# Supplementary material for: Using homologous network to identify reassortment risk in H5Nx avian influenza viruses
Source: PLoS Comput Biol. 2025 Jul 22;21(7):e1013301. doi: 10.1371/journal.pcbi.1013301 (PMC12282916; doi:10.1371/journal.pcbi.1013301)
Supplement: S1 Text — (TXT) [file pcbi.1013301.s007.txt]

EPI_ISL_219338=1	810	7	3913	2748	3840	3432	3384	2016.219	Human	WesternEurope	H1N1	France
EPI_ISL_234637=1	754	33	3922	2748	3836	3432	3261	2016.601	Human	EastAsia	H1N1	HongKong
EPI_ISL_239751=1	536	65	3902	2748	3836	3438	3384	2016.131	Human	WesternEurope	H1N1	Netherlands
EPI_ISL_502111=1	536	27	3922	2748	3836	3438	3261	2016.126	Human	EastAsia	H1N1	Taiwan
EPI_ISL_502107=1	536	18	3922	2748	3836	3438	3261	2016.109	Human	EastAsia	H1N1	Taiwan
EPI_ISL_381049=1	472	16	9395	2748	3831	3438	3384	2016.306	swine	WesternEurope	H1N1	France
EPI_ISL_213123=1	506	51	3871	2748	3855	3438	3384	2015.904	Human	TheCaribbean	H1N1	TheCaribbean
EPI_ISL_236220=1	506	12	3851	2748	3841	3438	6919	2015.841	Human	SoutheastAsia	H1N1	Singapore
EPI_ISL_369674=1	536	4	3827	2748	3841	3428	3384	2015.866	Human	MiddleAmerica	H1N1	Nicaragua
EPI_ISL_241277=1	810	7	3913	2748	3837	3432	3384	2016.219	Human	WesternEurope	H1N1	UK
EPI_ISL_240929=1	472	0	3701	2748	3855	3377	3384	2015.912	Human	WesternEurope	H1N1	UK
EPI_ISL_240944=1	506	26	3701	2623	3836	3438	6881	2015.973	Human	WesternEurope	H1N1	UK
EPI_ISL_202350=1	4990	7	3851	2748	3853	3438	3384	2015.858	Human	NorthernEurope	H1N1	Sweden
EPI_ISL_202354=1	536	14	3851	2748	3841	3438	3384	2015.814	Human	NorthernEurope	H1N1	Sweden
EPI_ISL_233745=1	536	31	3808	2748	3855	3438	3384	2016.178	Human	SouthernEurope	H1N1	Montenegro
EPI_ISL_224280=1	536	26	3808	2748	3842	3427	3557	2016.085	Human	SouthernEurope	H1N1	Albania
EPI_ISL_224273=1	536	3950	3808	2748	3842	3427	3557	2016.109	Human	SouthernEurope	H1N1	Albania
EPI_ISL_502175=1	616	16	3922	2748	3836	3438	3391	2015.956	Human	EastAsia	H1N1	Taiwan
EPI_ISL_253788=1	754	3953	3922	2748	3836	3438	3261	2015.995	Human	EastAsia	H1N1	Taiwan
EPI_ISL_225468=1	616	28	3743	2748	3840	3438	3384	2016.284	Dom.gal	NorthAmerica	H1N1	Canada
EPI_ISL_225467=1	616	28	3743	2748	3840	3438	3384	2016.284	Dom.gal	NorthAmerica	H1N1	Canada
EPI_ISL_233631=1	536	12	3908	2748	3831	3440	3519	2016.246	Human	WesternEurope	H1N1	Luxembourg
EPI_ISL_228235=1	536	34	3871	2713	3843	3438	3384	2015.822	Human	NorthAmerica	H1N1	USA
EPI_ISL_205489=1	536	31	3871	2713	3843	3438	3384	2015.877	Human	NorthAmerica	H1N1	USA
EPI_ISL_208463=2	618	6	3808	2748	3841	3438	3534	2016.019	Human	SouthernEurope	H1N1	Bulgaria
EPI_ISL_208464=2	618	6	3808	2748	3841	3418	3534	2015.959	Human	SouthernEurope	H1N1	Bulgaria
EPI_ISL_502095=2	754	2	3922	2748	3836	3438	3261	2016.074	Human	EastAsia	H1N1	Taiwan
EPI_ISL_502090=3	536	9	3922	2748	3836	3438	3261	2016.052	Human	EastAsia	H1N1	Taiwan
EPI_ISL_253802=3	536	9	3922	2748	3836	3438	3261	2016.126	Human	EastAsia	H1N1	Taiwan
EPI_ISL_227474=3	855	9	3768	2748	3855	3438	3384	2016.101	Human	SouthAmerica	H1N1	Chile
EPI_ISL_15082350=3	855	9	3768	2713	3855	3438	3430	2016.148	Human	SouthernEurope	H1N1	Spain
EPI_ISL_227515=3	855	14	3768	2854	3855	3427	3384	2016.415	Human	MiddleAmerica	H1N1	Panama
EPI_ISL_238763=3	855	14	3768	2748	3855	3427	6907	2016.464	Human	MiddleAmerica	H1N1	Nicaragua
EPI_ISL_211878=3	536	12	3851	2748	3831	3438	3537	2016.03	Human	NorthernEurope	H1N1	Sweden
EPI_ISL_206505=3	616	22	9399	2562	3847	3438	3414	2015.767	Human	EastAsia	H1N1	HongKong
EPI_ISL_203605=3	616	22	3871	2748	3847	3438	3414	2015.767	Human	EastAsia	H1N1	HongKong
EPI_ISL_202570=3	616	22	3871	2748	3847	3438	3414	2015.767	Human	EastAsia	H1N1	HongKong
EPI_ISL_214892=3	536	26	3902	2748	3836	3433	3272	2016.027	Human	NorthernEurope	H1N1	Sweden
EPI_ISL_232632=3	536	18	9435	2623	3841	6774	3384	2015.986	Human	WestAsia	H1N1	Afghanistan
EPI_ISL_224153=3	506	14	3701	2748	3840	3414	3384	2015.995	Human	NorthAmerica	H1N1	USA
EPI_ISL_218901=3	618	44	3922	2748	3831	3428	3261	2016.153	Human	EastAsia	H1N1	Japan
EPI_ISL_485488=3	449	3976	3927	2748	3843	3433	3551	2020.033	Human	EastAsia	H1N1	China
EPI_ISL_233502=3	4513	28	9330	2748	3841	3365	3396	2016.418	Human	SouthAmerica	H1N1	FrenchGuiana
EPI_ISL_281610=3	536	22	3932	2748	3831	3440	3396	2017.411	Human	SouthAmerica	H1N1	Argentina
EPI_ISL_259897=3	536	22	3921	2748	3831	3438	3396	2017.06	Human	MiddleAmerica	H1N1	Mexico
EPI_ISL_233032=3	536	22	3932	2748	3846	3432	3396	2016.549	Human	SouthAmerica	H1N1	Chile
EPI_ISL_273787=3	536	22	3932	2748	3858	3438	3396	2017.397	Human	SouthAmerica	H1N1	Bolivia
EPI_ISL_238753=3	536	22	3932	2464	3831	3414	3396	2016.516	Human	SouthAmerica	H1N1	Bolivia
EPI_ISL_232668=3	536	22	3932	6311	3841	3438	3396	2016.169	Human	WestAfrica	H1N1	Mali
EPI_ISL_233068=3	536	22	3932	2748	3841	3449	3396	2016.423	Human	SouthAmerica	H1N1	Argentina
EPI_ISL_321596=3	617	4116	282	840	387	1495	1736	2018.411	swine	NorthAsia	H3N2	Asia-Russia
EPI_ISL_263421=3	536	9	3922	2748	3836	3414	3261	2015.989	Human	EastAsia	H1N1	Taiwan
EPI_ISL_203591=3	649	39	9440	2748	3843	3438	3422	2015.74	Human	NorthAmerica	H1N1	Canada
EPI_ISL_202380=3	649	39	3871	2748	3843	3438	3422	2015.74	Human	NorthAmerica	H1N1	Canada
EPI_ISL_216198=3	536	65	3891	2464	3843	3432	3384	2015.97	Human	EastAsia	H1N1	Korea
EPI_ISL_322393=3	506	4	3859	2748	3840	3439	3378	2018.249	Human	EasternEurope	H1N1	Russia
EPI_ISL_253731=3	754	18	3922	2748	3836	3449	3261	2016.085	Human	EastAsia	H1N1	Taiwan
EPI_ISL_235024=3	472	33	9426	2748	3841	3428	3384	2016.38	Human	SouthAmerica	H1N1	Uruguay
EPI_ISL_281264=3	536	9	3871	2748	3853	3438	6818	2015.847	Human	WestAsia	H1N1	Emirates
EPI_ISL_216460=3629	536	18	3839	2623	3841	3438	3393	2015.978	Human	WesternEurope	H1N1	France
EPI_ISL_218179=3630	616	12	3922	2420	3836	3438	3391	2016.008	Human	EastAsia	H1N1	HongKong
EPI_ISL_328431=4	807	34	3802	2748	8954	3418	3553	2016.208	Dom.gal	NorthAmerica	H1N1	USA
EPI_ISL_224206=4	752	55	3844	2748	3818	3377	3265	2016.205	Human	SouthernEurope	H1N1	Italy
EPI_ISL_223293=4	472	31	3885	2464	3841	3428	3384	2016.246	Human	NorthAmerica	H1N1	USA
EPI_ISL_215053=4	472	31	3871	2464	3841	3428	3384	2016.104	Human	NorthAmerica	H1N1	USA
EPI_ISL_221613=4	472	31	3845	2464	3841	3428	3384	2016.172	Human	WestAsia	H1N1	Georgia
EPI_ISL_233483=4	472	31	9383	2464	3841	3428	3384	2016.202	Human	SouthAmerica	H1N1	Chile
EPI_ISL_213203=4	472	31	3871	2464	3841	3428	3384	2016.027	Human	NorthAmerica	H1N1	USA
EPI_ISL_221209=4	472	31	3871	2464	3841	3428	3384	2016.221	Human	NorthAmerica	H1N1	USA
EPI_ISL_293475=4	472	31	3871	2464	3841	3428	3384	2016.142	Human	NorthAmerica	H1N1	USA
EPI_ISL_213196=4	472	31	3866	2464	3841	3428	3384	2016.085	Human	NorthAmerica	H1N1	USA
EPI_ISL_221082=4	472	31	3908	2464	3841	3428	6962	2016.161	Human	NorthAmerica	H1N1	USA
EPI_ISL_221104=4	472	31	3871	2464	3841	3428	3384	2016.112	Human	NorthAmerica	H1N1	USA
EPI_ISL_241383=4	472	31	9368	2464	3841	3428	3384	2016.131	Human	WesternEurope	H1N1	UK
EPI_ISL_216157=4	472	31	3827	2464	3836	3428	3384	2016.126	Human	NorthAmerica	H1N1	USA
EPI_ISL_224202=3631	506	26	3928	2748	3830	3438	3555	2016.191	Human	SouthernEurope	H1N1	Italy
EPI_ISL_282483=5	807	40	1115	2464	609	3438	3283	2016.587	swine	NorthAmerica	H3N2	Canada
EPI_ISL_282525=5	807	41	3701	2464	3841	3438	3283	2016.205	swine	NorthAmerica	H0N0	Canada
EPI_ISL_373109=5	807	40	1115	2464	609	3428	3287	2018.184	swine	NorthAmerica	H3N2	Canada
EPI_ISL_282466=5	807	40	1115	2464	609	3438	3287	2016.798	swine	NorthAmerica	H3N2	Canada
EPI_ISL_373116=5	807	40	1115	2464	609	3438	3283	2016.393	swine	NorthAmerica	H3N2	Canada
EPI_ISL_234007=6	807	41	3930	2667	3853	3190	3553	2016.055	Human	EasternEurope	H1N1	Crimea
EPI_ISL_227454=6	807	41	3930	2667	3827	3190	3553	2016.27	Human	NorthAmerica	H1N1	Canada
EPI_ISL_203604=6	618	44	3719	2748	3841	3216	3384	2015.759	Human	EastAsia	H1N1	HongKong
EPI_ISL_202772=6	618	44	3719	2748	3841	3216	3384	2015.759	Human	EastAsia	H1N1	HongKong
EPI_ISL_218740=6	506	15	3700	2748	3843	3190	3393	2016.161	Human	WesternEurope	H1N1	France
EPI_ISL_233047=6	506	15	3700	2748	3843	3332	3393	2016.38	Human	WestAsia	H1N1	Oman
EPI_ISL_235346=6	506	15	3700	2748	3843	3190	3393	2016.402	Human	MiddleAfrica	H1N1	Congo
EPI_ISL_213835=6	506	3959	3719	2748	3841	3190	3384	2015.816	Human	CentralEurope	H1N1	Czech
EPI_ISL_216106=6	754	26	3742	2748	8960	3289	3247	2016.128	Human	NorthAmerica	H1N1	USA
EPI_ISL_349821=6	806	41	3929	2667	3874	3290	3553	2018.214	Human	SoutheastAsia	H1N1	VietNam
EPI_ISL_277401=6	806	41	3929	2667	3874	3290	3553	2017.425	Human	EastAsia	H1N1	Taiwan
EPI_ISL_221593=6	855	18	3742	2562	3847	3333	3384	2015.97	Human	NorthAmerica	H1N1	Canada
EPI_ISL_221592=6	855	18	3742	2562	3847	3333	3384	2015.989	Human	NorthAmerica	H1N1	Canada
EPI_ISL_230446=6	807	41	3930	2667	3847	3190	3553	2016.199	Human	EasternEurope	H1N1	Ukraine
EPI_ISL_218153=6	807	41	9434	2667	3831	3190	3553	2015.964	Human	EasternEurope	H1N1	Russia
EPI_ISL_226250=6	577	27	3719	2748	3831	3291	3549	2015.775	Human	SoutheastAsia	H1N1	Philippines
EPI_ISL_213160=6	536	2	3742	2748	3843	3290	3384	2015.962	Human	WestAsia	H1N1	Georgia
EPI_ISL_218183=6	536	9	9401	2464	3849	3215	3378	2015.97	Human	EasternEurope	H1N1	Ukraine
EPI_ISL_212251=6	506	7	3700	6066	3841	3290	3291	2015.94	Human	WesternEurope	H1N1	Ireland
EPI_ISL_221594=6	855	18	3742	2562	3847	3190	3384	2015.989	Human	NorthAmerica	H1N1	Canada
EPI_ISL_202064=6	536	33	3700	2420	3853	3190	3384	2015.693	Human	EastAsia	H1N1	Japan
EPI_ISL_234644=6	576	33	3700	2420	3841	3190	3362	2015.803	Human	EastAsia	H1N1	Japan
EPI_ISL_259837=6	473	10	3768	2748	3843	3438	3454	2017.164	Human	Oceania	H1N1	Hawaii
EPI_ISL_240289=6	473	10	3768	2748	3843	3438	6930	2016.831	Human	Oceania	H1N1	Hawaii
EPI_ISL_300039=6	806	41	3929	2667	3874	3290	3553	2017.737	Human	SoutheastAsia	H1N1	Cambodia
EPI_ISL_291396=6	806	41	3929	2667	3874	3290	3553	2017.904	Human	NorthernEurope	H1N1	Sweden
EPI_ISL_331261=6	806	41	3929	2667	3874	3290	3553	2018.115	Human	SoutheastAsia	H1N1	Laos
EPI_ISL_322352=6	806	41	3929	2667	3874	3290	3553	2018.203	Human	NorthAsia	H1N1	Asia-Russia
EPI_ISL_292686=6	806	41	3929	2667	3874	3290	3553	2017.619	Human	SoutheastAsia	H1N1	VietNam
EPI_ISL_270257=6	615	9	3742	2748	3830	3261	3247	2016.902	Human	SoutheastAsia	H1N1	Myanmar
EPI_ISL_4031238=6	615	9	3925	2623	3830	3261	3247	2018.548	Human	EastAsia	H1N1	China
EPI_ISL_4031205=6	615	9	3742	2748	3830	3261	3249	2016.527	Human	EastAsia	H1N1	China
EPI_ISL_256090=6	615	9	3742	2748	3830	3288	3247	2017.022	Human	EastAsia	H1N1	HongKong
EPI_ISL_248224=6	615	9	3742	2748	3830	3288	3247	2017.022	Human	EastAsia	H1N1	HongKong
EPI_ISL_275656=6	615	9	3742	2748	3830	3288	3247	2017.532	Human	EastAsia	H1N1	HongKong
EPI_ISL_4031210=6	615	9	3742	2748	3830	3288	3247	2017.622	Human	EastAsia	H1N1	China
EPI_ISL_4031222=6	615	9	3742	2748	3830	3288	3247	2017.408	Human	EastAsia	H1N1	China
EPI_ISL_261829=6	615	9	3742	2748	3830	3289	3247	2017.123	Human	SouthAsia	H1N1	India
EPI_ISL_257914=6	615	9	3742	2748	3830	3190	3247	2016.937	Human	EastAsia	H1N1	Japan
EPI_ISL_256096=6	615	9	3742	2748	3830	3236	3247	2017.118	Human	NorthAmerica	H1N1	USA
EPI_ISL_241950=6	615	9	3742	2748	3830	3236	3247	2016.893	Human	EastAsia	H1N1	Taiwan
EPI_ISL_312600=6	615	9	3742	2748	3830	3261	3247	2017.164	Human	SoutheastAsia	H1N1	Malaysia
EPI_ISL_266848=6	615	9	3742	2748	3830	3288	3247	2017.068	Human	SoutheastAsia	H1N1	Laos
EPI_ISL_234635=6	615	9	3742	2748	3830	3288	3247	2016.579	Human	EastAsia	H1N1	HongKong
EPI_ISL_257043=7	576	1084	3802	1251	3834	776	413	2015.94	Human	WestAsia	H1N1	Iran
EPI_ISL_257040=7	576	9	3931	2225	8965	3438	3384	2015.94	Human	WestAsia	H1N1	Iran
EPI_ISL_281813=7	449	10	3803	2299	3866	3432	3423	2017.548	Human	WesternEurope	H1N1	France
EPI_ISL_300893=7	449	10	3803	2299	3866	3432	3423	2017.827	Human	WestAfrica	H1N1	Cotedivoire
EPI_ISL_330381=7	449	10	3803	2299	3866	3432	3423	2018.104	Human	WestAfrica	H1N1	BurkinaFaso
EPI_ISL_289562=7	449	10	3803	2299	3866	3432	3423	2017.26	Human	WestAfrica	H1N1	BurkinaFaso
EPI_ISL_292627=7	449	10	3803	2299	3866	3432	3423	2017.83	Human	WestAfrica	H1N1	Togo
EPI_ISL_281620=7	449	10	3803	2299	3866	3432	3423	2017.315	Human	WestAfrica	H1N1	Mali
EPI_ISL_299838=7	449	10	3803	2299	3866	3432	3423	2017.811	Human	WestAfrica	H1N1	Niger
EPI_ISL_296211=7	449	10	3803	2299	3866	3432	3423	2017.005	Human	EasternEurope	H1N1	Ukraine
EPI_ISL_283221=7	449	10	3803	2299	3866	3432	3423	2017.34	Human	WestAfrica	H1N1	BurkinaFaso
EPI_ISL_275659=7	449	10	3803	2299	3858	3432	3423	2017.548	Human	EastAsia	H1N1	HongKong
EPI_ISL_275657=7	449	10	3803	2299	3858	3432	3423	2017.537	Human	EastAsia	H1N1	HongKong
EPI_ISL_274869=7	449	10	3803	2299	3858	3432	3423	2017.342	Human	EastAsia	H1N1	Taiwan
EPI_ISL_277632=7	449	10	3803	2299	3862	3432	3423	2017.085	Human	NorthAsia	H1N1	Asia-Russia
EPI_ISL_248223=7	449	10	3803	2299	3858	3432	3423	2017.022	Human	EastAsia	H1N1	HongKong
EPI_ISL_257811=7	449	10	3803	2299	3858	3432	3423	2016.929	Human	EastAsia	H1N1	China
EPI_ISL_255312=7	449	10	3803	2299	3858	3432	3423	2016.929	Human	EastAsia	H1N1	China
EPI_ISL_275662=7	449	10	3803	2299	3866	3432	3423	2017.545	Human	SouthAmerica	H1N1	Suriname
EPI_ISL_266846=7	449	10	3803	2299	3875	3432	3423	2017.175	Human	EastAsia	H1N1	Japan
EPI_ISL_277400=7	449	10	3803	2299	3875	3432	3423	2017.348	Human	EastAsia	H1N1	Taiwan
EPI_ISL_4031224=7	449	10	3803	2299	3862	3432	3423	2017.348	Human	EastAsia	H1N1	China
EPI_ISL_4031221=7	449	10	3803	2299	3862	3432	3423	2017.405	Human	EastAsia	H1N1	China
EPI_ISL_4031225=7	449	10	3803	2299	3862	3432	3423	2017.348	Human	EastAsia	H1N1	China
EPI_ISL_4031226=7	449	10	3803	2299	3862	3432	3423	2017.348	Human	EastAsia	H1N1	China
EPI_ISL_4031211=7	449	10	3803	2299	3862	3432	3423	2017.332	Human	EastAsia	H1N1	China
EPI_ISL_4031215=7	449	10	3803	2299	3862	3432	3423	2017.362	Human	EastAsia	H1N1	China
EPI_ISL_4031219=7	449	10	3803	2299	3862	3432	3423	2017.403	Human	EastAsia	H1N1	China
EPI_ISL_4031220=7	449	10	3803	2299	3862	3432	3423	2017.737	Human	EastAsia	H1N1	China
EPI_ISL_277625=7	449	10	3803	2299	3858	3432	3423	2017.471	Human	SoutheastAsia	H1N1	Thailand
EPI_ISL_284834=7	449	10	3803	2299	3858	3432	3423	2017.655	Human	Oceania	H1N1	NewZealand
EPI_ISL_239919=7	809	10	3803	2299	3831	3432	3384	2016.508	Human	SoutheastAsia	H1N1	Cambodia
EPI_ISL_210308=7	855	12	3928	2748	3840	3438	3384	2015.997	Human	NorthAmerica	H1N1	USA
EPI_ISL_221590=8	855	18	3742	2562	3847	3190	3384	2015.962	Human	NorthAmerica	H1N1	Canada
EPI_ISL_502129=8	576	26	3700	2748	3867	3290	3255	2016.18	Human	EastAsia	H1N1	Taiwan
EPI_ISL_218190=8	576	26	3700	2748	3841	3290	3384	2015.871	Human	WestAsia	H1N1	Bahrain
EPI_ISL_502074=8	576	26	3700	2748	3841	3290	6920	2015.879	Human	EastAsia	H1N1	Taiwan
EPI_ISL_502171=8	576	26	3700	2748	3828	3290	3384	2015.915	Human	EastAsia	H1N1	Taiwan
EPI_ISL_233742=8	576	26	3700	2748	3843	3290	3384	2016.038	Human	WestAsia	H1N1	Lebanon
EPI_ISL_211978=8	576	26	3700	2748	3831	3290	3384	2015.901	Human	EastAsia	H1N1	Taiwan
EPI_ISL_14755028=9	427	51	9400	2464	3854	3445	3522	2017.334	swine	SouthernEurope	H1N1	Italy
EPI_ISL_207566=9	536	9	3839	2748	3841	3438	3384	2016.027	Human	EasternEurope	H1N1	Russia
EPI_ISL_227450=9	617	22	3852	2464	3857	3438	3384	2016.186	Human	NorthAmerica	H1N1	Canada
EPI_ISL_289569=10	449	18	3936	2748	3844	3438	3384	2017.132	Human	SoutheastAsia	H1N1	Indonesia
EPI_ISL_262692=10	449	18	3936	2748	3844	3438	6960	2017.003	Human	SouthAsia	H1N1	Maldives
EPI_ISL_253216=10	449	18	3936	2748	3844	3438	3384	2016.817	Human	SouthAsia	H1N1	Pakistan
EPI_ISL_502172=10	4433	18	3937	2748	3827	3438	3519	2015.918	Human	EastAsia	H1N1	Taiwan
EPI_ISL_227445=11	536	26	3891	2464	3846	3438	6961	2016.208	Human	NorthAmerica	H1N1	Canada
EPI_ISL_227452=11	536	26	3891	2464	3846	3438	3384	2016.167	Human	NorthAmerica	H1N1	Canada
EPI_ISL_235788=11	809	10	3803	2464	3831	3438	3307	2016.743	Human	EastAsia	H1N1	Japan
EPI_ISL_502179=11	536	10	3803	2748	3831	3438	3307	2016.251	Human	EastAsia	H1N1	Taiwan
EPI_ISL_221605=11	536	10	3804	2748	3841	3432	3384	2015.937	Human	SoutheastAsia	H1N1	Cambodia
EPI_ISL_502137=11	3557	76	3804	1936	3843	3433	1818	2016.238	Human	EastAsia	H1N1	Taiwan
EPI_ISL_232154=11	506	10	3803	2748	8962	6786	3543	2016.374	Human	EastAsia	H1N1	HongKong
EPI_ISL_237866=11	809	10	3871	2365	3841	3432	6893	2016.563	Human	SoutheastAsia	H1N1	Cambodia
EPI_ISL_234633=11	536	10	3785	2748	3841	3448	3441	2016.276	Human	EastAsia	H1N1	China
EPI_ISL_235546=11	536	10	3785	2748	3841	3448	3441	2016.276	Human	EastAsia	H1N1	China
EPI_ISL_234638=11	3557	10	3915	2299	3810	3432	3322	2016.604	Human	EastAsia	H1N1	HongKong
EPI_ISL_232169=11	809	10	3804	2748	3850	3428	3384	2016.366	Human	EastAsia	H1N1	HongKong
EPI_ISL_232170=11	809	10	3804	2748	3850	3428	3283	2016.366	Human	EastAsia	H1N1	HongKong
EPI_ISL_233090=11	4664	9	3931	2365	3841	3449	3384	2016.443	Human	WestAsia	H1N1	Afghanistan
EPI_ISL_213162=11	536	11	3866	2748	3836	3438	3384	2015.981	Human	NorthAmerica	H1N1	USA
EPI_ISL_230456=11	536	9	3866	2748	3836	3190	3384	2016.098	Human	EasternEurope	H1N1	Ukraine
EPI_ISL_291395=11	472	12	9411	2748	3849	3445	3537	2017.885	Human	NorthernEurope	H1N1	Sweden
EPI_ISL_227401=11	576	9	9438	2464	3828	3438	6936	2016.011	Human	EastAsia	H1N1	HongKong
EPI_ISL_248178=11	536	7	3785	2713	3834	3414	3531	2016.593	Human	SouthAmerica	H1N1	Paraguay
EPI_ISL_239925=11	617	10	3804	2365	3857	3445	3525	2016.505	Human	SoutheastAsia	H1N1	Cambodia
EPI_ISL_216216=12	807	41	3930	2667	3841	3190	3553	2015.942	Human	EasternEurope	H1N1	Ukraine
EPI_ISL_233019=12	807	41	3930	2667	3840	3190	3553	2016.06	Human	NorthAsia	H1N1	Asia-Russia
EPI_ISL_233757=12	807	41	3930	2667	3841	3291	3553	2016.104	Human	SouthernEurope	H1N1	Montenegro
EPI_ISL_233987=12	536	19	3925	2464	3869	3428	3384	2015.981	Human	NorthAsia	H1N1	Asia-Russia
EPI_ISL_255317=12	615	19	3925	2623	3869	3428	3503	2016.893	Human	EastAsia	H1N1	China
EPI_ISL_248222=12	615	19	3925	2623	3869	3428	3503	2017.003	Human	EastAsia	H1N1	HongKong
EPI_ISL_249945=12	615	19	3925	2623	3869	3428	3503	2016.861	Human	SoutheastAsia	H1N1	Thailand
EPI_ISL_282778=12	615	19	3925	2623	3869	3428	3503	2016.951	Human	EastAsia	H1N1	China
EPI_ISL_334468=12	615	19	3925	2623	3869	3428	3503	2016.951	Human	EastAsia	H1N1	China
EPI_ISL_334467=12	615	19	3925	2623	3869	3428	3503	2016.951	Human	EastAsia	H1N1	China
EPI_ISL_277886=12	615	19	3925	2623	3869	3428	3503	2016.951	Human	EastAsia	H1N1	China
EPI_ISL_218965=13	536	7	3922	2562	3842	3445	3348	2016.033	Human	SouthAmerica	H1N1	Guyana
EPI_ISL_213263=13	809	9	3922	2748	3842	3445	3384	2016.068	Human	NorthAmerica	H1N1	USA
EPI_ISL_233492=3632	506	11	3927	2748	3846	3438	3417	2016.036	Human	SoutheastAsia	H1N1	Indonesia
EPI_ISL_227596=14	536	3960	9439	2748	3854	3414	3544	2016.314	Human	Oceania	H1N1	Fiji
EPI_ISL_348516=14	5082	81	9348	2854	8955	2136	3550	2018.923	swine	EastAsia	H1N1	Japan
EPI_ISL_237495=15	617	18	3926	2748	3837	3438	3556	2016.044	Human	MiddleAmerica	H1N1	CostaRica
EPI_ISL_218181=15	577	18	3926	2748	3837	3438	3554	2015.978	Human	MiddleAmerica	H1N1	CostaRica
EPI_ISL_218146=16	506	2	3885	2748	3837	3438	3384	2016.016	Human	NorthAmerica	H1N1	Canada
EPI_ISL_233980=16	536	14	3871	2748	3831	3438	3384	2016.085	Human	EasternEurope	H1N1	Russia
EPI_ISL_207547=16	536	3	9416	2748	3831	3438	3384	2015.97	Human	EasternEurope	H1N1	Russia
EPI_ISL_270352=16	536	24	3852	3054	8952	6021	1634	2017.296	swine	NorthAmerica	H1N1	USA
EPI_ISL_233017=16	472	16	3902	2464	3841	3438	6838	2016.224	Human	TheCaribbean	H1N1	Bahamas
EPI_ISL_212202=16	536	16	9436	2464	3841	3438	3384	2016.03	swine	NorthAmerica	H1N1	USA
EPI_ISL_236222=16	618	12	3859	2464	3844	3432	3283	2016.568	Human	SouthAmerica	H1N1	Venezuela
EPI_ISL_223275=16	536	9	3852	2464	3831	3414	3384	2016.019	Human	SoutheastAsia	H1N1	Laos
EPI_ISL_218092=16	536	3955	3852	2464	3841	3414	3299	2016.112	Human	NorthAmerica	H1N1	USA
EPI_ISL_203606=16	536	22	3915	2464	3841	3438	3403	2015.825	Human	NorthAmerica	H1N1	USA
EPI_ISL_227441=16	536	39	3852	2464	3836	3438	3384	2016.126	Human	NorthAmerica	H1N1	Canada
EPI_ISL_218147=16	536	9	3852	2464	3840	3438	3384	2016.019	Human	NorthAmerica	H1N1	Canada
EPI_ISL_227489=16	4431	9	3852	2464	3841	3433	3411	2016.265	Human	TheCaribbean	H1N1	TheCaribbean
EPI_ISL_221120=16	536	9	3852	2464	3841	3438	3384	2016.123	Human	NorthAmerica	H1N1	USA
EPI_ISL_214170=16	536	9	3852	2464	3841	3414	3396	2016.071	Human	NorthAmerica	H1N1	USA
EPI_ISL_210311=16	536	9	3852	2464	3841	3438	3384	2015.945	Human	NorthAmerica	H1N1	USA
EPI_ISL_240226=16	618	23	3852	2464	3818	3414	3547	2016.806	Human	NorthAmerica	H1N1	Canada
EPI_ISL_248182=16	618	23	3852	2464	3818	3414	3547	2016.806	Human	NorthAmerica	H1N1	Canada
EPI_ISL_223348=16	536	12	3852	2464	3841	3438	6867	2015.995	Human	NorthAmerica	H1N1	Canada
EPI_ISL_240284=16	618	7	3852	2464	3860	3440	3384	2016.795	Human	NorthAmerica	H1N1	USA
EPI_ISL_232722=16	506	9	3852	2464	3831	3438	6865	2016.238	Human	WestAsia	H1N1	Bahrain
EPI_ISL_213172=16	536	11	3852	2464	3841	3438	3384	2016.036	Human	WestAsia	H1N1	Georgia
EPI_ISL_328432=16	536	11	3852	2464	3847	3438	3384	2016.219	Dom.gal	NorthAmerica	H1N1	USA
EPI_ISL_238767=16	472	15	3852	2464	3860	3438	3384	2016.41	Human	MiddleAmerica	H1N1	Mexico
EPI_ISL_216108=16	536	9	3852	2464	3827	3438	3384	2016.172	Human	NorthAmerica	H1N1	USA
EPI_ISL_227470=16	536	22	3852	2464	3840	3438	3384	2016.268	Human	TheCaribbean	H1N1	Dominica
EPI_ISL_211724=16	473	9	3871	2464	3836	3438	3558	2016.049	Human	NorthAmerica	H1N1	USA
EPI_ISL_233016=16	536	22	3852	2464	3836	3438	3549	2016.429	Human	SouthAmerica	H1N1	Peru
EPI_ISL_9713664=16	618	9	3852	2464	3844	3438	3291	2021.858	Human	SouthAfrica	H1N1	SouthAfrica
EPI_ISL_233062=16	618	9	3852	2464	3844	3438	3291	2016.497	Human	SouthAfrica	H1N1	SouthAfrica
EPI_ISL_287706=16	618	33	9398	2464	3844	3428	3384	2017.677	Human	EastAfrica	H1N1	Mozambique
EPI_ISL_225466=16	618	33	3852	2464	3844	3438	3432	2016.265	Dom.gal	NorthAmerica	H1N1	Canada
EPI_ISL_225465=16	618	33	3852	2464	3844	3438	3432	2016.265	Dom.gal	NorthAmerica	H1N1	Canada
EPI_ISL_293357=16	506	1	3852	2464	3836	3438	3388	2016.191	Human	NorthAmerica	H1N1	USA
EPI_ISL_224113=16	536	5	3852	2464	3859	3438	3249	2016.27	Human	NorthAmerica	H1N1	USA
EPI_ISL_233515=17	536	27	9449	2420	3853	3433	3384	2016.227	Human	SouthAsia	H1N1	India
EPI_ISL_212234=17	472	3	3937	2748	3841	3438	3384	2015.885	Human	WesternEurope	H1N1	UK
EPI_ISL_241269=17	506	28	9452	2748	3840	3438	3384	2016.219	Human	WesternEurope	H1N1	UK
EPI_ISL_212254=17	536	27	9445	2748	8957	3438	3384	2015.989	Human	WesternEurope	H1N1	Ireland
EPI_ISL_269262=17	755	30	3933	2713	3831	3440	3249	2017.047	Human	Oceania	H1N1	Australia
EPI_ISL_275560=17	755	30	3933	2713	3831	3440	3249	2016.391	Human	Oceania	H1N1	Australia
EPI_ISL_216263=17	755	30	9444	2748	3831	3440	3488	2015.956	Human	CentralAsia	H1N1	Kyrgyzstan
EPI_ISL_237816=17	536	9	3939	2713	3855	3440	3279	2016.317	Human	SoutheastAsia	H1N1	Philippines
EPI_ISL_233387=17	506	1	3939	2748	3857	3438	3384	2016.257	Human	WesternEurope	H1N1	France
EPI_ISL_1653923=17	536	16	3939	2713	3841	3428	3279	2017.868	Human	EastAsia	H1N1	China
EPI_ISL_240219=17	536	17	3939	2713	3841	6779	3551	2016.694	Human	Oceania	H1N1	NewZealand
EPI_ISL_225500=17	506	44	3939	6312	3846	3365	3384	2016.301	swine	NorthAmerica	H1N1	USA
EPI_ISL_261883=3633	536	3962	9437	2748	3841	3438	3384	2016.202	Human	Oceania	H1N1	PapuaNewGuinea
EPI_ISL_221194=18	536	31	3808	2748	3855	3438	3516	2016.148	Human	NorthAmerica	H1N1	USA
EPI_ISL_282765=18	536	26	3844	2748	3831	3438	6915	2017.334	Human	MiddleAfrica	H1N1	Congo
EPI_ISL_210293=18	536	25	3700	2420	3828	3438	3384	2015.997	Human	Oceania	H1N1	Hawaii
EPI_ISL_236829=18	449	15	3827	2464	3862	3438	3556	2016.317	Human	SouthAmerica	H1N1	Ecuador
EPI_ISL_258648=19	855	14	3943	3127	3843	3433	6933	2017.099	swine	NorthAmerica	H1N1	USA
EPI_ISL_273727=19	536	26	3942	2748	3850	3427	3383	2016.369	swine	EastAsia	H1N1	Japan
EPI_ISL_216170=19	4373	11	3943	2748	3841	3432	3384	2016.098	Human	NorthAmerica	H1N1	USA
EPI_ISL_257794=20	506	38	3934	2748	3831	3377	3496	2017.104	Human	NorthAmerica	H1N1	USA
EPI_ISL_259819=20	506	38	3934	2748	3831	3438	3496	2017.178	Human	NorthAmerica	H1N1	USA
EPI_ISL_235324=20	618	38	3934	2464	3831	6751	3496	2016.555	Human	SouthAmerica	H1N1	Colombia
EPI_ISL_225464=20	536	38	3934	2748	3841	3438	3496	2016.26	Dom.gal	NorthAmerica	H1N1	Canada
EPI_ISL_227455=20	536	38	3935	2748	3841	3428	3496	2016.24	Human	NorthAmerica	H1N1	Canada
EPI_ISL_282503=20	506	566	9443	3015	3841	2606	6027	2016.344	swine	NorthAmerica	H1N1	Canada
EPI_ISL_378615=20	536	38	9441	2748	3856	3449	3496	2017.277	swine	NorthAmerica	H1N1	Canada
EPI_ISL_296395=20	5081	38	9446	2623	3827	3427	3496	2017.811	swine	NorthAmerica	H1N1	USA
EPI_ISL_282740=3634	4372	4066	8345	4084	3856	6335	3496	2016.336	swine	NorthAmerica	H0N0	Canada
EPI_ISL_210316=21	1138	20	3519	2083	3788	3291	6809	2015.923	Human	SouthAsia	H1N1	Pakistan
EPI_ISL_400700=21	807	41	3930	2667	3853	3290	3553	2017.241	Human	SoutheastAsia	H1N1	VietNam
EPI_ISL_223223=22	1138	17	8978	2083	3753	6745	6817	2015.8	Human	MiddleAfrica	H1N1	Congo
EPI_ISL_234588=22	1138	39	3594	2083	3753	3190	3210	2015.216	Human	SouthAsia	H1N1	India
EPI_ISL_218145=22	5388	3963	3414	5734	3800	3190	6793	2015.921	Human	NorthAmerica	H1N1	Canada
EPI_ISL_232589=22	1138	13	3627	1937	3737	3292	6797	2016.279	Human	EastAfrica	H1N1	Rwanda
EPI_ISL_220967=22	1138	13	3627	1937	3737	3190	3210	2015.86	Human	SouthAfrica	H1N1	Zambia
EPI_ISL_195808=22	1138	13	9215	1937	3737	3291	3210	2015.474	Human	SoutheastAsia	H1N1	Thailand
EPI_ISL_197803=22	1138	17	3519	2083	3811	3291	3210	2015.252	Human	SoutheastAsia	H1N1	Indonesia
EPI_ISL_237208=22	1138	17	3519	2083	3788	3291	3217	2015.279	Human	NorthAmerica	H1N1	USA
EPI_ISL_197566=22	1138	21	3414	1996	3786	3332	3227	2015.452	Human	SouthAmerica	H1N1	FrenchGuiana
EPI_ISL_214164=22	1138	21	3414	1996	3786	3332	3227	2015.784	Human	SouthAmerica	H1N1	Brazil
EPI_ISL_228154=22	1138	32	3548	1996	3722	3144	3210	2015.811	Human	NorthAmerica	H1N1	USA
EPI_ISL_203303=22	1138	32	3548	1996	3722	3144	3210	2015.811	Human	NorthAmerica	H1N1	USA
EPI_ISL_193306=22	1138	21	3414	2083	3786	3189	3217	2015.43	Human	EastAsia	H1N1	HongKong
EPI_ISL_193599=22	1138	21	3414	2083	3786	3189	3217	2015.43	Human	EastAsia	H1N1	HongKong
EPI_ISL_223298=3635	3684	88	9442	6288	3820	3439	3384	2016.276	Human	NorthAmerica	H1N1	USA
EPI_ISL_240233=23	617	14	3942	2748	3850	3432	3542	2016.363	Human	MiddleAmerica	H1N1	Salvador
EPI_ISL_237850=23	4272	8	3942	2365	3840	3432	3384	2016.257	Human	Oceania	H1N1	NewZealand
EPI_ISL_253047=23	4740	12	3944	2854	3828	3439	3384	2016.314	Human	SouthAmerica	H1N1	Suriname
EPI_ISL_307076=23	4371	39	3944	2748	3831	3432	3488	2018.101	Human	NorthernEurope	H1N1	Sweden
EPI_ISL_282512=23	4434	9	3943	2748	3836	3432	3384	2016.265	swine	NorthAmerica	H1N1	Canada
EPI_ISL_235549=24	1138	32	3446	1996	3811	3190	3234	2016.066	Human	SouthAsia	H1N1	Nepal
EPI_ISL_206990=24	1138	32	3446	1996	3811	3190	3234	2015.699	Human	SouthAsia	H1N1	Nepal
EPI_ISL_210364=24	5280	21	3414	2083	3786	3237	6771	2015.729	Human	SoutheastAsia	H1N1	Laos
EPI_ISL_203293=24	1138	20	3594	1996	3800	3290	3210	2015.781	Human	WestAfrica	H1N1	Nigeria
EPI_ISL_319830=24	1139	47	3518	1996	3787	3333	3203	2018.312	Human	EastAfrica	H1N1	Tanzania
EPI_ISL_298524=24	1139	47	3518	1996	3787	3333	3203	2017.896	Human	EastAfrica	H1N1	Tanzania
EPI_ISL_214171=24	1139	47	3518	1996	3787	3333	3203	2015.822	Human	EastAfrica	H1N1	Tanzania
EPI_ISL_277219=24	1139	47	3518	1996	3787	3333	3203	2017.567	Human	NorthAmerica	H1N1	USA
EPI_ISL_268456=24	1139	47	3518	1996	3787	3333	3203	2017.318	Human	EastAfrica	H1N1	Tanzania
EPI_ISL_232606=24	1139	3965	3518	1996	3787	3333	3203	2016.227	Human	EastAfrica	H1N1	Tanzania
EPI_ISL_195823=24	1138	17	3519	2083	3753	3292	6812	2015.192	Human	Oceania	H1N1	Australia
EPI_ISL_205286=24	1138	3954	9018	2083	3788	3190	3238	2015.54	Human	SouthAfrica	H1N1	SouthAfrica
EPI_ISL_206506=24	1138	21	3414	1996	3786	3144	6816	2015.671	Human	SouthAsia	H1N1	Bangladesh
EPI_ISL_502153=24	1138	17	3517	2083	3753	3332	3237	2015.479	Human	EastAsia	H1N1	Taiwan
EPI_ISL_502132=24	1138	17	3517	2083	3753	3332	3237	2015.299	Human	EastAsia	H1N1	Taiwan
EPI_ISL_421337=25	1138	25	3518	2083	3767	3290	3195	2015.671	Human	EastAfrica	H1N1	Kenya
EPI_ISL_216226=25	1138	39	3517	2083	3767	3190	3195	2015.997	Human	EastAfrica	H1N1	Ethiopia
EPI_ISL_287686=25	1138	25	3594	2083	3767	3237	3231	2017.562	Human	EastAfrica	H1N1	Kenya
EPI_ISL_427467=25	1138	25	3594	2083	3767	3237	3231	2016.639	Human	EastAfrica	H1N1	Kenya
EPI_ISL_427463=25	1138	25	3594	2083	3767	3216	3231	2016.546	Human	EastAfrica	H1N1	Kenya
EPI_ISL_421657=25	1138	25	3594	2083	3767	3332	3231	2020.123	Human	EastAfrica	H1N1	Kenya
EPI_ISL_216227=25	1138	3961	3518	2083	3767	3291	3210	2016.027	Human	EastAfrica	H1N1	Ethiopia
EPI_ISL_223346=25	1138	20	3548	2083	3767	6680	6808	2015.364	Human	SoutheastAsia	H1N1	VietNam
EPI_ISL_177608=25	1138	3957	9279	2083	3800	3190	3238	2015.085	Human	SouthAsia	H1N1	India
EPI_ISL_237851=3636	576	28	3767	2365	3859	3438	3322	2016.399	Human	SouthAsia	H1N1	SriLanka
EPI_ISL_277622=26	472	28	3942	2713	3860	3449	3503	2017.085	Human	SouthAmerica	H1N1	Colombia
EPI_ISL_255804=26	427	14	3942	2562	3852	3438	3503	2017.022	Human	NorthAmerica	H1N1	USA
EPI_ISL_306112=26	427	14	3942	2562	3852	3438	3519	2017.693	Human	SoutheastAsia	H1N1	Philippines
EPI_ISL_281812=26	427	14	3942	2562	3852	3438	3503	2017.578	Human	WesternEurope	H1N1	France
EPI_ISL_273797=26	427	14	3942	2562	3852	3438	3503	2017.156	Human	SouthAmerica	H1N1	Ecuador
EPI_ISL_248279=26	427	14	3942	2562	3852	3438	3496	2017.041	Human	NorthAmerica	H1N1	USA
EPI_ISL_281598=26	427	14	3942	2562	3852	3438	3503	2017.542	Human	EastAsia	H1N1	HongKong
EPI_ISL_233418=26	472	3952	9447	2464	3837	3438	3503	2016.284	Human	WesternEurope	H1N1	Luxembourg
EPI_ISL_237809=26	472	8	3942	2464	3837	3438	3435	2016.746	Human	EastAfrica	H1N1	Madagascar
EPI_ISL_365646=3637	894	74	3601	3041	3926	3489	3432	2019.036	Human	EastAsia	H1N1	China
EPI_ISL_167572=3638	186	4260	3097	1482	3363	4258	1384	2014.132	Human	NorthernEurope	H1N1	Finland
EPI_ISL_223260=27	506	5	3827	2748	3840	3449	3384	2016.112	Human	CentralAsia	H1N1	Kazakhstan
EPI_ISL_206556=27	615	5	3827	2748	3841	3449	3384	2015.896	Human	CentralAsia	H1N1	Kazakhstan
EPI_ISL_259851=3639	506	4	3942	2748	3831	3428	3375	2016.262	Human	SoutheastAsia	H1N1	VietNam
EPI_ISL_237086=28	8123	21	8874	1936	3697	3215	6803	2015.11	Human	SouthAsia	H1N1	India
EPI_ISL_235565=28	3508	28	3767	1995	3642	3213	615	2016.191	Human	SouthAsia	H1N1	Nepal
EPI_ISL_206516=28	3508	141	3249	1995	3642	3213	615	2015.633	Human	SouthAsia	H1N1	Bangladesh
EPI_ISL_213151=28	3508	141	3249	1995	3642	3213	615	2015.94	Human	SouthAsia	H1N1	Pakistan
EPI_ISL_207948=28	3508	141	3249	1995	3642	3213	615	2015.893	Human	SouthAsia	H1N1	Pakistan
EPI_ISL_241165=28	3508	141	3249	1995	3642	3213	615	2016.06	Human	WesternEurope	H1N1	UK
EPI_ISL_241167=28	3508	141	3249	1995	3642	3213	615	2016.052	Human	WesternEurope	H1N1	UK
EPI_ISL_202385=28	3508	141	3249	1995	3642	3213	615	2015.644	Human	SouthAsia	H1N1	Bangladesh
EPI_ISL_193011=28	3508	141	3249	1995	3642	3213	615	2015.022	Human	SouthAsia	H1N1	India
EPI_ISL_218429=28	3508	141	3249	1995	3642	3214	615	2014.8	Human	SouthAsia	H1N1	India
EPI_ISL_221005=28	3508	141	3249	1995	3642	3213	615	2016.046	Human	NorthAmerica	H1N1	USA
EPI_ISL_232716=28	3508	141	3249	1995	3642	3213	615	2016.169	Human	MiddleAmerica	H1N1	Salvador
EPI_ISL_222192=28	3508	141	3249	1995	3642	3213	615	2015.981	Human	MiddleAmerica	H1N1	Mexico
EPI_ISL_218072=28	3508	141	3249	1995	3642	3213	615	2016.011	Human	NorthAmerica	H1N1	USA
EPI_ISL_213178=28	3508	141	3249	1995	3642	3213	615	2016.055	Human	NorthAmerica	H1N1	USA
EPI_ISL_194846=28	3508	141	3249	1995	3642	3213	615	2015.488	Human	SouthAmerica	H1N1	Chile
EPI_ISL_215027=28	3508	141	3249	1995	3642	3213	615	2015.885	Human	SouthAmerica	H1N1	Colombia
EPI_ISL_213112=28	3508	141	3249	1995	3642	3213	615	2015.781	Human	SouthAmerica	H1N1	Chile
EPI_ISL_203601=28	3508	141	3249	1995	3642	3213	615	2015.822	Human	NorthAmerica	H1N1	USA
EPI_ISL_207369=28	3508	141	3249	1995	3642	3213	615	2015.822	Human	NorthAmerica	H1N1	USA
EPI_ISL_206532=28	3508	141	3249	1995	3642	3213	615	2015.822	Human	NorthAmerica	H1N1	USA
EPI_ISL_222200=28	3508	141	3249	1995	3642	3213	615	2016.03	Human	MiddleAmerica	H1N1	Mexico
EPI_ISL_200781=28	3508	141	3249	1995	3642	3213	615	2015.493	Human	SouthAmerica	H1N1	Chile
EPI_ISL_193594=28	3508	141	3249	1995	3642	3213	615	2015.427	Human	SouthAmerica	H1N1	Chile
EPI_ISL_234632=28	3508	141	3249	1995	3642	3213	615	2015.427	Human	SouthAmerica	H1N1	Chile
EPI_ISL_206984=28	3508	141	3249	1995	3642	3213	615	2015.726	Human	SouthAmerica	H1N1	Brazil
EPI_ISL_212527=28	3508	141	3249	1995	3642	3213	615	2015.266	Human	SouthAsia	H1N1	Nepal
EPI_ISL_223215=28	3508	141	3249	1995	3642	3213	615	2016.15	Human	SouthAmerica	H1N1	Brazil
EPI_ISL_167680=28	3578	141	3201	2224	3603	3214	997	2014.233	Human	NorthAmerica	H1N1	USA
EPI_ISL_237225=28	3477	141	3248	1995	3642	3235	1818	2014.962	Human	NorthAmerica	H1N1	USA
EPI_ISL_173275=28	3477	141	3248	1995	3642	3235	1818	2014.962	Human	NorthAmerica	H1N1	USA
EPI_ISL_193299=28	3533	141	3248	1995	8775	3215	615	2015.318	Human	SouthAsia	H1N1	Bangladesh
EPI_ISL_427423=28	3657	141	8797	5877	8755	6729	4282	2014.877	Human	EastAfrica	H1N1	Kenya
EPI_ISL_167563=3640	3578	141	3126	2082	3603	3214	997	2014.101	Human	NorthernEurope	H1N1	Finland
EPI_ISL_293360=29	618	5	3921	2464	3840	3433	3550	2016.134	Human	NorthAmerica	H1N1	USA
EPI_ISL_208494=29	618	9	3921	2464	3841	3438	3384	2015.855	Human	EastAsia	H1N1	Mongolia
EPI_ISL_334446=29	618	9	3921	2464	3831	3438	3384	2015.989	Human	EastAsia	H1N1	China
EPI_ISL_334445=29	618	9	3921	2464	3831	3438	3384	2015.989	Human	EastAsia	H1N1	China
EPI_ISL_227015=29	618	33	3921	2464	3864	3438	3384	2016.23	Human	SoutheastAsia	H1N1	Singapore
EPI_ISL_218144=29	618	3987	3921	2464	3864	3438	3384	2015.836	Human	NorthAmerica	H1N1	Canada
EPI_ISL_248248=29	3508	82	3921	2464	3872	3439	3384	2017.016	Human	NorthAmerica	H1N1	USA
EPI_ISL_234636=29	3508	82	3921	2464	3873	3438	3384	2016.587	Human	EastAsia	H1N1	HongKong
EPI_ISL_248175=29	3508	82	3921	2464	3873	3438	3348	2016.587	Human	EastAsia	H1N1	HongKong
EPI_ISL_365438=29	3508	81	3921	2464	3872	3428	3539	2017.66	swine	SouthAmerica	H1N1	Chile
EPI_ISL_263240=29	618	55	3921	2464	3868	6787	3384	2016.325	Human	SouthAmerica	H1N1	Brazil
EPI_ISL_233546=29	618	44	3921	2464	3868	3428	3249	2016.322	Human	SouthAmerica	H1N1	Brazil
EPI_ISL_259840=29	3508	82	3921	2464	3873	3454	3538	2017.236	Human	NorthAmerica	H1N1	USA
EPI_ISL_257805=29	3508	82	3921	2464	3873	3454	3538	2017.107	Human	NorthAmerica	H1N1	USA
EPI_ISL_255310=29	3508	82	3921	2464	3873	3454	3538	2017.118	Human	NorthAmerica	H1N1	USA
EPI_ISL_269923=29	3508	82	3921	2464	3873	3454	3538	2017.373	Human	SouthAmerica	H1N1	Honduras
EPI_ISL_293396=29	3508	82	3921	2464	3873	3454	3538	2017.101	Human	NorthAmerica	H1N1	USA
EPI_ISL_241361=29	3508	82	3921	2464	3873	3454	3538	2016.992	Human	WesternEurope	H1N1	Netherlands
EPI_ISL_275661=29	3508	82	3921	2464	3873	3438	3510	2017.203	Human	SouthAmerica	H1N1	Brazil
EPI_ISL_215678=29	618	4	3921	2464	3841	3428	6913	2016.055	Human	EastAsia	H1N1	Mongolia
EPI_ISL_230425=29	536	3991	3902	2713	3836	3438	6878	2016.126	Human	MiddleAmerica	H1N1	Trinidad
EPI_ISL_503373=3641	4435	4120	5206	4529	4375	4982	3552	2019.984	swine	NorthAmerica	H3N2	USA
EPI_ISL_230408=3642	5080	3951	3942	2748	3831	3440	3384	2016.339	Human	SouthAmerica	H1N1	Honduras
EPI_ISL_168953=30	3684	52	3449	2362	3682	3404	6633	2014.619	Human	Oceania	H1N1	Australia
EPI_ISL_230534=30	3684	88	3628	2363	3812	3412	1722	2016.169	Human	WestAfrica	H1N1	Mali
EPI_ISL_230532=30	3684	88	3628	2363	3812	3412	1722	2016.15	Human	WestAfrica	H1N1	Mali
EPI_ISL_238315=30	3684	88	3720	2363	3819	3412	2645	2015.142	Human	SouthernEurope	H1N1	Spain
EPI_ISL_238341=30	3684	88	3720	2363	3819	3412	2897	2015.121	Human	SouthernEurope	H1N1	Spain
EPI_ISL_206565=30	3684	88	3805	2363	3801	3412	5447	2015.721	Human	WestAfrica	H1N1	Mali
EPI_ISL_504865=30	3684	88	3806	2363	3820	3412	5550	2015.164	swine	CentralEurope	H1N1	Germany
EPI_ISL_195811=30	3684	88	3806	2363	3819	3412	2897	2015.222	Human	MiddleAmerica	H1N1	Mexico
EPI_ISL_172924=30	3684	88	3806	2363	3819	3412	2897	2015.049	Human	NorthernEurope	H1N1	Sweden
EPI_ISL_192043=30	3684	88	3806	2363	3819	3412	2897	2015.279	Human	EasternEurope	H1N1	Ukraine
EPI_ISL_230467=30	3684	88	3806	2363	3777	3412	1900	2016.243	Human	EastAfrica	H1N1	Madagascar
EPI_ISL_230473=30	3684	88	3806	2363	3777	3412	1900	2016.279	Human	EastAfrica	H1N1	Madagascar
EPI_ISL_218135=30	3684	88	3806	2363	3777	3412	1900	2015.688	Human	EastAfrica	H1N1	Madagascar
EPI_ISL_205486=30	3684	88	3806	2363	3777	3412	1900	2015.745	Human	EastAfrica	H1N1	Madagascar
EPI_ISL_173272=30	3684	88	3806	2363	3777	3412	2897	2014.964	Human	CentralEurope	H1N1	Germany
EPI_ISL_220959=30	3684	88	3720	2363	3819	3412	2144	2015.523	Human	SouthAfrica	H1N1	Zambia
EPI_ISL_235344=30	3684	88	3720	2363	3819	3412	2144	2016.333	Human	MiddleAfrica	H1N1	Congo
EPI_ISL_210317=30	618	88	3786	2363	3841	3412	2838	2015.926	Human	SouthAsia	H1N1	Pakistan
EPI_ISL_195818=30	3684	88	3754	2363	3801	3412	2744	2015.37	Human	SouthAmerica	H1N1	Paraguay
EPI_ISL_197809=30	3684	88	3754	2363	3801	3412	2745	2015.463	Human	SouthAmerica	H1N1	Argentina
EPI_ISL_207376=30	3684	88	3754	2363	3801	3412	2744	2015.627	Human	SouthAmerica	H1N1	Brazil
EPI_ISL_237211=30	3684	88	3786	2363	3819	3412	2897	2015.022	Human	NorthAmerica	H1N1	USA
EPI_ISL_212220=30	3684	88	3720	2363	3819	3412	2897	2015.044	Human	WesternEurope	H1N1	UK
EPI_ISL_278830=30	3684	88	3720	2363	3819	3412	6089	2015.666	swine	SouthernEurope	H1N1	Italy
EPI_ISL_174006=30	3684	88	3720	2363	3819	3412	1818	2015.016	Human	NorthernEurope	H1N1	Sweden
EPI_ISL_177691=30	3684	88	3806	2363	3819	3412	2897	2015.244	Human	NorthernEurope	H1N1	Sweden
EPI_ISL_502167=30	3684	67	3744	2363	3754	6769	5054	2015.819	Human	EastAsia	H1N1	Taiwan
EPI_ISL_502133=30	3684	67	3744	2363	3754	3412	1552	2015.307	Human	EastAsia	H1N1	Taiwan
EPI_ISL_237281=30	3684	80	3744	2363	3754	3412	2897	2015.101	Human	Oceania	H1N1	Hawaii
EPI_ISL_228129=30	3684	67	3744	2363	3754	3412	2057	2015.592	Human	Oceania	H1N1	Hawaii
EPI_ISL_192048=30	3684	80	3744	2363	8881	3412	1552	2015.129	Human	EastAsia	H1N1	Korea
EPI_ISL_502145=30	3684	3989	3744	2363	3754	3412	1552	2015.416	Human	EastAsia	H1N1	Taiwan
EPI_ISL_221604=30	3684	89	3805	2363	3819	3412	2222	2015.844	Human	SoutheastAsia	H1N1	Cambodia
EPI_ISL_210300=30	3684	89	3805	2363	3819	3412	2222	2015.759	Human	NorthAmerica	H1N1	USA
EPI_ISL_191447=30	3684	88	3805	2363	3801	3412	3059	2015.192	Human	EastAsia	H1N1	Japan
EPI_ISL_218971=30	3684	88	3805	2363	3819	3412	2897	2016.18	Human	WesternEurope	H1N1	France
EPI_ISL_230421=30	3684	88	3720	2363	3819	3412	2144	2016.126	Human	MiddleAmerica	H1N1	Trinidad
EPI_ISL_230420=30	3684	88	3720	2363	3819	3412	2144	2015.94	Human	MiddleAmerica	H1N1	Trinidad
EPI_ISL_205296=30	3684	88	3720	2363	3819	3412	2144	2015.625	Human	SouthAfrica	H1N1	SouthAfrica
EPI_ISL_197576=30	3684	88	3720	2363	3819	3412	2897	2015.192	Human	Oceania	H1N1	Australia
EPI_ISL_195795=30	3684	88	3720	2363	3819	3412	2897	2015.282	Human	SouthAmerica	H1N1	FrenchGuiana
EPI_ISL_178492=30	3684	88	3769	2363	3820	3412	2897	2015.145	Human	NorthAmerica	H1N1	USA
EPI_ISL_237224=30	3684	88	3655	2363	3801	3412	2744	2015.038	Human	NorthAmerica	H1N1	USA
EPI_ISL_188705=30	3684	88	3655	2363	3801	3412	2744	2015.038	Human	NorthAmerica	H1N1	USA
EPI_ISL_174000=30	3684	88	3806	2363	3801	3412	2897	2015.068	Human	NorthernEurope	H1N1	Sweden
EPI_ISL_177082=30	3684	88	3720	2363	8902	3412	6657	2015.134	Human	NorthernEurope	H1N1	Sweden
EPI_ISL_177074=30	3684	88	3720	2363	3812	3412	3080	2015.145	Human	NorthernEurope	H1N1	Sweden
EPI_ISL_171598=30	3684	88	3720	2363	3801	3412	2897	2015.052	Human	SouthernEurope	H1N1	Spain
EPI_ISL_193607=30	3684	88	3702	2363	3801	3412	6463	2015.088	Human	EasternEurope	H1N1	Russia
EPI_ISL_179477=30	3684	88	3805	2363	3819	3412	2897	2015.014	Human	WesternEurope	H1N1	Netherlands
EPI_ISL_284649=30	3684	88	3805	2363	3819	3412	2897	2015.014	Human	WesternEurope	H1N1	Netherlands
EPI_ISL_284313=30	3684	88	3702	2363	3819	3412	2897	2014.973	Human	WesternEurope	H1N1	Netherlands
EPI_ISL_284271=30	3684	88	3720	2363	3819	3412	2897	2014.973	Human	WesternEurope	H1N1	Netherlands
EPI_ISL_202947=30	3684	88	3720	2363	3819	3412	3059	2015.107	Human	WesternEurope	H1N1	Luxembourg
EPI_ISL_278849=30	3684	88	9216	2363	3812	3412	2897	2015.666	swine	SouthernEurope	H1N1	Italy
EPI_ISL_278986=30	3684	88	3720	2363	3820	3412	2838	2015.666	Human	SouthernEurope	H1N1	Italy
EPI_ISL_173260=30	3684	88	3702	2363	3819	3412	2897	2014.953	Human	CentralEurope	H1N1	Germany
EPI_ISL_173261=30	3684	88	3744	2363	3801	3412	2897	2014.962	Human	CentralEurope	H1N1	Germany
EPI_ISL_192640=30	3684	88	3720	2363	3819	3412	2797	2015.348	Human	SouthAmerica	H1N1	Peru
EPI_ISL_278989=30	3684	88	3720	2363	3819	3412	2897	2015.666	Human	SouthernEurope	H1N1	Italy
EPI_ISL_172642=30	3684	88	3754	2363	3819	3412	2897	2014.973	Human	EastAsia	H1N1	Korea
EPI_ISL_502123=30	3684	88	3805	2363	3819	3412	6557	2015.241	Human	EastAsia	H1N1	Taiwan
EPI_ISL_221599=30	3684	88	3720	2363	3812	3412	3037	2015.819	Human	TheCaribbean	H1N1	TheCaribbean
EPI_ISL_202378=30	3684	88	3720	2363	3812	3412	3037	2015.781	Human	NorthAmerica	H1N1	USA
EPI_ISL_206500=30	3684	88	9236	2363	3819	3412	2897	2015.263	Human	MiddleAmerica	H1N1	Salvador
EPI_ISL_212219=30	3684	88	3628	2363	3819	3412	2057	2015.022	Human	WesternEurope	H1N1	UK
EPI_ISL_212221=30	3684	88	3702	2363	3819	3412	2897	2015.088	Human	WesternEurope	H1N1	UK
EPI_ISL_191450=30	3684	88	3720	2363	3812	3412	2897	2015.195	Human	EastAsia	H1N1	Japan
EPI_ISL_278987=30	3684	88	3720	2363	3819	3412	2897	2015.666	Human	SouthernEurope	H1N1	Italy
EPI_ISL_175253=30	3684	62	3520	2362	3723	3391	2303	2014.819	Human	TheCaribbean	H1N1	TheCaribbean
EPI_ISL_175262=30	3684	62	3520	2362	3723	3391	2303	2014.786	Human	TheCaribbean	H1N1	TheCaribbean
EPI_ISL_426175=30	3684	88	9299	2363	3819	3412	3080	2015.666	Human	EastAfrica	H1N1	Kenya
EPI_ISL_172927=30	3684	88	3702	2363	3819	3412	2897	2015.014	Human	NorthernEurope	H1N1	Sweden
EPI_ISL_174011=30	3684	88	3769	2363	3820	3412	2897	2015.099	Human	NorthernEurope	H1N1	Sweden
EPI_ISL_281280=30	5198	88	3720	2363	3801	3412	3080	2015.871	Human	WestAsia	H1N1	Emirates
EPI_ISL_192647=30	3684	88	3702	2363	3819	3412	2897	2015.17	Human	EasternEurope	H1N1	Russia
EPI_ISL_373023=30	3684	88	3786	2363	3819	3412	2897	2015.055	Human	CentralEurope	H1N1	Germany
EPI_ISL_207930=30	3684	88	3702	2363	3801	3412	2897	2015.145	Human	WestAfrica	H1N1	Mali
EPI_ISL_174820=30	3684	88	3720	2363	3819	3412	2897	2014.956	Human	EastAsia	H1N1	Japan
EPI_ISL_193601=30	3684	88	3720	2363	3801	3412	2797	2015.222	Human	EasternEurope	H1N1	Russia
EPI_ISL_328780=30	3684	89	3720	2363	3819	3412	1552	2015.668	swine	SouthAmerica	H1N1	Chile
EPI_ISL_328781=30	3684	89	3720	2363	3819	3412	1552	2015.668	swine	SouthAmerica	H1N1	Chile
EPI_ISL_328782=30	3684	89	3720	2363	3819	3412	1552	2015.668	swine	SouthAmerica	H1N1	Chile
EPI_ISL_192130=30	3684	88	3720	2363	3819	3412	2897	2015.068	Human	SoutheastAsia	H1N1	Laos
EPI_ISL_195820=30	3684	88	3806	2363	3820	3412	6604	2015.356	Human	SouthAsia	H1N1	Bangladesh
EPI_ISL_192126=30	3684	88	3720	2363	3819	3412	2897	2015.342	Human	EasternEurope	H1N1	Ukraine
EPI_ISL_255355=30	3685	57	3447	2363	3698	3364	2599	2016.814	swine	EastAsia	H1N1	Japan
EPI_ISL_217921=30	3685	57	3447	2363	3698	3364	2599	2016.096	Human	EastAsia	H1N1	Japan
EPI_ISL_200783=30	3685	57	3447	2363	3698	3364	2599	2015.712	Human	Oceania	H1N1	Hawaii
EPI_ISL_237243=30	3684	48	3449	2362	3668	3391	1985	2015.016	Human	NorthAmerica	H1N1	USA
EPI_ISL_237268=30	3684	48	3449	2362	3668	3391	1985	2015.016	Human	NorthAmerica	H1N1	USA
EPI_ISL_171850=30	3684	48	3449	2362	3668	3391	1985	2015.016	Human	NorthAmerica	H1N1	USA
EPI_ISL_172637=30	3684	48	3449	2362	3668	3391	1985	2015.016	Human	NorthAmerica	H1N1	USA
EPI_ISL_170148=30	3684	48	9183	2362	3668	3391	1985	2014.849	Human	NorthAmerica	H1N1	USA
EPI_ISL_188709=30	3684	48	3449	2362	3668	3391	1985	2014.767	Human	NorthAmerica	H1N1	USA
EPI_ISL_174010=30	3684	48	3449	2362	3668	3391	1985	2015.096	Human	NorthernEurope	H1N1	Sweden
EPI_ISL_168854=30	3676	90	9020	5802	8756	3391	2897	2014.616	Human	Oceania	H1N1	NewZealand
EPI_ISL_223349=30	3684	48	3447	2362	3682	3404	2645	2015.186	Human	SoutheastAsia	H1N1	VietNam
EPI_ISL_193597=30	3684	48	3448	2362	3682	3391	2897	2015.444	Human	EastAsia	H1N1	HongKong
EPI_ISL_193302=30	3684	48	3448	2362	3682	3391	2897	2015.444	Human	EastAsia	H1N1	HongKong
EPI_ISL_172628=30	3684	48	3447	2362	3682	3391	2897	2014.762	Human	EastAsia	H1N1	Taiwan
EPI_ISL_172654=30	3684	43	3483	2363	3682	3413	2547	2014.781	Human	EastAsia	H1N1	HongKong
EPI_ISL_172651=30	3684	43	3483	2363	3682	3413	2547	2014.8	Human	EastAsia	H1N1	HongKong
EPI_ISL_173268=30	3684	43	3483	2363	3682	3413	2547	2014.918	Human	NorthAmerica	H1N1	USA
EPI_ISL_237207=30	3684	43	3483	2363	3682	3413	2547	2014.918	Human	NorthAmerica	H1N1	USA
EPI_ISL_173274=30	3684	43	3483	2363	3682	3413	2547	2014.942	Human	NorthAmerica	H1N1	USA
EPI_ISL_237214=30	3684	43	3483	2363	3682	3413	2547	2014.937	Human	NorthAmerica	H1N1	USA
EPI_ISL_173270=30	3684	43	3483	2363	3682	3413	2547	2014.893	Human	NorthAmerica	H1N1	USA
EPI_ISL_237212=30	3684	43	3483	2363	3682	3413	2547	2014.893	Human	NorthAmerica	H1N1	USA
EPI_ISL_237209=30	3684	43	3483	2363	3682	3413	2547	2014.918	Human	NorthAmerica	H1N1	USA
EPI_ISL_172653=30	3684	43	3483	2363	3682	3413	2547	2014.808	Human	EastAsia	H1N1	HongKong
EPI_ISL_222195=30	3684	37	3483	2362	3643	3413	1820	2016.046	Human	MiddleAmerica	H1N1	Mexico
EPI_ISL_224140=30	3684	37	3483	2362	3643	3413	1820	2016.5	Human	NorthAmerica	H1N1	USA
EPI_ISL_228146=30	3684	37	3483	2362	3643	3413	1820	2015.781	Human	NorthAmerica	H1N1	USA
EPI_ISL_205490=30	3685	37	3483	2362	3643	3413	1820	2015.921	Human	NorthAmerica	H1N1	USA
EPI_ISL_369655=30	3684	37	3483	2362	3643	3413	1820	2015.888	Human	MiddleAmerica	H1N1	Nicaragua
EPI_ISL_214925=30	3684	37	3483	2362	3643	3413	1820	2015.992	Human	MiddleAmerica	H1N1	Panama
EPI_ISL_289469=30	3684	37	3483	2362	3643	3413	1820	2015.951	Human	MiddleAmerica	H1N1	Nicaragua
EPI_ISL_230416=30	3684	37	3483	2362	3643	3413	1820	2016.393	Human	SouthAmerica	H1N1	Honduras
EPI_ISL_233538=30	3684	37	3483	2362	3643	3413	1820	2016.148	Human	MiddleAmerica	H1N1	Guatemala
EPI_ISL_218180=30	3684	37	3483	2362	3643	3413	1820	2015.967	Human	MiddleAmerica	H1N1	CostaRica
EPI_ISL_369671=30	3684	37	3483	2362	3643	3413	1820	2015.863	Human	MiddleAmerica	H1N1	Nicaragua
EPI_ISL_237497=30	3684	37	3483	2362	3643	3413	1820	2016.066	Human	MiddleAmerica	H1N1	CostaRica
EPI_ISL_253844=30	3684	37	3483	2362	3643	3413	1820	2016.178	Human	NorthAmerica	H1N1	USA
EPI_ISL_369667=30	3684	37	3483	2362	3643	3413	1820	2015.879	Human	MiddleAmerica	H1N1	Nicaragua
EPI_ISL_207503=30	3684	37	3483	2362	3643	3413	1820	2015.882	Human	NorthAsia	H1N1	Asia-Russia
EPI_ISL_214919=30	3684	37	3483	2362	3643	3413	1820	2015.981	Human	CentralAsia	H1N1	Kyrgyzstan
EPI_ISL_232650=30	3684	37	3483	2362	3643	3413	1820	2016.074	Human	EasternEurope	H1N1	Russia
EPI_ISL_1287738=30	3684	37	3483	2362	3643	3413	1820	2016.107	Human	EasternEurope	H1N1	Russia
EPI_ISL_232705=30	3684	37	3483	2362	3643	3413	1820	2016.079	Human	MiddleAmerica	H1N1	Salvador
EPI_ISL_238791=30	3684	37	3483	2362	3643	3413	1820	2016.03	Human	MiddleAmerica	H1N1	Nicaragua
EPI_ISL_223290=30	3684	37	3483	2362	3643	3413	1820	2016.221	Human	NorthAmerica	H1N1	USA
EPI_ISL_15082352=30	3684	37	3483	2362	3643	3413	1820	2016.161	Human	SouthernEurope	H1N1	Spain
EPI_ISL_236218=30	3684	37	3483	2362	3643	3413	1820	2016.314	Human	EastAfrica	H1N1	Mozambique
EPI_ISL_221644=30	3684	52	3483	2296	3668	3413	1721	2016.033	Human	NorthAmerica	H1N1	Canada
EPI_ISL_221645=30	3684	52	3483	2296	3668	3413	1721	2015.877	Human	NorthAmerica	H1N1	Canada
EPI_ISL_194836=30	3684	43	3483	2362	3710	3413	1819	2015.384	Human	TheCaribbean	H1N1	Dominica
EPI_ISL_221049=30	3684	37	3483	2362	3643	3413	1819	2016.142	Human	WestAsia	H1N1	Georgia
EPI_ISL_233521=30	3684	37	3483	2362	3643	3413	1819	2016.21	Human	TheCaribbean	H1N1	TheCaribbean
EPI_ISL_224191=30	3684	37	3483	2362	3643	3413	1819	2016.131	Human	NorthAmerica	H1N1	USA
EPI_ISL_210334=30	3684	37	3483	2362	3643	3413	1819	2015.907	Human	NorthAmerica	H1N1	USA
EPI_ISL_224167=30	3684	37	3483	2362	3643	3413	1819	2016.044	Human	NorthAmerica	H1N1	USA
EPI_ISL_236224=30	3684	37	3483	2362	3643	3413	1819	2016.467	Human	SouthAmerica	H1N1	Venezuela
EPI_ISL_234629=30	3684	37	3483	2362	3643	3413	1819	2016.587	Human	SouthAmerica	H1N1	Colombia
EPI_ISL_232580=30	3684	37	3483	2362	3643	3413	1819	2016.109	Human	NorthAmerica	H1N1	USA
EPI_ISL_220970=30	3684	37	3483	2362	3643	3413	1819	2015.992	Human	NorthAmerica	H1N1	Canada
EPI_ISL_220992=30	3684	37	3483	2362	3643	3413	1819	2016.025	Human	NorthAmerica	H1N1	USA
EPI_ISL_224119=30	3684	37	3483	2362	3643	3413	1819	2016.301	Human	NorthAmerica	H1N1	USA
EPI_ISL_207933=30	3684	37	3483	2362	3643	3413	1819	2015.962	Human	NorthAmerica	H1N1	USA
EPI_ISL_218093=30	3684	37	3483	2362	3643	3413	1819	2016.112	Human	NorthAmerica	H1N1	USA
EPI_ISL_208490=30	3684	37	3483	2362	3643	3413	1819	2016.011	Human	NorthAmerica	H1N1	USA
EPI_ISL_213223=30	3684	37	3483	2362	3643	3413	1819	2015.973	Human	NorthAmerica	H1N1	USA
EPI_ISL_209301=30	3684	43	3483	2362	3710	3412	1819	2015.937	Human	NorthAmerica	H1N1	USA
EPI_ISL_176986=30	3676	4048	9019	2364	8776	3391	997	2014.066	Human	EastAsia	H1N1	Japan
EPI_ISL_334038=31	3617	168	3386	2419	3605	3305	636	2018.789	swine	EastAsia	H1N1	Japan
EPI_ISL_334030=31	3617	168	3386	2419	3605	3305	636	2018.789	swine	EastAsia	H1N1	Japan
EPI_ISL_286801=32	505	29	2857	2881	3877	3459	3278	2017.258	Human	WesternEurope	H1N1	UK
EPI_ISL_285926=32	505	29	2857	2881	3877	3459	3278	2017.564	Human	EastAsia	H1N1	Japan
EPI_ISL_270594=32	505	29	2857	2881	3877	3459	3278	2017.153	Human	WesternEurope	H1N1	UK
EPI_ISL_176991=33	3631	141	8911	2364	8650	3353	997	2013.814	Human	EastAsia	H1N1	Japan
EPI_ISL_167618=33	3578	4044	3201	2160	3603	3214	997	2013.978	Human	NorthAmerica	H1N1	USA
EPI_ISL_502116=33	3657	141	8944	2364	3603	3331	997	2014.153	Human	EastAsia	H1N1	Taiwan
EPI_ISL_163674=33	3578	141	3201	2160	8699	3166	4627	2014.227	Human	NorthAmerica	H1N1	USA
EPI_ISL_14749480=33	3578	141	3126	1936	3604	3331	1818	2015.151	Human	SoutheastAsia	H1N1	VietNam
EPI_ISL_502122=33	3631	141	8838	2364	3604	3353	997	2014.175	Human	EastAsia	H1N1	Taiwan
EPI_ISL_237083=3643	8091	111	3351	2159	3685	3103	1902	2014.247	Human	SouthAsia	H1N1	India
EPI_ISL_291155=34	1135	29	2929	2881	3881	3457	3555	2017.679	Human	WesternEurope	H1N1	France
EPI_ISL_269648=34	1135	29	2929	2881	3881	3457	3555	2017.378	Human	SoutheastAsia	H1N1	Singapore
EPI_ISL_269657=34	1135	29	2929	2881	3881	3457	3555	2017.389	Human	SoutheastAsia	H1N1	Singapore
EPI_ISL_290991=34	1135	29	2929	2881	3881	3457	3555	2017.088	Human	WesternEurope	H1N1	UK
EPI_ISL_188724=35	3668	149	3247	2364	8774	3331	1818	2014.879	Human	SoutheastAsia	H1N1	Laos
EPI_ISL_171582=35	3668	149	3247	2364	3603	3331	5247	2015.06	Human	SouthernEurope	H1N1	Spain
EPI_ISL_205297=35	3578	141	8839	2224	3603	6622	1306	2015.504	Human	SouthAfrica	H1N1	SouthAfrica
EPI_ISL_269663=36	1066	29	2976	2881	3878	3459	3371	2017.195	Human	SoutheastAsia	H1N1	Singapore
EPI_ISL_269259=36	1391	29	2976	2881	3878	3459	3371	2017.063	Human	Oceania	H1N1	Australia
EPI_ISL_312587=36	1137	29	2976	2881	3878	3459	3371	2017.57	Human	Oceania	H1N1	NewZealand
EPI_ISL_312183=36	1137	29	2976	2881	3878	3459	3371	2017.436	Human	SoutheastAsia	H1N1	Malaysia
EPI_ISL_365604=36	4432	29	2892	2881	8967	3459	3549	2018.038	Human	EastAsia	H1N1	China
EPI_ISL_192124=37	3578	141	3201	1936	3603	3214	1473	2014.233	Human	NorthAmerica	H1N1	USA
EPI_ISL_237226=37	3578	141	3201	1936	3603	3214	1473	2014.233	Human	NorthAmerica	H1N1	USA
EPI_ISL_145539=38	8053	96	3053	5662	8807	6520	997	2013.405	Human	EastAsia	H1N1	Japan
EPI_ISL_162249=38	3430	68	3054	1725	3740	3124	1551	2014.041	Human	CentralEurope	H1N1	Czech
EPI_ISL_166899=38	3430	68	3054	1725	3740	3124	1551	2013.956	Human	SoutheastAsia	H1N1	Singapore
EPI_ISL_399245=38	3430	68	3054	1725	3740	3124	1551	2014.118	Human	SoutheastAsia	H1N1	Singapore
EPI_ISL_502163=38	3430	68	3054	1725	3740	3124	1551	2013.962	Human	EastAsia	H1N1	Taiwan
EPI_ISL_191667=38	3430	68	3054	1725	3740	3124	1551	2015.123	Human	EasternEurope	H1N1	Russia
EPI_ISL_163957=38	3430	7157	3054	1725	3740	3215	1551	2014.005	Human	EastAsia	H0N0	China
EPI_ISL_334437=38	3430	68	3054	1725	3740	3124	1551	2014.247	Human	EastAsia	H1N1	China
EPI_ISL_334438=38	3430	68	3054	1725	3740	3124	1551	2014.247	Human	EastAsia	H1N1	China
EPI_ISL_502160=38	3430	68	3054	1725	3740	3124	1551	2013.929	Human	EastAsia	H1N1	Taiwan
EPI_ISL_502076=38	3430	68	3054	1725	3740	3124	1551	2014.008	Human	EastAsia	H1N1	Taiwan
EPI_ISL_157072=38	3430	68	3054	1725	3740	3124	1551	2013.995	Human	NorthAmerica	H1N1	USA
EPI_ISL_334450=38	3430	68	3054	1725	3740	3124	1551	2013.921	Human	EastAsia	H1N1	China
EPI_ISL_334449=38	3430	68	3054	1725	3740	3124	1551	2013.921	Human	EastAsia	H1N1	China
EPI_ISL_166015=38	3430	68	3054	1725	3740	3124	1551	2014.148	Human	EastAsia	H1N1	Mongolia
EPI_ISL_334435=38	3430	68	3054	1725	3740	3124	1551	2014.173	Human	EastAsia	H1N1	China
EPI_ISL_334436=38	3430	68	3054	1725	3740	3124	1551	2014.173	Human	EastAsia	H1N1	China
EPI_ISL_175259=38	3430	68	3054	1725	3740	3124	1551	2014.844	Human	MiddleAfrica	H1N1	Congo
EPI_ISL_502085=38	3430	68	3054	1725	3740	3124	1551	2014.038	Human	EastAsia	H1N1	Taiwan
EPI_ISL_173351=38	3430	68	3054	1725	3740	3124	1551	2014.677	Human	SoutheastAsia	H1N1	Myanmar
EPI_ISL_334442=38	3430	68	3054	1725	3740	3124	1551	2014.126	Human	EastAsia	H1N1	China
EPI_ISL_334441=38	3430	68	3054	1725	3740	3124	1551	2014.126	Human	EastAsia	H1N1	China
EPI_ISL_399266=38	3430	68	3054	1725	3740	3124	1551	2014.507	Human	SoutheastAsia	H1N1	Singapore
EPI_ISL_153618=38	3430	116	3054	1725	3740	3124	1818	2013.86	Human	EastAsia	H1N1	Japan
EPI_ISL_150295=38	3430	116	3054	1725	3740	3124	1818	2013.715	Human	EastAsia	H1N1	HongKong
EPI_ISL_502161=38	3344	53	3125	1725	3741	3103	678	2013.942	Human	EastAsia	H1N1	Taiwan
EPI_ISL_502114=38	3344	53	3125	1725	3741	3103	678	2014.148	Human	EastAsia	H1N1	Taiwan
EPI_ISL_502094=38	3344	53	3125	1725	3741	3103	678	2014.074	Human	EastAsia	H1N1	Taiwan
EPI_ISL_189959=39	3555	4011	3197	1994	3645	3145	5249	2014.014	Human	MiddleAmerica	H1N1	Mexico
EPI_ISL_166412=39	3576	63	8796	1724	8551	3103	1902	2014.189	Human	EasternEurope	H1N1	Russia
EPI_ISL_270588=3644	4512	29	2892	2881	8968	3460	3384	2017.066	Human	WesternEurope	H1N1	UK
EPI_ISL_282718=40	3578	4051	3201	5983	3666	3102	5549	2015.422	swine	NorthAmerica	H1N1	Canada
EPI_ISL_227473=40	3578	4052	3490	2160	3667	6647	4786	2016.112	Human	EastAfrica	H1N1	Uganda
EPI_ISL_175254=40	3578	4034	3201	2160	3667	3214	4370	2014.847	Human	MiddleAfrica	H1N1	Congo
EPI_ISL_172649=41	3557	163	3352	1936	3697	3215	1818	2014.71	Human	SoutheastAsia	H1N1	Laos
EPI_ISL_172647=41	3557	163	3352	1936	3697	3215	1818	2014.704	Human	SoutheastAsia	H1N1	Laos
EPI_ISL_192120=41	3557	163	3352	1936	3697	3215	1818	2015.145	Human	SoutheastAsia	H1N1	Laos
EPI_ISL_211977=41	3557	76	8738	1936	3823	3215	1818	2015.901	Human	EastAsia	H1N1	Taiwan
EPI_ISL_195660=41	3557	76	3200	1936	3817	3215	1818	2015.581	Human	NorthernEurope	H1N1	Sweden
EPI_ISL_218178=41	3557	76	3200	1936	3810	3215	1818	2016.011	Human	EastAsia	H1N1	HongKong
EPI_ISL_227461=41	3557	76	3156	1936	3823	3215	1818	2016.115	Human	SouthAmerica	H1N1	Brazil
EPI_ISL_192648=41	3557	75	3351	1936	3785	3215	1818	2015.189	Human	EasternEurope	H1N1	Russia
EPI_ISL_237248=41	3557	75	3351	2363	3776	3215	1818	2015.208	Human	NorthAmerica	H1N1	USA
EPI_ISL_192128=41	3557	75	3351	2363	3776	3215	1818	2015.208	Human	NorthAmerica	H1N1	USA
EPI_ISL_176851=41	3557	75	3351	1936	3776	3215	1818	2015.036	Human	EastAsia	H1N1	Japan
EPI_ISL_173267=41	3557	75	3351	1936	3776	3215	1818	2014.899	Human	NorthAmerica	H1N1	USA
EPI_ISL_237218=41	3557	75	3351	1936	3776	3215	1818	2014.899	Human	NorthAmerica	H1N1	USA
EPI_ISL_192118=41	3557	75	3351	1936	3776	3215	1818	2015.118	Human	EasternEurope	H1N1	Russia
EPI_ISL_192067=41	3557	75	3351	1936	3776	3215	1818	2015.263	Human	EasternEurope	H1N1	Ukraine
EPI_ISL_191666=41	3557	75	3351	1936	3776	3215	1818	2015.115	Human	WestAsia	H1N1	Georgia
EPI_ISL_281257=41	3557	75	3351	1936	3776	3215	1818	2014.921	Human	WestAsia	H1N1	Emirates
EPI_ISL_1652690=41	3557	76	3156	1936	3799	3215	1818	2017.641	Human	EastAsia	H1N1	China
EPI_ISL_233496=41	3557	76	3200	1936	3822	3215	1818	2016.027	Human	SoutheastAsia	H1N1	Indonesia
EPI_ISL_241140=41	3557	76	3199	1936	3822	3215	1818	2016.055	Human	WesternEurope	H1N1	UK
EPI_ISL_240943=41	3557	76	3200	1936	3817	3215	1818	2015.962	Human	WesternEurope	H1N1	UK
EPI_ISL_212237=41	3557	76	3200	1936	3817	3215	1818	2015.94	Human	WesternEurope	H1N1	UK
EPI_ISL_241437=41	3557	76	3200	1936	3817	3215	1818	2016.172	Human	WesternEurope	H1N1	UK
EPI_ISL_502173=41	3557	76	3199	1936	3822	3215	1818	2015.923	Human	EastAsia	H1N1	Taiwan
EPI_ISL_253781=41	3557	76	3199	1936	3822	3215	1818	2016.077	Human	EastAsia	H1N1	Taiwan
EPI_ISL_502166=41	3557	76	3199	1936	3822	3215	1818	2015.816	Human	EastAsia	H1N1	Taiwan
EPI_ISL_220917=41	3557	76	3199	1936	3822	3215	1818	2016.038	Human	EastAsia	H1N1	Japan
EPI_ISL_212794=41	3557	76	3199	1936	3822	3215	1818	2015.923	Human	EastAsia	H1N1	Taiwan
EPI_ISL_502174=41	3557	76	3199	1936	3822	3215	1818	2015.956	Human	EastAsia	H1N1	Taiwan
EPI_ISL_211981=41	3557	76	3199	1936	3822	3215	1818	2015.926	Human	EastAsia	H1N1	Taiwan
EPI_ISL_502089=41	3557	76	3199	1936	3822	3215	1818	2016.049	Human	EastAsia	H1N1	Taiwan
EPI_ISL_253799=41	3557	76	3199	1936	3822	3215	1818	2016.087	Human	EastAsia	H1N1	Taiwan
EPI_ISL_334443=41	3557	76	3199	1936	3822	3215	1818	2015.989	Human	EastAsia	H1N1	China
EPI_ISL_502177=41	3557	76	3199	1936	3822	3215	1818	2015.995	Human	EastAsia	H1N1	Taiwan
EPI_ISL_263436=41	3557	76	3199	1936	3822	3215	1818	2015.942	Human	EastAsia	H1N1	Taiwan
EPI_ISL_253738=41	3557	76	3199	1936	3822	3215	1818	2016.15	Human	EastAsia	H1N1	Taiwan
EPI_ISL_221782=41	3557	76	3199	1936	3822	3215	1818	2016.131	Human	EastAsia	H1N1	Japan
EPI_ISL_236839=41	3557	76	3199	1936	3822	3215	1818	2016.23	Human	NorthAmerica	H1N1	USA
EPI_ISL_253746=41	3557	76	3199	1936	3822	3215	1818	2016.046	Human	EastAsia	H1N1	Taiwan
EPI_ISL_211982=41	3557	76	3199	1936	3822	3215	1818	2015.937	Human	EastAsia	H1N1	Taiwan
EPI_ISL_263435=41	3557	76	3199	1936	3822	3215	1818	2016.019	Human	EastAsia	H1N1	Taiwan
EPI_ISL_213150=41	3557	76	3199	1936	3822	3215	1818	2015.912	Human	SouthAsia	H1N1	Pakistan
EPI_ISL_230464=41	3557	76	3200	1936	3822	3215	1818	2016.156	Human	EasternEurope	H1N1	Ukraine
EPI_ISL_221249=41	3557	76	3200	1936	3822	3215	1818	2016.079	Human	NorthAmerica	H1N1	USA
EPI_ISL_216203=41	3557	76	3200	1936	3822	3215	1818	2015.959	Human	EasternEurope	H1N1	Ukraine
EPI_ISL_213274=41	3557	76	3200	1936	3822	3215	1818	2016.093	Human	NorthAmerica	H1N1	USA
EPI_ISL_223312=41	3557	76	3200	1936	3822	3215	1818	2016.093	Human	NorthAmerica	H1N1	USA
EPI_ISL_221055=41	3557	76	3200	1936	3822	3215	1818	2016.093	Human	NorthAmerica	H1N1	USA
EPI_ISL_221293=41	3557	76	3200	1936	3822	3215	1818	2016.093	Human	NorthAmerica	H1N1	USA
EPI_ISL_216205=41	3557	76	3200	1936	3822	3215	1818	2015.953	Human	EasternEurope	H1N1	Ukraine
EPI_ISL_230454=41	3557	76	3200	1936	3822	3215	1818	2016.096	Human	EasternEurope	H1N1	Ukraine
EPI_ISL_259863=41	3557	76	3200	1936	3822	3215	1818	2016.287	Human	SoutheastAsia	H1N1	VietNam
EPI_ISL_215725=41	3557	76	3199	1936	3822	3215	1818	2016.057	Human	NorthernEurope	H1N1	Sweden
EPI_ISL_281253=41	3557	76	3199	1936	3823	3215	1818	2015.849	Human	WestAsia	H1N1	Emirates
EPI_ISL_226999=41	3557	3986	8689	1936	3822	3145	1818	2016.131	Human	SoutheastAsia	H1N1	Singapore
EPI_ISL_239913=41	3557	76	3200	1936	3822	3215	1818	2016.15	Human	SoutheastAsia	H1N1	Cambodia
EPI_ISL_197804=41	3557	75	3351	1936	3799	3215	1818	2015.156	Human	SoutheastAsia	H1N1	Indonesia
EPI_ISL_172639=41	3557	75	3351	1936	3799	3215	1818	2014.953	Human	EastAsia	H1N1	Korea
EPI_ISL_192068=41	3557	75	3351	2160	3799	3215	1818	2015.148	Human	EastAsia	H1N1	Korea
EPI_ISL_226994=41	3557	76	3200	1936	3823	3215	1818	2016.109	Human	SoutheastAsia	H1N1	Singapore
EPI_ISL_502121=41	3557	76	3199	1936	3822	3215	1818	2016.153	Human	EastAsia	H1N1	Taiwan
EPI_ISL_253750=41	3557	76	3199	1936	3822	3215	1818	2016.057	Human	EastAsia	H1N1	Taiwan
EPI_ISL_227424=41	3557	76	3199	1936	3822	3215	1818	2016.104	Human	SoutheastAsia	H1N1	Laos
EPI_ISL_334456=41	3557	76	3199	1936	3822	3215	1818	2015.926	Human	EastAsia	H1N1	China
EPI_ISL_227649=41	3557	76	3199	1936	3822	3215	1818	2016.415	Human	Oceania	H1N1	Australia
EPI_ISL_221004=41	3557	76	3199	1936	3822	3215	1818	2015.636	Human	WestAfrica	H1N1	BurkinaFaso
EPI_ISL_218175=41	3557	76	3199	1936	3822	3215	1818	2016.033	Human	NorthAmerica	H1N1	USA
EPI_ISL_227399=41	3557	76	3199	1936	3822	3215	1818	2016.033	Human	NorthAmerica	H1N1	USA
EPI_ISL_253771=41	3557	76	3199	1936	3822	3215	1818	2016.123	Human	EastAsia	H1N1	Taiwan
EPI_ISL_334454=41	3557	76	3199	1936	3822	3215	1818	2015.921	Human	EastAsia	H1N1	China
EPI_ISL_334453=41	3557	76	3199	1936	3822	3215	1818	2015.921	Human	EastAsia	H1N1	China
EPI_ISL_334462=41	3557	76	3199	1936	3822	3215	1818	2015.929	Human	EastAsia	H1N1	China
EPI_ISL_334461=41	3557	76	3199	1936	3822	3215	1818	2015.929	Human	EastAsia	H1N1	China
EPI_ISL_236219=41	3557	76	3199	1936	3822	3215	1818	2015.929	Human	EastAsia	H1N1	China
EPI_ISL_334448=41	3557	76	3199	1936	3822	3215	1818	2015.951	Human	EastAsia	H1N1	China
EPI_ISL_235023=41	3557	76	3199	1936	3822	3215	1818	2015.929	Human	EastAsia	H1N1	China
EPI_ISL_334452=41	3557	76	3199	1936	3822	3215	1818	2015.907	Human	EastAsia	H1N1	China
EPI_ISL_334460=41	3557	76	3199	1936	3822	3215	1818	2015.94	Human	EastAsia	H1N1	China
EPI_ISL_334466=41	3557	76	3199	1936	3822	3215	1818	2015.937	Human	EastAsia	H1N1	China
EPI_ISL_259852=41	3557	76	3199	1936	3822	3215	1818	2016.265	Human	SoutheastAsia	H1N1	VietNam
EPI_ISL_232688=41	3557	76	3199	1936	3822	3215	1818	2016.224	Human	SouthAfrica	H1N1	SouthAfrica
EPI_ISL_502103=41	3557	76	3199	1936	3822	3215	1818	2016.085	Human	EastAsia	H1N1	Taiwan
EPI_ISL_334458=41	3557	76	3199	1936	3822	3215	1818	2015.937	Human	EastAsia	H1N1	China
EPI_ISL_211979=41	3557	76	3199	1936	3822	3215	1818	2015.899	Human	EastAsia	H1N1	Taiwan
EPI_ISL_219024=41	3557	76	3199	1936	3823	3215	1818	2015.521	Human	Oceania	H1N1	Australia
EPI_ISL_221813=41	3557	76	3199	1936	3822	3215	1818	2016.077	Human	WesternEurope	H1N1	France
EPI_ISL_218746=41	3557	76	3199	1936	3822	3215	1818	2016.161	Human	WesternEurope	H1N1	France
EPI_ISL_1652535=41	3557	76	3199	1936	3822	3215	1818	2017.436	Human	EastAsia	H1N1	China
EPI_ISL_1652687=41	3557	76	3199	1936	3822	3215	1818	2017.797	Human	EastAsia	H1N1	China
EPI_ISL_214969=41	3557	76	3199	1936	3822	3215	1818	2016.068	Human	NorthAmerica	H1N1	USA
EPI_ISL_216804=41	3557	76	3199	1936	3822	3215	1818	2016.191	Human	EastAsia	H1N1	Japan
EPI_ISL_208486=41	3557	76	3199	1936	3822	3215	1818	2016.027	Human	NorthAmerica	H1N1	USA
EPI_ISL_211748=41	3557	76	3199	1936	3822	3215	1818	2015.841	Human	NorthAmerica	H1N1	USA
EPI_ISL_206530=41	3557	76	3199	1936	3822	3215	1818	2015.841	Human	NorthAmerica	H1N1	USA
EPI_ISL_211747=41	3557	76	3199	1936	3822	3215	1818	2015.841	Human	NorthAmerica	H1N1	USA
EPI_ISL_205291=41	3557	76	3199	1936	3822	3215	1818	2015.841	Human	NorthAmerica	H1N1	USA
EPI_ISL_4031200=41	3557	76	3199	1936	3822	3215	1818	2014.164	Human	EastAsia	H1N1	China
EPI_ISL_4031204=41	3557	76	3199	1936	3822	3215	1818	2016.432	Human	EastAsia	H1N1	China
EPI_ISL_4031207=41	3557	76	3199	1936	3822	3215	1818	2016.437	Human	EastAsia	H1N1	China
EPI_ISL_4031202=41	3557	76	3199	1936	3822	3215	1818	2014.162	Human	EastAsia	H1N1	China
EPI_ISL_4031201=41	3557	76	3199	1936	3822	3215	1818	2014.162	Human	EastAsia	H1N1	China
EPI_ISL_4031199=41	3557	76	3199	1936	3822	3215	1818	2014.164	Human	EastAsia	H1N1	China
EPI_ISL_4031208=41	3557	76	3199	1936	3822	3215	1818	2016.339	Human	EastAsia	H1N1	China
EPI_ISL_1652689=41	3557	76	3199	1936	3822	3215	1818	2017.529	Human	EastAsia	H1N1	China
EPI_ISL_4031206=41	3557	76	3199	1936	3822	3215	1818	2016.434	Human	EastAsia	H1N1	China
EPI_ISL_209060=41	3557	75	3351	1936	3785	3215	1818	2015.66	Human	SoutheastAsia	H1N1	Malaysia
EPI_ISL_402382=41	3557	76	3199	1936	3822	3215	1818	2019.655	Human	EastAsia	H1N1	China
EPI_ISL_256317=41	3557	76	3199	1936	3822	3215	1818	2016.071	Human	EastAsia	H1N1	China
EPI_ISL_256318=41	3557	76	3199	1936	3822	3215	1818	2016.071	Human	EastAsia	H1N1	China
EPI_ISL_208219=41	3557	76	3199	1936	3817	3215	1818	2015.518	Human	NorthAmerica	H1N1	USA
EPI_ISL_195816=41	3557	76	3199	1936	3817	3215	1818	2015.518	Human	NorthAmerica	H1N1	USA
EPI_ISL_237220=41	3557	64	3351	1936	3736	3215	1818	2014.992	Human	NorthAmerica	H1N1	USA
EPI_ISL_188708=41	3557	64	3351	1936	3736	3215	1818	2014.992	Human	NorthAmerica	H1N1	USA
EPI_ISL_178482=41	3557	64	8912	2083	3752	3215	1818	2014.8	Human	NorthAfrica	H1N1	Egypt
EPI_ISL_178484=41	3557	64	3352	1936	3736	3215	1818	2014.756	Human	NorthAfrica	H1N1	Egypt
EPI_ISL_178103=41	3557	64	3352	2224	3721	3215	1818	2015.047	Human	SouthAmerica	H1N1	Colombia
EPI_ISL_194930=41	3557	64	3352	2224	3721	3215	1818	2015.184	Human	SouthAmerica	H1N1	Ecuador
EPI_ISL_190442=41	3557	64	3352	2224	3721	3215	1818	2015.175	Human	SouthAmerica	H1N1	Colombia
EPI_ISL_175260=41	3557	64	3352	2224	3721	3215	1818	2014.764	Human	TheCaribbean	H1N1	TheCaribbean
EPI_ISL_212530=41	3557	64	3351	1936	3766	3215	1818	2015.192	Human	SouthAsia	H1N1	Nepal
EPI_ISL_218433=41	3557	64	3351	1936	3766	3215	1818	2015.071	Human	SouthAsia	H1N1	India
EPI_ISL_177604=41	3557	64	3351	1936	3766	3215	1818	2015.071	Human	SouthAsia	H1N1	India
EPI_ISL_212223=41	3557	64	3351	1936	3766	3215	1818	2015.164	Human	WesternEurope	H1N1	UK
EPI_ISL_192646=41	3557	64	3351	1936	3766	3215	1818	2015.345	Human	SouthAsia	H1N1	Bangladesh
EPI_ISL_192630=41	3557	64	3351	1936	3766	3215	1818	2015.285	Human	SouthAsia	H1N1	Bangladesh
EPI_ISL_178490=41	3557	64	3351	1936	3766	3215	1818	2015.115	Human	NorthAmerica	H1N1	USA
EPI_ISL_237284=41	3557	64	3351	1936	3766	3215	1818	2015.115	Human	NorthAmerica	H1N1	USA
EPI_ISL_195829=41	3557	64	3351	1936	3766	3215	1818	2015.416	Human	SoutheastAsia	H1N1	Thailand
EPI_ISL_194502=41	3557	64	3351	1936	3766	3215	1818	2015.175	Human	SoutheastAsia	H1N1	Thailand
EPI_ISL_195814=41	3557	64	3351	1936	3766	3215	1818	2015.299	Human	SoutheastAsia	H1N1	Laos
EPI_ISL_193849=41	3557	64	3351	1936	3766	3215	1818	2015.107	Human	SouthAmerica	H1N1	Brazil
EPI_ISL_192131=41	3557	64	3351	1936	3766	3215	1818	2015.282	Human	NorthAmerica	H1N1	USA
EPI_ISL_237240=41	3557	64	3351	1936	3766	3215	1818	2015.282	Human	NorthAmerica	H1N1	USA
EPI_ISL_192125=41	3557	64	3351	1936	3766	3215	1818	2015.282	Human	NorthAmerica	H1N1	USA
EPI_ISL_237227=41	3557	64	3351	1936	3766	3215	1818	2015.282	Human	NorthAmerica	H1N1	USA
EPI_ISL_237234=41	3557	64	3351	1936	3766	3215	1818	2015.304	Human	Oceania	H1N1	Hawaii
EPI_ISL_237239=41	3557	64	3351	1936	3766	3215	1818	2015.279	Human	Oceania	H1N1	Hawaii
EPI_ISL_194497=41	3557	64	3351	1936	3766	3215	1818	2015.455	Human	SoutheastAsia	H1N1	Cambodia
EPI_ISL_212529=41	3557	64	3351	1936	3766	3215	1818	2015.203	Human	SouthAsia	H1N1	Nepal
EPI_ISL_212528=41	3557	64	3351	1936	3766	3215	1818	2015.203	Human	SouthAsia	H1N1	Nepal
EPI_ISL_212245=41	3557	64	3351	1936	3766	3215	1818	2015.959	Human	WesternEurope	H1N1	UK
EPI_ISL_263290=41	3557	64	3351	2082	3766	3215	1818	2014.647	Human	SouthAmerica	H1N1	Brazil
EPI_ISL_172643=41	3557	64	3351	2082	3766	3215	1818	2014.973	Human	NorthAmerica	H1N1	USA
EPI_ISL_237247=41	3557	64	3351	2082	3766	3215	1818	2014.973	Human	NorthAmerica	H1N1	USA
EPI_ISL_237084=41	3557	64	3351	1936	8728	3215	997	2014.436	Human	SouthAsia	H1N1	India
EPI_ISL_177092=41	3557	3975	3327	1936	3736	3215	615	2015.189	Human	NorthernEurope	H1N1	Sweden
EPI_ISL_172641=41	3557	64	3327	2160	3736	3215	1818	2014.827	Human	EastAfrica	H1N1	Ethiopia
EPI_ISL_172648=41	3557	64	3351	1936	3752	3215	1818	2014.849	Human	EastAfrica	H1N1	Ethiopia
EPI_ISL_399261=41	3557	3971	3351	2082	3697	3215	1818	2014.69	Human	SoutheastAsia	H1N1	Singapore
EPI_ISL_281284=41	3578	162	3327	1936	3697	3215	1818	2014.356	Human	WestAsia	H1N1	Emirates
EPI_ISL_263167=41	3578	162	3327	2082	3697	3215	1818	2014.704	Human	SouthAmerica	H1N1	Brazil
EPI_ISL_502140=41	3578	162	3352	2082	3697	3215	1818	2015.381	Human	EastAsia	H1N1	Taiwan
EPI_ISL_502155=41	3578	162	3352	2082	3697	3215	1818	2015.567	Human	EastAsia	H1N1	Taiwan
EPI_ISL_502080=41	3578	162	3352	2082	3697	3215	1818	2016.016	Human	EastAsia	H1N1	Taiwan
EPI_ISL_502169=41	3578	162	3352	2082	3697	3215	1818	2015.855	Human	EastAsia	H1N1	Taiwan
EPI_ISL_263396=41	3578	162	3352	2082	3697	3215	1818	2015.951	Human	EastAsia	H1N1	Taiwan
EPI_ISL_193300=41	3578	162	3352	2082	3697	3215	1818	2015.211	Human	EasternEurope	H1N1	Russia
EPI_ISL_210349=41	3578	162	3352	2082	3681	3215	1818	2015.225	Human	SoutheastAsia	H1N1	VietNam
EPI_ISL_194904=41	3578	162	3352	2082	3681	3215	1818	2015.156	Human	EastAsia	H1N1	Japan
EPI_ISL_259848=41	3578	162	3352	2082	3681	3215	1818	2016.251	Human	SoutheastAsia	H1N1	VietNam
EPI_ISL_259855=41	3578	162	3352	2082	3681	3215	1818	2016.284	Human	SoutheastAsia	H1N1	VietNam
EPI_ISL_238373=41	3578	162	3351	1936	3697	3215	1818	2015.099	Human	SouthernEurope	H1N1	Spain
EPI_ISL_502164=41	3557	163	3352	1936	3697	3215	1818	2014.811	Human	EastAsia	H1N1	Taiwan
EPI_ISL_172625=41	3557	163	3351	1936	3697	3215	1818	2014.767	Human	EastAsia	H1N1	Taiwan
EPI_ISL_167684=41	3578	141	3201	2160	3604	3214	997	2014.26	Human	NorthAmerica	H1N1	USA
EPI_ISL_428983=3645	3576	111	3282	2223	3556	3166	1902	2016.642	Human	EastAfrica	H1N1	Kenya
EPI_ISL_267061=3646	4570	29	2892	2881	8969	3459	3548	2017.318	Human	EastAsia	H1N1	Japan
EPI_ISL_178497=42	1138	3956	3326	1583	3712	3235	3217	2015.06	Human	SouthAsia	H1N1	India
EPI_ISL_164784=42	1138	3958	3326	1583	3712	3040	6814	2014.175	Human	SouthAsia	H1N1	India
EPI_ISL_192621=42	3508	49	3349	1725	3388	3165	1720	2015.323	Human	SouthAsia	H1N1	Bangladesh
EPI_ISL_193606=42	3508	49	3349	1725	3388	3165	1720	2015.323	Human	SouthAsia	H1N1	Bangladesh
EPI_ISL_195662=42	3508	49	3349	1725	3388	3165	4328	2015.611	Human	NorthernEurope	H1N1	Sweden
EPI_ISL_199501=42	3508	49	3349	1725	3388	3165	1818	2015.126	Human	SoutheastAsia	H1N1	Indonesia
EPI_ISL_173265=42	3508	49	3349	1725	3388	3165	1306	2014.805	Human	WestAsia	H1N1	Bahrain
EPI_ISL_202957=42	3508	4012	3349	2081	3388	3103	997	2013.934	Human	WesternEurope	H1N1	UK
EPI_ISL_166024=42	3508	122	2975	1725	8550	3145	1142	2014.334	Human	SouthAsia	H1N1	SriLanka
EPI_ISL_176976=42	3508	122	2975	1725	8590	3078	1142	2014.173	Human	EastAsia	H1N1	Japan
EPI_ISL_161861=42	3533	4023	3009	1725	3498	3213	997	2013.825	Human	SoutheastAsia	H1N1	Thailand
EPI_ISL_161860=42	3508	134	3009	1725	3498	3214	1720	2013.882	Human	Oceania	H1N1	NewZealand
EPI_ISL_155008=42	3508	137	3009	1725	3498	3260	997	2014.041	Human	NorthernEurope	H1N1	Sweden
EPI_ISL_156916=42	3508	137	3009	1725	3498	3260	997	2014.052	Human	NorthernEurope	H1N1	Sweden
EPI_ISL_161332=42	3508	134	3009	1725	3498	3214	997	2013.847	Human	Oceania	H1N1	Australia
EPI_ISL_161866=42	7998	4018	8487	1725	8477	3145	4480	2013.797	Human	SouthAsia	H1N1	SriLanka
EPI_ISL_175880=42	3430	50	3053	1583	3725	3145	997	2013.427	Human	SouthAfrica	H1N1	SouthAfrica
EPI_ISL_189958=43	3576	68	3246	1994	3646	3123	1723	2013.945	Human	MiddleAmerica	H1N1	Mexico
EPI_ISL_171806=43	3556	63	3053	1994	3626	3103	1723	2014.164	Human	SoutheastAsia	H1N1	Malaysia
EPI_ISL_168842=43	3576	111	3282	2223	8629	3103	1902	2014.441	Human	SoutheastAsia	H1N1	Cambodia
EPI_ISL_15082230=43	3556	63	3245	2223	8701	3145	1723	2014.022	Human	SouthernEurope	H1N1	Spain
EPI_ISL_172193=43	3577	63	3246	1994	3670	3145	1723	2013.666	Human	SoutheastAsia	H1N1	Myanmar
EPI_ISL_167558=43	3556	63	3245	2159	3646	3334	1723	2012.967	Human	NorthernEurope	H1N1	Finland
EPI_ISL_14749484=43	3556	63	3197	2223	3555	3145	1723	2014.129	Human	SoutheastAsia	H1N1	VietNam
EPI_ISL_202981=43	3556	63	3197	2223	3555	3103	1723	2014.142	Human	WesternEurope	H1N1	UK
EPI_ISL_156762=43	3556	63	3197	2223	3520	3145	1723	2013.953	Human	Oceania	H1N1	Hawaii
EPI_ISL_155009=43	3576	63	3197	2223	3555	3145	1723	2014.025	Human	NorthernEurope	H1N1	Sweden
EPI_ISL_157160=43	4270	63	3197	2223	3555	3145	1723	2014.071	swine	NorthAmerica	H1N1	USA
EPI_ISL_153089=43	3556	63	3197	2223	3520	6519	1723	2013.866	Human	NorthAmerica	H1N1	USA
EPI_ISL_150298=43	3576	63	3197	2223	3520	3145	1723	2013.803	Human	NorthAmerica	H1N1	USA
EPI_ISL_167656=43	3576	63	3197	2298	3501	3124	1723	2014.071	Human	NorthAmerica	H1N1	USA
EPI_ISL_155605=43	3576	63	3197	2223	3555	3103	1723	2014.022	Human	SouthernEurope	H1N1	Spain
EPI_ISL_15082329=43	3577	63	3197	2223	3555	3103	1723	2014.082	Human	SouthernEurope	H1N1	Spain
EPI_ISL_202967=43	3576	63	3197	2223	3501	3145	1723	2014.055	Human	WesternEurope	H1N1	UK
EPI_ISL_167634=43	3576	63	3197	2298	3501	3145	1723	2014.049	Human	NorthAmerica	H1N1	USA
EPI_ISL_167599=43	3577	63	3197	2159	3520	3103	1723	2013.91	Human	NorthAmerica	H1N1	USA
EPI_ISL_278993=43	3576	63	3197	2298	3501	3145	1723	2014.666	Human	SouthernEurope	H1N1	Italy
EPI_ISL_167619=43	3576	63	3197	2159	3501	3103	1723	2013.978	Human	NorthAmerica	H1N1	USA
EPI_ISL_282690=43	3576	3970	8650	1994	8791	3164	5652	2015.784	swine	NorthAmerica	H1N1	Canada
EPI_ISL_171845=43	3576	3996	3124	5441	8792	6646	5651	2014.863	Human	NorthAmerica	H1N1	Canada
EPI_ISL_167624=43	3576	96	3125	1994	3670	3164	5552	2013.989	Human	NorthAmerica	H1N1	USA
EPI_ISL_378750=44	1137	35	2976	2881	3878	3459	3432	2017.827	Human	EastAsia	H1N1	Korea
EPI_ISL_502079=44	1137	35	3129	2881	3880	3459	3432	2018.011	Human	EastAsia	H1N1	Taiwan
EPI_ISL_263245=3647	3748	445	199	1994	3725	3145	681	2013.553	Human	SouthAmerica	H3N1	Brazil
EPI_ISL_278994=3648	3476	3967	3350	1869	3726	6595	6737	2014.666	Human	SouthernEurope	H1N1	Italy
EPI_ISL_263129=3649	3777	123	2974	1792	3739	3103	997	2013.542	Human	SouthAmerica	H1N1	Brazil
EPI_ISL_167614=45	3577	68	3246	1994	3670	3124	1723	2013.962	Human	NorthAmerica	H1N1	USA
EPI_ISL_202958=45	3577	68	3246	1994	3626	3124	1723	2013.945	Human	WesternEurope	H1N1	UK
EPI_ISL_167664=45	3577	68	3246	1994	8757	3124	1723	2014.11	Human	NorthAmerica	H1N1	USA
EPI_ISL_145499=45	3577	3974	3053	1994	3646	3145	1723	2013.433	Human	SouthAmerica	H1N1	Bolivia
EPI_ISL_277396=46	1391	42	3130	2881	8971	3460	3384	2017.332	Human	EastAsia	H1N1	Taiwan
EPI_ISL_365610=46	1005	99	8843	2881	3880	3459	3272	2018.033	Human	EastAsia	H1N1	China
EPI_ISL_320152=46	696	69	3287	2881	3885	3460	3528	2017.929	Human	EastAsia	H1N1	Japan
EPI_ISL_305538=46	696	69	3286	2881	3885	3460	3528	2017.923	Human	EastAsia	H1N1	Japan
EPI_ISL_307755=46	696	91	3286	2881	3885	3460	3528	2017.904	Human	EastAsia	H1N1	Korea
EPI_ISL_377135=46	696	3999	3287	2881	8973	3460	3528	2019.4	swine	EastAsia	H1N1	Japan
EPI_ISL_315203=46	696	3982	8876	2881	3885	3460	3528	2018.173	Human	EastAsia	H1N1	Japan
EPI_ISL_305540=46	696	3992	3287	2881	3885	3460	3528	2017.953	Human	EastAsia	H1N1	Japan
EPI_ISL_309795=46	696	3997	3287	2881	3885	3460	3528	2018.025	Human	EastAsia	H1N1	Japan
EPI_ISL_298530=46	696	3968	3286	2881	3880	3459	3528	2017.964	Human	SouthAsia	H1N1	Maldives
EPI_ISL_502176=46	696	56	3285	2881	3882	6802	3528	2017.964	Human	EastAsia	H1N1	Taiwan
EPI_ISL_314046=46	696	56	3286	2881	3882	3459	3528	2017.929	Human	EastAsia	H1N1	China
EPI_ISL_286077=46	696	3977	3286	2881	8972	3459	3528	2017.778	Human	EastAsia	H1N1	HongKong
EPI_ISL_321751=46	696	3964	3286	2881	8970	3459	3528	2018.258	Human	SoutheastAsia	H1N1	Singapore
EPI_ISL_294135=46	894	35	3058	2881	3881	3463	3417	2018.014	Human	WesternEurope	H1N1	France
EPI_ISL_294134=46	894	35	3058	2881	3881	3463	3533	2017.975	Human	WesternEurope	H1N1	France
EPI_ISL_146125=3650	3430	54	3124	1724	3711	3078	4234	2013.123	Human	SouthAsia	H1N1	India
EPI_ISL_167633=47	3476	54	3349	1934	3323	3103	6150	2014.047	Human	NorthAmerica	H1N1	USA
EPI_ISL_156810=47	3476	54	3349	1934	3323	3103	2897	2013.803	Human	NorthAmerica	H1N1	USA
EPI_ISL_167597=47	3476	54	3349	1934	3323	3103	6210	2013.855	Human	NorthAmerica	H1N1	USA
EPI_ISL_381068=47	3476	54	3349	5609	3323	3103	6647	2014.137	swine	WesternEurope	H1N1	France
EPI_ISL_263186=47	3476	3972	3350	1934	3711	3145	2897	2013.504	Human	SouthernEurope	H1N1	Montenegro
EPI_ISL_263184=3651	3476	90	8943	1934	3711	3167	2303	2013.466	Human	SouthAmerica	H1N1	Brazil
EPI_ISL_168348=3652	3476	3981	3350	1869	3726	3143	1720	2014.071	Human	NorthernEurope	H1N1	Finland
EPI_ISL_312596=48	696	42	3160	2881	3882	3461	3315	2017.893	Human	Oceania	H1N1	Australia
EPI_ISL_313066=48	696	42	3160	2881	3882	3461	3315	2017.926	Human	EastAsia	H1N1	Korea
EPI_ISL_293079=48	696	42	3160	2881	3879	3461	3315	2017.822	Human	NorthernEurope	H1N1	Denmark
EPI_ISL_174246=49	3164	123	3155	3036	3364	3145	1384	2013.523	Human	MiddleAmerica	H1N1	Nicaragua
EPI_ISL_310575=49	3164	123	3155	3036	3364	3334	1384	2013.036	Human	SouthAsia	H1N1	Bangladesh
EPI_ISL_174264=49	3164	123	3155	3036	3364	3124	1384	2013.482	Human	MiddleAmerica	H1N1	Nicaragua
EPI_ISL_253935=50	3230	63	3199	2743	3738	3215	1074	2016.046	Human	EastAsia	H1N1	Korea
EPI_ISL_253934=50	3230	63	9347	2743	3738	3190	1074	2016.008	Human	EastAsia	H1N1	Korea
EPI_ISL_166442=50	3430	50	3349	2081	3711	3145	2897	2014.186	Human	EasternEurope	H1N1	Russia
EPI_ISL_274852=50	3476	3990	3349	5733	3711	3145	2897	2014.115	swine	EastAsia	H1N1	Japan
EPI_ISL_263246=3653	7883	4017	2974	1792	3739	3103	997	2012.404	Human	SouthAmerica	H1N1	Brazil
EPI_ISL_157753=51	3577	112	3444	2297	3521	3145	1902	2014.058	Human	NorthAmerica	H1N1	USA
EPI_ISL_163650=51	3577	112	3444	2297	3521	3124	1902	2014.326	swine	NorthAmerica	H1N1	USA
EPI_ISL_143737=51	3577	112	8841	2297	3625	3306	1902	2013.389	swine	NorthAmerica	H1N1	USA
EPI_ISL_157157=51	3577	112	9060	2297	3627	3102	1902	2014.071	swine	NorthAmerica	H1N1	USA
EPI_ISL_252707=51	3577	112	3445	2297	3627	3040	1902	2016.47	swine	NorthAmerica	H1N1	USA
EPI_ISL_170845=51	3577	112	3445	2297	3627	3040	1902	2014.827	swine	NorthAmerica	H1N1	USA
EPI_ISL_159349=51	3577	112	8977	2223	3521	3145	1902	2014.17	Human	NorthAmerica	H1N1	USA
EPI_ISL_502141=51	3577	112	9017	2297	3521	3124	1902	2014.337	Human	EastAsia	H1N1	Taiwan
EPI_ISL_167643=51	3576	112	3325	2159	3521	3103	1902	2014.074	Human	NorthAmerica	H1N1	USA
EPI_ISL_167601=51	3576	112	3325	2159	3521	3145	1902	2013.929	Human	NorthAmerica	H1N1	USA
EPI_ISL_421533=51	3576	111	3282	2223	3556	3166	1902	2014.34	Human	EastAfrica	H1N1	Kenya
EPI_ISL_502075=51	3576	111	3282	2223	3521	3145	1902	2014.005	Human	EastAsia	H1N1	Taiwan
EPI_ISL_428979=51	3576	111	3282	2223	3556	3145	1902	2015.567	Human	EastAfrica	H1N1	Kenya
EPI_ISL_502098=52	3576	111	3282	2223	8758	3145	1902	2014.077	Human	EastAsia	H1N1	Taiwan
EPI_ISL_172652=52	3576	111	3282	2159	3583	2998	1902	2014.915	Human	SoutheastAsia	H1N1	Thailand
EPI_ISL_210348=52	3576	111	3282	2223	3583	2998	1902	2015.189	Human	SoutheastAsia	H1N1	VietNam
EPI_ISL_205289=52	3576	111	3282	2223	3583	2998	5551	2015.605	Human	SoutheastAsia	H1N1	Laos
EPI_ISL_192049=52	3576	111	3282	2223	3583	2998	1902	2015.088	Human	EastAsia	H1N1	Korea
EPI_ISL_177072=52	3576	111	3282	2223	3583	2998	1902	2015.132	Human	NorthernEurope	H1N1	Sweden
EPI_ISL_426177=52	3555	4004	3282	2223	3556	3166	1902	2014.4	Human	EastAfrica	H1N1	Kenya
EPI_ISL_338412=53	894	84	3391	2921	3907	3457	3541	2018.932	Human	WesternEurope	H1N1	UK
EPI_ISL_357197=53	894	84	3391	2921	3907	3457	3541	2019.156	Human	WesternEurope	H1N1	Belgium
EPI_ISL_335401=53	894	84	3391	2921	3907	3457	3541	2018.907	Human	WesternEurope	H1N1	UK
EPI_ISL_513960=53	894	84	3391	2921	3907	3457	3541	2019.079	Human	WesternEurope	H1N1	UK
EPI_ISL_513961=53	894	84	3391	2921	3907	3457	3541	2019.044	Human	WesternEurope	H1N1	UK
EPI_ISL_370586=53	351	3890	21	3373	33	3550	3469	2019.008	Human	Oceania	H3N2	Guam
EPI_ISL_335396=53	894	84	3391	2921	3907	3457	3541	2018.901	Human	WesternEurope	H1N1	UK
EPI_ISL_335390=53	894	84	3391	2921	3907	3457	3541	2018.83	Human	WesternEurope	H1N1	UK
EPI_ISL_339391=53	894	84	3391	2921	3907	3457	3541	2019.016	Human	WesternEurope	H1N1	France
EPI_ISL_378920=53	894	84	3391	2921	3907	3457	3541	2018.792	Human	NorthAmerica	H1N1	USA
EPI_ISL_370605=53	894	84	3391	2881	3907	3457	3541	2019.016	Human	NorthAmerica	H1N1	USA
EPI_ISL_292502=53	1391	78	3391	3039	3907	3472	3256	2017.923	Human	WesternEurope	H1N1	Belgium
EPI_ISL_163677=3654	3476	58	3350	1869	3726	3143	3099	2014.145	Human	Oceania	H1N1	Hawaii
EPI_ISL_365613=54	753	36	3130	3039	3895	3466	3256	2018.038	Human	EastAsia	H1N1	China
EPI_ISL_365620=54	753	36	3130	3039	3895	3466	3256	2018.068	Human	EastAsia	H1N1	China
EPI_ISL_365626=54	753	36	3130	3039	3895	3466	3256	2018.082	Human	EastAsia	H1N1	China
EPI_ISL_332071=54	753	36	3130	3039	3895	3468	3543	2018.595	Human	SoutheastAsia	H1N1	Myanmar
EPI_ISL_4031231=54	753	36	3130	3039	3895	3468	3543	2018.005	Human	EastAsia	H1N1	China
EPI_ISL_147647=3655	2886	367	3097	1582	3363	3378	1384	2012.205	Human	NorthernEurope	H1N1	Finland
EPI_ISL_147609=3656	2886	367	3097	1582	3363	2942	1384	2012.164	Human	NorthernEurope	H1N1	Finland
EPI_ISL_202959=3657	3476	58	3350	1869	3726	3143	6756	2013.973	Human	WesternEurope	H1N1	UK
EPI_ISL_263163=3658	4171	4026	2974	1792	8859	3103	997	2012.448	Human	SouthAmerica	H1N1	Chile
EPI_ISL_381062=3659	3556	4006	3198	1935	3645	3214	1723	2015.86	swine	MiddleAmerica	H1N1	Mexico
EPI_ISL_263196=3660	4213	4022	2974	1792	3500	3103	997	2012.489	Human	SouthAmerica	H1N1	Brazil
EPI_ISL_369639=55	2567	4186	3288	1238	8285	2942	1384	2012.194	Human	NorthAmerica	H1N1	USA
EPI_ISL_369636=55	7226	4204	3288	1238	3282	3164	1384	2012.21	Human	NorthAmerica	H1N1	USA
EPI_ISL_146119=55	2567	279	8981	1238	3323	2971	1383	2012.109	Human	SouthAsia	H1N1	India
EPI_ISL_182841=55	1772	279	8982	2665	3323	2971	1383	2012.762	Human	SouthAsia	H1N1	SriLanka
EPI_ISL_147235=55	2567	279	3331	1238	3323	2970	2223	2013.016	Human	NorthernEurope	H1N1	Finland
EPI_ISL_273215=55	2567	279	3331	1238	3323	3308	1383	2013.137	Human	EastAsia	H1N1	Korea
EPI_ISL_167503=55	2567	279	3331	1238	3323	2970	1383	2013.195	Human	NorthernEurope	H1N1	Finland
EPI_ISL_147948=55	2567	279	3331	1238	3323	2970	1383	2012.975	Human	NorthAmerica	H1N1	USA
EPI_ISL_189277=55	2567	279	3331	1238	3323	2970	1383	2013.019	Human	NorthAmerica	H1N1	USA
EPI_ISL_189616=55	2567	279	3331	1238	3323	2970	1383	2013.096	Human	NorthAmerica	H1N1	USA
EPI_ISL_188704=55	2567	279	3331	1238	3323	2970	1383	2013.178	swine	WesternEurope	H1N1	France
EPI_ISL_145501=55	2567	279	3331	1238	3323	2970	1383	2013.214	Human	EasternEurope	H1N1	Ukraine
EPI_ISL_399258=55	2567	279	3331	1238	3323	2970	1383	2012.929	Human	SoutheastAsia	H1N1	Singapore
EPI_ISL_393910=55	2567	279	3331	1238	3323	2970	1383	2013.118	Human	EastAsia	H1N1	Japan
EPI_ISL_146123=55	2567	279	3331	1238	2519	2970	1383	2013.082	Human	SouthAsia	H1N1	India
EPI_ISL_189286=55	2567	279	3331	1238	3323	2970	1383	2013.022	Human	NorthAmerica	H1N1	USA
EPI_ISL_263280=55	2567	279	3331	1238	3323	2970	1383	2013.304	Human	SouthAmerica	H1N1	Brazil
EPI_ISL_189619=55	2567	279	3331	1238	3323	2970	1383	2013.055	Human	NorthAmerica	H1N1	USA
EPI_ISL_151501=55	2567	279	3331	1238	3323	2970	1383	2013.49	Human	Oceania	H1N1	Australia
EPI_ISL_194042=55	2567	279	3331	1238	3323	6400	1383	2012.199	Human	SoutheastAsia	H1N1	Singapore
EPI_ISL_162296=3661	7652	4241	3288	1527	8426	3164	1384	2012.65	Human	SouthAsia	H1N1	Nepal
EPI_ISL_15082336=56	3476	58	3350	1869	3726	3143	3099	2014.121	Human	SouthernEurope	H1N1	Spain
EPI_ISL_150118=56	3476	58	3350	1869	3726	3143	3165	2013.786	Human	NorthernEurope	H1N1	Sweden
EPI_ISL_263226=3662	4123	4029	2974	1792	3739	3103	997	2012.473	Human	SouthAmerica	H1N1	Brazil
EPI_ISL_263225=3663	4271	4030	2974	1792	3739	3103	997	2012.486	Human	SouthAmerica	H1N1	Brazil
EPI_ISL_376752=57	1210	97	3572	3040	3887	3519	3283	2018.192	Human	NorthAmerica	H1N1	USA
EPI_ISL_505574=57	696	91	3285	2881	3895	3472	3375	2018.712	Human	EastAsia	H1N1	Korea
EPI_ISL_365645=57	894	61	9093	3041	3912	3472	3432	2019.036	Human	EastAsia	H1N1	China
EPI_ISL_4031244=57	1005	61	3354	3041	3912	3489	3432	2018.463	Human	EastAsia	H1N1	China
EPI_ISL_376745=57	62	2631	192	3329	128	3382	3419	2018.17	Human	EastAsia	H3N2	Japan
EPI_ISL_320165=57	894	61	3527	3041	3917	3489	3432	2018.277	Human	EastAsia	H1N1	Japan
EPI_ISL_365636=57	894	61	3488	3041	8989	3489	3432	2018.104	Human	EastAsia	H1N1	China
EPI_ISL_4063593=57	894	61	3488	3041	3917	4357	3432	2019.082	wild.other	EastAsia	H1N1	Japan
EPI_ISL_332425=57	894	61	3488	3041	3917	3479	3422	2018.805	Human	EastAsia	H1N1	Japan
EPI_ISL_331838=57	894	73	3573	3041	3927	3489	3432	2018.721	Human	EastAsia	H1N1	Japan
EPI_ISL_332420=57	894	73	3573	3041	3927	3489	3435	2018.759	Human	EastAsia	H1N1	Japan
EPI_ISL_331595=57	894	73	3573	3041	3927	3489	3435	2018.69	Human	EastAsia	H1N1	Japan
EPI_ISL_331596=57	894	73	3573	3041	3927	3489	3435	2018.723	Human	EastAsia	H1N1	Japan
EPI_ISL_376416=57	894	73	3573	3041	3927	3489	3432	2018.866	Human	NorthAmerica	H1N1	USA
EPI_ISL_354781=57	894	73	3573	3041	3927	3488	3432	2019.038	Human	EastAsia	H1N1	Japan
EPI_ISL_332139=57	894	73	3602	3041	3927	3489	3432	2018.849	Human	WesternEurope	H1N1	France
EPI_ISL_320947=57	894	73	3573	3041	3927	3489	3432	2018.46	Human	Oceania	H1N1	Australia
EPI_ISL_319762=57	894	73	3573	3041	3927	3489	3432	2018.447	Human	EastAsia	H1N1	HongKong
EPI_ISL_321746=57	894	73	3602	3041	3927	3489	3432	2018.307	Human	SoutheastAsia	H1N1	Singapore
EPI_ISL_320160=57	894	73	9190	3041	3927	3489	3432	2018.332	Human	EastAsia	H1N1	Japan
EPI_ISL_414830=57	894	73	3721	3041	3927	3489	3432	2020.055	Human	NorthAmerica	H1N1	USA
EPI_ISL_414115=57	894	73	3721	3041	3927	3489	3432	2019.964	Human	NorthAmerica	H1N1	USA
EPI_ISL_387232=57	375	3892	20	3376	55	6840	3332	2019.063	Human	SouthernEurope	H3N2	Italy
EPI_ISL_387211=57	1212	95	3632	2986	3915	3483	3351	2019.036	Human	CentralEurope	H1N1	Germany
EPI_ISL_15082426=57	894	73	3602	3041	3927	3489	3432	2019.014	Human	SouthernEurope	H1N1	Spain
EPI_ISL_338829=57	894	73	3602	3041	3927	3489	3432	2019.022	Human	SouthernEurope	H1N1	Spain
EPI_ISL_370610=57	894	73	3602	3041	3927	3472	3432	2018.978	Human	NorthAmerica	H1N1	USA
EPI_ISL_372076=57	1390	73	3602	3041	3927	3489	3420	2018.975	Human	NorthAmerica	H0N0	USA
EPI_ISL_414728=57	894	73	9375	3041	3927	3479	3489	2020.022	Human	CentralEurope	H1N1	Germany
EPI_ISL_403072=57	895	73	3822	3041	3927	3482	3493	2019.852	Human	NorthAmerica	H1N1	USA
EPI_ISL_414107=57	895	73	3822	3041	3927	3482	3493	2019.964	Human	NorthAmerica	H1N1	USA
EPI_ISL_427888=57	895	73	3822	3041	3927	3482	3493	2020.074	Human	NorthAmerica	H1N1	USA
EPI_ISL_527262=57	895	73	3822	3041	3927	3482	3493	2020.093	Human	NorthernEurope	H1N1	Norway
EPI_ISL_414727=57	895	73	3822	3041	3927	3482	3493	2020.019	Human	CentralEurope	H1N1	Germany
EPI_ISL_427822=57	895	73	3822	3041	3927	3482	3493	2020.06	Human	NorthAmerica	H1N1	USA
EPI_ISL_403070=57	895	73	3822	3041	3927	3482	3493	2019.844	Human	NorthAmerica	H1N1	USA
EPI_ISL_403807=57	895	73	3822	3041	3927	3482	3493	2019.885	Human	WestAsia	H1N1	Georgia
EPI_ISL_427969=57	895	73	3822	3041	3927	3482	3493	2020.074	Human	NorthAmerica	H1N1	USA
EPI_ISL_403109=57	895	73	3822	3041	3927	3482	3493	2019.866	Human	NorthAmerica	H1N1	USA
EPI_ISL_403822=57	895	73	3822	3041	3927	3482	3493	2019.89	Human	NorthAmerica	H1N1	USA
EPI_ISL_501805=57	895	73	3822	3041	3927	3482	3493	2019.89	Human	NorthAmerica	H1N1	USA
EPI_ISL_403092=57	2739	3931	43	3393	4104	3567	3470	2019.825	Human	NorthAmerica	H3N2	USA
EPI_ISL_404293=57	258	3919	100	3372	40	3525	3498	2019.921	Human	WesternEurope	H3N2	UK
EPI_ISL_414053=57	895	73	3822	3041	3927	3482	3493	2019.984	Human	NorthAmerica	H1N1	USA
EPI_ISL_412550=57	1210	73	3822	3041	3927	3482	3493	2019.959	Human	NorthAmerica	H1N1	USA
EPI_ISL_427947=57	895	73	3822	3041	3927	3482	3493	2020.063	Human	NorthAmerica	H1N1	USA
EPI_ISL_405477=57	1210	106	3725	3040	3900	3501	3283	2019.923	Human	NorthAmerica	H1N1	USA
EPI_ISL_414833=57	895	73	3822	3041	3927	3482	3493	2020.036	Human	NorthAmerica	H1N1	USA
EPI_ISL_697636=57	895	148	3822	3041	3966	3546	3493	2020.74	swine	NorthAmerica	H1N1	USA
EPI_ISL_427981=57	894	73	3821	3041	3963	3482	3308	2020.074	Human	NorthAmerica	H1N1	USA
EPI_ISL_419290=57	894	73	3821	3041	3927	3489	3489	2019.915	Human	Oceania	H1N1	Australia
EPI_ISL_398215=57	894	73	3821	3041	3927	3489	3489	2019.534	Human	SoutheastAsia	H1N1	Singapore
EPI_ISL_399824=57	894	73	3821	3041	3927	3489	3489	2019.797	Human	WesternEurope	H1N1	UK
EPI_ISL_398704=57	894	73	3821	3041	3927	3489	3489	2019.836	Human	NorthernEurope	H1N1	Sweden
EPI_ISL_502807=57	894	73	3809	3041	3927	3482	3490	2020.251	swine	NorthAmerica	H1N1	USA
EPI_ISL_414136=57	894	73	3809	3041	3927	3482	3490	2020.016	Human	NorthAmerica	H1N1	USA
EPI_ISL_412492=57	1976	147	3832	3213	3960	3532	3300	2019.959	Human	WestAsia	H1N1	Georgia
EPI_ISL_405431=57	894	73	3809	3041	3927	3482	3490	2019.929	Human	NorthAmerica	H1N1	USA
EPI_ISL_414179=57	894	73	3809	3041	3927	3482	3490	2019.921	Human	NorthAmerica	H1N1	USA
EPI_ISL_405435=57	258	3919	100	3372	40	3525	3498	2019.934	Human	NorthAmerica	H3N2	USA
EPI_ISL_414930=57	894	73	3809	3041	3927	3482	3490	2020.019	Human	NorthAmerica	H1N1	USA
EPI_ISL_412390=57	894	73	3821	3041	3927	3482	3490	2020.014	Human	NorthernEurope	H1N1	Sweden
EPI_ISL_398706=57	894	73	3821	3041	3927	3482	3490	2019.871	Human	NorthernEurope	H1N1	Sweden
EPI_ISL_413675=57	894	73	3821	3041	3927	3482	3490	2020.115	Human	NorthernEurope	H1N1	Sweden
EPI_ISL_395080=57	894	73	3821	3041	3927	3482	3490	2019.764	Human	WesternEurope	H1N1	France
EPI_ISL_435219=57	894	73	3721	3041	3927	3489	3489	2020.096	Human	NorthAmerica	H1N1	USA
EPI_ISL_414839=57	894	73	9360	3041	3927	3472	6937	2020.036	Human	NorthAmerica	H1N1	USA
EPI_ISL_6825361=57	894	73	3787	3041	3927	3489	3490	2019.436	Human	SouthAmerica	H1N1	Brazil
EPI_ISL_341242=57	894	73	3630	3041	3927	3488	3489	2019.016	Human	WesternEurope	H1N1	UK
EPI_ISL_341249=57	894	73	3602	3041	3927	3490	3489	2019.005	Human	WesternEurope	H1N1	UK
EPI_ISL_340320=57	894	73	3602	3041	3927	3489	3489	2019.093	Human	WesternEurope	H1N1	Netherlands
EPI_ISL_341237=57	894	73	3630	3041	3927	3489	3489	2019.008	Human	WesternEurope	H1N1	UK
EPI_ISL_356034=57	894	73	3602	3041	3927	3489	3432	2019.077	Human	NorthernEurope	H1N1	Sweden
EPI_ISL_335525=57	894	73	3602	3041	3927	3489	3432	2018.94	Human	NorthernEurope	H1N1	Sweden
EPI_ISL_339415=57	894	73	3602	3041	3927	3489	3432	2019.074	Human	WesternEurope	H1N1	France
EPI_ISL_366928=57	258	3889	99	3372	40	3545	3498	2019.096	Human	WesternEurope	H3N2	Belgium
EPI_ISL_354097=57	894	73	3602	3041	3927	3489	3432	2019.077	Human	WesternEurope	H1N1	Belgium
EPI_ISL_364759=57	894	73	3602	3041	3927	3489	3432	2019.123	Human	WesternEurope	H1N1	UK
EPI_ISL_13724303=57	894	73	3602	3041	3927	3489	3432	2019.419	Human	SouthAmerica	H1N1	Brazil
EPI_ISL_338168=57	894	73	3602	3041	3927	3489	3423	2019.036	Human	WesternEurope	H1N1	France
EPI_ISL_334365=57	894	73	3602	3041	3927	3489	3432	2019.003	Human	NorthernEurope	H1N1	Sweden
EPI_ISL_340467=57	894	73	3602	3041	3927	3489	3432	2018.756	Human	SoutheastAsia	H1N1	Singapore
EPI_ISL_370624=57	1136	117	3708	3194	3918	3513	3455	2018.995	Human	NorthAmerica	H1N1	USA
EPI_ISL_346438=57	894	3985	3601	3041	3926	3489	3432	2018.91	Human	SoutheastAsia	H1N1	Singapore
EPI_ISL_356754=57	894	74	3601	3041	3926	3489	3432	2019.055	Human	EastAsia	H1N1	Japan
EPI_ISL_510023=57	894	74	3601	3041	3926	3492	3432	2019.195	Human	SoutheastAsia	H1N1	Indonesia
EPI_ISL_404974=57	894	74	3601	3041	3926	3492	3432	2019.178	Human	SoutheastAsia	H1N1	Brunei
EPI_ISL_346429=57	894	74	3601	3041	3926	3492	3432	2019.085	Human	SoutheastAsia	H1N1	Singapore
EPI_ISL_369109=57	894	74	3601	3041	3926	3492	3432	2019.288	Human	EastAsia	H1N1	Korea
EPI_ISL_357206=57	894	74	3601	3041	3926	3492	3432	2019.085	Human	WesternEurope	H1N1	Belgium
EPI_ISL_404970=57	894	74	3601	3041	3926	3492	3432	2019.214	Human	Oceania	H1N1	Fiji
EPI_ISL_387214=57	82	2864	10	3351	120	3346	3455	2019.074	Human	CentralEurope	H3N2	Germany
EPI_ISL_4031236=57	894	61	3527	3041	3917	3489	3432	2018.553	Human	EastAsia	H1N1	China
EPI_ISL_292426=57	894	3973	9064	3041	8982	3489	3432	2017.915	Human	SoutheastAsia	H1N1	Singapore
EPI_ISL_341244=58	1214	78	3631	3120	3923	3489	3543	2019.005	Human	WesternEurope	H1N1	UK
EPI_ISL_302178=58	1208	79	9218	2881	3921	6805	3468	2018.008	Human	NorthernEurope	H1N1	Sweden
EPI_ISL_302326=58	1208	79	3596	3120	3921	3489	3462	2018.082	Human	WesternEurope	H1N1	France
EPI_ISL_421442=58	1208	79	3521	2914	3921	3489	3468	2018.214	Human	EastAfrica	H1N1	Kenya
EPI_ISL_315959=58	1208	79	3568	3120	3924	3483	3449	2018.134	Human	EasternEurope	H1N1	Russia
EPI_ISL_365271=58	1214	78	3567	3120	3923	3490	3539	2018.874	Dom.other	EastAsia	H1N1	HongKong
EPI_ISL_14174411=58	1214	78	3567	3120	3923	3490	6959	2019.351	wild.other	EastAsia	H1N1	China
EPI_ISL_376588=58	648	127	3329	3039	3902	3500	3419	2018.044	Human	NorthAmerica	H1N1	USA
EPI_ISL_399200=58	1208	79	3568	3120	3924	3483	3449	2018.721	swine	Oceania	H1N1	Australia
EPI_ISL_315958=58	1208	79	3568	3120	3924	3483	3449	2018.23	Human	EasternEurope	H1N1	Russia
EPI_ISL_321718=58	1214	78	9156	3120	3923	3494	3539	2018.118	Human	SoutheastAsia	H1N1	Singapore
EPI_ISL_387306=58	1066	98	3388	3194	3905	3505	3351	2019.077	Human	NorthAmerica	H1N1	USA
EPI_ISL_372767=58	1208	79	3630	3120	3921	3475	3489	2019.208	Human	NorthAmerica	H1N1	USA
EPI_ISL_372741=58	1208	79	3630	3120	3921	3475	3482	2019.192	Human	NorthAmerica	H1N1	USA
EPI_ISL_372743=58	1208	79	3630	3120	3921	3475	3489	2019.192	Human	EastAsia	H1N1	Korea
EPI_ISL_501983=58	1208	79	3630	3120	3921	3475	3489	2019.214	Human	NorthAmerica	H1N1	USA
EPI_ISL_338166=58	1208	79	3630	3120	3921	3475	3489	2019.014	Human	WesternEurope	H1N1	France
EPI_ISL_338161=58	1208	79	3630	3120	3921	3475	3482	2019.016	Human	WesternEurope	H1N1	France
EPI_ISL_369739=58	82	2864	10	3351	120	3346	3418	2019.027	Human	WesternEurope	H3N2	UK
EPI_ISL_338414=58	1208	79	3630	3120	3921	3475	3489	2018.956	Human	WesternEurope	H1N1	UK
EPI_ISL_370591=58	1208	79	3630	3120	3921	3475	3489	2019.025	Human	SouthernEurope	H1N1	Italy
EPI_ISL_356054=58	1208	79	3630	3120	3921	3475	3482	2019.134	Human	NorthernEurope	H1N1	Sweden
EPI_ISL_341233=58	1208	79	3630	3120	3921	3475	3482	2018.962	Human	WesternEurope	H1N1	UK
EPI_ISL_14749662=58	1208	79	3630	3120	3921	3475	3482	2019.134	swine	SouthernEurope	H1N1	Italy
EPI_ISL_364745=58	1208	79	3630	3120	3921	3475	3482	2019.118	Human	WesternEurope	H1N1	UK
EPI_ISL_364750=58	1208	79	3630	3120	3921	3475	3482	2019.132	Human	WesternEurope	H1N1	UK
EPI_ISL_364738=58	1208	79	3630	3120	3921	3475	3482	2019.118	Human	WesternEurope	H1N1	UK
EPI_ISL_351397=58	1208	79	3630	3120	3921	3475	3482	2019.058	Human	WesternEurope	H1N1	UK
EPI_ISL_341247=58	1208	79	3630	3120	3921	3475	3482	2019.016	Human	WesternEurope	H1N1	UK
EPI_ISL_370590=58	1208	79	3630	3120	3921	3475	3482	2019.025	Human	SouthernEurope	H1N1	Italy
EPI_ISL_376072=58	1208	79	3630	3120	3921	3475	3482	2019.077	Human	SouthernEurope	H1N1	Spain
EPI_ISL_357121=58	1208	79	3630	3120	3921	3475	3482	2019.06	Human	WesternEurope	H1N1	Belgium
EPI_ISL_338173=58	1208	79	3630	3120	3927	3475	3489	2019.044	Human	WesternEurope	H1N1	France
EPI_ISL_338415=58	1208	79	3630	3120	3921	3475	3489	2018.959	Human	WesternEurope	H1N1	UK
EPI_ISL_366946=58	1212	95	3703	2986	3915	3483	3557	2019.162	Human	NorthAmerica	H1N1	USA
EPI_ISL_370625=58	1212	95	3721	2986	3915	3483	3557	2018.995	Human	NorthAmerica	H1N1	USA
EPI_ISL_387243=58	1210	106	3726	3040	3900	3506	3498	2019.096	Human	NorthAmerica	H1N1	USA
EPI_ISL_351379=58	1208	79	3630	3120	3921	3475	3489	2018.978	Human	WesternEurope	H1N1	UK
EPI_ISL_339380=58	1208	79	3630	3120	3921	3475	3482	2019.066	Human	WesternEurope	H1N1	Netherlands
EPI_ISL_364741=58	1208	79	3630	3120	3921	3475	3489	2019.101	Human	WesternEurope	H1N1	UK
EPI_ISL_343445=58	1208	79	3630	3120	3921	3475	3489	2019.088	Human	NorthernEurope	H1N1	Sweden
EPI_ISL_343369=58	1208	79	3630	3120	3921	3475	3489	2019.115	Human	WesternEurope	H1N1	Netherlands
EPI_ISL_346489=58	1208	79	3630	3120	3921	3475	3489	2019.096	Human	WesternEurope	H1N1	France
EPI_ISL_336002=58	1208	79	3630	3120	3921	3475	3490	2018.989	Human	Oceania	H1N1	Australia
EPI_ISL_340466=58	1208	79	3630	3120	3921	3475	3489	2018.699	Human	SoutheastAsia	H1N1	Singapore
EPI_ISL_335322=58	1208	79	3630	3120	3921	3475	3489	2018.904	Human	WesternEurope	H1N1	France
EPI_ISL_335324=58	1208	79	3630	3120	3921	3475	3489	2018.942	Human	WesternEurope	H1N1	France
EPI_ISL_334434=58	1208	79	3630	3120	3921	3475	3489	2018.795	Human	Oceania	H1N1	Australia
EPI_ISL_338385=58	1208	79	3630	3120	3921	3475	3489	2019.016	Human	WesternEurope	H1N1	France
EPI_ISL_336041=58	1208	79	3630	3120	16	3475	3489	2018.984	Human	NorthernEurope	H1N2	Sweden
EPI_ISL_334178=58	1208	79	3630	3120	3921	3475	3489	2018.907	Human	NorthernEurope	H1N1	Sweden
EPI_ISL_372943=58	1208	79	3630	3120	3921	3475	3489	2019.063	Human	SouthernEurope	H1N1	Spain
EPI_ISL_364737=58	1208	79	3630	3120	3921	3475	3489	2019.112	Human	WesternEurope	H1N1	UK
EPI_ISL_501998=58	1208	79	3630	3120	3921	3475	3489	2019.096	Human	NorthAmerica	H1N1	USA
EPI_ISL_505744=58	1208	79	3630	3120	3921	3475	3489	2019.153	Human	NorthAmerica	H1N1	USA
EPI_ISL_365660=58	1208	79	3630	3120	3921	3475	3489	2019.038	Human	EastAsia	H1N1	China
EPI_ISL_336831=58	1208	79	3630	3120	3921	3475	3489	2018.685	Human	SouthAsia	H1N1	Bangladesh
EPI_ISL_399808=58	1208	79	3630	3120	3921	3475	3489	2019.767	Human	WesternEurope	H1N1	UK
EPI_ISL_14749692=58	1208	79	3630	3120	3921	3475	3489	2019.058	swine	SouthernEurope	H1N1	Italy
EPI_ISL_370626=58	104	3239	345	3338	139	3361	3351	2018.995	Human	NorthAmerica	H3N2	USA
EPI_ISL_387229=58	1208	79	3630	3120	3921	3475	3283	2019.063	Human	SouthernEurope	H1N1	Italy
EPI_ISL_387228=58	1675	115	3756	3213	3942	3532	3489	2019.063	Human	SouthernEurope	H1N1	Italy
EPI_ISL_514002=58	1208	79	3630	3120	3921	3475	3489	2019.279	Human	WesternEurope	H1N1	UK
EPI_ISL_298103=58	1208	79	3631	3120	8986	3489	3468	2018.03	Human	WesternEurope	H1N1	UK
EPI_ISL_320161=58	1214	78	3521	3120	3923	3499	3539	2018.384	Human	EastAsia	H1N1	Japan
EPI_ISL_502154=59	2567	234	3255	2743	2905	2851	1220	2012.546	Human	EastAsia	H1N1	Taiwan
EPI_ISL_502102=59	2567	234	3255	2743	2905	2851	1220	2012.09	Human	EastAsia	H1N1	Taiwan
EPI_ISL_502120=59	2567	234	3255	2743	2905	2851	1220	2012.167	Human	EastAsia	H1N1	Taiwan
EPI_ISL_502081=59	2567	234	3255	2743	2905	2851	1220	2012.014	Human	EastAsia	H1N1	Taiwan
EPI_ISL_128662=59	2567	234	3255	2743	2905	2851	1220	2012.5	Human	SoutheastAsia	H1N1	Malaysia
EPI_ISL_164849=59	2567	245	3332	2743	2979	2754	1220	2011.995	Human	EastAsia	H1N1	China
EPI_ISL_164852=59	2567	234	3332	2743	2979	2754	1220	2011.995	Human	EastAsia	H1N1	China
EPI_ISL_164853=59	2567	234	3332	2743	2979	2754	1220	2011.995	Human	EastAsia	H1N1	China
EPI_ISL_164832=59	2567	4150	3332	2743	3099	2754	1220	2009.995	Human	EastAsia	H1N1	China
EPI_ISL_164850=59	2567	234	3256	2743	2979	2754	1220	2011.995	Human	EastAsia	H1N1	China
EPI_ISL_164857=59	2567	230	3332	2743	2979	2754	1220	2011.995	Human	EastAsia	H1N1	China
EPI_ISL_164859=59	2567	4132	3332	2743	2979	2754	1220	2011.995	Human	EastAsia	H1N1	China
EPI_ISL_164856=59	2567	230	3332	2743	2979	2754	1220	2011.995	Human	EastAsia	H1N1	China
EPI_ISL_164831=59	7043	245	3332	2743	3099	2826	1220	2009.995	Human	EastAsia	H1N1	China
EPI_ISL_505437=59	1671	405	2371	1235	438	1357	1989	2015.962	swine	EastAsia	H1N2	China
EPI_ISL_505443=59	1671	405	2371	1235	438	1357	1989	2016.902	swine	EastAsia	H1N2	China
EPI_ISL_171205=59	1671	405	2371	1235	438	1357	1989	2012.872	swine	EastAsia	H1N2	China
EPI_ISL_149628=60	3102	325	3288	1483	3283	3167	1384	2012.981	Human	NorthernEurope	H1N1	Sweden
EPI_ISL_149636=60	3102	325	3288	1483	3283	3167	1384	2013.041	Human	NorthernEurope	H1N1	Sweden
EPI_ISL_149625=60	3102	325	3288	1483	3283	3167	1384	2012.967	Human	NorthernEurope	H1N1	Sweden
EPI_ISL_502093=60	3102	325	3288	1483	3283	3235	1384	2013.093	Human	EastAsia	H1N1	Taiwan
EPI_ISL_194048=60	3102	325	3288	1483	3283	3167	1384	2013.189	Human	SoutheastAsia	H1N1	Singapore
EPI_ISL_148760=60	3102	325	3283	1483	3283	3167	1384	2013.189	Human	Oceania	H1N1	Australia
EPI_ISL_502082=60	3102	325	3288	1483	3283	3167	1384	2013.044	Human	EastAsia	H1N1	Taiwan
EPI_ISL_148746=60	3102	325	3288	1483	3283	3167	1384	2013.23	Human	Oceania	H1N1	Australia
EPI_ISL_208766=60	3102	4218	3288	4920	3283	3103	1384	2012.566	Human	SoutheastAsia	H1N1	Thailand
EPI_ISL_153079=60	3102	4234	2856	1483	2765	3145	1384	2013.071	Human	SouthAsia	H1N1	India
EPI_ISL_153351=61	3476	58	3350	1869	3726	3143	6762	2013.951	Human	NorthernEurope	H1N1	Sweden
EPI_ISL_156997=61	3476	58	3350	1869	3726	3143	3099	2014.099	Human	NorthernEurope	H1N1	Sweden
EPI_ISL_153354=61	3476	58	3350	1869	3726	3143	3099	2013.975	Human	NorthernEurope	H1N1	Sweden
EPI_ISL_167556=61	3476	58	3350	1869	3726	3143	6711	2012.967	Human	NorthernEurope	H1N1	Finland
EPI_ISL_157117=61	3476	58	3350	1869	3726	3143	3099	2014.151	Human	NorthernEurope	H1N1	Sweden
EPI_ISL_155656=61	3476	58	3350	1869	3726	3143	3099	2014.014	Human	NorthernEurope	H1N1	Sweden
EPI_ISL_163597=61	3476	58	3350	1869	3726	3143	6725	2014.06	Human	CentralEurope	H1N1	Czech
EPI_ISL_171814=61	3476	58	3350	1869	3726	3143	6745	2014.26	Human	SouthAfrica	H1N1	SouthAfrica
EPI_ISL_4081225=62	1208	72	3521	3092	3909	3489	3384	2018.666	swine	SouthAfrica	H1N1	Zambia
EPI_ISL_4081220=62	1208	72	3521	3092	3909	3489	3384	2018.666	swine	SouthAfrica	H1N1	Zambia
EPI_ISL_4081223=62	1208	72	3521	3092	3909	3489	3493	2018.666	swine	SouthAfrica	H1N1	Zambia
EPI_ISL_4081222=62	1208	72	3521	3092	3909	3489	3384	2018.666	swine	SouthAfrica	H1N1	Zambia
EPI_ISL_373444=62	62	2631	179	3329	128	3382	3419	2018.238	Human	Oceania	H3N2	Guam
EPI_ISL_94552=63	2567	245	3333	2743	2979	6073	1220	2011.11	Human	EastAsia	H1N1	China
EPI_ISL_164855=63	2567	234	3332	2743	3043	2754	1220	2011.995	Human	EastAsia	H1N1	China
EPI_ISL_94654=63	2567	4158	3332	2743	8280	2754	1220	2011.359	Human	EastAsia	H1N1	China
EPI_ISL_94564=63	2567	245	3256	2743	2979	2754	1220	2011.088	Human	EastAsia	H1N1	China
EPI_ISL_94568=63	2567	230	3256	2743	2979	5779	1220	2011.118	Human	EastAsia	H1N1	China
EPI_ISL_106845=63	2567	230	3255	2743	3158	2892	1220	2011.679	Human	Oceania	H1N1	NewZealand
EPI_ISL_128688=63	2567	230	3255	2743	3158	2892	1220	2012.538	Human	Oceania	H1N1	Fiji
EPI_ISL_101541=63	2567	230	3255	2743	3158	2892	1220	2011.592	Human	Oceania	H1N1	Australia
EPI_ISL_94652=63	2567	234	3332	2743	3245	2851	1220	2011.266	Human	EastAsia	H1N1	China
EPI_ISL_94582=63	2567	234	3289	2743	2979	2488	1220	2011.197	Human	EastAsia	H1N1	China
EPI_ISL_164860=63	2567	234	3333	2743	3043	2754	1220	2011.995	Human	EastAsia	H1N1	China
EPI_ISL_153619=3664	3045	384	3011	1866	3519	3393	1384	2013.882	Human	EastAsia	H1N1	Japan
EPI_ISL_159137=3665	3476	58	3350	1869	3726	3143	3165	2014.121	Human	NorthernEurope	H1N1	Sweden
EPI_ISL_4081983=3666	4124	3980	8486	2298	8425	6621	2745	2021.049	swine	NorthAmerica	H1N1	USA
EPI_ISL_376634=64	36	2132	14	3329	83	3119	3419	2018.011	Human	NorthAmerica	H3N2	USA
EPI_ISL_404968=64	1063	92	3358	3042	3904	3518	3428	2019.186	Human	Oceania	H1N1	Fiji
EPI_ISL_366516=64	1063	92	3358	3042	3904	3518	3291	2018.981	Human	EastAsia	H1N1	Korea
EPI_ISL_340469=64	1063	92	3358	3042	3904	3518	3384	2018.852	Human	SoutheastAsia	H1N1	Singapore
EPI_ISL_376507=64	1063	92	3358	3042	3904	3518	3384	2018.901	Human	NorthAmerica	H1N1	USA
EPI_ISL_372064=64	1063	140	345	3338	139	3361	3351	2018.97	Human	NorthAmerica	H3N2	USA
EPI_ISL_332072=64	1063	92	3358	3042	3904	3518	3252	2018.693	Human	SoutheastAsia	H1N1	Myanmar
EPI_ISL_334433=64	1063	92	3358	3042	3904	3518	3411	2018.833	Human	Oceania	H1N1	Australia
EPI_ISL_332338=64	1063	92	3358	3042	3904	3518	6888	2018.83	Human	NorthernEurope	H1N1	Sweden
EPI_ISL_301267=64	1063	92	3420	3042	3904	3518	3384	2018.063	Human	WesternEurope	H1N1	Netherlands
EPI_ISL_291975=64	1063	92	3420	3042	3904	3518	3384	2017.992	Human	WesternEurope	H1N1	Netherlands
EPI_ISL_312589=64	1063	92	3420	3042	3904	3518	3384	2017.636	Human	Oceania	H1N1	NewZealand
EPI_ISL_312592=3667	1304	77	3357	3068	3886	3519	3384	2017.742	Human	Oceania	H1N1	Australia
EPI_ISL_291014=65	894	71	3284	3068	3903	3474	3533	2017.764	Human	WesternEurope	H1N1	UK
EPI_ISL_339386=65	1391	71	3676	3039	3922	3489	3384	2019.052	Human	TheCaribbean	H1N1	TheCaribbean
EPI_ISL_281330=65	1137	92	3526	3040	3882	3506	3384	2017.449	Human	SoutheastAsia	H1N1	Singapore
EPI_ISL_291012=65	1391	46	8979	3041	8979	3472	3525	2017.762	Human	WesternEurope	H1N1	UK
EPI_ISL_94578=3668	2567	4112	3332	2743	2979	2754	1147	2011.093	Human	EastAsia	H1N1	China
EPI_ISL_136506=66	3231	404	3128	1723	3606	3378	713	2012.929	Human	NorthAmerica	H1N1	USA
EPI_ISL_136505=66	3231	404	3128	1723	3606	3378	713	2012.929	Human	NorthAmerica	H1N1	USA
EPI_ISL_147417=66	3285	384	3097	1790	3519	3378	1384	2013.104	Human	NorthernEurope	H1N1	Finland
EPI_ISL_147357=66	3285	384	3097	1790	3391	3378	1384	2013.093	Human	NorthernEurope	H1N1	Finland
EPI_ISL_151482=66	3232	391	3056	1655	3471	3366	1821	2013.499	Human	Oceania	H1N1	PapuaNewGuinea
EPI_ISL_138692=66	3045	383	3096	1482	3500	3263	6372	2012.973	Human	SouthAsia	H1N1	India
EPI_ISL_147420=66	3285	384	3097	1790	3391	2942	1384	2013.104	Human	NorthernEurope	H1N1	Finland
EPI_ISL_189220=66	3232	384	3056	1790	3582	3378	1821	2012.989	Human	NorthAmerica	H1N1	USA
EPI_ISL_485562=66	3232	384	3056	1655	3644	3307	1821	2020.016	Human	EastAsia	H1N1	China
EPI_ISL_402274=66	3232	384	3056	5608	3644	3307	1821	2019.86	Human	EastAsia	H1N1	China
EPI_ISL_502207=67	1065	59	3807	3120	3889	3474	3552	2018.526	wild.other	EastAsia	H5N1	China
EPI_ISL_4031237=67	1065	59	3357	3092	3889	3474	3544	2018.553	Human	EastAsia	H1N1	China
EPI_ISL_376655=68	63	4008	3572	3040	8975	3519	3283	2018.06	Human	NorthAmerica	H1N1	USA
EPI_ISL_357201=68	1210	106	3726	3040	3900	6819	3283	2019.208	Human	WesternEurope	H1N1	Belgium
EPI_ISL_377934=68	1210	106	3725	3040	3900	3506	3283	2019.17	Human	EasternEurope	H1N1	Russia
EPI_ISL_356028=68	1210	106	3726	3040	3900	3506	3283	2019.055	Human	NorthernEurope	H1N1	Sweden
EPI_ISL_387241=68	104	3239	345	3338	139	3361	3332	2019.093	Human	NorthAmerica	H3N2	USA
EPI_ISL_345666=68	1210	106	3726	3040	3900	3509	3249	2019.074	Human	WesternEurope	H1N1	Luxembourg
EPI_ISL_346445=68	1210	106	9282	3040	3899	3506	3283	2018.984	Human	SoutheastAsia	H1N1	Singapore
EPI_ISL_366530=68	1210	106	3726	3040	3900	3506	3283	2019.14	Human	SouthernEurope	H1N1	Italy
EPI_ISL_372914=68	1210	4003	3725	3040	3900	3501	3299	2019.463	swine	NorthAmerica	H1N1	USA
EPI_ISL_501904=68	1210	106	3725	3040	3900	3501	3283	2019.219	Human	NorthAmerica	H1N1	USA
EPI_ISL_404297=68	2357	148	3790	3136	3968	3544	3372	2019.921	Human	NorthAmerica	H1N1	USA
EPI_ISL_435225=68	1210	106	3725	3040	3900	3502	3283	2020.098	Human	NorthAmerica	H1N1	USA
EPI_ISL_414844=68	1210	106	3725	3040	3900	3502	3283	2020.008	Human	EastAsia	H1N1	Korea
EPI_ISL_410361=68	1210	106	3725	3040	3900	3502	3283	2020.038	Human	SouthernEurope	H1N1	Spain
EPI_ISL_410366=68	1210	106	3725	3040	3900	3502	3283	2020.063	Human	SouthernEurope	H1N1	Spain
EPI_ISL_404314=68	895	73	3822	3041	3927	3482	3493	2019.885	Human	NorthAmerica	H1N1	USA
EPI_ISL_427929=68	1210	106	3725	3040	3900	3501	3283	2020.068	Human	NorthAmerica	H1N1	USA
EPI_ISL_427892=68	1210	106	3725	3040	3900	3501	3283	2020.036	Human	SouthernEurope	H1N1	Italy
EPI_ISL_414741=68	1210	106	3725	3040	3900	3501	3283	2020.016	Human	SouthernEurope	H1N1	Italy
EPI_ISL_414070=68	1210	106	3725	3040	3900	3501	3283	2019.962	Human	CentralEurope	H1N1	Germany
EPI_ISL_414072=68	1210	106	3725	3040	3900	3501	3283	2019.959	Human	CentralEurope	H1N1	Germany
EPI_ISL_427942=68	1210	106	3725	3040	3900	3501	3283	2020.082	Human	NorthAmerica	H1N1	USA
EPI_ISL_412554=68	1210	106	3725	3040	3900	3501	3283	2019.975	Human	NorthAmerica	H1N1	USA
EPI_ISL_414826=68	1210	106	3725	3040	3900	3501	3283	2020.022	Human	NorthAmerica	H1N1	USA
EPI_ISL_405417=68	70	3847	92	3341	48	3384	3535	2019.929	Human	Oceania	H3N2	Guam
EPI_ISL_412470=68	895	73	3822	3041	3927	3482	3493	2019.945	Human	NorthAmerica	H1N1	USA
EPI_ISL_427848=68	1210	106	3725	3040	3900	3501	3283	2020.082	Human	NorthAmerica	H1N1	USA
EPI_ISL_414895=68	1210	106	3725	3040	3900	3501	3283	2020.016	Human	NorthAmerica	H1N1	USA
EPI_ISL_414101=68	1210	106	3725	3040	3900	3502	3283	2019.912	Human	NorthAmerica	H1N1	USA
EPI_ISL_414182=68	1210	106	3725	3040	3900	3502	3283	2019.899	Human	NorthAmerica	H1N1	USA
EPI_ISL_412557=68	1976	106	3725	3040	3900	3502	3283	2019.964	Human	NorthAmerica	H1N1	USA
EPI_ISL_412553=68	1976	106	3725	3040	3900	3502	3283	2019.975	Human	NorthAmerica	H1N1	USA
EPI_ISL_426280=68	1210	106	3725	3040	3900	3502	3283	2020.117	Human	NorthernEurope	H1N1	Sweden
EPI_ISL_414715=68	1210	106	3725	3040	3900	3501	3283	2020.025	Human	NorthAmerica	H1N1	USA
EPI_ISL_353973=68	1210	106	3726	3040	3900	6814	3283	2019.132	Human	SouthAmerica	H1N1	Guyana
EPI_ISL_335970=68	1210	106	3726	3040	3900	3506	3249	2018.986	Human	WesternEurope	H1N1	France
EPI_ISL_341264=68	1210	106	3678	3040	3899	3509	3283	2019.5	Human	WesternEurope	H1N1	UK
EPI_ISL_14749654=68	1210	106	3678	3040	3899	3509	3283	2019.178	swine	SouthernEurope	H1N1	Italy
EPI_ISL_341262=68	1210	106	3634	3040	3890	3516	3283	2019.019	Human	WesternEurope	H1N1	UK
EPI_ISL_354683=68	1210	106	3634	3040	3890	3516	3283	2019.279	Human	WesternEurope	H1N1	France
EPI_ISL_338428=68	1210	106	3634	3040	3890	3516	3283	2018.986	Human	WesternEurope	H1N1	UK
EPI_ISL_341417=68	1210	106	3634	3040	3899	3516	3283	2019.06	Human	SouthernEurope	H1N1	Spain
EPI_ISL_336126=68	1210	106	3634	3040	3899	3516	3283	2018.997	Human	SouthernEurope	H1N1	Spain
EPI_ISL_343430=68	1210	106	3634	3040	3899	3516	3283	2019.09	Human	WesternEurope	H1N1	France
EPI_ISL_370627=68	1136	117	3708	3194	3918	3513	3455	2018.997	Human	NorthAmerica	H1N1	USA
EPI_ISL_341229=68	1210	106	3634	3040	3899	3516	3283	2018.967	Human	WesternEurope	H1N1	UK
EPI_ISL_340291=68	1210	106	3634	3040	3899	3516	3283	2019.074	Human	WesternEurope	H1N1	Netherlands
EPI_ISL_357195=68	1210	106	3634	3040	3899	3516	3283	2019.085	Human	WesternEurope	H1N1	Belgium
EPI_ISL_376504=68	1210	106	3634	3040	3899	3516	3283	2018.907	Human	NorthAmerica	H1N1	USA
EPI_ISL_376067=68	1210	106	3634	3040	3899	3516	3283	2019.066	Human	SouthernEurope	H1N1	Spain
EPI_ISL_338384=68	1210	106	3634	3040	3899	3516	3283	2019.055	Human	WesternEurope	H1N1	France
EPI_ISL_351942=68	1210	106	3634	3040	3899	3516	3283	2019.189	Human	WesternEurope	H1N1	France
EPI_ISL_372075=68	1066	78	9237	3225	3886	3500	3551	2018.984	Human	NorthAmerica	H0N0	USA
EPI_ISL_336266=68	1210	106	3634	3040	3899	3516	3283	2019.044	Human	WesternEurope	H1N1	Netherlands
EPI_ISL_357122=68	258	106	3634	3040	3899	3516	3283	2019.129	Human	WesternEurope	H1N1	Belgium
EPI_ISL_345210=68	1210	106	3634	3040	3899	3516	3283	2018.885	Human	EastAsia	H1N1	Japan
EPI_ISL_369989=68	1064	113	3524	3194	3913	3512	3279	2019.06	Human	WestAsia	H1N1	Georgia
EPI_ISL_336145=68	1210	106	3634	3040	3890	3516	3283	2018.959	Human	NorthernEurope	H1N1	Sweden
EPI_ISL_332350=68	1210	106	3634	3040	3890	3516	3283	2018.868	Human	NorthernEurope	H1N1	Sweden
EPI_ISL_366954=68	1064	113	3524	3194	3913	3512	3279	2019.121	Human	CentralEurope	H1N1	Germany
EPI_ISL_340373=68	1210	106	3634	3040	3890	3516	3283	2019.003	Human	NorthernEurope	H1N1	Sweden
EPI_ISL_366567=68	1212	95	3703	2986	3915	3483	3351	2019.181	Human	NorthAmerica	H1N1	USA
EPI_ISL_335971=68	1210	106	3634	3120	3921	3475	3489	2018.986	Human	WesternEurope	H1N1	France
EPI_ISL_348328=68	1210	106	3634	3040	3893	3518	3283	2019.186	Human	Oceania	H1N1	Australia
EPI_ISL_372060=68	1064	92	345	3068	3903	3361	3546	2018.997	Human	NorthAmerica	H0N0	USA
EPI_ISL_354783=68	1210	106	3634	3040	3893	3518	3283	2019.055	Human	EastAsia	H1N1	Japan
EPI_ISL_332417=68	1210	106	3634	3040	3893	3518	3283	2018.816	Human	EastAsia	H1N1	Japan
EPI_ISL_362656=68	1210	106	3634	3040	3893	3518	3283	2019.205	Human	TheCaribbean	H1N1	TheCaribbean
EPI_ISL_369988=68	104	3239	345	3338	139	3361	3351	2019.079	Human	NorthAmerica	H3N2	USA
EPI_ISL_399360=68	1210	106	3634	3040	3893	3518	3283	2019.482	swine	NorthAmerica	H0N0	USA
EPI_ISL_372728=68	1210	106	3634	3040	3893	3518	3283	2019.2	Human	NorthAmerica	H1N1	USA
EPI_ISL_376551=68	1210	106	3634	3040	3893	3518	3283	2018.899	Human	NorthAmerica	H1N1	USA
EPI_ISL_370039=68	1866	119	3707	3153	3963	3541	3332	2019.074	Human	NorthAmerica	H1N1	USA
EPI_ISL_350606=68	1208	79	3600	3120	3921	3479	3489	2019.041	Human	NorthAsia	H1N1	Asia-Russia
EPI_ISL_368813=68	1208	79	3600	3120	3921	3475	3489	2019.178	Human	EasternEurope	H1N1	Russia
EPI_ISL_376766=68	14	1518	131	3297	222	3416	3405	2018.181	Human	EastAsia	H3N2	Korea
EPI_ISL_297458=68	894	92	9189	3040	8976	3519	3283	2018.005	Human	WesternEurope	H1N1	France
EPI_ISL_316041=69	1391	118	3329	3135	3894	3495	3348	2018.123	Human	EasternEurope	H1N1	Russia
EPI_ISL_292433=69	894	118	3329	3039	3894	3500	3541	2017.951	Human	SoutheastAsia	H1N1	Singapore
EPI_ISL_310352=69	5387	118	3329	3039	3894	3495	3384	2018.23	Human	NorthernEurope	H1N1	Sweden
EPI_ISL_133097=3669	6951	212	3332	2743	2981	6305	1077	2011.112	Human	SouthernEurope	H1N1	Greece
EPI_ISL_195140=3670	3285	393	8875	1791	3582	3335	998	2013.345	swine	WesternEurope	H1N1	UK
EPI_ISL_312594=70	1006	78	3389	3012	3906	3478	3384	2017.715	Human	SoutheastAsia	H1N1	Philippines
EPI_ISL_285645=70	1006	78	3389	3012	3906	3484	3384	2017.8	Human	WesternEurope	H1N1	France
EPI_ISL_297460=70	1006	78	3389	3012	3906	6809	3384	2018.019	Human	WesternEurope	H1N1	France
EPI_ISL_305480=70	1006	78	3389	3012	3906	3484	3384	2018.068	Human	WesternEurope	H1N1	France
EPI_ISL_305479=70	1006	78	3389	3012	3906	3484	3384	2018.058	Human	WesternEurope	H1N1	France
EPI_ISL_332074=70	1006	78	3389	3012	3906	3499	3547	2018.633	Human	EastAsia	H1N1	Japan
EPI_ISL_332419=70	1006	78	3389	3012	3906	3499	3547	2018.797	Human	EastAsia	H1N1	Japan
EPI_ISL_331269=70	696	3969	8980	3041	8977	3472	3441	2018.345	Human	SoutheastAsia	H1N1	Laos
EPI_ISL_312016=3671	1208	87	9022	3120	3909	3499	3384	2018.134	Human	WesternEurope	H1N1	UK
EPI_ISL_94566=3672	2146	212	3256	2743	3100	2798	1077	2011.123	Human	EastAsia	H1N1	China
EPI_ISL_307085=71	1304	108	3419	3120	3888	3470	3428	2018.159	Human	NorthernEurope	H1N1	Sweden
EPI_ISL_376703=71	1134	108	3570	3120	3889	3470	3384	2018.088	Human	NorthAmerica	H1N1	USA
EPI_ISL_366138=71	1306	93	3634	3195	3893	3515	3283	2019.099	Human	NorthAmerica	H1N1	USA
EPI_ISL_349486=71	894	108	3525	3120	3889	3470	3541	2019.208	Human	WesternEurope	H1N1	Netherlands
EPI_ISL_370618=71	1136	117	3708	3194	3918	3513	3455	2019.014	Human	NorthAmerica	H1N1	USA
EPI_ISL_370634=71	895	104	9091	3120	3889	3470	3425	2019.038	Human	NorthAmerica	H1N1	USA
EPI_ISL_13563916=71	895	104	3570	3120	3889	3470	3384	2018.729	Human	SouthAmerica	H1N1	Brazil
EPI_ISL_373458=71	1391	108	3525	3120	3889	3470	3533	2018.099	Human	NorthAmerica	H1N1	USA
EPI_ISL_376568=71	70	3579	13	3341	2	3431	3529	2018.063	Human	EastAsia	H3N2	Japan
EPI_ISL_376840=71	71	3055	46	3337	105	3117	3514	2018.181	Human	EastAsia	H3N2	Korea
EPI_ISL_373498=71	1391	108	3419	3120	3895	3470	3425	2018.288	Human	NorthAmerica	H1N1	USA
EPI_ISL_362099=71	1391	108	3486	3120	3889	3470	3384	2018.008	Human	Oceania	H1N1	Australia
EPI_ISL_376741=71	31	1568	76	3327	105	3117	3387	2018.041	Human	EastAsia	H3N2	Japan
EPI_ISL_373479=71	1390	108	3486	3120	3889	3470	3384	2018.293	Human	NorthAmerica	H1N1	USA
EPI_ISL_376656=71	895	78	3455	2987	3910	3472	3287	2018.077	Human	NorthAmerica	H1N1	USA
EPI_ISL_376646=71	63	2631	160	3329	128	3382	3419	2018.066	Human	NorthAmerica	H3N2	USA
EPI_ISL_312018=71	696	108	3525	3120	3886	3470	6949	2018.134	Human	WesternEurope	H1N1	UK
EPI_ISL_300888=71	1210	108	3571	3120	3892	3470	3384	2018.096	Human	NorthAmerica	H1N1	USA
EPI_ISL_305309=71	1210	108	3571	3120	3892	3470	3384	2018.096	Human	NorthAmerica	H1N1	USA
EPI_ISL_370620=71	1007	107	3524	3194	3913	3512	3384	2018.995	Human	NorthAmerica	H1N1	USA
EPI_ISL_376643=71	1210	97	3572	3040	3887	3519	3283	2018.027	Human	NorthAmerica	H1N1	USA
EPI_ISL_321711=72	1005	99	3354	3092	3888	3500	3383	2018.145	Human	SoutheastAsia	H1N1	Singapore
EPI_ISL_316026=72	1005	99	3354	3092	3888	3500	3384	2018.11	Human	EasternEurope	H1N1	Russia
EPI_ISL_376635=72	155	3055	19	3337	59	3226	3514	2018.082	Human	WestAsia	H3N2	Georgia
EPI_ISL_329550=73	895	78	3455	2987	3910	3472	3287	2018.123	swine	NorthAmerica	H1N1	USA
EPI_ISL_376755=73	895	78	3455	2987	3910	3472	3287	2018.014	Human	NorthAmerica	H1N1	USA
EPI_ISL_376756=73	895	78	3455	2987	3910	3472	3287	2018.019	Human	NorthAmerica	H1N1	USA
EPI_ISL_376659=73	696	108	3525	3120	3892	3470	6858	2018.066	Human	NorthAmerica	H1N1	USA
EPI_ISL_298764=74	505	29	3355	3040	3889	3459	3411	2018.019	Human	WesternEurope	H1N1	Belgium
EPI_ISL_320576=74	505	29	9126	3040	3889	3459	3411	2018.052	Human	WesternEurope	H1N1	Belgium
EPI_ISL_292421=74	505	29	3355	2881	3879	3459	3411	2017.893	Human	SoutheastAsia	H1N1	Singapore
EPI_ISL_376806=74	1006	83	3159	3042	3884	3519	3432	2018.082	Human	SouthernEurope	H1N1	Italy
EPI_ISL_14749628=74	1006	83	3159	3042	3884	3519	3432	2019.805	swine	SouthernEurope	H1N1	Italy
EPI_ISL_376575=74	62	2558	153	3329	120	3344	3409	2018.066	Human	NorthAmerica	H3N2	USA
EPI_ISL_376772=74	62	2558	151	3329	106	3371	3419	2018.008	Human	SouthernEurope	H3N2	Spain
EPI_ISL_373410=74	83	3883	7	3348	32	3424	6921	2018.082	Human	WesternEurope	H3N2	UK
EPI_ISL_372056=74	104	92	345	3375	55	3361	3436	2018.964	Human	NorthAmerica	H3N2	USA
EPI_ISL_372025=74	82	3239	345	3338	139	3361	3351	2018.997	Human	WestAsia	H3N2	Georgia
EPI_ISL_372046=74	104	3892	20	3338	139	3565	3351	2019.005	Human	NorthAmerica	H3N2	USA
EPI_ISL_370619=74	1209	71	3284	3068	3903	3490	3548	2019.003	Human	NorthAmerica	H1N1	USA
EPI_ISL_369754=74	82	2864	10	3351	120	3424	3418	2018.992	Human	Oceania	H3N2	Hawaii
EPI_ISL_370592=74	1209	71	3284	3068	3903	3493	3548	2019.025	Human	SouthernEurope	H1N1	Italy
EPI_ISL_369768=74	1390	78	3633	3225	3886	3500	3551	2019.022	Human	NorthAmerica	H1N1	USA
EPI_ISL_370629=74	1209	71	3284	3068	3903	3493	3548	2019.5	Human	NorthAmerica	H1N1	USA
EPI_ISL_387291=74	104	3239	345	3338	139	3361	3455	2019.074	Human	NorthAmerica	H3N2	USA
EPI_ISL_376489=74	1209	71	3284	3068	3903	3493	3548	2018.907	Human	NorthAmerica	H1N1	USA
EPI_ISL_370615=74	1209	71	3284	3068	3903	3493	3548	2019.011	Human	NorthAmerica	H1N1	USA
EPI_ISL_370628=74	1209	71	3284	3068	3903	3493	3548	2019.016	Human	NorthAmerica	H1N1	USA
EPI_ISL_369736=74	62	2631	175	3329	128	3382	3412	2019.022	Human	NorthAmerica	H3N2	USA
EPI_ISL_369779=74	1209	71	3284	3068	3903	3493	3548	2019.016	Human	NorthAmerica	H1N1	USA
EPI_ISL_505749=74	1209	71	3284	3068	3903	3493	3548	2019.162	Human	NorthAmerica	H1N1	USA
EPI_ISL_370153=74	1209	71	3284	3068	3903	3493	3548	2019.082	Human	NorthAmerica	H1N1	USA
EPI_ISL_376068=74	1209	71	3284	3068	3903	3493	3548	2019.068	Human	SouthernEurope	H1N1	Spain
EPI_ISL_369992=74	1209	71	3284	3068	3903	3491	3548	2019.047	Human	NorthAmerica	H1N1	USA
EPI_ISL_378917=74	1209	71	3284	3068	3903	3491	3548	2018.712	Human	NorthAmerica	H1N1	USA
EPI_ISL_372082=74	1212	71	3284	3068	3903	3493	3548	2018.981	Human	NorthAmerica	H0N0	USA
EPI_ISL_378918=74	1209	71	3284	3068	3903	3493	3548	2018.775	Human	NorthAmerica	H1N1	USA
EPI_ISL_295992=74	1209	71	3284	3068	3903	3484	3548	2018.016	Human	NorthAmerica	H1N1	USA
EPI_ISL_305395=74	1209	71	3284	3068	3903	3474	3548	2018.115	Human	WesternEurope	H1N1	France
EPI_ISL_376798=74	63	2633	147	3329	127	3322	3425	2018.173	Human	NorthAmerica	H3N2	USA
EPI_ISL_376594=74	1209	71	3284	3068	3903	3472	3548	2018.027	Human	NorthAmerica	H1N1	USA
EPI_ISL_373465=74	62	2631	192	3329	128	3119	3419	2018.277	Human	NorthAmerica	H3N2	USA
EPI_ISL_94551=3673	6844	212	3289	2743	2981	2754	1077	2011.096	Human	EastAsia	H1N1	China
EPI_ISL_393948=75	3345	344	3157	1655	3519	3191	2376	2013.323	Human	EastAsia	H1N1	Japan
EPI_ISL_278998=75	3345	384	3096	1655	3519	3191	868	2013.666	Human	SouthernEurope	H1N1	Italy
EPI_ISL_4031232=76	1005	99	3354	3092	3888	3500	3384	2018.005	Human	EastAsia	H1N1	China
EPI_ISL_4031233=76	1005	99	3354	3092	3888	3500	3384	2018.195	Human	EastAsia	H1N1	China
EPI_ISL_4031230=76	1005	99	3354	3092	3888	3500	3384	2018.005	Human	EastAsia	H1N1	China
EPI_ISL_4031241=76	1005	99	3354	3092	3888	3500	3550	2018.504	Human	EastAsia	H1N1	China
EPI_ISL_4031243=76	1005	99	3354	3092	3888	3500	3384	2018.005	Human	EastAsia	H1N1	China
EPI_ISL_4031235=76	1005	99	3354	3092	3888	3500	3384	2018.551	Human	EastAsia	H1N1	China
EPI_ISL_4031242=76	1005	99	3354	3092	3888	3500	3550	2018.405	Human	EastAsia	H1N1	China
EPI_ISL_4031240=76	1005	99	3354	3092	3888	3500	3384	2018.553	Human	EastAsia	H1N1	China
EPI_ISL_373492=76	63	2558	151	3329	128	3249	3419	2017.964	Human	NorthAmerica	H3N2	USA
EPI_ISL_376564=76	83	3872	29	3367	32	3372	3452	2018.093	Human	SouthernEurope	H3N2	Italy
EPI_ISL_292041=76	696	4015	9023	3039	8981	3478	3384	2017.948	Human	NorthernEurope	H1N1	Sweden
EPI_ISL_399202=76	1391	3988	3355	3039	3889	3500	3384	2018.173	swine	Oceania	H1N1	Australia
EPI_ISL_331267=77	1390	78	3485	3211	3886	3500	3550	2018.345	Human	SoutheastAsia	H1N1	Laos
EPI_ISL_331264=77	1390	78	3485	3211	3886	3500	3550	2018.23	Human	SoutheastAsia	H1N1	Laos
EPI_ISL_331271=77	1390	78	3485	3211	3886	3500	3549	2018.364	Human	SoutheastAsia	H1N1	Laos
EPI_ISL_503985=77	1390	78	3659	3225	3886	3505	6361	2020.175	swine	NorthAmerica	H1N1	USA
EPI_ISL_683998=77	1390	4599	5899	3226	5382	2537	5641	2020.749	Human	NorthAmerica	H1N2	Canada
EPI_ISL_372035=77	104	78	3633	3225	3886	3500	3551	2018.951	Human	NorthAmerica	H0N0	USA
EPI_ISL_501941=77	1390	78	3633	3225	3886	3482	3551	2019.216	Human	Oceania	H1N1	Hawaii
EPI_ISL_376501=77	1390	78	3658	3225	3886	3500	3551	2018.945	Human	NorthAmerica	H1N1	USA
EPI_ISL_370583=77	92	3863	3947	3369	4037	6821	3460	2018.997	Human	CentralEurope	H3N2	Germany
EPI_ISL_372906=77	1390	78	3659	3225	3886	3505	3551	2019.46	swine	NorthAmerica	H1N1	USA
EPI_ISL_332418=77	1390	78	9187	3226	3886	3500	3551	2018.734	Human	EastAsia	H1N1	Japan
EPI_ISL_347575=77	1390	78	9157	6553	3886	3472	3551	2019.06	Human	SoutheastAsia	H1N1	Laos
EPI_ISL_428410=78	1005	70	3356	3092	3896	3519	3546	2018.575	Human	EastAfrica	H1N1	Kenya
EPI_ISL_422480=78	1005	70	3356	3092	3896	3519	3546	2018.485	Human	EastAfrica	H1N1	Kenya
EPI_ISL_428409=78	1005	70	3356	3092	3896	3519	3546	2018.575	Human	EastAfrica	H1N1	Kenya
EPI_ISL_282968=78	894	45	3356	3012	3901	3488	3493	2017.414	Human	NorthernEurope	H1N1	Sweden
EPI_ISL_373468=79	1208	3984	9089	3120	3909	3474	3384	2018.107	Human	NorthAmerica	H1N1	USA
EPI_ISL_15082423=79	1212	86	3415	2986	3915	3484	3384	2018.142	Human	SouthernEurope	H1N1	Spain
EPI_ISL_366734=79	1212	86	3415	2986	3915	6813	3375	2019.112	Human	WestAsia	H1N1	Georgia
EPI_ISL_310356=79	1212	86	3415	2986	3915	3484	3384	2018.271	Human	NorthernEurope	H1N1	Sweden
EPI_ISL_15082424=79	1212	86	3415	2986	3915	3485	6895	2018.159	Human	SouthernEurope	H1N1	Spain
EPI_ISL_310306=79	1212	4000	3450	2986	3915	3483	3558	2018.11	Human	NorthernEurope	H1N1	Sweden
EPI_ISL_290214=79	1212	3995	3450	2986	3915	3483	3558	2017.918	Human	WesternEurope	H1N1	France
EPI_ISL_378919=79	1212	3998	9184	2986	3915	3483	3555	2018.786	Human	NorthAmerica	H1N1	USA
EPI_ISL_376827=79	96	3239	326	3338	141	3361	3419	2018.184	Human	NorthAmerica	H3N2	USA
EPI_ISL_376490=79	1212	94	3597	2986	3915	3483	3558	2018.921	Human	NorthAmerica	H1N1	USA
EPI_ISL_378924=79	1212	94	3597	2986	3915	3483	3558	2018.773	Human	NorthAmerica	H1N1	USA
EPI_ISL_387210=79	1867	100	3705	3136	3955	3532	4558	2019.036	Human	CentralEurope	H1N1	Germany
EPI_ISL_369782=79	1580	154	3656	3194	3931	3513	3548	2019.036	Human	NorthAmerica	H1N1	USA
EPI_ISL_369744=79	894	84	3391	2921	3907	3457	3541	2019.03	Human	NorthAmerica	H1N1	USA
EPI_ISL_372081=79	104	95	3703	2986	3915	3483	3557	2018.984	Human	NorthAmerica	H0N0	USA
EPI_ISL_372666=79	1212	95	3703	2986	3915	3483	3557	2019.142	Human	CentralEurope	H1N1	Germany
EPI_ISL_369786=79	1209	71	3284	3068	3903	3493	3548	2019.038	Human	NorthAmerica	H1N1	USA
EPI_ISL_387511=79	1390	78	3658	3225	3886	3500	3551	2019.093	Human	NorthAmerica	H1N1	USA
EPI_ISL_368970=79	1212	95	3703	2986	3915	3483	3557	2019.268	Human	NorthAmerica	H1N1	USA
EPI_ISL_368950=79	894	73	3821	3041	3927	3489	3489	2019.252	Human	NorthAmerica	H1N1	USA
EPI_ISL_368891=79	1210	106	3725	3040	3900	3501	3283	2019.252	Human	WesternEurope	H1N1	UK
EPI_ISL_366540=79	1211	140	3676	3194	3922	3513	3557	2019.112	Human	NorthAmerica	H1N1	USA
EPI_ISL_369014=79	258	3897	99	3372	40	3545	3498	2019.271	Human	WesternEurope	H3N2	UK
EPI_ISL_387208=79	1212	95	3703	2986	3915	3483	3351	2019.093	Human	NorthAmerica	H1N1	USA
EPI_ISL_372658=79	1212	95	3703	2986	3915	3483	3557	2019.153	Human	CentralEurope	H1N1	Germany
EPI_ISL_366947=79	1867	114	3704	3175	3946	3532	3332	2019.173	Human	NorthAmerica	H1N1	USA
EPI_ISL_366552=79	1212	95	3703	2986	3915	3483	3351	2019.189	Human	NorthAmerica	H1N1	USA
EPI_ISL_372955=79	1212	95	3703	2986	3915	3483	3557	2019.208	Human	SouthernEurope	H1N1	Spain
EPI_ISL_368937=79	1975	110	3704	3136	3956	3532	3332	2019.26	Human	NorthAmerica	H1N1	USA
EPI_ISL_372761=79	1212	95	3703	2986	3915	3483	3557	2019.112	Human	WestAsia	H1N1	Turkey
EPI_ISL_366472=79	1210	106	3524	3040	3913	3501	3279	2019.093	Human	WestAsia	H1N1	Georgia
EPI_ISL_387205=79	1212	95	3703	2986	3915	3483	3351	2019.096	Human	NorthAmerica	H1N1	USA
EPI_ISL_370136=79	1212	95	3721	2986	3915	3483	3557	2019.077	Human	NorthAmerica	H1N1	USA
EPI_ISL_370601=79	1212	95	3703	2986	3915	3483	3557	2019.016	Human	NorthAmerica	H1N1	USA
EPI_ISL_370003=79	1212	95	3703	2986	3915	3483	3557	2019.058	Human	NorthAmerica	H1N1	USA
EPI_ISL_368960=79	1212	95	3674	2986	3915	3483	3557	2019.255	Human	NorthAmerica	H1N1	USA
EPI_ISL_366554=79	1212	95	3755	2986	3915	3483	3351	2019.181	Human	NorthAmerica	H1N1	USA
EPI_ISL_368892=79	1066	113	3388	3194	3891	3505	3533	2019.249	Human	NorthAmerica	H1N1	USA
EPI_ISL_353968=79	1212	95	3703	2986	3915	3483	3557	2019.203	Human	SouthAmerica	H1N1	Guyana
EPI_ISL_366539=79	258	3918	100	3372	39	3545	3498	2019.159	Human	EastAsia	H3N2	Japan
EPI_ISL_387499=79	1580	135	3599	3194	3934	3513	3384	2019.233	Human	NorthAmerica	H1N1	USA
EPI_ISL_354663=79	1212	94	3597	2986	3915	3483	3558	2019.099	Human	WesternEurope	H1N1	France
EPI_ISL_346493=79	1212	94	3597	2986	3915	3483	3558	2019.099	Human	WesternEurope	H1N1	France
EPI_ISL_376728=79	62	2631	179	3329	128	3382	3419	2018.134	Human	Oceania	H3N2	Hawaii
EPI_ISL_372931=79	1212	4002	3415	2986	3916	3485	3283	2019.112	Human	SouthernEurope	H1N1	Spain
EPI_ISL_376586=79	62	2631	193	3329	128	3382	3547	2018.096	Human	NorthAmerica	H3N2	USA
EPI_ISL_291986=79	1212	86	3415	2986	3915	3484	3539	2018.011	Human	WesternEurope	H1N1	Netherlands
EPI_ISL_291992=79	1212	86	3415	2986	3915	3484	3384	2017.932	Human	WesternEurope	H1N1	Netherlands
EPI_ISL_305387=79	1212	86	3415	2986	8985	3484	3384	2018.041	Human	WesternEurope	H1N1	France
EPI_ISL_302318=79	1212	86	3415	2986	3916	6806	3384	2017.995	Human	WesternEurope	H1N1	France
EPI_ISL_320463=79	1212	86	3415	2986	3915	3484	3384	2018.101	Human	WesternEurope	H1N1	Belgium
EPI_ISL_312079=79	1212	86	3415	2986	3915	3484	3403	2018.178	Human	WesternEurope	H1N1	UK
EPI_ISL_312100=79	1212	86	3415	2986	3915	3484	3403	2018.195	Human	WesternEurope	H1N1	UK
EPI_ISL_320547=79	1212	86	3415	2986	3915	3484	6820	2018.162	Human	WesternEurope	H1N1	Belgium
EPI_ISL_297447=79	1212	86	3415	2986	3915	3484	3425	2018.011	Human	WesternEurope	H1N1	France
EPI_ISL_346430=79	1212	101	3415	2986	3916	3496	3256	2019.093	Human	SoutheastAsia	H1N1	Singapore
EPI_ISL_358208=79	1212	101	3415	2986	3916	6810	3256	2019.09	Human	WestAsia	H1N1	Iran
EPI_ISL_376408=79	1212	86	3415	2986	3916	3484	3430	2018.811	Human	Oceania	H1N1	Hawaii
EPI_ISL_376749=79	63	2792	151	3329	4090	3249	3419	2017.978	Human	NorthAmerica	H3N2	USA
EPI_ISL_15082421=79	1212	86	3415	2986	3915	3484	3278	2018.14	Human	SouthernEurope	H1N1	Spain
EPI_ISL_15082408=79	1212	86	3415	2986	3915	3484	3384	2017.997	Human	SouthernEurope	H1N1	Spain
EPI_ISL_15082412=79	1212	86	3415	2986	3915	3484	3384	2018.047	Human	SouthernEurope	H1N1	Spain
EPI_ISL_320162=79	1212	86	3415	2986	3915	3484	3250	2018.258	Human	EastAsia	H1N1	Japan
EPI_ISL_502165=79	1066	45	3129	3120	3883	3468	3384	2017.759	Human	EastAsia	H1N1	Taiwan
EPI_ISL_266843=79	5492	3978	3129	3120	8974	3468	3384	2017.208	Human	EastAsia	H1N1	Japan
EPI_ISL_301422=79	1063	66	3330	3135	3903	3489	3384	2018.041	Human	WesternEurope	H1N1	UK
EPI_ISL_291029=79	1063	66	3330	3135	3903	3489	3384	2017.888	Human	WesternEurope	H1N1	UK
EPI_ISL_292063=79	1063	66	3330	3135	3903	3489	3384	2017.967	Human	NorthernEurope	H1N1	Sweden
EPI_ISL_373411=79	62	2632	160	3329	128	3382	3409	2018.192	Human	WesternEurope	H3N2	UK
EPI_ISL_305552=79	808	45	9092	3039	3897	3489	3384	2018.025	Human	EastAsia	H1N1	Japan
EPI_ISL_338172=79	894	61	3487	3041	3917	3482	3432	2019.036	Human	WesternEurope	H1N1	France
EPI_ISL_340900=79	894	61	3487	3041	3917	3482	3432	2019.101	Human	WesternEurope	H1N1	France
EPI_ISL_331649=79	894	61	3487	3041	3917	3482	3432	2018.811	Human	WesternEurope	H1N1	France
EPI_ISL_331840=79	808	45	3487	3069	3898	3489	3384	2018.688	Human	EastAsia	H1N1	Japan
EPI_ISL_332426=79	808	45	3487	3069	3898	3472	3454	2018.345	Human	SoutheastAsia	H1N1	Laos
EPI_ISL_346413=79	808	45	3487	3069	3898	3472	3493	2019.074	Human	SoutheastAsia	H1N1	Singapore
EPI_ISL_365642=79	808	45	3487	3069	3898	3472	3384	2019.036	Human	EastAsia	H1N1	China
EPI_ISL_334034=79	808	45	9127	2987	3897	3489	3525	2018.871	swine	EastAsia	H1N1	Japan
EPI_ISL_329890=79	806	41	3929	2667	3874	3290	3553	2018.233	Human	SoutheastAsia	H1N1	Thailand
EPI_ISL_305543=79	808	45	9024	3039	8978	3494	3554	2017.929	Human	EastAsia	H1N1	Japan
EPI_ISL_123120=3674	2146	212	3256	2743	3100	2754	875	2011.145	Human	SoutheastAsia	H1N1	Singapore
EPI_ISL_282076=80	3232	391	3095	1789	3644	3378	5650	2013.915	swine	EastAsia	H1N1	China
EPI_ISL_202953=80	3232	391	3095	1789	3644	3378	1901	2013.745	Human	WesternEurope	H1N1	UK
EPI_ISL_502156=80	3232	384	3095	1789	3644	3263	1307	2013.803	Human	EastAsia	H1N1	Taiwan
EPI_ISL_263308=81	3165	384	3011	1866	3519	3238	2487	2013.43	Human	SouthAmerica	H1N1	Brazil
EPI_ISL_149637=81	3165	384	3011	1866	3519	3378	2487	2013.047	Human	NorthernEurope	H1N1	Sweden
EPI_ISL_189623=81	3165	4331	3011	1866	3471	3378	2487	2013.104	Human	NorthAmerica	H1N1	USA
EPI_ISL_174248=82	7885	384	8543	5124	8700	3307	1143	2013.526	Human	MiddleAmerica	H1N1	Nicaragua
EPI_ISL_145504=82	7932	383	8604	1655	3582	3307	1217	2013.329	Human	TheCaribbean	H1N1	Dominica
EPI_ISL_159533=82	3478	392	8742	2079	8789	3392	2798	2013.732	Human	SoutheastAsia	H1N1	Laos
EPI_ISL_218531=82	3478	392	3158	2070	3683	3392	2798	2015.932	swine	SoutheastAsia	H1N1	VietNam
EPI_ISL_218523=82	3478	392	3158	2070	3683	3392	2798	2015.932	swine	SoutheastAsia	H1N1	VietNam
EPI_ISL_218526=82	3478	392	3158	2070	3683	3392	2798	2015.932	swine	SoutheastAsia	H1N1	VietNam
EPI_ISL_218522=82	3478	392	3158	2070	3683	3392	2798	2015.932	swine	SoutheastAsia	H1N1	VietNam
EPI_ISL_218553=82	3478	392	3158	2070	3683	3392	2798	2015.934	swine	SoutheastAsia	H1N1	VietNam
EPI_ISL_218528=82	3478	392	3158	2070	3683	3392	2798	2015.932	swine	SoutheastAsia	H1N1	VietNam
EPI_ISL_218527=82	3478	392	3158	2070	3683	3392	2798	2015.932	swine	SoutheastAsia	H1N1	VietNam
EPI_ISL_218554=82	3478	392	3158	2070	3683	3392	2798	2015.934	swine	SoutheastAsia	H1N1	VietNam
EPI_ISL_218530=82	3478	392	3158	2070	3683	3392	2798	2015.932	swine	SoutheastAsia	H1N1	VietNam
EPI_ISL_218503=82	3478	392	3158	2070	3683	3392	2798	2015.932	swine	SoutheastAsia	H1N1	VietNam
EPI_ISL_218017=82	3478	392	3158	2070	3683	3392	2798	2014.532	swine	SoutheastAsia	H1N1	VietNam
EPI_ISL_14749475=82	3478	392	8799	2079	8806	3392	6423	2014.184	Human	SoutheastAsia	H1N1	VietNam
EPI_ISL_14749478=82	3478	392	8691	2079	8777	3392	2798	2013.447	Human	SoutheastAsia	H1N1	VietNam
EPI_ISL_150679=82	3346	392	3057	1993	8778	3307	2798	2012.975	Human	CentralEurope	H1N1	Czech
EPI_ISL_150687=82	7999	392	3057	1993	3684	3378	2798	2013.003	Human	CentralEurope	H1N1	Czech
EPI_ISL_156806=82	7884	392	3057	1993	3684	3366	6464	2013.162	Human	SouthernEurope	H1N1	Portugal
EPI_ISL_163596=82	3346	392	3057	5525	3684	3378	2798	2013.022	Human	CentralEurope	H1N1	Czech
EPI_ISL_150683=82	7970	392	3057	1993	8790	3354	2798	2012.997	Human	CentralEurope	H1N1	Czech
EPI_ISL_4031234=3675	1005	99	3354	3092	3884	3495	6862	2018.551	Human	EastAsia	H1N1	China
EPI_ISL_4081977=83	4102	131	3454	3039	3919	3505	3277	2021.047	swine	NorthAmerica	H1N1	USA
EPI_ISL_697668=83	335	131	3454	3039	3919	3505	3277	2020.746	swine	NorthAmerica	H1N1	USA
EPI_ISL_700966=83	335	747	4270	3039	436	3505	3277	2020.5	swine	NorthAmerica	H3N2	USA
EPI_ISL_502049=83	3053	131	3417	2413	3920	2394	2794	2020.385	swine	NorthAmerica	H1N1	USA
EPI_ISL_376664=83	1391	4024	3329	3039	8983	3500	3277	2018.019	Human	NorthAmerica	H1N1	USA
EPI_ISL_376640=83	1208	72	3631	3120	3911	3489	3384	2018.044	Human	CentralEurope	H1N1	Germany
EPI_ISL_365609=83	1005	99	3354	3012	3888	3500	3384	2018.041	Human	EastAsia	H1N1	China
EPI_ISL_421438=3676	1304	71	3418	6499	3921	3500	3384	2018.134	Human	EastAfrica	H1N1	Kenya
EPI_ISL_376812=84	1208	4010	3629	3120	3911	3489	3384	2018.096	Human	NorthAmerica	H1N1	USA
EPI_ISL_294141=84	1208	79	3549	3120	3911	3489	3414	2018.014	Human	WesternEurope	H1N1	France
EPI_ISL_305398=84	1208	60	3549	3120	3911	3489	3414	2018.123	Human	WesternEurope	H1N1	France
EPI_ISL_309600=84	1208	79	3631	3120	3911	3489	3384	2018.288	Human	WesternEurope	H1N1	Netherlands
EPI_ISL_294143=84	1208	79	3549	3120	3911	3489	3414	2018.027	Human	WesternEurope	H1N1	France
EPI_ISL_376736=84	14	1518	137	3297	222	3416	3405	2018.09	Human	SouthernEurope	H3N2	Italy
EPI_ISL_391762=84	1208	4016	3595	3120	3911	3489	3384	2018.016	Human	SouthernEurope	H1N1	Greece
EPI_ISL_373482=84	1208	60	3549	3120	3911	3489	3414	2018.088	Human	NorthAmerica	H1N1	USA
EPI_ISL_294127=84	1208	72	3549	3120	3911	3489	3414	2017.964	Human	WesternEurope	H1N1	France
EPI_ISL_376790=84	84	3126	315	3340	141	3361	3340	2018.255	Human	WesternEurope	H3N2	UK
EPI_ISL_307075=84	1208	72	3596	3120	3911	3499	3522	2018.088	Human	NorthernEurope	H1N1	Sweden
EPI_ISL_376579=84	62	2631	187	3329	128	3382	3419	2018.096	Human	NorthAmerica	H3N2	USA
EPI_ISL_373490=84	63	2632	160	3329	128	3382	3419	2017.953	Human	NorthAmerica	H3N2	USA
EPI_ISL_373414=84	62	2632	160	3329	128	3382	3419	2018.14	Human	WesternEurope	H3N2	UK
EPI_ISL_297943=84	1208	4028	3595	3120	3911	3489	3384	2018.047	Human	SouthernEurope	H1N1	Spain
EPI_ISL_15082419=84	1208	4013	9280	3120	3911	3489	6887	2018.129	Human	SouthernEurope	H1N1	Spain
EPI_ISL_15083855=84	1208	102	3595	3120	3911	3489	3510	2018.096	Human	SouthernEurope	H1N1	Spain
EPI_ISL_291106=84	1208	72	3631	3120	3911	3489	3384	2017.953	Human	SouthernEurope	H1N1	Spain
EPI_ISL_373443=84	1212	79	3521	3120	3911	3489	6911	2018.211	Human	CentralEurope	H1N1	Germany
EPI_ISL_291107=84	1208	105	3595	3120	3911	3489	3384	2017.956	Human	SouthernEurope	H1N1	Spain
EPI_ISL_310315=84	1208	102	9217	3120	3911	3489	3384	2018.085	Human	NorthernEurope	H1N1	Sweden
EPI_ISL_330878=84	1208	105	3595	3120	3911	3472	3388	2018.679	Human	SouthAmerica	H1N1	Bolivia
EPI_ISL_376576=84	62	2631	179	3329	128	3382	3419	2018.079	Human	NorthAmerica	H3N2	USA
EPI_ISL_303311=84	1208	60	3549	3120	3911	3475	3414	2018.022	Human	WesternEurope	H1N1	UK
EPI_ISL_15082416=84	1208	4021	3629	3120	3911	6815	6870	2018.093	Human	SouthernEurope	H1N1	Spain
EPI_ISL_304908=84	1208	4005	3629	3120	3911	3489	3378	2018.118	Human	WesternEurope	H1N1	UK
EPI_ISL_290229=84	1208	105	3595	3120	3911	3489	3384	2017.948	Human	WesternEurope	H1N1	France
EPI_ISL_373105=84	1208	4001	3595	3120	3911	3479	3551	2018.315	swine	NorthAmerica	H1N1	Canada
EPI_ISL_376735=84	1208	72	3596	3120	3911	3489	6927	2018.088	Human	SouthernEurope	H1N1	Italy
EPI_ISL_376804=84	62	2631	179	3329	128	3382	3419	2018.334	Human	Oceania	H3N2	Guam
EPI_ISL_340461=85	1137	78	3390	3039	3908	3499	3344	2018.767	Human	SoutheastAsia	H1N1	Singapore
EPI_ISL_329743=85	1137	78	3390	3039	3908	3499	3344	2018.679	Human	NorthernEurope	H1N1	Sweden
EPI_ISL_329740=85	1137	78	3390	3039	3908	3499	3344	2018.663	Human	NorthernEurope	H1N1	Sweden
EPI_ISL_376761=85	1390	77	3526	2941	3884	3519	3420	2018.181	Human	NorthAmerica	H1N1	USA
EPI_ISL_376771=85	95	3491	3	3362	1	3321	3413	2018.088	Human	EastAsia	H3N2	Korea
EPI_ISL_373472=85	895	104	3570	3120	3889	3470	3525	2018.537	Human	NorthAmerica	H1N1	USA
EPI_ISL_378939=85	1214	78	3330	3135	3903	3493	3539	2018.044	swine	WesternEurope	H1N1	France
EPI_ISL_298843=85	1212	86	3358	2986	3915	3496	3539	2017.992	Human	WesternEurope	H1N1	France
EPI_ISL_399204=85	1214	78	3330	3135	3903	3479	3539	2018.693	swine	Oceania	H1N1	Australia
EPI_ISL_399205=85	1214	78	3330	3135	3903	3479	3539	2018.693	swine	Oceania	H1N1	Australia
EPI_ISL_305397=85	1214	78	3330	3135	3903	3493	3539	2018.096	Human	WesternEurope	H1N1	France
EPI_ISL_391763=85	1214	78	3330	3135	3903	3493	3539	2018.208	Human	SouthernEurope	H1N1	Greece
EPI_ISL_301278=85	1214	78	3330	3135	3903	3493	3539	2018.079	Human	WesternEurope	H1N1	Netherlands
EPI_ISL_320465=85	1214	78	3330	3135	3903	3493	3252	2018.115	Human	WesternEurope	H1N1	Belgium
EPI_ISL_88075=86	2146	185	3166	2819	2981	2827	941	2011.115	Human	NorthAmerica	H1N1	USA
EPI_ISL_135249=86	2146	185	3166	2819	2981	2827	1077	2011.071	Human	NorthAmerica	H1N1	USA
EPI_ISL_1347833=87	3431	446	3328	1933	3471	3308	1143	2011.142	Human	EasternEurope	H1N1	Russia
EPI_ISL_161704=87	7827	253	3197	6411	8518	3124	1382	2013.923	Human	NorthAmerica	H1N1	USA
EPI_ISL_156274=87	3431	445	3328	4778	3471	3308	1143	2013.011	Human	EasternEurope	H1N1	Russia
EPI_ISL_140999=87	3431	446	3328	1932	3471	3308	1307	2013.214	Human	EasternEurope	H1N1	Russia
EPI_ISL_278910=3677	8054	4332	3057	5732	8819	3354	6526	2013.666	swine	SouthernEurope	H1N1	Italy
EPI_ISL_312588=88	1391	71	3418	6517	3889	3500	3384	2017.66	Human	Oceania	H1N1	NewZealand
EPI_ISL_282979=88	1390	71	9090	6537	3889	3500	3550	2017.655	Human	NorthernEurope	H1N1	Sweden
EPI_ISL_499167=3678	369	4040	3673	1043	3911	3489	4695	2019.162	swine	SouthernEurope	H1N1	Spain
EPI_ISL_424991=3679	2885	184	3882	3213	3950	3537	3332	2020.033	Human	EastAfrica	H1N1	Madagascar
EPI_ISL_123425=89	2250	4098	8879	2789	2981	2754	1077	2011.5	Human	EastAsia	H1N1	Taiwan
EPI_ISL_86564=89	2464	191	3254	2819	3044	2309	1077	2011.027	Human	EastAsia	H1N1	Mongolia
EPI_ISL_275573=89	2464	191	3254	2819	3044	4723	5348	2012.749	swine	EastAsia	H1N1	Japan
EPI_ISL_1347550=90	3431	446	3353	1868	3519	3355	6211	2010.03	Human	EasternEurope	H1N1	Russia
EPI_ISL_381066=90	3431	404	3328	1933	8628	3356	679	2014.477	swine	WesternEurope	H1N1	France
EPI_ISL_145509=90	3431	404	3328	1932	8591	3335	998	2013.449	Human	TheCaribbean	H1N1	TheCaribbean
EPI_ISL_195164=91	3388	384	3157	1789	3669	3378	1143	2013.14	swine	NorthernEurope	H1N1	Finland
EPI_ISL_145496=91	3388	384	3157	1789	3669	3378	4371	2013.416	Human	TheCaribbean	H1N1	Haiti
EPI_ISL_429836=91	3388	384	3096	1789	3669	3378	5753	2013.112	Human	EastAfrica	H1N1	Kenya
EPI_ISL_15082226=91	3388	384	3157	1789	3669	3378	4628	2013.178	Human	SouthernEurope	H1N1	Spain
EPI_ISL_421527=91	3388	384	8741	1789	3669	6703	5248	2014.058	Human	EastAfrica	H1N1	Kenya
EPI_ISL_147504=91	3388	344	8842	1789	3669	3366	1143	2013.126	Human	NorthernEurope	H1N1	Finland
EPI_ISL_1354478=91	3388	384	3157	1789	3669	3378	1143	2012.139	Human	NorthAsia	H1N1	Asia-Russia
EPI_ISL_1347992=91	3388	384	3157	1789	3669	3378	2223	2011.255	Human	EasternEurope	H1N1	Russia
EPI_ISL_145685=91	3388	384	3157	1789	3669	3393	1143	2013.556	swine	NorthAmerica	H1N1	USA
EPI_ISL_502091=91	3388	384	3157	1789	3669	3378	4283	2013.082	Human	EastAsia	H1N1	Taiwan
EPI_ISL_278836=3680	8073	4343	6402	2295	4325	3354	6558	2015.666	swine	SouthernEurope	H1N2	Italy
EPI_ISL_314302=92	1006	103	3388	3163	3892	3500	3534	2018.058	Human	EastAsia	H1N1	Japan
EPI_ISL_314301=92	1006	103	3388	3163	3892	3500	3534	2018.058	Human	EastAsia	H1N1	Japan
EPI_ISL_376494=92	1066	98	3388	3194	3905	3505	3540	2018.901	Human	WestAsia	H1N1	Georgia
EPI_ISL_4062108=92	1066	98	3388	3194	3905	3505	3540	2019.329	wild.other	NorthAmerica	H1N1	USA
EPI_ISL_369740=92	1393	85	3451	3136	3930	3522	3265	2019.027	Human	WesternEurope	H1N1	UK
EPI_ISL_366477=92	1208	79	154	3120	4219	3475	3498	2019.066	Human	SouthernEurope	H3N2	Italy
EPI_ISL_370207=92	1066	98	3388	3194	3905	3505	3540	2019.06	Human	NorthAmerica	H1N1	USA
EPI_ISL_499161=3681	398	4039	3673	1043	3876	3489	4694	2018.797	swine	SouthernEurope	H1N1	Spain
EPI_ISL_499178=3682	369	4033	9300	4464	3911	3493	4557	2019.162	swine	SouthernEurope	H1N1	Spain
EPI_ISL_393909=93	2353	201	3061	2789	2980	2757	1077	2012.126	Human	EastAsia	H1N1	Japan
EPI_ISL_393947=93	2353	201	3061	2819	2981	2757	941	2011.082	Human	EastAsia	H1N1	Japan
EPI_ISL_91293=93	2250	4085	3165	2819	2980	2754	1077	2011.005	Human	SoutheastAsia	H1N1	Singapore
EPI_ISL_101547=93	2249	192	3165	2819	3160	2853	1073	2011.581	Human	Oceania	H1N1	NewZealand
EPI_ISL_94904=93	2249	192	3165	2819	3160	2853	1073	2011.351	Human	Oceania	H1N1	Australia
EPI_ISL_101912=93	2250	200	3165	2819	2980	2797	1077	2011.09	Human	EastAsia	H1N1	Taiwan
EPI_ISL_101901=93	2250	200	3165	2819	2980	2754	1077	2010.967	Human	EastAsia	H1N1	Taiwan
EPI_ISL_139379=93	6504	200	3165	2819	2980	2797	1077	2011.145	Human	EastAsia	H1N1	Taiwan
EPI_ISL_181404=93	1865	201	3061	2819	2981	5722	1077	2010.66	Human	SoutheastAsia	H1N1	Thailand
EPI_ISL_164468=94	3431	404	3328	1932	3499	3335	616	2013.556	swine	SoutheastAsia	H1N1	VietNam
EPI_ISL_162674=94	3431	404	3328	1932	3499	3335	616	2013.556	swine	SoutheastAsia	H1N1	VietNam
EPI_ISL_15082227=94	3431	376	3328	1932	3582	3308	1143	2013.2	Human	SouthernEurope	H1N1	Spain
EPI_ISL_504831=94	3431	393	3353	1868	3519	6730	2798	2014.129	swine	CentralEurope	H1N1	Germany
EPI_ISL_14749481=94	3432	446	9021	1932	3500	3355	6264	2013.438	Human	SoutheastAsia	H1N1	VietNam
EPI_ISL_502092=94	3431	393	3328	1932	3582	3335	1143	2013.088	Human	EastAsia	H1N1	Taiwan
EPI_ISL_141598=94	3431	4359	3328	1932	3519	3308	5849	2013.137	Human	EastAsia	H1N1	China
EPI_ISL_334471=94	3431	419	3328	1932	3471	3308	1143	2012.883	Human	EastAsia	H1N1	China
EPI_ISL_334473=94	3431	404	3328	1932	3519	3335	1143	2012.883	Human	EastAsia	H1N1	China
EPI_ISL_334472=94	3431	419	3328	1932	3471	3308	1143	2012.883	Human	EastAsia	H1N1	China
EPI_ISL_334474=94	3431	404	3328	1932	3519	3335	1143	2012.883	Human	EastAsia	H1N1	China
EPI_ISL_266232=95	3432	446	3387	1932	3500	3355	2548	2016.399	swine	EastAsia	H1N1	Japan
EPI_ISL_221955=95	3432	446	3387	1932	3500	3355	2548	2015.937	swine	EastAsia	H1N1	Japan
EPI_ISL_141545=95	3431	376	3328	1932	3582	3308	5055	2013.115	Human	Oceania	H1N1	NewZealand
EPI_ISL_502101=95	3431	393	3328	1932	3606	3308	679	2013.123	Human	EastAsia	H1N1	Taiwan
EPI_ISL_502152=96	3165	384	3011	1866	3607	3238	2487	2013.562	Human	EastAsia	H1N1	Taiwan
EPI_ISL_502151=96	3165	384	3011	1866	3607	3238	2487	2013.518	Human	EastAsia	H1N1	Taiwan
EPI_ISL_502126=96	3165	384	3011	1866	3607	3238	2487	2013.274	Human	EastAsia	H1N1	Taiwan
EPI_ISL_502181=96	3165	384	3011	1866	3607	3238	2376	2013.219	Human	EastAsia	H1N1	Taiwan
EPI_ISL_193734=96	3345	404	3283	1791	3606	3335	1901	2013.364	Human	SoutheastAsia	H1N1	Singapore
EPI_ISL_1347689=96	3285	385	3128	1723	3606	3334	713	2010.23	Human	EasternEurope	H1N1	Russia
EPI_ISL_167591=96	3345	385	3128	1723	3606	3334	2304	2013.414	swine	WestAfrica	H1N1	Togo
EPI_ISL_257190=96	3285	385	3128	1723	3606	3307	2304	2013.786	Human	WestAsia	H1N1	Emirates
EPI_ISL_202969=96	3285	385	3128	1723	3606	3378	2304	2014.121	Human	WesternEurope	H1N1	UK
EPI_ISL_378613=3683	8026	4358	8690	4919	4460	3262	6311	2017.104	swine	NorthAmerica	H1N2	Canada
EPI_ISL_157488=97	8025	4342	3094	5526	8805	3238	4481	2013.496	Human	SouthAmerica	H1N1	Peru
EPI_ISL_15082224=97	3389	444	3094	1655	3700	3378	1143	2013.134	Human	SouthernEurope	H1N1	Spain
EPI_ISL_195985=97	3389	273	3018	2877	481	1758	1901	2014.038	swine	MiddleAmerica	H1N2	Mexico
EPI_ISL_195983=97	3389	463	3094	1867	3700	3378	1901	2013.811	swine	MiddleAmerica	H1N1	Mexico
EPI_ISL_195986=97	3389	463	3094	1867	3700	3354	1901	2014.227	swine	MiddleAmerica	H1N1	Mexico
EPI_ISL_295530=97	3389	463	3094	1867	3700	3235	1901	2014.885	swine	MiddleAmerica	H1N1	Mexico
EPI_ISL_195984=97	3389	463	3094	1867	3700	3378	1901	2013.981	swine	MiddleAmerica	H1N1	Mexico
EPI_ISL_195987=97	3389	463	3094	1867	3700	3334	1901	2014.268	swine	MiddleAmerica	H1N1	Mexico
EPI_ISL_282733=97	3433	462	3055	2080	3699	3378	793	2015.093	swine	NorthAmerica	H1N1	Canada
EPI_ISL_207965=97	3433	462	3055	2080	3699	3262	793	2014.715	swine	NorthAmerica	H1N1	Canada
EPI_ISL_282732=97	3433	444	5345	5738	4587	1679	1971	2015.093	swine	NorthAmerica	H3N2	Canada
EPI_ISL_189627=98	3231	404	3128	1723	3606	3307	637	2013.079	Human	NorthAmerica	H1N1	USA
EPI_ISL_189157=98	3231	404	3128	1723	3606	3378	637	2012.945	Human	NorthAmerica	H1N1	USA
EPI_ISL_189634=98	3231	404	3128	1723	3606	3307	637	2013.071	Human	NorthAmerica	H1N1	USA
EPI_ISL_14751273=3684	8092	4377	6788	5929	4342	1627	6634	2018.953	swine	SouthernEurope	H1N2	Italy
EPI_ISL_376537=3685	1066	98	8946	3194	3886	3495	3533	2018.874	Human	EastAsia	H1N1	Korea
EPI_ISL_338402=99	1306	93	3451	3195	3925	3515	3273	2019.058	Human	WesternEurope	H1N1	France
EPI_ISL_346490=99	1306	93	3451	3195	3925	3515	3273	2019.09	Human	WesternEurope	H1N1	France
EPI_ISL_341227=99	1867	100	3722	3136	3955	3532	3332	2018.959	Human	WesternEurope	H1N1	UK
EPI_ISL_501905=99	1867	100	3722	3136	3955	3537	3332	2019.159	Human	WesternEurope	H1N1	Belgium
EPI_ISL_369749=99	104	3239	345	3338	139	3361	3351	2019.036	Human	WestAsia	H3N2	Georgia
EPI_ISL_338423=99	1306	93	3451	3195	8987	3522	3265	2018.978	Human	WesternEurope	H1N1	UK
EPI_ISL_334204=99	1306	93	3451	3195	3925	3522	3262	2018.94	Human	NorthernEurope	H1N1	Sweden
EPI_ISL_334370=99	1306	93	3451	3195	3925	6822	3265	2018.986	Human	NorthernEurope	H1N1	Sweden
EPI_ISL_356044=99	1306	93	3451	3195	3925	3522	3262	2019.085	Human	NorthernEurope	H1N1	Sweden
EPI_ISL_341265=99	1393	85	3451	3136	3930	3522	3265	2018.997	Human	WesternEurope	H1N1	UK
EPI_ISL_357198=99	1393	85	3451	3136	3930	6817	3265	2019.17	Human	WesternEurope	H1N1	Belgium
EPI_ISL_338422=99	1393	85	3451	3136	3930	3522	3262	2018.97	Human	WesternEurope	H1N1	UK
EPI_ISL_345247=99	1393	85	3451	3136	3930	3522	6846	2019.038	Human	SouthernEurope	H1N1	Spain
EPI_ISL_341234=99	1393	85	3451	3136	3930	3522	3265	2019.005	Human	WesternEurope	H1N1	UK
EPI_ISL_338433=99	1393	85	3451	3136	3930	3522	3262	2018.989	Human	WesternEurope	H1N1	UK
EPI_ISL_351396=99	1393	85	3451	3136	3930	3515	3265	2019.06	Human	WesternEurope	H1N1	UK
EPI_ISL_364698=99	1393	85	3451	3136	3930	3515	6828	2019.041	Human	WesternEurope	H1N1	UK
EPI_ISL_372694=99	1393	85	3451	3136	3930	3515	3265	2019.142	Human	SouthernEurope	H1N1	Italy
EPI_ISL_337449=99	1393	85	3451	3136	3930	3511	3265	2018.94	Human	EastAsia	H1N1	Japan
EPI_ISL_354093=99	1393	85	3451	3136	3930	3511	3255	2018.836	Human	WesternEurope	H1N1	Belgium
EPI_ISL_335548=99	1393	85	3451	3136	3930	3511	3255	2018.964	Human	NorthernEurope	H1N1	Sweden
EPI_ISL_376069=99	1210	106	9312	3040	8990	3506	3283	2019.068	Human	SouthernEurope	H1N1	Spain
EPI_ISL_372070=99	104	3239	345	3338	139	3361	3351	2018.986	Human	NorthAmerica	H3N2	USA
EPI_ISL_513968=99	1866	110	3706	3136	3963	3534	3332	2019.101	Human	WesternEurope	H1N1	UK
EPI_ISL_354520=99	1208	79	3706	3136	3962	3475	3489	2019.036	Human	WesternEurope	H1N1	Belgium
EPI_ISL_343379=99	1581	110	3706	3136	3944	3534	3332	2019.077	Human	WesternEurope	H1N1	Netherlands
EPI_ISL_335393=99	1675	119	3811	3121	3939	3532	3332	2018.877	Human	WesternEurope	H1N1	UK
EPI_ISL_338410=99	1675	119	3811	3121	3943	3532	3332	2018.907	Human	WesternEurope	H1N1	UK
EPI_ISL_12957484=3686	6618	4043	2640	3213	8995	3532	3308	2019.836	swine	EastAsia	H1N1	China
EPI_ISL_282540=3687	4521	4298	8840	5610	3582	6737	616	2016.036	swine	NorthAmerica	H1N1	Canada
EPI_ISL_150650=100	3165	375	8740	1866	3625	3306	5347	2013.773	swine	NorthAmerica	H1N1	USA
EPI_ISL_189309=100	3165	375	8798	1866	3625	3306	1143	2013.038	Human	NorthAmerica	H1N1	USA
EPI_ISL_15082229=3688	3285	393	3127	1723	3606	3378	4963	2013.255	Human	SouthernEurope	H1N1	Spain
EPI_ISL_14749657=101	3579	430	2161	2361	2910	2219	2898	2019.17	swine	SouthernEurope	H1N1	Italy
EPI_ISL_4083716=101	3579	430	2161	2361	2910	2219	2898	2019.285	swine	SouthernEurope	H1N1	Italy
EPI_ISL_4083713=102	3632	486	3010	2222	3724	1498	2988	2020.098	swine	SouthernEurope	H1N1	Italy
EPI_ISL_14749656=102	3632	486	3010	2222	3724	1498	2988	2019.162	swine	SouthernEurope	H1N1	Italy
EPI_ISL_14751211=102	3632	486	3010	2222	3724	1498	2988	2018.792	swine	SouthernEurope	H1N1	Italy
EPI_ISL_4083711=102	3633	4429	8603	2222	3724	2221	2988	2019.14	swine	SouthernEurope	H1N1	Italy
EPI_ISL_4083709=102	3633	486	8601	2222	3724	1498	2988	2018.293	swine	SouthernEurope	H1N1	Italy
EPI_ISL_4083705=102	8139	4411	8602	2222	8845	5051	6648	2018.644	swine	SouthernEurope	H1N1	Italy
EPI_ISL_278831=102	8124	4393	8488	2295	8833	3354	6605	2015.666	swine	SouthernEurope	H1N1	Italy
EPI_ISL_340459=3689	1066	98	3418	3194	3895	3495	3533	2018.548	Human	SoutheastAsia	H1N1	Singapore
EPI_ISL_369780=103	1580	154	3656	3194	3913	3512	3481	2019.027	Human	NorthAmerica	H1N1	USA
EPI_ISL_372034=103	1390	78	3633	3225	3886	3500	3384	2018.948	Human	NorthAmerica	H0N0	USA
EPI_ISL_376410=103	1867	124	3722	3121	3938	3532	3332	2018.805	Human	NorthAmerica	H1N1	USA
EPI_ISL_366492=103	3748	276	3745	3266	3915	2148	3557	2019.096	Human	NorthAmerica	H1N1	USA
EPI_ISL_376413=103	1675	119	3770	3136	3943	3532	3308	2018.811	Human	NorthAmerica	H1N1	USA
EPI_ISL_369759=103	104	3239	329	3338	139	3361	3325	2019.003	Human	Oceania	H3N2	Hawaii
EPI_ISL_387247=103	1675	109	3598	3136	3937	3532	3351	2019.099	Human	NorthAmerica	H1N1	USA
EPI_ISL_344868=103	1675	109	3598	3136	3937	3532	3350	2019.151	Human	WesternEurope	H1N1	Netherlands
EPI_ISL_366522=103	375	3892	20	3374	55	3567	3436	2019.036	Human	EastAsia	H3N2	Korea
EPI_ISL_332421=103	1675	109	3598	3136	3937	3532	3350	2018.863	Human	EastAsia	H1N1	Japan
EPI_ISL_644639=104	3106	160	3840	3213	3959	3537	3359	2020.071	Human	Oceania	H1N1	NewZealand
EPI_ISL_490080=104	3106	160	3840	3213	3959	3537	3332	2020.128	Human	EastAsia	H1N1	Japan
EPI_ISL_405459=104	7777	8785	43	3389	136	3570	3471	2019.929	Human	EastAsia	H3N2	Korea
EPI_ISL_4005752=104	3170	174	3840	3213	3959	3537	3332	2021.507	Human	WestAfrica	H1N1	Ghana
EPI_ISL_959863=104	3170	174	3840	3213	3959	3537	3332	2020.88	Human	WestAfrica	H1N1	Ghana
EPI_ISL_3315859=104	7830	175	3840	3213	3959	3537	3359	2021.038	Human	WestAfrica	H1N1	Togo
EPI_ISL_427902=104	3106	160	3840	3213	3959	3537	3332	2020.044	Human	SouthernEurope	H1N1	Italy
EPI_ISL_414081=104	2956	160	3840	3213	3959	3537	3332	2019.995	Human	NorthAmerica	H1N1	USA
EPI_ISL_403080=104	2810	173	3853	3213	3958	3537	3292	2019.833	Human	Oceania	H1N1	Guam
EPI_ISL_403215=104	2255	8781	43	3381	137	3567	3434	2019.734	Human	WesternEurope	H3N2	UK
EPI_ISL_4081844=104	2572	157	3892	3213	3950	2482	2140	2020.899	swine	NorthAmerica	H1N1	USA
EPI_ISL_405462=104	70	3847	92	3341	48	3384	3535	2019.94	Human	EastAsia	H3N2	Korea
EPI_ISL_959888=104	2738	157	3882	3213	3950	3537	3332	2020.09	Human	NorthAfrica	H1N1	Tunis
EPI_ISL_427882=104	2358	157	3877	3213	3950	3537	3332	2020.082	Human	Oceania	H1N1	Guam
EPI_ISL_453781=104	2358	157	3892	3213	3950	3532	3332	2020.016	Human	Oceania	H1N1	Australia
EPI_ISL_644645=104	2572	177	3872	3213	3950	3537	3332	2020.098	Human	SoutheastAsia	H1N1	Brunei
EPI_ISL_427961=104	2467	173	3854	3213	3951	3537	3332	2020.074	Human	NorthAmerica	H1N1	USA
EPI_ISL_427860=104	2467	155	3854	3213	3950	3537	3332	2020.071	Human	WestAsia	H1N1	Georgia
EPI_ISL_404327=104	5083	3907	43	6628	65	6846	3434	2019.926	Human	NorthAmerica	H3N2	USA
EPI_ISL_481355=104	2956	166	9404	3213	9003	3537	3332	2020.003	Human	SoutheastAsia	H1N1	Singapore
EPI_ISL_405472=104	1675	125	3705	3153	3945	3541	3349	2019.937	Human	NorthAmerica	H1N1	USA
EPI_ISL_2455562=104	2572	177	3872	3213	3950	3537	3332	2020.074	Human	WesternEurope	H1N1	Belgium
EPI_ISL_404452=104	2572	157	3892	3213	3950	3537	3332	2019.901	Human	WestAsia	H1N1	Emirates
EPI_ISL_414849=104	2572	157	3872	3213	3950	3537	3332	2020.044	Human	EastAsia	H1N1	Korea
EPI_ISL_428249=104	2738	157	3853	3213	3950	3537	3332	2020.044	Human	EastAfrica	H1N1	Madagascar
EPI_ISL_637072=104	2358	176	3862	3213	3958	3537	3358	2020.167	Human	SoutheastAsia	H1N1	Laos
EPI_ISL_427864=104	2358	109	3862	3213	3958	3537	3358	2020.036	Human	CentralEurope	H1N1	Germany
EPI_ISL_414733=104	2358	176	3862	3213	3958	3537	3358	2020.033	Human	CentralEurope	H1N1	Germany
EPI_ISL_759846=104	2358	176	3862	3213	3958	3537	3358	2020.036	Human	EastAsia	H1N1	Japan
EPI_ISL_412499=104	3047	176	3862	3213	3958	3537	3358	2019.942	Human	EastAsia	H1N1	Japan
EPI_ISL_414723=104	2358	176	3862	3213	3958	3537	3358	2019.995	Human	CentralEurope	H1N1	Germany
EPI_ISL_13026389=104	2358	176	3862	3213	3958	3537	3358	2022.14	Human	EastAsia	H1N1	Japan
EPI_ISL_427946=104	2358	176	3862	3213	3958	3534	3358	2020.055	Human	NorthAmerica	H1N1	USA
EPI_ISL_412464=104	895	73	3822	3041	3927	3482	3493	2019.956	Human	NorthAmerica	H1N1	USA
EPI_ISL_644630=104	2572	160	3853	3213	3951	3537	3308	2020.071	Human	SoutheastAsia	H1N1	Thailand
EPI_ISL_453788=104	2738	173	3828	3213	3950	3537	3308	2020.016	Human	SoutheastAsia	H1N1	Malaysia
EPI_ISL_453791=104	2572	177	3872	3213	3950	6824	3332	2019.91	Human	SoutheastAsia	H1N1	Malaysia
EPI_ISL_644637=104	2572	176	3860	3213	3950	3537	6879	2020.052	Human	SouthAsia	H1N1	SriLanka
EPI_ISL_419287=104	2572	173	3853	3213	3950	3537	3308	2019.907	Human	Oceania	H1N1	Australia
EPI_ISL_412518=104	1212	147	3863	3213	3961	3532	3300	2019.956	Human	NorthAmerica	H1N1	USA
EPI_ISL_404324=104	1976	147	3878	3213	3961	3532	3300	2019.899	Human	NorthAmerica	H1N1	USA
EPI_ISL_411901=104	2358	157	3882	3213	3950	3537	3332	2019.978	Human	EastAfrica	H1N1	Madagascar
EPI_ISL_414151=104	3047	157	3892	3213	3950	3537	3332	2019.967	Human	EastAsia	H1N1	Korea
EPI_ISL_527217=104	2572	157	3882	3213	3950	3537	3332	2020.172	Human	WestAsia	H1N1	Cyprus
EPI_ISL_14866753=104	2572	157	3892	3213	3950	3537	3332	2020.164	swine	EastAsia	H1N1	Japan
EPI_ISL_527268=104	2467	176	3831	3213	3950	3537	3332	2020.145	Human	WestAsia	H1N1	Lebanon
EPI_ISL_527211=104	2467	176	3831	3213	3950	3537	3332	2020.09	Human	WesternEurope	H1N1	France
EPI_ISL_406958=104	2572	157	9419	3213	3950	3537	3332	2019.959	Human	SouthernEurope	H1N1	Spain
EPI_ISL_435242=104	2889	173	3853	3213	8999	3537	6868	2020.093	Human	WestAsia	H1N1	Turkey
EPI_ISL_404325=104	2357	155	3812	3136	3971	3544	3366	2019.923	Human	NorthAmerica	H1N1	USA
EPI_ISL_414205=104	2889	160	3828	3213	3950	3537	3332	2019.923	Human	NorthAmerica	H1N1	USA
EPI_ISL_405441=104	895	73	3822	3041	3927	3482	3493	2019.926	Human	NorthAmerica	H1N1	USA
EPI_ISL_412506=104	2572	160	3828	3213	3950	3537	3332	2019.956	Human	NorthAmerica	H1N1	USA
EPI_ISL_403104=104	258	3897	99	3372	40	3550	3498	2019.803	Human	NorthAmerica	H3N2	USA
EPI_ISL_476014=104	2572	166	3861	3213	3951	3537	3332	2019.863	Human	EastAsia	H1N1	Japan
EPI_ISL_404291=104	895	73	3822	3041	3927	3482	3493	2019.918	Human	NorthAmerica	H1N1	USA
EPI_ISL_510025=104	2738	166	3861	3213	3951	3537	3308	2020.071	Human	SoutheastAsia	H1N1	Philippines
EPI_ISL_508547=104	2956	157	3892	3213	3950	3537	3332	2020.098	Human	SouthAfrica	H1N1	SouthAfrica
EPI_ISL_470822=104	2810	173	3853	3213	9001	3537	3332	2020.09	Human	EastAsia	H1N1	Japan
EPI_ISL_398674=105	1976	147	9389	3213	3947	3532	3332	2019.753	Human	SoutheastAsia	H1N1	Singapore
EPI_ISL_398723=105	1976	147	9381	3213	3947	3532	3308	2019.671	Human	SoutheastAsia	H1N1	Laos
EPI_ISL_403221=105	1976	147	3788	3213	9002	3532	3332	2019.811	Human	NorthernEurope	H1N1	Sweden
EPI_ISL_759847=105	1976	147	3788	3213	8997	3532	3332	2020.057	Human	EastAsia	H1N1	Japan
EPI_ISL_428574=105	1976	147	3823	3213	3947	3532	6849	2019.929	Human	WesternEurope	H1N1	UK
EPI_ISL_414752=105	1976	147	3873	3213	3960	3532	3300	2020.033	Human	SouthernEurope	H1N1	Italy
EPI_ISL_6816027=105	1976	147	9390	3213	3960	3528	3300	2021.69	swine	NorthAmerica	H1N1	USA
EPI_ISL_412474=105	1210	106	3725	3040	3900	3501	3283	2019.959	Human	NorthAmerica	H1N1	USA
EPI_ISL_412475=105	82	2864	344	3348	139	3227	3398	2019.948	Human	WesternEurope	H3N2	UK
EPI_ISL_414784=105	1976	147	3855	3213	3961	3532	3300	2020.027	Human	NorthAmerica	H1N1	USA
EPI_ISL_427957=105	1976	147	3878	3213	3961	3532	3300	2020.074	Human	NorthAmerica	H1N1	USA
EPI_ISL_435214=105	1976	147	3855	3213	3961	3532	3300	2020.109	Human	NorthAmerica	H1N1	USA
EPI_ISL_410365=105	1976	147	3878	3213	3961	3532	3300	2020.057	Human	SouthernEurope	H1N1	Spain
EPI_ISL_487114=105	1976	147	9392	3213	3961	3532	3300	2020.093	Human	WesternEurope	H1N1	Luxembourg
EPI_ISL_4081934=105	3584	147	9421	3215	9004	2387	3096	2021.011	swine	NorthAmerica	H1N1	USA
EPI_ISL_404317=105	258	3920	100	3372	40	3525	3498	2019.885	Human	NorthAmerica	H3N2	USA
EPI_ISL_414129=105	1976	147	3863	3213	3961	3532	3300	2019.995	Human	NorthAmerica	H1N1	USA
EPI_ISL_428027=105	1976	147	3855	3213	3961	3528	3300	2020.06	Human	NorthAmerica	H1N1	USA
EPI_ISL_404311=105	258	3900	48	3372	40	3554	3494	2019.912	Human	NorthAmerica	H3N2	USA
EPI_ISL_405415=105	1210	106	3725	3040	3900	3501	3283	2019.929	Human	WestAsia	H1N1	Georgia
EPI_ISL_405006=105	1976	147	3878	3213	3961	3532	3300	2019.995	Human	CentralEurope	H1N1	Germany
EPI_ISL_414167=105	1976	147	3855	3213	3961	3532	3300	2019.962	Human	SouthernEurope	H1N1	Spain
EPI_ISL_403451=105	1976	147	3829	3213	3961	3537	3300	2019.967	Human	WesternEurope	H1N1	France
EPI_ISL_527202=105	1976	147	3863	3213	3961	3537	3300	2020.172	Human	SouthernEurope	H1N1	Bulgaria
EPI_ISL_480518=105	1976	147	3863	3213	3961	3532	3300	2020.033	Human	WesternEurope	H1N1	UK
EPI_ISL_9029184=105	1976	147	3855	3213	3961	3532	3300	2020.169	Human	WesternEurope	H1N1	UK
EPI_ISL_463725=105	1976	147	3878	3213	3961	3532	3316	2020.066	Human	SouthernEurope	H1N1	Spain
EPI_ISL_6825319=105	1976	147	3855	3213	3961	3532	3300	2020.178	Human	SouthAmerica	H1N1	Brazil
EPI_ISL_609930=105	1976	147	3832	3213	3961	3532	3300	2020.158	Human	EasternEurope	H1N1	Ukraine
EPI_ISL_609925=105	1976	147	3878	3213	3961	3532	3300	2020.197	Human	EasternEurope	H1N1	Ukraine
EPI_ISL_4005744=105	1976	147	3832	3213	3961	3532	3300	2021.449	Human	unknown	H1N1	Westafrica
EPI_ISL_412393=105	1976	147	3878	3213	3961	3532	3300	2020.033	Human	NorthernEurope	H1N1	Sweden
EPI_ISL_959867=105	1976	147	3855	3213	3961	3532	3300	2020.183	Human	EastAsia	H1N1	HongKong
EPI_ISL_463716=105	1976	147	9417	3213	3961	3536	3300	2020.046	Human	SouthernEurope	H1N1	Spain
EPI_ISL_527254=105	1976	147	3855	3213	3961	3532	3300	2020.243	Human	EastAfrica	H1N1	Mozambique
EPI_ISL_1840659=105	1976	147	3873	3213	3961	3532	3300	2019.978	Human	WesternEurope	H1N1	Belgium
EPI_ISL_406541=105	1976	147	3855	3213	3961	3532	3300	2020.019	Human	WesternEurope	H1N1	Luxembourg
EPI_ISL_2455699=105	1976	147	3855	3213	3961	3532	3300	2020.093	Human	WesternEurope	H1N1	Belgium
EPI_ISL_527270=105	1976	147	9405	3213	3961	3532	3300	2020.148	Human	SouthernEurope	H1N1	Slovenia
EPI_ISL_527197=105	1976	147	9396	3213	3961	3532	3300	2020.128	Human	SouthernEurope	H1N1	Bulgaria
EPI_ISL_412517=105	70	147	3823	3213	3952	3532	3332	2019.945	Human	NorthAmerica	H1N1	USA
EPI_ISL_427951=105	1976	147	3863	3213	3960	3532	3300	2020.055	Human	NorthAmerica	H1N1	USA
EPI_ISL_414052=105	1976	147	3863	3213	3960	3532	3300	2020.019	Human	NorthAmerica	H1N1	USA
EPI_ISL_427824=105	1976	147	3855	3213	3961	3532	3300	2020.087	Human	NorthAmerica	H1N1	USA
EPI_ISL_412532=105	894	147	3878	3213	3961	3532	3300	2019.959	Human	NorthAmerica	H1N1	USA
EPI_ISL_414202=105	1976	147	3878	3213	3961	3532	3300	2019.992	Human	NorthAmerica	H1N1	USA
EPI_ISL_404335=105	1210	106	3725	3040	3900	3501	3283	2019.904	Human	NorthAmerica	H1N1	USA
EPI_ISL_427956=105	1976	147	3829	3213	3960	3532	3300	2020.074	Human	NorthAmerica	H1N1	USA
EPI_ISL_503624=105	1976	147	3873	3213	3960	3532	3300	2020.082	swine	NorthAmerica	H1N1	USA
EPI_ISL_412525=105	1976	109	3721	3212	3962	3537	3300	2019.975	Human	NorthAmerica	H1N1	USA
EPI_ISL_414766=105	1976	147	3823	3213	3947	3532	3332	2019.942	Human	NorthAmerica	H1N1	USA
EPI_ISL_412570=105	1976	147	3823	3213	3952	3532	3332	2019.959	Human	NorthAmerica	H1N1	USA
EPI_ISL_459730=105	1976	147	3823	3213	3952	3532	3332	2019.929	Human	WesternEurope	H1N1	UK
EPI_ISL_419282=105	1976	147	3823	3213	3947	3532	3292	2019.688	Human	SoutheastAsia	H1N1	Philippines
EPI_ISL_412533=105	70	147	3823	3213	3947	3532	3345	2019.962	Human	NorthAmerica	H1N1	USA
EPI_ISL_400350=105	1976	147	3823	3213	3947	3532	3332	2019.918	Human	WesternEurope	H1N1	France
EPI_ISL_413679=105	1976	147	3810	3213	3948	3532	3300	2020.016	Human	NorthernEurope	H1N1	Sweden
EPI_ISL_399973=105	1976	147	3810	3213	3948	3532	3300	2019.868	Human	NorthernEurope	H1N1	Sweden
EPI_ISL_394195=105	6740	4047	9361	3213	8996	3532	3332	2019.603	Human	EastAsia	H1N1	Japan
EPI_ISL_96007=106	1865	201	3061	2819	8113	2754	1146	2010.627	Human	SoutheastAsia	H1N1	Thailand
EPI_ISL_146754=106	2568	202	3060	2819	3702	2758	1146	2010.877	swine	SoutheastAsia	H1N1	Thailand
EPI_ISL_160785=106	2568	202	3061	2819	8177	2758	1077	2011.622	swine	SoutheastAsia	H1N1	VietNam
EPI_ISL_164387=106	2568	202	3060	2819	3159	2758	1077	2011.173	swine	SoutheastAsia	H1N1	VietNam
EPI_ISL_164388=106	2568	202	3060	2819	3159	2758	1077	2011.173	swine	SoutheastAsia	H1N1	VietNam
EPI_ISL_160438=106	2568	202	3060	2819	3159	2758	1077	2011.173	swine	SoutheastAsia	H1N1	VietNam
EPI_ISL_164594=106	2568	202	3060	2819	3159	2758	1077	2011.173	swine	SoutheastAsia	H1N1	VietNam
EPI_ISL_160446=106	2568	202	3060	2819	3159	2758	1077	2011.173	swine	SoutheastAsia	H1N1	VietNam
EPI_ISL_164390=106	2568	202	3060	2819	3159	2758	1077	2011.173	swine	SoutheastAsia	H1N1	VietNam
EPI_ISL_164389=106	2568	202	3060	2819	3159	2758	1077	2011.173	swine	SoutheastAsia	H1N1	VietNam
EPI_ISL_164497=106	2568	202	3060	2819	3159	2758	1077	2011.173	swine	SoutheastAsia	H1N1	VietNam
EPI_ISL_13871190=106	2568	202	3060	2819	3160	2758	1077	2011.249	Human	SoutheastAsia	H1N1	Philippines
EPI_ISL_208740=106	2568	202	3060	2819	2976	2758	1077	2012.577	Human	SoutheastAsia	H1N1	Thailand
EPI_ISL_141551=106	2568	202	3060	2819	2976	2758	1077	2012.978	Human	Oceania	H1N1	Australia
EPI_ISL_87465=106	2568	202	3060	2819	8282	2758	1077	2010.877	Human	NorthAmerica	H1N1	Canada
EPI_ISL_88067=106	2568	202	3060	2819	2981	2758	1077	2010.992	Human	NorthAmerica	H1N1	USA
EPI_ISL_102003=107	2250	206	2931	2819	2981	2892	4870	2011.09	Human	NorthAsia	H1N1	Asia-Russia
EPI_ISL_95328=107	6298	206	2931	2819	2904	2892	1077	2011.088	Human	EasternEurope	H1N1	Russia
EPI_ISL_399201=107	2569	192	3204	2819	3205	2668	1077	2012.699	swine	Oceania	H1N1	Australia
EPI_ISL_329079=107	2569	192	3204	2819	3205	2668	1077	2012.699	swine	Oceania	H1N1	Australia
EPI_ISL_106850=107	2569	192	3204	2819	3205	2488	1077	2011.688	Human	Oceania	H1N1	Australia
EPI_ISL_369632=107	2569	234	3205	2819	2979	2612	1146	2012.238	Human	NorthAmerica	H1N1	USA
EPI_ISL_502159=107	2250	192	8749	2819	3205	2754	1077	2010.797	Human	EastAsia	H1N1	Taiwan
EPI_ISL_208696=107	2569	192	3205	2819	3205	2488	1146	2012.631	Human	SoutheastAsia	H1N1	Thailand
EPI_ISL_194194=107	2569	192	3205	1238	3205	2488	1146	2012.18	Human	SoutheastAsia	H1N1	Singapore
EPI_ISL_134453=107	2569	192	3205	2819	3205	2488	1146	2012.582	Human	Oceania	H1N1	NewZealand
EPI_ISL_194197=107	2249	4102	8801	2819	8334	6024	1077	2010.74	Human	SoutheastAsia	H1N1	Singapore
EPI_ISL_139377=107	1865	201	3061	2819	2981	2488	1077	2011.085	Human	EastAsia	H1N1	Taiwan
EPI_ISL_149645=3690	3285	393	3127	1723	3606	3378	6263	2013.123	Human	NorthernEurope	H1N1	Sweden
EPI_ISL_305964=3691	895	113	3416	3194	3913	3508	3384	2018.222	Human	WesternEurope	H1N1	Netherlands
EPI_ISL_400357=108	1675	109	3704	3121	3936	3532	3332	2019.751	Human	NorthAmerica	H1N1	USA
EPI_ISL_345669=108	1975	110	3722	3136	3956	3532	3332	2019.003	Human	WesternEurope	H1N1	Luxembourg
EPI_ISL_335966=108	1581	109	3770	3121	3940	3532	3332	2018.978	Human	WesternEurope	H1N1	France
EPI_ISL_370009=108	1212	95	3632	2986	3915	3483	3557	2019.066	Human	NorthAmerica	H1N1	USA
EPI_ISL_390450=108	1675	124	3756	3121	3936	3532	3354	2019.501	Human	EastAsia	H1N1	Taiwan
EPI_ISL_356058=108	1675	109	3770	3121	3940	3532	3332	2018.989	Human	SouthernEurope	H1N1	Spain
EPI_ISL_334373=108	1675	109	3770	3121	3940	3532	3332	2018.948	Human	SouthernEurope	H1N1	Spain
EPI_ISL_332704=108	1675	119	3705	3121	3939	3537	3332	2018.89	Human	WesternEurope	H1N1	France
EPI_ISL_414823=108	2253	110	3704	3121	3956	3534	3318	2020.093	Human	NorthernEurope	H1N1	Sweden
EPI_ISL_414824=108	2253	110	3704	3121	3956	3534	3318	2020.128	Human	NorthernEurope	H1N1	Sweden
EPI_ISL_1837415=108	1212	110	3704	3121	3956	3534	3332	2020.052	Human	WesternEurope	H1N1	Belgium
EPI_ISL_160441=109	2354	207	3253	2819	3389	2758	1077	2011.951	swine	SoutheastAsia	H1N1	VietNam
EPI_ISL_161630=109	2354	207	3253	2819	3389	2758	1077	2011.951	swine	SoutheastAsia	H1N1	VietNam
EPI_ISL_161629=109	2354	207	3253	2819	3389	2758	1077	2011.951	swine	SoutheastAsia	H1N1	VietNam
EPI_ISL_161626=109	2354	207	3253	2819	3389	2758	1077	2011.951	swine	SoutheastAsia	H1N1	VietNam
EPI_ISL_162682=109	2354	207	3253	2819	3389	2758	1077	2011.951	swine	SoutheastAsia	H1N1	VietNam
EPI_ISL_162683=109	2354	207	3253	2819	3389	2758	1077	2011.951	swine	SoutheastAsia	H1N1	VietNam
EPI_ISL_161840=109	2354	207	3253	2819	3389	2758	1077	2011.951	swine	SoutheastAsia	H1N1	VietNam
EPI_ISL_161624=109	2354	207	3253	2819	3389	2758	1077	2011.951	swine	SoutheastAsia	H1N1	VietNam
EPI_ISL_161628=109	2354	207	3253	2819	3389	2758	1077	2011.951	swine	SoutheastAsia	H1N1	VietNam
EPI_ISL_161623=109	2354	207	3253	2819	3389	2758	1147	2011.951	swine	SoutheastAsia	H1N1	VietNam
EPI_ISL_218481=109	2354	4103	3253	2819	8478	2756	4630	2011.723	Human	SoutheastAsia	H1N1	Cambodia
EPI_ISL_101543=109	2354	203	3253	2819	3390	5713	1077	2011.542	Human	SoutheastAsia	H1N1	Cambodia
EPI_ISL_218477=109	2354	203	3253	2819	3390	2798	1077	2011.647	Human	SoutheastAsia	H1N1	Cambodia
EPI_ISL_218480=109	2354	203	3253	2819	3390	2309	1077	2011.707	Human	SoutheastAsia	H1N1	Cambodia
EPI_ISL_83885=110	3691	201	8546	2819	3160	2754	1077	2010.715	Human	Oceania	H1N1	Australia
EPI_ISL_89957=110	2353	201	3061	2819	3100	5919	751	2010.915	swine	SoutheastAsia	H1N1	Thailand
EPI_ISL_15082225=3692	3285	393	3127	1723	3606	3238	1143	2013.17	Human	SouthernEurope	H1N1	Spain
EPI_ISL_306574=3693	1391	113	3416	3194	3913	3508	3384	2018.153	Human	WesternEurope	H1N1	France
EPI_ISL_370596=111	103	3425	325	3343	146	3301	3352	2019.008	Human	NorthAmerica	H3N2	USA
EPI_ISL_502002=111	1581	109	3770	3136	3943	3537	3332	2019.115	Human	NorthAmerica	H1N1	USA
EPI_ISL_387303=111	1209	71	3284	3068	3903	3493	3352	2019.079	Human	NorthAmerica	H1N1	USA
EPI_ISL_338397=111	1675	124	3789	3136	3943	3532	3308	2019.063	Human	WesternEurope	H1N1	France
EPI_ISL_336167=111	1675	109	3756	3136	3943	3532	3332	2018.989	Human	NorthernEurope	H1N1	Sweden
EPI_ISL_343447=111	1675	109	3756	3136	3943	3532	3332	2019.093	Human	NorthernEurope	H1N1	Sweden
EPI_ISL_336164=111	1675	109	3756	3136	3943	3532	3332	2018.948	Human	NorthernEurope	H1N1	Sweden
EPI_ISL_353969=111	1866	110	3722	3136	3946	3532	3308	2019.137	Human	SouthAmerica	H1N1	Guyana
EPI_ISL_353967=111	1866	110	3722	3136	3946	3532	3308	2019.167	Human	SouthAmerica	H1N1	Guyana
EPI_ISL_366942=111	1212	95	3703	2986	3915	3483	3557	2019.156	Human	WesternEurope	H1N1	UK
EPI_ISL_503555=111	1866	110	3722	3136	3946	3532	3308	2019.216	Human	EastAsia	H1N1	China
EPI_ISL_419295=111	1975	110	3830	3136	3956	3534	3332	2019.638	Human	SoutheastAsia	H1N1	Malaysia
EPI_ISL_353951=111	1975	110	3789	3136	3921	3532	3489	2019.23	Human	WesternEurope	H1N1	France
EPI_ISL_336157=111	1975	110	3789	3136	3956	3532	3308	2019.005	Human	NorthernEurope	H1N1	Sweden
EPI_ISL_368979=111	1305	4045	3676	3194	3922	3513	3428	2019.252	Human	NorthAmerica	H1N1	USA
EPI_ISL_356039=111	1975	110	3757	3136	3956	3532	3308	2019.074	Human	NorthernEurope	H1N1	Sweden
EPI_ISL_340464=111	1866	119	3523	3164	3941	3532	3257	2018.696	Human	SoutheastAsia	H1N1	Singapore
EPI_ISL_387225=111	104	3239	345	3338	139	3361	3453	2019.063	Human	SouthernEurope	H3N2	Italy
EPI_ISL_366961=111	1210	106	3634	3040	3899	3516	3283	2019.066	Human	SouthernEurope	H1N1	Italy
EPI_ISL_332422=111	1866	119	9185	3164	3941	3532	3257	2018.868	Human	EastAsia	H1N1	Japan
EPI_ISL_366952=111	104	3239	335	3338	139	3361	3351	2019.118	Human	CentralEurope	H3N2	Germany
EPI_ISL_370633=111	104	3239	345	3153	139	3541	3332	2019.038	Human	NorthAmerica	H3N2	USA
EPI_ISL_334394=111	1866	119	9125	3164	3941	3532	3257	2018.986	Human	SouthernEurope	H1N1	Spain
EPI_ISL_353928=111	1866	124	3523	3164	3941	3532	3257	2018.901	Human	WesternEurope	H1N1	Belgium
EPI_ISL_339370=111	1866	109	9220	3164	3941	3532	3257	2019.066	Human	SouthernEurope	H1N1	Spain
EPI_ISL_366536=111	1866	4027	3523	3164	3941	3532	3257	2019.082	Human	SouthernEurope	H1N1	Italy
EPI_ISL_387285=111	258	3897	99	3372	40	3545	3540	2019.074	Human	SouthernEurope	H3N2	Spain
EPI_ISL_370599=111	1209	71	3284	3068	3903	3493	3548	2019.016	Human	NorthAmerica	H1N1	USA
EPI_ISL_147656=3694	7044	4113	8655	2743	8385	2851	4166	2011.285	Human	NorthernEurope	H1N1	Finland
EPI_ISL_156812=3695	3285	393	3127	1723	3606	3366	868	2013.751	Human	NorthAmerica	H1N1	USA
EPI_ISL_505731=3696	4654	4556	4111	5661	4255	5639	5042	2019.5	swine	EastAsia	H3N2	China
EPI_ISL_370613=112	1064	113	3484	3194	3913	3512	3481	2019.019	Human	NorthAmerica	H1N1	USA
EPI_ISL_372028=112	894	3425	325	3343	146	3301	3352	2018.989	Human	NorthAmerica	H3N2	USA
EPI_ISL_372031=112	103	71	3284	3068	3903	3493	3548	2018.989	Human	NorthAmerica	H0N0	USA
EPI_ISL_370575=112	1064	113	3484	3194	3913	3512	3481	2019.019	Human	NorthAmerica	H1N1	USA
EPI_ISL_366559=112	1064	113	3484	3194	3913	3512	3351	2019.192	Human	NorthAmerica	H1N1	USA
EPI_ISL_372080=112	104	3239	345	3338	139	3361	3351	2018.973	Human	NorthAmerica	H3N0	USA
EPI_ISL_335734=112	1007	107	3452	3194	3913	3512	3384	2018.49	Human	SouthAmerica	H1N1	Honduras
EPI_ISL_336774=112	1007	107	3452	3194	3913	3512	3384	2018.468	Human	SouthAmerica	H1N1	Honduras
EPI_ISL_370614=112	1390	78	3569	3225	3886	3500	3551	2019.005	Human	NorthAmerica	H1N1	USA
EPI_ISL_366563=112	1007	107	3524	3194	3913	3512	3352	2019.162	Human	NorthAmerica	H1N1	USA
EPI_ISL_366920=112	1064	113	3484	3194	3913	3512	3481	2019.178	Human	NorthAmerica	H1N1	USA
EPI_ISL_364710=112	1064	113	3524	3194	3913	3512	3279	2019.085	Human	WesternEurope	H1N1	UK
EPI_ISL_364697=112	1064	113	3524	3194	3913	3512	3279	2019.019	Human	WesternEurope	H1N1	UK
EPI_ISL_364696=112	1064	113	3524	3194	3913	3512	3279	2019.016	Human	WesternEurope	H1N1	UK
EPI_ISL_353929=112	1064	113	3524	3194	3913	3512	3277	2018.962	Human	WesternEurope	H1N1	Belgium
EPI_ISL_387280=113	1675	109	3756	3121	3935	3532	3384	2019.036	Human	EastAsia	H1N1	Korea
EPI_ISL_369752=113	1867	120	3704	3175	3963	3541	3323	2019.036	Human	Oceania	H1N1	Guam
EPI_ISL_368951=113	1211	135	3676	3194	3922	3513	3384	2019.252	Human	NorthAmerica	H1N1	USA
EPI_ISL_387281=113	1675	119	3756	3121	3935	3532	3442	2018.97	Human	EastAsia	H1N1	Korea
EPI_ISL_387274=113	1212	95	3674	2986	3915	3483	3351	2019.096	Human	NorthAmerica	H1N1	USA
EPI_ISL_387206=113	1675	119	3756	3121	3935	3532	3351	2019.099	Human	NorthAmerica	H1N1	USA
EPI_ISL_369750=113	62	2631	179	3329	128	3382	3412	2019.022	Human	Oceania	H3N2	Guam
EPI_ISL_346415=113	1675	119	3756	3121	3935	3532	3332	2019.074	Human	SoutheastAsia	H1N1	Singapore
EPI_ISL_356749=113	1675	109	3756	3121	3935	3532	3332	2019.016	Human	EastAsia	H1N1	Japan
EPI_ISL_366724=113	1675	109	3756	3121	3935	3532	3332	2019.112	Human	NorthAmerica	H1N1	USA
EPI_ISL_387279=113	1675	110	3756	3121	3935	3532	3351	2019.003	Human	EastAsia	H1N1	Korea
EPI_ISL_370175=113	1675	119	3756	3121	3935	3532	3332	2018.986	Human	EastAsia	H1N1	Korea
EPI_ISL_387282=113	1675	119	3756	3121	3935	3532	3352	2018.956	Human	EastAsia	H1N1	Korea
EPI_ISL_376519=113	1675	109	3756	3121	3935	3532	3332	2018.923	Human	EastAsia	H1N1	Korea
EPI_ISL_365641=113	1675	109	3756	3121	3935	3532	3359	2019.036	Human	EastAsia	H1N1	China
EPI_ISL_354787=113	1675	4020	3756	3121	3935	3532	3332	2019.074	Human	EastAsia	H1N1	Japan
EPI_ISL_365666=113	1675	119	3756	3121	3935	3532	3332	2019.038	Human	EastAsia	H1N1	China
EPI_ISL_387207=113	1212	95	3703	2986	3915	3483	3351	2019.096	Human	NorthAmerica	H1N1	USA
EPI_ISL_372027=113	62	108	3525	3120	3889	3470	3531	2018.948	Human	NorthAmerica	H0N0	USA
EPI_ISL_370179=113	1675	119	3756	3121	3935	3532	3318	2019.016	Human	EastAsia	H1N1	Korea
EPI_ISL_419285=113	1675	109	3756	3121	3935	3532	3359	2019.671	Human	SoutheastAsia	H1N1	Philippines
EPI_ISL_387226=113	258	3908	100	3372	40	3545	3436	2019.063	Human	SouthernEurope	H3N2	Italy
EPI_ISL_387212=113	894	73	3602	3041	3927	3489	3548	2019.044	Human	CentralEurope	H1N1	Germany
EPI_ISL_365643=113	1675	115	3756	3136	3942	3532	6863	2019.036	Human	EastAsia	H1N1	China
EPI_ISL_365658=113	1675	115	3756	3136	3942	3528	3332	2019.038	Human	EastAsia	H1N1	China
EPI_ISL_503550=113	1675	119	3757	3136	3955	3532	3308	2019.121	Human	EastAsia	H1N1	China
EPI_ISL_366520=113	62	2631	175	3329	128	3382	3415	2019.03	Human	EastAsia	H3N2	Korea
EPI_ISL_370580=113	894	84	3391	2921	3907	3457	3541	2018.964	Human	WesternEurope	H1N1	UK
EPI_ISL_335326=113	1675	128	3756	3136	3932	3532	3332	2018.926	Human	WesternEurope	H1N1	France
EPI_ISL_365656=113	1675	128	3756	3136	3932	3532	3332	2019.038	Human	EastAsia	H1N1	China
EPI_ISL_194215=114	2570	213	3393	2819	3322	2755	1553	2011.874	Human	SoutheastAsia	H1N1	Singapore
EPI_ISL_502118=114	2570	213	3393	2819	3322	2755	1475	2012.161	Human	EastAsia	H1N1	Taiwan
EPI_ISL_133120=115	1973	263	2894	3274	2977	1496	1388	2011.066	Human	NorthernEurope	H1N1	Denmark
EPI_ISL_133100=115	2352	263	2894	3274	2903	1564	1387	2011.14	Human	SouthernEurope	H1N1	Spain
EPI_ISL_105062=115	2352	263	2894	3276	2903	1564	1387	2011.945	Human	MiddleAmerica	H1N1	Mexico
EPI_ISL_263248=115	2352	263	2894	3275	2903	1496	1387	2011.49	Human	SouthAmerica	H1N1	Brazil
EPI_ISL_146808=115	2352	263	2894	3276	2903	1496	1387	2012.085	Human	WestAsia	H1N1	Georgia
EPI_ISL_278995=115	6843	263	3016	3276	2903	1564	1387	2011.666	Human	SouthernEurope	H1N1	Italy
EPI_ISL_133078=115	6734	263	3016	3276	2903	1564	1387	2011.071	Human	SouthernEurope	H1N1	Greece
EPI_ISL_195166=115	6950	263	8609	3276	8179	1496	1387	2013.31	swine	CentralEurope	H1N1	Hungary
EPI_ISL_94893=115	1973	263	8494	3275	3160	1496	1387	2011.184	Human	SoutheastAsia	H1N1	Philippines
EPI_ISL_421523=115	1973	263	2894	3275	2978	1496	1231	2012.216	Human	EastAfrica	H1N1	Kenya
EPI_ISL_106806=115	1973	263	2894	3275	2978	1496	1231	2011.858	Human	EastAfrica	H1N1	Kenya
EPI_ISL_193588=115	2063	263	2860	3273	3160	1496	1388	2012.396	Human	SoutheastAsia	H1N1	Singapore
EPI_ISL_193578=115	2063	263	2860	3273	3160	1496	1388	2011.644	Human	SoutheastAsia	H1N1	Singapore
EPI_ISL_95340=115	6401	263	8548	3275	2904	1496	1082	2011.036	Human	EasternEurope	H1N1	Russia
EPI_ISL_206877=115	6736	4094	2824	3036	2698	2852	827	2011.008	Human	WesternEurope	H1N1	UK
EPI_ISL_208738=115	2064	197	2824	3036	2903	2488	751	2011.129	Human	SoutheastAsia	H1N1	Thailand
EPI_ISL_94562=115	2064	197	2824	3036	2903	2488	639	2011.11	Human	EastAsia	H1N1	China
EPI_ISL_90582=115	2064	197	2824	3036	3160	2754	751	2011.033	Human	SoutheastAsia	H1N1	Brunei
EPI_ISL_88100=115	2251	187	2793	3262	2903	2488	828	2011.025	Human	NorthAmerica	H1N1	USA
EPI_ISL_95500=115	2251	187	8234	3262	3702	2488	828	2010.973	Human	MiddleAmerica	H1N1	Mexico
EPI_ISL_95348=115	4006	187	2793	3262	2903	2488	828	2010.652	Human	NorthAmerica	H1N1	USA
EPI_ISL_88102=115	2251	187	2793	3262	2903	2488	828	2011.063	Human	NorthAmerica	H1N1	USA
EPI_ISL_124452=115	2251	187	2793	3262	2903	2488	828	2011.068	swine	NorthAmerica	H1N1	USA
EPI_ISL_89933=115	2251	187	2793	3262	2903	2488	828	2011.099	Human	NorthAmerica	H1N1	USA
EPI_ISL_182872=116	2064	190	8547	3036	3245	1564	639	2011.003	Human	SouthAsia	H1N1	SriLanka
EPI_ISL_381597=116	2064	190	8608	3036	8040	2853	4131	2011.825	Human	EastAfrica	H1N1	Uganda
EPI_ISL_373433=3697	103	3239	324	3338	141	3382	3340	2018.238	Human	CentralEurope	H3N2	Germany
EPI_ISL_340472=117	1975	110	9262	3136	3956	3532	3359	2018.882	Human	SoutheastAsia	H1N1	Singapore
EPI_ISL_387297=117	94	3863	11	3355	57	3477	3351	2019.036	Human	WestAsia	H3N2	Turkey
EPI_ISL_389844=117	1867	114	3704	3175	3946	6825	3332	2019.595	swine	NorthAmerica	H1N1	USA
EPI_ISL_387464=117	1134	108	3571	3120	3901	3470	3435	2019.233	Human	NorthAmerica	H1N1	USA
EPI_ISL_333978=117	1675	124	3675	3121	3942	3532	3354	2018.899	Human	Oceania	H1N1	Australia
EPI_ISL_333979=117	1675	124	3789	3121	3942	3532	3354	2018.899	Human	Oceania	H1N1	Australia
EPI_ISL_404294=117	258	3916	100	3372	40	3517	3498	2019.863	Human	NorthAmerica	H3N2	USA
EPI_ISL_336148=117	1675	119	3705	3121	3939	3537	3332	2018.97	Human	NorthernEurope	H1N1	Sweden
EPI_ISL_334203=117	1675	119	3705	3121	3939	3537	3332	2018.926	Human	NorthernEurope	H1N1	Sweden
EPI_ISL_372954=117	1675	4037	3770	3213	3957	3532	3257	2019.184	Human	SouthernEurope	H1N1	Spain
EPI_ISL_129194=3698	3104	288	3393	6331	3322	2049	1553	2012.139	Human	NorthAmerica	H1N1	USA
EPI_ISL_373423=3699	62	2631	187	3329	128	3382	3419	2018.227	Human	CentralEurope	H3N2	Germany
EPI_ISL_405414=3700	1212	109	3721	3212	3962	3537	3300	2019.937	Human	NorthAmerica	H1N1	USA
EPI_ISL_87463=3701	1772	4084	8490	3036	3703	1559	639	2010.781	Human	NorthAmerica	H1N1	Canada
EPI_ISL_413629=3702	611	276	8605	3153	3944	3541	3349	2019.984	Human	EastAfrica	H1N1	Madagascar
EPI_ISL_147529=3703	3926	276	3291	3266	3582	3378	4095	2013.134	Human	NorthernEurope	H1N1	Finland
EPI_ISL_369764=118	375	3892	20	3375	55	3567	3436	2019.033	Human	EastAsia	H3N2	Japan
EPI_ISL_707260=118	1136	117	9221	3194	3491	3513	3449	2020.617	swine	NorthAmerica	H1N1	USA
EPI_ISL_372079=118	104	3239	345	3338	139	3361	3351	2018.973	Human	NorthAmerica	H3N0	USA
EPI_ISL_370611=118	1390	78	3633	3225	3886	3500	3551	2019.003	Human	NorthAmerica	H1N1	USA
EPI_ISL_370621=118	1066	113	3388	3194	3891	3505	3533	2018.997	Human	NorthAmerica	H1N1	USA
EPI_ISL_387277=118	103	3425	325	3343	146	3301	3489	2019.085	Human	NorthAmerica	H3N2	USA
EPI_ISL_370030=118	258	3893	44	3372	40	3527	3497	2019.071	Human	NorthAmerica	H3N2	USA
EPI_ISL_369820=118	1675	128	3705	3121	3939	3534	3308	2019.038	Human	NorthAmerica	H1N1	USA
EPI_ISL_343455=118	1136	117	3708	3194	3918	3513	3455	2019.118	Human	NorthernEurope	H1N1	Sweden
EPI_ISL_369981=118	82	2864	10	3351	120	3424	3418	2019.079	Human	NorthAmerica	H3N2	USA
EPI_ISL_369766=118	1867	100	3705	3136	3955	3534	3300	2019.038	Human	NorthAmerica	H1N1	USA
EPI_ISL_372019=118	1136	117	3708	3194	3918	3513	3455	2018.986	Human	NorthAmerica	H1N1	USA
EPI_ISL_372020=118	1136	117	3708	3194	3918	3513	3455	2018.986	Human	NorthAmerica	H1N1	USA
EPI_ISL_372061=118	1209	3239	329	3338	139	3347	3340	2018.997	Human	NorthAmerica	H3N2	USA
EPI_ISL_370105=118	1211	135	3723	3194	3922	3513	3249	2019.079	Human	WestAsia	H1N1	Georgia
EPI_ISL_370585=118	1208	79	3630	3120	3921	3475	3489	2019.025	Human	CentralEurope	H1N1	Germany
EPI_ISL_369979=118	1136	117	3708	3194	3918	3513	3455	2019.063	Human	NorthAmerica	H1N1	USA
EPI_ISL_366511=118	1210	106	3599	3040	3934	3501	3384	2019.093	Human	NorthAmerica	H1N1	USA
EPI_ISL_376064=119	1211	154	3676	3194	3922	3513	3384	2019.06	Human	SouthernEurope	H1N1	Spain
EPI_ISL_356453=119	1211	135	3676	3194	3922	3513	3384	2019.115	Human	SouthernEurope	H1N1	Spain
EPI_ISL_370154=119	1211	153	3676	3194	3922	3513	3384	2019.082	Human	NorthAmerica	H1N1	USA
EPI_ISL_372068=119	1063	3239	345	3338	139	3361	3351	2018.986	Human	NorthAmerica	H3N2	USA
EPI_ISL_370144=119	1211	135	3676	3194	3922	3513	6958	2019.085	Human	NorthAmerica	H1N1	USA
EPI_ISL_372032=119	1209	140	3723	3194	3922	3513	3384	2018.989	Human	NorthAmerica	H0N0	USA
EPI_ISL_369042=119	103	3425	4126	3343	146	3301	3352	2019.271	Human	NorthAmerica	H3N2	USA
EPI_ISL_4082034=119	5499	154	3723	3187	3934	2940	2050	2021.104	swine	NorthAmerica	H1N1	USA
EPI_ISL_501678=119	1580	154	3723	3194	3934	3513	3548	2020.344	swine	NorthAmerica	H1N1	USA
EPI_ISL_501999=119	1392	130	3724	3194	3922	3513	3384	2019.096	Human	NorthAmerica	H1N1	USA
EPI_ISL_372537=119	1392	130	3724	3194	3922	3513	3556	2019.2	Human	NorthAmerica	H1N1	USA
EPI_ISL_501996=119	1580	153	3656	3194	3933	3513	3384	2019.088	Human	NorthAmerica	H1N1	USA
EPI_ISL_369784=119	1209	71	3284	3068	3903	3493	3548	2019.036	Human	NorthAmerica	H1N1	USA
EPI_ISL_369734=119	1209	71	3284	3068	3903	3493	3548	2019.025	Human	NorthAmerica	H1N1	USA
EPI_ISL_376552=119	1580	154	3656	3194	3929	3513	3548	2018.926	Human	NorthAmerica	H1N1	USA
EPI_ISL_376550=119	1392	130	3656	3194	3922	3513	3384	2018.904	Human	NorthAmerica	H1N1	USA
EPI_ISL_372073=119	1209	3239	345	3338	139	3361	3351	2018.962	Human	NorthAmerica	H3N0	USA
EPI_ISL_372063=119	1211	3239	3358	3042	3904	3518	3384	2018.962	Human	NorthAmerica	H0N0	USA
EPI_ISL_707130=119	6055	153	3724	6450	3934	2659	2739	2020.541	swine	NorthAmerica	H1N1	USA
EPI_ISL_372422=119	5942	135	3676	3194	3934	3513	3428	2019.411	swine	NorthAmerica	H1N1	USA
EPI_ISL_387292=119	1209	71	3284	3068	3903	3493	3332	2019.068	Human	NorthAmerica	H1N1	USA
EPI_ISL_366506=119	894	108	3756	3120	3963	3470	3300	2019.099	Human	NorthAmerica	H1N1	USA
EPI_ISL_368812=120	1867	109	3722	3136	3941	3532	3349	2019.178	Human	NorthAsia	H1N1	Asia-Russia
EPI_ISL_365653=120	1867	109	3756	3136	3941	3532	3349	2019.038	Human	EastAsia	H1N1	China
EPI_ISL_302510=121	2954	253	3393	3062	3322	2049	1553	2012.014	Human	MiddleAmerica	H1N1	Mexico
EPI_ISL_147600=121	2887	231	3393	2913	3322	2214	1553	2012.164	Human	NorthernEurope	H1N1	Finland
EPI_ISL_147304=121	3104	231	3393	2913	3322	2214	1553	2012.12	Human	NorthernEurope	H1N1	Finland
EPI_ISL_282494=3704	7829	4219	9131	2980	8336	5390	5448	2016.421	swine	NorthAmerica	H1N1	Canada
[truncated: 24,031 more rows]
