# Supplementary material for: Using homologous network to identify reassortment risk in H5Nx avian influenza viruses
Source: PLoS Comput Biol. 2025 Jul 22;21(7):e1013301. doi: 10.1371/journal.pcbi.1013301 (PMC12282916; doi:10.1371/journal.pcbi.1013301)
Supplement: S4 Table — The sheet “Regional Classification” lists countries grouped into 9 larger geographic regions based on conventional geographical standards. The sheet “Downsampling regions” defines the regional groupings used for stratified downsampling. (XLSX) [file pcbi.1013301.s009.xlsx]

## Sheet: Regional Classification
USA	NorthAmerica
Tunisia	Africa
Brunei	Asia
Tunis	Africa
Russia	Europe
Indonesia	Asia
Chad	Africa
Serbia	Europe
Italy	Europe
Niger	Africa
Kazakhstan	Asia
Tajikistan	Asia
Malaysia	Asia
Greece	Europe
Libya	Africa
HongKong	Asia
Korea	Asia
Dominica	TheCaribbean
Bolivia	SouthAmerica
Poland	Europe
Colombia	SouthAmerica
CotedIvoire	Africa
Tanzania	Africa
PapuaNewGuinea	Oceania
VietNam	Asia
Paraguay	SouthAmerica
Hawaii	Oceania
Georgia	Asia
Slovakia	Europe
Latvia	Europe
Cameroon	Africa
India	Asia
Guam	Oceania
Germany	Europe
Emirates	Asia
SolomonIslands	Oceania
Canada	NorthAmerica
Brazil	SouthAmerica
Nicaragua	TheCaribbean
TrinidadandTobago	TheCaribbean
Mali	Africa
Argentina	SouthAmerica
SierraLeone	Africa
Philippines	Asia
Fiji	Oceania
NewCaledonia	Oceania
Turkey	Asia
Bhutan	Asia
Djibouti	Africa
Trinidad	TheCaribbean
Honduras	SouthAmerica
Moldova	Europe
Jordan	Asia
Nepal	Asia
Ghana	Africa
Lithuania	Europe
Crimea	Europe
PuertoRico	TheCaribbean
Azerbaijan	Asia
Antarctic	Antarctica
Albania	Europe
Rwanda	Africa
Cuba	TheCaribbean
Ireland	Europe
UK	Europe
Iceland	Europe
Bahamas	TheCaribbean
Kyrgyzstan	Asia
Senegal	Africa
Slovenia	Europe
Mexico	MiddleAmerica
Qatar	Asia
Turkmenistan	Asia
Cyprus	Asia
Vanuatu	Oceania
NAURU	Oceania
Bahrain	Asia
Panama	TheCaribbean
Cambodia	Asia
France	Europe
Pakistan	Asia
FrenchGuiana	SouthAmerica
Spain	Europe
Madagascar	Africa
Taiwan	Asia
Suriname	SouthAmerica
Oman	Asia
Benin	Africa
Australia	Oceania
Romania	Europe
Wallis-Futuna	Oceania
Thailand	Asia
Iraq	Asia
Switzerland	Europe
NewZealand	Oceania
Lebanon	Asia
Iran	Asia
Bangladesh	Asia
Seychelles	Africa
Greenland	Europe
Barbados	TheCaribbean
Ukraine	Europe
Reunion	Africa
Guyana	SouthAmerica
Tonga	Oceania
Asia-Russia	Asia
Singapore	Asia
Portugal	Europe
Egypt	Africa
Austria	Europe
Maldives	Asia
ElSalvador	MiddleAmerica
Mozambique	Africa
Macedonia	Europe
Luxembourg	Europe
Haiti	TheCaribbean
Venezuela	SouthAmerica
Zimbabwe	Africa
Kosovo	Europe
Denmark	Europe
Dominican	TheCaribbean
Peru	SouthAmerica
Sweden	Europe
Japan	Asia
SriLanka	Asia
Kenya	Africa
BosniaHerzegovina	Europe
SaudiArabia	Asia
Israel	Asia
Mongolia	Asia
Ecuador	SouthAmerica
Zambia	Africa
Morocco	Africa
Armenia	Asia
Laos	Asia
Guatemala	TheCaribbean
Estonia	Europe
Algeria	Africa
Czech	Europe
CostaRica	TheCaribbean
SouthAfrica	Africa
Timor-Leste	Asia
Afghanistan	Asia
Belgium	Europe
Papeete	Oceania
Kuwait	Asia
Togo	Africa
Finland	Europe
Palau	Oceania
Congo	Africa
Uruguay	SouthAmerica
NorthKorea	Asia
Norway	Europe
Sudan	Africa
Nigeria	Africa
China	Asia
Bulgaria	Europe
BosniaandHerzegovina	Europe
Hungary	Europe
Netherlands	Europe
Uganda	Africa
BurkinaFaso	Africa
Croatia	Europe
Myanmar	Asia
AmericanSamoa	Oceania
SouthKorea	Asia
Ethiopia	Africa
Uzbekistan	Asia
Chile	SouthAmerica

## Sheet: Downsampling regions
USA	NorthAmerica
Tunisia	Africa
Brunei	Southeast Asia
Tunis	Africa
Russia	Europe
Indonesia	Southeast Asia
Chad	Africa
Serbia	Europe
Italy	Europe
Niger	Africa
Kazakhstan	Middle East
Tajikistan	Other
Malaysia	Southeast Asia
Greece	Europe
Libya	Africa
HongKong	China
Korea	Korea
Dominica	LatinAmerica
Bolivia	LatinAmerica
Poland	Europe
Colombia	LatinAmerica
CotedIvoire	Africa
Tanzania	Africa
PapuaNewGuinea	Oceania
VietNam	Southeast Asia
Paraguay	LatinAmerica
Hawaii	Oceania
Georgia	Middle East
Slovakia	Europe
Latvia	Europe
Cameroon	Africa
India	Southeast Asia
Guam	Oceania
Germany	Europe
Emirates	Middle East
SolomonIslands	Other
Canada	NorthAmerica
Brazil	LatinAmerica
Nicaragua	LatinAmerica
TrinidadandTobago	LatinAmerica
Mali	Africa
Argentina	LatinAmerica
SierraLeone	Africa
Philippines	Southeast Asia
Fiji	Oceania
NewCaledonia	Other
Turkey	Middle East
Bhutan	Southeast Asia
Djibouti	Africa
Trinidad	LatinAmerica
Honduras	LatinAmerica
Moldova	Europe
Jordan	Middle East
Nepal	Southeast Asia
Ghana	Africa
Lithuania	Europe
Crimea	Europe
PuertoRico	LatinAmerica
Azerbaijan	other
Antarctic	other
Albania	Europe
Rwanda	Africa
Cuba	LatinAmerica
Ireland	Europe
UK	Europe
Iceland	Europe
Bahamas	LatinAmerica
Kyrgyzstan	other
Senegal	Africa
Slovenia	Europe
Mexico	LatinAmerica
Qatar	Africa
Turkmenistan	other
Cyprus	other
Vanuatu	other
NAURU	other
Bahrain	Middle East
Panama	LatinAmerica
Cambodia	Southeast Asia
France	Europe
Pakistan	Southeast Asia
FrenchGuiana	LatinAmerica
Spain	Europe
Madagascar	Africa
Taiwan	China
Suriname	LatinAmerica
Oman	other
Benin	Africa
Australia	Oceania
Romania	Europe
Wallis-Futuna	Other
Thailand	Southeast Asia
Iraq	Middle East
Switzerland	Europe
NewZealand	Oceania
Lebanon	Middle East
Iran	Middle East
Bangladesh	Southeast Asia
Seychelles	Africa
Greenland	other
Barbados	LatinAmerica
Ukraine	Europe
Reunion	Africa
Guyana	LatinAmerica
Tonga	Africa
Asia-Russia	NorthAsia
Singapore	Southeast Asia
Portugal	Europe
Egypt	Africa
Austria	Europe
Maldives	Southeast Asia
ElSalvador	LatinAmerica
Mozambique	Africa
Macedonia	Europe
Luxembourg	Europe
Haiti	LatinAmerica
Venezuela	LatinAmerica
Zimbabwe	Africa
Kosovo	Europe
Denmark	Europe
Dominican	LatinAmerica
Peru	LatinAmerica
Sweden	Europe
Japan	Japan
SriLanka	Southeast Asia
Kenya	Africa
BosniaHerzegovina	Europe
SaudiArabia	Middle East
Israel	Middle East
Mongolia	NorthAsia
Ecuador	LatinAmerica
Zambia	Africa
Morocco	Africa
Armenia	Europe
Laos	Southeast Asia
Guatemala	LatinAmerica
Estonia	Europe
Algeria	Africa
Czech	Europe
CostaRica	LatinAmerica
SouthAfrica	Africa
Timor-Leste	Southeast Asia
Afghanistan	other
Belgium	Europe
Papeete	Oceania
Kuwait	Middle East
Togo	Africa
Finland	Europe
Palau	other
Congo	Africa
Uruguay	LatinAmerica
NorthKorea	other
Norway	Europe
Sudan	Africa
Nigeria	Africa
China	China
Bulgaria	Europe
BosniaandHerzegovina	Europe
Hungary	Europe
Netherlands	Europe
Uganda	Africa
BurkinaFaso	Africa
Croatia	Europe
Myanmar	Southeast Asia
AmericanSamoa	other
SouthKorea	Korea
Ethiopia	Africa
Uzbekistan	other
Chile	LatinAmerica
