# Supplementary material for: Using homologous network to identify reassortment risk in H5Nx avian influenza viruses
Source: PLoS Comput Biol. 2025 Jul 22;21(7):e1013301. doi: 10.1371/journal.pcbi.1013301 (PMC12282916; doi:10.1371/journal.pcbi.1013301)
Supplement: S1 Dataset — (CSV) [file pcbi.1013301.s011.csv]

219338	234637	3
219338	239751	3
219338	502111	2
219338	502107	2
219338	381049	3
219338	213123	3
219338	236220	2
219338	369674	3
219338	241277	7
219338	240929	3
219338	240944	1
219338	202350	4
219338	202354	3
219338	233745	3
219338	224280	2
219338	224273	2
219338	502175	2
219338	253788	2
219338	225467	4
219338	233631	2
219338	228235	2
219338	205489	2
219338	208463	1
219338	208464	1
219338	502095	1
219338	502090	1
219338	253802	1
219338	227474	2
219338	227515	1
219338	238763	1
219338	211878	1
219338	202570	1
219338	214892	1
219338	232632	1
219338	224153	3
219338	218901	1
219338	233502	1
219338	259897	1
219338	233032	2
219338	233068	1
219338	263421	1
219338	203591	1
219338	202380	1
219338	216198	2
219338	253731	1
219338	235024	2
219338	281264	1
219338	328431	1
219338	224206	1
219338	223293	1
219338	215053	1
219338	221613	1
219338	233483	1
219338	213203	1
219338	221209	1
219338	293475	1
219338	213196	1
219338	221104	1
219338	241383	1
219338	216157	1
219338	224202	1
219338	203604	2
219338	218740	1
219338	233047	1
219338	235346	1
219338	213835	2
219338	216106	1
219338	221593	1
219338	221592	1
219338	226250	1
219338	213160	2
219338	212251	1
219338	221594	1
219338	202064	1
219338	259837	1
219338	240289	1
219338	270257	1
219338	4031205	1
219338	256090	1
219338	261829	1
219338	257914	1
219338	256096	1
219338	241950	1
219338	312600	1
219338	266848	1
219338	234635	1
219338	257040	1
219338	296211	1
219338	277632	1
219338	248223	1
219338	255312	1
219338	266846	1
219338	239919	2
219338	210308	3
219338	221590	1
219338	502129	1
219338	218190	2
219338	502074	1
219338	502171	2
219338	233742	2
219338	211978	2
219338	207566	2
219338	227450	1
219338	289569	2
219338	262692	1
219338	253216	2
219338	502172	1
219338	227452	1
219338	502179	1
219338	221605	3
219338	232154	1
219338	237866	1
219338	234633	1
219338	234638	1
219338	232169	2
219338	232170	1
219338	233090	1
219338	213162	2
219338	230456	2
219338	248178	1
219338	233019	1
219338	233987	1
219338	218965	1
219338	213263	2
219338	233492	1
219338	227596	1
219338	237495	1
219338	218181	1
219338	218146	2
219338	233980	2
219338	207547	2
219338	212202	1
219338	236222	1
219338	223275	1
219338	227441	1
219338	218147	2
219338	221120	1
219338	210311	1
219338	240284	2
219338	213172	1
219338	328432	1
219338	238767	1
219338	216108	1
219338	227470	2
219338	233515	1
219338	212234	2
219338	241269	3
219338	212254	2
219338	216263	1
219338	233387	2
219338	225500	1
219338	261883	2
219338	221194	1
219338	210293	1
219338	273727	1
219338	216170	3
219338	257794	1
219338	259819	1
219338	225464	1
219338	227455	1
219338	223298	1
219338	240233	2
219338	237850	3
219338	253047	1
219338	282512	3
219338	223260	3
219338	206556	2
219338	259851	1
219338	293360	1
219338	208494	1
219338	334445	1
219338	227015	1
219338	218144	1
219338	248248	1
219338	234636	1
219338	263240	1
219338	230408	2
219338	270588	1
219338	266843	1
219338	257203	1
219338	263405	1
234637	239751	3
234637	502111	5
234637	502107	5
234637	381049	2
234637	213123	2
234637	236220	2
234637	369674	2
234637	241277	3
234637	240929	2
234637	240944	2
234637	202350	2
234637	202354	2
234637	233745	2
234637	224280	2
234637	224273	2
234637	502175	4
234637	253788	6
234637	225467	2
234637	233631	2
234637	228235	1
234637	205489	1
234637	208463	1
234637	208464	1
234637	502095	5
234637	502090	4
234637	253802	4
234637	227474	1
234637	238763	1
234637	211878	1
234637	202570	1
234637	214892	2
234637	224153	1
234637	218901	3
234637	233502	1
234637	281610	1
234637	259897	1
234637	233032	2
234637	273787	1
234637	233068	1
234637	263421	4
234637	203591	1
234637	202380	1
234637	216198	1
234637	253731	5
234637	235024	2
234637	281264	1
234637	218179	2
234637	328431	1
234637	224206	1
234637	216157	1
234637	224202	1
234637	203604	1
234637	218740	1
234637	233047	1
234637	235346	1
234637	213835	1
234637	216106	2
234637	226250	1
234637	213160	1
234637	202064	1
234637	234644	1
234637	259837	1
234637	240289	1
234637	270257	1
234637	4031205	1
234637	256090	1
234637	275656	1
234637	4031222	1
234637	261829	1
234637	257914	1
234637	256096	1
234637	241950	1
234637	312600	1
234637	266848	1
234637	234635	1
234637	281813	1
234637	289562	1
234637	281620	1
234637	296211	1
234637	283221	1
234637	275659	1
234637	275657	1
234637	274869	1
234637	277632	1
234637	248223	1
234637	255312	1
234637	275662	1
234637	266846	1
234637	277400	1
234637	4031224	1
234637	4031221	1
234637	4031211	1
234637	4031215	1
234637	4031219	1
234637	277625	1
234637	239919	1
234637	210308	1
234637	502129	1
234637	218190	1
234637	502074	1
234637	502171	1
234637	233742	1
234637	211978	1
234637	207566	1
234637	289569	1
234637	262692	1
234637	253216	1
234637	502172	1
234637	502179	1
234637	221605	2
234637	232154	1
234637	237866	1
234637	234633	1
234637	234638	1
234637	232169	1
234637	232170	1
234637	213162	2
234637	230456	2
234637	218965	1
234637	213263	2
234637	233492	1
234637	227596	1
234637	237495	1
234637	218181	1
234637	218146	1
234637	233980	1
234637	207547	1
234637	236222	1
234637	227441	1
234637	211724	1
234637	233016	1
234637	225465	1
234637	293357	1
234637	212234	1
234637	241269	1
234637	212254	1
234637	216263	1
234637	233387	1
234637	261883	1
234637	221194	1
234637	282765	1
234637	273727	1
234637	216170	2
234637	257794	1
234637	259819	1
234637	225464	1
234637	227455	1
234637	378615	1
234637	240233	2
234637	237850	1
234637	282512	3
234637	223260	1
234637	206556	1
234637	259851	1
234637	227015	1
234637	230425	1
234637	230408	1
234637	257203	1
234637	263405	5
239751	502111	5
239751	502107	5
239751	381049	4
239751	213123	4
239751	236220	3
239751	369674	4
239751	241277	3
239751	240929	3
239751	240944	3
239751	202350	4
239751	202354	5
239751	233745	5
239751	224280	3
239751	224273	3
239751	502175	4
239751	253788	4
239751	225467	4
239751	233631	3
239751	228235	4
239751	205489	4
239751	208463	2
239751	208464	1
239751	502095	3
239751	502090	4
239751	253802	4
239751	227474	3
239751	15082350	1
239751	227515	1
239751	238763	1
239751	211878	3
239751	206505	1
239751	202570	2
239751	214892	4
239751	232632	2
239751	224153	2
239751	218901	1
239751	233502	1
239751	259897	3
239751	233032	2
239751	238753	1
239751	232668	2
239751	233068	2
239751	263421	3
239751	203591	2
239751	202380	2
239751	216198	3
239751	253731	2
239751	235024	2
239751	281264	3
239751	216460	2
239751	218179	2
239751	328431	1
239751	224206	1
239751	223293	1
239751	215053	1
239751	221613	1
239751	233483	1
239751	213203	1
239751	221209	1
239751	293475	1
239751	213196	1
239751	221104	1
239751	241383	1
239751	216157	2
239751	224202	2
239751	282483	1
239751	282525	1
239751	282466	1
239751	373116	1
239751	203604	2
239751	218740	1
239751	233047	1
239751	235346	1
239751	213835	2
239751	216106	1
239751	221593	1
239751	221592	1
239751	226250	1
239751	213160	3
239751	218183	1
239751	221594	1
239751	202064	2
239751	240289	2
239751	270257	1
239751	4031205	1
239751	256090	1
239751	261829	1
239751	257914	1
239751	256096	1
239751	241950	1
239751	266848	1
239751	234635	1
239751	257040	2
239751	239919	1
239751	210308	3
239751	221590	1
239751	502129	1
239751	218190	2
239751	502074	1
239751	502171	2
239751	233742	2
239751	211978	2
239751	207566	4
239751	227450	2
239751	262692	2
239751	253216	3
239751	502172	2
239751	227445	2
239751	227452	3
239751	235788	1
239751	502179	3
239751	221605	3
239751	232154	1
239751	234633	2
239751	232169	2
239751	232170	1
239751	233090	1
239751	213162	5
239751	230456	4
239751	227401	1
239751	248178	1
239751	233987	2
239751	218965	1
239751	213263	2
239751	233492	2
239751	227596	2
239751	237495	2
239751	218181	2
239751	218146	3
239751	233980	4
239751	207547	4
239751	233017	2
239751	212202	3
239751	223275	2
239751	218092	1
239751	203606	2
239751	227441	4
239751	218147	3
239751	221120	3
239751	214170	1
239751	210311	3
239751	223348	2
239751	240284	1
239751	232722	1
239751	213172	3
239751	328432	3
239751	238767	2
239751	216108	3
239751	227470	3
239751	211724	2
239751	233016	3
239751	233062	1
239751	225465	1
239751	293357	2
239751	224113	2
239751	233515	2
239751	212234	3
239751	241269	3
239751	212254	4
239751	216263	1
239751	237816	1
239751	233387	3
239751	240219	1
239751	225500	1
239751	261883	4
239751	221194	3
239751	210293	3
239751	236829	1
239751	273727	2
239751	216170	2
239751	257794	1
239751	225464	3
239751	227455	2
239751	223298	1
239751	240233	1
239751	237850	1
239751	253047	1
239751	282512	3
239751	237851	1
239751	255804	1
239751	248279	1
239751	233418	1
239751	237809	1
239751	223260	2
239751	206556	2
239751	259851	1
239751	208494	2
239751	334445	2
239751	227015	2
239751	218144	2
239751	248248	1
239751	234636	2
239751	248175	1
239751	263240	1
239751	230425	4
239751	230408	2
239751	270588	1
239751	257203	1
239751	263483	1
239751	263405	3
502111	502107	7
502111	381049	3
502111	213123	3
502111	236220	3
502111	369674	3
502111	241277	2
502111	240929	2
502111	240944	3
502111	202350	3
502111	202354	4
502111	233745	4
502111	224280	3
502111	224273	3
502111	502175	5
502111	253788	6
502111	225467	3
502111	233631	3
502111	228235	3
502111	205489	3
502111	208463	2
502111	208464	1
502111	502095	5
502111	502090	6
502111	253802	6
502111	227474	2
502111	15082350	1
502111	238763	1
502111	211878	3
502111	206505	1
502111	202570	2
502111	214892	3
502111	232632	1
502111	224153	1
502111	218901	3
502111	233502	1
502111	259897	3
502111	233032	2
502111	238753	1
502111	232668	2
502111	233068	2
502111	263421	5
502111	203591	2
502111	202380	2
502111	216198	1
502111	253731	4
502111	235024	1
502111	281264	3
502111	216460	2
502111	218179	3
502111	328431	1
502111	224206	1
502111	216157	1
502111	224202	2
502111	282483	1
502111	282525	1
502111	282466	1
502111	373116	1
502111	203604	1
502111	218740	1
502111	233047	1
502111	235346	1
502111	213835	1
502111	216106	1
502111	226250	2
502111	213160	2
502111	218183	1
502111	202064	1
502111	240289	2
502111	270257	1
502111	4031205	1
502111	256090	1
502111	261829	1
502111	257914	1
502111	256096	1
502111	241950	1
502111	266848	1
502111	234635	1
502111	257040	1
502111	210308	2
502111	502129	1
502111	218190	1
502111	502074	1
502111	502171	1
502111	233742	1
502111	211978	1
502111	207566	3
502111	227450	1
502111	262692	2
502111	253216	2
502111	502172	2
502111	227445	2
502111	227452	2
502111	235788	1
502111	502179	3
502111	221605	2
502111	232154	1
502111	234633	2
502111	232169	1
502111	232170	1
502111	213162	4
502111	230456	3
502111	227401	1
502111	248178	1
502111	233987	1
502111	218965	2
502111	213263	2
502111	233492	2
502111	227596	2
502111	237495	2
502111	218181	2
502111	218146	2
502111	233980	3
502111	207547	3
502111	233017	1
502111	212202	2
502111	223275	1
502111	218092	1
502111	203606	2
502111	227441	3
502111	218147	2
502111	221120	2
502111	214170	1
502111	210311	2
502111	223348	2
502111	232722	1
502111	213172	2
502111	328432	2
502111	238767	1
502111	216108	2
502111	227470	2
502111	211724	2
502111	233016	3
502111	233062	1
502111	225465	1
502111	293357	2
502111	224113	2
502111	233515	2
502111	212234	2
502111	241269	2
502111	212254	4
502111	216263	1
502111	237816	1
502111	233387	2
502111	240219	1
502111	261883	3
502111	221194	3
502111	210293	2
502111	236829	1
502111	273727	2
502111	216170	1
502111	257794	1
502111	225464	3
502111	227455	2
502111	240233	1
502111	282512	2
502111	237851	1
502111	255804	1
502111	248279	1
502111	233418	1
502111	237809	1
502111	223260	1
502111	206556	1
502111	259851	1
502111	208494	1
502111	334445	1
502111	227015	1
502111	218144	1
502111	234636	1
502111	248175	1
502111	230425	3
502111	230408	1
502111	257203	1
502111	263483	1
502111	263405	5
502107	381049	3
502107	213123	3
502107	236220	3
502107	369674	3
502107	241277	2
502107	240929	2
502107	240944	3
502107	202350	3
502107	202354	4
502107	233745	4
502107	224280	3
502107	224273	3
502107	502175	5
502107	253788	6
502107	225467	3
502107	233631	3
502107	228235	3
502107	205489	3
502107	208463	2
502107	208464	1
502107	502095	5
502107	502090	6
502107	253802	6
502107	227474	2
502107	15082350	1
502107	238763	1
502107	211878	3
502107	206505	1
502107	202570	2
502107	214892	3
502107	232632	2
502107	224153	1
502107	218901	3
502107	233502	1
502107	259897	3
502107	233032	2
502107	238753	1
502107	232668	2
502107	233068	2
502107	263421	5
502107	203591	2
502107	202380	2
502107	216198	1
502107	253731	5
502107	235024	1
502107	281264	3
502107	216460	3
502107	218179	3
502107	328431	1
502107	224206	1
502107	216157	1
502107	224202	2
502107	282483	1
502107	282525	1
502107	282466	1
502107	373116	1
502107	203604	1
502107	218740	1
502107	233047	1
502107	235346	1
502107	213835	1
502107	216106	1
502107	221593	1
502107	221592	1
502107	226250	1
502107	213160	2
502107	218183	1
502107	221594	1
502107	202064	1
502107	240289	2
502107	270257	1
502107	4031205	1
502107	256090	1
502107	257914	1
502107	241950	1
502107	266848	1
502107	234635	1
502107	257040	1
502107	210308	2
502107	221590	1
502107	502129	1
502107	218190	1
502107	502074	1
502107	502171	1
502107	233742	1
502107	211978	1
502107	207566	3
502107	227450	1
502107	262692	3
502107	253216	3
502107	502172	3
502107	227445	2
502107	227452	2
502107	235788	1
502107	502179	3
502107	221605	2
502107	232154	1
502107	234633	2
502107	232169	1
502107	232170	1
502107	213162	4
502107	230456	3
502107	227401	1
502107	248178	1
502107	233987	1
502107	218965	2
502107	213263	2
502107	233492	2
502107	227596	2
502107	237495	3
502107	218181	3
502107	218146	2
502107	233980	3
502107	207547	3
502107	233017	1
502107	212202	2
502107	223275	1
502107	218092	1
502107	203606	2
502107	227441	3
502107	218147	2
502107	221120	2
502107	214170	1
502107	210311	2
502107	223348	2
502107	232722	1
502107	213172	2
502107	328432	2
502107	238767	1
502107	216108	2
502107	227470	2
502107	211724	2
502107	233016	3
502107	233062	1
502107	225465	1
502107	293357	2
502107	224113	2
502107	233515	1
502107	212234	2
502107	241269	2
502107	212254	3
502107	216263	1
502107	237816	1
502107	233387	2
502107	240219	1
502107	261883	3
502107	221194	3
502107	210293	2
502107	236829	1
502107	273727	2
502107	216170	1
502107	257794	1
502107	225464	3
502107	227455	2
502107	240233	1
502107	282512	2
502107	237851	1
502107	255804	1
502107	248279	1
502107	233418	1
502107	237809	1
502107	223260	1
502107	206556	1
502107	259851	1
502107	208494	1
502107	334445	1
502107	227015	1
502107	218144	1
502107	234636	1
502107	248175	1
502107	230425	3
502107	230408	1
502107	257203	1
502107	263483	1
502107	263405	5
381049	213123	4
381049	236220	3
381049	369674	3
381049	241277	3
381049	240929	4
381049	240944	2
381049	202350	4
381049	202354	4
381049	233745	4
381049	224280	2
381049	224273	2
381049	502175	4
381049	253788	3
381049	225467	4
381049	233631	3
381049	228235	3
381049	205489	3
381049	208463	2
381049	208464	1
381049	502095	2
381049	502090	2
381049	253802	2
381049	227474	3
381049	15082350	1
381049	227515	1
381049	238763	1
381049	211878	3
381049	206505	1
381049	202570	2
381049	214892	1
381049	232632	1
381049	224153	2
381049	218901	2
381049	233502	1
381049	259897	3
381049	233032	1
381049	238753	1
381049	232668	1
381049	233068	1
381049	263421	1
381049	203591	2
381049	202380	2
381049	216198	1
381049	253731	1
381049	235024	3
381049	281264	2
381049	216460	1
381049	218179	1
381049	328431	1
381049	224206	1
381049	223293	2
381049	215053	2
381049	221613	2
381049	233483	2
381049	213203	2
381049	221209	2
381049	293475	2
381049	213196	2
381049	221082	1
381049	221104	2
381049	241383	2
381049	216157	2
381049	224202	2
381049	282483	1
381049	282525	1
381049	282466	1
381049	373116	1
381049	203604	2
381049	218740	1
381049	233047	1
381049	235346	1
381049	213835	2
381049	216106	1
381049	221593	1
381049	221592	1
381049	218153	1
381049	226250	2
381049	213160	2
381049	221594	1
381049	202064	1
381049	259837	2
381049	240289	2
381049	270257	1
381049	4031205	1
381049	256090	1
381049	261829	1
381049	257914	1
381049	256096	1
381049	241950	1
381049	312600	1
381049	266848	1
381049	234635	1
381049	257040	2
381049	239919	2
381049	210308	3
381049	221590	1
381049	502129	1
381049	218190	2
381049	502074	1
381049	502171	2
381049	233742	2
381049	211978	3
381049	207566	3
381049	227450	2
381049	289569	3
381049	262692	2
381049	253216	3
381049	502172	2
381049	227445	1
381049	227452	2
381049	235788	2
381049	502179	3
381049	221605	2
381049	232154	1
381049	234633	1
381049	232169	2
381049	232170	1
381049	233090	1
381049	213162	3
381049	230456	2
381049	227401	1
381049	233987	1
381049	213263	2
381049	233492	2
381049	227596	1
381049	237495	2
381049	218181	2
381049	218146	3
381049	233980	4
381049	207547	4
381049	233017	3
381049	212202	3
381049	223275	2
381049	203606	1
381049	227441	2
381049	218147	2
381049	221120	2
381049	210311	2
381049	223348	1
381049	240284	1
381049	232722	2
381049	213172	2
381049	328432	2
381049	238767	3
381049	216108	2
381049	227470	2
381049	211724	1
381049	233016	1
381049	233062	1
381049	225465	1
381049	293357	1
381049	224113	1
381049	233515	1
381049	212234	4
381049	241269	3
381049	212254	3
381049	269262	1
381049	275560	1
381049	216263	2
381049	233387	3
381049	225500	1
381049	261883	3
381049	221194	2
381049	210293	2
381049	236829	1
381049	273727	1
381049	216170	2
381049	257794	2
381049	259819	3
381049	235324	1
381049	225464	2
381049	227455	1
381049	378615	1
381049	223298	1
381049	240233	1
381049	237850	1
381049	253047	1
381049	282512	2
381049	237851	1
381049	277622	1
381049	255804	1
381049	273797	1
381049	248279	1
381049	233418	2
381049	237809	2
381049	223260	2
381049	206556	2
381049	259851	2
381049	208494	2
381049	334445	3
381049	227015	2
381049	218144	2
381049	248248	1
381049	234636	2
381049	248175	1
381049	263240	1
381049	275661	1
381049	230425	1
381049	230408	3
381049	270588	1
381049	266843	1
381049	257203	1
381049	263483	1
381049	263405	2
213123	236220	4
213123	369674	3
213123	241277	3
213123	240929	4
213123	240944	3
213123	202350	4
213123	202354	4
213123	233745	5
213123	224280	2
213123	224273	2
213123	502175	3
213123	253788	3
213123	225467	4
213123	233631	2
213123	228235	4
213123	205489	4
213123	208463	2
213123	208464	1
213123	502095	2
213123	502090	2
213123	253802	2
213123	227474	4
213123	15082350	2
213123	227515	2
213123	238763	2
213123	211878	2
213123	206505	1
213123	202570	3
213123	214892	1
213123	232632	1
213123	224153	3
213123	218901	1
213123	233502	1
213123	233032	1
213123	232668	1
213123	233068	1
213123	263421	1
213123	203591	2
213123	202380	3
213123	216198	1
213123	253731	1
213123	235024	2
213123	281264	3
213123	216460	1
213123	218179	1
213123	328431	1
213123	224206	1
213123	223293	1
213123	215053	2
213123	221613	1
213123	233483	1
213123	213203	2
213123	221209	2
213123	293475	2
213123	213196	1
213123	221104	2
213123	241383	1
213123	216157	1
213123	224202	3
213123	282483	1
213123	282525	1
213123	282466	1
213123	373116	1
213123	203604	2
213123	218740	2
213123	233047	2
213123	235346	2
213123	213835	3
213123	216106	1
213123	221593	1
213123	221592	1
213123	226250	1
213123	213160	2
213123	212251	1
213123	221594	1
213123	202064	1
213123	240289	2
213123	270257	1
213123	4031205	1
213123	241950	1
213123	234635	1
213123	257040	2
213123	239919	1
213123	210308	3
213123	221590	1
213123	502129	1
213123	218190	2
213123	502074	1
213123	502171	2
213123	233742	2
213123	211978	2
213123	207566	3
213123	227450	2
213123	253216	3
213123	502172	2
213123	227445	1
213123	227452	2
213123	235788	1
213123	502179	2
213123	221605	2
213123	232154	2
213123	237866	1
213123	234633	1
213123	232169	2
213123	232170	1
213123	233090	1
213123	213162	3
213123	230456	2
213123	227401	1
213123	233987	1
213123	213263	2
213123	233492	3
213123	227596	1
213123	237495	2
213123	218181	2
213123	218146	4
213123	233980	4
213123	207547	3
213123	233017	1
213123	212202	2
213123	223275	1
213123	203606	1
213123	227441	2
213123	218147	2
213123	221120	2
213123	210311	2
213123	223348	1
213123	240284	1
213123	232722	2
213123	213172	2
213123	328432	2
213123	238767	2
213123	216108	2
213123	227470	2
213123	211724	2
213123	233016	1
213123	233062	1
213123	225465	1
213123	293357	2
213123	224113	1
213123	233515	1
213123	212234	3
213123	241269	4
213123	212254	3
213123	216263	1
213123	237816	1
213123	233387	4
213123	225500	2
213123	261883	3
213123	221194	3
213123	210293	2
213123	236829	1
213123	273727	1
213123	216170	2
213123	225464	2
213123	227455	1
213123	282503	1
213123	223298	1
213123	240233	1
213123	237850	1
213123	253047	1
213123	282512	2
213123	237851	1
213123	233418	1
213123	237809	1
213123	223260	3
213123	206556	2
213123	259851	2
213123	208494	2
213123	334445	2
213123	227015	2
213123	218144	2
213123	234636	2
213123	248175	1
213123	263240	1
213123	230425	1
213123	230408	2
213123	237038	1
213123	257203	1
213123	263483	1
213123	280246	1
213123	263405	2
236220	369674	3
236220	241277	2
236220	240929	2
236220	240944	3
236220	202350	4
236220	202354	5
236220	233745	3
236220	224280	2
236220	224273	2
236220	502175	3
236220	253788	3
236220	225467	3
236220	233631	3
236220	228235	2
236220	205489	2
236220	208463	3
236220	208464	2
236220	502095	2
236220	502090	2
236220	253802	2
236220	227474	2
236220	15082350	1
236220	238763	1
236220	211878	4
236220	206505	1
236220	202570	2
236220	214892	1
236220	232632	1
236220	224153	2
236220	218901	1
236220	233502	2
236220	233032	1
236220	232668	2
236220	233068	2
236220	263421	1
236220	203591	2
236220	202380	2
236220	253731	1
236220	235024	2
236220	281264	2
236220	216460	2
236220	218179	2
236220	328431	1
236220	224206	1
236220	223293	1
236220	215053	1
236220	221613	1
236220	233483	1
236220	213203	1
236220	221209	1
236220	293475	1
236220	213196	1
236220	221082	1
236220	221104	1
236220	241383	1
236220	224202	3
236220	282483	1
236220	282525	2
236220	282466	1
236220	373116	1
236220	203604	2
236220	218740	2
236220	233047	2
236220	235346	2
236220	213835	3
236220	216106	1
236220	226250	1
236220	213160	1
236220	212251	2
236220	234644	1
236220	240289	2
236220	4031205	1
236220	234635	1
236220	257040	1
236220	210308	3
236220	502129	1
236220	218190	2
236220	502074	2
236220	502171	1
236220	233742	1
236220	211978	1
236220	207566	3
236220	227450	1
236220	253216	2
236220	502172	2
236220	227445	1
236220	227452	1
236220	235788	1
236220	502179	2
236220	221605	2
236220	232154	2
236220	237866	1
236220	234633	2
236220	232169	1
236220	232170	1
236220	233090	1
236220	213162	2
236220	230456	1
236220	227401	1
236220	216216	1
236220	233757	1
236220	213263	1
236220	233492	3
236220	227596	1
236220	237495	2
236220	218181	2
236220	218146	3
236220	233980	2
236220	207547	2
236220	233017	2
236220	212202	2
236220	236222	1
236220	218092	1
236220	203606	2
236220	227441	1
236220	218147	1
236220	227489	1
236220	221120	2
236220	214170	1
236220	210311	2
236220	223348	3
236220	232722	2
236220	213172	2
236220	328432	1
236220	238767	1
236220	216108	1
236220	227470	1
236220	211724	1
236220	233016	1
236220	233062	1
236220	225465	1
236220	293357	2
236220	224113	1
236220	212234	3
236220	241269	3
236220	212254	2
236220	216263	1
236220	233387	3
236220	240219	1
236220	225500	1
236220	261883	3
236220	221194	2
236220	210293	1
236220	236829	1
236220	273727	1
236220	216170	2
236220	225464	3
236220	227455	2
236220	282503	2
236220	240233	1
236220	253047	1
236220	282512	1
236220	237851	1
236220	233418	1
236220	237809	1
236220	223260	2
236220	206556	2
236220	259851	2
236220	208494	2
236220	334445	1
236220	227015	1
236220	218144	1
236220	234636	1
236220	248175	1
236220	215678	1
236220	230425	1
236220	230408	1
236220	210317	1
236220	257203	1
236220	263483	1
236220	237039	1
236220	263405	3
369674	241277	3
369674	240929	3
369674	240944	1
369674	202350	3
369674	202354	5
369674	233745	4
369674	224280	3
369674	224273	3
369674	502175	2
369674	253788	2
369674	225467	3
369674	233631	3
369674	228235	3
369674	205489	3
369674	208463	2
369674	208464	2
369674	502095	1
369674	502090	2
369674	253802	2
369674	227474	2
369674	227515	1
369674	238763	1
369674	211878	2
369674	202570	1
369674	214892	2
369674	232632	3
369674	224153	2
369674	218901	2
369674	233502	2
369674	233032	2
369674	238753	1
369674	232668	2
369674	233068	3
369674	263421	2
369674	203591	1
369674	202380	1
369674	216198	2
369674	253731	1
369674	235024	4
369674	281264	2
369674	216460	2
369674	328431	1
369674	224206	1
369674	223293	3
369674	215053	3
369674	221613	3
369674	233483	3
369674	213203	3
369674	221209	3
369674	293475	3
369674	213196	3
369674	221082	2
369674	221104	3
369674	241383	3
369674	216157	3
369674	224202	1
369674	282525	1
369674	203604	3
369674	218740	1
369674	233047	1
369674	235346	1
369674	213835	3
369674	216106	1
369674	221593	1
369674	221592	1
369674	226250	1
369674	213160	3
369674	218183	1
369674	212251	1
369674	221594	1
369674	202064	2
369674	234644	1
369674	240289	1
369674	4031205	1
369674	234635	1
369674	257040	1
369674	239919	1
369674	210308	2
369674	221590	1
369674	502129	1
369674	218190	3
369674	502074	2
369674	502171	2
369674	233742	2
369674	211978	2
369674	207566	4
369674	227450	1
369674	253216	2
369674	502172	1
369674	227445	1
369674	227452	2
369674	502179	2
369674	221605	4
369674	232154	1
369674	237866	1
369674	234633	3
369674	232169	3
369674	232170	2
369674	233090	2
369674	213162	3
369674	230456	3
369674	248178	1
369674	216216	1
369674	233757	1
369674	233987	3
369674	249945	1
369674	218965	1
369674	213263	2
369674	233492	1
369674	227596	2
369674	237495	1
369674	218181	1
369674	218146	2
369674	233980	3
369674	207547	3
369674	233017	1
369674	212202	3
369674	223275	2
369674	218092	2
369674	203606	2
369674	227441	2
369674	218147	2
369674	227489	1
369674	221120	3
369674	214170	2
369674	210311	3
369674	223348	2
369674	240284	1
369674	213172	3
369674	328432	2
369674	238767	1
369674	216108	2
369674	227470	2
369674	233016	1
369674	224113	1
369674	233515	2
369674	212234	3
369674	241269	2
369674	212254	3
369674	216263	1
369674	237816	1
369674	233387	2
369674	240219	2
369674	225500	1
369674	261883	4
369674	221194	2
369674	210293	2
369674	236829	1
369674	273727	2
369674	216170	3
369674	225464	3
369674	227455	4
369674	282503	1
369674	223298	1
369674	240233	1
369674	237850	1
369674	253047	1
369674	282512	2
369674	223260	3
369674	206556	4
369674	259851	3
369674	208494	2
369674	334445	1
369674	227015	1
369674	218144	1
369674	234636	1
369674	263240	1
369674	233546	1
369674	215678	3
369674	230425	1
369674	230408	2
369674	210317	1
369674	257203	1
369674	237039	1
369674	263405	1
241277	240929	3
241277	240944	1
241277	202350	4
241277	202354	3
241277	233745	3
241277	224280	2
241277	224273	2
241277	502175	2
241277	253788	2
241277	225467	3
241277	233631	2
241277	228235	2
241277	205489	2
241277	208463	1
241277	208464	1
241277	502095	1
241277	502090	1
241277	253802	1
241277	227474	2
241277	227515	1
241277	238763	1
241277	211878	1
241277	202570	1
241277	214892	1
241277	232632	1
241277	224153	2
241277	218901	1
241277	233502	1
241277	259897	1
241277	233032	2
241277	233068	1
241277	263421	1
241277	203591	1
241277	202380	1
241277	216198	2
241277	253731	1
241277	235024	2
241277	281264	1
241277	328431	1
241277	224206	1
241277	223293	1
241277	215053	1
241277	221613	1
241277	233483	1
241277	213203	1
241277	221209	1
241277	293475	1
241277	213196	1
241277	221104	1
241277	241383	1
241277	216157	1
241277	224202	1
241277	203604	2
241277	218740	1
241277	233047	1
241277	235346	1
241277	213835	2
241277	216106	1
241277	221593	1
241277	221592	1
241277	226250	1
241277	213160	2
241277	212251	1
241277	221594	1
241277	202064	1
241277	259837	1
241277	240289	1
241277	270257	1
241277	4031205	1
241277	256090	1
241277	261829	1
241277	257914	1
241277	256096	1
241277	241950	1
241277	312600	1
241277	266848	1
241277	234635	1
241277	257040	1
241277	296211	1
241277	277632	1
241277	248223	1
241277	255312	1
241277	266846	1
241277	239919	2
241277	210308	2
241277	221590	1
241277	502129	1
241277	218190	2
241277	502074	1
241277	502171	2
241277	233742	2
241277	211978	2
241277	207566	2
241277	227450	1
241277	289569	2
241277	262692	1
241277	253216	2
241277	502172	1
241277	227452	1
241277	502179	1
241277	221605	3
241277	232154	1
241277	237866	1
241277	234633	1
241277	234638	1
241277	232169	2
241277	232170	1
241277	233090	1
241277	213162	2
241277	230456	2
241277	248178	1
241277	233987	1
241277	218965	1
241277	213263	2
241277	233492	1
241277	227596	1
241277	237495	2
241277	218181	2
241277	218146	3
241277	233980	2
241277	207547	2
241277	212202	1
241277	236222	1
241277	223275	1
241277	227441	1
241277	218147	1
241277	221120	1
241277	210311	1
241277	240284	2
241277	213172	1
241277	328432	1
241277	238767	1
241277	216108	1
241277	227470	1
241277	233515	1
241277	212234	2
241277	241269	2
241277	212254	2
241277	216263	1
241277	233387	2
241277	225500	1
241277	261883	2
241277	221194	1
241277	210293	1
241277	273727	1
241277	216170	3
241277	257794	1
241277	259819	1
241277	225464	1
241277	227455	1
241277	223298	1
241277	240233	2
241277	237850	2
241277	253047	1
241277	282512	3
241277	233418	1
241277	237809	1
241277	223260	2
241277	206556	2
241277	259851	1
241277	208494	1
241277	334445	1
241277	227015	1
241277	218144	1
241277	248248	1
241277	234636	1
241277	263240	1
241277	230408	2
241277	270588	1
241277	266843	1
241277	257203	1
241277	263405	1
240929	240944	2
240929	202350	3
240929	202354	3
240929	233745	4
240929	224280	2
240929	224273	2
240929	502175	2
240929	253788	2
240929	225467	3
240929	233631	2
240929	228235	2
240929	205489	2
240929	208463	1
240929	208464	1
240929	502095	1
240929	502090	1
240929	253802	1
240929	227474	3
240929	15082350	1
240929	227515	2
240929	238763	2
240929	211878	1
240929	202570	1
240929	214892	1
240929	232632	1
240929	224153	3
240929	218901	1
240929	233502	1
240929	233032	1
240929	233068	1
240929	263421	1
240929	203591	1
240929	202380	1
240929	216198	1
240929	253731	1
240929	235024	3
240929	281264	1
240929	328431	1
240929	224206	2
240929	223293	2
240929	215053	2
240929	221613	2
240929	233483	2
240929	213203	2
240929	221209	2
240929	293475	2
240929	213196	2
240929	221082	1
240929	221104	2
240929	241383	2
240929	216157	2
240929	224202	1
240929	282525	1
240929	203604	2
240929	218740	1
240929	233047	1
240929	235346	1
240929	213835	2
240929	216106	1
240929	221593	1
240929	221592	1
240929	226250	1
240929	213160	2
240929	221594	1
240929	202064	1
240929	240289	1
240929	270257	1
240929	4031205	1
240929	241950	1
240929	234635	1
240929	257040	1
240929	239919	1
240929	210308	2
240929	221590	1
240929	502129	1
240929	218190	2
240929	502074	1
240929	502171	2
240929	233742	2
240929	211978	2
240929	207566	2
240929	227450	1
240929	253216	2
240929	502172	1
240929	227452	1
240929	502179	1
240929	221605	2
240929	232154	1
240929	234633	1
240929	232169	2
240929	232170	1
240929	233090	1
240929	213162	2
240929	230456	2
240929	233987	1
240929	213263	2
240929	233492	1
240929	227596	1
240929	237495	1
240929	218181	1
240929	218146	2
240929	233980	2
240929	207547	2
240929	233017	1
240929	212202	1
240929	223275	1
240929	227441	1
240929	218147	1
240929	221120	1
240929	210311	1
240929	240284	1
240929	213172	1
240929	328432	1
240929	238767	2
240929	216108	1
240929	227470	1
240929	233515	1
240929	212234	3
240929	241269	2
240929	212254	2
240929	216263	1
240929	237816	1
240929	233387	2
240929	225500	1
240929	261883	2
240929	221194	2
240929	210293	1
240929	273727	1
240929	216170	2
240929	225464	1
240929	227455	1
240929	223298	1
240929	240233	1
240929	237850	1
240929	253047	1
240929	282512	2
240929	233418	1
240929	237809	1
240929	223260	2
240929	206556	2
240929	259851	1
240929	208494	1
240929	334445	1
240929	227015	1
240929	218144	1
240929	234636	1
240929	263240	1
240929	230408	2
240929	237038	1
240929	257203	1
240929	280246	1
240929	263405	1
240944	202350	2
240944	202354	2
240944	233745	2
240944	224280	2
240944	224273	1
240944	502175	3
240944	253788	3
240944	225467	2
240944	233631	1
240944	228235	2
240944	205489	2
240944	208463	1
240944	502095	2
240944	502090	2
240944	253802	2
240944	227474	1
240944	15082350	1
240944	211878	1
240944	206505	1
240944	202570	1
240944	214892	2
240944	232632	1
240944	224153	2
240944	232668	1
240944	263421	1
240944	203591	1
240944	202380	1
240944	253731	1
240944	281264	1
240944	216460	2
240944	218179	2
240944	216157	1
240944	224202	3
240944	282483	1
240944	282525	2
240944	282466	1
240944	373116	1
240944	218740	1
240944	233047	1
240944	235346	1
240944	213835	1
240944	216106	1
240944	212251	1
240944	240289	1
240944	257040	1
240944	210308	1
240944	502129	1
240944	218190	1
240944	502074	1
240944	502171	1
240944	233742	1
240944	211978	1
240944	207566	1
240944	227450	1
[truncated: 610,322 more rows]
