# Supplementary material for: Using homologous network to identify reassortment risk in H5Nx avian influenza viruses
Source: PLoS Comput Biol. 2025 Jul 22;21(7):e1013301. doi: 10.1371/journal.pcbi.1013301 (PMC12282916; doi:10.1371/journal.pcbi.1013301)
Supplement: S1 File — This ZIP archive includes the dataset and code used to reproduce the results of this study. (ZIP) [file pcbi.1013301.s012.zip]

Archive with 502 entries (466 files):
- S1_File/
- __MACOSX/._S1_File
- S1_File/step6_Fig4B&C/
- __MACOSX/S1_File/._step6_Fig4B&C
- S1_File/.DS_Store
- __MACOSX/S1_File/._.DS_Store
- S1_File/step3Genotype_nomenclature_datasets/
- __MACOSX/S1_File/._step3Genotype_nomenclature_datasets
- S1_File/step5_Fig4A/
- __MACOSX/S1_File/._step5_Fig4A
- S1_File/Fig1/
- __MACOSX/S1_File/._Fig1
- S1_File/step2threshold_estimate(S2_Fig)/
- __MACOSX/S1_File/._step2threshold_estimate(S2_Fig)
- S1_File/step4 Network_construction/
- __MACOSX/S1_File/._step4 Network_construction
- S1_File/step1data&MLtree(S1_Fig&S1_Table)/
- __MACOSX/S1_File/._step1data&MLtree(S1_Fig&S1_Table)
- S1_File/Fig2/
- __MACOSX/S1_File/._Fig2
- S1_File/Fig3/
- __MACOSX/S1_File/._Fig3
- S1_File/step6_Fig4B&C/step1_cluster_partition/
- __MACOSX/S1_File/step6_Fig4B&C/._step1_cluster_partition
- S1_File/step6_Fig4B&C/.DS_Store
- __MACOSX/S1_File/step6_Fig4B&C/._.DS_Store
- S1_File/step6_Fig4B&C/step2collection/
- __MACOSX/S1_File/step6_Fig4B&C/._step2collection
- S1_File/step6_Fig4B&C/step3fig4B&C/
- __MACOSX/S1_File/step6_Fig4B&C/._step3fig4B&C
- S1_File/step3Genotype_nomenclature_datasets/Ready_PB1_aln.tree
- __MACOSX/S1_File/step3Genotype_nomenclature_datasets/._Ready_PB1_aln.tree
- S1_File/step3Genotype_nomenclature_datasets/.DS_Store
- __MACOSX/S1_File/step3Genotype_nomenclature_datasets/._.DS_Store
- S1_File/step3Genotype_nomenclature_datasets/Ready_NP_aln.tree
- __MACOSX/S1_File/step3Genotype_nomenclature_datasets/._Ready_NP_aln.tree
- S1_File/step3Genotype_nomenclature_datasets/TreeCluster.sh
- __MACOSX/S1_File/step3Genotype_nomenclature_datasets/._TreeCluster.sh
- S1_File/step3Genotype_nomenclature_datasets/Country_classification.csv
- __MACOSX/S1_File/step3Genotype_nomenclature_datasets/._Country_classification.csv
- S1_File/step3Genotype_nomenclature_datasets/virus_ID_databse.txt
- __MACOSX/S1_File/step3Genotype_nomenclature_datasets/._virus_ID_databse.txt
- S1_File/step3Genotype_nomenclature_datasets/Ready_PA_aln.tree
- __MACOSX/S1_File/step3Genotype_nomenclature_datasets/._Ready_PA_aln.tree
- S1_File/step3Genotype_nomenclature_datasets/Ready_MP_aln.tree
- __MACOSX/S1_File/step3Genotype_nomenclature_datasets/._Ready_MP_aln.tree
- S1_File/step3Genotype_nomenclature_datasets/step3Create_virus_ID_databse.ipynb
- __MACOSX/S1_File/step3Genotype_nomenclature_datasets/._step3Create_virus_ID_databse.ipynb
- S1_File/step3Genotype_nomenclature_datasets/Ready_HA_aln.tree
- __MACOSX/S1_File/step3Genotype_nomenclature_datasets/._Ready_HA_aln.tree
- S1_File/step3Genotype_nomenclature_datasets/Ready_PB2_aln.tree
- __MACOSX/S1_File/step3Genotype_nomenclature_datasets/._Ready_PB2_aln.tree
- S1_File/step3Genotype_nomenclature_datasets/Ready_NA_aln.tree
- __MACOSX/S1_File/step3Genotype_nomenclature_datasets/._Ready_NA_aln.tree
- S1_File/step3Genotype_nomenclature_datasets/Ready_NS_aln.tree
- __MACOSX/S1_File/step3Genotype_nomenclature_datasets/._Ready_NS_aln.tree
- S1_File/step5_Fig4A/link_clustering.py
- __MACOSX/S1_File/step5_Fig4A/._link_clustering.py
- S1_File/step5_Fig4A/.DS_Store
- __MACOSX/S1_File/step5_Fig4A/._.DS_Store
- S1_File/step5_Fig4A/IAVs_homologous_network_maxS0.648655_maxD0.510495.comm2nodes.txt
- __MACOSX/S1_File/step5_Fig4A/._IAVs_homologous_network_maxS0.648655_maxD0.510495.comm2nodes.txt
- S1_File/step5_Fig4A/fig4A/
- __MACOSX/S1_File/step5_Fig4A/._fig4A
- S1_File/step5_Fig4A/Fig4.tif
- __MACOSX/S1_File/step5_Fig4A/._Fig4.tif
- S1_File/step5_Fig4A/communities_estimate.sh
- __MACOSX/S1_File/step5_Fig4A/._communities_estimate.sh
- S1_File/step5_Fig4A/num_of_comm.py
- __MACOSX/S1_File/step5_Fig4A/._num_of_comm.py
- S1_File/Fig1/.DS_Store
- __MACOSX/S1_File/Fig1/._.DS_Store
- S1_File/Fig1/fig1B/
- __MACOSX/S1_File/Fig1/._fig1B
- S1_File/Fig1/fig1A/
- __MACOSX/S1_File/Fig1/._fig1A
- S1_File/step2threshold_estimate(S2_Fig)/distance_analysisMP/
- __MACOSX/S1_File/step2threshold_estimate(S2_Fig)/._distance_analysisMP
- S1_File/step2threshold_estimate(S2_Fig)/distance_analysisHA/
- __MACOSX/S1_File/step2threshold_estimate(S2_Fig)/._distance_analysisHA
- S1_File/step2threshold_estimate(S2_Fig)/distance_analysisNP/
- __MACOSX/S1_File/step2threshold_estimate(S2_Fig)/._distance_analysisNP
- S1_File/step2threshold_estimate(S2_Fig)/.DS_Store
- __MACOSX/S1_File/step2threshold_estimate(S2_Fig)/._.DS_Store
- S1_File/step2threshold_estimate(S2_Fig)/distance_analysisPA/
- __MACOSX/S1_File/step2threshold_estimate(S2_Fig)/._distance_analysisPA
- S1_File/step2threshold_estimate(S2_Fig)/distance_analysisPB2/
- __MACOSX/S1_File/step2threshold_estimate(S2_Fig)/._distance_analysisPB2
- S1_File/step2threshold_estimate(S2_Fig)/distance_analysisNA/
- __MACOSX/S1_File/step2threshold_estimate(S2_Fig)/._distance_analysisNA
- S1_File/step2threshold_estimate(S2_Fig)/distance_analysisNS/
- __MACOSX/S1_File/step2threshold_estimate(S2_Fig)/._distance_analysisNS
- S1_File/step2threshold_estimate(S2_Fig)/clstr_results.csv
- __MACOSX/S1_File/step2threshold_estimate(S2_Fig)/._clstr_results.csv
- S1_File/step2threshold_estimate(S2_Fig)/median_distance.py
- __MACOSX/S1_File/step2threshold_estimate(S2_Fig)/._median_distance.py
- S1_File/step2threshold_estimate(S2_Fig)/S2_Fig.pdf
- __MACOSX/S1_File/step2threshold_estimate(S2_Fig)/._S2_Fig.pdf
- S1_File/step2threshold_estimate(S2_Fig)/distance_analysisPB1/
- __MACOSX/S1_File/step2threshold_estimate(S2_Fig)/._distance_analysisPB1
- S1_File/step4 Network_construction/network_construction.py
- __MACOSX/S1_File/step4 Network_construction/._network_construction.py
- S1_File/step4 Network_construction/.DS_Store
- __MACOSX/S1_File/step4 Network_construction/._.DS_Store
- S1_File/step4 Network_construction/IAVs_homologous_network.csv
- __MACOSX/S1_File/step4 Network_construction/._IAVs_homologous_network.csv
- S1_File/step1data&MLtree(S1_Fig&S1_Table)/.DS_Store
- __MACOSX/S1_File/step1data&MLtree(S1_Fig&S1_Table)/._.DS_Store
- S1_File/step1data&MLtree(S1_Fig&S1_Table)/step1_data_prepare/
- __MACOSX/S1_File/step1data&MLtree(S1_Fig&S1_Table)/._step1_data_prepare
- S1_File/step1data&MLtree(S1_Fig&S1_Table)/step2_downsample(S1_Fig&S1_Table)/
- __MACOSX/S1_File/step1data&MLtree(S1_Fig&S1_Table)/._step2_downsample(S1_Fig&S1_Table)
- S1_File/step1data&MLtree(S1_Fig&S1_Table)/step3_MLtree_construction/
- __MACOSX/S1_File/step1data&MLtree(S1_Fig&S1_Table)/._step3_MLtree_construction
- S1_File/Fig2/network.csv
- __MACOSX/S1_File/Fig2/._network.csv
- S1_File/Fig2/.DS_Store
- __MACOSX/S1_File/Fig2/._.DS_Store
- S1_File/Fig2/Fig2.gephi
- __MACOSX/S1_File/Fig2/._Fig2.gephi
- S1_File/Fig2/nodes_feature.csv
- __MACOSX/S1_File/Fig2/._nodes_feature.csv
- S1_File/Fig3/NorthAmericaH5.txt
- __MACOSX/S1_File/Fig3/._NorthAmericaH5.txt
- S1_File/Fig3/.DS_Store
- __MACOSX/S1_File/Fig3/._.DS_Store
- S1_File/Fig3/IAVs_homologous_network_maxS0.648655_maxD0.510495.comm2nodes.txt
- __MACOSX/S1_File/Fig3/._IAVs_homologous_network_maxS0.648655_maxD0.510495.comm2nodes.txt
- S1_File/Fig3/Fig3.tif
- __MACOSX/S1_File/Fig3/._Fig3.tif
- S1_File/Fig3/ChinaH5.txt
- __MACOSX/S1_File/Fig3/._ChinaH5.txt
- S1_File/Fig3/EuropeH5.txt
- __MACOSX/S1_File/Fig3/._EuropeH5.txt
- S1_File/Fig3/eachnoderisk.py
- __MACOSX/S1_File/Fig3/._eachnoderisk.py
- S1_File/Fig3/cumulative_distribution.R
- __MACOSX/S1_File/Fig3/._cumulative_distribution.R
- S1_File/step6_Fig4B&C/step1_cluster_partition/link_clustering.py
- __MACOSX/S1_File/step6_Fig4B&C/step1_cluster_partition/._link_clustering.py
- S1_File/step6_Fig4B&C/step1_cluster_partition/.DS_Store
- __MACOSX/S1_File/step6_Fig4B&C/step1_cluster_partition/._.DS_Store
- S1_File/step6_Fig4B&C/step1_cluster_partition/H5wild.other/
- __MACOSX/S1_File/step6_Fig4B&C/step1_cluster_partition/._H5wild.other
- S1_File/step6_Fig4B&C/step1_cluster_partition/step2percolation_output.py
- __MACOSX/S1_File/step6_Fig4B&C/step1_cluster_partition/._step2percolation_output.py
- S1_File/step6_Fig4B&C/step1_cluster_partition/H5Dom.gal/
- __MACOSX/S1_File/step6_Fig4B&C/step1_cluster_partition/._H5Dom.gal
- S1_File/step6_Fig4B&C/step1_cluster_partition/H5wild.gal/
- __MACOSX/S1_File/step6_Fig4B&C/step1_cluster_partition/._H5wild.gal
- S1_File/step6_Fig4B&C/step1_cluster_partition/H5wild.ans/
- __MACOSX/S1_File/step6_Fig4B&C/step1_cluster_partition/._H5wild.ans
- S1_File/step6_Fig4B&C/step1_cluster_partition/H5Dom.ans/
- __MACOSX/S1_File/step6_Fig4B&C/step1_cluster_partition/._H5Dom.ans
- S1_File/step6_Fig4B&C/step1_cluster_partition/H5Dom.other/
- __MACOSX/S1_File/step6_Fig4B&C/step1_cluster_partition/._H5Dom.other
- S1_File/step6_Fig4B&C/step1_cluster_partition/step1percolation_commu_cluster.py
- __MACOSX/S1_File/step6_Fig4B&C/step1_cluster_partition/._step1percolation_commu_cluster.py
- S1_File/step6_Fig4B&C/step2collection/.DS_Store
- __MACOSX/S1_File/step6_Fig4B&C/step2collection/._.DS_Store
- S1_File/step6_Fig4B&C/step2collection/collection.xlsx
- __MACOSX/S1_File/step6_Fig4B&C/step2collection/._collection.xlsx
- S1_File/step6_Fig4B&C/step2collection/Risk_for_complete network.xlsx
- __MACOSX/S1_File/step6_Fig4B&C/step2collection/._Risk_for_complete network.xlsx
- S1_File/step6_Fig4B&C/step3fig4B&C/Host prediction for surveillance_output.xlsx
- __MACOSX/S1_File/step6_Fig4B&C/step3fig4B&C/._Host prediction for surveillance_output.xlsx
- S1_File/step6_Fig4B&C/step3fig4B&C/Host prediction for surveillance.pdf
- __MACOSX/S1_File/step6_Fig4B&C/step3fig4B&C/._Host prediction for surveillance.pdf
- S1_File/step6_Fig4B&C/step3fig4B&C/.DS_Store
- __MACOSX/S1_File/step6_Fig4B&C/step3fig4B&C/._.DS_Store
- S1_File/step6_Fig4B&C/step3fig4B&C/cross species transmission_output.xlsx
- __MACOSX/S1_File/step6_Fig4B&C/step3fig4B&C/._cross species transmission_output.xlsx
- S1_File/step6_Fig4B&C/step3fig4B&C/min-max_normalisation.py
- __MACOSX/S1_File/step6_Fig4B&C/step3fig4B&C/._min-max_normalisation.py
- S1_File/step6_Fig4B&C/step3fig4B&C/cross species transmission.pdf
- __MACOSX/S1_File/step6_Fig4B&C/step3fig4B&C/._cross species transmission.pdf
- S1_File/step6_Fig4B&C/step3fig4B&C/cross species transmission.xlsx
- __MACOSX/S1_File/step6_Fig4B&C/step3fig4B&C/._cross species transmission.xlsx
- S1_File/step6_Fig4B&C/step3fig4B&C/cross species transmission.csv
- __MACOSX/S1_File/step6_Fig4B&C/step3fig4B&C/._cross species transmission.csv
- S1_File/step6_Fig4B&C/step3fig4B&C/Host prediction for surveillance.xlsx
- __MACOSX/S1_File/step6_Fig4B&C/step3fig4B&C/._Host prediction for surveillance.xlsx
- S1_File/step6_Fig4B&C/step3fig4B&C/Host prediction for surveillance.csv
- __MACOSX/S1_File/step6_Fig4B&C/step3fig4B&C/._Host prediction for surveillance.csv
- S1_File/step6_Fig4B&C/step3fig4B&C/makeHeatmap.R
- __MACOSX/S1_File/step6_Fig4B&C/step3fig4B&C/._makeHeatmap.R
- S1_File/step5_Fig4A/fig4A/NorthAmericaA_H5.csv
- __MACOSX/S1_File/step5_Fig4A/fig4A/._NorthAmericaA_H5.csv
- S1_File/step5_Fig4A/fig4A/.DS_Store
- __MACOSX/S1_File/step5_Fig4A/fig4A/._.DS_Store
- S1_File/step5_Fig4A/fig4A/ChinaB_H5.csv
- __MACOSX/S1_File/step5_Fig4A/fig4A/._ChinaB_H5.csv
- S1_File/step5_Fig4A/fig4A/standardH5.pdf
- __MACOSX/S1_File/step5_Fig4A/fig4A/._standardH5.pdf
- S1_File/step5_Fig4A/fig4A/EuropeB_H5.csv
- __MACOSX/S1_File/step5_Fig4A/fig4A/._EuropeB_H5.csv
- S1_File/step5_Fig4A/fig4A/standardH5.csv
- __MACOSX/S1_File/step5_Fig4A/fig4A/._standardH5.csv
- S1_File/step5_Fig4A/fig4A/ChinaA_H5.csv
- __MACOSX/S1_File/step5_Fig4A/fig4A/._ChinaA_H5.csv
- S1_File/step5_Fig4A/fig4A/outputH5.xlsx
- __MACOSX/S1_File/step5_Fig4A/fig4A/._outputH5.xlsx
- S1_File/step5_Fig4A/fig4A/NorthAmericaB_H5.csv
- __MACOSX/S1_File/step5_Fig4A/fig4A/._NorthAmericaB_H5.csv
- S1_File/step5_Fig4A/fig4A/combineH5.xlsx
- __MACOSX/S1_File/step5_Fig4A/fig4A/._combineH5.xlsx
- S1_File/step5_Fig4A/fig4A/makeHeatmap.R
- __MACOSX/S1_File/step5_Fig4A/fig4A/._makeHeatmap.R
- S1_File/step5_Fig4A/fig4A/risk_compute.py
- __MACOSX/S1_File/step5_Fig4A/fig4A/._risk_compute.py
- S1_File/step5_Fig4A/fig4A/EuropeA_H5.csv
- __MACOSX/S1_File/step5_Fig4A/fig4A/._EuropeA_H5.csv
- S1_File/Fig1/fig1B/log-standardH5.csv
- __MACOSX/S1_File/Fig1/fig1B/._log-standardH5.csv
- S1_File/Fig1/fig1B/.DS_Store
- __MACOSX/S1_File/Fig1/fig1B/._.DS_Store
- S1_File/Fig1/fig1B/logstandardH5.pdf
- __MACOSX/S1_File/Fig1/fig1B/._logstandardH5.pdf
- S1_File/Fig1/fig1B/normalisation.ipynb
- __MACOSX/S1_File/Fig1/fig1B/._normalisation.ipynb
- S1_File/Fig1/fig1B/makeHeatmap.R
- __MACOSX/S1_File/Fig1/fig1B/._makeHeatmap.R
- S1_File/Fig1/fig1B/log-standardH5.xlsx
- __MACOSX/S1_File/Fig1/fig1B/._log-standardH5.xlsx
- S1_File/Fig1/fig1A/.DS_Store
- __MACOSX/S1_File/Fig1/fig1A/._.DS_Store
- S1_File/Fig1/fig1A/H5_distribution.pdf
- __MACOSX/S1_File/Fig1/fig1A/._H5_distribution.pdf
- S1_File/Fig1/fig1A/H5_statistics.xlsx
- __MACOSX/S1_File/Fig1/fig1A/._H5_statistics.xlsx
- S1_File/Fig1/fig1A/figS1.R
- __MACOSX/S1_File/Fig1/fig1A/._figS1.R
- S1_File/Fig1/fig1A/Ready_HA.txt
- __MACOSX/S1_File/Fig1/fig1A/._Ready_HA.txt
- S1_File/Fig1/fig1A/H5_Region_Year_Statistics.xlsx
- __MACOSX/S1_File/Fig1/fig1A/._H5_Region_Year_Statistics.xlsx
- S1_File/Fig1/fig1A/sequence statistical.ipynb
- __MACOSX/S1_File/Fig1/fig1A/._sequence statistical.ipynb
- S1_File/step2threshold_estimate(S2_Fig)/distance_analysisMP/.DS_Store
- __MACOSX/S1_File/step2threshold_estimate(S2_Fig)/distance_analysisMP/._.DS_Store
- S1_File/step2threshold_estimate(S2_Fig)/distance_analysisMP/distance_computation.py
- __MACOSX/S1_File/step2threshold_estimate(S2_Fig)/distance_analysisMP/._distance_computation.py
- S1_File/step2threshold_estimate(S2_Fig)/distance_analysisMP/Ready_MP_aln.tree
- __MACOSX/S1_File/step2threshold_estimate(S2_Fig)/distance_analysisMP/._Ready_MP_aln.tree
- S1_File/step2threshold_estimate(S2_Fig)/distance_analysisHA/.DS_Store
- __MACOSX/S1_File/step2threshold_estimate(S2_Fig)/distance_analysisHA/._.DS_Store
- S1_File/step2threshold_estimate(S2_Fig)/distance_analysisHA/distance_computation.py
- __MACOSX/S1_File/step2threshold_estimate(S2_Fig)/distance_analysisHA/._distance_computation.py
- S1_File/step2threshold_estimate(S2_Fig)/distance_analysisHA/Ready_HA_aln.tree
- __MACOSX/S1_File/step2threshold_estimate(S2_Fig)/distance_analysisHA/._Ready_HA_aln.tree
- S1_File/step2threshold_estimate(S2_Fig)/distance_analysisNP/.DS_Store
- __MACOSX/S1_File/step2threshold_estimate(S2_Fig)/distance_analysisNP/._.DS_Store
- S1_File/step2threshold_estimate(S2_Fig)/distance_analysisNP/Ready_NP_aln.tree
- __MACOSX/S1_File/step2threshold_estimate(S2_Fig)/distance_analysisNP/._Ready_NP_aln.tree
- S1_File/step2threshold_estimate(S2_Fig)/distance_analysisNP/distance_computation.py
- __MACOSX/S1_File/step2threshold_estimate(S2_Fig)/distance_analysisNP/._distance_computation.py
- S1_File/step2threshold_estimate(S2_Fig)/distance_analysisPA/.DS_Store
- __MACOSX/S1_File/step2threshold_estimate(S2_Fig)/distance_analysisPA/._.DS_Store
- S1_File/step2threshold_estimate(S2_Fig)/distance_analysisPA/distance_computation.py
- __MACOSX/S1_File/step2threshold_estimate(S2_Fig)/distance_analysisPA/._distance_computation.py
- S1_File/step2threshold_estimate(S2_Fig)/distance_analysisPA/Ready_PA_aln.tree
- __MACOSX/S1_File/step2threshold_estimate(S2_Fig)/distance_analysisPA/._Ready_PA_aln.tree
- S1_File/step2threshold_estimate(S2_Fig)/distance_analysisPB2/.DS_Store
- __MACOSX/S1_File/step2threshold_estimate(S2_Fig)/distance_analysisPB2/._.DS_Store
- S1_File/step2threshold_estimate(S2_Fig)/distance_analysisPB2/distance_computation.py
- __MACOSX/S1_File/step2threshold_estimate(S2_Fig)/distance_analysisPB2/._distance_computation.py
- S1_File/step2threshold_estimate(S2_Fig)/distance_analysisPB2/Ready_PB2_aln.tree
- __MACOSX/S1_File/step2threshold_estimate(S2_Fig)/distance_analysisPB2/._Ready_PB2_aln.tree
- S1_File/step2threshold_estimate(S2_Fig)/distance_analysisNA/.DS_Store
- __MACOSX/S1_File/step2threshold_estimate(S2_Fig)/distance_analysisNA/._.DS_Store
- S1_File/step2threshold_estimate(S2_Fig)/distance_analysisNA/distance_computation.py
- __MACOSX/S1_File/step2threshold_estimate(S2_Fig)/distance_analysisNA/._distance_computation.py
- S1_File/step2threshold_estimate(S2_Fig)/distance_analysisNA/Ready_NA_aln.tree
- __MACOSX/S1_File/step2threshold_estimate(S2_Fig)/distance_analysisNA/._Ready_NA_aln.tree
- S1_File/step2threshold_estimate(S2_Fig)/distance_analysisNS/.DS_Store
- __MACOSX/S1_File/step2threshold_estimate(S2_Fig)/distance_analysisNS/._.DS_Store
- S1_File/step2threshold_estimate(S2_Fig)/distance_analysisNS/distance_computation.py
- __MACOSX/S1_File/step2threshold_estimate(S2_Fig)/distance_analysisNS/._distance_computation.py
- S1_File/step2threshold_estimate(S2_Fig)/distance_analysisNS/Ready_NS_aln.tree
- __MACOSX/S1_File/step2threshold_estimate(S2_Fig)/distance_analysisNS/._Ready_NS_aln.tree
- S1_File/step2threshold_estimate(S2_Fig)/distance_analysisPB1/Ready_PB1_aln.tree
- __MACOSX/S1_File/step2threshold_estimate(S2_Fig)/distance_analysisPB1/._Ready_PB1_aln.tree
- S1_File/step2threshold_estimate(S2_Fig)/distance_analysisPB1/.DS_Store
- __MACOSX/S1_File/step2threshold_estimate(S2_Fig)/distance_analysisPB1/._.DS_Store
- S1_File/step2threshold_estimate(S2_Fig)/distance_analysisPB1/distance_computation.py
- __MACOSX/S1_File/step2threshold_estimate(S2_Fig)/distance_analysisPB1/._distance_computation.py
- S1_File/step1data&MLtree(S1_Fig&S1_Table)/step1_data_prepare/step2wholegenome_seuqnces(accession ID)/
- __MACOSX/S1_File/step1data&MLtree(S1_Fig&S1_Table)/step1_data_prepare/._step2wholegenome_seuqnces(accession ID)
- S1_File/step1data&MLtree(S1_Fig&S1_Table)/step1_data_prepare/.DS_Store
- __MACOSX/S1_File/step1data&MLtree(S1_Fig&S1_Table)/step1_data_prepare/._.DS_Store
- S1_File/step1data&MLtree(S1_Fig&S1_Table)/step1_data_prepare/step1Raw data(accession ID)/
- __MACOSX/S1_File/step1data&MLtree(S1_Fig&S1_Table)/step1_data_prepare/._step1Raw data(accession ID)
- S1_File/step1data&MLtree(S1_Fig&S1_Table)/step2_downsample(S1_Fig&S1_Table)/ID_subsample_H5Nx.csv
- __MACOSX/S1_File/step1data&MLtree(S1_Fig&S1_Table)/step2_downsample(S1_Fig&S1_Table)/._ID_subsample_H5Nx.csv
- S1_File/step1data&MLtree(S1_Fig&S1_Table)/step2_downsample(S1_Fig&S1_Table)/ID_subsample.csv
- __MACOSX/S1_File/step1data&MLtree(S1_Fig&S1_Table)/step2_downsample(S1_Fig&S1_Table)/._ID_subsample.csv
- S1_File/step1data&MLtree(S1_Fig&S1_Table)/step2_downsample(S1_Fig&S1_Table)/ID_subsample_H7Nx.csv
- __MACOSX/S1_File/step1data&MLtree(S1_Fig&S1_Table)/step2_downsample(S1_Fig&S1_Table)/._ID_subsample_H7Nx.csv
- S1_File/step1data&MLtree(S1_Fig&S1_Table)/step2_downsample(S1_Fig&S1_Table)/ID_subsample_H3Nx.csv
- __MACOSX/S1_File/step1data&MLtree(S1_Fig&S1_Table)/step2_downsample(S1_Fig&S1_Table)/._ID_subsample_H3Nx.csv
[truncated: 202 more entries]
