# Supplementary material for: Using homologous network to identify reassortment risk in H5Nx avian influenza viruses
Source: PLoS Comput Biol. 2025 Jul 22;21(7):e1013301. doi: 10.1371/journal.pcbi.1013301 (PMC12282916; doi:10.1371/journal.pcbi.1013301)
Supplement: S1 File — This ZIP archive includes the dataset and code used to reproduce the results of this study. (ZIP) [file pcbi.1013301.s012.zip › S1_File/step3Genotype_nomenclature_datasets/Ready_PB1_aln.tree]

(((('EPI_ISL_168901|2014.614|Human|NewZealand|H3N2|3C.2':0.0,'EPI_ISL_167920|2014.518|Human|CostaRica|H3N2|3C.2':0.0):0.000000006,(((((((((('EPI_ISL_234038|2016.566|Human|Colombia|H3N2|3C.2':0.003369849,((('EPI_ISL_219206|2016.158|Human|USA|H3N2|3C.2':0.000478323,('EPI_ISL_211680|2015.964|Human|Trinidad|H3N2|3C.2':0.001921691,'EPI_ISL_219136|2016.016|Human|Trinidad|H3N2|3C.2':0.002421319)0.921:0.001441386)0.000:0.000000006,'EPI_ISL_206219|2015.742|Human|TheCaribbean|H3N2|3C.2':0.000957706)0.000:0.000000006,'EPI_ISL_201208|2015.521|Human|Colombia|H3N2|3C.2':0.000957814)0.000:0.000000006)0.964:0.001919876,(('EPI_ISL_223175|2016.09|Human|Canada|H3N2|3C.2':0.000478851,'EPI_ISL_257199|2015.723|Human|Emirates|H3N2|3C.2':0.000000006)0.928:0.000478874,'EPI_ISL_199519|2015.455|Human|Uruguay|H3N2|3C.2':0.001921000)0.000:0.000000006)0.516:0.000000006,'EPI_ISL_194949|2015.197|Human|Dominica|H3N2|3C.2':0.001439189)0.000:0.000000006,(((((('EPI_ISL_232988|2016.189|Human|Ecuador|H3N2|3C.2':0.002897882,('EPI_ISL_286775|2015.041|Human|UK|H3N2|3C.2':0.000746166,(('EPI_ISL_288107|2015.304|Human|Australia|H3N2|3C.2a':0.000000006,'EPI_ISL_205203|2015.529|Human|Argentina|H3N2|3C.2a':0.001442353)0.930:0.000962153,('EPI_ISL_200701|2015.222|Human|Brazil|H3N2|3C.2':0.000959610,('EPI_ISL_195901|2015.54|Human|Panama|H3N2|3C.2':0.000479353,'EPI_ISL_251666|2015.164|Human|USA|H3N2|3C.2a':0.000479250)0.000:0.000000006)0.000:0.000000006)0.621:0.000000165)0.258:0.000478096)0.773:0.000481329,('EPI_ISL_286021|2014.973|Human|UK|H3N2|3C.2':0.001241557,(('EPI_ISL_205254|2015.712|Human|USA|H3N2|3C.2':0.000961350,('EPI_ISL_251814|2015.542|Human|USA|H3N2|3C.2':0.000000006,('EPI_ISL_208604|2015.784|Human|Canada|H3N2|3C.2':0.000960209,('EPI_ISL_203578|2015.625|Human|USA|H3N2|3C.2':0.001440967,('EPI_ISL_251815|2015.419|Human|USA|H3N2|3C.2':0.0,'EPI_ISL_193325|2015.419|Human|USA|H3N2|3C.2':0.0):0.000479940)0.000:0.000000006)0.000:0.000000006)0.000:0.000000006)0.888:0.000962819,'EPI_ISL_257203|2015.723|Human|Emirates|H3N2|3C.2':0.000480697)0.030:0.000478229)0.216:0.000000052)0.000:0.000000006,'EPI_ISL_237358|2015.729|Human|Guam|H3N2|3C.2':0.002405439)0.000:0.000000006,('EPI_ISL_206103|2015.644|Human|Laos|H3N2|3C.2':0.000000006,('EPI_ISL_289089|2016.549|Human|Australia|H3N2|3C.2':0.001445968,'EPI_ISL_259154|2016.514|Human|VietNam|H3N2|3C.2':0.000964623)0.772:0.000476791)0.918:0.000958535)0.000:0.000000006,('EPI_ISL_193336|2015.353|Human|Peru|H3N2|3C.2':0.000481339,'EPI_ISL_232999|2016.238|Human|Brazil|H3N2|3C.2':0.002894536)0.756:0.000478383)0.000:0.000000006,((('EPI_ISL_205782|2015.893|Human|Sweden|H3N2|3C.2':0.000963865,('EPI_ISL_239115|2016.497|Human|Singapore|H3N2|3C.2':0.001439752,('EPI_ISL_224200|2016.153|Human|Italy|H3N2|3C.2':0.000958752,('EPI_ISL_230360|2016.24|Human|Russia|H3N2|3C.2':0.001439382,('EPI_ISL_233472|2016.47|Human|Bangladesh|H3N2|3C.2':0.000958648,('EPI_ISL_242714|2016.434|Human|Oman|H3N2|3C.2':0.000962835,'EPI_ISL_249988|2016.932|Human|Thailand|H3N2|3C.2':0.000477870)0.756:0.000481762)0.952:0.001441364)0.000:0.000000006)0.000:0.000000006)0.882:0.000958685)0.881:0.000958504,'EPI_ISL_203567|2015.685|Human|Nigeria|H3N2|3C.2':0.000959979)0.000:0.000000006,('EPI_ISL_211919|2015.742|Human|Nigeria|H3N2|3C.3a':0.001920778,'EPI_ISL_286998|2015.011|Human|UK|H3N2|3C.2':0.000000006)0.658:0.000000052)0.000:0.000000006)0.000:0.000000006)0.000:0.000000006,('EPI_ISL_205278|2015.627|Human|Bolivia|H3N2|3C.2':0.002401931,('EPI_ISL_202078|2015.748|Human|USA|H3N2|3C.2':0.000957649,'EPI_ISL_197276|2015.589|Human|Paraguay|H3N2|3C.2':0.002402759)0.000:0.000000006)0.903:0.000478601)0.926:0.000959932,'EPI_ISL_195934|2014.764|Human|Singapore|H3N2|3C.2':0.001438621)0.000:0.000000006,(((((('EPI_ISL_253770|2016.016|Human|Taiwan|H3N2|3C.2':0.003395124,('EPI_ISL_215618|2015.74|Human|BurkinaFaso|H3N2|3C.2':0.000000006,'EPI_ISL_215614|2015.745|Human|BurkinaFaso|H3N2|3C.2a':0.000958440)0.964:0.001939222)0.762:0.000463764,(('EPI_ISL_219106|2015.781|Human|Bangladesh|H3N2|3C.2a':0.001436912,('EPI_ISL_207435|2015.668|Human|Taiwan|H3N2|3C.2a':0.002896303,(((('EPI_ISL_393415|2015.981|Human|China|H3N2|3C.2':0.000478345,(((((((('EPI_ISL_268328|2017.236|Human|Tanzania|H3N2|3C.2a1':0.002899641,'EPI_ISL_244879|2016.773|Human|Philippines|H3N2|3C.2a1':0.000964893)0.733:0.000474108,('EPI_ISL_273651|2017.099|Human|Russia|H3N2|3C.2a1':0.000478497,(((('EPI_ISL_14847576|2022.011|Human|Chile|H3N2|3C.2a1b.2a.2a':0.000000006,((('EPI_ISL_12471330|2022.301|Human|Spain|H3N2|3C.2a1b.2a.2a.3':0.011634590,(('EPI_ISL_8882155|2021.951|Human|Spain|H3N2|3C.2a1b.2a.2c':0.010910798,'EPI_ISL_11766275|2022.123|Human|Spain|H3N2|3C.2a1b.2a.2a.1':0.008717408)0.914:0.005754033,(('EPI_ISL_8882130|2021.964|Human|Spain|H3N2|3C.2a1b.2a.2c':0.004319719,'EPI_ISL_12471307|2022.277|Human|Spain|H3N2|3C.2a1b.2a.2c':0.002485203)0.993:0.005159258,'EPI_ISL_8882136|2021.97|Human|Spain|H3N2|3C.2a1b.2a.2a.1':0.002271640)0.883:0.002442528)0.941:0.006256052)0.610:0.003019332,('EPI_ISL_368904|2019.211|Human|Germany|H3N2|3C.2a1b.1':0.002403205,(((('EPI_ISL_426369|2020.096|Human|Sweden|H3N2|3C.2a1b.1a':0.001442352,(((((((('EPI_ISL_416827|2019.855|Human|Kuwait|H3N2|3C.2a1b.1':0.000000006,'EPI_ISL_418523|2019.882|Human|Afghanistan|H3N2|3C.2a1b.1':0.000479048)0.937:0.000958869,('EPI_ISL_413723|2019.849|Human|Mali|H3N2|3C.2a1b.1':0.000000006,'EPI_ISL_766808|2020.172|Human|Mali|H3N2|3C.2a1b.1':0.001439930)0.920:0.000958596)0.000:0.000000006,('EPI_ISL_404576|2019.896|Human|Emirates|H3N2|3C.2a1b.1':0.000000006,('EPI_ISL_5983972|2021.677|Human|Oman|H3N2|3C.2a1b.1':0.003393066,((('EPI_ISL_5983942|2021.688|Human|Oman|H3N2|3C.2a1b.2a.2':0.000000006,'EPI_ISL_14862717|2022.449|Human|Oman|H3N2|3C.2a1b.2a.2':0.000478837)0.959:0.001442539,('EPI_ISL_6600750|2021.814|Human|USA|H3N2|3C.2a1b.2a.2':0.001925328,(('EPI_ISL_5983983|2021.715|Human|USA|H3N2|3C.2a1b.2a.2':0.0,'EPI_ISL_5979537|2021.734|Human|USA|H3N2|3C.2a1b.2a.2':0.0,'EPI_ISL_5327606|2021.715|Human|USA|H3N2|3C.2a1b.2a.2':0.0):0.000000006,('EPI_ISL_12942939|2021.967|Human|Netherlands|H3N2|3C.2a1b.2a.2':0.001449586,'EPI_ISL_12853611|2022.332|Human|Netherlands|H3N2|3C.2a1b.2a.2':0.001928530)0.881:0.000955702)0.785:0.000478659)0.757:0.000482474)0.770:0.000476259,('EPI_ISL_12710566|2021.899|Human|Norway|H3N2|3C.2a1b.2a.2':0.000478223,('EPI_ISL_13339915|2021.841|Human|Emirates|H3N2|3C.2a1b.2a.2':0.001918762,((('EPI_ISL_14005334|2022.304|Human|USA|H3N2|3C.2a1b.2a.2':0.000000006,((('EPI_ISL_14542069|2022.548|Human|France|H3N2|3C.2a1b.2a.2b':0.000479263,('EPI_ISL_14862566|2022.515|Human|USA|H3N2|3C.2a1b.2a.2b':0.000479204,'EPI_ISL_13896394|2020.377|Human|USA|H3N2|3C.2a1b.2a.2b':0.000959666)0.000:0.000000006)0.000:0.000000006,'EPI_ISL_14950232|2022.605|Human|Georgia|H3N2|3C.2a1b.2a.2b':0.000479599)0.000:0.000000006,(((('EPI_ISL_13560691|2022.332|Human|USA|H3N2|3C.2a1b.2a.2b':0.0,'EPI_ISL_14036153|2022.46|Human|TheCaribbean|H3N2|3C.2a1b.2a.2b':0.0):0.000000006,'EPI_ISL_13896416|2020.393|Human|USA|H3N2|3C.2a1b.2a.2b':0.000479170)0.000:0.000000006,('EPI_ISL_13896410|2020.391|Human|USA|H3N2|3C.2a1b.2a.2b':0.000479170,('EPI_ISL_15683243|2022.748|Human|Brazil|H3N2|3C.2a1b.2a.2b':0.000959629,'EPI_ISL_15683241|2022.734|Human|Brazil|H3N2|3C.2a1b.2a.2b':0.001440771)0.000:0.000000006)0.000:0.000000006)1.000:0.000000006,('EPI_ISL_13896414|2020.391|Human|USA|H3N2|3C.2a1b.2a.2b':0.001921931,'EPI_ISL_13560697|2022.332|Human|USA|H3N2|3C.2a1b.2a.2b':0.000000006)0.892:0.000959493)0.000:0.000000006)0.729:0.000000006)0.988:0.001920839,((('EPI_ISL_14755432|2022.592|Human|Sweden|H3N2|3C.2a1b.2a.2b':0.000958016,('EPI_ISL_14934945|2022.529|Human|Chile|H3N2|3C.2a1b.2a.2b':0.000958011,('EPI_ISL_14811843|2022.622|Human|Spain|H3N2|3C.2a1b.2a.2a.1b':0.000517056,'EPI_ISL_14870431|2022.416|Human|SouthAfrica|H3N2|3C.2a1b.2a.2b':0.001438580)0.625:0.000000052)0.000:0.000000006)0.000:0.000000006,((('EPI_ISL_7988203|2021.948|Human|Netherlands|H3N2|3C.2a1b.2a.2b':0.000478753,'EPI_ISL_13338029|2022.351|Human|UK|H3N2|3C.2a1b.2a.2b':0.000958799)0.000:0.000000006,('EPI_ISL_14925935|2022.381|Human|Germany|H3N2|3C.2a1b.2a.2b':0.000478347,('EPI_ISL_14924362|2022.647|Human|Spain|H3N2|3C.2a1b.2a.2a.1':0.000958379,((('EPI_ISL_15714603|2022.753|Human|Spain|H3N2|3C.2a1b.2a.2b':0.000479038,('EPI_ISL_15690713|2022.784|Human|France|H3N2|3C.2a1b.2a.2b':0.000000006,('EPI_ISL_15210590|2022.721|Human|Spain|H3N2|3C.2a1b.2a.2b':0.000000006,'EPI_ISL_15701456|2022.819|Human|Spain|H3N2|3C.2a1b.2a.2b':0.001072272)1.000:0.000000006)0.000:0.000000006)0.837:0.000478900,(('EPI_ISL_15388047|2022.699|Human|Spain|H3N2|3C.2a1b.2a.2a.1b':0.000000006,('EPI_ISL_15689344|2022.668|Human|France|H3N2|3C.2a1b.2a.2a.1b':0.0,'EPI_ISL_15081645|2022.704|Human|Spain|H3N2|3C.2a1b.2a.2a.1b':0.0):0.000000006)0.885:0.000478853,'EPI_ISL_15388048|2022.74|Human|Spain|H3N2|3C.2a1b.2a.2b':0.000478872)0.000:0.000000006)0.000:0.000000006,(('EPI_ISL_15210611|2022.677|Human|Spain|H3N2|3C.2a1b.2a.2b':0.000503690,'EPI_ISL_15579604|2022.803|Human|Spain|H3N2|3C.2a1b.2a.2b':0.001543097)0.713:0.000000006,'EPI_ISL_15714964|2022.748|Human|Spain|H3N2|3C.2a1b.2a.2b':0.000000006)1.000:0.000000006)0.000:0.000000006)0.930:0.000958180)0.000:0.000000006)0.000:0.000000006,'EPI_ISL_12429516|2022.282|Human|Netherlands|H3N2|3C.2a1b.2a.2b':0.000957932)0.000:0.000000006)0.000:0.000000006,(('EPI_ISL_13326480|2022.301|Human|Austria|H3N2|3C.2a1b.2a.2b':0.0,'EPI_ISL_13390140|2022.31|Human|Denmark|H3N2|3C.2a1b.2a.2b':0.0,'EPI_ISL_8929397|2021.901|Human|UK|H3N2|3C.2a1b.2a.2b':0.0):0.000000006,(('EPI_ISL_14727223|2022.507|Human|Emirates|H3N2|3C.2a1b.2a.2b':0.000000006,('EPI_ISL_14862595|2022.542|Human|Bahrain|H3N2|3C.2a1b.2a.2b':0.000478253,'EPI_ISL_15394430|2022.674|Human|Maldives|H3N2|3C.2a1b.2a.2b':0.002403131)0.000:0.000000006)0.900:0.000961063,('EPI_ISL_15610777|2022.745|Human|Thailand|H3N2|3C.2a1b.2a.2b':0.001441204,'EPI_ISL_15610791|2022.756|Human|Thailand|H3N2|3C.2a1b.2a.2b':0.000478746)0.786:0.000479496)0.877:0.000957592)0.000:0.000000006)0.000:0.000000006)0.860:0.000478347,('EPI_ISL_3534321|2021.532|Human|USA|H3N2|3C.2a1b.2a.2':0.0,'EPI_ISL_3534320|2021.532|Human|USA|H3N2|3C.2a1b.2a.2':0.0):0.001438354)0.000:0.000000006)0.000:0.000000006)0.897:0.000960372)0.854:0.000949143)0.994:0.002906978)0.835:0.000478902)0.857:0.000479507,'EPI_ISL_414748|2020.005|Human|Italy|H3N2|3C.2a1b.1a':0.000478827)0.000:0.000000006,(((('EPI_ISL_429851|2020.093|Human|Russia|H3N2|3C.2a1b.1a':0.000962706,'EPI_ISL_428668|2019.934|Human|UK|H3N2|3C.2a1b.1a':0.000963569)0.748:0.000476226,'EPI_ISL_1519354|2020.954|Human|Cameroon|H3N2|3C.2a1b.1a':0.002889032)0.000:0.000000006,(('EPI_ISL_517666|2020.077|Human|Australia|H3N2|3C.2a1b.1a':0.000000006,'EPI_ISL_409389|2019.964|Human|HongKong|H3N2|3C.2a1b.1a':0.000479215)0.942:0.000958972,'EPI_ISL_2484034|2020.068|Human|Belgium|H3N2|3C.2a1b.1':0.002406981)0.000:0.000000006)0.000:0.000000006,(('EPI_ISL_413722|2019.86|Human|Mali|H3N2|3C.2a1b.1a':0.000000006,('EPI_ISL_984711|2020.88|Human|Cotedivoire|H3N2|3C.2a1b.1a':0.002403231,('EPI_ISL_6760984|2020.795|Human|Senegal|H3N2|3C.2a1b.1a':0.002418983,('EPI_ISL_3534324|2021.43|Human|Cotedivoire|H3N2|3C.2a1b.1a':0.000478736,('EPI_ISL_4373562|2021.51|Human|USA|H3N2|3C.2a1b.1a':0.001439341,'EPI_ISL_4005746|2021.512|Human|Westafrica|H3N2|3C.2a1b.1a':0.000479138)0.000:0.000000006)0.939:0.000958611)0.000:0.000000006)0.929:0.000478541)0.852:0.000478834,'EPI_ISL_405011|2019.956|Human|Germany|H3N2|3C.2a1b.1a':0.000000006)0.000:0.000000006)0.588:0.000000006)0.000:0.000000006,(((((('EPI_ISL_400818|2019.778|Human|USA|H3N2|3C.2a1b.1':0.000478736,('EPI_ISL_393759|2019.386|Human|Togo|H3N2|3C.2a1b.1':0.000000006,'EPI_ISL_400776|2019.679|Human|Canada|H3N2|3C.2a1b.1':0.000000006)0.000:0.000000006)0.935:0.000959722,('EPI_ISL_766836|2020.15|Human|Mali|H3N2|3C.2a1b.1a':0.000478993,'EPI_ISL_399961|2019.904|Human|UK|H3N2|3C.2a1b.1a':0.000503622)0.417:0.000000052)0.000:0.000000006,(('EPI_ISL_414087|2019.959|Human|Italy|H3N2|3C.2a1b.1a':0.0,'EPI_ISL_395151|2019.721|Human|USA|H3N2|3C.2a1b.1a':0.0,'EPI_ISL_363927|2019.112|Human|Oman|H3N2|3C.2a1b.1':0.0):0.000000006,'EPI_ISL_514707|2020.104|Human|Brunei|H3N2|3C.2a1b.1a':0.003374403)0.000:0.000000006)1.000:0.000000006,'EPI_ISL_350610|2019.107|Human|Asia-Russia|H3N2|3C.2a1b.1':0.001920747)0.000:0.000000006,((((((((('EPI_ISL_480523|2020.038|Human|UK|H3N2|3C.2a1b.1a':0.001440837,((('EPI_ISL_12713978|2022.277|Human|USA|H3N2|3C.2a1b.1a':0.000478643,('EPI_ISL_13803394|2022.419|Human|Denmark|H3N2|3C.2a1b.1a':0.000478540,'EPI_ISL_14755421|2022.422|Human|Sweden|H3N2|3C.2a1b.1a':0.000000006)0.812:0.000478835)0.802:0.000478851,('EPI_ISL_7637940|2021.781|Human|Sweden|H3N2|3C.2a1b.1a':0.000000006,('EPI_ISL_12579920|2022.238|Human|Australia|H3N2|3C.2a1b.1a':0.001439400,('EPI_ISL_12713425|2022.219|Human|USA|H3N2|3C.2a1b.1a':0.0,'EPI_ISL_13284992|2022.219|Human|USA|H3N2|3C.2a1b.1a':0.0):0.000957576)0.728:0.000000006)0.000:0.000000006)0.921:0.000958120,(('EPI_ISL_9304976|2021.995|Human|Denmark|H3N2|3C.2a1b.1a':0.000478803,'EPI_ISL_12240183|2021.918|Human|Norway|H3N2|3C.2a1b.1a':0.000000006)0.921:0.000958515,'EPI_ISL_9388924|2021.668|Human|Ethiopia|H3N2|3C.2a1b.1a':0.000958642)0.000:0.000000006)0.996:0.003855694)0.000:0.000000006,((('EPI_ISL_430832|2020.066|Human|Asia-Russia|H3N2|3C.2a1b.1a':0.000959005,('EPI_ISL_435229|2020.123|Human|Korea|H3N2|3C.2a1b.1a':0.000478808,'EPI_ISL_497911|2020.137|Human|Asia-Russia|H3N2|3C.2a1b.1a':0.000000006)0.000:0.000000006)0.909:0.000478743,'EPI_ISL_644652|2020.189|Human|Indonesia|H3N2|3C.2a1b.1a':0.000958605)0.000:0.000000006,('EPI_ISL_416799|2020.153|Human|USA|H3N2|3C.2a1b.1a':0.0,'EPI_ISL_427858|2020.09|Human|USA|H3N2|3C.2a1b.1a':0.0,'EPI_ISL_421112|2020.137|Human|Hawaii|H3N2|3C.2a1b.1a':0.0,'EPI_ISL_481336|2020.055|Human|Singapore|H3N2|3C.2a1b.1a':0.0):0.000000006)1.000:0.000000006)0.000:0.000000006,((('EPI_ISL_467776|2019.899|Human|France|H3N2|3C.2a1b.1a':0.000958406,'EPI_ISL_413701|2020.057|Human|USA|H3N2|3C.2a1b.1a':0.000478889)0.000:0.000000006,(('EPI_ISL_15610524|2022.589|Human|Philippines|H3N2|3C.2a1b.2a.2a':0.000000006,('EPI_ISL_15690794|2022.721|Human|France|H3N2|3C.2a1b.2a.2a':0.000478476,('EPI_ISL_15610530|2022.619|Human|Philippines|H3N2|3C.2a1b.2a.2a':0.0,'EPI_ISL_15291324|2022.641|Human|Hawaii|H3N2|3C.2a1b.2a.2a':0.0):0.000000006)0.551:0.000478645)0.987:0.003392986,('EPI_ISL_3836431|2021.364|Human|Philippines|H3N2|3C.2a1b.1a':0.000957907,(('EPI_ISL_11499460|2021.833|Human|Philippines|H3N2|3C.2a1b.2a.2a':0.001918894,((('EPI_ISL_5365800|2021.597|Human|Norway|H3N2|3C.2a1b.2a.2a':0.000957978,('EPI_ISL_12599167|2022.299|Human|Spain|H3N2|3C.2a1b.2a.2a':0.001923190,(('EPI_ISL_6600762|2021.797|Human|USA|H3N2|3C.2a1b.2a.2a':0.0,'EPI_ISL_9388978|2021.868|Human|Ethiopia|H3N2|3C.2a1b.2a.2a':0.0):0.000000006,'EPI_ISL_13339916|2021.871|Human|Emirates|H3N2|3C.2a1b.2a.2a':0.000478560)0.000:0.000000006)0.967:0.001919420)0.000:0.000000006,('EPI_ISL_11499457|2021.822|Human|Philippines|H3N2|3C.2a1b.2a.2a':0.000480007,'EPI_ISL_12206255|2021.921|Human|Philippines|H3N2|3C.2a1b.2a.2a':0.000961776)0.938:0.001441791)0.000:0.000000006,('EPI_ISL_5365826|2021.614|Human|Qatar|H3N2|3C.2a1b.2a.2a':0.000957594,'EPI_ISL_4036582|2021.532|Human|NewZealand|H3N2|3C.2a1b.2a.2a':0.000478549)0.000:0.000000006)0.000:0.000000006)0.973:0.001440644,('EPI_ISL_8640745|2021.532|Human|Singapore|H3N2|3C.2a1b.2a.2a':0.000000006,('EPI_ISL_14225343|2022.027|Human|Malaysia|H3N2|3C.2a1b.2a.2a':0.000479495,('EPI_ISL_15394447|2022.638|Human|Maldives|H3N2|3C.2a1b.2a.2a':0.000966881,'EPI_ISL_15504808|2022.542|Human|Thailand|H3N2|3C.2a1b.2a.2a':0.001930381)0.779:0.000473705)0.930:0.001440566)0.841:0.000478348)0.000:0.000000006)0.879:0.000961263)0.765:0.000476645)0.000:0.000000006,('EPI_ISL_499052|2020.208|Human|Chile|H3N2|3C.2a1b.1a':0.002404457,'EPI_ISL_404588|2019.899|Human|Emirates|H3N2|3C.2a1b.1a':0.000478830)0.000:0.000000006)0.000:0.000000006)0.000:0.000000006,'EPI_ISL_418574|2019.814|Human|Cotedivoire|H3N2|3C.2a1b.1a':0.000479481)0.868:0.000478834,(('EPI_ISL_409031|2019.978|Human|USA|H3N2|3C.2a1b.1a':0.001439927,(('EPI_ISL_471532|2020.172|Human|Canada|H3N2|3C.2a1b.1a':0.0,'EPI_ISL_409685|2019.984|Human|USA|H3N2|3C.2a1b.1a':0.0):0.000480839,'EPI_ISL_365746|2019.46|Human|USA|H3N2|3C.2a1b.1':0.000961852)0.012:0.000479442)0.731:0.000000006,(('EPI_ISL_412130|2019.995|Human|Bahrain|H3N2|3C.2a1b.1':0.001817009,('EPI_ISL_487470|2020.066|Human|TheCaribbean|H3N2|3C.2a1b.1a':0.001071594,'EPI_ISL_493140|2020.057|Human|SouthAfrica|H3N2|3C.2a1b.1':0.001819401)0.015:0.000477068)0.748:0.000588096,('EPI_ISL_443130|2019.499|Human|Nigeria|H3N2|3C.2a1b.1':0.000000006,('EPI_ISL_13811815|2022.334|Human|Germany|H3N2|3C.2a1b.1a':0.000960713,'EPI_ISL_11496612|2021.781|Human|Togo|H3N2|3C.2a1b.1a':0.001439252)0.985:0.002409101)0.000:0.000000006)0.891:0.000478821)0.000:0.000000006)0.000:0.000000006,(((('EPI_ISL_491787|2019.838|Human|Togo|H3N2|3C.2a1b.1a':0.000478771,('EPI_ISL_409449|2019.811|Human|BurkinaFaso|H3N2|3C.2a1b.1a':0.000479027,'EPI_ISL_412009|2020.09|Human|France|H3N2|3C.2a1b.1a':0.002403495)0.000:0.000000006)0.000:0.000000006,'EPI_ISL_391101|2019.019|Human|Pakistan|H3N2|3C.2a1b.1':0.000479586)0.000:0.000000006,('EPI_ISL_361870|2019.126|Human|Iran|H3N2|3C.2a1b.1':0.000959476,'EPI_ISL_421100|2020.178|Human|USA|H3N2|3C.2a1b.1a':0.000478734)0.714:0.000000006)0.000:0.000000006,((('EPI_ISL_2460152|2019.984|Human|Belgium|H3N2|3C.2a1b.1a':0.001442313,'EPI_ISL_2484030|2020.079|Human|Belgium|H3N2|3C.2a1b.1a':0.000000006)0.841:0.000479009,('EPI_ISL_407934|2020.033|Human|Denmark|H3N2|3C.2a1b.1a':0.002406728,('EPI_ISL_516175|2020.15|Human|Brazil|H3N2|3C.2a1b.1a':0.000000006,('EPI_ISL_1296305|2020.844|Human|Nigeria|H3N2|3C.2a1b.1a':0.000476101,('EPI_ISL_8636635|2021.112|Human|Niger|H3N2|3C.2a1b.1a':0.000958013,((('EPI_ISL_4005753|2021.515|Human|Ghana|H3N2|3C.2a1b.1a':0.000964735,(('EPI_ISL_11323844|2021.871|Human|France|H3N2|3C.2a1b.1a':0.0,'EPI_ISL_12187409|2021.8|Human|BurkinaFaso|H3N2|3C.2a1b.1a':0.0):0.000000006,(('EPI_ISL_12240114|2021.94|Human|Belgium|H3N2|3C.2a1b.1a':0.000958824,('EPI_ISL_11112324|2022.068|Human|UK|H3N2|3C.2a1b.1a':0.000478948,'EPI_ISL_9383908|2021.973|Human|UK|H3N2|3C.2a1b.1a':0.000478798)0.000:0.000000006)0.000:0.000000006,('EPI_ISL_9388894|2021.973|Human|USA|H3N2|3C.2a1b.1a':0.000000006,'EPI_ISL_9033405|2021.973|Human|USA|H3N2|3C.2a1b.1a':0.000000006)0.912:0.000959950)0.911:0.000478883)0.937:0.001445911)0.768:0.000475737,('EPI_ISL_11814594|2022.085|Human|France|H3N2|3C.2a1b.1a':0.001437160,'EPI_ISL_12141756|2022.175|Human|Portugal|H3N2|3C.2a1b.1a':0.002405131)0.773:0.000483187)0.000:0.000000006,(('EPI_ISL_9482333|2021.937|Human|France|H3N2|nan':0.0,'EPI_ISL_9402014|2021.97|Human|Algeria|H3N2|3C.2a1b.1a':0.0):0.000478287,('EPI_ISL_9482807|2021.937|Human|France|H3N2|nan':0.000478334,'EPI_ISL_11246965|2022.101|Human|Spain|H3N2|3C.2a1b.1a':0.000957513)0.000:0.000000006)0.975:0.001438150)0.000:0.000000006)0.883:0.001443847)0.955:0.002413770)0.858:0.000478921)0.000:0.000000006)0.000:0.000000006,'EPI_ISL_1647862|2020.167|Human|Niger|H3N2|3C.2a1b.1a':0.001438873)0.000:0.000000006)0.000:0.000000006)0.000:0.000000006,('EPI_ISL_487468|2020.161|Human|Guyana|H3N2|3C.2a1b.1a':0.000959036,('EPI_ISL_468323|2020.077|Human|Romania|H3N2|3C.2a1b.1a':0.000479268,'EPI_ISL_407201|2020.033|Human|Germany|H3N2|3C.2a1b.1a':0.000478948)0.000:0.000000006)0.912:0.000958779)0.000:0.000000006,('EPI_ISL_414493|2020.128|Human|Spain|H3N2|3C.2a1b.2b':0.000958993,'EPI_ISL_480452|2019.852|Human|Japan|H3N2|3C.2a1b.1a':0.000478972)0.000:0.000000006)1.000:0.000000006,('EPI_ISL_1296326|2020.139|Human|Thailand|H3N2|3C.2a1b.1a':0.000959173,((('EPI_ISL_404262|2019.995|Human|Sweden|H3N2|3C.2a1b.1a':0.000478853,(('EPI_ISL_485555|2019.948|Human|China|H3N2|3C.2a1b.1a':0.000958449,'EPI_ISL_485909|2020.003|Human|China|H3N2|3C.2a1b.1a':0.000000006)0.939:0.001440878,('EPI_ISL_402407|2019.69|Human|Niger|H3N2|3C.2a1b.1a':0.000478932,'EPI_ISL_487159|2020.096|Human|Luxembourg|H3N2|3C.2a1b.1a':0.000478855)0.147:0.000000006)0.000:0.000000006)0.000:0.000000006,'EPI_ISL_410292|2020.074|Human|Spain|H3N2|3C.2a1b.1a':0.000479985)0.000:0.000000006,((('EPI_ISL_421102|2019.679|Human|Cotedivoire|H3N2|3C.2a1b.1':0.000960554,'EPI_ISL_409411|2019.696|Human|BurkinaFaso|H3N2|3C.2a1b.1':0.001444784)0.787:0.000479370,'EPI_ISL_491796|2019.638|Human|Nigeria|H3N2|3C.2a1b.1':0.001921640)0.000:0.000000006,'EPI_ISL_491795|2019.764|Human|Nigeria|H3N2|3C.2a1b.1a':0.000000006)0.000:0.000000006)0.000:0.000000006)0.862:0.000478899)0.000:0.000000006)1.000:0.000000006,'EPI_ISL_534358|2020.183|Human|Togo|H3N2|3C.2a1b.1a':0.000000006)0.000:0.000000006)0.534:0.000000006,('EPI_ISL_11956820|2021.814|Human|Nigeria|H3N2|3C.2a1b.1a':0.004348656,('EPI_ISL_15215325|2022.699|Human|Netherlands|H3N2|3C.2a1b.2a.2a.1b':0.000000006,(('EPI_ISL_1296315|2021.011|Human|Congo|H3N2|3C.2a1b.1a':0.000479744,('EPI_ISL_1296310|2020.954|Human|Congo|H3N2|3C.2a1b.1a':0.001924301,'EPI_ISL_11497670|2021.26|Human|Zambia|H3N2|3C.2a1b.1a':0.000960540)0.000:0.000000006)0.956:0.001928431,(('EPI_ISL_10826395|2021.951|Human|Kenya|H3N2|3C.2a1b.2a.2a.3':0.000958624,(('EPI_ISL_13101379|2021.934|Human|USA|H3N2|3C.2a1b.2a.2a.3':0.000958519,(((((('EPI_ISL_15394439|2022.647|Human|Maldives|H3N2|3C.2a1b.2a.2a.3':0.002889251,'EPI_ISL_14863110|2022.54|Human|Oman|H3N2|3C.2a1b.2a.2a.3':0.000958540)0.000:0.000000006,'EPI_ISL_8377577|2021.89|Human|Sweden|H3N2|3C.2a1b.2a.2a.3':0.000478837)0.000:0.000000006,(('EPI_ISL_9483695|2022.003|Human|France|H3N2|3C.2a1b.2a.2a.3':0.0,'EPI_ISL_11499449|2022.016|Human|Australia|H3N2|3C.2a1b.2a.2a.3':0.0,'EPI_ISL_15288432|2022.449|Human|Ghana|H3N2|3C.2a1b.2a.2a.3':0.0,'EPI_ISL_14016107|2021.329|Human|Uganda|H3N2|3C.2a1b.1a':0.0,'EPI_ISL_8640746|2021.888|Human|Singapore|H3N2|3C.2a1b.2a.2a.3':0.0):0.000000006,'EPI_ISL_15215328|2022.715|Human|Netherlands|H3N2|3C.2a1b.2a.2a.3':0.003372415)0.000:0.000000006)1.000:0.000000006,(((('EPI_ISL_7623044|2021.756|Human|SouthAfrica|H3N2|nan':0.001678291,'EPI_ISL_7587888|2021.63|Human|SouthAfrica|H3N2|nan':0.000722301)0.835:0.000000006,(('EPI_ISL_7623046|2021.767|Human|SouthAfrica|H3N2|nan':0.000969019,('EPI_ISL_11496553|2021.989|Human|Mozambique|H3N2|3C.2a1b.1a':0.000478555,'EPI_ISL_9713666|2021.797|Human|SouthAfrica|H3N2|3C.2a1b.1a':0.000958140)0.000:0.000000006)0.723:0.000000006,'EPI_ISL_7622861|2021.737|Human|SouthAfrica|H3N2|nan':0.000000006)0.830:0.000000006)0.525:0.000000006,'EPI_ISL_7342941|2021.756|Human|SouthAfrica|H3N2|nan':0.000000006)0.927:0.001439144,'EPI_ISL_9533458|2021.989|Human|Israel|H3N2|3C.2a1b.2a.2a.3':0.000478837)0.000:0.000000006)0.000:0.000000006,'EPI_ISL_14836413|2022.392|Human|India|H3N2|3C.2a1b.2a.2a.3':0.000478837)0.000:0.000000006,('EPI_ISL_8808401|2021.967|Human|Emirates|H3N2|3C.2a1b.2a.2a.3':0.001439196,('EPI_ISL_14016110|2021.329|Human|Uganda|H3N2|3C.2a1b.1a':0.001442232,'EPI_ISL_7257629|2021.69|Human|Kenya|H3N2|3C.2a1b.1a':0.002897473)0.756:0.000480756)0.000:0.000000006)1.000:0.000000006)0.393:0.000000006,('EPI_ISL_13101420|2021.945|Human|USA|H3N2|3C.2a1b.2a.2a.3':0.000478675,'EPI_ISL_14016109|2021.329|Human|Uganda|H3N2|3C.2a1b.1a':0.000479919)0.786:0.000479292)0.000:0.000000006)0.000:0.000000006,((((((((('EPI_ISL_13284182|2022.178|Human|Uruguay|H3N2|3C.2a1b.2a.2a.3':0.000959001,('EPI_ISL_8125101|2021.937|Human|Brazil|H3N2|3C.2a1b.2a.2a.3':0.000478929,'EPI_ISL_10830704|2021.718|Human|Brazil|H3N2|nan':0.000478978)0.000:0.000000006)0.559:0.000000006,'EPI_ISL_14036343|2022.079|Human|Guyana|H3N2|3C.2a1b.2a.2a.3':0.000479217)0.000:0.000000006,'EPI_ISL_11999109|2020.995|Human|Brazil|H3N2|3C.2a1b.2a.2a.3':0.000479023)0.000:0.000000006,(('EPI_ISL_8558052|2021.918|Human|Brazil|H3N2|3C.2a1b.2a.2a.3':0.000478913,('EPI_ISL_14862734|2022.452|Human|CostaRica|H3N2|3C.2a1b.2a.2a.3':0.000000006,'EPI_ISL_14863124|2022.452|Human|CostaRica|H3N2|3C.2a1b.2a.2a.3':0.001438131)0.815:0.000480009)0.000:0.000000006,'EPI_ISL_15393531|2022.455|Human|Guatemala|H3N2|3C.2a1b.2a.2a.3':0.000479140)0.000:0.000000006)0.000:0.000000006,((((((('EPI_ISL_12809094|2022.266|Human|France|H3N2|3C.2a1b.2a.2a.3':0.000000006,'EPI_ISL_9527989|2021.945|Human|Portugal|H3N2|3C.2a1b.2a.2a.3':0.000478839)0.722:0.000000052,'EPI_ISL_12610916|2022.063|Human|Brazil|H3N2|3C.2a1b.2a.2a.3':0.000000006)0.713:0.000000006,(('EPI_ISL_8152065|2021.915|Human|Brazil|H3N2|3C.2a1b.2a.2a.3':0.001146919,'EPI_ISL_8559181|2021.888|Human|Brazil|H3N2|3C.2a1b.2a.2a.3':0.000479568)0.723:0.000000095,'EPI_ISL_14218940|2022.301|Human|Portugal|H3N2|3C.2a1b.2a.2a.3':0.000958750)0.000:0.000000006)0.984:0.000000006,('EPI_ISL_14326688|2022.241|Human|Switzerland|H3N2|3C.2a1b.2a.2a.3':0.0,'EPI_ISL_14056436|2022.236|Human|USA|H3N2|3C.2a1b.2a.2a.3':0.0,'EPI_ISL_8559163|2021.934|Human|Brazil|H3N2|3C.2a1b.2a.2a.3':0.0,'EPI_ISL_8035543|2021.937|Human|Brazil|H3N2|3C.2a1b.2a.2a.3':0.0,'EPI_ISL_11969448|2021.962|Human|Congo|H3N2|3C.2a1b.2a.2a.3':0.0,'EPI_ISL_13892748|2022.107|Human|Bolivia|H3N2|3C.2a1b.2a.2a.3':0.0,'EPI_ISL_8558068|2021.921|Human|Brazil|H3N2|3C.2a1b.2a.2a.3':0.0,'EPI_ISL_13284200|2021.967|Human|Uruguay|H3N2|3C.2a1b.2a.2a.3':0.0,'EPI_ISL_11969460|2022.014|Human|Congo|H3N2|3C.2a1b.2a.2a.3':0.0,'EPI_ISL_11171192|2021.992|Human|Peru|H3N2|3C.2a1b.2a.2a.3':0.0,'EPI_ISL_8558018|2021.901|Human|Brazil|H3N2|3C.2a1b.2a.2a.3':0.0,'EPI_ISL_15139017|2022.008|Human|Brazil|H3N2|3C.2a1b.2a.2a.3':0.0,'EPI_ISL_15140871|2021.992|Human|Brazil|H3N2|3C.2a1b.2a.2a.3':0.0,'EPI_ISL_8558040|2021.918|Human|Brazil|H3N2|3C.2a1b.2a.2a.3':0.0,'EPI_ISL_14847570|2021.997|Human|Chile|H3N2|3C.2a1b.2a.2a.3':0.0,'EPI_ISL_9109814|2021.975|Human|Japan|H3N2|3C.2a1b.2a.2a.3':0.0):0.000000006)0.000:0.000000006,((('EPI_ISL_8152183|2021.91|Human|Brazil|H3N2|3C.2a1b.2a.2a.3':0.000582460,'EPI_ISL_15394452|2022.427|Human|Brazil|H3N2|3C.2a1b.2a.2a.3':0.000479078)0.732:0.000000052,('EPI_ISL_13148942|2022.279|Human|USA|H3N2|3C.2a1b.2a.2a.3':0.000958939,'EPI_ISL_15025093|2022.515|Human|Colombia|H3N2|3C.2a1b.2a.2a.3':0.000479425)0.000:0.000000006)0.000:0.000000006,((('EPI_ISL_15288643|2022.26|Human|Zambia|H3N2|3C.2a1b.2a.2a.3':0.000000006,'EPI_ISL_15393527|2022.504|Human|Zambia|H3N2|3C.2a1b.2a.2a.3':0.001439878)0.826:0.000479051,'EPI_ISL_14862647|2022.427|Human|Chile|H3N2|3C.2a1b.2a.2a.3':0.000959175)0.000:0.000000006,('EPI_ISL_14892813|2022.359|Human|Chile|H3N2|3C.2a1b.2a.2a.3':0.000000006,'EPI_ISL_14862575|2022.488|Human|Bolivia|H3N2|3C.2a1b.2a.2a.3':0.000479207)0.847:0.000478913)0.000:0.000000006)0.000:0.000000006)1.000:0.000000006,(((('EPI_ISL_14931608|2022.455|Human|Germany|H3N2|3C.2a1b.2a.2a.3':0.000478779,'EPI_ISL_12240125|2021.967|Human|Ireland|H3N2|3C.2a1b.2a.2a.3':0.000480370)0.775:0.000479396,'EPI_ISL_13101426|2021.981|Human|USA|H3N2|3C.2a1b.2a.2a.3':0.000960303)0.000:0.000000006,'EPI_ISL_14923895|2022.263|Human|Chile|H3N2|3C.2a1b.2a.2a.3':0.000483864)0.000:0.000000006,'EPI_ISL_10493105|2021.964|Human|Bolivia|H3N2|3C.2a1b.2a.2a.3':0.000000006)0.000:0.000000006)0.000:0.000000006,((('EPI_ISL_15138957|2021.937|Human|Brazil|H3N2|3C.2a1b.2a.2a.3':0.000479003,('EPI_ISL_11995121|2021.992|Human|Brazil|H3N2|3C.2a1b.2a.2a.3':0.000478973,'EPI_ISL_14986699|2022.625|Human|Brazil|H3N2|3C.2a1b.2a.2a.3':0.001440354)0.719:0.000000006)0.000:0.000000006,'EPI_ISL_13284181|2022.332|Human|Hawaii|H3N2|3C.2a1b.2a.2a.3':0.001923978)0.000:0.000000006,(('EPI_ISL_14920789|2022.455|Human|Chile|H3N2|3C.2a1b.2a.2a.3b':0.000479493,('EPI_ISL_15426895|2022.688|Human|Brazil|H3N2|3C.2a1b.2a.2a':0.000479155,('EPI_ISL_14928273|2022.282|Human|Chile|H3N2|3C.2a1b.2a.2a':0.000959235,'EPI_ISL_14862731|2022.447|Human|Bolivia|H3N2|3C.2a1b.2a.2a':0.000958955)0.000:0.000000006)0.775:0.000479411)0.884:0.000959072,('EPI_ISL_14895822|2022.214|Human|Chile|H3N2|3C.2a1b.2a.2a.3':0.000478866,'EPI_ISL_11403035|2022.016|Human|Portugal|H3N2|3C.2a1b.2a.2a.3':0.000592869)0.561:0.000000063)0.000:0.000000006)0.000:0.000000006)0.000:0.000000006)0.787:0.000000006,('EPI_ISL_13344696|2022.266|Human|Argentina|H3N2|3C.2a1b.2a.2a.3':0.000479003,(('EPI_ISL_13044337|2022.044|Human|Peru|H3N2|3C.2a1b.2a.2a.3':0.000000006,'EPI_ISL_15288566|2022.603|Human|Peru|H3N2|3C.2a1b.2a.2a.3':0.002404096)0.847:0.000478913,'EPI_ISL_15025126|2022.329|Human|Argentina|H3N2|3C.2a1b.2a.2a.3':0.000479318)0.000:0.000000006)0.000:0.000000006)0.000:0.000000006,'EPI_ISL_11993942|2021.995|Human|Brazil|H3N2|3C.2a1b.2a.2a.3':0.000958967)0.000:0.000000006,('EPI_ISL_13897081|2022.4|Human|USA|H3N2|3C.2a1b.2a.2a.3':0.001921065,('EPI_ISL_15138964|2021.948|Human|Brazil|H3N2|3C.2a1b.2a.2a.3':0.000508593,'EPI_ISL_12240112|2022.044|Human|Belgium|H3N2|3C.2a1b.2a.2a.3':0.000958061)0.747:0.000000006)0.924:0.000000006)0.000:0.000000006,(('EPI_ISL_15610629|2022.515|Human|Vanuatu|H3N2|3C.2a1b.2a.2a.1':0.001280865,'EPI_ISL_15138989|2021.975|Human|Brazil|H3N2|3C.2a1b.2a.2a.3':0.000000006)0.918:0.000638559,((((('EPI_ISL_14198761|2022.356|Human|Canada|H3N2|3C.2a1b.2a.2a.1':0.000478986,'EPI_ISL_13244276|2022.416|Human|Spain|H3N2|3C.2a1b.2a.2a.1':0.001439391)0.000:0.000000006,('EPI_ISL_15610798|2022.742|Human|Thailand|H3N2|3C.2a1b.2a.2a.1':0.000480847,(('EPI_ISL_13200028|2022.255|Human|Denmark|H3N2|3C.2a1b.2a.2a':0.000479035,('EPI_ISL_15259076|2022.575|Human|Japan|H3N2|3C.2a1b.2a.2a.1':0.000958717,('EPI_ISL_11669373|2022.211|Human|Netherlands|H3N2|3C.2a1b.2a.2a.1':0.000478306,'EPI_ISL_11668766|2022.219|Human|Netherlands|H3N2|3C.2a1b.2a.2a.3':0.000479984)0.889:0.000960209)0.000:0.000000006)0.000:0.000000006,'EPI_ISL_14755406|2022.389|Human|Sweden|H3N2|3C.2a1b.2a.2a.3':0.000478989)0.000:0.000000006)0.000:0.000000006)1.000:0.000000006,('EPI_ISL_9988851|2022.036|Human|Denmark|H3N2|3C.2a1b.2a.2a.3':0.000958657,'EPI_ISL_13885617|2022.107|Human|Luxembourg|H3N2|3C.2a1b.2a.2a.3':0.000000006)0.000:0.000000006)0.000:0.000000006,('EPI_ISL_14819750|2022.468|Human|Australia|H3N2|3C.2a1b.2a.2a.1':0.000478874,('EPI_ISL_14036185|2022.477|Human|USA|H3N2|3C.2a1b.2a.2a.1':0.000479704,('EPI_ISL_14931726|2022.436|Human|USA|H3N2|3C.2a1b.2a.2a.1':0.0,'EPI_ISL_14466686|2022.468|Human|USA|H3N2|3C.2a1b.2a.2a.1':0.0):0.000000006)0.897:0.000478747)0.000:0.000000006)1.000:0.000000006,(('EPI_ISL_14225298|2022.362|Human|NewZealand|H3N2|3C.2a1b.2a.2a.1':0.000958618,('EPI_ISL_13339880|2022.282|Human|Ireland|H3N2|3C.2a1b.2a.2a.3':0.0,'EPI_ISL_13531918|2022.351|Human|Spain|H3N2|3C.2a1b.2a.2a.3':0.0,'EPI_ISL_13699533|2022.205|Human|UK|H3N2|3C.2a1b.2a.2a.3':0.0,'EPI_ISL_14198743|2022.258|Human|Canada|H3N2|3C.2a1b.2a.2a.1':0.0,'EPI_ISL_14198747|2022.312|Human|Canada|H3N2|3C.2a1b.2a.2a.1':0.0,'EPI_ISL_13892683|2022.301|Human|Emirates|H3N2|3C.2a1b.2a.2a.1':0.0,'EPI_ISL_15503770|2022.542|Human|Laos|H3N2|3C.2a1b.2a.2a.1':0.0,'EPI_ISL_14819770|2022.471|Human|Australia|H3N2|3C.2a1b.2a.2a.2':0.0):0.000000006)0.000:0.000000006,'EPI_ISL_14466673|2022.51|Human|Hawaii|H3N2|3C.2a1b.2a.2a.1':0.000478985)0.000:0.000000006)0.000:0.000000006)0.921:0.000478929)0.861:0.000478925)0.764:0.000477176)0.897:0.000961848)0.000:0.000000006)0.924:0.000478905)0.000:0.000000006,'EPI_ISL_363873|2019.156|Human|Niger|H3N2|3C.2a1b.1':0.000958640)0.767:0.000479971)0.771:0.000478458,('EPI_ISL_370583|2018.997|Human|Germany|H3N2|3C.2a1b.1':0.000478436,('EPI_ISL_336532|2018.205|Human|Lebanon|H3N2|3C.2a1b.1':0.000000006,'EPI_ISL_349916|2019.085|Human|Lebanon|H3N2|3C.2a1b.1':0.000478433)0.906:0.000957942)0.000:0.000000006)0.942:0.000959282,(((((('EPI_ISL_377662|2019.214|Human|Russia|H3N2|3C.2a1b.1':0.001439995,('EPI_ISL_378566|2019.123|Human|Malaysia|H3N2|3C.2a1b.1':0.000478426,('EPI_ISL_366466|2019.079|Human|UK|H3N2|3C.2a1b.1':0.000478590,('EPI_ISL_378546|2019.277|Human|Australia|H3N2|3C.2a1b.1':0.001925342,'EPI_ISL_361873|2019.189|Human|Iran|H3N2|3C.2a1b.1':0.000965333)0.773:0.000475879)0.000:0.000000006)0.000:0.000000006)0.761:0.000480844,('EPI_ISL_11497651|2021.153|Human|Zambia|H3N2|3C.2a1b.1b':0.001438985,('EPI_ISL_9402252|2021.682|Human|SouthAfrica|H3N2|3C.2a1b.1b':0.001441375,(('EPI_ISL_9842647|2022.011|Human|Armenia|H3N2|3C.2a1b.1b':0.000479033,('EPI_ISL_9482256|2021.789|Human|Madagascar|H3N2|3C.2a1b.1b':0.000000006,('EPI_ISL_11323857|2021.937|Human|France|H3N2|3C.2a1b.1b':0.000000006,'EPI_ISL_11323856|2022.5|Human|France|H3N2|3C.2a1b.1b':0.000959586)0.840:0.000479484)0.899:0.000958553)0.905:0.000960961,('EPI_ISL_10828384|2021.921|Human|Kenya|H3N2|3C.2a1b.1b':0.002402098,(('EPI_ISL_6306265|2021.767|Human|USA|H3N2|3C.2a1b.1b':0.0,'EPI_ISL_6306620|2021.767|Human|USA|H3N2|3C.2a1b.1b':0.0):0.000478044,'EPI_ISL_7257488|2021.701|Human|Kenya|H3N2|3C.2a1b.1b':0.000957173)0.000:0.000000006)0.973:0.002401327)0.000:0.000000006)0.000:0.000000006)1.000:0.004840681)0.763:0.000477364,'EPI_ISL_365771|2019.214|Human|Mozambique|H3N2|3C.2a1b.1':0.000478187)0.000:0.000000006,'EPI_ISL_362250|2019.211|Human|Tanzania|H3N2|3C.2a1b.1':0.000957614)0.000:0.000000006,'EPI_ISL_362174|2019.093|Human|Pakistan|H3N2|3C.2a1b.1':0.001920122)0.000:0.000000006,((((('EPI_ISL_411993|2020.071|Human|France|H3N2|3C.2a1b.1':0.002888983,'EPI_ISL_401784|2019.789|Human|Germany|H3N2|3C.2a1b.1':0.000000006)0.894:0.000960485,('EPI_ISL_400355|2019.868|Human|France|H3N2|3C.2a1b.1':0.000961029,'EPI_ISL_516144|2020.079|Human|Brazil|H3N2|3C.2a1b.1':0.001927090)0.762:0.000475383)0.946:0.001441427,('EPI_ISL_338274|2018.847|Human|Australia|H3N2|3C.2a1b.1':0.000957543,'EPI_ISL_8152167|2021.915|Human|Brazil|H3N2|3C.2a1b.2a.2a.3':0.003203772)0.348:0.000000267)0.000:0.000000006,'EPI_ISL_393781|2019.501|Human|Kenya|H3N2|3C.2a1b.1':0.002402208)0.000:0.000000006,'EPI_ISL_387297|2019.036|Human|Turkey|H3N2|3C.2a1b.1':0.001437547)0.000:0.000000006)0.000:0.000000006)0.905:0.000478323,((('EPI_ISL_342960|2019.132|Human|France|H3N2|3C.2a1b.1':0.001920003,'EPI_ISL_349764|2019.005|Human|Kuwait|H3N2|3C.2a1b.1':0.000479134)0.000:0.000000006,'EPI_ISL_365770|2019.214|Human|Mozambique|H3N2|3C.2a1b.1':0.003373180)0.000:0.000000006,(('EPI_ISL_336154|2019.008|Human|Sweden|H3N2|3C.2a1b.1':0.000478335,(('EPI_ISL_333639|2018.948|Human|UK|H3N2|3C.2a1b.1':0.000481314,'EPI_ISL_365835|2019.082|Human|Togo|H3N2|3C.2a1b.1':0.000477763)0.894:0.000959103,('EPI_ISL_329741|2018.677|Human|Sweden|H3N2|3C.2a1b.1':0.001919463,'EPI_ISL_363969|2019.016|Human|Cotedivoire|H3N2|3C.2a1b.1':0.003379557)0.000:0.000000006)0.874:0.000478387)0.000:0.000000006,(('EPI_ISL_357914|2019.107|Human|Oman|H3N2|3C.2a1b.1':0.002403881,'EPI_ISL_362223|2019.055|Human|Kenya|H3N2|3C.2a1b.1':0.002886706)0.000:0.000000006,'EPI_ISL_355541|2018.901|Human|Nigeria|H3N2|3C.2a1b.1':0.000000006)0.000:0.000000006)0.000:0.000000006)0.000:0.000000006)0.000:0.000000006)0.860:0.000957726)0.869:0.000000006,(((((((('EPI_ISL_338609|2018.523|Human|Kuwait|H3N2|3C.2a1b.1':0.000000006,'EPI_ISL_351922|2019.121|Human|Lebanon|H3N2|3C.2a1b.1':0.002402953)0.761:0.000477889,((('EPI_ISL_354072|2019.222|Human|Denmark|H3N2|3C.2a1b.1':0.000957092,'EPI_ISL_347807|2019.134|Human|Sweden|H3N2|3C.2a1b.1':0.002400080)0.000:0.000000006,('EPI_ISL_349695|2019.5|Human|USA|H3N2|3C.2a1b.1':0.000478114,('EPI_ISL_344683|2018.967|Human|USA|H3N2|3C.2a1b.1':0.0,'EPI_ISL_336572|2018.967|Human|USA|H3N2|3C.2a1b.1':0.0):0.001923785)0.000:0.000000006)0.000:0.000000006,('EPI_ISL_337086|2018.923|Human|Asia-Russia|H3N2|3C.2a1b.1':0.000478079,'EPI_ISL_351770|2018.986|Human|Georgia|H3N2|3C.2a1b.1':0.000000006)0.974:0.001437139)0.762:0.000479109)0.988:0.002894989,('EPI_ISL_338621|2018.879|Human|Niger|H3N2|3C.2a1b.1':0.000957557,('EPI_ISL_362203|2018.912|Human|BurkinaFaso|H3N2|3C.2a1b.1':0.000000006,'EPI_ISL_363935|2019.063|Human|BurkinaFaso|H3N2|3C.2a1b.1':0.000957985)0.921:0.000957629)0.000:0.000000006)0.566:0.000000006,(('EPI_ISL_332543|2018.882|Human|USA|H3N2|3C.2a1b.1':0.002403488,('EPI_ISL_354518|2018.877|Human|Belgium|H3N2|3C.2a1b.1':0.000957836,('EPI_ISL_391118|2019.252|Human|India|H3N2|3C.2a1b.1':0.002403619,'EPI_ISL_366780|2018.83|Human|Bahrain|H3N2|3C.2a1b.1':0.000479981)0.786:0.000477805)0.000:0.000000006)0.778:0.000478209,(('EPI_ISL_365788|2019.099|Human|Ukraine|H3N2|3C.2a1b.1':0.000478277,'EPI_ISL_345255|2019.044|Human|Spain|H3N2|3C.2a1b.1':0.002400999)0.000:0.000000006,(('EPI_ISL_391199|2019.17|Human|Iceland|H3N2|3C.2a1b.1':0.003368284,'EPI_ISL_394947|2019.263|Human|Ukraine|H3N2|3C.2a1b.1':0.000478155)0.000:0.000000006,'EPI_ISL_365516|2019.192|Human|Luxembourg|H3N2|3C.2a1b.1':0.002401964)0.000:0.000000006)0.781:0.000479473)0.901:0.000959275)0.000:0.000000006,'EPI_ISL_362388|2019.036|Human|Niger|H3N2|3C.2a1b.1':0.001919908)0.000:0.000000006,('EPI_ISL_376727|2018.123|Human|Guam|H3N2|3C.2a1b.1':0.000479182,'EPI_ISL_312844|2018.216|Human|Hawaii|H3N2|3C.2a1b.1':0.000960686)0.775:0.000478180)0.000:0.000000006,('EPI_ISL_15082420|2018.156|Human|Spain|H3N2|3C.2a1b.1':0.000478340,('EPI_ISL_331897|2018.655|Human|Bhutan|H3N2|3C.2a1b.1':0.001438830,('EPI_ISL_350071|2018.825|Human|Niger|H3N2|3C.2a1b.1':0.003373359,('EPI_ISL_336713|2018.595|Human|Bangladesh|H3N2|3C.2a1b.1':0.001437963,'EPI_ISL_15082418|2018.134|Human|Spain|H3N2|3C.2a1b.1':0.000590463)0.539:0.000000006)0.377:0.000000006)0.519:0.000000006)1.000:0.000000006)1.000:0.000000006,((((('EPI_ISL_346128|2018.959|Human|Ukraine|H3N2|3C.2a1b.1':0.002408906,(('EPI_ISL_350077|2018.907|Human|Honduras|H3N2|3C.2a1b.1':0.000478943,((('EPI_ISL_332173|2018.641|Human|Panama|H3N2|3C.2a1b.1':0.000000006,((('EPI_ISL_366000|2019.192|Human|TheCaribbean|H3N2|3C.2a1b.1':0.000959300,('EPI_ISL_392562|2019.364|Human|Peru|H3N2|3C.3a1':0.000959385,((((('EPI_ISL_404276|2020.003|Human|Sweden|H3N2|3C.3a1':0.001440692,'EPI_ISL_407949|2020.033|Human|Denmark|H3N2|3C.3a1':0.000959442)0.000:0.000000006,((((('EPI_ISL_515976|2020.131|Human|Romania|H3N2|3C.3a1':0.002050669,('EPI_ISL_515931|2020.123|Human|Romania|H3N2|3C.3a1':0.000479816,'EPI_ISL_515519|2020.101|Human|Romania|H3N2|nan':0.000000006)0.757:0.000478489)0.924:0.001447569,('EPI_ISL_428576|2019.942|Human|UK|H3N2|3C.3a1':0.000479525,'EPI_ISL_415753|2020.107|Human|USA|H3N2|3C.3a1':0.000479638)0.000:0.000000006)0.824:0.000480815,('EPI_ISL_516791|2020.156|Human|Romania|H3N2|3C.3a1':0.001440431,((('EPI_ISL_514709|2020.112|Human|Brunei|H3N2|3C.3a1':0.001923669,('EPI_ISL_411873|2020.033|Human|Spain|H3N2|3C.3a1':0.000959468,'EPI_ISL_481334|2020.014|Human|Singapore|H3N2|3C.3a1':0.000000006)0.928:0.000479270)0.000:0.000000006,((('EPI_ISL_527220|2020.071|Human|Hungary|H3N2|3C.3a1':0.000479387,'EPI_ISL_493326|2020.038|Human|Serbia|H3N2|3C.3a1':0.000000006)0.932:0.000959943,'EPI_ISL_412016|2020.09|Human|France|H3N2|3C.3a1':0.000959941)0.000:0.000000006,(('EPI_ISL_427899|2020.022|Human|Italy|H3N2|3C.3a1':0.000479444,'EPI_ISL_419270|2020.055|Human|Australia|H3N2|3C.3a1':0.000479243)0.000:0.000000006,'EPI_ISL_409443|2019.956|Human|Hawaii|H3N2|3C.3a1':0.000000006)0.841:0.000000006)0.000:0.000000006)0.000:0.000000006,((('EPI_ISL_419384|2020.096|Human|Russia|H3N2|3C.3a1':0.000000006,(('EPI_ISL_515982|2020.161|Human|Romania|H3N2|3C.3a1':0.000966077,'EPI_ISL_410756|2019.997|Human|USA|H3N2|3C.3a1':0.000479721)0.892:0.000961464,'EPI_ISL_1625835|2020.172|Human|Ukraine|H3N2|3C.3a1':0.000479319)0.000:0.000000006)0.000:0.000000006,'EPI_ISL_410076|2020.036|Human|Germany|H3N2|3C.3a1':0.000960096)0.842:0.000479382,(('EPI_ISL_9029123|2020.167|Human|UK|H3N2|3C.3a1':0.000958979,'EPI_ISL_471536|2020.169|Human|Canada|H3N2|3C.3a1':0.000480152)0.044:0.000479514,'EPI_ISL_468329|2020.066|Human|Romania|H3N2|3C.3a1':0.000000006)0.731:0.000000052)0.000:0.000000006)0.000:0.000000006)0.802:0.000479658)0.796:0.000479121,(((('EPI_ISL_415783|2020.071|Human|USA|H3N2|3C.3a1':0.000961118,'EPI_ISL_409368|2020.022|Human|Bulgaria|H3N2|3C.3a1':0.002889440)0.000:0.000000006,(('EPI_ISL_2462060|2019.055|Human|Belgium|H3N2|3C.3a1':0.000959224,'EPI_ISL_2462402|2020.077|Human|Belgium|H3N2|3C.3a1':0.000479336)0.000:0.000000006,('EPI_ISL_406553|2019.959|Human|Luxembourg|H3N2|3C.3a1':0.000480239,'EPI_ISL_515980|2020.148|Human|Romania|H3N2|3C.3a1':0.000963703)0.779:0.000479496)0.000:0.000000006)0.000:0.000000006,(('EPI_ISL_413468|2020.052|Human|Romania|H3N2|3C.3a1':0.001441339,('EPI_ISL_403948|2019.995|Human|Romania|H3N2|3C.3a1':0.001442094,'EPI_ISL_732324|2020.18|Human|HongKong|H3N2|3C.3a1':0.001922859)0.000:0.000000006)0.835:0.000479274,('EPI_ISL_463708|2020.014|Human|Spain|H1N1|6B.1A.5a.1':0.001440560,'EPI_ISL_407145|2019.978|Human|Russia|H3N2|3C.3a1':0.000959346)0.000:0.000000006)1.000:0.000000006)0.000:0.000000006,'EPI_ISL_421120|2020.068|Human|Lebanon|H3N2|3C.3a1':0.000000006)0.000:0.000000006)0.000:0.000000006,(('EPI_ISL_480456|2020.172|Human|Japan|H3N2|3C.3a1':0.000480035,'EPI_ISL_577618|2020.096|Human|Nepal|H3N2|3C.3a1':0.000480126)0.939:0.001443996,(('EPI_ISL_487471|2020.09|Human|Guyana|H3N2|3C.3a1':0.001441735,('EPI_ISL_455808|2020.052|Human|TheCaribbean|H3N2|3C.3a1':0.000479115,('EPI_ISL_406559|2020.038|Human|Luxembourg|H3N2|3C.3a1':0.000479356,('EPI_ISL_491799|2019.975|Human|Bulgaria|H3N2|3C.3a1':0.000959707,('EPI_ISL_412475|2019.948|Human|UK|H3N2|3C.3a1':0.0,'EPI_ISL_412133|2019.973|Human|Bahrain|H3N2|3C.3a1':0.0):0.000000006)0.000:0.000000006)0.795:0.000480028)0.798:0.000479838)0.000:0.000000006,((('EPI_ISL_512113|2020.087|Human|Macedonia|H3N2|3C.3a1':0.001443961,'EPI_ISL_413289|2020.063|Human|USA|H3N2|3C.3a1':0.000481599)0.759:0.000478262,('EPI_ISL_391079|2019.679|Human|Sweden|H3N2|3C.3a1':0.000000006,'EPI_ISL_487156|2020.063|Human|Luxembourg|H3N2|nan':0.000000006)0.000:0.000000006)0.000:0.000000006,('EPI_ISL_409044|2019.962|Human|USA|H3N2|3C.3a1':0.0,'EPI_ISL_409045|2019.978|Human|USA|H3N2|3C.3a1':0.0):0.000959206)0.847:0.000479466)0.000:0.000000006)0.000:0.000000006)0.000:0.000000006)0.945:0.001441238,'EPI_ISL_416809|2019.951|Human|Pakistan|H3N2|3C.3a1':0.002405988)0.000:0.000000006,'EPI_ISL_353942|2019.208|Human|France|H3N2|3C.3a1':0.000000006)0.000:0.000000006,'EPI_ISL_372691|2019.14|Human|Italy|H3N2|3C.3a1':0.000479247)0.000:0.000000006)0.925:0.000959143)0.736:0.000000006,('EPI_ISL_331905|2018.844|Human|USA|H3N2|3C.2a1b.1':0.000479913,'EPI_ISL_339754|2019.058|Human|USA|H3N2|3C.2a1b.1':0.000479040)0.000:0.000000006)0.000:0.000000006,(('EPI_ISL_338560|2018.904|Human|CostaRica|H3N2|3C.2a1b.1':0.000965458,'EPI_ISL_395114|2019.479|Human|Bolivia|H3N2|3C.2a1b.1':0.001450170)0.771:0.000475581,('EPI_ISL_380099|2019.479|Human|Uruguay|H3N2|3C.2a1b.1':0.000959580,('EPI_ISL_386961|2019.395|Human|Chile|H3N2|3C.2a1b.1':0.000000006,'EPI_ISL_395117|2019.488|Human|Argentina|H3N2|3C.2a1b.1':0.000479656)0.868:0.000479337)0.000:0.000000006)0.840:0.000479558)0.000:0.000000006)0.000:0.000000006,(('EPI_ISL_354066|2019.219|Human|Denmark|H3N2|3C.2a1b.1':0.0,'EPI_ISL_350668|2019.236|Human|Netherlands|H3N2|3C.2a1b.1':0.0):0.000963887,'EPI_ISL_365797|2019.268|Human|Canada|H3N2|3C.2a1b.1':0.001444311)0.925:0.001442736)0.835:0.000479107,(('EPI_ISL_390105|2019.471|Human|CostaRica|H3N2|3C.2a1b.1':0.000000006,('EPI_ISL_398818|2019.732|Human|Nicaragua|H3N2|3C.2a1b.1':0.002417225,('EPI_ISL_428014|2020.082|Human|USA|H3N2|3C.2a1b.2b':0.000000006,'EPI_ISL_463821|2020.134|Human|USA|H3N2|3C.2a1b.2b':0.000478901)0.927:0.001447522)0.749:0.000474413)0.859:0.000479303,('EPI_ISL_368186|2019.419|Human|Guyana|H3N2|3C.2a1b.1':0.000000006,'EPI_ISL_391114|2019.238|Human|Dominica|H3N2|3C.2a1b.1':0.000000006)0.000:0.000000006)0.867:0.000479356)0.000:0.000000006)0.952:0.000958846,(('EPI_ISL_333752|2018.921|Human|USA|H3N2|3C.3a1':0.000000006,'EPI_ISL_352005|2018.959|Human|Honduras|H3N2|3C.3a1':0.000478833)0.835:0.000479423,('EPI_ISL_345551|2019.003|Human|Luxembourg|H3N2|3C.2a1b.1':0.001439663,'EPI_ISL_334112|2018.808|Human|TheCaribbean|H3N2|3C.2a1b.1':0.000479130)0.000:0.000000006)0.000:0.000000006)0.885:0.000966821)0.882:0.000958829,(((((('EPI_ISL_362587|2019.258|Human|USA|H3N2|3C.2a1b.1':0.002402604,'EPI_ISL_369739|2019.027|Human|UK|H3N2|3C.2a1b.1':0.000478840)0.000:0.000000006,('EPI_ISL_349956|2019.025|Human|Ecuador|H3N2|3C.2a1b.1':0.001440518,'EPI_ISL_363831|2019.315|Human|Colombia|H3N2|3C.2a1b.1':0.001439673)0.000:0.000000006)0.000:0.000000006,(('EPI_ISL_348171|2018.921|Human|Peru|H3N2|3C.2a1b.1':0.001440313,('EPI_ISL_370109|2019.047|Human|Japan|H3N2|3C.2a1b.1':0.001438620,'EPI_ISL_347930|2018.923|Human|Ecuador|H3N2|3C.2a1b.1':0.000000006)0.000:0.000000006)0.495:0.000000006,'EPI_ISL_348200|2018.868|Human|Venezuela|H3N2|3C.2a1b.1':0.001440465)0.000:0.000000006)1.000:0.000000006,'EPI_ISL_378108|2019.364|Human|Brazil|H3N2|3C.2a1b.1':0.000958138)0.000:0.000000006,(('EPI_ISL_355599|2018.94|Human|Colombia|H3N2|3C.2a1b.1':0.000000006,'EPI_ISL_346786|2019.134|Human|Spain|H3N2|3C.2a1b.1':0.001440075)0.000:0.000000006,('EPI_ISL_417907|2019.31|Human|Peru|H3N2|3C.2a1b.1':0.001439276,('EPI_ISL_369981|2019.079|Human|USA|H3N2|3C.2a1b.1':0.000479529,('EPI_ISL_362162|2019.211|Human|Macedonia|H3N2|3C.2a1b.1':0.001441801,('EPI_ISL_364723|2019.101|Human|UK|H3N2|3C.2a1b.1':0.000479251,('EPI_ISL_366950|2019.195|Human|Georgia|H3N2|3C.2a1b.1':0.000479273,'EPI_ISL_387214|2019.074|Human|Germany|H3N2|3C.2a1b.1':0.000479188)0.000:0.000000006)0.000:0.000000006)0.807:0.000479856)0.799:0.000479500)0.000:0.000000006)1.000:0.000000006)0.000:0.000000006,('EPI_ISL_372025|2018.997|Human|Georgia|H3N2|3C.3a1':0.000478685,(('EPI_ISL_350088|2019.071|Human|Canada|H3N2|3C.2a1b.1':0.0,'EPI_ISL_355593|2019.071|Human|Canada|H3N2|3C.2a1b.1':0.0):0.000958183,('EPI_ISL_346080|2018.904|Human|Canada|H3N2|3C.2a1b.1':0.000958361,('EPI_ISL_369754|2018.992|Human|Hawaii|H3N2|3C.2a1b.1':0.000000006,'EPI_ISL_386869|2019.304|Human|Thailand|H3N2|3C.2a1b.1':0.000960157)0.000:0.000000006)0.000:0.000000006)0.000:0.000000006)0.857:0.000478739)0.885:0.000962226)0.775:0.000477348,'EPI_ISL_341010|2018.844|Human|Afghanistan|H3N2|3C.2a1b.1':0.000478484)0.000:0.000000006,('EPI_ISL_312868|2018.5|Human|Emirates|H3N2|3C.2a1b.1':0.000960064,('EPI_ISL_332190|2018.696|Human|Canada|H3N2|3C.2a1b.1':0.000478200,'EPI_ISL_365779|2019.134|Human|Kazakhstan|H3N2|3C.2a1b.1':0.000000006)0.789:0.000478505)0.770:0.000479155)0.000:0.000000006,(('EPI_ISL_336557|2018.123|Human|Netherlands|H3N2|3C.2a1b.1':0.002403391,'EPI_ISL_396214|2018.69|Human|Australia|H3N2|3C.2a1b.1':0.001437855)0.000:0.000000006,(((((('EPI_ISL_330952|2018.403|Human|Maldives|H3N2|3C.2a1b.1':0.001920664,(('EPI_ISL_378563|2018.992|Human|Malaysia|H3N2|3C.2a1b.1':0.000479506,(('EPI_ISL_366497|2019.104|Human|USA|H3N2|3C.2a1b.1':0.0,'EPI_ISL_387268|2019.096|Human|USA|H3N2|3C.2a1b.1':0.0):0.000000006,'EPI_ISL_387272|2019.096|Human|USA|H3N2|3C.2a1b.1':0.000478202)0.953:0.001440319)0.956:0.001441240,('EPI_ISL_350554|2018.373|Human|Singapore|H3N2|3C.2a1b.1':0.003368375,'EPI_ISL_391595|2019.025|Human|Singapore|H3N2|3C.2a1b.1':0.003855442)0.590:0.000000006)0.000:0.000000006)0.924:0.000478605,('EPI_ISL_339060|2018.184|Human|Timor-Leste|H3N2|3C.2a1b.1':0.000000006,(('EPI_ISL_332551|2018.841|Human|USA|H3N2|3C.2a1b.1':0.000479017,('EPI_ISL_332177|2018.751|Human|Hawaii|H3N2|3C.2a1b.1':0.000000006,('EPI_ISL_338611|2018.523|Human|Kuwait|H3N2|3C.2a1b.1':0.002891990,('EPI_ISL_364328|2019.145|Human|Asia-Russia|H3N2|3C.2a1b.1':0.000479233,('EPI_ISL_357181|2019.14|Human|Belgium|H3N2|3C.2a1b.1':0.001921711,('EPI_ISL_364327|2019.036|Human|Asia-Russia|H3N2|3C.2a1b.1':0.000479333,'EPI_ISL_364377|2019.323|Human|Asia-Russia|H3N2|3C.2a1b.1':0.000959568)0.000:0.000000006)0.000:0.000000006)0.872:0.000961269)0.765:0.000478686)0.000:0.000000006)0.904:0.000478778,'EPI_ISL_418547|2019.151|Human|Afghanistan|H3N2|3C.2a1b.1':0.002887200)0.000:0.000000006)0.000:0.000000006)0.881:0.000478578,('EPI_ISL_305451|2018.162|Human|France|H3N2|3C.2a1b.1':0.000957979,'EPI_ISL_377904|2019.153|Human|Madagascar|H3N2|3C.2a1b.1':0.003377677)0.000:0.000000006)1.000:0.000000006,(('EPI_ISL_297473|2018.003|Human|Denmark|H3N2|3C.2a1b.1':0.0,'EPI_ISL_293134|2018.038|Human|Netherlands|H3N2|3C.2a1b.1':0.0):0.000000006,('EPI_ISL_347060|2018.644|Human|Chile|H3N2|3C.2a1b.1':0.000478110,('EPI_ISL_376564|2018.093|Human|Italy|H3N2|3C.2a1b.1':0.000000006,'EPI_ISL_373449|2018.211|Human|Italy|H3N2|3C.2a1b.1':0.000478363)0.000:0.000000006)0.972:0.001918526)0.000:0.000000006)0.000:0.000000006,'EPI_ISL_392519|2019.112|Human|Mali|H3N2|3C.2a1b.1':0.001439704)0.000:0.000000006,('EPI_ISL_312097|2018.189|Human|UK|H3N2|3C.2a1b.1':0.000957798,'EPI_ISL_373410|2018.082|Human|UK|H3N2|3C.2a1b.1':0.000479927)0.000:0.000000006)1.000:0.000000006)0.000:0.000000006)0.000:0.000000006)0.000:0.000000006)0.378:0.000000052)0.002:0.000478121,(((('EPI_ISL_296073|2017.789|Human|India|H3N2|3C.2a1b.1':0.000000006,'EPI_ISL_315003|2018.058|Human|Emirates|H3N2|3C.2a1b.1':0.001924216)0.955:0.001439872,(('EPI_ISL_320439|2018.2|Human|Belgium|H3N2|3C.2a1b.1':0.000961701,'EPI_ISL_331892|2018.104|Human|Pakistan|H3N2|3C.2a1b.1':0.000961451)0.776:0.000477186,((('EPI_ISL_298383|2017.951|Human|Maldives|H3N2|3C.2a1b.1':0.000000006,'EPI_ISL_331409|2018.145|Human|Pakistan|H3N2|3C.2a1b.1':0.000478412)0.902:0.000957923,('EPI_ISL_380069|2019.208|Human|Russia|H3N2|3C.2a4':0.004341515,'EPI_ISL_313507|2018.085|Human|Oman|H3N2|3C.2a1b.1':0.003370484)0.000:0.000000006)0.493:0.000000006,('EPI_ISL_315784|2018.23|Human|Bahrain|H3N2|3C.2a1b.1':0.001438144,((('EPI_ISL_357157|2018.984|Human|Belgium|H3N2|3C.2a1b.1':0.000955687,'EPI_ISL_357145|2019.151|Human|Belgium|H3N2|3C.2a1b.1':0.001446078)0.985:0.002914128,('EPI_ISL_372683|2019.126|Human|Italy|H3N2|3C.2a1b.1':0.002887139,('EPI_ISL_335979|2018.967|Human|France|H3N2|3C.2a1b.1':0.000000006,'EPI_ISL_335978|2018.964|Human|France|H3N2|3C.2a1b.1':0.000000006)0.886:0.000965130)0.720:0.000463711)0.954:0.001939603,(('EPI_ISL_358759|2018.984|Human|USA|H3N2|3C.2a1b.1':0.000000006,'EPI_ISL_378565|2019.115|Human|Malaysia|H3N2|3C.2a1b.1':0.000479127)0.984:0.002404421,(('EPI_ISL_346219|2018.907|Human|Lebanon|H3N2|3C.2a1b.1':0.000957950,('EPI_ISL_335541|2018.962|Human|Sweden|H3N2|3C.2a1b.1':0.000478599,('EPI_ISL_340294|2019.085|Human|Netherlands|H3N2|3C.2a1b.1':0.000959671,'EPI_ISL_380079|2019.142|Human|Russia|H3N2|3C.2a1b.1':0.000478673)0.783:0.000479443)0.000:0.000000006)0.966:0.001438802,('EPI_ISL_350571|2018.699|Human|Singapore|H3N2|3C.2a1b.1':0.000000006,('EPI_ISL_349904|2018.997|Human|Hawaii|H3N2|3C.2a1b.1':0.000959264,('EPI_ISL_338270|2018.847|Human|Australia|H3N2|3C.2a1b.1':0.001920721,'EPI_ISL_346411|2019.074|Human|Singapore|H3N2|3C.2a1b.1':0.000959349)0.000:0.000000006)0.000:0.000000006)0.000:0.000000006)0.000:0.000000006)0.795:0.000479412)0.763:0.000479243)0.000:0.000000006)0.000:0.000000006)0.791:0.000957926)0.000:0.000000006,('EPI_ISL_285731|2017.679|Human|Canada|H3N2|3C.2a1b.1':0.0,'EPI_ISL_288546|2017.679|Human|Canada|H3N2|3C.2a1b.1':0.0):0.001439836)0.000:0.000000006,((((((('EPI_ISL_307894|2018.216|Human|Georgia|H3N2|3C.2a1b.1':0.000478903,('EPI_ISL_322440|2018.233|Human|Russia|H3N2|3C.2a1b.1':0.000478467,'EPI_ISL_322489|2018.216|Human|Russia|H3N2|3C.2a1b.1':0.000000006)0.783:0.000478520)0.787:0.000479575,(('EPI_ISL_332081|2018.701|Human|Myanmar|H3N2|3C.2a1b.1':0.001920560,('EPI_ISL_376568|2018.063|Human|Japan|H3N2|3C.2a1b.1':0.000478799,'EPI_ISL_311961|2017.929|Human|Japan|H3N2|3C.2a1b.1':0.000000006)0.000:0.000000006)0.844:0.000478799,'EPI_ISL_275856|2017.542|Human|HongKong|H3N2|3C.2a1b.1':0.000478598)0.000:0.000000006)0.000:0.000000006,(('EPI_ISL_304329|2017.786|Human|Taiwan|H3N2|3C.2a1b.1':0.000958654,'EPI_ISL_331252|2018.37|Human|Korea|H3N2|3C.2a1b.1':0.001438928)0.000:0.000000006,'EPI_ISL_333863|2018.085|Human|Thailand|H3N2|3C.2a1b.1':0.000958146)0.000:0.000000006)0.000:0.000000006,((('EPI_ISL_320732|2018.447|Human|HongKong|H3N2|3C.2a1b.1':0.002896543,'EPI_ISL_339071|2018.121|Human|China|H3N2|3C.2a1b.1':0.000477781)0.881:0.000961380,('EPI_ISL_416801|2019.992|Human|Pakistan|H3N2|3C.2a1b.1b':0.002887253,(((('EPI_ISL_349711|2018.97|Human|HongKong|H3N2|3C.2a1b.1b':0.000955251,('EPI_ISL_365504|2019.142|Human|Luxembourg|H3N2|3C.2a1b.1b':0.000000006,'EPI_ISL_351407|2019.085|Human|UK|H3N2|3C.2a1b.1b':0.000479132)0.897:0.000962883)0.877:0.000965624,('EPI_ISL_346506|2019.142|Human|France|H3N2|3C.2a1b.1b':0.000958800,(('EPI_ISL_337015|2019.003|Human|France|H3N2|3C.2a1b.1b':0.0,'EPI_ISL_333652|2018.899|Human|Switzerland|H3N2|3C.2a1b.1b':0.0,'EPI_ISL_344187|2018.923|Human|Singapore|H3N2|3C.2a1b.1b':0.0,'EPI_ISL_350582|2018.852|Human|Singapore|H3N2|3C.2a1b.1b':0.0,'EPI_ISL_366118|2019.038|Human|China|H3N2|3C.2a1b.1b':0.0):0.000000006,('EPI_ISL_391127|2019.345|Human|Laos|H3N2|3C.2a1b.1b':0.001441332,'EPI_ISL_386835|2019.17|Human|Thailand|H3N2|3C.2a1b.1b':0.000476899)0.928:0.001442620)0.000:0.000000006)0.000:0.000000006)0.806:0.000478213,((((((('EPI_ISL_481338|2020.003|Human|Singapore|H3N2|3C.2a1b.1b':0.0,'EPI_ISL_534303|2020.003|Human|Singapore|H3N2|3C.2a1b.1b':0.0):0.002406792,(((('EPI_ISL_2245461|2021.107|Human|Laos|H3N2|3C.2a1b.1b':0.003374562,'EPI_ISL_644654|2020.153|Human|Thailand|H3N2|3C.2a1b.1b':0.000478963)0.000:0.000000006,(('EPI_ISL_430836|2020.128|Human|Asia-Russia|H3N2|3C.2a1b.1b':0.001439501,('EPI_ISL_404169|2020.036|Human|Ukraine|H3N2|3C.2a1b.1b':0.0,'EPI_ISL_412533|2019.962|Human|USA|H1N1|6B.1A.5a.1':0.0):0.000000006)0.000:0.000000006,'EPI_ISL_717670|2020.115|Human|Laos|H3N2|3C.2a1b.1b':0.001440570)0.000:0.000000006)0.000:0.000000006,('EPI_ISL_402952|2019.981|Human|Russia|H3N2|3C.2a1b.1b':0.000478870,'EPI_ISL_1367569|2020.189|Human|Thailand|H3N2|3C.2a1b.1b':0.001922083)0.000:0.000000006)0.719:0.000000006,('EPI_ISL_577616|2020.216|Human|Japan|H3N2|3C.2a1b.1b':0.000958828,'EPI_ISL_409051|2019.929|Human|Thailand|H3N2|3C.2a1b.1b':0.000958146)0.743:0.000000006)0.000:0.000000006)0.977:0.002402544,'EPI_ISL_390681|2019.468|Human|China|H3N2|nan':0.001439983)0.000:0.000000006,(('EPI_ISL_390092|2019.488|Human|Argentina|H3N2|3C.2a1b.1b':0.000478602,'EPI_ISL_378111|2019.378|Human|Chile|H3N2|3C.2a1b.1b':0.001439862)0.879:0.000959460,(((('EPI_ISL_378110|2019.395|Human|USA|H3N2|3C.2a1b.1b':0.001438248,'EPI_ISL_400883|2019.912|Human|USA|H3N2|3C.2a1b.1b':0.000000006)0.000:0.000000006,(('EPI_ISL_413233|2019.833|Human|Japan|H3N2|3C.2a1b.1b':0.001438058,((('EPI_ISL_429198|2020.197|Human|Asia-Russia|H3N2|3C.2a1b.1b':0.000478811,'EPI_ISL_485419|2020.191|Human|China|H3N2|3C.2a1b.1b':0.000478544)0.775:0.000478639,('EPI_ISL_398536|2019.819|Human|Hawaii|H3N2|3C.2a1b.1b':0.001940313,'EPI_ISL_516138|2020.153|Human|Brazil|H3N2|3C.2a1b.1b':0.002902534)0.773:0.000466186)0.782:0.000480178,('EPI_ISL_12995117|2019.534|Human|Myanmar|H3N2|3C.2a1b.1b':0.001918705,('EPI_ISL_510015|2020.055|Human|Philippines|H3N2|3C.2a1b.1b':0.001442184,('EPI_ISL_402203|2019.855|Human|China|H3N2|3C.2a1b.1b':0.000959096,('EPI_ISL_419385|2020.077|Human|Asia-Russia|H3N2|3C.2a1b.1b':0.001925691,('EPI_ISL_471388|2020.172|Human|Russia|H3N2|3C.2a1b.1b':0.000000006,'EPI_ISL_416767|2020.12|Human|USA|H3N2|3C.2a1b.1b':0.000478569)0.952:0.000958328)0.000:0.000000006)0.752:0.000478976)0.982:0.002408116)0.000:0.000000006)0.870:0.000479124)0.000:0.000000006,'EPI_ISL_405728|2019.679|Human|Laos|H3N2|3C.2a1b.1b':0.002882797)0.000:0.000000006)0.000:0.000000006,(('EPI_ISL_405334|2019.507|Human|Australia|H3N2|3C.2a1b.1b':0.001438089,'EPI_ISL_485472|2020.079|Human|China|H3N2|nan':0.001920190)0.000:0.000000006,'EPI_ISL_409388|2019.962|Human|HongKong|H3N2|3C.2a1b.1b':0.000478532)0.000:0.000000006)1.000:0.000000006,'EPI_ISL_367377|2019.381|Human|China|H3N2|3C.2a1b.1b':0.000957816)0.000:0.000000006)1.000:0.000000006)1.000:0.000000006,((('EPI_ISL_1296299|2019.573|Human|VietNam|H3N2|3C.2a1b.1b':0.000000006,'EPI_ISL_419273|2020.055|Human|Australia|H3N2|3C.2a1b.1b':0.001440507)0.990:0.002409513,('EPI_ISL_424766|2019.94|Human|Taiwan|H3N2|3C.2a1b.1b':0.000481224,'EPI_ISL_409378|2019.975|Human|HongKong|H3N2|3C.2a1b.1b':0.001441493)0.764:0.000479398)0.755:0.000478555,('EPI_ISL_429205|2020.046|Human|Asia-Russia|H3N2|3C.2a1b.1b':0.000477526,'EPI_ISL_498218|2020.085|Human|Japan|H3N2|3C.2a1b.1b':0.000961042)0.953:0.001441121)0.000:0.000000006)0.744:0.000000006,('EPI_ISL_414881|2020.033|Human|Korea|H3N2|3C.2a1b.1b':0.001921998,(((('EPI_ISL_416800|2019.997|Human|Pakistan|H3N2|3C.2a1b.1b':0.001439039,(('EPI_ISL_528874|2020.189|Human|Honduras|H3N2|3C.2a1b.1b':0.000479034,(('EPI_ISL_424758|2020.191|Human|USA|H3N2|3C.2a1b.1b':0.000000006,'EPI_ISL_424763|2020.191|Human|USA|H3N2|3C.2a1b.1b':0.000958772)0.928:0.000478856,'EPI_ISL_2932739|2019.97|Human|Egypt|H3N2|3C.2a1b.1b':0.001438715)0.000:0.000000006)0.884:0.000479102,'EPI_ISL_418532|2020.142|Human|Hawaii|H3N2|3C.2a1b.1b':0.000478801)0.000:0.000000006)1.000:0.000000006,('EPI_ISL_471287|2020.208|Human|Russia|H3N2|3C.2a1b.1b':0.000958498,('EPI_ISL_2462334|2020.046|Human|Belgium|H3N2|3C.2a1b.1b':0.0,'EPI_ISL_409047|2019.97|Human|USA|H3N2|3C.2a1b.1b':0.0,'EPI_ISL_410745|2020.022|Human|USA|H3N2|3C.2a1b.1b':0.0,'EPI_ISL_378062|2019.378|Human|Bangladesh|H3N2|3C.2a1b.1b':0.0,'EPI_ISL_415747|2020.071|Human|Georgia|H3N2|3C.2a1b.1b':0.0):0.000000006)0.000:0.000000006)0.000:0.000000006,((('EPI_ISL_577622|2020.216|Human|Nepal|H3N2|3C.2a1b.1b':0.001443170,(('EPI_ISL_463800|2020.148|Human|USA|H3N2|3C.2a1b.1b':0.000478758,'EPI_ISL_412517|2019.945|Human|USA|H1N1|6B.1A.5a.1':0.000000006)0.843:0.000478669,('EPI_ISL_391072|2019.652|Human|Sweden|H3N2|3C.2a1b.1b':0.001439474,'EPI_ISL_1015492|2020.716|Human|Bangladesh|H3N2|3C.2a1b.1b':0.000000006)0.000:0.000000006)0.882:0.000478747)0.000:0.000000006,'EPI_ISL_398208|2019.46|Human|Singapore|H3N2|3C.2a1b.1b':0.000959440)0.000:0.000000006,(('EPI_ISL_491813|2019.822|Human|Mali|H3N2|3C.2a1b.1b':0.000475947,'EPI_ISL_413736|2019.825|Human|Mali|H3N2|3C.2a1b.1b':0.001929158)0.932:0.001447694,(('EPI_ISL_413665|2020.087|Human|Sweden|H3N2|3C.2a1b.1b':0.000958712,(('EPI_ISL_487047|2019.964|Human|UK|H3N2|3C.2a1b.1b':0.000958870,('EPI_ISL_398663|2019.877|Human|UK|H3N2|3C.2a1b.1b':0.000478381,('EPI_ISL_415690|2019.849|Human|USA|H3N2|3C.2a1b.1b':0.000957745,'EPI_ISL_409419|2019.937|Human|Canada|H3N2|3C.2a1b.1b':0.001440124)0.000:0.000000006)0.000:0.000000006)0.901:0.000478581,(((('EPI_ISL_418543|2019.764|Human|Kuwait|H3N2|3C.2a1b.1b':0.000478691,('EPI_ISL_400851|2019.827|Human|Canada|H3N2|3C.2a1b.1b':0.000479020,('EPI_ISL_412025|2019.753|Human|Australia|H3N2|nan':0.000478828,(('EPI_ISL_398539|2019.674|Human|Canada|H3N2|3C.2a1b.1b':0.0,'EPI_ISL_404747|2019.674|Human|Canada|H3N2|3C.2a1b.1b':0.0):0.000000006,'EPI_ISL_400028|2019.841|Human|Bahrain|H3N2|3C.2a1b.1b':0.001441868)0.000:0.000000006)0.000:0.000000006)0.835:0.000478781)0.000:0.000000006,('EPI_ISL_411990|2020.038|Human|France|H3N2|3C.2a1b.1b':0.000958313,('EPI_ISL_405417|2019.929|Human|Guam|H3N2|3C.2a1b.1b':0.000958189,'EPI_ISL_421119|2020.085|Human|Lebanon|H3N2|3C.2a1b.1b':0.001438592)0.000:0.000000006)1.000:0.000000006)1.000:0.000000006,(((((('EPI_ISL_407955|2020.038|Human|Denmark|H3N2|3C.2a1b.1b':0.0,'EPI_ISL_428031|2020.055|Human|USA|H1N1|6B.1A.5a.2':0.0):0.000478983,'EPI_ISL_402415|2019.668|Human|Philippines|H3N2|3C.2a1b.1b':0.000000006)0.852:0.000478783,'EPI_ISL_404583|2019.901|Human|Emirates|H3N2|3C.2a1b.1b':0.000478781)0.000:0.000000006,'EPI_ISL_412179|2020.011|Human|Hawaii|H3N2|3C.2a1b.1b':0.001438597)0.000:0.000000006,'EPI_ISL_594224|2019.871|Human|Japan|H3N2|3C.2a1b.1b':0.001440092)0.000:0.000000006,('EPI_ISL_405462|2019.94|Human|Korea|H3N2|3C.2a1b.1b':0.000958310,'EPI_ISL_471534|2020.213|Human|Canada|H3N2|3C.2a1b.1b':0.001920983)0.000:0.000000006)0.000:0.000000006)0.000:0.000000006,'EPI_ISL_414854|2019.992|Human|Korea|H3N2|3C.2a1b.1b':0.000478948)0.000:0.000000006)0.781:0.000478401)0.802:0.000479978,('EPI_ISL_471533|2020.178|Human|Canada|H3N2|3C.2a1b.1b':0.001443618,'EPI_ISL_471535|2020.169|Human|Canada|H3N2|3C.2a1b.1b':0.000480049)0.960:0.001923386)0.523:0.000000006)0.000:0.000000006)1.000:0.000000006)0.000:0.000000006,('EPI_ISL_455815|2020.117|Human|USA|H3N2|3C.2a1b.1b':0.000958019,'EPI_ISL_584002|2020.005|Human|Bangladesh|H3N2|3C.2a1b.1b':0.000957876)0.000:0.000000006)0.000:0.000000006)0.913:0.000958183)0.744:0.000000006,'EPI_ISL_485475|2020.208|Human|China|H3N2|3C.2a1b.1b':0.000958302)0.481:0.000479510)0.814:0.000479591,'EPI_ISL_402209|2019.885|Human|China|H3N2|3C.2a1b.1b':0.000478844)0.000:0.000000006)0.957:0.001439042)0.000:0.000000006,'EPI_ISL_320288|2018.233|Human|Asia-Russia|H3N2|3C.2a1b.1':0.000958846)0.000:0.000000006)0.000:0.000000006,(((('EPI_ISL_316439|2018.23|Human|TheCaribbean|H3N2|3C.2a1b.1':0.003374358,'EPI_ISL_376638|2018.022|Human|Germany|H3N2|3C.2a1b.1':0.000478736)0.000:0.000000006,'EPI_ISL_296151|2018.005|Human|USA|H3N2|3C.2a1b.1':0.001439174)0.000:0.000000006,('EPI_ISL_335668|2018.584|Human|VietNam|H3N2|3C.2a1b.1':0.000478345,'EPI_ISL_342260|2018.825|Human|China|H3N2|3C.2a1b.1':0.000959852)0.929:0.001440127)0.000:0.000000006,(('EPI_ISL_286862|2017.792|Human|UK|H3N2|3C.2a1b.1':0.000479756,('EPI_ISL_336696|2018.737|Human|Emirates|H3N2|3C.2a1b.1':0.000961354,'EPI_ISL_322083|2018.104|Human|Singapore|H3N2|3C.2a1b.1':0.001441319)0.763:0.000477893)0.000:0.000000006,('EPI_ISL_15082413|2018.071|Human|Spain|H3N2|3C.2a1b.1':0.000478825,'EPI_ISL_302267|2018.041|Human|Sweden|H3N2|3C.2a1b.1':0.000000006)0.941:0.001440934)0.000:0.000000006)0.000:0.000000006)0.000:0.000000006,'EPI_ISL_4055901|2018.666|Human|Taiwan|H3N2|3C.2a1b.1':0.001439190)0.831:0.000478625,'EPI_ISL_302554|2017.567|Human|China|H3N2|3C.2a1b.1':0.000000006)0.000:0.000000006)0.000:0.000000006)0.931:0.000478531,('EPI_ISL_303220|2018.066|Human|Pakistan|H3N2|3C.2a1':0.001918908,(((((('EPI_ISL_296434|2017.699|Human|India|H3N2|3C.2a1':0.000478706,('EPI_ISL_311649|2018.104|Human|Oman|H3N2|3C.2a1':0.002883700,'EPI_ISL_338432|2019.016|Human|UK|H3N2|3C.2a1':0.001445656)0.000:0.000000006)0.847:0.000478393,((('EPI_ISL_293132|2018.025|Human|Netherlands|H3N2|3C.2a1':0.001919388,((((('EPI_ISL_275785|2017.466|Human|Bangladesh|H3N2|3C.2a1b.1':0.000477985,'EPI_ISL_274452|2017.455|Human|TheCaribbean|H3N2|3C.2a1b.1':0.000000006)0.880:0.000478165,('EPI_ISL_255585|2017.101|Human|Singapore|H3N2|3C.2a1b.1':0.001437862,((((('EPI_ISL_320342|2018.134|Human|Philippines|H3N2|3C.2a1':0.001440262,((('EPI_ISL_336693|2018.784|Human|Emirates|H3N2|3C.2a1':0.001439732,('EPI_ISL_396561|2018.699|Human|Australia|H3N2|3C.2a1':0.000479111,'EPI_ISL_321209|2018.43|Human|Hawaii|H3N2|3C.2a1':0.000000006)0.000:0.000000006)0.987:0.001921026,((('EPI_ISL_330970|2018.23|Human|Madagascar|H3N2|3C.2a1':0.000959617,('EPI_ISL_332970|2018.54|Human|Canada|H3N2|3C.2a1':0.0,'EPI_ISL_332185|2018.54|Human|Canada|H3N2|3C.2a1':0.0):0.000478788)0.000:0.000000006,'EPI_ISL_331844|2018.63|Human|Japan|H3N2|3C.2a1':0.001440144)0.000:0.000000006,(('EPI_ISL_342207|2018.721|Human|HongKong|H3N2|3C.2a1':0.000958590,('EPI_ISL_350574|2018.718|Human|Singapore|H3N2|3C.2a1':0.000478415,('EPI_ISL_330159|2018.677|Human|Russia|H3N2|3C.2a1':0.001440047,'EPI_ISL_332950|2018.488|Human|Canada|H3N2|3C.2a1':0.000000006)0.000:0.000000006)0.909:0.000478615)0.000:0.000000006,('EPI_ISL_340376|2018.923|Human|Sweden|H3N2|3C.2a1':0.0,'EPI_ISL_329834|2018.537|Human|Hawaii|H3N2|3C.2a1':0.0,'EPI_ISL_391587|2019.025|Human|Singapore|H3N2|3C.2a1':0.0):0.000000006)0.000:0.000000006)0.000:0.000000006)0.939:0.001439374,(('EPI_ISL_330025|2018.134|Human|Singapore|H3N2|nan':0.001921371,(('EPI_ISL_378922|2018.786|Human|Guam|H3N2|3C.2a1':0.001920736,(('EPI_ISL_331542|2018.663|Human|USA|H3N2|3C.2a1':0.0,'EPI_ISL_330503|2018.674|Human|USA|H3N2|3C.2a1':0.0):0.000479510,'EPI_ISL_339061|2018.46|Human|Philippines|H3N2|3C.2a1':0.000479797)0.000:0.000000006)0.869:0.000478662,'EPI_ISL_360533|2018.022|Human|USA|H3N2|3C.2a1':0.000958298)0.000:0.000000006)0.000:0.000000006,('EPI_ISL_396825|2018.655|Human|Australia|H3N2|3C.2a1':0.000000006,'EPI_ISL_339058|2018.693|Human|NewZealand|H3N2|3C.2a1':0.000957430)0.999:0.004340989)0.802:0.000477983)0.773:0.000483693)0.778:0.000476689,('EPI_ISL_332178|2018.767|Human|USA|H3N2|3C.2a1':0.000960780,'EPI_ISL_336710|2018.655|Human|Bangladesh|H3N2|3C.2a1':0.000477951)0.869:0.000960658)0.802:0.000479117,((((('EPI_ISL_296511|2017.715|Human|Laos|H3N2|3C.2a1b.1':0.003369609,(('EPI_ISL_302560|2017.619|Human|China|H3N2|3C.2a1':0.000958803,(('EPI_ISL_303061|2017.94|Human|Afghanistan|H3N2|3C.2a1':0.000957745,((((('EPI_ISL_300816|2017.855|Human|Emirates|H3N2|3C.2a1':0.001439713,'EPI_ISL_283174|2017.751|Human|Oman|H3N2|3C.2a1':0.001439211)0.000:0.000000006,('EPI_ISL_296447|2017.888|Human|Canada|H3N2|nan':0.000000006,'EPI_ISL_376591|2018.003|Human|USA|H3N2|nan':0.000959679)0.996:0.003370983)0.822:0.000478402,((('EPI_ISL_331077|2018.175|Human|Thailand|H3N2|3C.2a1b.1':0.000964323,('EPI_ISL_331842|2018.367|Human|Japan|H3N2|3C.2a1b.1':0.000482500,'EPI_ISL_308925|2018.11|Human|Japan|H3N2|3C.2a1b.1':0.000000006)0.752:0.000476415)0.971:0.001924941,(('EPI_ISL_293062|2017.962|Human|France|H3N2|3C.2a1b.1':0.0,'EPI_ISL_309437|2018.197|Human|France|H3N2|3C.2a1b.1':0.0):0.000480120,'EPI_ISL_286062|2017.808|Human|HongKong|H3N2|3C.2a1b.1':0.001443350)0.760:0.000477503)0.779:0.000480123,((((('EPI_ISL_292040|2017.948|Human|Sweden|H3N2|3C.2a1':0.002409961,'EPI_ISL_293711|2018.011|Human|UK|H3N2|3C.2a1':0.001929264)0.751:0.000474030,((('EPI_ISL_305793|2017.866|Human|USA|H3N2|3C.2a1':0.001450518,('EPI_ISL_300223|2017.915|Human|Asia-Russia|H3N2|3C.2a1b.1':0.000479035,('EPI_ISL_291621|2017.83|Human|USA|H3N2|3C.2a1b.1':0.000000006,('EPI_ISL_299814|2017.874|Human|Emirates|H3N2|3C.2a1b.1':0.001440328,'EPI_ISL_312770|2017.948|Human|Japan|H3N2|3C.2a1b.1':0.001440074)0.000:0.000000006)0.000:0.000000006)0.933:0.001449820)0.765:0.000470341,(('EPI_ISL_338566|2018.425|Human|Kenya|H3N2|3C.2a1b.1':0.000478688,'EPI_ISL_319711|2018.121|Human|Kenya|H3N2|3C.2a1b.1':0.000000006)0.957:0.001440507,((('EPI_ISL_284921|2017.493|Human|NewZealand|H3N2|3C.2a1b.1':0.0,'EPI_ISL_274681|2017.353|Human|Taiwan|H3N2|nan':0.0):0.000000006,'EPI_ISL_284895|2017.51|Human|NewZealand|H3N2|3C.2a1':0.000478614)0.000:0.000000006,((('EPI_ISL_281877|2017.597|Human|SouthAfrica|H3N2|3C.2a1b.1':0.000958570,(('EPI_ISL_285892|2017.564|Human|SouthAfrica|H3N2|3C.2a1b.1':0.0,'EPI_ISL_281808|2017.567|Human|SouthAfrica|H3N2|3C.2a1b.1':0.0):0.000000006,('EPI_ISL_281746|2017.551|Human|SouthAfrica|H3N2|3C.2a1b.1':0.000478762,('EPI_ISL_321913|2018.121|Human|Mozambique|H3N2|3C.2a1b.1':0.000000006,'EPI_ISL_320808|2018.126|Human|Mozambique|H3N2|3C.2a1b.1':0.000959367)0.947:0.001440028)0.730:0.000000006)0.000:0.000000006)0.945:0.001439370,(((('EPI_ISL_268241|2017.26|Human|Hawaii|H3N2|3C.2a1b.1':0.000957926,'EPI_ISL_308975|2017.748|Human|Cambodia|H3N2|3C.2a1b.1':0.002888906)0.000:0.000000006,'EPI_ISL_312609|2017.167|Human|Malaysia|H3N2|3C.2a1b.1':0.001439096)0.000:0.000000006,'EPI_ISL_286127|2017.66|Human|Kenya|H3N2|3C.2a1b.1':0.000959106)0.000:0.000000006,('EPI_ISL_291705|2017.658|Human|Pakistan|H3N2|3C.2a1b.1':0.002885864,('EPI_ISL_296523|2017.655|Human|Mozambique|H3N2|3C.2a1b.1':0.000000006,'EPI_ISL_275943|2017.564|Human|SouthAfrica|H3N2|3C.2a1b.1':0.002404550)0.957:0.001439791)0.000:0.000000006)0.000:0.000000006)1.000:0.000000006,('EPI_ISL_258368|2017.173|Human|USA|H3N2|3C.2a1b.1':0.000478750,'EPI_ISL_277491|2017.348|Human|Thailand|H3N2|3C.2a1b.2':0.000958021)0.000:0.000000006)0.000:0.000000006)0.000:0.000000006)0.918:0.000957806)0.000:0.000000006,(('EPI_ISL_299688|2017.712|Human|Fiji|H3N2|3C.2a1b.1':0.003857217,('EPI_ISL_339067|2018.586|Human|SriLanka|H3N2|3C.2a1b.1':0.002402167,(((('EPI_ISL_282147|2017.54|Human|France|H3N2|3C.2a1b.1':0.000000006,'EPI_ISL_331067|2018.378|Human|SouthAfrica|H3N2|3C.2a1b.1':0.000957499)0.000:0.000000006,'EPI_ISL_282889|2017.666|Human|USA|H3N2|3C.2a1b.1':0.000478292)0.000:0.000000006,'EPI_ISL_396230|2017.655|Human|Australia|H3N2|3C.2a1b.1':0.000000006)0.000:0.000000006,('EPI_ISL_284661|2017.759|Human|Papeete|H3N2|3C.2a1b.1':0.000479970,('EPI_ISL_331843|2018.082|Human|Japan|H3N2|3C.2a2':0.000479237,('EPI_ISL_327742|2018.079|Human|Bahrain|H3N2|3C.2a2':0.0,'EPI_ISL_308933|2017.926|Human|Japan|H3N2|nan':0.0,'EPI_ISL_327733|2018.11|Human|Bahrain|H3N2|3C.2a2':0.0):0.000000006)0.985:0.002402520)0.770:0.000477355)0.777:0.000479617)0.772:0.000477854)0.773:0.000479366,('EPI_ISL_281575|2017.627|Human|Sweden|H3N2|3C.2a1b.2':0.000478073,(((('EPI_ISL_313687|2018.016|Human|USA|H3N2|3C.2a1b.2':0.000478631,((((((((('EPI_ISL_360568|2018.047|Human|USA|H3N2|3C.2a1b.2':0.0,'EPI_ISL_14925571|2018.033|Human|USA|H3N2|3C.2a1b.2':0.0,'EPI_ISL_320285|2018.195|Human|TheCaribbean|H3N2|3C.2a1b.2':0.0):0.000000006,(((((('EPI_ISL_355634|2019.058|Human|BurkinaFaso|H3N2|3C.2a1b.2':0.000478381,'EPI_ISL_356303|2018.901|Human|BurkinaFaso|H3N2|3C.2a1b.2':0.000000006)0.995:0.002410229,((((((('EPI_ISL_330916|2018.641|Human|USA|H3N2|3C.2a1b.2':0.0,'EPI_ISL_329795|2018.641|Human|USA|H3N2|3C.2a1b.2':0.0):0.000000006,'EPI_ISL_334104|2018.745|Human|Emirates|H3N2|3C.2a1b.2':0.000960252)0.872:0.000479097,('EPI_ISL_380071|2019.151|Human|Albania|H3N2|3C.2a1b.2':0.002416218,((('EPI_ISL_377468|2019.271|Human|Spain|H3N2|3C.2a1b.2':0.000961197,('EPI_ISL_340295|2019.085|Human|Netherlands|H3N2|3C.2a1b.2':0.000479777,'EPI_ISL_334193|2018.923|Human|Sweden|H3N2|3C.2a1b.2':0.000000006)0.000:0.000000006)0.931:0.000479450,(('EPI_ISL_341075|2018.94|Human|Bahrain|H3N2|3C.2a1b.2':0.000000006,((('EPI_ISL_355567|2019.107|Human|Pakistan|H3N2|3C.2a1b.2':0.000479502,('EPI_ISL_355647|2019.148|Human|Oman|H3N2|3C.2a1b.2':0.001442343,'EPI_ISL_354076|2019.225|Human|Denmark|H3N2|3C.2a1b.2':0.001441328)0.000:0.000000006)0.932:0.000959969,(((('EPI_ISL_378923|2018.682|Human|Japan|H3N2|3C.2a1b.2':0.000000006,(((((('EPI_ISL_418521|2019.729|Human|Kuwait|H3N2|3C.2a1b.2a':0.000000006,'EPI_ISL_402479|2019.896|Human|Hawaii|H3N2|3C.2a1b.2a':0.000961677)0.919:0.000960685,'EPI_ISL_412388|2020.005|Human|Sweden|H3N2|3C.2a1b.2a':0.000479824)0.000:0.000000006,('EPI_ISL_408458|2020.014|Human|France|H3N2|3C.2a1b.2a':0.000000006,'EPI_ISL_487242|2020.153|Human|Luxembourg|H3N2|3C.2a1b.2a':0.000480063)0.930:0.000960772)0.000:0.000000006,'EPI_ISL_404593|2019.888|Human|Emirates|H3N2|3C.2a1b.2a':0.000000006)0.000:0.000000006,'EPI_ISL_399840|2019.814|Human|UK|H3N2|3C.2a1b.2a':0.000479934)0.966:0.001442265,(('EPI_ISL_412139|2019.792|Human|TheCaribbean|H3N2|3C.2a1b.2a':0.000963793,('EPI_ISL_517673|2020.063|Human|Haiti|H3N2|3C.2a1b.2a':0.000479842,'EPI_ISL_517676|2019.978|Human|Haiti|H3N2|3C.2a1b.2a':0.000481055)0.881:0.000963942)0.941:0.001444838,(((('EPI_ISL_391081|2019.627|Human|Sweden|H3N2|3C.2a1b.2a':0.000479860,(('EPI_ISL_403967|2019.962|Human|Russia|H3N2|3C.2a1b.2a':0.000962116,(((('EPI_ISL_365841|2019.433|Human|USA|H3N2|3C.2a1b.2a':0.001443089,('EPI_ISL_400292|2019.619|Human|Singapore|H3N2|3C.2a1b.2a':0.000960174,'EPI_ISL_419271|2019.97|Human|Australia|H3N2|3C.2a1b.2a':0.000961447)0.000:0.000000006)0.848:0.000479699,((('EPI_ISL_403215|2019.734|Human|UK|H3N2|3C.2a1b.2a':0.001925840,'EPI_ISL_418546|2019.918|Human|Pakistan|H3N2|3C.2a1b.2a':0.002417270)0.701:0.000000006,(('EPI_ISL_428003|2020.036|Human|Spain|H3N2|3C.2a1b.2a':0.002894268,('EPI_ISL_414711|2020.022|Human|UK|H3N2|3C.2a1b.2a':0.000962061,'EPI_ISL_405478|2019.937|Human|USA|H3N2|3C.2a1b.2a':0.000000006)0.000:0.000000006)0.951:0.001442791,(('EPI_ISL_409105|2019.997|Human|USA|H3N2|3C.2a1b.2a':0.000480622,('EPI_ISL_404608|2019.962|Human|USA|H3N2|3C.2a1b.2a':0.0,'EPI_ISL_412185|2020.036|Human|USA|H3N2|3C.2a1b.2a':0.0):0.000000006)0.944:0.000961543,(((((((((((('EPI_ISL_386834|2019.523|Human|USA|H3N2|3C.2a1b.2a':0.0,'EPI_ISL_416794|2019.847|Human|Thailand|H3N2|3C.2a1b.2a':0.0,'EPI_ISL_400038|2019.636|Human|Bhutan|H3N2|3C.2a1b.2a':0.0):0.000000006,('EPI_ISL_395400|2019.501|Human|Bangladesh|H3N2|3C.2a1b.2a':0.000960275,((('EPI_ISL_398834|2019.688|Human|USA|H3N2|3C.2a1b.2a':0.000000006,('EPI_ISL_397008|2019.753|Human|USA|H3N2|3C.2a1b.2a':0.000480469,'EPI_ISL_397007|2019.759|Human|USA|H3N2|3C.2a1b.2a':0.000000006)0.950:0.000961623)0.837:0.000480387,(((((('EPI_ISL_15393520|2021.701|Human|Maldives|H3N2|3C.2a1b.2a.2a':0.000000006,'EPI_ISL_15394429|2021.786|Human|Maldives|H3N2|3C.2a1b.2a.2a':0.000480088)1.000:0.005845773,(('EPI_ISL_2932451|2021.164|Human|Japan|H3N2|3C.2a1b.2a.1':0.000963229,'EPI_ISL_15610639|2022.192|Human|Timor-Leste|H3N2|3C.2a1b.2a.2a':0.002909930)0.952:0.001935064,('EPI_ISL_3100992|2021.162|Human|Timor-Leste|H3N2|3C.2a1b.2a.1':0.001926505,((('EPI_ISL_3100997|2021.079|Human|Timor-Leste|H3N2|3C.2a1b.2a.1':0.000480304,('EPI_ISL_447885|2020.216|Human|Sweden|H3N2|3C.2a1b.2a.1':0.0,'EPI_ISL_516135|2020.071|Human|Brazil|H3N2|3C.2a1b.2a.1':0.0):0.001443339)0.000:0.000000006,((((('EPI_ISL_14862713|2022.466|Human|HongKong|H3N2|3C.2a1b.2a.1a':0.000485074,'EPI_ISL_14862594|2022.449|Human|China|H3N2|3C.2a1b.2a.1a':0.000478771)0.997:0.003883117,('EPI_ISL_1296361|2019.888|Human|VietNam|H3N2|3C.2a1b.2a.1a':0.000480805,('EPI_ISL_1064135|2020.77|Human|VietNam|H3N2|3C.2a1b.2a.1a':0.0,'EPI_ISL_4080559|2021.107|Human|Japan|H3N2|3C.2a1b.2a.1a':0.0):0.000000006)0.000:0.000000006)0.936:0.000962770,((('EPI_ISL_5327622|2021.477|Human|Thailand|H3N2|3C.2a1b.2a.1a':0.0,'EPI_ISL_5984033|2021.477|Human|Thailand|H3N2|3C.2a1b.2a.1a':0.0):0.000481092,('EPI_ISL_1367568|2020.858|Human|Thailand|H3N2|3C.2a1b.2a.1a':0.000000006,'EPI_ISL_1367579|2020.861|Human|Thailand|H3N2|3C.2a1b.2a.1a':0.000480320)0.984:0.001927560)0.000:0.000000006,((('EPI_ISL_766854|2020.713|Human|Laos|H3N2|3C.2a1b.2a.1a':0.000000006,('EPI_ISL_5327617|2021.222|Human|Laos|H3N2|3C.2a1b.2a.1a':0.001446347,'EPI_ISL_4221815|2021.258|Human|Laos|H3N2|3C.2a1b.2a.1a':0.001445317)0.000:0.000000006)0.932:0.000480685,'EPI_ISL_1296329|2020.721|Human|Cambodia|H3N2|3C.2a1b.2a.1a':0.000000006)0.000:0.000000006,('EPI_ISL_717646|2020.779|Human|USA|H3N2|3C.2a1b.2a.1a':0.0,'EPI_ISL_717647|2020.779|Human|USA|H3N2|3C.2a1b.2a.1a':0.0,'EPI_ISL_883863|2020.779|Human|USA|H3N2|3C.2a1b.2a.1a':0.0):0.000480604)0.000:0.000000006)0.000:0.000000006)0.921:0.000480493,('EPI_ISL_11499446|2022.049|Human|Timor-Leste|H3N2|3C.2a1b.2a.1':0.000480658,'EPI_ISL_11499448|2022.049|Human|Timor-Leste|H3N2|3C.2a1b.2a.1':0.000000006)0.992:0.002896491)0.000:0.000000006,'EPI_ISL_732327|2020.167|Human|Finland|H3N2|3C.2a1b.2a.1':0.000480280)0.000:0.000000006)0.000:0.000000006,('EPI_ISL_1296313|2020.126|Human|Australia|H3N2|3C.2a1b.2a.1':0.0,'EPI_ISL_1292813|2021.156|Human|Australia|H3N2|3C.2a1b.2a.1':0.0,'EPI_ISL_2233233|2021.148|Human|Australia|H3N2|3C.2a1b.2a.1':0.0,'EPI_ISL_1064126|2020.254|Human|Japan|H3N2|3C.2a1b.2a.1':0.0):0.000000006)0.000:0.000000006)0.000:0.000000006)0.873:0.000960285)0.856:0.000966898,((((((((('EPI_ISL_4373488|2021.277|Human|India|H3N2|3C.2a1b.2a.2a':0.001456886,'EPI_ISL_10828529|2021.647|Human|India|H3N2|3C.2a1b.2a.2a':0.002421996)0.723:0.000473945,(((('EPI_ISL_9359973|2021.967|Human|Spain|H3N2|3C.2a1b.2a.2a':0.000000006,('EPI_ISL_13885638|2022.014|Human|Luxembourg|H3N2|3C.2a1b.2a.2a':0.000000006,'EPI_ISL_8929301|2021.885|Human|UK|H3N2|3C.2a1b.2a.2a':0.000000006)0.920:0.000481027)0.000:0.000000006,(('EPI_ISL_11112383|2022.118|Human|UK|H3N2|3C.2a1b.2a.2a':0.000480641,'EPI_ISL_14797464|2021.942|Human|USA|H3N2|3C.2a1b.2a.2a':0.001445113)0.000:0.000000006,(('EPI_ISL_9383693|2021.956|Human|UK|H3N2|3C.2a1b.2a.2a':0.000000006,'EPI_ISL_12343197|2022.184|Human|Denmark|H3N2|3C.2a1b.2a.2a':0.000480673)0.000:0.000000006,('EPI_ISL_12839670|2022.145|Human|Germany|H3N2|3C.2a1b.2a.2a':0.0,'EPI_ISL_10945421|2022.162|Human|Netherlands|H3N2|3C.2a1b.2a.2a':0.0,'EPI_ISL_11155014|2022.184|Human|UK|H3N2|3C.2a1b.2a.2a':0.0):0.000000006)0.000:0.000000006)0.827:0.000480882)0.970:0.001937276,(('EPI_ISL_12942762|2021.973|Human|Kosovo|H3N2|3C.2a1b.2a.2a.3':0.000963785,'EPI_ISL_12219491|2022.044|Human|Serbia|H3N2|3C.2a1b.2a.2a.3':0.000482206)0.897:0.000963121,(((('EPI_ISL_5365839|2021.625|Human|Qatar|H3N2|3C.2a1b.2a.2a.3':0.0,'EPI_ISL_4005790|2021.625|Human|Qatar|H3N2|3C.2a1b.2a.2a.3':0.0):0.000480770,('EPI_ISL_14854642|2021.781|Human|India|H3N2|3C.2a1b.2a.2a.3':0.000961861,(((('EPI_ISL_6852312|2021.879|Human|Spain|H3N2|3C.2a1b.2a.2a.3':0.000962015,('EPI_ISL_7692008|2021.899|Human|Spain|H3N2|3C.2a1b.2a.2a.3':0.000482221,'EPI_ISL_7692006|2021.904|Human|Spain|H3N2|3C.2a1b.2a.2a.3':0.000480520)0.770:0.000481579)0.770:0.000479670,((('EPI_ISL_8377573|2021.91|Human|Sweden|H3N2|3C.2a1b.2a.2a.3':0.0,'EPI_ISL_5935329|2021.751|Human|UK|H3N2|3C.2a1b.2a.2a.3':0.0):0.000000006,((('EPI_ISL_10826909|2021.605|Human|Nepal|H3N2|3C.2a1b.2a.2a.3':0.000480351,((((('EPI_ISL_5419119|2021.605|Human|Nepal|H3N2|3C.2a1b.2a.2a.3':0.000961277,(((((('EPI_ISL_14610709|2022.493|Human|Qatar|H3N2|3C.2a1b.2a.2a.3b':0.000480769,('EPI_ISL_6424987|2021.57|Human|Nepal|H3N2|3C.2a1b.2a.2a.3b':0.0,'EPI_ISL_14836412|2021.756|Human|India|H3N2|3C.2a1b.2a.2a.3b':0.0):0.000000006)0.359:0.000000006,(('EPI_ISL_12579700|2022.255|Human|Romania|H3N2|3C.2a1b.2a.2a.3b':0.000643370,(('EPI_ISL_11814493|2022.126|Human|France|H3N2|3C.2a1b.2a.2a.3b':0.000480067,'EPI_ISL_12579694|2022.2|Human|Romania|H3N2|3C.2a1b.2a.2a.3b':0.000000006)0.071:0.000000052,(('EPI_ISL_11814507|2021.967|Human|France|H3N2|3C.2a1b.2a.2a.3b':0.0,'EPI_ISL_10073545|2022.101|Human|Netherlands|H3N2|3C.2a1b.2a.2a.3b':0.0,'EPI_ISL_14951630|2022.164|Human|Tunis|H3N2|3C.2a1b.2a.2a.3b':0.0):0.000000006,('EPI_ISL_14862583|2022.441|Human|Bahrain|H3N2|3C.2a1b.2a.2a.3b':0.000480612,'EPI_ISL_12839651|2022.255|Human|Germany|H3N2|3C.2a1b.2a.2a.3b':0.000961430)0.000:0.000000006)0.000:0.000000006)0.003:0.000480117)0.005:0.000000290,'EPI_ISL_12607368|2022.17|Human|Romania|H3N2|3C.2a1b.2a.2a.3b':0.001220804)1.000:0.000000052)0.000:0.000000006,(('EPI_ISL_15394431|2022.647|Human|Maldives|H3N2|3C.2a1b.2a.2a.3b':0.001926260,('EPI_ISL_14115546|2022.405|Human|Australia|H3N2|3C.2a1b.2a.2a.3b':0.001928673,'EPI_ISL_15610646|2022.584|Human|Cambodia|H3N2|3C.2a1b.2a.2a.3b':0.001928204)0.000:0.000000006)0.843:0.000480074,'EPI_ISL_13897295|2022.373|Human|USA|H3N2|3C.2a1b.2a.2a.3b':0.001925643)0.000:0.000000006)0.000:0.000000006,('EPI_ISL_9401936|2021.855|Human|Oman|H3N2|3C.2a1b.2a.2a.3b':0.000961088,'EPI_ISL_14836417|2022.392|Human|India|H3N2|3C.2a1b.2a.2a.3b':0.000962200)0.000:0.000000006)0.000:0.000000006,(((('EPI_ISL_14145098|2022.296|Human|UK|H3N2|3C.2a1b.2a.2a.3b':0.000000006,('EPI_ISL_12666613|2022.2|Human|Romania|H3N2|3C.2a1b.2a.2a.3b':0.000000006,('EPI_ISL_13897102|2022.373|Human|USA|H3N2|3C.2a1b.2a.2a.3b':0.0,'EPI_ISL_14862550|2022.578|Human|Hawaii|H3N2|3C.2a1b.2a.2a.3b':0.0):0.000000006)0.000:0.000000006)0.932:0.000480309,('EPI_ISL_14835706|2022.208|Human|USA|H3N2|3C.2a1b.2a.2a.3b':0.000000006,'EPI_ISL_13163892|2022.225|Human|Portugal|H3N2|3C.2a1b.2a.2a.3b':0.000480486)0.000:0.000000006)0.000:0.000000006,'EPI_ISL_12631942|2022.244|Human|Romania|H3N2|3C.2a1b.2a.2a.3b':0.000573068)0.927:0.000961676,('EPI_ISL_8808407|2021.967|Human|Emirates|H3N2|3C.2a1b.2a.2a.3b':0.001444920,'EPI_ISL_9346129|2021.97|Human|Pakistan|H3N2|3C.2a1b.2a.2a.3b':0.001442928)0.000:0.000000006)0.000:0.000000006)0.000:0.000000006,(((('EPI_ISL_13892660|2022.236|Human|Serbia|H3N2|3C.2a1b.2a.2a.3b':0.000480006,('EPI_ISL_14326680|2022.238|Human|Switzerland|H3N2|3C.2a1b.2a.2a.3b':0.000000006,'EPI_ISL_14328719|2022.203|Human|Switzerland|H3N2|3C.2a1b.2a.2a.3b':0.000479996)0.912:0.000960777)0.000:0.000000006,('EPI_ISL_14466053|2021.989|Human|USA|H3N2|3C.2a1b.2a.2a.3b':0.000961966,'EPI_ISL_14542057|2022.512|Human|Reunion|H3N2|3C.2a1b.2a.2a.3b':0.001443646)0.000:0.000000006)0.000:0.000000006,('EPI_ISL_9483656|2021.986|Human|France|H3N2|3C.2a1b.2a.2a.3b':0.0,'EPI_ISL_9527971|2021.915|Human|Portugal|H3N2|3C.2a1b.2a.2a.3b':0.0,'EPI_ISL_12142156|2022.134|Human|Portugal|H3N2|3C.2a1b.2a.2a.3b':0.0,'EPI_ISL_9402010|2021.973|Human|Switzerland|H3N2|3C.2a1b.2a.2a.3b':0.0,'EPI_ISL_14542061|2022.551|Human|Reunion|H3N2|3C.2a1b.2a.2a.3b':0.0):0.000000006)0.000:0.000000006,('EPI_ISL_15690711|2022.649|Human|TheCaribbean|H3N2|3C.2a1b.2a.2a.3b':0.001924922,'EPI_ISL_14901923|2022.247|Human|USA|H3N2|3C.2a1b.2a.2a.3b':0.000481560)0.000:0.000000006)0.938:0.000480012)0.937:0.000961249)0.000:0.000000006,('EPI_ISL_11497691|2021.997|Human|Bhutan|H3N2|3C.2a1b.2a.2a.3':0.000480231,'EPI_ISL_11956824|2022.008|Human|Bhutan|H3N2|3C.2a1b.2a.2a.3':0.000000006)0.872:0.000480147)0.834:0.000480215,(((((('EPI_ISL_13531185|2022.233|Human|NewZealand|H3N2|3C.2a1b.2a.2a.3':0.000480091,('EPI_ISL_12579899|2022.2|Human|Australia|H3N2|3C.2a1b.2a.2a.3':0.000000006,'EPI_ISL_11323853|2021.962|Human|Papeete|H3N2|3C.2a1b.2a.2a.3':0.000479936)0.000:0.000000006)0.910:0.000480129,((('EPI_ISL_13148850|2021.896|Human|USA|H3N2|3C.2a1b.2a.2a.3':0.0,'EPI_ISL_8808394|2021.929|Human|Panama|H3N2|3C.2a1b.2a.2a.3':0.0,'EPI_ISL_14036328|2021.912|Human|Guyana|H3N2|3C.2a1b.2a.2a.3':0.0,'EPI_ISL_12713357|2021.888|Human|BurkinaFaso|H3N2|3C.2a1b.2a.2a.3':0.0):0.000000006,(('EPI_ISL_14848017|2022.049|Human|Chile|H3N2|3C.2a1b.2a.2a.3':0.000961413,'EPI_ISL_14847580|2021.989|Human|Chile|H3N2|3C.2a1b.2a.2a.3':0.000000006)0.836:0.000480164,(('EPI_ISL_13284622|2021.964|Human|Argentina|H3N2|3C.2a1b.2a.2a.3':0.000961358,'EPI_ISL_11497384|2022.101|Human|USA|H3N2|3C.2a1b.2a.2a.3':0.000480300)0.730:0.000000006,(('EPI_ISL_11171198|2021.953|Human|Peru|H3N2|3C.2a1b.2a.2a.3':0.000480273,(('EPI_ISL_13044321|2022.151|Human|Peru|H3N2|3C.2a1b.2a.2a.3':0.000000006,(('EPI_ISL_9109813|2021.803|Human|Myanmar|H3N2|3C.2a1b.2a.2a.3':0.000000006,'EPI_ISL_15610787|2022.759|Human|Thailand|H3N2|3C.2a1b.2a.2a.3':0.003388124)0.822:0.000480425,(('EPI_ISL_15610781|2022.759|Human|Thailand|H3N2|3C.2a1b.2a.2a.3a.1':0.002598086,('EPI_ISL_15610784|2022.756|Human|Thailand|H3N2|3C.2a1b.2a.2a.3a.1':0.000486613,'EPI_ISL_15504814|2022.548|Human|Thailand|H3N2|3C.2a1b.2a.2a.3a.1':0.000000006)0.000:0.000000006)0.945:0.001028679,'EPI_ISL_13631779|2021.822|Human|Myanmar|H3N2|3C.2a1b.2a.2a.3':0.000480388)0.000:0.000000006)0.932:0.001030015)0.836:0.000513663,'EPI_ISL_12240160|2021.759|Human|Netherlands|H3N2|3C.2a1b.2a.2a.3':0.000000006)0.994:0.000000006)0.426:0.000000006,('EPI_ISL_9707563|2021.896|Human|Brazil|H3N2|3C.2a1b.2a.2a.3':0.000480890,(((('EPI_ISL_10626833|2021.775|Human|Netherlands|H3N2|3C.2a1b.2a.2a.3':0.0,'EPI_ISL_12942860|2021.858|Human|Netherlands|H3N2|3C.2a1b.2a.2a.3b':0.0,'EPI_ISL_11496669|2021.986|Human|Honduras|H3N2|3C.2a1b.2a.2a.3':0.0,'EPI_ISL_13580805|2022.208|Human|Salvador|H3N2|3C.2a1b.2a.2a.3':0.0):0.000000006,'EPI_ISL_13284276|2022.244|Human|Nicaragua|H3N2|3C.2a1b.2a.2a.3':0.000480376)0.000:0.000000006,('EPI_ISL_12240207|2021.932|Human|Switzerland|H3N2|3C.2a1b.2a.2a.3':0.000480616,('EPI_ISL_13148929|2022.255|Human|USA|H3N2|3C.2a1b.2a.2a.3':0.000962099,'EPI_ISL_14862732|2022.436|Human|CostaRica|H3N2|3C.2a1b.2a.2a.3':0.000961766)0.000:0.000000006)0.000:0.000000006)1.000:0.000000006,('EPI_ISL_9250472|2021.874|Human|Germany|H3N2|3C.2a1b.2a.2a.3':0.000961662,'EPI_ISL_11496666|2022.011|Human|Honduras|H3N2|3C.2a1b.2a.2a.3':0.000480426)0.746:0.000000006)0.000:0.000000006)0.840:0.000480338)0.435:0.000000006)0.000:0.000000006)0.440:0.000000006)0.000:0.000000006,'EPI_ISL_8636566|2021.912|Human|USA|H3N2|3C.2a1b.2a.2a.3':0.000480162)0.896:0.000514201)0.000:0.000000006,(('EPI_ISL_12109598|2022.088|Human|USA|H3N2|3C.2a1b.2a.2a.3':0.000480444,('EPI_ISL_12710552|2022.014|Human|Guatemala|H3N2|3C.2a1b.2a.2a.3':0.000000006,('EPI_ISL_11532843|2021.984|Human|USA|H3N2|3C.2a1b.2a.2a.3':0.000480357,('EPI_ISL_7256897|2021.816|Human|USA|H3N2|3C.2a1b.2a.2a.3':0.0,'EPI_ISL_7257058|2021.844|Human|Georgia|H3N2|3C.2a1b.2a.2a.3':0.0):0.000480277)0.000:0.000000006)0.000:0.000000006)0.882:0.000480273,('EPI_ISL_9483027|2021.942|Human|France|H3N2|3C.2a1b.2a.2a.3':0.000480541,('EPI_ISL_9401961|2021.707|Human|France|H3N2|3C.2a1b.2a.2a.3':0.000000006,'EPI_ISL_9775384|2021.992|Human|Luxembourg|H3N2|3C.2a1b.2a.2a.3':0.000962770)0.000:0.000000006)0.000:0.000000006)0.855:0.000480324)0.000:0.000000006,('EPI_ISL_12219333|2021.97|Human|Albania|H3N2|3C.2a1b.2a.2a.3':0.000000006,'EPI_ISL_9650307|2021.921|Human|UK|H3N2|3C.2a1b.2a.2a.3':0.000482047)0.860:0.000480463)0.433:0.000000006,('EPI_ISL_12240107|2021.89|Human|Belgium|H3N2|3C.2a1b.2a.2a.3':0.0,'EPI_ISL_8770012|2021.71|Human|Denmark|H3N2|3C.2a1b.2a.2a.3':0.0,'EPI_ISL_12240181|2021.811|Human|Norway|H3N2|3C.2a1b.2a.2a.3':0.0):0.000000006)0.441:0.000000006,'EPI_ISL_9388970|2021.718|Human|Bangladesh|H3N2|3C.2a1b.2a.2a.3':0.001443437)0.433:0.000000006)0.000:0.000000006,'EPI_ISL_12713355|2021.989|Human|Guatemala|H3N2|3C.2a1b.2a.2a.3':0.000961723)0.448:0.000000006,('EPI_ISL_12206272|2022.145|Human|Fiji|H3N2|3C.2a1b.2a.2a.3':0.000962345,(('EPI_ISL_13885635|2022.203|Human|Luxembourg|H3N2|3C.2a1b.2a.2a.3b':0.000000006,'EPI_ISL_13471376|2022.455|Human|Spain|H3N2|3C.2a1b.2a.2a.3b':0.000000006)0.960:0.000961307,'EPI_ISL_11403526|2022.195|Human|UK|H3N2|3C.2a1b.2a.2a.3':0.000000006)0.000:0.000000006)0.858:0.000480193)0.000:0.000000006)0.425:0.000000006,'EPI_ISL_10826382|2021.778|Human|Bahrain|H3N2|3C.2a1b.2a.2a.3':0.000480166)0.000:0.000000006,'EPI_ISL_3837314|2021.608|Human|Australia|H3N2|3C.2a1b.2a.2a.3':0.000480731)0.000:0.000000006)0.427:0.000000006,('EPI_ISL_6915293|2021.625|Human|Croatia|H3N2|3C.2a1b.2a.2a.3':0.000000006,'EPI_ISL_5935488|2021.762|Human|UK|H3N2|3C.2a1b.2a.2a.3':0.000481475)0.862:0.000480166)0.438:0.000000006)0.000:0.000000006,((((((('EPI_ISL_13892749|2022.132|Human|Dominica|H3N2|3C.2a1b.2a.2a.3':0.000480741,'EPI_ISL_9528028|2021.967|Human|Portugal|H3N2|3C.2a1b.2a.2a.3':0.000480535)0.000:0.000000006,(('EPI_ISL_9593265|2021.932|Human|Hungary|H3N2|3C.2a1b.2a.2a.3':0.000480936,'EPI_ISL_9492447|2021.986|Human|Italy|H3N2|3C.2a1b.2a.2a.3':0.000480727)0.000:0.000000006,'EPI_ISL_8882124|2021.948|Human|Spain|H3N2|3C.2a1b.2a.2a.3':0.002412778)0.833:0.000480682)0.000:0.000000006,('EPI_ISL_15025110|2022.477|Human|Argentina|H3N2|3C.2a1b.2a.2a.3b':0.001444589,'EPI_ISL_11766277|2022.151|Human|Spain|H3N2|3C.2a1b.2a.2a.3':0.000977308)0.000:0.000000006)0.000:0.000000006,'EPI_ISL_15393528|2021.975|Human|Haiti|H3N2|3C.2a1b.2a.2a.3':0.000480645)0.000:0.000000006,(((('EPI_ISL_11814503|2022.142|Human|France|H3N2|3C.2a1b.2a.2a':0.0,'EPI_ISL_9995004|2022.066|Human|Spain|H3N2|3C.2a1b.2a.2a':0.0):0.000480645,'EPI_ISL_12219438|2022.022|Human|Argentina|H3N2|3C.2a1b.2a.2a.3':0.000963145)0.000:0.000000006,('EPI_ISL_11814593|2022.055|Human|France|H3N2|3C.2a1b.2a.2a.3':0.0,'EPI_ISL_12240123|2021.926|Human|Ireland|H3N2|3C.2a1b.2a.2a.3':0.0,'EPI_ISL_11403075|2022.112|Human|Portugal|H3N2|3C.2a1b.2a.2a.3':0.0,'EPI_ISL_12141757|2022.055|Human|Portugal|H3N2|3C.2a1b.2a.2a.3':0.0,'EPI_ISL_6852550|2021.877|Human|Spain|H3N2|3C.2a1b.2a.2a.3':0.0,'EPI_ISL_13344638|2022.29|Human|TheCaribbean|H3N2|3C.2a1b.2a.2a.3':0.0,'EPI_ISL_15288589|2022.005|Human|Haiti|H3N2|3C.2a1b.2a.2a.3':0.0):0.000000006)0.000:0.000000006,(('EPI_ISL_12647001|2022.252|Human|Romania|H3N2|3C.2a1b.2a.2a.3':0.000000006,'EPI_ISL_14509033|2022.205|Human|Spain|H3N2|3C.2a1b.2a.2a.3':0.001445990)0.861:0.000000006,'EPI_ISL_10493004|2021.959|Human|TheCaribbean|H3N2|3C.2a1b.2a.2a.3':0.000961797)0.000:0.000000006)1.000:0.000000006)0.000:0.000000006,(('EPI_ISL_12219327|2021.975|Human|Croatia|H3N2|3C.2a1b.2a.2a.3':0.000480617,('EPI_ISL_9714206|2021.956|Human|Spain|H3N2|3C.2a1b.2a.2a.3':0.0,'EPI_ISL_14906769|2022.216|Human|USA|H3N2|3C.2a1b.2a.2a.3':0.0):0.000000006)0.000:0.000000006,'EPI_ISL_12809120|2022.219|Human|Romania|H3N2|3C.2a1b.2a.2a.3':0.000000006)0.000:0.000000006)0.000:0.000000006,('EPI_ISL_13163873|2022.219|Human|Portugal|H3N2|3C.2a1b.2a.2a.3':0.000000006,'EPI_ISL_12142307|2022.181|Human|Portugal|H3N2|3C.2a1b.2a.2a.3':0.000000006)0.857:0.000480683)0.848:0.000480406)0.429:0.000000006,(('EPI_ISL_3837459|2021.608|Human|Australia|H3N2|3C.2a1b.2a.2a.3':0.000000006,(('EPI_ISL_15394421|2021.745|Human|Maldives|H3N2|3C.2a1b.2a.2a.3':0.000961391,('EPI_ISL_10434299|2022.079|Human|Netherlands|H3N2|3C.2a1b.2a.2a.3':0.000961973,('EPI_ISL_11217737|2022.104|Human|Germany|H3N2|3C.2a1b.2a.2a.3':0.000964939,'EPI_ISL_14328717|2022.2|Human|Switzerland|H3N2|3C.2a1b.2a.2a.3':0.000966781)0.913:0.001444754)0.000:0.000000006)0.000:0.000000006,('EPI_ISL_13655559|2022.068|Human|Singapore|H3N2|3C.2a1b.2a.2a.3':0.002411703,(((('EPI_ISL_9390623|2021.877|Human|Canada|H3N2|3C.2a1b.2a.2a.3a':0.000000006,(((((('EPI_ISL_14883640|2022.548|Human|Nepal|H3N2|3C.2a1b.2a.2a.3a':0.000000006,'EPI_ISL_14951642|2022.381|Human|Ghana|H3N2|3C.2a1b.2a.2a.3a':0.002412847)0.000:0.000000006,'EPI_ISL_14862561|2022.573|Human|USA|H3N2|3C.2a1b.2a.2a.3a':0.000480790)0.000:0.000000006,('EPI_ISL_15641743|2022.742|Human|Thailand|H3N2|3C.2a1b.2a.2a.3a':0.000000006,'EPI_ISL_15260058|2022.523|Human|Nepal|H3N2|3C.2a1b.2a.2a.3a':0.000000006)0.000:0.000000006)1.000:0.000000006,((('EPI_ISL_14836419|2022.411|Human|India|H3N2|3C.2a1b.2a.2a.3a':0.000481065,(('EPI_ISL_14751120|2022.627|Human|Netherlands|H3N2|3C.2a1b.2a.2a.1':0.0,'EPI_ISL_14928430|2022.274|Human|USA|H3N2|3C.2a1b.2a.2a.3a':0.0):0.000000006,'EPI_ISL_13324719|2022.411|Human|Netherlands|H3N2|3C.2a1b.2a.2a.3a':0.000481001)0.000:0.000000006)0.000:0.000000006,'EPI_ISL_15215327|2022.71|Human|Netherlands|H3N2|3C.2a1b.2a.2a.3a':0.001930892)0.000:0.000000006,('EPI_ISL_14924368|2022.641|Human|Spain|H3N2|3C.2a1b.2a.2a.3a':0.000480587,'EPI_ISL_13897157|2022.414|Human|USA|H3N2|3C.2a1b.2a.2a.3a':0.000481275)0.000:0.000000006)1.000:0.000000006)0.000:0.000000006,('EPI_ISL_14862736|2022.485|Human|Cotedivoire|H3N2|3C.2a1b.2a.2a.3a':0.001441383,'EPI_ISL_14951644|2022.389|Human|Ghana|H3N2|3C.2a1b.2a.2a.3a':0.001363047)0.764:0.000572676)0.843:0.000480668,('EPI_ISL_9650320|2022.033|Human|UK|H3N2|3C.2a1b.2a.2a.3a':0.000481138,((((('EPI_ISL_14036100|2022.359|Human|Bahrain|H3N2|3C.2a1b.2a.2a.3a.1':0.000963110,('EPI_ISL_15610644|2022.614|Human|Cambodia|H3N2|3C.2a1b.2a.2a.3a.1':0.000963242,('EPI_ISL_15505742|2022.767|Human|UK|H3N2|3C.2a1b.2a.2a.3a.1':0.000961366,(((('EPI_ISL_14863856|2022.545|Human|Oman|H3N2|3C.2a1b.2a.2a.3a.1':0.000961699,('EPI_ISL_15544290|2022.764|Human|Netherlands|H3N2|3C.2a1b.2a.2a.3a.1':0.000481250,('EPI_ISL_15058996|2022.674|Human|UK|H3N2|3C.2a1b.2a.2a.3a.1':0.0,'EPI_ISL_15058762|2022.671|Human|UK|H3N2|3C.2a1b.2a.2a.3a.1':0.0):0.000000006)0.925:0.000961824)0.000:0.000000006,(('EPI_ISL_14751131|2022.608|Human|Netherlands|H3N2|3C.2a1b.2a.2a.3a.1':0.0,'EPI_ISL_15447084|2022.66|Human|Spain|H3N2|3C.2a1b.2a.2a.3a.1':0.0,'EPI_ISL_15602028|2022.666|Human|UK|H3N2|3C.2a1b.2a.2a.3a.1':0.0):0.000000006,(('EPI_ISL_15641734|2022.737|Human|Thailand|H3N2|3C.2a1b.2a.2a.3a.1':0.000480225,('EPI_ISL_15714975|2022.737|Human|Spain|H3N2|3C.2a1b.2a.2a.3a.1':0.000962695,'EPI_ISL_15190796|2022.605|Human|Sweden|H3N2|3C.2a1b.2a.2a.3a.1':0.000000006)0.843:0.000480659)0.467:0.000000006,'EPI_ISL_15610773|2022.751|Human|Thailand|H3N2|3C.2a1b.2a.2a.3a.1':0.002411925)0.000:0.000000006)0.000:0.000000006)0.000:0.000000006,'EPI_ISL_14466707|2022.411|Human|USA|H3N2|nan':0.001442930)0.000:0.000000006,('EPI_ISL_13897082|2022.422|Human|USA|H3N2|nan':0.000480229,('EPI_ISL_15394443|2022.378|Human|Maldives|H3N2|3C.2a1b.2a.2a.3a.1':0.000000006,'EPI_ISL_14727214|2022.532|Human|Emirates|H3N2|3C.2a1b.2a.2a.3a.1':0.000480727)0.000:0.000000006)0.000:0.000000006)0.000:0.000000006)0.818:0.000480396)0.000:0.000000006)0.843:0.000481077,('EPI_ISL_13284698|2022.033|Human|Niger|H3N2|3C.2a1b.2a.2a.3a':0.000481836,'EPI_ISL_14862585|2022.504|Human|Cotedivoire|H3N2|3C.2a1b.2a.2a.3':0.002413740)0.779:0.000480971)0.000:0.000000006,(('EPI_ISL_9009478|2021.945|Human|Denmark|H3N2|3C.2a1b.2a.2a.3a':0.0,'EPI_ISL_12240182|2021.899|Human|Norway|H3N2|3C.2a1b.2a.2a.3a':0.0,'EPI_ISL_9390611|2021.863|Human|Canada|H3N2|3C.2a1b.2a.2a.3a':0.0,'EPI_ISL_8814327|2021.893|Human|USA|H3N2|3C.2a1b.2a.2a.3a':0.0,'EPI_ISL_8810275|2021.893|Human|USA|H3N2|3C.2a1b.2a.2a.3a':0.0):0.000000006,'EPI_ISL_15363454|2022.753|Human|Spain|H3N2|3C.2a1b.2a.2a.3a':0.002412531)0.000:0.000000006)0.000:0.000000006,(((('EPI_ISL_14797552|2022.252|Human|USA|H3N2|3C.2a1b.2a.2a.3a':0.000000006,'EPI_ISL_13163867|2022.203|Human|Portugal|H3N2|3C.2a1b.2a.2a.3a.1':0.000000006)0.000:0.000000006,('EPI_ISL_14218931|2022.277|Human|Portugal|H3N2|3C.2a1b.2a.2a.3a':0.001445003,((('EPI_ISL_12142181|2022.189|Human|Portugal|H3N2|3C.2a1b.2a.2a.3a':0.000962891,('EPI_ISL_11669433|2022.216|Human|Netherlands|H3N2|3C.2a1b.2a.2a.3a':0.000481364,'EPI_ISL_12142220|2022.178|Human|Portugal|H3N2|3C.2a1b.2a.2a.3a':0.001032752)0.726:0.000000052)0.000:0.000000006,'EPI_ISL_14509111|2022.37|Human|Spain|H3N2|3C.2a1b.2a.2a.3a':0.000963444)0.000:0.000000006,'EPI_ISL_12142172|2022.17|Human|Portugal|H3N2|3C.2a1b.2a.2a.3a':0.000480776)0.000:0.000000006)0.924:0.000480749)0.850:0.000480688,('EPI_ISL_13148932|2022.268|Human|USA|H3N2|3C.2a1b.2a.2a.3a':0.000480875,('EPI_ISL_14797562|2022.288|Human|USA|H3N2|3C.2a1b.2a.2a.3a':0.000000006,('EPI_ISL_12109559|2022.197|Human|USA|H3N2|3C.2a1b.2a.2a.3a':0.0,'EPI_ISL_13284055|2022.255|Human|TheCaribbean|H3N2|3C.2a1b.2a.2a.3a':0.0):0.000000006)0.000:0.000000006)0.848:0.000480730)0.000:0.000000006,'EPI_ISL_9383899|2021.978|Human|UK|H3N2|3C.2a1b.2a.2a.3a':0.000481424)0.879:0.000480688)0.000:0.000000006,('EPI_ISL_11814591|2021.912|Human|France|H3N2|3C.2a1b.2a.2a.3a':0.000962259,'EPI_ISL_12809072|2022.197|Human|France|H3N2|3C.2a1b.2a.2a.3a':0.001447545)0.000:0.000000006)1.000:0.000000006)0.000:0.000000006)0.000:0.000000006)0.000:0.000000006,('EPI_ISL_10828540|2021.951|Human|Niger|H3N2|3C.2a1b.2a.2a.3a':0.000962408,'EPI_ISL_11956883|2021.918|Human|Nigeria|H3N2|3C.2a1b.2a.2a.3a':0.000480686)0.804:0.000000006)0.000:0.000000006,(('EPI_ISL_12219337|2022.03|Human|Ghana|H3N2|3C.2a1b.2a.2a.3a':0.000000006,('EPI_ISL_12219432|2022.008|Human|Cotedivoire|H3N2|3C.2a1b.2a.2a.3a':0.000000006,'EPI_ISL_15689346|2022.66|Human|France|H3N2|3C.2a1b.2a.2a.3a.1':0.002414708)0.692:0.000000006)0.000:0.000000006,'EPI_ISL_12219451|2021.945|Human|Cotedivoire|H3N2|3C.2a1b.2a.2a.3a':0.000481065)0.868:0.000481119)0.866:0.000480510,'EPI_ISL_10626779|2021.641|Human|Nepal|H3N2|3C.2a1b.2a.2a.3':0.000963197)0.000:0.000000006)1.000:0.000000006)0.000:0.000000006)0.000:0.000000006,'EPI_ISL_14854650|2021.816|Human|India|H3N2|3C.2a1b.2a.2a.3':0.000962636)0.845:0.000480320)0.000:0.000000006)0.856:0.000513582)0.746:0.000000006,'EPI_ISL_12219581|2021.775|Human|Germany|H3N2|3C.2a1b.2a.2a.3':0.000000006)0.000:0.000000006,'EPI_ISL_9401986|2021.753|Human|Oman|H3N2|3C.2a1b.2a.2a.3':0.000480656)0.773:0.000515117)0.769:0.000516075)0.787:0.000511690,((('EPI_ISL_1064118|2021.06|Human|USA|H3N2|3C.2a1b.2a.2d':0.0,'EPI_ISL_1064117|2021.06|Human|USA|H3N2|3C.2a1b.2a.2d':0.0):0.000000006,'EPI_ISL_2918652|2021.132|Human|Kenya|H3N2|3C.2a1b.2a.2d':0.000479994)0.982:0.002410359,('EPI_ISL_4080566|2021.03|Human|India|H3N2|3C.2a1b.2a.2d':0.000479937,('EPI_ISL_3534317|2021.167|Human|Emirates|H3N2|3C.2a1b.2a.2d':0.000960104,('EPI_ISL_3794366|2021.101|Human|Emirates|H3N3|3C.2a1b.2a.2d':0.000960363,'EPI_ISL_956319|2021.5|Human|Emirates|H3N2|3C.2a1b.2a.2d':0.000479573)0.000:0.000000006)0.963:0.001442021)0.000:0.000000006)0.862:0.000480120)0.000:0.000000006)0.000:0.000000006,((('EPI_ISL_5935277|2021.293|Human|UK|H3N2|3C.2a1b.2a.2':0.001445260,(('EPI_ISL_9527986|2021.929|Human|Portugal|H3N2|3C.2a1b.2a.2':0.000475009,'EPI_ISL_13163844|2022.178|Human|Portugal|H3N2|3C.2a1b.2a.2':0.001453366)0.990:0.003397676,(('EPI_ISL_8576476|2021.825|Human|Denmark|H3N2|3C.2a1b.2a.2':0.000480736,(('EPI_ISL_12219329|2021.953|Human|Croatia|H3N2|3C.2a1b.2a.2':0.0,'EPI_ISL_8557865|2021.836|Human|USA|H3N2|3C.2a1b.2a.2':0.0):0.000000006,'EPI_ISL_13970495|2021.975|Human|Ukraine|H3N2|3C.2a1b.2a.2':0.000480257)0.910:0.000963669)0.759:0.000482007,('EPI_ISL_8694325|2021.877|Human|Russia|H3N2|3C.2a1b.2a.2':0.003399457,'EPI_ISL_11112336|2022.068|Human|UK|H3N2|3C.2a1b.2a.2':0.000965937)0.773:0.000479393)0.780:0.000478420)0.727:0.000481498)0.781:0.000482794,(((('EPI_ISL_6157758|2021.786|Human|Russia|H3N2|3C.2a1b.2a.2':0.003404724,'EPI_ISL_3085357|2021.238|Human|Kenya|H3N2|3C.2a1b.2a.2':0.000973155)0.763:0.000471846,('EPI_ISL_12240101|2021.767|Human|Spain|H3N2|3C.2a1b.2a.2':0.002901604,('EPI_ISL_9198200|2021.871|Human|Germany|H3N2|3C.2a1b.2a.2':0.000000006,'EPI_ISL_14862578|2022.425|Human|Bahrain|H3N2|3C.2a1b.2a.2':0.003864784)0.473:0.000479230)0.766:0.000482086)0.000:0.000000006,('EPI_ISL_5332896|2020.883|Human|USA|H3N2|3C.2a1b.2a.2':0.0,'EPI_ISL_1064119|2020.883|Human|USA|H3N2|3C.2a1b.2a.2':0.0,'EPI_ISL_5332903|2020.883|Human|USA|H3N2|3C.2a1b.2a.2':0.0):0.000000006)0.700:0.000000006,('EPI_ISL_860634|2021.019|Human|Sweden|H3N2|3C.2a1b.2a.2':0.001443559,(('EPI_ISL_3855650|2021.589|Human|USA|H3N2|3C.2a1b.2a.2':0.002437793,'EPI_ISL_11956638|2022.178|Human|USA|H3N2|3C.2a1b.2a.2':0.003904854)0.863:0.000943670,('EPI_ISL_12240175|2021.803|Human|Netherlands|H3N2|3C.2a1b.2a.2':0.003390208,('EPI_ISL_9533483|2021.929|Human|Israel|H3N2|3C.2a1b.2a.2':0.000476289,('EPI_ISL_12717530|2022.203|Human|USA|H3N2|3C.2a1b.2a.2':0.000963308,'EPI_ISL_13897069|2022.408|Human|USA|H3N2|3C.2a1b.2a.2':0.000962488)0.782:0.000486365)0.974:0.002427526)0.752:0.000478251)0.805:0.000480758)0.737:0.000000006)0.000:0.000000006)0.000:0.000000006,('EPI_ISL_9988855|2022.052|Human|Denmark|H3N2|3C.2a1b.2a.2':0.001443362,('EPI_ISL_14863103|2021.904|Human|Afghanistan|H3N2|3C.2a1b.2a.2':0.001928129,'EPI_ISL_7602460|2021.833|Human|USA|H3N2|3C.2a1b.2a.2':0.000000006)0.000:0.000000006)0.965:0.001443070)0.831:0.000480616)0.440:0.000000006,'EPI_ISL_1760817|2021.189|Human|Sweden|H3N2|3C.2a1b.2a.2':0.001446088)0.435:0.000000006,(('EPI_ISL_9029224|2020.667|Human|UK|H3N2|3C.2a1b.2a.2':0.000000006,('EPI_ISL_6564988|2021.841|Human|Russia|H3N2|3C.2a1b.2a.2a.2':0.000962432,('EPI_ISL_5056427|2021.644|Human|Asia-Russia|H3N2|3C.2a1b.2a.2':0.0,'EPI_ISL_5056474|2021.644|Human|Asia-Russia|H3N2|3C.2a1b.2a.2':0.0):0.000000006)0.970:0.001444967)0.842:0.000480522,('EPI_ISL_1296360|2021.038|Human|Emirates|H3N2|3C.2a1b.2a.2':0.000962980,('EPI_ISL_882816|2020.708|Human|Bangladesh|H3N2|3C.2a1b.2a.2':0.0,'EPI_ISL_1296354|2021.025|Human|Bahrain|H3N2|3C.2a1b.2a.2':0.0):0.000000006)0.000:0.000000006)0.858:0.000480421)0.435:0.000000006,(((('EPI_ISL_2234358|2021.307|Human|Sweden|H3N2|3C.2a1b.2a.2a':0.000000006,(('EPI_ISL_12107439|2021.948|Human|Russia|H3N2|3C.2a1b.2a.2a':0.0,'EPI_ISL_6940691|2021.827|Human|Asia-Russia|H3N2|3C.2a1b.2a.2a':0.0,'EPI_ISL_9401980|2021.827|Human|Asia-Russia|H3N2|3C.2a1b.2a.2a':0.0):0.000000006,('EPI_ISL_11171190|2021.975|Human|Peru|H3N2|3C.2a1b.2a.2a':0.000481883,(((('EPI_ISL_11403628|2021.901|Human|Brazil|H3N2|3C.2a1b.2a.2a':0.000481246,('EPI_ISL_11496562|2021.986|Human|Ecuador|H3N2|3C.2a1b.2a.2a':0.000481033,(('EPI_ISL_9527987|2021.934|Human|Portugal|H3N2|3C.2a1b.2a.2a':0.0,'EPI_ISL_11496590|2022.008|Human|Ecuador|H3N2|3C.2a1b.2a.2a':0.0,'EPI_ISL_11496573|2022.016|Human|Ecuador|H3N2|3C.2a1b.2a.2a':0.0):0.000000006,('EPI_ISL_11171204|2021.959|Human|Peru|H3N2|3C.2a1b.2a.2a':0.000965730,'EPI_ISL_11496574|2021.997|Human|Ecuador|H3N2|3C.2a1b.2a.2a':0.000481322)0.000:0.000000006)0.000:0.000000006)0.924:0.000963225)0.725:0.000000006,((('EPI_ISL_13044313|2022.027|Human|Peru|H3N2|3C.2a1b.2a.2a':0.001446581,('EPI_ISL_9359980|2021.893|Human|Spain|H3N2|3C.2a1b.2a.2a':0.000963016,'EPI_ISL_11403622|2021.89|Human|Brazil|H3N2|3C.2a1b.2a.2a':0.000481357)0.000:0.000000006)0.000:0.000000006,('EPI_ISL_11129275|2021.918|Human|Chile|H3N2|3C.2a1b.2a.2a':0.0,'EPI_ISL_8808405|2021.921|Human|Panama|H3N2|3C.2a1b.2a.2a':0.0,'EPI_ISL_10492746|2021.91|Human|Panama|H3N2|3C.2a1b.2a.2a':0.0):0.000000006)0.000:0.000000006,('EPI_ISL_13892742|2022.263|Human|Bolivia|H3N2|3C.2a1b.2a.2a':0.000481016,('EPI_ISL_13284275|2022.244|Human|Nicaragua|H3N2|3C.2a1b.2a.2a':0.000000006,('EPI_ISL_13284192|2022.173|Human|Colombia|H3N2|3C.2a1b.2a.2a':0.001444895,('EPI_ISL_14853313|2022.066|Human|Chile|H3N2|3C.2a1b.2a.2a':0.001445667,'EPI_ISL_12641732|2021.967|Human|USA|H3N2|3C.2a1b.2a.2a':0.000480940)0.000:0.000000006)1.000:0.000000006)0.000:0.000000006)0.869:0.000481117)0.000:0.000000006)0.000:0.000000006,'EPI_ISL_13044314|2022.027|Human|Peru|H3N2|3C.2a1b.2a.2a':0.000963291)0.847:0.000481117,'EPI_ISL_9524987|2021.899|Human|Chile|H3N2|3C.2a1b.2a.2a':0.000000006)0.000:0.000000006)0.889:0.000480948)0.917:0.000480959)0.958:0.001444698,('EPI_ISL_12850879|2022.293|Human|Australia|H3N2|3C.2a1b.2a.2c':0.002409431,((((((('EPI_ISL_13431265|2022.195|Human|UK|H3N2|3C.2a1b.2a.2c':0.000480038,('EPI_ISL_10626850|2021.918|Human|Netherlands|H3N2|3C.2a1b.2a.2c':0.000479910,('EPI_ISL_10678452|2022.123|Human|Netherlands|H3N2|3C.2a1b.2a.2c':0.000000006,'EPI_ISL_14863123|2021.885|Human|Afghanistan|H3N2|3C.2a1b.2a.2c':0.001925696)0.000:0.000000006)0.000:0.000000006)0.000:0.000000006,(('EPI_ISL_4005771|2021.603|Human|Qatar|H3N2|3C.2a1b.2a.2c':0.000000006,'EPI_ISL_9525010|2021.682|Human|Bangladesh|H3N2|3C.2a1b.2a.2c':0.000960243)0.782:0.000479758,('EPI_ISL_14931831|2021.989|Human|USA|H3N2|3C.2a1b.2a.2c':0.000479625,(('EPI_ISL_8429138|2021.882|Human|Italy|H3N2|3C.2a1b.2a.2c':0.0,'EPI_ISL_14931754|2022.142|Human|USA|H3N2|3C.2a1b.2a.2c':0.0,'EPI_ISL_14928343|2022.225|Human|USA|H3N2|3C.2a1b.2a.2c':0.0,'EPI_ISL_13054659|2022.225|Human|USA|H3N2|3C.2a1b.2a.2c':0.0,'EPI_ISL_8558099|2021.948|Human|Brazil|H3N2|3C.2a1b.2a.2c':0.0,'EPI_ISL_8558077|2021.91|Human|Brazil|H3N2|3C.2a1b.2a.2c':0.0,'EPI_ISL_8558097|2021.945|Human|Brazil|H3N2|3C.2a1b.2a.2c':0.0):0.000000006,('EPI_ISL_7404288|2021.745|Human|Germany|H3N2|3C.2a1b.2a.2c':0.000479687,('EPI_ISL_11958526|2022.044|Human|USA|H3N2|3C.2a1b.2a.2c':0.000000006,'EPI_ISL_11532892|2022.09|Human|USA|H3N2|3C.2a1b.2a.2c':0.000479424)0.906:0.000479513)0.000:0.000000006)0.000:0.000000006)0.780:0.000480217)0.942:0.001444330)0.840:0.000480128,('EPI_ISL_13885639|2022.178|Human|Luxembourg|H3N2|3C.2a1b.2a.2c':0.000482358,'EPI_ISL_4080565|2021.277|Human|India|H3N2|3C.2a1b.2a.2c':0.001446741)0.784:0.000479496)0.000:0.000000006,('EPI_ISL_9401999|2021.885|Human|Switzerland|H3N2|3C.2a1b.2a.2c':0.000480513,('EPI_ISL_11496575|2021.945|Human|Mozambique|H3N2|3C.2a1b.2a.2c':0.000961848,('EPI_ISL_9713658|2021.704|Human|SouthAfrica|H3N2|3C.2a1b.2a.2c':0.001445494,'EPI_ISL_14870517|2022.389|Human|SouthAfrica|H3N2|3C.2a1b.2a.2c':0.000962358)0.000:0.000000006)0.984:0.002411725)0.000:0.000000006)0.903:0.000000006,('EPI_ISL_14198762|2022.06|Human|Asia-Russia|H3N2|3C.2a1b.2a.2c':0.002411660,('EPI_ISL_3102210|2021.008|Human|Singapore|H3N2|3C.2a1b.2a.2c':0.000480418,((('EPI_ISL_7637993|2021.833|Human|Sweden|H3N2|3C.2a1b.2a.2c':0.0,'EPI_ISL_2932453|2021.266|Human|Nepal|H3N2|3C.2a1b.2a.2':0.0):0.000000006,('EPI_ISL_6854988|2021.211|Human|USA|H3N2|3C.2a1b.2a.2c':0.002411568,(('EPI_ISL_9390614|2021.858|Human|Canada|H3N2|3C.2a1b.2a.2c':0.0,'EPI_ISL_9390604|2021.816|Human|Canada|H3N2|3C.2a1b.2a.2c':0.0,'EPI_ISL_9390625|2021.822|Human|Canada|H3N2|3C.2a1b.2a.2c':0.0):0.000479416,'EPI_ISL_5933273|2021.734|Human|Australia|H3N2|3C.2a1b.2a.2c':0.000965095)0.795:0.000481552)0.000:0.000000006)1.000:0.000000006,((('EPI_ISL_14727211|2022.5|Human|Madagascar|H3N2|3C.2a1b.2a.2c':0.000482624,'EPI_ISL_12240150|2021.896|Human|Madagascar|H3N2|3C.2a1b.2a.2c':0.000962809)0.962:0.001935737,(('EPI_ISL_5034086|2021.756|Human|Spain|H3N2|3C.2a1b.2a.2c':0.001030844,('EPI_ISL_12107787|2022.063|Human|Russia|H3N2|3C.2a1b.2a.2c':0.000000006,((('EPI_ISL_12339066|2022.296|Human|Spain|H3N2|3C.2a1b.2a.2c':0.000962432,('EPI_ISL_9346117|2021.816|Human|Pakistan|H3N2|3C.2a1b.2a.2c':0.000962292,'EPI_ISL_9383896|2021.973|Human|UK|H3N2|3C.2a1b.2a.2c':0.002414588)0.000:0.000000006)0.116:0.000000006,'EPI_ISL_6306128|2021.778|Human|USA|H3N2|3C.2a1b.2a.2c':0.000000006)0.000:0.000000006,(('EPI_ISL_12839600|2022.145|Human|Germany|H3N2|3C.2a1b.2a.2c':0.001929052,'EPI_ISL_8808670|2021.803|Human|Ireland|H3N2|3C.2a1b.2a.2c':0.000480820)0.000:0.000000006,('EPI_ISL_12240179|2021.786|Human|Norway|H3N2|3C.2a1b.2a.2c':0.000962335,'EPI_ISL_14862603|2021.874|Human|Afghanistan|H3N2|3C.2a1b.2a.2a':0.000962526)0.000:0.000000006)1.000:0.000000006)0.000:0.000000006)0.790:0.000480310)0.891:0.000966379,'EPI_ISL_3534318|2021.419|Human|Emirates|H3N2|3C.2a1b.2a.2c':0.000962114)0.000:0.000000006)0.961:0.001444332,(('EPI_ISL_13089778|2022.036|Human|Russia|H3N2|3C.2a1b.2a.2c':0.000480345,('EPI_ISL_12666615|2022.189|Human|Romania|H3N2|3C.2a1b.2a.2c':0.000964850,'EPI_ISL_9346123|2021.956|Human|Pakistan|H3N2|3C.2a1b.2a.2a.1':0.002421399)0.768:0.000478886)0.000:0.000000006,'EPI_ISL_6940689|2021.833|Human|Asia-Russia|H3N2|3C.2a1b.2a.2c':0.000964663)0.000:0.000000006)0.000:0.000000006)0.000:0.000000006)0.000:0.000000006)0.379:0.000000006)0.000:0.000000006,('EPI_ISL_12107444|2021.967|Human|Russia|H3N2|3C.2a1b.2a.2c':0.000961926,('EPI_ISL_9988839|2021.989|Human|Denmark|H3N2|3C.2a1b.2a.2c':0.001444178,('EPI_ISL_14819775|2022.362|Human|India|H3N2|3C.2a1b.2a.2a.3':0.002917426,('EPI_ISL_13175661|2022.222|Human|Timor-Leste|H3N2|3C.2a1b.2a.2a':0.000964988,('EPI_ISL_10434306|2022.093|Human|Netherlands|H3N2|3C.2a1b.2a.2a':0.000481731,'EPI_ISL_15394061|2022.085|Human|Guyana|H3N2|3C.2a1b.2a.2a':0.000963851)0.757:0.000479043)0.854:0.000956654)0.987:0.002918895)0.000:0.000000006)0.000:0.000000006)1.000:0.000000006,('EPI_ISL_12240209|2022.005|Human|Switzerland|H3N2|3C.2a1b.2a.2c':0.000965442,('EPI_ISL_13811812|2022.318|Human|Germany|H3N2|3C.2a1b.2a.2a.1':0.000480900,('EPI_ISL_11887876|2022.241|Human|Netherlands|H3N2|3C.2a1b.2a.2a.1':0.0,'EPI_ISL_12429505|2022.277|Human|Netherlands|H3N2|3C.2a1b.2a.2a.1':0.0,'EPI_ISL_13897360|2022.252|Human|USA|H3N2|3C.2a1b.2a.2a.1':0.0):0.000000006)0.923:0.001446369)0.769:0.000479065)0.000:0.000000006)0.511:0.000000006)0.000:0.000000006,'EPI_ISL_10493091|2021.871|Human|Asia-Russia|H3N2|3C.2a1b.2a.2c':0.001927253)0.905:0.000963658,'EPI_ISL_965037|2020.607|Human|India|H3N2|3C.2a1b.2a.2':0.000480946)0.796:0.000480596)0.000:0.000000006,('EPI_ISL_1563629|2021.216|Human|Australia|H3N2|3C.2a1b.2a.2a':0.000480712,(('EPI_ISL_14836418|2022.485|Human|India|H3N2|3C.2a1b.2a.2a':0.001925508,('EPI_ISL_12107788|2022.066|Human|Russia|H3N2|3C.2a1b.2a.2a.2':0.000480194,(((((('EPI_ISL_9640025|2021.995|Human|Russia|H3N2|3C.2a1b.2a.2a.2':0.000964513,'EPI_ISL_12916951|2022.014|Human|Asia-Russia|H3N2|3C.2a1b.2a.2a.2':0.001446304)0.789:0.000479490,(('EPI_ISL_14005328|2022.296|Human|USA|H3N2|3C.2a1b.2a.2a.2':0.001924990,((((('EPI_ISL_8814338|2021.877|Human|USA|H3N2|3C.2a1b.2a.2a.2':0.0,'EPI_ISL_8636606|2021.877|Human|USA|H3N2|3C.2a1b.2a.2a.2':0.0):0.000479912,'EPI_ISL_12839615|2022.192|Human|Germany|H3N2|3C.2a1b.2a.2a.2':0.000960602)0.000:0.000000006,'EPI_ISL_13970480|2022.005|Human|Ukraine|H3N2|3C.2a1b.2a.2a.2':0.000480050)0.000:0.000000006,('EPI_ISL_13885650|2022.208|Human|Luxembourg|H3N2|3C.2a1b.2a.2a.2':0.001444063,('EPI_ISL_12495162|2022.236|Human|Romania|H3N2|3C.2a1b.2a.2a.2':0.001932828,'EPI_ISL_9260865|2022.003|Human|Russia|H3N2|3C.2a1b.2a.2a.2':0.000966620)0.760:0.000476893)0.741:0.000000006)1.000:0.000000006,(('EPI_ISL_13970484|2021.978|Human|Ukraine|H3N2|3C.2a1b.2a.2a.2':0.0,'EPI_ISL_13970477|2022.044|Human|Ukraine|H3N2|3C.2a1b.2a.2a.2':0.0):0.000000006,('EPI_ISL_12109533|2022.145|Human|USA|H3N2|3C.2a1b.2a.2a.2':0.0,'EPI_ISL_11955903|2022.145|Human|USA|H3N2|3C.2a1b.2a.2a.2':0.0):0.000960470)0.000:0.000000006)0.000:0.000000006)0.856:0.000480048,(('EPI_ISL_11166200|2022.175|Human|Netherlands|H3N2|3C.2a1b.2a.2a.2':0.0,'EPI_ISL_11886153|2022.219|Human|Netherlands|H3N2|3C.2a1b.2a.2a.2':0.0):0.002411668,('EPI_ISL_11787147|2022.101|Human|Germany|H3N2|3C.2a1b.2a.2a.2':0.002413308,('EPI_ISL_12646699|2021.953|Human|Japan|H3N2|3C.2a1b.2a.2a.2':0.000480781,(('EPI_ISL_12240118|2022.014|Human|Estonia|H3N2|3C.2a1b.2a.2a.2':0.001447000,((('EPI_ISL_14930527|2022.274|Human|USA|H3N2|3C.2a1b.2a.2a.2':0.000480211,'EPI_ISL_12713976|2022.282|Human|USA|H3N2|3C.2a1b.2a.2a.2':0.001927368)0.000:0.000000006,'EPI_ISL_13897085|2022.225|Human|USA|H3N2|3C.2a1b.2a.2a.2':0.000000006)0.000:0.000000006,('EPI_ISL_14463459|2021.992|Human|USA|H3N2|3C.2a1b.2a.2a.2':0.000961506,'EPI_ISL_14036119|2022.455|Human|Hawaii|H3N2|3C.2a1b.2a.2a.2':0.002413493)0.000:0.000000006)0.906:0.000962563)0.772:0.000480195,('EPI_ISL_14572556|2022.381|Human|UK|H3N2|3C.2a1b.2a.2a.2':0.001445400,('EPI_ISL_10803213|2022.055|Human|Denmark|H3N2|3C.2a1b.2a.2a.2':0.000961296,(('EPI_ISL_10155292|2021.986|Human|Germany|H3N2|3C.2a1b.2a.2a.2':0.000480419,('EPI_ISL_12943195|2022.159|Human|Slovenia|H3N2|3C.2a1b.2a.2a.2':0.000961793,('EPI_ISL_14328700|2022.244|Human|Switzerland|H3N2|3C.2a1b.2a.2a.2':0.000000006,'EPI_ISL_14328728|2022.219|Human|Switzerland|H3N2|3C.2a1b.2a.2a.2':0.000480375)0.945:0.000961215)0.219:0.000000006)1.000:0.000000006,(('EPI_ISL_9483635|2021.986|Human|France|H3N2|3C.2a1b.2a.2a.2':0.0,'EPI_ISL_12219572|2021.97|Human|Kosovo|H3N2|3C.2a1b.2a.2a.2':0.0,'EPI_ISL_12943144|2021.995|Human|Slovenia|H3N2|3C.2a1b.2a.2a.2':0.0,'EPI_ISL_14326891|2022.241|Human|Switzerland|H3N2|3C.2a1b.2a.2a.2':0.0):0.000000006,'EPI_ISL_12219335|2021.97|Human|Albania|H3N2|3C.2a1b.2a.2a.2':0.000480127)0.000:0.000000006)0.000:0.000000006)0.762:0.000481055)0.936:0.001445978)0.000:0.000000006)0.886:0.000480966)0.000:0.000000006)0.000:0.000000006)0.000:0.000000006)0.722:0.000000052,'EPI_ISL_12219578|2021.814|Human|Germany|H3N2|3C.2a1b.2a.2a.2':0.000000006)0.177:0.000480267,'EPI_ISL_9842656|2021.934|Human|Estonia|H3N2|3C.2a1b.2a.2a.2':0.000480219)0.000:0.000000006,((('EPI_ISL_3948600|2021.597|Human|Asia-Russia|H3N2|3C.2a1b.2a.2a.2':0.000481035,('EPI_ISL_12219320|2021.978|Human|Latvia|H3N2|3C.2a1b.2a.2a.2':0.000481703,'EPI_ISL_12666618|2022.03|Human|Romania|H3N2|3C.2a1b.2a.2a.2':0.000994998)0.761:0.000480945)0.806:0.000481009,('EPI_ISL_9260588|2021.926|Human|Asia-Russia|H3N2|3C.2a1b.2a.2a.2':0.000000006,(('EPI_ISL_12107424|2022.025|Human|Asia-Russia|H3N2|3C.2a1b.2a.2a.2':0.000481699,('EPI_ISL_12240104|2021.975|Human|Armenia|H3N2|3C.2a1b.2a.2a.2':0.000000006,'EPI_ISL_9842666|2021.937|Human|Madagascar|H3N2|3C.2a1b.2a.2a.2':0.000480878)0.810:0.000481664)0.805:0.000480432,('EPI_ISL_13203517|2022.34|Human|Lithuania|H3N2|3C.2a1b.2a.2a.2':0.001444413,'EPI_ISL_13892664|2022.2|Human|Serbia|H3N2|3C.2a1b.2a.2a.2':0.000961563)0.000:0.000000006)0.999:0.000000006)0.000:0.000000006)0.851:0.000480334,('EPI_ISL_9164159|2021.929|Human|Russia|H3N2|3C.2a1b.2a.2a.2':0.000961700,(('EPI_ISL_12219309|2021.937|Human|Kosovo|H3N2|3C.2a1b.2a.2a.2':0.0,'EPI_ISL_12943139|2021.904|Human|Slovenia|H3N2|3C.2a1b.2a.2a.2':0.0):0.000000006,'EPI_ISL_8808400|2021.91|Human|Emirates|H3N2|3C.2a1b.2a.2a.2':0.000961836)0.917:0.000962173)0.000:0.000000006)0.000:0.000000006)0.000:0.000000006,(('EPI_ISL_9260808|2021.89|Human|Asia-Russia|H3N2|3C.2a1b.2a.2a.2':0.000961674,'EPI_ISL_12107421|2021.967|Human|Asia-Russia|H3N2|3C.2a1b.2a.2a.2':0.000000006)0.837:0.000480309,'EPI_ISL_12219315|2022.019|Human|Latvia|H3N2|3C.2a1b.2a.2a.2':0.000480665)0.000:0.000000006)0.000:0.000000006)0.935:0.000961528)0.000:0.000000006,('EPI_ISL_14078801|2021.885|Human|Spain|H3N2|3C.2a1b.2a.2a':0.000000006,(((('EPI_ISL_12870573|2022.362|Human|Spain|H3N2|3C.2a1b.2a.2a.1':0.000498795,('EPI_ISL_12219317|2021.989|Human|Latvia|H3N2|3C.2a1b.2a.2a.1':0.000480677,('EPI_ISL_9009480|2021.942|Human|Denmark|H3N2|3C.2a1b.2a.2a.1':0.000000006,('EPI_ISL_7638020|2021.838|Human|Sweden|H3N2|3C.2a1b.2a.2a.1':0.000000006,'EPI_ISL_11805567|2022.058|Human|Sweden|H3N2|3C.2a1b.2a.2a.1':0.000481023)0.912:0.000962805)0.000:0.000000006)0.000:0.000000006)0.855:0.000480400,(('EPI_ISL_13970479|2021.973|Human|Ukraine|H3N2|3C.2a1b.2a.2a.1':0.000000006,'EPI_ISL_13970494|2022.055|Human|Ukraine|H3N2|3C.2a1b.2a.2a.1':0.000961734)0.847:0.000480362,('EPI_ISL_12839625|2022.208|Human|Germany|H3N2|3C.2a1b.2a.2a.1':0.000480506,'EPI_ISL_11403042|2021.984|Human|Portugal|H3N2|3C.2a1b.2a.2a.1':0.000962489)0.768:0.000480921)0.000:0.000000006)1.000:0.000000006,((((('EPI_ISL_12943127|2021.997|Human|Serbia|H3N2|3C.2a1b.2a.2a.1':0.000000006,((('EPI_ISL_12809096|2022.26|Human|France|H3N2|3C.2a1b.2a.2a.1':0.000487226,'EPI_ISL_12870574|2022.362|Human|Spain|H3N2|3C.2a1b.2a.2a.1':0.000480681)0.795:0.000480846,('EPI_ISL_14198755|2022.359|Human|Canada|H3N2|3C.2a1b.2a.2a.1':0.000481048,('EPI_ISL_13885636|2022.159|Human|Luxembourg|H3N2|3C.2a1b.2a.2a.1':0.000000006,('EPI_ISL_11309897|2022.184|Human|Netherlands|H3N2|3C.2a1b.2a.2b':0.0,'EPI_ISL_14198753|2022.408|Human|Canada|H3N2|3C.2a1b.2a.2a.1':0.0):0.000000006)0.000:0.000000006)0.000:0.000000006)0.912:0.000962278,('EPI_ISL_9842651|2022.044|Human|Belgium|H3N2|3C.2a1b.2a.2a.1':0.000961485,'EPI_ISL_14326784|2022.26|Human|Switzerland|H3N2|3C.2a1b.2a.2a.1':0.000961176)0.000:0.000000006)0.904:0.000480284)0.917:0.000480299,(((((('EPI_ISL_13284353|2022.351|Human|USA|H3N2|3C.2a1b.2a.2a.1':0.002409486,('EPI_ISL_14906616|2021.91|Human|Georgia|H3N2|3C.2a1b.2a.2a.1a':0.000479820,('EPI_ISL_14145028|2022.277|Human|UK|H3N2|3C.2a1b.2a.2a.1a':0.000479867,('EPI_ISL_13440481|2021.948|Human|Japan|H3N2|3C.2a1b.2a.2a.1a':0.000479899,'EPI_ISL_13055009|2022.216|Human|UK|H3N2|3C.2a1b.2a.2a.1a':0.000961170)0.000:0.000000006)0.000:0.000000006)0.921:0.000480060)0.000:0.000000006,(('EPI_ISL_14014965|2021.874|Human|USA|H3N2|3C.2a1b.2a.2a.1a':0.000000006,('EPI_ISL_9359938|2021.964|Human|Spain|H3N2|3C.2a1b.2a.2a.1a':0.0,'EPI_ISL_14429043|2021.918|Human|USA|H3N2|3C.2a1b.2a.2a.1a':0.0,'EPI_ISL_6902083|2021.86|Human|USA|H3N2|3C.2a1b.2a.2a.1a':0.0,'EPI_ISL_14428924|2022.181|Human|USA|H3N2|3C.2a1b.2a.2a.1a':0.0):0.000000006)0.000:0.000000006,(((((('EPI_ISL_14463463|2021.992|Human|USA|H3N2|3C.2a1b.2a.2a.1a':0.000962382,('EPI_ISL_8152653|2021.693|Human|USA|H3N2|3C.2a1b.2a.2a.1a':0.0,'EPI_ISL_6795315|2021.693|Human|USA|H3N2|3C.2a1b.2a.2a.1a':0.0):0.000480400)0.000:0.000000006,'EPI_ISL_11496572|2022.101|Human|USA|H3N2|3C.2a1b.2a.2a.1':0.000480281)0.000:0.000000006,'EPI_ISL_14903204|2022.274|Human|USA|H3N2|nan':0.000480354)0.000:0.000000006,('EPI_ISL_13812078|2022.301|Human|USA|H3N2|3C.2a1b.2a.2a.1a':0.000480306,'EPI_ISL_14429011|2021.915|Human|USA|H3N2|3C.2a1b.2a.2a.1a':0.000482916)0.000:0.000000006)0.000:0.000000006,'EPI_ISL_8127309|2021.803|Human|USA|H3N2|3C.2a1b.2a.2a.1a':0.000000006)0.000:0.000000006,(('EPI_ISL_13812838|2022.293|Human|USA|H3N2|3C.2a1b.2a.2a.1a':0.0,'EPI_ISL_14930627|2022.293|Human|USA|H3N2|3C.2a1b.2a.2a.1a':0.0):0.001927516,(((('EPI_ISL_14904034|2021.759|Human|USA|H3N2|3C.2a1b.2a.2a.1a':0.001447260,('EPI_ISL_13101397|2021.948|Human|USA|H3N2|3C.2a1b.2a.2a.1a':0.000000006,'EPI_ISL_13812528|2022.258|Human|USA|H3N2|3C.2a1b.2a.2a.1a':0.000961785)0.782:0.000481307)0.790:0.000480449,((('EPI_ISL_11814252|2022.173|Human|Spain|H3N2|3C.2a1b.2a.2a.1a':0.001443852,((('EPI_ISL_14198744|2022.364|Human|Canada|H3N2|3C.2a1b.2a.2a.1a':0.000481580,('EPI_ISL_14198749|2022.263|Human|Canada|H3N2|3C.2a1b.2a.2a.1a':0.000480816,'EPI_ISL_14198754|2022.233|Human|Canada|H3N2|3C.2a1b.2a.2a.1a':0.000000006)0.897:0.000962030)0.801:0.000480011,'EPI_ISL_11959144|2021.986|Human|Hawaii|H3N2|3C.2a1b.2a.2a.1a':0.000962209)0.000:0.000000006,'EPI_ISL_13284138|2022.299|Human|USA|H3N2|3C.2a1b.2a.2a.1a':0.000480392)0.000:0.000000006)0.000:0.000000006,('EPI_ISL_13560690|2022.332|Human|USA|H3N2|3C.2a1b.2a.2a.1a':0.000480292,'EPI_ISL_13897091|2022.162|Human|Hawaii|H3N2|3C.2a1b.2a.2a.1a':0.000961630)0.000:0.000000006)0.000:0.000000006,'EPI_ISL_13284372|2022.055|Human|USA|H3N2|3C.2a1b.2a.2a.1a':0.000480237)0.000:0.000000006)0.591:0.000000006,'EPI_ISL_14198750|2022.334|Human|Canada|H3N2|3C.2a1b.2a.2a.1':0.001446159)0.000:0.000000006,((('EPI_ISL_9702096|2021.918|Human|UK|H3N2|3C.2a1b.2a.2a.1a':0.000480326,'EPI_ISL_15026804|2021.89|Human|USA|H3N2|3C.2a1b.2a.2a.1a':0.000480444)0.000:0.000000006,('EPI_ISL_11814281|2022.17|Human|Spain|H3N2|3C.2a1b.2a.2a.1a':0.000480282,('EPI_ISL_14463473|2022.03|Human|USA|H3N2|3C.2a1b.2a.2a.1a':0.001933679,('EPI_ISL_13284087|2022.205|Human|TheCaribbean|H3N2|3C.2a1b.2a.2a.1a':0.0,'EPI_ISL_13344422|2022.205|Human|TheCaribbean|H3N2|3C.2a1b.2a.2a.1a':0.0):0.000967275)0.742:0.000475266)0.754:0.000000006)0.589:0.000000006,'EPI_ISL_10827535|2022.033|Human|USA|H3N2|3C.2a1b.2a.2a.1a':0.000000006)0.000:0.000000006)0.000:0.000000006)0.373:0.000000006)0.000:0.000000006)0.928:0.000480180)0.000:0.000000006,(('EPI_ISL_13101396|2021.945|Human|USA|H3N2|3C.2a1b.2a.2a.1a':0.0,'EPI_ISL_12109565|2022.178|Human|USA|H3N2|3C.2a1b.2a.2a.1':0.0,'EPI_ISL_10492977|2021.975|Human|TheCaribbean|H3N2|3C.2a1b.2a.2a.1a':0.0,'EPI_ISL_15288564|2021.997|Human|Haiti|H3N2|3C.2a1b.2a.2a.1a':0.0):0.000000006,('EPI_ISL_12722072|2021.953|Human|USA|H3N2|3C.2a1b.2a.2a.1':0.001932088,'EPI_ISL_12722061|2021.956|Human|USA|H3N2|3C.2a1b.2a.2a.1':0.000962216)0.773:0.000479493)0.000:0.000000006)0.000:0.000000006,('EPI_ISL_12717516|2022.222|Human|USA|H3N2|3C.2a1b.2a.2a.1a':0.000000006,(('EPI_ISL_11800297|2022.126|Human|Fiji|H3N2|3C.2a1b.2a.2a.1a':0.000000006,'EPI_ISL_12206267|2022.132|Human|Fiji|H3N2|3C.2a1b.2a.2a.1a':0.000480397)0.793:0.000480697,'EPI_ISL_12579940|2022.216|Human|Australia|H3N2|3C.2a1b.2a.2a.1a':0.000481273)0.793:0.000480729)0.852:0.000480225)0.000:0.000000006,'EPI_ISL_11403039|2022.025|Human|Portugal|H3N2|3C.2a1b.2a.2a.1a':0.000961781)0.773:0.000467409,'EPI_ISL_13897089|2022.37|Human|USA|H3N2|3C.2a1b.2a.2a.1a':0.001460508)0.951:0.001946898)0.000:0.000000006,('EPI_ISL_12219589|2021.973|Human|Kosovo|H3N2|3C.2a1b.2a.2a.1':0.000480302,'EPI_ISL_12646999|2022.255|Human|Romania|H3N2|3C.2a1b.2a.2a.1':0.001057895)0.731:0.000000052)0.000:0.000000006,(((('EPI_ISL_6306592|2021.786|Human|USA|H3N2|3C.2a1b.2a.2a.1':0.001447055,(('EPI_ISL_11324772|2021.978|Human|France|H3N2|3C.2a1b.2a.2a.1':0.000962876,('EPI_ISL_9401998|2021.836|Human|Switzerland|H3N2|3C.2a1b.2a.2a.1':0.000961186,('EPI_ISL_9482304|2021.855|Human|France|H3N2|nan':0.000496213,'EPI_ISL_11787239|2022.101|Human|Germany|H3N2|3C.2a1b.2a.2a.1':0.001926054)0.713:0.000000006)0.000:0.000000006)0.857:0.000480207,('EPI_ISL_12607352|2022.225|Human|Romania|H3N2|3C.2a1b.2a.2a.1':0.000508602,((('EPI_ISL_13755350|2021.901|Human|Brazil|H3N2|3C.2a1b.2a.2a.1':0.000480785,'EPI_ISL_11323854|2022.03|Human|France|H3N2|3C.2a1b.2a.2a.1':0.000961216)0.000:0.000000006,'EPI_ISL_12288769|2022.236|Human|UK|H3N2|3C.2a1b.2a.2a.1':0.000961089)0.000:0.000000006,(('EPI_ISL_15288452|2022.512|Human|Thailand|H3N2|3C.2a1b.2a.2a.1':0.0,'EPI_ISL_15260066|2022.562|Human|Laos|H3N2|3C.2a1b.2a.2a.1':0.0,'EPI_ISL_15610647|2022.573|Human|Cambodia|H3N2|3C.2a1b.2a.2a.1':0.0,'EPI_ISL_13655458|2022.312|Human|Singapore|H3N2|3C.2a1b.2a.2a.1':0.0):0.000000006,('EPI_ISL_12607372|2022.271|Human|Romania|H3N2|3C.2a1b.2a.2a.1':0.001445601,'EPI_ISL_14120582|2022.482|Human|Netherlands|H3N2|3C.2a1b.2a.2a.1':0.000961509)0.750:0.000000006)0.000:0.000000006)0.000:0.000000006)0.843:0.000480240)0.000:0.000000006)1.000:0.000000006,(('EPI_ISL_12942247|2021.97|Human|Albania|H3N2|3C.2a1b.2a.2a.1':0.0,'EPI_ISL_12240120|2022.011|Human|Estonia|H3N2|3C.2a1b.2a.2a.1':0.0,'EPI_ISL_9854356|2021.901|Human|Germany|H3N2|3C.2a1b.2a.2a.1':0.0,'EPI_ISL_8814258|2021.584|Human|Netherlands|H3N2|3C.2a1b.2a.2a.1':0.0,'EPI_ISL_3534314|2021.523|Human|USA|H3N2|3C.2a1b.2a.2a.1':0.0,'EPI_ISL_12240215|2021.874|Human|Lebanon|H3N2|3C.2a1b.2a.2a.1':0.0):0.000000006,'EPI_ISL_12219427|2022.063|Human|Georgia|H3N2|3C.2a1b.2a.2a.1':0.000962300)0.000:0.000000006)0.000:0.000000006,(('EPI_ISL_14218942|2022.293|Human|Portugal|H3N2|3C.2a1b.2a.2a.1':0.000479482,'EPI_ISL_13471380|2022.468|Human|Spain|H3N2|3C.2a1b.2a.2a.1':0.000515733)0.894:0.000962107,('EPI_ISL_13326481|2022.312|Human|Austria|H3N2|3C.2a1b.2a.2a.1':0.000965621,'EPI_ISL_9383914|2021.973|Human|UK|H3N2|3C.2a1b.2a.2a.1':0.000479665)0.889:0.000963199)0.000:0.000000006)0.000:0.000000006,((((('EPI_ISL_13503252|2022.296|Human|Germany|H3N2|3C.2a1b.2a.2a.1':0.000962273,('EPI_ISL_14542020|2022.241|Human|France|H3N2|3C.2a1b.2a.2a.1':0.000000006,'EPI_ISL_14326787|2022.263|Human|Switzerland|H3N2|3C.2a1b.2a.2a.1':0.000480436)0.000:0.000000006)0.914:0.000962662,('EPI_ISL_13148893|2022.299|Human|USA|H3N2|3C.2a1b.2a.2a.1':0.001930324,('EPI_ISL_12631163|2022.238|Human|Romania|H3N2|3C.2a1b.2a.2a.1':0.001240948,'EPI_ISL_14328712|2022.181|Human|Switzerland|H3N2|3C.2a1b.2a.2a.1':0.000962351)0.804:0.000965064)0.777:0.000480702)0.784:0.000480271,(('EPI_ISL_14261905|2022.345|Human|Portugal|H3N2|3C.2a1b.2a.2a.1':0.000000006,'EPI_ISL_14218935|2022.293|Human|Portugal|H3N2|3C.2a1b.2a.2a.1':0.000480714)0.966:0.001443623,('EPI_ISL_10155267|2021.997|Human|Germany|H3N2|3C.2a1b.2a.2a.1':0.003406201,('EPI_ISL_13892661|2022.052|Human|Serbia|H3N2|3C.2a1b.2a.2a':0.000483076,'EPI_ISL_14509117|2022.447|Human|Spain|H3N2|3C.2a1b.2a.2a':0.002418099)0.743:0.000474077)0.869:0.000968512)0.000:0.000000006)0.000:0.000000006,('EPI_ISL_9775383|2021.975|Human|Luxembourg|H3N2|3C.2a1b.2a.2a.1':0.000000006,'EPI_ISL_11766279|2022.173|Human|Spain|H3N2|3C.2a1b.2a.2a.1':0.001925767)0.834:0.000480210)0.000:0.000000006,(('EPI_ISL_13339942|2022.074|Human|Tunis|H3N2|3C.2a1b.2a.2a.1':0.002895032,((('EPI_ISL_12219614|2021.989|Human|BosniaHerzegovina|H3N2|3C.2a1b.2a.2a.1':0.000479892,('EPI_ISL_12219610|2022.011|Human|BosniaHerzegovina|H3N2|3C.2a1b.2a.2a.1':0.000000006,('EPI_ISL_12219323|2021.997|Human|Croatia|H3N2|3C.2a1b.2a.2a.1':0.000000006,'EPI_ISL_12943198|2022.164|Human|Slovenia|H3N2|3C.2a1b.2a.2a.1':0.000960428)0.843:0.000479841)0.000:0.000000006)0.000:0.000000006,('EPI_ISL_12219306|2022.008|Human|Serbia|H3N2|3C.2a1b.2a.2a.1':0.000483459,'EPI_ISL_13892666|2022.238|Human|Serbia|H3N2|3C.2a1b.2a.2a.1':0.001445869)0.776:0.000478166)0.901:0.000480401,('EPI_ISL_12240111|2021.871|Human|Belgium|H3N2|3C.2a1b.2a.2a.1':0.000000006,'EPI_ISL_12323512|2022.151|Human|Denmark|H3N2|3C.2a1b.2a.2a.1':0.001443922)0.840:0.000480362)0.000:0.000000006)0.000:0.000000006,('EPI_ISL_12219308|2022.025|Human|Kosovo|H3N2|3C.2a1b.2a.2a.1':0.000480233,((('EPI_ISL_12607376|2022.227|Human|Romania|H3N2|3C.2a1b.2a.2a.1':0.000986662,('EPI_ISL_13812809|2022.318|Human|UK|H3N2|3C.2a1b.2a.2a.1':0.000961543,'EPI_ISL_14077826|2022.247|Human|Spain|H3N2|3C.2a1b.2a.2a.1':0.000000006)0.733:0.000000006)0.725:0.000000006,(((((((('EPI_ISL_15081639|2022.693|Human|Spain|H3N2|3C.2a1b.2a.2a.1':0.001444190,((('EPI_ISL_13326478|2022.299|Human|Austria|H3N2|3C.2a1b.2a.2a.1':0.0,'EPI_ISL_12943046|2022.195|Human|Poland|H3N2|3C.2a1b.2a.2a.1':0.0,'EPI_ISL_14218862|2011.241|Human|Portugal|H3N2|3C.2a1b.2a.2a.1':0.0,'EPI_ISL_12646194|2022.17|Human|Spain|H3N2|3C.2a1b.2a.2a.1':0.0):0.000000006,'EPI_ISL_13692833|2022.414|Human|Spain|H3N2|3C.2a1b.2a.2b':0.000480555)0.878:0.000480509,'EPI_ISL_14459045|2022.499|Human|Denmark|H3N2|3C.2a1b.2a.2a.1':0.000962065)0.000:0.000000006)0.830:0.000480417,('EPI_ISL_13471377|2022.455|Human|Spain|H3N2|3C.2a1b.2a.2a.1':0.000961845,('EPI_ISL_12491257|2022.258|Human|Romania|H3N2|3C.2a1b.2a.2a.1':0.000480738,'EPI_ISL_14898289|2022.323|Human|Chile|H3N2|3C.2a1b.2a.2a.1':0.000962993)0.000:0.000000006)0.482:0.000000006)0.548:0.000000006,('EPI_ISL_13692834|2022.414|Human|Spain|H3N2|3C.2a1b.2a.2a.1':0.000489070,('EPI_ISL_15447013|2022.674|Human|Spain|H3N2|3C.2a1b.2a.2a.1':0.000544987,('EPI_ISL_15701449|2022.819|Human|Spain|H3N2|3C.2a1b.2a.2a.1':0.000962480,'EPI_ISL_15579594|2022.795|Human|Spain|H3N2|3C.2a1b.2a.2a.1':0.000000006)0.000:0.000000006)0.793:0.000723608)0.758:0.000721651)0.000:0.000000006,('EPI_ISL_14261725|2022.301|Human|Portugal|H3N2|3C.2a1b.2a.2a.1':0.001928237,'EPI_ISL_14862730|2022.43|Human|CostaRica|H3N2|3C.2a1b.2a.2a.1':0.000000006)0.840:0.000480406)0.000:0.000000006,'EPI_ISL_13638368|2022.34|Human|Germany|H3N2|3C.2a1b.2a.2a.1':0.000961586)0.000:0.000000006,('EPI_ISL_13203501|2022.329|Human|Iceland|H3N2|3C.2a1b.2a.2a.1':0.001443803,('EPI_ISL_13203515|2022.329|Human|Iceland|H3N2|3C.2a1b.2a.2a.1':0.000000006,('EPI_ISL_15388063|2022.742|Human|Spain|H3N2|3C.2a1b.2a.2a.1b':0.000000006,((((((('EPI_ISL_15689349|2022.712|Human|France|H3N2|3C.2a1b.2a.2a.1b':0.0,'EPI_ISL_15210629|2022.718|Human|Spain|H3N2|3C.2a1b.2a.2a.1b':0.0,'EPI_ISL_15190853|2022.693|Human|Sweden|H3N2|3C.2a1b.2a.2a.1b':0.0):0.000000006,('EPI_ISL_15388059|2022.756|Human|Spain|H3N2|3C.2a1b.2a.2b':0.000497064,'EPI_ISL_15388051|2022.745|Human|Spain|H3N2|3C.2a1b.2a.2a.1b':0.001014286)0.737:0.000000006)0.000:0.000000006,(('EPI_ISL_15388052|2022.751|Human|Spain|H3N2|3C.2a1b.2a.2a.1b':0.000000006,'EPI_ISL_14977270|2022.666|Human|Spain|H3N2|3C.2a1b.2a.2b':0.000576425)0.761:0.000000006,'EPI_ISL_15714971|2022.721|Human|Spain|H3N2|3C.2a1b.2a.2a.1b':0.000481036)0.000:0.000000006)0.000:0.000000006,'EPI_ISL_15388053|2022.762|Human|Spain|H3N2|3C.2a1b.2a.2a.1b':0.000000006)0.945:0.000962276,('EPI_ISL_15544288|2022.753|Human|Netherlands|H3N2|3C.2a1b.2a.2a.1b':0.000000006,(('EPI_ISL_15210588|2022.718|Human|Spain|H3N2|3C.2a1b.2a.2b':0.000535547,(('EPI_ISL_15427761|2022.773|Human|Russia|H3N2|3C.2a1b.2a.2a.1b':0.000971199,'EPI_ISL_15388064|2022.742|Human|Spain|H3N2|3C.2a1b.2a.2a.1b':0.000000006)0.655:0.000000006,'EPI_ISL_15579598|2022.795|Human|Spain|H3N2|3C.2a1b.2a.2a.1b':0.000586293)0.718:0.000000006)0.287:0.000000006,('EPI_ISL_15363456|2022.762|Human|Spain|H3N2|3C.2a1b.2a.2a.1b':0.000492438,'EPI_ISL_15579596|2022.775|Human|Spain|H3N2|3C.2a1b.2a.2b':0.000510536)0.359:0.000000028)0.000:0.000000006)1.000:0.000000006)0.000:0.000000006,('EPI_ISL_15714969|2022.723|Human|Spain|H3N2|3C.2a1b.2a.2b':0.000961759,('EPI_ISL_15081641|2022.693|Human|Spain|H3N2|3C.2a1b.2a.2a.1':0.000501124,('EPI_ISL_15388066|2022.756|Human|Spain|H3N2|3C.2a1b.2a.2a.1b':0.000497695,'EPI_ISL_15504837|2022.762|Human|UK|H3N2|3C.2a1b.2a.2a.1b':0.000481412)0.883:0.000962301)0.738:0.000000006)0.738:0.000000006)0.000:0.000000006,'EPI_ISL_15388045|2022.756|Human|Spain|H3N2|3C.2a1b.2a.2a.1':0.000000006)0.000:0.000000006)0.949:0.000961951)0.834:0.000480469)0.000:0.000000006)0.000:0.000000006,(('EPI_ISL_15190800|2022.608|Human|Sweden|H3N2|3C.2a1b.2a.2a.1':0.001446027,'EPI_ISL_14862708|2022.425|Human|Chile|H3N2|3C.2a1b.2a.2a.1':0.002409570)0.281:0.000000006,'EPI_ISL_13148894|2022.288|Human|USA|H3N2|3C.2a1b.2a.2a.1':0.000480507)0.000:0.000000006)0.000:0.000000006,((('EPI_ISL_14261918|2022.29|Human|Portugal|H3N2|3C.2a1b.2a.2a.1':0.000480374,(('EPI_ISL_9593232|2022.005|Human|Hungary|H3N2|3C.2a1b.2a.2a.1':0.0,'EPI_ISL_13339883|2022.17|Human|Ireland|H3N2|3C.2a1b.2a.2a.1':0.0,'EPI_ISL_11887928|2022.225|Human|Netherlands|H3N2|3C.2a1b.2a.2a.1':0.0,'EPI_ISL_12240185|2022.014|Human|Norway|H3N2|3C.2a1b.2a.2a.1':0.0,'EPI_ISL_14218914|2022.274|Human|Portugal|H3N2|3C.2a1b.2a.2a.1':0.0,'EPI_ISL_12288938|2022.238|Human|UK|H3N2|3C.2a1b.2a.2a.1':0.0,'EPI_ISL_14036173|2022.395|Human|TheCaribbean|H3N2|3C.2a1b.2a.2a.1':0.0,'EPI_ISL_13655452|2022.197|Human|Singapore|H3N2|3C.2a1b.2a.2a.1':0.0,'EPI_ISL_14986698|2022.57|Human|Brazil|H3N2|3C.2a1b.2a.2a.1':0.0,'EPI_ISL_13344398|2022.315|Human|TheCaribbean|H3N2|3C.2a1b.2a.2a.1':0.0):0.000000006,('EPI_ISL_14027400|2022.545|Human|Spain|H3N2|3C.2a1b.2a.2b':0.000000006,('EPI_ISL_14261723|2022.285|Human|Portugal|H3N2|3C.2a1b.2a.2a.1':0.001461214,'EPI_ISL_14027401|2022.545|Human|Spain|H3N2|3C.2a1b.2a.2a.1':0.000512622)0.780:0.000000006)0.908:0.000480406)0.000:0.000000006)0.000:0.000000006,'EPI_ISL_14610654|2022.504|Human|Germany|H3N2|3C.2a1b.2a.2b':0.000961641)0.000:0.000000006,((((('EPI_ISL_12539695|2022.274|Human|Romania|H3N2|3C.2a1b.2a.2a.1':0.000961509,'EPI_ISL_14145010|2022.258|Human|UK|H3N2|3C.2a1b.2a.2a.1':0.000480494)0.000:0.000000006,'EPI_ISL_13885629|2022.178|Human|Luxembourg|H3N2|3C.2a1b.2a.2a.1':0.000480498)0.000:0.000000006,('EPI_ISL_13163898|2022.225|Human|Portugal|H3N2|3C.2a1b.2a.2a.1':0.000966971,('EPI_ISL_9533489|2021.973|Human|Israel|H3N2|3C.2a1b.2a.2a.1':0.000480167,'EPI_ISL_12607367|2022.214|Human|Romania|H3N2|3C.2a1b.2a.2a.1':0.000563344)0.000:0.000000052)0.724:0.000000006)1.000:0.000000006,((('EPI_ISL_12471304|2022.277|Human|Spain|H3N2|3C.2a1b.2a.2a.1':0.001262244,'EPI_ISL_12705631|2022.299|Human|Spain|H3N2|3C.2a1b.2a.2a.1':0.000480462)0.000:0.000000006,('EPI_ISL_12870579|2022.373|Human|Spain|H3N2|3C.2a1b.2a.2a.1':0.001444152,'EPI_ISL_12127792|2022.238|Human|Spain|H3N2|3C.2a1b.2a.2a.1':0.000995482)0.000:0.000000006)0.945:0.000961748,('EPI_ISL_13163879|2022.178|Human|Portugal|H3N2|3C.2a1b.2a.2a.1':0.000502159,'EPI_ISL_14466687|2022.463|Human|USA|H3N2|3C.2a1b.2a.2a.1':0.000961842)0.752:0.000000006)0.752:0.000000006)0.000:0.000000006,('EPI_ISL_14218909|2022.263|Human|Portugal|H3N2|3C.2a1b.2a.2a.1':0.000961775,(('EPI_ISL_9533457|2022.011|Human|Israel|H3N2|3C.2a1b.2a.2a.1':0.000481175,'EPI_ISL_14448257|2021.973|Human|USA|H3N2|3C.2a1b.2a.2a.1':0.000480359)0.000:0.000000006,('EPI_ISL_12607933|2022.219|Human|Romania|H3N2|3C.2a1b.2a.2a.1':0.000991683,'EPI_ISL_14078448|2022.384|Human|Spain|H3N2|3C.2a1b.2a.2a.1':0.000000006)0.682:0.000000052)0.000:0.000000006)1.000:0.000000006)0.000:0.000000006)0.000:0.000000006)1.000:0.000000006)0.000:0.000000006,('EPI_ISL_14080483|2022.345|Human|Spain|H3N2|3C.2a1b.2a.2a.1':0.000000006,'EPI_ISL_14862720|2022.427|Human|CostaRica|H3N2|3C.2a1b.2a.2a.1':0.000480410)0.754:0.000000052)0.877:0.000480314)0.000:0.000000006)0.000:0.000000006)1.000:0.000000006)0.000:0.000000006)0.000:0.000000006,('EPI_ISL_14320132|2022.34|Human|Mongolia|H3N2|3C.2a1b.2a.2a.1':0.000479976,('EPI_ISL_14320120|2022.315|Human|Mongolia|H3N2|3C.2a1b.2a.2a.1':0.0,'EPI_ISL_14320121|2022.315|Human|Mongolia|H3N2|3C.2a1b.2a.2a.1':0.0):0.001443328)0.920:0.001448162)0.000:0.000000006)0.000:0.000000006,'EPI_ISL_11499450|2021.945|Human|Australia|H3N2|3C.2a1b.2a.2a.1':0.000480160)0.000:0.000480292)0.660:0.000000052)0.896:0.000962856)0.797:0.000481078)0.436:0.000000006,'EPI_ISL_2518731|2021.288|Human|USA|H3N2|3C.2a1b.2a.2a':0.000961618)0.000:0.000000006,('EPI_ISL_14862710|2021.893|Human|Afghanistan|H3N2|3C.2a1b.2a.2a':0.003869751,(((('EPI_ISL_5419107|2021.586|Human|Nepal|H3N2|3C.2a1b.2a.2a':0.000000006,('EPI_ISL_14198752|2022.255|Human|Canada|H3N2|3C.2a1b.2a.2a':0.000000006,('EPI_ISL_15260067|2022.584|Human|Laos|H3N2|3C.2a1b.2a.2a':0.002408804,'EPI_ISL_14198766|2022.312|Human|Canada|H3N2|3C.2a1b.2a.2a':0.000960426)0.000:0.000000006)0.914:0.000479764)0.000:0.000000006,(((('EPI_ISL_14465872|2021.992|Human|USA|H3N2|3C.2a1b.2a.2a':0.0,'EPI_ISL_14465863|2022.104|Human|USA|H3N2|3C.2a1b.2a.2a':0.0):0.000479551,'EPI_ISL_13897323|2022.414|Human|Hawaii|H3N2|3C.2a1b.2a.2a':0.001446731)0.895:0.000962453,(('EPI_ISL_14463458|2021.997|Human|USA|H3N2|3C.2a1b.2a.2a':0.0,'EPI_ISL_11533853|2022.145|Human|Hawaii|H3N2|3C.2a1b.2a.2a':0.0):0.000484721,(((('EPI_ISL_11969462|2022.2|Human|USA|H3N2|3C.2a1b.2a.2a':0.000479671,('EPI_ISL_14930559|2022.26|Human|USA|H3N2|3C.2a1b.2a.2a':0.000480611,('EPI_ISL_14039024|2022.334|Human|USA|H3N2|3C.2a1b.2a.2a':0.000000006,'EPI_ISL_14883650|2022.586|Human|Japan|H3N2|3C.2a1b.2a.2a':0.001925782)0.839:0.000479883)0.000:0.000000006)1.000:0.000000006,('EPI_ISL_10828199|2022.107|Human|USA|H3N2|3C.2a1b.2a.2a':0.000000006,'EPI_ISL_14835660|2022.318|Dom.other|USA|H3N2|3C.2a1b.2a.2a':0.000960431)0.000:0.000000006)0.000:0.000000006,('EPI_ISL_13897341|2022.414|Human|USA|H3N2|3C.2a1b.2a.2a':0.000479883,'EPI_ISL_13284117|2022.304|Human|USA|H3N2|3C.2a1b.2a.2a':0.000479783)0.000:0.000000006)1.000:0.000000006,'EPI_ISL_14863087|2022.244|Human|Madagascar|H3N2|3C.2a1b.2a.2a':0.001441866)0.000:0.000000006)0.509:0.000000006)0.000:0.000000006,'EPI_ISL_14797465|2021.94|Human|USA|H3N2|3C.2a1b.2a.2a':0.000479798)0.000:0.000000006)0.000:0.000000006,('EPI_ISL_14542029|2022.277|Human|France|H3N2|3C.2a1b.2a.2a':0.000481085,'EPI_ISL_14036098|2022.367|Human|Bahrain|H3N2|3C.2a1b.2a.2a':0.000961085)0.913:0.000962443)0.964:0.001442541,'EPI_ISL_5419122|2021.608|Human|Nepal|H3N2|3C.2a1b.2a.2a':0.003381878)0.000:0.000000006)0.872:0.000480224)0.984:0.002058552)0.000:0.000000006,'EPI_ISL_412153|2019.942|Human|Bahrain|H3N2|3C.2a1b.2a':0.001442581)0.182:0.000000006,'EPI_ISL_522425|2020.287|Human|China|H3N2|3C.2a1b.2a':0.001445953)0.447:0.000000006,('EPI_ISL_400774|2019.668|Human|Canada|H3N2|3C.2a1b.2a':0.000969532,'EPI_ISL_12995400|2019.611|Human|Myanmar|H3N2|3C.2a1b.2a':0.001449590)0.772:0.000476436)0.000:0.000000006)0.441:0.000000006,('EPI_ISL_401786|2019.849|Human|Germany|H3N2|3C.2a1b.2a':0.000000006,'EPI_ISL_410762|2020.014|Human|USA|H3N2|3C.2a1b.2a':0.001443018)0.846:0.000480016)0.000:0.000000006)0.447:0.000000006)0.435:0.000000006,'EPI_ISL_882810|2020.74|Human|Bangladesh|H3N2|nan':0.002896064)0.000:0.000000006,'EPI_ISL_405459|2019.929|Human|Korea|H3N2|3C.2a1b.2a':0.000961103)0.435:0.000000006,'EPI_ISL_9388961|2021.236|Human|Ethiopia|H3N2|3C.2a1b.2a':0.001443364)0.443:0.000000006,'EPI_ISL_400855|2019.833|Human|USA|H3N2|3C.2a1b.2a':0.000479979)0.000:0.000000006,'EPI_ISL_400040|2019.652|Human|Bhutan|H3N2|3C.2a1b.2a':0.000479979)0.455:0.000000006,'EPI_ISL_418538|2019.962|Human|Laos|H3N2|3C.2a1b.2a':0.000961138)0.000:0.000000006,('EPI_ISL_406902|2019.975|Human|Spain|H3N2|3C.2a1b.2a':0.000960758,'EPI_ISL_4373474|2019.658|Human|India|H3N2|3C.2a1b.2a':0.000000006)0.911:0.000961009)0.454:0.000000006,(('EPI_ISL_403092|2019.825|Human|USA|H3N2|3C.2a1b.2a':0.000000006,('EPI_ISL_410771|2020.5|Human|USA|H3N2|3C.2a1b.2a':0.0,'EPI_ISL_409402|2019.975|Human|HongKong|H3N2|3C.2a1b.2a':0.0):0.001443068)0.902:0.000480155,'EPI_ISL_398736|2019.879|Human|Sweden|H3N2|3C.2a1b.2a':0.002409485)0.000:0.000000006)0.439:0.000000006,'EPI_ISL_510018|2019.899|Human|Indonesia|H3N2|3C.2a1b.2a':0.000480096)0.000:0.000000006,'EPI_ISL_491825|2019.762|Human|Georgia|H3N2|3C.2a1b.2a':0.000480079)0.000:0.000000006)0.850:0.000512718)0.000:0.000000006)0.000:0.000000006,('EPI_ISL_405292|2020.014|Human|Russia|H3N2|3C.2a1b.2a':0.000481071,'EPI_ISL_528871|2020.052|Human|Kenya|H3N2|3C.2a1b.2a':0.000961216)0.884:0.000960916)0.435:0.000000006)0.000:0.000000006,'EPI_ISL_398827|2019.729|Human|Canada|H3N2|3C.2a1b.2a':0.000479854)0.435:0.000000006,'EPI_ISL_400308|2019.597|Human|Singapore|H3N2|3C.2a1b.2a':0.001923910)0.000:0.000000006)0.433:0.000000006,('EPI_ISL_407198|2020.019|Human|Germany|H3N2|3C.2a1b.2a':0.000961954,((('EPI_ISL_400033|2019.537|Human|Bhutan|H3N2|3C.2a1b.2a':0.0,'EPI_ISL_453802|2019.786|Human|Australia|H3N2|3C.2a1b.2a':0.0,'EPI_ISL_398344|2019.649|Human|Bangladesh|H3N2|3C.2a1b.2a':0.0):0.000000006,'EPI_ISL_400778|2019.693|Human|Canada|H3N2|3C.2a1b.2a':0.000480001)0.000:0.000000006,(('EPI_ISL_481340|2020.003|Human|Singapore|H3N2|3C.2a1b.2a':0.000960999,('EPI_ISL_419269|2020.052|Human|SriLanka|H3N2|3C.2a1b.2a':0.001930489,'EPI_ISL_419267|2019.97|Human|SriLanka|H3N2|3C.2a1b.2a':0.000476792)0.931:0.001447443)0.000:0.000000006,(('EPI_ISL_398333|2019.797|Human|USA|H3N2|3C.2a1b.2a':0.000479700,('EPI_ISL_414206|2019.937|Human|USA|H3N2|3C.2a1b.2a':0.0,'EPI_ISL_414906|2019.91|Human|USA|H3N2|3C.2a1b.2a':0.0):0.000964063)0.886:0.000961223,'EPI_ISL_498215|2020.019|Human|Japan|H3N2|3C.2a1b.2a':0.001441817)0.000:0.000000006)1.000:0.000000006)0.000:0.000000006)0.846:0.000479825)0.443:0.000000006)0.000:0.000000006,('EPI_ISL_400013|2019.726|Human|Emirates|H3N2|3C.2a1b.2a':0.000000006,'EPI_ISL_510012|2020.101|Human|Philippines|H3N2|3C.2a1b.2a':0.000960323)0.918:0.000960583)0.000:0.000000006,('EPI_ISL_410084|2020.052|Human|Germany|H3N2|3C.2a1b.2a':0.000480105,'EPI_ISL_487161|2020.055|Human|Luxembourg|H3N2|3C.2a1b.2a':0.000000006)0.845:0.000479979)0.439:0.000000006,(('EPI_ISL_471011|2019.964|Human|UK|H3N2|3C.2a1b.2a':0.0,'EPI_ISL_400313|2019.712|Human|Singapore|H3N2|3C.2a1b.2a':0.0):0.000000006,'EPI_ISL_628772|2020.186|Human|Bhutan|H3N2|3C.2a1b.2a':0.002406914)0.000:0.000000006)0.436:0.000000006)0.000:0.000000006)0.858:0.000512346)0.000:0.000000006,'EPI_ISL_343202|2018.945|Human|UK|H3N2|3C.2a1b.2':0.000000006)0.447:0.000000006,((('EPI_ISL_398347|2019.638|Human|Bangladesh|H3N2|3C.2a1b.2a':0.000960004,'EPI_ISL_529133|2019.652|Human|Qatar|H3N2|3C.2a1b.2a':0.000959950)0.000:0.000000006,('EPI_ISL_403088|2019.852|Human|Japan|H3N2|3C.2a1b.2a':0.001440412,'EPI_ISL_409052|2019.964|Human|Thailand|H3N2|3C.2a1b.2a':0.002409198)0.000:0.000000006)0.000:0.000000006,'EPI_ISL_510014|2019.978|Human|Malaysia|H3N2|3C.2a1b.2a':0.000479248)0.860:0.000479424)0.000:0.000000006,'EPI_ISL_404327|2019.926|Human|USA|H3N2|3C.2a1b.2a':0.002407709)0.848:0.000512174)0.000:0.000000006,'EPI_ISL_361874|2019.2|Human|Iran|H3N2|3C.2a1b.2':0.000479622)0.441:0.000000006)0.000:0.000000006,(('EPI_ISL_362358|2019.014|Human|Emirates|H3N2|3C.2a1b.2':0.000000006,'EPI_ISL_377672|2019.041|Human|Bahrain|H3N2|3C.2a1b.2':0.000960189)0.830:0.000479398,'EPI_ISL_332960|2018.707|Human|Emirates|H3N2|3C.2a1b.2':0.000479248)0.000:0.000000006)0.431:0.000000006)0.228:0.000000006,('EPI_ISL_418526|2019.874|Human|Afghanistan|H3N2|3C.2a1b.2':0.001440501,'EPI_ISL_365780|2019.211|Human|Mozambique|H3N2|3C.2a1b.2':0.000964869)0.972:0.002412177)0.775:0.000507726)0.913:0.001545579)0.000:0.000000006,'EPI_ISL_330959|2018.425|Human|Maldives|H3N2|3C.2a1b.2':0.000480188)0.000:0.000000006,('EPI_ISL_376424|2018.847|Human|USA|H3N2|3C.2a1b.2':0.0,'EPI_ISL_376531|2018.866|Human|Korea|H1N1|6B.1A.5a':0.0,'EPI_ISL_338610|2018.523|Human|Kuwait|H3N2|3C.2a1b.2':0.0):0.000479144)0.000:0.000000006,'EPI_ISL_331074|2018.419|Human|Maldives|H3N2|3C.2a1b.2':0.000478990)0.455:0.000000006,(('EPI_ISL_396541|2018.611|Human|Australia|H3N2|3C.2a1b.2':0.000958911,('EPI_ISL_338635|2018.989|Human|Bulgaria|H3N2|3C.2a1b.2':0.000479273,'EPI_ISL_346235|2019.071|Human|Kuwait|H3N2|3C.2a1b.2':0.001921232)0.000:0.000000006)0.000:0.000000006,('EPI_ISL_365785|2019.29|Human|Cotedivoire|H3N2|3C.2a1b.2':0.002404072,('EPI_ISL_355763|2018.863|Human|Mali|H3N2|3C.2a1b.2':0.000000006,'EPI_ISL_363877|2019.093|Human|Mali|H3N2|3C.2a1b.2':0.000479069)0.000:0.000000006)0.914:0.000478869)0.844:0.000478906)0.000:0.000000006)0.000:0.000000006,(((('EPI_ISL_372057|2018.97|Human|USA|H0N0|3C.3a1':0.000479109,'EPI_ISL_372054|2018.951|Human|USA|H3N2|3C.3a1':0.000000006)0.860:0.000479016,((('EPI_ISL_348327|2019.129|Human|Japan|H3N2|nan':0.000479044,'EPI_ISL_350628|2019.101|Human|UK|H3N2|3C.2a1b.2':0.000958767)0.000:0.000000006,'EPI_ISL_378561|2018.923|Human|Malaysia|H3N2|3C.2a1b.2':0.000000006)1.000:0.000000006,(('EPI_ISL_337456|2019.019|Human|Japan|H3N2|3C.2a1b.2':0.000478864,'EPI_ISL_372086|2018.97|Human|USA|H0N0|6B.1A.6':0.000959081)0.000:0.000000006,('EPI_ISL_369762|2019.025|Human|Japan|H3N2|3C.2a1b.2':0.0,'EPI_ISL_369764|2019.033|Human|Japan|H3N2|3C.2a1b.2':0.0):0.000479133)0.000:0.000000006)0.000:0.000000006)0.942:0.000958740,(('EPI_ISL_339055|2018.858|Human|Australia|H3N2|3C.2a1b.2':0.0,'EPI_ISL_15610674|2018.959|Human|SriLanka|H3N2|3C.2a1b.2':0.0):0.000958493,('EPI_ISL_346111|2018.934|Human|Ukraine|H3N2|3C.2a1b.2':0.000478970,((('EPI_ISL_338608|2018.523|Human|Kuwait|H3N2|3C.2a1b.2':0.000478917,'EPI_ISL_387232|2019.063|Human|Italy|H3N2|3C.2a1b.2':0.001920869)0.000:0.000000006,('EPI_ISL_332983|2018.808|Human|USA|H3N2|3C.2a1b.2':0.001930894,'EPI_ISL_350085|2019.088|Human|Lebanon|H3N2|3C.2a1b.2':0.000964301)0.755:0.000475494)0.000:0.000000006,('EPI_ISL_349693|2018.978|Human|USA|H3N2|3C.2a1b.2':0.000958916,'EPI_ISL_377899|2019.016|Human|Madagascar|H3N2|3C.2a1b.2':0.000000006)0.000:0.000000006)0.000:0.000000006)0.950:0.000958691)0.000:0.000000006)0.000:0.000000006,('EPI_ISL_346406|2019.041|Human|Singapore|H3N2|3C.2a1b.2':0.000000006,'EPI_ISL_366522|2019.036|Human|Korea|H3N2|3C.2a1b.2':0.000959436)0.913:0.000959024)0.918:0.000478970)0.937:0.001024632,('EPI_ISL_351761|2018.986|Human|Asia-Russia|H3N2|3C.2a1b.2':0.000480108,('EPI_ISL_390020|2018.756|Human|Norway|H3N2|3C.2a1b.2':0.000479179,'EPI_ISL_370586|2019.008|Human|Guam|H3N2|3C.2a1b.2':0.000961200)0.769:0.000481054)0.949:0.001443691)0.204:0.000000006,'EPI_ISL_322939|2018.332|Human|TheCaribbean|H3N2|3C.2a1b.2':0.001922196)0.000:0.000000006,'EPI_ISL_320759|2018.096|Human|USA|H3N2|3C.2a1b.2':0.000478860)0.430:0.000000006)0.225:0.000000006,'EPI_ISL_305500|2018.164|Human|Netherlands|H3N2|3C.2a1b.2':0.000479061)0.441:0.000000006,'EPI_ISL_353710|2018.252|Human|VietNam|H3N2|3C.2a1b.2':0.001439464)0.000:0.000000006,(((((((('EPI_ISL_362157|2018.871|Human|China|H3N2|3C.2a1b.2':0.000000006,'EPI_ISL_398746|2019.581|Human|Singapore|H3N2|3C.2a1b.2a':0.001925630)0.948:0.001442372,(('EPI_ISL_398573|2019.647|Human|Hawaii|H3N2|3C.2a1b.2':0.0,'EPI_ISL_392578|2019.647|Human|Hawaii|H3N2|3C.2a1b.2':0.0):0.000961603,('EPI_ISL_407100|2020.025|Human|Russia|H3N2|3C.2a1b.2':0.000479461,'EPI_ISL_429850|2020.016|Human|Asia-Russia|H3N2|3C.2a1b.2':0.001439476)0.922:0.001443749)0.907:0.000965099)0.000:0.000000006,('EPI_ISL_342954|2019.118|Human|France|H3N2|3C.2a1b.2':0.001443380,'EPI_ISL_390101|2019.079|Human|Thailand|H3N2|3C.2a1b.2':0.000959614)0.000:0.000000006)0.000:0.000000006,('EPI_ISL_376540|2018.89|Human|Korea|H3N2|3C.2a1b.2':0.000479290,('EPI_ISL_390097|2019.537|Human|Argentina|H3N2|3C.2a1b.2':0.001932914,'EPI_ISL_516116|2019.805|Human|Brazil|H3N2|3C.2a1b.2':0.000964728)0.768:0.000476734)0.000:0.000000006)0.000:0.000000006,'EPI_ISL_342232|2018.997|Human|USA|H3N2|3C.2a1b.2':0.001441230)0.863:0.000479416,'EPI_ISL_402204|2019.885|Human|China|H3N2|3C.2a1b.2':0.000959988)0.000:0.000000006,((((((('EPI_ISL_372646|2019.118|Human|Germany|H3N2|3C.2a1b.2':0.000479334,('EPI_ISL_387217|2019.079|Human|Germany|H3N2|3C.2a1b.2':0.0,'EPI_ISL_370030|2019.071|Human|USA|H3N2|3C.2a1b.2':0.0):0.000000006)0.942:0.000959456,('EPI_ISL_390008|2019.367|Human|Emirates|H3N2|3C.2a1b.2':0.002889031,'EPI_ISL_377842|2019.074|Human|Haiti|H3N2|3C.2a1b.2':0.000000006)0.000:0.000000006)0.838:0.000479332,('EPI_ISL_369993|2019.06|Human|Italy|H3N2|3C.2a1b.2':0.0,'EPI_ISL_338641|2018.844|Human|Canada|H3N2|3C.2a1b.2':0.0,'EPI_ISL_349762|2018.83|Human|Thailand|H3N2|3C.2a1b.2':0.0,'EPI_ISL_4056063|2018.666|Human|Taiwan|H3N2|3C.2a1b.2':0.0):0.000000006)0.000:0.000000006,'EPI_ISL_338401|2019.06|Human|France|H3N2|3C.2a1b.2':0.000959635)0.000:0.000000006,(((('EPI_ISL_390017|2019.532|Human|HongKong|H3N2|3C.2a1b.2':0.003376477,('EPI_ISL_363443|2019.211|Human|NewZealand|H3N2|3C.2a1b.2':0.000479369,'EPI_ISL_12995233|2019.603|Human|Myanmar|H3N2|3C.2a1b.2':0.002407153)0.000:0.000000006)0.000:0.000000006,'EPI_ISL_351773|2018.967|Human|Asia-Russia|H3N2|3C.2a1b.2':0.001923487)0.000:0.000000006,('EPI_ISL_337001|2018.975|Human|France|H3N2|3C.2a1b.2':0.000475094,'EPI_ISL_409050|2019.871|Human|Thailand|H3N2|3C.2a1b.2':0.003390675)0.783:0.000484955)0.000:0.000000006,'EPI_ISL_404566|2019.638|Human|Laos|H3N2|3C.2a1b.2':0.000479508)0.000:0.000000006)0.000:0.000000006,((('EPI_ISL_404311|2019.912|Human|USA|H3N2|3C.2a1b.2':0.000962245,'EPI_ISL_421126|2019.759|Human|Taiwan|H3N2|3C.2a1b.2':0.000961923)0.736:0.000000006,(('EPI_ISL_717658|2020.186|Human|Bolivia|H3N2|3C.2a1b.2':0.001923126,'EPI_ISL_480451|2020.011|Human|Japan|H3N2|3C.2a1b.2':0.000000006)0.928:0.000960088,'EPI_ISL_341015|2018.773|Human|VietNam|H3N2|3C.2a1b.2':0.000479571)0.000:0.000000006)0.000:0.000000006,(('EPI_ISL_513958|2019.06|Human|UK|H3N2|3C.2a1b.2':0.000479552,'EPI_ISL_391575|2018.932|Human|Singapore|H3N2|3C.2a1b.2':0.000479677)0.955:0.001443859,('EPI_ISL_362610|2019.197|Human|Mongolia|H3N2|3C.2a1b.2':0.000479325,((('EPI_ISL_367396|2019.384|Human|China|H3N2|3C.2a1b.2':0.000479382,'EPI_ISL_362612|2019.233|Human|Mongolia|H3N2|3C.2a1b.2':0.001440768)0.000:0.000000006,'EPI_ISL_419277|2019.671|Human|Cambodia|H3N2|3C.2a1b.2':0.000000006)0.000:0.000000006,('EPI_ISL_333608|2018.932|Human|Japan|H3N2|3C.2a1b.2':0.000479247,('EPI_ISL_378555|2018.156|Human|Fiji|H3N2|3C.2a1b.2':0.000000006,'EPI_ISL_419275|2019.83|Human|Cambodia|H3N2|3C.2a1b.2':0.001441033)0.835:0.000479336)0.000:0.000000006)0.000:0.000000006)0.768:0.000479189)0.793:0.000480297)0.000:0.000000006)0.000:0.000000006,'EPI_ISL_390672|2019.537|Human|China|H3N2|3C.2a1b.2':0.004348682)0.000:0.000000006)0.000:0.000000006,(('EPI_ISL_363435|2019.033|Human|Fiji|H3N2|3C.2a1b.2':0.000960217,'EPI_ISL_341062|2018.929|Human|Chile|H3N2|3C.2a1b.2':0.000481808)0.744:0.000481882,(((('EPI_ISL_400016|2019.732|Human|Emirates|H3N2|3C.2a1b.2b':0.000480034,((('EPI_ISL_414082|2019.975|Human|Italy|H3N2|3C.2a1b.2b':0.000480279,('EPI_ISL_414746|2020.044|Human|Italy|H3N2|3C.2a1b.2b':0.000963738,'EPI_ISL_400808|2019.767|Human|Canada|H3N2|3C.2a1b.2b':0.000961630)0.000:0.000000006)0.801:0.000480932,('EPI_ISL_419272|2020.005|Human|Australia|H3N2|3C.2a1b.2b':0.000963550,('EPI_ISL_410080|2020.044|Human|Germany|H3N2|3C.2a1b.2b':0.001445412,'EPI_ISL_447871|2020.156|Human|Sweden|H3N2|3C.2a1b.2b':0.001932378)0.769:0.000480630)0.795:0.000481161)0.774:0.000480290,('EPI_ISL_405322|2019.477|Human|Australia|H3N2|3C.2a1b.2b':0.000000006,'EPI_ISL_517683|2020.09|Human|Japan|H3N2|3C.2a1b.2b':0.002898122)0.000:0.000000006)0.000:0.000000006)0.924:0.000479931,'EPI_ISL_362659|2019.367|Human|UK|H3N2|3C.2a1b.2':0.002892264)0.000:0.000000006,(((('EPI_ISL_390125|2019.548|Human|Kenya|H3N2|3C.2a1b.2':0.002410678,((((((('EPI_ISL_378191|2019.29|Human|Australia|H3N2|3C.2a1b.2':0.000960682,('EPI_ISL_387429|2019.189|Human|USA|H3N2|3C.2a1b.2':0.002895609,('EPI_ISL_398951|2019.438|Human|Peru|H3N2|3C.2a1b.2':0.001443865,(('EPI_ISL_350691|2019.101|Human|Georgia|H3N2|3C.2a1b.2':0.000961083,(((('EPI_ISL_369014|2019.271|Human|UK|H3N2|3C.2a1b.2':0.000960931,('EPI_ISL_345560|2019.115|Human|Luxembourg|H3N2|3C.2a1b.2':0.000479778,(((('EPI_ISL_372530|2019.31|Human|UK|H3N2|3C.2a1b.2':0.0,'EPI_ISL_366562|2019.181|Human|USA|H3N2|3C.2a1b.2':0.0):0.000479778,('EPI_ISL_377466|2019.26|Human|Spain|H3N2|3C.2a1b.2':0.001448807,('EPI_ISL_528873|2020.199|Human|Honduras|H3N2|3C.2a1b.2':0.001444750,(('EPI_ISL_403817|2019.822|Human|USA|H3N2|3C.2a1b.2':0.0,'EPI_ISL_403104|2019.803|Human|USA|H3N2|3C.2a1b.2':0.0,'EPI_ISL_412188|2019.718|Human|Nicaragua|H3N2|3C.2a1b.2':0.0,'EPI_ISL_409341|2019.827|Human|Salvador|H3N2|3C.2a1b.2':0.0,'EPI_ISL_404634|2019.86|Human|Chile|H3N2|3C.2a1b.2':0.0,'EPI_ISL_413229|2019.737|Human|Nicaragua|H3N2|3C.2a1b.2':0.0):0.000965327,'EPI_ISL_390108|2019.485|Human|CostaRica|H3N2|3C.2a1b.2':0.001452020)0.799:0.000478567)0.788:0.000479582)0.782:0.000480506)0.000:0.000000006,'EPI_ISL_346407|2019.121|Human|Singapore|H3N2|3C.2a1b.2':0.000480343)0.000:0.000000006,((('EPI_ISL_357122|2019.129|Human|Belgium|H1N1|6B.1A.7':0.000000006,'EPI_ISL_357146|2019.181|Human|Belgium|H3N2|3C.2a1b.2':0.002411903)0.839:0.000479842,'EPI_ISL_366928|2019.096|Human|Belgium|H3N2|3C.2a1b.2':0.000479917)0.000:0.000000006,(('EPI_ISL_357156|2018.989|Human|Belgium|H3N2|3C.2a1b.2':0.0,'EPI_ISL_372689|2019.121|Human|Italy|H3N2|3C.2a1b.2':0.0):0.000000006,'EPI_ISL_354089|2019.066|Human|Belgium|H3N2|3C.2a1b.2':0.001442490)0.000:0.000000006)1.000:0.000000006)0.000:0.000000006)0.930:0.000961327)0.000:0.000000006,'EPI_ISL_346067|2018.975|Human|Russia|H3N2|3C.2a1b.2':0.000960503)0.000:0.000000006,'EPI_ISL_395182|2019.34|Human|Russia|H3N2|3C.2a1b.2':0.001442609)0.000:0.000000006,(('EPI_ISL_365519|2019.208|Human|Luxembourg|H3N2|3C.2a1b.2':0.0,'EPI_ISL_583999|2019.537|Human|Brazil|H3N2|3C.2a1b.2':0.0):0.000000006,'EPI_ISL_387285|2019.074|Human|Spain|H3N2|3C.2a1b.2':0.000479940)0.000:0.000000006)0.000:0.000000006)0.616:0.000000006,'EPI_ISL_394936|2019.636|Human|Suriname|H3N2|3C.2a1b.2':0.001924458)0.000:0.000000006)0.000:0.000000006)0.835:0.000479940)0.000:0.000000006,((('EPI_ISL_362617|2019.266|Human|TheCaribbean|H3N2|3C.2a1b.2':0.000000006,'EPI_ISL_390119|2019.433|Human|Taiwan|H3N2|3C.2a1b.2':0.002408509)0.845:0.000480071,('EPI_ISL_366582|2019.156|Human|Korea|H3N2|3C.2a1b.2b':0.000960642,'EPI_ISL_390137|2019.537|Human|Argentina|H3N2|3C.2a1b.2':0.002895528)0.544:0.000000006)0.000:0.000000006,((('EPI_ISL_337423|2019.036|Human|Asia-Russia|H3N2|3C.2a1b.2':0.000000006,'EPI_ISL_405965|2019.501|Human|SriLanka|H3N2|3C.2a1b.2b':0.001442880)0.850:0.000480068,('EPI_ISL_347810|2019.148|Human|Sweden|H3N2|3C.2a1b.2b':0.000479867,'EPI_ISL_386844|2019.466|Human|USA|H3N2|3C.2a1b.2':0.001925575)0.000:0.000000006)1.000:0.000000006,(('EPI_ISL_717664|2020.036|Human|Laos|H3N2|3C.2a1b.2b':0.002901160,(('EPI_ISL_717668|2020.09|Human|Laos|H3N2|3C.2a1b.2b':0.000480103,'EPI_ISL_398715|2019.77|Human|Laos|H3N2|3C.2a1b.2b':0.000000006)0.841:0.000480008,'EPI_ISL_401458|2019.86|Human|Singapore|H3N2|3C.2a1b.2b':0.001926062)0.000:0.000000006)0.853:0.000480057,'EPI_ISL_378554|2019.175|Human|Brunei|H3N2|3C.2a1b.2b':0.000479894)0.000:0.000000006)0.000:0.000000006)0.000:0.000000006)0.000:0.000000006,(((('EPI_ISL_424748|2020.161|Human|Hawaii|H3N2|3C.2a1b.2':0.003877248,(('EPI_ISL_510011|2019.553|Human|SouthAfrica|H3N2|3C.2a1b.2b':0.000480102,('EPI_ISL_400887|2019.425|Human|SouthAfrica|H3N2|3C.2a1b.2b':0.000479845,'EPI_ISL_391370|2019.625|Human|USA|H3N2|3C.2a1b.2b':0.001442360)0.000:0.000000006)0.885:0.000962090,('EPI_ISL_392536|2019.512|Human|Brazil|H3N2|3C.2a1b.2b':0.000000006,('EPI_ISL_404294|2019.863|Human|USA|H3N2|3C.2a1b.2b':0.000964595,'EPI_ISL_395253|2019.559|Human|Argentina|H3N2|3C.2a1b.2b':0.000480896)0.888:0.000961576)0.767:0.000480063)0.817:0.000481013)0.000:0.000000006,'EPI_ISL_390005|2019.479|Human|Argentina|H3N2|3C.2a1b.2b':0.000479940)0.000:0.000000006,('EPI_ISL_333609|2018.932|Human|Japan|H3N2|3C.2a1b.2b':0.000479968,(('EPI_ISL_407952|2020.033|Human|Denmark|H3N2|3C.2a1b.2':0.002415528,'EPI_ISL_400852|2019.833|Human|TheCaribbean|H3N2|3C.2a1b.2':0.000477944)0.776:0.000483715,(('EPI_ISL_398549|2019.392|Human|Canada|H3N2|3C.2a1b.2':0.000000006,(('EPI_ISL_401787|2019.792|Human|Germany|H3N2|3C.2a1b.1b':0.0,'EPI_ISL_399020|2019.789|Human|Singapore|H3N2|3C.2a1b.1b':0.0):0.000479101,'EPI_ISL_510013|2019.929|Human|Malaysia|H3N2|3C.2a1b.1b':0.001935047)0.876:0.000964141)0.851:0.000480183,('EPI_ISL_378553|2019.153|Human|Brunei|H3N2|3C.2a1b.2':0.000480197,'EPI_ISL_347937|2018.989|Human|HongKong|H3N2|3C.2a1b.2':0.000480539)0.000:0.000000006)0.000:0.000000006)0.848:0.000480068)0.715:0.000000006)0.000:0.000000006,'EPI_ISL_386972|2019.441|Human|Chile|H3N2|3C.2a1b.2b':0.000960805)0.000:0.000000006)1.000:0.000000006,('EPI_ISL_395128|2019.438|Human|Bolivia|H3N2|3C.2a1b.2b':0.000479913,('EPI_ISL_378212|2019.214|Human|Australia|H3N2|3C.2a1b.2':0.002408931,'EPI_ISL_355221|2019.093|Human|Sweden|H3N2|3C.2a1b.2':0.001442479)0.498:0.000000006)0.935:0.000000006)1.000:0.000000006,((((('EPI_ISL_351973|2019.189|Human|France|H3N2|3C.2a1b.2b':0.000479902,('EPI_ISL_363989|2019.219|Human|USA|H3N2|3C.2a1b.2':0.000960706,'EPI_ISL_342263|2018.063|Human|Hawaii|H3N2|3C.2a1b.2b':0.000960252)0.000:0.000000006)0.000:0.000000006,('EPI_ISL_377440|2019.23|Human|Spain|H3N2|3C.2a1b.2b':0.000480247,'EPI_ISL_363931|2019.197|Human|Oman|H3N2|3C.2a1b.2b':0.001445090)0.806:0.000480186)0.000:0.000000006,(((('EPI_ISL_1367572|2020.038|Human|Thailand|H3N2|3C.2a1b.2b':0.001925792,('EPI_ISL_501924|2019.159|Human|Germany|H3N2|3C.2a1b.2b':0.0,'EPI_ISL_380492|2019.17|Human|USA|H3N2|3C.2a1b.2b':0.0,'EPI_ISL_378226|2019.323|Human|Australia|H3N2|3C.2a1b.2b':0.0,'EPI_ISL_394956|2019.31|Human|Thailand|H3N2|3C.2a1b.2b':0.0,'EPI_ISL_366589|2019.181|Human|Korea|H3N2|3C.2a1b.2b':0.0):0.000000006)0.620:0.000000006,('EPI_ISL_4055862|2018.666|Human|Taiwan|H3N2|3C.2a1b.2b':0.000479790,'EPI_ISL_365505|2019.142|Human|Luxembourg|H3N2|3C.2a1b.2b':0.000479892)0.000:0.000000006)0.000:0.000000006,('EPI_ISL_364356|2019.293|Human|Russia|H3N2|3C.2a1b.2b':0.000479865,'EPI_ISL_391125|2019.332|Human|Laos|H3N2|3C.2a1b.2b':0.000000006)0.912:0.000960706)0.000:0.000000006,((('EPI_ISL_369822|2019.038|Human|USA|H3N2|3C.2a1b.2b':0.000000006,'EPI_ISL_357871|2019.016|Human|Emirates|H3N2|3C.2a1b.2b':0.000480436)0.862:0.000479763,('EPI_ISL_482890|2020.117|Human|Brazil|H3N2|3C.2a1b.2b':0.001925035,('EPI_ISL_400011|2019.882|Human|USA|H3N2|3C.2a1b.2b':0.000969286,(('EPI_ISL_409042|2019.962|Human|USA|H3N2|3C.2a1b.2b':0.0,'EPI_ISL_409373|2019.962|Human|USA|H3N2|3C.2a1b.2b':0.0):0.000480101,(('EPI_ISL_415776|2020.112|Human|USA|H3N2|3C.2a1b.2b':0.0,'EPI_ISL_413714|2020.112|Human|USA|H3N2|3C.2a1b.2b':0.0):0.000961826,'EPI_ISL_414896|2020.025|Human|USA|H3N2|3C.2a1b.2b':0.000480291)0.000:0.000000006)0.991:0.002416474)0.876:0.000958338)0.000:0.000000006)0.000:0.000000006,'EPI_ISL_366572|2019.197|Human|USA|H3N2|3C.2a1b.2b':0.001441998)0.000:0.000000006)0.983:0.000000006)0.000:0.000000006,((('EPI_ISL_378077|2019.326|Human|Paraguay|H3N2|3C.2a1b.2b':0.000480201,'EPI_ISL_378075|2019.23|Human|Paraguay|H3N2|3C.2a1b.2b':0.000000006)0.925:0.000960868,'EPI_ISL_366539|2019.159|Human|Japan|H3N2|3C.2a1b.2b':0.000960793)0.000:0.000000006,('EPI_ISL_409061|2019.688|Human|Thailand|H3N2|3C.2a1b.2b':0.001445466,('EPI_ISL_410965|2020.052|Human|Germany|H3N2|3C.2a1b.2b':0.004368752,'EPI_ISL_377909|2019.359|Human|Hawaii|H3N2|3C.2a1b.2b':0.000477419)0.782:0.000484061)0.788:0.000479728)0.000:0.000000006)0.000:0.000000006,('EPI_ISL_493325|2019.825|Human|Bahrain|H3N2|3C.2a1b.2b':0.000479877,'EPI_ISL_398749|2019.641|Human|Singapore|H3N2|3C.2a1b.2b':0.000000006)0.973:0.001442580)0.844:0.000480216)0.000:0.000000006,'EPI_ISL_354069|2019.23|Human|Denmark|H3N2|3C.2a1b.2b':0.000480006)0.000:0.000000006,'EPI_ISL_409420|2019.923|Human|Canada|H3N2|3C.2a1b.2b':0.001442557)0.000:0.000000006)1.000:0.000000006,('EPI_ISL_398125|2019.334|Human|Belgium|H3N2|3C.2a1b.2b':0.000961188,('EPI_ISL_369083|2019.266|Human|Germany|H3N2|3C.2a1b.2':0.002409419,(('EPI_ISL_356239|2019.266|Human|USA|H3N2|3C.2a1b.2b':0.001442018,'EPI_ISL_390702|2019.515|Human|China|H3N2|3C.2a1b.2b':0.002408721)0.000:0.000000006,'EPI_ISL_414882|2020.014|Human|Korea|H3N2|3C.2a1b.2b':0.000960609)0.903:0.000480111)0.000:0.000000006)0.000:0.000000006)0.000:0.000000006,((('EPI_ISL_515499|2020.071|Human|France|H3N2|3C.2a1b.2b':0.0,'EPI_ISL_387226|2019.063|Human|Italy|H3N2|3C.2a1b.2':0.0,'EPI_ISL_387222|2019.044|Human|Italy|H3N2|3C.2a1b.2':0.0,'EPI_ISL_399781|2019.227|Human|UK|H3N2|3C.2a1b.2b':0.0,'EPI_ISL_357339|2019.345|Human|UK|H3N2|3C.2a1b.2b':0.0,'EPI_ISL_368957|2019.268|Human|USA|H3N2|3C.2a1b.2':0.0,'EPI_ISL_351771|2019.096|Human|Asia-Russia|H3N2|3C.2a1b.2':0.0,'EPI_ISL_502030|2019.274|Human|Korea|H3N2|3C.2a1b.2':0.0,'EPI_ISL_363442|2019.195|Human|NewZealand|H3N2|3C.2a1b.2b':0.0,'EPI_ISL_12953110|2018.682|Human|Myanmar|H3N2|3C.2a1b.2b':0.0,'EPI_ISL_336493|2018.932|Human|Hawaii|H3N2|3C.2a1b.2':0.0,'EPI_ISL_365235|2019.192|Human|Wallis-Futuna|H3N2|3C.2a1b.2b':0.0):0.000000006,'EPI_ISL_365815|2019.096|Human|Canada|H3N2|3C.2a1b.2':0.000479995)0.000:0.000000006,(('EPI_ISL_345223|2019.126|Human|Japan|H3N2|3C.2a1b.2b':0.000480068,((('EPI_ISL_400871|2019.882|Human|USA|H3N2|3C.2a1b.2':0.000961100,('EPI_ISL_400876|2019.899|Human|USA|H3N2|3C.2a1b.2':0.000962161,'EPI_ISL_391076|2019.63|Human|Sweden|H3N2|3C.2a1b.2':0.000961381)0.000:0.000000006)0.000:0.000000006,'EPI_ISL_402491|2019.893|Human|Ecuador|H3N2|3C.2a1b.2':0.002411920)0.899:0.000960972,('EPI_ISL_395254|2019.54|Human|HongKong|H3N2|3C.2a1b.2b':0.000964977,'EPI_ISL_404632|2019.849|Human|Chile|H3N2|3C.2a1b.2b':0.001449025)0.790:0.000478835)0.000:0.000000006)0.000:0.000000006,(('EPI_ISL_350701|2019.173|Human|Russia|H3N2|3C.2a1b.2':0.000000006,'EPI_ISL_482895|2020.137|Human|Brazil|H3N2|3C.2a1b.2':0.000961253)0.843:0.000480217,'EPI_ISL_349471|2019.151|Human|Netherlands|H3N2|3C.2a1b.2b':0.000000006)0.840:0.000480106)0.000:0.000000006)0.000:0.000000006)0.000:0.000000006,((((('EPI_ISL_387512|2019.236|Human|USA|H3N2|3C.2a1b.2':0.001442870,('EPI_ISL_416790|2020.134|Human|USA|H3N2|3C.2a1b.2':0.002417325,'EPI_ISL_400780|2019.707|Human|Trinidad|H3N2|3C.2a1b.2':0.000474507)0.829:0.001449270)0.000:0.000000006,('EPI_ISL_369036|2019.274|Human|USA|H3N2|3C.2a1b.2':0.000476970,'EPI_ISL_367544|2019.386|Human|Chile|H3N2|3C.2a1b.2':0.000967982)0.983:0.002415682)0.000:0.000000006,'EPI_ISL_362159|2019.178|Human|Macedonia|H3N2|3C.2a1b.2':0.000000006)0.000:0.000000006,'EPI_ISL_416774|2020.104|Human|USA|H3N2|3C.2a1b.2':0.000960558)0.859:0.000479854,(('EPI_ISL_339778|2018.896|Human|Canada|H3N2|3C.2a1b.2':0.0,'EPI_ISL_390139|2018.978|Human|Canada|H3N2|3C.2a1b.2':0.0):0.000000006,(('EPI_ISL_398552|2019.329|Human|Canada|H3N2|3C.2a1b.2':0.0,'EPI_ISL_417893|2019.192|Human|Trinidad|H3N2|3C.2a1b.2':0.0):0.000479980,('EPI_ISL_416775|2020.093|Human|USA|H3N2|3C.2a1b.2':0.001925406,('EPI_ISL_412135|2020.063|Human|USA|H3N2|3C.2a1b.2':0.0,'EPI_ISL_412164|2020.063|Human|USA|H3N2|3C.2a1b.2':0.0):0.002407377)0.000:0.000000006)1.000:0.000000006)0.000:0.000000006)0.856:0.000479947)0.000:0.000000006)0.000:0.000000006,(('EPI_ISL_413292|2019.386|Human|Brazil|H3N2|3C.2a1b.2b':0.001440766,(('EPI_ISL_609935|2019.781|Human|Norway|H3N2|3C.2a1b.2b':0.000000006,('EPI_ISL_400577|2019.811|Human|Japan|H3N2|3C.2a1b.2b':0.000000006,('EPI_ISL_401783|2019.773|Human|Germany|H3N2|3C.2a1b.2b':0.000478724,'EPI_ISL_395317|2019.74|Human|Sweden|H3N2|3C.2a1b.2b':0.000479108)0.000:0.000000006)0.926:0.000478673)0.939:0.000958636,(((('EPI_ISL_404317|2019.885|Human|USA|H3N2|3C.2a1b.2b':0.000963644,'EPI_ISL_499050|2020.03|Human|Chile|H3N2|3C.2a1b.2b':0.000478363)0.891:0.000961240,(('EPI_ISL_365847|2019.468|Human|USA|H3N2|3C.2a1b.2b':0.0,'EPI_ISL_392586|2019.458|Human|Hawaii|H3N2|3C.2a1b.2b':0.0,'EPI_ISL_418562|2019.773|Human|TheCaribbean|H3N2|3C.2a1b.2b':0.0):0.000000006,('EPI_ISL_2532338|2020.131|Human|USA|H3N2|3C.2a1b.2b':0.000959961,(('EPI_ISL_487058|2020.079|Human|UK|H3N2|3C.2a1b.2b':0.001447036,'EPI_ISL_482896|2020.186|Human|Brazil|H3N2|3C.2a1b.2b':0.001442296)0.898:0.000966004,(((('EPI_ISL_404293|2019.921|Human|UK|H3N2|3C.2a1b.2b':0.0,'EPI_ISL_487049|2020.005|Human|UK|H3N2|3C.2a1b.2b':0.0,'EPI_ISL_403110|2019.751|Human|USA|H3N2|3C.2a1b.2b':0.0):0.000000006,(('EPI_ISL_2462370|2020.068|Human|Belgium|H3N2|3C.2a1b.2b':0.000480098,('EPI_ISL_415768|2020.104|Human|USA|H3N2|3C.2a1b.2b':0.000961989,'EPI_ISL_613415|2020.183|Human|Argentina|H3N2|3C.2a1b.2b':0.001926586)0.728:0.000000006)0.000:0.000000006,('EPI_ISL_409390|2019.962|Human|HongKong|H3N2|3C.2a1b.2b':0.000479000,'EPI_ISL_403947|2019.975|Human|Romania|H3N2|3C.2a1b.2b':0.000964013)0.776:0.000481701)0.000:0.000000006)0.000:0.000000006,(('EPI_ISL_412156|2020.005|Human|USA|H3N2|3C.2a1b.2b':0.000480098,'EPI_ISL_400794|2019.751|Human|Canada|H3N2|3C.2a1b.2b':0.000480233)0.000:0.000000006,('EPI_ISL_470993|2019.997|Human|UK|H3N2|3C.2a1b.2b':0.000962170,'EPI_ISL_487235|2020.115|Human|Luxembourg|H3N2|3C.2a1b.2b':0.000960799)0.742:0.000000006)0.000:0.000000006)0.000:0.000000006,('EPI_ISL_419087|2020.169|Human|Russia|H3N2|3C.2a1b.2b':0.000480079,('EPI_ISL_447881|2020.191|Human|Sweden|H3N2|3C.2a1b.2b':0.000961055,('EPI_ISL_407933|2020.044|Human|Denmark|H3N2|3C.2a1b.2b':0.0,'EPI_ISL_13949964|2020.066|Human|Spain|H3N2|3C.2a1b.2b':0.0):0.000000006)0.000:0.000000006)0.908:0.000480109)0.000:0.000000006)0.929:0.000960462)0.000:0.000000006)1.000:0.000000006)1.000:0.000000006,('EPI_ISL_377095|2019.403|Human|China|H3N2|3C.2a1b.2b':0.000479542,(('EPI_ISL_395605|2019.562|Human|Guam|H3N2|3C.2a1b.2b':0.0,'EPI_ISL_395606|2019.562|Human|Guam|H3N2|3C.2a1b.2b':0.0):0.000479778,('EPI_ISL_400335|2019.775|Human|France|H3N2|3C.2a1b.2b':0.000479754,'EPI_ISL_13949962|2019.94|Human|Spain|H3N2|3C.2a1b.2b':0.000480541)0.940:0.001444552)0.891:0.000963792)0.000:0.000000006)0.000:0.000000006,((('EPI_ISL_389584|2019.332|Human|Australia|H3N2|nan':0.000479503,('EPI_ISL_405435|2019.934|Human|USA|H3N2|3C.2a1b.2b':0.000960152,('EPI_ISL_396994|2019.786|Human|USA|H3N2|3C.2a1b.2b':0.000960096,'EPI_ISL_402711|2019.732|Human|USA|H3N2|3C.2a1b.2b':0.000000006)0.000:0.000000006)0.838:0.000479439)0.000:0.000000006,'EPI_ISL_404552|2019.781|Human|Guatemala|H3N2|3C.2a1b.2b':0.001440925)0.000:0.000000006,('EPI_ISL_409138|2019.764|Human|Georgia|H3N2|3C.2a1b.2b':0.000959783,'EPI_ISL_409352|2019.737|Human|Trinidad|H3N2|3C.2a1b.2b':0.000960078)0.000:0.000000006)0.308:0.000000006)0.000:0.000000006)0.825:0.000479146)0.000:0.000000006,'EPI_ISL_390117|2019.356|Human|Taiwan|H3N2|3C.2a1b.2b':0.000960271)0.897:0.000479387)0.903:0.000961812)0.797:0.000478569)0.982:0.001923243)0.906:0.001023776,'EPI_ISL_296449|2017.751|Human|Laos|H3N2|3C.2a1b.2':0.000478568)0.000:0.000000006,'EPI_ISL_288508|2017.751|Human|TheCaribbean|H3N2|3C.2a1b.2':0.000478646)0.432:0.000000006,'EPI_ISL_288093|2017.792|Human|Singapore|H3N2|3C.2a1b.2':0.000000006)0.436:0.000000006,'EPI_ISL_298011|2017.888|Human|UK|H3N2|3C.2a1b.2':0.000958220)0.438:0.000000006)0.000:0.000000006,'EPI_ISL_311668|2017.847|Human|Cambodia|H3N2|3C.2a1b.2':0.000958434)0.000:0.000000006,'EPI_ISL_313432|2017.978|Human|Asia-Russia|H3N2|3C.2a1b.1':0.002403149)0.907:0.001024698,'EPI_ISL_396922|2017.663|Human|Australia|H3N2|3C.2a1b.2':0.000958257)0.000:0.000000006)0.873:0.000511805)0.000:0.000000006)0.000:0.000000006)0.432:0.000000006,'EPI_ISL_313814|2018.025|Human|China|H3N2|3C.2a1':0.002401505)0.000:0.000000006,('EPI_ISL_306939|2017.726|Human|Laos|H3N2|3C.2a1':0.000959442,('EPI_ISL_300214|2017.888|Human|Thailand|H3N2|3C.2a1b.1':0.002881724,(('EPI_ISL_313540|2017.792|Human|Laos|H3N2|3C.2a1b.1':0.002881936,'EPI_ISL_297717|2017.852|Human|Russia|H3N2|3C.2a1b.1':0.001917862)0.809:0.000000006,'EPI_ISL_306937|2017.721|Human|Laos|H3N2|3C.2a1b.1':0.000000006)0.000:0.000000006)0.000:0.000000006)0.842:0.000478279)0.440:0.000000006,'EPI_ISL_303234|2017.956|Human|Pakistan|H3N2|3C.2a1':0.000957581)0.000:0.000000006)0.435:0.000000006)0.000:0.000000006,((('EPI_ISL_319712|2018.096|Human|Philippines|H3N2|3C.2a1b.1':0.000000006,'EPI_ISL_321222|2018.027|Human|Emirates|H3N2|3C.2a1':0.001440291)0.432:0.000478336,(((('EPI_ISL_12951803|2018.603|Human|Myanmar|H3N2|3C.2a1b.1':0.005325134,((('EPI_ISL_305799|2018.104|Human|USA|H3N2|3C.2a1b.1':0.000000006,'EPI_ISL_314382|2018.11|Human|Lebanon|H3N2|3C.2a1b.1':0.000478582)0.914:0.000958465,'EPI_ISL_311972|2018.058|Human|Japan|H3N2|3C.2a1b.1':0.000478570)0.000:0.000000006,('EPI_ISL_292282|2017.962|Human|UK|H3N2|3C.2a1b.1':0.000478865,('EPI_ISL_292529|2017.622|Human|VietNam|H3N2|3C.2a1b.1':0.000478796,('EPI_ISL_292456|2017.962|Human|Singapore|H3N2|3C.2a1b.1':0.001439845,('EPI_ISL_313509|2018.123|Human|Canada|H3N2|3C.2a1b.1':0.000475595,'EPI_ISL_283181|2017.797|Human|USA|H3N2|3C.2a1b.1':0.000962384)0.906:0.000962775)0.000:0.000000006)0.929:0.000958162)0.000:0.000000006)0.000:0.000000006)0.877:0.000478398,'EPI_ISL_296080|2017.8|Human|Colombia|H3N2|3C.2a1b.1':0.001437415)0.000:0.000000006,'EPI_ISL_346041|2018.011|Human|VietNam|H3N2|3C.2a1b.1':0.000000006)0.000:0.000000006,(('EPI_ISL_505581|2018.173|Human|Korea|H3N2|3C.2a1b.1':0.000958495,('EPI_ISL_322435|2018.159|Human|Asia-Russia|H3N2|3C.2a1b.1':0.000478608,'EPI_ISL_322453|2018.249|Human|Asia-Russia|H3N2|3C.2a1b.1':0.000478042)0.763:0.000478705)0.778:0.000478270,('EPI_ISL_291738|2017.699|Human|Philippines|H3N2|3C.2a1b.1':0.000958783,'EPI_ISL_313697|2018.088|Human|USA|H3N2|3C.2a1b.1':0.000957319)0.000:0.000000006)0.000:0.000000006)0.000:0.000000006)0.746:0.000000006,'EPI_ISL_298073|2018.019|Human|UK|H3N2|nan':0.001437919)0.885:0.000478321)0.000:0.000000006,('EPI_ISL_313548|2018.005|Human|Afghanistan|H3N2|3C.2a1':0.000478301,'EPI_ISL_376635|2018.082|Human|Georgia|H3N2|3C.2a1':0.000000006)0.917:0.000957782)0.435:0.000000006)0.000:0.000000006,'EPI_ISL_283176|2017.737|Human|Oman|H3N2|3C.2a1b.1':0.000000006)0.438:0.000000006)0.000:0.000000006,'EPI_ISL_298388|2017.699|Human|Maldives|H3N2|3C.2a1':0.000478359)0.433:0.000000006)0.000:0.000000006,('EPI_ISL_291740|2017.712|Human|Philippines|H3N2|3C.2a1':0.000958586,'EPI_ISL_283318|2017.468|Human|Bangladesh|H3N2|3C.2a1':0.000479056)0.000:0.000000006)0.438:0.000000006,('EPI_ISL_294420|2017.504|Human|Singapore|H3N2|3C.2a1b.1':0.000000006,'EPI_ISL_396217|2017.616|Human|Australia|H3N2|3C.2a1b.1':0.000478240)0.854:0.000478315)0.000:0.000000006,'EPI_ISL_297489|2017.973|Human|Denmark|H3N2|3C.2a1b.1':0.001919299)0.000:0.000000006,((('EPI_ISL_284883|2017.805|Human|USA|H3N2|3C.2a1b.1':0.000478951,'EPI_ISL_284166|2017.751|Human|Hawaii|H3N2|3C.2a1b.1':0.000478553)0.901:0.000958004,'EPI_ISL_312611|2017.397|Human|Malaysia|H3N2|3C.2a1b.1':0.000957441)0.000:0.000000006,(((('EPI_ISL_304981|2017.967|Human|Afghanistan|H3N2|3C.2a1b.1':0.000478168,'EPI_ISL_291731|2017.855|Human|Afghanistan|H3N2|3C.2a1b.1':0.000000006)0.635:0.000000006,('EPI_ISL_292580|2017.984|Human|USA|H3N2|3C.2a1b.1':0.0,'EPI_ISL_14925217|2017.942|Human|USA|H3N2|3C.2a1b.1':0.0,'EPI_ISL_299936|2017.984|Human|USA|H3N2|3C.2a1b.1':0.0):0.000000006)0.000:0.000000006,'EPI_ISL_314400|2018.068|Human|Afghanistan|H3N2|3C.2a1b.1':0.000957212)0.923:0.000957365,((('EPI_ISL_297488|2017.967|Human|Denmark|H3N2|3C.2a1b.1':0.0,'EPI_ISL_291713|2017.77|Human|Pakistan|H3N2|3C.2a1b.1':0.0):0.001438013,('EPI_ISL_396756|2017.688|Human|Australia|H3N2|3C.2a1b.1':0.001436951,'EPI_ISL_292570|2017.896|Human|USA|H3N2|3C.2a1b.1':0.001920128)0.000:0.000000006)1.000:0.000000006,('EPI_ISL_12950458|2017.712|Human|Myanmar|H3N2|3C.2a1b.1':0.000478363,'EPI_ISL_303260|2017.94|Human|Afghanistan|H3N2|3C.2a1b.1':0.000957867)0.000:0.000000006)0.000:0.000000006)0.920:0.000478258)0.848:0.000478285)0.449:0.000000006)0.000:0.000000006,'EPI_ISL_322080|2018.027|Human|Singapore|H3N2|3C.2a3':0.000957856)0.439:0.000000006,('EPI_ISL_282971|2017.723|Human|Sweden|H3N2|3C.2a1':0.0,'EPI_ISL_285740|2017.718|Human|Canada|H3N2|3C.2a1':0.0,'EPI_ISL_308973|2017.718|Human|Canada|H3N2|3C.2a1':0.0,'EPI_ISL_281688|2017.523|Human|HongKong|H3N2|3C.2a1':0.0,'EPI_ISL_299913|2017.953|Human|HongKong|H3N2|3C.2a1':0.0,'EPI_ISL_291644|2017.521|Human|Brazil|H3N2|3C.2a1b.1':0.0,'EPI_ISL_322934|2018.099|Human|Madagascar|H3N2|3C.2a1b.1':0.0,'EPI_ISL_328489|2017.534|Human|China|H3N2|3C.2a1':0.0):0.000000006)0.436:0.000000006)0.000:0.000000006)0.429:0.000000006,('EPI_ISL_296087|2017.896|Human|Canada|H3N2|3C.2a1b.1':0.002403562,(('EPI_ISL_329838|2018.438|Human|Bolivia|H3N2|3C.2a1b.1':0.000000006,'EPI_ISL_330946|2018.444|Human|Bolivia|H3N2|3C.2a1b.1':0.000478856)0.910:0.000958158,'EPI_ISL_282815|2017.447|Human|Georgia|H3N2|3C.2a1b.1':0.000478407)0.000:0.000000006)0.831:0.000478387)0.000:0.000000006,'EPI_ISL_4064285|2017.704|Human|Thailand|H3N2|3C.2a1':0.000957524)0.000:0.000000006,'EPI_ISL_283356|2017.638|Human|USA|H3N2|3C.2a1':0.000957760)0.457:0.000000006)0.000:0.000000006,(('EPI_ISL_331515|2018.238|Human|India|H3N2|3C.2a1b.1':0.001437851,('EPI_ISL_307878|2018.044|Human|Kuwait|H3N2|3C.2a1b.1':0.000958267,'EPI_ISL_296072|2017.816|Human|India|H3N2|3C.2a1b.1':0.000957546)0.000:0.000000006)0.972:0.001437176,('EPI_ISL_291399|2017.877|Human|Sweden|H3N2|3C.2a1b.1':0.000478383,('EPI_ISL_285742|2017.742|Human|Canada|H3N2|3C.2a1b.1':0.000000006,('EPI_ISL_376583|2017.992|Human|Korea|H3N2|3C.2a1b.1':0.000477603,'EPI_ISL_376771|2018.088|Human|Korea|H3N2|3C.2a1b.1':0.000478867)0.891:0.000956836)0.000:0.000000006)0.000:0.000000006)0.827:0.000478165)0.454:0.000000006,'EPI_ISL_313499|2017.97|Human|Emirates|H3N2|3C.2a1b.1':0.001919852)0.000:0.000000006)0.432:0.000000006,'EPI_ISL_308929|2018.038|Human|Japan|H3N2|3C.2a1':0.000959106)0.437:0.000000006,(('EPI_ISL_312054|2018.162|Human|UK|H3N2|3C.2a1':0.001918220,(('EPI_ISL_297472|2018.016|Human|Denmark|H3N2|3C.2a1':0.000478652,(('EPI_ISL_322488|2018.227|Human|Russia|H3N2|3C.2a1':0.0,'EPI_ISL_315224|2018.03|Human|Japan|H3N2|nan':0.0):0.000000006,'EPI_ISL_322427|2018.192|Human|Finland|H3N2|3C.2a1':0.000958943)0.000:0.000000006)0.000:0.000000006,'EPI_ISL_4055907|2018.666|Human|Taiwan|H3N2|3C.2a1':0.000478790)0.976:0.001918628)0.000:0.000000006,(('EPI_ISL_302091|2018.025|Human|Denmark|H3N2|3C.2a1':0.001918300,(('EPI_ISL_322076|2018.041|Human|Singapore|H3N2|3C.2a1':0.0,'EPI_ISL_339066|2018.019|Human|Thailand|H3N2|3C.2a1':0.0):0.000478048,('EPI_ISL_312602|2017.992|Human|SriLanka|H3N2|3C.2a1':0.0,'EPI_ISL_307877|2018.038|Human|Kuwait|H3N2|3C.2a1':0.0):0.000000006)0.918:0.000477968)0.000:0.000000006,('EPI_ISL_293078|2017.956|Human|Denmark|H3N2|3C.2a1':0.000000006,'EPI_ISL_288102|2017.808|Human|Singapore|H3N2|3C.2a1':0.000477851)0.970:0.001920070)0.000:0.000000006)0.918:0.000957814)0.431:0.000000006,((('EPI_ISL_15082407|2017.967|Human|Spain|H3N2|3C.2a1':0.0,'EPI_ISL_327684|2018.041|Human|USA|H3N2|3C.2a1':0.0):0.000000006,'EPI_ISL_299967|2018.06|Human|USA|H3N2|3C.2a1':0.000478870)0.845:0.000478528,(('EPI_ISL_277283|2017.616|Human|USA|H3N2|3C.2a1':0.0,'EPI_ISL_378753|2017.559|Human|Korea|H3N2|3C.2a1':0.0):0.000000006,('EPI_ISL_296530|2017.693|Human|Laos|H3N2|3C.2a1':0.000959200,('EPI_ISL_306950|2018.044|Human|Japan|H3N2|3C.2a2':0.001438158,'EPI_ISL_277440|2017.542|Human|Japan|H3N2|3C.2a1':0.001438286)0.000:0.000000006)1.000:0.000000006)0.000:0.000000006)0.841:0.000478405)0.000:0.000000006,('EPI_ISL_285612|2017.819|Human|Spain|H3N2|3C.2a1b.1':0.001440567,(('EPI_ISL_308930|2018.047|Human|Japan|H3N2|nan':0.000478752,'EPI_ISL_376840|2018.181|Human|Korea|H3N2|3C.2a1':0.000000006)0.843:0.000478625,('EPI_ISL_376582|2018.162|Human|Korea|H3N2|3C.2a1':0.002403112,('EPI_ISL_396559|2018.696|Human|Australia|H3N2|3C.2a1':0.000000006,'EPI_ISL_340485|2018.729|Human|Singapore|H3N2|3C.2a1':0.002401333)0.831:0.000478562)0.000:0.000000006)0.791:0.000480345)0.772:0.000477571)0.434:0.000000006)0.933:0.000000006)0.780:0.000000006,'EPI_ISL_310247|2018.126|Human|Sweden|H3N2|3C.2a1':0.000958481)0.915:0.000966628)0.579:0.000000006)0.000:0.000000006,('EPI_ISL_256951|2017.123|Human|Georgia|H3N2|3C.2a1':0.000957669,(('EPI_ISL_322967|2018.444|Human|Brazil|H3N2|3C.2a1':0.001919696,(('EPI_ISL_303069|2018.101|Human|USA|H3N2|3C.2a1':0.001445639,'EPI_ISL_330932|2018.542|Human|Colombia|H3N2|3C.2a1':0.001443813)0.875:0.000961139,(((((('EPI_ISL_270572|2017.175|Human|Ireland|H3N2|3C.2a1':0.000478742,(('EPI_ISL_396452|2018.058|Human|Australia|H3N2|3C.2a1':0.000958930,'EPI_ISL_310233|2018.258|Human|France|H3N2|3C.2a1':0.001921721)0.000:0.000000006,('EPI_ISL_285714|2017.762|Human|USA|H3N2|3C.2a1':0.002410017,('EPI_ISL_292606|2017.926|Human|Georgia|H3N2|3C.2a1':0.000000006,('EPI_ISL_373422|2018.195|Human|Germany|H3N2|3C.2a1':0.000957877,'EPI_ISL_320721|2018.145|Human|Georgia|H3N2|3C.2a1':0.000000006)0.899:0.000957747)0.950:0.001932205)0.761:0.000471672)0.000:0.000000006)1.000:0.000000006,(('EPI_ISL_307080|2018.121|Human|Sweden|H3N2|3C.2a1':0.0,'EPI_ISL_301456|2018.041|Human|UK|H3N2|3C.2a1':0.0):0.000478723,('EPI_ISL_281720|2017.693|Human|USA|H3N2|3C.2a1':0.000479331,'EPI_ISL_291781|2017.923|Human|Spain|H3N2|3C.2a1':0.003860393)0.000:0.000000006)1.000:0.000000006)0.000:0.000000006,'EPI_ISL_304987|2017.923|Human|Colombia|H3N2|3C.2a1':0.000958009)0.000:0.000000006,('EPI_ISL_360243|2017.984|Human|USA|H3N2|3C.2a1':0.000958364,'EPI_ISL_296601|2018.027|Human|USA|H3N2|3C.2a1':0.003856592)0.756:0.000000006)0.000:0.000000006,('EPI_ISL_360418|2017.975|Human|USA|H3N2|3C.2a1':0.0,'EPI_ISL_327656|2018.162|Human|Japan|H3N2|3C.2a1':0.0):0.000000006)0.000:0.000000006,('EPI_ISL_320332|2018.203|Human|Ecuador|H3N2|3C.2a1':0.001921642,(('EPI_ISL_282981|2017.753|Human|Sweden|H3N2|3C.2a1':0.0,'EPI_ISL_286863|2017.792|Human|UK|H3N2|3C.2a1':0.0):0.001439559,'EPI_ISL_296148|2018.03|Human|USA|H3N2|3C.2a1':0.000479166)0.000:0.000000006)0.841:0.000478869)0.000:0.000000006)0.000:0.000000006)0.947:0.001438706,(('EPI_ISL_275725|2017.263|Human|Ecuador|H3N2|3C.2a1':0.000475514,'EPI_ISL_300393|2017.482|Human|Brazil|H3N2|3C.2a1':0.002895417)0.869:0.000964110,'EPI_ISL_281547|2017.247|Human|Paraguay|H3N2|3C.2a1':0.000000006)0.000:0.000000006)0.963:0.001437965)0.000:0.000000006)0.457:0.000000006,('EPI_ISL_240594|2016.913|Human|Netherlands|H3N2|3C.2a1':0.001922083,('EPI_ISL_275942|2017.364|Human|Nicaragua|H3N2|3C.2a1':0.000960045,('EPI_ISL_273682|2017.11|Human|Asia-Russia|H3N2|3C.2a1':0.001439933,'EPI_ISL_247738|2017.033|Human|Japan|H3N2|3C.2a1':0.001439417)0.773:0.000483494)0.802:0.000477700)0.722:0.000000006)0.000:0.000000006,(('EPI_ISL_308987|2017.816|Human|Haiti|H3N2|3C.2a1':0.000000006,'EPI_ISL_307860|2017.932|Human|Dominica|H3N2|3C.2a1':0.001922159)0.947:0.001440897,(('EPI_ISL_266297|2017.326|Human|USA|H3N2|3C.3a':0.002894922,'EPI_ISL_277537|2017.584|Human|Thailand|H3N2|3C.2a1':0.001928729)0.757:0.000471541,('EPI_ISL_233425|2016.541|Human|India|H3N2|3C.2a1':0.000000006,('EPI_ISL_272885|2017.219|Human|Ecuador|H3N2|3C.2a1':0.000478070,(('EPI_ISL_258339|2017.058|Human|TheCaribbean|H3N2|3C.2a1':0.0,'EPI_ISL_239724|2016.844|Human|TheCaribbean|H3N2|3C.2a1':0.0):0.000000006,'EPI_ISL_273684|2017.282|Human|Madagascar|H3N2|3C.2a1':0.000478004)0.000:0.000000006)0.843:0.000478070)0.000:0.000000006)0.000:0.000000006)0.855:0.000478306)0.000:0.000000006,('EPI_ISL_255332|2016.951|Human|Lebanon|H3N2|3C.2a1':0.000480104,((('EPI_ISL_303242|2017.548|Human|Honduras|H3N2|3C.2a1':0.001921680,'EPI_ISL_381129|2017.603|Human|Nicaragua|H3N2|3C.2a2':0.004345371)0.000:0.000000006,'EPI_ISL_283349|2017.444|Human|Nicaragua|H3N2|3C.2a1':0.001440623)0.000:0.000000006,(('EPI_ISL_281734|2017.466|Human|Guatemala|H3N2|3C.2a1':0.001439392,'EPI_ISL_272906|2017.373|Human|Honduras|H3N2|3C.2a1':0.000478911)0.000:0.000000006,('EPI_ISL_360878|2018.011|Human|USA|H3N2|3C.2a1':0.000480142,'EPI_ISL_333861|2018.008|Human|Bolivia|H3N2|3C.2a1':0.001443837)0.779:0.000479298)0.000:0.000000006)0.895:0.000960823)0.885:0.000959100)0.000:0.000000006,'EPI_ISL_273675|2017.271|Human|Peru|H3N2|3C.2a1':0.000478738)0.000:0.000000006,('EPI_ISL_393952|2016.91|Human|Kenya|H3N2|3C.2a1':0.000000006,'EPI_ISL_393968|2017.022|Human|Kenya|H3N2|3C.2a1':0.000957745)0.978:0.001919622)0.951:0.001451540)0.000:0.000000006,'EPI_ISL_205783|2015.888|Human|Sweden|H3N2|3C.2a':0.000000006)0.461:0.000000006,('EPI_ISL_234046|2016.107|Human|India|H3N2|3C.2a':0.000958291,'EPI_ISL_233001|2016.303|Human|Madagascar|H3N2|3C.2a':0.002401789)0.000:0.000000006)0.000:0.000000006,'EPI_ISL_232828|2016.402|Human|Fiji|H3N2|3C.2a':0.003377391)0.866:0.000966347)0.000:0.000000006)0.941:0.001453606,(('EPI_ISL_213018|2015.69|Human|Korea|H3N2|3C.2a':0.000000006,('EPI_ISL_234041|2016.577|Human|HongKong|H3N2|3C.2a2':0.003385060,('EPI_ISL_263447|2016.934|Human|Taiwan|H3N2|3C.2a2':0.000960770,'EPI_ISL_240796|2016.934|Human|Singapore|H3N2|3C.2a2':0.000959855)0.920:0.001452937)0.883:0.000955220)0.961:0.001440361,(((('EPI_ISL_13046448|2016.407|Human|Australia|H3N2|3C.2a':0.001919118,((('EPI_ISL_213988|2016.003|Human|HongKong|H3N2|3C.2a1':0.000478820,('EPI_ISL_205668|2015.893|Human|USA|H3N2|3C.2a1':0.000000006,'EPI_ISL_219158|2015.893|Human|USA|H3N2|3C.2a1':0.000000006)0.774:0.000479471)0.818:0.000478402,(((((('EPI_ISL_239120|2016.571|Human|Singapore|H3N2|3C.2a1':0.001437044,'EPI_ISL_231959|2016.189|Human|Taiwan|H3N2|3C.2a1':0.000958897)0.000:0.000000006,('EPI_ISL_206245|2015.956|Human|USA|H3N2|3C.2a1':0.0,'EPI_ISL_12942858|2016.467|Human|Myanmar|H3N2|3C.2a1':0.0):0.000000006)1.000:0.000000006,'EPI_ISL_277531|2017.586|Human|Thailand|H3N2|3C.2a2':0.002882730)0.000:0.000000006,(('EPI_ISL_263410|2017.077|Human|USA|H3N2|3C.2a':0.004948018,('EPI_ISL_258590|2017.5|Human|USA|H3N2|3C.2a1':0.000958673,'EPI_ISL_275889|2017.137|Human|Brazil|H3N2|3C.2a1':0.000476910)0.941:0.001441819)0.000:0.000000006,('EPI_ISL_248523|2016.97|Human|UK|H3N2|3C.2a1':0.000478121,(('EPI_ISL_241829|2016.973|Human|France|H3N2|3C.2a1':0.001922052,'EPI_ISL_288866|2016.708|Human|Australia|H3N2|3C.2a1':0.000481248)0.768:0.000477211,('EPI_ISL_242629|2016.951|Human|Russia|H3N2|3C.2a1':0.000478211,'EPI_ISL_289551|2017.551|Human|Indonesia|H3N2|3C.2a1':0.001437505)0.000:0.000000006)0.972:0.001437330)0.000:0.000000006)0.000:0.000000006)1.000:0.000000006,((('EPI_ISL_256139|2016.891|Human|Nicaragua|H3N2|3C.2a1':0.000958150,('EPI_ISL_241603|2016.954|Human|USA|H3N2|3C.2a1':0.001436450,'EPI_ISL_239164|2016.73|Human|Bangladesh|H3N2|3C.2a1':0.000480407)0.767:0.000479174)0.897:0.000957985,'EPI_ISL_255325|2016.719|Human|Bahrain|H3N2|3C.2a1':0.001436493)0.000:0.000000006,'EPI_ISL_246752|2016.814|Human|Laos|H3N2|3C.2a1':0.000957671)0.000:0.000000006)1.000:0.000000006,((('EPI_ISL_239567|2016.781|Human|Canada|H3N2|3C.2a':0.000478099,(('EPI_ISL_242639|2016.948|Human|Asia-Russia|H3N2|3C.2a':0.000000006,'EPI_ISL_253196|2016.795|Human|Pakistan|H3N2|3C.2a':0.000957440)0.911:0.000957119,('EPI_ISL_241594|2016.948|Human|USA|H3N2|3C.2a':0.000478069,('EPI_ISL_235112|2016.699|Human|USA|H3N2|3C.2a':0.000478122,('EPI_ISL_286342|2017.008|Human|USA|H3N2|3C.2a':0.002400712,'EPI_ISL_289036|2016.658|Human|Australia|H3N2|3C.2a':0.000478246)0.000:0.000000006)0.729:0.000000006)0.927:0.000478365)0.000:0.000000006)0.000:0.000000006,'EPI_ISL_230327|2016.508|Human|Georgia|H3N2|3C.2a':0.001918184)0.835:0.000477899,(('EPI_ISL_274831|2016.948|Human|UK|H3N2|3C.2a':0.004883438,'EPI_ISL_275845|2017.507|Human|Panama|H3N2|3C.2a':0.003386381)0.752:0.000460153,((((('EPI_ISL_244719|2016.836|Human|Ukraine|H3N2|3C.2a':0.002405370,'EPI_ISL_247743|2017.038|Human|Japan|H3N2|3C.2a':0.002408837)0.762:0.000476249,'EPI_ISL_12947926|2015.658|Human|Myanmar|H3N2|3C.2a':0.000477868)0.000:0.000000006,((('EPI_ISL_277140|2017.326|Human|Brazil|H3N2|3C.2a':0.000956795,'EPI_ISL_283165|2017.29|Human|Bolivia|H3N2|3C.2a':0.001436904)0.796:0.000480550,'EPI_ISL_255318|2016.929|Human|Afghanistan|H3N2|3C.2a':0.002881224)0.000:0.000000006,(('EPI_ISL_230314|2016.388|Human|Argentina|H3N2|3C.2a':0.000000006,'EPI_ISL_242690|2016.44|Human|Brazil|H3N2|3C.2a':0.000477784)0.000:0.000000006,(((('EPI_ISL_1627087|2017.162|Human|China|H3N2|3C.2a':0.0,'EPI_ISL_4061479|2017.162|Human|Taiwan|H3N2|3C.2a':0.0):0.001915955,'EPI_ISL_233633|2016.639|Human|Sweden|H3N2|3C.2a':0.000477499)0.740:0.000000006,'EPI_ISL_244868|2016.932|Human|Bulgaria|H3N2|3C.2a':0.000000006)0.000:0.000000006,'EPI_ISL_246751|2016.781|Human|Laos|H3N2|3C.2a':0.000477572)0.861:0.000477699)0.000:0.000000006)0.000:0.000000006)1.000:0.000000006,((((((('EPI_ISL_332174|2018.674|Human|Bolivia|H3N2|3C.3a':0.001438799,('EPI_ISL_321243|2018.523|Human|USA|H3N2|3C.3a':0.000957956,'EPI_ISL_331079|2018.559|Human|Paraguay|H3N2|3C.3a':0.000958414)0.000:0.000000006)0.979:0.001920654,(('EPI_ISL_365518|2019.197|Human|Luxembourg|H3N2|3C.3a1':0.000958096,((('EPI_ISL_344885|2018.91|Human|Luxembourg|H3N2|3C.3a':0.000000006,('EPI_ISL_354087|2019.074|Human|Belgium|H3N2|3C.3a':0.000479006,('EPI_ISL_345561|2018.112|Human|Luxembourg|H3N2|3C.3a':0.0,'EPI_ISL_345544|2019.074|Human|Luxembourg|H3N2|3C.3a':0.0):0.000478737)0.813:0.000478237)0.000:0.000000006,'EPI_ISL_346499|2019.137|Human|France|H3N2|3C.3a':0.000000006)1.000:0.000000006,('EPI_ISL_359246|2019.058|Human|USA|H3N2|3C.3a':0.001438975,('EPI_ISL_353676|2019.118|Human|USA|H3N2|3C.3a':0.000956888,'EPI_ISL_341077|2019.058|Human|USA|H3N2|3C.3a':0.000000006)0.792:0.000476411)0.792:0.000487038)0.000:0.000000006)0.953:0.001436447,'EPI_ISL_329861|2018.392|Human|Brazil|H3N2|3C.3a':0.001436019)0.000:0.000000006)0.918:0.000477789,(('EPI_ISL_309325|2017.011|Human|Spain|H3N2|3C.2a':0.001081936,'EPI_ISL_330933|2018.581|Human|Uruguay|H3N2|3C.3a':0.001916699)0.713:0.000000006,((((('EPI_ISL_259175|2016.992|Human|Macedonia|H3N2|3C.2a':0.000477862,'EPI_ISL_268264|2017.353|Human|USA|H3N2|3C.3a':0.000477738)0.000:0.000000006,'EPI_ISL_274445|2017.34|Human|TheCaribbean|H3N2|3C.3a':0.000477763)0.000:0.000000006,('EPI_ISL_15082357|2016.964|Human|Spain|H3N2|3C.2a':0.000956120,(('EPI_ISL_313500|2018.192|Human|Canada|H3N2|3C.3a':0.000000006,'EPI_ISL_313512|2018.14|Human|Canada|H3N2|3C.3a':0.002403495)0.850:0.000477859,('EPI_ISL_290673|2017.907|Human|USA|H3N2|3C.3a':0.000956632,'EPI_ISL_309546|2018.249|Human|USA|H3N2|3C.3a':0.001439377)0.929:0.001928794)0.734:0.000000006)0.734:0.000000006)0.000:0.000000006,(('EPI_ISL_249337|2017.003|Human|France|H3N2|3C.2a':0.000956387,'EPI_ISL_248546|2017.011|Human|UK|H3N2|3C.2a':0.000477752)0.000:0.000000006,(('EPI_ISL_314854|2018.255|Human|France|H3N2|3C.3a':0.000473964,'EPI_ISL_305031|2018.14|Human|Georgia|H3N2|3C.3a':0.000962749)0.958:0.001923013,('EPI_ISL_248090|2017.022|Human|Georgia|H3N2|3C.2a':0.000477671,(('EPI_ISL_15082398|2017.049|Human|Spain|H3N2|3C.2a':0.000957551,('EPI_ISL_250284|2017.074|Human|Spain|H3N2|3C.2a':0.000000006,'EPI_ISL_15082404|2017.077|Human|Spain|H3N2|3C.2a':0.000661507)0.675:0.000000006)0.719:0.000000006,('EPI_ISL_240707|2016.937|Human|Spain|H3N2|3C.2a':0.000000006,'EPI_ISL_258819|2017.014|Human|Sweden|H3N2|3C.2a':0.000477909)0.000:0.000000006)0.946:0.000956541)0.000:0.000000006)0.000:0.000000006)1.000:0.000000006)0.000:0.000000006,(((('EPI_ISL_270437|2016.959|Human|UK|H3N2|3C.2a':0.0,'EPI_ISL_273628|2017.008|Human|Ukraine|H3N2|3C.2a':0.0,'EPI_ISL_264421|2017.23|Human|USA|H3N2|3C.3a':0.0,'EPI_ISL_259712|2017.195|Human|USA|H3N2|3C.3a':0.0,'EPI_ISL_292524|2017.789|Human|Brazil|H3N2|3C.3a':0.0):0.000000006,'EPI_ISL_310242|2017.885|Human|Sweden|H3N2|3C.3a':0.002879259)0.000:0.000000006,('EPI_ISL_376719|2018.104|Human|Germany|H3N2|3C.3a1':0.000475271,'EPI_ISL_315005|2018.249|Human|USA|H3N2|3C.3a1':0.002401760)0.887:0.000959502)0.000:0.000000006,(('EPI_ISL_312825|2018.082|Human|Mexico|H3N2|3C.3a1':0.000956369,(('EPI_ISL_361489|2018.151|Human|USA|H3N2|3C.3a1':0.0,'EPI_ISL_361299|2018.079|Human|USA|H3N2|3C.3a1':0.0):0.000477568,((('EPI_ISL_313515|2018.247|Human|Canada|H3N2|3C.3a1':0.000477674,'EPI_ISL_309532|2018.255|Human|USA|H3N2|3C.3a1':0.000956683)0.000:0.000000006,(('EPI_ISL_373433|2018.238|Human|Germany|H3N2|3C.3a1':0.000956923,(('EPI_ISL_307077|2018.101|Human|Sweden|H3N2|3C.3a1':0.0,'EPI_ISL_298310|2017.951|Human|USA|H3N2|3C.3a1':0.0,'EPI_ISL_403059|2017.951|Human|USA|H3N2|3C.3a1':0.0):0.000000006,('EPI_ISL_301488|2018.058|Human|UK|H3N2|3C.3a1':0.000956172,('EPI_ISL_314341|2017.951|Human|USA|H3N2|3C.3a1':0.000956118,('EPI_ISL_396416|2018.671|Human|Australia|H3N2|3C.3a':0.001434661,((('EPI_ISL_369003|2019.208|Human|USA|H3N2|3C.3a1':0.001438018,(('EPI_ISL_369042|2019.271|Human|USA|H3N2|3C.3a1':0.000479398,'EPI_ISL_409379|2019.885|Human|Paraguay|H3N2|3C.3a1':0.000957674)0.777:0.000476854,(((('EPI_ISL_418550|2020.003|Human|Pakistan|H3N2|3C.3a1':0.001434815,(('EPI_ISL_372031|2018.989|Human|USA|H0N0|6B.1A.3':0.0,'EPI_ISL_370596|2019.008|Human|USA|H3N2|3C.3a1':0.0,'EPI_ISL_3950048|2021.507|Human|Philippines|H3N2|3C.3a1':0.0):0.000000006,'EPI_ISL_368919|2019.266|Human|USA|H3N2|3C.3a1':0.003858682)0.000:0.000000006)0.000:0.000000006,'EPI_ISL_387277|2019.085|Human|USA|H3N2|3C.3a1':0.000955982)0.000:0.000000006,('EPI_ISL_390202|2019.518|Human|Chile|H3N2|3C.3a1':0.000956259,'EPI_ISL_416808|2019.964|Human|Pakistan|H3N2|3C.3a1':0.001435872)0.000:0.000000006)0.000:0.000000006,'EPI_ISL_377643|2019.279|Human|USA|H3N2|3C.3a1':0.001916342)0.000:0.000000006)0.000:0.000000006)0.949:0.001442149,('EPI_ISL_400806|2019.764|Human|Salvador|H3N2|3C.3a1':0.002880615,((('EPI_ISL_405339|2019.499|Human|Australia|H3N2|3C.3a1':0.000000006,'EPI_ISL_5933276|2021.745|Human|Australia|H3N2|nan':0.007257851)0.000:0.000000006,'EPI_ISL_400301|2019.54|Human|Singapore|H3N2|3C.3a1':0.000477394)0.000:0.000000006,('EPI_ISL_529129|2020.148|Human|Australia|H3N2|3C.3a1':0.001917006,('EPI_ISL_391367|2019.605|Human|Hawaii|H3N2|3C.3a1':0.000477548,('EPI_ISL_412159|2020.057|Human|USA|H3N2|3C.3a1':0.000477777,('EPI_ISL_412125|2020.038|Human|USA|H3N2|3C.3a1':0.000477981,'EPI_ISL_409384|2020.016|Human|USA|H3N2|3C.3a1':0.000477757)0.791:0.000479526)0.904:0.000957972)0.000:0.000000006)0.000:0.000000006)0.000:0.000000006)0.902:0.000958800)0.744:0.000475973,('EPI_ISL_330886|2018.26|Human|TheCaribbean|H3N2|3C.3a1':0.000000006,'EPI_ISL_330894|2018.512|Human|Guatemala|H3N2|3C.3a1':0.000956067)0.000:0.000000006)0.517:0.000000006)0.000:0.000000006)0.856:0.000477616)0.000:0.000000006)0.740:0.000000006)0.000:0.000000006,(((((('EPI_ISL_393771|2019.562|Human|Suriname|H3N2|3C.3a1':0.002396725,((((('EPI_ISL_347633|2019.189|Human|Netherlands|H3N2|3C.3a1':0.000955046,'EPI_ISL_355581|2019.068|Human|Emirates|H3N2|3C.3a1':0.001435734)0.755:0.000000006,('EPI_ISL_391202|2019.005|Human|Belgium|H3N2|3C.3a1':0.0,'EPI_ISL_355892|2019.145|Human|Spain|H3N2|3C.2a1b.2b':0.0,'EPI_ISL_353970|2019.153|Human|Guyana|H3N2|3C.3a1':0.0):0.000000006)1.000:0.000000006,('EPI_ISL_335336|2018.97|Human|France|H3N2|3C.3a1':0.000000006,(('EPI_ISL_372661|2019.151|Human|Germany|H3N2|3C.3a1':0.0,'EPI_ISL_366952|2019.118|Human|Germany|H3N2|3C.3a1':0.0):0.000000006,'EPI_ISL_387445|2019.192|Human|Germany|H3N2|3C.3a1':0.000477600)0.928:0.000955891)0.837:0.000477763)0.000:0.000000006,(('EPI_ISL_333651|2018.877|Human|Switzerland|H3N2|3C.3a1':0.000955740,'EPI_ISL_348377|2019.164|Human|France|H3N2|3C.3a1':0.000955612)0.000:0.000000006,('EPI_ISL_363898|2019.17|Human|Togo|H3N2|3C.3a1':0.000477300,'EPI_ISL_514045|2019.362|Human|UK|H3N2|3C.3a1':0.000955251)0.000:0.000000006)0.000:0.000000006)0.000:0.000000006,('EPI_ISL_377503|2019.118|Human|Spain|H3N2|3C.3a1':0.000477235,('EPI_ISL_362164|2019.227|Human|Macedonia|H3N2|3C.3a1':0.000000006,'EPI_ISL_362608|2019.132|Human|Mongolia|H3N2|3C.3a1':0.000477266)0.849:0.000477281)0.000:0.000000006)0.000:0.000000006)0.837:0.000477225,'EPI_ISL_332974|2018.69|Human|Bolivia|H3N2|3C.3a1':0.000955475)0.000:0.000000006,((((('EPI_ISL_378096|2019.332|Human|Lebanon|H3N2|3C.3a1':0.001936353,'EPI_ISL_398334|2019.712|Human|Honduras|H3N2|3C.3a1':0.003383879)0.788:0.000462837,'EPI_ISL_399358|2019.488|swine|USA|H3N2|3C.3a1':0.001438505)0.000:0.000000006,(('EPI_ISL_501948|2019.186|Human|Italy|H3N2|3C.3a1':0.000477751,'EPI_ISL_372026|2018.962|Human|Guam|H3N2|3C.2a2':0.001434776)0.000:0.000000006,(('EPI_ISL_417911|2019.499|Human|Bolivia|H3N2|3C.3a1':0.000477487,('EPI_ISL_372067|2018.989|Human|USA|H0N0|6B.1A':0.0,'EPI_ISL_372035|2018.951|Human|USA|H0N0|6B.1A.1':0.0,'EPI_ISL_372043|2018.997|Human|USA|H3N2|3C.2a1b.2':0.0,'EPI_ISL_372044|2018.997|Human|USA|H3N2|3C.2a1b.2':0.0,'EPI_ISL_372042|2018.995|Human|USA|H3N2|3C.2a1b.2':0.0,'EPI_ISL_372046|2019.005|Human|USA|H3N2|3C.2a1b.2':0.0,'EPI_ISL_372047|2019.005|Human|USA|H3N2|3C.2a1b.2':0.0):0.000477199)0.000:0.000000006,(('EPI_ISL_394942|2019.542|Human|Mexico|H3N2|3C.3a1':0.000956048,'EPI_ISL_362345|2019.288|Human|Colombia|H3N2|3C.3a1':0.000955529)0.000:0.000000006,'EPI_ISL_393494|2019.304|swine|USA|H3N2|3C.3a1':0.000477458)0.000:0.000000006)0.000:0.000000006)1.000:0.000000006)0.000:0.000000006,(('EPI_ISL_351930|2019.09|Human|USA|H3N2|3C.3a1':0.000477377,('EPI_ISL_387241|2019.093|Human|USA|H3N2|3C.3a1':0.000477554,('EPI_ISL_369988|2019.079|Human|USA|H3N2|3C.3a1':0.000477489,'EPI_ISL_402460|2019.773|Human|Peru|H3N2|3C.3a1':0.001917322)0.000:0.000000006)0.881:0.000477489)0.000:0.000000006,(((('EPI_ISL_372056|2018.964|Human|USA|H3N2|3C.3a1':0.000000006,'EPI_ISL_387256|2019.093|Human|USA|H3N2|3C.3a1':0.000955952)0.851:0.000477523,'EPI_ISL_398584|2019.521|Human|CostaRica|H3N2|3C.3a1':0.000956724)0.000:0.000000006,(('EPI_ISL_399359|2019.658|swine|USA|H3N2|3C.3a1':0.000477400,(('EPI_ISL_387236|2019.093|Human|USA|H3N2|3C.3a1':0.000478657,'EPI_ISL_365763|2019.249|Human|Georgia|H3N2|3C.3a1':0.000477984)0.814:0.000477550,('EPI_ISL_387470|2019.249|Human|USA|H3N2|3C.3a1':0.0,'EPI_ISL_387468|2019.249|Human|USA|H3N2|3C.3a1':0.0):0.001434613)0.000:0.000000006)0.000:0.000000006,((('EPI_ISL_372081|2018.984|Human|USA|H0N0|6B.1A.5b':0.0,'EPI_ISL_387225|2019.063|Human|Italy|H3N2|3C.3a1':0.0,'EPI_ISL_387220|2019.044|Human|Italy|H3N2|3C.3a1':0.0,'EPI_ISL_372080|2018.973|Human|USA|H3N0|3C.3a1':0.0,'EPI_ISL_372070|2018.986|Human|USA|H3N2|3C.3a1':0.0,'EPI_ISL_370626|2018.995|Human|USA|H3N2|3C.3a1':0.0,'EPI_ISL_387291|2019.074|Human|USA|H3N2|3C.3a1':0.0,'EPI_ISL_370633|2019.038|Human|USA|H3N2|3C.3a1':0.0,'EPI_ISL_502026|2019.219|Human|Korea|H3N2|3C.3a1':0.0):0.000000006,(('EPI_ISL_372078|2018.973|Human|USA|H3N0|3C.3a1':0.0,'EPI_ISL_372079|2018.973|Human|USA|H3N0|3C.3a1':0.0):0.000000006,'EPI_ISL_395252|2019.458|Human|Brazil|H3N2|3C.3a1':0.000477613)0.845:0.000477486)0.000:0.000000006,'EPI_ISL_341042|2018.844|Human|Georgia|H3N2|3C.3a1':0.000000006)0.000:0.000000006)0.000:0.000000006)1.000:0.000000006,('EPI_ISL_369749|2019.036|Human|Georgia|H3N2|3C.3a1':0.000955613,'EPI_ISL_372533|2019.312|Human|USA|H3N2|3C.3a1':0.001915967)0.734:0.000000006)0.000:0.000000006)0.000:0.000000006)0.000:0.000000006,'EPI_ISL_413232|2019.249|Human|Japan|H3N2|3C.3a1':0.001916200)0.851:0.000477567)0.000:0.000000006,('EPI_ISL_341167|2018.926|Human|Chile|H3N2|3C.3a1':0.000000006,('EPI_ISL_516140|2020.156|Human|Brazil|H3N2|3C.3a1':0.002679273,'EPI_ISL_402399|2019.866|Human|Argentina|H3N2|3C.3a1':0.000901790)0.991:0.003648571)0.843:0.000477286)0.000:0.000000006,'EPI_ISL_350066|2019.074|Human|Canada|H3N2|3C.3a1':0.001920992)0.953:0.001438729,('EPI_ISL_335606|2018.959|Human|USA|H3N2|3C.3a1':0.000955348,((('EPI_ISL_398553|2019.46|Human|Canada|H3N2|3C.3a1':0.001914937,('EPI_ISL_393793|2019.208|Human|Canada|H3N2|3C.3a1':0.000955714,'EPI_ISL_391104|2019.118|Human|TheCaribbean|H3N2|3C.3a1':0.000000006)0.855:0.000477439)0.000:0.000000006,(('EPI_ISL_395107|2019.247|Human|Haiti|H3N2|3C.3a1':0.0,'EPI_ISL_369759|2019.003|Human|Hawaii|H3N2|3C.3a1':0.0):0.000000006,'EPI_ISL_321878|2018.488|Human|Paraguay|H3N2|3C.3a1':0.001434542)0.000:0.000000006)1.000:0.000000006,(('EPI_ISL_380072|2019.211|Human|Albania|H3N2|3C.3a1':0.002889465,'EPI_ISL_355691|2018.981|Human|China|H3N2|3C.3a1':0.000473985)0.939:0.001442828,('EPI_ISL_372062|2018.97|Human|USA|H0N0|6B.1A.1':0.000955514,'EPI_ISL_417916|2019.277|Human|Guatemala|H3N2|3C.3a1':0.001437661)0.155:0.000000006)0.000:0.000000006)0.000:0.000000006)0.753:0.000476604)0.949:0.001439101)0.000:0.000000006)1.000:0.000000006,((('EPI_ISL_299985|2018.036|Human|Canada|H3N2|3C.3a1':0.0,'EPI_ISL_305835|2018.036|Human|Canada|H3N2|3C.3a1':0.0):0.000956354,'EPI_ISL_376827|2018.184|Human|USA|H3N2|3C.3a1':0.000477649)0.000:0.000000006,'EPI_ISL_322099|2018.164|Human|Singapore|H3N2|3C.3a1':0.000477674)0.000:0.000000006)1.000:0.000000006)0.000:0.000000006)0.852:0.000477675,('EPI_ISL_326915|2018.666|Human|USA|H3N2|3C.3a':0.000477746,(('EPI_ISL_376790|2018.255|Human|UK|H3N2|3C.3a1':0.000476873,'EPI_ISL_396266|2018.205|Human|Australia|H3N2|3C.3a1':0.000958402)0.881:0.000957389,('EPI_ISL_312048|2018.17|Human|UK|H3N2|3C.3a':0.002398577,'EPI_ISL_320562|2018.249|Human|Japan|H3N2|3C.3a':0.000000006)0.000:0.000000006)0.799:0.000477714)0.794:0.000478576)0.000:0.000000006)0.000:0.000000006)0.000:0.000000006)0.000:0.000000006)0.936:0.000956703,('EPI_ISL_240330|2016.883|Human|Dominica|H3N2|3C.2a':0.001437006,('EPI_ISL_289227|2017.027|Human|USA|H3N2|3C.2a':0.001922377,'EPI_ISL_269704|2017.184|Human|Singapore|H3N2|3C.2a':0.002408133)0.009:0.000476745)0.739:0.000000006)0.739:0.000000006,(('EPI_ISL_275957|2017.384|Human|USA|H3N2|3C.2a1':0.001436771,(('EPI_ISL_289352|2017.049|Human|USA|H3N2|3C.2a1':0.000957000,'EPI_ISL_240333|2016.869|Human|Trinidad|H3N2|3C.2a1':0.000957248)0.000:0.000000006,(('EPI_ISL_259132|2017.005|Human|Guyana|H3N2|3C.2a1':0.000480553,'EPI_ISL_275945|2017.205|Human|Suriname|H3N2|3C.2a1':0.000957438)0.944:0.001437284,('EPI_ISL_238147|2016.702|Human|Guyana|H3N2|3C.2a1':0.0,'EPI_ISL_253051|2016.667|Human|Suriname|H3N2|3C.2a1':0.0):0.000000006)0.000:0.000000006)0.000:0.000000006)0.851:0.000477872,('EPI_ISL_273641|2017.118|Human|TheCaribbean|H3N2|3C.2a':0.001920010,('EPI_ISL_242387|2017.027|Human|Netherlands|H3N2|3C.2a':0.000956641,(('EPI_ISL_234044|2016.604|Human|HongKong|H3N2|3C.2a':0.000000006,'EPI_ISL_241354|2016.967|Human|Netherlands|H3N2|3C.2a':0.000000006)1.000:0.000000006,('EPI_ISL_253570|2016.844|Human|Taiwan|H3N2|3C.2a':0.000956915,('EPI_ISL_273677|2017.351|Human|Peru|H3N2|3C.2a':0.001436452,('EPI_ISL_252517|2016.964|Human|France|H3N2|3C.2a':0.000000006,('EPI_ISL_396288|2017.392|Human|Australia|H3N2|3C.2a':0.000478139,'EPI_ISL_284877|2017.51|Human|NewZealand|H3N2|3C.2a':0.000000006)0.921:0.000956906)0.947:0.001436501)0.000:0.000000006)1.000:0.000000006)0.000:0.000000006)0.783:0.000477415)0.782:0.000479086)0.000:0.000000006)0.612:0.000000006,'EPI_ISL_240769|2016.817|Human|Singapore|H3N2|3C.2a':0.000477819)0.000:0.000000006,(('EPI_ISL_256142|2017.145|Human|USA|H3N2|3C.2a':0.000477146,'EPI_ISL_277480|2017.521|Human|Argentina|H3N2|3C.2a':0.001440405)0.879:0.000958845,(('EPI_ISL_12946276|2016.585|Human|Myanmar|H3N2|3C.2a':0.001438864,('EPI_ISL_275715|2017.312|Human|Honduras|H3N2|3C.2a':0.000957814,('EPI_ISL_268385|2017.37|Human|Colombia|H3N2|3C.2a':0.001436711,(('EPI_ISL_249961|2016.82|Human|TheCaribbean|H3N2|3C.2a':0.0,'EPI_ISL_237365|2016.612|Human|Venezuela|H3N2|3C.2a':0.0):0.000000006,('EPI_ISL_278059|2017.225|Human|Ethiopia|H3N2|3C.2a':0.000957002,'EPI_ISL_259206|2016.981|Human|USA|H3N2|3C.2a':0.001437227)0.000:0.000000006)1.000:0.000000006)0.000:0.000000006)0.534:0.000000006)0.000:0.000000006,('EPI_ISL_242697|2016.888|Human|Colombia|H3N2|3C.2a':0.000000006,'EPI_ISL_287722|2017.268|Human|Paraguay|H3N2|3C.2a':0.001438105)0.956:0.001437296)0.847:0.000478131)0.000:0.000000006)1.000:0.000000006)0.000:0.000000006,'EPI_ISL_233468|2016.541|Human|Bangladesh|H3N2|3C.2a':0.001917290)0.000:0.000000006)0.000:0.000000006)0.916:0.000477918)0.000:0.000000006)0.000:0.000000006,'EPI_ISL_240555|2016.833|Human|Japan|H3N2|3C.2a1':0.001438348)0.858:0.000478069)0.000:0.000000006,((((((('EPI_ISL_202416|2015.77|Human|Canada|H3N2|3C.2a':0.0,'EPI_ISL_205608|2015.77|Human|Canada|H3N2|3C.2a':0.0):0.000478415,(('EPI_ISL_223180|2016.208|Human|Canada|H3N2|3C.2a':0.001438155,'EPI_ISL_206220|2015.759|Human|TheCaribbean|H3N2|3C.2a':0.000478329)0.737:0.000000006,'EPI_ISL_202908|2015.77|Human|Hawaii|H3N2|3C.2a':0.000000006)0.000:0.000000006)0.939:0.000957510,('EPI_ISL_208002|2015.893|Human|Canada|H3N2|3C.2a':0.001919191,'EPI_ISL_207438|2015.707|Human|USA|H3N2|3C.2a':0.000000006)0.000:0.000000006)0.850:0.000478200,'EPI_ISL_237368|2015.91|Human|SriLanka|H3N2|3C.2a':0.000957294)0.000:0.000000006,((((('EPI_ISL_255349|2016.926|Human|China|H3N2|3C.2a':0.002886297,('EPI_ISL_239668|2016.388|Human|Oman|H3N2|3C.2a':0.000957316,'EPI_ISL_203385|2015.874|Human|UK|H3N2|3C.2a':0.000478293)0.000:0.000000006)0.000:0.000000006,('EPI_ISL_215248|2015.973|Human|USA|H3N2|3C.2a':0.000478050,'EPI_ISL_213999|2016.016|Human|Canada|H3N2|3C.2a':0.000478091)0.000:0.000000006)0.720:0.000000006,((('EPI_ISL_225429|2016.268|Human|Japan|H3N2|nan':0.002405023,'EPI_ISL_223174|2016.117|Human|Canada|H3N2|3C.2a1':0.000480581)0.414:0.000476568,'EPI_ISL_225093|2016.158|Human|Chile|H3N2|3C.2a':0.002400154)0.000:0.000000006,((((('EPI_ISL_289548|2017.159|Human|Indonesia|H3N2|3C.2':0.000958662,'EPI_ISL_260393|2017.241|Human|USA|H3N2|3C.2':0.001441435)0.000:0.000000006,(('EPI_ISL_255575|2017.09|Human|Singapore|H3N2|3C.2':0.001439778,('EPI_ISL_396616|2017.66|Human|Australia|H3N2|3C.2':0.000478667,('EPI_ISL_300395|2017.707|Human|Fiji|H3N2|3C.2':0.000478752,(('EPI_ISL_282965|2017.663|Human|Sweden|H3N2|3C.2':0.001920704,('EPI_ISL_286866|2017.814|Human|UK|H3N2|3C.2':0.000478645,('EPI_ISL_277859|2017.641|Human|USA|H3N2|3C.2':0.0,'EPI_ISL_277861|2017.647|Human|USA|H3N2|3C.2':0.0):0.000000006)0.908:0.000478577)0.174:0.000000006,'EPI_ISL_396369|2017.614|Human|Australia|H3N2|nan':0.000958514)0.000:0.000000006)0.000:0.000000006)0.913:0.000478752)0.000:0.000000006,('EPI_ISL_396895|2017.627|Human|Australia|H3N2|3C.2':0.002893135,('EPI_ISL_276928|2017.425|Human|Taiwan|H3N2|3C.2':0.001440650,(('EPI_ISL_283321|2017.345|Human|Bangladesh|H3N2|3C.2':0.000478330,('EPI_ISL_282963|2017.644|Human|Sweden|H3N2|3C.2a4':0.000479070,('EPI_ISL_396686|2018.151|Human|Australia|H3N2|3C.2a4':0.001923829,('EPI_ISL_285884|2017.471|Human|Bangladesh|H3N2|3C.2a4':0.000000006,('EPI_ISL_275965|2017.447|Human|USA|H3N2|3C.2a4':0.0,'EPI_ISL_273719|2017.447|Human|USA|H3N2|3C.2a4':0.0):0.000479476)0.000:0.000000006)0.000:0.000000006)0.867:0.000959420)0.796:0.000480670,'EPI_ISL_281802|2017.564|Human|SouthAfrica|H3N2|3C.2':0.001439683)0.000:0.000000006)0.000:0.000000006)0.916:0.000958794)0.000:0.000000006)0.000:0.000000006,'EPI_ISL_289549|2017.219|Human|Indonesia|H3N2|3C.2':0.000960333)0.000:0.000000006,'EPI_ISL_268390|2017.142|Human|USA|H3N2|3C.2':0.001920103)0.849:0.000478752,(((('EPI_ISL_260406|2017.244|Human|USA|H3N2|3C.2':0.000479175,'EPI_ISL_270419|2017.132|Human|UK|H3N2|3C.2':0.000958472)0.000:0.000000006,('EPI_ISL_299785|2017.814|Human|Emirates|H3N2|3C.2':0.003403197,('EPI_ISL_275969|2017.507|Human|Hawaii|H3N2|3C.2':0.000478754,('EPI_ISL_275794|2017.504|Human|NewZealand|H3N2|3C.2':0.000478752,'EPI_ISL_275798|2017.501|Human|NewZealand|H3N2|3C.2':0.000000006)0.000:0.000000006)0.875:0.000478880)0.810:0.000000006)0.000:0.000000006,('EPI_ISL_274668|2017.425|Human|Japan|H3N2|3C.2':0.000962907,'EPI_ISL_274684|2017.37|Human|Taiwan|H3N2|3C.2':0.001932235)0.891:0.000957660)0.000:0.000000006,((('EPI_ISL_268392|2017.184|Human|Hawaii|H3N2|3C.2':0.000478577,('EPI_ISL_257921|2017.099|Human|Japan|H3N2|3C.2':0.000959580,'EPI_ISL_275883|2017.444|Human|Brazil|H3N2|3C.2':0.002403909)0.000:0.000000006)0.564:0.000000006,('EPI_ISL_273646|2017.088|Human|TheCaribbean|H3N2|3C.2':0.000478794,('EPI_ISL_270188|2017.367|Human|Honduras|H3N2|3C.2':0.000478691,'EPI_ISL_270190|2017.367|Human|Honduras|H3N2|3C.2':0.000479286)0.872:0.000959909)0.783:0.000479284)0.000:0.000000006,(('EPI_ISL_255568|2017.088|Human|Singapore|H3N2|3C.2':0.003372654,'EPI_ISL_287560|2017.167|Human|USA|H3N2|3C.2':0.000958401)0.737:0.000000006,'EPI_ISL_331684|2017.175|Human|France|H3N2|3C.2':0.001438757)0.000:0.000000006)1.000:0.000000006)0.000:0.000000006)0.988:0.002400756)0.000:0.000000006)0.000:0.000000006,('EPI_ISL_232098|2016.311|Human|Tanzania|H3N2|3C.2a1':0.001435594,('EPI_ISL_235537|2016.342|Human|Rwanda|H3N2|3C.2a1':0.001435480,('EPI_ISL_237366|2016.158|Human|Mozambique|H3N2|3C.2a1':0.000000006,(('EPI_ISL_235092|2016.421|Human|Congo|H3N2|3C.2a1':0.000955693,'EPI_ISL_230368|2016.309|Human|Tanzania|H3N2|3C.2a':0.000955782)0.342:0.000000006,'EPI_ISL_331761|2016.246|Human|Madagascar|H3N2|3C.2a1':0.000958595)0.000:0.000000006)0.000:0.000000006)0.000:0.000000006)0.924:0.000956515)0.000:0.000000006,(('EPI_ISL_211929|2015.858|Human|China|H3N2|3C.2a':0.000478106,('EPI_ISL_230362|2016.134|Human|Asia-Russia|H3N2|3C.2a':0.001445775,'EPI_ISL_229790|2016.232|Human|Japan|H3N2|3C.2a':0.000961944)0.760:0.000475343)0.026:0.000000006,'EPI_ISL_232109|2016.317|Human|Thailand|H3N2|3C.2a':0.001918538)0.000:0.000000006)0.000:0.000000006)0.850:0.000000006,(('EPI_ISL_233728|2016.104|Human|Lebanon|H3N2|3C.2a':0.001437626,((('EPI_ISL_289135|2016.24|Human|Australia|H3N2|3C.2a1':0.000000006,(('EPI_ISL_237313|2016.721|Human|Hawaii|H3N2|3C.2a1':0.000478721,('EPI_ISL_247989|2016.915|Human|USA|H3N2|3C.2a1':0.000000006,'EPI_ISL_239716|2016.877|Human|USA|H3N2|3C.2a1':0.000477917)0.797:0.000477786)0.895:0.000957458,('EPI_ISL_331768|2016.525|Human|Reunion|H3N2|3C.2a1':0.001920223,('EPI_ISL_1633470|2016.902|Human|China|H3N2|3C.2a1':0.002397040,('EPI_ISL_238712|2016.817|Human|USA|H3N2|3C.2a1':0.000000006,'EPI_ISL_247737|2017.03|Human|Japan|H3N2|3C.2a1':0.000478325)0.994:0.002399423)0.000:0.000000006)0.000:0.000000006)1.000:0.000000006)0.000:0.000000006,('EPI_ISL_255961|2017.071|Human|Hawaii|H3N2|3C.2a1':0.001437651,((('EPI_ISL_270510|2017.066|Human|UK|H3N2|3C.2a1':0.000481753,(('EPI_ISL_279243|2017.474|Human|SouthAfrica|H3N2|3C.2a1':0.000961607,'EPI_ISL_275946|2017.485|Human|SouthAfrica|H3N2|3C.2a1':0.000477043)0.995:0.002891017,('EPI_ISL_268352|2017.005|Human|Ukraine|H3N2|3C.2a1':0.000000006,'EPI_ISL_282870|2017.485|Human|CostaRica|H3N2|3C.2a1':0.002883286)0.000:0.000000006)0.975:0.002309577)0.768:0.000571216,(('EPI_ISL_283167|2017.293|Human|Bolivia|H3N2|3C.2a2':0.000478225,('EPI_ISL_244734|2016.943|Human|Ukraine|H3N2|3C.2a1':0.000000006,('EPI_ISL_253432|2017.06|Human|Spain|H3N2|3C.2a1':0.000478114,('EPI_ISL_281464|2017.619|Human|Bolivia|H3N2|3C.2a1':0.000478050,('EPI_ISL_268286|2017.238|Human|Chile|H3N2|3C.2a1':0.000000006,'EPI_ISL_270158|2017.296|Human|Salvador|H3N2|3C.2a1':0.001917543)0.835:0.000478160)0.000:0.000000006)0.976:0.000000006)0.000:0.000000006)0.930:0.000478140,(('EPI_ISL_268378|2017.31|Human|Colombia|H3N2|3C.2a1':0.000959956,('EPI_ISL_396455|2017.482|Human|Australia|H3N2|3C.2a1':0.000957061,('EPI_ISL_273649|2017.164|Human|Trinidad|H3N2|3C.2a1':0.000957284,('EPI_ISL_291638|2017.638|Human|Mexico|H3N2|3C.2a1':0.000000006,('EPI_ISL_256210|2017.148|Human|USA|H3N2|3C.2a1':0.000478030,'EPI_ISL_275847|2017.507|Human|Panama|H3N2|3C.2a1':0.000957166)0.000:0.000000006)0.000:0.000000006)0.000:0.000000006)0.771:0.000478333)0.783:0.000478737,(((((('EPI_ISL_305039|2017.989|Human|USA|H3N2|3C.2a1':0.0,'EPI_ISL_326930|2018.666|Human|USA|H3N2|3C.2a1':0.0):0.000000006,'EPI_ISL_376634|2018.011|Human|USA|H3N2|3C.2a1':0.000478737)0.000:0.000000006,'EPI_ISL_296529|2017.838|Human|Canada|H3N2|3C.2a1':0.000479207)0.000:0.000000006,('EPI_ISL_14925727|2018.162|Human|USA|H3N2|3C.2a1':0.001920399,'EPI_ISL_373501|2018.181|Human|USA|H3N2|3C.2a1':0.001439211)0.733:0.000000006)0.000:0.000000006,'EPI_ISL_299968|2018.063|Human|USA|H3N2|3C.2a1':0.000958075)0.999:0.004340996,('EPI_ISL_283359|2017.452|Human|Uruguay|H3N2|3C.2a1':0.002882113,(('EPI_ISL_275853|2017.003|Human|Greece|H3N2|3C.2a1':0.0,'EPI_ISL_12995401|2019.096|Human|Egypt|H3N2|3C.2a1':0.0):0.000000006,('EPI_ISL_304996|2017.858|Human|Congo|H3N2|3C.2a1':0.000957807,('EPI_ISL_304990|2017.877|Human|Congo|H3N2|3C.2a1':0.002400756,('EPI_ISL_381582|2017.501|Human|Uganda|H3N2|3C.2a1':0.000000006,'EPI_ISL_313517|2018.008|Human|Congo|H3N2|3C.2a1':0.002882818)0.883:0.000478182)0.000:0.000000006)0.845:0.000478267)0.000:0.000000006)0.000:0.000000006)0.864:0.000478210)0.000:0.000000006)0.000:0.000000006)0.944:0.000957075,(('EPI_ISL_223179|2016.246|Human|Canada|H3N2|3C.2a1':0.001436897,('EPI_ISL_239640|2016.762|Human|Canada|H3N2|3C.2a1':0.001444215,('EPI_ISL_239697|2016.765|Human|Georgia|H3N2|3C.2a1':0.000000006,('EPI_ISL_244857|2016.986|Human|Bulgaria|H3N2|3C.2a1':0.002399841,'EPI_ISL_270420|2016.784|Human|Ireland|H3N2|3C.2a1':0.000957884)0.000:0.000000006)0.749:0.000476851)0.898:0.000960073)0.047:0.000000006,(((((('EPI_ISL_239667|2016.374|Human|Oman|H3N2|3C.2a1':0.000478423,('EPI_ISL_259124|2016.448|Human|Norway|H3N2|3C.2a1':0.000478639,'EPI_ISL_240307|2016.792|Human|NewZealand|H3N2|3C.2a1':0.000478630)0.000:0.000000006)0.929:0.000957582,(('EPI_ISL_276318|2016.975|Human|UK|H3N2|3C.2a1':0.000476140,('EPI_ISL_299903|2017.937|Human|Brazil|H3N2|3C.3a':0.000956230,('EPI_ISL_268387|2017.378|Human|USA|H3N2|3C.3a':0.000956137,'EPI_ISL_275948|2017.321|Human|Mexico|H3N2|3C.3a':0.001916191)0.000:0.000000006)0.774:0.000482109)0.980:0.001920751,('EPI_ISL_327330|2017.044|Human|Taiwan|H3N2|3C.2a1':0.002400468,('EPI_ISL_249983|2016.762|Human|Thailand|H3N2|3C.2a1':0.000958006,'EPI_ISL_258285|2016.948|Human|Kazakhstan|H3N2|3C.2a1':0.000957903)0.000:0.000000006)0.000:0.000000006)0.955:0.001437716)0.000:0.000000006,('EPI_ISL_259172|2017.005|Human|Macedonia|H3N2|3C.2a1':0.001437786,((('EPI_ISL_239529|2016.803|Human|Sweden|H3N2|3C.2a1':0.000000006,('EPI_ISL_241899|2017.005|Human|Sweden|H3N2|3C.2a1':0.000957294,'EPI_ISL_242386|2017.027|Human|Netherlands|H3N2|3C.2a1':0.000957933)0.745:0.000000006)0.000:0.000000006,(('EPI_ISL_331737|2016.97|Human|France|H3N2|3C.2a1':0.000478250,'EPI_ISL_241980|2016.981|Human|Spain|H3N2|3C.2a1':0.000478250)0.000:0.000000006,('EPI_ISL_275759|2017.419|Human|Argentina|H3N2|3C.2a1':0.000957397,'EPI_ISL_244874|2016.984|Human|Albania|H3N2|3C.2a1':0.000478269)0.744:0.000000006)0.000:0.000000006)1.000:0.000000006,('EPI_ISL_241982|2016.992|Human|Spain|H3N2|3C.2a1':0.000000006,'EPI_ISL_242610|2016.869|Human|Asia-Russia|H3N2|3C.2a1':0.001918112)0.736:0.000000006)0.000:0.000000006)0.925:0.000957313)0.000:0.000000006,('EPI_ISL_239672|2016.872|Human|Canada|H3N2|3C.2a1':0.000000006,'EPI_ISL_331693|2017.025|Human|France|H3N2|3C.2a1':0.002401182)0.000:0.000000006)1.000:0.000000006,('EPI_ISL_253197|2016.921|Human|Pakistan|H3N2|3C.2a1':0.000957377,'EPI_ISL_232546|2016.544|Human|SouthAfrica|H3N2|3C.2a1':0.000478264)0.000:0.000000006)0.000:0.000000006,'EPI_ISL_249021|2016.937|Human|CostaRica|H3N2|3C.2a1':0.002398487)0.857:0.000478091)0.000:0.000000006)0.000:0.000000006)0.921:0.000478018)0.837:0.000478073,(('EPI_ISL_213986|2015.992|Human|HongKong|H3N2|3C.2a':0.000958957,'EPI_ISL_289553|2017.052|Human|Indonesia|H3N2|3C.2a':0.001437553)0.872:0.000963886,('EPI_ISL_223921|2016.161|Human|Papeete|H3N2|3C.2a':0.000957299,('EPI_ISL_214007|2015.847|Human|Japan|H3N2|3C.2a':0.000478294,'EPI_ISL_205647|2015.792|Human|HongKong|H3N2|3C.2a':0.000000006)0.000:0.000000006)0.848:0.000478368)0.000:0.000000006)0.547:0.000000006)0.527:0.000000006,'EPI_ISL_211922|2015.762|Human|Thailand|H3N2|3C.2a':0.000478200)0.000:0.000000006)0.000:0.000000006,('EPI_ISL_205621|2015.688|Human|Laos|H3N2|3C.2a':0.000000006,(('EPI_ISL_259160|2016.612|Human|VietNam|H3N2|3C.2a':0.000479410,(('EPI_ISL_272888|2017.216|Human|Ecuador|H3N2|3C.2a':0.001445006,'EPI_ISL_275917|2017.501|Human|Chile|H3N2|3C.2a':0.001441146)0.937:0.001441211,'EPI_ISL_249014|2016.929|Human|Russia|H3N2|3C.2a':0.000957560)0.000:0.000000006)0.000:0.000000006,('EPI_ISL_240157|2016.724|Human|Hawaii|H3N2|3C.2a':0.000470066,'EPI_ISL_396530|2018.581|Human|Australia|H3N2|3C.2a':0.004357447)0.928:0.001450109)0.951:0.001438047)0.835:0.000478173)0.000:0.000000006)0.000:0.000000006,((((((((('EPI_ISL_299948|2017.666|Human|Cambodia|H3N2|3C.2a2':0.0,'EPI_ISL_376741|2018.041|Human|Japan|H3N2|3C.2a2':0.0):0.000478645,'EPI_ISL_410681|2019.918|Human|China|H3N2|3C.2a2':0.000478588)0.000:0.000000006,'EPI_ISL_281712|2017.597|Human|USA|H3N2|3C.2a2':0.001438110)0.000:0.000000006,('EPI_ISL_282983|2017.753|Human|Sweden|H3N2|3C.2a2':0.0,'EPI_ISL_306940|2017.718|Human|Laos|H3N2|3C.2a2':0.0):0.000478630)0.000:0.000000006,('EPI_ISL_304328|2017.775|Human|Taiwan|H3N2|3C.2a2':0.000959924,'EPI_ISL_308932|2017.97|Human|Japan|H3N2|nan':0.001933097)0.756:0.000478767)0.000:0.000000006,(((('EPI_ISL_396272|2018.29|Human|Australia|H3N2|3C.2a2':0.000478697,('EPI_ISL_360572|2018.038|Human|USA|H3N2|3C.2a2':0.0,'EPI_ISL_360486|2018.058|Human|USA|H3N2|3C.2a2':0.0):0.001439155)0.000:0.000000006,('EPI_ISL_358329|2017.951|Human|USA|H3N2|3C.2a2':0.000478870,'EPI_ISL_316104|2018.164|Human|Japan|H3N2|3C.2a2':0.000959027)0.000:0.000000006)0.931:0.000479285,('EPI_ISL_303074|2017.937|Human|Afghanistan|H3N2|3C.2a2':0.001923712,'EPI_ISL_314407|2018.096|Human|Afghanistan|H3N2|3C.2a2':0.001929435)0.859:0.000958735)0.000:0.000000006,'EPI_ISL_396177|2017.699|Human|Australia|H3N2|3C.2a2':0.000000006)0.909:0.000000006)0.000:0.000000006,(('EPI_ISL_288431|2017.921|Human|Spain|H3N2|3C.2a2':0.000479548,'EPI_ISL_300215|2017.874|Human|Thailand|H3N2|3C.2a2':0.000960880)0.788:0.000479413,'EPI_ISL_296439|2017.953|Human|Canada|H3N2|3C.2a2':0.002406633)0.000:0.000000006)0.769:0.000478290,('EPI_ISL_330015|2018.249|Human|China|H3N2|3C.2a2':0.000956794,(('EPI_ISL_296567|2017.984|Human|Georgia|H3N2|3C.2a2':0.002888292,'EPI_ISL_366056|2018.066|Human|China|H3N2|3C.2a2':0.000476302)0.756:0.000481146,('EPI_ISL_292248|2017.926|Human|UK|H3N2|3C.2a2':0.001919520,('EPI_ISL_296154|2017.833|Human|Canada|H3N2|3C.2a2':0.000478415,'EPI_ISL_322456|2018.162|Human|Russia|H3N2|3C.2a2':0.003369805)0.000:0.000000006)0.524:0.000000006)0.000:0.000000006)0.779:0.000479285)0.981:0.002401936,((((((('EPI_ISL_269294|2016.945|Human|Australia|H3N2|nan':0.000956714,(('EPI_ISL_244778|2016.978|Human|Georgia|H3N2|3C.2a2':0.0,'EPI_ISL_248106|2016.992|Human|TheCaribbean|H3N2|3C.2a2':0.0):0.000477984,('EPI_ISL_274674|2017.334|Human|Taiwan|H3N2|3C.2a2':0.001921751,'EPI_ISL_281381|2017.025|Human|Japan|H3N2|nan':0.000476207)0.789:0.000481142)0.000:0.000000006)0.000:0.000000006,(('EPI_ISL_275812|2017.534|Human|HongKong|H3N2|3C.2a2':0.0,'EPI_ISL_242823|2016.932|Human|Japan|H3N2|3C.2a2':0.0):0.000000006,'EPI_ISL_15610662|2017.197|Human|Fiji|H3N2|3C.2a2':0.000478039)0.000:0.000000006)0.992:0.000000006,(((('EPI_ISL_240858|2016.932|Human|USA|H3N2|3C.2a2':0.000478202,('EPI_ISL_312832|2018.06|Human|Kazakhstan|H3N2|3C.2a2':0.002398011,(((('EPI_ISL_300764|2017.855|Human|Georgia|H3N2|3C.2a2':0.001437134,('EPI_ISL_312828|2017.701|Human|Canada|H3N2|3C.2a2':0.0,'EPI_ISL_295119|2017.608|Human|Nicaragua|H3N2|3C.2a2':0.0,'EPI_ISL_275882|2017.471|Human|Uruguay|H3N2|3C.2a2':0.0,'EPI_ISL_275901|2017.526|Human|Chile|H3N2|3C.2a2':0.0,'EPI_ISL_281526|2017.521|Human|Panama|H3N2|3C.2a2':0.0,'EPI_ISL_281738|2017.425|Human|Salvador|H3N2|3C.2a2':0.0,'EPI_ISL_277849|2017.521|Human|Colombia|H3N2|3C.2a2':0.0,'EPI_ISL_299900|2017.732|Human|Haiti|H3N2|3C.2a2':0.0):0.000000006)0.508:0.000000006,('EPI_ISL_319732|2018.449|Human|Argentina|H3N2|3C.2a2':0.002888459,(((('EPI_ISL_304918|2018.118|Human|UK|H3N2|3C.2a2':0.000957444,((('EPI_ISL_501923|2019.156|Human|Germany|H3N2|3C.2a2':0.0,'EPI_ISL_387454|2019.137|Human|Italy|H3N2|3C.2a2':0.0):0.000000006,(('EPI_ISL_332713|2018.907|Human|France|H3N2|3C.2a2':0.0,'EPI_ISL_369736|2019.022|Human|USA|H3N2|3C.2a2':0.0):0.000478113,'EPI_ISL_333330|2018.874|Human|Switzerland|H3N2|3C.2a2':0.000000006)0.860:0.000477986)0.904:0.000959194,('EPI_ISL_387223|2019.047|Human|Italy|H3N2|3C.2a2':0.002413366,'EPI_ISL_358479|2018.249|Human|USA|H3N2|3C.2a2':0.000965355)0.764:0.000472717)0.000:0.000000006)1.000:0.000000006,('EPI_ISL_396395|2018.104|Human|Australia|H3N2|3C.2a2':0.000478057,('EPI_ISL_319734|2018.403|Human|Philippines|H3N2|3C.2a2':0.002900677,('EPI_ISL_391106|2019.134|Human|Laos|H3N2|3C.2a2':0.001437867,('EPI_ISL_332796|2018.912|Human|Asia-Russia|H3N2|3C.2a2':0.000478379,'EPI_ISL_386841|2019.036|Human|Thailand|H3N2|3C.2a2':0.000000006)0.000:0.000000006)0.961:0.001937414)0.734:0.000466146)0.000:0.000000006)0.000:0.000000006,((('EPI_ISL_4055904|2018.666|Human|Taiwan|H3N2|3C.2a2':0.000478107,'EPI_ISL_330018|2018.564|Human|Hawaii|H3N2|3C.2a2':0.001436515)0.448:0.000000006,'EPI_ISL_319708|2018.342|Human|Philippines|H3N2|3C.2a2':0.001437200)0.000:0.000000006,'EPI_ISL_306979|2018.233|Human|Netherlands|H3N2|3C.2a2':0.000478034)0.000:0.000000006)0.000:0.000000006,(((((('EPI_ISL_313702|2018.126|Human|USA|H3N2|3C.2a2':0.002882187,'EPI_ISL_376728|2018.134|Human|Hawaii|H3N2|3C.2a2':0.000000006)0.846:0.000478080,'EPI_ISL_305021|2018.175|Human|USA|H3N2|3C.2a2':0.000957236)0.000:0.000000006,((('EPI_ISL_376586|2018.096|Human|USA|H3N2|3C.2a2':0.000480742,'EPI_ISL_391581|2018.907|Human|Singapore|H3N2|3C.2a2':0.002888882)0.771:0.000476771,('EPI_ISL_339848|2019.008|Human|Hawaii|H3N2|3C.2a2':0.007275999,'EPI_ISL_362246|2019.225|Human|Tanzania|H3N2|3C.2a2':0.002399533)0.000:0.000000006)0.517:0.000000006,('EPI_ISL_309531|2018.077|Human|Argentina|H3N2|3C.2a2':0.000477967,('EPI_ISL_373444|2018.238|Human|Guam|H3N2|3C.2a2':0.000478140,'EPI_ISL_376804|2018.334|Human|Guam|H3N2|3C.2a2':0.000000006)0.000:0.000000006)0.853:0.000478087)0.000:0.000000006)0.000:0.000000006,'EPI_ISL_373432|2018.268|Human|Germany|H3N2|3C.2a2':0.000478080)0.000:0.000000006,'EPI_ISL_402293|2019.767|Human|China|H3N2|3C.2a2':0.002884481)0.000:0.000000006,(((((('EPI_ISL_304183|2018.173|Human|Netherlands|H1N2|6B.1A':0.000479223,'EPI_ISL_314999|2018.06|Human|Emirates|H3N2|3C.2a2':0.000478080)0.000:0.000000006,((('EPI_ISL_348161|2019.033|Human|USA|H3N2|3C.2a2':0.000957713,(('EPI_ISL_332556|2018.816|Human|USA|H3N2|3C.2a2':0.000000006,'EPI_ISL_366470|2019.09|Human|USA|H3N2|3C.2a2':0.001439798)0.000:0.000000006,(('EPI_ISL_350087|2019.038|Human|Canada|H3N2|3C.2a2':0.0,'EPI_ISL_353632|2019.085|Human|USA|H3N2|3C.2a2':0.0):0.000478409,((('EPI_ISL_372027|2018.948|Human|USA|H0N0|6B.1A.1':0.0,'EPI_ISL_340377|2018.937|Human|Sweden|H3N2|3C.2a2':0.0,'EPI_ISL_369751|2019.027|Human|Guam|H3N2|3C.2a2':0.0):0.000000006,'EPI_ISL_369750|2019.022|Human|Guam|H3N2|3C.2a2':0.000478260)0.843:0.000478309,('EPI_ISL_331875|2018.734|Human|Hawaii|H3N2|3C.2a2':0.000478525,'EPI_ISL_336744|2018.874|Human|USA|H3N2|3C.2a2':0.001439006)0.000:0.000000006)0.000:0.000000006)0.997:0.000000006)0.000:0.000000006)0.923:0.000478236,('EPI_ISL_396201|2018.09|Human|Australia|H3N2|3C.2a1':0.000478164,'EPI_ISL_327686|2018.033|Human|USA|H3N2|3C.2a2':0.000000006)0.000:0.000000006)0.854:0.000478121,(('EPI_ISL_331070|2018.101|Human|Bolivia|H3N2|3C.2a2':0.000000006,'EPI_ISL_322953|2018.485|Human|Colombia|H3N2|3C.2a2':0.001437167)0.831:0.000478207,('EPI_ISL_297479|2017.995|Human|Denmark|H3N2|3C.2a2':0.0,'EPI_ISL_302089|2018.06|Human|Denmark|H3N2|3C.2a2':0.0,'EPI_ISL_301498|2018.038|Human|Ireland|H3N2|3C.2a2':0.0,'EPI_ISL_310249|2018.167|Human|Sweden|H3N2|3C.2a2':0.0,'EPI_ISL_14925244|2017.964|Human|USA|H3N2|3C.2a2':0.0,'EPI_ISL_311672|2018.082|Human|Bahamas|H3N2|3C.2a2':0.0):0.000000006)0.491:0.000000006)0.000:0.000000006)0.000:0.000000006,'EPI_ISL_376745|2018.17|Human|Japan|H3N2|3C.2a2':0.000478034)0.000:0.000000006,'EPI_ISL_376576|2018.079|Human|USA|H3N2|3C.2a2':0.000957223)0.000:0.000000006,(('EPI_ISL_376796|2018.085|Human|USA|H3N2|3C.2a2':0.001436831,(((('EPI_ISL_362649|2018.8|Human|Taiwan|H3N2|3C.2a2':0.000000006,(('EPI_ISL_346776|2019.126|Human|Spain|H3N2|3C.2a2':0.0,'EPI_ISL_346742|2019.099|Human|Spain|H3N2|3C.2a2':0.0):0.001437574,('EPI_ISL_333384|2018.888|Human|France|H3N2|3C.2a2':0.000000006,(('EPI_ISL_370023|2019.055|Human|Korea|H3N2|3C.2a2':0.0,'EPI_ISL_366520|2019.03|Human|Korea|H3N2|3C.2a2':0.0):0.002886213,('EPI_ISL_346104|2018.915|Human|Canada|H3N2|3C.2a2':0.0,'EPI_ISL_338636|2018.915|Human|Canada|H3N2|3C.2a2':0.0):0.000478383)0.000:0.000000006)0.000:0.000000006)0.900:0.000478340)0.961:0.001437312,('EPI_ISL_350079|2018.693|Human|Thailand|H3N2|3C.2a2':0.000956544,'EPI_ISL_341051|2018.803|Human|Thailand|H3N2|3C.2a2':0.000480277)0.937:0.001438656)0.000:0.000000006,('EPI_ISL_376742|2018.099|Human|Japan|H3N2|3C.2a2':0.000956883,'EPI_ISL_332952|2018.397|Human|Canada|H3N2|3C.2a2':0.001437130)0.000:0.000000006)0.000:0.000000006,((('EPI_ISL_320329|2018.214|Human|Ecuador|H3N2|3C.2a2':0.000478758,'EPI_ISL_320330|2018.301|Human|Ecuador|H3N2|3C.2a2':0.000478995)0.804:0.000477667,'EPI_ISL_288450|2017.885|Human|USA|H3N2|3C.2a2':0.000956943)0.000:0.000000006,'EPI_ISL_376579|2018.096|Human|USA|H3N2|3C.2a2':0.002401613)0.000:0.000000006)0.000:0.000000006)0.745:0.000000006,((('EPI_ISL_376725|2018.195|Human|Germany|H3N2|3C.2a2':0.0,'EPI_ISL_376740|2018.184|Human|Italy|H3N2|3C.2a2':0.0,'EPI_ISL_373447|2018.181|Human|Italy|H3N2|3C.2a2':0.0):0.000000006,'EPI_ISL_373423|2018.227|Human|Germany|H3N2|3C.2a2':0.000957594)0.839:0.000478160,(('EPI_ISL_360541|2018.033|Human|USA|H3N2|3C.2a2':0.001438251,('EPI_ISL_331054|2018.214|Human|Lebanon|H3N2|3C.2a2':0.000957351,('EPI_ISL_355220|2019.079|Human|Sweden|H3N2|3C.2a2':0.000958687,('EPI_ISL_334198|2018.926|Human|Sweden|H3N2|3C.2a2':0.000478290,('EPI_ISL_343373|2019.079|Human|Sweden|H3N2|3C.2a2':0.0,'EPI_ISL_4055883|2018.666|Human|Taiwan|H3N2|3C.2a2':0.0):0.000000006)0.000:0.000000006)0.970:0.001920111)0.000:0.000000006)0.607:0.000000006,('EPI_ISL_342945|2019.112|Human|France|H3N2|3C.2a2':0.001439814,'EPI_ISL_340479|2018.499|Human|Singapore|H3N2|3C.2a2':0.000479049)0.776:0.000477624)0.000:0.000000006)0.000:0.000000006)1.000:0.000000006)0.000:0.000000006,(('EPI_ISL_373465|2018.277|Human|USA|H3N2|3C.2a2':0.000478375,'EPI_ISL_330028|2018.033|Human|Thailand|H3N2|3C.2a2':0.000000006)0.000:0.000000006,(('EPI_ISL_311679|2017.904|Human|Korea|H3N2|3C.2a2':0.000000006,'EPI_ISL_312839|2018.282|Human|USA|H3N2|3C.2a2':0.001917919)0.000:0.000000006,('EPI_ISL_291966|2017.967|Human|Netherlands|H3N2|3C.2a2':0.000478207,('EPI_ISL_319637|2018.353|Human|Japan|H3N2|3C.2a2':0.000478034,(('EPI_ISL_353490|2019.044|Human|Kazakhstan|H3N2|3C.2a2':0.000959007,((('EPI_ISL_331050|2018.679|Human|Bolivia|H3N2|3C.2a2':0.001438742,('EPI_ISL_396187|2018.729|Human|Australia|H3N2|3C.2a2':0.000000006,'EPI_ISL_342256|2018.901|Human|China|H3N2|3C.2a2':0.001437636)0.839:0.000478202)0.000:0.000000006,'EPI_ISL_322143|2018.375|Human|Chile|H3N2|3C.2a2':0.000000006)1.000:0.000000006,((('EPI_ISL_362163|2019.216|Human|Macedonia|H3N2|3C.2a2':0.002883280,(('EPI_ISL_354519|2018.997|Human|Belgium|H3N2|3C.2a2':0.0,'EPI_ISL_357125|2019.153|Human|Belgium|H3N2|3C.2a2':0.0,'EPI_ISL_346115|2018.915|Human|Bulgaria|H3N2|3C.2a2':0.0):0.000000006,(('EPI_ISL_350090|2019.041|Human|Canada|H3N2|3C.2a2':0.0,'EPI_ISL_349895|2019.033|Human|Canada|H3N2|3C.2a2':0.0):0.000000006,('EPI_ISL_368163|2019.159|Human|TheCaribbean|H3N2|3C.2a2':0.000000006,'EPI_ISL_353975|2019.192|Human|Guyana|H3N2|3C.2a2':0.001438986)0.914:0.000957487)0.844:0.000478212)0.712:0.000000006)0.959:0.001437391,'EPI_ISL_330925|2018.603|Human|Bahrain|H3N2|3C.2a2':0.000478109)0.000:0.000000006,(('EPI_ISL_321241|2018.515|Human|Chile|H3N2|3C.2a2':0.000958538,'EPI_ISL_348169|2018.805|Human|Peru|H3N2|3C.2a2':0.000478220)0.000:0.000000006,'EPI_ISL_370588|2018.833|Human|Italy|H3N2|3C.2a2':0.000478202)0.000:0.000000006)0.000:0.000000006)0.000:0.000000006)0.017:0.000478145,'EPI_ISL_381110|2017.603|Human|Nicaragua|H3N2|3C.2a2':0.000572529)0.621:0.000000286)0.000:0.000000006)0.000:0.000000006)1.000:0.000000006)0.000:0.000000006)0.000:0.000000006)1.000:0.000000006)0.000:0.000000006)0.830:0.000478070)0.000:0.000000006,(((('EPI_ISL_313513|2018.178|Human|Canada|H3N2|3C.2a2':0.000958668,('EPI_ISL_331526|2018.392|Human|Suriname|H3N2|3C.2a2':0.001437178,'EPI_ISL_296125|2017.871|Human|Canada|H3N2|3C.2a2':0.000000006)0.000:0.000000006)0.868:0.000478170,((('EPI_ISL_312081|2018.175|Human|UK|H3N2|3C.2a2':0.000000006,'EPI_ISL_373411|2018.192|Human|UK|H3N2|3C.2a2':0.000957694)0.857:0.000478314,((('EPI_ISL_363942|2019.101|Human|Guatemala|H3N2|3C.2a2':0.000958410,('EPI_ISL_350076|2018.921|Human|Honduras|H3N2|3C.2a2':0.001438340,'EPI_ISL_339678|2019.005|Human|USA|H3N2|3C.2a2':0.000957714)0.000:0.000000006)0.889:0.000478445,('EPI_ISL_338723|2018.904|Human|CostaRica|H3N2|3C.2a2':0.000478603,('EPI_ISL_397187|2019.707|Human|Honduras|H3N2|3C.2a2':0.001438217,'EPI_ISL_332544|2018.858|Human|USA|H3N2|3C.2a2':0.000478603)0.000:0.000000006)0.000:0.000000006)0.940:0.000957650,'EPI_ISL_292306|2017.967|Human|UK|H3N2|3C.2a2':0.000000006)0.000:0.000000006)0.887:0.000478260,('EPI_ISL_319726|2018.271|Human|Peru|H3N2|3C.2a2':0.002882514,('EPI_ISL_321249|2018.422|Human|Brazil|H3N2|3C.3a':0.000478370,('EPI_ISL_331821|2017.97|Human|Switzerland|H3N2|3C.2a2':0.000478039,(('EPI_ISL_305019|2017.986|Human|USA|H3N2|3C.2a2':0.0,'EPI_ISL_296561|2017.986|Human|USA|H3N2|3C.2a2':0.0):0.000957178,'EPI_ISL_376575|2018.066|Human|USA|H3N2|3C.2a2':0.000478039)0.000:0.000000006)0.932:0.000957270)0.000:0.000000006)0.000:0.000000006)0.856:0.000478132)0.000:0.000000006,(('EPI_ISL_302491|2018.079|Human|France|H3N2|3C.2a2':0.000956796,('EPI_ISL_332971|2018.586|Human|Canada|H3N2|3C.2a2':0.002884559,('EPI_ISL_14925678|2018.082|Human|USA|H3N2|3C.2a2':0.000000006,'EPI_ISL_313543|2018.26|Human|Colombia|H3N2|3C.2a2':0.002882116)0.905:0.000477962)0.000:0.000000006)0.852:0.000478372,(('EPI_ISL_332183|2018.562|Human|Canada|H3N2|3C.2a2':0.002905826,'EPI_ISL_298347|2017.995|Human|Hawaii|H3N2|3C.2a2':0.002896789)0.723:0.000466598,(((('EPI_ISL_330257|2018.249|Human|Uruguay|H3N2|3C.2a2':0.000958269,('EPI_ISL_398983|2019.548|Human|Argentina|H3N2|3C.2a2':0.001922940,'EPI_ISL_398572|2019.504|Human|Brazil|H3N2|3C.2a2':0.001437462)0.736:0.000000006)0.853:0.000478424,'EPI_ISL_321227|2018.559|Human|Chile|H3N2|3C.2a2':0.001437628)0.000:0.000000006,(('EPI_ISL_330975|2018.403|Human|Paraguay|H3N2|3C.2a2':0.003395949,('EPI_ISL_377911|2019.036|Human|Bolivia|H3N2|3C.2a2':0.001438893,('EPI_ISL_363993|2019.29|Human|Argentina|H3N2|3C.2a2':0.000478894,'EPI_ISL_362242|2019.019|Human|Bolivia|H3N2|3C.2a2':0.000000006)0.000:0.000000006)0.973:0.002922604)0.737:0.000456646,('EPI_ISL_15082410|2018.019|Human|Spain|H3N2|3C.2a2':0.000000006,'EPI_ISL_329858|2018.474|Human|Brazil|H3N2|3C.2a2':0.000477944)0.973:0.001437169)0.000:0.000000006)0.000:0.000000006,('EPI_ISL_15082406|2017.953|Human|Spain|H3N2|3C.2a2':0.000478183,('EPI_ISL_314344|2018.184|Human|Ukraine|H3N2|3C.2a2':0.001918763,'EPI_ISL_376772|2018.008|Human|Spain|H3N2|3C.2a2':0.000478053)0.000:0.000000006)0.927:0.000957766)0.838:0.000478190)0.000:0.000000006)1.000:0.000000006)1.000:0.000000006,(('EPI_ISL_290702|2017.945|Human|USA|H3N2|3C.2a2':0.001437823,((('EPI_ISL_360755|2018.115|Human|USA|H3N2|3C.2a2':0.0,'EPI_ISL_282817|2017.707|Human|Georgia|H3N2|3C.2a2':0.0):0.000000006,'EPI_ISL_282985|2017.773|Human|Sweden|H3N2|3C.2a2':0.000478370)0.000:0.000000006,((('EPI_ISL_295854|2017.973|Human|USA|H3N2|3C.2a2':0.000000006,('EPI_ISL_361221|2018.047|Human|USA|H3N2|3C.2a2':0.001437984,'EPI_ISL_296120|2018.005|Human|USA|H3N2|3C.2a2':0.002400735)0.000:0.000000006)0.913:0.000478305,(('EPI_ISL_285687|2017.732|Human|USA|H3N2|3C.2a2':0.000000006,'EPI_ISL_309026|2017.795|Human|Australia|H3N2|3C.2a2':0.000478226)0.845:0.000478060,('EPI_ISL_305837|2017.882|Human|Canada|H3N2|3C.2a2':0.000958696,('EPI_ISL_312865|2018.323|Human|USA|H3N2|3C.3a1':0.000478271,('EPI_ISL_309001|2018.156|Human|USA|H3N2|3C.3a1':0.000000006,'EPI_ISL_312856|2018.342|Human|USA|H3N2|3C.3a1':0.000000006)0.000:0.000000006)0.895:0.000478187)0.000:0.000000006)0.881:0.000478161)0.000:0.000000006,('EPI_ISL_307083|2018.145|Human|Sweden|H3N2|3C.2a2':0.000960968,('EPI_ISL_373414|2018.14|Human|UK|H3N2|3C.2a2':0.000478473,'EPI_ISL_293681|2017.992|Human|UK|H3N2|3C.2a2':0.000478535)0.000:0.000000006)0.837:0.000478332)0.000:0.000000006)0.717:0.000000006)0.862:0.000478132,('EPI_ISL_296520|2017.874|Human|CostaRica|H3N2|3C.2a2':0.000957184,('EPI_ISL_290108|2017.926|Human|France|H3N2|3C.2a2':0.000478116,('EPI_ISL_320440|2018.211|Human|Belgium|H3N2|3C.2a2':0.000478360,((((('EPI_ISL_339834|2019.022|Human|USA|H3N2|3C.2a2':0.0,'EPI_ISL_349862|2019.022|Human|USA|H3N2|3C.2a2':0.0):0.001918841,'EPI_ISL_364353|2019.205|Human|Russia|H3N2|3C.2a2':0.000478270)0.000:0.000000006,'EPI_ISL_307881|2018.178|Human|TheCaribbean|H3N2|3C.2a2':0.000478380)0.000:0.000000006,'EPI_ISL_290713|2017.907|Human|TheCaribbean|H3N2|3C.2a2':0.000000006)1.000:0.000000006,(('EPI_ISL_330889|2018.441|Human|Asia-Russia|H3N2|3C.2a2':0.0,'EPI_ISL_322443|2018.441|Human|Asia-Russia|H3N2|3C.2a2':0.0):0.000957583,(('EPI_ISL_322444|2018.233|Human|Asia-Russia|H3N2|3C.2a2':0.0,'EPI_ISL_364338|2019.381|Human|Asia-Russia|H3N2|3C.2a2':0.0):0.001440175,'EPI_ISL_364318|2019.247|Human|Asia-Russia|H3N2|3C.2a2':0.000478737)0.791:0.000479192)0.000:0.000000006)0.000:0.000000006)0.856:0.000478208)0.000:0.000000006)0.853:0.000478070)0.000:0.000000006)1.000:0.000000006)0.000:0.000000006,(((((('EPI_ISL_373490|2017.953|Human|USA|H3N2|3C.2a2':0.000960929,'EPI_ISL_376655|2018.06|Human|USA|H1N1|6B.1A':0.006327799)0.763:0.000476095,'EPI_ISL_291645|2017.877|Human|Russia|H3N2|3C.2a2':0.000478051)0.000:0.000000006,(('EPI_ISL_307862|2017.964|Human|Dominica|H3N2|3C.2a2':0.001436412,((('EPI_ISL_299938|2017.932|Human|Peru|H3N2|3C.2a2':0.001440143,('EPI_ISL_355535|2018.849|Human|Nigeria|H3N2|3C.2a2':0.002401146,(('EPI_ISL_308148|2017.948|Human|Belgium|H3N2|3C.2a2':0.0,'EPI_ISL_376646|2018.066|Human|USA|H3N2|3C.2a2':0.0):0.000000006,'EPI_ISL_298553|2017.959|Human|USA|H3N2|3C.2a2':0.001436804)0.896:0.000478070)0.000:0.000000006)1.000:0.000000006,((('EPI_ISL_277477|2017.545|Human|Argentina|H3N2|3C.2a2':0.001437502,((((('EPI_ISL_321890|2018.34|Human|Brazil|H3N2|3C.2a2':0.000000006,'EPI_ISL_348199|2018.833|Human|Venezuela|H3N2|3C.2a2':0.001438835)0.978:0.001918984,'EPI_ISL_299988|2018.008|Human|Canada|H3N2|3C.2a2':0.000478315)0.000:0.000000006,'EPI_ISL_376798|2018.173|Human|USA|H3N2|3C.2a2':0.000478141)0.000:0.000000006,('EPI_ISL_14925721|2018.153|Human|USA|H3N2|3C.2a2':0.000478216,('EPI_ISL_331537|2018.581|Human|Uruguay|H3N2|3C.2a2':0.002406440,('EPI_ISL_346119|2018.879|Human|Guatemala|H3N2|3C.2a2':0.001439093,'EPI_ISL_321203|2018.452|Human|Guyana|H3N2|3C.2a2':0.000000006)0.762:0.000480474)0.908:0.000957549)0.000:0.000000006)0.000:0.000000006,'EPI_ISL_319736|2018.159|Human|TheCaribbean|H3N2|3C.2a2':0.001436996)0.832:0.000478127)0.000:0.000000006,(('EPI_ISL_322457|2018.159|Human|Russia|H3N2|3C.2a2':0.000474897,'EPI_ISL_322485|2018.279|Human|Russia|H3N2|3C.2a2':0.001930879)0.975:0.002407940,'EPI_ISL_322074|2018.077|Human|Singapore|H3N2|3C.2a2':0.000000006)0.845:0.000478198)0.000:0.000000006,'EPI_ISL_307882|2018.181|Human|Georgia|H3N2|3C.2a2':0.003364266)0.000:0.000000006)0.000:0.000000006,('EPI_ISL_311673|2017.852|Human|Honduras|H3N2|3C.2a2':0.000478170,'EPI_ISL_315788|2018.403|Human|Hawaii|H3N2|3C.2a2':0.000957290)0.000:0.000000006)0.000:0.000000006)1.000:0.000000006,(('EPI_ISL_299584|2017.827|swine|USA|H3N2|3C.2a2':0.001436206,('EPI_ISL_287602|2017.841|Human|USA|H3N2|3C.2a2':0.000956897,'EPI_ISL_332182|2018.392|Human|Canada|H3N2|3C.2a2':0.001917653)0.317:0.000000006)0.846:0.000477888,('EPI_ISL_319729|2018.408|Human|Peru|H3N2|3C.2a2':0.001920208,'EPI_ISL_396937|2017.625|Human|Australia|H3N2|3C.2a2':0.000477932)0.000:0.000000006)1.000:0.000000006)0.000:0.000000006)0.000:0.000000006,'EPI_ISL_312809|2018.14|Human|Mexico|H3N2|3C.2a2':0.002398454)0.000:0.000000006,(('EPI_ISL_299895|2017.995|Human|Guyana|H3N2|3C.2a2':0.0,'EPI_ISL_296501|2017.923|Human|Suriname|H3N2|3C.2a2':0.0):0.000000006,'EPI_ISL_299897|2018.005|Human|Guyana|H3N2|3C.2a2':0.000478116)0.919:0.000957031)0.000:0.000000006,(('EPI_ISL_303215|2017.734|Human|Brazil|H3N2|3C.2a2':0.001438876,(('EPI_ISL_294438|2017.742|Human|USA|H3N2|3C.2a2':0.000492026,((('EPI_ISL_373492|2017.964|Human|USA|H3N2|3C.2a2':0.000000006,'EPI_ISL_376749|2017.978|Human|USA|H3N2|3C.2a2':0.000477874)0.000:0.000000006,'EPI_ISL_327658|2018.022|Human|Georgia|H3N2|3C.2a2':0.000956969)0.708:0.000000006,'EPI_ISL_314357|2018.222|Human|Ukraine|H3N2|3C.2a2':0.000956822)0.783:0.000477822)0.907:0.000957276,'EPI_ISL_305347|2017.762|Human|NewZealand|H3N2|3C.2a2':0.001438351)0.000:0.000000006)0.862:0.000478193,(('EPI_ISL_396195|2018.567|Human|Australia|H3N2|3C.2a2':0.002413066,('EPI_ISL_322962|2018.392|Human|Mexico|H3N2|3C.2a2':0.000957997,('EPI_ISL_321198|2018.332|Human|Guatemala|H3N2|3C.2a2':0.000478364,('EPI_ISL_363936|2019.195|Human|Guatemala|H3N2|3C.2a2':0.003851324,'EPI_ISL_321922|2018.249|Human|Guatemala|H3N2|3C.2a2':0.000957727)0.000:0.000000006)0.753:0.000000006)0.724:0.000967286)0.768:0.000470729,('EPI_ISL_298573|2017.962|Human|USA|H3N2|3C.2a2':0.000479888,'EPI_ISL_331057|2018.433|Human|Bolivia|H3N2|3C.2a2':0.003854720)0.788:0.000477409)0.000:0.000000006)0.000:0.000000006)1.000:0.000000006)0.000:0.000000006)0.749:0.000957110)0.000:0.000000006,'EPI_ISL_242748|2016.975|Human|USA|H3N2|3C.2a2':0.001437876)0.000:0.000000006,'EPI_ISL_286014|2017.526|Human|Argentina|H3N2|3C.3a':0.001437882)0.906:0.000957086,(('EPI_ISL_331718|2016.926|Human|France|H3N2|3C.2a2':0.000478626,'EPI_ISL_256437|2016.989|Human|Spain|H3N2|3C.2a2':0.000958348)0.786:0.000478029,((('EPI_ISL_252737|2016.989|Human|Hawaii|H3N2|3C.2a2':0.000478082,'EPI_ISL_256810|2017.06|Human|Asia-Russia|H3N2|3C.2a2':0.001438195)0.730:0.000000006,(((('EPI_ISL_378755|2017.674|Human|Korea|H3N2|3C.2a2':0.003369649,'EPI_ISL_255588|2017.027|Human|Singapore|H3N2|3C.2a2':0.000478019)0.000:0.000000006,('EPI_ISL_332328|2017.063|Human|Timor-Leste|H3N2|3C.2a2':0.001435744,('EPI_ISL_284154|2017.8|Human|USA|H3N2|3C.2a2':0.000477811,'EPI_ISL_291737|2017.696|Human|Philippines|H3N2|3C.2a2':0.000477798)0.846:0.000478533)0.000:0.000000006)0.000:0.000000006,('EPI_ISL_292531|2017.712|Human|VietNam|H3N2|3C.2a2':0.000000006,('EPI_ISL_331251|2018.71|Human|Korea|H3N2|3C.2a2':0.000955737,'EPI_ISL_292528|2017.581|Human|VietNam|H3N2|3C.2a2':0.000956634)0.000:0.000000006)0.973:0.001435990)0.899:0.000477982,('EPI_ISL_302534|2016.702|Human|China|H3N2|3C.2a2':0.000000006,'EPI_ISL_302538|2017.033|Human|China|H3N2|3C.2a2':0.000479854)0.965:0.001437413)0.000:0.000000006)0.000:0.000000006,'EPI_ISL_270200|2017.074|Human|Kazakhstan|H3N2|3C.2a2':0.000478154)0.923:0.000956987)0.000:0.000000006)0.000:0.000000006)0.000:0.000000006,'EPI_ISL_281552|2017.378|Human|Paraguay|H3N2|3C.2a2':0.001918852)0.839:0.000478038,'EPI_ISL_244903|2016.91|Human|Ukraine|H3N2|3C.2a2':0.000000006)0.000:0.000000006,('EPI_ISL_241933|2016.97|Human|Sweden|H3N2|3C.2a2':0.000956633,('EPI_ISL_289543|2017.704|Human|Laos|H3N2|3C.2a2':0.003849211,'EPI_ISL_247739|2017.041|Human|Japan|H3N2|3C.2a2':0.000477867)0.000:0.000000006)0.842:0.000477867)0.000:0.000000006,((('EPI_ISL_289032|2016.708|Human|Australia|H3N2|3C.2a2':0.000956925,('EPI_ISL_257863|2016.964|Human|USA|H3N2|3C.2a2':0.001919533,'EPI_ISL_281756|2017.584|Human|SouthAfrica|H3N2|3C.2a2':0.002883595)0.000:0.000000006)0.917:0.000959029,'EPI_ISL_248485|2016.831|Human|UK|H3N2|3C.2a2':0.000478003)0.000:0.000000006,((('EPI_ISL_301476|2018.03|Human|UK|H3N2|3C.2a2':0.000959765,'EPI_ISL_396355|2017.589|Human|Australia|H3N2|3C.2a2':0.000959243)0.934:0.001440586,('EPI_ISL_257321|2016.995|Human|Asia-Russia|H3N2|3C.2a2':0.0,'EPI_ISL_242637|2016.934|Human|Asia-Russia|H3N2|3C.2a2':0.0):0.001436591)0.000:0.000000006,('EPI_ISL_302535|2017.025|Human|China|H3N2|3C.2a':0.001436077,'EPI_ISL_240588|2016.872|Human|Netherlands|H3N2|3C.2a2':0.000955970)0.000:0.000000006)0.927:0.000477828)0.000:0.000000006)0.000:0.000000006)0.976:0.001915997)0.851:0.000477551,(('EPI_ISL_242658|2016.929|Human|Crimea|H3N2|3C.2a':0.000478229,'EPI_ISL_274671|2017.329|Human|Taiwan|H3N2|3C.2a':0.002889374)0.787:0.000478487,(('EPI_ISL_211897|2015.901|Human|Canada|H3N2|3C.2':0.001917481,'EPI_ISL_288035|2015.493|Human|Australia|H3N2|3C.2':0.000000006)0.914:0.000956924,('EPI_ISL_234986|2016.041|Human|Indonesia|H3N2|3C.2':0.001918758,'EPI_ISL_215779|2016.033|Human|Ethiopia|H3N2|3C.2':0.002398962)0.000:0.000000006)0.537:0.000000006)0.000:0.000000006)0.779:0.000477481)0.769:0.000480214)0.768:0.000482316)0.000:0.000000006,(('EPI_ISL_394110|2015.896|Human|Kenya|H3N2|nan':0.023918292,'EPI_ISL_394051|2011.5|Human|Kenya|H3N2|nan':0.023778566)0.997:0.011065807,('EPI_ISL_394109|2015.715|Human|Kenya|H3N2|3C.2':0.019239316,('EPI_ISL_281755|2017.57|Human|SouthAfrica|H3N2|3C.2a1b.1':0.008918559,(('EPI_ISL_368896|2019.247|Human|USA|H3N2|3C.3a1':0.0,'EPI_ISL_505743|2019.129|Human|USA|H1N1|6B.1A.6':0.0):0.010825262,'EPI_ISL_263129|2013.542|Human|Brazil|H1N1|6B.1':0.017711872)0.982:0.008755976)1.000:0.011832628)0.351:0.003201552)0.910:0.001834029)0.000:0.000000006,('EPI_ISL_215650|2015.573|Human|VietNam|H3N2|3C.2':0.002402058,'EPI_ISL_172769|2014.91|Human|HongKong|H3N2|3C.2':0.000000006)0.930:0.000478622)0.000:0.000000006,'EPI_ISL_212983|2015.951|Human|Korea|H3N2|3C.2':0.002402287)0.837:0.000482851,'EPI_ISL_288178|2014.647|Human|Australia|H3N2|3C.2':0.000478607)0.000:0.000000006)0.460:0.000000006,'EPI_ISL_12932793|2015.592|Human|Myanmar|H3N2|3C.2':0.001921400)0.000:0.000000006,'EPI_ISL_399262|2014.652|Human|Singapore|H3N2|3C.2a':0.000478517)0.861:0.000483291,('EPI_ISL_238650|2016.585|Human|Peru|H3N2|3C.2':0.002887199,(('EPI_ISL_201229|2015.173|Human|FrenchGuiana|H3N2|3C.3a':0.001918653,('EPI_ISL_175222|2014.945|Human|Asia-Russia|H3N2|3C.2':0.000000006,('EPI_ISL_192180|2015.151|Human|Ukraine|H3N2|3C.2':0.002403341,('EPI_ISL_286876|2015.5|Human|UK|H3N2|3C.2':0.001385240,'EPI_ISL_263302|2015.375|Human|Brazil|H3N2|3C.2':0.001442068)0.730:0.000000006)0.914:0.000000006)0.000:0.000000006)0.000:0.000000006,('EPI_ISL_213977|2015.74|Human|Cotedivoire|H3N2|3C.2':0.000000006,((((('EPI_ISL_232562|2016.451|Human|SouthAfrica|H3N2|3C.2a3':0.000479281,(('EPI_ISL_15082384|2017.005|Human|Spain|H3N2|3C.2a3':0.000957803,'EPI_ISL_239535|2016.861|Human|Sweden|H3N2|3C.2a3':0.000000006)0.911:0.000957987,(('EPI_ISL_244999|2017.5|Human|Spain|H3N2|3C.2a3':0.002799045,'EPI_ISL_288823|2016.762|Human|Australia|H3N2|3C.2a3':0.000000006)0.902:0.000478258,('EPI_ISL_269789|2016.896|Human|UK|H3N2|3C.2a3':0.000478345,('EPI_ISL_15082366|2016.995|Human|Spain|H3N2|3C.2a3':0.000514303,'EPI_ISL_15082356|2016.959|Human|Spain|H3N2|3C.2a3':0.001114341)0.791:0.000503339)0.000:0.000000006)0.900:0.000478407)0.000:0.000000006)0.489:0.000000006,('EPI_ISL_244733|2016.94|Human|Ukraine|H3N2|3C.2a3':0.000958353,(('EPI_ISL_244873|2016.986|Human|Albania|H3N2|3C.2a3':0.0,'EPI_ISL_242655|2016.945|Human|Asia-Russia|H3N2|3C.2a3':0.0,'EPI_ISL_256812|2017.044|Human|Asia-Russia|H3N2|3C.2a3':0.0,'EPI_ISL_242659|2016.956|Human|Crimea|H3N2|3C.2a3':0.0):0.000000006,('EPI_ISL_242652|2016.937|Human|Asia-Russia|H3N2|3C.2a3':0.000478744,('EPI_ISL_255333|2016.989|Human|Lebanon|H3N2|3C.2a3':0.000958174,'EPI_ISL_275857|2017.329|Human|Brazil|H3N2|3C.2a3':0.001438900)0.000:0.000000006)0.000:0.000000006)0.000:0.000000006)0.853:0.000478623)0.000:0.000000006,(('EPI_ISL_244700|2016.995|Human|Hawaii|H3N2|3C.2a3':0.000478601,('EPI_ISL_257843|2017.112|Human|USA|H3N2|3C.2a3':0.000478949,'EPI_ISL_273703|2017.156|Human|Asia-Russia|H3N2|3C.2a3':0.002404358)0.000:0.000000006)0.854:0.000478709,('EPI_ISL_274392|2016.975|Human|UK|H3N2|3C.2a3':0.001919196,'EPI_ISL_240194|2016.929|Human|USA|H3N2|3C.2a3':0.000478685)0.000:0.000000006)0.000:0.000000006)0.000:0.000000006,((((((('EPI_ISL_331772|2016.874|Human|France|H3N2|3C.2a3':0.002401257,'EPI_ISL_242763|2016.978|Human|USA|H3N2|3C.2a3':0.000957508)0.536:0.000000006,'EPI_ISL_277146|2016.03|Human|Singapore|H3N2|nan':0.000478582)0.000:0.000000006,('EPI_ISL_393751|2016.893|Human|Kenya|H3N2|3C.2a3':0.000959761,('EPI_ISL_268318|2017.214|Human|Tanzania|H3N2|3C.2a3':0.000480622,'EPI_ISL_393967|2017.022|Human|Kenya|H3N2|3C.2a3':0.000479939)0.785:0.000479413)0.762:0.000478933)0.000:0.000000006,(('EPI_ISL_292539|2017.827|Human|Togo|H3N2|3C.2a3':0.002402597,('EPI_ISL_245303|2017.003|Human|France|H3N2|3C.2a3':0.001443349,'EPI_ISL_249979|2016.937|Human|TheCaribbean|H3N2|3C.2a3':0.001443199)0.790:0.000960531)0.110:0.000000006,'EPI_ISL_238901|2016.831|Human|Japan|H3N2|3C.2a3':0.000478839)0.000:0.000000006)0.000:0.000000006,(('EPI_ISL_268356|2017.027|Human|Ukraine|H3N2|3C.2a3':0.0,'EPI_ISL_239296|2016.571|Human|Singapore|H3N2|3C.2a3':0.0):0.000478572,('EPI_ISL_268340|2017.005|Human|Kyrgyzstan|H3N2|3C.2a3':0.001437762,(('EPI_ISL_242611|2016.907|Human|Russia|H3N2|3C.2a3':0.000000006,('EPI_ISL_261864|2017.049|Human|Mongolia|H3N2|3C.2a3':0.000958656,'EPI_ISL_261863|2017.041|Human|Mongolia|H3N2|3C.2a3':0.000000006)0.964:0.001438938)0.898:0.000957739,(('EPI_ISL_270195|2016.954|Human|Kazakhstan|H3N2|3C.2a3':0.000478434,(('EPI_ISL_270198|2017.027|Human|Kazakhstan|H3N2|3C.2a3':0.000478340,('EPI_ISL_262615|2017.219|Human|Maldives|H3N2|3C.2a3':0.000000006,'EPI_ISL_275774|2017.452|Human|Bangladesh|H3N2|3C.2a3':0.001438110)0.974:0.001918833)0.000:0.000000006,('EPI_ISL_275767|2017.408|Human|Argentina|H3N2|3C.2a3':0.001442904,('EPI_ISL_268295|2017.312|Human|Chile|H3N2|3C.2a3':0.000000006,'EPI_ISL_281462|2017.526|Human|Bolivia|H3N2|3C.2a3':0.000958775)0.767:0.000477133)0.942:0.001441486)0.000:0.000000006)0.000:0.000000006,('EPI_ISL_273657|2017.255|Human|Russia|H3N2|3C.2a3':0.000958310,('EPI_ISL_291628|2017.521|Human|Mexico|H3N2|3C.2a3':0.000478741,'EPI_ISL_285704|2017.611|Human|TheCaribbean|H3N2|3C.2a3':0.000000006)0.000:0.000000006)0.912:0.000478354)0.767:0.000479904)0.920:0.001443541)0.926:0.001443620)0.000:0.000000006)0.000:0.000000006,((('EPI_ISL_263408|2016.97|Human|Taiwan|H3N2|3C.2a3':0.001439974,(('EPI_ISL_274810|2016.975|Human|UK|H3N2|3C.2a3':0.000000006,'EPI_ISL_255579|2017.06|Human|Singapore|H3N2|3C.2a3':0.001439053)0.786:0.000479555,('EPI_ISL_275836|2017.532|Human|HongKong|H3N2|3C.2a3':0.001923078,('EPI_ISL_269903|2017.197|Human|UK|H3N2|3C.2a3':0.002403635,'EPI_ISL_241618|2016.948|Human|USA|H3N2|3C.2a3':0.000000006)0.000:0.000000006)0.776:0.000478975)0.899:0.000958808)0.000:0.000000006,'EPI_ISL_215629|2015.707|Human|Cotedivoire|H3N2|3C.2a3':0.000478645)0.000:0.000000006,('EPI_ISL_261847|2017.025|Human|Macedonia|H3N2|3C.2a3':0.000478508,('EPI_ISL_249985|2016.833|Human|Thailand|H3N2|3C.2a3':0.001438574,(('EPI_ISL_300840|2017.751|Human|Cotedivoire|H3N2|3C.2a3':0.001447237,(('EPI_ISL_364005|2019.184|Human|Togo|H3N2|3C.2a3':0.003379721,(('EPI_ISL_365782|2019.173|Human|Cotedivoire|H3N2|3C.2a3':0.000479935,'EPI_ISL_363937|2018.962|Human|BurkinaFaso|H3N2|3C.2a3':0.000479984)0.909:0.000962111,('EPI_ISL_356225|2018.833|Human|Nigeria|H3N2|3C.2a3':0.001441492,'EPI_ISL_335972|2018.984|Human|France|H3N2|3C.2a3':0.001924001)0.000:0.000000006)0.000:0.000000006)0.991:0.002406717,('EPI_ISL_293075|2017.833|Human|Denmark|H3N2|3C.2a3':0.000959257,'EPI_ISL_299833|2017.778|Human|Niger|H3N2|3C.2a3':0.000959662)0.000:0.000000006)0.889:0.000963887)0.760:0.000475290,(('EPI_ISL_244823|2016.694|Human|Brazil|H3N2|3C.2a3':0.003371248,('EPI_ISL_333359|2016.926|Human|Portugal|H3N2|3C.2a3':0.000958509,'EPI_ISL_15082360|2016.978|Human|Spain|H3N2|3C.2a3':0.001919745)0.864:0.000963874)0.879:0.000959441,('EPI_ISL_281757|2017.57|Human|SouthAfrica|H3N2|3C.2a3':0.005335969,('EPI_ISL_241351|2016.964|Human|Netherlands|H3N2|3C.2a3':0.000000006,'EPI_ISL_249661|2017.101|Human|Netherlands|H3N2|3C.2a3':0.000957566)0.753:0.000475178)0.771:0.000482923)0.458:0.000000006)0.000:0.000000006)0.000:0.000000006)0.000:0.000000006)0.000:0.000000006)0.000:0.000000006,('EPI_ISL_244842|2016.762|Human|Laos|H3N2|3C.2a3':0.0,'EPI_ISL_1633469|2016.973|Human|China|H3N2|3C.2a3':0.0):0.000000006)1.000:0.000000006)0.000:0.000000006,((('EPI_ISL_312822|2018.008|Human|Mexico|H3N2|3C.2a3':0.003372733,('EPI_ISL_241904|2017.005|Human|Sweden|H3N2|3C.2a3':0.000000006,('EPI_ISL_263032|2017.326|Human|Sweden|H3N2|3C.2':0.001919088,'EPI_ISL_321239|2018.304|Human|Brazil|H3N2|3C.2a3':0.001920739)0.000:0.000000006)0.000:0.000000006)0.916:0.000478263,((('EPI_ISL_510017|2019.89|Human|Indonesia|H3N2|3C.2a3':0.000478639,'EPI_ISL_402256|2019.789|Human|China|H3N2|3C.2a3':0.000478293)0.976:0.001920112,((('EPI_ISL_340494|2018.901|Human|Singapore|H3N2|3C.2a3':0.001436785,'EPI_ISL_396849|2018.721|Human|Australia|H3N2|3C.2a3':0.001919558)0.000:0.000000006,('EPI_ISL_365492|2019.121|Human|Luxembourg|H3N2|3C.2a3':0.000958475,((('EPI_ISL_346399|2019.134|Human|Singapore|H3N2|3C.2a3':0.000478676,(('EPI_ISL_4056062|2018.666|Human|Taiwan|H3N2|3C.2a3':0.000478623,('EPI_ISL_378558|2018.833|Human|Malaysia|H3N2|3C.2a3':0.000478484,(('EPI_ISL_408461|2020.5|Human|France|H3N2|3C.2a1b.1b':0.000957093,'EPI_ISL_410751|2020.036|Human|USA|H3N2|3C.2a1b.1b':0.000000006)0.984:0.002897017,('EPI_ISL_400310|2019.693|Human|Singapore|H3N2|3C.2a1b.1b':0.000000006,'EPI_ISL_481342|2020.022|Human|Singapore|H3N2|3C.2a1b.1b':0.000479578)0.869:0.000958577)0.929:0.001447280)0.000:0.000000006)0.894:0.000478578,('EPI_ISL_357915|2019.107|Human|Oman|H3N2|3C.2a3':0.002737291,('EPI_ISL_363434|2019.227|Human|Brunei|H3N2|3C.2a3':0.000475370,('EPI_ISL_398211|2019.575|Human|Singapore|H3N2|3C.2a1b.2':0.000478526,(('EPI_ISL_405742|2019.888|Human|USA|H3N2|3C.2a1b.2':0.000000006,('EPI_ISL_402740|2019.888|Human|USA|H3N2|3C.2a1b.2':0.0,'EPI_ISL_402743|2019.907|Human|USA|H3N2|3C.2a1b.2':0.0):0.000000006)0.838:0.000478822,'EPI_ISL_409055|2019.668|Human|Thailand|H3N2|3C.2a1b.2':0.000478852)0.000:0.000000006)0.896:0.000962721)0.951:0.001916572)0.760:0.000640985)0.000:0.000000006)0.000:0.000000006,'EPI_ISL_400291|2019.584|Human|Singapore|H3N2|nan':0.001920314)0.806:0.000478390,(((((('EPI_ISL_341103|2018.893|Human|Canada|H3N2|3C.2a3':0.0,'EPI_ISL_330031|2018.682|Human|USA|H3N2|3C.2a3':0.0,'EPI_ISL_348146|2018.767|Human|Mali|H3N2|3C.2a3':0.0):0.000000006,'EPI_ISL_362170|2019.079|Human|Niger|H3N2|3C.2a3':0.000478333)0.000:0.000000006,'EPI_ISL_398532|2019.208|Human|Nigeria|H3N2|3C.2a3':0.000478333)0.000:0.000000006,(('EPI_ISL_393600|2019.482|Human|Hawaii|H3N2|3C.2a3':0.000960761,'EPI_ISL_346782|2019.132|Human|Spain|H3N2|3C.2a3':0.000957545)0.000:0.000000006,'EPI_ISL_363869|2019.082|Human|Mali|H3N2|3C.2a3':0.000478183)0.000:0.000000006)0.000:0.000000006,('EPI_ISL_491766|2019.701|Human|Togo|H3N2|3C.2a3':0.003369408,'EPI_ISL_356312|2019.055|Human|BurkinaFaso|H3N2|3C.2a3':0.000478575)0.713:0.000000006)0.000:0.000000006,('EPI_ISL_332972|2018.658|Human|Canada|H3N2|3C.2a3':0.0,'EPI_ISL_332187|2018.658|Human|Canada|H3N2|3C.2a3':0.0):0.001918466)0.801:0.000478505)0.779:0.000479819)0.761:0.000478009)0.000:0.000000006,('EPI_ISL_12952779|2018.644|Human|Myanmar|H3N2|3C.2a3':0.001918625,'EPI_ISL_313503|2018.255|Human|USA|H3N2|3C.2a3':0.000000006)0.000:0.000000006)0.000:0.000000006)0.971:0.001922140,'EPI_ISL_281533|2017.247|Human|Suriname|H3N2|3C.2a3':0.001437131)0.000:0.000000006)0.000:0.000000006,('EPI_ISL_396613|2017.66|Human|Australia|H3N2|3C.2a4':0.000478391,(((((('EPI_ISL_330475|2018.09|Human|BurkinaFaso|H3N2|3C.2a3':0.001438255,('EPI_ISL_396622|2018.132|Human|Australia|H3N2|3C.2a3':0.000000006,'EPI_ISL_316099|2018.038|Human|Japan|H3N2|3C.2a3':0.000958078)0.836:0.000478464)0.000:0.000000006,('EPI_ISL_275970|2017.532|Human|Hawaii|H3N2|3C.2a3':0.000957547,'EPI_ISL_329856|2018.104|Human|Georgia|H3N2|3C.2a3':0.002400181)0.747:0.000000006)0.000:0.000000006,('EPI_ISL_313519|2018.121|Human|Russia|H3N2|3C.2a3':0.000957844,('EPI_ISL_303156|2017.693|Human|China|H3N2|3C.2a3':0.000000006,(('EPI_ISL_364337|2019.334|Human|Asia-Russia|H3N2|3C.2a2':0.002403875,('EPI_ISL_322424|2018.085|Human|Asia-Russia|H3N2|3C.2a3':0.000000006,('EPI_ISL_322423|2018.121|Human|Asia-Russia|H3N2|3C.2a3':0.001927108,'EPI_ISL_322446|2018.386|Human|Asia-Russia|H3N2|3C.2a3':0.000958156)0.000:0.000000006)0.773:0.000481064)0.804:0.000477281,('EPI_ISL_366050|2018.041|Human|China|H3N2|3C.2a3':0.000478412,('EPI_ISL_329853|2018.521|Human|Congo|H3N2|3C.2a3':0.001918275,(('EPI_ISL_345731|2018.942|Human|France|H3N2|3C.2a3':0.000000006,('EPI_ISL_349707|2018.986|Human|Congo|H3N2|3C.2a3':0.000958705,'EPI_ISL_347951|2019.003|Human|Congo|H3N2|3C.2a3':0.000479126)0.788:0.000478688)0.848:0.000478429,((('EPI_ISL_331885|2018.838|Human|USA|H3N2|3C.2a3':0.0,'EPI_ISL_335612|2018.838|Human|USA|H3N2|3C.2a3':0.0):0.000478233,('EPI_ISL_391084|2019.636|Human|Sweden|H3N2|3C.2a3':0.002885204,'EPI_ISL_362396|2019.074|Human|Congo|H3N2|3C.2a3':0.000478637)0.000:0.000000006)0.000:0.000000006,(('EPI_ISL_352063|2019.101|Human|USA|H3N2|3C.2a3':0.0,'EPI_ISL_347964|2019.101|Human|USA|H3N2|3C.2a3':0.0):0.000478235,('EPI_ISL_353950|2019.227|Human|France|H3N2|3C.2a3':0.000957383,('EPI_ISL_368193|2019.208|Human|Canada|H3N2|3C.2a3':0.0,'EPI_ISL_393564|2019.208|Human|Canada|H3N2|3C.2a3':0.0):0.001437375)0.000:0.000000006)0.942:0.000957653)0.857:0.000478307)0.000:0.000000006)0.953:0.001437465)0.000:0.000000006)1.000:0.000000006)0.000:0.000000006)0.850:0.000478402)0.000:0.000000006,(('EPI_ISL_301467|2018.041|Human|UK|H3N2|3C.2a3':0.001923082,('EPI_ISL_302488|2018.019|Human|France|H3N2|3C.2a3':0.000957393,'EPI_ISL_285733|2017.668|Human|Canada|H3N2|3C.2a3':0.000000006)0.925:0.000957527)0.000:0.000000006,((('EPI_ISL_284876|2017.51|Human|NewZealand|H3N2|3C.2a3':0.000957686,('EPI_ISL_308922|2018.06|Human|Mongolia|H3N2|3C.2a3':0.001437257,'EPI_ISL_308921|2018.016|Human|Mongolia|H3N2|3C.2a3':0.000000006)0.989:0.002400564)0.172:0.000000006,'EPI_ISL_522426|2020.09|Human|China|H3N2|3C.2a3':0.000478974)0.000:0.000000006,(('EPI_ISL_277171|2017.496|Human|USA|H3N2|3C.2a3':0.0,'EPI_ISL_299853|2017.836|Human|SierraLeone|H3N2|3C.2a3':0.0,'EPI_ISL_378752|2017.54|Human|Korea|H3N2|3C.2a3':0.0):0.000000006,((('EPI_ISL_298339|2018.019|Human|USA|H3N2|3C.2a3':0.0,'EPI_ISL_396379|2017.625|Human|Australia|H3N2|3C.2a3':0.0):0.000000006,'EPI_ISL_320769|2018.121|Human|USA|H3N2|3C.2a3':0.000478442)0.886:0.000478383,('EPI_ISL_376801|2018.112|Human|Germany|H3N2|3C.2a3':0.0,'EPI_ISL_373450|2018.066|Human|Italy|H3N2|3C.2a3':0.0,'EPI_ISL_376736|2018.09|Human|Italy|H3N2|3C.2a3':0.0):0.000957612)0.000:0.000000006)0.908:0.000000006)0.000:0.000000006)1.000:0.000000006)0.000:0.000000006,'EPI_ISL_314296|2017.816|Human|Japan|H3N2|3C.2a3':0.000959428)0.000:0.000000006,(('EPI_ISL_313533|2017.77|Human|Laos|H3N2|3C.2a3':0.000479023,('EPI_ISL_303238|2017.732|Human|Cambodia|H3N2|3C.2a3':0.000000006,'EPI_ISL_376766|2018.181|Human|Korea|H3N2|3C.2a3':0.001440537)0.000:0.000000006)0.956:0.001920148,('EPI_ISL_300208|2017.964|Human|USA|H3N2|3C.2a3':0.001439811,'EPI_ISL_275615|2017.477|Human|Taiwan|H3N2|3C.2a3':0.000478834)0.200:0.000478670)0.744:0.000000006)0.000:0.000000006)0.854:0.000477820)0.923:0.000956711)0.861:0.000478073)0.918:0.000478098)0.947:0.000957318)0.000:0.000000006)0.028:0.000000006)0.506:0.000000006,'EPI_ISL_188797|2014.953|Human|UK|H3N2|3C.2a':0.000478692)0.000:0.000000006,'EPI_ISL_367742|2014.855|Human|Bahrain|H3N2|3C.2a':0.001441065,((((('EPI_ISL_286781|2014.959|Human|UK|H3N2|3C.2':0.000000006,'EPI_ISL_172802|2014.882|Human|Tanzania|H3N2|3C.2':0.000000006)0.927:0.000478760,(((('EPI_ISL_249787|2014.671|Human|USA|H3N2|3C.2':0.000000006,'EPI_ISL_250336|2014.838|Human|Hawaii|H3N2|3C.2':0.001439431)0.861:0.000478821,(('EPI_ISL_220286|2016.055|Human|USA|H3N2|nan':0.001918683,('EPI_ISL_194956|2015.521|Human|Mexico|H3N2|3C.2':0.000957810,('EPI_ISL_197511|2015.427|Human|NewZealand|H3N2|3C.2':0.000000006,(('EPI_ISL_249955|2016.792|Human|Kenya|H3N2|nan':0.000957479,('EPI_ISL_393737|2016.131|Human|Kenya|H3N2|3C.2':0.000958168,('EPI_ISL_393695|2015.827|Human|Kenya|H3N2|3C.2':0.001437595,'EPI_ISL_211931|2015.863|Human|Tanzania|H3N2|3C.2':0.001923762)0.744:0.000480382)0.000:0.000000006)0.000:0.000000006,('EPI_ISL_255341|2017.058|Human|Uganda|H3N2|3C.2':0.001923576,'EPI_ISL_225057|2016.262|Human|Uganda|H3N2|3C.2':0.000959420)0.941:0.001438865)0.837:0.000478346)0.000:0.000000006)0.549:0.000000006)0.000:0.000000006,'EPI_ISL_224024|2016.128|Human|Kazakhstan|H3N2|3C.2':0.001920641)0.826:0.000478584)0.000:0.000000006,((('EPI_ISL_202806|2015.712|Human|Canada|H3N2|3C.2':0.002617816,('EPI_ISL_225098|2016.205|Human|USA|H3N2|3C.3a':0.001439199,('EPI_ISL_207007|2015.86|Human|CostaRica|H3N2|3C.2':0.000000006,('EPI_ISL_220297|2016.158|Human|USA|H3N2|3C.3a':0.000479005,'EPI_ISL_233455|2016.161|Human|Guatemala|H3N2|3C.2':0.000958740)0.000:0.000000006)0.000:0.000000006)0.890:0.001230311)0.443:0.000482445,'EPI_ISL_211704|2015.742|Human|Honduras|H3N2|3C.2':0.001712873)0.304:0.000686329,(('EPI_ISL_287008|2015.088|Human|UK|H3N2|3C.2':0.002537736,'EPI_ISL_285510|2015.036|Human|UK|H3N2|3C.2':0.001988441)0.637:0.000000006,'EPI_ISL_286994|2015.011|Human|UK|H3N2|3C.2':0.000801907)0.519:0.000000006)0.293:0.000000052)0.000:0.000000006,((((((('EPI_ISL_286785|2015.008|Human|UK|H3N2|3C.2':0.000000006,('EPI_ISL_286875|2015.016|Human|UK|H3N2|3C.2':0.000000006,'EPI_ISL_286776|2015.019|Human|UK|H3N2|3C.2':0.000000006)0.852:0.000870715)0.763:0.001127674,'EPI_ISL_286970|2015.003|Human|UK|H3N2|3C.2':0.001983242)0.794:0.001355225,'EPI_ISL_201236|2015.485|Human|FrenchGuiana|H3N2|3C.2':0.000958009)0.000:0.000000006,(((('EPI_ISL_205178|2015.093|Human|Asia-Russia|H3N2|3C.2':0.001921910,'EPI_ISL_177417|2015.044|Human|Japan|H3N2|3C.2':0.000958594)0.000:0.000000006,('EPI_ISL_286965|2014.989|Human|UK|H3N2|3C.2':0.003796790,('EPI_ISL_286959|2014.967|Human|UK|H3N2|3C.2':0.000000006,(('EPI_ISL_169343|2014.885|Human|Georgia|H3N2|3C.2':0.000958344,('EPI_ISL_286944|2015.025|Human|UK|H3N2|3C.2':0.001431797,('EPI_ISL_286964|2014.986|Human|UK|H3N2|3C.2':0.006387086,'EPI_ISL_286162|2014.929|Human|UK|H3N2|3C.2':0.005550366)0.871:0.002565856)0.790:0.001173655)0.013:0.000000594,'EPI_ISL_287016|2015.071|Human|UK|H3N2|3C.2':0.001410340)0.616:0.000000052)0.413:0.000000052)0.695:0.000000006)0.000:0.000000006,('EPI_ISL_286783|2015.052|Human|UK|H3N2|3C.2':0.001439897,(((((('EPI_ISL_176515|2014.959|Human|Congo|H3N2|3C.2':0.000959869,('EPI_ISL_175210|2014.937|Human|Congo|H3N2|3C.2a':0.000000006,('EPI_ISL_211681|2015.34|Human|Mali|H3N2|3C.2a':0.000959440,('EPI_ISL_211911|2015.455|Human|Mali|H3N2|3C.2':0.000958882,'EPI_ISL_206213|2015.767|Human|Mali|H3N2|3C.2a1':0.001440897)0.000:0.000000006)0.838:0.000479346)0.000:0.000000006)0.952:0.001440334,('EPI_ISL_195855|2015.26|Human|Russia|H3N2|3C.2':0.000966047,'EPI_ISL_197519|2015.068|Human|Asia-Russia|H3N2|3C.2':0.001441665)0.957:0.001926756)0.000:0.000000006,(('EPI_ISL_251360|2015.115|Human|USA|H3N2|3C.3a':0.000000006,('EPI_ISL_195874|2015.099|Human|Serbia|H3N2|3C.2':0.002891346,((((('EPI_ISL_212987|2015.466|Human|Guatemala|H3N2|3C.2':0.001440353,('EPI_ISL_279363|2014.781|Human|Nicaragua|H3N2|3C.2':0.000000006,'EPI_ISL_193337|2015.184|Human|Salvador|H3N2|3C.2':0.000479110)0.000:0.000000006)0.846:0.000479063,'EPI_ISL_251765|2015.282|Human|Hawaii|H3N2|3C.2':0.000959983)0.000:0.000000006,(('EPI_ISL_13017098|2015.019|Human|Germany|H3N2|3C.3a':0.0,'EPI_ISL_172766|2014.888|Human|Canada|H3N2|3C.2':0.0,'EPI_ISL_251011|2014.923|Human|USA|H3N2|3C.3a':0.0):0.000000006,'EPI_ISL_175252|2015.071|Human|USA|H3N2|3C.3a':0.000960028)0.000:0.000000006)0.785:0.000000006,(('EPI_ISL_177527|2014.973|Human|USA|H3N2|3C.3a':0.000479138,'EPI_ISL_191671|2015.173|Human|USA|H3N2|3C.3a':0.000959097)0.000:0.000000006,(('EPI_ISL_249778|2014.732|Human|USA|H3N2|3C.3a':0.0,'EPI_ISL_173257|2014.984|Human|USA|H3N2|3C.3a':0.0,'EPI_ISL_237184|2015.071|Human|USA|H3N2|3C.3a':0.0,'EPI_ISL_176683|2015.071|Human|USA|H3N2|3C.3a':0.0):0.000000006,'EPI_ISL_288163|2015.008|Human|Australia|H3N2|3C.3a':0.000479348)0.863:0.000479008)0.000:0.000000006)0.000:0.000000006,('EPI_ISL_239750|2015.184|Human|Netherlands|H3N2|3C.2':0.000481180,'EPI_ISL_186591|2015.03|Human|UK|H3N2|3C.2':0.001440089)0.792:0.000478911)0.000:0.000000006)0.000:0.000000006)0.000:0.000000006,('EPI_ISL_393390|2014.962|Human|China|H3N2|3C.2':0.001439441,('EPI_ISL_191050|2015.003|Human|Georgia|H3N2|3C.2':0.000959037,'EPI_ISL_235608|2015.074|Human|USA|H3N2|3C.2':0.000600509)0.000:0.000000006)0.910:0.000000006)0.000:0.000000006)0.903:0.000479473,(((('EPI_ISL_376613|2017.964|Human|USA|H3N2|3C.3a':0.002893160,(('EPI_ISL_358399|2018.134|Human|USA|H3N2|3C.3a':0.000959270,('EPI_ISL_362221|2019.093|Human|Kenya|H3N2|3C.3a':0.000479818,('EPI_ISL_334183|2018.921|Human|Sweden|H3N2|3C.3a':0.001440935,'EPI_ISL_335644|2018.581|Human|Kenya|H3N2|3C.3a':0.000481329)0.773:0.000478801)0.796:0.000480500)0.000:0.000000006,('EPI_ISL_327669|2018.019|Human|Georgia|H3N2|3C.3a':0.000000006,'EPI_ISL_313698|2018.079|Human|USA|H3N2|3C.3a':0.001920905)0.000:0.000000006)0.000:0.000000006)0.994:0.003377271,((('EPI_ISL_272895|2017.178|Human|Ecuador|H3N2|3C.3a':0.000478979,('EPI_ISL_299980|2018.5|Human|Canada|H3N2|3C.3a':0.001441481,'EPI_ISL_298374|2017.855|Human|Peru|H3N2|3C.3a':0.000958472)0.751:0.000481271)0.000:0.000000006,('EPI_ISL_259237|2017.173|Human|USA|H3N2|3C.3a':0.000479724,'EPI_ISL_321923|2018.252|Human|USA|H3N2|3C.3a':0.000959494)0.000:0.000000006)0.000:0.000000006,('EPI_ISL_295849|2017.858|Human|Colombia|H3N2|3C.3a':0.001921718,'EPI_ISL_283332|2017.444|Human|Colombia|H3N2|3C.3a':0.000479043)0.000:0.000000006)0.000:0.000000006)0.984:0.002404757,(('EPI_ISL_233424|2016.527|Human|USA|H3N2|3C.3a':0.000478977,('EPI_ISL_237370|2016.568|Human|USA|H3N2|3C.3a':0.000479389,((('EPI_ISL_264427|2017.214|Human|Georgia|H3N2|3C.3a':0.000960376,('EPI_ISL_275955|2017.208|Human|USA|H3N2|3C.3a':0.000479463,('EPI_ISL_262746|2017.222|Human|USA|H3N2|3C.3a':0.000479462,'EPI_ISL_287287|2017.258|Human|USA|H3N2|3C.3a1':0.000479373)0.000:0.000000006)0.000:0.000000006)0.915:0.000959563,('EPI_ISL_244894|2016.973|Human|Canada|H3N2|3C.3a':0.0,'EPI_ISL_244898|2016.975|Human|Canada|H3N2|3C.3a':0.0):0.000959202)0.000:0.000000006,((('EPI_ISL_244890|2016.926|Human|Canada|H3N2|3C.3a':0.001439819,'EPI_ISL_237374|2016.642|Human|USA|H3N2|3C.3a':0.000000006)0.000:0.000000006,'EPI_ISL_274811|2016.975|Human|UK|H3N2|3C.3a':0.000479324)0.000:0.000000006,'EPI_ISL_288820|2017.003|Human|Australia|H3N2|3C.3a':0.000479289)0.000:0.000000006)0.000:0.000000006)0.782:0.000480426)0.981:0.001924395,'EPI_ISL_232553|2016.388|Human|Ecuador|H3N2|3C.3a':0.002889471)0.000:0.000000006)0.988:0.001921887,('EPI_ISL_205208|2015.575|Human|Argentina|H3N2|3C.2':0.000478864,('EPI_ISL_153537|2013.778|Human|HongKong|H3N2|3C.2':0.001439029,(((('EPI_ISL_161902|2013.879|Human|Thailand|H3N2|3C.2':0.001439052,((('EPI_ISL_235359|2013.345|Human|Taiwan|H3N2|3C.2':0.000958269,'EPI_ISL_167934|2014.115|Human|Mexico|H3N2|3C.2':0.002887486)0.000:0.000000006,'EPI_ISL_145508|2013.142|Human|AmericanSamoa|H3N2|3C.2':0.000478648)0.000:0.000000006,(((('EPI_ISL_263271|2013.463|Human|Brazil|H3N2|3C.2':0.000958760,('EPI_ISL_174250|2013.534|Human|Nicaragua|H3N2|3C.2':0.001439571,((('EPI_ISL_218468|2011.795|Human|Cambodia|H3N2|3C.2':0.000957585,('EPI_ISL_208802|2012.601|Human|Thailand|H3N2|3C.2':0.001450041,'EPI_ISL_399256|2012.577|Human|Singapore|H3N2|3C.2':0.002903913)0.797:0.000470596)0.747:0.000000006,(((('EPI_ISL_369602|2013.121|Human|USA|H3N2|3C.2':0.000478523,('EPI_ISL_129745|2012.519|Human|Hawaii|H3N2|3C.2':0.000000006,('EPI_ISL_369601|2013.085|Human|USA|H3N2|3C.2':0.001438955,(('EPI_ISL_147962|2012.918|Human|USA|H3N2|3C.2':0.0,'EPI_ISL_160255|2012.904|Human|USA|H3N2|3C.2':0.0):0.000478834,'EPI_ISL_160254|2012.817|Human|USA|H3N2|3C.2':0.000478735)0.000:0.000000006)0.905:0.000958878)0.000:0.000000006)0.997:0.002400637,('EPI_ISL_235366|2013.099|Human|Hungary|H3N2|3C.2':0.001919640,('EPI_ISL_288247|2013.175|Human|Australia|H3N2|3C.2':0.002401979,'EPI_ISL_235351|2013.041|Human|Afghanistan|H3N2|3C.2':0.000000006)0.000:0.000000006)0.850:0.000478354)0.000:0.000000006,('EPI_ISL_173307|2012.568|Human|VietNam|H3N2|3C.2':0.001441647,('EPI_ISL_399277|2012.915|Human|Singapore|H3N2|3C.2':0.000478515,'EPI_ISL_381590|2012.847|Human|Uganda|H3N2|3C.2':0.001919488)0.000:0.000000006)0.840:0.000478418)0.000:0.000000006,(((('EPI_ISL_202138|2013.066|Human|USA|H3N2|3C.2':0.001919580,(('EPI_ISL_128643|2012.503|Human|NewZealand|H3N2|3C.2':0.000960062,'EPI_ISL_393357|2012.658|Human|China|H3N2|3C.2':0.002413972)0.887:0.001926340,((('EPI_ISL_189232|2013.003|Human|USA|H3N2|3C.2':0.003865009,(('EPI_ISL_152367|2012.423|Human|Peru|H3N2|3C.2':0.002906411,'EPI_ISL_152355|2010.852|Human|Peru|H3N2|3C.2':0.002886539)0.913:0.001445010,'EPI_ISL_152354|2012.415|Human|Peru|H3N2|3C.2':0.001452606)0.741:0.000473588)0.727:0.000472068,('EPI_ISL_235291|2011.721|Human|Myanmar|H3N2|3C.2':0.000000006,('EPI_ISL_149717|2012.191|Human|Sweden|H3N2|3C.3a':0.001439109,'EPI_ISL_235252|2012.03|Human|Kyrgyzstan|H3N2|3C.3a':0.000958860)0.721:0.000477897)0.000:0.000000006)0.938:0.000956910,(('EPI_ISL_208792|2011.715|Human|Thailand|H3N2|3C.2':0.001436772,('EPI_ISL_235257|2012.052|Human|Korea|H3N2|3C.2':0.000959753,'EPI_ISL_273210|2012.079|Human|Korea|H3N2|3C.2':0.000482194)0.893:0.000958164)0.769:0.000481095,((('EPI_ISL_142949|2011.408|Human|Singapore|H3N2|3C.2':0.000479537,'EPI_ISL_101506|2011.811|Human|Australia|H3N2|3C.2':0.001924576)0.879:0.000955823,(('EPI_ISL_235349|2012.027|Human|Jordan|H3N2|3C.2':0.000477627,'EPI_ISL_235350|2011.926|Human|Jordan|H3N2|3C.2':0.000000006)0.953:0.002419145,('EPI_ISL_288383|2012.538|Human|Australia|H3N2|3C.2':0.000476197,'EPI_ISL_288401|2012.47|Human|Australia|H3N2|3C.2':0.000959633)0.998:0.004379269)0.901:0.001430653)0.000:0.000000006,('EPI_ISL_235290|2011.701|Human|Thailand|H3N2|3C.2':0.002402711,(((('EPI_ISL_115775|2010.975|Human|Netherlands|H3N2|3C.2':0.000956830,'EPI_ISL_235288|2012.137|Human|Thailand|H3N2|3C.2':0.002403589)0.910:0.000961717,((('EPI_ISL_263247|2014.723|Human|Brazil|H3N2|3C.2':0.007771972,(('EPI_ISL_128253|2010.427|Human|Singapore|H3N2|3C.2':0.000958582,(('EPI_ISL_278942|2012.667|Human|Italy|H3N2|3C.2':0.004339561,(((('EPI_ISL_79320|2010.433|Human|Panama|H3N2|3C.2':0.0,'EPI_ISL_87952|2011.11|Human|Georgia|H3N2|3C.2':0.0):0.000000006,('EPI_ISL_93673|2010.973|Human|Mexico|H3N2|3C.2':0.000959658,('EPI_ISL_93663|2010.915|Human|Colombia|H3N2|3C.2':0.000000006,('EPI_ISL_93659|2010.693|Human|USA|H3N2|3C.2':0.001439323,'EPI_ISL_93682|2011.101|Human|Russia|H3N2|3C.2':0.003885280)0.000:0.000000006)0.779:0.000481242)0.785:0.000477712)0.000:0.000000006,(('EPI_ISL_235304|2011.781|Human|USA|H3N2|3C.2':0.003880779,(((('EPI_ISL_189079|2011.822|Human|Nicaragua|H3N2|3C.2':0.000479149,('EPI_ISL_189034|2011.811|Human|Nicaragua|H3N2|3C.2':0.001441684,'EPI_ISL_235222|2011.953|Human|USA|H3N2|nan':0.002888801)0.000:0.000000006)0.000:0.000000006,'EPI_ISL_119712|2012.126|Human|USA|H3N2|3C.2':0.001440066)0.000:0.000000006,'EPI_ISL_235305|2011.784|Human|USA|H3N2|3C.2':0.000000006)0.000:0.000000006,('EPI_ISL_235297|2011.756|Human|Honduras|H3N2|3C.2':0.000000006,'EPI_ISL_288797|2012.372|Human|Australia|H3N2|3C.2':0.002911297)0.841:0.000478926)0.845:0.000965821)0.887:0.000959175,'EPI_ISL_128255|2010.934|Human|Singapore|H3N2|3C.2':0.000963519)0.770:0.000476622)0.000:0.000000006,((('EPI_ISL_93678|2010.937|Human|Mexico|H3N2|3C.2':0.001439297,('EPI_ISL_91032|2011.041|Human|USA|H3N2|3C.2':0.000957848,(('EPI_ISL_129535|2012.486|Human|TheCaribbean|H3N2|3C.2':0.001441318,'EPI_ISL_149712|2011.984|Human|Sweden|H3N2|3C.2':0.000958080)0.000:0.000000006,((('EPI_ISL_4081160|2013.011|Human|USA|H3N2|3C.2':0.000479213,'EPI_ISL_189274|2013.016|Human|USA|H3N2|3C.2':0.000480108)0.988:0.002406859,'EPI_ISL_129905|2012.243|Human|Czech|H3N2|3C.2':0.002886268)0.000:0.000000006,'EPI_ISL_369551|2012.352|Human|USA|H3N2|3C.2':0.000959094)0.914:0.000478630)0.997:0.003854892)0.000:0.000000006)0.860:0.000000006,(('EPI_ISL_118540|2011.049|Human|USA|H3N2|3C.3a':0.000478665,('EPI_ISL_135260|2011.132|Human|USA|H3N2|3C.2':0.000000006,('EPI_ISL_87961|2011.003|Human|Canada|H3N2|3C.2':0.000957878,'EPI_ISL_187471|2010.989|Human|USA|H3N2|3C.2':0.000478450)0.000:0.000000006)0.000:0.000000006)0.974:0.001919683,(((((('EPI_ISL_91033|2011.074|Human|USA|H3N2|3C.2':0.000957826,'EPI_ISL_91140|2010.493|Human|Nicaragua|H3N2|3C.2':0.000000006)0.000:0.000000006,('EPI_ISL_235316|2011.967|Human|Japan|H3N2|3C.2':0.002402566,(('EPI_ISL_288245|2013.118|Human|Australia|H3N2|3C.2':0.004335895,(('EPI_ISL_139924|2013.137|Human|USA|H3N2|3C.2':0.002407881,('EPI_ISL_136444|2012.885|Human|USA|H3N2|3C.2':0.000000006,'EPI_ISL_189292|2013.03|Human|USA|H3N2|3C.2':0.000958468)0.865:0.000962222)0.764:0.000475906,'EPI_ISL_263304|2012.448|Human|Brazil|H3N2|3C.2':0.000957735)0.000:0.000000006)0.874:0.000478510,('EPI_ISL_188994|2012.683|Human|Nicaragua|H3N2|3C.2':0.003856743,('EPI_ISL_263132|2011.493|Human|Brazil|H3N2|3C.2':0.000000006,'EPI_ISL_263156|2012.566|Human|Brazil|H3N2|3C.2':0.007309982)0.978:0.002403483)0.000:0.000000006)0.743:0.000000006)0.913:0.000957918)0.441:0.000478484,'EPI_ISL_106847|2011.567|Human|PapuaNewGuinea|H3N2|3C.2':0.002888508)0.000:0.000000006,('EPI_ISL_149713|2012.284|Human|Sweden|H3N2|3C.2':0.006291776,'EPI_ISL_83691|2010.773|Human|China|H3N2|3C.2':0.000000006)0.848:0.000478411)0.000:0.000000006,(('EPI_ISL_93788|2010.995|Human|USA|H3N2|3C.2':0.001439054,('EPI_ISL_208786|2010.625|Human|Thailand|H3N2|3C.2':0.000000006,'EPI_ISL_208800|2011.093|Human|Thailand|H3N2|3C.2':0.001439743)0.895:0.000478737)0.000:0.000000006,'EPI_ISL_93486|2011.285|Human|USA|H3N2|nan':0.001920833)0.828:0.000478638)0.000:0.000000006,('EPI_ISL_152490|2010.822|Human|Peru|H3N2|3C.2':0.000478701,('EPI_ISL_152658|2010.789|Human|Peru|H3N2|3C.2':0.001438068,('EPI_ISL_235362|2012.027|Human|BosniaHerzegovina|H3N2|3C.2':0.000959965,'EPI_ISL_99771|2011.718|Human|Australia|H3N2|3C.2':0.000478059)0.944:0.001441250)0.000:0.000000006)0.000:0.000000006)0.000:0.000000006)1.000:0.000000006)0.000:0.000000006,((('EPI_ISL_94615|2011.123|Human|China|H3N2|3C.3a':0.000958233,('EPI_ISL_94555|2011.142|Human|China|H3N2|3C.2':0.001921022,'EPI_ISL_143020|2011.17|Human|Singapore|H3N2|3C.2':0.001918188)0.738:0.000484220)0.785:0.000478291,((('EPI_ISL_278803|2014.499|swine|Canada|H3N2|3C.3a':0.002877292,('EPI_ISL_152348|2012.257|Human|Peru|H3N2|3C.2':0.001919047,('EPI_ISL_235296|2012.011|Human|Chile|H3N2|3C.2':0.001438157,'EPI_ISL_235298|2011.915|Human|Chile|H3N2|3C.2':0.000000006)0.892:0.000960653)0.762:0.000000006)0.640:0.000955355,('EPI_ISL_152692|2011.668|Human|Peru|H3N2|3C.2':0.000461092,'EPI_ISL_152184|2011.647|Human|Peru|H3N2|3C.2':0.002910073)0.996:0.004390311)0.872:0.000959486,'EPI_ISL_87885|2010.997|Human|USA|H3N2|3C.2':0.001441795)0.000:0.000000006)0.867:0.000478488,'EPI_ISL_196404|2010.764|swine|Guatemala|H3N2|3C.2':0.002885390)0.000:0.000000006)0.000:0.000000006)0.000:0.000000006)0.925:0.000958048,'EPI_ISL_208775|2010.625|Human|Thailand|H3N2|3C.2':0.001919683)0.000:0.000000006)0.867:0.000000006,'EPI_ISL_79466|2010.468|Human|Cambodia|H3N2|3C.2':0.001919265)0.986:0.004473743)0.925:0.002414399,((((('EPI_ISL_63363|2007.773|Human|Korea|H3N2|3C.3a':0.002402182,('EPI_ISL_118369|2007.926|Human|VietNam|H3N2|3C.2':0.001918257,'EPI_ISL_118060|2007.912|Human|VietNam|H3N2|3C.3a':0.000000006)0.000:0.000000006)0.930:0.000957313,'EPI_ISL_94618|2011.236|Human|China|H3N2|3C.3a':0.002890828)0.000:0.000000006,((((('EPI_ISL_7756|2007.019|Human|USA|H3N2|3C.3a':0.004869993,('EPI_ISL_120389|2005.605|Human|Malaysia|H3N2|3C.3a':0.000000006,((((((('EPI_ISL_7634|2007.173|Human|USA|H3N2|3C.3a':0.004350786,'EPI_ISL_132412|2005.693|Human|Mexico|H3N2|3C.3a':0.001021850)0.731:0.000471772,(('EPI_ISL_117860|2005.627|Human|VietNam|H3N2|3C.3a':0.000955837,'EPI_ISL_117858|2005.545|Human|VietNam|H3N2|3C.3a':0.000000006)0.860:0.000477850,((('EPI_ISL_29489|2004.628|Human|HongKong|H3N2|3C.3a':0.000955951,('EPI_ISL_29484|2004.415|Human|HongKong|H3N2|3C.3a':0.000000006,'EPI_ISL_10119|2004.5|Human|Taiwan|H3N2|3C.3a':0.004396079)0.000:0.000000006)0.000:0.000000006,'EPI_ISL_98685|2004.617|Human|HongKong|H3N2|3C.3a':0.000479416)0.971:0.001435704,(('EPI_ISL_20992|2006.159|Human|USA|H3N2|3C.3a':0.0,'EPI_ISL_20983|2006.159|Human|USA|H3N2|3C.3a':0.0):0.000956866,((('EPI_ISL_302516|2009.09|Human|Mexico|H3N2|3C.3a':0.000958246,'EPI_ISL_132413|2003.915|Human|Mexico|H3N2|3C.3a':0.000000006)0.000:0.000000006,'EPI_ISL_90490|2006.255|Human|USA|H3N2|3C.2':0.003398390)0.000:0.000000006,('EPI_ISL_20999|2006.164|Human|USA|H3N2|3C.3a':0.000956559,'EPI_ISL_302515|2008.003|Human|Mexico|H3N2|3C.3a':0.001436715)0.000:0.000000006)0.000:0.000000006)0.837:0.000477849)0.000:0.000000006)0.500:0.000000006)0.000:0.000000006,'EPI_ISL_132415|2006.041|Human|Mexico|H3N2|3C.3a':0.001920761)0.000:0.000000006,((('EPI_ISL_154551|2005.5|Human|USA|H3N2|3C.3a':0.0,'EPI_ISL_154532|2005.5|Human|USA|H3N2|3C.3a':0.0,'EPI_ISL_14903566|2022.353|Human|USA|H3N2|3C.2a1b.2a.2a.3b':0.0):0.002881650,('EPI_ISL_132411|2005.693|Human|Mexico|H3N2|3C.3a':0.001441815,('EPI_ISL_98681|2005.268|Human|HongKong|H3N2|3C.3a':0.000000006,'EPI_ISL_33844|2005.255|Human|HongKong|H3N2|3C.3a':0.000000006)0.849:0.000956462)0.742:0.000000006)0.714:0.000000006,(('EPI_ISL_15589|2006.5|Human|Denmark|H3N2|3C.3a':0.0,'EPI_ISL_90498|2006.022|Human|Georgia|H3N2|3C.3a':0.0):0.000000006,'EPI_ISL_90485|2005.975|Human|USA|H3N2|3C.3a':0.000956657)0.895:0.000956551)0.000:0.000000006)0.000:0.000000006,('EPI_ISL_132409|2005.915|Human|Mexico|H3N2|nan':0.000000006,((((('EPI_ISL_29906|2007.003|Human|Taiwan|H3N2|3C.2':0.001922472,(('EPI_ISL_118008|2007.107|Human|VietNam|H3N2|3C.2':0.002406515,('EPI_ISL_7621|2007.077|Human|USA|H3N2|3C.2':0.000478601,('EPI_ISL_208783|2007.236|Human|Thailand|H3N2|3C.2':0.004871440,'EPI_ISL_208769|2007.337|Human|Thailand|H3N2|nan':0.002407351)0.931:0.001931159)0.000:0.000000006)0.000:0.000000006,'EPI_ISL_69392|2007.5|Human|Japan|H3N2|3C.2':0.001438345)0.886:0.000958455)0.883:0.000960420,'EPI_ISL_6406|2005.507|Human|Australia|H3N2|3C.2':0.000957255)0.000:0.000000006,('EPI_ISL_29270|2005.5|Human|China|H3N2|3C.3a':0.000478004,'EPI_ISL_6530|2005.526|Human|Australia|H3N2|3C.3a':0.000956666)0.000:0.000000006)1.000:0.000000006,('EPI_ISL_9199|2005.337|Human|NewZealand|H3N2|3C.3a':0.000477974,('EPI_ISL_6630|2005.518|Human|Australia|H3N2|3C.3a':0.000961584,'EPI_ISL_13228|2005.811|Human|Japan|H3N2|nan':0.001442859)0.754:0.000477027)0.000:0.000000006)0.000:0.000000006,'EPI_ISL_118419|2006.025|Human|VietNam|H3N2|3C.3a':0.002882687)0.003:0.000477887)0.752:0.000000052)0.000:0.000000006,(((('EPI_ISL_29494|2005.362|Human|HongKong|H3N2|3C.3a':0.000478334,'EPI_ISL_120392|2006.027|Human|Malaysia|H3N2|3C.3a':0.001436843)0.781:0.000478211,'EPI_ISL_9236|2005.392|Human|NewZealand|H3N2|3C.3a':0.000956137)0.000:0.000000006,('EPI_ISL_29273|2005.5|Human|China|H3N2|3C.3a':0.001435622,'EPI_ISL_120385|2005.118|Human|Malaysia|H3N2|3C.3a':0.001435241)0.724:0.000000006)0.000:0.000000006,'EPI_ISL_98702|2005.479|Human|HongKong|H3N2|3C.2':0.001919639)0.000:0.000000006)0.000:0.000000006,('EPI_ISL_132831|2009.644|Human|India|H1N2|nan':0.022209432,(('EPI_ISL_120364|2002.879|Human|Malaysia|H3N2|3C.2':0.000958059,((((((('EPI_ISL_5409|2000.604|Human|NewZealand|H3N2|3C.2':0.000958886,((((('EPI_ISL_115621|2000.014|Human|Netherlands|H3N2|3C.2':0.004829735,(('EPI_ISL_6641|1999.855|Human|USA|H3N2|3C.2':0.001437093,(('EPI_ISL_5198|2001.595|Human|NewZealand|H3N2|3C.2':0.001918413,('EPI_ISL_115622|2001.214|Human|Netherlands|H3N2|3C.2':0.000477962,'EPI_ISL_120362|1998.721|Human|Malaysia|H3N2|3C.2':0.000956507)0.000:0.000000006)0.820:0.000805913,(((((('EPI_ISL_8996|2003.071|Human|USA|H1N2|3C.2':0.000478910,(('EPI_ISL_15606|2003.5|Human|Denmark|H1N2|3C.2':0.001927951,'EPI_ISL_8266|2003.079|Human|USA|H1N2|3C.2':0.000478953)0.783:0.000000006,('EPI_ISL_9052|2003.5|Human|USA|H1N2|3C.2':0.001441955,'EPI_ISL_8653|2002.956|Human|USA|H1N2|3C.2':0.001441630)0.000:0.000000006)0.000:0.000000006)0.000:0.000000006,('EPI_ISL_8691|2003.033|Human|USA|H1N2|3C.2':0.001440759,'EPI_ISL_8205|2003.107|Human|USA|H1N2|3C.2':0.000478910)0.000:0.000000006)0.000:0.000000006,'EPI_ISL_9881|2003.5|swine|Canada|H1N2|nan':0.004342755)0.843:0.000478890,('EPI_ISL_8960|2003.326|Human|USA|H1N2|3C.2':0.000000006,'EPI_ISL_8702|2003.173|Human|USA|H1N2|3C.2':0.000958662)0.912:0.000958642)0.000:0.000000006,'EPI_ISL_8229|2003.112|Human|USA|H1N2|3C.2':0.000478696)0.994:0.003223927,('EPI_ISL_8703|2002.178|Human|USA|H1N2|3C.2':0.000477854,(('EPI_ISL_123189|2002.581|Human|USA|H0N0|nan':0.0,'EPI_ISL_6746|2002.249|Human|USA|H1N2|3C.2':0.0):0.000477754,('EPI_ISL_8694|2003.063|Human|USA|H1N2|3C.2':0.000956432,'EPI_ISL_8995|2003.055|Human|USA|H1N2|3C.2':0.000000006)1.000:0.004331374)0.000:0.000000006)0.757:0.000626348)0.936:0.001932727)0.954:0.002075854)0.310:0.000000006,'EPI_ISL_120351|1997.466|Human|Malaysia|H3N2|3C.2':0.000957553)0.000:0.000000006)0.000:0.000000006,(((('EPI_ISL_6466|2000.615|Human|Australia|H3N2|3C.2':0.000478404,'EPI_ISL_5112|1999.959|Human|NewZealand|H3N2|3C.2':0.000957333)0.000:0.000000006,('EPI_ISL_127600|2000.582|Human|Asia-Russia|H3N2|3C.2':0.000957780,'EPI_ISL_15597|2000.5|Human|Denmark|H3N2|3C.2':0.003375665)0.000:0.000000006)0.000:0.000000006,('EPI_ISL_5634|2000.5|Human|NewZealand|H3N2|3C.2':0.003364711,'EPI_ISL_6727|1999.948|Human|USA|H3N2|nan':0.000957500)0.000:0.000000006)0.000:0.000000006,'EPI_ISL_237795|2000.5|swine|Japan|H3N2|3C.2':0.001918279)0.920:0.000957482)0.831:0.000478184,'EPI_ISL_6362|1999.5|Human|Australia|H3N2|3C.2':0.000478074)0.000:0.000000006,('EPI_ISL_120349|1997.427|Human|Malaysia|H3N2|3C.2':0.001438094,('EPI_ISL_6662|2000.005|Human|USA|H3N2|3C.2':0.000959023,('EPI_ISL_6646|2000.005|Human|USA|H3N2|3C.2':0.0,'EPI_ISL_5074|2000.005|Human|USA|H3N2|3C.2':0.0):0.000478025)0.990:0.002887190)0.000:0.000000006)0.000:0.000000006,((((('EPI_ISL_115620|1998.956|Human|Netherlands|H3N2|nan':0.002402373,'EPI_ISL_8155|1999.019|Human|USA|H3N2|3C.2':0.000478466)0.000:0.000000006,(('EPI_ISL_120357|1998.395|Human|Malaysia|H3N2|3C.2':0.001918770,'EPI_ISL_120361|1999.058|Human|Malaysia|H3N2|3C.2':0.000478539)0.526:0.000000006,('EPI_ISL_29768|2003.06|swine|HongKong|H1N2|nan':0.016526137,(('EPI_ISL_120343|1996.784|Human|Malaysia|H3N2|3C.2':0.000959399,'EPI_ISL_120340|1996.699|Human|Malaysia|H3N2|3C.2':0.001447124)0.903:0.000959029,((('EPI_ISL_2674|1999.5|Human|Panama|H3N2|3C.2':0.000478363,(('EPI_ISL_8168|1999.088|Human|USA|H3N2|3C.2':0.0,'EPI_ISL_8223|1999.049|Human|USA|H3N2|3C.2':0.0):0.000000006,('EPI_ISL_6721|1998.989|Human|USA|H3N2|3C.2':0.000000006,('EPI_ISL_8164|1998.989|Human|USA|H3N2|3C.2':0.0,'EPI_ISL_6732|1998.989|Human|USA|H3N2|3C.2':0.0):0.000957191)0.921:0.000957660)0.000:0.000000006)0.000:0.000000006,('EPI_ISL_6173|2001.523|Human|Australia|H3N2|nan':0.007337685,(('EPI_ISL_6225|2000.5|Human|Australia|H3N2|3C.2':0.0,'EPI_ISL_5118|2000.686|Human|NewZealand|H3N2|3C.2':0.0):0.000000006,('EPI_ISL_5455|2001.312|Human|NewZealand|H3N2|3C.2':0.000000006,('EPI_ISL_115623|2001.216|Human|Netherlands|H3N2|3C.2':0.000477446,'EPI_ISL_5144|2001.43|Human|NewZealand|H3N2|3C.2':0.001435265)0.000:0.000000006)0.991:0.001916887)0.915:0.001446219)0.902:0.001437038)0.000:0.000000006,((('EPI_ISL_6729|2003.197|Human|USA|H3N2|nan':0.001927134,'EPI_ISL_6649|2003.134|Human|USA|H3N2|nan':0.001923200)0.941:0.001946666,(('EPI_ISL_6650|2003.096|Human|USA|H3N2|3C.2':0.0,'EPI_ISL_6719|2003.132|Human|USA|H3N2|3C.2':0.0):0.002349182,('EPI_ISL_503086|2003.581|Human|Chile|H3N2|3C.2':0.003308486,('EPI_ISL_110691|2003.173|Human|Netherlands|H3N2|3C.2':0.002408070,('EPI_ISL_503081|2003.581|Human|Chile|H3N2|nan':0.002410954,'EPI_ISL_107577|2003.923|Human|UK|H3N2|3C.2':0.001441916)0.000:0.000000006)0.762:0.000553521)0.945:0.002427285)0.911:0.001512200)0.934:0.001928221,(('EPI_ISL_8619|2001.986|Human|USA|H3N2|3C.2':0.001923377,('EPI_ISL_5063|2001.984|Human|USA|H3N2|3C.2':0.001440362,(('EPI_ISL_6519|2001.532|Human|Australia|H3N2|3C.2':0.001441813,'EPI_ISL_8704|2002.074|Human|USA|H3N2|3C.2':0.003856983)0.597:0.000000006,('EPI_ISL_7284|2001.74|Human|NewZealand|H3N2|3C.2':0.001443861,(('EPI_ISL_3764|2003.5|Human|Denmark|H3N2|3C.2':0.005314742,('EPI_ISL_90495|2002.088|Human|Georgia|H3N2|3C.2':0.001438348,('EPI_ISL_15596|2002.5|Human|Denmark|H3N2|3C.2':0.000478717,(('EPI_ISL_6712|2003.304|Human|USA|H3N2|3C.3a':0.0,'EPI_ISL_6730|2003.304|Human|USA|H3N2|3C.3a':0.0):0.002897967,((((('EPI_ISL_5016|2003.956|Human|USA|H3N2|3C.2':0.000000006,'EPI_ISL_6651|2004.014|Human|USA|H3N2|3C.2':0.000479094)0.907:0.000478955,'EPI_ISL_120368|2003.773|Human|Malaysia|H3N2|3C.2':0.001439313)0.000:0.000000006,'EPI_ISL_6202|2004.702|Human|Australia|H3N2|3C.3a':0.006793969)0.000:0.000000006,(('EPI_ISL_90504|2003.499|Human|Australia|H3N2|3C.2':0.000000006,'EPI_ISL_98691|2004.202|Human|HongKong|H3N2|3C.2':0.000000006)1.000:0.000000006,('EPI_ISL_9090|2003.625|Human|NewZealand|H3N2|3C.2':0.000958229,(('EPI_ISL_15595|2003.5|Human|Denmark|H3N2|3C.2':0.001442961,('EPI_ISL_107210|2003.819|Human|UK|H3N2|3C.2':0.000477727,'EPI_ISL_107405|2003.882|Human|UK|H3N2|nan':0.000960152)0.875:0.000959434)0.963:0.001928471,(('EPI_ISL_91023|2004.022|Human|USA|H3N2|3C.2':0.000000006,('EPI_ISL_5036|2003.901|Human|USA|H3N2|3C.2':0.001439277,'EPI_ISL_29479|2004.117|Human|HongKong|H3N2|3C.2':0.001924835)0.730:0.000000006)0.000:0.000000006,'EPI_ISL_132414|2003.953|Human|Mexico|H3N2|3C.2':0.000000006)0.844:0.000478790)0.000:0.000000006)0.000:0.000000006)0.000:0.000000006)0.000:0.000000006,('EPI_ISL_5056|2003.83|Human|USA|H3N2|3C.2':0.001444155,('EPI_ISL_503100|2004.582|Human|Chile|H3N2|3C.2':0.001925900,(('EPI_ISL_6742|2003.879|Human|USA|H3N2|3C.2':0.0,'EPI_ISL_91065|2003.926|Human|Georgia|H3N2|3C.2':0.0,'EPI_ISL_90478|2004.052|Human|Georgia|H3N2|3C.2':0.0):0.000000006,('EPI_ISL_6705|2003.975|Human|USA|H3N2|3C.2':0.000959637,'EPI_ISL_5088|2004.033|Human|USA|H3N2|3C.2':0.000479353)0.000:0.000000006)0.000:0.000000006)0.787:0.000480997)0.786:0.000478435)0.877:0.000961290)0.880:0.000959079)0.000:0.000000006)0.754:0.000000006)0.192:0.000479519,('EPI_ISL_6679|2002.096|Human|USA|H3N2|3C.2':0.000960434,'EPI_ISL_5059|2002.173|Human|USA|H3N2|3C.2':0.000959711)0.785:0.000478750)0.759:0.000475792)0.897:0.000966191)0.000:0.000000006)0.282:0.000000006)0.066:0.000478988,((((('EPI_ISL_10114|2002.5|Human|Taiwan|H3N2|3C.2':0.004375792,('EPI_ISL_5024|2004.096|Human|USA|H3N2|3C.2':0.000478971,('EPI_ISL_107710|2003.915|Human|UK|H3N2|3C.2':0.000480093,('EPI_ISL_503078|2004.582|Human|Chile|H3N2|3C.2':0.002405668,('EPI_ISL_113069|2003.732|Human|Netherlands|H3N2|3C.2':0.000958872,'EPI_ISL_6659|2003.956|Human|USA|H3N2|3C.2':0.001440119)0.000:0.000000006)0.899:0.000959706)0.000:0.000000006)0.980:0.002912169)0.741:0.000459787,'EPI_ISL_6635|2003.093|Human|USA|H3N2|3C.2':0.001921317)0.000:0.000000006,('EPI_ISL_28851|2002.918|Human|Italy|H3N2|3C.2':0.000478784,'EPI_ISL_28852|2003.811|Human|Italy|H3N2|3C.2':0.000000006)0.847:0.000478963)0.836:0.000478932,('EPI_ISL_5064|2001.997|Human|USA|H3N2|3C.2':0.001439598,('EPI_ISL_503092|2001.581|Human|Chile|H3N2|3C.2':0.000479515,'EPI_ISL_503112|2001.581|Human|Chile|H3N2|nan':0.001440865)0.780:0.000479216)0.000:0.000000006)0.000:0.000000006,(('EPI_ISL_9231|2002.493|Human|NewZealand|H3N2|3C.2':0.001494546,'EPI_ISL_151020|2009.729|swine|Canada|H3N2|nan':0.023101673)0.738:0.000426945,(('EPI_ISL_115625|2003.5|Human|Finland|H3N2|3C.2':0.0,'EPI_ISL_115624|2002.153|Human|Netherlands|H3N2|3C.2':0.0):0.001440220,('EPI_ISL_6683|2003.258|Human|USA|H3N2|3C.2':0.003384664,'EPI_ISL_6178|2002.515|Human|Australia|H3N2|3C.2':0.001446612)0.741:0.000474257)0.000:0.000000006)0.953:0.000958825)0.758:0.000480366)0.973:0.002912946)0.995:0.003890676)0.000:0.000000006)0.274:0.000940025)0.861:0.000979801)0.000:0.000000006)0.000:0.000000006,(('EPI_ISL_5092|1998.033|Human|USA|H3N2|3C.2':0.000958525,('EPI_ISL_8975|1997.91|Human|USA|H3N2|3C.2':0.000000006,'EPI_ISL_5091|1997.959|Human|USA|H3N2|3C.2':0.000958099)0.000:0.000000006)0.930:0.001446750,(('EPI_ISL_8976|1997.918|Human|USA|H3N2|3C.2':0.001437779,'EPI_ISL_9023|1998.068|Human|USA|H3N2|3C.2':0.001444989)0.920:0.001450038,(((('EPI_ISL_120339|1996.503|Human|Malaysia|H3N2|3C.3a':0.000959232,('EPI_ISL_5484|1996.959|Human|USA|H3N2|3C.2':0.000960743,'EPI_ISL_5389|1996.978|Human|USA|H3N2|3C.2':0.001446280)0.784:0.000476926)0.000:0.000000006,(('EPI_ISL_5154|1996.945|Human|USA|H3N2|3C.2':0.003373585,('EPI_ISL_27599|1997.014|Human|Italy|H3N2|nan':0.001918776,((('EPI_ISL_5224|1996.945|Human|USA|H3N2|3C.3a':0.0,'EPI_ISL_5153|1997.005|Human|USA|H3N2|3C.3a':0.0):0.001438179,('EPI_ISL_5388|1996.962|Human|USA|H3N2|3C.3a':0.000956092,('EPI_ISL_115772|1998.036|Human|Netherlands|H3N2|3C.3a':0.000957155,('EPI_ISL_9019|1998.192|Human|USA|H3N2|3C.3a':0.002400920,'EPI_ISL_9005|1998.011|Human|USA|H3N2|3C.3a':0.000957304)0.000:0.000000006)0.968:0.001919793)0.745:0.000482198)0.777:0.000478119,('EPI_ISL_127594|1996.582|Human|SouthAfrica|H3N2|3C.2':0.001437877,'EPI_ISL_120348|1997.416|Human|Malaysia|H3N2|3C.2':0.002883076)0.000:0.000000006)0.000:0.000000006)0.788:0.000478684)0.745:0.000479741,(((('EPI_ISL_115511|1995.885|Human|France|H3N2|3C.3a':0.001441264,(('EPI_ISL_5309|1995.951|Human|USA|H3N2|3C.3a':0.000478934,'EPI_ISL_5307|1996.044|Human|USA|H3N2|3C.3a':0.000000006)0.929:0.001446194,('EPI_ISL_5293|1995.907|Human|USA|H3N2|3C.3a':0.000000006,'EPI_ISL_5301|1996.025|Human|USA|H3N2|3C.3a':0.000959230)0.922:0.001438741)0.900:0.001446811)0.932:0.001940375,((('EPI_ISL_115358|1993.5|Human|France|H3N2|3C.2':0.003389543,(('EPI_ISL_114871|1992.749|Human|Sweden|H3N2|3C.2':0.000479866,((((('EPI_ISL_5391|1996.164|Human|USA|H3N2|3C.3a':0.000480779,'EPI_ISL_5303|1996.038|Human|USA|H3N2|3C.3a':0.000962302)0.958:0.001989443,('EPI_ISL_5516|1994.967|Human|USA|H3N2|3C.3a':0.001924816,((('EPI_ISL_5487|1995.027|Human|USA|H3N2|3C.3a':0.000479847,'EPI_ISL_5378|1994.995|Human|USA|H3N2|3C.3a':0.000479815)0.000:0.000000006,('EPI_ISL_5398|1994.934|Human|USA|H3N2|3C.3a':0.000000006,'EPI_ISL_115512|1995.027|Human|Netherlands|H3N2|3C.3a':0.000960210)0.000:0.000000006)0.000:0.000000006,('EPI_ISL_5440|1995.058|Human|USA|H3N2|3C.3a':0.000479735,'EPI_ISL_5517|1995.195|Human|USA|H3N2|3C.3a':0.001442771)0.000:0.000000006)0.870:0.000000006)0.342:0.000905858)0.988:0.003430320,('EPI_ISL_5486|1994.918|Human|USA|H3N2|nan':0.003375071,('EPI_ISL_115565|1996.751|Human|HongKong|H3N2|3C.3a':0.002408418,'EPI_ISL_127589|1994.581|Human|SouthAfrica|H3N2|3C.3a':0.001921968)0.000:0.000000006)0.754:0.000505313)1.000:0.006786721,((('EPI_ISL_5550|1993.17|Human|USA|H3N2|3C.3a':0.000000006,((((((('EPI_ISL_9880|2003.5|swine|Canada|H1N1|nan':0.003864248,((('EPI_ISL_115513|1996.5|Human|Switzerland|H3N2|3C.3a':0.000961528,'EPI_ISL_503061|1996.582|Human|Chile|H3N2|3C.3a':0.001924463)0.000:0.000000006,('EPI_ISL_1715|1997.5|swine|Canada|H3N2|3C.3a':0.002913215,('EPI_ISL_115566|1996.817|Human|France|H3N2|3C.3a':0.000000006,('EPI_ISL_9883|2004.5|swine|Canada|H1N1|6B.1':0.013119609,'EPI_ISL_65306|2004.5|swine|Canada|H1N1|nan':0.008489726)0.897:0.001783576)0.781:0.001448242)0.958:0.002419452)0.953:0.001922219,'EPI_ISL_120335|1995.737|Human|Malaysia|H3N2|3C.3a':0.001926235)0.000:0.000000006)0.741:0.000471137,'EPI_ISL_115514|1996.148|Human|HongKong|H3N2|3C.3a':0.002906964)0.985:0.002927843,(('EPI_ISL_5221|1996.923|Human|USA|H3N2|3C.3a':0.001463247,('EPI_ISL_120345|1996.978|Human|Malaysia|H3N2|3C.3a':0.001445422,('EPI_ISL_5157|1997.003|Human|USA|H3N2|3C.3a':0.001445638,('EPI_ISL_5289|1996.945|Human|USA|H3N2|3C.3a':0.000479280,('EPI_ISL_5150|1997.014|Human|USA|H3N2|3C.3a':0.000000006,('EPI_ISL_5152|1996.918|Human|USA|H3N2|3C.3a':0.000479306,'EPI_ISL_5158|1997.162|Human|USA|H3N2|3C.3a':0.000959405)0.000:0.000000006)0.000:0.000000006)0.762:0.000480345)0.888:0.000961506)0.846:0.000942057)0.999:0.007352610,(('EPI_ISL_115460|1995.5|Human|Finland|H3N2|3C.3a':0.000479495,'EPI_ISL_29471|1995.071|Human|Italy|H3N2|nan':0.000479472)0.000:0.000000006,('EPI_ISL_5393|1996.057|Human|USA|H3N2|3C.3a':0.001441893,((('EPI_ISL_5298|1995.964|Human|USA|H3N2|3C.3a':0.0,'EPI_ISL_5297|1995.989|Human|USA|H3N2|3C.3a':0.0,'EPI_ISL_5299|1996.025|Human|USA|H3N2|3C.3a':0.0):0.000000006,'EPI_ISL_5316|1995.992|Human|USA|H3N2|3C.3a':0.000479923)0.958:0.001442228,(('EPI_ISL_115461|1995.5|Human|Finland|H3N2|3C.3a':0.000962423,'EPI_ISL_5436|1996.249|Human|USA|H3N2|3C.3a':0.001445340)0.941:0.001444641,'EPI_ISL_115567|1996.079|Human|Netherlands|H3N2|3C.3a':0.001924997)0.000:0.000000006)0.322:0.000480180)0.794:0.000479984)0.772:0.000477703)0.772:0.000466481)0.986:0.002908406,(('EPI_ISL_173280|1993.5|Human|Australia|H3N2|nan':0.001439401,(('EPI_ISL_5579|1994.036|Human|USA|H3N2|nan':0.0,'EPI_ISL_5445|1994.044|Human|USA|H3N2|nan':0.0):0.003371969,('EPI_ISL_5661|1993.184|Human|USA|H3N2|3C.3a':0.000000006,'EPI_ISL_5606|1993.23|Human|USA|H3N2|3C.3a':0.000479042)0.991:0.002404235)0.000:0.000000006)0.289:0.000000006,('EPI_ISL_115300|1993.5|Human|Spain|H3N2|3C.3a':0.000480675,'EPI_ISL_115304|1993.5|Human|Spain|H3N2|nan':0.000479788)0.783:0.000478438)0.000:0.000000006)0.000:0.000000006,('EPI_ISL_115414|1994.584|Human|HongKong|H3N2|nan':0.002896463,('EPI_ISL_115463|1995.063|Human|HongKong|H3N2|3C.3a':0.001921019,('EPI_ISL_120334|1995.501|Human|Malaysia|H3N2|nan':0.003372781,(('EPI_ISL_5382|1995.063|Human|USA|H3N2|3C.3a':0.000478909,('EPI_ISL_5439|1995.099|Human|USA|H3N2|3C.3a':0.001439639,'EPI_ISL_5520|1995.132|Human|USA|H3N2|3C.3a':0.000958529)0.000:0.000000006)0.000:0.000000006,'EPI_ISL_115462|1995.085|Human|Switzerland|H3N2|3C.3a':0.000959324)0.952:0.001439947)0.000:0.000000006)0.988:0.003382143)0.755:0.000476154)0.829:0.000478347,('EPI_ISL_27622|1993.5|Human|China|H3N2|3C.3a':0.000958299,((('EPI_ISL_127588|1992.582|Human|China|H3N2|nan':0.001921102,('EPI_ISL_8989|1994.5|Human|China|H3N2|3C.3a':0.000479030,'EPI_ISL_835|1993.5|Human|China|H3N2|nan':0.000000006)0.824:0.000478903)0.000:0.000000006,('EPI_ISL_5607|1993.252|Human|USA|H3N2|nan':0.001924425,'EPI_ISL_5675|1993.17|Human|USA|H3N2|nan':0.000000006)0.978:0.001439255)0.851:0.000478730,('EPI_ISL_115305|1993.123|Human|Netherlands|H3N2|3C.3a':0.000957970,'EPI_ISL_114350|1993.014|Human|Singapore|H3N2|3C.3a':0.000481479)0.877:0.000959645)0.000:0.000000006)0.000:0.000000006)0.797:0.000478894,'EPI_ISL_115040|1993.5|Human|Japan|H3N2|3C.3a':0.000959824)0.806:0.000479609)0.930:0.000958001,('EPI_ISL_114867|1992.12|Human|Sweden|H3N2|3C.3a':0.000479235,(('EPI_ISL_115354|1993.173|Human|Netherlands|H3N2|3C.3a':0.000962392,'EPI_ISL_115301|1993.5|Human|Spain|H3N2|3C.3a':0.000959826)0.897:0.000961200,('EPI_ISL_8696|1992.5|Human|HongKong|H3N2|3C.3a':0.000479632,'EPI_ISL_114873|1992.541|Human|Australia|H3N2|3C.3a':0.000479498)0.000:0.000000006)0.840:0.000479262)0.000:0.000000006)0.927:0.000958630,('EPI_ISL_114502|1991.704|Human|UK|H3N2|3C.3a':0.000480980,(('EPI_ISL_114761|1991.915|Human|France|H3N2|nan':0.001926502,('EPI_ISL_114659|1992.025|Human|Netherlands|H3N2|nan':0.002412032,((('EPI_ISL_114608|1991.964|Human|Netherlands|H3N2|3C.3a':0.0,'EPI_ISL_114657|1992.036|Human|Spain|H3N2|3C.3a':0.0):0.000481412,('EPI_ISL_110952|1992.5|Human|Netherlands|H3N2|3C.3a':0.001444569,'EPI_ISL_114707|1991.989|Human|Spain|H3N2|3C.3a':0.000481803)0.763:0.000478357)0.867:0.000963657,(('EPI_ISL_115769|1989.5|Human|China|H3N2|3C.3a':0.000480020,(('EPI_ISL_114454|1990.5|Human|China|H3N2|nan':0.001462282,('EPI_ISL_114660|1991.964|Human|Netherlands|H3N2|nan':0.006483977,('EPI_ISL_5475|1993.09|Human|USA|H3N2|3C.3a':0.002435136,('EPI_ISL_114610|1992.5|Human|China|H3N2|3C.3a':0.000481082,('EPI_ISL_114868|1992.833|Human|Sweden|H3N2|3C.3a':0.001445546,'EPI_ISL_115413|1993.5|Human|Japan|H3N2|3C.3a':0.000961062)0.895:0.000965011)0.731:0.000456526)0.999:0.007525153)0.717:0.000297840)0.971:0.002441400,(('EPI_ISL_114296|1988.5|Human|UK|H3N2|3C.3a':0.000960762,(('EPI_ISL_114401|1989.5|Human|NewZealand|H3N2|3C.3a':0.000000006,'EPI_ISL_114398|1989.5|Human|Singapore|H3N2|3C.3a':0.001444193)0.917:0.000480277,('EPI_ISL_110907|1989.5|Human|Switzerland|H3N2|3C.3a':0.001450028,('EPI_ISL_114453|1990.5|Human|USA|H3N2|3C.3a':0.001447239,'EPI_ISL_114452|1990.5|Human|USA|H3N2|3C.3a':0.001446266)0.987:0.003917151)0.992:0.003881909)0.000:0.000000006)0.000:0.000000006,('EPI_ISL_25040|1988.096|Human|Italy|H3N2|nan':0.001940756,(((((('EPI_ISL_115768|1988.5|Human|USA|H3N2|3C.3a':0.002410780,(('EPI_ISL_9286|1990.5|Human|USA|H3N2|nan':0.002411607,('EPI_ISL_114345|1989.5|Human|USA|H3N2|3C.3a':0.001444643,'EPI_ISL_114458|1991.5|Human|Australia|H3N2|3C.3a':0.000000006)0.863:0.000960191)0.748:0.000487836,(('EPI_ISL_114349|1989.959|Human|Netherlands|H3N2|nan':0.000000006,('EPI_ISL_114348|1989.948|Human|Netherlands|H3N2|3C.3a':0.001442732,('EPI_ISL_25042|1990.047|Human|Italy|H3N2|3C.3a':0.000481144,'EPI_ISL_114455|1990.5|Human|Japan|H3N2|3C.3a':0.002413936)0.763:0.000479762)0.000:0.000000006)0.000:0.000000006,'EPI_ISL_114503|1991.5|Human|Switzerland|H3N2|3C.3a':0.003864045)0.871:0.000958395)0.989:0.002898683)0.000:0.000000006,'EPI_ISL_114399|1989.5|Human|Australia|H3N2|nan':0.000961778)0.918:0.000480337,('EPI_ISL_8671|1988.5|Human|HongKong|H3N2|3C.3a':0.002422859,('EPI_ISL_114298|1988.5|Human|Sweden|H3N2|3C.3a':0.000000006,'EPI_ISL_114295|1988.5|Human|USA|H3N2|3C.3a':0.000480480)0.990:0.003904257)0.964:0.002429083)0.000:0.000000006,((((('EPI_ISL_114249|1985.5|Human|Sweden|H3N2|3C.3a':0.001926885,('EPI_ISL_9283|1986.5|Human|USA|H3N2|nan':0.000479128,'EPI_ISL_8198|1986.5|Human|USA|H3N2|nan':0.000000006)0.944:0.001928420)0.877:0.000962624,('EPI_ISL_114293|1986.5|Human|USA|H3N2|3C.3a':0.007785726,('EPI_ISL_114250|1985.5|Human|NewZealand|H3N2|nan':0.001440752,'EPI_ISL_114246|1985.5|Human|UK|H3N2|3C.3a':0.000000006)0.000:0.000000006)0.916:0.000959246)0.000:0.000000006,((('EPI_ISL_114248|1985.085|Human|Netherlands|H3N2|nan':0.001440630,'EPI_ISL_9250|1985.5|Human|USA|H3N2|nan':0.000000006)0.878:0.000965965,((('EPI_ISL_76486|1982.414|Human|Philippines|H3N2|3C.3a':0.006338227,(('EPI_ISL_114198|1980.915|Human|Netherlands|H3N2|3C.3a':0.001924795,(('EPI_ISL_9252|1980.5|Human|USA|H3N2|3C.3a':0.000480007,(('EPI_ISL_9146|1980.5|Human|USA|H3N2|3C.3a':0.0,'EPI_ISL_9147|1981.5|Human|USA|H3N2|3C.3a':0.0):0.000000006,'EPI_ISL_9055|1980.5|Human|USA|H3N2|3C.3a':0.000479954)0.762:0.000000006)0.967:0.001930011,('EPI_ISL_114199|1981.5|Human|France|H3N2|3C.3a':0.001924263,((('EPI_ISL_115698|1979.5|Human|Thailand|H3N2|3C.3a':0.000000006,'EPI_ISL_10250|1979.5|Human|Thailand|H3N2|nan':0.000479296)0.000:0.000000006,(('EPI_ISL_6876|1978.5|Human|USA|H3N2|nan':0.002914044,(('EPI_ISL_7073|1979.5|Human|Russia|H1N1|nan':0.001921700,('EPI_ISL_8078|1978.5|Human|USA|H1N1|nan':0.000959467,('EPI_ISL_6833|1979.5|Human|USA|H1N1|nan':0.000000006,('EPI_ISL_7050|1978.5|Human|USA|H1N1|nan':0.000959225,'EPI_ISL_7789|1979.5|Human|USA|H1N1|nan':0.000959292)0.000:0.000000006)0.000:0.000000006)0.721:0.000000006)0.967:0.002419064,((('EPI_ISL_114197|1977.5|Human|USA|H3N2|3C.3a':0.000000006,('EPI_ISL_123156|1988.582|Human|Australia|H1N1|nan':0.0,'EPI_ISL_123180|1999.581|Human|NewZealand|H1N1|nan':0.0):0.000480238)0.000:0.000000006,('EPI_ISL_9032|1978.5|Human|USA|H3N2|3C.3a':0.000479836,(('EPI_ISL_9030|1978.5|Human|USA|H3N2|3C.3a':0.0,'EPI_ISL_6888|1978.5|Human|USA|H3N2|3C.3a':0.0,'EPI_ISL_9031|1978.5|Human|USA|H3N2|3C.3a':0.0,'EPI_ISL_9145|1978.5|Human|USA|H3N2|3C.3a':0.0):0.000000006,(('EPI_ISL_9049|1977.5|Human|USA|H3N2|3C.3a':0.000479921,('EPI_ISL_9035|1977.5|Human|USA|H3N2|3C.3a':0.0,'EPI_ISL_9036|1977.5|Human|USA|H3N2|3C.3a':0.0):0.000000006)0.928:0.000960981,'EPI_ISL_5136|1980.5|swine|USA|H3N2|3C.3a':0.000961435)0.000:0.000000006)0.000:0.000000006)0.844:0.000479842)0.999:0.005862259,('EPI_ISL_124886|1976.5|Human|Netherlands|H3N2|nan':0.002902834,((('EPI_ISL_9033|1974.5|Human|USA|H3N2|3C.3a':0.000479070,'EPI_ISL_9046|1974.5|Human|USA|H3N2|3C.3a':0.000000006)0.844:0.000479047,('EPI_ISL_6977|1975.5|Human|USA|H3N2|3C.3a':0.001439703,'EPI_ISL_9047|1974.5|Human|USA|H3N2|3C.3a':0.000959298)0.000:0.000000006)0.860:0.000479126,('EPI_ISL_113921|1975.5|Human|Netherlands|H3N2|3C.2a4':0.000959343,'EPI_ISL_9057|1974.5|Human|HongKong|H3N2|nan':0.001440950)0.000:0.000000006)0.962:0.002420882)0.853:0.000945052)0.963:0.002429623)0.896:0.001444188)0.999:0.005374524,(('EPI_ISL_8952|1980.5|Human|HongKong|H3N2|nan':0.000959164,('EPI_ISL_9038|1982.5|Human|China|H3N2|nan':0.000962410,('EPI_ISL_8954|1982.5|Human|HongKong|H3N2|nan':0.002429099,'EPI_ISL_9050|1983.5|Human|China|H3N2|nan':0.001944062)0.767:0.000463099)0.865:0.000963919)0.754:0.000480029,'EPI_ISL_8972|1980.5|Human|China|H3N2|nan':0.002898656)0.755:0.000475685)0.886:0.000966182)0.977:0.001439722,('EPI_ISL_114200|1982.5|Human|Netherlands|H3N2|nan':0.000480169,('EPI_ISL_173279|1982.5|Human|Australia|H3N2|nan':0.000960617,('EPI_ISL_110863|1982.5|Human|NewZealand|H0N0|nan':0.000479768,'EPI_ISL_114245|1983.5|Human|Norway|H3N2|nan':0.002405347)0.000:0.000000006)0.772:0.000480627)0.998:0.004866098)0.000:0.000000006)0.772:0.000476682)0.751:0.000490690)0.951:0.001922611,('EPI_ISL_115699|1982.247|Human|Netherlands|H3N2|3C.3a':0.002410539,'EPI_ISL_114201|1982.915|Human|Netherlands|H3N2|nan':0.004839329)0.708:0.000000006)0.746:0.000476547)0.859:0.000963524,((('EPI_ISL_8987|1984.5|Human|HongKong|H3N2|nan':0.000961740,'EPI_ISL_8670|1985.5|Human|HongKong|H3N2|nan':0.001925976)0.000:0.000000006,('EPI_ISL_8674|1985.5|Human|HongKong|H3N2|nan':0.002892492,('EPI_ISL_9282|1985.5|Human|USA|H3N2|nan':0.001923852,'EPI_ISL_9216|1984.5|Human|China|H3N2|nan':0.000000006)0.000:0.000000006)0.814:0.000479565)0.998:0.004369220,'EPI_ISL_8697|1983.5|Human|HongKong|H3N2|nan':0.000476527)0.929:0.001447412)0.000:0.000000006,('EPI_ISL_5105|1983.5|Human|USA|H3N2|nan':0.002417782,('EPI_ISL_114247|1985.5|Human|Netherlands|H3N2|3C.3a':0.002400389,(('EPI_ISL_5395|1985.5|Human|USA|H3N2|3C.3a':0.0,'EPI_ISL_6221|1986.5|Human|USA|H3N2|3C.3a':0.0,'EPI_ISL_5372|1986.5|Human|USA|H3N2|3C.3a':0.0):0.000000006,'EPI_ISL_6889|1986.5|Human|USA|H3N2|3C.3a':0.000480530)0.969:0.002441729)0.986:0.003910105)0.386:0.000473285)0.999:0.006318965)0.921:0.001439558,('EPI_ISL_124928|1986.581|Human|Russia|H3N2|3C.3a':0.0,'EPI_ISL_937|1986.5|Human|Russia|H3N2|nan':0.0):0.003859076)0.000:0.000000006)0.000:0.000000006,'EPI_ISL_114297|1988.164|Human|Netherlands|H3N2|3C.3a':0.005330390)0.758:0.000479658,'EPI_ISL_8672|1985.5|Human|HongKong|H3N2|nan':0.000479658)1.000:0.004847973)0.000:0.000000006,('EPI_ISL_9284|1988.5|Human|USA|H3N2|3C.3a':0.001444348,('EPI_ISL_115700|1988.5|Human|Australia|H3N2|3C.3a':0.000000006,(('EPI_ISL_5310|1988.5|Human|USA|H3N2|3C.3a':0.000481973,'EPI_ISL_9285|1988.5|Human|USA|H3N2|nan':0.000961788)0.778:0.000480240,'EPI_ISL_8675|1987.5|Human|HongKong|H3N2|3C.3a':0.000961670)0.000:0.000000006)0.000:0.000000006)0.916:0.000961972)0.000:0.000000006,('EPI_ISL_114346|1989.5|Human|UK|H3N2|3C.3a':0.003401829,'EPI_ISL_114294|1987.5|Human|China|H3N2|nan':0.001943279)0.747:0.000468636)0.915:0.001441016)0.971:0.002905024)0.865:0.000963828)0.927:0.001447704)0.782:0.000480431,(('EPI_ISL_33841|1991.964|Human|Italy|H3N2|nan':0.003422021,('EPI_ISL_25044|1991.978|Human|Italy|H3N2|3C.3a':0.002426011,((('EPI_ISL_114656|1992.254|Human|USA|H3N2|3C.3a':0.001930791,'EPI_ISL_114816|1992.262|Human|Australia|H3N2|3C.3a':0.000480561)0.000:0.000000006,(('EPI_ISL_114705|1992.022|Human|Netherlands|H3N2|3C.3a':0.0,'EPI_ISL_114612|1992.254|Human|USA|H3N2|3C.3a':0.0):0.000000006,('EPI_ISL_114505|1991.945|Human|France|H3N2|3C.3a':0.000481213,'EPI_ISL_114611|1992.038|Human|Switzerland|H3N2|3C.3a':0.000481574)0.784:0.000480793)0.000:0.000000006)0.736:0.000000006,'EPI_ISL_114655|1992.254|Human|USA|H3N2|3C.3a':0.000480431)0.876:0.000969362)0.754:0.000445764)0.990:0.003903035,('EPI_ISL_114456|1990.5|Human|Australia|H3N2|3C.3a':0.001927462,'EPI_ISL_114457|1990.5|Human|NewZealand|H3N2|3C.3a':0.000000006)0.964:0.001442771)0.000:0.000000006)0.994:0.003875333)0.967:0.002899705)0.000:0.000000006)0.000:0.000000006,('EPI_ISL_114812|1992.5|Human|France|H3N2|3C.3a':0.002425616,'EPI_ISL_115770|1991.5|Human|UK|H3N2|nan':0.002909655)0.745:0.000470836)0.942:0.001442240)0.757:0.000478585)0.000:0.000000006)0.867:0.000479141,'EPI_ISL_114814|1992.5|Human|France|H3N2|nan':0.001443430)0.000:0.000000006)0.000:0.000000006,'EPI_ISL_115041|1993.5|Human|Netherlands|H3N2|3C.2':0.001441674)0.879:0.000954901)0.877:0.000972549,'EPI_ISL_115408|1993.5|Human|UK|H3N2|nan':0.001445796)0.157:0.000476229,('EPI_ISL_115355|1993.929|Human|Netherlands|H3N2|3C.3a':0.000479195,(('EPI_ISL_5527|1994.121|Human|USA|H3N2|3C.3a':0.002892960,(('EPI_ISL_5442|1994.03|Human|USA|H3N2|3C.3a':0.001440451,'EPI_ISL_5444|1994.573|Human|USA|H3N2|3C.3a':0.001922878)0.406:0.000000006,(('EPI_ISL_5575|1994.107|Human|USA|H3N2|3C.3a':0.000959314,('EPI_ISL_115112|1993.912|Human|France|H3N2|3C.3a':0.000959110,'EPI_ISL_115409|1993.5|Human|UK|H3N2|3C.3a':0.000958997)0.000:0.000000006)0.864:0.000479282,('EPI_ISL_115458|1994.011|Human|Netherlands|H3N2|3C.3a':0.001950032,'EPI_ISL_5396|1994.838|Human|USA|H3N2|nan':0.005861805)0.846:0.000942168)0.000:0.000000006)0.000:0.000000006)0.945:0.001443344,'EPI_ISL_5524|1994.082|Human|USA|H3N2|3C.3a':0.000961928)0.756:0.000478919)0.654:0.000000006)0.994:0.004364909)0.863:0.000952357,('EPI_ISL_115515|1996.172|Human|HongKong|H3N2|nan':0.002891484,'EPI_ISL_120337|1996.464|Human|Malaysia|H3N2|3C.3a':0.004841635)0.000:0.000000006)0.776:0.000480034,(('EPI_ISL_115771|1996.5|Human|Australia|H3N2|3C.3a':0.001440003,('EPI_ISL_5205|1996.937|Human|USA|H3N2|3C.3a':0.000478803,('EPI_ISL_5204|1996.997|Human|USA|H3N2|3C.3a':0.000479369,'EPI_ISL_5180|1997.058|Human|USA|H3N2|3C.3a':0.000962187)0.777:0.000481390)0.898:0.000961110)0.000:0.000000006,('EPI_ISL_5173|1997.014|Human|USA|H3N2|3C.3a':0.000959243,'EPI_ISL_5216|1996.948|Human|USA|H3N2|3C.3a':0.001441371)0.000:0.000000006)0.871:0.000961367)0.803:0.000478943)0.804:0.000479357)0.916:0.000478378,((('EPI_ISL_8184|1999.068|Human|USA|H3N2|3C.2':0.000478501,'EPI_ISL_120342|1996.732|Human|Malaysia|H3N2|3C.2':0.003375579)0.812:0.000480842,('EPI_ISL_8685|1999.058|Human|USA|H3N2|3C.2':0.001921816,'EPI_ISL_8183|1999.093|Human|USA|H3N2|3C.2':0.003376176)0.000:0.000000006)1.000:0.007779970,'EPI_ISL_115563|1996.546|Human|HongKong|H3N2|3C.2':0.000000006)0.000:0.000000006)1.000:0.003371139,('EPI_ISL_115568|1997.581|Human|NewZealand|H3N2|3C.2':0.000000006,('EPI_ISL_115619|1997.975|Human|Netherlands|H3N2|3C.2':0.000959228,((('EPI_ISL_8956|1999.036|Human|USA|H3N2|3C.2':0.000481643,'EPI_ISL_9882|2004.5|swine|Canada|H1N2|nan':0.009348774)0.748:0.000477431,('EPI_ISL_115773|1999.748|Human|Netherlands|H3N2|3C.2':0.000479646,('EPI_ISL_6678|1999.756|Human|USA|H3N2|3C.2':0.0,'EPI_ISL_90467|1999.778|Human|Georgia|H3N2|3C.2':0.0):0.000963003)0.975:0.002416943)0.884:0.000962360,('EPI_ISL_9016|1998.085|Human|USA|H3N2|3C.2':0.001440738,('EPI_ISL_29667|1997.5|Human|Australia|H3N2|3C.2':0.000479574,'EPI_ISL_120344|1996.795|Human|Malaysia|H3N2|nan':0.001922124)0.000:0.000000006)0.000:0.000000006)0.608:0.000000006)0.000:0.000000006)0.898:0.000000006)0.451:0.000000006)0.953:0.001922970)0.746:0.000476081)0.999:0.002880191,('EPI_ISL_146762|2010.085|swine|China|H3N2|3C.2':0.000478838,('EPI_ISL_13898|2006.5|swine|China|H3N2|3C.2':0.000478048,(('EPI_ISL_162189|2013.329|Dom.other|China|H3N2|3C.2':0.000958512,'EPI_ISL_162190|2013.329|Dom.other|China|H3N2|3C.2':0.001436943)0.751:0.000478621,('EPI_ISL_13899|2006.5|swine|China|H3N2|3C.2':0.000957746,'EPI_ISL_13897|2006.5|swine|China|H3N2|3C.2':0.001919752)0.754:0.000478719)0.336:0.000000006)0.000:0.000000006)0.996:0.003366998)0.000:0.000000006,'EPI_ISL_127595|1999.581|Human|Russia|H3N2|3C.2':0.000477895)0.923:0.000477588)0.981:0.001917928)0.000:0.000000006,'EPI_ISL_116066|2001.5|Human|VietNam|H3N2|3C.2':0.003850774)0.997:0.004343566,'EPI_ISL_117160|2003.616|Human|VietNam|H3N2|3C.2':0.004828171)0.000:0.000000006,('EPI_ISL_117522|2004.5|Human|VietNam|H3N2|nan':0.000957973,('EPI_ISL_119839|2002.866|Human|Malaysia|H0N0|3C.2':0.000957707,'EPI_ISL_10112|2002.5|Human|Taiwan|H3N2|3C.2':0.002887293)0.000:0.000000006)0.827:0.000478349)0.000:0.000000006,((((((('EPI_ISL_65217|2004.068|Human|NewZealand|H3N2|3C.3a':0.000000006,(((('EPI_ISL_120384|2004.779|Human|Malaysia|H3N2|3C.3a':0.000478538,('EPI_ISL_117954|2005.753|Human|VietNam|H3N2|3C.3a':0.003859245,'EPI_ISL_29679|2005.159|Human|HongKong|H3N2|3C.3a':0.000957647)0.000:0.000000006)0.000:0.000000006,('EPI_ISL_9268|2005.625|Human|NewZealand|H3N2|3C.3a':0.001442582,'EPI_ISL_90523|2005.452|Human|Australia|H3N2|3C.3a':0.001933869)0.984:0.002900339)0.855:0.000478501,'EPI_ISL_115647|2006.151|Human|Netherlands|H3N2|nan':0.001923139)0.000:0.000000006,('EPI_ISL_7590|2007.173|Human|USA|H3N2|nan':0.000962495,((((('EPI_ISL_120404|2007.299|Human|Malaysia|H3N2|3C.3a':0.001922780,'EPI_ISL_15355|2007.195|Human|USA|H3N2|3C.3a':0.000479356)0.000:0.000000006,('EPI_ISL_115648|2006.978|Human|Netherlands|H3N2|3C.3a':0.001440309,('EPI_ISL_118160|2007.468|Human|VietNam|H3N2|3C.3a':0.001922684,'EPI_ISL_15354|2007.197|Human|USA|H3N2|3C.2':0.001923897)0.000:0.000000006)1.000:0.000000006)0.000:0.000000006,'EPI_ISL_12846|2006.5|Human|Thailand|H3N2|3C.3a':0.000000006)0.000:0.000000006,'EPI_ISL_12847|2007.5|Human|Thailand|H3N2|3C.3a':0.000959396)0.930:0.000959517,('EPI_ISL_127612|2006.581|Human|Nepal|H3N2|3C.3a':0.000478988,('EPI_ISL_7622|2007.164|Human|USA|H3N2|3C.3a':0.001445128,'EPI_ISL_7642|2007.14|Human|USA|H3N2|3C.3a':0.001447288)0.963:0.001933734)0.000:0.000000006)0.970:0.002410616)0.964:0.002411479)0.939:0.001438952)0.841:0.000478561,('EPI_ISL_90507|2003.964|Human|USA|H3N2|3C.3a':0.000959988,('EPI_ISL_15600|2004.5|Human|Denmark|H3N2|3C.3a':0.002892541,'EPI_ISL_107593|2003.926|Human|UK|H3N2|3C.3a':0.000473736)0.872:0.000966866)0.871:0.000957575)0.000:0.000000006,'EPI_ISL_503108|2004.582|Human|Chile|H3N2|3C.3a':0.001919417)0.000:0.000000006,('EPI_ISL_132752|2004.169|swine|SriLanka|H3N2|3C.3a':0.000000006,('EPI_ISL_90542|2003.745|Human|Singapore|H3N2|3C.3a':0.0,'EPI_ISL_90540|2003.764|Human|Singapore|H3N2|3C.3a':0.0):0.000478430)0.000:0.000000006)0.000:0.000000006,(('EPI_ISL_98697|2004.279|Human|HongKong|H3N2|3C.3a':0.001924166,(('EPI_ISL_120371|2003.973|Human|Malaysia|H3N2|3C.3a':0.0,'EPI_ISL_120374|2004.101|Human|Malaysia|H3N2|3C.3a':0.0):0.000000006,(('EPI_ISL_117113|2003.879|Human|VietNam|H3N2|3C.3a':0.000478535,('EPI_ISL_117210|2004.087|Human|VietNam|H3N2|3C.3a':0.0,'EPI_ISL_117304|2004.096|Human|VietNam|H3N2|3C.3a':0.0):0.000000006)0.924:0.000478574,'EPI_ISL_29486|2004.492|Human|HongKong|H3N2|3C.3a':0.003856839)0.000:0.000000006)0.000:0.000000006)0.867:0.000479116,('EPI_ISL_10117|2004.5|Human|Taiwan|H3N2|3C.3a':0.002935740,('EPI_ISL_120397|2006.871|Human|Malaysia|H3N2|3C.3a':0.001437109,('EPI_ISL_12850|2006.5|Human|Thailand|H3N2|3C.3a':0.002400130,'EPI_ISL_127614|2006.581|Human|Australia|H3N2|3C.3a':0.000957381)0.000:0.000000006)0.999:0.005362637)0.730:0.000436755)0.000:0.000000006)0.000:0.000000006,((('EPI_ISL_195615|2005.304|Human|Canada|H3N2|3C.3a':0.001443860,'EPI_ISL_90496|2005.066|Human|Georgia|H3N2|3C.3a':0.001926718)0.891:0.000961147,('EPI_ISL_5651|2004.727|Human|NewZealand|H3N2|3C.3a':0.000958249,(('EPI_ISL_90492|2006.26|Human|USA|H3N2|3C.3a':0.000958942,(('EPI_ISL_20994|2006.162|Human|USA|H3N2|3C.3a':0.0,'EPI_ISL_20993|2006.162|Human|USA|H3N2|3C.3a':0.0):0.000478902,'EPI_ISL_64211|2006.5|Human|USA|H3N2|3C.3a':0.001439051)0.000:0.000000006)0.961:0.001922668,('EPI_ISL_6955|2004.672|Human|NewZealand|H3N2|3C.3a':0.001439874,'EPI_ISL_6210|2004.77|Human|Australia|H3N2|3C.3a':0.000478436)0.788:0.000481131)0.775:0.000478526)0.000:0.000000006)0.894:0.000961599,('EPI_ISL_174489|2014.03|Dom.ans|China|H7N9|nan':0.006784471,(('EPI_ISL_20963|2004.973|Human|USA|H3N2|3C.3a':0.000478427,('EPI_ISL_8962|2005.016|Human|USA|H3N2|3C.3a':0.000478585,'EPI_ISL_8211|2005.005|Human|USA|H3N2|3C.3a':0.000479076)0.000:0.000000006)0.922:0.000478374,(('EPI_ISL_15592|2005.5|Human|Denmark|H3N2|3C.3a':0.0,'EPI_ISL_503110|2005.581|Human|Chile|H3N2|3C.3a':0.0):0.000958033,('EPI_ISL_8221|2004.842|Human|USA|H3N2|3C.3a':0.000959652,(('EPI_ISL_8217|2004.989|Human|USA|H3N2|3C.3a':0.0,'EPI_ISL_20982|2004.986|Human|USA|H3N2|3C.3a':0.0):0.000477901,(('EPI_ISL_20970|2005.025|Human|USA|H3N2|3C.3a':0.000478733,'EPI_ISL_8651|2005.008|Human|USA|H3N2|3C.3a':0.000958561)0.783:0.000478016,'EPI_ISL_8188|2005.088|Human|USA|H3N2|3C.3a':0.000956776)0.000:0.000000006)0.904:0.000957813)0.765:0.000478219)0.000:0.000000006)0.000:0.000000006)0.902:0.000960432)0.759:0.000477106)0.849:0.000932067,'EPI_ISL_145697|2007.605|Human|Singapore|H3N2|3C.3a':0.013309211)0.845:0.000989904)0.889:0.000956387,((('EPI_ISL_119998|2003.055|Human|Malaysia|H0N0|3C.2':0.001436302,('EPI_ISL_6741|2003.907|Human|USA|H3N2|3C.2':0.0,'EPI_ISL_4995|2003.91|Human|USA|H3N2|3C.2':0.0):0.004335206)0.044:0.000000006,'EPI_ISL_117209|2004.5|Human|VietNam|H3N2|3C.2':0.002398812)0.000:0.000000006,(('EPI_ISL_119996|2003.003|Human|Malaysia|H0N0|3C.2':0.000477709,'EPI_ISL_107711|2002.5|Human|China|H3N2|nan':0.001917494)0.000:0.000000006,(((('EPI_ISL_113061|2003.282|Human|Netherlands|H3N2|3C.2':0.001922237,('EPI_ISL_132418|2003.915|Human|Mexico|H3N2|3C.2':0.000961303,'EPI_ISL_132416|2003.093|Human|Mexico|H3N2|3C.2':0.001460320)0.893:0.000960458)0.000:0.000000006,'EPI_ISL_90510|2003.775|Human|Singapore|H3N2|3C.2':0.003367404)0.842:0.000478088,'EPI_ISL_6694|2003.216|Human|USA|H3N2|3C.2':0.001916745)0.000:0.000000006,('EPI_ISL_3767|2003.5|Human|USA|H3N2|3C.3a':0.0,'EPI_ISL_153570|2003.118|Human|USA|H3N2|3C.3a':0.0):0.001438035)0.904:0.000956730)0.000:0.000000006)1.000:0.000000006)0.000:0.000000006,((('EPI_ISL_8249|2003.622|Human|USA|H3N2|nan':0.000960960,'EPI_ISL_127602|2003.581|Human|China|H3N2|nan':0.003854823)0.906:0.000957494,'EPI_ISL_10115|2003.5|Human|Taiwan|H3N2|3C.2':0.014358894)0.000:0.000000006,'EPI_ISL_119810|2002.784|Human|Malaysia|H0N0|nan':0.000957861)0.854:0.000477744)0.766:0.000477337)0.920:0.001845471,'EPI_ISL_30208|2004.003|Human|Taiwan|H3N2|3C.3a':0.003478852)0.899:0.002460932)0.713:0.001479821)0.888:0.000956167)0.328:0.000930638)0.967:0.002435923,(('EPI_ISL_503091|2007.581|Human|Chile|H3N2|3C.3a':0.003366569,(('EPI_ISL_278953|2015.666|Human|Italy|H3N2|3C.3a':0.0,'EPI_ISL_234603|2007.115|Human|Australia|H3N2|nan':0.0,'EPI_ISL_25019|2007.5|Human|Australia|H3N2|3C.3a':0.0):0.002884613,'EPI_ISL_7933|2007.137|Human|USA|H3N2|3C.3a':0.000000006)0.515:0.000000006)0.000:0.000000006,(((('EPI_ISL_208795|2007.69|Human|Thailand|H3N2|3C.3a':0.002401995,('EPI_ISL_7604|2007.159|Human|USA|H3N2|3C.3a':0.0,'EPI_ISL_120402|2007.249|Human|Malaysia|H3N2|3C.3a':0.0):0.000000006)0.000:0.000000006,('EPI_ISL_19687|2007.468|Human|Nicaragua|H3N2|3C.3a':0.000957882,'EPI_ISL_30222|2007.447|Human|Nicaragua|H3N2|3C.3a':0.000000006)0.941:0.000478379)0.843:0.000478260,('EPI_ISL_157612|2008.5|Human|China|H3N2|3C.3a':0.001437791,(('EPI_ISL_28847|2008.087|Human|Kuwait|H3N2|3C.3a':0.000000006,('EPI_ISL_144604|2008.915|Human|Mexico|H3N2|3C.2':0.000953323,'EPI_ISL_28846|2008.077|Human|Qatar|H3N2|3C.2':0.002424363)0.974:0.002410661)0.769:0.000474583,'EPI_ISL_96139|2008.005|Human|Mexico|H3N2|3C.3a':0.002885010)0.777:0.000483386)0.000:0.000000006)0.573:0.000000006,('EPI_ISL_105349|2008.063|Human|VietNam|H0N0|3C.3a':0.002403741,'EPI_ISL_7637|2007.164|Human|USA|H3N2|3C.3a':0.000476583)0.772:0.000480692)0.000:0.000000006)0.986:0.000000006)0.000:0.000000006,'EPI_ISL_30206|2007.863|Human|Taiwan|H3N2|3C.3a':0.002399362)0.904:0.000956364,('EPI_ISL_115695|2007.134|Human|Netherlands|H3N2|3C.3a':0.002400039,('EPI_ISL_78573|2007.5|Human|Peru|H3N2|3C.2':0.002396305,('EPI_ISL_62795|2008.134|Human|USA|H3N2|3C.2':0.000477453,('EPI_ISL_28848|2008.134|Human|Korea|H3N2|3C.2':0.000477845,'EPI_ISL_62781|2008.098|Human|USA|H3N2|3C.2':0.000477845)0.000:0.000000006)0.000:0.000000006)0.981:0.001916362)0.000:0.000000006)0.900:0.000477878,('EPI_ISL_120410|2008.189|Human|Malaysia|H3N2|3C.3a':0.001918840,('EPI_ISL_181323|2007.395|Human|Singapore|H3N2|3C.3a':0.000000006,'EPI_ISL_30210|2008.038|Human|Taiwan|H3N2|3C.3a':0.001438946)0.000:0.000000006)0.000:0.000000006)0.859:0.000477686)0.000:0.000000006,(('EPI_ISL_118418|2008.94|Human|VietNam|H3N2|3C.2':0.002402482,((((((('EPI_ISL_29910|2008.169|Human|USA|H3N2|3C.2':0.000000006,('EPI_ISL_118370|2008.902|Human|VietNam|H3N2|3C.3a':0.001440146,('EPI_ISL_93641|2009.5|Human|Korea|H3N2|3C.3a':0.002887833,('EPI_ISL_93658|2010.068|Human|Mexico|H3N2|3C.3a':0.000472361,'EPI_ISL_93653|2009.085|Human|Guam|H3N2|3C.3a':0.000969044)0.924:0.001932944)0.000:0.000000006)0.839:0.000478692)0.000:0.000000006,(('EPI_ISL_235264|2009.038|Human|Bhutan|H3N2|3C.2':0.002419860,'EPI_ISL_77940|2009.085|Human|USA|H3N2|3C.2':0.006868413)0.757:0.000463942,(('EPI_ISL_30822|2008.194|Human|USA|H3N2|3C.3a':0.000959506,('EPI_ISL_89943|2009.156|Human|USA|H3N2|3C.3a':0.001926828,'EPI_ISL_77951|2009.022|Human|Japan|H3N2|3C.3a':0.001440306)0.760:0.000479431)0.795:0.000478227,'EPI_ISL_29088|2008.134|Human|USA|H3N2|3C.3a':0.000478349)0.000:0.000000006)1.000:0.000000006)0.000:0.000000006,('EPI_ISL_77952|2008.358|Human|Japan|H3N2|3C.3a':0.001921001,(('EPI_ISL_78726|2010.455|Human|USA|H3N2|3C.3a':0.006798608,'EPI_ISL_144611|2009.318|Human|Mexico|H3N2|3C.3a':0.001454198)0.786:0.001437014,('EPI_ISL_28871|2008.117|Human|USA|H3N2|3C.3a':0.000000006,'EPI_ISL_235269|2009.244|Human|Philippines|H3N2|3C.3a':0.000479057)0.737:0.000000006)0.868:0.000478501)0.725:0.000000006)0.000:0.000000006,((((((('EPI_ISL_83684|2010.359|Human|China|H3N2|3C.3a':0.006877323,'EPI_ISL_302518|2005.016|Human|Mexico|H3N2|3C.3a':0.001473725)0.739:0.000447004,'EPI_ISL_94644|2011.353|Human|China|H3N2|3C.3a':0.002404506)0.000:0.000000006,'EPI_ISL_302514|2007.011|Human|Mexico|H3N2|3C.3a':0.000000006)0.000:0.000000006,('EPI_ISL_102700|2009.532|Human|HongKong|H3N2|3C.3a':0.000478751,(('EPI_ISL_149719|2009.668|Human|Sweden|H3N2|3C.3a':0.0,'EPI_ISL_98859|2009.414|Human|China|H3N2|3C.3a':0.0):0.000478836,'EPI_ISL_102845|2009.567|Human|HongKong|H3N2|3C.2':0.000958613)0.000:0.000000006)0.853:0.000479061)0.000:0.000000006,(('EPI_ISL_77754|2009.323|Human|USA|H3N2|3C.2a3':0.002887181,((('EPI_ISL_208774|2009.825|Human|Thailand|H3N2|nan':0.003371895,'EPI_ISL_142968|2009.386|Human|Singapore|H3N2|3C.3a':0.000478346)0.000:0.000000006,('EPI_ISL_80873|2010.227|Human|Thailand|H3N2|3C.3a':0.000957187,'EPI_ISL_235276|2009.855|Human|Thailand|H3N2|3C.3a':0.000000006)0.833:0.000478252)0.922:0.000957445,('EPI_ISL_87520|2009.784|Human|Cambodia|H3N2|3C.3a':0.000478343,'EPI_ISL_120414|2009.477|Human|Malaysia|H3N2|3C.3a':0.000000006)0.000:0.000000006)0.927:0.000478461)0.699:0.000000006,(('EPI_ISL_77786|2009.356|Human|USA|H3N2|3C.2':0.0,'EPI_ISL_77731|2009.321|Human|USA|H3N2|3C.2':0.0):0.000958168,('EPI_ISL_77779|2009.342|Human|USA|H3N2|3C.3a':0.001438240,'EPI_ISL_235213|2009.521|Human|Nepal|H3N2|3C.3a':0.000478618)0.000:0.000000006)0.000:0.000000006)0.984:0.000000006)0.000:0.000000006,(('EPI_ISL_369512|2010.956|Human|USA|H3N2|3C.3a':0.001932117,('EPI_ISL_158679|2011.203|Human|USA|H3N2|3C.3a':0.000960833,('EPI_ISL_93640|2010.893|Human|USA|H3N2|3C.3a':0.004356256,('EPI_ISL_90821|2011.058|Human|USA|H3N2|3C.3a':0.000000006,'EPI_ISL_89773|2011.058|Human|USA|H3N2|3C.3a':0.000000006)0.854:0.000000006)0.215:0.000478701)0.880:0.000962798)0.926:0.001439313,('EPI_ISL_87806|2009.474|Human|USA|H3N2|3C.3a':0.001437987,'EPI_ISL_89636|2009.384|Human|USA|H3N2|3C.3a':0.000000006)0.000:0.000000006)0.907:0.000478571)0.914:0.000479034,(('EPI_ISL_93655|2009.5|Human|Kuwait|H3N2|3C.3a':0.000957473,'EPI_ISL_93638|2009.573|Human|Senegal|H3N2|3C.3a':0.005864241)0.756:0.000480527,('EPI_ISL_93649|2009.085|Human|Iran|H3N2|3C.3a':0.001921235,'EPI_ISL_93650|2008.915|Human|Kyrgyzstan|H3N2|3C.3a':0.005807129)0.000:0.000000006)0.687:0.000478601)0.733:0.000000006)0.927:0.000478412,'EPI_ISL_29279|2008.15|Human|USA|H3N2|3C.3a':0.000000006)0.000:0.000000006,'EPI_ISL_31055|2009.263|Human|Australia|H3N2|3C.3a':0.002428514)0.802:0.000478493,'EPI_ISL_25024|2008.06|Human|USA|H3N2|3C.3a':0.001440078)0.781:0.000479108)0.000:0.000000006,('EPI_ISL_83683|2010.268|Human|China|H3N2|3C.2':0.001446234,(('EPI_ISL_93660|2010.814|Human|Serbia|H3N2|3C.3a':0.005343410,('EPI_ISL_115697|2011.011|Human|Netherlands|H3N2|3C.3a':0.000958769,(('EPI_ISL_84989|2010.586|Human|Japan|H3N2|3C.3a':0.0,'EPI_ISL_84994|2010.586|Human|Japan|H3N2|3C.3a':0.0):0.000000006,('EPI_ISL_94613|2011.167|Human|China|H3N2|3C.3a':0.001446919,('EPI_ISL_84850|2010.69|Human|China|H3N2|3C.3a':0.001445552,'EPI_ISL_84852|2010.69|Human|China|H3N2|3C.3a':0.002409582)0.887:0.000964069)0.759:0.000475817)0.000:0.000000006)0.921:0.001459799)0.953:0.002429211,('EPI_ISL_86080|2010.704|Human|Taiwan|H3N2|3C.3a':0.000000006,'EPI_ISL_94610|2011.121|Human|China|H3N2|3C.2':0.002408269)0.858:0.000962100)0.999:0.006350131)0.857:0.000953107)0.000:0.000000006)0.000:0.000000006,'EPI_ISL_66175|2008.5|Human|Thailand|H3N2|3C.3a':0.002881374)0.874:0.001023575)0.983:0.003305647,((('EPI_ISL_90465|2010.699|Human|Australia|H3N2|3C.2':0.000000006,'EPI_ISL_79464|2010.395|Human|SriLanka|H3N2|3C.2':0.000957740)0.872:0.000478185,(((((('EPI_ISL_74159|2009.551|Human|Australia|H3N2|3C.3a':0.001918506,(((('EPI_ISL_278973|2011.666|Human|Italy|H3N2|3C.3a':0.000000006,'EPI_ISL_93639|2010.877|Human|USA|H3N2|3C.3a':0.002882032)0.853:0.000478057,(('EPI_ISL_394111|2010.625|Human|Kenya|H3N2|3C.3a':0.005479866,('EPI_ISL_394052|2015.975|Human|Kenya|H3N2|3C.3a':0.007316689,(('EPI_ISL_393700|2010.592|Human|Kenya|H3N2|3C.3a':0.004937690,('EPI_ISL_345244|2019.022|Human|Spain|H1N1|6B.1A.2':0.013333539,(('EPI_ISL_9879|2004.5|swine|Canada|H1N2|nan':0.025107528,((('EPI_ISL_77606|2007.581|swine|China|H3N2|nan':0.004867855,('EPI_ISL_13928|2004.5|swine|Korea|H3N2|nan':0.005802182,('EPI_ISL_2132|2001.5|swine|USA|H1N2|nan':0.004881902,(('EPI_ISL_24584|2005.5|swine|Korea|H3N2|nan':0.000000006,'EPI_ISL_24585|2006.5|swine|Korea|H3N2|nan':0.001926385)0.998:0.005340812,'EPI_ISL_24583|2005.5|swine|Korea|H3N2|nan':0.000977754)0.935:0.001906372)0.753:0.000498039)0.620:0.001023380)0.981:0.004478394,(((('EPI_ISL_150870|2007.814|swine|USA|H1N1|nan':0.021565790,('EPI_ISL_24590|2007.5|swine|Korea|H3N2|3C.3a':0.000000006,'EPI_ISL_24588|2007.5|swine|Korea|H3N2|nan':0.000957214)0.977:0.005776238)0.998:0.009694321,('EPI_ISL_129582|2002.5|swine|USA|H3N2|nan':0.008668375,'EPI_ISL_83309|2003.085|swine|USA|H3N2|nan':0.015385643)0.985:0.006631336)0.847:0.001379973,(((('EPI_ISL_196018|2013.351|swine|Mexico|H3N2|nan':0.010371320,'EPI_ISL_381060|2015.03|swine|Mexico|H3N2|nan':0.012070148)0.419:0.002013301,(('EPI_ISL_381059|2015.03|swine|Mexico|H1N1|nan':0.003924334,'EPI_ISL_234602|2014.841|swine|Mexico|H1N2|nan':0.010256026)0.918:0.001967097,('EPI_ISL_381063|2015.745|swine|Mexico|H1N1|nan':0.015003123,('EPI_ISL_196006|2013.036|swine|Mexico|H1N1|6B.1':0.000000006,('EPI_ISL_196021|2013.37|swine|Mexico|H1N1|6B.1':0.001442572,('EPI_ISL_196019|2013.351|swine|Mexico|H1N1|6B.1':0.000479558,'EPI_ISL_196017|2013.326|swine|Mexico|H1N1|6B.1':0.000000006)0.000:0.000000006)0.172:0.000960648)0.953:0.003408672)0.979:0.004369761)0.789:0.000993400)1.000:0.031584189,((('EPI_ISL_162680|2013.926|swine|VietNam|H1N2|nan':0.007633072,(((((('EPI_ISL_218295|2015.099|swine|VietNam|H3N2|3C.2':0.0,'EPI_ISL_218287|2015.099|swine|VietNam|H3N2|3C.2':0.0,'EPI_ISL_218293|2015.099|swine|VietNam|H3N2|3C.2':0.0,'EPI_ISL_218291|2015.099|swine|VietNam|H3N2|3C.2':0.0,'EPI_ISL_218289|2015.099|swine|VietNam|H3N2|3C.2':0.0,'EPI_ISL_218294|2015.099|swine|VietNam|H3N2|3C.2':0.0,'EPI_ISL_218286|2015.099|swine|VietNam|H3N2|3C.2':0.0):0.000000006,('EPI_ISL_218290|2015.099|swine|VietNam|H3N2|3C.2':0.000479899,'EPI_ISL_218292|2015.099|swine|VietNam|H3N2|3C.2':0.000479913)0.000:0.000000006)0.995:0.006037417,(('EPI_ISL_218612|2015.959|swine|VietNam|H3N2|3C.2':0.0,'EPI_ISL_218613|2015.959|swine|VietNam|H3N2|3C.2':0.0,'EPI_ISL_218602|2015.959|swine|VietNam|H3N2|3C.2':0.0,'EPI_ISL_218606|2015.959|swine|VietNam|H3N2|3C.2':0.0,'EPI_ISL_218604|2015.959|swine|VietNam|H3N2|3C.2':0.0,'EPI_ISL_218600|2015.959|swine|VietNam|H3N2|3C.2':0.0,'EPI_ISL_218607|2015.959|swine|VietNam|H3N2|3C.2':0.0,'EPI_ISL_218608|2015.959|swine|VietNam|H3N2|3C.2':0.0,'EPI_ISL_218601|2015.959|swine|VietNam|H3N2|3C.2':0.0,'EPI_ISL_218610|2015.959|swine|VietNam|H3N2|3C.2':0.0):0.003313367,('EPI_ISL_218283|2015.099|swine|VietNam|H1N2|nan':0.000000006,('EPI_ISL_218285|2015.099|swine|VietNam|H1N2|nan':0.000958366,('EPI_ISL_218581|2015.959|swine|VietNam|H1N2|nan':0.0,'EPI_ISL_218582|2015.959|swine|VietNam|H1N2|nan':0.0,'EPI_ISL_219062|2015.959|swine|VietNam|H1N2|nan':0.0,'EPI_ISL_218598|2015.959|swine|VietNam|H1N2|nan':0.0,'EPI_ISL_218593|2015.959|swine|VietNam|H1N2|nan':0.0,'EPI_ISL_218595|2015.959|swine|VietNam|H1N2|nan':0.0,'EPI_ISL_218594|2015.959|swine|VietNam|H1N2|nan':0.0,'EPI_ISL_218586|2015.959|swine|VietNam|H1N2|nan':0.0):0.003862843)0.000:0.000000006)0.763:0.000548109)0.941:0.002897753)0.994:0.005858075,('EPI_ISL_163046|2013.951|swine|VietNam|H3N2|3C.2':0.0,'EPI_ISL_163050|2013.951|swine|VietNam|H3N2|3C.2':0.0,'EPI_ISL_163049|2013.951|swine|VietNam|H3N2|3C.2':0.0,'EPI_ISL_163047|2013.951|swine|VietNam|H3N2|3C.2':0.0,'EPI_ISL_163051|2013.951|swine|VietNam|H3N2|3C.2':0.0):0.005395825)0.826:0.000915246,('EPI_ISL_218299|2015.099|swine|VietNam|H1N2|nan':0.0,'EPI_ISL_218303|2015.099|swine|VietNam|H1N2|nan':0.0):0.007304892)0.750:0.000488426,('EPI_ISL_160787|2012.923|swine|VietNam|H1N2|6B.1A.5a':0.000460694,(('EPI_ISL_218246|2015.082|swine|VietNam|H3N2|3C.3a':0.000478789,(('EPI_ISL_218258|2015.082|swine|VietNam|H3N2|3C.3a':0.0,'EPI_ISL_218240|2015.082|swine|VietNam|H3N2|3C.3a':0.0,'EPI_ISL_218245|2015.082|swine|VietNam|H3N2|3C.3a':0.0,'EPI_ISL_218253|2015.082|swine|VietNam|H3N2|3C.3a':0.0,'EPI_ISL_218256|2015.082|swine|VietNam|H3N2|3C.3a':0.0,'EPI_ISL_218263|2015.082|swine|VietNam|H3N2|3C.3a':0.0,'EPI_ISL_218261|2015.082|swine|VietNam|H3N2|3C.3a':0.0,'EPI_ISL_218251|2015.082|swine|VietNam|H3N2|3C.3a':0.0):0.000000006,'EPI_ISL_218236|2015.082|swine|VietNam|H3N2|3C.3a':0.000478736)0.763:0.000480320)0.990:0.002405075,('EPI_ISL_162677|2013.926|swine|VietNam|H3N2|3C.3a':0.000958821,'EPI_ISL_164595|2013.926|swine|VietNam|H3N2|3C.3a':0.001923631)0.000:0.000000006)0.982:0.002428901)0.963:0.002434075)0.629:0.000154730)1.000:0.017780722,((('EPI_ISL_208657|2012.5|swine|Cambodia|H3N2|3C.3a':0.0,'EPI_ISL_208656|2012.5|swine|Cambodia|H3N2|3C.3a':0.0):0.001921118,(('EPI_ISL_93246|2010.085|swine|VietNam|H3N2|3C.3a':0.0,'EPI_ISL_93249|2010.085|swine|VietNam|H3N2|3C.3a':0.0,'EPI_ISL_93250|2010.085|swine|VietNam|H3N2|3C.3a':0.0):0.000000006,('EPI_ISL_93247|2010.085|swine|VietNam|H3N2|3C.3a':0.000000006,(('EPI_ISL_93245|2010.085|swine|VietNam|H3N2|3C.3a':0.0,'EPI_ISL_208655|2011.5|swine|Cambodia|H3N2|3C.3a':0.0):0.000478458,'EPI_ISL_93248|2010.085|swine|VietNam|H3N2|3C.3a':0.000478441)0.727:0.000000006)0.000:0.000000006)0.000:0.000000006)1.000:0.011016763,('EPI_ISL_129922|2010.5|swine|VietNam|H1N2|nan':0.009349238,(('EPI_ISL_160794|2012.719|swine|VietNam|H3N2|3C.2':0.0,'EPI_ISL_161668|2012.719|swine|VietNam|H3N2|3C.2':0.0):0.002631085,((('EPI_ISL_161664|2012.964|swine|VietNam|H3N2|3C.2':0.0,'EPI_ISL_160789|2012.964|swine|VietNam|H3N2|3C.2':0.0,'EPI_ISL_161662|2012.964|swine|VietNam|H3N2|3C.2':0.0,'EPI_ISL_161661|2012.964|swine|VietNam|H3N2|3C.2':0.0):0.000480542,('EPI_ISL_161663|2012.964|swine|VietNam|H3N2|3C.2':0.0,'EPI_ISL_164476|2012.964|swine|VietNam|H3N2|3C.2':0.0):0.000000006)0.892:0.001390337,((('EPI_ISL_218051|2014.556|swine|VietNam|H3N2|3C.2':0.0,'EPI_ISL_218050|2014.556|swine|VietNam|H3N2|3C.2':0.0,'EPI_ISL_218043|2014.556|swine|VietNam|H3N2|3C.2':0.0,'EPI_ISL_218048|2014.556|swine|VietNam|H3N2|3C.2':0.0,'EPI_ISL_218052|2014.556|swine|VietNam|H3N2|3C.2':0.0):0.000480322,('EPI_ISL_218049|2014.556|swine|VietNam|H3N2|3C.2':0.000000006,('EPI_ISL_218046|2014.556|swine|VietNam|H3N2|3C.2':0.000000006,'EPI_ISL_218047|2014.556|swine|VietNam|H3N2|3C.2':0.000480584)0.926:0.000961953)0.000:0.000000006)0.980:0.002920267,(('EPI_ISL_164477|2013.54|swine|VietNam|H3N2|3C.2':0.0,'EPI_ISL_164478|2013.54|swine|VietNam|H3N2|3C.2':0.0,'EPI_ISL_162681|2013.54|swine|VietNam|H3N2|3C.2':0.0):0.000000006,(('EPI_ISL_218322|2015.537|swine|VietNam|H1N2|6B.1':0.0,'EPI_ISL_218323|2015.537|swine|VietNam|H1N2|6B.1':0.0,'EPI_ISL_218326|2015.537|swine|VietNam|H1N2|6B.1':0.0,'EPI_ISL_218321|2015.537|swine|VietNam|H1N2|6B.1':0.0):0.000000006,('EPI_ISL_218324|2015.537|swine|VietNam|H1N2|6B.1':0.0,'EPI_ISL_218325|2015.537|swine|VietNam|H1N2|6B.1':0.0):0.000962118)0.999:0.004859814)0.869:0.000959064)0.939:0.002009511)0.330:0.000910402)1.000:0.019192549)0.900:0.002468470)0.280:0.000936121)1.000:0.014327503,((((('EPI_ISL_75321|2010.038|swine|China|H1N1|nan':0.008569040,'EPI_ISL_96981|2010.649|swine|China|H1N2|6B.1':0.010421672)1.000:0.013900490,('EPI_ISL_25229|2007.225|swine|China|H1N2|6B.1':0.006955167,('EPI_ISL_168484|2010.989|swine|China|H1N2|nan':0.004016531,('EPI_ISL_205060|2012.801|swine|China|H1N2|nan':0.000000006,('EPI_ISL_103107|2010.915|swine|China|H1N2|nan':0.001437860,'EPI_ISL_139116|2010.915|swine|China|H1N2|nan':0.001918395)0.000:0.000000006)1.000:0.011816108)0.707:0.000282818)1.000:0.012129099)0.815:0.000000006,('EPI_ISL_88355|2004.014|swine|HongKong|H1N2|nan':0.006101175,('EPI_ISL_88353|2003.858|swine|HongKong|H1N2|nan':0.001461019,'EPI_ISL_88360|2004.612|swine|HongKong|H1N2|nan':0.005179298)0.884:0.001856369)0.765:0.001522481)0.815:0.001086132,'EPI_ISL_29775|2009.145|swine|HongKong|H1N2|nan':0.026687462)0.071:0.000508085,(('EPI_ISL_29767|2002.518|swine|HongKong|H1N2|nan':0.002928554,(('EPI_ISL_29770|2006.581|swine|HongKong|H1N2|nan':0.001912165,'EPI_ISL_88402|2009.211|swine|HongKong|H1N2|nan':0.007877915)1.000:0.009927778,'EPI_ISL_29772|2004.784|swine|HongKong|H1N2|nan':0.004453655)0.763:0.000421473)0.833:0.000930588,('EPI_ISL_29773|2005.86|swine|HongKong|H1N2|nan':0.008075457,'EPI_ISL_96980|2010.584|swine|HongKong|H1N2|nan':0.028494417)0.824:0.001254467)0.772:0.000696132)0.995:0.007299531)0.912:0.002774798)0.815:0.000984712,((((('EPI_ISL_83305|2003.915|swine|USA|H1N1|nan':0.004025193,('EPI_ISL_150890|2008.251|swine|USA|H1N1|nan':0.004173902,'EPI_ISL_79859|2008.5|swine|USA|H1N1|nan':0.003151197)1.000:0.019618954)0.985:0.006736544,('EPI_ISL_151257|2004.169|swine|USA|H1N2|6B.1':0.009375051,(('EPI_ISL_30163|2005.5|swine|USA|H1N1|nan':0.001460763,'EPI_ISL_63616|2007.5|swine|USA|H1N1|nan':0.008356039)0.999:0.007445766,('EPI_ISL_150935|2009.052|swine|USA|H1N2|nan':0.025398296,('EPI_ISL_151261|2004.169|swine|USA|H3N2|nan':0.003926131,('EPI_ISL_151288|2005.948|swine|USA|H1N1|6B.1':0.000973662,('EPI_ISL_151293|2007.068|swine|USA|H1N1|6B.1':0.007301537,('EPI_ISL_29805|2006.5|swine|USA|H3N2|3C.3a':0.000479940,'EPI_ISL_150841|2006.874|swine|USA|H3N2|3C.3a':0.000000006)0.874:0.000974022)0.851:0.000958558)1.000:0.008905883)0.820:0.000878411)0.934:0.002551507)0.982:0.003944448)0.118:0.000405194)0.761:0.000510067,('EPI_ISL_151214|2003.751|swine|USA|H3N2|nan':0.009401832,('EPI_ISL_83312|2003.581|swine|USA|H3N2|nan':0.007582756,('EPI_ISL_83313|2002.748|swine|USA|H1N1|6B.1':0.001206956,'EPI_ISL_83307|2003.414|swine|USA|H1N1|nan':0.004131499)0.972:0.003462635)0.920:0.002152640)0.868:0.001464419)0.999:0.007459486,('EPI_ISL_151323|2010.879|swine|USA|H0N0|nan':0.031994454,('EPI_ISL_92314|2005.241|swine|USA|H1N1|nan':0.003717816,('EPI_ISL_124335|2010.784|swine|USA|H1N1|6B.1':0.000943815,'EPI_ISL_117012|2011.225|swine|USA|H1N1|6B.1':0.002928928)1.000:0.017380212)0.988:0.009659627)0.997:0.013029422)0.704:0.000337354,('EPI_ISL_151249|2009.551|swine|USA|H1N2|nan':0.036890660,'EPI_ISL_67421|2003.5|swine|USA|H3N2|nan':0.015138596)0.832:0.001241861)0.000:0.000000006)0.771:0.000471677)0.794:0.000487139,((('EPI_ISL_3362|2001.5|Dom.ans|USA|H1N2|nan':0.003410177,'EPI_ISL_2133|2001.5|swine|USA|H1N2|nan':0.008351059)0.949:0.002885288,'EPI_ISL_2134|2000.5|swine|USA|H1N2|nan':0.010821259)0.495:0.000000006,(((('EPI_ISL_24587|2007.5|swine|Korea|H3N2|3C.3a':0.0,'EPI_ISL_24586|2007.5|swine|Korea|H3N2|3C.3a':0.0):0.004557174,(('EPI_ISL_83315|2002.748|swine|USA|H1N1|6B.1':0.006557478,'EPI_ISL_83314|2002.748|swine|USA|H1N1|nan':0.003702751)0.993:0.006581545,('EPI_ISL_9540|2004.5|swine|USA|H3N1|nan':0.006146855,((('EPI_ISL_83302|2003.748|swine|USA|H1N1|6B.1':0.001514467,'EPI_ISL_83304|2003.414|swine|USA|H1N1|nan':0.002835668)0.923:0.001934147,('EPI_ISL_83310|2003.247|swine|USA|H1N1|6B.1':0.003939722,'EPI_ISL_83303|2003.666|swine|USA|H1N1|6B.1':0.007396837)0.971:0.003315274)0.904:0.001508516,('EPI_ISL_151265|2004.557|swine|USA|H1N1|6B.1':0.008780141,(('EPI_ISL_13852|2006.5|swine|USA|H2N3|nan':0.014138309,'EPI_ISL_96921|2004.836|swine|USA|H1N2|nan':0.007061850)0.819:0.001230886,((('EPI_ISL_168345|2004.5|swine|USA|H1N1|6B.1':0.0,'EPI_ISL_281958|2013.082|swine|USA|H1N1|6B.1':0.0,'EPI_ISL_281918|2013.277|swine|USA|H1N2|6B.1':0.0):0.000960276,'EPI_ISL_64678|2005.5|Human|USA|H1N1|nan':0.005354005)0.994:0.004416782,('EPI_ISL_24571|2004.5|swine|Korea|H1N1|nan':0.000452937,'EPI_ISL_24572|2005.5|swine|Korea|H1N1|6B.1':0.006342410)0.978:0.002967936)0.752:0.000440990)0.767:0.000486004)0.764:0.000487667)0.921:0.002137186)0.833:0.001949925)0.854:0.003337784)0.970:0.003240059,(('EPI_ISL_1717|1999.5|swine|USA|H3N2|3C.3a':0.004875118,(('EPI_ISL_3106|2002.5|swine|Korea|H1N2|nan':0.003902701,(('EPI_ISL_10547|2006.5|swine|Korea|H3N1|nan':0.0,'EPI_ISL_10546|2006.5|swine|Korea|H3N1|nan':0.0):0.017107190,(('EPI_ISL_24577|2006.5|swine|Korea|H1N2|nan':0.000479358,(('EPI_ISL_24573|2004.5|swine|Korea|H1N2|nan':0.0,'EPI_ISL_24574|2005.5|swine|Korea|H1N2|nan':0.0):0.000000006,'EPI_ISL_24576|2005.5|swine|Korea|H1N2|nan':0.001927298)0.000:0.000000006)0.992:0.004837750,(((('EPI_ISL_24575|2005.5|swine|Korea|H1N2|nan':0.000479668,'EPI_ISL_24578|2006.5|swine|Korea|H1N2|nan':0.000479733)0.000:0.000000006,'EPI_ISL_24579|2006.5|swine|Korea|H1N2|nan':0.000479742)0.000:0.000000006,'EPI_ISL_24581|2007.5|swine|Korea|H1N2|nan':0.000000006)0.000:0.000000006,('EPI_ISL_132825|2009.414|swine|Korea|H1N2|nan':0.007023655,'EPI_ISL_142690|2011.926|swine|Korea|H1N2|nan':0.019334750)0.910:0.002269135)0.985:0.005517911)0.999:0.007549311)0.948:0.003409217)0.801:0.001427742,('EPI_ISL_2138|2001.5|swine|USA|H1N2|nan':0.004336169,'EPI_ISL_2131|2001.5|swine|USA|H1N2|nan':0.003386749)0.000:0.000000006)0.987:0.003898738)0.757:0.000452889,'EPI_ISL_2136|2000.5|swine|USA|H1N2|nan':0.008269021)0.000:0.000000006)0.000:0.000000006,((('EPI_ISL_91942|2004.246|swine|USA|H1N1|nan':0.004500241,(((('EPI_ISL_151626|2005.468|swine|USA|H1N1|nan':0.006793423,((((('EPI_ISL_151268|2005.34|swine|USA|H1N1|nan':0.004822219,('EPI_ISL_65337|2004.5|Dom.gal|USA|H3N2|nan':0.003375505,'EPI_ISL_150827|2004.377|swine|USA|H3N2|nan':0.001923929)0.771:0.000477185)0.000:0.000000006,'EPI_ISL_151272|2006.83|swine|USA|H3N2|nan':0.011810079)0.000:0.000000006,((('EPI_ISL_151259|2004.765|swine|USA|H1N1|nan':0.001438584,(('EPI_ISL_150842|2006.838|swine|USA|H3N2|nan':0.010776501,'EPI_ISL_151262|2004.189|swine|USA|H3N2|3C.3a':0.000000006)0.870:0.000478694,('EPI_ISL_64466|2006.984|swine|USA|H3N2|nan':0.007368495,'EPI_ISL_150840|2006.471|swine|USA|H1N2|nan':0.004421984)0.828:0.000903243)0.000:0.000000006)0.000:0.000000006,'EPI_ISL_150704|2004.995|swine|USA|H3N2|3C.3a':0.003369422)0.831:0.000478632,'EPI_ISL_4591|2004.5|Dom.gal|USA|H3N2|3C.3a':0.000478429)0.000:0.000000006)0.818:0.000000006,((((('EPI_ISL_93354|2010.934|swine|USA|H1N1|6B.1':0.010461020,('EPI_ISL_79861|2008.5|swine|USA|H1N2|nan':0.002945954,('EPI_ISL_124333|2009.967|swine|USA|H1N2|nan':0.000862639,'EPI_ISL_119606|2010.337|swine|USA|H1N2|nan':0.005442379)0.999:0.008476625)0.720:0.000309623)1.000:0.006993245,(('EPI_ISL_123521|2010.167|swine|USA|H1N2|6B.1A.5b':0.004767013,(('EPI_ISL_63208|2008.5|swine|USA|H1N2|nan':0.001447105,('EPI_ISL_63191|2008.5|swine|USA|H1N2|6B.1A.5b':0.000986764,'EPI_ISL_222096|2016.148|swine|USA|H1N1|6B.1':0.030757575)0.766:0.000453014)0.863:0.001026903,('EPI_ISL_203097|2015.8|swine|USA|H1N2|nan':0.009894104,('EPI_ISL_212187|2015.973|swine|USA|H1N2|6B.1':0.000631039,'EPI_ISL_212193|2016.011|swine|USA|H1N2|nan':0.003247187)1.000:0.009358045)1.000:0.013902454)0.577:0.000502286)1.000:0.009498695,('EPI_ISL_86219|2010.304|swine|USA|H3N2|3C.2':0.009713014,(('EPI_ISL_189991|2011.51|swine|USA|H1N2|nan':0.007660014,(('EPI_ISL_97097|2011.178|swine|USA|H1N2|nan':0.000909794,((('EPI_ISL_140909|2012.844|swine|USA|H1N2|nan':0.002396576,('EPI_ISL_168302|2013.159|swine|USA|H1N2|nan':0.000955815,(('EPI_ISL_253932|2016.995|swine|USA|H1N1|nan':0.000000006,'EPI_ISL_262595|2017.233|swine|USA|H1N1|nan':0.000477343)1.000:0.010737732,('EPI_ISL_167331|2014.627|swine|USA|H3N2|3C.3a':0.000477279,'EPI_ISL_198367|2015.575|swine|USA|H3N2|nan':0.004342871)0.000:0.000000006)0.991:0.003849405)0.000:0.000000006)0.000:0.000000006,('EPI_ISL_245071|2016.803|swine|USA|H1N2|nan':0.008827995,('EPI_ISL_174440|2014.419|swine|USA|H1N2|nan':0.000922456,('EPI_ISL_237038|2016.669|swine|USA|H1N1|6B.1':0.005858772,('EPI_ISL_245325|2016.833|swine|USA|H1N2|nan':0.005319263,('EPI_ISL_200105|2015.611|swine|USA|H1N2|nan':0.001476631,'EPI_ISL_372502|2019.411|swine|USA|H1N1|nan':0.018520948)0.448:0.000444322)0.838:0.000915372)0.996:0.004932531)0.996:0.004943489)0.743:0.000410065)0.754:0.000483083,((('EPI_ISL_209199|2015.959|swine|USA|H1N2|nan':0.003412539,('EPI_ISL_296421|2017.742|swine|USA|H1N2|nan':0.013100242,'EPI_ISL_234527|2016.516|swine|USA|H1N2|nan':0.008538184)0.678:0.000224746)0.969:0.002430662,('EPI_ISL_171045|2014.773|swine|USA|H1N2|nan':0.000482094,('EPI_ISL_262589|2017.214|swine|USA|H1N2|nan':0.008273956,'EPI_ISL_190541|2015.318|swine|USA|H1N2|nan':0.000000006)0.928:0.001437100)0.991:0.003891973)0.448:0.000939013,('EPI_ISL_245567|2016.822|swine|USA|H3N2|3C.3a':0.011750089,(('EPI_ISL_252710|2016.448|swine|USA|H1N1|nan':0.002420740,(('EPI_ISL_222479|2016.224|swine|USA|H1N2|nan':0.002880671,('EPI_ISL_212191|2015.97|swine|USA|H1N2|nan':0.001436353,('EPI_ISL_301927|2018.077|swine|USA|H1N2|nan':0.006862430,'EPI_ISL_396120|2019.726|swine|USA|H1N2|nan':0.013867035)0.729:0.000397291)0.167:0.000000006)0.729:0.000000006,'EPI_ISL_167435|2014.693|swine|USA|H1N2|nan':0.000477535)0.324:0.000949673)1.000:0.006337915,('EPI_ISL_188905|2015.299|swine|USA|H3N2|3C.3a':0.005919247,((('EPI_ISL_372920|2019.46|swine|USA|H3N2|nan':0.009790448,'EPI_ISL_205075|2015.841|swine|USA|H1N2|nan':0.001446116)0.729:0.000474926,('EPI_ISL_296426|2017.797|swine|USA|H1N2|nan':0.007475122,'EPI_ISL_243357|2016.683|swine|USA|H1N2|nan':0.006976980)0.789:0.000808533)0.971:0.001921439,(('EPI_ISL_208974|2015.915|swine|USA|H1N2|nan':0.002915303,('EPI_ISL_243787|2016.74|swine|USA|H3N2|3C.2':0.007367781,'EPI_ISL_252699|2016.888|swine|USA|H1N2|nan':0.003430384)0.976:0.003405825)0.892:0.001428721,('EPI_ISL_234584|2016.59|swine|USA|H1N2|nan':0.000000006,'EPI_ISL_707235|2020.612|swine|USA|H1N1|6B.1A.5a.1':0.017351827)0.999:0.005317769)0.000:0.000000006)0.999:0.006383953)0.737:0.000380237)0.928:0.001451526)0.000:0.000000006)0.960:0.002394695)0.992:0.004390894)0.998:0.005220840,'EPI_ISL_130057|2012.377|swine|USA|H1N2|nan':0.003529403)0.806:0.000916232)1.000:0.008404376,'EPI_ISL_98867|2011.433|swine|USA|H1N1|6B.1':0.016379518)0.654:0.000152162)0.999:0.007712297)0.731:0.000389869)0.864:0.000946804,'EPI_ISL_63633|2007.5|swine|USA|H3N2|nan':0.004843853)0.774:0.000482636,((('EPI_ISL_164465|2011.948|swine|VietNam|H1N2|6B.1':0.000479257,('EPI_ISL_164463|2011.948|swine|VietNam|H1N2|6B.1':0.000958993,(('EPI_ISL_160437|2011.948|swine|VietNam|H1N2|6B.1':0.0,'EPI_ISL_164464|2011.948|swine|VietNam|H1N2|6B.1':0.0,'EPI_ISL_164462|2011.948|swine|VietNam|H1N2|6B.1':0.0):0.000000006,'EPI_ISL_164461|2011.948|swine|VietNam|H1N2|6B.1':0.000479087)0.000:0.000000006)0.000:0.000000006)0.991:0.007802795,(('EPI_ISL_163048|2013.951|swine|VietNam|H1N2|6B.1':0.000478292,'EPI_ISL_163045|2013.951|swine|VietNam|H1N2|6B.1':0.000962578)1.000:0.007082449,('EPI_ISL_162684|2012.713|swine|VietNam|H1N2|6B.1':0.000478700,('EPI_ISL_163204|2012.713|swine|VietNam|H1N2|6B.1':0.0,'EPI_ISL_163189|2012.713|swine|VietNam|H1N2|6B.1':0.0,'EPI_ISL_163190|2012.713|swine|VietNam|H1N2|6B.1':0.0,'EPI_ISL_162685|2012.713|swine|VietNam|H1N2|6B.1':0.0,'EPI_ISL_163205|2012.713|swine|VietNam|H1N2|6B.1':0.0,'EPI_ISL_163185|2012.713|swine|VietNam|H1N2|6B.1':0.0,'EPI_ISL_163187|2012.713|swine|VietNam|H1N2|6B.1':0.0,'EPI_ISL_163184|2012.713|swine|VietNam|H1N2|6B.1':0.0,'EPI_ISL_163206|2012.713|swine|VietNam|H1N2|6B.1':0.0):0.000000006)0.648:0.000238113)1.000:0.009264539)1.000:0.015790038,'EPI_ISL_151283|2004.784|swine|USA|H3N2|3C.3a':0.001922521)0.687:0.000000006)0.000:0.000000006,'EPI_ISL_63210|2008.5|swine|USA|H1N2|nan':0.011787016)0.904:0.000957683)0.000:0.000000006,((((('EPI_ISL_150880|2008.369|swine|USA|H3N2|3C.3a':0.003385554,'EPI_ISL_79852|2008.5|swine|USA|H1N1|nan':0.003445245)0.719:0.000452316,(((((((('EPI_ISL_129807|2012.667|swine|USA|H1N1|6B.1':0.0,'EPI_ISL_143149|2012.667|swine|USA|H1N1|6B.1':0.0):0.003861782,('EPI_ISL_127888|2012.027|swine|USA|H1N1|6B.1':0.000000006,('EPI_ISL_134287|2012.915|swine|USA|H1N2|nan':0.001931246,'EPI_ISL_163875|2014.359|swine|USA|H1N2|nan':0.008300905)0.922:0.001928522)0.656:0.000000006)0.943:0.001927304,(('EPI_ISL_124296|2011.775|swine|USA|H3N2|3C.3a':0.000479469,('EPI_ISL_130038|2012.301|swine|USA|H3N2|3C.3a':0.000960919,('EPI_ISL_130027|2012.301|swine|USA|H3N2|3C.3a':0.000960245,'EPI_ISL_130171|2012.336|swine|USA|H3N2|3C.3a':0.000960364)0.000:0.000000006)0.797:0.000480338)0.880:0.000962045,('EPI_ISL_130130|2012.415|swine|USA|H3N2|3C.3a':0.005328033,('EPI_ISL_124435|2011.589|swine|USA|H3N2|3C.3a':0.000000006,(('EPI_ISL_116279|2011.589|swine|USA|H3N2|3C.3a':0.000960949,'EPI_ISL_116236|2011.773|swine|USA|H3N2|3C.3a':0.000959954)0.000:0.000000006,'EPI_ISL_127814|2011.855|swine|USA|H3N2|nan':0.003863868)0.000:0.000000006)0.000:0.000000006)0.910:0.000963578)0.874:0.000958653)0.876:0.000965746,((('EPI_ISL_131142|2012.683|swine|USA|H1N2|nan':0.000000006,'EPI_ISL_134277|2012.866|wild.other|USA|H1N1|6B.1':0.001925741)0.983:0.003450567,(('EPI_ISL_201851|2015.721|swine|USA|H1N1|nan':0.009015710,('EPI_ISL_256255|2015.863|swine|USA|H1N1|6B.1':0.008748516,'EPI_ISL_222091|2016.172|swine|USA|H1N1|6B.1':0.005881214)0.999:0.008686463)0.970:0.004233179,('EPI_ISL_161142|2013.496|swine|USA|H1N1|6B.1':0.002902264,('EPI_ISL_203137|2015.819|swine|USA|H1N1|6B.1':0.005431209,(('EPI_ISL_203144|2015.8|swine|USA|H1N1|6B.1':0.003920794,'EPI_ISL_246096|2016.872|swine|USA|H1N1|6B.1':0.004866113)0.995:0.005911996,('EPI_ISL_222094|2016.167|swine|USA|H1N1|6B.1':0.004846814,('EPI_ISL_208983|2015.932|swine|USA|H1N1|6B.1':0.001927263,'EPI_ISL_180682|2015.079|swine|USA|H1N1|nan':0.000479928)0.766:0.000472104)0.882:0.000975615)0.805:0.000895804)1.000:0.006399869)0.000:0.000000006)0.985:0.004407647)0.980:0.003362999,('EPI_ISL_127750|2011.455|swine|USA|H1N2|nan':0.007356172,('EPI_ISL_97126|2011.351|swine|USA|H1N1|6B.1':0.000000006,('EPI_ISL_127701|2012.164|swine|USA|H1N1|6B.1':0.000962013,'EPI_ISL_129970|2012.675|swine|USA|H1N1|nan':0.002905638)0.943:0.001930942)0.767:0.000494927)0.432:0.000465901)0.000:0.000000006)0.000:0.000000006,(((('EPI_ISL_133006|2012.831|swine|USA|H3N2|3C.3a':0.002892341,('EPI_ISL_271732|2012.156|swine|USA|H0N0|6B.1':0.001442312,((('EPI_ISL_129684|2012.653|Human|USA|H1N2|6B.1A.5b':0.0,'EPI_ISL_131162|2012.5|swine|USA|H1N2|6B.1A.5b':0.0):0.002431830,('EPI_ISL_133680|2012.902|swine|USA|H3N2|nan':0.000961469,'EPI_ISL_161195|2013.085|swine|USA|H1N1|6B.1':0.001443479)0.965:0.002418416)0.868:0.000961033,(('EPI_ISL_281975|2013.118|swine|USA|H0N0|3C.3a':0.0,'EPI_ISL_271078|2012.519|swine|USA|H1N1|6B.1':0.0):0.000475815,('EPI_ISL_271650|2011.89|swine|USA|H1N1|6B.1':0.000959995,('EPI_ISL_281929|2013.025|swine|USA|H0N0|6B.1':0.000480229,'EPI_ISL_281931|2013.044|swine|USA|H1N1|6B.1':0.000000006)0.733:0.000000006)0.890:0.001447811)0.991:0.002899809)0.000:0.000000006)0.934:0.000960201)0.437:0.000000006,(('EPI_ISL_139271|2013.151|swine|USA|H1N2|nan':0.005332739,((('EPI_ISL_266544|2017.233|swine|USA|H3N2|nan':0.012641930,('EPI_ISL_372895|2019.488|swine|USA|H3N2|nan':0.006495575,'EPI_ISL_396127|2019.641|swine|USA|H3N2|nan':0.004817863)1.000:0.013964852)0.992:0.006791597,('EPI_ISL_180662|2014.956|swine|USA|H1N2|6B.1':0.002410288,'EPI_ISL_155700|2013.866|swine|USA|H1N1|6B.1':0.004356118)0.000:0.000000006)0.528:0.000000006,(('EPI_ISL_132382|2012.749|swine|USA|H1N2|nan':0.002888447,((((((('EPI_ISL_245060|2016.795|swine|USA|H1N1|nan':0.002408900,'EPI_ISL_245050|2016.762|swine|USA|H1N1|nan':0.003867855)0.000:0.000000006,('EPI_ISL_245035|2016.76|swine|USA|H1N2|nan':0.003379327,('EPI_ISL_257031|2017.044|swine|USA|H1N2|nan':0.001443925,('EPI_ISL_246031|2016.858|swine|USA|H3N2|3C.2':0.000966208,'EPI_ISL_258642|2017.107|swine|USA|H3N2|3C.2':0.002909355)0.955:0.001929428)0.000:0.000000006)0.909:0.000959958)1.000:0.010449776,('EPI_ISL_173680|2014.901|swine|USA|H1N1|6B.1':0.000000006,('EPI_ISL_243362|2016.683|swine|USA|H1N1|6B.1':0.001927579,'EPI_ISL_243366|2016.702|swine|USA|H1N1|nan':0.001041591)0.997:0.004298580)0.999:0.004989111)0.727:0.000338608,'EPI_ISL_156555|2013.975|swine|USA|H1N1|6B.1':0.000959510)0.000:0.000000006,'EPI_ISL_200081|2015.611|swine|USA|H1N1|6B.1':0.006320400)0.917:0.000959120,((('EPI_ISL_278198|2017.408|swine|USA|H1N2|nan':0.011297845,(('EPI_ISL_164909|2013.655|swine|USA|H3N2|3C.3a':0.000958868,(('EPI_ISL_167147|2013.655|swine|USA|H3N2|3C.3a':0.0,'EPI_ISL_164908|2013.655|swine|USA|H3N2|3C.3a':0.0):0.000000006,('EPI_ISL_164910|2013.655|swine|USA|H3N2|3C.3a':0.000000006,'EPI_ISL_164907|2013.655|swine|USA|H3N2|3C.3a':0.000958838)0.000:0.000000006)0.000:0.000000006)0.443:0.000000006,'EPI_ISL_167146|2013.655|swine|USA|H3N2|3C.3a':0.000000006)0.892:0.000958813)0.000:0.000000006,('EPI_ISL_170816|2014.811|swine|USA|H1N1|6B.1':0.000000006,('EPI_ISL_198172|2015.353|swine|USA|H1N1|6B.1':0.001451691,'EPI_ISL_237040|2016.702|swine|USA|H1N1|6B.1':0.006832388)0.946:0.001923148)0.997:0.003372239)0.000:0.000000006,(('EPI_ISL_168319|2013.663|swine|USA|H3N2|3C.3a':0.0,'EPI_ISL_161158|2013.496|swine|USA|H3N2|3C.3a':0.0,'EPI_ISL_161184|2013.496|swine|USA|H3N2|3C.3a':0.0):0.000000006,(('EPI_ISL_161115|2013.496|swine|USA|H3N2|3C.3a':0.0,'EPI_ISL_161182|2013.496|swine|USA|H3N2|3C.3a':0.0):0.000478916,('EPI_ISL_149430|2013.679|Human|USA|H1N1|6B.1':0.000958873,'EPI_ISL_168318|2013.663|swine|USA|H1N1|6B.1':0.000478963)0.348:0.000000006)0.845:0.000000006)0.000:0.000000006)0.000:0.000000006)0.959:0.001930851,'EPI_ISL_151989|2013.405|swine|USA|H1N1|6B.1':0.003873012)0.748:0.000473178)0.000:0.000000006,((('EPI_ISL_191495|2015.362|swine|USA|H1N1|6B.1':0.001436181,(('EPI_ISL_253918|2016.964|swine|USA|H1N1|nan':0.000000006,'EPI_ISL_299404|2017.989|swine|USA|H1N1|6B.1':0.001924679)0.000:0.000000006,('EPI_ISL_301923|2018.085|swine|USA|H1N1|6B.1':0.001436990,('EPI_ISL_295676|2017.964|swine|USA|H1N1|6B.1':0.000478339,'EPI_ISL_303870|2018.104|swine|USA|H1N1|6B.1':0.001922685)0.000:0.000000006)0.990:0.002401678)0.979:0.003394460)0.997:0.005384924,('EPI_ISL_173676|2014.937|swine|USA|H1N1|6B.1':0.002435293,'EPI_ISL_225564|2016.325|swine|USA|H1N1|nan':0.005357351)0.753:0.000443898)0.728:0.000483058,((('EPI_ISL_272824|2017.219|swine|USA|H1N1|nan':0.006365983,(('EPI_ISL_252788|2016.91|swine|USA|H1N1|6B.1':0.005812594,('EPI_ISL_256564|2017.025|swine|USA|H1N1|6B.1':0.004831078,('EPI_ISL_234672|2016.549|swine|USA|H1N1|6B.1':0.000969369,'EPI_ISL_296274|2017.838|swine|USA|H1N1|nan':0.004366090)0.752:0.000478773)0.764:0.000490880)0.949:0.001931065,(('EPI_ISL_296424|2017.797|swine|USA|H1N1|6B.1':0.004355648,('EPI_ISL_234242|2016.374|swine|USA|H1N1|6B.1':0.000958936,((('EPI_ISL_302021|2018.082|swine|USA|H1N1|nan':0.000944895,(('EPI_ISL_503944|2019.868|swine|USA|H1N1|6B.1':0.001438904,('EPI_ISL_6816037|2021.721|swine|USA|H1N1|6B.1':0.004871989,'EPI_ISL_4081598|2020.822|swine|USA|H1N1|6B.1':0.005353566)0.900:0.001444293)0.000:0.000000006,'EPI_ISL_6781468|2021.611|swine|USA|H1N1|nan':0.005809878)1.000:0.005346403)0.961:0.002445515,(('EPI_ISL_379327|2017.414|swine|USA|H0N0|6B.1':0.004866313,(('EPI_ISL_387920|2018.329|swine|USA|H0N0|6B.1':0.002892210,(('EPI_ISL_328739|2017.496|swine|USA|H3N1|3C.2':0.0,'EPI_ISL_328740|2017.496|swine|USA|H3N1|3C.2':0.0):0.000000006,('EPI_ISL_328756|2017.496|swine|USA|H3N1|3C.2':0.0,'EPI_ISL_328759|2017.496|swine|USA|H3N1|3C.2':0.0,'EPI_ISL_328757|2017.496|swine|USA|H3N1|3C.2':0.0,'EPI_ISL_328760|2017.496|swine|USA|H3N1|3C.2':0.0):0.000479173)0.906:0.000479300)0.000:0.000000006,('EPI_ISL_379344|2017.414|swine|USA|H0N0|nan':0.000000006,'EPI_ISL_373552|2017.414|swine|USA|H0N0|6B.1':0.000479280)0.000:0.000000006)0.000:0.000000006)0.768:0.000481557,'EPI_ISL_373556|2017.414|swine|USA|H1N1|6B.1':0.000477907)0.916:0.001449865)0.977:0.002902246,('EPI_ISL_282403|2017.619|swine|USA|H1N1|6B.1':0.001929467,'EPI_ISL_266543|2017.225|swine|USA|H1N1|6B.1':0.000475787)0.989:0.002899359)0.000:0.000000006)0.000:0.000000006)0.965:0.001937942,(((('EPI_ISL_245327|2016.822|swine|USA|H3N1|nan':0.001440450,(((('EPI_ISL_311324|2018.26|swine|USA|H1N1|6B.1':0.001922954,(('EPI_ISL_381682|2019.518|swine|USA|H1N1|6B.1':0.001443958,(('EPI_ISL_399373|2019.718|swine|USA|H1N1|nan':0.001451902,((('EPI_ISL_499248|2020.462|swine|USA|H3N2|3C.3a':0.000479934,(('EPI_ISL_697536|2020.713|swine|USA|H1N1|6B.1':0.000478618,'EPI_ISL_4081950|2021.027|swine|USA|H1N1|6B.1':0.001929344)0.882:0.000965503,'EPI_ISL_697650|2020.751|swine|USA|H1N1|6B.1A.5a.1':0.001444553)0.758:0.000480520)0.000:0.000000006,'EPI_ISL_707227|2020.59|swine|USA|H1N1|6B.1':0.001929864)0.786:0.000527422,('EPI_ISL_4082033|2021.123|swine|USA|H1N1|6B.1':0.005406738,'EPI_ISL_6785518|2021.666|swine|USA|H3N2|3C.2':0.007286829)0.406:0.000461555)0.961:0.002370203)0.882:0.000959681,'EPI_ISL_501671|2020.331|swine|USA|H1N1|nan':0.004847065)0.000:0.000000006)0.990:0.003381685,('EPI_ISL_372902|2019.463|swine|USA|H1N1|6B.1':0.003865391,'EPI_ISL_502857|2020.29|swine|USA|H1N1|nan':0.006822281)0.000:0.000000006)0.977:0.002917841)0.982:0.003479264,('EPI_ISL_264215|2017.216|swine|USA|H1N1|6B.1':0.000504758,'EPI_ISL_393545|2019.655|swine|USA|H1N1|nan':0.007805887)0.268:0.000421764)0.998:0.005364028,(('EPI_ISL_295798|2017.986|swine|USA|H1N1|6B.1':0.000479548,('EPI_ISL_502066|2020.404|swine|USA|H1N2|6B.1A.5a':0.007790272,'EPI_ISL_381072|2018.595|swine|USA|H1N1|6B.1':0.000484259)0.753:0.000477718)0.931:0.001935254,(('EPI_ISL_502892|2020.32|swine|USA|H1N1|nan':0.005335724,('EPI_ISL_387955|2018.581|swine|USA|H1N1|6B.1':0.001444173,('EPI_ISL_396967|2019.726|swine|USA|H1N1|6B.1':0.001930147,('EPI_ISL_503476|2020.057|swine|USA|H1N1|6B.1':0.007819049,('EPI_ISL_502898|2020.328|swine|USA|H1N1|6B.1':0.003418925,'EPI_ISL_4082030|2021.129|swine|USA|H1N1|6B.1':0.005875283)0.834:0.000943454)0.000:0.000000006)0.986:0.002903126)0.000:0.000000006)0.990:0.003389135,('EPI_ISL_285413|2017.66|swine|USA|H1N1|nan':0.002407278,'EPI_ISL_303861|2018.121|swine|USA|H1N1|nan':0.004864028)0.731:0.000493786)0.954:0.001929894)0.980:0.002418431)0.000:0.000000006,('EPI_ISL_245059|2016.803|swine|USA|H1N1|6B.1':0.000474424,'EPI_ISL_252794|2016.915|swine|USA|H1N1|6B.1':0.001445857)0.986:0.003388826)0.917:0.000960169)0.000:0.000000006,('EPI_ISL_252718|2016.437|swine|USA|H1N1|6B.1':0.000484524,'EPI_ISL_297075|2017.836|swine|USA|H1N1|6B.1':0.006812257)0.947:0.001923866)0.000:0.000000006,('EPI_ISL_208931|2015.932|swine|USA|H1N1|6B.1':0.000959352,'EPI_ISL_260815|2017.156|swine|USA|H1N1|nan':0.002407808)0.000:0.000000006)0.908:0.000000006,'EPI_ISL_245043|2016.76|swine|USA|H1N1|nan':0.002890079)0.724:0.000000006)0.396:0.000483764)0.988:0.003884786)0.858:0.000952945,(('EPI_ISL_216913|2016.085|swine|USA|H1N1|nan':0.008374962,('EPI_ISL_202952|2015.808|Human|USA|H1N1|6B.1':0.001434313,'EPI_ISL_208942|2015.882|swine|USA|H1N1|nan':0.002428514)0.974:0.002974355)0.916:0.001878634,(('EPI_ISL_173750|2014.934|swine|USA|H1N2|nan':0.001445288,('EPI_ISL_197216|2015.518|swine|USA|H1N1|6B.1':0.003859642,('EPI_ISL_195380|2015.455|swine|USA|H1N1|6B.1':0.002404859,'EPI_ISL_243759|2015.556|swine|USA|H1N1|6B.1':0.002889309)0.000:0.000000006)0.781:0.000477728)0.898:0.000960239,('EPI_ISL_205067|2015.844|swine|USA|H3N2|nan':0.001443965,'EPI_ISL_236810|2016.052|swine|USA|H3N2|3C.3a':0.002412300)0.978:0.002901954)0.000:0.000000006)0.490:0.000000006)0.000:0.000000006,((('EPI_ISL_280221|2016.497|swine|USA|H0N0|nan':0.008818263,(('EPI_ISL_388673|2019.545|swine|USA|H1N2|nan':0.011312110,'EPI_ISL_258650|2017.099|swine|USA|H3N2|3C.2':0.000494149)0.749:0.000466749,(('EPI_ISL_243730|2016.596|swine|USA|H3N2|3C.2':0.000479659,(('EPI_ISL_264204|2017.214|swine|USA|H3N2|3C.2':0.002943880,'EPI_ISL_297093|2017.866|swine|USA|H3N2|3C.2':0.002432375)0.859:0.000943286,((('EPI_ISL_327824|2016.415|swine|USA|H3N2|3C.2':0.000000006,('EPI_ISL_295673|2017.964|swine|USA|H3N2|nan':0.002910812,'EPI_ISL_301918|2018.066|swine|USA|H3N2|3C.2':0.001936708)0.989:0.003384851)0.839:0.000479609,('EPI_ISL_243725|2016.571|swine|USA|H3N2|3C.2':0.000000006,'EPI_ISL_285336|2017.712|swine|USA|H3N2|3C.2':0.003372646)0.844:0.000479521)0.352:0.000000006,(('EPI_ISL_285469|2017.658|swine|USA|H3N2|3C.2':0.002424856,'EPI_ISL_281990|2017.6|swine|USA|H3N2|3C.2':0.001937425)0.752:0.000462549,('EPI_ISL_388624|2019.537|swine|USA|H1N2|6B.1A.1':0.010971058,'EPI_ISL_6795298|2021.704|swine|USA|H1N2|nan':0.009585667)0.872:0.001803691)0.880:0.000968577)0.000:0.000000006)0.504:0.000000006)1.000:0.000000006,((('EPI_ISL_256566|2017.044|swine|USA|H3N2|3C.2':0.000480395,('EPI_ISL_327834|2016.415|swine|USA|H3N2|3C.2':0.000479812,'EPI_ISL_256100|2016.596|swine|USA|H3N2|3C.2':0.000479659)0.000:0.000000006)0.528:0.000000006,(('EPI_ISL_262582|2017.195|swine|USA|H3N2|3C.2':0.001442106,'EPI_ISL_258626|2017.09|swine|USA|H3N2|3C.2':0.001444748)0.000:0.000000006,('EPI_ISL_388618|2019.54|swine|USA|H3N2|3C.3a':0.005416817,('EPI_ISL_4081697|2020.82|swine|USA|H3N2|3C.2':0.013505950,('EPI_ISL_399433|2019.789|swine|USA|H1N1|nan':0.003338800,('EPI_ISL_700958|2020.495|swine|USA|H1N2|nan':0.002909327,(('EPI_ISL_697532|2020.71|swine|USA|H1N2|nan':0.000973610,'EPI_ISL_4083361|2021.241|swine|USA|H1N2|nan':0.003902482)0.965:0.002425180,'EPI_ISL_4083437|2021.241|swine|USA|H1N2|nan':0.003446914)0.000:0.000000006)0.963:0.003011419)0.983:0.004051393)0.821:0.001370814)0.997:0.005408905)0.913:0.000960796)0.000:0.000000006,('EPI_ISL_234573|2016.571|swine|USA|H3N2|3C.2':0.0,'EPI_ISL_327836|2016.415|swine|USA|H3N2|3C.2':0.0):0.000000006)0.000:0.000000006)0.000:0.000000006)0.751:0.000469894)0.968:0.002469365,((((('EPI_ISL_504174|2015.392|swine|USA|H3N2|3C.2':0.000481364,'EPI_ISL_246098|2016.926|swine|USA|H3N2|3C.2':0.000478030)0.965:0.001929127,('EPI_ISL_208919|2015.877|swine|USA|H3N2|3C.2':0.000000006,'EPI_ISL_208989|2015.896|swine|USA|H3N2|3C.2':0.000479688)0.917:0.000960474)0.000:0.000000006,((('EPI_ISL_285505|2017.773|swine|USA|H3N2|3C.2':0.000000006,'EPI_ISL_303866|2018.019|swine|USA|H3N1|3C.2':0.000959376)0.998:0.003859344,('EPI_ISL_221737|2016.219|swine|USA|H3N2|3C.2':0.002405583,'EPI_ISL_280243|2016.833|swine|USA|H3N2|3C.2':0.003372713)0.000:0.000000006)0.963:0.001441083,(('EPI_ISL_264228|2017.181|swine|USA|H1N1|6B.1':0.005332183,'EPI_ISL_234572|2016.15|swine|USA|H3N2|3C.2':0.001926391)0.000:0.000000006,'EPI_ISL_234528|2016.549|swine|USA|H3N2|3C.2':0.004348786)0.706:0.000479935)0.000:0.000000006)0.000:0.000000006,'EPI_ISL_205994|2015.866|swine|USA|H3N2|3C.2':0.000000006)0.000:0.000000006,(('EPI_ISL_260821|2017.156|swine|USA|H3N2|3C.2':0.000000006,('EPI_ISL_282405|2017.638|swine|USA|H3N2|3C.2':0.003375629,(('EPI_ISL_388626|2019.526|swine|USA|H3N2|3C.2':0.001455865,(('EPI_ISL_4082404|2021.222|swine|USA|H1N2|nan':0.006863731,('EPI_ISL_504144|2020.232|swine|USA|H3N2|3C.2':0.000481081,('EPI_ISL_700972|2020.514|swine|USA|H3N2|3C.2':0.000000006,('EPI_ISL_4081852|2020.921|swine|USA|H3N2|3C.2':0.000474234,'EPI_ISL_4083605|2021.299|swine|USA|H1N1|6B.1':0.001449347)0.879:0.000966614)0.912:0.000959769)0.714:0.000438481)0.967:0.002462133,('EPI_ISL_4083451|2021.238|swine|USA|H3N2|3C.2':0.001442898,('EPI_ISL_707266|2020.634|swine|USA|H3N2|3C.2':0.000000006,'EPI_ISL_884294|2021.036|Human|USA|H3N2|3C.2':0.000960682)0.000:0.000000006)0.879:0.000965313)0.891:0.001437455)0.996:0.004872115,('EPI_ISL_301929|2017.953|swine|USA|H3N2|3C.2':0.000000006,'EPI_ISL_301930|2018.077|swine|USA|H3N2|3C.2':0.001440751)0.740:0.000522709)0.985:0.003340155)0.000:0.000000006)0.922:0.001447455,(('EPI_ISL_296682|2017.762|swine|USA|H3N2|3C.2':0.002895387,((('EPI_ISL_388617|2019.545|swine|USA|H3N2|3C.2':0.002895638,'EPI_ISL_393539|2019.671|swine|USA|H3N2|3C.2':0.003384199)0.000:0.000000006,('EPI_ISL_393546|2019.652|swine|USA|H3N2|3C.2':0.002410103,'EPI_ISL_503892|2020.128|swine|USA|H3N2|3C.2':0.004355963)0.000:0.000000006)0.995:0.004461781,('EPI_ISL_372892|2019.479|swine|USA|H3N2|3C.2':0.000469111,'EPI_ISL_368784|2019.386|swine|USA|H3N2|3C.2':0.000975649)1.000:0.008922636)0.876:0.001362467)0.763:0.000000006,('EPI_ISL_4081867|2020.951|swine|USA|H1N2|nan':0.005365093,'EPI_ISL_4082034|2021.104|swine|USA|H1N1|6B.1A.1':0.008906078)0.991:0.006393912)0.852:0.000959379)0.957:0.001928148)0.747:0.000448775)0.993:0.004870243,('EPI_ISL_205322|2015.816|swine|USA|H3N2|3C.2':0.003858454,(('EPI_ISL_180673|2015.019|swine|USA|H3N2|3C.2':0.000958995,'EPI_ISL_179622|2015.247|swine|USA|H3N2|3C.2':0.000959204)0.000:0.000000006,('EPI_ISL_198365|2015.586|swine|USA|H3N2|3C.2':0.001443813,'EPI_ISL_203176|2015.74|swine|USA|H3N2|nan':0.004897959)0.758:0.000477469)0.000:0.000000006)0.000:0.000000006)0.927:0.000478602)0.969:0.001928597)0.990:0.003382008)0.948:0.001439354)0.000:0.000000006)0.000:0.000000006,'EPI_ISL_162471|2014.153|swine|USA|H1N1|6B.1':0.011300537)0.836:0.000479498)0.593:0.000000006,('EPI_ISL_211811|2015.959|swine|USA|H1N1|6B.1':0.008919466,'EPI_ISL_234526|2016.574|swine|USA|H1N2|nan':0.014614868)0.971:0.003861714)0.308:0.000467942,'EPI_ISL_151992|2013.405|swine|USA|H1N1|6B.1':0.005838388)0.981:0.002904992)0.905:0.000959253,(((('EPI_ISL_271719|2012.519|swine|USA|H0N0|3C.3a':0.000479118,'EPI_ISL_271073|2012.199|swine|USA|H1N2|nan':0.000000006)0.998:0.004858270,(('EPI_ISL_151003|2011.762|swine|USA|H1N2|nan':0.000000006,('EPI_ISL_161188|2013.748|swine|USA|H1N2|nan':0.001270446,'EPI_ISL_167148|2013.655|swine|USA|H0N0|nan':0.000000006)0.996:0.006516698)0.733:0.000444496,('EPI_ISL_133715|2012.833|swine|USA|H1N1|6B.1':0.000935565,'EPI_ISL_143152|2013.104|swine|USA|H1N1|6B.1':0.002928007)0.997:0.005426733)0.994:0.004408138)0.743:0.000481089,'EPI_ISL_124480|2011.079|swine|USA|H1N2|nan':0.001440980)0.000:0.000000006,'EPI_ISL_119334|2010.879|swine|USA|H1N2|6B.1A.5b':0.000479751)0.000:0.000000006)0.987:0.002892158,('EPI_ISL_116352|2010.795|swine|USA|H3N2|nan':0.001925539,'EPI_ISL_124404|2010.764|swine|USA|H3N2|nan':0.005425827)0.743:0.000482255)0.896:0.001431849,'EPI_ISL_116362|2010.803|swine|USA|H1N1|6B.1':0.008354706)0.980:0.003451377)0.995:0.006228895,(((('EPI_ISL_129989|2012.063|swine|USA|H3N2|3C.3a':0.000485143,('EPI_ISL_124246|2011.967|swine|USA|H3N2|3C.3a':0.000960710,('EPI_ISL_130053|2012.063|swine|USA|H3N2|3C.3a':0.0,'EPI_ISL_124249|2012.183|swine|USA|H3N2|3C.3a':0.0):0.000000006)0.777:0.000475464)0.999:0.006432540,((((('EPI_ISL_124310|2011.756|swine|USA|H3N2|3C.3a':0.001442854,(('EPI_ISL_151131|2013.153|swine|USA|H1N2|nan':0.006843552,(('EPI_ISL_278807|2014.323|swine|Canada|H1N1|6B.1':0.0,'EPI_ISL_145706|2012.451|swine|USA|H1N2|nan':0.0):0.000510463,'EPI_ISL_144932|2013.403|swine|USA|H1N2|nan':0.003354248)0.862:0.001417437)0.941:0.001996815,('EPI_ISL_151002|2011.759|swine|USA|H1N1|6B.1':0.000000006,'EPI_ISL_116143|2012.085|swine|USA|H1N1|6B.1':0.006342501)0.903:0.000960526)0.000:0.000000006)0.000:0.000000006,'EPI_ISL_127882|2012.011|swine|USA|H3N2|nan':0.002893064)0.872:0.000960706,('EPI_ISL_97086|2011.121|swine|USA|H3N2|3C.3a':0.000480030,(('EPI_ISL_97128|2011.321|swine|USA|H3N2|3C.3a':0.000482378,'EPI_ISL_97127|2011.321|swine|USA|H3N2|3C.3a':0.000479194)0.912:0.001444250,'EPI_ISL_97087|2011.121|swine|USA|H3N2|3C.3a':0.000481023)0.824:0.000479575)0.000:0.000000006)0.929:0.000962190,(('EPI_ISL_196000|2012.21|swine|Mexico|H1N1|6B.1':0.000921875,('EPI_ISL_167340|2014.611|swine|USA|H1N1|6B.1':0.004898735,(((('EPI_ISL_203184|2015.745|swine|USA|H1N1|6B.1':0.002419514,'EPI_ISL_234586|2016.587|swine|USA|H1N1|6B.1':0.007888069)0.937:0.002409173,(((('EPI_ISL_245798|2015.852|swine|USA|H3N2|3C.3a':0.0,'EPI_ISL_245796|2015.852|swine|USA|H3N2|3C.3a':0.0):0.000000006,(('EPI_ISL_245810|2015.852|swine|USA|H3N2|3C.3a':0.0,'EPI_ISL_245801|2015.852|swine|USA|H3N2|3C.3a':0.0):0.000961674,('EPI_ISL_245773|2015.852|swine|USA|H3N2|3C.3a':0.0,'EPI_ISL_245774|2015.852|swine|USA|H3N2|3C.3a':0.0,'EPI_ISL_245787|2015.852|swine|USA|H3N2|3C.3a':0.0,'EPI_ISL_245811|2015.852|swine|USA|H3N2|3C.3a':0.0):0.000479899)0.778:0.000480297)0.891:0.001002434,('EPI_ISL_245802|2015.526|swine|USA|H0N0|3C.3a':0.009347674,'EPI_ISL_245775|2015.526|swine|USA|H0N0|6B.1':0.001030203)0.142:0.000453577)0.953:0.001892648,(((('EPI_ISL_243755|2014.542|swine|USA|H1N2|6B.1':0.000479947,('EPI_ISL_243754|2014.559|swine|USA|H1N1|6B.1':0.000960409,'EPI_ISL_243761|2014.526|swine|USA|H0N0|6B.1':0.000960631)0.000:0.000000006)0.996:0.002893121,(('EPI_ISL_243766|2015.526|swine|USA|H0N0|6B.1':0.0,'EPI_ISL_243767|2015.526|swine|USA|H0N0|6B.1':0.0,'EPI_ISL_243750|2015.54|swine|USA|H0N0|nan':0.0,'EPI_ISL_243752|2015.688|swine|USA|H3N2|3C.3a':0.0,'EPI_ISL_243768|2015.526|swine|USA|H1N2|6B.1':0.0,'EPI_ISL_243775|2015.54|swine|USA|H1N2|6B.1':0.0):0.000000006,'EPI_ISL_243762|2015.688|swine|USA|H3N2|3C.3a':0.005351029)0.847:0.000479954)0.505:0.000000006,'EPI_ISL_243753|2015.54|swine|USA|H0N0|3C.3a':0.002893279)0.991:0.003903098,('EPI_ISL_198166|2015.362|swine|USA|H0N0|3C.3a':0.000000006,'EPI_ISL_263479|2016.085|swine|USA|H0N0|nan':0.009292151)0.843:0.000480349)0.350:0.000000006)0.995:0.004425887)0.815:0.000953905,('EPI_ISL_209342|2015.94|swine|USA|H1N1|6B.1':0.000491452,'EPI_ISL_225505|2016.26|swine|USA|H1N1|6B.1':0.001440396)0.998:0.006800393)0.753:0.000522124,'EPI_ISL_253925|2016.973|swine|USA|H1N1|nan':0.012846202)0.840:0.000948156)0.994:0.006465091)0.977:0.003435284,('EPI_ISL_143444|2013.364|swine|USA|H1N2|nan':0.000450648,('EPI_ISL_132985|2012.904|swine|USA|H1N2|nan':0.000000006,('EPI_ISL_119366|2011.071|swine|USA|H1N2|nan':0.001468438,'EPI_ISL_167433|2014.696|swine|USA|H1N1|6B.1':0.006388411)0.720:0.000461098)0.877:0.000996019)1.000:0.010346938)0.714:0.000000006)0.792:0.000482291,(((('EPI_ISL_109913|2011.926|swine|USA|H3N2|nan':0.001949603,('EPI_ISL_124046|2012.347|swine|USA|H3N2|nan':0.000480240,('EPI_ISL_130154|2011.833|swine|USA|H3N2|3C.3a':0.000960921,(((((('EPI_ISL_271046|2012.328|swine|USA|H3N2|3C.3a':0.000960264,'EPI_ISL_271757|2012.24|swine|USA|H3N2|3C.3a':0.001443408)0.758:0.000482230,('EPI_ISL_271642|2012.328|swine|USA|H3N2|3C.3a':0.000961243,'EPI_ISL_271645|2012.328|swine|USA|H3N2|3C.3a':0.000480291)0.789:0.000480108)0.000:0.000000006,('EPI_ISL_271738|2012.519|swine|USA|H3N2|3C.3a':0.000481804,('EPI_ISL_271761|2012.577|swine|USA|H3N2|3C.3a':0.000479927,('EPI_ISL_271715|2012.577|swine|USA|H3N2|3C.3a':0.0,'EPI_ISL_271049|2012.519|swine|USA|H3N2|3C.3a':0.0):0.000000006)0.789:0.000480107)0.790:0.000479941)0.000:0.000000006,(('EPI_ISL_156336|2012.445|swine|USA|H3N2|3C.3a':0.0,'EPI_ISL_130117|2012.481|swine|USA|H3N2|3C.3a':0.0):0.000000006,'EPI_ISL_132377|2012.749|swine|USA|H3N2|3C.3a':0.002894254)0.000:0.000000006)0.000:0.000000006,((('EPI_ISL_271047|2011.89|swine|USA|H3N2|3C.3a':0.0,'EPI_ISL_271643|2011.89|swine|USA|H3N2|3C.3a':0.0):0.000000006,'EPI_ISL_271075|2012.664|swine|USA|H3N2|3C.3a':0.000480323)0.990:0.002898608,('EPI_ISL_271717|2012.156|swine|USA|H3N2|3C.3a':0.000479966,(('EPI_ISL_271076|2012.156|swine|USA|H0N0|6B.1':0.0,'EPI_ISL_271653|2012.156|swine|USA|H3N2|3C.3a':0.0,'EPI_ISL_271747|2012.156|swine|USA|H3N2|3C.3a':0.0,'EPI_ISL_271043|2012.156|swine|USA|H3N2|3C.3a':0.0):0.000000006,'EPI_ISL_271059|2012.156|swine|USA|H3N2|3C.3a':0.000480390)0.852:0.000480162)0.172:0.000000006)0.000:0.000000006)0.000:0.000000006,('EPI_ISL_167983|2014.707|swine|USA|H3N1|3C.3a':0.002901073,('EPI_ISL_195459|2015.496|swine|USA|H1N2|nan':0.003084949,('EPI_ISL_234951|2016.495|swine|USA|H1N2|nan':0.006140810,'EPI_ISL_226061|2016.352|swine|USA|H1N2|nan':0.002611019)0.884:0.001458955)0.916:0.001744142)0.998:0.004875838)0.978:0.002410314)0.000:0.000000006)0.935:0.001449686)0.921:0.001441328,'EPI_ISL_100198|2010.995|swine|USA|H3N2|3C.3a':0.000480320)0.000:0.000000006,('EPI_ISL_100248|2011.126|swine|USA|H3N2|3C.3a':0.000961753,(('EPI_ISL_116357|2011.263|swine|USA|H3N2|3C.3a':0.000480162,'EPI_ISL_124418|2011.263|swine|USA|H3N2|3C.3a':0.000000006)0.799:0.000480361,'EPI_ISL_97140|2011.236|swine|USA|H3N2|3C.3a':0.000962945)0.785:0.000480741)0.000:0.000000006)0.000:0.000000006,('EPI_ISL_100249|2011.126|swine|USA|H3N2|nan':0.000962727,('EPI_ISL_130037|2012.137|swine|USA|H3N2|3C.3a':0.002406688,('EPI_ISL_100251|2011.249|swine|USA|H3N2|3C.3a':0.000960663,'EPI_ISL_100252|2011.266|swine|USA|H3N2|3C.3a':0.000000006)0.000:0.000000006)0.900:0.000961978)0.764:0.000480345)0.902:0.000964471)0.733:0.000422719)0.904:0.001796900,('EPI_ISL_154633|2013.833|swine|USA|H1N2|nan':0.008138125,('EPI_ISL_153740|2013.833|swine|USA|H1N1|6B.1':0.008069674,'EPI_ISL_129802|2012.667|swine|USA|H1N2|nan':0.008510398)0.732:0.000542052)0.981:0.004814122)0.993:0.010442568,('EPI_ISL_271646|2012.156|swine|USA|H3N2|3C.3a':0.006531421,'EPI_ISL_230188|2016.38|swine|USA|H1N2|nan':0.026220861)0.703:0.005101471)1.000:0.011130437)0.881:0.003607820,('EPI_ISL_150831|2005.203|swine|USA|H3N2|3C.3a':0.004389128,('EPI_ISL_29807|2007.5|swine|USA|H3N2|3C.2':0.009048428,'EPI_ISL_124394|2010.236|swine|USA|H1N2|nan':0.018956814)0.984:0.005778888)0.801:0.000000006)0.204:0.000421552,('EPI_ISL_252719|2016.448|swine|USA|H1N2|nan':0.011752334,(('EPI_ISL_153730|2013.748|swine|USA|H1N2|nan':0.000476894,('EPI_ISL_173623|2014.94|swine|USA|H1N1|6B.1':0.001919120,'EPI_ISL_182281|2014.868|swine|USA|H1N2|nan':0.000000006)0.987:0.003376773)0.786:0.000482267,('EPI_ISL_211799|2015.951|swine|USA|H1N2|nan':0.009749016,('EPI_ISL_150673|2013.748|swine|USA|H1N1|nan':0.001922154,(('EPI_ISL_234677|2016.555|swine|USA|H3N2|nan':0.005404090,'EPI_ISL_285477|2017.655|swine|USA|H3N2|nan':0.006837197)0.989:0.005537112,('EPI_ISL_200086|2015.597|swine|USA|H3N2|3C.3a':0.002541337,'EPI_ISL_281988|2017.616|swine|USA|H1N2|nan':0.012246559)0.802:0.000988294)0.971:0.003230425)0.000:0.000000006)0.815:0.000477581)0.745:0.000000006)1.000:0.027646598)0.757:0.000494783)0.000:0.000000006)0.751:0.000477800,('EPI_ISL_150843|2006.852|swine|USA|H1N1|6B.1':0.010240422,(((('EPI_ISL_29808|2007.5|swine|USA|H3N2|nan':0.000958887,((('EPI_ISL_150891|2007.271|swine|USA|H1N1|6B.1':0.003879080,'EPI_ISL_150874|2007.203|swine|USA|H1N1|nan':0.000465452)0.927:0.001458200,(('EPI_ISL_150985|2010.825|swine|USA|H1N2|nan':0.020605416,(('EPI_ISL_198164|2009.362|swine|USA|H3N2|3C.2':0.002419821,'EPI_ISL_150526|2009.803|swine|USA|H3N2|nan':0.004886152)1.000:0.006899387,('EPI_ISL_79855|2008.5|swine|USA|H1N1|6B.1':0.000943012,'EPI_ISL_14769977|2018.5|swine|USA|H1N2|nan':0.015368660)0.895:0.001485958)0.212:0.000483600)0.776:0.000472917,('EPI_ISL_151295|2007.14|swine|USA|H3N2|3C.2':0.000000006,'EPI_ISL_150893|2008.503|swine|USA|H3N2|3C.2':0.007787565)0.981:0.002408149)0.750:0.000478683)0.789:0.000480429,((('EPI_ISL_87553|2010.392|swine|USA|H3N2|nan':0.006432995,('EPI_ISL_119351|2011.101|swine|USA|H1N2|nan':0.002435997,('EPI_ISL_119336|2010.293|swine|USA|H1N2|nan':0.000483296,'EPI_ISL_136649|2013.036|swine|USA|H1N2|nan':0.010274473)0.005:0.000455929)0.999:0.006924365)0.739:0.000397610,((('EPI_ISL_97105|2011.126|swine|USA|H1N1|6B.1':0.014427995,((('EPI_ISL_133804|2009.6|swine|USA|H3N2|3C.2':0.0,'EPI_ISL_133826|2009.614|swine|USA|H3N2|3C.2':0.0,'EPI_ISL_133812|2009.6|swine|USA|H3N2|3C.2':0.0,'EPI_ISL_133811|2009.6|swine|USA|H3N2|3C.2':0.0,'EPI_ISL_133820|2009.614|swine|USA|H3N2|3C.2':0.0,'EPI_ISL_133831|2009.614|swine|USA|H3N2|3C.2':0.0,'EPI_ISL_133807|2009.6|swine|USA|H3N2|3C.2':0.0,'EPI_ISL_133806|2009.6|swine|USA|H3N2|3C.2':0.0,'EPI_ISL_133829|2009.614|swine|USA|H3N2|3C.2':0.0,'EPI_ISL_133786|2009.507|swine|USA|H1N2|6B.1':0.0):0.000000006,((('EPI_ISL_97118|2011.222|swine|USA|H3N2|3C.2':0.000000006,'EPI_ISL_97119|2011.222|swine|USA|H3N2|3C.2':0.000000006)0.942:0.001438596,(('EPI_ISL_151908|2011.759|swine|USA|H0N0|3C.3a':0.003384870,((('EPI_ISL_129408|2012.623|Human|USA|H3N2|3C.2':0.000000006,'EPI_ISL_129188|2012.623|Human|USA|H3N2|3C.2':0.000000006)0.967:0.001439991,(('EPI_ISL_129621|2012.623|Human|USA|H3N2|3C.2':0.000960228,('EPI_ISL_142021|2013.249|swine|USA|H3N2|nan':0.000000006,'EPI_ISL_167977|2014.732|swine|USA|H3N2|nan':0.005809576)0.892:0.000961395)0.786:0.000480531,'EPI_ISL_134301|2012.885|swine|USA|H3N2|3C.3a':0.005820687)0.000:0.000000006)0.000:0.000000006,('EPI_ISL_127707|2012.254|swine|USA|H3N2|nan':0.001911089,('EPI_ISL_161152|2013.496|swine|USA|H3N2|3C.3a':0.0,'EPI_ISL_161151|2013.496|swine|USA|H3N2|3C.3a':0.0,'EPI_ISL_168340|2013.663|swine|USA|H3N2|3C.3a':0.0):0.010390247)0.946:0.002434180)0.761:0.000484741)0.791:0.000474514,(('EPI_ISL_97080|2011.181|swine|USA|H3N2|3C.2':0.000959290,'EPI_ISL_93364|2011.049|swine|USA|H3N2|3C.3a':0.000478752)0.192:0.000000006,('EPI_ISL_134279|2012.806|swine|USA|H3N2|nan':0.001931319,'EPI_ISL_128295|2012.464|swine|USA|H3N2|nan':0.000958230)0.946:0.001928970)0.000:0.000000006)0.000:0.000000006)0.994:0.002892670,((((('EPI_ISL_103848|2011.805|swine|USA|H1N2|6B.1A.5b':0.002435522,('EPI_ISL_132990|2012.883|swine|USA|H1N2|nan':0.000966164,'EPI_ISL_243071|2013.195|swine|USA|H1N2|nan':0.001447397)1.000:0.005430322)0.741:0.000466821,('EPI_ISL_130124|2012.582|swine|USA|H1N1|6B.1':0.002433308,('EPI_ISL_130116|2012.415|swine|USA|H1N2|nan':0.000480637,'EPI_ISL_136653|2013.016|swine|USA|H1N2|nan':0.002408821)0.996:0.003891816)0.884:0.001437109)0.773:0.000480968,(((('EPI_ISL_102557|2010.795|swine|USA|H3N2|3C.3a':0.000479566,(('EPI_ISL_103847|2011.8|swine|USA|H3N2|nan':0.000960386,('EPI_ISL_161128|2013.414|swine|USA|H1N2|nan':0.004021985,('EPI_ISL_174298|2014.921|swine|USA|H1N1|6B.1':0.000940519,('EPI_ISL_188901|2015.299|swine|USA|H1N1|6B.1':0.001440185,('EPI_ISL_179403|2015.301|Human|USA|H1N1|6B.1':0.000000006,'EPI_ISL_179404|2015.301|Human|USA|H1N1|6B.1':0.000000006)0.896:0.000958134)0.761:0.000503010)1.000:0.013010238)0.733:0.000325090)0.000:0.000000006,'EPI_ISL_127717|2012.249|swine|USA|H3N2|3C.3a':0.000479480)0.938:0.000960126)0.000:0.000000006,'EPI_ISL_133832|2010.611|swine|USA|H3N2|3C.3a':0.000479667)0.000:0.000000006,('EPI_ISL_133846|2010.63|swine|USA|H3N2|3C.3a':0.0,'EPI_ISL_189997|2010.91|swine|USA|H1N2|6B.1A.5b':0.0):0.000000006)0.000:0.000000006,(('EPI_ISL_116395|2010.723|swine|USA|H3N2|3C.3a':0.000479603,('EPI_ISL_102546|2010.795|swine|USA|H3N2|3C.3a':0.000479704,'EPI_ISL_87551|2010.718|swine|USA|H3N2|3C.3a':0.016457306)0.658:0.000000006)0.000:0.000000006,('EPI_ISL_116233|2010.877|swine|USA|H3N2|3C.3a':0.000959727,'EPI_ISL_97073|2011.219|swine|USA|H1N2|6B.1A.5b':0.000960060)0.000:0.000000006)1.000:0.000000006)0.000:0.000000006)0.000:0.000000006,('EPI_ISL_127752|2011.485|swine|USA|H1N2|nan':0.001930311,('EPI_ISL_126260|2011.841|Human|USA|H1N2|6B.1A.5b':0.001929282,('EPI_ISL_127759|2011.526|swine|USA|H1N2|6B.1A.5b':0.000480016,'EPI_ISL_131141|2012.691|swine|USA|H1N2|nan':0.003869737)0.000:0.000000006)0.945:0.001933277)0.936:0.001933802)0.769:0.000482245,'EPI_ISL_145707|2012.066|swine|USA|H1N1|6B.1':0.006341378)0.742:0.000478755)0.761:0.000480085)0.887:0.000000006,'EPI_ISL_86215|2009.633|swine|USA|H3N2|3C.2':0.001441038)0.966:0.003427380)0.962:0.002890214,(((('EPI_ISL_93356|2010.937|swine|USA|H3N2|3C.3a':0.000990491,('EPI_ISL_151000|2011.063|swine|USA|H3N2|3C.3a':0.000480037,('EPI_ISL_103956|2010.918|swine|USA|H3N2|3C.2':0.000000006,'EPI_ISL_109864|2010.912|swine|USA|H3N2|3C.3a':0.001440974)0.781:0.000479837)0.854:0.000934479)1.000:0.017000822,((('EPI_ISL_151278|2009.918|swine|USA|H1N2|nan':0.002942276,('EPI_ISL_97070|2011.255|swine|USA|H1N1|6B.1':0.003093484,('EPI_ISL_127901|2011.781|swine|USA|H1N1|6B.1':0.006657751,'EPI_ISL_127746|2011.449|swine|USA|H1N2|nan':0.003592645)0.921:0.001905709)0.989:0.004254538)0.744:0.000432260,(('EPI_ISL_150929|2009.778|swine|USA|H1N1|6B.1':0.000000006,('EPI_ISL_87552|2010.375|swine|USA|H1N1|6B.1':0.001928335,('EPI_ISL_124006|2009.89|swine|USA|H1N1|6B.1':0.001440868,'EPI_ISL_116999|2010.523|swine|USA|H1N1|6B.1':0.002890823)0.498:0.000000006)0.566:0.000000006)0.000:0.000000006,(('EPI_ISL_97079|2011.186|swine|USA|H1N1|6B.1':0.002902371,('EPI_ISL_100054|2011.915|Human|USA|H1N1|6B.1':0.000944557,('EPI_ISL_139941|2013.208|swine|USA|H1N1|6B.1':0.002890212,('EPI_ISL_132988|2012.885|swine|USA|H1N1|6B.1':0.000479129,'EPI_ISL_138994|2013.5|swine|USA|H1N1|6B.1':0.001926141)0.000:0.000000006)0.995:0.003892265)0.987:0.003418329)0.847:0.000953939,((('EPI_ISL_124437|2011.647|swine|USA|H3N2|nan':0.000964599,'EPI_ISL_127778|2011.707|swine|USA|H1N1|6B.1':0.002730176)0.916:0.001633898,('EPI_ISL_102544|2011.797|swine|USA|H3N2|3C.3a':0.006332273,(('EPI_ISL_130016|2012.336|swine|USA|H3N2|3C.3a':0.001454364,('EPI_ISL_154593|2013.847|swine|USA|H3N2|3C.3a':0.000000006,((('EPI_ISL_211812|2015.992|swine|USA|H3N2|3C.3a':0.003916321,'EPI_ISL_206674|2015.518|swine|USA|H0N0|3C.3a':0.000958908)0.967:0.002929618,'EPI_ISL_181115|2015.058|swine|USA|H3N2|3C.3a':0.001932318)0.709:0.000000006,('EPI_ISL_180672|2015.033|swine|USA|H3N2|3C.2':0.000480427,('EPI_ISL_205081|2015.847|swine|USA|H3N2|3C.2':0.000000006,'EPI_ISL_222495|2016.24|swine|USA|H3N2|3C.2':0.000964188)0.983:0.002425217)0.889:0.000971465)0.985:0.001938429)0.999:0.007336799)0.000:0.000000006,(('EPI_ISL_151993|2013.23|swine|USA|H1N2|nan':0.003913157,'EPI_ISL_157196|2014.5|swine|USA|H1N2|nan':0.005882385)0.880:0.001434357,'EPI_ISL_130040|2012.26|swine|USA|H3N2|nan':0.000482465)0.783:0.000473480)0.975:0.003412322)0.738:0.000469853)0.875:0.000969067,(('EPI_ISL_97114|2011.315|swine|USA|H1N1|nan':0.0,'EPI_ISL_97130|2011.315|swine|USA|H1N2|nan':0.0):0.000000006,'EPI_ISL_98870|2011.43|swine|USA|H1N2|nan':0.002410798)0.875:0.000962228)0.999:0.005367420)0.908:0.001452293)0.894:0.000970243)0.883:0.000972490,'EPI_ISL_124332|2009.929|swine|USA|H1N1|nan':0.005356714)0.724:0.000450967)0.925:0.001470748,((('EPI_ISL_83267|2007.666|Human|USA|H1N1|6B.1':0.0,'EPI_ISL_30054|2007.625|Human|USA|H1N1|6B.1':0.0,'EPI_ISL_30053|2007.625|Human|USA|H1N1|6B.1':0.0):0.000000006,'EPI_ISL_126261|2007.63|Human|USA|H1N2|6B.1':0.001921651)0.850:0.000479194,'EPI_ISL_79860|2008.5|swine|USA|H1N1|6B.1':0.012961643)0.000:0.000000006)0.000:0.000000006,(((('EPI_ISL_124010|2010.178|swine|USA|H1N2|nan':0.000859909,'EPI_ISL_137561|2013.058|swine|USA|H1N2|nan':0.016462334)0.999:0.007948924,((('EPI_ISL_124338|2010.833|swine|USA|H3N2|3C.2':0.0,'EPI_ISL_127584|2011.967|swine|USA|H3N2|3C.3a':0.0):0.000492696,('EPI_ISL_234244|2016.311|swine|USA|H3N2|3C.3a':0.021329931,(('EPI_ISL_97085|2011.162|swine|USA|H1N1|6B.1':0.001939524,('EPI_ISL_90126|2010.89|swine|USA|H3N2|3C.3a':0.002418721,'EPI_ISL_90360|2010.89|swine|USA|H3N2|nan':0.000472834)0.967:0.002419800)0.963:0.002407007,('EPI_ISL_166508|2013.663|swine|USA|H0N0|6B.1':0.006785048,(((((('EPI_ISL_99793|2011.868|Human|USA|H3N2|3C.3a':0.0,'EPI_ISL_99795|2011.868|Human|USA|H3N2|3C.3a':0.0):0.002882582,(('EPI_ISL_134284|2012.915|swine|USA|H3N2|nan':0.005321524,('EPI_ISL_14174097|2018.759|swine|Korea|H1N2|nan':0.008874208,'EPI_ISL_387132|2017.373|swine|Korea|H3N2|nan':0.000914379)1.000:0.015436932)0.322:0.000000006,(('EPI_ISL_142217|2011.748|swine|Korea|H3N2|3C.3a':0.001436840,'EPI_ISL_142216|2011.666|swine|Korea|H3N2|3C.3a':0.002399965)0.344:0.000000006,(((('EPI_ISL_142711|2012.235|swine|Korea|H3N2|3C.3a':0.0,'EPI_ISL_142707|2012.235|swine|Korea|H3N2|3C.3a':0.0,'EPI_ISL_142709|2012.235|swine|Korea|H3N2|3C.3a':0.0,'EPI_ISL_142701|2012.178|swine|Korea|H3N2|3C.3a':0.0,'EPI_ISL_142705|2012.235|swine|Korea|H3N2|3C.3a':0.0):0.000000006,'EPI_ISL_142703|2012.178|swine|Korea|H3N2|3C.3a':0.000958989)0.953:0.001922333,('EPI_ISL_142739|2013.307|swine|Korea|H1N2|nan':0.0,'EPI_ISL_142741|2013.307|swine|Korea|H1N2|nan':0.0):0.004351925)0.772:0.000479614,('EPI_ISL_142215|2012.164|swine|Korea|H3N2|3C.3a':0.001917325,('EPI_ISL_142700|2012.101|swine|Korea|H3N1|3C.3a':0.000957666,('EPI_ISL_278821|2015.499|swine|Korea|H3N2|nan':0.011257529,'EPI_ISL_142698|2012.101|swine|Korea|H3N1|3C.3a':0.000000006)0.000:0.000000006)0.821:0.000478294)0.000:0.000000006)0.936:0.000957150)0.829:0.000478065)0.000:0.000000006)0.000:0.000000006,('EPI_ISL_245791|2011.822|swine|USA|H0N0|3C.3a':0.000000006,(((((((((('EPI_ISL_373722|2017.414|swine|USA|H1N2|6B.1':0.005371783,(('EPI_ISL_281235|2017.586|swine|USA|H1N2|nan':0.004328709,((('EPI_ISL_373581|2017.414|swine|USA|H0N0|nan':0.0,'EPI_ISL_373599|2017.414|swine|USA|H1N2|nan':0.0):0.001940040,'EPI_ISL_280232|2016.582|swine|USA|H1N2|nan':0.000460669)0.949:0.001941428,'EPI_ISL_256249|2015.8|swine|USA|H1N2|nan':0.000477617)0.000:0.000000006)0.916:0.001435353,('EPI_ISL_243783|2016.702|swine|USA|H1N1|6B.1':0.002877938,(('EPI_ISL_235750|2016.153|swine|USA|H3N2|3C.3a':0.001447808,'EPI_ISL_237046|2016.683|swine|USA|H1N2|nan':0.002899718)0.982:0.002894415,'EPI_ISL_235746|2016.161|swine|USA|H1N2|nan':0.004340637)0.000:0.000000006)0.726:0.000000006)0.946:0.002892959)0.802:0.001926045,('EPI_ISL_174304|2014.896|swine|USA|H3N2|3C.3a':0.000478843,('EPI_ISL_256258|2015.877|swine|USA|H3N2|3C.3a':0.000000006,'EPI_ISL_212208|2016.014|swine|USA|H3N2|3C.3a':0.000956015)0.973:0.002401837)0.971:0.002888668)0.811:0.000000006,'EPI_ISL_209148|2015.956|swine|USA|H1N1|6B.1':0.006771326)0.000:0.000000006,((((((('EPI_ISL_252696|2016.91|swine|USA|H3N1|nan':0.001924884,('EPI_ISL_245576|2016.822|swine|USA|H3N1|nan':0.001925405,'EPI_ISL_252810|2016.907|swine|USA|H3N1|nan':0.000480126)0.000:0.000000006)1.000:0.009312443,('EPI_ISL_253702|2016.954|swine|USA|H1N1|6B.1':0.004866695,('EPI_ISL_237036|2016.667|swine|USA|H1N1|6B.1':0.002415384,('EPI_ISL_299526|2018.008|swine|USA|H3N2|3C.2':0.001918395,(('EPI_ISL_305777|2018.142|swine|USA|H1N1|nan':0.000464875,('EPI_ISL_503335|2019.975|swine|USA|H1N1|6B.1':0.000961355,(('EPI_ISL_4082023|2021.123|swine|USA|H3N2|3C.3a':0.002395210,'EPI_ISL_4082173|2021.181|swine|USA|H1N1|6B.1':0.001464234)0.987:0.003857906,(('EPI_ISL_502871|2020.287|swine|USA|H1N1|6B.1':0.001446245,'EPI_ISL_4082007|2021.088|swine|USA|H1N1|6B.1':0.003374879)0.760:0.000472259,'EPI_ISL_4081603|2020.82|swine|USA|H1N1|6B.1':0.004821810)0.000:0.000000006)0.731:0.000477732)0.982:0.002420360)0.951:0.001937682,('EPI_ISL_297129|2017.89|swine|USA|H1N1|6B.1':0.000475769,'EPI_ISL_298621|2018.008|swine|USA|H1N1|6B.1':0.001443208)0.942:0.001443149)0.000:0.000000006)0.980:0.003383232)0.943:0.001940756)0.889:0.001393517)0.943:0.001977023,(((((('EPI_ISL_253725|2016.97|swine|USA|H3N2|3C.3a':0.002412442,(('EPI_ISL_311325|2018.268|swine|USA|H3N2|3C.3a':0.003887270,'EPI_ISL_329655|2018.23|swine|USA|H3N2|nan':0.000459523)0.992:0.003420572,('EPI_ISL_296547|2017.792|swine|USA|H3N2|3C.3a':0.000000006,('EPI_ISL_311323|2018.249|swine|USA|H3N2|3C.3a':0.000477391,'EPI_ISL_329654|2018.227|swine|USA|H3N2|3C.3a':0.000960463)0.904:0.000959449)0.915:0.001434312)0.918:0.001460045)0.844:0.000961225,('EPI_ISL_245065|2016.795|swine|USA|H3N2|nan':0.006380838,'EPI_ISL_203185|2015.762|swine|USA|H3N2|3C.3a':0.004433636)0.722:0.000410788)0.783:0.000478730,'EPI_ISL_208981|2015.912|swine|USA|H3N2|3C.3a':0.000958113)0.000:0.000000006,('EPI_ISL_254007|2016.437|swine|USA|H3N2|3C.3a':0.000478509,(('EPI_ISL_254040|2016.462|swine|USA|H3N2|3C.2':0.0,'EPI_ISL_254041|2016.462|swine|USA|H3N2|3C.2':0.0):0.000478552,(('EPI_ISL_254012|2016.437|swine|USA|H3N2|3C.3a':0.0,'EPI_ISL_253990|2016.437|swine|USA|H3N2|3C.3a':0.0,'EPI_ISL_254005|2016.437|swine|USA|H3N2|3C.3a':0.0):0.000000006,'EPI_ISL_254006|2016.437|swine|USA|H3N2|3C.3a':0.000478525)0.000:0.000000006)0.000:0.000000006)0.958:0.001439742)0.889:0.000959195,('EPI_ISL_200936|2015.608|swine|USA|H3N2|3C.3a':0.001930243,('EPI_ISL_253983|2016.437|swine|USA|H3N2|3C.2':0.000956399,((('EPI_ISL_235726|2016.628|swine|USA|H1N2|nan':0.000477654,'EPI_ISL_280215|2016.497|swine|USA|H3N2|3C.2':0.000477617)0.000:0.000000006,('EPI_ISL_243721|2016.596|swine|USA|H3N2|nan':0.000477594,('EPI_ISL_399768|2016.582|swine|USA|H3N2|3C.2':0.000477507,'EPI_ISL_253982|2016.437|swine|USA|H3N2|3C.2':0.000477671)0.000:0.000000006)1.000:0.000000006)0.000:0.000000006,(('EPI_ISL_254031|2016.462|swine|USA|H0N0|nan':0.0,'EPI_ISL_254042|2016.462|swine|USA|H3N2|3C.2':0.0,'EPI_ISL_327823|2016.415|swine|USA|H3N2|3C.2':0.0,'EPI_ISL_254035|2016.462|swine|USA|H3N2|3C.2':0.0,'EPI_ISL_280201|2016.415|swine|USA|H3N2|3C.2':0.0,'EPI_ISL_253993|2016.437|swine|USA|H3N2|3C.2':0.0,'EPI_ISL_254014|2016.437|swine|USA|H3N2|3C.2':0.0,'EPI_ISL_254030|2016.445|swine|USA|H3N2|3C.2':0.0,'EPI_ISL_280240|2016.497|swine|USA|H3N2|3C.2':0.0):0.000000006,'EPI_ISL_254036|2016.462|swine|USA|H3N2|3C.2':0.000477615)0.000:0.000000006)0.000:0.000000006)0.980:0.002889683)0.949:0.001937990)0.903:0.001448859,((((((('EPI_ISL_6785631|2021.66|swine|USA|H1N2|nan':0.006438778,('EPI_ISL_707332|2020.675|swine|USA|H1N2|nan':0.003894655,'EPI_ISL_4083549|2021.258|swine|USA|H1N2|nan':0.003894013)0.810:0.000820489)1.000:0.012919335,('EPI_ISL_234240|2016.44|swine|USA|H1N2|nan':0.002892234,(('EPI_ISL_254683|2017.011|swine|USA|H1N2|nan':0.000000006,('EPI_ISL_262591|2017.195|swine|USA|H3N2|3C.3a':0.001915915,((('EPI_ISL_4083570|2021.181|swine|USA|H3N2|3C.3a':0.001934100,'EPI_ISL_4082171|2021.167|swine|USA|H1N1|6B.1':0.002414252)0.972:0.002908254,('EPI_ISL_504132|2020.23|swine|USA|H1N1|6B.1':0.001927561,(('EPI_ISL_4081704|2020.855|swine|USA|H3N2|3C.2':0.000000006,'EPI_ISL_4081906|2020.962|swine|USA|H3N2|3C.2':0.000479901)0.000:0.000000006,('EPI_ISL_4081931|2021.008|swine|USA|H3N2|3C.2':0.000961270,'EPI_ISL_4082011|2021.088|swine|USA|H3N2|3C.2':0.002413834)0.770:0.000481598)0.958:0.001927494)0.750:0.000481121)0.902:0.000959904,('EPI_ISL_4083563|2021.266|swine|USA|H1N2|nan':0.005329387,(('EPI_ISL_14769983|2021.951|swine|USA|H3N2|nan':0.004857128,('EPI_ISL_4083612|2021.285|swine|USA|H3N2|3C.2':0.000000006,'EPI_ISL_6795325|2021.756|swine|USA|H3N2|3C.2':0.006300508)0.728:0.000467688)0.935:0.001455514,('EPI_ISL_707268|2020.648|swine|USA|H1N2|nan':0.000000006,('EPI_ISL_6795285|2021.69|swine|USA|H3N2|3C.2':0.004355435,('EPI_ISL_4083671|2021.241|swine|USA|H1N1|6B.1':0.001441550,('EPI_ISL_6785457|2021.66|swine|USA|H1N1|6B.1':0.003860838,'EPI_ISL_4081930|2020.995|swine|USA|H3N2|3C.2':0.001440133)0.000:0.000000006)0.968:0.001441231)0.000:0.000000006)0.000:0.000000006)0.918:0.000960644)0.000:0.000000006)0.999:0.007816546)0.931:0.001454553)0.972:0.001923810,(('EPI_ISL_295663|2017.945|swine|USA|H1N2|nan':0.003391829,('EPI_ISL_372560|2019.458|swine|USA|H1N1|nan':0.004399783,(('EPI_ISL_501779|2020.388|swine|USA|H1N2|nan':0.001443113,'EPI_ISL_4081981|2021.036|swine|USA|H1N2|nan':0.001447211)0.999:0.004376574,((('EPI_ISL_499250|2020.459|swine|USA|H3N2|3C.2':0.004361145,'EPI_ISL_4082051|2021.142|swine|USA|H1N1|6B.1A.5a.2':0.003388219)0.948:0.002412905,('EPI_ISL_503919|2020.128|swine|USA|H1N1|6B.1A.1':0.000000006,'EPI_ISL_4082000|2021.077|swine|USA|H1N2|nan':0.003372398)0.997:0.004830558)0.000:0.000000006,('EPI_ISL_504066|2020.213|swine|USA|H1N1|nan':0.003873205,'EPI_ISL_393504|2019.6|swine|USA|H1N2|nan':0.002901490)0.756:0.000472526)0.773:0.000484082)0.741:0.000429182)0.989:0.002956765)0.734:0.000538419,('EPI_ISL_285408|2017.696|swine|USA|H1N2|nan':0.002500258,((('EPI_ISL_14769986|2021.932|swine|USA|H1N2|nan':0.005756920,('EPI_ISL_697744|2020.77|swine|USA|H1N2|nan':0.001818167,'EPI_ISL_6781458|2021.603|swine|USA|H1N2|nan':0.004990583)0.650:0.000963420)0.977:0.003507574,((('EPI_ISL_707315|2020.65|swine|USA|H1N2|nan':0.000960759,((('EPI_ISL_4081994|2021.071|swine|USA|H1N2|nan':0.001454177,'EPI_ISL_4089929|2021.548|swine|USA|H1N2|nan':0.002427826)0.460:0.000957643,('EPI_ISL_697652|2020.743|swine|USA|H1N2|nan':0.002908183,('EPI_ISL_4081892|2020.943|swine|USA|H3N2|3C.3a':0.001448112,('EPI_ISL_4081706|2020.855|swine|USA|H3N2|3C.3a':0.000000006,(('EPI_ISL_4082699|2021.227|swine|USA|H3N2|3C.3a':0.000961263,('EPI_ISL_4083377|2021.241|swine|USA|H3N2|3C.3a':0.000000006,'EPI_ISL_4083615|2021.307|swine|USA|H3N2|3C.3a':0.000961775)0.000:0.000000006)0.000:0.000000006,('EPI_ISL_14769970|2021.923|swine|USA|H1N2|6B.1':0.001930632,('EPI_ISL_14770842|2021.989|swine|USA|H1N1|6B.1':0.001929729,'EPI_ISL_6795350|2021.718|swine|USA|H1N2|6B.1':0.000480451)0.000:0.000000006)0.969:0.001443873)0.927:0.000963969)0.915:0.001447885)0.917:0.001459155)0.821:0.000960032)0.729:0.000000006,('EPI_ISL_4081897|2020.962|swine|USA|H1N1|6B.1':0.001926708,'EPI_ISL_4081806|2020.88|swine|USA|H1N2|nan':0.001442368)0.769:0.000484033)0.000:0.000000006)0.756:0.000471925,'EPI_ISL_4081940|2021.011|swine|USA|H1N1|6B.1':0.003882742)0.888:0.000971080,('EPI_ISL_503719|2020.082|swine|USA|H1N1|6B.1':0.001442006,('EPI_ISL_4081937|2021.011|swine|USA|H3N2|3C.2':0.001436915,'EPI_ISL_6795351|2021.721|swine|USA|H3N2|3C.2':0.004392165)0.994:0.004385554)0.000:0.000000006)0.000:0.000000006)0.982:0.002911486,('EPI_ISL_6781670|2021.641|swine|USA|H1N1|6B.1':0.009284241,('EPI_ISL_372908|2019.43|swine|USA|H3N2|3C.3a':0.001441109,((((((('EPI_ISL_4081814|2020.918|swine|USA|H1N1|6B.1':0.005832654,('EPI_ISL_503966|2019.882|swine|USA|H3N2|3C.3a':0.000000006,(('EPI_ISL_707226|2020.598|swine|USA|H3N2|3C.3a':0.001930743,((('EPI_ISL_503971|2020.194|swine|USA|H3N2|3C.3a':0.000482400,'EPI_ISL_707112|2020.56|swine|USA|H3N2|3C.3a':0.002413608)0.000:0.000000006,('EPI_ISL_707299|2020.672|swine|USA|H3N2|3C.3a':0.000000006,'EPI_ISL_6781466|2021.622|swine|USA|H3N2|nan':0.001929164)0.962:0.001933095)0.000:0.000000006,'EPI_ISL_504133|2020.227|swine|USA|H3N2|3C.3a':0.000962575)0.761:0.000000006)0.863:0.001452598,('EPI_ISL_503925|2019.986|swine|USA|H3N2|3C.3a':0.000483152,('EPI_ISL_6795220|2021.663|swine|USA|H1N2|nan':0.004872264,('EPI_ISL_4082055|2021.145|swine|USA|H3N2|3C.3a':0.000479439,'EPI_ISL_4081993|2021.068|swine|USA|H3N2|3C.3a':0.000964825)0.957:0.001953684)0.727:0.000460133)0.931:0.001455641)0.929:0.001440621)0.916:0.000479772)0.000:0.000000006,(('EPI_ISL_501780|2020.38|swine|USA|H3N2|3C.3a':0.002897337,('EPI_ISL_502893|2020.311|swine|USA|H3N2|3C.3a':0.000959735,('EPI_ISL_4081629|2020.825|swine|USA|H3N2|3C.3a':0.001447417,'EPI_ISL_4082035|2021.107|swine|USA|H3N2|3C.3a':0.001926567)0.984:0.002899745)0.000:0.000000006)0.857:0.000480787,(('EPI_ISL_1367162|2020.896|Human|USA|H1N1|6B.1':0.001930416,('EPI_ISL_707271|2020.656|swine|USA|H3N2|3C.3a':0.000966126,('EPI_ISL_14770832|2021.948|swine|USA|H3N2|3C.3a':0.004385647,'EPI_ISL_4083568|2021.279|swine|USA|H3N2|3C.3a':0.001961748)0.741:0.000443702)0.863:0.000964321)0.886:0.000961257,(('EPI_ISL_4081971|2021.038|swine|USA|H3N2|3C.3a':0.000959674,('EPI_ISL_14770841|2021.953|swine|USA|H1N1|6B.1':0.006801142,('EPI_ISL_6795218|2021.649|swine|USA|H1N1|nan':0.002898645,'EPI_ISL_4081943|2021.019|swine|USA|H1N1|6B.1':0.000479499)0.769:0.000481038)0.000:0.000000006)0.971:0.001442126,(((('EPI_ISL_707229|2020.617|swine|USA|H1N2|nan':0.000958875,'EPI_ISL_4081856|2020.94|swine|USA|H1N2|nan':0.004358947)0.863:0.000963026,'EPI_ISL_399443|2019.786|swine|USA|H3N2|3C.3a':0.001925495)0.000:0.000000006,(('EPI_ISL_502851|2020.29|swine|USA|H3N2|3C.3a':0.004395928,'EPI_ISL_4081912|2020.989|swine|USA|H1N2|nan':0.004887231)0.851:0.000928006,('EPI_ISL_697710|2020.768|swine|USA|H3N2|3C.3a':0.004348415,'EPI_ISL_4081952|2021.016|swine|USA|H3N2|3C.3a':0.005348456)0.752:0.000484639)0.000:0.000000006)0.000:0.000000006,(('EPI_ISL_4083629|2021.323|swine|USA|H1N2|nan':0.006812044,('EPI_ISL_4081798|2020.874|swine|USA|H1N1|6B.1':0.000478304,('EPI_ISL_4083608|2021.288|swine|USA|H1N1|6B.1':0.001920203,'EPI_ISL_4083330|2021.247|swine|USA|H1N1|6B.1':0.001924608)0.744:0.000483429)0.863:0.000952088)0.952:0.001936896,(('EPI_ISL_4082052|2021.142|swine|USA|H3N2|3C.3a':0.000483068,'EPI_ISL_6795319|2021.764|swine|USA|H3N2|3C.3a':0.003379254)0.950:0.001919410,'EPI_ISL_4081850|2020.951|swine|USA|H1N1|nan':0.002900549)0.000:0.000000006)1.000:0.000000006)0.000:0.000000006)0.772:0.000480295)0.764:0.000479621)0.764:0.000480038)0.000:0.000000006,('EPI_ISL_381685|2019.521|swine|USA|H3N2|3C.3a':0.000480025,'EPI_ISL_389843|2019.581|swine|USA|H3N2|3C.3a':0.000000006)0.973:0.001442532)0.000:0.000000006,(((('EPI_ISL_502919|2020.311|swine|USA|H3N2|3C.3a':0.001442927,('EPI_ISL_4081848|2020.918|swine|USA|H3N2|3C.3a':0.002902192,'EPI_ISL_4081793|2020.883|swine|USA|H1N2|nan':0.002683555)0.930:0.001677788)0.000:0.000000006,'EPI_ISL_504086|2020.213|swine|USA|H3N2|3C.3a':0.000479891)0.000:0.000000006,((('EPI_ISL_700971|2020.522|swine|USA|H3N2|3C.3a':0.001925244,((('EPI_ISL_4083624|2021.299|swine|USA|H3N2|nan':0.003867631,'EPI_ISL_504079|2020.21|swine|USA|H3N2|3C.3a':0.000000006)0.000:0.000000006,'EPI_ISL_4081941|2020.951|swine|USA|H3N2|nan':0.001924579)0.952:0.000960734,'EPI_ISL_6785604|2021.668|swine|USA|H3N2|3C.3a':0.003867865)0.000:0.000000006)0.000:0.000000006,('EPI_ISL_4081927|2021.011|swine|USA|H3N2|3C.3a':0.000482024,'EPI_ISL_4083267|2021.205|swine|USA|H3N2|3C.3a':0.000480335)0.997:0.004366890)0.945:0.001450394,('EPI_ISL_504145|2020.227|swine|USA|H3N2|3C.3a':0.002899402,'EPI_ISL_4081680|2020.842|swine|USA|H3N2|3C.3a':0.003875915)0.713:0.000481844)0.000:0.000000006)0.000:0.000000006,(('EPI_ISL_501282|2020.055|swine|USA|H3N2|3C.3a':0.000479946,('EPI_ISL_707115|2020.574|swine|USA|H3N2|3C.3a':0.000479970,'EPI_ISL_499202|2020.423|swine|USA|H3N2|3C.3a':0.006873356)0.000:0.000000006)0.867:0.000480027,'EPI_ISL_503943|2019.899|swine|USA|H3N2|3C.3a':0.000000006)0.920:0.000960874)0.958:0.001442221)0.930:0.000960304,(('EPI_ISL_369153|2019.386|swine|USA|H3N2|3C.3a':0.000000006,(('EPI_ISL_501672|2020.331|swine|USA|H3N2|3C.3a':0.000000006,'EPI_ISL_14769992|2021.995|swine|USA|H3N2|nan':0.003866462)0.994:0.002894835,('EPI_ISL_393551|2019.649|swine|USA|H3N2|3C.3a':0.000000006,'EPI_ISL_4081796|2020.874|swine|USA|H1N2|nan':0.002893777)0.879:0.000958477)0.775:0.000482329)0.910:0.000479549,'EPI_ISL_502053|2020.402|swine|USA|H3N2|nan':0.003869496)0.000:0.000000006)0.000:0.000000006,('EPI_ISL_502841|2020.292|swine|USA|H3N2|3C.3a':0.002412066,(('EPI_ISL_697763|2020.787|swine|USA|H1N1|6B.1':0.000961588,((('EPI_ISL_6795322|2021.655|swine|USA|H1N1|6B.1A.1':0.001440997,('EPI_ISL_6785501|2021.666|swine|USA|H1N1|6B.1':0.001924021,('EPI_ISL_4702772|2021.666|Human|USA|H1N1|6B.1A.1':0.000483241,'EPI_ISL_14775287|2021.995|swine|USA|H1N1|6B.1A.1':0.002411483)0.871:0.000959325)0.000:0.000000006)0.996:0.004356556,'EPI_ISL_503387|2020.036|swine|USA|H1N1|6B.1A.1':0.000486900)0.885:0.000957781,'EPI_ISL_504118|2019.942|swine|USA|H1N1|6B.1A.1':0.001442971)0.000:0.000000006)0.921:0.000961426,'EPI_ISL_501283|2020.057|swine|USA|H3N2|3C.3a':0.003381491)0.000:0.000000006)0.976:0.001442429)0.841:0.000479724,((((((('EPI_ISL_4083572|2021.279|swine|USA|H1N2|nan':0.002909398,('EPI_ISL_4081871|2020.951|swine|USA|H1N2|nan':0.000478848,'EPI_ISL_4081956|2021.011|swine|USA|H1N2|nan':0.001446202)0.906:0.001450766)0.989:0.003881460,((('EPI_ISL_4082208|2021.205|swine|USA|H1N1|6B.1':0.001931005,('EPI_ISL_4081708|2020.855|swine|USA|H1N1|6B.1':0.001926336,'EPI_ISL_4081607|2020.82|swine|USA|H1N1|6B.1':0.002423258)0.955:0.002429758)0.995:0.004376455,('EPI_ISL_501277|2020.057|swine|USA|H3N1|3C.2':0.001933663,'EPI_ISL_503991|2020.158|swine|USA|H1N1|6B.1':0.002899539)0.746:0.000469097)0.796:0.000482569,(('EPI_ISL_14769971|2021.89|swine|USA|H1N2|nan':0.008327992,('EPI_ISL_4081942|2021.016|swine|USA|H1N1|6B.1':0.004849126,('EPI_ISL_4082016|2021.088|swine|USA|H3N2|3C.2':0.000961908,'EPI_ISL_707277|2020.65|swine|USA|H1N1|6B.1':0.000000006)0.944:0.001446181)0.000:0.000000006)0.974:0.002414231,('EPI_ISL_697656|2020.74|swine|USA|H1N2|nan':0.001439642,'EPI_ISL_6785409|2021.641|swine|USA|H1N2|nan':0.003388610)0.946:0.001945417)0.884:0.000959748)0.000:0.000000006)0.000:0.000000006,'EPI_ISL_393544|2019.66|swine|USA|H1N2|nan':0.001439907)0.000:0.000000006,(('EPI_ISL_707316|2020.664|swine|USA|H3N2|3C.3a':0.000478630,(('EPI_ISL_4082067|2021.153|swine|USA|H1N1|6B.1':0.001421104,'EPI_ISL_4089887|2021.534|swine|USA|H1N2|nan':0.003894645)0.981:0.002927054,'EPI_ISL_707129|2020.579|swine|USA|H1N1|6B.1':0.000960444)0.000:0.000000006)0.996:0.003377236,(('EPI_ISL_14224303|2020.522|swine|USA|H1N2|6B.1':0.0,'EPI_ISL_707022|2020.538|swine|USA|H1N2|6B.1':0.0):0.002431007,'EPI_ISL_707117|2020.577|swine|USA|H1N2|nan':0.000943596)0.989:0.002914474)0.000:0.000000006)0.000:0.000000006,(('EPI_ISL_4083626|2021.299|swine|USA|H1N1|6B.1':0.003386674,('EPI_ISL_707264|2020.612|swine|USA|H1N1|6B.1':0.000000006,'EPI_ISL_4089889|2021.518|swine|USA|H1N2|nan':0.002410206)0.000:0.000000006)0.000:0.000000006,('EPI_ISL_501674|2020.339|swine|USA|H3N2|3C.3a':0.000000006,'EPI_ISL_4082056|2021.145|swine|USA|H3N2|3C.3a':0.005829321)0.841:0.000479992)0.987:0.001924530)0.735:0.000472633,(((('EPI_ISL_14224335|2020.519|swine|USA|H3N2|3C.3a':0.000000006,(('EPI_ISL_707240|2020.617|swine|USA|H3N2|3C.3a':0.000480793,'EPI_ISL_14224359|2020.522|swine|USA|H3N2|3C.3a':0.000479554)0.797:0.000478525,'EPI_ISL_14224217|2020.708|swine|USA|H3N2|3C.3a':0.000479319)0.000:0.000000006)0.000:0.000000006,((('EPI_ISL_14224409|2020.519|swine|USA|H3N2|3C.3a':0.0,'EPI_ISL_14224194|2020.522|swine|USA|H3N2|3C.3a':0.0,'EPI_ISL_14224295|2020.522|swine|USA|H3N2|3C.3a':0.0,'EPI_ISL_14224401|2020.516|swine|USA|H3N2|3C.3a':0.0,'EPI_ISL_14224190|2020.544|swine|USA|H3N2|3C.3a':0.0,'EPI_ISL_4081845|2020.833|swine|USA|H1N2|6B.1':0.0):0.000000006,('EPI_ISL_14224344|2020.522|swine|USA|H3N2|3C.3a':0.000482801,'EPI_ISL_4081699|2020.839|swine|USA|H1N2|6B.1':0.002404727)0.000:0.000000006)0.000:0.000000006,'EPI_ISL_14224399|2020.519|swine|USA|H0N0|3C.3a':0.000479251)0.923:0.000479780)0.904:0.001445653,('EPI_ISL_14874535|2022.304|swine|USA|H3N2|nan':0.005334481,(('EPI_ISL_4083617|2021.285|swine|USA|H3N2|3C.3a':0.000000006,'EPI_ISL_14769980|2021.97|swine|USA|H1N1|6B.1':0.005323574)0.987:0.002890004,('EPI_ISL_14770774|2021.748|swine|USA|H3N2|3C.3a':0.003375340,'EPI_ISL_14769985|2021.915|swine|USA|H3N2|3C.3a':0.004842739)0.000:0.000000006)0.948:0.001936380)0.936:0.002428340)0.913:0.001451524,'EPI_ISL_501766|2020.369|swine|USA|H1N1|6B.1':0.002413422)0.725:0.000000006)0.804:0.001443459,'EPI_ISL_368761|2019.345|swine|USA|H1N1|6B.1':0.001921547)0.864:0.000969881)0.000:0.000000006)0.744:0.000000006)0.399:0.000466468)1.000:0.006798417)0.152:0.000460463)0.942:0.001850217)0.732:0.000484903)0.854:0.000956765)0.746:0.000479277,('EPI_ISL_222505|2016.257|swine|USA|H1N2|nan':0.002415609,'EPI_ISL_257157|2017.06|swine|USA|H1N2|nan':0.002890725)0.996:0.004852392)0.000:0.000000006,('EPI_ISL_258617|2017.09|swine|USA|H1N1|6B.1':0.005942507,(('EPI_ISL_297094|2017.858|swine|USA|H1N2|nan':0.000950587,(('EPI_ISL_697644|2020.732|swine|USA|H1N2|nan':0.002428283,(('EPI_ISL_697758|2020.781|swine|USA|H1N1|6B.1A.5a.2':0.003888590,'EPI_ISL_4082064|2021.162|swine|USA|H1N2|6B.1A.5a.2':0.002887794)0.985:0.003891345,('EPI_ISL_4081938|2021.011|swine|USA|H3N2|3C.3a':0.004371668,'EPI_ISL_6781671|2021.633|swine|USA|H1N2|nan':0.004863516)0.751:0.000449201)0.889:0.001431735)1.000:0.006348730,'EPI_ISL_304651|2018.118|swine|USA|H1N2|nan':0.000478697)0.920:0.001614915)0.982:0.003264954,('EPI_ISL_260828|2017.159|swine|USA|H1N2|nan':0.000000006,'EPI_ISL_6785613|2021.701|swine|USA|H1N2|6B.1A.5a.2':0.012228694)0.802:0.000924539)0.999:0.006485465)0.728:0.000364216)0.000:0.000000006,(('EPI_ISL_205063|2015.836|swine|USA|H3N2|3C.2':0.000478464,('EPI_ISL_205066|2015.838|swine|USA|H3N2|3C.2':0.000478290,('EPI_ISL_203183|2015.745|swine|USA|H3N2|3C.2':0.002414842,'EPI_ISL_203102|2015.781|swine|USA|H3N2|3C.2':0.000478553)0.248:0.000000006)0.000:0.000000006)0.998:0.004337539,(('EPI_ISL_278441|2017.411|swine|USA|H3N2|3C.2a1':0.000000006,(('EPI_ISL_296691|2017.951|swine|USA|H3N2|3C.2a1':0.003377967,((('EPI_ISL_369151|2019.37|swine|USA|H3N2|3C.2a1':0.000953496,'EPI_ISL_501777|2020.303|swine|USA|H3N2|3C.2a1':0.006328127)0.936:0.001445058,(('EPI_ISL_697528|2020.724|swine|USA|H3N2|3C.2a1':0.005869783,('EPI_ISL_4084598|2021.51|swine|USA|H3N2|3C.2a1':0.0,'EPI_ISL_6781485|2021.595|swine|USA|H3N2|nan':0.0):0.007431765)0.964:0.003361980,('EPI_ISL_370481|2019.066|swine|USA|H3N2|3C.2a1':0.003904503,('EPI_ISL_502877|2020.281|swine|USA|H3N2|3C.2a1':0.003373799,(((('EPI_ISL_504120|2019.926|swine|USA|H3N2|3C.2a1':0.002409703,'EPI_ISL_499259|2020.481|swine|USA|H3N2|3C.2a1':0.003378952)0.878:0.000965141,('EPI_ISL_4082015|2021.09|swine|USA|H3N2|nan':0.003859713,('EPI_ISL_707276|2020.65|swine|USA|H3N2|nan':0.001437789,'EPI_ISL_501669|2020.339|swine|USA|H3N2|nan':0.000000006)0.000:0.000000006)1.000:0.006823935)0.000:0.000000006,('EPI_ISL_4082043|2021.107|swine|USA|H1N1|nan':0.004833909,'EPI_ISL_4081881|2020.94|swine|USA|H1N1|nan':0.008306292)0.000:0.000000006)0.000:0.000000006,(('EPI_ISL_499046|2020.484|swine|USA|H1N1|6B.1':0.002416461,('EPI_ISL_697709|2020.765|swine|USA|H3N2|3C.2a1':0.001929405,'EPI_ISL_499255|2020.456|swine|USA|H1N1|6B.1A.5a.1':0.001449568)0.862:0.000951547)0.979:0.002418628,('EPI_ISL_393431|2019.526|swine|USA|H3N2|3C.2a1':0.001874573,('EPI_ISL_4083566|2021.285|swine|USA|H3N2|3C.2a1':0.002850557,('EPI_ISL_6795214|2021.668|swine|USA|H3N2|3C.3a':0.002890386,'EPI_ISL_4082467|2021.225|swine|USA|H1N1|6B.1A.7':0.000000006)0.944:0.002473272)0.992:0.004910565)0.737:0.000531119)0.000:0.000000006)0.000:0.000000006)0.996:0.004881847)0.907:0.001410733)0.000:0.000000006)0.865:0.000960570,('EPI_ISL_501657|2019.975|swine|USA|H1N2|nan':0.000935096,('EPI_ISL_4083628|2021.318|swine|USA|H3N2|3C.3a':0.004388314,'EPI_ISL_700962|2020.484|swine|USA|H1N2|nan':0.001418266)0.993:0.004429967)0.994:0.004885461)0.756:0.000469830)0.926:0.001447456,'EPI_ISL_278437|2017.444|swine|USA|H3N2|3C.2a1':0.001436563)0.000:0.000000006)0.998:0.003369872,('EPI_ISL_261457|2017.137|swine|USA|H1N2|nan':0.003371768,((('EPI_ISL_327632|2018.274|swine|USA|H1N1|6B.1':0.005351633,('EPI_ISL_297214|2017.923|swine|USA|H1N2|6B.1':0.001936207,('EPI_ISL_369835|2019.14|swine|USA|H3N2|3C.3a':0.000000006,'EPI_ISL_504964|2019.827|swine|USA|H3N2|nan':0.001439271)0.998:0.004846813)0.935:0.001945477)0.757:0.000439815,(('EPI_ISL_387830|2019.312|swine|USA|H1N2|nan':0.004832088,('EPI_ISL_503953|2019.888|swine|USA|H1N2|nan':0.002426436,('EPI_ISL_502887|2020.322|swine|USA|H1N2|nan':0.005415346,'EPI_ISL_499225|2020.44|swine|USA|H1N2|nan':0.003945834)0.960:0.002917271)1.000:0.006799284)0.000:0.000000006,('EPI_ISL_399437|2019.792|swine|USA|H1N2|nan':0.000000006,'EPI_ISL_4089876|2021.534|swine|USA|H1N1|nan':0.007287278)1.000:0.009273662)0.986:0.002907242)0.953:0.001938013,(('EPI_ISL_6795300|2021.685|swine|USA|H1N2|nan':0.016493380,'EPI_ISL_387835|2019.31|swine|USA|H1N2|nan':0.002414801)0.915:0.001941946,'EPI_ISL_379282|2017.414|swine|USA|H1N2|nan':0.002916579)0.986:0.003379284)0.000:0.000000006)0.000:0.000000006)0.984:0.003373728)0.000:0.000000006)0.000:0.000000006,('EPI_ISL_230639|2016.437|Human|USA|H1N2|6B.1':0.005822149,(((('EPI_ISL_197198|2015.222|swine|USA|H0N2|3C.3a':0.000478193,('EPI_ISL_707233|2020.598|swine|USA|H1N2|nan':0.016460236,'EPI_ISL_4082048|2021.132|swine|USA|H1N2|nan':0.016783301)0.883:0.002617772)0.000:0.000000006,('EPI_ISL_243377|2016.669|swine|USA|H1N2|nan':0.004382829,(((((('EPI_ISL_499254|2020.454|swine|USA|H1N2|nan':0.011241990,(((((('EPI_ISL_388920|2017.858|swine|USA|H3N2|3C.2':0.000478576,'EPI_ISL_329653|2018.184|swine|USA|H3N2|3C.2':0.000000006)0.000:0.000000006,('EPI_ISL_311326|2018.26|swine|USA|H3N2|3C.2':0.000000006,'EPI_ISL_387842|2019.307|swine|USA|H3N2|3C.2':0.006313457)0.971:0.001919128)0.839:0.000478070,'EPI_ISL_280481|2017.529|swine|USA|H3N2|3C.2':0.000478063)0.000:0.000000006,(('EPI_ISL_388670|2019.553|swine|USA|H1N2|nan':0.000925668,'EPI_ISL_4083632|2021.318|swine|USA|H1N1|6B.1':0.008352683)0.997:0.004892590,'EPI_ISL_299564|2018.049|swine|USA|H3N2|3C.2':0.000967564)0.757:0.000470169)0.000:0.000000006,('EPI_ISL_329977|2017.542|Human|USA|H3N2|3C.2':0.0,'EPI_ISL_373562|2017.414|swine|USA|H3N2|3C.2':0.0,'EPI_ISL_281759|2017.589|swine|USA|H3N2|3C.2':0.0,'EPI_ISL_281750|2017.54|swine|USA|H3N2|3C.2':0.0,'EPI_ISL_280479|2017.529|swine|USA|H3N2|3C.2':0.0,'EPI_ISL_281761|2017.589|swine|USA|H3N2|3C.2':0.0,'EPI_ISL_280478|2017.57|swine|USA|H3N2|3C.2':0.0,'EPI_ISL_280482|2017.57|swine|USA|H3N2|3C.2':0.0,'EPI_ISL_379305|2017.496|swine|USA|H1N1|6B.1':0.0):0.000000006)0.990:0.000000006,(('EPI_ISL_294288|2017.715|Human|USA|H3N2|3C.2':0.000955956,'EPI_ISL_294269|2017.745|Human|USA|H3N2|3C.2':0.000000006)0.946:0.000955890,('EPI_ISL_373637|2017.833|swine|USA|H1N1|6B.1':0.000477967,('EPI_ISL_327457|2018.578|swine|USA|H1N2|nan':0.001436778,(('EPI_ISL_387873|2018.414|swine|USA|H0N0|3C.2':0.0,'EPI_ISL_379740|2018.414|swine|USA|H3N2|3C.2':0.0):0.000478344,('EPI_ISL_320979|2018.471|Human|USA|H3N2|3C.2':0.0,'EPI_ISL_379739|2018.414|swine|USA|H3N2|3C.2':0.0,'EPI_ISL_379738|2018.414|swine|USA|H3N2|3C.2':0.0):0.000000006)0.000:0.000000006)0.859:0.000478027)0.000:0.000000006)0.917:0.000477561)0.000:0.000000006)0.828:0.000477874,(((((('EPI_ISL_373653|2017.496|swine|USA|H3N2|3C.2':0.0,'EPI_ISL_379339|2017.496|swine|USA|H3N2|3C.2':0.0):0.000477912,'EPI_ISL_379295|2017.414|swine|USA|H3N2|3C.2':0.000477950)0.757:0.000000006,('EPI_ISL_281311|2017.597|swine|USA|H3N2|3C.2':0.000956457,('EPI_ISL_277244|2017.625|Human|USA|H1N2|6B.1':0.0,'EPI_ISL_281869|2017.614|swine|USA|H1N2|nan':0.0):0.000477915)0.000:0.000000006)0.000:0.000000006,('EPI_ISL_379271|2017.414|swine|USA|H3N2|3C.2':0.004829285,'EPI_ISL_379334|2017.414|swine|USA|H0N0|6B.1':0.000477858)0.000:0.000000006)0.000:0.000000006,(('EPI_ISL_389839|2019.408|swine|USA|H1N1|6B.1':0.006414723,'EPI_ISL_700974|2020.519|swine|USA|H3N2|3C.2':0.011921742)0.758:0.000362998,('EPI_ISL_379289|2017.414|swine|USA|H0N0|6B.1':0.0,'EPI_ISL_379286|2017.496|swine|USA|H0N0|6B.1':0.0,'EPI_ISL_373711|2017.414|swine|USA|H0N0|3C.2':0.0,'EPI_ISL_373568|2017.414|swine|USA|H3N2|3C.2':0.0,'EPI_ISL_379332|2017.414|swine|USA|H3N2|3C.2':0.0,'EPI_ISL_373623|2017.414|swine|USA|H3N2|3C.2':0.0,'EPI_ISL_373679|2017.414|swine|USA|H3N2|3C.2':0.0,'EPI_ISL_373553|2017.496|swine|USA|H3N2|3C.2':0.0):0.000000006)0.000:0.000000006)0.000:0.000000006,('EPI_ISL_279421|2017.534|swine|USA|H3N2|3C.2':0.000477950,(('EPI_ISL_297066|2017.811|swine|USA|H3N2|3C.2':0.000486444,('EPI_ISL_4081922|2021.014|swine|USA|H1N1|6B.1A.5a.1':0.003692403,('EPI_ISL_4081992|2021.071|swine|USA|H3N2|nan':0.003855829,'EPI_ISL_707122|2020.557|swine|USA|H1N2|nan':0.000000006)0.994:0.004869412)0.990:0.004083206)0.993:0.003855540,(('EPI_ISL_396963|2019.715|swine|USA|H3N2|3C.2':0.009276249,('EPI_ISL_387834|2019.315|swine|USA|H3N2|3C.2':0.002887355,(((('EPI_ISL_368843|2019.37|swine|USA|H1N2|nan':0.002447825,'EPI_ISL_697649|2020.749|swine|USA|H3N2|3C.3a':0.008811684)0.743:0.000433760,((((('EPI_ISL_4081934|2021.011|swine|USA|H1N1|6B.1A.5a.1':0.000959141,'EPI_ISL_4081999|2021.055|swine|USA|H1N2|nan':0.002895695)0.979:0.002903589,('EPI_ISL_4089891|2021.515|swine|USA|H1N1|nan':0.003871424,('EPI_ISL_4082568|2021.205|swine|USA|H1N2|nan':0.000956636,('EPI_ISL_4081810|2020.896|swine|USA|H1N2|nan':0.000477560,'EPI_ISL_14770539|2021.748|swine|USA|H1N2|nan':0.002883263)0.000:0.000000006)0.858:0.000953630)0.951:0.001939409)0.932:0.001436028,'EPI_ISL_503982|2020.169|swine|USA|H1N2|nan':0.001916719)0.000:0.000000006,(('EPI_ISL_700969|2020.497|swine|USA|H3N2|3C.3a':0.001435501,'EPI_ISL_372912|2019.463|swine|USA|H1N2|nan':0.001916692)0.000:0.000000006,'EPI_ISL_372903|2019.477|swine|USA|H3N2|3C.2':0.001436607)0.000:0.000000006)0.000:0.000000006,('EPI_ISL_503962|2019.868|swine|USA|H1N1|6B.1':0.001433673,'EPI_ISL_503474|2020.071|swine|USA|H1N1|6B.1':0.002879336)0.751:0.000482950)0.000:0.000000006)0.991:0.002400678,('EPI_ISL_299527|2018.027|swine|USA|H1N1|nan':0.000000006,('EPI_ISL_503959|2019.899|swine|USA|H1N2|nan':0.006911088,('EPI_ISL_4081717|2020.844|swine|USA|H1N2|nan':0.000000006,'EPI_ISL_6795290|2021.707|swine|USA|H1N2|nan':0.002878259)1.000:0.007916509)0.711:0.000351656)0.000:0.000000006)0.000:0.000000006,('EPI_ISL_393524|2019.66|swine|USA|H1N2|nan':0.000469196,'EPI_ISL_503905|2020.117|swine|USA|H1N2|nan':0.001451771)0.998:0.005827942)0.784:0.000479476)0.745:0.000457499)0.884:0.001462173,('EPI_ISL_373603|2017.414|swine|USA|H3N2|3C.2':0.000477580,'EPI_ISL_303867|2018.118|swine|USA|H3N2|3C.2':0.000956616)0.000:0.000000006)0.845:0.000477733)0.000:0.000000006)0.000:0.000000006)0.973:0.000000006)0.729:0.000000006,('EPI_ISL_6781447|2021.603|swine|USA|H3N2|3C.2':0.010400862,'EPI_ISL_707336|2020.713|swine|USA|H1N1|nan':0.002339654)0.989:0.005422195)0.882:0.000956670,(((('EPI_ISL_697653|2020.749|swine|USA|H3N2|3C.2':0.001554678,'EPI_ISL_6785546|2021.663|swine|USA|H3N2|3C.2':0.004239663)0.992:0.003912569,('EPI_ISL_4082031|2021.112|swine|USA|H3N2|nan':0.003384739,('EPI_ISL_4081849|2020.918|swine|USA|H3N2|3C.2':0.001447407,('EPI_ISL_4082029|2021.11|swine|USA|H3N2|nan':0.002407053,'EPI_ISL_6795357|2021.718|swine|USA|H1N1|6B.1A.1':0.004368773)0.951:0.001952631)0.855:0.000947892)0.937:0.002069314)0.970:0.003256427,('EPI_ISL_301931|2018.049|swine|USA|H3N2|3C.2':0.000983042,('EPI_ISL_297174|2017.921|swine|USA|H3N2|3C.2':0.000984072,'EPI_ISL_503897|2020.115|swine|USA|H3N2|nan':0.006781444)0.828:0.000962055)0.972:0.002385636)0.747:0.000483281,(('EPI_ISL_399606|2019.775|swine|USA|H3N2|3C.2':0.006785311,'EPI_ISL_4082537|2021.23|swine|USA|H1N2|nan':0.009776666)0.000:0.000000006,('EPI_ISL_388621|2019.537|swine|USA|H3N2|3C.2':0.000000006,'EPI_ISL_399615|2019.775|swine|USA|H3N2|3C.2':0.001439263)1.000:0.006325787)0.742:0.000471468)0.000:0.000000006)0.846:0.000477419,((((('EPI_ISL_503957|2019.885|swine|USA|H1N1|nan':0.001883616,'EPI_ISL_700967|2020.497|swine|USA|H1N1|nan':0.004906382)0.997:0.005390073,('EPI_ISL_327634|2018.277|swine|USA|H3N2|3C.3a':0.003860336,('EPI_ISL_378957|2018.849|swine|USA|H1N1|6B.1':0.001452792,'EPI_ISL_502048|2020.016|swine|USA|H1N1|nan':0.003377236)0.994:0.004344992)0.000:0.000000006)0.000:0.000000006,'EPI_ISL_503727|2020.101|swine|USA|H1N1|6B.1':0.007277268)0.756:0.000473082,('EPI_ISL_303877|2018.104|swine|USA|H1N1|6B.1':0.000478504,('EPI_ISL_372420|2019.419|swine|USA|H1N2|nan':0.003862743,('EPI_ISL_368681|2019.345|swine|USA|H1N1|6B.1':0.006766895,('EPI_ISL_399385|2019.647|swine|USA|H1N2|nan':0.002468999,('EPI_ISL_4081696|2020.828|swine|USA|H1N2|nan':0.002906140,'EPI_ISL_4083614|2021.304|swine|USA|H1N1|nan':0.001935576)0.920:0.001882032)0.988:0.003402603)0.422:0.000511874)0.000:0.000000006)0.943:0.001447381)0.970:0.002412651,'EPI_ISL_261459|2017.132|swine|USA|H1N2|nan':0.001437132)0.886:0.000963161)0.000:0.000000006,'EPI_ISL_258623|2017.099|swine|USA|H1N1|6B.1':0.001435727)0.984:0.003863110)0.976:0.002903060)0.000:0.000000006,((((((('EPI_ISL_297061|2017.833|swine|USA|H1N2|nan':0.010753267,'EPI_ISL_282414|2017.118|swine|USA|H1N2|nan':0.004342801)0.000:0.000000006,('EPI_ISL_230186|2016.377|swine|USA|H1N1|6B.1':0.002407872,'EPI_ISL_234953|2016.495|swine|USA|H1N2|nan':0.001442414)0.766:0.000476214)0.000:0.000000006,(('EPI_ISL_707307|2020.667|swine|USA|H1N1|nan':0.018462413,('EPI_ISL_4082130|2017.225|swine|USA|H1N2|nan':0.000958622,('EPI_ISL_4083595|2021.301|swine|USA|H1N2|nan':0.013302868,('EPI_ISL_379319|2017.581|swine|USA|H1N1|6B.1':0.000000006,'EPI_ISL_301925|2018.085|swine|USA|H1N1|6B.1':0.001439276)0.000:0.000000006)0.902:0.000958592)0.000:0.000000006)0.965:0.001442639,'EPI_ISL_222696|2016.281|swine|USA|H1N2|nan':0.000475142)0.895:0.000963428)0.000:0.000000006,('EPI_ISL_253961|2016.404|swine|USA|H1N2|nan':0.000000006,'EPI_ISL_253980|2016.443|swine|USA|H1N2|nan':0.000957555)0.989:0.002403800)0.977:0.002911358,'EPI_ISL_209367|2015.934|swine|USA|H1N1|6B.1':0.002909212)0.870:0.000942913,(('EPI_ISL_245782|2015.852|swine|USA|H0N0|nan':0.0,'EPI_ISL_245806|2015.852|swine|USA|H1N2|nan':0.0):0.000000006,('EPI_ISL_263483|2016.331|swine|USA|H1N2|6B.1':0.000956863,'EPI_ISL_254010|2016.437|swine|USA|H1N2|nan':0.000000006)0.855:0.000478100)0.977:0.001917474)0.000:0.000000006,(('EPI_ISL_256257|2015.885|swine|USA|H1N2|nan':0.000000006,'EPI_ISL_243360|2016.678|swine|USA|H1N2|nan':0.002886690)0.992:0.002893331,'EPI_ISL_246034|2016.855|swine|USA|H1N2|nan':0.003859029)0.732:0.000475271)0.000:0.000000006)0.000:0.000000006,('EPI_ISL_237048|2016.669|swine|USA|H1N1|6B.1':0.003382144,('EPI_ISL_267075|2017.148|Human|USA|H3N2|3C.3a':0.004369126,'EPI_ISL_246088|2016.877|swine|USA|H1N1|6B.1':0.002421820)0.854:0.000952754)0.870:0.000960907)0.746:0.000479852)0.768:0.000476472)0.785:0.000478410,('EPI_ISL_216894|2016.074|swine|USA|H3N2|3C.2':0.000000006,'EPI_ISL_203136|2015.803|swine|USA|H1N1|6B.1':0.000957548)0.906:0.000958889)0.792:0.000476047)0.906:0.000959877)0.376:0.000000006,('EPI_ISL_252781|2016.893|swine|USA|H3N2|nan':0.009816518,(('EPI_ISL_284679|2017.732|swine|USA|H3N2|3C.3a':0.000479577,('EPI_ISL_311223|2018.159|swine|USA|H1N1|6B.1':0.002902800,'EPI_ISL_303856|2018.121|swine|USA|H1N2|nan':0.001930255)0.746:0.000473068)0.925:0.001434627,('EPI_ISL_300553|2018.044|swine|USA|H3N2|3C.3a':0.004362388,(((('EPI_ISL_4089935|2021.518|swine|USA|H1N2|nan':0.009304834,'EPI_ISL_368783|2019.367|swine|USA|H1N2|nan':0.002904458)0.848:0.000976022,'EPI_ISL_707295|2020.686|swine|USA|H1N2|nan':0.011316859)0.879:0.000945682,(('EPI_ISL_14770027|2021.86|swine|USA|H3N2|3C.3a':0.002414199,'EPI_ISL_6816032|2021.767|swine|USA|H1N2|nan':0.002910851)0.988:0.003898421,(('EPI_ISL_4082165|2021.17|swine|USA|H3N2|nan':0.011489622,'EPI_ISL_501662|2020.328|swine|USA|H1N1|nan':0.007945223)0.894:0.001831155,((((((('EPI_ISL_6781668|2021.647|swine|USA|H3N2|nan':0.007813272,'EPI_ISL_6816041|2021.721|swine|USA|H1N1|nan':0.008496957)0.964:0.003963765,('EPI_ISL_707321|2020.694|swine|USA|H3N2|3C.3a':0.000484191,('EPI_ISL_707320|2020.664|swine|USA|H3N2|3C.3a':0.000960467,('EPI_ISL_697665|2020.749|swine|USA|H3N2|3C.3a':0.000968014,'EPI_ISL_6816034|2021.745|swine|USA|H1N1|nan':0.007319479)0.755:0.000473356)0.780:0.000477342)0.990:0.002410548)0.000:0.000000006,'EPI_ISL_393509|2019.622|swine|USA|H3N2|3C.2':0.000479441)0.000:0.000000006,('EPI_ISL_4081967|2021.055|swine|USA|H1N1|6B.1':0.001448699,'EPI_ISL_6795280|2021.682|swine|USA|H1N1|6B.1A.1':0.003398402)0.945:0.002410782)0.880:0.000959618,(('EPI_ISL_503972|2020.178|swine|USA|H3N2|3C.2':0.000479613,'EPI_ISL_503622|2020.093|swine|USA|H3N2|nan':0.000000006)0.995:0.004845479,((('EPI_ISL_6785466|2021.627|swine|USA|H1N1|6B.1':0.005327894,('EPI_ISL_4082224|2021.203|swine|USA|H3N2|3C.2':0.000480294,('EPI_ISL_4089936|2021.499|swine|USA|H1N1|6B.1A.1':0.001938828,'EPI_ISL_6795332|2021.781|swine|USA|H1N1|nan':0.003386905)0.917:0.001438805)0.772:0.000480791)0.770:0.000478105,('EPI_ISL_502049|2020.385|swine|USA|H1N1|6B.1A.1':0.000960260,'EPI_ISL_4081936|2021.011|swine|USA|H1N2|6B.1A.1':0.002895799)0.747:0.000482347)0.969:0.001925412,('EPI_ISL_707324|2020.669|swine|USA|H1N1|6B.1':0.003868918,('EPI_ISL_396128|2019.679|swine|USA|H1N1|6B.1':0.000000006,'EPI_ISL_700960|2020.497|swine|USA|H1N2|nan':0.004351452)0.000:0.000000006)0.000:0.000000006)0.924:0.001437013)0.744:0.000485886)0.000:0.000000006,('EPI_ISL_399442|2019.786|swine|USA|H1N2|nan':0.003872421,('EPI_ISL_503903|2020.137|swine|USA|H1N2|nan':0.003404760,('EPI_ISL_503961|2019.879|swine|USA|H3N2|3C.2':0.000966080,'EPI_ISL_503151|2019.964|swine|USA|H3N2|3C.2':0.001932336)0.746:0.000459117)0.863:0.000977745)0.925:0.001450291)0.972:0.001440628,'EPI_ISL_503341|2019.986|swine|USA|H3N2|3C.3a':0.005815709)0.000:0.000000006)0.743:0.000481657)0.870:0.000960575)0.742:0.000482060,'EPI_ISL_303859|2018.121|swine|USA|H1N2|nan':0.002414464)0.769:0.000463066)0.916:0.001468892)0.971:0.003924544)0.937:0.001908936)0.000:0.000000006,('EPI_ISL_206452|2015.86|swine|USA|H1N2|nan':0.006800643,(('EPI_ISL_230638|2016.265|Human|USA|H1N2|6B.1':0.000345842,'EPI_ISL_330080|2017.797|Human|USA|H1N2|6B.1':0.007927933)1.000:0.008009363,'EPI_ISL_280242|2016.833|swine|USA|H3N2|3C.2':0.008371490)0.740:0.000400031)0.000:0.000000006)0.000:0.000000006,('EPI_ISL_253720|2016.956|swine|USA|H1N2|nan':0.008348854,('EPI_ISL_203138|2015.816|swine|USA|H1N2|nan':0.002419495,'EPI_ISL_217471|2016.109|swine|USA|H1N2|nan':0.001929611)0.987:0.003933162)0.844:0.001407475)0.946:0.001915951,('EPI_ISL_196102|2015.49|swine|USA|H3N2|3C.3a':0.002401994,(('EPI_ISL_243764|2015.479|swine|USA|H0N0|6B.1':0.0,'EPI_ISL_243772|2015.479|swine|USA|H1N1|6B.1':0.0):0.000000006,(('EPI_ISL_206887|2015.444|swine|USA|H3N2|3C.3a':0.000000006,(('EPI_ISL_399316|2016.15|swine|USA|H0N0|6B.1':0.0,'EPI_ISL_372887|2016.15|swine|USA|H1N1|6B.1':0.0):0.000000006,'EPI_ISL_372890|2015.921|swine|USA|H1N1|6B.1':0.000478097)0.999:0.004335894)0.954:0.001437249,('EPI_ISL_243763|2015.542|swine|USA|H3N2|3C.3a':0.000478172,('EPI_ISL_243757|2015.559|swine|USA|H3N2|3C.3a':0.000957329,('EPI_ISL_243769|2015.537|swine|USA|H3N2|3C.3a':0.000478227,(('EPI_ISL_195645|2015.444|Human|USA|H3N2|3C.3a':0.0,'EPI_ISL_243760|2015.518|swine|USA|H3N2|3C.3a':0.0,'EPI_ISL_243777|2015.54|swine|USA|H3N2|3C.3a':0.0,'EPI_ISL_243778|2015.479|swine|USA|H3N2|3C.3a':0.0):0.000000006,('EPI_ISL_243751|2015.479|swine|USA|H3N2|3C.3a':0.000000006,'EPI_ISL_243781|2015.479|swine|USA|H3N2|3C.3a':0.000957556)0.852:0.000478217)0.000:0.000000006)0.000:0.000000006)0.525:0.000000006)0.000:0.000000006)0.501:0.000478199)0.950:0.001930373)0.970:0.002412700)0.000:0.000000006)0.899:0.000959403,(('EPI_ISL_235742|2016.142|swine|USA|H3N2|3C.3a':0.022671660,'EPI_ISL_222087|2016.18|swine|USA|H3N2|3C.3a':0.010365927)0.334:0.001389486,(((('EPI_ISL_253727|2016.967|swine|USA|H1N1|6B.1':0.012769372,'EPI_ISL_173677|2014.899|swine|USA|H1N1|6B.1':0.000097971)0.937:0.002303057,('EPI_ISL_168507|2014.786|swine|USA|H3N2|3C.3a':0.0,'EPI_ISL_14769979|2018.5|swine|USA|H3N2|3C.3a':0.0):0.000477914)0.000:0.000000006,(((('EPI_ISL_212200|2016.014|swine|USA|H1N2|nan':0.006488740,('EPI_ISL_253929|2016.989|swine|USA|H1N2|nan':0.0,'EPI_ISL_258654|2017.09|swine|USA|H1N2|nan':0.0):0.014951687)0.305:0.001318374,(('EPI_ISL_170574|2014.803|swine|USA|H1N2|nan':0.000000006,('EPI_ISL_205071|2015.838|swine|USA|H1N1|6B.1':0.006320242,'EPI_ISL_203113|2015.8|swine|USA|H1N1|nan':0.002901831)0.846:0.000953948)0.992:0.002921522,'EPI_ISL_174307|2014.918|swine|USA|H3N2|3C.3a':0.006341688)0.480:0.000000006)0.757:0.000441899,'EPI_ISL_162472|2014.178|swine|USA|H3N2|nan':0.000477545)0.000:0.000000006,'EPI_ISL_174444|2014.455|swine|USA|H3N2|3C.3a':0.000956204)0.000:0.000000006)0.999:0.000000006,(((('EPI_ISL_245590|2016.839|swine|USA|H1N2|nan':0.002397522,(('EPI_ISL_234577|2016.593|swine|USA|H1N2|nan':0.003370627,('EPI_ISL_393502|2019.619|swine|USA|H1N1|nan':0.012318837,('EPI_ISL_252802|2016.918|swine|USA|H1N1|6B.1':0.001467863,'EPI_ISL_281303|2017.605|swine|USA|H1N2|nan':0.007812213)0.753:0.000425547)0.869:0.000984909)0.833:0.000959992,('EPI_ISL_246023|2016.852|swine|USA|H1N1|nan':0.003896293,'EPI_ISL_260813|2017.104|swine|USA|H1N1|nan':0.003378718)0.986:0.003366803)0.751:0.000000006)0.981:0.001917197,'EPI_ISL_219945|2016.123|swine|USA|H3N2|3C.3a':0.006281345)0.000:0.000000006,(((((('EPI_ISL_295675|2017.962|swine|USA|H1N2|nan':0.007781736,('EPI_ISL_281310|2017.603|swine|USA|H1N2|nan':0.006298351,'EPI_ISL_388061|2019.485|swine|USA|H1N1|6B.1':0.011772117)0.000:0.000000006)0.000:0.000000006,'EPI_ISL_243785|2016.754|swine|USA|H1N2|nan':0.001917862)0.899:0.000957572,(((('EPI_ISL_387841|2019.31|swine|USA|H3N2|nan':0.007265989,'EPI_ISL_264208|2017.214|swine|USA|H1N1|6B.1':0.000481658)0.955:0.001918134,('EPI_ISL_252706|2016.893|swine|USA|H1N2|nan':0.000000006,(('EPI_ISL_299535|2018.022|swine|USA|H1N2|nan':0.000465125,('EPI_ISL_499222|2020.443|swine|USA|H1N2|nan':0.005796835,(('EPI_ISL_502840|2020.309|swine|USA|H3N2|3C.2':0.0,'EPI_ISL_502896|2020.303|swine|USA|H3N2|3C.2':0.0):0.004336181,'EPI_ISL_502911|2020.325|swine|USA|H1N1|nan':0.003367761)0.000:0.000000006)0.992:0.003868234)0.992:0.003391633,('EPI_ISL_296391|2017.816|swine|USA|H3N2|3C.2':0.001230831,((('EPI_ISL_399599|2019.786|swine|USA|H1N1|6B.1':0.001848837,('EPI_ISL_707114|2020.571|swine|USA|H1N1|6B.1':0.002415530,('EPI_ISL_707239|2020.628|swine|USA|H1N1|6B.1':0.003408305,'EPI_ISL_501747|2020.358|swine|USA|H1N1|6B.1':0.002425921)0.740:0.000457727)0.742:0.000543850)0.632:0.000951662,('EPI_ISL_707257|2020.634|swine|USA|H1N1|6B.1':0.003407220,'EPI_ISL_4081893|2020.959|swine|USA|H1N2|nan':0.004375443)0.984:0.003485133)0.985:0.003605313,'EPI_ISL_295656|2017.964|swine|USA|H3N2|nan':0.001173731)0.925:0.001927417)0.972:0.002621193)0.000:0.000000006)0.000:0.000000006)0.996:0.002396760,(((('EPI_ISL_296670|2017.775|swine|USA|H1N2|nan':0.001437127,'EPI_ISL_299534|2018.005|swine|USA|H1N2|nan':0.002891221)0.945:0.001939680,(('EPI_ISL_282913|2017.625|swine|USA|H1N2|nan':0.001443168,('EPI_ISL_700973|2020.511|swine|USA|H1N1|6B.1':0.011263646,(((('EPI_ISL_399406|2019.767|swine|USA|H3N2|nan':0.008329560,('EPI_ISL_503956|2019.844|swine|USA|H1N2|nan':0.001438709,('EPI_ISL_697520|2020.724|swine|USA|H1N1|6B.1':0.001919368,'EPI_ISL_4081929|2021.019|swine|USA|H1N1|6B.1':0.004380917)0.986:0.003929179)0.998:0.005903821)0.758:0.001915277,'EPI_ISL_372549|2019.444|swine|USA|H1N2|nan':0.004827814)0.863:0.000000006,(('EPI_ISL_501749|2020.361|swine|USA|H1N2|nan':0.001920485,('EPI_ISL_4082019|2021.085|swine|USA|H1N2|nan':0.003368928,('EPI_ISL_4083593|2021.299|swine|USA|H3N2|3C.3a':0.002392120,('EPI_ISL_4081880|2020.94|swine|USA|H1N2|nan':0.000954014,'EPI_ISL_4083573|2021.296|swine|USA|H1N2|nan':0.002392745)0.000:0.000000006)0.978:0.002408783)0.924:0.001927524)1.000:0.008337324,(('EPI_ISL_4081692|2020.842|swine|USA|H1N2|nan':0.004361086,'EPI_ISL_4081984|2021.047|swine|USA|H1N2|nan':0.004416481)0.998:0.007334204,((((('EPI_ISL_395614|2019.641|swine|USA|H1N2|nan':0.001467122,'EPI_ISL_707120|2020.579|swine|USA|H1N2|nan':0.004349959)0.988:0.003373177,('EPI_ISL_387909|2018.414|swine|USA|H0N0|nan':0.000000006,'EPI_ISL_320689|2018.578|Human|USA|H1N2|6B.1':0.000000006)0.000:0.000000006)0.891:0.000958138,((('EPI_ISL_503620|2020.09|swine|USA|H3N2|3C.3a':0.005831650,'EPI_ISL_387822|2019.249|swine|USA|H1N2|nan':0.000959949)0.850:0.000961325,'EPI_ISL_399655|2018.581|swine|USA|H1N2|nan':0.001930723)0.896:0.000956529,('EPI_ISL_389838|2019.564|swine|USA|H1N2|nan':0.003370305,'EPI_ISL_387896|2018.414|swine|USA|H0N0|nan':0.000000006)0.855:0.000478760)0.000:0.000000006)0.000:0.000000006,'EPI_ISL_379741|2018.581|swine|USA|H1N2|nan':0.000000006)0.000:0.000000006,'EPI_ISL_707312|2020.689|swine|USA|H1N2|nan':0.006808326)0.000:0.000000006)0.543:0.000475939)0.780:0.000481756)0.000:0.000000006,(('EPI_ISL_502060|2020.402|swine|USA|H1N2|nan':0.002501530,('EPI_ISL_14770001|2021.69|swine|USA|H1N2|nan':0.013732482,'EPI_ISL_6795301|2021.685|swine|USA|H1N2|nan':0.007260852)0.586:0.000041646)1.000:0.010388585,('EPI_ISL_4081947|2021.03|swine|USA|H1N2|nan':0.006726773,('EPI_ISL_372421|
[truncated: 1,647,827 more chars]
