# Supplementary material for: Using homologous network to identify reassortment risk in H5Nx avian influenza viruses
Source: PLoS Comput Biol. 2025 Jul 22;21(7):e1013301. doi: 10.1371/journal.pcbi.1013301 (PMC12282916; doi:10.1371/journal.pcbi.1013301)
Supplement: S1 File — This ZIP archive includes the dataset and code used to reproduce the results of this study. (ZIP) [file pcbi.1013301.s012.zip › S1_File/step3Genotype_nomenclature_datasets/Ready_NP_aln.tree]

('EPI_ISL_134935|2010.827|wild.ans|USA|H2N3|nan':0.007528314,'EPI_ISL_134996|2010.945|wild.ans|USA|H14N6|nan':0.005272981,((((('EPI_ISL_376356|2017.685|wild.ans|USA|H3N8|3C.2':0.004421058,('EPI_ISL_189510|2012.858|wild.ans|USA|H5N2|Am_nonGsGD':0.001462392,('EPI_ISL_220254|2013.718|wild.ans|USA|H0N0|3C.2':0.004429631,('EPI_ISL_181055|2014.027|wild.ans|USA|H6N8|nan':0.002195960,('EPI_ISL_161084|2013.723|wild.ans|USA|H6N8|nan':0.001461924,('EPI_ISL_162258|2013.682|wild.ans|USA|H6N8|nan':0.0,'EPI_ISL_161078|2013.701|wild.ans|USA|H6N8|nan':0.0):0.000000006)0.000:0.000000006)0.865:0.001470167)0.768:0.000726684)0.000:0.000000006)0.996:0.004475449,('EPI_ISL_135051|2010.874|wild.ans|USA|H7N4|nan':0.002933199,('EPI_ISL_135043|2011.016|wild.ans|USA|H1N3|nan':0.001468771,(((('EPI_ISL_254723|2016.03|wild.ans|USA|H7N3|nan':0.002951463,(((('EPI_ISL_273393|2016.628|wild.ans|USA|H11N9|nan':0.0,'EPI_ISL_273392|2016.628|wild.ans|USA|H0N0|nan':0.0):0.000000006,'EPI_ISL_273386|2016.628|wild.ans|USA|H0N0|nan':0.000730808)0.860:0.000730218,('EPI_ISL_369374|2016.943|wild.ans|USA|H11N9|nan':0.001462365,(('EPI_ISL_273591|2016.609|wild.ans|Canada|H3N6|nan':0.0,'EPI_ISL_273529|2016.656|wild.ans|Canada|H4N8|nan':0.0):0.000730320,'EPI_ISL_273596|2016.609|wild.ans|Canada|H5N1|Am_nonGsGD':0.000000006)0.977:0.002976205)0.000:0.000000006)0.000:0.000000006,(('EPI_ISL_393443|2018.907|wild.ans|USA|H10N3|nan':0.000730128,('EPI_ISL_393434|2018.868|wild.ans|USA|H2N3|nan':0.005899135,('EPI_ISL_14767431|2017.732|wild.ans|USA|H8N4|nan':0.000000006,'EPI_ISL_14767432|2017.751|wild.ans|USA|H0N0|nan':0.000000006)0.960:0.002932985)0.000:0.000000006)0.968:0.002198767,((('EPI_ISL_378291|2016.943|wild.ans|USA|H1N1|nan':0.001464265,('EPI_ISL_378278|2017.868|wild.ans|USA|H5N2|Am_nonGsGD':0.002952396,('EPI_ISL_14767318|2018.795|wild.ans|USA|H4N6|nan':0.001468806,'EPI_ISL_14767316|2018.792|wild.ans|USA|H7N3|nan':0.002947258)0.981:0.004458054)0.737:0.000720335)0.000:0.000000006,(('EPI_ISL_388041|2018.323|wild.ans|USA|H10N7|nan':0.005911248,'EPI_ISL_378261|2017.97|wild.ans|USA|H6N1|nan':0.003672119)0.000:0.000000006,'EPI_ISL_376337|2017.688|wild.ans|USA|H3N8|3C.3a1':0.005157830)0.000:0.000000006)0.000:0.000000006,('EPI_ISL_328299|2017.611|wild.ans|Canada|H11N9|nan':0.0,'EPI_ISL_327386|2017.611|wild.ans|Canada|H11N9|nan':0.0):0.000730319)0.000:0.000000006)0.864:0.000730220)0.973:0.004460122)0.976:0.004478672,('EPI_ISL_397716|2014.4|wild.other|USA|H3N6|nan':0.001462037,(('EPI_ISL_372106|2014.381|wild.other|USA|H12N4|nan':0.0,'EPI_ISL_397718|2014.392|wild.other|USA|H3N4|nan':0.0,'EPI_ISL_397717|2014.4|wild.other|USA|H3N6|nan':0.0,'EPI_ISL_230162|2014.378|wild.other|USA|H7N3|nan':0.0):0.000000006,'EPI_ISL_397713|2014.386|wild.other|USA|H6N2|nan':0.000729981)0.000:0.000000006)0.952:0.002961267)0.761:0.000711504,(((('EPI_ISL_393471|2017.803|wild.ans|USA|H4N6|nan':0.005939957,(((((('EPI_ISL_373037|2018.386|wild.other|USA|H6N7|nan':0.005150953,('EPI_ISL_294023|2016.806|wild.ans|USA|H11N2|nan':0.0,'EPI_ISL_376344|2017.688|wild.ans|USA|H3N3|nan':0.0,'EPI_ISL_376330|2017.688|wild.ans|USA|H3N8|3C.3a1':0.0,'EPI_ISL_376217|2017.597|wild.ans|USA|H3N8|nan':0.0,'EPI_ISL_397798|2016.806|wild.ans|USA|H5N2|Am_nonGsGD':0.0):0.000000006)0.555:0.000000006,('EPI_ISL_376296|2017.86|wild.ans|USA|H11N3|nan':0.000729747,('EPI_ISL_505595|2019.381|wild.other|USA|H11N9|nan':0.003671991,'EPI_ISL_376352|2017.86|wild.ans|USA|H11N3|nan':0.000000006)0.000:0.000000006)0.909:0.001463060)0.000:0.000000006,((('EPI_ISL_393480|2018.679|wild.ans|USA|H4N6|nan':0.001461812,('EPI_ISL_393459|2018.789|wild.ans|USA|H6N1|nan':0.001483319,'EPI_ISL_502390|2018.718|wild.ans|USA|H6N9|nan':0.004436959)0.760:0.000715791)0.000:0.000000006,('EPI_ISL_502362|2018.69|wild.ans|USA|H2N3|nan':0.003670144,'EPI_ISL_393477|2018.581|wild.ans|USA|H12N5|nan':0.001462004)0.000:0.000000006)0.000:0.000000006,'EPI_ISL_393448|2018.877|wild.ans|USA|H4N6|nan':0.004411548)0.982:0.003670248)0.000:0.000000006,(('EPI_ISL_506180|2018.888|wild.ans|USA|H6N1|nan':0.0,'EPI_ISL_393478|2018.896|wild.ans|USA|H6N1|nan':0.0):0.001461921,('EPI_ISL_376247|2017.688|wild.ans|USA|H3N8|3C.3a1':0.000729941,'EPI_ISL_376254|2017.696|wild.ans|USA|H4N2|nan':0.003669955)0.603:0.000000006)0.000:0.000000006)0.000:0.000000006,('EPI_ISL_376333|2017.688|wild.ans|USA|H3N8|3C.3a1':0.001462160,(('EPI_ISL_376276|2017.784|wild.ans|USA|H11N2|nan':0.002197452,'EPI_ISL_701637|2017.748|wild.ans|USA|H0N0|nan':0.000000006)0.843:0.000730001,('EPI_ISL_701628|2017.674|wild.ans|USA|H0N0|nan':0.000737544,'EPI_ISL_701630|2017.671|wild.ans|USA|H0N0|nan':0.000000006)0.970:0.002196018)0.000:0.000000006)0.000:0.000000006)0.000:0.000000006,(((((('EPI_ISL_373043|2018.392|wild.other|USA|H2N7|nan':0.0,'EPI_ISL_373055|2018.386|wild.other|USA|H2N1|nan':0.0):0.001462264,(((('EPI_ISL_373075|2018.384|wild.other|USA|H6N1|nan':0.000728124,(('EPI_ISL_373032|2018.386|wild.other|USA|H3N1|nan':0.0,'EPI_ISL_373034|2018.389|wild.other|USA|H3N1|nan':0.0,'EPI_ISL_373080|2018.386|wild.other|USA|H3N1|nan':0.0):0.000730668,'EPI_ISL_373056|2018.386|wild.other|USA|H6N1|nan':0.000730376)0.773:0.000735401)0.867:0.001466503,(('EPI_ISL_373039|2018.389|wild.other|USA|H3N1|nan':0.0,'EPI_ISL_373069|2018.384|wild.other|USA|H3N1|nan':0.0,'EPI_ISL_373071|2018.384|wild.other|USA|H3N1|nan':0.0):0.000730011,'EPI_ISL_373049|2018.386|wild.other|USA|H12N5|nan':0.000730121)0.000:0.000000006)0.000:0.000000006,('EPI_ISL_373050|2018.389|wild.other|USA|H3N1|nan':0.0,'EPI_ISL_373040|2018.384|wild.other|USA|H6N1|nan':0.0,'EPI_ISL_373033|2018.384|wild.other|USA|H6N1|nan':0.0):0.000000006)0.563:0.000000006,(('EPI_ISL_373027|2018.384|wild.other|USA|H6N1|nan':0.000729955,'EPI_ISL_373048|2018.386|wild.other|USA|H3N1|nan':0.000730121)0.000:0.000000006,('EPI_ISL_373051|2018.386|wild.other|USA|H3N1|nan':0.000730002,'EPI_ISL_373052|2018.386|wild.other|USA|H12N1|nan':0.000730021)0.000:0.000000006)0.000:0.000000006)0.000:0.000000006)0.907:0.001645617,('EPI_ISL_701662|2018.866|wild.ans|USA|H0N0|nan':0.006294425,('EPI_ISL_9589287|2020.361|wild.other|USA|H6N2|nan':0.000826432,'EPI_ISL_9589449|2020.361|wild.other|USA|H6N2|nan':0.001406413)1.000:0.016903138)0.343:0.001399161)0.689:0.000551929,'EPI_ISL_376336|2017.597|wild.ans|USA|H3N8|3C.3a1':0.000000006)0.920:0.000730121,((((('EPI_ISL_376289|2017.926|wild.ans|USA|H10N7|nan':0.0,'EPI_ISL_393474|2018.274|wild.ans|USA|H7N1|nan':0.0):0.000730333,'EPI_ISL_376339|2017.603|wild.ans|USA|H3N8|3C.3a1':0.000730124)0.000:0.000000006,((('EPI_ISL_376271|2017.603|wild.ans|USA|H3N8|3C.3a1':0.000730101,('EPI_ISL_701669|2017.685|wild.ans|USA|H0N0|nan':0.000730014,(('EPI_ISL_376294|2017.603|wild.ans|USA|H3N8|3C.3a1':0.0,'EPI_ISL_701670|2017.586|wild.ans|USA|H3N8|3C.3a1':0.0):0.000731627,'EPI_ISL_376220|2017.597|wild.ans|USA|H3N8|nan':0.000731454)0.801:0.000729368)0.000:0.000000006)0.000:0.000000006,(('EPI_ISL_701636|2017.668|wild.ans|USA|H0N0|nan':0.000730180,'EPI_ISL_376225|2017.597|wild.ans|USA|H3N8|3C.3a1':0.000730180)0.000:0.000000006,('EPI_ISL_6795365|2019.986|wild.ans|Peru|H2N6|nan':0.015298012,((('EPI_ISL_376269|2017.668|wild.ans|USA|H3N8|3C.3a1':0.0,'EPI_ISL_376306|2017.668|wild.ans|USA|H3N8|3C.3a1':0.0,'EPI_ISL_376239|2017.668|wild.ans|USA|H3N8|3C.3a1':0.0):0.000730940,'EPI_ISL_701638|2017.745|wild.ans|USA|H3N8|nan':0.000730235)0.000:0.000000006,(('EPI_ISL_393462|2018.666|wild.ans|USA|H5N2|Am_nonGsGD':0.000000006,('EPI_ISL_506176|2018.937|wild.ans|USA|H2N1|nan':0.003671361,'EPI_ISL_701961|2018.868|wild.ans|USA|H4N6|nan':0.001461798)0.000:0.000000006)0.952:0.001462202,'EPI_ISL_701652|2017.688|wild.ans|USA|H3N8|3C.3a1':0.000730135)0.000:0.000000006)0.979:0.000000006)0.828:0.000730165)0.860:0.000730089)0.000:0.000000006,('EPI_ISL_376283|2017.597|wild.ans|USA|H3N8|3C.3a1':0.000729955,'EPI_ISL_701644|2017.707|wild.ans|USA|H0N0|3C.3a1':0.000729986)0.000:0.000000006)1.000:0.000000006)0.000:0.000000006,('EPI_ISL_376338|2017.784|wild.ans|USA|H11N3|nan':0.0,'EPI_ISL_376280|2017.597|wild.ans|USA|H3N8|3C.3a1':0.0,'EPI_ISL_376309|2017.597|wild.ans|USA|H3N8|3C.3a1':0.0,'EPI_ISL_376248|2017.597|wild.ans|USA|H3N8|3C.3a1':0.0,'EPI_ISL_376245|2017.597|wild.ans|USA|H3N8|3C.3a1':0.0):0.000000006)0.880:0.000000006,(('EPI_ISL_376244|2017.584|wild.ans|USA|H1N1|nan':0.0,'EPI_ISL_376348|2017.584|wild.ans|USA|H1N1|nan':0.0,'EPI_ISL_376293|2017.584|wild.ans|USA|H1N1|nan':0.0):0.001462303,'EPI_ISL_701646|2017.693|wild.ans|USA|H4N6|nan':0.003670187)0.000:0.000000006)0.000:0.000000006)0.000:0.000000006,(('EPI_ISL_376260|2017.745|wild.ans|USA|H3N2|3C.3a1':0.000730216,'EPI_ISL_376264|2017.748|wild.ans|USA|H4N3|nan':0.001463273)0.000:0.000000006,('EPI_ISL_393436|2018.866|wild.ans|USA|H10N3|nan':0.001475605,'EPI_ISL_393466|2018.685|wild.ans|USA|H4N6|nan':0.002199959)0.926:0.002199465)0.850:0.000730103)0.924:0.000729998)0.893:0.002191306)0.873:0.001481342,('EPI_ISL_501831|2019.638|wild.ans|Canada|H3N8|nan':0.008913508,(('EPI_ISL_505964|2018.238|wild.ans|USA|H10N8|nan':0.008297885,('EPI_ISL_294074|2017.033|Dom.ans|USA|H5N1|Am_nonGsGD':0.0,'EPI_ISL_294171|2017.036|wild.ans|USA|H5N1|Am_nonGsGD':0.0):0.005294659)0.921:0.002876353,(('EPI_ISL_393476|2017.863|wild.ans|USA|H5N2|Am_nonGsGD':0.001462983,((('EPI_ISL_376262|2017.847|wild.ans|USA|H1N1|nan':0.002935550,'EPI_ISL_294043|2016.959|wild.ans|USA|H1N1|nan':0.000000006)0.000:0.000000006,(('EPI_ISL_294078|2016.749|wild.ans|USA|H6N1|nan':0.000730472,'EPI_ISL_397807|2016.721|wild.ans|USA|H5N5|Am_nonGsGD':0.002934262)0.467:0.000000006,('EPI_ISL_294160|2016.877|wild.ans|USA|H4N6|nan':0.000000006,(('EPI_ISL_701667|2017.822|wild.ans|USA|H0N0|nan':0.000000006,'EPI_ISL_376268|2017.603|wild.ans|USA|H1N2|nan':0.000000006)0.838:0.000730783,(('EPI_ISL_701641|2017.704|wild.ans|USA|H0N0|nan':0.0,'EPI_ISL_376297|2017.701|wild.ans|USA|H4N6|nan':0.0,'EPI_ISL_376285|2017.597|wild.ans|USA|H1N8|nan':0.0,'EPI_ISL_376273|2017.597|wild.ans|USA|H1N8|nan':0.0,'EPI_ISL_376302|2017.597|wild.ans|USA|H1N8|nan':0.0,'EPI_ISL_376232|2017.584|wild.ans|USA|H1N8|nan':0.0,'EPI_ISL_376311|2017.597|wild.ans|USA|H1N8|nan':0.0,'EPI_ISL_376308|2017.6|wild.ans|USA|H1N8|nan':0.0,'EPI_ISL_376331|2017.584|wild.ans|USA|H1N8|nan':0.0,'EPI_ISL_376321|2017.584|wild.ans|USA|H1N8|nan':0.0,'EPI_ISL_376250|2017.584|wild.ans|USA|H1N8|nan':0.0):0.000000006,'EPI_ISL_376279|2017.584|wild.ans|USA|H1N8|nan':0.000730763)0.000:0.000000006)0.997:0.004426861)0.903:0.001462874)0.000:0.000000006)0.000:0.000000006,'EPI_ISL_294017|2016.863|wild.ans|USA|H3N2|3C.3a1':0.000730554)0.000:0.000000006)0.963:0.002197605,('EPI_ISL_258533|2015.729|wild.ans|USA|H3N8|nan':0.000000006,('EPI_ISL_256473|2015.696|wild.ans|USA|H4N6|nan':0.001462753,('EPI_ISL_254735|2016.063|wild.ans|USA|H7N3|nan':0.002934003,'EPI_ISL_502713|2015.732|wild.ans|USA|H4N6|nan':0.000730470)0.000:0.000000006)0.501:0.000000006)0.977:0.000000006)0.000:0.000000006)0.821:0.000730095)0.000:0.000000006)0.914:0.001462819,((('EPI_ISL_273611|2015.608|wild.ans|Canada|H10N5|nan':0.0,'EPI_ISL_273534|2015.608|wild.ans|Canada|H10N8|nan':0.0):0.007492842,'EPI_ISL_220241|2013.704|wild.ans|USA|H4N8|nan':0.002197009)0.436:0.000000006,'EPI_ISL_258504|2015.211|wild.ans|USA|H7N3|nan':0.005155060)0.000:0.000000006)0.000:0.000000006,(('EPI_ISL_254867|2015.973|wild.ans|USA|H3N8|nan':0.004954191,(('EPI_ISL_393452|2018.951|wild.ans|USA|H10N3|nan':0.0,'EPI_ISL_393475|2018.962|wild.ans|USA|H10N3|nan':0.0):0.002704958,'EPI_ISL_15602898|2022.699|Dom.gal|USA|H5N4|2.3.4.4b':0.008514710)0.901:0.002958651)0.778:0.000972883,((('EPI_ISL_258534|2015.729|wild.ans|USA|H4N8|nan':0.002933286,'EPI_ISL_258538|2015.723|wild.ans|USA|H7N3|nan':0.011191926)0.000:0.000000006,(('EPI_ISL_261433|2014.921|wild.ans|USA|H10N2|nan':0.000732170,(('EPI_ISL_266523|2016.544|wild.ans|USA|H12N5|nan':0.002197395,'EPI_ISL_266531|2016.587|wild.ans|USA|H11N2|nan':0.000000006)0.985:0.003670918,('EPI_ISL_378300|2015.795|wild.ans|USA|H9N2|nan':0.001464080,'EPI_ISL_397817|2015.849|wild.ans|USA|H1N1|nan':0.000730485)0.000:0.000000006)0.851:0.001466690)0.799:0.000729538,'EPI_ISL_328521|2015.732|wild.ans|USA|H1N1|nan':0.004415906)0.000:0.000000006)0.000:0.000000006,(('EPI_ISL_378293|2016.91|wild.ans|USA|H3N2|nan':0.000724853,('EPI_ISL_378270|2017.775|wild.ans|USA|H9N2|nan':0.002196286,'EPI_ISL_397765|2016.989|wild.ans|USA|H5N2|Am_nonGsGD':0.000000006)0.932:0.002206946)0.956:0.002991009,(('EPI_ISL_397799|2016.986|wild.ans|USA|H5N2|Am_nonGsGD':0.008153691,(((((('EPI_ISL_393479|2018.912|wild.ans|USA|H11N2|nan':0.002973961,('EPI_ISL_11971502|2022.227|unknown|USA|H5N1|2.3.4.4b':0.0,'EPI_ISL_11971490|2022.219|unknown|USA|H5N1|2.3.4.4b':0.0,'EPI_ISL_11971491|2022.219|wild.ans|USA|H5N1|2.3.4.4b':0.0):0.012851522)0.729:0.000701490,('EPI_ISL_506167|2018.699|wild.ans|USA|H6N6|nan':0.001463569,'EPI_ISL_393467|2018.197|wild.ans|USA|H6N8|nan':0.000000006)0.948:0.002202503)0.000:0.000000006,'EPI_ISL_376252|2017.748|wild.ans|USA|H11N3|nan':0.003672826)0.980:0.003680018,(('EPI_ISL_393447|2018.907|wild.ans|USA|H10N7|nan':0.009779502,'EPI_ISL_378264|2018.025|wild.ans|USA|H7N3|nan':0.004829888)0.925:0.003355319,('EPI_ISL_393472|2018.274|wild.ans|USA|H8N4|nan':0.005899369,(('EPI_ISL_701620|2017.86|wild.ans|USA|H0N0|nan':0.001462935,('EPI_ISL_376257|2017.86|wild.ans|USA|H2N3|nan':0.0,'EPI_ISL_376222|2017.86|wild.ans|USA|H2N3|nan':0.0):0.000000006)0.970:0.002938314,('EPI_ISL_378287|2017.841|wild.ans|USA|H6N1|nan':0.002200863,('EPI_ISL_505965|2018.677|wild.ans|USA|H4N6|nan':0.002237950,('EPI_ISL_502384|2018.693|wild.ans|USA|H4N6|nan':0.000000006,'EPI_ISL_505972|2018.66|wild.ans|USA|H4N6|nan':0.000730264)0.764:0.000697647)0.985:0.005252121)0.958:0.002947456)0.000:0.000000006)0.943:0.002952012)0.938:0.002207012)0.000:0.000000006,((('EPI_ISL_397825|2016.648|wild.ans|USA|H5N2|Am_nonGsGD':0.002931999,(('EPI_ISL_252210|2016.358|wild.other|USA|H5N2|Am_nonGsGD':0.000730068,('EPI_ISL_252196|2016.347|wild.other|USA|H5N2|Am_nonGsGD':0.0,'EPI_ISL_252204|2016.352|wild.other|USA|H5N2|Am_nonGsGD':0.0):0.001462397)0.000:0.000000006,('EPI_ISL_252195|2016.347|wild.other|USA|H5N2|Am_nonGsGD':0.000729901,'EPI_ISL_252211|2016.358|wild.other|USA|H5N2|Am_nonGsGD':0.001463210)0.428:0.000732172)0.979:0.003671552)0.000:0.000000006,'EPI_ISL_397814|2016.989|wild.ans|USA|H5N2|Am_nonGsGD':0.004413571)0.834:0.000729492,('EPI_ISL_279215|2016.361|wild.other|USA|H10N5|nan':0.0,'EPI_ISL_279208|2016.366|wild.other|USA|H10N5|nan':0.0,'EPI_ISL_279244|2016.366|wild.other|USA|H10N5|nan':0.0,'EPI_ISL_279285|2016.377|wild.other|USA|H3N5|3C.2':0.0):0.003671019)0.000:0.000000006)0.000:0.000000006,('EPI_ISL_397796|2016.787|wild.ans|USA|H5N2|Am_nonGsGD':0.002196940,('EPI_ISL_273382|2016.628|wild.ans|USA|H3N8|nan':0.0,'EPI_ISL_273380|2016.628|wild.ans|USA|H3N8|nan':0.0,'EPI_ISL_273381|2016.628|wild.ans|USA|H3N8|nan':0.0):0.002933479)0.721:0.000000006)0.000:0.000000006)0.957:0.002196679,('EPI_ISL_328515|2015.704|wild.ans|USA|H1N1|nan':0.000731433,(('EPI_ISL_273536|2016.656|wild.ans|Canada|H1N1|nan':0.003671237,('EPI_ISL_14767406|2020.806|wild.ans|USA|H3N8|nan':0.011940857,('EPI_ISL_502620|2017.718|wild.ans|USA|H6N5|nan':0.002949835,('EPI_ISL_376211|2017.688|wild.ans|USA|H3N8|3C.2':0.000725103,'EPI_ISL_376303|2017.688|wild.ans|USA|H4N6|nan':0.002946740)0.730:0.000730723)0.949:0.002211659)0.000:0.000000006)0.861:0.000730187,(('EPI_ISL_294046|2017.066|wild.ans|USA|H10N3|nan':0.004414795,(('EPI_ISL_6795361|2021.573|wild.ans|USA|H4N6|nan':0.002966928,('EPI_ISL_14767422|2020.73|wild.ans|USA|H10N7|nan':0.004416651,('EPI_ISL_14767412|2020.719|wild.ans|USA|H10N7|nan':0.000000006,'EPI_ISL_14767404|2020.77|wild.ans|USA|H10N7|nan':0.000730492)0.969:0.002198348)0.000:0.000000006)1.000:0.008904689,('EPI_ISL_328341|2017.611|wild.ans|Canada|H8N4|nan':0.003671974,'EPI_ISL_378306|2016.948|wild.ans|USA|H10N9|nan':0.001462930)0.000:0.000000006)0.936:0.002196807)0.000:0.000000006,(('EPI_ISL_254833|2016.205|wild.ans|USA|H10N7|nan':0.000732182,'EPI_ISL_294163|2017.063|wild.ans|USA|H7N3|nan':0.003670139)0.000:0.000000006,('EPI_ISL_505960|2018.734|wild.ans|USA|H4N6|nan':0.005954956,(('EPI_ISL_294156|2016.967|wild.ans|USA|H10N9|nan':0.000730083,'EPI_ISL_294175|2017.184|wild.ans|USA|H10N7|nan':0.000000006)0.000:0.000000006,(('EPI_ISL_376234|2017.701|wild.ans|USA|H4N9|nan':0.000000006,(('EPI_ISL_701639|2017.668|wild.ans|USA|H3N8|3C.3a1':0.0,'EPI_ISL_376231|2017.668|wild.ans|USA|H3N8|3C.3a1':0.0):0.000000006,'EPI_ISL_376329|2017.668|wild.ans|USA|H3N8|3C.3a1':0.000729988)0.916:0.000730274)0.998:0.007394100,('EPI_ISL_294173|2016.956|wild.ans|USA|H10N7|nan':0.000000006,'EPI_ISL_376342|2017.688|wild.ans|USA|H3N8|nan':0.000729924)0.000:0.000000006)0.861:0.000729996)0.918:0.002245684)0.756:0.000689588)0.000:0.000000006)0.965:0.002203029)0.000:0.000000006)0.000:0.000000006)0.974:0.003721877)0.778:0.000700085)0.766:0.000727169)0.930:0.002206845)0.757:0.000734829)0.989:0.003680050,(((((('EPI_ISL_14767415|2017.732|wild.ans|USA|H10N7|nan':0.008182595,(('EPI_ISL_376349|2017.847|wild.ans|USA|H6N2|nan':0.000000006,'EPI_ISL_292821|2017.104|wild.ans|Korea|H6N1|nan':0.000730947)0.767:0.000790414,'EPI_ISL_506168|2018.912|wild.ans|USA|H4N6|nan':0.008882275)0.464:0.001431672)0.961:0.003800179,('EPI_ISL_230097|2011.899|wild.ans|Guatemala|H0N0|nan':0.0,'EPI_ISL_257169|2012.874|wild.ans|Guatemala|H0N0|nan':0.0):0.005916079)0.000:0.000000006,'EPI_ISL_220228|2013.704|wild.ans|USA|H4N6|nan':0.000730419)0.787:0.000751117,('EPI_ISL_257139|2013.049|wild.ans|Guatemala|H0N0|nan':0.004468385,(('EPI_ISL_220247|2013.701|wild.ans|USA|H4N8|nan':0.002203386,'EPI_ISL_220240|2013.71|wild.ans|USA|H4N8|nan':0.000728157)0.891:0.001498820,(('EPI_ISL_256335|2015.696|wild.ans|USA|H4N6|nan':0.002198285,('EPI_ISL_245527|2015.721|wild.ans|USA|H4N6|nan':0.002198934,('EPI_ISL_256486|2015.825|wild.ans|USA|H3N1|nan':0.000734045,'EPI_ISL_254830|2015.83|wild.ans|USA|H6N2|nan':0.001466052)0.882:0.001462388)0.000:0.000000006)0.957:0.003885857,(('EPI_ISL_254763|2016.079|wild.ans|USA|H7N2|nan':0.0,'EPI_ISL_254762|2016.071|wild.ans|USA|H7N2|nan':0.0):0.006139214,'EPI_ISL_220259|2014.71|wild.ans|USA|H9N1|nan':0.001268722)1.000:0.013926540)0.733:0.000546528)0.864:0.001481827)0.727:0.000720145)0.794:0.000714004,((('EPI_ISL_257118|2012.855|wild.ans|Guatemala|H3N2|3C.3a1':0.002938211,((('EPI_ISL_397664|2013.384|wild.other|USA|H10N9|nan':0.001464883,((('EPI_ISL_397628|2013.386|wild.other|USA|H10N7|nan':0.000730534,'EPI_ISL_397665|2013.384|wild.other|USA|H10N7|nan':0.000730516)0.000:0.000000006,((('EPI_ISL_397656|2013.397|wild.other|USA|H10N1|nan':0.0,'EPI_ISL_397699|2013.403|wild.other|USA|H10N7|nan':0.0):0.000000006,(('EPI_ISL_397627|2013.386|wild.other|USA|H10N7|nan':0.001463298,('EPI_ISL_397633|2013.397|wild.other|USA|H10N8|nan':0.0,'EPI_ISL_397643|2013.397|wild.other|USA|H10N8|nan':0.0):0.000730603)0.000:0.000000006,'EPI_ISL_381842|2013.405|wild.other|USA|H0N0|nan':0.001463307)0.000:0.000000006)0.745:0.000000006,'EPI_ISL_397689|2013.397|wild.other|USA|H10N7|nan':0.000730584)0.000:0.000000006)0.871:0.000730615,('EPI_ISL_397641|2013.4|wild.other|USA|H10N2|nan':0.000730680,('EPI_ISL_379230|2013.386|wild.other|USA|H0N0|nan':0.002936005,(('EPI_ISL_371827|2013.384|wild.other|USA|H10N7|nan':0.001463875,('EPI_ISL_371828|2013.389|wild.other|USA|H10N7|nan':0.000730694,'EPI_ISL_371774|2013.384|wild.other|USA|H10N7|nan':0.001463657)0.000:0.000000006)0.000:0.000000006,'EPI_ISL_371775|2013.384|wild.other|USA|H10N7|nan':0.001463771)0.970:0.003674551)0.000:0.000000006)0.845:0.000730800)0.000:0.000000006)0.974:0.002940182,'EPI_ISL_257115|2013.025|wild.ans|Guatemala|H14N3|nan':0.002197767)0.000:0.000000006,(('EPI_ISL_220252|2013.712|wild.ans|USA|H3N8|3C.3a1':0.001463151,('EPI_ISL_220227|2013.704|wild.ans|USA|H4N6|nan':0.002211393,(('EPI_ISL_254798|2016.09|wild.ans|USA|H7N3|nan':0.0,'EPI_ISL_254800|2016.09|wild.ans|USA|H7N3|nan':0.0):0.007425335,('EPI_ISL_220265|2014.701|wild.ans|USA|H4N6|nan':0.000730695,('EPI_ISL_216751|2014.71|wild.ans|USA|H4N6|nan':0.001463310,'EPI_ISL_220264|2014.699|wild.ans|USA|H4N6|nan':0.002198867)0.000:0.000000006)0.791:0.000735991)0.745:0.000721822)0.955:0.002949965)0.000:0.000000006,('EPI_ISL_261415|2015.595|wild.ans|USA|H3N8|nan':0.013547801,'EPI_ISL_220260|2014.701|wild.ans|USA|H4N6|nan':0.001478579)0.858:0.001457413)0.000:0.000000006)0.921:0.000730632)0.000:0.000000006,(('EPI_ISL_230176|2014.277|wild.ans|USA|H7N3|nan':0.008172336,('EPI_ISL_189492|2012.781|wild.ans|USA|H4N2|nan':0.001468370,(('EPI_ISL_258547|2015.723|wild.ans|USA|H3N8|nan':0.002201457,'EPI_ISL_258519|2015.693|wild.ans|USA|H4N8|nan':0.000000006)0.976:0.002198472,('EPI_ISL_258525|2015.693|wild.ans|USA|H4N8|nan':0.002198173,'EPI_ISL_258500|2014.69|wild.ans|USA|H4N8|nan':0.002201723)0.000:0.000000006)0.773:0.000730737)0.767:0.000728707)0.796:0.000737798,'EPI_ISL_220025|2012.73|wild.ans|USA|H0N0|3C.3a1':0.000730524)0.000:0.000000006)0.000:0.000000006,'EPI_ISL_220223|2012.713|wild.ans|USA|H3N6|3C.3a1':0.001463248)0.000:0.000000006)0.971:0.002199505,('EPI_ISL_220022|2011.712|wild.ans|USA|H0N0|nan':0.0,'EPI_ISL_220170|2011.69|wild.ans|USA|H4N6|nan':0.0):0.002196527)0.000:0.000000006)0.893:0.001463997)0.780:0.000731913)0.000:0.000000006)0.859:0.000730026,(('EPI_ISL_189506|2012.743|wild.ans|USA|H4N6|nan':0.005961015,((('EPI_ISL_261428|2014.611|wild.ans|USA|H1N1|nan':0.008237536,('EPI_ISL_230090|2013.003|wild.ans|USA|H11N9|nan':0.000729895,('EPI_ISL_166428|2013.636|wild.ans|USA|H4N8|nan':0.001462667,('EPI_ISL_166430|2013.636|wild.ans|USA|H4N6|nan':0.002196969,'EPI_ISL_166429|2013.636|wild.ans|USA|H3N8|nan':0.000000006)0.000:0.000000006)0.787:0.000732164)0.850:0.001420339)0.971:0.004451388,('EPI_ISL_397816|2016.025|wild.ans|USA|H7N1|nan':0.003655850,('EPI_ISL_376324|2017.688|wild.ans|USA|H4N6|nan':0.007472975,('EPI_ISL_309633|2017.4|wild.other|USA|H3N7|3C.2':0.008933638,'EPI_ISL_254743|2016.087|wild.ans|USA|H7N7|nan':0.000716758)0.958:0.003771795)0.883:0.002260273)0.875:0.002199824)0.761:0.000793569,('EPI_ISL_220213|2012.71|wild.ans|USA|H3N8|3C.3a1':0.003672546,((('EPI_ISL_378266|2017.948|wild.ans|USA|H0N0|nan':0.000732202,(('EPI_ISL_372881|2018.693|Dom.gal|USA|H7N3|nan':0.0,'EPI_ISL_372880|2018.69|Dom.gal|USA|H7N3|nan':0.0,'EPI_ISL_379794|2018.682|Dom.gal|USA|H7N3|nan':0.0,'EPI_ISL_372882|2018.712|Dom.gal|USA|H7N3|nan':0.0):0.000000006,'EPI_ISL_372883|2018.71|Dom.gal|USA|H7N3|nan':0.000729843)0.874:0.001465912)0.950:0.003125832,('EPI_ISL_378268|2018.049|wild.ans|USA|H9N2|nan':0.005068915,('EPI_ISL_381418|2017.614|wild.ans|Canada|H0N0|nan':0.000730299,'EPI_ISL_381405|2017.614|wild.ans|Canada|H7N3|nan':0.000000006)0.951:0.003110243)0.173:0.000650697)1.000:0.011345826,((('EPI_ISL_273369|2016.62|wild.ans|USA|H3N8|nan':0.006006105,'EPI_ISL_266519|2016.585|wild.ans|USA|H11N9|nan':0.006738436)0.754:0.000659096,((('EPI_ISL_261435|2015.614|wild.ans|USA|H11N9|nan':0.002197024,'EPI_ISL_261416|2015.575|wild.ans|USA|H11N9|nan':0.000000006)0.779:0.000731583,('EPI_ISL_261417|2015.605|wild.ans|USA|H11N9|nan':0.001461881,(('EPI_ISL_230064|2015.567|wild.ans|USA|H0N0|nan':0.001466850,'EPI_ISL_230087|2015.6|wild.ans|USA|H4N6|nan':0.000733131)0.810:0.000728768,('EPI_ISL_230082|2015.614|wild.ans|USA|H11N9|nan':0.002934467,'EPI_ISL_261418|2015.611|wild.ans|USA|H11N9|nan':0.001463347)0.000:0.000000006)0.000:0.000000006)0.785:0.000730511)0.952:0.002941030,('EPI_ISL_254731|2015.83|wild.ans|USA|H7N3|nan':0.002218949,'EPI_ISL_254759|2016.071|wild.ans|USA|H7N3|nan':0.005936685)0.869:0.001456200)0.737:0.000000006)0.000:0.000000006,'EPI_ISL_253908|2015.608|wild.ans|Canada|H10N8|nan':0.003671042)0.987:0.005274457)0.663:0.001379227)0.000:0.000000006)0.932:0.002975376)0.960:0.003692304,((('EPI_ISL_189679|2012.18|wild.ans|USA|H7N1|nan':0.003669695,'EPI_ISL_150309|2012.587|wild.ans|USA|H2N3|nan':0.000729832)0.000:0.000000006,(('EPI_ISL_158587|2012.041|wild.ans|USA|H5N3|Am_nonGsGD':0.003669510,('EPI_ISL_294056|2016.787|wild.ans|USA|H3N8|3C.3a1':0.005191436,('EPI_ISL_230071|2015.005|wild.ans|USA|H0N0|nan':0.003669123,('EPI_ISL_222154|2014.723|wild.ans|USA|H3N8|nan':0.0,'EPI_ISL_222156|2014.726|wild.ans|USA|H9N2|nan':0.0):0.000000006)0.907:0.002959221)0.999:0.010548888)0.487:0.000000006,'EPI_ISL_189477|2013.107|wild.ans|USA|H6N2|nan':0.005893139)0.000:0.000000006)0.000:0.000000006,(('EPI_ISL_220244|2013.715|wild.ans|USA|H0N0|3C.3a1':0.003683412,'EPI_ISL_230168|2014.241|wild.ans|USA|H10N7|nan':0.001471415)0.416:0.000725517,('EPI_ISL_258582|2014.252|wild.ans|USA|H10N7|nan':0.002941402,((((((('EPI_ISL_14767313|2018.704|wild.ans|USA|H7N3|nan':0.0,'EPI_ISL_14767312|2018.704|wild.ans|USA|H7N3|nan':0.0):0.002200516,('EPI_ISL_14767320|2019.773|wild.ans|USA|H6N5|nan':0.002186984,('EPI_ISL_14767424|2020.762|wild.ans|USA|H3N8|nan':0.006655370,'EPI_ISL_4056561|2019.608|wild.ans|USA|H8N4|nan':0.005168651)0.000:0.000000006)0.886:0.002219887)0.998:0.006696273,('EPI_ISL_254749|2015.915|wild.ans|USA|H7N3|nan':0.000730160,((('EPI_ISL_14767401|2018.784|wild.ans|USA|H11N9|nan':0.002212978,('EPI_ISL_502348|2018.704|wild.ans|USA|H3N8|nan':0.0,'EPI_ISL_502346|2018.688|wild.ans|USA|H3N8|nan':0.0):0.003276637)0.950:0.004156309,('EPI_ISL_378271|2017.775|wild.ans|USA|H12N5|nan':0.001470113,'EPI_ISL_369367|2017.584|wild.ans|USA|H3N8|nan':0.003688536)0.936:0.002946873)0.943:0.003725915,('EPI_ISL_273398|2016.612|wild.ans|USA|H4N6|nan':0.002956804,('EPI_ISL_273397|2016.612|wild.ans|USA|H4N8|nan':0.002941438,'EPI_ISL_254724|2016.06|wild.ans|USA|H7N9|nan':0.000738166)0.760:0.000708895)0.854:0.001493633)0.786:0.000723711)0.000:0.000000006)0.993:0.004411256,('EPI_ISL_258520|2015.696|wild.ans|USA|H7N3|nan':0.002962556,(('EPI_ISL_501835|2019.638|wild.ans|Canada|H1N1|nan':0.005190851,('EPI_ISL_393454|2018.921|wild.ans|USA|H10N7|nan':0.002196559,'EPI_ISL_376230|2017.841|wild.ans|USA|H7N3|nan':0.000000006)0.962:0.002959398)0.759:0.000709351,('EPI_ISL_294022|2016.967|wild.ans|USA|H7N3|nan':0.003681803,('EPI_ISL_294170|2016.967|wild.ans|USA|H7N3|nan':0.003684107,('EPI_ISL_4061555|2020.669|wild.ans|Canada|H4N6|nan':0.004430501,('EPI_ISL_707105|2019.638|wild.ans|Canada|H3N8|nan':0.002205574,'EPI_ISL_366390|2018.611|wild.ans|Canada|H4N6|nan':0.001469248)0.744:0.000723870)0.878:0.001478113)0.774:0.000729805)0.000:0.000000006)0.992:0.005195246)0.044:0.000713401)0.749:0.000000006,('EPI_ISL_245534|2015.696|wild.ans|USA|H3N8|3C.3a1':0.005157366,(('EPI_ISL_14767430|2017.732|wild.ans|USA|H4N6|nan':0.001504341,(('EPI_ISL_14767421|2019.759|wild.ans|USA|H3N8|nan':0.000730820,'EPI_ISL_403708|2019.795|wild.ans|Asia-Russia|H3N8|nan':0.000000006)0.948:0.002996651,('EPI_ISL_501830|2019.638|wild.ans|Canada|H2N3|nan':0.004468902,'EPI_ISL_14767414|2020.806|wild.ans|USA|H5N2|Am_nonGsGD':0.003724068)0.856:0.001426483)0.852:0.001456111)1.000:0.008232392,('EPI_ISL_258513|2015.255|wild.ans|USA|H7N3|nan':0.001465627,('EPI_ISL_266503|2015.926|wild.ans|USA|H5N3|Am_nonGsGD':0.002936045,('EPI_ISL_254869|2015.852|wild.ans|USA|H12N5|nan':0.001462395,('EPI_ISL_254858|2015.973|wild.ans|USA|H11N3|nan':0.002946787,'EPI_ISL_254764|2016.079|wild.ans|USA|H7N3|nan':0.002214821)0.768:0.000727300)0.000:0.000000006)0.791:0.000733662)0.758:0.000698593)0.894:0.001499487)0.000:0.000000006)0.000:0.000000006,('EPI_ISL_254834|2015.83|wild.ans|USA|H6N8|nan':0.003675580,('EPI_ISL_294029|2016.587|wild.ans|USA|H7N3|nan':0.006713001,((('EPI_ISL_506007|2018.389|wild.other|USA|H10N7|nan':0.0,'EPI_ISL_506003|2018.389|wild.other|USA|H10N7|nan':0.0):0.007385934,('EPI_ISL_376295|2017.745|wild.ans|USA|H4N2|nan':0.006714319,('EPI_ISL_393482|2018.214|wild.ans|USA|H10N7|nan':0.003667653,('EPI_ISL_294050|2017.181|wild.ans|USA|H7N3|nan':0.002195096,(('EPI_ISL_376259|2017.584|wild.ans|USA|H3N8|3C.3a1':0.0,'EPI_ISL_376347|2017.584|wild.ans|USA|H3N8|3C.3a1':0.0):0.002931146,('EPI_ISL_376335|2017.748|wild.ans|USA|H11N3|nan':0.000723929,'EPI_ISL_376216|2017.748|wild.ans|USA|H1N1|nan':0.002203844)0.939:0.002207488)0.000:0.000000006)0.000:0.000000006)0.958:0.002976984)0.464:0.000693281)0.000:0.000000006,'EPI_ISL_294039|2016.956|wild.ans|USA|H7N3|nan':0.001461908)0.946:0.002951300)0.841:0.001452671)0.755:0.000738726)0.948:0.001462060,('EPI_ISL_258545|2015.71|wild.ans|USA|H4N8|nan':0.002932495,(((((((((('EPI_ISL_257689|2015.819|wild.ans|USA|H0N0|nan':0.000000006,('EPI_ISL_503053|2018.488|wild.ans|USA|H12N5|nan':0.009053866,('EPI_ISL_14767315|2018.764|wild.ans|USA|H5N2|Am_nonGsGD':0.002938931,((('EPI_ISL_14767439|2019.721|wild.ans|USA|H0N0|3C.3a1':0.000000006,'EPI_ISL_14767447|2019.742|wild.ans|USA|H5N2|Am_nonGsGD':0.000731173)0.904:0.000731155,((('EPI_ISL_14767442|2019.742|wild.ans|USA|H0N0|nan':0.001464474,'EPI_ISL_14767319|2019.721|wild.ans|USA|H5N2|Am_nonGsGD':0.001464449)0.000:0.000000006,('EPI_ISL_14767367|2019.729|wild.other|USA|H5N2|Am_nonGsGD':0.000731134,'EPI_ISL_14767435|2019.74|wild.ans|USA|H0N0|nan':0.002199594)0.000:0.000000006)0.000:0.000000006,'EPI_ISL_14767440|2019.721|wild.ans|USA|H3N8|3C.3a1':0.000731095)0.000:0.000000006)0.944:0.001466437,'EPI_ISL_378272|2018.104|wild.ans|USA|H5N2|Am_nonGsGD':0.000000006)0.000:0.000000006)0.975:0.004508167)0.916:0.002907128)0.000:0.000000006,(('EPI_ISL_294042|2016.587|wild.ans|USA|H4N6|nan':0.000000006,(('EPI_ISL_303850|2017.381|wild.other|USA|H0N0|Am_nonGsGD':0.0,'EPI_ISL_309622|2017.386|wild.other|USA|H3N2|3C.2':0.0,'EPI_ISL_309582|2017.362|wild.other|USA|H9N2|nan':0.0):0.001468250,'EPI_ISL_309589|2017.378|wild.other|USA|H9N2|nan':0.001469101)0.965:0.002937507)0.971:0.002940171,((('EPI_ISL_502380|2018.693|wild.ans|USA|H0N0|nan':0.004461666,'EPI_ISL_502376|2018.693|wild.ans|USA|H4N8|nan':0.002208853)0.985:0.005278594,'EPI_ISL_14767409|2017.704|wild.ans|USA|H10N4|nan':0.008278266)0.741:0.000644656,(('EPI_ISL_378277|2018.003|wild.ans|USA|H0N0|nan':0.001466237,'EPI_ISL_378273|2018.14|wild.ans|USA|H10N3|nan':0.001470736)0.958:0.002934015,('EPI_ISL_294024|2017.038|wild.ans|USA|H1N3|nan':0.002207003,(('EPI_ISL_4061554|2020.669|wild.ans|Canada|H3N8|nan':0.005186058,(('EPI_ISL_4058002|2020.407|wild.other|USA|H11N5|nan':0.005166380,(('EPI_ISL_14937105|2022.167|wild.other|USA|H5N1|2.3.4.4b':0.015254521,('EPI_ISL_14937101|2022.162|wild.other|USA|H5N1|2.3.4.4b':0.000000006,('EPI_ISL_15214839|2022.159|wild.other|USA|H5N1|2.3.4.4b':0.001465705,((((('EPI_ISL_14937103|2022.181|wild.other|USA|H5N1|2.3.4.4b':0.000730215,('EPI_ISL_15063839|2022.285|wild.other|USA|H5N1|2.3.4.4b':0.002197797,('EPI_ISL_12690590|2022.236|Dom.gal|USA|H5N1|2.3.4.4b':0.0,'EPI_ISL_12690589|2022.236|Dom.gal|USA|H5N1|2.3.4.4b':0.0):0.000000006)0.000:0.000000006)0.888:0.000730735,('EPI_ISL_15215278|2022.162|wild.ans|USA|H5N1|2.3.4.4b':0.001463103,(((('EPI_ISL_13433400|2022.255|Dom.ans|USA|H5N1|2.3.4.4b':0.000730359,('EPI_ISL_13433388|2022.255|Dom.gal|USA|H5N1|2.3.4.4b':0.0,'EPI_ISL_13433376|2022.255|Dom.gal|USA|H5N1|2.3.4.4b':0.0):0.000000006)0.914:0.000730385,('EPI_ISL_15078255|2022.241|Dom.other|USA|H5N1|2.3.4.4b':0.0,'EPI_ISL_15069397|2022.241|Dom.other|USA|H5N1|2.3.4.4b':0.0):0.001462958)0.000:0.000000006,('EPI_ISL_13009636|2022.23|Dom.gal|USA|H5N1|2.3.4.4b':0.0,'EPI_ISL_15078245|2022.304|wild.other|USA|H5N1|2.3.4.4b':0.0):0.000000006)0.000:0.000000006,(((('EPI_ISL_11971495|2022.219|Dom.ans|USA|H5N1|2.3.4.4b':0.0,'EPI_ISL_11971498|2022.219|Dom.gal|USA|H5N1|2.3.4.4b':0.0,'EPI_ISL_11971497|2022.219|Dom.gal|USA|H5N1|2.3.4.4b':0.0):0.000000006,'EPI_ISL_11971496|2022.219|Dom.ans|USA|H5N1|2.3.4.4b':0.000730497)0.852:0.000731071,('EPI_ISL_15078244|2022.337|Dom.gal|USA|H5N1|2.3.4.4b':0.002197111,'EPI_ISL_14937070|2022.195|wild.other|USA|H5N1|2.3.4.4b':0.000730498)0.351:0.000000006)0.602:0.000000006,((('EPI_ISL_15078250|2022.395|wild.other|USA|H5N1|2.3.4.4b':0.002198143,'EPI_ISL_14553997|2022.359|wild.other|USA|H5N1|2.3.4.4b':0.000730275)0.000:0.000000006,'EPI_ISL_14937002|2022.197|wild.other|USA|H5N1|2.3.4.4b':0.000000006)0.750:0.000000006,('EPI_ISL_15004054|2022.263|Dom.ans|USA|H5N1|2.3.4.4b':0.000000006,'EPI_ISL_15004053|2022.263|Dom.ans|USA|H5N1|2.3.4.4b':0.000730241)0.984:0.003672150)0.821:0.000730376)0.000:0.000000006)0.000:0.000000006)0.832:0.000730395)0.000:0.000000006,'EPI_ISL_14937071|2022.162|wild.other|USA|H5N1|2.3.4.4b':0.000000006)1.000:0.000000006,((('EPI_ISL_15063842|2022.181|wild.other|USA|H5N1|2.3.4.4b':0.0,'EPI_ISL_15063846|2022.115|wild.other|USA|H5N1|2.3.4.4b':0.0,'EPI_ISL_15077374|2022.244|wild.other|USA|H5N1|2.3.4.4b':0.0):0.000000006,('EPI_ISL_15077376|2022.285|wild.other|USA|H5N1|2.3.4.4b':0.000731412,'EPI_ISL_15077377|2022.288|wild.other|USA|H5N1|2.3.4.4b':0.000730563)0.810:0.000730257)0.855:0.000730396,'EPI_ISL_15063841|2022.293|Dom.ans|USA|H5N1|2.3.4.4b':0.000730376)0.000:0.000000006)0.000:0.000000006,(('EPI_ISL_13432814|2022.255|Dom.gal|USA|H5N1|2.3.4.4b':0.0,'EPI_ISL_13432826|2022.255|wild.gal|USA|H5N1|2.3.4.4b':0.0,'EPI_ISL_14533193|2022.255|wild.other|USA|H5N1|2.3.4.4b':0.0):0.000730385,('EPI_ISL_13433412|2022.258|Dom.gal|USA|H5N1|2.3.4.4b':0.0,'EPI_ISL_13433423|2022.258|Dom.gal|USA|H5N1|2.3.4.4b':0.0):0.000000006)0.956:0.001462752)0.782:0.000731988)0.806:0.000730984)0.954:0.003709954)0.915:0.002953470,(('EPI_ISL_14937069|2022.181|wild.other|USA|H5N1|2.3.4.4b':0.000827654,('EPI_ISL_6795398|2021.586|wild.ans|USA|H11N9|nan':0.007340417,(('EPI_ISL_15077375|2022.293|wild.other|USA|H5N1|2.3.4.4b':0.003669425,(('EPI_ISL_13052429|2022.244|Dom.gal|USA|H5N1|2.3.4.4b':0.0,'EPI_ISL_15004395|2022.277|unknown|USA|H5N1|2.3.4.4b':0.0,'EPI_ISL_13052723|2022.353|wild.other|USA|H5N1|2.3.4.4b':0.0,'EPI_ISL_13052722|2022.353|wild.other|USA|H5N1|2.3.4.4b':0.0):0.000000006,'EPI_ISL_15078240|2022.315|wild.other|USA|H5N1|2.3.4.4b':0.001461270)0.735:0.000000006)0.852:0.000729680,(((('EPI_ISL_13117299|2022.375|Dom.gal|Canada|H5N1|2.3.4.4b':0.0,'EPI_ISL_15004070|2022.263|Dom.ans|USA|H5N1|2.3.4.4b':0.0,'EPI_ISL_15004072|2022.263|Dom.ans|USA|H5N1|2.3.4.4b':0.0,'EPI_ISL_12690319|2022.227|Dom.ans|USA|H5N1|2.3.4.4b':0.0,'EPI_ISL_15004401|2022.274|Dom.ans|USA|H5N1|2.3.4.4b':0.0,'EPI_ISL_15004399|2022.274|Dom.ans|USA|H5N1|2.3.4.4b':0.0,'EPI_ISL_15004071|2022.263|Dom.ans|USA|H5N1|2.3.4.4b':0.0,'EPI_ISL_12690909|2022.238|Dom.gal|USA|H5N1|2.3.4.4b':0.0,'EPI_ISL_13433435|2022.255|Dom.gal|USA|H5N1|2.3.4.4b':0.0,'EPI_ISL_15004394|2022.268|Dom.gal|USA|H5N1|2.3.4.4b':0.0,'EPI_ISL_13434551|2022.258|Dom.gal|USA|H5N1|2.3.4.4b':0.0,'EPI_ISL_14937104|2022.192|wild.ans|USA|H5N1|2.3.4.4b':0.0,'EPI_ISL_15215280|2022.175|wild.other|USA|H5N1|2.3.4.4b':0.0,'EPI_ISL_15078252|2022.433|wild.other|USA|H5N1|2.3.4.4b':0.0,'EPI_ISL_13052724|2022.351|wild.other|USA|H5N1|2.3.4.4b':0.0):0.000000006,'EPI_ISL_15004397|2022.268|Dom.gal|USA|H5N1|2.3.4.4b':0.001461546)0.000:0.000000006,('EPI_ISL_13052415|2022.241|Dom.gal|USA|H5N1|2.3.4.4b':0.000730123,('EPI_ISL_15004387|2022.268|Dom.gal|USA|H5N1|2.3.4.4b':0.000729693,'EPI_ISL_13285559|2022.249|Dom.gal|USA|H5N1|2.3.4.4b':0.001461516)0.000:0.000000006)1.000:0.000000006)0.000:0.000000006,('EPI_ISL_13052417|2022.238|Dom.ans|USA|H5N1|2.3.4.4b':0.001461635,('EPI_ISL_11971489|2022.219|Dom.gal|USA|H5N1|2.3.4.4b':0.000730122,('EPI_ISL_12690321|2022.227|wild.gal|USA|H5N1|2.3.4.4b':0.000729662,'EPI_ISL_13431693|2022.255|Dom.gal|USA|H5N1|2.3.4.4b':0.002196812)0.000:0.000000006)0.000:0.000000006)0.000:0.000000006)0.000:0.000000006)0.942:0.003054969)0.950:0.004479588)0.973:0.004322007,((('EPI_ISL_6795362|2021.575|wild.ans|USA|H8N4|nan':0.002932084,('EPI_ISL_6795359|2021.584|wild.ans|USA|H12N5|nan':0.006005054,((('EPI_ISL_13114176|2022.277|Dom.gal|Canada|H5N1|2.3.4.4b':0.0,'EPI_ISL_13434407|2022.258|Dom.gal|USA|H5N1|2.3.4.4b':0.0,'EPI_ISL_13434418|2022.258|Dom.gal|USA|H5N1|2.3.4.4b':0.0,'EPI_ISL_15078241|2022.304|wild.other|USA|H5N1|2.3.4.4b':0.0):0.000000006,(('EPI_ISL_15004402|2022.268|Dom.gal|USA|H5N1|2.3.4.4b':0.0,'EPI_ISL_15004375|2022.268|Dom.gal|USA|H5N1|2.3.4.4b':0.0):0.000730686,('EPI_ISL_13116131|2022.323|Dom.gal|Canada|H5N1|2.3.4.4b':0.001466626,'EPI_ISL_13117168|2022.34|Dom.gal|Canada|H5N1|2.3.4.4b':0.000000006)0.559:0.000000006)0.000:0.000000006)0.000:0.000000006,('EPI_ISL_13434454|2022.26|Dom.ans|USA|H5N1|2.3.4.4b':0.0,'EPI_ISL_13434466|2022.26|Dom.ans|USA|H5N1|2.3.4.4b':0.0):0.000730670)0.972:0.004513176)0.356:0.001391543)0.432:0.000000006,(('EPI_ISL_4061556|2020.669|wild.ans|Canada|H4N6|nan':0.003741630,('EPI_ISL_14835760|2021.762|Dom.gal|USA|H7N3|nan':0.000730617,('EPI_ISL_14835758|2021.745|Dom.gal|USA|H7N3|nan':0.000000006,('EPI_ISL_14835757|2021.748|Dom.ans|USA|H7N3|nan':0.001463294,'EPI_ISL_14835759|2021.762|Dom.gal|USA|H7N3|nan':0.001463589)0.718:0.000000006)0.000:0.000000006)0.997:0.006718485)0.022:0.000679352,'EPI_ISL_14777712|2021.414|wild.other|USA|H7N3|nan':0.008186513)0.000:0.000000006)0.202:0.000000006,(('EPI_ISL_14777735|2021.414|wild.other|USA|H10N3|nan':0.000738289,'EPI_ISL_14777734|2021.414|wild.other|USA|H10N3|nan':0.000723843)1.000:0.015900367,('EPI_ISL_6795363|2021.584|wild.ans|USA|H10N7|nan':0.005181475,(('EPI_ISL_13285237|2022.247|Dom.gal|USA|H5N1|2.3.4.4b':0.0,'EPI_ISL_13285238|2022.247|Dom.gal|USA|H5N1|2.3.4.4b':0.0):0.002940767,'EPI_ISL_15215277|2022.142|wild.other|USA|H5N1|2.3.4.4b':0.004444092)0.944:0.003014423)0.839:0.001493104)0.734:0.000705965)0.000:0.000000006)0.780:0.000729607)0.757:0.000734958)0.766:0.000730758,(((('EPI_ISL_11971465|2022.205|Dom.gal|USA|H5N1|2.3.4.4b':0.0,'EPI_ISL_11971464|2022.205|Dom.gal|USA|H5N1|2.3.4.4b':0.0):0.000731585,(('EPI_ISL_15004061|2022.26|Dom.ans|USA|H5N1|2.3.4.4b':0.000731482,'EPI_ISL_15004060|2022.26|Dom.gal|USA|H5N1|2.3.4.4b':0.000000006)0.910:0.000730791,('EPI_ISL_11971501|2022.225|Dom.gal|USA|H5N1|2.3.4.4b':0.0,'EPI_ISL_11971500|2022.225|Dom.gal|USA|H5N1|2.3.4.4b':0.0):0.000000006)0.000:0.000000006)0.997:0.006750882,(('EPI_ISL_15004407|2022.274|Dom.gal|USA|H5N1|2.3.4.4b':0.0,'EPI_ISL_15004406|2022.274|Dom.gal|USA|H5N1|2.3.4.4b':0.0,'EPI_ISL_13433352|2022.255|Dom.gal|USA|H5N1|2.3.4.4b':0.0,'EPI_ISL_13433365|2022.255|Dom.gal|USA|H5N1|2.3.4.4b':0.0):0.000000006,(((('EPI_ISL_13052720|2022.304|wild.other|USA|H5N1|2.3.4.4b':0.000730046,(('EPI_ISL_12691034|2022.236|Dom.ans|USA|H5N1|2.3.4.4b':0.0,'EPI_ISL_15004379|2022.274|Dom.ans|USA|H5N1|2.3.4.4b':0.0,'EPI_ISL_12691029|2022.233|Dom.gal|USA|H5N1|2.3.4.4b':0.0,'EPI_ISL_15004068|2022.263|Dom.gal|USA|H5N1|2.3.4.4b':0.0,'EPI_ISL_12691028|2022.233|Dom.gal|USA|H5N1|2.3.4.4b':0.0,'EPI_ISL_11971482|2022.216|Dom.gal|USA|H5N1|2.3.4.4b':0.0,'EPI_ISL_15078253|2022.433|wild.other|USA|H5N1|2.3.4.4b':0.0):0.000000006,'EPI_ISL_13052423|2022.244|Dom.gal|USA|H5N1|2.3.4.4b':0.000729923)0.000:0.000000006)0.000:0.000000006,'EPI_ISL_15004403|2022.274|Dom.gal|USA|H5N1|2.3.4.4b':0.000729993)0.000:0.000000006,(((((('EPI_ISL_15004391|2022.271|Dom.gal|USA|H5N1|2.3.4.4b':0.0,'EPI_ISL_13285556|2022.252|Dom.gal|USA|H5N1|2.3.4.4b':0.0):0.000000006,'EPI_ISL_15004390|2022.271|Dom.gal|USA|H5N1|2.3.4.4b':0.000730359)0.851:0.000730028,('EPI_ISL_13052721|2022.342|wild.other|USA|H5N1|2.3.4.4b':0.000729946,'EPI_ISL_15078248|2022.392|Dom.other|USA|H5N1|2.3.4.4b':0.001462206)0.000:0.000000006)0.601:0.000000006,('EPI_ISL_11971486|2022.219|Dom.gal|USA|H5N1|2.3.4.4b':0.0,'EPI_ISL_11971487|2022.219|Dom.gal|USA|H5N1|2.3.4.4b':0.0):0.001462041)0.000:0.000000006,(('EPI_ISL_15078254|2022.43|wild.other|USA|H5N1|2.3.4.4b':0.002932830,'EPI_ISL_15004378|2022.274|wild.gal|USA|H5N1|2.3.4.4b':0.000730011)0.000:0.000000006,('EPI_ISL_15078251|2022.419|wild.other|USA|H5N1|2.3.4.4b':0.001462037,('EPI_ISL_13432605|2022.255|Dom.gal|USA|H5N1|2.3.4.4b':0.000729909,('EPI_ISL_11971466|2022.205|Dom.gal|USA|H5N1|2.3.4.4b':0.0,'EPI_ISL_11971467|2022.205|Dom.gal|USA|H5N1|2.3.4.4b':0.0,'EPI_ISL_14937000|2022.192|wild.ans|USA|H5N1|2.3.4.4b':0.0):0.000000006)0.000:0.000000006)0.847:0.000729964)0.000:0.000000006)0.000:0.000000006,'EPI_ISL_15214845|2022.266|wild.ans|USA|H5N1|2.3.4.4b':0.000729927)0.000:0.000000006)0.000:0.000000006,('EPI_ISL_13052430|2022.247|Dom.gal|USA|H5N1|2.3.4.4b':0.0,'EPI_ISL_13052431|2022.247|Dom.gal|USA|H5N1|2.3.4.4b':0.0):0.000729992)0.864:0.000729905)0.986:0.006002386)0.926:0.002923636,('EPI_ISL_702097|2018.89|wild.ans|USA|H4N6|nan':0.002934368,(('EPI_ISL_393485|2018.962|wild.ans|USA|H11N9|nan':0.003684234,(('EPI_ISL_14777716|2021.414|wild.other|USA|H5N2|Am_nonGsGD':0.003677712,('EPI_ISL_4061266|2020.407|wild.other|USA|H12N8|nan':0.000730901,('EPI_ISL_4061159|2020.407|wild.other|USA|H12N3|nan':0.000730843,'EPI_ISL_4057652|2020.407|wild.other|USA|H12N9|nan':0.000730872)0.000:0.000000006)0.999:0.006658018)0.000:0.000000006,(('EPI_ISL_14777732|2021.414|wild.other|USA|H10N7|nan':0.0,'EPI_ISL_14777728|2021.414|wild.other|USA|H10N7|nan':0.0):0.010472344,('EPI_ISL_14777729|2021.414|wild.other|USA|H10N9|nan':0.000730587,'EPI_ISL_14777731|2021.414|wild.other|USA|H10N9|nan':0.000000006)0.998:0.008926168)0.876:0.001488011)0.782:0.000746200)0.788:0.000719278,('EPI_ISL_502371|2018.693|wild.ans|USA|H4N6|nan':0.003675921,(('EPI_ISL_4061230|2020.407|wild.other|USA|H7N3|nan':0.001441885,(('EPI_ISL_4057502|2020.407|wild.other|USA|H11N9|nan':0.0,'EPI_ISL_4061182|2020.407|wild.other|USA|H12N9|nan':0.0,'EPI_ISL_4061205|2020.407|wild.other|USA|H11N3|nan':0.0,'EPI_ISL_4061269|2020.407|wild.other|USA|H12N1|nan':0.0,'EPI_ISL_4057447|2020.407|wild.other|USA|H11N9|nan':0.0,'EPI_ISL_4056934|2020.407|wild.other|USA|H6N8|nan':0.0):0.000000006,('EPI_ISL_4058179|2020.407|wild.other|USA|H7N3|nan':0.0,'EPI_ISL_4057371|2020.407|wild.other|USA|H7N3|nan':0.0,'EPI_ISL_4057534|2020.407|wild.other|USA|H7N3|nan':0.0):0.000730243)0.947:0.002972153)0.992:0.005952243,('EPI_ISL_501811|2019.638|wild.ans|Canada|H6N5|nan':0.002194503,'EPI_ISL_14767405|2020.803|wild.ans|USA|H9N2|nan':0.005909093)0.576:0.000738855)0.733:0.000000006)0.107:0.000000006)0.000:0.000000006)0.856:0.000730166)0.000:0.000000006)0.755:0.000735251)0.744:0.000716194,'EPI_ISL_393440|2018.89|wild.ans|USA|H6N1|nan':0.003698419)0.915:0.002228542)0.763:0.000727610)0.000:0.000000006)0.783:0.000735236)0.791:0.000726847)0.000:0.000000006,((('EPI_ISL_502344|2018.668|wild.ans|USA|H8N4|nan':0.011376279,'EPI_ISL_294069|2016.806|wild.ans|USA|H6N1|nan':0.001506469)0.765:0.000691632,'EPI_ISL_254854|2015.83|wild.ans|USA|H1N1|nan':0.000730323)0.000:0.000000006,'EPI_ISL_397811|2016.817|wild.ans|USA|H5N1|Am_nonGsGD':0.001462462)0.000:0.000000006)0.000:0.000000006,('EPI_ISL_4072267|2016.781|wild.ans|USA|H12N2|nan':0.006756400,(('EPI_ISL_328433|2017.164|Dom.gal|USA|H5N2|Am_nonGsGD':0.0,'EPI_ISL_328435|2017.167|Dom.gal|USA|H5N2|Am_nonGsGD':0.0,'EPI_ISL_328434|2017.164|Dom.gal|USA|H5N2|Am_nonGsGD':0.0):0.000000006,'EPI_ISL_328414|2017.184|Dom.gal|USA|H5N2|Am_nonGsGD':0.000730499)0.985:0.004524169)0.758:0.000637273)0.942:0.001462669,(((('EPI_ISL_328331|2017.611|wild.ans|Canada|H0N0|nan':0.0,'EPI_ISL_381366|2017.611|wild.ans|Canada|H0N0|nan':0.0,'EPI_ISL_381392|2017.611|wild.ans|Canada|H3N8|nan':0.0,'EPI_ISL_381371|2017.611|wild.ans|Canada|H3N8|nan':0.0,'EPI_ISL_328318|2017.611|wild.ans|Canada|H3N8|nan':0.0,'EPI_ISL_381385|2017.611|wild.ans|Canada|H3N8|nan':0.0,'EPI_ISL_381369|2017.611|wild.ans|Canada|H3N8|nan':0.0,'EPI_ISL_381389|2017.611|wild.ans|Canada|H3N8|nan':0.0,'EPI_ISL_381368|2017.611|wild.ans|Canada|H3N8|nan':0.0,'EPI_ISL_328369|2017.611|wild.ans|Canada|H3N8|nan':0.0,'EPI_ISL_328293|2017.611|wild.ans|Canada|H3N8|nan':0.0):0.000000006,('EPI_ISL_381401|2017.614|wild.ans|Canada|H3N8|3C.2':0.002213345,'EPI_ISL_327393|2017.614|wild.ans|Canada|H3N8|nan':0.000722620)0.936:0.002213305)0.000:0.000000006,'EPI_ISL_327341|2017.611|wild.ans|Canada|H3N8|nan':0.001463250)0.977:0.002934275,('EPI_ISL_376325|2017.86|wild.ans|USA|H11N9|nan':0.005157229,'EPI_ISL_293998|2016.967|wild.ans|USA|H7N2|nan':0.003671727)0.000:0.000000006)0.854:0.000730195)0.000:0.000000006,((('EPI_ISL_294038|2016.874|wild.ans|USA|H2N3|nan':0.006741689,(((('EPI_ISL_4061062|2020.407|wild.other|USA|H5N9|Am_nonGsGD':0.0,'EPI_ISL_4057712|2020.407|wild.other|USA|H5N9|Am_nonGsGD':0.0):0.000729993,(('EPI_ISL_4061168|2020.407|wild.other|USA|H7N9|nan':0.003673619,(('EPI_ISL_4061213|2020.407|wild.other|USA|H4N6|nan':0.0,'EPI_ISL_4061201|2020.407|wild.other|USA|H7N3|nan':0.0,'EPI_ISL_4061189|2020.407|wild.other|USA|H7N3|nan':0.0,'EPI_ISL_4061181|2020.407|wild.other|USA|H7N3|nan':0.0,'EPI_ISL_4061143|2020.407|wild.other|USA|H7N3|nan':0.0,'EPI_ISL_4061209|2020.407|wild.other|USA|H7N3|nan':0.0,'EPI_ISL_4061211|2020.407|wild.other|USA|H7N3|nan':0.0,'EPI_ISL_4061231|2020.407|wild.other|USA|H7N3|nan':0.0,'EPI_ISL_4061070|2020.407|wild.other|USA|H7N3|nan':0.0,'EPI_ISL_4061195|2020.407|wild.other|USA|H7N3|nan':0.0,'EPI_ISL_4056783|2020.407|wild.other|USA|H7N8|nan':0.0):0.000000006,('EPI_ISL_4061224|2020.407|wild.other|USA|H7N3|nan':0.001463424,'EPI_ISL_4056071|2020.407|wild.other|USA|H7N3|nan':0.000730611)0.000:0.000000006)1.000:0.000000006)0.000:0.000000006,'EPI_ISL_4057833|2020.407|wild.other|USA|H7N6|nan':0.006664037)0.815:0.000732969)0.732:0.000705508,('EPI_ISL_4061063|2020.407|wild.other|USA|H5N3|Am_nonGsGD':0.004414036,('EPI_ISL_4061065|2020.407|wild.other|USA|H7N3|nan':0.001463108,('EPI_ISL_4061066|2020.407|wild.other|USA|H7N9|nan':0.0,'EPI_ISL_4061166|2020.407|wild.other|USA|H7N9|nan':0.0):0.000000006)0.965:0.003702798)0.989:0.005253803)0.979:0.004472258,(('EPI_ISL_502672|2017.644|wild.ans|USA|H0N0|3C.3a1':0.000000006,('EPI_ISL_502669|2017.641|wild.ans|USA|H3N8|3C.3a1':0.000000006,'EPI_ISL_502667|2017.641|wild.ans|USA|H3N8|3C.3a1':0.000730682)0.904:0.000730653)0.917:0.001466840,('EPI_ISL_294041|2016.869|wild.ans|USA|H1N1|nan':0.000000006,('EPI_ISL_502706|2016.699|wild.ans|USA|H11N1|nan':0.002197676,('EPI_ISL_294180|2016.869|wild.ans|USA|H1N1|nan':0.000000006,('EPI_ISL_294026|2016.691|wild.ans|USA|H9N4|nan':0.001462823,(('EPI_ISL_294177|2017.164|wild.ans|USA|H7N1|nan':0.001472039,'EPI_ISL_294015|2017.2|wild.ans|USA|H7N3|nan':0.000728528)0.903:0.001467806,'EPI_ISL_294183|2016.806|wild.ans|USA|H6N1|nan':0.002932971)0.000:0.000000006)1.000:0.000000006)0.000:0.000000006)0.904:0.000730345)0.778:0.000732087)0.731:0.000720285)0.984:0.004531114)0.736:0.000686633,(('EPI_ISL_397803|2015.723|wild.ans|USA|H11N1|nan':0.000000006,'EPI_ISL_328516|2015.712|wild.ans|USA|H1N1|nan':0.000730658)0.979:0.002934951,('EPI_ISL_369372|2017.578|wild.ans|USA|H3N8|nan':0.002949266,(('EPI_ISL_501825|2019.638|wild.ans|Canada|H1N1|nan':0.002205022,('EPI_ISL_393453|2018.849|wild.ans|USA|H11N9|nan':0.001464259,'EPI_ISL_373041|2018.603|wild.ans|Canada|H12N5|nan':0.002213585)0.880:0.001466531)0.804:0.000729067,'EPI_ISL_506006|2018.389|wild.other|USA|H12N5|nan':0.012123683)0.000:0.000000006)0.981:0.003674183)0.000:0.000000006)0.422:0.000000006,('EPI_ISL_502379|2018.693|wild.ans|USA|H3N8|3C.2':0.008468299,'EPI_ISL_328430|2016.609|wild.ans|USA|H1N1|nan':0.009962243)0.711:0.000464860)0.000:0.000000006)0.000:0.000000006,(('EPI_ISL_294028|2016.989|wild.ans|USA|H1N9|nan':0.000726647,('EPI_ISL_502709|2016.699|wild.ans|USA|H4N6|nan':0.001463386,'EPI_ISL_502702|2016.699|wild.ans|USA|H4N6|nan':0.000000006)0.881:0.001470018)0.936:0.002209643,('EPI_ISL_254729|2016.077|wild.ans|USA|H7N7|nan':0.002934387,('EPI_ISL_294169|2016.792|wild.ans|USA|H4N2|nan':0.004410688,('EPI_ISL_328447|2016.049|Dom.gal|USA|H1N1|nan':0.002211805,('EPI_ISL_506000|2018.058|wild.other|USA|H10N2|nan':0.000000006,'EPI_ISL_505997|2018.058|wild.other|USA|H10N2|nan':0.001461844)1.000:0.007440644)0.878:0.001466799)0.000:0.000000006)0.858:0.000730302)0.000:0.000000006)0.000:0.000000006,('EPI_ISL_254734|2016.063|wild.ans|USA|H7N1|nan':0.002954296,'EPI_ISL_254741|2016.126|wild.ans|USA|H7N2|nan':0.004435059)0.749:0.000720757)0.851:0.000730236,((('EPI_ISL_373046|2018.386|wild.other|USA|H2N7|nan':0.005933240,'EPI_ISL_376265|2017.688|wild.ans|USA|H6N1|nan':0.004457589)0.920:0.002197449,(('EPI_ISL_273606|2016.391|wild.other|USA|H10N8|nan':0.000730195,(('EPI_ISL_279272|2016.385|wild.other|USA|H0N0|nan':0.0,'EPI_ISL_279239|2016.388|wild.other|USA|H0N0|nan':0.0,'EPI_ISL_279227|2016.361|wild.other|USA|H0N0|nan':0.0,'EPI_ISL_279273|2016.385|wild.other|USA|H0N0|nan':0.0,'EPI_ISL_279247|2016.388|wild.other|USA|H0N0|nan':0.0,'EPI_ISL_279246|2016.388|wild.other|USA|H10N1|nan':0.0,'EPI_ISL_279250|2016.388|wild.other|USA|H10N1|nan':0.0,'EPI_ISL_279238|2016.388|wild.other|USA|H10N1|nan':0.0,'EPI_ISL_279220|2016.366|wild.other|USA|H10N5|nan':0.0,'EPI_ISL_279292|2016.377|wild.other|USA|H10N5|nan':0.0,'EPI_ISL_279277|2016.366|wild.other|USA|H10N5|nan':0.0,'EPI_ISL_279284|2016.377|wild.other|USA|H10N5|nan':0.0,'EPI_ISL_273599|2016.391|wild.other|USA|H10N5|nan':0.0,'EPI_ISL_273561|2016.393|wild.other|USA|H10N8|nan':0.0,'EPI_ISL_279286|2016.385|wild.other|USA|H10N9|nan':0.0):0.000000006,('EPI_ISL_273577|2015.608|wild.ans|Canada|H0N0|nan':0.000000006,('EPI_ISL_273598|2016.396|wild.other|USA|H10N5|nan':0.000000006,'EPI_ISL_297661|2016.391|wild.other|USA|H10N5|nan':0.001462770)0.907:0.003672218)0.847:0.000730223)0.000:0.000000006)0.785:0.000733556,((('EPI_ISL_279249|2016.388|wild.other|USA|H0N0|nan':0.000729873,('EPI_ISL_279293|2016.377|wild.other|USA|H10N5|nan':0.0,'EPI_ISL_273546|2016.607|wild.ans|Canada|H4N5|nan':0.0):0.000000006)0.859:0.000729933,('EPI_ISL_279295|2016.377|wild.other|USA|H0N0|nan':0.000000006,('EPI_ISL_279213|2016.361|wild.other|USA|H6N5|nan':0.002196158,'EPI_ISL_279290|2016.377|wild.other|USA|H10N1|nan':0.000730064)0.000:0.000000006)0.000:0.000000006)0.954:0.001462115,(('EPI_ISL_279226|2016.361|wild.other|USA|H11N5|nan':0.0,'EPI_ISL_279334|2016.372|wild.other|USA|H10N5|nan':0.0):0.000000006,('EPI_ISL_279210|2016.361|wild.other|USA|H6N8|nan':0.001462993,'EPI_ISL_273551|2016.393|wild.other|USA|H10N5|nan':0.000730045)0.000:0.000000006)0.000:0.000000006)0.792:0.000729672)0.906:0.001464384)0.000:0.000000006,((('EPI_ISL_294058|2016.642|wild.ans|USA|H2N3|nan':0.000736122,'EPI_ISL_294027|2016.672|wild.ans|USA|H3N6|3C.3a1':0.000727629)0.994:0.005167666,(('EPI_ISL_254757|2016.071|wild.ans|USA|H7N3|nan':0.003693469,('EPI_ISL_397801|2015.868|wild.ans|USA|H1N1|nan':0.002212758,'EPI_ISL_393464|2018.792|wild.ans|USA|H5N2|Am_nonGsGD':0.005926677)0.752:0.000719045)0.785:0.000729837,(('EPI_ISL_294021|2016.694|wild.ans|USA|H3N8|3C.3a1':0.004445699,(('EPI_ISL_254751|2016.003|wild.ans|USA|H7N7|nan':0.0,'EPI_ISL_254750|2016.003|wild.ans|USA|H7N7|nan':0.0):0.000728966,'EPI_ISL_254752|2016.003|wild.ans|USA|H7N7|nan':0.000733339)0.929:0.002229066)0.748:0.000707982,(('EPI_ISL_14767438|2019.712|wild.ans|USA|H6N1|nan':0.010695437,'EPI_ISL_376300|2017.811|wild.ans|USA|H1N5|nan':0.009154012)0.912:0.002794689,('EPI_ISL_273595|2016.612|wild.ans|Canada|H1N1|nan':0.001461830,('EPI_ISL_376261|2017.86|wild.ans|USA|H10N7|nan':0.005153706,('EPI_ISL_294011|2016.91|wild.ans|USA|H1N1|nan':0.002932270,('EPI_ISL_294009|2016.967|wild.ans|USA|H10N7|nan':0.000729943,('EPI_ISL_294073|2017.066|wild.ans|USA|H1N1|nan':0.000000006,('EPI_ISL_294166|2017.066|wild.ans|USA|H11N3|nan':0.001462035,('EPI_ISL_294161|2017.2|wild.ans|USA|H1N1|nan':0.003016935,'EPI_ISL_378276|2017.945|wild.ans|USA|H1N1|nan':0.008242965)0.770:0.000656351)0.771:0.000000006)0.000:0.000000006)0.565:0.000000006)0.000:0.000000006)0.927:0.001462056)0.000:0.000000006)0.837:0.000730016)0.000:0.000000006)0.000:0.000000006)0.000:0.000000006,((('EPI_ISL_256489|2015.616|wild.ans|USA|H2N9|nan':0.000730486,'EPI_ISL_254832|2015.655|wild.ans|USA|H1N1|nan':0.000000006)0.793:0.000731225,(('EPI_ISL_502654|2015.745|wild.ans|USA|H1N1|nan':0.000730331,(('EPI_ISL_254857|2015.868|wild.ans|USA|H2N9|nan':0.000730387,'EPI_ISL_254861|2015.57|wild.ans|USA|H1N1|nan':0.001462801)0.430:0.000000006,'EPI_ISL_245545|2015.721|wild.ans|USA|H1N1|nan':0.001462642)0.000:0.000000006)0.000:0.000000006,'EPI_ISL_254847|2015.868|wild.ans|USA|H5N2|Am_nonGsGD':0.001464260)0.822:0.000731994)0.795:0.000731734,('EPI_ISL_256469|2015.677|wild.ans|USA|H1N1|nan':0.001462684,((('EPI_ISL_254851|2015.792|wild.ans|USA|H11N9|nan':0.000000006,'EPI_ISL_254864|2015.811|wild.ans|USA|H11N9|nan':0.000730395)0.919:0.001463406,(('EPI_ISL_256466|2015.611|wild.ans|USA|H1N1|nan':0.002217620,('EPI_ISL_328514|2015.685|wild.ans|USA|H1N1|nan':0.001462934,('EPI_ISL_254860|2015.8|wild.ans|USA|H4N6|nan':0.000730294,'EPI_ISL_256342|2015.578|wild.ans|USA|H1N1|nan':0.000000006)0.000:0.000000006)0.790:0.000731363)0.770:0.000730981,('EPI_ISL_256474|2015.616|wild.ans|USA|H1N1|nan':0.0,'EPI_ISL_245536|2015.608|wild.ans|USA|H1N1|nan':0.0):0.000000006)0.000:0.000000006)0.865:0.000730268,(((('EPI_ISL_257691|2015.636|wild.ans|USA|H0N0|3C.3a1':0.0,'EPI_ISL_256338|2015.627|wild.ans|USA|H4N6|nan':0.0):0.000000006,'EPI_ISL_245546|2015.636|wild.ans|USA|H4N6|nan':0.000730350)0.937:0.001462666,('EPI_ISL_256468|2015.677|wild.ans|USA|H3N1|3C.3a1':0.000730237,'EPI_ISL_256344|2015.597|wild.ans|USA|H3N1|3C.3a1':0.000000006)0.000:0.000000006)0.907:0.000730179,(('EPI_ISL_257693|2015.868|wild.ans|USA|H0N0|nan':0.000000006,('EPI_ISL_502657|2016.967|wild.ans|USA|H1N1|nan':0.004441679,('EPI_ISL_294004|2016.94|Dom.ans|USA|H1N1|nan':0.002199797,'EPI_ISL_502681|2017.658|wild.ans|USA|H4N6|nan':0.001463082)0.000:0.000000006)0.993:0.003672288)0.915:0.001462226,('EPI_ISL_258549|2015.726|wild.ans|USA|H3N8|3C.3a1':0.000731540,((('EPI_ISL_254866|2015.636|wild.ans|USA|H3N8|3C.3a1':0.0,'EPI_ISL_254829|2015.636|wild.ans|USA|H3N8|3C.3a1':0.0):0.001463001,'EPI_ISL_294055|2016.806|wild.ans|USA|H5N2|Am_nonGsGD':0.002939391)0.000:0.000000006,('EPI_ISL_258537|2015.712|wild.ans|USA|H3N8|3C.3a1':0.000730205,('EPI_ISL_294005|2016.585|wild.ans|USA|H8N4|nan':0.000000006,'EPI_ISL_294010|2016.593|wild.ans|USA|H12N4|nan':0.001462584)0.974:0.002935511)0.000:0.000000006)0.000:0.000000006)0.964:0.002199972)0.000:0.000000006)0.868:0.000730174)0.000:0.000000006)0.000:0.000000006)0.877:0.000730142)0.000:0.000000006)0.844:0.000730127)0.000:0.000000006,(('EPI_ISL_376243|2017.674|wild.ans|USA|H4N6|nan':0.000000006,'EPI_ISL_376319|2017.86|wild.ans|USA|H6N1|nan':0.001463118)0.848:0.000730502,((('EPI_ISL_376221|2017.784|wild.ans|USA|H1N1|nan':0.000730420,'EPI_ISL_376316|2017.784|wild.ans|USA|H1N1|nan':0.000730420)0.000:0.000000006,(('EPI_ISL_376314|2017.893|wild.ans|USA|H3N1|nan':0.000736449,'EPI_ISL_506178|2018.877|wild.ans|USA|H1N2|nan':0.002203145)0.757:0.000727272,'EPI_ISL_376241|2017.748|wild.ans|USA|H1N1|nan':0.001462844)0.000:0.000000006)1.000:0.000000006,('EPI_ISL_376353|2017.745|wild.ans|USA|H1N1|nan':0.004414764,('EPI_ISL_393465|2018.682|wild.ans|USA|H4N6|nan':0.002935662,('EPI_ISL_376323|2017.671|wild.ans|USA|H1N1|nan':0.0,'EPI_ISL_376266|2017.668|wild.ans|USA|H1N1|nan':0.0,'EPI_ISL_376340|2017.671|wild.ans|USA|H1N1|nan':0.0):0.001462794)0.000:0.000000006)0.000:0.000000006)0.000:0.000000006)0.946:0.001462589)0.000:0.000000006)0.973:0.002937594)0.000:0.000000006)0.344:0.000000006)1.000:0.006651512)0.953:0.002932296)0.000:0.000000006)0.966:0.002942256,(('EPI_ISL_397539|2010.395|wild.other|USA|H8N4|nan':0.004451095,('EPI_ISL_137845|2010.696|wild.ans|Canada|H0N0|nan':0.0,'EPI_ISL_137843|2010.696|wild.ans|Canada|H4N9|nan':0.0):0.004415306)0.903:0.002223545,('EPI_ISL_133599|2010.584|wild.ans|USA|H4N6|nan':0.000000006,(('EPI_ISL_137862|2010.707|wild.ans|Canada|H0N0|nan':0.0,'EPI_ISL_137865|2010.707|wild.ans|Canada|H0N0|nan':0.0,'EPI_ISL_137861|2010.707|wild.ans|Canada|H4N6|nan':0.0,'EPI_ISL_137864|2010.707|wild.ans|Canada|H4N6|nan':0.0):0.000000006,('EPI_ISL_137853|2010.704|wild.ans|Canada|H0N0|nan':0.0,'EPI_ISL_137857|2010.704|wild.ans|Canada|H0N0|nan':0.0):0.001461952)0.963:0.002934005)0.788:0.000729421)0.781:0.000734741)0.894:0.001463245,((('EPI_ISL_133759|2010.471|wild.ans|USA|H7N3|nan':0.005153254,('EPI_ISL_125801|2010.904|wild.ans|USA|H5N2|Am_nonGsGD':0.006645407,(('EPI_ISL_137840|2010.699|wild.ans|Canada|H4N6|nan':0.004404630,(((((('EPI_ISL_133604|2011.625|wild.ans|USA|H10N7|nan':0.000729957,'EPI_ISL_133623|2011.638|wild.ans|USA|H3N8|3C.3a1':0.000000006)0.000:0.000000006,('EPI_ISL_133617|2011.619|wild.ans|USA|H2N3|nan':0.000731158,'EPI_ISL_162282|2013.778|wild.ans|USA|H9N2|nan':0.004424545)0.776:0.000730130)0.932:0.002957039,(((('EPI_ISL_158505|2011.94|wild.ans|USA|H6N2|nan':0.000731492,'EPI_ISL_158509|2011.94|wild.ans|USA|H5N3|Am_nonGsGD':0.000730853)0.896:0.001461102,('EPI_ISL_216383|2012.085|wild.ans|USA|H1N1|nan':0.004404722,'EPI_ISL_216384|2012.085|wild.ans|USA|H0N0|nan':0.014352497)0.903:0.002250738)0.000:0.000000006,'EPI_ISL_158516|2011.729|wild.ans|USA|H3N2|3C.3a1':0.000729687)0.000:0.000000006,('EPI_ISL_158463|2011.808|wild.ans|USA|H4N2|nan':0.002931594,(('EPI_ISL_158461|2011.808|wild.ans|USA|H3N2|3C.3a1':0.001462147,('EPI_ISL_158514|2011.729|wild.ans|USA|H3N2|3C.3a1':0.0,'EPI_ISL_158513|2011.729|wild.ans|USA|H3N2|3C.3a1':0.0):0.000000006)0.916:0.000729901,('EPI_ISL_158520|2011.732|wild.ans|USA|H0N0|nan':0.0,'EPI_ISL_158515|2011.729|wild.ans|USA|H6N1|nan':0.0):0.000000006)0.000:0.000000006)0.893:0.000729783)0.911:0.002199664)0.988:0.005238321,((('EPI_ISL_162259|2013.685|wild.ans|USA|H4N8|nan':0.002233879,('EPI_ISL_216702|2014.674|wild.ans|USA|H10N7|nan':0.003675282,('EPI_ISL_162267|2013.721|wild.ans|USA|H6N2|nan':0.001464080,('EPI_ISL_166433|2013.655|wild.ans|USA|H4N8|nan':0.0,'EPI_ISL_162284|2013.721|wild.ans|USA|H6N7|nan':0.0):0.000000006)0.000:0.000000006)0.767:0.000705347)0.987:0.006034114,(('EPI_ISL_216749|2014.704|wild.ans|USA|H3N9|3C.3a1':0.0,'EPI_ISL_216744|2014.704|wild.ans|USA|H3N9|3C.3a1':0.0,'EPI_ISL_216748|2014.704|wild.ans|USA|H3N9|3C.3a1':0.0,'EPI_ISL_216750|2014.704|wild.ans|USA|H3N9|3C.3a1':0.0,'EPI_ISL_216747|2014.704|wild.ans|USA|H3N9|3C.3a1':0.0):0.001477983,(('EPI_ISL_230165|2014.367|wild.other|USA|H7N3|nan':0.0,'EPI_ISL_230160|2014.392|wild.other|USA|H7N3|nan':0.0):0.000000006,'EPI_ISL_230163|2014.373|wild.other|USA|H7N3|nan':0.000731110)0.877:0.001457534)0.951:0.003731849)0.914:0.003703154,('EPI_ISL_158490|2011.789|wild.ans|USA|H2N3|nan':0.001462874,((('EPI_ISL_189508|2012.781|wild.ans|USA|H0N0|3C.3a1':0.000000006,('EPI_ISL_177512|2013.085|wild.ans|USA|H3N6|3C.3a1':0.0,'EPI_ISL_177509|2013.085|wild.ans|USA|H4N6|nan':0.0):0.005909985)0.756:0.001462791,('EPI_ISL_189501|2012.705|wild.ans|USA|H11N9|nan':0.002934053,'EPI_ISL_189479|2012.861|wild.ans|USA|H1N8|nan':0.000730430)0.000:0.000000006)0.868:0.000730440,'EPI_ISL_158462|2011.808|wild.ans|USA|H0N0|nan':0.001463072)0.000:0.000000006)0.799:0.001446499)0.760:0.000000006)0.962:0.002212902,(((('EPI_ISL_133602|2011.581|wild.ans|USA|H10N3|nan':0.006704364,(((('EPI_ISL_133627|2011.63|wild.ans|USA|H0N0|nan':0.005898119,'EPI_ISL_133645|2011.627|wild.ans|USA|H4N6|nan':0.000000006)0.921:0.000730255,'EPI_ISL_133632|2011.6|wild.ans|USA|H0N0|nan':0.000000006)0.893:0.000729924,(((((('EPI_ISL_220253|2013.712|wild.ans|USA|H0N0|nan':0.006686833,'EPI_ISL_257117|2011.899|wild.ans|Guatemala|H3N2|3C.3a1':0.001490811)0.762:0.000707964,'EPI_ISL_158524|2011.69|wild.ans|USA|H4N6|nan':0.000730548)0.000:0.000000006,'EPI_ISL_158481|2011.786|wild.ans|USA|H3N2|3C.3a1':0.001465060)0.000:0.000000006,(('EPI_ISL_133638|2011.63|wild.ans|USA|H5N2|Am_nonGsGD':0.001461893,((((('EPI_ISL_133629|2011.627|wild.ans|USA|H0N0|nan':0.000731308,('EPI_ISL_133614|2011.622|wild.ans|USA|H1N1|nan':0.000729817,'EPI_ISL_133609|2011.616|wild.ans|USA|H1N1|nan':0.001461844)0.000:0.000000006)0.557:0.000000006,'EPI_ISL_181012|2011.786|wild.ans|USA|H5N2|Am_nonGsGD':0.000729730)0.000:0.000000006,(('EPI_ISL_133601|2011.63|wild.ans|USA|H10N1|nan':0.000000006,('EPI_ISL_133649|2011.63|wild.ans|USA|H4N1|nan':0.000729875,'EPI_ISL_133652|2011.614|wild.ans|USA|H1N1|nan':0.000729828)0.000:0.000000006)0.000:0.000000006,'EPI_ISL_133610|2011.614|wild.ans|USA|H1N1|nan':0.000729820)0.921:0.001461697)0.000:0.000000006,('EPI_ISL_133613|2011.6|wild.ans|USA|H1N1|nan':0.000729764,('EPI_ISL_158478|2011.748|wild.ans|USA|H4N6|nan':0.000729851,'EPI_ISL_133620|2011.619|wild.ans|USA|H3N2|3C.3a1':0.000729853)0.000:0.000000006)0.000:0.000000006)0.614:0.000000006,('EPI_ISL_133586|2011.625|wild.ans|USA|H0N0|nan':0.0,'EPI_ISL_133618|2011.619|wild.ans|USA|H3N1|3C.3a1':0.0,'EPI_ISL_133646|2011.619|wild.ans|USA|H1N1|nan':0.0,'EPI_ISL_133607|2011.63|wild.ans|USA|H1N1|nan':0.0,'EPI_ISL_133608|2011.611|wild.ans|USA|H1N1|nan':0.0):0.000000006)0.000:0.000000006)0.865:0.000729886,('EPI_ISL_257129|2011.915|wild.ans|Guatemala|H11N3|nan':0.002931971,('EPI_ISL_158494|2011.751|wild.ans|USA|H1N1|nan':0.001464303,('EPI_ISL_133615|2011.63|wild.ans|USA|H1N1|nan':0.0,'EPI_ISL_133612|2011.63|wild.ans|USA|H1N1|nan':0.0,'EPI_ISL_133641|2011.638|wild.ans|USA|H5N2|Am_nonGsGD':0.0):0.000731668)0.389:0.000730988)0.000:0.000000006)0.000:0.000000006)0.000:0.000000006,((('EPI_ISL_158477|2011.751|wild.ans|USA|H1N1|nan':0.000732555,'EPI_ISL_158473|2011.786|wild.ans|USA|H1N1|nan':0.002203370)0.798:0.000728125,'EPI_ISL_158489|2011.789|wild.ans|USA|H0N0|nan':0.003671109)0.000:0.000000006,'EPI_ISL_257119|2011.899|wild.ans|Guatemala|H1N3|nan':0.001462144)0.854:0.000729981)0.000:0.000000006,((('EPI_ISL_397800|2015.748|wild.ans|USA|H5N2|Am_nonGsGD':0.009099093,((('EPI_ISL_502688|2015.647|wild.ans|USA|H3N8|nan':0.0,'EPI_ISL_502689|2015.647|wild.ans|USA|H3N8|nan':0.0):0.001463642,'EPI_ISL_502687|2015.655|wild.ans|USA|H3N8|nan':0.000000006)0.997:0.005165988,('EPI_ISL_502697|2016.645|wild.ans|USA|H3N2|3C.3a1':0.000000006,'EPI_ISL_502641|2016.631|wild.ans|USA|H3N8|nan':0.000000006)0.757:0.000743254)0.836:0.001366953)0.989:0.005281273,('EPI_ISL_220215|2012.708|wild.ans|USA|H11N9|nan':0.001462387,('EPI_ISL_158430|2011.825|wild.ans|USA|H10N7|nan':0.000730076,'EPI_ISL_158434|2011.827|wild.ans|USA|H10N7|nan':0.000000006)0.965:0.002934729)0.000:0.000000006)0.848:0.000729774,'EPI_ISL_257138|2012.057|wild.ans|Guatemala|H7N3|nan':0.003672654)0.000:0.000000006)0.000:0.000000006)0.275:0.000730117,('EPI_ISL_133603|2011.619|wild.ans|USA|H10N7|nan':0.000729992,(('EPI_ISL_258532|2015.704|wild.ans|USA|H3N8|nan':0.007403121,((((((('EPI_ISL_4061206|2020.407|wild.other|USA|H4N9|nan':0.0,'EPI_ISL_4061202|2020.407|wild.other|USA|H4N9|nan':0.0):0.015655190,(('EPI_ISL_327353|2017.614|wild.ans|Canada|H2N5|nan':0.002193916,('EPI_ISL_373035|2018.608|wild.ans|Canada|H2N9|nan':0.002929347,'EPI_ISL_376253|2017.726|wild.ans|USA|H4N8|nan':0.002929833)0.000:0.000000006)0.856:0.000731806,('EPI_ISL_505571|2019.381|wild.other|USA|H9N5|nan':0.019644916,('EPI_ISL_327349|2017.611|wild.ans|Canada|H2N9|nan':0.003688446,('EPI_ISL_502387|2018.704|wild.ans|USA|H2N9|nan':0.006742408,'EPI_ISL_505959|2018.704|wild.ans|USA|H4N6|nan':0.005250273)0.741:0.000640349)0.186:0.000732651)0.000:0.000000006)0.915:0.003618095)0.992:0.006937610,(('EPI_ISL_273542|2016.391|wild.other|USA|H12N4|nan':0.0,'EPI_ISL_273530|2016.393|wild.other|USA|H10N4|nan':0.0,'EPI_ISL_273543|2016.393|wild.other|USA|H3N4|nan':0.0):0.000000006,'EPI_ISL_273587|2016.393|wild.other|USA|H10N4|nan':0.000729935)1.000:0.010634834)0.784:0.001341974,(('EPI_ISL_273362|2016.623|wild.ans|USA|H0N0|nan':0.0,'EPI_ISL_273363|2016.62|wild.ans|USA|H4N6|nan':0.0):0.000000006,'EPI_ISL_273368|2016.62|wild.ans|USA|H4N6|nan':0.000729631)0.997:0.005163441)0.000:0.000000006,('EPI_ISL_378302|2016.907|wild.ans|USA|H7N8|nan':0.006662716,(('EPI_ISL_294016|2016.97|wild.ans|USA|H14N7|nan':0.005896349,(('EPI_ISL_397777|2016.71|wild.ans|USA|H5N1|Am_nonGsGD':0.000732631,'EPI_ISL_397818|2016.577|wild.ans|USA|H5N9|Am_nonGsGD':0.001462847)0.964:0.002931812,('EPI_ISL_254793|2015.937|wild.ans|USA|H7N7|nan':0.001472587,('EPI_ISL_378304|2016.975|wild.ans|USA|H14N3|nan':0.002177551,'EPI_ISL_369371|2016.883|wild.ans|USA|H8N4|nan':0.002978225)0.998:0.009793610)0.754:0.000723923)0.000:0.000000006)0.000:0.000000006,('EPI_ISL_393469|2018.671|wild.ans|USA|H14N5|nan':0.001256080,'EPI_ISL_505570|2019.381|wild.other|USA|H10N7|nan':0.006923330)1.000:0.017671328)0.789:0.000737433)0.759:0.000724234)0.911:0.000729715,('EPI_ISL_222141|2013.989|wild.ans|USA|H10N3|nan':0.000000006,('EPI_ISL_254694|2015.003|wild.ans|USA|H7N8|nan':0.002931367,(('EPI_ISL_261426|2015.595|wild.ans|USA|H4N6|nan':0.001463949,(('EPI_ISL_230065|2015.595|wild.ans|USA|H0N0|nan':0.0,'EPI_ISL_230092|2015.537|wild.ans|USA|H0N0|nan':0.0):0.000000006,('EPI_ISL_261442|2015.608|wild.ans|USA|H11N9|nan':0.001462142,'EPI_ISL_230081|2015.556|wild.ans|USA|H4N6|nan':0.000730064)0.771:0.000000006)0.000:0.000000006)0.991:0.003672087,(('EPI_ISL_261432|2015.595|wild.ans|USA|H11N9|nan':0.000000006,'EPI_ISL_261422|2015.592|wild.ans|USA|H1N1|nan':0.000729871)0.972:0.002931852,((('EPI_ISL_254693|2014.236|wild.ans|USA|H7N3|nan':0.0,'EPI_ISL_177987|2015.184|Dom.gal|USA|H7N3|nan':0.0):0.000000006,'EPI_ISL_256345|2015.047|wild.ans|USA|H7N7|nan':0.001462823)0.000:0.000000006,('EPI_ISL_254782|2014.997|wild.ans|USA|H7N3|nan':0.000729631,'EPI_ISL_254783|2015.003|wild.ans|USA|H7N3|nan':0.002195242)0.444:0.000000006)0.000:0.000000006)0.967:0.002195062)0.000:0.000000006)0.872:0.000729656)0.000:0.000000006)0.997:0.006636097,('EPI_ISL_220232|2013.71|wild.ans|USA|H0N0|nan':0.002931120,((('EPI_ISL_378275|2017.91|wild.ans|USA|H8N4|nan':0.006706401,('EPI_ISL_294066|2016.921|wild.ans|USA|H10N1|nan':0.006646741,(('EPI_ISL_376224|2017.611|wild.ans|USA|H3N8|3C.3a1':0.0,'EPI_ISL_376345|2017.603|wild.ans|USA|H1N1|nan':0.0):0.004419936,('EPI_ISL_14767427|2017.682|wild.ans|USA|H4N6|nan':0.002934218,('EPI_ISL_369369|2016.989|wild.ans|USA|H7N3|nan':0.0,'EPI_ISL_369368|2017.008|wild.ans|USA|H7N3|nan':0.0):0.000000006)0.828:0.000732833)0.508:0.000000006)0.271:0.000698864)0.983:0.004857254,('EPI_ISL_254756|2016.077|wild.ans|USA|H7N3|nan':0.005529312,('EPI_ISL_294153|2016.921|wild.ans|USA|H10N3|nan':0.000714959,'EPI_ISL_294189|2016.923|wild.ans|USA|H1N3|nan':0.002220784)0.961:0.003357714)0.462:0.000740877)0.950:0.003298303,(('EPI_ISL_230066|2015.603|wild.ans|USA|H0N0|nan':0.001470792,'EPI_ISL_261412|2015.564|wild.ans|USA|H4N6|nan':0.000727603)0.993:0.005961328,('EPI_ISL_258528|2015.696|wild.ans|USA|H4N8|nan':0.005194704,('EPI_ISL_254785|2015.027|wild.ans|USA|H7N9|nan':0.005236436,('EPI_ISL_254754|2016.008|wild.ans|USA|H7N3|nan':0.003707821,'EPI_ISL_397840|2015.918|wild.ans|USA|H5N3|Am_nonGsGD':0.002967695)0.989:0.005237126)0.737:0.000673313)0.853:0.001465166)0.908:0.002217946)0.000:0.000000006)0.920:0.002971100)0.861:0.001520609)0.748:0.000737420,'EPI_ISL_133606|2011.625|wild.ans|USA|H1N1|nan':0.000729841)0.000:0.000000006)0.000:0.000000006)0.923:0.002253540)0.789:0.000686386,'EPI_ISL_181053|2013.041|wild.ans|USA|H11N9|nan':0.009665354)0.000:0.000000006,(('EPI_ISL_148251|2011.729|wild.ans|Canada|H3N8|3C.3a1':0.0,'EPI_ISL_148249|2011.715|wild.ans|Canada|H3N8|3C.3a1':0.0,'EPI_ISL_148253|2011.729|wild.ans|Canada|H3N8|3C.3a1':0.0,'EPI_ISL_148252|2011.729|wild.ans|Canada|H3N8|3C.3a1':0.0,'EPI_ISL_148254|2011.729|wild.ans|Canada|H3N8|3C.3a1':0.0):0.002928461,'EPI_ISL_148261|2011.732|wild.ans|Canada|H4N6|nan':0.002225819)0.980:0.004423737)0.000:0.000000006,('EPI_ISL_133605|2011.63|wild.ans|USA|H11N2|nan':0.000000006,'EPI_ISL_158442|2011.863|wild.ans|USA|H1N8|nan':0.002196838)0.962:0.002937237)0.000:0.000000006)0.755:0.000755569,('EPI_ISL_216817|2011.49|wild.ans|USA|H12N5|nan':0.001461515,'EPI_ISL_216826|2011.548|wild.ans|USA|H5N2|Am_nonGsGD':0.000000006)0.985:0.005157574)0.950:0.002982193)0.865:0.001491359,('EPI_ISL_141215|2009.685|wild.ans|USA|H6N2|nan':0.000730086,(('EPI_ISL_95384|2009.932|wild.ans|USA|H10N3|nan':0.000000006,('EPI_ISL_189669|2011.69|wild.ans|USA|H7N3|nan':0.004444075,('EPI_ISL_158546|2012.038|wild.ans|USA|H0N0|nan':0.000729088,'EPI_ISL_158598|2012.046|wild.ans|USA|H14N2|nan':0.000732576)0.977:0.004444452)0.955:0.003718355)0.908:0.001461899,('EPI_ISL_141224|2009.696|wild.ans|USA|H0N0|nan':0.000000006,((('EPI_ISL_230075|2015.005|wild.ans|USA|H7N3|nan':0.003703750,('EPI_ISL_230077|2014.795|wild.ans|USA|H6N1|nan':0.002950397,('EPI_ISL_230073|2015.027|wild.ans|USA|H11N0|nan':0.002198108,'EPI_ISL_261431|2014.556|wild.ans|USA|H2N5|nan':0.000000006)0.766:0.000728789)0.871:0.001477347)0.880:0.001467161,('EPI_ISL_220214|2012.727|wild.ans|USA|H0N0|nan':0.001463767,('EPI_ISL_161055|2013.742|wild.ans|USA|H3N8|3C.2':0.000750431,(('EPI_ISL_294052|2016.593|wild.ans|USA|H4N6|nan':0.005210658,('EPI_ISL_294061|2016.555|wild.ans|USA|H8N4|nan':0.000000006,('EPI_ISL_294064|2016.691|wild.ans|USA|H1N2|nan':0.0,'EPI_ISL_294065|2016.71|wild.ans|USA|H1N2|nan':0.0):0.002199078)0.783:0.000697824)0.967:0.002976522,('EPI_ISL_328517|2015.712|wild.ans|USA|H1N1|nan':0.000000006,('EPI_ISL_245526|2015.721|wild.ans|USA|H12N5|nan':0.001463509,'EPI_ISL_254776|2015.811|wild.ans|USA|H7N3|nan':0.002936646)0.000:0.000000006)0.000:0.000000006)0.994:0.005909658)0.971:0.003696168)0.000:0.000000006)0.986:0.004447526,(('EPI_ISL_220221|2012.724|wild.ans|USA|H4N6|nan':0.005971432,('EPI_ISL_257140|2013.025|wild.ans|Guatemala|H14N4|nan':0.001461643,('EPI_ISL_243735|2012.855|wild.ans|Guatemala|H3N2|3C.3a1':0.000729864,('EPI_ISL_257146|2012.855|wild.ans|Guatemala|H14N3|nan':0.000729900,'EPI_ISL_257171|2013.025|wild.ans|Guatemala|H14N3|nan':0.003669776)0.000:0.000000006)0.000:0.000000006)0.894:0.002168587)0.974:0.003753435,((('EPI_ISL_502640|2015.74|wild.ans|USA|H3N2|3C.2':0.000000006,(('EPI_ISL_256472|2015.616|wild.ans|USA|H4N6|nan':0.003708500,'EPI_ISL_502704|2016.699|wild.ans|USA|H4N6|nan':0.002215444)0.296:0.001461598,((('EPI_ISL_254852|2015.707|wild.ans|USA|H3N2|3C.3a1':0.002198440,'EPI_ISL_256569|2015.871|wild.ans|USA|H3N8|3C.3a1':0.000000006)0.971:0.002198084,('EPI_ISL_161073|2013.721|wild.ans|USA|H4N6|nan':0.002947354,('EPI_ISL_216752|2014.896|wild.ans|USA|H10N6|nan':0.004425494,(('EPI_ISL_502639|2015.649|wild.ans|USA|H3N2|3C.2':0.0,'EPI_ISL_502692|2015.649|wild.ans|USA|H3N2|3C.2':0.0,'EPI_ISL_502693|2015.649|wild.ans|USA|H3N2|3C.2':0.0,'EPI_ISL_502690|2015.649|wild.ans|USA|H3N2|3C.2':0.0,'EPI_ISL_502694|2015.649|wild.ans|USA|H3N2|3C.2':0.0,'EPI_ISL_502691|2015.649|wild.ans|USA|H3N2|3C.2':0.0):0.000737705,(('EPI_ISL_309624|2017.392|wild.other|USA|H3N2|3C.2':0.002198458,('EPI_ISL_309593|2017.386|wild.other|USA|H3N2|3C.2':0.000731814,(('EPI_ISL_329549|2017.392|wild.other|USA|H0N0|3C.2':0.0,'EPI_ISL_309615|2017.386|wild.other|USA|H3N2|3C.2':0.0,'EPI_ISL_309616|2017.386|wild.other|USA|H3N2|3C.2':0.0,'EPI_ISL_309613|2017.386|wild.other|USA|H3N2|3C.2':0.0,'EPI_ISL_309592|2017.386|wild.other|USA|H3N2|3C.2':0.0,'EPI_ISL_309627|2017.392|wild.other|USA|H3N2|3C.2':0.0,'EPI_ISL_309631|2017.392|wild.other|USA|H3N7|3C.2':0.0,'EPI_ISL_303847|2017.381|wild.other|USA|H3N8|3C.2':0.0,'EPI_ISL_309424|2017.373|wild.other|USA|H3N8|3C.2':0.0,'EPI_ISL_329558|2017.389|wild.other|USA|H3N8|3C.2':0.0,'EPI_ISL_309618|2017.386|wild.other|USA|H3N8|3C.2':0.0,'EPI_ISL_309612|2017.386|wild.other|USA|H3N8|3C.2':0.0,'EPI_ISL_308899|2017.384|wild.other|USA|H3N8|3C.2':0.0,'EPI_ISL_329545|2017.392|wild.other|USA|H3N8|3C.2':0.0,'EPI_ISL_309590|2017.378|wild.other|USA|H3N8|3C.2':0.0,'EPI_ISL_308901|2017.384|wild.other|USA|H3N8|3C.2':0.0,'EPI_ISL_309629|2017.392|wild.other|USA|H3N8|3C.2':0.0,'EPI_ISL_303845|2017.381|wild.other|USA|H3N8|3C.2':0.0):0.000000006,(('EPI_ISL_309427|2017.389|wild.other|USA|H3N8|3C.2':0.001463633,'EPI_ISL_309625|2017.392|wild.other|USA|H3N2|3C.2':0.000730663)0.309:0.000000006,'EPI_ISL_306676|2017.384|wild.other|USA|H3N8|3C.2':0.000731606)0.000:0.000000006)0.000:0.000000006)0.719:0.000000006)1.000:0.011205885,('EPI_ISL_502682|2017.658|wild.ans|USA|H8N4|nan':0.002939805,('EPI_ISL_502695|2015.652|wild.ans|USA|H10N3|nan':0.001468101,'EPI_ISL_502718|2015.827|wild.ans|USA|H6N2|nan':0.000000006)0.859:0.000730545)0.000:0.000000006)0.963:0.002202377)0.770:0.000718434)0.766:0.000741872)0.000:0.000000006)0.000:0.000000006,'EPI_ISL_258501|2014.677|wild.ans|USA|H4N8|nan':0.002204355)0.750:0.000730525)0.730:0.000000006)0.000:0.000000006,'EPI_ISL_502696|2015.74|wild.ans|USA|H3N2|3C.2':0.000730473)0.999:0.006667081,('EPI_ISL_220157|2011.693|wild.ans|USA|H4N6|nan':0.002196885,(('EPI_ISL_220211|2012.708|wild.ans|USA|H4N6|nan':0.000000006,'EPI_ISL_189485|2012.781|wild.ans|USA|H4N8|nan':0.002198719)0.958:0.003600953,('EPI_ISL_162285|2013.721|wild.ans|USA|H7N3|nan':0.006208537,'EPI_ISL_397766|2015.885|wild.ans|USA|H5N2|Am_nonGsGD':0.013769716)0.514:0.001336689)0.887:0.001572477)0.000:0.000000006)0.762:0.000726526)0.881:0.001487691)0.749:0.000716774)0.000:0.000000006)0.000:0.000000006)0.000:0.000000006)0.865:0.000730285)0.000:0.000000006)0.594:0.000000006,(('EPI_ISL_125798|2010.896|wild.ans|USA|H4N3|nan':0.008935205,(('EPI_ISL_206342|2008.519|Dom.ans|USA|H7N3|nan':0.0,'EPI_ISL_206340|2008.519|Dom.ans|USA|H7N3|nan':0.0):0.000729698,'EPI_ISL_206341|2008.519|Dom.ans|USA|H7N3|nan':0.000000006)0.918:0.002216568)0.777:0.000716729,(((((('EPI_ISL_220197|2011.71|wild.ans|USA|H3N8|3C.3a1':0.0,'EPI_ISL_220183|2011.71|wild.ans|USA|H3N8|3C.3a1':0.0,'EPI_ISL_220193|2011.71|wild.ans|USA|H3N8|3C.3a1':0.0,'EPI_ISL_220174|2011.71|wild.ans|USA|H3N8|3C.3a1':0.0):0.006230215,('EPI_ISL_125794|2010.605|wild.ans|USA|H6N4|nan':0.010892164,('EPI_ISL_397541|2010.395|wild.other|USA|H2N3|nan':0.000729914,'EPI_ISL_397570|2010.397|wild.other|USA|H2N9|nan':0.000000006)0.983:0.005504707)0.444:0.000739333)0.976:0.004103438,'EPI_ISL_85176|2008.814|wild.ans|USA|H4N6|nan':0.002196169)0.000:0.000000006,('EPI_ISL_141120|2008.694|wild.ans|USA|H3N8|3C.2':0.003695468,('EPI_ISL_141103|2008.587|wild.ans|USA|H8N4|nan':0.000730031,'EPI_ISL_141135|2008.587|wild.ans|USA|H0N0|3C.3a1':0.000000006)0.748:0.000721628)0.957:0.002947477)0.000:0.000000006,((('EPI_ISL_158544|2011.729|wild.ans|USA|H3N6|3C.3a1':0.010414745,('EPI_ISL_141143|2008.683|wild.ans|USA|H3N8|3C.3a1':0.001462229,('EPI_ISL_206376|2009.047|wild.ans|USA|H7N3|nan':0.003670570,('EPI_ISL_206352|2009.907|wild.ans|USA|H7N3|nan':0.000793783,(('EPI_ISL_137630|2010.718|wild.ans|Canada|H0N0|nan':0.002957667,'EPI_ISL_220035|2010.693|wild.ans|USA|H4N8|nan':0.000721206)0.895:0.002174258,('EPI_ISL_94977|2010.082|wild.ans|Guatemala|H8N4|nan':0.001473283,('EPI_ISL_94976|2010.082|wild.ans|Guatemala|H5N4|Am_nonGsGD':0.0,'EPI_ISL_94975|2010.082|wild.ans|Guatemala|H5N4|Am_nonGsGD':0.0):0.002210056)0.751:0.000772191)0.962:0.003701344)0.926:0.002880644)0.000:0.000000006)0.382:0.000000006)0.000:0.000000006,('EPI_ISL_206335|2009.74|wild.ans|USA|H7N7|nan':0.003690797,('EPI_ISL_133590|2011.63|wild.ans|USA|H0N0|nan':0.002932515,((('EPI_ISL_189496|2012.874|wild.ans|USA|H3N8|3C.3a1':0.0,'EPI_ISL_189495|2012.874|wild.ans|USA|H3N8|3C.3a1':0.0,'EPI_ISL_177511|2013.085|wild.ans|USA|H3N6|3C.3a1':0.0):0.000000006,'EPI_ISL_177513|2013.085|wild.ans|USA|H3N8|3C.3a1':0.000730625)0.999:0.007475968,('EPI_ISL_243734|2012.932|wild.ans|Guatemala|H2N3|nan':0.007400397,('EPI_ISL_220191|2011.693|wild.ans|USA|H0N0|nan':0.004424776,('EPI_ISL_158454|2011.729|wild.ans|USA|H0N0|3C.3a1':0.002982538,('EPI_ISL_189491|2012.781|wild.ans|USA|H3N2|3C.3a1':0.002934346,'EPI_ISL_220198|2011.682|wild.ans|USA|H5N4|Am_nonGsGD':0.000000006)0.000:0.000000006)0.991:0.004413104)0.000:0.000000006)0.754:0.000674042)0.941:0.003041496)0.963:0.003723065)0.889:0.001473748)0.840:0.000729764,((('EPI_ISL_133752|2009.499|wild.ans|USA|H0N0|nan':0.001463178,('EPI_ISL_137510|2009.573|wild.ans|USA|H8N4|nan':0.000000006,'EPI_ISL_141847|2009.63|wild.ans|USA|H3N8|nan':0.001463145)0.000:0.000000006)1.000:0.007516357,(((('EPI_ISL_83554|2006.929|wild.ans|USA|H10N3|nan':0.002960707,'EPI_ISL_137893|2006.586|wild.ans|Canada|H1N3|nan':0.001469277)0.911:0.001469545,(('EPI_ISL_99303|2006.589|wild.ans|Canada|H0N0|nan':0.005902223,('EPI_ISL_82509|2006.932|wild.ans|USA|H7N3|nan':0.004416852,('EPI_ISL_30030|2007.838|wild.ans|USA|H10N7|nan':0.003696261,(((('EPI_ISL_220041|2010.699|wild.ans|USA|H4N8|nan':0.002935616,(('EPI_ISL_162279|2013.723|wild.ans|USA|H2N3|nan':0.008153965,('EPI_ISL_158458|2011.805|wild.ans|USA|H0N0|nan':0.002197215,'EPI_ISL_189542|2012.94|wild.ans|USA|H10N3|nan':0.002931087)0.000:0.000000006)0.969:0.002196513,(((('EPI_ISL_158543|2011.729|wild.ans|USA|H3N2|3C.2':0.000732037,'EPI_ISL_189518|2012.683|wild.ans|USA|H4N6|nan':0.003680267)0.766:0.000728458,('EPI_ISL_220165|2011.707|wild.ans|USA|H0N0|nan':0.0,'EPI_ISL_220192|2011.707|wild.ans|USA|H3N8|nan':0.0):0.002194804)0.000:0.000000006,'EPI_ISL_134905|2010.825|wild.ans|USA|H0N0|nan':0.000729674)0.000:0.000000006,'EPI_ISL_135041|2011.038|wild.ans|USA|H11N9|nan':0.000729640)0.000:0.000000006)0.849:0.000730253)0.000:0.000000006,(('EPI_ISL_502360|2018.69|wild.ans|USA|H2N3|nan':0.0,'EPI_ISL_502377|2018.693|wild.ans|USA|H2N3|nan':0.0,'EPI_ISL_502372|2018.693|wild.ans|USA|H3N8|3C.3a1':0.0):0.013614279,(((((('EPI_ISL_294158|2016.749|wild.ans|USA|H11N9|nan':0.001462180,((('EPI_ISL_376286|2017.748|wild.ans|USA|H4N6|nan':0.000730528,('EPI_ISL_701663|2017.685|wild.ans|USA|H0N0|nan':0.000000006,'EPI_ISL_376256|2017.701|wild.ans|USA|H4N2|nan':0.002198094)0.845:0.000730562)0.000:0.000000006,('EPI_ISL_701660|2017.693|wild.ans|USA|H4N2|nan':0.000511614,'EPI_ISL_701645|2017.685|wild.ans|USA|H4N2|nan':0.016051390)0.989:0.006142034)0.948:0.002197351,'EPI_ISL_294013|2016.574|wild.ans|USA|H6N4|nan':0.000730376)0.000:0.000000006)1.000:0.007391759,('EPI_ISL_378297|2015.921|wild.ans|USA|H2N3|nan':0.002194947,('EPI_ISL_273361|2016.623|wild.ans|USA|H0N0|3C.3a1':0.001474949,('EPI_ISL_327391|2017.614|wild.ans|Canada|H1N1|nan':0.000000006,(('EPI_ISL_327380|2017.611|wild.ans|Canada|H1N1|nan':0.0,'EPI_ISL_381413|2017.614|wild.ans|Canada|H1N1|nan':0.0):0.000000006,('EPI_ISL_381378|2017.611|wild.ans|Canada|H1N1|nan':0.0,'EPI_ISL_381402|2017.614|wild.ans|Canada|H1N1|nan':0.0,'EPI_ISL_381395|2017.611|wild.ans|Canada|H1N1|nan':0.0,'EPI_ISL_381370|2017.611|wild.ans|Canada|H1N1|nan':0.0):0.000730009)0.977:0.002195817)0.873:0.001458405)0.987:0.004430332)0.721:0.000000006)0.567:0.000000006,'EPI_ISL_273544|2015.608|wild.ans|Canada|H3N4|nan':0.000729530)0.000:0.000000006,(('EPI_ISL_376299|2017.195|wild.ans|USA|H7N3|nan':0.004408182,('EPI_ISL_381407|2017.614|wild.ans|Canada|H3N8|nan':0.000729280,('EPI_ISL_381412|2017.614|wild.ans|Canada|H3N8|nan':0.001460725,(('EPI_ISL_327346|2017.611|wild.ans|Canada|H0N0|nan':0.0,'EPI_ISL_381411|2017.614|wild.ans|Canada|H3N8|3C.2':0.0,'EPI_ISL_327376|2017.611|wild.ans|Canada|H3N8|nan':0.0,'EPI_ISL_328306|2017.611|wild.ans|Canada|H3N8|nan':0.0,'EPI_ISL_328283|2017.611|wild.ans|Canada|H3N8|nan':0.0,'EPI_ISL_327360|2017.611|wild.ans|Canada|H3N8|nan':0.0,'EPI_ISL_327354|2017.611|wild.ans|Canada|H3N8|nan':0.0):0.000000006,('EPI_ISL_327375|2017.611|wild.ans|Canada|H3N8|nan':0.0,'EPI_ISL_327345|2017.611|wild.ans|Canada|H3N8|nan':0.0,'EPI_ISL_327387|2017.611|wild.ans|Canada|H3N8|nan':0.0,'EPI_ISL_327344|2017.611|wild.ans|Canada|H3N8|nan':0.0):0.000729758)0.000:0.000000006)0.000:0.000000006)1.000:0.007387084)0.000:0.000000006,((('EPI_ISL_276780|2017.197|wild.gal|USA|H7N9|nan':0.001461808,'EPI_ISL_276779|2017.197|wild.gal|USA|H7N9|nan':0.000000006)0.852:0.000729790,(('EPI_ISL_276778|2017.2|Dom.ans|USA|H7N9|nan':0.003677354,('EPI_ISL_276773|2017.175|Dom.gal|USA|H7N9|nan':0.000000006,(('EPI_ISL_276777|2017.197|Dom.gal|USA|H7N9|nan':0.0,'EPI_ISL_276774|2017.195|Dom.gal|USA|H7N9|nan':0.0,'EPI_ISL_276776|2017.197|Dom.gal|USA|H7N9|nan':0.0,'EPI_ISL_276769|2017.167|Dom.gal|USA|H7N9|nan':0.0,'EPI_ISL_276771|2017.167|Dom.gal|USA|H7N9|nan':0.0,'EPI_ISL_276765|2017.167|Dom.gal|USA|H7N9|nan':0.0,'EPI_ISL_276768|2017.167|Dom.gal|USA|H7N9|nan':0.0,'EPI_ISL_276767|2017.167|Dom.gal|USA|H7N9|nan':0.0,'EPI_ISL_276770|2017.167|Dom.gal|USA|H7N9|nan':0.0,'EPI_ISL_276775|2017.197|Dom.gal|USA|H7N9|nan':0.0):0.002199562,'EPI_ISL_276772|2017.175|Dom.gal|USA|H7N9|nan':0.000729787)0.000:0.000000006)0.880:0.001464594)0.769:0.000731355,(('EPI_ISL_276762|2017.211|Dom.gal|USA|H7N9|nan':0.0,'EPI_ISL_276764|2017.205|Dom.gal|USA|H7N9|nan':0.0):0.000000006,'EPI_ISL_276763|2017.211|Dom.gal|USA|H7N9|nan':0.001461773)0.907:0.001461688)0.000:0.000000006)0.997:0.006699373,(('EPI_ISL_273383|2016.628|wild.ans|USA|H0N0|nan':0.0,'EPI_ISL_273385|2016.628|wild.ans|USA|H3N8|nan':0.0,'EPI_ISL_273390|2016.628|wild.ans|USA|H3N8|nan':0.0,'EPI_ISL_273389|2016.628|wild.ans|USA|H3N8|nan':0.0,'EPI_ISL_273388|2016.628|wild.ans|USA|H3N8|nan':0.0,'EPI_ISL_273387|2016.628|wild.ans|USA|H3N8|nan':0.0,'EPI_ISL_273391|2016.628|wild.ans|USA|H3N8|nan':0.0,'EPI_ISL_273384|2016.628|wild.ans|USA|H3N8|nan':0.0):0.001469089,(('EPI_ISL_397753|2017.94|wild.other|USA|H4N8|nan':0.001461075,(((('EPI_ISL_701621|2017.863|wild.ans|USA|H4N8|nan':0.000729360,'EPI_ISL_701625|2017.863|wild.ans|USA|H4N8|nan':0.001460850)0.000:0.000000006,'EPI_ISL_376334|2017.86|wild.ans|USA|H4N8|nan':0.001460811)0.000:0.000000006,('EPI_ISL_376320|2017.863|wild.ans|USA|H4N8|nan':0.000729466,'EPI_ISL_701657|2017.86|wild.ans|USA|H4N8|nan':0.000729466)0.000:0.000000006)1.000:0.000000006,('EPI_ISL_701658|2017.841|wild.ans|USA|H7N3|nan':0.000730492,'EPI_ISL_701647|2017.863|wild.ans|USA|H4N8|nan':0.001460895)0.000:0.000000006)0.000:0.000000006)0.916:0.001460903,((('EPI_ISL_505961|2018.732|wild.ans|USA|H4N6|nan':0.005898838,('EPI_ISL_701672|2018.866|wild.ans|USA|H0N0|nan':0.000737409,'EPI_ISL_501821|2019.638|wild.ans|Canada|H4N6|nan':0.003682101)0.773:0.000723690)0.000:0.000000006,('EPI_ISL_393455|2018.877|wild.ans|USA|H4N6|nan':0.001460713,(('EPI_ISL_701619|2018.912|wild.ans|USA|H0N0|nan':0.0,'EPI_ISL_503784|2019.252|wild.ans|USA|H10N4|nan':0.0,'EPI_ISL_503781|2019.255|wild.ans|USA|H1N1|nan':0.0,'EPI_ISL_503780|2019.255|wild.ans|USA|H1N1|nan':0.0,'EPI_ISL_503783|2019.255|wild.ans|USA|H1N1|nan':0.0):0.000729414,'EPI_ISL_501842|2019.638|wild.ans|Canada|H2N3|nan':0.004411622)0.000:0.000000006)0.844:0.000729416)0.000:0.000000006,((('EPI_ISL_393457|2018.781|wild.ans|USA|H3N2|3C.3a1':0.001460831,'EPI_ISL_502389|2018.718|wild.ans|USA|H4N6|nan':0.001460694)0.000:0.000000006,('EPI_ISL_502357|2018.69|wild.ans|USA|H4N6|nan':0.000000006,'EPI_ISL_393481|2018.896|wild.ans|USA|H4N6|nan':0.002936505)0.000:0.000000006)0.998:0.000000006,('EPI_ISL_376290|2017.688|wild.ans|USA|H4N8|nan':0.001462747,'EPI_ISL_376313|2017.688|wild.ans|USA|H4N6|nan':0.000729415)0.000:0.000000006)0.000:0.000000006)0.000:0.000000006)0.952:0.002941264)0.944:0.002978112)0.872:0.001450646)0.000:0.000000006)0.927:0.000000006,(((('EPI_ISL_294950|2016.036|Dom.gal|USA|H7N8|nan':0.0,'EPI_ISL_211726|2016.036|Dom.gal|USA|H7N8|nan':0.0):0.000729389,('EPI_ISL_294951|2016.038|Dom.gal|USA|H7N8|nan':0.000000006,('EPI_ISL_211728|2016.5|Dom.gal|USA|H7N8|nan':0.000729363,'EPI_ISL_211727|2016.038|Dom.gal|USA|H7N8|nan':0.000729391)0.745:0.000000006)0.000:0.000000006)0.998:0.005902351,'EPI_ISL_378298|2016.612|wild.ans|USA|H4N6|nan':0.002929945)0.000:0.000000006,((('EPI_ISL_506171|2018.899|wild.ans|USA|H11N9|nan':0.000734245,('EPI_ISL_506169|2018.907|wild.ans|USA|H7N1|nan':0.0,'EPI_ISL_701640|2018.907|wild.ans|USA|H7N1|nan':0.0):0.000726675)0.978:0.003709028,('EPI_ISL_4061156|2020.407|wild.other|USA|H4N6|nan':0.005895048,((('EPI_ISL_4061170|2020.407|wild.other|USA|H4N9|nan':0.000729777,'EPI_ISL_4061060|2020.407|wild.other|USA|H4N9|nan':0.000729795)0.000:0.000000006,(('EPI_ISL_4061183|2020.407|wild.other|USA|H4N3|nan':0.0,'EPI_ISL_4061197|2020.407|wild.other|USA|H4N6|nan':0.0,'EPI_ISL_4057034|2020.407|wild.other|USA|H4N6|nan':0.0,'EPI_ISL_4056996|2020.407|wild.other|USA|H4N9|nan':0.0,'EPI_ISL_4061200|2020.407|wild.other|USA|H4N9|nan':0.0,'EPI_ISL_4056751|2020.407|wild.other|USA|H4N9|nan':0.0,'EPI_ISL_4061220|2020.407|wild.other|USA|H4N9|nan':0.0,'EPI_ISL_4058108|2020.407|wild.other|USA|H4N9|nan':0.0,'EPI_ISL_4061238|2020.407|wild.other|USA|H4N9|nan':0.0,'EPI_ISL_4061111|2020.407|wild.other|USA|H4N9|nan':0.0):0.000000006,'EPI_ISL_4061167|2020.407|wild.other|USA|H4N9|nan':0.001461748)0.000:0.000000006)0.636:0.000000006,(('EPI_ISL_4061236|2020.407|wild.other|USA|H4N6|nan':0.0,'EPI_ISL_4061210|2020.407|wild.other|USA|H4N6|nan':0.0,'EPI_ISL_4061204|2020.407|wild.other|USA|H4N6|nan':0.0):0.000729762,('EPI_ISL_4061199|2020.407|wild.other|USA|H4N6|nan':0.000729773,('EPI_ISL_4061235|2020.407|wild.other|USA|H4N6|nan':0.0,'EPI_ISL_4061225|2020.407|wild.other|USA|H4N6|nan':0.0,'EPI_ISL_4057958|2020.407|wild.other|USA|H4N6|nan':0.0,'EPI_ISL_4061214|2020.407|wild.other|USA|H4N6|nan':0.0,'EPI_ISL_4061059|2020.407|wild.other|USA|H4N6|nan':0.0,'EPI_ISL_4061173|2020.407|wild.other|USA|H4N6|nan':0.0):0.000000006)0.850:0.000729777)0.000:0.000000006)0.743:0.000000006)0.988:0.005194137)0.757:0.000707371,('EPI_ISL_376343|2017.688|wild.ans|USA|H4N6|nan':0.003667580,('EPI_ISL_294184|2016.806|wild.ans|USA|H6N1|nan':0.002203583,'EPI_ISL_505966|2018.677|wild.ans|USA|H1N1|nan':0.001466814)0.781:0.000727434)0.000:0.000000006)0.852:0.000729527)0.000:0.000000006)0.000:0.000000006,'EPI_ISL_701655|2017.784|wild.ans|USA|H3N6|nan':0.009658906)0.930:0.003754283)0.856:0.002898671)0.744:0.001461662,('EPI_ISL_95375|2010.041|wild.ans|USA|H11N9|nan':0.005152815,('EPI_ISL_94235|2008.891|wild.ans|USA|H10N7|nan':0.002195872,('EPI_ISL_206381|2008.929|wild.ans|USA|H7N6|nan':0.002935488,'EPI_ISL_206316|2009.063|wild.ans|USA|H7N6|nan':0.000736115)0.964:0.002940906)0.000:0.000000006)0.235:0.000732821)0.995:0.005987008,('EPI_ISL_206333|2008.686|wild.ans|USA|H7N3|nan':0.007505540,'EPI_ISL_94211|2008.951|wild.ans|USA|H1N3|nan':0.003713567)0.919:0.002971556)0.738:0.000683688)0.745:0.001474604)0.565:0.000000006)0.633:0.000000006,('EPI_ISL_63549|2007.644|wild.ans|Canada|H4N7|nan':0.004468043,('EPI_ISL_139412|2007.57|wild.ans|USA|H11N9|nan':0.005233772,'EPI_ISL_82503|2007.071|wild.ans|USA|H7N6|nan':0.001487928)0.742:0.000667261)0.980:0.003730220)0.000:0.000000006)0.730:0.000000006,(((((('EPI_ISL_94167|2009.57|wild.ans|USA|H3N8|nan':0.002936179,(('EPI_ISL_94168|2009.567|wild.ans|USA|H0N0|nan':0.0,'EPI_ISL_94169|2009.567|wild.ans|USA|H4N2|nan':0.0):0.000000006,('EPI_ISL_94173|2009.556|wild.ans|USA|H4N2|nan':0.000731096,'EPI_ISL_94177|2009.573|wild.ans|USA|H4N6|nan':0.002937736)0.000:0.000000006)0.000:0.000000006)0.427:0.000745401,'EPI_ISL_129068|2010.688|wild.other|USA|H11N9|nan':0.011994488)0.768:0.000719169,('EPI_ISL_63049|2008.068|wild.ans|USA|H11N9|nan':0.000000006,('EPI_ISL_83539|2007.838|wild.ans|USA|H11N9|nan':0.000730740,'EPI_ISL_94236|2008.872|wild.ans|USA|H4N6|nan':0.005156929)0.721:0.000000006)0.000:0.000000006)0.000:0.000000006,'EPI_ISL_94237|2008.855|wild.ans|USA|H11N9|nan':0.002935510)0.996:0.005903354,(((('EPI_ISL_137515|2009.573|wild.ans|USA|H8N4|nan':0.006696729,(((('EPI_ISL_133748|2009.526|wild.ans|USA|H8N4|nan':0.001463038,'EPI_ISL_132816|2009.466|wild.ans|USA|H8N4|nan':0.000000006)0.982:0.004448370,(((('EPI_ISL_141243|2009.94|wild.ans|USA|H10N3|nan':0.000730365,('EPI_ISL_135059|2010.973|wild.ans|USA|H10N7|nan':0.005168442,'EPI_ISL_158541|2011.885|wild.ans|USA|H1N3|nan':0.001462928)0.000:0.000000006)0.000:0.000000006,'EPI_ISL_257124|2011.915|wild.ans|Guatemala|H12N5|nan':0.011957882)0.847:0.000730477,('EPI_ISL_95395|2009.91|wild.ans|USA|H10N7|nan':0.000729058,'EPI_ISL_134983|2010.879|wild.ans|USA|H7N8|nan':0.004429742)0.885:0.001468002)0.000:0.000000006,'EPI_ISL_85178|2008.817|wild.ans|USA|H10N7|nan':0.000730589)0.949:0.002214107)0.756:0.000717560,'EPI_ISL_206351|2009.707|wild.ans|USA|H7N3|nan':0.006649941)0.000:0.000000006,('EPI_ISL_142465|2008.574|wild.ans|USA|H10N7|nan':0.002208731,('EPI_ISL_142479|2008.697|wild.ans|USA|H0N0|nan':0.000000006,'EPI_ISL_206315|2009.063|wild.ans|USA|H7N7|nan':0.001463340)0.983:0.002945496)0.776:0.000725330)0.878:0.001474513)0.861:0.001462466,(('EPI_ISL_84980|2007.742|wild.ans|USA|H4N6|nan':0.003683596,('EPI_ISL_79802|2006.5|wild.ans|USA|H5N2|Am_nonGsGD':0.005160359,(('EPI_ISL_266512|2015.811|wild.ans|USA|H6N5|nan':0.006736943,((('EPI_ISL_376326|2017.863|wild.ans|USA|H6N1|nan':0.000000006,('EPI_ISL_378274|2018.027|wild.ans|USA|H12N2|nan':0.000730463,'EPI_ISL_376236|2018.068|wild.ans|USA|H5N2|Am_nonGsGD':0.002198234)0.000:0.000000006)0.000:0.000000006,('EPI_ISL_378288|2017.847|wild.ans|USA|H6N1|nan':0.000000006,'EPI_ISL_393456|2018.951|wild.ans|USA|H6N1|nan':0.008196500)0.866:0.001463166)0.874:0.000730499,('EPI_ISL_378313|2016.806|wild.ans|USA|H6N1|nan':0.001462968,'EPI_ISL_504948|2018.216|wild.ans|Korea|H6N5|nan':0.003672864)0.000:0.000000006)0.898:0.002189861)0.959:0.003732771,(('EPI_ISL_158474|2011.751|wild.ans|USA|H3N8|nan':0.004469715,'EPI_ISL_208450|2011.721|wild.ans|USA|H7N3|nan':0.005218802)0.758:0.000692430,('EPI_ISL_141240|2009.942|wild.ans|USA|H2N3|nan':0.002941006,((('EPI_ISL_14767434|2020.806|wild.ans|USA|H4N6|nan':0.010505633,('EPI_ISL_215553|2014.789|wild.ans|USA|H4N8|nan':0.002202967,((('EPI_ISL_376332|2017.726|wild.ans|USA|H6N1|nan':0.000730777,((('EPI_ISL_501822|2019.638|wild.ans|Canada|H4N6|nan':0.001470100,('EPI_ISL_4056426|2019.611|wild.ans|USA|H3N8|nan':0.002200513,'EPI_ISL_4056504|2019.608|wild.ans|USA|H3N8|nan':0.000000006)0.963:0.002953964)0.772:0.000730529,('EPI_ISL_4056417|2019.608|wild.ans|USA|H4N6|nan':0.000731042,('EPI_ISL_501826|2019.638|wild.ans|Canada|H4N6|nan':0.000000006,('EPI_ISL_4056509|2019.614|wild.ans|USA|H4N6|nan':0.000731634,('EPI_ISL_14767413|2020.751|wild.ans|USA|H6N1|nan':0.001468455,'EPI_ISL_14767423|2020.762|wild.ans|USA|H1N1|nan':0.000728754)0.934:0.002209796)0.000:0.000000006)0.000:0.000000006)0.895:0.001469856)0.888:0.001467916,('EPI_ISL_501814|2019.638|wild.ans|Canada|H12N5|nan':0.007417344,('EPI_ISL_707106|2019.638|wild.ans|Canada|H4N6|nan':0.000731794,('EPI_ISL_501818|2019.638|wild.ans|Canada|H4N6|nan':0.000000006,(('EPI_ISL_501820|2019.638|wild.ans|Canada|H3N8|nan':0.0,'EPI_ISL_501828|2019.638|wild.ans|Canada|H3N8|nan':0.0,'EPI_ISL_501827|2019.638|wild.ans|Canada|H3N8|nan':0.0,'EPI_ISL_501832|2019.638|wild.ans|Canada|H3N8|nan':0.0):0.000000006,('EPI_ISL_501813|2019.638|wild.ans|Canada|H3N6|nan':0.000731141,'EPI_ISL_501837|2019.638|wild.ans|Canada|H3N8|nan':0.000731169)0.000:0.000000006)0.932:0.000731122)0.791:0.000734008)0.816:0.000731694)0.000:0.000000006)0.919:0.001463902)0.000:0.000000006,'EPI_ISL_502347|2018.721|wild.ans|USA|H3N6|3C.3a1':0.004430113)0.000:0.000000006,(('EPI_ISL_206266|2014.811|wild.ans|USA|H0N0|nan':0.001468607,'EPI_ISL_378262|2017.849|wild.ans|USA|H6N2|nan':0.002205860)0.774:0.000729875,('EPI_ISL_273581|2016.609|Dom.ans|Canada|H10N5|nan':0.000000006,'EPI_ISL_397794|2016.768|wild.ans|USA|H5N2|Am_nonGsGD':0.011219451)0.857:0.000730895)0.000:0.000000006)0.000:0.000000006)0.868:0.001453806)0.629:0.001480592,'EPI_ISL_158443|2011.863|wild.ans|USA|H3N8|3C.2':0.005157530)0.721:0.000000006,('EPI_ISL_158518|2011.934|wild.ans|USA|H5N2|Am_nonGsGD':0.002961777,(('EPI_ISL_397822|2016.609|wild.ans|USA|H5N2|Am_nonGsGD':0.005211783,('EPI_ISL_381454|2015.956|wild.ans|USA|H3N3|nan':0.000000006,(('EPI_ISL_381455|2015.956|wild.ans|USA|H3N3|nan':0.0,'EPI_ISL_381452|2015.953|wild.ans|USA|H3N7|nan':0.0,'EPI_ISL_381453|2015.953|wild.ans|USA|H3N7|nan':0.0,'EPI_ISL_381457|2015.959|wild.ans|USA|H3N7|nan':0.0,'EPI_ISL_381451|2015.953|wild.ans|USA|H3N7|nan':0.0,'EPI_ISL_381458|2015.959|wild.ans|USA|H3N7|nan':0.0,'EPI_ISL_381449|2015.951|wild.ans|USA|H3N7|nan':0.0):0.000000006,('EPI_ISL_381450|2015.953|wild.ans|USA|H3N7|nan':0.000730518,'EPI_ISL_381448|2015.951|wild.ans|USA|H3N7|nan':0.000730526)0.000:0.000000006)0.000:0.000000006)0.963:0.003747779)0.898:0.002202621,('EPI_ISL_266508|2015.926|wild.ans|USA|H10N3|nan':0.005191145,('EPI_ISL_397793|2016.702|wild.ans|USA|H5N2|Am_nonGsGD':0.000728851,(('EPI_ISL_397831|2016.743|wild.ans|USA|H5N2|Am_nonGsGD':0.0,'EPI_ISL_397833|2016.749|wild.ans|USA|H5N2|Am_nonGsGD':0.0,'EPI_ISL_397836|2016.743|wild.ans|USA|H5N2|Am_nonGsGD':0.0,'EPI_ISL_397838|2016.743|wild.ans|USA|H5N2|Am_nonGsGD':0.0,'EPI_ISL_397837|2016.743|wild.ans|USA|H5N2|Am_nonGsGD':0.0,'EPI_ISL_397832|2016.749|wild.ans|USA|H5N2|Am_nonGsGD':0.0):0.002200574,'EPI_ISL_397783|2016.754|wild.other|USA|H5N2|Am_nonGsGD':0.001467952)0.752:0.000736376)0.879:0.001487127)0.722:0.000697306)0.954:0.003732999)0.980:0.004448324)0.000:0.000000006)0.000:0.000000006)0.789:0.000722690)0.890:0.001477614)0.000:0.000000006)0.914:0.000730995,(('EPI_ISL_328436|2008.672|unknown|USA|H5N8|Am_nonGsGD':0.016749350,('EPI_ISL_94241|2008.836|wild.ans|USA|H12N5|nan':0.005168508,'EPI_ISL_82523|2007.885|wild.ans|USA|H12N5|nan':0.000736257)0.951:0.003723167)0.882:0.002196026,('EPI_ISL_141214|2009.685|wild.ans|USA|H3N1|nan':0.005221887,('EPI_ISL_135030|2010.712|wild.ans|USA|H3N2|3C.2':0.002954636,'EPI_ISL_135003|2010.789|wild.ans|USA|H4N2|nan':0.000719482)0.965:0.004487927)0.987:0.006724123)0.000:0.000000006)0.853:0.000730668)0.000:0.000000006,('EPI_ISL_79770|2006.5|wild.ans|USA|H5N2|Am_nonGsGD':0.0,'EPI_ISL_79772|2007.5|wild.ans|USA|H5N2|Am_nonGsGD':0.0):0.001463226)0.000:0.000000006,(((('EPI_ISL_95394|2009.91|wild.ans|USA|H8N4|nan':0.008297786,'EPI_ISL_137850|2010.701|wild.ans|Canada|H0N0|nan':0.003675512)0.975:0.005283530,(('EPI_ISL_131864|2007.712|wild.ans|Canada|H3N8|nan':0.0,'EPI_ISL_131776|2007.71|wild.ans|Canada|H3N8|nan':0.0,'EPI_ISL_131888|2007.729|wild.ans|Canada|H3N8|nan':0.0):0.000731702,('EPI_ISL_131878|2007.712|wild.ans|Canada|H3N8|nan':0.0,'EPI_ISL_131870|2007.712|wild.ans|Canada|H3N8|nan':0.0,'EPI_ISL_131875|2007.712|wild.ans|Canada|H3N8|nan':0.0):0.000731344)0.891:0.002213951)0.991:0.007479184,((('EPI_ISL_79765|2006.5|wild.ans|USA|H5N2|Am_nonGsGD':0.006702017,('EPI_ISL_79759|2006.5|wild.ans|USA|H5N2|Am_nonGsGD':0.003699118,('EPI_ISL_216637|2006.597|wild.ans|USA|H11N9|nan':0.002946577,'EPI_ISL_216628|2006.463|wild.ans|USA|H12N8|nan':0.001480550)0.742:0.000702695)0.920:0.002253415)0.859:0.001451252,((((('EPI_ISL_327504|2006.389|wild.other|USA|H7N3|nan':0.0,'EPI_ISL_27589|2006.389|wild.other|USA|H7N3|nan':0.0,'EPI_ISL_142336|2006.373|wild.other|USA|H7N3|nan':0.0,'EPI_ISL_327550|2006.386|wild.other|USA|H7N3|nan':0.0):0.000000006,('EPI_ISL_189664|2006.386|wild.other|USA|H7N3|nan':0.0,'EPI_ISL_12856|2006.5|wild.other|USA|H7N3|nan':0.0,'EPI_ISL_327519|2006.386|wild.other|USA|H7N3|nan':0.0):0.000730687)0.945:0.001463510,((('EPI_ISL_327498|2006.386|wild.other|USA|H12N4|nan':0.0,'EPI_ISL_99304|2006.389|wild.other|USA|H7N3|nan':0.0,'EPI_ISL_142337|2006.373|wild.other|USA|H7N3|nan':0.0,'EPI_ISL_397909|2006.392|wild.other|USA|H7N7|nan':0.0):0.000000006,(('EPI_ISL_84627|2006.389|wild.other|USA|H1N1|nan':0.0,'EPI_ISL_327554|2006.389|wild.other|USA|H1N1|nan':0.0):0.000730781,('EPI_ISL_327511|2006.386|wild.other|USA|H7N3|nan':0.000730793,('EPI_ISL_137890|2006.389|wild.other|USA|H1N1|nan':0.0,'EPI_ISL_33861|2006.386|wild.other|USA|H1N1|nan':0.0,'EPI_ISL_64447|2006.389|wild.other|USA|H1N1|nan':0.0):0.001466143)0.000:0.000000006)1.000:0.000000006)0.000:0.000000006,('EPI_ISL_84619|2006.389|wild.other|USA|H9N2|nan':0.000731333,('EPI_ISL_189667|2006.386|wild.other|USA|H7N3|nan':0.000730790,(('EPI_ISL_189681|2006.386|wild.other|USA|H7N3|nan':0.0,'EPI_ISL_12858|2006.5|wild.other|USA|H7N3|nan':0.0,'EPI_ISL_327572|2006.389|wild.other|USA|H7N3|nan':0.0,'EPI_ISL_397908|2006.392|wild.other|USA|H7N7|nan':0.0):0.000730764,(('EPI_ISL_99308|2006.386|wild.other|USA|H7N3|nan':0.0,'EPI_ISL_327536|2006.386|wild.other|USA|H7N3|nan':0.0,'EPI_ISL_327575|2006.386|wild.other|USA|H7N3|nan':0.0,'EPI_ISL_327553|2006.386|wild.other|USA|H7N3|nan':0.0):0.000000006,(('EPI_ISL_28123|2006.386|wild.other|USA|H7N3|nan':0.0,'EPI_ISL_99309|2006.386|wild.other|USA|H7N3|nan':0.0):0.000000006,'EPI_ISL_64404|2006.386|wild.other|USA|H7N3|nan':0.000000006)0.856:0.000730785)0.868:0.000730822)0.000:0.000000006)0.539:0.000000006)1.000:0.000000006)0.000:0.000000006)0.911:0.002655709,((('EPI_ISL_63541|2007.918|wild.ans|USA|H3N8|3C.2':0.0,'EPI_ISL_85116|2007.682|wild.ans|USA|H3N8|3C.2':0.0):0.000000006,('EPI_ISL_234707|2008.699|wild.ans|USA|H3N8|nan':0.003702065,'EPI_ISL_141151|2008.691|wild.ans|USA|H4N6|nan':0.002958698)0.732:0.000716191)0.872:0.002420448,('EPI_ISL_83511|2007.09|wild.ans|USA|H10N3|nan':0.003691235,('EPI_ISL_82519|2007.622|wild.ans|USA|H3N8|nan':0.003688488,(('EPI_ISL_63591|2007.849|wild.ans|USA|H6N1|nan':0.001462334,('EPI_ISL_94200|2007.803|wild.ans|USA|H6N1|nan':0.000000006,('EPI_ISL_25503|2007.822|wild.ans|USA|H6N1|nan':0.002196822,'EPI_ISL_63592|2007.86|wild.ans|USA|H6N1|nan':0.001462189)0.722:0.000000006)0.000:0.000000006)0.869:0.000730181,('EPI_ISL_19942|2007.811|wild.ans|USA|H6N1|nan':0.000000006,('EPI_ISL_63343|2007.926|wild.ans|USA|H6N1|nan':0.000730185,'EPI_ISL_20032|2007.811|wild.ans|USA|H6N1|nan':0.000730196)0.000:0.000000006)0.000:0.000000006)0.878:0.001471440)0.726:0.000721506)0.779:0.001268252)0.368:0.001438875)0.987:0.007341616,('EPI_ISL_85122|2007.677|wild.ans|USA|H3N8|3C.2':0.016384327,((('EPI_ISL_166441|2013.69|wild.ans|USA|H3N8|nan':0.015264631,(((((('EPI_ISL_141253|2010.597|wild.other|USA|H0N0|nan':0.011584771,(('EPI_ISL_397373|2011.726|wild.ans|USA|H4N6|nan':0.018582631,(('EPI_ISL_216794|2010.499|wild.ans|USA|H10N7|nan':0.005994575,'EPI_ISL_220186|2011.693|wild.ans|USA|H4N6|nan':0.005236098)0.794:0.000668323,((('EPI_ISL_135049|2010.704|wild.ans|USA|H3N8|nan':0.002199532,('EPI_ISL_220169|2011.69|wild.ans|USA|H0N0|nan':0.017609276,'EPI_ISL_220052|2010.696|wild.ans|USA|H3N8|nan':0.001491084)0.662:0.001446671)0.000:0.000000006,(('EPI_ISL_257121|2011.899|wild.ans|Guatemala|H4N3|nan':0.001468356,'EPI_ISL_257147|2011.934|wild.ans|Guatemala|H1N3|nan':0.000731149)0.904:0.001469811,('EPI_ISL_230172|2014.255|wild.ans|USA|H10N3|nan':0.011215242,(('EPI_ISL_245465|2011.86|wild.ans|Guatemala|H0N0|nan':0.0,'EPI_ISL_243742|2011.86|wild.ans|Guatemala|H3N2|3C.3a1':0.0):0.000000006,'EPI_ISL_257145|2011.86|wild.ans|Guatemala|H3N8|3C.3a1':0.000731183)0.839:0.000731030)0.000:0.000000006)0.944:0.001464966)0.846:0.000731185,(((((('EPI_ISL_189543|2012.893|wild.ans|USA|H0N0|nan':0.004575503,'EPI_ISL_376233|2017.688|wild.ans|USA|H4N6|nan':0.012932835)0.304:0.002098014,('EPI_ISL_158532|2011.866|wild.ans|USA|H0N0|nan':0.006659042,('EPI_ISL_158589|2012.044|wild.ans|USA|H5N3|Am_nonGsGD':0.002203140,('EPI_ISL_220243|2013.712|wild.ans|USA|H4N6|nan':0.003705602,'EPI_ISL_245540|2015.721|wild.ans|USA|H4N6|nan':0.005195880)0.724:0.000716789)0.141:0.000000006)0.724:0.000000006)0.865:0.000731339,(((('EPI_ISL_162255|2013.742|wild.ans|USA|H3N2|3C.3a1':0.004418306,'EPI_ISL_158480|2011.786|wild.ans|USA|H4N9|nan':0.000000006)0.000:0.000000006,('EPI_ISL_220179|2011.71|wild.ans|USA|H3N8|nan':0.000000006,'EPI_ISL_220203|2011.712|wild.ans|USA|H4N8|nan':0.000731241)0.871:0.000732151)0.889:0.000731283,((((('EPI_ISL_189520|2012.683|wild.ans|USA|H12N5|nan':0.003679848,('EPI_ISL_294030|2016.923|wild.ans|USA|H6N1|nan':0.014420703,(('EPI_ISL_279298|2016.377|wild.other|USA|H3N8|nan':0.000731229,(('EPI_ISL_273563|2016.393|wild.other|USA|H10N5|nan':0.0,'EPI_ISL_273539|2016.391|wild.other|USA|H3N8|3C.2':0.0):0.000000006,(('EPI_ISL_273575|2016.396|wild.other|USA|H10N8|nan':0.0,'EPI_ISL_273597|2016.393|wild.other|USA|H3N8|3C.2':0.0,'EPI_ISL_273580|2016.393|wild.other|USA|H3N8|3C.2':0.0):0.000731229,'EPI_ISL_279282|2016.377|wild.other|USA|H3N8|3C.2':0.000731195)0.000:0.000000006)0.000:0.000000006)1.000:0.007415835,('EPI_ISL_502660|2015.63|wild.ans|USA|H4N6|nan':0.000732003,(('EPI_ISL_208121|2010.51|wild.ans|USA|H4N4|nan':0.0,'EPI_ISL_208115|2014.041|wild.other|USA|H4N4|nan':0.0,'EPI_ISL_208117|2014.041|wild.other|USA|H4N4|nan':0.0,'EPI_ISL_208109|2014.041|wild.other|USA|H4N4|nan':0.0,'EPI_ISL_208111|2014.041|wild.other|USA|H4N4|nan':0.0,'EPI_ISL_208118|2014.041|wild.other|USA|H4N4|nan':0.0,'EPI_ISL_208119|2014.041|wild.other|USA|H4N4|nan':0.0,'EPI_ISL_208106|2014.041|wild.other|USA|H4N4|nan':0.0,'EPI_ISL_208116|2014.041|wild.other|USA|H4N4|nan':0.0):0.000000006,('EPI_ISL_208110|2014.041|wild.other|USA|H4N4|nan':0.000731869,'EPI_ISL_208112|2014.041|wild.other|USA|H4N4|nan':0.000000006)0.878:0.000731889)0.852:0.000732033)0.000:0.000000006)0.858:0.001448607)0.958:0.003718017)0.000:0.000000006,((('EPI_ISL_189502|2012.705|wild.ans|USA|H11N2|nan':0.0,'EPI_ISL_189519|2012.683|wild.ans|USA|H10N9|nan':0.0):0.000000006,(((('EPI_ISL_220219|2012.727|wild.ans|USA|H3N8|3C.2':0.000731773,'EPI_ISL_189512|2012.667|wild.ans|USA|H4N6|nan':0.001465835)0.389:0.000000006,'EPI_ISL_189513|2012.667|wild.ans|USA|H3N6|nan':0.000731822)0.000:0.000000006,('EPI_ISL_189494|2012.866|wild.ans|USA|H6N1|nan':0.0,'EPI_ISL_189517|2012.675|wild.ans|USA|H6N5|nan':0.0):0.001465615)0.000:0.000000006,((('EPI_ISL_189481|2012.724|wild.ans|USA|H0N0|nan':0.001470760,'EPI_ISL_189499|2012.877|wild.ans|USA|H7N3|nan':0.000732534)0.770:0.000733409,'EPI_ISL_161087|2013.595|wild.ans|USA|H4N8|nan':0.002201377)0.000:0.000000006,'EPI_ISL_189571|2012.587|wild.ans|USA|H0N0|nan':0.001465433)0.000:0.000000006)0.000:0.000000006)1.000:0.000000006,('EPI_ISL_189483|2012.743|wild.ans|USA|H3N2|3C.3a1':0.000731843,('EPI_ISL_189486|2012.743|wild.ans|USA|H11N9|nan':0.003680752,(((('EPI_ISL_181057|2014.027|wild.ans|USA|H1N1|nan':0.005174258,(('EPI_ISL_161054|2013.685|wild.ans|USA|H10N8|nan':0.000000006,'EPI_ISL_162280|2013.701|wild.ans|USA|H4N8|nan':0.002201685)0.843:0.000731743,('EPI_ISL_162268|2013.721|wild.ans|USA|H3N8|3C.2':0.000000006,('EPI_ISL_162241|2013.682|wild.ans|USA|H3N6|nan':0.001465587,'EPI_ISL_162262|2013.701|wild.ans|USA|H4N6|nan':0.002939249)0.000:0.000000006)0.000:0.000000006)0.000:0.000000006)0.805:0.000728760,('EPI_ISL_254767|2015.608|wild.ans|USA|H7N7|nan':0.003688293,('EPI_ISL_216095|2014.592|wild.ans|USA|H0N0|nan':0.002942420,'EPI_ISL_216775|2014.477|wild.ans|USA|H10N7|nan':0.000732645)0.873:0.001478466)0.866:0.001467980)0.756:0.000737121,(('EPI_ISL_162283|2013.595|wild.ans|USA|H2N8|nan':0.0,'EPI_ISL_309171|2013.581|wild.ans|USA|H1N8|nan':0.0,'EPI_ISL_162261|2013.595|wild.ans|USA|H1N8|nan':0.0):0.000000006,('EPI_ISL_294012|2016.672|wild.ans|USA|H3N6|3C.3a1':0.003681097,('EPI_ISL_161077|2013.74|wild.ans|USA|H11N9|nan':0.001465756,(('EPI_ISL_216695|2014.638|wild.ans|USA|H0N0|Am_nonGsGD':0.0,'EPI_ISL_216690|2014.638|wild.ans|USA|H3N2|3C.3a1':0.0,'EPI_ISL_216694|2014.638|wild.ans|USA|H3N2|3C.3a1':0.0,'EPI_ISL_216708|2014.674|wild.ans|USA|H3N2|3C.3a1':0.0,'EPI_ISL_216710|2014.674|wild.ans|USA|H3N2|3C.3a1':0.0,'EPI_ISL_216700|2014.671|wild.ans|USA|H3N2|3C.3a1':0.0,'EPI_ISL_216707|2014.674|wild.ans|USA|H3N8|3C.3a1':0.0):0.000000006,('EPI_ISL_216686|2014.652|wild.ans|USA|H3N2|3C.3a1':0.000731894,('EPI_ISL_216687|2014.652|wild.ans|USA|H3N2|3C.3a1':0.000000006,'EPI_ISL_216698|2014.649|wild.ans|USA|H3N2|3C.3a1':0.001465891)0.748:0.000731944)0.000:0.000000006)0.998:0.003680153)0.000:0.000000006)1.000:0.000000006)0.000:0.000000006)0.000:0.000000006,'EPI_ISL_220263|2014.712|wild.ans|USA|H4N8|nan':0.002945332)0.969:0.002939556)0.000:0.000000006)0.997:0.000000006)0.000:0.000000006)0.000:0.000000006,(('EPI_ISL_216688|2014.638|wild.ans|USA|H3N2|3C.2':0.000737135,('EPI_ISL_216678|2014.679|wild.ans|USA|H3N2|3C.2':0.000000006,'EPI_ISL_254840|2015.655|wild.ans|USA|H4N8|nan':0.003683554)0.770:0.000728064)0.981:0.003683137,'EPI_ISL_189530|2012.801|wild.ans|USA|H0N0|nan':0.002201574)0.728:0.000000006)0.000:0.000000006,'EPI_ISL_216711|2014.556|wild.ans|USA|H6N1|nan':0.003681512)0.922:0.001465359,('EPI_ISL_220216|2012.716|wild.ans|USA|H11N6|nan':0.005916666,'EPI_ISL_158433|2011.827|wild.ans|USA|H6N5|nan':0.000000006)0.000:0.000000006)0.911:0.001464903)0.000:0.000000006,('EPI_ISL_220152|2010.707|wild.ans|USA|H4N8|nan':0.001464446,'EPI_ISL_220033|2010.693|wild.ans|USA|H3N8|nan':0.002200150)0.000:0.000000006)0.000:0.000000006)0.780:0.000734563,(((((('EPI_ISL_161074|2013.701|wild.ans|USA|H6N1|nan':0.001464717,(('EPI_ISL_216101|2012.145|wild.ans|USA|H1N1|nan':0.000731353,'EPI_ISL_216100|2012.145|wild.ans|USA|H1N1|nan':0.000000006)0.982:0.003677289,'EPI_ISL_189493|2012.746|wild.ans|USA|H11N9|nan':0.002200463)0.000:0.000000006)0.935:0.002220431,((('EPI_ISL_216866|2013.86|unknow|USA|H11N9|nan':0.002995988,'EPI_ISL_502719|2015.896|wild.ans|USA|H4N6|nan':0.005240941)0.850:0.001421048,('EPI_ISL_222142|2013.923|wild.ans|USA|H10N8|nan':0.001464873,('EPI_ISL_216680|2014.718|wild.ans|USA|H6N9|nan':0.000000006,(((('EPI_ISL_254742|2016.126|wild.ans|USA|H7N3|nan':0.000736126,'EPI_ISL_254733|2016.06|wild.ans|USA|H7N3|nan':0.000733114)0.818:0.000730079,(('EPI_ISL_376288|2017.688|wild.ans|USA|H3N8|3C.3a1':0.001465043,(('EPI_ISL_502364|2018.69|wild.ans|USA|H3N8|nan':0.002938177,('EPI_ISL_393449|2018.874|wild.ans|USA|H1N1|nan':0.002937691,(('EPI_ISL_502369|2018.69|wild.ans|USA|H3N8|nan':0.000000006,'EPI_ISL_502368|2018.69|wild.ans|USA|H3N8|nan':0.000000006)0.860:0.000731328,'EPI_ISL_502373|2018.693|wild.ans|USA|H3N8|nan':0.002205983)0.000:0.000000006)0.000:0.000000006)0.841:0.000731308,'EPI_ISL_502378|2018.693|wild.ans|USA|H2N3|nan':0.002938684)0.000:0.000000006)0.934:0.001464849,(((('EPI_ISL_502650|2016.738|wild.ans|USA|H0N0|nan':0.0,'EPI_ISL_502653|2016.74|wild.ans|USA|H4N6|nan':0.0):0.002975450,'EPI_ISL_502635|2017.721|wild.ans|USA|H4N6|nan':0.002960885)0.910:0.002206578,(('EPI_ISL_502638|2017.699|wild.ans|USA|H4N6|nan':0.003703677,('EPI_ISL_502648|2016.716|wild.ans|USA|H9N9|nan':0.000000006,'EPI_ISL_502646|2016.716|wild.ans|USA|H9N9|nan':0.000731247)0.875:0.001481434)0.753:0.000653466,'EPI_ISL_14777714|2021.414|wild.other|USA|H10N1|nan':0.012072722)0.831:0.001535478)0.000:0.000000006,('EPI_ISL_254844|2015.934|wild.ans|USA|H11N3|nan':0.001511990,'EPI_ISL_294167|2016.921|wild.ans|USA|H7N4|nan':0.012821976)0.742:0.000690211)0.947:0.001464917)0.000:0.000000006)0.000:0.000000006,('EPI_ISL_376328|2017.707|wild.ans|USA|H2N3|nan':0.003684899,'EPI_ISL_294162|2016.683|wild.ans|USA|H3N2|3C.3a1':0.000731318)0.000:0.000000006)0.000:0.000000006,'EPI_ISL_701665|2016.077|wild.ans|USA|H2N5|nan':0.001464667)0.838:0.000731395)0.000:0.000000006)0.962:0.002200856)0.000:0.000000006,('EPI_ISL_254730|2015.145|wild.ans|USA|H7N1|nan':0.003738371,('EPI_ISL_397776|2016.951|wild.ans|USA|H7N1|nan':0.002941375,('EPI_ISL_705719|2015.896|wild.ans|USA|H4N2|nan':0.001465255,'EPI_ISL_502708|2016.699|wild.ans|USA|H3N8|3C.2':0.002201695)0.000:0.000000006)0.947:0.003678396)1.000:0.009783644)0.808:0.001469233)0.935:0.002207046,((((('EPI_ISL_294179|2016.587|wild.ans|USA|H9N3|nan':0.0,'EPI_ISL_397809|2016.68|wild.ans|USA|H5N3|Am_nonGsGD':0.0):0.008164452,('EPI_ISL_397536|2010.389|wild.other|USA|H3N8|nan':0.0,'EPI_ISL_131483|2010.378|wild.ans|USA|H6N1|nan':0.0,'EPI_ISL_131484|2010.381|wild.other|USA|H6N1|nan':0.0):0.000731433)0.732:0.000000006,('EPI_ISL_397577|2010.397|wild.other|USA|H3N8|nan':0.0,'EPI_ISL_397578|2010.378|wild.other|USA|H6N1|nan':0.0,'EPI_ISL_397575|2010.397|wild.other|USA|H6N1|nan':0.0,'EPI_ISL_397573|2010.397|wild.other|USA|H6N1|nan':0.0,'EPI_ISL_397574|2010.397|wild.other|USA|H6N1|nan':0.0,'EPI_ISL_397567|2010.392|wild.other|USA|H6N1|nan':0.0,'EPI_ISL_397540|2010.389|wild.other|USA|H6N1|nan':0.0,'EPI_ISL_397572|2010.397|wild.other|USA|H6N1|nan':0.0,'EPI_ISL_397565|2010.397|wild.other|USA|H6N8|nan':0.0):0.000000006)0.000:0.000000006,'EPI_ISL_397535|2010.367|wild.other|USA|H3N2|nan':0.000731483)0.000:0.000000006,('EPI_ISL_397580|2010.381|wild.other|USA|H6N1|nan':0.000731497,'EPI_ISL_397579|2010.397|wild.other|USA|H6N1|nan':0.000731458)0.000:0.000000006)0.000:0.000000006)0.000:0.000000006,'EPI_ISL_397568|2010.392|wild.other|USA|H6N1|nan':0.000731510)0.841:0.000731665,('EPI_ISL_135055|2010.874|wild.ans|USA|H5N2|Am_nonGsGD':0.005925729,('EPI_ISL_157957|2010.945|Dom.ans|Canada|H5N3|Am_nonGsGD':0.0,'EPI_ISL_157955|2010.945|Dom.ans|Canada|H5N3|Am_nonGsGD':0.0):0.001464780)0.000:0.000000006)0.000:0.000000006,(('EPI_ISL_371786|2011.395|wild.other|USA|H9N2|nan':0.002213178,'EPI_ISL_278195|2011.395|wild.other|USA|H5N2|Am_nonGsGD':0.002211792)0.880:0.001476257,'EPI_ISL_95427|2009.926|wild.ans|USA|H12N5|nan':0.002952315)0.769:0.000729290)0.798:0.000733156)0.809:0.000730984,(((('EPI_ISL_254859|2015.83|wild.ans|USA|H6N1|nan':0.003701219,('EPI_ISL_266509|2015.819|wild.ans|USA|H6N2|nan':0.000731758,('EPI_ISL_266498|2015.811|wild.ans|USA|H6N2|nan':0.0,'EPI_ISL_266507|2015.819|wild.ans|USA|H6N5|nan':0.0):0.000733209)0.984:0.004461793)0.735:0.000721294,((('EPI_ISL_266505|2015.811|wild.ans|USA|H6N5|nan':0.007443584,((((((((((('EPI_ISL_393468|2018.586|wild.ans|USA|H4N5|nan':0.004453027,'EPI_ISL_701651|2017.688|wild.ans|USA|H4N8|nan':0.003713237)0.751:0.000703321,'EPI_ISL_256337|2015.696|wild.ans|USA|H4N8|nan':0.001469522)0.899:0.001469889,'EPI_ISL_397806|2016.721|wild.ans|USA|H5N2|Am_nonGsGD':0.003677171)0.000:0.000000006,'EPI_ISL_254856|2015.83|wild.ans|USA|H11N9|nan':0.000731125)0.000:0.000000006,('EPI_ISL_254850|2015.852|wild.ans|USA|H11N9|nan':0.001465886,'EPI_ISL_258521|2015.696|wild.ans|USA|H4N8|nan':0.000732735)0.773:0.000730810)0.730:0.000000006,'EPI_ISL_245533|2016.276|wild.ans|USA|H7N6|nan':0.005161211)0.925:0.002210899,('EPI_ISL_376242|2017.91|wild.ans|USA|H11N9|nan':0.004425191,('EPI_ISL_378267|2018.008|wild.ans|USA|H0N0|Am_nonGsGD':0.002938529,('EPI_ISL_294067|2016.967|wild.ans|USA|H1N1|nan':0.000000006,('EPI_ISL_309581|2017.362|wild.other|USA|H5N2|Am_nonGsGD':0.000729976,(((('EPI_ISL_309584|2017.362|wild.other|USA|H5N2|Am_nonGsGD':0.000731188,'EPI_ISL_309634|2017.4|wild.other|USA|H5N7|Am_nonGsGD':0.001464447)0.000:0.000000006,('EPI_ISL_308824|2017.384|wild.other|USA|H3N8|3C.2':0.0,'EPI_ISL_309614|2017.386|wild.other|USA|H9N7|nan':0.0,'EPI_ISL_309580|2017.362|wild.other|USA|H5N2|Am_nonGsGD':0.0,'EPI_ISL_309588|2017.378|wild.other|USA|H5N2|Am_nonGsGD':0.0,'EPI_ISL_309591|2017.378|wild.other|USA|H5N2|Am_nonGsGD':0.0,'EPI_ISL_309628|2017.392|wild.other|USA|H5N2|Am_nonGsGD':0.0,'EPI_ISL_309583|2017.362|wild.other|USA|H5N2|Am_nonGsGD':0.0,'EPI_ISL_309611|2017.386|wild.other|USA|H5N7|Am_nonGsGD':0.0,'EPI_ISL_309632|2017.4|wild.other|USA|H5N7|Am_nonGsGD':0.0,'EPI_ISL_309617|2017.386|wild.other|USA|H5N7|Am_nonGsGD':0.0):0.000000006)0.000:0.000000006,('EPI_ISL_329548|2017.392|wild.other|USA|H3N8|3C.2':0.0,'EPI_ISL_329547|2017.392|wild.other|USA|H3N8|3C.2':0.0,'EPI_ISL_329544|2017.392|wild.other|USA|H3N8|3C.2':0.0):0.000731365)0.000:0.000000006,(('EPI_ISL_506002|2018.389|wild.other|USA|H3N1|nan':0.000732525,(((('EPI_ISL_373026|2018.384|wild.other|USA|H12N8|nan':0.000000006,('EPI_ISL_506005|2018.389|wild.other|USA|H12N1|nan':0.000731230,'EPI_ISL_373063|2018.389|wild.other|USA|H6N5|nan':0.000731855)0.789:0.000734798)0.871:0.000731474,('EPI_ISL_505992|2018.334|wild.other|USA|H3N8|nan':0.0,'EPI_ISL_505988|2018.334|wild.other|USA|H3N8|nan':0.0):0.000731974)0.000:0.000000006,('EPI_ISL_506008|2018.389|wild.other|USA|H3N8|nan':0.001464911,'EPI_ISL_373025|2018.381|wild.other|USA|H3N1|nan':0.000731521)0.734:0.000000006)0.807:0.000000006,(('EPI_ISL_373067|2018.389|wild.other|USA|H3N1|nan':0.0,'EPI_ISL_505979|2018.334|wild.other|USA|H3N8|nan':0.0,'EPI_ISL_505985|2018.334|wild.other|USA|H3N8|nan':0.0,'EPI_ISL_505986|2018.334|wild.other|USA|H3N8|nan':0.0,'EPI_ISL_505984|2018.334|wild.other|USA|H3N8|nan':0.0,'EPI_ISL_505994|2018.334|wild.other|USA|H3N8|nan':0.0,'EPI_ISL_373053|2018.386|wild.other|USA|H3N8|nan':0.0,'EPI_ISL_505976|2018.334|wild.other|USA|H3N8|nan':0.0,'EPI_ISL_373072|2018.384|wild.other|USA|H3N8|nan':0.0):0.000000006,'EPI_ISL_506004|2018.389|wild.other|USA|H12N5|nan':0.001469544)0.000:0.000000006)0.000:0.000000006)0.983:0.005276425,'EPI_ISL_308825|2017.384|wild.other|USA|H0N0|3C.2':0.004511997)0.726:0.000658947)0.742:0.000734757)0.994:0.006677895)0.832:0.000731650)0.000:0.000000006)0.939:0.002953263)0.912:0.002211284,'EPI_ISL_278192|2014.608|wild.ans|Canada|H1N1|nan':0.004432094)0.000:0.000000006,('EPI_ISL_258536|2015.712|wild.ans|USA|H3N8|3C.3a1':0.002964081,'EPI_ISL_245541|2015.696|wild.ans|USA|H4N6|nan':0.002208579)0.974:0.003697655)0.000:0.000000006,((('EPI_ISL_273556|2015.375|wild.other|USA|H7N3|nan':0.000731365,((('EPI_ISL_281299|2015.378|wild.other|USA|H0N0|nan':0.001470915,('EPI_ISL_281295|2015.384|wild.other|USA|H1N1|nan':0.0,'EPI_ISL_281297|2015.378|wild.other|USA|H1N1|nan':0.0,'EPI_ISL_372100|2015.384|wild.other|USA|H1N1|nan':0.0,'EPI_ISL_328501|2015.378|wild.other|USA|H1N1|nan':0.0,'EPI_ISL_372115|2015.378|wild.other|USA|H1N1|nan':0.0,'EPI_ISL_281298|2015.378|wild.other|USA|H1N1|nan':0.0,'EPI_ISL_372094|2015.378|wild.other|USA|H1N3|nan':0.0):0.000726775)0.878:0.001476852,'EPI_ISL_281296|2015.375|wild.other|USA|H1N1|nan':0.002201791)0.946:0.002206958,'EPI_ISL_397512|2015.384|wild.other|USA|H1N3|nan':0.000731366)0.308:0.000000006)0.734:0.000731370,'EPI_ISL_381849|2015.392|wild.other|USA|H11N2|nan':0.000000006)0.999:0.009774947,(('EPI_ISL_328520|2015.701|wild.ans|USA|H1N1|nan':0.002939348,('EPI_ISL_378301|2016.91|wild.ans|USA|H11N2|nan':0.005165873,'EPI_ISL_254732|2015.907|wild.ans|USA|H7N8|nan':0.002200888)0.000:0.000000006)0.966:0.002201308,('EPI_ISL_256343|2015.636|wild.ans|USA|H1N1|nan':0.005915609,('EPI_ISL_501843|2019.638|wild.ans|Canada|H1N1|nan':0.005994077,'EPI_ISL_506174|2018.808|wild.ans|USA|H5N2|Am_nonGsGD':0.004480906)0.985:0.005958941)0.000:0.000000006)0.761:0.000706392)0.880:0.001492313)0.000:0.000000006,'EPI_ISL_258499|2014.674|wild.ans|USA|H4N8|nan':0.003677138)0.890:0.001483999)0.756:0.000716420,((('EPI_ISL_261419|2014.556|wild.ans|USA|H1N1|nan':0.0,'EPI_ISL_261430|2014.556|wild.ans|USA|H1N1|nan':0.0,'EPI_ISL_261438|2014.556|wild.ans|USA|H1N1|nan':0.0,'EPI_ISL_261440|2014.556|wild.ans|USA|H1N1|nan':0.0):0.000000006,'EPI_ISL_261424|2014.556|wild.ans|USA|H1N1|nan':0.000000006)0.991:0.005246011,'EPI_ISL_254843|2015.868|wild.ans|USA|H11N9|nan':0.005970325)0.741:0.000686650)0.000:0.000000006,'EPI_ISL_254784|2015.016|wild.ans|USA|H7N4|nan':0.003678183)0.425:0.000732742)0.821:0.001374246,'EPI_ISL_170563|2014.247|Dom.gal|USA|H5N8|Am_nonGsGD':0.008312798)0.993:0.006036604,(('EPI_ISL_161035|2013.723|wild.ans|USA|H6N8|nan':0.001460331,('EPI_ISL_216701|2014.671|wild.ans|USA|H4N2|nan':0.000735369,'EPI_ISL_216692|2014.638|wild.ans|USA|H5N2|Am_nonGsGD':0.000731205)0.899:0.002222860)0.997:0.007535648,(('EPI_ISL_397609|2012.402|wild.other|USA|H12N3|nan':0.000000006,'EPI_ISL_397618|2012.402|wild.other|USA|H7N3|nan':0.000730704)0.895:0.001464095,(('EPI_ISL_158592|2012.044|wild.ans|USA|H11N9|nan':0.000730466,(('EPI_ISL_220249|2013.707|wild.ans|USA|H4N8|nan':0.007427392,('EPI_ISL_216102|2012.145|wild.ans|USA|H2N3|nan':0.001475013,(('EPI_ISL_257695|2015.94|wild.ans|USA|H0N0|nan':0.003675819,((('EPI_ISL_376226|2017.688|wild.ans|USA|H3N8|nan':0.0,'EPI_ISL_376214|2017.688|wild.ans|USA|H3N8|nan':0.0,'EPI_ISL_376229|2017.688|wild.ans|USA|H3N8|nan':0.0):0.002935271,(('EPI_ISL_505974|2018.082|wild.ans|USA|H2N3|nan':0.001471710,'EPI_ISL_14777711|2021.414|wild.other|USA|H3N2|nan':0.005172465)0.863:0.001462278,('EPI_ISL_506009|2018.389|wild.other|USA|H12N1|nan':0.000000006,(('EPI_ISL_505980|2018.334|wild.other|USA|H12N5|nan':0.0,'EPI_ISL_373031|2018.389|wild.other|USA|H12N5|nan':0.0,'EPI_ISL_373058|2018.386|wild.other|USA|H2N1|nan':0.0):0.000000006,'EPI_ISL_373047|2018.389|wild.other|USA|H12N5|nan':0.000729905)0.916:0.000730018)0.999:0.006661604)0.000:0.000000006)0.948:0.002203673,'EPI_ISL_294176|2016.574|wild.ans|USA|H2N3|nan':0.003674038)0.000:0.000000006)0.000:0.000000006,'EPI_ISL_258508|2015.236|wild.ans|USA|H7N9|nan':0.004413683)0.974:0.002949358)0.874:0.001460061)0.373:0.000000006,('EPI_ISL_258581|2014.277|wild.ans|USA|H7N7|nan':0.003615391,('EPI_ISL_161042|2013.707|wild.ans|USA|H7N1|nan':0.001548541,'EPI_ISL_161050|2013.74|wild.ans|USA|H3N8|nan':0.007365029)0.072:0.000710568)0.940:0.002293480)0.000:0.000000006)0.756:0.000000006,'EPI_ISL_216876|2014.63|unknown|USA|H7N3|nan':0.008160992)0.479:0.000733089)0.908:0.002242984)0.874:0.002187097)0.000:0.000000006)0.995:0.000000006,(((('EPI_ISL_95400|2009.792|wild.ans|USA|H3N2|3C.2':0.000000006,'EPI_ISL_95402|2009.792|wild.ans|USA|H4N2|nan':0.000730919)0.846:0.000731007,('EPI_ISL_95378|2009.647|wild.ans|USA|H4N6|nan':0.0,'EPI_ISL_141220|2009.696|wild.ans|USA|H6N1|nan':0.0):0.000000006)0.000:0.000000006,((('EPI_ISL_220046|2010.701|wild.ans|USA|H3N8|nan':0.0,'EPI_ISL_220145|2010.712|wild.ans|USA|H3N8|nan':0.0,'EPI_ISL_220146|2010.712|wild.ans|USA|H3N8|nan':0.0):0.000731103,'EPI_ISL_220047|2010.701|wild.ans|USA|H4N6|nan':0.000000006)0.863:0.000731084,((((('EPI_ISL_245466|2011.899|wild.ans|Guatemala|H0N0|nan':0.002209868,'EPI_ISL_257143|2011.86|wild.ans|Guatemala|H4N2|nan':0.000731333)0.980:0.003705421,(('EPI_ISL_397608|2012.399|wild.other|USA|H1N1|nan':0.003714546,('EPI_ISL_234308|2012.836|wild.other|USA|H6N1|nan':0.000000006,('EPI_ISL_234314|2012.855|wild.other|USA|H6N1|nan':0.0,'EPI_ISL_234315|2012.836|wild.other|USA|H6N1|nan':0.0,'EPI_ISL_234309|2012.855|wild.other|USA|H6N1|nan':0.0,'EPI_ISL_234319|2012.855|wild.other|USA|H6N1|nan':0.0):0.000731560)0.906:0.002185489)0.960:0.003718062,(('EPI_ISL_137859|2010.707|wild.ans|Canada|H10N6|nan':0.000000006,'EPI_ISL_137848|2010.701|wild.ans|Canada|H10N7|nan':0.001464202)0.951:0.002201747,('EPI_ISL_216791|2009.874|wild.ans|USA|H1N1|nan':0.0,'EPI_ISL_216790|2009.874|wild.ans|USA|H1N1|nan':0.0):0.002202833)0.000:0.000000006)0.944:0.002215345)0.735:0.000723582,(('EPI_ISL_220017|2010.693|wild.ans|USA|H0N0|nan':0.000731035,'EPI_ISL_95420|2009.759|wild.ans|USA|H3N2|nan':0.002937253)0.000:0.000000006,('EPI_ISL_220034|2010.693|wild.ans|USA|H4N6|nan':0.002200218,('EPI_ISL_95423|2009.929|wild.ans|USA|H10N1|nan':0.003675505,(('EPI_ISL_133596|2010.627|wild.ans|USA|H3N2|3C.3a1':0.0,'EPI_ISL_133594|2010.627|wild.ans|USA|H3N2|3C.3a1':0.0,'EPI_ISL_133595|2010.627|wild.ans|USA|H3N2|3C.3a1':0.0,'EPI_ISL_133598|2010.633|wild.ans|USA|H3N2|nan':0.0):0.000000006,'EPI_ISL_158437|2011.786|wild.ans|USA|H1N2|nan':0.002936354)0.971:0.002199269)0.000:0.000000006)0.840:0.000730973)0.000:0.000000006)0.000:0.000000006,((('EPI_ISL_158487|2011.789|wild.ans|USA|H5N2|Am_nonGsGD':0.004419566,((('EPI_ISL_135019|2010.712|wild.ans|USA|H3N8|3C.2':0.000730959,('EPI_ISL_220184|2011.71|wild.ans|USA|H4N8|nan':0.003715184,('EPI_ISL_257136|2012.91|wild.ans|Guatemala|H14N3|nan':0.008842064,('EPI_ISL_257256|2012.749|wild.ans|USA|H10N7|nan':0.002392790,'EPI_ISL_257262|2012.803|wild.ans|USA|H4N6|nan':0.002036217)0.964:0.004481080)0.456:0.001600512)0.428:0.000000006)0.000:0.000000006,'EPI_ISL_220039|2010.693|wild.ans|USA|H3N8|nan':0.001465706)0.834:0.000730976,'EPI_ISL_141239|2009.94|wild.ans|USA|H11N9|nan':0.000731019)0.000:0.000000006)0.574:0.000000006,'EPI_ISL_141211|2009.682|wild.ans|USA|H12N5|nan':0.000730994)0.000:0.000000006,(('EPI_ISL_220051|2010.712|wild.ans|USA|H3N8|nan':0.000729050,('EPI_ISL_220167|2011.71|wild.ans|USA|H4N8|nan':0.0,'EPI_ISL_158525|2011.69|wild.ans|USA|H4N8|nan':0.0):0.002202858)0.775:0.000735432,('EPI_ISL_141208|2009.674|wild.ans|USA|H0N0|nan':0.001463968,'EPI_ISL_158523|2011.69|wild.ans|USA|H12N4|nan':0.003676720)0.000:0.000000006)0.000:0.000000006)0.000:0.000000006)0.000:0.000000006,('EPI_ISL_158534|2011.805|wild.ans|USA|H0N0|nan':0.000731140,(('EPI_ISL_220190|2011.71|wild.ans|USA|H0N0|nan':0.0,'EPI_ISL_220180|2011.71|wild.ans|USA|H0N0|nan':0.0):0.000000006,'EPI_ISL_158510|2011.937|wild.ans|USA|H4N6|nan':0.001464202)0.000:0.000000006)0.971:0.002943122)0.000:0.000000006)0.000:0.000000006)0.000:0.000000006,('EPI_ISL_220150|2010.71|wild.ans|USA|H4N8|nan':0.000731117,('EPI_ISL_206350|2009.784|wild.ans|USA|H7N3|nan':0.000730976,'EPI_ISL_220266|2009.704|wild.ans|USA|H6N1|nan':0.000730976)0.000:0.000000006)0.000:0.000000006)0.000:0.000000006)0.978:0.000000006)0.766:0.000000006)0.784:0.002889867)0.915:0.002902382,'EPI_ISL_95439|2009.792|wild.ans|USA|H0N0|3C.3a1':0.005331697)0.965:0.005331757)0.968:0.005239492,(('EPI_ISL_141321|2002.5|wild.ans|USA|H6N1|nan':0.000573892,('EPI_ISL_224871|2011.274|wild.ans|Colombia|H5N2|Am_nonGsGD':0.001546614,'EPI_ISL_224872|2011.279|wild.ans|Colombia|H5N2|Am_nonGsGD':0.001394484)1.000:0.026545550)0.923:0.002390608,(('EPI_ISL_64880|2005.923|wild.ans|USA|H4N6|nan':0.009019186,('EPI_ISL_99312|2005.567|wild.ans|Canada|H4N6|nan':0.001501129,(('EPI_ISL_85218|2007.353|unknow|USA|H4N8|nan':0.0,'EPI_ISL_84643|2007.353|wild.other|USA|H4N8|nan':0.0):0.000556833,('EPI_ISL_63519|2007.351|wild.other|USA|H4N8|nan':0.0,'EPI_ISL_63520|2007.351|wild.other|USA|H4N8|nan':0.0,'EPI_ISL_33931|2007.353|wild.other|USA|H4N8|nan':0.0):0.006845408)0.998:0.011446557)0.811:0.001354804)0.982:0.004561759,((((('EPI_ISL_94234|2008.795|wild.ans|USA|H11N2|nan':0.012101467,'EPI_ISL_82481|2005.616|wild.ans|USA|H6N8|nan':0.010896857)0.044:0.001046185,((('EPI_ISL_327565|2007.386|wild.other|USA|H12N5|nan':0.0,'EPI_ISL_327518|2007.389|wild.other|USA|H12N1|nan':0.0,'EPI_ISL_131466|2007.386|wild.other|USA|H0N0|nan':0.0,'EPI_ISL_327538|2007.389|wild.other|USA|H12N5|nan':0.0):0.000000006,'EPI_ISL_142339|2007.622|wild.other|USA|H12N1|nan':0.000731368)0.993:0.008090145,(('EPI_ISL_220037|2010.693|wild.ans|USA|H4N3|nan':0.002955255,'EPI_ISL_220031|2010.693|wild.ans|USA|H4N8|nan':0.002210963)0.990:0.005271872,('EPI_ISL_141141|2008.678|wild.ans|USA|H10N7|nan':0.007499609,(('EPI_ISL_63344|2007.83|wild.ans|USA|H6N5|nan':0.003674378,('EPI_ISL_83534|2007.819|wild.ans|USA|H6N1|nan':0.001463051,('EPI_ISL_83531|2007.69|wild.ans|USA|H6N2|nan':0.000000006,'EPI_ISL_83536|2007.819|wild.ans|USA|H6N1|nan':0.001463178)0.000:0.000000006)0.840:0.000730514)0.000:0.000000006,('EPI_ISL_135066|2011.825|wild.ans|USA|H11N2|nan':0.004425047,((('EPI_ISL_134927|2010.734|wild.ans|USA|H3N2|nan':0.004460567,'EPI_ISL_134919|2010.825|wild.ans|USA|H0N0|nan':0.004461401)0.758:0.000702641,(((('EPI_ISL_141234|2009.718|wild.ans|USA|H4N8|nan':0.001465838,'EPI_ISL_94970|2010.082|wild.ans|Guatemala|H5N3|Am_nonGsGD':0.000735676)0.796:0.000728768,'EPI_ISL_141241|2009.871|wild.ans|USA|H4N6|nan':0.001463689)0.000:0.000000006,(('EPI_ISL_94973|2010.082|wild.ans|Guatemala|H8N4|nan':0.002936256,'EPI_ISL_220042|2010.696|wild.ans|USA|H0N0|nan':0.002198993)0.000:0.000000006,'EPI_ISL_141222|2009.674|wild.ans|USA|H3N1|nan':0.001464073)0.000:0.000000006)1.000:0.000000006,('EPI_ISL_220045|2010.707|wild.ans|USA|H3N8|3C.3a1':0.002935903,('EPI_ISL_141212|2009.679|wild.ans|USA|H4N8|nan':0.001476371,'EPI_ISL_135009|2010.907|wild.ans|USA|H10N7|nan':0.005181167)0.163:0.000722513)0.000:0.000000006)0.000:0.000000006)0.981:0.003680555,(('EPI_ISL_278062|2008.948|wild.ans|Mexico|H11N3|nan':0.0,'EPI_ISL_278061|2008.948|wild.ans|Mexico|H6N1|nan':0.0):0.000000006,'EPI_ISL_278153|2009.025|wild.ans|Mexico|H6N5|nan':0.000730737)0.970:0.002199312)0.000:0.000000006)0.979:0.002198576)0.975:0.003748744)0.742:0.000607357)0.954:0.003999591)0.816:0.002746616)0.779:0.001087445,((('EPI_ISL_141125|2008.855|wild.ans|USA|H6N2|nan':0.005174035,((('EPI_ISL_79781|2006.5|wild.ans|USA|H5N2|Am_nonGsGD':0.005158977,'EPI_ISL_131742|2007.5|wild.ans|Canada|H3N8|nan':0.006654650)0.000:0.000000006,((('EPI_ISL_30032|2007.858|wild.ans|USA|H3N1|nan':0.005174555,(('EPI_ISL_19950|2007.918|wild.ans|USA|H3N3|nan':0.0,'EPI_ISL_94208|2007.918|wild.ans|USA|H3N5|nan':0.0,'EPI_ISL_22635|2007.918|wild.ans|USA|H3N5|nan':0.0,'EPI_ISL_22637|2007.926|wild.ans|USA|H3N5|nan':0.0):0.000000006,'EPI_ISL_30023|2007.915|wild.ans|USA|H8N4|nan':0.002198107)0.767:0.000734582)0.785:0.000728945,('EPI_ISL_82531|2007.592|wild.ans|USA|H1N1|nan':0.0,'EPI_ISL_82532|2007.592|wild.ans|USA|H1N1|nan':0.0):0.000000006)0.973:0.002934413,((((((('EPI_ISL_206349|2008.899|wild.ans|USA|H7N3|nan':0.009698281,('EPI_ISL_142346|2007.181|wild.other|USA|H9N1|nan':0.007409867,('EPI_ISL_95450|2009.849|wild.ans|USA|H0N0|3C.2':0.002224494,'EPI_ISL_141107|2008.694|wild.ans|USA|H3N6|3C.2':0.001454666)0.997:0.005954968)0.000:0.000000006)0.797:0.000726816,'EPI_ISL_79760|2006.5|wild.ans|USA|H5N2|Am_nonGsGD':0.000730467)0.000:0.000000006,('EPI_ISL_141102|2008.582|wild.ans|USA|H4N6|nan':0.003683332,(((('EPI_ISL_141126|2008.855|wild.ans|USA|H4N8|nan':0.002199283,('EPI_ISL_84961|2007.723|wild.ans|USA|H3N8|nan':0.000730927,'EPI_ISL_75713|2007.586|wild.ans|USA|H4N6|nan':0.000000006)0.000:0.000000006)0.432:0.000731611,(((('EPI_ISL_75700|2007.586|wild.ans|USA|H3N8|nan':0.0,'EPI_ISL_75705|2007.586|wild.ans|USA|H4N6|nan':0.0,'EPI_ISL_75691|2007.586|wild.ans|USA|H4N6|nan':0.0):0.000000006,'EPI_ISL_75698|2007.704|wild.ans|USA|H4N6|nan':0.001464125)0.000:0.000000006,('EPI_ISL_141251|2010.597|wild.other|USA|H0N0|nan':0.000731201,'EPI_ISL_141202|2009.589|wild.ans|USA|H4N6|nan':0.000000006)0.980:0.002936604)0.000:0.000000006,(('EPI_ISL_83530|2007.696|wild.ans|USA|H3N1|nan':0.000731023,('EPI_ISL_148104|2007.734|wild.ans|USA|H1N1|nan':0.000000006,'EPI_ISL_148099|2007.693|wild.ans|USA|H1N1|nan':0.002199723)0.919:0.001464236)0.000:0.000000006,('EPI_ISL_142466|2008.721|wild.ans|USA|H4N6|nan':0.003680551,('EPI_ISL_95392|2009.91|wild.ans|USA|H4N8|nan':0.005173485,'EPI_ISL_75699|2007.704|wild.ans|USA|H4N6|nan':0.001464071)0.000:0.000000006)0.997:0.000000006)1.000:0.000000006)0.000:0.000000006)0.888:0.000730938,((('EPI_ISL_141249|2010.512|wild.other|USA|H1N1|nan':0.0,'EPI_ISL_141248|2010.512|wild.other|USA|H1N1|nan':0.0):0.007402119,('EPI_ISL_141108|2008.675|wild.ans|USA|H0N0|3C.3a1':0.002964685,'EPI_ISL_141207|2009.682|wild.ans|USA|H3N8|3C.3a1':0.002969313)0.752:0.000712230)0.000:0.000000006,('EPI_ISL_83540|2007.841|wild.ans|USA|H11N9|nan':0.000000006,'EPI_ISL_134981|2010.753|wild.ans|USA|H4N2|nan':0.005913166)0.169:0.000730761)0.838:0.000730881)0.000:0.000000006,'EPI_ISL_63341|2007.636|wild.ans|Canada|H4N6|nan':0.001463942)0.000:0.000000006)0.947:0.002198301)0.000:0.000000006,((('EPI_ISL_131886|2007.674|wild.ans|Canada|H10N7|nan':0.003697512,(('EPI_ISL_99287|2007.386|wild.other|USA|H7N3|nan':0.0,'EPI_ISL_27591|2007.386|wild.other|USA|H7N3|nan':0.0,'EPI_ISL_27592|2007.386|wild.other|USA|H7N3|nan':0.0):0.000000006,'EPI_ISL_27590|2007.386|wild.other|USA|H7N3|nan':0.000000006)0.984:0.005873224)0.927:0.003039423,(((('EPI_ISL_158499|2011.934|wild.ans|USA|H11N9|nan':0.0,'EPI_ISL_158590|2012.044|wild.ans|USA|H11N9|nan':0.0):0.007372954,('EPI_ISL_141245|2009.942|wild.ans|USA|H3N8|3C.3a1':0.007447921,(('EPI_ISL_257114|2011.915|wild.ans|Guatemala|H1N3|nan':0.0,'EPI_ISL_243749|2011.86|wild.ans|Guatemala|H1N3|nan':0.0):0.001463169,('EPI_ISL_158528|2011.69|wild.ans|USA|H4N8|nan':0.000730586,'EPI_ISL_189537|2012.686|wild.ans|USA|H4N8|nan':0.001463524)0.000:0.000000006)0.982:0.004599185)0.887:0.002192223)0.872:0.001549178,(((('EPI_ISL_137512|2009.573|wild.ans|USA|H10N7|nan':0.0,'EPI_ISL_133756|2010.452|wild.ans|USA|H10N7|nan':0.0):0.000730402,('EPI_ISL_85089|2009.51|wild.ans|USA|H10N5|nan':0.000730283,('EPI_ISL_141916|2009.671|wild.ans|USA|H3N8|3C.2':0.000731222,(('EPI_ISL_137502|2009.573|wild.ans|USA|H10N7|nan':0.0,'EPI_ISL_141823|2009.586|wild.ans|USA|H4N6|nan':0.0,'EPI_ISL_141828|2009.597|wild.ans|USA|H4N6|nan':0.0):0.000000006,'EPI_ISL_141814|2009.586|wild.ans|USA|H4N6|nan':0.000730433)0.842:0.000730402)0.000:0.000000006)0.000:0.000000006)1.000:0.009670907,('EPI_ISL_63575|2007.926|wild.ans|USA|H8N4|nan':0.001463973,'EPI_ISL_139415|2008.38|wild.ans|USA|H11N9|nan':0.003678187)0.000:0.000000006)0.979:0.002937861,('EPI_ISL_141090|2008.667|wild.ans|USA|H3N8|3C.2':0.004414493,(('EPI_ISL_141204|2009.679|wild.ans|USA|H6N1|nan':0.002948143,'EPI_ISL_230096|2010.882|wild.ans|Guatemala|H5N3|Am_nonGsGD':0.009815970)0.917:0.002977484,('EPI_ISL_125802|2010.904|wild.ans|USA|H11N0|nan':0.005991014,'EPI_ISL_206345|2009.962|wild.ans|USA|H7N3|nan':0.006741318)0.849:0.001423237)0.789:0.001468549)0.000:0.000000006)0.798:0.000732614)0.791:0.000731777,('EPI_ISL_119132|2009.633|wild.ans|Canada|H2N9|nan':0.009855262,'EPI_ISL_75693|2007.707|wild.ans|USA|H4N6|nan':0.006128494)0.711:0.000583736)0.000:0.000000006)0.834:0.000730935,'EPI_ISL_141328|2006.5|wild.ans|USA|H4N8|nan':0.000000006)0.000:0.000000006)0.000:0.000000006,(('EPI_ISL_90463|2007.707|wild.ans|USA|H4N8|nan':0.000728378,('EPI_ISL_85170|2009.027|wild.ans|USA|H10N6|nan':0.002947677,('EPI_ISL_208139|2011.605|wild.ans|USA|H4N6|nan':0.000729070,'EPI_ISL_208186|2011.668|wild.ans|USA|H4N6|nan':0.000735652)0.943:0.002968588)0.924:0.002227423)0.869:0.001472087,(('EPI_ISL_94220|2007.934|wild.ans|USA|H10N7|nan':0.002934298,(('EPI_ISL_25501|2007.937|wild.ans|USA|H8N4|nan':0.003680866,('EPI_ISL_94209|2007.858|wild.ans|USA|H10N7|nan':0.002199266,'EPI_ISL_94190|2007.841|wild.ans|USA|H10N7|nan':0.001463929)0.000:0.000000006)0.851:0.000730704,'EPI_ISL_94198|2007.918|wild.ans|USA|H5N7|Am_nonGsGD':0.000730818)0.000:0.000000006)0.976:0.002198398,('EPI_ISL_133770|2010.499|wild.ans|USA|H9N2|nan':0.005199022,(('EPI_ISL_85266|2008.609|wild.ans|USA|H3N8|nan':0.0,'EPI_ISL_85136|2008.702|wild.ans|USA|H3N8|nan':0.0):0.001478695,'EPI_ISL_206358|2009.038|wild.ans|USA|H7N3|nan':0.005934680)0.746:0.000701528)0.956:0.002965864)0.000:0.000000006)0.952:0.001463258)0.847:0.000730582,'EPI_ISL_190084|2012.085|Dom.ans|USA|H11N9|nan':0.000000006)0.000:0.000000006,('EPI_ISL_84953|2007.707|wild.ans|USA|H4N8|nan':0.001460734,'EPI_ISL_146043|2007.712|wild.ans|USA|H1N1|nan':0.002218742)0.953:0.002945501)0.844:0.000730582)0.000:0.000000006)0.000:0.000000006,('EPI_ISL_134953|2010.849|wild.ans|USA|H0N0|nan':0.002250193,'EPI_ISL_220173|2011.707|wild.ans|USA|H4N2|nan':0.005907385)0.992:0.006684544)0.742:0.000723248)0.888:0.001489058,'EPI_ISL_378379|2006.803|wild.ans|USA|H11N9|nan':0.003684890)0.758:0.000723528,'EPI_ISL_138050|2004.503|wild.ans|Canada|H0N0|nan':0.002934621)0.000:0.000000006)0.889:0.000730421,('EPI_ISL_7023|2005.5|wild.ans|USA|H6N8|nan':0.000000006,'EPI_ISL_216627|2006.041|wild.ans|USA|H6N8|nan':0.003672441)1.000:0.008164571)0.000:0.000000006,(('EPI_ISL_146091|2004.587|wild.ans|Canada|H1N1|nan':0.0,'EPI_ISL_137886|2004.503|wild.ans|Canada|H1N1|nan':0.0):0.001462617,'EPI_ISL_99311|2005.605|wild.ans|Canada|H3N8|3C.3a1':0.005909343)0.747:0.000736029)0.876:0.001458869)0.914:0.002216622)0.491:0.001390785)0.736:0.000579404,('EPI_ISL_506076|2007.175|wild.ans|Korea|H3N8|nan':0.002979740,('EPI_ISL_301017|2005.5|Dom.ans|Japan|H4N6|nan':0.002966243,'EPI_ISL_643|2006.5|Dom.ans|Japan|H6N1|nan':0.005203356)0.745:0.000684067)0.992:0.005488171)0.988:0.007219645,'EPI_ISL_397892|2003.384|wild.other|USA|H9N2|nan':0.026521938)0.295:0.000464062,('EPI_ISL_99343|2001.595|wild.ans|Canada|H3N8|nan':0.000000006,'EPI_ISL_8826|2001.595|wild.ans|Canada|H3N8|nan':0.000730690)0.994:0.008669702)0.970:0.005480235,((((((('EPI_ISL_99385|1998.592|wild.ans|Canada|H3N8|nan':0.0,'EPI_ISL_99386|1998.592|wild.ans|Canada|H3N8|nan':0.0):0.000742971,'EPI_ISL_99340|2002.622|wild.ans|USA|H3N6|3C.2':0.004422263)0.962:0.002934593,((('EPI_ISL_85055|2006.6|wild.ans|USA|H0N0|nan':0.001405360,'EPI_ISL_85056|2006.6|wild.ans|USA|H10N8|nan':0.000794713)0.947:0.003809294,('EPI_ISL_99292|2006.603|wild.ans|Canada|H0N0|nan':0.002995051,('EPI_ISL_99290|2006.603|wild.ans|Canada|H3N8|nan':0.001463719,(('EPI_ISL_99299|2006.603|wild.ans|Canada|H0N0|nan':0.0,'EPI_ISL_99296|2006.603|wild.ans|Canada|H3N8|nan':0.0,'EPI_ISL_99300|2006.603|wild.ans|Canada|H3N8|nan':0.0,'EPI_ISL_99297|2006.603|wild.ans|Canada|H3N8|nan':0.0):0.000730834,('EPI_ISL_99301|2006.603|wild.ans|Canada|H3N8|nan':0.0,'EPI_ISL_99298|2006.603|wild.ans|Canada|H3N8|nan':0.0):0.000000006)0.000:0.000000006)0.729:0.000686398)0.747:0.000646491)0.999:0.010909441,('EPI_ISL_6996|2005.5|wild.ans|USA|H4N6|nan':0.010698053,(('EPI_ISL_141218|2009.699|wild.ans|USA|H4N8|nan':0.000000006,('EPI_ISL_141237|2009.868|wild.ans|USA|H3N8|nan':0.000732419,'EPI_ISL_141232|2009.715|wild.ans|USA|H3N9|nan':0.000733160)0.813:0.000732649)0.999:0.004419658,('EPI_ISL_189676|2009.696|wild.ans|USA|H7N9|nan':0.007412414,('EPI_ISL_22632|2007.918|wild.ans|USA|H3N7|nan':0.002199978,'EPI_ISL_19946|2007.822|wild.ans|USA|H6N2|nan':0.000000006)0.897:0.001463597)0.000:0.000000006)0.993:0.007458974)0.989:0.007904692)0.691:0.000453815)0.000:0.000000006,((('EPI_ISL_8860|2001.567|wild.ans|Canada|H4N8|nan':0.002198071,('EPI_ISL_82492|2006.638|wild.ans|USA|H3N8|nan':0.004427876,'EPI_ISL_82521|2007.622|wild.ans|USA|H3N8|3C.3a1':0.003737506)1.000:0.011321303)0.000:0.000000006,(('EPI_ISL_6944|2002.63|wild.ans|USA|H4N2|nan':0.0,'EPI_ISL_6943|2002.63|wild.ans|USA|H4N6|nan':0.0,'EPI_ISL_6942|2002.63|wild.ans|USA|H4N6|nan':0.0):0.005207372,('EPI_ISL_82505|2006.849|wild.ans|USA|H7N3|nan':0.006168510,('EPI_ISL_64889|2005.633|wild.ans|USA|H4N6|nan':0.002393226,'EPI_ISL_66121|2006.016|wild.ans|USA|H1N3|nan':0.004981782)0.404:0.000709861)0.997:0.008051870)0.740:0.000707562)0.935:0.001463390,(('EPI_ISL_131443|1999.589|wild.ans|Canada|H11N9|nan':0.0,'EPI_ISL_131444|1999.589|wild.ans|Canada|H11N6|nan':0.0):0.002940165,('EPI_ISL_99509|2001.597|wild.ans|Canada|H4N6|nan':0.000739396,'EPI_ISL_99344|2001.57|wild.ans|Canada|H4N6|nan':0.000725289)0.997:0.005910829)0.000:0.000000006)0.919:0.001464734)0.997:0.005943882,((((((('EPI_ISL_376287|2017.915|wild.ans|USA|H6N1|nan':0.076116252,(((((('EPI_ISL_119109|1984.604|wild.ans|Canada|H2N3|nan':0.0,'EPI_ISL_8713|1984.634|wild.ans|Canada|H2N5|nan':0.0):0.012760103,'EPI_ISL_8748|1979.638|wild.ans|Canada|H6N9|nan':0.000760240)0.779:0.000713852,(((('EPI_ISL_141298|1987.5|wild.ans|USA|H2N3|nan':0.005302310,'EPI_ISL_141297|1986.5|wild.ans|USA|H4N8|nan':0.005907959)0.945:0.003740209,('EPI_ISL_692|1993.5|wild.other|USA|H7N1|nan':0.011429640,('EPI_ISL_131380|1994.603|wild.ans|Canada|H6N8|nan':0.001470942,('EPI_ISL_138091|1996.366|wild.other|USA|H10N9|nan':0.004441019,('EPI_ISL_131420|1996.65|wild.ans|Canada|H11N9|nan':0.007923142,(('EPI_ISL_138099|1996.65|wild.ans|Canada|H0N0|nan':0.0,'EPI_ISL_146036|1996.65|wild.ans|Canada|H1N1|nan':0.0):0.007955575,'EPI_ISL_99244|2003.6|wild.ans|Canada|H3N3|nan':0.010738300)0.843:0.001470002)0.942:0.003262344)0.908:0.002193314)0.850:0.002095768)0.943:0.003749569)0.999:0.008625939,'EPI_ISL_8847|1985.652|wild.ans|Canada|H4N6|nan':0.012966461)0.775:0.001283843,(('EPI_ISL_189654|1981.636|wild.ans|Canada|H7N3|nan':0.006709428,(((('EPI_ISL_8831|1977.652|wild.ans|Canada|H4N6|nan':0.002198065,('EPI_ISL_8793|1977.584|wild.ans|Canada|H1N6|nan':0.000730615,'EPI_ISL_8829|1977.603|wild.ans|Canada|H4N6|nan':0.000731287)0.000:0.000000006)0.986:0.004443558,(('EPI_ISL_8863|1977.655|wild.ans|Canada|H4N1|nan':0.000730632,'EPI_ISL_8810|1977.638|wild.ans|Canada|H1N1|nan':0.000000006)0.972:0.003686777,((((('EPI_ISL_8869|1977.666|wild.ans|Canada|H7N3|nan':0.003731692,'EPI_ISL_8797|1979.622|wild.ans|Canada|H1N1|nan':0.006721558)0.760:0.000684691,'EPI_ISL_4437|1977.671|wild.ans|Canada|H2N9|nan':0.002933727)0.000:0.000000006,('EPI_ISL_8747|1979.614|wild.ans|Canada|H3N6|3C.2':0.006649075,'EPI_ISL_1798|1979.597|wild.ans|Canada|H8N4|nan':0.008148497)0.000:0.000000006)0.000:0.000000006,(((((('EPI_ISL_99527|1990.397|wild.other|USA|H3N6|nan':0.005913425,'EPI_ISL_8876|1989.315|wild.other|USA|H7N7|nan':0.000000006)0.962:0.004639757,((('EPI_ISL_5850|1995.5|Dom.gal|USA|H2N2|nan':0.0,'EPI_ISL_118848|1994.778|Dom.gal|USA|H2N2|nan':0.0):0.006280490,(((('EPI_ISL_118877|1994.91|wild.gal|USA|H2N2|nan':0.000731687,('EPI_ISL_118850|1994.849|wild.gal|USA|H0N0|nan':0.000000006,('EPI_ISL_118769|1994.879|Dom.ans|USA|H0N0|nan':0.001465488,('EPI_ISL_118928|1995.03|Dom.gal|USA|H2N2|nan':0.000731646,('EPI_ISL_1199|1995.5|wild.gal|USA|H2N2|nan':0.000731618,'EPI_ISL_118881|1995.047|wild.gal|USA|H2N2|nan':0.000000006)0.000:0.000000006)0.930:0.001465452)0.759:0.000000006)0.000:0.000000006)0.942:0.002210618,('EPI_ISL_118880|1995.033|Dom.gal|USA|H2N2|nan':0.000000006,('EPI_ISL_118876|1994.814|Dom.gal|USA|H2N2|nan':0.002939898,'EPI_ISL_118851|1995.049|wild.gal|USA|H2N2|nan':0.003681490)0.000:0.000000006)0.776:0.000729116)0.874:0.001471844,((('EPI_ISL_3434|1999.5|Dom.gal|USA|H7N2|nan':0.008285883,'EPI_ISL_1089|1997.5|Dom.gal|USA|H7N2|nan':0.006037317)0.696:0.000658853,(('EPI_ISL_22568|1997.5|Dom.gal|USA|H7N2|nan':0.000743939,('EPI_ISL_3409|2002.5|Dom.gal|USA|H7N2|nan':0.001479022,('EPI_ISL_1090|1997.5|Dom.gal|USA|H7N2|nan':0.001473470,'EPI_ISL_1091|1998.5|Dom.gal|USA|H7N2|nan':0.000728848)0.854:0.001472197)0.961:0.003705874)0.757:0.000715324,(('EPI_ISL_3400|2001.5|Dom.gal|USA|H7N2|nan':0.005236327,(('EPI_ISL_22547|2004.5|Dom.gal|USA|H7N2|nan':0.011980047,('EPI_ISL_3393|2001.5|Dom.gal|USA|H7N2|nan':0.001468301,('EPI_ISL_3386|2001.5|unknow|USA|H7N2|nan':0.0,'EPI_ISL_262474|2002.5|Dom.gal|USA|H7N2|nan':0.0):0.002202072)0.000:0.000000006)0.975:0.004442356,((('EPI_ISL_28122|2005.532|Dom.gal|USA|H7N2|nan':0.000000006,('EPI_ISL_24793|2005.532|Dom.ans|USA|H7N2|nan':0.000000006,('EPI_ISL_25612|2005.775|Dom.gal|USA|H7N2|nan':0.0,'EPI_ISL_24806|2005.775|Dom.gal|USA|H7N2|nan':0.0):0.000732910)0.750:0.000000006)0.968:0.003735179,(('EPI_ISL_22991|2005.17|Dom.gal|USA|H7N2|nan':0.000732935,(('EPI_ISL_16423|2005.17|Dom.gal|USA|H7N2|nan':0.0,'EPI_ISL_16402|2005.17|Dom.gal|USA|H7N2|nan':0.0):0.003724757,('EPI_ISL_20842|2005.17|Dom.ans|USA|H7N2|nan':0.0,'EPI_ISL_22992|2005.17|Dom.gal|USA|H7N2|nan':0.0,'EPI_ISL_19125|2005.17|wild.gal|USA|H7N2|nan':0.0):0.001467626)0.000:0.000000006)0.880:0.001470285,('EPI_ISL_19116|2005.167|wild.gal|USA|H7N2|nan':0.000000006,(('EPI_ISL_20847|2005.222|Dom.ans|USA|H7N2|nan':0.0,'EPI_ISL_20846|2005.222|Dom.gal|USA|H7N2|nan':0.0,'EPI_ISL_20844|2005.222|Dom.gal|USA|H7N2|nan':0.0,'EPI_ISL_16407|2005.222|Dom.gal|USA|H7N2|nan':0.0,'EPI_ISL_19126|2005.222|Dom.gal|USA|H7N2|nan':0.0,'EPI_ISL_20845|2005.222|Dom.gal|USA|H7N2|nan':0.0,'EPI_ISL_16408|2005.222|Dom.gal|USA|H7N2|nan':0.0):0.000000006,'EPI_ISL_23002|2005.564|Dom.gal|USA|H7N2|nan':0.002203893)0.951:0.002204169)0.908:0.001472334)0.754:0.000704150)0.988:0.006730680,((((('EPI_ISL_24799|2005.644|Dom.gal|USA|H7N2|nan':0.003682431,(('EPI_ISL_22983|2006.564|wild.gal|USA|H7N2|nan':0.001465963,('EPI_ISL_8055|2006.5|Dom.gal|USA|H7N2|nan':0.000731885,'EPI_ISL_8062|2006.5|wild.gal|USA|H7N2|nan':0.000000006)0.000:0.000000006)0.889:0.001469621,('EPI_ISL_8060|2006.5|Dom.gal|USA|H7N2|nan':0.002210917,'EPI_ISL_8059|2006.5|wild.gal|USA|H7N2|nan':0.000728751)0.872:0.001475617)0.933:0.002214169)0.000:0.000000006,'EPI_ISL_24786|2005.395|Dom.gal|USA|H7N2|nan':0.000732126)0.000:0.000000006,('EPI_ISL_28115|2005.548|Dom.ans|USA|H7N2|nan':0.0,'EPI_ISL_23000|2005.548|Dom.ans|USA|H7N2|nan':0.0,'EPI_ISL_22998|2005.548|Dom.gal|USA|H7N2|nan':0.0,'EPI_ISL_24794|2005.548|Dom.gal|USA|H7N2|nan':0.0,'EPI_ISL_28117|2005.548|Dom.gal|USA|H7N2|nan':0.0,'EPI_ISL_25605|2005.548|wild.gal|USA|H7N2|nan':0.0):0.000731984)0.943:0.002953064,(('EPI_ISL_25609|2005.085|wild.gal|USA|H7N2|nan':0.000000006,(('EPI_ISL_24800|2005.085|Dom.ans|USA|H7N2|nan':0.0,'EPI_ISL_7175|2005.088|wild.gal|USA|H7N2|nan':0.0):0.000731936,'EPI_ISL_25608|2005.085|Dom.gal|USA|H7N2|nan':0.000000006)0.739:0.000000055)0.895:0.001466081,((('EPI_ISL_22984|2005.488|Dom.gal|USA|H7N2|nan':0.0,'EPI_ISL_25616|2006.129|Dom.gal|USA|H7N2|nan':0.0):0.002207707,(('EPI_ISL_8066|2006.5|Dom.gal|USA|H7N2|nan':0.000000006,'EPI_ISL_16416|2006.564|Dom.gal|USA|H7N2|nan':0.000732402)0.918:0.000732979,(('EPI_ISL_8051|2005.5|unknown|USA|H7N2|nan':0.0,'EPI_ISL_25615|2006.14|Dom.ans|USA|H7N2|nan':0.0,'EPI_ISL_64331|2006.14|Dom.gal|USA|H7N2|nan':0.0,'EPI_ISL_24808|2006.14|Dom.gal|USA|H7N2|nan':0.0,'EPI_ISL_25613|2006.14|Dom.gal|USA|H7N2|nan':0.0,'EPI_ISL_24807|2006.14|Dom.gal|USA|H7N2|nan':0.0):0.000000006,('EPI_ISL_22978|2005.5|Dom.gal|USA|H7N2|nan':0.000732467,'EPI_ISL_25614|2006.14|wild.gal|USA|H7N2|nan':0.000732365)0.745:0.000000006)0.000:0.000000006)0.798:0.000734113)0.882:0.001467747,(((('EPI_ISL_19123|2005.17|Dom.ans|USA|H7N2|nan':0.0,'EPI_ISL_16401|2005.17|wild.gal|USA|H7N2|nan':0.0):0.000732131,'EPI_ISL_19119|2005.17|wild.gal|USA|H7N2|nan':0.000000006)0.984:0.003547206,'EPI_ISL_19124|2005.17|Dom.gal|USA|H7N2|nan':0.000000006)0.919:0.000877829,'EPI_ISL_19122|2005.17|Dom.gal|USA|H7N2|nan':0.000000006)0.000:0.000000006)0.780:0.000736193)0.742:0.000731803)1.000:0.012013317,('EPI_ISL_64834|2005.088|Dom.gal|USA|H7N2|nan':0.012076272,(('EPI_ISL_22989|2005.485|Dom.ans|USA|H7N2|nan':0.0,'EPI_ISL_19114|2005.485|Dom.gal|USA|H7N2|nan':0.0,'EPI_ISL_20840|2005.485|Dom.gal|USA|H7N2|nan':0.0,'EPI_ISL_20839|2005.485|Dom.gal|USA|H7N2|nan':0.0,'EPI_ISL_19115|2005.485|Dom.gal|USA|H7N2|nan':0.0,'EPI_ISL_22988|2005.485|wild.gal|USA|H7N2|nan':0.0):0.003050730,(('EPI_ISL_19128|2005.225|Dom.gal|USA|H7N2|nan':0.000000006,'EPI_ISL_20849|2005.225|wild.gal|USA|H7N2|nan':0.000731829)1.000:0.007373024,('EPI_ISL_19131|2005.282|Dom.gal|USA|H7N2|nan':0.000731814,((('EPI_ISL_7184|2005.162|Dom.ans|USA|H7N2|nan':0.0,'EPI_ISL_20851|2005.26|Dom.gal|USA|H7N2|nan':0.0,'EPI_ISL_7504|2005.162|Dom.gal|USA|H7N2|nan':0.0,'EPI_ISL_19130|2005.26|wild.gal|USA|H7N2|nan':0.0):0.000000006,'EPI_ISL_24798|2005.63|wild.gal|USA|H7N2|nan':0.002202171)0.844:0.000731995,(('EPI_ISL_24796|2005.485|Dom.ans|USA|H7N2|nan':0.0,'EPI_ISL_24795|2005.485|Dom.ans|USA|H7N2|nan':0.0,'EPI_ISL_22986|2005.082|Dom.gal|USA|H7N2|nan':0.0,'EPI_ISL_22987|2005.082|Dom.gal|USA|H7N2|nan':0.0):0.000000006,'EPI_ISL_28118|2005.485|wild.gal|USA|H7N2|nan':0.001465400)0.948:0.002206917)0.000:0.000000006)0.928:0.002318365)0.319:0.000684579)0.994:0.006636296)0.000:0.000000006)0.533:0.000734748)0.999:0.007596694)0.880:0.002230444)0.837:0.002096121,'EPI_ISL_3406|2000.5|Dom.gal|USA|H7N2|nan':0.008335465)0.992:0.007634617)0.748:0.000745531)0.860:0.001442986,'EPI_ISL_3404|1999.5|Dom.gal|USA|H7N2|nan':0.005213728)0.921:0.002244385)0.000:0.000000006,'EPI_ISL_118879|1995.047|Dom.gal|USA|H2N2|nan':0.002202068)0.967:0.005703388)0.999:0.014720219,('EPI_ISL_99457|1991.605|wild.ans|Canada|H3N8|nan':0.000735564,('EPI_ISL_99523|1991.605|wild.ans|Canada|H0N0|nan':0.000000006,'EPI_ISL_99455|1991.605|wild.ans|Canada|H3N8|nan':0.000731320)0.737:0.000729699)0.987:0.007536852)0.909:0.003845939)1.000:0.011381223,('EPI_ISL_5848|1985.041|wild.ans|USA|H11N9|nan':0.003710954,('EPI_ISL_5795|1987.589|wild.ans|Canada|H8N4|nan':0.011291373,('EPI_ISL_99478|1986.619|wild.ans|Canada|H4N6|nan':0.001477466,'EPI_ISL_8875|1988.413|wild.other|USA|H7N7|nan':0.008974439)0.815:0.001382682)0.948:0.003068137)0.724:0.000577824)0.953:0.003818018,(('EPI_ISL_119099|1979.603|wild.ans|Canada|H2N3|nan':0.006647862,'EPI_ISL_189716|1978.597|wild.ans|Canada|H3N8|nan':0.001463160)0.000:0.000000006,(('EPI_ISL_99477|1986.633|wild.ans|Canada|H4N6|nan':0.004476148,('EPI_ISL_99464|1991.603|wild.ans|Canada|H3N8|nan':0.001501225,('EPI_ISL_13595|2004.5|Dom.gal|USA|H6N2|nan':0.036622544,(('EPI_ISL_141320|2002.5|wild.ans|USA|H0N0|nan':0.002959851,'EPI_ISL_397926|2002.348|wild.other|USA|H12N5|nan':0.001460025)1.000:0.020839874,('EPI_ISL_99524|1991.605|wild.ans|Canada|H0N0|3C.2':0.000729768,('EPI_ISL_99456|1991.605|wild.ans|Canada|H3N8|3C.2':0.0,'EPI_ISL_99454|1991.605|wild.ans|Canada|H3N8|3C.2':0.0):0.000000006)0.793:0.001414899)0.881:0.002521468)0.016:0.000462410)0.990:0.006001969)0.824:0.001429989,(('EPI_ISL_99476|1986.649|wild.ans|Canada|H3N8|3C.2':0.004439986,('EPI_ISL_8821|1985.638|wild.ans|Canada|H3N8|3C.2':0.002204519,'EPI_ISL_99474|1989.584|wild.ans|Canada|H3N8|3C.2':0.004447451)0.941:0.002965555)0.869:0.001469341,('EPI_ISL_99475|1986.649|wild.ans|Canada|H3N8|nan':0.006656216,('EPI_ISL_8802|1988.672|wild.ans|Canada|H1N1|nan':0.008910245,(('EPI_ISL_21004|1986.811|wild.ans|USA|H8N2|nan':0.0,'EPI_ISL_68972|1986.5|wild.ans|USA|H6N2|nan':0.0):0.010737466,('EPI_ISL_99461|1991.603|wild.ans|Canada|H3N8|nan':0.0,'EPI_ISL_99459|1991.603|wild.ans|Canada|H3N8|nan':0.0,'EPI_ISL_99460|1991.603|wild.ans|Canada|H3N8|nan':0.0):0.014696156)0.911:0.003514643)0.000:0.000000006)0.818:0.000728993)0.000:0.000000006)0.995:0.004410584)0.000:0.000000006)0.028:0.000686679,'EPI_ISL_13598|1992.5|Dom.gal|USA|H5N2|Am_nonGsGD':0.008237309)0.915:0.002245598,('EPI_ISL_119103|1980.596|wild.ans|Canada|H2N3|nan':0.009988514,((('EPI_ISL_6229|1987.797|Dom.ans|USA|H6N2|nan':0.0,'EPI_ISL_6145|1987.797|wild.ans|USA|H6N2|nan':0.0):0.000762596,'EPI_ISL_6230|1987.797|wild.ans|USA|H6N2|nan':0.002176093)1.000:0.022891045,(('EPI_ISL_8894|1984.579|wild.ans|Canada|H10N6|nan':0.006675193,('EPI_ISL_22575|1982.5|Dom.gal|USA|H5N2|Am_nonGsGD':0.006717388,('EPI_ISL_5779|1985.627|wild.ans|Canada|H3N6|nan':0.003720647,('EPI_ISL_5803|1983.597|wild.ans|Canada|H11N9|nan':0.000000006,'EPI_ISL_8904|1983.641|wild.ans|Canada|H11N3|nan':0.000731027)0.950:0.002953199)0.933:0.002227926)0.734:0.000710004)0.743:0.000857907,((((('EPI_ISL_119128|1988.672|wild.ans|Canada|H2N3|nan':0.001438761,'EPI_ISL_138041|1990.652|wild.ans|Canada|H0N0|nan':0.010538241)0.969:0.004472039,((('EPI_ISL_142348|1987.5|wild.ans|USA|H10N2|nan':0.006870818,'EPI_ISL_7038|1986.849|Dom.ans|USA|H11N9|nan':0.004505495)0.748:0.000654329,('EPI_ISL_99479|1988.702|wild.ans|Canada|H3N8|3C.2':0.000734428,'EPI_ISL_8883|1988.672|wild.ans|Canada|H9N2|nan':0.000730161)0.993:0.005180141)0.000:0.000000006,('EPI_ISL_8712|1985.405|wild.other|USA|H2N9|nan':0.005243467,('EPI_ISL_5560|1989.797|wild.ans|USA|H4N2|nan':0.002942377,'EPI_ISL_6993|1990.5|wild.ans|USA|H4N6|nan':0.008250100)0.992:0.006015361)0.747:0.000686959)0.000:0.000000006)0.986:0.003693631,(('EPI_ISL_68943|1986.5|Dom.ans|USA|H8N4|nan':0.006005677,'EPI_ISL_22563|1987.5|Dom.gal|USA|H5N2|Am_nonGsGD':0.008259716)0.968:0.004473162,(('EPI_ISL_31540|1983.5|Dom.gal|Canada|H5N1|Am_nonGsGD':0.004416726,('EPI_ISL_6234|1986.816|wild.ans|USA|H6N2|nan':0.005577497,('EPI_ISL_7041|1986.5|wild.ans|USA|H11N9|nan':0.004878763,('EPI_ISL_138058|1987.378|wild.other|USA|H10N5|nan':0.000729790,'EPI_ISL_138061|1987.381|wild.other|USA|H10N7|nan':0.000734466)1.000:0.008652966)0.155:0.000662980)0.927:0.002584073)0.000:0.000000006,'EPI_ISL_27588|1982.5|wild.ans|USA|H5N2|Am_nonGsGD':0.000000006)0.783:0.000729380)0.761:0.000732087)0.860:0.001475368,('EPI_ISL_6503|1986.847|Dom.ans|USA|H11N1|nan':0.017440453,(('EPI_ISL_119110|1984.634|wild.ans|Canada|H2N3|nan':0.004410582,('EPI_ISL_8758|1985.614|wild.ans|Canada|H6N3|nan':0.009896494,'EPI_ISL_99492|1987.614|wild.ans|Canada|H3N8|3C.2':0.008376311)0.448:0.001312706)0.000:0.000000006,('EPI_ISL_119119|1984.634|wild.ans|Canada|H2N3|nan':0.000719574,'EPI_ISL_189649|1985.619|wild.ans|Canada|H7N3|nan':0.006682803)0.926:0.002223639)0.767:0.000686156)0.868:0.001525395)0.947:0.002986926,(('EPI_ISL_6933|1986.8|wild.ans|USA|H3N2|nan':0.007405560,(((((('EPI_ISL_5346|1987.797|wild.ans|USA|H4N2|nan':0.0,'EPI_ISL_6443|1987.797|wild.ans|USA|H1N9|nan':0.0):0.000000006,('EPI_ISL_22565|1993.5|Dom.gal|USA|H5N2|Am_nonGsGD':0.000731906,('EPI_ISL_22561|1993.5|Dom.gal|USA|H5N2|Am_nonGsGD':0.000732315,'EPI_ISL_22576|1993.5|Dom.gal|USA|H5N2|Am_nonGsGD':0.000000006)0.000:0.000000006)1.000:0.019078088)0.852:0.000731201,('EPI_ISL_5559|1987.797|wild.ans|USA|H4N6|nan':0.002199430,'EPI_ISL_7069|1987.5|wild.ans|USA|H11N9|nan':0.002938242)0.495:0.000000006)0.000:0.000000006,'EPI_ISL_6514|1987.5|wild.ans|USA|H12N5|nan':0.002202176)0.999:0.008165610,('EPI_ISL_99483|1988.413|wild.other|USA|H4N6|nan':0.001490333,('EPI_ISL_99489|1988.369|wild.other|USA|H4N6|nan':0.0,'EPI_ISL_99487|1988.374|wild.other|USA|H4N6|nan':0.0,'EPI_ISL_8848|1988.369|wild.other|USA|H4N6|nan':0.0,'EPI_ISL_99488|1988.369|wild.other|USA|H4N6|nan':0.0):0.000709913)1.000:0.012788052)0.000:0.000000006,'EPI_ISL_119108|1984.68|wild.ans|USA|H2N6|nan':0.004420856)0.797:0.000734797)0.743:0.000000006,('EPI_ISL_131322|1987.381|wild.other|USA|H11N1|nan':0.005952195,(('EPI_ISL_6992|1989.5|wild.ans|USA|H6N8|nan':0.000730603,('EPI_ISL_6949|1989.797|wild.ans|USA|H6N2|nan':0.000730591,'EPI_ISL_6361|1989.797|wild.ans|USA|H6N8|nan':0.000730524)0.000:0.000000006)0.992:0.005200408,('EPI_ISL_6418|1986.5|wild.ans|USA|H11N2|nan':0.002198430,'EPI_ISL_5853|1986.756|wild.ans|USA|H4N9|nan':0.000000006)0.728:0.000704039)0.988:0.004509418)0.775:0.000693838)0.827:0.002952498)0.877:0.002100494)0.788:0.002691881)0.991:0.008939906)0.703:0.000445340)0.000:0.000000006)0.000:0.000000006,('EPI_ISL_8872|1980.593|wild.ans|Canada|H3N8|3C.2':0.003698160,'EPI_ISL_8836|1978.605|wild.ans|Canada|H4N2|nan':0.004456758)0.744:0.000712009)0.778:0.000732607)0.751:0.000725155)0.789:0.000737302,('EPI_ISL_8729|1978.597|wild.ans|Canada|H6N5|nan':0.011960935,(('EPI_ISL_8794|1977.6|wild.ans|Canada|H1N1|nan':0.003905741,('EPI_ISL_8780|1977.663|wild.ans|Canada|H11N9|nan':0.002521359,('EPI_ISL_5852|1982.915|wild.ans|USA|H5N2|Am_nonGsGD':0.009469961,('EPI_ISL_5844|1980.828|Dom.gal|USA|H7N3|nan':0.000758947,'EPI_ISL_68992|1982.5|Dom.gal|USA|H7N3|nan':0.001438697)1.000:0.011846311)0.891:0.002882225)0.901:0.003208761)0.981:0.005206610,(('EPI_ISL_379554|1976.582|Dom.ans|Canada|H4N1|nan':0.0,'EPI_ISL_132841|1976.5|Dom.ans|Canada|H1N1|nan':0.0,'EPI_ISL_69871|1976.5|Dom.ans|Canada|H1N1|nan':0.0):0.003002183,'EPI_ISL_4444|1977.66|wild.ans|Canada|H4N3|nan':0.009014119)0.909:0.003526556)0.672:0.000954977)0.000:0.000000006)0.757:0.000727052,('EPI_ISL_237951|1983.5|wild.ans|Japan|H5N3|Am_nonGsGD':0.008984654,('EPI_ISL_99451|1992.645|wild.ans|Canada|H0N0|nan':0.012024439,(('EPI_ISL_174508|1985.162|Dom.gal|USA|H5N2|Am_nonGsGD':0.000000006,'EPI_ISL_22564|2000.5|Dom.gal|USA|H5N2|Am_nonGsGD':0.000731020)0.977:0.005174404,('EPI_ISL_5831|1980.634|unknown|USA|H7N3|nan':0.002947111,'EPI_ISL_8950|1980.5|Dom.ans|USA|H9N2|nan':0.002215316)0.923:0.002250555)0.884:0.002253955)0.827:0.001458921)0.935:0.002994313)0.927:0.002251878)0.754:0.000683603,((('EPI_ISL_23347|1981.5|Dom.gal|USA|H9N2|nan':0.004413045,'EPI_ISL_8796|1979.603|wild.ans|Canada|H1N1|nan':0.002933043)0.000:0.000000006,(('EPI_ISL_119106|1980.637|wild.ans|Canada|H2N3|nan':0.006924997,('EPI_ISL_141296|1986.5|wild.ans|USA|H11N9|nan':0.000731949,'EPI_ISL_87496|1986.827|wild.ans|USA|H0N0|nan':0.000731996)1.000:0.017731625)0.720:0.000483140,('EPI_ISL_8843|1984.596|wild.ans|Canada|H4N2|nan':0.006847757,'EPI_ISL_8949|1981.751|Dom.other|USA|H1N1|nan':0.006844384)0.719:0.000553323)0.952:0.002213347)0.000:0.000000006,('EPI_ISL_381725|1979.616|wild.ans|Canada|H1N1|nan':0.0,'EPI_ISL_381726|1979.616|wild.ans|Canada|H1N1|nan':0.0,'EPI_ISL_381727|1979.616|wild.ans|Canada|H1N1|nan':0.0):0.007396399)0.945:0.002211511)0.763:0.000735889)0.870:0.001471663)0.772:0.000723661,((('EPI_ISL_99463|1991.603|wild.ans|Canada|H3N8|nan':0.0,'EPI_ISL_99462|1991.603|wild.ans|Canada|H3N8|nan':0.0):0.026354477,('EPI_ISL_99495|1987.589|wild.ans|Canada|H3N8|nan':0.007500906,('EPI_ISL_99493|1987.611|wild.ans|Canada|H3N8|3C.2':0.001477718,'EPI_ISL_99494|1987.611|wild.ans|Canada|H3N8|nan':0.000719090)0.978:0.005330649)0.915:0.002944236)0.134:0.001473803,('EPI_ISL_99400|1996.65|wild.ans|Canada|H4N6|nan':0.014077231,('EPI_ISL_68714|1995.5|Dom.gal|USA|H10N7|nan':0.010587119,('EPI_ISL_141377|2001.115|wild.ans|USA|H1N1|nan':0.012273388,((('EPI_ISL_138133|2000.369|wild.other|USA|H10N7|nan':0.0,'EPI_ISL_138105|2000.369|wild.other|USA|H10N7|nan':0.0):0.005165328,('EPI_ISL_99349|2000.369|wild.other|USA|H9N7|nan':0.004429588,'EPI_ISL_3479|2001.5|Dom.ans|USA|H5N2|Am_nonGsGD':0.006674447)0.000:0.000000006)0.940:0.003796889,('EPI_ISL_99388|1998.378|wild.other|USA|H3N8|nan':0.002140710,('EPI_ISL_31469|2002.5|wild.ans|USA|H11N9|nan':0.007436239,'EPI_ISL_1767|1999.5|swine|Canada|H4N6|nan':0.003776647)0.965:0.004513628)0.743:0.000704771)0.898:0.002902836)0.860:0.002262756)0.782:0.001936282)1.000:0.013183159)0.751:0.000000006)0.000:0.000000006,((('EPI_ISL_131312|1998.375|wild.other|USA|H0N0|nan':0.000000006,('EPI_ISL_131424|1998.375|wild.other|USA|H6N8|nan':0.0,'EPI_ISL_131423|1998.375|wild.other|USA|H6N8|nan':0.0):0.000733361)0.783:0.000885919,(('EPI_ISL_119159|1998.375|wild.other|USA|H2N1|nan':0.001469316,'EPI_ISL_99393|1998.375|wild.other|USA|H2N8|nan':0.000000006)0.983:0.002948556,('EPI_ISL_119158|1997.364|wild.other|USA|H2N1|nan':0.002945728,'EPI_ISL_131421|1998.375|wild.other|USA|H6N8|nan':0.000733464)0.000:0.000000006)0.642:0.000583022)1.000:0.077988636,(((('EPI_ISL_5787|1992.915|wild.ans|Canada|H1N1|nan':0.008183663,('EPI_ISL_131379|1994.329|wild.other|USA|H6N3|nan':0.002159013,('EPI_ISL_99412|1994.389|wild.other|USA|H7N5|nan':0.000000006,'EPI_ISL_189665|1994.389|wild.other|USA|H7N7|nan':0.001464248)0.742:0.000776789)1.000:0.023844480)0.000:0.000000006,(((((('EPI_ISL_8900|2000.628|wild.ans|Canada|H10N7|nan':0.005967096,(('EPI_ISL_141309|2000.5|wild.ans|USA|H11N2|nan':0.001462981,(('EPI_ISL_64903|2005.592|wild.ans|Canada|H3N8|nan':0.000772043,('EPI_ISL_99289|2006.603|wild.ans|Canada|H3N8|nan':0.005919209,'EPI_ISL_64884|2005.586|wild.ans|Canada|H3N8|nan':0.001519492)0.376:0.000700814)0.999:0.005887030,((((('EPI_ISL_216386|2005.704|wild.ans|USA|H3N8|3C.2':0.0,'EPI_ISL_216625|2005.707|wild.ans|USA|H3N8|3C.2':0.0):0.000736179,'EPI_ISL_87502|2005.485|wild.ans|USA|H3N8|3C.2':0.000727935)0.997:0.004430334,'EPI_ISL_6989|2005.5|wild.ans|USA|H11N9|nan':0.008150645)0.000:0.000000006,('EPI_ISL_12515|2006.5|wild.ans|USA|H5N1|Am_nonGsGD':0.008305284,('EPI_ISL_11405|2005.5|wild.ans|Canada|H5N1|Am_nonGsGD':0.001468141,'EPI_ISL_79792|2006.5|wild.ans|USA|H5N2|Am_nonGsGD':0.000733651)0.731:0.000593885)0.970:0.003824120)0.734:0.000721540,'EPI_ISL_64008|2004.5|wild.ans|USA|H5N1|Am_nonGsGD':0.001476632)0.996:0.006695527)0.000:0.000000006)0.000:0.000000006,('EPI_ISL_142352|2000.5|wild.ans|USA|H0N0|nan':0.001462973,'EPI_ISL_141313|2000.5|wild.ans|USA|H6N7|nan':0.000000006)0.946:0.001462803)0.737:0.000678634)0.975:0.003764584,(('EPI_ISL_66122|2002.682|wild.ans|USA|H3N8|3C.2':0.001444976,('EPI_ISL_6936|2002.63|wild.ans|USA|H3N8|3C.2':0.000730808,('EPI_ISL_66126|2002.63|wild.ans|USA|H3N8|3C.2':0.0,'EPI_ISL_6938|2002.63|wild.ans|USA|H3N8|3C.2':0.0):0.000000006)0.878:0.001491726)1.000:0.010506709,('EPI_ISL_25198|2003.5|wild.ans|USA|H1N1|nan':0.014408540,((((('EPI_ISL_22593|2005.5|wild.other|USA|H3N6|nan':0.002936166,(((('EPI_ISL_142326|2005.397|wild.other|USA|H11N6|nan':0.0,'EPI_ISL_99316|2005.384|wild.other|USA|H0N0|nan':0.0,'EPI_ISL_99318|2005.378|wild.other|USA|H3N6|nan':0.0,'EPI_ISL_22595|2005.5|wild.other|USA|H3N6|nan':0.0,'EPI_ISL_397974|2005.373|wild.other|USA|H3N8|nan':0.0):0.000000006,(('EPI_ISL_142350|2005.397|wild.other|USA|H11N8|nan':0.0,'EPI_ISL_397970|2005.397|wild.other|USA|H11N8|nan':0.0):0.001464493,'EPI_ISL_142329|2005.373|wild.other|USA|H3N6|nan':0.000731799)0.000:0.000000006)0.000:0.000000006,'EPI_ISL_397971|2005.386|wild.other|USA|H3N6|nan':0.000731092)0.856:0.000732177,('EPI_ISL_142327|2005.397|wild.other|USA|H11N8|nan':0.000731191,'EPI_ISL_131463|2005.378|wild.other|USA|H11N6|nan':0.000000006)0.850:0.000731029)0.000:0.000000006)0.981:0.003673019,((('EPI_ISL_8786|1985.405|wild.other|USA|H7N3|nan':0.0,'EPI_ISL_8785|2004.374|wild.other|USA|H5N7|Am_nonGsGD':0.0):0.000731329,(('EPI_ISL_22588|2004.5|wild.other|USA|H5N7|Am_nonGsGD':0.0,'EPI_ISL_142323|2004.374|wild.other|USA|H5N7|Am_nonGsGD':0.0):0.000000006,'EPI_ISL_8865|2004.374|wild.other|USA|H5N7|Am_nonGsGD':0.001464799)0.000:0.000000006)0.996:0.006658366,((('EPI_ISL_131714|2007.718|wild.ans|Canada|H0N0|nan':0.008912219,('EPI_ISL_131866|2007.729|wild.ans|Canada|H4N6|nan':0.000730471,'EPI_ISL_131767|2007.729|wild.ans|Canada|H4N6|nan':0.000000006)0.000:0.000000006)0.854:0.000730926,'EPI_ISL_131766|2007.715|wild.ans|Canada|H11N9|nan':0.000000006)0.858:0.000730486,(((('EPI_ISL_24811|2007.5|wild.ans|Canada|H7N3|nan':0.002197739,'EPI_ISL_157963|2006.69|wild.ans|Canada|H5N2|Am_nonGsGD':0.002197542)0.718:0.000000006,'EPI_ISL_127971|2007.652|wild.ans|Canada|H4N6|nan':0.002201532)0.000:0.000000006,((('EPI_ISL_127951|2007.723|wild.ans|Canada|H4N6|nan':0.001468337,'EPI_ISL_216365|2007.986|wild.ans|USA|H5N2|Am_nonGsGD':0.000733243)0.887:0.001462864,'EPI_ISL_64389|2006.644|wild.ans|Canada|H4N6|nan':0.001463193)0.000:0.000000006,'EPI_ISL_64379|2006.63|wild.ans|Canada|H4N6|nan':0.000730469)0.000:0.000000006)0.000:0.000000006,('EPI_ISL_79777|2007.5|wild.ans|USA|H5N2|Am_nonGsGD':0.002937233,'EPI_ISL_24810|2007.5|wild.ans|Canada|H7N3|nan':0.001463087)0.000:0.000000006)0.000:0.000000006)0.995:0.005161977)0.000:0.000000006)0.889:0.002222556,((('EPI_ISL_397903|2003.392|wild.other|USA|H6N8|nan':0.0,'EPI_ISL_142108|2003.392|wild.other|USA|H6N8|nan':0.0):0.000730770,(('EPI_ISL_397952|2003.384|wild.other|USA|H6N8|nan':0.0,'EPI_ISL_142107|2003.384|wild.other|USA|H6N8|nan':0.0):0.000000006,'EPI_ISL_142363|2004.97|wild.ans|USA|H10N7|nan':0.010431019)0.838:0.000730461)0.000:0.000000006,(((((('EPI_ISL_7020|2005.5|wild.ans|USA|H3N2|3C.3a1':0.0,'EPI_ISL_216618|2005.493|wild.ans|USA|H3N2|3C.3a1':0.0,'EPI_ISL_216623|2005.493|wild.ans|USA|H3N2|3C.3a1':0.0,'EPI_ISL_7172|2005.5|wild.ans|USA|H3N2|3C.3a1':0.0,'EPI_ISL_216622|2005.493|wild.ans|USA|H3N2|3C.3a1':0.0,'EPI_ISL_216620|2005.493|wild.ans|USA|H3N2|3C.3a1':0.0):0.000000006,'EPI_ISL_7021|2005.5|wild.ans|USA|H3N2|3C.3a1':0.000731007)0.000:0.000000006,'EPI_ISL_216619|2005.493|wild.ans|USA|H3N2|3C.3a1':0.001464053)0.000:0.000000006,'EPI_ISL_64896|2005.5|wild.ans|USA|H3N2|3C.3a1':0.001464059)0.000:0.000000006,('EPI_ISL_216621|2005.493|wild.ans|USA|H3N2|3C.3a1':0.000000006,'EPI_ISL_7000|2005.5|wild.ans|USA|H3N2|3C.3a1':0.000730918)0.286:0.000731161)0.985:0.004464030,'EPI_ISL_7068|2005.5|wild.ans|USA|H6N2|nan':0.005209805)0.757:0.000694893)0.862:0.001461524)0.988:0.005918696,((('EPI_ISL_25208|2002.5|wild.ans|USA|H1N3|nan':0.0,'EPI_ISL_25209|2002.5|wild.ans|USA|H1N3|nan':0.0):0.005237628,((('EPI_ISL_138172|2004.503|wild.ans|Canada|H10N7|nan':0.005985114,('EPI_ISL_99333|2003.6|wild.ans|Canada|H4N6|nan':0.006062306,('EPI_ISL_142333|2005.967|wild.ans|USA|H4N8|nan':0.009885575,(('EPI_ISL_83495|2006.852|wild.ans|USA|H11N9|nan':0.002941899,'EPI_ISL_82499|2006.918|wild.ans|USA|H11N9|nan':0.001465224)0.772:0.000728528,('EPI_ISL_94222|2008.929|wild.ans|USA|H4N6|nan':0.004426198,'EPI_ISL_206390|2008.973|wild.ans|USA|H7N3|nan':0.002197912)0.738:0.000741242)0.981:0.006661131)0.965:0.005357841)0.724:0.000624474)0.852:0.001438473,(((((('EPI_ISL_6236|2005.605|wild.ans|USA|H1N8|nan':0.000742250,('EPI_ISL_87499|2005.608|wild.ans|USA|H0N0|nan':0.002942044,'EPI_ISL_6501|2005.63|wild.ans|USA|H8N4|nan':0.002200147)0.728:0.000000006)0.976:0.002928788,((((((('EPI_ISL_142463|2008.355|wild.other|USA|H10N7|nan':0.0,'EPI_ISL_142378|2008.372|wild.other|USA|H10N7|nan':0.0):0.002946280,(('EPI_ISL_127936|2009.63|wild.ans|Canada|H0N0|nan':0.0,'EPI_ISL_127975|2009.63|wild.ans|Canada|H0N0|nan':0.0,'EPI_ISL_131751|2009.611|wild.ans|Canada|H3N9|nan':0.0,'EPI_ISL_127973|2009.63|wild.ans|Canada|H4N9|nan':0.0):0.000000006,'EPI_ISL_137703|2010.718|wild.ans|Canada|H3N8|3C.2':0.007414507)0.933:0.002203825)0.957:0.002949408,('EPI_ISL_85175|2008.801|wild.ans|USA|H6N2|nan':0.000730754,('EPI_ISL_141235|2009.704|wild.ans|USA|H0N0|nan':0.002208375,'EPI_ISL_141216|2009.685|wild.ans|USA|H6N3|nan':0.002205969)0.882:0.001470245)0.899:0.001466689)0.000:0.000000006,((('EPI_ISL_148100|2007.693|wild.ans|USA|H1N1|nan':0.002195908,'EPI_ISL_146088|2009.384|wild.other|USA|H1N1|nan':0.005906948)0.495:0.000738569,(((('EPI_ISL_95433|2009.792|wild.ans|USA|H0N0|nan':0.001463141,((('EPI_ISL_137678|2010.69|wild.ans|Canada|H1N1|nan':0.0,'EPI_ISL_137677|2010.69|wild.ans|Canada|H1N1|nan':0.0,'EPI_ISL_137718|2010.69|wild.ans|Canada|H1N1|nan':0.0,'EPI_ISL_137710|2010.69|wild.ans|Canada|H1N1|nan':0.0,'EPI_ISL_137721|2010.69|wild.ans|Canada|H1N1|nan':0.0,'EPI_ISL_137739|2010.6|wild.ans|Canada|H1N1|nan':0.0,'EPI_ISL_137719|2010.69|wild.ans|Canada|H1N1|nan':0.0,'EPI_ISL_137716|2010.69|wild.ans|Canada|H1N1|nan':0.0):0.000000006,('EPI_ISL_137730|2010.6|wild.ans|Canada|H1N1|nan':0.000731213,(('EPI_ISL_137728|2010.6|wild.ans|Canada|H0N0|3C.2':0.0,'EPI_ISL_137733|2010.6|wild.ans|Canada|H1N1|nan':0.0,'EPI_ISL_137726|2010.6|wild.ans|Canada|H1N1|nan':0.0,'EPI_ISL_137734|2010.6|wild.ans|Canada|H1N1|nan':0.0):0.000000006,(('EPI_ISL_137744|2010.603|wild.ans|Canada|H0N0|3C.2':0.0,'EPI_ISL_137727|2010.6|wild.ans|Canada|H1N1|nan':0.0):0.000000006,'EPI_ISL_137746|2010.605|wild.ans|Canada|H1N1|nan':0.000731404)0.860:0.000730999)0.000:0.000000006)0.351:0.000731161)0.996:0.004415021,'EPI_ISL_141114|2008.672|wild.ans|USA|H0N0|nan':0.000730592)0.000:0.000000006)0.000:0.000000006,('EPI_ISL_85177|2008.817|wild.ans|USA|H5N2|Am_nonGsGD':0.002200092,'EPI_ISL_141229|2009.677|wild.ans|USA|H4N6|nan':0.002198299)0.741:0.000000006)0.000:0.000000006,('EPI_ISL_206339|2008.937|wild.ans|USA|H7N2|nan':0.002198116,'EPI_ISL_141148|2008.776|wild.ans|USA|H6N2|nan':0.000000006)0.000:0.000000006)0.000:0.000000006,('EPI_ISL_141146|2008.702|wild.ans|USA|H6N8|nan':0.001480218,('EPI_ISL_137907|2009.381|wild.other|USA|H10N7|nan':0.000730898,'EPI_ISL_371809|2009.381|wild.other|USA|H10N7|nan':0.000000006)0.999:0.011230851)0.764:0.000716428)0.978:0.002934963)0.731:0.000000006,('EPI_ISL_131903|2007.715|wild.ans|Canada|H0N0|nan':0.000000006,'EPI_ISL_131715|2007.729|wild.ans|Canada|H0N0|nan':0.000730269)0.838:0.000730286)0.000:0.000000006)0.965:0.000000006,((('EPI_ISL_142429|2008.423|wild.other|USA|H11N5|nan':0.000730208,('EPI_ISL_142396|2008.404|wild.other|USA|H0N0|nan':0.001463251,('EPI_ISL_142424|2008.413|wild.other|USA|H0N0|nan':0.0,'EPI_ISL_142415|2008.413|wild.other|USA|H1N5|nan':0.0):0.001462360)0.000:0.000000006)0.000:0.000000006,((('EPI_ISL_142367|2008.372|wild.other|USA|H12N5|nan':0.0,'EPI_ISL_142489|2008.388|wild.other|USA|H11N9|nan':0.0,'EPI_ISL_142413|2008.404|wild.other|USA|H10N7|nan':0.0,'EPI_ISL_142400|2008.388|wild.other|USA|H10N7|nan':0.0,'EPI_ISL_142404|2008.391|wild.other|USA|H10N7|nan':0.0,'EPI_ISL_142419|2008.415|wild.other|USA|H3N7|3C.2':0.0,'EPI_ISL_142409|2008.388|wild.other|USA|H4N6|nan':0.0,'EPI_ISL_131492|2008.374|wild.other|USA|H4N6|nan':0.0,'EPI_ISL_142454|2008.423|wild.other|USA|H1N5|nan':0.0):0.000000006,'EPI_ISL_142420|2008.415|wild.other|USA|H1N5|nan':0.000730448)0.000:0.000000006,'EPI_ISL_142391|2008.391|wild.other|USA|H4N6|nan':0.013507170)0.837:0.000730375)0.885:0.001472001,(((('EPI_ISL_95387|2009.932|wild.ans|USA|H6N2|nan':0.000730598,(('EPI_ISL_328448|2011.967|Dom.ans|USA|H5N2|Am_nonGsGD':0.001463858,('EPI_ISL_133597|2010.633|wild.ans|USA|H4N6|nan':0.001471975,(('EPI_ISL_133622|2011.625|wild.ans|USA|H3N6|3C.3a1':0.0,'EPI_ISL_133630|2011.627|wild.ans|USA|H4N8|nan':0.0):0.000000006,'EPI_ISL_133611|2011.627|wild.ans|USA|H1N1|nan':0.000730708)0.000:0.000000006)0.000:0.000000006)0.000:0.000000006,('EPI_ISL_328444|2016.486|Dom.ans|USA|H5N2|Am_nonGsGD':0.0,'EPI_ISL_328445|2016.492|Dom.ans|USA|H5N2|Am_nonGsGD':0.0,'EPI_ISL_328443|2016.47|Dom.ans|USA|H5N2|Am_nonGsGD':0.0,'EPI_ISL_328438|2016.5|Dom.ans|USA|H5N2|Am_nonGsGD':0.0):0.026924554)0.909:0.001464509)0.000:0.000000006,(('EPI_ISL_181014|2009.992|wild.ans|USA|H10N6|nan':0.002222846,(('EPI_ISL_371792|2011.389|wild.other|USA|H10N6|nan':0.004466613,'EPI_ISL_397584|2011.389|wild.other|USA|H10N9|nan':0.000692192)0.975:0.005325526,('EPI_ISL_278193|2011.392|wild.other|USA|H5N3|Am_nonGsGD':0.000000006,('EPI_ISL_371789|2011.392|wild.other|USA|H7N2|nan':0.000000006,('EPI_ISL_397583|2011.395|wild.other|USA|H10N3|nan':0.000731090,'EPI_ISL_371787|2011.395|wild.other|USA|H10N6|nan':0.001464319)0.000:0.000000006)0.000:0.000000006)0.957:0.003681296)0.971:0.005228429)0.741:0.000714567,'EPI_ISL_254766|2010.019|Dom.ans|USA|H7N3|nan':0.004415273)0.000:0.000000006)1.000:0.000000006,(('EPI_ISL_206355|2009.945|wild.ans|USA|H7N3|nan':0.000732698,('EPI_ISL_137729|2010.6|wild.ans|Canada|H0N0|3C.2':0.002197783,(((((('EPI_ISL_137688|2010.619|wild.ans|Canada|H3N7|3C.2':0.0,'EPI_ISL_137813|2010.619|wild.ans|Canada|H3N7|nan':0.0,'EPI_ISL_137686|2010.619|wild.ans|Canada|H3N7|nan':0.0,'EPI_ISL_137687|2010.619|wild.ans|Canada|H3N7|nan':0.0,'EPI_ISL_137685|2010.619|wild.ans|Canada|H3N7|nan':0.0):0.000730445,('EPI_ISL_137700|2010.668|wild.ans|Canada|H3N7|nan':0.0,'EPI_ISL_137689|2010.619|wild.ans|Canada|H3N7|nan':0.0):0.000000006)0.748:0.001463086,(('EPI_ISL_137665|2010.682|wild.ans|Canada|H0N0|nan':0.0,'EPI_ISL_137676|2010.682|wild.ans|Canada|H3N8|3C.2':0.0,'EPI_ISL_137662|2010.548|wild.ans|Canada|H3N8|3C.2':0.0,'EPI_ISL_137672|2010.682|wild.ans|Canada|H3N8|3C.2':0.0,'EPI_ISL_137664|2010.682|wild.ans|Canada|H3N8|3C.2':0.0,'EPI_ISL_137669|2010.682|wild.ans|Canada|H3N8|3C.2':0.0,'EPI_ISL_137673|2010.682|wild.ans|Canada|H3N8|3C.2':0.0,'EPI_ISL_137674|2010.682|wild.ans|Canada|H3N8|3C.2':0.0,'EPI_ISL_137833|2010.682|wild.ans|Canada|H3N8|3C.2':0.0,'EPI_ISL_137671|2010.682|wild.ans|Canada|H3N8|3C.2':0.0,'EPI_ISL_137856|2010.704|wild.ans|Canada|H3N8|3C.2':0.0):0.001462984,'EPI_ISL_137736|2010.6|wild.ans|Canada|H3N8|3C.2':0.000730464)0.000:0.000000006)0.858:0.000730548,'EPI_ISL_137742|2010.6|wild.ans|Canada|H10N7|nan':0.000730460)0.000:0.000000006,'EPI_ISL_137731|2010.6|wild.ans|Canada|H3N8|3C.2':0.000000006)1.000:0.000000006,'EPI_ISL_137873|2010.718|wild.ans|Canada|H3N8|3C.2':0.001463200)0.000:0.000000006)0.968:0.002944420)0.877:0.001466976,'EPI_ISL_142568|2009.74|wild.ans|USA|H6N2|nan':0.001463282)0.000:0.000000006)0.000:0.000000006,'EPI_ISL_134939|2010.827|wild.ans|USA|H11N2|nan':0.005901045)0.952:0.002202511)0.771:0.000729051)0.760:0.000000006,('EPI_ISL_216655|2008.653|wild.ans|USA|H1N3|nan':0.005908226,('EPI_ISL_142475|2008.727|wild.ans|USA|H0N0|nan':0.001463175,('EPI_ISL_180837|2008.596|wild.ans|USA|H1N1|nan':0.0,'EPI_ISL_180817|2008.596|wild.ans|USA|H1N1|nan':0.0,'EPI_ISL_216393|2008.596|wild.ans|USA|H1N1|nan':0.0,'EPI_ISL_216466|2008.596|wild.ans|USA|H1N1|nan':0.0,'EPI_ISL_216467|2008.596|wild.ans|USA|H1N1|nan':0.0,'EPI_ISL_180828|2008.596|wild.ans|USA|H1N1|nan':0.0,'EPI_ISL_216469|2008.596|wild.ans|USA|H1N1|nan':0.0,'EPI_ISL_216537|2008.596|wild.ans|USA|H1N1|nan':0.0,'EPI_ISL_180825|2008.596|wild.ans|USA|H1N1|nan':0.0,'EPI_ISL_180826|2008.596|wild.ans|USA|H1N1|nan':0.0):0.001462910)0.000:0.000000006)0.999:0.007425238)0.696:0.001467339,('EPI_ISL_85206|2008.814|wild.ans|USA|H0N0|nan':0.016267249,'EPI_ISL_131798|2007.715|wild.ans|Canada|H0N0|nan':0.017889201)0.874:0.002676930)0.959:0.002940437)0.000:0.000000006,('EPI_ISL_77908|2006.43|wild.other|USA|H1N9|nan':0.012091345,'EPI_ISL_69744|2005.6|wild.ans|Canada|H2N3|nan':0.000000006)0.835:0.001461760)0.854:0.000729917,('EPI_ISL_8726|2003.581|wild.ans|Canada|H2N3|nan':0.003690371,(('EPI_ISL_65199|2004.5|Dom.gal|Canada|H7N3|nan':0.0,'EPI_ISL_168390|2004.085|Dom.gal|Canada|H7N3|nan':0.0,'EPI_ISL_64821|2005.5|Dom.gal|Canada|H7N3|nan':0.0):0.000000006,(('EPI_ISL_65198|2004.5|Dom.gal|Canada|H7N3|nan':0.0,'EPI_ISL_5873|2004.358|Human|Canada|H7N3|nan':0.0):0.000000006,'EPI_ISL_18347|2004.5|Dom.gal|Canada|H7N3|nan':0.008171632)0.833:0.000729963)0.992:0.004435716)0.747:0.000721490)0.000:0.000000006,(('EPI_ISL_85085|2006.608|wild.ans|USA|H2N3|nan':0.005895311,(('EPI_ISL_79785|2006.5|wild.ans|USA|H5N2|Am_nonGsGD':0.004443288,('EPI_ISL_82483|2006.556|wild.ans|USA|H3N2|3C.2':0.000729940,('EPI_ISL_79764|2006.5|wild.ans|USA|H5N2|Am_nonGsGD':0.002195927,(('EPI_ISL_143225|2011.825|wild.ans|USA|H14N2|nan':0.000000006,'EPI_ISL_257225|2011.712|wild.ans|USA|H3N8|nan':0.000731461)0.789:0.000731880,(('EPI_ISL_257260|2012.76|wild.ans|USA|H3N8|nan':0.002936086,((((('EPI_ISL_257261|2012.784|wild.ans|USA|H4N6|nan':0.001463094,'EPI_ISL_257257|2012.738|wild.ans|USA|H3N8|nan':0.002941368)0.306:0.000000006,'EPI_ISL_257263|2012.773|wild.ans|USA|H3N8|nan':0.002197927)0.000:0.000000006,('EPI_ISL_257251|2012.727|wild.ans|USA|H3N8|nan':0.000730378,('EPI_ISL_257268|2012.76|wild.ans|USA|H3N8|nan':0.000000006,'EPI_ISL_257267|2012.762|wild.ans|USA|H3N8|nan':0.000000006)0.963:0.002197543)0.000:0.000000006)0.000:0.000000006,(('EPI_ISL_257270|2012.792|wild.ans|USA|H3N8|3C.3a1':0.000000006,'EPI_ISL_257265|2012.773|wild.ans|USA|H3N8|3C.3a1':0.000000006)0.838:0.000730535,('EPI_ISL_257249|2012.735|wild.ans|USA|H3N8|nan':0.000000006,'EPI_ISL_257247|2012.735|wild.ans|USA|H3N8|nan':0.000731087)0.000:0.000000006)0.942:0.001463043)0.849:0.000730345,('EPI_ISL_215560|2014.789|wild.ans|USA|H7N4|nan':0.000732240,(('EPI_ISL_215552|2014.74|wild.ans|USA|H1N1|nan':0.0,'EPI_ISL_215542|2014.693|wild.ans|USA|H1N1|nan':0.0):0.000732312,('EPI_ISL_215551|2014.751|wild.ans|USA|H3N1|nan':0.000000006,(('EPI_ISL_215569|2014.74|wild.ans|USA|H3N8|3C.2':0.0,'EPI_ISL_215543|2014.751|wild.ans|USA|H4N1|nan':0.0,'EPI_ISL_215548|2014.748|wild.ans|USA|H4N6|nan':0.0,'EPI_ISL_215540|2014.71|wild.ans|USA|H4N6|nan':0.0):0.000000006,'EPI_ISL_215566|2014.781|wild.ans|USA|H4N6|nan':0.000000006)0.910:0.000729980)0.000:0.000000006)0.000:0.000000006)0.949:0.001462359)0.000:0.000000006)0.000:0.000000006,'EPI_ISL_257250|2012.727|wild.ans|USA|H4N2|nan':0.002197186)0.391:0.000731401)0.993:0.004423895)0.000:0.000000006)0.914:0.002216764)0.923:0.002933247,((('EPI_ISL_129067|2010.679|wild.ans|USA|H0N0|nan':0.0,'EPI_ISL_129070|2010.685|wild.ans|USA|H9N2|nan':0.0,'EPI_ISL_129069|2010.627|wild.ans|USA|H9N2|nan':0.0):0.006001029,'EPI_ISL_95405|2009.756|wild.ans|USA|H4N2|nan':0.008935066)0.391:0.000685496,('EPI_ISL_134916|2010.825|wild.ans|USA|H0N0|3C.3a1':0.012733157,('EPI_ISL_256481|2015.627|wild.ans|USA|H3N8|3C.3a1':0.000720310,('EPI_ISL_258524|2015.693|wild.ans|USA|H3N8|3C.3a1':0.000731252,'EPI_ISL_258529|2015.693|wild.ans|USA|H3N8|3C.3a1':0.000730536)0.753:0.000741117)1.000:0.016660287)0.000:0.000000006)0.997:0.005881292)0.729:0.000000006)0.000:0.000000006,'EPI_ISL_99273|2007.638|wild.ans|Canada|H3N8|nan':0.003722991)0.000:0.000000006)0.000:0.000000006,(('EPI_ISL_85078|2006.625|wild.ans|USA|H3N8|nan':0.000728576,'EPI_ISL_85066|2006.633|wild.ans|USA|H3N8|nan':0.000732198)0.783:0.000763606,('EPI_ISL_82526|2007.838|wild.ans|USA|H9N2|nan':0.009109710,('EPI_ISL_7046|2005.5|wild.ans|USA|H11N9|nan':0.001627964,('EPI_ISL_189671|2006.386|wild.other|USA|H0N0|nan':0.004349361,'EPI_ISL_206313|2007.858|wild.ans|USA|H7N3|nan':0.004587210)0.727:0.001384099)0.997:0.007508670)0.799:0.001354293)0.769:0.000700383)0.998:0.007397446)0.000:0.000000006,'EPI_ISL_99302|2006.603|wild.ans|Canada|H3N8|nan':0.008898159)0.761:0.000664968)0.968:0.003023335,(('EPI_ISL_180815|2006.784|wild.ans|USA|H12N2|nan':0.009821034,'EPI_ISL_80909|2006.5|wild.unknown|USA|H5N2|Am_nonGsGD':0.002920873)0.974:0.004533074,((('EPI_ISL_25207|2002.5|wild.ans|USA|H1N1|nan':0.0,'EPI_ISL_25206|2002.5|wild.ans|USA|H1N1|nan':0.0):0.002196358,('EPI_ISL_4038|2002.5|swine|Canada|H1N1|nan':0.002199673,'EPI_ISL_138163|2002.499|wild.ans|Canada|H1N1|nan':0.005903346)0.000:0.000000006)0.844:0.000732266,(('EPI_ISL_7007|2005.5|wild.ans|USA|H4N6|nan':0.000734160,(('EPI_ISL_66125|2006.5|wild.ans|USA|H3N6|3C.3a1':0.003697864,('EPI_ISL_7008|2005.5|wild.ans|USA|H3N8|3C.2':0.000000006,'EPI_ISL_64375|2006.5|wild.ans|USA|H5N1|Am_nonGsGD':0.001465424)0.745:0.000724965)0.979:0.004451609,'EPI_ISL_64898|2005.63|wild.ans|Canada|H5N3|Am_nonGsGD':0.001479962)0.810:0.001499649)0.998:0.009695492,(('EPI_ISL_64374|2006.5|wild.ans|USA|H5N3|Am_nonGsGD':0.000000006,'EPI_ISL_79751|2006.5|wild.ans|USA|H5N3|Am_nonGsGD':0.000730218)1.000:0.012758985,('EPI_ISL_142100|2002.362|wild.other|USA|H1N9|nan':0.000731163,('EPI_ISL_397934|2002.373|wild.other|USA|H1N1|nan':0.000730534,(('EPI_ISL_138048|2002.381|wild.other|USA|H0N0|nan':0.0,'EPI_ISL_138049|2002.384|wild.other|USA|H0N0|nan':0.0,'EPI_ISL_138047|2002.381|wild.other|USA|H0N0|nan':0.0,'EPI_ISL_142084|2002.389|wild.other|USA|H1N1|nan':0.0,'EPI_ISL_397930|2002.389|wild.other|USA|H1N1|nan':0.0,'EPI_ISL_397925|2002.397|wild.other|USA|H1N1|nan':0.0,'EPI_ISL_138160|2002.384|wild.other|USA|H1N9|nan':0.0,'EPI_ISL_138153|2002.384|wild.other|USA|H1N9|nan':0.0,'EPI_ISL_397927|2002.389|wild.other|USA|H1N9|nan':0.0,'EPI_ISL_138149|2002.381|wild.other|USA|H1N9|nan':0.0,'EPI_ISL_138156|2002.384|wild.other|USA|H1N9|nan':0.0,'EPI_ISL_138152|2002.384|wild.other|USA|H1N9|nan':0.0,'EPI_ISL_138137|2002.381|wild.other|USA|H1N9|nan':0.0,'EPI_ISL_138159|2002.384|wild.other|USA|H1N9|nan':0.0,'EPI_ISL_138138|2002.381|wild.other|USA|H1N9|nan':0.0):0.000000006,('EPI_ISL_138158|2002.384|wild.other|USA|H0N0|nan':0.000730531,'EPI_ISL_138147|2002.381|wild.other|USA|H1N1|nan':0.000730566)0.000:0.000000006)0.000:0.000000006)0.765:0.000731106)0.918:0.002255711)0.419:0.000681996)0.000:0.000000006)0.855:0.001469251)0.950:0.002957961)0.825:0.000000006)0.882:0.003718701,'EPI_ISL_141316|2000.5|wild.ans|USA|H0N0|nan':0.006011663)0.921:0.002959582)0.911:0.002252971)0.735:0.000694662)0.874:0.001479108,(((('EPI_ISL_8377|1999.5|wild.ans|USA|H3N5|nan':0.002940301,'EPI_ISL_22591|1999.5|wild.ans|USA|H4N6|nan':0.000741149)0.991:0.005163137,(('EPI_ISL_6533|1999.789|wild.ans|USA|H3N2|nan':0.002216595,((('EPI_ISL_142071|2000.372|wild.other|USA|H12N5|nan':0.0,'EPI_ISL_398018|2000.372|wild.other|USA|H0N0|nan':0.0):0.006049556,('EPI_ISL_189684|2000.383|wild.other|USA|H7N9|nan':0.000730673,'EPI_ISL_397947|2000.393|wild.other|USA|H7N9|nan':0.000000006)0.996:0.009809366)0.874:0.002132083,(('EPI_ISL_64917|2005.825|wild.ans|USA|H6N8|nan':0.011473256,'EPI_ISL_94232|2008.795|wild.ans|USA|H6N1|nan':0.008693673)0.999:0.015073085,((('EPI_ISL_8803|2002.622|wild.ans|Canada|H1N1|nan':0.0,'EPI_ISL_138164|2002.512|wild.ans|Canada|H1N1|nan':0.0,'EPI_ISL_138168|2002.515|wild.ans|Canada|H1N1|nan':0.0,'EPI_ISL_146038|2002.622|wild.ans|Canada|H1N1|nan':0.0,'EPI_ISL_138167|2002.512|wild.ans|Canada|H1N1|nan':0.0,'EPI_ISL_138169|2002.515|wild.ans|Canada|H1N1|nan':0.0,'EPI_ISL_138166|2002.512|wild.ans|Canada|H1N1|nan':0.0,'EPI_ISL_138165|2002.512|wild.ans|Canada|H1N1|nan':0.0):0.002957765,((((('EPI_ISL_22538|2004.5|wild.other|USA|H10N7|nan':0.0,'EPI_ISL_142359|2004.383|wild.other|USA|H10N7|nan':0.0,'EPI_ISL_397905|2004.385|wild.other|USA|H10N7|nan':0.0):0.000000006,(('EPI_ISL_131465|2006.386|wild.other|USA|H6N1|nan':0.0,'EPI_ISL_84617|2006.386|wild.other|USA|H6N1|nan':0.0):0.000000006,'EPI_ISL_63701|2006.386|wild.other|USA|H6N1|nan':0.000731309)1.000:0.007435722)0.928:0.001465170,('EPI_ISL_22533|2004.5|wild.other|USA|H10N7|nan':0.001464848,'EPI_ISL_138171|2004.369|wild.other|USA|H10N7|nan':0.000000006)0.000:0.000000006)0.762:0.000727202,'EPI_ISL_119131|2004.62|wild.ans|Canada|H2N3|nan':0.001473847)0.993:0.005207722,('EPI_ISL_22672|2005.5|Dom.gal|USA|H4N8|nan':0.005972442,('EPI_ISL_20131|2005.5|wild.other|USA|H6N1|nan':0.001470988,((('EPI_ISL_85076|2006.63|wild.ans|USA|H0N0|3C.2':0.0,'EPI_ISL_85062|2006.63|wild.ans|USA|H3N2|3C.2':0.0,'EPI_ISL_85061|2006.63|wild.ans|USA|H3N2|3C.2':0.0):0.000000006,'EPI_ISL_139403|2006.381|wild.ans|USA|H3N2|3C.2':0.000738465)0.969:0.004458068,('EPI_ISL_85074|2006.627|wild.ans|USA|H3N8|nan':0.000730975,('EPI_ISL_85082|2006.625|wild.ans|USA|H3N8|nan':0.000731063,('EPI_ISL_85070|2006.619|wild.ans|USA|H3N8|nan':0.0,'EPI_ISL_85053|2006.597|wild.ans|USA|H3N8|nan':0.0):0.000000006)0.000:0.000000006)0.973:0.004513909)0.854:0.001461637)0.907:0.002214530)0.973:0.004474640)0.728:0.000714305)0.999:0.012056284,('EPI_ISL_31471|2001.5|wild.ans|USA|H10N7|nan':0.000812294,'EPI_ISL_31472|2001.5|wild.ans|USA|H10N7|nan':0.000652197)1.000:0.010518151)0.715:0.000767231)0.000:0.000000006)0.890:0.001479471)0.769:0.000717666,(('EPI_ISL_4040|2001.5|swine|Canada|H3N3|nan':0.001465576,'EPI_ISL_4039|2001.5|swine|Canada|H3N3|nan':0.001471972)0.901:0.001470021,('EPI_ISL_6954|2001.66|Dom.ans|USA|H7N3|nan':0.001466096,(('EPI_ISL_131454|2002.381|wild.other|USA|H11N9|nan':0.002201171,((((('EPI_ISL_131457|2002.381|wild.other|USA|H11N9|nan':0.000730583,('EPI_ISL_142097|2002.389|wild.other|USA|H7N3|nan':0.0,'EPI_ISL_397923|2002.389|wild.other|USA|H7N3|nan':0.0):0.000000006)0.910:0.000730678,('EPI_ISL_397915|2002.395|wild.other|USA|H0N0|nan':0.002201914,('EPI_ISL_397921|2002.373|wild.other|USA|H11N2|nan':0.000732128,'EPI_ISL_138148|2002.381|wild.other|USA|H1N9|nan':0.000731065)0.792:0.000731340)0.000:0.000000006)0.000:0.000000006,(((('EPI_ISL_397891|2003.384|wild.other|USA|H0N0|nan':0.0,'EPI_ISL_142322|2003.384|wild.other|USA|H9N9|nan':0.0):0.000000006,'EPI_ISL_142111|2003.384|wild.other|USA|H9N9|nan':0.001464387)0.899:0.001463933,('EPI_ISL_142106|2003.384|wild.other|USA|H0N0|nan':0.000731114,('EPI_ISL_397897|2003.384|wild.other|USA|H9N8|nan':0.000731135,'EPI_ISL_142116|2003.384|wild.other|USA|H9N8|nan':0.000731097)0.000:0.000000006)0.855:0.000731022)0.000:0.000000006,('EPI_ISL_8910|2003.408|wild.other|USA|H11N9|nan':0.001484309,'EPI_ISL_397893|2003.384|wild.other|USA|H9N5|nan':0.015854871)0.613:0.000715762)0.993:0.005165213)0.843:0.000730794,('EPI_ISL_397928|2002.389|wild.other|USA|H0N0|nan':0.0,'EPI_ISL_131459|2002.384|wild.other|USA|H11N1|nan':0.0):0.002198523)0.000:0.000000006,(('EPI_ISL_131458|2002.384|wild.other|USA|H6N1|nan':0.001465057,'EPI_ISL_142098|2002.348|wild.other|USA|H6N1|nan':0.000000006)0.929:0.001463746,(('EPI_ISL_138151|2002.381|wild.other|USA|H1N9|nan':0.0,'EPI_ISL_138161|2002.384|wild.other|USA|H1N9|nan':0.0):0.000732676,'EPI_ISL_397916|2002.408|wild.other|USA|H1N9|nan':0.000731653)0.802:0.000732834)0.000:0.000000006)0.000:0.000000006)0.783:0.000729551,'EPI_ISL_87494|2002.71|wild.ans|USA|H4N6|nan':0.003691863)0.762:0.000735392)0.000:0.000000006)0.996:0.005935534)0.477:0.000734004)0.000:0.000000006,((((((('EPI_ISL_150514|2011.526|Dom.gal|USA|H7N9|nan':0.002191348,'EPI_ISL_150523|2011.271|wild.gal|USA|H7N9|nan':0.000743672)0.997:0.005962088,('EPI_ISL_83503|2007.063|wild.ans|USA|H7N6|nan':0.004411115,(((('EPI_ISL_75710|2007.584|wild.ans|USA|H12N5|nan':0.001481192,('EPI_ISL_139411|2007.556|wild.ans|USA|H10N2|nan':0.002938034,'EPI_ISL_146024|2007.742|wild.ans|USA|H1N1|nan':0.000735907)0.755:0.000709940)0.996:0.005931642,('EPI_ISL_141213|2009.671|wild.ans|USA|H4N6|nan':0.008245236,(('EPI_ISL_158436|2011.786|wild.ans|USA|H3N8|3C.3a1':0.005921459,(('EPI_ISL_257151|2012.91|wild.ans|Guatemala|H11N3|nan':0.0,'EPI_ISL_230095|2012.91|wild.ans|Guatemala|H0N0|nan':0.0):0.009662662,(('EPI_ISL_189484|2012.82|wild.ans|USA|H3N8|3C.3a1':0.003675505,((('EPI_ISL_158498|2011.934|wild.ans|USA|H5N1|Am_nonGsGD':0.002196690,('EPI_ISL_230161|2014.184|wild.ans|USA|H7N7|nan':0.002196947,((('EPI_ISL_378299|2015.649|wild.ans|USA|H3N8|nan':0.000729526,(('EPI_ISL_397813|2016.65|wild.ans|USA|H5N2|Am_nonGsGD':0.003669412,'EPI_ISL_261423|2015.578|wild.ans|USA|H3N8|nan':0.000000006)0.000:0.000000006,'EPI_ISL_261413|2015.595|wild.ans|USA|H4N8|nan':0.000729595)0.857:0.000729528)0.000:0.000000006,'EPI_ISL_261429|2015.592|wild.ans|USA|H11N9|nan':0.003667270)0.976:0.002928591,('EPI_ISL_230179|2014.277|wild.ans|USA|H7N7|nan':0.005922757,('EPI_ISL_168210|2013.214|wild.ans|USA|H7N7|nan':0.000737612,('EPI_ISL_168226|2013.214|wild.ans|USA|H7N7|nan':0.000000006,'EPI_ISL_168221|2013.214|wild.ans|USA|H7N7|nan':0.000000006)0.000:0.000000006)0.924:0.002235076)0.356:0.000724300)0.000:0.000000006)0.986:0.003671384)0.000:0.000000006,(('EPI_ISL_158591|2012.044|wild.ans|USA|H7N7|nan':0.000442118,'EPI_ISL_230080|2014.967|wild.ans|USA|H5N2|Am_nonGsGD':0.009231645)0.901:0.002282369,('EPI_ISL_397599|2012.404|wild.other|USA|H1N8|nan':0.000695296,'EPI_ISL_397606|2012.393|wild.other|USA|H1N8|nan':0.002237443)0.998:0.008804249)0.592:0.000143386)0.000:0.000000006,((('EPI_ISL_158475|2011.751|wild.ans|USA|H11N9|nan':0.000729823,(('EPI_ISL_158485|2011.789|wild.ans|USA|H12N5|nan':0.000000006,(('EPI_ISL_254790|2015.641|wild.ans|USA|H3N8|3C.2':0.0,'EPI_ISL_254789|2015.641|wild.ans|USA|H3N8|3C.2':0.0):0.005268804,'EPI_ISL_376346|2017.745|wild.ans|USA|H4N6|nan':0.008309958)0.966:0.006711128)0.874:0.000729827,'EPI_ISL_181022|2012.041|wild.ans|USA|H10N7|nan':0.002935655)0.000:0.000000006)0.000:0.000000006,(('EPI_ISL_258584|2014.252|wild.ans|USA|H10N7|nan':0.005967320,((('EPI_ISL_161095|2013.682|wild.ans|USA|H3N2|nan':0.0,'EPI_ISL_161057|2013.721|wild.ans|USA|H3N2|nan':0.0):0.002932107,((('EPI_ISL_254848|2015.868|wild.ans|USA|H6N2|nan':0.002199918,('EPI_ISL_256334|2015.616|wild.ans|USA|H3N8|3C.3a1':0.000729750,'EPI_ISL_256480|2015.616|wild.ans|USA|H3N8|3C.3a1':0.000000006)0.769:0.000731809)0.774:0.000728390,('EPI_ISL_254841|2015.877|wild.ans|USA|H10N1|nan':0.000715663,('EPI_ISL_254727|2016.033|wild.ans|USA|H7N7|nan':0.003702930,(('EPI_ISL_502700|2016.699|wild.ans|USA|H3N8|3C.3a1':0.000730473,'EPI_ISL_502698|2016.658|wild.ans|USA|H3N8|3C.3a1':0.000000006)0.980:0.002197505,(('EPI_ISL_502677|2017.658|wild.ans|USA|H3N8|3C.3a1':0.0,'EPI_ISL_502678|2017.658|wild.ans|USA|H3N8|3C.3a1':0.0,'EPI_ISL_502634|2017.658|wild.ans|USA|H3N8|3C.3a1':0.0,'EPI_ISL_502679|2017.658|wild.ans|USA|H3N8|3C.3a1':0.0):0.002197634,'EPI_ISL_502643|2016.699|wild.ans|USA|H3N8|3C.3a1':0.000000006)0.000:0.000000006)0.776:0.000717122)0.942:0.002235450)0.949:0.002222246)0.724:0.000734396,('EPI_ISL_502684|2017.732|wild.ans|USA|H3N2|3C.3a1':0.0,'EPI_ISL_502636|2017.693|wild.ans|USA|H9N2|nan':0.0,'EPI_ISL_502685|2017.701|wild.ans|USA|H9N2|nan':0.0,'EPI_ISL_502637|2017.693|wild.ans|USA|H9N2|nan':0.0):0.008178448)0.888:0.001464869)0.000:0.000000006,'EPI_ISL_162260|2013.74|wild.ans|USA|H6N2|nan':0.001461417)0.967:0.004961717)0.920:0.003219995,(('EPI_ISL_254842|2015.701|wild.ans|USA|H4N6|nan':0.002933086,('EPI_ISL_258505|2015.216|wild.ans|USA|H7N3|nan':0.005155505,(((('EPI_ISL_373028|2018.392|wild.other|USA|H12N5|nan':0.000729791,('EPI_ISL_505956|2018.334|wild.other|USA|H12N9|nan':0.000000006,'EPI_ISL_373042|2018.384|wild.other|USA|H12N5|nan':0.000729906)0.000:0.000000006)1.000:0.008983807,('EPI_ISL_701671|2018.866|wild.ans|USA|H0N0|nan':0.003673601,'EPI_ISL_701626|2017.688|wild.ans|USA|H3N8|nan':0.000000006)0.895:0.002207241)0.887:0.002215784,(('EPI_ISL_294036|2016.869|wild.ans|USA|H11N9|nan':0.001462331,('EPI_ISL_393473|2018.329|wild.ans|USA|H3N8|nan':0.008898619,'EPI_ISL_502721|2016.88|wild.ans|USA|H11N9|nan':0.000000006)0.000:0.000000006)0.769:0.000731952,'EPI_ISL_294037|2016.921|wild.ans|USA|H10N7|nan':0.002950997)0.867:0.001463766)0.000:0.000000006,((('EPI_ISL_254736|2016.066|wild.ans|USA|H7N3|nan':0.0,'EPI_ISL_245542|2016.21|wild.ans|USA|H7N3|nan':0.0):0.001461807,((('EPI_ISL_499190|2018.164|Dom.gal|USA|H7N1|nan':0.0,'EPI_ISL_499186|2018.164|Dom.gal|USA|H7N1|nan':0.0,'EPI_ISL_499189|2018.164|Dom.gal|USA|H7N1|nan':0.0,'EPI_ISL_499187|2018.164|Dom.gal|USA|H7N1|nan':0.0,'EPI_ISL_499188|2018.164|Dom.gal|USA|H7N1|nan':0.0):0.000000006,'EPI_ISL_499191|2018.164|Dom.gal|USA|H7N1|nan':0.000729109)0.870:0.001490174,('EPI_ISL_499192|2018.181|Dom.gal|USA|H7N1|nan':0.001465863,'EPI_ISL_499185|2018.197|Dom.gal|USA|H7N1|nan':0.002206229)0.767:0.000702327)0.998:0.008955587)0.000:0.000000006,('EPI_ISL_294151|2016.863|wild.ans|USA|H6N8|nan':0.002988343,'EPI_ISL_309585|2017.362|wild.other|USA|H9N2|nan':0.007479148)0.859:0.001425308)0.000:0.000000006)0.840:0.000729725)0.000:0.000000006)0.952:0.002196419,((('EPI_ISL_206264|2014.723|wild.ans|USA|H0N0|nan':0.0,'EPI_ISL_222164|2014.896|wild.ans|USA|H11N9|nan':0.0,'EPI_ISL_206268|2014.723|wild.ans|USA|H5N2|Am_nonGsGD':0.0):0.008141734,(('EPI_ISL_294006|2016.751|wild.ans|USA|H6N1|nan':0.002200030,'EPI_ISL_245531|2015.696|wild.ans|USA|H4N6|nan':0.005155837)0.000:0.000000006,('EPI_ISL_220229|2013.707|wild.ans|USA|H4N6|nan':0.001461772,'EPI_ISL_505973|2018.677|wild.ans|USA|H4N6|nan':0.006736493)0.724:0.000000006)0.000:0.000000006)0.971:0.002931294,('EPI_ISL_273608|2015.608|wild.ans|Canada|H4N6|nan':0.006650624,('EPI_ISL_257276|2013.696|wild.ans|USA|H4N6|nan':0.001458300,((('EPI_ISL_273535|2015.608|wild.ans|Canada|H11N9|nan':0.001461214,('EPI_ISL_14767410|2017.732|wild.ans|USA|H4N6|nan':0.005149813,(('EPI_ISL_273592|2016.656|wild.ans|Canada|H10N2|nan':0.002195833,('EPI_ISL_273604|2016.656|wild.ans|Canada|H10N5|nan':0.000000006,'EPI_ISL_273541|2016.656|wild.ans|Canada|H1N1|nan':0.000729811)0.000:0.000000006)0.993:0.004416700,('EPI_ISL_369375|2017.573|wild.ans|USA|H5N2|Am_nonGsGD':0.000730069,('EPI_ISL_378269|2017.6|wild.ans|USA|H11N9|nan':0.001462314,'EPI_ISL_369373|2017.562|wild.ans|USA|H5N2|Am_nonGsGD':0.000730060)0.000:0.000000006)0.996:0.004410104)0.000:0.000000006)0.734:0.000000006)0.744:0.002201615,(('EPI_ISL_294154|2016.877|wild.ans|USA|H10N7|nan':0.0,'EPI_ISL_294157|2016.918|wild.ans|USA|H1N7|nan':0.0):0.002941229,'EPI_ISL_245529|2015.973|wild.ans|USA|H7N3|nan':0.001467692)0.860:0.001473261)0.885:0.001470350,('EPI_ISL_258631|2013.71|wild.ans|USA|H12N5|nan':0.000728437,'EPI_ISL_258632|2014.156|wild.ans|USA|H4N6|nan':0.000733286)0.945:0.002210313)0.668:0.001464827)0.750:0.000000006)0.489:0.000732532)0.000:0.000000006)0.000:0.000000006)0.807:0.001461557)0.879:0.000729936,'EPI_ISL_243748|2011.86|wild.ans|Guatemala|H3N2|3C.3a1':0.002196227)0.000:0.000000006)0.000:0.000000006)0.858:0.000730448,'EPI_ISL_158588|2012.041|wild.ans|USA|H0N0|nan':0.000730338)0.737:0.000000006)0.174:0.000723434)0.873:0.001465984,('EPI_ISL_215557|2014.734|wild.ans|USA|H1N1|nan':0.000731495,'EPI_ISL_215538|2014.704|wild.ans|USA|H1N1|nan':0.000731172)0.971:0.003698810)0.969:0.004505011)0.922:0.002941321)0.000:0.000000006,'EPI_ISL_79799|2006.5|wild.ans|USA|H5N2|Am_nonGsGD':0.002931938)0.000:0.000000006,('EPI_ISL_99254|2008.598|wild.ans|Canada|H4N6|nan':0.002195718,(('EPI_ISL_99283|2007.638|wild.ans|Canada|H0N0|nan':0.0,'EPI_ISL_99270|2007.638|wild.ans|Canada|H4N6|nan':0.0):0.000000006,'EPI_ISL_99272|2007.638|wild.ans|Canada|H4N6|nan':0.000729743)0.000:0.000000006)0.956:0.001461787)0.000:0.000000006)0.284:0.000700827)0.936:0.002235186,(((('EPI_ISL_79775|2007.5|wild.ans|USA|H5N2|Am_nonGsGD':0.006653374,('EPI_ISL_79793|2006.5|unknow|USA|H5N2|Am_nonGsGD':0.003671762,(('EPI_ISL_99293|2006.603|wild.ans|Canada|H4N6|nan':0.000000006,('EPI_ISL_99258|2007.655|wild.ans|Canada|H3N8|nan':0.002206464,('EPI_ISL_141228|2009.701|wild.ans|USA|H3N6|nan':0.008904413,'EPI_ISL_75695|2007.704|wild.ans|USA|H4N6|nan':0.000000006)0.935:0.002945792)0.743:0.000730232)0.000:0.000000006,('EPI_ISL_84550|2007.09|wild.ans|USA|H7N2|nan':0.001463374,'EPI_ISL_80907|2007.5|wild.ans|USA|H5N2|Am_nonGsGD':0.000000006)0.871:0.000730474)0.972:0.002197552)0.000:0.000000006)0.000:0.000000006,('EPI_ISL_141140|2008.686|wild.ans|USA|H3N8|3C.2':0.003680341,'EPI_ISL_189653|2010.611|wild.ans|Canada|H7N3|nan':0.006717228)0.945:0.002967195)0.842:0.000730320,((((('EPI_ISL_148240|2011.548|wild.other|Canada|H12N5|nan':0.005210411,'EPI_ISL_26271|2007.6|wild.ans|USA|H4N6|nan':0.002203593)0.906:0.002209699,('EPI_ISL_137891|2006.564|wild.ans|Canada|H1N3|nan':0.000730600,'EPI_ISL_84621|2006.564|wild.ans|Canada|H1N3|nan':0.000000006)0.941:0.001462990)0.000:0.000000006,(((('EPI_ISL_99505|2007.638|wild.ans|Canada|H0N0|nan':0.0,'EPI_ISL_99278|2007.638|wild.ans|Canada|H3N8|nan':0.0,'EPI_ISL_99282|2007.638|wild.ans|Canada|H3N8|nan':0.0,'EPI_ISL_99275|2007.638|wild.ans|Canada|H3N8|nan':0.0,'EPI_ISL_99277|2007.638|wild.ans|Canada|H3N8|nan':0.0):0.000730557,'EPI_ISL_99281|2007.638|wild.ans|Canada|H0N0|nan':0.000000006)0.981:0.002934206,('EPI_ISL_329314|2007.841|Dom.ans|Mexico|H6N2|nan':0.000729088,('EPI_ISL_206391|2009.049|wild.ans|USA|H7N1|nan':0.003671523,(('EPI_ISL_94183|2009.814|wild.ans|USA|H0N0|nan':0.001462665,('EPI_ISL_94231|2008.795|wild.ans|USA|H6N1|nan':0.000000006,('EPI_ISL_94194|2008.795|wild.ans|USA|H0N0|nan':0.000730278,'EPI_ISL_94219|2008.814|wild.ans|USA|H6N1|nan':0.000000006)0.924:0.000730361)0.000:0.000000006)0.989:0.003676149,((('EPI_ISL_95396|2009.871|wild.ans|USA|H6N1|nan':0.001463910,(('EPI_ISL_135007|2010.792|wild.ans|USA|H3N8|nan':0.000000006,'EPI_ISL_134934|2010.827|wild.ans|USA|H6N1|nan':0.001463753)0.903:0.001467169,('EPI_ISL_134987|2010.94|wild.ans|USA|H6N2|nan':0.003679138,(('EPI_ISL_133642|2011.63|wild.ans|USA|H6N1|nan':0.000000006,('EPI_ISL_189487|2012.746|wild.ans|USA|H0N0|nan':0.004414869,('EPI_ISL_158508|2011.94|wild.ans|USA|H6N1|nan':0.001463168,'EPI_ISL_158450|2011.732|wild.ans|USA|H6N1|nan':0.002197744)0.000:0.000000006)0.925:0.000730531)0.914:0.001463178,('EPI_ISL_216375|2010.003|wild.ans|USA|H11N9|nan':0.002934845,'EPI_ISL_134926|2010.734|wild.ans|USA|H11N2|nan':0.002198026)0.000:0.000000006)0.000:0.000000006)0.905:0.001473764)0.766:0.000728056)0.000:0.000000006,('EPI_ISL_94182|2009.814|wild.ans|USA|H6N1|nan':0.000005835,('EPI_ISL_135129|2010.808|wild.ans|USA|H6N1|nan':0.000547340,('EPI_ISL_208448|2011.337|Dom.ans|USA|H6N1|nan':0.0,'EPI_ISL_208447|2011.337|Dom.ans|USA|H6N1|nan':0.0):0.002387864)0.937:0.002949789)0.944:0.002953460)0.346:0.000707796,'EPI_ISL_95389|2009.912|wild.ans|USA|H6N1|nan':0.002968203)0.952:0.003716078)0.000:0.000000006)0.865:0.001467935)0.892:0.002203191)0.000:0.000000006,('EPI_ISL_85258|2008.732|wild.ans|USA|H4N6|nan':0.002963727,'EPI_ISL_63337|2007.858|wild.ans|USA|H5N2|Am_nonGsGD':0.001457773)0.943:0.002212768)0.000:0.000000006)0.000:0.000000006,'EPI_ISL_125800|2010.904|wild.ans|USA|H0N0|nan':0.022936939)0.833:0.000730322,(((((('EPI_ISL_99257|2007.655|wild.ans|USA|H3N8|nan':0.001462275,('EPI_ISL_95421|2009.929|wild.ans|USA|H0N0|nan':0.002933121,((('EPI_ISL_95415|2009.827|wild.ans|USA|H1N1|nan':0.000731802,('EPI_ISL_95414|2009.83|wild.ans|USA|H2N3|nan':0.001462772,'EPI_ISL_95410|2009.921|wild.ans|USA|H1N1|nan':0.000730337)0.000:0.000000006)0.867:0.000731391,'EPI_ISL_95419|2009.759|wild.ans|USA|H2N3|nan':0.002229538)0.000:0.000000006,(('EPI_ISL_135022|2010.712|wild.ans|USA|H3N6|nan':0.000730448,('EPI_ISL_134974|2010.753|wild.ans|USA|H3N8|nan':0.000730409,'EPI_ISL_134964|2010.753|wild.ans|USA|H3N2|3C.2':0.005157804)0.000:0.000000006)0.962:0.002197165,'EPI_ISL_95449|2009.852|wild.ans|USA|H0N0|nan':0.001462628)0.000:0.000000006)0.000:0.000000006)0.866:0.000730170)0.000:0.000000006,(((('EPI_ISL_95408|2009.921|wild.ans|USA|H11N9|nan':0.000730000,((('EPI_ISL_135044|2011.036|wild.ans|USA|H7N7|nan':0.001461741,('EPI_ISL_133636|2011.63|wild.ans|USA|H5N1|Am_nonGsGD':0.000729742,'EPI_ISL_134975|2010.753|wild.ans|USA|H4N6|nan':0.002195307)0.000:0.000000006)0.000:0.000000006,('EPI_ISL_135013|2010.83|wild.ans|USA|H11N2|nan':0.0,'EPI_ISL_135014|2010.83|wild.ans|USA|H11N2|nan':0.0):0.002195822)0.844:0.000729854,((('EPI_ISL_134963|2010.753|wild.ans|USA|H11N9|nan':0.002197197,'EPI_ISL_158468|2011.748|wild.ans|USA|H4N6|nan':0.002196677)0.000:0.000000006,((('EPI_ISL_125795|2010.608|wild.ans|USA|H4N6|nan':0.002198881,'EPI_ISL_94159|2010.567|wild.ans|USA|H4N6|nan':0.000000006)0.999:0.011269541,('EPI_ISL_158455|2011.863|wild.ans|USA|H4N2|nan':0.000730298,('EPI_ISL_158449|2011.732|wild.ans|USA|H3N2|3C.3a1':0.001462787,'EPI_ISL_158451|2011.732|wild.ans|USA|H3N2|3C.3a1':0.002933083)0.000:0.000000006)0.873:0.001529577)0.769:0.000668950,('EPI_ISL_134977|2010.753|wild.ans|USA|H0N0|nan':0.0,'EPI_ISL_134961|2010.825|wild.ans|USA|H4N9|nan':0.0):0.000000006)0.860:0.000729994)0.846:0.000729970,('EPI_ISL_134948|2010.751|wild.ans|USA|H5N1|Am_nonGsGD':0.001457830,'EPI_ISL_135053|2010.874|wild.ans|USA|H6N1|nan':0.006661884)0.763:0.000739185)0.000:0.000000006)0.945:0.001462004)0.000:0.000000006,('EPI_ISL_127974|2009.701|wild.ans|Canada|H4N2|nan':0.000730009,'EPI_ISL_134979|2010.753|wild.ans|USA|H4N2|nan':0.002197337)0.000:0.000000006)0.000:0.000000006,('EPI_ISL_148258|2011.729|wild.ans|Canada|H11N2|nan':0.002933589,('EPI_ISL_134989|2010.863|wild.ans|USA|H0N0|nan':0.002939933,'EPI_ISL_134980|2010.753|wild.ans|USA|H6N2|nan':0.000730551)0.000:0.000000006)0.949:0.001462172)0.899:0.000730057,'EPI_ISL_141104|2008.678|wild.ans|USA|H1N5|nan':0.002196602)0.000:0.000000006)0.000:0.000000006,('EPI_ISL_135002|2010.789|wild.ans|USA|H4N2|nan':0.004467413,'EPI_ISL_134978|2010.753|wild.ans|USA|H5N2|Am_nonGsGD':0.001439188)0.964:0.003714533)0.849:0.000731677,(((('EPI_ISL_127976|2009.701|wild.ans|Canada|H3N6|3C.3a1':0.002937295,('EPI_ISL_141258|2008.672|wild.ans|USA|H2N2|nan':0.003681244,('EPI_ISL_216657|2009.578|wild.ans|USA|H12N5|nan':0.001463246,('EPI_ISL_216788|2009.652|wild.ans|USA|H3N8|3C.3a1':0.0,'EPI_ISL_216787|2009.652|wild.ans|USA|H3N8|3C.3a1':0.0,'EPI_ISL_216874|2009.652|wild.ans|USA|H3N8|3C.3a1':0.0):0.002210931)0.991:0.004446623)0.000:0.000000006)0.920:0.001472679,(('EPI_ISL_142561|2009.742|wild.ans|USA|H3N8|3C.2':0.004446336,'EPI_ISL_131904|2009.096|wild.ans|Canada|H7N6|nan':0.002955682)0.975:0.004448497,('EPI_ISL_131490|2008.374|wild.other|USA|H0N0|nan':0.008978944,('EPI_ISL_142365|2008.385|wild.other|USA|H4N6|nan':0.001464750,((('EPI_ISL_142469|2008.719|wild.ans|USA|H3N8|nan':0.0,'EPI_ISL_142471|2008.719|wild.ans|USA|H3N8|nan':0.0,'EPI_ISL_216651|2008.653|wild.ans|USA|H1N1|nan':0.0):0.000000006,('EPI_ISL_216653|2008.653|wild.ans|USA|H1N3|nan':0.0,'EPI_ISL_216652|2008.653|wild.ans|USA|H1N3|nan':0.0):0.000730260)0.920:0.001462593,('EPI_ISL_131487|2008.372|wild.other|USA|H4N6|nan':0.000730251,(('EPI_ISL_131491|2008.374|wild.other|USA|H0N0|nan':0.0,'EPI_ISL_142446|2008.377|wild.other|USA|H0N0|nan':0.0,'EPI_ISL_142386|2008.377|wild.other|USA|H0N0|nan':0.0,'EPI_ISL_142383|2008.355|wild.other|USA|H4N6|nan':0.0,'EPI_ISL_131486|2008.372|wild.other|USA|H4N6|nan':0.0,'EPI_ISL_142370|2008.372|wild.other|USA|H4N6|nan':0.0,'EPI_ISL_142377|2008.377|wild.other|USA|H4N6|nan':0.0,'EPI_ISL_131493|2008.374|wild.other|USA|H4N6|nan':0.0,'EPI_ISL_142422|2008.415|wild.other|USA|H4N6|nan':0.0,'EPI_ISL_142425|2008.372|wild.other|USA|H4N6|nan':0.0,'EPI_ISL_142411|2008.388|wild.other|USA|H4N6|nan':0.0,'EPI_ISL_142459|2008.423|wild.other|USA|H4N6|nan':0.0,'EPI_ISL_142438|2008.385|wild.other|USA|H4N6|nan':0.0,'EPI_ISL_131488|2008.374|wild.other|USA|H4N6|nan':0.0,'EPI_ISL_142440|2008.374|wild.other|USA|H4N6|nan':0.0,'EPI_ISL_142417|2008.413|wild.other|USA|H4N6|nan':0.0,'EPI_ISL_142457|2008.388|wild.other|USA|H6N6|nan':0.0):0.000000006,('EPI_ISL_142436|2008.423|wild.other|USA|H4N6|nan':0.001462759,'EPI_ISL_142421|2008.415|wild.other|USA|H0N0|nan':0.000730292)0.783:0.000000006)0.783:0.000000006)0.000:0.000000006)0.000:0.000000006)0.835:0.001452707)0.946:0.003723100)0.000:0.000000006)0.874:0.001474627,(('EPI_ISL_158484|2011.789|wild.ans|USA|H11N9|nan':0.005160636,(((('EPI_ISL_257137|2011.844|wild.ans|Guatemala|H4N2|nan':0.000732862,('EPI_ISL_220206|2011.71|wild.ans|USA|H3N6|nan':0.000729844,'EPI_ISL_243747|2011.844|wild.ans|Guatemala|H4N8|nan':0.000000006)0.770:0.000729713)0.939:0.002204007,('EPI_ISL_137681|2010.701|wild.ans|Canada|H5N2|Am_nonGsGD':0.000730167,'EPI_ISL_134950|2010.751|wild.ans|USA|H5N2|Am_nonGsGD':0.003671927)0.000:0.000000006)0.786:0.000732213,('EPI_ISL_135056|2010.874|wild.ans|USA|H11N9|nan':0.002948634,('EPI_ISL_134962|2010.858|wild.ans|USA|H7N3|nan':0.000000006,('EPI_ISL_134913|2011.019|wild.ans|USA|H0N0|Am_nonGsGD':0.001469454,'EPI_ISL_134988|2010.827|wild.ans|USA|H7N3|nan':0.000734281)0.774:0.000728264)0.770:0.000732516)0.801:0.000731710)0.795:0.000731129,'EPI_ISL_137841|2010.699|wild.ans|Canada|H5N2|Am_nonGsGD':0.001464014)0.000:0.000000006)0.996:0.006708422,((('EPI_ISL_180957|2008.978|wild.ans|USA|H10N7|nan':0.0,'EPI_ISL_180955|2008.978|wild.ans|USA|H10N8|nan':0.0,'EPI_ISL_206353|2008.891|wild.ans|USA|H7N8|nan':0.0):0.000000006,('EPI_ISL_180956|2008.978|wild.ans|USA|H11N8|nan':0.000000006,('EPI_ISL_216560|2009.649|wild.ans|USA|H0N0|nan':0.000000006,'EPI_ISL_216540|2009.649|wild.ans|USA|H4N6|nan':0.000730920)0.996:0.005160216)0.913:0.001462393)0.760:0.000748556,('EPI_ISL_142563|2009.74|wild.ans|USA|H4N9|nan':0.001464861,(('EPI_ISL_142560|2009.74|wild.ans|USA|H0N0|nan':0.0,'EPI_ISL_142567|2009.74|wild.ans|USA|H4N9|nan':0.0):0.000000006,'EPI_ISL_142569|2009.74|wild.ans|USA|H4N1|nan':0.001465280)0.000:0.000000006)1.000:0.014318038)0.551:0.000713712)0.761:0.000751640)0.938:0.002194049,'EPI_ISL_141101|2008.582|wild.ans|USA|H2N3|nan':0.002936452)0.753:0.000739838)0.000:0.000000006,(((('EPI_ISL_14769880|2014.915|wild.ans|Australia|H2N7|nan':0.011919682,((((('EPI_ISL_4070951|2014.222|wild.other|Australia|H3N5|nan':0.002960671,('EPI_ISL_14768245|2014.162|wild.ans|Australia|H5N3|EA_nonGsGD':0.000732577,('EPI_ISL_4070957|2014.219|wild.other|Australia|H6N8|nan':0.000000006,'EPI_ISL_4070960|2014.225|wild.other|Australia|H6N8|nan':0.000000006)0.870:0.001466866)0.775:0.000718420)0.917:0.002184622,('EPI_ISL_14769889|2015.422|wild.ans|Australia|H8N4|nan':0.001300722,('EPI_ISL_14769258|2016.582|wild.unknown|Australia|H1N1|nan':0.0,'EPI_ISL_14769259|2016.582|wild.unknown|Australia|H1N1|nan':0.0,'EPI_ISL_14768185|2016.582|wild.unknown|Australia|H1N1|nan':0.0):0.013020943)0.999:0.009184616)0.757:0.000768791,('EPI_ISL_14769744|2014.247|wild.unknown|Australia|H6N8|nan':0.002960585,(((('EPI_ISL_14768267|2017.285|wild.ans|Australia|H3N1|nan':0.009811217,(('EPI_ISL_14768186|2016.478|wild.ans|Australia|H0N0|nan':0.002195356,('EPI_ISL_14769051|2018.433|wild.ans|Australia|H9N1|nan':0.011163081,(('EPI_ISL_14769169|2017.195|wild.ans|Australia|H6N2|nan':0.001460148,'EPI_ISL_14768256|2017.132|wild.ans|Australia|H6N2|nan':0.003673857)0.000:0.000000006,(((('EPI_ISL_14769746|2018.219|wild.unknown|Australia|H1N7|nan':0.0,'EPI_ISL_14769745|2018.219|wild.unknown|Australia|H1N7|nan':0.0):0.004411175,('EPI_ISL_14769870|2019.249|wild.unknown|Australia|H5N3|EA_nonGsGD':0.014996132,('EPI_ISL_14768254|2018.14|wild.ans|Australia|H1N2|nan':0.005277166,'EPI_ISL_14769325|2019.77|wild.unknown|Australia|H6N8|nan':0.012024649)0.140:0.000643845)0.000:0.000000006)0.980:0.003688012,('EPI_ISL_14768196|2017.74|wild.unknown|Australia|H7N5|nan':0.000732178,'EPI_ISL_14768263|2018.205|wild.ans|Australia|H1N4|nan':0.002930499)0.729:0.000723664)0.957:0.002942000,((((('EPI_ISL_14769871|2019.249|wild.unknown|Australia|H5N7|EA_nonGsGD':0.009654343,(('EPI_ISL_14769963|2018.252|wild.ans|Australia|H11N9|nan':0.000732181,'EPI_ISL_14769907|2018.252|wild.ans|Australia|H11N3|nan':0.000728485)0.902:0.001464110,((((((((('EPI_ISL_14769063|2020.653|wild.ans|Australia|H6N1|nan':0.007411414,('EPI_ISL_14768251|2019.203|wild.ans|Australia|H10N5|nan':0.002969715,(('EPI_ISL_14769170|2020.462|wild.ans|Australia|H4N6|nan':0.0,'EPI_ISL_14769748|2020.462|wild.unknown|Australia|H4N6|nan':0.0):0.000722873,'EPI_ISL_14769747|2020.396|wild.unknown|Australia|H1N6|nan':0.000740279)0.999:0.008195938)0.622:0.000701822)0.882:0.000000006,('EPI_ISL_14768767|2019.236|wild.other|Australia|H10N5|nan':0.006652957,'EPI_ISL_14769828|2019.06|wild.unknown|Australia|H11N9|nan':0.000729941)0.650:0.000000006)0.000:0.000000006,'EPI_ISL_14769607|2019.847|wild.unknown|Australia|H2N9|nan':0.002930959)0.827:0.000729908,('EPI_ISL_14769062|2020.653|wild.ans|Australia|H1N2|nan':0.009672273,'EPI_ISL_14769879|2018.375|wild.ans|Australia|H1N1|nan':0.002195133)0.000:0.000000006)0.591:0.000000006,'EPI_ISL_14768248|2019.373|wild.ans|Australia|H2N1|nan':0.001461122)0.000:0.000000006,('EPI_ISL_14768266|2019.203|wild.ans|Australia|H10N8|nan':0.004457374,('EPI_ISL_14769882|2019.252|wild.ans|Australia|H3N8|nan':0.0,'EPI_ISL_14769883|2019.252|wild.ans|Australia|H3N8|nan':0.0,'EPI_ISL_14769885|2019.252|wild.ans|Australia|H3N8|nan':0.0,'EPI_ISL_14769881|2019.252|wild.ans|Australia|H3N8|nan':0.0,'EPI_ISL_14769884|2019.252|wild.ans|Australia|H3N8|nan':0.0,'EPI_ISL_14769887|2019.252|wild.ans|Australia|H3N8|nan':0.0,'EPI_ISL_14769886|2019.252|wild.ans|Australia|H3N8|nan':0.0):0.003698844)0.752:0.000706012)0.000:0.000000006,('EPI_ISL_14769261|2018.696|wild.unknown|Australia|H7N7|nan':0.003668851,(('EPI_ISL_14768773|2020.642|wild.unknown|Australia|H9N2|nan':0.000724565,('EPI_ISL_14769061|2020.653|wild.ans|Australia|H1N3|nan':0.000000006,('EPI_ISL_14769065|2020.691|wild.ans|Australia|H1N3|nan':0.0,'EPI_ISL_14769064|2020.691|wild.ans|Australia|H1N3|nan':0.0):0.000729444)0.767:0.000737409)0.969:0.002938101,('EPI_ISL_14768228|2019.847|wild.unknown|Australia|H0N0|nan':0.000000006,'EPI_ISL_14769740|2019.847|wild.unknown|Australia|H7N1|nan':0.000729387)0.768:0.000730755)0.872:0.001465904)0.000:0.000000006)0.000:0.000000006,'EPI_ISL_14768259|2018.129|wild.ans|Australia|H1N3|nan':0.000000006)0.000:0.000000006,'EPI_ISL_14769326|2019.77|wild.unknown|Australia|H8N4|nan':0.003683256)0.970:0.002930094)0.000:0.000000006)0.000:0.000000006,'EPI_ISL_14769872|2019.805|wild.unknown|Australia|H8N4|nan':0.006661879)0.806:0.000741409,('EPI_ISL_14768258|2018.129|wild.ans|Australia|H9N2|nan':0.004438620,('EPI_ISL_14768250|2018.205|wild.ans|Australia|H7N7|nan':0.002213607,('EPI_ISL_14769873|2018.625|wild.ans|Australia|H7N1|nan':0.002957492,'EPI_ISL_14768265|2019.203|wild.ans|Australia|H7N8|nan':0.004447361)0.848:0.001453647)0.766:0.000727696)0.927:0.002214792)0.738:0.000720250,('EPI_ISL_14769273|2017.74|wild.unknown|Australia|H2N5|nan':0.003668877,'EPI_ISL_14768264|2017.208|wild.ans|Australia|H5N3|EA_nonGsGD':0.002194328)0.000:0.000000006)0.865:0.000729729,'EPI_ISL_14768246|2017.326|wild.ans|Australia|H3N8|nan':0.003668219)0.000:0.000000006)0.900:0.000729499)0.981:0.002194368)0.000:0.000000006)0.000:0.000000006,'EPI_ISL_14769056|2016.522|wild.ans|Australia|H5N3|EA_nonGsGD':0.003678802)0.950:0.003718746)0.904:0.002210354,'EPI_ISL_14769891|2015.096|wild.ans|Australia|H3N8|nan':0.005193032)0.389:0.000706263,'EPI_ISL_14769181|2015.186|wild.ans|Australia|H7N3|nan':0.007392226)0.000:0.000000006,('EPI_ISL_14769890|2015.422|wild.ans|Australia|H6N2|nan':0.005195226,((('EPI_ISL_14769903|2016.833|wild.ans|Australia|H3N8|nan':0.0,'EPI_ISL_14769904|2016.833|wild.ans|Australia|H3N8|nan':0.0):0.008896453,('EPI_ISL_14769877|2015.951|wild.ans|Australia|H11N2|nan':0.005153662,('EPI_ISL_14769048|2018.433|wild.ans|Australia|H6N2|nan':0.003683112,('EPI_ISL_14768775|2017.452|wild.ans|Australia|H6N2|nan':0.001462443,(('EPI_ISL_14769830|2018.389|wild.unknown|Australia|H9N2|nan':0.000000006,'EPI_ISL_14768772|2019.466|wild.unknown|Australia|H1N1|nan':0.009656407)0.991:0.005227808,'EPI_ISL_14769047|2017.452|wild.ans|Australia|H6N2|nan':0.001462713)0.000:0.000000006)0.737:0.000742641)1.000:0.010421358)0.000:0.000000006)0.766:0.000732224,((('EPI_ISL_14769162|2016.175|wild.ans|Australia|H3N8|nan':0.000729533,'EPI_ISL_14769068|2016.175|wild.ans|Australia|H3N8|nan':0.000000006)0.867:0.001431478,((((('EPI_ISL_14769164|2017.195|wild.ans|Australia|H11N9|nan':0.004441217,'EPI_ISL_14768260|2017.326|wild.ans|Australia|H4N2|nan':0.002212153)0.757:0.000717549,'EPI_ISL_14768247|2017.416|wild.ans|Australia|H4N6|nan':0.001460767)0.000:0.000000006,'EPI_ISL_14768231|2017.247|wild.other|USA|H0N0|nan':0.004409288)0.887:0.001473980,('EPI_ISL_14769168|2017.195|wild.ans|Australia|H4N6|nan':0.005193416,('EPI_ISL_14768249|2017.208|wild.ans|Australia|H5N1|EA_nonGsGD':0.000722798,'EPI_ISL_14768243|2017.132|wild.ans|Australia|H5N3|EA_nonGsGD':0.001472973)0.976:0.003726561)0.741:0.000699130)0.999:0.006688926,('EPI_ISL_14769260|2017.444|wild.unknown|Australia|H5N1|EA_nonGsGD':0.007386361,('EPI_ISL_14769272|2016.91|wild.unknown|Australia|H2N1|nan':0.007404420,('EPI_ISL_14769183|2016.249|wild.ans|Australia|H5N3|EA_nonGsGD':0.002950007,(('EPI_ISL_14769269|2016.91|wild.unknown|Australia|H4N6|nan':0.005900885,((('EPI_ISL_14769500|2019.847|wild.unknown|Australia|H1N1|nan':0.0,'EPI_ISL_14769743|2019.847|wild.unknown|Australia|H1N1|nan':0.0):0.002173358,('EPI_ISL_14768226|2019.847|wild.unknown|Australia|H0N0|nan':0.000730092,('EPI_ISL_14768224|2019.847|wild.unknown|Australia|H0N0|nan':0.000730088,'EPI_ISL_14769697|2019.847|wild.unknown|Australia|H7N1|nan':0.001462135)0.000:0.000000006)0.952:0.004471973)1.000:0.019699024,('EPI_ISL_14768261|2017.326|wild.ans|Australia|H11N9|nan':0.007423400,'EPI_ISL_14768257|2017.132|wild.ans|Australia|H9N3|nan':0.001473727)0.536:0.000721958)0.000:0.000000006)0.000:0.000000006,('EPI_ISL_14769184|2017.063|wild.ans|Australia|H5N2|EA_nonGsGD':0.001472750,'EPI_ISL_14768253|2016.973|wild.ans|Australia|H3N2|nan':0.002201963)0.777:0.000726035)0.899:0.001473885)0.762:0.000720926)0.000:0.000000006)0.000:0.000000006)0.815:0.000764729)0.157:0.000727089,('EPI_ISL_14768252|2016.97|wild.ans|Australia|H4N1|nan':0.000729815,(('EPI_ISL_14769271|2016.91|wild.unknown|Australia|H4N6|nan':0.000730468,'EPI_ISL_14768190|2016.91|wild.unknown|Australia|H4N6|nan':0.000000006)0.835:0.000731004,('EPI_ISL_14768277|2017.937|wild.other|Australia|H3N8|nan':0.0,'EPI_ISL_14768276|2017.937|wild.other|Australia|H3N8|nan':0.0,'EPI_ISL_14768275|2017.937|wild.other|Australia|H3N8|nan':0.0,'EPI_ISL_14768274|2017.937|wild.other|Australia|H3N8|nan':0.0,'EPI_ISL_14768262|2017.285|wild.ans|Australia|H3N8|nan':0.0):0.005163333)0.000:0.000000006)0.999:0.007391298)0.749:0.000767141)0.958:0.002957397)0.710:0.000718015)0.735:0.000712058)0.991:0.005183525)0.000:0.000000006,('EPI_ISL_4070963|2014.225|wild.other|Australia|H0N0|nan':0.0,'EPI_ISL_4070966|2014.225|wild.other|Australia|H10N8|nan':0.0):0.005175852)0.000:0.000000006,'EPI_ISL_14769067|2014.162|wild.ans|Australia|H8N4|nan':0.010439829)0.585:0.002341461)0.998:0.010769521,'EPI_ISL_141246|2009.948|wild.ans|USA|H6N2|nan':0.003266141)0.784:0.001149611,((('EPI_ISL_141223|2009.679|wild.ans|USA|H4N6|nan':0.000730253,'EPI_ISL_141219|2009.696|wild.ans|USA|H4N8|nan':0.000000006)0.951:0.003757546,'EPI_ISL_134946|2010.748|wild.ans|USA|H11N9|nan':0.010510229)0.756:0.000662021,'EPI_ISL_146019|2008.902|wild.ans|USA|H1N1|nan':0.002196618)0.000:0.000000006)0.000:0.000000006,('EPI_ISL_95381|2009.929|wild.ans|USA|H12N5|nan':0.002960868,'EPI_ISL_206336|2010.186|wild.ans|USA|H7N3|nan':0.005183479)0.746:0.000719902)0.820:0.000731750)0.000:0.000000006,('EPI_ISL_137858|2010.704|wild.ans|Canada|H0N0|nan':0.003673007,('EPI_ISL_137708|2010.69|wild.ans|Canada|H1N1|nan':0.002199376,(('EPI_ISL_137851|2010.701|wild.ans|Canada|H0N0|nan':0.0,'EPI_ISL_137855|2010.704|wild.ans|Canada|H0N0|nan':0.0,'EPI_ISL_137860|2010.707|wild.ans|Canada|H4N8|nan':0.0):0.000000006,'EPI_ISL_137854|2010.704|wild.ans|Canada|H0N0|nan':0.000730578)0.959:0.002198474)0.000:0.000000006)1.000:0.008149653)0.979:0.003671656)0.000:0.000000006)0.021:0.000000006,('EPI_ISL_99271|2007.638|wild.ans|Canada|H0N0|nan':0.000000006,('EPI_ISL_63347|2007.764|wild.ans|USA|H6N5|nan':0.002954657,(('EPI_ISL_234717|2009.737|wild.ans|USA|H3N8|3C.3a1':0.002199266,'EPI_ISL_139398|2009.622|wild.ans|USA|H3N8|nan':0.003703645)0.996:0.006799010,('EPI_ISL_84626|2007.586|wild.ans|Canada|H12N5|nan':0.002210716,'EPI_ISL_137896|2007.638|wild.ans|Canada|H1N5|nan':0.000726963)0.874:0.001483162)0.760:0.000709221)0.963:0.002950998)0.000:0.000000006)0.000:0.000000006)0.764:0.000720767,('EPI_ISL_142467|2008.724|wild.ans|USA|H11N2|nan':0.012036367,('EPI_ISL_142472|2008.675|wild.ans|USA|H10N6|nan':0.002971645,('EPI_ISL_141244|2009.942|wild.ans|USA|H10N9|nan':0.001462242,('EPI_ISL_95444|2009.586|wild.ans|USA|H0N0|nan':0.000000006,'EPI_ISL_134947|2010.751|wild.ans|USA|H4N2|nan':0.003673622)0.000:0.000000006)0.987:0.005933578)0.858:0.001439323)0.863:0.001500080)0.968:0.002950315,((((('EPI_ISL_6629|2005.948|wild.ans|USA|H6N1|nan':0.001463120,('EPI_ISL_64378|2006.627|wild.ans|Canada|H2N3|nan':0.003706433,(('EPI_ISL_216388|2007.658|wild.ans|USA|H11N9|nan':0.0,'EPI_ISL_216387|2007.658|wild.ans|USA|H12N9|nan':0.0):0.002948334,'EPI_ISL_131741|2007.649|wild.ans|Canada|H0N0|nan':0.002212463)0.753:0.000706611)0.953:0.002958016)0.000:0.000000006,(('EPI_ISL_216639|2007.485|wild.ans|USA|H5N8|Am_nonGsGD':0.000000006,('EPI_ISL_133666|2009.381|wild.other|USA|H6N1|nan':0.000730397,('EPI_ISL_142529|2009.397|wild.other|USA|H6N1|nan':0.000730306,('EPI_ISL_131474|2009.381|wild.other|USA|H6N8|nan':0.000731547,('EPI_ISL_142550|2009.408|wild.other|USA|H1N1|nan':0.000729976,(('EPI_ISL_142523|2009.397|wild.other|USA|H1N1|nan':0.0,'EPI_ISL_397557|2009.397|wild.other|USA|H1N9|nan':0.0,'EPI_ISL_142517|2009.397|wild.other|USA|H1N9|nan':0.0):0.000000006,'EPI_ISL_397562|2009.397|wild.other|USA|H1N9|nan':0.000730471)0.905:0.001468494)0.779:0.000732376)0.000:0.000000006)0.000:0.000000006)1.000:0.007395639)0.993:0.005155578,'EPI_ISL_33862|2006.386|wild.other|USA|H9N2|nan':0.002200222)0.000:0.000000006)0.000:0.000000006,'EPI_ISL_63641|2007.5|Dom.gal|USA|H5N1|Am_nonGsGD':0.005157763)0.758:0.000840083,('EPI_ISL_180947|2007.052|wild.ans|USA|H3N8|3C.2':0.002330053,((('EPI_ISL_85139|2008.735|wild.ans|USA|H0N0|nan':0.024068762,'EPI_ISL_142539|2009.405|wild.other|USA|H0N0|nan':0.002914978)0.991:0.009067106,(('EPI_ISL_142531|2009.403|wild.other|USA|H1N7|nan':0.000730885,(('EPI_ISL_138054|2009.381|wild.other|USA|H0N0|nan':0.0,'EPI_ISL_397529|2009.403|wild.other|USA|H10N7|nan':0.0):0.000000006,('EPI_ISL_397560|2009.386|wild.other|USA|H10N7|nan':0.000000006,'EPI_ISL_397551|2009.408|wild.other|USA|H10N7|nan':0.001464288)0.850:0.000731437)0.000:0.000000006)0.951:0.001463928,(('EPI_ISL_142520|2009.405|wild.other|USA|H10N1|nan':0.003675143,('EPI_ISL_137925|2009.381|wild.other|USA|H0N0|nan':0.000731503,('EPI_ISL_142535|2009.408|wild.other|USA|H10N7|nan':0.0,'EPI_ISL_146085|2009.381|wild.other|USA|H1N1|nan':0.0):0.000000006)0.000:0.000000006)0.865:0.000730984,'EPI_ISL_397530|2009.403|wild.other|USA|H10N7|nan':0.018959983)0.000:0.000000006)0.830:0.000000006)0.523:0.001456446,('EPI_ISL_158497|2011.844|wild.ans|USA|H3N8|3C.2':0.006007621,((('EPI_ISL_148241|2011.542|wild.other|Canada|H1N1|nan':0.0,'EPI_ISL_148232|2011.915|wild.ans|USA|H1N1|nan':0.0):0.000000006,('EPI_ISL_148233|2011.921|wild.ans|USA|H1N1|nan':0.0,'EPI_ISL_148231|2011.91|wild.ans|USA|H1N1|nan':0.0):0.000730486)0.939:0.003030378,(('EPI_ISL_502644|2016.699|wild.ans|USA|H4N6|nan':0.0,'EPI_ISL_502645|2016.699|wild.ans|USA|H4N6|nan':0.0):0.007396957,'EPI_ISL_216677|2014.679|wild.ans|USA|H6N2|nan':0.000773831)0.777:0.001408832)0.990:0.006674353)0.921:0.003063279)0.965:0.004361698)0.867:0.002212542)0.911:0.002094168,('EPI_ISL_131874|2007.674|wild.ans|Canada|H3N8|nan':0.000749066,('EPI_ISL_127970|2007.674|wild.ans|Canada|H3N8|nan':0.000730951,(('EPI_ISL_127968|2007.674|wild.ans|Canada|H3N8|nan':0.0,'EPI_ISL_127960|2007.674|wild.ans|Canada|H3N8|nan':0.0,'EPI_ISL_127957|2007.674|wild.ans|Canada|H3N8|nan':0.0,'EPI_ISL_131873|2007.674|wild.ans|Canada|H3N8|nan':0.0,'EPI_ISL_127969|2007.674|wild.ans|Canada|H3N8|nan':0.0,'EPI_ISL_131877|2007.674|wild.ans|Canada|H3N8|nan':0.0,'EPI_ISL_131867|2007.674|wild.ans|Canada|H3N8|nan':0.0):0.000000006,'EPI_ISL_131882|2007.674|wild.ans|Canada|H3N8|nan':0.000730897)0.000:0.000000006)0.774:0.000714851)1.000:0.013696012)0.000:0.000000006)0.000:0.000000006,((('EPI_ISL_131889|2007.726|wild.ans|Canada|H3N8|nan':0.008155800,(('EPI_ISL_141130|2008.702|wild.ans|USA|H3N8|3C.2':0.000747527,'EPI_ISL_216588|2010.704|wild.ans|USA|H6N1|nan':0.005919641)0.916:0.002197993,(((('EPI_ISL_141029|2009.948|wild.ans|USA|H3N8|3C.2':0.002933764,'EPI_ISL_85161|2008.798|wild.ans|USA|H4N6|nan':0.001462594)0.000:0.000000006,(('EPI_ISL_141331|2008.587|wild.ans|USA|H0N0|nan':0.0,'EPI_ISL_141099|2008.587|wild.ans|USA|H3N8|3C.3a1':0.0,'EPI_ISL_141089|2008.587|wild.ans|USA|H3N8|3C.3a1':0.0,'EPI_ISL_141098|2008.587|wild.ans|USA|H3N8|3C.3a1':0.0):0.000000006,'EPI_ISL_206357|2009.038|wild.ans|USA|H7N3|nan':0.003680323)0.000:0.000000006)0.000:0.000000006,('EPI_ISL_85173|2008.798|wild.ans|USA|H3N8|3C.2':0.002200922,(('EPI_ISL_85174|2008.801|wild.ans|USA|H3N2|3C.2':0.0,'EPI_ISL_85164|2008.801|wild.ans|USA|H3N2|3C.2':0.0):0.002937448,('EPI_ISL_142556|2009.567|wild.ans|USA|H10N3|nan':0.005907493,'EPI_ISL_381146|2009.614|wild.ans|USA|H1N1|nan':0.004422620)0.708:0.000747631)0.780:0.000726489)0.797:0.000733079)0.958:0.002199586,(('EPI_ISL_95426|2009.627|wild.ans|USA|H6N8|nan':0.003761097,('EPI_ISL_189532|2012.801|wild.ans|USA|H3N8|3C.2':0.003746101,(((('EPI_ISL_161086|2013.723|wild.ans|USA|H3N8|nan':0.0,'EPI_ISL_161076|2013.701|wild.ans|USA|H3N8|nan':0.0,'EPI_ISL_161072|2013.723|wild.ans|USA|H3N8|nan':0.0):0.001480491,('EPI_ISL_504969|2014.71|Dom.ans|USA|H2N2|nan':0.000000006,(('EPI_ISL_245515|2016.432|Dom.gal|USA|H2N2|nan':0.004470610,('EPI_ISL_4073116|2016.746|Dom.gal|USA|H2N2|nan':0.000728776,(('EPI_ISL_4073117|2018.047|Dom.gal|USA|H2N2|nan':0.001478590,('EPI_ISL_4073118|2018.904|Dom.gal|USA|H2N2|nan':0.002966526,'EPI_ISL_4073119|2019.307|Dom.gal|USA|H2N2|nan':0.004460641)0.957:0.003722299)0.749:0.000723432,'EPI_ISL_4073115|2017.2|Dom.gal|USA|H2N2|nan':0.000000006)0.774:0.000737019)0.992:0.006733795)0.988:0.006005877,'EPI_ISL_245470|2015.227|Dom.gal|USA|H2N2|nan':0.004422735)0.000:0.000000006)0.956:0.002954919)0.742:0.000712302,('EPI_ISL_14777747|2021.414|wild.other|USA|H3N8|nan':0.008162507,('EPI_ISL_502720|2015.964|wild.ans|USA|H3N1|nan':0.001468979,'EPI_ISL_294172|2016.88|wild.ans|USA|H7N6|nan':0.003680316)0.509:0.000000006)0.838:0.001473344)0.905:0.002246260,'EPI_ISL_254836|2015.795|wild.ans|USA|H6N5|nan':0.006698873)0.757:0.000709257)0.871:0.001478162)0.751:0.000727016,((((('EPI_ISL_206346|2009.962|wild.ans|USA|H7N3|nan':0.002946616,('EPI_ISL_189523|2012.667|wild.ans|USA|H0N0|nan':0.006815191,('EPI_ISL_189509|2012.781|wild.ans|USA|H12N5|nan':0.002970707,'EPI_ISL_216731|2014.611|wild.ans|USA|H10N3|nan':0.006716638)0.991:0.006045163)0.880:0.002128877)0.782:0.000739390,'EPI_ISL_206360|2009.945|wild.ans|USA|H7N3|nan':0.002200285)0.000:0.000000006,('EPI_ISL_220262|2014.699|wild.ans|USA|H2N9|nan':0.001476767,(('EPI_ISL_506175|2018.912|wild.ans|USA|H3N6|nan':0.004373678,('EPI_ISL_502383|2018.693|wild.ans|USA|H0N0|3C.3a1':0.000907535,'EPI_ISL_502374|2018.693|wild.ans|USA|H3N8|3C.2':0.002035161)0.919:0.003235418)0.971:0.005057181,('EPI_ISL_256341|2015.696|wild.ans|USA|H3N8|nan':0.0,'EPI_ISL_256470|2015.696|wild.ans|USA|H3N8|nan':0.0):0.001225446)0.734:0.000970170)0.995:0.005931149)0.765:0.000718459,((('EPI_ISL_134952|2010.849|wild.ans|USA|H12N5|nan':0.001474533,'EPI_ISL_216792|2010.608|wild.ans|USA|H4N6|nan':0.003697832)0.875:0.001461382,('EPI_ISL_181013|2011.89|wild.ans|USA|H6N1|nan':0.007430455,'EPI_ISL_216853|2013.501|wild.ans|USA|H10N7|nan':0.007432706)0.000:0.000000006)0.000:0.000000006,((('EPI_ISL_397810|2015.995|wild.ans|USA|H6N1|nan':0.003691132,'EPI_ISL_254846|2015.655|wild.ans|USA|H5N2|Am_nonGsGD':0.000730880)0.740:0.000720888,(('EPI_ISL_256493|2015.616|wild.ans|USA|H4N6|nan':0.000000006,('EPI_ISL_244138|2016.325|Dom.gal|USA|H5N1|Am_nonGsGD':0.001464170,'EPI_ISL_273583|2016.393|wild.other|USA|H5N1|Am_nonGsGD':0.002221072)0.875:0.001470648)0.876:0.001466022,('EPI_ISL_502673|2017.644|wild.ans|USA|H4N6|nan':0.002213668,('EPI_ISL_502705|2016.699|wild.ans|USA|H4N6|nan':0.000728953,('EPI_ISL_502671|2017.644|wild.ans|USA|H3N6|3C.3a1':0.0,'EPI_ISL_502676|2017.655|wild.ans|USA|H3N6|3C.3a1':0.0):0.003691729)0.765:0.000735475)0.920:0.002226550)0.924:0.002236048)0.993:0.004490791,'EPI_ISL_216377|2010.003|wild.ans|USA|H11N9|nan':0.004474607)0.763:0.000698340)0.932:0.002222696)0.969:0.003704065,('EPI_ISL_135001|2010.945|wild.ans|USA|H6N1|nan':0.003677752,('EPI_ISL_134956|2010.753|wild.ans|USA|H3N8|3C.2':0.003683717,('EPI_ISL_97226|2010.874|wild.ans|USA|H14N8|nan':0.000000006,('EPI_ISL_97225|2010.921|wild.ans|USA|H14N6|nan':0.000730980,('EPI_ISL_158540|2011.915|wild.ans|USA|H6N1|nan':0.002936007,'EPI_ISL_134982|2010.879|wild.ans|USA|H14N6|nan':0.000000006)0.000:0.000000006)0.851:0.000730927)0.899:0.001461935)0.763:0.000742255)0.894:0.001467013)0.793:0.000735195)0.000:0.000000006)0.887:0.001467240)0.942:0.002965249)0.000:0.000000006,('EPI_ISL_127945|2009.611|wild.ans|Canada|H11N0|nan':0.012745439,'EPI_ISL_146039|2007.5|wild.ans|USA|H1N1|nan':0.005153255)0.754:0.000751958)0.734:0.000714246,(('EPI_ISL_87504|2006.5|wild.ans|USA|H0N0|nan':0.002963897,'EPI_ISL_7502|2006.5|wild.ans|USA|H7N9|nan':0.001454139)0.977:0.003736230,('EPI_ISL_131764|2007.715|wild.ans|Canada|H3N8|3C.3a1':0.002937559,'EPI_ISL_216642|2007.545|wild.ans|USA|H5N9|Am_nonGsGD':0.002983776)0.951:0.002960821)0.741:0.000718918)0.931:0.002222887)0.715:0.000723191,'EPI_ISL_99341|2002.381|wild.other|USA|H7N3|nan':0.006685871)0.921:0.002209088)0.000:0.000000006,(('EPI_ISL_141306|1998.666|wild.ans|USA|H6N5|nan':0.001470685,(('EPI_ISL_6498|1999.789|wild.ans|USA|H1N1|nan':0.0,'EPI_ISL_5561|1999.789|wild.ans|USA|H1N1|nan':0.0,'EPI_ISL_6497|1999.808|wild.ans|USA|H1N1|nan':0.0):0.000000006,'EPI_ISL_6403|1999.808|wild.ans|USA|H1N1|nan':0.000731042)0.985:0.005189486)0.970:0.003690084,(('EPI_ISL_99351|1999.597|wild.ans|Canada|H3N6|3C.2':0.001463674,'EPI_ISL_99352|1999.575|wild.ans|Canada|H3N8|3C.2':0.001472614)0.952:0.002961004,((('EPI_ISL_397990|2001.389|wild.other|USA|H11N7|nan':0.000730163,(('EPI_ISL_138129|2001.375|wild.other|USA|H0N0|nan':0.0,'EPI_ISL_142093|2001.329|wild.other|USA|H0N0|nan':0.0,'EPI_ISL_397910|2001.378|wild.other|USA|H10N2|nan':0.0,'EPI_ISL_138123|2001.375|wild.other|USA|H10N7|nan':0.0):0.000000006,'EPI_ISL_138127|2001.375|wild.other|USA|H10N7|nan':0.000730211)0.000:0.000000006)0.936:0.002240687,('EPI_ISL_142078|2001.5|wild.other|USA|H12N7|nan':0.000730059,'EPI_ISL_12547|2001.5|wild.other|USA|H5N7|Am_nonGsGD':0.000730122)0.000:0.000000006)0.997:0.007600560,('EPI_ISL_141293|2000.5|wild.ans|USA|H12N5|nan':0.002989401,'EPI_ISL_12546|2000.5|wild.ans|USA|H5N5|Am_nonGsGD':0.001427500)0.999:0.008456570)0.728:0.000549228)0.796:0.000733651)0.000:0.000000006)0.000:0.000000006)0.683:0.000452156,'EPI_ISL_8862|2003.614|wild.ans|Canada|H4N6|nan':0.018469365)0.957:0.004769796,'EPI_ISL_8824|1995.581|wild.ans|Canada|H3N5|nan':0.004473681)0.646:0.001391761,'EPI_ISL_99444|1993.638|wild.ans|Canada|H3N8|nan':0.010113003)0.960:0.004206384)0.915:0.001955711,(('EPI_ISL_99449|1992.645|wild.ans|Canada|H3N8|3C.2':0.0,'EPI_ISL_99450|1992.645|wild.ans|USA|H3N8|nan':0.0):0.012806110,((('EPI_ISL_379550|1995.581|Dom.gal|USA|H9N2|nan':0.009028360,(('EPI_ISL_8725|2002.584|wild.ans|Canada|H2N4|nan':0.007328347,'EPI_ISL_99334|2003.6|wild.ans|Canada|H4N6|nan':0.003105815)0.874:0.003018814,(('EPI_ISL_82507|2006.86|wild.ans|USA|H10N1|nan':0.004959220,('EPI_ISL_83500|2007.063|wild.ans|USA|H10N7|nan':0.010868514,'EPI_ISL_94206|2007.945|wild.ans|USA|H7N3|nan':0.005783122)0.074:0.001342681)0.992:0.005509791,('EPI_ISL_138170|2003.496|wild.ans|Canada|H1N1|nan':0.000000006,('EPI_ISL_64816|2005.592|wild.ans|Canada|H3N8|3C.3a1':0.002984643,'EPI_ISL_64886|2005.638|wild.ans|Canada|H3N8|3C.3a1':0.002184694)0.993:0.005215866)0.000:0.000000006)0.983:0.007663690)1.000:0.015518856)0.974:0.006879005,('EPI_ISL_99406|1994.616|wild.ans|Canada|H3N8|nan':0.003756532,('EPI_ISL_138045|1995.586|wild.ans|Canada|H0N0|nan':0.0,'EPI_ISL_8898|1995.581|wild.ans|Canada|H10N1|nan':0.0,'EPI_ISL_138090|1995.586|wild.ans|Canada|H10N7|nan':0.0):0.016678291)0.755:0.000655600)0.865:0.001489946,'EPI_ISL_23346|1989.5|Dom.gal|USA|H9N2|nan':0.009717363)0.734:0.000732123)0.774:0.000940774)0.381:0.000705577,'EPI_ISL_8911|1991.649|wild.ans|Canada|H12N5|nan':0.014857177)0.844:0.004164412)0.720:0.002034529)0.861:0.002048989,(((('EPI_ISL_85109|2007.622|wild.ans|USA|H3N8|3C.2':0.041508944,((((('EPI_ISL_8937|1980.738|Dom.ans|Australia|H6N5|nan':0.022532550,(('EPI_ISL_69953|1975.5|wild.other|Australia|H5N3|EA_nonGsGD':0.009168336,'EPI_ISL_69866|1976.5|Dom.gal|Australia|H7N7|nan':0.031844644)0.950:0.007617489,('EPI_ISL_8069|1977.5|wild.other|Australia|H3N8|nan':0.011478373,(('EPI_ISL_5815|1979.5|wild.ans|Australia|H6N1|nan':0.0,'EPI_ISL_8017|1979.5|wild.other|Australia|H6N2|nan':0.0):0.008171571,('EPI_ISL_8020|1983.5|Dom.ans|Australia|H3N8|nan':0.0,'EPI_ISL_15790|1978.068|Dom.ans|Australia|H3N8|nan':0.0,'EPI_ISL_8935|1978.068|Dom.ans|Australia|H3N8|nan':0.0):0.000736376)0.997:0.008994043)0.905:0.003345403)0.528:0.001719525)0.620:0.005884876,(('EPI_ISL_132866|1979.5|wild.other|Australia|H15N9|nan':0.0,'EPI_ISL_8939|1983.5|wild.other|Australia|H15N9|nan':0.0,'EPI_ISL_69910|1979.5|wild.ans|Australia|H4N4|nan':0.0):0.000000006,'EPI_ISL_5816|1979.5|wild.ans|Australia|H4N6|nan':0.001466003)1.000:0.024798847)0.855:0.008161274,('EPI_ISL_68828|1992.5|Dom.ans|Australia|H3N8|nan':0.029315345,('EPI_ISL_68737|1994.5|Dom.ans|Australia|H4N2|nan':0.015478379,'EPI_ISL_8018|2002.5|Dom.ans|Australia|H4N8|nan':0.022938795)0.998:0.030372782)0.996:0.023452841)1.000:0.048212894,((('EPI_ISL_14769262|2019.737|wild.unknown|Australia|H4N6|nan':0.001610758,('EPI_ISL_14769283|2018.773|wild.unknown|Australia|H9N5|nan':0.004489444,(('EPI_ISL_14769060|2018.564|wild.ans|Australia|H11N9|nan':0.002952744,('EPI_ISL_14769274|2018.696|wild.unknown|Australia|H7N6|nan':0.008851581,('EPI_ISL_14769892|2016.191|wild.ans|Australia|H7N2|nan':0.005492032,'EPI_ISL_14769179|2014.362|wild.ans|Australia|H5N9|EA_nonGsGD':0.006539042)0.620:0.001364212)0.971:0.004756425)0.000:0.000000006,'EPI_ISL_14769324|2018.773|wild.unknown|Australia|H4N4|nan':0.003698767)0.757:0.000702672)0.857:0.005898263)1.000:0.122116668,(((('EPI_ISL_8918|1990.293|wild.other|Brazil|H2N1|nan':0.068219713,('EPI_ISL_77372|2007.329|wild.ans|Argentina|H6N2|nan':0.041572767,('EPI_ISL_380995|2009.329|wild.ans|Argentina|H5N3|Am_nonGsGD':0.033796274,(('EPI_ISL_380996|2011.414|wild.ans|Argentina|H10N7|nan':0.021080625,('EPI_ISL_380993|2011.329|wild.ans|Argentina|H4N2|nan':0.006297423,(('EPI_ISL_224873|2012.566|wild.ans|Chile|H1N1|nan':0.011585160,(('EPI_ISL_273579|2016.396|wild.other|USA|H10N5|nan':0.0,'EPI_ISL_273593|2015.608|wild.ans|Canada|H4N5|nan':0.0):0.000777574,(('EPI_ISL_273552|2016.391|wild.other|USA|H10N4|nan':0.0,'EPI_ISL_273600|2016.391|wild.other|USA|H10N4|nan':0.0):0.001463687,('EPI_ISL_273560|2016.393|wild.other|USA|H10N1|nan':0.000730853,(('EPI_ISL_279237|2016.388|wild.other|USA|H10N2|nan':0.001463772,('EPI_ISL_273616|2015.608|wild.ans|Canada|H10N5|nan':0.0,'EPI_ISL_273585|2016.391|wild.other|USA|H10N5|nan':0.0):0.000730868)0.000:0.000000006,((('EPI_ISL_279259|2016.366|wild.other|USA|H10N2|nan':0.000730803,('EPI_ISL_273553|2016.393|wild.other|USA|H10N5|nan':0.0,'EPI_ISL_273586|2016.393|wild.other|USA|H10N8|nan':0.0):0.000730888)0.000:0.000000006,'EPI_ISL_279279|2016.377|wild.other|USA|H10N5|nan':0.000730769)0.000:0.000000006,(('EPI_ISL_279343|2016.361|wild.other|USA|H0N0|nan':0.0,'EPI_ISL_273550|2016.393|wild.other|USA|H11N8|nan':0.0,'EPI_ISL_273554|2016.393|wild.other|USA|H11N2|nan':0.0,'EPI_ISL_279261|2016.366|wild.other|USA|H0N0|nan':0.0,'EPI_ISL_273588|2016.393|wild.other|USA|H0N5|nan':0.0,'EPI_ISL_279793|2016.656|wild.ans|Canada|H10N5|nan':0.0,'EPI_ISL_279248|2016.388|wild.other|USA|H10N2|nan':0.0,'EPI_ISL_273538|2016.396|wild.other|USA|H10N2|nan':0.0,'EPI_ISL_279216|2016.361|wild.other|USA|H10N5|nan':0.0,'EPI_ISL_273602|2016.396|wild.other|USA|H10N5|nan':0.0,'EPI_ISL_279275|2016.388|wild.other|USA|H10N5|nan':0.0,'EPI_ISL_279217|2016.361|wild.other|USA|H10N5|nan':0.0,'EPI_ISL_273547|2016.391|wild.other|USA|H10N5|nan':0.0,'EPI_ISL_279291|2016.377|wild.other|USA|H10N5|nan':0.0,'EPI_ISL_273615|2016.393|wild.other|USA|H10N5|nan':0.0,'EPI_ISL_279256|2016.388|wild.other|USA|H10N5|nan':0.0,'EPI_ISL_273594|2016.393|wild.other|USA|H10N8|nan':0.0,'EPI_ISL_273601|2016.393|wild.other|USA|H10N8|nan':0.0,'EPI_ISL_273526|2016.609|wild.ans|Canada|H4N6|nan':0.0,'EPI_ISL_273590|2016.396|wild.other|USA|H1N5|nan':0.0):0.000000006,'EPI_ISL_273605|2016.396|wild.other|USA|H10N2|nan':0.000730868)0.000:0.000000006)0.000:0.000000006)0.000:0.000000006)0.000:0.000000006)0.763:0.000686943)1.000:0.017891495)0.829:0.001911956,(('EPI_ISL_224876|2014.29|wild.ans|Chile|H7N3|nan':0.000699950,'EPI_ISL_224878|2014.315|wild.ans|Chile|H7N3|nan':0.002972093)1.000:0.007541054,((((('EPI_ISL_257113|2015.778|wild.ans|Chile|H1N1|nan':0.0,'EPI_ISL_257110|2015.778|wild.ans|Chile|H1N1|nan':0.0):0.000000006,'EPI_ISL_257111|2015.778|wild.ans|Chile|H1N1|nan':0.000730934)0.951:0.003660198,('EPI_ISL_379428|2017.351|wild.ans|Chile|H7N6|nan':0.001495300,'EPI_ISL_327591|2017.43|wild.ans|Chile|H1N9|nan':0.000705089)0.981:0.006084260)0.901:0.002844377,'EPI_ISL_381003|2016.497|wild.ans|Argentina|H4N6|nan':0.016612476)0.926:0.004104324,('EPI_ISL_222693|2015.729|wild.ans|Chile|H5N3|Am_nonGsGD':0.007488141,('EPI_ISL_222691|2015.723|Human|Chile|H4N2|nan':0.005995040,'EPI_ISL_257108|2015.789|wild.ans|Chile|H3N8|nan':0.002946158)0.891:0.002204441)0.915:0.002272390)0.751:0.000641146)0.941:0.003051126)0.956:0.007306450)0.821:0.009080788)1.000:0.028946898,(('EPI_ISL_142074|2000.393|wild.other|USA|H11N2|nan':0.025866440,'EPI_ISL_10304|2001.5|wild.ans|Bolivia|H7N3|nan':0.013848588)0.721:0.002407013,(('EPI_ISL_77374|2008.085|wild.ans|Argentina|H6N2|nan':0.010744342,('EPI_ISL_94360|2007.362|wild.ans|Argentina|H6N8|nan':0.001462610,'EPI_ISL_77373|2007.329|wild.ans|Argentina|H6N8|nan':0.002210111)0.865:0.002145156)0.951:0.005369071,(('EPI_ISL_94361|2010.49|wild.ans|Argentina|H6N2|nan':0.004753308,('EPI_ISL_380999|2011.329|wild.ans|Argentina|H4N6|nan':0.009116011,'EPI_ISL_381000|2011.329|wild.ans|Argentina|H6N2|nan':0.006655594)0.824:0.001538282)0.993:0.009260470,((('EPI_ISL_379988|2011.329|wild.ans|Argentina|H6N2|nan':0.002345772,('EPI_ISL_380998|2011.329|wild.ans|Argentina|H4N8|nan':0.003800509,'EPI_ISL_380994|2011.414|wild.ans|Argentina|H10N7|nan':0.007414174)0.594:0.000576720)1.000:0.012447877,((('EPI_ISL_234312|2012.295|wild.other|Brazil|H6N1|nan':0.0,'EPI_ISL_234306|2012.295|wild.other|Brazil|H6N1|nan':0.0):0.030591771,('EPI_ISL_380997|2011.414|wild.ans|Argentina|H7N7|nan':0.006148920,('EPI_ISL_257122|2016.077|wild.other|Chile|H2N2|nan':0.004156197,((('EPI_ISL_257109|2015.951|wild.ans|Chile|H10N1|nan':0.014466969,'EPI_ISL_222692|2015.723|wild.ans|Chile|H4N2|nan':0.007615359)0.724:0.000520280,('EPI_ISL_224987|2013.833|wild.ans|Chile|H4N6|nan':0.007516516,(('EPI_ISL_326968|2016.219|wild.ans|Chile|H4N2|nan':0.000000006,'EPI_ISL_326978|2016.224|wild.ans|Chile|H6N8|nan':0.001460065)1.000:0.015161328,(('EPI_ISL_326963|2016.402|wild.other|Chile|H6N2|nan':0.005194697,'EPI_ISL_327596|2016.208|wild.other|Chile|H1N1|nan':0.002204057)0.999:0.010506035,((((('EPI_ISL_326960|2016.628|wild.ans|Chile|H12N5|nan':0.002940668,(('EPI_ISL_326964|2016.623|wild.ans|Chile|H7N3|nan':0.000728961,'EPI_ISL_379433|2017.682|wild.ans|Chile|H3N8|nan':0.011152761)0.000:0.000000006,'EPI_ISL_326969|2016.475|wild.ans|Chile|H1N1|nan':0.000729453)0.865:0.001466405)0.739:0.000718222,'EPI_ISL_327592|2016.189|wild.ans|Chile|H11N9|nan':0.001470657)0.941:0.003196489,('EPI_ISL_381001|2016.497|wild.ans|Argentina|H6N2|nan':0.004673195,'EPI_ISL_327589|2017.408|wild.ans|Chile|H1N9|nan':0.008725263)0.512:0.001457478)0.999:0.008748053,('EPI_ISL_327631|2017.43|wild.ans|Chile|H7N6|nan':0.010511852,('EPI_ISL_257112|2016.055|wild.ans|Chile|H12N5|nan':0.006641432,('EPI_ISL_379436|2017.915|wild.ans|Chile|H3N8|nan':0.016540908,('EPI_ISL_327593|2016.891|wild.ans|Chile|H10N7|nan':0.003690481,('EPI_ISL_381789|2017.003|Dom.gal|Chile|H7N6|nan':0.000729485,'EPI_ISL_381785|2017.047|Dom.gal|Chile|H7N6|nan':0.000000006)0.969:0.003702857)0.992:0.005216899)0.000:0.000000006)0.902:0.002226750)0.819:0.001455851)0.750:0.000722652,('EPI_ISL_327630|2016.191|wild.ans|Chile|H7N6|nan':0.008245758,('EPI_ISL_4062118|2019.926|Dom.gal|Chile|H6N1|nan':0.016957838,('EPI_ISL_379432|2017.236|wild.ans|Chile|H5N3|Am_nonGsGD':0.001444390,'EPI_ISL_379430|2017.236|wild.ans|Chile|H5N3|Am_nonGsGD':0.001489823)0.986:0.007530254)0.940:0.004492630)0.980:0.006722791)0.000:0.000000006)0.846:0.001469445)0.834:0.001444973)0.742:0.000779516)0.983:0.006365201,'EPI_ISL_225002|2013.811|wild.other|Chile|H3N6|nan':0.007883923)0.300:0.002042121)0.914:0.004076199)0.985:0.008478488)0.856:0.003210551,'EPI_ISL_379920|2011.496|wild.ans|Argentina|H1N1|nan':0.016204742)0.259:0.000591903)0.960:0.005176324,'EPI_ISL_379919|2009.329|wild.ans|Argentina|H7N9|nan':0.012826749)0.831:0.002183999)0.758:0.001625962)1.000:0.019319636)0.943:0.009028167)0.785:0.005554045)0.999:0.030795612)0.920:0.010706169)0.419:0.006705705,((('EPI_ISL_19681|1969.5|Dom.other|Brazil|H3N8|nan':0.0,'EPI_ISL_19670|1963.5|Dom.other|Brazil|H3N8|nan':0.0):0.007404988,'EPI_ISL_21282|1963.5|Dom.other|Uruguay|H3N8|nan':0.000000006)0.859:0.002547642,('EPI_ISL_22611|1979.5|Dom.other|Switzerland|H3N8|nan':0.000000006,('EPI_ISL_25008|1971.5|Dom.other|Japan|H3N8|nan':0.016073354,(('EPI_ISL_8102|1983.5|Dom.other|USA|H3N8|nan':0.003676199,'EPI_ISL_15356|1983.5|Dom.other|USA|H3N8|nan':0.000000006)0.908:0.004547319,((('EPI_ISL_146012|1964.5|Dom.other|USA|H7N7|nan':0.0,'EPI_ISL_27618|1975.5|Dom.other|USA|H7N7|nan':0.0):0.000730775,(('EPI_ISL_19680|1980.5|Dom.other|Romania|H3N8|nan':0.002936811,(('EPI_ISL_22612|1967.5|Dom.other|France|H3N8|nan':0.0,'EPI_ISL_19682|1979.5|Dom.other|France|H3N8|nan':0.0):0.000730938,'EPI_ISL_19679|1979.5|Dom.other|Switzerland|H3N8|nan':0.000730946)0.000:0.000000006)0.915:0.001463749,('EPI_ISL_8087|1978.5|Dom.other|USA|H3N8|nan':0.001463911,((((('EPI_ISL_8090|1981.5|Dom.other|USA|H3N8|nan':0.0,'EPI_ISL_68957|1981.5|Dom.other|USA|H3N8|nan':0.0,'EPI_ISL_15342|1981.5|Dom.other|USA|H3N8|nan':0.0):0.000730881,'EPI_ISL_8089|1980.5|Dom.other|USA|H3N8|nan':0.002199087)0.000:0.000000006,'EPI_ISL_20807|1980.5|Dom.other|USA|H3N8|nan':0.000730961)0.000:0.000000006,'EPI_ISL_8088|1980.5|Dom.other|USA|H3N8|nan':0.001463902)0.000:0.000000006,(((('EPI_ISL_19671|1985.5|Dom.other|Spain|H3N8|nan':0.000725884,'EPI_ISL_19672|1985.5|Dom.other|USA|H3N8|nan':0.000739797)0.965:0.003700565,('EPI_ISL_19663|1986.5|Dom.other|USA|H3N8|nan':0.002199780,('EPI_ISL_15344|1986.5|Dom.other|USA|H3N8|nan':0.001467839,('EPI_ISL_21280|1986.5|Dom.other|USA|H3N8|nan':0.000000006,(((((((((('EPI_ISL_19683|1989.5|Dom.other|Germany|H3N8|nan':0.000732453,'EPI_ISL_8280|1989.5|Dom.other|UK|H3N8|nan':0.000000006)0.444:0.000000006,(('EPI_ISL_19678|1991.5|Dom.other|Italy|H3N8|nan':0.000735852,('EPI_ISL_19673|1991.5|Dom.other|Italy|H3N8|nan':0.000732757,'EPI_ISL_19674|1992.5|Dom.other|Italy|H3N8|nan':0.004428183)0.000:0.000000006)0.790:0.000735735,('EPI_ISL_19677|1991.5|Dom.other|Italy|H3N8|nan':0.000000006,((((('EPI_ISL_177487|1998.5|Dom.other|UK|H3N8|nan':0.002405513,'EPI_ISL_177489|1998.5|Dom.other|UK|H3N8|nan':0.003511960)0.880:0.003014522,'EPI_ISL_177471|2006.414|Dom.other|UK|H3N8|nan':0.018418741)0.944:0.003872592,'EPI_ISL_19676|1993.5|Dom.other|Switzerland|H3N8|nan':0.000000006)0.765:0.000731404,'EPI_ISL_19675|1992.5|Dom.other|Austria|H3N8|nan':0.001469582)0.748:0.000743008,('EPI_ISL_32661|1994.5|Dom.other|China|H3N8|nan':0.000742945,('EPI_ISL_30178|2005.953|swine|China|H3N8|nan':0.000733500,'EPI_ISL_30177|2006.014|swine|China|H3N8|nan':0.001469920)0.920:0.002210201)0.995:0.006706796)0.881:0.001463748)0.788:0.000731996)0.925:0.002207983)0.705:0.000732695,'EPI_ISL_177468|2011.833|Dom.other|Switzerland|H3N8|nan':0.000732678)0.269:0.000000006,'EPI_ISL_19884|1989.5|Dom.other|UK|H3N8|nan':0.000732095)0.406:0.001470634,(('EPI_ISL_15349|1991.5|Dom.other|USA|H3N8|nan':0.002203532,('EPI_ISL_15352|1991.5|Dom.other|USA|H3N8|nan':0.002203644,(('EPI_ISL_15350|1992.5|Dom.other|USA|H3N8|nan':0.000735253,((('EPI_ISL_15842|1997.5|Dom.other|USA|H3N8|nan':0.000677545,((('EPI_ISL_9528|2003.5|Dom.other|USA|H3N8|nan':0.000000006,(((((((('EPI_ISL_79894|2006.367|Dom.other|USA|H3N8|nan':0.0,'EPI_ISL_79895|2006.367|Dom.other|USA|H3N8|nan':0.0):0.002206769,'EPI_ISL_79882|2006.548|Dom.other|USA|H3N8|nan':0.000000006)0.954:0.002206377,'EPI_ISL_79891|2007.079|Dom.other|USA|H3N8|nan':0.000000006)0.754:0.000000006,('EPI_ISL_79890|2007.123|Dom.other|USA|H3N8|nan':0.000733323,'EPI_ISL_79892|2007.079|Dom.other|USA|H3N8|nan':0.000733286)0.726:0.000000006)0.000:0.000000006,('EPI_ISL_79880|2006.466|Dom.other|USA|H3N8|nan':0.000733479,('EPI_ISL_79881|2006.466|Dom.other|USA|H3N8|nan':0.000000006,'EPI_ISL_79879|2006.466|Dom.other|USA|H3N8|nan':0.000000006)0.000:0.000000006)0.872:0.000733373)0.956:0.002971373,('EPI_ISL_79874|2006.066|Dom.other|USA|H3N8|nan':0.000000006,(('EPI_ISL_79876|2006.129|Dom.other|USA|H3N8|nan':0.0,'EPI_ISL_79875|2006.129|Dom.other|USA|H3N8|nan':0.0):0.000000006,(('EPI_ISL_79901|2008.044|Dom.other|USA|H3N8|nan':0.0,'EPI_ISL_79898|2008.044|Dom.other|USA|H3N8|nan':0.0):0.007443190,'EPI_ISL_79878|2006.427|Dom.other|USA|H3N8|nan':0.000000006)0.836:0.000733868)0.953:0.000000006)0.912:0.003725171)0.748:0.000703535,((((((('EPI_ISL_79903|2008.822|Dom.other|USA|H3N8|nan':0.000000006,'EPI_ISL_167696|2010.833|Dom.other|USA|H3N8|nan':0.001468825)0.960:0.002205913,(('EPI_ISL_79902|2008.311|Dom.other|USA|H3N8|nan':0.001471084,((('EPI_ISL_79905|2008.997|Dom.other|USA|H3N8|nan':0.001473415,('EPI_ISL_79873|2006.041|Dom.other|USA|H3N8|nan':0.000517077,'EPI_ISL_79904|2008.88|Dom.other|USA|H3N8|nan':0.000739431)0.724:0.000219011)0.812:0.000733952,'EPI_ISL_174477|2008.5|Dom.other|USA|H3N8|nan':0.000733790)0.000:0.000000006,(('EPI_ISL_294935|2011.085|Dom.other|USA|H3N8|nan':0.001469011,('EPI_ISL_166503|2011.5|Dom.other|USA|H3N8|nan':0.003689497,('EPI_ISL_294938|2012.085|Dom.other|USA|H3N8|nan':0.001432072,'EPI_ISL_234612|2016.142|Dom.other|USA|H3N8|nan':0.009061378)0.946:0.003006436)0.000:0.000000006)0.942:0.002221695,'EPI_ISL_294943|2010.085|Dom.other|USA|H3N8|nan':0.000733569)0.888:0.001470445)0.762:0.000732455)0.787:0.000735787,('EPI_ISL_79896|2007.682|Dom.other|USA|H3N8|nan':0.0,'EPI_ISL_79897|2007.551|Dom.other|USA|H3N8|nan':0.0):0.000000006)0.000:0.000000006)0.970:0.002205923,('EPI_ISL_79887|2006.962|Dom.other|USA|H3N8|nan':0.0,'EPI_ISL_79888|2006.962|Dom.other|USA|H3N8|nan':0.0,'EPI_ISL_79885|2006.622|Dom.other|USA|H3N8|nan':0.0,'EPI_ISL_79883|2006.622|Dom.other|USA|H3N8|nan':0.0):0.000000006)0.831:0.000733305,('EPI_ISL_79871|2006.041|Dom.other|USA|H3N8|nan':0.0,'EPI_ISL_79872|2006.041|Dom.other|USA|H3N8|nan':0.0):0.000000006)0.555:0.000000006,('EPI_ISL_79884|2006.622|Dom.other|USA|H3N8|nan':0.0,'EPI_ISL_79886|2006.622|Dom.other|USA|H3N8|nan':0.0):0.003687612)0.716:0.000000006,'EPI_ISL_79877|2006.214|Dom.other|USA|H3N8|nan':0.000733529)0.171:0.000733600,'EPI_ISL_79864|2005.745|Dom.other|USA|H3N8|nan':0.000000006)0.932:0.002221159)0.982:0.003716783,'EPI_ISL_294945|2004.085|Dom.other|USA|H3N8|nan':0.003700445)0.779:0.000733085)0.000:0.000000006,((((('EPI_ISL_79893|2007.874|Dom.other|USA|H3N8|nan':0.001470871,((('EPI_ISL_177498|2010.5|Dom.other|USA|H3N8|nan':0.001476098,((('EPI_ISL_177500|2011.5|Dom.other|USA|H3N8|nan':0.000000006,('EPI_ISL_294934|2012.085|Dom.other|USA|H3N8|nan':0.001469136,'EPI_ISL_294944|2011.085|Dom.other|USA|H3N8|nan':0.000733416)0.000:0.000000006)0.000:0.000000006,('EPI_ISL_177501|2012.413|Dom.other|Emirates|H3N8|nan':0.0,'EPI_ISL_279065|2012.249|Dom.other|Brazil|H3N8|nan':0.0,'EPI_ISL_177502|2012.183|Dom.other|Brazil|H3N8|nan':0.0):0.001469597)0.959:0.003000535,(('EPI_ISL_285417|2015.348|Dom.other|USA|H3N8|nan':0.000000006,('EPI_ISL_220484|2014.803|Dom.other|USA|H3N8|nan':0.000000006,(('EPI_ISL_220481|2014.803|Dom.other|USA|H3N8|nan':0.0,'EPI_ISL_220480|2014.803|Dom.other|USA|H3N8|nan':0.0,'EPI_ISL_220483|2014.803|Dom.other|USA|H3N8|nan':0.0):0.000000006,'EPI_ISL_220485|2014.803|Dom.other|USA|H3N8|nan':0.000000006)0.000:0.000000006)0.916:0.000733106)0.000:0.000000006,((('EPI_ISL_700943|2019.5|Dom.other|Nigeria|H3N8|nan':0.001468395,(('EPI_ISL_306360|2018.153|Dom.other|UK|H3N8|nan':0.0,'EPI_ISL_503873|2019.348|Dom.other|USA|H3N8|nan':0.0,'EPI_ISL_503870|2019.241|Dom.other|USA|H3N8|nan':0.0,'EPI_ISL_327483|2018.123|Dom.other|Chile|H3N8|nan':0.0,'EPI_ISL_327484|2018.123|Dom.other|Chile|H3N8|nan':0.0,'EPI_ISL_327477|2018.123|Dom.other|Chile|H3N8|nan':0.0,'EPI_ISL_327485|2018.14|Dom.other|Chile|H3N8|nan':0.0,'EPI_ISL_327478|2018.14|Dom.other|Chile|H3N8|nan':0.0,'EPI_ISL_327481|2018.123|Dom.other|Chile|H3N8|nan':0.0):0.000000006,('EPI_ISL_327487|2018.151|Dom.other|Chile|H3N8|nan':0.0,'EPI_ISL_327486|2018.151|Dom.other|Chile|H3N8|nan':0.0,'EPI_ISL_327475|2018.151|Dom.other|Chile|H3N8|nan':0.0,'EPI_ISL_327476|2018.151|Dom.other|Chile|H3N8|nan':0.0):0.000733257)0.000:0.000000006)0.731:0.000000054,'EPI_ISL_503872|2019.312|Dom.other|USA|H3N8|nan':0.000000006)0.175:0.000733285,(('EPI_ISL_503867|2019.732|Dom.other|USA|H3N8|nan':0.003691332,('EPI_ISL_503871|2019.252|Dom.other|USA|H3N8|nan':0.0,'EPI_ISL_503869|2019.233|Dom.other|USA|H3N8|nan':0.0):0.000000006)0.927:0.000733761,('EPI_ISL_3156269|2018.833|Dom.other|Sweden|H3N8|nan':0.0,'EPI_ISL_3156271|2018.838|Dom.other|Sweden|H3N8|nan':0.0,'EPI_ISL_3156270|2018.833|Dom.other|Sweden|H3N8|nan':0.0,'EPI_ISL_377705|2019.115|Dom.other|UK|H3N8|nan':0.0,'EPI_ISL_4031580|2019.058|Dom.other|Emirates|H3N8|nan':0.0,'EPI_ISL_4031578|2019.058|Dom.other|Emirates|H3N8|nan':0.0,'EPI_ISL_4031577|2019.058|Dom.other|Emirates|H3N8|nan':0.0,'EPI_ISL_4031579|2019.058|Dom.other|Emirates|H3N8|nan':0.0):0.000000006)0.000:0.000000006)0.957:0.002205890)0.998:0.008249152)0.763:0.000687789)0.901:0.001472007,('EPI_ISL_177490|2009.666|Dom.other|UK|H3N8|nan':0.000733097,'EPI_ISL_177491|2009.833|Dom.other|UK|H3N8|nan':0.002205155)0.000:0.000000006)0.945:0.002213973,'EPI_ISL_79900|2007.734|Dom.other|USA|H3N8|nan':0.001477569)0.769:0.000729334)0.793:0.000736967,'EPI_ISL_79899|2005.852|Dom.other|USA|H3N8|nan':0.001468381)0.000:0.000000006,('EPI_ISL_79870|2005.5|Dom.other|USA|H3N8|nan':0.0,'EPI_ISL_79865|2005.762|Dom.other|USA|H3N8|nan':0.0,'EPI_ISL_79867|2005.762|Dom.other|USA|H3N8|nan':0.0,'EPI_ISL_79866|2005.5|Dom.other|USA|H3N8|nan':0.0,'EPI_ISL_79869|2005.5|Dom.other|USA|H3N8|nan':0.0,'EPI_ISL_79868|2005.5|Dom.other|USA|H3N8|nan':0.0):0.000000006)0.000:0.000000006,'EPI_ISL_297956|2007.581|Dom.other|Japan|H3N8|nan':0.003688991)0.967:0.002946550,('EPI_ISL_9783|2003.5|Dom.other|USA|H3N8|nan':0.000000006,'EPI_ISL_9534|2003.5|Dom.other|USA|H3N8|nan':0.000732831)0.000:0.000000006)0.930:0.001468886)0.873:0.001471484,(((((('EPI_ISL_32666|2007.5|Dom.other|China|H3N8|nan':0.000732842,(('EPI_ISL_174545|2008.822|Dom.other|China|H3N8|nan':0.002204514,'EPI_ISL_161474|2013.085|Dom.other|China|H3N8|nan':0.000732919)0.720:0.000000006,((('EPI_ISL_32660|2008.5|Dom.other|China|H3N8|nan':0.002204620,('EPI_ISL_32657|2008.5|Dom.other|China|H3N8|nan':0.000732843,(('EPI_ISL_151130|2013.652|Dom.other|China|H3N8|nan':0.002970318,((('EPI_ISL_372997|2007.934|Dom.other|Mongolia|H3N8|nan':0.0,'EPI_ISL_372989|2007.97|Dom.other|Mongolia|H3N8|nan':0.0,'EPI_ISL_372991|2007.97|Dom.other|Mongolia|H3N8|nan':0.0,'EPI_ISL_372994|2007.934|Dom.other|Mongolia|H3N8|nan':0.0,'EPI_ISL_373000|2011.507|Dom.other|Mongolia|H3N8|nan':0.0,'EPI_ISL_373011|2011.507|Dom.other|Mongolia|H3N8|nan':0.0,'EPI_ISL_373014|2011.507|Dom.other|Mongolia|H3N8|nan':0.0,'EPI_ISL_373017|2011.507|Dom.other|Mongolia|H3N8|nan':0.0,'EPI_ISL_373019|2011.507|Dom.other|Mongolia|H3N8|nan':0.0,'EPI_ISL_373022|2011.507|Dom.other|Mongolia|H3N8|nan':0.0,'EPI_ISL_158181|2012.915|Dom.other|Mongolia|H3N8|nan':0.0,'EPI_ISL_373006|2013.504|Dom.other|Mongolia|H3N8|nan':0.0,'EPI_ISL_373003|2013.504|Dom.other|Mongolia|H3N8|nan':0.0):0.000000006,'EPI_ISL_373008|2013.504|Dom.other|Mongolia|H3N8|nan':0.000733407)0.780:0.000666516,('EPI_ISL_284681|2017.233|Dom.other|China|H3N8|nan':0.005963447,'EPI_ISL_369386|2015.011|Dom.other|China|H3N8|nan':0.002262548)0.980:0.005064292)0.742:0.000896096)0.985:0.004463104,('EPI_ISL_32659|2008.5|Dom.other|China|H3N8|nan':0.000733065,'EPI_ISL_32658|2008.5|Dom.other|China|H3N8|nan':0.000733089)0.000:0.000000006)0.926:0.001467961)0.000:0.000000006)0.553:0.000000006,('EPI_ISL_32665|2007.5|Dom.other|China|H3N8|nan':0.0,'EPI_ISL_32663|2007.5|Dom.other|China|H3N8|nan':0.0,'EPI_ISL_32662|2007.5|Dom.other|China|H3N8|nan':0.0):0.000000006)0.000:0.000000006,'EPI_ISL_32656|2008.5|Dom.other|China|H3N8|nan':0.000732812)0.000:0.000000006)0.741:0.000000006)0.851:0.000732899,('EPI_ISL_177492|2009.915|Dom.other|UK|H3N8|nan':0.000735595,((('EPI_ISL_156748|2010.334|Dom.other|UK|H3N8|nan':0.001469157,('EPI_ISL_297955|2010.5|Dom.other|Japan|H3N8|nan':0.000000006,('EPI_ISL_156749|2011.753|Dom.other|UK|H3N8|nan':0.002354818,((('EPI_ISL_197753|2014.847|Dom.other|UK|H3N8|nan':0.0,'EPI_ISL_240662|2015.838|Dom.other|UK|H3N8|nan':0.0):0.000000006,'EPI_ISL_240663|2015.762|Dom.other|UK|H3N8|nan':0.001469432)0.990:0.005046583,'EPI_ISL_151841|2013.534|Dom.other|UK|H3N8|nan':0.000870210)0.684:0.001478699)0.879:0.002068206)0.836:0.000732844)0.000:0.000000006,('EPI_ISL_156750|2011.833|Dom.other|UK|H3N8|nan':0.001466970,'EPI_ISL_281349|2013.54|Dom.other|Turkey|H3N8|nan':0.003702063)0.958:0.002964378)0.802:0.000728242,'EPI_ISL_156745|2009.915|Dom.other|UK|H3N8|nan':0.000738879)0.935:0.002216399)0.779:0.000732558)0.000:0.000000006,('EPI_ISL_70195|2007.921|Dom.other|China|H3N8|nan':0.000732940,'EPI_ISL_32664|2007.5|Dom.other|China|H3N8|nan':0.000000006)0.732:0.000000006)0.000:0.000000006,'EPI_ISL_89156|2007.5|Dom.other|Kazakhstan|H3N8|nan':0.000733023)0.999:0.007424368,('EPI_ISL_15843|2002.5|Dom.other|USA|H3N8|nan':0.0,'EPI_ISL_4663|2002.5|Dom.other|USA|H3N8|nan':0.0):0.000000006)0.000:0.000000006,'EPI_ISL_30894|2003.5|Dom.other|Canada|H3N8|nan':0.001468121)0.931:0.003703352)0.994:0.006040298)0.950:0.003709568,'EPI_ISL_177472|2006.162|Dom.other|UK|H3N8|nan':0.001543641)0.457:0.000696255,'EPI_ISL_15353|1994.5|Dom.other|USA|H3N8|nan':0.008152922)0.916:0.002311851)0.791:0.000731806,'EPI_ISL_15351|1991.5|Dom.other|USA|H3N8|nan':0.000732295)0.000:0.000000006)0.000:0.000000006)0.913:0.001466479,'EPI_ISL_15348|1990.5|Dom.other|USA|H3N8|nan':0.000000006)0.995:0.005943803)0.868:0.001471865,'EPI_ISL_15345|1988.5|Dom.other|USA|H3N8|nan':0.000732023)0.000:0.000000006,('EPI_ISL_15346|1988.5|Dom.other|USA|H3N8|nan':0.0,'EPI_ISL_15347|1988.5|Dom.other|USA|H3N8|nan':0.0):0.000000006)0.965:0.003690429,'EPI_ISL_20809|1986.5|Dom.other|SouthAfrica|H3N8|nan':0.000728012)0.963:0.002951771,'EPI_ISL_21061|1986.5|Dom.other|USA|H3N8|nan':0.002938625)0.000:0.000000006,('EPI_ISL_19104|1987.5|Dom.other|USA|H3N8|nan':0.0,'EPI_ISL_21060|1987.5|Dom.other|USA|H3N8|nan':0.0):0.000000006)0.926:0.000731361)0.000:0.000000006)0.738:0.000000006)0.941:0.003724250)0.990:0.005974185,(('EPI_ISL_8101|1982.5|Dom.other|USA|H3N8|nan':0.0,'EPI_ISL_15343|1982.5|Dom.other|USA|H3N8|nan':0.0):0.002205401,(('EPI_ISL_8097|1981.5|Dom.other|USA|H3N8|nan':0.0,'EPI_ISL_8099|1981.5|Dom.other|USA|H3N8|nan':0.0,'EPI_ISL_8098|1981.5|Dom.other|USA|H3N8|nan':0.0,'EPI_ISL_8096|1981.5|Dom.other|USA|H3N8|nan':0.0):0.000000006,'EPI_ISL_8095|1981.5|Dom.other|USA|H3N8|nan':0.000731355)0.883:0.001469542)0.119:0.000731084)0.000:0.000000006,('EPI_ISL_8093|1976.5|Dom.other|USA|H3N8|nan':0.000734609,('EPI_ISL_8094|1976.5|Dom.other|USA|H3N8|nan':0.000000006,('EPI_ISL_15830|1981.5|Dom.other|USA|H3N8|nan':0.0,'EPI_ISL_8100|1981.5|Dom.other|USA|H3N8|nan':0.0):0.000731649)0.784:0.000732159)0.809:0.000731624)0.996:0.003676816)0.979:0.003675082)0.000:0.000000006)0.991:0.003714510)0.000:0.000000006,'EPI_ISL_27619|1976.5|Dom.other|Brazil|H7N7|nan':0.002199592)0.936:0.003608501)1.000:0.013224418)0.833:0.002065953)0.795:0.001870650)0.999:0.047954450)1.000:0.105751109,((((((((((((('EPI_ISL_463708|2020.014|Human|Spain|H1N1|6B.1A.5a.1':0.019983516,(((('EPI_ISL_14761691|2017.003|swine|Italy|H1N2|nan':0.032226360,'EPI_ISL_14174097|2018.759|swine|Korea|H1N2|nan':0.027445515)0.807:0.003049171,(('EPI_ISL_381145|2016.232|swine|Korea|H1N2|nan':0.024784471,'EPI_ISL_378997|2017.679|swine|Canada|H3N2|nan':0.020074125)0.781:0.002405816,(((((('EPI_ISL_700770|2015.748|swine|Brazil|H1N2|nan':0.016484576,'EPI_ISL_512845|2020.284|Human|Brazil|H1N2|6B.1':0.023159407)0.934:0.006242865,('EPI_ISL_381085|2016.377|swine|Korea|H1N1|nan':0.020500501,'EPI_ISL_4081229|2017.74|swine|Brazil|H3N2|nan':0.025067894)0.791:0.001741782)0.482:0.000000006,(('EPI_ISL_207978|2014.915|swine|Canada|H1N1|nan':0.022673521,('EPI_ISL_278850|2014.666|swine|Italy|H1N1|nan':0.003413201,('EPI_ISL_4083710|2018.463|swine|Italy|H1N1|nan':0.000000006,'EPI_ISL_4083712|2019.364|swine|Italy|H1N1|nan':0.005124695)1.000:0.016886430)0.997:0.010549072)0.668:0.000356322,('EPI_ISL_505341|2015.244|swine|Germany|H1N2|nan':0.020719025,('EPI_ISL_12957473|2018.921|swine|China|H1N1|nan':0.007436204,(('EPI_ISL_12957207|2016.872|swine|China|H1N1|nan':0.000733342,(('EPI_ISL_293284|2017.49|swine|China|H1N1|nan':0.002932689,'EPI_ISL_293283|2017.342|swine|China|H1N1|nan':0.010575499)0.700:0.000752874,'EPI_ISL_12941321|2019.123|swine|China|H1N1|nan':0.011237694)0.000:0.000000006)0.000:0.000000006,'EPI_ISL_12957206|2018.921|swine|China|H1N1|nan':0.005178226)0.721:0.000764416)0.992:0.009265541)0.848:0.002030731)0.800:0.000730840)0.872:0.000736145,((((('EPI_ISL_9593377|2019.575|swine|Spain|H1N2|nan':0.031973349,('EPI_ISL_576566|2018.247|swine|Japan|H1N1|nan':0.026226304,('EPI_ISL_515509|2018.542|swine|Thailand|H3N2|3C.3a':0.002755654,('EPI_ISL_515508|2018.542|swine|Thailand|H3N2|3C.3a':0.000000006,(('EPI_ISL_255909|2016.536|swine|Thailand|H3N2|3C.3a':0.000726748,(('EPI_ISL_277673|2016.536|swine|Thailand|H3N2|3C.3a':0.0,'EPI_ISL_255996|2016.536|swine|Thailand|H3N2|3C.3a':0.0,'EPI_ISL_255991|2016.536|swine|Thailand|H3N2|3C.3a':0.0,'EPI_ISL_255994|2016.536|swine|Thailand|H3N2|3C.3a':0.0,'EPI_ISL_277697|2016.536|swine|Thailand|H3N2|3C.3a':0.0,'EPI_ISL_255992|2016.536|swine|Thailand|H3N2|3C.3a':0.0,'EPI_ISL_255995|2016.536|swine|Thailand|H3N2|3C.3a':0.0,'EPI_ISL_277671|2016.536|swine|Thailand|H3N2|3C.3a':0.0,'EPI_ISL_255990|2016.536|swine|Thailand|H3N2|3C.3a':0.0):0.000000006,'EPI_ISL_255989|2016.536|swine|Thailand|H3N2|3C.3a':0.000000006)0.000:0.000000006)0.976:0.002925608,((('EPI_ISL_310038|2018.096|swine|Thailand|H3N2|3C.3a':0.0,'EPI_ISL_310067|2018.096|swine|Thailand|H3N2|3C.3a':0.0,'EPI_ISL_310041|2018.096|swine|Thailand|H3N2|3C.3a':0.0,'EPI_ISL_310046|2018.096|swine|Thailand|H3N2|3C.3a':0.0,'EPI_ISL_312234|2018.096|swine|Thailand|H3N2|3C.3a':0.0,'EPI_ISL_310039|2018.096|swine|Thailand|H3N2|3C.3a':0.0,'EPI_ISL_310033|2018.096|swine|Thailand|H3N2|3C.3a':0.0,'EPI_ISL_310049|2018.096|swine|Thailand|H3N2|3C.3a':0.0,'EPI_ISL_310069|2018.096|swine|Thailand|H3N2|3C.3a':0.0):0.000000006,'EPI_ISL_310031|2018.096|swine|Thailand|H3N2|3C.3a':0.000727477)0.978:0.002921518,('EPI_ISL_277678|2017.507|swine|Thailand|H3N2|3C.3a':0.000000006,(('EPI_ISL_277682|2017.507|swine|Thailand|H3N2|3C.3a':0.0,'EPI_ISL_277675|2017.507|swine|Thailand|H3N2|3C.3a':0.0,'EPI_ISL_277681|2017.507|swine|Thailand|H3N2|3C.3a':0.0):0.000727129,('EPI_ISL_277684|2017.507|swine|Thailand|H3N2|3C.3a':0.0,'EPI_ISL_277688|2017.507|swine|Thailand|H3N2|3C.3a':0.0,'EPI_ISL_277693|2017.507|swine|Thailand|H3N2|3C.3a':0.0,'EPI_ISL_277694|2017.507|swine|Thailand|H3N2|3C.3a':0.0,'EPI_ISL_277685|2017.507|swine|Thailand|H3N2|3C.3a':0.0,'EPI_ISL_277691|2017.507|swine|Thailand|H3N2|3C.3a':0.0):0.000727236)0.000:0.000000006)1.000:0.000000006)0.000:0.000000006)0.961:0.002187385)0.640:0.003861308)1.000:0.019919703)0.844:0.003284222)0.731:0.000732697,((((((((('EPI_ISL_1246962|2021.055|Human|Denmark|H1N1|6B.1':0.027133081,(('EPI_ISL_14766976|2020.94|swine|Italy|H1N1|6B.1':0.008003591,(('EPI_ISL_14764373|2020.484|swine|Italy|H1N1|6B.1':0.003701597,'EPI_ISL_14766893|2020.932|swine|Italy|H1N1|nan':0.006751180)0.870:0.001478712,(('EPI_ISL_8786194|2021.896|Human|Denmark|H1N1|nan':0.002919249,'EPI_ISL_9605609|2021.54|swine|Denmark|H1N2|nan':0.003654307)0.000:0.000000006,'EPI_ISL_9604273|2021.364|swine|Denmark|H1N1|nan':0.000000006)0.744:0.000714436)0.998:0.010194886)0.901:0.003115589,('EPI_ISL_9606454|2020.519|swine|Denmark|H1N2|nan':0.016441346,('EPI_ISL_14751198|2018.69|swine|Italy|H1N2|nan':0.001460717,'EPI_ISL_14749669|2019.112|swine|Italy|H1N2|nan':0.002227778)0.951:0.003983269)0.443:0.001880213)0.833:0.001544448)0.000:0.000000006,(('EPI_ISL_504872|2015.649|swine|Germany|H1N1|nan':0.003803983,'EPI_ISL_14766755|2020.893|swine|Italy|H1N2|nan':0.015596577)0.736:0.000591878,('EPI_ISL_504868|2015.285|swine|Germany|H1N1|6B.1':0.002916709,'EPI_ISL_4081383|2015.5|swine|Denmark|H1N2|nan':0.001456030)0.443:0.000000006)0.000:0.000000006)0.845:0.000726063,('EPI_ISL_216578|2015.6|swine|Denmark|H1N1|nan':0.003650728,('EPI_ISL_906135|2019.329|swine|Russia|H1N2|nan':0.015788468,'EPI_ISL_906133|2019.329|swine|Russia|H1N1|6B.1':0.006923095)0.971:0.005174266)0.000:0.000000006)0.955:0.002184438,'EPI_ISL_504852|2014.899|swine|Germany|H1N1|nan':0.005871067)0.000:0.000000006,'EPI_ISL_278877|2014.666|swine|Italy|H1N1|6B.1':0.000733456)0.791:0.000716907,((('EPI_ISL_4081353|2018.5|swine|Denmark|H1N2|nan':0.012979979,'EPI_ISL_4081288|2016.5|swine|Denmark|H1N2|nan':0.005440662)0.787:0.001186107,('EPI_ISL_504867|2015.227|swine|Germany|H1N1|6B.1':0.002195208,'EPI_ISL_504841|2014.707|swine|Germany|H1N1|6B.1':0.002925992)0.000:0.000000006)0.772:0.000727980,('EPI_ISL_4081360|2018.5|swine|Denmark|H1N2|nan':0.008160572,'EPI_ISL_502072|2016.249|swine|Italy|H1N1|nan':0.002963241)0.958:0.003719924)0.000:0.000000006)1.000:0.009623577,(('EPI_ISL_328831|2014.641|swine|Chile|H1N1|nan':0.011208016,('EPI_ISL_195101|2012.926|swine|UK|H1N2|nan':0.007484436,('EPI_ISL_195170|2013.425|swine|UK|H1N2|nan':0.007533451,'EPI_ISL_195169|2013.671|swine|UK|H1N2|nan':0.005289793)0.879:0.002179799)0.862:0.001497339)0.753:0.000704935,(('EPI_ISL_505233|2011.992|swine|Germany|H1N2|nan':0.010974488,'EPI_ISL_499171|2018.296|swine|Spain|H1N1|nan':0.017540609)0.704:0.001016141,((('EPI_ISL_329080|2012.59|swine|Australia|H1N2|nan':0.0,'EPI_ISL_14284876|2012.5|swine|Australia|H1N2|nan':0.0,'EPI_ISL_329094|2012.549|swine|Australia|H1N2|nan':0.0):0.000000006,'EPI_ISL_329082|2016.852|swine|Australia|H1N2|nan':0.013171380)0.985:0.005368366,('EPI_ISL_278871|2014.666|swine|Italy|H1N2|nan':0.004461851,('EPI_ISL_14761352|2017.792|swine|Italy|H1N2|nan':0.002232543,'EPI_ISL_14751160|2018.115|swine|Italy|H1N2|nan':0.000715050)0.989:0.006885031)0.994:0.008318976)0.000:0.000000006)0.875:0.000000006)0.000:0.000000006)0.856:0.000726638,((('EPI_ISL_4081369|2016.5|swine|Denmark|H1N2|nan':0.014199274,(((('EPI_ISL_4081366|2018.5|swine|Denmark|H1N2|nan':0.008366416,(('EPI_ISL_14749682|2019.773|swine|Italy|H1N2|nan':0.000000006,'EPI_ISL_14764346|2020.041|swine|Italy|H1N2|nan':0.001471792)0.989:0.006866547,'EPI_ISL_14764740|2020.205|swine|Italy|H1N2|nan':0.011454013)0.869:0.002726524)0.883:0.002165568,('EPI_ISL_4081367|2016.5|swine|Denmark|H1N2|nan':0.002950507,'EPI_ISL_4081368|2017.5|swine|Denmark|H1N2|nan':0.004390631)0.726:0.000881199)0.996:0.008748549,(('EPI_ISL_14749622|2019.825|swine|Italy|H1N2|nan':0.002266948,'EPI_ISL_14766978|2020.115|swine|Italy|H1N2|nan':0.009032767)0.999:0.012440005,('EPI_ISL_4081376|2016.5|swine|Denmark|H1N2|nan':0.006946049,'EPI_ISL_4081377|2018.5|swine|Denmark|H1N2|nan':0.017694480)0.307:0.001432955)0.995:0.008990369)0.692:0.000795203,'EPI_ISL_505327|2014.904|swine|Germany|H1N2|nan':0.003658676)0.460:0.000736610)0.777:0.000739170,((('EPI_ISL_4081389|2014.5|swine|Denmark|H1N2|nan':0.001469092,'EPI_ISL_4081375|2016.5|swine|Denmark|H1N2|nan':0.013654841)0.360:0.000717882,'EPI_ISL_14749648|2019.027|swine|Italy|H1N2|nan':0.022567662)0.746:0.000000006,(((('EPI_ISL_4081390|2014.5|swine|Denmark|H1N2|nan':0.000000006,('EPI_ISL_4081388|2017.5|swine|Denmark|H1N2|nan':0.011886329,'EPI_ISL_4081387|2016.5|swine|Denmark|H1N2|nan':0.005872261)0.000:0.000000006)0.951:0.003832494,'EPI_ISL_4081361|2018.5|swine|Denmark|H1N2|nan':0.023923170)0.405:0.002054241,('EPI_ISL_505332|2014.937|swine|Germany|H1N2|nan':0.002919727,'EPI_ISL_505301|2013.94|swine|Netherlands|H1N2|nan':0.000732660)0.997:0.006631421)0.750:0.000000006,('EPI_ISL_505337|2015.137|swine|Germany|H1N2|nan':0.009613731,(('EPI_ISL_4083721|2018.951|swine|Italy|H1N2|nan':0.011931139,(('EPI_ISL_4081374|2018.5|swine|Denmark|H1N1|nan':0.012762094,(('EPI_ISL_4081380|2017.5|swine|Denmark|H1N2|nan':0.002210977,'EPI_ISL_4081371|2018.5|swine|Denmark|H1N2|nan':0.001445855)0.999:0.006692363,('EPI_ISL_4081386|2015.5|swine|Denmark|H1N2|nan':0.003664782,('EPI_ISL_257494|2016.929|swine|VietNam|H1N2|nan':0.0,'EPI_ISL_257502|2016.929|swine|VietNam|H1N2|nan':0.0):0.002927556)0.000:0.000000006)0.935:0.002957867)0.874:0.002174239,(('EPI_ISL_4081373|2017.5|swine|Denmark|H1N2|nan':0.010107039,('EPI_ISL_4083804|2019.937|swine|Italy|H1N2|nan':0.000000006,'EPI_ISL_4083747|2020.423|swine|Italy|H1N2|nan':0.001459274)1.000:0.023366333)0.738:0.001123420,('EPI_ISL_4081365|2017.5|swine|Denmark|H1N2|nan':0.008286025,'EPI_ISL_4081364|2017.5|swine|Denmark|H1N2|nan':0.013568572)0.787:0.001417835)0.993:0.008195102)0.266:0.000000006)0.912:0.000000006,('EPI_ISL_4081379|2014.5|swine|Denmark|H1N2|nan':0.007505787,'EPI_ISL_195104|2012.97|swine|Netherlands|H1N2|nan':0.002974841)0.955:0.003665904)0.000:0.000000006)0.865:0.000727243)0.000:0.000000006)0.000:0.000000006)1.000:0.008115456,('EPI_ISL_6781349|2020.454|swine|Spain|H1N2|nan':0.035430516,('EPI_ISL_12941305|2018.921|swine|China|H1N1|nan':0.002964860,(('EPI_ISL_12958411|2019.868|swine|China|H1N1|nan':0.007501259,(('EPI_ISL_482222|2018.162|swine|China|H1N1|nan':0.0,'EPI_ISL_697519|2019.219|swine|China|H1N1|nan':0.0):0.002949472,('EPI_ISL_12958435|2019.868|swine|China|H1N1|nan':0.008082766,('EPI_ISL_14768131|2020.705|swine|China|H1N1|nan':0.002868214,('EPI_ISL_14768130|2020.705|swine|China|H1N1|nan':0.000000006,'EPI_ISL_14768123|2020.355|swine|China|H1N1|nan':0.000732412)0.984:0.005290279)0.954:0.003720042)0.752:0.000846155)0.877:0.001494640)0.877:0.001450073,(('EPI_ISL_12939610|2018.852|swine|China|H1N1|nan':0.008222410,'EPI_ISL_10398539|2017.89|swine|China|H1N1|nan':0.002245242)0.748:0.000702741,(('EPI_ISL_239998|2016.803|Human|China|H1N1|nan':0.001473819,('EPI_ISL_12958041|2019.874|swine|China|H1N1|nan':0.012125620,'EPI_ISL_482259|2018.162|swine|China|H1N1|nan':0.003709181)0.934:0.002972468)0.763:0.000728803,'EPI_ISL_12958242|2017.882|swine|China|H1N1|nan':0.002942140)0.000:0.000000006)0.000:0.000000006)0.836:0.001460927)1.000:0.015306123)0.774:0.002259423)0.000:0.000000006)0.862:0.000726906,((('EPI_ISL_700745|2014.915|swine|Brazil|H1N1|nan':0.013474785,(('EPI_ISL_195171|2013.674|swine|UK|H1N1|nan':0.015930473,'EPI_ISL_151091|2012.142|swine|Germany|H1N2|6B.1':0.011075562)0.082:0.000775461,('EPI_ISL_195092|2013.085|swine|UK|H1N1|6B.1':0.002950163,'EPI_ISL_195174|2013.553|swine|UK|H1N1|nan':0.001490030)1.000:0.008042323)0.760:0.000937681)0.768:0.000747675,(((((('EPI_ISL_700750|2016.249|swine|Brazil|H1N1|nan':0.018284507,'EPI_ISL_399214|2013.274|swine|Australia|H1N1|nan':0.007571118)0.827:0.001406600,'EPI_ISL_167098|2011.151|swine|Brazil|H1N2|nan':0.007373379)0.365:0.000727559,(('EPI_ISL_399210|2017.507|swine|Australia|H1N1|nan':0.000691487,'EPI_ISL_399211|2018.521|swine|Australia|H1N1|nan':0.001515492)1.000:0.013625419,(('EPI_ISL_399207|2013.688|swine|Australia|H1N1|6B.1':0.0,'EPI_ISL_399208|2013.699|swine|Australia|H1N1|6B.1':0.0):0.000000006,'EPI_ISL_399209|2013.956|swine|Australia|H1N1|6B.1':0.000733986)0.000:0.000000006)1.000:0.009080615)0.638:0.000000006,((('EPI_ISL_81731|2010.329|swine|Argentina|H1N2|nan':0.002922017,('EPI_ISL_195061|2012.396|swine|Spain|H1N1|nan':0.006742728,'EPI_ISL_195059|2012.066|swine|Spain|H1N1|nan':0.004468053)0.957:0.003727056)0.000:0.000000006,('EPI_ISL_88843|2010.34|swine|USA|H1N2|nan':0.000000006,('EPI_ISL_127764|2011.532|swine|USA|H1N2|nan':0.001468986,'EPI_ISL_124484|2011.104|swine|USA|H1N2|nan':0.002206776)0.000:0.000000006)0.923:0.000734325)0.000:0.000000006,(('EPI_ISL_142688|2011.888|swine|Korea|H1N1|6B.1':0.0,'EPI_ISL_142696|2012.041|swine|Korea|H1N1|6B.1':0.0):0.000726922,(('EPI_ISL_142686|2011.888|swine|Korea|H1N1|6B.1':0.0,'EPI_ISL_142692|2012.003|swine|Korea|H1N1|6B.1':0.0):0.000726833,'EPI_ISL_142700|2012.101|swine|Korea|H3N1|3C.3a':0.000726905)0.000:0.000000006)1.000:0.007389571)0.833:0.000726649)0.000:0.000000006,((('EPI_ISL_171317|2011.915|swine|Italy|H1N1|nan':0.003706363,('EPI_ISL_278810|2015.115|swine|Canada|H3N2|3C.3a':0.000732977,('EPI_ISL_164827|2012.667|swine|Italy|H1N1|6B.1':0.000733164,'EPI_ISL_164826|2012.667|swine|Italy|H1N1|nan':0.002946358)0.000:0.000000006)0.989:0.005223572)0.740:0.000723930,(((((((('EPI_ISL_167331|2014.627|swine|USA|H3N2|3C.3a':0.000000006,'EPI_ISL_198367|2015.575|swine|USA|H3N2|nan':0.002205161)0.956:0.002209334,('EPI_ISL_253932|2016.995|swine|USA|H1N1|nan':0.000000006,'EPI_ISL_262595|2017.233|swine|USA|H1N1|nan':0.002204762)0.999:0.008966131)0.000:0.000000006,'EPI_ISL_153730|2013.748|swine|USA|H1N2|nan':0.000000006)1.000:0.000000006,(('EPI_ISL_168302|2013.159|swine|USA|H1N2|nan':0.000728191,'EPI_ISL_140909|2012.844|swine|USA|H1N2|nan':0.008103055)0.930:0.002197410,(('EPI_ISL_237047|2016.664|swine|USA|H3N2|3C.2':0.003682444,'EPI_ISL_174440|2014.419|swine|USA|H1N2|nan':0.000000006)0.946:0.002968070,((('EPI_ISL_372502|2019.411|swine|USA|H1N1|nan':0.018282106,(('EPI_ISL_245325|2016.833|swine|USA|H1N2|nan':0.000000006,('EPI_ISL_399606|2019.775|swine|USA|H3N2|3C.2':0.006021290,((('EPI_ISL_4082051|2021.142|swine|USA|H1N1|6B.1A.5a.2':0.005960359,('EPI_ISL_499250|2020.459|swine|USA|H3N2|3C.2':0.000742194,'EPI_ISL_6785604|2021.668|swine|USA|H3N2|3C.3a':0.004431066)0.947:0.002965756)0.867:0.001467730,('EPI_ISL_388621|2019.537|swine|USA|H3N2|3C.2':0.000000006,'EPI_ISL_399615|2019.775|swine|USA|H3N2|3C.2':0.001467670)0.972:0.002950013)0.000:0.000000006,'EPI_ISL_4082537|2021.23|swine|USA|H1N2|nan':0.011227200)0.884:0.002159726)0.979:0.004504451)0.925:0.001469453,(('EPI_ISL_4082017|2021.088|swine|USA|H3N2|3C.3a':0.005176314,('EPI_ISL_697745|2020.77|swine|USA|H3N1|nan':0.002247543,'EPI_ISL_6795318|2021.784|swine|USA|H1N2|nan':0.005979812)0.108:0.000695861)0.000:0.000000006,(('EPI_ISL_504046|2020.156|swine|USA|H3N2|3C.2':0.000000006,('EPI_ISL_707020|2020.533|swine|USA|H3N1|3C.2':0.000733416,('EPI_ISL_4089885|2021.534|swine|USA|H3N1|nan':0.001468506,('EPI_ISL_14770021|2021.918|swine|USA|H3N2|3C.3a':0.003684667,'EPI_ISL_4082025|2021.115|swine|USA|H3N1|nan':0.000732675)0.000:0.000000006)0.783:0.000732703)0.802:0.000733636)0.000:0.000000006,('EPI_ISL_14769984|2021.973|swine|USA|H1N2|nan':0.007448822,('EPI_ISL_504045|2020.194|swine|USA|H1N2|nan':0.002207031,('EPI_ISL_14769972|2021.877|swine|USA|H1N2|nan':0.002212117,('EPI_ISL_6785418|2021.614|swine|USA|H1N2|nan':0.002945208,'EPI_ISL_4082008|2021.088|swine|USA|H1N2|nan':0.000000006)0.858:0.001471337)0.771:0.000733278)0.743:0.000752506)0.790:0.000718617)0.949:0.001470072)1.000:0.009697315)0.000:0.000000006)0.913:0.001731790,((('EPI_ISL_303856|2018.121|swine|USA|H1N2|nan':0.005964759,(('EPI_ISL_503341|2019.986|swine|USA|H3N2|3C.3a':0.003702310,(((('EPI_ISL_707117|2020.577|swine|USA|H1N2|nan':0.000733744,('EPI_ISL_14224303|2020.522|swine|USA|H1N2|6B.1':0.000000006,('EPI_ISL_4081699|2020.839|swine|USA|H1N2|6B.1':0.000000006,('EPI_ISL_4089889|2021.518|swine|USA|H1N2|nan':0.001469916,'EPI_ISL_707022|2020.538|swine|USA|H1N2|6B.1':0.000733889)0.000:0.000000006)0.000:0.000000006)0.788:0.000729317)0.917:0.002243551,'EPI_ISL_4082023|2021.123|swine|USA|H3N2|3C.3a':0.008259751)0.729:0.000686030,'EPI_ISL_4089935|2021.518|swine|USA|H1N2|nan':0.008318250)0.000:0.000000006,(((('EPI_ISL_502049|2020.385|swine|USA|H1N1|6B.1A.1':0.000737696,'EPI_ISL_4081936|2021.011|swine|USA|H1N2|6B.1A.1':0.001469532)0.790:0.000737863,('EPI_ISL_4082224|2021.203|swine|USA|H3N2|3C.2':0.000740836,'EPI_ISL_6785466|2021.627|swine|USA|H1N1|6B.1':0.005236835)0.758:0.000727171)0.944:0.002212035,'EPI_ISL_700960|2020.497|swine|USA|H1N2|nan':0.001468791)0.780:0.000740548,('EPI_ISL_368783|2019.367|swine|USA|H1N2|nan':0.000733692,('EPI_ISL_503972|2020.178|swine|USA|H3N2|3C.2':0.0,'EPI_ISL_503622|2020.093|swine|USA|H3N2|nan':0.0):0.003689504)0.000:0.000000006)0.910:0.001470543)0.869:0.001461465)0.878:0.001459862,('EPI_ISL_303859|2018.121|swine|USA|H1N2|nan':0.000733906,'EPI_ISL_284679|2017.732|swine|USA|H3N2|3C.3a':0.000000006)0.000:0.000000006)0.870:0.001451421)0.910:0.002216355,'EPI_ISL_234673|2016.549|swine|USA|H1N2|nan':0.001478499)0.774:0.000723155,'EPI_ISL_200105|2015.611|swine|USA|H1N2|nan':0.001473101)0.892:0.001950927)0.176:0.000714831,'EPI_ISL_237038|2016.669|swine|USA|H1N1|6B.1':0.003451759)0.925:0.002478229)0.906:0.002188287)0.000:0.000000006)0.000:0.000000006,'EPI_ISL_211799|2015.951|swine|USA|H1N2|nan':0.014281292)0.931:0.002173750,(('EPI_ISL_243787|2016.74|swine|USA|H3N2|3C.2':0.008247841,('EPI_ISL_188905|2015.299|swine|USA|H3N2|3C.3a':0.005923784,(((((('EPI_ISL_4082173|2021.181|swine|USA|H1N1|6B.1':0.004418683,((('EPI_ISL_502871|2020.287|swine|USA|H1N1|6B.1':0.002955372,'EPI_ISL_4082007|2021.088|swine|USA|H1N1|6B.1':0.004469761)0.978:0.005225142,('EPI_ISL_707264|2020.612|swine|USA|H1N1|6B.1':0.000000006,('EPI_ISL_14769980|2021.97|swine|USA|H1N1|6B.1':0.001470794,'EPI_ISL_4083626|2021.299|swine|USA|H1N1|6B.1':0.000733460)0.896:0.001470996)0.972:0.002944032)0.000:0.000000006,'EPI_ISL_503335|2019.975|swine|USA|H1N1|6B.1':0.000732938)0.867:0.001487657)0.755:0.000911921,(('EPI_ISL_297129|2017.89|swine|USA|H1N1|6B.1':0.000733189,'EPI_ISL_298621|2018.008|swine|USA|H1N1|6B.1':0.000735256)0.937:0.002806454,'EPI_ISL_503952|2019.863|swine|USA|H1N2|6B.1':0.007622877)0.431:0.000736762)0.995:0.007251146,(('EPI_ISL_243357|2016.683|swine|USA|H1N2|nan':0.003686301,(('EPI_ISL_372920|2019.46|swine|USA|H3N2|nan':0.008469489,'EPI_ISL_296426|2017.797|swine|USA|H1N2|nan':0.009237708)0.249:0.001245187,'EPI_ISL_245567|2016.822|swine|USA|H3N2|3C.3a':0.004428916)0.000:0.000000006)0.641:0.000000006,('EPI_ISL_234584|2016.59|swine|USA|H1N2|nan':0.001471805,((('EPI_ISL_4081897|2020.962|swine|USA|H1N1|6B.1':0.002211876,'EPI_ISL_4081603|2020.82|swine|USA|H1N1|6B.1':0.002212911)0.871:0.001476797,('EPI_ISL_503987|2020.178|swine|USA|H1N2|nan':0.005181361,('EPI_ISL_14769988|2021.912|swine|USA|H1N1|6B.1':0.005219246,('EPI_ISL_372506|2019.444|swine|USA|H1N1|6B.1':0.000000006,'EPI_ISL_707336|2020.713|swine|USA|H1N1|nan':0.003699397)0.882:0.001487874)0.764:0.000717485)0.000:0.000000006)0.983:0.005211370,'EPI_ISL_707235|2020.612|swine|USA|H1N1|6B.1A.5a.1':0.004494300)0.919:0.002956996)0.945:0.002960557)0.000:0.000000006)0.999:0.000000006,'EPI_ISL_205075|2015.841|swine|USA|H1N2|nan':0.000000006)0.000:0.000000006,('EPI_ISL_208974|2015.915|swine|USA|H1N2|nan':0.002946010,((('EPI_ISL_299526|2018.008|swine|USA|H3N2|3C.2':0.002943591,(('EPI_ISL_6785546|2021.663|swine|USA|H3N2|3C.2':0.004435484,(('EPI_ISL_503719|2020.082|swine|USA|H1N1|6B.1':0.000000006,('EPI_ISL_4081937|2021.011|swine|USA|H3N2|3C.2':0.000707841,'EPI_ISL_6795351|2021.721|swine|USA|H3N2|3C.2':0.002238468)0.962:0.002972831)0.924:0.001466889,('EPI_ISL_4081940|2021.011|swine|USA|H1N1|6B.1':0.003738267,('EPI_ISL_697744|2020.77|swine|USA|H1N2|nan':0.002204761,('EPI_ISL_14769986|2021.932|swine|USA|H1N2|nan':0.003684134,'EPI_ISL_6781458|2021.603|swine|USA|H1N2|nan':0.005193592)0.000:0.000000006)0.768:0.000691850)0.985:0.003739168)0.000:0.000000006)0.916:0.002210082,'EPI_ISL_6781670|2021.641|swine|USA|H1N1|6B.1':0.007483404)0.900:0.002214835)0.000:0.000000006,('EPI_ISL_4083563|2021.266|swine|USA|H1N2|nan':0.005981546,((((((((('EPI_ISL_14770774|2021.748|swine|USA|H3N2|3C.3a':0.001468638,('EPI_ISL_14769985|2021.915|swine|USA|H3N2|3C.3a':0.002209156,'EPI_ISL_4083617|2021.285|swine|USA|H3N2|3C.3a':0.000000006)0.000:0.000000006)0.860:0.000733115,('EPI_ISL_14874535|2022.304|swine|USA|H3N2|nan':0.005166893,'EPI_ISL_4082171|2021.167|swine|USA|H1N1|6B.1':0.003739270)0.752:0.000693209)0.000:0.000000006,('EPI_ISL_14224399|2020.519|swine|USA|H0N0|3C.3a':0.000726587,(((('EPI_ISL_4081845|2020.833|swine|USA|H1N2|6B.1':0.002206149,'EPI_ISL_707240|2020.617|swine|USA|H3N2|3C.3a':0.000733099)0.000:0.000000006,'EPI_ISL_14224344|2020.522|swine|USA|H3N2|3C.3a':0.000728576)0.000:0.000000006,(('EPI_ISL_14224409|2020.519|swine|USA|H3N2|3C.3a':0.0,'EPI_ISL_14224194|2020.522|swine|USA|H3N2|3C.3a':0.0,'EPI_ISL_14224335|2020.519|swine|USA|H3N2|3C.3a':0.0,'EPI_ISL_14224217|2020.708|swine|USA|H3N2|3C.3a':0.0,'EPI_ISL_14224401|2020.516|swine|USA|H3N2|3C.3a':0.0,'EPI_ISL_14224190|2020.544|swine|USA|H3N2|3C.3a':0.0):0.000000006,'EPI_ISL_14224295|2020.522|swine|USA|H3N2|3C.3a':0.000726462)0.000:0.000000006)0.000:0.000000006,'EPI_ISL_14224359|2020.522|swine|USA|H3N2|3C.3a':0.000727725)0.000:0.000000006)0.972:0.002185511)0.831:0.000726339,('EPI_ISL_499047|2020.478|swine|USA|H1N1|6B.1':0.002217706,('EPI_ISL_501672|2020.331|swine|USA|H3N2|3C.3a':0.000736180,'EPI_ISL_14769992|2021.995|swine|USA|H3N2|nan':0.002951388)0.981:0.003707210)0.770:0.000730062)0.000:0.000000006,((((('EPI_ISL_6785409|2021.641|swine|USA|H1N2|nan':0.005957735,'EPI_ISL_697656|2020.74|swine|USA|H1N2|nan':0.001494734)0.769:0.000712539,('EPI_ISL_502053|2020.402|swine|USA|H3N2|nan':0.002227662,'EPI_ISL_501766|2020.369|swine|USA|H1N1|6B.1':0.004459257)0.741:0.000715045)0.000:0.000000006,(('EPI_ISL_4083632|2021.318|swine|USA|H1N1|6B.1':0.005176127,(('EPI_ISL_368761|2019.345|swine|USA|H1N1|6B.1':0.000000009,'EPI_ISL_697653|2020.749|swine|USA|H3N2|3C.2':0.002955884)0.850:0.000733348,'EPI_ISL_372908|2019.43|swine|USA|H3N2|3C.3a':0.000732957)0.000:0.000000006)1.000:0.000000006,'EPI_ISL_393544|2019.66|swine|USA|H1N2|nan':0.000000006)0.000:0.000000006)1.000:0.000000006,((('EPI_ISL_4081708|2020.855|swine|USA|H1N1|6B.1':0.001467544,('EPI_ISL_14769971|2021.89|swine|USA|H1N2|nan':0.002943778,('EPI_ISL_707277|2020.65|swine|USA|H1N1|6B.1':0.001467632,'EPI_ISL_4081942|2021.016|swine|USA|H1N1|6B.1':0.004427919)0.000:0.000000006)0.930:0.001467559)0.000:0.000000006,'EPI_ISL_4081607|2020.82|swine|USA|H1N1|6B.1':0.000000006)0.919:0.000732833,(('EPI_ISL_697652|2020.743|swine|USA|H1N2|nan':0.001467885,('EPI_ISL_707315|2020.65|swine|USA|H1N2|nan':0.000000006,'EPI_ISL_4081806|2020.88|swine|USA|H1N2|nan':0.004429766)0.000:0.000000006)0.000:0.000000006,('EPI_ISL_4081994|2021.071|swine|USA|H1N2|nan':0.001479521,'EPI_ISL_4089929|2021.548|swine|USA|H1N2|nan':0.002950581)0.883:0.001464661)0.975:0.002949378)0.000:0.000000006)0.000:0.000000006,(('EPI_ISL_4082067|2021.153|swine|USA|H1N1|6B.1':0.002248856,'EPI_ISL_4089887|2021.534|swine|USA|H1N2|nan':0.002952962)0.894:0.001474714,'EPI_ISL_707129|2020.579|swine|USA|H1N1|6B.1':0.000735276)0.763:0.000732099)0.000:0.000000006)0.000:0.000000006,(('EPI_ISL_4081871|2020.951|swine|USA|H1N2|nan':0.005922872,('EPI_ISL_4083572|2021.279|swine|USA|H1N2|nan':0.002204757,'EPI_ISL_4081956|2021.011|swine|USA|H1N2|nan':0.002205879)0.000:0.000000006)0.946:0.002204987,(((('EPI_ISL_14872410|2021.479|swine|USA|H3N2|3C.2':0.0,'EPI_ISL_14873218|2021.479|swine|USA|H3N2|3C.2':0.0):0.002918629,(('EPI_ISL_697763|2020.787|swine|USA|H1N1|6B.1':0.001490297,'EPI_ISL_504118|2019.942|swine|USA|H1N1|6B.1A.1':0.000733096)0.000:0.000000006,('EPI_ISL_503387|2020.036|swine|USA|H1N1|6B.1A.1':0.000000006,(('EPI_ISL_4702772|2021.666|Human|USA|H1N1|6B.1A.1':0.000733574,'EPI_ISL_14775287|2021.995|swine|USA|H1N1|6B.1A.1':0.000000006)0.937:0.002217011,('EPI_ISL_6785501|2021.666|swine|USA|H1N1|6B.1':0.000732952,'EPI_ISL_6795322|2021.655|swine|USA|H1N1|6B.1A.1':0.000000006)0.752:0.000725205)0.992:0.005213891)0.000:0.000000006)0.000:0.000000006)0.940:0.001454725,('EPI_ISL_501283|2020.057|swine|USA|H3N2|3C.3a':0.002945407,'EPI_ISL_502841|2020.292|swine|USA|H3N2|3C.3a':0.002948885)0.000:0.000000006)0.862:0.000726297,((((('EPI_ISL_504145|2020.227|swine|USA|H3N2|3C.3a':0.002208172,((('EPI_ISL_504086|2020.213|swine|USA|H3N2|3C.3a':0.000734890,'EPI_ISL_4081680|2020.842|swine|USA|H3N2|3C.3a':0.002951346)0.752:0.000733174,(('EPI_ISL_4081941|2020.951|swine|USA|H3N2|nan':0.002205285,((('EPI_ISL_4083624|2021.299|swine|USA|H3N2|nan':0.005177842,('EPI_ISL_700971|2020.522|swine|USA|H3N2|3C.3a':0.002218990,'EPI_ISL_4083628|2021.318|swine|USA|H3N2|3C.3a':0.005206951)0.883:0.001469160)0.000:0.000000006,(('EPI_ISL_4081793|2020.883|swine|USA|H1N2|nan':0.000736134,'EPI_ISL_4081848|2020.918|swine|USA|H3N2|3C.3a':0.002953151)0.805:0.000731350,('EPI_ISL_4081927|2021.011|swine|USA|H3N2|3C.3a':0.000000006,'EPI_ISL_4083267|2021.205|swine|USA|H3N2|3C.3a':0.002205400)0.970:0.003690182)0.000:0.000000006)0.982:0.000000006,'EPI_ISL_502919|2020.311|swine|USA|H3N2|3C.3a':0.001467983)0.000:0.000000006)1.000:0.000000006,(('EPI_ISL_501282|2020.055|swine|USA|H3N2|3C.3a':0.000000006,'EPI_ISL_499202|2020.423|swine|USA|H3N2|3C.3a':0.001467791)0.828:0.000732915,('EPI_ISL_503943|2019.899|swine|USA|H3N2|3C.3a':0.0,'EPI_ISL_504079|2020.21|swine|USA|H3N2|3C.3a':0.0):0.000000006)0.000:0.000000006)0.000:0.000000006)0.000:0.000000006,('EPI_ISL_504133|2020.227|swine|USA|H3N2|3C.3a':0.000000006,'EPI_ISL_707115|2020.574|swine|USA|H3N2|3C.3a':0.001468098)0.853:0.000732976)0.756:0.000733802)0.892:0.001474612,(('EPI_ISL_503971|2020.194|swine|USA|H3N2|3C.3a':0.000000006,('EPI_ISL_707112|2020.56|swine|USA|H3N2|3C.3a':0.002961568,('EPI_ISL_707299|2020.672|swine|USA|H3N2|3C.3a':0.000000006,'EPI_ISL_6781466|2021.622|swine|USA|H3N2|nan':0.003685622)0.939:0.002211316)0.763:0.000731884)0.925:0.001468290,(('EPI_ISL_707226|2020.598|swine|USA|H3N2|3C.3a':0.002208233,('EPI_ISL_503925|2019.986|swine|USA|H3N2|3C.3a':0.001470046,('EPI_ISL_4082055|2021.145|swine|USA|H3N2|3C.3a':0.002214549,'EPI_ISL_4081993|2021.068|swine|USA|H3N2|3C.3a':0.001470331)0.880:0.001475148)0.000:0.000000006)0.864:0.000733005,'EPI_ISL_503966|2019.882|swine|USA|H3N2|3C.3a':0.001468060)0.000:0.000000006)0.789:0.000730409)0.781:0.000736676,(('EPI_ISL_381685|2019.521|swine|USA|H3N2|3C.3a':0.0,'EPI_ISL_389843|2019.581|swine|USA|H3N2|3C.3a':0.0):0.001467839,(('EPI_ISL_502893|2020.311|swine|USA|H3N2|3C.3a':0.001469411,('EPI_ISL_501780|2020.38|swine|USA|H3N2|3C.3a':0.002207307,('EPI_ISL_4081629|2020.825|swine|USA|H3N2|3C.3a':0.002963788,'EPI_ISL_4082035|2021.107|swine|USA|H3N2|3C.3a':0.002216531)0.787:0.000723773)0.000:0.000000006)0.908:0.000733008,(((('EPI_ISL_399443|2019.786|swine|USA|H3N2|3C.3a':0.000732845,('EPI_ISL_502851|2020.29|swine|USA|H3N2|3C.3a':0.001478679,'EPI_ISL_4081912|2020.989|swine|USA|H1N2|nan':0.002954872)0.749:0.000728978)0.000:0.000000006,(('EPI_ISL_4081952|2021.016|swine|USA|H3N2|3C.3a':0.002232375,'EPI_ISL_4083629|2021.323|swine|USA|H1N2|nan':0.002979022)0.772:0.000709143,'EPI_ISL_697710|2020.768|swine|USA|H3N2|3C.3a':0.004434423)0.000:0.000000006)0.000:0.000000006,(('EPI_ISL_4082052|2021.142|swine|USA|H3N2|3C.3a':0.001486097,'EPI_ISL_6795319|2021.764|swine|USA|H3N2|3C.3a':0.002946784)0.983:0.004484270,'EPI_ISL_4081971|2021.038|swine|USA|H3N2|3C.3a':0.001470675)0.766:0.000733738)0.835:0.000734066,((('EPI_ISL_4083608|2021.288|swine|USA|H1N1|6B.1':0.004429987,('EPI_ISL_4083330|2021.247|swine|USA|H1N1|6B.1':0.002223428,'EPI_ISL_4081798|2020.874|swine|USA|H1N1|6B.1':0.000000006)0.000:0.000000006)0.956:0.001468320,(((('EPI_ISL_4081856|2020.94|swine|USA|H1N2|nan':0.003722960,'EPI_ISL_700969|2020.497|swine|USA|H3N2|3C.3a':0.002986321)0.763:0.000708213,'EPI_ISL_4083568|2021.279|swine|USA|H3N2|3C.3a':0.002205503)0.000:0.000000006,('EPI_ISL_4082568|2021.205|swine|USA|H1N2|nan':0.002222712,('EPI_ISL_6785457|2021.66|swine|USA|H1N1|6B.1':0.002944361,('EPI_ISL_14770539|2021.748|swine|USA|H1N2|nan':0.002944043,'EPI_ISL_4081810|2020.896|swine|USA|H1N2|nan':0.000000006)0.000:0.000000006)0.893:0.001464433)0.937:0.002216331)0.000:0.000000006,'EPI_ISL_707271|2020.656|swine|USA|H3N2|3C.3a':0.000733052)0.000:0.000000006)0.839:0.000733021,'EPI_ISL_4081850|2020.951|swine|USA|H1N1|nan':0.005936450)0.000:0.000000006)0.000:0.000000006)0.917:0.001467817)0.000:0.000000006)0.000:0.000000006,'EPI_ISL_4081814|2020.918|swine|USA|H1N1|6B.1':0.007423123)0.835:0.000734545,(('EPI_ISL_4081892|2020.943|swine|USA|H3N2|3C.3a':0.002214562,('EPI_ISL_4083570|2021.181|swine|USA|H3N2|3C.3a':0.004428738,('EPI_ISL_15357030|2022.644|Human|USA|H1N2|nan':0.001455242,('EPI_ISL_4081706|2020.855|swine|USA|H3N2|3C.3a':0.000000006,(('EPI_ISL_4083377|2021.241|swine|USA|H3N2|3C.3a':0.0,'EPI_ISL_4082699|2021.227|swine|USA|H3N2|3C.3a':0.0):0.000000006,('EPI_ISL_4083615|2021.307|swine|USA|H3N2|3C.3a':0.001467928,('EPI_ISL_14770842|2021.989|swine|USA|H1N1|6B.1':0.001467997,'EPI_ISL_6795350|2021.718|swine|USA|H1N2|6B.1':0.000000006)0.960:0.002205214)0.000:0.000000006)0.940:0.000733266)0.000:0.000000006)0.844:0.000000006)0.826:0.002200248)0.946:0.002922562,('EPI_ISL_707316|2020.664|swine|USA|H3N2|3C.3a':0.001468692,('EPI_ISL_501674|2020.339|swine|USA|H3N2|3C.3a':0.000732789,'EPI_ISL_4082056|2021.145|swine|USA|H3N2|3C.3a':0.005921067)0.000:0.000000006)0.000:0.000000006)0.836:0.000726944)0.779:0.000725553)0.000:0.000000006)0.000:0.000000006)0.000:0.000000006,(('EPI_ISL_14769982|2021.992|swine|USA|H3N2|3C.3a':0.004475997,'EPI_ISL_6785430|2021.671|swine|USA|H1N1|6B.1':0.000707430)0.984:0.004468844,('EPI_ISL_4081796|2020.874|swine|USA|H1N2|nan':0.005173503,('EPI_ISL_369153|2019.386|swine|USA|H3N2|3C.3a':0.000000006,'EPI_ISL_393551|2019.649|swine|USA|H3N2|3C.3a':0.000732898)0.000:0.000000006)0.000:0.000000006)0.187:0.000732881)0.851:0.000726431,('EPI_ISL_707239|2020.628|swine|USA|H1N1|6B.1':0.001467808,('EPI_ISL_504132|2020.23|swine|USA|H1N1|6B.1':0.000733757,(('EPI_ISL_4083671|2021.241|swine|USA|H1N1|6B.1':0.000729451,('EPI_ISL_14770832|2021.948|swine|USA|H3N2|3C.3a':0.003741517,'EPI_ISL_14770841|2021.953|swine|USA|H1N1|6B.1':0.005245372)0.907:0.002193283)0.885:0.001489284,('EPI_ISL_6795285|2021.69|swine|USA|H3N2|3C.2':0.001468862,'EPI_ISL_707268|2020.648|swine|USA|H1N2|nan':0.000000006)0.878:0.001474512)0.773:0.000729299)0.000:0.000000006)0.000:0.000000006)0.779:0.000726470,('EPI_ISL_4081930|2020.995|swine|USA|H3N2|3C.2':0.003695606,'EPI_ISL_4081893|2020.959|swine|USA|H1N2|nan':0.001469291)0.000:0.000000006)0.754:0.000683630)0.980:0.003714855)0.999:0.008265943,'EPI_ISL_252699|2016.888|swine|USA|H1N2|nan':0.007558766)0.915:0.002873550)0.758:0.000737802)0.969:0.002187219,('EPI_ISL_167435|2014.693|swine|USA|H1N2|nan':0.000000006,('EPI_ISL_301927|2018.077|swine|USA|H1N2|nan':0.007430357,(('EPI_ISL_245052|2016.776|swine|USA|H1N2|nan':0.002224251,'EPI_ISL_296542|2017.795|swine|USA|H1N2|nan':0.003717496)0.853:0.001466176,(('EPI_ISL_252710|2016.448|swine|USA|H1N1|nan':0.005924012,'EPI_ISL_396120|2019.726|swine|USA|H1N2|nan':0.015862826)0.000:0.000000006,('EPI_ISL_222479|2016.224|swine|USA|H1N2|nan':0.001471248,('EPI_ISL_234951|2016.495|swine|USA|H1N2|nan':0.002205755,'EPI_ISL_212191|2015.97|swine|USA|H1N2|nan':0.002208509)0.000:0.000000006)0.856:0.000733049)0.905:0.000734341)0.000:0.000000006)0.985:0.002944343)0.999:0.006687504)0.000:0.000000006)0.007:0.000722921)0.758:0.000717053,(((('EPI_ISL_262589|2017.214|swine|USA|H1N2|nan':0.005921663,'EPI_ISL_190541|2015.318|swine|USA|H1N2|nan':0.000000006)0.824:0.000737641,('EPI_ISL_237042|2016.686|swine|USA|H3N2|nan':0.001478278,'EPI_ISL_254685|2017.011|swine|USA|H1N2|nan':0.003704984)0.773:0.000727597)0.897:0.001469006,'EPI_ISL_171045|2014.773|swine|USA|H1N2|nan':0.000000006)0.890:0.001472740,('EPI_ISL_296421|2017.742|swine|USA|H1N2|nan':0.010509717,('EPI_ISL_209199|2015.959|swine|USA|H1N2|nan':0.005184174,('EPI_ISL_234527|2016.516|swine|USA|H1N2|nan':0.002158053,'EPI_ISL_305777|2018.142|swine|USA|H1N1|nan':0.009049361)0.996:0.007569972)0.000:0.000000006)0.888:0.001471761)0.950:0.002987191)0.955:0.002974567)0.997:0.007612897,(('EPI_ISL_505283|2013.622|swine|Germany|H1N2|nan':0.009126177,'EPI_ISL_14761878|2017.789|swine|Italy|H1N2|nan':0.020634558)0.746:0.000772335,((('EPI_ISL_504552|2015.874|swine|Germany|H3N2|3C.3a':0.010361654,('EPI_ISL_504534|2014.134|swine|Germany|H3N2|nan':0.000727499,'EPI_ISL_504548|2015.241|swine|Germany|H3N2|nan':0.006647732)0.768:0.000727942)0.000:0.000000006,('EPI_ISL_504541|2014.789|swine|Germany|H3N2|nan':0.000727080,('EPI_ISL_504550|2015.375|swine|Germany|H3N2|nan':0.0,'EPI_ISL_504549|2015.356|swine|Germany|H3N2|nan':0.0):0.001459622)0.793:0.000727908)0.872:0.001511182,('EPI_ISL_247092|2014.841|swine|Denmark|H3N2|3C.3a':0.007642730,(('EPI_ISL_14937236|2022.162|swine|Italy|H1N1|nan':0.002200060,'EPI_ISL_14937238|2022.5|swine|Italy|H1N1|nan':0.002238612)1.000:0.015254247,('EPI_ISL_4081576|2015.5|swine|Denmark|H3N2|3C.3a':0.0,'EPI_ISL_247093|2015.225|swine|Denmark|H3N2|3C.3a':0.0):0.000637560)0.989:0.006138174)0.861:0.002033845)0.980:0.005357765)0.987:0.005807544)0.724:0.000572923,((('EPI_ISL_505325|2014.827|swine|Germany|H1N2|nan':0.011951709,('EPI_ISL_399220|2018.732|swine|Australia|H1N1|6B.1':0.000749691,('EPI_ISL_399215|2017.263|swine|Australia|H1N1|6B.1':0.002216145,(('EPI_ISL_399216|2017.263|swine|Australia|H1N1|6B.1':0.0,'EPI_ISL_399217|2017.408|swine|Australia|H1N1|6B.1':0.0,'EPI_ISL_399218|2017.408|swine|Australia|H1N1|6B.1':0.0):0.000000006,'EPI_ISL_399219|2017.512|swine|Australia|H1N1|6B.1':0.000732662)0.879:0.001471798)0.774:0.000716897)1.000:0.016771667)0.715:0.000000008,(('EPI_ISL_221959|2015.816|swine|Japan|H1N1|6B.1':0.000000006,'EPI_ISL_237933|2016.735|swine|Japan|H1N1|6B.1':0.003657036)1.000:0.016024478,'EPI_ISL_127879|2011.973|swine|USA|H1N1|6B.1':0.007777171)0.743:0.001276199)0.792:0.000736944,(('EPI_ISL_88840|2010.685|swine|USA|H1N2|nan':0.005901889,(('EPI_ISL_171298|2011.893|swine|Canada|H3N2|nan':0.001108489,'EPI_ISL_171306|2011.893|swine|Canada|H3N2|nan':0.003294151)0.997:0.008139402,('EPI_ISL_236205|2014.674|swine|Canada|H3N2|nan':0.009739348,'EPI_ISL_191723|2012.508|swine|Canada|H1N1|6B.1':0.001450111)0.964:0.004189512)0.334:0.001057753)0.752:0.000769128,(('EPI_ISL_248336|2011.871|swine|China|H1N1|nan':0.005932222,(('EPI_ISL_195036|2011.529|swine|UK|H1N1|6B.1':0.005895967,'EPI_ISL_328490|2014.414|swine|Brazil|H1N1|nan':0.012006468)0.630:0.001608728,('EPI_ISL_906138|2014.285|swine|Russia|H1N1|6B.1':0.000000006,'EPI_ISL_906139|2014.285|swine|Russia|H1N1|6B.1':0.000000006)1.000:0.013397936)0.000:0.000000006)0.818:0.000728957,(((((((((((('EPI_ISL_164346|2012.087|swine|Thailand|H3N2|3C.3a':0.0,'EPI_ISL_164343|2012.087|swine|Thailand|H3N2|3C.3a':0.0,'EPI_ISL_164347|2012.087|swine|Thailand|H3N2|3C.3a':0.0):0.000727256,(('EPI_ISL_168403|2012.522|swine|Thailand|H3N2|3C.3a':0.000000006,('EPI_ISL_168411|2013.099|swine|Thailand|H3N2|3C.3a':0.0,'EPI_ISL_168410|2013.099|swine|Thailand|H3N2|3C.3a':0.0):0.001457008)0.982:0.003661303,('EPI_ISL_164361|2012.087|swine|Thailand|H1N1|nan':0.000000006,(('EPI_ISL_164365|2012.087|swine|Thailand|H1N1|nan':0.0,'EPI_ISL_164353|2012.087|swine|Thailand|H3N2|3C.3a':0.0,'EPI_ISL_164354|2012.087|swine|Thailand|H3N2|3C.3a':0.0,'EPI_ISL_164369|2012.087|swine|Thailand|H3N2|3C.3a':0.0,'EPI_ISL_164350|2012.087|swine|Thailand|H3N2|3C.3a':0.0,'EPI_ISL_164355|2012.087|swine|Thailand|H3N2|3C.3a':0.0,'EPI_ISL_181096|2012.087|swine|Thailand|H3N1|3C.3a':0.0):0.000000006,'EPI_ISL_164348|2012.087|swine|Thailand|H3N2|3C.3a':0.000000006)0.842:0.000727366)0.924:0.000727404)0.000:0.000000006)1.000:0.008965504,('EPI_ISL_236925|2015.499|swine|Thailand|H3N2|nan':0.007434864,('EPI_ISL_173577|2013.885|swine|Thailand|H1N1|6B.1':0.000726737,((('EPI_ISL_174327|2014.205|swine|Thailand|H1N1|6B.1':0.0,'EPI_ISL_174329|2014.205|swine|Thailand|H1N1|6B.1':0.0,'EPI_ISL_174323|2014.205|swine|Thailand|H1N1|6B.1':0.0,'EPI_ISL_174335|2014.205|swine|Thailand|H1N1|6B.1':0.0,'EPI_ISL_174334|2014.205|swine|Thailand|H1N1|6B.1':0.0,'EPI_ISL_174324|2014.205|swine|Thailand|H1N1|6B.1':0.0,'EPI_ISL_174339|2014.205|swine|Thailand|H1N1|6B.1':0.0,'EPI_ISL_174331|2014.205|swine|Thailand|H1N1|6B.1':0.0,'EPI_ISL_174328|2014.205|swine|Thailand|H1N1|6B.1':0.0,'EPI_ISL_174332|2014.205|swine|Thailand|H1N1|6B.1':0.0):0.000000006,(('EPI_ISL_168413|2013.099|swine|Thailand|H1N1|6B.1':0.0,'EPI_ISL_168409|2013.099|swine|Thailand|H1N1|6B.1':0.0,'EPI_ISL_168408|2013.099|swine|Thailand|H1N1|6B.1':0.0):0.000726794,'EPI_ISL_173580|2013.099|swine|Thailand|H1N1|6B.1':0.000000006)0.875:0.000726807)0.840:0.000726826,('EPI_ISL_173579|2013.885|swine|Thailand|H1N1|6B.1':0.0,'EPI_ISL_167967|2013.597|swine|Thailand|H1N1|6B.1':0.0,'EPI_ISL_173576|2013.885|swine|Thailand|H1N1|6B.1':0.0,'EPI_ISL_167966|2013.597|swine|Thailand|H1N1|6B.1':0.0,'EPI_ISL_167968|2013.597|swine|Thailand|H1N1|6B.1':0.0):0.000000006)0.000:0.000000006)0.737:0.000682852)0.968:0.004512506)0.799:0.001216578,'EPI_ISL_399206|2013.658|swine|Australia|H1N1|6B.1':0.009227327)0.220:0.000683686,'EPI_ISL_195093|2013.016|swine|UK|H1N1|nan':0.014963107)0.772:0.000972370,(((((((('EPI_ISL_104808|2011.414|swine|USA|H3N2|3C.3a':0.000000006,('EPI_ISL_124430|2011.43|swine|USA|H3N2|3C.3a':0.0,'EPI_ISL_124297|2011.43|swine|USA|H3N2|3C.3a':0.0):0.000000006)0.958:0.002185665,(('EPI_ISL_116234|2011.871|swine|USA|H3N2|3C.3a':0.000000006,'EPI_ISL_119608|2011.871|swine|USA|H3N2|3C.3a':0.001469647)0.865:0.000733280,'EPI_ISL_116361|2011.507|swine|USA|H3N2|3C.3a':0.002206027)0.341:0.000000006)0.909:0.000727737,('EPI_ISL_109894|2010.951|swine|USA|H3N2|nan':0.002206482,(('EPI_ISL_132356|2012.754|swine|USA|H3N2|3C.3a':0.0,'EPI_ISL_132349|2012.751|swine|USA|H3N2|nan':0.0):0.002946830,'EPI_ISL_116141|2012.068|swine|USA|H3N2|3C.3a':0.000000006)0.998:0.004431025)0.000:0.000000006)0.877:0.001456357,(('EPI_ISL_124248|2011.737|swine|USA|H3N2|nan':0.002210905,'EPI_ISL_124315|2011.737|swine|USA|H3N2|nan':0.001474601)0.888:0.001474444,(((('EPI_ISL_161122|2013.496|swine|USA|H1N1|6B.1':0.006809645,'EPI_ISL_151924|2013.658|swine|USA|H1N1|6B.1':0.006067214)0.734:0.000544559,'EPI_ISL_149669|2013.666|swine|USA|H1N1|6B.1':0.003686551)0.000:0.000000006,(('EPI_ISL_191504|2015.378|swine|USA|H3N2|3C.2':0.002203117,('EPI_ISL_234244|2016.311|swine|USA|H3N2|3C.3a':0.005914408,('EPI_ISL_201898|2014.962|swine|USA|H1N1|6B.1':0.000732357,'EPI_ISL_203117|2015.784|swine|USA|H1N1|6B.1':0.004442169)0.000:0.000000006)0.000:0.000000006)0.963:0.002985210,(('EPI_ISL_216994|2016.057|swine|USA|H1N1|6B.1':0.003705135,('EPI_ISL_206671|2015.499|swine|USA|H0N0|6B.1':0.002203111,('EPI_ISL_181266|2014.827|swine|USA|H1N1|6B.1':0.000000006,('EPI_ISL_205083|2015.847|swine|USA|H1N1|6B.1':0.003698649,'EPI_ISL_208970|2015.915|swine|USA|H3N2|3C.3a':0.005174405)0.000:0.000000006)0.000:0.000000006)0.761:0.000723507)0.888:0.001481020,('EPI_ISL_225549|2016.352|swine|USA|H1N1|6B.1':0.007475514,('EPI_ISL_181274|2014.825|swine|USA|H1N1|6B.1':0.000000006,'EPI_ISL_208916|2015.866|swine|USA|H1N1|6B.1':0.003694363)0.753:0.000693386)0.954:0.002990773)0.000:0.000000006)0.992:0.004490885)0.786:0.000723318,'EPI_ISL_142222|2013.247|swine|USA|H1N2|nan':0.001476226)0.962:0.002949228)0.875:0.001456972)0.783:0.000730087,(('EPI_ISL_328798|2015.762|swine|Chile|H1N2|nan':0.020473123,(((('EPI_ISL_166496|2013.912|swine|Thailand|H3N2|3C.2':0.008385550,('EPI_ISL_236923|2015.496|swine|Thailand|H3N2|nan':0.000714360,'EPI_ISL_236924|2015.496|swine|Thailand|H3N2|nan':0.001474791)0.993:0.007560469)0.950:0.004431927,'EPI_ISL_168406|2012.546|swine|Thailand|H1N1|6B.1':0.012733076)0.751:0.000671016,((('EPI_ISL_164362|2012.087|swine|Thailand|H1N1|nan':0.0,'EPI_ISL_164360|2012.087|swine|Thailand|H1N1|nan':0.0,'EPI_ISL_164367|2012.087|swine|Thailand|H1N1|nan':0.0,'EPI_ISL_164366|2012.087|swine|Thailand|H1N1|nan':0.0,'EPI_ISL_164368|2012.087|swine|Thailand|H1N1|nan':0.0,'EPI_ISL_164364|2012.087|swine|Thailand|H1N1|nan':0.0,'EPI_ISL_164363|2012.087|swine|Thailand|H1N1|nan':0.0):0.008929503,(('EPI_ISL_131499|2011.5|swine|Thailand|H1N1|6B.1':0.000000006,('EPI_ISL_131501|2011.5|swine|Thailand|H1N1|6B.1':0.0,'EPI_ISL_131502|2011.5|swine|Thailand|H1N1|6B.1':0.0,'EPI_ISL_131498|2011.5|swine|Thailand|H1N1|6B.1':0.0,'EPI_ISL_131497|2011.5|swine|Thailand|H1N1|6B.1':0.0,'EPI_ISL_131500|2011.5|swine|Thailand|H1N1|6B.1':0.0):0.000000006)0.000:0.000000006,('EPI_ISL_168401|2011.797|swine|Thailand|H1N1|6B.1':0.000706315,'EPI_ISL_168402|2012.522|swine|Thailand|H1N1|6B.1':0.005920009)0.759:0.001481355)0.977:0.003698790)0.736:0.000703355,('EPI_ISL_237923|2015.4|swine|Japan|H1N1|nan':0.006797346,('EPI_ISL_283573|2013.151|swine|Japan|H3N2|3C.2':0.000727144,('EPI_ISL_283574|2013.151|swine|Japan|H3N2|3C.2':0.0,'EPI_ISL_283575|2013.151|swine|Japan|H3N2|3C.2':0.0,'EPI_ISL_237794|2013.151|swine|Japan|H3N2|3C.2':0.0):0.000000006)0.800:0.001333204)1.000:0.011502822)0.768:0.000718359)0.000:0.000000006,('EPI_ISL_127762|2011.532|swine|USA|H1N1|6B.1':0.003441166,'EPI_ISL_124486|2011.121|swine|USA|H1N1|6B.1':0.003677575)0.961:0.004021997)0.415:0.000719466)0.756:0.000735628,('EPI_ISL_127774|2011.66|swine|USA|H1N1|6B.1':0.009723152,('EPI_ISL_124472|2011.838|swine|USA|H3N2|3C.3a':0.009122496,('EPI_ISL_97040|2010.833|swine|Cuba|H1N1|nan':0.0,'EPI_ISL_97045|2010.833|swine|Cuba|H1N1|nan':0.0):0.012974872)0.817:0.001356618)0.770:0.000730560)0.000:0.000000006)0.873:0.000726419,('EPI_ISL_207982|2014.959|swine|Canada|H1N1|nan':0.010404595,((((('EPI_ISL_100251|2011.249|swine|USA|H3N2|3C.3a':0.001469860,(('EPI_ISL_100248|2011.126|swine|USA|H3N2|3C.3a':0.000733575,('EPI_ISL_100198|2010.995|swine|USA|H3N2|3C.3a':0.000000006,'EPI_ISL_130037|2012.137|swine|USA|H3N2|3C.3a':0.002948822)0.000:0.000000006)0.000:0.000000006,'EPI_ISL_100249|2011.126|swine|USA|H3N2|nan':0.005186731)0.000:0.000000006)0.000:0.000000006,(((((('EPI_ISL_156336|2012.445|swine|USA|H3N2|3C.3a':0.0,'EPI_ISL_130117|2012.481|swine|USA|H3N2|3C.3a':0.0):0.000000006,(('EPI_ISL_124046|2012.347|swine|USA|H3N2|nan':0.001469678,('EPI_ISL_130154|2011.833|swine|USA|H3N2|3C.3a':0.000733807,'EPI_ISL_109913|2011.926|swine|USA|H3N2|nan':0.001469674)0.000:0.000000006)0.873:0.000733935,'EPI_ISL_271717|2012.156|swine|USA|H3N2|3C.3a':0.000727097)0.753:0.000000006)0.000:0.000000006,(('EPI_ISL_167983|2014.707|swine|USA|H3N1|3C.3a':0.002190039,('EPI_ISL_195459|2015.496|swine|USA|H1N2|nan':0.001470041,'EPI_ISL_226061|2016.352|swine|USA|H1N2|nan':0.002966156)0.991:0.005258355)0.975:0.004429187,'EPI_ISL_271059|2012.156|swine|USA|H3N2|3C.3a':0.002187396)0.718:0.000000006)0.000:0.000000006,('EPI_ISL_271642|2012.328|swine|USA|H3N2|3C.3a':0.000727063,('EPI_ISL_271043|2012.156|swine|USA|H3N2|3C.3a':0.000000006,'EPI_ISL_132377|2012.749|swine|USA|H3N2|3C.3a':0.000733706)0.000:0.000000006)0.000:0.000000006)0.000:0.000000006,(('EPI_ISL_271645|2012.328|swine|USA|H3N2|3C.3a':0.0,'EPI_ISL_271646|2012.156|swine|USA|H3N2|3C.3a':0.0):0.000727033,('EPI_ISL_271747|2012.156|swine|USA|H3N2|3C.3a':0.000000006,(((('EPI_ISL_271653|2012.156|swine|USA|H3N2|3C.3a':0.0,'EPI_ISL_271715|2012.577|swine|USA|H3N2|3C.3a':0.0):0.000000006,((('EPI_ISL_271757|2012.24|swine|USA|H3N2|3C.3a':0.002192051,'EPI_ISL_271049|2012.519|swine|USA|H3N2|3C.3a':0.000000006)0.840:0.000727099,'EPI_ISL_271076|2012.156|swine|USA|H0N0|6B.1':0.000727023)0.000:0.000000006,'EPI_ISL_271761|2012.577|swine|USA|H3N2|3C.3a':0.000000006)0.926:0.000728608)0.000:0.000000006,'EPI_ISL_271046|2012.328|swine|USA|H3N2|3C.3a':0.000727054)0.952:0.001456236,(('EPI_ISL_271738|2012.519|swine|USA|H3N2|3C.3a':0.000719708,'EPI_ISL_271075|2012.664|swine|USA|H3N2|3C.3a':0.001466355)0.943:0.002198019,('EPI_ISL_271047|2011.89|swine|USA|H3N2|3C.3a':0.000728514,'EPI_ISL_271643|2011.89|swine|USA|H3N2|3C.3a':0.000000006)0.000:0.000000006)0.706:0.002191910)0.000:0.000000006)0.000:0.000000006)0.929:0.001459898)0.964:0.002920553,('EPI_ISL_97140|2011.236|swine|USA|H3N2|3C.3a':0.000000006,('EPI_ISL_116357|2011.263|swine|USA|H3N2|3C.3a':0.000000006,'EPI_ISL_124418|2011.263|swine|USA|H3N2|3C.3a':0.002952419)0.910:0.001469534)0.753:0.000000006)0.971:0.002186889)0.862:0.001455595,('EPI_ISL_124249|2012.183|swine|USA|H3N2|3C.3a':0.000733498,(('EPI_ISL_124246|2011.967|swine|USA|H3N2|3C.3a':0.0,'EPI_ISL_130053|2012.063|swine|USA|H3N2|3C.3a':0.0):0.000000006,'EPI_ISL_129989|2012.063|swine|USA|H3N2|3C.3a':0.000733667)0.000:0.000000006)0.992:0.004433088)0.000:0.000000006,(((('EPI_ISL_151002|2011.759|swine|USA|H1N1|6B.1':0.000729058,'EPI_ISL_116143|2012.085|swine|USA|H1N1|6B.1':0.002958286)0.792:0.000725984,('EPI_ISL_124310|2011.756|swine|USA|H3N2|3C.3a':0.001468592,'EPI_ISL_127882|2012.011|swine|USA|H3N2|nan':0.002208857)0.000:0.000000006)0.851:0.000726615,'EPI_ISL_97087|2011.121|swine|USA|H3N2|3C.3a':0.000726511)0.000:0.000000006,'EPI_ISL_97086|2011.121|swine|USA|H3N2|3C.3a':0.000000006)0.000:0.000000006)0.946:0.002201667,(('EPI_ISL_381589|2013.233|Human|Uganda|H1N1|6B.1':0.000000006,'EPI_ISL_381585|2013.299|Human|Uganda|H1N1|6B.1':0.000727030)0.997:0.008534155,('EPI_ISL_282692|2015.803|swine|Canada|H3N2|nan':0.000000006,'EPI_ISL_282491|2016.661|swine|Canada|H3N2|nan':0.001455806)1.000:0.015407895)0.765:0.001088093)0.755:0.000714261)0.763:0.000740020)0.000:0.000000006,(((('EPI_ISL_328777|2015.74|swine|Chile|H1N1|nan':0.011708725,(('EPI_ISL_328820|2014.578|swine|Chile|H1N2|nan':0.000726694,(('EPI_ISL_328827|2014.578|swine|Chile|H1N2|nan':0.0,'EPI_ISL_328822|2014.578|swine|Chile|H1N2|nan':0.0,'EPI_ISL_328828|2014.578|swine|Chile|H1N2|nan':0.0,'EPI_ISL_328819|2014.578|swine|Chile|H1N2|nan':0.0):0.000000006,'EPI_ISL_328818|2014.578|swine|Chile|H1N2|nan':0.000726695)0.000:0.000000006)0.999:0.008502642,(('EPI_ISL_328830|2014.515|swine|Chile|H1N2|nan':0.000746331,'EPI_ISL_328835|2014.515|swine|Chile|H1N2|nan':0.000708527)0.994:0.007444600,('EPI_ISL_328809|2014.31|swine|Chile|H1N2|nan':0.003672270,('EPI_ISL_328825|2014.553|swine|Chile|H1N1|nan':0.001457837,(('EPI_ISL_328774|2015.019|swine|Chile|H1N1|6B.1':0.001474162,'EPI_ISL_328779|2015.019|swine|Chile|H1N1|6B.1':0.000711949)0.986:0.005155319,('EPI_ISL_328778|2014.134|swine|Chile|H1N1|nan':0.000727145,'EPI_ISL_328775|2014.134|swine|Chile|H1N1|nan':0.001456660)0.675:0.000000006)0.018:0.000724114)0.924:0.002222990)0.948:0.002940022)0.731:0.001104068)0.947:0.003782105)0.715:0.000933942,('EPI_ISL_328763|2014.792|swine|Chile|H1N1|nan':0.000000006,('EPI_ISL_328808|2014.792|swine|Chile|H1N2|nan':0.0,'EPI_ISL_328815|2014.792|swine|Chile|H1N2|nan':0.0,'EPI_ISL_328806|2014.792|swine|Chile|H1N2|nan':0.0):0.000726382)1.000:0.012166942)0.905:0.002294967,('EPI_ISL_328817|2014.636|swine|Chile|H1N1|6B.1':0.0,'EPI_ISL_328814|2014.636|swine|Chile|H1N1|6B.1':0.0):0.011996131)0.743:0.000681999,((('EPI_ISL_194990|2012.904|swine|Brazil|H1N1|nan':0.000659376,'EPI_ISL_700764|2014.247|swine|Brazil|H1N1|nan':0.006714463)0.987:0.006709959,(('EPI_ISL_700757|2015.085|swine|Brazil|H1N1|nan':0.007359903,((('EPI_ISL_700763|2015.162|swine|Brazil|H1N1|nan':0.0,'EPI_ISL_700762|2015.162|swine|Brazil|H1N1|nan':0.0):0.000725995,'EPI_ISL_700747|2015.162|swine|Brazil|H1N1|nan':0.000000006)0.996:0.007407780,('EPI_ISL_700760|2015.085|swine|Brazil|H1N1|nan':0.000741272,'EPI_ISL_700759|2015.085|swine|Brazil|H1N2|nan':0.000713601)0.997:0.005937916)0.000:0.000000006)0.190:0.000853223,'EPI_ISL_700766|2015.247|swine|Brazil|H1N2|nan':0.008796624)0.981:0.006757181)0.977:0.005308976,(((((('EPI_ISL_700753|2015.833|swine|Brazil|H1N1|nan':0.000000006,'EPI_ISL_700749|2016.085|swine|Brazil|H1N1|nan':0.001455213)1.000:0.013432067,('EPI_ISL_700746|2015.247|swine|Brazil|H3N2|nan':0.004672875,'EPI_ISL_700765|2014.247|swine|Brazil|H3N2|nan':0.004193787)0.992:0.006852929)0.853:0.002354085,('EPI_ISL_191081|2011.625|swine|Brazil|H1N2|nan':0.004391158,(('EPI_ISL_700768|2013.915|swine|Brazil|H1N2|nan':0.011902240,('EPI_ISL_700758|2015.085|swine|Brazil|H1N2|nan':0.010564183,'EPI_ISL_223342|2015.904|Human|Brazil|H1N2|6B.1':0.011320510)0.943:0.003680815)0.252:0.000000006,'EPI_ISL_191080|2011.51|swine|Brazil|H1N2|nan':0.000000006)0.000:0.000000006)0.948:0.002928569)0.699:0.001467911,((((('EPI_ISL_275568|2014.847|swine|Japan|H1N1|6B.1':0.008517960,('EPI_ISL_328804|2014.915|swine|Chile|H0N0|6B.1':0.0,'EPI_ISL_327490|2014.915|swine|Chile|H1N1|6B.1':0.0,'EPI_ISL_328807|2014.915|swine|Chile|H1N1|6B.1':0.0):0.013823120)0.320:0.000373215,'EPI_ISL_700752|2014.5|swine|Brazil|H1N1|nan':0.008891412)0.000:0.000000006,('EPI_ISL_95472|2010.833|swine|Cuba|H1N1|nan':0.000000006,'EPI_ISL_97044|2010.833|swine|Cuba|H1N1|nan':0.002946798)1.000:0.008207754)0.744:0.000722750,'EPI_ISL_124359|2010.995|swine|USA|H1N1|6B.1':0.004458747)0.794:0.000850179,'EPI_ISL_131144|2011.151|swine|China|H1N1|6B.1':0.012908078)0.620:0.000612331)0.370:0.000000006,('EPI_ISL_196004|2012.85|swine|Mexico|H1N1|nan':0.005172401,'EPI_ISL_295551|2014.625|swine|Mexico|H1N1|nan':0.013611094)0.958:0.005201068)0.451:0.000000006,((('EPI_ISL_78733|2010.033|Human|Greece|H1N1|6B.1':0.002192307,(((((('EPI_ISL_133097|2011.112|Human|Greece|H1N1|6B.1':0.001455480,'EPI_ISL_164831|2009.995|Human|China|H1N1|6B.1':0.000733520)0.738:0.000000006,((((('EPI_ISL_128662|2012.5|Human|Malaysia|H1N1|6B.1':0.000728347,(('EPI_ISL_502120|2012.167|Human|Taiwan|H1N1|6B.1':0.0,'EPI_ISL_502102|2012.09|Human|Taiwan|H1N1|6B.1':0.0):0.000000006,('EPI_ISL_502081|2012.014|Human|Taiwan|H1N1|6B.1':0.000733804,'EPI_ISL_502154|2012.546|Human|Taiwan|H1N1|6B.1':0.001468702)0.000:0.000000006)0.776:0.000740197)0.982:0.003701906,('EPI_ISL_128688|2012.538|Human|Fiji|H1N1|6B.1':0.001469385,('EPI_ISL_106845|2011.679|Human|NewZealand|H1N1|6B.1':0.001469260,'EPI_ISL_101541|2011.592|Human|Australia|H1N1|6B.1':0.000000006)0.000:0.000000006)0.763:0.000735407)0.773:0.000733845,'EPI_ISL_164855|2011.995|Human|China|H1N1|6B.1':0.000733761)0.000:0.000000006,'EPI_ISL_164850|2011.995|Human|China|H1N1|6B.1':0.000733535)0.000:0.000000006,(((('EPI_ISL_164832|2009.995|Human|China|H1N1|6B.1':0.0,'EPI_ISL_94566|2011.123|Human|China|H1N1|6B.1':0.0,'EPI_ISL_94652|2011.266|Human|China|H1N1|6B.1':0.0,'EPI_ISL_94578|2011.093|Human|China|H1N1|6B.1':0.0,'EPI_ISL_164853|2011.995|Human|China|H1N1|6B.1':0.0,'EPI_ISL_164856|2011.995|Human|China|H1N1|6B.1':0.0,'EPI_ISL_164849|2011.995|Human|China|H1N1|6B.1':0.0,'EPI_ISL_164860|2011.995|Human|China|H1N1|nan':0.0):0.000000006,((('EPI_ISL_426493|2011.159|Human|Kenya|H1N1|6B.1':0.000763699,('EPI_ISL_253934|2016.008|Human|Korea|H1N1|6B.1':0.000685247,'EPI_ISL_253935|2016.046|Human|Korea|H1N1|6B.2':0.003002725)0.990:0.006079233)0.675:0.000000006,'EPI_ISL_123120|2011.145|Human|Singapore|H1N1|6B.1':0.000000006)0.844:0.000733495,'EPI_ISL_164859|2011.995|Human|China|H1N1|6B.1':0.001469284)0.000:0.000000006)0.000:0.000000006,('EPI_ISL_94551|2011.096|Human|China|H1N1|6B.1':0.000733454,'EPI_ISL_94552|2011.11|Human|China|H1N1|6B.1':0.000733470)0.000:0.000000006)1.000:0.000000006,(((('EPI_ISL_164852|2011.995|Human|China|H1N1|6B.1':0.000733481,'EPI_ISL_94582|2011.197|Human|China|H1N1|6B.1':0.001469214)0.000:0.000000006,'EPI_ISL_94564|2011.088|Human|China|H1N1|6B.1':0.000733538)0.000:0.000000006,'EPI_ISL_94568|2011.118|Human|China|H1N1|6B.1':0.000733535)0.000:0.000000006,('EPI_ISL_164857|2011.995|Human|China|H1N1|6B.1':0.000733445,'EPI_ISL_94654|2011.359|Human|China|H1N1|6B.1':0.000000006)1.000:0.000000006)0.000:0.000000006)0.000:0.000000006)0.999:0.000000006)0.000:0.000000006,'EPI_ISL_147656|2011.285|Human|Finland|H1N1|6B.1':0.000726746)0.000:0.000000006,((('EPI_ISL_129194|2012.139|Human|USA|H1N1|6B.1':0.001455553,((('EPI_ISL_147304|2012.12|Human|Finland|H1N1|6B.1':0.0,'EPI_ISL_147600|2012.164|Human|Finland|H1N1|6B.1':0.0):0.001455551,((('EPI_ISL_369634|2012.279|Human|USA|H1N1|6B.1':0.000726752,(('EPI_ISL_118689|2012.145|Human|USA|H1N1|6B.1':0.000733517,'EPI_ISL_122599|2012.404|Human|Australia|H1N1|6B.1':0.001469208)0.765:0.000000006,('EPI_ISL_115085|2012.068|Human|USA|H1N1|6B.1':0.0,'EPI_ISL_110113|2012.071|Human|Mexico|H1N1|6B.1':0.0):0.000000006)1.000:0.000000006)0.000:0.000000006,(('EPI_ISL_161704|2013.923|Human|USA|H1N1|6B.1':0.002186675,('EPI_ISL_378639|2017.781|swine|Canada|H1N1|nan':0.014492789,('EPI_ISL_282478|2016.743|swine|Canada|H3N2|3C.2':0.000000006,'EPI_ISL_378592|2017.121|swine|Canada|H3N2|3C.2':0.003653817)1.000:0.011290474)0.844:0.002864275)0.721:0.000000006,(('EPI_ISL_117054|2012.156|Human|USA|H1N1|6B.1':0.000733916,(('EPI_ISL_128403|2012.459|Human|USA|H1N1|6B.1':0.000000006,('EPI_ISL_134841|2012.459|Human|USA|H1N1|6B.1':0.000000006,'EPI_ISL_129016|2012.459|Human|USA|H1N1|6B.1':0.000000006)0.868:0.000733817)0.860:0.000733835,(('EPI_ISL_369633|2012.27|Human|USA|H1N1|6B.1':0.0,'EPI_ISL_369650|2012.437|Human|USA|H1N1|6B.1':0.0):0.000000006,'EPI_ISL_282494|2016.421|swine|Canada|H1N1|nan':0.009693334)0.000:0.000000006)0.000:0.000000006)0.889:0.001457113,'EPI_ISL_369629|2012.238|Human|USA|H1N1|6B.1':0.000726555)0.426:0.000729932)0.721:0.000000006)1.000:0.000000006,((('EPI_ISL_369647|2012.273|Human|USA|H1N1|6B.1':0.002190382,('EPI_ISL_146787|2012.085|Human|Georgia|H1N1|6B.1':0.000726871,'EPI_ISL_146786|2012.085|Human|Georgia|H1N1|6B.1':0.000000006)0.912:0.000726810)0.000:0.000000006,(('EPI_ISL_263291|2012.541|Human|Brazil|H1N1|6B.1':0.0,'EPI_ISL_263139|2013.532|Human|Brazil|H1N1|6B.1':0.0):0.002186859,'EPI_ISL_167113|2012.5|Human|Finland|H1N1|6B.1':0.000726839)0.763:0.000000006)0.000:0.000000006,('EPI_ISL_369637|2012.216|Human|USA|H1N1|6B.1':0.000727128,(('EPI_ISL_167112|2012.5|Human|Finland|H1N1|6B.1':0.0,'EPI_ISL_369649|2012.243|Human|USA|H1N1|6B.1':0.0,'EPI_ISL_369627|2012.09|Human|USA|H1N1|6B.1':0.0,'EPI_ISL_369635|2012.183|Human|USA|H1N1|6B.1':0.0,'EPI_ISL_369644|2012.216|Human|USA|H1N1|6B.1':0.0,'EPI_ISL_129195|2012.232|Human|USA|H1N1|6B.1':0.0):0.000000006,((('EPI_ISL_207173|2013.962|swine|Canada|H1N1|6B.1':0.000736901,(('EPI_ISL_207984|2014.975|swine|Canada|H3N2|nan':0.000723128,((('EPI_ISL_282523|2016.186|swine|Canada|H1N2|nan':0.001455641,(('EPI_ISL_282744|2016.893|swine|Canada|H3N2|3C.3a':0.002931665,'EPI_ISL_282482|2016.798|swine|Canada|H3N2|3C.3a':0.002202565)0.767:0.000717165,('EPI_ISL_282490|2016.661|swine|Canada|H3N2|3C.3a':0.000000006,('EPI_ISL_373104|2018.271|swine|Canada|H3N2|nan':0.000726820,'EPI_ISL_373102|2018.307|swine|Canada|H3N2|nan':0.000000006)0.992:0.004392959)0.899:0.001455773)0.000:0.000000006)0.000:0.000000006,'EPI_ISL_373115|2018.31|swine|Canada|H1N2|nan':0.008107246)0.893:0.001446557,'EPI_ISL_282545|2016.109|swine|Canada|H3N2|nan':0.002938781)0.945:0.002954991)0.745:0.000736702,'EPI_ISL_282700|2015.668|swine|Canada|H3N2|nan':0.005896854)0.744:0.000715739)0.996:0.005890546,((('EPI_ISL_111395|2012.153|Human|USA|H1N1|6B.1':0.0,'EPI_ISL_103740|2011.945|Human|Mexico|H1N1|6B.1':0.0):0.000000006,(('EPI_ISL_369645|2012.232|Human|USA|H1N1|6B.1':0.0,'EPI_ISL_302510|2012.014|Human|Mexico|H1N1|6B.1':0.0):0.000000006,'EPI_ISL_369630|2012.24|Human|USA|H1N1|6B.1':0.000726815)0.000:0.000000006)0.779:0.000000006,('EPI_ISL_369640|2012.227|Human|USA|H1N1|6B.1':0.000000006,('EPI_ISL_128404|2012.292|Human|USA|H1N1|6B.1':0.000733380,('EPI_ISL_117047|2012.164|Human|USA|H1N1|6B.1':0.000733367,'EPI_ISL_121448|2012.317|Human|USA|H1N1|6B.1':0.000733358)0.000:0.000000006)0.000:0.000000006)0.918:0.000726665)0.000:0.000000006)0.880:0.000726709,'EPI_ISL_117346|2012.139|Human|USA|H1N1|6B.1':0.000733450)0.000:0.000000006)0.000:0.000000006)0.000:0.000000006)0.995:0.000000006)0.000:0.000000006)0.633:0.000000006,'EPI_ISL_369631|2012.251|Human|USA|H1N1|6B.1':0.000727685)0.000:0.000000006)0.908:0.000726739,((('EPI_ISL_181404|2010.66|Human|Thailand|H1N1|6B.1':0.001469425,('EPI_ISL_139377|2011.085|Human|Taiwan|H1N1|6B.1':0.002949115,'EPI_ISL_96007|2010.627|Human|Thailand|H1N1|6B.1':0.000000006)0.000:0.000000006)0.841:0.000726739,(((('EPI_ISL_135249|2011.071|Human|USA|H1N1|6B.1':0.0,'EPI_ISL_393947|2011.082|Human|Japan|H1N1|6B.1':0.0):0.000000006,('EPI_ISL_162683|2011.951|swine|VietNam|H1N1|6B.1':0.000727037,('EPI_ISL_161629|2011.951|swine|VietNam|H1N1|6B.1':0.000727472,(('EPI_ISL_161630|2011.951|swine|VietNam|H1N1|6B.1':0.0,'EPI_ISL_161628|2011.951|swine|VietNam|H1N1|6B.1':0.0,'EPI_ISL_160441|2011.951|swine|VietNam|H1N1|6B.1':0.0,'EPI_ISL_161623|2011.951|swine|VietNam|H1N1|6B.1':0.0,'EPI_ISL_161624|2011.951|swine|VietNam|H1N1|6B.1':0.0,'EPI_ISL_161840|2011.951|swine|VietNam|H1N1|6B.1':0.0,'EPI_ISL_161626|2011.951|swine|VietNam|H1N1|6B.1':0.0):0.000000006,'EPI_ISL_162682|2011.951|swine|VietNam|H1N1|6B.1':0.000727583)0.000:0.000000006)0.000:0.000000006)0.976:0.002921123)0.000:0.000000006,'EPI_ISL_89957|2010.915|swine|Thailand|H1N1|6B.1':0.000741936)0.000:0.000000006,((('EPI_ISL_134453|2012.582|Human|NewZealand|H1N1|6B.1':0.000000006,'EPI_ISL_208696|2012.631|Human|Thailand|H1N1|6B.1':0.001468961)0.977:0.002949009,'EPI_ISL_369632|2012.238|Human|USA|H1N1|6B.1':0.002195442)0.752:0.000730666,(('EPI_ISL_88075|2011.115|Human|USA|H1N1|6B.1':0.000734496,((((('EPI_ISL_194197|2010.74|Human|Singapore|H1N1|6B.1':0.000000006,('EPI_ISL_275573|2012.749|swine|Japan|H1N1|nan':0.005888066,(('EPI_ISL_502118|2012.161|Human|Taiwan|H1N1|6B.1':0.002207535,'EPI_ISL_194215|2011.874|Human|Singapore|H1N1|6B.1':0.000000006)0.893:0.001478235,'EPI_ISL_502159|2010.797|Human|Taiwan|H1N1|6B.1':0.000737590)0.806:0.000730848)0.364:0.000000006)0.000:0.000000006,('EPI_ISL_101901|2010.967|Human|Taiwan|H1N1|6B.1':0.0,'EPI_ISL_101912|2011.09|Human|Taiwan|H1N1|6B.1':0.0,'EPI_ISL_139379|2011.145|Human|Taiwan|H1N1|6B.1':0.0):0.000733358)0.470:0.000000006,'EPI_ISL_86564|2011.027|Human|Mongolia|H1N1|6B.1':0.000733775)0.000:0.000000006,'EPI_ISL_91293|2011.005|Human|Singapore|H1N1|6B.1':0.001471882)0.467:0.000000006,'EPI_ISL_218481|2011.723|Human|Cambodia|H1N1|6B.1':0.002207524)0.487:0.000000006)0.000:0.000000006,('EPI_ISL_102003|2011.09|Human|Asia-Russia|H1N1|6B.1':0.002210962,'EPI_ISL_95328|2011.088|Human|Russia|H1N1|6B.1':0.001466621)0.768:0.000737069)0.716:0.000000006)0.000:0.000000006)0.000:0.000000006)1.000:0.000000006,((('EPI_ISL_94904|2011.351|Human|Australia|H1N1|6B.1':0.000735179,'EPI_ISL_101547|2011.581|Human|NewZealand|H1N1|6B.1':0.000734252)0.888:0.001472189,('EPI_ISL_218477|2011.647|Human|Cambodia|H1N1|6B.1':0.000726578,((('EPI_ISL_329079|2012.699|swine|Australia|H1N1|6B.1':0.0,'EPI_ISL_399201|2012.699|swine|Australia|H1N1|6B.1':0.0):0.008251671,'EPI_ISL_106850|2011.688|Human|Australia|H1N1|6B.1':0.002215301)0.860:0.001474081,('EPI_ISL_83885|2010.715|Human|Australia|H1N1|6B.1':0.000733258,('EPI_ISL_101543|2011.542|Human|Cambodia|H1N1|nan':0.001468213,'EPI_ISL_218480|2011.707|Human|Cambodia|H1N1|6B.1':0.000000006)0.000:0.000000006)0.000:0.000000006)0.000:0.000000006)0.924:0.000726578)0.000:0.000000006,((('EPI_ISL_164497|2011.173|swine|VietNam|H1N1|6B.1':0.0,'EPI_ISL_164389|2011.173|swine|VietNam|H1N1|6B.1':0.0,'EPI_ISL_164390|2011.173|swine|VietNam|H1N1|6B.1':0.0,'EPI_ISL_160446|2011.173|swine|VietNam|H1N1|6B.1':0.0,'EPI_ISL_164594|2011.173|swine|VietNam|H1N1|6B.1':0.0,'EPI_ISL_160438|2011.173|swine|VietNam|H1N1|6B.1':0.0,'EPI_ISL_164388|2011.173|swine|VietNam|H1N1|6B.1':0.0):0.000000006,(('EPI_ISL_160785|2011.622|swine|VietNam|H1N1|6B.1':0.003655857,'EPI_ISL_146754|2010.877|swine|Thailand|H1N1|6B.1':0.000000006)0.862:0.000727660,('EPI_ISL_164387|2011.173|swine|VietNam|H1N1|6B.1':0.000726759,'EPI_ISL_87465|2010.877|Human|Canada|H1N1|6B.1':0.000733554)0.517:0.000000006)0.776:0.000000006)0.000:0.000000006,('EPI_ISL_13871190|2011.249|Human|Philippines|H1N1|6B.1':0.000733547,(('EPI_ISL_141551|2012.978|Human|Australia|H1N1|6B.1':0.001469313,'EPI_ISL_208740|2012.577|Human|Thailand|H1N1|6B.1':0.000000006)0.988:0.002946638,'EPI_ISL_88067|2010.992|Human|USA|H1N1|6B.1':0.000733571)0.000:0.000000006)0.914:0.000733506)0.850:0.000726718)0.000:0.000000006)0.000:0.000000006)0.000:0.000000006,('EPI_ISL_123425|2011.5|Human|Taiwan|H1N1|6B.1':0.000733470,'EPI_ISL_393909|2012.126|Human|Japan|H1N1|6B.1':0.000000006)0.886:0.000726736)0.938:0.000726716)0.862:0.001510384,('EPI_ISL_328833|2014.551|swine|Chile|H3N2|nan':0.000701742,('EPI_ISL_328797|2015.937|swine|Chile|H3N2|3C.3a':0.0,'EPI_ISL_328799|2015.937|swine|Chile|H3N2|3C.3a':0.0):0.007401127)1.000:0.015099823)0.752:0.000681536,'EPI_ISL_275576|2013.764|swine|Japan|H1N1|nan':0.012008779)0.774:0.000729177)0.000:0.000000006,(('EPI_ISL_134468|2012.762|Human|Australia|H1N1|6B.1':0.013130422,'EPI_ISL_206455|2014.973|swine|Poland|H1N1|nan':0.018623408)0.864:0.001961454,(('EPI_ISL_84662|2010.414|swine|Italy|H1N2|6B.1':0.003708600,'EPI_ISL_78780|2009.882|Human|Norway|H1N1|6B.1':0.001457845)0.908:0.001456646,('EPI_ISL_188657|2012.418|Human|SriLanka|H1N1|6B.1':0.002728332,'EPI_ISL_182841|2012.762|Human|SriLanka|H1N1|nan':0.007705576)1.000:0.030428610)0.000:0.000000006)0.774:0.000000006)0.000:0.000000006,((('EPI_ISL_123266|2010.033|Human|Japan|H1N1|6B.1':0.000733201,'EPI_ISL_62416|2009.441|Human|China|H1N1|6B.1':0.000000006)0.842:0.000000006,(((('EPI_ISL_278801|2014.23|swine|Canada|H1N1|6B.1':0.000000006,('EPI_ISL_100253|2009.77|swine|Norway|H1N1|6B.1':0.001468706,'EPI_ISL_188646|2009.912|Human|SriLanka|H1N1|6B.1':0.005247870)0.000:0.000000006)0.722:0.000726974,(((((((((('EPI_ISL_121277|2009.493|Human|HongKong|H1N1|6B.1':0.000726397,('EPI_ISL_110579|2009.592|Human|HongKong|H1N1|6B.1':0.000000006,'EPI_ISL_121289|2009.529|Human|HongKong|H1N1|6B.1':0.000726317)0.000:0.000000006)0.872:0.000726379,('EPI_ISL_149709|2009.441|Human|Sweden|H1N1|6B.1':0.000000006,('EPI_ISL_166499|2010.5|Human|Asia-Russia|H1N1|6B.1':0.000726500,('EPI_ISL_86434|2009.781|Human|Canada|H1N1|6B.1':0.000734771,'EPI_ISL_101891|2009.74|Human|Taiwan|H1N1|6B.1':0.000733188)0.000:0.000000006)0.000:0.000000006)0.000:0.000000006)0.861:0.000726477,('EPI_ISL_75086|2010.047|Human|China|H1N1|6B.1':0.001468182,'EPI_ISL_74140|2010.068|Human|USA|H1N1|6B.1':0.000000006)0.838:0.000726464)0.000:0.000000006,((((('EPI_ISL_151210|2010.707|swine|Mexico|H1N1|6B.1':0.0,'EPI_ISL_195990|2010.704|swine|Mexico|H1N1|6B.1':0.0):0.005874642,(('EPI_ISL_133122|2011.049|Human|Denmark|H1N1|6B.1':0.000726391,(((('EPI_ISL_133118|2011.14|Human|Belgium|H1N1|6B.1':0.0,'EPI_ISL_133126|2011.085|Human|Estonia|H1N1|6B.1':0.0,'EPI_ISL_133125|2011.071|Human|Estonia|H1N1|6B.1':0.0):0.000000006,('EPI_ISL_95331|2011.071|Human|Hungary|H1N1|6B.1':0.0,'EPI_ISL_131677|2010.956|Human|Ireland|H1N1|6B.1':0.0,'EPI_ISL_191393|2011.005|Human|UK|H1N1|6B.1':0.0):0.000000006)0.000:0.000000006,(('EPI_ISL_153876|2011.5|Human|France|H1N1|6B.1':0.001458084,('EPI_ISL_206880|2010.975|Human|UK|H1N1|6B.1':0.000991613,'EPI_ISL_191292|2010.97|Human|UK|H1N1|nan':0.000730585)0.898:0.001970996)0.348:0.000000006,'EPI_ISL_191398|2010.975|Human|UK|H1N1|6B.1':0.000734681)0.000:0.000000006)0.000:0.000000006,('EPI_ISL_135255|2011.121|Human|USA|H1N1|6B.1':0.002922518,'EPI_ISL_89373|2011.066|Human|Czech|H1N1|6B.1':0.000726387)0.000:0.000000006)0.000:0.000000006)0.988:0.002918026,((((('EPI_ISL_504814|2013.115|swine|Germany|H1N1|6B.1':0.002193151,'EPI_ISL_149640|2013.074|Human|Sweden|H1N1|6B.1':0.000725176)0.881:0.001465281,(('EPI_ISL_174264|2013.482|Human|Nicaragua|H1N1|6B.1':0.000728524,('EPI_ISL_310575|2013.036|Human|Bangladesh|H1N1|6B.1':0.000000006,'EPI_ISL_174246|2013.523|Human|Nicaragua|H1N1|6B.1':0.000000006)0.938:0.002186824)0.917:0.002203966,'EPI_ISL_502109|2013.175|Human|Taiwan|H1N1|6B.1':0.005189330)0.759:0.000721250)0.898:0.001456288,'EPI_ISL_87463|2010.781|Human|Canada|H1N1|6B.1':0.002947416)0.000:0.000000006,((((('EPI_ISL_88110|2011.132|Human|USA|H1N1|6B.1':0.000000006,'EPI_ISL_93272|2011.071|Human|Georgia|H1N1|6B.1':0.000000006)0.844:0.000726603,((('EPI_ISL_1360112|2013.252|Human|Asia-Russia|H1N1|6B.1':0.000726332,'EPI_ISL_288256|2012.549|Human|Australia|H3N2|6B.1':0.003654217)0.000:0.000000006,(('EPI_ISL_1361638|2013.268|Human|Russia|H1N1|6B.1':0.0,'EPI_ISL_369641|2012.131|Human|USA|H1N1|6B.1':0.0):0.000000006,(((('EPI_ISL_194044|2012.5|Human|Singapore|H1N1|6B.1':0.001468300,'EPI_ISL_129015|2012.443|Human|Australia|H1N1|6B.1':0.001467943)0.000:0.000000006,'EPI_ISL_193580|2011.901|Human|Singapore|H1N1|nan':0.000733510)0.000:0.000000006,'EPI_ISL_127690|2012.131|Human|Russia|H1N1|6B.1':0.000732938)0.000:0.000000006,(('EPI_ISL_116258|2012.052|Human|Asia-Russia|H1N1|6B.1':0.0,'EPI_ISL_208706|2012.626|Human|Thailand|H1N1|nan':0.0):0.000000006,('EPI_ISL_208728|2012.852|Human|Thailand|H1N1|6B.1':0.001467886,('EPI_ISL_208727|2012.53|Human|Thailand|H1N1|6B.1':0.000000006,'EPI_ISL_208697|2012.847|Human|Thailand|H1N1|6B.1':0.000733882)0.000:0.000000006)0.837:0.000733041)0.000:0.000000006)0.999:0.000000006)0.000:0.000000006)0.000:0.000000006,('EPI_ISL_269975|2012.954|Human|Indonesia|H1N1|6B.1':0.002186443,('EPI_ISL_141542|2013.016|Human|Australia|H1N1|6B.1':0.002206030,'EPI_ISL_269977|2012.94|Human|Indonesia|H1N1|6B.1':0.000726641)0.000:0.000000006)0.972:0.002185419)0.923:0.001455799)0.000:0.000000006,((('EPI_ISL_503757|2011.581|Human|Chile|H1N1|6B.1':0.002193043,(((('EPI_ISL_151066|2011.101|swine|Germany|H1N1|6B.1':0.000726456,('EPI_ISL_263236|2012.563|Human|Brazil|H1N1|6B.1':0.001460199,(('EPI_ISL_263243|2012.511|Human|Brazil|H1N1|6B.1':0.0,'EPI_ISL_263232|2013.507|Human|Brazil|H1N1|6B.1':0.0):0.000000006,'EPI_ISL_224761|2015.342|swine|Colombia|H1N1|6B.1':0.005881810)0.765:0.000725968)0.765:0.000728796)0.718:0.000000006,('EPI_ISL_101910|2011.071|Human|Taiwan|H1N1|6B.1':0.0,'EPI_ISL_95333|2011.047|Human|Hungary|H1N1|6B.1':0.0,'EPI_ISL_191403|2010.934|Human|UK|H1N1|6B.1':0.0,'EPI_ISL_206868|2010.956|Human|UK|H1N1|6B.1':0.0,'EPI_ISL_191311|2010.967|Human|UK|H1N1|6B.1':0.0):0.000000006)0.000:0.000000006,(('EPI_ISL_195259|2012.314|swine|France|H1N1|6B.1':0.004440563,'EPI_ISL_369608|2011.151|Human|USA|H1N1|6B.1':0.000726490)0.000:0.000000006,'EPI_ISL_133053|2011.033|Human|Germany|H1N1|6B.1':0.000000006)0.000:0.000000006)0.000:0.000000006,('EPI_ISL_224767|2011.57|swine|Colombia|H1N1|6B.1':0.000726742,('EPI_ISL_224766|2011.57|swine|Colombia|H1N1|6B.1':0.0,'EPI_ISL_224772|2011.57|swine|Colombia|H1N1|6B.1':0.0):0.000000006)0.937:0.001455848)0.000:0.000000006)0.834:0.000726709,((('EPI_ISL_177718|2011.562|swine|Kenya|H1N1|6B.1':0.0,'EPI_ISL_177716|2011.562|swine|Kenya|H1N1|6B.1':0.0):0.000000006,'EPI_ISL_158621|2010.956|Human|USA|H1N1|6B.1':0.000000006)0.838:0.000726530,('EPI_ISL_279000|2012.667|Human|Italy|H1N1|6B.1':0.000733130,'EPI_ISL_149711|2012.003|Human|Sweden|H1N1|6B.1':0.000000006)0.972:0.002186241)0.000:0.000000006)0.000:0.000000006,'EPI_ISL_128694|2012.5|Human|SriLanka|H1N1|6B.1':0.003688352)0.000:0.000000006)1.000:0.000000006,(((('EPI_ISL_278799|2014.055|swine|Canada|H3N2|3C.3a':0.003687425,'EPI_ISL_97359|2011.142|Human|Russia|H1N1|6B.1':0.000000006)0.858:0.000733280,(('EPI_ISL_76648|2010.038|Human|China|H1N1|6B.1':0.000734374,('EPI_ISL_426490|2011.148|Human|Kenya|H1N1|6B.1':0.001468686,((('EPI_ISL_426138|2009.767|Human|Kenya|H1N1|6B.1':0.0,'EPI_ISL_177717|2011.562|swine|Kenya|H1N1|6B.1':0.0,'EPI_ISL_101906|2011.044|Human|Taiwan|H1N1|6B.1':0.0,'EPI_ISL_139380|2011.142|Human|Taiwan|H1N1|6B.1':0.0):0.000000006,(('EPI_ISL_177715|2011.592|swine|Kenya|H1N1|6B.1':0.001468474,(('EPI_ISL_133102|2011.529|Human|Australia|H1N1|6B.1':0.001468554,'EPI_ISL_95243|2011.474|Human|Australia|H1N1|6B.1':0.002956588)0.735:0.000730358,'EPI_ISL_263126|2011.581|Human|Brazil|H1N1|6B.1':0.002197549)0.699:0.000039016)0.000:0.000000054,'EPI_ISL_421694|2010.778|Human|Kenya|H1N1|6B.1':0.000733408)0.463:0.000000055)0.000:0.000000054,('EPI_ISL_85572|2010.833|Human|USA|H1N1|6B.1':0.000577930,'EPI_ISL_95084|2011.068|Human|Australia|H1N1|6B.1':0.000768968)0.589:0.000155735)0.298:0.000000055)0.031:0.000658846)0.154:0.000017250,'EPI_ISL_127887|2012.044|swine|USA|H1N1|6B.1':0.003688082)0.409:0.000000055)0.401:0.000000054,'EPI_ISL_429661|2011.159|Human|Kenya|H1N1|6B.1':0.000000006)0.743:0.000000055,(('EPI_ISL_132997|2011.112|Human|Germany|H1N1|6B.1':0.002919792,('EPI_ISL_90270|2011.077|Human|Denmark|H1N1|6B.1':0.0,'EPI_ISL_90269|2011.104|Human|Denmark|H1N1|6B.1':0.0):0.000754581)0.000:0.000000006,'EPI_ISL_195048|2011.5|swine|Denmark|H1N1|6B.1':0.002210914)0.857:0.000727312)0.000:0.000000006)0.739:0.000000006,'EPI_ISL_189080|2011.827|Human|Nicaragua|H1N1|6B.1':0.002918814)0.844:0.000726496)0.000:0.000000006,(('EPI_ISL_206877|2011.008|Human|UK|H1N1|6B.1':0.002991994,('EPI_ISL_208738|2011.129|Human|Thailand|H1N1|6B.1':0.001469218,('EPI_ISL_90582|2011.033|Human|Brunei|H1N1|6B.1':0.000000006,'EPI_ISL_94562|2011.11|Human|China|H1N1|6B.1':0.001469264)0.000:0.000000006)0.949:0.002980890)0.915:0.002197662,('EPI_ISL_381597|2011.825|Human|Uganda|H1N1|6B.1':0.004409258,'EPI_ISL_182872|2011.003|Human|SriLanka|H1N1|6B.1':0.003710600)0.078:0.001462471)0.839:0.000000006)0.000:0.000000006)0.861:0.000726477)0.000:0.000000006,(((('EPI_ISL_77388|2009.674|Human|China|H1N1|6B.1':0.0,'EPI_ISL_77387|2009.674|Human|China|H1N1|6B.1':0.0):0.000733500,'EPI_ISL_79825|2009.915|swine|Korea|H1N1|6B.1':0.001457096)0.783:0.000727265,(((('EPI_ISL_93623|2011.5|swine|China|H1N1|6B.1':0.002185157,(((('EPI_ISL_77412|2009.668|Human|China|H1N1|6B.1':0.000735962,'EPI_ISL_94784|2011.055|Human|Australia|H1N1|6B.1':0.003706317)0.757:0.000732167,'EPI_ISL_63241|2009.625|Human|Nepal|H1N1|6B.1':0.000733093)0.000:0.000000006,'EPI_ISL_73584|2009.6|Human|China|H1N1|6B.1':0.000733848)0.000:0.000000006,'EPI_ISL_96947|2009.997|swine|China|H1N1|6B.1':0.000733307)0.756:0.000000006)0.862:0.000726483,(('EPI_ISL_369620|2011.244|Human|USA|H1N1|6B.1':0.002920342,('EPI_ISL_369612|2011.088|Human|USA|H1N1|6B.1':0.003654626,'EPI_ISL_95503|2011.5|Human|USA|H1N1|nan':0.000733123)0.000:0.000000006)0.818:0.000728765,('EPI_ISL_78833|2009.803|Human|Ecuador|H1N1|6B.1':0.002225374,'EPI_ISL_697680|2009.915|Human|Lithuania|H1N1|6B.1':0.001481341)0.765:0.000726050)0.800:0.000728937)0.000:0.000000006,(((('EPI_ISL_143679|2013.296|Human|Peru|H1N1|6B.1':0.002205884,(('EPI_ISL_64525|2009.523|Human|Laos|H1N1|6B.1':0.000733725,'EPI_ISL_146839|2009.619|swine|Thailand|H1N1|6B.1':0.000000006)0.864:0.000726514,'EPI_ISL_61511|2009.581|Human|Thailand|H1N1|6B.1':0.000000006)0.928:0.000727010)0.000:0.000000006,((((('EPI_ISL_122614|2009.474|Human|Singapore|H1N1|6B.1':0.000000006,('EPI_ISL_75151|2009.97|Human|Estonia|H1N1|6B.1':0.001455067,'EPI_ISL_81662|2009.54|Human|Chile|H1N1|6B.1':0.000000006)0.001:0.000726433)0.736:0.000000055,(('EPI_ISL_86418|2009.784|Human|Canada|H1N1|6B.1':0.000000006,(('EPI_ISL_191721|2012.503|swine|Canada|H1N1|6B.1':0.002217181,'EPI_ISL_191720|2012.773|swine|Canada|H1N1|6B.1':0.002211962)0.995:0.006739122,'EPI_ISL_61817|2009.69|Human|Mexico|H1N1|6B.1':0.000733346)0.882:0.000000006)0.000:0.000000006,'EPI_ISL_132400|2009.778|Human|Mexico|H1N1|6B.1':0.000000006)0.920:0.000726554)0.000:0.000000006,((('EPI_ISL_78805|2009.822|Human|Turkmenistan|H1N1|6B.1':0.002205943,((((((('EPI_ISL_83880|2010.742|Human|Australia|H1N1|6B.1':0.001490745,('EPI_ISL_334469|2010.088|Human|China|H1N1|6B.1':0.0,'EPI_ISL_334470|2010.088|Human|China|H1N1|6B.1':0.0):0.001468645)0.000:0.000000006,(('EPI_ISL_79394|2010.468|Human|Australia|H1N1|6B.1':0.001471698,('EPI_ISL_502162|2010.836|Human|Taiwan|H1N1|6B.1':0.000733331,'EPI_ISL_79484|2010.512|Human|Australia|H1N1|6B.1':0.000000006)0.764:0.000734025)0.064:0.000734482,('EPI_ISL_101899|2010.608|Human|Taiwan|H1N1|6B.1':0.0,'EPI_ISL_101900|2010.679|Human|Taiwan|H1N1|6B.1':0.0):0.002205720)0.707:0.000000006)0.000:0.000000006,('EPI_ISL_79449|2010.521|Human|NewZealand|H1N1|6B.1':0.0,'EPI_ISL_79446|2010.501|Human|NewZealand|H1N1|6B.1':0.0):0.000000006)0.999:0.000000006,('EPI_ISL_167114|2011.5|Human|Finland|H1N1|6B.1':0.001455275,'EPI_ISL_91330|2010.701|Human|Australia|H1N1|6B.1':0.002185592)0.000:0.000000006)0.000:0.000000006,'EPI_ISL_278936|2010.666|Human|Italy|H1N1|6B.1':0.000000006)0.000:0.000000006,'EPI_ISL_278935|2010.666|Human|Italy|H1N1|6B.1':0.001455359)0.784:0.000726387,('EPI_ISL_76647|2010.181|Human|China|H1N1|6B.1':0.000000006,'EPI_ISL_76617|2010.162|Human|Guam|H1N1|6B.1':0.001468393)0.782:0.000735457)0.768:0.001459044)0.871:0.000000006,((('EPI_ISL_75737|2010.088|Human|Singapore|H1N1|6B.1':0.000000006,(('EPI_ISL_75752|2009.838|Human|Singapore|H1N1|6B.1':0.000734843,('EPI_ISL_65024|2009.573|Human|Emirates|H1N1|6B.1':0.001468698,'EPI_ISL_71321|2009.581|Human|India|H1N1|6B.1':0.002211312)0.481:0.000000006)0.129:0.000000006,'EPI_ISL_86361|2009.479|Human|Canada|H1N1|6B.1':0.001471893)0.000:0.000000006)0.613:0.000000006,'EPI_ISL_238917|2016.26|swine|Germany|H1N1|6B.1':0.000000006)0.757:0.000000006,(((((((('EPI_ISL_83562|2009.655|Human|Australia|H1N1|6B.1':0.000000006,'EPI_ISL_86555|2009.644|swine|Australia|H1N1|6B.1':0.000733383)0.911:0.001469477,'EPI_ISL_62566|2009.688|Human|USA|H1N1|6B.1':0.000729990)0.782:0.000725966,'EPI_ISL_30825|2009.323|Human|USA|H1N1|6B.1':0.000726544)0.000:0.000000006,((((((('EPI_ISL_91341|2009.833|wild.other|USA|H1N1|6B.1':0.001457987,'EPI_ISL_80100|2010.036|Human|USA|H1N1|nan':0.000729320)0.769:0.000725872,('EPI_ISL_74129|2010.047|Human|USA|H1N1|6B.1':0.002185807,((((('EPI_ISL_278931|2011.666|Human|Italy|H1N1|nan':0.000000006,'EPI_ISL_152189|2011.915|Human|Peru|H1N1|6B.1':0.000726596)0.906:0.000726520,('EPI_ISL_90554|2011.5|Human|USA|H0N0|6B.1':0.000000006,('EPI_ISL_90587|2010.953|Human|Singapore|H1N1|6B.1':0.000000006,(('EPI_ISL_90576|2011.033|Human|Australia|H1N1|6B.1':0.0,'EPI_ISL_94922|2011.162|Human|Australia|H1N1|6B.1':0.0,'EPI_ISL_90578|2011.107|Human|Australia|H1N1|6B.1':0.0):0.001470113,('EPI_ISL_278990|2011.666|Human|Italy|H1N1|6B.1':0.001468174,'EPI_ISL_278996|2011.666|Human|Italy|H1N1|6B.1':0.000733213)0.000:0.000000006)0.902:0.000000006)0.999:0.000000006)0.000:0.000000006)0.901:0.001455532,'EPI_ISL_188639|2011.038|Human|SriLanka|H1N1|nan':0.000733244)0.780:0.000730671,(('EPI_ISL_188662|2010.937|Human|SriLanka|H1N1|6B.1':0.0,'EPI_ISL_182852|2010.115|Human|SriLanka|H1N1|nan':0.0):0.000733126,(('EPI_ISL_193578|2011.644|Human|Singapore|H1N1|6B.1':0.000000006,'EPI_ISL_193588|2012.396|Human|Singapore|H1N1|6B.1':0.000733319)0.990:0.004430471,((('EPI_ISL_263248|2011.49|Human|Brazil|H1N1|6B.1':0.001454806,(('EPI_ISL_94893|2011.184|Human|Philippines|H1N1|6B.1':0.002211991,'EPI_ISL_106806|2011.858|Human|Kenya|H1N1|6B.1':0.010568282)0.796:0.000000006,('EPI_ISL_95340|2011.036|Human|Russia|H1N1|6B.1':0.000000006,'EPI_ISL_421523|2012.216|Human|Kenya|H1N1|6B.1':0.001469365)0.000:0.000000006)1.000:0.000000006)0.000:0.000000006,(('EPI_ISL_146808|2012.085|Human|Georgia|H1N1|6B.1':0.000727013,'EPI_ISL_105062|2011.945|Human|Mexico|H1N1|6B.1':0.000733826)0.794:0.000728856,('EPI_ISL_195166|2013.31|swine|Hungary|H1N1|nan':0.006681162,('EPI_ISL_278995|2011.666|Human|Italy|H1N1|6B.1':0.000733279,'EPI_ISL_133078|2011.071|Human|Greece|H1N1|6B.1':0.000726594)0.000:0.000000006)0.903:0.001455006)0.000:0.000000006)0.000:0.000000006,('EPI_ISL_133120|2011.066|Human|Denmark|H1N1|6B.1':0.0,'EPI_ISL_133100|2011.14|Human|Spain|H1N1|6B.1':0.0):0.000000006)0.000:0.000000006)0.930:0.001464774)0.000:0.000000006)0.000:0.000000006,('EPI_ISL_502087|2011.055|Human|Taiwan|H1N1|6B.1':0.000733705,('EPI_ISL_101904|2011.044|Human|Taiwan|H1N1|6B.1':0.000000006,'EPI_ISL_101908|2011.049|Human|Taiwan|H1N1|6B.1':0.000733665)0.000:0.000000006)0.993:0.003694247)0.920:0.001465009)0.513:0.000000006)0.593:0.000000006,('EPI_ISL_1361593|2013.255|Human|Russia|H1N1|6B.1':0.002186442,(((('EPI_ISL_95176|2010.622|Human|India|H1N1|6B.1':0.001471701,'EPI_ISL_95500|2010.973|Human|Mexico|H1N1|6B.1':0.000733134)0.389:0.000000006,('EPI_ISL_146135|2011.726|Human|India|H1N1|6B.1':0.000000006,'EPI_ISL_146131|2012.161|Human|India|H1N1|6B.1':0.001468282)0.851:0.000733188)0.000:0.000000006,(('EPI_ISL_95348|2010.652|Human|USA|H1N1|6B.1':0.000733236,((('EPI_ISL_89933|2011.099|Human|USA|H1N1|nan':0.000000006,'EPI_ISL_124452|2011.068|swine|USA|H1N1|6B.1':0.000733294)0.858:0.000733290,'EPI_ISL_88102|2011.063|Human|USA|H1N1|6B.1':0.000733277)0.000:0.000000006,'EPI_ISL_88100|2011.025|Human|USA|H1N1|6B.1':0.000000006)0.738:0.000000006)0.841:0.000733191,('EPI_ISL_164851|2011.995|Human|China|H1N1|6B.1':0.000733247,'EPI_ISL_95185|2010.416|Human|India|H1N1|nan':0.000000006)0.851:0.000733166)0.000:0.000000006)1.000:0.000000006,'EPI_ISL_106144|2009.816|Human|Hungary|H1N1|6B.1':0.000733144)0.000:0.000000006)0.867:0.000726665)0.000:0.000000006,(((('EPI_ISL_153867|2010.984|Human|France|H1N1|6B.1':0.000000006,'EPI_ISL_135944|2012.148|Human|Asia-Russia|H1N1|6B.1':0.001472050)0.909:0.001455091,('EPI_ISL_149710|2010.948|Human|Sweden|H1N1|6B.1':0.002918323,'EPI_ISL_95336|2010.975|Human|Jordan|H1N1|6B.1':0.001468449)0.135:0.000000006)0.000:0.000000006,'EPI_ISL_153868|2010.967|Human|France|H1N1|6B.1':0.002918549)0.834:0.000726577,((('EPI_ISL_123411|2010.833|Human|Taiwan|H1N1|6B.1':0.001470801,('EPI_ISL_133108|2010.666|Human|Thailand|H1N1|6B.1':0.000000006,'EPI_ISL_502168|2010.934|Human|Taiwan|H1N1|6B.1':0.001469298)0.000:0.000000006)0.000:0.000000006,(('EPI_ISL_131651|2010.942|Human|UK|H1N1|6B.1':0.000733479,('EPI_ISL_90552|2011.074|Human|USA|H3N2|3C.2':0.000000006,(('EPI_ISL_133128|2011.082|Human|Poland|H1N1|6B.1':0.001455686,'EPI_ISL_1360030|2012.989|Human|Russia|H1N1|6B.1':0.000726771)0.000:0.000000006,'EPI_ISL_133129|2011.093|Human|Poland|H1N1|6B.1':0.000727309)0.848:0.000726696)0.000:0.000000006)0.000:0.000000006,'EPI_ISL_131679|2010.951|Human|Ireland|H1N1|6B.1':0.000733432)0.928:0.000726715)0.926:0.001455435,((('EPI_ISL_166542|2011.063|Human|Canada|H3N2|3C.2':0.000733455,'EPI_ISL_87464|2010.896|Human|Canada|H1N1|6B.1':0.000000006)0.855:0.000733417,('EPI_ISL_86233|2009.532|Human|Canada|H1N1|6B.1':0.000734986,'EPI_ISL_95168|2010.458|Human|India|H1N1|6B.1':0.000000006)0.712:0.000000006)0.905:0.000000006,(('EPI_ISL_87468|2010.951|Human|Canada|H1N1|6B.1':0.0,'EPI_ISL_87467|2010.5|Human|Canada|H1N1|6B.1':0.0):0.000000006,('EPI_ISL_369609|2011.036|Human|USA|H1N1|6B.1':0.0,'EPI_ISL_108113|2011.049|Human|USA|H1N1|6B.1':0.0):0.000000006)0.959:0.002188468)0.000:0.000000006)0.000:0.000000006)0.865:0.000726581)0.000:0.000000006,(((('EPI_ISL_104330|2010.688|Human|India|H1N1|6B.1':0.004431841,'EPI_ISL_278797|2014.052|swine|Canada|H3N2|3C.3a':0.000000006)0.912:0.000733188,((('EPI_ISL_61518|2009.392|Human|Canada|H1N1|6B.1':0.000732996,('EPI_ISL_71365|2009.953|Human|Dominica|H1N1|6B.1':0.002958325,('EPI_ISL_61839|2009.499|Human|Dominican|H1N1|6B.1':0.000733017,(('EPI_ISL_156214|2009.833|Dom.other|China|H1N1|6B.1':0.0,'EPI_ISL_30823|2009.389|Human|China|H1N1|6B.1':0.0,'EPI_ISL_32414|2009.397|Human|Canada|H1N1|6B.1':0.0,'EPI_ISL_31673|2009.392|Human|Dominican|H1N1|6B.1':0.0,'EPI_ISL_87637|2009.447|Human|Nicaragua|H1N1|6B.1':0.0):0.000000006,(('EPI_ISL_87634|2009.485|Human|Peru|H1N1|6B.1':0.000734501,('EPI_ISL_86300|2010.058|Human|Canada|H1N1|6B.1':0.001471934,(((('EPI_ISL_80382|2010.011|Human|Austria|H1N1|6B.1':0.001454795,('EPI_ISL_87569|2010.068|Human|Senegal|H1N1|6B.1':0.000000006,'EPI_ISL_80377|2010.096|Human|Estonia|H1N1|6B.1':0.001454594)0.882:0.000726428)0.000:0.000000006,('EPI_ISL_80166|2009.871|Human|Madagascar|H1N1|6B.1':0.000000006,'EPI_ISL_101898|2010.34|Human|Taiwan|H1N1|6B.1':0.001468110)0.000:0.000000006)0.925:0.000726342,'EPI_ISL_80140|2009.551|Human|Nicaragua|H1N1|6B.1':0.000000006)0.000:0.000000006,(('EPI_ISL_30487|2009.326|Human|France|H1N1|6B.1':0.0,'EPI_ISL_30490|2009.329|Human|France|H1N1|6B.1':0.0,'EPI_ISL_30456|2009.345|Human|Norway|H1N1|6B.1':0.0):0.000000006,('EPI_ISL_32516|2009.332|Human|UK|H1N1|6B.1':0.0,'EPI_ISL_33957|2009.315|Human|Canada|H1N1|6B.1':0.0):0.000000006)0.927:0.000726409)0.747:0.000000055)0.066:0.000726089)0.139:0.000000055,('EPI_ISL_366492|2019.096|Human|USA|H1N1|6B.1A.5b':0.000000006,'EPI_ISL_66076|2009.247|swine|Mexico|H1N1|6B.1':0.003704663)0.828:0.000733846)0.384:0.000000055)0.000:0.000000055)0.412:0.000000055)0.000:0.000000055)0.747:0.000000055,(((((('EPI_ISL_61794|2009.337|Human|USA|H1N1|6B.1':0.0,'EPI_ISL_61789|2009.332|Human|USA|H1N1|6B.1':0.0):0.001468062,((('EPI_ISL_86427|2009.326|Human|Canada|H1N1|6B.1':0.001471927,('EPI_ISL_62263|2009.384|Human|Kuwait|H1N1|6B.1':0.0,'EPI_ISL_29712|2009.252|Human|Mexico|H1N1|6B.1':0.0):0.000000006)0.000:0.000000006,('EPI_ISL_60974|2009.332|Human|Germany|H1N1|6B.1':0.001468069,'EPI_ISL_29711|2009.282|Human|Mexico|H1N1|6B.1':0.000733062)0.000:0.000000006)0.000:0.000000006,('EPI_ISL_101639|2009.436|Human|UK|H1N1|6B.1':0.001467938,'EPI_ISL_61786|2009.326|Human|USA|H1N1|6B.1':0.000733079)0.000:0.000000006)0.000:0.000000006)0.973:0.000000006,'EPI_ISL_32642|2009.288|Human|Canada|H1N1|6B.1':0.000726370)0.000:0.000000006,('EPI_ISL_33959|2009.329|Human|Canada|H1N1|6B.1':0.0,'EPI_ISL_63943|2009.378|Human|USA|H1N1|6B.1':0.0):0.000000006)0.000:0.000000006,'EPI_ISL_121278|2009.499|Human|HongKong|H1N1|6B.1':0.000726236)0.868:0.000726283,('EPI_ISL_62652|2009.362|Human|USA|H1N1|6B.1':0.000000006,('EPI_ISL_147529|2013.134|Human|Finland|H1N1|6B.1':0.000726226,('EPI_ISL_147624|2013.159|Human|Finland|H1N1|6B.1':0.000000006,'EPI_ISL_328761|2015.34|Human|USA|H1N1|6B.1':0.000000006)0.000:0.000000006)0.838:0.000726263)0.000:0.000000006)0.000:0.000000006)0.953:0.001454727,(((('EPI_ISL_33960|2009.348|Human|Canada|H1N1|6B.1':0.0,'EPI_ISL_33230|2009.37|Human|USA|H1N1|6B.1':0.0,'EPI_ISL_61530|2009.326|Human|USA|H1N1|6B.1':0.0):0.000000006,'EPI_ISL_132405|2010.047|Human|Mexico|H1N1|6B.1':0.000726456)0.000:0.000000006,((('EPI_ISL_63236|2009.649|Human|Bhutan|H1N1|6B.1':0.000733721,(('EPI_ISL_61272|2009.46|Human|China|H1N1|6B.1':0.0,'EPI_ISL_32461|2009.458|Human|Italy|H1N1|6B.1':0.0,'EPI_ISL_101314|2009.318|Human|UK|H1N1|6B.1':0.0,'EPI_ISL_208758|2009.658|Human|Thailand|H1N1|6B.1':0.0):0.000000006,('EPI_ISL_60828|2009.562|Human|USA|H1N1|6B.1':0.000000006,(('EPI_ISL_86319|2009.414|Human|Canada|H1N1|6B.1':0.0,'EPI_ISL_86342|2009.411|Human|Canada|H1N1|6B.1':0.0,'EPI_ISL_86331|2009.408|Human|Canada|H1N1|6B.1':0.0,'EPI_ISL_86398|2010.055|Human|Canada|H1N1|6B.1':0.0,'EPI_ISL_86396|2010.016|Human|Canada|H1N1|6B.1':0.0,'EPI_ISL_86397|2010.016|Human|Canada|H1N1|6B.1':0.0):0.000000006,('EPI_ISL_71311|2009.414|Human|India|H1N1|6B.1':0.000734825,'EPI_ISL_130429|2009.816|Human|USA|H1N1|6B.1':0.000734774)0.755:0.000000006)0.930:0.000000006)0.000:0.000000006)1.000:0.000000006)0.000:0.000000006,'EPI_ISL_35012|2009.479|Human|Iran|H1N1|6B.1':0.000000006)0.000:0.000000006,(('EPI_ISL_61807|2009.471|Human|Bolivia|H1N1|6B.1':0.000733191,'EPI_ISL_61512|2009.496|Human|Thailand|H1N1|6B.1':0.000733085)0.000:0.000000006,'EPI_ISL_34539|2009.455|Human|Cotedivoire|H1N1|6B.1':0.000733101)0.000:0.000000006)0.999:0.000000006)0.000:0.000000006,(('EPI_ISL_132396|2009.345|Human|Mexico|H1N1|6B.1':0.000726422,'EPI_ISL_30628|2009.312|Human|NewZealand|H1N1|6B.1':0.000733089)0.745:0.000000006,((((('EPI_ISL_106922|2009.833|swine|Thailand|H1N1|6B.1':0.000730039,'EPI_ISL_146868|2010.367|swine|Thailand|H1N1|6B.1':0.002194057)0.775:0.000724479,('EPI_ISL_146840|2009.674|swine|Thailand|H1N1|6B.1':0.000726600,'EPI_ISL_71319|2009.666|Human|India|H1N1|6B.1':0.006031723)0.275:0.000000006)0.000:0.000000006,('EPI_ISL_61529|2009.529|Human|Japan|H1N1|6B.1':0.000000006,(('EPI_ISL_110641|2009.6|Human|HongKong|H1N1|6B.1':0.0,'EPI_ISL_110615|2009.6|Human|HongKong|H1N1|6B.1':0.0,'EPI_ISL_110242|2009.515|Human|HongKong|H1N1|6B.1':0.0,'EPI_ISL_146863|2009.674|swine|Thailand|H1N1|6B.1':0.0):0.000000006,('EPI_ISL_146862|2009.674|swine|Thailand|H1N1|6B.1':0.000726591,'EPI_ISL_84549|2010.085|swine|Thailand|H1N1|6B.1':0.001488271)0.733:0.000000006)0.000:0.000000006)0.000:0.000000006)0.000:0.000000006,(('EPI_ISL_131245|2011.5|swine|Thailand|H3N2|nan':0.0,'EPI_ISL_131496|2011.5|swine|Thailand|H3N2|nan':0.0):0.004456102,'EPI_ISL_146758|2012.202|swine|Thailand|H3N2|nan':0.009150708)0.856:0.001473944)0.910:0.001455069,('EPI_ISL_61813|2009.701|Human|Mexico|H1N1|6B.1':0.002958393,('EPI_ISL_93210|2009.836|swine|Canada|H1N1|6B.1':0.001453062,('EPI_ISL_76581|2009.838|Dom.gal|Canada|H1N1|6B.1':0.000000006,'EPI_ISL_76582|2009.808|Dom.gal|Canada|H1N1|6B.1':0.000726578)0.937:0.002191503)0.412:0.000729938)0.739:0.000000006)0.739:0.000000006)1.000:0.000000006)0.000:0.000000006)0.000:0.000000006)0.008:0.000726436,'EPI_ISL_73583|2009.532|Human|China|H1N1|nan':0.000000006)0.755:0.000000055,('EPI_ISL_78761|2010.027|Human|Germany|H1N1|6B.1':0.0,'EPI_ISL_78760|2010.019|Human|Germany|H1N1|6B.1':0.0):0.001457554)0.000:0.000000006)0.000:0.000000006,(('EPI_ISL_70787|2009.419|Human|USA|H1N1|6B.1':0.000733263,('EPI_ISL_63724|2009.534|Human|Czech|H1N1|6B.1':0.000726550,'EPI_ISL_78814|2009.592|Human|USA|H1N1|6B.1':0.000733279)0.000:0.000000006)0.000:0.000000006,('EPI_ISL_86225|2009.923|swine|Taiwan|H1N1|6B.1':0.000000006,'EPI_ISL_82211|2010.666|swine|Taiwan|H1N1|6B.1':0.002919361)0.849:0.000728177)0.853:0.000726565)0.000:0.000000006,(('EPI_ISL_125814|2009.578|Human|Brazil|H1N1|6B.1':0.000726832,'EPI_ISL_33545|2009.381|Human|USA|H1N1|6B.1':0.000727061)0.000:0.000000006,(('EPI_ISL_71867|2009.901|Human|USA|H1N1|6B.1':0.000000006,('EPI_ISL_151062|2009.877|swine|Germany|H3N1|nan':0.000726657,('EPI_ISL_78781|2009.975|Human|Estonia|H1N1|6B.1':0.000727497,'EPI_ISL_66077|2009.904|swine|Italy|H1N1|6B.1':0.000730389)0.801:0.000726081)0.748:0.000000006)0.000:0.000000006,'EPI_ISL_73416|2010.096|Human|Georgia|H1N1|6B.1':0.001469037)0.911:0.001455222)0.000:0.000000006)0.000:0.000000006)0.495:0.000000006,('EPI_ISL_104001|2009.395|Human|Finland|H1N1|6B.1':0.000726464,('EPI_ISL_76460|2009.858|Human|Netherlands|H1N1|6B.1':0.000726436,('EPI_ISL_76914|2009.899|Human|Austria|H1N1|6B.1':0.000726510,(('EPI_ISL_145653|2009.551|Human|Germany|H1N1|6B.1':0.0,'EPI_ISL_278803|2014.499|swine|Canada|H3N2|3C.3a':0.0):0.000000006,('EPI_ISL_71367|2010.014|Human|Ethiopia|H1N1|6B.1':0.002205825,'EPI_ISL_78828|2009.781|Human|USA|H1N1|6B.1':0.001469346)0.714:0.000000006)0.000:0.000000006)0.000:0.000000006)0.860:0.000726499)0.000:0.000000006)0.479:0.000000006,(('EPI_ISL_195125|2011.852|swine|UK|H1N2|nan':0.000731126,('EPI_ISL_195135|2012.607|swine|UK|H1N2|nan':0.002962729,'EPI_ISL_195138|2013.362|swine|UK|H1N2|nan':0.002960799)0.944:0.002967917)0.890:0.001474506,'EPI_ISL_80102|2009.937|Human|Poland|H1N1|6B.1':0.000000006)0.856:0.000726554)0.000:0.000000006,((((('EPI_ISL_78807|2009.885|Human|Kyrgyzstan|H1N1|6B.1':0.002205995,'EPI_ISL_80163|2009.795|Human|Jordan|H1N1|6B.1':0.000733192)0.000:0.000000006,'EPI_ISL_35021|2009.499|Human|Seychelles|H1N1|6B.1':0.000733192)0.000:0.000000006,'EPI_ISL_195175|2009.915|swine|UK|H1N1|6B.1':0.003686289)0.829:0.000733192,(('EPI_ISL_78818|2009.597|Human|USA|H1N1|6B.1':0.001468518,'EPI_ISL_73548|2009.438|Human|China|H1N1|6B.1':0.000000006)0.793:0.000000006,('EPI_ISL_65721|2009.712|Human|Taiwan|H1N1|6B.1':0.000000006,('EPI_ISL_65723|2009.712|Human|Taiwan|H1N1|6B.1':0.0,'EPI_ISL_65720|2009.712|Human|Taiwan|H1N1|6B.1':0.0):0.000000006)0.944:0.001471611)0.000:0.000000006)0.000:0.000000006,('EPI_ISL_103850|2011.871|swine|USA|H1N2|nan':0.002949411,'EPI_ISL_86410|2009.742|Human|Canada|H1N1|6B.1':0.000733479)0.786:0.000736841)0.000:0.000000006)0.000:0.000000006,(((((('EPI_ISL_83836|2010.353|Human|PapuaNewGuinea|H1N1|6B.1':0.000733213,('EPI_ISL_73603|2009.937|swine|Italy|H1N1|6B.1':0.003510766,'EPI_ISL_73577|2009.529|Human|China|H1N1|6B.1':0.000000006)0.860:0.000871525)0.000:0.000000006,('EPI_ISL_87574|2009.693|Human|Colombia|H1N1|6B.1':0.000733645,'EPI_ISL_87580|2009.545|Human|Peru|H1N1|6B.1':0.000735809)0.792:0.000732735)0.511:0.000000006,('EPI_ISL_78856|2009.677|Human|USA|H1N1|6B.1':0.001468655,('EPI_ISL_140404|2009.937|Human|Kenya|H1N1|6B.1':0.004478864,'EPI_ISL_140407|2010.214|Human|Kenya|H1N1|6B.1':0.000000006)0.611:0.000733240)0.450:0.000000006)0.000:0.000000006,('EPI_ISL_105734|2009.46|Human|Argentina|H1N1|6B.1':0.002209351,(('EPI_ISL_29962|2009.31|Human|USA|H1N1|6B.1':0.0,'EPI_ISL_86553|2009.625|swine|Australia|H1N1|6B.1':0.0):0.000000006,'EPI_ISL_86554|2009.63|swine|Australia|H1N1|6B.1':0.000733184)0.476:0.000000015)0.923:0.000732947)0.523:0.000000006,'EPI_ISL_33576|2009.479|Human|Ethiopia|H1N1|6B.1':0.000734743)0.743:0.000000006,('EPI_ISL_167138|2010.5|Human|Finland|H1N1|6B.1':0.000000006,'EPI_ISL_71313|2009.581|Human|India|H1N1|6B.1':0.000726372)0.866:0.000726663)0.000:0.000000006)0.512:0.000000006)0.000:0.000000006)0.543:0.000000006,(((('EPI_ISL_278807|2014.323|swine|Canada|H1N1|6B.1':0.002918763,('EPI_ISL_124392|2010.197|swine|USA|H1N1|6B.1':0.002206915,('EPI_ISL_105979|2011.5|swine|Iceland|H1N1|6B.1':0.005139737,('EPI_ISL_127751|2011.468|swine|USA|H1N1|6B.1':0.008355904,'EPI_ISL_278821|2015.499|swine|Korea|H3N2|nan':0.019798933)0.287:0.000664022)0.000:0.000000006)0.852:0.000726686)0.000:0.000000006,('EPI_ISL_96955|2010.345|swine|China|H1N1|nan':0.002945104,(('EPI_ISL_328832|2014.49|swine|Chile|H1N1|6B.1':0.0,'EPI_ISL_328839|2014.49|swine|Chile|H1N1|6B.1':0.0):0.005173329,('EPI_ISL_328811|2014.789|swine|Chile|H1N1|nan':0.002908000,('EPI_ISL_328795|2015.638|swine|Chile|H1N1|nan':0.000720231,('EPI_ISL_328794|2015.638|swine|Chile|H1N1|nan':0.000000006,'EPI_ISL_328796|2015.638|swine|Chile|H1N1|nan':0.002188359)0.772:0.000736576)0.997:0.007464445)0.970:0.004505420)0.971:0.005171710)0.000:0.000000006)0.000:0.000000006,'EPI_ISL_381548|2010.258|Human|China|H1N1|6B.1':0.001455388)0.847:0.000726529,(((('EPI_ISL_67435|2009.879|Human|Asia-Russia|H1N1|6B.1':0.001454778,'EPI_ISL_74287|2010.016|swine|HongKong|H1N1|6B.1':0.002188824)0.000:0.000000006,(('EPI_ISL_75879|2010.181|Human|China|H1N1|6B.1':0.001475460,'EPI_ISL_104329|2010.5|swine|China|H1N1|nan':0.002961501)0.768:0.000728166,(((((('EPI_ISL_75881|2010.274|Human|China|H1N1|6B.1':0.0,'EPI_ISL_75880|2010.252|Human|China|H1N1|6B.1':0.0):0.000733175,('EPI_ISL_164847|2010.995|Human|China|H1N1|6B.1':0.000733210,'EPI_ISL_102191|2009.833|Human|China|H1N1|6B.1':0.000733132)0.000:0.000000006)0.000:0.000000006,(('EPI_ISL_62479|2009.792|Human|China|H1N1|6B.1':0.0,'EPI_ISL_77405|2009.712|Human|China|H1N1|6B.1':0.0,'EPI_ISL_164848|2010.995|Human|China|H1N1|6B.1':0.0):0.000000006,('EPI_ISL_75876|2010.074|Human|China|H1N1|6B.1':0.002208012,('EPI_ISL_94563|2011.123|Human|China|H1N1|6B.1':0.001468528,('EPI_ISL_108540|2011.019|Human|China|H1N1|6B.1':0.001468623,'EPI_ISL_164854|2011.995|Human|China|H1N1|6B.1':0.000000006)0.850:0.000734130)0.000:0.000000006)0.843:0.000733196)0.000:0.000000006)0.000:0.000000006,(('EPI_ISL_75873|2010.071|Human|China|H1N1|6B.1':0.001472281,'EPI_ISL_75865|2010.066|Human|China|H1N1|6B.1':0.000745011)0.786:0.000733669,'EPI_ISL_104327|2010.162|swine|China|H1N1|6B.1':0.002959393)0.000:0.000000006)0.000:0.000000006,('EPI_ISL_76638|2009.94|Human|Mongolia|H1N1|6B.1':0.000733102,'EPI_ISL_74296|2009.921|swine|HongKong|H1N1|6B.1':0.001470671)0.000:0.000000006)0.000:0.000000006,'EPI_ISL_75085|2010.071|Human|China|H1N1|6B.1':0.000733074)0.000:0.000000006)0.999:0.000000006)0.000:0.000000006,('EPI_ISL_164858|2010.995|Human|China|H1N1|6B.1':0.001468440,('EPI_ISL_75882|2010.142|Human|China|H1N1|6B.1':0.000000006,'EPI_ISL_93331|2010.603|Human|Chile|H1N1|6B.1':0.002188774)0.840:0.000726411)0.000:0.000000006)0.000:0.000000006,'EPI_ISL_73793|2010.085|Human|Suriname|H1N1|6B.1':0.002205924)0.839:0.000726675)0.751:0.000000006)0.463:0.000000006)0.000:0.000000006,('EPI_ISL_79817|2009.915|swine|Korea|H1N1|6B.1':0.001463030,'EPI_ISL_71373|2009.989|Human|Georgia|H1N1|6B.1':0.000732087)0.786:0.000728553)0.000:0.000000006,'EPI_ISL_132824|2010.496|swine|Korea|H1N2|nan':0.002206666)0.000:0.000000006)0.000:0.000000006,('EPI_ISL_74132|2010.052|Human|USA|H1N1|6B.1':0.002185094,(('EPI_ISL_79365|2010.104|Human|Russia|H1N1|6B.1':0.000000006,('EPI_ISL_167132|2010.5|Human|Finland|H1N1|6B.1':0.000000006,'EPI_ISL_74207|2009.923|Human|Russia|H1N1|6B.1':0.000733096)0.763:0.000000054)0.022:0.000726742,'EPI_ISL_73550|2009.419|Human|China|H1N1|6B.1':0.000000006)0.889:0.000726737)0.000:0.000000006)0.000:0.000000006,((('EPI_ISL_62741|2009.666|Human|Norway|H1N1|6B.1':0.0,'EPI_ISL_76246|2010.164|Human|Russia|H1N1|6B.1':0.0):0.000733241,(('EPI_ISL_80179|2009.879|Human|Nigeria|H1N1|6B.1':0.000733380,(('EPI_ISL_71369|2010.088|Human|USA|H1N1|6B.1':0.000733226,((((((((('EPI_ISL_101888|2009.69|Human|Taiwan|H1N1|6B.1':0.000733204,(('EPI_ISL_69029|2009.929|Human|TheCaribbean|H1N1|6B.1':0.000733229,('EPI_ISL_74288|2009.805|swine|HongKong|H1N1|6B.1':0.001091424,('EPI_ISL_76629|2010.129|Human|Australia|H1N1|6B.1':0.000000006,(('EPI_ISL_167144|2012.197|Dom.other|Korea|H3N2|3C.3a':0.0,'EPI_ISL_90108|2010.096|Dom.other|Korea|H3N1|3C.3a':0.0):0.000000006,'EPI_ISL_167145|2012.197|Dom.other|Korea|H3N1|3C.3a':0.000733494)0.968:0.002206317)0.916:0.001468196)0.775:0.001096294)0.000:0.000000006,'EPI_ISL_29736|2009.31|Human|USA|H1N1|6B.1':0.000000006)0.514:0.000000006)0.000:0.000000006,'EPI_ISL_129245|2009.644|Human|Reunion|H1N1|6B.1':0.001468411)0.000:0.000000006,'EPI_ISL_73551|2009.411|Human|China|H1N1|6B.1':0.001468577)0.379:0.000000006,'EPI_ISL_71354|2009.86|Human|Bangladesh|H1N1|6B.1':0.000733201)0.514:0.000000006,'EPI_ISL_78800|2009.786|Human|Jordan|H1N1|6B.1':0.001470924)0.000:0.000000006,'EPI_ISL_62225|2009.553|Human|CostaRica|H1N1|6B.1':0.000733312)0.000:0.000000006,'EPI_ISL_29735|2009.31|Human|USA|H1N1|6B.1':0.000733236)0.000:0.000000006,(('EPI_ISL_73467|2009.838|Human|Canada|H1N1|6B.1':0.0,'EPI_ISL_73452|2009.795|Human|Canada|H1N1|6B.1':0.0):0.001468178,('EPI_ISL_73460|2009.836|Human|Canada|H1N1|6B.1':0.000733173,'EPI_ISL_123267|2010.03|Human|Japan|H1N1|6B.1':0.000000006)0.000:0.000000006)0.854:0.000733188)0.474:0.000000006,('EPI_ISL_78803|2009.666|Human|Taiwan|H1N1|6B.1':0.0,'EPI_ISL_80181|2009.953|Human|Serbia|H1N1|6B.1':0.0,'EPI_ISL_80184|2009.951|Human|Serbia|H1N1|6B.1':0.0):0.000733277)0.000:0.000000006)0.501:0.000000006,('EPI_ISL_62231|2009.477|Human|Egypt|H1N1|6B.1':0.0,'EPI_ISL_429237|2009.784|Human|Kenya|H1N1|6B.1':0.0,'EPI_ISL_35022|2009.496|Human|Tanzania|H1N1|6B.1':0.0,'EPI_ISL_73580|2009.501|Human|China|H1N1|6B.1':0.0,'EPI_ISL_30517|2009.389|Human|China|H1N1|6B.1':0.0,'EPI_ISL_73544|2009.411|Human|China|H1N1|6B.1':0.0,'EPI_ISL_31134|2009.403|Human|China|H1N1|6B.1':0.0,'EPI_ISL_73553|2009.403|Human|China|H1N1|6B.1':0.0,'EPI_ISL_30898|2009.411|Human|China|H1N1|6B.1':0.0,'EPI_ISL_30884|2009.411|Human|China|H1N1|6B.1':0.0,'EPI_ISL_73559|2009.458|Human|China|H1N1|6B.1':0.0,'EPI_ISL_62194|2009.4|Human|China|H1N1|6B.1':0.0,'EPI_ISL_30621|2009.389|Human|China|H1N1|6B.1':0.0,'EPI_ISL_30883|2009.392|Human|China|H1N1|6B.1':0.0,'EPI_ISL_78801|2009.652|Human|HongKong|H1N1|6B.1':0.0,'EPI_ISL_101897|2009.992|Human|Taiwan|H1N1|6B.1':0.0,'EPI_ISL_502149|2009.441|Human|Taiwan|H1N1|6B.1':0.0,'EPI_ISL_61844|2009.521|Human|Taiwan|H1N1|6B.1':0.0,'EPI_ISL_101895|2009.923|Human|Taiwan|H1N1|6B.1':0.0,'EPI_ISL_33945|2009.408|Human|Taiwan|H1N1|6B.1':0.0,'EPI_ISL_33942|2009.386|Human|Taiwan|H1N1|6B.1':0.0,'EPI_ISL_106130|2010.115|swine|Hungary|H1N1|6B.1':0.0,'EPI_ISL_31114|2009.4|Human|Italy|H1N1|6B.1':0.0,'EPI_ISL_31545|2009.414|Human|Luxembourg|H1N1|6B.1':0.0,'EPI_ISL_30419|2009.384|Human|Russia|H1N1|6B.1':0.0,'EPI_ISL_101373|2009.323|Human|UK|H1N1|6B.1':0.0,'EPI_ISL_76170|2009.247|Human|UK|H1N1|6B.1':0.0,'EPI_ISL_128084|2009.833|Human|UK|H1N1|6B.1':0.0,'EPI_ISL_78815|2009.605|Human|USA|H1N1|6B.1':0.0,'EPI_ISL_64502|2009.532|Human|Japan|H1N1|6B.1':0.0,'EPI_ISL_61141|2009.416|Human|Japan|H1N1|6B.1':0.0,'EPI_ISL_61990|2009.559|Human|Australia|H1N1|6B.1':0.0,'EPI_ISL_61785|2009.455|Human|Colombia|H1N1|6B.1':0.0,'EPI_ISL_87579|2009.764|Human|Ecuador|H1N1|6B.1':0.0,'EPI_ISL_74718|2009.37|Human|Mexico|H1N1|6B.1':0.0,'EPI_ISL_156329|2009.479|Human|NewZealand|H1N1|6B.1':0.0,'EPI_ISL_62232|2009.493|Human|Salvador|H1N1|6B.1':0.0,'EPI_ISL_61833|2009.436|Human|Salvador|H1N1|6B.1':0.0,'EPI_ISL_194201|2009.477|Human|Singapore|H1N1|6B.1':0.0,'EPI_ISL_76621|2009.614|Human|Singapore|H1N1|6B.1':0.0,'EPI_ISL_122856|2009.463|Human|Singapore|H1N1|6B.1':0.0,'EPI_ISL_61476|2009.504|Human|Singapore|H1N1|6B.1':0.0,'EPI_ISL_35025|2009.553|Human|Uruguay|H1N1|6B.1':0.0):0.000000006)0.479:0.000000006)0.458:0.000000006,'EPI_ISL_96963|2010.077|swine|China|H1N1|6B.1':0.000733170)0.382:0.000000006)0.618:0.000000006,(('EPI_ISL_101896|2009.962|Human|Taiwan|H1N1|6B.1':0.000733355,'EPI_ISL_63243|2009.474|Human|Philippines|H1N1|6B.1':0.000000006)0.000:0.000000006,('EPI_ISL_86412|2009.748|Human|Canada|H1N1|6B.1':0.000000006,'EPI_ISL_71312|2009.496|Human|India|H1N1|6B.1':0.001473454)0.000:0.000734965)0.869:0.000733292)0.716:0.000000006)0.000:0.000000006)0.484:0.000000006,(('EPI_ISL_108539|2010.011|Human|China|H1N1|6B.1':0.000734631,('EPI_ISL_106145|2010.03|Human|Hungary|H1N1|6B.1':0.001468786,'EPI_ISL_87678|2009.921|Human|Poland|H1N1|6B.1':0.000000006)0.742:0.000726629)0.740:0.000000006,('EPI_ISL_61465|2009.482|Human|Singapore|H1N1|6B.1':0.000000006,('EPI_ISL_122387|2009.515|Human|Singapore|H1N1|6B.1':0.000000006,'EPI_ISL_122633|2009.532|Human|Singapore|H1N1|6B.1':0.000000006)0.000:0.000000006)0.919:0.000726581)0.000:0.000000006)0.509:0.000000006)0.459:0.000000006,((('EPI_ISL_156326|2009.449|Human|NewZealand|H1N1|6B.1A.6':0.0,'EPI_ISL_156330|2009.449|Human|NewZealand|H1N1|6B.1A.6':0.0,'EPI_ISL_156328|2009.449|Human|NewZealand|H1N1|6B.1A.6':0.0):0.000000006,'EPI_ISL_156327|2009.449|Human|NewZealand|H1N1|6B.1A.6':0.000733157)0.922:0.001469003,'EPI_ISL_161999|2010.86|Human|Uganda|H1N1|6B.1':0.003663522)0.000:0.000000006)0.000:0.000000006)0.492:0.000000006,'EPI_ISL_61670|2009.625|Dom.gal|Chile|H1N1|6B.1':0.001468534)0.000:0.000000006,(('EPI_ISL_30187|2009.318|Human|Georgia|H1N1|6B.1':0.000000006,('EPI_ISL_61235|2009.482|Human|Myanmar|H1N1|6B.1':0.001468386,('EPI_ISL_74643|2009.893|Human|China|H1N1|6B.1':0.001468793,'EPI_ISL_62579|2009.685|Human|Norway|H1N1|6B.1':0.000733312)0.000:0.000000006)0.000:0.000000006)0.000:0.000000006,('EPI_ISL_78831|2009.803|Human|Taiwan|H1N1|6B.1':0.001471782,('EPI_ISL_71957|2010.09|Human|USA|H1N1|6B.1':0.0,'EPI_ISL_105717|2009.414|Human|Argentina|H1N1|6B.1':0.0):0.000000006)0.836:0.000733247)0.000:0.000000006)0.517:0.000000006)0.000:0.000000006,('EPI_ISL_121304|2009.578|Human|HongKong|H1N1|6B.1':0.0,'EPI_ISL_110476|2009.573|Human|HongKong|H1N1|6B.1':0.0,'EPI_ISL_63725|2009.485|Human|Czech|H1N1|6B.1':0.0,'EPI_ISL_78744|2010.047|Human|Greece|H1N1|6B.1':0.0,'EPI_ISL_93074|2009.405|Human|Ireland|H1N1|6B.1':0.0,'EPI_ISL_76470|2010.047|Human|Netherlands|H1N1|6B.1':0.0,'EPI_ISL_90464|2010.107|Human|Netherlands|H1N1|6B.1':0.0,'EPI_ISL_75359|2009.858|Human|Norway|H1N1|6B.1':0.0,'EPI_ISL_75143|2009.953|Human|Spain|H1N1|6B.1':0.0,'EPI_ISL_32518|2009.323|Human|UK|H1N1|6B.1':0.0,'EPI_ISL_278804|2013.014|swine|Canada|H3N2|3C.3a':0.0,'EPI_ISL_79816|2009.748|Human|Korea|H1N1|6B.1':0.0,'EPI_ISL_79808|2009.666|Human|Korea|H1N1|6B.1':0.0,'EPI_ISL_33953|2009.321|Human|Canada|H1N1|6B.1':0.0,'EPI_ISL_61307|2009.392|Human|USA|H1N1|6B.1':0.0,'EPI_ISL_78779|2010.173|Human|USA|H1N1|6B.1':0.0,'EPI_ISL_87518|2009.784|Human|Cambodia|H1N1|6B.1':0.0,'EPI_ISL_78762|2009.589|Human|Guam|H1N1|6B.1':0.0,'EPI_ISL_69727|2009.907|Human|Kyrgyzstan|H1N1|6B.1':0.0,'EPI_ISL_120451|2009.556|Human|Malaysia|H1N1|6B.1':0.0,'EPI_ISL_89630|2010.211|Human|Nicaragua|H1N1|6B.1':0.0,'EPI_ISL_131899|2009.559|Human|VietNam|H1N1|6B.1':0.0):0.000000006)0.000:0.000000006,((((('EPI_ISL_164385|2010.195|swine|VietNam|H1N1|6B.1':0.0,'EPI_ISL_163042|2010.195|swine|VietNam|H1N1|6B.1':0.0,'EPI_ISL_164384|2010.195|swine|VietNam|H1N1|6B.1':0.0,'EPI_ISL_164386|2010.195|swine|VietNam|H1N1|6B.1':0.0):0.000000006,'EPI_ISL_163496|2010.195|swine|VietNam|H1N1|6B.1':0.000000006)0.956:0.002917992,('EPI_ISL_224776|2011.455|swine|Colombia|H1N1|6B.1':0.000726398,('EPI_ISL_224769|2011.455|swine|Colombia|H1N1|6B.1':0.000726515,(('EPI_ISL_224869|2011.455|swine|Colombia|H1N1|6B.1':0.0,'EPI_ISL_224773|2011.455|swine|Colombia|H1N1|6B.1':0.0,'EPI_ISL_224775|2011.455|swine|Colombia|H1N1|6B.1':0.0,'EPI_ISL_224768|2011.455|swine|Colombia|H1N1|6B.1':0.0):0.000000006,'EPI_ISL_224765|2011.455|swine|Colombia|H1N1|6B.1':0.000726514)0.000:0.000000006)0.000:0.000000006)0.938:0.002187622)0.755:0.000731789,'EPI_ISL_70686|2009.553|Human|Australia|H1N1|6B.1':0.000726434)0.396:0.000000006,((('EPI_ISL_121297|2009.54|Human|HongKong|H1N1|6B.1':0.000000006,(((('EPI_ISL_145296|2009.816|Human|Finland|H1N1|6B.1':0.002185320,(((('EPI_ISL_76459|2009.674|Human|Netherlands|H1N1|6B.1':0.000000006,'EPI_ISL_75092|2009.904|Human|Denmark|H1N1|6B.1':0.000000006)1.000:0.000000006,'EPI_ISL_75158|2009.94|Human|Belgium|H1N1|6B.1':0.000726187)0.000:0.000000006,('EPI_ISL_87677|2009.893|Human|Denmark|H1N1|6B.1':0.000000006,'EPI_ISL_75162|2010.011|Human|Austria|H1N1|6B.1':0.001456438)0.864:0.000726436)0.000:0.000000006,'EPI_ISL_129456|2010.932|swine|UK|H1N1|6B.1':0.001468139)0.914:0.000726284)0.000:0.000000006,'EPI_ISL_125785|2009.477|Human|UK|H1N1|nan':0.000000006)0.000:0.000000006,'EPI_ISL_75161|2009.901|Human|Austria|H1N1|6B.1':0.000727216)0.000:0.000000006,'EPI_ISL_76847|2009.877|Human|Spain|H1N1|6B.1':0.000726361)0.852:0.000726360)0.000:0.000000006,('EPI_ISL_87631|2009.923|Human|Hungary|H1N1|6B.1':0.000733047,(((('EPI_ISL_429244|2009.742|Human|Kenya|H1N1|6B.1':0.0,'EPI_ISL_429224|2009.874|Human|Kenya|H1N1|6B.1':0.0):0.000737462,'EPI_ISL_421442|2018.214|Human|Kenya|H1N1|6B.1A':0.000732657)0.811:0.000734113,'EPI_ISL_108500|2011.814|Human|Czech|H1N1|6B.1':0.002919452)0.000:0.000000006,'EPI_ISL_426351|2009.805|Human|Kenya|H1N1|6B.1':0.003691413)0.848:0.000726447)0.000:0.000000006)0.000:0.000000006,('EPI_ISL_131577|2009.748|Human|Ireland|H1N1|6B.1':0.000733109,'EPI_ISL_61826|2009.449|Human|USA|H1N1|6B.1':0.000000006)0.890:0.000733116)0.854:0.000726459)0.000:0.000000006)0.738:0.000000006,'EPI_ISL_162013|2009.759|Human|Uganda|H1N1|6B.1':0.002187517)0.000:0.000000006,('EPI_ISL_93686|2010.556|Human|Australia|H1N1|nan':0.002188445,('EPI_ISL_278811|2011.186|swine|Canada|H3N2|3C.3a':0.003723613,('EPI_ISL_278794|2011.186|swine|Canada|H3N2|3C.3a':0.0,'EPI_ISL_278798|2014.055|swine|Canada|H3N2|3C.3a':0.0,'EPI_ISL_278806|2014.055|swine|Canada|H1N1|6B.1':0.0,'EPI_ISL_278793|2015.118|swine|Canada|H1N1|6B.1':0.0):0.004453778)0.582:0.002213690)0.736:0.000000006)0.000:0.000000006,('EPI_ISL_75152|2010.008|Human|Estonia|H1N1|6B.1':0.001456401,(('EPI_ISL_80087|2009.995|Human|Greece|H1N1|6B.1':0.001460127,'EPI_ISL_76877|2009.953|Human|Greece|H1N1|6B.1':0.000727582)0.787:0.000728467,('EPI_ISL_104874|2009.918|Human|Pakistan|H1N1|6B.1':0.000733389,'EPI_ISL_76886|2009.838|Human|Belgium|H1N1|6B.1':0.000000006)0.000:0.000000006)0.881:0.000726597)0.000:0.000000006)0.645:0.000000006,(('EPI_ISL_505345|2015.471|swine|Germany|H1N2|nan':0.009023694,(('EPI_ISL_505268|2013.162|swine|Germany|H1N2|nan':0.000744953,'EPI_ISL_278879|2014.666|swine|Italy|H1N2|nan':0.005176633)0.683:0.001457605,(('EPI_ISL_505312|2014.216|swine|Denmark|H1N2|nan':0.0,'EPI_ISL_505311|2014.216|swine|Denmark|H1N2|nan':0.0):0.000730624,'EPI_ISL_14766720|2020.842|swine|Italy|H1N1|nan':0.013688674)0.860:0.002184756)0.739:0.000651402)0.996:0.006813854,('EPI_ISL_151064|2010.838|swine|Germany|H1N2|6B.1':0.001458650,((('EPI_ISL_151078|2011.819|swine|Germany|H1N2|nan':0.005140532,('EPI_ISL_154230|2012.213|swine|Germany|H1N2|nan':0.003659700,'EPI_ISL_505302|2013.945|swine|Germany|H1N2|nan':0.008101912)0.000:0.000000006)0.954:0.002196123,(((('EPI_ISL_505339|2015.153|swine|Germany|H1N2|nan':0.007392834,((('EPI_ISL_505281|2013.523|swine|Germany|H1N2|nan':0.002200280,('EPI_ISL_505288|2013.748|swine|Belgium|H1N2|nan':0.003056129,'EPI_ISL_505338|2015.137|swine|Germany|H1N2|nan':0.013663799)0.729:0.000594276)0.922:0.002225792,('EPI_ISL_505249|2012.355|swine|Germany|H1N2|6B.1':0.000000006,'EPI_ISL_505300|2013.921|swine|Germany|H1N2|6B.1':0.002191420)0.868:0.001466066)0.958:0.002947245,'EPI_ISL_151076|2011.751|swine|Germany|H1N2|6B.1':0.002210569)0.753:0.000710434)0.000:0.000000006,('EPI_ISL_505269|2013.216|swine|Germany|H1N2|6B.1':0.005151464,'EPI_ISL_154227|2012.142|swine|Germany|H1N2|6B.1':0.001465602)0.869:0.001452240)0.000:0.000000006,((('EPI_ISL_154228|2012.142|swine|Germany|H1N2|6B.1':0.000000006,('EPI_ISL_505298|2013.912|swine|Germany|H1N2|6B.1':0.005868862,(('EPI_ISL_505329|2014.923|swine|Germany|H1N2|nan':0.001451231,'EPI_ISL_505348|2015.605|swine|Germany|H1N2|nan':0.001471973)1.000:0.009680685,'EPI_ISL_14766413|2020.538|swine|Italy|H1N2|nan':0.023030199)0.000:0.000000006)0.971:0.000000006)0.000:0.000000006,('EPI_ISL_505304|2014.052|swine|Germany|H1N2|6B.1':0.002187685,'EPI_ISL_505284|2013.688|swine|Germany|H1N2|6B.1':0.000000006)0.922:0.001457169)0.982:0.003667788,(('EPI_ISL_154222|2011.608|swine|Germany|H1N2|6B.1':0.001463459,(('EPI_ISL_505330|2014.929|swine|Germany|H1N2|6B.1':0.009613421,(('EPI_ISL_505270|2013.214|swine|Germany|H1N2|nan':0.005206807,'EPI_ISL_505282|2013.556|swine|Germany|H1N2|6B.1':0.009008805)0.829:0.001400516,'EPI_ISL_151087|2011.967|swine|Germany|H1N2|6B.1':0.000726834)0.000:0.000000006)0.000:0.000000006,('EPI_ISL_505320|2014.647|swine|Germany|H1N2|nan':0.016217617,'EPI_ISL_504553|2015.877|swine|Germany|H3N2|nan':0.012320636)0.799:0.001872932)0.800:0.000725891)0.780:0.000727708,(('EPI_ISL_505252|2012.41|swine|Germany|H1N2|nan':0.002941152,('EPI_ISL_505241|2012.194|swine|Germany|H1N2|6B.1':0.001465748,('EPI_ISL_505307|2014.099|swine|Germany|H1N2|6B.1':0.006654811,('EPI_ISL_505299|2013.926|swine|Germany|H1N2|6B.1':0.002206616,(('EPI_ISL_505293|2013.882|swine|Germany|H1N2|6B.1':0.0,'EPI_ISL_505309|2014.151|swine|Germany|H1N2|6B.1':0.0):0.000000006,'EPI_ISL_505306|2014.096|swine|Germany|H1N2|6B.1':0.002188704)0.860:0.001460320)0.859:0.001451187)0.881:0.001478404)0.880:0.001464974)0.761:0.000718689,'EPI_ISL_505286|2013.707|swine|Germany|H1N2|nan':0.010478493)0.000:0.000000006)0.858:0.000726717)0.000:0.000000006)0.000:0.000000006,'EPI_ISL_151082|2011.855|swine|Germany|H1N2|6B.1':0.002918823)0.758:0.000726332)0.886:0.001458184,('EPI_ISL_505292|2013.868|swine|Germany|H1N2|6B.1':0.012740659,'EPI_ISL_505261|2012.945|swine|Germany|H1N2|6B.1':0.002244031)0.752:0.000674480)0.000:0.000000006)0.742:0.000692369)0.969:0.003703496)0.000:0.000000006)0.000:0.000000006,((('EPI_ISL_163048|2013.951|swine|VietNam|H1N2|6B.1':0.000000006,'EPI_ISL_163045|2013.951|swine|VietNam|H1N2|6B.1':0.000727150)0.989:0.006037611,(('EPI_ISL_162684|2012.713|swine|VietNam|H1N2|6B.1':0.0,'EPI_ISL_163204|2012.713|swine|VietNam|H1N2|6B.1':0.0,'EPI_ISL_163189|2012.713|swine|VietNam|H1N2|6B.1':0.0,'EPI_ISL_162685|2012.713|swine|VietNam|H1N2|6B.1':0.0,'EPI_ISL_163205|2012.713|swine|VietNam|H1N2|6B.1':0.0,'EPI_ISL_163185|2012.713|swine|VietNam|H1N2|6B.1':0.0,'EPI_ISL_163187|2012.713|swine|VietNam|H1N2|6B.1':0.0,'EPI_ISL_163206|2012.713|swine|VietNam|H1N2|6B.1':0.0):0.000000006,('EPI_ISL_163184|2012.713|swine|VietNam|H1N2|6B.1':0.001456981,'EPI_ISL_163190|2012.713|swine|VietNam|H1N2|6B.1':0.000727631)0.000:0.000000006)0.726:0.000583888)1.000:0.010583101,(('EPI_ISL_151093|2009.553|Human|Germany|H1N1|6B.1':0.000000006,('EPI_ISL_108537|2009.995|Human|China|H1N1|6B.1':0.000734232,(('EPI_ISL_196013|2013.263|swine|Mexico|H3N2|3C.3a':0.000000006,('EPI_ISL_196015|2013.301|swine|Mexico|H3N2|3C.3a':0.000726794,'EPI_ISL_196030|2013.447|swine|Mexico|H3N2|3C.3a':0.000726907)0.000:0.000000006)0.972:0.005188595,((('EPI_ISL_196022|2013.37|swine|Mexico|H1N2|6B.1':0.000000006,'EPI_ISL_196011|2013.255|swine|Mexico|H1N2|6B.1':0.000726086)0.000:0.000000006,('EPI_ISL_295546|2015.2|swine|Mexico|H1N2|6B.1':0.001453711,('EPI_ISL_295528|2014.8|swine|Mexico|H1N2|6B.1':0.000000006,'EPI_ISL_295529|2014.83|swine|Mexico|H1N2|6B.1':0.001453976)0.000:0.000000006)0.940:0.001455272)0.000:0.000000006,('EPI_ISL_195982|2013.688|swine|Mexico|H1N2|6B.1':0.000000006,'EPI_ISL_195985|2014.038|swine|Mexico|H1N2|nan':0.002185639)0.959:0.001454494)0.996:0.008205263)0.940:0.003700802)0.000:0.000000006)1.000:0.000000006,('EPI_ISL_195472|2010.762|swine|Guatemala|H1N1|6B.1':0.000000006,('EPI_ISL_195475|2010.762|swine|Guatemala|H1N1|6B.1':0.0,'EPI_ISL_195473|2010.762|swine|Guatemala|H1N1|6B.1':0.0):0.000726560)0.961:0.002185872)0.000:0.000000006)0.834:0.000726401)0.000:0.000000006,'EPI_ISL_132406|2010.107|Human|Mexico|H1N1|6B.1':0.000000006)0.000:0.000000006)0.502:0.000000006,(('EPI_ISL_132397|2009.838|Human|Mexico|H1N1|6B.1':0.000726495,'EPI_ISL_132398|2009.858|Human|Mexico|H1N1|6B.1':0.000000006)0.877:0.000726434,(('EPI_ISL_94160|2010.567|wild.ans|USA|H0N0|6B.1':0.008873089,('EPI_ISL_79833|2010.5|swine|Korea|H1N1|6B.1':0.000000006,'EPI_ISL_79834|2010.5|swine|Korea|H1N1|6B.1':0.000726636)0.000:0.000000006)0.910:0.000114999,'EPI_ISL_162011|2009.838|Human|Uganda|H1N1|6B.1':0.000719038)0.707:0.000620452)0.000:0.000000006)0.000:0.000000006)0.000:0.000000006)0.845:0.000732286)0.000:0.000000006)0.000:0.000000006)0.509:0.000000006,('EPI_ISL_124407|2011.044|swine|USA|H1N1|6B.1':0.005254085,(('EPI_ISL_143444|2013.364|swine|USA|H1N2|nan':0.002206950,('EPI_ISL_132985|2012.904|swine|USA|H1N2|nan':0.000000006,'EPI_ISL_119366|2011.071|swine|USA|H1N2|nan':0.002207338)0.000:0.000000006)0.999:0.008194929,('EPI_ISL_97128|2011.321|swine|USA|H3N2|3C.3a':0.000000006,('EPI_ISL_196000|2012.21|swine|Mexico|H1N1|6B.1':0.005142380,'EPI_ISL_97127|2011.321|swine|USA|H3N2|3C.3a':0.000726872)0.000:0.000000006)0.000:0.000000006)0.997:0.005942990)0.730:0.000670383)0.000:0.000000006)0.000:0.000000006,(((((('EPI_ISL_295527|2014.395|swine|Mexico|H3N2|3C.3a':0.001455375,(('EPI_ISL_295554|2014.271|swine|Mexico|H3N2|3C.3a':0.0,'EPI_ISL_295552|2014.271|swine|Mexico|H3N2|3C.3a':0.0):0.000000006,'EPI_ISL_195988|2014.318|swine|Mexico|H3N2|3C.3a':0.000726885)0.000:0.000000006)0.996:0.006692925,(('EPI_ISL_195995|2011.8|swine|Mexico|H1N1|6B.1':0.0,'EPI_ISL_195996|2011.8|swine|Mexico|H1N1|6B.1':0.0):0.000000006,'EPI_ISL_196008|2013.074|swine|Mexico|H1N1|6B.1':0.005139833)0.931:0.003676757)0.889:0.002357972,'EPI_ISL_295531|2014.915|swine|Mexico|H1N2|nan':0.011878431)0.811:0.001375421,(((('EPI_ISL_207081|2013.219|swine|Canada|H1N1|6B.1':0.000000006,'EPI_ISL_207957|2014.466|swine|Canada|H1N1|nan':0.008120403)0.970:0.002919074,'EPI_ISL_207878|2014.348|swine|Canada|H1N1|nan':0.005130011)0.000:0.000000006,('EPI_ISL_378647|2017.932|swine|Canada|H0N0|nan':0.014521217,'EPI_ISL_207174|2013.995|swine|Canada|H1N1|6B.1':0.000481463)0.999:0.008404209)0.998:0.005130088,'EPI_ISL_387373|2016.421|wild.other|France|H3N2|nan':0.016477293)0.000:0.000000006)0.000:0.000000006,('EPI_ISL_208934|2015.907|swine|USA|H1N1|6B.1':0.016880301,(('EPI_ISL_295553|2015.392|swine|Mexico|H3N2|nan':0.009751755,('EPI_ISL_196010|2013.216|swine|Mexico|H3N1|3C.3a':0.002189646,'EPI_ISL_295555|2012.825|swine|Mexico|H3N2|3C.3a':0.001461860)0.748:0.000610150)0.996:0.007627103,(('EPI_ISL_196032|2013.537|swine|Mexico|H1N1|6B.1':0.001453993,(('EPI_ISL_196025|2013.37|swine|Mexico|H1N1|6B.1':0.0,'EPI_ISL_196012|2013.263|swine|Mexico|H1N1|6B.1':0.0,'EPI_ISL_196014|2013.271|swine|Mexico|H1N1|6B.1':0.0):0.000000006,(('EPI_ISL_196023|2013.37|swine|Mexico|H1N1|6B.1':0.001456310,'EPI_ISL_196024|2013.37|swine|Mexico|H1N1|6B.1':0.000000006)0.752:0.000725909,'EPI_ISL_196016|2013.301|swine|Mexico|H1N1|6B.1':0.000725951)0.735:0.000000006)0.000:0.000000006)0.934:0.002200329,('EPI_ISL_196002|2012.574|swine|Mexico|H1N1|6B.1':0.000727892,'EPI_ISL_196001|2012.555|swine|Mexico|H1N1|6B.1':0.000726613)0.748:0.000721898)0.989:0.005169066)0.809:0.001567811)0.728:0.000621757)0.916:0.000726556,('EPI_ISL_195127|2011.049|swine|UK|H1N2|nan':0.002951221,('EPI_ISL_195137|2013.005|swine|UK|H1N2|nan':0.011254607,('EPI_ISL_195123|2010.921|swine|UK|H1N2|nan':0.000000006,'EPI_ISL_195095|2012.888|swine|UK|H1N2|nan':0.005179103)0.759:0.000729517)0.758:0.000744889)0.937:0.002204261)0.000:0.000000006)0.000:0.000000006,('EPI_ISL_119337|2010.332|swine|USA|H1N2|nan':0.002958823,(('EPI_ISL_160791|2012.56|swine|VietNam|H3N2|3C.3a':0.000000006,(('EPI_ISL_162677|2013.926|swine|VietNam|H3N2|3C.3a':0.000000006,(('EPI_ISL_218017|2014.532|swine|VietNam|H1N1|6B.1':0.000000006,('EPI_ISL_218503|2015.932|swine|VietNam|H1N1|6B.1':0.000000006,(('EPI_ISL_218526|2015.932|swine|VietNam|H1N1|6B.1':0.0,'EPI_ISL_218554|2015.934|swine|VietNam|H1N1|6B.1':0.0,'EPI_ISL_218531|2015.932|swine|VietNam|H1N1|6B.1':0.0,'EPI_ISL_218523|2015.932|swine|VietNam|H1N1|6B.1':0.0,'EPI_ISL_218527|2015.932|swine|VietNam|H1N1|6B.1':0.0,'EPI_ISL_218528|2015.932|swine|VietNam|H1N1|6B.1':0.0,'EPI_ISL_218553|2015.934|swine|VietNam|H1N1|6B.1':0.0,'EPI_ISL_218522|2015.932|swine|VietNam|H1N1|6B.1':0.0):0.000000006,'EPI_ISL_218530|2015.932|swine|VietNam|H1N1|6B.1':0.000726684)0.952:0.001455160)0.980:0.003651991)0.921:0.001454548,'EPI_ISL_164595|2013.926|swine|VietNam|H3N2|3C.3a':0.001457128)0.000:0.000000006)0.000:0.000000006,('EPI_ISL_218246|2015.082|swine|VietNam|H3N2|3C.3a':0.0,'EPI_ISL_218258|2015.082|swine|VietNam|H3N2|3C.3a':0.0,'EPI_ISL_218236|2015.082|swine|VietNam|H3N2|3C.3a':0.0,'EPI_ISL_218240|2015.082|swine|VietNam|H3N2|3C.3a':0.0,'EPI_ISL_218245|2015.082|swine|VietNam|H3N2|3C.3a':0.0,'EPI_ISL_218253|2015.082|swine|VietNam|H3N2|3C.3a':0.0,'EPI_ISL_218256|2015.082|swine|VietNam|H3N2|3C.3a':0.0,'EPI_ISL_218263|2015.082|swine|VietNam|H3N2|3C.3a':0.0,'EPI_ISL_218261|2015.082|swine|VietNam|H3N2|3C.3a':0.0,'EPI_ISL_218251|2015.082|swine|VietNam|H3N2|3C.3a':0.0):0.002926032)0.985:0.003656015)0.893:0.001463769,('EPI_ISL_160793|2012.56|swine|VietNam|H3N2|3C.3a':0.003696623,'EPI_ISL_160788|2012.923|swine|VietNam|H3N2|3C.3a':0.002213049)0.732:0.000697997)0.924:0.002202166)0.773:0.000725368)0.000:0.000000006,((((('EPI_ISL_221976|2015.97|swine|Japan|H1N2|nan':0.002924105,('EPI_ISL_314819|2018.337|swine|Japan|H1N2|nan':0.003687993,'EPI_ISL_337285|2018.847|swine|Japan|H1N2|nan':0.002944364)0.873:0.002210216)1.000:0.012982695,('EPI_ISL_134587|2011.14|swine|Japan|H1N2|nan':0.000000006,'EPI_ISL_237798|2012.809|swine|Japan|H1N2|nan':0.005901704)0.726:0.000646611)0.985:0.004527989,'EPI_ISL_134588|2012.049|swine|Japan|H1N2|nan':0.004434921)0.842:0.001441107,'EPI_ISL_109876|2011.033|swine|USA|H3N2|3C.3a':0.004440034)0.364:0.000000006,((((((('EPI_ISL_64549|2009.597|Human|Japan|H1N1|6B.1':0.000000006,(('EPI_ISL_700751|2011.581|swine|Brazil|H1N1|nan':0.003682576,(('EPI_ISL_161839|2010.162|swine|VietNam|H1N1|6B.1':0.0,'EPI_ISL_163497|2010.162|swine|VietNam|H1N1|6B.1':0.0,'EPI_ISL_161838|2010.162|swine|VietNam|H1N1|6B.1':0.0,'EPI_ISL_161669|2010.162|swine|VietNam|H1N1|6B.1':0.0):0.000718526,'EPI_ISL_163043|2010.162|swine|VietNam|H1N1|6B.1':0.001464118)0.937:0.002233066)0.758:0.000700603,'EPI_ISL_84105|2009.649|swine|USA|H1N1|6B.1':0.000733910)0.000:0.000000006)0.000:0.000000006,(('EPI_ISL_76240|2010.003|Human|USA|H1N1|6B.1':0.001464434,'EPI_ISL_77708|2010.249|Human|USA|H1N1|nan':0.002215540)0.860:0.001457140,('EPI_ISL_181294|2013.085|swine|Japan|H3N2|nan':0.008126816,'EPI_ISL_181287|2010.666|swine|Japan|H1N1|6B.1':0.003652462)0.730:0.000749947)0.785:0.000722046)0.920:0.000718613,(('EPI_ISL_181282|2012.164|swine|Japan|H1N1|nan':0.005875152,('EPI_ISL_181288|2011.833|swine|Japan|H1N1|6B.1':0.005131365,('EPI_ISL_123377|2010.5|Human|Taiwan|H1N1|6B.1':0.001472623,((('EPI_ISL_160437|2011.948|swine|VietNam|H1N2|6B.1':0.0,'EPI_ISL_164461|2011.948|swine|VietNam|H1N2|6B.1':0.0,'EPI_ISL_164465|2011.948|swine|VietNam|H1N2|6B.1':0.0):0.000000006,('EPI_ISL_164464|2011.948|swine|VietNam|H1N2|6B.1':0.0,'EPI_ISL_164463|2011.948|swine|VietNam|H1N2|6B.1':0.0,'EPI_ISL_164462|2011.948|swine|VietNam|H1N2|6B.1':0.0):0.000726351)1.000:0.008202704,('EPI_ISL_103838|2010.849|swine|China|H3N2|nan':0.000730979,'EPI_ISL_103839|2011.455|swine|HongKong|H3N2|nan':0.001476373)0.993:0.005310889)0.335:0.000653493)0.731:0.000000008)0.000:0.000000006)0.714:0.000726842,((((('EPI_ISL_130144|2012.415|swine|USA|H1N2|nan':0.001467635,('EPI_ISL_271741|2012.831|swine|USA|H3N2|3C.3a':0.002188319,('EPI_ISL_271718|2012.008|swine|USA|H3N2|3C.3a':0.000000006,'EPI_ISL_271083|2012.831|swine|USA|H3N2|3C.3a':0.000726821)0.880:0.001455836)0.779:0.001468832)0.737:0.000000006,(('EPI_ISL_271066|2012.831|swine|USA|H3N2|3C.3a':0.000000006,('EPI_ISL_271085|2012.199|swine|USA|H3N2|3C.3a':0.000726664,('EPI_ISL_130123|2012.415|swine|USA|H1N2|nan':0.008950629,'EPI_ISL_90106|2010.877|swine|USA|H1N1|6B.1':0.000000006)0.829:0.000000006)0.000:0.000000006)0.000:0.000000006,'EPI_ISL_271058|2012.199|swine|USA|H3N2|3C.3a':0.001455473)0.887:0.000728068)0.885:0.001460304,('EPI_ISL_93362|2011.005|swine|USA|H1N1|6B.1':0.004435053,('EPI_ISL_102544|2011.797|swine|USA|H3N2|3C.3a':0.006766426,'EPI_ISL_127778|2011.707|swine|USA|H1N1|6B.1':0.002218922)0.988:0.005202141)0.750:0.000751780)0.811:0.000723700,('EPI_ISL_124335|2010.784|swine|USA|H1N1|6B.1':0.000702569,'EPI_ISL_117012|2011.225|swine|USA|H1N1|6B.1':0.002984192)0.986:0.005294634)0.000:0.000000006,('EPI_ISL_124008|2009.929|swine|USA|H1N1|6B.1':0.000000006,'EPI_ISL_89166|2010.973|swine|Canada|H3N2|3C.3a':0.001468725)0.000:0.000000006)0.000:0.000000006)0.920:0.000114987)0.920:0.000620442,(((('EPI_ISL_171044|2014.022|swine|USA|H3N1|nan':0.000737426,('EPI_ISL_171035|2013.732|swine|USA|H3N1|3C.3a':0.000726211,(('EPI_ISL_174319|2014.882|swine|USA|H3N1|nan':0.005187442,'EPI_ISL_171023|2014.038|swine|USA|H3N1|nan':0.000000006)0.968:0.002205364,'EPI_ISL_171040|2013.556|swine|USA|H3N1|3C.3a':0.000732821)0.000:0.000000006)0.770:0.000724550)1.000:0.010651300,('EPI_ISL_181286|2012.249|swine|Japan|H1N1|nan':0.000000006,'EPI_ISL_181293|2012.749|swine|Japan|H1N2|6B.1':0.001459993)0.996:0.006750398)0.065:0.000579694,'EPI_ISL_275577|2014.63|swine|Japan|H1N2|nan':0.012712519)0.764:0.000774466,('EPI_ISL_271719|2012.519|swine|USA|H0N0|3C.3a':0.001454676,(('EPI_ISL_271073|2012.199|swine|USA|H1N2|nan':0.003652327,('EPI_ISL_151003|2011.762|swine|USA|H1N2|nan':0.000793092,('EPI_ISL_133715|2012.833|swine|USA|H1N1|6B.1':0.000742570,'EPI_ISL_143152|2013.104|swine|USA|H1N1|6B.1':0.002204500)0.882:0.002154071)0.987:0.006005197)0.842:0.001485156,(((('EPI_ISL_97115|2011.315|swine|USA|H1N1|6B.1':0.002946548,(('EPI_ISL_124480|2011.079|swine|USA|H1N2|nan':0.003687005,('EPI_ISL_124438|2011.047|swine|USA|H1N2|6B.1A.5b':0.002205290,'EPI_ISL_119334|2010.879|swine|USA|H1N2|6B.1A.5b':0.001468522)0.000:0.000000006)0.862:0.000733198,('EPI_ISL_100195|2010.748|swine|USA|H1N2|6B.1A.5b':0.000734969,('EPI_ISL_97073|2011.219|swine|USA|H1N2|6B.1A.5b':0.000000006,'EPI_ISL_124406|2010.803|swine|USA|H1N2|6B.1A.5b':0.000733193)0.000:0.000000006)0.000:0.000000006)0.000:0.000000006)0.997:0.000000006,((('EPI_ISL_117559|2011.8|swine|USA|H0N0|nan':0.001468928,'EPI_ISL_124488|2011.145|swine|USA|H1N2|6B.1A.5b':0.000000006)0.950:0.001468838,('EPI_ISL_156338|2012.104|swine|USA|H1N2|nan':0.000736972,('EPI_ISL_129992|2012.172|swine|USA|H1N2|6B.1A.5b':0.000000006,(('EPI_ISL_127771|2011.605|swine|USA|H1N2|nan':0.001462835,'EPI_ISL_156557|2013.975|swine|USA|H1N1|6B.1':0.004458097)0.953:0.002975917,'EPI_ISL_136651|2013.019|swine|USA|H1N2|nan':0.002960607)0.758:0.000726905)0.725:0.000731583)0.988:0.003695593)0.000:0.000000006,(('EPI_ISL_150993|2011.529|swine|USA|H1N2|6B.1A.5b':0.000000006,('EPI_ISL_222495|2016.24|swine|USA|H3N2|3C.2':0.012040627,'EPI_ISL_116146|2012.079|swine|USA|H1N2|nan':0.000000006)0.989:0.002952712)0.928:0.002184508,'EPI_ISL_143503|2013.214|swine|USA|H3N2|3C.3a':0.006704135)0.749:0.000733333)0.870:0.000727011)0.000:0.000000006,(('EPI_ISL_127707|2012.254|swine|USA|H3N2|nan':0.000710044,(('EPI_ISL_161152|2013.496|swine|USA|H3N2|3C.3a':0.0,'EPI_ISL_161151|2013.496|swine|USA|H3N2|3C.3a':0.0):0.000000006,'EPI_ISL_168340|2013.663|swine|USA|H3N2|3C.3a':0.002931631)0.993:0.005912288)0.900:0.001481968,(('EPI_ISL_130051|2012.429|swine|USA|H1N2|nan':0.005239639,('EPI_ISL_151131|2013.153|swine|USA|H1N2|nan':0.003677751,('EPI_ISL_145706|2012.451|swine|USA|H1N2|nan':0.000964690,'EPI_ISL_144932|2013.403|swine|USA|H1N2|nan':0.003095339)0.869:0.002008414)0.725:0.000665678)0.956:0.002971880,('EPI_ISL_127781|2011.74|swine|USA|H1N1|6B.1':0.007488063,'EPI_ISL_127928|2012.145|swine|USA|H3N2|3C.3a':0.005209647)0.757:0.000714025)0.000:0.000000006)0.000:0.000000006)0.000:0.000000006,((((('EPI_ISL_97126|2011.351|swine|USA|H1N1|6B.1':0.000000006,(((('EPI_ISL_281966|2013.137|swine|USA|H0N0|3C.3a':0.014374780,('EPI_ISL_138994|2013.5|swine|USA|H1N1|6B.1':0.000733579,('EPI_ISL_133680|2012.902|swine|USA|H3N2|nan':0.000000006,'EPI_ISL_161195|2013.085|swine|USA|H1N1|6B.1':0.003426726)0.000:0.000000006)0.936:0.001698475)0.000:0.000000006,((((('EPI_ISL_180662|2014.956|swine|USA|H1N2|6B.1':0.002947583,'EPI_ISL_134277|2012.866|wild.other|USA|H1N1|6B.1':0.004432753)0.584:0.000000006,((((('EPI_ISL_151989|2013.405|swine|USA|H1N1|6B.1':0.000000006,'EPI_ISL_163875|2014.359|swine|USA|H1N2|nan':0.003690987)0.946:0.002186297,(('EPI_ISL_203137|2015.819|swine|USA|H1N1|6B.1':0.006039678,((('EPI_ISL_203144|2015.8|swine|USA|H1N1|6B.1':0.002242526,'EPI_ISL_246096|2016.872|swine|USA|H1N1|6B.1':0.005967811)0.754:0.000713651,'EPI_ISL_222094|2016.167|swine|USA|H1N1|6B.1':0.002959566)0.757:0.000740845,('EPI_ISL_208983|2015.932|swine|USA|H1N1|6B.1':0.000736341,('EPI_ISL_180682|2015.079|swine|USA|H1N1|nan':0.000734528,'EPI_ISL_253720|2016.956|swine|USA|H1N2|nan':0.005186800)0.000:0.000000006)0.946:0.002216414)0.830:0.001413012)0.999:0.009967167,('EPI_ISL_266544|2017.233|swine|USA|H3N2|nan':0.017388834,('EPI_ISL_372895|2019.488|swine|USA|H3N2|nan':0.001493434,'EPI_ISL_396127|2019.641|swine|USA|H3N2|nan':0.001455492)1.000:0.019730082)0.953:0.004757164)0.725:0.000616228)0.000:0.000000006,((((('EPI_ISL_200081|2015.611|swine|USA|H1N1|6B.1':0.002957178,(('EPI_ISL_399316|2016.15|swine|USA|H0N0|6B.1':0.0,'EPI_ISL_372887|2016.15|swine|USA|H1N1|6B.1':0.0):0.001456210,'EPI_ISL_372890|2015.921|swine|USA|H1N1|6B.1':0.000000006)0.912:0.002208941)0.999:0.008195703,(('EPI_ISL_243362|2016.683|swine|USA|H1N1|6B.1':0.000735656,'EPI_ISL_243366|2016.702|swine|USA|H1N1|nan':0.000736971)0.999:0.007436236,'EPI_ISL_173680|2014.901|swine|USA|H1N1|6B.1':0.000000006)0.990:0.004435131)0.000:0.000000006,('EPI_ISL_156555|2013.975|swine|USA|H1N1|6B.1':0.000733734,'EPI_ISL_245060|2016.795|swine|USA|H1N1|nan':0.008189326)0.000:0.000000006)0.892:0.000727016,(('EPI_ISL_149430|2013.679|Human|USA|H1N1|6B.1':0.000733591,((('EPI_ISL_167147|2013.655|swine|USA|H3N2|3C.3a':0.0,'EPI_ISL_164910|2013.655|swine|USA|H3N2|3C.3a':0.0,'EPI_ISL_164908|2013.655|swine|USA|H3N2|3C.3a':0.0,'EPI_ISL_164909|2013.655|swine|USA|H3N2|3C.3a':0.0):0.000000006,'EPI_ISL_164907|2013.655|swine|USA|H3N2|3C.3a':0.000727108)0.761:0.000766123,('EPI_ISL_166508|2013.663|swine|USA|H0N0|6B.1':0.011798408,'EPI_ISL_167146|2013.655|swine|USA|H3N2|3C.3a':0.000796507)0.174:0.001547198)0.758:0.000690255)0.056:0.000000006,('EPI_ISL_168318|2013.663|swine|USA|H1N1|6B.1':0.002198861,'EPI_ISL_161181|2013.496|swine|USA|H3N2|3C.3a':0.002916523)0.877:0.001466497)0.000:0.000000006)0.000:0.000000006,('EPI_ISL_170816|2014.811|swine|USA|H1N1|6B.1':0.000000006,('EPI_ISL_237040|2016.702|swine|USA|H1N1|6B.1':0.010546257,'EPI_ISL_198172|2015.353|swine|USA|H1N1|6B.1':0.003722726)0.745:0.001457737)0.996:0.006687597)0.937:0.002186464)0.000:0.000000006,(((('EPI_ISL_173676|2014.937|swine|USA|H1N1|6B.1':0.000000006,'EPI_ISL_225564|2016.325|swine|USA|H1N1|nan':0.007438206)0.938:0.002955947,(('EPI_ISL_191495|2015.362|swine|USA|H1N1|6B.1':0.000000006,('EPI_ISL_399368|2019.715|swine|USA|H1N1|nan':0.012897508,('EPI_ISL_253918|2016.964|swine|USA|H1N1|nan':0.000000006,('EPI_ISL_299404|2017.989|swine|USA|H1N1|6B.1':0.002208152,('EPI_ISL_295676|2017.964|swine|USA|H1N1|6B.1':0.000735225,('EPI_ISL_301923|2018.085|swine|USA|H1N1|6B.1':0.000000006,'EPI_ISL_303870|2018.104|swine|USA|H1N1|6B.1':0.000734088)0.778:0.000733593)0.898:0.001473538)0.000:0.000000006)0.000:0.000000006)0.993:0.004446323)0.974:0.003717395,((('EPI_ISL_222696|2016.281|swine|USA|H1N2|nan':0.000000006,(('EPI_ISL_4082130|2017.225|swine|USA|H1N2|nan':0.000726613,'EPI_ISL_707307|2020.667|swine|USA|H1N1|nan':0.005177942)0.000:0.000000006,('EPI_ISL_379319|2017.581|swine|USA|H1N1|6B.1':0.000726663,('EPI_ISL_301925|2018.085|swine|USA|H1N1|6B.1':0.001470674,('EPI_ISL_399655|2018.581|swine|USA|H1N2|nan':0.000000006,'EPI_ISL_4083595|2021.301|swine|USA|H1N2|nan':0.006699572)0.842:0.000726431)0.000:0.000000006)0.856:0.000726691)0.937:0.001455614)0.993:0.004395690,(('EPI_ISL_221825|2016.24|Human|USA|H1N2|6B.1':0.000000006,((('EPI_ISL_503336|2019.959|swine|USA|H1N2|nan':0.000000006,('EPI_ISL_501750|2020.358|swine|USA|H1N2|nan':0.0,'EPI_ISL_499256|2020.454|swine|USA|H1N2|nan':0.0):0.002206960)0.997:0.008318089,('EPI_ISL_503959|2019.899|swine|USA|H1N2|nan':0.009101569,('EPI_ISL_393524|2019.66|swine|USA|H1N2|nan':0.000732367,'EPI_ISL_503905|2020.117|swine|USA|H1N2|nan':0.002212636)0.960:0.004465745)0.960:0.003816246)0.736:0.000655233,(('EPI_ISL_243369|2016.705|swine|USA|H1N2|nan':0.000733568,(('EPI_ISL_280483|2017.584|swine|USA|H1N1|6B.1':0.001476511,'EPI_ISL_297177|2017.907|swine|USA|H1N1|nan':0.001467446)0.935:0.002252570,'EPI_ISL_254677|2017.005|swine|USA|H1N2|nan':0.001469126)0.000:0.000000006)0.000:0.000000006,'EPI_ISL_393502|2019.619|swine|USA|H1N1|nan':0.005184685)0.000:0.000000006)0.999:0.000000006)0.000:0.000000006,((((('EPI_ISL_299565|2018.011|swine|USA|H1N2|nan':0.001473228,'EPI_ISL_393491|2019.616|swine|USA|H1N2|nan':0.006706044)0.759:0.000734022,'EPI_ISL_379742|2018.581|swine|USA|H1N2|nan':0.004431666)0.000:0.000000006,'EPI_ISL_277243|2017.562|Human|USA|H1N2|6B.1':0.000000006)0.000:0.000000006,(('EPI_ISL_707234|2020.612|swine|USA|H1N2|nan':0.001469199,('EPI_ISL_4083557|2021.26|swine|USA|H1N2|nan':0.003001093,'EPI_ISL_4082024|2021.11|swine|USA|H3N2|nan':0.004478307)0.852:0.001443484)0.000:0.000000006,('EPI_ISL_501775|2020.385|swine|USA|H3N2|nan':0.001475129,'EPI_ISL_502811|2020.284|swine|USA|H3N2|3C.3a':0.002224817)0.764:0.000728534)0.999:0.007433556)0.922:0.002205664,'EPI_ISL_296544|2017.77|swine|USA|H1N2|nan':0.004467968)0.335:0.000716583)0.964:0.003654206)0.741:0.000748921,(((('EPI_ISL_304650|2018.101|swine|USA|H1N2|nan':0.002239961,'EPI_ISL_504149|2020.213|swine|USA|H1N1|6B.1':0.010592983)0.894:0.002191747,'EPI_ISL_272824|2017.219|swine|USA|H1N1|nan':0.014382859)0.000:0.000000006,(((((('EPI_ISL_4081666|2020.779|swine|USA|H1N2|nan':0.011311939,((('EPI_ISL_502855|2020.268|swine|USA|H1N2|nan':0.000000006,'EPI_ISL_4081947|2021.03|swine|USA|H1N2|nan':0.004440642)0.988:0.005219101,('EPI_ISL_4082030|2021.129|swine|USA|H1N1|6B.1':0.008238972,('EPI_ISL_502060|2020.402|swine|USA|H1N2|nan':0.003692237,('EPI_ISL_14770001|2021.69|swine|USA|H1N2|nan':0.003691679,'EPI_ISL_6795301|2021.685|swine|USA|H1N2|nan':0.005932945)0.000:0.000000006)0.855:0.001507088)0.910:0.002214530)0.872:0.001485934,('EPI_ISL_501749|2020.361|swine|USA|H1N2|nan':0.006712014,(('EPI_ISL_707312|2020.689|swine|USA|H1N2|nan':0.006772004,('EPI_ISL_4081692|2020.842|swine|USA|H1N2|nan':0.000743886,'EPI_ISL_4081984|2021.047|swine|USA|H1N2|nan':0.002203642)0.994:0.005274602)0.752:0.000661972,(('EPI_ISL_389838|2019.564|swine|USA|H1N2|nan':0.008194540,('EPI_ISL_387896|2018.414|swine|USA|H0N0|nan':0.0,'EPI_ISL_379741|2018.581|swine|USA|H1N2|nan':0.0):0.000000006)0.000:0.000000006,('EPI_ISL_320689|2018.578|Human|USA|H1N2|6B.1':0.000000006,(('EPI_ISL_387909|2018.414|swine|USA|H0N0|nan':0.0,'EPI_ISL_327457|2018.578|swine|USA|H1N2|nan':0.0):0.000000006,('EPI_ISL_503620|2020.09|swine|USA|H3N2|3C.3a':0.002967346,'EPI_ISL_387822|2019.249|swine|USA|H1N2|nan':0.001459795)0.947:0.002972959)0.000:0.000000006)0.851:0.000726702)0.910:0.001457059)0.763:0.000747967)0.883:0.001447213)0.760:0.000707293)0.870:0.001478860,'EPI_ISL_256564|2017.025|swine|USA|H1N1|6B.1':0.002208089)0.000:0.000000006,'EPI_ISL_296274|2017.838|swine|USA|H1N1|nan':0.006682231)0.000:0.000000006,'EPI_ISL_234672|2016.549|swine|USA|H1N1|6B.1':0.000000006)0.845:0.000727350,('EPI_ISL_264208|2017.214|swine|USA|H1N1|6B.1':0.004437645,'EPI_ISL_252788|2016.91|swine|USA|H1N1|6B.1':0.002957362)0.000:0.000000006)0.894:0.001460640,(('EPI_ISL_267075|2017.148|Human|USA|H3N2|3C.3a':0.002188574,(('EPI_ISL_295798|2017.986|swine|USA|H1N1|6B.1':0.001469934,('EPI_ISL_502066|2020.404|swine|USA|H1N2|6B.1A.5a':0.005188623,'EPI_ISL_381072|2018.595|swine|USA|H1N1|6B.1':0.000734533)0.758:0.000742666)0.872:0.002949253,('EPI_ISL_285413|2017.66|swine|USA|H1N1|nan':0.003695042,('EPI_ISL_303861|2018.121|swine|USA|H1N1|nan':0.005949334,('EPI_ISL_387955|2018.581|swine|USA|H1N1|6B.1':0.001462492,((('EPI_ISL_707318|2020.686|swine|USA|H1N1|6B.1':0.002211077,'EPI_ISL_697659|2020.724|swine|USA|H1N1|6B.1':0.002976430)0.964:0.003636356,'EPI_ISL_502892|2020.32|swine|USA|H1N1|nan':0.008292224)0.350:0.000744469,('EPI_ISL_503476|2020.057|swine|USA|H1N1|6B.1':0.002962353,('EPI_ISL_396967|2019.726|swine|USA|H1N1|6B.1':0.000000006,'EPI_ISL_502898|2020.328|swine|USA|H1N1|6B.1':0.003697709)0.902:0.001487885)0.769:0.001388028)0.598:0.000070426)0.880:0.001458608)0.734:0.000741565)0.875:0.001457361)0.831:0.000000006)0.919:0.000727447,((((('EPI_ISL_282403|2017.619|swine|USA|H1N1|6B.1':0.002959287,'EPI_ISL_266543|2017.225|swine|USA|H1N1|6B.1':0.000000006)0.980:0.002952170,(((((('EPI_ISL_379289|2017.414|swine|USA|H0N0|6B.1':0.0,'EPI_ISL_373552|2017.414|swine|USA|H0N0|6B.1':0.0,'EPI_ISL_379344|2017.414|swine|USA|H0N0|nan':0.0,'EPI_ISL_373556|2017.414|swine|USA|H1N1|6B.1':0.0,'EPI_ISL_373722|2017.414|swine|USA|H1N2|6B.1':0.0):0.000000006,('EPI_ISL_328739|2017.496|swine|USA|H3N1|3C.2':0.000728076,('EPI_ISL_328756|2017.496|swine|USA|H3N1|3C.2':0.0,'EPI_ISL_328759|2017.496|swine|USA|H3N1|3C.2':0.0,'EPI_ISL_328740|2017.496|swine|USA|H3N1|3C.2':0.0,'EPI_ISL_328757|2017.496|swine|USA|H3N1|3C.2':0.0,'EPI_ISL_328760|2017.496|swine|USA|H3N1|3C.2':0.0):0.000000006)0.919:0.000727484)0.000:0.000000006,('EPI_ISL_387920|2018.329|swine|USA|H0N0|6B.1':0.001460278,'EPI_ISL_373637|2017.833|swine|USA|H1N1|6B.1':0.001463912)0.896:0.001459438)0.765:0.000746535,('EPI_ISL_503956|2019.844|swine|USA|H1N2|nan':0.002234500,('EPI_ISL_697520|2020.724|swine|USA|H1N1|6B.1':0.000739769,'EPI_ISL_4081929|2021.019|swine|USA|H1N1|6B.1':0.002957333)0.941:0.003707773)0.999:0.009849151)0.746:0.000704979,(('EPI_ISL_302021|2018.082|swine|USA|H1N1|nan':0.000000006,'EPI_ISL_504150|2020.227|swine|USA|H1N2|6B.1A.1':0.010471230)0.670:0.001450046,('EPI_ISL_503944|2019.868|swine|USA|H1N1|6B.1':0.002951908,('EPI_ISL_6816037|2021.721|swine|USA|H1N1|6B.1':0.008968785,('EPI_ISL_4081598|2020.822|swine|USA|H1N1|6B.1':0.005959091,'EPI_ISL_6781468|2021.611|swine|USA|H1N1|nan':0.002211181)0.508:0.000739623)0.000:0.000000006)0.990:0.005235772)0.950:0.003006713)0.933:0.002200339,'EPI_ISL_234242|2016.374|swine|USA|H1N1|6B.1':0.000000006)0.000:0.000000006)0.774:0.000717295,'EPI_ISL_296424|2017.797|swine|USA|H1N1|6B.1':0.004453398)0.857:0.001475415,'EPI_ISL_243807|2016.661|swine|USA|H1N1|6B.1':0.002248761)0.880:0.001455004,((((('EPI_ISL_208931|2015.932|swine|USA|H1N1|6B.1':0.000000006,('EPI_ISL_246088|2016.877|swine|USA|H1N1|6B.1':0.001477448,'EPI_ISL_260815|2017.156|swine|USA|H1N1|nan':0.002218102)0.767:0.000731004)0.911:0.000733985,(('EPI_ISL_311324|2018.26|swine|USA|H1N1|6B.1':0.002957630,(('EPI_ISL_372902|2019.463|swine|USA|H1N1|6B.1':0.005929928,(('EPI_ISL_399373|2019.718|swine|USA|H1N1|nan':0.002225261,('EPI_ISL_697650|2020.751|swine|USA|H1N1|6B.1A.5a.1':0.002206350,(((('EPI_ISL_4082033|2021.123|swine|USA|H1N1|6B.1':0.000705155,('EPI_ISL_14769994|2021.921|swine|USA|H3N2|3C.2':0.002945871,'EPI_ISL_14769970|2021.923|swine|USA|H1N2|6B.1':0.000000006)0.958:0.002984637)0.980:0.004473505,'EPI_ISL_707227|2020.59|swine|USA|H1N1|6B.1':0.002207745)0.000:0.000000006,('EPI_ISL_697536|2020.713|swine|USA|H1N1|6B.1':0.0,'EPI_ISL_4081950|2021.027|swine|USA|H1N1|6B.1':0.0):0.002258961)0.000:0.000000006,('EPI_ISL_499248|2020.462|swine|USA|H3N2|3C.3a':0.000000006,'EPI_ISL_6785518|2021.666|swine|USA|H3N2|3C.2':0.005932302)0.000:0.000000006)0.000:0.000000006)0.990:0.005204031)0.751:0.000725973,('EPI_ISL_381682|2019.518|swine|USA|H1N1|6B.1':0.002210745,'EPI_ISL_501671|2020.331|swine|USA|H1N1|nan':0.002947336)0.000:0.000000006)0.915:0.001469191)0.000:0.000000006,'EPI_ISL_502857|2020.29|swine|USA|H1N1|nan':0.008962778)0.935:0.002207694)0.881:0.001503340,('EPI_ISL_264215|2017.216|swine|USA|H1N1|6B.1':0.000000006,'EPI_ISL_393545|2019.655|swine|USA|H1N1|nan':0.005932265)0.764:0.000720026)0.980:0.003709585)0.000:0.000000006,('EPI_ISL_252794|2016.915|swine|USA|H1N1|6B.1':0.001470103,('EPI_ISL_245059|2016.803|swine|USA|H1N1|6B.1':0.001470192,('EPI_ISL_4082019|2021.085|swine|USA|H1N2|nan':0.000733177,('EPI_ISL_4081880|2020.94|swine|USA|H1N2|nan':0.000733516,('EPI_ISL_4083593|2021.299|swine|USA|H3N2|3C.3a':0.000732705,'EPI_ISL_4083573|2021.296|swine|USA|H1N2|nan':0.000736039)0.960:0.002210269)0.000:0.000000006)1.000:0.015243268)0.000:0.000000006)0.835:0.000734013)0.000:0.000000006,(('EPI_ISL_254678|2017.008|swine|USA|H1N1|6B.1':0.005196179,'EPI_ISL_297075|2017.836|swine|USA|H1N1|6B.1':0.003695215)0.757:0.000738972,('EPI_ISL_252802|2016.918|swine|USA|H1N1|6B.1':0.0,'EPI_ISL_252718|2016.437|swine|USA|H1N1|6B.1':0.0):0.000000006)0.827:0.000734539)0.000:0.000000006,('EPI_ISL_245043|2016.76|swine|USA|H1N1|nan':0.002212289,'EPI_ISL_245327|2016.822|swine|USA|H3N1|nan':0.002208015)0.000:0.000000006)0.999:0.000000006)0.000:0.000000006)0.789:0.000725476)0.882:0.001462144)0.857:0.000727865,(((('EPI_ISL_243759|2015.556|swine|USA|H1N1|6B.1':0.002957307,'EPI_ISL_234953|2016.495|swine|USA|H1N2|nan':0.002953533)0.753:0.000734432,'EPI_ISL_195380|2015.455|swine|USA|H1N1|6B.1':0.002207559)0.000:0.000000006,'EPI_ISL_173750|2014.934|swine|USA|H1N2|nan':0.000733750)0.859:0.000733731,('EPI_ISL_216913|2016.085|swine|USA|H1N1|nan':0.002214788,('EPI_ISL_202952|2015.808|Human|USA|H1N1|6B.1':0.002966256,'EPI_ISL_208942|2015.882|swine|USA|H1N1|nan':0.002968517)0.770:0.000723332)0.756:0.000734955)0.593:0.000000006)0.000:0.000000006)0.761:0.000729887)0.752:0.000732043)0.515:0.000741561,'EPI_ISL_707221|2020.626|swine|USA|H3N2|nan':0.026573614)0.786:0.000719043,'EPI_ISL_132382|2012.749|swine|USA|H1N2|nan':0.002947019)0.000:0.000000006)0.000:0.000000006,(((('EPI_ISL_278795|2011.184|swine|Canada|H3N2|3C.3a':0.0,'EPI_ISL_167220|2014.499|swine|USA|H3N2|3C.3a':0.0):0.003686474,'EPI_ISL_159598|2013.748|Human|USA|H3N2|3C.3a':0.000000006)0.930:0.001469151,'EPI_ISL_237036|2016.667|swine|USA|H1N1|6B.1':0.009698390)0.000:0.000000006,('EPI_ISL_161142|2013.496|swine|USA|H1N1|6B.1':0.005834759,('EPI_ISL_201851|2015.721|swine|USA|H1N1|nan':0.003691542,('EPI_ISL_256255|2015.863|swine|USA|H1N1|6B.1':0.000738179,'EPI_ISL_222091|2016.172|swine|USA|H1N1|6B.1':0.000732150)0.995:0.007523682)0.919:0.002991290)0.856:0.001569272)0.916:0.001454955)0.852:0.000727074)0.000:0.000000006,('EPI_ISL_133006|2012.831|swine|USA|H3N2|3C.3a':0.001469193,('EPI_ISL_211811|2015.959|swine|USA|H1N1|6B.1':0.009219129,'EPI_ISL_234526|2016.574|swine|USA|H1N2|nan':0.012220562)0.947:0.005162590)0.733:0.000000006)0.000:0.000000006,('EPI_ISL_167433|2014.696|swine|USA|H1N1|6B.1':0.003719336,'EPI_ISL_162471|2014.153|swine|USA|H1N1|6B.1':0.003735808)0.942:0.002968008)0.905:0.001455715,('EPI_ISL_155700|2013.866|swine|USA|H1N1|6B.1':0.005197259,('EPI_ISL_271732|2012.156|swine|USA|H0N0|6B.1':0.005947264,'EPI_ISL_151992|2013.405|swine|USA|H1N1|6B.1':0.005943790)0.743:0.000669447)0.768:0.000728012)0.000:0.000000006)0.000:0.000000006,((('EPI_ISL_271078|2012.519|swine|USA|H1N1|6B.1':0.001471420,'EPI_ISL_271727|2012.907|swine|USA|H1N1|6B.1':0.004400024)0.877:0.001450735,'EPI_ISL_271650|2011.89|swine|USA|H1N1|6B.1':0.000000006)0.952:0.001459407,('EPI_ISL_281975|2013.118|swine|USA|H0N0|3C.3a':0.0,'EPI_ISL_281929|2013.025|swine|USA|H0N0|6B.1':0.0,'EPI_ISL_281931|2013.044|swine|USA|H1N1|6B.1':0.0):0.000000006)0.873:0.000726814)0.751:0.000732415,(((('EPI_ISL_170846|2014.57|swine|USA|H3N2|3C.3a':0.000000006,((('EPI_ISL_297193|2017.877|swine|USA|H1N2|nan':0.0,'EPI_ISL_299531|2018.019|swine|USA|H1N1|nan':0.0):0.000000006,'EPI_ISL_6795220|2021.663|swine|USA|H1N2|nan':0.011236157)1.000:0.016705588,'EPI_ISL_388921|2017.866|swine|USA|H1N1|nan':0.008222871)0.000:0.000000006)0.781:0.000733435,('EPI_ISL_203201|2015.762|swine|USA|H3N2|3C.3a':0.007459476,('EPI_ISL_206672|2015.666|swine|USA|H3N2|3C.3a':0.003700242,'EPI_ISL_219945|2016.123|swine|USA|H3N2|3C.3a':0.002206605)0.748:0.000750413)0.771:0.000724870)0.791:0.000736616,((('EPI_ISL_212200|2016.014|swine|USA|H1N2|nan':0.005870485,'EPI_ISL_174444|2014.455|swine|USA|H3N2|3C.3a':0.000000006)0.938:0.001455826,((((('EPI_ISL_203112|2015.786|swine|USA|H1N2|nan':0.000000006,('EPI_ISL_258614|2017.079|swine|USA|H1N2|nan':0.001505692,('EPI_ISL_282913|2017.625|swine|USA|H1N2|nan':0.001993800,('EPI_ISL_296670|2017.775|swine|USA|H1N2|nan':0.004964236,'EPI_ISL_299534|2018.005|swine|USA|H1N2|nan':0.004004160)0.944:0.003731008)0.752:0.000961414)0.761:0.000729074)0.000:0.000000006,('EPI_ISL_262591|2017.195|swine|USA|H3N2|3C.3a':0.002959058,('EPI_ISL_252706|2016.893|swine|USA|H1N2|nan':0.001474469,(('EPI_ISL_299535|2018.022|swine|USA|H1N2|nan':0.000000006,(('EPI_ISL_502840|2020.309|swine|USA|H3N2|3C.2':0.0,'EPI_ISL_502896|2020.303|swine|USA|H3N2|3C.2':0.0):0.005247222,'EPI_ISL_499222|2020.443|swine|USA|H1N2|nan':0.005986850)0.991:0.006779905)0.967:0.002948927,'EPI_ISL_296391|2017.816|swine|USA|H3N2|3C.2':0.004441036)0.000:0.000000006)0.876:0.001473904)0.883:0.001480208)0.000:0.000000006,(('EPI_ISL_295675|2017.962|swine|USA|H1N2|nan':0.007440547,(('EPI_ISL_296675|2017.77|swine|USA|H1N1|6B.1':0.002225711,'EPI_ISL_281310|2017.603|swine|USA|H1N2|nan':0.001462240)0.970:0.003730082,('EPI_ISL_388061|2019.485|swine|USA|H1N1|6B.1':0.008191317,'EPI_ISL_243785|2016.754|swine|USA|H1N2|nan':0.000000006)0.861:0.000735862)0.283:0.000000006)0.892:0.001488128,'EPI_ISL_262586|2017.178|swine|USA|H1N2|nan':0.002214192)0.893:0.001466017)0.987:0.004465723,'EPI_ISL_235742|2016.142|swine|USA|H3N2|3C.3a':0.005979383)0.731:0.000713015,('EPI_ISL_162472|2014.178|swine|USA|H3N2|nan':0.000000006,('EPI_ISL_173677|2014.899|swine|USA|H1N1|6B.1':0.002946914,(('EPI_ISL_168507|2014.786|swine|USA|H3N2|3C.3a':0.0,'EPI_ISL_14769979|2018.5|swine|USA|H3N2|3C.3a':0.0):0.000733592,'EPI_ISL_174307|2014.918|swine|USA|H3N2|3C.3a':0.002207568)0.000:0.000000006)0.000:0.000000006)0.000:0.000000006)0.989:0.000000006)0.000:0.000000006,((((('EPI_ISL_234577|2016.593|swine|USA|H1N2|nan':0.000000006,'EPI_ISL_697649|2020.749|swine|USA|H3N2|3C.3a':0.015117165)0.874:0.001480845,'EPI_ISL_281303|2017.605|swine|USA|H1N2|nan':0.004456583)0.770:0.000726067,'EPI_ISL_14769978|2018.5|swine|USA|H1N2|nan':0.014312373)0.000:0.000000006,(((((('EPI_ISL_504128|2020.23|swine|USA|H1N1|6B.1':0.003689818,('EPI_ISL_503955|2019.901|swine|USA|H1N1|6B.1':0.000733813,('EPI_ISL_6795218|2021.649|swine|USA|H1N1|nan':0.002980704,('EPI_ISL_4081943|2021.019|swine|USA|H1N1|6B.1':0.000737006,'EPI_ISL_4089891|2021.515|swine|USA|H1N1|nan':0.000735056)0.747:0.000710103)0.925:0.002240397)0.000:0.000000006)0.944:0.002209576,('EPI_ISL_399367|2019.726|swine|USA|H1N1|6B.1':0.000000006,'EPI_ISL_504122|2019.923|swine|USA|H1N1|6B.1':0.001470765)0.856:0.000733388)0.000:0.000000006,'EPI_ISL_1367162|2020.896|Human|USA|H1N1|6B.1':0.004393098)0.977:0.003729279,('EPI_ISL_393542|2019.655|swine|USA|H1N1|6B.1':0.000000006,'EPI_ISL_503728|2020.112|swine|USA|H1N1|6B.1':0.002951077)0.997:0.005266254)0.749:0.000676402,('EPI_ISL_502048|2020.016|swine|USA|H1N1|nan':0.002964239,'EPI_ISL_707229|2020.617|swine|USA|H1N2|nan':0.003715971)0.974:0.004507465)0.783:0.000728164,('EPI_ISL_260813|2017.104|swine|USA|H1N1|nan':0.002947253,'EPI_ISL_246023|2016.852|swine|USA|H1N1|nan':0.006684789)0.000:0.000000006)0.831:0.000727944)0.000:0.000000006,'EPI_ISL_245590|2016.839|swine|USA|H1N2|nan':0.006700282)0.910:0.001456075)0.809:0.000727009)0.781:0.000739120,((((('EPI_ISL_504113|2019.921|swine|USA|H3N2|3C.2':0.000660575,('EPI_ISL_503591|2020.074|swine|USA|H3N2|3C.2':0.000733276,'EPI_ISL_501675|2020.344|swine|USA|H3N2|3C.2':0.000000006)0.781:0.000807692)0.695:0.000748283,(('EPI_ISL_4083601|2021.301|swine|USA|H3N2|nan':0.002951062,'EPI_ISL_4082288|2021.203|swine|USA|H3N2|nan':0.002961219)0.967:0.003811809,('EPI_ISL_504044|2020.175|swine|USA|H3N2|3C.2':0.000000006,'EPI_ISL_707273|2020.65|swine|USA|H3N2|nan':0.002947310)0.744:0.000663453)0.731:0.000720451)0.998:0.007599880,('EPI_ISL_368779|2019.389|swine|USA|H1N2|6B.1':0.000732321,'EPI_ISL_503965|2019.863|swine|USA|H1N2|nan':0.002959448)0.896:0.002204888)0.969:0.004977328,('EPI_ISL_297173|2017.89|swine|USA|H3N2|nan':0.007135674,('EPI_ISL_499203|2020.423|swine|USA|H3N2|3C.2':0.005786988,(('EPI_ISL_4081702|2020.844|swine|USA|H3N2|nan':0.000740014,'EPI_ISL_4083577|2021.296|swine|USA|H3N2|nan':0.001472722)0.888:0.001961301,('EPI_ISL_6816045|2021.707|swine|USA|H3N2|3C.2':0.002210398,('EPI_ISL_4081693|2020.822|swine|USA|H3N2|3C.2':0.000734521,'EPI_ISL_4081954|2021.036|swine|USA|H3N2|3C.2':0.000000006)0.000:0.000000006)0.859:0.001738349)0.950:0.004506919)0.953:0.004357563)0.477:0.001479649)0.994:0.007061745,((('EPI_ISL_245785|2014.589|swine|USA|H0N0|3C.3a':0.001470046,'EPI_ISL_245076|2016.798|swine|USA|H3N2|nan':0.010508491)0.000:0.000000006,'EPI_ISL_174302|2014.918|swine|USA|H3N2|3C.3a':0.002208892)0.000:0.000000006,('EPI_ISL_243771|2014.542|swine|USA|H0N0|6B.1':0.0,'EPI_ISL_166532|2014.562|swine|USA|H3N2|3C.3a':0.0,'EPI_ISL_243765|2014.589|swine|USA|H3N2|3C.3a':0.0,'EPI_ISL_245778|2014.597|swine|USA|H3N2|3C.3a':0.0,'EPI_ISL_243756|2014.589|swine|USA|H3N2|3C.3a':0.0,'EPI_ISL_243758|2014.597|swine|USA|H3N2|3C.3a':0.0,'EPI_ISL_245803|2014.542|swine|USA|H3N2|3C.3a':0.0,'EPI_ISL_243755|2014.542|swine|USA|H1N2|6B.1':0.0):0.000000006)0.000:0.000000006)0.993:0.005194304)0.776:0.000716401)0.988:0.004404600)0.821:0.000726821,('EPI_ISL_131142|2012.683|swine|USA|H1N2|nan':0.010473625,('EPI_ISL_98870|2011.43|swine|USA|H1N2|nan':0.000733479,('EPI_ISL_127701|2012.164|swine|USA|H1N1|6B.1':0.000729486,'EPI_ISL_129970|2012.675|swine|USA|H1N1|nan':0.000740722)0.954:0.002213547)0.000:0.000000006)0.000:0.000000006)0.794:0.000727656,(('EPI_ISL_127888|2012.027|swine|USA|H1N1|6B.1':0.000000006,'EPI_ISL_134287|2012.915|swine|USA|H1N2|nan':0.004441777)0.967:0.002962316,((('EPI_ISL_206452|2015.86|swine|USA|H1N2|nan':0.002223179,('EPI_ISL_167148|2013.655|swine|USA|H0N0|nan':0.000731990,'EPI_ISL_161188|2013.748|swine|USA|H1N2|nan':0.000724266)0.910:0.002194324)0.991:0.006726361,'EPI_ISL_130130|2012.415|swine|USA|H3N2|3C.3a':0.002980078)0.862:0.001443269,('EPI_ISL_127814|2011.855|swine|USA|H3N2|nan':0.001470242,(('EPI_ISL_116279|2011.589|swine|USA|H3N2|3C.3a':0.0,'EPI_ISL_124435|2011.589|swine|USA|H3N2|3C.3a':0.0):0.000000006,(('EPI_ISL_124296|2011.775|swine|USA|H3N2|3C.3a':0.002966758,(('EPI_ISL_130027|2012.301|swine|USA|H3N2|3C.3a':0.0,'EPI_ISL_130171|2012.336|swine|USA|H3N2|3C.3a':0.0):0.000000006,'EPI_ISL_130038|2012.301|swine|USA|H3N2|3C.3a':0.001469598)0.987:0.005104580)0.746:0.000826033,'EPI_ISL_116236|2011.773|swine|USA|H3N2|3C.3a':0.000733696)0.000:0.000000006)0.000:0.000000006)0.000:0.000000006)0.895:0.001461560)0.749:0.000726321)0.875:0.001460828,'EPI_ISL_127750|2011.455|swine|USA|H1N2|nan':0.002217107)0.893:0.001460608,'EPI_ISL_119599|2010.718|swine|USA|H1N2|6B.1A.5b':0.000733393)0.000:0.000000006)0.000:0.000000006)0.975:0.003681426)0.738:0.000728627)0.000:0.000000006)0.000:0.000000006,((('EPI_ISL_116935|2011.5|swine|USA|H1N1|6B.1':0.0,'EPI_ISL_124500|2011.915|swine|USA|H1N1|nan':0.0):0.003695073,'EPI_ISL_275575|2013.847|swine|Japan|H1N1|nan':0.009639956)0.000:0.000000006,'EPI_ISL_275572|2013.814|swine|Japan|H1N2|6B.1':0.011147265)0.800:0.000719119)0.000:0.000000006,('EPI_ISL_117006|2011.145|swine|USA|H1N1|nan':0.001470312,'EPI_ISL_181290|2012.833|swine|Japan|H1N1|nan':0.011903558)0.000:0.000000006)0.000:0.000000006,'EPI_ISL_275569|2014.381|swine|Japan|H1N2|nan':0.013453164)0.838:0.000727284)0.000:0.000000006)0.443:0.000000006,('EPI_ISL_191719|2012.874|swine|Canada|H1N1|nan':0.016755720,'EPI_ISL_132402|2009.912|Human|Mexico|H1N1|6B.1':0.000745331)0.769:0.000711915)0.000:0.000000006,(((('EPI_ISL_142837|2012.033|swine|Japan|H1N2|6B.1':0.000000006,((('EPI_ISL_334239|2018.655|swine|Japan|H1N2|nan':0.000000006,'EPI_ISL_365290|2019.373|swine|Japan|H1N2|nan':0.002953263)0.919:0.002772826,('EPI_ISL_273512|2017.367|swine|Japan|H1N2|nan':0.000728337,'EPI_ISL_273509|2017.367|swine|Japan|H1N2|nan':0.000000006)0.848:0.001628269)0.997:0.013982813,'EPI_ISL_353280|2019.137|swine|Japan|H1N2|nan':0.012005562)0.976:0.009522468)0.997:0.010254974,(('EPI_ISL_696558|2017.414|swine|Thailand|H3N2|3C.3a':0.0,'EPI_ISL_166497|2014.052|swine|Thailand|H3N2|3C.3a':0.0):0.003726389,((('EPI_ISL_696552|2017.414|swine|Thailand|H3N2|3C.3a':0.0,'EPI_ISL_696554|2017.414|swine|Thailand|H3N2|3C.3a':0.0):0.000729900,('EPI_ISL_696537|2017.833|swine|Thailand|H3N2|3C.3a':0.000000006,'EPI_ISL_696536|2017.833|swine|Thailand|H3N2|nan':0.000734253)0.509:0.001484741)0.995:0.008316549,(('EPI_ISL_696557|2017.414|swine|Thailand|H1N1|6B.1':0.0,'EPI_ISL_696556|2017.414|swine|Thailand|H1N1|6B.1':0.0,'EPI_ISL_696555|2017.414|swine|Thailand|H1N1|6B.1':0.0):0.000000006,(('EPI_ISL_696545|2018.748|swine|Thailand|H1N1|6B.1':0.0,'EPI_ISL_696546|2018.833|swine|Thailand|H1N1|6B.1':0.0):0.000735111,(('EPI_ISL_696542|2018.581|swine|Thailand|H1N1|6B.1':0.0,'EPI_ISL_696540|2018.414|swine|Thailand|H1N1|6B.1':0.0,'EPI_ISL_696539|2018.414|swine|Thailand|H1N1|6B.1':0.0,'EPI_ISL_696543|2018.666|swine|Thailand|H1N1|6B.1':0.0,'EPI_ISL_696535|2018.247|swine|Thailand|H1N1|6B.1':0.0,'EPI_ISL_696538|2018.247|swine|Thailand|H1N1|6B.1':0.0):0.000000006,'EPI_ISL_696541|2018.496|swine|Thailand|H1N1|6B.1':0.000735057)0.000:0.000000006)0.973:0.003697195)0.986:0.006056478)0.906:0.002960099)1.000:0.010867363)0.886:0.002195741,'EPI_ISL_207977|2014.923|swine|Canada|H1N1|nan':0.015035832)0.711:0.000682435,(('EPI_ISL_129815|2011.395|swine|Hungary|H1N1|6B.1':0.007432165,('EPI_ISL_195103|2011.4|swine|Netherlands|H1N2|6B.1':0.001469527,'EPI_ISL_93363|2011.047|swine|USA|H1N1|6B.1':0.007448109)0.614:0.000736021)0.722:0.000000006,'EPI_ISL_88842|2009.896|swine|USA|H3N2|3C.3a':0.000000006)0.995:0.000000006)0.000:0.000000006)0.494:0.000000006,('EPI_ISL_124351|2010.91|swine|USA|H1N1|6B.1':0.001473947,('EPI_ISL_278805|2015.115|swine|Canada|H3N2|3C.3a':0.000732677,(('EPI_ISL_130016|2012.336|swine|USA|H3N2|3C.3a':0.002206520,(('EPI_ISL_157196|2014.5|swine|USA|H1N2|nan':0.000000006,'EPI_ISL_245035|2016.76|swine|USA|H1N2|nan':0.007428413)1.000:0.008974047,('EPI_ISL_154593|2013.847|swine|USA|H3N2|3C.3a':0.000665948,(('EPI_ISL_206674|2015.518|swine|USA|H0N0|3C.3a':0.002945008,'EPI_ISL_211812|2015.992|swine|USA|H3N2|3C.3a':0.000731313)0.712:0.000736897,('EPI_ISL_181115|2015.058|swine|USA|H3N2|3C.3a':0.003685834,('EPI_ISL_180672|2015.033|swine|USA|H3N2|3C.2':0.000733410,'EPI_ISL_205081|2015.847|swine|USA|H3N2|3C.2':0.001471535)0.907:0.001470722)0.000:0.000000006)0.980:0.003764291)0.998:0.008282334)0.000:0.000000006)0.000:0.000000006,'EPI_ISL_130040|2012.26|swine|USA|H3N2|nan':0.001468731)0.975:0.002953286)0.885:0.001481409)0.916:0.002208519)0.000:0.000000006)0.000:0.000000006)0.856:0.000731040)0.000:0.000000006)0.593:0.000000006)0.000:0.000000006,(('EPI_ISL_151160|2011.852|swine|Canada|H3N2|nan':0.009614327,'EPI_ISL_81730|2009.748|swine|Argentina|H1N1|nan':0.000726649)0.000:0.000000006,(((((('EPI_ISL_71864|2009.893|Human|USA|H1N1|6B.1':0.000726824,('EPI_ISL_697682|2009.915|Human|Lithuania|H1N1|6B.1':0.001469236,'EPI_ISL_73408|2010.189|Human|USA|H1N1|6B.1':0.005925296)0.000:0.000000006)0.919:0.000728616,(('EPI_ISL_137749|2010.718|swine|USA|H3N2|3C.3a':0.0,'EPI_ISL_137748|2010.718|swine|USA|H3N2|3C.3a':0.0):0.003689666,'EPI_ISL_190017|2010.208|swine|USA|H1N1|6B.1':0.000000006)0.991:0.000000006)0.000:0.000000006,('EPI_ISL_505263|2012.948|swine|Germany|H1N2|nan':0.002108334,'EPI_ISL_505326|2014.877|swine|Germany|H1N2|nan':0.007521207)0.994:0.007507107)0.951:0.002187198,(('EPI_ISL_295544|2014.395|swine|Mexico|H1N1|nan':0.004563581,('EPI_ISL_295547|2014.43|swine|Mexico|H1N1|6B.1':0.000714391,('EPI_ISL_295536|2014.762|swine|Mexico|H1N1|6B.1':0.000727089,'EPI_ISL_295532|2014.795|swine|Mexico|H1N1|6B.1':0.000000006)0.879:0.001471707)0.955:0.004337406)1.000:0.011396918,('EPI_ISL_151162|2010.918|swine|Mexico|H1N1|6B.1':0.0,'EPI_ISL_195992|2010.915|swine|Mexico|H1N1|6B.1':0.0):0.003601709)0.746:0.000790201)0.000:0.000000006,('EPI_ISL_195134|2011.392|swine|Denmark|H1N1|nan':0.003764614,('EPI_ISL_381069|2015.077|swine|France|H1N1|nan':0.012106810,('EPI_ISL_381047|2016.077|swine|France|H1N1|nan':0.002921235,'EPI_ISL_381067|2016.126|swine|France|H1N1|nan':0.002946102)0.927:0.003711244)0.993:0.008320545)0.858:0.001403025)0.000:0.000000006,('EPI_ISL_167100|2010.532|swine|Brazil|H1N1|6B.1':0.001455425,('EPI_ISL_154591|2011.562|wild.other|Brazil|H1N2|nan':0.000000006,'EPI_ISL_98555|2010.088|swine|Brazil|H1N1|6B.1':0.001455312)0.716:0.000000006)0.845:0.000726635)0.000:0.000000006)0.000:0.000000006)0.000:0.000000006)0.507:0.000000006,(('EPI_ISL_191079|2011.858|swine|Brazil|H3N2|nan':0.005944147,'EPI_ISL_194989|2012.109|swine|Brazil|H1N1|6B.1':0.005928610)0.432:0.001439649,('EPI_ISL_100252|2011.266|swine|USA|H3N2|3C.3a':0.001469626,'EPI_ISL_100250|2011.208|swine|USA|H3N2|nan':0.000738831)0.973:0.002951055)0.808:0.000000006)0.000:0.000000006)0.525:0.000000006,((((('EPI_ISL_12957976|2013.827|swine|China|H1N1|nan':0.0,'EPI_ISL_505437|2015.962|swine|China|H1N2|nan':0.0):0.000000006,('EPI_ISL_171205|2012.872|swine|China|H1N2|nan':0.000000006,'EPI_ISL_505443|2016.902|swine|China|H1N2|nan':0.000000006)0.835:0.000798089)0.993:0.007373303,'EPI_ISL_181292|2012.582|swine|Japan|H1N2|6B.1':0.007486320)0.505:0.000668680,(('EPI_ISL_4081286|2015.5|swine|Denmark|H1N1|nan':0.0,'EPI_ISL_4081263|2015.5|swine|Denmark|H1N2|nan':0.0):0.015934389,('EPI_ISL_195051|2012.5|swine|Denmark|H1N2|nan':0.009383608,'EPI_ISL_274853|2014.888|swine|Japan|H1N2|nan':0.014015353)0.490:0.001131868)0.799:0.001413330)0.783:0.000763902,(('EPI_ISL_195139|2013.345|swine|UK|H1N2|nan':0.010146774,'EPI_ISL_576565|2017.748|swine|Japan|H1N2|nan':0.021370620)0.447:0.002625205,((((('EPI_ISL_700769|2014.833|swine|Brazil|H1N2|nan':0.001174453,'EPI_ISL_4081230|2015.833|swine|Brazil|H1N2|nan':0.005440759)0.999:0.016878120,'EPI_ISL_14223957|2020.915|swine|HongKong|H1N2|nan':0.027317378)0.794:0.002339686,'EPI_ISL_195165|2012.238|swine|UK|H1N1|6B.1':0.007430794)0.617:0.000000006,'EPI_ISL_194991|2011.279|swine|Brazil|H1N1|6B.1':0.004395318)0.315:0.000000006,('EPI_ISL_151089|2012.049|swine|Germany|H1N2|6B.1':0.004574067,'EPI_ISL_331320|2014.69|Human|Brazil|H1N1|6B.1':0.019935783)0.338:0.002050480)0.922:0.000725569)0.740:0.000000006)0.752:0.000000006)0.000:0.000000006)0.561:0.000000006)0.000:0.000000006,((((('EPI_ISL_499149|2018.216|swine|Spain|H1N2|nan':0.004564076,'EPI_ISL_6781341|2019.978|swine|Spain|H1N1|nan':0.002956106)0.786:0.001336623,(('EPI_ISL_4083718|2019.734|swine|Italy|H1N2|nan':0.000000006,'EPI_ISL_14749630|2019.789|swine|Italy|H1N2|nan':0.000000006)0.987:0.004418443,('EPI_ISL_14755037|2017.542|swine|Italy|H1N2|nan':0.000734387,'EPI_ISL_14751238|2018.885|swine|Italy|H1N2|nan':0.003701462)0.772:0.000733313)0.761:0.000836744)1.000:0.027544232,('EPI_ISL_14766754|2020.883|swine|Italy|H1N1|nan':0.024896140,('EPI_ISL_14751196|2018.66|swine|Italy|H1N2|nan':0.000638612,'EPI_ISL_14749690|2019.06|swine|Italy|H1N2|nan':0.001571337)0.997:0.013554416)0.875:0.009003730)0.879:0.003636323,((((('EPI_ISL_328824|2014.553|swine|Chile|H1N2|nan':0.000000006,(('EPI_ISL_328834|2014.553|swine|Chile|H1N2|nan':0.0,'EPI_ISL_328826|2014.553|swine|Chile|H1N2|nan':0.0):0.000727041,'EPI_ISL_328829|2014.553|swine|Chile|H1N2|nan':0.000727291)0.000:0.000000006)0.000:0.000000006,((('EPI_ISL_9572832|2020.899|swine|Chile|H1N1|nan':0.002200481,('EPI_ISL_9589101|2020.817|swine|Chile|H1N2|nan':0.000725946,'EPI_ISL_9572830|2020.817|swine|Chile|H1N2|nan':0.000000006)0.742:0.000717432)0.923:0.003360396,('EPI_ISL_9572825|2020.899|swine|Chile|H1N2|nan':0.003188245,('EPI_ISL_9572829|2020.899|swine|Chile|H1N2|nan':0.000728293,'EPI_ISL_9572826|2020.899|swine|Chile|H1N2|nan':0.000727106)0.777:0.001206862)0.794:0.002199177)1.000:0.010861095,(((('EPI_ISL_328776|2015.019|swine|Chile|H1N2|nan':0.0,'EPI_ISL_366227|2015.189|swine|Chile|H1N2|nan':0.0,'EPI_ISL_366228|2015.189|swine|Chile|H1N2|nan':0.0):0.001456139,'EPI_ISL_328783|2015.575|swine|Chile|H1N1|6B.1':0.004398429)0.140:0.000000006,('EPI_ISL_366221|2016.055|swine|Chile|H1N2|nan':0.002208316,(('EPI_ISL_366226|2016.24|swine|Chile|H1N2|nan':0.0,'EPI_ISL_366223|2016.24|swine|Chile|H1N2|nan':0.0,'EPI_ISL_366222|2016.24|swine|Chile|H1N2|nan':0.0,'EPI_ISL_366225|2016.24|swine|Chile|H1N2|nan':0.0,'EPI_ISL_366220|2016.24|swine|Chile|H1N2|nan':0.0):0.000000006,'EPI_ISL_366224|2016.24|swine|Chile|H1N2|nan':0.000727670)0.945:0.002942558)0.930:0.002926305)0.000:0.000000006,('EPI_ISL_328816|2014.767|swine|Chile|H1N2|nan':0.0,'EPI_ISL_328813|2014.767|swine|Chile|H1N2|nan':0.0,'EPI_ISL_328812|2014.767|swine|Chile|H1N2|nan':0.0,'EPI_ISL_328771|2015.282|swine|Chile|H1N2|nan':0.0):0.000000006)0.000:0.000000006)0.918:0.000728595)0.707:0.000698552,'EPI_ISL_328785|2014.556|swine|Chile|H1N2|nan':0.002224960)1.000:0.014036751,(('EPI_ISL_290891|2017.696|swine|Japan|H1N1|nan':0.018821252,'EPI_ISL_369291|2018.945|swine|Japan|H1N1|6B.1':0.021481777)0.734:0.001101102,'EPI_ISL_337287|2018.767|swine|Japan|H1N1|6B.1':0.032711894)0.953:0.004849982)0.548:0.000168322,(((('EPI_ISL_9590372|2019.315|swine|France|H1N2|nan':0.003679853,('EPI_ISL_502520|2018.808|swine|France|H1N2|nan':0.003689031,'EPI_ISL_9590721|2020.339|swine|France|H1N2|nan':0.005165515)0.730:0.000698477)0.934:0.002954934,('EPI_ISL_14749613|2019.921|swine|Italy|H1N2|nan':0.000000006,'EPI_ISL_14764730|2020.191|swine|Italy|H1N2|nan':0.000734596)0.996:0.006838052)0.862:0.001453257,('EPI_ISL_9593331|2020.227|swine|France|H1N2|nan':0.006625962,'EPI_ISL_4081270|2018.5|swine|Denmark|H1N2|nan':0.003660024)0.709:0.000000006)0.492:0.001496776,'EPI_ISL_4081378|2017.5|swine|Denmark|H1N2|nan':0.000691859)1.000:0.016770789)0.877:0.001554373)0.000:0.000000006,('EPI_ISL_12941001|2017.836|swine|China|H1N1|nan':0.030643129,((('EPI_ISL_257154|2017.085|swine|USA|H1N1|nan':0.000596633,'EPI_ISL_297055|2017.833|swine|USA|H1N2|nan':0.003089973)1.000:0.017783380,((('EPI_ISL_245071|2016.803|swine|USA|H1N2|nan':0.008947974,'EPI_ISL_252719|2016.448|swine|USA|H1N2|nan':0.012787440)0.000:0.000000006,('EPI_ISL_150673|2013.748|swine|USA|H1N1|nan':0.000000006,'EPI_ISL_167340|2014.611|swine|USA|H1N1|6B.1':0.005185636)0.000:0.000000006)0.713:0.000000006,('EPI_ISL_173623|2014.94|swine|USA|H1N1|6B.1':0.0,'EPI_ISL_182281|2014.868|swine|USA|H1N2|nan':0.0):0.007440168)0.955:0.005415654)0.983:0.006956061,(((('EPI_ISL_12958173|2019.874|swine|China|H1N1|nan':0.008619693,('EPI_ISL_14870987|2020.844|swine|China|H1N1|nan':0.013998712,('EPI_ISL_14870988|2020.844|swine|China|H1N1|nan':0.011328433,('EPI_ISL_12957768|2018.885|swine|China|H1N1|nan':0.005279057,'EPI_ISL_12958438|2019.868|swine|China|H1N1|nan':0.008984729)0.754:0.000753123)0.701:0.000485342)0.947:0.005153299)0.975:0.006116467,'EPI_ISL_12958464|2016.836|swine|China|H1N1|nan':0.013413573)0.811:0.001691385,('EPI_ISL_282078|2014.748|swine|China|H1N1|nan':0.000000006,'EPI_ISL_282079|2014.833|swine|China|H1N1|nan':0.000733912)0.990:0.004450355)0.755:0.000726763,((('EPI_ISL_4081610|2014.162|swine|Japan|H1N1|nan':0.000000006,'EPI_ISL_4081609|2014.162|swine|Japan|H1N1|nan':0.004468220)0.982:0.003688018,((('EPI_ISL_293277|2016.295|swine|China|H1N1|nan':0.005927924,'EPI_ISL_293276|2016.26|swine|China|H1N1|nan':0.009717958)0.000:0.000000006,('EPI_ISL_12958465|2017.877|swine|China|H1N1|nan':0.008942191,(('EPI_ISL_12957485|2017.836|swine|China|H1N1|nan':0.000000006,'EPI_ISL_505732|2019.5|swine|China|H3N2|nan':0.005184195)0.998:0.010563039,('EPI_ISL_12941313|2014.822|swine|China|H1N1|nan':0.000000006,'EPI_ISL_12941289|2015.852|swine|China|H1N1|nan':0.005209642)0.878:0.001494612)0.948:0.002933807)0.000:0.000000006)0.981:0.002946416,'EPI_ISL_249793|2013.54|swine|China|H1N1|nan':0.001455782)0.000:0.000000006)0.859:0.000726696,((((((((((('EPI_ISL_12958410|2016.885|swine|China|H1N1|nan':0.005173234,(('EPI_ISL_12957502|2017.816|swine|China|H1N1|nan':0.005194081,('EPI_ISL_12958221|2018.882|swine|China|H1N1|nan':0.000727761,('EPI_ISL_12958213|2019.836|swine|China|H1N1|nan':0.001470327,'EPI_ISL_14768121|2020.303|swine|China|H1N1|nan':0.001477166)0.965:0.003713592)0.997:0.006706724)0.000:0.000000006,('EPI_ISL_12958414|2016.885|swine|China|H1N1|nan':0.000733412,('EPI_ISL_12958449|2016.885|swine|China|H1N1|nan':0.000000006,'EPI_ISL_12958408|2016.885|swine|China|H1N1|nan':0.002230109)0.695:0.000000006)0.954:0.002205888)0.924:0.002261805)0.456:0.000718860,'EPI_ISL_12958040|2017.863|swine|China|H1N1|nan':0.008963440)0.750:0.000760975,'EPI_ISL_12958405|2015.841|swine|China|H1N1|nan':0.004456239)0.841:0.001472914,'EPI_ISL_225534|2014.94|swine|China|H1N1|nan':0.002951431)0.942:0.002934435,(('EPI_ISL_256373|2015.934|swine|China|H1N1|nan':0.003724687,('EPI_ISL_12957496|2014.918|swine|China|H1N1|nan':0.000738769,'EPI_ISL_206573|2015.499|Human|China|H1N1|nan':0.002946877)0.974:0.003744645)0.304:0.001446882,('EPI_ISL_249799|2014.984|swine|China|H1N1|nan':0.004591908,('EPI_ISL_12958240|2018.86|swine|China|H1N1|nan':0.011212696,('EPI_ISL_12957495|2016.948|swine|China|H1N1|nan':0.008157520,'EPI_ISL_12958385|2019.874|swine|China|H1N1|nan':0.011452664)0.793:0.001438779)0.935:0.004057146)0.495:0.000536177)0.719:0.000000006)0.000:0.000000006,(((((('EPI_ISL_12958400|2017.882|swine|China|H1N1|nan':0.016052142,'EPI_ISL_12958466|2018.847|swine|China|H1N1|nan':0.010702550)0.929:0.003733820,('EPI_ISL_12941102|2014.956|swine|China|H1N1|nan':0.005925846,(('EPI_ISL_12958230|2016.913|swine|China|H1N1|nan':0.002236384,'EPI_ISL_12958227|2016.913|swine|China|H1N1|nan':0.001453506)0.999:0.008238732,('EPI_ISL_12958182|2017.877|swine|China|H1N1|nan':0.009718174,'EPI_ISL_12958399|2017.882|swine|China|H1N1|nan':0.003086751)0.743:0.001379299)0.953:0.003871905)0.381:0.000000006)0.000:0.000000006,'EPI_ISL_389785|2017.247|swine|China|H1N1|nan':0.011271516)0.835:0.000732014,('EPI_ISL_12958201|2017.808|swine|China|H1N1|nan':0.012489992,('EPI_ISL_12958196|2015.836|swine|China|H1N1|nan':0.008593325,('EPI_ISL_12958396|2014.923|swine|China|H1N1|nan':0.002673622,'EPI_ISL_12958237|2017.871|swine|China|H1N1|nan':0.010094012)0.897:0.002208331)0.913:0.002331561)0.836:0.001776845)0.000:0.000000006,((('EPI_ISL_505440|2015.052|swine|China|H1N1|nan':0.000000006,'EPI_ISL_505439|2015.052|swine|China|H1N1|nan':0.000732716)0.978:0.002943968,(('EPI_ISL_266595|2015.23|swine|China|H1N1|nan':0.001468194,'EPI_ISL_293278|2016.415|swine|China|H1N1|nan':0.000000006)0.998:0.004431827,'EPI_ISL_282062|2013.666|swine|China|H1N1|nan':0.002205372)0.000:0.000000006)0.846:0.000733128,((('EPI_ISL_282061|2015.414|swine|China|H1N1|nan':0.006682306,('EPI_ISL_12941217|2017.836|swine|China|H1N1|nan':0.008187971,(('EPI_ISL_12940921|2017.841|swine|China|H1N1|nan':0.005254596,('EPI_ISL_14768122|2020.038|swine|China|H1N1|nan':0.009120678,('EPI_ISL_482252|2018.085|swine|China|H1N1|nan':0.000000006,'EPI_ISL_502192|2018.888|wild.other|China|H1N1|nan':0.002943855)0.943:0.002306148)0.730:0.000568555)0.926:0.002283091,'EPI_ISL_12957780|2014.975|swine|China|H1N1|nan':0.000733247)0.000:0.000000006)0.986:0.003686233)0.000:0.000000006,(((('EPI_ISL_12957773|2014.975|swine|China|H1N1|nan':0.004441750,('EPI_ISL_12958234|2014.918|swine|China|H1N1|nan':0.004471955,'EPI_ISL_12958409|2014.918|swine|China|H1N1|nan':0.005245791)0.751:0.000690893)0.944:0.002237271,('EPI_ISL_282052|2016.175|swine|China|H1N1|nan':0.006432326,('EPI_ISL_12958024|2014.929|swine|China|H1N1|nan':0.003820355,'EPI_ISL_12958458|2018.896|swine|China|H1N1|nan':0.013666199)0.976:0.005185879)0.883:0.003194110)0.000:0.000000006,('EPI_ISL_12957507|2016.842|swine|China|H1N1|nan':0.012130993,'EPI_ISL_12941297|2016.872|swine|China|H1N1|nan':0.007537991)0.731:0.000663332)0.539:0.000000006,(('EPI_ISL_12958212|2015.836|swine|China|H1N1|nan':0.005266447,(('EPI_ISL_12957487|2016.872|swine|China|H1N1|nan':0.012308920,'EPI_ISL_12941025|2016.918|swine|China|H1N1|nan':0.012898169)0.800:0.001343148,'EPI_ISL_12958036|2015.847|swine|China|H1N1|nan':0.005279649)0.764:0.000723748)0.735:0.000654577,('EPI_ISL_256368|2015.247|swine|China|H1N1|nan':0.006689631,'EPI_ISL_293279|2016.836|swine|China|H1N1|nan':0.009761878)0.858:0.001497672)0.000:0.000000006)0.465:0.000000006)0.000:0.000000006,((('EPI_ISL_218331|2014.852|swine|China|H1N1|nan':0.002949855,'EPI_ISL_12941032|2016.918|swine|China|H1N1|nan':0.008271745)0.807:0.002227361,((('EPI_ISL_482242|2016.915|swine|China|H1N1|nan':0.000000006,'EPI_ISL_482241|2017.085|swine|China|H1N1|nan':0.002207615)0.986:0.005246676,(('EPI_ISL_12958034|2017.866|swine|China|H1N1|nan':0.003674116,('EPI_ISL_12940961|2016.918|swine|China|H1N1|nan':0.000000006,'EPI_ISL_12958033|2017.866|swine|China|H1N1|nan':0.003691661)0.558:0.000766567)0.264:0.000702819,('EPI_ISL_12939617|2018.852|swine|China|H1N1|nan':0.004525967,('EPI_ISL_12958044|2019.874|swine|China|H1N1|nan':0.001488419,'EPI_ISL_12958038|2019.874|swine|China|H1N1|nan':0.000724499)0.977:0.005198208)0.992:0.008314851)0.832:0.001502202)0.969:0.003837851,'EPI_ISL_14777890|2018.162|swine|China|H1N1|nan':0.008387448)0.740:0.000633411)0.701:0.000000006,('EPI_ISL_12958384|2014.918|swine|China|H1N1|nan':0.0,'EPI_ISL_482289|2015.915|swine|China|H1N1|nan':0.0):0.001473229)0.845:0.000733842)0.000:0.000000006)0.000:0.000000006)0.000:0.000000006,(('EPI_ISL_12957772|2015.836|swine|China|H1N1|nan':0.002947655,'EPI_ISL_505444|2016.923|swine|China|H1N1|nan':0.002239392)0.984:0.004447795,('EPI_ISL_12958226|2016.913|swine|China|H1N1|nan':0.010769199,'EPI_ISL_12957492|2016.872|swine|China|H1N1|nan':0.013102716)0.700:0.000472076)0.787:0.000734070)0.741:0.000000006)0.852:0.000727316,'EPI_ISL_505447|2015.041|swine|China|H1N1|nan':0.001468460)0.000:0.000000006,(('EPI_ISL_249812|2015.814|swine|China|H1N1|nan':0.005130355,'EPI_ISL_156387|2013.849|swine|China|H1N1|nan':0.002919127)0.000:0.000000006,'EPI_ISL_293281|2017.252|swine|China|H1N1|nan':0.008946250)0.808:0.000725420)0.918:0.001456475,'EPI_ISL_176794|
[truncated: 1,603,337 more chars]
