# Supplementary material for: Using homologous network to identify reassortment risk in H5Nx avian influenza viruses
Source: PLoS Comput Biol. 2025 Jul 22;21(7):e1013301. doi: 10.1371/journal.pcbi.1013301 (PMC12282916; doi:10.1371/journal.pcbi.1013301)
Supplement: S1 File — This ZIP archive includes the dataset and code used to reproduce the results of this study. (ZIP) [file pcbi.1013301.s012.zip › S1_File/step3Genotype_nomenclature_datasets/TreeCluster.sh]

#!/bin/bash
TreeCluster.py -i Ready_PB2_aln.tree -t 0.016 -m max_clade -o PB2_output.txt
TreeCluster.py -i Ready_PB1_aln.tree -t 0.014 -m max_clade -o PB1_output.txt
TreeCluster.py -i Ready_PA_aln.tree -t 0.012 -m max_clade -o PA_output.txt
TreeCluster.py -i Ready_HA_aln.tree -t 0.015 -m max_clade -o HA_output.txt
TreeCluster.py -i Ready_NP_aln.tree -t 0.017 -m max_clade -o NP_output.txt
TreeCluster.py -i Ready_NA_aln.tree -t 0.015 -m max_clade -o NA_output.txt
TreeCluster.py -i Ready_MP_aln.tree -t 0.012 -m max_clade -o MP_output.txt
TreeCluster.py -i Ready_NS_aln.tree -t 0.015 -m max_clade -o NS_output.txt
