# Supplementary material for: Using homologous network to identify reassortment risk in H5Nx avian influenza viruses
Source: PLoS Comput Biol. 2025 Jul 22;21(7):e1013301. doi: 10.1371/journal.pcbi.1013301 (PMC12282916; doi:10.1371/journal.pcbi.1013301)
Supplement: S1 File — This ZIP archive includes the dataset and code used to reproduce the results of this study. (ZIP) [file pcbi.1013301.s012.zip › S1_File/step3Genotype_nomenclature_datasets/Country_classification.csv]

USA	NorthAmerica	NorthAmerica
Egypt	Africa	NorthAfrica
Nigeria	Africa	WestAfrica
Uganda	Africa	EastAfrica
Kenya	Africa	EastAfrica
SouthAfrica	Africa	SouthAfrica
Zambia	Africa	SouthAfrica
Sudan	Africa	NorthAfrica
Senegal	Africa	WestAfrica
CotedIvoire	Africa	WestAfrica
BurkinaFaso	Africa	WestAfrica
Djibouti	Africa	EastAfrica
Ghana	Africa	WestAfrica
Ethiopia	Africa	EastAfrica
Algeria	Africa	NorthAfrica
Niger	Africa	WestAfrica
Tunisia	Africa	NorthAfrica
Mali	Africa	WestAfrica
Benin	Africa	WestAfrica
Cameroon	Africa	MiddleAfrica
Libya	Africa	NorthAfrica
Togo	Africa	WestAfrica
Zimbabwe	Africa	SouthAfrica
Cotedivoire	Africa	WestAfrica
Chad	Africa	NorthAfrica
DemocraticRepublicoftheCongo	Africa	SouthAfrica
Morocco	Africa	NorthAfrica
Tanzania	Africa	EastAfrica
Reunion	Africa	EastAfrica
Seychelles	Africa	EastAfrica
Mozambique	Africa	EastAfrica
Madagascar	Africa	EastAfrica
Rwanda	Africa	EastAfrica
Antarctica	Antarctica	Antarctica
Antarctic	Antarctica	Antarctica
China	Asia	EastAsia
HongKong	Asia	EastAsia
Singapore	Asia	SoutheastAsia
VietNam	Asia	SoutheastAsia
Japan	Asia	EastAsia
Thailand	Asia	SoutheastAsia
SouthKorea	Asia	EastAsia
Taiwan	Asia	EastAsia
Malaysia	Asia	SoutheastAsia
Indonesia	Asia	SoutheastAsia
India	Asia	SouthAsia
Israel	Asia	WestAsia
Bangladesh	Asia	SouthAsia
Iran	Asia	WestAsia
Cambodia	Asia	SoutheastAsia
Pakistan	Asia	SouthAsia
Laos	Asia	SoutheastAsia
Mongolia	Asia	EastAsia
Myanmar	Asia	SoutheastAsia
Kuwait	Asia	WestAsia
Philippines	Asia	SoutheastAsia
Emirates	Asia	WestAsia
SaudiArabia	Asia	WestAsia
Turkey	Asia	WestAsia
SriLanka	Asia	SouthAsia
Afghanistan	Asia	WestAsia
Lebanon	Asia	WestAsia
Kazakhstan	Asia	CentralAsia
Kyrgyzstan	Asia	CentralAsia
Cyprus	Asia	WestAsia
Jordan	Asia	WestAsia
Iraq	Asia	WestAsia
Bhutan	Asia	SouthAsia
GazaStrip	Asia	WestAsia
Nepal	Asia	SouthAsia
Georgia	Asia	WestAsia
Turkmenistan	Asia	CentralAsia
Korea	Asia	EastAsia
Qatar	Asia	WestAsia
Uzbekistan	Asia	CentralAsia
Bahrain	Asia	WestAsia
Azerbaijan	Asia	WestAsia
MiddleEast	Asia	WestAsia
NorthKorea	Asia	EastAsia
Oman	Asia	WestAsia
Asia-Russia	Asia	NorthAsia
Tajikistan	CentralAsia	CentralAsia
Czech	Europe	CentralEurope
Moldova	Europe	EasternEurope
Crimea	Europe	EasternEurope
Lithuania	Europe	EasternEurope
UK	Europe	WesternEurope
Russia	Europe	EasternEurope
Netherlands	Europe	WesternEurope
Italy	Europe	SouthernEurope
Germany	Europe	CentralEurope
Finland	Europe	NorthernEurope
Denmark	Europe	NorthernEurope
Sweden	Europe	NorthernEurope
France	Europe	WesternEurope
Greece	Europe	SouthernEurope
Spain	Europe	SouthernEurope
CzechRepublic	Europe	CentralEurope
Iceland	Europe	NorthernEurope
Belgium	Europe	WesternEurope
Norway	Europe	NorthernEurope
Poland	Europe	CentralEurope
Portugal	Europe	SouthernEurope
Hungary	Europe	CentralEurope
Switzerland	Europe	CentralEurope
Austria	Europe	CentralEurope
Ireland	Europe	WesternEurope
Estonia	Europe	EasternEurope
Serbia	Europe	SouthernEurope
Ukraine	Europe	EasternEurope
Slovenia	Europe	SouthernEurope
Slovakia	Europe	CentralEurope
Romania	Europe	SouthernEurope
Luxembourg	Europe	WesternEurope
USSR	Europe	EasternEurope
Croatia	Europe	SouthernEurope
BosniaandHerzegovina	Europe	SouthernEurope
Bulgaria	Europe	SouthernEurope
Latvia	Europe	EasternEurope
Czechoslovakia	Europe	CentralEurope
Kosovo	Europe	SouthernEurope
Congo	MiddleAfrica	MiddleAfrica
Mexico	MiddleAmerica	MiddleAmerica
ElSalvador	MiddleAmerica	MiddleAmerica
Salvador	MiddleAmerica	MiddleAmerica
Trinidad	MiddleAmerica	MiddleAmerica
Tunis	NorthAfrica	NorthAfrica
Canada	NorthAmerica	NorthAmerica
Nicaragua	NorthAmerica	MiddleAmerica
Guatemala	NorthAmerica	MiddleAmerica
DominicanRepublic	NorthAmerica	TheCaribbean
PuertoRico	NorthAmerica	TheCaribbean
Panama	NorthAmerica	MiddleAmerica
CostaRica	NorthAmerica	MiddleAmerica
Barbados	NorthAmerica	TheCaribbean
Haiti	NorthAmerica	TheCaribbean
TrinidadandTobago	NorthAmerica	TheCaribbean
Greenland	NorthAmerica	NorthAmerica
Dominican	NorthAmerica	TheCaribbean
AN	NorthAmerica	NorthAmerica
NewZealand	Oceania	Oceania
Australia	Oceania	Oceania
Guam	Oceania	Oceania
NewCaledonia	Oceania	Oceania
Fiji	Oceania	Oceania
Tonga	Oceania	Oceania
SolomonIslands	Oceania	Oceania
AmericanSamoa	Oceania	Oceania
Palau	Oceania	Oceania
Vanuatu	Oceania	Oceania
PapuaNewGuinea	Oceania	Oceania
Papeete	Oceania	Oceania
Hawaii	Oceania	Oceania
NAURU	Oceania	Oceania
Wallis-Futuna	Oceania	Oceania
Peru	SouthAmerica	SouthAmerica
Chile	SouthAmerica	SouthAmerica
Argentina	SouthAmerica	SouthAmerica
Brazil	SouthAmerica	SouthAmerica
Colombia	SouthAmerica	SouthAmerica
Uruguay	SouthAmerica	SouthAmerica
Paraguay	SouthAmerica	SouthAmerica
Ecuador	SouthAmerica	SouthAmerica
Venezuela	SouthAmerica	SouthAmerica
Bolivia	SouthAmerica	SouthAmerica
Honduras	SouthAmerica	SouthAmerica
Guyana	SouthAmerica	SouthAmerica
FrenchGuiana	SouthAmerica	SouthAmerica
Suriname	SouthAmerica	SouthAmerica
Maldives	SouthAsia	SouthAsia
Brunei	SoutheastAsia	SoutheastAsia
Timor-Leste	SoutheastAsia	SoutheastAsia
Albania	Europe	SouthernEurope
BosniaHerzegovina	Europe	SouthernEurope
Macedonia	Europe	SouthernEurope
Montenegro	Europe	SouthernEurope
Cuba	TheCaribbean	TheCaribbean
Bahamas	TheCaribbean	TheCaribbean
Dominica	TheCaribbean	TheCaribbean
TheCaribbean	TheCaribbean	TheCaribbean
unknown	Unknown	Unknown
SierraLeone	WestAfrica	WestAfrica
Armenia	WestAsia	WestAsia
