# Supplementary material for: Using homologous network to identify reassortment risk in H5Nx avian influenza viruses
Source: PLoS Comput Biol. 2025 Jul 22;21(7):e1013301. doi: 10.1371/journal.pcbi.1013301 (PMC12282916; doi:10.1371/journal.pcbi.1013301)
Supplement: S1 File — This ZIP archive includes the dataset and code used to reproduce the results of this study. (ZIP) [file pcbi.1013301.s012.zip › S1_File/step3Genotype_nomenclature_datasets/Ready_PA_aln.tree]

('EPI_ISL_240929|2015.912|Human|UK|H1N1|6B.1':0.000997721,((((('EPI_ISL_215678|2016.055|Human|Mongolia|H1N1|6B.1':0.000495711,(('EPI_ISL_322393|2018.249|Human|Russia|H1N1|6B.1':0.000496072,'EPI_ISL_259851|2016.262|Human|VietNam|H1N1|6B.1':0.000496735)0.774:0.000494522,'EPI_ISL_369674|2015.866|Human|Nicaragua|H1N1|6B.1':0.000494670)0.000:0.000000006)0.000:0.000000006,('EPI_ISL_230408|2016.339|Human|Honduras|H1N1|6B.1':0.000494720,(('EPI_ISL_237850|2016.257|Human|NewZealand|H1N1|6B.1':0.000519390,'EPI_ISL_237809|2016.746|Human|Madagascar|H1N1|6B.1':0.000990615)0.873:0.000000006,((((((((('EPI_ISL_240289|2016.831|Human|Hawaii|H1N1|6B.1':0.0,'EPI_ISL_259837|2017.164|Human|Hawaii|H1N1|6B.1':0.0):0.003994079,('EPI_ISL_232170|2016.366|Human|HongKong|H1N1|6B.1':0.000495340,'EPI_ISL_232169|2016.366|Human|HongKong|H1N1|6B.1':0.000000006)0.981:0.001985891)0.000:0.000000006,'EPI_ISL_232154|2016.374|Human|HongKong|H1N1|6B.1':0.001487075)0.000:0.000000006,(('EPI_ISL_235546|2016.276|Human|China|H1N1|6B.1':0.0,'EPI_ISL_234633|2016.276|Human|China|H1N1|6B.1':0.0):0.000991573,'EPI_ISL_502179|2016.251|Human|Taiwan|H1N1|6B.1':0.000990726)0.347:0.000000006)0.917:0.000495840,'EPI_ISL_235788|2016.743|Human|Japan|H1N1|6B.1':0.002485334)0.000:0.000000006,('EPI_ISL_239919|2016.508|Human|Cambodia|H1N1|6B.1':0.001478561,(((('EPI_ISL_4031221|2017.405|Human|China|H1N1|6B.1':0.000495067,(('EPI_ISL_330381|2018.104|Human|BurkinaFaso|H1N1|6B.1':0.000000006,'EPI_ISL_300893|2017.827|Human|Cotedivoire|H1N1|6B.1':0.000495380)0.930:0.000992053,((('EPI_ISL_281813|2017.548|Human|France|H1N1|6B.1':0.002485362,'EPI_ISL_299838|2017.811|Human|Niger|H1N1|6B.1':0.000991415)0.000:0.000000006,'EPI_ISL_281620|2017.315|Human|Mali|H1N1|6B.1':0.000000006)1.000:0.000000006,('EPI_ISL_289562|2017.26|Human|BurkinaFaso|H1N1|nan':0.000991172,('EPI_ISL_292627|2017.83|Human|Togo|H1N1|6B.1':0.001987035,('EPI_ISL_296211|2017.005|Human|Ukraine|H1N1|6B.1':0.002983404,'EPI_ISL_283221|2017.34|Human|BurkinaFaso|H1N1|6B.1':0.001489156)0.000:0.000000006)0.506:0.000000006)0.000:0.000000006)0.000:0.000000006)0.849:0.000495079)0.000:0.000000006,(('EPI_ISL_277400|2017.348|Human|Taiwan|H1N1|6B.1':0.001488598,'EPI_ISL_266846|2017.175|Human|Japan|H1N1|6B.1':0.000495749)0.916:0.000990748,(('EPI_ISL_4031215|2017.362|Human|China|H1N1|6B.1':0.0,'EPI_ISL_4031211|2017.332|Human|China|H1N1|6B.1':0.0):0.000991422,'EPI_ISL_284834|2017.655|Human|NewZealand|H1N1|6B.1':0.001487594)0.109:0.000000006)0.000:0.000000006)1.000:0.000000006,'EPI_ISL_277632|2017.085|Human|Asia-Russia|H1N1|6B.1':0.000000006)0.000:0.000000006,((('EPI_ISL_274869|2017.342|Human|Taiwan|H1N1|6B.1':0.002486163,('EPI_ISL_275662|2017.545|Human|Suriname|H1N1|6B.1':0.000495167,('EPI_ISL_248223|2017.022|Human|HongKong|H1N1|6B.1':0.000000006,('EPI_ISL_275657|2017.537|Human|HongKong|H1N1|6B.1':0.001491017,'EPI_ISL_275659|2017.548|Human|HongKong|H1N1|6B.1':0.000996302)0.880:0.000992600)0.000:0.000000006)0.000:0.000000006)0.854:0.000495042,('EPI_ISL_4031219|2017.403|Human|China|H1N1|6B.1':0.000496089,'EPI_ISL_277625|2017.471|Human|Thailand|H1N1|6B.1':0.000496308)0.795:0.000495459)0.000:0.000000006,((('EPI_ISL_4031226|2017.348|Human|China|H1N1|6B.1':0.000000006,('EPI_ISL_4031225|2017.348|Human|China|H1N1|6B.1':0.000000006,'EPI_ISL_4031224|2017.348|Human|China|H1N1|6B.1':0.000495251)0.860:0.000495183)0.886:0.000495061,'EPI_ISL_4031220|2017.737|Human|China|H1N1|6B.1':0.000991143)0.000:0.000000006,('EPI_ISL_255312|2016.929|Human|China|H1N1|6B.1':0.0,'EPI_ISL_257811|2016.929|Human|China|H1N1|6B.1':0.0):0.000495067)0.000:0.000000006)1.000:0.000000006)0.732:0.000000006)0.916:0.000984833)0.000:0.000000006,('EPI_ISL_234638|2016.604|Human|HongKong|H1N1|6B.1':0.001487456,'EPI_ISL_221605|2015.937|Human|Cambodia|H1N1|6B.1':0.000494768)0.000:0.000000006)0.869:0.000000006,('EPI_ISL_237866|2016.563|Human|Cambodia|H1N1|6B.1':0.001970414,'EPI_ISL_239925|2016.505|Human|Cambodia|H1N1|6B.1':0.003507502)0.791:0.000989512)0.903:0.000491761,(('EPI_ISL_195808|2015.474|Human|Thailand|H1N1|6B.1':0.000495631,('EPI_ISL_232589|2016.279|Human|Rwanda|H1N1|6B.1':0.003487669,'EPI_ISL_220967|2015.86|Human|Zambia|H1N1|6B.1':0.000988994)0.879:0.000998839)0.780:0.000493715,(((((((('EPI_ISL_203303|2015.811|Human|USA|H1N1|6B.1':0.0,'EPI_ISL_228154|2015.811|Human|USA|H1N1|6B.1':0.0):0.003999207,('EPI_ISL_206990|2015.699|Human|Nepal|H1N1|6B.1':0.000492461,'EPI_ISL_235549|2016.066|Human|Nepal|H1N1|6B.1':0.001489764)0.936:0.001509085)0.760:0.000480484,(('EPI_ISL_218145|2015.921|Human|Canada|H1N1|6B.1':0.000991203,('EPI_ISL_232606|2016.227|Human|Tanzania|H1N1|6B.1':0.004488144,('EPI_ISL_214171|2015.822|Human|Tanzania|H1N1|6B.1':0.001489973,(('EPI_ISL_268456|2017.318|Human|Tanzania|H1N1|6B.1':0.000483602,'EPI_ISL_277219|2017.567|Human|USA|H1N1|6B.1':0.004013443)0.976:0.003015823,('EPI_ISL_298524|2017.896|Human|Tanzania|H1N1|6B.1':0.000993769,'EPI_ISL_319830|2018.312|Human|Tanzania|H1N1|6B.1':0.000994346)0.982:0.002500021)0.872:0.000992697)0.000:0.000000006)0.952:0.001486754)0.745:0.000000006,'EPI_ISL_216227|2016.027|Human|Ethiopia|H1N1|6B.1':0.001984046)0.000:0.000000006)0.000:0.000000006,'EPI_ISL_177608|2015.085|Human|India|H1N1|6B.1':0.000494534)0.000:0.000000006,(('EPI_ISL_210293|2015.997|Human|Hawaii|H1N1|6B.1':0.000000006,('EPI_ISL_427463|2016.546|Human|Kenya|H1N1|6B.1':0.001986275,(('EPI_ISL_427467|2016.639|Human|Kenya|H1N1|6B.1':0.000498215,'EPI_ISL_287686|2017.562|Human|Kenya|H1N1|6B.1':0.002986199)0.938:0.001488664,'EPI_ISL_421657|2020.123|Human|Kenya|H1N1|6B.1':0.000495040)0.309:0.000000006)0.984:0.001984960)0.823:0.000494665,'EPI_ISL_421337|2015.671|Human|Kenya|H1N1|6B.1':0.001487495)0.000:0.000000006)0.000:0.000000006,(('EPI_ISL_203293|2015.781|Human|Nigeria|H1N1|6B.1':0.001487234,'EPI_ISL_210316|2015.923|Human|Pakistan|H1N1|6B.1':0.000000006)0.851:0.000494666,'EPI_ISL_223346|2015.364|Human|VietNam|H1N1|6B.1':0.000990052)0.000:0.000000006)0.000:0.000000006,((('EPI_ISL_223223|2015.8|Human|Congo|H1N1|6B.1':0.002483567,'EPI_ISL_240219|2016.694|Human|NewZealand|H1N1|6B.1':0.003949206)0.738:0.000545964,'EPI_ISL_195823|2015.192|Human|Australia|H1N1|6B.1':0.000990095)0.000:0.000000006,(('EPI_ISL_502132|2015.299|Human|Taiwan|H1N1|6B.1':0.000495669,'EPI_ISL_502153|2015.479|Human|Taiwan|H1N1|6B.1':0.000989866)0.893:0.000990139,('EPI_ISL_237208|2015.279|Human|USA|H1N1|6B.1':0.000991955,'EPI_ISL_197803|2015.252|Human|Indonesia|H1N1|6B.1':0.000495968)0.797:0.000494371)0.000:0.000000006)0.000:0.000000006)1.000:0.000000006,('EPI_ISL_205286|2015.54|Human|SouthAfrica|H1N1|6B.1':0.001492737,(('EPI_ISL_210364|2015.729|Human|Laos|H1N1|6B.1':0.002482094,(('EPI_ISL_214164|2015.784|Human|Brazil|H1N1|6B.1':0.000495163,'EPI_ISL_197566|2015.452|Human|FrenchGuiana|H1N1|6B.1':0.001488234)0.882:0.000990316,(('EPI_ISL_193599|2015.43|Human|HongKong|H1N1|6B.1':0.0,'EPI_ISL_193306|2015.43|Human|HongKong|H1N1|6B.1':0.0):0.001485956,('EPI_ISL_237086|2015.11|Human|India|H1N1|6B.1':0.000000006,'EPI_ISL_206506|2015.671|Human|Bangladesh|H1N1|6B.1':0.002482521)0.000:0.000000006)0.529:0.000000006)0.000:0.000000006)0.919:0.000991551,('EPI_ISL_178497|2015.06|Human|India|H1N1|6B.1':0.002486827,('EPI_ISL_164784|2014.175|Human|India|H1N1|6B.1':0.001515878,(((('EPI_ISL_224140|2016.5|Human|USA|H1N1|6B.1':0.000496287,'EPI_ISL_222195|2016.046|Human|Mexico|H1N1|6B.2':0.000987652)0.990:0.002980506,(((((('EPI_ISL_218180|2015.967|Human|CostaRica|H1N1|6B.1':0.000989125,(('EPI_ISL_223290|2016.221|Human|USA|H1N1|6B.1':0.001483036,((('EPI_ISL_232705|2016.079|Human|Salvador|H1N1|6B.1':0.000493754,('EPI_ISL_238791|2016.03|Human|Nicaragua|H1N1|6B.1':0.000988127,('EPI_ISL_232650|2016.074|Human|Russia|H1N1|6B.1':0.000494085,(('EPI_ISL_1287738|2016.107|Human|Russia|H1N1|6B.1':0.0,'EPI_ISL_207503|2015.882|Human|Asia-Russia|H1N1|6B.1':0.0):0.000000006,'EPI_ISL_214919|2015.981|Human|Kyrgyzstan|H1N1|6B.1':0.000494031)0.000:0.000000006)0.928:0.000988552)0.000:0.000000006)1.000:0.000000006,((('EPI_ISL_369655|2015.888|Human|Nicaragua|H1N1|nan':0.000493683,'EPI_ISL_230416|2016.393|Human|Honduras|H1N1|6B.1':0.002477773)0.485:0.000000006,'EPI_ISL_253844|2016.178|Human|USA|H1N1|6B.1':0.002480472)0.000:0.000000006,('EPI_ISL_233538|2016.148|Human|Guatemala|H1N1|6B.1':0.0,'EPI_ISL_289469|2015.951|Human|Nicaragua|H1N1|6B.1':0.0,'EPI_ISL_369667|2015.879|Human|Nicaragua|H1N1|6B.1':0.0):0.000000006)0.000:0.000000006)1.000:0.000000006,'EPI_ISL_369671|2015.863|Human|Nicaragua|H1N1|nan':0.000493705)0.000:0.000000006)0.000:0.000000006,'EPI_ISL_237497|2016.066|Human|CostaRica|H1N1|6B.1':0.000988953)0.855:0.000493612)0.000:0.000000006,'EPI_ISL_214925|2015.992|Human|Panama|H1N1|6B.1':0.000493618)0.915:0.000494270,'EPI_ISL_220970|2015.992|Human|Canada|H1N1|6B.1':0.001483387)0.000:0.000000006,('EPI_ISL_228146|2015.781|Human|USA|H1N1|6B.1':0.000987964,'EPI_ISL_234629|2016.587|Human|Colombia|H1N1|6B.1':0.003476339)0.000:0.000000006)0.700:0.000000006,('EPI_ISL_205490|2015.921|Human|USA|H1N1|6B.1':0.001978476,(('EPI_ISL_210334|2015.907|Human|USA|H1N1|6B.1':0.000493569,('EPI_ISL_224119|2016.301|Human|USA|H1N1|6B.1':0.001981340,'EPI_ISL_224191|2016.131|Human|USA|H1N1|6B.1':0.001484513)0.000:0.000000006)0.000:0.000000006,(('EPI_ISL_213223|2015.973|Human|USA|H1N1|6B.1':0.000495057,'EPI_ISL_218093|2016.112|Human|USA|H1N1|6B.1':0.001486237)0.782:0.000492688,(('EPI_ISL_232580|2016.109|Human|USA|H1N1|6B.1':0.0,'EPI_ISL_236224|2016.467|Human|Venezuela|H1N1|6B.1':0.0):0.000000006,('EPI_ISL_221049|2016.142|Human|Georgia|H1N1|6B.1':0.000000006,('EPI_ISL_207933|2015.962|Human|USA|H1N1|6B.1':0.000000006,('EPI_ISL_224167|2016.044|Human|USA|H1N1|6B.1':0.000000006,('EPI_ISL_233521|2016.21|Human|TheCaribbean|H1N1|6B.1':0.000494437,'EPI_ISL_220992|2016.025|Human|USA|H1N1|6B.1':0.000493538)0.000:0.000000006)0.000:0.000000006)0.000:0.000000006)0.000:0.000000006)0.000:0.000000006)0.865:0.000493614)0.932:0.000493595)0.000:0.000000006)0.000:0.000000006,('EPI_ISL_208490|2016.011|Human|USA|H1N1|6B.1':0.000988675,('EPI_ISL_236218|2016.314|Human|Mozambique|H1N1|6B.1':0.000988715,'EPI_ISL_15082352|2016.161|Human|Spain|H1N1|6B.1':0.000988227)0.000:0.000000006)0.886:0.000493636)0.876:0.000993467)0.924:0.001487126,(((('EPI_ISL_172628|2014.762|Human|Taiwan|H1N1|6B.1':0.000989173,(('EPI_ISL_193302|2015.444|Human|HongKong|H1N1|6B.1':0.0,'EPI_ISL_193597|2015.444|Human|HongKong|H1N1|6B.1':0.0):0.000995287,'EPI_ISL_223349|2015.186|Human|VietNam|H1N1|6B.1':0.001985133)0.771:0.000488598)0.798:0.000493986,('EPI_ISL_174010|2015.096|Human|Sweden|H1N1|6B.1':0.000494098,(('EPI_ISL_188709|2014.767|Human|USA|H1N1|6B.1':0.0,'EPI_ISL_170148|2014.849|Human|USA|H1N1|6B.1':0.0):0.000000006,('EPI_ISL_172637|2015.016|Human|USA|H1N1|6B.1':0.0,'EPI_ISL_171850|2015.016|Human|USA|H1N1|6B.1':0.0,'EPI_ISL_237268|2015.016|Human|USA|H1N1|6B.1':0.0,'EPI_ISL_237243|2015.016|Human|USA|H1N1|6B.1':0.0):0.000988440)0.908:0.000991617)0.774:0.000493962)0.000:0.000000006,(((('EPI_ISL_175262|2014.786|Human|TheCaribbean|H1N1|6B.1':0.000493492,'EPI_ISL_175253|2014.819|Human|TheCaribbean|H1N1|6B.1':0.000493594)0.893:0.000987298,(('EPI_ISL_502145|2015.416|Human|Taiwan|H1N1|6B.1':0.001979665,(('EPI_ISL_192048|2015.129|Human|Korea|H1N1|6B.1':0.000987125,'EPI_ISL_237281|2015.101|Human|Hawaii|H1N1|6B.1':0.000493204)0.338:0.000000006,((((((((((('EPI_ISL_278830|2015.666|swine|Italy|H1N1|6B.1':0.002476718,'EPI_ISL_502123|2015.241|Human|Taiwan|H1N1|6B.1':0.000987662)0.000:0.000000006,(('EPI_ISL_207376|2015.627|Human|Brazil|H1N1|6B.1':0.000988655,('EPI_ISL_197809|2015.463|Human|Argentina|H1N1|6B.1':0.000493199,'EPI_ISL_195818|2015.37|Human|Paraguay|H1N1|6B.1':0.000493212)0.790:0.000494423)0.768:0.000492727,(('EPI_ISL_230473|2016.279|Human|Madagascar|H1N1|6B.1':0.000494276,'EPI_ISL_230467|2016.243|Human|Madagascar|H1N1|6B.2':0.001980095)0.921:0.001483242,('EPI_ISL_218135|2015.688|Human|Madagascar|H1N1|6B.1':0.001483679,'EPI_ISL_205486|2015.745|Human|Madagascar|H1N1|6B.2':0.000987130)0.000:0.000000006)0.851:0.000493422)0.000:0.000000006)1.000:0.000000006,(('EPI_ISL_212220|2015.044|Human|UK|H1N1|6B.1':0.000989772,'EPI_ISL_237211|2015.022|Human|USA|H1N1|6B.1':0.000493416)0.801:0.000493536,'EPI_ISL_278849|2015.666|swine|Italy|H1N1|6B.1':0.000987422)0.000:0.000000006)0.995:0.000000006,('EPI_ISL_178492|2015.145|Human|USA|H1N1|6B.1':0.000987468,((('EPI_ISL_278986|2015.666|Human|Italy|H1N1|6B.1':0.000498642,'EPI_ISL_223298|2016.276|Human|USA|H1N1|6B.1':0.001986674)0.789:0.000490167,('EPI_ISL_192640|2015.348|Human|Peru|H1N1|6B.1':0.000990016,('EPI_ISL_193601|2015.222|Human|Russia|H1N1|6B.1':0.000988038,'EPI_ISL_174820|2014.956|Human|Japan|H1N1|6B.1':0.000000006)0.000:0.000000006)0.855:0.000493345)0.000:0.000000006,('EPI_ISL_195811|2015.222|Human|Mexico|H1N1|6B.1':0.002975154,('EPI_ISL_205296|2015.625|Human|SouthAfrica|H1N1|6B.1':0.000000006,(('EPI_ISL_235344|2016.333|Human|Congo|H1N1|6B.1':0.004491987,'EPI_ISL_220959|2015.523|Human|Zambia|H1N1|6B.1':0.000975074)0.957:0.001995581,('EPI_ISL_230420|2015.94|Human|Trinidad|H1N1|6B.1':0.000000006,'EPI_ISL_230421|2016.126|Human|Trinidad|H1N1|6B.1':0.000000006)0.991:0.002975535)0.000:0.000000006)0.907:0.000493243)0.728:0.000000006)1.000:0.000000006)0.000:0.000000006)0.000:0.000000006,'EPI_ISL_173272|2014.964|Human|Germany|H1N1|6B.1':0.000000006)0.000:0.000000006,((('EPI_ISL_174000|2015.068|Human|Sweden|H1N1|6B.1':0.000493835,'EPI_ISL_191447|2015.192|Human|Japan|H1N1|6B.1':0.000989387)0.000:0.000000006,('EPI_ISL_177074|2015.145|Human|Sweden|H1N1|6B.1':0.000987699,((('EPI_ISL_278989|2015.666|Human|Italy|H1N1|6B.1':0.000493315,'EPI_ISL_171598|2015.052|Human|Spain|H1N1|6B.1':0.000987510)0.344:0.000000006,'EPI_ISL_212221|2015.088|Human|UK|H1N1|6B.1':0.000493234)0.000:0.000000006,((('EPI_ISL_373023|2015.055|Human|Germany|H1N1|6B.1':0.000988507,('EPI_ISL_426175|2015.666|Human|Kenya|H1N1|6B.1':0.003999889,'EPI_ISL_281280|2015.871|Human|Emirates|H1N1|6B.1':0.001993569)0.416:0.000980907)0.715:0.000000006,('EPI_ISL_238341|2015.121|Human|Spain|H1N1|6B.1':0.000000006,'EPI_ISL_238315|2015.142|Human|Spain|H1N1|6B.1':0.000987421)0.833:0.000493268)0.000:0.000000006,(((('EPI_ISL_174011|2015.099|Human|Sweden|H1N1|6B.1':0.000987816,('EPI_ISL_210317|2015.926|Human|Pakistan|H1N1|6B.1':0.001979066,('EPI_ISL_173261|2014.962|Human|Germany|H1N1|6B.1':0.0,'EPI_ISL_173260|2014.953|Human|Germany|H1N1|6B.1':0.0):0.000493234)0.342:0.000000006)0.000:0.000000006,('EPI_ISL_177691|2015.244|Human|Sweden|H1N1|6B.2':0.001482555,'EPI_ISL_192130|2015.068|Human|Laos|H1N1|6B.1':0.000493300)0.777:0.000000006)0.000:0.000000006,('EPI_ISL_278987|2015.666|Human|Italy|H1N1|6B.1':0.0,'EPI_ISL_202947|2015.107|Human|Luxembourg|H1N1|6B.1':0.0,'EPI_ISL_284313|2014.973|Human|Netherlands|H1N1|6B.1':0.0,'EPI_ISL_284649|2015.014|Human|Netherlands|H1N1|6B.1':0.0,'EPI_ISL_179477|2015.014|Human|Netherlands|H1N1|6B.1':0.0,'EPI_ISL_212219|2015.022|Human|UK|H1N1|6B.1':0.0,'EPI_ISL_172642|2014.973|Human|Korea|H1N1|6B.1':0.0,'EPI_ISL_188705|2015.038|Human|USA|H1N1|6B.1':0.0,'EPI_ISL_237224|2015.038|Human|USA|H1N1|6B.1':0.0,'EPI_ISL_191450|2015.195|Human|Japan|H1N1|6B.1':0.0,'EPI_ISL_195795|2015.282|Human|FrenchGuiana|H1N1|6B.1':0.0):0.000000006)0.000:0.000000006,('EPI_ISL_284271|2014.973|Human|Netherlands|H1N1|6B.1':0.000493273,('EPI_ISL_193607|2015.088|Human|Russia|H1N1|6B.1':0.000987400,('EPI_ISL_504865|2015.164|swine|Germany|H1N1|6B.1':0.001485449,'EPI_ISL_177082|2015.134|Human|Sweden|H1N1|6B.1':0.003472571)0.411:0.000496349)0.743:0.000000006)0.000:0.000000006)1.000:0.000000006)0.000:0.000000006)0.000:0.000000006)0.000:0.000000006)1.000:0.000000006,('EPI_ISL_192043|2015.279|Human|Ukraine|H1N1|6B.1':0.000987687,('EPI_ISL_172927|2015.014|Human|Sweden|H1N1|6B.1':0.000493379,('EPI_ISL_197576|2015.192|Human|Australia|H1N1|6B.1':0.000493509,'EPI_ISL_174006|2015.016|Human|Sweden|H1N1|6B.1':0.000493254)0.000:0.000000006)0.553:0.000000006)0.000:0.000000006)0.000:0.000000006)1.000:0.000000006,('EPI_ISL_202378|2015.781|Human|USA|H1N1|6B.1':0.000493752,'EPI_ISL_221599|2015.819|Human|TheCaribbean|H1N1|6B.1':0.000000006)0.971:0.001980889)0.000:0.000000006,('EPI_ISL_218971|2016.18|Human|France|H1N1|6B.2':0.002474504,('EPI_ISL_207930|2015.145|Human|Mali|H1N1|6B.1':0.000493080,('EPI_ISL_206565|2015.721|Human|Mali|H1N1|6B.2':0.002489064,('EPI_ISL_230532|2016.15|Human|Mali|H1N1|6B.1':0.000496396,'EPI_ISL_230534|2016.169|Human|Mali|H1N1|6B.2':0.000988651)0.933:0.001493160)0.747:0.000485462)0.000:0.000000006)0.837:0.000493218)0.000:0.000000006,(('EPI_ISL_206500|2015.263|Human|Salvador|H1N1|6B.1':0.003471119,'EPI_ISL_192126|2015.342|Human|Ukraine|H1N1|6B.1':0.001979922)0.756:0.000496419,'EPI_ISL_192647|2015.17|Human|Russia|H1N1|6B.1':0.000493297)0.741:0.000000006)0.984:0.000000006,('EPI_ISL_195820|2015.356|Human|Bangladesh|H1N1|6B.1':0.000987533,'EPI_ISL_172924|2015.049|Human|Sweden|H1N1|6B.1':0.000493412)0.000:0.000000006)0.000:0.000000006,((('EPI_ISL_328782|2015.668|swine|Chile|H1N1|6B.1':0.0,'EPI_ISL_328781|2015.668|swine|Chile|H1N1|6B.1':0.0):0.000493567,'EPI_ISL_328780|2015.668|swine|Chile|H1N1|6B.1':0.000000006)0.956:0.001985102,('EPI_ISL_210300|2015.759|Human|USA|H1N1|6B.1':0.004994929,'EPI_ISL_221604|2015.844|Human|Cambodia|H1N1|6B.1':0.000000006)0.899:0.000987797)0.766:0.000493950)0.864:0.000493374)0.000:0.000000006)0.000:0.000000006,('EPI_ISL_228129|2015.592|Human|Hawaii|H1N1|6B.1':0.002475158,('EPI_ISL_502133|2015.307|Human|Taiwan|H1N1|6B.1':0.000992019,'EPI_ISL_502167|2015.819|Human|Taiwan|H1N1|6B.1':0.002478372)0.778:0.000493179)0.725:0.000000006)0.000:0.000000006)0.832:0.000493311,('EPI_ISL_200783|2015.712|Human|Hawaii|H1N1|6B.1':0.000496670,('EPI_ISL_217921|2016.096|Human|Japan|H1N1|6B.1':0.000497796,'EPI_ISL_255355|2016.814|swine|Japan|H1N1|6B.1':0.004485921)0.928:0.001482807)1.000:0.003979644)0.000:0.000000006,(('EPI_ISL_221645|2015.877|Human|Canada|H1N1|6B.1':0.0,'EPI_ISL_221644|2016.033|Human|Canada|H1N1|6B.1':0.0):0.002975019,'EPI_ISL_168953|2014.619|Human|Australia|H1N1|6B.1':0.001483740)0.000:0.000000006)0.000:0.000000006)1.000:0.000000006,((('EPI_ISL_172653|2014.808|Human|HongKong|H1N1|6B.1':0.0,'EPI_ISL_172651|2014.8|Human|HongKong|H1N1|6B.1':0.0,'EPI_ISL_172654|2014.781|Human|HongKong|H1N1|6B.1':0.0):0.000000006,(('EPI_ISL_237214|2014.937|Human|USA|H1N1|6B.1':0.0,'EPI_ISL_173274|2014.942|Human|USA|H1N1|6B.1':0.0,'EPI_ISL_237207|2014.918|Human|USA|H1N1|6B.1':0.0,'EPI_ISL_173268|2014.918|Human|USA|H1N1|6B.1':0.0):0.000493412,('EPI_ISL_237209|2014.918|Human|USA|H1N1|6B.1':0.000493309,('EPI_ISL_237212|2014.893|Human|USA|H1N1|6B.1':0.0,'EPI_ISL_173270|2014.893|Human|USA|H1N1|6B.1':0.0):0.000000006)0.000:0.000000006)0.866:0.000493397)0.916:0.000493795,('EPI_ISL_209301|2015.937|Human|USA|H1N1|6B.1':0.000493730,'EPI_ISL_194836|2015.384|Human|Dominica|H1N1|6B.1':0.000494500)0.951:0.001485854)0.000:0.000000006)0.000:0.000000006)0.842:0.000493489,((((('EPI_ISL_502094|2014.074|Human|Taiwan|H1N1|6B.1':0.000000006,('EPI_ISL_502114|2014.148|Human|Taiwan|H1N1|6B.1':0.002484163,'EPI_ISL_502161|2013.942|Human|Taiwan|H1N1|6B.1':0.000988744)0.000:0.000000006)0.979:0.003045426,'EPI_ISL_282690|2015.784|swine|Canada|H1N1|6B.1':0.008100888)0.766:0.000430969,(('EPI_ISL_199501|2015.126|Human|Indonesia|H1N1|6B.1':0.001481965,(('EPI_ISL_193606|2015.323|Human|Bangladesh|H1N1|6B.1':0.000493691,'EPI_ISL_192621|2015.323|Human|Bangladesh|H1N1|nan':0.000493850)0.841:0.000495050,'EPI_ISL_195662|2015.611|Human|Sweden|H1N1|6B.1':0.003473544)0.753:0.000000006)0.442:0.000496652,'EPI_ISL_173265|2014.805|Human|Bahrain|H1N1|6B.1':0.000986368)0.928:0.001485856)0.000:0.000000006,(('EPI_ISL_166442|2014.186|Human|Russia|H1N1|6B.1':0.000988601,'EPI_ISL_175880|2013.427|Human|SouthAfrica|H1N1|6B.1':0.002478948)0.750:0.000000006,(('EPI_ISL_146125|2013.123|Human|India|H1N1|6B.1':0.001483956,('EPI_ISL_381068|2014.137|swine|France|H1N1|6B.1':0.000989616,('EPI_ISL_167633|2014.047|Human|USA|H1N1|6B.1':0.000987847,('EPI_ISL_167597|2013.855|Human|USA|H1N1|6B.2':0.000988047,'EPI_ISL_156810|2013.803|Human|USA|H1N1|6B.1':0.000493516)0.000:0.000000006)0.764:0.000492804)0.797:0.000495522)0.000:0.000000006,((((((((('EPI_ISL_334449|2013.921|Human|China|H1N1|6B.1':0.0,'EPI_ISL_334450|2013.921|Human|China|H1N1|6B.1':0.0):0.001485264,(('EPI_ISL_334441|2014.126|Human|China|H1N1|6B.1':0.0,'EPI_ISL_334442|2014.126|Human|China|H1N1|6B.1':0.0):0.002479027,((((('EPI_ISL_334436|2014.173|Human|China|H1N1|6B.1':0.0,'EPI_ISL_334435|2014.173|Human|China|H1N1|6B.2':0.0):0.000493591,'EPI_ISL_173351|2014.677|Human|Myanmar|H1N1|6B.1':0.002485461)0.000:0.000000006,'EPI_ISL_502076|2014.008|Human|Taiwan|H1N1|6B.1':0.000000006)1.000:0.000000006,'EPI_ISL_502085|2014.038|Human|Taiwan|H1N1|6B.1':0.000493702)0.000:0.000000006,'EPI_ISL_175259|2014.844|Human|Congo|H1N1|6B.1':0.003977198)0.684:0.000493644)0.000:0.000000006)0.938:0.000000006,('EPI_ISL_162249|2014.041|Human|Czech|H1N1|6B.1':0.002973983,'EPI_ISL_399266|2014.507|Human|Singapore|H1N1|6B.1':0.001993435)0.872:0.000000006)0.000:0.000000006,(('EPI_ISL_166899|2013.956|Human|Singapore|H1N1|6B.1':0.001979166,('EPI_ISL_157072|2013.995|Human|USA|H1N1|6B.1':0.000493519,'EPI_ISL_502163|2013.962|Human|Taiwan|H1N1|6B.1':0.000988322)0.000:0.000000006)1.000:0.000000006,('EPI_ISL_502160|2013.929|Human|Taiwan|H1N1|6B.1':0.000000006,'EPI_ISL_166015|2014.148|Human|Mongolia|H1N1|6B.1':0.001483098)0.000:0.000000006)0.000:0.000000006)0.000:0.000000006,('EPI_ISL_399245|2014.118|Human|Singapore|H1N1|6B.1':0.000000006,(('EPI_ISL_334438|2014.247|Human|China|H1N1|6B.1':0.0,'EPI_ISL_334437|2014.247|Human|China|H1N1|6B.1':0.0):0.001485807,'EPI_ISL_191667|2015.123|Human|Russia|H1N1|6B.1':0.001982810)0.744:0.000496761)0.923:0.000988371)0.448:0.000493647,('EPI_ISL_189958|2013.945|Human|Mexico|H1N1|6B.1':0.001486291,('EPI_ISL_167614|2013.962|Human|USA|H1N1|6B.1':0.000989410,('EPI_ISL_202958|2013.945|Human|UK|H1N1|6B.1':0.000992311,'EPI_ISL_167664|2014.11|Human|USA|H1N1|6B.1':0.001490015)0.766:0.000490239)0.780:0.000497109)0.774:0.000492701)0.000:0.000000006,(('EPI_ISL_171845|2014.863|Human|Canada|H1N1|6B.1':0.001483055,(((('EPI_ISL_426177|2014.4|Human|Kenya|H1N1|6B.1':0.007524689,((((('EPI_ISL_168842|2014.441|Human|Cambodia|H1N1|6B.1':0.001483990,'EPI_ISL_502075|2014.005|Human|Taiwan|H1N1|6B.1':0.000493666)0.729:0.000000006,(('EPI_ISL_428983|2016.642|Human|Kenya|H1N1|6B.1':0.001485879,('EPI_ISL_421533|2014.34|Human|Kenya|H1N1|6B.1':0.000988098,'EPI_ISL_428979|2015.567|Human|Kenya|H1N1|6B.1':0.000989094)0.000:0.000000006)0.858:0.000493688,'EPI_ISL_502098|2014.077|Human|Taiwan|H1N1|6B.1':0.001979956)0.000:0.000000006)0.000:0.000000006,((('EPI_ISL_177072|2015.132|Human|Sweden|H1N1|6B.1':0.0,'EPI_ISL_192049|2015.088|Human|Korea|H1N1|6B.1':0.0):0.001480584,'EPI_ISL_205289|2015.605|Human|Laos|H1N1|6B.1':0.004984276)0.766:0.000498967,('EPI_ISL_210348|2015.189|Human|VietNam|H1N1|6B.1':0.001980097,'EPI_ISL_172652|2014.915|Human|Thailand|H1N1|6B.1':0.000988531)0.000:0.000000006)0.852:0.000493634)0.000:0.000000006,'EPI_ISL_237083|2014.247|Human|India|H1N1|6B.2':0.002975327)0.866:0.000493600,(('EPI_ISL_167601|2013.929|Human|USA|H1N1|6B.1':0.000493448,'EPI_ISL_167643|2014.074|Human|USA|H1N1|6B.1':0.000000006)0.838:0.000493591,('EPI_ISL_502141|2014.337|Human|Taiwan|H1N1|6B.2':0.001482902,((('EPI_ISL_159349|2014.17|Human|USA|H1N1|6B.1':0.001484006,'EPI_ISL_163650|2014.326|swine|USA|H1N1|nan':0.001979700)0.000:0.000000006,'EPI_ISL_157753|2014.058|Human|USA|H1N1|6B.1':0.000493541)0.000:0.000000006,(('EPI_ISL_170845|2014.827|swine|USA|H1N1|6B.1':0.003023608,'EPI_ISL_252707|2016.47|swine|USA|H1N1|6B.1':0.007076981)0.925:0.001955712,('EPI_ISL_143737|2013.389|swine|USA|H1N1|6B.1':0.000493596,'EPI_ISL_157157|2014.071|swine|USA|H1N1|6B.1':0.000493650)0.000:0.000000006)0.851:0.000493560)0.000:0.000000006)0.864:0.000493631)0.509:0.000000006)0.344:0.000993877)0.863:0.000987150,(('EPI_ISL_381062|2015.86|swine|Mexico|H1N1|nan':0.010118052,('EPI_ISL_189959|2014.014|Human|Mexico|H1N1|6B.1':0.001485415,(('EPI_ISL_263246|2012.404|Human|Brazil|H1N1|6B.1':0.002556569,('EPI_ISL_263196|2012.489|Human|Brazil|H1N1|6B.1':0.015681859,('EPI_ISL_263163|2012.448|Human|Chile|H1N1|6B.1':0.020764119,('EPI_ISL_263226|2012.473|Human|Brazil|H1N1|6B.1':0.015058174,'EPI_ISL_263225|2012.486|Human|Brazil|H1N1|6B.1':0.012609194)0.968:0.006611286)0.089:0.002620344)0.928:0.008319329)1.000:0.024217089,(('EPI_ISL_189964|2014.049|Human|Mexico|H1N1|6B.1':0.000000006,'EPI_ISL_189963|2014.027|Human|Mexico|H1N1|6B.1A.5':0.002968119)0.953:0.001978147,('EPI_ISL_189967|2013.962|Human|Mexico|H1N1|6B.1':0.000987061,'EPI_ISL_189957|2014.016|Human|Mexico|H1N1|6B.1':0.000492204)0.933:0.001496527)0.501:0.000939547)0.815:0.001570934)0.946:0.002040143)0.744:0.000443452,(((('EPI_ISL_166024|2014.334|Human|SriLanka|H1N1|6B.1':0.000493660,'EPI_ISL_176976|2014.173|Human|Japan|H1N1|6B.1':0.002478834)0.000:0.000000006,('EPI_ISL_161866|2013.797|Human|SriLanka|H1N1|6B.1':0.002978076,(((('EPI_ISL_156916|2014.052|Human|Sweden|H1N1|6B.1':0.000000006,'EPI_ISL_155008|2014.041|Human|Sweden|H1N1|6B.1':0.000000006)0.992:0.002478344,(((('EPI_ISL_502122|2014.175|Human|Taiwan|H1N1|6B.1':0.000989183,('EPI_ISL_502116|2014.153|Human|Taiwan|H1N1|6B.1':0.000995245,('EPI_ISL_173275|2014.962|Human|USA|H1N1|6B.1':0.0,'EPI_ISL_237225|2014.962|Human|USA|H1N1|6B.1':0.0):0.003491840)0.745:0.000490575)0.731:0.000000006,(((((('EPI_ISL_167684|2014.26|Human|USA|H1N1|6B.1':0.001003857,'EPI_ISL_163674|2014.227|Human|USA|H1N1|6B.1':0.000989547)0.907:0.001485824,'EPI_ISL_167563|2014.101|Human|Finland|H1N1|6B.1':0.001485130)0.725:0.000000006,('EPI_ISL_205297|2015.504|Human|SouthAfrica|H1N1|6B.1':0.002986433,'EPI_ISL_193299|2015.318|Human|Bangladesh|H1N1|nan':0.002479028)0.737:0.000000006)0.000:0.000000006,(('EPI_ISL_212527|2015.266|Human|Nepal|H1N1|6B.1':0.001486907,((('EPI_ISL_222200|2016.03|Human|Mexico|H1N1|6B.1':0.001983836,(('EPI_ISL_223215|2016.15|Human|Brazil|H1N1|6B.1':0.000494435,('EPI_ISL_221005|2016.046|Human|USA|H1N1|6B.1':0.000989652,('EPI_ISL_206532|2015.822|Human|USA|H1N1|6B.1':0.0,'EPI_ISL_207369|2015.822|Human|USA|H1N1|6B.1':0.0,'EPI_ISL_203601|2015.822|Human|USA|H1N1|6B.1':0.0):0.001485289)0.242:0.000000006)0.000:0.000000006,'EPI_ISL_206984|2015.726|Human|Brazil|H1N1|6B.1':0.000494297)0.000:0.000000006)0.000:0.000000006,('EPI_ISL_232716|2016.169|Human|Salvador|H1N1|6B.1':0.000989837,('EPI_ISL_218072|2016.011|Human|USA|H1N1|6B.1':0.000494389,('EPI_ISL_213178|2016.055|Human|USA|H1N1|6B.1':0.0,'EPI_ISL_222192|2015.981|Human|Mexico|H1N1|6B.1':0.0):0.000000006)0.000:0.000000006)0.899:0.000494415)0.917:0.000494404,('EPI_ISL_194846|2015.488|Human|Chile|H1N1|6B.1':0.000000006,((('EPI_ISL_234632|2015.427|Human|Chile|H1N1|6B.1':0.000000006,'EPI_ISL_193594|2015.427|Human|Chile|H1N1|6B.1':0.000000006)0.896:0.000494467,('EPI_ISL_213112|2015.781|Human|Chile|H1N1|6B.2':0.000993116,'EPI_ISL_215027|2015.885|Human|Colombia|H1N1|6B.1':0.000496013)0.791:0.000494266)0.000:0.000000006,'EPI_ISL_200781|2015.493|Human|Chile|H1N1|6B.1':0.000495022)0.000:0.000000006)0.000:0.000000006)0.890:0.000992162)0.749:0.000493575,(('EPI_ISL_193011|2015.022|Human|India|H1N1|6B.1':0.000990281,(('EPI_ISL_206516|2015.633|Human|Bangladesh|H1N1|6B.1':0.000492181,'EPI_ISL_202385|2015.644|Human|Bangladesh|H1N1|6B.1':0.002487863)0.780:0.000496587,('EPI_ISL_207948|2015.893|Human|Pakistan|H1N1|6B.1':0.001487171,('EPI_ISL_213151|2015.94|Human|Pakistan|H1N1|6B.1':0.000989243,('EPI_ISL_241167|2016.052|Human|UK|H1N1|6B.1':0.000000006,'EPI_ISL_241165|2016.06|Human|UK|H1N1|6B.1':0.000493769)0.950:0.000988064)0.000:0.000000006)0.083:0.000494652)0.925:0.001490402)0.936:0.001487367,'EPI_ISL_218429|2014.8|Human|India|H1N1|6B.1':0.002479647)0.000:0.000000006)0.942:0.000988995)0.000:0.000000006,('EPI_ISL_237226|2014.233|Human|USA|H1N1|6B.2':0.0,'EPI_ISL_192124|2014.233|Human|USA|H1N1|6B.2':0.0,'EPI_ISL_176991|2013.814|Human|Japan|H1N1|6B.1':0.0):0.000000006)0.000:0.000000006,('EPI_ISL_427423|2014.877|Human|Kenya|H1N1|6B.1':0.002481749,('EPI_ISL_14749480|2015.151|Human|VietNam|H1N1|6B.1':0.001485083,'EPI_ISL_167680|2014.233|Human|USA|H1N1|6B.1':0.000989620)0.000:0.000000006)0.850:0.000494134)0.000:0.000000006)0.000:0.000000006,((((((('EPI_ISL_334030|2018.789|swine|Japan|H1N1|6B.1':0.001527486,'EPI_ISL_334038|2018.789|swine|Japan|H1N1|nan':0.000000006)1.000:0.010860164,'EPI_ISL_227473|2016.112|Human|Uganda|H1N1|6B.1':0.008852658)0.610:0.000188617,'EPI_ISL_282718|2015.422|swine|Canada|H1N1|6B.1':0.004995654)0.788:0.000499832,((((('EPI_ISL_502140|2015.381|Human|Taiwan|H1N1|6B.1':0.001489142,('EPI_ISL_193300|2015.211|Human|Russia|H1N1|6B.1':0.001487796,('EPI_ISL_502155|2015.567|Human|Taiwan|H1N1|6B.1':0.000000006,(('EPI_ISL_263396|2015.951|Human|Taiwan|H1N1|6B.1':0.0,'EPI_ISL_502080|2016.016|Human|Taiwan|H1N1|6B.1':0.0):0.000993264,'EPI_ISL_502169|2015.855|Human|Taiwan|H1N1|6B.1':0.000000006)0.981:0.002486434)0.960:0.001985265)0.000:0.000000006)0.838:0.000494840,('EPI_ISL_194904|2015.156|Human|Japan|H1N1|6B.2':0.001000544,'EPI_ISL_210349|2015.225|Human|VietNam|H1N1|6B.2':0.002503516)0.789:0.000487641)0.000:0.000000006,('EPI_ISL_259855|2016.284|Human|VietNam|H1N1|6B.2':0.000000006,'EPI_ISL_259848|2016.251|Human|VietNam|H1N1|6B.2':0.000989844)0.925:0.000990308)0.967:0.001486576,('EPI_ISL_281284|2014.356|Human|Emirates|H1N1|6B.1':0.001487383,('EPI_ISL_263167|2014.704|Human|Brazil|H1N1|6B.1':0.000494510,'EPI_ISL_238373|2015.099|Human|Spain|H1N1|6B.1':0.002990875)0.000:0.000000006)0.000:0.000000006)0.908:0.000990260,(('EPI_ISL_172647|2014.704|Human|Laos|H1N1|6B.1':0.000000006,(('EPI_ISL_172625|2014.767|Human|Taiwan|H1N1|6B.1':0.000000006,'EPI_ISL_502164|2014.811|Human|Taiwan|H1N1|6B.1':0.003982904)0.954:0.001485673,'EPI_ISL_172649|2014.71|Human|Laos|H1N1|6B.2':0.002979921)0.000:0.000000006)0.000:0.000000006,'EPI_ISL_192120|2015.145|Human|Laos|H1N1|6B.1':0.002480981)0.892:0.000989111)0.770:0.000495616)0.382:0.000000006,'EPI_ISL_176986|2014.066|Human|Japan|H1N1|6B.1':0.000494125)0.000:0.000000006,('EPI_ISL_171582|2015.06|Human|Spain|H1N1|6B.1':0.001488309,'EPI_ISL_188724|2014.879|Human|Laos|H1N1|6B.1':0.000495322)0.768:0.000494257)0.000:0.000000006,'EPI_ISL_167618|2013.978|Human|USA|H1N1|6B.1':0.000494146)0.000:0.000000006)0.000:0.000000006,'EPI_ISL_175254|2014.847|Human|Congo|H1N1|6B.2':0.003481899)0.898:0.000988957)0.000:0.000000006,('EPI_ISL_161332|2013.847|Human|Australia|H1N1|6B.1':0.000988839,'EPI_ISL_161860|2013.882|Human|NewZealand|H1N1|6B.1':0.001485379)0.746:0.000000006)0.000:0.000000006,'EPI_ISL_161861|2013.825|Human|Thailand|H1N1|6B.1':0.000493828)0.935:0.000988952)0.000:0.000000006)0.711:0.000000006,('EPI_ISL_150295|2013.715|Human|HongKong|H1N1|6B.1':0.001486139,'EPI_ISL_153618|2013.86|Human|Japan|H1N1|6B.1':0.000992299)0.405:0.000990115)0.903:0.000493634,('EPI_ISL_202957|2013.934|Human|UK|H1N1|6B.1':0.000989259,(((('EPI_ISL_146135|2011.726|Human|India|H1N1|6B.1':0.000000006,'EPI_ISL_146131|2012.161|Human|India|H1N1|6B.1':0.002468887)0.883:0.000988989,((('EPI_ISL_164475|2012.713|swine|VietNam|H1N1|6B.1':0.0,'EPI_ISL_164473|2012.713|swine|VietNam|H1N1|6B.1':0.0,'EPI_ISL_164474|2012.713|swine|VietNam|H1N1|6B.1':0.0,'EPI_ISL_160814|2012.713|swine|VietNam|H1N1|6B.1':0.0):0.000976493,(('EPI_ISL_218612|2015.959|swine|VietNam|H3N2|3C.2':0.0,'EPI_ISL_218613|2015.959|swine|VietNam|H3N2|3C.2':0.0,'EPI_ISL_218602|2015.959|swine|VietNam|H3N2|3C.2':0.0,'EPI_ISL_218604|2015.959|swine|VietNam|H3N2|3C.2':0.0,'EPI_ISL_218600|2015.959|swine|VietNam|H3N2|3C.2':0.0,'EPI_ISL_218607|2015.959|swine|VietNam|H3N2|3C.2':0.0,'EPI_ISL_218608|2015.959|swine|VietNam|H3N2|3C.2':0.0,'EPI_ISL_218601|2015.959|swine|VietNam|H3N2|3C.2':0.0,'EPI_ISL_218610|2015.959|swine|VietNam|H3N2|3C.2':0.0):0.000000006,'EPI_ISL_218606|2015.959|swine|VietNam|H3N2|3C.2':0.000491915)1.000:0.014295617)0.888:0.001491924,(((('EPI_ISL_224767|2011.57|swine|Colombia|H1N1|6B.1':0.0,'EPI_ISL_224766|2011.57|swine|Colombia|H1N1|6B.1':0.0,'EPI_ISL_224772|2011.57|swine|Colombia|H1N1|6B.1':0.0):0.002962112,((('EPI_ISL_279000|2012.667|Human|Italy|H1N1|6B.1':0.000987631,'EPI_ISL_149711|2012.003|Human|Sweden|H1N1|6B.1':0.000987073)0.764:0.000491700,(('EPI_ISL_193580|2011.901|Human|Singapore|H1N1|nan':0.000498825,'EPI_ISL_288256|2012.549|Human|Australia|H3N2|6B.1':0.002973928)0.784:0.000487054,((((('EPI_ISL_116258|2012.052|Human|Asia-Russia|H1N1|6B.1':0.000985241,('EPI_ISL_278850|2014.666|swine|Italy|H1N1|nan':0.001901961,('EPI_ISL_4083710|2018.463|swine|Italy|H1N1|nan':0.000000006,'EPI_ISL_4083712|2019.364|swine|Italy|H1N1|nan':0.002499596)1.000:0.010695240)0.999:0.007610579)0.000:0.000000006,((('EPI_ISL_499171|2018.296|swine|Spain|H1N1|nan':0.016281371,('EPI_ISL_269975|2012.954|Human|Indonesia|H1N1|6B.1':0.000984875,('EPI_ISL_141542|2013.016|Human|Australia|H1N1|6B.1':0.002477163,'EPI_ISL_269977|2012.94|Human|Indonesia|H1N1|6B.1':0.001479774)0.000:0.000000006)0.000:0.000000006)0.850:0.000492009,'EPI_ISL_127690|2012.131|Human|Russia|H1N1|6B.1':0.000491985)0.000:0.000000006,'EPI_ISL_1361638|2013.268|Human|Russia|H1N1|6B.1':0.000492171)0.000:0.000000006)0.000:0.000000006,('EPI_ISL_129015|2012.443|Human|Australia|H1N1|6B.1':0.003965748,('EPI_ISL_369641|2012.131|Human|USA|H1N1|6B.1':0.000000006,'EPI_ISL_1360112|2013.252|Human|Asia-Russia|H1N1|6B.1':0.000492085)0.912:0.000492151)0.000:0.000000006)0.000:0.000000006,('EPI_ISL_208706|2012.626|Human|Thailand|H1N1|nan':0.002472018,'EPI_ISL_194044|2012.5|Human|Singapore|H1N1|6B.1':0.003967487)0.741:0.000496298)0.869:0.000492053,('EPI_ISL_208697|2012.847|Human|Thailand|H1N1|6B.1':0.002480453,('EPI_ISL_208727|2012.53|Human|Thailand|H1N1|6B.1':0.000000006,'EPI_ISL_208728|2012.852|Human|Thailand|H1N1|6B.1':0.000492251)0.770:0.000491990)0.874:0.000987742)0.000:0.000000006)0.000:0.000000006)0.779:0.000482303,('EPI_ISL_128694|2012.5|Human|SriLanka|H1N1|6B.1':0.000986085,'EPI_ISL_188657|2012.418|Human|SriLanka|H1N1|6B.1':0.000000006)0.958:0.001988141)0.924:0.001490525)0.710:0.000000006,((('EPI_ISL_195101|2012.926|swine|UK|H1N2|nan':0.005994586,('EPI_ISL_195170|2013.425|swine|UK|H1N2|nan':0.006518092,'EPI_ISL_195169|2013.671|swine|UK|H1N2|nan':0.003999323)0.945:0.002489994)0.853:0.000977446,(('EPI_ISL_1361593|2013.255|Human|Russia|H1N1|6B.1':0.002966078,'EPI_ISL_133053|2011.033|Human|Germany|H1N1|6B.1':0.000984504)0.747:0.000000006,('EPI_ISL_369608|2011.151|Human|USA|H1N1|6B.1':0.000984289,((((((((('EPI_ISL_195048|2011.5|swine|Denmark|H1N1|6B.1':0.002467505,('EPI_ISL_90270|2011.077|Human|Denmark|H1N1|6B.1':0.000000006,'EPI_ISL_90269|2011.104|Human|Denmark|H1N1|6B.1':0.000000006)0.913:0.000996953)0.716:0.000000006,(((('EPI_ISL_424991|2020.033|Human|Madagascar|H1N1|6B.1A.5a.1':0.000000006,('EPI_ISL_413626|2019.981|Human|Madagascar|H1N1|6B.1A.5a.1':0.006640604,'EPI_ISL_345245|2019.022|Human|Spain|H1N1|6B.1A.5a':0.004018549)0.887:0.003463444)0.984:0.004454026,'EPI_ISL_345244|2019.022|Human|Spain|H1N1|6B.1A.2':0.002592824)0.435:0.000948759,'EPI_ISL_413624|2019.967|Human|Madagascar|H1N1|6B.1A.5a':0.002592232)0.996:0.005401735,(((((('EPI_ISL_4081386|2015.5|swine|Denmark|H1N2|nan':0.005981509,(('EPI_ISL_257494|2016.929|swine|VietNam|H1N2|nan':0.000492600,'EPI_ISL_257502|2016.929|swine|VietNam|H1N2|nan':0.000000006)1.000:0.008040334,('EPI_ISL_4081380|2017.5|swine|Denmark|H1N2|nan':0.004510638,'EPI_ISL_4081371|2018.5|swine|Denmark|H1N2|nan':0.004522174)1.000:0.010728073)0.000:0.000000006)1.000:0.011593396,('EPI_ISL_6781349|2020.454|swine|Spain|H1N2|nan':0.046346380,(('EPI_ISL_381069|2015.077|swine|France|H1N1|nan':0.006027622,('EPI_ISL_381047|2016.077|swine|France|H1N1|nan':0.004482570,'EPI_ISL_381067|2016.126|swine|France|H1N1|nan':0.004528564)0.997:0.007184896)0.983:0.005853104,'EPI_ISL_243527|2011.718|wild.ans|Netherlands|H3N8|nan':0.025768485)0.795:0.001349126)0.243:0.000355099)0.000:0.000000006,('EPI_ISL_4081286|2015.5|swine|Denmark|H1N1|nan':0.010558354,('EPI_ISL_191398|2010.975|Human|UK|H1N1|6B.1':0.001479276,('EPI_ISL_89373|2011.066|Human|Czech|H1N1|6B.1':0.000492014,((('EPI_ISL_133122|2011.049|Human|Denmark|H1N1|6B.1':0.000491911,('EPI_ISL_135255|2011.121|Human|USA|H1N1|6B.1':0.000491885,'EPI_ISL_131677|2010.956|Human|Ireland|H1N1|6B.1':0.000492262)0.000:0.000000006)0.000:0.000000006,'EPI_ISL_133125|2011.071|Human|Estonia|H1N1|6B.1':0.001479793)0.000:0.000000006,(('EPI_ISL_153876|2011.5|Human|France|H1N1|6B.1':0.000985824,(((('EPI_ISL_206880|2010.975|Human|UK|H1N1|6B.1':0.000000006,'EPI_ISL_191292|2010.97|Human|UK|H1N1|nan':0.000000006)0.000:0.000000006,'EPI_ISL_95331|2011.071|Human|Hungary|H1N1|6B.1':0.002473360)0.000:0.000000006,'EPI_ISL_133118|2011.14|Human|Belgium|H1N1|6B.1':0.000000006)0.000:0.000000006,'EPI_ISL_133126|2011.085|Human|Estonia|H1N1|6B.1':0.000491814)0.766:0.000491688)0.762:0.000493129,'EPI_ISL_191393|2011.005|Human|UK|H1N1|6B.1':0.001478873)0.000:0.000000006)0.000:0.000000006)0.000:0.000000006)0.773:0.000500238)0.785:0.000485954)0.903:0.000984213,(('EPI_ISL_87463|2010.781|Human|Canada|H1N1|6B.1':0.002468287,('EPI_ISL_95185|2010.416|Human|India|H1N1|nan':0.001989940,((('EPI_ISL_399215|2017.263|swine|Australia|H1N1|6B.1':0.000918103,('EPI_ISL_399220|2018.732|swine|Australia|H1N1|6B.1':0.007533656,(('EPI_ISL_399216|2017.263|swine|Australia|H1N1|6B.1':0.0,'EPI_ISL_399217|2017.408|swine|Australia|H1N1|6B.1':0.0,'EPI_ISL_399218|2017.408|swine|Australia|H1N1|6B.1':0.0):0.000000006,'EPI_ISL_399219|2017.512|swine|Australia|H1N1|6B.1':0.000493485)0.738:0.000495588)0.914:0.001561434)1.000:0.021762618,('EPI_ISL_381085|2016.377|swine|Korea|H1N1|nan':0.023843240,'EPI_ISL_132402|2009.912|Human|Mexico|H1N1|6B.1':0.013773877)0.737:0.001471989)0.738:0.000445043,((((((('EPI_ISL_329080|2012.59|swine|Australia|H1N2|nan':0.0,'EPI_ISL_14284876|2012.5|swine|Australia|H1N2|nan':0.0,'EPI_ISL_329094|2012.549|swine|Australia|H1N2|nan':0.0):0.000000020,'EPI_ISL_329082|2016.852|swine|Australia|H1N2|nan':0.014687126)1.000:0.010559901,('EPI_ISL_150943|2010.033|swine|USA|H1N2|nan':0.000000006,('EPI_ISL_106145|2010.03|Human|Hungary|H1N1|6B.1':0.002519588,(('EPI_ISL_328804|2014.915|swine|Chile|H0N0|6B.1':0.0,'EPI_ISL_328807|2014.915|swine|Chile|H1N1|6B.1':0.0):0.000462369,'EPI_ISL_327490|2014.915|swine|Chile|H1N1|6B.1':0.001015026)1.000:0.015304078)0.736:0.000453799)0.000:0.000000006)0.767:0.000491292,('EPI_ISL_4081613|2013.162|swine|China|H1N1|nan':0.001525599,('EPI_ISL_4081617|2013.247|swine|China|H1N1|nan':0.003369923,'EPI_ISL_157896|2013.175|swine|China|H1N1|nan':0.026005653)0.946:0.004627425)1.000:0.067604392)0.000:0.000000006,((((('EPI_ISL_88844|2010.301|swine|USA|H1N2|nan':0.001979725,(('EPI_ISL_63243|2009.474|Human|Philippines|H1N1|6B.1':0.000000006,('EPI_ISL_87518|2009.784|Human|Cambodia|H1N1|6B.1':0.000492369,('EPI_ISL_167143|2012.197|Dom.other|Korea|H3N2|3C.3a':0.000491967,((('EPI_ISL_167144|2012.197|Dom.other|Korea|H3N2|3C.3a':0.0,'EPI_ISL_90108|2010.096|Dom.other|Korea|H3N1|3C.3a':0.0):0.000000006,'EPI_ISL_167145|2012.197|Dom.other|Korea|H3N1|3C.3a':0.000492591)0.759:0.000494559,'EPI_ISL_76629|2010.129|Human|Australia|H1N1|6B.1':0.001488301)0.887:0.000982952)0.785:0.000493307)0.796:0.000490810)0.430:0.000491076,('EPI_ISL_429244|2009.742|Human|Kenya|H1N1|6B.1':0.000491114,'EPI_ISL_78762|2009.589|Human|Guam|H1N1|6B.1':0.000000006)0.000:0.000000006)0.929:0.000491421)0.000:0.000000006,(('EPI_ISL_75158|2009.94|Human|Belgium|H1N1|6B.1':0.000983791,('EPI_ISL_80102|2009.937|Human|Poland|H1N1|6B.1':0.000983539,'EPI_ISL_79365|2010.104|Human|Russia|H1N1|6B.1':0.000984985)0.000:0.000000006)0.000:0.000000006,'EPI_ISL_66076|2009.247|swine|Mexico|H1N1|6B.1':0.002471416)0.832:0.000491294)0.000:0.000000006,((((((('EPI_ISL_96947|2009.997|swine|China|H1N1|6B.1':0.001477350,((('EPI_ISL_164346|2012.087|swine|Thailand|H3N2|3C.3a':0.0,'EPI_ISL_164343|2012.087|swine|Thailand|H3N2|3C.3a':0.0,'EPI_ISL_164347|2012.087|swine|Thailand|H3N2|3C.3a':0.0,'EPI_ISL_164348|2012.087|swine|Thailand|H3N2|3C.3a':0.0):0.000986087,(((('EPI_ISL_164365|2012.087|swine|Thailand|H1N1|nan':0.0,'EPI_ISL_164362|2012.087|swine|Thailand|H1N1|nan':0.0,'EPI_ISL_164361|2012.087|swine|Thailand|H1N1|nan':0.0,'EPI_ISL_164366|2012.087|swine|Thailand|H1N1|nan':0.0,'EPI_ISL_164368|2012.087|swine|Thailand|H1N1|nan':0.0,'EPI_ISL_164355|2012.087|swine|Thailand|H3N2|3C.3a':0.0,'EPI_ISL_181096|2012.087|swine|Thailand|H3N1|3C.3a':0.0):0.000000006,'EPI_ISL_164364|2012.087|swine|Thailand|H1N1|nan':0.000492581)0.000:0.000000006,('EPI_ISL_164360|2012.087|swine|Thailand|H1N1|nan':0.000492466,'EPI_ISL_164367|2012.087|swine|Thailand|H1N1|nan':0.000492638)0.000:0.000000006)0.000:0.000000006,'EPI_ISL_164363|2012.087|swine|Thailand|H1N1|nan':0.000492637)0.946:0.001982268)0.997:0.006052851,(('EPI_ISL_168401|2011.797|swine|Thailand|H1N1|6B.1':0.000000006,'EPI_ISL_168402|2012.522|swine|Thailand|H1N1|6B.1':0.000986383)0.988:0.002981007,(('EPI_ISL_131499|2011.5|swine|Thailand|H1N1|6B.1':0.0,'EPI_ISL_131501|2011.5|swine|Thailand|H1N1|6B.1':0.0,'EPI_ISL_131502|2011.5|swine|Thailand|H1N1|6B.1':0.0,'EPI_ISL_131498|2011.5|swine|Thailand|H1N1|6B.1':0.0):0.000000006,('EPI_ISL_131497|2011.5|swine|Thailand|H1N1|6B.1':0.000000006,'EPI_ISL_131500|2011.5|swine|Thailand|H1N1|6B.1':0.000992212)0.733:0.000000006)0.736:0.000485718)0.996:0.004533039)0.798:0.001465160)0.000:0.000000006,((('EPI_ISL_196002|2012.574|swine|Mexico|H1N1|6B.1':0.0,'EPI_ISL_196001|2012.555|swine|Mexico|H1N1|6B.1':0.0):0.000000006,('EPI_ISL_196032|2013.537|swine|Mexico|H1N1|6B.1':0.000491900,(('EPI_ISL_196025|2013.37|swine|Mexico|H1N1|6B.1':0.0,'EPI_ISL_196012|2013.263|swine|Mexico|H1N1|6B.1':0.0,'EPI_ISL_196023|2013.37|swine|Mexico|H1N1|6B.1':0.0,'EPI_ISL_196014|2013.271|swine|Mexico|H1N1|6B.1':0.0):0.000000006,'EPI_ISL_196024|2013.37|swine|Mexico|H1N1|6B.1':0.000491881)0.000:0.000000006)0.991:0.002467891)0.979:0.002975661,('EPI_ISL_196010|2013.216|swine|Mexico|H3N1|3C.3a':0.005453432,('EPI_ISL_295555|2012.825|swine|Mexico|H3N2|3C.3a':0.001534900,'EPI_ISL_295553|2015.392|swine|Mexico|H3N2|nan':0.012163641)0.833:0.000955864)0.980:0.003552829)0.936:0.001978856)0.000:0.000000006,('EPI_ISL_65024|2009.573|Human|Emirates|H1N1|6B.1':0.000491422,('EPI_ISL_278795|2011.184|swine|Canada|H3N2|3C.3a':0.006459407,'EPI_ISL_166499|2010.5|Human|Asia-Russia|H1N1|6B.1':0.000000006)0.000:0.000000006)0.864:0.000491298)0.000:0.000000006,(((('EPI_ISL_78856|2009.677|Human|USA|H1N1|6B.1':0.002467289,(('EPI_ISL_73580|2009.501|Human|China|H1N1|6B.1':0.0,'EPI_ISL_156329|2009.479|Human|NewZealand|H1N1|6B.1':0.0):0.000000006,('EPI_ISL_86553|2009.625|swine|Australia|H1N1|6B.1':0.000000006,('EPI_ISL_86554|2009.63|swine|Australia|H1N1|6B.1':0.000491397,'EPI_ISL_73577|2009.529|Human|China|H1N1|6B.1':0.000983691)0.000:0.000000006)1.000:0.000000006)0.000:0.000000006)0.000:0.000000006,'EPI_ISL_134468|2012.762|Human|Australia|H1N1|6B.1':0.010017319)0.735:0.000000052,'EPI_ISL_73583|2009.532|Human|China|H1N1|nan':0.000000006)0.573:0.000491270,(('EPI_ISL_101314|2009.318|Human|UK|H1N1|6B.1':0.000000006,('EPI_ISL_100250|2011.208|swine|USA|H3N2|nan':0.006100244,'EPI_ISL_181290|2012.833|swine|Japan|H1N1|nan':0.007097517)0.744:0.000392535)0.669:0.000491637,('EPI_ISL_73793|2010.085|Human|Suriname|H1N1|6B.1':0.000984606,(('EPI_ISL_75162|2010.011|Human|Austria|H1N1|6B.1':0.000491807,('EPI_ISL_75092|2009.904|Human|Denmark|H1N1|6B.1':0.000491873,'EPI_ISL_151062|2009.877|swine|Germany|H3N1|nan':0.000491953)0.793:0.000491945)0.000:0.000000006,('EPI_ISL_87631|2009.923|Human|Hungary|H1N1|6B.1':0.002472412,'EPI_ISL_87677|2009.893|Human|Denmark|H1N1|6B.1':0.001973258)0.000:0.000000006)0.000:0.000000006)0.958:0.001479205)0.746:0.000000006)0.746:0.000000006)1.000:0.000000006,('EPI_ISL_62741|2009.666|Human|Norway|H1N1|6B.1':0.000000006,('EPI_ISL_75152|2010.008|Human|Estonia|H1N1|6B.1':0.000493595,('EPI_ISL_164393|2011.945|swine|VietNam|H1N2|6B.1':0.0,'EPI_ISL_164395|2011.945|swine|VietNam|H1N2|6B.1':0.0,'EPI_ISL_164396|2011.945|swine|VietNam|H1N2|6B.1':0.0,'EPI_ISL_164394|2011.945|swine|VietNam|H1N2|6B.1':0.0,'EPI_ISL_164391|2011.945|swine|VietNam|H1N2|6B.1':0.0,'EPI_ISL_164445|2011.945|swine|VietNam|H1N2|6B.1':0.0,'EPI_ISL_164397|2011.945|swine|VietNam|H1N2|6B.1':0.0,'EPI_ISL_160783|2011.945|swine|VietNam|H1N2|6B.1':0.0,'EPI_ISL_164392|2011.945|swine|VietNam|H1N2|6B.1':0.0,'EPI_ISL_164444|2011.945|swine|VietNam|H1N2|6B.1':0.0):0.007994626)0.779:0.000490388)0.876:0.000491312)0.000:0.000000006,(('EPI_ISL_62225|2009.553|Human|CostaRica|H1N1|6B.1':0.0,'EPI_ISL_61833|2009.436|Human|Salvador|H1N1|6B.1':0.0):0.000000006,(('EPI_ISL_121304|2009.578|Human|HongKong|H1N1|6B.1':0.0,'EPI_ISL_110476|2009.573|Human|HongKong|H1N1|6B.1':0.0):0.001476195,'EPI_ISL_62232|2009.493|Human|Salvador|H1N1|6B.1':0.001476045)0.000:0.000000006)0.921:0.000491154)0.000:0.000000006,((((((('EPI_ISL_87569|2010.068|Human|Senegal|H1N1|6B.1':0.000986512,'EPI_ISL_80377|2010.096|Human|Estonia|H1N1|6B.1':0.000982787)0.484:0.000983708,('EPI_ISL_101898|2010.34|Human|Taiwan|H1N1|6B.1':0.001476879,'EPI_ISL_80382|2010.011|Human|Austria|H1N1|6B.1':0.001970374)0.742:0.000000006)0.892:0.000984408,'EPI_ISL_71365|2009.953|Human|Dominica|H1N1|6B.1':0.002465297)0.000:0.000000006,'EPI_ISL_31673|2009.392|Human|Dominican|H1N1|6B.1':0.000000006)1.000:0.000000006,'EPI_ISL_61839|2009.499|Human|Dominican|H1N1|6B.1':0.000491064)0.000:0.000000006,('EPI_ISL_278798|2014.055|swine|Canada|H3N2|3C.3a':0.0,'EPI_ISL_278799|2014.055|swine|Canada|H3N2|3C.3a':0.0,'EPI_ISL_278810|2015.115|swine|Canada|H3N2|3C.3a':0.0,'EPI_ISL_278805|2015.115|swine|Canada|H3N2|3C.3a':0.0,'EPI_ISL_278806|2014.055|swine|Canada|H1N1|6B.1':0.0,'EPI_ISL_278793|2015.118|swine|Canada|H1N1|6B.1':0.0):0.003952960)0.913:0.000985864,(('EPI_ISL_79833|2010.5|swine|Korea|H1N1|6B.1':0.000986078,'EPI_ISL_79834|2010.5|swine|Korea|H1N1|6B.1':0.000000006)0.984:0.002465389,'EPI_ISL_74132|2010.052|Human|USA|H1N1|6B.1':0.002465162)0.000:0.000000006)0.730:0.000000006)1.000:0.000000006)0.000:0.000000006,((('EPI_ISL_75161|2009.901|Human|Austria|H1N1|6B.1':0.000491519,('EPI_ISL_167132|2010.5|Human|Finland|H1N1|6B.1':0.000000006,'EPI_ISL_74207|2009.923|Human|Russia|H1N1|6B.1':0.000983151)0.900:0.000491346)0.000:0.000000006,('EPI_ISL_79817|2009.915|swine|Korea|H1N1|6B.1':0.000453282,'EPI_ISL_278821|2015.499|swine|Korea|H3N2|nan':0.016290732)0.920:0.001516855)0.846:0.000491467,(('EPI_ISL_108537|2009.995|Human|China|H1N1|6B.1':0.001971180,'EPI_ISL_32414|2009.397|Human|Canada|H1N1|6B.1':0.000983720)0.000:0.000000006,'EPI_ISL_30823|2009.389|Human|China|H1N1|6B.1':0.000000006)0.833:0.000491279)0.000:0.000000006)0.000:0.000000006,((((((((((('EPI_ISL_80163|2009.795|Human|Jordan|H1N1|6B.1':0.000992570,('EPI_ISL_124320|2011.879|swine|USA|H3N2|nan':0.001494597,('EPI_ISL_132356|2012.754|swine|USA|H3N2|3C.3a':0.008690668,'EPI_ISL_156335|2012.178|swine|USA|H3N2|nan':0.005634864)0.699:0.000324858)0.989:0.003500233)0.745:0.000484327,'EPI_ISL_195175|2009.915|swine|UK|H1N1|6B.1':0.000491480)0.000:0.000000006,'EPI_ISL_74288|2009.805|swine|HongKong|H1N1|6B.1':0.001971291)0.841:0.000491503,(('EPI_ISL_151161|2010.91|swine|Mexico|H3N2|3C.3a':0.0,'EPI_ISL_195991|2010.907|swine|Mexico|H3N2|3C.3a':0.0):0.002485039,('EPI_ISL_195998|2011.8|swine|Mexico|H3N2|3C.2':0.002979234,(('EPI_ISL_195999|2011.8|swine|Mexico|H3N2|3C.3a':0.0,'EPI_ISL_151191|2011.803|swine|Mexico|H3N2|3C.3a':0.0):0.001972381,('EPI_ISL_195997|2011.8|swine|Mexico|H3N2|nan':0.002468860,'EPI_ISL_196031|2013.493|swine|Mexico|H3N2|3C.2':0.005957475)0.000:0.000000006)0.731:0.000483423)0.927:0.001487700)0.912:0.001986219)0.727:0.000000006,((((('EPI_ISL_195165|2012.238|swine|UK|H1N1|6B.1':0.011393836,'EPI_ISL_331320|2014.69|Human|Brazil|H1N1|6B.1':0.023295994)0.853:0.001707952,(('EPI_ISL_700752|2014.5|swine|Brazil|H1N1|nan':0.016709399,('EPI_ISL_282692|2015.803|swine|Canada|H3N2|nan':0.000000006,'EPI_ISL_282491|2016.661|swine|Canada|H3N2|nan':0.005473261)1.000:0.024109968)0.814:0.001476180,('EPI_ISL_282708|2015.458|swine|Canada|H1N1|6B.1':0.020547505,('EPI_ISL_103838|2010.849|swine|China|H3N2|nan':0.000492449,'EPI_ISL_103839|2011.455|swine|HongKong|H3N2|nan':0.002966824)0.861:0.001009397)0.724:0.000968589)0.000:0.000000006)0.818:0.000491355,(((((('EPI_ISL_195093|2013.016|swine|UK|H1N1|nan':0.009521783,('EPI_ISL_4081377|2018.5|swine|Denmark|H1N2|nan':0.028857913,'EPI_ISL_151091|2012.142|swine|Germany|H1N2|6B.1':0.001610428)0.995:0.006905903)0.737:0.000487528,((((('EPI_ISL_168406|2012.546|swine|Thailand|H1N1|6B.1':0.001503052,('EPI_ISL_236923|2015.496|swine|Thailand|H3N2|nan':0.001496370,'EPI_ISL_236924|2015.496|swine|Thailand|H3N2|nan':0.000979052)0.999:0.007576421)1.000:0.008528072,((('EPI_ISL_80087|2009.995|Human|Greece|H1N1|6B.1':0.000491509,'EPI_ISL_76877|2009.953|Human|Greece|H1N1|6B.1':0.000000006)0.767:0.000498593,'EPI_ISL_181294|2013.085|swine|Japan|H3N2|nan':0.011116759)0.666:0.000486024,('EPI_ISL_129815|2011.395|swine|Hungary|H1N1|6B.1':0.004459854,'EPI_ISL_151089|2012.049|swine|Germany|H1N2|6B.1':0.003464337)0.339:0.000496140)0.351:0.000000006)0.730:0.000000006,('EPI_ISL_104874|2009.918|Human|Pakistan|H1N1|6B.1':0.000491488,(((('EPI_ISL_90552|2011.074|Human|USA|H3N2|3C.2':0.000491562,('EPI_ISL_133129|2011.093|Human|Poland|H1N1|6B.1':0.000491526,(('EPI_ISL_131679|2010.951|Human|Ireland|H1N1|6B.1':0.0,'EPI_ISL_133128|2011.082|Human|Poland|H1N1|6B.1':0.0):0.000000006,'EPI_ISL_1360030|2012.989|Human|Russia|H1N1|6B.1':0.000491420)0.000:0.000000006)0.000:0.000000006)0.866:0.000491526,('EPI_ISL_502168|2010.934|Human|Taiwan|H1N1|6B.1':0.000000006,('EPI_ISL_133108|2010.666|Human|Thailand|H1N1|6B.1':0.001477974,('EPI_ISL_131651|2010.942|Human|UK|H1N1|6B.1':0.001971764,'EPI_ISL_123411|2010.833|Human|Taiwan|H1N1|6B.1':0.000983967)0.000:0.000000006)1.000:0.000000006)0.000:0.000000006)0.825:0.000491702,('EPI_ISL_95168|2010.458|Human|India|H1N1|6B.1':0.000492336,(('EPI_ISL_166542|2011.063|Human|Canada|H3N2|3C.2':0.001479804,'EPI_ISL_87464|2010.896|Human|Canada|H1N1|6B.1':0.000000006)0.997:0.002964952,(('EPI_ISL_87468|2010.951|Human|Canada|H1N1|6B.1':0.0,'EPI_ISL_87467|2010.5|Human|Canada|H1N1|6B.1':0.0):0.000000006,('EPI_ISL_369609|2011.036|Human|USA|H1N1|6B.1':0.000000006,'EPI_ISL_108113|2011.049|Human|USA|H1N1|6B.1':0.000984753)0.913:0.000492048)0.997:0.002965801)0.000:0.000000006)0.984:0.002467591)0.000:0.000000006,('EPI_ISL_95336|2010.975|Human|Jordan|H1N1|6B.1':0.001974025,('EPI_ISL_153868|2010.967|Human|France|H1N1|6B.1':0.001978385,(('EPI_ISL_153867|2010.984|Human|France|H1N1|6B.1':0.000000006,'EPI_ISL_135944|2012.148|Human|Asia-Russia|H1N1|6B.1':0.000492294)0.891:0.000492183,'EPI_ISL_149710|2010.948|Human|Sweden|H1N1|6B.1':0.000985534)0.000:0.000000006)0.000:0.000000006)0.986:0.001973126)0.856:0.000491519)0.000:0.000000006)0.000:0.000000006,'EPI_ISL_76886|2009.838|Human|Belgium|H1N1|6B.1':0.000491484)0.866:0.000491558,(((('EPI_ISL_80181|2009.953|Human|Serbia|H1N1|6B.1':0.0,'EPI_ISL_80184|2009.951|Human|Serbia|H1N1|6B.1':0.0):0.001464436,('EPI_ISL_501507|2017.222|swine|Serbia|H1N1|nan':0.031162401,('EPI_ISL_501503|2016.628|swine|Serbia|H1N1|nan':0.003759457,'EPI_ISL_501502|2017.164|swine|Serbia|H1N1|6B.1':0.010939240)0.999:0.010449525)0.820:0.002037370)0.942:0.002005344,(('EPI_ISL_195061|2012.396|swine|Spain|H1N1|nan':0.003488917,'EPI_ISL_195059|2012.066|swine|Spain|H1N1|nan':0.004003099)0.976:0.003480522,('EPI_ISL_194991|2011.279|swine|Brazil|H1N1|6B.1':0.009530116,('EPI_ISL_191081|2011.625|swine|Brazil|H1N2|nan':0.005474066,(('EPI_ISL_223342|2015.904|Human|Brazil|H1N2|6B.1':0.011047205,('EPI_ISL_700753|2015.833|swine|Brazil|H1N1|nan':0.004008451,'EPI_ISL_700749|2016.085|swine|Brazil|H1N1|nan':0.004528638)0.996:0.008992066)0.995:0.007675031,('EPI_ISL_191080|2011.51|swine|Brazil|H1N2|nan':0.002463981,'EPI_ISL_700768|2013.915|swine|Brazil|H1N2|nan':0.012715713)0.963:0.004272720)0.755:0.000750208)0.882:0.001012599)0.481:0.000483440)0.758:0.000496896)0.782:0.000489976,(((('EPI_ISL_93362|2011.005|swine|USA|H1N1|6B.1':0.005527046,('EPI_ISL_102544|2011.797|swine|USA|H3N2|3C.3a':0.004579046,(('EPI_ISL_154593|2013.847|swine|USA|H3N2|3C.3a':0.000498985,((('EPI_ISL_206674|2015.518|swine|USA|H0N0|3C.3a':0.001999498,'EPI_ISL_211812|2015.992|swine|USA|H3N2|3C.3a':0.004502769)0.864:0.000975781,('EPI_ISL_180672|2015.033|swine|USA|H3N2|3C.2':0.000492883,('EPI_ISL_205081|2015.847|swine|USA|H3N2|3C.2':0.000495613,'EPI_ISL_222495|2016.24|swine|USA|H3N2|3C.2':0.002979113)0.972:0.002485063)0.879:0.000991574)0.000:0.000000006,'EPI_ISL_181115|2015.058|swine|USA|H3N2|3C.3a':0.003473426)0.930:0.001481448)0.999:0.005508877,(('EPI_ISL_130040|2012.26|swine|USA|H3N2|nan':0.000000006,('EPI_ISL_151993|2013.23|swine|USA|H1N2|nan':0.002537513,'EPI_ISL_157196|2014.5|swine|USA|H1N2|nan':0.006022372)0.727:0.000468318)0.000:0.000000006,'EPI_ISL_130016|2012.336|swine|USA|H3N2|3C.3a':0.001983393)0.000:0.000000006)0.984:0.003986076)0.996:0.006087947)0.954:0.002960284,(('EPI_ISL_505263|2012.948|swine|Germany|H1N2|nan':0.002582735,'EPI_ISL_505326|2014.877|swine|Germany|H1N2|nan':0.010036162)1.000:0.011806382,('EPI_ISL_206455|2014.973|swine|Poland|H1N1|nan':0.005024262,('EPI_ISL_73603|2009.937|swine|Italy|H1N1|6B.1':0.000489643,'EPI_ISL_278922|2011.666|swine|Italy|H3N2|nan':0.005000409)0.738:0.000499807)0.792:0.000824315)0.869:0.001143037)0.747:0.000000006,(((((('EPI_ISL_194989|2012.109|swine|Brazil|H1N1|6B.1':0.004558854,'EPI_ISL_512845|2020.284|Human|Brazil|H1N2|6B.1':0.029691232)0.975:0.005591280,((('EPI_ISL_275568|2014.847|swine|Japan|H1N1|6B.1':0.016836748,('EPI_ISL_700769|2014.833|swine|Brazil|H1N2|nan':0.000000006,'EPI_ISL_4081230|2015.833|swine|Brazil|H1N2|nan':0.007992698)1.000:0.012786848)0.636:0.000416797,'EPI_ISL_191723|2012.508|swine|Canada|H1N1|6B.1':0.010059563)0.179:0.000497775,'EPI_ISL_161999|2010.86|Human|Uganda|H1N1|6B.1':0.004060978)0.733:0.000511742)0.730:0.000377311,(('EPI_ISL_12957976|2013.827|swine|China|H1N1|nan':0.000000006,('EPI_ISL_505437|2015.962|swine|China|H1N2|nan':0.000000006,('EPI_ISL_171205|2012.872|swine|China|H1N2|nan':0.000492448,'EPI_ISL_505443|2016.902|swine|China|H1N2|nan':0.000000006)0.848:0.000492337)0.974:0.001974227)0.994:0.005007480,(('EPI_ISL_12958402|2016.926|swine|China|H1N1|nan':0.015161061,('EPI_ISL_12957485|2017.836|swine|China|H1N1|nan':0.001985179,'EPI_ISL_505732|2019.5|swine|China|H3N2|nan':0.004999629)1.000:0.013577185)0.895:0.002726645,('EPI_ISL_12958029|2016.836|swine|China|H1N1|nan':0.016870662,((((('EPI_ISL_293279|2016.836|swine|China|H1N1|nan':0.002121718,(('EPI_ISL_12941321|2019.123|swine|China|H1N1|nan':0.010471327,('EPI_ISL_12957207|2016.872|swine|China|H1N1|nan':0.001703503,'EPI_ISL_293284|2017.49|swine|China|H1N1|nan':0.001762200)0.875:0.001450113)1.000:0.011575605,('EPI_ISL_165153|2013.414|swine|China|H3N2|nan':0.001324583,'EPI_ISL_282063|2014.162|swine|China|H3N2|nan':0.003633905)0.959:0.002996334)0.027:0.001027185)0.702:0.000347523,('EPI_ISL_12957472|2013.868|swine|China|H1N1|nan':0.000491924,'EPI_ISL_12958037|2014.918|swine|China|H1N1|nan':0.000000006)1.000:0.004969126)0.000:0.000000006,((((('EPI_ISL_12957496|2014.918|swine|China|H1N1|nan':0.000498102,'EPI_ISL_206573|2015.499|Human|China|H1N1|nan':0.003969854)0.999:0.005982758,(((('EPI_ISL_282052|2016.175|swine|China|H1N1|nan':0.008663224,'EPI_ISL_505731|2019.5|swine|China|H3N2|nan':0.012753663)0.818:0.000868809,('EPI_ISL_12958024|2014.929|swine|China|H1N1|nan':0.002018319,'EPI_ISL_12958458|2018.896|swine|China|H1N1|nan':0.018941783)0.837:0.000952528)0.753:0.000500811,'EPI_ISL_12958036|2015.847|swine|China|H1N1|nan':0.008008304)0.875:0.000979745,(((('EPI_ISL_12958196|2015.836|swine|China|H1N1|nan':0.005999511,('EPI_ISL_12958396|2014.923|swine|China|H1N1|nan':0.001483843,'EPI_ISL_12958237|2017.871|swine|China|H1N1|nan':0.006007691)0.923:0.001508403)0.766:0.000479430,(('EPI_ISL_12940921|2017.841|swine|China|H1N1|nan':0.009236344,('EPI_ISL_482252|2018.085|swine|China|H1N1|nan':0.000000006,'EPI_ISL_502192|2018.888|wild.other|China|H1N1|nan':0.001982529)0.992:0.004536593)0.942:0.002435499,('EPI_ISL_256373|2015.934|swine|China|H1N1|nan':0.008154376,'EPI_ISL_12958225|2016.822|swine|China|H1N1|nan':0.010690001)0.784:0.000861100)0.775:0.000491930)0.787:0.000488898,(('EPI_ISL_12957772|2015.836|swine|China|H1N1|nan':0.001495171,'EPI_ISL_505444|2016.923|swine|China|H1N1|nan':0.002471636)0.992:0.004487405,(('EPI_ISL_12941217|2017.836|swine|China|H1N1|nan':0.004525331,'EPI_ISL_12957473|2018.921|swine|China|H1N1|nan':0.009662706)0.997:0.006517888,('EPI_ISL_12957773|2014.975|swine|China|H1N1|nan':0.005565251,'EPI_ISL_12957780|2014.975|swine|China|H1N1|nan':0.000958324)0.577:0.001483648)0.831:0.001517008)0.000:0.000000006)0.000:0.000000006,((('EPI_ISL_12958385|2019.874|swine|China|H1N1|nan':0.014154842,('EPI_ISL_12957495|2016.948|swine|China|H1N1|nan':0.003554067,'EPI_ISL_12958240|2018.86|swine|China|H1N1|nan':0.009095128)0.860:0.001575643)0.985:0.003553169,(('EPI_ISL_256368|2015.247|swine|China|H1N1|nan':0.003044013,'EPI_ISL_389785|2017.247|swine|China|H1N1|nan':0.013242611)0.713:0.000424927,('EPI_ISL_12958212|2015.836|swine|China|H1N1|nan':0.007426147,'EPI_ISL_12957507|2016.842|swine|China|H1N1|nan':0.015058499)0.777:0.000852466)0.000:0.000000006)0.000:0.000000006,'EPI_ISL_12941102|2014.956|swine|China|H1N1|nan':0.004462598)0.841:0.000492204)0.966:0.001479526)0.000:0.000000006)0.826:0.000492183,(('EPI_ISL_282062|2013.666|swine|China|H1N1|nan':0.002964030,(('EPI_ISL_12958400|2017.882|swine|China|H1N1|nan':0.008764373,'EPI_ISL_12958466|2018.847|swine|China|H1N1|nan':0.011851646)0.979:0.004341792,('EPI_ISL_12958226|2016.913|swine|China|H1N1|nan':0.010684763,(('EPI_ISL_12958230|2016.913|swine|China|H1N1|nan':0.000000006,'EPI_ISL_12958408|2016.885|swine|China|H1N1|nan':0.003000938)0.982:0.003599690,('EPI_ISL_12958399|2017.882|swine|China|H1N1|nan':0.006669004,'EPI_ISL_12958182|2017.877|swine|China|H1N1|nan':0.010677891)0.339:0.000833139)0.996:0.007179051)0.893:0.001919718)0.000:0.000000006)0.943:0.000984595,('EPI_ISL_266595|2015.23|swine|China|H1N1|nan':0.0,'EPI_ISL_293278|2016.415|swine|China|H1N1|nan':0.0):0.007986376)0.000:0.000000006)0.000:0.000000006,((((('EPI_ISL_225534|2014.94|swine|China|H1N1|nan':0.003498633,('EPI_ISL_12958405|2015.841|swine|China|H1N1|nan':0.004480641,('EPI_ISL_12958410|2016.885|swine|China|H1N1|nan':0.001984136,(('EPI_ISL_12957502|2017.816|swine|China|H1N1|nan':0.000462374,'EPI_ISL_12958034|2017.866|swine|China|H1N1|nan':0.006537201)0.982:0.003862552,(('EPI_ISL_12958227|2016.913|swine|China|H1N1|nan':0.001482082,('EPI_ISL_12958414|2016.885|swine|China|H1N1|nan':0.000000006,'EPI_ISL_12958449|2016.885|swine|China|H1N1|nan':0.000990821)0.000:0.000000006)0.974:0.002826772,('EPI_ISL_12958221|2018.882|swine|China|H1N1|nan':0.001513381,('EPI_ISL_12958213|2019.836|swine|China|H1N1|nan':0.001978635,('EPI_ISL_14768121|2020.303|swine|China|H1N1|nan':0.000493930,'EPI_ISL_14768122|2020.038|swine|China|H1N1|nan':0.000000006)0.403:0.000498975)0.999:0.006036964)0.992:0.005180214)0.033:0.000467933)0.898:0.001668423)0.976:0.002982068)0.925:0.001913753)0.772:0.000577444,('EPI_ISL_12941025|2016.918|swine|China|H1N1|nan':0.008597426,(((('EPI_ISL_12941305|2018.921|swine|China|H1N1|nan':0.005177466,('EPI_ISL_482242|2016.915|swine|China|H1N1|nan':0.000000006,'EPI_ISL_482241|2017.085|swine|China|H1N1|nan':0.002478425)0.999:0.004923686)0.855:0.001483188,(('EPI_ISL_12940961|2016.918|swine|China|H1N1|nan':0.001553289,'EPI_ISL_12958033|2017.866|swine|China|H1N1|nan':0.005449654)0.273:0.000724759,('EPI_ISL_12939617|2018.852|swine|China|H1N1|nan':0.008452046,('EPI_ISL_12958173|2019.874|swine|China|H1N1|nan':0.001532701,'EPI_ISL_12958044|2019.874|swine|China|H1N1|nan':0.001445272)0.999:0.008496316)0.937:0.005409484)0.910:0.002458615)0.996:0.005326697,('EPI_ISL_12958384|2014.918|swine|China|H1N1|nan':0.000464504,'EPI_ISL_482283|2017.915|swine|China|H1N1|nan':0.008616937)0.937:0.002064361)0.431:0.000983553,('EPI_ISL_218331|2014.852|swine|China|H1N1|nan':0.001008875,'EPI_ISL_12941032|2016.918|swine|China|H1N1|nan':0.009043024)0.725:0.000514493)0.972:0.003016694)0.718:0.000413559)0.803:0.000493431,(('EPI_ISL_12941313|2014.822|swine|China|H1N1|nan':0.000000006,'EPI_ISL_12941289|2015.852|swine|China|H1N1|nan':0.000985473)0.997:0.003463439,('EPI_ISL_293276|2016.26|swine|China|H1N1|nan':0.006478095,'EPI_ISL_293277|2016.295|swine|China|H1N1|nan':0.003963969)0.000:0.000000006)0.990:0.003471952)0.000:0.000000006,(('EPI_ISL_505440|2015.052|swine|China|H1N1|nan':0.0,'EPI_ISL_505439|2015.052|swine|China|H1N1|nan':0.0):0.004964198,(('EPI_ISL_12958464|2016.836|swine|China|H1N1|nan':0.011173929,(((('EPI_ISL_12957974|2018.852|swine|China|H1N1|nan':0.009164167,('EPI_ISL_12958208|2017.863|swine|China|H1N1|nan':0.006468200,('EPI_ISL_12958218|2018.882|swine|China|H1N1|nan':0.003975575,(('EPI_ISL_12958185|2017.808|swine|China|H1N1|nan':0.000987306,('EPI_ISL_14768124|2020.443|swine|China|H1N1|nan':0.007040608,(('EPI_ISL_14768125|2020.462|swine|China|H1N1|nan':0.003000193,'EPI_ISL_14768131|2020.705|swine|China|H1N1|nan':0.002481310)0.998:0.005563071,(('EPI_ISL_14768139|2020.694|swine|China|H1N1|nan':0.021073537,'EPI_ISL_14768119|2020.23|swine|China|H1N1|nan':0.000000006)0.999:0.007706599,'EPI_ISL_14768137|2020.951|swine|China|H1N1|nan':0.007658408)0.746:0.000335418)0.750:0.000494079)0.929:0.001958207)0.000:0.000000006,(('EPI_ISL_12958210|2018.882|swine|China|H1N1|nan':0.000986066,'EPI_ISL_12958206|2018.882|swine|China|H1N1|nan':0.001992245)0.992:0.003975415,('EPI_ISL_12958187|2019.863|swine|China|H1N1|nan':0.009539595,'EPI_ISL_12958455|2019.871|swine|China|H1N1|nan':0.009534262)0.713:0.000505471)0.797:0.000492906)0.983:0.002983469)0.680:0.000000006)0.989:0.005015365)0.948:0.002940956,((('EPI_ISL_12958040|2017.863|swine|China|H1N1|nan':0.002523858,('EPI_ISL_14768130|2020.705|swine|China|H1N1|nan':0.002515750,'EPI_ISL_14768123|2020.355|swine|China|H1N1|nan':0.001449404)1.000:0.009077090)0.986:0.004554568,('EPI_ISL_12941133|2019.923|swine|China|H1N1|nan':0.019926645,(('EPI_ISL_12958201|2017.808|swine|China|H1N1|nan':0.007500376,'EPI_ISL_370660|2018.748|swine|China|H1N1|nan':0.006464638)0.000:0.000000006,(('EPI_ISL_482284|2017.915|swine|China|H1N1|nan':0.006463259,(('EPI_ISL_12958028|2019.836|swine|China|H1N1|nan':0.002434215,'EPI_ISL_14768117|2020.049|swine|China|H1N1|nan':0.005654920)1.000:0.010687603,('EPI_ISL_12958435|2019.868|swine|China|H1N1|nan':0.008565463,('EPI_ISL_12958444|2018.967|swine|China|H1N1|nan':0.007573600,'EPI_ISL_12958431|2019.868|swine|China|H1N1|nan':0.007055578)0.897:0.001952463)0.976:0.003549548)0.920:0.002451824)0.891:0.000000006,(('EPI_ISL_12958198|2019.863|swine|China|H1N1|nan':0.008102733,'EPI_ISL_14768136|2020.951|swine|China|H1N1|nan':0.006045246)0.991:0.006056020,('EPI_ISL_14870987|2020.844|swine|China|H1N1|nan':0.017959146,('EPI_ISL_12957973|2019.888|swine|China|H1N1|nan':0.010617879,('EPI_ISL_12957768|2018.885|swine|China|H1N1|nan':0.001981515,'EPI_ISL_12958438|2019.868|swine|China|H1N1|nan':0.010667305)0.946:0.002492634)0.871:0.001005474)0.929:0.001990089)0.854:0.000970431)0.000:0.000000006)0.858:0.000000006)0.904:0.001514152)0.962:0.002989430,'EPI_ISL_12941140|2019.923|swine|China|H1N1|nan':0.010134204)0.911:0.001940472)0.722:0.000000006,('EPI_ISL_14870988|2020.844|swine|China|H1N1|nan':0.005674966,(('EPI_ISL_14768132|2020.768|swine|China|H1N1|nan':0.000000006,'EPI_ISL_14768129|2020.609|swine|China|H1N1|nan':0.004486834)0.744:0.000000006,('EPI_ISL_14768128|2020.604|swine|China|H1N1|nan':0.002005715,'EPI_ISL_14768133|2020.587|swine|China|H1N1|nan':0.006002550)0.743:0.000495251)0.835:0.001332500)1.000:0.019398698)0.688:0.000507998,'EPI_ISL_12941001|2017.836|swine|China|H1N1|nan':0.013655449)0.000:0.000000006)0.983:0.002972625,('EPI_ISL_249799|2014.984|swine|China|H1N1|nan':0.004549965,'EPI_ISL_12957487|2016.872|swine|China|H1N1|nan':0.009114459)0.682:0.000928285)0.714:0.000000006)0.757:0.000000006)0.000:0.000000006,(('EPI_ISL_505436|2014.923|swine|China|H1N1|nan':0.000985613,('EPI_ISL_505445|2014.885|swine|China|H1N1|nan':0.0,'EPI_ISL_505447|2015.041|swine|China|H1N1|nan':0.0):0.000000006)0.844:0.000491992,('EPI_ISL_249844|2015.962|swine|China|H1N1|nan':0.008596011,'EPI_ISL_249812|2015.814|swine|China|H1N1|nan':0.005070848)0.752:0.000408736)0.750:0.000000006)0.907:0.000000006)0.000:0.000000006,((((('EPI_ISL_482222|2018.162|swine|China|H1N1|nan':0.0,'EPI_ISL_697519|2019.219|swine|China|H1N1|nan':0.0):0.006513668,'EPI_ISL_12958411|2019.868|swine|China|H1N1|nan':0.002965029)0.976:0.003014554,('EPI_ISL_12958242|2017.882|swine|China|H1N1|nan':0.004458435,('EPI_ISL_482259|2018.162|swine|China|H1N1|nan':0.005509585,('EPI_ISL_12958041|2019.874|swine|China|H1N1|nan':0.002995960,'EPI_ISL_12958038|2019.874|swine|China|H1N1|nan':0.001471113)0.975:0.003508550)0.970:0.002987070)0.000:0.000000006)1.000:0.014388461,('EPI_ISL_12941297|2016.872|swine|China|H1N1|nan':0.004139645,('EPI_ISL_282061|2015.414|swine|China|H1N1|nan':0.008842836,'EPI_ISL_12957492|2016.872|swine|China|H1N1|nan':0.009532192)0.300:0.000329726)0.889:0.001012927)0.723:0.000308653,(('EPI_ISL_12958234|2014.918|swine|China|H1N1|nan':0.005005906,'EPI_ISL_12958409|2014.918|swine|China|H1N1|nan':0.008105066)0.799:0.001462856,('EPI_ISL_156387|2013.849|swine|China|H1N1|nan':0.001456789,'EPI_ISL_293281|2017.252|swine|China|H1N1|nan':0.010603474)0.878:0.001511090)0.743:0.000000006)0.729:0.000000006)0.000:0.000000006)0.860:0.000491936,(('EPI_ISL_4081610|2014.162|swine|Japan|H1N1|nan':0.002520006,'EPI_ISL_4081609|2014.162|swine|Japan|H1N1|nan':0.000955848)0.997:0.006036796,('EPI_ISL_249793|2013.54|swine|China|H1N1|nan':0.002548113,('EPI_ISL_282078|2014.748|swine|China|H1N1|nan':0.000492628,'EPI_ISL_282079|2014.833|swine|China|H1N1|nan':0.000000006)1.000:0.011154972)0.754:0.000400966)0.957:0.001994823)0.000:0.000000006,('EPI_ISL_176794|2013.038|swine|China|H1N1|nan':0.002525953,'EPI_ISL_293280|2017.225|swine|China|H1N1|nan':0.012729669)0.928:0.001935087)0.814:0.000000006)0.879:0.001049485)0.992:0.004978500)0.948:0.002454314)0.000:0.000000006,(((('EPI_ISL_295531|2014.915|swine|Mexico|H1N2|nan':0.017131824,('EPI_ISL_328833|2014.551|swine|Chile|H3N2|nan':0.001496823,('EPI_ISL_328797|2015.937|swine|Chile|H3N2|3C.3a':0.0,'EPI_ISL_328799|2015.937|swine|Chile|H3N2|3C.3a':0.0):0.005513865)1.000:0.019874690)0.245:0.001870558,(((('EPI_ISL_207982|2014.959|swine|Canada|H1N1|nan':0.017866276,('EPI_ISL_207977|2014.923|swine|Canada|H1N1|nan':0.015255271,('EPI_ISL_207878|2014.348|swine|Canada|H1N1|nan':0.008056993,(('EPI_ISL_378647|2017.932|swine|Canada|H0N0|nan':0.012839590,'EPI_ISL_207174|2013.995|swine|Canada|H1N1|6B.1':0.000814224)0.996:0.005596140,('EPI_ISL_207081|2013.219|swine|Canada|H1N1|6B.1':0.000000006,'EPI_ISL_207957|2014.466|swine|Canada|H1N1|nan':0.004969737)1.000:0.005907700)0.745:0.000000006)0.991:0.004640178)0.228:0.000392827)0.933:0.002035966,('EPI_ISL_295552|2014.271|swine|Mexico|H3N2|3C.3a':0.000984682,(('EPI_ISL_195988|2014.318|swine|Mexico|H3N2|3C.3a':0.0,'EPI_ISL_295554|2014.271|swine|Mexico|H3N2|3C.3a':0.0):0.000000006,'EPI_ISL_295527|2014.395|swine|Mexico|H3N2|3C.3a':0.000491661)0.000:0.000000006)1.000:0.013734973)0.000:0.000000006,(('EPI_ISL_89166|2010.973|swine|Canada|H3N2|3C.3a':0.003505778,((('EPI_ISL_236206|2014.671|swine|Canada|H3N2|nan':0.010030436,('EPI_ISL_124318|2011.874|swine|USA|H3N2|3C.3a':0.001475572,('EPI_ISL_136563|2013.005|swine|USA|H3N2|nan':0.004954245,('EPI_ISL_139840|2012.962|swine|USA|H3N2|nan':0.003957442,'EPI_ISL_138218|2013.005|swine|USA|H3N2|3C.3a':0.003956822)0.000:0.000000006)0.000:0.000000006)0.799:0.000504120)0.756:0.000477988,((('EPI_ISL_103836|2011.551|Dom.gal|Canada|H3N2|3C.3a':0.000000006,'EPI_ISL_104479|2011.148|Dom.gal|Canada|H3N2|nan':0.000490578)0.966:0.001475850,(('EPI_ISL_171300|2012.137|swine|Canada|H3N2|3C.3a':0.0,'EPI_ISL_171299|2012.033|swine|Canada|H3N2|3C.3a':0.0):0.000000006,('EPI_ISL_171307|2012.639|swine|Canada|H3N2|3C.3a':0.000000006,((('EPI_ISL_236204|2014.671|swine|Canada|H3N2|nan':0.000491104,'EPI_ISL_236207|2014.611|swine|Canada|H3N2|nan':0.000494094)0.948:0.001480386,('EPI_ISL_236203|2014.534|swine|Canada|H3N2|nan':0.000491913,'EPI_ISL_236209|2014.559|swine|Canada|H3N2|nan':0.001479250)0.000:0.000000006)1.000:0.010756863,(('EPI_ISL_239893|2016.861|Human|Canada|H3N2|nan':0.006082318,(('EPI_ISL_234956|2016.544|swine|USA|H3N2|3C.3a':0.002965343,('EPI_ISL_235750|2016.153|swine|USA|H3N2|3C.3a':0.000491799,'EPI_ISL_243373|2016.686|swine|USA|H3N2|3C.3a':0.001973058)0.000:0.000000006)0.972:0.001982133,(('EPI_ISL_206372|2015.69|swine|USA|H3N2|3C.3a':0.000492350,'EPI_ISL_206375|2015.644|swine|USA|H3N2|3C.3a':0.000000006)0.893:0.000987788,(('EPI_ISL_206453|2015.838|swine|USA|H3N2|3C.3a':0.000000006,'EPI_ISL_212213|2016.016|swine|USA|H3N2|3C.3a':0.000985677)0.849:0.000492419,('EPI_ISL_206373|2015.778|swine|USA|H3N2|3C.3a':0.000492468,'EPI_ISL_256254|2015.847|swine|USA|H3N2|3C.3a':0.000000006)0.000:0.000000006)0.796:0.000491389)0.895:0.000995755)0.736:0.000385196)0.997:0.006137396,('EPI_ISL_378998|2017.551|swine|Canada|H3N2|nan':0.011092482,'EPI_ISL_206673|2015.652|swine|USA|H1N1|6B.1':0.002551619)0.986:0.004572677)0.998:0.007257132)0.774:0.000814507)0.843:0.000490743)0.000:0.000000006)0.756:0.000477437,'EPI_ISL_171301|2012.287|swine|Canada|H3N2|3C.3a':0.009002033)0.904:0.001500490)0.983:0.002983239,('EPI_ISL_278794|2011.186|swine|Canada|H3N2|3C.3a':0.0,'EPI_ISL_278804|2013.014|swine|Canada|H3N2|3C.3a':0.0):0.001485663)0.758:0.000448911)0.936:0.002696905,('EPI_ISL_236194|2014.849|swine|Canada|H3N2|nan':0.004988061,('EPI_ISL_378992|2017.195|swine|Canada|H3N2|nan':0.020160342,('EPI_ISL_282743|2016.434|swine|Canada|H3N2|nan':0.008121591,(('EPI_ISL_378979|2016.833|swine|Canada|H1N1|nan':0.002249936,'EPI_ISL_378985|2017.444|swine|Canada|H1N1|nan':0.005263769)0.991:0.004525059,('EPI_ISL_378990|2016.877|swine|Canada|H1N1|6B.1':0.007538835,(('EPI_ISL_378996|2016.836|swine|Canada|H1N1|6B.1':0.000985867,'EPI_ISL_378982|2017.241|swine|Canada|H1N1|6B.1':0.004961813)0.000:0.000000006,('EPI_ISL_378989|2017.677|swine|Canada|H1N1|nan':0.001491934,('EPI_ISL_14770784|2019.866|swine|Canada|H1N1|6B.1':0.006078460,('EPI_ISL_6781483|2021.605|swine|USA|H3N2|nan':0.004512041,'EPI_ISL_4082044|2021.11|swine|USA|H3N2|nan':0.002995476)1.000:0.008705696)0.990:0.005499482)0.419:0.000483059)0.996:0.005007611)0.843:0.001216200)0.930:0.002716155)0.981:0.005399677)0.998:0.010398721)0.008:0.000977047)0.877:0.001802107)0.791:0.000496089,(('EPI_ISL_195995|2011.8|swine|Mexico|H1N1|6B.1':0.0,'EPI_ISL_195996|2011.8|swine|Mexico|H1N1|6B.1':0.0):0.002461130,('EPI_ISL_196008|2013.074|swine|Mexico|H1N1|6B.1':0.002443032,('EPI_ISL_295536|2014.762|swine|Mexico|H1N1|6B.1':0.0,'EPI_ISL_295532|2014.795|swine|Mexico|H1N1|6B.1':0.0):0.009649243)0.979:0.004074737)0.999:0.006525048)0.269:0.000000006)0.791:0.000486629,('EPI_ISL_195171|2013.674|swine|UK|H1N1|nan':0.014813875,('EPI_ISL_127781|2011.74|swine|USA|H1N1|6B.1':0.003959905,((('EPI_ISL_119334|2010.879|swine|USA|H1N2|6B.1A.5b':0.003457486,('EPI_ISL_130051|2012.429|swine|USA|H1N2|nan':0.011020345,('EPI_ISL_124480|2011.079|swine|USA|H1N2|nan':0.001491995,((('EPI_ISL_133715|2012.833|swine|USA|H1N1|6B.1':0.003492481,'EPI_ISL_143152|2013.104|swine|USA|H1N1|6B.1':0.000470108)0.999:0.005548318,('EPI_ISL_151003|2011.762|swine|USA|H1N2|nan':0.000000006,('EPI_ISL_167148|2013.655|swine|USA|H0N0|nan':0.000000006,'EPI_ISL_161188|2013.748|swine|USA|H1N2|nan':0.002390404)1.000:0.009108203)0.872:0.000995290)0.966:0.002997461,('EPI_ISL_271719|2012.519|swine|USA|H0N0|3C.3a':0.000973355,'EPI_ISL_271073|2012.199|swine|USA|H1N2|nan':0.001000619)0.943:0.002135471)0.877:0.001332390)0.178:0.000478070)0.000:0.000000006)0.628:0.000000006,((('EPI_ISL_127750|2011.455|swine|USA|H1N2|nan':0.001478983,('EPI_ISL_97126|2011.351|swine|USA|H1N1|6B.1':0.000000006,('EPI_ISL_127701|2012.164|swine|USA|H1N1|6B.1':0.001980389,'EPI_ISL_129970|2012.675|swine|USA|H1N1|nan':0.000987286)0.770:0.000488830)0.952:0.001979956)0.933:0.001483480,('EPI_ISL_131142|2012.683|swine|USA|H1N2|nan':0.005496085,((((('EPI_ISL_127814|2011.855|swine|USA|H3N2|nan':0.001969724,(('EPI_ISL_116279|2011.589|swine|USA|H3N2|3C.3a':0.0,'EPI_ISL_124435|2011.589|swine|USA|H3N2|3C.3a':0.0):0.000000006,'EPI_ISL_116236|2011.773|swine|USA|H3N2|3C.3a':0.003470172)0.000:0.000000006)0.000:0.000000006,'EPI_ISL_130130|2012.415|swine|USA|H3N2|3C.3a':0.003959874)0.841:0.000491325,(('EPI_ISL_130027|2012.301|swine|USA|H3N2|3C.3a':0.0,'EPI_ISL_130038|2012.301|swine|USA|H3N2|3C.3a':0.0):0.000986675,'EPI_ISL_130171|2012.336|swine|USA|H3N2|3C.3a':0.000984690)0.979:0.002469553)0.000:0.000000006,('EPI_ISL_151992|2013.405|swine|USA|H1N1|6B.1':0.007519221,('EPI_ISL_127888|2012.027|swine|USA|H1N1|6B.1':0.000482246,'EPI_ISL_134287|2012.915|swine|USA|H1N2|nan':0.004483796)0.943:0.001533157)0.742:0.000452323)0.000:0.000000006,'EPI_ISL_124296|2011.775|swine|USA|H3N2|3C.3a':0.000983627)0.930:0.001507488)0.743:0.000462049)0.890:0.000986743,(((('EPI_ISL_124437|2011.647|swine|USA|H3N2|nan':0.002971185,'EPI_ISL_127778|2011.707|swine|USA|H1N1|6B.1':0.000488351)0.878:0.000989138,('EPI_ISL_142023|2013.247|swine|USA|H1N1|nan':0.007019433,((((('EPI_ISL_211811|2015.959|swine|USA|H1N1|6B.1':0.010608921,'EPI_ISL_234526|2016.574|swine|USA|H1N2|nan':0.011212762)0.866:0.002540045,(((((((('EPI_ISL_387955|2018.581|swine|USA|H1N1|6B.1':0.000000006,(('EPI_ISL_503476|2020.057|swine|USA|H1N1|6B.1':0.007525167,('EPI_ISL_502898|2020.328|swine|USA|H1N1|6B.1':0.000499117,'EPI_ISL_4082030|2021.129|swine|USA|H1N1|6B.1':0.008568069)0.772:0.000488738)0.000:0.000000006,'EPI_ISL_396967|2019.726|swine|USA|H1N1|6B.1':0.002977545)0.985:0.002981267)0.791:0.000602434,('EPI_ISL_399406|2019.767|swine|USA|H3N2|nan':0.007794514,'EPI_ISL_502892|2020.32|swine|USA|H1N1|nan':0.012235032)0.414:0.000840525)0.945:0.001872987,('EPI_ISL_295798|2017.986|swine|USA|H1N1|6B.1':0.000000006,'EPI_ISL_381072|2018.595|swine|USA|H1N1|6B.1':0.002971104)0.991:0.003475811)0.000:0.000000006,'EPI_ISL_285413|2017.66|swine|USA|H1N1|nan':0.003469460)0.839:0.000492929,('EPI_ISL_303861|2018.121|swine|USA|H1N1|nan':0.007511237,('EPI_ISL_245059|2016.803|swine|USA|H1N1|6B.1':0.001485004,'EPI_ISL_252794|2016.915|swine|USA|H1N1|6B.1':0.000493411)0.925:0.001487106)0.000:0.000000006)0.862:0.000500202,('EPI_ISL_208931|2015.932|swine|USA|H1N1|6B.1':0.000488205,'EPI_ISL_260815|2017.156|swine|USA|H1N1|nan':0.003498492)0.874:0.000994669)0.000:0.000000006,(('EPI_ISL_222687|2016.262|swine|USA|H1N2|nan':0.002476140,(('EPI_ISL_245327|2016.822|swine|USA|H3N1|nan':0.004053500,'EPI_ISL_245043|2016.76|swine|USA|H1N1|nan':0.007075957)0.747:0.000418097,('EPI_ISL_234672|2016.549|swine|USA|H1N1|6B.1':0.001485955,('EPI_ISL_252788|2016.91|swine|USA|H1N1|6B.1':0.002481787,('EPI_ISL_256564|2017.025|swine|USA|H1N1|6B.1':0.002524270,'EPI_ISL_296274|2017.838|swine|USA|H1N1|nan':0.004525292)0.750:0.000450973)0.741:0.000492754)0.903:0.000990322)0.000:0.000000006)0.616:0.000000006,('EPI_ISL_243807|2016.661|swine|USA|H1N1|6B.1':0.001484394,('EPI_ISL_296424|2017.797|swine|USA|H1N1|6B.1':0.006515169,((('EPI_ISL_302021|2018.082|swine|USA|H1N1|nan':0.004975011,((('EPI_ISL_379344|2017.414|swine|USA|H0N0|nan':0.000000006,('EPI_ISL_328739|2017.496|swine|USA|H3N1|3C.2':0.0,'EPI_ISL_328756|2017.496|swine|USA|H3N1|3C.2':0.0,'EPI_ISL_328759|2017.496|swine|USA|H3N1|3C.2':0.0,'EPI_ISL_328740|2017.496|swine|USA|H3N1|3C.2':0.0,'EPI_ISL_328757|2017.496|swine|USA|H3N1|3C.2':0.0,'EPI_ISL_328760|2017.496|swine|USA|H3N1|3C.2':0.0):0.000493317)0.907:0.000493288,('EPI_ISL_387920|2018.329|swine|USA|H0N0|6B.1':0.002476495,('EPI_ISL_373552|2017.414|swine|USA|H0N0|6B.1':0.0,'EPI_ISL_373556|2017.414|swine|USA|H1N1|6B.1':0.0):0.000000006)0.000:0.000000006)0.874:0.001029693,('EPI_ISL_503956|2019.844|swine|USA|H1N2|nan':0.000495814,('EPI_ISL_697520|2020.724|swine|USA|H1N1|6B.1':0.001514472,'EPI_ISL_4081929|2021.019|swine|USA|H1N1|6B.1':0.000961895)0.971:0.002518238)1.000:0.009044258)0.346:0.000466569)0.926:0.001517235,('EPI_ISL_282403|2017.619|swine|USA|H1N1|6B.1':0.000992101,'EPI_ISL_266543|2017.225|swine|USA|H1N1|6B.1':0.000490505)0.949:0.001486439)0.000:0.000000006,'EPI_ISL_234242|2016.374|swine|USA|H1N1|6B.1':0.000000006)0.770:0.000492427)0.877:0.000989860)0.775:0.000493544)0.000:0.000000006)0.000:0.000000006,('EPI_ISL_297075|2017.836|swine|USA|H1N1|6B.1':0.009629318,('EPI_ISL_264215|2017.216|swine|USA|H1N1|6B.1':0.000493730,('EPI_ISL_393545|2019.655|swine|USA|H1N1|nan':0.011113497,('EPI_ISL_311324|2018.26|swine|USA|H1N1|6B.1':0.002010184,('EPI_ISL_502857|2020.29|swine|USA|H1N1|nan':0.007583819,('EPI_ISL_372902|2019.463|swine|USA|H1N1|6B.1':0.002511153,(('EPI_ISL_381682|2019.518|swine|USA|H1N1|6B.1':0.002500673,'EPI_ISL_501671|2020.331|swine|USA|H1N1|nan':0.004006438)0.728:0.000477731,('EPI_ISL_399373|2019.718|swine|USA|H1N1|nan':0.000994641,(('EPI_ISL_499248|2020.462|swine|USA|H3N2|3C.3a':0.001486955,('EPI_ISL_697650|2020.751|swine|USA|H1N1|6B.1A.5a.1':0.002980850,'EPI_ISL_707227|2020.59|swine|USA|H1N1|6B.1':0.002980755)0.316:0.000000006)0.771:0.000494819,('EPI_ISL_6785518|2021.666|swine|USA|H3N2|3C.2':0.006108625,'EPI_ISL_4082033|2021.123|swine|USA|H1N1|6B.1':0.006105223)0.748:0.000409399)0.941:0.001493666)0.769:0.000492716)0.996:0.004506634)0.747:0.000467726)0.973:0.003011243)0.915:0.001469947)0.000:0.000000006)0.880:0.001019899)0.752:0.000463733)1.000:0.011106199)0.716:0.000481809,((((((((('EPI_ISL_203137|2015.819|swine|USA|H1N1|6B.1':0.003509244,(('EPI_ISL_208983|2015.932|swine|USA|H1N1|6B.1':0.004476800,'EPI_ISL_180682|2015.079|swine|USA|H1N1|nan':0.000489887)0.955:0.002116810,('EPI_ISL_222094|2016.167|swine|USA|H1N1|6B.1':0.005501986,('EPI_ISL_203144|2015.8|swine|USA|H1N1|6B.1':0.002515264,'EPI_ISL_246096|2016.872|swine|USA|H1N1|6B.1':0.006516684)0.888:0.001449040)0.918:0.001873980)0.926:0.001953824)0.999:0.006511119,(('EPI_ISL_256255|2015.863|swine|USA|H1N1|6B.1':0.000480926,'EPI_ISL_222091|2016.172|swine|USA|H1N1|6B.1':0.001498403)1.000:0.007436687,('EPI_ISL_201851|2015.721|swine|USA|H1N1|nan':0.005173006,'EPI_ISL_237048|2016.669|swine|USA|H1N1|6B.1':0.003832476)0.992:0.004546996)0.965:0.003128407)0.000:0.000000006,('EPI_ISL_272824|2017.219|swine|USA|H1N1|nan':0.016781054,(('EPI_ISL_173750|2014.934|swine|USA|H1N2|nan':0.000000006,('EPI_ISL_195380|2015.455|swine|USA|H1N1|6B.1':0.002981628,('EPI_ISL_243759|2015.556|swine|USA|H1N1|6B.1':0.001488874,'EPI_ISL_197216|2015.518|swine|USA|H1N1|6B.1':0.002482028)0.754:0.000483991)0.877:0.000993262)0.972:0.001976488,('EPI_ISL_216913|2016.085|swine|USA|H1N1|nan':0.010090290,('EPI_ISL_202952|2015.808|Human|USA|H1N1|6B.1':0.001490643,'EPI_ISL_208942|2015.882|swine|USA|H1N1|nan':0.001983783)0.763:0.000467130)0.879:0.001008155)0.000:0.000000006)0.993:0.003466439)0.837:0.000000006,('EPI_ISL_161142|2013.496|swine|USA|H1N1|6B.1':0.000493030,'EPI_ISL_281958|2013.082|swine|USA|H1N1|6B.1':0.005459560)0.993:0.004471138)0.893:0.000955260,('EPI_ISL_159598|2013.748|Human|USA|H3N2|3C.3a':0.000000006,('EPI_ISL_167220|2014.499|swine|USA|H3N2|3C.3a':0.000000006,('EPI_ISL_173680|2014.901|swine|USA|H1N1|6B.1':0.000000006,('EPI_ISL_243362|2016.683|swine|USA|H1N1|6B.1':0.001976014,'EPI_ISL_243366|2016.702|swine|USA|H1N1|nan':0.000996132)0.991:0.003479532)0.888:0.000985815)0.992:0.002474686)0.996:0.005017678)0.975:0.003000110,((('EPI_ISL_133680|2012.902|swine|USA|H3N2|nan':0.005528920,'EPI_ISL_281966|2013.137|swine|USA|H0N0|3C.3a':0.012200454)0.859:0.000956661,'EPI_ISL_271732|2012.156|swine|USA|H0N0|6B.1':0.000491819)0.000:0.000000006,('EPI_ISL_281931|2013.044|swine|USA|H1N1|6B.1':0.000492162,(('EPI_ISL_281929|2013.025|swine|USA|H0N0|6B.1':0.0,'EPI_ISL_271650|2011.89|swine|USA|H1N1|6B.1':0.0):0.000000006,('EPI_ISL_281975|2013.118|swine|USA|H0N0|3C.3a':0.0,'EPI_ISL_271078|2012.519|swine|USA|H1N1|6B.1':0.0):0.001987385)0.405:0.000492278)0.940:0.001479663)0.954:0.001477779)0.000:0.000000006,('EPI_ISL_127770|2011.6|swine|USA|H1N2|nan':0.000983313,('EPI_ISL_146015|2013.485|swine|USA|H1N1|6B.1':0.0,'EPI_ISL_161150|2013.496|swine|USA|H1N1|6B.1':0.0):0.000000006)1.000:0.006959212)0.000:0.000000006,(('EPI_ISL_132382|2012.749|swine|USA|H1N2|nan':0.002970146,(('EPI_ISL_167593|2013.663|swine|USA|H0N0|6B.1':0.009067325,(((((('EPI_ISL_156555|2013.975|swine|USA|H1N1|6B.1':0.000984785,'EPI_ISL_200081|2015.611|swine|USA|H1N1|6B.1':0.009511898)0.759:0.000494478,'EPI_ISL_149430|2013.679|Human|USA|H1N1|6B.1':0.000987254)0.365:0.000000006,('EPI_ISL_170816|2014.811|swine|USA|H1N1|6B.1':0.000519807,('EPI_ISL_198172|2015.353|swine|USA|H1N1|6B.1':0.003009376,'EPI_ISL_237040|2016.702|swine|USA|H1N1|6B.1':0.009047253)0.921:0.001978293)0.955:0.002445661)0.000:0.000000006,((('EPI_ISL_166508|2013.663|swine|USA|H0N0|6B.1':0.000491896,(('EPI_ISL_166509|2013.578|swine|USA|H0N0|3C.3a':0.000491768,('EPI_ISL_168319|2013.663|swine|USA|H3N2|3C.3a':0.000491917,'EPI_ISL_161115|2013.496|swine|USA|H3N2|3C.3a':0.000491962)0.000:0.000000006)0.528:0.000000006,'EPI_ISL_168318|2013.663|swine|USA|H1N1|6B.1':0.000491929)0.000:0.000000006)0.000:0.000000006,('EPI_ISL_164908|2013.655|swine|USA|H3N2|3C.3a':0.000000006,('EPI_ISL_257031|2017.044|swine|USA|H1N2|nan':0.004494451,(('EPI_ISL_245050|2016.762|swine|USA|H1N1|nan':0.005980500,(('EPI_ISL_246031|2016.858|swine|USA|H3N2|3C.2':0.000000006,'EPI_ISL_258642|2017.107|swine|USA|H3N2|3C.2':0.000493067)0.918:0.000493067,'EPI_ISL_245060|2016.795|swine|USA|H1N1|nan':0.004481653)0.000:0.000000006)0.000:0.000000006,'EPI_ISL_245035|2016.76|swine|USA|H1N2|nan':0.002475570)0.761:0.000482164)1.000:0.008554520)0.837:0.000491917)0.000:0.000000006,('EPI_ISL_168295|2013.663|swine|USA|H3N2|3C.3a':0.0,'EPI_ISL_167147|2013.655|swine|USA|H3N2|3C.3a':0.0,'EPI_ISL_164910|2013.655|swine|USA|H3N2|3C.3a':0.0,'EPI_ISL_164907|2013.655|swine|USA|H3N2|3C.3a':0.0,'EPI_ISL_164909|2013.655|swine|USA|H3N2|3C.3a':0.0,'EPI_ISL_161187|2013.666|swine|USA|H3N2|3C.3a':0.0,'EPI_ISL_161123|2013.496|swine|USA|H1N2|6B.1':0.0,'EPI_ISL_161145|2013.496|swine|USA|H1N2|6B.1':0.0):0.000000006)0.000:0.000000006)0.000:0.000000006,('EPI_ISL_278198|2017.408|swine|USA|H1N2|nan':0.010660442,(('EPI_ISL_168317|2013.663|swine|USA|H0N0|3C.3a':0.0,'EPI_ISL_168315|2013.663|swine|USA|H3N2|3C.3a':0.0,'EPI_ISL_168309|2013.663|swine|USA|H3N2|3C.3a':0.0,'EPI_ISL_168336|2013.663|swine|USA|H3N2|3C.3a':0.0,'EPI_ISL_150111|2013.562|swine|USA|H3N2|3C.3a':0.0):0.000000006,('EPI_ISL_150110|2013.562|swine|USA|H3N2|3C.3a':0.000984864,('EPI_ISL_148407|2013.633|swine|USA|H3N2|3C.3a':0.000491990,'EPI_ISL_168325|2013.663|swine|USA|H3N2|3C.3a':0.000492521)0.468:0.000492753)0.743:0.000000006)0.837:0.000492257)0.463:0.000000006)0.722:0.000000027,'EPI_ISL_167146|2013.655|swine|USA|H3N2|3C.3a':0.000000006)0.772:0.000447224)0.988:0.004021438,('EPI_ISL_151989|2013.405|swine|USA|H1N1|6B.1':0.002473177,'EPI_ISL_163875|2014.359|swine|USA|H1N2|nan':0.003479511)0.951:0.002503785)0.858:0.000989441)0.869:0.000984381,('EPI_ISL_130131|2012.47|swine|USA|H3N2|3C.3a':0.001979765,'EPI_ISL_134277|2012.866|wild.other|USA|H1N1|6B.1':0.002986200)0.772:0.000492535)0.000:0.000000006)1.000:0.000000006,('EPI_ISL_180662|2014.956|swine|USA|H1N2|6B.1':0.004472064,('EPI_ISL_271727|2012.907|swine|USA|H1N1|6B.1':0.002472857,('EPI_ISL_155700|2013.866|swine|USA|H1N1|6B.1':0.006012564,('EPI_ISL_133006|2012.831|swine|USA|H3N2|3C.3a':0.000000006,'EPI_ISL_162471|2014.153|swine|USA|H1N1|6B.1':0.006977275)0.970:0.001996725)0.742:0.000470654)0.787:0.000493241)0.000:0.000000006)0.000:0.000000006)0.758:0.000493619,(('EPI_ISL_191495|2015.362|swine|USA|H1N1|6B.1':0.000406520,('EPI_ISL_253918|2016.964|swine|USA|H1N1|nan':0.000000006,(('EPI_ISL_303870|2018.104|swine|USA|H1N1|6B.1':0.001980615,('EPI_ISL_295676|2017.964|swine|USA|H1N1|6B.1':0.003471982,'EPI_ISL_301923|2018.085|swine|USA|H1N1|6B.1':0.000000006)0.000:0.000000006)0.924:0.001493136,'EPI_ISL_299404|2017.989|swine|USA|H1N1|6B.1':0.002485645)0.739:0.000488337)0.999:0.007088892)0.999:0.006682401,('EPI_ISL_173676|2014.937|swine|USA|H1N1|6B.1':0.001960416,'EPI_ISL_225564|2016.325|swine|USA|H1N1|nan':0.005555403)0.975:0.003994100)0.995:0.006066242)0.363:0.000498971,('EPI_ISL_266544|2017.233|swine|USA|H3N2|nan':0.005009301,('EPI_ISL_372895|2019.488|swine|USA|H3N2|nan':0.004048293,'EPI_ISL_396127|2019.641|swine|USA|H3N2|nan':0.003465506)1.000:0.008283098)1.000:0.016511369)0.730:0.000460328)0.975:0.002499582)0.000:0.000000006,(((('EPI_ISL_134280|2012.817|swine|USA|H1N1|6B.1':0.008006380,(('EPI_ISL_156336|2012.445|swine|USA|H3N2|3C.3a':0.000492254,(('EPI_ISL_130117|2012.481|swine|USA|H3N2|3C.3a':0.000492188,(('EPI_ISL_271761|2012.577|swine|USA|H3N2|3C.3a':0.0,'EPI_ISL_271715|2012.577|swine|USA|H3N2|3C.3a':0.0,'EPI_ISL_271049|2012.519|swine|USA|H3N2|3C.3a':0.0):0.000492047,('EPI_ISL_271738|2012.519|swine|USA|H3N2|3C.3a':0.000492136,'EPI_ISL_132377|2012.749|swine|USA|H3N2|3C.3a':0.001973699)0.465:0.000000006)0.000:0.000000006)0.000:0.000000006,('EPI_ISL_230188|2016.38|swine|USA|H1N2|nan':0.042271674,('EPI_ISL_167983|2014.707|swine|USA|H3N1|3C.3a':0.004312190,('EPI_ISL_195459|2015.496|swine|USA|H1N2|nan':0.004524593,('EPI_ISL_234951|2016.495|swine|USA|H1N2|nan':0.005459720,'EPI_ISL_226061|2016.352|swine|USA|H1N2|nan':0.002483995)0.820:0.001024483)0.903:0.002714435)0.870:0.004407485)0.987:0.007315473)0.836:0.000492157)0.000:0.000000006,('EPI_ISL_271047|2011.89|swine|USA|H3N2|3C.3a':0.0,'EPI_ISL_271643|2011.89|swine|USA|H3N2|3C.3a':0.0,'EPI_ISL_271075|2012.664|swine|USA|H3N2|3C.3a':0.0):0.001479785)1.000:0.004958194)0.000:0.000000006,(('EPI_ISL_145707|2012.066|swine|USA|H1N1|6B.1':0.002007107,('EPI_ISL_130134|2012.5|swine|USA|H1N1|6B.1':0.000488314,('EPI_ISL_151779|2013.679|swine|USA|H1N1|6B.1':0.004459661,('EPI_ISL_282911|2017.641|swine|USA|H1N1|6B.1':0.0,'EPI_ISL_285473|2017.677|swine|USA|H1N1|nan':0.0):0.000505134)0.976:0.002492634)0.999:0.004505209)0.733:0.000463021,('EPI_ISL_129179|2012.623|Human|USA|H1N1|6B.1':0.001478124,'EPI_ISL_140918|2012.473|swine|USA|H1N1|6B.1':0.000494449)0.983:0.002963999)0.000:0.000000006)1.000:0.000000006,'EPI_ISL_124491|2011.145|swine|USA|H1N1|6B.1':0.000000006)0.000:0.000000006,'EPI_ISL_233607|2014.496|swine|Japan|H1N1|6B.1':0.014143189)0.845:0.000491282)0.734:0.000000006,('EPI_ISL_127774|2011.66|swine|USA|H1N1|6B.1':0.003473758,'EPI_ISL_98878|2011.397|swine|USA|H1N1|6B.1':0.002979596)0.836:0.001477835)0.941:0.001969937)0.000:0.000000006)1.000:0.000000006,('EPI_ISL_119599|2010.718|swine|USA|H1N2|6B.1A.5b':0.000491096,'EPI_ISL_97115|2011.315|swine|USA|H1N1|6B.1':0.000000006)0.902:0.000491187)0.000:0.000000006)0.922:0.002531480)0.734:0.000430268)0.000:0.000000006,(((('EPI_ISL_261458|2017.142|swine|USA|H1N1|nan':0.023028408,(('EPI_ISL_174319|2014.882|swine|USA|H3N1|nan':0.001995541,'EPI_ISL_171023|2014.038|swine|USA|H3N1|nan':0.000475120)0.966:0.002518776,('EPI_ISL_171044|2014.022|swine|USA|H3N1|nan':0.001974397,('EPI_ISL_171035|2013.732|swine|USA|H3N1|3C.3a':0.000492073,'EPI_ISL_171040|2013.556|swine|USA|H3N1|3C.3a':0.000000006)0.000:0.000000006)0.851:0.000971675)0.990:0.006050977)0.931:0.003998043,(('EPI_ISL_166497|2014.052|swine|Thailand|H3N2|3C.3a':0.003521331,(((('EPI_ISL_696542|2018.581|swine|Thailand|H1N1|6B.1':0.000000006,('EPI_ISL_696545|2018.748|swine|Thailand|H1N1|6B.1':0.000990832,'EPI_ISL_696546|2018.833|swine|Thailand|H1N1|6B.1':0.000493636)0.903:0.000991396)0.837:0.000494139,('EPI_ISL_696540|2018.414|swine|Thailand|H1N1|6B.1':0.000494139,'EPI_ISL_696535|2018.247|swine|Thailand|H1N1|6B.1':0.001981411)0.000:0.000000006)0.885:0.000494074,('EPI_ISL_696538|2018.247|swine|Thailand|H1N1|6B.1':0.000000006,('EPI_ISL_696539|2018.414|swine|Thailand|H1N1|6B.1':0.000000006,'EPI_ISL_696543|2018.666|swine|Thailand|H1N1|6B.1':0.000988736)0.847:0.000494259)0.000:0.000000006)0.983:0.003581520,('EPI_ISL_696557|2017.414|swine|Thailand|H1N1|6B.1':0.000493794,('EPI_ISL_696556|2017.414|swine|Thailand|H1N1|6B.1':0.0,'EPI_ISL_696555|2017.414|swine|Thailand|H1N1|6B.1':0.0):0.000000006)0.734:0.000397750)1.000:0.012370210)1.000:0.012261730,((((('EPI_ISL_381063|2015.745|swine|Mexico|H1N1|nan':0.017930392,('EPI_ISL_196021|2013.37|swine|Mexico|H1N1|6B.1':0.002615976,('EPI_ISL_196006|2013.036|swine|Mexico|H1N1|6B.1':0.000000006,('EPI_ISL_196019|2013.351|swine|Mexico|H1N1|6B.1':0.000491893,'EPI_ISL_196017|2013.326|swine|Mexico|H1N1|6B.1':0.000000006)0.863:0.001478414)0.246:0.001840697)0.916:0.002396025)0.969:0.003985532,('EPI_ISL_234602|2014.841|swine|Mexico|H1N2|nan':0.012171563,'EPI_ISL_381059|2015.03|swine|Mexico|H1N1|nan':0.004598053)0.824:0.001214633)0.332:0.001233856,('EPI_ISL_381060|2015.03|swine|Mexico|H3N2|nan':0.015272949,'EPI_ISL_196018|2013.351|swine|Mexico|H3N2|nan':0.007238162)0.775:0.002676843)1.000:0.022638747,((((((((((((('EPI_ISL_99350|1999.608|wild.ans|Canada|H4N6|nan':0.000000006,'EPI_ISL_8861|2001.616|wild.ans|Canada|H4N6|nan':0.001475436)0.978:0.003563109,'EPI_ISL_99344|2001.57|wild.ans|Canada|H4N6|nan':0.012174813)0.794:0.000891240,('EPI_ISL_99263|2007.655|wild.ans|Canada|H4N3|nan':0.008626205,('EPI_ISL_95386|2009.932|wild.ans|USA|H2N3|nan':0.018296152,('EPI_ISL_99335|2003.586|wild.ans|Canada|H3N6|nan':0.001967108,(('EPI_ISL_99244|2003.6|wild.ans|Canada|H3N3|nan':0.000483244,'EPI_ISL_79775|2007.5|wild.ans|USA|H5N2|Am_nonGsGD':0.007497985)0.994:0.003971721,'EPI_ISL_8862|2003.614|wild.ans|Canada|H4N6|nan':0.002461919)0.000:0.000000006)0.912:0.001585679)0.369:0.000323518)0.998:0.005593890)0.753:0.000988770,'EPI_ISL_26426|1999.5|wild.ans|USA|H4N8|nan':0.006457286)0.771:0.000000006,(((('EPI_ISL_131443|1999.589|wild.ans|Canada|H11N9|nan':0.0,'EPI_ISL_131444|1999.589|wild.ans|Canada|H11N6|nan':0.0):0.002959871,((('EPI_ISL_131742|2007.5|wild.ans|Canada|H3N8|nan':0.005564341,('EPI_ISL_134955|2010.918|wild.ans|USA|H7N6|nan':0.011205718,(('EPI_ISL_158532|2011.866|wild.ans|USA|H0N0|nan':0.003487126,'EPI_ISL_135126|2012.016|wild.ans|USA|H1N1|nan':0.006008289)0.933:0.001985635,((('EPI_ISL_94182|2009.814|wild.ans|USA|H6N1|nan':0.003486692,('EPI_ISL_135129|2010.808|wild.ans|USA|H6N1|nan':0.000984978,('EPI_ISL_125800|2010.904|wild.ans|USA|H0N0|nan':0.000491718,('EPI_ISL_208448|2011.337|Dom.ans|USA|H6N1|nan':0.0,'EPI_ISL_208447|2011.337|Dom.ans|USA|H6N1|nan':0.0):0.005962076)0.000:0.000000006)0.935:0.001985059)0.939:0.002483571,('EPI_ISL_141243|2009.94|wild.ans|USA|H10N3|nan':0.000972207,'EPI_ISL_189658|2010.616|wild.ans|Canada|H7N8|nan':0.003479696)0.956:0.003006023)0.997:0.006651176,(('EPI_ISL_119134|2009.638|wild.ans|Canada|H2N3|nan':0.001977263,(('EPI_ISL_125805|2010.934|wild.ans|USA|H1N3|nan':0.001504156,'EPI_ISL_135131|2010.962|wild.ans|USA|H1N3|nan':0.000969817)1.000:0.007582577,('EPI_ISL_257132|2012.855|wild.ans|Guatemala|H4N2|nan':0.004967043,('EPI_ISL_134905|2010.825|wild.ans|USA|H0N0|nan':0.000986383,'EPI_ISL_257126|2011.86|wild.ans|Guatemala|H0N0|3C.3a1':0.002967902)0.000:0.000000006)0.950:0.002031624)0.743:0.000439787)0.765:0.000496222,(('EPI_ISL_158443|2011.863|wild.ans|USA|H3N8|3C.2':0.002018224,((('EPI_ISL_176770|2011.726|wild.ans|USA|H9N2|nan':0.0,'EPI_ISL_176769|2011.745|wild.ans|USA|H9N2|nan':0.0):0.000000006,('EPI_ISL_154565|2011.833|wild.ans|China|H9N2|nan':0.000492140,('EPI_ISL_154560|2011.833|wild.ans|China|H9N2|nan':0.000492274,((('EPI_ISL_154564|2011.833|wild.ans|China|H9N2|nan':0.0,'EPI_ISL_154561|2011.833|wild.ans|China|H9N2|nan':0.0):0.000000006,((('EPI_ISL_154568|2012.164|wild.ans|China|H9N2|nan':0.0,'EPI_ISL_154570|2012.164|wild.ans|China|H9N2|nan':0.0,'EPI_ISL_154569|2012.164|wild.ans|China|H9N2|nan':0.0):0.000000006,'EPI_ISL_154572|2012.164|wild.ans|China|H9N2|nan':0.000492223)0.849:0.000497188,('EPI_ISL_154563|2011.833|wild.ans|China|H9N2|nan':0.000492273,'EPI_ISL_154566|2011.833|wild.ans|China|H9N2|nan':0.000492273)0.000:0.000000006)0.000:0.000000006)1.000:0.000000006,('EPI_ISL_154562|2011.833|wild.ans|China|H9N2|nan':0.000985404,('EPI_ISL_154588|2012.164|wild.ans|China|H9N2|nan':0.000491269,'EPI_ISL_154567|2012.164|wild.ans|China|H9N2|nan':0.000988270)0.874:0.000987773)0.801:0.000000006)0.000:0.000000006)0.838:0.000492176)0.000:0.000000006)0.000:0.000000006,(('EPI_ISL_205146|2014.915|wild.unknown|China|H6N2|nan':0.000492321,('EPI_ISL_244552|2014.973|wild.ans|China|H6N2|nan':0.000000006,('EPI_ISL_378702|2014.978|wild.unknown|China|H11N9|nan':0.001975257,'EPI_ISL_266410|2014.986|wild.ans|China|H1N2|nan':0.001479888)0.000:0.000000006)0.796:0.000493741)0.896:0.000986563,((('EPI_ISL_212405|2014.918|wild.ans|China|H9N2|nan':0.0,'EPI_ISL_212411|2015.022|wild.ans|China|H9N2|nan':0.0):0.000000006,('EPI_ISL_212409|2015.022|wild.ans|China|H9N2|nan':0.000000006,'EPI_ISL_212407|2015.022|wild.ans|China|H9N2|nan':0.000493196)0.920:0.000493234)0.993:0.002472901,'EPI_ISL_378631|2013.915|wild.ans|China|H6N2|nan':0.002471407)0.000:0.000000006)0.917:0.000985834)1.000:0.008559927)0.751:0.000450008,('EPI_ISL_135066|2011.825|wild.ans|USA|H11N2|nan':0.001979966,'EPI_ISL_257231|2011.718|wild.other|USA|H5N2|Am_nonGsGD':0.003471833)0.874:0.000990917)0.923:0.001488719)0.989:0.003608248)0.720:0.000347161)0.970:0.003520882)0.974:0.004565711)0.124:0.000361637,('EPI_ISL_6504|2005.926|wild.ans|USA|H3N8|nan':0.006490308,('EPI_ISL_397906|2004.385|wild.other|USA|H6N8|nan':0.002473481,(('EPI_ISL_397859|2004.385|wild.other|USA|H6N8|nan':0.000985634,(('EPI_ISL_397904|2004.385|wild.other|USA|H10N7|nan':0.0,'EPI_ISL_8768|2004.369|wild.other|USA|H6N8|nan':0.0,'EPI_ISL_397953|2004.374|wild.other|USA|H6N8|nan':0.0,'EPI_ISL_397960|2004.35|wild.other|USA|H6N8|nan':0.0,'EPI_ISL_131460|2004.369|wild.other|USA|H6N8|nan':0.0,'EPI_ISL_327539|2004.369|wild.other|USA|H6N8|nan':0.0):0.000000006,'EPI_ISL_397865|2004.385|wild.other|USA|H6N8|nan':0.000492543)0.000:0.000000006)0.993:0.002471816,('EPI_ISL_397905|2004.385|wild.other|USA|H10N7|nan':0.000000006,('EPI_ISL_22538|2004.5|wild.other|USA|H10N7|nan':0.000492191,('EPI_ISL_131461|2004.374|wild.other|USA|H6N8|nan':0.0,'EPI_ISL_131462|2004.374|wild.other|USA|H6N8|nan':0.0):0.001479445)0.000:0.000000006)0.000:0.000000006)0.756:0.000492568)0.747:0.000498689)0.959:0.002276269)1.000:0.008865009,'EPI_ISL_141301|1998.666|wild.ans|USA|H11N9|nan':0.004021838)0.749:0.000426043)0.000:0.000000006,('EPI_ISL_141305|1998.666|wild.ans|USA|H0N0|nan':0.005039726,'EPI_ISL_131448|2000.593|wild.ans|Canada|H11N9|nan':0.009569435)0.729:0.000403969)0.862:0.000490315,(('EPI_ISL_4419|1997.83|wild.ans|Canada|H12N5|nan':0.007961729,('EPI_ISL_8909|2000.598|wild.ans|Canada|H11N9|nan':0.005500027,'EPI_ISL_22590|1999.5|wild.ans|USA|H4N6|nan':0.001481115)0.919:0.001971683)0.415:0.000000006,('EPI_ISL_180945|2007.052|wild.ans|USA|H10N7|nan':0.005552220,('EPI_ISL_131741|2007.649|wild.ans|Canada|H0N0|nan':0.003893700,('EPI_ISL_131749|2007.633|wild.ans|Canada|H4N6|nan':0.001970232,(('EPI_ISL_131798|2007.715|wild.ans|Canada|H0N0|nan':0.0,'EPI_ISL_131720|2007.715|wild.ans|Canada|H0N0|nan':0.0):0.000000006,'EPI_ISL_131712|2007.715|wild.ans|Canada|H0N0|nan':0.000491103)0.000:0.000000006)0.698:0.000559051)1.000:0.007590517)0.999:0.008559029)0.000:0.000000006)0.000:0.000000006)0.990:0.005152496,('EPI_ISL_371831|2013.389|wild.other|USA|H10N8|nan':0.033399251,(((('EPI_ISL_138109|2000.538|wild.ans|Canada|H1N1|nan':0.004457334,('EPI_ISL_141321|2002.5|wild.ans|USA|H6N1|nan':0.002972278,((((((('EPI_ISL_79785|2006.5|wild.ans|USA|H5N2|Am_nonGsGD':0.003500304,('EPI_ISL_99249|2009.638|wild.ans|Canada|H2N3|nan':0.003003822,(('EPI_ISL_371847|2013.386|wild.other|USA|H11N7|nan':0.005973799,(((((((('EPI_ISL_208112|2014.041|wild.other|USA|H4N4|nan':0.000492948,(('EPI_ISL_208121|2010.51|wild.ans|USA|H4N4|nan':0.0,'EPI_ISL_208115|2014.041|wild.other|USA|H4N4|nan':0.0,'EPI_ISL_208111|2014.041|wild.other|USA|H4N4|nan':0.0,'EPI_ISL_208118|2014.041|wild.other|USA|H4N4|nan':0.0,'EPI_ISL_208119|2014.041|wild.other|USA|H4N4|nan':0.0,'EPI_ISL_208106|2014.041|wild.other|USA|H4N4|nan':0.0,'EPI_ISL_208110|2014.041|wild.other|USA|H4N4|nan':0.0,'EPI_ISL_208116|2014.041|wild.other|USA|H4N4|nan':0.0):0.000000006,('EPI_ISL_208109|2014.041|wild.other|USA|H4N4|nan':0.000492956,'EPI_ISL_208117|2014.041|wild.other|USA|H4N4|nan':0.000987212)0.000:0.000000006)0.000:0.000000006)1.000:0.006499762,((('EPI_ISL_371834|2013.389|wild.other|USA|H10N7|nan':0.000000006,'EPI_ISL_397647|2013.384|wild.other|USA|H10N8|nan':0.000986482)0.854:0.000492808,(('EPI_ISL_379561|2014.381|wild.other|USA|H6N1|nan':0.000488549,('EPI_ISL_379240|2014.381|wild.other|USA|H6N1|nan':0.000986994,'EPI_ISL_379231|2014.381|wild.other|USA|H6N1|nan':0.000000006)0.887:0.000993033)0.989:0.003492647,('EPI_ISL_397713|2014.386|wild.other|USA|H6N2|nan':0.001482487,'EPI_ISL_258495|2014.367|wild.other|USA|H6N8|nan':0.001481028)0.875:0.000996909)0.928:0.001480944)0.000:0.000000006,(('EPI_ISL_397625|2013.397|wild.other|USA|H10N2|nan':0.000493360,'EPI_ISL_371775|2013.384|wild.other|USA|H10N7|nan':0.000492570)0.922:0.000988016,('EPI_ISL_397715|2014.386|wild.other|USA|H3N6|nan':0.000000006,'EPI_ISL_397714|2014.386|wild.other|USA|H3N6|nan':0.000493558)1.000:0.011060859)0.000:0.000000006)0.000:0.000000006)0.936:0.000986456,'EPI_ISL_397662|2013.384|wild.other|USA|H10N8|nan':0.000986271)0.000:0.000000006,((('EPI_ISL_397666|2013.384|wild.other|USA|H11N2|nan':0.0,'EPI_ISL_397692|2013.397|wild.other|USA|H11N8|nan':0.0,'EPI_ISL_371822|2013.386|wild.other|USA|H11N2|nan':0.0,'EPI_ISL_397665|2013.384|wild.other|USA|H10N7|nan':0.0,'EPI_ISL_397699|2013.403|wild.other|USA|H10N7|nan':0.0,'EPI_ISL_397639|2013.405|wild.other|USA|H10N7|nan':0.0):0.000000006,(((('EPI_ISL_371829|2013.389|wild.other|USA|H6N8|nan':0.000492709,('EPI_ISL_371833|2013.389|wild.other|USA|H11N2|nan':0.000492542,'EPI_ISL_371843|2013.389|wild.other|USA|H10N7|nan':0.001976413)0.000:0.000000006)0.970:0.001976278,'EPI_ISL_225000|2013.811|wild.other|Chile|H11N9|nan':0.001976940)0.000:0.000000006,'EPI_ISL_371773|2013.384|wild.other|USA|H10N8|nan':0.001481373)0.000:0.000000006,(('EPI_ISL_397633|2013.397|wild.other|USA|H10N8|nan':0.0,'EPI_ISL_397643|2013.397|wild.other|USA|H10N8|nan':0.0):0.001481070,('EPI_ISL_397675|2013.37|wild.other|USA|H10N2|nan':0.000000006,'EPI_ISL_397688|2013.386|wild.other|USA|H10N2|nan':0.000493064)0.951:0.000987936)0.000:0.000000006)0.000:0.000000006)1.000:0.000000006,(('EPI_ISL_397516|2013.397|wild.other|USA|H0N0|nan':0.001481124,(((((('EPI_ISL_397656|2013.397|wild.other|USA|H10N1|nan':0.000492699,('EPI_ISL_397661|2013.384|wild.other|USA|H10N1|nan':0.0,'EPI_ISL_397653|2013.384|wild.other|USA|H10N7|nan':0.0):0.000986235)0.235:0.000000006,('EPI_ISL_397700|2013.403|wild.other|USA|H10N2|nan':0.000492783,('EPI_ISL_381844|2013.397|wild.other|USA|H10N7|nan':0.0,'EPI_ISL_397670|2013.397|wild.other|USA|H10N7|nan':0.0,'EPI_ISL_371827|2013.384|wild.other|USA|H10N7|nan':0.0):0.000000006)0.857:0.000492963)0.000:0.000000006,('EPI_ISL_326967|2016.306|wild.other|Chile|H16N3|nan':0.016309307,'EPI_ISL_397659|2013.37|wild.other|USA|H10N7|nan':0.000492650)0.000:0.000000006)0.000:0.000000006,'EPI_ISL_397668|2013.4|wild.other|USA|H10N2|nan':0.001481231)0.000:0.000000006,('EPI_ISL_381842|2013.405|wild.other|USA|H0N0|nan':0.0,'EPI_ISL_397645|2013.403|wild.other|USA|H11N7|nan':0.0,'EPI_ISL_397680|2013.367|wild.other|USA|H11N2|nan':0.0,'EPI_ISL_397621|2013.378|wild.other|USA|H10N8|nan':0.0,'EPI_ISL_397652|2013.384|wild.other|USA|H10N8|nan':0.0):0.000000006)0.000:0.000000006,(('EPI_ISL_397635|2013.403|wild.other|USA|H10N1|nan':0.0,'EPI_ISL_397624|2013.381|wild.other|USA|H10N7|nan':0.0):0.000000006,'EPI_ISL_371844|2013.389|wild.other|USA|H10N7|nan':0.000492907)0.868:0.000492750)0.934:0.000986318)0.000:0.000000006,(('EPI_ISL_397638|2013.386|wild.other|USA|H0N0|nan':0.000492856,'EPI_ISL_208102|2013.173|wild.other|USA|H9N1|nan':0.001481721)0.000:0.000000006,('EPI_ISL_381845|2013.397|wild.other|USA|H10N7|nan':0.000989123,('EPI_ISL_397689|2013.397|wild.other|USA|H10N7|nan':0.000000006,'EPI_ISL_397627|2013.386|wild.other|USA|H10N7|nan':0.000492900)0.752:0.000492880)0.909:0.000989084)0.000:0.000000006)0.000:0.000000006)0.000:0.000000006)0.000:0.000000006,('EPI_ISL_397698|2013.403|wild.other|USA|H10N2|nan':0.000492894,'EPI_ISL_397640|2013.405|wild.other|USA|H10N2|nan':0.000000006)0.996:0.002473030)0.745:0.000476249,(('EPI_ISL_397644|2013.367|wild.other|USA|H0N2|nan':0.000000006,'EPI_ISL_371837|2013.389|wild.other|USA|H10N2|nan':0.001686370)0.954:0.001978169,(('EPI_ISL_397655|2013.397|wild.other|USA|H11N2|nan':0.000493133,('EPI_ISL_397631|2013.397|wild.other|USA|H10N7|nan':0.000000006,('EPI_ISL_397650|2013.384|wild.other|USA|H10N1|nan':0.000493037,'EPI_ISL_397508|2013.397|wild.other|USA|H0N0|nan':0.000493133)0.000:0.000000006)0.000:0.000000006)0.850:0.000493165,('EPI_ISL_397693|2013.397|wild.other|USA|H0N0|nan':0.000987969,('EPI_ISL_397637|2013.386|wild.other|USA|H10N2|nan':0.000493091,'EPI_ISL_371830|2013.389|wild.other|USA|H11N2|nan':0.002474764)0.000:0.000000006)0.855:0.000493311)0.000:0.000000006)0.875:0.001502565)0.995:0.004509553,'EPI_ISL_216852|2013.501|wild.ans|USA|H9N2|nan':0.003973470)0.740:0.000496245,((('EPI_ISL_161086|2013.723|wild.ans|USA|H3N8|nan':0.0,'EPI_ISL_161076|2013.701|wild.ans|USA|H3N8|nan':0.0,'EPI_ISL_161072|2013.723|wild.ans|USA|H3N8|nan':0.0):0.000989435,('EPI_ISL_222136|2013.926|wild.ans|Canada|H10N3|nan':0.003472306,('EPI_ISL_258525|2015.693|wild.ans|USA|H4N8|nan':0.003969279,'EPI_ISL_216716|2014.948|wild.ans|USA|H5N2|Am_nonGsGD':0.002969818)0.000:0.000000006)0.998:0.003474982)0.770:0.000491891,'EPI_ISL_166441|2013.69|wild.ans|USA|H3N8|nan':0.004969961)0.000:0.000000006)0.000:0.000000006)0.721:0.000491537,'EPI_ISL_162284|2013.721|wild.ans|USA|H6N7|nan':0.002478344)0.983:0.003501700)0.974:0.003498340)0.739:0.000462215,('EPI_ISL_69744|2005.6|wild.ans|Canada|H2N3|nan':0.001480510,'EPI_ISL_87499|2005.608|wild.ans|USA|H0N0|nan':0.000988387)0.934:0.001480937)0.000:0.000000006,'EPI_ISL_64393|2006.748|wild.ans|USA|H3N8|nan':0.004459404)0.978:0.002491417,(('EPI_ISL_85106|2006.605|wild.ans|USA|H3N8|nan':0.000492916,('EPI_ISL_85058|2006.625|wild.ans|USA|H3N8|nan':0.0,'EPI_ISL_85083|2006.611|wild.ans|USA|H3N8|nan':0.0,'EPI_ISL_85052|2006.608|wild.ans|USA|H3N8|nan':0.0):0.000000006)0.999:0.006124239,((((('EPI_ISL_85108|2007.677|wild.ans|USA|H4N6|nan':0.001977825,('EPI_ISL_63578|2007.693|wild.ans|USA|H4N6|nan':0.000000006,(('EPI_ISL_63539|2007.69|wild.ans|USA|H4N6|nan':0.000987868,('EPI_ISL_85118|2007.666|Dom.ans|USA|H4N6|nan':0.001481003,('EPI_ISL_63541|2007.918|wild.ans|USA|H3N8|3C.2':0.0,'EPI_ISL_85116|2007.682|wild.ans|USA|H3N8|3C.2':0.0):0.000987907)0.000:0.000000006)0.645:0.000000006,'EPI_ISL_63663|2007.707|wild.ans|USA|H4N6|nan':0.002999262)0.000:0.000000006)0.000:0.000000006)0.870:0.000974959,'EPI_ISL_84636|2007.682|wild.ans|USA|H4N6|nan':0.007529826)0.886:0.001504499,('EPI_ISL_234709|2008.719|wild.ans|USA|H4N6|nan':0.000980434,(('EPI_ISL_97225|2010.921|wild.ans|USA|H14N6|nan':0.000987457,('EPI_ISL_134982|2010.879|wild.ans|USA|H14N6|nan':0.000000006,'EPI_ISL_97226|2010.874|wild.ans|USA|H14N8|nan':0.001482752)0.000:0.000000006)0.000:0.000000006,'EPI_ISL_97227|2010.874|wild.ans|USA|H14N6|nan':0.003471294)1.000:0.004995952)0.889:0.000995421)0.000:0.000000006,(('EPI_ISL_257216|2011.71|wild.ans|USA|H3N8|nan':0.0,'EPI_ISL_257227|2011.723|wild.ans|USA|H3N8|nan':0.0):0.006863984,('EPI_ISL_208660|2011.562|Dom.ans|USA|H2N3|nan':0.005253417,('EPI_ISL_208187|2011.671|wild.ans|USA|H3N8|nan':0.002483964,('EPI_ISL_208318|2011.69|wild.ans|USA|H4N6|nan':0.000494873,'EPI_ISL_257283|2013.704|wild.ans|USA|H4N6|nan':0.004477489)0.000:0.000000006)0.881:0.001750663)0.996:0.005094666)0.929:0.002178768)0.993:0.003504533,('EPI_ISL_208177|2011.627|wild.ans|USA|H2N9|nan':0.009016234,(((((('EPI_ISL_208075|2011.605|wild.other|USA|H0N0|nan':0.0,'EPI_ISL_208171|2011.616|wild.ans|USA|H3N8|nan':0.0):0.005970933,'EPI_ISL_139398|2009.622|wild.ans|USA|H3N8|nan':0.003467434)0.000:0.000000006,(((('EPI_ISL_85137|2008.708|wild.ans|USA|H3N8|3C.2':0.000985841,('EPI_ISL_141827|2009.595|wild.ans|USA|H3N8|3C.2':0.001480353,('EPI_ISL_273566|2015.608|wild.ans|Canada|H0N0|nan':0.0,'EPI_ISL_273576|2016.393|wild.other|USA|H10N4|nan':0.0,'EPI_ISL_273572|2016.653|wild.ans|Canada|H4N6|nan':0.0):0.008500747)0.000:0.000000006)0.000:0.000000006,'EPI_ISL_141905|2009.668|wild.ans|USA|H3N8|nan':0.001479916)0.922:0.000986028,((('EPI_ISL_63338|2007.792|wild.ans|USA|H3N8|nan':0.000986240,'EPI_ISL_30019|2007.677|wild.ans|USA|H3N8|nan':0.000492673)0.000:0.000000006,('EPI_ISL_30017|2007.677|wild.ans|USA|H3N8|nan':0.000492600,('EPI_ISL_85251|2008.628|wild.ans|USA|H12N5|nan':0.001480085,('EPI_ISL_85144|2008.631|wild.ans|USA|H12N5|nan':0.000985458,'EPI_ISL_85130|2008.626|wild.ans|USA|H12N5|nan':0.000000006)0.759:0.000494855)0.962:0.002472112)0.731:0.000000006)0.000:0.000000006,(('EPI_ISL_85120|2007.666|Dom.ans|USA|H3N8|nan':0.0,'EPI_ISL_63339|2007.682|wild.ans|USA|H3N8|nan':0.0,'EPI_ISL_84640|2007.69|wild.ans|USA|H1N1|nan':0.0):0.000000006,'EPI_ISL_84651|2007.699|wild.ans|USA|H3N8|nan':0.000986260)0.000:0.000000006)0.000:0.000000006)0.000:0.000000006,'EPI_ISL_85128|2008.615|wild.ans|USA|H3N8|nan':0.001480987)0.900:0.000986124)0.000:0.000000006,('EPI_ISL_83513|2007.69|wild.ans|USA|H3N8|nan':0.001981495,'EPI_ISL_234708|2008.719|wild.ans|USA|H3N8|nan':0.002975916)0.735:0.000492008)0.000:0.000000006,(('EPI_ISL_141850|2009.633|wild.ans|USA|H3N8|3C.2':0.002971035,('EPI_ISL_234715|2009.71|wild.ans|USA|H1N1|nan':0.001976715,('EPI_ISL_137502|2009.573|wild.ans|USA|H10N7|nan':0.000492583,('EPI_ISL_137489|2009.537|wild.ans|USA|H4N6|nan':0.000000006,'EPI_ISL_141855|2009.6|wild.ans|USA|H4N6|nan':0.000492617)0.000:0.000000006)0.545:0.000000006)0.000:0.000000006)0.916:0.000988265,((('EPI_ISL_141826|2009.595|wild.ans|USA|H3N8|3C.2':0.0,'EPI_ISL_141825|2009.595|wild.ans|USA|H3N8|3C.2':0.0):0.000986934,(('EPI_ISL_141932|2009.584|wild.ans|USA|H3N8|3C.2':0.0,'EPI_ISL_141813|2009.584|wild.ans|USA|H3N8|3C.2':0.0,'EPI_ISL_141812|2009.584|wild.ans|USA|H3N8|3C.2':0.0,'EPI_ISL_141875|2009.605|wild.ans|USA|H4N6|nan':0.0):0.000000006,('EPI_ISL_141845|2009.63|wild.ans|USA|H3N8|3C.2':0.001977688,'EPI_ISL_141925|2009.614|wild.ans|USA|H3N8|nan':0.000492866)0.000:0.000000006)0.000:0.000000006)0.997:0.002472811,'EPI_ISL_94206|2007.945|wild.ans|USA|H7N3|nan':0.003467103)0.000:0.000000006)0.962:0.001480615)0.839:0.000492704,'EPI_ISL_82505|2006.849|wild.ans|USA|H7N3|nan':0.000986486)0.000:0.000000006)0.000:0.000000006)0.995:0.006101110)0.904:0.001915588)0.901:0.001499850,('EPI_ISL_327603|2016.189|wild.other|Chile|H13N2|nan':0.095642461,('EPI_ISL_85109|2007.622|wild.ans|USA|H3N8|3C.2':0.010579818,('EPI_ISL_381418|2017.614|wild.ans|Canada|H0N0|nan':0.047732585,('EPI_ISL_371803|2009.381|wild.other|USA|H10N7|nan':0.030924682,'EPI_ISL_371799|2009.381|wild.other|USA|H10N7|nan':0.000000006)1.000:0.060561654)0.964:0.011370903)1.000:0.021381581)0.959:0.010005543)0.769:0.000471982,((((('EPI_ISL_131463|2005.378|wild.other|USA|H11N6|nan':0.000000006,('EPI_ISL_189667|2006.386|wild.other|USA|H7N3|nan':0.000492935,'EPI_ISL_142338|2006.392|wild.other|USA|H9N2|nan':0.000000006)0.996:0.004475129)0.000:0.000000006,(('EPI_ISL_397968|2005.397|wild.other|USA|H0N0|nan':0.000000006,'EPI_ISL_397970|2005.397|wild.other|USA|H11N8|nan':0.002977948)0.938:0.001482095,'EPI_ISL_142327|2005.397|wild.other|USA|H11N8|nan':0.000986783)0.000:0.000000006)0.000:0.000000006,(('EPI_ISL_142346|2007.181|wild.other|USA|H9N1|nan':0.008548760,(('EPI_ISL_84618|2006.386|wild.other|USA|H6N2|nan':0.0,'EPI_ISL_327559|2006.386|wild.other|USA|H6N2|nan':0.0,'EPI_ISL_327511|2006.386|wild.other|USA|H7N3|nan':0.0,'EPI_ISL_84627|2006.389|wild.other|USA|H1N1|nan':0.0,'EPI_ISL_327554|2006.389|wild.other|USA|H1N1|nan':0.0):0.000000006,'EPI_ISL_31481|2006.5|wild.other|USA|H7N2|nan':0.000492059)0.771:0.000472867)0.870:0.001014412,(('EPI_ISL_99308|2006.386|wild.other|USA|H7N3|nan':0.0,'EPI_ISL_327536|2006.386|wild.other|USA|H7N3|nan':0.0,'EPI_ISL_28123|2006.386|wild.other|USA|H7N3|nan':0.0,'EPI_ISL_99304|2006.389|wild.other|USA|H7N3|nan':0.0,'EPI_ISL_327575|2006.386|wild.other|USA|H7N3|nan':0.0,'EPI_ISL_327553|2006.386|wild.other|USA|H7N3|nan':0.0,'EPI_ISL_142337|2006.373|wild.other|USA|H7N3|nan':0.0,'EPI_ISL_64404|2006.386|wild.other|USA|H7N3|nan':0.0,'EPI_ISL_99309|2006.386|wild.other|USA|H7N3|nan':0.0):0.000000006,'EPI_ISL_33862|2006.386|wild.other|USA|H9N2|nan':0.000987203)1.000:0.004484589)0.872:0.000984354)0.750:0.000491804,((('EPI_ISL_142350|2005.397|wild.other|USA|H11N8|nan':0.000493380,(('EPI_ISL_142331|2005.397|wild.other|USA|H3N8|nan':0.0,'EPI_ISL_397972|2005.397|wild.other|USA|H3N8|nan':0.0,'EPI_ISL_64883|2005.5|wild.other|USA|H3N8|nan':0.0):0.000987407,(('EPI_ISL_142326|2005.397|wild.other|USA|H11N6|nan':0.0,'EPI_ISL_397969|2005.397|wild.other|USA|H0N0|nan':0.0,'EPI_ISL_397965|2005.386|wild.other|USA|H0N0|nan':0.0,'EPI_ISL_142329|2005.373|wild.other|USA|H3N6|nan':0.0,'EPI_ISL_327521|2005.378|wild.other|USA|H3N8|nan':0.0,'EPI_ISL_327516|2005.384|wild.other|USA|H3N8|nan':0.0,'EPI_ISL_99315|2005.384|wild.other|USA|H3N8|nan':0.0,'EPI_ISL_99323|2005.378|wild.other|USA|H3N8|nan':0.0,'EPI_ISL_99319|2005.378|wild.other|USA|H3N8|nan':0.0,'EPI_ISL_327573|2005.378|wild.other|USA|H3N8|nan':0.0,'EPI_ISL_99317|2005.384|wild.other|USA|H3N8|nan':0.0):0.000000006,('EPI_ISL_99314|2005.384|wild.other|USA|H3N6|nan':0.0,'EPI_ISL_99313|2005.384|wild.other|USA|H3N6|nan':0.0):0.000493254)0.000:0.000000006)0.533:0.000000006)0.000:0.000000006,('EPI_ISL_327562|2005.384|wild.other|USA|H3N6|nan':0.000000006,('EPI_ISL_397858|2005.373|wild.other|USA|H0N0|nan':0.000498296,'EPI_ISL_22595|2005.5|wild.other|USA|H3N6|nan':0.002485335)0.876:0.000986060)0.844:0.000493489)0.791:0.000494170,('EPI_ISL_99316|2005.384|wild.other|USA|H0N0|nan':0.0,'EPI_ISL_22593|2005.5|wild.other|USA|H3N6|nan':0.0,'EPI_ISL_397974|2005.373|wild.other|USA|H3N8|nan':0.0,'EPI_ISL_397973|2005.373|wild.other|USA|H3N9|nan':0.0):0.000989219)0.775:0.000496259)1.000:0.009330848,(('EPI_ISL_127970|2007.674|wild.ans|Canada|H3N8|nan':0.000491164,('EPI_ISL_131874|2007.674|wild.ans|Canada|H3N8|nan':0.000491408,('EPI_ISL_127968|2007.674|wild.ans|Canada|H3N8|nan':0.0,'EPI_ISL_127960|2007.674|wild.ans|Canada|H3N8|nan':0.0,'EPI_ISL_127957|2007.674|wild.ans|Canada|H3N8|nan':0.0,'EPI_ISL_131873|2007.674|wild.ans|Canada|H3N8|nan':0.0,'EPI_ISL_127969|2007.674|wild.ans|Canada|H3N8|nan':0.0,'EPI_ISL_131877|2007.674|wild.ans|Canada|H3N8|nan':0.0,'EPI_ISL_131867|2007.674|wild.ans|Canada|H3N8|nan':0.0,'EPI_ISL_131882|2007.674|wild.ans|Canada|H3N8|nan':0.0):0.000000006)0.000:0.000000006)0.997:0.007523018,('EPI_ISL_64899|2005.63|wild.ans|Canada|H3N3|3C.2':0.007896106,(('EPI_ISL_131465|2006.386|wild.other|USA|H6N1|nan':0.0,'EPI_ISL_84617|2006.386|wild.other|USA|H6N1|nan':0.0):0.000489904,'EPI_ISL_63701|2006.386|wild.other|USA|H6N1|nan':0.000987393)0.994:0.006286821)0.967:0.005034907)0.994:0.006689543)0.989:0.005462626)0.000:0.000000006,(((('EPI_ISL_12639|2006.5|wild.ans|China|H6N2|nan':0.000984666,('EPI_ISL_12405|2006.5|wild.ans|China|H6N2|nan':0.001972698,'EPI_ISL_13025|2006.5|wild.ans|China|H6N2|nan':0.004460536)0.000:0.000000006)0.986:0.001972093,('EPI_ISL_301008|2005.5|Dom.ans|Japan|H10N6|nan':0.001971203,('EPI_ISL_293517|2005.86|Dom.ans|Japan|H2N5|nan':0.003458768,(('EPI_ISL_131210|2007.085|wild.unknown|Korea|H4N6|nan':0.002469797,(('EPI_ISL_98887|2007.748|wild.ans|China|H1N1|nan':0.005473659,('EPI_ISL_136685|2008.861|Dom.ans|Japan|H3N6|nan':0.000981248,('EPI_ISL_179039|2012.751|Dom.ans|China|H4N6|nan':0.008147871,'EPI_ISL_89263|2008.768|unknow|Japan|H4N6|nan':0.000000006)0.979:0.002475235)0.936:0.001486862)0.000:0.000000006,('EPI_ISL_75193|2007.833|wild.other|Korea|H5N2|EA_nonGsGD':0.003483873,'EPI_ISL_148370|2011.047|Dom.ans|Thailand|H7N4|nan':0.012123971)0.736:0.000477093)0.953:0.001478435)0.000:0.000000006,('EPI_ISL_299140|2011.5|Dom.ans|Japan|H4N6|nan':0.005537477,('EPI_ISL_85274|2008.768|unknow|Japan|H3N8|3C.3a1':0.0,'EPI_ISL_85150|2008.768|unknow|Japan|H3N8|3C.3a1':0.0):0.001953944)0.991:0.004011887)0.967:0.001971029)0.487:0.000000006)0.000:0.000000006)0.969:0.001476938,((('EPI_ISL_63574|2007.671|wild.ans|USA|H3N8|nan':0.002986300,'EPI_ISL_141942|2009.679|wild.ans|USA|H3N8|nan':0.006008780)0.945:0.002475892,(('EPI_ISL_139387|2006.611|wild.ans|USA|H3N8|3C.2':0.000491004,(('EPI_ISL_63340|2007.707|wild.ans|USA|H3N8|3C.2':0.000490895,('EPI_ISL_234705|2007.595|wild.ans|USA|H3N8|nan':0.0,'EPI_ISL_234706|2008.604|wild.ans|USA|H1N8|nan':0.0):0.000984377)0.793:0.000492928,'EPI_ISL_63543|2007.625|wild.ans|USA|H3N8|3C.2':0.002957890)0.000:0.000000006)0.876:0.000985119,(('EPI_ISL_85068|2006.688|wild.ans|USA|H3N8|nan':0.000000006,'EPI_ISL_63658|2007.597|wild.ans|USA|H3N8|nan':0.003958259)0.814:0.000984072,((((('EPI_ISL_85080|2006.625|wild.ans|USA|H3N8|3C.2':0.000493014,((('EPI_ISL_33924|2007.595|wild.ans|USA|H3N8|nan':0.0,'EPI_ISL_26272|2007.608|wild.ans|USA|H3N8|nan':0.0):0.000491335,'EPI_ISL_33928|2007.69|wild.ans|USA|H3N8|nan':0.004964245)0.000:0.000000006,((('EPI_ISL_85111|2007.677|wild.ans|USA|H0N0|3C.2':0.011617556,'EPI_ISL_84641|2007.69|wild.ans|USA|H3N8|3C.2':0.004515296)0.313:0.000955202,((('EPI_ISL_85114|2007.666|Dom.ans|USA|H3N8|3C.2':0.0,'EPI_ISL_63342|2007.679|wild.ans|USA|H3N8|nan':0.0):0.000000006,('EPI_ISL_33926|2007.682|wild.ans|USA|H3N8|3C.2':0.000983432,('EPI_ISL_33934|2007.682|wild.ans|USA|H3N8|3C.2':0.000491320,'EPI_ISL_84649|2007.69|wild.ans|USA|H3N8|3C.2':0.000491254)0.485:0.000000006)0.000:0.000000006)0.000:0.000000006,('EPI_ISL_30012|2007.679|wild.ans|USA|H3N8|3C.2':0.0,'EPI_ISL_63567|2007.688|wild.ans|USA|H3N8|3C.2':0.0):0.000983236)0.777:0.000490197)0.737:0.000000006,('EPI_ISL_63548|2007.671|wild.ans|USA|H3N8|nan':0.000491581,(('EPI_ISL_84661|2007.668|wild.ans|USA|H3N8|nan':0.0,'EPI_ISL_25499|2007.679|wild.ans|USA|H3N8|nan':0.0,'EPI_ISL_63540|2007.682|wild.ans|USA|H3N8|nan':0.0,'EPI_ISL_33929|2007.69|wild.ans|USA|H3N8|nan':0.0,'EPI_ISL_63577|2007.679|wild.ans|USA|H3N8|nan':0.0,'EPI_ISL_133753|2009.523|wild.ans|USA|H3N8|nan':0.0):0.000000006,('EPI_ISL_63542|2007.69|wild.ans|USA|H3N8|nan':0.000983741,'EPI_ISL_33927|2007.682|wild.ans|USA|H4N8|nan':0.000491514)0.000:0.000000006)0.000:0.000000006)0.810:0.000492592)0.974:0.001973136)0.951:0.001480568)0.785:0.000491196,'EPI_ISL_85072|2006.622|wild.ans|USA|H3N8|3C.2':0.000000006)0.479:0.000491921,'EPI_ISL_85056|2006.6|wild.ans|USA|H10N8|nan':0.000000006)0.943:0.000983734,'EPI_ISL_85084|2006.633|wild.ans|USA|H3N8|3C.2':0.005957964)0.000:0.000000006,('EPI_ISL_139412|2007.57|wild.ans|USA|H11N9|nan':0.004503984,('EPI_ISL_85126|2007.622|wild.ans|USA|H3N8|nan':0.0,'EPI_ISL_33923|2007.622|wild.ans|USA|H3N8|nan':0.0,'EPI_ISL_63572|2007.622|wild.ans|USA|H3N8|nan':0.0):0.003501625)0.717:0.000458244)0.000:0.000000006)0.887:0.000986069)0.948:0.001982669)0.873:0.000984518,'EPI_ISL_99289|2006.603|wild.ans|Canada|H3N8|nan':0.007047541)0.000:0.000000006)0.000:0.000000006,('EPI_ISL_301017|2005.5|Dom.ans|Japan|H4N6|nan':0.000983992,'EPI_ISL_131205|2005.833|wild.unknown|Korea|H4N6|nan':0.000987849)0.945:0.001483775)0.976:0.001974613)0.425:0.000492625)0.597:0.000491901)0.000:0.000000006,('EPI_ISL_6501|2005.63|wild.ans|USA|H8N4|nan':0.005009830,(('EPI_ISL_146039|2007.5|wild.ans|USA|H1N1|nan':0.003093184,(((((('EPI_ISL_206351|2009.707|wild.ans|USA|H7N3|nan':0.001499526,('EPI_ISL_135123|2011.932|wild.ans|USA|H4N8|nan':0.000450193,(('EPI_ISL_254842|2015.701|wild.ans|USA|H4N6|nan':0.009066441,'EPI_ISL_189543|2012.893|wild.ans|USA|H0N0|nan':0.001513581)0.751:0.000465183,('EPI_ISL_189529|2012.801|wild.ans|USA|H0N0|nan':0.002476638,(('EPI_ISL_220229|2013.707|wild.ans|USA|H4N6|nan':0.001479064,('EPI_ISL_273544|2015.608|wild.ans|Canada|H3N4|nan':0.003102442,('EPI_ISL_381456|2015.956|wild.ans|USA|H11N3|nan':0.003875482,('EPI_ISL_257288|2015.762|wild.ans|USA|H4N6|nan':0.000987544,(('EPI_ISL_258492|2015.679|wild.ans|USA|H10N7|nan':0.0,'EPI_ISL_257305|2015.679|wild.ans|USA|H4N6|nan':0.0):0.000000006,'EPI_ISL_257275|2015.732|wild.ans|USA|H4N6|nan':0.000492088)0.793:0.000493846)0.754:0.000589067)0.396:0.000494118)0.900:0.001384016)0.000:0.000000006,('EPI_ISL_294156|2016.967|wild.ans|USA|H10N9|nan':0.011186911,'EPI_ISL_254741|2016.126|wild.ans|USA|H7N2|nan':0.005010237)0.815:0.000958628)0.893:0.000988023)0.764:0.000491968)0.987:0.003520253)1.000:0.009595685)0.742:0.000473515,'EPI_ISL_137904|2008.601|wild.ans|Canada|H1N1|nan':0.000984570)0.000:0.000000006,((('EPI_ISL_258490|2015.753|wild.ans|USA|H3N8|nan':0.000492033,(('EPI_ISL_257286|2015.756|wild.ans|USA|H3N6|nan':0.0,'EPI_ISL_258489|2015.745|wild.ans|USA|H3N8|nan':0.0):0.000000006,'EPI_ISL_266511|2015.819|wild.ans|USA|H6N5|nan':0.002467978)0.000:0.000000006)1.000:0.005974534,(('EPI_ISL_257256|2012.749|wild.ans|USA|H10N7|nan':0.002712058,('EPI_ISL_166439|2013.685|wild.ans|USA|H3N8|nan':0.002712456,(('EPI_ISL_222148|2014.715|wild.ans|USA|H3N8|nan':0.0,'EPI_ISL_222149|2014.723|wild.ans|USA|H3N8|nan':0.0):0.000492358,(('EPI_ISL_206267|2014.723|wild.ans|USA|H3N8|nan':0.0,'EPI_ISL_222151|2014.723|wild.ans|USA|H3N8|nan':0.0,'EPI_ISL_222155|2014.723|wild.ans|USA|H3N8|nan':0.0):0.000000006,'EPI_ISL_222154|2014.723|wild.ans|USA|H3N8|nan':0.000492263)0.000:0.000000006)0.970:0.002773261)0.428:0.000967243)0.963:0.002763852,(((('EPI_ISL_257270|2012.792|wild.ans|USA|H3N8|3C.3a1':0.0,'EPI_ISL_257265|2012.773|wild.ans|USA|H3N8|3C.3a1':0.0):0.000985568,'EPI_ISL_257257|2012.738|wild.ans|USA|H3N8|nan':0.002971603)0.876:0.000000006,'EPI_ISL_257247|2012.735|wild.ans|USA|H3N8|nan':0.000000006)0.000:0.000000006,'EPI_ISL_257249|2012.735|wild.ans|USA|H3N8|nan':0.000000006)0.960:0.001974955)0.000:0.000000006)0.995:0.002969105,((((((('EPI_ISL_256337|2015.696|wild.ans|USA|H4N8|nan':0.009628075,'EPI_ISL_257127|2012.874|wild.ans|Guatemala|H3N2|nan':0.000925882)0.999:0.006572250,(('EPI_ISL_257144|2011.915|wild.ans|Guatemala|H3N3|nan':0.000494368,('EPI_ISL_257138|2012.057|wild.ans|Guatemala|H7N3|nan':0.002010783,'EPI_ISL_162445|2011.934|wild.ans|Guatemala|H14N3|nan':0.003000296)0.740:0.000461885)0.980:0.002981131,(('EPI_ISL_220215|2012.708|wild.ans|USA|H11N9|nan':0.003486791,(('EPI_ISL_261415|2015.595|wild.ans|USA|H3N8|nan':0.001972340,('EPI_ISL_230063|2015.6|wild.ans|USA|H3N8|3C.2':0.001477019,'EPI_ISL_230072|2015.6|wild.ans|USA|H3N8|3C.2':0.000000006)0.000:0.000000006)0.991:0.002963358,(((('EPI_ISL_258534|2015.729|wild.ans|USA|H4N8|nan':0.001978608,('EPI_ISL_258540|2015.732|wild.ans|USA|H3N8|nan':0.003531848,('EPI_ISL_506170|2018.912|wild.ans|USA|H3N1|3C.2':0.000493997,'EPI_ISL_506179|2018.912|wild.ans|USA|H3N1|nan':0.000000006)0.997:0.004531856)0.741:0.000436643)0.789:0.000492599,'EPI_ISL_376211|2017.688|wild.ans|USA|H3N8|3C.2':0.006973299)0.000:0.000000006,'EPI_ISL_258517|2015.682|wild.ans|USA|H3N8|nan':0.000492707)0.000:0.000000006,(('EPI_ISL_381374|2017.614|wild.ans|Canada|H3N8|3C.2':0.0,'EPI_ISL_327372|2017.614|wild.ans|Canada|H3N8|3C.2':0.0):0.005032260,('EPI_ISL_254835|2015.959|wild.ans|USA|H7N3|nan':0.000000006,(('EPI_ISL_294166|2017.066|wild.ans|USA|H11N3|nan':0.0,'EPI_ISL_294022|2016.967|wild.ans|USA|H7N3|nan':0.0):0.001485038,'EPI_ISL_294170|2016.967|wild.ans|USA|H7N3|nan':0.002486263)0.976:0.002488927)0.972:0.002028079)0.734:0.000443351)0.000:0.000000006)0.975:0.002989885)0.899:0.001477789,('EPI_ISL_158490|2011.789|wild.ans|USA|H2N3|nan':0.000492315,('EPI_ISL_158485|2011.789|wild.ans|USA|H12N5|nan':0.000985600,'EPI_ISL_158534|2011.805|wild.ans|USA|H0N0|nan':0.000985329)0.000:0.000000006)0.000:0.000000006)0.677:0.000492100)0.732:0.000000006)0.875:0.000000006,((('EPI_ISL_245465|2011.86|wild.ans|Guatemala|H0N0|nan':0.003468260,(('EPI_ISL_189487|2012.746|wild.ans|USA|H0N0|nan':0.004995663,'EPI_ISL_189484|2012.82|wild.ans|USA|H3N8|3C.3a1':0.002495258)0.746:0.000474823,('EPI_ISL_128317|2012.519|Human|Mexico|H7N3|nan':0.001523763,('EPI_ISL_379242|2015.616|Dom.gal|Mexico|H7N3|nan':0.016477559,(('EPI_ISL_225573|2016.074|Dom.gal|Mexico|H7N3|nan':0.000618730,'EPI_ISL_370420|2017.641|Dom.gal|Mexico|H7N3|nan':0.011020746)1.000:0.013114517,(('EPI_ISL_225575|2016.112|Dom.gal|Mexico|H7N3|nan':0.010109579,('EPI_ISL_370419|2017.619|Dom.gal|Mexico|H7N3|nan':0.006147318,'EPI_ISL_370417|2017.619|Dom.gal|Mexico|H7N3|nan':0.008769068)0.857:0.001428721)0.863:0.001954064,'EPI_ISL_226054|2016.161|Dom.gal|Mexico|H7N3|nan':0.012812586)1.000:0.010208362)0.184:0.001105718)0.988:0.005431277)1.000:0.006474846)0.000:0.000000006)0.000:0.000000006,('EPI_ISL_220165|2011.707|wild.ans|USA|H0N0|nan':0.0,'EPI_ISL_220187|2011.707|wild.ans|USA|H0N0|nan':0.0,'EPI_ISL_220171|2011.707|wild.ans|USA|H4N6|nan':0.0):0.000984687)0.879:0.000992217,'EPI_ISL_135125|2012.016|wild.ans|USA|H1N1|nan':0.003980053)0.879:0.000980043)0.000:0.000000006,('EPI_ISL_162285|2013.721|wild.ans|USA|H7N3|nan':0.006535703,(('EPI_ISL_206262|2014.723|wild.ans|USA|H0N0|nan':0.0,'EPI_ISL_222150|2014.723|wild.ans|USA|H4N8|nan':0.0):0.005522502,('EPI_ISL_189546|2012.801|wild.ans|USA|H2N5|nan':0.002479591,'EPI_ISL_220224|2012.73|wild.ans|USA|H4N6|nan':0.001983439)0.729:0.000432937)0.993:0.005096100)0.837:0.000937900)0.000:0.000000006,(('EPI_ISL_220216|2012.716|wild.ans|USA|H11N6|nan':0.002964299,('EPI_ISL_220243|2013.712|wild.ans|USA|H4N6|nan':0.002966353,('EPI_ISL_162265|2013.742|wild.ans|USA|H6N8|nan':0.000493813,'EPI_ISL_189510|2012.858|wild.ans|USA|H5N2|Am_nonGsGD':0.005527890)0.788:0.000490813)0.000:0.000000006)0.948:0.001478531,'EPI_ISL_158439|2011.789|wild.ans|USA|H6N2|nan':0.001478788)0.000:0.000000006)0.000:0.000000006,('EPI_ISL_257118|2012.855|wild.ans|Guatemala|H3N2|3C.3a1':0.004974733,('EPI_ISL_158523|2011.69|wild.ans|USA|H12N4|nan':0.002025155,'EPI_ISL_257137|2011.844|wild.ans|Guatemala|H4N2|nan':0.004986698)0.312:0.000973465)0.715:0.000000006)0.912:0.000985635,(('EPI_ISL_258584|2014.252|wild.ans|USA|H10N7|nan':0.006029571,'EPI_ISL_220233|2013.71|wild.ans|USA|H4N8|nan':0.002988854)0.904:0.001470546,((((('EPI_ISL_261435|2015.614|wild.ans|USA|H11N9|nan':0.001480329,'EPI_ISL_230064|2015.567|wild.ans|USA|H0N0|nan':0.002482749)0.921:0.001487026,('EPI_ISL_236802|2015.099|Dom.gal|Canada|H5N1|2.3.4.4c':0.001481259,('EPI_ISL_174409|2014.992|wild.ans|USA|H5N1|2.3.4.4c':0.0,'EPI_ISL_206439|2015.003|wild.ans|USA|H5N1|2.3.4.4c':0.0):0.000492900)0.325:0.000000006)0.729:0.000489035,'EPI_ISL_261427|2015.044|wild.ans|USA|H5N8|2.3.4.4c':0.004993330)0.976:0.002498260,('EPI_ISL_294016|2016.97|wild.ans|USA|H14N7|nan':0.002481688,'EPI_ISL_294035|2016.691|wild.ans|USA|H4N8|nan':0.002479874)1.000:0.008176055)0.736:0.000482421,('EPI_ISL_257131|2012.874|wild.ans|Guatemala|H3N8|3C.3a1':0.000993702,('EPI_ISL_215538|2014.704|wild.ans|USA|H1N1|nan':0.001490373,((('EPI_ISL_258633|2014.715|wild.ans|Canada|H1N1|nan':0.0,'EPI_ISL_222147|2014.715|wild.ans|USA|H1N1|nan':0.0):0.001979724,'EPI_ISL_222153|2014.723|wild.ans|USA|H1N1|nan':0.001983347)0.860:0.000997871,('EPI_ISL_222158|2014.726|wild.ans|USA|H1N1|nan':0.000985867,('EPI_ISL_222161|2014.811|wild.ans|USA|H1N1|nan':0.003465189,'EPI_ISL_254784|2015.016|wild.ans|USA|H7N4|nan':0.001974417)0.000:0.000000006)0.885:0.000987979)0.846:0.000982357)0.985:0.002994116)0.771:0.000487076)0.000:0.000000006)0.761:0.000492021)0.753:0.000498195)0.932:0.001479094)0.367:0.000490117,'EPI_ISL_99279|2007.638|wild.ans|Canada|H0N0|nan':0.000989309)0.867:0.001209879,'EPI_ISL_95375|2010.041|wild.ans|USA|H11N9|nan':0.004262739)0.759:0.001606145,('EPI_ISL_134975|2010.753|wild.ans|USA|H4N6|nan':0.004077205,(('EPI_ISL_216566|2010.633|wild.ans|USA|H3N2|3C.3a1':0.0,'EPI_ISL_216584|2010.633|wild.ans|USA|H3N2|3C.3a1':0.0):0.000000006,(('EPI_ISL_216589|2010.704|wild.ans|USA|H3N2|3C.3a1':0.000000006,'EPI_ISL_216587|2010.704|wild.ans|USA|H3N6|3C.3a1':0.000492437)0.798:0.000492500,'EPI_ISL_216591|2010.704|wild.ans|USA|H3N2|3C.3a1':0.000493088)0.785:0.000492937)0.727:0.000387990)0.999:0.007067914)1.000:0.007337519)0.985:0.005349752,'EPI_ISL_235720|2004.615|wild.ans|Canada|H7N9|nan':0.006929075)0.772:0.001032222)0.975:0.003002787)0.860:0.000984092,'EPI_ISL_6233|1999.789|wild.ans|USA|H6N2|nan':0.002979996)0.945:0.003602002,(('EPI_ISL_22542|2000.5|wild.ans|USA|H10N7|nan':0.003725335,((('EPI_ISL_138129|2001.375|wild.other|USA|H0N0|nan':0.0,'EPI_ISL_142093|2001.329|wild.other|USA|H0N0|nan':0.0,'EPI_ISL_397910|2001.378|wild.other|USA|H10N2|nan':0.0):0.000491231,(('EPI_ISL_397990|2001.389|wild.other|USA|H11N7|nan':0.0,'EPI_ISL_138123|2001.375|wild.other|USA|H10N7|nan':0.0):0.000491729,'EPI_ISL_138127|2001.375|wild.other|USA|H10N7|nan':0.000491912)0.797:0.000492066)0.759:0.000492412,(('EPI_ISL_398010|2001.389|wild.other|USA|H5N8|Am_nonGsGD':0.0,'EPI_ISL_142076|2001.5|wild.other|USA|H5N8|Am_nonGsGD':0.0):0.000491010,(('EPI_ISL_142078|2001.5|wild.other|USA|H12N7|nan':0.0,'EPI_ISL_142079|2001.5|wild.other|USA|H12N7|nan':0.0):0.000000006,('EPI_ISL_397939|2001.375|wild.other|USA|H5N7|Am_nonGsGD':0.0,'EPI_ISL_12547|2001.5|wild.other|USA|H5N7|Am_nonGsGD':0.0):0.000491146)0.782:0.000490930)0.753:0.000492113)0.990:0.004266817)0.864:0.001436580,((('EPI_ISL_378379|2006.803|wild.ans|USA|H11N9|nan':0.004029069,'EPI_ISL_174475|2008.5|wild.ans|Canada|H3N8|3C.2':0.003494865)0.744:0.000457072,(('EPI_ISL_206357|2009.038|wild.ans|USA|H7N3|nan':0.002474116,((('EPI_ISL_95436|2009.792|wild.ans|USA|H1N2|nan':0.000978162,'EPI_ISL_134949|2010.751|wild.ans|USA|H1N1|nan':0.001978185)0.981:0.002979536,((('EPI_ISL_161075|2013.685|wild.ans|USA|H3N8|3C.2':0.003012963,('EPI_ISL_502640|2015.74|wild.ans|USA|H3N2|3C.2':0.000000006,'EPI_ISL_502696|2015.74|wild.ans|USA|H3N2|3C.2':0.000490656)0.994:0.003968396)0.750:0.000478058,('EPI_ISL_216660|2009.578|wild.ans|USA|H10N7|nan':0.006959660,('EPI_ISL_181012|2011.786|wild.ans|USA|H5N2|Am_nonGsGD':0.004978799,(((((('EPI_ISL_142500|2009.397|wild.other|USA|H1N7|nan':0.000982181,('EPI_ISL_371802|2009.381|wild.other|USA|H10N1|nan':0.0,'EPI_ISL_137920|2009.381|wild.other|USA|H10N1|nan':0.0):0.000982363)0.000:0.000000006,'EPI_ISL_142549|2009.419|wild.other|USA|H1N1|nan':0.000490566)0.000:0.000000006,('EPI_ISL_142546|2009.419|wild.other|USA|H10N7|nan':0.000490325,(('EPI_ISL_371800|2009.414|wild.other|USA|H10N7|nan':0.001474566,((('EPI_ISL_142535|2009.408|wild.other|USA|H10N7|nan':0.0,'EPI_ISL_142537|2009.408|wild.other|USA|H1N9|nan':0.0,'EPI_ISL_142541|2009.419|wild.other|USA|H1N9|nan':0.0):0.000000006,((('EPI_ISL_142511|2009.403|wild.other|USA|H0N0|nan':0.0,'EPI_ISL_142518|2009.403|wild.other|USA|H1N7|nan':0.0):0.000490652,(('EPI_ISL_371816|2009.381|wild.other|USA|H1N7|nan':0.0,'EPI_ISL_137911|2009.381|wild.other|USA|H1N7|nan':0.0):0.000000006,(('EPI_ISL_142544|2009.419|wild.other|USA|H1N7|nan':0.000000006,'EPI_ISL_137932|2009.422|wild.other|USA|H1N7|nan':0.000981974)0.843:0.000490503,('EPI_ISL_397556|2009.381|wild.other|USA|H10N7|nan':0.0,'EPI_ISL_142504|2009.397|wild.other|USA|H1N7|nan':0.0):0.000490883)0.000:0.000000006)0.000:0.000000006)0.907:0.000490587,'EPI_ISL_142520|2009.405|wild.other|USA|H10N1|nan':0.000982374)0.000:0.000000006)0.000:0.000000006,('EPI_ISL_99251|2009.381|wild.other|USA|H0N0|nan':0.0,'EPI_ISL_146085|2009.381|wild.other|USA|H1N1|nan':0.0):0.000490707)0.000:0.000000006)0.898:0.000490510,('EPI_ISL_397530|2009.403|wild.other|USA|H10N7|nan':0.0,'EPI_ISL_142570|2009.419|wild.other|USA|H10N7|nan':0.0):0.000000006)0.000:0.000000006)0.854:0.000490473)0.000:0.000000006,('EPI_ISL_142501|2009.405|wild.other|USA|H10N1|nan':0.0,'EPI_ISL_397549|2009.408|wild.other|USA|H10N7|nan':0.0,'EPI_ISL_397551|2009.408|wild.other|USA|H10N7|nan':0.0):0.000000006)0.000:0.000000006,((('EPI_ISL_138054|2009.381|wild.other|USA|H0N0|nan':0.000490718,('EPI_ISL_142517|2009.397|wild.other|USA|H1N9|nan':0.000490849,(('EPI_ISL_397562|2009.397|wild.other|USA|H1N9|nan':0.0,'EPI_ISL_397557|2009.397|wild.other|USA|H1N9|nan':0.0):0.000000006,'EPI_ISL_142523|2009.397|wild.other|USA|H1N1|nan':0.000490754)0.000:0.000000006)0.844:0.000490731)0.000:0.000000006,'EPI_ISL_142531|2009.403|wild.other|USA|H1N7|nan':0.001968616)0.826:0.000490600,'EPI_ISL_397527|2009.416|wild.other|USA|H0N0|nan':0.000490426)0.000:0.000000006)0.000:0.000000006,('EPI_ISL_142538|2009.408|wild.other|USA|H11N9|nan':0.001480610,'EPI_ISL_397548|2009.408|wild.other|USA|H10N7|nan':0.000985845)0.757:0.000489255)0.980:0.002979461)0.207:0.000476659)0.409:0.000000006)0.932:0.000982649,'EPI_ISL_95398|2009.792|wild.ans|USA|H1N1|nan':0.002461222)0.000:0.000000006)0.000:0.000000006,'EPI_ISL_181010|2009.049|wild.ans|USA|H1N1|nan':0.001475075)0.973:0.001978985)0.752:0.000483764,('EPI_ISL_137890|2006.389|wild.other|USA|H1N1|nan':0.0,'EPI_ISL_33861|2006.386|wild.other|USA|H1N1|nan':0.0,'EPI_ISL_64447|2006.389|wild.other|USA|H1N1|nan':0.0):0.004959586)0.000:0.000000006)0.791:0.000492786,((('EPI_ISL_131889|2007.726|wild.ans|Canada|H3N8|nan':0.003468861,(('EPI_ISL_95416|2009.8|wild.ans|USA|H3N8|3C.2':0.001462134,'EPI_ISL_158497|2011.844|wild.ans|USA|H3N8|3C.2':0.004986495)0.978:0.003000076,((('EPI_ISL_141130|2008.702|wild.ans|USA|H3N8|3C.2':0.000490245,(('EPI_ISL_141127|2008.784|wild.ans|USA|H11N2|nan':0.003468872,'EPI_ISL_141145|2008.702|wild.ans|USA|H3N2|3C.3a1':0.000992425)0.757:0.000481111,('EPI_ISL_141154|2008.653|wild.ans|USA|H4N8|nan':0.002459412,'EPI_ISL_141204|2009.679|wild.ans|USA|H6N1|nan':0.004448648)0.301:0.000000006)0.000:0.000000006)1.000:0.000000006,(('EPI_ISL_141110|2008.675|wild.ans|USA|H0N0|nan':0.001474944,('EPI_ISL_141116|2008.672|wild.ans|USA|H0N0|nan':0.001474709,((('EPI_ISL_135016|2010.874|wild.ans|USA|H3N6|3C.2':0.000980085,('EPI_ISL_148223|2011.808|wild.other|Iceland|H10N5|nan':0.003953185,'EPI_ISL_158537|2011.811|wild.ans|USA|H3N8|nan':0.007019349)0.853:0.000994193)0.000:0.000000006,'EPI_ISL_189488|2012.738|wild.ans|USA|H1N1|nan':0.003473111)0.995:0.003469039,'EPI_ISL_95438|2009.792|wild.ans|USA|H5N2|Am_nonGsGD':0.005012978)0.420:0.000974351)0.745:0.000000006)0.890:0.000490438,'EPI_ISL_95389|2009.912|wild.ans|USA|H6N1|nan':0.006954583)0.000:0.000000006)0.000:0.000000006,'EPI_ISL_189670|2008.732|wild.ans|USA|H7N3|nan':0.001473907)0.750:0.000482234)0.911:0.001495206)0.877:0.000981749,(('EPI_ISL_137855|2010.704|wild.ans|Canada|H0N0|nan':0.000000006,'EPI_ISL_137860|2010.707|wild.ans|Canada|H4N8|nan':0.000490907)1.000:0.007453897,'EPI_ISL_180815|2006.784|wild.ans|USA|H12N2|nan':0.004445655)0.000:0.000000006)0.000:0.000000006,(('EPI_ISL_206338|2009.063|wild.ans|USA|H7N3|nan':0.003505406,(((('EPI_ISL_327393|2017.614|wild.ans|Canada|H3N8|nan':0.008746207,'EPI_ISL_245467|2011.86|wild.ans|Guatemala|H0N0|3C.3a1':0.012833363)0.974:0.005511834,'EPI_ISL_243744|2011.934|wild.ans|Guatemala|H1N3|nan':0.002901585)0.722:0.000572241,((('EPI_ISL_258480|2015.693|wild.ans|USA|H3N8|nan':0.001842159,('EPI_ISL_397783|2016.754|wild.other|USA|H5N2|Am_nonGsGD':0.002962229,('EPI_ISL_4072267|2016.781|wild.ans|USA|H12N2|nan':0.002468650,'EPI_ISL_397839|2016.781|wild.ans|USA|H5N2|Am_nonGsGD':0.001479222)0.000:0.000000006)0.920:0.001620531)0.935:0.001985610,('EPI_ISL_257292|2013.707|wild.ans|USA|H4N6|nan':0.002001700,'EPI_ISL_403708|2019.795|wild.ans|Asia-Russia|H3N8|nan':0.008050393)0.892:0.001821717)0.871:0.001125282,('EPI_ISL_257264|2012.76|wild.ans|USA|H3N8|nan':0.002495685,('EPI_ISL_501822|2019.638|wild.ans|Canada|H4N6|nan':0.011595063,('EPI_ISL_222160|2014.8|wild.ans|USA|H0N0|nan':0.003479241,(((('EPI_ISL_376212|2017.726|wild.ans|USA|H4N6|nan':0.001977238,((('EPI_ISL_499190|2018.164|Dom.gal|USA|H7N1|nan':0.0,'EPI_ISL_499186|2018.164|Dom.gal|USA|H7N1|nan':0.0,'EPI_ISL_499189|2018.164|Dom.gal|USA|H7N1|nan':0.0,'EPI_ISL_499187|2018.164|Dom.gal|USA|H7N1|nan':0.0,'EPI_ISL_499188|2018.164|Dom.gal|USA|H7N1|nan':0.0):0.000000006,'EPI_ISL_499191|2018.164|Dom.gal|USA|H7N1|nan':0.000491582)0.890:0.000985157,('EPI_ISL_499192|2018.181|Dom.gal|USA|H7N1|nan':0.001970114,'EPI_ISL_499185|2018.197|Dom.gal|USA|H7N1|nan':0.003959219)0.736:0.000496048)0.984:0.003466540)0.925:0.001521678,'EPI_ISL_503053|2018.488|wild.ans|USA|H12N5|nan':0.007503704)0.750:0.000464404,(('EPI_ISL_206266|2014.811|wild.ans|USA|H0N0|nan':0.001972025,('EPI_ISL_215553|2014.789|wild.ans|USA|H4N8|nan':0.001973885,(((('EPI_ISL_257303|2015.679|wild.ans|USA|H8N4|nan':0.000491630,('EPI_ISL_258481|2015.71|wild.ans|USA|H3N8|nan':0.000491571,'EPI_ISL_257291|2015.762|wild.ans|USA|H6N2|nan':0.002466502)0.000:0.000000006)0.000:0.000000006,('EPI_ISL_257284|2015.756|wild.ans|USA|H3N6|nan':0.000000006,'EPI_ISL_257281|2015.753|wild.ans|USA|H3N6|nan':0.000000006)0.916:0.000491605)0.000:0.000000006,(('EPI_ISL_4072254|2016.678|wild.ans|USA|H7N3|nan':0.001985277,('EPI_ISL_397779|2016.754|wild.ans|USA|H5N2|Am_nonGsGD':0.002470563,(('EPI_ISL_4072257|2016.721|wild.ans|USA|H3N8|nan':0.000985593,'EPI_ISL_397826|2016.743|wild.ans|USA|H5N2|Am_nonGsGD':0.000983334)0.786:0.000493419,'EPI_ISL_4072262|2016.743|wild.ans|USA|H1N2|nan':0.001973020)0.000:0.000000006)0.877:0.000978646)0.987:0.003478220,'EPI_ISL_381460|2016.18|wild.ans|USA|H7N2|nan':0.005973557)0.000:0.000000006)0.000:0.000000006,((('EPI_ISL_258486|2015.726|wild.ans|USA|H3N8|nan':0.0,'EPI_ISL_258488|2015.726|wild.ans|USA|H3N8|nan':0.0):0.000000006,('EPI_ISL_258487|2015.726|wild.ans|USA|H3N8|nan':0.000000006,('EPI_ISL_4072258|2016.719|wild.ans|USA|H3N8|nan':0.001976881,'EPI_ISL_4072255|2016.702|wild.ans|USA|H3N8|nan':0.000986962)0.850:0.000986576)0.748:0.000000006)0.000:0.000000006,'EPI_ISL_258485|2015.726|wild.ans|USA|H3N8|nan':0.000491735)0.910:0.000491628)0.997:0.003459435)0.600:0.000000006)0.000:0.000000006,(((('EPI_ISL_258483|2015.718|wild.ans|USA|H3N8|3C.3a1':0.0,'EPI_ISL_258484|2015.718|wild.ans|USA|H3N8|3C.3a1':0.0,'EPI_ISL_258482|2015.715|wild.ans|USA|H3N8|3C.3a1':0.0):0.000491874,(('EPI_ISL_397813|2016.65|wild.ans|USA|H5N2|Am_nonGsGD':0.001484032,('EPI_ISL_397822|2016.609|wild.ans|USA|H5N2|Am_nonGsGD':0.000000006,'EPI_ISL_397825|2016.648|wild.ans|USA|H5N2|Am_nonGsGD':0.000491745)0.748:0.000487150)0.981:0.002476547,'EPI_ISL_378295|2016.776|wild.ans|USA|H5N2|Am_nonGsGD':0.004456414)0.000:0.000000006)0.000:0.000000006,'EPI_ISL_254723|2016.03|wild.ans|USA|H7N3|nan':0.003459593)0.838:0.000492446,((((('EPI_ISL_369375|2017.573|wild.ans|USA|H5N2|Am_nonGsGD':0.000490496,('EPI_ISL_378269|2017.6|wild.ans|USA|H11N9|nan':0.000490372,'EPI_ISL_369373|2017.562|wild.ans|USA|H5N2|Am_nonGsGD':0.000490506)0.000:0.000000006)1.000:0.006950459,(('EPI_ISL_381393|2017.611|wild.ans|Canada|H0N0|nan':0.0,'EPI_ISL_381387|2017.611|wild.ans|Canada|H4N6|nan':0.0):0.000488621,'EPI_ISL_369372|2017.578|wild.ans|USA|H3N8|nan':0.004475553)0.922:0.001482396)0.000:0.000000006,('EPI_ISL_327341|2017.611|wild.ans|Canada|H3N8|nan':0.002469195,(('EPI_ISL_381366|2017.611|wild.ans|Canada|H0N0|nan':0.0,'EPI_ISL_381392|2017.611|wild.ans|Canada|H3N8|nan':0.0,'EPI_ISL_381371|2017.611|wild.ans|Canada|H3N8|nan':0.0,'EPI_ISL_328318|2017.611|wild.ans|Canada|H3N8|nan':0.0,'EPI_ISL_381385|2017.611|wild.ans|Canada|H3N8|nan':0.0,'EPI_ISL_381369|2017.611|wild.ans|Canada|H3N8|nan':0.0,'EPI_ISL_381389|2017.611|wild.ans|Canada|H3N8|nan':0.0,'EPI_ISL_381368|2017.611|wild.ans|Canada|H3N8|nan':0.0):0.000984378,('EPI_ISL_328331|2017.611|wild.ans|Canada|H0N0|nan':0.002470850,'EPI_ISL_328293|2017.611|wild.ans|Canada|H3N8|nan':0.000000006)0.779:0.000490648)0.880:0.000991240)0.897:0.000981726)0.933:0.000983244,(('EPI_ISL_502620|2017.718|wild.ans|USA|H6N5|nan':0.003502695,'EPI_ISL_504948|2018.216|wild.ans|Korea|H6N5|nan':0.005003702)0.903:0.001458272,('EPI_ISL_376332|2017.726|wild.ans|USA|H6N1|nan':0.005472462,((((('EPI_ISL_4056426|2019.611|wild.ans|USA|H3N8|nan':0.000491292,'EPI_ISL_4056417|2019.608|wild.ans|USA|H4N6|nan':0.000000006)0.947:0.000983876,'EPI_ISL_501826|2019.638|wild.ans|Canada|H4N6|nan':0.000491662)0.000:0.000000006,'EPI_ISL_14767423|2020.762|wild.ans|USA|H1N1|nan':0.005961232)0.000:0.000000006,(('EPI_ISL_14767434|2020.806|wild.ans|USA|H4N6|nan':0.005456121,('EPI_ISL_14767320|2019.773|wild.ans|USA|H6N5|nan':0.000984495,('EPI_ISL_14767435|2019.74|wild.ans|USA|H0N0|nan':0.000552551,'EPI_ISL_14767421|2019.759|wild.ans|USA|H3N8|nan':0.000984216)0.359:0.000000006)0.000:0.000000006)0.772:0.000491583,'EPI_ISL_4056509|2019.614|wild.ans|USA|H4N6|nan':0.003464820)0.793:0.000493072)0.857:0.000988787,'EPI_ISL_4056504|2019.608|wild.ans|USA|H3N8|nan':0.001980237)0.871:0.000981745)0.748:0.000494506)0.000:0.000000006)0.000:0.000000006,('EPI_ISL_14767439|2019.721|wild.ans|USA|H0N0|3C.3a1':0.002997870,'EPI_ISL_502347|2018.721|wild.ans|USA|H3N6|3C.3a1':0.000966121)0.993:0.003988376)0.847:0.000491373)0.000:0.000000006)0.246:0.000000006)0.000:0.000000006,(('EPI_ISL_14767318|2018.795|wild.ans|USA|H4N6|nan':0.000984851,'EPI_ISL_14767316|2018.792|wild.ans|USA|H7N3|nan':0.000000006)1.000:0.004969267,('EPI_ISL_378270|2017.775|wild.ans|USA|H9N2|nan':0.000984334,(('EPI_ISL_378267|2018.008|wild.ans|USA|H0N0|Am_nonGsGD':0.000986824,'EPI_ISL_378275|2017.91|wild.ans|USA|H8N4|nan':0.000987095)0.775:0.000490598,'EPI_ISL_378268|2018.049|wild.ans|USA|H9N2|nan':0.001478480)0.000:0.000000006)0.000:0.000000006)0.961:0.000984057)0.844:0.001165836)0.876:0.001877961)0.758:0.000485731)0.750:0.000482768)0.919:0.001483077)0.956:0.002510754,'EPI_ISL_222152|2014.723|wild.ans|USA|H1N1|nan':0.003981792)0.954:0.002519048)0.726:0.000444883,(('EPI_ISL_94970|2010.082|wild.ans|Guatemala|H5N3|Am_nonGsGD':0.000375907,'EPI_ISL_94972|2010.082|wild.ans|Guatemala|H5N3|Am_nonGsGD':0.003615039)1.000:0.008607606,('EPI_ISL_206329|2008.932|wild.ans|USA|H7N3|nan':0.001483825,('EPI_ISL_125810|2010.586|wild.ans|USA|H10N0|nan':0.000492569,'EPI_ISL_94157|2010.586|wild.ans|USA|H10N7|nan':0.000489320)0.999:0.004954026)0.768:0.000485663)0.759:0.000493856)0.996:0.004961671)0.643:0.000489725)0.997:0.006308682)0.980:0.004692043)0.947:0.005039577)0.995:0.009818870)0.828:0.001316149,(('EPI_ISL_99406|1994.616|wild.ans|Canada|H3N8|nan':0.006952162,(('EPI_ISL_123969|1996.582|Dom.ans|China|H7N3|nan':0.005448845,('EPI_ISL_189663|1996.369|wild.other|USA|H7N3|nan':0.0,'EPI_ISL_99401|1996.369|wild.other|USA|H7N3|nan':0.0):0.000000006)0.999:0.004953094,'EPI_ISL_99407|1994.614|wild.ans|Canada|H3N6|nan':0.006460704)0.000:0.000000006)0.962:0.001973505,((((('EPI_ISL_99385|1998.592|wild.ans|Canada|H3N8|nan':0.0,'EPI_ISL_99386|1998.592|wild.ans|Canada|H3N8|nan':0.0):0.008016233,'EPI_ISL_99403|1995.611|wild.ans|Canada|H3N8|3C.2':0.001499714)0.750:0.000473439,('EPI_ISL_3429|1999.5|Dom.gal|USA|H7N3|nan':0.013652288,'EPI_ISL_138098|1996.585|wild.ans|Canada|H1N1|nan':0.001498662)0.840:0.000969525)0.763:0.000506033,(('EPI_ISL_99395|1997.592|wild.ans|Canada|H3N8|3C.2':0.0,'EPI_ISL_99396|1997.592|wild.ans|Canada|H3N8|3C.2':0.0):0.002929396,'EPI_ISL_8858|1998.592|wild.ans|Canada|H4N1|nan':0.004536249)0.924:0.002004760)1.000:0.011294132,('EPI_ISL_131426|1998.378|wild.other|USA|H16N3|nan':0.006578225,('EPI_ISL_119158|1997.364|wild.other|USA|H2N1|nan':0.002485793,(('EPI_ISL_119159|1998.375|wild.other|USA|H2N1|nan':0.000484516,'EPI_ISL_99393|1998.375|wild.other|USA|H2N8|nan':0.001493142)0.986:0.004028703,('EPI_ISL_99388|1998.378|wild.other|USA|H3N8|nan':0.000484515,('EPI_ISL_138106|1999.392|wild.other|USA|H10N7|nan':0.002494111,((('EPI_ISL_99379|1999.392|wild.other|USA|H3N8|3C.3a1':0.000492783,'EPI_ISL_99373|1999.392|wild.other|USA|H3N8|3C.3a1':0.000000006)0.967:0.001481197,('EPI_ISL_99359|1999.392|wild.other|USA|H0N0|3C.3a1':0.000492847,'EPI_ISL_99369|1999.392|wild.other|USA|H3N2|3C.3a1':0.002969366)0.000:0.000000006)0.000:0.000000006,('EPI_ISL_99514|1999.389|wild.other|USA|H3N8|nan':0.000492889,(('EPI_ISL_99512|1999.392|wild.other|USA|H0N0|3C.3a1':0.0,'EPI_ISL_99374|1999.392|wild.other|USA|H0N0|3C.3a1':0.0,'EPI_ISL_99246|1999.392|wild.other|USA|H0N0|3C.3a1':0.0,'EPI_ISL_99368|1999.392|wild.other|USA|H0N0|nan':0.0,'EPI_ISL_99381|1999.392|wild.other|USA|H3N2|3C.3a1':0.0,'EPI_ISL_99370|1999.392|wild.other|USA|H3N2|3C.3a1':0.0,'EPI_ISL_99355|1999.392|wild.other|USA|H3N2|3C.3a1':0.0,'EPI_ISL_99382|1999.392|wild.other|USA|H3N2|3C.3a1':0.0,'EPI_ISL_99366|1999.392|wild.other|USA|H3N2|3C.3a1':0.0,'EPI_ISL_99364|1999.392|wild.other|USA|H3N2|3C.3a1':0.0,'EPI_ISL_99380|1999.392|wild.other|USA|H3N2|3C.3a1':0.0,'EPI_ISL_99361|1999.392|wild.other|USA|H3N8|3C.3a1':0.0,'EPI_ISL_99377|1999.392|wild.other|USA|H3N8|3C.3a1':0.0,'EPI_ISL_99354|1999.392|wild.other|USA|H3N8|3C.3a1':0.0,'EPI_ISL_99372|1999.392|wild.other|USA|H3N8|3C.3a1':0.0):0.000000006,('EPI_ISL_99357|1999.392|wild.other|USA|H3N8|3C.3a1':0.0,'EPI_ISL_99358|1999.392|wild.other|USA|H3N8|3C.3a1':0.0):0.000492830)0.000:0.000000006)0.000:0.000000006)0.931:0.001982389)0.993:0.004004098)0.982:0.003499539)0.975:0.002993643)0.810:0.000890001)1.000:0.012468499)0.761:0.000762981)0.874:0.000990000)0.867:0.000992680,'EPI_ISL_692|1993.5|wild.other|USA|H7N1|nan':0.012083426)0.860:0.000991615,('EPI_ISL_99408|1994.611|wild.ans|Canada|H3N8|nan':0.008022559,(((((('EPI_ISL_99478|1986.619|wild.ans|Canada|H4N6|nan':0.015527645,('EPI_ISL_8776|1983.597|wild.ans|Canada|H9N1|nan':0.000983851,((('EPI_ISL_8878|1983.636|wild.ans|Canada|H9N1|nan':0.001477206,'EPI_ISL_8818|1983.611|wild.ans|Canada|H9N1|nan':0.000983285)0.000:0.000000006,'EPI_ISL_1802|1983.595|wild.ans|Canada|H12N1|nan':0.000983712)0.000:0.000000006,'EPI_ISL_8817|1983.611|wild.ans|Canada|H3N1|3C.2':0.001478544)0.000:0.000000006)1.000:0.008689045)0.235:0.000720269,(('EPI_ISL_189654|1981.636|wild.ans|Canada|H7N3|nan':0.003947753,('EPI_ISL_99476|1986.649|wild.ans|Canada|H3N8|3C.2':0.006569980,('EPI_ISL_119110|1984.634|wild.ans|Canada|H2N3|nan':0.003984549,'EPI_ISL_8758|1985.614|wild.ans|Canada|H6N3|nan':0.003470213)0.987:0.004545558)0.725:0.000426111)0.000:0.000000006,(('EPI_ISL_5781|1988.672|wild.ans|Canada|H2N1|nan':0.001933079,('EPI_ISL_138075|1990.397|wild.other|USA|H10N7|nan':0.000492087,'EPI_ISL_99472|1990.397|wild.other|USA|H3N6|nan':0.000000006)1.000:0.007601464)0.998:0.007654287,('EPI_ISL_189649|1985.619|wild.ans|Canada|H7N3|nan':0.000473933,('EPI_ISL_99453|1991.649|wild.ans|Canada|H3N6|nan':0.017793396,'EPI_ISL_5797|1985.633|wild.ans|Canada|H7N3|nan':0.001980762)0.890:0.001486841)0.998:0.007068339)0.953:0.002949209)0.288:0.000588033)0.965:0.003546002,(('EPI_ISL_1798|1979.597|wild.ans|Canada|H8N4|nan':0.007054753,((('EPI_ISL_189650|1989.671|wild.ans|Canada|H7N3|nan':0.011631704,('EPI_ISL_5795|1987.589|wild.ans|Canada|H8N4|nan':0.000988966,'EPI_ISL_99493|1987.611|wild.ans|Canada|H3N8|3C.2':0.001472278)0.986:0.003973708)0.934:0.002049916,('EPI_ISL_8820|1985.638|wild.ans|Canada|H3N8|3C.2':0.000492457,('EPI_ISL_8821|1985.638|wild.ans|Canada|H3N8|3C.2':0.002566976,(('EPI_ISL_8907|1991.649|wild.ans|Canada|H11N2|nan':0.0,'EPI_ISL_5801|1991.603|wild.ans|Canada|H9N2|nan':0.0):0.001007918,'EPI_ISL_8884|1991.603|wild.ans|Canada|H9N2|nan':0.000468227)1.000:0.015302164)0.737:0.000392482)0.893:0.001452736)1.000:0.011050077,'EPI_ISL_8747|1979.614|wild.ans|Canada|H3N6|3C.2':0.001634697)0.821:0.001378930)0.994:0.005877811,('EPI_ISL_189648|1976.609|wild.ans|Canada|H7N3|nan':0.008866400,((('EPI_ISL_379555|1976.582|Dom.ans|Canada|H4N6|nan':0.009503382,(((('EPI_ISL_132862|1976.5|Dom.ans|Canada|H12N5|nan':0.0,'EPI_ISL_8807|1976.615|wild.ans|Canada|H3N2|3C.2':0.0):0.000000006,'EPI_ISL_8774|1976.612|wild.ans|Canada|H5N2|Am_nonGsGD':0.000490849)1.000:0.014880570,('EPI_ISL_5826|1973.5|wild.other|Australia|H6N5|nan':0.013515163,(('EPI_ISL_85566|2001.5|swine|Korea|H7N2|nan':0.010262129,('EPI_ISL_8928|1978.5|Dom.ans|HongKong|H4N6|nan':0.003990820,'EPI_ISL_522|1977.5|Dom.ans|Japan|H3N2|nan':0.001464323)0.991:0.005685128)0.998:0.007525692,((('EPI_ISL_69953|1975.5|wild.other|Australia|H5N3|EA_nonGsGD':0.021464792,(((('EPI_ISL_5815|1979.5|wild.ans|Australia|H6N1|nan':0.0,'EPI_ISL_8017|1979.5|wild.other|Australia|H6N2|nan':0.0):0.003967071,((('EPI_ISL_5816|1979.5|wild.ans|Australia|H4N6|nan':0.002971818,(('EPI_ISL_132866|1979.5|wild.other|Australia|H15N9|nan':0.0,'EPI_ISL_8939|1983.5|wild.other|Australia|H15N9|nan':0.0):0.002980347,'EPI_ISL_69910|1979.5|wild.ans|Australia|H4N4|nan':0.001982229)0.885:0.001485538)0.000:0.000000006,(('EPI_ISL_7544|1985.5|Dom.gal|Australia|H7N7|nan':0.001482991,'EPI_ISL_68979|1985.5|wild.other|Australia|H7N7|nan':0.001495175)0.988:0.009101208,('EPI_ISL_68828|1992.5|Dom.ans|Australia|H3N8|nan':0.030483794,('EPI_ISL_68737|1994.5|Dom.ans|Australia|H4N2|nan':0.005499708,'EPI_ISL_8018|2002.5|Dom.ans|Australia|H4N8|nan':0.044678009)1.000:0.020780774)1.000:0.022904844)1.000:0.015845319)0.950:0.001481899,'EPI_ISL_8937|1980.738|Dom.ans|Australia|H6N5|nan':0.010089677)0.000:0.000000006)0.957:0.001484529,'EPI_ISL_8069|1977.5|wild.other|Australia|H3N8|nan':0.001980338)0.740:0.000000006,('EPI_ISL_8020|1983.5|Dom.ans|Australia|H3N8|nan':0.0,'EPI_ISL_15790|1978.068|Dom.ans|Australia|H3N8|nan':0.0,'EPI_ISL_8935|1978.068|Dom.ans|Australia|H3N8|nan':0.0):0.001478043)1.000:0.021817572)1.000:0.029316792,(((('EPI_ISL_27378|1982.241|wild.other|Australia|H12N9|nan':0.011456303,(('EPI_ISL_25620|1984.5|wild.other|Australia|H4N8|nan':0.0,'EPI_ISL_15106|1984.5|wild.other|Australia|H3N8|nan':0.0,'EPI_ISL_8022|1983.5|wild.other|Australia|H3N8|nan':0.0):0.000000006,'EPI_ISL_15789|1980.445|wild.other|Australia|H3N8|nan':0.000997508)0.961:0.007744324)1.000:0.083623986,(('EPI_ISL_70115|1961.5|wild.other|SouthAfrica|H5N3|EA_nonGsGD':0.022009386,('EPI_ISL_132843|1963.5|Dom.ans|Ukraine|H3N8|nan':0.001629773,'EPI_ISL_65625|2004.5|swine|China|H9N2|nan':0.009923387)1.000:0.021629071)0.975:0.008727975,(('EPI_ISL_132849|1956.5|Dom.ans|UK|H11N6|nan':0.000492419,'EPI_ISL_80217|2001.5|swine|Korea|H11N6|nan':0.000000006)1.000:0.035472818,((('EPI_ISL_29971|1967.5|Dom.gal|Italy|H10N2|nan':0.037802319,('EPI_ISL_132871|1963.5|Dom.gal|UK|H7N3|nan':0.029395873,('EPI_ISL_70098|1959.008|Dom.gal|UK|H5N1|EA_nonGsGD':0.016684494,('EPI_ISL_30000|1966.5|Dom.gal|Italy|H10N8|nan':0.006355434,('EPI_ISL_89161|1965.441|Dom.gal|Italy|H10N8|nan':0.000491324,'EPI_ISL_5824|1965.5|Dom.gal|Italy|H10N8|nan':0.000000006)0.892:0.002139905)1.000:0.034689379)0.889:0.004153088)0.880:0.004030655)0.635:0.003608565,((('EPI_ISL_129525|2001.748|swine|Italy|H1N1|nan':0.037321570,(('EPI_ISL_199470|1998.5|swine|Belgium|H1N1|nan':0.014094818,(('EPI_ISL_278867|2014.666|swine|Italy|H1N1|nan':0.001884937,'EPI_ISL_278822|2015.666|swine|Italy|H1N1|nan':0.002612411)1.000:0.052555330,('EPI_ISL_129523|2001.748|swine|Italy|H3N2|3C.3a':0.008654157,'EPI_ISL_5286|2004.5|swine|Spain|H3N2|3C.3a1':0.013548492)0.874:0.002795717)1.000:0.013852591)0.854:0.003052071,((((('EPI_ISL_499133|2015.805|swine|Spain|H1N1|nan':0.028771755,('EPI_ISL_6781350|2019.792|swine|Spain|H1N2|nan':0.033231504,('EPI_ISL_195219|2012.508|swine|Spain|H3N2|nan':0.001557681,'EPI_ISL_504547|2015.151|swine|Spain|H3N2|nan':0.014863938)0.726:0.002180073)1.000:0.013625997)0.908:0.002657271,(('EPI_ISL_195173|2012.505|swine|Spain|H1N1|nan':0.005524592,'EPI_ISL_499162|2018.271|swine|Spain|H1N1|nan':0.021642511)1.000:0.019197983,(('EPI_ISL_499140|2017.762|swine|Spain|H1N1|nan':0.0,'EPI_ISL_499144|2017.775|swine|Spain|H1N2|nan':0.0):0.014857993,'EPI_ISL_9593381|2019.214|swine|Spain|H1N1|nan':0.010198449)1.000:0.026220426)0.333:0.001581287)1.000:0.018063243,('EPI_ISL_129528|2003.748|swine|Italy|H1N1|nan':0.011485288,('EPI_ISL_6908|2002.5|swine|Spain|H3N2|3C.3a1':0.002987276,(('EPI_ISL_505113|2004.068|swine|Germany|H3N1|3C.3a':0.000494671,'EPI_ISL_504348|2004.191|swine|Germany|H3N2|3C.3a':0.000000006)0.812:0.000000006,('EPI_ISL_504346|2004.014|swine|Germany|H3N2|3C.3a':0.000493424,'EPI_ISL_504347|2004.194|swine|Germany|H3N2|3C.3a':0.001493863)0.925:0.001490169)1.000:0.013421895)0.998:0.008616591)0.340:0.000275481)0.991:0.007728695,'EPI_ISL_13578|2003.5|swine|Germany|H1N1|nan':0.028199582)0.978:0.007105025,('EPI_ISL_95867|1998.085|swine|Italy|H1N2|nan':0.004486913,'EPI_ISL_95866|1999.5|swine|Italy|H1N2|nan':0.009118244)0.986:0.005612428)0.841:0.001957670)0.964:0.005045540)0.146:0.001554671,((((('EPI_ISL_539864|1992.5|swine|Germany|H1N1|nan':0.004088565,((('EPI_ISL_28430|2004.5|swine|Thailand|H3N2|nan':0.019595057,('EPI_ISL_28431|2004.5|swine|Thailand|H3N2|nan':0.007410451,('EPI_ISL_156353|2012.117|swine|Thailand|H1N1|6B.1':0.012756511,('EPI_ISL_146865|2009.877|swine|Thailand|H3N2|3C.3a':0.001488792,('EPI_ISL_146841|2009.877|swine|Thailand|H3N2|3C.3a':0.000000006,'EPI_ISL_146853|2009.877|swine|Thailand|H3N2|nan':0.008206857)0.564:0.000000006)0.987:0.008005669)1.000:0.026618035)1.000:0.018502854)0.755:0.000875074,'EPI_ISL_28428|2003.5|swine|Thailand|H1N1|nan':0.022354499)0.741:0.000846079,'EPI_ISL_28425|2000.5|swine|Thailand|H1N1|nan':0.010063319)1.000:0.009912695)0.041:0.000165719,'EPI_ISL_129521|1998.748|swine|Italy|H1N1|nan':0.022421533)0.978:0.004277023,(('EPI_ISL_95804|1994.5|swine|Italy|H1N1|nan':0.007395929,'EPI_ISL_95862|2003.748|swine|Italy|H1N2|nan':0.026555819)0.970:0.005775289,((('EPI_ISL_13925|2005.5|swine|Thailand|H3N2|nan':0.024184762,('EPI_ISL_27380|2004.716|swine|Thailand|H3N2|nan':0.015403534,('EPI_ISL_106920|2008.415|swine|Thailand|H3N2|nan':0.009668898,'EPI_ISL_106921|2009.496|swine|Thailand|H3N2|nan':0.020198308)0.987:0.007600777)0.983:0.008255156)0.998:0.013005646,('EPI_ISL_13920|2005.5|swine|Thailand|H1N2|nan':0.037693264,'EPI_ISL_67417|2003.5|swine|Thailand|H3N2|3C.2a3':0.034216731)0.232:0.002397695)0.984:0.006382409,((((('EPI_ISL_308752|2018.315|swine|Germany|H1N1|nan':0.015899592,((('EPI_ISL_95863|2003.5|swine|Italy|H1N2|nan':0.019914604,('EPI_ISL_29114|2004.5|swine|Germany|H1N1|nan':0.019773099,(('EPI_ISL_504558|2004.153|swine|Germany|H1N1|nan':0.008088837,'EPI_ISL_504559|2004.24|swine|Germany|H1N1|nan':0.008703173)0.998:0.007164053,(('EPI_ISL_5288|2004.5|swine|Spain|H1N1|nan':0.001489347,(('EPI_ISL_505114|2005.762|swine|Germany|H3N1|3C.3a1':0.000995756,('EPI_ISL_504379|2005.745|swine|Germany|H3N2|3C.3a1':0.0,'EPI_ISL_504381|2005.83|swine|Germany|H3N2|3C.3a1':0.0,'EPI_ISL_504382|2005.836|swine|Germany|H3N2|3C.3a1':0.0):0.000000006)1.000:0.012727347,((((((('EPI_ISL_207233|2013.879|swine|Italy|H1N2|nan':0.016241618,(('EPI_ISL_14766798|2020.899|swine|Italy|H1N2|nan':0.017745642,('EPI_ISL_14763462|2017.107|swine|Italy|H1N2|nan':0.006630582,'EPI_ISL_14751200|2018.699|swine|Italy|H1N2|nan':0.007715576)0.689:0.000942890)1.000:0.018775756,'EPI_ISL_278873|2014.666|swine|Italy|H1N2|nan':0.015521496)0.929:0.003959820)0.809:0.001272373,('EPI_ISL_95872|2009.247|swine|Italy|H1N2|nan':0.000994144,(('EPI_ISL_278860|2014.666|swine|Italy|H1N1|nan':0.023379022,'EPI_ISL_278925|2012.667|swine|Italy|H1N1|nan':0.011534128)0.617:0.000134997,(('EPI_ISL_278864|2014.666|swine|Italy|H1N2|nan':0.010425959,'EPI_ISL_278839|2015.666|swine|Italy|H1N2|nan':0.010883374)0.998:0.009249573,('EPI_ISL_278923|2011.666|swine|Italy|H1N2|nan':0.007189515,'EPI_ISL_278905|2013.666|swine|Italy|H1N2|nan':0.010245282)0.820:0.000921865)0.747:0.000000006)0.848:0.000497045)0.000:0.000000006)0.761:0.000559695,((('EPI_ISL_4083726|2019.386|swine|Italy|H1N1|nan':0.001325653,'EPI_ISL_4083727|2020.096|swine|Italy|H1N1|nan':0.004716678)1.000:0.026690666,'EPI_ISL_195109|2011.5|swine|Italy|H1N1|nan':0.002654892)0.672:0.000208682,'EPI_ISL_278829|2015.666|swine|Italy|H1N1|nan':0.013441244)0.992:0.005127205)0.274:0.000879717,('EPI_ISL_278838|2015.666|swine|Italy|H1N2|nan':0.007342173,('EPI_ISL_278895|2014.666|swine|Italy|H1N2|nan':0.000000006,'EPI_ISL_278859|2014.666|swine|Italy|H1N2|nan':0.003499242)0.770:0.000740482)1.000:0.014235894)1.000:0.015651472,('EPI_ISL_95877|2008.667|swine|Italy|H1N2|nan':0.007310351,'EPI_ISL_278856|2014.666|swine|Italy|H3N2|3C.2a1b.1':0.030660929)0.939:0.003435918)0.825:0.000950447,('EPI_ISL_195019|2010.978|swine|Italy|H1N1|nan':0.020037021,(((((((('EPI_ISL_278901|2013.666|swine|Italy|H1N2|nan':0.001490180,((('EPI_ISL_278858|2014.666|swine|Italy|H1N2|nan':0.000000006,('EPI_ISL_505088|2016.164|swine|Italy|H1N2|nan':0.003998124,('EPI_ISL_14763659|2017.079|swine|Italy|H1N1|nan':0.007023739,'EPI_ISL_278823|2015.666|swine|Italy|H1N2|nan':0.000483531)0.885:0.001074898)0.000:0.000000006)1.000:0.006520862,((('EPI_ISL_14751167|2018.23|swine|Italy|H1N2|nan':0.000475657,('EPI_ISL_14751193|2018.597|swine|Italy|H1N1|nan':0.000989265,'EPI_ISL_14749631|2019.795|swine|Italy|H1N1|nan':0.003511885)0.966:0.002528351)0.986:0.003885932,('EPI_ISL_14762763|2017.545|swine|Italy|H1N2|nan':0.000690136,('EPI_ISL_14749666|2019.118|swine|Italy|H1N1|nan':0.007064492,('EPI_ISL_14749716|2019.238|swine|Italy|H1N1|nan':0.005025441,'EPI_ISL_14762967|2017.488|swine|Italy|H3N2|3C.2a1b.1':0.001496457)0.749:0.000495038)0.928:0.001804134)0.903:0.001970584)0.999:0.007835621,'EPI_ISL_278833|2015.666|swine|Italy|H1N2|nan':0.006526513)0.000:0.000000006)0.000:0.000000006,'EPI_ISL_278875|2014.666|swine|Italy|H1N2|nan':0.003492369)0.852:0.000495598)0.000:0.000000006,(('EPI_ISL_278882|2014.666|swine|Italy|H1N1|nan':0.001505136,'EPI_ISL_278834|2015.666|swine|Italy|H1N1|nan':0.006038333)0.888:0.001496353,'EPI_ISL_14751152|2018.69|swine|Italy|H1N2|nan':0.016471159)0.750:0.000489725)0.796:0.000502111,('EPI_ISL_14749707|2019.036|swine|Italy|H1N1|nan':0.002387738,'EPI_ISL_14749687|2019.655|swine|Italy|H1N2|nan':0.006210493)1.000:0.019486811)0.755:0.000491091,'EPI_ISL_278840|2015.666|swine|Italy|H1N2|nan':0.008056848)0.859:0.000987888,('EPI_ISL_278827|2015.666|swine|Italy|H3N2|nan':0.004531094,('EPI_ISL_14762862|2017.54|swine|Italy|H1N2|nan':0.008128524,'EPI_ISL_14761565|2017.814|swine|Italy|H1N2|nan':0.008133249)0.906:0.001996582)0.998:0.006576405)0.927:0.002003493,('EPI_ISL_278926|2012.667|swine|Italy|H1N1|nan':0.002984366,(('EPI_ISL_278896|2013.666|swine|Italy|H1N2|nan':0.004028477,('EPI_ISL_278854|2014.666|swine|Italy|H1N2|nan':0.000000006,'EPI_ISL_278835|2015.666|swine|Italy|H1N2|nan':0.002484789)0.998:0.007101119)0.980:0.004005731,('EPI_ISL_278912|2012.667|swine|Italy|H1N2|nan':0.001464228,'EPI_ISL_278852|2014.666|swine|Italy|H1N2|nan':0.003549539)0.994:0.004548260)0.000:0.000000006)0.758:0.000000006)0.993:0.005047723,'EPI_ISL_195018|2010.742|swine|Italy|H1N2|nan':0.004526655)0.927:0.002572544,'EPI_ISL_95869|2009.915|swine|Italy|H1N2|nan':0.000415867)1.000:0.011535452)0.982:0.004944512)0.874:0.000996970,(('EPI_ISL_195197|2011.5|swine|Spain|H3N2|nan':0.024000744,(('EPI_ISL_129526|2005.748|swine|Italy|H1N1|nan':0.004501995,('EPI_ISL_95876|2005.748|swine|Italy|H1N2|nan':0.002094904,('EPI_ISL_195110|2011.918|swine|Italy|H1N1|nan':0.009246897,((((('EPI_ISL_278917|2013.666|swine|Italy|H3N2|3C.2a1b.1':0.002493280,(((((('EPI_ISL_278869|2014.666|swine|Italy|H3N2|3C.2a1b.1':0.002996314,(('EPI_ISL_278855|2014.666|swine|Italy|H3N2|3C.3a1':0.000496321,('EPI_ISL_278842|2014.666|swine|Italy|H3N2|3C.3a1':0.000000006,'EPI_ISL_278843|2014.666|swine|Italy|H3N2|3C.3a1':0.000497373)0.000:0.000000006)0.991:0.002491512,('EPI_ISL_278887|2013.666|swine|Italy|H3N2|3C.2a1b.1':0.000496615,'EPI_ISL_278883|2014.666|swine|Italy|H3N2|3C.2a1b.1':0.001492594)0.000:0.000000006)0.997:0.002993443)0.000:0.000000006,('EPI_ISL_163605|2013.748|swine|Italy|H3N2|3C.2a1b.1':0.000996857,'EPI_ISL_278889|2014.666|swine|Italy|H3N2|3C.2a1b.1':0.001996323)0.713:0.000000006)0.000:0.000000006,'EPI_ISL_163604|2013.833|swine|Italy|H3N2|nan':0.002493024)0.000:0.000000006,('EPI_ISL_14761173|2017.89|swine|Italy|H1N2|nan':0.001909241,'EPI_ISL_14766626|2020.749|swine|Italy|H1N2|nan':0.010305614)1.000:0.015120791)0.666:0.000479370,('EPI_ISL_278868|2014.666|swine|Italy|H1N1|nan':0.005564089,'EPI_ISL_278900|2013.666|swine|Italy|H3N2|nan':0.001988350)0.959:0.003042728)0.976:0.002517367,('EPI_ISL_278876|2014.666|swine|Italy|H1N1|nan':0.005028856,('EPI_ISL_278899|2013.666|swine|Italy|H1N2|nan':0.002997460,(('EPI_ISL_278880|2014.666|swine|Italy|H1N2|nan':0.001514638,'EPI_ISL_278894|2014.666|swine|Italy|H3N2|3C.2a1b.1':0.000487125)0.990:0.003535460,'EPI_ISL_163606|2013.496|swine|Italy|H3N2|3C.2a1b.1':0.000996607)0.910:0.001500155)0.000:0.000000006)0.924:0.000994498)0.000:0.000000006)0.774:0.000498590,((('EPI_ISL_14764412|2020.071|swine|Italy|H1N1|nan':0.005401710,'EPI_ISL_14764453|2020.101|swine|Italy|H1N2|nan':0.001657234)1.000:0.026264448,('EPI_ISL_14755024|2017.263|swine|Italy|H1N1|nan':0.009704071,((('EPI_ISL_278862|2014.666|swine|Italy|H1N1|nan':0.000496299,'EPI_ISL_278826|2015.666|swine|Italy|H3N2|3C.2a1b.1':0.002992988)0.000:0.000000006,((('EPI_ISL_14755004|2018.452|swine|Italy|H3N2|nan':0.010198887,'EPI_ISL_14763817|2017.066|swine|Italy|H1N1|nan':0.003048327)0.722:0.000444334,('EPI_ISL_14751240|2018.885|swine|Italy|H1N1|nan':0.006013723,'EPI_ISL_4083591|2016.5|swine|Italy|H1N1|nan':0.000000006)0.000:0.000000006)0.733:0.000501569,'EPI_ISL_252683|2016.749|Human|Italy|H1N1|nan':0.008597061)0.924:0.001488633)0.000:0.000000006,('EPI_ISL_278841|2014.666|swine|Italy|H3N2|3C.2a1b.1':0.000000006,'EPI_ISL_14755049|2017.907|swine|Italy|H1N1|nan':0.007047206)0.000:0.000000006)0.750:0.000000006)0.952:0.003672170)0.881:0.001883538,'EPI_ISL_278918|2013.666|swine|Italy|H1N1|nan':0.002004964)0.876:0.000999101)0.995:0.003495155,('EPI_ISL_278908|2013.666|swine|Italy|H1N1|nan':0.009594878,('EPI_ISL_195015|2010.923|swine|Italy|H1N1|nan':0.000000006,(('EPI_ISL_278888|2013.666|swine|Italy|H1N1|nan':0.001499329,('EPI_ISL_278892|2014.666|swine|Italy|H1N1|nan':0.001017543,'EPI_ISL_14761785|2017.811|swine|Italy|H1N1|nan':0.011722443)0.907:0.001476649)0.752:0.000423510,'EPI_ISL_278907|2013.666|swine|Italy|H1N1|nan':0.001560846)1.000:0.008635700)0.556:0.000496383)0.000:0.000000006)0.000:0.000000006,('EPI_ISL_142229|2012.582|swine|Italy|H1N1|nan':0.000489319,'EPI_ISL_278846|2015.666|swine|Italy|H1N1|nan':0.006049643)0.995:0.005031257)0.983:0.002813351,(((('EPI_ISL_195106|2013.082|swine|Italy|H1N1|nan':0.004258872,'EPI_ISL_278866|2014.666|swine|Italy|H1N1|nan':0.012855105)0.974:0.003895623,(('EPI_ISL_505089|2016.5|swine|Italy|H3N2|3C.2a1b.1':0.003539406,(('EPI_ISL_14762672|2017.603|swine|Italy|H3N2|3C.2a1b.1':0.003502695,('EPI_ISL_505091|2017.2|swine|Italy|H3N2|3C.2a1b.1':0.001993687,'EPI_ISL_14751168|2018.238|swine|Italy|H1N1|nan':0.005519725)0.000:0.000000006)0.935:0.001511496,('EPI_ISL_14755008|2017.022|swine|Italy|H1N2|nan':0.003690007,('EPI_ISL_14762582|2017.718|swine|Italy|H3N2|3C.2a1b.1':0.002008541,'EPI_ISL_14761061|2017.995|swine|Italy|H3N2|3C.2a1b.1':0.001505567)0.857:0.001155951)0.937:0.002342591)0.842:0.000963599)0.990:0.005078054,(('EPI_ISL_278865|2014.666|swine|Italy|H1N2|nan':0.000000006,('EPI_ISL_278844|2015.666|swine|Italy|H3N2|3C.2a1b.1':0.000496788,('EPI_ISL_278824|2015.666|swine|Italy|H3N2|3C.2a1b.1':0.001992805,'EPI_ISL_278848|2015.666|swine|Italy|H3N2|3C.2a1b.1':0.000000006)0.000:0.000000006)0.905:0.000496881)0.000:0.000000006,(('EPI_ISL_14751220|2018.83|swine|Italy|H1N2|nan':0.003524028,('EPI_ISL_14755005|2018.058|swine|Italy|H3N2|3C.2a1b.1':0.001501634,('EPI_ISL_14764707|2020.172|swine|Italy|H1N1|nan':0.009157672,('EPI_ISL_14749663|2019.134|swine|Italy|H3N2|3C.2a1b.1':0.001001010,('EPI_ISL_14749653|2019.178|swine|Italy|H3N2|3C.2a1b.1':0.0,'EPI_ISL_14749718|2019.238|swine|Italy|H3N2|3C.2a1b.1':0.0):0.001000859)0.981:0.003052256)0.734:0.000469845)0.769:0.000501614)0.740:0.000487863,'EPI_ISL_14763118|2017.238|swine|Italy|H3N2|3C.2a1b.1':0.000505879)0.999:0.006547439)1.000:0.008268066)0.998:0.008185356)0.279:0.000416589,'EPI_ISL_14761976|2017.753|swine|Italy|H1N1|nan':0.022989966)0.887:0.001585791,'EPI_ISL_278874|2014.666|swine|Italy|H1N1|nan':0.015503583)0.885:0.001686998)0.721:0.001204941)1.000:0.013362412)0.223:0.000394103)0.000:0.000000006,'EPI_ISL_129579|2006.5|swine|Italy|H1N1|nan':0.004999455)0.877:0.001531489)0.214:0.000955260,(((('EPI_ISL_282135|2017.542|swine|Czech|H1N1|nan':0.040090846,(('EPI_ISL_504637|2008.246|swine|Germany|H1N1|nan':0.002860924,(((('EPI_ISL_195021|2011.247|swine|Netherlands|H1N1|nan':0.000517850,('EPI_ISL_504756|2011.682|swine|Germany|H1N1|nan':0.000521646,'EPI_ISL_504749|2011.616|swine|Germany|H1N1|nan':0.003493553)0.475:0.001511430)0.997:0.005512224,(((((('EPI_ISL_504708|2010.614|swine|Germany|H1N1|nan':0.002023952,'EPI_ISL_504761|2011.8|swine|Germany|H1N1|nan':0.004540666)0.988:0.003521444,(('EPI_ISL_504776|2011.945|swine|Germany|H1N1|nan':0.007101923,'EPI_ISL_505211|2011.485|swine|Germany|H1N2|nan':0.003524066)0.932:0.002004093,('EPI_ISL_505238|2012.126|swine|Germany|H1N2|nan':0.006564840,('EPI_ISL_504760|2011.797|swine|Germany|H1N1|nan':0.006038693,('EPI_ISL_504782|2011.973|swine|Germany|H1N1|nan':0.005571690,('EPI_ISL_504712|2010.685|swine|Germany|H1N1|nan':0.001503640,'EPI_ISL_195005|2011.238|swine|Germany|H1N1|nan':0.004032623)0.752:0.000488082)0.774:0.000515426)0.680:0.000485393)0.880:0.001016708)0.918:0.001498864)0.000:0.000000006,('EPI_ISL_504755|2011.663|swine|Germany|H1N1|nan':0.011278053,('EPI_ISL_504703|2010.556|swine|Germany|H1N1|nan':0.007262368,'EPI_ISL_504854|2014.942|swine|Germany|H1N1|nan':0.018308138)0.916:0.002461677)0.750:0.000422664)0.000:0.000000006,'EPI_ISL_504702|2010.479|swine|Germany|H1N1|nan':0.000497336)0.000:0.000000006,('EPI_ISL_504731|2011.066|swine|Germany|H1N1|nan':0.006578528,('EPI_ISL_504728|2011.005|swine|Germany|H1N1|nan':0.001505372,'EPI_ISL_504735|2011.184|swine|Germany|H1N1|nan':0.002494457)0.957:0.002039080)0.769:0.000471775)0.921:0.000497354,'EPI_ISL_504680|2009.397|swine|Germany|H1N1|nan':0.002997101)0.000:0.000000006)0.971:0.001995029,('EPI_ISL_504675|2009.26|swine|Germany|H1N1|nan':0.002492387,'EPI_ISL_504461|2008.842|swine|Germany|H3N2|3C.3a':0.002497334)0.000:0.000000006)0.881:0.001480490,'EPI_ISL_505200|2010.893|swine|Germany|H1N2|nan':0.011750363)0.880:0.001161966)0.209:0.000826581,'EPI_ISL_505179|2009.518|swine|Germany|H1N2|nan':0.006516337)0.999:0.009562693)0.852:0.002029268,(('EPI_ISL_504612|2007.2|swine|Germany|H1N1|nan':0.010627859,(((('EPI_ISL_504623|2007.625|swine|Germany|H1N1|nan':0.006518256,(('EPI_ISL_504609|2006.901|swine|Germany|H1N1|nan':0.004080714,('EPI_ISL_30591|2007.159|swine|Germany|H3N2|3C.3a1':0.000995130,'EPI_ISL_504419|2007.164|swine|Germany|H3N2|3C.3a1':0.000000006)0.997:0.006598165)0.750:0.000434249,(('EPI_ISL_505116|2007.603|swine|Germany|H3N1|3C.3a':0.011802849,('EPI_ISL_504413|2007.052|swine|Germany|H3N2|nan':0.001493999,('EPI_ISL_504422|2007.356|swine|Germany|H3N2|nan':0.000000006,'EPI_ISL_504421|2007.348|swine|Germany|H3N2|nan':0.001489732)0.984:0.002994710)0.959:0.002561565)0.745:0.000437802,((('EPI_ISL_195198|2012.5|swine|Spain|H3N2|nan':0.007097442,('EPI_ISL_6781229|2019.849|swine|Spain|H1N2|nan':0.008283116,'EPI_ISL_6781345|2020.213|swine|Spain|H1N2|nan':0.008228306)1.000:0.016783622)0.999:0.008337622,'EPI_ISL_195083|2007.5|swine|Spain|H1N2|nan':0.004092613)0.949:0.002963064,'EPI_ISL_504657|2008.82|swine|Germany|H1N1|nan':0.010610185)0.751:0.000514908)0.000:0.000000006)0.000:0.000000006)0.909:0.000992366,('EPI_ISL_504582|2005.926|swine|Germany|H1N1|nan':0.002490616,(((((('EPI_ISL_505175|2009.126|swine|Germany|H1N2|nan':0.006567218,('EPI_ISL_505164|2008.194|swine|Germany|H1N2|nan':0.000999791,('EPI_ISL_504469|2009.049|swine|Germany|H3N2|3C.3a':0.000997579,('EPI_ISL_504474|2009.395|swine|Germany|H3N2|nan':0.001994959,('EPI_ISL_504470|2009.044|swine|Germany|H3N2|3C.3a':0.001993365,'EPI_ISL_504471|2009.071|swine|Germany|H3N2|3C.3a':0.000000006)0.000:0.000000006)0.771:0.000497598)0.962:0.001998856)0.762:0.000470794)0.945:0.002019368,(('EPI_ISL_504434|2008.027|swine|Germany|H3N2|3C.3a1':0.0,'EPI_ISL_504445|2008.194|swine|Germany|H3N2|3C.3a1':0.0,'EPI_ISL_504435|2008.074|swine|Germany|H3N2|3C.3a1':0.0,'EPI_ISL_504444|2008.15|swine|Germany|H3N2|3C.3a1':0.0,'EPI_ISL_504442|2008.15|swine|Germany|H3N2|3C.3a1':0.0,'EPI_ISL_504443|2008.142|swine|Germany|H3N2|3C.3a1':0.0,'EPI_ISL_504441|2008.142|swine|Germany|H3N2|3C.3a1':0.0):0.002996104,(('EPI_ISL_504635|2008.115|swine|Germany|H1N1|nan':0.000000006,'EPI_ISL_504748|2011.619|swine|Germany|H1N1|nan':0.013764964)0.764:0.000491028,'EPI_ISL_505177|2009.397|swine|Germany|H1N2|nan':0.009094648)0.766:0.000506869)0.798:0.000495778)0.000:0.000000006,((((('EPI_ISL_505186|2010.411|swine|Germany|H1N2|nan':0.004007984,((('EPI_ISL_505222|2011.704|swine|Germany|H1N2|6B.1A.5a':0.006036321,(('EPI_ISL_504730|2011.008|swine|Germany|H1N1|nan':0.002491255,(('EPI_ISL_505215|2011.603|swine|Germany|H1N2|nan':0.007541990,(((('EPI_ISL_505294|2013.868|swine|Germany|H1N2|nan':0.008713458,'EPI_ISL_505319|2014.619|swine|Germany|H1N2|nan':0.005493789)1.000:0.010847594,('EPI_ISL_504827|2013.901|swine|Germany|H1N1|nan':0.005087063,'EPI_ISL_505275|2013.332|swine|Germany|H1N2|nan':0.001964067)1.000:0.006606461)0.000:0.000000006,('EPI_ISL_505168|2008.842|swine|Germany|H1N2|6B.1A.5a':0.000504829,'EPI_ISL_195084|2011.877|swine|Germany|H1N2|6B.1A.5a':0.007564776)0.766:0.000489564)0.808:0.000496175,('EPI_ISL_505212|2011.493|swine|Germany|H1N2|6B.1A.5a':0.004499400,'EPI_ISL_195149|2012.314|swine|Netherlands|H1N2|nan':0.006019748)0.306:0.000000006)0.000:0.000000006)0.862:0.000496184,('EPI_ISL_504504|2012.117|swine|Germany|H3N2|3C.3a1':0.006614959,'EPI_ISL_195065|2011.855|swine|Netherlands|H1N2|nan':0.003559080)0.731:0.000436311)0.000:0.000000006)0.000:0.000000006,'EPI_ISL_504815|2013.123|swine|Germany|H1N1|nan':0.009064086)0.926:0.000993487)0.000:0.000000006,(('EPI_ISL_505218|2011.638|swine|Germany|H1N2|6B.1A.5a':0.006029360,(('EPI_ISL_505226|2011.868|swine|Germany|H1N2|nan':0.002011901,'EPI_ISL_505256|2012.53|swine|Germany|H1N2|nan':0.004027476)0.847:0.001987212,((('EPI_ISL_504780|2011.951|swine|Germany|H1N1|nan':0.000496808,'EPI_ISL_504799|2012.128|swine|Germany|H1N1|nan':0.001498121)0.000:0.000000006,('EPI_ISL_504826|2013.751|swine|Germany|H1N1|nan':0.006061680,'EPI_ISL_504855|2014.94|swine|Germany|H1N1|nan':0.007639617)0.867:0.001983775)0.934:0.001991582,(((((('EPI_ISL_505324|2014.8|swine|Germany|H1N2|nan':0.005093853,('EPI_ISL_237542|2016.128|swine|Germany|H1N1|nan':0.003510743,('EPI_ISL_504330|2015.858|swine|Germany|H1N2|6B.1':0.001494306,'EPI_ISL_4081318|2018.5|swine|Denmark|H1N1|nan':0.013833084)0.000:0.000000006)0.999:0.006644934)0.922:0.002389721,('EPI_ISL_505342|2015.323|swine|Germany|H1N2|nan':0.010169438,'EPI_ISL_505343|2015.381|swine|Germany|H1N2|nan':0.004152642)0.930:0.002464984)0.895:0.001612419,'EPI_ISL_505272|2013.233|swine|Germany|H1N2|6B.1A.5a':0.003514415)0.749:0.000484044,('EPI_ISL_505240|2012.161|swine|Germany|H1N2|6B.1A.5a':0.000496964,'EPI_ISL_505239|2012.156|swine|Germany|H1N2|nan':0.000000006)0.985:0.002999857)0.747:0.000497485,'EPI_ISL_505216|2011.605|swine|Germany|H1N2|6B.1A.5a':0.001496918)0.824:0.000996673,((('EPI_ISL_505316|2014.362|swine|Germany|H1N2|nan':0.007442845,('EPI_ISL_504836|2014.244|swine|Germany|H1N1|nan':0.002322532,'EPI_ISL_504842|2014.696|swine|Germany|H1N1|nan':0.004758919)0.032:0.002487082)0.974:0.003785238,('EPI_ISL_504844|2014.762|swine|Germany|H1N1|6B.1A.5a':0.006086644,'EPI_ISL_504839|2014.578|swine|Germany|H1N1|nan':0.007095565)0.976:0.003561548)0.752:0.000467373,('EPI_ISL_504816|2013.142|swine|Germany|H1N1|6B.1A.5a':0.002495093,('EPI_ISL_504845|2014.773|swine|Germany|H1N1|nan':0.008119610,('EPI_ISL_504863|2015.068|swine|Germany|H1N1|6B.1A.5a':0.005550941,'EPI_ISL_304046|2015.277|swine|Netherlands|H1N1|6B.1A.5a':0.003518669)0.974:0.003077178)0.836:0.000955168)0.000:0.000000006)1.000:0.007045315)0.431:0.000000006)0.724:0.000000006)0.833:0.000991335)0.768:0.000505639,(('EPI_ISL_504745|2011.534|swine|Germany|H1N1|nan':0.002491479,(('EPI_ISL_505244|2012.238|swine|Germany|H1N2|nan':0.005028453,(('EPI_ISL_504765|2011.833|swine|Germany|H1N1|nan':0.002492960,('EPI_ISL_504775|2011.948|swine|Germany|H1N1|nan':0.000496805,'EPI_ISL_504784|2012.049|swine|Germany|H1N1|nan':0.000993849)0.883:0.000996534)0.956:0.002040442,'EPI_ISL_504820|2013.468|swine|Germany|H1N1|nan':0.008624230)0.747:0.000449666)0.746:0.000501561,((('EPI_ISL_504857|2014.973|swine|Germany|H1N1|nan':0.012305499,(('EPI_ISL_504822|2013.496|swine|Germany|H1N1|nan':0.006031283,(('EPI_ISL_504847|2014.808|swine|Austria|H1N1|nan':0.007187988,('EPI_ISL_504837|2014.274|swine|Germany|H1N1|6B.1A.5a':0.000476691,'EPI_ISL_303879|2014.521|swine|Japan|H1N1|nan':0.001020053)0.996:0.006170126)0.937:0.002443482,'EPI_ISL_504835|2014.225|swine|Germany|H1N1|nan':0.012185484)0.000:0.000000006)0.872:0.001001342,'EPI_ISL_504813|2013.036|swine|Germany|H1N1|nan':0.004515135)0.843:0.000936957)0.952:0.002560241,(('EPI_ISL_504811|2012.481|swine|Germany|H1N1|nan':0.000000006,'EPI_ISL_504850|2014.896|swine|Germany|H1N1|nan':0.007552583)0.377:0.000499000,('EPI_ISL_504824|2013.655|swine|Germany|H1N1|nan':0.006578993,'EPI_ISL_133484|2012.5|swine|Germany|H3N2|3C.2a1b.1':0.002045999)0.746:0.000447296)0.907:0.000996887)0.000:0.000000006,('EPI_ISL_504832|2014.148|swine|Germany|H1N1|nan':0.007565459,('EPI_ISL_504834|2014.175|swine|Germany|H1N1|nan':0.005526437,('EPI_ISL_504821|2013.496|swine|Germany|H1N1|nan':0.009118229,'EPI_ISL_195040|2012.025|swine|Netherlands|H1N1|nan':0.001005204)0.756:0.000487768)0.000:0.000000006)0.905:0.000994052)0.000:0.000000006)0.834:0.000496551)0.000:0.000000006,('EPI_ISL_505279|2013.4|swine|Germany|H1N2|6B.1A.5a':0.000000006,'EPI_ISL_505351|2015.797|swine|Germany|H1N2|nan':0.007060009)1.000:0.007570119)0.965:0.001992622)0.803:0.000495528)0.822:0.000496404,(('EPI_ISL_505183|2009.8|swine|Germany|H1N2|6B.1A.5a':0.000000006,((('EPI_ISL_505193|2010.737|swine|Germany|H1N2|6B.1A.5a':0.006117007,'EPI_ISL_505202|2010.989|swine|Germany|H1N2|6B.1A.5a':0.007133749)0.322:0.001428292,('EPI_ISL_195000|2011.008|swine|Germany|H1N2|nan':0.004525000,(('EPI_ISL_504810|2012.385|swine|Germany|H1N1|nan':0.004063498,'EPI_ISL_504819|2013.389|swine|Germany|H1N1|nan':0.005579713)0.729:0.000445698,'EPI_ISL_504710|2010.666|swine|Germany|H1N1|nan':0.000000006)0.886:0.001000315)0.419:0.000492551)0.718:0.000000006,'EPI_ISL_195034|2011.085|swine|Netherlands|H1N2|nan':0.007569395)0.000:0.000000006)0.000:0.000000006,('EPI_ISL_505225|2011.858|swine|Germany|H1N2|nan':0.005057980,('EPI_ISL_505219|2011.644|swine|Germany|H1N2|6B.1A.5a':0.004000885,('EPI_ISL_505201|2010.932|swine|Germany|H1N2|nan':0.001492789,'EPI_ISL_505236|2012.066|swine|Germany|H1N2|6B.1A.5a':0.006537948)0.000:0.000000006)0.900:0.001485650)0.973:0.003021139)0.850:0.000496424)0.000:0.000000006)0.732:0.000480877,'EPI_ISL_505257|2012.921|swine|Germany|H1N2|nan':0.011239237)0.871:0.001308036,('EPI_ISL_504716|2010.729|swine|Germany|H1N1|nan':0.003814999,'EPI_ISL_505207|2011.074|swine|Germany|H1N2|nan':0.003071361)0.312:0.001139444)0.878:0.001696142,('EPI_ISL_504806|2012.279|swine|Germany|H1N1|nan':0.007067383,'EPI_ISL_133383|2011.5|swine|Germany|H3N2|3C.2a1b.1':0.002522258)0.994:0.006153736)0.996:0.006069376,('EPI_ISL_504662|2009.058|swine|Germany|H1N1|nan':0.002514128,(('EPI_ISL_504758|2011.688|swine|Germany|H1N1|nan':0.007648498,('EPI_ISL_504828|2013.942|swine|Germany|H1N1|nan':0.019966350,'EPI_ISL_505228|2011.926|swine|Germany|H1N2|6B.1A.5a':0.007357082)0.632:0.000158588)1.000:0.005583820,(('EPI_ISL_505196|2010.814|swine|Germany|H1N2|6B.1A.5a':0.005071144,(('EPI_ISL_505209|2011.192|swine|Germany|H1N2|6B.1A.5a':0.002515660,('EPI_ISL_505251|2012.366|swine|Germany|H1N2|nan':0.004059010,'EPI_ISL_505291|2013.852|swine|Germany|H1N2|nan':0.008641453)0.957:0.002504703)0.750:0.000471012,'EPI_ISL_504787|2012.063|swine|Germany|H1N1|nan':0.004038832)0.982:0.004040591)0.982:0.003547987,'EPI_ISL_504786|2012.046|swine|Germany|H1N1|nan':0.020817435)0.725:0.000492373)0.946:0.001996398)0.982:0.003515426)0.649:0.000000006)0.000:0.000000006,(('EPI_ISL_504485|2010.038|swine|Germany|H3N2|nan':0.004667634,'EPI_ISL_504773|2011.912|swine|Germany|H1N1|nan':0.016613834)0.758:0.000867204,'EPI_ISL_504694|2009.942|swine|Germany|H1N1|nan':0.009636572)0.746:0.000485275)0.000:0.000000006,((('EPI_ISL_504695|2010.027|swine|Germany|H1N1|nan':0.003517618,('EPI_ISL_194996|2010.493|swine|Germany|H1N1|nan':0.003016027,('EPI_ISL_504772|2011.91|swine|Germany|H1N1|nan':0.005077135,('EPI_ISL_504721|2010.841|swine|Germany|H1N1|nan':0.000998156,'EPI_ISL_504732|2011.132|swine|Germany|H1N1|nan':0.004016651)0.860:0.000969693)0.991:0.004582647)0.937:0.002004423)0.922:0.001491137,((('EPI_ISL_504480|2009.586|swine|Germany|H3N2|nan':0.001499151,(('EPI_ISL_499141|2017.871|swine|Spain|H1N2|nan':0.021036778,('EPI_ISL_499136|2017.222|swine|Spain|H1N1|nan':0.017733890,('EPI_ISL_499146|2018.107|swine|Spain|H1N2|nan':0.008767064,'EPI_ISL_499176|2019.192|swine|Spain|H1N1|nan':0.016317346)0.988:0.007602998)0.873:0.001682346)0.981:0.004313344,((('EPI_ISL_504490|2011.005|swine|Germany|H3N2|3C.2':0.002003261,('EPI_ISL_504488|2010.701|swine|Germany|H3N2|3C.2':0.000490244,('EPI_ISL_504492|2011.518|swine|Germany|H3N2|3C.2a3':0.0,'EPI_ISL_504493|2011.529|swine|Germany|H3N2|3C.2a3':0.0,'EPI_ISL_504494|2011.529|swine|Germany|H3N2|3C.2a3':0.0):0.002505637)0.943:0.002008009)0.976:0.003007319,'EPI_ISL_133360|2010.5|swine|Germany|H3N2|nan':0.001495054)0.413:0.000000006,(('EPI_ISL_505273|2013.304|swine|Germany|H1N2|nan':0.000515161,'EPI_ISL_505336|2015.118|swine|Germany|H1N2|nan':0.005042847)1.000:0.015398544,('EPI_ISL_504757|2011.696|swine|Germany|H1N1|nan':0.005546044,(('EPI_ISL_504725|2010.86|swine|Germany|H1N1|nan':0.001494980,'EPI_ISL_504791|2012.082|swine|Germany|H1N1|nan':0.007123148)0.893:0.001501430,('EPI_ISL_4081789|2015.666|swine|Netherlands|H1N1|nan':0.011238937,'EPI_ISL_195024|2012.087|swine|Netherlands|H1N1|nan':0.008702174)0.866:0.001484082)0.869:0.001001361)0.842:0.000987634)0.761:0.000507173)0.641:0.000000006)0.937:0.001496207)0.868:0.001006799,(((('EPI_ISL_504802|2012.216|swine|Germany|H1N1|nan':0.005529867,('EPI_ISL_504727|2010.89|swine|Germany|H1N1|nan':0.000497848,('EPI_ISL_504743|2011.455|swine|Germany|H1N1|nan':0.000497074,'EPI_ISL_504783|2012.033|swine|Germany|H1N1|nan':0.002002875)0.941:0.001499418)0.000:0.000000006)0.000:0.000000006,'EPI_ISL_504801|2012.178|swine|Germany|H1N1|nan':0.006034168)0.917:0.000998466,('EPI_ISL_504796|2012.117|swine|Germany|H1N1|nan':0.006554009,'EPI_ISL_505229|2011.932|swine|Germany|H1N2|nan':0.003501117)0.000:0.000000006)0.846:0.000992753,'EPI_ISL_504771|2011.879|swine|Germany|H1N1|nan':0.003521916)0.993:0.004034927)0.764:0.000488784,(((('EPI_ISL_504491|2011.236|swine|Germany|H3N2|3C.2a1b.1':0.003995601,('EPI_ISL_504798|2012.12|swine|Germany|H1N1|nan':0.006996024,('EPI_ISL_195214|2011.5|swine|Germany|H3N2|3C.2a1b.1':0.001005972,'EPI_ISL_504496|2011.797|swine|Germany|H3N2|3C.2a1b.1':0.004530268)0.747:0.000545414)0.632:0.000507604)0.997:0.005548385,'EPI_ISL_504666|2009.132|swine|Germany|H1N1|nan':0.002495031)0.000:0.000000006,(('EPI_ISL_504754|2011.658|swine|Germany|H1N1|nan':0.009848590,'EPI_ISL_504846|2014.816|swine|Netherlands|H1N1|nan':0.018184540)0.879:0.001923002,'EPI_ISL_505234|2012.068|swine|Germany|H1N2|nan':0.008611064)0.000:0.000000006)1.000:0.000000006,'EPI_ISL_504655|2008.811|swine|Germany|H1N1|nan':0.000000006)0.000:0.000000006)0.000:0.000000006)0.993:0.003001567,(('EPI_ISL_504693|2009.838|swine|Germany|H1N1|nan':0.002550247,'EPI_ISL_504696|2010.148|swine|Germany|H1N1|nan':0.004013443)0.991:0.004544092,('EPI_ISL_504700|2010.364|swine|Germany|H1N1|nan':0.000476988,'EPI_ISL_194995|2010.364|swine|Germany|H1N1|nan':0.001019560)1.000:0.012235832)0.000:0.000000006)0.933:0.000993262)0.958:0.002499842,('EPI_ISL_194998|2010.5|swine|Germany|H1N2|6B.1A.5a':0.007105780,('EPI_ISL_504681|2009.468|swine|Germany|H1N1|nan':0.002239054,'EPI_ISL_504698|2010.288|swine|Germany|H1N1|nan':0.006830533)0.300:0.000446736)0.995:0.005613230)0.990:0.004544812)0.743:0.000499061)0.934:0.001492994,((('EPI_ISL_505161|2007.904|swine|Germany|H1N2|nan':0.009578282,('EPI_ISL_504598|2006.693|swine|Germany|H1N1|nan':0.005028666,('EPI_ISL_504590|2006.186|swine|Germany|H1N1|nan':0.004549237,(('EPI_ISL_504709|2010.641|swine|Germany|H1N1|nan':0.000975092,'EPI_ISL_504805|2012.24|swine|Germany|H1N1|nan':0.003031873)1.000:0.014668403,('EPI_ISL_504618|2007.356|swine|Germany|H1N1|nan':0.000665241,(('EPI_ISL_195052|2012.5|swine|Denmark|H1N1|nan':0.003683526,'EPI_ISL_195054|2012.5|swine|Denmark|H1N1|nan':0.007524783)0.985:0.004384244,'EPI_ISL_504671|2009.211|swine|Germany|H1N1|nan':0.003331703)0.990:0.004384011)0.718:0.000596960)0.998:0.006335234)0.839:0.000945917)0.897:0.001497678)0.549:0.000000006,('EPI_ISL_504610|2006.923|swine|Germany|H1N1|nan':0.004025911,('EPI_ISL_195055|2011.126|swine|Spain|H1N2|nan':0.021348074,'EPI_ISL_30585|2006.953|swine|Germany|H1N1|nan':0.002042857)0.978:0.003500396)0.945:0.001982260)0.000:0.000000006,((('EPI_ISL_504391|2006.148|swine|Germany|H3N2|3C.3a1':0.000000006,'EPI_ISL_504388|2006.033|swine|Germany|H3N2|3C.3a1':0.000495987)0.990:0.002493802,(('EPI_ISL_504576|2005.784|swine|Germany|H1N1|nan':0.000993250,(('EPI_ISL_504663|2009.071|swine|Germany|H1N1|nan':0.007686838,('EPI_ISL_504651|2008.705|swine|Germany|H1N1|nan':0.000000006,'EPI_ISL_504684|2009.605|swine|Germany|H1N1|nan':0.005525984)0.997:0.005626255)0.975:0.003648831,('EPI_ISL_504759|2011.784|swine|Germany|H1N1|nan':0.012443093,'EPI_ISL_85201|2010.803|Human|Switzerland|H1N1|nan':0.006555806)1.000:0.012159243)0.719:0.000321013)0.000:0.000000006,(('EPI_ISL_501501|2017.142|swine|Serbia|H1N1|nan':0.035610450,((((('EPI_ISL_504440|2008.115|swine|Germany|H3N2|3C.3a':0.000000006,('EPI_ISL_504436|2008.115|swine|Germany|H3N2|3C.3a':0.000000006,(('EPI_ISL_504438|2008.139|swine|Germany|H3N2|3C.3a':0.0,'EPI_ISL_504439|2008.115|swine|Germany|H3N2|3C.3a':0.0):0.000000006,'EPI_ISL_504437|2008.112|swine|Germany|H3N2|3C.3a':0.000992868)0.713:0.000000006)0.000:0.000000006)0.999:0.005617546,'EPI_ISL_505172|2009.055|swine|Germany|H1N2|nan':0.006654266)0.736:0.000396982,('EPI_ISL_504649|2008.672|swine|Germany|H1N1|nan':0.005009338,'EPI_ISL_505157|2007.633|swine|Germany|H1N2|nan':0.007206916)0.000:0.000000006)0.000:0.000000006,('EPI_ISL_504622|2007.6|swine|Germany|H1N1|nan':0.000499195,'EPI_ISL_504628|2007.89|swine|Germany|H1N1|nan':0.002489249)0.977:0.002490452)0.974:0.002763581,('EPI_ISL_504646|2008.669|swine|Germany|H1N1|nan':0.008479892,'EPI_ISL_504643|2008.314|swine|Germany|H1N1|nan':0.014260413)0.372:0.000895840)0.842:0.001226291)0.563:0.000504014,'EPI_ISL_501505|2016.779|swine|Serbia|H1N1|nan':0.037950086)0.747:0.000000006)0.000:0.000000006)0.959:0.002071011,('EPI_ISL_504785|2012.06|swine|Germany|H1N1|nan':0.021191631,(('EPI_ISL_30590|2006.874|swine|Germany|H3N2|3C.3a1':0.000496235,'EPI_ISL_504411|2006.893|swine|Germany|H3N2|3C.3a1':0.000000006)0.992:0.002997292,('EPI_ISL_504608|2006.838|swine|Germany|H1N1|nan':0.005001433,'EPI_ISL_504578|2005.855|swine|Germany|H1N1|nan':0.000495544)0.000:0.000000006)0.460:0.000537020)0.782:0.001533359)0.741:0.000416758)0.000:0.000000006)0.771:0.000495688,'EPI_ISL_504452|2008.445|swine|Germany|H3N2|3C.2a1b.1':0.003497995)0.772:0.000496757)0.788:0.000495859,((('EPI_ISL_504668|2009.153|swine|Germany|H1N1|nan':0.014386229,('EPI_ISL_504606|2006.805|swine|Austria|H1N1|nan':0.000000006,'EPI_ISL_504605|2006.808|swine|Germany|H1N1|nan':0.000495762)0.944:0.002476709)0.993:0.005059783,((((((('EPI_ISL_195068|2011.392|swine|France|H1N1|nan':0.015080967,(('EPI_ISL_502475|2016.667|swine|France|H1N1|nan':0.008944253,(((('EPI_ISL_502484|2017.888|swine|France|H1N1|nan':0.000000006,(('EPI_ISL_502469|2018.488|swine|France|H1N1|nan':0.002510590,'EPI_ISL_502521|2018.89|swine|France|H1N2|nan':0.003006329)0.720:0.000500861,'EPI_ISL_502518|2018.614|swine|France|H1N1|nan':0.003510169)0.000:0.000000006)0.000:0.000000006,'EPI_ISL_9593316|2019.342|swine|France|H1N2|nan':0.008153856)0.929:0.001498528,'EPI_ISL_502479|2017.219|swine|France|H1N2|nan':0.001498976)0.000:0.000000006,(('EPI_ISL_9593229|2020.552|swine|France|H1N2|nan':0.013300722,((('EPI_ISL_502519|2018.748|swine|France|H1N2|nan':0.001998613,(('EPI_ISL_9593187|2020.686|swine|France|H1N1|nan':0.002516200,('EPI_ISL_9593215|2019.901|swine|France|H1N1|6B.1A.5a':0.000499045,'EPI_ISL_9593219|2020.115|swine|France|H1N1|6B.1A.5a':0.004022822)0.912:0.001504421)0.997:0.004038002,'EPI_ISL_9593294|2020.492|swine|France|H1N1|nan':0.007574471)0.000:0.000000006)0.979:0.002502317,(('EPI_ISL_9590552|2019.882|swine|France|H1N2|nan':0.004539726,('EPI_ISL_9593211|2019.786|swine|France|H1N1|nan':0.008153085,'EPI_ISL_9593279|2020.689|swine|France|H1N2|nan':0.005069101)0.845:0.000975525)0.989:0.003024593,'EPI_ISL_9593221|2020.21|swine|France|H1N1|nan':0.011722096)0.490:0.000000006)0.000:0.000000006,('EPI_ISL_502497|2018.942|swine|France|H1N2|nan':0.001494457,'EPI_ISL_9591701|2020.454|swine|France|H1N2|nan':0.005584899)0.964:0.002518662)0.000:0.000000006)0.426:0.000499539,((((('EPI_ISL_9590485|2019.811|swine|France|H1N1|nan':0.000495057,'EPI_ISL_9593200|2020.598|swine|France|H1N1|nan':0.005045113)0.770:0.000501776,'EPI_ISL_9590911|2020.464|swine|France|H1N1|6B.1A.5a':0.002513282)0.955:0.002008145,('EPI_ISL_9593207|2019.715|swine|France|H1N1|nan':0.005591097,('EPI_ISL_502522|2018.874|swine|France|H1N1|nan':0.001503950,'EPI_ISL_9593203|2019.578|swine|France|H1N1|nan':0.003016261)0.914:0.001537515)0.752:0.000468803)0.754:0.000391177,'EPI_ISL_9593205|2019.422|swine|France|H1N1|nan':0.007697419)0.982:0.003045757,'EPI_ISL_9589621|2019.995|swine|France|H1N1|nan':0.007079678)0.751:0.000000006)0.927:0.000998464)0.989:0.007054298)1.000:0.019265515,'EPI_ISL_195105|2010.901|swine|France|H1N1|nan':0.005785748)0.957:0.004515298)0.887:0.002021114,('EPI_ISL_195035|2011.496|swine|France|H1N1|nan':0.009790785,((('EPI_ISL_502477|2016.872|swine|France|H1N2|nan':0.014017705,('EPI_ISL_502472|2014.425|swine|France|H1N2|nan':0.003691523,('EPI_ISL_502473|2015.762|swine|France|H1N1|nan':0.000000006,'EPI_ISL_502578|2016.432|swine|France|H1N1|nan':0.003493543)1.000:0.008413246)0.685:0.000489039)1.000:0.011575591,((((((('EPI_ISL_501428|2013.811|swine|France|H1N1|nan':0.000497935,('EPI_ISL_502471|2017.414|swine|France|H1N1|nan':0.010666078,(((('EPI_ISL_502474|2016.475|swine|France|H1N1|nan':0.003027417,('EPI_ISL_502513|2017.386|swine|France|H1N1|nan':0.006083025,(('EPI_ISL_502508|2017.967|swine|France|H1N2|nan':0.001503976,'EPI_ISL_502488|2018.153|swine|France|H1N2|nan':0.000992384)0.996:0.004596245,('EPI_ISL_502506|2016.779|swine|France|H1N2|nan':0.000000006,'EPI_ISL_502514|2017.436|swine|France|H1N2|nan':0.003508231)0.996:0.004069053)0.833:0.000926613)0.924:0.001535450)0.899:0.001538880,('EPI_ISL_502463|2018.027|swine|France|H1N1|nan':0.015938751,('EPI_ISL_502480|2017.252|swine|France|H1N1|nan':0.005241776,'EPI_ISL_9593213|2019.83|swine|France|H1N1|nan':0.017771472)0.763:0.000825095)0.863:0.001539415)0.918:0.001967471,((((('EPI_ISL_9593306|2019.277|swine|France|H1N1|nan':0.002000808,('EPI_ISL_502501|2018.91|swine|France|H1N1|nan':0.000494165,'EPI_ISL_9593349|2020.169|swine|France|H1N1|nan':0.006055442)0.882:0.001000988)0.935:0.001498677,('EPI_ISL_502507|2017.953|swine|France|H1N1|nan':0.001495200,(((('EPI_ISL_9593353|2020.158|swine|France|H1N1|nan':0.010659554,'EPI_ISL_9593339|2019.882|swine|France|H1N1|nan':0.009108270)0.000:0.000000006,'EPI_ISL_502545|2018.077|swine|France|H1N1|nan':0.000496435)0.914:0.000996312,'EPI_ISL_9593312|2019.825|swine|France|H1N1|nan':0.006032554)0.000:0.000000006,('EPI_ISL_9593283|2019.362|swine|France|H1N2|nan':0.007851179,'EPI_ISL_9593287|2020.399|swine|France|H1N1|nan':0.011471962)0.819:0.001288435)0.000:0.000000006)0.000:0.000000006)0.808:0.000937611,'EPI_ISL_9593338|2019.655|swine|France|H1N1|nan':0.004586662)1.000:0.009191677,(((('EPI_ISL_502482|2017.584|swine|France|H1N1|nan':0.005052424,(('EPI_ISL_9590333|2019.216|swine|France|H1N1|nan':0.001499936,'EPI_ISL_9593317|2019.592|swine|France|H1N1|nan':0.002007569)0.999:0.006615567,'EPI_ISL_502483|2017.564|swine|France|H1N2|nan':0.000999310)0.955:0.002512494)0.958:0.003017329,('EPI_ISL_9593217|2019.94|swine|France|H1N1|nan':0.012219060,(('EPI_ISL_502465|2018.077|swine|France|H1N2|nan':0.001003164,('EPI_ISL_9590591|2020.079|swine|France|H1N1|nan':0.005571334,'EPI_ISL_9593209|2019.767|swine|France|H1N1|nan':0.003537762)0.731:0.000483140)1.000:0.006046834,'EPI_ISL_503000|2016.227|swine|France|H1N2|nan':0.001495099)0.000:0.000000006)0.839:0.000497263)0.000:0.000000006,(('EPI_ISL_502487|2018.063|swine|France|H1N1|nan':0.001000403,'EPI_ISL_9593313|2020.377|swine|France|H1N1|nan':0.004015211)0.989:0.004013051,(('EPI_ISL_502468|2018.427|swine|France|H1N2|nan':0.004666384,('EPI_ISL_9590324|2019.192|swine|France|H1N1|nan':0.000973317,'EPI_ISL_9593278|2020.664|swine|France|H1N1|nan':0.006087661)0.978:0.003985875)0.983:0.005088717,'EPI_ISL_502456|2015.836|swine|France|H1N2|nan':0.001902076)0.680:0.001599204)0.705:0.000000006)0.000:0.000000006,((('EPI_ISL_9593305|2019.058|swine|France|H1N1|nan':0.003585088,('EPI_ISL_9593318|2019.614|swine|France|H1N1|6B.1A.5a':0.000584920,'EPI_ISL_9590688|2020.15|swine|France|H1N1|6B.1A.5a':0.002794487)0.994:0.005907004)0.340:0.002725038,'EPI_ISL_9593284|2019.956|swine|France|H1N1|nan':0.012066786)0.984:0.005038354,('EPI_ISL_502489|2018.266|swine|France|H1N1|nan':0.009764513,('EPI_ISL_502460|2017.885|swine|France|H1N1|nan':0.001986763,'EPI_ISL_9590087|2019.137|swine|France|H1N1|nan':0.006112796)0.995:0.006772866)0.885:0.001897803)0.000:0.000000006)0.000:0.000000006)0.787:0.000498015,('EPI_ISL_9590435|2019.715|swine|France|H1N1|nan':0.013790790,('EPI_ISL_503001|2016.227|swine|France|H1N1|nan':0.006160593,'EPI_ISL_502516|2017.66|swine|France|H1N1|nan':0.011830468)0.782:0.000911300)0.748:0.000509835)0.940:0.001487414)0.571:0.000000006,'EPI_ISL_502459|2017.603|swine|France|H1N1|nan':0.009127232)0.953:0.002003043)0.000:0.000000006)0.000:0.000000006,('EPI_ISL_502492|2016.91|swine|France|H1N1|nan':0.009780205,('EPI_ISL_502490|2016.377|swine|France|H1N1|nan':0.004748523,'EPI_ISL_9593354|2020.53|swine|France|H1N1|nan':0.019972185)0.628:0.000160579)0.999:0.006167437)0.721:0.000343427,'EPI_ISL_502997|2016.071|swine|France|H1N1|nan':0.011908733)0.999:0.006723045,'EPI_ISL_195157|2012.519|swine|France|H1N2|nan':0.003005334)0.728:0.000000006,'EPI_ISL_502493|2017.693|swine|France|H1N1|nan':0.018666069)0.980:0.003061405,('EPI_ISL_195011|2011.027|swine|France|H1N1|nan':0.002582400,'EPI_ISL_502504|2013.71|swine|France|H1N1|nan':0.016623743)0.883:0.001885218)0.078:0.000486417,'EPI_ISL_195156|2012.601|swine|France|H1N1|nan':0.009563931)0.876:0.001090660)0.740:0.000987310,('EPI_ISL_502586|2011.282|swine|France|H1N2|nan':0.004051894,(('EPI_ISL_502505|2014.071|swine|France|H1N2|nan':0.003703325,(('EPI_ISL_502999|2016.15|swine|France|H1N1|nan':0.000000006,'EPI_ISL_502515|2017.392|swine|France|H1N1|nan':0.005521561)0.168:0.000378489,'EPI_ISL_9589977|2019.082|swine|France|H1N1|nan':0.014576722)0.994:0.005010254)0.954:0.003568799,'EPI_ISL_205921|2013.425|swine|France|H1N2|nan':0.004182613)0.999:0.008574481)0.748:0.000467698)0.975:0.004035738)0.998:0.007168380)0.758:0.000465727,((('EPI_ISL_502539|2013.964|swine|France|H1N1|nan':0.000000006,'EPI_ISL_502540|2014.512|swine|France|H1N1|nan':0.001994927)1.000:0.013830291,('EPI_ISL_195158|2012.795|swine|France|H1N2|nan':0.002661035,('EPI_ISL_502535|2014.422|swine|France|H1N2|nan':0.0,'EPI_ISL_387371|2014.422|wild.other|France|H1N2|nan':0.0):0.005904081)0.999:0.008818622)0.999:0.011229362,((((((('EPI_ISL_195077|2012.049|swine|France|H1N2|nan':0.009260133,('EPI_ISL_502584|2011.427|swine|France|H1N2|nan':0.001493183,'EPI_ISL_195067|2011.5|swine|France|H1N2|nan':0.002579662)0.990:0.004059257)0.723:0.000481771,('EPI_ISL_502577|2013.06|swine|France|H1N1|nan':0.011252662,'EPI_ISL_502544|2015.704|swine|France|H1N2|nan':0.014378851)0.000:0.000000006)0.897:0.000996074,('EPI_ISL_195009|2011.449|swine|France|H1N1|nan':0.002519550,('EPI_ISL_502499|2012.025|swine|France|H1N1|nan':0.000459427,'EPI_ISL_502543|2013.233|swine|France|H1N1|nan':0.005590403)0.999:0.005624699)0.986:0.003525932)0.000:0.000000006,'EPI_ISL_195155|2012.77|swine|France|H1N1|nan':0.014395466)0.993:0.005400662,('EPI_ISL_195006|2010.893|swine|France|H1N1|nan':0.017562540,'EPI_ISL_195062|2011.274|swine|France|H1N2|nan':0.012761461)0.653:0.001555297)0.985:0.003415973,'EPI_ISL_195008|2011.293|swine|France|H1N2|nan':0.015509747)0.732:0.000347245,'EPI_ISL_129530|2006.668|swine|France|H1N2|nan':0.002494189)0.754:0.000494459)0.790:0.000501425)0.871:0.001012411,('EPI_ISL_502445|2014.896|swine|France|H1N1|nan':0.000000006,((('EPI_ISL_502451|2018.37|swine|France|H1N1|nan':0.000000006,'EPI_ISL_9589879|2020.044|swine|France|H1N1|nan':0.007601068)1.000:0.011396107,(('EPI_ISL_9593196|2020.036|swine|France|H1N1|nan':0.002017711,'EPI_ISL_9589893|2020.139|swine|France|H1N1|nan':0.003547540)1.000:0.007669026,('EPI_ISL_502449|2017.156|swine|France|H1N1|nan':0.000501184,'EPI_ISL_502447|2018.044|swine|France|H1N1|nan':0.003522314)0.748:0.000000006)0.999:0.006167923)0.824:0.000903467,((('EPI_ISL_502996|2016.09|swine|France|H1N1|nan':0.0,'EPI_ISL_502998|2016.074|swine|France|H1N2|nan':0.0):0.001502163,'EPI_ISL_502542|2016.74|swine|France|H1N1|nan':0.003013168)0.897:0.001002106,'EPI_ISL_502452|2015.323|swine|France|H1N1|nan':0.000000006)0.000:0.000000006)0.857:0.000499027)1.000:0.025126694)0.197:0.000479056,(((('EPI_ISL_5162506|2010.033|swine|Belgium|H1N1|nan':0.005540801,((('EPI_ISL_4081778|2016.667|swine|Belgium|H1N1|nan':0.010614043,((('EPI_ISL_14749638|2019.712|swine|Italy|H1N1|nan':0.016386342,'EPI_ISL_504861|2015.041|swine|Germany|H1N1|nan':0.000000006)0.985:0.003350165,(('EPI_ISL_491173|2020.44|Human|Germany|H1N1|nan':0.014851261,('EPI_ISL_717722|2020.73|Human|Netherlands|H1N1|nan':0.000540056,'EPI_ISL_717720|2020.691|Human|Netherlands|H1N1|nan':0.001953476)1.000:0.016346197)0.951:0.004109440,'EPI_ISL_502537|2015.652|swine|France|H1N1|nan':0.008256544)0.407:0.000511489)0.963:0.003131832,(('EPI_ISL_4081780|2018.666|swine|Belgium|H1N1|nan':0.005185478,'EPI_ISL_9593330|2020.863|swine|France|H1N1|nan':0.006867813)1.000:0.011151953,'EPI_ISL_502528|2017.312|swine|France|H1N1|nan':0.007088612)0.743:0.001015095)0.589:0.000062152)1.000:0.012061264,('EPI_ISL_4081785|2014.666|swine|Belgium|H1N2|nan':0.008615011,(('EPI_ISL_9593301|2020.055|swine|France|H1N1|nan':0.017495062,'EPI_ISL_14749691|2019.578|swine|Italy|H1N1|nan':0.016348836)0.983:0.006608596,(('EPI_ISL_14749619|2019.852|swine|Italy|H3N2|nan':0.014901286,('EPI_ISL_14755014|2017.121|swine|Italy|H1N2|nan':0.000000006,'EPI_ISL_14749681|2019.077|swine|Italy|H1N2|nan':0.006033592)0.920:0.001543259)0.675:0.000578301,('EPI_ISL_14749629|2019.805|swine|Italy|H1N2|nan':0.011814830,((('EPI_ISL_14764276|2020.358|swine|Italy|H1N1|nan':0.003006806,('EPI_ISL_14749621|2019.844|swine|Italy|H3N2|3C.2a1b.1':0.0,'EPI_ISL_14749620|2019.844|swine|Italy|H3N2|3C.2a1b.1':0.0):0.001499316)0.978:0.003035930,(('EPI_ISL_14749695|2019.526|swine|Italy|H3N2|3C.3a1':0.003001852,(('EPI_ISL_14749649|2019.195|swine|Italy|H3N2|3C.3a1':0.000996814,'EPI_ISL_14749710|2019.31|swine|Italy|H3N2|nan':0.000996555)0.895:0.000998492,(('EPI_ISL_14749655|2019.17|swine|Italy|H3N2|3C.3a1':0.000000006,'EPI_ISL_14764683|2020.167|swine|Italy|H3N2|nan':0.002488720)0.000:0.000000006,'EPI_ISL_14766635|2020.809|swine|Italy|H1N2|nan':0.007574663)0.915:0.000993125)0.000:0.000000006)0.812:0.000496998,((((('EPI_ISL_14749712|2019.268|swine|Italy|H3N2|3C.3a1':0.003001257,('EPI_ISL_14764333|2020.005|swine|Italy|H3N2|3C.3a1':0.004519081,'EPI_ISL_14749674|2019.082|swine|Italy|H1N1|nan':0.000000006)0.000:0.000000006)0.935:0.000496761,('EPI_ISL_14749706|2019.041|swine|Italy|H3N2|3C.3a1':0.000994846,('EPI_ISL_14764424|2020.082|swine|Italy|H1N2|nan':0.000994796,('EPI_ISL_14749618|2019.866|swine|Italy|H1N2|nan':0.000496861,'EPI_ISL_14749698|2019.463|swine|Italy|H3N2|3C.3a1':0.000496951)0.000:0.000000006)0.911:0.000994474)0.000:0.000000006)0.866:0.000498068,'EPI_ISL_14749661|2019.137|swine|Italy|H3N2|nan':0.000496798)0.000:0.000000006,(('EPI_ISL_14764385|2020.063|swine|Italy|H3N2|3C.3a1':0.001997232,'EPI_ISL_14764045|2020.005|swine|Italy|H3N2|3C.3a1':0.000000006)0.996:0.004502269,'EPI_ISL_14749705|2019.389|swine|Italy|H3N2|3C.3a1':0.002491763)0.000:0.000000006)0.000:0.000000006,'EPI_ISL_14749665|2019.132|swine|Italy|H3N2|3C.3a1':0.000994246)0.916:0.000996029)0.720:0.000471719)0.738:0.000508979,(('EPI_ISL_14766629|2020.784|swine|Italy|H1N1|nan':0.007559434,('EPI_ISL_14766438|2020.65|swine|Italy|H1N2|nan':0.002030134,'EPI_ISL_14766633|2020.801|swine|Italy|H1N2|nan':0.001468236)0.333:0.000499956)0.744:0.000463379,'EPI_ISL_14937237|2022.085|swine|Italy|H1N2|nan':0.009171444)0.891:0.001073750)0.997:0.007452792)0.658:0.001962362)0.998:0.011802614)0.999:0.011283812)0.962:0.003997824)0.991:0.005549043,'EPI_ISL_195146|2012.795|swine|Belgium|H1N1|nan':0.013426568)0.861:0.001384870)0.754:0.000437070,('EPI_ISL_195029|2011.34|swine|Belgium|H1N1|nan':0.010286562,'EPI_ISL_195187|2010.929|swine|Italy|H3N2|nan':0.005662818)0.801:0.000916624)1.000:0.013321550,((('EPI_ISL_504650|2008.672|swine|Germany|H1N1|nan':0.004519532,'EPI_ISL_504631|2008.038|swine|Germany|H1N1|nan':0.004015131)0.950:0.002514590,(('EPI_ISL_505210|2011.463|swine|Germany|H1N2|nan':0.003471581,'EPI_ISL_195183|2012.369|swine|Netherlands|H1N2|nan':0.008689469)1.000:0.012821151,((('EPI_ISL_505187|2010.471|swine|Germany|H1N2|nan':0.008095927,((('EPI_ISL_505313|2014.216|swine|Germany|H1N2|nan':0.002553641,(('EPI_ISL_505328|2014.915|swine|Germany|H1N2|nan':0.003506688,('EPI_ISL_502532|2018.605|swine|France|H1N1|nan':0.014345296,(('EPI_ISL_505340|2015.186|swine|Netherlands|H1N2|nan':0.002517445,'EPI_ISL_499134|2015.932|swine|Spain|H1N2|nan':0.005067608)0.936:0.001997618,'EPI_ISL_504873|2015.825|swine|Germany|H1N1|nan':0.005548211)0.755:0.000495987)0.793:0.000496947)0.000:0.000000006,'EPI_ISL_502531|2018.118|swine|France|H1N1|nan':0.011690259)0.355:0.000948565)1.000:0.014081110,'EPI_ISL_195026|2011.167|swine|Netherlands|H1N2|nan':0.004680501)0.790:0.001476857,'EPI_ISL_505237|2012.117|swine|Germany|H1N2|nan':0.010136033)0.726:0.000429530)0.917:0.001548368,'EPI_ISL_505176|2009.164|swine|Germany|H1N2|nan':0.000993757)0.958:0.003201366,'EPI_ISL_195172|2013.058|swine|Poland|H1N1|nan':0.027898306)0.388:0.000353289)0.950:0.002551168)0.940:0.001997932,((('EPI_ISL_195266|2012.754|swine|Poland|H1N1|nan':0.012738321,'EPI_ISL_504660|2008.582|swine|Poland|H1N1|nan':0.003096221)0.996:0.006093065,('EPI_ISL_504717|2010.756|swine|Germany|H1N1|nan':0.014917310,('EPI_ISL_502588|2011.849|swine|France|H1N2|nan':0.015518048,'EPI_ISL_504645|2008.519|swine|Germany|H1N1|nan':0.006724107)0.845:0.001299985)0.955:0.003028837)0.899:0.001515450,'EPI_ISL_129573|2005.5|swine|Belgium|H1N1|nan':0.000502589)0.960:0.001997607)0.752:0.000481062)0.762:0.000506035,('EPI_ISL_504573|2005.66|swine|Germany|H1N1|nan':0.004043484,'EPI_ISL_29308|2006.5|swine|Hungary|H1N1|nan':0.006088604)0.753:0.000452187)0.000:0.000000006)0.983:0.001987618,((((('EPI_ISL_504636|2008.194|swine|Germany|H1N1|nan':0.000507278,('EPI_ISL_504711|2010.685|swine|Germany|H1N1|nan':0.007209443,'EPI_ISL_504672|2009.214|swine|Germany|H1N1|nan':0.000894530)0.993:0.004631226)0.997:0.006179842,((((((('EPI_ISL_504489|2010.726|swine|Germany|H3N2|nan':0.001516149,'EPI_ISL_504486|2010.321|swine|Germany|H3N2|nan':0.002512840)1.000:0.009662791,('EPI_ISL_504433|2007.951|swine|Germany|H3N2|3C.2a1b.1':0.001493519,(('EPI_ISL_504447|2008.24|swine|Germany|H3N2|3C.2a1b.1':0.000996732,'EPI_ISL_504446|2008.24|swine|Germany|H3N2|3C.2a1b.1':0.000505314)0.988:0.003570487,'EPI_ISL_504484|2009.781|swine|Germany|H3N2|nan':0.011242525)0.752:0.000408881)0.871:0.001008321)0.851:0.001003391,'EPI_ISL_504426|2007.652|swine|Germany|H3N2|nan':0.002480379)0.864:0.001008082,(('EPI_ISL_195181|2012.415|swine|Netherlands|H1N1|nan':0.008237833,((('EPI_ISL_195027|2011.893|swine|Netherlands|H1N1|nan':0.002013294,'EPI_ISL_195180|2012.369|swine|Netherlands|H1N1|nan':0.003519762)0.847:0.000979625,('EPI_ISL_195191|2010.901|swine|Belgium|H3N2|nan':0.001992904,('EPI_ISL_504781|2011.973|swine|Germany|H1N1|nan':0.002994768,('EPI_ISL_195143|2012.423|swine|Netherlands|H1N1|nan':0.005519097,'EPI_ISL_195141|2012.923|swine|Belgium|H1N1|nan':0.006525350)0.000:0.000000006)0.915:0.000994613)0.332:0.000000006)0.000:0.000000006,('EPI_ISL_195192|2011.937|swine|Netherlands|H3N2|nan':0.004535744,'EPI_ISL_195189|2011.277|swine|Belgium|H3N2|nan':0.000477897)0.918:0.001516751)0.732:0.000365178)1.000:0.008209032,(('EPI_ISL_504458|2008.746|swine|Germany|H3N2|3C.3a':0.000995232,'EPI_ISL_504456|2008.73|swine|Germany|H3N2|3C.3a':0.000993832)0.969:0.001992613,'EPI_ISL_504472|2009.153|swine|Germany|H3N2|3C.2a1b.1':0.003997902)0.000:0.000000006)0.907:0.000992196)0.000:0.000000006,(((('EPI_ISL_504465|2008.902|swine|Germany|H3N2|3C.2a1b.1':0.002006026,'EPI_ISL_504479|2009.575|swine|Germany|H3N2|3C.2a1b.1':0.004003030)0.970:0.003125671,'EPI_ISL_505347|2015.611|swine|Germany|H1N2|nan':0.024700444)0.678:0.000376953,('EPI_ISL_195145|2012.314|swine|Netherlands|H1N1|nan':0.014928851,'EPI_ISL_195207|2011.778|swine|Italy|H3N2|nan':0.011918532)0.898:0.003059214)0.786:0.000000006,(('EPI_ISL_79311|2010.5|swine|Germany|H1N2|nan':0.004507657,(('EPI_ISL_504483|2009.789|swine|Germany|H3N2|nan':0.0,'EPI_ISL_504482|2009.789|swine|Germany|H3N2|nan':0.0):0.006050156,('EPI_ISL_504459|2008.82|swine|Germany|H3N2|3C.2a1b.1':0.000000006,'EPI_ISL_504467|2008.943|swine|Germany|H3N2|3C.2a1b.1':0.000992566)0.849:0.000989634)0.944:0.002002761)0.745:0.000499107,('EPI_ISL_278863|2014.666|swine|Italy|H1N2|nan':0.017081839,'EPI_ISL_504481|2009.721|swine|Germany|H3N2|nan':0.002418547)0.984:0.004102357)0.768:0.000491787)0.000:0.000000006)0.814:0.000000006,('EPI_ISL_504463|2008.896|swine|Germany|H3N2|3C.2a1b.1':0.000478594,'EPI_ISL_504468|2008.992|swine|Germany|H3N2|3C.2a1b.1':0.006567498)0.996:0.005019398)0.378:0.002144829,'EPI_ISL_504464|2008.896|swine|Germany|H3N2|3C.2a1b.1':0.011540682)0.892:0.001532392)0.928:0.002421367,('EPI_ISL_504412|2006.904|swine|Germany|H3N2|3C.3a':0.001533911,((('EPI_ISL_504674|2009.233|swine|Germany|H1N1|nan':0.011704091,(('EPI_ISL_504427|2007.732|swine|Germany|H3N2|nan':0.000000006,('EPI_ISL_504466|2008.915|swine|Belgium|H3N2|nan':0.000999757,'EPI_ISL_504462|2008.858|swine|Germany|H3N2|nan':0.000499693)0.999:0.005022895)0.907:0.001502616,('EPI_ISL_504431|2007.901|swine|Germany|H3N2|3C.3a':0.000452633,'EPI_ISL_504430|2007.852|swine|Germany|H3N2|3C.3a':0.019148859)0.995:0.006132207)0.853:0.001005088)0.746:0.000484310,(('EPI_ISL_504410|2006.904|swine|Germany|H3N2|3C.3a':0.002981148,('EPI_ISL_504473|2009.17|swine|Germany|H3N2|nan':0.003995929,'EPI_ISL_128940|2007.5|swine|Spain|H3N2|3C.3a':0.001522938)0.922:0.001504986)0.746:0.000514634,(((('EPI_ISL_195221|2012.301|swine|Spain|H3N2|nan':0.009181229,('EPI_ISL_499173|2018.964|swine|Spain|H1N1|nan':0.028207648,'EPI_ISL_195201|2012.09|swine|Spain|H3N2|nan':0.003653821)0.870:0.001816895)0.755:0.000517846,('EPI_ISL_195058|2011.466|swine|Spain|H1N1|nan':0.008712277,'EPI_ISL_499137|2017.337|swine|Spain|H1N1|nan':0.024400157)0.842:0.001381052)0.998:0.006624863,'EPI_ISL_129533|2007.748|swine|Spain|H3N2|3C.3a':0.001513892)0.742:0.000478776,'EPI_ISL_129520|2007.748|swine|Belgium|H3N2|nan':0.004024822)0.764:0.000496465)0.000:0.000000006)0.875:0.001385279,(('EPI_ISL_504432|2007.91|swine|Germany|H3N2|3C.3a':0.001997066,'EPI_ISL_504455|2008.637|swine|Germany|H3N2|3C.3a':0.004011846)0.813:0.000937651,('EPI_ISL_504460|2008.839|swine|Germany|H3N2|3C.3a':0.001675635,'EPI_ISL_504733|2011.162|swine|Germany|H1N1|nan':0.009582377)0.956:0.003403081)0.798:0.003700833)0.720:0.000567697)0.910:0.002946824)0.162:0.000530127,(('EPI_ISL_505165|2008.268|swine|Germany|H1N2|nan':0.006070188,'EPI_ISL_504425|2007.633|swine|Germany|H3N2|3C.3a':0.000994285)0.981:0.003567482,'EPI_ISL_504720|2010.803|swine|Germany|H1N1|nan':0.018607463)0.830:0.001045995)0.998:0.006576945,'EPI_ISL_504403|2006.584|swine|Germany|H3N2|nan':0.008154623)0.737:0.000394095)0.000:0.000000006,'EPI_ISL_504597|2006.693|swine|Germany|H1N1|nan':0.007026764)0.941:0.001486458)0.716:0.000499647,'EPI_ISL_12995|2005.932|swine|Germany|H1N2|nan':0.009593792)0.000:0.000000006)0.000:0.000000006)0.937:0.000993312,(('EPI_ISL_504613|2007.211|swine|Germany|H1N1|nan':0.011655970,(('EPI_ISL_504615|2007.252|swine|Germany|H1N1|nan':0.009997109,('EPI_ISL_30589|2006.874|swine|Belgium|H3N2|3C.3a':0.002500017,('EPI_ISL_504398|2006.389|swine|Germany|H3N2|3C.3a':0.001487375,('EPI_ISL_504395|2006.312|swine|Germany|H3N2|3C.3a':0.000494874,('EPI_ISL_504394|2006.31|swine|Germany|H3N2|3C.3a':0.0,'EPI_ISL_504396|2006.318|swine|Germany|H3N2|3C.3a':0.0,'EPI_ISL_504393|2006.271|swine|Germany|H3N2|3C.3a':0.0):0.000000006)0.716:0.000000006)0.304:0.000983326)0.993:0.004904191)0.707:0.000242141,(((('EPI_ISL_502585|2011.677|swine|France|H1N1|nan':0.010881588,('EPI_ISL_195154|2012.773|swine|France|H1N1|nan':0.007275377,'EPI_ISL_502510|2017.367|swine|France|H1N1|nan':0.025294043)0.992:0.009799415)0.986:0.005088927,('EPI_ISL_195080|2011.104|swine|France|H1N2|nan':0.012746539,('EPI_ISL_195007|2011.263|swine|France|H1N1|nan':0.008625200,'EPI_ISL_195069|2011.088|swine|France|H1N2|nan':0.007709124)0.934:0.002490794)0.962:0.003131613)0.601:0.000141269,'EPI_ISL_195153|2012.292|swine|France|H1N1|nan':0.027062068)0.992:0.007023261,'EPI_ISL_195060|2012.079|swine|Spain|H1N2|nan':0.034802460)0.868:0.002396219)0.788:0.000495956)0.000:0.000000006,(('EPI_ISL_207229|2014.019|swine|Italy|H1N2|nan':0.003706065,('EPI_ISL_145714|2013.162|swine|Italy|H1N1|nan':0.000000006,'EPI_ISL_207227|2013.986|swine|Italy|H1N2|nan':0.001493905)0.688:0.000296523)1.000:0.030087338,'EPI_ISL_14751239|2018.885|swine|Italy|H1N1|nan':0.051234464)0.867:0.004327978)0.734:0.000000006)0.715:0.000000006,(('EPI_ISL_499129|2016.15|swine|Spain|H1N1|nan':0.021081676,'EPI_ISL_195200|2011.452|swine|Spain|H3N2|nan':0.013705529)1.000:0.025178795,('EPI_ISL_142642|2007.5|swine|Spain|H1N1|nan':0.009864444,'EPI_ISL_195196|2011.5|swine|Spain|H3N2|nan':0.015122555)0.703:0.001338965)0.679:0.000489984)0.858:0.000496107)0.000:0.000000006)0.836:0.000494944)0.000:0.000000006)0.955:0.002049249,((('EPI_ISL_504591|2006.219|swine|Germany|H1N1|nan':0.011885808,('EPI_ISL_504565|2005.471|swine|Germany|H1N1|nan':0.002034317,('EPI_ISL_504630|2007.907|swine|Germany|H1N1|nan':0.034435907,(('EPI_ISL_195041|2011.044|swine|Belgium|H1N1|nan':0.007341414,('EPI_ISL_195038|2011.773|swine|Belgium|H1N1|nan':0.014162205,'EPI_ISL_195002|2011.184|swine|Germany|H1N2|6B.1A.5a':0.007572567)0.702:0.000230989)0.983:0.004235476,('EPI_ISL_195032|2011.088|swine|Netherlands|H1N1|nan':0.015899603,'EPI_ISL_195185|2010.353|swine|Germany|H3N2|nan':0.006434389)0.965:0.004490378)0.989:0.005659612)0.788:0.001226682)0.998:0.005720453)0.781:0.000804030,(((((('EPI_ISL_195023|2010.874|swine|Belgium|H1N1|nan':0.003525722,('EPI_ISL_195142|2012.702|swine|Belgium|H1N1|nan':0.007536627,'EPI_ISL_195193|2011.868|swine|Belgium|H3N2|nan':0.005619566)0.930:0.002569739)0.931:0.002038221,('EPI_ISL_195031|2010.953|swine|Belgium|H1N1|nan':0.001979718,('EPI_ISL_504851|2014.901|swine|Belgium|H1N1|nan':0.007048358,'EPI_ISL_502523|2013.285|swine|France|H1N1|nan':0.003607189)0.989:0.004600861)0.977:0.003532180)0.935:0.002640249,('EPI_ISL_195190|2010.838|swine|Belgium|H3N2|nan':0.006731280,(('EPI_ISL_195144|2012.579|swine|Belgium|H1N1|nan':0.003515051,'EPI_ISL_195037|2012.03|swine|Belgium|H1N2|nan':0.000490006)0.906:0.001552464,('EPI_ISL_195150|2013.162|swine|Belgium|H1N1|nan':0.005078686,('EPI_ISL_387372|2014.767|wild.other|France|H3N2|nan':0.000000006,'EPI_ISL_387370|2014.723|wild.other|France|H3N2|nan':0.000496642)0.997:0.006105465)0.817:0.000914225)1.000:0.009706296)0.936:0.002986037)1.000:0.017226500,(('EPI_ISL_195057|2011.496|swine|Spain|H1N2|nan':0.004439275,'EPI_ISL_6781292|2019.885|swine|Spain|H1N2|nan':0.020599825)0.994:0.009031209,('EPI_ISL_499130|2015.932|swine|Spain|H1N2|nan':0.013510255,'EPI_ISL_9593374|2019.233|swine|Spain|H1N1|nan':0.024630345)0.865:0.003134639)1.000:0.019646740)0.726:0.000794688,((((((('EPI_ISL_499172|2018.296|swine|Spain|H1N2|nan':0.019828455,('EPI_ISL_499138|2017.559|swine|Spain|H1N2|nan':0.001122193,'EPI_ISL_9593378|2019.29|swine|Spain|H1N2|nan':0.010574479)0.994:0.009008665)0.993:0.008667096,(('EPI_ISL_499121|2018.123|swine|Spain|H3N2|nan':0.002499339,('EPI_ISL_499123|2018.06|swine|Spain|H3N2|nan':0.000000006,'EPI_ISL_499126|2018.479|swine|Spain|H3N2|nan':0.000995632)0.000:0.000000006)1.000:0.014086706,((('EPI_ISL_499145|2017.858|swine|Spain|H1N1|nan':0.008060891,(('EPI_ISL_6781348|2020.377|swine|Spain|H3N2|nan':0.014446699,('EPI_ISL_499147|2018.123|swine|Spain|H1N1|nan':0.003987684,'EPI_ISL_499157|2018.142|swine|Spain|H1N1|nan':0.006141329)0.945:0.002546556)0.827:0.001003742,((('EPI_ISL_499153|2018.49|swine|Spain|H1N2|nan':0.007415608,'EPI_ISL_9593380|2019.2|swine|Spain|H1N1|nan':0.014651972)0.631:0.000136439,(('EPI_ISL_499124|2019.162|swine|Spain|H3N1|nan':0.001530754,'EPI_ISL_499125|2019.162|swine|Spain|H3N1|nan':0.002978363)0.998:0.007862771,'EPI_ISL_6781289|2019.315|swine|Spain|H1N2|nan':0.008718182)0.930:0.002424971)0.765:0.000501533,((('EPI_ISL_499179|2018.863|swine|Spain|H1N2|nan':0.004013660,(('EPI_ISL_6781304|2019.885|swine|Spain|H1N2|nan':0.007044827,('EPI_ISL_499177|2019.219|swine|Spain|H1N2|nan':0.004090707,'EPI_ISL_6781281|2020.328|swine|Spain|H3N1|nan':0.009206452)0.716:0.000421937)0.721:0.001000737,('EPI_ISL_499142|2018.767|swine|Spain|H1N2|nan':0.005051838,'EPI_ISL_499152|2018.863|swine|Spain|H1N2|nan':0.005069712)0.863:0.001427532)0.869:0.001055746)0.986:0.003000980,'EPI_ISL_14749644|2019.515|swine|Italy|H1N2|nan':0.010640293)0.000:0.000000006,'EPI_ISL_499151|2018.301|swine|Spain|H1N1|nan':0.007549069)0.982:0.002495607)0.772:0.000499054)0.943:0.001494086)0.000:0.000000006,'EPI_ISL_9593382|2019.488|swine|Spain|H1N1|nan':0.012317875)0.988:0.004283202,'EPI_ISL_499128|2016.074|swine|Spain|H1N2|nan':0.004795592)0.979:0.004990017)0.967:0.005265923)0.998:0.009063814,('EPI_ISL_195220|2012.699|swine|Spain|H3N2|nan':0.007669384,('EPI_ISL_499135|2016.298|swine|Spain|H1N2|nan':0.012177833,('EPI_ISL_499120|2017.488|swine|Spain|H3N2|3C.3a1':0.014266635,('EPI_ISL_499127|2017.337|swine|Spain|H3N2|3C.3a1':0.0,'EPI_ISL_499119|2017.148|swine|Spain|H3N2|nan':0.0):0.005993167)0.997:0.011087887)0.996:0.008398035)0.864:0.002633615)1.000:0.013476295,'EPI_ISL_499175|2019.175|swine|Spain|H1N2|nan':0.043133380)0.588:0.003275229,'EPI_ISL_142643|2007.5|swine|Spain|H3N2|nan':0.009739377)0.773:0.002352112,('EPI_ISL_29116|2004.5|swine|Germany|H1N1|nan':0.001997241,('EPI_ISL_504354|2004.962|swine|Germany|H3N2|3C.3a1':0.001990803,((('EPI_ISL_504369|2005.351|swine|Belgium|H3N2|3C.3a1':0.000497153,(('EPI_ISL_504359|2005.123|swine|Germany|H3N2|3C.3a1':0.000993283,'EPI_ISL_504358|2005.088|swine|Germany|H3N2|3C.3a1':0.000000006)0.890:0.000496188,('EPI_ISL_504356|2005.09|swine|Germany|H3N2|3C.3a1':0.001491309,'EPI_ISL_504357|2005.088|swine|Germany|H3N2|3C.3a1':0.000000006)0.000:0.000000006)0.808:0.000497262)0.611:0.000131188,('EPI_ISL_504390|2006.088|swine|Germany|H3N2|3C.3a1':0.007716736,('EPI_ISL_504362|2005.181|swine|Germany|H3N2|3C.3a':0.000997682,('EPI_ISL_504363|2005.197|swine|Germany|H3N2|3C.3a':0.000496207,'EPI_ISL_504364|2005.205|swine|Germany|H3N2|3C.3a':0.000496227)0.742:0.000493560)0.979:0.002865168)0.356:0.000502609)0.920:0.001359936,'EPI_ISL_504397|2006.326|swine|Germany|H3N2|nan':0.005513855)0.000:0.000000006)0.975:0.002496994)0.799:0.000916532)0.771:0.000574696,((((('EPI_ISL_504376|2005.515|swine|Austria|H3N2|3C.3a':0.0,'EPI_ISL_504374|2005.455|swine|Germany|H3N2|3C.3a':0.0):0.001495539,((('EPI_ISL_504428|2007.822|swine|Austria|H3N2|3C.3a1':0.001987609,'EPI_ISL_504429|2007.827|swine|Germany|H3N2|3C.3a1':0.000511094)0.999:0.007093310,'EPI_ISL_504405|2006.619|swine|Germany|H3N2|3C.3a1':0.000502864)0.991:0.003522166,'EPI_ISL_504570|2005.529|swine|Germany|H1N1|nan':0.001475709)0.959:0.002540017)0.930:0.001492793,'EPI_ISL_504355|2004.973|swine|Germany|H3N2|nan':0.002999066)0.869:0.000992650,(('EPI_ISL_129558|2007.5|swine|Belgium|H1N2|nan':0.019064211,((('EPI_ISL_499131|2016.352|swine|Spain|H1N2|nan':0.032194415,('EPI_ISL_499169|2018.274|swine|Spain|H1N2|nan':0.011424204,('EPI_ISL_499165|2017.378|swine|Spain|H1N1|nan':0.000361389,'EPI_ISL_9593376|2019.416|swine|Spain|H1N1|nan':0.012937211)0.987:0.007910203)1.000:0.022045995)0.882:0.004273576,'EPI_ISL_195113|2012.082|swine|Spain|H1N2|nan':0.020941518)0.911:0.002565153,'EPI_ISL_142645|2007.5|swine|Spain|H1N2|nan':0.010110856)0.000:0.000000006)0.903:0.001015185,('EPI_ISL_505173|2009.058|swine|Germany|H1N2|nan':0.011927093,'EPI_ISL_504386|2005.929|swine|Germany|H3N2|3C.3a':0.008269020)0.995:0.008146933)0.747:0.000000006)0.000:0.000000006,(((((('EPI_ISL_4081784|2018.666|swine|Belgium|H1N1|nan':0.015372280,('EPI_ISL_9593329|2019.332|swine|France|H1N2|nan':0.010220112,'EPI_ISL_4081779|2015.666|swine|Belgium|H1N1|nan':0.002566302)0.026:0.000433560)0.699:0.000000006,('EPI_ISL_502524|2016.399|swine|France|H1N2|nan':0.000000006,'EPI_ISL_502527|2017.118|swine|France|H1N2|nan':0.001495080)0.835:0.000497269)0.000:0.000000006,('EPI_ISL_502534|2018.521|swine|France|H1N1|nan':0.005652198,'EPI_ISL_4081735|2018.666|swine|Belgium|H1N2|nan':0.011348625)0.754:0.000390897)1.000:0.025963143,'EPI_ISL_129559|2007.5|swine|Belgium|H1N1|nan':0.003516560)0.983:0.005580749,('EPI_ISL_195028|2011.647|swine|Belgium|H1N1|nan':0.019407663,'EPI_ISL_195218|2013.151|swine|Hungary|H3N2|nan':0.024042360)0.719:0.001955932)0.861:0.001507273,('EPI_ISL_195182|2000.5|swine|Belgium|H3N2|nan':0.000497871,'EPI_ISL_504392|2006.241|swine|Germany|H3N2|3C.3a':0.004496851)0.971:0.002513823)0.976:0.002996592)0.842:0.000495688)0.000:0.000000006)0.918:0.000991624,(('EPI_ISL_504588|2006.137|swine|Germany|H1N1|nan':0.013799339,('EPI_ISL_5287|2003.5|swine|Spain|H1N1|nan':0.004493762,((('EPI_ISL_504584|2005.975|swine|Germany|H1N1|nan':0.012933587,(('EPI_ISL_504604|2006.792|swine|Germany|H1N1|nan':0.002501243,'EPI_ISL_505152|2006.904|swine|Germany|H1N2|nan':0.001986175)0.836:0.001000994,('EPI_ISL_505158|2007.638|swine|Germany|H1N2|nan':0.009101939,(('EPI_ISL_505182|2009.808|swine|Germany|H1N2|nan':0.014170805,'EPI_ISL_504869|2015.384|swine|Germany|H1N1|nan':0.025093620)0.552:0.000090987,(('EPI_ISL_505170|2009.03|swine|Germany|H1N2|nan':0.002494347,('EPI_ISL_505163|2008.172|swine|Germany|H1N2|nan':0.000495135,'EPI_ISL_505167|2008.391|swine|Germany|H1N2|nan':0.004517058)0.919:0.001503747)0.905:0.001495540,(('EPI_ISL_30586|2007.219|swine|Germany|H1N2|nan':0.001989718,('EPI_ISL_505174|2009.068|swine|Germany|H1N2|nan':0.005512587,('EPI_ISL_504673|2009.233|swine|Germany|H1N1|nan':0.006034718,'EPI_ISL_505162|2007.907|swine|Germany|H1N2|nan':0.000496796)0.000:0.000000006)0.985:0.002490888)0.000:0.000000006,('EPI_ISL_505150|2006.827|swine|Germany|H1N2|nan':0.000988834,'EPI_ISL_504620|2007.54|swine|Germany|H1N1|nan':0.005536288)0.945:0.002002399)0.000:0.000000006)0.740:0.000000006)0.469:0.000500516)0.000:0.000000006)0.962:0.003363312)0.734:0.000329477,'EPI_ISL_504706|2010.592|swine|Germany|H1N1|nan':0.026745046)0.980:0.003784430,((('EPI_ISL_504682|2009.592|swine|Germany|H1N1|nan':0.022644829,'EPI_ISL_504574|2005.679|swine|Germany|H1N1|nan':0.005009344)0.883:0.002061306,(((('EPI_ISL_504586|2006.03|swine|Germany|H1N1|nan':0.005032967,(('EPI_ISL_504580|2005.888|swine|Germany|H1N1|nan':0.005180177,('EPI_ISL_504779|2011.951|swine|Germany|H1N1|nan':0.019494584,('EPI_ISL_504616|2007.277|swine|Germany|H1N1|nan':0.004396647,'EPI_ISL_505117|2008.839|swine|Germany|H3N1|3C.3a':0.005186000)0.762:0.000775358)0.994:0.006277720)0.811:0.000853702,'EPI_ISL_504602|2006.789|swine|Germany|H1N1|nan':0.006024840)0.765:0.000483680)0.808:0.000945676,(('EPI_ISL_504750|2011.619|swine|Germany|H1N1|nan':0.022977996,('EPI_ISL_14749684|2019.074|swine|Italy|H1N1|nan':0.023073556,'EPI_ISL_195163|2012.033|swine|Poland|H1N1|nan':0.001607338)1.000:0.017674540)0.771:0.002160225,'EPI_ISL_195162|2012.385|swine|Poland|H1N1|nan':0.030414924)0.539:0.000363714)0.857:0.001048965,'EPI_ISL_504579|2005.868|swine|Germany|H1N1|nan':0.006560214)0.963:0.003007011,('EPI_ISL_504581|2005.912|swine|Germany|H1N1|nan':0.008740100,('EPI_ISL_304092|2017.967|swine|Czech|H1N1|nan':0.048175116,('EPI_ISL_504624|2007.636|swine|Germany|H1N1|nan':0.009156166,(((('EPI_ISL_504487|2010.57|swine|Germany|H3N2|3C.3a':0.006558011,('EPI_ISL_504478|2009.542|swine|Germany|H3N2|3C.3a':0.000496164,'EPI_ISL_504475|2009.403|swine|Germany|H3N2|3C.3a':0.000000006)0.743:0.000501991)0.957:0.002005120,(('EPI_ISL_504658|2008.915|swine|Germany|H1N1|nan':0.000998190,'EPI_ISL_504687|2009.742|swine|Germany|H1N1|nan':0.002995561)0.933:0.001549198,'EPI_ISL_504723|2010.855|swine|Germany|H1N1|nan':0.009140871)0.765:0.000430074)0.983:0.003542520,'EPI_ISL_304089|2016.352|swine|Netherlands|H1N1|nan':0.021252291)0.836:0.001062002,(('EPI_ISL_195017|2011.184|swine|Italy|H1N2|nan':0.005553288,('EPI_ISL_504683|2009.608|swine|Germany|H1N1|nan':0.000483096,'EPI_ISL_504718|2010.767|swine|Germany|H1N1|nan':0.005563434)0.851:0.000985775)0.968:0.002602448,('EPI_ISL_504699|2010.299|swine|Germany|H1N1|nan':0.006631024,((('EPI_ISL_195179|2013.274|swine|Netherlands|H1N2|nan':0.002495335,'EPI_ISL_195056|2011.277|swine|Spain|H1N1|nan':0.001506448)0.969:0.002999578,((((((('EPI_ISL_504500|2012.087|swine|Germany|H3N2|nan':0.005520373,(((((('EPI_ISL_504537|2014.249|swine|Germany|H3N2|nan':0.005514345,('EPI_ISL_504522|2013.441|swine|Germany|H3N2|3C.3a1':0.000494700,('EPI_ISL_504531|2013.674|swine|Germany|H3N2|3C.3a1':0.001491684,('EPI_ISL_504529|2013.584|swine|Germany|H3N2|3C.3a1':0.000993044,'EPI_ISL_504525|2013.485|swine|Germany|H3N2|3C.3a1':0.000000006)0.000:0.000000006)0.883:0.000994959)0.877:0.001002289)0.809:0.000960763,'EPI_ISL_372304|2015.778|swine|France|H3N2|3C.3a1':0.015441166)0.929:0.002030191,'EPI_ISL_195222|2012.355|swine|Netherlands|H3N2|3C.3a1':0.000496403)0.000:0.000000006,(('EPI_ISL_504544|2015.055|swine|Germany|H3N2|nan':0.005035859,(('EPI_ISL_505090|2016.915|swine|Italy|H1N1|nan':0.000494615,('EPI_ISL_14764758|2020.251|swine|Italy|H1N2|nan':0.016362839,('EPI_ISL_14751194|2018.638|swine|Italy|H1N1|nan':0.002496639,'EPI_ISL_14749608|2019.962|swine|Italy|H1N1|nan':0.003504924)0.979:0.003039619)0.000:0.000000006)0.996:0.005569732,'EPI_ISL_504871|2015.397|swine|Germany|H1N1|nan':0.003000956)0.971:0.003539954)0.953:0.002545046,('EPI_ISL_504545|2015.058|swine|Germany|H3N2|3C.3a1':0.001504847,'EPI_ISL_504543|2015.016|swine|Germany|H3N2|3C.3a1':0.000982286)0.995:0.005060081)0.930:0.001991885)0.000:0.000000006,(((('EPI_ISL_504516|2013.274|swine|Germany|H3N2|3C.2a1b.1':0.005003163,'EPI_ISL_504499|2012.085|swine|Germany|H3N2|3C.3a1':0.000994864)0.000:0.000000006,((((('EPI_ISL_504524|2013.468|swine|Germany|H3N2|3C.2a1b.1':0.004004182,'EPI_ISL_504539|2014.307|swine|Germany|H3N2|nan':0.007046495)0.736:0.000495196,('EPI_ISL_504509|2013.049|swine|Germany|H3N2|3C.2a1b.1':0.001499168,'EPI_ISL_504530|2013.674|swine|Germany|H3N2|3C.2a1b.1':0.004010620)0.732:0.000490946)0.874:0.000993711,'EPI_ISL_504507|2012.951|swine|Germany|H3N2|3C.2a1b.1':0.000997193)0.876:0.000993666,(('EPI_ISL_195160|2013.058|swine|France|H1N1|nan':0.000000006,'EPI_ISL_502550|2015.107|swine|France|H1N1|nan':0.009592011)0.016:0.000506349,'EPI_ISL_14760954|2017.962|swine|Italy|H1N1|nan':0.015919753)0.961:0.002498480)0.919:0.001496081,('EPI_ISL_504514|2013.115|swine|Germany|H3N2|3C.3a1':0.002490089,(('EPI_ISL_504508|2013.047|swine|Germany|H3N2|3C.3a1':0.001490541,(('EPI_ISL_504521|2013.422|swine|Germany|H3N2|nan':0.004521658,((('EPI_ISL_504848|2014.811|swine|Germany|H1N1|nan':0.005538754,'EPI_ISL_504540|2014.781|swine|Germany|H3N2|nan':0.001994028)0.877:0.001001099,'EPI_ISL_504523|2013.479|swine|Germany|H3N2|3C.3a1':0.000495221)0.964:0.001992806,('EPI_ISL_504518|2013.304|swine|Germany|H3N2|3C.3a1':0.000000006,'EPI_ISL_504512|2013.14|swine|Germany|H3N2|3C.3a1':0.000993343)0.000:0.000000006)0.232:0.000489634)0.895:0.001030815,'EPI_ISL_504862|2015.058|swine|Germany|H1N1|nan':0.008109957)0.770:0.000469422)0.000:0.000000006,'EPI_ISL_504528|2013.537|swine|Germany|H3N2|nan':0.000496019)0.000:0.000000006)0.923:0.000992753)0.000:0.000000006)0.000:0.000000006,('EPI_ISL_505331|2014.929|swine|Germany|H1N2|nan':0.005514515,('EPI_ISL_195217|2013.195|swine|Belgium|H3N2|nan':0.001493370,('EPI_ISL_504526|2013.501|swine|Germany|H3N2|3C.3a1':0.000994381,('EPI_ISL_504533|2013.789|swine|Germany|H3N2|3C.3a1':0.003501553,'EPI_ISL_504527|2013.501|swine|Germany|H3N2|3C.3a1':0.000994889)0.000:0.000000006)0.977:0.002493320)0.000:0.000000006)0.996:0.004504579)0.858:0.000495860,'EPI_ISL_504858|2015.011|swine|Germany|H1N1|nan':0.005509131)0.000:0.000000006)0.000:0.000000006,('EPI_ISL_504538|2014.285|swine|Germany|H3N2|3C.3a1':0.0,'EPI_ISL_504535|2014.189|swine|Germany|H3N2|3C.3a1':0.0,'EPI_ISL_504536|2014.195|swine|Germany|H3N2|3C.3a1':0.0):0.008059080)0.944:0.001489836)0.000:0.000000006,(('EPI_ISL_504502|2012.107|swine|Germany|H3N2|3C.2a1b.1':0.003995585,'EPI_ISL_504517|2013.285|swine|Germany|H3N2|3C.2a1b.1':0.002492221)0.000:0.000000006,('EPI_ISL_195195|2011.858|swine|Netherlands|H3N2|3C.2a1b.1':0.000000006,(('EPI_ISL_504513|2013.153|swine|Germany|H3N2|3C.3a1':0.001970259,'EPI_ISL_504515|2013.227|swine|Germany|H3N2|3C.3a1':0.011229694)0.946:0.002524118,('EPI_ISL_504505|2012.134|swine|Germany|H3N2|3C.3a1':0.000000006,'EPI_ISL_504506|2012.142|swine|Germany|H3N2|3C.3a1':0.000992417)0.737:0.000498394)0.945:0.001492411)0.852:0.000495634)0.000:0.000000006)0.000:0.000000006,((((('EPI_ISL_504497|2011.833|swine|Germany|H3N2|3C.2a1b.1':0.000000006,('EPI_ISL_504510|2013.077|swine|Germany|H3N2|3C.2a1b.1':0.0,'EPI_ISL_504511|2013.096|swine|Germany|H3N2|3C.2a1b.1':0.0):0.003505025)0.875:0.001504750,'EPI_ISL_504495|2011.696|swine|Germany|H3N2|3C.2a1b.1':0.003518784)0.847:0.000984288,'EPI_ISL_195213|2012.046|swine|France|H3N2|3C.2a1b.1':0.003511448)0.950:0.002067429,('EPI_ISL_278897|2013.666|swine|Italy|H1N1|nan':0.001974702,'EPI_ISL_278870|2014.666|swine|Italy|H1N1|nan':0.002521267)1.000:0.008223774)0.749:0.000434548,(('EPI_ISL_504498|2011.967|swine|Germany|H3N2|3C.2a1b.1':0.000495306,'EPI_ISL_195202|2011.077|swine|Germany|H3N2|3C.2a1b.1':0.000000006)0.386:0.000992046,'EPI_ISL_504546|2015.115|swine|Germany|H3N2|nan':0.015465288)0.938:0.002494819)0.000:0.000000006)0.763:0.000495719,('EPI_ISL_195194|2011.581|swine|Netherlands|H3N2|3C.2a1b.1':0.000000006,('EPI_ISL_195025|2012.052|swine|Netherlands|H1N1|nan':0.000995701,('EPI_ISL_195215|2012.068|swine|Germany|H3N2|3C.2a1b.1':0.000000006,'EPI_ISL_504501|2012.109|swine|Germany|H3N2|3C.2a1b.1':0.001994628)0.772:0.000494581)0.891:0.000995145)0.907:0.000993645)0.796:0.000495762,('EPI_ISL_504503|2012.107|swine|Germany|H3N2|3C.2a1b.1':0.003395848,('EPI_ISL_505297|2013.923|swine|Germany|H1N2|nan':0.008714691,'EPI_ISL_195237|2012.314|swine|Netherlands|H3N2|nan':0.003892453)0.430:0.000496036)0.767:0.000608052)0.964:0.002000445,('EPI_ISL_278920|2010.666|swine|Italy|H3N2|3C.2a1b.1':0.000000006,'EPI_ISL_278913|2012.667|swine|Italy|H3N2|3C.2a1b.1':0.004497978)0.768:0.000491121)0.970:0.001999644,((('EPI_ISL_195147|2012.798|swine|Netherlands|H1N1|nan':0.002497984,(('EPI_ISL_504823|2013.595|swine|Germany|H1N1|nan':0.007018734,('EPI_ISL_504853|2014.904|swine|Netherlands|H1N1|nan':0.008445109,('EPI_ISL_430865|2019.729|Human|Netherlands|H1N1|nan':0.000521344,('EPI_ISL_14766718|2020.836|swine|Italy|H1N1|nan':0.003992456,'EPI_ISL_430866|2019.729|swine|Netherlands|H1N1|nan':0.000000006)0.748:0.000468790)1.000:0.021498235)0.188:0.000125213)0.790:0.000522951,('EPI_ISL_504859|2014.956|swine|Germany|H1N1|nan':0.012162148,((((('EPI_ISL_14764694|2020.169|swine|Italy|H1N1|nan':0.004711122,('EPI_ISL_14766975|2020.937|swine|Italy|H3N2|3C.3a1':0.002496702,'EPI_ISL_14764481|2020.12|swine|Italy|H3N2|3C.3a1':0.000000006)0.920:0.002435048)1.000:0.014048796,'EPI_ISL_14749688|2019.063|swine|Italy|H1N1|nan':0.005755712)0.854:0.001365100,(('EPI_ISL_14764493|2020.128|swine|Italy|H1N1|nan':0.014730722,'EPI_ISL_15348505|2022.748|Human|Netherlands|H1N2|nan':0.014743601)0.608:0.000063977,((('EPI_ISL_505087|2018.162|swine|Italy|H1N2|nan':0.000466526,('EPI_ISL_14749609|2019.951|swine|Italy|H1N2|nan':0.000000006,'EPI_ISL_14764467|2020.117|swine|Italy|H1N2|nan':0.000497315)1.000:0.006067377)0.971:0.002528496,((('EPI_ISL_14755009|2017.03|swine|Italy|H1N1|nan':0.000000006,('EPI_ISL_14751231|2018.885|swine|Italy|H1N1|nan':0.005000097,((('EPI_ISL_14751221|2018.833|swine|Italy|H3N2|nan':0.002506900,('EPI_ISL_14751234|2018.882|swine|Italy|H3N2|3C.3a1':0.001994430,('EPI_ISL_14749643|2019.6|swine|Italy|H3N2|nan':0.005542216,('EPI_ISL_14749641|2019.69|swine|Italy|H3N2|nan':0.001001656,('EPI_ISL_14766623|2020.727|swine|Italy|H1N2|nan':0.002532861,'EPI_ISL_14937239|2022.162|swine|Italy|H1N1|nan':0.007107711)0.884:0.001476052)0.865:0.000993728)0.758:0.000497549)0.751:0.000491940)0.967:0.002000081,'EPI_ISL_14755059|2017.989|swine|Italy|H1N1|nan':0.001499448)0.408:0.000000006,(('EPI_ISL_14751199|2018.693|swine|Italy|H1N1|nan':0.004010331,('EPI_ISL_14751216|2018.808|swine|Italy|H1N1|nan':0.000996781,('EPI_ISL_14749635|2019.745|swine|Italy|H1N1|nan':0.003001583,(('EPI_ISL_14749678|2019.789|swine|Italy|H1N2|nan':0.001499079,'EPI_ISL_4083728|2020.169|swine|Italy|H1N2|nan':0.003503497)0.941:0.001999879,'EPI_ISL_14764438|2020.082|swine|Italy|H1N1|nan':0.002991234)0.000:0.000000006)0.874:0.000994557)0.941:0.002008590)0.946:0.002023640,'EPI_ISL_14751164|2018.219|swine|Italy|H1N1|nan':0.005047928)0.760:0.000472423)0.000:0.000000006)1.000:0.000000006)0.000:0.000000006,(('EPI_ISL_14749676|2019.008|swine|Italy|H1N1|nan':0.005064832,('EPI_ISL_14749672|2019.085|swine|Italy|H1N1|nan':0.001507479,'EPI_ISL_14749673|2019.085|swine|Italy|H1N1|nan':0.000489700)0.997:0.007175117)0.913:0.001972093,('EPI_ISL_14755048|2017.899|swine|Italy|H1N1|nan':0.000000006,('EPI_ISL_14751192|2018.586|swine|Italy|H1N2|nan':0.005022600,(('EPI_ISL_14751189|2018.471|swine|Italy|H1N1|nan':0.003511893,((('EPI_ISL_14751197|2018.666|swine|Italy|H1N2|nan':0.000000006,('EPI_ISL_14751202|2018.715|swine|Italy|H1N2|nan':0.000496837,'EPI_ISL_14749623|2019.825|swine|Italy|H1N2|nan':0.004008191)0.000:0.000000006)0.000:0.000000006,(('EPI_ISL_14766637|2020.836|swine|Italy|H3N2|nan':0.005026869,'EPI_ISL_14764263|2020.347|swine|Italy|H3N2|nan':0.000489003)0.865:0.001000241,'EPI_ISL_14766800|2020.932|swine|Italy|H1N1|nan':0.002508238)0.987:0.003513180)0.968:0.001996605,('EPI_ISL_14749704|2019.389|swine|Italy|H1N1|nan':0.002569311,'EPI_ISL_14766414|2020.555|swine|Italy|H1N2|nan':0.006103664)0.767:0.000453401)0.752:0.000503364)0.877:0.000992826,'EPI_ISL_14751287|2018.978|swine|Italy|H1N1|nan':0.001496333)0.738:0.000497819)0.932:0.001494280)0.961:0.001990705)0.723:0.000000006)0.903:0.000496351,((('EPI_ISL_14749680|2019.789|swine|Italy|H1N2|nan':0.002999909,('EPI_ISL_14751179|2018.318|swine|Italy|H1N2|nan':0.000497691,('EPI_ISL_14749637|2019.715|swine|Italy|H1N1|nan':0.001999873,'EPI_ISL_14764508|2020.137|swine|Italy|H1N1|nan':0.003024839)0.926:0.002000198)0.000:0.000000006)0.000:0.000000006,'EPI_ISL_14766717|2020.822|swine|Italy|H1N2|nan':0.005019637)0.999:0.005020703,('EPI_ISL_14751230|2018.885|swine|Italy|H1N2|nan':0.002491390,((('EPI_ISL_14766636|2020.822|swine|Italy|H1N1|nan':0.005545932,('EPI_ISL_14749617|2019.874|swine|Italy|H1N1|nan':0.005029298,('EPI_ISL_14749701|2019.425|swine|Italy|H1N1|nan':0.000991755,'EPI_ISL_14937234|2022.162|swine|Italy|H1N2|nan':0.010136543)0.735:0.000506410)0.739:0.000481855)0.990:0.004047358,'EPI_ISL_14751154|2018.134|swine|Italy|H1N1|nan':0.004020161)0.732:0.000480830,('EPI_ISL_14766631|2020.79|swine|Italy|H1N1|nan':0.008261654,'EPI_ISL_14749647|2019.433|swine|Italy|H1N1|nan':0.004595397)0.876:0.001426124)0.000:0.000000006)0.000:0.000000006)0.916:0.000994120)0.000:0.000000006)0.735:0.000000006,(('EPI_ISL_14749633|2019.737|swine|Italy|H1N1|nan':0.003866279,('EPI_ISL_14749611|2019.937|swine|Italy|H1N1|nan':0.003154384,'EPI_ISL_14937235|2022.085|swine|Italy|H1N1|nan':0.009530071)0.975:0.003579629)1.000:0.006826200,'EPI_ISL_14749659|2019.14|swine|Italy|H3N1|3C.3a1':0.006629452)0.858:0.002461355)0.794:0.000998056)0.729:0.000468511)0.989:0.003115630,('EPI_ISL_14763358|2017.195|swine|Italy|H1N1|nan':0.000000006,'EPI_ISL_14751219|2018.83|swine|Italy|H1N1|nan':0.004506667)0.999:0.005617192)0.631:0.000297218,'EPI_ISL_4081777|2018.666|swine|Belgium|H1N1|6B.1A.5b':0.011522848)1.000:0.007652318)0.717:0.000000006)0.908:0.001491754)0.950:0.002012395,'EPI_ISL_505235|2012.066|swine|Germany|H1N2|nan':0.005044095)0.926:0.001996238,('EPI_ISL_195022|2010.863|swine|Belgium|H1N1|nan':0.000490609,'EPI_ISL_195211|2012.579|swine|Belgium|H3N2|nan':0.006538712)0.764:0.000504442)0.766:0.000495481)0.000:0.000000006)0.884:0.001458681,'EPI_ISL_195112|2011.816|swine|Poland|H1N1|nan':0.007648982)0.996:0.005134660)0.906:0.001868411)0.429:0.000504010)0.996:0.004980963)0.618:0.001133309)0.660:0.000988141)0.811:0.000873614)0.000:0.000000006)0.859:0.000496036,('EPI_ISL_504568|2005.507|swine|Germany|H1N1|nan':0.005610255,('EPI_ISL_504366|2005.26|swine|Germany|H3N2|3C.3a':0.000503932,('EPI_ISL_504367|2005.296|swine|Germany|H3N2|3C.3a':0.000000006,'EPI_ISL_504368|2005.301|swine|Germany|H3N2|3C.3a':0.001496132)0.676:0.000490456)0.999:0.007153472)0.986:0.004503456)0.000:0.000000006)0.000:0.000000006)0.905:0.000998591)0.000:0.000000006,('EPI_ISL_504614|2007.23|swine|Germany|H1N1|nan':0.003496570,'EPI_ISL_504652|2008.73|swine|Germany|H1N1|nan':0.008445311)0.999:0.010069120)0.955:0.001980432)0.000:0.000000006)0.000:0.000000006,(('EPI_ISL_504350|2004.508|swine|Germany|H3N2|3C.3a1':0.005502203,((('EPI_ISL_504424|2007.488|swine|Germany|H3N2|3C.3a1':0.000495904,'EPI_ISL_504423|2007.449|swine|Germany|H3N2|3C.3a1':0.000000006)1.000:0.007042364,(((('EPI_ISL_504417|2007.134|swine|Germany|H3N2|3C.3a1':0.0,'EPI_ISL_504415|2007.096|swine|Germany|H3N2|3C.3a1':0.0,'EPI_ISL_504414|2007.099|swine|Germany|H3N2|3C.3a1':0.0,'EPI_ISL_504418|2007.142|swine|Germany|H3N2|3C.3a1':0.0,'EPI_ISL_504416|2007.126|swine|Germany|H3N2|3C.3a1':0.0):0.004496213,'EPI_ISL_504406|2006.619|swine|Germany|H3N2|nan':0.001989027)0.000:0.000000006,(('EPI_ISL_504385|2005.912|swine|Germany|H3N2|3C.3a1':0.0,'EPI_ISL_504384|2005.907|swine|Germany|H3N2|3C.3a1':0.0):0.001488359,'EPI_ISL_504387|2005.956|swine|Germany|H3N2|3C.3a1':0.000000006)0.865:0.000495364)0.000:0.000000006,('EPI_ISL_504404|2006.586|swine|Germany|H3N2|3C.3a1':0.000991682,'EPI_ISL_504389|2006.071|swine|Germany|H3N2|3C.3a1':0.001498648)0.000:0.000000006)0.269:0.000000006)0.973:0.002503941,('EPI_ISL_504402|2006.562|swine|Germany|H3N2|nan':0.012808597,(('EPI_ISL_505115|2005.8|swine|Austria|H3N1|3C.3a1':0.0,'EPI_ISL_504380|2005.792|swine|Germany|H3N2|3C.3a1':0.0):0.001011428,(('EPI_ISL_504407|2006.737|swine|Germany|H3N2|3C.2':0.0,'EPI_ISL_504409|2006.759|swine|Germany|H3N2|3C.2':0.0):0.000000006,'EPI_ISL_504408|2006.737|swine|Germany|H3N2|3C.2':0.000495702)0.996:0.005025445)0.820:0.000992644)0.766:0.000489465)0.631:0.001484396)0.000:0.000000006,('EPI_ISL_504360|2005.14|swine|Germany|H3N2|3C.3a1':0.003521838,'EPI_ISL_504370|2005.351|swine|Germany|H3N2|3C.3a1':0.005038894)0.880:0.001474997)0.985:0.002985019)0.755:0.000436195)1.000:0.014115028)0.842:0.001428185)0.742:0.000465225)0.992:0.004935392,(('EPI_ISL_95878|2000.5|swine|Italy|H1N2|nan':0.011419386,('EPI_ISL_4666|2000.5|swine|Germany|H1N2|nan':0.000000006,'EPI_ISL_505131|2004.683|swine|Germany|H1N2|nan':0.001485379)1.000:0.007753941)0.720:0.000412593,(('EPI_ISL_505146|2005.066|swine|Germany|H1N2|nan':0.002493151,('EPI_ISL_504353|2004.929|swine|Germany|H3N2|3C.3a1':0.003503251,('EPI_ISL_505143|2005.055|swine|Austria|H1N2|nan':0.000992790,(('EPI_ISL_29106|2003.5|swine|Germany|H1N2|nan':0.0,'EPI_ISL_505135|2004.877|swine|Germany|H1N2|nan':0.0,'EPI_ISL_505140|2005.027|swine|Germany|H1N2|nan':0.0):0.000000006,'EPI_ISL_504352|2004.959|swine|Germany|H3N2|nan':0.000495850)0.000:0.000000006)0.742:0.000000006)0.113:0.000493972)0.984:0.004804257,('EPI_ISL_505130|2004.5|swine|Germany|H1N2|nan':0.002717526,'EPI_ISL_129532|2002.748|swine|Spain|H1N2|nan':0.001274019)0.894:0.001466951)1.000:0.019334654)0.427:0.001019461)0.895:0.002518815,(('EPI_ISL_129513|2009.748|swine|France|H1N2|nan':0.014251769,((((('EPI_ISL_88344|2002.907|swine|HongKong|H1N1|nan':0.000992146,'EPI_ISL_88347|2003.351|swine|HongKong|H1N1|nan':0.000991739)0.962:0.001986058,((('EPI_ISL_88365|2005.074|swine|HongKong|H1N1|nan':0.000000006,('EPI_ISL_166533|2012.085|swine|China|H1N1|nan':0.010334061,'EPI_ISL_74372|2009.556|swine|HongKong|H1N2|nan':0.002878433)1.000:0.011337916)1.000:0.009126914,'EPI_ISL_88346|2003.099|swine|HongKong|H1N1|nan':0.003034792)0.840:0.000942953,(((('EPI_ISL_88363|2004.954|swine|HongKong|H1N1|nan':0.007081685,('EPI_ISL_88366|2005.074|swine|HongKong|H1N1|nan':0.002498396,'EPI_ISL_88371|2006.025|swine|HongKong|H1N2|nan':0.003002786)0.952:0.002502660)0.941:0.002494916,((((('EPI_ISL_88381|2007.233|swine|HongKong|H1N1|nan':0.001459558,'EPI_ISL_88386|2008.809|swine|HongKong|H1N1|nan':0.006116675)0.992:0.004051919,('EPI_ISL_88377|2006.915|swine|HongKong|H1N1|nan':0.001492328,((((((('EPI_ISL_74381|2009.959|swine|HongKong|H1N1|nan':0.003539765,'EPI_ISL_88397|2009.134|swine|HongKong|H1N1|nan':0.003511381)0.991:0.004577892,('EPI_ISL_76963|2006.833|swine|China|H1N1|nan':0.003023546,'EPI_ISL_77606|2007.581|swine|China|H3N2|nan':0.002999710)1.000:0.009659710)0.402:0.000443657,'EPI_ISL_88391|2009.019|swine|HongKong|H1N1|nan':0.014738965)0.000:0.000000006,('EPI_ISL_482244|2012.085|swine|China|H1N1|nan':0.000988338,('EPI_ISL_33887|2007.5|swine|China|H1N1|nan':0.000000006,'EPI_ISL_81514|2008.5|swine|China|H1N1|nan':0.006134516)0.981:0.002494818)0.999:0.005002938)0.829:0.000495864,(((((('EPI_ISL_109815|2010.833|swine|China|H1N1|nan':0.003047781,(('EPI_ISL_248331|2012.904|swine|China|H1N1|nan':0.003512605,'EPI_ISL_169561|2013.038|swine|China|H1N1|nan':0.004519177)0.747:0.000469102,(((('EPI_ISL_482225|2012.164|swine|China|H1N1|nan':0.003005106,'EPI_ISL_482227|2012.249|swine|China|H1N1|nan':0.000490746)0.790:0.000499565,(('EPI_ISL_169583|2012.863|swine|China|H1N1|nan':0.003491657,'EPI_ISL_222082|2012.79|swine|China|H1N1|nan':0.002992844)0.903:0.001776934,(('EPI_ISL_138290|2012.945|Human|China|H1N1|nan':0.004004573,'EPI_ISL_169570|2013.036|swine|China|H1N1|nan':0.002492467)0.859:0.001261423,('EPI_ISL_169578|2012.866|swine|China|H1N1|nan':0.001495932,'EPI_ISL_256370|2015.438|swine|China|H1N1|nan':0.007588419)0.940:0.002228881)0.988:0.003506198)0.788:0.000716935)0.000:0.000000006,(((('EPI_ISL_482263|2013.085|swine|China|H1N1|nan':0.001983558,'EPI_ISL_482223|2011.085|swine|China|H1N1|nan':0.001984275)0.391:0.000000006,('EPI_ISL_482232|2011.915|swine|China|H1N1|nan':0.0,'EPI_ISL_482269|2012.164|swine|China|H1N1|nan':0.0):0.000000006)0.000:0.000000006,(('EPI_ISL_482250|2013.162|swine|China|H1N1|nan':0.001488456,'EPI_ISL_482268|2012.164|swine|China|H1N1|nan':0.000990905)0.778:0.000496417,(('EPI_ISL_482247|2011.5|swine|China|H1N1|nan':0.000781933,('EPI_ISL_482256|2011.5|swine|China|H1N1|nan':0.000494341,'EPI_ISL_482265|2013.085|swine|China|H1N1|nan':0.000000006)0.779:0.000703491)0.422:0.001000970,'EPI_ISL_482281|2013.162|swine|China|H1N1|nan':0.001788872)0.769:0.000690597)0.746:0.000000006)0.000:0.000000006,'EPI_ISL_482239|2013.833|swine|China|H1N1|nan':0.001487245)0.853:0.000494552)0.000:0.000000006,(('EPI_ISL_109827|2011.5|swine|China|H1N1|nan':0.001487015,(((('EPI_ISL_148286|2011.008|Human|China|H1N1|nan':0.0,'EPI_ISL_85649|2011.008|Human|China|H1N1|nan':0.0):0.000000006,'EPI_ISL_93974|2011.025|Human|China|H1N1|nan':0.000494687)0.424:0.000499479,'EPI_ISL_109819|2010.915|swine|China|H1N1|nan':0.004485920)0.916:0.001483478,('EPI_ISL_109818|2010.915|swine|China|H1N1|nan':0.0,'EPI_ISL_109820|2010.915|swine|China|H1N1|nan':0.0):0.001984546)0.000:0.000000006)0.000:0.000000006,((('EPI_ISL_505433|2014.937|swine|China|H1N1|nan':0.002988190,('EPI_ISL_282075|2013.329|swine|China|H1N1|nan':0.010621498,(('EPI_ISL_12957482|2013.753|swine|China|H1N1|nan':0.0,'EPI_ISL_12941178|2013.808|swine|China|H1N1|nan':0.0,'EPI_ISL_505434|2015.882|swine|China|H1N1|nan':0.0,'EPI_ISL_505435|2016.896|swine|China|H1N1|nan':0.0):0.000000006,'EPI_ISL_4081620|2013.5|swine|China|H1N1|nan':0.001486949)0.982:0.001487949)0.000:0.000000006)1.000:0.006072289,'EPI_ISL_109822|2010.915|swine|China|H1N1|nan':0.000984206)0.961:0.002013582,'EPI_ISL_109832|2011.5|swine|China|H1N1|nan':0.000992666)0.761:0.000493930)0.920:0.000990204)0.000:0.000000006)0.852:0.001978586)0.926:0.003008832,'EPI_ISL_88388|2008.962|swine|HongKong|H1N1|nan':0.001486856)0.768:0.000599583,('EPI_ISL_482251|2011.5|swine|China|H1N1|nan':0.010115043,'EPI_ISL_132836|2010.5|swine|China|H1N1|nan':0.006786236)0.052:0.000885037)0.890:0.001450225,(('EPI_ISL_167155|2014.008|swine|China|H1N1|nan':0.004560536,(('EPI_ISL_482243|2011.748|swine|China|H1N1|nan':0.000000006,'EPI_ISL_482246|2012.085|swine|China|H1N1|nan':0.000000006)0.992:0.004522581,(('EPI_ISL_157893|2013.044|swine|China|H1N1|nan':0.000000006,'EPI_ISL_4081618|2013.5|swine|China|H1N1|nan':0.000495086)0.998:0.005615532,'EPI_ISL_12958025|2014.929|swine|China|H1N1|nan':0.011797239)0.782:0.000897828)0.943:0.002013221)0.978:0.002995188,('EPI_ISL_109824|2010.915|swine|China|H1N1|nan':0.003983313,(('EPI_ISL_91852|2011.096|swine|China|H1N1|nan':0.001483640,'EPI_ISL_248321|2011.871|swine|China|H1N1|nan':0.005537245)0.943:0.001996509,('EPI_ISL_129863|2011.981|swine|China|H1N1|nan':0.0,'EPI_ISL_129864|2012.153|swine|China|H1N1|nan':0.0):0.003483961)0.000:0.000000006)0.000:0.000000006)0.984:0.002942093)0.208:0.000457627,'EPI_ISL_169567|2012.366|swine|China|H1N1|nan':0.010118773)0.949:0.002086076,('EPI_ISL_88389|2009.019|swine|HongKong|H1N1|nan':0.004065834,('EPI_ISL_88392|2009.096|swine|HongKong|H1N1|nan':0.001452886,'EPI_ISL_169569|2011.852|swine|China|H1N1|nan':0.010151691)0.972:0.003071204)0.729:0.000462768)0.978:0.002498159)0.000:0.000000006,((('EPI_ISL_88403|2009.211|swine|HongKong|H1N1|nan':0.004068436,(('EPI_ISL_169557|2013.038|swine|China|H1N1|nan':0.0,'EPI_ISL_169573|2013.038|swine|China|H1N1|nan':0.0):0.005530886,'EPI_ISL_169559|2013.036|swine|China|H1N1|nan':0.011851343)0.992:0.005623981)0.880:0.001488198,'EPI_ISL_74378|2009.844|swine|HongKong|H1N1|nan':0.011718165)0.622:0.000987238,('EPI_ISL_4081614|2013.247|swine|China|H1N1|nan':0.032010966,'EPI_ISL_176792|2013.038|swine|China|H1N1|nan':0.008328429)1.000:0.013317536)0.756:0.000000006)0.000:0.000000006,(('EPI_ISL_29771|2007.962|swine|HongKong|H1N1|nan':0.001007783,'EPI_ISL_74382|2009.959|swine|HongKong|H1N1|nan':0.004507641)0.870:0.000990579,('EPI_ISL_88383|2008.025|swine|HongKong|H1N1|nan':0.002001084,('EPI_ISL_91637|2009.079|swine|China|H1N1|nan':0.002067544,('EPI_ISL_153533|2013.986|Human|China|H1N1|nan':0.010431272,('EPI_ISL_387114|2013.885|swine|China|H1N1|nan':0.017689228,'EPI_ISL_12958179|2015.877|swine|China|H1N1|nan':0.012040714)0.151:0.005991531)0.982:0.007589637)0.923:0.002441416)0.748:0.000484180)0.999:0.004511770)0.433:0.000496856)0.774:0.000495702)0.863:0.000993419,('EPI_ISL_88382|2007.31|swine|HongKong|H1N1|nan':0.057817173,'EPI_ISL_88376|2006.734|swine|HongKong|H1N1|nan':0.006011173)0.751:0.000000006)0.894:0.000994623,('EPI_ISL_88370|2005.929|swine|HongKong|H1N1|nan':0.004494826,('EPI_ISL_88384|2008.369|swine|HongKong|H1N1|nan':0.011224426,'EPI_ISL_88373|2006.236|swine|HongKong|H1N1|nan':0.006593481)0.433:0.000932348)0.493:0.000000006)0.744:0.000000006,('EPI_ISL_88375|2006.312|swine|HongKong|H1N1|nan':0.003910792,('EPI_ISL_88378|2006.951|swine|HongKong|H1N1|nan':0.002400917,'EPI_ISL_88380|2007.099|swine|HongKong|H1N1|nan':0.001584035)0.953:0.002519707)0.861:0.001077838)0.998:0.005517613)0.981:0.003069205,'EPI_ISL_88361|2004.721|swine|HongKong|H1N1|nan':0.009637153)0.131:0.000460290,'EPI_ISL_88359|2004.287|swine|HongKong|H1N1|nan':0.012662437)0.773:0.000500736)0.000:0.000000006)0.000:0.000000006,('EPI_ISL_88379|2007.022|swine|HongKong|H1N1|nan':0.011435200,((('EPI_ISL_88401|2009.211|swine|HongKong|H1N1|nan':0.008525194,'EPI_ISL_88387|2008.847|swine|HongKong|H1N1|nan':0.005479787)0.000:0.000000006,('EPI_ISL_88395|2009.134|swine|HongKong|H1N1|nan':0.003001677,'EPI_ISL_74379|2009.844|swine|HongKong|H1N1|nan':0.008555559)0.844:0.000979990)0.937:0.001512527,('EPI_ISL_96972|2010.403|swine|China|H1N1|nan':0.014962609,'EPI_ISL_74374|2009.614|swine|HongKong|H1N1|nan':0.010449591)0.721:0.000662460)0.979:0.005451516)1.000:0.011404206)0.870:0.000972156,'EPI_ISL_29762|2001.159|swine|HongKong|H1N1|nan':0.002501406)0.864:0.001738889,'EPI_ISL_96978|2010.156|swine|China|H1N2|6B.1':0.034963461)0.992:0.007373836)0.849:0.001051638,((('EPI_ISL_129515|1999.748|swine|France|H1N1|nan':0.000476919,'EPI_ISL_129516|2002.748|swine|France|H1N1|nan':0.012127027)0.759:0.000555225,'EPI_ISL_129529|2000.749|swine|Poland|H1N1|nan':0.003441138)0.684:0.000493247,('EPI_ISL_129511|2004.749|swine|France|H1N1|nan':0.011737327,'EPI_ISL_129448|2000.749|swine|Czech|H1N1|nan':0.006953718)0.000:0.000000006)0.498:0.000486723)0.999:0.006964315)0.974:0.004106170)0.401:0.000341951,('EPI_ISL_129527|2002.748|swine|Italy|H3N2|nan':0.007863809,('EPI_ISL_26009|2003.5|swine|Germany|H3N2|nan':0.006567622,('EPI_ISL_504361|2005.151|swine|Germany|H3N2|3C.3a':0.000991283,('EPI_ISL_29102|2003.5|swine|Germany|H3N2|3C.3a':0.000000006,'EPI_ISL_504383|2005.899|swine|Germany|H3N2|3C.3a':0.000495276)0.725:0.000000006)0.704:0.000461970)0.990:0.007102472)1.000:0.019334920)0.764:0.001895949,('EPI_ISL_4081356|2014.5|swine|Denmark|H1N2|nan':0.008953482,'EPI_ISL_4081357|2016.5|swine|Denmark|H1N2|nan':0.018867424)1.000:0.044644253)0.855:0.003482963,'EPI_ISL_504817|2013.153|swine|Germany|H1N1|nan':0.055600954)0.921:0.003718757,((('EPI_ISL_29763|2001.268|swine|HongKong|H1N1|nan':0.006512931,'EPI_ISL_29764|2001.268|swine|HongKong|H1N2|nan':0.000000006)0.673:0.001566976,('EPI_ISL_29765|2001.795|swine|HongKong|H1N1|nan':0.007165653,'EPI_ISL_2466|1999.5|Human|HongKong|H3N2|nan':0.009076394)0.807:0.000948482)1.000:0.017667464,('EPI_ISL_129447|2001.748|swine|Poland|H1N1|nan':0.013802026,('EPI_ISL_4081348|2014.5|swine|Denmark|H1N2|nan':0.018352556,'EPI_ISL_278832|2015.666|swine|Italy|H1N2|nan':0.015737870)1.000:0.030876851)0.939:0.005241935)0.740:0.000372126)0.999:0.009155554)0.833:0.001096817)0.000:0.000000006)0.000:0.000000006,(('EPI_ISL_504337|1992.582|swine|Germany|H3N2|nan':0.003994581,'EPI_ISL_504336|1992.582|swine|Germany|H3N2|nan':0.003520968)0.998:0.009556821,(('EPI_ISL_129518|1995.748|swine|France|H1N1|nan':0.014979312,'EPI_ISL_129517|1995.748|swine|France|H1N1|nan':0.026266383)0.970:0.007105253,((((('EPI_ISL_170519|1980.5|swine|Netherlands|H1N1|nan':0.003497228,(('EPI_ISL_1055773|1979.885|swine|Belgium|H1N1|nan':0.005963406,('EPI_ISL_118847|1984.5|Dom.gal|Germany|H2N2|nan':0.021326694,(('EPI_ISL_118683|1983.5|wild.ans|Germany|H2N2|nan':0.0,'EPI_ISL_118660|1983.5|wild.ans|Germany|H2N1|nan':0.0):0.006832003,('EPI_ISL_118931|1981.5|wild.ans|Germany|H2N3|nan':0.000000006,'EPI_ISL_118993|1981.5|Dom.ans|Germany|H2N3|nan':0.000491218)0.947:0.003688261)0.998:0.011432091)0.992:0.006912480)0.000:0.000000006,'EPI_ISL_539869|1979.932|swine|Germany|H1N1|nan':0.005975384)0.949:0.002983315)1.000:0.007044934,('EPI_ISL_170518|1980.5|swine|France|H1N1|nan':0.000000006,'EPI_ISL_170523|1981.5|swine|Germany|H1N1|nan':0.000984448)0.975:0.002532133)0.372:0.000435503,'EPI_ISL_170784|1981.5|swine|Italy|H1N1|nan':0.001026156)0.994:0.006385132,'EPI_ISL_84917|1984.5|swine|Netherlands|H3N2|nan':0.006303090)0.995:0.006491857,'EPI_ISL_68984|1987.5|swine|Italy|H1N1|nan':0.006717002)0.908:0.002765470)0.995:0.008526157)0.942:0.003185184)0.910:0.000986474,('EPI_ISL_29097|1992.5|swine|Belgium|H1N1|nan':0.009030893,(((((('EPI_ISL_129474|1993.173|swine|UK|H1N1|nan':0.004009979,'EPI_ISL_195204|1994.5|swine|UK|H3N2|nan':0.008613701)0.741:0.000454239,'EPI_ISL_129471|1992.792|swine|UK|H1N1|nan':0.003467068)0.000:0.000000006,'EPI_ISL_129486|1994.101|swine|UK|H3N2|nan':0.007983277)0.000:0.000000006,(((((('EPI_ISL_195117|2004.833|swine|UK|H1N2|nan':0.025082222,'EPI_ISL_129502|1995.923|swine|UK|H1N1|nan':0.005076531)0.937:0.002938545,(((('EPI_ISL_129472|2002.175|swine|UK|H1N1|nan':0.005693412,(('EPI_ISL_129457|2005.753|swine|UK|H1N1|nan':0.009769383,(('EPI_ISL_195118|2005.5|swine|UK|H1N2|nan':0.0,'EPI_ISL_129477|2009.268|swine|UK|H1N2|nan':0.0):0.005069531,(('EPI_ISL_129482|2005.266|swine|UK|H1N1|nan':0.001979691,(('EPI_ISL_195120|2009.247|swine|UK|H1N2|nan':0.001678760,'EPI_ISL_195130|2012.538|swine|UK|H1N1|nan':0.013598281)0.941:0.002978031,'EPI_ISL_195168|2013.636|swine|UK|H1N1|nan':0.019922663)0.975:0.003904471)0.731:0.000506087,'EPI_ISL_129508|2008.981|swine|UK|H1N2|nan':0.014734054)0.995:0.005593268)0.898:0.001867800)0.986:0.004405436,'EPI_ISL_199472|2006.5|swine|UK|H1N1|nan':0.019457181)0.858:0.001417142)0.907:0.002239844,('EPI_ISL_129493|2000.973|swine|UK|H1N2|nan':0.000544861,'EPI_ISL_129452|2002.923|swine|UK|H1N2|nan':0.010035807)0.975:0.004077649)1.000:0.007698558,('EPI_ISL_129498|1997.112|swine|UK|H1N2|nan':0.001483094,('EPI_ISL_129499|1998.882|swine|UK|H1N1|nan':0.004999800,('EPI_ISL_129466|2000.208|swine|UK|H1N1|nan':0.007193063,'EPI_ISL_129483|2001.868|swine|UK|H1N1|nan':0.013362800)0.691:0.000285010)0.953:0.001997391)0.616:0.000000006)1.000:0.007548123,('EPI_ISL_129506|1997.11|swine|UK|H3N2|nan':0.006505162,('EPI_ISL_129497|1996.967|swine|UK|H1N2|nan':0.004621178,'EPI_ISL_129455|1997.31|swine|UK|H1N1|nan':0.010634643)0.799:0.000881493)0.964:0.003013907)0.846:0.000969620)0.758:0.000493419,'EPI_ISL_129487|1994.101|swine|UK|H1N1|nan':0.003477984)0.837:0.000972090,('EPI_ISL_129467|1998.17|swine|UK|H1N1|nan':0.011034285,'EPI_ISL_129465|2000.208|swine|UK|H1N1|nan':0.017314987)0.972:0.004784857)0.949:0.002036219,'EPI_ISL_129481|1993.811|swine|UK|H3N2|nan':0.004506412)0.737:0.000462243,'EPI_ISL_199476|1992.5|swine|UK|H1N1|nan':0.000000006)1.000:0.000000006)0.752:0.000000006,(('EPI_ISL_129489|1994.31|swine|UK|H1N2|nan':0.000984582,((('EPI_ISL_129488|2001.97|swine|UK|H1N2|nan':0.003311543,('EPI_ISL_129478|2006.195|swine|UK|H1N1|nan':0.000000006,('EPI_ISL_129451|2007.847|swine|UK|H1N1|nan':0.008555346,'EPI_ISL_129450|2009.03|swine|UK|H1N2|nan':0.008049737)0.718:0.000476621)1.000:0.019904433)0.996:0.009341879,('EPI_ISL_129505|1997.09|swine|UK|H1N2|nan':0.000987073,('EPI_ISL_129479|1999.455|swine|UK|H1N1|nan':0.007026371,'EPI_ISL_129495|1998.879|swine|UK|H1N2|nan':0.005000997)0.743:0.000494735)0.701:0.000000006)0.999:0.006812072,(('EPI_ISL_505169|2008.582|swine|Poland|H1N2|nan':0.002525685,'EPI_ISL_195082|1999.745|swine|UK|H1N2|nan':0.010150687)0.997:0.007524315,'EPI_ISL_129484|1996.519|swine|UK|H1N2|nan':0.012186493)0.329:0.001848428)0.735:0.000690459)0.996:0.006047817,('EPI_ISL_29410|1994.5|swine|UK|H1N1|nan':0.009223581,('EPI_ISL_129496|1996.814|swine|UK|H1N1|nan':0.001565394,('EPI_ISL_129464|1997.962|swine|UK|H1N1|nan':0.001561793,'EPI_ISL_129473|1998.458|swine|UK|H1N1|nan':0.000917083)0.775:0.001486808)1.000:0.013310987)0.736:0.004980151)0.947:0.000000006)0.754:0.000489179,((('EPI_ISL_129501|1995.803|swine|UK|H1N1|nan':0.007495796,('EPI_ISL_129485|1994.005|swine|UK|H1N1|nan':0.002464104,'EPI_ISL_129492|1999.863|swine|UK|H1N1|nan':0.026781346)0.935:0.002501639)0.737:0.000516269,(('EPI_ISL_129454|2003.112|swine|UK|H1N1|nan':0.000000006,'EPI_ISL_129458|2004.686|swine|UK|H1N1|nan':0.005982790)1.000:0.016799466,('EPI_ISL_129453|2001.038|swine|UK|H1N1|nan':0.002744530,('EPI_ISL_129491|2006.359|swine|UK|H1N2|nan':0.004015094,'EPI_ISL_195124|2011.896|swine|UK|H1N1|nan':0.020934806)1.000:0.024771399)0.933:0.004675293)1.000:0.023212317)0.830:0.000973916,'EPI_ISL_195114|1994.359|swine|UK|H1N2|nan':0.003994477)0.989:0.003500558)0.991:0.003477367)0.000:0.000000006)0.740:0.001160093)0.161:0.001012798,(('EPI_ISL_13923|2005.5|swine|Thailand|H3N2|3C.2':0.020658359,(('EPI_ISL_28429|2004.5|swine|Thailand|H1N1|6B.1':0.002993315,'EPI_ISL_28426|2004.5|swine|Thailand|H1N1|6B.1':0.000000006)0.997:0.007103310,(('EPI_ISL_13917|2005.5|swine|Thailand|H1N1|6B.1':0.0,'EPI_ISL_13916|2005.5|swine|Thailand|H1N1|6B.1':0.0):0.008220925,('EPI_ISL_71591|2008.5|swine|Thailand|H1N1|nan':0.005496493,('EPI_ISL_106915|2009.833|swine|Thailand|H1N1|6B.1':0.001501671,'EPI_ISL_106912|2009.5|swine|Thailand|H1N1|6B.1':0.000496317)0.993:0.007800947)0.991:0.007060034)0.994:0.008073663)0.925:0.004772180)1.000:0.036479012,((('EPI_ISL_505224|2011.836|swine|Germany|H1N2|nan':0.028337599,('EPI_ISL_278893|2014.666|swine|Italy|H1N2|nan':0.002058151,('EPI_ISL_4083707|2018.255|swine|Italy|H1N2|nan':0.000000006,'EPI_ISL_4083720|2019.827|swine|Italy|H1N2|nan':0.005556165)1.000:0.009690407)1.000:0.035286140)0.496:0.003136150,((((('EPI_ISL_505290|2013.83|swine|Germany|H1N2|nan':0.001492176,'EPI_ISL_505317|2014.419|swine|Germany|H1N2|nan':0.003028642)0.986:0.004272824,('EPI_ISL_4081266|2015.5|swine|Denmark|H1N2|nan':0.003590912,'EPI_ISL_502073|2014.666|swine|Italy|H1N2|nan':0.002448093)0.082:0.000318846)1.000:0.029405396,('EPI_ISL_4081394|2014.5|swine|Denmark|H1N2|nan':0.013688495,'EPI_ISL_4081347|2018.5|swine|Denmark|H1N1|nan':0.021317536)1.000:0.017832382)0.609:0.000720908,('EPI_ISL_504640|2008.306|swine|Germany|H1N1|nan':0.021225049,('EPI_ISL_505194|2010.803|swine|Germany|H1N2|nan':0.002855648,'EPI_ISL_505262|2012.951|swine|Germany|H1N2|nan':0.008326109)1.000:0.019909462)0.873:0.002736684)0.845:0.001032394,(((((('EPI_ISL_4081354|2017.5|swine|Denmark|H1N2|nan':0.002798729,'EPI_ISL_4081362|2018.5|swine|Denmark|H1N2|nan':0.012103565)1.000:0.038479869,'EPI_ISL_195111|2011.414|swine|Denmark|H1N2|nan':0.028723593)0.863:0.003221613,('EPI_ISL_4081267|2014.5|swine|Denmark|H1N2|nan':0.026342532,'EPI_ISL_4081264|2017.5|swine|Denmark|H1N1|nan':0.025074658)0.941:0.004846464)0.472:0.000481949,'EPI_ISL_195100|2012.164|swine|Denmark|H1N2|nan':0.020193107)0.000:0.000000006,(('EPI_ISL_505181|2009.797|swine|Germany|H1N2|nan':0.016415444,(('EPI_ISL_4081290|2015.5|swine|Denmark|H1N2|nan':0.009489882,('EPI_ISL_4081352|2018.5|swine|Denmark|H1N2|nan':0.001394203,'EPI_ISL_4083723|2019.923|swine|Italy|H1N2|nan':0.004634061)1.000:0.018749566)1.000:0.012923048,((((('EPI_ISL_499143|2018.847|swine|Spain|H1N2|nan':0.019003267,'EPI_ISL_499168|2018.038|swine|Spain|H1N2|nan':0.001972630)1.000:0.010855349,(('EPI_ISL_499150|2018.271|swine|Spain|H1N2|nan':0.009302995,'EPI_ISL_499166|2019.14|swine|Spain|H1N2|nan':0.008745531)0.970:0.005091557,'EPI_ISL_499174|2019.162|swine|Spain|H1N2|nan':0.021559577)0.915:0.002746077)0.833:0.001054586,('EPI_ISL_499154|2017.219|swine|Spain|H1N2|nan':0.020011919,('EPI_ISL_499139|2017.49|swine|Spain|H1N2|nan':0.008165760,'EPI_ISL_499170|2018.797|swine|Spain|H1N2|nan':0.009762872)1.000:0.009309790)0.329:0.000000052)1.000:0.010783529,('EPI_ISL_6781344|2019.748|swine|Spain|H1N1|nan':0.020183072,('EPI_ISL_499132|2016.298|swine|Spain|H1N1|nan':0.007623284,'EPI_ISL_9593373|2019.219|swine|Spain|H1N2|nan':0.016586212)0.729:0.000391439)0.731:0.000912378)1.000:0.011255741,('EPI_ISL_4081293|2016.5|swine|Denmark|H1N2|nan':0.022358639,('EPI_ISL_4081294|2017.5|swine|Denmark|H1N2|nan':0.028062033,((((('EPI_ISL_9593195|2020.71|swine|France|H1N2|nan':0.000495007,'EPI_ISL_9589764|2020.437|swine|France|H1N2|nan':0.000000006)0.000:0.000000006,'EPI_ISL_4106156|2021.627|Human|France|H1N2|6B.1':0.003990176)0.977:0.002488789,'EPI_ISL_9593291|2020.664|swine|France|H1N2|nan':0.001495468)0.752:0.000490922,('EPI_ISL_9591606|2020.481|swine|France|H1N2|6B.1A.5a.2':0.000018278,'EPI_ISL_9589807|2020.117|swine|France|H1N2|6B.1A.5a.2':0.000000006)0.730:0.000476923)0.000:0.000000006,'EPI_ISL_9593326|2020.724|swine|France|H1N1|nan':0.004996298)1.000:0.021529771)0.442:0.002263344)0.999:0.008743312)0.571:0.000013860)1.000:0.019124212)0.567:0.000048652,(('EPI_ISL_4081397|2016.5|swine|Denmark|H1N1|nan':0.030590281,(('EPI_ISL_504742|2011.408|swine|Germany|H1N1|nan':0.015369102,('EPI_ISL_505243|2012.216|swine|Germany|H1N2|nan':0.017106626,'EPI_ISL_4081355|2015.5|swine|Denmark|H1N2|nan':0.021829577)0.191:0.000431898)1.000:0.010160239,('EPI_ISL_504691|2009.816|swine|Germany|H1N1|nan':0.001005213,'EPI_ISL_195184|2010.323|swine|Germany|H3N2|3C.3a':0.001479959)1.000:0.013630521)0.614:0.000168253)0.000:0.000000006,'EPI_ISL_504572|2005.622|swine|Germany|H1N1|nan':0.001993791)0.989:0.002997571)0.760:0.000494068)0.752:0.000496945,(('EPI_ISL_4081265|2016.5|swine|Denmark|H1N1|nan':0.031959089,('EPI_ISL_4081260|2015.5|swine|Denmark|H1N1|nan':0.001446536,'EPI_ISL_4081262|2016.5|swine|Denmark|H1N1|nan':0.004585013)1.000:0.029593758)0.888:0.006524965,(('EPI_ISL_4081292|2017.5|swine|Denmark|H1N2|nan':0.007672833,'EPI_ISL_502541|2015.441|swine|France|H1N2|nan':0.007040883)1.000:0.029990900,('EPI_ISL_4081268|2017.5|swine|Denmark|H1N2|nan':0.039398716,'EPI_ISL_505285|2013.688|swine|Germany|H1N2|nan':0.026976299)0.990:0.010654790)0.792:0.001939793)0.751:0.000593726)0.952:0.001493479)0.347:0.000000006)0.748:0.000673035,('EPI_ISL_505178|2009.51|swine|Germany|H1N2|nan':0.011212740,('EPI_ISL_505303|2014.019|swine|Germany|H1N2|nan':0.021049568,('EPI_ISL_4081350|2014.5|swine|Denmark|H1N2|nan':0.020724671,('EPI_ISL_61669|2009.153|swine|Sweden|H1N2|nan':0.004563425,'EPI_ISL_87300|2010.068|swine|Sweden|H1N2|nan':0.015470286)0.922:0.002537184)0.817:0.001270097)0.871:0.001454280)0.952:0.002611858)1.000:0.037142781)0.449:0.001863714)1.000:0.070392521)1.000:0.026785314,((('EPI_ISL_26347|1949.5|Dom.gal|Germany|H10N7|nan':0.0,'EPI_ISL_70096|1949.014|Dom.gal|Germany|H10N7|nan':0.0):0.057337195,('EPI_ISL_69853|1902.5|Dom.gal|Italy|H7N7|nan':0.050127452,('EPI_ISL_5878|1933.997|Dom.gal|Germany|H7N1|nan':0.000000006,'EPI_ISL_707107|1934.915|Dom.gal|Germany|H7N1|nan':0.002466348)1.000:0.039635299)0.348:0.003858718)0.392:0.005419601,(((((('EPI_ISL_5831|1980.634|unknown|USA|H7N3|nan':0.022243377,('EPI_ISL_8795|1977.671|wild.ans|Canada|H1N1|nan':0.002043563,('EPI_ISL_5864|1982.915|wild.ans|USA|H4N3|nan':0.008550196,'EPI_ISL_8949|1981.751|Dom.other|USA|H1N1|nan':0.006136788)1.000:0.009807783)0.999:0.010572401)0.847:0.003422150,('EPI_ISL_119098|1979.082|wild.ans|USA|H2N3|nan':0.025401751,'EPI_ISL_8811|1978.619|wild.ans|Canada|H3N3|3C.2':0.023989873)0.672:0.000949816)0.913:0.004985768,('EPI_ISL_132847|1968.5|Dom.gal|Canada|H8N4|nan':0.007123851,(('EPI_ISL_132848|1966.5|Dom.gal|USA|H9N2|nan':0.0,'EPI_ISL_70131|1966.5|Dom.gal|USA|H9N2|nan':0.0,'EPI_ISL_89171|1966.441|Dom.gal|USA|H9N2|nan':0.0):0.000000006,'EPI_ISL_70132|1966.003|Dom.gal|USA|H9N2|nan':0.010139474)0.972:0.004109717)0.993:0.009988160)1.000:0.046307069,((('EPI_ISL_69966|1942.019|swine|USA|H1N1|6B.1':0.003015793,('EPI_ISL_69972|1931.027|swine|USA|H1N1|6B.1':0.000982456,('EPI_ISL_697551|2018.132|swine|China|H1N1|nan':0.000990401,'EPI_ISL_22554|1999.5|Dom.gal|USA|H1N1|6B.1':0.000000006)0.755:0.000503938)0.971:0.002998903)0.885:0.006423350,('EPI_ISL_9878|2003.5|swine|Canada|H1N1|nan':0.007894129,((('EPI_ISL_9880|2003.5|swine|Canada|H1N1|nan':0.015592210,(('EPI_ISL_7796|1977.5|swine|USA|H1N1|6B.1':0.005601486,('EPI_ISL_7774|1967.5|swine|USA|H1N1|nan':0.026617600,(((('EPI_ISL_28432|1977.5|swine|Japan|H1N1|nan':0.002451671,(('EPI_ISL_28433|1980.5|swine|Japan|H1N2|nan':0.005575539,(('EPI_ISL_90160|2005.5|swine|Japan|H1N2|nan':0.024982838,'EPI_ISL_20099|2006.5|swine|Japan|H1N2|nan':0.022763381)1.000:0.035099594,('EPI_ISL_90159|2004.5|swine|Japan|H1N2|nan':0.056124250,('EPI_ISL_90157|2004.5|swine|Japan|H1N2|nan':0.050162424,('EPI_ISL_68696|1996.5|swine|Japan|H1N2|nan':0.004296260,'EPI_ISL_90158|2000.5|swine|Japan|H1N2|nan':0.024204232)1.000:0.017621406)0.767:0.003874042)0.707:0.003718603)1.000:0.025378614)0.989:0.007182353,'EPI_ISL_90156|2005.5|swine|Japan|H1N1|6B.1':0.080414251)0.733:0.000737945)0.998:0.008383185,'EPI_ISL_20806|1977.5|swine|USA|H1N1|6B.1':0.009843934)0.919:0.002421996,((('EPI_ISL_88275|1977.323|swine|HongKong|H1N1|6B.1':0.000491611,('EPI_ISL_88278|1978.5|swine|HongKong|H1N1|6B.1':0.000000006,'EPI_ISL_88282|1978.052|swine|HongKong|H1N1|6B.1':0.000506178)0.974:0.003027064)1.000:0.008642972,(((((('EPI_ISL_88263|1977.312|swine|HongKong|H1N1|6B.1':0.0,'EPI_ISL_88261|1977.293|swine|HongKong|H1N1|6B.1':0.0,'EPI_ISL_88265|1977.312|swine|HongKong|H1N1|6B.1':0.0):0.001503978,'EPI_ISL_88257|1977.293|swine|HongKong|H1N1|nan':0.000000006)0.988:0.002507597,('EPI_ISL_88244|1977.277|swine|HongKong|H1N1|6B.1':0.000999338,'EPI_ISL_88235|1977.5|swine|HongKong|H1N1|6B.1':0.000504730)0.989:0.003526562)0.000:0.000000006,'EPI_ISL_88254|1977.293|swine|HongKong|H1N1|nan':0.005545794)0.386:0.000000006,(('EPI_ISL_88251|1977.293|swine|HongKong|H1N1|6B.1':0.0,'EPI_ISL_88252|1977.293|swine|HongKong|H1N1|6B.1':0.0):0.002519111,'EPI_ISL_88234|1977.5|swine|HongKong|H1N1|6B.1':0.001516798)0.892:0.001507055)0.970:0.002507393,'EPI_ISL_88271|1977.312|swine|HongKong|H1N1|6B.1':0.006126469)0.000:0.000000006)0.830:0.000499488,((('EPI_ISL_8010|1978.5|swine|USA|H1N1|6B.1':0.002524159,('EPI_ISL_7130|1981.5|swine|Canada|H1N1|6B.1':0.006264219,(('EPI_ISL_30059|1988.5|swine|USA|H1N1|6B.1':0.001548862,('EPI_ISL_68996|1988.5|Dom.gal|USA|H1N1|6B.1':0.000483930,((('EPI_ISL_88308|1993.91|swine|HongKong|H1N1|6B.1':0.002014576,('EPI_ISL_88343|2002.688|swine|HongKong|H1N2|nan':0.024376055,'EPI_ISL_88313|1994.099|swine|HongKong|H1N1|6B.1':0.000318391)0.986:0.003280884)0.953:0.002522307,((('EPI_ISL_88324|2001.044|swine|HongKong|H1N1|nan':0.022987123,((('EPI_ISL_88328|2001.233|swine|HongKong|H1N1|nan':0.008434310,(('EPI_ISL_88342|2002.614|swine|HongKong|H1N2|nan':0.000989501,'EPI_ISL_88349|2003.521|swine|HongKong|H1N2|nan':0.002017005)0.994:0.005138211,('EPI_ISL_88338|2002.055|swine|HongKong|H1N2|nan':0.002546710,('EPI_ISL_88362|2004.784|swine|HongKong|H1N2|nan':0.008216828,('EPI_ISL_29769|2003.31|swine|HongKong|H1N2|nan':0.000506950,'EPI_ISL_88356|2004.145|swine|HongKong|H1N2|nan':0.009680096)0.733:0.000393676)0.995:0.004645896)0.901:0.001943416)0.999:0.007639651)0.970:0.004531876,'EPI_ISL_88337|2001.989|swine|HongKong|H1N1|6B.1':0.016126407)0.144:0.001000452,'EPI_ISL_88317|2000.525|swine|HongKong|H1N1|nan':0.007849680)0.913:0.004214504)1.000:0.011991460,('EPI_ISL_148291|1991.5|swine|China|H1N1|6B.1':0.001002007,(('EPI_ISL_75782|2009.668|swine|China|H1N1|6B.1':0.000501478,(('EPI_ISL_75778|2008.667|swine|China|H1N1|6B.1':0.004050964,'EPI_ISL_132839|2010.748|swine|China|H1N1|6B.1':0.001003864)0.883:0.000000006,('EPI_ISL_67905|2002.5|swine|China|H1N1|6B.1':0.000000006,'EPI_ISL_84428|2008.863|swine|China|H1N1|6B.1':0.001009006)0.000:0.000000006)0.000:0.000000006)1.000:0.027169245,('EPI_ISL_88946|1994.312|swine|HongKong|H1N1|6B.1':0.000000006,'EPI_ISL_88944|1994.312|swine|HongKong|H1N1|6B.1':0.001002494)0.694:0.000300983)0.999:0.007315812)0.000:0.000000006)0.977:0.002007582,(((('EPI_ISL_88318|2000.571|swine|HongKong|H1N1|nan':0.017343899,('EPI_ISL_88950|1999.97|swine|HongKong|H1N1|nan':0.018094189,('EPI_ISL_88321|2000.705|swine|HongKong|H1N1|nan':0.011524490,'EPI_ISL_29766|2001.967|swine|HongKong|H1N1|nan':0.014761195)0.883:0.002066117)0.340:0.000848024)0.998:0.006664039,('EPI_ISL_88298|1993.605|swine|HongKong|H1N1|6B.1':0.000000006,'EPI_ISL_88333|2001.66|swine|HongKong|H1N1|nan':0.022471876)0.947:0.002008097)0.000:0.000000006,(('EPI_ISL_88331|2001.452|swine|HongKong|H1N1|nan':0.000803913,'EPI_ISL_88341|2002.447|swine|HongKong|H1N1|nan':0.002217006)1.000:0.017209395,('EPI_ISL_88334|2001.712|swine|HongKong|H1N1|nan':0.012954826,('EPI_ISL_88327|2001.233|swine|HongKong|H1N1|nan':0.004538189,((('EPI_ISL_88329|2001.31|swine|HongKong|H1N1|6B.1':0.000000006,('EPI_ISL_88340|2002.392|swine|HongKong|H1N1|nan':0.002011601,'EPI_ISL_88335|2001.912|swine|HongKong|H1N1|6B.1':0.000000006)0.879:0.000500870)0.989:0.003552897,('EPI_ISL_88316|2000.32|swine|HongKong|H1N1|6B.1':0.000507308,'EPI_ISL_88345|2002.937|swine|HongKong|H1N1|6B.1':0.007150716)0.765:0.000475447)0.996:0.003551746,('EPI_ISL_88339|2002.134|swine|HongKong|H1N1|6B.1':0.006662134,'EPI_ISL_88332|2001.578|swine|HongKong|H1N1|nan':0.005122103)0.829:0.000952569)0.000:0.000000006)0.788:0.001417809)0.917:0.002953448)1.000:0.009457356)0.934:0.001507938,'EPI_ISL_148292|1992.5|swine|China|H1N1|6B.1':0.002008413)0.761:0.000500435)0.000:0.000000006)0.670:0.001856994,'EPI_ISL_13466|1999.5|swine|USA|H1N1|6B.1':0.021704758)0.995:0.007326837)0.924:0.001993146)0.981:0.008849073,'EPI_ISL_132827|2009.666|swine|Korea|H1N1|nan':0.077230414)0.988:0.009095128)0.972:0.003959699)0.942:0.002537779,('EPI_ISL_27593|1976.5|swine|USA|H1N1|6B.1':0.000500418,('EPI_ISL_20100|1979.5|swine|Japan|H1N1|nan':0.007721301,'EPI_ISL_1119|1981.5|swine|Japan|H1N1|6B.1':0.010326734)0.969:0.003519489)0.750:0.000489321)0.984:0.003030019,('EPI_ISL_69296|1976.5|Human|USA|H1N1|6B.1':0.000499878,'EPI_ISL_30166|1976.5|Human|USA|H1N1|6B.1':0.000000006)0.977:0.002004566)0.000:0.000000006)0.000:0.000000006)0.719:0.000397975,('EPI_ISL_129475|1993.301|swine|UK|H1N1|6B.1':0.022272733,('EPI_ISL_129460|1986.5|swine|UK|H1N1|6B.1':0.000000006,'EPI_ISL_129503|1990.458|swine|UK|H1N1|nan':0.013348036)0.921:0.003613626)1.000:0.021597505)0.874:0.003077972)0.988:0.006592401)0.936:0.003368496,('EPI_ISL_7535|1978.5|swine|USA|H1N1|6B.1':0.003540228,('EPI_ISL_88284|1979.989|swine|HongKong|H1N1|6B.1':0.003561435,('EPI_ISL_88285|1979.989|swine|HongKong|H1N1|nan':0.001509325,('EPI_ISL_88286|1979.989|swine|HongKong|H1N1|6B.1':0.002523325,'EPI_ISL_88293|1979.989|swine|HongKong|H1N1|6B.1':0.002012856)0.889:0.001012743)0.743:0.000475946)0.966:0.003072612)0.908:0.001764594)0.996:0.008985369)0.901:0.003388721,(('EPI_ISL_9879|2004.5|swine|Canada|H1N2|nan':0.008623606,('EPI_ISL_65306|2004.5|swine|Canada|H1N1|nan':0.020539853,'EPI_ISL_9883|2004.5|swine|Canada|H1N1|6B.1':0.021784109)0.841:0.005843111)1.000:0.017266175,'EPI_ISL_9882|2004.5|swine|Canada|H1N2|nan':0.005229699)0.803:0.004792952)1.000:0.017327892,'EPI_ISL_9877|2003.5|swine|Canada|H1N1|nan':0.030533900)1.000:0.051283701)1.000:0.050489138)1.000:0.037097816,('EPI_ISL_69777|1946.016|Human|Australia|H1N1|nan':0.012653332,((('EPI_ISL_69816|1933.025|Human|UK|H1N1|nan':0.0,'EPI_ISL_90462|1933.414|Human|UK|H1N1|nan':0.0):0.001967458,('EPI_ISL_388779|1933.5|wild.other|UK|H1N1|nan':0.005004560,(('EPI_ISL_388056|2016.287|Human|Russia|H1N1|nan':0.0,'EPI_ISL_388057|2000.5|Human|USA|H1N1|nan':0.0):0.000000006,'EPI_ISL_229212|2012.721|swine|China|H9N2|nan':0.001990741)0.709:0.000512281)0.988:0.004562102)0.993:0.007326374,(('EPI_ISL_14771217|2021.033|Human|Korea|H1N1|nan':0.002018773,((('EPI_ISL_235762|2004.5|Dom.gal|USA|H3N2|nan':0.0,'EPI_ISL_235754|1999.5|wild.gal|HongKong|H9N1|nan':0.0,'EPI_ISL_235755|1999.5|wild.gal|HongKong|H9N1|nan':0.0):0.000499364,('EPI_ISL_69297|1976.5|Human|USA|H1N1|6B.1':0.0,'EPI_ISL_147169|1976.5|Human|USA|H1N1|6B.1':0.0,'EPI_ISL_393518|2019.241|unknow|Iran|H5N3|2.3.4.4b':0.0,'EPI_ISL_20941|1933.997|Human|TheCaribbean|H1N1|6B.1A.6':0.0):0.000000006)0.776:0.000499562,('EPI_ISL_257043|2015.94|Human|Iran|H1N1|6B.1':0.000999071,(((('EPI_ISL_114399|1989.5|Human|Australia|H3N2|nan':0.000498446,'EPI_ISL_1015492|2020.716|Human|Bangladesh|H3N2|3C.2a1b.1b':0.000498498)0.497:0.000000006,('EPI_ISL_123156|1988.582|Human|Australia|H1N1|nan':0.0,'EPI_ISL_123180|1999.581|Human|NewZealand|H1N1|nan':0.0):0.000499460)0.000:0.000000006,(('EPI_ISL_69248|1935.5|Human|USA|H1N1|6B.1A.6':0.0,'EPI_ISL_143158|1934.5|Human|TheCaribbean|H1N1|6B.1A.6':0.0,'EPI_ISL_105790|2005.912|Human|China|H3N2|3C.2':0.0,'EPI_ISL_147171|1968.5|Human|HongKong|H3N2|3C.2a4':0.0):0.000000006,'EPI_ISL_143165|1968.5|Human|Australia|H3N2|3C.3a':0.000998178)0.000:0.000000006)1.000:0.000000006,(('EPI_ISL_341293|2016.273|Human|China|H5N6|2.3.4.4h':0.000498690,'EPI_ISL_341294|2017.981|Human|China|H5N6|2.3.4.4b':0.000000006)0.836:0.000498516,('EPI_ISL_29645|1933.997|Human|TheCaribbean|H1N1|nan':0.000000006,'EPI_ISL_147179|1934.5|Human|TheCaribbean|H1N1|nan':0.000498335)0.894:0.000498403)0.000:0.000000006)0.000:0.000000006)0.777:0.000498674)0.778:0.000483987)1.000:0.015046425,((('EPI_ISL_147188|1947.5|Human|USA|H1N1|nan':0.001492080,'EPI_ISL_5169|1947.5|Human|USA|H1N1|nan':0.000502051)1.000:0.017303477,(((('EPI_ISL_66101|1954.5|Human|Malaysia|H1N1|nan':0.008611896,('EPI_ISL_7072|1951.5|Human|USA|H1N1|nan':0.000993970,(('EPI_ISL_84910|1951.5|Human|UK|H1N1|nan':0.0,'EPI_ISL_7063|1951.5|Human|USA|H1N1|nan':0.0,'EPI_ISL_7093|1951.5|Human|USA|H1N1|nan':0.0):0.000000006,'EPI_ISL_7084|1951.5|Human|USA|H1N1|nan':0.000994316)0.000:0.000000006)0.000:0.000000006)0.826:0.000990703,('EPI_ISL_84886|1954.5|Human|Netherlands|H1N1|nan':0.004686263,((('EPI_ISL_66094|1957.5|Human|USA|H1N1|nan':0.0,'EPI_ISL_143164|1957.5|Human|USA|H1N1|nan':0.0):0.001998276,((((('EPI_ISL_123155|1986.581|Human|Japan|H1N1|nan':0.002492732,'EPI_ISL_19110|1965.5|Human|Russia|H2N2|nan':0.005077038)0.572:0.000000006,(('EPI_ISL_19108|1957.5|Human|USA|H2N2|nan':0.001497162,('EPI_ISL_7076|1960.5|Human|USA|H2N2|nan':0.002509749,'EPI_ISL_6912|1959.09|Human|USA|H2N2|nan':0.000992398)0.988:0.003512562)0.871:0.000997918,('EPI_ISL_7059|1958.5|Human|USA|H2N2|nan':0.000496565,(('EPI_ISL_170556|1964.5|Human|China|H2N2|nan':0.007648972,((('EPI_ISL_170559|1963.5|Human|Russia|H2N2|nan':0.000491221,'EPI_ISL_19665|1965.5|Human|Germany|H2N2|nan':0.001497951)0.909:0.001494809,(((('EPI_ISL_6897|1968.5|Human|USA|H2N2|nan':0.000000006,'EPI_ISL_166563|1968.161|Human|Netherlands|H2N2|nan':0.002487588)0.982:0.002494778,('EPI_ISL_130404|1967.833|Human|USA|H2N2|nan':0.002494812,(('EPI_ISL_8984|1969.5|Human|HongKong|H3N2|nan':0.003489995,('EPI_ISL_7268|1970|Human|USA|H3N2|3C.2a4':0.000495419,('EPI_ISL_7269|1970|Human|USA|H3N2|3C.2a4':0.001986827,'EPI_ISL_6982|1070|Human|USA|H3N2|3C.2a4':0.001986874)0.000:0.000000006)0.000:0.000000006)0.994:0.006094715,('EPI_ISL_152|1971.5|Human|USA|H3N2|3C.2a4':0.003589835,(('EPI_ISL_113036|1971.5|Human|Netherlands|H3N2|3C.3a':0.000492720,'EPI_ISL_7037|1971.5|Human|USA|H3N2|3C.3a':0.000500239)0.995:0.004984777,('EPI_ISL_123229|1972.582|Human|UK|H3N2|3C.3a':0.001998385,(((('EPI_ISL_9279|1972.5|Human|USA|H3N2|3C.2a4':0.001989989,'EPI_ISL_9045|1973.5|Human|USA|H3N2|3C.2a4':0.001490715)0.000:0.000000006,'EPI_ISL_113864|1973.5|Human|Netherlands|H3N2|3C.2a4':0.000496020)0.000:0.000000006,(('EPI_ISL_8673|1973.5|Human|HongKong|H3N2|3C.2a4':0.000495900,('EPI_ISL_113847|1972.5|Human|Netherlands|H3N2|3C.2a4':0.000992647,(('EPI_ISL_113916|1973.5|Human|NewZealand|H3N2|3C.2a4':0.0,'EPI_ISL_147170|1973.5|Human|NewZealand|H3N2|3C.2a4':0.0):0.000994911,('EPI_ISL_8669|1974.5|Human|HongKong|H3N2|3C.3a':0.001492185,(((('EPI_ISL_124886|1976.5|Human|Netherlands|H3N2|nan':0.000996672,((('EPI_ISL_9031|1978.5|Human|USA|H3N2|3C.3a':0.000498139,((('EPI_ISL_5136|1980.5|swine|USA|H3N2|3C.3a':0.001496710,'EPI_ISL_9030|1978.5|Human|USA|H3N2|3C.3a':0.000000006)0.000:0.000000006,'EPI_ISL_6888|1978.5|Human|USA|H3N2|3C.3a':0.000498119)0.000:0.000000006,((('EPI_ISL_9049|1977.5|Human|USA|H3N2|3C.3a':0.0,'EPI_ISL_9035|1977.5|Human|USA|H3N2|3C.3a':0.0,'EPI_ISL_9036|1977.5|Human|USA|H3N2|3C.3a':0.0):0.000000006,'EPI_ISL_9145|1978.5|Human|USA|H3N2|3C.3a':0.000498398)0.998:0.004017557,'EPI_ISL_9032|1978.5|Human|USA|H3N2|3C.3a':0.000498119)0.000:0.000000006)0.000:0.000000006)0.763:0.000504463,'EPI_ISL_114197|1977.5|Human|USA|H3N2|3C.3a':0.000493129)0.998:0.005606091,(((('EPI_ISL_8972|1980.5|Human|China|H3N2|nan':0.001868280,('EPI_ISL_8952|1980.5|Human|HongKong|H3N2|nan':0.001139908,('EPI_ISL_9038|1982.5|Human|China|H3N2|nan':0.000000006,('EPI_ISL_8954|1982.5|Human|HongKong|H3N2|nan':0.003534327,'EPI_ISL_9050|1983.5|Human|China|H3N2|nan':0.003538823)0.742:0.000470954)0.902:0.001356161)0.989:0.004033750)0.847:0.001129115,(('EPI_ISL_115698|1979.5|Human|Thailand|H3N2|3C.3a':0.000497520,'EPI_ISL_10250|1979.5|Human|Thailand|H3N2|nan':0.000000006)0.940:0.001499755,(('EPI_ISL_114199|1981.5|Human|France|H3N2|3C.3a':0.002522129,('EPI_ISL_114200|1982.5|Human|Netherlands|H3N2|nan':0.000501796,('EPI_ISL_173279|1982.5|Human|Australia|H3N2|nan':0.001495549,('EPI_ISL_110863|1982.5|Human|NewZealand|H0N0|nan':0.000497449,'EPI_ISL_114245|1983.5|Human|Norway|H3N2|nan':0.001996396)0.000:0.000000006)0.890:0.000994473)0.997:0.005068593)0.869:0.000979965,('EPI_ISL_114198|1980.915|Human|Netherlands|H3N2|3C.3a':0.001495106,(('EPI_ISL_9147|1981.5|Human|USA|H3N2|3C.3a':0.000497782,('EPI_ISL_9055|1980.5|Human|USA|H3N2|3C.3a':0.000000006,('EPI_ISL_9146|1980.5|Human|USA|H3N2|3C.3a':0.000497811,'EPI_ISL_9252|1980.5|Human|USA|H3N2|3C.3a':0.000497731)0.000:0.000000006)0.000:0.000000006)0.936:0.000996728,(('EPI_ISL_114201|1982.915|Human|Netherlands|H3N2|nan':0.003501027,('EPI_ISL_115699|1982.247|Human|Netherlands|H3N2|3C.3a':0.001017769,'EPI_ISL_76486|1982.414|Human|Philippines|H3N2|3C.3a':0.006566474)0.775:0.000478345)0.000:0.000000006,((((('EPI_ISL_114247|1985.5|Human|Netherlands|H3N2|3C.3a':0.001503082,('EPI_ISL_5395|1985.5|Human|USA|H3N2|3C.3a':0.0,'EPI_ISL_6889|1986.5|Human|USA|H3N2|3C.3a':0.0,'EPI_ISL_6221|1986.5|Human|USA|H3N2|3C.3a':0.0,'EPI_ISL_5372|1986.5|Human|USA|H3N2|3C.3a':0.0):0.001002750)0.999:0.005039594,'EPI_ISL_8697|1983.5|Human|HongKong|H3N2|nan':0.000497544)0.000:0.000000006,((('EPI_ISL_9282|1985.5|Human|USA|H3N2|nan':0.000497890,'EPI_ISL_9216|1984.5|Human|China|H3N2|nan':0.000000006)0.000:0.000000006,('EPI_ISL_8674|1985.5|Human|HongKong|H3N2|nan':0.001507161,'EPI_ISL_8670|1985.5|Human|HongKong|H3N2|nan':0.002508722)0.752:0.000491223)0.770:0.000498481,'EPI_ISL_8987|1984.5|Human|HongKong|H3N2|nan':0.000997049)0.893:0.000998516)0.852:0.000497682,'EPI_ISL_5105|1983.5|Human|USA|H3N2|nan':0.000996482)0.000:0.000000006,(('EPI_ISL_114293|1986.5|Human|USA|H3N2|3C.3a':0.004009374,((('EPI_ISL_114246|1985.5|Human|UK|H3N2|3C.3a':0.000995418,'EPI_ISL_114297|1988.164|Human|Netherlands|H3N2|3C.3a':0.010646699)0.000:0.000000006,'EPI_ISL_114250|1985.5|Human|NewZealand|H3N2|nan':0.000000006)0.847:0.000497216,((('EPI_ISL_110907|1989.5|Human|Switzerland|H3N2|3C.3a':0.000987250,('EPI_ISL_114453|1990.5|Human|USA|H3N2|3C.3a':0.000000006,'EPI_ISL_114452|1990.5|Human|USA|H3N2|3C.3a':0.000996372)0.922:0.001511791)0.972:0.002514542,('EPI_ISL_114346|1989.5|Human|UK|H3N2|3C.3a':0.004007465,((('EPI_ISL_114296|1988.5|Human|UK|H3N2|3C.3a':0.000997029,((('EPI_ISL_114660|1991.964|Human|Netherlands|H3N2|nan':0.003523618,'EPI_ISL_114454|1990.5|Human|China|H3N2|nan':0.000987661)0.956:0.002016320,((('EPI_ISL_115769|1989.5|Human|China|H3N2|3C.3a':0.000497144,(('EPI_ISL_114608|1991.964|Human|Netherlands|H3N2|3C.3a':0.0,'EPI_ISL_114657|1992.036|Human|Spain|H3N2|3C.3a':0.0):0.000000006,('EPI_ISL_110952|1992.5|Human|Netherlands|H3N2|3C.3a':0.001994996,'EPI_ISL_114707|1991.989|Human|Spain|H3N2|3C.3a':0.000000006)0.863:0.000497444)0.997:0.003509837)0.793:0.000499857,(('EPI_ISL_114456|1990.5|Human|Australia|H3N2|3C.3a':0.002500071,'EPI_ISL_114457|1990.5|Human|NewZealand|H3N2|3C.3a':0.000000006)0.977:0.001996423,(('EPI_ISL_25044|1991.978|Human|Italy|H3N2|3C.3a':0.000998918,(((('EPI_ISL_114705|1992.022|Human|Netherlands|H3N2|3C.3a':0.0,'EPI_ISL_114655|1992.254|Human|USA|H3N2|3C.3a':0.0,'EPI_ISL_114612|1992.254|Human|USA|H3N2|3C.3a':0.0):0.000000006,'EPI_ISL_114611|1992.038|Human|Switzerland|H3N2|3C.3a':0.000497724)0.000:0.000000006,('EPI_ISL_114816|1992.262|Human|Australia|H3N2|3C.3a':0.000996513,'EPI_ISL_114505|1991.945|Human|France|H3N2|3C.3a':0.000497850)0.000:0.000000006)0.000:0.000000006,'EPI_ISL_114656|1992.254|Human|USA|H3N2|3C.3a':0.000996290)0.830:0.000497621)0.000:0.000000006,'EPI_ISL_33841|1991.964|Human|Italy|H3N2|nan':0.000497452)0.999:0.004006695)0.000:0.000000006)0.000:0.000000006,('EPI_ISL_115770|1991.5|Human|UK|H3N2|nan':0.002500109,(((('EPI_ISL_114814|1992.5|Human|France|H3N2|nan':0.000497948,'EPI_ISL_114502|1991.704|Human|UK|H3N2|3C.3a':0.000497982)0.000:0.000000006,((('EPI_ISL_115358|1993.5|Human|France|H3N2|3C.2':0.000997582,((((('EPI_ISL_115112|1993.912|Human|France|H3N2|3C.3a':0.0,'EPI_ISL_115409|1993.5|Human|UK|H3N2|3C.3a':0.0,'EPI_ISL_5442|1994.03|Human|USA|H3N2|3C.3a':0.0):0.000000006,'EPI_ISL_5575|1994.107|Human|USA|H3N2|3C.3a':0.000997476)0.809:0.000498392,((('EPI_ISL_5444|1994.573|Human|USA|H3N2|3C.3a':0.003013009,'EPI_ISL_5396|1994.838|Human|USA|H3N2|nan':0.003510392)0.760:0.000496210,'EPI_ISL_115458|1994.011|Human|Netherlands|H3N2|3C.3a':0.000997747)0.000:0.000000006,'EPI_ISL_5527|1994.121|Human|USA|H3N2|3C.3a':0.001497849)0.832:0.000498647)0.826:0.000498645,'EPI_ISL_115408|1993.5|Human|UK|H3N2|nan':0.002500503)0.000:0.000000006,('EPI_ISL_5524|1994.082|Human|USA|H3N2|3C.3a':0.001998912,'EPI_ISL_115355|1993.929|Human|Netherlands|H3N2|3C.3a':0.002505981)0.737:0.000500029)0.939:0.001501693)0.880:0.001001236,('EPI_ISL_115041|1993.5|Human|Netherlands|H3N2|3C.2':0.001000516,'EPI_ISL_114871|1992.749|Human|Sweden|H3N2|3C.2':0.000496175)0.927:0.001509530)0.862:0.000995847,(('EPI_ISL_114867|1992.12|Human|Sweden|H3N2|3C.3a':0.000996968,'EPI_ISL_8696|1992.5|Human|HongKong|H3N2|3C.3a':0.000997234)0.000:0.000000006,('EPI_ISL_114873|1992.541|Human|Australia|H3N2|3C.3a':0.001496933,('EPI_ISL_115354|1993.173|Human|Netherlands|H3N2|3C.3a':0.002006323,'EPI_ISL_115301|1993.5|Human|Spain|H3N2|3C.3a':0.002011079)0.953:0.002005179)0.000:0.000000006)0.796:0.000500859)0.874:0.000997343)0.928:0.000498070,'EPI_ISL_114812|1992.5|Human|France|H3N2|3C.3a':0.001998191)0.000:0.000000006,('EPI_ISL_114761|1991.915|Human|France|H3N2|nan':0.001496967,'EPI_ISL_114659|1992.025|Human|Netherlands|H3N2|nan':0.001501595)0.000:0.000000006)0.000:0.000000006)0.970:0.001496504)0.884:0.001001739)0.872:0.000998660,('EPI_ISL_114401|1989.5|Human|NewZealand|H3N2|3C.3a':0.000498077,'EPI_ISL_114398|1989.5|Human|Singapore|H3N2|3C.3a':0.000498617)0.884:0.000998588)0.758:0.000497022)0.780:0.000497433,(('EPI_ISL_114458|1991.5|Human|Australia|H3N2|3C.3a':0.000000006,((('EPI_ISL_25042|1990.047|Human|Italy|H3N2|3C.3a':0.000497293,(('EPI_ISL_114348|1989.948|Human|Netherlands|H3N2|3C.3a':0.001999938,'EPI_ISL_114349|1989.959|Human|Netherlands|H3N2|nan':0.000492714)0.927:0.001503740,'EPI_ISL_114455|1990.5|Human|Japan|H3N2|3C.3a':0.000995947)0.000:0.000000006)0.753:0.000000006,'EPI_ISL_114503|1991.5|Human|Switzerland|H3N2|3C.3a':0.005022618)0.926:0.001495617,'EPI_ISL_114345|1989.5|Human|USA|H3N2|3C.3a':0.000497592)0.000:0.000000006)0.000:0.000000006,'EPI_ISL_9286|1990.5|Human|USA|H3N2|nan':0.000497118)0.760:0.000498507)0.983:0.002497661,((('EPI_ISL_115768|1988.5|Human|USA|H3N2|3C.3a':0.003499001,'EPI_ISL_25040|1988.096|Human|Italy|H3N2|nan':0.000497351)0.000:0.000000006,(('EPI_ISL_114298|1988.5|Human|Sweden|H3N2|3C.3a':0.0,'EPI_ISL_114295|1988.5|Human|USA|H3N2|3C.3a':0.0):0.001504219,'EPI_ISL_8671|1988.5|Human|HongKong|H3N2|3C.3a':0.001507768)0.873:0.000991822)0.000:0.000000006,(((('EPI_ISL_9284|1988.5|Human|USA|H3N2|3C.3a':0.001495855,'EPI_ISL_8675|1987.5|Human|HongKong|H3N2|3C.3a':0.000996021)0.000:0.000000006,('EPI_ISL_5310|1988.5|Human|USA|H3N2|3C.3a':0.000495416,'EPI_ISL_9285|1988.5|Human|USA|H3N2|nan':0.000501085)0.959:0.002000965)0.000:0.000000006,'EPI_ISL_115700|1988.5|Human|Australia|H3N2|3C.3a':0.000000006)0.968:0.001495089,'EPI_ISL_114294|1987.5|Human|China|H3N2|nan':0.000995652)0.000:0.000000006)0.000:0.000000006)0.000:0.000000006)0.549:0.000500254)1.000:0.006563307,(('EPI_ISL_124928|1986.581|Human|Russia|H3N2|3C.3a':0.000497094,'EPI_ISL_937|1986.5|Human|Russia|H3N2|nan':0.000000006)0.995:0.002997640,('EPI_ISL_8672|1985.5|Human|HongKong|H3N2|nan':0.000497249,('EPI_ISL_114249|1985.5|Human|Sweden|H3N2|3C.3a':0.000996750,('EPI_ISL_9283|1986.5|Human|USA|H3N2|nan':0.000000006,'EPI_ISL_8198|1986.5|Human|USA|H3N2|nan':0.000497332)0.858:0.000997324)0.887:0.000995736)0.000:0.000000006)0.000:0.000000006)0.845:0.000497458)0.000:0.000000006)0.936:0.001998576,('EPI_ISL_114248|1985.085|Human|Netherlands|H3N2|nan':0.000995852,'EPI_ISL_9250|1985.5|Human|USA|H3N2|nan':0.001501119)0.938:0.001503161)0.970:0.002518137)0.965:0.001995665)0.970:0.001995035)0.732:0.000000006)0.000:0.000000006)0.759:0.000496525)0.869:0.001000153)0.979:0.002503893,(('EPI_ISL_6833|1979.5|Human|USA|H1N1|nan':0.000995085,(('EPI_ISL_7073|1979.5|Human|Russia|H1N1|nan':0.000997714,'EPI_ISL_8078|1978.5|Human|USA|H1N1|nan':0.001498707)0.764:0.000496823,'EPI_ISL_7050|1978.5|Human|USA|H1N1|nan':0.000497185)0.000:0.000000006)0.000:0.000000006,'EPI_ISL_7789|1979.5|Human|USA|H1N1|nan':0.000995332)0.998:0.004002680)0.000:0.000000006,'EPI_ISL_6876|1978.5|Human|USA|H3N2|nan':0.000994776)0.974:0.003041658)0.888:0.001472215)0.924:0.001505794,('EPI_ISL_113921|1975.5|Human|Netherlands|H3N2|3C.2a4':0.000997979,('EPI_ISL_9047|1974.5|Human|USA|H3N2|3C.3a':0.000496267,('EPI_ISL_9046|1974.5|Human|USA|H3N2|3C.3a':0.000000006,('EPI_ISL_9033|1974.5|Human|USA|H3N2|3C.3a':0.000496318,'EPI_ISL_6977|1975.5|Human|USA|H3N2|3C.3a':0.000496282)0.000:0.000000006)0.000:0.000000006)0.879:0.000996819)0.889:0.000994514)0.873:0.000998606,((('EPI_ISL_7077|1976.5|Human|USA|H3N2|3C.3a':0.001498343,(('EPI_ISL_13896|2005.5|swine|China|H3N2|3C.3a':0.001990366,('EPI_ISL_1714|1977.5|swine|USA|H3N2|3C.3a':0.000000006,'EPI_ISL_81524|2006.5|swine|China|H3N2|3C.3a':0.000993594)0.000:0.000000006)1.000:0.006562850,('EPI_ISL_114016|1976.5|Human|Netherlands|H3N2|3C.3a':0.000995686,('EPI_ISL_9054|1976.5|Human|USA|H3N2|3C.3a':0.0,'EPI_ISL_7120|1976.5|Human|USA|H3N2|3C.3a':0.0):0.000996110)0.761:0.000492011)0.860:0.000998067)0.861:0.000996455,('EPI_ISL_123233|1975.581|Human|Australia|H3N2|3C.3a':0.001487108,'EPI_ISL_8698|1975.5|Human|HongKong|H3N2|nan':0.001004864)0.899:0.001518498)0.717:0.000000006,'EPI_ISL_8953|1975.5|Human|China|H3N2|nan':0.001996815)0.943:0.001502513)0.871:0.000997018,('EPI_ISL_113918|1974.5|Human|Netherlands|H3N2|3C.3a':0.000994146,('EPI_ISL_113919|1974.5|Human|Netherlands|H3N2|3C.3a':0.001991109,'EPI_ISL_113920|1974.5|Human|Netherlands|H3N2|nan':0.000496630)0.000:0.000000006)0.846:0.000496552)0.000:0.000000006)0.949:0.001494048)0.766:0.000496555)0.000:0.000000006)0.000:0.000000006,(('EPI_ISL_237|1972.5|Human|USA|H3N2|3C.2a4':0.0,'EPI_ISL_9278|1972.5|Human|USA|H3N2|3C.2a4':0.0):0.001998184,('EPI_ISL_66106|1972.5|Human|Thailand|H3N2|3C.2a4':0.000994547,'EPI_ISL_9190|1972.5|Human|China|H3N2|3C.2a4':0.000000006)0.799:0.000500397)0.774:0.000493136)0.000:0.000000006)0.000:0.000000006,((((('EPI_ISL_113966|1975.5|Human|Netherlands|H3N2|3C.2a4':0.000000006,'EPI_ISL_113969|1976.5|Human|Netherlands|H3N2|3C.2a4':0.000496478)0.858:0.001586661,'EPI_ISL_129504|1990.595|swine|UK|H3N2|3C.2':0.039918343)0.923:0.002417136,'EPI_ISL_6979|1974.5|Human|USA|H3N2|nan':0.000000006)0.758:0.000499271,('EPI_ISL_114018|1977.5|Human|Netherlands|H3N2|3C.3a':0.002497005,'EPI_ISL_6980|1977.5|Human|USA|H3N2|3C.3a':0.003024521)0.998:0.005552508)0.377:0.000493680,(('EPI_ISL_9057|1974.5|Human|HongKong|H3N2|nan':0.003497431,'EPI_ISL_84915|1981.5|swine|Italy|H3N2|nan':0.019858695)0.738:0.000000006,'EPI_ISL_5100|1973.5|Human|HongKong|H3N2|nan':0.000994201)0.915:0.000993666)0.000:0.000000006)0.923:0.001502302)0.869:0.001042180)0.895:0.001973955)0.993:0.005065277)0.974:0.003482862)0.747:0.000489635)0.999:0.005044719,('EPI_ISL_19668|1967.5|Human|Uzbekistan|H2N2|nan':0.005544610,((('EPI_ISL_170557|1963.5|Human|Georgia|H2N2|nan':0.0,'EPI_ISL_3290|1967.5|Human|Georgia|H2N2|nan':0.0):0.002513957,'EPI_ISL_130406|1961.833|Human|UK|H2N2|nan':0.004518476)0.939:0.002000914,(('EPI_ISL_19669|1967.5|Human|SouthAfrica|H2N2|nan':0.006020218,('EPI_ISL_130402|1967.833|Human|Uruguay|H2N2|nan':0.004498606,((((('EPI_ISL_9214|1968.5|Human|China|H3N2|3C.2a4':0.000000006,('EPI_ISL_6847|1968.5|Human|USA|H3N2|3C.2a4':0.000996129,'EPI_ISL_7092|1968.5|Human|USA|H3N2|3C.2a4':0.000497565)0.803:0.000495562)0.000:0.000000006,((('EPI_ISL_6850|1969.5|Human|USA|H3N2|3C.2a4':0.000993877,'EPI_ISL_124885|1968.5|Human|Netherlands|H3N2|3C.2a4':0.001491067)0.000:0.000000006,'EPI_ISL_6848|1969.5|Human|USA|H3N2|3C.2a4':0.000496266)0.917:0.000995964,('EPI_ISL_246097|1968.085|Human|HongKong|H3N2|nan':0.000992957,'EPI_ISL_243350|1968.5|Human|Japan|H3N2|3C.2a4':0.002493657)0.000:0.000000006)0.819:0.000496139)0.000:0.000000006,('EPI_ISL_25010|1968.5|Human|HongKong|H3N2|3C.2a4':0.000993037,'EPI_ISL_335590|1969.5|swine|Japan|H3N2|3C.2a4':0.000496637)0.757:0.000000006)1.000:0.000000006,(('EPI_ISL_8973|1968.5|Human|USA|H3N2|3C.2a4':0.001491726,'EPI_ISL_7065|1969.5|Human|USA|H3N2|3C.2a4':0.000993508)0.000:0.000000006,'EPI_ISL_113017|1969.5|Human|Netherlands|H3N2|3C.2a4':0.000998808)0.854:0.000496218)0.000:0.000000006,('EPI_ISL_9029|1971.5|Human|HongKong|H3N2|nan':0.004026301,'EPI_ISL_8676|1972.5|Human|HongKong|H3N2|nan':0.006584412)0.995:0.004529755)0.999:0.006528955)0.000:0.000000006)0.000:0.000000006,'EPI_ISL_25007|1966.5|Human|Czech|H2N2|nan':0.003492118)0.713:0.000488893)0.946:0.001997542)0.966:0.003052541)0.930:0.001981732,('EPI_ISL_19666|1964.5|Human|Germany|H2N2|nan':0.000994417,'EPI_ISL_182214|1968.5|Human|Australia|H2N2|nan':0.001495429)0.941:0.001499517)0.861:0.001003755)0.988:0.003508295,((('EPI_ISL_19109|1968.5|Human|USA|H2N2|nan':0.0,'EPI_ISL_69298|1963.5|Human|USA|H2N2|nan':0.0):0.000995980,'EPI_ISL_25025|1963.5|Human|Netherlands|H2N2|nan':0.000496817)0.779:0.000496691,(('EPI_ISL_69305|1964.5|Human|Taiwan|H2N2|nan':0.001994209,'EPI_ISL_3294|1968.5|Human|Korea|H2N2|nan':0.000498075)0.883:0.000993454,('EPI_ISL_130408|1957.833|Human|Japan|H2N2|nan':0.005013572,'EPI_ISL_170562|1962.5|Human|UK|H2N2|nan':0.001994042)0.000:0.000000006)0.870:0.000496812)0.000:0.000000006)0.801:0.001426194)0.998:0.006209057,'EPI_ISL_84895|1960.5|Human|Netherlands|H2N2|nan':0.000937305)0.999:0.006639106)0.000:0.000000006)0.833:0.000496874)0.000:0.000000006,('EPI_ISL_169835|1957.564|Human|Russia|H2N2|nan':0.002999714,'EPI_ISL_84911|1957.5|Human|Netherlands|H2N2|nan':0.001998713)0.000:0.000000006)0.000:0.000000006,(('EPI_ISL_89007|1957.414|Human|Japan|H2N2|nan':0.001495217,'EPI_ISL_8314|2005.5|Human|Canada|H2N2|nan':0.000000006)0.950:0.001492985,('EPI_ISL_170560|1957.5|Human|China|H2N2|nan':0.001993426,'EPI_ISL_75316|1957.668|Human|Salvador|H2N2|nan':0.001496056)0.887:0.000994217)0.766:0.000000006)0.000:0.000000006,('EPI_ISL_22829|1957.5|Human|Singapore|H2N2|nan':0.000000006,'EPI_ISL_21281|1959.5|Human|Japan|H2N2|nan':0.000496539)0.987:0.002492434)0.906:0.001503399)0.987:0.004170576,('EPI_ISL_147187|1950.5|Human|USA|H1N1|nan':0.0,'EPI_ISL_66099|1950.5|Human|USA|H1N1|nan':0.0):0.003886733)0.160:0.000966401)0.966:0.002906320)0.961:0.002005354,('EPI_ISL_6853|1948.5|Human|USA|H1N1|nan':0.000997052,(('EPI_ISL_6915|1977.5|Human|China|H1N1|nan':0.001498996,((('EPI_ISL_6870|1978.5|Human|USA|H1N1|nan':0.000497284,('EPI_ISL_5135|1977.5|Human|HongKong|H1N1|nan':0.000000006,('EPI_ISL_6855|1978.5|Human|USA|H1N1|nan':0.001994507,'EPI_ISL_7060|1978.5|Human|USA|H1N1|nan':0.000497265)0.720:0.000000006)0.000:0.000000006)0.777:0.000497288,(((('EPI_ISL_6835|1983.5|Human|USA|H1N1|nan':0.004560408,('EPI_ISL_5568|1983.5|Human|USA|H1N1|nan':0.001997852,'EPI_ISL_5569|1983.5|Human|USA|H1N1|nan':0.001001448)0.968:0.003054035)0.906:0.001480348,'EPI_ISL_6972|1981.5|Human|USA|H1N1|nan':0.001498603)0.882:0.000999775,((('EPI_ISL_173281|1983.5|Human|Australia|H1N1|nan':0.003003619,(('EPI_ISL_6973|1982.5|Human|UK|H1N1|nan':0.0,'EPI_ISL_6872|1983.5|Human|NewZealand|H1N1|nan':0.0):0.000000006,(('EPI_ISL_6900|1983.5|Human|Chile|H1N1|nan':0.001995322,('EPI_ISL_6785|1983.5|Human|USA|H1N1|nan':0.000497567,(((('EPI_ISL_5332|1983.5|Human|USA|H1N1|nan':0.0,'EPI_ISL_5336|1983.5|Human|USA|H1N1|nan':0.0,'EPI_ISL_6878|1983.5|Human|USA|H1N1|nan':0.0,'EPI_ISL_6439|1983.5|Human|USA|H1N1|nan':0.0,'EPI_ISL_6771|1983.5|Human|USA|H1N1|nan':0.0,'EPI_ISL_5693|1983.5|Human|USA|H1N1|nan':0.0):0.000000006,'EPI_ISL_5333|1983.5|Human|USA|H1N1|nan':0.000497508)0.000:0.000000006,('EPI_ISL_6437|1983.5|Human|USA|H1N1|nan':0.000497567,'EPI_ISL_6770|1983.5|Human|USA|H1N1|nan':0.000995844)0.000:0.000000006)1.000:0.000000006,('EPI_ISL_6786|1983.5|Human|USA|H1N1|nan':0.000000006,'EPI_ISL_6440|1983.5|Human|USA|H1N1|nan':0.000497840)0.860:0.000497762)0.000:0.000000006)0.000:0.000000006)0.879:0.000497604,('EPI_ISL_6906|1984.5|Human|Tonga|H1N1|nan':0.001496545,'EPI_ISL_7051|1984.5|Human|USA|H1N1|nan':0.002506892)0.746:0.000499551)0.000:0.000000006)0.000:0.000000006)0.979:0.003015338,'EPI_ISL_27634|1989.003|Human|Italy|H1N1|nan':0.017604822)0.883:0.001500640,('EPI_ISL_5327|1980.5|Human|USA|H1N1|nan':0.001995819,((((((((('EPI_ISL_123154|1999.581|Human|China|H1N1|nan':0.003501496,(((('EPI_ISL_147184|1999.5|Human|NewZealand|H1N1|nan':0.000000006,('EPI_ISL_6424|1999.5|Human|Australia|H1N1|6B.1A.6':0.000000006,'EPI_ISL_6364|1999.5|Human|Australia|H1N1|nan':0.000997458)0.915:0.000997223)0.836:0.000498075,(('EPI_ISL_30215|1999.997|Human|Taiwan|H1N1|nan':0.000998991,'EPI_ISL_503095|2000.582|Human|Chile|H1N1|nan':0.001501870)0.915:0.001501473,(('EPI_ISL_6881|2001.463|Human|Australia|H1N1|nan':0.003506970,('EPI_ISL_503065|2000.582|Human|Chile|H1N1|6B.1A.6':0.002498943,('EPI_ISL_15607|2001.5|Human|Denmark|H1N1|6B.1A.6':0.002505969,((((('EPI_ISL_9028|2002.926|Human|USA|H1N1|6B.1A.6':0.001996131,('EPI_ISL_8655|2003.074|Human|USA|H1N1|6B.1A.6':0.000498466,((('EPI_ISL_8693|2003.055|Human|USA|H1N1|6B.1A.6':0.000498478,'EPI_ISL_8594|2003.058|Human|USA|H1N1|6B.1A.6':0.000498853)0.000:0.000000006,((('EPI_ISL_6846|2003.5|Human|USA|H1N1|6B.1A.6':0.000499537,'EPI_ISL_67226|2003.5|Human|USA|H1N1|6B.1A.6':0.001000284)0.778:0.000498508,'EPI_ISL_8606|2003.216|Human|USA|H1N1|6B.1A.6':0.003508644)0.000:0.000000006,(('EPI_ISL_120425|2003.729|Human|Malaysia|H1N1|6B.1A.6':0.000998551,((('EPI_ISL_15603|2005.5|Human|Denmark|H1N1|nan':0.002001249,('EPI_ISL_93595|2005.033|Human|Taiwan|H1N1|6B.1A.6':0.000000006,'EPI_ISL_93594|2005.055|Human|Taiwan|H1N1|nan':0.000997151)0.780:0.000498561)0.758:0.000501461,((('EPI_ISL_15604|2004.5|Human|Denmark|H1N1|6B.1A.6':0.000996578,('EPI_ISL_12841|2006.5|Human|Thailand|H1N1|nan':0.001993476,('EPI_ISL_116062|2006.321|Human|VietNam|H1N1|nan':0.002495290,'EPI_ISL_25712|2006.271|Human|UK|H1N1|6B.1A.6':0.000497004)0.000:0.000000006)0.979:0.002495455)0.731:0.000000006,('EPI_ISL_6371|2005.5|Human|Australia|H1N1|6B.1A.6':0.000997938,('EPI_ISL_6341|2005.663|Human|NewZealand|H1N1|6B.1A.6':0.000498390,'EPI_ISL_5656|2005.69|Human|NewZealand|H1N1|6B.1A.6':0.000000006)0.969:0.001999890)0.000:0.000000006)0.000:0.000000006,('EPI_ISL_83675|2010.112|Human|China|H1N1|nan':0.0,'EPI_ISL_83676|2010.112|Human|China|H1N1|nan':0.0):0.001495715)0.779:0.000496339)1.000:0.004526299,'EPI_ISL_106617|2005.266|Human|VietNam|H1N1|6B.1A.6':0.004519315)0.000:0.000000006)0.874:0.000498295,('EPI_ISL_123191|2003.581|Human|NewZealand|H1N1|6B.1A.6':0.000494330,('EPI_ISL_16410|2007.115|Human|USA|H1N1|nan':0.006201505,('EPI_ISL_7973|2007.173|Human|USA|H1N1|6B.1A.6':0.001995900,(('EPI_ISL_7800|2007.162|Human|USA|H1N1|6B.1A.6':0.0,'EPI_ISL_7585|2007.162|Human|USA|H1N1|6B.1A.6':0.0,'EPI_ISL_8015|2007.153|Human|USA|H1N1|6B.1A.6':0.0,'EPI_ISL_7780|2007.178|Human|USA|H1N1|nan':0.0):0.000000006,'EPI_ISL_8027|2007.027|Human|USA|H1N1|6B.1A.6':0.000996869)0.748:0.000000006)0.994:0.004999143)0.979:0.003506802)0.770:0.000503564)0.000:0.000000006)0.000:0.000000006)0.000:0.000000006,((((('EPI_ISL_7997|2007.068|Human|USA|H1N1|nan':0.0,'EPI_ISL_8036|2007.121|Human|USA|H1N1|nan':0.0):0.003544597,(('EPI_ISL_7556|2006.967|Human|USA|H1N1|6B.1A.6':0.000499450,('EPI_ISL_7982|2007.096|Human|USA|H1N1|6B.1A.6':0.0,'EPI_ISL_7873|2007.107|Human|USA|H1N1|6B.1A.6':0.0,'EPI_ISL_8014|2007.101|Human|USA|H1N1|6B.1A.6':0.0,'EPI_ISL_7949|2007.096|Human|USA|H1N1|6B.1A.6':0.0):0.000000006)0.758:0.000502865,(('EPI_ISL_7611|2007.123|Human|USA|H1N1|nan':0.000499121,('EPI_ISL_7967|2007.068|Human|USA|H1N1|6B.1A.6':0.000499196,'EPI_ISL_7883|2007.123|Human|USA|H1N1|6B.1A.6':0.001500512)0.000:0.000000006)0.000:0.000000006,('EPI_ISL_7953|2007.077|Human|USA|H1N1|6B.1A.6':0.000499303,((('EPI_ISL_7865|2007.099|Human|USA|H1N1|6B.1A.6':0.0,'EPI_ISL_7956|2007.156|Human|USA|H1N1|nan':0.0):0.000000006,('EPI_ISL_7954|2007.173|Human|USA|H1N1|6B.1A.6':0.000999582,'EPI_ISL_7888|2007.058|Human|USA|H1N1|nan':0.001500562)0.808:0.000000006)0.000:0.000000006,(((('EPI_ISL_7910|2007.077|Human|USA|H1N1|nan':0.000499329,'EPI_ISL_7999|2007.173|Human|USA|H1N1|6B.1A.6':0.000499260)0.000:0.000000006,'EPI_ISL_7879|2007.077|Human|USA|H1N1|6B.1A.6':0.001000349)0.000:0.000000006,('EPI_ISL_8034|2007.134|Human|USA|H1N1|nan':0.000499201,'EPI_ISL_29085|2007.077|Human|USA|H1N1|nan':0.000499303)0.000:0.000000006)1.000:0.000000006,('EPI_ISL_8082|2007.099|Human|USA|H1N1|6B.1A.6':0.000498841,'EPI_ISL_7988|2007.123|Human|USA|H1N1|nan':0.001001008)0.783:0.000500643)0.000:0.000000006)0.000:0.000000006)0.851:0.000499220)0.965:0.002007876)0.922:0.001515937)0.854:0.000989120,('EPI_ISL_25707|2006.274|Human|UK|H1N1|6B.1A.6':0.004527425,(('EPI_ISL_7875|2007.058|Human|USA|H1N1|6B.1A.6':0.000620343,((((('EPI_ISL_7846|2007.082|Human|USA|H1N1|6B.1A.6':0.000000006,'EPI_ISL_8008|2007.118|Human|USA|H1N1|nan':0.001500321)0.844:0.000499264,'EPI_ISL_8031|2007.099|Human|USA|H1N1|6B.1A.6':0.000499315)0.000:0.000000006,'EPI_ISL_19102|2007.077|Human|USA|H1N1|6B.1A.6':0.001001408)0.000:0.000000006,'EPI_ISL_8001|2007.066|Human|USA|H1N1|nan':0.001500494)0.947:0.001500374,(((('EPI_ISL_8045|2007.181|Human|USA|H1N1|6B.1A.6':0.000000006,'EPI_ISL_7983|2007.115|Human|USA|H1N1|6B.1A.6':0.000999468)0.838:0.000499087,('EPI_ISL_8012|2006.929|Human|USA|H1N1|6B.1A.6':0.0,'EPI_ISL_7558|2006.962|Human|USA|H1N1|6B.1A.6':0.0,'EPI_ISL_7785|2007.06|Human|USA|H1N1|6B.1A.6':0.0,'EPI_ISL_7981|2007.195|Human|USA|H1N1|6B.1A.6':0.0):0.000000006)0.000:0.000000006,'EPI_ISL_19107|2007.192|Human|USA|H1N1|nan':0.000498958)0.857:0.000498958,((((('EPI_ISL_7984|2007.118|Human|USA|H1N1|6B.1A.6':0.000499095,((('EPI_ISL_7972|2006.989|Human|USA|H1N1|6B.1A.6':0.0,'EPI_ISL_7898|2007.14|Human|USA|H1N1|6B.1A.6':0.0):0.000000006,'EPI_ISL_7808|2007.145|Human|USA|H1N1|6B.1A.6':0.000499004)0.000:0.000000006,'EPI_ISL_28863|2007.153|Human|USA|H1N1|6B.1A.6':0.002002379)0.841:0.000499075)0.000:0.000000006,'EPI_ISL_7828|2007.153|Human|USA|H1N1|nan':0.000499059)0.000:0.000000006,('EPI_ISL_7596|2007.137|Human|USA|H1N1|nan':0.0,'EPI_ISL_7626|2007.14|Human|USA|H1N1|nan':0.0,'EPI_ISL_7778|2007.137|Human|USA|H1N1|nan':0.0,'EPI_ISL_28864|2007.118|Human|USA|H1N1|nan':0.0):0.000000006)0.000:0.000000006,'EPI_ISL_8013|2007.058|Human|USA|H1N1|6B.1A.6':0.002514195)0.924:0.000998966,('EPI_ISL_7864|2007.126|Human|USA|H1N1|6B.1A.6':0.000501050,'EPI_ISL_7760|2007.104|Human|USA|H1N1|6B.1A.6':0.000999546)0.793:0.000498314)0.000:0.000000006)0.000:0.000000006)0.749:0.000455993)0.989:0.003954459,((('EPI_ISL_25708|2006.244|Human|UK|H1N1|nan':0.0,'EPI_ISL_25710|2006.225|Human|UK|H1N1|nan':0.0):0.001497473,('EPI_ISL_7055|2005.5|Human|Australia|H1N1|6B.1A.6':0.000498252,(('EPI_ISL_6161|2005.759|Human|NewZealand|H1N1|6B.1A.6':0.000497202,'EPI_ISL_5657|2005.718|Human|NewZealand|H1N1|6B.1A.6':0.000499284)0.892:0.000998149,'EPI_ISL_6368|2005.5|Human|Australia|H1N1|nan':0.000497893)0.000:0.000000006)0.844:0.000498141)0.000:0.000000006,(('EPI_ISL_7648|2007.099|Human|USA|H1N1|nan':0.002514866,('EPI_ISL_7562|2007.06|Human|USA|H1N1|nan':0.000498572,'EPI_ISL_7593|2007.077|Human|USA|H1N1|nan':0.000000006)0.758:0.000490979)0.981:0.002529882,(('EPI_ISL_8037|2007.145|Human|USA|H1N1|6B.1A.6':0.001000289,('EPI_ISL_7921|2007.145|Human|USA|H1N1|6B.1A.6':0.000498755,(((('EPI_ISL_7804|2007.121|Human|USA|H1N1|nan':0.000499044,('EPI_ISL_84454|2007.115|Human|Netherlands|H1N1|6B.1A.6':0.000000006,'EPI_ISL_7891|2007.173|Human|USA|H1N1|nan':0.000498991)0.000:0.000000006)0.857:0.000498900,'EPI_ISL_7947|2007.156|Human|USA|H1N1|nan':0.000998680)0.000:0.000000006,'EPI_ISL_7557|2006.989|Human|USA|H1N1|nan':0.001500090)0.000:0.000000006,'EPI_ISL_7880|2007.099|Human|USA|H1N1|6B.1A.6':0.000498870)0.000:0.000000006)0.781:0.000499016)0.803:0.000498875,(('EPI_ISL_7603|2007.153|Human|USA|H1N1|nan':0.000999553,(('EPI_ISL_7951|2007.178|Human|USA|H1N1|6B.1A.6':0.000498960,('EPI_ISL_7845|2007.077|Human|USA|H1N1|6B.1A.6':0.000998993,('EPI_ISL_7881|2006.962|Human|USA|H1N1|6B.1A.6':0.0,'EPI_ISL_7892|2007.079|Human|USA|H1N1|6B.1A.6':0.0,'EPI_ISL_7980|2007.121|Human|USA|H1N1|6B.1A.6':0.0):0.000000006)0.000:0.000000006)0.847:0.000498847,('EPI_ISL_7923|2007.079|Human|USA|H1N1|6B.1A.6':0.000498796,('EPI_ISL_7912|2007.085|Human|USA|H1N1|6B.1A.6':0.0,'EPI_ISL_7996|2007.077|Human|USA|H1N1|6B.1A.6':0.0,'EPI_ISL_7897|2007.079|Human|USA|H1N1|6B.1A.6':0.0):0.000000006)0.862:0.000500202)0.000:0.000000006)0.924:0.000998540,('EPI_ISL_8084|2007.137|Human|USA|H1N1|6B.1A.6':0.000499321,('EPI_ISL_7565|2007.142|Human|USA|H1N1|nan':0.001499624,'EPI_ISL_7968|2007.079|Human|USA|H1N1|nan':0.000998974)0.000:0.000000006)0.848:0.000498867)0.000:0.000000006)0.924:0.001515704)0.850:0.000991292)0.737:0.000498653)0.747:0.000498666)0.000:0.000000006)0.988:0.002502026,('EPI_ISL_8262|2003.071|Human|USA|H1N1|6B.1A.6':0.000498359,('EPI_ISL_8250|2002.984|Human|USA|H1N1|6B.1A.6':0.000497028,('EPI_ISL_8272|2003.159|Human|USA|H1N1|6B.1A.6':0.0,'EPI_ISL_8654|2003.173|Human|USA|H1N1|6B.1A.6':0.0):0.001499702)0.777:0.000500543)0.000:0.000000006)0.263:0.000000006,'EPI_ISL_9058|2003.06|Human|USA|H1N1|6B.1A.6':0.003004981)0.000:0.000000006)0.000:0.000000006)0.995:0.002499820)0.000:0.000000006,'EPI_ISL_8971|2003.153|Human|USA|H1N1|6B.1A.6':0.000996575)0.920:0.000998436,((((('EPI_ISL_15602|2006.5|Human|Denmark|H1N1|nan':0.002013778,'EPI_ISL_120434|2006.921|Human|Malaysia|H1N1|nan':0.005550132)0.716:0.000480994,((((((('EPI_ISL_127615|2007.581|Human|USA|H1N1|6B.1A.6':0.0,'EPI_ISL_96142|2008.077|Human|Mexico|H1N1|6B.1A.6':0.0,'EPI_ISL_96137|2008.94|Human|Mexico|H1N1|nan':0.0):0.000000006,(('EPI_ISL_120442|2007.827|Human|Malaysia|H1N1|6B.1A.6':0.000000006,'EPI_ISL_120441|2007.638|Human|Malaysia|H1N1|nan':0.000498513)0.862:0.000498337,('EPI_ISL_95933|2008.096|Human|USA|H1N1|6B.1A.6':0.001497560,(((('EPI_ISL_7811|2007.162|Human|USA|H1N1|6B.1A.6':0.000498028,((('EPI_ISL_7805|2007.14|Human|USA|H1N1|6B.1A.6':0.001013924,'EPI_ISL_8025|2007.162|Human|USA|H1N1|6B.1A.6':0.000487623)0.990:0.003518478,'EPI_ISL_8026|2007.104|Human|USA|H1N1|6B.1A.6':0.000996925)0.000:0.000000006,('EPI_ISL_7825|2007.047|Human|USA|H1N1|6B.1A.6':0.000000006,'EPI_ISL_7784|2007.137|Human|USA|H1N1|6B.1A.6':0.000997172)0.905:0.001000765)0.922:0.000997201)0.000:0.000000006,((('EPI_ISL_70158|2008.074|Human|Japan|H1N1|6B.1A.6':0.000498245,('EPI_ISL_62780|2008.093|Human|USA|H1N1|6B.1A.6':0.000497852,('EPI_ISL_62779|2008.09|Human|USA|H1N1|6B.1A.6':0.000996597,'EPI_ISL_63357|2007.923|Human|USA|H1N1|6B.1A.6':0.000000006)0.000:0.000000006)0.777:0.000498768)0.892:0.000997293,('EPI_ISL_93583|2008.79|Human|Taiwan|H1N1|6B.1A.6':0.000498054,'EPI_ISL_30209|2008.005|Human|Taiwan|H1N1|6B.1A.6':0.000000006)0.851:0.000498042)0.000:0.000000006,'EPI_ISL_154509|2007.5|Human|Australia|H1N1|6B.1A.6':0.000497942)0.863:0.000504993)0.000:0.000000006,((((('EPI_ISL_16373|2007.57|Human|UK|H1N1|6B.1A.6':0.000498282,('EPI_ISL_25713|2007.997|Human|UK|H1N1|6B.1A.6':0.000498079,'EPI_ISL_62957|2008.025|Human|USA|H1N1|6B.1A.6':0.000498923)0.807:0.000498632)0.912:0.000998066,('EPI_ISL_29777|2008.443|Human|Nicaragua|H1N1|6B.1A.6':0.001172429,('EPI_ISL_78569|2007.5|Human|Peru|H1N1|6B.1A.6':0.001168507,'EPI_ISL_78563|2007.5|Human|Peru|H1N1|6B.1A.6':0.005395303)0.715:0.002011885)0.789:0.000826443)0.000:0.000000006,'EPI_ISL_208689|2007.929|Human|Thailand|H1N1|nan':0.002504023)0.910:0.000996980,'EPI_ISL_30205|2007.658|Human|Taiwan|H1N1|6B.1A.6':0.000000006)0.000:0.000000006,'EPI_ISL_28850|2008.066|Human|Japan|H1N1|6B.1A.6':0.000996789)0.852:0.000497929)0.000:0.000000006,'EPI_ISL_62798|2008.137|Human|USA|H1N1|6B.1A.6':0.003000986)0.866:0.000997133)0.000:0.000000006)0.852:0.000498189)0.000:0.000000006,(('EPI_ISL_62923|2008.12|Human|USA|H1N1|6B.1A.6':0.000997066,('EPI_ISL_62840|2008.085|Human|USA|H1N1|6B.1A.6':0.000999996,'EPI_ISL_78574|2007.5|Human|Peru|H1N1|nan':0.001502901)0.473:0.000998813)0.747:0.000000006,('EPI_ISL_190699|2008.5|Human|Japan|H0N0|6B.1A.6':0.002010514,('EPI_ISL_70162|2007.962|Human|Japan|H1N1|6B.1A.6':0.000498217,'EPI_ISL_70160|2007.945|Human|Japan|H1N1|nan':0.000498141)0.000:0.000000006)0.932:0.000997182)0.000:0.000000006)0.000:0.000000006,(((('EPI_ISL_62784|2008.107|Human|USA|H1N1|6B.1A.6':0.000502498,('EPI_ISL_29676|2008.842|Human|Nicaragua|H1N1|nan':0.000496677,'EPI_ISL_30227|2008.776|Human|Nicaragua|H1N1|nan':0.000500785)0.999:0.004535520)0.723:0.000495289,('EPI_ISL_29633|2008.123|Human|USA|H1N1|6B.1A.6':0.002002256,'EPI_ISL_28893|2008.12|Human|USA|H1N1|6B.1A.6':0.000498896)0.764:0.000499040)0.000:0.000000006,((('EPI_ISL_99225|2008.984|Human|Peru|H1N1|6B.1A.6':0.000497012,'EPI_ISL_99220|2009.14|Human|Peru|H1N1|nan':0.001501889)0.801:0.000499210,(('EPI_ISL_99223|2009.036|Human|Peru|H1N1|6B.1A.6':0.001496363,'EPI_ISL_99219|2009.233|Human|Peru|H1N1|nan':0.000000006)0.853:0.000497991,'EPI_ISL_99240|2009.162|Human|USA|H1N1|nan':0.002500074)0.000:0.000000006)0.945:0.000997338,(('EPI_ISL_27695|2008.117|Human|Denmark|H1N1|6B.1A.6':0.000997169,'EPI_ISL_27694|2008.5|Human|Denmark|H1N1|6B.1A.6':0.002002009)0.000:0.000000006,(((('EPI_ISL_77966|2009.162|Human|USA|H1N1|nan':0.006139055,((('EPI_ISL_99237|2009.414|Human|USA|H1N1|nan':0.002502020,('EPI_ISL_120446|2008.191|Human|Malaysia|H1N1|6B.1A.6':0.000000006,'EPI_ISL_120444|2009.014|Human|Malaysia|H1N1|6B.1A.6':0.001498897)0.000:0.000000006)0.375:0.000997783,(((('EPI_ISL_99239|2009.162|Human|USA|H1N1|nan':0.001000773,'EPI_ISL_99228|2009.162|Human|Iran|H1N1|6B.1A.6':0.004536369)0.958:0.002511057,'EPI_ISL_99222|2008.937|Human|Chile|H1N1|6B.1A.6':0.003006740)0.000:0.000000006,(('EPI_ISL_80789|2009.323|Human|USA|H1N1|nan':0.000996672,'EPI_ISL_76117|2009.318|Human|USA|H1N1|nan':0.001507357)0.983:0.003020296,'EPI_ISL_80832|2009.353|Human|USA|H1N1|6B.1A.6':0.004016734)0.000:0.000000006)0.000:0.000000006,'EPI_ISL_99238|2009.5|Human|USA|H1N1|6B.1A.6':0.002006470)0.000:0.000000006)0.787:0.000502118,'EPI_ISL_162004|2009.707|Human|Uganda|H1N1|6B.1A.6':0.002507636)0.871:0.001009218)0.773:0.000486108,((('EPI_ISL_70179|2008.158|Human|Japan|H1N1|6B.1A.6':0.000997135,'EPI_ISL_70166|2009.016|Human|Japan|H1N1|nan':0.001496253)0.000:0.000000006,((('EPI_ISL_93577|2008.934|Human|Taiwan|H1N1|6B.1A.6':0.001997629,'EPI_ISL_106671|2008.574|Human|VietNam|H1N1|6B.1A.6':0.000000006)0.983:0.001998788,('EPI_ISL_25711|2008.022|Human|UK|H1N1|6B.1A.6':0.000498155,('EPI_ISL_106713|2008.858|Human|VietNam|H1N1|nan':0.000997735,'EPI_ISL_93590|2009.033|Human|Taiwan|H1N1|6B.1A.6':0.005036511)0.753:0.000500230)0.000:0.000000006)0.913:0.000996999,('EPI_ISL_93585|2008.896|Human|Taiwan|H1N1|6B.1A.6':0.000996979,('EPI_ISL_93588|2008.825|Human|Taiwan|H1N1|6B.1A.6':0.000499908,'EPI_ISL_93589|2008.915|Human|Taiwan|H1N1|6B.1A.6':0.000995549)0.977:0.002508845)0.866:0.001000831)0.000:0.000000006)0.999:0.000000006,(('EPI_ISL_16372|2007.871|Human|UK|H1N1|nan':0.0,'EPI_ISL_62802|2008.145|Human|USA|H1N1|nan':0.0):0.000000006,'EPI_ISL_71839|2007.5|Human|USA|H1N1|nan':0.000996501)0.000:0.000000006)0.000:0.000000006)1.000:0.000000006,((('EPI_ISL_99230|2009.085|Human|USA|H1N1|6B.1A.6':0.000564858,'EPI_ISL_99229|2008.489|Human|Colombia|H1N1|6B.1A.6':0.000930763)0.954:0.002522569,'EPI_ISL_99210|2008.634|Human|Peru|H1N1|nan':0.006002803)0.797:0.002060511,((('EPI_ISL_62912|2008.598|Human|Nicaragua|H1N1|6B.1A.6':0.000996991,((('EPI_ISL_80822|2009.326|Human|USA|H1N1|6B.1A.6':0.000497867,'EPI_ISL_99236|2009.5|Human|Kuwait|H1N1|6B.1A.6':0.000497831)0.000:0.000000006,(('EPI_ISL_80387|2009.323|Human|USA|H1N1|nan':0.001997800,('EPI_ISL_80818|2009.326|Human|USA|H1N1|6B.1A.6':0.000998880,'EPI_ISL_144595|2009.118|Human|Mexico|H1N1|6B.1A.6':0.000499281)0.774:0.000497820)0.712:0.000000006,('EPI_ISL_77967|2009.162|Human|USA|H1N1|nan':0.001009020,(('EPI_ISL_156325|2009.449|Human|NewZealand|H1N1|6B.1A.6':0.0,'EPI_ISL_156328|2009.449|Human|NewZealand|H1N1|6B.1A.6':0.0):0.000000006,'EPI_ISL_156323|2009.449|Human|NewZealand|H1N1|6B.1A.6':0.000498156)0.972:0.002003474)0.000:0.000000006)0.000:0.000000006)0.852:0.000498462,('EPI_ISL_70159|2009.011|Human|Japan|H1N1|6B.1A.6':0.000997283,('EPI_ISL_80806|2009.323|Human|USA|H1N1|6B.1A.6':0.000996502,'EPI_ISL_144596|2009.156|Human|Mexico|H1N1|nan':0.000996851)0.790:0.000499213)0.769:0.000497684)0.000:0.000000006)0.942:0.000996991,(('EPI_ISL_95932|2008.117|Human|USA|H1N1|6B.1A.6':0.000498077,((((('EPI_ISL_87230|2009.225|Human|USA|H1N1|nan':0.001496629,('EPI_ISL_62488|2009.318|Human|USA|H0N0|nan':0.0,'EPI_ISL_62519|2009.362|Human|USA|H1N1|nan':0.0):0.000997029)0.846:0.000000006,('EPI_ISL_89600|2009.036|Human|USA|H1N1|nan':0.0,'EPI_ISL_87209|2009.151|Human|USA|H1N1|nan':0.0):0.000000006)0.000:0.000000006,('EPI_ISL_89599|2009.216|Human|USA|H1N1|nan':0.000998019,'EPI_ISL_62528|2009.397|Human|USA|H1N1|nan':0.000497983)0.800:0.000498737)0.000:0.000000006,'EPI_ISL_87202|2009.14|Human|USA|H1N1|nan':0.000498069)0.915:0.000498069,('EPI_ISL_156324|2009.548|Human|NewZealand|H1N1|nan':0.000999709,('EPI_ISL_99235|2009.085|Human|Japan|H1N1|6B.1A.6':0.001998589,'EPI_ISL_77942|2009.438|Human|Colombia|H1N1|nan':0.000497991)0.000:0.000000006)0.921:0.000997144)0.000:0.000000006)0.000:0.000000006,'EPI_ISL_87194|2009.132|Human|USA|H1N1|nan':0.000498069)0.000:0.000000006)0.000:0.000000006,('EPI_ISL_89588|2009.088|Human|USA|H1N1|nan':0.002000856,('EPI_ISL_263217|2009.575|Human|Brazil|H1N1|6B.1A.6':0.002508849,'EPI_ISL_263187|2009.625|Human|Brazil|H1N1|6B.1A.6':0.001503983)0.725:0.000492616)0.935:0.001502373)0.873:0.000498236)0.754:0.000000006)0.000:0.000000006,(((('EPI_ISL_80830|2009.345|Human|USA|H1N1|6B.1A.6':0.0,'EPI_ISL_80793|2009.323|Human|USA|H1N1|6B.1A.6':0.0):0.000498190,((((('EPI_ISL_80807|2009.323|Human|USA|H1N1|6B.1A.6':0.002505396,'EPI_ISL_93598|2008.861|Human|Taiwan|H1N1|6B.1A.6':0.000498027)0.000:0.000000006,('EPI_ISL_93578|2008.943|Human|Taiwan|H1N1|6B.1A.6':0.000498084,('EPI_ISL_80383|2009.318|Human|USA|H1N1|6B.1A.6':0.001497017,'EPI_ISL_208690|2008.877|Human|Thailand|H1N1|6B.1A.6':0.001498012)0.000:0.000000006)1.000:0.000000006)0.000:0.000000006,('EPI_ISL_99232|2009.085|Human|USA|H1N1|6B.1A.6':0.0,'EPI_ISL_208732|2009.041|Human|Thailand|H1N1|6B.1A.6':0.0):0.000000006)0.000:0.000000006,(('EPI_ISL_83677|2010.104|Human|China|H1N1|6B.1A.6':0.0,'EPI_ISL_83674|2010.016|Human|China|H1N1|6B.1A.6':0.0):0.001496833,('EPI_ISL_208717|2009.112|Human|Thailand|H1N1|nan':0.001114168,('EPI_ISL_99231|2009.5|Human|Korea|H1N1|6B.1A.6':0.001122304,'EPI_ISL_70618|2009.471|Human|Thailand|H1N1|nan':0.003399571)0.044:0.000490539)0.845:0.000884199)0.000:0.000000006)0.905:0.000498062,'EPI_ISL_80812|2009.326|Human|USA|H1N1|6B.1A.6':0.000498110)0.000:0.000000006)0.000:0.000000006,'EPI_ISL_93256|2009.321|Human|USA|H0N0|6B.1A.6':0.002504932)0.825:0.000498192,('EPI_ISL_61399|2009.005|Human|China|H1N1|6B.1A.6':0.001497579,('EPI_ISL_61867|2009.537|Human|China|H1N1|6B.1A.6':0.000513842,'EPI_ISL_69710|2009.808|Human|HongKong|H1N1|6B.1A.6':0.001032072)0.798:0.000515956)0.000:0.000000006)0.921:0.000997188)0.000:0.000000006)0.000:0.000000006)0.837:0.000498058)0.000:0.000000006,'EPI_ISL_208729|2007.981|Human|Thailand|H1N1|6B.1A.6':0.003005256)0.000:0.000000006)0.731:0.000000006,('EPI_ISL_93582|2007.868|Human|Taiwan|H1N1|6B.1A.6':0.000494821,'EPI_ISL_30212|2008.055|Human|Taiwan|H1N1|6B.1A.6':0.002509406)0.455:0.001002794)0.777:0.001501110,'EPI_ISL_93586|2008.333|Human|Taiwan|H1N1|6B.1A.6':0.005573988)0.899:0.002171984,('EPI_ISL_99227|2008.989|Human|Peru|H1N1|6B.1A.6':0.017222231,('EPI_ISL_99209|2006.5|Human|Philippines|H1N1|nan':0.020298088,'EPI_ISL_99217|2008.672|Human|Venezuela|H1N1|6B.1A.6':0.009644200)0.145:0.004850416)0.863:0.003822268)0.943:0.002854206)0.675:0.000000006,'EPI_ISL_120429|2005.912|Human|Malaysia|H1N1|nan':0.003512037)0.971:0.002513923,((((('EPI_ISL_93581|2007.211|Human|Taiwan|H1N1|nan':0.005555861,(('EPI_ISL_106752|2008.536|Human|VietNam|H1N1|nan':0.003007125,('EPI_ISL_70174|2008.183|Human|Japan|H1N1|nan':0.000998417,'EPI_ISL_70167|2008.016|Human|Japan|H1N1|nan':0.000498581)0.000:0.000000006)0.976:0.002502824,(('EPI_ISL_93597|2006.504|Human|Taiwan|H1N1|nan':0.001498086,(('EPI_ISL_181327|2007.375|Human|Singapore|H1N1|6B.1A.6':0.000000006,(('EPI_ISL_93599|2008.781|Human|Taiwan|H1N1|6B.1A.6':0.001502189,('EPI_ISL_93587|2008.82|Human|Taiwan|H1N1|6B.1A.6':0.000989152,'EPI_ISL_93593|2008.762|Human|Taiwan|H1N1|nan':0.005048238)0.916:0.001518563)0.861:0.000988783,'EPI_ISL_63397|2007.97|Human|Korea|H1N1|6B.1A.6':0.002520743)0.949:0.002010713)0.925:0.000498269,('EPI_ISL_151784|2007.353|Human|Singapore|H1N1|nan':0.000498238,('EPI_ISL_120438|2007.107|Human|Malaysia|H1N1|6B.1A.6':0.000498382,'EPI_ISL_120439|2007.444|Human|Malaysia|H1N1|nan':0.000997837)0.000:0.000000006)0.000:0.000000006)0.993:0.003010446)0.000:0.000000006,'EPI_ISL_7803|2007.058|Human|USA|H1N1|6B.1A.6':0.000998175)0.000:0.000000006)0.242:0.000490315)0.984:0.003022634,('EPI_ISL_93580|2006.392|Human|Taiwan|H1N1|nan':0.004517291,'EPI_ISL_25031|2006.5|Human|Russia|H1N1|nan':0.002502850)0.000:0.000000006)0.995:0.002999958,('EPI_ISL_123192|2004.582|Human|Canada|H1N1|nan':0.001494951,('EPI_ISL_123193|2004.582|Human|HongKong|H1N1|nan':0.000000006,'EPI_ISL_9127|2004.697|Human|NewZealand|H1N1|nan':0.000497512)0.000:0.000000006)0.000:0.000000006)0.557:0.000497659,(('EPI_ISL_120427|2005.573|Human|Malaysia|H1N1|nan':0.001503202,('EPI_ISL_93600|2006.493|Human|Taiwan|H1N1|nan':0.003506146,('EPI_ISL_93576|2005.989|Human|Taiwan|H1N1|nan':0.000997040,('EPI_ISL_93579|2006.121|Human|Taiwan|H1N1|nan':0.000498624,('EPI_ISL_12836|2006.5|Human|Thailand|H1N1|nan':0.000497915,('EPI_ISL_93584|2008.716|Human|Taiwan|H1N1|nan':0.000000006,('EPI_ISL_120432|2006.545|Human|Malaysia|H1N1|nan':0.001496169,((('EPI_ISL_106669|2006.564|Human|VietNam|H1N1|nan':0.001996866,('EPI_ISL_120435|2007.011|Human|Malaysia|H1N1|nan':0.002499414,'EPI_ISL_93591|2006.033|Human|Taiwan|H1N1|nan':0.001496899)0.000:0.000000006)0.000:0.000000006,('EPI_ISL_7938|2007.126|Human|USA|H1N1|nan':0.000496373,'EPI_ISL_7816|2007.101|Human|USA|H1N1|nan':0.000500669)0.966:0.002000667)0.830:0.000497946,'EPI_ISL_93592|2006.008|Human|Taiwan|H1N1|nan':0.000000006)0.000:0.000000006)0.931:0.000497941)0.000:0.000000006)0.842:0.000498668)0.740:0.000000027)0.424:0.000502265)0.922:0.001502131)0.975:0.002512398,('EPI_ISL_120426|2004.809|Human|Malaysia|H1N1|nan':0.002000993,'EPI_ISL_12838|2006.5|Human|Thailand|H1N1|nan':0.006569970)0.451:0.000499307)0.000:0.000000006)0.965:0.001998907,'EPI_ISL_123186|2001.581|Human|Singapore|H1N1|nan':0.000997872)0.734:0.000495904)0.997:0.004531570,('EPI_ISL_106472|2001.5|Human|VietNam|H1N1|6B.1A.6':0.000000006,'EPI_ISL_106599|2003.811|Human|VietNam|H1N1|nan':0.001495619)0.915:0.000497734)0.000:0.000000006)0.000:0.000000006,('EPI_ISL_123190|2002.581|Human|China|H1N1|6B.1A.6':0.001997551,('EPI_ISL_8666|2001.058|Human|USA|H1N1|6B.1A.6':0.0,'EPI_ISL_5265|2001.022|Human|NewZealand|H1N1|6B.1A.6':0.0):0.000000006)0.891:0.000497723)0.923:0.001503172,'EPI_ISL_124309|2000.582|Human|UK|H1N1|nan':0.001497925)0.930:0.001505790)0.081:0.000497621)0.752:0.000000006)0.000:0.000000006,('EPI_ISL_123183|2000.582|Human|China|H1N1|6B.1A.6':0.000999927,((('EPI_ISL_5108|2000.738|Human|NewZealand|H1N1|3C.2':0.0,'EPI_ISL_5192|2000.721|Human|NewZealand|H1N1|6B.1A.6':0.0,'EPI_ISL_5117|2000.661|Human|NewZealand|H1N1|6B.1A.6':0.0):0.000000006,'EPI_ISL_5588|2000.76|Human|NewZealand|H1N1|6B.1A.6':0.000498000)0.000:0.000000006,('EPI_ISL_5187|2000.587|Human|NewZealand|H1N1|nan':0.000000006,'EPI_ISL_5115|2000.675|Human|NewZealand|H1N1|3C.2':0.000997238)0.838:0.000498121)0.879:0.000999226)0.872:0.000998710)0.912:0.000498039)0.285:0.000000006)0.000:0.000000006,('EPI_ISL_6880|2001.5|Human|USA|H1N1|nan':0.002511968,('EPI_ISL_7047|2000.5|Human|USA|H1N1|6B.1A.6':0.001500304,('EPI_ISL_8268|2001.019|Human|USA|H1N1|nan':0.000000006,'EPI_ISL_5128|2001.019|Human|USA|H1N1|nan':0.000497965)0.925:0.001502359)0.904:0.001502769)0.966:0.002513794)0.771:0.000486360,(('EPI_ISL_6354|2000.5|Human|Australia|H1N1|6B.1A.6':0.003530913,(('EPI_ISL_123181|2000.582|Human|Thailand|H1N1|6B.1A.6':0.002001575,(((('EPI_ISL_6845|2001.5|Human|USA|H1N1|6B.1A.6':0.001000848,'EPI_ISL_8644|2001.06|Human|USA|H1N1|6B.1A.6':0.000000006)0.884:0.000499099,('EPI_ISL_8264|2000.964|Human|USA|H1N1|6B.1A.6':0.000000006,((('EPI_ISL_8255|2001.14|Human|USA|H1N1|6B.1A.6':0.000000006,('EPI_ISL_2771|2000.5|Human|Denmark|H1N1|6B.1A.6':0.000498749,('EPI_ISL_8593|2001.115|Human|USA|H1N1|6B.1A.6':0.000498548,('EPI_ISL_8609|2001.06|Human|USA|H1N1|6B.1A.6':0.000498471,('EPI_ISL_8968|2001.159|Human|USA|H1N1|6B.1A.6':0.0,'EPI_ISL_8611|2001.058|Human|USA|H1N1|6B.1A.6':0.0):0.000000006)0.000:0.000000006)0.886:0.000498616)0.000:0.000000006)0.000:0.000000006,(('EPI_ISL_30207|2002.074|Human|Taiwan|H1N1|6B.1A.6':0.000498871,(('EPI_ISL_87723|2002.5|Human|Taiwan|H1N1|6B.1A.6':0.0,'EPI_ISL_30217|2002.011|Human|Taiwan|H1N1|nan':0.0):0.000499201,'EPI_ISL_30216|2002.005|Human|Taiwan|H1N1|nan':0.000000006)0.000:0.000000006)0.765:0.000501519,((('EPI_ISL_6851|2001.501|Human|Australia|H1N1|6B.1A.6':0.0,'EPI_ISL_5362|2001.427|Human|NewZealand|H1N1|6B.1A.6':0.0):0.000000006,('EPI_ISL_5252|2001.537|Human|NewZealand|H1N1|6B.1A.6':0.0,'EPI_ISL_5349|2001.54|Human|NewZealand|H1N1|nan':0.0):0.000499103)0.000:0.000000006,'EPI_ISL_123185|2001.581|Human|Chile|H1N1|nan':0.005036925)0.775:0.000497629)0.970:0.002006083)0.842:0.000498771,('EPI_ISL_9053|2001.058|Human|USA|H1N1|6B.1A.6':0.000498926,'EPI_ISL_123188|2002.581|Human|Russia|H1N1|6B.1A.6':0.000498955)0.000:0.000000006)0.913:0.000498926)0.000:0.000000006)0.891:0.001002163,'EPI_ISL_6245|2000.5|Human|Australia|H1N1|6B.1A.6':0.001500856)0.878:0.001000870,('EPI_ISL_123182|2000.582|Human|Brazil|H1N1|6B.1A.6':0.001999950,('EPI_ISL_8665|2001.025|Human|USA|H1N1|6B.1A.6':0.002552738,'EPI_ISL_8181|2001.019|Human|USA|H1N1|6B.1A.6':0.003563057)0.746:0.000456865)0.000:0.000000006)0.830:0.000498565)0.000:0.000000006,'EPI_ISL_6867|2001.5|Human|USA|H1N1|nan':0.005030144)0.914:0.001512195)0.871:0.000989303,'EPI_ISL_120418|1997.923|Human|Malaysia|H1N1|6B.1A.6':0.003512278)0.873:0.001020318)0.995:0.005040199)0.000:0.000000006,'EPI_ISL_123177|1997.581|Human|China|H1N1|nan':0.005024180)0.000:0.000000006,('EPI_ISL_123176|1997.581|Human|SouthAfrica|H1N1|nan':0.004090449,('EPI_ISL_123179|1998.581|Human|Czech|H1N1|nan':0.002495898,'EPI_ISL_120415|1997.041|Human|Malaysia|H1N1|nan':0.000000006)0.993:0.004590904)0.740:0.000431815)0.000:0.000000006,('EPI_ISL_1928|1997.5|Human|Taiwan|H1N1|nan':0.003019420,'EPI_ISL_120422|1998.071|Human|Malaysia|H1N1|nan':0.000486116)0.972:0.002511385)0.739:0.000493509,(('EPI_ISL_6244|1996.5|Human|China|H1N1|nan':0.0,'EPI_ISL_5686|1996.5|Human|China|H1N1|nan':0.0,'EPI_ISL_5690|1996.5|Human|China|H1N1|nan':0.0,'EPI_ISL_5689|1996.5|Human|China|H1N1|nan':0.0,'EPI_ISL_5687|1996.5|Human|China|H1N1|nan':0.0,'EPI_ISL_6409|1996.5|Human|China|H1N1|nan':0.0,'EPI_ISL_5688|1996.5|Human|China|H1N1|nan':0.0,'EPI_ISL_6243|1996.5|Human|China|H1N1|nan':0.0):0.000000006,('EPI_ISL_6220|1996.5|Human|China|H1N1|nan':0.001495266,'EPI_ISL_6410|1996.5|Human|China|H1N1|nan':0.000496529)0.000:0.000000006)0.974:0.002504060)0.877:0.001723908,'EPI_ISL_22625|1995.5|Human|China|H1N1|nan':0.004320860)1.000:0.011528964,((('EPI_ISL_5621|1995.578|Human|USA|H1N1|nan':0.004337846,'EPI_ISL_503069|1996.582|Human|Chile|H1N1|nan':0.005814625)0.999:0.006187620,'EPI_ISL_123173|1993.581|Human|USA|H1N1|nan':0.002215748)0.996:0.005914630,(('EPI_ISL_173276|1991.551|Human|Australia|H1N1|nan':0.000499237,('EPI_ISL_123172|1992.582|Human|NewZealand|H1N1|nan':0.002002090,(('EPI_ISL_10111|1996.5|Human|Taiwan|H1N1|nan':0.004007969,((((('EPI_ISL_6840|1996.5|Human|USA|H1N1|nan':0.000995532,(('EPI_ISL_5276|1995.871|Human|USA|H1N1|nan':0.0,'EPI_ISL_5371|1995.942|Human|USA|H1N1|nan':0.0,'EPI_ISL_6844|1996.5|Human|USA|H1N1|nan':0.0,'EPI_ISL_6777|1996.5|Human|USA|H1N1|nan':0.0,'EPI_ISL_6841|1996.5|Human|USA|H1N1|nan':0.0):0.000000006,(('EPI_ISL_5308|1995.907|Human|USA|H1N1|nan':0.000995455,('EPI_ISL_6404|1995.953|Human|USA|H1N1|nan':0.000497335,'EPI_ISL_6879|1996.5|Human|USA|H1N1|nan':0.000995676)0.000:0.000000006)0.597:0.000000006,('EPI_ISL_5317|1995.929|Human|USA|H1N1|nan':0.000998307,'EPI_ISL_5320|1996.003|Human|USA|H1N1|nan':0.000998431)0.771:0.000496350)0.000:0.000000006)0.000:0.000000006)0.896:0.000996071,'EPI_ISL_27598|1995.964|Human|Italy|H1N1|nan':0.003004614)0.000:0.000000006,'EPI_ISL_6778|1996.5|Human|USA|H1N1|nan':0.003502731)0.000:0.000000006,(('EPI_ISL_173283|1995.5|Human|Australia|H1N1|nan':0.000498185,(('EPI_ISL_5692|1995.962|Human|USA|H1N1|nan':0.000497696,('EPI_ISL_5319|1996.003|Human|USA|H1N1|nan':0.000498152,'EPI_ISL_5318|1995.918|Human|USA|H1N1|nan':0.001496103)0.736:0.000000006)0.000:0.000000006,'EPI_ISL_5566|1995.986|Human|USA|H1N1|nan':0.000497800)0.922:0.000998055)0.799:0.000497378,(('EPI_ISL_123175|1996.582|Human|China|H1N1|nan':0.001495164,('EPI_ISL_5434|1995.923|Human|USA|H1N1|nan':0.000000006,'EPI_ISL_6775|1996.5|Human|USA|H1N1|nan':0.000995718)0.000:0.000000006)0.000:0.000000006,'EPI_ISL_6839|1996.5|Human|USA|H1N1|nan':0.004012286)0.892:0.000996049)0.000:0.000000006)0.000:0.000000006,('EPI_ISL_123174|1995.581|Human|China|H1N1|nan':0.001494670,'EPI_ISL_5567|1995.953|Human|USA|H1N1|nan':0.003000597)0.000:0.000000006)0.000:0.000000006)0.950:0.002509680,((('EPI_ISL_123178|1998.581|Human|Russia|H1N1|nan':0.004030559,('EPI_ISL_503111|2000.582|Human|Chile|H1N1|nan':0.001522194,('EPI_ISL_5048|2000.279|Human|USA|H1N1|nan':0.000993926,('EPI_ISL_6375|2000.5|Human|Australia|H1N1|nan':0.000994459,'EPI_ISL_2622|2001.5|Human|Denmark|H1N1|nan':0.000000006)0.000:0.000000006)0.775:0.000472122)1.000:0.007636040)0.963:0.003042426,'EPI_ISL_279682|1995.666|Human|Germany|H1N1|nan':0.002002714)0.000:0.000000006,('EPI_ISL_5277|1995.951|Human|USA|H1N1|nan':0.001495666,('EPI_ISL_5279|1995.912|Human|USA|H1N1|nan':0.000995691,('EPI_ISL_5282|1995.986|Human|USA|H1N1|nan':0.000996713,'EPI_ISL_5618|1995.942|Human|USA|H1N1|nan':0.001494998)0.000:0.000000006)0.000:0.000000006)0.965:0.002495459)0.964:0.002512545)0.979:0.003028926)0.743:0.000500007)0.755:0.000496565,('EPI_ISL_147193|1991.5|Human|USA|H1N1|nan':0.000000006,(('EPI_ISL_368449|2014.926|Human|USA|H1N1|nan':0.0,'EPI_ISL_368448|2014.926|Human|USA|H1N1|nan':0.0,'EPI_ISL_368440|2014.871|Human|USA|H1N1|nan':0.0,'EPI_ISL_368426|2014.83|Human|USA|H1N1|nan':0.0,'EPI_ISL_368420|2014.8|Human|USA|H1N1|nan':0.0,'EPI_ISL_368447|2014.926|Human|USA|H1N1|nan':0.0,'EPI_ISL_368418|2014.8|Human|USA|H1N1|nan':0.0,'EPI_ISL_368422|2014.8|Human|USA|H1N1|nan':0.0,'EPI_ISL_368425|2014.8|Human|USA|H1N1|nan':0.0,'EPI_ISL_368419|2014.8|Human|USA|H1N1|nan':0.0,'EPI_ISL_368421|2014.8|Human|USA|H1N1|nan':0.0,'EPI_ISL_368434|2014.83|Human|USA|H1N1|nan':0.0,'EPI_ISL_368456|2014.964|Human|USA|H1N1|nan':0.0,'EPI_ISL_368460|2014.964|Human|USA|H1N1|nan':0.0,'EPI_ISL_368444|2014.871|Human|USA|H1N1|nan':0.0):0.000000006,('EPI_ISL_368463|2014.964|Human|USA|H1N1|nan':0.0,'EPI_ISL_368454|2014.926|Human|USA|H1N1|nan':0.0,'EPI_ISL_368451|2014.926|Human|USA|H1N1|nan':0.0,'EPI_ISL_368445|2014.871|Human|USA|H1N1|nan':0.0,'EPI_ISL_368441|2014.871|Human|USA|H1N1|nan':0.0):0.000497469)0.857:0.000497542)0.911:0.000998987)0.762:0.000478336)0.902:0.002166808)0.983:0.005023160,'EPI_ISL_27596|1989.005|Human|Italy|H1N1|nan':0.002469125)0.999:0.007190680,((('EPI_ISL_6905|1986.5|Human|Singapore|H1N1|nan':0.000499323,'EPI_ISL_173282|1986.5|Human|Australia|H1N1|nan':0.000498879)0.000:0.000000006,(('EPI_ISL_10251|1986.5|Human|Taiwan|H1N1|nan':0.000000006,('EPI_ISL_6838|1987.5|Human|USA|H1N1|nan':0.000000006,'EPI_ISL_7081|1987.5|Human|USA|H1N1|nan':0.000999270)0.914:0.000998883)0.797:0.000499318,('EPI_ISL_6914|1986.5|Human|USA|H1N1|nan':0.002514336,('EPI_ISL_7052|1986.5|Human|USA|H1N1|nan':0.000499068,('EPI_ISL_6774|1986.5|Human|USA|H1N1|nan':0.001504246,'EPI_ISL_6837|1987.5|Human|USA|H1N1|nan':0.001004751)0.771:0.000494962)0.783:0.000500060)0.775:0.000499938)0.893:0.000999084)0.000:0.000000006,'EPI_ISL_68916|1987.5|Human|Italy|H1N1|nan':0.002000940)0.000:0.000000006)1.000:0.012784803)0.000:0.000000006)0.912:0.000999894)0.000:0.000000006,(('EPI_ISL_329096|2012.59|swine|Australia|H1N2|nan':0.0,'EPI_ISL_329095|2012.549|swine|Australia|H3N2|3C.3a':0.0):0.003671569,'EPI_ISL_329081|2016.697|swine|Australia|H3N2|nan':0.012862235)1.000:0.089436912)0.980:0.002998577)0.766:0.000500905,('EPI_ISL_5324|1978.5|Human|USA|H1N1|nan':0.002000488,((('EPI_ISL_243351|1977.5|Human|Russia|H1N1|nan':0.000497267,('EPI_ISL_5323|1978.5|Human|USA|H1N1|nan':0.000497199,('EPI_ISL_5326|1978.5|Human|USA|H1N1|nan':0.000000006,'EPI_ISL_6454|1978.5|Human|USA|H1N1|nan':0.000497380)0.000:0.000000006)0.846:0.000497247)0.723:0.000000006,('EPI_ISL_5325|1978.5|Human|USA|H1N1|nan':0.000000006,'EPI_ISL_66104|1977.5|Human|Russia|H1N1|nan':0.000497220)0.000:0.000000006)0.000:0.000000006,'EPI_ISL_5373|1978.5|Human|USA|H1N1|nan':0.000497362)0.878:0.000996538)0.746:0.000497948)0.956:0.002001818)0.875:0.000998659,('EPI_ISL_147192|1951.5|Human|USA|H1N1|nan':0.002997449,('EPI_ISL_147190|1949.5|Human|Italy|H1N1|nan':0.000000006,'EPI_ISL_69304|1949.5|Human|Italy|H1N1|nan':0.000497669)0.913:0.000497419)0.000:0.000000006)0.960:0.001495036)0.000:0.000000006)0.749:0.000991189,'EPI_ISL_7048|1950.5|Human|USA|H1N1|nan':0.000506590)1.000:0.013574222)0.959:0.005095158,(('EPI_ISL_69245|1943.5|Human|USA|H1N1|nan':0.000000006,'EPI_ISL_69277|1943.5|Human|USA|H1N1|nan':0.001493188)0.997:0.006545028,('EPI_ISL_143168|1942.5|Human|USA|H1N1|nan':0.007104102,'EPI_ISL_69244|1945.5|Human|USA|H1N1|nan':0.007608687)0.731:0.000481125)0.275:0.000401203)1.000:0.019181348)0.925:0.004575233)0.720:0.001032783)1.000:0.035698461)0.998:0.030510728)0.992:0.035412121,((('EPI_ISL_161827|2013.104|wild.other|Antarctica|H11N2|nan':0.001958007,('EPI_ISL_366229|2017.09|wild.other|Antarctic|H11N2|nan':0.002466836,'EPI_ISL_4061537|2017.071|wild.other|Antarctic|H11N2|nan':0.001994441)0.221:0.001538206)1.000:0.046680448,(('EPI_ISL_347100|2018.488|Human|Chile|H1N1|6B.1A.5b':6.343119468,('EPI_ISL_466695|2011.436|wild.other|Bolivia|H18N11|nan':0.270786160,('EPI_ISL_105891|2009.329|wild.other|Guatemala|H17N10|nan':0.019931567,'EPI_ISL_105896|2010.666|wild.other|Guatemala|H17N10|nan':0.013538794)1.000:0.308137910)1.000:0.888956668)0.996:0.456398387,((((((('EPI_ISL_257113|2015.778|wild.ans|Chile|H1N1|nan':0.0,'EPI_ISL_257110|2015.778|wild.ans|Chile|H1N1|nan':0.0):0.007846391,((('EPI_ISL_379428|2017.351|wild.ans|Chile|H7N6|nan':0.000000006,('EPI_ISL_379433|2017.682|wild.ans|Chile|H3N8|nan':0.001973580,('EPI_ISL_379432|2017.236|wild.ans|Chile|H5N3|Am_nonGsGD':0.000491962,('EPI_ISL_327631|2017.43|wild.ans|Chile|H7N6|nan':0.001974000,'EPI_ISL_379430|2017.236|wild.ans|Chile|H5N3|Am_nonGsGD':0.000492053)0.000:0.000000006)0.000:0.000000006)0.860:0.000491962)0.999:0.007494135,('EPI_ISL_326968|2016.219|wild.ans|Chile|H4N2|nan':0.000179002,'EPI_ISL_326978|2016.224|wild.ans|Chile|H6N8|nan':0.001295968)0.221:0.001174178)0.931:0.002509442,(('EPI_ISL_327591|2017.43|wild.ans|Chile|H1N9|nan':0.000491304,'EPI_ISL_327589|2017.408|wild.ans|Chile|H1N9|nan':0.000000006)0.999:0.007545258,'EPI_ISL_4062118|2019.926|Dom.gal|Chile|H6N1|nan':0.013317115)0.974:0.003994839)0.722:0.001125318)1.000:0.011737677,'EPI_ISL_225002|2013.811|wild.other|Chile|H3N6|nan':0.001429706)0.668:0.004556592,'EPI_ISL_224987|2013.833|wild.ans|Chile|H4N6|nan':0.000500590)1.000:0.019413675,((((('EPI_ISL_257108|2015.789|wild.ans|Chile|H3N8|nan':0.000495661,('EPI_ISL_222692|2015.723|wild.ans|Chile|H4N2|nan':0.000000006,'EPI_ISL_222691|2015.723|Human|Chile|H4N2|nan':0.000984191)0.758:0.000487679)1.000:0.010363748,'EPI_ISL_327593|2016.891|wild.ans|Chile|H10N7|nan':0.020245786)0.778:0.001715908,(((('EPI_ISL_257122|2016.077|wild.other|Chile|H2N2|nan':0.0,'EPI_ISL_224876|2014.29|wild.ans|Chile|H7N3|nan':0.0):0.006020534,('EPI_ISL_327630|2016.191|wild.ans|Chile|H7N6|nan':0.009118574,(('EPI_ISL_381789|2017.003|Dom.gal|Chile|H7N6|nan':0.000981214,'EPI_ISL_381785|2017.047|Dom.gal|Chile|H7N6|nan':0.000000006)0.999:0.007555790,('EPI_ISL_326963|2016.402|wild.other|Chile|H6N2|nan':0.004444799,('EPI_ISL_327592|2016.189|wild.ans|Chile|H11N9|nan':0.002953033,(('EPI_ISL_326964|2016.623|wild.ans|Chile|H7N3|nan':0.000491133,'EPI_ISL_326969|2016.475|wild.ans|Chile|H1N1|nan':0.000490853)0.982:0.002465212,'EPI_ISL_327596|2016.208|wild.other|Chile|H1N1|nan':0.001966332)0.000:0.000000006)0.000:0.000000006)0.995:0.005029690)0.813:0.000834524)0.999:0.005611732)0.848:0.000963123,'EPI_ISL_257111|2015.778|wild.ans|Chile|H1N1|nan':0.018323262)0.726:0.000469315,(('EPI_ISL_257109|2015.951|wild.ans|Chile|H10N1|nan':0.008538778,('EPI_ISL_379436|2017.915|wild.ans|Chile|H3N8|nan':0.012097211,('EPI_ISL_257112|2016.055|wild.ans|Chile|H12N5|nan':0.013647523,('EPI_ISL_326960|2016.628|wild.ans|Chile|H12N5|nan':0.009132841,'EPI_ISL_381003|2016.497|wild.ans|Argentina|H4N6|nan':0.006068977)0.927:0.002507716)0.713:0.000437981)0.753:0.000438418)0.987:0.003576872,'EPI_ISL_222693|2015.729|wild.ans|Chile|H5N3|Am_nonGsGD':0.013150288)0.721:0.000442080)0.000:0.000000006)1.000:0.014173497,'EPI_ISL_379988|2011.329|wild.ans|Argentina|H6N2|nan':0.007232154)0.574:0.001846103,'EPI_ISL_224878|2014.315|wild.ans|Chile|H7N3|nan':0.017423225)0.995:0.012432335)0.963:0.014053117,((((('EPI_ISL_380993|2011.329|wild.ans|Argentina|H4N2|nan':0.011148097,'EPI_ISL_279343|2016.361|wild.other|USA|H0N0|nan':0.039354218)0.987:0.011380016,(('EPI_ISL_380996|2011.414|wild.ans|Argentina|H10N7|nan':0.0,'EPI_ISL_380997|2011.414|wild.ans|Argentina|H7N7|nan':0.0):0.008515818,'EPI_ISL_381001|2016.497|wild.ans|Argentina|H6N2|nan':0.018563215)1.000:0.017080817)0.830:0.002665490,(('EPI_ISL_379919|2009.329|wild.ans|Argentina|H7N9|nan':0.000492374,'EPI_ISL_380995|2009.329|wild.ans|Argentina|H5N3|Am_nonGsGD':0.000000006)0.993:0.006304654,('EPI_ISL_381000|2011.329|wild.ans|Argentina|H6N2|nan':0.001864868,'EPI_ISL_379920|2011.496|wild.ans|Argentina|H1N1|nan':0.006655941)1.000:0.011739146)0.996:0.006916284)0.986:0.005566707,(('EPI_ISL_77374|2008.085|wild.ans|Argentina|H6N2|nan':0.018168549,('EPI_ISL_380999|2011.329|wild.ans|Argentina|H4N6|nan':0.002648331,('EPI_ISL_380994|2011.414|wild.ans|Argentina|H10N7|nan':0.002535930,'EPI_ISL_380998|2011.329|wild.ans|Argentina|H4N8|nan':0.007964903)0.825:0.001307986)1.000:0.027860603)0.741:0.001133094,('EPI_ISL_77372|2007.329|wild.ans|Argentina|H6N2|nan':0.012975882,('EPI_ISL_94360|2007.362|wild.ans|Argentina|H6N8|nan':0.007202668,('EPI_ISL_224873|2012.566|wild.ans|Chile|H1N1|nan':0.017608108,'EPI_ISL_94361|2010.49|wild.ans|Argentina|H6N2|nan':0.013343184)0.965:0.004499762)0.998:0.008212495)0.817:0.001267924)0.476:0.000530024)0.973:0.008430289,'EPI_ISL_77373|2007.329|wild.ans|Argentina|H6N8|nan':0.026312705)1.000:0.019496634)1.000:0.043265887,('EPI_ISL_142074|2000.393|wild.other|USA|H11N2|nan':0.025714937,'EPI_ISL_10304|2001.5|wild.ans|Bolivia|H7N3|nan':0.021320665)1.000:0.044664977)0.602:0.004598454)0.176:0.017036697)0.883:0.016675129,(('EPI_ISL_19681|1969.5|Dom.other|Brazil|H3N8|nan':0.0,'EPI_ISL_19670|1963.5|Dom.other|Brazil|H3N8|nan':0.0):0.011946156,(((('EPI_ISL_15356|1983.5|Dom.other|USA|H3N8|nan':0.000000006,((('EPI_ISL_8087|1978.5|Dom.other|USA|H3N8|nan':0.000496395,(('EPI_ISL_22612|1967.5|Dom.other|France|H3N8|nan':0.0,'EPI_ISL_19682|1979.5|Dom.other|France|H3N8|nan':0.0):0.000496677,('EPI_ISL_19680|1980.5|Dom.other|Romania|H3N8|nan':0.004002511,'EPI_ISL_19679|1979.5|Dom.other|Switzerland|H3N8|nan':0.001992644)0.000:0.000000006)0.958:0.001492690)0.000:0.000000006,('EPI_ISL_20807|1980.5|Dom.other|USA|H3N8|nan':0.000496287,('EPI_ISL_8088|1980.5|Dom.other|USA|H3N8|nan':0.000000006,('EPI_ISL_8089|1980.5|Dom.other|USA|H3N8|nan':0.002996465,((('EPI_ISL_8090|1981.5|Dom.other|USA|H3N8|nan':0.000995084,('EPI_ISL_68957|1981.5|Dom.other|USA|H3N8|nan':0.0,'EPI_ISL_15342|1981.5|Dom.other|USA|H3N8|nan':0.0):0.000000006)0.915:0.001500226,((('EPI_ISL_19671|1985.5|Dom.other|Spain|H3N8|nan':0.0,'EPI_ISL_19672|1985.5|Dom.other|USA|H3N8|nan':0.0):0.004558746,('EPI_ISL_20809|1986.5|Dom.other|SouthAfrica|H3N8|nan':0.002521405,(('EPI_ISL_19663|1986.5|Dom.other|USA|H3N8|nan':0.000500703,(('EPI_ISL_21061|1986.5|Dom.other|USA|H3N8|nan':0.000498879,('EPI_ISL_19104|1987.5|Dom.other|USA|H3N8|nan':0.0,'EPI_ISL_21060|1987.5|Dom.other|USA|H3N8|nan':0.0):0.001003506)0.866:0.000992605,((('EPI_ISL_177468|2011.833|Dom.other|Switzerland|H3N8|nan':0.000500892,('EPI_ISL_19683|1989.5|Dom.other|Germany|H3N8|nan':0.001002749,((('EPI_ISL_19674|1992.5|Dom.other|Italy|H3N8|nan':0.002509680,('EPI_ISL_19677|1991.5|Dom.other|Italy|H3N8|nan':0.001001488,'EPI_ISL_19678|1991.5|Dom.other|Italy|H3N8|nan':0.000500055)0.000:0.000000006)0.950:0.001508063,('EPI_ISL_19673|1991.5|Dom.other|Italy|H3N8|nan':0.001001752,((('EPI_ISL_32661|1994.5|Dom.other|China|H3N8|nan':0.002008904,('EPI_ISL_30178|2005.953|swine|China|H3N8|nan':0.001002282,'EPI_ISL_30177|2006.014|swine|China|H3N8|nan':0.001002694)0.305:0.000000006)1.000:0.006066721,('EPI_ISL_19676|1993.5|Dom.other|Switzerland|H3N8|nan':0.002005378,('EPI_ISL_19675|1992.5|Dom.other|Austria|H3N8|nan':0.001036711,'EPI_ISL_177471|2006.414|Dom.other|UK|H3N8|nan':0.025579820)0.732:0.000466193)0.000:0.000000006)0.988:0.002512367,'EPI_ISL_19884|1989.5|Dom.other|UK|H3N8|nan':0.002514291)0.727:0.000503474)0.902:0.001005400)0.757:0.000496872,'EPI_ISL_8280|1989.5|Dom.other|UK|H3N8|nan':0.001000149)0.000:0.000000006)0.798:0.000499356)0.905:0.001518735,('EPI_ISL_15348|1990.5|Dom.other|USA|H3N8|nan':0.000496678,(('EPI_ISL_15351|1991.5|Dom.other|USA|H3N8|nan':0.000999000,'EPI_ISL_15349|1991.5|Dom.other|USA|H3N8|nan':0.000000006)0.887:0.001001464,('EPI_ISL_15352|1991.5|Dom.other|USA|H3N8|nan':0.002010258,('EPI_ISL_15353|1994.5|Dom.other|USA|H3N8|nan':0.006095625,('EPI_ISL_15350|1992.5|Dom.other|USA|H3N8|nan':0.000000006,((('EPI_ISL_15842|1997.5|Dom.other|USA|H3N8|nan':0.000968271,(((((('EPI_ISL_79870|2005.5|Dom.other|USA|H3N8|nan':0.0,'EPI_ISL_79867|2005.762|Dom.other|USA|H3N8|nan':0.0,'EPI_ISL_79866|2005.5|Dom.other|USA|H3N8|nan':0.0,'EPI_ISL_79869|2005.5|Dom.other|USA|H3N8|nan':0.0,'EPI_ISL_79868|2005.5|Dom.other|USA|H3N8|nan':0.0):0.000000006,'EPI_ISL_79865|2005.762|Dom.other|USA|H3N8|nan':0.005039421)0.952:0.002020441,('EPI_ISL_79899|2005.852|Dom.other|USA|H3N8|nan':0.000499582,(('EPI_ISL_79893|2007.874|Dom.other|USA|H3N8|nan':0.002008350,('EPI_ISL_79900|2007.734|Dom.other|USA|H3N8|nan':0.001505764,(('EPI_ISL_177491|2009.833|Dom.other|UK|H3N8|nan':0.001000582,'EPI_ISL_177490|2009.666|Dom.other|UK|H3N8|nan':0.000000006)0.988:0.003025576,((((('EPI_ISL_294944|2011.085|Dom.other|USA|H3N8|nan':0.000000006,((('EPI_ISL_220485|2014.803|Dom.other|USA|H3N8|nan':0.000000006,('EPI_ISL_220481|2014.803|Dom.other|USA|H3N8|nan':0.000501069,'EPI_ISL_220483|2014.803|Dom.other|USA|H3N8|nan':0.000000006)0.000:0.000000006)0.000:0.000000006,('EPI_ISL_220480|2014.803|Dom.other|USA|H3N8|nan':0.0,'EPI_ISL_220484|2014.803|Dom.other|USA|H3N8|nan':0.0):0.001000315)0.874:0.001004613,('EPI_ISL_285417|2015.348|Dom.other|USA|H3N8|nan':0.000000006,(('EPI_ISL_306360|2018.153|Dom.other|UK|H3N8|nan':0.000000006,(('EPI_ISL_327487|2018.151|Dom.other|Chile|H3N8|nan':0.0,'EPI_ISL_327486|2018.151|Dom.other|Chile|H3N8|nan':0.0,'EPI_ISL_327475|2018.151|Dom.other|Chile|H3N8|nan':0.0,'EPI_ISL_327476|2018.151|Dom.other|Chile|H3N8|nan':0.0):0.000500204,(((('EPI_ISL_327483|2018.123|Dom.other|Chile|H3N8|nan':0.0,'EPI_ISL_327484|2018.123|Dom.other|Chile|H3N8|nan':0.0,'EPI_ISL_327477|2018.123|Dom.other|Chile|H3N8|nan':0.0,'EPI_ISL_327481|2018.123|Dom.other|Chile|H3N8|nan':0.0):0.000500049,'EPI_ISL_700943|2019.5|Dom.other|Nigeria|H3N8|nan':0.001516265)0.000:0.000000006,'EPI_ISL_327485|2018.14|Dom.other|Chile|H3N8|nan':0.000500178)0.000:0.000000006,'EPI_ISL_327478|2018.14|Dom.other|Chile|H3N8|nan':0.000000006)0.000:0.000000006)0.941:0.001001038)0.883:0.001004031,((('EPI_ISL_3156269|2018.833|Dom.other|Sweden|H3N8|nan':0.0,'EPI_ISL_3156271|2018.838|Dom.other|Sweden|H3N8|nan':0.0,'EPI_ISL_3156270|2018.833|Dom.other|Sweden|H3N8|nan':0.0):0.000000006,('EPI_ISL_377705|2019.115|Dom.other|UK|H3N8|nan':0.000501740,('EPI_ISL_4031580|2019.058|Dom.other|Emirates|H3N8|nan':0.0,'EPI_ISL_4031578|2019.058|Dom.other|Emirates|H3N8|nan':0.0,'EPI_ISL_4031577|2019.058|Dom.other|Emirates|H3N8|nan':0.0,'EPI_ISL_4031579|2019.058|Dom.other|Emirates|H3N8|nan':0.0):0.000501552)0.813:0.000499914)0.988:0.003542294,('EPI_ISL_503867|2019.732|Dom.other|USA|H3N8|nan':0.002008553,(((('EPI_ISL_503873|2019.348|Dom.other|USA|H3N8|nan':0.000000006,'EPI_ISL_503870|2019.241|Dom.other|USA|H3N8|nan':0.001001448)0.667:0.000000051,'EPI_ISL_503869|2019.233|Dom.other|USA|H3N8|nan':0.000000006)0.743:0.000000006,'EPI_ISL_503871|2019.252|Dom.other|USA|H3N8|nan':0.000000006)0.738:0.000000052,'EPI_ISL_503872|2019.312|Dom.other|USA|H3N8|nan':0.000000006)0.821:0.000503847)0.985:0.003555119)0.851:0.000990515)0.990:0.003527181)0.757:0.000498180)0.998:0.004540901)0.805:0.000499860,('EPI_ISL_177501|2012.413|Dom.other|Emirates|H3N8|nan':0.000499629,('EPI_ISL_279065|2012.249|Dom.other|Brazil|H3N8|nan':0.0,'EPI_ISL_177502|2012.183|Dom.other|Brazil|H3N8|nan':0.0):0.000000006)0.880:0.001002508)0.780:0.000502264,'EPI_ISL_177500|2011.5|Dom.other|USA|H3N8|nan':0.000000006)0.836:0.000984674,'EPI_ISL_294934|2012.085|Dom.other|USA|H3N8|nan':0.005068992)0.954:0.002040418,'EPI_ISL_177498|2010.5|Dom.other|USA|H3N8|nan':0.001509992)0.739:0.000488107)0.856:0.001010425)0.920:0.001508246)0.771:0.000501077,'EPI_ISL_297956|2007.581|Dom.other|Japan|H3N8|nan':0.001501556)0.000:0.000000006)0.965:0.002516950)0.969:0.003025756,'EPI_ISL_9534|2003.5|Dom.other|USA|H3N8|nan':0.000510374)0.669:0.000000006,((('EPI_ISL_15843|2002.5|Dom.other|USA|H3N8|nan':0.0,'EPI_ISL_4663|2002.5|Dom.other|USA|H3N8|nan':0.0):0.000000006,('EPI_ISL_30894|2003.5|Dom.other|Canada|H3N8|nan':0.000984499,(((('EPI_ISL_177492|2009.915|Dom.other|UK|H3N8|nan':0.000000006,('EPI_ISL_281349|2013.54|Dom.other|Turkey|H3N8|nan':0.004040871,'EPI_ISL_156750|2011.833|Dom.other|UK|H3N8|nan':0.000498882)0.980:0.002516701)0.992:0.004025171,('EPI_ISL_32656|2008.5|Dom.other|China|H3N8|nan':0.001000295,(((('EPI_ISL_151130|2013.652|Dom.other|China|H3N8|nan':0.003046331,'EPI_ISL_284681|2017.233|Dom.other|China|H3N8|nan':0.008170997)0.930:0.002509006,((('EPI_ISL_372997|2007.934|Dom.other|Mongolia|H3N8|nan':0.000000006,'EPI_ISL_373022|2011.507|Dom.other|Mongolia|H3N8|nan':0.000499998)0.928:0.000499987,'EPI_ISL_369386|2015.011|Dom.other|China|H3N8|nan':0.006067368)0.000:0.000000006,(('EPI_ISL_372991|2007.97|Dom.other|Mongolia|H3N8|nan':0.0,'EPI_ISL_372994|2007.934|Dom.other|Mongolia|H3N8|nan':0.0,'EPI_ISL_373000|2011.507|Dom.other|Mongolia|H3N8|nan':0.0,'EPI_ISL_373011|2011.507|Dom.other|Mongolia|H3N8|nan':0.0,'EPI_ISL_373017|2011.507|Dom.other|Mongolia|H3N8|nan':0.0,'EPI_ISL_373019|2011.507|Dom.other|Mongolia|H3N8|nan':0.0,'EPI_ISL_158181|2012.915|Dom.other|Mongolia|H3N8|nan':0.0,'EPI_ISL_373006|2013.504|Dom.other|Mongolia|H3N8|nan':0.0,'EPI_ISL_373008|2013.504|Dom.other|Mongolia|H3N8|nan':0.0,'EPI_ISL_373003|2013.504|Dom.other|Mongolia|H3N8|nan':0.0):0.000000006,('EPI_ISL_372989|2007.97|Dom.other|Mongolia|H3N8|nan':0.000000006,'EPI_ISL_373014|2011.507|Dom.other|Mongolia|H3N8|nan':0.000500785)0.728:0.000000052)0.000:0.000000006)0.248:0.000000006)1.000:0.005550013,'EPI_ISL_32664|2007.5|Dom.other|China|H3N8|nan':0.005593407)0.000:0.000000006,(((('EPI_ISL_32666|2007.5|Dom.other|China|H3N8|nan':0.000499979,('EPI_ISL_32659|2008.5|Dom.other|China|H3N8|nan':0.000499950,'EPI_ISL_32658|2008.5|Dom.other|China|H3N8|nan':0.000500691)0.819:0.000500126)0.000:0.000000006,(('EPI_ISL_161474|2013.085|Dom.other|China|H3N8|nan':0.001502714,'EPI_ISL_32660|2008.5|Dom.other|China|H3N8|nan':0.001503104)0.000:0.000000006,('EPI_ISL_32657|2008.5|Dom.other|China|H3N8|nan':0.0,'EPI_ISL_32665|2007.5|Dom.other|China|H3N8|nan':0.0,'EPI_ISL_32663|2007.5|Dom.other|China|H3N8|nan':0.0,'EPI_ISL_32662|2007.5|Dom.other|China|H3N8|nan':0.0):0.000000006)0.000:0.000000006)0.654:0.000499713,'EPI_ISL_89156|2007.5|Dom.other|Kazakhstan|H3N8|nan':0.000000006)0.426:0.000000052,'EPI_ISL_174545|2008.822|Dom.other|China|H3N8|nan':0.004032602)0.000:0.000000006)0.805:0.000499669)0.000:0.000000006)0.819:0.000499964,(('EPI_ISL_156748|2010.334|Dom.other|UK|H3N8|nan':0.001502696,(('EPI_ISL_156749|2011.753|Dom.other|UK|H3N8|nan':0.000497038,('EPI_ISL_151841|2013.534|Dom.other|UK|H3N8|nan':0.001509813,('EPI_ISL_240663|2015.762|Dom.other|UK|H3N8|nan':0.005566684,('EPI_ISL_197753|2014.847|Dom.other|UK|H3N8|nan':0.000000006,'EPI_ISL_240662|2015.838|Dom.other|UK|H3N8|nan':0.002512199)0.163:0.000000006)0.940:0.002014590)0.982:0.003035344)0.891:0.001008648,'EPI_ISL_297955|2010.5|Dom.other|Japan|H3N8|nan':0.000498709)0.767:0.000501654)0.762:0.000500555,'EPI_ISL_156745|2009.915|Dom.other|UK|H3N8|nan':0.000500282)0.943:0.001503564)0.299:0.000500363,'EPI_ISL_70195|2007.921|Dom.other|China|H3N8|nan':0.000000006)1.000:0.009192838)0.953:0.002028063)0.889:0.001350060,(('EPI_ISL_9528|2003.5|Dom.other|USA|H3N8|nan':0.000554844,((((('EPI_ISL_79872|2006.041|Dom.other|USA|H3N8|nan':0.000000006,(('EPI_ISL_79887|2006.962|Dom.other|USA|H3N8|nan':0.0,'EPI_ISL_79888|2006.962|Dom.other|USA|H3N8|nan':0.0,'EPI_ISL_79885|2006.622|Dom.other|USA|H3N8|nan':0.0,'EPI_ISL_79883|2006.622|Dom.other|USA|H3N8|nan':0.0):0.000000006,(('EPI_ISL_79903|2008.822|Dom.other|USA|H3N8|nan':0.000000006,'EPI_ISL_167696|2010.833|Dom.other|USA|H3N8|nan':0.003535530)0.983:0.002516240,(('EPI_ISL_79896|2007.682|Dom.other|USA|H3N8|nan':0.000502100,((('EPI_ISL_294943|2010.085|Dom.other|USA|H3N8|nan':0.001524517,(('EPI_ISL_166503|2011.5|Dom.other|USA|H3N8|nan':0.002021114,('EPI_ISL_234612|2016.142|Dom.other|USA|H3N8|nan':0.008148924,'EPI_ISL_294938|2012.085|Dom.other|USA|H3N8|nan':0.000000006)0.978:0.002528988)0.950:0.002030956,'EPI_ISL_294935|2011.085|Dom.other|USA|H3N8|nan':0.003559571)0.885:0.001491476)0.970:0.002541426,('EPI_ISL_79873|2006.041|Dom.other|USA|H3N8|nan':0.0,'EPI_ISL_79905|2008.997|Dom.other|USA|H3N8|nan':0.0):0.001516155)0.772:0.000496626,('EPI_ISL_174477|2008.5|Dom.other|USA|H3N8|nan':0.000501651,'EPI_ISL_79902|2008.311|Dom.other|USA|H3N8|nan':0.000501651)0.000:0.000000006)0.804:0.000502080)0.808:0.000501920,'EPI_ISL_79897|2007.551|Dom.other|USA|H3N8|nan':0.000501210)0.000:0.000000006)0.914:0.000501150)0.922:0.001002847)0.000:0.000000006,(('EPI_ISL_79884|2006.622|Dom.other|USA|H3N8|nan':0.0,'EPI_ISL_79886|2006.622|Dom.other|USA|H3N8|nan':0.0):0.001003949,'EPI_ISL_79904|2008.88|Dom.other|USA|H3N8|nan':0.001004047)0.757:0.000501678)0.000:0.000000006,('EPI_ISL_79871|2006.041|Dom.other|USA|H3N8|nan':0.0,'EPI_ISL_79877|2006.214|Dom.other|USA|H3N8|nan':0.0):0.000500927)0.774:0.000503954,'EPI_ISL_79864|2005.745|Dom.other|USA|H3N8|nan':0.000498493)0.981:0.003551490,((('EPI_ISL_79880|2006.466|Dom.other|USA|H3N8|nan':0.000000006,('EPI_ISL_79881|2006.466|Dom.other|USA|H3N8|nan':0.000000006,('EPI_ISL_79879|2006.466|Dom.other|USA|H3N8|nan':0.000500442,(('EPI_ISL_79882|2006.548|Dom.other|USA|H3N8|nan':0.000000006,('EPI_ISL_79894|2006.367|Dom.other|USA|H3N8|nan':0.0,'EPI_ISL_79895|2006.367|Dom.other|USA|H3N8|nan':0.0):0.003019449)0.822:0.000500520,('EPI_ISL_79890|2007.123|Dom.other|USA|H3N8|nan':0.002510939,('EPI_ISL_79891|2007.079|Dom.other|USA|H3N8|nan':0.001001812,'EPI_ISL_79892|2007.079|Dom.other|USA|H3N8|nan':0.000000006)0.000:0.000000006)0.961:0.001504288)0.000:0.000000006)1.000:0.000000006)0.000:0.000000006)0.000:0.000000006,('EPI_ISL_79878|2006.427|Dom.other|USA|H3N8|nan':0.000500720,(('EPI_ISL_79876|2006.129|Dom.other|USA|H3N8|nan':0.0,'EPI_ISL_79875|2006.129|Dom.other|USA|H3N8|nan':0.0):0.000000006,('EPI_ISL_79901|2008.044|Dom.other|USA|H3N8|nan':0.000501364,'EPI_ISL_79898|2008.044|Dom.other|USA|H3N8|nan':0.000000006)0.998:0.003021917)0.000:0.000000006)0.998:0.003524014)0.796:0.000000006,'EPI_ISL_79874|2006.066|Dom.other|USA|H3N8|nan':0.000504692)0.822:0.002013191)0.996:0.005548479)0.421:0.000658189,'EPI_ISL_294945|2004.085|Dom.other|USA|H3N8|nan':0.001800050)0.905:0.001566896)0.860:0.001154928)0.038:0.002020621,'EPI_ISL_9783|2003.5|Dom.other|USA|H3N8|nan':0.006638636)1.000:0.007180498)0.733:0.000502098,('EPI_ISL_177487|1998.5|Dom.other|UK|H3N8|nan':0.001000732,'EPI_ISL_177489|1998.5|Dom.other|UK|H3N8|nan':0.000000006)0.981:0.002552110)0.998:0.005641561,'EPI_ISL_177472|2006.162|Dom.other|UK|H3N8|nan':0.001481276)0.983:0.003553142)0.760:0.000472212)0.955:0.002039051)0.722:0.000492583)0.879:0.001005418)0.986:0.003034399)0.752:0.000482960,(('EPI_ISL_15346|1988.5|Dom.other|USA|H3N8|nan':0.0,'EPI_ISL_15347|1988.5|Dom.other|USA|H3N8|nan':0.0):0.000499290,'EPI_ISL_15345|1988.5|Dom.other|USA|H3N8|nan':0.000000006)0.860:0.001005754)0.972:0.002528414)0.978:0.003035977)0.879:0.000997498,('EPI_ISL_15344|1986.5|Dom.other|USA|H3N8|nan':0.000498688,'EPI_ISL_21280|1986.5|Dom.other|USA|H3N8|nan':0.003006165)0.000:0.000000006)0.715:0.000485514)0.977:0.003552079)0.952:0.002523793,('EPI_ISL_8101|1982.5|Dom.other|USA|H3N8|nan':0.0,'EPI_ISL_15343|1982.5|Dom.other|USA|H3N8|nan':0.0):0.001491430)0.991:0.004050330)0.904:0.001502049,((('EPI_ISL_15830|1981.5|Dom.other|USA|H3N8|nan':0.0,'EPI_ISL_8100|1981.5|Dom.other|USA|H3N8|nan':0.0):0.000497420,('EPI_ISL_8093|1976.5|Dom.other|USA|H3N8|nan':0.000497361,'EPI_ISL_8094|1976.5|Dom.other|USA|H3N8|nan':0.000497397)0.000:0.000000006)0.922:0.001499453,(('EPI_ISL_8097|1981.5|Dom.other|USA|H3N8|nan':0.0,'EPI_ISL_8095|1981.5|Dom.other|USA|H3N8|nan':0.0):0.000497424,('EPI_ISL_8099|1981.5|Dom.other|USA|H3N8|nan':0.0,'EPI_ISL_8098|1981.5|Dom.other|USA|H3N8|nan':0.0,'EPI_ISL_8096|1981.5|Dom.other|USA|H3N8|nan':0.0):0.000000006)0.930:0.001498411)0.933:0.002003613)0.772:0.000492441)0.876:0.000997551)0.000:0.000000006)0.976:0.002491571)1.000:0.006057271,'EPI_ISL_8102|1983.5|Dom.other|USA|H3N8|nan':0.001495996)0.990:0.005045389)0.819:0.000951535,(('EPI_ISL_27618|1975.5|Dom.other|USA|H7N7|nan':0.000000006,'EPI_ISL_27619|1976.5|Dom.other|Brazil|H7N7|nan':0.001492031)0.000:0.000000006,'EPI_ISL_146012|1964.5|Dom.other|USA|H7N7|nan':0.004511801)0.971:0.003044886)1.000:0.023393881,('EPI_ISL_22611|1979.5|Dom.other|Switzerland|H3N8|nan':0.000531741,'EPI_ISL_25008|1971.5|Dom.other|Japan|H3N8|nan':0.020030256)0.747:0.000508112)0.856:0.002005480,'EPI_ISL_21282|1963.5|Dom.other|Uruguay|H3N8|nan':0.005541751)0.836:0.003560777)1.000:0.051438985)1.000:0.070127876)1.000:0.072278814,(('EPI_ISL_146010|1953.5|Dom.ans|Canada|H10N7|nan':0.022293008,'EPI_ISL_66130|2006.175|Dom.ans|USA|H4N2|nan':0.104360222)0.974:0.014733062,(('EPI_ISL_89169|1966.441|Dom.gal|Canada|H0N0|Am_nonGsGD':0.009007810,(((('EPI_ISL_8836|1978.605|wild.ans|Canada|H4N2|nan':0.002501683,'EPI_ISL_8837|1979.597|wild.ans|Canada|H4N2|nan':0.001986101)0.990:0.004367618,(('EPI_ISL_8872|1980.593|wild.ans|Canada|H3N8|3C.2':0.007079540,'EPI_ISL_8794|1977.6|wild.ans|Canada|H1N1|nan':0.002994875)0.950:0.002633669,('EPI_ISL_8745|1979.608|wild.ans|Canada|H3N8|3C.2':0.001521906,'EPI_ISL_8812|1979.605|wild.ans|Canada|H3N8|3C.2':0.000466281)1.000:0.008504347)0.427:0.000495749)0.986:0.003684210,('EPI_ISL_8780|1977.663|wild.ans|Canada|H11N9|nan':0.012390690,'EPI_ISL_379552|1976.582|Dom.ans|Canada|H3N8|3C.2':0.012422586)0.808:0.001304151)0.814:0.001465509,('EPI_ISL_132850|1974.5|Dom.ans|USA|H11N9|nan':0.011480889,('EPI_ISL_119099|1979.603|wild.ans|Canada|H2N3|nan':0.004503590,'EPI_ISL_8797|1979.622|wild.ans|Canada|H1N1|nan':0.000496298)1.000:0.018376064)0.853:0.002441991)0.988:0.008234359)1.000:0.026634820,('EPI_ISL_65223|2004.926|wild.other|Egypt|H6N2|nan':0.023701021,((((('EPI_ISL_5832|1981.773|Dom.ans|USA|H5N2|Am_nonGsGD':0.007068880,((('EPI_ISL_99457|1991.605|wild.ans|Canada|H3N8|nan':0.013296238,(('EPI_ISL_99495|1987.589|wild.ans|Canada|H3N8|nan':0.004018379,(('EPI_ISL_119128|1988.672|wild.ans|Canada|H2N3|nan':0.007521995,(((('EPI_ISL_99452|1992.609|wild.ans|Canada|H3N6|3C.2':0.007004518,((('EPI_ISL_68832|1992.5|wild.other|USA|H3N3|nan':0.003316418,(((((('EPI_ISL_141320|2002.5|wild.ans|USA|H0N0|nan':0.003007331,(((('EPI_ISL_20847|2005.222|Dom.ans|USA|H7N2|nan':0.0,'EPI_ISL_20846|2005.222|Dom.gal|USA|H7N2|nan':0.0,'EPI_ISL_20844|2005.222|Dom.gal|USA|H7N2|nan':0.0,'EPI_ISL_16407|2005.222|Dom.gal|USA|H7N2|nan':0.0,'EPI_ISL_19126|2005.222|Dom.gal|USA|H7N2|nan':0.0,'EPI_ISL_20845|2005.222|Dom.gal|USA|H7N2|nan':0.0,'EPI_ISL_16408|2005.222|Dom.gal|USA|H7N2|nan':0.0):0.000000006,'EPI_ISL_23002|2005.564|Dom.gal|USA|H7N2|nan':0.002983455)0.990:0.003479113,(('EPI_ISL_16423|2005.17|Dom.gal|USA|H7N2|nan':0.0,'EPI_ISL_16402|2005.17|Dom.gal|USA|H7N2|nan':0.0):0.001486501,(('EPI_ISL_20842|2005.17|Dom.ans|USA|H7N2|nan':0.0,'EPI_ISL_22992|2005.17|Dom.gal|USA|H7N2|nan':0.0,'EPI_ISL_19125|2005.17|wild.gal|USA|H7N2|nan':0.0):0.000494083,'EPI_ISL_22991|2005.17|Dom.gal|USA|H7N2|nan':0.000495029)0.881:0.000992531)0.773:0.000991646)0.000:0.000000006,(((('EPI_ISL_19123|2005.17|Dom.ans|USA|H7N2|nan':0.000492184,'EPI_ISL_19119|2005.17|wild.gal|USA|H7N2|nan':0.001490807)0.932:0.001490475,((('EPI_ISL_23000|2005.548|Dom.ans|USA|H7N2|nan':0.000000006,('EPI_ISL_24794|2005.548|Dom.gal|USA|H7N2|nan':0.000000006,(('EPI_ISL_22998|2005.548|Dom.gal|USA|H7N2|nan':0.0,'EPI_ISL_28117|2005.548|Dom.gal|USA|H7N2|nan':0.0,'EPI_ISL_25605|2005.548|wild.gal|USA|H7N2|nan':0.0):0.000267712,'EPI_ISL_28115|2005.548|Dom.ans|USA|H7N2|nan':0.000495190)0.519:0.000226811)0.672:0.000000052)0.996:0.003479020,((('EPI_ISL_8060|2006.5|Dom.gal|USA|H7N2|nan':0.000991694,'EPI_ISL_8059|2006.5|wild.gal|USA|H7N2|nan':0.000989219)0.925:0.001496080,('EPI_ISL_22983|2006.564|wild.gal|USA|H7N2|nan':0.001988085,('EPI_ISL_8055|2006.5|Dom.gal|USA|H7N2|nan':0.000989588,'EPI_ISL_8062|2006.5|wild.gal|USA|H7N2|nan':0.000000006)0.000:0.000000006)0.761:0.000489493)0.960:0.001993676,('EPI_ISL_24786|2005.395|Dom.gal|USA|H7N2|nan':0.001490135,'EPI_ISL_24799|2005.644|Dom.gal|USA|H7N2|nan':0.001487374)0.744:0.000492297)0.791:0.000495602)0.445:0.000000006,('EPI_ISL_19122|2005.17|Dom.gal|USA|H7N2|nan':0.0,'EPI_ISL_19124|2005.17|Dom.gal|USA|H7N2|nan':0.0):0.000000006)0.000:0.000000006)0.835:0.000494247,(('EPI_ISL_24800|2005.085|Dom.ans|USA|H7N2|nan':0.0,'EPI_ISL_25608|2005.085|Dom.gal|USA|H7N2|nan':0.0,'EPI_ISL_25609|2005.085|wild.gal|USA|H7N2|nan':0.0,'EPI_ISL_7175|2005.088|wild.gal|USA|H7N2|nan':0.0):0.000989402,('EPI_ISL_19116|2005.167|wild.gal|USA|H7N2|nan':0.001485690,(('EPI_ISL_24793|2005.532|Dom.ans|USA|H7N2|nan':0.0,'EPI_ISL_25612|2005.775|Dom.gal|USA|H7N2|nan':0.0,'EPI_ISL_28122|2005.532|Dom.gal|USA|H7N2|nan':0.0):0.000000006,'EPI_ISL_24806|2005.775|Dom.gal|USA|H7N2|nan':0.000494066)0.928:0.001487590)0.737:0.000495088)0.000:0.000000006)0.000:0.000000006,('EPI_ISL_16401|2005.17|wild.gal|USA|H7N2|nan':0.000000006,(('EPI_ISL_22984|2005.488|Dom.gal|USA|H7N2|nan':0.0,'EPI_ISL_25616|2006.129|Dom.gal|USA|H7N2|nan':0.0):0.000990187,((('EPI_ISL_64331|2006.14|Dom.gal|USA|H7N2|nan':0.0,'EPI_ISL_25614|2006.14|wild.gal|USA|H7N2|nan':0.0):0.000494824,((('EPI_ISL_25613|2006.14|Dom.gal|USA|H7N2|nan':0.000000006,'EPI_ISL_24808|2006.14|Dom.gal|USA|H7N2|nan':0.000990414)0.736:0.000000006,'EPI_ISL_25615|2006.14|Dom.ans|USA|H7N2|nan':0.000494746)0.000:0.000000006,'EPI_ISL_24807|2006.14|Dom.gal|USA|H7N2|nan':0.000000006)0.000:0.000000006)0.955:0.000990107,(('EPI_ISL_8066|2006.5|Dom.gal|USA|H7N2|nan':0.0,'EPI_ISL_16416|2006.564|Dom.gal|USA|H7N2|nan':0.0):0.001984275,('EPI_ISL_22978|2005.5|Dom.gal|USA|H7N2|nan':0.0,'EPI_ISL_8051|2005.5|unknown|USA|H7N2|nan':0.0):0.000000006)0.000:0.000000006)0.763:0.000494967)0.888:0.000991134)0.852:0.000494259)0.932:0.000495429)1.000:0.009104963)0.917:0.002034878,('EPI_ISL_138050|2004.503|wild.ans|Canada|H0N0|nan':0.003515828,(('EPI_ISL_6506|2005.948|wild.ans|USA|H6N1|nan':0.005816396,('EPI_ISL_31599|2007.742|wild.ans|USA|H4N6|nan':0.001996462,'EPI_ISL_79760|2006.5|wild.ans|USA|H5N2|Am_nonGsGD':0.000495363)0.913:0.001760723)0.975:0.003039495,('EPI_ISL_82483|2006.556|wild.ans|USA|H3N2|3C.2':0.003001992,('EPI_ISL_66124|2007.5|wild.ans|USA|H5N1|Am_nonGsGD':0.000000006,'EPI_ISL_216642|2007.545|wild.ans|USA|H5N9|Am_nonGsGD':0.000496520)0.984:0.003517896)0.890:0.001730066)0.994:0.005348945)0.891:0.001486782)0.996:0.006156756,(('EPI_ISL_99391|1998.378|wild.other|USA|H3N8|nan':0.0,'EPI_ISL_99392|1998.378|wild.other|USA|H3N8|nan':0.0):0.000992620,(('EPI_ISL_99390|1998.378|wild.other|USA|H3N8|3C.3a1':0.0,'EPI_ISL_99394|1998.375|wild.other|USA|H3N8|3C.3a1':0.0):0.000000006,('EPI_ISL_99389|1998.378|wild.other|USA|H3N8|3C.3a1':0.000992185,'EPI_ISL_99387|1998.378|wild.other|USA|H3N8|3C.3a1':0.000992407)0.717:0.000000006)0.000:0.000000006)1.000:0.007125376)0.812:0.000913800,('EPI_ISL_8899|1996.5|wild.ans|Canada|H10N7|nan':0.000988669,'EPI_ISL_138100|1997.578|wild.ans|Canada|H10N7|nan':0.004520732)0.921:0.001494596)0.000:0.000000006,(('EPI_ISL_141293|2000.5|wild.ans|USA|H12N5|nan':0.002012481,'EPI_ISL_12546|2000.5|wild.ans|USA|H5N5|Am_nonGsGD':0.001474901)0.999:0.009727709,('EPI_ISL_99340|2002.622|wild.ans|USA|H3N6|3C.2':0.005032497,'EPI_ISL_189674|1999.468|wild.ans|USA|H7N7|nan':0.006083803)0.995:0.004653404)0.741:0.000429840)0.735:0.000000006,((('EPI_ISL_138099|1996.65|wild.ans|Canada|H0N0|nan':0.009259800,(((((('EPI_ISL_99332|2004.615|wild.ans|Canada|H3N1|3C.3a1':0.003552249,('EPI_ISL_99331|2004.62|wild.ans|Canada|H4N6|nan':0.007138886,(('EPI_ISL_146091|2004.587|wild.ans|Canada|H1N1|nan':0.000494404,'EPI_ISL_137886|2004.503|wild.ans|Canada|H1N1|nan':0.000000006)0.950:0.001995390,((('EPI_ISL_134987|2010.94|wild.ans|USA|H6N2|nan':0.012163591,(('EPI_ISL_134981|2010.753|wild.ans|USA|H4N2|nan':0.001988838,('EPI_ISL_131753|2009.693|wild.ans|Canada|H4N6|nan':0.000491504,(('EPI_ISL_166491|2011.742|wild.other|USA|H3N8|nan':0.0,'EPI_ISL_697572|2019.34|wild.other|USA|H3N8|nan':0.0,'EPI_ISL_697569|2019.425|wild.other|USA|H3N8|nan':0.0):0.000496332,'EPI_ISL_123259|2011.666|wild.other|USA|H3N8|nan':0.000494374)0.992:0.003501723)0.872:0.000995732)0.909:0.001493122,'EPI_ISL_85184|2008.872|wild.ans|USA|H4N8|nan':0.003480806)0.000:0.000000006)0.951:0.001495122,(('EPI_ISL_99284|2007.627|wild.ans|Canada|H3N8|nan':0.0,'EPI_ISL_99285|2007.627|wild.ans|Canada|H3N8|nan':0.0,'EPI_ISL_99286|2007.627|wild.ans|Canada|H3N8|nan':0.0):0.000990211,(('EPI_ISL_141093|2008.708|wild.ans|USA|H6N1|nan':0.000990468,('EPI_ISL_141122|2008.697|wild.ans|USA|H0N0|3C.3a1':0.000494675,'EPI_ISL_141112|2008.672|wild.ans|USA|H0N0|nan':0.000000006)0.000:0.000000006)0.999:0.004491820,'EPI_ISL_329314|2007.841|Dom.ans|Mexico|H6N2|nan':0.000490785)0.779:0.000500660)0.884:0.000995596)0.882:0.001472417,'EPI_ISL_99312|2005.567|wild.ans|Canada|H4N6|nan':0.002523149)0.978:0.003520715)0.949:0.002516193)0.746:0.000409727)0.964:0.002956202,('EPI_ISL_5342|2002.682|wild.ans|USA|H3N8|3C.2':0.003053567,((('EPI_ISL_180816|2006.803|wild.ans|USA|H6N8|nan':0.006094746,(('EPI_ISL_127934|2007.729|wild.ans|Canada|H0N0|nan':0.001983924,('EPI_ISL_131744|2007.6|wild.ans|Canada|H8N4|nan':0.000992108,('EPI_ISL_180950|2008.899|wild.ans|USA|H8N4|nan':0.004994077,('EPI_ISL_127966|2007.718|wild.ans|Canada|H3N8|nan':0.000493188,('EPI_ISL_127964|2007.718|wild.ans|Canada|H3N8|nan':0.0,'EPI_ISL_127962|2007.718|wild.ans|Canada|H3N8|nan':0.0,'EPI_ISL_127956|2007.718|wild.ans|Canada|H3N8|nan':0.0,'EPI_ISL_127954|2007.718|wild.ans|Canada|H3N8|nan':0.0,'EPI_ISL_127953|2007.718|wild.ans|Canada|H3N8|nan':0.0,'EPI_ISL_127963|2007.718|wild.ans|Canada|H3N8|nan':0.0,'EPI_ISL_127952|2007.718|wild.ans|Canada|H3N8|nan':0.0,'EPI_ISL_127961|2007.718|wild.ans|Canada|H3N8|nan':0.0,'EPI_ISL_127955|2007.718|wild.ans|Canada|H3N8|nan':0.0):0.000000006)0.872:0.000995957)0.728:0.000484802)0.857:0.000991823)0.884:0.000992323,(((((('EPI_ISL_146043|2007.712|wild.ans|USA|H1N1|nan':0.007507156,'EPI_ISL_79783|2006.5|wild.ans|USA|H5N2|Am_nonGsGD':0.002976418)0.725:0.000000006,(('EPI_ISL_79781|2006.5|wild.ans|USA|H5N2|Am_nonGsGD':0.006494402,'EPI_ISL_15108|2006.5|wild.ans|USA|H11N9|nan':0.002980110)0.000:0.000000006,((('EPI_ISL_397558|2009.405|wild.other|USA|H10N7|nan':0.002993777,(('EPI_ISL_137907|2009.381|wild.other|USA|H10N7|nan':0.000493809,'EPI_ISL_142539|2009.405|wild.other|USA|H0N0|nan':0.001488361)0.000:0.000000006,((('EPI_ISL_397560|2009.386|wild.other|USA|H10N7|nan':0.0,'EPI_ISL_397529|2009.403|wild.other|USA|H10N7|nan':0.0):0.000000006,('EPI_ISL_142547|2009.416|wild.other|USA|H10N7|nan':0.0,'EPI_ISL_397528|2009.416|wild.other|USA|H10N7|nan':0.0):0.000493888)0.927:0.000988518,'EPI_ISL_371809|2009.381|wild.other|USA|H10N7|nan':0.002479136)0.000:0.000000006)0.755:0.000483909)0.946:0.001993672,(((('EPI_ISL_141241|2009.871|wild.ans|USA|H4N6|nan':0.004982835,('EPI_ISL_141992|2010.603|wild.ans|USA|H0N0|nan':0.007053860,('EPI_ISL_137982|2010.575|wild.ans|USA|H3N8|nan':0.002476817,('EPI_ISL_133763|2010.471|wild.ans|USA|H4N6|nan':0.000988929,('EPI_ISL_133757|2010.438|wild.ans|USA|H12N5|nan':0.0,'EPI_ISL_137981|2010.578|wild.ans|USA|H4N6|nan':0.0):0.000000006)0.000:0.000000006)0.853:0.000956022)0.961:0.003025594)0.000:0.000000006,((((((('EPI_ISL_261432|2015.595|wild.ans|USA|H11N9|nan':0.0,'EPI_ISL_261422|2015.592|wild.ans|USA|H1N1|nan':0.0):0.002490310,((('EPI_ISL_378291|2016.943|wild.ans|USA|H1N1|nan':0.000991110,('EPI_ISL_328299|2017.611|wild.ans|Canada|H11N9|nan':0.000491592,'EPI_ISL_327386|2017.611|wild.ans|Canada|H11N9|nan':0.000497294)0.993:0.004510840)0.912:0.001484377,(('EPI_ISL_273392|2016.628|wild.ans|USA|H0N0|nan':0.000000006,('EPI_ISL_273386|2016.628|wild.ans|USA|H0N0|nan':0.012105194,('EPI_ISL_273604|2016.656|wild.ans|Canada|H10N5|nan':0.000494156,'EPI_ISL_273536|2016.656|wild.ans|Canada|H1N1|nan':0.000494060)0.839:0.000493030)0.000:0.000000006)0.000:0.000000006,'EPI_ISL_273393|2016.628|wild.ans|USA|H11N9|nan':0.000493522)0.765:0.000497333)0.922:0.001488540,('EPI_ISL_254790|2015.641|wild.ans|USA|H3N8|3C.2':0.0,'EPI_ISL_254789|2015.641|wild.ans|USA|H3N8|3C.2':0.0):0.001487930)0.918:0.001488625)0.925:0.001509749,('EPI_ISL_261440|2014.556|wild.ans|USA|H1N1|nan':0.000000006,'EPI_ISL_261428|2014.611|wild.ans|USA|H1N1|nan':0.000988402)0.727:0.000476823)1.000:0.005631373,('EPI_ISL_230077|2014.795|wild.ans|USA|H6N1|nan':0.009568978,('EPI_ISL_222163|2014.888|wild.ans|USA|H2N1|nan':0.004624032,('EPI_ISL_215550|2014.773|wild.ans|USA|H5N2|Am_nonGsGD':0.000496716,'EPI_ISL_261439|2014.921|wild.ans|USA|H5N2|Am_nonGsGD':0.000992148)0.880:0.001384366)1.000:0.007817855)0.782:0.000956875)0.771:0.000488324,('EPI_ISL_261430|2014.556|wild.ans|USA|H1N1|nan':0.000000006,('EPI_ISL_261419|2014.556|wild.ans|USA|H1N1|nan':0.000988978,('EPI_ISL_261438|2014.556|wild.ans|USA|H1N1|nan':0.000000006,'EPI_ISL_261424|2014.556|wild.ans|USA|H1N1|nan':0.000000006)0.829:0.000493768)0.000:0.000000006)1.000:0.008141572)0.803:0.000872797,'EPI_ISL_230070|2013.816|wild.ans|USA|H6N1|nan':0.002513731)1.000:0.005575271,('EPI_ISL_208139|2011.605|wild.ans|USA|H4N6|nan':0.000998826,'EPI_ISL_208186|2011.668|wild.ans|USA|H4N6|nan':0.000486613)0.977:0.003026356)0.892:0.001468531)0.000:0.000000006,('EPI_ISL_158421|2011.786|wild.ans|USA|H0N0|nan':0.002483945,'EPI_ISL_220173|2011.707|wild.ans|USA|H4N2|nan':0.001993975)0.998:0.005000570)0.000:0.000000006,((('EPI_ISL_135048|2010.704|wild.ans|USA|H3N1|3C.2':0.002015188,'EPI_ISL_158456|2011.805|wild.ans|USA|H3N8|nan':0.005022155)0.744:0.000459333,'EPI_ISL_95450|2009.849|wild.ans|USA|H0N0|3C.2':0.005511861)0.882:0.000996829,('EPI_ISL_206320|2009.09|wild.ans|USA|H7N3|nan':0.000987618,(('EPI_ISL_189679|2012.18|wild.ans|USA|H7N1|nan':0.007560478,((((('EPI_ISL_257148|2011.934|wild.ans|Guatemala|H11N3|nan':0.000985718,('EPI_ISL_162443|2011.953|wild.ans|Guatemala|H0N6|nan':0.000492293,'EPI_ISL_257170|2011.934|wild.ans|Guatemala|H3N3|nan':0.000985434)0.000:0.000000006)0.975:0.002998049,'EPI_ISL_158549|2012.038|wild.ans|USA|H10N3|nan':0.005994907)0.748:0.000501284,('EPI_ISL_158436|2011.786|wild.ans|USA|H3N8|3C.3a1':0.002970063,'EPI_ISL_158452|2011.805|wild.ans|USA|H6N2|nan':0.002472693)0.000:0.000000006)1.000:0.000000006,('EPI_ISL_158544|2011.729|wild.ans|USA|H3N6|3C.3a1':0.002476819,((((('EPI_ISL_273535|2015.608|wild.ans|Canada|H11N9|nan':0.0,'EPI_ISL_273556|2015.375|wild.other|USA|H7N3|nan':0.0):0.002472799,'EPI_ISL_222141|2013.989|wild.ans|USA|H10N3|nan':0.001977239)0.000:0.000000006,((('EPI_ISL_266517|2016.585|wild.ans|USA|H3N8|3C.3a1':0.0,'EPI_ISL_266522|2016.544|wild.ans|USA|H3N8|3C.3a1':0.0,'EPI_ISL_266516|2016.585|wild.ans|USA|H3N8|3C.3a1':0.0):0.001971984,'EPI_ISL_273368|2016.62|wild.ans|USA|H4N6|nan':0.000500032)1.000:0.007543476,('EPI_ISL_254850|2015.852|wild.ans|USA|H11N9|nan':0.002479195,('EPI_ISL_257695|2015.94|wild.ans|USA|H0N0|nan':0.001986095,'EPI_ISL_254856|2015.83|wild.ans|USA|H11N9|nan':0.001490679)0.743:0.000484075)0.863:0.000985968)0.981:0.002990577)0.996:0.004464575,((('EPI_ISL_220244|2013.715|wild.ans|USA|H0N0|3C.3a1':0.000993303,'EPI_ISL_220246|2013.701|wild.ans|USA|H4N8|nan':0.003476273)0.867:0.000983723,'EPI_ISL_189536|2012.893|wild.ans|USA|H4N8|nan':0.001485417)0.745:0.000483163,'EPI_ISL_257136|2012.91|wild.ans|Guatemala|H14N3|nan':0.002489910)0.910:0.001491135)0.733:0.000000006,('EPI_ISL_158499|2011.934|wild.ans|USA|H11N9|nan':0.000000006,'EPI_ISL_158590|2012.044|wild.ans|USA|H11N9|nan':0.001482306)0.994:0.002974441)0.804:0.000496217)0.000:0.000000006)0.000:0.000000006,(((('EPI_ISL_257151|2012.91|wild.ans|Guatemala|H11N3|nan':0.0,'EPI_ISL_230095|2012.91|wild.ans|Guatemala|H0N0|nan':0.0):0.002981430,'EPI_ISL_220221|2012.724|wild.ans|USA|H4N6|nan':0.001491291)0.868:0.000982145,('EPI_ISL_257128|2012.874|wild.ans|Guatemala|H4N2|nan':0.002487086,'EPI_ISL_257120|2013.025|wild.ans|Guatemala|H5N3|Am_nonGsGD':0.001486080)0.951:0.001991217)0.874:0.000990602,(('EPI_ISL_258545|2015.71|wild.ans|USA|H4N8|nan':0.007075981,('EPI_ISL_216751|2014.71|wild.ans|USA|H4N6|nan':0.001484332,'EPI_ISL_220265|2014.701|wild.ans|USA|H4N6|nan':0.001487767)0.899:0.001925933)0.998:0.006109097,((('EPI_ISL_254782|2014.997|wild.ans|USA|H7N3|nan':0.000998198,'EPI_ISL_397766|2015.885|wild.ans|USA|H5N2|Am_nonGsGD':0.002970776)0.999:0.006144599,((('EPI_ISL_4072263|2016.749|wild.ans|USA|H0N0|nan':0.0,'EPI_ISL_397833|2016.749|wild.ans|USA|H5N2|Am_nonGsGD':0.0,'EPI_ISL_397838|2016.743|wild.ans|USA|H5N2|Am_nonGsGD':0.0):0.000000006,'EPI_ISL_397836|2016.743|wild.ans|USA|H5N2|Am_nonGsGD':0.000492972)1.000:0.007506709,(('EPI_ISL_266503|2015.926|wild.ans|USA|H5N3|Am_nonGsGD':0.002977990,'EPI_ISL_397840|2015.918|wild.ans|USA|H5N3|Am_nonGsGD':0.003495586)0.973:0.003498667,('EPI_ISL_381457|2015.959|wild.ans|USA|H3N7|nan':0.000000006,((('EPI_ISL_381458|2015.959|wild.ans|USA|H3N7|nan':0.000000006,(('EPI_ISL_381453|2015.953|wild.ans|USA|H3N7|nan':0.0,'EPI_ISL_381448|2015.951|wild.ans|USA|H3N7|nan':0.0,'EPI_ISL_381449|2015.951|wild.ans|USA|H3N7|nan':0.0):0.000000006,'EPI_ISL_381459|2016.18|wild.ans|USA|H7N2|nan':0.001977519)0.000:0.000000006)0.000:0.000000006,('EPI_ISL_381452|2015.953|wild.ans|USA|H3N7|nan':0.000492765,('EPI_ISL_381450|2015.953|wild.ans|USA|H3N7|nan':0.000000006,('EPI_ISL_381454|2015.956|wild.ans|USA|H3N3|nan':0.000000006,'EPI_ISL_381455|2015.956|wild.ans|USA|H3N3|nan':0.000493031)0.864:0.000492735)0.000:0.000000006)1.000:0.000000006)0.936:0.000000006,'EPI_ISL_381451|2015.953|wild.ans|USA|H3N7|nan':0.000000006)0.000:0.000000006)0.983:0.002966773)0.000:0.000000006)0.835:0.000925511)0.997:0.007665982,((((('EPI_ISL_378303|2016.891|wild.ans|USA|H8N4|nan':0.001986946,('EPI_ISL_266523|2016.544|wild.ans|USA|H12N5|nan':0.001987758,'EPI_ISL_266525|2016.585|wild.ans|USA|H3N8|3C.3a1':0.000983610)0.984:0.003005770)0.861:0.001444044,'EPI_ISL_14767410|2017.732|wild.ans|USA|H4N6|nan':0.009123327)0.940:0.001999800,(('EPI_ISL_261433|2014.921|wild.ans|USA|H10N2|nan':0.004019217,'EPI_ISL_376251|2017.688|wild.ans|USA|H4N6|nan':0.010106051)0.864:0.001485532,('EPI_ISL_261431|2014.556|wild.ans|USA|H2N5|nan':0.000986829,('EPI_ISL_220015|2015.375|wild.ans|USA|H9N2|nan':0.006018055,('EPI_ISL_230073|2015.027|wild.ans|USA|H11N0|nan':0.001977958,('EPI_ISL_261436|2014.611|wild.ans|USA|H2N6|nan':0.000000006,'EPI_ISL_261434|2014.611|wild.ans|USA|H4N6|nan':0.000492891)0.800:0.000494455)0.800:0.000493018)0.000:0.000000006)0.972:0.002005393)0.000:0.000000006)0.728:0.000381658,'EPI_ISL_273553|2016.393|wild.other|USA|H10N5|nan':0.008677592)0.991:0.004105875,(('EPI_ISL_168210|2013.214|wild.ans|USA|H7N7|nan':0.000000006,('EPI_ISL_168226|2013.214|wild.ans|USA|H7N7|nan':0.0,'EPI_ISL_168221|2013.214|wild.ans|USA|H7N7|nan':0.0):0.000000006)0.903:0.000988031,((('EPI_ISL_261417|2015.605|wild.ans|USA|H11N9|nan':0.002973611,('EPI_ISL_230065|2015.595|wild.ans|USA|H0N0|nan':0.000492629,'EPI_ISL_261412|2015.564|wild.ans|USA|H4N6|nan':0.001480204)0.000:0.000000006)1.000:0.007526847,((('EPI_ISL_256484|2015.696|wild.ans|USA|H2N9|nan':0.002499383,('EPI_ISL_273398|2016.612|wild.ans|USA|H4N6|nan':0.004497542,('EPI_ISL_258547|2015.723|wild.ans|USA|H3N8|nan':0.001982888,('EPI_ISL_397803|2015.723|wild.ans|USA|H11N1|nan':0.000000006,'EPI_ISL_328517|2015.712|wild.ans|USA|H1N1|nan':0.000493831)0.750:0.000494340)0.877:0.000988678)0.963:0.002006497)0.765:0.000600117,((((('EPI_ISL_397726|2015.373|wild.other|USA|H7N3|nan':0.000492972,('EPI_ISL_372104|2015.378|wild.other|USA|H7N3|nan':0.000493044,(('EPI_ISL_273611|2015.608|wild.ans|Canada|H10N5|nan':0.000000006,'EPI_ISL_372094|2015.378|wild.other|USA|H1N3|nan':0.000493037)0.000:0.000000006,(('EPI_ISL_281296|2015.375|wild.other|USA|H1N1|nan':0.0,'EPI_ISL_397512|2015.384|wild.other|USA|H1N3|nan':0.0):0.000000006,'EPI_ISL_381849|2015.392|wild.other|USA|H11N2|nan':0.000986958)0.000:0.000000006)0.000:0.000000006)0.829:0.000492954)0.000:0.000000006,(('EPI_ISL_281295|2015.384|wild.other|USA|H1N1|nan':0.0,'EPI_ISL_281297|2015.378|wild.other|USA|H1N1|nan':0.0,'EPI_ISL_372100|2015.384|wild.other|USA|H1N1|nan':0.0,'EPI_ISL_328501|2015.378|wild.other|USA|H1N1|nan':0.0,'EPI_ISL_372115|2015.378|wild.other|USA|H1N1|nan':0.0,'EPI_ISL_281298|2015.378|wild.other|USA|H1N1|nan':0.0):0.001482093,('EPI_ISL_281299|2015.378|wild.other|USA|H0N0|nan':0.000986608,(('EPI_ISL_328504|2015.395|wild.other|USA|H1N1|nan':0.000000006,('EPI_ISL_397734|2015.392|wild.other|USA|H1N1|nan':0.000493180,(('EPI_ISL_328511|2015.162|wild.other|USA|H1N1|nan':0.0,'EPI_ISL_397743|2015.4|wild.other|USA|H1N1|nan':0.0,'EPI_ISL_397741|2015.395|wild.other|USA|H1N3|nan':0.0,'EPI_ISL_397738|2015.395|wild.other|USA|H1N3|nan':0.0,'EPI_ISL_397751|2015.403|wild.other|USA|H1N3|nan':0.0):0.000000006,('EPI_ISL_397749|2015.4|wild.other|USA|H1N3|nan':0.000986823,('EPI_ISL_397733|2015.386|wild.other|USA|H1N1|nan':0.000987702,'EPI_ISL_328509|2015.37|wild.other|USA|H1N1|nan':0.000987136)0.000:0.000000006)0.000:0.000000006)0.000:0.000000006)0.008:0.000493017)0.747:0.000000052,'EPI_ISL_397745|2015.4|wild.other|USA|H1N3|nan':0.000492967)0.000:0.000000006)0.862:0.000492946)0.000:0.000000006)1.000:0.000000006,(('EPI_ISL_397740|2015.395|wild.other|USA|H1N3|nan':0.000493811,(('EPI_ISL_397725|2015.37|wild.other|USA|H0N0|nan':0.000493729,'EPI_ISL_397724|2015.37|wild.other|USA|H1N3|nan':0.000000006)0.931:0.000988961,('EPI_ISL_397731|2015.381|wild.other|USA|H1N3|nan':0.000000006,'EPI_ISL_397732|2015.386|wild.other|USA|H1N3|nan':0.000493382)0.000:0.000000006)0.813:0.000493768)0.771:0.000493789,((('EPI_ISL_372136|2015.378|wild.other|USA|H7N3|nan':0.000493132,('EPI_ISL_397744|2015.4|wild.other|USA|H1N3|nan':0.000493173,(('EPI_ISL_328503|2015.395|wild.other|USA|H7N1|nan':0.0,'EPI_ISL_328502|2015.386|wild.other|USA|H7N1|nan':0.0):0.000987461,'EPI_ISL_328510|2015.373|wild.other|USA|H7N1|nan':0.000000006)0.655:0.000000006)0.000:0.000000006)0.000:0.000000006,('EPI_ISL_397736|2015.392|wild.other|USA|H7N3|nan':0.0,'EPI_ISL_254769|2015.367|wild.other|USA|H7N3|nan':0.0,'EPI_ISL_372107|2015.384|wild.other|USA|H7N3|nan':0.0,'EPI_ISL_254772|2015.403|wild.other|USA|H7N3|nan':0.0,'EPI_ISL_381850|2015.392|wild.other|USA|H7N3|nan':0.0,'EPI_ISL_372116|2015.378|wild.other|USA|H7N3|nan':0.0):0.000000006)0.000:0.000000006,((((('EPI_ISL_397735|2015.392|wild.other|USA|H0N0|nan':0.000493103,('EPI_ISL_397742|2015.395|wild.other|USA|H1N1|nan':0.000987194,('EPI_ISL_397722|2015.367|wild.other|USA|H1N1|nan':0.0,'EPI_ISL_397746|2015.4|wild.other|USA|H1N3|nan':0.0):0.000000006)0.000:0.000000006)0.902:0.000493174,'EPI_ISL_254771|2015.4|wild.other|USA|H7N3|nan':0.000493040)0.535:0.000000006,'EPI_ISL_397728|2015.378|wild.other|USA|H1N1|nan':0.000987368)0.000:0.000000006,'EPI_ISL_254770|2015.392|wild.other|USA|H7N3|nan':0.000987880)0.000:0.000000006,'EPI_ISL_372109|2015.378|wild.other|USA|H1N1|nan':0.000988725)0.000:0.000000006)0.000:0.000000006)0.910:0.000493352)0.000:0.000000006,'EPI_ISL_397750|2015.4|wild.other|USA|H7N3|nan':0.000492843)0.973:0.003752065,('EPI_ISL_393484|2018.962|wild.ans|USA|H11N9|nan':0.000848423,'EPI_ISL_393476|2017.863|wild.ans|USA|H5N2|Am_nonGsGD':0.002635916)1.000:0.007704057)0.243:0.000608023)0.996:0.004927464,('EPI_ISL_230161|2014.184|wild.ans|USA|H7N7|nan':0.000990680,(('EPI_ISL_254785|2015.027|wild.ans|USA|H7N9|nan':0.003021511,'EPI_ISL_397817|2015.849|wild.ans|USA|H1N1|nan':0.004004998)0.926:0.001977974,'EPI_ISL_230085|2014.795|wild.ans|USA|H5N2|Am_nonGsGD':0.005475238)0.000:0.000000006)0.775:0.000496169)0.739:0.000477766)0.883:0.001004261,'EPI_ISL_230176|2014.277|wild.ans|USA|H7N3|nan':0.004470247)0.000:0.000000006)0.979:0.002985861)0.965:0.002562679)0.724:0.000433279)0.000:0.000000006)0.994:0.002474287)0.939:0.001993271)0.892:0.001483749,'EPI_ISL_141107|2008.694|wild.ans|USA|H3N6|3C.2':0.000987840)0.000:0.000000006)0.855:0.000493579)0.000:0.000000006)0.753:0.000000006)0.889:0.001977729,'EPI_ISL_206328|2009.003|wild.ans|USA|H7N3|nan':0.007574285)0.977:0.002998666)0.000:0.000000006)0.000:0.000000006,((((('EPI_ISL_216388|2007.658|wild.ans|USA|H11N9|nan':0.003493313,((('EPI_ISL_142540|2009.408|wild.other|USA|H11N9|nan':0.000486229,'EPI_ISL_142534|2009.419|wild.other|USA|H11N9|nan':0.000998929)0.998:0.006090644,(('EPI_ISL_142487|2009.362|wild.other|USA|H11N8|nan':0.000000006,('EPI_ISL_137930|2009.414|wild.other|USA|H1N8|nan':0.0,'EPI_ISL_142521|2009.405|wild.other|USA|H1N9|nan':0.0):0.000494106)0.962:0.001989601,('EPI_ISL_146040|2009.381|wild.other|USA|H1N1|nan':0.000493944,('EPI_ISL_142509|2009.405|wild.other|USA|H1N1|nan':0.000494086,(('EPI_ISL_138055|2009.381|wild.other|USA|H0N0|nan':0.0,'EPI_ISL_142498|2009.348|wild.other|USA|H6N1|nan':0.0,'EPI_ISL_137910|2009.381|wild.other|USA|H1N1|nan':0.0,'EPI_ISL_146042|2009.381|wild.other|USA|H1N1|nan':0.0,'EPI_ISL_142506|2009.403|wild.other|USA|H1N1|nan':0.0,'EPI_ISL_137919|2009.381|wild.other|USA|H1N1|nan':0.0,'EPI_ISL_146086|2009.381|wild.other|USA|H1N1|nan':0.0,'EPI_ISL_328624|2009.403|wild.other|USA|H1N1|nan':0.0,'EPI_ISL_142542|2009.416|wild.other|USA|H1N1|nan':0.0):0.000000006,(('EPI_ISL_142545|2009.408|wild.other|USA|H0N0|nan':0.0,'EPI_ISL_142514|2009.397|wild.other|USA|H1N1|nan':0.0):0.000494084,'EPI_ISL_397550|2009.408|wild.other|USA|H1N1|nan':0.000494319)0.000:0.000000006)0.000:0.000000006)0.000:0.000000006)0.747:0.000495584)0.922:0.001951052)0.999:0.007070648,'EPI_ISL_131740|2007.636|wild.ans|Canada|H7N4|nan':0.000984146)0.742:0.000500485)0.000:0.000000006,('EPI_ISL_131886|2007.674|wild.ans|Canada|H10N7|nan':0.002531011,'EPI_ISL_85181|2008.831|wild.ans|USA|H7N3|nan':0.008080701)0.844:0.000944153)0.924:0.002483621,'EPI_ISL_83501|2007.063|wild.ans|USA|H7N7|nan':0.003510136)0.992:0.004536414,('EPI_ISL_397907|2006.386|wild.other|USA|H7N7|nan':0.003978552,('EPI_ISL_31479|2006.5|wild.other|USA|H7N7|nan':0.001485252,(('EPI_ISL_327572|2006.389|wild.other|USA|H7N3|nan':0.000494178,('EPI_ISL_397908|2006.392|wild.other|USA|H7N7|nan':0.000000006,('EPI_ISL_189681|2006.386|wild.other|USA|H7N3|nan':0.0,'EPI_ISL_12858|2006.5|wild.other|USA|H7N3|nan':0.0):0.000495157)0.000:0.000000006)0.000:0.000000006,('EPI_ISL_397909|2006.392|wild.other|USA|H7N7|nan':0.000493910,(('EPI_ISL_397976|2006.373|wild.other|USA|H0N0|nan':0.0,'EPI_ISL_84619|2006.389|wild.other|USA|H9N2|nan':0.0):0.000000006,(('EPI_ISL_142336|2006.373|wild.other|USA|H7N3|nan':0.000000006,'EPI_ISL_327550|2006.386|wild.other|USA|H7N3|nan':0.000494091)0.000:0.000000006,('EPI_ISL_27589|2006.389|wild.other|USA|H7N3|nan':0.000493920,(('EPI_ISL_189664|2006.386|wild.other|USA|H7N3|nan':0.000000006,'EPI_ISL_12856|2006.5|wild.other|USA|H7N3|nan':0.000000006)0.825:0.000494083,('EPI_ISL_327519|2006.386|wild.other|USA|H7N3|nan':0.000494020,('EPI_ISL_327504|2006.389|wild.other|USA|H7N3|nan':0.000000006,'EPI_ISL_327498|2006.386|wild.other|USA|H12N4|nan':0.001984383)0.000:0.000000006)0.974:0.001983005)0.000:0.000000006)0.000:0.000000006)0.931:0.000493993)0.000:0.000000006)0.957:0.001484924)0.832:0.000494138)0.000:0.000000006)0.956:0.002003926)0.730:0.000476360,'EPI_ISL_64916|2005.595|wild.ans|Canada|H4N6|nan':0.000494007)0.000:0.000000006)0.000:0.000000006,'EPI_ISL_7046|2005.5|wild.ans|USA|H11N9|nan':0.002975674)0.847:0.000494794,(('EPI_ISL_189671|2006.386|wild.other|USA|H0N0|nan':0.002973168,(((('EPI_ISL_141138|2008.669|wild.ans|USA|H12N4|nan':0.005578053,'EPI_ISL_94183|2009.814|wild.ans|USA|H0N0|nan':0.004492810)0.996:0.006226794,(('EPI_ISL_141142|2008.678|wild.ans|USA|H6N8|nan':0.005479188,(('EPI_ISL_94236|2008.872|wild.ans|USA|H4N6|nan':0.001483522,('EPI_ISL_94184|2009.814|wild.ans|USA|H1N1|nan':0.002976812,'EPI_ISL_278063|2008.951|wild.ans|USA|H9N2|nan':0.000988829)0.868:0.000996825)0.881:0.000989856,('EPI_ISL_94242|2008.833|wild.ans|USA|H6N2|nan':0.001976763,('EPI_ISL_133759|2010.471|wild.ans|USA|H7N3|nan':0.005467054,'EPI_ISL_94222|2008.929|wild.ans|USA|H4N6|nan':0.002470167)0.000:0.000000006)0.781:0.000491965)0.740:0.000496096)0.858:0.000978855,(('EPI_ISL_83519|2007.658|wild.ans|USA|H4N6|nan':0.000492286,'EPI_ISL_82522|2007.658|wild.ans|USA|H4N6|nan':0.000000006)0.838:0.000958089,'EPI_ISL_83522|2007.658|wild.ans|USA|H6N1|nan':0.014731583)0.948:0.002037413)0.997:0.004660851)0.716:0.000342100,('EPI_ISL_189673|2007.696|wild.ans|USA|H7N3|nan':0.006679128,'EPI_ISL_82508|2006.912|wild.ans|USA|H10N7|nan':0.007188258)0.701:0.000316114)0.861:0.000495269,'EPI_ISL_7071|2005.926|wild.ans|USA|H4N6|nan':0.003980693)0.000:0.000000006)0.000:0.000000006,'EPI_ISL_82529|2007.559|wild.other|USA|H12N5|nan':0.009017086)0.943:0.001482792)0.000:0.000000006,((('EPI_ISL_131766|2007.715|wild.ans|Canada|H11N9|nan':0.000493840,(('EPI_ISL_131722|2007.674|wild.ans|Canada|H0N0|nan':0.0,'EPI_ISL_131737|2007.636|wild.ans|Canada|H4N6|nan':0.0):0.000493817,'EPI_ISL_131866|2007.729|wild.ans|Canada|H4N6|nan':0.000493745)0.000:0.000000006)0.975:0.003987315,('EPI_ISL_131467|2007.386|wild.other|USA|H6N1|nan':0.001561752,'EPI_ISL_142345|2007.567|wild.other|USA|H6N1|nan':0.002416636)1.000:0.009718919)0.918:0.002028062,('EPI_ISL_7502|2006.5|wild.ans|USA|H7N9|nan':0.002490466,('EPI_ISL_397577|2010.397|wild.other|USA|H3N8|nan':0.009577860,(('EPI_ISL_85175|2008.801|wild.ans|USA|H6N2|nan':0.004529834,('EPI_ISL_141227|2009.699|wild.ans|USA|H4N6|nan':0.001484119,(('EPI_ISL_278194|2011.392|wild.other|USA|H5N2|Am_nonGsGD':0.005991599,('EPI_ISL_137816|2010.622|wild.ans|Canada|H10N7|nan':0.002975920,('EPI_ISL_137708|2010.69|wild.ans|Canada|H1N1|nan':0.001502452,'EPI_ISL_137703|2010.718|wild.ans|Canada|H3N8|3C.2':0.005013758)0.762:0.000478874)0.000:0.000000006)0.840:0.000493726,('EPI_ISL_141240|2009.942|wild.ans|USA|H2N3|nan':0.002478590,'EPI_ISL_220047|2010.701|wild.ans|USA|H4N6|nan':0.001980236)0.000:0.000000006)0.000:0.000000006)0.986:0.003014640)0.765:0.000462051,('EPI_ISL_146019|2008.902|wild.ans|USA|H1N1|nan':0.001485397,(('EPI_ISL_141099|2008.587|wild.ans|USA|H3N8|3C.3a1':0.0,'EPI_ISL_141098|2008.587|wild.ans|USA|H3N8|3C.3a1':0.0):0.000000006,'EPI_ISL_141089|2008.587|wild.ans|USA|H3N8|3C.3a1':0.000494234)0.906:0.000494188)0.000:0.000000006)0.963:0.002508411)0.865:0.000982740)0.855:0.000985177)0.000:0.000000006)0.000:0.000000006)0.980:0.003035326)0.836:0.000942191,(('EPI_ISL_216539|2009.649|wild.ans|USA|H3N2|3C.3a1':0.0,'EPI_ISL_216538|2009.649|wild.ans|USA|H3N2|3C.3a1':0.0):0.009139200,('EPI_ISL_141217|2009.688|wild.ans|USA|H2N9|nan':0.000988043,'EPI_ISL_141221|2009.688|wild.ans|USA|H11N9|nan':0.000988824)0.989:0.005043359)0.997:0.007097018)0.000:0.000000006,('EPI_ISL_79794|2006.5|wild.ans|USA|H5N2|Am_nonGsGD':0.007170117,'EPI_ISL_278042|2008.049|wild.ans|Mexico|H6N1|nan':0.010976603)0.881:0.001867664)0.992:0.004432703)0.733:0.000575544)0.955:0.004742423,'EPI_ISL_99268|2007.589|wild.ans|Canada|H0N0|nan':0.008803348)0.640:0.004420209,('EPI_ISL_397920|2002.408|wild.other|USA|H11N3|nan':0.003230274,('EPI_ISL_397927|2002.389|wild.other|USA|H1N9|nan':0.000989382,('EPI_ISL_138148|2002.381|wild.other|USA|H1N9|nan':0.000494194,('EPI_ISL_138048|2002.381|wild.other|USA|H0N0|nan':0.0,'EPI_ISL_138153|2002.384|wild.other|USA|H1N9|nan':0.0,'EPI_ISL_138145|2002.381|wild.other|USA|H1N9|nan':0.0,'EPI_ISL_138146|2002.381|wild.other|USA|H1N9|nan':0.0):0.000000006)0.000:0.000000006)0.976:0.003787341)1.000:0.012409935)0.926:0.003260991,(('EPI_ISL_131434|1999.392|wild.other|USA|H11N2|nan':0.000989270,('EPI_ISL_99356|1999.392|wild.other|USA|H3N8|3C.3a1':0.000494107,'EPI_ISL_99375|1999.392|wild.other|USA|H3N2|3C.3a1':0.000494005)0.000:0.000000006)0.999:0.006527465,('EPI_ISL_398018|2000.372|wild.other|USA|H0N0|nan':0.002921082,('EPI_ISL_142071|2000.372|wild.other|USA|H12N5|nan':0.000000006,(('EPI_ISL_398017|2000.372|wild.other|USA|H12N4|nan':0.000492966,'EPI_ISL_397945|2000.396|wild.other|USA|H12N4|nan':0.000496094)0.944:0.001492155,'EPI_ISL_397944|2000.396|wild.other|USA|H10N4|nan':0.000497209)0.790:0.000491354)0.982:0.004087174)1.000:0.007112587)0.728:0.000513871)0.896:0.001851225,((('EPI_ISL_397926|2002.348|wild.other|USA|H12N5|nan':0.009646065,((('EPI_ISL_224871|2011.274|wild.ans|Colombia|H5N2|Am_nonGsGD':0.000980573,'EPI_ISL_224872|2011.279|wild.ans|Colombia|H5N2|Am_nonGsGD':0.003011398)1.000:0.024017160,((('EPI_ISL_216620|2005.493|wild.ans|USA|H3N2|3C.3a1':0.000990462,('EPI_ISL_216618|2005.493|wild.ans|USA|H3N2|3C.3a1':0.000494635,'EPI_ISL_64896|2005.5|wild.ans|USA|H3N2|3C.3a1':0.000494743)0.000:0.000000006)0.906:0.000494704,((('EPI_ISL_216619|2005.493|wild.ans|USA|H3N2|3C.3a1':0.000494830,'EPI_ISL_7172|2005.5|wild.ans|USA|H3N2|3C.3a1':0.000494712)0.000:0.000000006,('EPI_ISL_7021|2005.5|wild.ans|USA|H3N2|3C.3a1':0.000494594,'EPI_ISL_216623|2005.493|wild.ans|USA|H3N2|3C.3a1':0.000494666)0.000:0.000000006)0.978:0.000000006,(('EPI_ISL_216621|2005.493|wild.ans|USA|H3N2|3C.3a1':0.0,'EPI_ISL_216622|2005.493|wild.ans|USA|H3N2|3C.3a1':0.0):0.000000006,'EPI_ISL_7020|2005.5|wild.ans|USA|H3N2|3C.3a1':0.000494647)0.000:0.000000006)0.000:0.000000006)0.000:0.000000006,'EPI_ISL_7000|2005.5|wild.ans|USA|H3N2|3C.3a1':0.000990398)0.933:0.003474511)1.000:0.009896701,'EPI_ISL_25205|2000.5|wild.ans|USA|H5N2|Am_nonGsGD':0.003132879)0.838:0.001333002)0.951:0.003029036,('EPI_ISL_25208|2002.5|wild.ans|USA|H1N3|nan':0.0,'EPI_ISL_25209|2002.5|wild.ans|USA|H1N3|nan':0.0):0.010685814)0.968:0.003004747,((((((('EPI_ISL_87503|2005.5|wild.ans|USA|H3N6|3C.2':0.0,'EPI_ISL_7169|2005.5|wild.ans|USA|H3N6|3C.2':0.0):0.011624018,(('EPI_ISL_28752|2003.5|wild.ans|USA|H2N1|nan':0.002981307,'EPI_ISL_142112|2003.384|wild.other|USA|H12N5|nan':0.006014997)0.592:0.000000006,(('EPI_ISL_142359|2004.383|wild.other|USA|H10N7|nan':0.001486251,(('EPI_ISL_142360|2004.374|wild.other|USA|H10N7|nan':0.000494510,('EPI_ISL_397958|2004.374|wild.other|USA|H0N0|nan':0.000494367,('EPI_ISL_397955|2004.374|wild.other|USA|H10N7|nan':0.0,'EPI_ISL_397954|2004.374|wild.other|USA|H10N7|nan':0.0,'EPI_ISL_138171|2004.369|wild.other|USA|H10N7|nan':0.0):0.000000006)0.000:0.000000006)0.918:0.000990071,'EPI_ISL_22533|2004.5|wild.other|USA|H10N7|nan':0.001485955)0.000:0.000000006)0.970:0.002800996,(('EPI_ISL_22632|2007.918|wild.ans|USA|H3N7|nan':0.000000006,'EPI_ISL_19946|2007.822|wild.ans|USA|H6N2|nan':0.001486595)1.000:0.006507240,('EPI_ISL_99265|2007.655|wild.ans|Canada|H4N6|nan':0.005505977,('EPI_ISL_148099|2007.693|wild.ans|USA|H1N1|nan':0.000991026,('EPI_ISL_30026|2007.811|wild.ans|USA|H10N7|nan':0.003993527,'EPI_ISL_148104|2007.734|wild.ans|USA|H1N1|nan':0.000991074)0.000:0.000000006)0.970:0.001985667)0.000:0.000000006)0.995:0.003989235)0.750:0.000690799)0.000:0.000000006)0.999:0.005471303,(((((('EPI_ISL_99283|2007.638|wild.ans|Canada|H0N0|nan':0.0,'EPI_ISL_99270|2007.638|wild.ans|Canada|H4N6|nan':0.0,'EPI_ISL_99254|2008.598|wild.ans|Canada|H4N6|nan':0.0):0.000491842,'EPI_ISL_99252|2008.601|wild.ans|Canada|H3N8|3C.2':0.001495494)0.924:0.001509538,('EPI_ISL_94220|2007.934|wild.ans|USA|H10N7|nan':0.001992233,('EPI_ISL_83533|2007.871|wild.ans|USA|H1N1|nan':0.002996395,(('EPI_ISL_141331|2008.587|wild.ans|USA|H0N0|nan':0.004740382,(('EPI_ISL_148243|2011.66|wild.other|Canada|H3N5|nan':0.002048344,'EPI_ISL_158533|2011.805|wild.ans|USA|H4N6|nan':0.000944362)1.000:0.009983537,('EPI_ISL_141103|2008.587|wild.ans|USA|H8N4|nan':0.000997824,'EPI_ISL_141135|2008.587|wild.ans|USA|H0N0|3C.3a1':0.000490788)0.744:0.000859006)0.704:0.001861976)0.910:0.001783638,(('EPI_ISL_257215|2011.704|wild.ans|USA|H3N6|nan':0.000498498,'EPI_ISL_257242|2011.748|wild.ans|USA|H6N2|nan':0.001486704)1.000:0.007016220,(('EPI_ISL_85167|2008.609|wild.ans|USA|H8N4|nan':0.000494615,('EPI_ISL_139400|2009.619|wild.ans|USA|H3N8|nan':0.004490625,(('EPI_ISL_234712|2009.614|wild.ans|USA|H3N8|nan':0.000494418,'EPI_ISL_234713|2009.616|wild.ans|USA|H3N8|nan':0.000000006)0.949:0.001988947,(('EPI_ISL_133748|2009.526|wild.ans|USA|H8N4|nan':0.000494424,'EPI_ISL_132816|2009.466|wild.ans|USA|H8N4|nan':0.000000006)0.969:0.002511957,'EPI_ISL_94185|2009.814|wild.ans|USA|H6N1|nan':0.004521400)0.747:0.000466322)0.792:0.000495574)0.000:0.000000006)0.837:0.000494742,'EPI_ISL_94221|2008.948|wild.ans|USA|H10N2|nan':0.001486501)0.000:0.000000006)0.967:0.001992133)0.878:0.000991718)0.866:0.001000693)0.735:0.000482705)0.998:0.004876895,((('EPI_ISL_94973|2010.082|wild.ans|Guatemala|H8N4|nan':0.008005303,(((((('EPI_ISL_189493|2012.746|wild.ans|USA|H11N9|nan':0.000000006,('EPI_ISL_189530|2012.801|wild.ans|USA|H0N0|nan':0.001488047,'EPI_ISL_189531|2012.801|wild.ans|USA|H5N1|Am_nonGsGD':0.000988574)0.906:0.000987532)0.999:0.004974375,(('EPI_ISL_257119|2011.899|wild.ans|Guatemala|H1N3|nan':0.001482087,('EPI_ISL_397373|2011.726|wild.ans|USA|H4N6|nan':0.001490215,'EPI_ISL_257117|2011.899|wild.ans|Guatemala|H3N2|3C.3a1':0.001983986)0.850:0.000988590)0.000:0.000000006,'EPI_ISL_220157|2011.693|wild.ans|USA|H4N6|nan':0.000492811)0.000:0.000000006)0.978:0.002984873,('EPI_ISL_371792|2011.389|wild.other|USA|H10N6|nan':0.005176195,'EPI_ISL_258519|2015.693|wild.ans|USA|H4N8|nan':0.017578155)0.749:0.000798911)0.976:0.002696315,'EPI_ISL_95365|2010.049|wild.ans|USA|H1N1|nan':0.002837116)0.061:0.000466416,'EPI_ISL_141202|2009.589|wild.ans|USA|H4N6|nan':0.003348407)0.959:0.002151031,(('EPI_ISL_94189|2008.874|wild.ans|USA|H11N2|nan':0.002106092,'EPI_ISL_94240|2008.844|wild.ans|USA|H11N9|nan':0.003902766)0.967:0.002998979,'EPI_ISL_30027|2007.918|wild.ans|USA|H7N3|nan':0.003323031)0.853:0.001152591)0.000:0.000000006)0.000:0.000000006,(('EPI_ISL_258500|2014.69|wild.ans|USA|H4N8|nan':0.016272034,('EPI_ISL_141249|2010.512|wild.other|USA|H1N1|nan':0.0,'EPI_ISL_141248|2010.512|wild.other|USA|H1N1|nan':0.0):0.009818659)0.919:0.003875224,('EPI_ISL_206333|2008.686|wild.ans|USA|H7N3|nan':0.005976913,((('EPI_ISL_141208|2009.674|wild.ans|USA|H0N0|nan':0.0,'EPI_ISL_141220|2009.696|wild.ans|USA|H6N1|nan':0.0):0.000000006,'EPI_ISL_144546|2009.674|wild.ans|USA|H6N8|nan':0.001484636)1.000:0.007505181,('EPI_ISL_94177|2009.573|wild.ans|USA|H4N6|nan':0.007542098,('EPI_ISL_150342|2012.645|wild.ans|USA|H4N6|nan':0.005479383,('EPI_ISL_189540|2012.94|wild.ans|USA|H10N7|nan':0.006043747,'EPI_ISL_158447|2011.729|wild.ans|USA|H6N1|nan':0.003520025)0.924:0.002515571)0.990:0.005144133)0.959:0.003024344)0.000:0.000000006)0.745:0.000000006)0.860:0.000493069)0.995:0.002989506,(((('EPI_ISL_381146|2009.614|wild.ans|USA|H1N1|nan':0.002980142,('EPI_ISL_127945|2009.611|wild.ans|Canada|H11N0|nan':0.000989841,'EPI_ISL_206343|2009.063|wild.ans|USA|H7N3|nan':0.003487070)0.000:0.000000006)0.000:0.000000006,(('EPI_ISL_142560|2009.74|wild.ans|USA|H0N0|nan':0.0,'EPI_ISL_142569|2009.74|wild.ans|USA|H4N1|nan':0.0):0.000496843,'EPI_ISL_142563|2009.74|wild.ans|USA|H4N9|nan':0.000493055)0.925:0.001496487)0.991:0.002479451,('EPI_ISL_142475|2008.727|wild.ans|USA|H0N0|nan':0.000000006,('EPI_ISL_127976|2009.701|wild.ans|Canada|H3N6|3C.3a1':0.001484096,'EPI_ISL_142479|2008.697|wild.ans|USA|H0N0|nan':0.001981316)0.763:0.000000006)0.000:0.000000006)0.973:0.002998263,('EPI_ISL_141029|2009.948|wild.ans|USA|H3N8|3C.2':0.007518009,'EPI_ISL_141236|2009.868|wild.ans|USA|H6N8|nan':0.000498561)0.999:0.008620811)0.864:0.001012283)0.746:0.000631451)0.931:0.002016493,(('EPI_ISL_79791|2006.5|wild.ans|USA|H5N2|Am_nonGsGD':0.000000006,'EPI_ISL_79803|2006.5|wild.unknown|USA|H5N2|Am_nonGsGD':0.000494836)0.949:0.001495491,('EPI_ISL_216650|2008.653|wild.ans|USA|H6N2|nan':0.007003499,(('EPI_ISL_94241|2008.836|wild.ans|USA|H12N5|nan':0.001001211,'EPI_ISL_82523|2007.885|wild.ans|USA|H12N5|nan':0.000984990)0.999:0.005512148,('EPI_ISL_216634|2006.51|wild.ans|USA|H6N5|nan':0.002994038,'EPI_ISL_8016|2006.5|wild.ans|USA|H5N2|Am_nonGsGD':0.000982972)0.954:0.002028596)0.607:0.000481578)0.754:0.000499799)0.923:0.001663278)0.700:0.000307788,(('EPI_ISL_80909|2006.5|wild.unknown|USA|H5N2|Am_nonGsGD':0.001983895,(('EPI_ISL_84623|2006.603|wild.ans|Canada|H12N5|nan':0.001487278,('EPI_ISL_84622|2006.603|wild.ans|Canada|H12N0|nan':0.000494810,'EPI_ISL_29701|2006.603|wild.ans|Canada|H7N3|nan':0.000494685)0.000:0.000000006)0.773:0.000476238,(('EPI_ISL_142466|2008.721|wild.ans|USA|H4N6|nan':0.000000006,('EPI_ISL_95425|2009.627|wild.ans|USA|H4N6|nan':0.002483914,'EPI_ISL_95379|2009.586|wild.ans|USA|H4N9|nan':0.000000006)1.000:0.005498253)0.797:0.001009415,('EPI_ISL_137865|2010.707|wild.ans|Canada|H0N0|nan':0.002936007,'EPI_ISL_137862|2010.707|wild.ans|Canada|H0N0|nan':0.016541798)0.944:0.006774115)1.000:0.009125386)0.954:0.002007816)0.000:0.000000006,('EPI_ISL_83503|2007.063|wild.ans|USA|H7N6|nan':0.0,'EPI_ISL_82503|2007.071|wild.ans|USA|H7N6|nan':0.0):0.007559044)0.964:0.002007307)0.944:0.002075726)0.685:0.000980173,((('EPI_ISL_67874|2002.5|wild.ans|USA|H6N1|nan':0.008276879,('EPI_ISL_64887|2005.66|wild.ans|Canada|H5N2|Am_nonGsGD':0.001486814,('EPI_ISL_64886|2005.638|wild.ans|Canada|H3N8|3C.3a1':0.000494683,('EPI_ISL_64816|2005.592|wild.ans|Canada|H3N8|3C.3a1':0.000494685,'EPI_ISL_99311|2005.605|wild.ans|Canada|H3N8|3C.3a1':0.000000006)0.860:0.000494700)0.000:0.000000006)1.000:0.011847132)0.757:0.000807502,(((((('EPI_ISL_84625|2007.586|wild.ans|Canada|H12N5|nan':0.004174465,'EPI_ISL_139446|2007.345|wild.ans|USA|H2N3|nan':0.002876434)0.936:0.002512946,('EPI_ISL_85107|2006.63|wild.ans|USA|H7N3|nan':0.003006948,('EPI_ISL_83512|2007.69|wild.ans|USA|H4N6|nan':0.002000830,'EPI_ISL_141151|2008.691|wild.ans|USA|H4N6|nan':0.002993911)0.946:0.002006651)0.903:0.001628144)0.999:0.007490153,'EPI_ISL_141324|2002.5|wild.ans|USA|H7N1|nan':0.004529139)0.736:0.000461226,(((('EPI_ISL_131459|2002.384|wild.other|USA|H11N1|nan':0.000992312,'EPI_ISL_397916|2002.408|wild.other|USA|H1N9|nan':0.000495518)0.781:0.000494926,(('EPI_ISL_397892|2003.384|wild.other|USA|H9N2|nan':0.004004480,(('EPI_ISL_87495|2002.655|Dom.ans|USA|H0N0|nan':0.0,'EPI_ISL_6939|2002.655|Dom.ans|USA|H4N8|nan':0.0):0.000471875,(('EPI_ISL_22588|2004.5|wild.other|USA|H5N7|Am_nonGsGD':0.0,'EPI_ISL_142323|2004.374|wild.other|USA|H5N7|Am_nonGsGD':0.0):0.002000900,(('EPI_ISL_8786|1985.405|wild.other|USA|H7N3|nan':0.0,'EPI_ISL_8785|2004.374|wild.other|USA|H5N7|Am_nonGsGD':0.0):0.000496061,('EPI_ISL_327499|2004.374|wild.other|USA|H10N7|nan':0.000496033,('EPI_ISL_142358|2004.374|wild.other|USA|H10N8|nan':0.0,'EPI_ISL_8865|2004.374|wild.other|USA|H5N7|Am_nonGsGD':0.0):0.000000006)0.000:0.000000006)0.904:0.001488524)0.995:0.004046767)0.975:0.002533689)0.752:0.000478534,('EPI_ISL_131457|2002.381|wild.other|USA|H11N9|nan':0.000000006,('EPI_ISL_142097|2002.389|wild.other|USA|H7N3|nan':0.0,'EPI_ISL_397923|2002.389|wild.other|USA|H7N3|nan':0.0):0.000494570)0.928:0.000989858)0.000:0.000000006)0.000:0.000000006,('EPI_ISL_397996|2002.384|wild.other|USA|H0N0|nan':0.0,'EPI_ISL_131454|2002.381|wild.other|USA|H11N9|nan':0.0):0.002481607)0.651:0.000494443,(((('EPI_ISL_142095|2002.384|wild.other|USA|H9N9|nan':0.000494504,('EPI_ISL_138151|2002.381|wild.other|USA|H1N9|nan':0.000000006,'EPI_ISL_138161|2002.384|wild.other|USA|H1N9|nan':0.000494482)0.000:0.000000006)0.958:0.001488885,('EPI_ISL_138158|2002.384|wild.other|USA|H0N0|nan':0.0,'EPI_ISL_138160|2002.384|wild.other|USA|H1N9|nan':0.0):0.003482159)0.000:0.000000006,'EPI_ISL_131458|2002.384|wild.other|USA|H6N1|nan':0.000990057)0.000:0.000000006,(('EPI_ISL_397921|2002.373|wild.other|USA|H11N2|nan':0.0,'EPI_ISL_142084|2002.389|wild.other|USA|H1N1|nan':0.0,'EPI_ISL_397930|2002.389|wild.other|USA|H1N1|nan':0.0):0.000991576,'EPI_ISL_397914|2002.389|wild.other|USA|H1N5|nan':0.000493704)0.767:0.000496354)0.000:0.000000006)0.980:0.001983183)0.000:0.000000006,'EPI_ISL_8725|2002.584|wild.ans|Canada|H2N4|nan':0.003481909)0.000:0.000000006,((('EPI_ISL_82519|2007.622|wild.ans|USA|H3N8|nan':0.017465175,('EPI_ISL_138164|2002.512|wild.ans|Canada|H1N1|nan':0.000000006,(('EPI_ISL_8803|2002.622|wild.ans|Canada|H1N1|nan':0.0,'EPI_ISL_138168|2002.515|wild.ans|Canada|H1N1|nan':0.0,'EPI_ISL_146038|2002.622|wild.ans|Canada|H1N1|nan':0.0,'EPI_ISL_138167|2002.512|wild.ans|Canada|H1N1|nan':0.0,'EPI_ISL_138169|2002.515|wild.ans|Canada|H1N1|nan':0.0,'EPI_ISL_138166|2002.512|wild.ans|Canada|H1N1|nan':0.0):0.000000006,'EPI_ISL_138165|2002.512|wild.ans|Canada|H1N1|nan':0.000494227)0.864:0.000494390)0.490:0.001550000)0.775:0.001455976,'EPI_ISL_138162|2002.499|wild.ans|Canada|H10N7|nan':0.005628748)0.976:0.003499049,((((('EPI_ISL_82511|2006.937|wild.ans|USA|H10N2|nan':0.000000006,('EPI_ISL_94232|2008.795|wild.ans|USA|H6N1|nan':0.008040278,'EPI_ISL_206314|2008.855|wild.ans|USA|H7N3|nan':0.009051835)0.000:0.000000006)0.991:0.003998733,('EPI_ISL_82506|2006.849|wild.ans|USA|H10N2|nan':0.002506912,('EPI_ISL_129068|2010.688|wild.other|USA|H11N9|nan':0.010805121,'EPI_ISL_94181|2009.047|wild.ans|USA|H7N3|nan':0.006453530)0.927:0.002600857)0.973:0.003019601)0.734:0.000496165,('EPI_ISL_63337|2007.858|wild.ans|USA|H5N2|Am_nonGsGD':0.010190498,('EPI_ISL_83496|2007.063|wild.ans|USA|H11N9|nan':0.002022387,(('EPI_ISL_139413|2007.556|wild.ans|USA|H1N2|nan':0.0,'EPI_ISL_139414|2007.556|wild.ans|USA|H1N2|nan':0.0,'EPI_ISL_82535|2007.901|wild.other|USA|H1N2|nan':0.0):0.006539084,'EPI_ISL_83507|2007.071|wild.ans|USA|H7N3|nan':0.001010217)0.762:0.000452444)0.998:0.005620123)0.733:0.000421942)0.000:0.000000006,(('EPI_ISL_77917|2006.433|wild.other|USA|H9N2|nan':0.002001580,(('EPI_ISL_84626|2007.586|wild.ans|Canada|H12N5|nan':0.001993628,'EPI_ISL_83524|2007.674|wild.ans|USA|H6N1|nan':0.004008110)0.877:0.000997692,'EPI_ISL_82526|2007.838|wild.ans|USA|H9N2|nan':0.003497439)0.854:0.000989927)0.966:0.002505162,((('EPI_ISL_158593|2012.044|wild.ans|USA|H7N7|nan':0.003490282,('EPI_ISL_158535|2011.805|wild.ans|USA|H0N0|nan':0.000495907,('EPI_ISL_158518|2011.934|wild.ans|USA|H5N2|Am_nonGsGD':0.000992539,'EPI_ISL_158504|2011.934|wild.ans|USA|H8N1|nan':0.002988431)0.000:0.000000006)0.000:0.000000006)1.000:0.007095607,('EPI_ISL_95437|2009.792|wild.ans|USA|H0N0|Am_nonGsGD':0.005074159,'EPI_ISL_95382|2009.929|wild.ans|USA|H9N2|nan':0.005578187)0.750:0.000384322)0.989:0.004051668,('EPI_ISL_141218|2009.699|wild.ans|USA|H4N8|nan':0.009067499,('EPI_ISL_141113|2008.672|wild.ans|USA|H0N0|3C.3a1':0.001989488,('EPI_ISL_141232|2009.715|wild.ans|USA|H3N9|nan':0.001988055,('EPI_ISL_141146|2008.702|wild.ans|USA|H6N8|nan':0.000000006,('EPI_ISL_141235|2009.704|wild.ans|USA|H0N0|nan':0.003989035,'EPI_ISL_131481|2009.422|wild.other|USA|H6N2|nan':0.004492796)0.745:0.000000006)0.000:0.000000006)0.870:0.001002728)0.996:0.005513378)0.000:0.000000006)0.766:0.000497355)0.783:0.000494432)0.987:0.002996107,('EPI_ISL_6335|2005.63|wild.ans|USA|H3N8|nan':0.000990956,'EPI_ISL_6151|2005.608|wild.ans|USA|H3N8|nan':0.000000006)0.755:0.000486716)0.957:0.002018926)0.754:0.000478544)0.000:0.000000006)0.980:0.002494246,('EPI_ISL_99271|2007.638|wild.ans|Canada|H0N0|nan':0.003090079,(((('EPI_ISL_141141|2008.678|wild.ans|USA|H10N7|nan':0.010160071,(((('EPI_ISL_85174|2008.801|wild.ans|USA|H3N2|3C.2':0.000000006,'EPI_ISL_85164|2008.801|wild.ans|USA|H3N2|3C.2':0.000000006)0.999:0.005507950,(((((('EPI_ISL_134993|2010.945|wild.ans|USA|H12N4|nan':0.002591658,('EPI_ISL_135007|2010.792|wild.ans|USA|H3N8|nan':0.000493484,'EPI_ISL_134934|2010.827|wild.ans|USA|H6N1|nan':0.003470269)0.972:0.002883329)0.980:0.003000458,('EPI_ISL_125796|2010.827|wild.ans|USA|H5N2|Am_nonGsGD':0.0,'EPI_ISL_697580|2016.82|wild.ans|USA|H5N2|Am_nonGsGD':0.0):0.002480843)0.758:0.000486916,'EPI_ISL_134958|2010.8|wild.ans|USA|H5N2|Am_nonGsGD':0.004465366)0.000:0.000000006,('EPI_ISL_134927|2010.734|wild.ans|USA|H3N2|nan':0.003492160,((('EPI_ISL_134998|2010.945|wild.ans|USA|H10N7|nan':0.000000006,'EPI_ISL_220049|2010.712|wild.ans|USA|H10N7|nan':0.001483998)0.000:0.000000006,(('EPI_ISL_135059|2010.973|wild.ans|USA|H10N7|nan':0.003007047,'EPI_ISL_189514|2012.781|wild.ans|USA|H11N9|nan':0.004005606)0.747:0.000462938,(('EPI_ISL_158595|2012.046|wild.ans|USA|H10N7|nan':0.001480190,('EPI_ISL_158600|2012.038|wild.ans|USA|H10N7|nan':0.001974387,((('EPI_ISL_216707|2014.674|wild.ans|USA|H3N8|3C.3a1':0.0,'EPI_ISL_216692|2014.638|wild.ans|USA|H5N2|Am_nonGsGD':0.0):0.000000006,'EPI_ISL_216701|2014.671|wild.ans|USA|H4N2|nan':0.000492180)0.983:0.003490373,('EPI_ISL_216689|2014.638|wild.ans|USA|H4N8|nan':0.000492437,(('EPI_ISL_216699|2014.649|wild.ans|USA|H0N0|nan':0.0,'EPI_ISL_216704|2014.649|wild.ans|USA|H0N0|Am_nonGsGD':0.0):0.000000006,'EPI_ISL_216695|2014.638|wild.ans|USA|H0N0|Am_nonGsGD':0.000491915)0.879:0.000986307)0.931:0.001988194)0.997:0.005490490)0.000:0.000000006)0.878:0.000991465,'EPI_ISL_257135|2011.86|wild.ans|Guatemala|H3N2|3C.3a1':0.002976094)0.761:0.000488767)0.000:0.000000006)0.000:0.000000006,'EPI_ISL_134992|2010.866|wild.ans|USA|H0N0|nan':0.004967420)0.986:0.002993349)0.764:0.000478524)0.998:0.002971158,('EPI_ISL_30030|2007.838|wild.ans|USA|H10N7|nan':0.000987387,('EPI_ISL_25501|2007.937|wild.ans|USA|H8N4|nan':0.000988184,('EPI_ISL_63350|2007.841|wild.ans|USA|H4N7|nan':0.001482233,'EPI_ISL_94190|2007.841|wild.ans|USA|H10N7|nan':0.000000006)0.000:0.000000006)0.930:0.000987264)0.000:0.000000006)0.993:0.003497203,('EPI_ISL_141139|2008.669|wild.ans|USA|H4N6|nan':0.003481159,('EPI_ISL_134918|2010.825|wild.ans|USA|H11N2|nan':0.004498223,((('EPI_ISL_220212|2012.708|wild.ans|USA|H3N8|3C.3a1':0.000983312,'EPI_ISL_220231|2013.721|wild.ans|USA|H3N8|nan':0.002488778)0.999:0.005516096,(('EPI_ISL_208445|2011.688|wild.ans|USA|H4N6|nan':0.001993188,('EPI_ISL_129070|2010.685|wild.ans|USA|H9N2|nan':0.000989247,'EPI_ISL_129069|2010.627|wild.ans|USA|H9N2|nan':0.000495600)0.843:0.000981409)0.989:0.004026198,'EPI_ISL_141246|2009.948|wild.ans|USA|H6N2|nan':0.001992310)0.720:0.000483959)0.000:0.000000006,((('EPI_ISL_294027|2016.672|wild.ans|USA|H3N6|3C.3a1':0.004503934,('EPI_ISL_506000|2018.058|wild.other|USA|H10N2|nan':0.000000006,'EPI_ISL_505997|2018.058|wild.other|USA|H10N2|nan':0.000494417)0.965:0.002995464)0.951:0.002488909,'EPI_ISL_161055|2013.742|wild.ans|USA|H3N8|3C.2':0.000000006)0.723:0.000483459,'EPI_ISL_220026|2012.716|wild.ans|USA|H0N0|nan':0.002995724)0.995:0.003994015)0.421:0.000475984)0.984:0.003581370)0.944:0.002521456)0.858:0.000979882)0.746:0.000476968,(((('EPI_ISL_75691|2007.586|wild.ans|USA|H4N6|nan':0.000992658,('EPI_ISL_75717|2007.586|wild.ans|USA|H8N4|nan':0.000992710,'EPI_ISL_84979|2007.701|wild.ans|USA|H6N2|nan':0.001991203)0.764:0.000494588)0.941:0.001488602,('EPI_ISL_75704|2007.586|wild.ans|USA|H3N8|nan':0.000494334,'EPI_ISL_141214|2009.685|wild.ans|USA|H3N1|nan':0.009049962)0.750:0.000000006)0.750:0.000000006,(('EPI_ISL_75714|2007.586|wild.ans|USA|H3N8|nan':0.0,'EPI_ISL_75703|2007.586|wild.ans|USA|H3N8|nan':0.0,'EPI_ISL_75724|2007.586|wild.ans|USA|H3N8|nan':0.0,'EPI_ISL_75686|2007.586|wild.ans|USA|H3N8|nan':0.0,'EPI_ISL_75707|2007.586|wild.ans|USA|H3N8|nan':0.0,'EPI_ISL_75719|2007.586|wild.ans|USA|H3N8|nan':0.0,'EPI_ISL_75716|2007.586|wild.ans|USA|H3N8|nan':0.0):0.000000006,('EPI_ISL_75721|2007.586|wild.ans|USA|H3N8|nan':0.000989582,'EPI_ISL_84976|2007.723|wild.ans|USA|H6N2|nan':0.003478035)0.746:0.000000006)0.000:0.000000006)0.000:0.000000006,('EPI_ISL_142446|2008.377|wild.other|USA|H0N0|nan':0.006527739,((((('EPI_ISL_131487|2008.372|wild.other|USA|H4N6|nan':0.000494643,('EPI_ISL_142440|2008.374|wild.other|USA|H4N6|nan':0.000494685,('EPI_ISL_131491|2008.374|wild.other|USA|H0N0|nan':0.000000006,'EPI_ISL_142377|2008.377|wild.other|USA|H4N6|nan':0.000494658)0.000:0.000000006)0.000:0.000000006)0.901:0.000494693,'EPI_ISL_142370|2008.372|wild.other|USA|H4N6|nan':0.000494776)0.000:0.000000006,'EPI_ISL_142422|2008.415|wild.other|USA|H4N6|nan':0.000990819)0.000:0.000000006,((('EPI_ISL_142459|2008.423|wild.other|USA|H4N6|nan':0.000000006,'EPI_ISL_142438|2008.385|wild.other|USA|H4N6|nan':0.000990346)0.000:0.000000006,('EPI_ISL_142365|2008.385|wild.other|USA|H4N6|nan':0.000494974,'EPI_ISL_142436|2008.423|wild.other|USA|H4N6|nan':0.000990484)0.000:0.000000006)0.000:0.000000006,'EPI_ISL_142383|2008.355|wild.other|USA|H4N6|nan':0.000495467)0.850:0.000494830)0.000:0.000000006,(('EPI_ISL_142386|2008.377|wild.other|USA|H0N0|nan':0.0,'EPI_ISL_142409|2008.388|wild.other|USA|H4N6|nan':0.0,'EPI_ISL_131486|2008.372|wild.other|USA|H4N6|nan':0.0,'EPI_ISL_131493|2008.374|wild.other|USA|H4N6|nan':0.0,'EPI_ISL_142425|2008.372|wild.other|USA|H4N6|nan':0.0,'EPI_ISL_142411|2008.388|wild.other|USA|H4N6|nan':0.0):0.000000006,((('EPI_ISL_216653|2008.653|wild.ans|USA|H1N3|nan':0.000494957,'EPI_ISL_216652|2008.653|wild.ans|USA|H1N3|nan':0.000000006)0.927:0.000990659,(('EPI_ISL_142469|2008.719|wild.ans|USA|H3N8|nan':0.0,'EPI_ISL_142471|2008.719|wild.ans|USA|H3N8|nan':0.0):0.001500827,('EPI_ISL_216651|2008.653|wild.ans|USA|H1N1|nan':0.000000006,'EPI_ISL_216655|2008.653|wild.ans|USA|H1N3|nan':0.000494618)0.944:0.000990360)0.000:0.000000006)0.934:0.000990488,'EPI_ISL_142457|2008.388|wild.other|USA|H6N6|nan':0.000494835)0.000:0.000000006)0.000:0.000000006)0.000:0.000000006)0.992:0.002482442)0.981:0.002498119)0.721:0.000340201,'EPI_ISL_157950|2008.44|wild.ans|Canada|H5N2|Am_nonGsGD':0.012334896)0.992:0.004724719)0.872:0.001523395,'EPI_ISL_64917|2005.825|wild.ans|USA|H6N8|nan':0.012200837)0.447:0.000457214,(('EPI_ISL_137891|2006.564|wild.ans|Canada|H1N3|nan':0.0,'EPI_ISL_84621|2006.564|wild.ans|Canada|H1N3|nan':0.0):0.000473001,('EPI_ISL_99281|2007.638|wild.ans|Canada|H0N0|nan':0.000000006,(('EPI_ISL_99505|2007.638|wild.ans|Canada|H0N0|nan':0.0,'EPI_ISL_99278|2007.638|wild.ans|Canada|H3N8|nan':0.0,'EPI_ISL_99277|2007.638|wild.ans|Canada|H3N8|nan':0.0,'EPI_ISL_99274|2007.638|wild.ans|Canada|H3N8|nan':0.0):0.000495130,('EPI_ISL_99282|2007.638|wild.ans|Canada|H3N8|nan':0.0,'EPI_ISL_99275|2007.638|wild.ans|Canada|H3N8|nan':0.0):0.000000006)0.516:0.000495096)0.972:0.003014618)0.997:0.004511290)0.843:0.001096872,'EPI_ISL_82479|2005.562|wild.other|USA|H9N5|nan':0.011114620)0.837:0.001522062)0.833:0.000891846)0.779:0.000552174)0.971:0.002444810,(((('EPI_ISL_75710|2007.584|wild.ans|USA|H12N5|nan':0.016604438,('EPI_ISL_8779|2003.597|wild.ans|Canada|H10N7|nan':0.000990938,('EPI_ISL_99334|2003.6|wild.ans|Canada|H4N6|nan':0.000990177,'EPI_ISL_64903|2005.592|wild.ans|Canada|H3N8|nan':0.005002423)0.000:0.000000006)0.978:0.003155153)0.705:0.000328808,(('EPI_ISL_8726|2003.581|wild.ans|Canada|H2N3|nan':0.003837319,(((((('EPI_ISL_150337|2012.626|wild.ans|USA|H4N6|nan':0.002972641,('EPI_ISL_150344|2012.626|wild.ans|USA|H4N6|nan':0.000990064,('EPI_ISL_150341|2012.645|wild.ans|USA|H4N6|nan':0.000000006,'EPI_ISL_150327|2012.596|wild.ans|USA|H4N6|nan':0.000493414)0.776:0.000493922)0.759:0.000503541)0.840:0.001469224,('EPI_ISL_135124|2012.016|wild.ans|USA|H1N1|nan':0.002480094,('EPI_ISL_208178|2011.627|wild.ans|USA|H0N0|nan':0.000000006,(('EPI_ISL_257259|2012.76|wild.ans|USA|H3N8|nan':0.000000006,'EPI_ISL_257271|2012.762|wild.ans|USA|H3N8|nan':0.000000006)0.817:0.000494781,(('EPI_ISL_257258|2012.74|wild.ans|USA|H5N2|Am_nonGsGD':0.000495620,'EPI_ISL_257250|2012.727|wild.ans|USA|H4N2|nan':0.000494683)0.000:0.000000006,'EPI_ISL_257255|2012.74|wild.ans|USA|H3N8|nan':0.000000006)0.000:0.000000006)0.989:0.001983176)0.741:0.000000006)0.943:0.002537998)1.000:0.010912822,('EPI_ISL_141147|2008.732|wild.ans|USA|H6N1|nan':0.004706073,((((((('EPI_ISL_220169|2011.69|wild.ans|USA|H0N0|nan':0.000987606,'EPI_ISL_257133|2011.86|wild.ans|Guatemala|H4N8|nan':0.002972768)0.000:0.000000006,'EPI_ISL_158508|2011.94|wild.ans|USA|H6N1|nan':0.002975137)0.868:0.000987949,'EPI_ISL_220017|2010.693|wild.ans|USA|H0N0|nan':0.002484939)0.000:0.000000006,(('EPI_ISL_220033|2010.693|wild.ans|USA|H3N8|nan':0.002004532,'EPI_ISL_220203|2011.712|wild.ans|USA|H4N8|nan':0.004512590)0.753:0.000473973,('EPI_ISL_220051|2010.712|wild.ans|USA|H3N8|nan':0.001989352,('EPI_ISL_220167|2011.71|wild.ans|USA|H4N8|nan':0.000496504,'EPI_ISL_158525|2011.69|wild.ans|USA|H4N8|nan':0.000986759)0.962:0.001992581)0.768:0.000489149)0.000:0.000000006)0.000:0.000000006,('EPI_ISL_220034|2010.693|wild.ans|USA|H4N6|nan':0.000988147,('EPI_ISL_220046|2010.701|wild.ans|USA|H3N8|nan':0.000493698,'EPI_ISL_220031|2010.693|wild.ans|USA|H4N8|nan':0.000000006)0.000:0.000000006)0.933:0.000493678)0.000:0.000000006,('EPI_ISL_135019|2010.712|wild.ans|USA|H3N8|3C.2':0.000992208,('EPI_ISL_220039|2010.693|wild.ans|USA|H3N8|nan':0.000494494,'EPI_ISL_135053|2010.874|wild.ans|USA|H6N1|nan':0.001983688)0.878:0.000992264)0.797:0.000493707)1.000:0.006561101,'EPI_ISL_206376|2009.047|wild.ans|USA|H7N3|nan':0.002012010)0.974:0.003842530)0.967:0.003756930)0.988:0.005295964,(('EPI_ISL_139430|2009.605|wild.ans|USA|H12N5|nan':0.003484625,('EPI_ISL_30033|2007.858|wild.ans|USA|H10N7|nan':0.001980818,((((('EPI_ISL_125804|2010.923|wild.ans|USA|H1N1|nan':0.003485883,(('EPI_ISL_257294|2013.723|wild.ans|USA|H0N6|nan':0.003508318,(('EPI_ISL_230093|2013.003|wild.ans|USA|H6N1|nan':0.001486539,((('EPI_ISL_206264|2014.723|wild.ans|USA|H0N0|nan':0.0,'EPI_ISL_206268|2014.723|wild.ans|USA|H5N2|Am_nonGsGD':0.0):0.002021126,('EPI_ISL_294153|2016.921|wild.ans|USA|H10N3|nan':0.001486983,(('EPI_ISL_294066|2016.921|wild.ans|USA|H10N1|nan':0.000500426,'EPI_ISL_294030|2016.923|wild.ans|USA|H6N1|nan':0.000000006)0.858:0.000495284,(('EPI_ISL_376304|2017.918|wild.ans|USA|H2N3|nan':0.002502257,('EPI_ISL_393443|2018.907|wild.ans|USA|H10N3|nan':0.001994484,('EPI_ISL_701632|2017.86|wild.ans|USA|H4N8|nan':0.000495147,'EPI_ISL_701625|2017.863|wild.ans|USA|H4N8|nan':0.000000006)0.868:0.000995046)0.859:0.000989366)0.945:0.001496432,('EPI_ISL_393434|2018.868|wild.ans|USA|H2N3|nan':0.000000006,('EPI_ISL_702176|2018.912|wild.ans|USA|H7N3|nan':0.0,'EPI_ISL_393438|2018.912|wild.ans|USA|H7N3|nan':0.0):0.000495088)1.000:0.006001782)0.000:0.000000006)0.750:0.000499634)0.999:0.006041609)0.576:0.000964619,('EPI_ISL_254809|2015.608|wild.ans|USA|H3N8|nan':0.000494825,'EPI_ISL_254810|2015.608|wild.ans|USA|H3N8|nan':0.000000006)1.000:0.004987255)0.750:0.000000006)0.734:0.000000006,('EPI_ISL_217879|2016.153|wild.ans|China|H5N8|EA_nonGsGD':0.006091655,('EPI_ISL_273370|2016.62|wild.ans|USA|H4N6|nan':0.003495930,('EPI_ISL_707104|2019.638|wild.ans|Canada|H3N6|nan':0.005019842,('EPI_ISL_376319|2017.86|wild.ans|USA|H6N1|nan':0.000988436,('EPI_ISL_376352|2017.86|wild.ans|USA|H11N3|nan':0.000000006,'EPI_ISL_701663|2017.685|wild.ans|USA|H0N0|nan':0.000493864)0.000:0.000000006)0.991:0.004513109)0.898:0.001495527)0.888:0.001484109)0.886:0.001498080)0.985:0.003003470)0.849:0.000993150,'EPI_ISL_189508|2012.781|wild.ans|USA|H0N0|3C.3a1':0.012732506)0.316:0.000477707)0.000:0.000000006,(((('EPI_ISL_257222|2011.712|wild.ans|USA|H6N2|nan':0.000493626,('EPI_ISL_257229|2011.715|wild.ans|USA|H3N8|nan':0.000000006,'EPI_ISL_257224|2011.71|wild.ans|USA|H3N8|nan':0.000493500)0.000:0.000000006)0.925:0.000987936,(('EPI_ISL_257243|2011.764|wild.ans|USA|H3N8|nan':0.0,'EPI_ISL_257241|2011.745|wild.ans|USA|H3N8|nan':0.0):0.000000006,'EPI_ISL_257244|2011.748|wild.ans|USA|H3N8|nan':0.000988140)0.859:0.000493602)0.000:0.000000006,('EPI_ISL_257214|2011.71|wild.ans|USA|H3N8|nan':0.000000006,'EPI_ISL_257239|2011.74|wild.ans|USA|H3N8|nan':0.002474346)0.937:0.000987441)1.000:0.004475844,'EPI_ISL_142062|2010.616|wild.ans|USA|H3N8|nan':0.001982072)0.000:0.000000006)0.000:0.000000006,('EPI_ISL_141956|2010.589|wild.ans|USA|H3N8|nan':0.002480855,('EPI_ISL_141945|2010.581|wild.ans|USA|H4N6|nan':0.001485622,('EPI_ISL_257123|2012.91|wild.ans|Guatemala|H0N0|nan':0.001989060,('EPI_ISL_257129|2011.915|wild.ans|Guatemala|H11N3|nan':0.011113129,'EPI_ISL_134913|2011.019|wild.ans|USA|H0N0|Am_nonGsGD':0.002516672)0.732:0.000453430)0.964:0.002501263)0.950:0.001993720)0.000:0.000000006)0.722:0.000000006,'EPI_ISL_139394|2008.607|wild.ans|USA|H3N6|nan':0.000493940)0.977:0.001981217,'EPI_ISL_33932|2007.674|wild.ans|USA|H3N8|nan':0.000493998)0.000:0.000000006)0.790:0.000490278)0.758:0.000532661,((('EPI_ISL_63576|2007.847|wild.ans|USA|H12N5|nan':0.000988607,'EPI_ISL_84650|2007.696|wild.ans|USA|H3N8|3C.2':0.000000006)0.834:0.000493839,('EPI_ISL_85269|2007.674|wild.ans|USA|H3N8|3C.2':0.007065565,'EPI_ISL_84652|2007.704|wild.ans|USA|H4N5|nan':0.001979683)0.000:0.000000006)0.886:0.001092281,('EPI_ISL_94233|2008.795|wild.ans|USA|H5N2|Am_nonGsGD':0.002574642,'EPI_ISL_208130|2011.512|wild.ans|USA|H10N5|nan':0.008531127)0.678:0.001448049)0.857:0.001422324)0.939:0.002230216)0.976:0.003751499,((('EPI_ISL_79770|2006.5|wild.ans|USA|H5N2|Am_nonGsGD':0.000496084,'EPI_ISL_79772|2007.5|wild.ans|USA|H5N2|Am_nonGsGD':0.001979434)0.958:0.001982917,((('EPI_ISL_75678|2007.586|wild.ans|USA|H4N6|nan':0.001975748,('EPI_ISL_75696|2007.704|wild.ans|USA|H3N8|nan':0.002474299,((('EPI_ISL_75694|2007.707|wild.ans|USA|H4N6|nan':0.001485628,('EPI_ISL_95423|2009.929|wild.ans|USA|H10N1|nan':0.003471199,(('EPI_ISL_94167|2009.57|wild.ans|USA|H3N8|nan':0.001980892,('EPI_ISL_94175|2009.573|wild.ans|USA|H0N0|nan':0.000000006,'EPI_ISL_94169|2009.567|wild.ans|USA|H4N2|nan':0.000493412)0.946:0.001991466)0.982:0.002988473,'EPI_ISL_278197|2009.638|wild.ans|Canada|H5N5|Am_nonGsGD':0.005480083)0.000:0.000000006)0.911:0.000989087)0.758:0.000494962,'EPI_ISL_94235|2008.891|wild.ans|USA|H10N7|nan':0.003975647)0.737:0.000488854,'EPI_ISL_84974|2007.707|wild.ans|USA|H6N2|nan':0.002484076)0.882:0.000989815)0.000:0.000000006)0.998:0.004974586,(('EPI_ISL_99259|2007.655|wild.ans|Canada|H3N8|nan':0.003973230,'EPI_ISL_137894|2006.589|wild.ans|Canada|H1N1|nan':0.004471595)0.000:0.000000006,((((((((((('EPI_ISL_141120|2008.694|wild.ans|USA|H3N8|3C.2':0.000987379,(('EPI_ISL_220204|2011.712|wild.ans|USA|H4N8|nan':0.002974014,((((('EPI_ISL_189491|2012.781|wild.ans|USA|H3N2|3C.3a1':0.003494224,'EPI_ISL_158536|2011.805|wild.ans|USA|H5N3|Am_nonGsGD':0.001996744)0.076:0.000479088,('EPI_ISL_379230|2013.386|wild.other|USA|H0N0|nan':0.002474556,(('EPI_ISL_397641|2013.4|wild.other|USA|H10N2|nan':0.000494108,'EPI_ISL_371828|2013.389|wild.other|USA|H10N7|nan':0.000493816)0.893:0.000992426,('EPI_ISL_397628|2013.386|wild.other|USA|H10N7|nan':0.000987073,'EPI_ISL_371774|2013.384|wild.other|USA|H10N7|nan':0.000988977)0.966:0.001984775)0.000:0.000000006)1.000:0.004971654)0.000:0.000000006,(('EPI_ISL_208097|2012.719|wild.ans|USA|H0N0|nan':0.000000006,((('EPI_ISL_273603|2015.608|wild.ans|Canada|H3N8|nan':0.0,'EPI_ISL_273543|2016.393|wild.other|USA|H3N4|nan':0.0):0.001484505,'EPI_ISL_273612|2015.608|wild.ans|Canada|H1N1|nan':0.000495811)0.481:0.000491643,('EPI_ISL_273528|2015.611|wild.ans|Canada|H10N8|nan':0.000493094,(('EPI_ISL_273616|2015.608|wild.ans|Canada|H10N5|nan':0.0,'EPI_ISL_273534|2015.608|wild.ans|Canada|H10N8|nan':0.0):0.000493753,'EPI_ISL_253908|2015.608|wild.ans|Canada|H10N8|nan':0.000000006)0.986:0.002475895)0.000:0.000000006)1.000:0.005473484)0.937:0.001482108,('EPI_ISL_158468|2011.748|wild.ans|USA|H4N6|nan':0.004999687,'EPI_ISL_158503|2011.934|wild.ans|USA|H4N6|nan':0.001499889)0.732:0.000478180)0.000:0.000000006)0.000:0.000000006,(('EPI_ISL_220217|2012.708|wild.ans|USA|H3N6|3C.3a1':0.006986859,('EPI_ISL_158493|2011.844|wild.ans|USA|H4N6|nan':0.001980150,'EPI_ISL_257150|2011.934|wild.ans|Guatemala|H14N3|nan':0.001978022)0.000:0.000000006)0.000:0.000000006,'EPI_ISL_220181|2011.712|wild.ans|USA|H4N8|nan':0.001978017)0.000:0.000000006)0.000:0.000000006,('EPI_ISL_257134|2011.844|wild.ans|Guatemala|H3N8|3C.3a1':0.000000006,'EPI_ISL_158531|2011.866|wild.ans|USA|H2N3|nan':0.003972059)0.000:0.000000006)0.000:0.000000006)0.977:0.001978364,((('EPI_ISL_257147|2011.934|wild.ans|Guatemala|H1N3|nan':0.005319416,'EPI_ISL_135043|2011.016|wild.ans|USA|H1N3|nan':0.000687207)0.778:0.001481474,('EPI_ISL_158458|2011.805|wild.ans|USA|H0N0|nan':0.002484166,('EPI_ISL_158521|2011.868|wild.ans|USA|H5N2|Am_nonGsGD':0.000488482,'EPI_ISL_220218|2012.719|wild.ans|USA|H5N2|Am_nonGsGD':0.002988886)0.869:0.000998979)0.930:0.001675203)0.700:0.000309046,('EPI_ISL_135011|2010.91|wild.ans|USA|H11N2|nan':0.001482742,'EPI_ISL_134959|2010.825|wild.ans|USA|H6N1|nan':0.001483650)0.137:0.000000006)0.000:0.000000006)0.963:0.001482792)0.000:0.000000006,((('EPI_ISL_258521|2015.696|wild.ans|USA|H4N8|nan':0.005508383,'EPI_ISL_189532|2012.801|wild.ans|USA|H3N8|3C.2':0.002004136)0.845:0.000972209,((('EPI_ISL_243747|2011.844|wild.ans|Guatemala|H4N8|nan':0.002474788,('EPI_ISL_189544|2012.915|wild.ans|USA|H7N3|nan':0.007158314,('EPI_ISL_222167|2015.288|wild.ans|USA|H11N9|nan':0.001001910,'EPI_ISL_222166|2015.203|wild.ans|USA|H7N3|nan':0.000982528)1.000:0.006167218)0.807:0.000862759)0.000:0.000000006,('EPI_ISL_161073|2013.721|wild.ans|USA|H4N6|nan':0.001492956,'EPI_ISL_256472|2015.616|wild.ans|USA|H4N6|nan':0.000987602)0.998:0.004990894)0.000:0.000000006,('EPI_ISL_134956|2010.753|wild.ans|USA|H3N8|3C.2':0.002984450,('EPI_ISL_158460|2011.808|wild.ans|USA|H4N6|nan':0.001995470,('EPI_ISL_148236|2011.926|wild.ans|USA|H3N8|nan':0.002474285,'EPI_ISL_189545|2012.934|wild.ans|USA|H5N2|Am_nonGsGD':0.001481892)0.000:0.000000006)0.976:0.002485481)0.748:0.000487365)0.000:0.000000006)0.760:0.000478151,'EPI_ISL_135004|2010.789|wild.ans|USA|H2N2|nan':0.004001059)0.886:0.001005391)0.984:0.002475061,((('EPI_ISL_397539|2010.395|wild.other|USA|H8N4|nan':0.004466407,('EPI_ISL_137630|2010.718|wild.ans|Canada|H0N0|nan':0.001976685,(((('EPI_ISL_162277|2013.721|wild.ans|USA|H4N8|nan':0.002498762,'EPI_ISL_258542|2015.737|wild.ans|USA|H4N8|nan':0.004517195)0.999:0.006025767,('EPI_ISL_158448|2011.729|wild.ans|USA|H3N2|3C.3a1':0.001482896,('EPI_ISL_158446|2011.729|wild.ans|USA|H3N2|3C.3a1':0.000493082,('EPI_ISL_158449|2011.732|wild.ans|USA|H3N2|3C.3a1':0.000987034,'EPI_ISL_158451|2011.732|wild.ans|USA|H3N2|3C.3a1':0.000000006)0.000:0.000000006)0.780:0.000493672)0.751:0.000495460)0.774:0.000492205,('EPI_ISL_134977|2010.753|wild.ans|USA|H0N0|nan':0.0,'EPI_ISL_134961|2010.825|wild.ans|USA|H4N9|nan':0.0):0.000000006)0.917:0.000987355,'EPI_ISL_137841|2010.699|wild.ans|Canada|H5N2|Am_nonGsGD':0.000493038)0.754:0.000499996)0.990:0.002974929)0.000:0.000000006,'EPI_ISL_142561|2009.742|wild.ans|USA|H3N8|3C.2':0.000491635)1.000:0.006022107,'EPI_ISL_95407|2009.753|wild.ans|USA|H4N2|nan':0.002515715)0.749:0.000457322)0.000:0.000000006,(('EPI_ISL_85162|2008.798|wild.ans|USA|H11N9|nan':0.001980753,(('EPI_ISL_141201|2009.57|wild.ans|USA|H3N3|nan':0.000497115,'EPI_ISL_141197|2009.57|wild.ans|USA|H3N8|3C.3a1':0.000989067)0.996:0.003980630,'EPI_ISL_94982|2009.86|wild.ans|Guatemala|H11N2|nan':0.003475634)0.000:0.000000006)0.982:0.002979077,((((((((('EPI_ISL_141206|2009.679|wild.ans|USA|H3N6|nan':0.001493086,('EPI_ISL_135115|2011.611|wild.ans|USA|H12N5|nan':0.006921471,('EPI_ISL_257228|2011.715|wild.ans|USA|H12N5|nan':0.003626055,('EPI_ISL_257268|2012.76|wild.ans|USA|H3N8|nan':0.000000006,'EPI_ISL_257267|2012.762|wild.ans|USA|H3N8|nan':0.000000006)0.999:0.005402617)0.787:0.000962468)0.969:0.002627914)0.772:0.000487487,(('EPI_ISL_257121|2011.899|wild.ans|Guatemala|H4N3|nan':0.003485587,('EPI_ISL_141245|2009.942|wild.ans|USA|H3N8|3C.3a1':0.001483175,'EPI_ISL_131482|2009.63|wild.ans|Canada|H0N0|nan':0.000987525)0.000:0.000000006)0.739:0.000000006,('EPI_ISL_94977|2010.082|wild.ans|Guatemala|H8N4|nan':0.001483848,('EPI_ISL_94976|2010.082|wild.ans|Guatemala|H5N4|Am_nonGsGD':0.000493660,'EPI_ISL_94975|2010.082|wild.ans|Guatemala|H5N4|Am_nonGsGD':0.000492903)0.733:0.000495419)0.990:0.003973152)0.855:0.000493516)0.000:0.000000006,('EPI_ISL_95439|2009.792|wild.ans|USA|H0N0|3C.3a1':0.015396496,('EPI_ISL_397570|2010.397|wild.other|USA|H2N9|nan':0.000496886,('EPI_ISL_397541|2010.395|wild.other|USA|H2N3|nan':0.000000006,('EPI_ISL_148214|2011.814|wild.other|Iceland|H2N5|nan':0.004491535,'EPI_ISL_148242|2011.625|wild.other|Canada|H2N5|nan':0.000980706)1.000:0.008040742)0.766:0.000491130)0.990:0.004605313)0.779:0.000876143)0.918:0.000987749,('EPI_ISL_137840|2010.699|wild.ans|Canada|H4N6|nan':0.007553540,'EPI_ISL_206330|2009.063|wild.ans|USA|H7N7|nan':0.001510003)0.756:0.000469866)0.000:0.000000006,('EPI_ISL_95395|2009.91|wild.ans|USA|H10N7|nan':0.003486732,'EPI_ISL_206332|2009.567|wild.ans|USA|H7N3|nan':0.000986478)0.870:0.000993083)0.000:0.000000006,(('EPI_ISL_141205|2009.679|wild.ans|USA|H2N3|nan':0.000991676,'EPI_ISL_189676|2009.696|wild.ans|USA|H7N9|nan':0.000987346)0.979:0.003480794,('EPI_ISL_220041|2010.699|wild.ans|USA|H4N8|nan':0.001986285,('EPI_ISL_135046|2010.704|wild.ans|USA|H4N6|nan':0.001989700,((((('EPI_ISL_220052|2010.696|wild.ans|USA|H3N8|nan':0.002476350,'EPI_ISL_220043|2010.696|wild.ans|USA|H4N6|nan':0.001483093)0.000:0.000000006,'EPI_ISL_220038|2010.701|wild.ans|USA|H3N8|nan':0.000000006)0.000:0.000000006,(('EPI_ISL_134909|2010.712|wild.ans|USA|H0N0|nan':0.001484704,'EPI_ISL_135003|2010.789|wild.ans|USA|H4N2|nan':0.002476952)0.000:0.000000006,('EPI_ISL_220149|2010.707|wild.ans|USA|H4N6|nan':0.001980562,'EPI_ISL_135050|2010.707|wild.ans|USA|H4N6|nan':0.001484292)0.765:0.000494906)0.000:0.000000006)1.000:0.000000006,('EPI_ISL_137866|2010.71|wild.ans|Canada|H12N6|nan':0.001483436,'EPI_ISL_134922|2010.674|wild.ans|USA|H4N6|nan':0.000987626)0.852:0.000000006)0.000:0.000000006,('EPI_ISL_220145|2010.712|wild.ans|USA|H3N8|nan':0.0,'EPI_ISL_220146|2010.712|wild.ans|USA|H3N8|nan':0.0):0.001979384)0.000:0.000000006)0.967:0.001987924)0.923:0.001484470)0.727:0.000000006)1.000:0.000000006,(('EPI_ISL_141216|2009.685|wild.ans|USA|H6N3|nan':0.003980284,('EPI_ISL_206380|2008.986|wild.ans|USA|H7N7|nan':0.000000006,'EPI_ISL_189682|2009.679|wild.ans|USA|H7N3|nan':0.002475901)0.000:0.000000006)0.216:0.000000006,'EPI_ISL_206316|2009.063|wild.ans|USA|H7N6|nan':0.000493408)0.000:0.000000006)0.000:0.000000006,('EPI_ISL_220037|2010.693|wild.ans|USA|H4N3|nan':0.005015524,'EPI_ISL_230096|2010.882|wild.ans|Guatemala|H5N3|Am_nonGsGD':0.001469154)0.999:0.007051777)0.930:0.001484411,'EPI_ISL_206348|2008.795|wild.ans|USA|H7N3|nan':0.002485474)0.928:0.001486557)0.745:0.000502020)0.000:0.000000006,('EPI_ISL_142342|2007.622|wild.other|USA|H12N5|nan':0.003474062,'EPI_ISL_141203|2009.592|wild.ans|
[truncated: 1,641,716 more chars]
