# Supplementary material for: Using homologous network to identify reassortment risk in H5Nx avian influenza viruses
Source: PLoS Comput Biol. 2025 Jul 22;21(7):e1013301. doi: 10.1371/journal.pcbi.1013301 (PMC12282916; doi:10.1371/journal.pcbi.1013301)
Supplement: S1 File — This ZIP archive includes the dataset and code used to reproduce the results of this study. (ZIP) [file pcbi.1013301.s012.zip › S1_File/step3Genotype_nomenclature_datasets/Ready_MP_aln.tree]

(('EPI_ISL_7046|2005.5|wild.ans|USA|H11N9|nan':0.000000006,(('EPI_ISL_222162|2014.877|wild.ans|USA|H2N3|nan':0.002749485,('EPI_ISL_273608|2015.608|wild.ans|Canada|H4N6|nan':0.0,'EPI_ISL_273526|2016.609|wild.ans|Canada|H4N6|nan':0.0):0.004164679)0.917:0.004206456,(('EPI_ISL_206384|2009.041|wild.ans|USA|H7N3|nan':0.000000006,('EPI_ISL_94195|2008.948|wild.ans|USA|H7N3|nan':0.001362353,'EPI_ISL_94181|2009.047|wild.ans|USA|H7N3|nan':0.001365775)0.789:0.001356307)0.869:0.002734880,'EPI_ISL_125793|2010.603|wild.ans|USA|H2N3|nan':0.009827768)0.754:0.001358232)0.868:0.002775080)0.917:0.002727349,'EPI_ISL_216641|2007.485|wild.ans|USA|H3N6|3C.2':0.002727095,(('EPI_ISL_378378|2006.803|wild.ans|USA|H6N1|nan':0.002765332,('EPI_ISL_82528|2007.559|wild.other|USA|H10N7|nan':0.000000006,'EPI_ISL_82530|2007.559|wild.other|USA|H10N7|nan':0.001358612)0.872:0.002754671)0.765:0.001349173,(((('EPI_ISL_7071|2005.926|wild.ans|USA|H4N6|nan':0.004105338,((('EPI_ISL_141326|2006.5|wild.ans|USA|H2N3|nan':0.0,'EPI_ISL_79790|2006.5|unknow|USA|H5N2|Am_nonGsGD':0.0):0.000000006,(((('EPI_ISL_220188|2011.71|wild.ans|USA|H0N0|3C.3a1':0.0,'EPI_ISL_220176|2011.71|wild.ans|USA|H0N0|3C.3a1':0.0,'EPI_ISL_220164|2011.71|wild.ans|USA|H3N6|3C.3a1':0.0):0.008491768,'EPI_ISL_141989|2010.674|wild.ans|USA|H4N6|nan':0.007053579)0.833:0.002688196,(('EPI_ISL_82492|2006.638|wild.ans|USA|H3N8|nan':0.000000006,(('EPI_ISL_208139|2011.605|wild.ans|USA|H4N6|nan':0.0,'EPI_ISL_208186|2011.668|wild.ans|USA|H4N6|nan':0.0):0.000000006,((('EPI_ISL_14767367|2019.729|wild.other|USA|H5N2|Am_nonGsGD':0.001357784,'EPI_ISL_14767440|2019.721|wild.ans|USA|H3N8|3C.3a1':0.002734750)0.000:0.000000006,(('EPI_ISL_14767439|2019.721|wild.ans|USA|H0N0|3C.3a1':0.0,'EPI_ISL_14767319|2019.721|wild.ans|USA|H5N2|Am_nonGsGD':0.0):0.000000006,'EPI_ISL_697518|2018.797|Dom.ans|Japan|H5N2|EA_nonGsGD':0.001357681)0.000:0.000000006)0.000:0.000000006,('EPI_ISL_4072261|2016.743|wild.ans|USA|H1N2|nan':0.0,'EPI_ISL_4072262|2016.743|wild.ans|USA|H1N2|nan':0.0):0.002725080)0.991:0.008292790)0.832:0.001358860)0.000:0.000000006,('EPI_ISL_134983|2010.879|wild.ans|USA|H7N8|nan':0.004117843,('EPI_ISL_189658|2010.616|wild.ans|Canada|H7N8|nan':0.001358414,(('EPI_ISL_141223|2009.679|wild.ans|USA|H4N6|nan':0.000000006,('EPI_ISL_208660|2011.562|Dom.ans|USA|H2N3|nan':0.001358660,('EPI_ISL_257253|2012.738|wild.ans|USA|H3N8|nan':0.000000006,'EPI_ISL_257252|2012.74|wild.other|USA|H3N8|3C.2':0.000000006)0.946:0.004216902)0.773:0.001366735)0.860:0.001358602,('EPI_ISL_85170|2009.027|wild.ans|USA|H10N6|nan':0.000000006,('EPI_ISL_135066|2011.825|wild.ans|USA|H11N2|nan':0.004120518,('EPI_ISL_125810|2010.586|wild.ans|USA|H10N0|nan':0.001357535,'EPI_ISL_94157|2010.586|wild.ans|USA|H10N7|nan':0.001365120)0.759:0.001383780)0.927:0.004123838)0.000:0.000000006)0.000:0.000000006)0.000:0.000000006)0.859:0.001358699)0.762:0.001366301)0.871:0.002742634,(('EPI_ISL_127951|2007.723|wild.ans|Canada|H4N6|nan':0.001369359,'EPI_ISL_216365|2007.986|wild.ans|USA|H5N2|Am_nonGsGD':0.001362256)0.797:0.001359512,('EPI_ISL_79794|2006.5|wild.ans|USA|H5N2|Am_nonGsGD':0.004101920,'EPI_ISL_64375|2006.5|wild.ans|USA|H5N1|Am_nonGsGD':0.000000006)0.000:0.000000006)0.912:0.001358977)0.000:0.000000006)0.000:0.000000006,('EPI_ISL_79770|2006.5|wild.ans|USA|H5N2|Am_nonGsGD':0.0,'EPI_ISL_79772|2007.5|wild.ans|USA|H5N2|Am_nonGsGD':0.0):0.005488576)0.463:0.001359190)0.000:0.000000006,((('EPI_ISL_83498|2007.063|wild.ans|USA|H7N3|nan':0.004104105,(('EPI_ISL_137899|2007.589|wild.ans|Canada|H10N7|nan':0.0,'EPI_ISL_206351|2009.707|wild.ans|USA|H7N3|nan':0.0):0.000000006,('EPI_ISL_83496|2007.063|wild.ans|USA|H11N9|nan':0.004105149,'EPI_ISL_24812|2007.5|Dom.gal|Canada|H7N3|nan':0.008354148)0.000:0.000000006)0.000:0.000000006)0.783:0.001365797,('EPI_ISL_22632|2007.918|wild.ans|USA|H3N7|nan':0.001365358,((('EPI_ISL_133752|2009.499|wild.ans|USA|H0N0|nan':0.000000006,(((('EPI_ISL_206264|2014.723|wild.ans|USA|H0N0|nan':0.0,'EPI_ISL_206268|2014.723|wild.ans|USA|H5N2|Am_nonGsGD':0.0):0.000000006,'EPI_ISL_4072260|2016.721|wild.ans|USA|H4N6|nan':0.004127423)0.836:0.001359137,('EPI_ISL_257261|2012.784|wild.ans|USA|H4N6|nan':0.001359156,('EPI_ISL_257260|2012.76|wild.ans|USA|H3N8|nan':0.001364963,'EPI_ISL_230634|2015.041|wild.other|Antarctica|H5N5|Am_nonGsGD':0.006960852)0.769:0.001359908)0.000:0.000000006)0.000:0.000000006,((('EPI_ISL_273601|2016.393|wild.other|USA|H10N8|nan':0.0,'EPI_ISL_273544|2015.608|wild.ans|Canada|H3N4|nan':0.0):0.000000006,'EPI_ISL_327365|2017.611|wild.ans|Canada|H3N8|nan':0.001359599)0.884:0.002758283,('EPI_ISL_378293|2016.91|wild.ans|USA|H3N2|nan':0.000000006,('EPI_ISL_378288|2017.847|wild.ans|USA|H6N1|nan':0.001359414,(('EPI_ISL_376287|2017.915|wild.ans|USA|H6N1|nan':0.0,'EPI_ISL_376326|2017.863|wild.ans|USA|H6N1|nan':0.0):0.000000006,'EPI_ISL_393456|2018.951|wild.ans|USA|H6N1|nan':0.005489468)0.750:0.000000006)0.955:0.002727453)0.787:0.001356527)0.948:0.004108625)0.957:0.004103802)0.823:0.001359261,'EPI_ISL_141194|2008.855|wild.ans|USA|H6N2|nan':0.000000006)0.000:0.000000006,('EPI_ISL_137510|2009.573|wild.ans|USA|H8N4|nan':0.001358462,('EPI_ISL_85105|2009.477|wild.ans|USA|H12N5|nan':0.000000006,'EPI_ISL_141847|2009.63|wild.ans|USA|H3N8|nan':0.001358477)0.000:0.000000006)0.943:0.002726329)0.799:0.001362724)0.753:0.001365960)0.944:0.004128315,(('EPI_ISL_83558|2006.929|wild.ans|USA|H2N9|nan':0.0,'EPI_ISL_82489|2006.784|wild.ans|USA|H3N6|nan':0.0,'EPI_ISL_64402|2006.559|wild.ans|Canada|H1N1|nan':0.0):0.000000006,(('EPI_ISL_83524|2007.674|wild.ans|USA|H6N1|nan':0.004128745,'EPI_ISL_94214|2008.891|wild.ans|USA|H6N2|nan':0.001355826)0.761:0.001369957,(('EPI_ISL_83557|2006.929|wild.ans|USA|H10N7|nan':0.0,'EPI_ISL_83509|2007.074|wild.ans|USA|H10N7|nan':0.0):0.001358687,'EPI_ISL_84978|2007.704|wild.ans|USA|H4N8|nan':0.005487219)0.000:0.000000006)1.000:0.000000006)0.000:0.000000006)0.858:0.001359026)0.000:0.000000006,(((('EPI_ISL_79762|2006.5|wild.ans|USA|H5N2|Am_nonGsGD':0.0,'EPI_ISL_79763|2006.5|wild.ans|USA|H5N2|Am_nonGsGD':0.0):0.001359338,('EPI_ISL_94206|2007.945|wild.ans|USA|H7N3|nan':0.0,'EPI_ISL_82526|2007.838|wild.ans|USA|H9N2|nan':0.0):0.001359494)0.000:0.000000006,(((((((((((('EPI_ISL_99509|2001.597|wild.ans|Canada|H4N6|nan':0.0,'EPI_ISL_99344|2001.57|wild.ans|Canada|H4N6|nan':0.0):0.001348292,(('EPI_ISL_397964|2005.397|wild.other|USA|H3N8|nan':0.001359135,(('EPI_ISL_142326|2005.397|wild.other|USA|H11N6|nan':0.0,'EPI_ISL_397969|2005.397|wild.other|USA|H0N0|nan':0.0,'EPI_ISL_397970|2005.397|wild.other|USA|H11N8|nan':0.0,'EPI_ISL_397965|2005.386|wild.other|USA|H0N0|nan':0.0,'EPI_ISL_99314|2005.384|wild.other|USA|H3N6|nan':0.0,'EPI_ISL_99313|2005.384|wild.other|USA|H3N6|nan':0.0,'EPI_ISL_327562|2005.384|wild.other|USA|H3N6|nan':0.0,'EPI_ISL_327521|2005.378|wild.other|USA|H3N8|nan':0.0,'EPI_ISL_327516|2005.384|wild.other|USA|H3N8|nan':0.0,'EPI_ISL_142331|2005.397|wild.other|USA|H3N8|nan':0.0,'EPI_ISL_397972|2005.397|wild.other|USA|H3N8|nan':0.0,'EPI_ISL_99315|2005.384|wild.other|USA|H3N8|nan':0.0,'EPI_ISL_99323|2005.378|wild.other|USA|H3N8|nan':0.0,'EPI_ISL_99319|2005.378|wild.other|USA|H3N8|nan':0.0,'EPI_ISL_327573|2005.378|wild.other|USA|H3N8|nan':0.0,'EPI_ISL_64883|2005.5|wild.other|USA|H3N8|nan':0.0,'EPI_ISL_99317|2005.384|wild.other|USA|H3N8|nan':0.0):0.000000006,('EPI_ISL_142350|2005.397|wild.other|USA|H11N8|nan':0.001359130,(('EPI_ISL_84618|2006.386|wild.other|USA|H6N2|nan':0.0,'EPI_ISL_327559|2006.386|wild.other|USA|H6N2|nan':0.0):0.004150964,('EPI_ISL_31481|2006.5|wild.other|USA|H7N2|nan':0.002752526,'EPI_ISL_142346|2007.181|wild.other|USA|H9N1|nan':0.002724091)0.866:0.002796702)0.246:0.002710201)0.724:0.000000006)0.000:0.000000006)0.856:0.001359235,(('EPI_ISL_99316|2005.384|wild.other|USA|H0N0|nan':0.0,'EPI_ISL_397974|2005.373|wild.other|USA|H3N8|nan':0.0,'EPI_ISL_397973|2005.373|wild.other|USA|H3N9|nan':0.0):0.001358914,('EPI_ISL_22593|2005.5|wild.other|USA|H3N6|nan':0.005487371,(('EPI_ISL_142327|2005.397|wild.other|USA|H11N8|nan':0.0,'EPI_ISL_131463|2005.378|wild.other|USA|H11N6|nan':0.0):0.000000006,'EPI_ISL_33862|2006.386|wild.other|USA|H9N2|nan':0.005491026)0.850:0.001358912)0.000:0.000000006)0.000:0.000000006)0.999:0.011211527)0.750:0.001394481,((('EPI_ISL_99385|1998.592|wild.ans|Canada|H3N8|nan':0.0,'EPI_ISL_99386|1998.592|wild.ans|Canada|H3N8|nan':0.0):0.001359581,('EPI_ISL_131444|1999.589|wild.ans|Canada|H11N6|nan':0.000000006,('EPI_ISL_8725|2002.584|wild.ans|Canada|H2N4|nan':0.006882313,((('EPI_ISL_135054|2010.874|wild.ans|USA|H1N2|nan':0.008559265,(('EPI_ISL_14767431|2017.732|wild.ans|USA|H8N4|nan':0.0,'EPI_ISL_14767432|2017.751|wild.ans|USA|H0N0|nan':0.0,'EPI_ISL_14767429|2017.718|wild.ans|USA|H5N2|Am_nonGsGD':0.0):0.004185427,'EPI_ISL_257231|2011.718|wild.other|USA|H5N2|Am_nonGsGD':0.004147909)0.721:0.001137770)0.983:0.008662686,('EPI_ISL_83508|2007.071|wild.ans|USA|H8N4|nan':0.008394285,'EPI_ISL_64884|2005.586|wild.ans|Canada|H3N8|nan':0.004185762)0.744:0.001375052)0.387:0.001318028,(('EPI_ISL_158517|2011.729|wild.ans|USA|H0N0|nan':0.000000006,(('EPI_ISL_130104|2010.901|Dom.gal|Canada|H5N2|Am_nonGsGD':0.0,'EPI_ISL_130106|2010.899|Dom.gal|Canada|H5N2|Am_nonGsGD':0.0):0.002727258,(('EPI_ISL_158489|2011.789|wild.ans|USA|H0N0|nan':0.000000006,'EPI_ISL_158515|2011.729|wild.ans|USA|H6N1|nan':0.001359484)0.828:0.001359311,(('EPI_ISL_158506|2011.94|wild.ans|USA|H11N2|nan':0.0,'EPI_ISL_158512|2011.729|wild.ans|USA|H3N2|3C.3a1':0.0,'EPI_ISL_158511|2011.729|wild.ans|USA|H3N2|3C.3a1':0.0,'EPI_ISL_158467|2011.748|wild.ans|USA|H4N2|nan':0.0,'EPI_ISL_158468|2011.748|wild.ans|USA|H4N6|nan':0.0,'EPI_ISL_158494|2011.751|wild.ans|USA|H1N1|nan':0.0):0.000000006,('EPI_ISL_95386|2009.932|wild.ans|USA|H2N3|nan':0.002727582,'EPI_ISL_158466|2011.808|wild.ans|USA|H3N2|nan':0.001359311)0.000:0.000000006)1.000:0.000000006)0.000:0.000000006)0.969:0.004104144)0.956:0.004103749,('EPI_ISL_8862|2003.614|wild.ans|Canada|H4N6|nan':0.004103491,((('EPI_ISL_99343|2001.595|wild.ans|Canada|H3N8|nan':0.0,'EPI_ISL_8826|2001.595|wild.ans|Canada|H3N8|nan':0.0):0.000000006,((('EPI_ISL_85085|2006.608|wild.ans|USA|H2N3|nan':0.006943154,((('EPI_ISL_94183|2009.814|wild.ans|USA|H0N0|nan':0.005490429,('EPI_ISL_85074|2006.627|wild.ans|USA|H3N8|nan':0.004105181,'EPI_ISL_85107|2006.63|wild.ans|USA|H7N3|nan':0.000000006)0.869:0.001359253)0.000:0.000000006,'EPI_ISL_64905|2005.847|wild.ans|USA|H6N2|nan':0.000000006)0.000:0.000000006,((('EPI_ISL_95440|2009.83|wild.other|USA|H10N3|nan':0.004102908,(((((('EPI_ISL_230177|2014.277|wild.ans|USA|H10N3|nan':0.0,'EPI_ISL_230171|2014.255|wild.ans|USA|H10N3|nan':0.0):0.000000006,'EPI_ISL_254868|2015.83|wild.other|USA|H10N2|nan':0.001357814)0.912:0.002725013,(('EPI_ISL_243733|2013.049|wild.ans|Guatemala|H3N8|3C.2a1b.1':0.001359010,'EPI_ISL_257130|2012.97|wild.ans|Guatemala|H3N0|3C.2a1b.1':0.001367718)0.795:0.001363700,('EPI_ISL_167891|2012.582|Dom.gal|USA|H4N2|nan':0.009730370,('EPI_ISL_189538|2012.858|wild.ans|USA|H10N3|nan':0.004194105,'EPI_ISL_168208|2013.214|wild.ans|USA|H4N2|nan':0.005559971)0.346:0.001303179)0.000:0.000000006)0.862:0.001359163)0.000:0.000000006,(('EPI_ISL_257153|2012.97|wild.ans|Guatemala|H4N0|nan':0.002721911,'EPI_ISL_243732|2012.97|wild.ans|Guatemala|H4N2|nan':0.000000006)0.936:0.004138688,(('EPI_ISL_258576|2014.255|wild.ans|USA|H3N2|3C.2a1b.1':0.0,'EPI_ISL_258575|2014.255|wild.ans|USA|H3N2|3C.2a1b.1':0.0,'EPI_ISL_258583|2014.252|wild.ans|USA|H3N2|3C.2a1b.1':0.0,'EPI_ISL_258569|2014.255|wild.ans|USA|H3N2|3C.2a1b.1':0.0,'EPI_ISL_258571|2014.255|wild.ans|USA|H3N2|3C.2a1b.1':0.0):0.002743531,('EPI_ISL_258506|2015.236|wild.ans|USA|H3N8|nan':0.000000006,('EPI_ISL_378294|2016.91|wild.ans|USA|H10N3|nan':0.004101703,'EPI_ISL_254719|2015.06|wild.ans|USA|H3N8|3C.2a1b.1':0.002725374)0.728:0.000000006)0.000:0.000000006)0.946:0.004096557)0.768:0.001378981)0.854:0.001360326,(('EPI_ISL_95373|2010.041|wild.ans|USA|H3N8|nan':0.0,'EPI_ISL_95370|2010.044|wild.ans|USA|H3N8|nan':0.0,'EPI_ISL_95371|2010.044|wild.ans|USA|H3N8|nan':0.0):0.001358864,('EPI_ISL_95376|2010.036|wild.ans|USA|H3N8|nan':0.0,'EPI_ISL_95372|2010.041|wild.ans|USA|H3N8|nan':0.0):0.000000006)0.000:0.000000006)0.928:0.001359009,('EPI_ISL_19949|2007.907|wild.ans|USA|H3N8|3C.2a1b.1':0.000000006,('EPI_ISL_258566|2014.241|wild.ans|USA|H3N8|3C.2a1b.1':0.004105135,('EPI_ISL_82536|2007.959|wild.other|USA|H3N8|3C.2a1b.1':0.001359076,'EPI_ISL_85171|2009.063|wild.other|USA|H10N3|nan':0.001360401)0.000:0.000000006)0.998:0.000000006)0.000:0.000000006)0.000:0.000000006)0.790:0.001346930,'EPI_ISL_82527|2007.164|wild.other|USA|H10N3|nan':0.001391474)0.978:0.006904973,'EPI_ISL_262489|2006.5|Dom.ans|Japan|H6N8|nan':0.001359104)0.000:0.000000006)0.734:0.001337162)0.902:0.004175170,('EPI_ISL_99331|2004.62|wild.ans|Canada|H4N6|nan':0.001360892,('EPI_ISL_141140|2008.686|wild.ans|USA|H3N8|3C.2':0.000000006,'EPI_ISL_79775|2007.5|wild.ans|USA|H5N2|Am_nonGsGD':0.005489208)0.945:0.004104696)0.000:0.000000006)0.924:0.002743432,((((((((((('EPI_ISL_85120|2007.666|Dom.ans|USA|H3N8|nan':0.0,'EPI_ISL_30019|2007.677|wild.ans|USA|H3N8|nan':0.0):0.000000006,'EPI_ISL_63338|2007.792|wild.ans|USA|H3N8|nan':0.001358990)0.784:0.001366589,(('EPI_ISL_85144|2008.631|wild.ans|USA|H12N5|nan':0.0,'EPI_ISL_85130|2008.626|wild.ans|USA|H12N5|nan':0.0):0.000000006,'EPI_ISL_85251|2008.628|wild.ans|USA|H12N5|nan':0.001359035)0.780:0.001361392)0.810:0.001369418,'EPI_ISL_139398|2009.622|wild.ans|USA|H3N8|nan':0.001359536)0.000:0.000000006,'EPI_ISL_301010|2005.5|Dom.ans|Japan|H4N2|nan':0.001359612)0.000:0.000000006,'EPI_ISL_84651|2007.699|wild.ans|USA|H3N8|nan':0.001359391)0.000:0.000000006,(('EPI_ISL_30017|2007.677|wild.ans|USA|H3N8|nan':0.0,'EPI_ISL_85128|2008.615|wild.ans|USA|H3N8|nan':0.0):0.000000006,'EPI_ISL_30013|2007.682|wild.ans|USA|H3N8|3C.2':0.002727626)0.000:0.000000006)0.000:0.000000006,(('EPI_ISL_85108|2007.677|wild.ans|USA|H4N6|nan':0.001359442,('EPI_ISL_85125|2007.668|wild.ans|USA|H0N0|nan':0.001359433,(('EPI_ISL_30012|2007.679|wild.ans|USA|H3N8|3C.2':0.0,'EPI_ISL_63567|2007.688|wild.ans|USA|H3N8|3C.2':0.0,'EPI_ISL_85109|2007.622|wild.ans|USA|H3N8|3C.2':0.0,'EPI_ISL_85118|2007.666|Dom.ans|USA|H4N6|nan':0.0,'EPI_ISL_63663|2007.707|wild.ans|USA|H4N6|nan':0.0,'EPI_ISL_63578|2007.693|wild.ans|USA|H4N6|nan':0.0,'EPI_ISL_84635|2007.707|wild.ans|USA|H1N6|nan':0.0):0.000000006,'EPI_ISL_85116|2007.682|wild.ans|USA|H3N8|3C.2':0.002727803)0.000:0.000000006)0.000:0.000000006)0.786:0.001348376,'EPI_ISL_63541|2007.918|wild.ans|USA|H3N8|3C.2':0.006923842)0.787:0.001380320)0.000:0.000000006,('EPI_ISL_83539|2007.838|wild.ans|USA|H11N9|nan':0.0,'EPI_ISL_63049|2008.068|wild.ans|USA|H11N9|nan':0.0):0.005490021)0.000:0.000000006,('EPI_ISL_83513|2007.69|wild.ans|USA|H3N8|nan':0.000000006,'EPI_ISL_95913|2009.833|wild.other|Korea|H6N1|nan':0.005487918)0.982:0.005489793)0.293:0.001369471,'EPI_ISL_208171|2011.616|wild.ans|USA|H3N8|nan':0.002745447)0.764:0.001362185)0.791:0.001368944)0.000:0.000000006,((((('EPI_ISL_142342|2007.622|wild.other|USA|H12N5|nan':0.001358669,(('EPI_ISL_327565|2007.386|wild.other|USA|H12N5|nan':0.0,'EPI_ISL_131466|2007.386|wild.other|USA|H0N0|nan':0.0):0.000000006,'EPI_ISL_327518|2007.389|wild.other|USA|H12N1|nan':0.001358691)0.000:0.000000006)0.988:0.008308351,('EPI_ISL_94232|2008.795|wild.ans|USA|H6N1|nan':0.002726083,'EPI_ISL_83533|2007.871|wild.ans|USA|H1N1|nan':0.000000006)0.890:0.002708810)0.656:0.001399446,(('EPI_ISL_75718|2007.586|wild.ans|USA|H4N6|nan':0.006047069,('EPI_ISL_75717|2007.586|wild.ans|USA|H8N4|nan':0.002748498,'EPI_ISL_75719|2007.586|wild.ans|USA|H3N8|nan':0.001359183)0.774:0.002261086)0.941:0.005683276,'EPI_ISL_82501|2007.063|wild.ans|USA|H10N7|nan':0.007909559)0.748:0.001783214)0.000:0.000000006,('EPI_ISL_146037|2005.567|wild.ans|Canada|H1N1|nan':0.0,'EPI_ISL_148101|2005.567|wild.ans|Canada|H1N1|nan':0.0,'EPI_ISL_137887|2005.567|wild.ans|Canada|H1N1|nan':0.0):0.002727674)0.980:0.005490773,('EPI_ISL_99340|2002.622|wild.ans|USA|H3N6|3C.2':0.001359031,('EPI_ISL_99268|2007.589|wild.ans|Canada|H0N0|nan':0.001359138,('EPI_ISL_138172|2004.503|wild.ans|Canada|H10N7|nan':0.001363910,'EPI_ISL_99302|2006.603|wild.ans|Canada|H3N8|nan':0.002733629)0.777:0.001364570)0.000:0.000000006)0.579:0.000000006)0.000:0.000000006)0.000:0.000000006)0.000:0.000000006)0.841:0.001359343)0.000:0.000000006)0.948:0.000000006)0.000:0.000000006)0.593:0.001357543,(('EPI_ISL_8779|2003.597|wild.ans|Canada|H10N7|nan':0.004402292,('EPI_ISL_142109|2003.392|wild.other|USA|H5N2|Am_nonGsGD':0.0,'EPI_ISL_397899|2003.392|wild.other|USA|H5N2|Am_nonGsGD':0.0,'EPI_ISL_397900|2003.392|wild.other|USA|H5N2|Am_nonGsGD':0.0,'EPI_ISL_12538|2003.5|wild.other|USA|H5N2|Am_nonGsGD':0.0):0.020221512)0.702:0.001092231,('EPI_ISL_141151|2008.691|wild.ans|USA|H4N6|nan':0.006887769,('EPI_ISL_131718|2007.729|wild.ans|Canada|H0N0|nan':0.005494641,((((('EPI_ISL_141980|2010.674|wild.ans|USA|H4N6|nan':0.011624446,'EPI_ISL_134919|2010.825|wild.ans|USA|H0N0|nan':0.011606471)0.728:0.000935493,'EPI_ISL_141254|2010.597|wild.other|USA|H0N0|nan':0.002767085)0.069:0.001370057,'EPI_ISL_99251|2009.381|wild.other|USA|H0N0|nan':0.005463129)0.614:0.000000006,'EPI_ISL_220022|2011.712|wild.ans|USA|H0N0|nan':0.006909473)0.898:0.002782442,('EPI_ISL_371831|2013.389|wild.other|USA|H10N8|nan':0.009694143,(((('EPI_ISL_87503|2005.5|wild.ans|USA|H3N6|3C.2':0.0,'EPI_ISL_7169|2005.5|wild.ans|USA|H3N6|3C.2':0.0):0.013959605,(('EPI_ISL_291120|2006.5|Dom.ans|Japan|H3N8|nan':0.001358385,('EPI_ISL_291128|2006.5|Dom.ans|Japan|H3N8|nan':0.001358478,('EPI_ISL_291126|2006.5|Dom.ans|Japan|H3N8|nan':0.0,'EPI_ISL_291125|2006.5|Dom.ans|Japan|H3N8|3C.3a1':0.0,'EPI_ISL_291124|2006.5|Dom.ans|Japan|H3N8|3C.3a1':0.0,'EPI_ISL_291121|2006.5|Dom.ans|Japan|H3N8|3C.3a1':0.0):0.000000006)0.000:0.000000006)0.818:0.002659247,('EPI_ISL_291114|2006.5|wild.ans|Japan|H2N3|nan':0.001776306,('EPI_ISL_199167|2015.266|Dom.ans|China|H4N6|nan':0.009686649,('EPI_ISL_182000|2008.954|Dom.ans|China|H10N8|nan':0.000000006,('EPI_ISL_290241|2011.652|Dom.ans|Mongolia|H3N8|3C.3a1':0.0,'EPI_ISL_298615|2011.652|Dom.ans|Mongolia|H3N8|3C.3a1':0.0):0.004136134)0.000:0.000000006)0.993:0.008403086)0.847:0.003879552)0.974:0.008574073)0.710:0.001524298,(('EPI_ISL_7022|2005.5|wild.ans|USA|H11N9|nan':0.000000006,'EPI_ISL_216385|2005.644|wild.ans|USA|H0N0|nan':0.001359020)0.992:0.009744894,((('EPI_ISL_95439|2009.792|wild.ans|USA|H0N0|3C.3a1':0.000000006,((('EPI_ISL_85204|2007.71|wild.ans|USA|H0N0|nan':0.000000006,('EPI_ISL_85113|2007.627|wild.ans|USA|H3N8|nan':0.001357597,(('EPI_ISL_85066|2006.633|wild.ans|USA|H3N8|nan':0.0,'EPI_ISL_85106|2006.605|wild.ans|USA|H3N8|nan':0.0,'EPI_ISL_85058|2006.625|wild.ans|USA|H3N8|nan':0.0,'EPI_ISL_85052|2006.608|wild.ans|USA|H3N8|nan':0.0,'EPI_ISL_85068|2006.688|wild.ans|USA|H3N8|nan':0.0,'EPI_ISL_84639|2007.69|wild.ans|USA|H3N8|nan':0.0,'EPI_ISL_63658|2007.597|wild.ans|USA|H3N8|nan':0.0,'EPI_ISL_84644|2007.668|wild.ans|USA|H3N8|nan':0.0):0.000000006,('EPI_ISL_85083|2006.611|wild.ans|USA|H3N8|nan':0.001357396,('EPI_ISL_85123|2007.707|wild.ans|USA|H3N8|nan':0.001357356,('EPI_ISL_33928|2007.69|wild.ans|USA|H3N8|nan':0.0,'EPI_ISL_63545|2007.603|wild.ans|USA|H3N8|nan':0.0,'EPI_ISL_85115|2007.605|wild.ans|USA|H1N1|nan':0.0):0.001357513)0.000:0.000000006)0.000:0.000000006)0.000:0.000000006)0.427:0.002723876)0.977:0.006889599,((('EPI_ISL_141508|2008.686|wild.ans|USA|H0N0|nan':0.000000006,(('EPI_ISL_141144|2008.691|wild.ans|USA|H0N0|nan':0.001357628,(((((('EPI_ISL_6996|2005.5|wild.ans|USA|H4N6|nan':0.000000006,'EPI_ISL_206356|2009.945|wild.ans|USA|H7N4|nan':0.011101968)0.837:0.001357459,(('EPI_ISL_141103|2008.587|wild.ans|USA|H8N4|nan':0.0,'EPI_ISL_141135|2008.587|wild.ans|USA|H0N0|3C.3a1':0.0,'EPI_ISL_141331|2008.587|wild.ans|USA|H0N0|nan':0.0):0.000000006,'EPI_ISL_135016|2010.874|wild.ans|USA|H3N6|3C.2':0.002727474)0.920:0.002722865)0.000:0.000000006,((((('EPI_ISL_133605|2011.63|wild.ans|USA|H11N2|nan':0.001357011,'EPI_ISL_206340|2008.519|Dom.ans|USA|H7N3|nan':0.000000006)0.000:0.000000006,(('EPI_ISL_189518|2012.683|wild.ans|USA|H4N6|nan':0.0,'EPI_ISL_189515|2012.667|wild.ans|USA|H4N6|nan':0.0):0.000000006,((('EPI_ISL_158516|2011.729|wild.ans|USA|H3N2|3C.3a1':0.0,'EPI_ISL_158463|2011.808|wild.ans|USA|H4N2|nan':0.0):0.000000006,'EPI_ISL_158464|2011.808|wild.ans|USA|H3N2|nan':0.001358881)0.930:0.002722511,(((('EPI_ISL_161077|2013.74|wild.ans|USA|H11N9|nan':0.0,'EPI_ISL_216678|2014.679|wild.ans|USA|H3N2|3C.2':0.0,'EPI_ISL_216688|2014.638|wild.ans|USA|H3N2|3C.2':0.0,'EPI_ISL_161091|2013.721|wild.ans|USA|H4N6|nan':0.0,'EPI_ISL_162245|2013.699|wild.ans|USA|H4N6|nan':0.0):0.000000006,'EPI_ISL_161090|2013.721|wild.ans|USA|H6N8|nan':0.005503344)0.855:0.001356722,('EPI_ISL_220018|2011.69|wild.ans|USA|H0N0|3C.3a1':0.001356815,(('EPI_ISL_257137|2011.844|wild.ans|Guatemala|H4N2|nan':0.0,'EPI_ISL_243747|2011.844|wild.ans|Guatemala|H4N8|nan':0.0):0.000000006,('EPI_ISL_220197|2011.71|wild.ans|USA|H3N8|3C.3a1':0.0,'EPI_ISL_220183|2011.71|wild.ans|USA|H3N8|3C.3a1':0.0,'EPI_ISL_220193|2011.71|wild.ans|USA|H3N8|3C.3a1':0.0,'EPI_ISL_220174|2011.71|wild.ans|USA|H3N8|3C.3a1':0.0):0.002722451)0.000:0.000000006)0.000:0.000000006)0.917:0.001356867,('EPI_ISL_134906|2010.94|wild.ans|USA|H0N0|nan':0.001356931,(('EPI_ISL_135004|2010.789|wild.ans|USA|H2N2|nan':0.0,'EPI_ISL_135013|2010.83|wild.ans|USA|H11N2|nan':0.0,'EPI_ISL_134917|2010.825|wild.ans|USA|H0N0|nan':0.0,'EPI_ISL_257126|2011.86|wild.ans|Guatemala|H0N0|3C.3a1':0.0,'EPI_ISL_135005|2010.792|wild.ans|USA|H2N2|nan':0.0,'EPI_ISL_220201|2011.712|wild.ans|USA|H3N8|3C.3a1':0.0):0.000000006,(('EPI_ISL_158465|2011.805|wild.ans|USA|H0N0|nan':0.0,'EPI_ISL_158519|2011.729|wild.ans|USA|H3N2|nan':0.0):0.000000006,'EPI_ISL_158486|2011.789|wild.ans|USA|H5N2|Am_nonGsGD':0.001357036)0.856:0.001357036)0.000:0.000000006)0.558:0.000000006)0.000:0.000000006)0.890:0.001356867)0.175:0.001356943)0.848:0.001357155,('EPI_ISL_95394|2009.91|wild.ans|USA|H8N4|nan':0.005483385,'EPI_ISL_75705|2007.586|wild.ans|USA|H4N6|nan':0.000000006)0.864:0.001358270)0.000:0.000000006,('EPI_ISL_94224|2008.913|wild.ans|USA|H4N6|nan':0.002723193,('EPI_ISL_94234|2008.795|wild.ans|USA|H11N2|nan':0.001356986,'EPI_ISL_94236|2008.872|wild.ans|USA|H4N6|nan':0.000000006)0.000:0.000000006)0.876:0.001357370)0.000:0.000000006,(('EPI_ISL_95391|2009.912|wild.ans|USA|H11N2|nan':0.004104547,('EPI_ISL_135007|2010.792|wild.ans|USA|H3N8|nan':0.005481794,'EPI_ISL_79795|2006.5|wild.ans|USA|H5N2|Am_nonGsGD':0.001356927)0.000:0.000000006)0.840:0.001357640,(('EPI_ISL_220182|2011.712|wild.ans|USA|H3N6|3C.3a1':0.001357668,'EPI_ISL_95438|2009.792|wild.ans|USA|H5N2|Am_nonGsGD':0.000000006)0.884:0.004098286,'EPI_ISL_220244|2013.715|wild.ans|USA|H0N0|3C.3a1':0.001357272)0.000:0.000000006)0.000:0.000000006)0.000:0.000000006)1.000:0.000000006,((('EPI_ISL_230159|2014.238|wild.ans|USA|H7N1|nan':0.001519910,(('EPI_ISL_257286|2015.756|wild.ans|USA|H3N6|nan':0.0,'EPI_ISL_257275|2015.732|wild.ans|USA|H4N6|nan':0.0):0.001517643,'EPI_ISL_261413|2015.595|wild.ans|USA|H4N8|nan':0.003994894)0.162:0.001347627)0.943:0.005392057,'EPI_ISL_135126|2012.016|wild.ans|USA|H1N1|nan':0.000000006)0.000:0.000000006,('EPI_ISL_328430|2016.609|wild.ans|USA|H1N1|nan':0.006964546,'EPI_ISL_397766|2015.885|wild.ans|USA|H5N2|Am_nonGsGD':0.002780924)0.752:0.001321765)0.850:0.001357147)0.000:0.000000006,(((('EPI_ISL_95465|2009.868|wild.ans|USA|H0N0|nan':0.0,'EPI_ISL_134935|2010.827|wild.ans|USA|H2N3|nan':0.0,'EPI_ISL_83530|2007.696|wild.ans|USA|H3N1|nan':0.0,'EPI_ISL_141233|2009.715|wild.ans|USA|H3N6|nan':0.0,'EPI_ISL_75713|2007.586|wild.ans|USA|H4N6|nan':0.0,'EPI_ISL_75691|2007.586|wild.ans|USA|H4N6|nan':0.0,'EPI_ISL_75678|2007.586|wild.ans|USA|H4N6|nan':0.0,'EPI_ISL_85161|2008.798|wild.ans|USA|H4N6|nan':0.0,'EPI_ISL_84979|2007.701|wild.ans|USA|H6N2|nan':0.0,'EPI_ISL_206342|2008.519|Dom.ans|USA|H7N3|nan':0.0,'EPI_ISL_206341|2008.519|Dom.ans|USA|H7N3|nan':0.0):0.000000006,'EPI_ISL_94205|2008.798|wild.ans|USA|H12N5|nan':0.001357401)0.000:0.000000006,(('EPI_ISL_75699|2007.704|wild.ans|USA|H4N6|nan':0.000000006,('EPI_ISL_141202|2009.589|wild.ans|USA|H4N6|nan':0.004109201,'EPI_ISL_134941|2010.827|wild.ans|USA|H6N1|nan':0.000000006)0.909:0.001357134)0.000:0.000000006,('EPI_ISL_77212|2008.101|wild.ans|Guatemala|H7N9|nan':0.000000006,'EPI_ISL_95415|2009.827|wild.ans|USA|H1N1|nan':0.002723870)0.119:0.001357289)0.844:0.001357155)0.000:0.000000006,((('EPI_ISL_83540|2007.841|wild.ans|USA|H11N9|nan':0.000000006,'EPI_ISL_135048|2010.704|wild.ans|USA|H3N1|3C.2':0.001356986)0.857:0.001357155,('EPI_ISL_141207|2009.682|wild.ans|USA|H3N8|3C.3a1':0.000000006,('EPI_ISL_141258|2008.672|wild.ans|USA|H2N2|nan':0.001356635,'EPI_ISL_141108|2008.675|wild.ans|USA|H0N0|3C.3a1':0.000000006)0.876:0.001356880)0.852:0.001357116)0.000:0.000000006,('EPI_ISL_66125|2006.5|wild.ans|USA|H3N6|3C.3a1':0.002748698,('EPI_ISL_99249|2009.638|wild.ans|Canada|H2N3|nan':0.004096530,((('EPI_ISL_95432|2009.868|wild.ans|USA|H6N1|nan':0.000000006,('EPI_ISL_141239|2009.94|wild.ans|USA|H11N9|nan':0.000000006,(('EPI_ISL_134963|2010.753|wild.ans|USA|H11N9|nan':0.0,'EPI_ISL_141255|2010.666|wild.ans|USA|H11N9|nan':0.0,'EPI_ISL_220198|2011.682|wild.ans|USA|H5N4|Am_nonGsGD':0.0):0.001368302,'EPI_ISL_95408|2009.921|wild.ans|USA|H11N9|nan':0.002736542)0.776:0.001356059)0.914:0.001356743)0.935:0.002722327,('EPI_ISL_99266|2007.655|wild.ans|Canada|H3N8|3C.2':0.002722020,('EPI_ISL_75676|2007.704|wild.ans|USA|H10N7|nan':0.002722159,((('EPI_ISL_257222|2011.712|wild.ans|USA|H6N2|nan':0.004093321,('EPI_ISL_94233|2008.795|wild.ans|USA|H5N2|Am_nonGsGD':0.004098182,'EPI_ISL_141843|2009.63|wild.ans|USA|H4N6|nan':0.000000006)0.000:0.000000006)0.921:0.001355598,('EPI_ISL_141143|2008.683|wild.ans|USA|H3N8|3C.3a1':0.002719922,'EPI_ISL_63350|2007.841|wild.ans|USA|H4N7|nan':0.001356181)0.000:0.000000006)0.954:0.002721180,(((('EPI_ISL_19942|2007.811|wild.ans|USA|H6N1|nan':0.002722264,(('EPI_ISL_20032|2007.811|wild.ans|USA|H6N1|nan':0.0,'EPI_ISL_63591|2007.849|wild.ans|USA|H6N1|nan':0.0):0.000000006,'EPI_ISL_63592|2007.86|wild.ans|USA|H6N1|nan':0.001356497)0.000:0.000000006)0.838:0.001356462,'EPI_ISL_141210|2009.682|wild.ans|USA|H0N0|nan':0.009697919)0.000:0.000000006,'EPI_ISL_141213|2009.671|wild.ans|USA|H4N6|nan':0.001356249)0.000:0.000000006,('EPI_ISL_141101|2008.582|wild.ans|USA|H2N3|nan':0.0,'EPI_ISL_141229|2009.677|wild.ans|USA|H4N6|nan':0.0):0.000000006)0.000:0.000000006)0.836:0.001356522)0.160:0.000000006)0.000:0.000000006)0.943:0.002722483,('EPI_ISL_148099|2007.693|wild.ans|USA|H1N1|nan':0.002739768,('EPI_ISL_146021|2007.693|wild.ans|USA|H1N1|nan':0.001356925,'EPI_ISL_148104|2007.734|wild.ans|USA|H1N1|nan':0.000000006)0.000:0.000000006)0.864:0.001362675)0.000:0.000000006)0.777:0.001358848)0.789:0.001366508)0.000:0.000000006)1.000:0.000000006)0.000:0.000000006,((('EPI_ISL_149785|2012.549|wild.ans|USA|H0N0|nan':0.0,'EPI_ISL_150138|2012.525|wild.ans|USA|H2N7|nan':0.0):0.006957201,'EPI_ISL_141112|2008.672|wild.ans|USA|H0N0|nan':0.001359355)0.788:0.001364553,'EPI_ISL_141145|2008.702|wild.ans|USA|H3N2|3C.3a1':0.000000006)0.765:0.001357180)0.845:0.001358182)0.000:0.000000006,'EPI_ISL_137630|2010.718|wild.ans|Canada|H0N0|nan':0.001356619)0.944:0.004103311)0.310:0.002719042,('EPI_ISL_5345|2002.682|wild.ans|USA|H3N2|3C.2':0.000000006,('EPI_ISL_119130|2001.567|wild.ans|Canada|H2N1|nan':0.000000006,'EPI_ISL_189657|2001.564|wild.ans|Canada|H0N0|nan':0.001357812)0.998:0.008269279)0.867:0.002774047)0.929:0.004218776,((('EPI_ISL_3436|2001.5|Dom.ans|USA|H7N3|nan':0.002741377,((('EPI_ISL_397971|2005.386|wild.other|USA|H3N6|nan':0.001366772,'EPI_ISL_99318|2005.378|wild.other|USA|H3N6|nan':0.000000006)0.857:0.001357980,(('EPI_ISL_397858|2005.373|wild.other|USA|H0N0|nan':0.0,'EPI_ISL_327558|2005.378|wild.other|USA|H3N6|nan':0.0,'EPI_ISL_99321|2005.378|wild.other|USA|H3N6|nan':0.0,'EPI_ISL_397975|2005.375|wild.other|USA|H3N6|nan':0.0):0.001357803,('EPI_ISL_397968|2005.397|wild.other|USA|H0N0|nan':0.0,'EPI_ISL_99328|2005.378|wild.other|USA|H0N0|nan':0.0,'EPI_ISL_99327|2005.378|wild.other|USA|H3N6|nan':0.0,'EPI_ISL_99326|2005.378|wild.other|USA|H3N6|nan':0.0,'EPI_ISL_99325|2005.378|wild.other|USA|H3N6|nan':0.0,'EPI_ISL_99324|2005.378|wild.other|USA|H3N6|nan':0.0,'EPI_ISL_142330|2005.386|wild.other|USA|H3N6|nan':0.0,'EPI_ISL_397966|2005.397|wild.other|USA|H3N6|nan':0.0,'EPI_ISL_397967|2005.386|wild.other|USA|H3N6|nan':0.0,'EPI_ISL_142329|2005.373|wild.other|USA|H3N6|nan':0.0,'EPI_ISL_22595|2005.5|wild.other|USA|H3N6|nan':0.0,'EPI_ISL_22594|2005.5|wild.other|USA|H3N6|nan':0.0,'EPI_ISL_99322|2005.378|wild.other|USA|H3N6|nan':0.0,'EPI_ISL_327560|2005.378|wild.other|USA|H3N6|nan':0.0):0.000000006)0.000:0.000000006)0.879:0.002749920,('EPI_ISL_216619|2005.493|wild.ans|USA|H3N2|3C.3a1':0.001359370,(('EPI_ISL_7020|2005.5|wild.ans|USA|H3N2|3C.3a1':0.0,'EPI_ISL_216621|2005.493|wild.ans|USA|H3N2|3C.3a1':0.0,'EPI_ISL_216623|2005.493|wild.ans|USA|H3N2|3C.3a1':0.0,'EPI_ISL_7172|2005.5|wild.ans|USA|H3N2|3C.3a1':0.0,'EPI_ISL_7000|2005.5|wild.ans|USA|H3N2|3C.3a1':0.0,'EPI_ISL_216622|2005.493|wild.ans|USA|H3N2|3C.3a1':0.0,'EPI_ISL_7021|2005.5|wild.ans|USA|H3N2|3C.3a1':0.0,'EPI_ISL_216620|2005.493|wild.ans|USA|H3N2|3C.3a1':0.0,'EPI_ISL_216616|2005.493|wild.ans|USA|H3N8|3C.3a1':0.0):0.000000006,('EPI_ISL_64896|2005.5|wild.ans|USA|H3N2|3C.3a1':0.001358004,'EPI_ISL_216618|2005.493|wild.ans|USA|H3N2|3C.3a1':0.001358110)0.000:0.000000006)0.000:0.000000006)0.771:0.001357998)0.936:0.004138731)0.772:0.001366591,('EPI_ISL_6533|1999.789|wild.ans|USA|H3N2|nan':0.000000006,('EPI_ISL_142097|2002.389|wild.other|USA|H7N3|nan':0.0,'EPI_ISL_397923|2002.389|wild.other|USA|H7N3|nan':0.0,'EPI_ISL_99341|2002.381|wild.other|USA|H7N3|nan':0.0):0.002725591)0.000:0.000000006)0.000:0.000000006,(('EPI_ISL_6957|2005.926|wild.ans|USA|H10N8|nan':0.004100684,((((('EPI_ISL_131886|2007.674|wild.ans|Canada|H10N7|nan':0.006875565,('EPI_ISL_148223|2011.808|wild.other|Iceland|H10N5|nan':0.005594088,(((('EPI_ISL_327621|2016.948|wild.other|Chile|H13N9|nan':0.001364621,'EPI_ISL_380990|2017.293|wild.other|Chile|H5N9|Am_nonGsGD':0.001356008)0.931:0.004162088,('EPI_ISL_225000|2013.811|wild.other|Chile|H11N9|nan':0.001364947,('EPI_ISL_372103|2014.384|wild.other|USA|H11N2|nan':0.004154809,'EPI_ISL_258496|2014.386|wild.other|USA|H11N8|nan':0.002753116)0.739:0.001326000)0.779:0.001396993)0.790:0.001330356,(((('EPI_ISL_372157|2014.381|wild.other|USA|H6N1|nan':0.001357220,('EPI_ISL_258495|2014.367|wild.other|USA|H6N8|nan':0.001358568,(('EPI_ISL_368798|2014.384|wild.other|USA|H6N2|nan':0.0,'EPI_ISL_397711|2014.367|wild.other|USA|H6N2|nan':0.0,'EPI_ISL_397713|2014.386|wild.other|USA|H6N2|nan':0.0):0.000000006,'EPI_ISL_379234|2014.381|wild.other|USA|H6N8|nan':0.001357381)0.000:0.000000006)0.000:0.000000006)0.933:0.002723102,('EPI_ISL_397717|2014.4|wild.other|USA|H3N6|nan':0.004104626,('EPI_ISL_379240|2014.381|wild.other|USA|H6N1|nan':0.0,'EPI_ISL_379561|2014.381|wild.other|USA|H6N1|nan':0.0,'EPI_ISL_379231|2014.381|wild.other|USA|H6N1|nan':0.0):0.000000006)0.000:0.000000006)0.885:0.001357414,(('EPI_ISL_208121|2010.51|wild.ans|USA|H4N4|nan':0.0,'EPI_ISL_208115|2014.041|wild.other|USA|H4N4|nan':0.0,'EPI_ISL_208117|2014.041|wild.other|USA|H4N4|nan':0.0,'EPI_ISL_208109|2014.041|wild.other|USA|H4N4|nan':0.0,'EPI_ISL_208111|2014.041|wild.other|USA|H4N4|nan':0.0,'EPI_ISL_208118|2014.041|wild.other|USA|H4N4|nan':0.0,'EPI_ISL_208112|2014.041|wild.other|USA|H4N4|nan':0.0,'EPI_ISL_208119|2014.041|wild.other|USA|H4N4|nan':0.0,'EPI_ISL_208106|2014.041|wild.other|USA|H4N4|nan':0.0,'EPI_ISL_208110|2014.041|wild.other|USA|H4N4|nan':0.0,'EPI_ISL_208116|2014.041|wild.other|USA|H4N4|nan':0.0):0.001357497,((('EPI_ISL_397709|2014.378|wild.other|USA|H0N0|nan':0.0,'EPI_ISL_328506|2014.4|wild.other|USA|H6N1|nan':0.0,'EPI_ISL_328512|2014.389|wild.other|USA|H6N1|nan':0.0,'EPI_ISL_397708|2014.392|wild.other|USA|H6N2|nan':0.0,'EPI_ISL_378283|2014.378|wild.other|USA|H6N2|nan':0.0):0.000000006,'EPI_ISL_328507|2014.373|wild.other|USA|H6N1|nan':0.001357799)0.900:0.001357823,('EPI_ISL_328508|2014.367|wild.other|USA|H6N1|nan':0.000000006,('EPI_ISL_328622|2015.392|wild.other|USA|H13N3|nan':0.002629997,('EPI_ISL_279297|2016.377|wild.other|USA|H11N9|nan':0.002727044,(('EPI_ISL_279226|2016.361|wild.other|USA|H11N5|nan':0.0,'EPI_ISL_279261|2016.366|wild.other|USA|H0N0|nan':0.0,'EPI_ISL_279334|2016.372|wild.other|USA|H10N5|nan':0.0):0.001359302,'EPI_ISL_279265|2016.366|wild.other|USA|H11N9|nan':0.000000006)0.743:0.000000006)0.951:0.007092277)0.948:0.005674579)0.000:0.000000006)0.970:0.004100070)0.000:0.000000006)0.857:0.001358165,((('EPI_ISL_327605|2016.189|wild.other|Chile|H13N2|nan':0.0,'EPI_ISL_327603|2016.189|wild.other|Chile|H13N2|nan':0.0):0.000000006,'EPI_ISL_326967|2016.306|wild.other|Chile|H16N3|nan':0.001357073)0.996:0.008272963,((('EPI_ISL_397645|2013.403|wild.other|USA|H11N7|nan':0.001357222,('EPI_ISL_397674|2013.375|wild.other|USA|H11N8|nan':0.0,'EPI_ISL_397662|2013.384|wild.other|USA|H10N8|nan':0.0):0.001359734)0.000:0.000000006,(('EPI_ISL_371833|2013.389|wild.other|USA|H11N2|nan':0.0,'EPI_ISL_397692|2013.397|wild.other|USA|H11N8|nan':0.0,'EPI_ISL_371822|2013.386|wild.other|USA|H11N2|nan':0.0,'EPI_ISL_397637|2013.386|wild.other|USA|H10N2|nan':0.0,'EPI_ISL_381844|2013.397|wild.other|USA|H10N7|nan':0.0,'EPI_ISL_397699|2013.403|wild.other|USA|H10N7|nan':0.0,'EPI_ISL_397639|2013.405|wild.other|USA|H10N7|nan':0.0,'EPI_ISL_397647|2013.384|wild.other|USA|H10N8|nan':0.0,'EPI_ISL_397621|2013.378|wild.other|USA|H10N8|nan':0.0,'EPI_ISL_397652|2013.384|wild.other|USA|H10N8|nan':0.0):0.000000006,'EPI_ISL_371829|2013.389|wild.other|USA|H6N8|nan':0.001360520)0.000:0.000000006)0.000:0.000000006,'EPI_ISL_397516|2013.397|wild.other|USA|H0N0|nan':0.001357269)0.000:0.000000006)0.937:0.002727101)0.000:0.000000006)0.940:0.004112130,((('EPI_ISL_381842|2013.405|wild.other|USA|H0N0|nan':0.0,'EPI_ISL_397638|2013.386|wild.other|USA|H0N0|nan':0.0,'EPI_ISL_397650|2013.384|wild.other|USA|H10N1|nan':0.0,'EPI_ISL_397656|2013.397|wild.other|USA|H10N1|nan':0.0,'EPI_ISL_397698|2013.403|wild.other|USA|H10N2|nan':0.0,'EPI_ISL_397675|2013.37|wild.other|USA|H10N2|nan':0.0,'EPI_ISL_397633|2013.397|wild.other|USA|H10N8|nan':0.0,'EPI_ISL_397643|2013.397|wild.other|USA|H10N8|nan':0.0,'EPI_ISL_208102|2013.173|wild.other|USA|H9N1|nan':0.0):0.000000006,(('EPI_ISL_397644|2013.367|wild.other|USA|H0N2|nan':0.0,'EPI_ISL_371837|2013.389|wild.other|USA|H10N2|nan':0.0):0.001357997,'EPI_ISL_397640|2013.405|wild.other|USA|H10N2|nan':0.001357879)0.000:0.000000006)0.000:0.000000006,(('EPI_ISL_397661|2013.384|wild.other|USA|H10N1|nan':0.0,'EPI_ISL_397653|2013.384|wild.other|USA|H10N7|nan':0.0):0.001357582,('EPI_ISL_371834|2013.389|wild.other|USA|H10N7|nan':0.0,'EPI_ISL_397689|2013.397|wild.other|USA|H10N7|nan':0.0,'EPI_ISL_381845|2013.397|wild.other|USA|H10N7|nan':0.0,'EPI_ISL_397627|2013.386|wild.other|USA|H10N7|nan':0.0):0.000000006)0.864:0.001357752)0.791:0.001376612)0.762:0.001292868)0.983:0.008407330)0.000:0.000000006,('EPI_ISL_131866|2007.729|wild.ans|Canada|H4N6|nan':0.000000006,'EPI_ISL_180816|2006.803|wild.ans|USA|H6N8|nan':0.001358971)0.875:0.001359311)0.849:0.001357777,(('EPI_ISL_6506|2005.948|wild.ans|USA|H6N1|nan':0.001358065,(('EPI_ISL_6629|2005.948|wild.ans|USA|H6N1|nan':0.0,'EPI_ISL_216624|2005.647|wild.ans|USA|H1N1|nan':0.0):0.000000006,('EPI_ISL_141325|2006.5|wild.ans|USA|H2N5|nan':0.001358310,'EPI_ISL_378377|2006.803|wild.ans|USA|H6N5|nan':0.001358234)0.000:0.000000006)0.000:0.000000006)0.967:0.004100296,('EPI_ISL_6504|2005.926|wild.ans|USA|H3N8|nan':0.001367324,('EPI_ISL_327538|2007.389|wild.other|USA|H12N5|nan':0.006878684,(('EPI_ISL_127936|2009.63|wild.ans|Canada|H0N0|nan':0.0,'EPI_ISL_131751|2009.611|wild.ans|Canada|H3N9|nan':0.0):0.000000006,('EPI_ISL_127966|2007.718|wild.ans|Canada|H3N8|nan':0.0,'EPI_ISL_127964|2007.718|wild.ans|Canada|H3N8|nan':0.0,'EPI_ISL_127962|2007.718|wild.ans|Canada|H3N8|nan':0.0,'EPI_ISL_127956|2007.718|wild.ans|Canada|H3N8|nan':0.0,'EPI_ISL_127954|2007.718|wild.ans|Canada|H3N8|nan':0.0,'EPI_ISL_127953|2007.718|wild.ans|Canada|H3N8|nan':0.0,'EPI_ISL_127963|2007.718|wild.ans|Canada|H3N8|nan':0.0,'EPI_ISL_127952|2007.718|wild.ans|Canada|H3N8|nan':0.0,'EPI_ISL_127961|2007.718|wild.ans|Canada|H3N8|nan':0.0,'EPI_ISL_127955|2007.718|wild.ans|Canada|H3N8|nan':0.0):0.001358011)0.000:0.000000006)0.927:0.002734028)0.344:0.001362084)0.000:0.000000006)0.594:0.000000006,('EPI_ISL_5799|2001.567|wild.ans|Canada|H7N1|nan':0.0,'EPI_ISL_189652|2001.564|wild.ans|Canada|H7N3|nan':0.0):0.001361545)0.000:0.000000006,((('EPI_ISL_142099|2002.381|wild.other|USA|H6N8|nan':0.0,'EPI_ISL_154637|2002.381|wild.other|USA|H6N8|nan':0.0):0.002725136,(('EPI_ISL_31469|2002.5|wild.ans|USA|H11N9|nan':0.000000006,(('EPI_ISL_142106|2003.384|wild.other|USA|H0N0|nan':0.0,'EPI_ISL_397891|2003.384|wild.other|USA|H0N0|nan':0.0,'EPI_ISL_397893|2003.384|wild.other|USA|H9N5|nan':0.0,'EPI_ISL_142111|2003.384|wild.other|USA|H9N9|nan':0.0):0.001371491,('EPI_ISL_142112|2003.384|wild.other|USA|H12N5|nan':0.001369560,('EPI_ISL_397949|2003.384|wild.other|USA|H0N0|nan':0.0,'EPI_ISL_142113|2003.384|wild.other|USA|H9N7|nan':0.0):0.001365631)0.781:0.001361387)0.887:0.002748171)0.852:0.001358321,'EPI_ISL_12572|2002.5|wild.ans|USA|H1N1|nan':0.002724962)0.000:0.000000006)0.856:0.001358067,(('EPI_ISL_87494|2002.71|wild.ans|USA|H4N6|nan':0.000000006,('EPI_ISL_25197|2003.5|wild.ans|USA|H1N1|nan':0.0,'EPI_ISL_25200|2003.5|wild.ans|USA|H1N1|nan':0.0,'EPI_ISL_25199|2003.5|wild.ans|USA|H1N1|nan':0.0,'EPI_ISL_23353|2003.5|wild.ans|USA|H1N1|nan':0.0,'EPI_ISL_25198|2003.5|wild.ans|USA|H1N1|nan':0.0):0.001357983)0.000:0.000000006,('EPI_ISL_28755|2003.5|wild.ans|USA|H2N3|nan':0.001361810,'EPI_ISL_66122|2002.682|wild.ans|USA|H3N8|3C.2':0.002739549)0.783:0.001362741)0.864:0.001358027)0.000:0.000000006)0.000:0.000000006)0.896:0.002741251,('EPI_ISL_31482|2000.5|wild.ans|USA|H11N9|nan':0.000000006,('EPI_ISL_79750|2006.5|unknow|USA|H5N8|Am_nonGsGD':0.000000006,('EPI_ISL_371776|2012.385|wild.other|USA|H1N8|nan':0.001393982,('EPI_ISL_397592|2012.388|wild.other|USA|H1N8|nan':0.0,'EPI_ISL_397607|2012.393|wild.other|USA|H1N8|nan':0.0):0.001327215)1.000:0.020035136)0.998:0.015524585)0.426:0.001362202)0.788:0.001368874)0.864:0.002816285)0.786:0.001290879)0.000:0.000000006,(('EPI_ISL_8901|2000.631|wild.ans|Canada|H10N7|nan':0.000000006,('EPI_ISL_22526|2000.5|wild.ans|USA|H11N9|nan':0.001358422,('EPI_ISL_141310|2000.5|wild.ans|USA|H11N9|nan':0.000000006,'EPI_ISL_141309|2000.5|wild.ans|USA|H11N2|nan':0.001358461)0.000:0.000000006)0.950:0.002725774)0.860:0.001358708,'EPI_ISL_99245|1999.608|wild.ans|Canada|H0N0|nan':0.004101056)0.000:0.000000006)0.921:0.001358891)0.843:0.001362863,'EPI_ISL_8766|1996.5|wild.ans|Canada|H6N8|nan':0.001359044)0.000:0.000000006,((('EPI_ISL_141306|1998.666|wild.ans|USA|H6N5|nan':0.002750862,(('EPI_ISL_6513|1999.5|wild.ans|USA|H11N2|nan':0.000000006,'EPI_ISL_141304|1998.666|wild.ans|USA|H6N6|nan':0.002725139)0.874:0.002803873,'EPI_ISL_7042|1999.5|Dom.ans|USA|H11N9|nan':0.007003814)0.764:0.001294746)0.779:0.001370610,(((('EPI_ISL_6962|1998.5|wild.ans|USA|H11N9|nan':0.001359228,'EPI_ISL_5691|1999.808|wild.ans|USA|H6N2|nan':0.001359322)0.521:0.000000006,(((((((((('EPI_ISL_216637|2006.597|wild.ans|USA|H11N9|nan':0.002727689,('EPI_ISL_8016|2006.5|wild.ans|USA|H5N2|Am_nonGsGD':0.001358481,'EPI_ISL_64387|2006.633|wild.ans|Canada|H11N9|nan':0.001358600)0.000:0.000000006)0.000:0.000000006,((('EPI_ISL_64008|2004.5|wild.ans|USA|H5N1|Am_nonGsGD':0.005485972,'EPI_ISL_74349|2006.5|Dom.ans|USA|H5N2|Am_nonGsGD':0.000000006)0.851:0.001359456,'EPI_ISL_131904|2009.096|wild.ans|Canada|H7N6|nan':0.009722541)0.000:0.000000006,('EPI_ISL_79786|2006.5|wild.ans|USA|H5N2|Am_nonGsGD':0.002725972,'EPI_ISL_180861|2006.055|wild.ans|USA|H6N2|nan':0.005487245)0.000:0.000000006)0.000:0.000000006)0.000:0.000000006,((((('EPI_ISL_79769|2006.5|Dom.ans|USA|H5N2|Am_nonGsGD':0.0,'EPI_ISL_79768|2006.5|Dom.ans|USA|H5N2|Am_nonGsGD':0.0):0.001359413,('EPI_ISL_141327|2006.5|wild.ans|USA|H4N6|nan':0.001363191,(('EPI_ISL_141204|2009.679|wild.ans|USA|H6N1|nan':0.002729742,((('EPI_ISL_94185|2009.814|wild.ans|USA|H6N1|nan':0.002724048,'EPI_ISL_141209|2009.668|wild.ans|USA|H6N1|nan':0.001361264)0.000:0.000000006,('EPI_ISL_141152|2008.667|wild.ans|USA|H6N2|nan':0.0,'EPI_ISL_141148|2008.776|wild.ans|USA|H6N2|nan':0.0,'EPI_ISL_141146|2008.702|wild.ans|USA|H6N8|nan':0.0,'EPI_ISL_141247|2009.959|wild.ans|USA|H6N1|nan':0.0,'EPI_ISL_141215|2009.685|wild.ans|USA|H6N2|nan':0.0):0.000000006)0.609:0.000000006,('EPI_ISL_131482|2009.63|wild.ans|Canada|H0N0|nan':0.002723444,('EPI_ISL_141224|2009.696|wild.ans|USA|H0N0|nan':0.001357321,'EPI_ISL_141093|2008.708|wild.ans|USA|H6N1|nan':0.001358719)0.000:0.000000006)0.000:0.000000006)0.000:0.000000006)0.924:0.002723948,((('EPI_ISL_63343|2007.926|wild.ans|USA|H6N1|nan':0.002724122,('EPI_ISL_94194|2008.795|wild.ans|USA|H0N0|nan':0.0,'EPI_ISL_94219|2008.814|wild.ans|USA|H6N1|nan':0.0,'EPI_ISL_94231|2008.795|wild.ans|USA|H6N1|nan':0.0):0.001357749)0.000:0.000000006,('EPI_ISL_141111|2008.675|wild.ans|USA|H6N1|nan':0.001358034,(('EPI_ISL_208448|2011.337|Dom.ans|USA|H6N1|nan':0.0,'EPI_ISL_208447|2011.337|Dom.ans|USA|H6N1|nan':0.0):0.005497940,(((('EPI_ISL_134987|2010.94|wild.ans|USA|H6N2|nan':0.001357049,('EPI_ISL_134926|2010.734|wild.ans|USA|H11N2|nan':0.000000006,((('EPI_ISL_133642|2011.63|wild.ans|USA|H6N1|nan':0.0,'EPI_ISL_158508|2011.94|wild.ans|USA|H6N1|nan':0.0):0.000000006,'EPI_ISL_158450|2011.732|wild.ans|USA|H6N1|nan':0.001356215)0.899:0.001358680,'EPI_ISL_137872|2010.718|wild.ans|Canada|H6N1|nan':0.002722354)0.000:0.000000006)0.000:0.000000006)0.865:0.001356935,'EPI_ISL_94182|2009.814|wild.ans|USA|H6N1|nan':0.001356919)0.000:0.000000006,('EPI_ISL_95396|2009.871|wild.ans|USA|H6N1|nan':0.001357001,'EPI_ISL_134934|2010.827|wild.ans|USA|H6N1|nan':0.004097011)0.000:0.000000006)0.000:0.000000006,('EPI_ISL_125800|2010.904|wild.ans|USA|H0N0|nan':0.0,'EPI_ISL_95389|2009.912|wild.ans|USA|H6N1|nan':0.0,'EPI_ISL_135129|2010.808|wild.ans|USA|H6N1|nan':0.0):0.000000006)0.000:0.000000006)0.951:0.004102830)0.000:0.000000006)0.000:0.000000006,('EPI_ISL_83534|2007.819|wild.ans|USA|H6N1|nan':0.0,'EPI_ISL_94200|2007.803|wild.ans|USA|H6N1|nan':0.0,'EPI_ISL_83536|2007.819|wild.ans|USA|H6N1|nan':0.0):0.000000006)0.000:0.000000006)0.889:0.002724343)0.379:0.001364219)0.724:0.000000006,('EPI_ISL_64380|2006.63|wild.ans|Canada|H3N2|3C.2':0.0,'EPI_ISL_64381|2006.63|wild.ans|Canada|H3N2|3C.2':0.0):0.002725647)0.000:0.000000006,'EPI_ISL_6988|2005.5|wild.ans|USA|H11N2|nan':0.002725947)0.000:0.000000006,('EPI_ISL_28752|2003.5|wild.ans|USA|H2N1|nan':0.0,'EPI_ISL_64391|2006.644|wild.ans|Canada|H3N2|3C.2':0.0,'EPI_ISL_64390|2006.644|wild.ans|Canada|H3N2|3C.2':0.0,'EPI_ISL_25619|2006.367|Dom.ans|USA|H5N2|Am_nonGsGD':0.0,'EPI_ISL_74347|2006.5|Dom.gal|USA|H5N2|Am_nonGsGD':0.0):0.000000006)0.000:0.000000006)0.900:0.000000006,(((('EPI_ISL_216628|2006.463|wild.ans|USA|H12N8|nan':0.004103554,'EPI_ISL_64376|2006.5|wild.ans|USA|H5N4|Am_nonGsGD':0.002726208)0.075:0.000000006,((('EPI_ISL_95436|2009.792|wild.ans|USA|H1N2|nan':0.006982272,('EPI_ISL_142372|2008.355|wild.other|USA|H6N8|nan':0.001359096,(('EPI_ISL_142464|2008.423|wild.other|USA|H11N2|nan':0.0,'EPI_ISL_131470|2008.374|wild.other|USA|H6N8|nan':0.0,'EPI_ISL_131472|2008.374|wild.other|USA|H6N8|nan':0.0,'EPI_ISL_142437|2008.363|wild.other|USA|H6N8|nan':0.0):0.000000006,'EPI_ISL_131471|2008.374|wild.other|USA|H6N8|nan':0.001358993)0.000:0.000000006)0.988:0.009831406)0.739:0.001303634,((('EPI_ISL_142469|2008.719|wild.ans|USA|H3N8|nan':0.0,'EPI_ISL_142471|2008.719|wild.ans|USA|H3N8|nan':0.0):0.002738361,'EPI_ISL_127973|2009.63|wild.ans|Canada|H4N9|nan':0.001364000)0.930:0.004130985,((('EPI_ISL_328437|2008.044|unknown|USA|H5N2|Am_nonGsGD':0.000000006,'EPI_ISL_397787|2008.044|wild.gal|USA|H5N2|Am_nonGsGD':0.001357630)0.906:0.001358639,((('EPI_ISL_328446|2008.254|Dom.gal|USA|H5N2|Am_nonGsGD':0.0,'EPI_ISL_397785|2008.254|wild.gal|USA|H5N2|Am_nonGsGD':0.0):0.001372041,'EPI_ISL_397786|2008.366|wild.gal|USA|H5N2|Am_nonGsGD':0.002737550)0.866:0.002742956,('EPI_ISL_328439|2007.855|Dom.ans|USA|H5N2|Am_nonGsGD':0.000000006,'EPI_ISL_397788|2008.074|wild.gal|USA|H5N2|Am_nonGsGD':0.001358384)0.333:0.001358410)0.000:0.000000006)0.917:0.002729146,('EPI_ISL_134916|2010.825|wild.ans|USA|H0N0|3C.3a1':0.002746745,'EPI_ISL_216374|2010.077|wild.ans|USA|H11N9|nan':0.001364918)0.883:0.002737255)0.000:0.000000006)0.000:0.000000006)0.000:0.000000006,(('EPI_ISL_216539|2009.649|wild.ans|USA|H3N2|3C.3a1':0.0,'EPI_ISL_216538|2009.649|wild.ans|USA|H3N2|3C.3a1':0.0):0.000000006,'EPI_ISL_216542|2009.649|wild.ans|USA|H4N6|nan':0.001357898)0.977:0.005492882)0.836:0.001358524)0.000:0.000000006,('EPI_ISL_141221|2009.688|wild.ans|USA|H11N9|nan':0.001367637,'EPI_ISL_141124|2008.694|wild.ans|USA|H4N6|nan':0.001356621)0.797:0.001362056)0.000:0.000000006,(((('EPI_ISL_131772|2007.633|wild.ans|Canada|H4N6|nan':0.008389873,'EPI_ISL_79796|2006.5|wild.ans|USA|H5N2|Am_nonGsGD':0.001378737)0.785:0.001344788,((('EPI_ISL_131741|2007.649|wild.ans|Canada|H0N0|nan':0.0,'EPI_ISL_64389|2006.644|wild.ans|Canada|H4N6|nan':0.0,'EPI_ISL_64379|2006.63|wild.ans|Canada|H4N6|nan':0.0):0.000000006,'EPI_ISL_64388|2006.633|wild.ans|Canada|H3N2|3C.2':0.001357756)0.919:0.002726878,((('EPI_ISL_131720|2007.715|wild.ans|Canada|H0N0|nan':0.0,'EPI_ISL_131712|2007.715|wild.ans|Canada|H0N0|nan':0.0,'EPI_ISL_131749|2007.633|wild.ans|Canada|H4N6|nan':0.0):0.004262117,'EPI_ISL_131468|2007.389|wild.other|USA|H6N2|nan':0.012807361)0.741:0.001227420,(((('EPI_ISL_131465|2006.386|wild.other|USA|H6N1|nan':0.0,'EPI_ISL_84617|2006.386|wild.other|USA|H6N1|nan':0.0,'EPI_ISL_63701|2006.386|wild.other|USA|H6N1|nan':0.0):0.000000006,(('EPI_ISL_133666|2009.381|wild.other|USA|H6N1|nan':0.0,'EPI_ISL_146088|2009.384|wild.other|USA|H1N1|nan':0.0,'EPI_ISL_142550|2009.408|wild.other|USA|H1N1|nan':0.0,'EPI_ISL_142524|2009.386|wild.other|USA|H1N8|nan':0.0,'EPI_ISL_142516|2009.386|wild.other|USA|H1N8|nan':0.0,'EPI_ISL_142533|2009.4|wild.other|USA|H1N8|nan':0.0):0.001348943,('EPI_ISL_131480|2009.384|wild.other|USA|H11N1|nan':0.000000006,'EPI_ISL_142499|2009.364|wild.other|USA|H6N1|nan':0.001358496)0.779:0.001377894)0.930:0.004143371)0.733:0.000000006,('EPI_ISL_131467|2007.386|wild.other|USA|H6N1|nan':0.002736060,'EPI_ISL_142345|2007.567|wild.other|USA|H6N1|nan':0.002753414)0.430:0.002751659)0.953:0.005485449,'EPI_ISL_180947|2007.052|wild.ans|USA|H3N8|3C.2':0.004100266)0.269:0.000000006)0.000:0.000000006)0.913:0.002742659)0.000:0.000000006,('EPI_ISL_216103|2012.164|wild.ans|USA|H0N0|nan':0.001358346,(('EPI_ISL_7008|2005.5|wild.ans|USA|H3N8|3C.2':0.001366850,'EPI_ISL_378376|2006.803|wild.ans|USA|H1N2|nan':0.002735700)0.879:0.002735355,'EPI_ISL_142324|2005.759|wild.ans|USA|H11N3|nan':0.000000006)0.000:0.000000006)0.854:0.001358524)0.000:0.000000006,('EPI_ISL_64022|2006.712|wild.ans|Canada|H4N6|nan':0.005528107,('EPI_ISL_6997|2005.5|wild.ans|USA|H11N9|nan':0.001358422,('EPI_ISL_216386|2005.704|wild.ans|USA|H3N8|3C.2':0.0,'EPI_ISL_87502|2005.485|wild.ans|USA|H3N8|3C.2':0.0,'EPI_ISL_216625|2005.707|wild.ans|USA|H3N8|3C.2':0.0):0.002727960)0.000:0.000000006)0.977:0.000000006)1.000:0.000000006)0.000:0.000000006)0.000:0.000000006,(('EPI_ISL_8768|2004.369|wild.other|USA|H6N8|nan':0.0,'EPI_ISL_397953|2004.374|wild.other|USA|H6N8|nan':0.0,'EPI_ISL_397960|2004.35|wild.other|USA|H6N8|nan':0.0,'EPI_ISL_397865|2004.385|wild.other|USA|H6N8|nan':0.0,'EPI_ISL_131460|2004.369|wild.other|USA|H6N8|nan':0.0,'EPI_ISL_397859|2004.385|wild.other|USA|H6N8|nan':0.0,'EPI_ISL_327539|2004.369|wild.other|USA|H6N8|nan':0.0):0.005487189,(('EPI_ISL_397904|2004.385|wild.other|USA|H10N7|nan':0.001358612,(('EPI_ISL_397958|2004.374|wild.other|USA|H0N0|nan':0.0,'EPI_ISL_397955|2004.374|wild.other|USA|H10N7|nan':0.0,'EPI_ISL_397954|2004.374|wild.other|USA|H10N7|nan':0.0,'EPI_ISL_142360|2004.374|wild.other|USA|H10N7|nan':0.0,'EPI_ISL_327499|2004.374|wild.other|USA|H10N7|nan':0.0,'EPI_ISL_8786|1985.405|wild.other|USA|H7N3|nan':0.0,'EPI_ISL_8785|2004.374|wild.other|USA|H5N7|Am_nonGsGD':0.0):0.000000006,'EPI_ISL_8865|2004.374|wild.other|USA|H5N7|Am_nonGsGD':0.001361340)0.865:0.001358772)0.000:0.000000006,('EPI_ISL_22538|2004.5|wild.other|USA|H10N7|nan':0.000000006,('EPI_ISL_22588|2004.5|wild.other|USA|H5N7|Am_nonGsGD':0.0,'EPI_ISL_142323|2004.374|wild.other|USA|H5N7|Am_nonGsGD':0.0):0.001358637)0.000:0.000000006)0.000:0.000000006)0.953:0.002725901)0.927:0.002725908,(('EPI_ISL_7007|2005.5|wild.ans|USA|H4N6|nan':0.002727008,(('EPI_ISL_142363|2004.97|wild.ans|USA|H10N7|nan':0.000000006,('EPI_ISL_180815|2006.784|wild.ans|USA|H12N2|nan':0.002737309,(('EPI_ISL_327567|2007.392|wild.other|USA|H12N5|nan':0.000000006,'EPI_ISL_84624|2007.392|wild.other|USA|H9N1|nan':0.001357746)0.864:0.001357855,(('EPI_ISL_327570|2007.392|wild.other|USA|H12N1|nan':0.001357627,((('EPI_ISL_142344|2007.605|wild.other|USA|H5N1|Am_nonGsGD':0.001357439,'EPI_ISL_142339|2007.622|wild.other|USA|H12N1|nan':0.001357602)0.000:0.000000006,('EPI_ISL_63604|2007.392|wild.other|USA|H5N1|Am_nonGsGD':0.002723574,'EPI_ISL_63603|2007.389|wild.other|USA|H5N1|Am_nonGsGD':0.000000006)0.867:0.001358375)0.000:0.000000006,'EPI_ISL_142343|2007.564|wild.other|USA|H5N1|Am_nonGsGD':0.001357690)0.000:0.000000006)0.849:0.001358080,'EPI_ISL_63598|2007.5|wild.other|USA|H5N1|Am_nonGsGD':0.002725037)0.000:0.000000006)0.976:0.005510267)0.000:0.000000006)0.000:0.000000006,(('EPI_ISL_141113|2008.672|wild.ans|USA|H0N0|3C.3a1':0.001361033,('EPI_ISL_137682|2010.701|wild.ans|Canada|H3N8|3C.3a1':0.0,'EPI_ISL_137680|2010.701|wild.ans|Canada|H3N8|3C.3a1':0.0,'EPI_ISL_137683|2010.701|wild.ans|Canada|H3N8|3C.3a1':0.0,'EPI_ISL_137679|2010.701|wild.ans|Canada|H3N8|3C.3a1':0.0):0.001372580)0.753:0.001280474,'EPI_ISL_135018|2010.874|wild.ans|USA|H10N6|nan':0.012669493)0.757:0.001443521)0.971:0.004102046)0.000:0.000000006,'EPI_ISL_11405|2005.5|wild.ans|Canada|H5N1|Am_nonGsGD':0.002726893)0.841:0.001359384)0.000:0.000000006,(('EPI_ISL_85057|2006.611|wild.ans|USA|H0N0|nan':0.012539210,('EPI_ISL_12520|2003.5|wild.ans|USA|H5N2|Am_nonGsGD':0.004103573,'EPI_ISL_6935|2002.652|wild.ans|USA|H4N6|nan':0.000000006)0.000:0.000000006)0.225:0.000000006,('EPI_ISL_21279|2002.562|wild.ans|USA|H1N1|nan':0.0,'EPI_ISL_12570|2002.5|wild.ans|USA|H1N1|nan':0.0,'EPI_ISL_12571|2002.5|wild.ans|USA|H1N1|nan':0.0,'EPI_ISL_12855|2002.5|wild.ans|USA|H1N1|nan':0.0,'EPI_ISL_22517|2002.5|wild.ans|USA|H1N1|nan':0.0,'EPI_ISL_12561|2002.5|wild.ans|USA|H1N1|nan':0.0,'EPI_ISL_22515|2002.5|wild.ans|USA|H1N1|nan':0.0,'EPI_ISL_22516|2002.5|wild.ans|USA|H1N1|nan':0.0,'EPI_ISL_12569|2002.5|wild.ans|USA|H1N1|nan':0.0,'EPI_ISL_22514|2002.5|wild.ans|USA|H1N1|nan':0.0):0.002726623)0.000:0.000000006)0.787:0.000000006,'EPI_ISL_5342|2002.682|wild.ans|USA|H3N8|3C.2':0.001382799)0.000:0.000000006,'EPI_ISL_6989|2005.5|wild.ans|USA|H11N9|nan':0.008286490)0.979:0.006883520,((((('EPI_ISL_85218|2007.353|unknow|USA|H4N8|nan':0.0,'EPI_ISL_84643|2007.353|wild.other|USA|H4N8|nan':0.0):0.002732742,('EPI_ISL_63519|2007.351|wild.other|USA|H4N8|nan':0.0,'EPI_ISL_63520|2007.351|wild.other|USA|H4N8|nan':0.0,'EPI_ISL_33931|2007.353|wild.other|USA|H4N8|nan':0.0):0.001356977)0.761:0.001396231,('EPI_ISL_64374|2006.5|wild.ans|USA|H5N3|Am_nonGsGD':0.001367464,'EPI_ISL_79751|2006.5|wild.ans|USA|H5N3|Am_nonGsGD':0.001364280)0.789:0.001365105)0.802:0.001348520,(('EPI_ISL_83494|2006.852|wild.ans|USA|H11N3|nan':0.0,'EPI_ISL_82509|2006.932|wild.ans|USA|H7N3|nan':0.0):0.005502888,(('EPI_ISL_257240|2011.745|wild.ans|USA|H2N9|nan':0.001389158,'EPI_ISL_257292|2013.707|wild.ans|USA|H4N6|nan':0.006931346)0.389:0.001344461,('EPI_ISL_208098|2012.719|wild.ans|USA|H3N8|3C.2':0.004107369,(('EPI_ISL_137981|2010.578|wild.ans|USA|H4N6|nan':0.001360076,(('EPI_ISL_138038|2010.5|wild.ans|USA|H3N6|3C.2':0.0,'EPI_ISL_138037|2010.5|wild.ans|USA|H3N6|3C.2':0.0):0.001360338,(('EPI_ISL_137985|2010.556|wild.ans|USA|H0N0|nan':0.0,'EPI_ISL_137478|2010.564|wild.ans|USA|H0N0|nan':0.0,'EPI_ISL_137476|2010.564|wild.ans|USA|H0N0|nan':0.0,'EPI_ISL_137880|2010.564|wild.ans|USA|H0N0|3C.2':0.0,'EPI_ISL_133772|2010.529|wild.ans|USA|H3N6|3C.2':0.0):0.000000006,'EPI_ISL_141977|2010.597|wild.ans|USA|H3N8|3C.2':0.001361564)0.000:0.000000006)0.000:0.000000006)0.000:0.000000006,('EPI_ISL_142004|2010.611|wild.ans|USA|H3N6|3C.2':0.001360210,'EPI_ISL_208445|2011.688|wild.ans|USA|H4N6|nan':0.001360169)0.000:0.000000006)0.980:0.000000006)0.351:0.000000006)0.965:0.004111017)0.000:0.000000006)0.979:0.005501102,(((('EPI_ISL_99284|2007.627|wild.ans|Canada|H3N8|nan':0.0,'EPI_ISL_99285|2007.627|wild.ans|Canada|H3N8|nan':0.0):0.000000006,'EPI_ISL_99286|2007.627|wild.ans|Canada|H3N8|nan':0.001360077)0.862:0.001359896,(((((((((('EPI_ISL_180914|2007.992|wild.ans|USA|H6N8|nan':0.000000006,(('EPI_ISL_137742|2010.6|wild.ans|Canada|H10N7|nan':0.0,'EPI_ISL_137688|2010.619|wild.ans|Canada|H3N7|3C.2':0.0,'EPI_ISL_137813|2010.619|wild.ans|Canada|H3N7|nan':0.0,'EPI_ISL_137700|2010.668|wild.ans|Canada|H3N7|nan':0.0,'EPI_ISL_137686|2010.619|wild.ans|Canada|H3N7|nan':0.0,'EPI_ISL_137689|2010.619|wild.ans|Canada|H3N7|nan':0.0,'EPI_ISL_137687|2010.619|wild.ans|Canada|H3N7|nan':0.0,'EPI_ISL_137685|2010.619|wild.ans|Canada|H3N7|nan':0.0,'EPI_ISL_137873|2010.718|wild.ans|Canada|H3N8|3C.2':0.0,'EPI_ISL_137745|2010.603|wild.ans|Canada|H7N7|nan':0.0):0.000000006,'EPI_ISL_137731|2010.6|wild.ans|Canada|H3N8|3C.2':0.001359172)0.917:0.002730313)0.438:0.001359301,'EPI_ISL_31599|2007.742|wild.ans|USA|H4N6|nan':0.002727265)0.000:0.000000006,('EPI_ISL_66124|2007.5|wild.ans|USA|H5N1|Am_nonGsGD':0.000000006,'EPI_ISL_216642|2007.545|wild.ans|USA|H5N9|Am_nonGsGD':0.001359094)0.841:0.001359089)0.000:0.000000006,('EPI_ISL_79756|2006.5|wild.unknown|USA|H5N2|Am_nonGsGD':0.001359196,((('EPI_ISL_131865|2007.729|wild.ans|Canada|H3N2|3C.2':0.0,'EPI_ISL_131765|2007.729|wild.ans|Canada|H3N2|3C.2':0.0,'EPI_ISL_388039|2007.732|wild.ans|USA|H3N2|3C.2':0.0):0.000000006,('EPI_ISL_141099|2008.587|wild.ans|USA|H3N8|3C.3a1':0.0,'EPI_ISL_141089|2008.587|wild.ans|USA|H3N8|3C.3a1':0.0,'EPI_ISL_141098|2008.587|wild.ans|USA|H3N8|3C.3a1':0.0):0.002726526)0.901:0.001362969,'EPI_ISL_79773|2007.5|wild.ans|USA|H5N2|Am_nonGsGD':0.002727348)0.000:0.000000006)0.000:0.000000006)1.000:0.000000006,((((('EPI_ISL_142475|2008.727|wild.ans|USA|H0N0|nan':0.000000006,('EPI_ISL_397560|2009.386|wild.other|USA|H10N7|nan':0.001358089,('EPI_ISL_397559|2009.405|wild.other|USA|H10N7|nan':0.001358920,(((('EPI_ISL_138054|2009.381|wild.other|USA|H0N0|nan':0.0,'EPI_ISL_137925|2009.381|wild.other|USA|H0N0|nan':0.0,'EPI_ISL_142501|2009.405|wild.other|USA|H10N1|nan':0.0,'EPI_ISL_142520|2009.405|wild.other|USA|H10N1|nan':0.0,'EPI_ISL_371800|2009.414|wild.other|USA|H10N7|nan':0.0,'EPI_ISL_142531|2009.403|wild.other|USA|H1N7|nan':0.0):0.000000006,(('EPI_ISL_371802|2009.381|wild.other|USA|H10N1|nan':0.0,'EPI_ISL_137920|2009.381|wild.other|USA|H10N1|nan':0.0,'EPI_ISL_142570|2009.419|wild.other|USA|H10N7|nan':0.0,'EPI_ISL_142546|2009.419|wild.other|USA|H10N7|nan':0.0):0.001358508,'EPI_ISL_397530|2009.403|wild.other|USA|H10N7|nan':0.000000006)0.830:0.001358329)0.000:0.000000006,(('EPI_ISL_131476|2009.381|wild.other|USA|H6N1|nan':0.001366937,'EPI_ISL_142535|2009.408|wild.other|USA|H10N7|nan':0.002742466)0.000:0.000000006,(('EPI_ISL_397548|2009.408|wild.other|USA|H10N7|nan':0.0,'EPI_ISL_397529|2009.403|wild.other|USA|H10N7|nan':0.0):0.001358245,('EPI_ISL_142547|2009.416|wild.other|USA|H10N7|nan':0.0,'EPI_ISL_397528|2009.416|wild.other|USA|H10N7|nan':0.0):0.001366937)0.000:0.000000006)0.000:0.000000006)0.000:0.000000006,('EPI_ISL_142539|2009.405|wild.other|USA|H0N0|nan':0.001359079,'EPI_ISL_397527|2009.416|wild.other|USA|H0N0|nan':0.000000006)0.912:0.001358462)0.000:0.000000006)0.000:0.000000006)0.992:0.006893806)0.918:0.002727006,(('EPI_ISL_74353|2006.5|Dom.ans|USA|H5N2|Am_nonGsGD':0.001359330,(('EPI_ISL_74350|2006.5|Dom.ans|USA|H5N2|Am_nonGsGD':0.0,'EPI_ISL_74352|2006.5|Dom.ans|USA|H5N2|Am_nonGsGD':0.0,'EPI_ISL_74351|2006.5|Dom.ans|USA|H5N2|Am_nonGsGD':0.0,'EPI_ISL_74394|2006.5|Dom.gal|USA|H5N2|Am_nonGsGD':0.0,'EPI_ISL_74346|2006.5|unknow|USA|H5N2|Am_nonGsGD':0.0,'EPI_ISL_74354|2007.5|Dom.ans|USA|H5N2|Am_nonGsGD':0.0,'EPI_ISL_74355|2007.5|Dom.ans|USA|H5N2|Am_nonGsGD':0.0):0.000000006,'EPI_ISL_74356|2007.5|Dom.ans|USA|H5N2|Am_nonGsGD':0.001359195)0.000:0.000000006)0.000:0.000000006,(('EPI_ISL_79755|2007.5|Dom.ans|USA|H5N2|Am_nonGsGD':0.001358812,(('EPI_ISL_397842|2007.416|Dom.gal|USA|H5N2|Am_nonGsGD':0.0,'EPI_ISL_79753|2007.5|Dom.gal|USA|H5N2|Am_nonGsGD':0.0):0.004102003,('EPI_ISL_74357|2007.5|Dom.ans|USA|H5N2|Am_nonGsGD':0.000000006,'EPI_ISL_74358|2007.5|Dom.ans|USA|H5N2|Am_nonGsGD':0.001358919)0.000:0.000000006)0.000:0.000000006)0.000:0.000000006,'EPI_ISL_79752|2007.5|Dom.ans|USA|H5N2|Am_nonGsGD':0.004109576)0.415:0.001359025)0.947:0.002727053)0.000:0.000000006,(('EPI_ISL_142556|2009.567|wild.ans|USA|H10N3|nan':0.000000006,(('EPI_ISL_371791|2011.392|wild.other|USA|H7N3|nan':0.0,'EPI_ISL_371794|2011.392|wild.other|USA|H7N3|nan':0.0):0.000000006,('EPI_ISL_371788|2011.395|wild.other|USA|H7N3|nan':0.001358788,(('EPI_ISL_371785|2011.395|wild.other|USA|H7N3|nan':0.0,'EPI_ISL_371790|2011.395|wild.other|USA|H7N3|nan':0.0,'EPI_ISL_397582|2011.392|wild.other|USA|H7N3|nan':0.0,'EPI_ISL_371795|2011.389|wild.other|USA|H7N3|nan':0.0,'EPI_ISL_189678|2011.392|wild.other|USA|H7N3|nan':0.0,'EPI_ISL_397587|2011.395|wild.other|USA|H7N3|nan':0.0):0.000000006,'EPI_ISL_397581|2011.389|wild.other|USA|H7N3|nan':0.001358904)0.000:0.000000006)0.877:0.001358788)0.970:0.004102708)0.958:0.004103403,(('EPI_ISL_216794|2010.499|wild.ans|USA|H10N7|nan':0.001369704,'EPI_ISL_254766|2010.019|Dom.ans|USA|H7N3|nan':0.001359178)0.899:0.002752797,((('EPI_ISL_141231|2009.679|wild.ans|USA|H3N2|nan':0.000000006,'EPI_ISL_181014|2009.992|wild.ans|USA|H10N6|nan':0.001359071)0.000:0.000000006,('EPI_ISL_131479|2009.384|wild.other|USA|H6N1|nan':0.001361319,('EPI_ISL_75710|2007.584|wild.ans|USA|H12N5|nan':0.004103276,('EPI_ISL_131475|2009.381|wild.other|USA|H6N1|nan':0.000000006,'EPI_ISL_142529|2009.397|wild.other|USA|H6N1|nan':0.002726338)0.000:0.000000006)0.737:0.000000006)0.926:0.001358929)0.000:0.000000006,(('EPI_ISL_158480|2011.786|wild.ans|USA|H4N9|nan':0.001358777,((('EPI_ISL_95399|2009.792|wild.ans|USA|H3N2|3C.2':0.0,'EPI_ISL_95379|2009.586|wild.ans|USA|H4N9|nan':0.0):0.000000006,'EPI_ISL_134975|2010.753|wild.ans|USA|H4N6|nan':0.001358822)0.000:0.000000006,(((('EPI_ISL_216566|2010.633|wild.ans|USA|H3N2|3C.3a1':0.0,'EPI_ISL_216584|2010.633|wild.ans|USA|H3N2|3C.3a1':0.0,'EPI_ISL_216591|2010.704|wild.ans|USA|H3N2|3C.3a1':0.0,'EPI_ISL_216587|2010.704|wild.ans|USA|H3N6|3C.3a1':0.0):0.000000006,'EPI_ISL_216589|2010.704|wild.ans|USA|H3N2|3C.3a1':0.002726150)0.900:0.001358835,('EPI_ISL_137845|2010.696|wild.ans|Canada|H0N0|nan':0.0,'EPI_ISL_137843|2010.696|wild.ans|Canada|H4N9|nan':0.0):0.008288185)0.558:0.000000006,('EPI_ISL_95425|2009.627|wild.ans|USA|H4N6|nan':0.001360618,'EPI_ISL_137723|2010.6|wild.ans|Canada|H3N8|nan':0.004130316)0.768:0.001368403)0.000:0.000000006)0.000:0.000000006)0.845:0.001358922,'EPI_ISL_180957|2008.978|wild.ans|USA|H10N7|nan':0.004102491)0.000:0.000000006)0.000:0.000000006)0.000:0.000000006)0.830:0.001359124)0.000:0.000000006,(((('EPI_ISL_137799|2010.611|wild.ans|Canada|H0N0|nan':0.000000006,'EPI_ISL_137824|2010.622|wild.ans|Canada|H0N0|nan':0.002725083)0.762:0.001348375,('EPI_ISL_85205|2008.798|wild.ans|USA|H0N0|nan':0.002751871,('EPI_ISL_137793|2010.611|wild.ans|Canada|H0N0|nan':0.001377884,(('EPI_ISL_137665|2010.682|wild.ans|Canada|H0N0|nan':0.0,'EPI_ISL_137676|2010.682|wild.ans|Canada|H3N8|3C.2':0.0,'EPI_ISL_137662|2010.548|wild.ans|Canada|H3N8|3C.2':0.0,'EPI_ISL_137672|2010.682|wild.ans|Canada|H3N8|3C.2':0.0,'EPI_ISL_137664|2010.682|wild.ans|Canada|H3N8|3C.2':0.0,'EPI_ISL_137669|2010.682|wild.ans|Canada|H3N8|3C.2':0.0,'EPI_ISL_137673|2010.682|wild.ans|Canada|H3N8|3C.2':0.0,'EPI_ISL_137674|2010.682|wild.ans|Canada|H3N8|3C.2':0.0,'EPI_ISL_137833|2010.682|wild.ans|Canada|H3N8|3C.2':0.0,'EPI_ISL_137671|2010.682|wild.ans|Canada|H3N8|3C.2':0.0,'EPI_ISL_137856|2010.704|wild.ans|Canada|H3N8|3C.2':0.0):0.001357868,((((('EPI_ISL_189481|2012.724|wild.ans|USA|H0N0|nan':0.001357453,(('EPI_ISL_133602|2011.581|wild.ans|USA|H10N3|nan':0.0,'EPI_ISL_158524|2011.69|wild.ans|USA|H4N6|nan':0.0):0.000000006,(('EPI_ISL_133615|2011.63|wild.ans|USA|H1N1|nan':0.001357381,'EPI_ISL_133612|2011.63|wild.ans|USA|H1N1|nan':0.000000006)0.833:0.001357411,'EPI_ISL_133652|2011.614|wild.ans|USA|H1N1|nan':0.001357833)0.000:0.000000006)0.000:0.000000006)0.928:0.002724182,('EPI_ISL_137837|2010.668|wild.ans|Canada|H3N8|3C.2':0.0,'EPI_ISL_137836|2010.668|wild.ans|Canada|H3N8|3C.2':0.0,'EPI_ISL_137838|2010.668|wild.ans|Canada|H3N8|3C.2':0.0,'EPI_ISL_137839|2010.668|wild.ans|Canada|H3N8|3C.2':0.0,'EPI_ISL_137831|2010.611|wild.ans|Canada|H3N8|3C.2':0.0,'EPI_ISL_137828|2010.589|wild.ans|Canada|H3N8|3C.2':0.0,'EPI_ISL_137829|2010.589|wild.ans|Canada|H3N8|3C.2':0.0,'EPI_ISL_137830|2010.603|wild.ans|Canada|H3N8|3C.2':0.0):0.001357748)0.000:0.000000006,((('EPI_ISL_148255|2011.729|wild.ans|Canada|H3N8|nan':0.001358245,('EPI_ISL_148244|2011.658|wild.ans|Canada|H4N8|nan':0.002724746,'EPI_ISL_133586|2011.625|wild.ans|USA|H0N0|nan':0.001357799)0.000:0.000000006)0.879:0.001358301,'EPI_ISL_133622|2011.625|wild.ans|USA|H3N6|3C.3a1':0.002724223)0.000:0.000000006,'EPI_ISL_148250|2011.723|wild.ans|Canada|H3N8|3C.2':0.001357999)0.000:0.000000006)0.000:0.000000006,(('EPI_ISL_137693|2010.647|wild.ans|Canada|H3N8|3C.2':0.0,'EPI_ISL_137691|2010.647|wild.ans|Canada|H3N8|3C.2':0.0,'EPI_ISL_137698|2010.647|wild.ans|Canada|H3N8|3C.2':0.0,'EPI_ISL_137692|2010.647|wild.ans|Canada|H3N8|3C.2':0.0,'EPI_ISL_137695|2010.647|wild.ans|Canada|H3N8|3C.2':0.0,'EPI_ISL_137736|2010.6|wild.ans|Canada|H3N8|3C.2':0.0,'EPI_ISL_137802|2010.611|wild.ans|Canada|H3N8|nan':0.0,'EPI_ISL_137819|2010.622|wild.ans|Canada|H3N8|nan':0.0,'EPI_ISL_137804|2010.611|wild.ans|Canada|H3N8|nan':0.0,'EPI_ISL_137811|2010.616|wild.ans|Canada|H3N8|nan':0.0,'EPI_ISL_137797|2010.611|wild.ans|Canada|H3N8|nan':0.0,'EPI_ISL_137826|2010.622|wild.ans|Canada|H4N8|nan':0.0,'EPI_ISL_133597|2010.633|wild.ans|USA|H4N6|nan':0.0):0.000000006,((('EPI_ISL_134939|2010.827|wild.ans|USA|H11N2|nan':0.001357952,('EPI_ISL_148245|2011.658|wild.ans|Canada|H3N8|3C.2':0.000000006,('EPI_ISL_148204|2011.789|wild.other|Iceland|H4N8|nan':0.0,'EPI_ISL_148235|2011.926|wild.ans|USA|H4N8|nan':0.0):0.001358553)0.858:0.001358215)0.000:0.000000006,('EPI_ISL_137740|2010.6|wild.ans|Canada|H3N8|3C.2':0.001357975,(('EPI_ISL_137684|2010.614|wild.ans|Canada|H3N8|3C.2':0.0,'EPI_ISL_137809|2010.614|wild.ans|Canada|H3N8|3C.2':0.0):0.001360567,('EPI_ISL_137699|2010.666|wild.ans|Canada|H3N8|nan':0.0,'EPI_ISL_137697|2010.647|wild.ans|Canada|H3N8|nan':0.0):0.000000006)0.885:0.001357872)0.000:0.000000006)1.000:0.000000006,('EPI_ISL_137814|2010.622|wild.ans|Canada|H3N8|3C.2':0.0,'EPI_ISL_137786|2010.608|wild.ans|Canada|H3N8|3C.2':0.0,'EPI_ISL_137787|2010.611|wild.ans|Canada|H3N8|3C.2':0.0,'EPI_ISL_137747|2010.605|wild.ans|Canada|H3N8|3C.2':0.0,'EPI_ISL_137785|2010.605|wild.ans|Canada|H3N8|3C.2':0.0):0.001357936)0.000:0.000000006)0.000:0.000000006)0.000:0.000000006,('EPI_ISL_148258|2011.729|wild.ans|Canada|H11N2|nan':0.002724223,('EPI_ISL_137732|2010.6|wild.ans|Canada|H3N8|nan':0.000000006,((((('EPI_ISL_189531|2012.801|wild.ans|USA|H5N1|Am_nonGsGD':0.001357655,'EPI_ISL_189534|2012.686|wild.ans|USA|H3N8|3C.3a1':0.001357856)0.000:0.000000006,(('EPI_ISL_189498|2012.874|wild.ans|USA|H5N1|Am_nonGsGD':0.001357670,'EPI_ISL_189493|2012.746|wild.ans|USA|H11N9|nan':0.001357616)0.000:0.000000006,('EPI_ISL_189489|2012.738|wild.ans|USA|H4N6|nan':0.0,'EPI_ISL_189500|2012.686|wild.ans|USA|H4N6|nan':0.0):0.000000006)0.000:0.000000006)0.978:0.000000006,'EPI_ISL_189513|2012.667|wild.ans|USA|H3N6|nan':0.001357612)0.000:0.000000006,'EPI_ISL_220247|2013.701|wild.ans|USA|H4N8|nan':0.004097618)0.974:0.005483472,('EPI_ISL_148251|2011.729|wild.ans|Canada|H3N8|3C.3a1':0.0,'EPI_ISL_148249|2011.715|wild.ans|Canada|H3N8|3C.3a1':0.0,'EPI_ISL_148253|2011.729|wild.ans|Canada|H3N8|3C.3a1':0.0,'EPI_ISL_148252|2011.729|wild.ans|Canada|H3N8|3C.3a1':0.0,'EPI_ISL_148254|2011.729|wild.ans|Canada|H3N8|3C.3a1':0.0):0.005493999)0.000:0.000000006)0.000:0.000000006)0.934:0.001357911)0.000:0.000000006)0.764:0.001349878)0.771:0.001373049)0.769:0.001369993)0.801:0.001379180,'EPI_ISL_79788|2006.5|wild.ans|USA|H5N2|Am_nonGsGD':0.000000006)0.916:0.001359090,((('EPI_ISL_142560|2009.74|wild.ans|USA|H0N0|nan':0.0,'EPI_ISL_142563|2009.74|wild.ans|USA|H4N9|nan':0.0):0.000000006,'EPI_ISL_142569|2009.74|wild.ans|USA|H4N1|nan':0.001359187)0.950:0.002726948,('EPI_ISL_189668|2011.392|wild.other|USA|H7N7|nan':0.000000006,(('EPI_ISL_371786|2011.395|wild.other|USA|H9N2|nan':0.002726579,'EPI_ISL_278195|2011.395|wild.other|USA|H5N2|Am_nonGsGD':0.000000006)0.882:0.001359132,('EPI_ISL_234308|2012.836|wild.other|USA|H6N1|nan':0.0,'EPI_ISL_234314|2012.855|wild.other|USA|H6N1|nan':0.0,'EPI_ISL_234315|2012.836|wild.other|USA|H6N1|nan':0.0,'EPI_ISL_234309|2012.855|wild.other|USA|H6N1|nan':0.0,'EPI_ISL_234319|2012.855|wild.other|USA|H6N1|nan':0.0):0.004103853)0.714:0.000000006)0.000:0.000000006)0.958:0.004103619)0.000:0.000000006)0.000:0.000000006,((('EPI_ISL_142468|2008.727|wild.ans|USA|H3N2|3C.3a1':0.0,'EPI_ISL_142470|2008.727|wild.ans|USA|H3N2|3C.3a1':0.0):0.001359093,('EPI_ISL_95397|2009.753|wild.ans|USA|H0N0|nan':0.0,'EPI_ISL_216387|2007.658|wild.ans|USA|H12N9|nan':0.0,'EPI_ISL_190084|2012.085|Dom.ans|USA|H11N9|nan':0.0,'EPI_ISL_141119|2008.672|wild.ans|USA|H3N2|3C.2':0.0):0.000000006)0.000:0.000000006,('EPI_ISL_142561|2009.742|wild.ans|USA|H3N8|3C.2':0.001365629,(('EPI_ISL_216785|2009.578|wild.ans|USA|H12N5|nan':0.0,'EPI_ISL_216661|2009.578|wild.ans|USA|H0N0|nan':0.0):0.001359593,'EPI_ISL_216657|2009.578|wild.ans|USA|H12N5|nan':0.000000006)0.907:0.002739907)0.786:0.001356000)0.000:0.000000006)0.000:0.000000006)0.000:0.000000006,((((((('EPI_ISL_216788|2009.652|wild.ans|USA|H3N8|3C.3a1':0.0,'EPI_ISL_216874|2009.652|wild.ans|USA|H3N8|3C.3a1':0.0):0.001359641,'EPI_ISL_216787|2009.652|wild.ans|USA|H3N8|3C.3a1':0.000000006)0.940:0.002727899,'EPI_ISL_131764|2007.715|wild.ans|Canada|H3N8|3C.3a1':0.001359215)0.000:0.000000006,(('EPI_ISL_134990|2010.863|wild.ans|USA|H5N2|Am_nonGsGD':0.004104663,(('EPI_ISL_158421|2011.786|wild.ans|USA|H0N0|nan':0.000000006,'EPI_ISL_158437|2011.786|wild.ans|USA|H1N2|nan':0.002727829)0.910:0.002727525,('EPI_ISL_134981|2010.753|wild.ans|USA|H4N2|nan':0.000000006,('EPI_ISL_134979|2010.753|wild.ans|USA|H4N2|nan':0.000000006,'EPI_ISL_216792|2010.608|wild.ans|USA|H4N6|nan':0.005491428)0.842:0.001359836)0.000:0.000000006)0.533:0.000000006)0.000:0.000000006,'EPI_ISL_134902|2010.753|wild.ans|USA|H0N0|3C.2':0.004104401)0.839:0.001359530)0.881:0.001363176,(('EPI_ISL_85174|2008.801|wild.ans|USA|H3N2|3C.2':0.0,'EPI_ISL_85164|2008.801|wild.ans|USA|H3N2|3C.2':0.0):0.008415271,'EPI_ISL_148238|2011.929|wild.ans|USA|H6N8|nan':0.001406374)0.779:0.001316374)0.000:0.000000006,((('EPI_ISL_135014|2010.83|wild.ans|USA|H11N2|nan':0.000000006,'EPI_ISL_134944|2010.912|wild.ans|USA|H11N9|nan':0.002726226)0.000:0.000000006,('EPI_ISL_216867|2013.584|wild.ans|USA|H2N3|nan':0.004118306,('EPI_ISL_177507|2013.085|wild.ans|USA|H7N3|nan':0.005515802,('EPI_ISL_220226|2013.704|wild.ans|USA|H2N3|nan':0.002679707,'EPI_ISL_254776|2015.811|wild.ans|USA|H7N3|nan':0.009852847)0.284:0.002824956)0.000:0.000000006)0.990:0.005500148)0.828:0.001358966,(('EPI_ISL_141244|2009.942|wild.ans|USA|H10N9|nan':0.004105741,'EPI_ISL_134945|2010.912|wild.ans|USA|H11N9|nan':0.001358845)0.742:0.000000006,'EPI_ISL_135058|2010.973|wild.ans|USA|H0N0|nan':0.000000006)0.000:0.000000006)0.846:0.001359157)0.000:0.000000006,((((('EPI_ISL_84961|2007.723|wild.ans|USA|H3N8|nan':0.002726966,('EPI_ISL_84623|2006.603|wild.ans|Canada|H12N5|nan':0.001359209,'EPI_ISL_133654|2008.598|wild.ans|USA|H4N6|nan':0.000000006)0.858:0.001360082)0.000:0.000000006,(('EPI_ISL_95407|2009.753|wild.ans|USA|H4N2|nan':0.000000006,('EPI_ISL_94237|2008.855|wild.ans|USA|H11N9|nan':0.002713262,'EPI_ISL_137515|2009.573|wild.ans|USA|H8N4|nan':0.005602524)0.961:0.006970241)0.846:0.001359093,'EPI_ISL_142472|2008.675|wild.ans|USA|H10N6|nan':0.001359196)0.000:0.000000006)0.000:0.000000006,(('EPI_ISL_216854|2013.501|wild.ans|USA|H10N7|nan':0.0,'EPI_ISL_216853|2013.501|wild.ans|USA|H10N7|nan':0.0):0.002728569,(('EPI_ISL_181013|2011.89|wild.ans|USA|H6N1|nan':0.002727501,'EPI_ISL_381146|2009.614|wild.ans|USA|H1N1|nan':0.008398060)0.746:0.001375869,'EPI_ISL_206362|2008.678|wild.ans|USA|H7N3|nan':0.001360306)0.000:0.000000006)0.849:0.001360022)0.000:0.000000006,('EPI_ISL_79754|2007.5|Dom.ans|USA|H5N2|Am_nonGsGD':0.002740471,((('EPI_ISL_142460|2008.377|wild.other|USA|H11N9|nan':0.005555286,'EPI_ISL_131473|2008.377|wild.other|USA|H6N2|nan':0.002779350)0.763:0.001322164,'EPI_ISL_131763|2007.723|wild.ans|Canada|H3N8|3C.3a1':0.001359041)0.000:0.000000006,('EPI_ISL_131713|2007.71|wild.ans|Canada|H0N0|3C.3a1':0.0,'EPI_ISL_131872|2007.715|wild.ans|Canada|H0N0|3C.2':0.0,'EPI_ISL_131800|2007.71|wild.ans|Canada|H0N0|3C.3a1':0.0,'EPI_ISL_63333|2007.721|wild.ans|Canada|H3N6|nan':0.0,'EPI_ISL_131885|2007.729|wild.ans|Canada|H3N8|3C.3a1':0.0):0.000000006)0.925:0.001359133)0.000:0.000000006)0.000:0.000000006,((('EPI_ISL_142421|2008.415|wild.other|USA|H0N0|nan':0.0,'EPI_ISL_131491|2008.374|wild.other|USA|H0N0|nan':0.0,'EPI_ISL_142446|2008.377|wild.other|USA|H0N0|nan':0.0,'EPI_ISL_131490|2008.374|wild.other|USA|H0N0|nan':0.0,'EPI_ISL_142386|2008.377|wild.other|USA|H0N0|nan':0.0,'EPI_ISL_142365|2008.385|wild.other|USA|H4N6|nan':0.0,'EPI_ISL_142409|2008.388|wild.other|USA|H4N6|nan':0.0,'EPI_ISL_131487|2008.372|wild.other|USA|H4N6|nan':0.0,'EPI_ISL_142383|2008.355|wild.other|USA|H4N6|nan':0.0,'EPI_ISL_131486|2008.372|wild.other|USA|H4N6|nan':0.0,'EPI_ISL_142377|2008.377|wild.other|USA|H4N6|nan':0.0,'EPI_ISL_131493|2008.374|wild.other|USA|H4N6|nan':0.0,'EPI_ISL_142422|2008.415|wild.other|USA|H4N6|nan':0.0,'EPI_ISL_142425|2008.372|wild.other|USA|H4N6|nan':0.0,'EPI_ISL_142411|2008.388|wild.other|USA|H4N6|nan':0.0,'EPI_ISL_142459|2008.423|wild.other|USA|H4N6|nan':0.0,'EPI_ISL_142438|2008.385|wild.other|USA|H4N6|nan':0.0,'EPI_ISL_131492|2008.374|wild.other|USA|H4N6|nan':0.0,'EPI_ISL_142417|2008.413|wild.other|USA|H4N6|nan':0.0,'EPI_ISL_142457|2008.388|wild.other|USA|H6N6|nan':0.0,'EPI_ISL_216651|2008.653|wild.ans|USA|H1N1|nan':0.0):0.000000006,('EPI_ISL_131320|2008.377|wild.other|USA|H0N0|nan':0.001359281,('EPI_ISL_142440|2008.374|wild.other|USA|H4N6|nan':0.001359257,'EPI_ISL_142370|2008.372|wild.other|USA|H4N6|nan':0.001359339)0.000:0.000000006)0.827:0.000000006)0.000:0.000000006,(('EPI_ISL_216783|2009.578|wild.ans|USA|H0N0|nan':0.0,'EPI_ISL_216672|2009.578|wild.ans|USA|H0N0|nan':0.0,'EPI_ISL_216665|2009.578|wild.ans|USA|H4N6|nan':0.0):0.001359043,'EPI_ISL_180953|2008.978|wild.ans|USA|H4N6|nan':0.000000006)0.948:0.002726897)0.871:0.001359281)0.000:0.000000006)0.000:0.000000006)0.000:0.000000006,'EPI_ISL_398027|2007.37|wild.other|USA|H7N3|nan':0.002726414)0.418:0.001359813,((((('EPI_ISL_133759|2010.471|wild.ans|USA|H7N3|nan':0.006953442,('EPI_ISL_94240|2008.844|wild.ans|USA|H11N9|nan':0.000000006,'EPI_ISL_278197|2009.638|wild.ans|Canada|H5N5|Am_nonGsGD':0.001358792)0.925:0.002726896)0.740:0.000000006,((('EPI_ISL_216099|2010.545|wild.ans|USA|H0N0|nan':0.002738165,'EPI_ISL_134952|2010.849|wild.ans|USA|H12N5|nan':0.001359145)0.000:0.000000006,('EPI_ISL_189571|2012.587|wild.ans|USA|H0N0|nan':0.004103401,'EPI_ISL_127974|2009.701|wild.ans|Canada|H4N2|nan':0.002743838)0.000:0.000000006)0.000:0.000000006,'EPI_ISL_158441|2011.71|wild.ans|USA|H3N2|3C.2':0.006909027)0.831:0.001359305)0.000:0.000000006,(((('EPI_ISL_216384|2012.085|wild.ans|USA|H0N0|nan':0.005489947,(('EPI_ISL_220035|2010.693|wild.ans|USA|H4N8|nan':0.001364101,('EPI_ISL_141250|2010.597|wild.other|USA|H4N8|nan':0.002766040,(('EPI_ISL_189490|2012.781|wild.ans|USA|H4N8|nan':0.004104020,'EPI_ISL_158503|2011.934|wild.ans|USA|H4N6|nan':0.000000006)0.000:0.000000006,(('EPI_ISL_216378|2012.085|wild.ans|USA|H1N1|nan':0.0,'EPI_ISL_216382|2012.085|wild.ans|USA|H1N1|nan':0.0,'EPI_ISL_216381|2012.085|wild.ans|USA|H1N1|nan':0.0,'EPI_ISL_216380|2012.085|wild.ans|USA|H1N1|nan':0.0,'EPI_ISL_216383|2012.085|wild.ans|USA|H1N1|nan':0.0):0.000000006,'EPI_ISL_216379|2012.085|wild.ans|USA|H1N1|nan':0.001359627)0.871:0.001359602)0.784:0.001359145)0.763:0.001373300)0.802:0.001365251,('EPI_ISL_133632|2011.6|wild.ans|USA|H0N0|nan':0.000000006,'EPI_ISL_220170|2011.69|wild.ans|USA|H4N6|nan':0.001359086)0.930:0.002727628)0.000:0.000000006)0.847:0.001359071,(('EPI_ISL_131864|2007.712|wild.ans|Canada|H3N8|nan':0.0,'EPI_ISL_131776|2007.71|wild.ans|Canada|H3N8|nan':0.0,'EPI_ISL_131888|2007.729|wild.ans|Canada|H3N8|nan':0.0,'EPI_ISL_99257|2007.655|wild.ans|USA|H3N8|nan':0.0,'EPI_ISL_75694|2007.707|wild.ans|USA|H4N6|nan':0.0):0.000000006,'EPI_ISL_141197|2009.57|wild.ans|USA|H3N8|3C.3a1':0.005490006)0.000:0.000000006)0.540:0.000000006,'EPI_ISL_85177|2008.817|wild.ans|USA|H5N2|Am_nonGsGD':0.001359366)0.000:0.000000006,'EPI_ISL_131481|2009.422|wild.other|USA|H6N2|nan':0.001359314)0.000:0.000000006)0.000:0.000000006,((('EPI_ISL_216368|2010.077|wild.ans|USA|H2N3|nan':0.002764123,('EPI_ISL_95437|2009.792|wild.ans|USA|H0N0|Am_nonGsGD':0.000000006,'EPI_ISL_95435|2009.792|wild.ans|USA|H2N3|nan':0.001359326)0.892:0.002759677)0.854:0.002706910,('EPI_ISL_131761|2009.688|wild.ans|Canada|H3N8|nan':0.001371143,('EPI_ISL_137663|2010.682|wild.ans|Canada|H0N0|3C.3a1':0.001370151,(('EPI_ISL_220175|2011.71|wild.ans|USA|H3N8|nan':0.001358339,('EPI_ISL_134931|2010.734|wild.ans|USA|H3N8|nan':0.001358315,('EPI_ISL_134929|2010.734|wild.ans|USA|H3N8|nan':0.0,'EPI_ISL_220053|2010.696|wild.ans|USA|H4N6|nan':0.0):0.000000006)0.000:0.000000006)0.848:0.001358894,('EPI_ISL_134927|2010.734|wild.ans|USA|H3N2|nan':0.001358258,('EPI_ISL_220155|2010.712|wild.ans|USA|H3N8|nan':0.0,'EPI_ISL_220154|2010.704|wild.ans|USA|H4N6|nan':0.0):0.004102023)0.000:0.000000006)0.782:0.001366635)0.797:0.001357109)0.133:0.001364413)0.756:0.000000006,'EPI_ISL_94165|2009.589|wild.ans|USA|H1N1|nan':0.002727488)0.000:0.000000006)0.000:0.000000006,'EPI_ISL_141126|2008.855|wild.ans|USA|H4N8|nan':0.004104045)0.916:0.002728187)0.000:0.000000006,('EPI_ISL_142056|2010.616|wild.ans|USA|H3N8|nan':0.001359684,((('EPI_ISL_141987|2010.6|wild.ans|USA|H3N8|nan':0.001359651,(('EPI_ISL_208307|2011.688|wild.ans|USA|H0N0|nan':0.0,'EPI_ISL_208193|2011.674|wild.ans|USA|H3N8|nan':0.0):0.000000006,'EPI_ISL_208185|2011.666|wild.ans|USA|H3N8|nan':0.002727941)0.849:0.001359620)0.000:0.000000006,(('EPI_ISL_142005|2010.614|wild.ans|USA|H3N8|3C.2':0.001361053,'EPI_ISL_142007|2010.614|wild.ans|USA|H3N8|3C.2':0.001359713)0.000:0.000000006,('EPI_ISL_208446|2011.688|wild.ans|USA|H3N8|nan':0.001359724,'EPI_ISL_208126|2010.619|wild.ans|USA|H12N5|nan':0.004131059)0.357:0.000000006)0.000:0.000000006)0.000:0.000000006,((('EPI_ISL_208190|2011.671|wild.ans|USA|H3N8|nan':0.001359791,'EPI_ISL_137482|2010.575|wild.ans|USA|H0N0|nan':0.002727538)0.000:0.000000006,'EPI_ISL_141974|2010.595|wild.ans|USA|H3N8|3C.2':0.001359906)0.000:0.000000006,('EPI_ISL_137958|2010.567|wild.ans|USA|H3N8|3C.2':0.001359964,('EPI_ISL_137948|2010.564|wild.ans|USA|H0N0|nan':0.0,'EPI_ISL_142003|2010.611|wild.ans|USA|H0N0|nan':0.0,'EPI_ISL_133757|2010.438|wild.ans|USA|H12N5|nan':0.0,'EPI_ISL_141336|2010.605|wild.ans|USA|H0N0|nan':0.0,'EPI_ISL_141334|2010.595|wild.ans|USA|H0N0|3C.2':0.0,'EPI_ISL_137480|2010.564|wild.ans|USA|H0N0|3C.2':0.0,'EPI_ISL_208453|2011.729|wild.ans|USA|H0N0|nan':0.0,'EPI_ISL_141992|2010.603|wild.ans|USA|H0N0|nan':0.0,'EPI_ISL_142061|2010.616|wild.ans|USA|H3N8|3C.2':0.0,'EPI_ISL_137946|2010.562|wild.ans|USA|H3N8|3C.2':0.0,'EPI_ISL_137949|2010.564|wild.ans|USA|H3N8|3C.2':0.0,'EPI_ISL_141959|2010.589|wild.ans|USA|H3N8|3C.2':0.0,'EPI_ISL_141990|2010.603|wild.ans|USA|H3N8|3C.2':0.0,'EPI_ISL_141948|2010.584|wild.ans|USA|H3N8|3C.2':0.0,'EPI_ISL_137950|2010.564|wild.ans|USA|H3N8|3C.2':0.0,'EPI_ISL_141958|2010.589|wild.ans|USA|H3N8|3C.2':0.0,'EPI_ISL_141982|2010.677|wild.ans|USA|H3N8|3C.2':0.0,'EPI_ISL_141981|2010.595|wild.ans|USA|H3N8|3C.2':0.0,'EPI_ISL_141985|2010.592|wild.ans|USA|H3N8|3C.2':0.0,'EPI_ISL_141976|2010.595|wild.ans|USA|H3N8|3C.2':0.0,'EPI_ISL_141983|2010.592|wild.ans|USA|H3N8|3C.2':0.0,'EPI_ISL_141984|2010.592|wild.ans|USA|H3N8|3C.2':0.0,'EPI_ISL_141986|2010.592|wild.ans|USA|H3N8|3C.2':0.0,'EPI_ISL_141973|2010.595|wild.ans|USA|H3N8|3C.2':0.0,'EPI_ISL_137957|2010.564|wild.ans|USA|H3N8|3C.2':0.0,'EPI_ISL_137953|2010.564|wild.ans|USA|H3N8|3C.2':0.0,'EPI_ISL_137954|2010.564|wild.ans|USA|H3N8|3C.2':0.0,'EPI_ISL_137952|2010.564|wild.ans|USA|H3N8|3C.2':0.0,'EPI_ISL_137959|2010.567|wild.ans|USA|H3N8|3C.2':0.0,'EPI_ISL_142000|2010.611|wild.ans|USA|H3N8|nan':0.0,'EPI_ISL_142060|2010.614|wild.ans|USA|H3N8|nan':0.0,'EPI_ISL_137972|2010.578|wild.ans|USA|H3N8|nan':0.0,'EPI_ISL_141999|2010.611|wild.ans|USA|H3N8|nan':0.0,'EPI_ISL_142048|2010.614|wild.ans|USA|H3N8|nan':0.0,'EPI_ISL_141998|2010.611|wild.ans|USA|H3N8|nan':0.0,'EPI_ISL_141960|2010.589|wild.ans|USA|H3N8|nan':0.0,'EPI_ISL_141966|2010.589|wild.ans|USA|H3N8|nan':0.0,'EPI_ISL_141972|2010.592|wild.ans|USA|H3N8|nan':0.0,'EPI_ISL_141953|2010.586|wild.ans|USA|H3N8|nan':0.0,'EPI_ISL_208319|2011.69|wild.ans|USA|H3N8|nan':0.0,'EPI_ISL_141979|2010.597|wild.ans|USA|H4N6|nan':0.0,'EPI_ISL_133763|2010.471|wild.ans|USA|H4N6|nan':0.0):0.000000006)0.000:0.000000006)0.000:0.000000006)0.000:0.000000006)0.997:0.008288914)0.835:0.001359523,('EPI_ISL_141320|2002.5|wild.ans|USA|H0N0|nan':0.002728048,((('EPI_ISL_139424|2007.362|wild.ans|USA|H2N2|nan':0.001359589,'EPI_ISL_139423|2007.362|wild.ans|USA|H2N2|nan':0.000000006)0.928:0.001359675,(('EPI_ISL_378313|2016.806|wild.ans|USA|H6N1|nan':0.006896112,('EPI_ISL_141914|2009.668|wild.ans|USA|H4N6|nan':0.001359751,(('EPI_ISL_63576|2007.847|wild.ans|USA|H12N5|nan':0.0,'EPI_ISL_84650|2007.696|wild.ans|USA|H3N8|3C.2':0.0):0.000000006,'EPI_ISL_84652|2007.704|wild.ans|USA|H4N5|nan':0.001359542)0.828:0.001359794)0.000:0.000000006)0.836:0.001359797,(('EPI_ISL_139408|2006.395|wild.ans|USA|H2N1|nan':0.0,'EPI_ISL_139416|2006.395|wild.ans|USA|H2N1|nan':0.0):0.000000006,(('EPI_ISL_19941|2007.836|wild.ans|USA|H10N3|nan':0.000000006,('EPI_ISL_141945|2010.581|wild.ans|USA|H4N6|nan':0.002727150,('EPI_ISL_139394|2008.607|wild.ans|USA|H3N6|nan':0.001359392,('EPI_ISL_257216|2011.71|wild.ans|USA|H3N8|nan':0.000000006,'EPI_ISL_257227|2011.723|wild.ans|USA|H3N8|nan':0.001359122)0.922:0.002727285)0.000:0.000000006)0.954:0.002727297)0.856:0.001359718,('EPI_ISL_234712|2009.614|wild.ans|USA|H3N8|nan':0.000000006,'EPI_ISL_234713|2009.616|wild.ans|USA|H3N8|nan':0.001359509)0.855:0.001359665)0.000:0.000000006)1.000:0.000000006)0.002:0.000000006)0.000:0.000000006,'EPI_ISL_77907|2007.458|wild.ans|USA|H10N1|nan':0.002730505)0.925:0.002727987)0.000:0.000000006)0.569:0.000000006)0.000:0.000000006,((('EPI_ISL_224871|2011.274|wild.ans|Colombia|H5N2|Am_nonGsGD':0.001474463,'EPI_ISL_224872|2011.279|wild.ans|Colombia|H5N2|Am_nonGsGD':0.001252758)1.000:0.025096514,'EPI_ISL_70975|2005.633|wild.ans|USA|H5N9|Am_nonGsGD':0.002922823)0.741:0.001183218,('EPI_ISL_79784|2006.5|wild.ans|USA|H5N2|Am_nonGsGD':0.005495050,('EPI_ISL_64917|2005.825|wild.ans|USA|H6N8|nan':0.001359645,((((('EPI_ISL_99308|2006.386|wild.other|USA|H7N3|nan':0.0,'EPI_ISL_327536|2006.386|wild.other|USA|H7N3|nan':0.0,'EPI_ISL_327511|2006.386|wild.other|USA|H7N3|nan':0.0,'EPI_ISL_28123|2006.386|wild.other|USA|H7N3|nan':0.0,'EPI_ISL_99304|2006.389|wild.other|USA|H7N3|nan':0.0,'EPI_ISL_327575|2006.386|wild.other|USA|H7N3|nan':0.0,'EPI_ISL_327553|2006.386|wild.other|USA|H7N3|nan':0.0,'EPI_ISL_142337|2006.373|wild.other|USA|H7N3|nan':0.0,'EPI_ISL_64404|2006.386|wild.other|USA|H7N3|nan':0.0,'EPI_ISL_99309|2006.386|wild.other|USA|H7N3|nan':0.0):0.000000006,('EPI_ISL_397908|2006.392|wild.other|USA|H7N7|nan':0.001360766,('EPI_ISL_137890|2006.389|wild.other|USA|H1N1|nan':0.0,'EPI_ISL_33861|2006.386|wild.other|USA|H1N1|nan':0.0,'EPI_ISL_64447|2006.389|wild.other|USA|H1N1|nan':0.0):0.000000006)0.897:0.001359078)0.847:0.001359266,(('EPI_ISL_84619|2006.389|wild.other|USA|H9N2|nan':0.001359305,('EPI_ISL_189681|2006.386|wild.other|USA|H7N3|nan':0.0,'EPI_ISL_12858|2006.5|wild.other|USA|H7N3|nan':0.0,'EPI_ISL_327572|2006.389|wild.other|USA|H7N3|nan':0.0):0.002729896)0.000:0.000000006,('EPI_ISL_12856|2006.5|wild.other|USA|H7N3|nan':0.000000006,('EPI_ISL_189671|2006.386|wild.other|USA|H0N0|nan':0.0,'EPI_ISL_397976|2006.373|wild.other|USA|H0N0|nan':0.0,'EPI_ISL_327498|2006.386|wild.other|USA|H12N4|nan':0.0,'EPI_ISL_327504|2006.389|wild.other|USA|H7N3|nan':0.0,'EPI_ISL_27589|2006.389|wild.other|USA|H7N3|nan':0.0,'EPI_ISL_189664|2006.386|wild.other|USA|H7N3|nan':0.0,'EPI_ISL_142336|2006.373|wild.other|USA|H7N3|nan':0.0,'EPI_ISL_327550|2006.386|wild.other|USA|H7N3|nan':0.0,'EPI_ISL_327519|2006.386|wild.other|USA|H7N3|nan':0.0,'EPI_ISL_397909|2006.392|wild.other|USA|H7N7|nan':0.0):0.000000006)0.000:0.000000006)0.000:0.000000006)0.783:0.001370590,((((('EPI_ISL_79791|2006.5|wild.ans|USA|H5N2|Am_nonGsGD':0.0,'EPI_ISL_79803|2006.5|wild.unknown|USA|H5N2|Am_nonGsGD':0.0):0.000000006,('EPI_ISL_137703|2010.718|wild.ans|Canada|H3N8|3C.2':0.005494475,((('EPI_ISL_161095|2013.682|wild.ans|USA|H3N2|nan':0.001358868,(('EPI_ISL_161054|2013.685|wild.ans|USA|H10N8|nan':0.0,'EPI_ISL_161035|2013.723|wild.ans|USA|H6N8|nan':0.0,'EPI_ISL_309171|2013.581|wild.ans|USA|H1N8|nan':0.0,'EPI_ISL_162261|2013.595|wild.ans|USA|H1N8|nan':0.0):0.000000006,('EPI_ISL_180805|2014.027|wild.ans|USA|H0N0|nan':0.001358723,'EPI_ISL_162280|2013.701|wild.ans|USA|H4N8|nan':0.002726106)0.000:0.000000006)1.000:0.000000006)0.000:0.000000006,('EPI_ISL_162257|2013.701|wild.ans|USA|H4N6|nan':0.000000006,('EPI_ISL_135011|2010.91|wild.ans|USA|H11N2|nan':0.000000006,'EPI_ISL_134998|2010.945|wild.ans|USA|H10N7|nan':0.001359009)0.997:0.008316148)0.400:0.001358658)0.930:0.002726397,((('EPI_ISL_133644|2011.619|wild.ans|USA|H7N8|nan':0.001359840,'EPI_ISL_133616|2011.627|wild.ans|USA|H1N2|nan':0.001358806)0.000:0.000000006,'EPI_ISL_133623|2011.638|wild.ans|USA|H3N8|3C.3a1':0.001358846)0.000:0.000000006,(('EPI_ISL_133624|2011.63|wild.ans|USA|H0N0|nan':0.0,'EPI_ISL_133631|2011.63|wild.ans|USA|H0N0|nan':0.0,'EPI_ISL_133627|2011.63|wild.ans|USA|H0N0|nan':0.0,'EPI_ISL_133589|2011.63|wild.ans|USA|H0N0|nan':0.0,'EPI_ISL_133619|2011.619|wild.ans|USA|H3N1|3C.3a1':0.0,'EPI_ISL_133628|2011.63|wild.ans|USA|H4N8|nan':0.0):0.000000006,'EPI_ISL_95417|2009.762|wild.ans|USA|H5N1|Am_nonGsGD':0.002726396)0.000:0.000000006)0.000:0.000000006)0.000:0.000000006)0.975:0.004102806)0.914:0.002726994,((('EPI_ISL_125796|2010.827|wild.ans|USA|H5N2|Am_nonGsGD':0.0,'EPI_ISL_697580|2016.82|wild.ans|USA|H5N2|Am_nonGsGD':0.0):0.005607309,('EPI_ISL_95410|2009.921|wild.ans|USA|H1N1|nan':0.002725790,('EPI_ISL_95413|2009.83|wild.ans|USA|H1N1|nan':0.001358530,'EPI_ISL_95406|2009.753|wild.ans|USA|H1N2|nan':0.000000006)0.000:0.000000006)0.943:0.004186025)0.845:0.002718034,('EPI_ISL_86212|2007.723|wild.ans|USA|H10N3|nan':0.0,'EPI_ISL_75723|2007.586|wild.ans|USA|H10N7|nan':0.0,'EPI_ISL_75702|2007.586|wild.ans|USA|H4N6|nan':0.0):0.000000006)0.472:0.001359331)0.000:0.000000006,'EPI_ISL_137894|2006.589|wild.ans|Canada|H1N1|nan':0.000000006)0.724:0.000000006,((('EPI_ISL_142434|2008.574|wild.ans|USA|H10N7|nan':0.000000006,('EPI_ISL_142480|2008.697|wild.ans|USA|H10N7|nan':0.000000006,'EPI_ISL_141122|2008.697|wild.ans|USA|H0N0|3C.3a1':0.002726220)0.824:0.001358883)0.000:0.000000006,'EPI_ISL_142479|2008.697|wild.ans|USA|H0N0|nan':0.002726166)0.924:0.004159690,(('EPI_ISL_166491|2011.742|wild.other|USA|H3N8|nan':0.0,'EPI_ISL_123259|2011.666|wild.other|USA|H3N8|nan':0.0,'EPI_ISL_697572|2019.34|wild.other|USA|H3N8|nan':0.0,'EPI_ISL_697569|2019.425|wild.other|USA|H3N8|nan':0.0):0.004114375,('EPI_ISL_137851|2010.701|wild.ans|Canada|H0N0|nan':0.001359591,('EPI_ISL_137854|2010.704|wild.ans|Canada|H0N0|nan':0.0,'EPI_ISL_137855|2010.704|wild.ans|Canada|H0N0|nan':0.0,'EPI_ISL_131753|2009.693|wild.ans|Canada|H4N6|nan':0.0,'EPI_ISL_137860|2010.707|wild.ans|Canada|H4N8|nan':0.0):0.000000006)0.000:0.000000006)0.922:0.004180662)0.416:0.002731398)0.833:0.002743863)0.781:0.001356650,('EPI_ISL_64393|2006.748|wild.ans|USA|H3N8|nan':0.005557496,'EPI_ISL_77917|2006.433|wild.other|USA|H9N2|nan':0.001386202)0.777:0.001339594)0.000:0.000000006)0.387:0.000000006)0.000:0.000000006)0.897:0.001359633)0.861:0.001359389)0.000:0.000000006)0.830:0.001363967)0.000:0.000000006,((((('EPI_ISL_4040|2001.5|swine|Canada|H3N3|nan':0.001359237,((((('EPI_ISL_95434|2009.792|wild.ans|USA|H3N2|nan':0.004101834,((('EPI_ISL_15108|2006.5|wild.ans|USA|H11N9|nan':0.004109464,('EPI_ISL_206390|2008.973|wild.ans|USA|H7N3|nan':0.005486012,('EPI_ISL_80907|2007.5|wild.ans|USA|H5N2|Am_nonGsGD':0.001358371,'EPI_ISL_19946|2007.822|wild.ans|USA|H6N2|nan':0.002746683)0.000:0.000000006)0.000:0.000000006)0.916:0.001360153,(((((('EPI_ISL_134910|2011.033|wild.ans|USA|H0N0|nan':0.004104029,('EPI_ISL_133598|2010.633|wild.ans|USA|H3N2|nan':0.001352622,('EPI_ISL_148214|2011.814|wild.other|Iceland|H2N5|nan':0.005512004,('EPI_ISL_148242|2011.625|wild.other|Canada|H2N5|nan':0.0,'EPI_ISL_148243|2011.66|wild.other|Canada|H3N5|nan':0.0):0.000000006)0.993:0.011252485)0.247:0.001372439)0.718:0.000000006,('EPI_ISL_95369|2010.044|wild.ans|USA|H1N3|nan':0.000000006,'EPI_ISL_220189|2011.696|wild.ans|USA|H4N6|nan':0.005488570)0.000:0.000000006)0.000:0.000000006,('EPI_ISL_141195|2009.567|wild.ans|USA|H1N1|nan':0.0,'EPI_ISL_141196|2009.567|wild.ans|USA|H1N1|nan':0.0):0.004102108)0.728:0.000000006,('EPI_ISL_133587|2011.619|wild.ans|USA|H0N0|3C.3a1':0.002739238,'EPI_ISL_158589|2012.044|wild.ans|USA|H5N3|Am_nonGsGD':0.004135956)0.865:0.004161347)0.807:0.002726743,('EPI_ISL_84625|2007.586|wild.ans|Canada|H12N5|nan':0.000000006,('EPI_ISL_94241|2008.836|wild.ans|USA|H12N5|nan':0.005485812,'EPI_ISL_82523|2007.885|wild.ans|USA|H12N5|nan':0.000000006)0.926:0.002726782)0.000:0.000000006)0.840:0.001358853,('EPI_ISL_64916|2005.595|wild.ans|Canada|H4N6|nan':0.001358954,('EPI_ISL_180950|2008.899|wild.ans|USA|H8N4|nan':0.002726896,(((('EPI_ISL_131744|2007.6|wild.ans|Canada|H8N4|nan':0.0,'EPI_ISL_131742|2007.5|wild.ans|Canada|H3N8|nan':0.0):0.004103539,((('EPI_ISL_216644|2007.605|wild.ans|USA|H4N2|nan':0.002746830,'EPI_ISL_216638|2007.46|wild.ans|USA|H9N1|nan':0.001377881)0.884:0.002720873,(('EPI_ISL_148239|2011.956|wild.ans|USA|H12N5|nan':0.005556880,'EPI_ISL_64383|2006.63|wild.ans|Canada|H3N8|nan':0.002757602)0.869:0.002727202,(('EPI_ISL_180911|2007.123|wild.ans|USA|H1N8|nan':0.0,'EPI_ISL_180910|2007.123|wild.ans|USA|H1N8|nan':0.0):0.000000006,'EPI_ISL_180912|2007.123|wild.ans|USA|H1N8|nan':0.001358433)0.967:0.004102529)0.000:0.000000006)0.573:0.000000006,'EPI_ISL_64378|2006.627|wild.ans|Canada|H2N3|nan':0.004103199)0.000:0.000000006)0.000:0.000000006,('EPI_ISL_134950|2010.751|wild.ans|USA|H5N2|Am_nonGsGD':0.008282757,('EPI_ISL_371804|2009.381|wild.other|USA|H8N4|nan':0.001359573,(('EPI_ISL_158483|2011.786|wild.ans|USA|H4N6|nan':0.001358674,('EPI_ISL_158479|2011.751|wild.ans|USA|H4N6|nan':0.000000006,'EPI_ISL_158462|2011.808|wild.ans|USA|H0N0|nan':0.002737257)0.000:0.000000006)0.945:0.002726144,(('EPI_ISL_142564|2009.74|wild.ans|USA|H11N9|nan':0.0,'EPI_ISL_216377|2010.003|wild.ans|USA|H11N9|nan':0.0,'EPI_ISL_142567|2009.74|wild.ans|USA|H4N9|nan':0.0,'EPI_ISL_142568|2009.74|wild.ans|USA|H6N2|nan':0.0):0.000000006,('EPI_ISL_181011|2010.901|wild.ans|USA|H6N2|nan':0.002725852,'EPI_ISL_95422|2009.929|wild.ans|USA|H11N9|nan':0.001358767)0.000:0.000000006)0.000:0.000000006)0.855:0.001359743)0.000:0.000000006)0.841:0.001358645)0.000:0.000000006,('EPI_ISL_180859|2006.055|wild.ans|USA|H10N4|nan':0.001359374,'EPI_ISL_174475|2008.5|wild.ans|Canada|H3N8|3C.2':0.002727119)0.000:0.000000006)0.000:0.000000006)0.806:0.001361474)0.786:0.001375108)0.000:0.000000006)0.841:0.001358864,'EPI_ISL_137903|2008.601|wild.ans|Canada|H1N1|nan':0.008281602)0.000:0.000000006)0.986:0.000000006,'EPI_ISL_28111|2005.66|wild.ans|USA|H3N8|3C.2':0.000000006)0.000:0.000000006,(('EPI_ISL_142362|2006.5|wild.ans|USA|H10N3|nan':0.001358870,('EPI_ISL_79793|2006.5|unknow|USA|H5N2|Am_nonGsGD':0.004102262,'EPI_ISL_234708|2008.719|wild.ans|USA|H3N8|nan':0.006878368)0.000:0.000000006)0.000:0.000000006,'EPI_ISL_82511|2006.937|wild.ans|USA|H10N2|nan':0.001358906)0.856:0.001358852)0.777:0.001337784,'EPI_ISL_278042|2008.049|wild.ans|Mexico|H6N1|nan':0.006943187)0.758:0.001391238,('EPI_ISL_5351|2002.658|wild.ans|USA|H6N2|nan':0.002727625,'EPI_ISL_23354|2002.5|wild.ans|USA|H5N2|Am_nonGsGD':0.000000006)0.962:0.004104677)0.000:0.000000006)0.933:0.000000006,((((('EPI_ISL_142436|2008.423|wild.other|USA|H4N6|nan':0.001358232,('EPI_ISL_216655|2008.653|wild.ans|USA|H1N3|nan':0.004100277,('EPI_ISL_131878|2007.712|wild.ans|Canada|H3N8|nan':0.0,'EPI_ISL_131870|2007.712|wild.ans|Canada|H3N8|nan':0.0,'EPI_ISL_131875|2007.712|wild.ans|Canada|H3N8|nan':0.0):0.000000006)0.000:0.000000006)0.930:0.002725757,('EPI_ISL_146039|2007.5|wild.ans|USA|H1N1|nan':0.001358962,('EPI_ISL_131740|2007.636|wild.ans|Canada|H7N4|nan':0.006880065,('EPI_ISL_142467|2008.724|wild.ans|USA|H11N2|nan':0.002726341,('EPI_ISL_141120|2008.694|wild.ans|USA|H3N8|3C.2':0.001357813,'EPI_ISL_141203|2009.592|wild.ans|USA|H3N8|3C.2':0.000000006)0.000:0.000000006)0.982:0.005490917)0.000:0.000000006)0.000:0.000000006)0.854:0.001358736,('EPI_ISL_99312|2005.567|wild.ans|Canada|H4N6|nan':0.000000006,'EPI_ISL_30029|2008.06|wild.ans|USA|H7N3|nan':0.005486790)0.915:0.002726922)0.000:0.000000006,('EPI_ISL_64900|2005.636|wild.ans|Canada|H11N2|nan':0.004173087,'EPI_ISL_216640|2007.485|wild.ans|USA|H10N9|nan':0.007012665)0.776:0.001313876)0.837:0.001359552,('EPI_ISL_8910|2003.408|wild.other|USA|H11N9|nan':0.001368352,'EPI_ISL_5343|2002.63|wild.ans|USA|H4N6|nan':0.001364366)0.786:0.001358458)0.000:0.000000006)0.000:0.000000006,((('EPI_ISL_6498|1999.789|wild.ans|USA|H1N1|nan':0.0,'EPI_ISL_5561|1999.789|wild.ans|USA|H1N1|nan':0.0,'EPI_ISL_6403|1999.808|wild.ans|USA|H1N1|nan':0.0):0.000000006,'EPI_ISL_6497|1999.808|wild.ans|USA|H1N1|nan':0.001359064)0.883:0.001359276,'EPI_ISL_4039|2001.5|swine|Canada|H3N3|nan':0.004113183)0.000:0.000000006)0.000:0.000000006,((('EPI_ISL_28751|2003.5|wild.ans|USA|H2N1|nan':0.0,'EPI_ISL_28753|2003.5|wild.ans|USA|H2N1|nan':0.0):0.004169472,(('EPI_ISL_28750|2004.5|wild.ans|USA|H5N2|Am_nonGsGD':0.000000006,(('EPI_ISL_216388|2007.658|wild.ans|USA|H11N9|nan':0.002726206,('EPI_ISL_180872|2006.885|wild.ans|USA|H12N5|nan':0.0,'EPI_ISL_84976|2007.723|wild.ans|USA|H6N2|nan':0.0,'EPI_ISL_84974|2007.707|wild.ans|USA|H6N2|nan':0.0):0.000000006)0.859:0.001359153,'EPI_ISL_79777|2007.5|wild.ans|USA|H5N2|Am_nonGsGD':0.002726634)0.000:0.000000006)0.000:0.000000006,('EPI_ISL_189672|2005.959|wild.ans|USA|H0N0|nan':0.0,'EPI_ISL_64727|2005.5|wild.ans|USA|H7N6|nan':0.0):0.004120490)0.874:0.002697555)0.727:0.002815263,((('EPI_ISL_127968|2007.674|wild.ans|Canada|H3N8|nan':0.0,'EPI_ISL_127960|2007.674|wild.ans|Canada|H3N8|nan':0.0,'EPI_ISL_127957|2007.674|wild.ans|Canada|H3N8|nan':0.0,'EPI_ISL_131873|2007.674|wild.ans|Canada|H3N8|nan':0.0,'EPI_ISL_127969|2007.674|wild.ans|Canada|H3N8|nan':0.0,'EPI_ISL_131877|2007.674|wild.ans|Canada|H3N8|nan':0.0,'EPI_ISL_131867|2007.674|wild.ans|Canada|H3N8|nan':0.0,'EPI_ISL_131882|2007.674|wild.ans|Canada|H3N8|nan':0.0,'EPI_ISL_127970|2007.674|wild.ans|Canada|H3N8|nan':0.0):0.001359627,'EPI_ISL_131874|2007.674|wild.ans|Canada|H3N8|nan':0.000000006)0.961:0.005544845,('EPI_ISL_24811|2007.5|wild.ans|Canada|H7N3|nan':0.005489573,'EPI_ISL_131903|2007.715|wild.ans|Canada|H0N0|nan':0.000000006)0.550:0.002788863)0.584:0.001324732)0.745:0.000000006)0.913:0.001359301,('EPI_ISL_3482|2002.5|Dom.ans|USA|H5N2|Am_nonGsGD':0.000000006,('EPI_ISL_328442|2009.282|Dom.ans|USA|H5N2|Am_nonGsGD':0.005487290,(('EPI_ISL_31474|2007.5|Dom.ans|USA|H5N2|Am_nonGsGD':0.0,'EPI_ISL_328449|2007.827|Dom.ans|USA|H5N2|Am_nonGsGD':0.0):0.000000006,('EPI_ISL_328440|2008.306|Dom.ans|USA|H5N2|Am_nonGsGD':0.0,'EPI_ISL_328441|2008.388|Dom.ans|USA|H5N2|Am_nonGsGD':0.0):0.001358967)0.000:0.000000006)0.972:0.004103299)0.946:0.004105364)0.000:0.000000006)0.752:0.000000006,((('EPI_ISL_99252|2008.601|wild.ans|Canada|H3N8|3C.2':0.013173260,'EPI_ISL_189674|1999.468|wild.ans|USA|H7N7|nan':0.014631317)0.323:0.002354798,((('EPI_ISL_141318|2000.5|wild.ans|USA|H0N0|3C.2':0.0,'EPI_ISL_22518|2000.5|wild.ans|USA|H3N6|3C.2':0.0,'EPI_ISL_22592|2000.5|wild.ans|USA|H3N9|3C.2':0.0,'EPI_ISL_12546|2000.5|wild.ans|USA|H5N5|Am_nonGsGD':0.0):0.000000006,(('EPI_ISL_99244|2003.6|wild.ans|Canada|H3N3|nan':0.005614459,(('EPI_ISL_5616|2005.6|wild.ans|USA|H3N6|nan':0.0,'EPI_ISL_6500|2005.608|wild.ans|USA|H4N6|nan':0.0):0.000000006,'EPI_ISL_85073|2006.622|wild.ans|USA|H4N6|nan':0.002744921)0.986:0.007033525)0.750:0.001288540,('EPI_ISL_139420|2006.389|wild.ans|USA|H2N5|nan':0.011125175,'EPI_ISL_22542|2000.5|wild.ans|USA|H10N7|nan':0.001360140)0.000:0.000000006)0.000:0.000000006)0.924:0.000000006,('EPI_ISL_6990|2005.5|wild.ans|USA|H11N1|nan':0.000000006,('EPI_ISL_141110|2008.675|wild.ans|USA|H0N0|nan':0.0,'EPI_ISL_141123|2008.689|wild.ans|USA|H6N2|nan':0.0):0.004103817)0.993:0.009741298)0.000:0.000000006)0.959:0.005550868,('EPI_ISL_142092|2001.5|wild.other|USA|H6N5|nan':0.001359883,('EPI_ISL_398010|2001.389|wild.other|USA|H5N8|Am_nonGsGD':0.0,'EPI_ISL_142076|2001.5|wild.other|USA|H5N8|Am_nonGsGD':0.0):0.000000006)0.876:0.002779195)0.328:0.002724078)0.873:0.001359098)0.000:0.000000006,(((((('EPI_ISL_6950|2002.63|wild.ans|USA|H6N6|nan':0.000000006,('EPI_ISL_87497|2002.63|wild.ans|USA|H0N0|nan':0.000000006,'EPI_ISL_6941|2002.63|wild.ans|USA|H6N2|nan':0.002726696)0.825:0.001359297)0.958:0.006500730,('EPI_ISL_397920|2002.408|wild.other|USA|H11N3|nan':0.010749604,('EPI_ISL_397921|2002.373|wild.other|USA|H11N2|nan':0.001357688,(('EPI_ISL_142084|2002.389|wild.other|USA|H1N1|nan':0.0,'EPI_ISL_397930|2002.389|wild.other|USA|H1N1|nan':0.0):0.001357821,(('EPI_ISL_142095|2002.384|wild.other|USA|H9N9|nan':0.0,'EPI_ISL_397916|2002.408|wild.other|USA|H1N9|nan':0.0):0.001357981,(('EPI_ISL_138144|2002.381|wild.other|USA|H0N0|nan':0.0,'EPI_ISL_138049|2002.384|wild.other|USA|H0N0|nan':0.0,'EPI_ISL_138047|2002.381|wild.other|USA|H0N0|nan':0.0,'EPI_ISL_398004|2002.397|wild.other|USA|H0N0|nan':0.0,'EPI_ISL_397915|2002.395|wild.other|USA|H0N0|nan':0.0,'EPI_ISL_131454|2002.381|wild.other|USA|H11N9|nan':0.0,'EPI_ISL_138153|2002.384|wild.other|USA|H1N9|nan':0.0,'EPI_ISL_138151|2002.381|wild.other|USA|H1N9|nan':0.0,'EPI_ISL_138148|2002.381|wild.other|USA|H1N9|nan':0.0,'EPI_ISL_142100|2002.362|wild.other|USA|H1N9|nan':0.0,'EPI_ISL_138156|2002.384|wild.other|USA|H1N9|nan':0.0,'EPI_ISL_138152|2002.384|wild.other|USA|H1N9|nan':0.0,'EPI_ISL_138137|2002.381|wild.other|USA|H1N9|nan':0.0,'EPI_ISL_138138|2002.381|wild.other|USA|H1N9|nan':0.0,'EPI_ISL_138142|2002.381|wild.other|USA|H1N9|nan':0.0,'EPI_ISL_138139|2002.381|wild.other|USA|H1N9|nan':0.0,'EPI_ISL_99342|2002.381|wild.other|USA|H1N9|nan':0.0,'EPI_ISL_138143|2002.381|wild.other|USA|H1N9|nan':0.0,'EPI_ISL_138141|2002.381|wild.other|USA|H1N9|nan':0.0,'EPI_ISL_398000|2002.397|wild.other|USA|H1N9|nan':0.0):0.000000006,('EPI_ISL_138158|2002.384|wild.other|USA|H0N0|nan':0.0,'EPI_ISL_138160|2002.384|wild.other|USA|H1N9|nan':0.0):0.001357873)0.000:0.000000006)0.519:0.000000006)0.000:0.000000006)0.903:0.004532495)0.474:0.001426087)0.971:0.007632242,(('EPI_ISL_22590|1999.5|wild.ans|USA|H4N6|nan':0.001358769,(('EPI_ISL_25205|2000.5|wild.ans|USA|H5N2|Am_nonGsGD':0.001358809,('EPI_ISL_141294|2000.5|wild.ans|USA|H5N2|Am_nonGsGD':0.000000006,'EPI_ISL_12530|2000.5|wild.ans|USA|H5N2|Am_nonGsGD':0.001358664)0.000:0.000000006)0.919:0.001358810,('EPI_ISL_22520|1999.5|wild.ans|USA|H3N6|3C.3a1':0.001358959,'EPI_ISL_26426|1999.5|wild.ans|USA|H4N8|nan':0.001361369)0.000:0.000000006)0.000:0.000000006)0.903:0.002979718,('EPI_ISL_31467|2001.5|wild.ans|USA|H2N3|nan':0.002978593,(('EPI_ISL_146019|2008.902|wild.ans|USA|H1N1|nan':0.000000006,(((((('EPI_ISL_134956|2010.753|wild.ans|USA|H3N8|3C.2':0.004101631,'EPI_ISL_127945|2009.611|wild.ans|Canada|H11N0|nan':0.004102601)0.000:0.000000006,(('EPI_ISL_141155|2008.708|wild.ans|USA|H0N0|3C.3a1':0.0,'EPI_ISL_141115|2008.672|wild.ans|USA|H3N8|3C.3a1':0.0,'EPI_ISL_63549|2007.644|wild.ans|Canada|H4N7|nan':0.0,'EPI_ISL_181008|2009.992|wild.ans|USA|H1N1|nan':0.0):0.000000006,((((((('EPI_ISL_189491|2012.781|wild.ans|USA|H3N2|3C.3a1':0.009709683,'EPI_ISL_158447|2011.729|wild.ans|USA|H6N1|nan':0.001358317)0.000:0.000000006,((('EPI_ISL_220258|2014.699|wild.ans|USA|H4N2|nan':0.001357303,(('EPI_ISL_258547|2015.723|wild.ans|USA|H3N8|nan':0.000000006,'EPI_ISL_258519|2015.693|wild.ans|USA|H4N8|nan':0.004097045)0.837:0.001357491,'EPI_ISL_258525|2015.693|wild.ans|USA|H4N8|nan':0.001357711)0.000:0.000000006)0.980:0.004099690,('EPI_ISL_189533|2012.801|wild.ans|USA|H1N1|nan':0.001358385,'EPI_ISL_158586|2012.038|wild.ans|USA|H1N1|nan':0.001358470)0.000:0.000000006)0.854:0.001358178,'EPI_ISL_294053|2016.964|wild.ans|USA|H5N2|Am_nonGsGD':0.002726606)0.000:0.000000006)0.000:0.000000006,'EPI_ISL_158541|2011.885|wild.ans|USA|H1N3|nan':0.002725018)0.845:0.001358423,('EPI_ISL_189502|2012.705|wild.ans|USA|H11N2|nan':0.000000006,'EPI_ISL_161074|2013.701|wild.ans|USA|H6N1|nan':0.002725313)0.922:0.002725558)0.000:0.000000006,((('EPI_ISL_273587|2016.393|wild.other|USA|H10N4|nan':0.004101623,((('EPI_ISL_294027|2016.672|wild.ans|USA|H3N6|3C.3a1':0.001358354,('EPI_ISL_294046|2017.066|wild.ans|USA|H10N3|nan':0.004103856,('EPI_ISL_294074|2017.033|Dom.ans|USA|H5N1|Am_nonGsGD':0.0,'EPI_ISL_294171|2017.036|wild.ans|USA|H5N1|Am_nonGsGD':0.0):0.000000006)0.872:0.001358246)0.000:0.000000006,('EPI_ISL_258536|2015.712|wild.ans|USA|H3N8|3C.3a1':0.000000006,('EPI_ISL_216852|2013.501|wild.ans|USA|H9N2|nan':0.002760079,'EPI_ISL_294179|2016.587|wild.ans|USA|H9N3|nan':0.004133218)0.923:0.004133744)0.830:0.001358166)0.000:0.000000006,(((('EPI_ISL_257692|2015.792|wild.ans|USA|H0N0|nan':0.0,'EPI_ISL_257688|2015.795|wild.ans|USA|H4N6|nan':0.0):0.001358375,('EPI_ISL_254781|2016.066|wild.ans|USA|H7N3|nan':0.002725181,'EPI_ISL_273596|2016.609|wild.ans|Canada|H5N1|Am_nonGsGD':0.000000006)0.836:0.001358407)0.000:0.000000006,('EPI_ISL_254857|2015.868|wild.ans|USA|H2N9|nan':0.0,'EPI_ISL_294021|2016.694|wild.ans|USA|H3N8|3C.3a1':0.0,'EPI_ISL_254837|2015.803|wild.ans|USA|H4N2|nan':0.0,'EPI_ISL_254860|2015.8|wild.ans|USA|H4N6|nan':0.0,'EPI_ISL_397802|2015.712|wild.ans|USA|H5N9|Am_nonGsGD':0.0,'EPI_ISL_244138|2016.325|Dom.gal|USA|H5N1|Am_nonGsGD':0.0):0.000000006)0.857:0.000000006,((('EPI_ISL_701669|2017.685|wild.ans|USA|H0N0|nan':0.001383028,'EPI_ISL_376319|2017.86|wild.ans|USA|H6N1|nan':0.002725018)0.918:0.004118158,'EPI_ISL_254847|2015.868|wild.ans|USA|H5N2|Am_nonGsGD':0.001358230)0.000:0.000000006,'EPI_ISL_294176|2016.574|wild.ans|USA|H2N3|nan':0.001358354)0.000:0.000000006)1.000:0.000000006)0.000:0.000000006)0.909:0.001358406,('EPI_ISL_328513|2015.685|wild.ans|USA|H3N1|3C.3a1':0.000000006,(('EPI_ISL_256333|2015.616|wild.ans|USA|H6N2|nan':0.002725382,('EPI_ISL_147151|2013.096|Dom.ans|USA|H1N8|nan':0.001358203,'EPI_ISL_189523|2012.667|wild.ans|USA|H0N0|nan':0.000000006)0.000:0.000000006)0.840:0.001358416,('EPI_ISL_397810|2015.995|wild.ans|USA|H6N1|nan':0.008283997,('EPI_ISL_161087|2013.595|wild.ans|USA|H4N8|nan':0.001358094,('EPI_ISL_256493|2015.616|wild.ans|USA|H4N6|nan':0.001358098,'EPI_ISL_181053|2013.041|wild.ans|USA|H11N9|nan':0.000000006)0.000:0.000000006)0.925:0.001366947)0.000:0.000000006)1.000:0.000000006)0.000:0.000000006)0.813:0.001363185,'EPI_ISL_134949|2010.751|wild.ans|USA|H1N1|nan':0.001367470)0.814:0.001353756)0.000:0.000000006,('EPI_ISL_133584|2010.603|wild.ans|USA|H0N0|nan':0.001358563,('EPI_ISL_158497|2011.844|wild.ans|USA|H3N8|3C.2':0.001366367,'EPI_ISL_158533|2011.805|wild.ans|USA|H4N6|nan':0.004122345)0.812:0.001364340)0.000:0.000000006)0.000:0.000000006,('EPI_ISL_294038|2016.874|wild.ans|USA|H2N3|nan':0.001347968,('EPI_ISL_254840|2015.655|wild.ans|USA|H4N8|nan':0.001358945,'EPI_ISL_258538|2015.723|wild.ans|USA|H7N3|nan':0.000000006)0.765:0.001383378)0.996:0.009739663)0.830:0.001358199)0.000:0.000000006)1.000:0.000000006,('EPI_ISL_206357|2009.038|wild.ans|USA|H7N3|nan':0.002725487,('EPI_ISL_95416|2009.8|wild.ans|USA|H3N8|3C.2':0.002732010,('EPI_ISL_142452|2008.404|wild.other|USA|H3N2|3C.2':0.002723765,(('EPI_ISL_142462|2008.385|wild.other|USA|H3N2|3C.2':0.0,'EPI_ISL_63148|2008.385|wild.other|USA|H3N2|3C.2':0.0):0.000000006,('EPI_ISL_142398|2008.404|wild.other|USA|H3N2|3C.2':0.001358803,(('EPI_ISL_142427|2008.391|wild.other|USA|H0N0|3C.2':0.0,'EPI_ISL_142456|2008.415|wild.other|USA|H10N2|nan':0.0,'EPI_ISL_142402|2008.404|wild.other|USA|H3N2|3C.2':0.0,'EPI_ISL_99256|2008.374|wild.other|USA|H3N2|3C.2':0.0,'EPI_ISL_142399|2008.391|wild.other|USA|H3N2|3C.2':0.0,'EPI_ISL_142458|2008.388|wild.other|USA|H3N2|3C.2':0.0,'EPI_ISL_142407|2008.404|wild.other|USA|H3N2|3C.2':0.0,'EPI_ISL_142401|2008.388|wild.other|USA|H3N7|3C.2':0.0):0.000000006,'EPI_ISL_142394|2008.404|wild.other|USA|H3N2|3C.2':0.001360154)0.000:0.000000006)0.876:0.001358911)0.776:0.001365877)0.938:0.004134796)0.000:0.000000006)0.997:0.000000006)0.000:0.000000006,'EPI_ISL_141130|2008.702|wild.ans|USA|H3N8|3C.2':0.001358802)0.000:0.000000006,('EPI_ISL_135001|2010.945|wild.ans|USA|H6N1|nan':0.004101908,((('EPI_ISL_97226|2010.874|wild.ans|USA|H14N8|nan':0.0,'EPI_ISL_97225|2010.921|wild.ans|USA|H14N6|nan':0.0,'EPI_ISL_97227|2010.874|wild.ans|USA|H14N6|nan':0.0,'EPI_ISL_134982|2010.879|wild.ans|USA|H14N6|nan':0.0):0.000000006,'EPI_ISL_158537|2011.811|wild.ans|USA|H3N8|nan':0.006878804)0.831:0.001367275,(('EPI_ISL_189670|2008.732|wild.ans|USA|H7N3|nan':0.000000006,(('EPI_ISL_215560|2014.789|wild.ans|USA|H7N4|nan':0.000000006,'EPI_ISL_215565|2014.726|wild.other|USA|H1N1|nan':0.001358604)0.992:0.008429187,(('EPI_ISL_189496|2012.874|wild.ans|USA|H3N8|3C.3a1':0.0,'EPI_ISL_189495|2012.874|wild.ans|USA|H3N8|3C.3a1':0.0):0.001362920,'EPI_ISL_177513|2013.085|wild.ans|USA|H3N8|3C.3a1':0.001363780)0.775:0.001280298)0.966:0.007008814)0.839:0.001358603,(('EPI_ISL_141116|2008.672|wild.ans|USA|H0N0|nan':0.0,'EPI_ISL_141154|2008.653|wild.ans|USA|H4N8|nan':0.0):0.000000006,('EPI_ISL_85184|2008.872|wild.ans|USA|H4N8|nan':0.001358569,('EPI_ISL_141127|2008.784|wild.ans|USA|H11N2|nan':0.001360004,'EPI_ISL_141092|2008.708|wild.ans|USA|H3N8|3C.3a1':0.001358761)0.000:0.000000006)1.000:0.000000006)0.000:0.000000006)0.807:0.001368348)0.799:0.001357859)0.000:0.000000006)0.000:0.000000006,('EPI_ISL_371792|2011.389|wild.other|USA|H10N6|nan':0.001357656,('EPI_ISL_397583|2011.395|wild.other|USA|H10N3|nan':0.000000006,'EPI_ISL_278191|2011.389|wild.other|USA|H5N9|Am_nonGsGD':0.001357402)0.000:0.000000006)0.992:0.006885137)0.835:0.001358725)0.871:0.002779683,('EPI_ISL_6954|2001.66|Dom.ans|USA|H7N3|nan':0.001357860,(('EPI_ISL_6944|2002.63|wild.ans|USA|H4N2|nan':0.0,'EPI_ISL_6943|2002.63|wild.ans|USA|H4N6|nan':0.0,'EPI_ISL_66127|2002.63|wild.ans|USA|H4N6|nan':0.0,'EPI_ISL_6942|2002.63|wild.ans|USA|H4N6|nan':0.0):0.004100936,'EPI_ISL_7035|2002.63|wild.ans|USA|H4N2|nan':0.001358058)0.000:0.000000006)0.964:0.005543289)0.731:0.001092425)0.574:0.001378309)0.756:0.001374978)0.732:0.001123292,('EPI_ISL_141303|1998.666|wild.ans|USA|H4N2|nan':0.002727466,(('EPI_ISL_80909|2006.5|wild.unknown|USA|H5N2|Am_nonGsGD':0.011886582,((('EPI_ISL_99290|2006.603|wild.ans|Canada|H3N8|nan':0.001359586,(('EPI_ISL_99299|2006.603|wild.ans|Canada|H0N0|nan':0.0,'EPI_ISL_99296|2006.603|wild.ans|Canada|H3N8|nan':0.0,'EPI_ISL_99300|2006.603|wild.ans|Canada|H3N8|nan':0.0,'EPI_ISL_99297|2006.603|wild.ans|Canada|H3N8|nan':0.0,'EPI_ISL_99301|2006.603|wild.ans|Canada|H3N8|nan':0.0):0.000000006,('EPI_ISL_99298|2006.603|wild.ans|Canada|H3N8|nan':0.001359702,'EPI_ISL_157959|2006.712|Dom.ans|Canada|H5N9|Am_nonGsGD':0.001359741)0.349:0.000000006)0.906:0.000000006)0.873:0.000000006,('EPI_ISL_139427|2006.373|wild.ans|USA|H7N7|nan':0.002738424,('EPI_ISL_77910|2006.4|wild.other|USA|H11N9|nan':0.001259589,'EPI_ISL_77906|2006.425|wild.other|USA|H11N9|nan':0.001765567)0.924:0.005240074)0.206:0.001364674)0.980:0.009714930,'EPI_ISL_141378|1999.5|wild.ans|USA|H3N8|3C.2':0.000000006)0.000:0.000000006)0.981:0.004104928,(('EPI_ISL_138098|1996.585|wild.ans|Canada|H1N1|nan':0.0,'EPI_ISL_8799|1998.608|wild.ans|Canada|H1N1|nan':0.0,'EPI_ISL_146092|1998.608|wild.ans|Canada|H1N1|nan':0.0):0.000000006,(('EPI_ISL_141293|2000.5|wild.ans|USA|H12N5|nan':0.001366826,('EPI_ISL_138102|1998.595|wild.ans|Canada|H1N1|nan':0.0,'EPI_ISL_146023|1998.595|wild.ans|Canada|H1N1|nan':0.0):0.001365090)0.810:0.001360573,('EPI_ISL_398026|2000.369|wild.other|USA|H10N4|nan':0.0,'EPI_ISL_142357|2000.369|wild.other|USA|H10N4|nan':0.0,'EPI_ISL_398015|2000.369|wild.other|USA|H10N4|nan':0.0):0.005490206)0.000:0.000000006)0.000:0.000000006)0.000:0.000000006)0.959:0.004103739)0.000:0.000000006,((('EPI_ISL_141324|2002.5|wild.ans|USA|H7N1|nan':0.004226491,('EPI_ISL_8900|2000.628|wild.ans|Canada|H10N7|nan':0.006775761,('EPI_ISL_6945|2002.616|wild.ans|USA|H6N2|nan':0.005318296,'EPI_ISL_7036|2002.658|wild.ans|USA|H6N6|nan':0.001567307)0.975:0.006961936)0.000:0.000000006)0.143:0.001349537,'EPI_ISL_26428|2000.5|wild.ans|USA|H2N3|nan':0.004366887)0.941:0.005412369,('EPI_ISL_6628|2005.948|wild.ans|USA|H6N1|nan':0.001358260,(((('EPI_ISL_64021|2006.701|wild.ans|Canada|H4N6|nan':0.001360997,('EPI_ISL_180862|2006.995|wild.ans|USA|H10N4|nan':0.008277125,'EPI_ISL_127971|2007.652|wild.ans|Canada|H4N6|nan':0.000000006)0.812:0.001362703)0.788:0.001362198,('EPI_ISL_180860|2006.055|wild.ans|USA|H10N4|nan':0.0,'EPI_ISL_216626|2006.041|wild.ans|USA|H7N4|nan':0.0):0.005484587)0.000:0.000000006,(('EPI_ISL_7502|2006.5|wild.ans|USA|H7N9|nan':0.0,'EPI_ISL_6951|2002.682|wild.ans|USA|H1N6|nan':0.0):0.000000006,'EPI_ISL_7068|2005.5|wild.ans|USA|H6N2|nan':0.002725849)0.000:0.000000006)0.838:0.000000006,(('EPI_ISL_7009|2005.5|wild.ans|USA|H4N6|nan':0.002724807,('EPI_ISL_7023|2005.5|wild.ans|USA|H6N8|nan':0.000000006,'EPI_ISL_216627|2006.041|wild.ans|USA|H6N8|nan':0.001358450)0.896:0.001358333)0.000:0.000000006,'EPI_ISL_157963|2006.69|wild.ans|Canada|H5N2|Am_nonGsGD':0.004099673)0.000:0.000000006)0.000:0.000000006)0.952:0.005639796)0.746:0.001286039)0.000:0.000000006,(((((('EPI_ISL_141321|2002.5|wild.ans|USA|H6N1|nan':0.0,'EPI_ISL_20131|2005.5|wild.other|USA|H6N1|nan':0.0):0.000000006,(('EPI_ISL_79759|2006.5|wild.ans|USA|H5N2|Am_nonGsGD':0.004104111,('EPI_ISL_79800|2006.5|Dom.ans|USA|H5N2|Am_nonGsGD':0.001359461,(('EPI_ISL_87504|2006.5|wild.ans|USA|H0N0|nan':0.0,'EPI_ISL_79760|2006.5|wild.ans|USA|H5N2|Am_nonGsGD':0.0):0.000000006,'EPI_ISL_12515|2006.5|wild.ans|USA|H5N1|Am_nonGsGD':0.001359519)0.000:0.000000006)0.503:0.000000006)0.000:0.000000006,'EPI_ISL_79771|2007.5|wild.ans|USA|H5N2|Am_nonGsGD':0.006884577)0.828:0.001361309)0.000:0.000000006,'EPI_ISL_67874|2002.5|wild.ans|USA|H6N1|nan':0.001359974)0.966:0.006994693,((('EPI_ISL_99334|2003.6|wild.ans|Canada|H4N6|nan':0.004105442,(((('EPI_ISL_137502|2009.573|wild.ans|USA|H10N7|nan':0.001359129,'EPI_ISL_137489|2009.537|wild.ans|USA|H4N6|nan':0.000000006)0.847:0.001359129,(('EPI_ISL_141850|2009.633|wild.ans|USA|H3N8|3C.2':0.0,'EPI_ISL_141917|2009.671|wild.ans|USA|H4N8|nan':0.0):0.000000006,'EPI_ISL_141855|2009.6|wild.ans|USA|H4N6|nan':0.001359061)0.000:0.000000006)0.928:0.002727360,(('EPI_ISL_141925|2009.614|wild.ans|USA|H3N8|nan':0.001359187,(('EPI_ISL_141826|2009.595|wild.ans|USA|H3N8|3C.2':0.0,'EPI_ISL_141825|2009.595|wild.ans|USA|H3N8|3C.2':0.0,'EPI_ISL_141875|2009.605|wild.ans|USA|H4N6|nan':0.0):0.000000006,('EPI_ISL_141845|2009.63|wild.ans|USA|H3N8|3C.2':0.002727239,('EPI_ISL_141932|2009.584|wild.ans|USA|H3N8|3C.2':0.0,'EPI_ISL_141813|2009.584|wild.ans|USA|H3N8|3C.2':0.0,'EPI_ISL_141812|2009.584|wild.ans|USA|H3N8|3C.2':0.0):0.001359399)0.721:0.000000006)0.000:0.000000006)0.923:0.002727283,'EPI_ISL_141956|2010.589|wild.ans|USA|H3N8|nan':0.002727905)0.000:0.000000006)0.851:0.001359692,('EPI_ISL_157961|2006.956|Dom.ans|Canada|H5N2|Am_nonGsGD':0.0,'EPI_ISL_63431|2007.627|wild.ans|Canada|H5N2|Am_nonGsGD':0.0):0.000000006)0.602:0.000000006)0.281:0.001401280,'EPI_ISL_79761|2006.5|wild.ans|USA|H5N2|Am_nonGsGD':0.001329633)0.973:0.007082836,(('EPI_ISL_99287|2007.386|wild.other|USA|H7N3|nan':0.0,'EPI_ISL_27591|2007.386|wild.other|USA|H7N3|nan':0.0,'EPI_ISL_27590|2007.386|wild.other|USA|H7N3|nan':0.0,'EPI_ISL_27592|2007.386|wild.other|USA|H7N3|nan':0.0):0.004191206,('EPI_ISL_216634|2006.51|wild.ans|USA|H6N5|nan':0.002728997,('EPI_ISL_180864|2006.953|wild.ans|USA|H2N2|nan':0.006891263,('EPI_ISL_8074|2006.5|wild.ans|USA|H3N6|3C.2':0.001360416,'EPI_ISL_216636|2006.597|wild.ans|USA|H3N6|3C.2':0.001360291)0.000:0.000000006)0.749:0.000000006)0.796:0.004104753)0.843:0.002748208)0.906:0.004360747)0.901:0.006907249,((('EPI_ISL_65626|2004.5|Dom.gal|USA|H2N2|nan':0.002615863,'EPI_ISL_30797|2006.386|wild.other|USA|H6N8|nan':0.010057385)0.995:0.017194388,('EPI_ISL_6148|1998.792|wild.ans|USA|H6N1|nan':0.002728007,'EPI_ISL_6534|1998.792|wild.ans|USA|H6N2|nan':0.000000006)0.000:0.000000006)0.777:0.001374547,('EPI_ISL_189684|2000.383|wild.other|USA|H7N9|nan':0.004103677,(('EPI_ISL_142071|2000.372|wild.other|USA|H12N5|nan':0.0,'EPI_ISL_397940|2000.396|wild.other|USA|H0N0|nan':0.0,'EPI_ISL_8394|2000.5|wild.other|USA|H12N5|nan':0.0,'EPI_ISL_398018|2000.372|wild.other|USA|H0N0|nan':0.0,'EPI_ISL_138107|2000.369|wild.other|USA|H10N4|nan':0.0,'EPI_ISL_397944|2000.396|wild.other|USA|H10N4|nan':0.0,'EPI_ISL_142349|2000.385|wild.other|USA|H10N5|nan':0.0):0.000000006,'EPI_ISL_397947|2000.393|wild.other|USA|H7N9|nan':0.001360749)0.000:0.000000006)0.968:0.005527093)0.553:0.001358916)0.753:0.000000006,('EPI_ISL_141322|2002.5|wild.ans|USA|H7N3|nan':0.004106090,('EPI_ISL_1767|1999.5|swine|Canada|H4N6|nan':0.011187917,('EPI_ISL_141311|2000.5|wild.ans|USA|H11N9|nan':0.008405953,'EPI_ISL_141316|2000.5|wild.ans|USA|H0N0|nan':0.005603976)0.816:0.002715770)0.000:0.000000006)0.899:0.002731568)0.000:0.000000006)0.600:0.000000006)0.000:0.000000006)0.912:0.000000006)0.000:0.000000006)0.431:0.001562028,('EPI_ISL_156551|2004.915|Dom.ans|USA|H11N3|nan':0.016051212,('EPI_ISL_99303|2006.589|wild.ans|Canada|H0N0|nan':0.017294855,('EPI_ISL_99475|1986.649|wild.ans|Canada|H3N8|nan':0.001358211,(((((((('EPI_ISL_99469|1990.652|wild.ans|Canada|H4N6|nan':0.008369177,('EPI_ISL_8765|1993.915|wild.ans|Canada|H6N1|nan':0.005550490,(('EPI_ISL_22553|1998.5|Dom.gal|USA|H3N2|nan':0.001361596,'EPI_ISL_5856|1998.151|Dom.gal|USA|H6N2|nan':0.001371061)0.854:0.002718314,('EPI_ISL_138094|1996.369|wild.other|USA|H0N0|nan':0.008283311,(('EPI_ISL_131415|1996.366|wild.other|USA|H11N2|nan':0.0,'EPI_ISL_131419|1996.369|wild.other|USA|H6N2|nan':0.0):0.000000006,(('EPI_ISL_123969|1996.582|Dom.ans|China|H7N3|nan':0.006902899,'EPI_ISL_189663|1996.369|wild.other|USA|H7N3|nan':0.001358869)0.461:0.000000051,('EPI_ISL_99401|1996.369|wild.other|USA|H7N3|nan':0.000000006,'EPI_ISL_99388|1998.378|wild.other|USA|H3N8|nan':0.012671652)0.816:0.001358682)0.000:0.000000006)0.453:0.000000006)0.638:0.001400823)0.946:0.005569371)0.844:0.002809163)0.754:0.001314447,((('EPI_ISL_10123|1987.5|wild.ans|USA|H11N9|nan':0.004113439,'EPI_ISL_6993|1990.5|wild.ans|USA|H4N6|nan':0.002735691)0.763:0.001368939,((((((('EPI_ISL_99394|1998.375|wild.other|USA|H3N8|3C.3a1':0.0,'EPI_ISL_99387|1998.378|wild.other|USA|H3N8|3C.3a1':0.0,'EPI_ISL_99391|1998.378|wild.other|USA|H3N8|nan':0.0,'EPI_ISL_99392|1998.378|wild.other|USA|H3N8|nan':0.0):0.004115696,((('EPI_ISL_138088|1994.389|wild.other|USA|H1N1|nan':0.0,'EPI_ISL_138086|1994.386|wild.other|USA|H1N2|nan':0.0,'EPI_ISL_138087|1994.389|wild.other|USA|H1N3|nan':0.0,'EPI_ISL_138089|1994.389|wild.other|USA|H1N8|nan':0.0):0.000000006,('EPI_ISL_138078|1994.386|wild.other|USA|H1N1|nan':0.000000006,'EPI_ISL_138084|1994.386|wild.other|USA|H0N0|nan':0.016962275)0.759:0.001358442)0.963:0.005564164,('EPI_ISL_141301|1998.666|wild.ans|USA|H11N9|nan':0.000000006,'EPI_ISL_141256|1998.5|wild.ans|USA|H0N0|nan':0.002724328)0.952:0.004146483)0.756:0.001336113)0.000:0.000000006,((('EPI_ISL_138045|1995.586|wild.ans|Canada|H0N0|nan':0.0,'EPI_ISL_138090|1995.586|wild.ans|Canada|H10N7|nan':0.0):0.000000006,'EPI_ISL_8898|1995.581|wild.ans|Canada|H10N1|nan':0.001357683)0.942:0.005670236,('EPI_ISL_13592|2000.5|Dom.gal|USA|H6N2|nan':0.005395690,'EPI_ISL_13595|2004.5|Dom.gal|USA|H6N2|nan':0.011480179)0.977:0.011883345)0.733:0.001207330)0.000:0.000000006,((('EPI_ISL_4055|1996.5|wild.ans|Canada|H2N5|nan':0.001357743,'EPI_ISL_8824|1995.581|wild.ans|Canada|H3N5|nan':0.000000006)0.882:0.002730438,((((('EPI_ISL_138100|1997.578|wild.ans|Canada|H10N7|nan':0.001358056,'EPI_ISL_8861|2001.616|wild.ans|Canada|H4N6|nan':0.004100622)0.000:0.000000006,'EPI_ISL_141308|1998.666|wild.ans|USA|H6N3|nan':0.000000006)0.714:0.000000006,(('EPI_ISL_142352|2000.5|wild.ans|USA|H0N0|nan':0.008276606,('EPI_ISL_141314|2000.5|wild.ans|USA|H6N2|nan':0.0,'EPI_ISL_141313|2000.5|wild.ans|USA|H6N7|nan':0.0):0.000000006)0.990:0.009695089,('EPI_ISL_8909|2000.598|wild.ans|Canada|H11N9|nan':0.002751271,'EPI_ISL_138109|2000.538|wild.ans|Canada|H1N1|nan':0.001352968)0.990:0.009748045)0.731:0.000000006)0.000:0.000000006,('EPI_ISL_6335|2005.63|wild.ans|USA|H3N8|nan':0.002752186,'EPI_ISL_6151|2005.608|wild.ans|USA|H3N8|nan':0.002756215)0.925:0.004096810)0.967:0.005564637,('EPI_ISL_138091|1996.366|wild.other|USA|H10N9|nan':0.0,'EPI_ISL_99402|1996.366|wild.other|USA|H9N7|nan':0.0):0.004160867)0.754:0.001321489)0.461:0.001381918,'EPI_ISL_99399|1996.65|wild.ans|Canada|H4N6|nan':0.005481894)0.740:0.000000006)0.000:0.000000006,'EPI_ISL_692|1993.5|wild.other|USA|H7N1|nan':0.002723771)0.760:0.001351847,('EPI_ISL_131889|2007.726|wild.ans|Canada|H3N8|nan':0.000000006,((('EPI_ISL_134946|2010.748|wild.ans|USA|H11N9|nan':0.0,'EPI_ISL_189532|2012.801|wild.ans|USA|H3N8|3C.2':0.0):0.000000006,(('EPI_ISL_162255|2013.742|wild.ans|USA|H3N2|3C.3a1':0.002722799,'EPI_ISL_256472|2015.616|wild.ans|USA|H4N6|nan':0.004098409)0.000:0.000000006,(((('EPI_ISL_4073115|2017.2|Dom.gal|USA|H2N2|nan':0.000000006,'EPI_ISL_245515|2016.432|Dom.gal|USA|H2N2|nan':0.002722832)0.000:0.000000006,('EPI_ISL_4073116|2016.746|Dom.gal|USA|H2N2|nan':0.002722544,('EPI_ISL_4073118|2018.904|Dom.gal|USA|H2N2|nan':0.001406056,'EPI_ISL_4073119|2019.307|Dom.gal|USA|H2N2|nan':0.008310085)0.903:0.004079118)0.736:0.000000006)0.000:0.000000006,'EPI_ISL_4073117|2018.047|Dom.gal|USA|H2N2|nan':0.001356733)0.856:0.001357045,('EPI_ISL_245470|2015.227|Dom.gal|USA|H2N2|nan':0.004097156,'EPI_ISL_504969|2014.71|Dom.ans|USA|H2N2|nan':0.000000006)0.000:0.000000006)0.830:0.001357603)0.945:0.002723428)0.916:0.002723618,('EPI_ISL_127975|2009.63|wild.ans|Canada|H0N0|nan':0.001357611,('EPI_ISL_131755|2009.603|wild.ans|Canada|H3N8|3C.2':0.0,'EPI_ISL_131760|2009.69|wild.ans|Canada|H3N8|3C.2':0.0,'EPI_ISL_127944|2009.332|wild.ans|Canada|H3N8|3C.2':0.0,'EPI_ISL_127942|2009.701|wild.ans|Canada|H3N8|3C.2':0.0,'EPI_ISL_131758|2009.605|wild.ans|Canada|H3N8|3C.2':0.0,'EPI_ISL_127949|2009.616|wild.ans|Canada|H3N8|3C.2':0.0,'EPI_ISL_127943|2009.6|wild.ans|Canada|H3N8|3C.2':0.0,'EPI_ISL_127977|2009.595|wild.ans|Canada|H3N8|3C.2':0.0,'EPI_ISL_131757|2009.603|wild.ans|Canada|H3N8|3C.2':0.0,'EPI_ISL_131759|2009.603|wild.ans|Canada|H3N8|3C.2':0.0):0.001357790)0.000:0.000000006)0.950:0.002723890)0.948:0.004137155)0.884:0.002747861,('EPI_ISL_99450|1992.645|wild.ans|USA|H3N8|nan':0.001392381,('EPI_ISL_99407|1994.614|wild.ans|Canada|H3N6|nan':0.000000006,'EPI_ISL_99406|1994.616|wild.ans|Canada|H3N8|nan':0.001359468)0.955:0.004143787)0.790:0.001336127)0.000:0.000000006)0.857:0.001358612,('EPI_ISL_99479|1988.702|wild.ans|Canada|H3N8|3C.2':0.001207319,'EPI_ISL_6360|2002.5|wild.ans|USA|H5N2|Am_nonGsGD':0.024777270)0.904:0.004312806)0.000:0.000000006)0.000:0.000000006,((((((('EPI_ISL_131374|1993.625|wild.ans|Canada|H6N8|nan':0.001359758,'EPI_ISL_6964|1993.5|wild.ans|USA|H11N9|nan':0.006920909)0.770:0.001364865,(('EPI_ISL_131394|1995.381|wild.other|USA|H11N2|nan':0.0,'EPI_ISL_131397|1995.384|wild.other|USA|H11N9|nan':0.0):0.006894731,('EPI_ISL_131365|1991.649|wild.ans|Canada|H11N9|nan':0.001357551,('EPI_ISL_7019|1993.5|wild.ans|USA|H11N9|nan':0.0,'EPI_ISL_99455|1991.605|wild.ans|Canada|H3N8|nan':0.0):0.000000006)0.539:0.000000006)0.000:0.000000006)0.921:0.005882909,'EPI_ISL_379550|1995.581|Dom.gal|USA|H9N2|nan':0.014327434)0.585:0.001135489,'EPI_ISL_8802|1988.672|wild.ans|Canada|H1N1|nan':0.004100282)0.000:0.000000006,('EPI_ISL_138041|1990.652|wild.ans|Canada|H0N0|nan':0.005530243,(('EPI_ISL_8384|1998.5|wild.ans|USA|H2N3|nan':0.005541459,((('EPI_ISL_99332|2004.615|wild.ans|Canada|H3N1|3C.3a1':0.005486496,((((('EPI_ISL_64903|2005.592|wild.ans|Canada|H3N8|nan':0.000000006,('EPI_ISL_84637|2007.674|wild.ans|USA|H3N8|3C.2':0.001357317,(('EPI_ISL_85196|2007.679|wild.ans|USA|H3N8|3C.2':0.0,'EPI_ISL_63538|2007.679|wild.ans|USA|H3N8|3C.2':0.0,'EPI_ISL_84638|2007.682|wild.ans|USA|H3N8|3C.2':0.0,'EPI_ISL_85121|2007.677|wild.ans|USA|H3N8|nan':0.0):0.000000006,'EPI_ISL_84646|2007.671|wild.ans|USA|H3N8|nan':0.001357138)0.000:0.000000006)0.948:0.002723333)0.854:0.001357679,'EPI_ISL_99289|2006.603|wild.ans|Canada|H3N8|nan':0.002724532)0.000:0.000000006,'EPI_ISL_99330|2004.62|wild.ans|Canada|H3N8|3C.2':0.001357813)0.000:0.000000006,('EPI_ISL_83495|2006.852|wild.ans|USA|H11N9|nan':0.002792955,'EPI_ISL_82521|2007.622|wild.ans|USA|H3N8|3C.3a1':0.005559495)0.780:0.001310168)0.925:0.002726152,(('EPI_ISL_99505|2007.638|wild.ans|Canada|H0N0|nan':0.0,'EPI_ISL_99278|2007.638|wild.ans|Canada|H3N8|nan':0.0,'EPI_ISL_99282|2007.638|wild.ans|Canada|H3N8|nan':0.0,'EPI_ISL_99275|2007.638|wild.ans|Canada|H3N8|nan':0.0,'EPI_ISL_99277|2007.638|wild.ans|Canada|H3N8|nan':0.0,'EPI_ISL_99274|2007.638|wild.ans|Canada|H3N8|nan':0.0):0.004133321,('EPI_ISL_69744|2005.6|wild.ans|Canada|H2N3|nan':0.002758279,'EPI_ISL_84980|2007.742|wild.ans|USA|H4N6|nan':0.002764213)0.750:0.001355864)0.767:0.001364422)0.000:0.000000006)0.963:0.004102621,((('EPI_ISL_64816|2005.592|wild.ans|Canada|H3N8|3C.3a1':0.0,'EPI_ISL_99311|2005.605|wild.ans|Canada|H3N8|3C.3a1':0.0,'EPI_ISL_64886|2005.638|wild.ans|Canada|H3N8|3C.3a1':0.0):0.009773352,((('EPI_ISL_22533|2004.5|wild.other|USA|H10N7|nan':0.0,'EPI_ISL_142359|2004.383|wild.other|USA|H10N7|nan':0.0,'EPI_ISL_397905|2004.385|wild.other|USA|H10N7|nan':0.0):0.000000006,'EPI_ISL_138171|2004.369|wild.other|USA|H10N7|nan':0.001359145)0.939:0.002728594,('EPI_ISL_82479|2005.562|wild.other|USA|H9N5|nan':0.009702014,'EPI_ISL_82499|2006.918|wild.ans|USA|H11N9|nan':0.006882508)0.000:0.000000006)0.886:0.002799676)0.774:0.001326556,'EPI_ISL_6233|1999.789|wild.ans|USA|H6N2|nan':0.002726775)0.000:0.000000006)0.000:0.000000006,((('EPI_ISL_220210|2011.712|wild.ans|USA|H4N6|nan':0.005509632,(('EPI_ISL_158532|2011.866|wild.ans|USA|H0N0|nan':0.004123200,'EPI_ISL_257119|2011.899|wild.ans|Guatemala|H1N3|nan':0.002750752)0.870:0.002765764,'EPI_ISL_134922|2010.674|wild.ans|USA|H4N6|nan':0.000000006)0.000:0.000000006)0.894:0.001359237,((((('EPI_ISL_66129|2005.866|wild.ans|USA|H1N9|nan':0.001359024,'EPI_ISL_64898|2005.63|wild.ans|Canada|H5N3|Am_nonGsGD':0.004103516)0.000:0.000000006,(('EPI_ISL_141097|2008.579|wild.ans|USA|H0N0|nan':0.0,'EPI_ISL_206347|2008.902|wild.ans|USA|H7N3|nan':0.0,'EPI_ISL_146090|2008.579|wild.ans|USA|H1N1|nan':0.0,'EPI_ISL_148105|2008.579|wild.ans|USA|H1N1|nan':0.0,'EPI_ISL_146041|2008.574|wild.ans|USA|H1N1|nan':0.0,'EPI_ISL_141106|2008.574|wild.ans|USA|H1N1|nan':0.0,'EPI_ISL_146087|2008.574|wild.ans|USA|H1N1|nan':0.0):0.000000006,'EPI_ISL_95375|2010.041|wild.ans|USA|H11N9|nan':0.002726827)0.000:0.000000006)0.000:0.000000006,('EPI_ISL_95427|2009.926|wild.ans|USA|H12N5|nan':0.001359385,('EPI_ISL_135000|2010.945|wild.ans|USA|H7N3|nan':0.002727268,('EPI_ISL_220042|2010.696|wild.ans|USA|H0N0|nan':0.000000006,'EPI_ISL_142558|2009.57|wild.ans|USA|H10N5|nan':0.001359319)0.000:0.000000006)0.000:0.000000006)0.837:0.001359237)0.000:0.000000006,((((('EPI_ISL_180952|2008.978|wild.ans|USA|H10N7|nan':0.0,'EPI_ISL_180954|2008.978|wild.ans|USA|H10N7|nan':0.0):0.000000006,('EPI_ISL_216663|2009.578|wild.ans|USA|H7N3|nan':0.000000006,'EPI_ISL_216668|2009.578|wild.ans|USA|H7N3|nan':0.001358712)0.944:0.002726066)0.978:0.005559559,('EPI_ISL_142463|2008.355|wild.other|USA|H10N7|nan':0.001358349,'EPI_ISL_142378|2008.372|wild.other|USA|H10N7|nan':0.000000006)0.756:0.001347780)0.884:0.002758118,'EPI_ISL_141150|2008.574|wild.ans|USA|H1N1|nan':0.001359058)0.000:0.000000006,('EPI_ISL_84627|2006.389|wild.other|USA|H1N1|nan':0.0,'EPI_ISL_327554|2006.389|wild.other|USA|H1N1|nan':0.0):0.002726842)0.000:0.000000006)0.960:0.000000006,'EPI_ISL_141193|2008.779|wild.ans|USA|H3N8|nan':0.001359215)0.000:0.000000006)0.951:0.004114255,((('EPI_ISL_64887|2005.66|wild.ans|Canada|H5N2|Am_nonGsGD':0.0,'EPI_ISL_79805|2006.5|wild.gal|USA|H5N2|Am_nonGsGD':0.0):0.000000006,('EPI_ISL_139445|2006.381|wild.ans|USA|H2N3|nan':0.005509119,('EPI_ISL_80894|2006.5|Dom.ans|USA|H5N2|Am_nonGsGD':0.001084302,'EPI_ISL_81014|2006.5|wild.ans|USA|H5N2|Am_nonGsGD':0.002881439)0.705:0.000351199)0.746:0.000000006)0.995:0.009690009,('EPI_ISL_99333|2003.6|wild.ans|Canada|H4N6|nan':0.004142196,(('EPI_ISL_6994|2005.5|wild.ans|USA|H4N6|nan':0.001384683,('EPI_ISL_142465|2008.574|wild.ans|USA|H10N7|nan':0.006880770,(('EPI_ISL_95400|2009.792|wild.ans|USA|H3N2|3C.2':0.000000006,((('EPI_ISL_135022|2010.712|wild.ans|USA|H3N6|nan':0.002745814,'EPI_ISL_134995|2010.945|wild.ans|USA|H9N2|nan':0.001376004)0.774:0.001350115,(('EPI_ISL_95414|2009.83|wild.ans|USA|H2N3|nan':0.0,'EPI_ISL_95449|2009.852|wild.ans|USA|H0N0|nan':0.0,'EPI_ISL_135031|2010.712|wild.ans|USA|H3N8|3C.2':0.0,'EPI_ISL_134974|2010.753|wild.ans|USA|H3N8|nan':0.0):0.000000006,'EPI_ISL_95388|2009.849|wild.ans|USA|H11N9|nan':0.004099486)0.000:0.000000006)0.000:0.000000006,'EPI_ISL_135047|2010.704|wild.ans|USA|H3N6|nan':0.001358204)0.849:0.001359958)0.848:0.001358980,'EPI_ISL_141095|2008.667|wild.ans|USA|H4N6|nan':0.001358966)0.000:0.000000006)0.935:0.004126310)0.766:0.001326541,('EPI_ISL_82507|2006.86|wild.ans|USA|H10N1|nan':0.001359656,((('EPI_ISL_63571|2007.608|wild.ans|USA|H1N1|nan':0.0,'EPI_ISL_84660|2007.6|wild.ans|USA|H1N1|nan':0.0):0.000000006,'EPI_ISL_84642|2007.625|wild.ans|USA|H1N1|nan':0.001359668)0.933:0.002728102,'EPI_ISL_84631|2007.69|wild.ans|USA|H1N1|nan':0.001359821)0.000:0.000000006)0.944:0.004149393)0.877:0.002772185)0.420:0.001362231)0.000:0.000000006)0.950:0.002736798)0.790:0.001353305)0.896:0.002757202,(('EPI_ISL_99383|1998.608|wild.ans|Canada|H3N8|nan':0.0,'EPI_ISL_99514|1999.389|wild.other|USA|H3N8|nan':0.0):0.008360088,'EPI_ISL_91542|1999.5|Dom.ans|Japan|H1N1|nan':0.006968706)0.742:0.001340380)0.757:0.001368376)0.774:0.001358516)0.855:0.001358807,('EPI_ISL_99451|1992.645|wild.ans|Canada|H0N0|nan':0.002724987,((((('EPI_ISL_99524|1991.605|wild.ans|Canada|H0N0|3C.2':0.0,'EPI_ISL_99456|1991.605|wild.ans|Canada|H3N8|3C.2':0.0,'EPI_ISL_99454|1991.605|wild.ans|Canada|H3N8|3C.2':0.0):0.001357819,'EPI_ISL_99465|1991.603|wild.ans|Canada|H4N6|nan':0.004099529)0.000:0.000000006,(((('EPI_ISL_28017|1994.5|Dom.gal|Mexico|H5N2|Am_nonGsGD':0.002789510,'EPI_ISL_68733|1994.5|Dom.gal|Mexico|H5N2|Am_nonGsGD':0.002704537)0.988:0.011524366,(('EPI_ISL_4069586|2017.904|Dom.gal|TheCaribbean|H5N2|Am_nonGsGD':0.005164286,'EPI_ISL_4069597|2019.047|Dom.gal|TheCaribbean|H5N2|Am_nonGsGD':0.003133009)0.997:0.030277020,('EPI_ISL_4069582|2017.778|Dom.gal|TheCaribbean|H5N2|Am_nonGsGD':0.014950476,(('EPI_ISL_4069589|2018.986|Dom.gal|TheCaribbean|H5N2|Am_nonGsGD':0.0,'EPI_ISL_4069596|2019.038|Dom.gal|TheCaribbean|H5N2|Am_nonGsGD':0.0):0.013242451,'EPI_ISL_4069588|2018.945|Dom.gal|TheCaribbean|H5N2|Am_nonGsGD':0.021185836)0.679:0.002529511)0.874:0.007963952)0.997:0.024764119)0.702:0.000968954,('EPI_ISL_360|2005.5|Dom.gal|Japan|H5N2|Am_nonGsGD':0.006945632,(('EPI_ISL_14870959|2019.214|Dom.gal|Mexico|H5N2|EA_nonGsGD':0.010895301,(((('EPI_ISL_14870910|2019.23|Dom.gal|Mexico|H5N2|Am_nonGsGD':0.008435506,('EPI_ISL_14870905|2019.173|Dom.gal|Mexico|H5N2|Am_nonGsGD':0.0,'EPI_ISL_14870904|2020.175|Dom.gal|Mexico|H5N2|Am_nonGsGD':0.0):0.006960476)0.830:0.002651467,((('EPI_ISL_14870893|2019.156|Dom.gal|Mexico|H5N2|Am_nonGsGD':0.002712440,('EPI_ISL_14870886|2019.4|Dom.gal|Mexico|H5N2|Am_nonGsGD':0.001357274,('EPI_ISL_14870965|2019.266|Dom.gal|Mexico|H5N2|Am_nonGsGD':0.002712560,('EPI_ISL_14870950|2019.31|Dom.gal|Mexico|H5N2|Am_nonGsGD':0.001351797,'EPI_ISL_14870887|2019.4|Dom.gal|Mexico|H5N2|Am_nonGsGD':0.001358182)0.794:0.001353923)0.279:0.000000006)0.450:0.000000006)0.000:0.000000006,'EPI_ISL_14867452|2019.181|Dom.gal|Mexico|H5N2|Am_nonGsGD':0.004083297)0.459:0.001352803,'EPI_ISL_14870915|2019.285|Dom.gal|Mexico|H5N2|Am_nonGsGD':0.006857146)0.000:0.000000006)0.000:0.000000006,'EPI_ISL_14867156|2019.381|Dom.gal|Mexico|H5N2|Am_nonGsGD':0.008246607)0.984:0.009268293,('EPI_ISL_14870955|2019.178|Dom.gal|Mexico|H5N2|Am_nonGsGD':0.008978374,('EPI_ISL_14870932|2019.403|Dom.gal|Mexico|H5N2|Am_nonGsGD':0.002740831,'EPI_ISL_14870917|2019.307|Dom.gal|Mexico|H5N2|Am_nonGsGD':0.005556977)0.760:0.002166278)0.042:0.002618009)0.813:0.005307281)0.997:0.022911146,'EPI_ISL_167217|2010.247|Dom.gal|Mexico|H5N2|Am_nonGsGD':0.022287813)0.784:0.005577810)1.000:0.040463795)0.647:0.001665671,(('EPI_ISL_3728|1994.5|Dom.gal|Mexico|H5N2|Am_nonGsGD':0.005537842,('EPI_ISL_28016|1994.5|Dom.gal|Mexico|H5N2|Am_nonGsGD':0.000000006,'EPI_ISL_5885|1995.022|Dom.gal|Mexico|H5N2|Am_nonGsGD':0.005610336)0.932:0.004123734)0.778:0.001350498,('EPI_ISL_3706|1997.195|Dom.gal|Mexico|H5N2|Am_nonGsGD':0.018585500,(('EPI_ISL_8948|1994.5|Dom.gal|Mexico|H5N2|Am_nonGsGD':0.0,'EPI_ISL_234382|2014.792|swine|Mexico|H5N2|Am_nonGsGD':0.0):0.000000006,'EPI_ISL_378722|2015.745|swine|Mexico|H5N2|Am_nonGsGD':0.000000006)0.846:0.002858492)0.767:0.001243268)0.000:0.000000006)0.989:0.008308679)0.000:0.000000006,('EPI_ISL_131420|1996.65|wild.ans|Canada|H11N9|nan':0.001341489,('EPI_ISL_142333|2005.967|wild.ans|USA|H4N8|nan':0.008441438,'EPI_ISL_3479|2001.5|Dom.ans|USA|H5N2|Am_nonGsGD':0.004178825)0.919:0.005614316)0.887:0.002766423)0.000:0.000000006,('EPI_ISL_8858|1998.592|wild.ans|Canada|H4N1|nan':0.005484066,((('EPI_ISL_131443|1999.589|wild.ans|Canada|H11N9|nan':0.005525760,('EPI_ISL_131449|2000.623|wild.ans|Canada|H11N9|nan':0.006908305,'EPI_ISL_99350|1999.608|wild.ans|Canada|H4N6|nan':0.001399118)0.755:0.001324740)0.781:0.001378298,'EPI_ISL_99444|1993.638|wild.ans|Canada|H3N8|nan':0.001363342)0.789:0.001363172,('EPI_ISL_397943|2000.396|wild.other|USA|H10N3|nan':0.019830744,('EPI_ISL_63574|2007.671|wild.ans|USA|H3N8|nan':0.004135373,'EPI_ISL_141942|2009.679|wild.ans|USA|H3N8|nan':0.004136747)0.984:0.008439335)0.000:0.000000006)0.000:0.000000006)0.846:0.001357564)0.923:0.002725830)0.000:0.000000006)0.000:0.000000006,('EPI_ISL_189662|1988.639|wild.other|USA|H7N3|nan':0.004102440,('EPI_ISL_189651|1996.585|wild.ans|Canada|H7N3|nan':0.009716603,(('EPI_ISL_33932|2007.674|wild.ans|USA|H3N8|nan':0.007033667,(('EPI_ISL_85076|2006.63|wild.ans|USA|H0N0|3C.2':0.0,'EPI_ISL_139403|2006.381|wild.ans|USA|H3N2|3C.2':0.0,'EPI_ISL_85062|2006.63|wild.ans|USA|H3N2|3C.2':0.0,'EPI_ISL_85061|2006.63|wild.ans|USA|H3N2|3C.2':0.0):0.001365186,('EPI_ISL_139387|2006.611|wild.ans|USA|H3N8|3C.2':0.004123392,('EPI_ISL_63543|2007.625|wild.ans|USA|H3N8|3C.2':0.000000006,('EPI_ISL_63340|2007.707|wild.ans|USA|H3N8|3C.2':0.000000006,'EPI_ISL_234705|2007.595|wild.ans|USA|H3N8|nan':0.001357387)0.849:0.001357523)0.776:0.001355449)0.762:0.001381204)0.773:0.001228159)0.974:0.007372080,(('EPI_ISL_3429|1999.5|Dom.gal|USA|H7N3|nan':0.006913557,'EPI_ISL_99349|2000.369|wild.other|USA|H9N7|nan':0.000000006)0.971:0.004098348,((('EPI_ISL_131446|1999.608|wild.ans|Canada|H0N0|nan':0.005600803,('EPI_ISL_6934|2002.63|wild.ans|USA|H4N6|nan':0.002722574,('EPI_ISL_31472|2001.5|wild.ans|USA|H10N7|nan':0.001356763,(('EPI_ISL_142083|2000.415|wild.other|USA|H7N3|nan':0.0,'EPI_ISL_189683|2000.415|wild.other|USA|H7N3|nan':0.0):0.002722060,('EPI_ISL_138133|2000.369|wild.other|USA|H10N7|nan':0.0,'EPI_ISL_138105|2000.369|wild.other|USA|H10N7|nan':0.0):0.001357068)0.000:0.000000006)0.000:0.000000006)0.952:0.005595638)0.755:0.001282022,('EPI_ISL_131404|1995.384|wild.other|USA|H11N2|nan':0.000000006,'EPI_ISL_131401|1995.384|wild.other|USA|H11N9|nan':0.001357633)0.000:0.000000006)0.000:0.000000006,('EPI_ISL_99395|1997.592|wild.ans|Canada|H3N8|3C.2':0.0,'EPI_ISL_99396|1997.592|wild.ans|Canada|H3N8|3C.2':0.0):0.004098380)0.000:0.000000006)0.758:0.001189224)0.937:0.004283653)0.000:0.000000006)0.985:0.005500016)0.852:0.001358402)0.000:0.000000006,(('EPI_ISL_138104|2000.369|wild.other|USA|H0N0|nan':0.009908873,'EPI_ISL_99464|1991.603|wild.ans|Canada|H3N8|nan':0.002703689)0.989:0.009860219,(('EPI_ISL_99492|1987.614|wild.ans|Canada|H3N8|3C.2':0.001358822,('EPI_ISL_8911|1991.649|wild.ans|Canada|H12N5|nan':0.005785924,'EPI_ISL_10304|2001.5|wild.ans|Bolivia|H7N3|nan':0.023587163)0.733:0.001181583)0.000:0.000000006,'EPI_ISL_99458|1991.603|wild.ans|Canada|H3N8|nan':0.002725604)0.865:0.001358577)0.000:0.000000006)0.961:0.000000006,(('EPI_ISL_5781|1988.672|wild.ans|Canada|H2N1|nan':0.004167668,'EPI_ISL_8875|1988.413|wild.other|USA|H7N7|nan':0.005549972)0.934:0.005567909,('EPI_ISL_5795|1987.589|wild.ans|Canada|H8N4|nan':0.004100600,('EPI_ISL_148103|1984.604|wild.ans|Canada|H1N1|nan':0.0,'EPI_ISL_95822|2010.162|Dom.ans|Laos|H5N1|2.3.4.2':0.0):0.000000006)0.000:0.000000006)0.918:0.001358393)0.000:0.000000006,(((((('EPI_ISL_243352|1978.5|Dom.ans|USA|H2N3|nan':0.002731704,'EPI_ISL_119097|1978.093|Dom.ans|USA|H2N3|nan':0.000000006)1.000:0.023421049,(((('EPI_ISL_229212|2012.721|swine|China|H9N2|nan':0.000000006,(('EPI_ISL_132848|1966.5|Dom.gal|USA|H9N2|nan':0.0,'EPI_ISL_70131|1966.5|Dom.gal|USA|H9N2|nan':0.0,'EPI_ISL_89171|1966.441|Dom.gal|USA|H9N2|nan':0.0):0.000000006,'EPI_ISL_70132|1966.003|Dom.gal|USA|H9N2|nan':0.001359307)0.853:0.001359417)1.000:0.017300589,(('EPI_ISL_146010|1953.5|Dom.ans|Canada|H10N7|nan':0.018430362,((((('EPI_ISL_132863|1977.5|wild.other|USA|H13N6|nan':0.028058898,(('EPI_ISL_243530|2012.544|wild.other|Netherlands|H13N6|nan':0.008919584,((('EPI_ISL_293514|2006.814|Dom.ans|Japan|H13N6|nan':0.006841627,(('EPI_ISL_231640|2015.718|wild.other|Asia-Russia|H13N6|nan':0.000000006,('EPI_ISL_78709|2009.627|wild.other|USA|H13N6|nan':0.001354612,('EPI_ISL_132817|2009.63|wild.other|USA|H13N6|nan':0.000000006,'EPI_ISL_78713|2009.627|wild.other|USA|H16N3|nan':0.000000006)0.000:0.000000006)0.922:0.001378979)0.000:0.000000006,('EPI_ISL_124206|2010.219|wild.ans|Korea|H13N0|nan':0.005591465,('EPI_ISL_208442|2011.658|wild.other|USA|H13N6|nan':0.002754510,'EPI_ISL_208076|2011.619|wild.other|USA|H0N0|nan':0.002732205)0.978:0.008529169)0.761:0.001271494)0.900:0.004398428)0.914:0.006581784,((((((((((('EPI_ISL_328978|2016.596|wild.other|Netherlands|H13N2|nan':0.002663310,'EPI_ISL_328987|2015.901|wild.other|Netherlands|H16N3|nan':0.004202609)0.988:0.009885582,('EPI_ISL_148201|2011.789|wild.other|Iceland|H16N3|nan':0.007015076,('EPI_ISL_267770|2014.978|wild.other|Netherlands|H16N3|nan':0.001240225,'EPI_ISL_328974|2015.712|wild.other|Netherlands|H16N3|nan':0.008431911)0.944:0.005707994)0.862:0.002684881)0.000:0.000000006,('EPI_ISL_243547|2010.532|wild.other|Netherlands|H13N8|nan':0.000000006,'EPI_ISL_243578|2010.532|wild.other|Netherlands|H16N3|nan':0.001355442)0.847:0.001358002)0.872:0.001356211,'EPI_ISL_243451|2009.553|wild.other|Netherlands|H13N2|nan':0.001362379)0.757:0.000000006,(('EPI_ISL_189452|2008.552|wild.other|Sweden|H13N8|nan':0.001356106,(('EPI_ISL_243632|2009.534|wild.other|Netherlands|H13N6|nan':0.0,'EPI_ISL_243408|2009.534|wild.other|Netherlands|H13N3|nan':0.0,'EPI_ISL_243427|2009.518|wild.other|Netherlands|H13N6|nan':0.0):0.000000006,(('EPI_ISL_267366|2012.541|wild.other|Netherlands|H13N6|nan':0.0,'EPI_ISL_267170|2012.467|wild.other|Netherlands|H16N6|nan':0.0,'EPI_ISL_267439|2012.541|wild.other|Netherlands|H13N3|nan':0.0,'EPI_ISL_328994|2008.951|wild.ans|Netherlands|H4N6|nan':0.0):0.005476355,'EPI_ISL_277382|2015.984|wild.ans|China|H13N8|nan':0.001356247)0.000:0.000000006)0.914:0.001356159)0.000:0.000000006,'EPI_ISL_65830|2007.655|wild.other|Mongolia|H13N6|nan':0.004129523)0.000:0.000000006)1.000:0.000000006,('EPI_ISL_105974|2006.5|wild.other|Germany|H16N3|nan':0.0,'EPI_ISL_189405|2004.664|wild.ans|Sweden|H0N0|nan':0.0,'EPI_ISL_189403|2009.86|wild.ans|Sweden|H0N0|nan':0.0,'EPI_ISL_189404|2009.866|wild.ans|Sweden|H0N0|nan':0.0):0.000000006)0.000:0.000000006,((('EPI_ISL_267205|2011.468|wild.other|Netherlands|H13N8|nan':0.0,'EPI_ISL_329051|2011.468|wild.other|Netherlands|H0N0|nan':0.0):0.001369128,'EPI_ISL_329041|2011.468|wild.other|Netherlands|H16N3|nan':0.001348800)0.954:0.004176356,(('EPI_ISL_189707|2013.178|wild.other|Georgia|H13N8|nan':0.001342840,('EPI_ISL_189724|2012.699|wild.other|Georgia|H0N0|nan':0.009692590,'EPI_ISL_189703|2012.702|wild.other|Georgia|H13N6|nan':0.000000006)0.786:0.001373109)0.883:0.002770175,('EPI_ISL_378286|2013.748|wild.ans|China|H13N6|nan':0.004138740,(((('EPI_ISL_252219|2015.701|wild.other|USA|H13N8|nan':0.001355292,(('EPI_ISL_252208|2015.647|wild.other|USA|H13N6|nan':0.0,'EPI_ISL_252209|2015.647|wild.other|USA|H0N0|nan':0.0,'EPI_ISL_252206|2015.636|wild.other|USA|H13N6|nan':0.0,'EPI_ISL_257312|2015.715|wild.other|USA|H0N0|nan':0.0):0.000000006,('EPI_ISL_252213|2015.666|wild.other|USA|H13N6|nan':0.001355225,'EPI_ISL_308784|2016.989|wild.other|China|H13N2|nan':0.006866037)0.000:0.000000006)0.000:0.000000006)0.871:0.002743800,('EPI_ISL_6795367|2019.792|wild.other|Peru|H13N6|nan':0.006968761,('EPI_ISL_327625|2016.948|wild.other|Chile|H13N9|nan':0.005030801,('EPI_ISL_327624|2016.948|wild.other|Chile|H13N8|nan':0.000000006,'EPI_ISL_327607|2017.474|wild.other|Chile|H13N8|nan':0.005468408)0.748:0.001185412)0.858:0.003369643)0.906:0.004205783)0.875:0.002741387,('EPI_ISL_14777719|2021.414|wild.other|USA|H13N6|nan':0.0,'EPI_ISL_14777736|2021.414|wild.other|USA|H13N6|nan':0.0):0.005503316)0.000:0.000000006,(('EPI_ISL_3319119|2021.529|wild.other|Sweden|H13N8|nan':0.011382107,'EPI_ISL_7622539|2021.937|wild.other|Belgium|H13N8|nan':0.001215064)0.999:0.011735842,'EPI_ISL_9589507|2020.675|wild.other|USA|H13N6|nan':0.011526920)0.708:0.001004892)0.985:0.009790926)0.916:0.004186992)0.858:0.002779831)0.779:0.001332349)0.938:0.002720335,'EPI_ISL_120193|2005.69|wild.ans|Egypt|H13N8|nan':0.000000006)0.805:0.001355655,(('EPI_ISL_189717|2012.702|wild.other|Georgia|H13N6|nan':0.004116879,('EPI_ISL_15429940|2011.797|wild.other|Poland|H13N6|nan':0.001355214,'EPI_ISL_189689|2011.868|wild.other|Georgia|H13N6|nan':0.000000006)0.000:0.000000006)0.964:0.004092227,((('EPI_ISL_267403|2012.721|wild.other|Georgia|H13N8|nan':0.008451129,('EPI_ISL_329025|2012.041|wild.other|Georgia|H13N6|nan':0.000000006,('EPI_ISL_189691|2011.822|wild.other|Georgia|H13N6|nan':0.000000006,'EPI_ISL_189711|2012.751|wild.other|Georgia|H13N6|nan':0.002720369)0.867:0.001355785)0.000:0.000000006)0.839:0.001355755,'EPI_ISL_138695|2011.822|wild.other|Georgia|H13N0|nan':0.000000006)0.854:0.001355924,(('EPI_ISL_308785|2016.989|wild.other|China|H13N8|nan':0.0,'EPI_ISL_381339|2017.329|Dom.ans|China|H13N8|nan':0.0):0.005473713,((('EPI_ISL_243556|2014.458|wild.other|Netherlands|H13N2|nan':0.005485086,(('EPI_ISL_243493|2013.545|wild.other|Netherlands|H13N8|nan':0.000000006,'EPI_ISL_267413|2014.518|wild.other|Netherlands|H13N2|nan':0.001355808)0.858:0.001355853,'EPI_ISL_189695|2011.296|wild.other|Georgia|H13N8|nan':0.001355933)0.000:0.000000006)0.000:0.000000006,'EPI_ISL_189710|2011.929|wild.other|Georgia|H13N8|nan':0.001356137)0.000:0.000000006,'EPI_ISL_189701|2012.022|wild.other|Georgia|H16N3|nan':0.000000006)0.000:0.000000006)0.864:0.001355864)0.000:0.000000006)0.925:0.002720366)0.000:0.000000006,('EPI_ISL_243660|2007.507|wild.other|Netherlands|H13N6|nan':0.000000006,('EPI_ISL_267222|2009.499|wild.other|Netherlands|H13N2|nan':0.000000006,(('EPI_ISL_129977|2009.833|wild.other|Norway|H13N2|nan':0.005489277,('EPI_ISL_328961|2009.499|wild.other|Netherlands|H13N2|nan':0.000000006,'EPI_ISL_329012|2009.518|wild.other|Netherlands|H13N2|nan':0.001355319)0.000:0.000000006)0.000:0.000000006,('EPI_ISL_329017|2009.534|wild.other|Netherlands|H0N0|nan':0.011355893,'EPI_ISL_243506|2009.534|wild.other|Netherlands|H13N2|nan':0.008524225)0.710:0.001162380)0.887:0.001356242)0.984:0.005475559)0.956:0.004094020)0.760:0.001484465,('EPI_ISL_77902|2006.732|wild.other|USA|H13N9|nan':0.018142418,((('EPI_ISL_33859|2006.386|wild.other|USA|H13N9|nan':0.005494899,(('EPI_ISL_397873|2007.375|wild.other|USA|H13N9|nan':0.002746889,'EPI_ISL_127586|2009.627|wild.ans|Canada|H16N0|nan':0.001356796)0.780:0.001366743,((('EPI_ISL_379236|2008.374|wild.other|USA|H16N3|nan':0.002834347,('EPI_ISL_257297|2013.712|wild.other|USA|H16N3|nan':0.001354674,'EPI_ISL_257285|2013.712|wild.other|USA|H13N2|nan':0.000000006)0.999:0.014237920)0.758:0.001254913,((((('EPI_ISL_208435|2011.605|wild.other|USA|H16N3|nan':0.0,'EPI_ISL_208075|2011.605|wild.other|USA|H0N0|nan':0.0):0.000000006,'EPI_ISL_208128|2010.688|wild.other|USA|H16N3|nan':0.001353765)0.976:0.005478536,'EPI_ISL_371796|2010.384|wild.other|USA|H13N6|nan':0.000000006)0.946:0.002717281,'EPI_ISL_142526|2009.403|wild.other|USA|H0N0|nan':0.000000006)0.935:0.001354525,(('EPI_ISL_141156|2008.404|wild.other|USA|H13N9|nan':0.0,'EPI_ISL_127941|2009.548|wild.other|Canada|H0N0|nan':0.0,'EPI_ISL_142502|2009.356|wild.other|USA|H13N6|nan':0.0):0.000000006,(((('EPI_ISL_328621|2015.392|wild.other|USA|H13N6|nan':0.0,'EPI_ISL_328619|2015.381|wild.other|USA|H13N6|nan':0.0):0.004122971,'EPI_ISL_208077|2012.855|wild.other|USA|H13N6|nan':0.001332746)0.889:0.002776807,('EPI_ISL_208080|2012.776|wild.other|USA|H13N6|nan':0.005509329,(('EPI_ISL_215574|2014.723|wild.ans|USA|H16N3|nan':0.005322501,('EPI_ISL_252227|2013.66|wild.other|USA|H16N3|nan':0.002737512,('EPI_ISL_252212|2015.647|wild.other|USA|H16N3|nan':0.012731036,('EPI_ISL_222193|2014.633|wild.other|USA|H16N3|nan':0.002795122,'EPI_ISL_277411|2016.631|wild.other|USA|H16N3|nan':0.009818012)0.738:0.001238961)0.851:0.002806554)0.738:0.001583453)0.761:0.002744599,(((('EPI_ISL_372111|2014.384|wild.other|USA|H16N3|nan':0.002704775,'EPI_ISL_372108|2014.378|wild.other|USA|H13N6|nan':0.006969256)0.788:0.001385230,((('EPI_ISL_14777715|2021.414|wild.other|USA|H16N3|nan':0.004096835,'EPI_ISL_4061163|2020.407|wild.other|USA|H13N6|nan':0.005596923)0.888:0.004178826,('EPI_ISL_309426|2017.389|wild.other|USA|H13N6|nan':0.001364524,('EPI_ISL_373077|2018.386|wild.other|USA|H13N6|nan':0.006862005,(('EPI_ISL_373079|2018.386|wild.other|USA|H13N6|nan':0.000000006,'EPI_ISL_505800|2019.381|wild.other|USA|H16N3|nan':0.002718375)0.853:0.001354916,('EPI_ISL_373065|2018.386|wild.other|USA|H16N3|nan':0.0,'EPI_ISL_373073|2018.386|wild.other|USA|H16N0|nan':0.0):0.000000006)0.000:0.000000006)0.793:0.001351521)0.768:0.001376506)0.777:0.001356495,((('EPI_ISL_14767321|2018.732|wild.other|USA|H13N6|nan':0.0,'EPI_ISL_388040|2018.734|wild.other|USA|H13N6|nan':0.0):0.006990602,('EPI_ISL_14767365|2019.729|wild.other|USA|H16N3|nan':0.001370733,('EPI_ISL_9589573|2020.675|wild.other|USA|H16N3|nan':0.0,'EPI_ISL_9589443|2020.678|wild.other|USA|H16N3|nan':0.0):0.002724569)0.917:0.004198805)0.904:0.004081259,('EPI_ISL_328620|2015.381|wild.other|USA|H16N3|nan':0.000000006,'EPI_ISL_14769829|2019.827|wild.unknown|Australia|H16N3|nan':0.008310964)0.000:0.000000006)0.000:0.000000006)0.997:0.009670593)0.000:0.000000006,('EPI_ISL_371783|2012.38|wild.other|USA|H16N3|nan':0.000000006,('EPI_ISL_208107|2013.964|wild.other|USA|H13N8|nan':0.006921094,'EPI_ISL_397694|2013.367|wild.other|USA|H16N3|nan':0.002729409)0.865:0.002756183)0.862:0.001355259)0.000:0.000000006,'EPI_ISL_379229|2012.38|wild.other|USA|H16N3|nan':0.006864276)0.316:0.001555050)0.874:0.002576286)0.727:0.000000006)0.890:0.002686947,(('EPI_ISL_131752|2009.701|wild.ans|Canada|H13N6|nan':0.0,'EPI_ISL_208103|2013.501|wild.other|USA|H13N6|nan':0.0,'EPI_ISL_127939|2009.627|wild.other|Canada|H13N0|nan':0.0,'EPI_ISL_127940|2009.701|wild.ans|Canada|H13N0|nan':0.0):0.002737737,'EPI_ISL_154833|2009.838|wild.other|Chile|H13N9|nan':0.001353592)0.782:0.001361187)0.000:0.000000006)1.000:0.000000006)0.000:0.000000006)0.980:0.004089557,('EPI_ISL_277376|2006.888|wild.other|USA|H13N2|nan':0.0,'EPI_ISL_132865|2006.5|wild.other|USA|H16N3|nan':0.0):0.000000006)0.000:0.000000006)0.736:0.001375998)0.923:0.005533161,('EPI_ISL_397888|2003.384|wild.other|USA|H0N0|nan':0.001355227,('EPI_ISL_327520|2003.381|wild.other|USA|H9N2|nan':0.001355324,('EPI_ISL_397901|2003.392|wild.other|USA|H12N4|nan':0.0,'EPI_ISL_397898|2003.384|wild.other|USA|H0N0|nan':0.0,'EPI_ISL_327555|2003.378|wild.other|USA|H9N1|nan':0.0,'EPI_ISL_327535|2003.381|wild.other|USA|H9N2|nan':0.0,'EPI_ISL_327578|2003.381|wild.other|USA|H9N5|nan':0.0,'EPI_ISL_327547|2003.381|wild.other|USA|H9N5|nan':0.0,'EPI_ISL_142116|2003.384|wild.other|USA|H9N8|nan':0.0,'EPI_ISL_142322|2003.384|wild.other|USA|H9N9|nan':0.0):0.000000006)0.000:0.000000006)0.893:0.004186236)0.998:0.016433309,('EPI_ISL_550|1998.5|Dom.ans|Asia-Russia|H13N6|nan':0.010524686,(('EPI_ISL_133779|2010.688|wild.other|USA|H16N3|nan':0.008282275,('EPI_ISL_131469|2007.392|wild.other|USA|H13N9|nan':0.008495764,('EPI_ISL_208683|2008.683|wild.other|USA|H16N3|nan':0.004273416,('EPI_ISL_208088|2012.626|wild.other|USA|H16N3|nan':0.000000006,'EPI_ISL_208684|2008.683|wild.other|USA|H16N3|nan':0.001360959)0.880:0.004011010)0.995:0.014592124)0.791:0.000000006)0.754:0.005249739,'EPI_ISL_133775|2010.614|wild.other|USA|H16N3|nan':0.008594305)1.000:0.027180501)0.366:0.004095592)0.729:0.001689243)0.762:0.001781920)0.408:0.003585152)0.990:0.020202611,'EPI_ISL_243447|2013.51|wild.other|Netherlands|H13N8|nan':0.026698415)0.643:0.010304299)0.976:0.022893481,('EPI_ISL_243571|2009.518|wild.other|Netherlands|H16N3|nan':0.033771015,((((((('EPI_ISL_65834|2006.685|wild.other|Mongolia|H16N3|nan':0.0,'EPI_ISL_65835|2006.685|wild.other|Mongolia|H13N6|nan':0.0):0.004110480,((('EPI_ISL_243389|2010.962|wild.other|Netherlands|H16N3|nan':0.001313835,('EPI_ISL_243481|2010.551|wild.other|Netherlands|H13N8|nan':0.000000006,((('EPI_ISL_267771|2011.485|wild.other|Netherlands|H16N3|nan':0.0,'EPI_ISL_329038|2011.468|wild.other|Netherlands|H13N3|nan':0.0):0.000000006,((('EPI_ISL_267214|2012.541|wild.other|Netherlands|H13N6|nan':0.0,'EPI_ISL_243603|2012.541|wild.other|Netherlands|H16N3|nan':0.0):0.000000006,'EPI_ISL_267393|2011.573|wild.other|Netherlands|H13N8|nan':0.001357936)0.768:0.000000006,((('EPI_ISL_329047|2014.559|wild.other|Netherlands|H16N3|nan':0.000000006,'EPI_ISL_267201|2015.071|wild.other|Netherlands|H16N3|nan':0.002723005)0.949:0.004098548,'EPI_ISL_243555|2013.51|wild.other|Netherlands|H16N3|nan':0.002724414)0.000:0.000000006,('EPI_ISL_15052970|2021.773|wild.other|China|H16N3|nan':0.008269038,('EPI_ISL_376203|2017.501|wild.other|Netherlands|H16N3|nan':0.001357853,('EPI_ISL_328991|2016.536|wild.other|Netherlands|H16N3|nan':0.0,'EPI_ISL_328979|2016.536|wild.other|Netherlands|H0N0|nan':0.0,'EPI_ISL_328982|2016.536|wild.other|Netherlands|H0N0|nan':0.0):0.002720753)0.000:0.000000006)0.994:0.008298259)0.966:0.004102384)0.901:0.001357643)0.000:0.000000006,'EPI_ISL_267335|2011.485|wild.other|Netherlands|H16N3|nan':0.001357471)0.913:0.001357725)0.888:0.002783568)0.950:0.005631775,(((('EPI_ISL_243560|2015.493|wild.other|Netherlands|H16N3|nan':0.0,'EPI_ISL_243545|2015.493|wild.other|Netherlands|H16N3|nan':0.0):0.007008553,(('EPI_ISL_243631|2014.523|wild.other|Netherlands|H13N6|nan':0.0,'EPI_ISL_267361|2014.523|wild.other|Netherlands|H16N6|nan':0.0):0.000000006,'EPI_ISL_267220|2014.523|wild.other|Netherlands|H13N6|nan':0.001356659)0.766:0.001312935)0.904:0.002785091,(('EPI_ISL_267397|2009.534|wild.other|Netherlands|H16N3|nan':0.0,'EPI_ISL_197195|2009.553|wild.other|Netherlands|H16N3|nan':0.0,'EPI_ISL_267415|2009.534|wild.other|Netherlands|H16N3|nan':0.0):0.002724495,('EPI_ISL_243516|2012.552|wild.other|Netherlands|H16N3|nan':0.002806795,(('EPI_ISL_397342|2014.795|wild.other|China|H13N6|nan':0.001365765,(('EPI_ISL_393962|2018.808|wild.other|China|H16N3|nan':0.0,'EPI_ISL_393957|2018.808|wild.other|China|H16N3|nan':0.0):0.008269791,'EPI_ISL_337414|2017.411|wild.other|Asia-Russia|H16N3|nan':0.000000006)0.909:0.004121027)1.000:0.014072455,'EPI_ISL_378635|2011.584|wild.other|Ukraine|H16N3|nan':0.000000006)0.443:0.001314974)0.969:0.005560343)0.000:0.000000006)0.000:0.000000006,('EPI_ISL_267360|2011.573|wild.other|Netherlands|H16N3|nan':0.002680109,'EPI_ISL_267305|2013.54|wild.other|Netherlands|H13N8|nan':0.005608507)0.947:0.005578488)0.885:0.002776823)0.783:0.001332164,(((('EPI_ISL_329018|2009.534|wild.other|Netherlands|H0N0|nan':0.0,'EPI_ISL_267157|2009.553|wild.other|Netherlands|H16N3|nan':0.0):0.001357526,('EPI_ISL_243529|2009.553|wild.other|Netherlands|H16N3|nan':0.002725048,(('EPI_ISL_329014|2008.511|wild.other|Netherlands|H0N0|nan':0.0,'EPI_ISL_267260|2008.533|wild.other|Netherlands|H16N3|nan':0.0,'EPI_ISL_329039|2008.533|wild.other|Netherlands|H0N0|nan':0.0,'EPI_ISL_267354|2008.533|wild.other|Netherlands|H16N8|nan':0.0,'EPI_ISL_329016|2008.511|wild.other|Netherlands|H0N0|nan':0.0):0.000000006,'EPI_ISL_267391|2008.511|wild.other|Netherlands|H16N3|nan':0.001357747)0.963:0.004098662)0.000:0.000000006)0.996:0.000000006,(('EPI_ISL_243551|2008.536|wild.other|Netherlands|H16N3|nan':0.0,'EPI_ISL_189454|2009.573|wild.other|Sweden|H16N3|nan':0.0):0.000000006,('EPI_ISL_243598|2010.551|wild.other|Netherlands|H13N2|nan':0.001364868,'EPI_ISL_267355|2011.468|wild.other|Netherlands|H16N3|nan':0.004096220)0.785:0.001362661)0.000:0.000000006)0.000:0.000000006,(('EPI_ISL_243577|2010.551|wild.other|Netherlands|H16N3|nan':0.002722017,'EPI_ISL_243496|2010.532|wild.other|Netherlands|H13N6|nan':0.004142682)0.957:0.005560114,('EPI_ISL_189451|2008.549|wild.other|Sweden|H0N0|nan':0.0,'EPI_ISL_243658|2008.536|wild.other|Netherlands|H16N3|nan':0.0,'EPI_ISL_267307|2008.511|wild.other|Netherlands|H16N3|nan':0.0):0.001374839)0.795:0.001346194)0.917:0.002723143)0.000:0.000000006)0.852:0.001357338,'EPI_ISL_189453|2008.5|wild.other|Sweden|H16N3|nan':0.000000006)0.775:0.001264189,'EPI_ISL_89941|2008.667|wild.other|Mongolia|H13N8|nan':0.005606549)0.945:0.005592602,('EPI_ISL_267234|2006.123|wild.other|Netherlands|H16N3|nan':0.004096046,(('EPI_ISL_267445|2008.511|wild.other|Netherlands|H13N8|nan':0.001356420,('EPI_ISL_267204|2008.511|wild.other|Netherlands|H13N8|nan':0.000000006,('EPI_ISL_267202|2008.658|wild.other|Netherlands|H13N8|nan':0.001356307,('EPI_ISL_329020|2008.489|wild.other|Netherlands|H13N8|nan':0.0,'EPI_ISL_329007|2008.533|wild.other|Netherlands|H0N0|nan':0.0,'EPI_ISL_267367|2008.533|wild.other|Netherlands|H13N8|nan':0.0):0.000000006)0.915:0.001356263)0.000:0.000000006)0.939:0.004131679,(('EPI_ISL_329011|2007.507|wild.other|Netherlands|H0N0|nan':0.0,'EPI_ISL_329026|2007.507|wild.other|Netherlands|H0N0|nan':0.0):0.000000006,'EPI_ISL_329015|2007.507|wild.other|Netherlands|H16N3|nan':0.001356083)0.751:0.001337670)0.870:0.002772941)0.000:0.000000006)0.663:0.000919952,'EPI_ISL_84570|2005.5|wild.other|Sweden|H13N8|nan':0.010177345)0.965:0.011121238,'EPI_ISL_267338|2000.508|wild.other|Netherlands|H13N8|nan':0.009258037)0.060:0.005006286)0.850:0.012523044)0.929:0.017013610)0.964:0.026369281,('EPI_ISL_143945|2011.86|Dom.ans|China|H5N2|Am_nonGsGD':0.023375121,'EPI_ISL_139369|2007.833|wild.other|VietNam|H5N2|Am_nonGsGD':0.025653224)1.000:0.053779243)0.907:0.018273525,((('EPI_ISL_175337|2006.57|Human|Taiwan|H5N2|2.3.2.1c':0.020718265,('EPI_ISL_112261|2005.822|Dom.ans|China|H5N2|1':0.006744134,('EPI_ISL_158026|2013.542|Dom.ans|Taiwan|H5N2|2.3.2.1c':0.005369683,'EPI_ISL_158020|2013.025|Dom.ans|Taiwan|H5N2|2.3.2.1c':0.010176466)0.998:0.024700548)0.803:0.010300745)0.992:0.023134281,((('EPI_ISL_68828|1992.5|Dom.ans|Australia|H3N8|nan':0.008223940,('EPI_ISL_68737|1994.5|Dom.ans|Australia|H4N2|nan':0.004711191,'EPI_ISL_8018|2002.5|Dom.ans|Australia|H4N8|nan':0.044047829)0.843:0.005464132)1.000:0.031869821,(((((('EPI_ISL_707413|2016.776|Dom.ans|China|H0N0|2.3.4.4e':0.051818439,'EPI_ISL_699204|2017.893|Dom.gal|China|H5N6|2.3.4.4e':0.030515646)0.976:0.025511487,(('EPI_ISL_378704|2017.118|Human|China|H7N9|nan':0.009755474,((('EPI_ISL_176160|2013.877|Dom.gal|China|H0N0|nan':0.000000006,((((((((('EPI_ISL_223201|2014.345|Dom.gal|China|H7N2|nan':0.001355938,'EPI_ISL_223202|2014.345|Dom.gal|China|H9N2|nan':0.000000006)0.952:0.002726014,'EPI_ISL_192292|2014.989|Human|China|H7N9|nan':0.001356284)0.737:0.000000027,((((('EPI_ISL_200455|2015.282|Dom.ans|China|H9N2|nan':0.0,'EPI_ISL_200631|2015.282|Dom.gal|China|H9N2|nan':0.0,'EPI_ISL_199129|2015.282|Dom.gal|China|H9N2|nan':0.0):0.000000006,'EPI_ISL_700909|2016.811|Dom.gal|China|H9N2|nan':0.004093815)0.801:0.001361419,('EPI_ISL_208998|2014.025|Dom.gal|China|H7N9|nan':0.001330304,('EPI_ISL_176835|2015.085|Dom.gal|China|H7N9|nan':0.000000006,'EPI_ISL_285226|2015.085|Human|China|H7N9|nan':0.001355564)0.972:0.005564964)0.740:0.001394660)0.802:0.001362428,('EPI_ISL_203704|2013.789|Dom.gal|China|H9N2|nan':0.001356051,('EPI_ISL_4069828|2015.866|Dom.gal|China|H9N2|nan':0.001356179,('EPI_ISL_696856|2018.981|Dom.gal|China|H9N2|nan':0.000000006,((((((('EPI_ISL_699163|2018.825|Dom.gal|China|H9N2|nan':0.001356499,((((('EPI_ISL_699295|2016.992|Dom.gal|China|H7N9|nan':0.005592278,'EPI_ISL_242871|2016.937|Human|China|H7N9|nan':0.004132464)0.861:0.002743385,(((('EPI_ISL_12335304|2020.164|Dom.other|China|H7N9|nan':0.0,'EPI_ISL_234464|2015.5|Dom.gal|China|H9N2|nan':0.0):0.000000006,('EPI_ISL_249116|2015.079|Dom.gal|China|H7N9|nan':0.000000006,('EPI_ISL_697106|2018.811|Dom.gal|China|H0N0|nan':0.0,'EPI_ISL_697108|2018.811|Dom.gal|China|H9N2|nan':0.0):0.012630779)0.841:0.001356251)0.000:0.000000006,('EPI_ISL_699360|2017.74|Dom.gal|China|H9N2|nan':0.001354101,'EPI_ISL_4069605|2017.414|Dom.gal|China|H9N2|nan':0.001370923)0.969:0.005528988)0.000:0.000000006,(((('EPI_ISL_242875|2016.872|Human|China|H7N9|nan':0.004094405,(('EPI_ISL_378712|2017.178|Dom.gal|China|H7N9|nan':0.000000006,('EPI_ISL_707433|2017.203|Dom.ans|China|H9N2|nan':0.001356553,'EPI_ISL_307920|2016.194|Dom.gal|China|H9N2|nan':0.005498238)0.742:0.000000006)0.000:0.000000006,'EPI_ISL_1005655|2018.085|Dom.gal|China|H9N2|nan':0.002724231)0.432:0.001356242)0.000:0.000000006,('EPI_ISL_257984|2017.09|Human|China|H7N9|nan':0.0,'EPI_ISL_242842|2017.5|Human|China|H7N9|nan':0.0):0.001356296)0.879:0.001356246,(('EPI_ISL_707371|2017.671|Dom.gal|China|H0N0|nan':0.001361014,('EPI_ISL_707368|2017.825|Dom.gal|China|H0N0|nan':0.0,'EPI_ISL_707367|2017.825|Dom.gal|China|H9N2|nan':0.0):0.001360361)0.808:0.001367385,(('EPI_ISL_697087|2018.781|Dom.gal|China|H0N0|nan':0.000000006,('EPI_ISL_697084|2018.978|Dom.gal|China|H0N0|2.3.4.4h':0.0,'EPI_ISL_697088|2018.781|Dom.gal|China|H0N0|nan':0.0):0.002719063)0.902:0.002786404,('EPI_ISL_699564|2018.159|Dom.gal|China|H9N2|nan':0.002724619,'EPI_ISL_1005676|2019.159|Dom.gal|China|H9N2|nan':0.000000006)0.793:0.001324991)0.877:0.002769154)0.783:0.001363535)0.000:0.000000006,((('EPI_ISL_250315|2017.101|Human|China|H7N9|nan':0.0,'EPI_ISL_240829|2017.011|Human|HongKong|H7N9|nan':0.0):0.001355960,'EPI_ISL_239994|2016.964|Human|HongKong|H7N9|nan':0.000000006)0.924:0.002720816,'EPI_ISL_249138|2016.164|Dom.gal|China|H7N9|nan':0.001356175)0.000:0.000000006)1.000:0.000000006)0.000:0.000000006)0.856:0.001356742,(('EPI_ISL_170237|2014.888|Human|China|H7N9|nan':0.0,'EPI_ISL_192309|2015.044|Human|China|H7N9|nan':0.0,'EPI_ISL_234467|2015.247|Dom.gal|China|H9N2|nan':0.0):0.000000006,((('EPI_ISL_700923|2015.29|Dom.ans|China|H9N2|nan':0.002720568,('EPI_ISL_462581|2014.666|Dom.ans|China|H9N2|nan':0.0,'EPI_ISL_501410|2014.666|Dom.ans|China|H9N2|nan':0.0):0.000000006)0.000:0.000000006,'EPI_ISL_215582|2015.5|Dom.gal|China|H9N2|nan':0.001357885)0.846:0.001356175,'EPI_ISL_172822|2015.022|Human|China|H7N9|nan':0.001356273)0.000:0.000000006)0.000:0.000000006)0.854:0.001356958,(('EPI_ISL_180138|2014.452|Dom.gal|China|H0N0|nan':0.001356256,('EPI_ISL_180142|2014.452|Dom.gal|China|H0N0|nan':0.0,'EPI_ISL_180103|2014.452|Dom.gal|China|H7N9|nan':0.0,'EPI_ISL_277050|2014.414|Dom.gal|China|H7N9|nan':0.0,'EPI_ISL_160436|2014.31|Human|Taiwan|H7N9|nan':0.0):0.000000006)0.875:0.001356358,'EPI_ISL_698002|2018.312|Dom.gal|China|H5N6|2.3.4.4h':0.001356543)0.000:0.000000006)0.559:0.000000006,'EPI_ISL_217947|2016.298|Human|HongKong|H7N9|nan':0.002722025)0.000:0.000000006)0.000:0.000000006,('EPI_ISL_696574|2018.91|Dom.gal|China|H0N0|2.3.4.4h':0.000000006,(('EPI_ISL_269517|2017.274|Human|China|H7N9|nan':0.001356861,('EPI_ISL_379663|2017.216|Dom.gal|China|H7N9|nan':0.000000006,'EPI_ISL_268508|2017.208|Human|China|H7N9|nan':0.001358912)0.000:0.000000006)0.998:0.008353493,(('EPI_ISL_696584|2018.91|Dom.gal|China|H0N0|2.3.4.4h':0.001355757,('EPI_ISL_14835738|2020.066|Dom.gal|China|H10N3|nan':0.001355801,('EPI_ISL_482743|2019.956|Dom.gal|China|H10N3|nan':0.000000006,('EPI_ISL_3247063|2021.003|Dom.gal|China|H10N3|nan':0.002720147,('EPI_ISL_3247070|2021.367|Dom.gal|China|H10N3|nan':0.000000006,'EPI_ISL_3247065|2021.252|Dom.gal|China|H10N3|nan':0.001355982)0.941:0.002720519)0.757:0.000000006)0.000:0.000000006)0.000:0.000000006)0.609:0.000000006,'EPI_ISL_697855|2017.027|Dom.ans|China|H7N9|nan':0.004096299)0.000:0.000000006)0.005:0.001356129)0.720:0.000000052)0.000:0.000000006,((((('EPI_ISL_284984|2017.159|Human|China|H7N9|nan':0.006886209,'EPI_ISL_707354|2018.159|Dom.gal|China|H9N2|nan':0.004102124)0.000:0.000000006,((('EPI_ISL_696766|2018.178|Dom.gal|China|H0N0|2.3.4.4h':0.0,'EPI_ISL_697881|2018.178|Dom.ans|China|H9N2|nan':0.0,'EPI_ISL_697885|2018.178|Dom.gal|China|H5N6|2.3.4.4h':0.0):0.001364871,'EPI_ISL_162875|2013.247|Dom.other|China|H7N9|nan':0.004094233)0.000:0.000000006,'EPI_ISL_283474|2015.266|Dom.gal|China|H7N9|nan':0.002721161)0.000:0.000000006)0.914:0.001356290,(('EPI_ISL_200391|2014.959|Dom.ans|China|H9N2|nan':0.0,'EPI_ISL_198905|2014.959|Dom.gal|China|H9N2|nan':0.0):0.001360226,'EPI_ISL_4073212|2018.666|Dom.gal|Tajikistan|H9N2|nan':0.001356256)0.000:0.000000006)0.000:0.000000006,(('EPI_ISL_258006|2017.09|Human|China|H7N9|nan':0.002726874,'EPI_ISL_707534|2016.724|Dom.ans|China|H9N2|nan':0.001370587)0.757:0.001352990,(('EPI_ISL_707545|2016.91|Dom.ans|China|H0N0|nan':0.0,'EPI_ISL_707539|2016.724|Dom.ans|China|H9N2|nan':0.0,'EPI_ISL_707538|2016.724|Dom.ans|China|H9N2|nan':0.0,'EPI_ISL_699489|2016.724|Dom.gal|China|H9N2|nan':0.0):0.000000006,('EPI_ISL_699556|2016.91|Dom.gal|China|H9N2|nan':0.001356046,('EPI_ISL_707568|2017.252|Dom.ans|China|H9N2|nan':0.000000006,('EPI_ISL_707566|2017.252|Dom.ans|China|H0N0|nan':0.001355925,'EPI_ISL_699587|2017.252|Dom.gal|China|H9N2|nan':0.016564003)0.000:0.000000006)0.927:0.002721117)0.000:0.000000006)0.000:0.000000006)0.859:0.001356290)0.000:0.000000006,((((((('EPI_ISL_242866|2016.765|Human|China|H7N9|nan':0.001356408,('EPI_ISL_707686|2017.027|Dom.other|China|H7N9|nan':0.001358418,('EPI_ISL_259755|2017.11|Dom.gal|China|H7N9|nan':0.004096242,'EPI_ISL_502188|2017.932|Dom.gal|China|H9N2|nan':0.002732488)0.000:0.000000006)0.872:0.001356577)0.000:0.000000006,'EPI_ISL_283535|2016.5|Dom.gal|China|H7N9|nan':0.002728698)0.000:0.000000006,('EPI_ISL_699639|2016.822|Dom.gal|China|H9N2|nan':0.005477807,('EPI_ISL_283546|2016.361|Dom.ans|China|H7N9|nan':0.004097661,('EPI_ISL_242858|2016.97|Human|China|H7N9|nan':0.001375096,('EPI_ISL_699250|2017.644|Dom.gal|China|H9N2|nan':0.002743502,('EPI_ISL_505059|2017.633|swine|China|H7N9|nan':0.0,'EPI_ISL_505060|2017.597|swine|China|H7N9|nan':0.0):0.001359459)0.806:0.001359602)0.796:0.001357908)0.000:0.000000006)0.145:0.000000006)0.961:0.000000006,(((('EPI_ISL_699502|2017.03|Dom.gal|China|H0N0|nan':0.0,'EPI_ISL_277047|2015.378|Dom.gal|China|H7N9|nan':0.0,'EPI_ISL_283526|2016.355|Dom.gal|China|H7N9|nan':0.0,'EPI_ISL_379586|2016.033|Human|China|H7N9|nan':0.0,'EPI_ISL_285561|2016.948|Human|China|H7N9|nan':0.0,'EPI_ISL_284995|2017.258|Human|China|H7N9|nan':0.0,'EPI_ISL_285211|2017.066|Human|China|H7N9|nan':0.0,'EPI_ISL_277060|2015.364|Dom.ans|China|H9N2|nan':0.0,'EPI_ISL_277098|2015.605|Dom.gal|China|H9N2|nan':0.0,'EPI_ISL_277109|2015.71|Dom.gal|China|H9N2|nan':0.0,'EPI_ISL_215584|2015.329|Dom.gal|China|H9N2|nan':0.0,'EPI_ISL_277125|2015.463|Dom.gal|China|H9N2|nan':0.0,'EPI_ISL_277096|2015.605|Dom.gal|China|H9N2|nan':0.0,'EPI_ISL_502186|2017.34|Dom.ans|China|H9N2|nan':0.0):0.000000006,(('EPI_ISL_242850|2016.989|Human|China|H7N9|nan':0.000000006,'EPI_ISL_242867|2017.5|Human|China|H7N9|nan':0.000000006)0.997:0.005477235,((((('EPI_ISL_14835737|2020.249|Dom.gal|China|H10N3|nan':0.001374844,('EPI_ISL_3247066|2021.271|Dom.gal|China|H10N3|nan':0.000000006,('EPI_ISL_3247064|2021.252|Dom.gal|China|H10N3|nan':0.001356471,'EPI_ISL_3247067|2021.329|Dom.gal|China|H10N3|nan':0.001356468)0.000:0.000000006)0.762:0.001353928)0.980:0.006990768,'EPI_ISL_4062012|2019.885|wild.ans|China|H9N2|nan':0.002770448)0.755:0.001339448,((('EPI_ISL_259761|2016.954|Dom.gal|China|H7N9|nan':0.001356993,'EPI_ISL_378709|2017.175|Dom.gal|China|H7N9|nan':0.001356815)0.000:0.000000006,((('EPI_ISL_697044|2018.436|Dom.gal|China|H0N0|nan':0.0,'EPI_ISL_697134|2018.647|Dom.ans|China|H9N2|nan':0.0,'EPI_ISL_697051|2018.556|Dom.gal|China|H9N2|nan':0.0):0.000000006,'EPI_ISL_697135|2018.647|Dom.ans|China|H0N0|nan':0.000000006)0.920:0.002726390,('EPI_ISL_696560|2019.162|Dom.gal|China|H9N2|nan':0.008462648,('EPI_ISL_707513|2017.986|Dom.ans|China|H9N2|nan':0.001356639,(('EPI_ISL_707518|2017.986|Dom.ans|China|H9N2|nan':0.0,'EPI_ISL_707514|2017.986|Dom.ans|China|H9N2|nan':0.0,'EPI_ISL_699448|2017.986|Dom.gal|China|H9N2|nan':0.0):0.000000006,'EPI_ISL_707511|2017.986|Dom.ans|China|H0N0|nan':0.001356651)0.000:0.000000006)0.891:0.002770288)0.627:0.001319950)0.733:0.000000006)1.000:0.000000006,(((((('EPI_ISL_259749|2016.918|Dom.gal|China|H7N9|nan':0.0,'EPI_ISL_242885|2016.964|Human|China|H7N9|nan':0.0,'EPI_ISL_242884|2016.956|Human|China|H7N9|nan':0.0,'EPI_ISL_378707|2017.036|Dom.gal|China|H7N9|nan':0.0,'EPI_ISL_285548|2017.03|Human|China|H7N9|nan':0.0):0.000000006,'EPI_ISL_257999|2017.09|Human|China|H7N9|nan':0.001356563)0.846:0.001356824,('EPI_ISL_707444|2017.471|Dom.ans|China|H9N2|nan':0.0,'EPI_ISL_707436|2017.395|Dom.ans|China|H9N2|nan':0.0):0.001356849)0.000:0.000000006,'EPI_ISL_248314|2016.948|Human|China|H7N9|nan':0.001356849)0.000:0.000000006,'EPI_ISL_338377|2017.641|Human|China|H7N9|nan':0.000000006)0.000:0.000000006,(('EPI_ISL_699218|2017.395|Dom.gal|China|H0N0|nan':0.0,'EPI_ISL_707445|2017.471|Dom.ans|China|H0N0|nan':0.0,'EPI_ISL_259762|2016.954|Dom.gal|China|H7N9|nan':0.0,'EPI_ISL_283496|2017.047|Dom.gal|China|H7N9|nan':0.0,'EPI_ISL_257986|2017.134|Human|China|H7N9|nan':0.0,'EPI_ISL_257989|2017.137|Human|China|H7N9|nan':0.0,'EPI_ISL_707446|2017.471|Dom.ans|China|H9N2|nan':0.0,'EPI_ISL_707448|2017.471|Dom.ans|China|H9N2|nan':0.0,'EPI_ISL_707438|2017.395|Dom.ans|China|H9N2|nan':0.0,'EPI_ISL_696950|2017.301|Dom.ans|China|H9N2|nan':0.0,'EPI_ISL_707439|2017.395|Dom.ans|China|H9N2|nan':0.0,'EPI_ISL_707447|2017.471|Dom.ans|China|H9N2|nan':0.0,'EPI_ISL_696954|2017.471|Dom.ans|China|H9N2|nan':0.0,'EPI_ISL_696951|2017.301|Dom.ans|China|H9N2|nan':0.0,'EPI_ISL_707441|2017.471|Dom.ans|China|H9N2|nan':0.0,'EPI_ISL_707442|2017.471|Dom.ans|China|H9N2|nan':0.0,'EPI_ISL_696961|2017.471|Dom.ans|China|H9N2|nan':0.0,'EPI_ISL_699247|2017.471|Dom.gal|China|H9N2|nan':0.0,'EPI_ISL_699249|2017.471|Dom.gal|China|H9N2|nan':0.0,'EPI_ISL_697152|2017.307|Dom.gal|China|H9N2|nan':0.0,'EPI_ISL_379404|2018.408|Dom.gal|China|H9N2|nan':0.0):0.000000006,((('EPI_ISL_242863|2016.962|Human|China|H7N9|nan':0.0,'EPI_ISL_258010|2017.071|Human|China|H7N9|nan':0.0):0.000000006,('EPI_ISL_325939|2018.025|Human|China|H7N9|nan':0.005534002,('EPI_ISL_285150|2017.285|Human|China|H7N9|nan':0.000000006,'EPI_ISL_285011|2017.43|Human|China|H7N9|nan':0.001358231)0.773:0.001359431)0.802:0.001358945)0.904:0.002739485,('EPI_ISL_699388|2018.419|Dom.gal|China|H9N2|nan':0.000000006,(('EPI_ISL_699390|2018.567|Dom.gal|China|H9N2|nan':0.0,'EPI_ISL_697833|2018.649|Dom.gal|China|H5N6|2.3.4.4h':0.0):0.000000006,(('EPI_ISL_707461|2018.822|Dom.ans|China|H0N0|2.3.4.4h':0.0,'EPI_ISL_699375|2018.822|Dom.gal|China|H9N2|nan':0.0):0.001356447,'EPI_ISL_707462|2018.822|Dom.ans|China|H9N2|nan':0.000000006)0.883:0.001356687)0.851:0.001356803)0.000:0.000000006)0.846:0.001356824)0.000:0.000000006)0.000:0.000000006)0.000:0.000000006)0.915:0.001363477,(('EPI_ISL_242861|2016.981|Human|China|H7N9|nan':0.001356871,'EPI_ISL_285315|2017.047|Human|China|H7N9|nan':0.000000006)0.882:0.002766095,('EPI_ISL_285186|2017.033|Human|China|H7N9|nan':0.002747512,('EPI_ISL_707431|2017.203|Dom.ans|China|H7N9|nan':0.002722647,((('EPI_ISL_699196|2017.044|Dom.gal|China|H7N9|nan':0.001357345,'EPI_ISL_253626|2017.175|Human|HongKong|H7N9|nan':0.001357082)0.000:0.000000006,'EPI_ISL_699241|2017.471|Dom.gal|China|H7N9|nan':0.001357287)0.000:0.000000006,(('EPI_ISL_242852|2016.986|Human|China|H7N9|nan':0.0,'EPI_ISL_259751|2017.126|Dom.ans|China|H7N9|nan':0.0,'EPI_ISL_258033|2017.126|Human|China|H7N9|nan':0.0,'EPI_ISL_258032|2017.107|Human|China|H7N9|nan':0.0,'EPI_ISL_285213|2017.06|Human|China|H7N9|nan':0.0,'EPI_ISL_697866|2017.03|Dom.gal|China|H9N2|nan':0.0):0.000000006,'EPI_ISL_697854|2017.027|Dom.gal|China|H9N2|nan':0.001357211)0.000:0.000000006)0.000:0.000000006)0.787:0.001358817)0.771:0.001345020)0.969:0.005551312)0.000:0.000000006,('EPI_ISL_249153|2016.421|Dom.gal|China|H7N9|nan':0.001358008,'EPI_ISL_212471|2016.115|Human|HongKong|H7N9|nan':0.001356611)0.000:0.000000006)0.000:0.000000006)0.831:0.001356619)0.000:0.000000006,'EPI_ISL_283523|2015.86|Dom.gal|China|H7N9|nan':0.004101608)0.000:0.000000006,(('EPI_ISL_378710|2017.137|Dom.gal|China|H7N9|nan':0.004113811,('EPI_ISL_283514|2016.202|Dom.gal|China|H7N9|nan':0.0,'EPI_ISL_277120|2016.32|Dom.gal|China|H9N2|nan':0.0):0.000000006)0.000:0.000000006,'EPI_ISL_242849|2016.995|Human|China|H7N9|nan':0.005477563)0.832:0.001356442)0.000:0.000000006)1.000:0.000000006,(('EPI_ISL_253035|2016.082|Dom.gal|China|H9N2|nan':0.004094778,'EPI_ISL_285228|2016.954|Human|China|H7N9|nan':0.001359918)0.000:0.000000006,('EPI_ISL_277108|2015.718|Dom.ans|China|H9N2|nan':0.001356667,('EPI_ISL_242872|2016.885|Human|China|H7N9|nan':0.001369480,'EPI_ISL_284689|2017.162|Dom.gal|China|H9N2|nan':0.001383766)0.889:0.002718853)0.728:0.000000006)0.000:0.000000006)1.000:0.000000006,((('EPI_ISL_277105|2015.666|Dom.gal|China|H9N2|nan':0.0,'EPI_ISL_277110|2015.778|Dom.gal|China|H9N2|nan':0.0):0.001356719,'EPI_ISL_192471|2015.389|Human|China|H7N9|nan':0.001356568)0.726:0.000000006,((('EPI_ISL_277119|2016.148|Dom.gal|China|H9N2|nan':0.001362262,(('EPI_ISL_277124|2015.463|Dom.gal|China|H9N2|nan':0.0,'EPI_ISL_277064|2015.463|Dom.gal|China|H9N2|nan':0.0):0.001356492,('EPI_ISL_283543|2016.202|Dom.ans|China|H7N9|nan':0.001356742,(('EPI_ISL_242877|2016.967|Human|China|H7N9|nan':0.0,'EPI_ISL_242854|2016.926|Human|China|H7N9|nan':0.0):0.000000006,(('EPI_ISL_707541|2017.027|Dom.ans|China|H7N9|nan':0.0,'EPI_ISL_699608|2017.397|Dom.gal|China|H9N2|nan':0.0,'EPI_ISL_699594|2017.252|Dom.gal|China|H9N2|nan':0.0):0.000000006,'EPI_ISL_707569|2017.252|Dom.ans|China|H9N9|nan':0.001356634)0.917:0.002723618)0.848:0.001356620)0.134:0.000000006)0.505:0.000000006)0.528:0.000000006,'EPI_ISL_707381|2016.964|Dom.gal|China|H0N0|nan':0.001371748)0.000:0.000000006,'EPI_ISL_249139|2016.164|Dom.gal|China|H7N9|nan':0.001356451)0.000:0.000000006)1.000:0.000000006)0.000:0.000000006,'EPI_ISL_277046|2015.964|Dom.gal|China|H7N9|nan':0.002722261)0.870:0.001356466)0.000:0.000000006)1.000:0.000000006,('EPI_ISL_697856|2016.973|Dom.gal|China|H7N9|nan':0.0,'EPI_ISL_283495|2017.047|Dom.gal|China|H7N9|nan':0.0,'EPI_ISL_258018|2017.033|Human|China|H7N9|nan':0.0,'EPI_ISL_198787|2014.041|Dom.ans|China|H9N2|nan':0.0,'EPI_ISL_203718|2014.567|Dom.gal|China|H9N2|nan':0.0,'EPI_ISL_277099|2015.627|Dom.gal|China|H9N2|nan':0.0,'EPI_ISL_707572|2017.397|Dom.ans|China|H9N2|nan':0.0,'EPI_ISL_707571|2017.397|Dom.ans|China|H9N2|nan':0.0,'EPI_ISL_696644|2017.482|Dom.gal|China|H9N2|nan':0.0):0.000000006)0.000:0.000000006,(((((('EPI_ISL_4071160|2018.323|Dom.gal|China|H9N2|nan':0.000000006,'EPI_ISL_697983|2018.89|Dom.gal|China|H5N0|2.3.4.4h':0.006885530)0.000:0.000000006,'EPI_ISL_696569|2018.91|Dom.gal|China|H0N0|nan':0.001356468)0.000:0.000000006,(('EPI_ISL_192472|2015.389|Human|China|H7N9|nan':0.0,'EPI_ISL_198850|2015.353|Dom.other|China|H9N2|nan':0.0):0.001356319,'EPI_ISL_192503|2015.167|Human|China|H7N9|nan':0.000000006)0.918:0.002721439)0.000:0.000000006,((('EPI_ISL_707530|2017.485|Dom.ans|China|H9N2|nan':0.0,'EPI_ISL_707532|2017.485|Dom.ans|China|H9N2|nan':0.0,'EPI_ISL_699474|2017.485|Dom.gal|China|H9N2|nan':0.0,'EPI_ISL_696639|2017.485|Dom.gal|China|H9N2|nan':0.0):0.000000006,('EPI_ISL_696609|2018.907|Dom.gal|China|H0N0|2.3.4.4h':0.0,'EPI_ISL_696891|2018.984|Dom.gal|China|H9N2|nan':0.0):0.006867628)0.826:0.001362517,(((('EPI_ISL_283500|2017.058|Dom.gal|China|H7N9|nan':0.002722535,('EPI_ISL_700886|2016.186|Dom.gal|China|H9N2|nan':0.004096302,'EPI_ISL_700916|2017.849|Dom.gal|China|H9N2|nan':0.000000006)0.000:0.000000006)0.862:0.001356543,((('EPI_ISL_696762|2017.753|Dom.gal|China|H0N0|2.3.4.4h':0.0,'EPI_ISL_707559|2017.252|Dom.ans|China|H9N2|nan':0.0,'EPI_ISL_707567|2017.252|Dom.ans|China|H9N2|nan':0.0,'EPI_ISL_696681|2017.984|Dom.ans|China|H9N2|nan':0.0,'EPI_ISL_699584|2017.252|Dom.gal|China|H9N2|nan':0.0,'EPI_ISL_696674|2017.644|Dom.gal|China|H9N9|nan':0.0):0.000000006,(('EPI_ISL_696748|2017.753|Dom.ans|China|H9N2|nan':0.0,'EPI_ISL_696725|2017.753|Dom.ans|China|H9N2|nan':0.0):0.001355757,'EPI_ISL_696717|2018.082|Dom.gal|China|H9N2|nan':0.001355809)0.000:0.000000006)0.000:0.000000006,((('EPI_ISL_698023|2018.403|Dom.ans|China|H6N0|nan':0.000000006,('EPI_ISL_697356|2018.222|Dom.ans|China|H0N0|2.3.4.4h':0.000000006,('EPI_ISL_697380|2018.315|Dom.gal|China|H0N0|nan':0.0,'EPI_ISL_698006|2018.562|Dom.gal|China|H6N6|nan':0.0,'EPI_ISL_697359|2018.222|Dom.ans|China|H9N2|nan':0.0,'EPI_ISL_696744|2018.159|Dom.gal|China|H9N2|nan':0.0,'EPI_ISL_698015|2018.403|Dom.gal|China|H5N0|2.3.4.4h':0.0):0.000000006)0.733:0.000000051)0.470:0.001355731,'EPI_ISL_698004|2018.468|Dom.ans|China|H5N6|2.3.4.4h':0.000000006)0.468:0.000000052,'EPI_ISL_697353|2018.222|Dom.gal|China|H0N0|nan':0.000000006)0.071:0.000000051)0.842:0.001356701)0.000:0.000000006,((((('EPI_ISL_239332|2016.096|Human|China|H7N9|nan':0.001363125,'EPI_ISL_379664|2017.293|Dom.gal|China|H7N9|nan':0.002721672)0.000:0.000000006,'EPI_ISL_267764|2017.192|Human|China|H7N9|nan':0.002722676)0.000:0.000000006,('EPI_ISL_283486|2017.022|Dom.gal|China|H7N9|nan':0.0,'EPI_ISL_379658|2017.293|Dom.gal|China|H7N9|nan':0.0):0.000000006)0.000:0.000000006,('EPI_ISL_269513|2017.159|Human|China|H7N9|nan':0.001356353,(((('EPI_ISL_269511|2017.112|Human|China|H7N9|nan':0.001368963,'EPI_ISL_327778|2017.162|Human|China|H7N9|nan':0.004102897)0.335:0.001350783,((('EPI_ISL_379676|2017.137|Dom.ans|China|H7N9|nan':0.0,'EPI_ISL_379654|2017.137|Dom.gal|China|H7N9|nan':0.0):0.001356634,(('EPI_ISL_696533|2017.038|Dom.ans|China|H7N9|nan':0.0,'EPI_ISL_249308|2017.03|Human|China|H7N9|nan':0.0):0.000000006,'EPI_ISL_267763|2017.189|Human|China|H7N9|nan':0.001356716)0.000:0.000000006)0.000:0.000000006,'EPI_ISL_379655|2017.101|Dom.gal|China|H7N9|nan':0.004095730)0.000:0.000000006)0.773:0.001946389,('EPI_ISL_256109|2017.008|Human|China|H7N9|nan':0.001361807,'EPI_ISL_248778|2017.09|Human|Taiwan|H7N9|nan':0.001362779)0.781:0.002133792)0.268:0.001368810,'EPI_ISL_379665|2017.23|Dom.gal|China|H7N9|nan':0.001943750)0.805:0.002168459)0.781:0.001360182)0.842:0.001356499,('EPI_ISL_707380|2016.91|Dom.gal|China|H9N2|nan':0.005520633,'EPI_ISL_203722|2014.732|Dom.gal|China|H9N2|nan':0.001371461)0.779:0.001349476)0.000:0.000000006)1.000:0.000000006,('EPI_ISL_283516|2015.044|Dom.gal|China|H7N9|nan':0.004102449,((('EPI_ISL_696695|2017.644|Dom.gal|China|H9N2|nan':0.002719338,(('EPI_ISL_696724|2017.644|Dom.ans|China|H9N2|nan':0.0,'EPI_ISL_696746|2017.721|Dom.ans|China|H9N2|nan':0.0):0.000000006,'EPI_ISL_696727|2017.721|Dom.gal|China|H9N2|nan':0.001355563)0.000:0.000000006)0.936:0.002724031,'EPI_ISL_199039|2015.304|Dom.gal|China|H9N2|nan':0.008289449)0.000:0.000000006,('EPI_ISL_696559|2019.162|Human|China|H9N2|nan':0.001356927,'EPI_ISL_698070|2019.142|Dom.gal|China|H5N6|2.3.4.4h':0.000000006)0.871:0.001356876)0.913:0.001356758)0.000:0.000000006)0.000:0.000000006)1.000:0.000000006)0.000:0.000000006,('EPI_ISL_172821|2014.986|Human|China|H7N9|nan':0.001356602,((('EPI_ISL_259754|2017.17|Dom.gal|China|H7N9|nan':0.001356566,((('EPI_ISL_285257|2016.322|Human|China|H7N9|nan':0.001364214,'EPI_ISL_276786|2017.142|Dom.gal|China|H7N9|nan':0.005478450)0.374:0.000000006,'EPI_ISL_285015|2016.454|Human|China|H7N9|nan':0.001356616)0.000:0.000000006,(('EPI_ISL_239330|2015.89|Human|China|H7N9|nan':0.0,'EPI_ISL_283542|2016.366|Dom.ans|China|H7N9|nan':0.0,'EPI_ISL_381469|2016.085|Dom.gal|China|H7N9|nan':0.0,'EPI_ISL_233629|2016.038|Human|China|H7N9|nan':0.0,'EPI_ISL_239329|2016.112|Human|China|H7N9|nan':0.0,'EPI_ISL_239331|2016.03|Human|China|H7N9|nan':0.0):0.000000006,'EPI_ISL_284992|2016.437|Human|China|H7N9|nan':0.001356722)0.000:0.000000006)0.000:0.000000006)0.909:0.001356590,('EPI_ISL_242898|2016.964|Human|China|H7N9|nan':0.000000006,(('EPI_ISL_258026|2017.137|Human|China|H7N9|nan':0.0,'EPI_ISL_258021|2017.082|Human|China|H7N9|nan':0.0):0.001356570,'EPI_ISL_258031|2017.14|Human|China|H7N9|nan':0.001356637)0.000:0.000000006)0.000:0.000000006)0.860:0.001356446,('EPI_ISL_397115|2017.452|wild.other|China|H9N2|nan':0.001356384,'EPI_ISL_180147|2014.452|Dom.gal|China|H0N0|nan':0.000000006)0.724:0.000000051)0.000:0.000000006)0.000:0.000000006)0.994:0.000000006,((('EPI_ISL_501500|2017.778|Dom.gal|China|H9N2|nan':0.015542156,'EPI_ISL_707352|2018.074|Dom.gal|China|H9N2|nan':0.002785430)0.737:0.001307203,'EPI_ISL_192294|2014.984|Human|China|H7N9|nan':0.001356469)0.000:0.000000006,('EPI_ISL_203714|2014.271|Dom.gal|China|H9N2|nan':0.000000006,'EPI_ISL_192280|2015.074|Human|China|H7N9|nan':0.006901523)0.845:0.001356945)0.000:0.000000006)0.000:0.000000006)0.000:0.000000006,(('EPI_ISL_192322|2014.992|Human|China|H7N9|nan':0.001356125,('EPI_ISL_223673|2015.038|Human|China|H7N9|nan':0.0,'EPI_ISL_171342|2015.041|Human|Canada|H7N9|nan':0.0):0.000000006)0.915:0.002721226,('EPI_ISL_697438|2019.142|Dom.gal|China|H0N0|2.3.4.4h':0.000000006,'EPI_ISL_696591|2018.822|Dom.gal|China|H0N0|2.3.4.4h':0.005476952)0.736:0.000000006)0.921:0.000000006)0.000:0.000000006,((((('EPI_ISL_192495|2015.153|Human|China|H7N9|nan':0.0,'EPI_ISL_526774|2015.956|Dom.gal|China|H9N2|nan':0.0):0.000000006,('EPI_ISL_697362|2018.312|Dom.gal|China|H0N0|2.3.4.4h':0.001356956,'EPI_ISL_200414|2015.247|Dom.gal|China|H9N2|nan':0.000000006)0.856:0.001356755)0.000:0.000000006,'EPI_ISL_258014|2017.121|Human|China|H7N9|nan':0.001356755)0.000:0.000000006,(('EPI_ISL_699500|2017.03|Dom.gal|China|H0N0|nan':0.0,'EPI_ISL_699511|2017.03|Dom.gal|China|H9N2|nan':0.0):0.002734745,'EPI_ISL_285114|2016.495|Human|China|H7N9|nan':0.004109991)0.000:0.000000006)0.000:0.000000006,'EPI_ISL_285374|2015.666|Dom.gal|China|H9N2|nan':0.001356831)0.841:0.001356694)0.012:0.001356618)0.741:0.000000051)0.000:0.000000006)0.571:0.000000006)0.000:0.000000006,((((('EPI_ISL_258028|2017.071|Human|China|H7N9|nan':0.000000006,'EPI_ISL_284987|2017.411|Human|China|H7N9|nan':0.001355010)0.973:0.005474504,(('EPI_ISL_697859|2017.027|Dom.ans|China|H7N9|nan':0.0,'EPI_ISL_697858|2017.027|Dom.gal|China|H7N9|nan':0.0):0.001355540,(('EPI_ISL_697860|2017.027|Dom.ans|China|H7N9|nan':0.0,'EPI_ISL_697863|2017.142|Dom.gal|China|H7N9|nan':0.0,'EPI_ISL_697849|2017.027|Dom.gal|China|H7N9|nan':0.0,'EPI_ISL_699499|2017.027|Dom.gal|China|H9N2|nan':0.0):0.000000006,('EPI_ISL_699482|2017.027|Dom.gal|China|H7N9|nan':0.000000006,('EPI_ISL_697853|2017.027|Dom.gal|China|H7N9|nan':0.001356095,'EPI_ISL_697857|2017.03|Dom.gal|China|H9N2|nan':0.000000006)0.437:0.001357592)0.866:0.001355661)0.000:0.000000006)0.844:0.001355877)0.000:0.000000006,(('EPI_ISL_696619|2018.838|Dom.gal|China|H0N0|2.3.4.4h':0.0,'EPI_ISL_696623|2018.915|Dom.gal|China|H0N0|nan':0.0,'EPI_ISL_696622|2018.838|Dom.gal|China|H0N0|2.3.4.4h':0.0,'EPI_ISL_697333|2019.06|Dom.gal|China|H9N2|nan':0.0,'EPI_ISL_697324|2019.06|Dom.gal|China|H9N2|nan':0.0):0.000000006,'EPI_ISL_4071127|2019.142|Dom.gal|China|H9N2|nan':0.001361340)0.844:0.001356164)0.000:0.000000006,'EPI_ISL_699165|2018.981|Dom.gal|China|H9N2|nan':0.000000006)0.000:0.000000006,('EPI_ISL_697040|2018.436|Dom.gal|China|H0N0|nan':0.000000006,(((('EPI_ISL_697079|2017.822|Dom.gal|China|H9N2|nan':0.000000006,('EPI_ISL_697322|2019.06|Dom.gal|China|H9N2|nan':0.004095580,'EPI_ISL_697267|2018.74|Dom.gal|China|H9N2|nan':0.002721274)0.000:0.000000006)0.928:0.001360139,('EPI_ISL_699436|2017.647|Dom.gal|China|H9N2|nan':0.0,'EPI_ISL_330737|2018.003|Human|China|H9N2|nan':0.0):0.001356413)0.000:0.000000006,((('EPI_ISL_14870977|2019.014|Dom.gal|China|H9N2|nan':0.001380126,('EPI_ISL_696567|2020.508|Dom.ans|Korea|H9N2|nan':0.0,'EPI_ISL_696562|2020.508|Dom.gal|Korea|H9N2|nan':0.0):0.001345334)0.960:0.005532845,('EPI_ISL_707348|2018.984|Dom.gal|China|H9N2|nan':0.0,'EPI_ISL_707343|2019.068|Dom.gal|China|H9N2|nan':0.0,'EPI_ISL_697835|2018.984|Dom.gal|China|H5N6|2.3.4.4h':0.0,'EPI_ISL_697834|2018.984|Dom.gal|China|H5N6|2.3.4.4h':0.0,'EPI_ISL_697903|2019.068|Dom.gal|China|H5N6|2.3.4.4h':0.0):0.004117357)0.742:0.001366008,'EPI_ISL_699442|2017.044|Dom.gal|China|H9N2|nan':0.000000006)0.000:0.000000006)0.000:0.000000006,'EPI_ISL_697052|2018.556|Dom.gal|China|H9N2|nan':0.004093176)0.000:0.002722072)0.048:0.000000051)0.950:0.004093245)0.000:0.000000006)0.000:0.000000006,(((('EPI_ISL_173924|2013.085|Dom.gal|China|H9N2|nan':0.004148077,'EPI_ISL_502185|2016.287|Dom.gal|China|H9N2|nan':0.004148641)0.767:0.001326812,'EPI_ISL_175767|2013.811|Dom.gal|China|H0N0|nan':0.001356255)0.000:0.000000006,'EPI_ISL_179850|2013.825|Dom.gal|China|H9N2|nan':0.002745853)0.000:0.000000006,(((('EPI_ISL_285375|2015.748|Dom.gal|China|H9N2|nan':0.004107206,('EPI_ISL_203719|2014.567|Dom.gal|China|H9N2|nan':0.000000006,('EPI_ISL_272727|2014.718|Dom.ans|China|H9N2|nan':0.0,'EPI_ISL_272729|2014.718|Dom.gal|China|H9N2|nan':0.0):0.004095104)0.000:0.000000006)0.000:0.000000006,('EPI_ISL_192301|2015.038|Human|China|H7N9|nan':0.002722477,'EPI_ISL_272724|2015.825|Dom.gal|China|H9N2|nan':0.000000006)0.900:0.001356177)0.847:0.001356211,(('EPI_ISL_234455|2014.915|Dom.gal|China|H9N2|nan':0.001356142,(('EPI_ISL_1005674|2019.008|Dom.gal|China|H9N2|nan':0.001365783,('EPI_ISL_699335|2018.542|Dom.gal|China|H9N2|nan':0.002722144,('EPI_ISL_696771|2018.099|Dom.gal|China|H9N2|nan':0.001355461,'EPI_ISL_503369|2017.5|Dom.gal|China|H9N2|nan':0.006867073)0.000:0.000000006)0.883:0.002717861)0.957:0.005529415,'EPI_ISL_234451|2014.329|Dom.gal|China|H9N2|nan':0.001355763)0.000:0.000000006)0.870:0.001356083,'EPI_ISL_249140|2016.164|Dom.gal|China|H7N9|nan':0.004097674)0.000:0.000000006)0.524:0.000000006,(('EPI_ISL_697058|2018.556|Dom.gal|China|H9N2|nan':0.000000006,(('EPI_ISL_696579|2018.91|Dom.gal|China|H0N0|2.3.4.4h':0.000000006,(((('EPI_ISL_700903|2015.896|Dom.gal|China|H9N2|nan':0.000000006,(('EPI_ISL_700902|2015.893|Dom.gal|China|H9N2|nan':0.0,'EPI_ISL_700890|2016.191|Dom.gal|China|H9N2|nan':0.0):0.000000006,'EPI_ISL_700887|2015.038|Dom.gal|China|H9N2|nan':0.001355769)0.848:0.001355916)0.883:0.001356136,((('EPI_ISL_179978|2014.26|Dom.gal|China|H0N0|nan':0.0,'EPI_ISL_180033|2014.299|Dom.gal|China|H0N0|nan':0.0,'EPI_ISL_181900|2014.241|Dom.gal|China|H0N0|nan':0.0,'EPI_ISL_180087|2014.34|Dom.gal|China|H0N0|nan':0.0,'EPI_ISL_180072|2014.299|Dom.gal|China|H7N6|nan':0.0):0.001356116,('EPI_ISL_176360|2014.14|Dom.gal|China|H0N0|nan':0.0,'EPI_ISL_179896|2014.203|Dom.gal|China|H7N9|nan':0.0,'EPI_ISL_426186|2015.208|Dom.gal|China|H7N9|nan':0.0,'EPI_ISL_4071297|2015.953|wild.other|China|H7N9|nan':0.0,'EPI_ISL_198137|2014.025|Dom.ans|China|H9N2|nan':0.0,'EPI_ISL_198123|2014.025|Dom.gal|China|H9N2|nan':0.0):0.000000006)0.890:0.001356404,'EPI_ISL_169428|2013.636|Dom.gal|China|H9N2|nan':0.000000006)0.870:0.001356394)0.000:0.000000006,('EPI_ISL_179847|2013.822|Dom.gal|China|H0N0|nan':0.0,'EPI_ISL_179849|2013.825|Dom.gal|China|H9N2|nan':0.0,'EPI_ISL_203699|2013.786|Dom.gal|China|H9N2|nan':0.0):0.000000006)0.000:0.000000006,'EPI_ISL_176024|2013.819|Dom.gal|China|H9N2|nan':0.006868505)0.003:0.001356139)0.325:0.000000051,'EPI_ISL_697048|2018.436|Dom.gal|China|H0N0|nan':0.000000006)0.000:0.000000051)0.433:0.000000051,'EPI_ISL_696859|2018.981|Dom.gal|China|H0N0|nan':0.000000006)0.716:0.000000051)0.000:0.000000006)0.000:0.000000006)0.000:0.000000006,('EPI_ISL_283531|2013.934|Dom.gal|China|H7N9|nan':0.002725580,((('EPI_ISL_192504|2015.115|Human|China|H7N9|nan':0.001355447,(('EPI_ISL_4032093|2015.085|Dom.gal|China|H7N9|nan':0.001355404,'EPI_ISL_192478|2015.304|Human|China|H7N9|nan':0.002719214)0.000:0.000000006,('EPI_ISL_283540|2015.877|Dom.ans|China|H7N9|nan':0.002719795,('EPI_ISL_283479|2015.937|Dom.gal|China|H7N9|nan':0.0,'EPI_ISL_233628|2016.033|Human|China|H7N9|nan':0.0):0.000000006)0.000:0.000000006)0.000:0.000000006)0.894:0.001355616,((('EPI_ISL_192411|2014.063|Human|China|H7N9|nan':0.001355573,('EPI_ISL_176152|2013.805|Dom.gal|China|H0N0|nan':0.001357001,('EPI_ISL_192392|2014.153|Human|China|H7N9|nan':0.001355784,'EPI_ISL_175992|2013.825|Dom.gal|China|H9N2|nan':0.002720372)0.000:0.000000006)0.505:0.000000006)1.000:0.000000006,(('EPI_ISL_259756|2017.252|Dom.gal|China|H7N9|nan':0.001355808,('EPI_ISL_4031942|2015.5|Dom.gal|China|H7N9|nan':0.005519604,('EPI_ISL_180139|2014.452|Dom.gal|China|H0N0|nan':0.001633350,('EPI_ISL_283519|2015.233|Dom.gal|China|H7N9|nan':0.002942813,'EPI_ISL_699239|2017.471|Dom.gal|China|H9N2|nan':0.049695412)0.291:0.001141175)0.716:0.000000011)0.754:0.000000006)0.232:0.000000006,('EPI_ISL_198128|2014.025|Dom.gal|China|H9N2|nan':0.001353559,'EPI_ISL_198141|2014.025|Dom.gal|China|H9N2|nan':0.001364568)0.905:0.002723235)0.000:0.000000006)0.000:0.000000006,(((('EPI_ISL_249152|2016.306|Dom.gal|China|H7N9|nan':0.000000006,('EPI_ISL_198913|2015.101|Dom.gal|China|H7N9|nan':0.001356112,'EPI_ISL_192469|2015.397|Human|China|H7N9|nan':0.000000006)0.894:0.001356112)0.848:0.001355919,(((('EPI_ISL_203708|2013.789|Dom.other|China|H9N2|nan':0.0,'EPI_ISL_203709|2013.789|Dom.other|China|H9N2|nan':0.0):0.006860555,('EPI_ISL_175989|2013.814|Dom.gal|China|H9N2|nan':0.000000006,'EPI_ISL_179842|2013.816|Dom.gal|China|H9N2|nan':0.001358735)0.000:0.000000006)0.954:0.002718636,(((('EPI_ISL_175821|2013.825|Dom.gal|China|H0N0|nan':0.001354890,'EPI_ISL_175790|2013.822|Dom.gal|China|H7N9|nan':0.000000006)0.930:0.002718608,'EPI_ISL_156315|2013.247|Dom.other|China|H9N2|nan':0.001355223)0.000:0.000000006,(('EPI_ISL_198134|2014.025|Dom.gal|China|H9N2|nan':0.001355173,('EPI_ISL_200388|2014.959|Dom.ans|China|H9N6|nan':0.001356257,('EPI_ISL_200408|2015.247|Dom.gal|China|H9N2|nan':0.002730751,('EPI_ISL_249130|2015.868|Dom.gal|China|H7N9|nan':0.002717417,'EPI_ISL_249128|2015.718|Dom.gal|China|H7N9|nan':0.002717738)0.000:0.000000006)0.923:0.002718362)0.000:0.000000006)0.000:0.000000006,'EPI_ISL_699370|2018.082|Dom.gal|China|H9N2|nan':0.008266815)0.816:0.001361284)0.000:0.000000006,'EPI_ISL_142919|2013.304|Dom.gal|China|H7N9|nan':0.000000006)0.000:0.000000006)0.859:0.001355453,'EPI_ISL_502272|2014.77|Dom.gal|China|H9N2|nan':0.001355746)0.000:0.000000006)0.578:0.000000006,(((('EPI_ISL_176442|2014.208|Human|China|H7N9|nan':0.001355955,'EPI_ISL_166324|2013.986|Human|Taiwan|H7N9|nan':0.001355779)0.000:0.000000006,'EPI_ISL_175597|2014.044|Human|China|H7N9|nan':0.000000006)0.000:0.000000006,('EPI_ISL_162874|2013.247|Dom.other|China|H7N9|nan':0.0,'EPI_ISL_249099|2014.022|Dom.gal|China|H7N9|nan':0.0,'EPI_ISL_160435|2014.301|Human|Taiwan|H7N9|nan':0.0,'EPI_ISL_162878|2013.247|Dom.gal|China|H9N2|nan':0.0,'EPI_ISL_142031|2013.162|Dom.gal|China|H9N9|nan':0.0,'EPI_ISL_203705|2013.266|Dom.other|China|H9N2|nan':0.0):0.000000006)0.000:0.000000006,(('EPI_ISL_180081|2014.318|Dom.ans|China|H7N9|nan':0.000000006,'EPI_ISL_180101|2014.43|Dom.gal|China|H0N0|nan':0.000000006)0.000:0.000000006,'EPI_ISL_180154|2014.49|Dom.gal|China|H0N0|nan':0.001356067)0.859:0.001355999)0.860:0.001356198)0.000:0.000000006,(((('EPI_ISL_283524|2014.921|Dom.gal|China|H7N9|nan':0.0,'EPI_ISL_192316|2015.019|Human|China|H7N9|nan':0.0):0.000000006,'EPI_ISL_172818|2014.981|Human|China|H7N9|nan':0.001355818)0.861:0.001356941,'EPI_ISL_162879|2013.247|Dom.gal|China|H9N2|nan':0.001355616)0.000:0.000000006,((('EPI_ISL_283522|2014.37|Dom.gal|China|H7N9|nan':0.002736330,'EPI_ISL_258551|2013.526|Dom.gal|China|H9N2|nan':0.002735778)0.753:0.001345174,(('EPI_ISL_180024|2014.26|Dom.gal|China|H0N0|nan':0.0,'EPI_ISL_180014|2014.26|Dom.gal|China|H0N0|nan':0.0,'EPI_ISL_283541|2014.364|Dom.ans|China|H7N9|nan':0.0,'EPI_ISL_180037|2014.299|Dom.gal|China|H7N9|nan':0.0,'EPI_ISL_192391|2014.562|Human|China|H7N9|nan':0.0,'EPI_ISL_379587|2014.271|Human|China|H7N9|nan':0.0,'EPI_ISL_163716|2014.003|Human|China|H7N9|nan':0.0,'EPI_ISL_283517|2015.225|Dom.gal|China|H7N9|nan':0.0,'EPI_ISL_176836|2015.096|Dom.gal|China|H7N9|nan':0.0,'EPI_ISL_203706|2013.266|Dom.other|China|H9N2|nan':0.0,'EPI_ISL_203707|2013.266|Dom.other|China|H9N2|nan':0.0):0.000000006,'EPI_ISL_179844|2013.816|Dom.gal|China|H9N2|nan':0.001358495)0.000:0.000000006)0.000:0.000000006,('EPI_ISL_426184|2014.942|Human|China|H7N9|nan':0.001356191,('EPI_ISL_283532|2013.934|Dom.gal|China|H7N9|nan':0.000000006,'EPI_ISL_176158|2013.811|Dom.gal|China|H9N2|nan':0.001356533)0.747:0.000000006)0.927:0.001358170)0.000:0.000000006)0.000:0.000000006)0.000:0.000000006)0.000:0.000000006)0.144:0.001355919,'EPI_ISL_192283|2015.082|Human|China|H7N9|nan':0.005476994)0.000:0.000000006)0.000:0.000000006)1.000:0.000000006,(((('EPI_ISL_283518|2015.23|Dom.gal|China|H7N9|nan':0.002738304,'EPI_ISL_192505|2015.151|Human|China|H7N9|nan':0.001365688)0.772:0.001355254,(('EPI_ISL_285557|2016.052|Human|China|H7N9|nan':0.0,'EPI_ISL_203724|2014.732|Dom.gal|China|H9N2|nan':0.0):0.000000006,('EPI_ISL_283530|2014.899|Dom.gal|China|H7N9|nan':0.001355820,('EPI_ISL_283527|2015.225|Dom.gal|China|H7N9|nan':0.000000006,'EPI_ISL_283512|2015.249|Dom.gal|China|H7N9|nan':0.001355802)0.841:0.001355820)0.000:0.000000006)0.000:0.000000006)0.909:0.001356135,(('EPI_ISL_203678|2013.789|Dom.gal|China|H9N2|nan':0.0,'EPI_ISL_175916|2013.942|Dom.gal|China|H9N2|nan':0.0):0.000000006,(((('EPI_ISL_4071296|2015.5|Dom.gal|China|H7N9|nan':0.001355749,(('EPI_ISL_142904|2013.299|Dom.other|China|H7N9|nan':0.0,'EPI_ISL_142902|2013.252|Dom.other|China|H7N9|nan':0.0,'EPI_ISL_142073|2013.329|Human|China|H7N9|nan':0.0,'EPI_ISL_156527|2013.351|wild.other|China|H7N9|nan':0.0,'EPI_ISL_140356|2013.31|Human|Taiwan|H7N9|nan':0.0):0.000000006,'EPI_ISL_157221|2013.351|wild.other|China|H7N9|nan':0.001355820)0.000:0.000000006)0.000:0.000000006,('EPI_ISL_234465|2013.247|Dom.gal|China|H9N2|nan':0.006865053,((((('EPI_ISL_163712|2013.827|Human|China|H7N9|nan':0.000000006,'EPI_ISL_168015|2014.148|Dom.gal|China|H7N2|nan':0.001356294)0.000:0.000000006,'EPI_ISL_172827|2014.877|Human|China|H7N9|nan':0.002721512)0.000:0.000000006,('EPI_ISL_175774|2013.811|Dom.gal|China|H0N0|nan':0.0,'EPI_ISL_175770|2013.811|Dom.gal|China|H0N0|nan':0.0,'EPI_ISL_175778|2013.811|Dom.gal|China|H7N9|nan':0.0,'EPI_ISL_161675|2014.14|Dom.gal|China|H7N9|nan':0.0,'EPI_ISL_163724|2014.156|Human|China|H7N9|nan':0.0,'EPI_ISL_163727|2014.052|Human|China|H7N9|nan':0.0):0.000000006)0.000:0.000000006,('EPI_ISL_180015|2014.26|Dom.gal|China|H0N0|nan':0.000000006,'EPI_ISL_179981|2014.26|Dom.gal|China|H0N0|nan':0.000000006)0.929:0.002734052)0.873:0.001358592,('EPI_ISL_203726|2014.512|Dom.other|China|H9N2|nan':0.0,'EPI_ISL_203727|2014.567|Dom.other|China|H9N2|nan':0.0):0.002720327)0.000:0.000000006)0.840:0.001355469)0.821:0.001361824,'EPI_ISL_175775|2013.811|Dom.gal|China|H0N0|nan':0.001362146)0.010:0.001353217,'EPI_ISL_180019|2014.26|Dom.gal|China|H0N0|nan':0.000000006)0.731:0.000000051)0.000:0.000000006)0.000:0.000000006,(('EPI_ISL_283478|2014.841|Dom.gal|China|H7N9|nan':0.0,'EPI_ISL_192281|2015.025|Human|China|H7N9|nan':0.0):0.002752816,(('EPI_ISL_192336|2014.918|Human|China|H7N9|nan':0.0,'EPI_ISL_192335|2015.5|Human|China|H7N9|nan':0.0):0.000000006,'EPI_ISL_283480|2015.044|Dom.gal|China|H7N9|nan':0.001356806)0.889:0.002750982)0.763:0.001352848)0.858:0.001356256)0.000:0.000000006,((('EPI_ISL_234458|2014.496|Dom.gal|China|H9N2|nan':0.005471865,'EPI_ISL_234443|2014.666|Dom.gal|China|H9N2|nan':0.000000006)0.000:0.000000006,'EPI_ISL_700915|2013.844|Dom.gal|China|H9N2|nan':0.001361885)0.840:0.001355847,('EPI_ISL_141159|2013.249|Human|China|H7N9|nan':0.004096684,'EPI_ISL_203691|2013.868|Dom.gal|China|H9N2|nan':0.001355847)0.000:0.000000006)0.000:0.000000006)0.000:0.000000006,((((('EPI_ISL_192275|2015.099|Human|China|H7N9|nan':0.001356256,(('EPI_ISL_173535|2014.011|Dom.gal|China|H9N2|nan':0.000000006,('EPI_ISL_180143|2014.452|Dom.gal|China|H0N0|nan':0.000000006,'EPI_ISL_707376|2018.789|Dom.gal|China|H9N2|nan':0.006889997)0.743:0.000000006)0.503:0.001355919,'EPI_ISL_179911|2014.274|Dom.gal|China|H7N9|nan':0.000000006)0.724:0.000000051)0.000:0.000000006,((('EPI_ISL_181444|2013.934|Dom.gal|China|H9N2|nan':0.001355898,('EPI_ISL_161677|2014.14|Dom.gal|China|H9N2|nan':0.001355732,'EPI_ISL_284664|2016.53|Dom.gal|China|H9N2|nan':0.006873406)0.000:0.000000006)0.862:0.001356147,(('EPI_ISL_176159|2013.811|Dom.gal|China|H9N2|nan':0.009815844,'EPI_ISL_145389|2013.258|Dom.ans|China|H9N2|nan':0.002054911)0.768:0.002049802,((('EPI_ISL_162867|2013.247|Dom.gal|China|H7N9|nan':0.0,'EPI_ISL_203659|2013.266|Dom.gal|China|H9N2|nan':0.0,'EPI_ISL_145391|2013.258|Dom.gal|China|H9N2|nan':0.0):0.000000006,'EPI_ISL_173727|2013.184|Dom.gal|China|H9N2|nan':0.002817098)0.783:0.001349100,'EPI_ISL_192408|2014.101|Human|China|H7N9|nan':0.002731280)0.425:0.001374919)0.742:0.000000006)0.742:0.000000006,('EPI_ISL_176134|2013.805|Dom.gal|China|H9N2|nan':0.001356085,'EPI_ISL_234428|2014.748|Dom.gal|China|H9N2|nan':0.002720296)0.728:0.000000006)0.000:0.000000006)1.000:0.000000006,('EPI_ISL_4032055|2015.085|Dom.gal|China|H7N9|nan':0.000000006,'EPI_ISL_4032094|2015.085|Dom.gal|China|H7N9|nan':0.001358349)0.936:0.002721268)0.000:0.000000006,('EPI_ISL_192450|2014.038|Human|China|H7N9|nan':0.0,'EPI_ISL_192435|2014.041|Human|China|H7N9|nan':0.0):0.002721640)0.000:0.000000006,(((('EPI_ISL_174447|2014.515|Dom.gal|China|H9N2|nan':0.001356467,('EPI_ISL_699557|2016.91|Dom.gal|China|H9N2|nan':0.001355903,((('EPI_ISL_700900|2016.265|Dom.gal|China|H9N2|nan':0.000000006,('EPI_ISL_699260|2017.047|Dom.gal|China|H0N0|nan':0.001358609,('EPI_ISL_253028|2016.454|Human|China|H9N2|nan':0.000000006,('EPI_ISL_707450|2017.499|Dom.ans|China|H9N2|nan':0.001355435,'EPI_ISL_697180|2017.732|Dom.gal|China|H9N2|nan':0.000000006)0.906:0.001357981)0.784:0.001362955)0.810:0.001363244)0.876:0.001362324,('EPI_ISL_700908|2015.904|Dom.gal|China|H9N2|nan':0.0,'EPI_ISL_700901|2016.265|Dom.gal|China|H9N2|nan':0.0):0.001356051)0.000:0.000000006,(((('EPI_ISL_283494|2015.197|Dom.gal|China|H7N9|nan':0.0,'EPI_ISL_192493|2015.164|Human|China|H7N9|nan':0.0,'EPI_ISL_192285|2015.074|Human|China|H7N9|nan':0.0,'EPI_ISL_200379|2014.959|Dom.ans|China|H9N2|nan':0.0):0.000000006,'EPI_ISL_699598|2016.393|Dom.gal|China|H7N9|nan':0.002720482)0.000:0.000000006,('EPI_ISL_284990|2017.044|Human|China|H7N9|nan':0.002744996,('EPI_ISL_707564|2017.252|Dom.ans|China|H9N2|nan':0.0,'EPI_ISL_707558|2017.252|Dom.ans|China|H9N2|nan':0.0,'EPI_ISL_707561|2017.252|Dom.ans|China|H9N2|nan':0.0,'EPI_ISL_707562|2017.252|Dom.ans|China|H9N2|nan':0.0,'EPI_ISL_707565|2017.252|Dom.ans|China|H9N2|nan':0.0,'EPI_ISL_707560|2017.252|Dom.ans|China|H9N2|nan':0.0,'EPI_ISL_707563|2017.252|Dom.ans|China|H9N2|nan':0.0,'EPI_ISL_707557|2017.252|Dom.ans|China|H9N2|nan':0.0,'EPI_ISL_699588|2017.252|Dom.gal|China|H9N2|nan':0.0):0.001372763)0.895:0.002718645)0.000:0.000000006,('EPI_ISL_699486|2016.65|Dom.gal|China|H9N2|nan':0.002720247,(('EPI_ISL_192306|2015.044|Human|China|H7N9|nan':0.001355578,'EPI_ISL_192312|2015.041|Human|China|H7N9|nan':0.000000006)0.911:0.001355811,'EPI_ISL_502187|2017.86|Dom.gal|China|H9N2|nan':0.002721124)0.000:0.000000006)0.997:0.000000006)1.000:0.000000006)0.000:0.000000006)0.852:0.001356207)0.000:0.000000006,'EPI_ISL_200574|2015.099|Dom.gal|China|H9N2|nan':0.000000006)0.809:0.000000006,('EPI_ISL_4063436|2014.967|wild.other|China|H9N2|nan':0.004555462,'EPI_ISL_381335|2015.375|swine|China|H9N2|nan':0.014216065)0.736:0.002391446)0.821:0.001356254,('EPI_ISL_180032|2014.299|Dom.gal|China|H0N0|nan':0.0,'EPI_ISL_181779|2013.8|Dom.gal|China|H0N0|nan':0.0,'EPI_ISL_142922|2013.252|Dom.gal|China|H7N9|nan':0.0,'EPI_ISL_143663|2013.296|Human|China|H7N9|nan':0.0,'EPI_ISL_283510|2014.132|Dom.gal|China|H7N9|nan':0.0,'EPI_ISL_192326|2014.186|Human|China|H7N9|nan':0.0,'EPI_ISL_169131|2014.899|Human|China|H7N9|nan':0.0,'EPI_ISL_176133|2013.805|Dom.gal|China|H9N2|nan':0.0,'EPI_ISL_203668|2013.545|Dom.gal|China|H9N2|nan':0.0,'EPI_ISL_145737|2013.247|Dom.gal|China|H9N2|nan':0.0,'EPI_ISL_175869|2013.945|Dom.gal|China|H9N2|nan':0.0,'EPI_ISL_179848|2013.825|Dom.gal|China|H9N2|nan':0.0,'EPI_ISL_175973|2013.962|Dom.gal|China|H9N2|nan':0.0,'EPI_ISL_173528|2013.877|Dom.gal|China|H9N2|nan':0.0,'EPI_ISL_203684|2013.789|Dom.gal|China|H9N2|nan':0.0,'EPI_ISL_203712|2014.271|Dom.gal|China|H9N2|nan':0.0,'EPI_ISL_234450|2014.329|Dom.gal|China|H9N2|nan':0.0,'EPI_ISL_161829|2014.162|wild.gal|China|H9N2|nan':0.0,'EPI_ISL_234454|2015.5|Dom.gal|China|H9N2|nan':0.0):0.000000006)0.000:0.000000006)0.000:0.000000006)0.000:0.000000006,'EPI_ISL_176271|2014.14|Dom.gal|China|H0N0|nan':0.001357481)0.726:0.000000051)0.012:0.001356920,'EPI_ISL_176154|2013.8|Dom.gal|China|H9N2|nan':0.008334110)0.000:0.000000006,(((('EPI_ISL_142930|2013.288|Dom.gal|China|H7N9|nan':0.001401830,'EPI_ISL_249132|2015.989|Dom.gal|China|H7N9|nan':0.000000006)0.000:0.000000006,(('EPI_ISL_278205|2016.03|Dom.other|China|H5N6|2.3.4.4e':0.006919199,'EPI_ISL_278204|2016.03|Dom.other|China|H5N6|2.3.4.4h':0.001390942)0.940:0.005520596,(('EPI_ISL_173498|2013.8|Dom.gal|China|H0N0|nan':0.001403875,('EPI_ISL_203683|2013.789|Dom.gal|China|H9N2|nan':0.002772326,'EPI_ISL_176025|2013.819|Dom.gal|China|H9N2|nan':0.000000006)0.103:0.000000051)0.423:0.002761775,'EPI_ISL_700888|2016.191|Dom.gal|China|H9N2|nan':0.004141459)0.728:0.001355584)0.806:0.001365416)0.031:0.000000052,'EPI_ISL_179846|2013.819|Dom.gal|China|H0N0|nan':0.000000006)0.672:0.001356417,'EPI_ISL_179921|2013.948|Dom.gal|China|H0N0|nan':0.000000006)0.076:0.000000051)0.804:0.001371377)0.000:0.000000006,('EPI_ISL_173500|2014.14|Dom.gal|China|H0N0|2.3.4.4':0.000000006,(((((('EPI_ISL_175873|2013.94|Dom.gal|China|H0N0|nan':0.002906765,((((('EPI_ISL_175926|2013.948|Dom.gal|China|H9N2|nan':0.008286913,(('EPI_ISL_175642|2013.948|Dom.gal|China|H7N9|nan':0.000000006,'EPI_ISL_175835|2014.06|Human|China|H7N9|nan':0.002722511)0.828:0.001357170,'EPI_ISL_175964|2013.962|Dom.gal|China|H9N2|nan':0.001357015)0.000:0.000000006)0.526:0.000000006,((('EPI_ISL_192359|2014.11|Human|China|H7N9|nan':0.004098632,'EPI_ISL_175983|2013.964|Dom.gal|China|H9N2|nan':0.000000006)0.000:0.000000006,(('EPI_ISL_700885|2014.153|Dom.gal|China|H9N2|nan':0.000000006,(('EPI_ISL_699262|2017.392|Dom.gal|China|H0N0|nan':0.001365104,'EPI_ISL_699311|2017.31|Dom.gal|China|H9N2|nan':0.000000006)0.979:0.005513013,('EPI_ISL_700884|2015.038|Dom.gal|China|H9N2|nan':0.001365601,('EPI_ISL_707488|2016.738|Dom.ans|China|H9N2|nan':0.0,'EPI_ISL_707487|2016.738|Dom.ans|China|H9N2|nan':0.0):0.000000006)0.000:0.000000006)0.956:0.002722817)0.000:0.000000006,(('EPI_ISL_200620|2015.288|Dom.ans|China|H9N2|nan':0.000000006,'EPI_ISL_200615|2015.288|Dom.gal|China|H9N2|nan':0.001356838)0.772:0.001362858,('EPI_ISL_200430|2015.304|Dom.ans|China|H9N6|nan':0.001357693,'EPI_ISL_199040|2015.304|Dom.gal|China|H9N2|nan':0.000000006)0.942:0.004167127)0.769:0.001360194)0.975:0.004097102)0.946:0.004126301,('EPI_ISL_176295|2014.137|Dom.gal|China|H0N0|nan':0.004129751,'EPI_ISL_175923|2013.945|Dom.gal|China|H9N2|nan':0.002756482)0.761:0.001345290)0.798:0.001361976)0.000:0.000000006,('EPI_ISL_175977|2013.964|Dom.gal|China|H9N2|nan':0.000000006,'EPI_ISL_175931|2013.948|Dom.gal|China|H9N2|nan':0.001356828)0.866:0.001357015)0.000:0.000000006,'EPI_ISL_175963|2013.948|Dom.gal|China|H9N2|nan':0.000000006)0.905:0.000000006,(('EPI_ISL_175972|2013.962|Dom.gal|China|H9N2|nan':0.001357099,('EPI_ISL_173493|2013.962|Dom.gal|China|H0N0|nan':0.000000006,('EPI_ISL_179922|2013.948|Dom.gal|China|H9N2|nan':0.000000006,'EPI_ISL_176030|2013.948|Dom.gal|China|H9N2|nan':0.001357181)0.853:0.001358096)0.000:0.000000006)0.007:0.001357164,'EPI_ISL_176190|2014.137|Dom.gal|China|H0N0|nan':0.000000006)0.506:0.000000051)0.913:0.000000006)0.917:0.005481340,((('EPI_ISL_143943|2011.86|Dom.ans|China|H9N2|nan':0.001356738,(((((((('EPI_ISL_250815|2013.542|wild.other|China|H9N2|nan':0.0,'EPI_ISL_250816|2013.841|wild.other|China|H9N2|nan':0.0):0.001356528,(('EPI_ISL_200609|2015.285|Dom.gal|China|H9N2|nan':0.0,'EPI_ISL_200608|2015.285|Dom.other|China|H9N2|nan':0.0):0.006885218,('EPI_ISL_234461|2015.5|Dom.gal|China|H9N2|nan':0.005479616,(('EPI_ISL_192302|2015.011|Human|China|H7N9|nan':0.001362226,'EPI_ISL_249125|2015.512|Dom.gal|China|H7N9|nan':0.008286813)0.000:0.000000006,('EPI_ISL_199121|2015.282|Dom.ans|China|H7N9|nan':0.001357333,('EPI_ISL_249118|2015.068|Dom.gal|China|H7N9|nan':0.0,'EPI_ISL_249119|2015.107|Dom.gal|China|H7N9|nan':0.0):0.000000006)0.828:0.001357927)0.940:0.002724960)0.000:0.000000006)0.930:0.002722580)0.000:0.000000006,('EPI_ISL_175915|2013.942|Dom.gal|China|H9N2|nan':0.000000006,'EPI_ISL_234459|2014.496|Dom.gal|China|H9N2|nan':0.006868772)0.852:0.001356605)0.000:0.000000006,('EPI_ISL_192911|2015.5|Human|China|H7N9|nan':0.001356311,'EPI_ISL_175871|2013.94|Dom.gal|China|H9N2|nan':0.000000006)0.000:0.000000006)0.000:0.000000006,(('EPI_ISL_234466|2014.833|Dom.gal|China|H9N2|nan':0.002721466,'EPI_ISL_175967|2013.945|Dom.gal|China|H9N2|nan':0.001356778)0.000:0.000000006,('EPI_ISL_175910|2013.942|Dom.gal|China|H0N0|nan':0.0,'EPI_ISL_175870|2013.94|Dom.gal|China|H0N0|nan':0.0,'EPI_ISL_175917|2013.942|Dom.gal|China|H9N2|nan':0.0,'EPI_ISL_175875|2013.937|Dom.gal|China|H9N2|nan':0.0,'EPI_ISL_175980|2013.964|Dom.gal|China|H9N2|nan':0.0):0.000000006)0.000:0.000000006)0.000:0.000000006,('EPI_ISL_249120|2015.192|Dom.gal|China|H7N9|nan':0.000000006,'EPI_ISL_234457|2015.5|Dom.gal|China|H9N2|nan':0.002722891)0.932:0.002721742)0.000:0.000000006,((('EPI_ISL_192910|2015.5|Human|China|H7N9|nan':0.000000006,('EPI_ISL_700899|2015.299|Dom.gal|China|H9N2|nan':0.002721207,'EPI_ISL_700913|2016.208|Dom.gal|China|H9N2|nan':0.000000006)0.979:0.004095394)0.796:0.001360300,('EPI_ISL_175979|2013.964|Dom.gal|China|H9N2|nan':0.0,'EPI_ISL_175974|2013.962|Dom.gal|China|H9N2|nan':0.0):0.002734668)0.803:0.001366019,('EPI_ISL_175922|2013.945|Dom.gal|China|H9N2|nan':0.001356719,('EPI_ISL_175919|2013.945|Dom.gal|China|H9N2|nan':0.002721919,'EPI_ISL_192364|2014.14|Human|China|H7N9|nan':0.001356432)0.000:0.000000006)0.586:0.000000006)0.000:0.000000006)0.000:0.000000006,'EPI_ISL_153064|2013.989|Human|HongKong|H9N2|nan':0.001360403)0.874:0.001356667)0.000:0.000000006,(('EPI_ISL_234438|2012.833|Dom.gal|China|H9N2|nan':0.002724283,'EPI_ISL_173932|2012.101|Dom.gal|China|H9N2|nan':0.004096720)0.000:0.000000006,('EPI_ISL_145377|2011.441|Dom.gal|China|H9N2|nan':0.000000006,'EPI_ISL_145363|2012.03|Dom.gal|China|H9N2|nan':0.001356663)0.859:0.001356663)0.000:0.000000006)1.000:0.000000006,('EPI_ISL_175640|2013.945|Dom.gal|China|H0N0|nan':0.000000006,(((('EPI_ISL_249104|2014.225|Dom.gal|China|H7N9|nan':0.001358172,'EPI_ISL_285118|2015.093|Human|China|H7N9|nan':0.006868882)0.784:0.001362107,('EPI_ISL_155815|2014.071|Dom.gal|HongKong|H7N9|nan':0.000000006,'EPI_ISL_192397|2014.079|Human|China|H7N9|nan':0.002720955)0.000:0.000000006)0.000:0.000000006,('EPI_ISL_176369|2014.14|Dom.gal|China|H0N0|nan':0.000000006,'EPI_ISL_173925|2013.329|Dom.gal|China|H9N2|nan':0.005477524)0.108:0.001356712)0.770:0.001361920,((((((('EPI_ISL_180092|2014.496|Dom.gal|China|H0N0|nan':0.000000006,'EPI_ISL_180097|2014.553|Dom.gal|China|H7N9|nan':0.001357103)0.799:0.001361901,('EPI_ISL_176276|2014.14|Dom.gal|China|H0N0|nan':0.0,'EPI_ISL_176280|2014.14|Dom.gal|China|H7N9|nan':0.0,'EPI_ISL_283493|2014.181|Dom.gal|China|H7N9|nan':0.0,'EPI_ISL_176197|2014.14|Dom.gal|China|H7N9|nan':0.0,'EPI_ISL_192383|2014.296|Human|China|H7N9|nan':0.0):0.001358088)0.783:0.001357895,'EPI_ISL_175787|2013.822|Dom.gal|China|H7N9|nan':0.000000006)0.000:0.000000006,(('EPI_ISL_173489|2013.94|Dom.gal|China|H0N0|2.3.4.4b':0.0,'EPI_ISL_153338|2014.016|Human|HongKong|H7N9|nan':0.0):0.000000006,'EPI_ISL_175635|2013.94|Dom.gal|China|H7N9|nan':0.001357991)0.927:0.002720718)0.846:0.001356020,(('EPI_ISL_176270|2014.14|Dom.gal|China|H0N0|nan':0.001356153,('EPI_ISL_379594|2013.249|Human|China|H7N9|nan':0.001355962,(('EPI_ISL_283473|2014.173|Dom.gal|China|H7N9|nan':0.0,'EPI_ISL_192341|2014.236|Human|China|H7N9|nan':0.0):0.004145329,('EPI_ISL_192451|2014.036|Human|China|H7N9|nan':0.001355939,'EPI_ISL_192429|2014.068|Human|China|H7N9|nan':0.000000006)0.775:0.001352375)0.802:0.001361451)0.000:0.000000006)0.000:0.000000006,(((((('EPI_ISL_142903|2013.252|Dom.other|China|H7N9|nan':0.000000006,'EPI_ISL_163709|2013.288|Human|China|H7N9|nan':0.002720403)0.858:0.001356005,(('EPI_ISL_176289|2014.137|Dom.gal|China|H0N0|nan':0.0,'EPI_ISL_200114|2013.266|Dom.ans|China|H0N0|nan':0.0,'EPI_ISL_175643|2013.948|Dom.gal|China|H0N0|nan':0.0,'EPI_ISL_175731|2013.964|Dom.gal|China|H0N0|nan':0.0,'EPI_ISL_142916|2013.288|Dom.ans|China|H7N9|nan':0.0,'EPI_ISL_283549|2013.255|Dom.ans|China|H7N9|nan':0.0,'EPI_ISL_142915|2013.288|Dom.ans|China|H7N9|nan':0.0,'EPI_ISL_175649|2013.962|Dom.gal|China|H7N9|nan':0.0,'EPI_ISL_139501|2013.247|Dom.gal|China|H7N9|nan':0.0,'EPI_ISL_154827|2013.6|Human|China|H7N9|nan':0.0,'EPI_ISL_141176|2013.268|Human|China|H7N9|nan':0.0,'EPI_ISL_192465|2013.956|Human|China|H7N9|nan':0.0,'EPI_ISL_159072|2013.915|Human|China|H7N9|nan':0.0,'EPI_ISL_142901|2013.29|wild.other|China|H7N9|nan':0.0,'EPI_ISL_176298|2014.137|Dom.gal|China|H7N9|nan':0.0,'EPI_ISL_283503|2014.063|Dom.gal|China|H7N9|nan':0.0,'EPI_ISL_176307|2014.137|Dom.gal|China|H7N9|nan':0.0,'EPI_ISL_175833|2014.036|Human|China|H7N9|nan':0.0,'EPI_ISL_192360|2014.038|Human|China|H7N9|nan':0.0,'EPI_ISL_192398|2014.082|Human|China|H7N9|nan':0.0,'EPI_ISL_151417|2013.912|Human|HongKong|H7N9|nan':0.0):0.000000006,(('EPI_ISL_176287|2014.137|Dom.gal|China|H0N0|nan':0.0,'EPI_ISL_176294|2014.137|Dom.gal|China|H7N9|nan':0.0):0.000000006,('EPI_ISL_175681|2013.964|Dom.gal|China|H7N9|nan':0.000000006,'EPI_ISL_176166|2014.137|Dom.gal|China|H0N0|nan':0.001356195)0.067:0.000000052)0.848:0.001356174)0.000:0.000000006)0.000:0.000000006,'EPI_ISL_176155|2013.808|Dom.gal|China|H0N0|nan':0.001362426)0.000:0.000000006,'EPI_ISL_173631|2013.2|Dom.gal|China|H9N2|nan':0.001356064)0.000:0.000000006,'EPI_ISL_175680|2013.964|Dom.gal|China|H7N9|nan':0.001356174)0.000:0.000000006,('EPI_ISL_192416|2014.022|Human|China|H7N9|nan':0.001355966,('EPI_ISL_142924|2013.252|Dom.gal|China|H7N9|nan':0.001356031,('EPI_ISL_142929|2013.334|Dom.gal|China|H7N9|nan':0.0,'EPI_ISL_138985|2013.249|Dom.other|China|H7N9|nan':0.0,'EPI_ISL_148696|2013.219|Human|China|H7N9|nan':0.0,'EPI_ISL_142592|2013.271|Dom.gal|China|H9N2|nan':0.0):0.000000006)0.279:0.001356122)0.000:0.000000006)0.000:0.000000006)0.000:0.000000006)0.999:0.000000006,'EPI_ISL_175826|2013.263|Dom.gal|China|H0N0|nan':0.000000006)0.000:0.000000006,(((('EPI_ISL_192909|2014.915|Human|China|H7N9|nan':0.0,'EPI_ISL_169442|2014.981|Human|HongKong|H7N9|nan':0.0,'EPI_ISL_364317|2015.025|Human|HongKong|H7N9|nan':0.0):0.000000006,'EPI_ISL_192310|2015.008|Human|China|H7N9|nan':0.001356083)0.933:0.002720530,'EPI_ISL_157703|2014.205|Human|HongKong|H7N9|nan':0.000000006)0.000:0.000000006,('EPI_ISL_180094|2014.553|Dom.gal|China|H7N9|nan':0.001356262,'EPI_ISL_180096|2014.553|Dom.gal|China|H7N9|nan':0.000000006)0.923:0.002720798)0.925:0.002721298)0.788:0.001362292)1.000:0.006955030)0.667:0.000000037)0.742:0.000000006)0.840:0.001357567,('EPI_ISL_192300|2015.033|Human|China|H7N9|nan':0.001044245,'EPI_ISL_699298|2016.992|Dom.gal|China|H9N2|nan':0.013118012)0.914:0.004430397)0.000:0.000000006,('EPI_ISL_175786|2013.822|Dom.gal|China|H0N0|nan':0.001510642,(((((((('EPI_ISL_181966|2014.241|Dom.gal|China|H0N0|nan':0.000000006,('EPI_ISL_145362|2012.361|Dom.gal|China|H9N2|nan':0.000000006,'EPI_ISL_173629|2012.448|Dom.gal|China|H9N2|nan':0.005489551)0.729:0.000000051)0.044:0.001357074,('EPI_ISL_294455|2011.208|Dom.gal|China|H9N2|nan':0.001357150,('EPI_ISL_102572|2011.162|Dom.gal|China|H9N2|nan':0.000000006,'EPI_ISL_145368|2012.281|Dom.gal|China|H9N2|nan':0.005479935)0.000:0.000000006)0.000:0.000000006)0.000:0.000000006,(('EPI_ISL_135869|2012.85|wild.other|China|H9N2|nan':0.001354934,('EPI_ISL_173923|2013.247|Dom.gal|China|H9N2|nan':0.0,'EPI_ISL_250818|2013.364|wild.other|China|H9N2|nan':0.0):0.001376946)0.788:0.001360833,('EPI_ISL_502268|2014.77|Dom.gal|China|H9N2|nan':0.009702669,('EPI_ISL_502269|2012.287|Dom.gal|China|H9N2|nan':0.000000006,(('EPI_ISL_234452|2014.915|Dom.gal|China|H9N2|nan':0.0,'EPI_ISL_244959|2015.414|Dom.gal|Myanmar|H9N2|nan':0.0,'EPI_ISL_244960|2015.414|Dom.gal|Myanmar|H9N2|nan':0.0):0.002749447,('EPI_ISL_234463|2015.085|Dom.gal|China|H9N2|nan':0.001364703,'EPI_ISL_200601|2015.271|Dom.gal|China|H9N2|nan':0.002737635)0.942:0.004183874)0.871:0.002749516)0.000:0.000000006)0.000:0.000000006)0.922:0.002735165)0.870:0.001356862,((('EPI_ISL_127670|2010.521|Dom.gal|China|H9N2|nan':0.0,'EPI_ISL_146253|2010.5|Dom.gal|HongKong|H9N2|nan':0.0,'EPI_ISL_146219|2011.666|Dom.gal|HongKong|H9N2|nan':0.0):0.000000006,((('EPI_ISL_145384|2012.227|Dom.gal|China|H9N2|nan':0.006755622,'EPI_ISL_250817|2013.167|wild.other|China|H9N2|nan':0.002931441)0.309:0.001362375,'EPI_ISL_145379|2012.227|Dom.gal|China|H9N2|nan':0.003926670)0.812:0.001547354,((((((('EPI_ISL_502274|2012.342|Dom.gal|China|H9N2|nan':0.0,'EPI_ISL_387721|2013.427|Dom.gal|VietNam|H9N2|nan':0.0,'EPI_ISL_157939|2012.046|Dom.gal|Bangladesh|H5N1|2.3.2.1c':0.0):0.000000006,('EPI_ISL_175867|2013.94|Dom.gal|China|H9N2|nan':0.004105744,('EPI_ISL_283475|2014.175|Dom.gal|China|H7N9|nan':0.005520304,(('EPI_ISL_327408|2018.274|Dom.ans|China|H7N9|nan':0.021711111,((((((('EPI_ISL_379656|2017.836|Dom.gal|China|H7N9|nan':0.001356148,'EPI_ISL_372783|2018.315|Human|China|H7N9|nan':0.000000006)0.867:0.001356105,(((('EPI_ISL_268507|2017.203|Human|China|H7N9|nan':0.001355943,'EPI_ISL_379677|2017.293|Dom.ans|China|H7N9|nan':0.001355901)0.734:0.000000006,(((('EPI_ISL_1516445|2020.913|Dom.gal|China|H7N9|nan':0.001341905,'EPI_ISL_1495970|2021.11|Dom.gal|China|H7N9|nan':0.004139081)0.863:0.002790200,('EPI_ISL_1374063|2018.833|Dom.gal|China|H7N9|nan':0.002737683,'EPI_ISL_1374068|2019.247|Dom.gal|China|H7N9|nan':0.001356372)0.741:0.001341096)0.965:0.007085225,('EPI_ISL_14223934|2020.415|Dom.gal|China|H9N2|nan':0.012533405,('EPI_ISL_1374069|2019.833|Dom.gal|China|H7N9|nan':0.005327570,'EPI_ISL_353999|2019.252|Human|China|H7N9|nan':0.001586338)0.395:0.001166093)0.965:0.008855759)0.918:0.005465377,(('EPI_ISL_1374052|2018.085|Dom.gal|China|H7N9|nan':0.004110718,('EPI_ISL_482756|2018.636|Dom.gal|China|H7N9|nan':0.0,'EPI_ISL_5159336|2020.38|Dom.gal|China|H7N9|nan':0.0):0.002757090)0.736:0.005471045,(('EPI_ISL_276783|2017.34|Dom.gal|China|H7N9|nan':0.000000006,(('EPI_ISL_276785|2017.427|Dom.gal|China|H7N9|nan':0.001356095,('EPI_ISL_378726|2017.414|Dom.ans|China|H7N9|nan':0.0,'EPI_ISL_378724|2017.507|Dom.ans|China|H7N9|nan':0.0):0.001355808)0.000:0.000000006,((('EPI_ISL_707403|2018.066|Dom.ans|China|H7N3|nan':0.0,'EPI_ISL_707402|2018.066|Dom.ans|China|H7N3|nan':0.0,'EPI_ISL_707393|2018.066|Dom.ans|China|H7N3|nan':0.0,'EPI_ISL_707404|2018.066|Dom.ans|China|H7N3|nan':0.0,'EPI_ISL_707412|2018.066|Dom.ans|China|H7N3|nan':0.0):0.001355851,'EPI_ISL_379680|2018.041|Dom.ans|China|H7N2|nan':0.009679000)0.000:0.000000006,'EPI_ISL_322178|2018.162|Dom.ans|Japan|H7N3|nan':0.002722537)0.000:0.000000006)0.000:0.000000006)0.000:0.000000006,('EPI_ISL_1374054|2018.085|Dom.ans|China|H7N9|nan':0.002718367,('EPI_ISL_314056|2017.581|Human|China|H7N9|nan':0.001355171,('EPI_ISL_379678|2018.011|Dom.ans|China|H7N9|nan':0.002722139,'EPI_ISL_379679|2017.712|Dom.ans|China|H7N9|nan':0.002718394)0.000:0.000000006)0.000:0.000000006)0.954:0.002725050)0.719:0.000000006)0.683:0.001355925)0.339:0.000000006)0.000:0.000000006,('EPI_ISL_696534|2017.268|Dom.ans|China|H7N9|nan':0.0,'EPI_ISL_268502|2017.156|Human|China|H7N9|nan':0.0):0.001355924)0.000:0.000000006,'EPI_ISL_267759|2017.142|Human|China|H7N9|nan':0.000000006)0.000:0.000000006)0.956:0.002720468,'EPI_ISL_285123|2016.989|Human|China|H7N9|nan':0.000000006)0.000:0.000000006,'EPI_ISL_1005675|2019.038|Dom.gal|China|H9N2|nan':0.015468227)0.843:0.001355957,(('EPI_ISL_249147|2016.249|Dom.gal|China|H7N9|nan':0.0,'EPI_ISL_249144|2016.183|Dom.gal|China|H7N9|nan':0.0,'EPI_ISL_215688|2016.227|Human|HongKong|H7N9|nan':0.0):0.000000006,('EPI_ISL_285133|2017.151|Human|China|H7N9|nan':0.0,'EPI_ISL_242275|2017.022|Human|HongKong|H7N9|nan':0.0):0.004094075)0.000:0.000000006)0.000:0.000000006,('EPI_ISL_242870|2016.989|Human|China|H7N9|nan':0.002720455,('EPI_ISL_699293|2017.923|Dom.gal|China|H9N2|nan':0.005473947,(('EPI_ISL_1483239|2018.797|Dom.gal|China|H9N2|nan':0.0,'EPI_ISL_1483231|2018.797|Dom.other|China|H9N2|nan':0.0):0.000000006,'EPI_ISL_1477043|2018.797|Human|China|H9N2|nan':0.000000006)0.958:0.004093315)0.000:0.000000006)0.869:0.001355900)0.956:0.002733225,(('EPI_ISL_239333|2016.123|Human|China|H7N9|nan':0.001378137,'EPI_ISL_285128|2017.06|Human|China|H7N9|nan':0.002728717)0.761:0.001351442,((('EPI_ISL_249146|2016.21|Dom.gal|China|H7N9|nan':0.0,'EPI_ISL_249142|2016.208|Dom.gal|China|H7N9|nan':0.0):0.000000006,('EPI_ISL_249145|2016.21|Dom.gal|China|H7N9|nan':0.002724098,'EPI_ISL_283501|2016.262|Dom.gal|China|H7N9|nan':0.002722533)0.000:0.000000006)0.000:0.000000006,('EPI_ISL_249148|2016.306|Dom.gal|China|H7N9|nan':0.006866260,(('EPI_ISL_699308|2018.293|Dom.gal|China|H9N2|nan':0.0,'EPI_ISL_696784|2018.6|Dom.gal|China|H9N2|nan':0.0):0.002721777,('EPI_ISL_699263|2017.545|Dom.gal|China|H0N0|nan':0.002722197,'EPI_ISL_696829|2017.545|Dom.gal|China|H0N0|nan':0.000000006)0.000:0.000000006)0.946:0.002720871)0.000:0.000000006)0.928:0.002723912)0.000:0.000000006)0.194:0.004312801)0.839:0.002574642,('EPI_ISL_200568|2015.304|Dom.gal|China|H9N2|nan':0.000000006,('EPI_ISL_234434|2014.666|Dom.gal|China|H9N2|nan':0.004126154,('EPI_ISL_284667|2016.202|Dom.gal|China|H9N2|nan':0.004093264,('EPI_ISL_199225|2015.307|Dom.gal|China|H9N2|nan':0.000000006,'EPI_ISL_249136|2016.033|Dom.gal|China|H7N9|nan':0.002733831)0.000:0.000000006)0.785:0.001340865)0.778:0.001375906)0.000:0.000000006)0.871:0.002702794)0.749:0.001418589)0.928:0.004107719)0.000:0.000000006,(((('EPI_ISL_321558|2016.391|Dom.gal|Cambodia|H9N2|nan':0.000000006,'EPI_ISL_321557|2016.391|Dom.gal|Cambodia|H9N2|nan':0.001354998)0.989:0.012702031,(('EPI_ISL_321562|2016.402|Dom.ans|Cambodia|H9N2|nan':0.0,'EPI_ISL_321560|2016.396|Dom.gal|Cambodia|H9N2|nan':0.0):0.004112468,('EPI_ISL_387326|2016.306|Dom.ans|VietNam|H9N2|nan':0.0,'EPI_ISL_387368|2016.363|Dom.ans|VietNam|H9N2|nan':0.0,'EPI_ISL_387369|2016.363|Dom.ans|VietNam|H9N2|nan':0.0,'EPI_ISL_387363|2016.306|Dom.ans|VietNam|H9N2|nan':0.0,'EPI_ISL_387365|2016.306|Dom.ans|VietNam|H9N2|nan':0.0,'EPI_ISL_387311|2016.306|Dom.ans|VietNam|H9N2|nan':0.0,'EPI_ISL_387366|2016.306|Dom.ans|VietNam|H9N2|nan':0.0,'EPI_ISL_387324|2016.306|Dom.ans|VietNam|H9N2|nan':0.0,'EPI_ISL_387364|2016.306|Dom.ans|VietNam|H9N2|nan':0.0,'EPI_ISL_387367|2016.306|Dom.ans|VietNam|H9N2|nan':0.0,'EPI_ISL_387350|2016.306|Dom.gal|VietNam|H9N2|nan':0.0):0.000000006)0.969:0.008573819)0.889:0.004250591,('EPI_ISL_321508|2015.241|Dom.gal|Cambodia|H9N2|nan':0.000000006,('EPI_ISL_321517|2015.493|Dom.ans|Cambodia|H9N2|nan':0.001355518,('EPI_ISL_321519|2015.532|Dom.gal|Cambodia|H9N2|nan':0.000000006,('EPI_ISL_321540|2015.912|Dom.ans|Cambodia|H9N2|nan':0.0,'EPI_ISL_321511|2015.356|Dom.gal|Cambodia|H9N2|nan':0.0):0.001355484)0.000:0.000000006)0.927:0.002719637)0.973:0.007021122)0.829:0.002639271,((((((((('EPI_ISL_284663|2016.295|Dom.gal|China|H9N2|nan':0.002722242,('EPI_ISL_284665|2016.366|Dom.gal|China|H9N2|nan':0.004102370,'EPI_ISL_284666|2016.301|Dom.gal|China|H9N2|nan':0.001356755)0.000:0.000000006)0.866:0.001357239,('EPI_ISL_234456|2014.414|Dom.gal|China|H9N2|nan':0.005474288,(((('EPI_ISL_173481|2014.299|Dom.gal|China|H10N6|nan':0.001355533,(('EPI_ISL_181955|2014.241|Dom.gal|China|H0N0|nan':0.0,'EPI_ISL_181954|2014.241|Dom.gal|China|H0N0|nan':0.0):0.000000006,'EPI_ISL_173460|2014.241|Dom.gal|China|H10N6|nan':0.001355567)0.000:0.000000006)0.000:0.000000006,'EPI_ISL_173468|2014.241|Dom.gal|China|H10N6|nan':0.001355499)0.864:0.001355711,('EPI_ISL_176043|2014.132|Dom.gal|China|H7N9|nan':0.000000006,'EPI_ISL_182071|2013.992|Dom.ans|China|H9N2|nan':0.001355702)0.000:0.000000006)0.738:0.000000006,'EPI_ISL_181784|2013.992|Dom.gal|China|H0N0|nan':0.000000006)0.817:0.001364201)0.778:0.001361214)0.000:0.000000006,(('EPI_ISL_234426|2012.915|Dom.gal|China|H9N2|nan':0.000000006,('EPI_ISL_234440|2013.915|Dom.gal|China|H9N2|nan':0.002733891,'EPI_ISL_234441|2014.5|Dom.gal|China|H9N2|nan':0.004131575)0.860:0.002742345)0.927:0.001356389,((((('EPI_ISL_201384|2015.203|Dom.gal|China|H9N2|nan':0.002736093,'EPI_ISL_199098|2015.203|Dom.gal|China|H9N2|nan':0.004152601)0.927:0.004106658,(('EPI_ISL_195294|2015.099|Human|China|H5N6|2.3.4.4e':0.001356371,(('EPI_ISL_200431|2015.101|Dom.ans|China|H9N6|nan':0.0,'EPI_ISL_200286|2015.282|Dom.ans|China|H5N6|2.3.4.4e':0.0,'EPI_ISL_198880|2015.203|Dom.gal|China|H5N6|2.3.4.4':0.0,'EPI_ISL_200819|2015.107|Dom.gal|China|H5N6|2.3.4.4e':0.0,'EPI_ISL_178262|2015.096|Human|China|H5N6|2.3.4.4e':0.0,'EPI_ISL_178261|2015.099|Human|China|H5N6|2.3.4.4e':0.0,'EPI_ISL_200837|2015.11|Human|China|H5N6|2.3.4.4e':0.0):0.000000006,'EPI_ISL_200838|2015.521|Human|China|H5N6|2.3.4.4e':0.001356059)0.000:0.000000006)0.793:0.001340977,('EPI_ISL_199107|2015.203|Dom.gal|China|H9N2|nan':0.0,'EPI_ISL_198879|2015.2|Dom.gal|China|H9N2|nan':0.0):0.009846695)0.793:0.001378122)0.000:0.000000006,'EPI_ISL_234432|2014.666|Dom.gal|China|H9N2|nan':0.004092129)0.000:0.000000006,'EPI_ISL_700917|2013.858|Dom.gal|China|H9N2|nan':0.006872324)0.310:0.001347061,'EPI_ISL_176157|2013.808|Dom.gal|China|H9N2|nan':0.001375515)0.960:0.005493747)0.000:0.000000006)0.000:0.000000006,(('EPI_ISL_181727|2013.121|Dom.gal|China|H0N0|3C.3a1':0.006977812,'EPI_ISL_294491|2014.427|Dom.gal|China|H9N2|nan':0.011233008)0.785:0.004180824,('EPI_ISL_203687|2013.868|Dom.gal|China|H9N2|nan':0.005490565,(('EPI_ISL_173632|2013.258|Dom.gal|China|H9N2|nan':0.0,'EPI_ISL_397340|2014.301|wild.ans|China|H9N2|nan':0.0):0.002726907,(('EPI_ISL_203689|2013.868|Dom.gal|China|H9N2|nan':0.0,'EPI_ISL_179839|2013.814|Dom.gal|China|H9N2|nan':0.0,'EPI_ISL_146179|2013.666|Dom.gal|China|H9N2|nan':0.0):0.000000006,'EPI_ISL_179841|2013.816|Dom.gal|China|H9N2|nan':0.001356125)0.000:0.000000006)0.284:0.000000006)0.728:0.000000006)0.883:0.001356362)0.000:0.000000006,(('EPI_ISL_285256|2016.128|Human|China|H7N9|nan':0.000000006,('EPI_ISL_283521|2016.287|Dom.gal|China|H7N9|nan':0.005529702,'EPI_ISL_700907|2016.268|Dom.gal|China|H9N2|nan':0.002725547)0.000:0.000000006)0.000:0.000000006,(('EPI_ISL_198138|2014.025|Dom.gal|China|H9N2|nan':0.000000006,(('EPI_ISL_200381|2015.312|Dom.gal|China|H9N2|nan':0.002722273,('EPI_ISL_198843|2015.258|Dom.gal|China|H9N2|nan':0.002722103,('EPI_ISL_266426|2014.989|Dom.gal|China|H9N2|nan':0.0,'EPI_ISL_198865|2015.274|Dom.gal|China|H9N2|nan':0.0):0.000000006)0.000:0.000000006)0.942:0.002722540,'EPI_ISL_699397|2018.901|Dom.gal|China|H0N0|nan':0.006891720)0.000:0.000000006)0.000:0.000000006,'EPI_ISL_285574|2017.159|Human|China|H7N9|nan':0.014213036)0.847:0.001356831)0.160:0.001357497)0.872:0.001356544,(((((('EPI_ISL_242845|2017.027|Human|China|H7N9|nan':0.008303338,(((('EPI_ISL_181782|2013.992|Dom.gal|China|H0N0|nan':0.0,'EPI_ISL_181446|2013.975|Dom.gal|China|H10N8|nan':0.0,'EPI_ISL_152846|2013.923|Human|China|H10N8|nan':0.0,'EPI_ISL_162076|2013.929|Human|China|H10N8|nan':0.0,'EPI_ISL_162075|2013.923|Human|China|H10N8|nan':0.0):0.001356744,('EPI_ISL_700896|2016.191|Dom.gal|China|H9N2|nan':0.004127892,'EPI_ISL_281312|2017.195|Dom.gal|China|H9N2|nan':0.001350945)0.891:0.002749189)0.000:0.000000006,('EPI_ISL_234433|2014.666|Dom.gal|China|H9N2|nan':0.006867114,(('EPI_ISL_200422|2015.175|Dom.ans|China|H9N2|nan':0.0,'EPI_ISL_199023|2015.175|Dom.gal|China|H9N2|nan':0.0):0.001305555,'EPI_ISL_283456|2016.221|Dom.gal|China|H9N2|nan':0.004186664)0.839:0.002789876)0.742:0.000000006)1.000:0.000000006,(('EPI_ISL_180137|2014.452|Dom.gal|China|H0N0|nan':0.001353731,'EPI_ISL_180100|2014.43|Dom.gal|China|H7N9|nan':0.001367875)0.773:0.001360636,('EPI_ISL_170151|2014.296|Human|China|H7N9|nan':0.004095548,('EPI_ISL_379588|2015.342|Human|China|H7N9|nan':0.004095511,('EPI_ISL_175991|2013.819|Dom.gal|China|H9N2|nan':0.000000006,'EPI_ISL_379592|2014.068|Human|China|H7N9|nan':0.002737454)0.000:0.000000006)0.000:0.000000006)0.929:0.002721831)0.000:0.000000006)0.986:0.000000006)0.000:0.000000006,(('EPI_ISL_200614|2015.288|Dom.gal|China|H7N9|nan':0.001361681,'EPI_ISL_198915|2015.247|Dom.gal|China|H9N2|nan':0.001363155)0.891:0.002731910,'EPI_ISL_199118|2015.282|Dom.ans|China|H9N2|nan':0.001356711)0.000:0.000000006)0.000:0.000000006,(('EPI_ISL_199025|2015.175|Dom.gal|China|H9N2|nan':0.004097363,(('EPI_ISL_179843|2013.819|Dom.gal|China|H0N0|nan':0.001356118,'EPI_ISL_176023|2013.819|Dom.gal|China|H9N2|nan':0.000000006)0.858:0.001356380,(('EPI_ISL_240520|2016.989|Human|HongKong|H7N9|nan':0.004142998,'EPI_ISL_249154|2016.505|Dom.gal|China|H7N9|nan':0.004190222)0.764:0.001317554,(('EPI_ISL_217495|2016.071|Dom.gal|China|H9N2|nan':0.001359238,'EPI_ISL_217880|2016.153|wild.ans|China|H9N2|nan':0.002732640)0.807:0.001363495,'EPI_ISL_200612|2015.288|Dom.gal|China|H9N2|nan':0.000000006)0.000:0.000000006)0.860:0.001356544)0.000:0.000000006)1.000:0.000000006,('EPI_ISL_173488|2013.666|Dom.gal|China|H0N0|nan':0.001359346,('EPI_ISL_181906|2014.011|Dom.gal|China|H0N0|nan':0.000000006,(('EPI_ISL_181769|2014.011|Dom.gal|China|H0N0|nan':0.0,'EPI_ISL_173544|2013.915|Dom.gal|China|H9N2|nan':0.0):0.001356682,('EPI_ISL_173536|2014.011|Dom.gal|China|H10N8|nan':0.001357766,(('EPI_ISL_181916|2013.992|Dom.gal|China|H0N0|nan':0.0,'EPI_ISL_181913|2014.03|Dom.gal|China|H0N0|nan':0.0,'EPI_ISL_181705|2013.781|Dom.gal|China|H0N0|nan':0.0,'EPI_ISL_173540|2013.896|Dom.gal|China|H10N8|nan':0.0,'EPI_ISL_173541|2013.896|Dom.gal|China|H10N8|nan':0.0):0.000000006,'EPI_ISL_181768|2014.011|Dom.gal|China|H0N0|nan':0.001356527)0.000:0.000000006)0.000:0.000000006)0.692:0.000000051)0.001:0.002721733)0.000:0.000000006)0.000:0.000000006)0.000:0.000000006,((('EPI_ISL_181905|2014.011|Dom.gal|China|H0N0|nan':0.0,'EPI_ISL_162062|2014.019|Human|China|H10N8|nan':0.0):0.001356626,(((('EPI_ISL_192323|2014.992|Human|China|H7N9|nan':0.005533227,(('EPI_ISL_283477|2014.841|Dom.gal|China|H7N9|nan':0.001356839,('EPI_ISL_192318|2015.011|Human|China|H7N9|nan':0.004094659,('EPI_ISL_284690|2017.162|Dom.gal|China|H9N2|nan':0.000000006,((((((('EPI_ISL_697377|2018.959|Dom.gal|China|H0N0|nan':0.001384073,'EPI_ISL_699636|2018.562|Dom.gal|China|H9N2|nan':0.000000006)0.744:0.000000006,'EPI_ISL_699635|2018.562|Dom.gal|China|H0N0|nan':0.000000006)0.000:0.000000006,('EPI_ISL_699540|2018.83|Dom.gal|China|H9N2|nan':0.0,'EPI_ISL_699374|2018.822|Dom.gal|China|H9N2|nan':0.0):0.001356094)0.919:0.002721025,('EPI_ISL_697372|2018.723|Dom.ans|China|H0N0|nan':0.002733348,'EPI_ISL_707576|2018.723|Dom.ans|China|H0N0|nan':0.000000006)0.615:0.000000051)0.000:0.000000006,(('EPI_ISL_699251|2018.729|Dom.gal|China|H0N0|nan':0.0,'EPI_ISL_697996|2018.901|Dom.ans|China|H9N6|nan':0.0,'EPI_ISL_697988|2018.729|Dom.gal|China|H9N0|nan':0.0,'EPI_ISL_699252|2018.729|Dom.gal|China|H9N2|nan':0.0,'EPI_ISL_697989|2018.729|Dom.gal|China|H5N0|2.3.4.4h':0.0,'EPI_ISL_697987|2018.729|Dom.gal|China|H5N0|2.3.4.4h':0.0,'EPI_ISL_697986|2018.729|Dom.gal|China|H5N6|2.3.4.4h':0.0,'EPI_ISL_697985|2018.729|Dom.gal|China|H5N6|2.3.4.4h':0.0,'EPI_ISL_697991|2018.729|Dom.gal|China|H5N6|2.3.4.4h':0.0):0.002720547,('EPI_ISL_698005|2018.562|Dom.gal|China|H6N6|nan':0.0,'EPI_ISL_699544|2018.83|Dom.gal|China|H9N2|nan':0.0):0.001364576)0.000:0.000000006)0.894:0.000000006,('EPI_ISL_707575|2018.562|Dom.ans|China|H9N2|nan':0.0,'EPI_ISL_699543|2018.83|Dom.gal|China|H9N2|nan':0.0):0.000000006)0.000:0.000000006,('EPI_ISL_697368|2018.655|Dom.gal|China|H9N2|nan':0.000000006,'EPI_ISL_698008|2018.959|Dom.ans|China|H5N6|2.3.4.4h':0.002721394)0.000:0.000000006)0.982:0.005490182)0.849:0.001358471)0.000:0.000000006)0.000:0.000000006,('EPI_ISL_699207|2018.2|Dom.gal|China|H9N2|nan':0.001356321,('EPI_ISL_410990|2019.096|Human|HongKong|H9N2|nan':0.004120497,(('EPI_ISL_699356|2018.696|Dom.gal|China|H9N2|nan':0.0,'EPI_ISL_696978|2018.2|Dom.gal|China|H9N2|nan':0.0):0.000000006,'EPI_ISL_707680|2018.2|Dom.other|China|H9N2|nan':0.002721415)0.000:0.000000006)0.000:0.000000006)0.979:0.004095323)0.771:0.001361491)0.777:0.001361415,('EPI_ISL_234453|2014.833|Dom.gal|China|H9N2|nan':0.009679737,((('EPI_ISL_181661|2014.011|Dom.gal|China|H10N8|nan':0.000000006,'EPI_ISL_181688|2013.992|Dom.ans|China|H9N2|nan':0.001357137)0.848:0.001357087,(('EPI_ISL_181448|2013.992|Dom.gal|China|H0N0|nan':0.0,'EPI_ISL_181685|2013.992|Dom.ans|China|H9N2|nan':0.0,'EPI_ISL_181686|2013.992|Dom.ans|China|H9N2|nan':0.0,'EPI_ISL_181687|2013.992|Dom.ans|China|H9N2|nan':0.0,'EPI_ISL_173526|2013.877|Dom.gal|China|H9N2|nan':0.0):0.000000006,('EPI_ISL_192279|2015.055|Human|China|H7N9|nan':0.002722610,('EPI_ISL_170981|2015.06|Human|HongKong|H7N9|nan':0.001356544,(('EPI_ISL_176818|2014.918|Dom.ans|China|H7N9|nan':0.0,'EPI_ISL_176816|2014.899|Dom.gal|China|H7N9|nan':0.0,'EPI_ISL_172823|2014.904|Human|China|H7N9|nan':0.0,'EPI_ISL_176832|2015.038|Dom.gal|China|H7N9|nan':0.0):0.000000006,'EPI_ISL_172816|2015.03|Human|China|H7N9|nan':0.001358463)0.000:0.000000006)0.986:0.006874020)0.741:0.000000006)0.000:0.000000006)0.882:0.001356911,(('EPI_ISL_181918|2013.992|Dom.ans|China|H0N0|nan':0.0,'EPI_ISL_176447|2013.992|Dom.gal|China|H9N2|nan':0.0):0.000000006,('EPI_ISL_177499|2013.964|Dom.ans|China|H10N8|nan':0.000000006,'EPI_ISL_181914|2013.992|Dom.gal|China|H0N0|nan':0.001356763)0.000:0.000000006)0.000:0.000000006)0.815:0.001356846)0.000:0.000000006)0.010:0.001356737,'EPI_ISL_176446|2013.953|Dom.gal|China|H0N0|nan':0.000000006)0.061:0.000000052,'EPI_ISL_176445|2013.953|Dom.gal|China|H0N0|nan':0.000000006)0.924:0.002721753)0.413:0.000000006,'EPI_ISL_700921|2014.268|Dom.ans|China|H9N2|nan':0.001356642)0.000:0.000000006)0.000:0.000000006,('EPI_ISL_200830|2015.529|Dom.gal|China|H9N2|nan':0.002725817,('EPI_ISL_173487|2013.647|Dom.gal|China|H0N0|nan':0.0,'EPI_ISL_181695|2013.589|Dom.gal|China|H0N0|nan':0.0,'EPI_ISL_179380|2013.608|Dom.gal|China|H10N8|nan':0.0,'EPI_ISL_249137|2016.055|Dom.gal|China|H7N9|nan':0.0,'EPI_ISL_181452|2013.647|Dom.ans|China|H9N2|nan':0.0,'EPI_ISL_181568|2013.704|Dom.gal|China|H9N2|nan':0.0,'EPI_ISL_182016|2013.858|Dom.gal|China|H9N2|nan':0.0,'EPI_ISL_700924|2014.271|Dom.ans|China|H9N2|nan':0.0,'EPI_ISL_700920|2014.153|Dom.ans|China|H9N2|nan':0.0,'EPI_ISL_700892|2014.156|Dom.gal|China|H9N2|nan':0.0,'EPI_ISL_700906|2014.805|Dom.gal|China|H9N2|nan':0.0,'EPI_ISL_234445|2014.666|Dom.gal|China|H9N2|nan':0.0,'EPI_ISL_170530|2014.041|wild.ans|China|H9N2|nan':0.0,'EPI_ISL_700922|2015.288|Dom.ans|China|H9N2|nan':0.0):0.000000006)0.000:0.000000006)0.725:0.000000006,((('EPI_ISL_180102|2014.43|Dom.gal|China|H0N0|nan':0.000000006,((((('EPI_ISL_198885|2014.926|Dom.gal|China|H5N6|2.3.4.4e':0.0,'EPI_ISL_198889|2014.926|Dom.gal|China|H5N6|2.3.4.4e':0.0,'EPI_ISL_198924|2015.247|Dom.gal|China|H5N6|2.3.4.4':0.0,'EPI_ISL_198927|2015.247|Dom.gal|China|H5N6|2.3.4.4':0.0,'EPI_ISL_198919|2015.247|Dom.gal|China|H5N6|2.3.4.4':0.0,'EPI_ISL_198933|2015.247|Dom.gal|China|H5N6|2.3.4.4e':0.0,'EPI_ISL_198926|2015.247|Dom.gal|China|H5N6|2.3.4.4e':0.0,'EPI_ISL_198976|2015.247|Dom.gal|China|H5N6|2.3.4.4h':0.0):0.000000006,(('EPI_ISL_297931|2016.085|Dom.gal|China|H5N6|2.3.4.4h':0.0,'EPI_ISL_297930|2016.085|Dom.gal|China|H5N6|2.3.4.4h':0.0):0.001355815,('EPI_ISL_253034|2016.082|Dom.gal|China|H7N6|nan':0.002720282,'EPI_ISL_4071929|2016.085|Dom.gal|China|H5N6|2.3.4.4h':0.000000006)0.000:0.000000006)0.931:0.002723845)0.000:0.000000006,('EPI_ISL_198937|2015.247|Dom.ans|China|H5N6|2.3.4.4':0.001356382,('EPI_ISL_4071930|2016.749|Dom.gal|China|H5N6|2.3.4.4':0.0,'EPI_ISL_284651|2016.325|Human|China|H5N6|2.3.4.4':0.0,'EPI_ISL_284650|2016.322|Human|China|H5N6|2.3.4.4':0.0):0.005511233)0.000:0.000000006)0.000:0.000000006,('EPI_ISL_198934|2015.247|Dom.gal|China|H5N6|2.3.4.4e':0.0,'EPI_ISL_198930|2015.247|Dom.gal|China|H5N6|2.3.4.4h':0.0):0.001362560)0.000:0.000000006,('EPI_ISL_200611|2015.288|Dom.gal|China|H9N6|nan':0.001356126,(('EPI_ISL_198886|2014.926|Dom.gal|China|H5N6|2.3.4.4':0.0,'EPI_ISL_199010|2014.926|Dom.gal|China|H5N6|2.3.4.4e':0.0,'EPI_ISL_198887|2014.926|Dom.gal|China|H5N6|2.3.4.4e':0.0):0.000000006,('EPI_ISL_198799|2015.11|Dom.other|China|H5N6|2.3.4.4e':0.001356289,('EPI_ISL_206036|2016.016|Human|China|H5N6|2.3.4.4e':0.004109813,(('EPI_ISL_205313|2015.989|Human|China|H5N6|2.3.4.4e':0.0,'EPI_ISL_206568|2015.989|Human|EastAsia|H5N6|2.3.4.4h':0.0):0.000000006,'EPI_ISL_249141|2016.172|Dom.gal|China|H7N9|nan':0.005475088)0.111:0.001356198)0.000:0.000000006)1.000:0.000000006)0.000:0.000000006)0.850:0.001356304)0.947:0.002720952)0.950:0.004114014,'EPI_ISL_700927|2014.805|Dom.ans|China|H9N2|nan':0.002722096)0.000:0.000000006,(((((('EPI_ISL_707378|2018.789|Dom.gal|China|H0N0|nan':0.001346103,'EPI_ISL_699362|2018.647|Dom.gal|China|H9N2|nan':0.002752833)0.977:0.007185467,'EPI_ISL_699560|2017.126|Dom.gal|China|H7N9|nan':0.005714437)0.743:0.001184945,('EPI_ISL_192284|2015.093|Human|China|H7N9|nan':0.001356739,'EPI_ISL_699355|2018.696|Dom.gal|China|H9N2|nan':0.009677176)0.000:0.000000006)0.000:0.000000006,('EPI_ISL_200449|2015.282|Dom.ans|China|H9N2|nan':0.0,'EPI_ISL_199141|2015.282|Dom.ans|China|H9N2|nan':0.0,'EPI_ISL_200632|2015.282|Dom.gal|China|H9N2|nan':0.0):0.002730186)0.889:0.001360489,(('EPI_ISL_259747|2016.94|Dom.gal|China|H7N9|nan':0.006944294,'EPI_ISL_242888|2016.948|Human|China|H7N9|nan':0.002729558)0.878:0.002771293,('EPI_ISL_259758|2017.019|Dom.gal|China|H7N9|nan':0.005477995,('EPI_ISL_249133|2015.989|Dom.gal|China|H7N9|nan':0.002723843,'EPI_ISL_249280|2016.604|Dom.ans|China|H7N9|nan':0.004096283)0.000:0.000000006)0.000:0.000000006)0.583:0.002729681)0.000:0.000000006,(('EPI_ISL_216875|2014.962|wild.ans|China|H9N2|nan':0.001357255,'EPI_ISL_505080|2014.142|wild.unknown|China|H9N2|nan':0.002731080)0.000:0.000000006,'EPI_ISL_283539|2015.874|Dom.ans|China|H7N9|nan':0.011182844)0.924:0.002722071)0.000:0.000000006)1.000:0.000000006)0.000:0.000000006)0.722:0.000000006,('EPI_ISL_697864|2016.199|Dom.gal|China|H9N2|nan':0.001345576,('EPI_ISL_699290|2017.814|Dom.gal|China|H9N2|nan':0.004096837,'EPI_ISL_699301|2018.293|Dom.gal|China|H9N2|nan':0.001358209)0.763:0.001385418)0.941:0.004113070)0.163:0.001364289,'EPI_ISL_176144|2013.825|Dom.gal|China|H9N2|nan':0.001362919)0.770:0.001356917,'EPI_ISL_699285|2016.803|Dom.gal|China|H9N2|nan':0.001373188)0.825:0.001357359)0.000:0.000000006)0.000:0.000000006,((('EPI_ISL_387724|2013.595|Dom.gal|VietNam|H9N2|nan':0.002730229,((((('EPI_ISL_387793|2013.507|Dom.ans|VietNam|H9N2|nan':0.0,'EPI_ISL_387794|2013.507|Dom.ans|VietNam|H9N2|nan':0.0,'EPI_ISL_387795|2013.507|Dom.ans|VietNam|H9N2|nan':0.0,'EPI_ISL_387792|2013.507|Dom.ans|VietNam|H9N2|nan':0.0,'EPI_ISL_387790|2013.507|Dom.ans|VietNam|H9N2|nan':0.0,'EPI_ISL_387786|2013.488|Dom.ans|VietNam|H9N2|nan':0.0,'EPI_ISL_387758|2013.488|Dom.gal|VietNam|H9N2|nan':0.0):0.002738066,('EPI_ISL_387775|2014.688|Dom.ans|VietNam|H0N0|nan':0.001356405,('EPI_ISL_387731|2014.688|Dom.gal|VietNam|H9N2|nan':0.000000006,(('EPI_ISL_387334|2015.937|Dom.ans|VietNam|H9N2|nan':0.0,'EPI_ISL_387339|2015.937|Dom.ans|VietNam|H9N2|nan':0.0,'EPI_ISL_387344|2015.937|Dom.ans|VietNam|H9N2|nan':0.0):0.004120757,(('EPI_ISL_387318|2015.847|Dom.gal|VietNam|H9N2|nan':0.0,'EPI_ISL_387309|2015.847|Dom.gal|VietNam|H9N2|nan':0.0):0.000000006,('EPI_ISL_321559|2016.396|Dom.gal|Cambodia|H9N2|nan':0.001356565,'EPI_ISL_368671|2016.53|Dom.ans|Indonesia|H9N2|nan':0.000000006)0.942:0.002721885)0.878:0.001356579)0.000:0.000000006)0.000:0.000000006)0.930:0.004118271)0.772:0.001360953,'EPI_ISL_234427|2013.5|Dom.gal|China|H9N2|nan':0.000000006)0.000:0.000000006,('EPI_ISL_387797|2013.507|Dom.ans|VietNam|H0N0|nan':0.0,'EPI_ISL_387796|2013.507|Dom.ans|VietNam|H9N2|nan':0.0,'EPI_ISL_387765|2013.523|Dom.gal|VietNam|H9N2|nan':0.0):0.002723235)0.956:0.004099319,'EPI_ISL_387754|2013.463|Dom.gal|VietNam|H9N2|nan':0.000000006)0.000:0.000000006)0.842:0.001356533,(('EPI_ISL_387734|2013.34|Dom.gal|VietNam|H9N2|nan':0.0,'EPI_ISL_387733|2013.34|Dom.gal|VietNam|H9N2|nan':0.0):0.005479813,('EPI_ISL_134028|2012.5|Dom.gal|China|H9N2|nan':0.000000006,('EPI_ISL_203660|2013.266|Dom.gal|China|H9N2|nan':0.002722789,((((('EPI_ISL_501499|2017.318|Dom.ans|China|H9N2|nan':0.001359172,'EPI_ISL_502191|2017.299|Dom.ans|China|H9N2|nan':0.002727050)0.799:0.001355407,'EPI_ISL_502190|2017.803|Dom.ans|China|H9N2|nan':0.001357266)0.000:0.000000006,(('EPI_ISL_176146|2013.825|Dom.gal|China|H9N2|nan':0.001356883,'EPI_ISL_176145|2013.825|Dom.gal|China|H9N2|nan':0.000000006)0.785:0.001359177,('EPI_ISL_176141|2013.811|Dom.gal|China|H0N0|nan':0.001360031,'EPI_ISL_176140|2013.811|Dom.gal|China|H9N2|nan':0.001375928)0.776:0.001355217)0.807:0.001369928)0.000:0.000000006,('EPI_ISL_174274|2013.677|wild.other|China|H9N2|nan':0.001357271,'EPI_ISL_378684|2015.427|wild.other|China|H9N2|nan':0.001357266)0.358:0.000000006)0.000:0.000000006,(('EPI_ISL_502189|2017.375|Dom.ans|China|H9N2|nan':0.001357025,('EPI_ISL_176142|2013.814|Dom.gal|China|H9N2|nan':0.0,'EPI_ISL_176137|2013.803|Dom.gal|China|H9N2|nan':0.0,'EPI_ISL_378683|2015.375|wild.other|China|H9N2|nan':0.0,'EPI_ISL_378685|2015.452|wild.other|China|H9N2|nan':0.0,'EPI_ISL_378687|2015.526|wild.other|China|H9N2|nan':0.0,'EPI_ISL_378686|2015.471|wild.other|China|H9N2|nan':0.0,'EPI_ISL_378682|2015.353|wild.other|China|H9N2|nan':0.0):0.000000006)0.000:0.000000006,('EPI_ISL_14223932|2020.008|Dom.gal|China|H9N2|nan':0.0,'EPI_ISL_14223928|2020.052|Dom.gal|China|H9N2|nan':0.0,'EPI_ISL_14223930|2020.025|Dom.gal|China|H9N2|nan':0.0):0.005483431)0.000:0.000000006)0.000:0.000000006)0.828:0.002722768)0.950:0.002722304)0.000:0.000000006)0.286:0.000000006,'EPI_ISL_173934|2011.047|Dom.gal|China|H9N2|nan':0.006959541)0.000:0.000000006)0.000:0.000000006,((((('EPI_ISL_285122|2016.995|Human|China|H7N9|nan':0.001170189,'EPI_ISL_258009|2017.101|Human|China|H7N9|nan':0.005530119)0.764:0.001557659,((('EPI_ISL_337281|2017.712|Human|China|H9N2|nan':0.002738651,'EPI_ISL_337279|2017.904|Human|China|H9N2|nan':0.002750469)0.875:0.002731220,('EPI_ISL_258005|2017.06|Human|China|H7N9|nan':0.000000006,('EPI_ISL_700931|2017.847|Dom.other|China|H9N2|nan':0.002719268,(('EPI_ISL_14223929|2020.066|Dom.gal|China|H9N2|nan':0.006976259,('EPI_ISL_14223938|2021.91|Dom.gal|China|H9N2|nan':0.000000006,('EPI_ISL_14223931|2020.011|Dom.gal|China|H9N2|nan':0.005482581,'EPI_ISL_14223935|2020.434|Dom.gal|China|H9N2|nan':0.012582965)0.000:0.000000006)0.908:0.004117537)0.994:0.015811883,('EPI_ISL_700904|2017.847|Dom.gal|China|H9N2|nan':0.0,'EPI_ISL_700919|2017.852|Dom.gal|China|H9N2|nan':0.0):0.006908032)0.000:0.000000006)0.844:0.001356911)0.000:0.000000006)0.996:0.006865300,('EPI_ISL_700895|2016.202|Dom.gal|China|H9N2|nan':0.001355819,('EPI_ISL_700889|2017.795|Dom.gal|China|H9N2|nan':0.000000006,((('EPI_ISL_700925|2015.901|Dom.ans|China|H9N2|nan':0.0,'EPI_ISL_700910|2015.904|Dom.gal|China|H9N2|nan':0.0):0.000000006,('EPI_ISL_502184|2016.287|Dom.gal|China|H9N2|nan':0.001355613,'EPI_ISL_502183|2016.145|Dom.gal|China|H9N2|nan':0.000000006)0.872:0.001355550)0.956:0.004093030,'EPI_ISL_700894|2016.202|Dom.gal|China|H9N2|nan':0.001356131)0.000:0.000000006)0.000:0.000000006)0.558:0.000000006)0.000:0.000000006)0.888:0.002713387,('EPI_ISL_192307|2015.027|Human|China|H7N9|nan':0.004122838,'EPI_ISL_502277|2012.287|Dom.gal|China|H9N2|nan':0.005487602)0.747:0.001410030)0.954:0.004113552,'EPI_ISL_700926|2015.901|Dom.ans|China|H9N2|nan':0.000000006)0.963:0.004111355,(('EPI_ISL_199061|2015.022|wild.other|China|H5N1|2.3.2.1c':0.001356373,((((('EPI_ISL_199261|2014.973|Dom.gal|China|H5N1|2.3.2.1c':0.0,'EPI_ISL_199390|2014.973|Dom.gal|China|H5N1|2.3.2.1c':0.0):0.000000006,'EPI_ISL_379574|2015.055|Human|China|H5N1|2.3.2.1c':0.001356320)0.919:0.002721499,'EPI_ISL_199239|2014.962|Dom.ans|China|H5N1|2.3.2.1c':0.001356581)0.000:0.000000006,('EPI_ISL_203728|2014.967|Dom.ans|China|H5N1|2.3.2.1c':0.0,'EPI_ISL_266437|2015.159|Dom.gal|China|H5N1|2.3.2.1c':0.0,'EPI_ISL_199060|2015.022|wild.other|China|H5N1|2.3.2.1c':0.0,'EPI_ISL_212422|2015.096|wild.other|China|H5N1|2.3.2.1c':0.0,'EPI_ISL_212420|2015.096|wild.other|China|H5N1|2.3.2.1c':0.0,'EPI_ISL_212421|2015.096|wild.other|China|H5N1|2.3.2.1c':0.0,'EPI_ISL_199062|2015.022|wild.other|China|H5N6|2.3.4.4':0.0):0.000000006)0.000:0.000000006,((('EPI_ISL_255890|2015.699|Dom.ans|China|H5N6|2.3.2.1c':0.004094912,'EPI_ISL_243348|2015.493|wild.other|China|H5N1|2.3.2.1c':0.004098197)0.509:0.000000006,('EPI_ISL_199154|2014.921|Dom.gal|China|H5N1|2.3.2.1c':0.000000006,'EPI_ISL_199164|2015.205|Dom.gal|China|H5N1|2.3.2.1c':0.001363128)0.854:0.001356656)0.000:0.000000006,(('EPI_ISL_283704|2015.707|Dom.ans|China|H5N6|2.3.2.1c':0.0,'EPI_ISL_221725|2015.416|Dom.gal|China|H5N1|2.3.2.1c':0.0):0.000000006,'EPI_ISL_221724|2015.416|Dom.gal|China|H5N1|2.3.2.1c':0.001356253)0.899:0.002726213)0.000:0.000000006)0.000:0.000000006)0.778:0.001359124,('EPI_ISL_200424|2015.175|Dom.ans|China|H5N1|2.3.2.1c':0.0,'EPI_ISL_200275|2015.175|Dom.ans|China|H5N6|2.3.2.1c':0.0):0.001361477)0.962:0.005542900)0.000:0.000000006)0.000:0.000000006,(('EPI_ISL_387348|2016.109|Dom.gal|VietNam|H9N2|nan':0.001356301,(('EPI_ISL_182072|2013.137|Dom.gal|China|H9N2|nan':0.008278850,('EPI_ISL_502273|2012.519|Dom.gal|China|H9N2|nan':0.005499294,'EPI_ISL_173630|2012.363|Dom.gal|China|H9N2|nan':0.002723360)0.000:0.000000006)0.828:0.001355032,'EPI_ISL_387349|2016.109|Dom.gal|VietNam|H6N6|nan':0.000000006)0.000:0.000000006)0.724:0.000000051,'EPI_ISL_502270|2014.233|Dom.gal|China|H9N2|nan':0.000000006)0.035:0.001356662)0.951:0.002722080,'EPI_ISL_161832|2011.414|Dom.gal|China|H9N2|nan':0.002721902)0.000:0.000000006)0.764:0.000000006)0.000:0.000000006,(('EPI_ISL_173938|2010.932|Dom.gal|China|H9N2|nan':0.002724537,('EPI_ISL_173935|2011.055|Dom.gal|China|H9N2|nan':0.008550310,('EPI_ISL_213833|2013.271|Dom.gal|China|H5N9|2.3.2.1c':0.001357108,'EPI_ISL_213834|2013.271|Dom.gal|China|H5N9|2.3.2.1c':0.000000006)0.999:0.015791884)0.739:0.001138885)0.000:0.000000006,(('EPI_ISL_387127|2011.833|Dom.gal|China|H9N2|nan':0.002746468,'EPI_ISL_256106|2012.134|Dom.ans|China|H9N2|nan':0.006949867)0.782:0.001349930,('EPI_ISL_294469|2012.32|Dom.gal|China|H9N2|nan':0.001356275,'EPI_ISL_173633|2012.456|Dom.gal|China|H9N2|nan':0.000000006)0.996:0.011102289)0.000:0.000000006)1.000:0.000000006)0.000:0.000000006)0.000:0.000000006,(('EPI_ISL_134030|2012.5|Dom.gal|China|H9N2|nan':0.006920736,('EPI_ISL_173933|2012.139|Dom.gal|China|H9N2|nan':0.000000006,(('EPI_ISL_173936|2011.164|Dom.gal|China|H9N2|nan':0.0,'EPI_ISL_145372|2012.227|Dom.gal|China|H9N2|nan':0.0):0.002773358,'EPI_ISL_145375|2012.352|Dom.gal|China|H9N2|nan':0.002792527)0.783:0.001310019)0.798:0.001371681)0.761:0.001360745,('EPI_ISL_387120|2011.833|Dom.ans|China|H9N2|nan':0.000000006,('EPI_ISL_387121|2011.833|Dom.gal|China|H9N2|nan':0.000000006,('EPI_ISL_387122|2011.833|Dom.ans|China|H9N2|nan':0.001356440,('EPI_ISL_387116|2011.833|Dom.gal|China|H9N2|nan':0.0,'EPI_ISL_387123|2011.833|Dom.gal|China|H9N2|nan':0.0):0.000000006)0.937:0.002721485)0.447:0.001360438)0.804:0.001363133)0.774:0.001363484)0.851:0.001356658,'EPI_ISL_127673|2010.775|Dom.gal|China|H9N2|nan':0.000000006)0.838:0.001360346,((('EPI_ISL_179840|2013.811|Dom.gal|China|H9N2|nan':0.002720533,('EPI_ISL_234442|2013.915|Dom.gal|China|H9N2|nan':0.001355757,'EPI_ISL_176150|2013.8|Dom.gal|China|H9N2|nan':0.000000006)0.000:0.000000006)0.972:0.005477121,('EPI_ISL_161830|2010.414|Dom.gal|China|H9N2|nan':0.006903542,((('EPI_ISL_387743|2013.367|Dom.gal|VietNam|H0N0|nan':0.001356106,(('EPI_ISL_387757|2013.463|Dom.gal|VietNam|H0N0|nan':0.0,'EPI_ISL_387749|2013.392|Dom.gal|VietNam|H9N2|nan':0.0):0.000000006,('EPI_ISL_387751|2013.392|Dom.gal|VietNam|H9N2|nan':0.001362282,('EPI_ISL_387788|2013.488|Dom.ans|VietNam|H9N2|nan':0.0,'EPI_ISL_387787|2013.488|Dom.ans|VietNam|H9N2|nan':0.0):0.001355925)0.000:0.000000006)0.000:0.000000006)0.983:0.005480436,('EPI_ISL_142872|2011.97|Dom.gal|VietNam|H9N2|nan':0.006868357,('EPI_ISL_93624|2011.5|Dom.other|China|H9N2|nan':0.0,'EPI_ISL_103210|2011.208|Dom.other|China|H9N2|nan':0.0):0.002720742)0.000:0.000000006)0.000:0.000000006,('EPI_ISL_387738|2013.364|Dom.gal|VietNam|H0N0|nan':0.0,'EPI_ISL_387739|2013.364|Dom.gal|VietNam|H9N2|nan':0.0):0.006871398)0.827:0.001356216)0.217:0.000000006)0.763:0.000000006,(((('EPI_ISL_143949|2011.866|Dom.ans|China|H5N1|2.3.2.1b':0.002761729,('EPI_ISL_102574|2011.414|Dom.gal|China|H9N2|nan':0.001360014,('EPI_ISL_145380|2011.356|Dom.gal|China|H9N2|nan':0.0,'EPI_ISL_145370|2011.384|Dom.gal|China|H9N2|nan':0.0,'EPI_ISL_145376|2012.115|Dom.gal|China|H9N2|nan':0.0):0.000000006)0.927:0.004125630)0.917:0.004114319,((('EPI_ISL_151740|2012.227|Dom.gal|China|H9N2|nan':0.004111653,'EPI_ISL_502275|2012.519|Dom.gal|China|H9N2|nan':0.001344274)0.888:0.002761423,(((('EPI_ISL_145369|2011.236|Dom.gal|China|H9N2|nan':0.001356552,'EPI_ISL_127663|2011.082|Dom.gal|China|H9N2|nan':0.000000006)0.859:0.001356274,('EPI_ISL_145386|2012.847|Dom.gal|China|H9N2|nan':0.005475634,'EPI_ISL_129981|2010.915|Dom.gal|China|H5N2|7.2':0.001356126)0.000:0.000000006)0.556:0.000000006,('EPI_ISL_89650|2010.085|Dom.gal|China|H9N2|nan':0.000000006,('EPI_ISL_173638|2012.863|Dom.gal|China|H9N2|nan':0.004101579,'EPI_ISL_173639|2011.471|Dom.gal|China|H9N2|nan':0.000000006)0.864:0.001356203)0.850:0.001356295)0.000:0.000000006,('EPI_ISL_127665|2011.123|Dom.gal|China|H9N2|nan':0.000000006,('EPI_ISL_134029|2012.5|Dom.gal|China|H9N2|nan':0.008265675,'EPI_ISL_161833|2011.496|Dom.gal|China|H9N2|nan':0.000000006)0.836:0.001356083)0.000:0.000000006)0.000:0.000000006)0.853:0.001356458,'EPI_ISL_294457|2011.299|Dom.gal|China|H9N2|nan':0.002723877)0.000:0.000000006)0.841:0.001356348,('EPI_ISL_145378|2011.055|Dom.gal|China|H9N2|nan':0.001356418,(('EPI_ISL_234425|2013.666|Dom.gal|China|H9N2|nan':0.004145045,'EPI_ISL_387117|2011.833|Dom.gal|China|H9N2|nan':0.001364508)0.770:0.001358461,'EPI_ISL_102573|2011.414|Dom.gal|China|H9N2|nan':0.001356663)0.000:0.000000006)0.000:0.000000006)0.583:0.000000006,(('EPI_ISL_176156|2013.808|Dom.gal|China|H9N2|nan':0.004159101,('EPI_ISL_283534|2013.934|Dom.gal|China|H7N9|nan':0.000000006,'EPI_ISL_203685|2013.789|Dom.gal|China|H9N2|nan':0.005482927)0.759:0.001324211)0.972:0.006950122,(('EPI_ISL_127661|2011.082|Dom.gal|China|H9N2|nan':0.001369210,'EPI_ISL_127675|2011.082|Dom.other|China|H9N2|nan':0.002729385)0.794:0.001350176,('EPI_ISL_173731|2012.429|Dom.gal|China|H9N2|nan':0.002743330,'EPI_ISL_194249|2013.162|wild.other|China|H9N2|nan':0.004116445)0.966:0.006927669)0.000:0.000000006)0.849:0.001356176)0.000:0.000000006)0.000:0.000000006)0.000:0.000000006,(((((((('EPI_ISL_175914|2013.942|Dom.gal|China|H0N0|nan':0.000000006,(((('EPI_ISL_175734|2013.964|Dom.gal|China|H7N9|nan':0.001361575,(('EPI_ISL_175985|2013.964|Dom.gal|China|H0N0|nan':0.0,'EPI_ISL_234429|2013.915|Dom.gal|China|H9N2|nan':0.0,'EPI_ISL_175912|2013.942|Dom.gal|China|H9N2|nan':0.0,'EPI_ISL_175929|2013.948|Dom.gal|China|H9N2|nan':0.0,'EPI_ISL_175868|2013.94|Dom.gal|China|H9N2|nan':0.0,'EPI_ISL_176029|2013.945|Dom.gal|China|H9N2|nan':0.0,'EPI_ISL_234460|2014.085|Dom.gal|China|H9N2|nan':0.0):0.000000006,('EPI_ISL_176828|2015.016|Dom.ans|China|H7N9|nan':0.001356682,'EPI_ISL_234435|2012.5|Dom.gal|China|H9N2|nan':0.000000006)0.906:0.002730037)0.000:0.000000006)0.518:0.000000006,'EPI_ISL_175668|2013.962|Dom.gal|China|H9N2|nan':0.001356870)0.000:0.000000006,('EPI_ISL_159478|2014.279|Human|HongKong|H7N9|nan':0.001356706,'EPI_ISL_285124|2017.014|Human|China|H7N9|nan':0.014046279)0.000:0.000000006)0.000:0.000000006,('EPI_ISL_175924|2013.945|Dom.gal|China|H9N2|nan':0.000000006,('EPI_ISL_175982|2013.964|Dom.gal|China|H9N2|nan':0.001357133,'EPI_ISL_175669|2013.962|Dom.gal|China|H0N0|nan':0.000000006)0.221:0.000000051)0.549:0.000000051)0.873:0.008313788)0.858:0.008300353,((('EPI_ISL_173634|2012.421|Dom.gal|China|H9N2|nan':0.005476585,(('EPI_ISL_146222|2011.5|Dom.gal|HongKong|H9N2|nan':0.000000006,'EPI_ISL_146226|2011.5|Dom.gal|HongKong|H9N2|nan':0.001355796)0.951:0.004094425,('EPI_ISL_146236|2012.5|Dom.gal|HongKong|H9N2|nan':0.002721669,('EPI_ISL_387130|2011.833|Dom.gal|China|H9N2|nan':0.001359085,((('EPI_ISL_181527|2013.186|Dom.gal|China|H9N2|nan':0.0,'EPI_ISL_176443|2013.186|Dom.gal|China|H9N2|nan':0.0):0.001356605,(('EPI_ISL_181893|2013.137|Dom.gal|China|H0N0|nan':0.0,'EPI_ISL_181526|2013.137|Dom.ans|China|H9N2|nan':0.0,'EPI_ISL_181608|2013.121|Dom.gal|China|H9N2|nan':0.0,'EPI_ISL_173534|2013.225|Dom.gal|China|H9N2|nan':0.0):0.000000006,'EPI_ISL_181524|2013.137|Dom.ans|China|H9N2|nan':0.001356480)0.000:0.000000006)0.839:0.001356576,('EPI_ISL_181607|2013.033|Dom.gal|China|H9N2|nan':0.004095212,'EPI_ISL_181786|2013.121|Dom.gal|China|H0N0|nan':0.008289196)0.000:0.000000006)0.897:0.002735848)0.892:0.002731673)0.000:0.000000006)0.857:0.001355949)0.000:0.000000006,'EPI_ISL_146228|2011.5|Dom.gal|HongKong|H9N2|nan':0.001356105)0.000:0.000000006,(('EPI_ISL_98865|2011.414|Dom.gal|China|H9N2|nan':0.011302037,((('EPI_ISL_387736|2013.353|Dom.gal|VietNam|H9N2|nan':0.0,'EPI_ISL_387735|2013.353|Dom.gal|VietNam|H9N2|nan':0.0):0.000000006,'EPI_ISL_387737|2013.353|Dom.gal|VietNam|H9N2|nan':0.001356189)0.965:0.004100366,('EPI_ISL_224910|2013.468|Dom.gal|VietNam|H9N2|nan':0.006876385,((('EPI_ISL_321563|2015.167|Dom.ans|Cambodia|H9N2|nan':0.008262510,((('EPI_ISL_321507|2015.129|Dom.ans|Cambodia|H9N2|nan':0.0,'EPI_ISL_321512|2015.375|Dom.ans|Cambodia|H9N2|nan':0.0,'EPI_ISL_321504|2015.126|Dom.gal|Cambodia|H9N2|nan':0.0):0.000000006,'EPI_ISL_321502|2015.126|Dom.ans|Cambodia|H9N2|nan':0.001357010)0.907:0.001361096,'EPI_ISL_327635|2015.912|Dom.gal|Cambodia|H5N1|2.3.2.1c':0.005494987)0.752:0.000000006)0.892:0.001359446,'EPI_ISL_224916|2014.271|Dom.gal|VietNam|H9N2|nan':0.001356799)0.000:0.000000006,'EPI_ISL_321513|2015.375|Dom.gal|Cambodia|H9N2|nan':0.001356790)0.986:0.005479776)0.000:0.000000006)0.915:0.004270282)0.705:0.001212544,('EPI_ISL_146238|2012.5|Dom.gal|HongKong|H9N2|nan':0.002732110,'EPI_ISL_181136|2013.271|Dom.ans|VietNam|H9N2|nan':0.005506990)0.754:0.001372817)0.000:0.000000006)0.000:0.000000006)0.868:0.001356808,(('EPI_ISL_146239|2012.5|Dom.gal|HongKong|H9N2|nan':0.002727127,('EPI_ISL_234444|2013.085|Dom.gal|China|H9N2|nan':0.001348421,'EPI_ISL_146247|2012.5|Dom.gal|HongKong|H9N2|nan':0.006890738)0.778:0.001397966)0.778:0.001353968,(('EPI_ISL_146265|2010.5|Dom.gal|HongKong|H9N2|nan':0.0,'EPI_ISL_146230|2011.5|Dom.gal|HongKong|H9N2|nan':0.0,'EPI_ISL_146268|2011.5|Dom.gal|HongKong|H9N2|nan':0.0):0.000000006,'EPI_ISL_146244|2012.5|Dom.gal|HongKong|H9N2|nan':0.001356185)0.000:0.000000006)0.000:0.000000006)0.937:0.002726166,('EPI_ISL_146267|2011.5|Dom.gal|HongKong|H9N2|nan':0.002721415,('EPI_ISL_161831|2010.581|Dom.gal|China|H9N2|nan':0.000000006,'EPI_ISL_98866|2011.496|Dom.gal|China|H9N2|nan':0.004095190)0.000:0.000000006)0.000:0.000000006)0.001:0.001356334,'EPI_ISL_175984|2013.964|Dom.gal|China|H9N2|nan':0.000000006)0.086:0.000000051,('EPI_ISL_146233|2012.5|Dom.gal|HongKong|H9N2|nan':0.006866400,(('EPI_ISL_154157|2010.167|Dom.gal|China|H6N2|nan':0.0,'EPI_ISL_266461|2010.167|Dom.gal|China|H6N2|nan':0.0,'EPI_ISL_266460|2010.167|Dom.gal|China|H6N6|nan':0.0,'EPI_ISL_154156|2010.167|Dom.gal|China|H6N6|nan':0.0):0.001356206,('EPI_ISL_146254|2010.5|Dom.gal|HongKong|H9N2|nan':0.001357911,('EPI_ISL_250820|2014.545|wild.other|China|H9N2|nan':0.001356704,('EPI_ISL_146229|2011.5|Dom.gal|HongKong|H9N2|nan':0.006864495,'EPI_ISL_206765|2011.5|Dom.gal|China|H9N2|nan':0.008267237)0.000:0.000000006)0.929:0.002720791)0.000:0.000000006)0.544:0.000000006)0.000:0.000000006)0.975:0.004120189,(('EPI_ISL_134198|2010.329|Dom.gal|China|H9N2|nan':0.002720995,(('EPI_ISL_139168|2009.841|Dom.ans|China|H9N2|nan':0.004103428,('EPI_ISL_294460|2011.389|Dom.gal|China|H9N2|nan':0.004098498,('EPI_ISL_145367|2011.068|Dom.gal|China|H9N2|nan':0.000000006,('EPI_ISL_173640|2010.921|Dom.gal|China|H9N2|nan':0.002722271,'EPI_ISL_127667|2010.962|Dom.gal|China|H9N2|nan':0.006881621)0.450:0.000000006)0.000:0.000000006)0.988:0.006870676)0.370:0.000000006,('EPI_ISL_173643|2011.085|Dom.gal|China|H9N2|nan':0.005567468,'EPI_ISL_145371|2009.718|Dom.gal|China|H9N2|nan':0.005592426)0.322:0.001303341)0.732:0.000000006)0.920:0.000000006,((((('EPI_ISL_139167|2007.981|Dom.ans|China|H9N2|nan':0.000000006,((('EPI_ISL_146295|2008.5|Dom.gal|HongKong|H9N2|nan':0.001357001,('EPI_ISL_146296|2008.5|Dom.gal|HongKong|H9N2|nan':0.001355428,('EPI_ISL_146262|2010.5|Dom.gal|HongKong|H9N2|nan':0.0,'EPI_ISL_146258|2010.5|Dom.gal|HongKong|H9N2|nan':0.0):0.008266572)0.000:0.000000006)0.977:0.006882122,((('EPI_ISL_146279|2006.666|Dom.gal|HongKong|H9N2|nan':0.009684166,(('EPI_ISL_69430|2009.819|Dom.gal|China|H9N2|nan':0.005478675,'EPI_ISL_146256|2010.5|Dom.gal|HongKong|H9N2|nan':0.000000006)0.985:0.006895149,('EPI_ISL_146289|2007.5|Dom.gal|HongKong|H9N2|nan':0.002737622,((('EPI_ISL_150407|2008.525|Dom.gal|China|H9N2|nan':0.001365954,'EPI_ISL_150418|2009.644|Dom.gal|China|H9N2|nan':0.002727673)0.996:0.014226616,'EPI_ISL_146298|2008.5|Dom.gal|HongKong|H9N2|nan':0.004390430)0.879:0.004025630,(((('EPI_ISL_146310|2007.5|Dom.other|HongKong|H9N2|nan':0.001356014,'EPI_ISL_146292|2007.5|unknown|HongKong|H9N2|nan':0.000000006)0.852:0.001357237,('EPI_ISL_146283|2007.5|Dom.gal|HongKong|H9N2|nan':0.0,'EPI_ISL_146300|2008.5|Dom.gal|HongKong|H9N2|nan':0.0):0.000000006)0.000:0.000000006,('EPI_ISL_146311|2007.5|Dom.other|HongKong|H9N2|nan':0.001356354,(('EPI_ISL_146290|2007.5|Dom.gal|HongKong|H9N2|nan':0.001346201,'EPI_ISL_146317|2008.5|Dom.gal|HongKong|H9N2|nan':0.004117156)0.768:0.001374593,'EPI_ISL_146293|2007.5|unknown|HongKong|H9N2|nan':0.006900452)0.000:0.000000006)0.000:0.000000006)1.000:0.000000006,('EPI_ISL_146291|2007.5|Dom.gal|HongKong|H9N2|nan':0.001357592,(('EPI_ISL_146316|2008.5|Dom.other|HongKong|H9N2|nan':0.0,'EPI_ISL_146318|2008.5|wild.gal|HongKong|H9N2|nan':0.0):0.000000006,'EPI_ISL_146302|2008.5|unknown|HongKong|H9N2|nan':0.001356053)0.963:0.004094483)0.000:0.000000006)0.000:0.000000006)0.796:0.001366717)0.810:0.001360585)0.000:0.000000006)0.366:0.001316935,((((('EPI_ISL_151696|2011.915|Dom.gal|China|H5N1|2.3.4':0.008276175,(('EPI_ISL_151698|2010.915|Dom.gal|China|H5N1|2.3.4':0.0,'EPI_ISL_151697|2010.581|Dom.gal|China|H5N1|2.3.4':0.0):0.000000006,'EPI_ISL_369825|2011.921|Dom.ans|China|H5N1|2.3.4':0.001355728)0.748:0.000000006)0.966:0.005476177,(('EPI_ISL_63585|2007.918|wild.other|China|H5N1|2.3.2.1':0.002722766,'EPI_ISL_63583|2007.921|wild.other|China|H5N1|2.3.2.1':0.001356530)0.000:0.000000006,('EPI_ISL_63582|2007.923|wild.other|China|H5N1|2.3.2.1':0.004091783,'EPI_ISL_63584|2007.926|wild.other|China|H5N1|2.3.2.1':0.001175253)0.818:0.001549270)0.000:0.000000006)0.871:0.001356933,('EPI_ISL_170532|2008.249|Dom.gal|China|H9N2|nan':0.002721199,('EPI_ISL_151694|2007.581|Dom.ans|China|H5N1|2.3.4':0.000000006,'EPI_ISL_151695|2008.5|Dom.ans|China|H5N1|2.3.4':0.001356899)0.000:0.000000006)0.941:0.002721936)0.000:0.000000006,('EPI_ISL_137553|2008.5|Dom.gal|HongKong|H5N1|2.3.4':0.001356063,'EPI_ISL_25702|2008.5|wild.other|HongKong|H5N1|2.3.4':0.000000006)0.938:0.002721667)0.886:0.001354726,('EPI_ISL_100152|2007.247|Dom.ans|China|H9N2|nan':0.004123967,'EPI_ISL_84325|2007.5|Dom.gal|China|H9N2|nan':0.001360144)0.000:0.000000006)0.956:0.005533635)0.872:0.002808973,((('EPI_ISL_89652|2009.915|Dom.gal|China|H9N2|nan':0.001159270,'EPI_ISL_234439|2013.666|Dom.gal|China|H9N2|nan':0.004317694)1.000:0.018935027,('EPI_ISL_146287|2007.5|Dom.gal|HongKong|H9N2|nan':0.002758982,('EPI_ISL_203702|2013.789|Dom.gal|China|H9N2|nan':0.017287824,('EPI_ISL_146266|2011.5|Dom.gal|HongKong|H9N2|nan':0.009764967,'EPI_ISL_139368|2006.915|wild.other|VietNam|H9N2|nan':0.002797117)0.842:0.003022585)0.722:0.001034777)0.754:0.001297333)0.881:0.002827592,'EPI_ISL_76285|2004.5|Dom.ans|China|H6N1|nan':0.000000006)0.779:0.001360031)0.799:0.001357159)0.000:0.000000006,(('EPI_ISL_696561|2011.901|Dom.gal|China|H9N2|nan':0.008342645,((('EPI_ISL_76660|2008.025|Dom.gal|China|H9N2|nan':0.000000006,('EPI_ISL_76661|2007.833|Dom.gal|China|H9N2|nan':0.001357407,'EPI_ISL_76662|2009.162|Dom.gal|China|H9N2|nan':0.000000006)0.882:0.001357137)0.781:0.001360230,('EPI_ISL_150410|2004.314|Dom.gal|China|H9N2|nan':0.002721388,('EPI_ISL_150400|2009.803|Dom.gal|China|H9N2|nan':0.0,'EPI_ISL_150401|2011.589|Dom.gal|China|H9N2|nan':0.0,'EPI_ISL_150413|2011.627|Dom.gal|China|H9N2|nan':0.0):0.000000006)0.894:0.002736760)0.781:0.001364790,((('EPI_ISL_256105|2011.375|Dom.ans|China|H9N2|nan':0.008288281,'EPI_ISL_127668|2009.789|Dom.gal|China|H9N2|nan':0.001379348)0.744:0.001329854,'EPI_ISL_376087|2012.497|Dom.ans|China|H9N2|nan':0.021389863)0.344:0.001386307,'EPI_ISL_127669|2009.789|Dom.gal|China|H9N2|nan':0.000000006)0.982:0.004094848)0.000:0.000000006)0.000:0.000000006,(('EPI_ISL_154183|2010.94|Dom.ans|China|H6N2|nan':0.023658281,('EPI_ISL_146250|2009.666|Dom.gal|HongKong|H9N2|nan':0.0,'EPI_ISL_146251|2009.666|Dom.gal|HongKong|H9N2|nan':0.0):0.010452731)0.092:0.003588324,('EPI_ISL_224914|2014.192|Dom.gal|VietNam|H9N2|nan':0.000404669,((('EPI_ISL_321518|2015.51|Dom.gal|Cambodia|H9N2|nan':0.0,'EPI_ISL_321536|2015.858|Dom.gal|Cambodia|H9N2|nan':0.0):0.000000006,'EPI_ISL_321532|2015.704|Dom.gal|Cambodia|H9N2|nan':0.004090504)0.000:0.000000006,('EPI_ISL_321526|2015.627|Dom.ans|Cambodia|H9N2|nan':0.002720669,(('EPI_ISL_321541|2015.912|Dom.ans|Cambodia|H9N2|nan':0.000000006,('EPI_ISL_321551|2016.169|Dom.ans|Cambodia|H9N2|nan':0.0,'EPI_ISL_321553|2016.169|Dom.ans|Cambodia|H9N2|nan':0.0,'EPI_ISL_321552|2016.169|Dom.ans|Cambodia|H9N2|nan':0.0,'EPI_ISL_321548|2016.164|Dom.ans|Cambodia|H9N2|nan':0.0,'EPI_ISL_321550|2016.167|Dom.gal|Cambodia|H9N2|nan':0.0):0.001363040)0.846:0.001354583,(('EPI_ISL_321531|2015.682|Dom.ans|Cambodia|H9N2|nan':0.0,'EPI_ISL_321530|2015.682|Dom.ans|Cambodia|H9N2|nan':0.0,'EPI_ISL_321534|2015.762|Dom.ans|Cambodia|H9N2|nan':0.0,'EPI_ISL_321515|2015.419|Dom.ans|Cambodia|H9N2|nan':0.0,'EPI_ISL_321527|2015.644|Dom.ans|Cambodia|H9N2|nan':0.0,'EPI_ISL_321510|2015.356|Dom.ans|Cambodia|H9N2|nan':0.0,'EPI_ISL_321529|2015.663|Dom.gal|Cambodia|H9N2|nan':0.0,'EPI_ISL_321520|2015.529|Dom.gal|Cambodia|H9N2|nan':0.0,'EPI_ISL_321514|2015.395|Dom.gal|Cambodia|H9N2|nan':0.0):0.000000006,(('EPI_ISL_321547|2015.973|Dom.ans|Cambodia|H9N2|nan':0.0,'EPI_ISL_321546|2015.97|Dom.gal|Cambodia|H9N2|nan':0.0):0.004088575,(('EPI_ISL_321538|2015.907|Dom.gal|Cambodia|H9N2|nan':0.0,'EPI_ISL_321542|2015.912|Dom.gal|Cambodia|H9N2|nan':0.0):0.001355463,'EPI_ISL_321528|2015.644|Dom.gal|Cambodia|H9N2|nan':0.004093440)0.000:0.000000006)0.308:0.000000006)0.000:0.000000006)0.000:0.000000006)0.855:0.001354813)0.999:0.015001981)0.999:0.022537356)0.000:0.000000006)0.917:0.002722541)0.962:0.004100315)0.991:0.008525953,'EPI_ISL_294478|2013.581|Dom.gal|China|H9N2|nan':0.007113087)0.743:0.001158181,'EPI_ISL_234437|2013.085|Dom.gal|China|H9N2|nan':0.001356362)0.000:0.000000006,('EPI_ISL_139173|2009.781|swine|China|H9N2|nan':0.001358196,(('EPI_ISL_89651|2010.085|Dom.gal|China|H9N2|nan':0.002721211,('EPI_ISL_127674|2011.082|Dom.gal|China|H9N2|nan':0.005477265,('EPI_ISL_127672|2010.521|Dom.ans|China|H9N2|nan':0.0,'EPI_ISL_127676|2010.521|Dom.gal|China|H9N2|nan':0.0):0.011119517)0.000:0.000000006)0.369:0.000000006,'EPI_ISL_146255|2010.5|Dom.gal|HongKong|H9N2|nan':0.001356278)0.000:0.000000006)0.420:0.000000006)0.000:0.000000006,('EPI_ISL_139169|2009.841|Dom.ans|China|H9N2|nan':0.0,'EPI_ISL_69407|2009.849|Dom.gal|China|H9N2|nan':0.0):0.000000006)1.000:0.000000006)0.000:0.000000006)0.869:0.001356513,'EPI_ISL_139172|2009.499|swine|China|H9N2|nan':0.000000006)0.961:0.002721748)0.669:0.000000051)0.093:0.002722002)0.939:0.004311154,'EPI_ISL_283485|2015.047|Dom.gal|China|H7N9|nan':0.003955624)0.730:0.001357823,(('EPI_ISL_699198|2017.044|Dom.gal|China|H7N9|nan':0.033011029,'EPI_ISL_696946|2017.044|Dom.gal|China|H9N2|nan':0.016512566)0.902:0.011942875,'EPI_ISL_203720|2014.732|Dom.gal|China|H9N2|nan':0.013561822)0.842:0.003400359)0.360:0.004287684)0.000:0.000000051)0.629:0.001606821)0.945:0.016703343,'EPI_ISL_203710|2014.567|Dom.ans|China|H9N2|nan':0.027327029)0.982:0.029521167,'EPI_ISL_197207|2014.496|Dom.ans|China|H6N2|nan':0.017306689)0.994:0.033520945,(((('EPI_ISL_174489|2014.03|Dom.ans|China|H7N9|nan':0.105293879,'EPI_ISL_144546|2009.674|wild.ans|USA|H6N8|nan':0.050768662)0.355:0.013254612,(('EPI_ISL_885147|2016.899|wild.ans|HongKong|H5N6|2.3.4.4e':0.0,'EPI_ISL_244523|2016.885|wild.ans|Korea|H5N6|2.3.4.4e':0.0):0.001355871,(((((('EPI_ISL_697182|2017.044|Dom.ans|China|H0N0|2.3.4.4e':0.027532540,'EPI_ISL_707384|2017.044|Dom.ans|China|H5N6|2.3.4.4e':0.006501339)0.996:0.019198976,('EPI_ISL_707676|2017.044|Dom.other|China|H5N6|2.3.4.4e':0.006871728,'EPI_ISL_707426|2016.932|Dom.ans|China|H5N6|2.3.4.4e':0.000000006)0.000:0.000000006)0.842:0.001356159,(('EPI_ISL_707363|2016.915|Dom.gal|China|H5N6|2.3.4.4e':0.001362947,'EPI_ISL_707659|2017.5|Dom.ans|China|H5N6|2.3.4.4e':0.001357141)0.889:0.002723775,('EPI_ISL_4072009|2016.749|Dom.gal|China|H5N6|2.3.4.4e':0.0,'EPI_ISL_279036|2016.926|wild.other|Japan|H5N6|2.3.4.4e':0.0,'EPI_ISL_293502|2017.008|wild.ans|Japan|H5N6|2.3.4.4e':0.0,'EPI_ISL_244539|2016.885|wild.ans|Korea|H5N6|2.3.4.4e':0.0):0.000000006)0.000:0.000000006)0.552:0.000000006,'EPI_ISL_293505|2017.008|wild.other|Japan|H5N6|2.3.4.4e':0.002720388)0.000:0.000000006,(('EPI_ISL_279026|2016.893|wild.other|Japan|H5N6|2.3.4.4e':0.001355871,('EPI_ISL_239351|2016.869|Dom.ans|Japan|H5N6|2.3.4.4e':0.001355719,('EPI_ISL_279021|2016.891|wild.ans|Japan|H5N6|2.3.4.4e':0.0,'EPI_ISL_266940|2016.885|wild.ans|Japan|H5N6|2.3.4.4e':0.0,'EPI_ISL_279012|2016.885|wild.other|Japan|H5N6|2.3.4.4e':0.0,'EPI_ISL_266943|2016.893|wild.other|Japan|H5N6|2.3.4.4e':0.0,'EPI_ISL_266424|2017.008|wild.ans|Korea|H5N6|2.3.4.4e':0.0):0.000000006)0.000:0.000000006)0.854:0.001355871,(('EPI_ISL_279014|2016.885|Dom.ans|Japan|H5N6|2.3.4.4e':0.000000006,'EPI_ISL_279024|2016.893|wild.ans|Japan|H5N6|2.3.4.4e':0.001355997)0.866:0.001356026,'EPI_ISL_279039|2016.943|wild.other|Japan|H5N6|2.3.4.4e':0.001356685)0.000:0.000000006)0.932:0.000000006)0.983:0.000000006,((((('EPI_ISL_255529|2015.26|Dom.ans|China|H5N6|2.3.4.4':0.002629173,(('EPI_ISL_255492|2014.866|Dom.ans|China|H5N6|2.3.4.4':0.0,'EPI_ISL_255774|2015.26|Dom.ans|China|H5N6|2.3.4.4':0.0):0.000000006,'EPI_ISL_255469|2015.26|Dom.gal|China|H5N6|2.3.4.4':0.001355818)0.729:0.000000006)0.922:0.002626519,(('EPI_ISL_196101|2014.46|swine|China|H5N6|2.3.4.4':0.0,'EPI_ISL_255470|2015.26|Dom.gal|China|H5N6|2.3.4.4':0.0):0.000000006,'EPI_ISL_196100|2014.46|swine|China|H5N6|2.3.4.4':0.001357655)0.000:0.000000006)0.870:0.001309389,((((('EPI_ISL_205120|2015.5|Dom.ans|China|H5N6|2.3.4.4':0.001365053,(('EPI_ISL_255824|2015.866|Dom.ans|China|H5N6|2.3.4.4':0.0,'EPI_ISL_221745|2014.866|Dom.ans|China|H3N6|nan':0.0):0.000000006,'EPI_ISL_255489|2015.693|Dom.gal|China|H5N6|2.3.4.4':0.001355208)0.778:0.001357910)0.800:0.001358393,(('EPI_ISL_136130|2012.658|Dom.ans|VietNam|H5N1|2.3.2.1b':0.000000006,'EPI_ISL_245250|2013.022|Dom.gal|VietNam|H5N1|2.3.2.1b':0.006878905)0.863:0.001355599,'EPI_ISL_234671|2014.685|Dom.other|China|H5N6|2.3.4.4':0.008268052)0.000:0.000000006)0.000:0.000000006,((((('EPI_ISL_121190|2012.404|Human|HongKong|H5N1|2.3.2.1b':0.002762192,'EPI_ISL_245171|2014.247|Dom.ans|VietNam|H5N1|2.3.2.1c':0.008354005)0.761:0.001338285,(((('EPI_ISL_25698|2008.5|wild.other|HongKong|H5N1|2.3.2.1':0.001357604,('EPI_ISL_25700|2008.5|wild.other|HongKong|H5N1|2.3.2.1':0.001357826,('EPI_ISL_73308|2009.049|Human|China|H5N1|2.3.2.1':0.000000006,('EPI_ISL_25695|2007.5|wild.other|HongKong|H5N1|2.3.2.1':0.0,'EPI_ISL_25699|2008.5|wild.other|HongKong|H5N1|2.3.2.1':0.0,'EPI_ISL_25701|2008.5|wild.other|HongKong|H5N1|2.3.2.1':0.0):0.000000006)0.939:0.000000006)0.756:0.000000006)0.834:0.001375341,(('EPI_ISL_169392|2009.666|Dom.gal|China|H5N1|2.3.2.1a':0.004123130,'EPI_ISL_80633|2010.162|Dom.gal|VietNam|H5N1|2.3.2.1a':0.000000006)0.914:0.004097078,((((('EPI_ISL_136198|2011.901|Dom.ans|VietNam|H5N1|2.3.2.1a':0.002724803,((((((('EPI_ISL_327637|2015.644|Dom.ans|Cambodia|H5N1|2.3.2.1c':0.001356610,('EPI_ISL_391087|2018.077|Dom.gal|Cambodia|H5N1|2.3.2.1c':0.0,'EPI_ISL_391094|2019.123|Dom.gal|Cambodia|H5N1|2.3.2.1c':0.0):0.009758885)0.000:0.000000006,'EPI_ISL_321119|2015.148|Dom.gal|Cambodia|H5N1|2.3.2.1c':0.001359585)0.824:0.001356718,((('EPI_ISL_321121|2015.164|Dom.gal|Cambodia|H5N1|2.3.2.1c':0.001357038,(('EPI_ISL_321141|2015.989|Dom.ans|Cambodia|H5N1|2.3.2.1c':0.001368919,'EPI_ISL_321140|2015.97|Dom.gal|Cambodia|H5N1|2.3.2.1c':0.002736733)0.938:0.004091394,('EPI_ISL_321134|2015.578|Dom.ans|Cambodia|H5N1|2.3.2.1c':0.002722870,'EPI_ISL_321122|2015.184|Dom.ans|Cambodia|H5N1|2.3.2.1c':0.005482027)0.000:0.000000006)0.855:0.001357408)0.000:0.000000006,('EPI_ISL_321126|2015.241|Dom.gal|Cambodia|H5N1|2.3.2.1c':0.001356735,(('EPI_ISL_321125|2015.241|Dom.ans|Cambodia|H5N1|2.3.2.1c':0.002721894,'EPI_ISL_321127|2015.241|Dom.gal|Cambodia|H5N1|2.3.2.1c':0.000000006)0.000:0.000000006,('EPI_ISL_321139|2015.855|Dom.gal|Cambodia|H5N1|2.3.2.1c':0.002737601,'EPI_ISL_321100|2016.164|Dom.gal|Cambodia|H5N1|2.3.2.1c':0.004124801)0.862:0.002730873)0.851:0.001356726)0.000:0.000000006)0.000:0.000000006,('EPI_ISL_321142|2015.992|Dom.ans|Cambodia|H5N1|2.3.2.1c':0.001356787,'EPI_ISL_321135|2015.836|Dom.ans|Cambodia|H5N1|2.3.2.1c':0.004096773)0.000:0.000000006)0.000:0.000000006)0.889:0.001356883,((((('EPI_ISL_136218|2012.128|Dom.ans|VietNam|H5N1|2.3.2.1a':0.0,'EPI_ISL_136129|2012.131|Dom.gal|VietNam|H5N1|2.3.2.1a':0.0):0.001356910,('EPI_ISL_245194|2014.315|Dom.gal|VietNam|H5N1|2.3.2.1c':0.000000006,(('EPI_ISL_321107|2016.167|Dom.ans|Cambodia|H5N1|2.3.2.1c':0.0,'EPI_ISL_321106|2016.167|Dom.gal|Cambodia|H5N1|2.3.2.1c':0.0):0.004147867,(('EPI_ISL_256528|2016.355|Dom.gal|Cambodia|H5N1|2.3.2.1c':0.0,'EPI_ISL_256525|2016.355|Dom.gal|Cambodia|H5N1|2.3.2.1c':0.0):0.001322492,'EPI_ISL_391090|2018.203|Dom.gal|Cambodia|H5N1|2.3.2.1c':0.004165295)0.926:0.004188232)0.870:0.002738628)0.842:0.001356820)0.000:0.000000006,'EPI_ISL_170545|2012.721|Dom.ans|VietNam|H5N1|2.3.2.1a':0.002722524)0.000:0.000000006,((('EPI_ISL_166647|2013.112|Dom.ans|Cambodia|H5N1|1.1.2':0.001364889,('EPI_ISL_166645|2013.06|Dom.ans|Cambodia|H5N1|1.1.2':0.000000006,'EPI_ISL_166653|2013.137|Dom.gal|Cambodia|H5N1|1.1.2':0.001356471)0.000:0.000000006)0.000:0.000000006,('EPI_ISL_245179|2014.299|Dom.gal|VietNam|H5N1|2.3.2.1c':0.001356663,((((((('EPI_ISL_368791|2017.959|Dom.gal|Myanmar|H5N1|2.3.2.1c':0.0,'EPI_ISL_368788|2017.959|Dom.gal|Myanmar|H5N1|2.3.2.1c':0.0):0.005514829,('EPI_ISL_13294855|2017.663|Dom.gal|Cambodia|H5N1|2.3.2.1c':0.001356400,('EPI_ISL_337526|2017.523|Dom.gal|Laos|H5N1|2.3.2.1c':0.001356409,('EPI_ISL_696765|2018.178|Dom.ans|China|H0N0|2.3.2.1c':0.0,'EPI_ISL_697879|2018.178|Dom.ans|China|H5N1|2.3.2.1c':0.0):0.004120314)0.000:0.000000006)0.000:0.000000006)0.993:0.005477566,(((('EPI_ISL_195245|2013.871|Human|VietNam|H5N1|1.1.2':0.0,'EPI_ISL_191956|2013.255|Human|VietNam|H5N1|1.1.2':0.0):0.001356502,'EPI_ISL_224905|2013.614|Dom.ans|VietNam|H5N1|2.3.2.1c':0.001356619)0.000:0.000000006,'EPI_ISL_224904|2013.614|Dom.gal|VietNam|H5N1|1.1.2':0.000000006)0.000:0.000000006,('EPI_ISL_162425|2013.159|Human|Cambodia|H5N1|1.1.2':0.004097471,(('EPI_ISL_198774|2013.932|Dom.ans|China|H5N1|2.3.2.1c':0.001356502,(('EPI_ISL_255154|2017.11|Dom.ans|Cambodia|H5N1|2.3.2.1c':0.0,'EPI_ISL_245221|2014.14|Dom.gal|VietNam|H5N1|2.3.2.1c':0.0):0.000000006,'EPI_ISL_245140|2014.329|Dom.ans|VietNam|H5N1|2.3.2.1c':0.001356358)0.000:0.000000006)0.872:0.001356502,'EPI_ISL_245227|2014.252|Dom.ans|VietNam|H5N1|2.3.2.1c':0.002725335)0.000:0.000000006)1.000:0.000000006)0.000:0.000000006)0.000:0.000000006,(('EPI_ISL_321130|2015.321|Dom.ans|Cambodia|H5N1|2.3.2.1c':0.002753936,'EPI_ISL_321120|2015.148|Dom.gal|Cambodia|H5N1|2.3.2.1c':0.002744749)0.767:0.001356086,'EPI_ISL_191954|2014.047|Human|VietNam|H5N1|2.3.2.1c':0.000000006)0.896:0.001356747)0.848:0.001356672,(('EPI_ISL_162424|2013.622|Human|Cambodia|H5N1|1.1.2':0.002721326,'EPI_ISL_150015|2013.603|Human|Cambodia|H5N1|1.1.2':0.000000006)0.918:0.001365247,'EPI_ISL_162421|2013.614|Dom.gal|Cambodia|H5N1|1.1.2':0.000000006)0.867:0.001356789)0.000:0.000000006,('EPI_ISL_150014|2013.066|Human|Cambodia|H5N1|1.1.2':0.0,'EPI_ISL_166637|2013.06|Human|Cambodia|H5N1|1.1.2':0.0,'EPI_ISL_162419|2013.488|Human|Cambodia|H5N1|1.1.2':0.0):0.000000006)0.000:0.000000006,'EPI_ISL_166638|2013.099|Human|Cambodia|H5N1|1.1.2':0.001356770)0.000:0.000000006)0.910:0.001356628)0.871:0.001357107,('EPI_ISL_166636|2013.022|Human|Cambodia|H5N1|1.1.2':0.004097531,'EPI_ISL_245264|2013.093|Dom.gal|VietNam|H5N1|2.3.2.1a':0.004095877)0.000:0.000000006)0.865:0.001358329)0.000:0.000000006,('EPI_ISL_321109|2015.107|Dom.gal|Cambodia|H5N1|2.3.2.1c':0.001356957,((('EPI_ISL_245210|2014.384|Dom.ans|VietNam|H5N1|2.3.2.1c':0.001363241,'EPI_ISL_224907|2015.014|Dom.ans|VietNam|H5N1|2.3.2.1c':0.001358196)0.000:0.000000006,'EPI_ISL_245297|2013.096|Dom.ans|VietNam|H5N1|2.3.2.1a':0.004096967)0.821:0.001356759,'EPI_ISL_245215|2014.595|Dom.gal|VietNam|H5N1|2.3.2.1c':0.001356930)0.000:0.000000006)0.000:0.000000006)0.000:0.000000006)0.925:0.001357027,('EPI_ISL_136153|2011.679|Dom.ans|VietNam|H5N1|2.3.2.1a':0.0,'EPI_ISL_136203|2012.079|Dom.other|VietNam|H5N1|2.3.2.1a':0.0):0.000000006)0.000:0.000000006,'EPI_ISL_170539|2012.429|Dom.ans|VietNam|H5N1|2.3.2.1a':0.004099631)0.842:0.001357171,'EPI_ISL_143941|2011.855|Dom.ans|China|H5N1|2.3.2.1a':0.000000006)0.000:0.000000006)0.857:0.001357256,'EPI_ISL_100262|2010.756|Dom.ans|VietNam|H5N1|2.3.2.1a':0.000000006)0.000:0.000000006,((('EPI_ISL_136302|2011.682|Dom.ans|VietNam|H5N1|2.3.2.1a':0.0,'EPI_ISL_136320|2011.682|Dom.gal|VietNam|H5N1|2.3.2.1a':0.0):0.000000006,'EPI_ISL_136213|2012.104|Dom.ans|VietNam|H5N1|2.3.2.1a':0.002739348)0.767:0.001358629,('EPI_ISL_136239|2011.167|Dom.ans|VietNam|H5N1|2.3.2.1a':0.000000006,'EPI_ISL_136242|2011.205|Dom.gal|VietNam|H5N1|2.3.2.1a':0.001357704)0.964:0.004131675)0.760:0.001363032)0.000:0.000000006,('EPI_ISL_100261|2010.532|Dom.ans|VietNam|H5N1|2.3.2.1a':0.001358593,('EPI_ISL_136163|2011.255|Dom.gal|VietNam|H5N1|2.3.2.1a':0.001370243,'EPI_ISL_170553|2011.5|Dom.gal|VietNam|H5N1|2.3.2.1a':0.002747488)0.792:0.001351660)0.000:0.000000006)0.000:0.000000006,('EPI_ISL_94676|2010.915|Dom.gal|VietNam|H5N1|2.3.2.1a':0.002728453,('EPI_ISL_136160|2011.115|Dom.ans|VietNam|H5N1|2.3.2.1a':0.005590531,'EPI_ISL_136298|2011.682|Dom.gal|VietNam|H5N1|2.3.2.1a':0.002747631)0.894:0.002722956)0.000:0.000000006)0.000:0.000000006)0.833:0.002734130)0.893:0.002723484,((('EPI_ISL_136158|2011.534|Dom.gal|VietNam|H5N1|2.3.2.1b':0.004106639,'EPI_ISL_136164|2010.5|Dom.ans|VietNam|H5N1|2.3.2.1b':0.000000006)0.000:0.000000006,'EPI_ISL_243347|2015.512|wild.other|China|H5N1|2.3.2.1b':0.008275238)0.837:0.001356352,('EPI_ISL_188545|2011.085|Dom.gal|China|H9N2|nan':0.001356533,(('EPI_ISL_96861|2011.085|Dom.ans|China|H5N1|2.3.2.1b':0.0,'EPI_ISL_96864|2011.085|Dom.ans|China|H5N1|2.3.2.1b':0.0):0.000000006,'EPI_ISL_369828|2011.921|Dom.ans|China|H5N1|2.3.2.1b':0.001356592)0.000:0.000000006)0.000:0.000000006)0.000:0.000000006)0.882:0.001357349,('EPI_ISL_94673|2011.5|Dom.ans|VietNam|H5N1|2.3.2.1b':0.0,'EPI_ISL_170552|2011.5|Dom.ans|VietNam|H5N1|2.3.2.1b':0.0,'EPI_ISL_136207|2011.5|Dom.ans|VietNam|H5N1|2.3.2.1b':0.0):0.000000006)0.900:0.001357035)0.000:0.000000006,'EPI_ISL_143948|2011.866|Dom.ans|China|H5N1|2.3.2.1b':0.001360281)0.000:0.000000006,(((((((('EPI_ISL_198764|2013.932|Dom.ans|China|H5N1|2.3.2.1c':0.004095083,'EPI_ISL_170544|2012.691|Dom.ans|VietNam|H5N1|2.3.2.1c':0.000000006)0.862:0.001356692,('EPI_ISL_158782|2011.989|Dom.ans|China|H0N0|2.3.2.1b':0.002722057,('EPI_ISL_203730|2014.567|Dom.ans|China|H5N1|2.3.2.1c':0.0,'EPI_ISL_203754|2014.567|Dom.other|China|H5N1|2.3.2.1c':0.0,'EPI_ISL_393329|2015.5|swine|China|H5N1|2.3.2.1c':0.0):0.004144210)0.746:0.000000006)0.917:0.000000006,('EPI_ISL_245231|2015.063|Dom.ans|VietNam|H5N1|2.3.2.1c':0.004106498,('EPI_ISL_245268|2013.255|wild.other|VietNam|H5N1|2.3.2.1c':0.002745808,(('EPI_ISL_224898|2013.093|unknown|VietNam|H5N1|2.3.2.1c':0.0,'EPI_ISL_224899|2013.093|unknown|VietNam|H5N1|2.3.2.1c':0.0):0.000000006,('EPI_ISL_224900|2013.093|unknown|VietNam|H5N1|2.3.2.1c':0.006884889,('EPI_ISL_224903|2013.093|unknown|VietNam|H5N1|2.3.2.1c':0.001357750,'EPI_ISL_224902|2013.093|unknown|VietNam|H5N1|2.3.2.1c':0.001358252)0.865:0.000000006)0.861:0.001356587)0.886:0.001356981)0.000:0.000000006)0.915:0.000000006)0.631:0.000000006,('EPI_ISL_503027|2017.723|Dom.ans|China|H5N6|2.3.2.1c':0.004095403,((('EPI_ISL_203729|2014.885|Dom.ans|China|H5N1|2.3.2.1c':0.001356298,'EPI_ISL_203755|2014.885|Dom.other|China|H5N1|2.3.2.1c':0.000000006)0.926:0.001356279,('EPI_ISL_203756|2014.885|Dom.other|China|H5N1|2.3.2.1c':0.000000006,'EPI_ISL_154130|2014.005|Human|Canada|H5N1|2.3.2.1c':0.001356164)0.000:0.000000006)0.573:0.000000006,((('EPI_ISL_229210|2015.326|wild.other|Cotedivoire|H5N1|2.3.2.1c':0.001355715,(('EPI_ISL_224757|2016.306|Dom.gal|Lebanon|H5N1|2.3.2.1c':0.002721229,'EPI_ISL_329217|2015.033|Dom.ans|Nigeria|H5N1|2.3.2.1c':0.000000006)0.979:0.000000006,('EPI_ISL_329307|2015.066|Dom.gal|Nigeria|H5N1|2.3.2.1c':0.001355778,'EPI_ISL_229176|2015.249|Dom.gal|Niger|H5N1|2.3.2.1c':0.001355786)0.000:0.000000006)0.000:0.000000006)0.931:0.001355888,(('EPI_ISL_221347|2014.833|Dom.ans|India|H5N1|2.3.2.1c':0.0,'EPI_ISL_221348|2014.833|Dom.ans|India|H5N1|2.3.2.1c':0.0):0.000000006,((('EPI_ISL_221350|2014.915|Dom.ans|India|H5N1|2.3.2.1c':0.001363653,('EPI_ISL_182748|2014.932|Dom.gal|Emirates|H5N1|2.3.2.1c':0.0,'EPI_ISL_182747|2014.932|wild.other|Emirates|H5N1|2.3.2.1c':0.0):0.001362026)0.788:0.001359186,(('EPI_ISL_217024|2014.915|Dom.ans|India|H5N1|2.3.2.1c':0.0,'EPI_ISL_182745|2014.877|wild.other|Emirates|H5N1|2.3.2.1c':0.0):0.000000006,('EPI_ISL_413007|2017.027|Dom.ans|Iran|H5N1|2.3.2.1c':0.004128364,'EPI_ISL_221351|2015.162|Dom.ans|India|H5N1|2.3.2.1c':0.001355790)0.708:0.000000051)0.000:0.000000006)0.850:0.001356004,((('EPI_ISL_171165|2015.011|wild.ans|China|H5N1|2.3.2.1c':0.0,'EPI_ISL_171296|2015.011|wild.ans|China|H5N1|2.3.2.1c':0.0,'EPI_ISL_171141|2015.008|wild.ans|China|H5N1|2.3.2.1c':0.0,'EPI_ISL_171186|2015.011|wild.ans|China|H5N1|2.3.2.1c':0.0,'EPI_ISL_171121|2015.008|wild.ans|China|H5N1|2.3.2.1c':0.0,'EPI_ISL_201002|2015.359|wild.other|China|H5N1|2.3.2.1c':0.0,'EPI_ISL_201008|2015.359|wild.other|China|H5N1|2.3.2.1c':0.0,'EPI_ISL_201006|2015.359|wild.other|China|H5N1|2.3.2.1c':0.0,'EPI_ISL_201005|2015.359|wild.other|China|H5N1|2.3.2.1c':0.0,'EPI_ISL_201001|2015.359|wild.other|China|H5N1|2.3.2.1c':0.0,'EPI_ISL_201003|2015.359|wild.other|China|H5N1|2.3.2.1c':0.0,'EPI_ISL_201009|2015.359|wild.other|China|H5N1|2.3.2.1c':0.0,'EPI_ISL_201004|2015.359|wild.other|China|H5N1|2.3.2.1c':0.0,'EPI_ISL_201007|2015.359|wild.other|China|H5N1|2.3.2.1c':0.0):0.000000006,'EPI_ISL_201010|2015.359|wild.other|China|H5N1|2.3.2.1c':0.002719272)0.849:0.001357853,'EPI_ISL_221346|2015.5|Dom.gal|India|H5N1|2.3.2.1c':0.004119242)0.000:0.000000006)0.000:0.000000006)1.000:0.000000006)0.000:0.000000006,(('EPI_ISL_229204|2015.186|Dom.unknown|BurkinaFaso|H5N1|2.3.2.1c':0.000000006,((('EPI_ISL_205864|2015.567|Dom.ans|Ghana|H5N1|2.3.2.1c':0.0,'EPI_ISL_229188|2015.567|Dom.ans|Ghana|H5N1|2.3.2.1c':0.0,'EPI_ISL_229193|2015.567|wild.gal|Ghana|H5N1|2.3.2.1c':0.0):0.001356382,('EPI_ISL_229196|2015.192|Dom.gal|BurkinaFaso|H5N1|2.3.2.1c':0.002722540,('EPI_ISL_229202|2015.186|Dom.unknown|BurkinaFaso|H5N1|2.3.2.1c':0.0,'EPI_ISL_229206|2015.279|Dom.ans|Cotedivoire|H5N1|2.3.2.1c':0.0,'EPI_ISL_229207|2015.279|Dom.gal|Cotedivoire|H5N1|2.3.2.1c':0.0,'EPI_ISL_229194|2015.57|Dom.gal|Ghana|H5N1|2.3.2.1c':0.0,'EPI_ISL_223937|2015.567|wild.gal|Ghana|H5N1|2.3.2.1c':0.0):0.000000006)0.000:0.000000006)0.576:0.000000006,'EPI_ISL_223936|2015.567|Dom.ans|Ghana|H5N1|2.3.2.1c':0.002721044)0.000:0.000000006)0.000:0.000000006,(((('EPI_ISL_305602|2016.415|Dom.gal|Cameroon|H5N1|2.3.2.1c':0.001360880,('EPI_ISL_305601|2016.41|Dom.ans|Cameroon|H5N1|2.3.2.1c':0.001358951,('EPI_ISL_397366|2016.213|wild.gal|Nigeria|H5N1|2.3.2.1c':0.002721808,('EPI_ISL_329250|2015.997|Dom.gal|Nigeria|H5N1|2.3.2.1c':0.001355148,('EPI_ISL_329219|2016.027|Dom.ans|Nigeria|H5N1|2.3.2.1c':0.0,'EPI_ISL_329236|2016.18|Dom.gal|Nigeria|H5N1|2.3.2.1c':0.0):0.000000006)0.877:0.001356464)0.000:0.000000006)0.000:0.000000006)0.978:0.004099455,(('EPI_ISL_229200|2015.186|Dom.unknown|BurkinaFaso|H5N1|2.3.2.1c':0.002728739,'EPI_ISL_329247|2016.011|Dom.gal|Nigeria|H5N1|2.3.2.1c':0.001356630)0.740:0.000000006,('EPI_ISL_329304|2015.088|Dom.gal|Nigeria|H5N1|2.3.2.1c':0.000000006,('EPI_ISL_329226|2015.033|Dom.ans|Nigeria|H5N1|2.3.2.1c':0.0,'EPI_ISL_329300|2015.096|Dom.gal|Nigeria|H5N1|2.3.2.1c':0.0):0.000000006)0.000:0.000000006)0.000:0.000000006)0.003:0.001356322,'EPI_ISL_329225|2015.036|Dom.ans|Nigeria|H5N1|2.3.2.1c':0.000000006)0.125:0.000000052,'EPI_ISL_329288|2015.132|Dom.gal|Nigeria|H5N1|2.3.2.1c':0.000000006)0.069:0.000000051)0.927:0.002721177)0.830:0.001356149)0.000:0.000000006)0.934:0.002721618)0.000:0.000000006,(('EPI_ISL_376085|2013.329|Dom.gal|China|H5N1|2.3.2.1c':0.0,'EPI_ISL_376084|2013.247|Dom.gal|China|H5N1|2.3.2.1c':0.0,'EPI_ISL_170538|2012.366|Dom.ans|VietNam|H5N1|2.3.2.1b':0.0,'EPI_ISL_136190|2012.642|Dom.ans|VietNam|H5N1|2.3.2.1c':0.0,'EPI_ISL_136193|2012.667|Dom.gal|VietNam|H5N1|2.3.2.1c':0.0):0.000000006,'EPI_ISL_170547|2013.06|Dom.gal|VietNam|H5N1|2.3.2.1c':0.001356912)0.000:0.000000006)0.000:0.000000006,(((('EPI_ISL_136184|2012.445|Dom.ans|VietNam|H5N1|2.3.2.1b':0.0,'EPI_ISL_170542|2012.691|Dom.ans|VietNam|H5N1|2.3.2.1b':0.0):0.004161168,('EPI_ISL_368672|2016.53|Dom.ans|Indonesia|H5N1|2.3.2.1c':0.000000006,(((('EPI_ISL_400725|2016.959|Dom.ans|Indonesia|H5N1|2.3.2.1c':0.002745567,'EPI_ISL_400710|2016.978|Dom.gal|Indonesia|H5N1|2.3.2.1c':0.001348304)0.896:0.002754019,('EPI_ISL_400720|2016.579|Dom.gal|Indonesia|H5N1|2.3.2.1c':0.001357224,('EPI_ISL_400721|2016.587|Dom.ans|Indonesia|H5N1|2.3.2.1c':0.0,'EPI_ISL_400769|2016.057|Dom.ans|Indonesia|H5N1|2.3.2.1c':0.0,'EPI_ISL_332149|2016.071|Dom.ans|Indonesia|H5N2|2.3.2.1c':0.0):0.000000006)0.000:0.000000006)0.897:0.001360072,'EPI_ISL_400714|2019.038|Dom.ans|Indonesia|H5N1|2.3.2.1c':0.000000006)0.862:0.001357143,'EPI_ISL_266791|2016.26|Dom.gal|Indonesia|H5N1|2.3.2.1c':0.006872708)0.000:0.000000006)0.938:0.004154893)0.756:0.001328860,'EPI_ISL_378627|2012.331|wild.other|China|H5N1|2.3.2.1c':0.002722665)0.000:0.000000006,('EPI_ISL_151134|2013.052|wild.other|China|H5N1|2.3.2.1c':0.002722183,('EPI_ISL_170548|2013.066|Dom.gal|VietNam|H5N1|2.3.2.1c':0.002722343,'EPI_ISL_170555|2012.929|Dom.ans|VietNam|H5N2|2.3.2.1c':0.004095799)0.294:0.000000006)0.000:0.000000006)1.000:0.000000006)0.000:0.000000006,'EPI_ISL_245271|2013.005|Dom.ans|VietNam|H5N1|2.3.2.1c':0.001356860)0.796:0.002721718,(('EPI_ISL_96858|2011.085|Dom.ans|China|H5N1|2.3.2.1b':0.000000006,('EPI_ISL_165438|2011.797|Human|VietNam|H5N1|2.3.2.1a':0.002720225,'EPI_ISL_136211|2012.104|Dom.ans|VietNam|H5N1|2.3.2.1a':0.000000006)0.962:0.004100959)0.823:0.001356419,('EPI_ISL_136172|2012.339|Dom.gal|VietNam|H5N1|2.3.2.1b':0.002721759,('EPI_ISL_136200|2011.995|Dom.ans|VietNam|H5N1|2.3.2.1b':0.001359874,'EPI_ISL_136103|2012.153|Dom.ans|VietNam|H5N1|2.3.2.1b':0.000000006)0.000:0.000000006)0.870:0.001356437)0.000:0.000000006)0.872:0.001356805)0.771:0.001271055,(('EPI_ISL_203735|2014.512|Dom.ans|China|H5N2|2.3.4.4b':0.004145432,((((('EPI_ISL_255850|2015.263|Dom.ans|China|H5N6|2.3.4.4b':0.008305531,('EPI_ISL_244488|2014.6|unknown|VietNam|H5N6|2.3.4.4b':0.000000006,'EPI_ISL_224879|2013.915|Dom.ans|China|H5N2|2.3.4.4b':0.001355440)0.000:0.000000006)0.000:0.000000006,(('EPI_ISL_198814|2014.153|Dom.ans|China|H5N6|2.3.4.4b':0.005508565,(('EPI_ISL_198822|2014.041|Dom.ans|China|H5N6|2.3.4.4b':0.0,'EPI_ISL_198816|2014.041|Dom.ans|China|H5N6|2.3.4.4b':0.0,'EPI_ISL_234376|2014.153|wild.ans|China|H5N6|2.3.4.4b':0.0,'EPI_ISL_217939|2014.153|wild.ans|China|H5N6|2.3.4.4b':0.0,'EPI_ISL_234377|2014.153|wild.ans|China|H5N6|2.3.4.4b':0.0,'EPI_ISL_198917|2015.247|Dom.gal|China|H5N6|2.3.4.4b':0.0):0.000000006,'EPI_ISL_179644|2014.342|wild.ans|China|H5N6|2.3.4.4b':0.002720393)0.000:0.000000006)0.854:0.001355617,(('EPI_ISL_200272|2015.247|Dom.ans|China|H5N6|2.3.4.4b':0.002719730,(('EPI_ISL_179645|2014.318|Dom.gal|China|H5N6|2.3.4.4b':0.0,'EPI_ISL_177761|2014.332|Dom.other|China|H5N6|2.3.4.4b':0.0,'EPI_ISL_163493|2014.301|Human|China|H5N6|2.3.4.4b':0.0):0.001355693,'EPI_ISL_504006|2014.364|Dom.ans|VietNam|H5N6|2.3.4.4b':0.005474606)0.000:0.000000006)0.308:0.000000006,'EPI_ISL_182061|2013.945|Dom.gal|China|H5N6|2.3.4.4b':0.004098348)0.000:0.000000006)0.000:0.000000006)0.000:0.000000006,'EPI_ISL_198909|2014.959|Dom.ans|China|H5N6|2.3.4.4b':0.001355406)0.000:0.000000006,(('EPI_ISL_198863|2014.959|Dom.ans|China|H5N6|2.3.4.4':0.0,'EPI_ISL_205963|2014.953|Dom.ans|China|H5N6|2.3.4.4b':0.0,'EPI_ISL_198782|2014.153|Dom.gal|China|H5N6|2.3.4.4b':0.0,'EPI_ISL_173482|2014.129|Dom.gal|China|H5N6|2.3.4.4b':0.0,'EPI_ISL_177762|2014.414|wild.ans|China|H5N6|2.3.4.4b':0.0,'EPI_ISL_244511|2014.647|Dom.ans|VietNam|H5N6|2.3.4.4b':0.0,'EPI_ISL_244486|2014.315|Dom.gal|VietNam|H5N6|2.3.4.4b':0.0):0.000000006,('EPI_ISL_199083|2015.055|Dom.ans|China|H5N6|2.3.4.4b':0.0,'EPI_ISL_199065|2015.055|Dom.ans|China|H5N6|2.3.4.4b':0.0):0.001355618)0.000:0.000000006)0.000:0.000000006,('EPI_ISL_203745|2014.885|Dom.ans|China|H5N6|2.3.4.4b':0.001354793,'EPI_ISL_203746|2014.885|Dom.ans|China|H5N6|2.3.4.4b':0.000000006)0.931:0.002720693)0.783:0.001330898)0.792:0.001386046,'EPI_ISL_205962|2014.953|Dom.ans|China|H5N6|2.3.4.4b':0.000000006)0.969:0.005614705)0.877:0.002818367)0.892:0.001355655,'EPI_ISL_205964|2015.595|Dom.gal|China|H5N6|2.3.4.4':0.004092876)0.000:0.000000006,((('EPI_ISL_221716|2016.5|Dom.ans|China|H5N6|2.3.4.4e':0.000000006,('EPI_ISL_707453|2016.88|Dom.ans|China|H5N6|2.3.4.4e':0.001377260,(('EPI_ISL_707651|2017.816|Dom.ans|China|H5N6|2.3.4.4e':0.0,'EPI_ISL_707500|2017.838|Dom.ans|China|H5N6|2.3.4.4e':0.0,'EPI_ISL_697211|2017.893|Dom.ans|China|H5N6|2.3.4.4e':0.0,'EPI_ISL_697188|2017.816|Dom.ans|China|H5N6|2.3.4.4h':0.0):0.000000006,'EPI_ISL_707417|2017.893|Dom.ans|China|H5N6|2.3.4.4e':0.005477480)0.967:0.005529663)0.885:0.002714688)0.842:0.001355925,(((('EPI_ISL_255563|2015.693|Dom.ans|China|H5N6|2.3.4.4e':0.0,'EPI_ISL_255587|2015.693|Dom.ans|China|H5N6|2.3.4.4e':0.0,'EPI_ISL_255414|2015.699|Dom.gal|China|H5N6|2.3.4.4e':0.0,'EPI_ISL_255420|2015.699|Dom.gal|China|H5N6|2.3.4.4e':0.0):0.006867925,'EPI_ISL_278027|2016.658|Dom.ans|China|H5N6|2.3.4.4e':0.004093776)0.000:0.000000006,(('EPI_ISL_255703|2015.699|Dom.ans|China|H5N6|2.3.2.1c':0.001355243,('EPI_ISL_255746|2015.699|Dom.ans|China|H5N6|2.3.4.4':0.000000006,'EPI_ISL_255743|2015.699|Dom.ans|China|H5N6|2.3.4.4':0.002720968)0.000:0.000000006)0.984:0.008382802,(('EPI_ISL_292240|2016.369|wild.ans|China|H5N8|2.3.4.4h':0.004065495,'EPI_ISL_266823|2017.175|wild.ans|China|H5N6|2.3.4.4e':0.009807257)0.910:0.004199290,'EPI_ISL_240703|2016.88|Human|China|H5N6|2.3.4.4g':0.005484699)0.309:0.000000006)0.859:0.002713518)0.000:0.000000006,((('EPI_ISL_707480|2017.225|Dom.ans|China|H5N6|2.3.4.4h':0.004090607,('EPI_ISL_698071|2019.142|Dom.gal|China|H5N2|2.3.4.4h':0.001362072,(('EPI_ISL_697138|2018.989|Dom.ans|China|H0N0|nan':0.000000006,'EPI_ISL_697946|2018.989|Dom.ans|China|H5N0|2.3.4.4h':0.004114387)0.940:0.004122460,('EPI_ISL_698003|2018.312|Dom.gal|China|H9N2|nan':0.000000006,(('EPI_ISL_707526|2018.099|Dom.ans|China|H6N6|nan':0.0,'EPI_ISL_707523|2018.099|Dom.ans|China|H5N6|2.3.4.4h':0.0,'EPI_ISL_699429|2018.099|Dom.gal|China|H5N6|2.3.4.4h':0.0):0.000000006,'EPI_ISL_696689|2018.178|Dom.ans|China|H5N6|2.3.4.4h':0.001356212)0.961:0.004096765)0.787:0.001356886)0.773:0.001372479)0.960:0.004117535)0.000:0.000000006,((('EPI_ISL_200252|2015.307|Dom.ans|China|H5N6|2.3.4.4':0.0,'EPI_ISL_199211|2015.307|Dom.ans|China|H5N6|2.3.4.4':0.0):0.000000006,'EPI_ISL_503024|2017.723|Dom.ans|China|H5N6|2.3.4.4h':0.002718635)0.854:0.001355062,(('EPI_ISL_278026|2016.164|Dom.gal|China|H5N6|2.3.4.4':0.002718599,'EPI_ISL_272740|2016.803|Dom.ans|China|H5N6|2.3.4.4h':0.008301544)0.000:0.000000006,'EPI_ISL_244536|2015.945|Dom.gal|China|H5N6|2.3.4.4h':0.000000006)0.999:0.000000006)0.000:0.000000006)0.000:0.000000006,'EPI_ISL_697969|2018.027|Dom.ans|China|H9N0|nan':0.006866113)0.846:0.001357649)0.000:0.000000006)0.853:0.001355776,(((('EPI_ISL_182086|2013.94|Dom.gal|China|H5N6|2.3.4.4':0.0,'EPI_ISL_181668|2013.962|Dom.gal|China|H5N6|2.3.4.4':0.0,'EPI_ISL_181666|2013.942|Dom.gal|China|H5N6|2.3.4.4':0.0,'EPI_ISL_175335|2014.942|Human|China|H5N6|2.3.4.4':0.0,'EPI_ISL_219828|2014.959|Human|China|H5N6|2.3.4.4':0.0,'EPI_ISL_199109|2015.203|Dom.gal|China|H5N6|2.3.4.4':0.0,'EPI_ISL_199036|2015.203|Dom.gal|China|H5N6|2.3.4.4':0.0,'EPI_ISL_255416|2015.699|Dom.gal|China|H5N6|2.3.4.4':0.0,'EPI_ISL_200283|2015.203|Dom.gal|China|H5N6|2.3.4.4':0.0,'EPI_ISL_255417|2015.699|Dom.gal|China|H5N6|2.3.4.4e':0.0,'EPI_ISL_218205|2015.479|wild.ans|China|H5N6|2.3.4.4':0.0,'EPI_ISL_218202|2015.479|wild.ans|China|H5N6|2.3.4.4':0.0,'EPI_ISL_168385|2014.192|Dom.ans|Laos|H5N6|2.3.4.4':0.0):0.000000006,((('EPI_ISL_198767|2013.932|Dom.ans|China|H5N6|2.3.4.4':0.001355719,'EPI_ISL_217025|2014.145|Human|China|H5N6|2.3.4.4e':0.001355800)0.000:0.000000006,('EPI_ISL_182066|2013.962|Dom.ans|China|H5N6|2.3.4.4':0.002721461,(((('EPI_ISL_201356|2015.345|Dom.ans|China|H5N6|2.3.4.4':0.004092555,('EPI_ISL_390943|2014.748|wild.ans|China|H3N6|nan':0.001356110,((('EPI_ISL_255754|2015.956|Dom.ans|China|H5N6|2.3.4.4':0.000000006,'EPI_ISL_255747|2015.959|Dom.ans|China|H5N6|2.3.4.4':0.001356416)0.000:0.000000006,'EPI_ISL_282395|2016.117|Dom.gal|China|H5N6|2.3.4.4':0.004095544)0.922:0.002720749,(('EPI_ISL_203741|2014.732|Dom.ans|China|H5N6|2.3.4.4':0.001356220,('EPI_ISL_201371|2015.189|Dom.ans|China|H5N6|2.3.4.4':0.001356033,'EPI_ISL_390942|2014.748|wild.ans|China|H3N6|nan':0.032515692)0.000:0.000000006)0.980:0.000000006,('EPI_ISL_386927|2014.748|wild.ans|China|H5N6|2.3.4.4':0.0,'EPI_ISL_390452|2014.833|wild.ans|China|H3N8|nan':0.0,'EPI_ISL_393519|2014.86|wild.ans|China|H3N8|nan':0.0):0.000000006)1.000:0.000000006)0.000:0.000000006)0.917:0.001355755)0.000:0.000000006,(('EPI_ISL_182062|2013.948|Dom.gal|China|H5N6|2.3.4.4':0.001355608,(('EPI_ISL_283702|2016.473|Dom.ans|China|H5N6|2.3.4.4':0.004160545,('EPI_ISL_4071931|2016.331|Dom.gal|China|H5N6|2.3.4.4g':0.001360742,('EPI_ISL_282394|2016.383|Dom.ans|China|H5N6|2.3.4.4g':0.000000006,(('EPI_ISL_707517|2016.986|Dom.ans|China|H5N6|2.3.4.4h':0.0,'EPI_ISL_699454|2016.986|Dom.gal|China|H5N6|2.3.4.4h':0.0,'EPI_ISL_707493|2017.044|Dom.ans|China|H5N6|2.3.4.4h':0.0):0.000000006,'EPI_ISL_4072173|2016.833|Dom.gal|China|H5N6|2.3.4.4h':0.002716517)0.928:0.002716873)0.802:0.001358250)0.810:0.001360802)0.000:0.000000006,'EPI_ISL_278031|2016.62|Dom.gal|China|H5N6|2.3.4.4g':0.002717632)0.959:0.004153015)0.000:0.000000006,(((('EPI_ISL_182060|2013.942|Dom.gal|China|H5N6|2.3.4.4':0.001361871,'EPI_ISL_4061544|2015.564|Dom.gal|VietNam|H5N6|2.3.4.4':0.002719420)0.000:0.000000006,'EPI_ISL_203732|2014.567|Dom.ans|China|H5N2|2.3.4.4':0.004092907)0.000:0.000000006,((('EPI_ISL_205138|2014.915|wild.other|China|H5N6|2.3.4.4':0.0,'EPI_ISL_205137|2014.915|wild.other|China|H5N6|2.3.4.4':0.0,'EPI_ISL_205139|2015.5|wild.other|China|H5N6|2.3.4.4':0.0,'EPI_ISL_205140|2015.5|wild.other|China|H5N6|2.3.4.4':0.0):0.000000006,('EPI_ISL_205117|2015.5|Dom.gal|China|H5N6|2.3.4.4':0.0,'EPI_ISL_205118|2015.5|Dom.gal|China|H5N6|2.3.4.4':0.0):0.001355579)0.879:0.001359386,(('EPI_ISL_244524|2015.871|Dom.ans|China|H5N6|2.3.4.4':0.0,'EPI_ISL_277042|2016.199|Dom.gal|China|H5N6|2.3.4.4g':0.0):0.002760270,(('EPI_ISL_255491|2015.964|Dom.ans|China|H5N6|2.3.4.4':0.0,'EPI_ISL_277041|2015.967|Dom.ans|China|H5N6|2.3.4.4':0.0,'EPI_ISL_255389|2015.964|Dom.gal|China|H5N6|2.3.4.4':0.0,'EPI_ISL_277040|2015.964|Dom.gal|China|H5N6|2.3.4.4':0.0,'EPI_ISL_282396|2016.022|Dom.ans|China|H5N6|2.3.4.4':0.0):0.000000006,('EPI_ISL_253031|2016.082|Dom.gal|China|H5N2|2.3.4.4':0.0,'EPI_ISL_253029|2016.082|Dom.gal|China|H5N2|2.3.4.4':0.0):0.001355557)0.774:0.001342420)0.959:0.005557795)0.726:0.000000006)0.000:0.000000006,'EPI_ISL_208839|2014.219|Dom.ans|China|H5N6|2.3.4.4':0.002719969)0.840:0.001355623)0.000:0.000000006)0.000:0.000000006,('EPI_ISL_208833|2013.362|Dom.ans|China|H5N6|2.3.4.4':0.0,'EPI_ISL_255467|2015.959|Dom.gal|China|H5N6|2.3.4.4e':0.0):0.001356637)0.000:0.000000006,('EPI_ISL_283966|2016.03|Dom.ans|China|H5N6|2.3.4.4':0.005474469,('EPI_ISL_198765|2013.932|Dom.ans|China|H5N6|2.3.4.4':0.000000006,(('EPI_ISL_203737|2014.567|Dom.gal|China|H5N2|2.3.4.4':0.0,'EPI_ISL_203736|2014.567|Dom.gal|China|H5N2|2.3.4.4':0.0):0.018361395,('EPI_ISL_203740|2014.567|Dom.ans|China|H5N6|2.3.4.4':0.0,'EPI_ISL_203748|2014.567|Dom.gal|China|H5N6|2.3.4.4':0.0,'EPI_ISL_203747|2014.567|Dom.gal|China|H5N6|2.3.4.4':0.0,'EPI_ISL_203749|2014.567|Dom.gal|China|H5N6|2.3.4.4':0.0):0.000000006)0.977:0.004097910)0.903:0.001358487)0.000:0.000000006)0.533:0.000000006)0.576:0.000000006)0.596:0.000000006,((((('EPI_ISL_205856|2014.11|Dom.gal|China|H5N1|2.3.4.4':0.000000006,'EPI_ISL_503036|2015.016|wild.ans|China|H5N1|2.3.4.4':0.001355656)0.864:0.001355727,'EPI_ISL_259927|2013.718|Dom.ans|China|H5N1|2.3.4.4':0.000000006)0.000:0.000000006,(('EPI_ISL_179651|2014.318|Dom.ans|China|H5N1|2.3.4.4':0.001355678,(('EPI_ISL_283967|2015.896|Dom.gal|China|H5N6|2.3.4.4':0.0,'EPI_ISL_283968|2016.219|Dom.gal|China|H5N6|2.3.4.4':0.0):0.000000006,('EPI_ISL_283705|2016.505|Dom.gal|China|H5N6|2.3.4.4':0.0,'EPI_ISL_283965|2016.724|Dom.gal|China|H5N6|2.3.4.4':0.0):0.002719669)0.965:0.005485727)0.000:0.000000006,'EPI_ISL_179653|2014.318|Dom.other|China|H5N1|2.3.4.4':0.001356717)0.000:0.000000006)0.000:0.000000006,'EPI_ISL_234670|2014.584|wild.other|China|H5N6|2.3.4.4':0.001355931)0.787:0.001332588,('EPI_ISL_295501|2015.86|wild.other|China|H5N6|2.3.4.4':0.000000006,('EPI_ISL_707582|2017.301|Dom.ans|China|H0N0|2.3.4.4':0.008291259,(('EPI_ISL_295496|2015.86|wild.ans|China|H5N6|2.3.4.4':0.0,'EPI_ISL_295519|2015.86|wild.ans|China|H5N6|2.3.4.4':0.0):0.001356406,(('EPI_ISL_295500|2015.86|wild.ans|China|H5N6|2.3.4.4':0.0,'EPI_ISL_295497|2015.86|wild.ans|China|H5N6|2.3.4.4':0.0,'EPI_ISL_297326|2015.86|wild.ans|China|H5N6|2.3.4.4':0.0,'EPI_ISL_297325|2015.86|wild.ans|China|H5N6|2.3.4.4':0.0,'EPI_ISL_295503|2015.86|wild.ans|China|H5N6|2.3.4.4':0.0,'EPI_ISL_297327|2015.86|wild.ans|China|H5N6|2.3.4.4':0.0,'EPI_ISL_295498|2015.86|wild.ans|China|H5N6|2.3.4.4':0.0,'EPI_ISL_297324|2015.86|wild.ans|China|H5N6|2.3.4.4':0.0,'EPI_ISL_295502|2015.86|wild.ans|China|H5N6|2.3.4.4':0.0,'EPI_ISL_295520|2015.86|wild.ans|China|H5N6|2.3.4.4':0.0):0.000000006,'EPI_ISL_295521|2015.874|wild.ans|China|H5N6|2.3.4.4':0.001357269)0.000:0.000000006)0.000:0.000000006)0.139:0.001357014)0.969:0.005550331)0.775:0.001393330)0.000:0.000000006)0.000:0.000000006,('EPI_ISL_199230|2015.304|Dom.ans|China|H5N6|2.3.4.4':0.002719928,'EPI_ISL_200822|2015.534|Dom.ans|China|H5N6|2.3.4.4':0.008383565)0.000:0.000000006)0.000:0.000000006,'EPI_ISL_237947|2015.575|Dom.ans|Japan|H5N6|2.3.4.4':0.002732520)0.000:0.000000006)0.000:0.000000006)0.000:0.000000006)0.879:0.001324532,((((((('EPI_ISL_504007|2017.2|Dom.gal|VietNam|H5N6|2.3.4.4e':0.000000006,('EPI_ISL_255822|2015.964|Dom.ans|China|H5N6|2.3.4.4':0.002719703,('EPI_ISL_309200|2015.915|Dom.gal|VietNam|H5N6|2.3.4.4':0.001355019,'EPI_ISL_4031450|2016.995|Dom.gal|VietNam|H5N6|2.3.4.4':0.008261474)0.000:0.000000006)0.885:0.001355640)0.888:0.002742678,(('EPI_ISL_255853|2014.86|Dom.ans|China|H5N6|2.3.4.4':0.0,'EPI_ISL_255852|2014.86|Dom.ans|China|H5N6|2.3.4.4':0.0):0.002787834,((((((('EPI_ISL_707420|2018.901|Dom.ans|China|H0N0|2.3.4.4h':0.001354625,('EPI_ISL_707465|2018.649|Dom.ans|China|H5N6|2.3.4.4h':0.006880772,'EPI_ISL_505804|2019.833|Dom.gal|China|H9N2|nan':0.005471535)0.000:0.000000006)0.658:0.000000006,('EPI_ISL_697993|2018.901|Dom.ans|China|H9N2|nan':0.0,'EPI_ISL_697992|2018.808|Dom.gal|China|H9N0|nan':0.0):0.001354481)0.000:0.000000006,('EPI_ISL_697411|2018.819|Dom.gal|China|H0N0|nan':0.001355022,(('EPI_ISL_698062|2018.978|Dom.ans|China|H9N0|nan':0.0,'EPI_ISL_698066|2018.978|Dom.gal|China|H9N0|nan':0.0):0.001354899,(('EPI_ISL_698065|2018.978|Dom.ans|China|H9N0|nan':0.0,'EPI_ISL_698061|2018.978|Dom.ans|China|H9N0|nan':0.0):0.002721354,'EPI_ISL_698064|2018.978|Dom.ans|China|H9N0|nan':0.000000006)0.687:0.000000051)0.000:0.000000006)0.934:0.002719248)0.000:0.000000006,('EPI_ISL_707482|2018.315|Dom.ans|China|H0N0|2.3.4.4h':0.0,'EPI_ISL_698049|2018.315|Dom.ans|China|H9N0|nan':0.0,'EPI_ISL_698050|2018.315|Dom.ans|China|H9N0|nan':0.0):0.002721704)0.936:0.002717793,(('EPI_ISL_697981|2018.668|Dom.gal|China|H9N2|nan':0.004093742,'EPI_ISL_502208|2018.447|wild.other|China|H5N6|2.3.4.4h':0.000000006)0.920:0.001354589,(((((('EPI_ISL_502202|2018.025|wild.other|China|H5N6|2.3.4.4h':0.002718638,'EPI_ISL_14174306|2018.496|Dom.ans|China|H5N6|2.3.4.4h':0.000000006)0.712:0.001361863,('EPI_ISL_697976|2018.978|Dom.ans|China|H9N0|nan':0.000000006,('EPI_ISL_14174436|2019.627|wild.other|China|H5N6|2.3.4.4h':0.001355072,('EPI_ISL_707667|2018.978|Dom.ans|China|H0N0|2.3.4.4h':0.0,'EPI_ISL_697973|2018.978|Dom.ans|China|H6N0|nan':0.0,'EPI_ISL_697971|2018.978|Dom.gal|China|H6N0|nan':0.0):0.000000006)0.000:0.000000006)0.841:0.001355782)0.000:0.000000006,'EPI_ISL_707501|2017.838|Dom.ans|China|H5N6|2.3.4.4h':0.001354819)0.000:0.000000006,('EPI_ISL_14174187|2019.627|Dom.gal|China|H5N6|2.3.4.4h':0.006866251,(('EPI_ISL_707573|2018.403|Dom.ans|China|H0N0|2.3.4.4h':0.0,'EPI_ISL_698028|2018.468|Dom.ans|China|H9N0|nan':0.0,'EPI_ISL_698019|2018.403|Dom.ans|China|H9N0|nan':0.0,'EPI_ISL_698030|2018.562|Dom.ans|China|H9N0|nan':0.0):0.000000006,'EPI_ISL_698016|2018.403|Dom.gal|China|H6N0|nan':0.001355273)0.959:0.002725975)0.737:0.000000006)0.000:0.000000006,(('EPI_ISL_707484|2018.405|Dom.ans|China|H0N0|2.3.4.4h':0.0,'EPI_ISL_698056|2018.405|Dom.ans|China|H9N0|nan':0.0):0.001354877,(('EPI_ISL_315237|2017.967|Dom.gal|China|H5N6|2.3.4.4h':0.0,'EPI_ISL_14174523|2018.49|swine|China|H5N6|2.3.4.4h':0.0):0.000000006,'EPI_ISL_502206|2018.644|wild.other|China|H5N6|2.3.4.4h':0.001354638)0.000:0.000000006)0.000:0.000000006)1.000:0.000000006,('EPI_ISL_833248|2020.612|Dom.ans|China|H5N6|2.3.4.4h':0.001354412,(('EPI_ISL_14174476|2019.63|wild.other|China|H5N6|2.3.4.4h':0.001356506,'EPI_ISL_14174437|2019.627|wild.other|China|H5N6|2.3.4.4h':0.000000006)0.965:0.004089686,((('EPI_ISL_697900|2019.068|Dom.gal|China|H9N2|nan':0.0,'EPI_ISL_698067|2019.068|Dom.gal|China|H9N2|nan':0.0):0.004115943,('EPI_ISL_368368|2018.847|Human|China|H5N6|2.3.4.4h':0.001368921,'EPI_ISL_718225|2020.899|Human|China|H5N6|2.3.4.4h':0.002730525)0.885:0.002729930)0.761:0.001358570,(('EPI_ISL_14174522|2018.258|wild.other|China|H5N6|2.3.4.4h':0.001362245,('EPI_ISL_697894|2018.742|Dom.gal|China|H9N2|nan':0.000000006,'EPI_ISL_697896|2018.825|Dom.gal|China|H9N2|nan':0.001354049)0.768:0.001361324)0.954:0.004118978,(('EPI_ISL_418178|2020.041|wild.ans|China|H5N6|2.3.4.4h':0.0,'EPI_ISL_418179|2020.044|wild.ans|China|H5N6|2.3.4.4h':0.0,'EPI_ISL_418172|2020.019|wild.ans|China|H5N6|2.3.4.4h':0.0,'EPI_ISL_418173|2020.019|wild.ans|China|H5N6|2.3.4.4h':0.0,'EPI_ISL_418170|2020.005|wild.ans|China|H5N6|2.3.4.4h':0.0,'EPI_ISL_418174|2020.019|wild.ans|China|H5N6|2.3.4.4h':0.0,'EPI_ISL_418181|2020.044|wild.ans|China|H5N6|2.3.4.4h':0.0,'EPI_ISL_418175|2020.03|wild.ans|China|H5N6|2.3.4.4h':0.0,'EPI_ISL_418177|2020.041|wild.ans|China|H5N6|2.3.4.4h':0.0,'EPI_ISL_418169|2020.005|wild.ans|China|H5N6|2.3.4.4h':0.0):0.002717237,('EPI_ISL_707016|2020.328|wild.ans|Mongolia|H5N6|2.3.4.4h':0.000000006,'EPI_ISL_4071622|2020.131|Dom.ans|Bangladesh|H0N0|2.3.4.4h':0.004088844)0.000:0.000000006)0.989:0.005469835)0.000:0.000000006)0.880:0.001354501)0.000:0.000000006)0.973:0.000000006)0.000:0.000000006)0.000:0.000000006)0.952:0.004117385,('EPI_ISL_707373|2018.216|Dom.gal|China|H0N0|2.3.4.4h':0.002750342,'EPI_ISL_707524|2018.099|Dom.ans|China|H5N6|2.3.4.4h':0.001342800)0.792:0.001387104)0.747:0.000000006,'EPI_ISL_502204|2018.142|wild.other|China|H5N6|2.3.4.4h':0.004078430)0.956:0.005538208)0.772:0.001312485)0.764:0.001358363,('EPI_ISL_199220|2015.304|Dom.ans|China|H5N6|2.3.4.4e':0.004092012,'EPI_ISL_199180|2015.23|Dom.ans|China|H5N6|2.3.4.4':0.000000006)0.870:0.001355518)0.000:0.000000006,'EPI_ISL_255845|2015.962|Dom.ans|China|H5N6|2.3.4.4e':0.001355635)0.000:0.000000006,('EPI_ISL_181127|2014.781|Dom.ans|VietNam|H5N6|2.3.4.4':0.000000006,'EPI_ISL_200268|2014.959|Dom.ans|China|H5N6|2.3.4.4':0.001355390)0.840:0.001355518)0.000:0.000000006,(('EPI_ISL_199423|2015.112|Dom.ans|China|H5N6|2.3.4.4':0.001355543,(('EPI_ISL_255433|2015.959|Dom.gal|China|H5N6|2.3.4.4e':0.0,'EPI_ISL_255428|2015.959|Dom.gal|China|H5N6|2.3.4.4e':0.0):0.002720019,'EPI_ISL_199460|2015.288|Dom.ans|China|H5N6|2.3.4.4':0.002720243)0.000:0.000000006)0.000:0.000000006,('EPI_ISL_200473|2015.304|Dom.ans|China|H6N6|nan':0.001355661,'EPI_ISL_234679|2015.137|wild.other|China|H5N6|2.3.4.4e':0.002727877)0.000:0.000000006)0.000:0.000000006)1.000:0.000000006,(((('EPI_ISL_255876|2015.964|Dom.ans|China|H5N6|2.3.4.4':0.0,'EPI_ISL_255884|2015.964|Dom.ans|China|H5N6|2.3.4.4':0.0,'EPI_ISL_255844|2015.962|Dom.ans|China|H5N6|2.3.4.4e':0.0,'EPI_ISL_255426|2015.959|Dom.gal|China|H5N6|2.3.4.4':0.0):0.000000006,('EPI_ISL_255425|2015.959|Dom.gal|China|H5N6|2.3.4.4':0.001356003,('EPI_ISL_255839|2015.959|Dom.ans|China|H5N6|2.3.4.4':0.001356281,('EPI_ISL_255422|2015.956|Dom.gal|China|H5N6|2.3.4.4':0.0,'EPI_ISL_255424|2015.959|Dom.gal|China|H5N6|2.3.4.4g':0.0):0.000000006)0.000:0.000000006)0.873:0.001355979)0.977:0.005476313,'EPI_ISL_279181|2015.364|Dom.gal|China|H5N2|2.3.4.4':0.002720085)0.000:0.000000006,(('EPI_ISL_244535|2015.945|Dom.gal|China|H5N6|2.3.4.4h':0.0,'EPI_ISL_240704|2016.896|Human|China|H5N6|2.3.4.4g':0.0):0.000000006,'EPI_ISL_199290|2015.307|Dom.ans|China|H5N6|2.3.4.4':0.001355763)0.000:0.000000006)0.000:0.000000006)0.000:0.000000006)0.785:0.001320563,'EPI_ISL_206569|2015.997|Human|EastAsia|H5N6|2.3.4.4':0.002725108)0.798:0.001340542)0.000:0.000000006)0.765:0.001822352)0.986:0.013443068,'EPI_ISL_699212|2017.203|Dom.gal|China|H7N9|nan':0.001448264)0.997:0.028811986,'EPI_ISL_699282|2016.803|Dom.gal|China|H9N2|nan':0.010792108)0.995:0.036635210)0.833:0.010149408,('EPI_ISL_4069650|2019.14|Dom.gal|Egypt|H5N8|2.3.4.4b':0.071448377,(('EPI_ISL_88351|2003.74|swine|HongKong|H1N2|nan':0.015417248,((('EPI_ISL_1501|1999.5|Dom.gal|Pakistan|H9N2|nan':0.006927752,(((((('EPI_ISL_29787|2005.375|Dom.gal|Pakistan|H9N2|nan':0.004103019,(('EPI_ISL_29788|2005.997|Dom.gal|Pakistan|H9N2|nan':0.004134765,'EPI_ISL_29786|2006.463|Dom.gal|Pakistan|H9N2|nan':0.005582238)0.847:0.004121028,('EPI_ISL_132830|2009.921|Dom.gal|Pakistan|H9N2|nan':0.006098536,(('EPI_ISL_328887|2016.5|unknow|Pakistan|H9N2|nan':0.010042194,('EPI_ISL_328919|2016.5|unknow|Pakistan|H9N2|nan':0.011381097,((('EPI_ISL_328892|2015.833|unknow|Pakistan|H9N2|nan':0.0,'EPI_ISL_328894|2015.915|unknow|Pakistan|H9N2|nan':0.0,'EPI_ISL_328924|2015.915|unknow|Pakistan|H9N2|nan':0.0,'EPI_ISL_328889|2016.5|unknow|Pakistan|H9N2|nan':0.0):0.000000006,'EPI_ISL_328923|2015.915|unknow|Pakistan|H9N2|nan':0.001356291)0.992:0.006874783,(((((('EPI_ISL_371759|2017.101|Dom.gal|Pakistan|H9N2|nan':0.005480026,('EPI_ISL_328911|2015.329|unknow|Pakistan|H9N2|nan':0.000000006,('EPI_ISL_328875|2015.496|unknow|Pakistan|H9N2|nan':0.001366171,('EPI_ISL_328874|2015.414|unknow|Pakistan|H9N2|nan':0.0,'EPI_ISL_328926|2015.915|unknow|Pakistan|H9N2|nan':0.0):0.000000006)0.875:0.001355041)0.871:0.001354798)0.000:0.000000006,('EPI_ISL_328884|2016.5|unknow|Pakistan|H9N2|nan':0.002717308,'EPI_ISL_328885|2016.5|unknow|Pakistan|H9N2|nan':0.000000006)0.846:0.001355870)0.000:0.000000006,('EPI_ISL_328921|2015.162|unknow|Pakistan|H9N2|nan':0.001356224,('EPI_ISL_206691|2015.356|Dom.gal|Pakistan|H9N2|nan':0.0,'EPI_ISL_206693|2015.414|Dom.other|Pakistan|H9N2|nan':0.0,'EPI_ISL_328902|2015.329|unknow|Pakistan|H9N2|nan':0.0,'EPI_ISL_328918|2015.329|unknow|Pakistan|H9N2|nan':0.0,'EPI_ISL_328922|2015.414|unknow|Pakistan|H9N2|nan':0.0,'EPI_ISL_328876|2015.329|unknow|Pakistan|H9N2|nan':0.0,'EPI_ISL_328917|2015.329|unknow|Pakistan|H9N2|nan':0.0):0.000000006)0.000:0.000000006)0.000:0.000000006,'EPI_ISL_328913|2015.915|unknow|Pakistan|H9N2|nan':0.002718427)0.000:0.000000006,(('EPI_ISL_328909|2015.915|unknow|Pakistan|H9N2|nan':0.0,'EPI_ISL_328888|2015.915|unknow|Pakistan|H9N2|nan':0.0):0.000000006,('EPI_ISL_328906|2015.915|unknow|Pakistan|H9N2|nan':0.001355282,(('EPI_ISL_328908|2015.915|unknow|Pakistan|H9N2|nan':0.0,'EPI_ISL_328890|2015.915|unknow|Pakistan|H9N2|nan':0.0,'EPI_ISL_328878|2015.915|unknow|Pakistan|H9N2|nan':0.0,'EPI_ISL_328881|2016.5|unknow|Pakistan|H9N2|nan':0.0,'EPI_ISL_328880|2016.5|unknow|Pakistan|H9N2|nan':0.0,'EPI_ISL_328879|2016.5|unknow|Pakistan|H9N2|nan':0.0,'EPI_ISL_328882|2016.5|unknow|Pakistan|H9N2|nan':0.0):0.001355324,'EPI_ISL_328904|2015.748|unknow|Pakistan|H9N2|nan':0.000000006)0.000:0.000000006)0.871:0.001355366)0.843:0.001355143)0.000:0.000000006,('EPI_ISL_328920|2015.329|unknow|Pakistan|H9N2|nan':0.001354841,('EPI_ISL_328886|2015.915|unknow|Pakistan|H9N2|nan':0.001354925,('EPI_ISL_328925|2015.833|unknow|Pakistan|H9N2|nan':0.000000006,'EPI_ISL_328893|2015.915|unknow|Pakistan|H9N2|nan':0.001355023)0.000:0.000000006)0.868:0.001354988)0.000:0.000000006)0.717:0.000000006)0.952:0.005674301)0.904:0.005495119)0.919:0.006531403,('EPI_ISL_402133|2018.942|Dom.gal|Iran|H9N2|nan':0.008695545,'EPI_ISL_393353|2016.831|Dom.gal|Iraq|H9N2|nan':0.006886118)0.989:0.012149832)0.854:0.004342414)0.993:0.013664937)0.798:0.000000006)0.000:0.000000006,(('EPI_ISL_29785|2007.43|Dom.gal|Pakistan|H9N2|nan':0.008412747,('EPI_ISL_29790|2006.992|Dom.gal|Pakistan|H9N2|nan':0.000000006,'EPI_ISL_29796|2007.222|Dom.gal|Pakistan|H9N2|nan':0.002727014)0.914:0.004214010)0.848:0.003338380,('EPI_ISL_29795|2008.172|Dom.gal|Pakistan|H9N2|nan':0.009321764,'EPI_ISL_63782|2008.5|Dom.gal|Afghanistan|H9N2|nan':0.007806206)0.880:0.005466525)0.861:0.003557143)0.776:0.001345214,(('EPI_ISL_29792|2007.959|Dom.gal|Pakistan|H9N2|nan':0.0,'EPI_ISL_29793|2008.022|Dom.gal|Pakistan|H9N2|nan':0.0):0.008322687,('EPI_ISL_132828|2006.145|Dom.gal|Pakistan|H9N2|nan':0.002723839,'EPI_ISL_29789|2006.332|Dom.gal|Pakistan|H9N2|nan':0.000000006)0.000:0.000000006)0.895:0.002745571)0.878:0.002776365,('EPI_ISL_85780|2005.5|Dom.gal|Emirates|H9N2|nan':0.007411204,((('EPI_ISL_502284|2015.403|Dom.gal|Tunisia|H9N2|nan':0.0,'EPI_ISL_502283|2014.041|Dom.gal|Tunis|H9N2|nan':0.0):0.000000006,('EPI_ISL_502281|2012.251|Dom.gal|Tunisia|H9N2|nan':0.001355947,'EPI_ISL_502285|2016.273|Dom.gal|Tunisia|H9N2|nan':0.000000006)0.840:0.001356701)0.972:0.007969302,(('EPI_ISL_12810421|2021.268|Dom.gal|Kenya|H9N2|nan':0.017422479,('EPI_ISL_353983|2019.216|Human|Oman|H9N2|nan':0.023134297,((((('EPI_ISL_8387677|2019.211|unknown|Morocco|H9N2|nan':0.0,'EPI_ISL_8387676|2019.211|unknown|Morocco|H9N2|nan':0.0):0.012530733,(('EPI_ISL_14768083|2019.562|Dom.gal|Nigeria|H9N2|nan':0.0,'EPI_ISL_14768095|2019.542|wild.gal|Nigeria|H9N2|nan':0.0):0.002717964,'EPI_ISL_8387673|2020.907|Dom.gal|Morocco|H9N2|nan':0.015441823)0.000:0.000000006)0.830:0.001355327,(('EPI_ISL_368366|2018.049|Dom.gal|Ghana|H9N2|nan':0.005470980,((('EPI_ISL_14768078|2019.584|Dom.gal|Nigeria|H9N2|nan':0.000000006,('EPI_ISL_14768094|2019.54|wild.gal|Nigeria|H9N2|nan':0.0,'EPI_ISL_14768093|2019.523|wild.gal|Nigeria|H9N2|nan':0.0):0.001354864)0.000:0.000000006,('EPI_ISL_14768096|2019.507|wild.gal|Nigeria|H9N2|nan':0.001368500,'EPI_ISL_14768081|2019.545|Dom.gal|Nigeria|H9N2|nan':0.006912463)0.791:0.001345005)0.986:0.006867026,'EPI_ISL_282421|2017.5|Dom.gal|BurkinaFaso|H9N2|nan':0.000000006)0.000:0.000000006)0.912:0.002718601,'EPI_ISL_368361|2017.926|Dom.gal|Ghana|H9N2|nan':0.002717207)0.000:0.000000006)0.842:0.001355006,((('EPI_ISL_370231|2017.247|Dom.gal|Algeria|H9N2|nan':0.004090854,'EPI_ISL_8387690|2020.153|Dom.gal|Morocco|H9N2|nan':0.011088641)0.000:0.000000006,'EPI_ISL_295661|2016.085|Dom.gal|Morocco|H9N2|nan':0.000000006)0.763:0.000000051,'EPI_ISL_8387688|2020.169|Dom.gal|Morocco|H9N2|nan':0.000000006)0.196:0.001354878)0.000:0.000000006,('EPI_ISL_8387681|2019.274|Dom.gal|Morocco|H9N2|nan':0.004105146,('EPI_ISL_8387675|2021.208|Dom.gal|Morocco|H9N2|nan':0.002703740,('EPI_ISL_8387689|2019.91|Dom.gal|Morocco|H9N2|nan':0.002692306,('EPI_ISL_8387682|2019.729|Dom.gal|Morocco|H9N2|nan':0.005534764,('EPI_ISL_8387695|2020.913|Dom.gal|Morocco|H9N2|nan':0.000000006,'EPI_ISL_8387693|2021.268|Dom.gal|Morocco|H9N2|nan':0.002716509)0.991:0.008289195)0.299:0.000000006)0.199:0.001368869)0.766:0.001370039)0.888:0.001382063)0.291:0.004153311)0.924:0.006032277)0.796:0.002645114,'EPI_ISL_85790|2008.5|Dom.gal|Emirates|H9N2|nan':0.001311255)0.913:0.004595406)0.872:0.004259152)0.973:0.009405639)0.765:0.001360128,('EPI_ISL_76067|2004.311|Dom.gal|Pakistan|H7N3|nan':0.009685747,((('EPI_ISL_4070020|2015.915|Dom.gal|India|H9N2|nan':0.000000006,'EPI_ISL_4070021|2016.5|Dom.gal|India|H9N2|nan':0.001359078)1.000:0.030044879,'EPI_ISL_197828|2008.03|Dom.gal|India|H9N2|nan':0.007865973)0.035:0.000149055,(('EPI_ISL_142873|2009.173|Dom.ans|Bangladesh|H9N2|nan':0.005985376,(('EPI_ISL_165816|2012.954|Dom.unknown|Bangladesh|H9N2|nan':0.001356156,'EPI_ISL_161230|2013.074|Dom.gal|Bangladesh|H9N2|nan':0.000000006)0.988:0.011052660,'EPI_ISL_144271|2011.405|Dom.gal|Bangladesh|H9N2|nan':0.001484706)0.855:0.004099386)0.850:0.003860796,('EPI_ISL_144228|2009.09|Dom.ans|Bangladesh|H9N2|nan':0.003978013,(('EPI_ISL_144268|2009.605|Dom.other|Bangladesh|H9N2|nan':0.000000006,('EPI_ISL_144270|2009.986|Dom.gal|Bangladesh|H9N2|nan':0.005505857,(('EPI_ISL_161224|2012.803|Dom.gal|Bangladesh|H9N2|nan':0.001394775,('EPI_ISL_144278|2010.595|Dom.gal|Bangladesh|H9N2|nan':0.002744321,('EPI_ISL_11207837|2022.049|Dom.gal|Bangladesh|H9N2|nan':0.028942556,(('EPI_ISL_165820|2012.883|unknow|Bangladesh|H9N2|nan':0.002748291,('EPI_ISL_161231|2012.872|Dom.gal|Bangladesh|H9N2|nan':0.004094105,(('EPI_ISL_161202|2012.899|Dom.gal|Bangladesh|H9N2|nan':0.0,'EPI_ISL_161203|2012.803|Dom.gal|Bangladesh|H9N2|nan':0.0):0.000000006,'EPI_ISL_161218|2013.515|Dom.gal|Bangladesh|H9N2|nan':0.001355436)0.000:0.000000006)0.944:0.005523430)0.924:0.004157965,'EPI_ISL_144238|2011.493|Dom.gal|Bangladesh|H9N2|nan':0.001380799)0.914:0.002729108)0.000:0.000000006)0.765:0.001315642)0.710:0.001403733,('EPI_ISL_140388|2011.153|Human|Bangladesh|H9N2|nan':0.004130121,'EPI_ISL_165818|2012.883|unknow|Bangladesh|H9N2|nan':0.002755943)0.737:0.000000006)0.887:0.002690337)0.000:0.000000006)0.000:0.000000006,('EPI_ISL_161199|2012.885|Dom.gal|Bangladesh|H9N2|nan':0.008291642,(((('EPI_ISL_165817|2012.954|Dom.unknown|Bangladesh|H9N2|nan':0.002795500,'EPI_ISL_165821|2012.91|unknow|Bangladesh|H9N2|nan':0.004117831)0.868:0.002722897,'EPI_ISL_161197|2013.395|Dom.gal|Bangladesh|H9N2|nan':0.000000006)0.000:0.000000006,'EPI_ISL_165822|2012.954|Dom.unknown|Bangladesh|H9N2|nan':0.004121612)0.931:0.002724089,'EPI_ISL_165819|2012.885|unknow|Bangladesh|H9N2|nan':0.008283976)0.000:0.000000006)0.858:0.001356055)0.959:0.007160141)0.956:0.007456907)0.987:0.011556487)0.968:0.007560391)0.117:0.000000006)0.278:0.000000006,(('EPI_ISL_85788|2008.5|Dom.gal|Emirates|H9N2|nan':0.002693013,('EPI_ISL_85786|2007.5|Dom.gal|Emirates|H9N2|nan':0.000000006,'EPI_ISL_85787|2008.5|Dom.gal|Emirates|H9N2|nan':0.002726423)0.759:0.001406384)0.982:0.008856781,('EPI_ISL_131529|2010.833|Dom.gal|Israel|H9N2|nan':0.012602342,(((((((((('EPI_ISL_229601|2014.63|Dom.gal|Egypt|H9N2|nan':0.002665121,'EPI_ISL_229600|2014.304|Dom.gal|Egypt|H9N2|nan':0.004186067)0.969:0.006999217,'EPI_ISL_229557|2014.948|Dom.gal|Egypt|H9N2|nan':0.006933005)0.000:0.000000006,'EPI_ISL_229563|2014.255|Dom.ans|Egypt|H9N2|nan':0.004088951)0.000:0.000000006,(((('EPI_ISL_170363|2013.173|Dom.gal|Egypt|H9N2|nan':0.001379994,'EPI_ISL_14834995|2017.312|Dom.gal|Egypt|H9N2|nan':0.011103631)0.776:0.001339067,'EPI_ISL_170359|2013.06|Dom.gal|Egypt|H9N2|nan':0.000000006)0.000:0.000000006,'EPI_ISL_170360|2013.079|Dom.gal|Egypt|H9N2|nan':0.001354817)0.835:0.001355564,('EPI_ISL_151968|2013.041|Dom.gal|Egypt|H9N2|nan':0.000000006,('EPI_ISL_14835011|2017.852|Dom.gal|Egypt|H9N2|nan':0.004392367,('EPI_ISL_14834997|2020.301|Dom.gal|Egypt|H9N2|nan':0.009675099,('EPI_ISL_14835051|2017.693|Dom.gal|Egypt|H9N2|nan':0.002717821,'EPI_ISL_14835013|2017.2|Dom.gal|Egypt|H9N2|nan':0.001355219)0.000:0.000000006)0.738:0.001072199)1.000:0.017407695)0.403:0.001355610)0.000:0.000000006)0.000:0.000000006,(('EPI_ISL_14835002|2017.866|Dom.gal|Egypt|H9N2|nan':0.0,'EPI_ISL_14835052|2017.879|Dom.other|Egypt|H9N2|nan':0.0):0.011311611,'EPI_ISL_14835008|2017.425|Dom.gal|Egypt|H9N2|nan':0.004130424)0.895:0.004113851)0.890:0.001354824,(((('EPI_ISL_427814|2011.964|Dom.gal|Egypt|H9N2|nan':0.001378295,'EPI_ISL_170365|2013.195|Dom.gal|Egypt|H9N2|nan':0.001339366)0.902:0.004111306,('EPI_ISL_151933|2013.096|Dom.gal|Egypt|H9N2|nan':0.001317420,'EPI_ISL_229617|2014.937|Dom.other|Egypt|H9N2|nan':0.005545805)0.943:0.005625960)0.736:0.000000006,('EPI_ISL_151965|2012.399|Dom.gal|Egypt|H9N2|nan':0.000000006,'EPI_ISL_170361|2013.107|Dom.gal|Egypt|H9N2|nan':0.004090864)0.931:0.002718932)0.000:0.000000006,('EPI_ISL_129852|2011.5|Dom.gal|Egypt|H9N2|nan':0.001355125,('EPI_ISL_151943|2012.23|Dom.gal|Egypt|H9N2|nan':0.002730826,(('EPI_ISL_170362|2013.121|Dom.gal|Egypt|H9N2|nan':0.005470672,'EPI_ISL_170358|2013.052|Dom.gal|Egypt|H9N2|nan':0.000000006)0.847:0.001354961,'EPI_ISL_151940|2013.132|Dom.gal|Egypt|H9N2|nan':0.005472672)0.000:0.000000006)0.856:0.001355059)0.735:0.000000006)0.000:0.000000006)0.993:0.006910189,'EPI_ISL_30440|2009.123|Dom.gal|Israel|H9N2|nan':0.000000006)0.848:0.001355813,('EPI_ISL_85776|2010.5|Dom.gal|Jordan|H9N2|nan':0.006901371,(('EPI_ISL_62977|2008.5|unknow|Israel|H9N2|nan':0.0,'EPI_ISL_62976|2008.5|unknow|Israel|H9N2|nan':0.0):0.000000006,('EPI_ISL_85777|2010.5|Dom.gal|Jordan|H9N2|nan':0.002720125,('EPI_ISL_30446|2008.303|Dom.gal|Israel|H9N2|nan':0.001379981,'EPI_ISL_30449|2007.918|Dom.gal|Israel|H9N2|nan':0.002720278)0.000:0.000000006)1.000:0.000000006)0.999:0.000000006)0.000:0.000000006)0.767:0.001348899,'EPI_ISL_131525|2009.5|Dom.gal|Israel|H9N2|nan':0.006883708)0.772:0.001378435,(('EPI_ISL_30439|2008.44|Dom.gal|Israel|H9N2|nan':0.000000006,'EPI_ISL_131526|2009.162|Dom.gal|Israel|H9N2|nan':0.001367802)0.920:0.002720340,('EPI_ISL_131531|2010.915|Dom.gal|Israel|H9N2|nan':0.008268165,('EPI_ISL_64316|2006.984|Dom.gal|Israel|H9N2|nan':0.000000006,('EPI_ISL_63459|2007.564|Dom.gal|Israel|H9N2|nan':0.006884555,'EPI_ISL_63455|2007.085|Dom.gal|Israel|H9N2|nan':0.001356002)0.000:0.000000006)0.000:0.000000006)0.000:0.000000006)0.807:0.001354785)0.000:0.000000006)0.999:0.013114024)0.671:0.000875847)0.994:0.015716864)0.785:0.007033856,('EPI_ISL_127|1997.5|Dom.other|Japan|H9N2|nan':0.001358515,(((('EPI_ISL_9357|2000.5|Dom.gal|Israel|H9N2|nan':0.000000006,('EPI_ISL_10375|2003.5|Dom.gal|Israel|H9N2|nan':0.001348566,(('EPI_ISL_10373|2001.5|Dom.gal|Israel|H9N2|nan':0.0,'EPI_ISL_4535|2003.5|wild.other|Israel|H9N2|nan':0.0):0.000000006,'EPI_ISL_9342|2002.5|Dom.gal|Israel|H9N2|nan':0.001357213)0.778:0.001369234)0.955:0.004140151)0.792:0.001358490,((('EPI_ISL_10376|2004.5|Dom.gal|Israel|H9N2|nan':0.000000006,'EPI_ISL_19623|2005.5|Dom.gal|Israel|H9N2|nan':0.002720987)0.856:0.001356561,((('EPI_ISL_4534|2003.5|Dom.gal|Israel|H9N2|nan':0.002722280,(('EPI_ISL_85779|2007.5|Dom.gal|Jordan|H9N2|nan':0.000000006,('EPI_ISL_304642|2003.181|Dom.gal|Jordan|H9N2|nan':0.001356690,('EPI_ISL_19626|2005.5|Dom.gal|Israel|H9N2|nan':0.004119963,('EPI_ISL_10377|2004.5|Dom.gal|Israel|H9N2|nan':0.000000006,'EPI_ISL_9494|2005.5|Dom.gal|Israel|H9N2|nan':0.001356109)0.944:0.004120917)0.777:0.001366453)0.728:0.000000006)0.000:0.000000006,('EPI_ISL_30450|2007.91|Dom.gal|Israel|H9N2|nan':0.006948373,('EPI_ISL_19627|2005.5|Dom.gal|Israel|H9N2|nan':0.004064823,'EPI_ISL_30443|2007.175|Dom.gal|Israel|H9N2|nan':0.009699083)0.737:0.000000006)0.986:0.008320969)0.000:0.000000006)0.000:0.000000006,'EPI_ISL_304636|2004.317|Dom.gal|Jordan|H9N2|nan':0.001358491)0.850:0.001358494,'EPI_ISL_9488|2004.5|Dom.gal|Israel|H9N2|nan':0.001356766)0.000:0.000000006)0.000:0.000000006,(('EPI_ISL_9485|2005.5|Dom.gal|Israel|H9N2|nan':0.002721598,'EPI_ISL_304639|2003.173|Dom.gal|Jordan|H9N2|nan':0.001362656)0.000:0.000000006,(('EPI_ISL_19624|2005.5|Dom.gal|Israel|H9N2|nan':0.000000006,('EPI_ISL_19621|2006.5|Dom.gal|Israel|H9N2|nan':0.001357206,'EPI_ISL_19625|2005.5|unknow|Israel|H9N2|nan':0.000000006)0.836:0.001356951)0.958:0.002722246,('EPI_ISL_304634|2004.822|Dom.gal|Jordan|H9N2|nan':0.001357038,'EPI_ISL_304637|2005.126|Dom.gal|Jordan|H9N2|nan':0.001356865)0.000:0.000000006)0.926:0.002726400)0.882:0.001356569)0.950:0.004104191)0.735:0.001333474,'EPI_ISL_85783|2006.5|Dom.gal|Emirates|H9N2|nan':0.015680420)0.973:0.009819722,('EPI_ISL_85793|2002.5|Dom.gal|Iran|H9N2|nan':0.018137968,'EPI_ISL_11169|2000.5|Dom.gal|Emirates|H9N2|nan':0.013287755)0.831:0.002510388)0.000:0.000000006)0.271:0.000000006)0.774:0.002731519,((('EPI_ISL_140|1999.5|Human|HongKong|H9N2|nan':0.000000006,((('EPI_ISL_9380|2002.5|wild.gal|HongKong|H6N2|nan':0.001345206,('EPI_ISL_2554|2000.5|Dom.gal|HongKong|H6N1|nan':0.000000006,('EPI_ISL_9381|2002.5|Dom.gal|HongKong|H6N1|nan':0.000000006,'EPI_ISL_80309|2002.5|Dom.gal|HongKong|H6N1|nan':0.000000006)0.984:0.005429787)0.000:0.000000006)0.000:0.000000006,'EPI_ISL_80307|2001.5|Dom.gal|HongKong|H6N1|nan':0.001357219)0.841:0.001368310,'EPI_ISL_2553|2000.5|Dom.gal|HongKong|H6N1|nan':0.001357012)0.699:0.000000006)0.000:0.000000006,'EPI_ISL_2556|2000.5|wild.gal|HongKong|H6N1|nan':0.004097376)0.960:0.006987292,(('EPI_ISL_80310|2003.5|Dom.other|HongKong|H6N1|nan':0.0,'EPI_ISL_80311|2003.5|wild.gal|HongKong|H6N1|nan':0.0,'EPI_ISL_80312|2003.5|wild.gal|HongKong|H6N1|nan':0.0,'EPI_ISL_80313|2003.5|wild.gal|HongKong|H6N1|nan':0.0):0.008311604,('EPI_ISL_9379|2002.5|unknown|HongKong|H6N1|nan':0.001357600,('EPI_ISL_2615|2000.5|unknown|HongKong|H6N1|nan':0.000000006,'EPI_ISL_76379|2002.5|wild.ans|China|H6N2|nan':0.001357451)0.000:0.000000006)0.000:0.000000006)0.973:0.008367243)0.848:0.002896080)0.693:0.001623734)0.983:0.024675775,((('EPI_ISL_243355|1998.5|swine|HongKong|H9N2|nan':0.011564002,('EPI_ISL_7473|2000.5|Dom.gal|China|H9N2|nan':0.002712494,'EPI_ISL_3891|2000.5|Dom.ans|China|H5N1|0':0.001385561)1.000:0.014498838)0.713:0.000991757,(('EPI_ISL_121374|1997.699|Dom.ans|China|H9N2|nan':0.001356863,'EPI_ISL_83491|2007.915|Dom.ans|China|H9N2|nan':0.000000006)0.969:0.005482078,((((('EPI_ISL_10367|1999.5|Dom.ans|China|H9N2|nan':0.0,'EPI_ISL_225553|2003.414|Dom.ans|China|H9N2|nan':0.0):0.002751760,'EPI_ISL_256107|2012.32|Dom.ans|China|H9N2|nan':0.005573327)0.940:0.005559446,('EPI_ISL_336|2001.5|Dom.gal|Japan|H9N2|nan':0.005506516,('EPI_ISL_67424|2003.5|swine|China|H9N2|nan':0.007005273,'EPI_ISL_337|2001.5|Dom.gal|Japan|H9N2|nan':0.006941740)0.895:0.004227831)0.882:0.002791406)0.761:0.001360030,(((('EPI_ISL_335|2001.5|Dom.gal|Japan|H9N2|nan':0.002739748,'EPI_ISL_339|2002.5|Dom.gal|Japan|H9N2|nan':0.002738844)0.769:0.001358402,'EPI_ISL_338|2002.5|Dom.gal|Japan|H9N2|nan':0.001356797)0.000:0.000000006,'EPI_ISL_378632|2012.249|wild.other|China|H9N2|nan':0.001358193)0.842:0.001359689,('EPI_ISL_150415|2002.301|Dom.gal|China|H9N2|nan':0.001359814,'EPI_ISL_190690|2008.167|Dom.gal|China|H9N2|nan':0.002725211)0.780:0.001354541)0.000:0.000000006)0.000:0.000000006,'EPI_ISL_333|1997.5|Dom.gal|Japan|H9N2|nan':0.001362220)0.948:0.002723131)0.344:0.000000006)0.000:0.000000006,((((('EPI_ISL_13005|1999.5|Dom.gal|China|H9N2|nan':0.0,'EPI_ISL_13012|2000.5|Dom.gal|China|H9N2|nan':0.0):0.000000006,'EPI_ISL_134201|2008.915|Dom.gal|China|H9N2|nan':0.002722343)0.931:0.002722860,((('EPI_ISL_146277|2006.5|Dom.gal|HongKong|H9N2|nan':0.000000006,'EPI_ISL_146282|2006.5|unknown|HongKong|H9N2|nan':0.002725557)1.000:0.025747739,'EPI_ISL_11187|1999.5|Dom.gal|China|H9N2|nan':0.004482236)0.711:0.001007604,(('EPI_ISL_150420|2001.542|Dom.gal|China|H9N2|nan':0.004348316,('EPI_ISL_150424|2009.704|Dom.gal|China|H9N2|nan':0.000000006,('EPI_ISL_150427|2007.858|Dom.gal|China|H9N2|nan':0.001363116,'EPI_ISL_151738|2007.712|Dom.gal|China|H9N2|nan':0.002730562)0.592:0.001350407)0.995:0.018531121)0.821:0.008806540,('EPI_ISL_13020|2005.5|swine|China|H9N2|nan':0.001358414,((('EPI_ISL_13023|2005.5|swine|China|H9N2|nan':0.006872309,'EPI_ISL_13021|2006.5|wild.unknown|China|H9N2|nan':0.001356969)0.514:0.000000006,'EPI_ISL_13019|2006.5|wild.unknown|China|H9N2|nan':0.001357139)0.000:0.000000006,('EPI_ISL_13011|2005.5|Dom.ans|China|H9N2|nan':0.0,'EPI_ISL_13010|2005.5|Dom.gal|China|H9N2|nan':0.0,'EPI_ISL_12580|2005.5|swine|China|H9N2|nan':0.0,'EPI_ISL_13022|2005.5|swine|China|H9N2|nan':0.0,'EPI_ISL_98370|2005.329|wild.other|China|H9N2|nan':0.0,'EPI_ISL_98371|2005.329|wild.other|China|H9N2|nan':0.0,'EPI_ISL_98372|2005.162|wild.other|China|H9N2|nan':0.0,'EPI_ISL_13014|2005.5|wild.unknown|China|H9N2|nan':0.0,'EPI_ISL_13016|2005.5|wild.unknown|China|H9N2|nan':0.0,'EPI_ISL_13017|2005.5|wild.unknown|China|H9N2|nan':0.0):0.000000006)0.000:0.000000006)0.987:0.012828781)0.709:0.001136106)0.000:0.000000006)0.000:0.000000006,('EPI_ISL_201792|2014.052|wild.gal|China|H5N2|7.2':0.008402461,(('EPI_ISL_146278|2006.5|Dom.gal|HongKong|H9N2|nan':0.004278862,'EPI_ISL_146314|2007.5|Dom.gal|HongKong|H9N2|nan':0.001214695)0.963:0.005736267,('EPI_ISL_341|2001.5|Dom.gal|Japan|H9N2|nan':0.001356660,'EPI_ISL_334|2001.5|Dom.gal|Japan|H9N2|nan':0.000000006)0.882:0.002757984)0.820:0.002699745)0.912:0.004225430)0.766:0.001362457,(('EPI_ISL_150431|2010.384|Dom.gal|China|H9N2|nan':0.000000006,('EPI_ISL_150426|2010.682|Dom.gal|China|H9N2|nan':0.001357982,('EPI_ISL_150430|2008.544|Dom.gal|China|H9N2|nan':0.001357032,'EPI_ISL_150412|2007.507|Dom.gal|China|H9N2|nan':0.001357017)0.518:0.000000006)0.000:0.000000006)0.000:0.000000006,('EPI_ISL_150402|2005.307|Dom.gal|China|H9N2|nan':0.002722963,('EPI_ISL_150422|2004.505|Dom.gal|China|H9N2|nan':0.001367435,'EPI_ISL_150404|2009.559|Dom.gal|China|H9N2|nan':0.001348260)0.916:0.004113211)0.731:0.000000006)0.887:0.002740932)0.918:0.002730763)0.936:0.011458690)0.968:0.018663031)0.577:0.004573012)0.953:0.013764720)0.772:0.003679781,(((((('EPI_ISL_112642|2007.329|Dom.ans|China|H6N6|nan':0.015348247,((((('EPI_ISL_76349|2003.5|Dom.ans|China|H6N2|nan':0.001357680,('EPI_ISL_76441|2004.5|wild.ans|China|H6N6|nan':0.000000006,'EPI_ISL_113715|2007.915|Dom.ans|China|H6N6|nan':0.004102742)0.849:0.001357689)0.000:0.000000006,((((('EPI_ISL_139117|2009.5|swine|China|H6N6|nan':0.002724553,'EPI_ISL_99582|2010.162|Dom.ans|China|H6N6|nan':0.001360322)0.000:0.000000006,'EPI_ISL_99580|2010.247|Dom.ans|China|H6N6|nan':0.002724476)0.000:0.000000006,('EPI_ISL_133706|2010.162|Dom.ans|China|H3N6|3C.3a1':0.000000006,'EPI_ISL_71340|2009.038|Dom.ans|China|H6N6|nan':0.002724217)0.000:0.000000006)0.735:0.000000006,('EPI_ISL_99575|2007.162|Dom.ans|China|H6N2|nan':0.002782954,('EPI_ISL_99571|2008.249|Dom.ans|China|H6N2|nan':0.000000006,('EPI_ISL_99552|2008.915|Dom.ans|China|H6N2|nan':0.001357439,'EPI_ISL_99572|2008.249|Dom.ans|China|H6N2|nan':0.002737676)0.000:0.000000006)0.975:0.006920820)0.713:0.001320765)0.853:0.004145906,'EPI_ISL_99573|2007.329|Dom.ans|China|H6N2|nan':0.002755190)0.753:0.001351110)0.000:0.000000006,(('EPI_ISL_113259|2006.085|Dom.ans|China|H6N6|nan':0.000000006,((('EPI_ISL_154188|2009.978|Dom.ans|China|H6N2|nan':0.002723004,((((('EPI_ISL_387769|2014.589|Dom.ans|VietNam|H6N6|nan':0.0,'EPI_ISL_387771|2014.589|Dom.ans|VietNam|H6N6|nan':0.0,'EPI_ISL_387728|2014.589|Dom.gal|VietNam|H6N6|nan':0.0):0.000000006,'EPI_ISL_181124|2014.277|Dom.ans|VietNam|H6N6|nan':0.002722826)0.777:0.001219984,('EPI_ISL_181121|2013.94|Dom.ans|VietNam|H6N6|nan':0.004099556,(('EPI_ISL_379565|2015.611|Dom.gal|VietNam|H6N6|nan':0.005543752,'EPI_ISL_166546|2013.89|Dom.ans|VietNam|H6N6|nan':0.006938223)0.740:0.001327667,'EPI_ISL_387766|2014.014|Dom.ans|VietNam|H6N8|nan':0.000000006)0.000:0.000000006)0.916:0.004273665)0.946:0.005726562,((('EPI_ISL_387768|2014.274|Dom.ans|VietNam|H6N6|nan':0.0,'EPI_ISL_387727|2014.274|Dom.gal|VietNam|H6N6|nan':0.0):0.002781903,('EPI_ISL_208666|2011.5|Dom.gal|Cambodia|H6N2|nan':0.009252536,('EPI_ISL_368669|2014.679|Dom.ans|VietNam|H6N6|nan':0.001421013,('EPI_ISL_279514|2015.934|Dom.ans|VietNam|H6N1|nan':0.001354776,'EPI_ISL_293988|2015.849|Dom.gal|VietNam|H6N1|nan':0.000000006)0.935:0.005437760)0.997:0.020870938)0.959:0.010712413)0.181:0.001326600,('EPI_ISL_387753|2013.447|Dom.gal|VietNam|H6N6|nan':0.000000006,(('EPI_ISL_174915|2011.929|Dom.ans|VietNam|H6N2|nan':0.0,'EPI_ISL_174914|2011.929|Dom.ans|VietNam|H6N6|nan':0.0):0.000000006,'EPI_ISL_174912|2011.778|Dom.ans|VietNam|H6N6|nan':0.001356391)0.915:0.002762881)0.000:0.000000006)0.873:0.002726776)0.884:0.002765546,'EPI_ISL_112551|2007.833|Dom.ans|China|H6N2|nan':0.000000006)0.842:0.001358728)0.000:0.000000006,(((('EPI_ISL_112187|2006.5|Dom.ans|China|H6N6|nan':0.001357407,(('EPI_ISL_66213|2008.749|wild.ans|Korea|H6N2|nan':0.005492338,((('EPI_ISL_333969|2013.216|Dom.ans|VietNam|H6N6|nan':0.004097482,'EPI_ISL_9572779|2020.492|Dom.ans|VietNam|H6N6|nan':0.012490200)0.846:0.002952546,(('EPI_ISL_387346|2016.011|Dom.gal|VietNam|H6N6|nan':0.008387490,((('EPI_ISL_387782|2013.43|Dom.ans|VietNam|H0N0|nan':0.0,'EPI_ISL_387799|2013.523|Dom.ans|VietNam|H6N6|nan':0.0,'EPI_ISL_387802|2013.523|Dom.ans|VietNam|H6N6|nan':0.0,'EPI_ISL_387789|2013.488|Dom.ans|VietNam|H6N6|nan':0.0,'EPI_ISL_387801|2013.523|Dom.ans|VietNam|H6N6|nan':0.0,'EPI_ISL_387755|2013.463|Dom.gal|VietNam|H6N6|nan':0.0):0.000000006,(('EPI_ISL_387357|2016.183|Dom.ans|VietNam|H0N0|nan':0.006876544,('EPI_ISL_387806|2014.619|Dom.ans|VietNam|H6N6|nan':0.0,'EPI_ISL_387328|2015.847|Dom.ans|VietNam|H6N6|nan':0.0):0.000000006)0.000:0.000000006,'EPI_ISL_387361|2015.679|Dom.ans|VietNam|H6N6|nan':0.001356520)0.837:0.001356535)0.743:0.000000006,'EPI_ISL_387803|2013.523|Dom.ans|VietNam|H6N6|nan':0.001356364)0.319:0.002665960)0.937:0.004195777,'EPI_ISL_387740|2011.619|Dom.gal|VietNam|H6N6|nan':0.000000006)0.000:0.000000006)0.857:0.001356796,('EPI_ISL_154165|2010.94|Dom.gal|China|H6N6|nan':0.0,'EPI_ISL_266469|2010.94|Dom.gal|China|H6N6|nan':0.0):0.000000006)0.955:0.004118330)0.000:0.000000006,'EPI_ISL_266485|2009.173|Dom.ans|China|H6N2|nan':0.011162399)0.909:0.002732948)0.000:0.000000006,(('EPI_ISL_112326|2006.748|Dom.ans|China|H6N2|nan':0.002723477,(('EPI_ISL_113549|2006.666|Dom.ans|China|H6N6|nan':0.0,'EPI_ISL_112584|2007.329|Dom.ans|China|H6N6|nan':0.0,'EPI_ISL_112585|2007.329|Dom.ans|China|H6N6|nan':0.0):0.000000006,(('EPI_ISL_112616|2007.666|Dom.ans|China|H6N6|nan':0.004169005,'EPI_ISL_154178|2008.77|Dom.ans|China|H6N2|nan':0.005614632)0.747:0.001329676,(('EPI_ISL_154182|2009.173|Dom.ans|China|H6N2|nan':0.0,'EPI_ISL_107987|2010.386|Dom.ans|China|H6N6|nan':0.0):0.004159130,('EPI_ISL_266468|2009.885|Dom.gal|China|H6N2|nan':0.0,'EPI_ISL_154164|2009.885|Dom.gal|China|H6N2|nan':0.0):0.002754172)0.929:0.004141816)0.000:0.000000006)0.000:0.000000006)0.846:0.001357540,'EPI_ISL_113308|2006.162|Dom.ans|China|H6N6|nan':0.001357509)0.000:0.000000006)0.000:0.000000006,('EPI_ISL_76320|2005.5|Dom.ans|China|H6N2|nan':0.0,'EPI_ISL_76431|2005.5|Dom.ans|China|H6N6|nan':0.0,'EPI_ISL_113431|2006.329|Dom.ans|China|H6N2|nan':0.0,'EPI_ISL_112188|2006.085|wild.ans|China|H6N6|nan':0.0,'EPI_ISL_112614|2007.496|Dom.ans|China|H6N6|nan':0.0,'EPI_ISL_154186|2009.803|Dom.ans|China|H6N2|nan':0.0,'EPI_ISL_99554|2010.581|Dom.gal|China|H6N6|nan':0.0):0.000000006)1.000:0.000000006,(('EPI_ISL_113432|2006.329|Dom.ans|China|H6N2|nan':0.001357364,('EPI_ISL_76319|2005.5|Dom.ans|China|H6N2|nan':0.0,'EPI_ISL_76435|2005.5|Dom.ans|China|H6N6|nan':0.0):0.001357509)0.000:0.000000006,(((((('EPI_ISL_154193|2009.978|Dom.ans|China|H6N6|nan':0.0,'EPI_ISL_154167|2010.167|Dom.ans|China|H6N2|nan':0.0,'EPI_ISL_266493|2010.167|Dom.ans|China|H6N6|nan':0.0,'EPI_ISL_266462|2010.173|Dom.gal|China|H6N6|nan':0.0,'EPI_ISL_154158|2010.173|Dom.gal|China|H6N6|nan':0.0):0.000000006,'EPI_ISL_266472|2010.167|Dom.ans|China|H6N2|nan':0.004098688)0.779:0.001357872,'EPI_ISL_154170|2009.173|Dom.ans|China|H6N2|nan':0.004139099)0.761:0.001359429,'EPI_ISL_112257|2006.329|wild.ans|China|H6N6|nan':0.001365544)0.869:0.002740694,(('EPI_ISL_113491|2006.666|Dom.ans|China|H6N2|nan':0.001357330,'EPI_ISL_112258|2006.414|Dom.ans|China|H6N2|nan':0.000000006)0.863:0.001357659,((('EPI_ISL_146882|2010.86|Dom.ans|China|H6N8|nan':0.0,'EPI_ISL_208682|2013.197|Dom.ans|Cambodia|H6N8|nan':0.0):0.001357017,'EPI_ISL_188535|2009.258|Dom.ans|China|H9N8|nan':0.000000006)0.978:0.004097999,'EPI_ISL_112494|2007.414|Dom.ans|China|H6N6|nan':0.012541884)0.000:0.000000006)0.870:0.001357679)0.000:0.000000006,'EPI_ISL_76434|2005.5|Dom.ans|China|H6N6|nan':0.004099294)0.000:0.000000006)0.000:0.000000006)0.000:0.000000006)0.952:0.000000006,'EPI_ISL_99570|2010.581|Dom.ans|China|H6N6|nan':0.015589372)0.920:0.002723704)0.865:0.001357688,'EPI_ISL_76323|2005.5|Dom.ans|China|H6N2|nan':0.000000006)0.000:0.000000006)0.765:0.000000006,((((('EPI_ISL_112150|2006.581|Dom.ans|China|H6N8|nan':0.008473797,('EPI_ISL_113433|2006.329|Dom.ans|China|H6N2|nan':0.0,'EPI_ISL_113434|2006.329|Dom.ans|China|H6N6|nan':0.0):0.004231762)0.748:0.001262264,('EPI_ISL_76383|2002.5|wild.ans|China|H6N2|nan':0.0,'EPI_ISL_76380|2002.5|wild.ans|China|H6N2|nan':0.0):0.000000006)0.882:0.001358379,((((('EPI_ISL_76397|2001.5|Dom.ans|China|H6N2|nan':0.0,'EPI_ISL_76399|2001.5|Dom.ans|China|H6N2|nan':0.0,'EPI_ISL_76403|2001.5|Dom.ans|China|H6N2|nan':0.0,'EPI_ISL_76442|2001.5|Dom.ans|China|H6N6|nan':0.0,'EPI_ISL_76360|2002.5|Dom.ans|China|H6N2|nan':0.0,'EPI_ISL_76388|2002.5|Dom.ans|China|H6N2|nan':0.0,'EPI_ISL_76384|2002.5|Dom.ans|China|H6N2|nan':0.0,'EPI_ISL_76377|2002.5|wild.ans|China|H6N2|nan':0.0,'EPI_ISL_76446|2003.5|Dom.ans|China|H6N8|nan':0.0,'EPI_ISL_76341|2004.5|Dom.ans|China|H6N2|nan':0.0):0.000000006,('EPI_ISL_76390|2002.5|wild.ans|China|H6N2|nan':0.001358533,'EPI_ISL_76344|2003.5|Dom.ans|China|H6N2|nan':0.001358462)0.000:0.000000006)1.000:0.000000006,'EPI_ISL_76395|2001.5|Dom.ans|China|H6N2|nan':0.001358579)0.000:0.000000006,(((((((('EPI_ISL_76448|2001.5|wild.ans|China|H6N9|nan':0.002774263,(('EPI_ISL_76306|2005.5|Dom.ans|China|H6N2|nan':0.002727878,'EPI_ISL_76305|2005.5|Dom.gal|China|H6N2|nan':0.000000006)0.953:0.005572810,((('EPI_ISL_112525|2007.748|Dom.ans|China|H6N2|nan':0.0,'EPI_ISL_112582|2007.162|Dom.ans|China|H6N6|nan':0.0):0.002761426,'EPI_ISL_112495|2007.085|Dom.ans|China|H6N8|nan':0.004133868)0.974:0.007222735,'EPI_ISL_76414|2001.5|Dom.ans|China|H6N2|nan':0.007149040)0.726:0.001119933)0.773:0.001403948)0.771:0.001327787,'EPI_ISL_76422|2000.5|Dom.ans|China|H6N2|nan':0.001359144)0.000:0.000000006,'EPI_ISL_76418|2000.5|Dom.ans|China|H6N2|nan':0.001359212)0.855:0.001359212,'EPI_ISL_76416|2001.5|wild.ans|China|H6N2|nan':0.001359125)0.000:0.000000006,'EPI_ISL_76419|2000.5|wild.ans|China|H6N2|nan':0.000000006)0.000:0.000000006,'EPI_ISL_76421|2000.5|Dom.ans|China|H6N2|nan':0.002726663)0.816:0.001360905,((('EPI_ISL_76361|2002.5|Dom.ans|China|H6N2|nan':0.000000006,(('EPI_ISL_76352|2003.5|Dom.ans|China|H6N2|nan':0.000000006,('EPI_ISL_76339|2004.5|Dom.ans|China|H6N2|nan':0.004110273,((('EPI_ISL_76436|2005.5|wild.ans|China|H6N6|nan':0.001358442,'EPI_ISL_76337|2004.5|Dom.ans|China|H6N2|nan':0.002742198)0.000:0.000000006,(('EPI_ISL_76333|2004.5|Dom.ans|China|H6N2|nan':0.0,'EPI_ISL_76439|2004.5|Dom.ans|China|H6N6|nan':0.0):0.000000006,'EPI_ISL_76328|2005.5|Dom.ans|China|H6N2|nan':0.001358484)0.820:0.001358443)0.000:0.000000006,'EPI_ISL_76336|2004.5|wild.ans|China|H6N2|nan':0.001358341)0.000:0.000000006)0.860:0.001358653)0.819:0.001365448,'EPI_ISL_76357|2003.5|Dom.ans|China|H6N2|nan':0.001359003)0.771:0.001377169)0.939:0.002725605,'EPI_ISL_76420|2000.5|Dom.ans|China|H6N2|nan':0.000000006)0.000:0.000000006,'EPI_ISL_76410|2001.5|Dom.ans|China|H6N2|nan':0.004101333)0.808:0.001363648)0.764:0.001381094,('EPI_ISL_76394|2001.5|Dom.ans|China|H6N2|nan':0.001390413,'EPI_ISL_76407|2001.5|Dom.ans|China|H6N2|nan':0.004123603)0.765:0.001351793)0.797:0.001356127)0.000:0.000000006,'EPI_ISL_76340|2004.5|Dom.ans|China|H6N2|nan':0.001360817)0.000:0.000000006)0.849:0.001360243,(('EPI_ISL_76438|2005.5|Dom.ans|China|H6N6|nan':0.0,'EPI_ISL_76437|2005.5|wild.ans|China|H6N6|nan':0.0):0.004098722,'EPI_ISL_76338|2004.5|wild.ans|China|H6N2|nan':0.006880373)0.585:0.000000006)0.000:0.000000006,('EPI_ISL_112613|2007.414|Dom.ans|China|H6N2|nan':0.009738398,(((('EPI_ISL_112407|2006.581|Dom.ans|China|H6N2|nan':0.0,'EPI_ISL_112433|2006.833|Dom.ans|China|H6N2|nan':0.0,'EPI_ISL_112431|2006.666|Dom.ans|China|H6N6|nan':0.0):0.000000006,('EPI_ISL_112644|2007.414|Dom.ans|China|H6N6|nan':0.002750316,'EPI_ISL_112758|2007.915|Dom.ans|China|H6N6|nan':0.002772990)0.789:0.001343482)0.850:0.001357196,('EPI_ISL_76289|2005.5|Dom.ans|China|H6N2|nan':0.001358762,(('EPI_ISL_112697|2007.666|Dom.ans|China|H6N6|nan':0.001357153,(('EPI_ISL_112370|2006.085|Dom.ans|China|H6N2|nan':0.0,'EPI_ISL_112372|2006.247|Dom.ans|China|H6N6|nan':0.0):0.001357500,('EPI_ISL_76290|2005.5|Dom.ans|China|H6N2|nan':0.0,'EPI_ISL_112352|2006.085|Dom.ans|China|H6N6|nan':0.0,'EPI_ISL_112206|2006.085|wild.ans|China|H6N2|nan':0.0,'EPI_ISL_112643|2007.329|Dom.ans|China|H6N6|nan':0.0):0.000000006)0.000:0.000000006)0.600:0.000000006,'EPI_ISL_113360|2006.162|Dom.ans|China|H6N2|nan':0.002743220)0.000:0.000000006)0.000:0.000000006)0.000:0.000000006,('EPI_ISL_112670|2007.496|Dom.ans|China|H6N6|nan':0.001367027,('EPI_ISL_112728|2007.748|Dom.ans|China|H6N2|nan':0.000000006,'EPI_ISL_112672|2007.496|Dom.ans|China|H6N6|nan':0.001357187)0.818:0.001362253)0.780:0.001362580)0.497:0.001359233)0.000:0.000000006)0.571:0.000000006)0.000:0.000000006,(('EPI_ISL_113255|2006.085|Dom.ans|China|H6N6|nan':0.001357899,((('EPI_ISL_76318|2005.5|Dom.ans|China|H6N2|nan':0.0,'EPI_ISL_76321|2005.5|Dom.ans|China|H6N2|nan':0.0,'EPI_ISL_76317|2005.5|Dom.ans|China|H6N2|nan':0.0,'EPI_ISL_76327|2005.5|Dom.ans|China|H6N2|nan':0.0,'EPI_ISL_112070|2006.666|Dom.ans|China|H6N1|nan':0.0,'EPI_ISL_113254|2006.085|Dom.ans|China|H6N2|nan':0.0):0.000000006,('EPI_ISL_113256|2006.085|Dom.ans|China|H6N2|nan':0.001368677,'EPI_ISL_113358|2006.162|Dom.ans|China|H6N2|nan':0.002781708)0.791:0.001350429)0.000:0.000000006,('EPI_ISL_112186|2006.5|Dom.ans|China|H6N2|nan':0.001357909,(('EPI_ISL_113484|2006.581|Dom.ans|China|H6N2|nan':0.0,'EPI_ISL_113483|2006.581|Dom.ans|China|H6N6|nan':0.0):0.001357819,'EPI_ISL_113305|2006.162|Dom.ans|China|H6N2|nan':0.001357858)0.000:0.000000006)0.000:0.000000006)0.996:0.000000006)0.000:0.000000006,((('EPI_ISL_113430|2006.329|Dom.ans|China|H6N2|nan':0.000000006,('EPI_ISL_113480|2006.329|Dom.ans|China|H6N2|nan':0.0,'EPI_ISL_113363|2006.247|Dom.ans|China|H6N2|nan':0.0):0.001358014)0.000:0.000000006,((('EPI_ISL_154171|2009.173|Dom.ans|China|H6N6|nan':0.002724020,(((('EPI_ISL_703132|2017.833|Dom.ans|China|H6N6|nan':0.001346121,(('EPI_ISL_2825401|2018.386|Dom.ans|China|H6N6|nan':0.001355936,'EPI_ISL_2825296|2018.271|Dom.gal|China|H6N6|nan':0.000000006)0.934:0.004200544,'EPI_ISL_2825314|2017.301|Dom.gal|China|H6N6|nan':0.001290920)0.952:0.004214264)0.912:0.004170213,(('EPI_ISL_2825348|2018.849|Dom.ans|China|H6N6|nan':0.004100178,('EPI_ISL_2825419|2017.789|Dom.ans|China|H6N6|nan':0.002722679,(('EPI_ISL_2825619|2017.236|Dom.ans|China|H6N6|nan':0.0,'EPI_ISL_2825601|2017.238|Dom.ans|China|H6N6|nan':0.0,'EPI_ISL_2825583|2017.238|Dom.ans|China|H6N6|nan':0.0,'EPI_ISL_2825277|2017.236|Dom.gal|China|H6N6|nan':0.0):0.005479163,('EPI_ISL_2825492|2017.847|Dom.ans|China|H6N6|nan':0.005526939,'EPI_ISL_2825365|2018.063|Dom.ans|China|H6N6|nan':0.004109338)0.486:0.001372923)0.746:0.000000006)0.000:0.000000006)0.813:0.002723061,'EPI_ISL_252834|2016.071|Dom.ans|China|H6N6|nan':0.000000006)0.756:0.004137492)0.965:0.007078419,('EPI_ISL_154185|2009.173|Dom.ans|China|H6N2|nan':0.001364676,((('EPI_ISL_199022|2015.175|Dom.ans|China|H6N6|nan':0.001363209,(('EPI_ISL_197206|2014.496|Dom.ans|China|H6N2|nan':0.0,'EPI_ISL_220493|2014.567|Dom.gal|China|H6N6|nan':0.0):0.000000006,(('EPI_ISL_200434|2015.203|Dom.gal|China|H6N6|nan':0.000000006,'EPI_ISL_505075|2014.142|wild.unknown|China|H9N2|nan':0.000000006)0.000:0.000000006,('EPI_ISL_199027|2015.175|Dom.ans|China|H6N6|nan':0.001357780,'EPI_ISL_200277|2015.175|Dom.ans|China|H5N6|2.3.4.4b':0.000000006)0.916:0.002724941)0.970:0.004101284)0.893:0.002751506)0.896:0.002727041,(('EPI_ISL_158780|2011.989|Dom.ans|China|H0N0|nan':0.000000006,('EPI_ISL_131283|2011.748|wild.other|China|H5N2|EA_nonGsGD':0.019444709,'EPI_ISL_200480|2015.036|Dom.ans|China|H6N6|nan':0.009710506)0.846:0.002787459)0.844:0.001357691,('EPI_ISL_143938|2012.227|Dom.ans|China|H6N6|nan':0.004104551,('EPI_ISL_216914|2014.778|Dom.ans|China|H6N6|nan':0.002732706,'EPI_ISL_369829|2011.921|Dom.ans|China|H5N1|2.3.2.1b':0.001369337)0.280:0.001356974)0.490:0.000000006)0.000:0.000000006)0.770:0.001366416,'EPI_ISL_237131|2014.748|Dom.ans|Japan|H6N6|nan':0.005508546)0.780:0.001357408)0.780:0.001409956)0.273:0.001318037,('EPI_ISL_252833|2016.071|Dom.ans|China|H6N6|nan':0.002750860,(('EPI_ISL_200585|2015.271|Dom.ans|China|H6N6|nan':0.0,'EPI_ISL_199439|2015.271|Dom.ans|China|H6N6|nan':0.0,'EPI_ISL_200598|2015.271|Dom.ans|China|H6N6|nan':0.0,'EPI_ISL_199438|2015.271|Dom.ans|China|H6N6|nan':0.0,'EPI_ISL_199442|2015.271|Dom.ans|China|H6N6|nan':0.0):0.000000006,'EPI_ISL_2825383|2016.445|Dom.ans|China|H6N6|nan':0.001357431)0.752:0.001384675)0.942:0.004098496)0.000:0.000000006)0.848:0.000000006,((('EPI_ISL_266480|2010.786|Dom.ans|China|H6N6|nan':0.002724307,('EPI_ISL_154159|2010.173|Dom.gal|China|H6N2|nan':0.0,'EPI_ISL_266463|2010.173|Dom.gal|China|H6N2|nan':0.0):0.000000006)0.945:0.004113146,(('EPI_ISL_181732|2013.016|Dom.ans|China|H0N0|nan':0.000000006,(('EPI_ISL_146881|2009.868|Dom.ans|China|H6N6|nan':0.001372496,'EPI_ISL_131251|2010.348|Dom.ans|China|H6N1|nan':0.002738162)0.783:0.001345371,('EPI_ISL_154187|2010.94|Dom.ans|China|H6N6|nan':0.007150808,(((((((((('EPI_ISL_199433|2015.112|Dom.ans|China|H6N6|nan':0.000000006,'EPI_ISL_199351|2015.307|Dom.ans|China|H6N6|nan':0.001363969)0.772:0.001358946,(('EPI_ISL_200591|2015.112|Dom.ans|China|H6N6|nan':0.0,'EPI_ISL_199424|2015.112|Dom.ans|China|H6N6|nan':0.0,'EPI_ISL_199428|2015.112|Dom.ans|China|H6N6|nan':0.0):0.000000006,'EPI_ISL_199429|2015.112|Dom.ans|China|H6N6|nan':0.001357066)0.897:0.002744604)0.896:0.002755830,'EPI_ISL_702698|2014.833|Dom.ans|China|H6N6|nan':0.001379329)0.784:0.001351910,'EPI_ISL_702655|2012.833|Dom.ans|China|H6N6|nan':0.000000006)0.784:0.001355199,(('EPI_ISL_702868|2015.833|Dom.ans|China|H6N6|nan':0.0,'EPI_ISL_702949|2015.833|Dom.ans|China|H6N6|nan':0.0):0.000000006,'EPI_ISL_200548|2015.307|Dom.ans|China|H6N6|nan':0.005488045)0.904:0.002728419)0.830:0.001378250,('EPI_ISL_199219|2015.304|Dom.ans|China|H6N6|nan':0.0,'EPI_ISL_199237|2015.304|Dom.ans|China|H6N6|nan':0.0):0.009684924)0.000:0.000000006,('EPI_ISL_173530|2013.186|Dom.ans|China|H6N6|nan':0.001356481,(((((('EPI_ISL_197208|2014.496|Dom.ans|China|H6N2|nan':0.0,'EPI_ISL_220492|2014.567|Dom.gal|China|H6N6|nan':0.0):0.000000006,'EPI_ISL_199335|2015.036|Dom.ans|China|H6N6|nan':0.001356194)0.192:0.001355963,('EPI_ISL_197205|2014.496|Dom.gal|China|H6N2|nan':0.0,'EPI_ISL_220495|2014.567|Dom.gal|China|H6N6|nan':0.0,'EPI_ISL_220494|2014.567|Dom.gal|China|H6N6|nan':0.0,'EPI_ISL_220498|2014.567|Dom.gal|China|H6N6|nan':0.0):0.000000006)0.851:0.001356317,'EPI_ISL_252465|2014.833|Dom.ans|India|H6N2|nan':0.012565745)0.000:0.000000006,('EPI_ISL_702992|2016.833|Dom.ans|China|H6N2|nan':0.005520947,'EPI_ISL_703172|2017.833|Dom.ans|China|H6N6|nan':0.002719697)0.755:0.001371893)0.000:0.000000006,('EPI_ISL_4072219|2014.496|Dom.gal|China|H6N6|nan':0.001356750,'EPI_ISL_205143|2015.5|wild.other|China|H6N6|nan':0.000000006)0.000:0.000000006)0.000:0.000000006)0.937:0.002727015)0.000:0.000000006,'EPI_ISL_328169|2014.321|Dom.gal|China|H6N2|nan':0.002723510)0.865:0.001357531,(('EPI_ISL_146883|2011.036|Dom.ans|China|H6N6|nan':0.001357524,((('EPI_ISL_389660|2018.633|Dom.ans|VietNam|H6N6|nan':0.002689747,'EPI_ISL_389650|2018.619|Dom.ans|VietNam|H6N6|nan':0.004181854)0.953:0.005590559,('EPI_ISL_179174|2013.69|Dom.ans|VietNam|H6N6|nan':0.0,'EPI_ISL_158786|2013.614|Dom.ans|VietNam|H6N6|nan':0.0):0.000000006)0.867:0.001357441,('EPI_ISL_273061|2013.195|Dom.ans|China|H6N2|nan':0.000000006,'EPI_ISL_2825437|2015.822|Dom.ans|China|H6N2|nan':0.005478358)0.907:0.002727333)0.000:0.000000006)1.000:0.000000006,(('EPI_ISL_181729|2013.016|Dom.ans|China|H0N0|nan':0.002751723,(('EPI_ISL_197203|2014.496|Dom.gal|China|H6N2|nan':0.0,'EPI_ISL_197204|2014.496|Dom.gal|China|H6N2|nan':0.0,'EPI_ISL_197202|2014.496|Dom.gal|China|H6N2|nan':0.0):0.000000006,('EPI_ISL_220501|2015.364|Dom.gal|China|H6N6|nan':0.0,'EPI_ISL_220502|2015.364|Dom.gal|China|H6N6|nan':0.0):0.001357033)0.888:0.002743846)0.920:0.004136808,'EPI_ISL_702385|2011.833|Dom.ans|China|H6N6|nan':0.000000006)0.000:0.000000006)0.000:0.000000006)0.768:0.001342509,'EPI_ISL_252823|2015.871|Dom.ans|China|H6N6|nan':0.005565802)0.890:0.002759308)0.000:0.000000006)0.011:0.001358257)0.262:0.000000051,((('EPI_ISL_266484|2010.94|Dom.ans|China|H6N6|nan':0.000000006,('EPI_ISL_154162|2010.937|Dom.gal|China|H6N6|nan':0.0,'EPI_ISL_266466|2010.937|Dom.gal|China|H6N6|nan':0.0):0.001358379)0.922:0.002725191,('EPI_ISL_285467|2017.162|Dom.ans|China|H6N6|nan':0.001345205,'EPI_ISL_285468|2017.162|Dom.ans|China|H6N6|nan':0.001382817)0.931:0.005499453)0.735:0.000000006,(('EPI_ISL_266478|2010.781|Dom.ans|China|H6N6|nan':0.000000006,'EPI_ISL_154172|2011.184|Dom.ans|China|H6N6|nan':0.002724679)0.868:0.001357867,('EPI_ISL_154173|2010.784|Dom.ans|China|H6N6|nan':0.000000006,('EPI_ISL_266481|2010.94|Dom.ans|China|H6N6|nan':0.002725020,'EPI_ISL_154190|2011.184|Dom.ans|China|H6N6|nan':0.004098397)0.000:0.000000006)0.000:0.000000006)0.836:0.001361084)0.894:0.001360769)0.000:0.000000006)0.593:0.000000006,(((('EPI_ISL_266465|2010.937|Dom.gal|China|H6N6|nan':0.0,'EPI_ISL_154161|2010.937|Dom.gal|China|H6N6|nan':0.0):0.012884913,('EPI_ISL_400282|2019.721|wild.ans|Asia-Russia|H6N6|nan':0.0,'EPI_ISL_4071036|2019.715|wild.ans|Korea|H6N6|nan':0.0):0.012891318)0.819:0.002579947,('EPI_ISL_154191|2010.94|Dom.ans|China|H6N6|nan':0.002724263,(('EPI_ISL_220496|2014.567|Dom.gal|China|H6N6|nan':0.004171540,'EPI_ISL_702794|2015.833|Dom.ans|China|H6N6|nan':0.004173936)0.856:0.002693665,'EPI_ISL_220497|2014.567|Dom.gal|China|H6N6|nan':0.005484107)0.000:0.000000006)0.946:0.005535678)0.757:0.001366294,('EPI_ISL_154175|2010.786|Dom.ans|China|H6N6|nan':0.006979360,'EPI_ISL_199116|2015.282|Dom.ans|China|H6N6|nan':0.008290612)0.000:0.000000006)0.774:0.001351950)0.000:0.000000006)0.000:0.000000006,(('EPI_ISL_2825331|2015.841|Dom.gal|China|H6N6|nan':0.001357088,('EPI_ISL_200562|2015.307|Dom.ans|China|H6N6|nan':0.001357063,(('EPI_ISL_200561|2015.285|Dom.gal|China|H6N6|nan':0.0,'EPI_ISL_200557|2015.274|Dom.gal|China|H6N6|nan':0.0,'EPI_ISL_200547|2015.271|Dom.gal|China|H6N6|nan':0.0,'EPI_ISL_200558|2015.277|Dom.gal|China|H6N6|nan':0.0,'EPI_ISL_200556|2015.271|Dom.gal|China|H6N6|nan':0.0,'EPI_ISL_200559|2015.279|Dom.gal|China|H6N6|nan':0.0):0.000000006,('EPI_ISL_196051|2014.205|Dom.other|China|H6N6|nan':0.000000006,'EPI_ISL_273110|2014.282|Dom.other|China|H6N6|nan':0.002722506)0.847:0.001357153)0.000:0.000000006)0.000:0.000000006)0.907:0.002726953,('EPI_ISL_273060|2013.134|Dom.gal|China|H6N6|nan':0.001359111,('EPI_ISL_397401|2015.279|Dom.other|China|H9N2|nan':0.002723954,'EPI_ISL_397402|2015.279|wild.unknown|China|H9N2|nan':0.000000006)0.976:0.005483301)0.000:0.000000006)0.982:0.004099257)0.880:0.002727870)0.907:0.002737173,'EPI_ISL_76316|2005.5|Dom.ans|China|H6N2|nan':0.001361632)0.809:0.001367319)0.878:0.001358700)0.814:0.003072080)0.960:0.009965253,(('EPI_ISL_76351|2003.5|Dom.ans|China|H6N2|nan':0.0,'EPI_ISL_76355|2003.5|wild.ans|China|H6N2|nan':0.0,'EPI_ISL_76354|2003.5|wild.ans|China|H6N2|nan':0.0):0.002424995,'EPI_ISL_112127|2006.666|Dom.ans|China|H6N2|nan':0.013018342)0.997:0.020968852)0.580:0.000420800,((('EPI_ISL_76406|2001.5|wild.ans|China|H6N2|nan':0.001359361,('EPI_ISL_76408|2001.5|wild.ans|China|H6N2|nan':0.0,'EPI_ISL_76411|2001.5|wild.ans|China|H6N2|nan':0.0,'EPI_ISL_76370|2002.5|wild.ans|China|H6N2|nan':0.0):0.000000006)0.933:0.007043182,(('EPI_ISL_76335|2004.5|Dom.ans|China|H6N2|nan':0.0,'EPI_ISL_76332|2004.5|wild.ans|China|H6N2|nan':0.0,'EPI_ISL_76301|2005.5|Dom.ans|China|H6N2|nan':0.0):0.005490702,((('EPI_ISL_112233|2006.496|Dom.ans|China|H6N2|nan':0.015422995,('EPI_ISL_76348|2003.5|wild.ans|China|H6N2|nan':0.004099630,('EPI_ISL_76298|2005.5|Dom.ans|China|H6N2|nan':0.001358680,('EPI_ISL_76295|2005.5|Dom.ans|China|H6N2|nan':0.000000006,'EPI_ISL_76300|2005.5|Dom.ans|China|H6N2|nan':0.001358636)0.000:0.000000006)0.962:0.006945319)0.875:0.002793167)0.000:0.000000006,'EPI_ISL_76345|2003.5|wild.ans|China|H6N2|nan':0.000000006)0.713:0.000000006,((('EPI_ISL_76347|2003.5|wild.ans|China|H6N2|nan':0.001357819,(('EPI_ISL_112159|2006.581|Dom.ans|China|H6N2|nan':0.015730069,('EPI_ISL_99556|2007.414|Dom.gal|China|H6N2|nan':0.0,'EPI_ISL_99558|2007.414|Dom.gal|China|H6N2|nan':0.0,'EPI_ISL_99555|2007.414|Dom.gal|China|H6N2|nan':0.0):0.004083161)0.946:0.005637362,((('EPI_ISL_76311|2005.5|Dom.ans|China|H6N2|nan':0.006888551,('EPI_ISL_76334|2004.5|wild.ans|China|H6N2|nan':0.000000006,('EPI_ISL_76329|2005.5|wild.ans|China|H6N2|nan':0.0,'EPI_ISL_76330|2005.5|wild.ans|China|H6N2|nan':0.0):0.001357714)0.972:0.004099937)0.000:0.000000006,('EPI_ISL_76315|2005.5|Dom.ans|China|H6N2|nan':0.004130306,'EPI_ISL_76432|2005.5|Dom.ans|China|H6N6|nan':0.004099561)0.000:0.000000006)0.000:0.000000006,('EPI_ISL_76433|2005.5|Dom.ans|China|H6N6|nan':0.000000006,('EPI_ISL_112337|2006.5|Dom.ans|China|H6N2|nan':0.001358620,'EPI_ISL_112351|2006.5|Dom.ans|China|H6N6|nan':0.002725885)0.000:0.000000006)0.925:0.001359919)0.000:0.000000006)0.855:0.001357973)0.000:0.000000006,('EPI_ISL_76294|2005.5|Dom.ans|China|H6N2|nan':0.004185330,('EPI_ISL_702590|2012.833|Dom.ans|China|H6N6|nan':0.011221054,('EPI_ISL_70634|2008.208|Dom.ans|China|H6N6|nan':0.002817366,((((('EPI_ISL_696947|2017.044|Dom.ans|China|H6N6|nan':0.039401666,'EPI_ISL_220499|2015.025|Dom.gal|China|H6N6|nan':0.004219630)0.900:0.007256234,((('EPI_ISL_201361|2015.345|Dom.ans|China|H6N6|nan':0.0,'EPI_ISL_703036|2016.833|Dom.ans|China|H6N6|nan':0.0):0.000000006,(((('EPI_ISL_707509|2016.986|Dom.ans|China|H6N6|nan':0.000000006,'EPI_ISL_707495|2017.044|Dom.ans|China|H6N6|nan':0.001358151)1.000:0.012535947,'EPI_ISL_199308|2015.096|Dom.ans|China|H6N6|nan':0.000000006)0.917:0.001359898,(('EPI_ISL_707459|2017.499|Dom.ans|China|H6N6|nan':0.006870906,('EPI_ISL_707547|2017.126|Dom.ans|China|H0N0|nan':0.003019292,'EPI_ISL_285465|2017.162|Dom.ans|China|H6N6|nan':0.025215560)0.726:0.001073143)0.000:0.000000006,('EPI_ISL_1184535|2020.68|wild.ans|Asia-Russia|H6N2|nan':0.002840235,'EPI_ISL_14224055|2021.649|Dom.gal|China|H6N6|nan':0.011243995)0.841:0.002643643)0.938:0.002725167)0.000:0.000000006,('EPI_ISL_707552|2017.126|Dom.ans|China|H6N6|nan':0.002731266,('EPI_ISL_220503|2015.504|Dom.gal|China|H6N6|nan':0.000000006,('EPI_ISL_707531|2017.485|Dom.ans|China|H6N6|nan':0.004098017,('EPI_ISL_253033|2016.082|Dom.gal|China|H6N6|nan':0.001370372,('EPI_ISL_707423|2016.932|Dom.ans|China|H6N6|nan':0.000000006,(('EPI_ISL_707677|2017.044|Dom.other|China|H6N6|nan':0.013979950,'EPI_ISL_707678|2016.839|Dom.other|China|H6N6|nan':0.000000006)0.918:0.002741675,'EPI_ISL_707430|2016.932|Dom.ans|China|H6N6|nan':0.000000006)0.956:0.004099241)0.798:0.001358388)0.792:0.001358366)0.000:0.000000006)0.000:0.000000006)0.842:0.001357704)0.930:0.002724340)0.000:0.000000006,'EPI_ISL_220500|2015.025|Dom.gal|China|H6N6|nan':0.001357333)0.889:0.004021681)0.971:0.008604165,'EPI_ISL_266483|2010.94|Dom.ans|China|H6N6|nan':0.000000006)0.717:0.000000006,'EPI_ISL_154169|2011.184|Dom.ans|China|H6N6|nan':0.004099700)0.935:0.006987136,'EPI_ISL_702751|2014.833|Dom.ans|China|H6N6|nan':0.009926979)0.863:0.004099025)0.729:0.001338834)0.922:0.004366918)0.878:0.004045567)0.773:0.001342460,('EPI_ISL_112615|2007.581|Dom.ans|China|H6N6|nan':0.017575527,'EPI_ISL_99557|2007.414|Dom.gal|China|H6N2|nan':0.031792414)0.926:0.007037011)0.764:0.001380760)0.000:0.000000006)0.999:0.019071979)0.871:0.004035761,(((('EPI_ISL_328171|2014.789|Dom.gal|China|H6N2|nan':0.004177372,('EPI_ISL_221718|2016.5|Dom.ans|China|H6N2|nan':0.001365479,'EPI_ISL_328168|2016.358|Dom.gal|China|H6N2|nan':0.001361918)0.752:0.001311927)0.949:0.005596571,((('EPI_ISL_576378|2018.175|Dom.ans|China|H6N2|nan':0.007087741,'EPI_ISL_576382|2018.175|Dom.ans|China|H6N2|nan':0.005520331)0.942:0.005559564,'EPI_ISL_702885|2015.833|Dom.ans|China|H6N2|nan':0.001356040)0.000:0.000000006,'EPI_ISL_328170|2014.501|Dom.gal|China|H6N2|nan':0.000000006)0.883:0.002768336)0.897:0.004215046,('EPI_ISL_702411|2011.833|Dom.ans|China|H6N2|nan':0.002724787,(('EPI_ISL_702911|2015.833|Dom.ans|China|H6N2|nan':0.006967043,'EPI_ISL_311327|2011.329|Dom.ans|China|H6N6|nan':0.002758046)0.383:0.001340269,'EPI_ISL_703077|2016.833|Dom.ans|China|H6N2|nan':0.012537357)0.000:0.000000006)0.762:0.001296489)0.997:0.015596692,'EPI_ISL_76400|2001.5|Dom.ans|China|H6N2|nan':0.009631603)0.658:0.000802927)0.803:0.001464112)0.000:0.000000006,((('EPI_ISL_76366|2002.5|Dom.ans|China|H6N2|nan':0.0,'EPI_ISL_76374|2002.5|Dom.ans|China|H6N2|nan':0.0):0.000000006,((('EPI_ISL_76409|2001.5|Dom.ans|China|H6N2|nan':0.0,'EPI_ISL_76404|2001.5|Dom.ans|China|H6N2|nan':0.0):0.000000006,('EPI_ISL_76381|2002.5|Dom.ans|China|H6N2|nan':0.002727599,'EPI_ISL_76385|2002.5|wild.ans|China|H6N2|nan':0.000000006)0.874:0.001359657)0.986:0.006886256,('EPI_ISL_76362|2002.5|Dom.ans|China|H6N2|nan':0.001359263,('EPI_ISL_76386|2002.5|Dom.ans|China|H6N2|nan':0.000000006,'EPI_ISL_76382|2002.5|Dom.ans|China|H6N2|nan':0.002728114)0.000:0.000000006)0.000:0.000000006)0.837:0.001359354)0.891:0.005056441,'EPI_ISL_76346|2003.5|Dom.ans|China|H6N2|nan':0.008982938)0.972:0.007201573)1.000:0.033428688,'EPI_ISL_379567|2015.611|Dom.ans|VietNam|H6N6|nan':0.016634152)0.881:0.007545660,((((('EPI_ISL_499|1980.5|Dom.ans|Japan|H3N8|nan':0.008333742,((((((((('EPI_ISL_7114|1997.5|Dom.unknown|Italy|H5N2|EA_nonGsGD':0.002940198,('EPI_ISL_6459|1997.5|Dom.unknown|Italy|H5N2|EA_nonGsGD':0.001361891,('EPI_ISL_6877|1997.5|Dom.unknown|Italy|H5N2|EA_nonGsGD':0.002732315,('EPI_ISL_6755|1997.5|Dom.unknown|Italy|H5N2|EA_nonGsGD':0.000000006,'EPI_ISL_7091|1997.5|Dom.unknown|Italy|H5N2|EA_nonGsGD':0.002732179)0.000:0.000000006)0.000:0.000000006)0.765:0.001268998)0.996:0.011276022,(((((('EPI_ISL_122039|2002.5|wild.ans|Sweden|H2N3|nan':0.000000006,('EPI_ISL_189556|2003.715|wild.ans|Sweden|H7N7|nan':0.000000006,'EPI_ISL_189325|2010.858|wild.ans|Sweden|H7N7|nan':0.001361547)0.963:0.004116925)0.785:0.001364930,('EPI_ISL_158189|2002.797|wild.ans|Sweden|H4N6|nan':0.001368469,('EPI_ISL_189468|2002.836|wild.ans|Sweden|H10N4|nan':0.001373529,('EPI_ISL_189395|2003.778|wild.ans|Sweden|H12N5|nan':0.004114842,('EPI_ISL_189315|2003.4|wild.ans|Sweden|H8N4|nan':0.005506268,('EPI_ISL_9832|2004.5|Dom.ans|Denmark|H5N2|EA_nonGsGD':0.002735665,(('EPI_ISL_158214|2004.893|wild.ans|Sweden|H4N6|nan':0.002770125,'EPI_ISL_189321|2004.891|wild.ans|Sweden|H7N7|nan':0.006941271)0.763:0.001355730,'EPI_ISL_65221|2004.5|wild.ans|Sweden|H6N2|nan':0.001362904)0.000:0.000000006)0.908:0.002735024)0.000:0.000000006)0.815:0.001363815)0.766:0.001367152)0.783:0.001370880)0.804:0.001371392,('EPI_ISL_328995|2006.723|wild.ans|Netherlands|H5N2|EA_nonGsGD':0.006914350,('EPI_ISL_120188|2004.131|wild.ans|Egypt|H7N7|nan':0.005579833,('EPI_ISL_120214|2006.614|wild.ans|Ukraine|H8N4|nan':0.008363263,('EPI_ISL_120212|2006.329|wild.other|Ukraine|H10N4|nan':0.000000006,'EPI_ISL_243448|2006.707|wild.ans|Netherlands|H5N2|EA_nonGsGD':0.006911252)0.370:0.001807286)0.931:0.005165560)0.380:0.001341653)0.000:0.000000006)0.516:0.001364967,'EPI_ISL_158215|2004.577|wild.ans|Sweden|H4N6|nan':0.009769246)0.731:0.000000015,((('EPI_ISL_30795|2005.5|wild.ans|Netherlands|H8N4|nan':0.004151594,'EPI_ISL_7015|2005.5|wild.ans|Italy|H5N1|EA_nonGsGD':0.004162862)0.720:0.001353169,('EPI_ISL_64401|2006.581|wild.other|Zambia|H3N6|nan':0.003971911,'EPI_ISL_88224|2008.415|Dom.ans|Zambia|H3N8|nan':0.008625174)0.952:0.009087908)0.742:0.000000006,(('EPI_ISL_76445|2004.5|Dom.ans|China|H6N8|nan':0.001405621,('EPI_ISL_76359|2002.5|Dom.ans|China|H6N2|nan':0.001462443,'EPI_ISL_76307|2005.5|Dom.ans|China|H6N2|nan':0.014076913)0.737:0.002703077)0.939:0.005409702,('EPI_ISL_76447|2002.5|Dom.ans|China|H6N8|nan':0.007704619,('EPI_ISL_112069|2006.496|Dom.ans|China|H6N8|nan':0.011403653,'EPI_ISL_243630|2006.036|wild.ans|Netherlands|H6N2|nan':0.011485916)0.828:0.002873785)0.209:0.001850998)0.760:0.001530373)0.000:0.000000006)1.000:0.000000006,(((('EPI_ISL_189348|2002.929|wild.ans|Sweden|H10N7|nan':0.004265025,'EPI_ISL_327814|1994.666|unknow|Canada|H7N1|nan':0.007066178)0.763:0.001247145,(((((((((((('EPI_ISL_293516|2006.814|Dom.ans|Japan|H11N9|nan':0.001374759,'EPI_ISL_291113|2006.5|Dom.ans|Japan|H11N9|nan':0.002731268)0.895:0.002737516,(('EPI_ISL_142062|2010.616|wild.ans|USA|H3N8|nan':0.001374579,('EPI_ISL_257263|2012.773|wild.ans|USA|H3N8|nan':0.001362692,('EPI_ISL_257266|2012.76|wild.ans|USA|H3N8|nan':0.000000006,(('EPI_ISL_257259|2012.76|wild.ans|USA|H3N8|nan':0.0,'EPI_ISL_257271|2012.762|wild.ans|USA|H3N8|nan':0.0):0.001362460,'EPI_ISL_257255|2012.74|wild.ans|USA|H3N8|nan':0.001362402)0.000:0.000000006)0.000:0.000000006)0.790:0.001361312)0.930:0.004142629,(('EPI_ISL_209143|2007.737|Dom.ans|Japan|H10N7|nan':0.0,'EPI_ISL_75176|2006.915|wild.other|Korea|H5N2|EA_nonGsGD':0.0):0.000000006,('EPI_ISL_98887|2007.748|wild.ans|China|H1N1|nan':0.004117137,'EPI_ISL_89263|2008.768|unknow|Japan|H4N6|nan':0.002733827)0.731:0.000000006)0.000:0.000000006)0.849:0.001362752)0.000:0.000000006,(('EPI_ISL_76310|2005.5|Dom.ans|China|H6N2|nan':0.000000006,((((('EPI_ISL_165780|2009.975|Dom.ans|Bangladesh|H11N3|nan':0.0,'EPI_ISL_165779|2010.052|Dom.ans|Bangladesh|H11N3|nan':0.0):0.001399306,'EPI_ISL_155055|2008.915|wild.ans|Korea|H2N3|nan':0.002715624)0.977:0.006917845,('EPI_ISL_131284|2011.748|wild.ans|China|H5N2|EA_nonGsGD':0.009716753,(('EPI_ISL_89125|2007.964|Dom.ans|Taiwan|H4N6|nan':0.004111978,(((('EPI_ISL_75180|2007.748|wild.other|Korea|H5N2|EA_nonGsGD':0.005569380,'EPI_ISL_75177|2007.5|wild.other|Korea|H5N2|EA_nonGsGD':0.000000006)0.848:0.001361556,('EPI_ISL_206828|2009.921|Dom.ans|China|H4N6|nan':0.002731806,'EPI_ISL_138847|2007.126|Dom.ans|China|H3N6|nan':0.005507120)0.321:0.000000006)0.000:0.000000006,(('EPI_ISL_146347|2006.5|wild.ans|HongKong|H10N9|nan':0.005554537,'EPI_ISL_252874|2006.395|wild.other|Russia|H6N1|nan':0.001330750)0.892:0.002780939,('EPI_ISL_291119|2006.5|Dom.ans|Japan|H10N3|nan':0.002731399,'EPI_ISL_299165|2006.5|Dom.ans|Japan|H4N6|nan':0.000000006)0.863:0.001361366)0.000:0.000000006)0.000:0.000000006,('EPI_ISL_146348|2006.5|wild.ans|HongKong|H11N9|nan':0.001370084,'EPI_ISL_146349|2007.5|wild.ans|HongKong|H11N9|nan':0.001365017)0.800:0.001359417)0.000:0.000000006)0.878:0.001364208,'EPI_ISL_288010|2007.5|Dom.ans|Japan|H7N7|nan':0.001362538)0.000:0.000000006)0.869:0.001361545)0.000:0.000000006,'EPI_ISL_298610|2010.652|Dom.ans|Mongolia|H4N6|nan':0.002734409)0.920:0.002733723,'EPI_ISL_885151|2004.5|wild.ans|HongKong|H5N8|EA_nonGsGD':0.005501723)0.000:0.000000006)0.000:0.000000006,'EPI_ISL_84444|2006.162|wild.ans|Korea|H1N1|nan':0.002733099)0.860:0.001362402)0.000:0.000000006,(('EPI_ISL_288012|2006.5|Dom.ans|Japan|H5N2|EA_nonGsGD':0.000000006,'EPI_ISL_15042|2007.5|Dom.ans|Japan|H5N3|EA_nonGsGD':0.005503383)0.851:0.001362446,(('EPI_ISL_301015|2012.5|Dom.ans|Japan|H4N6|nan':0.002733310,(('EPI_ISL_237144|2013.5|Dom.ans|Japan|H11N9|nan':0.002755631,'EPI_ISL_76287|2003.5|wild.ans|China|H6N1|nan':0.002757821)0.780:0.001359031,(('EPI_ISL_681277|2020.874|Dom.ans|Japan|H6N8|nan':0.001362553,(('EPI_ISL_400262|2019.715|wild.ans|Asia-Russia|H3N8|3C.3a':0.0,'EPI_ISL_400264|2019.718|wild.ans|Asia-Russia|H3N8|3C.3a':0.0,'EPI_ISL_400263|2019.715|wild.ans|Asia-Russia|H3N8|nan':0.0,'EPI_ISL_1041163|2020.686|wild.ans|Asia-Russia|H3N8|nan':0.0):0.000000006,'EPI_ISL_4071292|2019.847|wild.ans|Korea|H3N8|nan':0.002733774)0.000:0.000000006)0.956:0.004114183,('EPI_ISL_293513|2015.844|Dom.ans|Japan|H11N6|nan':0.004114008,'EPI_ISL_293509|2014.808|Dom.ans|Japan|H4N6|nan':0.001362535)0.000:0.000000006)0.865:0.001362623)0.000:0.000000006)0.844:0.001362287,(('EPI_ISL_181137|2013.271|Dom.ans|VietNam|H3N6|3C.3a1':0.004111497,'EPI_ISL_378353|2012.369|wild.ans|China|H3N1|nan':0.000000006)0.917:0.001362234,((('EPI_ISL_143930|2012.23|Dom.ans|China|H4N6|nan':0.002738503,((('EPI_ISL_309235|2013.942|wild.ans|Korea|H7N7|nan':0.001362105,(('EPI_ISL_237147|2013.915|Dom.ans|Japan|H4N6|nan':0.001375288,('EPI_ISL_483054|2014.175|wild.unknown|Korea|H10N4|nan':0.001369278,'EPI_ISL_237175|2014.833|Dom.ans|Japan|H7N7|nan':0.005528493)0.771:0.001364524)0.892:0.002738796,'EPI_ISL_274207|2013.882|Dom.ans|China|H4N6|nan':0.016948451)0.625:0.000000006)0.000:0.000000006,(('EPI_ISL_292793|2012.904|wild.unknown|Korea|H6N2|nan':0.004116726,'EPI_ISL_237139|2012.833|Dom.ans|Japan|H11N3|nan':0.002733214)0.053:0.000000006,('EPI_ISL_309230|2012.918|wild.ans|Korea|H7N1|nan':0.001370565,'EPI_ISL_163898|2013.789|Dom.ans|China|H3N2|3C.3a1':0.001363629)0.791:0.001367179)0.000:0.000000006)0.000:0.000000006,'EPI_ISL_181120|2013.425|Dom.ans|VietNam|H6N6|nan':0.005504314)0.873:0.001362954)0.000:0.000000006,('EPI_ISL_299148|2011.5|Dom.ans|Japan|H4N6|nan':0.004119184,'EPI_ISL_238027|2012.907|Dom.ans|Japan|H10N8|nan':0.001362405)0.714:0.000000006)0.995:0.000000006,('EPI_ISL_206824|2012.429|Dom.ans|China|H4N6|nan':0.004113372,('EPI_ISL_292792|2012.164|wild.unknown|Korea|H1N8|nan':0.004123199,('EPI_ISL_85155|2008.768|unknow|Japan|H3N5|3C.3a1':0.001362387,('EPI_ISL_85274|2008.768|unknow|Japan|H3N8|3C.3a1':0.0,'EPI_ISL_85150|2008.768|unknow|Japan|H3N8|3C.3a1':0.0):0.000000006)0.918:0.001362313)0.461:0.000000006)0.000:0.000000006)0.000:0.000000006)0.000:0.000000006)0.857:0.001362437)0.000:0.000000006)0.000:0.000000006,'EPI_ISL_237991|2006.5|Dom.ans|Japan|H5N3|Am_nonGsGD':0.001362471)0.000:0.000000006,(('EPI_ISL_291115|2006.5|Dom.ans|Japan|H10N3|nan':0.0,'EPI_ISL_89179|2004.833|wild.ans|Taiwan|H4N6|nan':0.0,'EPI_ISL_76429|2003.5|Dom.ans|China|H6N5|nan':0.0,'EPI_ISL_136685|2008.861|Dom.ans|Japan|H3N6|nan':0.0):0.000000006,('EPI_ISL_89128|2006.5|Dom.ans|Taiwan|H4N6|nan':0.000000006,('EPI_ISL_89182|2006.5|wild.ans|Taiwan|H4N6|nan':0.001362471,'EPI_ISL_89123|2006.085|Dom.ans|Taiwan|H4N6|nan':0.004119766)0.000:0.000000006)0.919:0.001362471)0.000:0.000000006)0.764:0.000000006,(('EPI_ISL_291116|2006.5|Dom.ans|Japan|H11N3|nan':0.004113953,(((('EPI_ISL_76308|2005.5|Dom.ans|China|H6N2|nan':0.001362150,('EPI_ISL_76309|2005.5|Dom.ans|China|H6N2|nan':0.002735310,('EPI_ISL_76428|2004.5|Dom.ans|China|H6N5|nan':0.0,'EPI_ISL_76425|2005.5|Dom.ans|China|H6N5|nan':0.0):0.000000006)0.000:0.000000006)0.832:0.001362203,(((('EPI_ISL_131204|2007.915|Dom.ans|Korea|H4N6|nan':0.000000006,(('EPI_ISL_267279|2011.058|wild.ans|Georgia|H1N1|nan':0.005561233,('EPI_ISL_217931|2013.926|wild.other|China|H7N7|nan':0.004114204,(((('EPI_ISL_333244|2016.675|Dom.ans|Bangladesh|H9N2|nan':0.0,'EPI_ISL_333243|2016.675|Dom.ans|Bangladesh|H9N2|nan':0.0,'EPI_ISL_333147|2016.675|Dom.ans|Bangladesh|H9N2|nan':0.0):0.009927509,('EPI_ISL_368631|2013.668|Dom.ans|Mongolia|H10N3|nan':0.005499140,('EPI_ISL_290233|2014.663|Dom.ans|Mongolia|H3N3|nan':0.002732091,'EPI_ISL_235196|2014.085|Dom.gal|China|H7N7|nan':0.000000006)0.000:0.000000006)0.613:0.001361718)0.000:0.000000006,'EPI_ISL_209123|2015.663|Dom.ans|Mongolia|H3N8|3C.3a':0.000000006)0.000:0.000000006,('EPI_ISL_237148|2015.748|Dom.ans|Japan|H4N6|nan':0.005499144,('EPI_ISL_12627551|2020.202|wild.unknown|China|H7N7|nan':0.0,'EPI_ISL_12627552|2020.202|wild.unknown|China|H7N7|nan':0.0):0.006895917)0.000:0.000000006)0.000:0.000000006)0.866:0.002787290)0.790:0.001324791,('EPI_ISL_165793|2010.863|Dom.ans|Bangladesh|H3N2|nan':0.002733045,('EPI_ISL_112052|2006.247|Dom.ans|China|H6N2|nan':0.0,'EPI_ISL_112051|2006.247|Dom.ans|China|H6N2|nan':0.0):0.002733405)0.000:0.000000006)1.000:0.000000006)0.000:0.000000006,'EPI_ISL_504946|2010.833|Dom.ans|Russia|H3N8|nan':0.004111322)0.000:0.000000006,((('EPI_ISL_309177|2009.027|Dom.ans|Bangladesh|H10N7|nan':0.0,'EPI_ISL_309178|2009.027|Dom.gal|Bangladesh|H10N7|nan':0.0):0.001362094,(('EPI_ISL_149694|2011.26|Dom.ans|Bangladesh|H2N4|nan':0.0,'EPI_ISL_298538|2010.652|Dom.ans|Mongolia|H10N8|nan':0.0,'EPI_ISL_298537|2010.658|Dom.ans|Mongolia|H3N3|3C.3a1':0.0):0.000000006,'EPI_ISL_298609|2010.658|Dom.ans|Mongolia|H1N1|nan':0.002733487)0.838:0.001362347)0.000:0.000000006,'EPI_ISL_165805|2009.803|Dom.ans|Bangladesh|H4N6|nan':0.001361939)0.000:0.000000006)0.000:0.000000006,('EPI_ISL_189416|2009.874|wild.ans|Sweden|H2N9|nan':0.002756597,(('EPI_ISL_291117|2006.5|Dom.ans|Japan|H4N9|nan':0.001361998,('EPI_ISL_288013|2007.5|Dom.ans|Japan|H1N3|nan':0.000000006,('EPI_ISL_112523|2007.329|Dom.ans|China|H6N1|nan':0.001361949,(('EPI_ISL_291122|2006.5|Dom.ans|Japan|H5N3|EA_nonGsGD':0.001361778,'EPI_ISL_28756|2008.5|swine|Korea|H5N2|EA_nonGsGD':0.002736357)0.000:0.000000006,'EPI_ISL_75567|2006.833|wild.other|Korea|H5N2|EA_nonGsGD':0.000000006)0.920:0.001362042)0.000:0.000000006)0.000:0.000000006)0.000:0.000000006,'EPI_ISL_70556|2007.162|Dom.ans|Korea|H7N3|nan':0.005501171)0.810:0.001366108)0.789:0.001366813)0.853:0.001362212)0.000:0.000000006,(('EPI_ISL_112130|2006.162|Dom.ans|China|H6N1|nan':0.001362914,'EPI_ISL_112129|2006.085|Dom.ans|China|H6N2|nan':0.000000006)1.000:0.008298746,('EPI_ISL_75190|2007.833|wild.other|Korea|H5N2|EA_nonGsGD':0.000000006,(('EPI_ISL_75574|2007.833|wild.other|Korea|H5N2|EA_nonGsGD':0.0,'EPI_ISL_75188|2007.833|wild.other|Korea|H5N2|EA_nonGsGD':0.0):0.000000006,'EPI_ISL_75575|2007.833|wild.other|Korea|H5N2|EA_nonGsGD':0.005570864)0.850:0.001361776)0.979:0.004111678)0.000:0.000000006)0.000:0.000000006,('EPI_ISL_120184|2003.973|wild.ans|Egypt|H1N2|nan':0.001335174,'EPI_ISL_120186|2004.071|wild.ans|Egypt|H10N7|nan':0.004168235)0.913:0.004185928)0.851:0.001362406)0.088:0.000000006,'EPI_ISL_150640|2007.833|Dom.ans|Japan|H9N2|nan':0.002734210)0.000:0.000000006)0.605:0.000000006,('EPI_ISL_262484|2010.5|Dom.ans|Japan|H8N4|nan':0.004111941,((('EPI_ISL_378354|2013.844|wild.ans|China|H3N2|3C.3a1':0.002733203,(('EPI_ISL_292795|2013.249|wild.unknown|Korea|H4N6|nan':0.004112876,((('EPI_ISL_397403|2014.973|wild.unknown|China|H9N2|nan':0.001395648,('EPI_ISL_217935|2014.041|wild.ans|China|H6N2|nan':0.002733198,('EPI_ISL_378703|2014.978|wild.unknown|China|H11N9|nan':0.000000006,('EPI_ISL_212407|2015.022|wild.ans|China|H9N2|nan':0.001363953,('EPI_ISL_212409|2015.022|wild.ans|China|H9N2|nan':0.000000006,('EPI_ISL_212405|2014.918|wild.ans|China|H9N2|nan':0.004116438,'EPI_ISL_212411|2015.022|wild.ans|China|H9N2|nan':0.001368035)0.866:0.002734637)0.234:0.001363100)0.784:0.001362152)0.000:0.000000006)0.000:0.000000006)0.773:0.001374214,('EPI_ISL_205136|2014.915|wild.unknown|China|H1N1|nan':0.002755889,'EPI_ISL_244550|2014.973|wild.ans|China|H6N2|nan':0.004161982)0.865:0.002757551)0.775:0.001360886,('EPI_ISL_301005|2012.5|Dom.ans|Japan|H7N6|nan':0.0,'EPI_ISL_237168|2013.833|Dom.ans|Japan|H5N3|EA_nonGsGD':0.0):0.000000006)0.000:0.000000006)0.918:0.001362566,((('EPI_ISL_303629|2011.5|Dom.ans|Japan|H4N6|nan':0.001362735,('EPI_ISL_381806|2014.986|wild.ans|Korea|H6N1|nan':0.000000006,'EPI_ISL_381807|2014.986|wild.ans|Korea|H6N2|nan':0.008391458)0.842:0.001362565)0.000:0.000000006,'EPI_ISL_238029|2013.879|wild.ans|Japan|H11N3|nan':0.001362678)0.000:0.000000006,('EPI_ISL_483043|2012.921|wild.ans|Korea|H10N1|nan':0.0,'EPI_ISL_378360|2012.331|wild.ans|China|H3N8|3C.3a1':0.0):0.000000006)0.000:0.000000006)0.000:0.000000006)0.871:0.001362522,('EPI_ISL_179427|2014.726|Dom.ans|Japan|H9N2|nan':0.001369981,'EPI_ISL_291370|2013.5|wild.unknown|Japan|H5N3|EA_nonGsGD':0.005560585)0.787:0.001363938)0.000:0.000000006,('EPI_ISL_167219|2009.696|wild.ans|Japan|H12N3|nan':0.0,'EPI_ISL_125919|2009.833|wild.unknown|Korea|H10N1|nan':0.0):0.000000006)0.000:0.000000006)0.921:0.001362446)0.000:0.000000006,'EPI_ISL_89180|2005.5|wild.ans|Taiwan|H4N6|nan':0.002745997)0.803:0.001362447,(('EPI_ISL_139231|2009.022|Dom.ans|Taiwan|H5N2|EA_nonGsGD':0.014206807,(((((('EPI_ISL_237132|2014.833|Dom.ans|Japan|H1N4|nan':0.008317998,('EPI_ISL_381694|2009.912|wild.ans|Korea|H4N6|nan':0.001361587,((('EPI_ISL_208810|2012.085|Dom.ans|China|H1N2|nan':0.0,'EPI_ISL_208809|2012.085|Dom.ans|China|H1N2|nan':0.0):0.002788379,'EPI_ISL_208811|2012.085|Dom.ans|China|H1N2|nan':0.001321950)0.991:0.009859106,'EPI_ISL_131209|2008.749|wild.ans|Korea|H4N6|nan':0.000000006)0.000:0.000000006)0.836:0.001362595)0.000:0.000000006,('EPI_ISL_284646|2015.77|Dom.ans|Japan|H3N8|nan':0.0,'EPI_ISL_284648|2015.781|Dom.ans|Japan|H3N8|nan':0.0,'EPI_ISL_284647|2015.77|Dom.ans|Japan|H3N8|nan':0.0,'EPI_ISL_284645|2015.77|Dom.ans|Japan|H3N8|nan':0.0,'EPI_ISL_284644|2015.77|Dom.ans|Japan|H3N8|nan':0.0):0.001361366)0.000:0.000000006,(((('EPI_ISL_206815|2009.847|Dom.ans|China|H4N6|nan':0.004130100,('EPI_ISL_206827|2010.167|Dom.ans|China|H4N6|nan':0.004111314,('EPI_ISL_208658|2011.364|Dom.gal|Cambodia|H3N8|nan':0.002750173,'EPI_ISL_85152|2008.768|unknow|Japan|H3N8|3C.3a1':0.004147024)0.047:0.001366670)0.684:0.000000006)0.261:0.000000006,'EPI_ISL_75182|2007.748|wild.other|Korea|H5N2|EA_nonGsGD':0.001361833)0.000:0.000000006,(('EPI_ISL_75189|2007.833|wild.other|Korea|H5N2|EA_nonGsGD':0.005571298,('EPI_ISL_75576|2007.833|wild.other|Korea|H5N2|EA_nonGsGD':0.002801904,'EPI_ISL_75573|2007.833|wild.other|Korea|H5N2|EA_nonGsGD':0.011307109)0.752:0.001311476)0.871:0.000000006,('EPI_ISL_75178|2007.5|wild.other|Korea|H5N2|EA_nonGsGD':0.000000006,('EPI_ISL_301041|2010.5|wild.unknown|Japan|H4N6|nan':0.001361959,('EPI_ISL_142936|2011.129|Dom.ans|China|H1N2|nan':0.000000006,'EPI_ISL_142938|2011.181|Dom.ans|China|H1N2|nan':0.001361785)0.850:0.001361877)0.716:0.000000006)0.000:0.000000006)0.000:0.000000006)0.000:0.000000006,('EPI_ISL_293518|2012.757|Dom.ans|Japan|H12N1|nan':0.001378625,'EPI_ISL_129146|2011.718|Dom.ans|VietNam|H4N6|nan':0.004137493)0.768:0.001357034)0.000:0.000000006)0.000:0.000000006,('EPI_ISL_74719|2009.414|Dom.ans|Thailand|H4N6|nan':0.004159134,'EPI_ISL_292796|2015.838|wild.ans|Korea|H6N8|nan':0.002752006)0.765:0.001354686)0.811:0.001361877,'EPI_ISL_299140|2011.5|Dom.ans|Japan|H4N6|nan':0.000000006)0.000:0.000000006,'EPI_ISL_89174|2007.5|wild.ans|Taiwan|H4N6|nan':0.004111049)0.774:0.001376187)0.778:0.001358147,('EPI_ISL_189396|2002.833|wild.ans|Sweden|H11N9|nan':0.005500003,(('EPI_ISL_163594|2002.548|Dom.other|Russia|H4N6|nan':0.0,'EPI_ISL_163595|2012.754|Dom.other|Russia|H4N6|nan':0.0):0.002742009,'EPI_ISL_63505|2007.666|wild.ans|Asia-Russia|H5N2|EA_nonGsGD':0.002750390)0.000:0.000000006)0.848:0.001361997)0.000:0.000000006)0.923:0.001363246,((('EPI_ISL_89176|1998.666|wild.ans|Taiwan|H4N6|nan':0.001362402,('EPI_ISL_2791|2001.644|Dom.ans|Russia|H5N2|EA_nonGsGD':0.005501509,'EPI_ISL_356|2004.5|Dom.ans|Japan|H5N1|EA_nonGsGD':0.001371029)0.000:0.000000006)0.877:0.000000006,'EPI_ISL_297|2001.5|Dom.ans|Mongolia|H5N2|EA_nonGsGD':0.000000006)0.000:0.000000006,(((('EPI_ISL_158197|2002.91|wild.ans|Sweden|H4N2|nan':0.008494075,'EPI_ISL_76440|2004.5|wild.ans|China|H6N6|nan':0.002883117)0.763:0.001235581,(((('EPI_ISL_12638|2006.5|wild.ans|China|H5N2|EA_nonGsGD':0.008525435,'EPI_ISL_291127|2006.5|Dom.ans|Japan|H5N2|EA_nonGsGD':0.004239411)0.877:0.002622534,('EPI_ISL_24686|2005.5|wild.other|Korea|H5N2|EA_nonGsGD':0.007003371,'EPI_ISL_506088|2007.296|wild.ans|Korea|H11N9|nan':0.005515864)0.000:0.000000006)0.576:0.002793319,('EPI_ISL_122094|1999.5|wild.ans|Netherlands|H2N9|nan':0.0,'EPI_ISL_122095|1999.5|wild.ans|Netherlands|H0N0|nan':0.0):0.011303659)0.874:0.002727053,(('EPI_ISL_94966|2009.496|Dom.ans|China|H11N2|nan':0.0,'EPI_ISL_129980|2009.581|Dom.ans|China|H5N2|7.2':0.0):0.012761794,(('EPI_ISL_301027|2012.5|Dom.ans|Japan|H4N6|nan':0.008334150,('EPI_ISL_206840|2011.871|Dom.ans|China|H4N2|nan':0.008385568,'EPI_ISL_165808|2009.962|Dom.ans|Bangladesh|H5N2|EA_nonGsGD':0.001354946)0.504:0.002819919)0.756:0.001405793,('EPI_ISL_76286|2003.5|wild.ans|China|H6N1|nan':0.004190954,'EPI_ISL_238020|2002.5|wild.ans|Japan|H5N3|EA_nonGsGD':0.008450161)0.753:0.001317381)0.875:0.002766726)0.216:0.001363809)0.639:0.000000006)0.887:0.000000006,(((('EPI_ISL_96863|2011.085|Dom.ans|China|H5N1|2.3.2.1b':0.008207133,'EPI_ISL_75185|2007.833|wild.other|Korea|H5N2|EA_nonGsGD':0.004223769)0.769:0.001528513,('EPI_ISL_206845|2011.438|Dom.ans|China|H4N6|nan':0.015647358,'EPI_ISL_99577|2005.247|Dom.ans|China|H6N1|nan':0.002821467)0.769:0.001317697)0.799:0.001364144,(((('EPI_ISL_158221|2005.836|wild.ans|Sweden|H4N6|nan':0.004145563,('EPI_ISL_169777|2006.5|wild.ans|Italy|H3N6|nan':0.005550616,('EPI_ISL_25672|2006.5|Dom.ans|Italy|H1N1|nan':0.002766359,('EPI_ISL_28841|2007.5|Dom.ans|Italy|H1N1|nan':0.0,'EPI_ISL_25670|2007.5|Dom.ans|Italy|H1N1|nan':0.0):0.002739724)0.761:0.001360497)0.869:0.002794921)0.888:0.002755299,('EPI_ISL_181414|2003.899|wild.ans|China|H10N5|nan':0.006898819,'EPI_ISL_89936|2006.5|wild.ans|Korea|H5N3|EA_nonGsGD':0.000000006)0.862:0.001368159)0.696:0.000000006,((('EPI_ISL_163903|2013.789|Dom.ans|China|H3N3|3C.3a1':0.0,'EPI_ISL_163902|2013.789|Dom.ans|China|H3N3|3C.3a1':0.0):0.004987726,((((('EPI_ISL_189339|2009.671|wild.ans|Sweden|H8N4|nan':0.004109148,('EPI_ISL_376206|2013.784|wild.ans|Netherlands|H3N8|3C.3a':0.000000006,(('EPI_ISL_293997|2015.992|Dom.gal|France|H5N2|EA_nonGsGD':0.0,'EPI_ISL_329647|2016.5|Dom.gal|France|H5N2|EA_nonGsGD':0.0):0.005537830,'EPI_ISL_294761|2015.915|Dom.ans|France|H5N2|EA_nonGsGD':0.001377509)0.768:0.001357398)0.943:0.002731394)0.000:0.000000006,(('EPI_ISL_216878|2010.762|wild.ans|Ukraine|H7N7|nan':0.001341753,('EPI_ISL_399425|2011.123|wild.ans|Ukraine|H7N3|nan':0.001369018,'EPI_ISL_216879|2011.123|wild.ans|Ukraine|H7N7|nan':0.001358459)0.774:0.001393731)0.975:0.005549901,('EPI_ISL_121363|2009.666|Dom.ans|Russia|H3N0|nan':0.001361366,'EPI_ISL_156215|2010.833|Dom.ans|Russia|H5N3|EA_nonGsGD':0.000000006)0.000:0.000000006)0.944:0.002731864)0.849:0.001365570,('EPI_ISL_189686|2011.715|wild.ans|Georgia|H3N8|nan':0.001324355,'EPI_ISL_165787|2007.83|Dom.ans|Bangladesh|H11N3|nan':0.012693290)0.775:0.001408929)0.000:0.000000006,((((((('EPI_ISL_63506|2007.666|wild.ans|Asia-Russia|H3N8|nan':0.0,'EPI_ISL_63508|2007.666|wild.ans|Asia-Russia|H3N8|nan':0.0):0.000000006,'EPI_ISL_63509|2007.666|wild.ans|Asia-Russia|H3N8|nan':0.000000006)0.956:0.005495031,('EPI_ISL_63507|2007.666|wild.ans|Asia-Russia|H3N8|3C.3a1':0.001361080,('EPI_ISL_165806|2008.97|Dom.ans|Bangladesh|H4N6|nan':0.004116411,('EPI_ISL_290234|2010.658|Dom.ans|Mongolia|H4N6|nan':0.0,'EPI_ISL_294003|2010.655|Dom.ans|Mongolia|H4N6|nan':0.0,'EPI_ISL_298545|2010.658|Dom.ans|Mongolia|H4N6|nan':0.0):0.001361080)0.000:0.000000006)0.000:0.000000006)0.901:0.002731427,'EPI_ISL_89173|2006.833|wild.ans|Taiwan|H4N6|nan':0.000000006)0.000:0.000000006,(('EPI_ISL_65846|2005.578|wild.ans|Mongolia|H12N3|nan':0.0,'EPI_ISL_65850|2005.603|wild.ans|Mongolia|H12N3|nan':0.0,'EPI_ISL_65833|2005.595|wild.ans|China|H12N3|nan':0.0):0.005557205,'EPI_ISL_10063|2004.5|Dom.ans|China|H3N8|nan':0.001337134)0.930:0.004171386)0.000:0.000000006,('EPI_ISL_173405|2005.984|Dom.ans|China|H10N3|nan':0.0,'EPI_ISL_173408|2006.027|Dom.ans|China|H10N3|nan':0.0):0.005501824)0.000:0.000000006,'EPI_ISL_76424|2005.5|Dom.ans|China|H6N5|nan':0.004110174)0.000:0.000000006)0.000:0.000000006,'EPI_ISL_149888|2010.693|wild.ans|Mongolia|H4N6|nan':0.015436729)0.747:0.001917811)0.943:0.006554739,('EPI_ISL_163901|2013.789|Dom.ans|China|H3N3|3C.3a1':0.003200098,'EPI_ISL_163897|2013.789|Dom.ans|China|H3N2|3C.3a1':0.003714272)0.252:0.002203797)0.758:0.003748847)0.820:0.001357391,((('EPI_ISL_89175|2001.748|wild.ans|Taiwan|H4N6|nan':0.004165599,('EPI_ISL_146338|2003.5|Dom.ans|China|H7N7|nan':0.000000006,'EPI_ISL_368627|2004.765|Dom.ans|Japan|H7N7|nan':0.009712968)0.931:0.004174942)0.923:0.004120005,('EPI_ISL_119129|2000.5|wild.ans|China|H2N8|nan':0.0,'EPI_ISL_146341|2000.5|Dom.ans|China|H2N9|nan':0.0):0.004123110)0.000:0.000000006,'EPI_ISL_25673|2003.5|Dom.ans|Italy|H1N1|nan':0.006904547)0.839:0.001356901)0.000:0.000000006)0.000:0.000000006,('EPI_ISL_120191|2005.033|wild.ans|Egypt|H1N1|nan':0.004168533,'EPI_ISL_76405|2001.5|Dom.ans|China|H6N2|nan':0.004187981)0.771:0.001326697)0.000:0.000000006)1.000:0.000000006,((('EPI_ISL_89124|2007.775|Dom.ans|Taiwan|H4N6|nan':0.012583692,(((('EPI_ISL_89181|2005.748|wild.ans|Taiwan|H4N6|nan':0.0,'EPI_ISL_76283|2005.5|wild.ans|China|H6N1|nan':0.0):0.000000006,('EPI_ISL_146355|2005.5|wild.ans|China|H7N8|nan':0.001373490,'EPI_ISL_131206|2006.085|wild.unknown|Korea|H4N6|nan':0.004133951)0.779:0.001361920)0.000:0.000000006,(((('EPI_ISL_66211|2008.667|wild.ans|Korea|H6N1|nan':0.0,'EPI_ISL_66207|2008.667|wild.ans|Korea|H6N1|nan':0.0,'EPI_ISL_66212|2008.667|wild.ans|Korea|H6N1|nan':0.0,'EPI_ISL_66208|2008.667|wild.ans|Korea|H6N1|nan':0.0,'EPI_ISL_66206|2008.667|wild.ans|Korea|H6N8|nan':0.0):0.002732719,'EPI_ISL_75196|2008.833|wild.other|Korea|H5N2|EA_nonGsGD':0.000000006)0.940:0.004163731,(('EPI_ISL_146367|2011.5|wild.ans|HongKong|H7N7|nan':0.001362469,(('EPI_ISL_146363|2011.5|wild.ans|HongKong|H7N1|nan':0.0,'EPI_ISL_146306|2011.5|wild.ans|HongKong|H7N7|nan':0.0,'EPI_ISL_146307|2011.5|wild.ans|HongKong|H7N7|nan':0.0,'EPI_ISL_146364|2011.5|wild.ans|HongKong|H7N7|nan':0.0,'EPI_ISL_146365|2011.5|wild.ans|HongKong|H7N7|nan':0.0):0.000000006,'EPI_ISL_146366|2011.5|wild.ans|HongKong|H7N7|nan':0.001364890)0.000:0.000000006)0.981:0.004112953,('EPI_ISL_131210|2007.085|wild.unknown|Korea|H4N6|nan':0.000000006,('EPI_ISL_112160|2006.833|wild.ans|China|H6N1|nan':0.004142409,'EPI_ISL_75569|2006.833|wild.other|Korea|H5N2|EA_nonGsGD':0.002758408)0.782:0.001366819)0.000:0.000000006)0.786:0.001353484)0.796:0.001386094,'EPI_ISL_97286|2005.833|wild.other|Korea|H6N5|nan':0.004114168)0.000:0.000000006)0.000:0.000000006,('EPI_ISL_112031|2006.162|Dom.ans|China|H6N2|nan':0.005500992,('EPI_ISL_89258|2008.164|Dom.ans|China|H4N2|nan':0.002761295,'EPI_ISL_75193|2007.833|wild.other|Korea|H5N2|EA_nonGsGD':0.004147056)0.769:0.001362083)0.000:0.000000006)0.000:0.000000006)0.840:0.001362703,(((((((('EPI_ISL_89556|2006.833|Dom.ans|VietNam|H3N8|3C.3a':0.004113125,'EPI_ISL_132522|2005.844|wild.unknown|Korea|H9N2|nan':0.004111498)0.000:0.000000006,('EPI_ISL_84453|2004.833|wild.ans|Korea|H1N1|nan':0.0,'EPI_ISL_84449|2005.247|wild.ans|Korea|H1N1|nan':0.0):0.000000006)0.000:0.000000006,(('EPI_ISL_146356|2005.5|wild.ans|China|H7N3|nan':0.002934875,'EPI_ISL_130432|2009.162|Dom.gal|China|H11N2|nan':0.041329348)0.753:0.001167834,('EPI_ISL_84450|2005.5|wild.ans|Korea|H1N1|nan':0.001361825,'EPI_ISL_64856|2005.5|Dom.ans|China|H5N1|7':0.001361799)0.000:0.000000006)0.000:0.000000006)0.000:0.000000006,'EPI_ISL_11168|2005.5|Dom.ans|China|H8N4|nan':0.004111972)0.000:0.000000006,(('EPI_ISL_112053|2006.414|Dom.ans|China|H6N2|nan':0.000000006,'EPI_ISL_112466|2007.247|Dom.ans|China|H6N2|nan':0.005503925)0.891:0.004265294,'EPI_ISL_205135|2014.915|wild.unknown|China|H1N1|nan':0.014380399)0.877:0.004050949)0.000:0.000000006,'EPI_ISL_64901|2005.748|wild.ans|China|H4N6|nan':0.004111100)0.230:0.001353820,((('EPI_ISL_182007|2005.863|wild.ans|China|H10N2|nan':0.0,'EPI_ISL_112148|2006.329|Dom.ans|China|H6N2|nan':0.0):0.000000006,'EPI_ISL_181981|2005.863|wild.ans|China|H10N2|nan':0.001362375)0.000:0.000000006,('EPI_ISL_238011|2006.5|Dom.ans|Japan|H5N2|EA_nonGsGD':0.000000006,'EPI_ISL_64397|2006.915|wild.ans|Japan|H5N2|EA_nonGsGD':0.004239680)0.912:0.002731270)0.954:0.004130428)0.804:0.001388023,(((('EPI_ISL_98884|2006.5|wild.ans|China|H3N8|nan':0.001363253,'EPI_ISL_89122|2006.43|Dom.ans|Taiwan|H4N6|nan':0.002734175)0.000:0.000000006,('EPI_ISL_76304|2005.5|wild.ans|China|H6N2|nan':0.002734293,('EPI_ISL_89127|2006.666|Dom.ans|Taiwan|H4N6|nan':0.002734319,('EPI_ISL_89129|2006.162|Dom.ans|Taiwan|H4N6|nan':0.002733919,('EPI_ISL_131205|2005.833|wild.unknown|Korea|H4N6|nan':0.0,'EPI_ISL_24683|2005.5|wild.other|Korea|H5N2|EA_nonGsGD':0.0):0.000000006)0.000:0.000000006)0.860:0.001362854)0.000:0.000000006)0.000:0.000000006,(('EPI_ISL_291123|2006.5|Dom.ans|Japan|H11N9|nan':0.000000006,('EPI_ISL_291130|2006.5|Dom.ans|Japan|H11N9|nan':0.000000006,('EPI_ISL_379001|2006.805|wild.other|China|H11N9|nan':0.004151800,'EPI_ISL_378701|2006.805|wild.ans|China|H11N9|nan':0.001383395)0.806:0.001347096)0.880:0.001362730)0.958:0.004113714,('EPI_ISL_288008|2007.5|Dom.ans|Japan|H11N9|nan':0.0,'EPI_ISL_291118|2006.5|Dom.ans|Japan|H4N2|nan':0.0,'EPI_ISL_112149|2006.247|Dom.ans|China|H6N2|nan':0.0):0.000000006)0.000:0.000000006)0.000:0.000000006,('EPI_ISL_293517|2005.86|Dom.ans|Japan|H2N5|nan':0.000000006,'EPI_ISL_131208|2008.749|wild.ans|Korea|H4N6|nan':0.004112542)0.829:0.001362782)0.834:0.001363969)0.000:0.000000006)0.972:0.004115108,('EPI_ISL_76288|2003.5|wild.ans|China|H6N1|nan':0.002755747,('EPI_ISL_158341|2008.874|wild.ans|Sweden|H4N6|nan':0.004139196,(('EPI_ISL_33851|2005.5|wild.ans|Sweden|H6N1|nan':0.001363705,'EPI_ISL_84554|2006.5|wild.ans|Netherlands|H4N8|nan':0.001363495)0.000:0.000000006,((('EPI_ISL_243582|2009.008|wild.ans|Netherlands|H6N8|nan':0.005593659,'EPI_ISL_243561|2008.724|wild.ans|Netherlands|H5N2|EA_nonGsGD':0.002737473)0.960:0.006972542,('EPI_ISL_243471|2006.419|wild.ans|Netherlands|H4N6|nan':0.000000006,'EPI_ISL_77444|2006.219|wild.ans|Portugal|H7N3|nan':0.005506941)0.848:0.001363559)0.000:0.000000006,('EPI_ISL_243542|2010.077|wild.ans|Netherlands|H5N2|EA_nonGsGD':0.002775621,('EPI_ISL_189719|2010.077|wild.ans|Georgia|H10N7|nan':0.004172426,'EPI_ISL_243488|2011.8|wild.ans|Netherlands|H5N2|EA_nonGsGD':0.002808247)0.744:0.001318859)0.893:0.002773578)0.000:0.000000006)0.797:0.001377730)0.745:0.001369073)0.773:0.001365867)0.000:0.000000006)0.000:0.000000006)0.000:0.000000006)0.794:0.001363383,(('EPI_ISL_142014|1999.5|wild.ans|Netherlands|H0N0|nan':0.0,'EPI_ISL_328986|1999.723|wild.ans|Netherlands|H1N1|nan':0.0):0.011383295,('EPI_ISL_7158|2005.5|Dom.gal|Italy|H5N2|EA_nonGsGD':0.000000006,'EPI_ISL_7029|2005.5|Dom.gal|Italy|H5N2|EA_nonGsGD':0.001367956)0.919:0.004260304)0.009:0.002670089)0.733:0.000000006)0.733:0.000000006,(('EPI_ISL_122073|2002.5|wild.ans|Sweden|H2N3|nan':0.001340837,'EPI_ISL_189456|2002.923|wild.ans|Sweden|H7N7|nan':0.002788172)0.920:0.004149304,(((('EPI_ISL_243505|2007.962|wild.ans|Netherlands|H6N5|nan':0.002673045,('EPI_ISL_267207|2006.712|wild.ans|Netherlands|H3N8|nan':0.000000006,('EPI_ISL_309832|2006.737|Dom.ans|Netherlands|H3N8|3C.3a':0.000000006,'EPI_ISL_243606|2006.671|wild.ans|Netherlands|H3N8|3C.3a':0.001361511)0.874:0.001361204)0.761:0.003201056)0.980:0.009423419,('EPI_ISL_267390|2001.814|wild.ans|Netherlands|H4N6|nan':0.001362697,((('EPI_ISL_267251|2003.732|wild.ans|Netherlands|H3N8|nan':0.0,'EPI_ISL_267383|2003.732|wild.ans|Netherlands|H3N8|nan':0.0,'EPI_ISL_267401|2004.713|wild.ans|Netherlands|H3N8|nan':0.0):0.000000006,'EPI_ISL_243596|2006.641|wild.ans|Netherlands|H4N6|nan':0.001363644)0.776:0.001379333,('EPI_ISL_189320|2005.929|wild.ans|Sweden|H7N7|nan':0.004115617,('EPI_ISL_122040|2002.5|wild.ans|Sweden|H2N7|nan':0.000000006,'EPI_ISL_158190|2002.822|wild.ans|Sweden|H4N2|nan':0.001363236)0.000:0.000000006)0.949:0.004131468)0.764:0.001359385)0.000:0.000000006)0.000:0.000000006,('EPI_ISL_329042|2001.671|wild.ans|Netherlands|H6N1|nan':0.002734551,('EPI_ISL_391798|2002.953|Dom.gal|Netherlands|H7N3|nan':0.000000006,('EPI_ISL_158211|2003.674|wild.ans|Sweden|H4N6|nan':0.008433567,(('EPI_ISL_65842|2008.5|Dom.ans|France|H5N1|EA_nonGsGD':0.011143525,('EPI_ISL_291179|2006.126|wild.ans|Netherlands|H7N7|nan':0.004113592,('EPI_ISL_158687|2007.5|wild.ans|Italy|H10N1|nan':0.004109841,'EPI_ISL_158320|2008.552|wild.ans|Sweden|H4N6|nan':0.000000006)0.975:0.004112112)0.000:0.000000006)0.000:0.000000006,('EPI_ISL_84563|2006.5|wild.other|Netherlands|H4N5|nan':0.001372944,'EPI_ISL_74112|2005.899|wild.ans|Germany|H5N1|EA_nonGsGD':0.002759786)0.896:0.002725237)0.788:0.001331770)0.774:0.001402667)0.947:0.002734227)0.000:0.000000006)0.000:0.000000006,('EPI_ISL_122036|2001.5|wild.ans|Netherlands|H2N9|nan':0.001363240,'EPI_ISL_3548|2000.5|wild.ans|Netherlands|H7N3|nan':0.000000006)0.885:0.001363003)0.919:0.001365166)0.000:0.000000006)1.000:0.000000006,((('EPI_ISL_76322|2005.5|Dom.ans|China|H6N2|nan':0.009809865,('EPI_ISL_76284|2005.5|Dom.ans|China|H6N1|nan':0.004112894,(('EPI_ISL_181998|2005.093|Dom.ans|China|H10N8|nan':0.001362016,'EPI_ISL_181999|2005.022|wild.ans|China|H10N8|nan':0.000000006)0.926:0.002733421,'EPI_ISL_12416|2005.5|Dom.ans|China|H5N2|EA_nonGsGD':0.004197130)0.000:0.000000006)0.761:0.001372943)0.549:0.002909670,'EPI_ISL_76415|2001.5|Dom.ans|China|H6N2|nan':0.011311903)0.758:0.001303245,(((('EPI_ISL_3182|2000.279|Dom.ans|China|H4N6|nan':0.007031382,'EPI_ISL_310|2004.5|Dom.ans|Japan|H7N7|nan':0.004211745)0.756:0.001305619,(('EPI_ISL_120199|2006.263|wild.ans|Egypt|H7N7|nan':0.004139936,(('EPI_ISL_804055|2006.704|wild.ans|Netherlands|H8N4|nan':0.002746171,'EPI_ISL_84560|2005.5|wild.ans|Netherlands|H12N8|nan':0.001375642)0.933:0.004139208,('EPI_ISL_120190|2004.973|wild.ans|Egypt|H7N7|nan':0.001361929,('EPI_ISL_189328|2004.557|wild.ans|Sweden|H8N4|nan':0.001361724,'EPI_ISL_329056|2005.899|wild.ans|Netherlands|H6N2|nan':0.000000006)0.000:0.000000006)0.909:0.002733184)0.000:0.000000006)0.859:0.001362239,((((('EPI_ISL_30811|2006.5|wild.ans|Netherlands|H6N2|nan':0.005501744,(('EPI_ISL_148200|2011.784|wild.ans|Iceland|H3N6|nan':0.000000006,'EPI_ISL_148226|2011.833|wild.ans|Iceland|H6N5|nan':0.004112306)0.985:0.005500267,('EPI_ISL_189472|2004.71|wild.ans|Sweden|H0N0|nan':0.001362529,('EPI_ISL_189323|2004.724|wild.ans|Sweden|H0N0|nan':0.000000006,((('EPI_ISL_30796|2006.5|wild.ans|Netherlands|H9N2|nan':0.004113264,(('EPI_ISL_26267|2007.712|wild.ans|Belgium|H3N8|nan':0.0,'EPI_ISL_267193|2005.803|wild.ans|Netherlands|H9N2|nan':0.0):0.000000006,('EPI_ISL_78757|2005.748|wild.ans|Netherlands|H9N2|nan':0.002732081,'EPI_ISL_33850|2007.5|wild.ans|Netherlands|H3N2|nan':0.004111974)0.000:0.000000006)0.000:0.000000006)0.951:0.002732090,((((('EPI_ISL_189368|2007.43|wild.ans|Sweden|H10N4|nan':0.0,'EPI_ISL_243589|2008.995|wild.ans|Netherlands|H5N2|EA_nonGsGD':0.0):0.000000006,'EPI_ISL_243383|2007.8|wild.ans|Netherlands|H1N1|nan':0.004112471)0.000:0.000000006,(((('EPI_ISL_74835|2008.833|wild.ans|Belgium|H1N1|nan':0.0,'EPI_ISL_74836|2008.833|wild.ans|Belgium|H5N1|EA_nonGsGD':0.0):0.001361844,('EPI_ISL_804018|2009.647|Dom.ans|Netherlands|H9N2|nan':0.005512971,(('EPI_ISL_234920|2015.932|Dom.ans|France|H5N9|EA_nonGsGD':0.002729207,((('EPI_ISL_293986|2015.937|Dom.ans|France|H5N9|EA_nonGsGD':0.0,'EPI_ISL_329646|2015.937|Dom.ans|France|H5N9|EA_nonGsGD':0.0):0.004142921,('EPI_ISL_234919|2015.926|Dom.ans|France|H5N2|EA_nonGsGD':0.001368962,'EPI_ISL_293985|2015.926|Dom.gal|France|H5N9|EA_nonGsGD':0.001362553)0.781:0.001364654)0.746:0.001368037,('EPI_ISL_293987|2016.09|Dom.gal|France|H5N9|EA_nonGsGD':0.000000006,'EPI_ISL_252419|2015.921|Dom.gal|France|H5N9|EA_nonGsGD':0.000000006)0.000:0.000000006)0.278:0.000000006)1.000:0.014023503,'EPI_ISL_33853|2007.5|wild.ans|Netherlands|H7N1|nan':0.005501990)0.000:0.000000006)0.802:0.001358300)0.000:0.000000006,(('EPI_ISL_189447|2007.836|wild.ans|Sweden|H11N9|nan':0.000000006,'EPI_ISL_243559|2008.057|wild.ans|Netherlands|H6N8|nan':0.004121846)0.928:0.002732017,'EPI_ISL_189334|2006.778|wild.ans|Sweden|H8N4|nan':0.001361810)0.000:0.000000006)0.000:0.000000006,('EPI_ISL_80760|2008.724|wild.ans|Germany|H1N1|nan':0.0,'EPI_ISL_80759|2008.724|wild.ans|Germany|H1N1|nan':0.0):0.001361819)0.000:0.000000006)0.000:0.000000006,(('EPI_ISL_243401|2009.055|wild.ans|Netherlands|H7N1|nan':0.000000006,('EPI_ISL_329028|2008.787|wild.ans|Netherlands|H7N1|nan':0.001361765,'EPI_ISL_137660|2010.389|wild.other|Iceland|H11N2|nan':0.004115437)0.724:0.000000006)0.000:0.000000006,(('EPI_ISL_309822|2009.282|Dom.gal|Netherlands|H10N7|nan':0.0,'EPI_ISL_309798|2009.285|Dom.gal|Netherlands|H10N7|nan':0.0,'EPI_ISL_309839|2009.29|Dom.gal|Netherlands|H10N7|nan':0.0):0.000000006,'EPI_ISL_309838|2009.285|Dom.gal|Netherlands|H10N7|nan':0.001364649)0.998:0.009745723)0.897:0.002732149)0.850:0.001361835,('EPI_ISL_189407|2004.883|wild.ans|Sweden|H9N2|nan':0.000000006,('EPI_ISL_243438|2006.647|wild.ans|Netherlands|H1N1|nan':0.004144335,(('EPI_ISL_309840|2012.098|Dom.gal|Netherlands|H10N9|nan':0.0,'EPI_ISL_309809|2012.098|Dom.gal|Netherlands|H10N9|nan':0.0):0.000000006,('EPI_ISL_309825|2012.175|Dom.gal|Netherlands|H10N9|nan':0.0,'EPI_ISL_309826|2012.197|Dom.gal|Netherlands|H10N9|nan':0.0,'EPI_ISL_309841|2012.175|Dom.gal|Netherlands|H10N9|nan':0.0):0.001361552)0.937:0.004139289)0.762:0.001368989)0.000:0.000000006)0.564:0.000000006)0.000:0.000000006,('EPI_ISL_158218|2005.836|wild.ans|Sweden|H4N2|nan':0.002735068,('EPI_ISL_267362|2006.441|wild.ans|Netherlands|H10N6|nan':0.000000006,'EPI_ISL_243381|2007.222|wild.ans|Netherlands|H10N7|nan':0.001362426)0.929:0.004183132)0.867:0.002764034)0.917:0.002732867)0.839:0.001362447)0.000:0.000000006)0.000:0.000000006)0.867:0.001362482,((('EPI_ISL_120183|2003.953|wild.ans|Egypt|H5N2|EA_nonGsGD':0.001362188,(('EPI_ISL_89568|2007.666|Dom.ans|VietNam|H6N2|nan':0.006905117,('EPI_ISL_131203|2009.833|wild.ans|Korea|H4N6|nan':0.001367152,('EPI_ISL_146315|2011.5|wild.ans|HongKong|H7N6|nan':0.002752238,('EPI_ISL_206826|2010.167|Dom.ans|China|H4N6|nan':0.001380084,'EPI_ISL_206823|2010.175|Dom.ans|China|H4N6|nan':0.002738956)0.784:0.001363134)0.774:0.001375303)0.967:0.004146814)0.000:0.000000006,('EPI_ISL_277045|2014.123|Dom.ans|China|H11N2|nan':0.001367782,('EPI_ISL_277044|2013.978|Dom.gal|China|H11N2|nan':0.001357429,'EPI_ISL_277043|2013.978|Dom.ans|China|H11N2|nan':0.001376012)0.768:0.001380572)0.999:0.012706151)0.978:0.005504879)0.000:0.000000006,((((('EPI_ISL_120198|2006.918|wild.ans|Egypt|H6N2|nan':0.0,'EPI_ISL_120196|2006.918|wild.ans|Egypt|H6N2|nan':0.0):0.004117408,('EPI_ISL_158418|2010.833|wild.ans|Sweden|H4N6|nan':0.005521660,(('EPI_ISL_237163|2012.749|Dom.ans|Japan|H11N2|nan':0.002705144,'EPI_ISL_165810|2013.06|wild.ans|Bangladesh|H6N7|nan':0.008496095)0.989:0.011320356,(('EPI_ISL_189431|2009.825|wild.ans|Sweden|H11N9|nan':0.0,'EPI_ISL_189423|2009.841|wild.ans|Sweden|H2N9|nan':0.0,'EPI_ISL_189408|2006.77|wild.ans|Sweden|H11N9|nan':0.0,'EPI_ISL_158377|2009.849|wild.ans|Sweden|H4N9|nan':0.0):0.000000006,'EPI_ISL_158412|2009.896|wild.ans|Sweden|H4N6|nan':0.001362693)0.000:0.000000006)0.279:0.001370059)0.894:0.002753077)0.000:0.000000006,('EPI_ISL_291190|2014.959|wild.ans|Netherlands|H11N9|nan':0.008895573,('EPI_ISL_14393464|2022.17|wild.other|Belgium|H10N4|nan':0.015494128,('EPI_ISL_7595492|2020.757|wild.ans|Belgium|H5N2|EA_nonGsGD':0.002735512,'EPI_ISL_707688|2019.882|wild.ans|Korea|H11N9|nan':0.007181653)0.000:0.000000006)0.839:0.002685198)0.947:0.005664446)0.839:0.001361427,('EPI_ISL_131282|2011.748|wild.ans|China|H5N2|EA_nonGsGD':0.001379493,('EPI_ISL_212386|2014.918|wild.ans|China|H9N2|nan':0.000000006,'EPI_ISL_387355|2015.814|Dom.ans|VietNam|H0N0|nan':0.005495723)0.891:0.002735503)0.924:0.004140792)0.000:0.000000006,('EPI_ISL_243527|2011.718|wild.ans|Netherlands|H3N8|nan':0.004147366,('EPI_ISL_189692|2011.112|wild.ans|Georgia|H10N4|nan':0.000000006,'EPI_ISL_189722|2010.129|wild.ans|Georgia|H1N1|nan':0.005512002)0.782:0.001368632)0.761:0.001370147)0.912:0.002741022)0.000:0.000000006,('EPI_ISL_179386|2013.271|Dom.ans|VietNam|H5N8|2.3.2.1c':0.015903071,('EPI_ISL_65845|2006.715|wild.ans|Mongolia|H3N6|3C.3a1':0.000000006,'EPI_ISL_138602|2006.203|Dom.ans|China|H5N1|2.3.4':0.004110064)0.695:0.001046536)0.974:0.007259452)0.953:0.004113156)0.000:0.000000006,('EPI_ISL_158398|2009.868|wild.ans|Sweden|H4N3|nan':0.000000006,'EPI_ISL_309805|2011.219|Dom.gal|Netherlands|H7N1|nan':0.005500212)0.991:0.006903023)0.000:0.000000006,(((('EPI_ISL_88226|2008.497|Dom.ans|Zambia|H3N8|nan':0.0,'EPI_ISL_88225|2008.497|Dom.ans|Zambia|H3N8|nan':0.0):0.000000006,('EPI_ISL_200922|2012.415|wild.other|SouthAfrica|H7N1|nan':0.000000006,'EPI_ISL_200932|2012.164|wild.other|SouthAfrica|H7N1|nan':0.001361411)0.996:0.008302245)0.000:0.000000006,('EPI_ISL_200918|2009.496|wild.other|SouthAfrica|H6N1|nan':0.002784203,'EPI_ISL_88222|2008.415|Dom.ans|Zambia|H6N2|nan':0.005590989)0.863:0.002728871)0.994:0.010503074,'EPI_ISL_146332|2007.5|Dom.ans|China|H11N9|nan':0.022320794)0.652:0.000671538)0.849:0.001362463,((('EPI_ISL_75191|2007.833|wild.other|Korea|H5N2|EA_nonGsGD':0.005536962,('EPI_ISL_256570|2009.882|wild.other|Korea|H5N2|EA_nonGsGD':0.006881753,('EPI_ISL_189723|2010.052|wild.other|Georgia|H11N1|nan':0.009739098,('EPI_ISL_182006|2009.986|Dom.ans|China|H10N7|nan':0.006981115,((((('EPI_ISL_165809|2008.888|Dom.ans|Bangladesh|H6N1|nan':0.0,'EPI_ISL_124280|2010.838|Dom.ans|Thailand|H7N6|nan':0.0):0.000000006,((('EPI_ISL_98911|2010.197|Dom.ans|China|H1N3|nan':0.0,'EPI_ISL_98912|2010.197|Dom.ans|China|H1N3|nan':0.0):0.002731504,(('EPI_ISL_95914|2009.833|wild.other|Korea|H6N2|nan':0.0,'EPI_ISL_144490|2011.849|wild.ans|Japan|H5N2|EA_nonGsGD':0.0):0.000000006,('EPI_ISL_138617|2010.833|Dom.ans|China|H4N8|nan':0.002731351,'EPI_ISL_132324|2011.748|wild.ans|China|H9N2|nan':0.002731675)0.719:0.000000006)0.000:0.000000006)0.907:0.002731780,'EPI_ISL_165789|2009.074|Dom.ans|Bangladesh|H1N1|nan':0.001362973)0.000:0.000000006)0.000:0.000000006,('EPI_ISL_146359|2011.5|wild.ans|HongKong|H2N9|nan':0.002730277,('EPI_ISL_381808|2011.992|wild.ans|Korea|H4N6|nan':0.002731315,'EPI_ISL_146358|2011.5|wild.ans|HongKong|H2N9|nan':0.001361164)0.000:0.000000006)0.958:0.002732059)0.858:0.001361769,'EPI_ISL_99553|2008.833|Dom.ans|China|H6N1|nan':0.000000006)0.859:0.001362054,('EPI_ISL_252870|2009.915|Dom.ans|China|H10N8|nan':0.000000006,(('EPI_ISL_75181|2007.748|wild.other|Korea|H5N2|EA_nonGsGD':0.001362270,((('EPI_ISL_146378|2008.5|Dom.ans|China|H7N7|nan':0.0,'EPI_ISL_146379|2008.5|Dom.ans|China|H7N7|nan':0.0,'EPI_ISL_146335|2008.5|Dom.ans|China|H7N7|nan':0.0):0.000000006,'EPI_ISL_146380|2008.5|Dom.ans|China|H7N7|nan':0.001361184)0.965:0.004117839,'EPI_ISL_208941|2007.989|Dom.ans|China|H9N2|nan':0.001361996)0.000:0.000000006)0.946:0.000000006,('EPI_ISL_131207|2009.748|wild.ans|Korea|H4N6|nan':0.002733127,'EPI_ISL_504325|2009.211|Dom.ans|Japan|H10N4|nan':0.005499785)0.000:0.000000006)0.000:0.000000006)0.365:0.000000006)0.431:0.002793221)0.779:0.001340325)0.733:0.000000006)0.781:0.002773880)0.839:0.002839603,('EPI_ISL_294770|2015.937|Dom.ans|France|H5N3|EA_nonGsGD':0.012856216,((((('EPI_ISL_138947|2011.085|Dom.other|China|H3N2|3C.2a1b.1':0.000000006,'EPI_ISL_128938|2011.085|Dom.other|China|H3N2|3C.2a1b.1':0.001362293)0.855:0.001362431,('EPI_ISL_80508|2007.293|Dom.other|China|H3N2|3C.2a1b.1':0.000000006,('EPI_ISL_80507|2007.795|Dom.other|China|H3N2|3C.2a1b.1':0.001362543,'EPI_ISL_80506|2006.581|Dom.other|China|H3N2|3C.2a1b.1':0.001362538)0.710:0.000000006)0.916:0.000000006)0.708:0.000000006,('EPI_ISL_142881|2011.162|Dom.other|China|H3N2|nan':0.001364155,('EPI_ISL_127502|2007.329|Dom.other|Korea|H3N2|3C.3a':0.000000006,((((('EPI_ISL_309184|2012.533|Dom.other|Korea|H3N2|3C.3a':0.0,'EPI_ISL_309187|2012.787|Dom.other|Korea|H3N2|3C.3a':0.0,'EPI_ISL_309186|2012.71|Dom.other|Korea|H3N2|3C.3a':0.0):0.002731731,(((('EPI_ISL_218443|2013.408|Dom.other|Korea|H3N2|3C.3a':0.002735778,'EPI_ISL_279526|2014.164|Dom.other|Korea|H3N2|3C.3a':0.001361718)0.455:0.000000006,((('EPI_ISL_372294|2018.5|Dom.other|USA|H3N2|3C.2a1b.1':0.004109835,(('EPI_ISL_372292|2017.995|Dom.other|USA|H3N2|3C.2a1b.1':0.0,'EPI_ISL_372293|2018.014|Dom.other|USA|H3N2|3C.2a1b.1':0.0,'EPI_ISL_372296|2018.162|Dom.other|USA|H3N2|3C.2a1b.1':0.0,'EPI_ISL_502286|2018.011|Dom.other|USA|H3N2|3C.2a1b.1':0.0,'EPI_ISL_372282|2018.044|Dom.other|USA|H3N2|3C.2a1b.1':0.0,'EPI_ISL_502292|2018.022|Dom.other|USA|H3N2|3C.2a1b.1':0.0,'EPI_ISL_502300|2018.022|Dom.other|USA|H3N2|3C.2a1b.1':0.0):0.000000006,('EPI_ISL_372284|2018.636|Dom.other|USA|H3N2|3C.2a1b.1':0.001360831,'EPI_ISL_372297|2018.362|Dom.other|USA|H3N2|3C.2a1b.1':0.000000006)0.926:0.001360845)0.000:0.000000006)0.898:0.002758791,(('EPI_ISL_379498|2017.504|Dom.other|China|H3N2|3C.2a1b.1':0.001361897,(((((('EPI_ISL_379517|2017.46|Dom.other|China|H3N2|3C.2a1b.1':0.0,'EPI_ISL_379523|2017.438|Dom.other|China|H3N2|3C.2a1b.1':0.0,'EPI_ISL_379521|2017.449|Dom.other|China|H3N2|3C.2a1b.1':0.0):0.001361152,(('EPI_ISL_4061925|2021.247|Dom.other|USA|H3N2|3C.2a1b.1':0.0,'EPI_ISL_4061869|2021.373|Dom.other|USA|H3N2|3C.2a1b.1':0.0,'EPI_ISL_4061898|2021.373|Dom.other|USA|H3N2|3C.2a1b.1':0.0,'EPI_ISL_4168034|2021.595|Dom.other|USA|H3N2|3C.2a1b.1':0.0,'EPI_ISL_4168036|2021.595|Dom.other|USA|H3N2|3C.2a1b.1':0.0,'EPI_ISL_499086|2018.373|Dom.other|China|H3N2|3C.2a1b.1':0.0):0.000000006,'EPI_ISL_4031576|2019.474|Dom.other|China|H3N2|3C.2a1b.1':0.001361230)0.852:0.001361106)0.325:0.000000006,('EPI_ISL_502304|2018.164|Dom.other|Canada|H3N2|3C.2a1b.1':0.0,'EPI_ISL_502293|2018.184|Dom.other|Canada|H3N2|3C.2a1b.1':0.0,'EPI_ISL_502294|2018.184|Dom.other|Canada|H3N2|3C.2a1b.1':0.0):0.001360958)0.000:0.000000006,'EPI_ISL_379513|2017.548|Dom.other|China|H3N2|3C.2a1b.1':0.001360816)0.000:0.000000006,(('EPI_ISL_502291|2018.811|Dom.other|Canada|H3N2|3C.2a1b.1':0.0,'EPI_ISL_502287|2018.786|Dom.other|Canada|H3N2|3C.2a1b.1':0.0,'EPI_ISL_502289|2018.795|Dom.other|Canada|H3N2|3C.2a1b.1':0.0,'EPI_ISL_502288|2018.805|Dom.other|Canada|H3N2|3C.2a1b.1':0.0):0.002730378,('EPI_ISL_502299|2018.23|Dom.other|Canada|H3N2|3C.2a1b.1':0.0,'EPI_ISL_502296|2018.195|Dom.other|Canada|H3N2|3C.2a1b.1':0.0,'EPI_ISL_502297|2018.197|Dom.other|Canada|H3N2|3C.2a1b.1':0.0,'EPI_ISL_329158|2017.564|Dom.other|USA|H3N2|3C.2a1b.1':0.0,'EPI_ISL_328523|2017.397|Dom.other|USA|H3N2|3C.2a1b.1':0.0,'EPI_ISL_328526|2017.375|Dom.other|USA|H3N2|3C.2a1b.1':0.0,'EPI_ISL_329171|2017.397|Dom.other|USA|H3N2|3C.2a1b.1':0.0,'EPI_ISL_372291|2017.83|Dom.other|USA|H3N2|3C.2a1b.1':0.0,'EPI_ISL_328522|2017.395|Dom.other|USA|H3N2|3C.2a1b.1':0.0,'EPI_ISL_329151|2017.822|Dom.other|USA|H3N2|3C.2a1b.1':0.0,'EPI_ISL_329172|2017.833|Dom.other|USA|H3N2|3C.2a1b.1':0.0,'EPI_ISL_372290|2017.83|Dom.other|USA|H3N2|3C.2a1b.1':0.0,'EPI_ISL_372281|2018.044|Dom.other|USA|H3N2|3C.2a1b.1':0.0,'EPI_ISL_379537|2017.329|Dom.other|China|H3N2|3C.2a1b.1':0.0,'EPI_ISL_379497|2017.471|Dom.other|China|H3N2|3C.2a1b.1':0.0,'EPI_ISL_379522|2017.444|Dom.other|China|H3N2|3C.2a1b.1':0.0,'EPI_ISL_379541|2017.197|Dom.other|China|H3N2|3C.2a1b.1':0.0):0.000000006)0.614:0.000000006)0.000:0.000000006,('EPI_ISL_379502|2017.296|Dom.other|China|H3N2|3C.2a1b.1':0.0,'EPI_ISL_379506|2016.956|Dom.other|China|H3N2|3C.2a1b.1':0.0,'EPI_ISL_379505|2016.989|Dom.other|China|H3N2|3C.2a1b.1':0.0):0.001360927)0.000:0.000000006)0.000:0.000000006,(('EPI_ISL_366884|2019.181|Dom.other|China|H3N2|3C.2a1b.1':0.004111738,'EPI_ISL_6785325|2018.162|Dom.other|China|H3N2|3C.2a1b.1':0.000000006)0.000:0.000000006,('EPI_ISL_499085|2018.37|Dom.other|China|H3N2|3C.2a1b.1':0.000000006,('EPI_ISL_499084|2018.364|Dom.other|China|H3N2|3C.2a1b.1':0.001361010,'EPI_ISL_6785359|2018.329|Dom.other|China|H3N2|3C.2a1b.1':0.001360940)0.000:0.000000006)0.960:0.002730391)0.841:0.001360859)0.774:0.001351973)0.934:0.004211779,(('EPI_ISL_234613|2015.173|Dom.other|Korea|H3N2|3C.2a1b.1':0.0,'EPI_ISL_284693|2015.833|Dom.other|Korea|H3N2|3C.2a1b.1':0.0):0.000000006,('EPI_ISL_329174|2015.666|Dom.other|USA|H3N2|3C.2a1b.1':0.001361374,((('EPI_ISL_329168|2016.667|Dom.other|USA|H3N2|3C.2a1b.1':0.001361329,('EPI_ISL_329163|2015.666|Dom.other|USA|H3N2|3C.2a1b.1':0.001361136,('EPI_ISL_329170|2015.666|Dom.other|USA|H3N2|3C.2a1b.1':0.0,'EPI_ISL_284695|2015.833|Dom.other|USA|H3N2|3C.2a1b.1':0.0,'EPI_ISL_234605|2015.241|Dom.other|USA|H3N2|3C.2a1b.1':0.0,'EPI_ISL_329165|2015.666|Dom.other|USA|H3N2|3C.2a1b.1':0.0,'EPI_ISL_234608|2015.282|Dom.other|USA|H3N2|3C.2a1b.1':0.0,'EPI_ISL_190463|2015.285|Dom.other|USA|H3N2|3C.2a1b.1':0.0,'EPI_ISL_284697|2015.833|Dom.other|USA|H3N2|3C.2a1b.1':0.0,'EPI_ISL_234606|2015.573|Dom.other|USA|H3N2|nan':0.0,'EPI_ISL_329164|2016.667|Dom.other|USA|H3N2|3C.2a1b.1':0.0,'EPI_ISL_234604|2016.104|Dom.other|USA|H3N2|3C.2a1b.1':0.0,'EPI_ISL_284694|2016.833|Dom.other|USA|H3N2|3C.2a1b.1':0.0):0.000000006)0.514:0.000000006)0.516:0.000000006,('EPI_ISL_329169|2016.667|Dom.other|USA|H3N2|3C.2a1b.1':0.0,'EPI_ISL_329183|2016.667|Dom.other|USA|H3N2|3C.2a1b.1':0.0,'EPI_ISL_329175|2016.667|Dom.other|USA|H3N2|3C.2a1b.1':0.0,'EPI_ISL_329167|2016.667|Dom.other|USA|H3N2|3C.2a1b.1':0.0,'EPI_ISL_329173|2016.667|Dom.other|USA|H3N2|3C.2a1b.1':0.0,'EPI_ISL_329178|2016.667|Dom.other|USA|H3N2|3C.2a1b.1':0.0):0.001361205)0.000:0.000000006,('EPI_ISL_234610|2015.529|Dom.other|USA|H3N2|3C.2a1b.1':0.000000006,'EPI_ISL_234609|2015.499|Dom.other|USA|H3N2|nan':0.001361120)0.855:0.001361204)0.000:0.000000006)0.845:0.001361244)0.854:0.002734549)0.873:0.002766916)0.000:0.000000006,'EPI_ISL_217479|2014.118|Dom.other|Korea|H3N2|3C.3a':0.008300078)0.000:0.000000006,(('EPI_ISL_170565|2012.844|Dom.other|Korea|H3N2|3C.3a':0.001361546,((('EPI_ISL_309185|2012.645|Dom.other|Korea|H3N2|3C.3a':0.0,'EPI_ISL_309190|2013.693|Dom.other|Korea|H3N2|3C.2a1b.1':0.0,'EPI_ISL_309188|2013.433|Dom.other|Korea|H3N2|3C.2a1b.1':0.0,'EPI_ISL_309182|2012.355|Dom.other|Korea|H3N2|3C.2a1b.1':0.0,'EPI_ISL_309183|2012.443|Dom.other|Korea|H3N2|3C.2a1b.1':0.0):0.000000006,'EPI_ISL_309189|2013.603|Dom.other|Korea|H3N2|3C.2a1b.1':0.001361627)0.891:0.001361856,'EPI_ISL_138998|2010.748|Dom.other|Korea|H3N2|3C.3a':0.002732133)0.242:0.000000006)0.000:0.000000006,('EPI_ISL_129987|2011.833|Dom.other|Korea|H3N2|3C.3a':0.001361638,'EPI_ISL_279527|2014.164|Dom.other|Korea|H3N2|3C.2a1b.1':0.001361714)0.000:0.000000006)0.000:0.000000006)0.000:0.000000006)0.941:0.002732297,'EPI_ISL_309181|2009.712|Dom.other|Korea|H3N2|3C.2a1b.1':0.000000006)0.963:0.004112393,(('EPI_ISL_93812|2010.414|Dom.other|China|H3N2|3C.2a1b.1':0.0,'EPI_ISL_138948|2011.085|Dom.other|China|H3N2|3C.2a1b.1':0.0):0.001363484,(('EPI_ISL_93814|2010.329|Dom.other|China|H3N2|3C.2a1b.1':0.0,'EPI_ISL_93813|2010.329|Dom.other|China|H3N2|3C.2a1b.1':0.0,'EPI_ISL_93816|2010.162|Dom.other|China|H3N2|3C.2a1b.1':0.0,'EPI_ISL_93815|2010.247|Dom.other|China|H3N2|3C.2a1b.1':0.0,'EPI_ISL_93817|2009.915|Dom.other|China|H3N2|3C.2a1b.1':0.0):0.000000006,((('EPI_ISL_329146|2013.833|Dom.other|China|H3N2|3C.2a1b.1':0.0,'EPI_ISL_329149|2014.085|Dom.other|China|H3N2|3C.2a1b.1':0.0):0.000000006,'EPI_ISL_190689|2014.129|Dom.other|China|H3N2|3C.2a1b.1':0.001362020)0.909:0.002732883,('EPI_ISL_129593|2010.745|Dom.other|China|H3N2|3C.2a1b.1':0.001362171,('EPI_ISL_84476|2010.162|Dom.other|Korea|H3N2|3C.2a1b.1':0.0,'EPI_ISL_134031|2010.162|Dom.other|Korea|H3N2|3C.2a1b.1':0.0):0.001362165)0.334:0.000000006)0.584:0.000000006)0.000:0.000000006)0.462:0.000000006)0.000:0.000000006,('EPI_ISL_162440|2013.186|Dom.other|China|H3N2|3C.2a1b.1':0.002302927,(((('EPI_ISL_181329|2012.833|Dom.other|China|H3N2|nan':0.005536064,(('EPI_ISL_379543|2015.058|Dom.other|China|H3N2|3C.2a1b.1':0.0,'EPI_ISL_379544|2015.052|Dom.other|China|H3N2|3C.2a1b.1':0.0):0.000000006,'EPI_ISL_379542|2015.063|Dom.other|China|H3N2|3C.2a1b.1':0.019862067)0.906:0.002731561)0.869:0.000000006,('EPI_ISL_379507|2012.954|Dom.other|China|H3N2|3C.2a1b.1':0.000000006,((('EPI_ISL_328525|2017.225|Dom.other|USA|H3N2|3C.2a1b.1':0.004109987,('EPI_ISL_379546|2014.025|Dom.other|China|H3N2|3C.2a1b.1':0.0,'EPI_ISL_379510|2013.921|Dom.other|China|H3N2|3C.2a1b.1':0.0,'EPI_ISL_379508|2013.932|Dom.other|China|H3N2|3C.2a1b.1':0.0,'EPI_ISL_379511|2013.921|Dom.other|China|H3N2|3C.2a1b.1':0.0,'EPI_ISL_379512|2013.863|Dom.other|China|H3N2|3C.2a1b.1':0.0):0.000000006)0.000:0.000000006,'EPI_ISL_379547|2014.005|Dom.other|China|H3N2|3C.2a1b.1':0.001361317)0.856:0.001361423,(('EPI_ISL_285502|2015.899|Dom.other|China|H3N2|3C.2a1b.1':0.002851631,(('EPI_ISL_297933|2015.956|Dom.other|China|H3N2|nan':0.002731098,'EPI_ISL_285503|2015.899|Dom.other|China|H3N2|3C.2a1b.1':0.001361092)0.000:0.000000006,'EPI_ISL_297934|2015.956|Dom.other|China|H3N2|nan':0.001361216)0.000:0.000000006)0.912:0.001361381,('EPI_ISL_379545|2015.047|Dom.other|China|H3N2|3C.2a1b.1':0.0,'EPI_ISL_379509|2013.923|Dom.other|China|H3N2|3C.2a1b.1':0.0,'EPI_ISL_379504|2012.995|Dom.other|China|H3N2|3C.2a1b.1':0.0):0.000000006)0.000:0.000000006)0.855:0.001361482)0.000:0.000000006)0.000:0.000000006,('EPI_ISL_151146|2012.713|Dom.other|China|H3N2|3C.3a':0.0,'EPI_ISL_151145|2012.705|Dom.other|China|H3N2|3C.3a':0.0):0.004110129)0.633:0.000381595,('EPI_ISL_162438|2012.38|Dom.other|China|H3N2|3C.2a1b.1':0.0,'EPI_ISL_162436|2012.276|Dom.other|China|H3N2|3C.2a1b.1':0.0):0.002348841)0.767:0.002807557)0.962:0.005958679)0.849:0.001362256)0.913:0.002737834)0.430:0.001376512)0.888:0.004129993,'EPI_ISL_80505|2006.414|Dom.other|China|H3N2|3C.2a1b.1':0.002778251)0.992:0.013544582,(('EPI_ISL_273054|2012.205|Dom.ans|China|H6N8|nan':0.014400771,'EPI_ISL_156969|2010.915|wild.ans|Korea|H7N9|nan':0.014601543)0.151:0.003642669,(((('EPI_ISL_378308|2014.986|wild.ans|Korea|H6N2|nan':0.002733560,'EPI_ISL_237133|2014.748|Dom.ans|Japan|H3N8|nan':0.001362281)0.000:0.000000006,((('EPI_ISL_381805|2017.197|wild.ans|Korea|H6N2|nan':0.004138872,'EPI_ISL_309224|2017.063|wild.ans|Korea|H7N6|nan':0.002757591)0.746:0.001368714,('EPI_ISL_239388|2016.811|Dom.ans|Japan|H11N9|nan':0.001362316,('EPI_ISL_503348|2019.699|Dom.ans|Mongolia|H4N6|nan':0.004111609,'EPI_ISL_217877|2016.153|wild.ans|China|H11N5|nan':0.000000006)0.000:0.000000006)0.793:0.001369545)0.777:0.001363926,('EPI_ISL_237152|2014.833|Dom.ans|Japan|H7N7|nan':0.000000006,'EPI_ISL_237128|2015.833|Dom.ans|Japan|H3N8|nan':0.001362227)0.000:0.000000006)0.000:0.000000006)0.000:0.000000006,('EPI_ISL_483044|2013.942|wild.ans|Korea|H10N7|nan':0.0,'EPI_ISL_483057|2013.945|wild.unknown|Korea|H10N7|nan':0.0):0.004111182)0.969:0.004137598,('EPI_ISL_151927|2012.025|wild.ans|China|H1N2|nan':0.004111609,((('EPI_ISL_252872|2010.915|Dom.ans|China|H10N7|nan':0.002740007,(('EPI_ISL_130355|2009.833|wild.other|Korea|H6N5|nan':0.001362154,'EPI_ISL_95912|2009.833|wild.other|Korea|H6N8|nan':0.000000006)0.000:0.000000006,'EPI_ISL_309180|2010.786|Dom.ans|Bangladesh|H10N9|nan':0.008302073)0.788:0.001364477)0.776:0.001373624,'EPI_ISL_208812|2011.085|Dom.ans|China|H1N2|nan':0.002733161)0.000:0.000000006,(('EPI_ISL_206813|2012.342|Dom.gal|China|H4N2|nan':0.001365674,('EPI_ISL_208808|2012.085|Dom.ans|China|H1N2|nan':0.001375728,'EPI_ISL_483040|2012.292|wild.unknown|Korea|H10N4|nan':0.004121032)0.768:0.001369659)0.786:0.001365025,('EPI_ISL_298540|2011.671|Dom.ans|Mongolia|H8N4|nan':0.000000006,'EPI_ISL_149866|2010.69|wild.ans|Mongolia|H3N1|nan':0.001362087)0.000:0.000000006)0.000:0.000000006)0.000:0.000000006)0.802:0.001378692)0.567:0.000505340)0.938:0.008474624)0.514:0.003684704)0.839:0.002891332)0.797:0.002757504,((('EPI_ISL_370664|2007.649|Dom.ans|Japan|H7N7|nan':0.002732414,'EPI_ISL_120208|2007.068|wild.ans|Egypt|H1N1|nan':0.001361976)0.000:0.000000006,((((((('EPI_ISL_88233|2009.833|wild.other|Zambia|H9N1|nan':0.003978932,('EPI_ISL_88228|2009.581|Dom.ans|Zambia|H6N2|nan':0.005500360,(('EPI_ISL_133656|2011.414|wild.other|SouthAfrica|H5N2|EA_nonGsGD':0.002744588,('EPI_ISL_133657|2011.548|wild.other|SouthAfrica|H5N2|EA_nonGsGD':0.0,'EPI_ISL_133655|2011.167|wild.other|SouthAfrica|H5N2|EA_nonGsGD':0.0):0.005596646)0.872:0.002750933,'EPI_ISL_88227|2008.667|Dom.ans|Zambia|H4N6|nan':0.000000006)0.000:0.000000006)0.785:0.001525228)0.773:0.004227996,'EPI_ISL_88229|2009.666|Dom.ans|Zambia|H11N9|nan':0.008226253)0.750:0.001499138,((('EPI_ISL_205133|2014.915|Dom.ans|China|H9N2|nan':0.002736093,(((('EPI_ISL_158291|2006.844|wild.ans|Sweden|H0N0|nan':0.0,'EPI_ISL_189409|2006.852|wild.ans|Sweden|H5N2|EA_nonGsGD':0.0):0.001361717,'EPI_ISL_30794|2005.5|wild.ans|Netherlands|H4N2|nan':0.000000006)0.947:0.004171751,('EPI_ISL_66210|2008.667|wild.ans|Korea|H6N1|nan':0.005603025,('EPI_ISL_158308|2007.795|wild.ans|Sweden|H4N6|nan':0.000000006,('EPI_ISL_243661|2008.959|wild.ans|Netherlands|H7N7|nan':0.001361057,('EPI_ISL_189419|2009.86|wild.ans|Sweden|H11N9|nan':0.001360883,'EPI_ISL_189372|2009.641|wild.ans|Sweden|H10N6|nan':0.002732628)0.000:0.000000006)0.924:0.001361186)0.770:0.001372060)0.760:0.001359062)0.809:0.001370034,(('EPI_ISL_243509|2007.89|wild.ans|Netherlands|H4N6|nan':0.004181354,('EPI_ISL_96113|2008.661|wild.ans|Asia-Russia|H15N4|nan':0.001346797,'EPI_ISL_309824|2011.663|Dom.gal|Netherlands|H9N2|nan':0.008435643)0.841:0.002789284)0.571:0.002758431,('EPI_ISL_243651|2008.833|wild.other|Netherlands|H3N8|nan':0.000000006,(('EPI_ISL_243639|2007.578|wild.other|Netherlands|H3N8|nan':0.0,'EPI_ISL_243636|2007.578|wild.other|USA|H3N8|nan':0.0,'EPI_ISL_243402|2007.578|wild.other|USA|H3N8|nan':0.0):0.001361903,('EPI_ISL_376207|2007.532|wild.other|Netherlands|H3N8|nan':0.0,'EPI_ISL_30805|2007.5|wild.other|Netherlands|H3N8|nan':0.0):0.000000006)0.861:0.001361992)0.921:0.002732633)0.727:0.000000006)0.543:0.000000006)0.537:0.000000006,('EPI_ISL_122098|2008.5|wild.ans|Netherlands|H2N3|nan':0.000000006,('EPI_ISL_122100|2008.5|wild.ans|Netherlands|H2N3|nan':0.001361655,'EPI_ISL_122096|2008.5|wild.ans|Netherlands|H2N3|nan':0.002732364)0.000:0.000000006)0.934:0.001361941)0.000:0.000000006,('EPI_ISL_112497|2007.162|Dom.ans|China|H6N8|nan':0.004112862,((('EPI_ISL_243388|2007.23|wild.ans|Netherlands|H10N7|nan':0.001363857,(((('EPI_ISL_158365|2008.891|wild.ans|Sweden|H0N0|nan':0.001362020,('EPI_ISL_243498|2010.699|wild.ans|Netherlands|H4N6|nan':0.001360838,('EPI_ISL_243384|2012.795|wild.ans|Netherlands|H6N1|nan':0.004108340,'EPI_ISL_243650|2009.915|wild.ans|Netherlands|H6N1|nan':0.005494847)0.000:0.000000006)0.874:0.001365061)0.000:0.000000006,((('EPI_ISL_14768099|2015.666|Dom.gal|Italy|H7N2|nan':0.005543476,'EPI_ISL_267238|2014.915|wild.ans|Netherlands|H12N1|nan':0.002797231)0.355:0.002745014,((('EPI_ISL_309818|2014.23|Dom.gal|Netherlands|H9N1|nan':0.0,'EPI_ISL_176815|2014.23|Dom.gal|Netherlands|H9N1|nan':0.0):0.001361589,('EPI_ISL_243491|2013.592|wild.ans|Netherlands|H10N7|nan':0.001361589,('EPI_ISL_328964|2015.425|wild.ans|Netherlands|H0N0|nan':0.004127377,(('EPI_ISL_697685|2019.803|Dom.ans|Russia|H11N6|nan':0.0,'EPI_ISL_7592096|2020.653|wild.ans|Belgium|H12N5|nan':0.0):0.000000006,'EPI_ISL_14388281|2021.679|wild.ans|Belgium|H10N4|nan':0.008297983)0.893:0.002749808)0.867:0.002768311)0.000:0.000000006)0.000:0.000000006,('EPI_ISL_294080|2015.956|Dom.ans|France|H5N2|EA_nonGsGD':0.000000006,'EPI_ISL_294124|2016.016|Dom.ans|France|H5N2|EA_nonGsGD':0.001361106)0.969:0.004110242)0.765:0.001331366)0.727:0.000000006,'EPI_ISL_291195|2014.921|wild.ans|Netherlands|H3N6|nan':0.005528503)0.894:0.002764103)0.784:0.001364933,('EPI_ISL_243583|2009.995|wild.ans|Netherlands|H6N2|nan':0.0,'EPI_ISL_243613|2010.093|wild.ans|Netherlands|H6N8|nan':0.0):0.001373074)0.801:0.001359580,(('EPI_ISL_243398|2011.797|wild.ans|Netherlands|H6N4|nan':0.001351240,('EPI_ISL_267228|2011.666|wild.ans|Netherlands|H6N9|nan':0.004117130,'EPI_ISL_213841|2012.689|wild.ans|Belgium|H9N2|nan':0.000000006)0.889:0.002753307)0.766:0.002770444,('EPI_ISL_243621|2008.727|wild.ans|Netherlands|H11N9|nan':0.002739149,(('EPI_ISL_189338|2007.789|wild.ans|Sweden|H0N0|nan':0.0,'EPI_ISL_189322|2007.781|wild.ans|Sweden|H8N2|nan':0.0):0.000000006,(('EPI_ISL_267166|2008.768|wild.ans|Netherlands|H5N3|EA_nonGsGD':0.000000006,('EPI_ISL_213838|2009.227|wild.ans|Belgium|H7N1|nan':0.004114675,'EPI_ISL_129979|2009.833|wild.ans|Norway|H3N8|nan':0.002732146)0.000:0.000000006)0.000:0.000000006,('EPI_ISL_267203|2011.701|wild.ans|Netherlands|H3N2|nan':0.005610317,'EPI_ISL_120194|2005.753|wild.ans|Egypt|H4N6|nan':0.004187955)0.774:0.001309510)0.826:0.001361609)0.000:0.000000006)0.730:0.001361817)0.747:0.000000006)0.000:0.000000006)0.999:0.000000006,('EPI_ISL_243404|2007.833|wild.ans|Netherlands|H6N5|nan':0.004111509,('EPI_ISL_243476|2006.877|wild.ans|Netherlands|H9N2|nan':0.0,'EPI_ISL_30817|2007.5|wild.ans|Netherlands|H9N2|nan':0.0):0.002732164)0.000:0.000000006)0.952:0.000000006,((((('EPI_ISL_120201|2007.011|wild.ans|Egypt|H7N9|nan':0.001362261,('EPI_ISL_120205|2006.992|wild.ans|Egypt|H10N1|nan':0.001362216,('EPI_ISL_120204|2006.992|wild.ans|Egypt|H10N9|nan':0.000000006,'EPI_ISL_267443|2007.929|wild.ans|Netherlands|H3N6|nan':0.002733487)0.859:0.001365363)0.000:0.000000006)0.860:0.001362515,'EPI_ISL_120189|2004.962|wild.ans|Egypt|H10N7|nan':0.002733136)0.000:0.000000006,'EPI_ISL_120203|2007.049|wild.ans|Egypt|H10N7|nan':0.000000006)0.000:0.000000006,'EPI_ISL_80762|2009.5|Dom.ans|China|H4N2|nan':0.008307511)0.842:0.001362155,(('EPI_ISL_120200|2007.049|wild.ans|Egypt|H10N7|nan':0.0,'EPI_ISL_120202|2007.011|wild.ans|Egypt|H7N3|nan':0.0):0.002732718,('EPI_ISL_158231|2005.573|wild.ans|Sweden|H4N6|nan':0.0,'EPI_ISL_84562|2005.5|wild.other|Sweden|H4N6|nan':0.0):0.004113239)0.000:0.000000006)0.000:0.000000006)0.000:0.000000006)1.000:0.000000006)0.000:0.000000006)0.921:0.001361985,((((((('EPI_ISL_267356|2009.792|wild.ans|Netherlands|H12N5|nan':0.005503480,((('EPI_ISL_316596|2017.592|wild.ans|Italy|H9N2|nan':0.011136794,('EPI_ISL_267352|2014.822|wild.ans|Netherlands|H6N2|nan':0.000000006,('EPI_ISL_373082|2013.767|wild.ans|Netherlands|H3N8|nan':0.001380217,'EPI_ISL_243663|2014.551|wild.ans|Netherlands|H4N6|nan':0.006993786)0.787:0.001352214)0.000:0.000000006)0.000:0.000000006,('EPI_ISL_293992|2016.085|Dom.gal|France|H5N2|EA_nonGsGD':0.002731696,('EPI_ISL_294778|2015.937|Dom.ans|France|H6N2|nan':0.000000006,'EPI_ISL_294779|2016.055|Dom.ans|France|H6N2|nan':0.001361451)0.000:0.000000006)0.989:0.005504462)0.922:0.002732149,'EPI_ISL_267389|2014.745|wild.ans|Netherlands|H7N3|nan':0.002731842)0.000:0.000000006)0.000:0.000000006,'EPI_ISL_502611|2019.055|wild.ans|Belgium|H7N3|nan':0.016921384)0.742:0.001361321,'EPI_ISL_93285|2010.581|Dom.gal|Lebanon|H9N2|nan':0.008301102)0.000:0.000000006,(('EPI_ISL_192666|2015.189|Dom.gal|Netherlands|H7N7|nan':0.0,'EPI_ISL_362149|2019.192|Dom.gal|Netherlands|H7N7|nan':0.0):0.005536680,'EPI_ISL_191604|2015.518|Dom.gal|UK|H7N7|nan':0.002754781)0.869:0.002768462)0.000:0.000000006,((('EPI_ISL_376199|2015.485|wild.ans|Netherlands|H0N0|nan':0.0,'EPI_ISL_328963|2015.485|wild.ans|Netherlands|H7N7|nan':0.0):0.002755904,'EPI_ISL_502597|2017.723|wild.ans|Belgium|H11N1|nan':0.001360521)0.881:0.002769325,(('EPI_ISL_158367|2008.891|wild.ans|Sweden|H0N0|nan':0.0,'EPI_ISL_158338|2008.874|wild.ans|Sweden|H4N6|nan':0.0):0.005484936,('EPI_ISL_243625|2009.767|wild.ans|Netherlands|H6N2|nan':0.002744858,'EPI_ISL_116138|2009.688|wild.ans|Czech|H5N3|EA_nonGsGD':0.002751007)0.550:0.000000006)0.416:0.001382161)0.789:0.001340073)0.000:0.000000006,((('EPI_ISL_327777|2016.197|Dom.ans|France|H3N2|nan':0.002732461,('EPI_ISL_328962|2015.638|wild.ans|Netherlands|H4N6|nan':0.004111657,'EPI_ISL_373085|2015.622|wild.ans|Netherlands|H4N6|nan':0.001361965)0.000:0.000000006)0.604:0.002771407,'EPI_ISL_189685|2010.321|Dom.ans|Georgia|H10N7|nan':0.011242319)0.746:0.001344272,(('EPI_ISL_176809|2013.937|Dom.gal|Netherlands|H5N3|EA_nonGsGD':0.002732010,('EPI_ISL_291184|2011.584|wild.ans|Netherlands|H3N8|nan':0.002738852,('EPI_ISL_116136|2011.707|wild.ans|Czech|H3N8|nan':0.004110665,(('EPI_ISL_379990|2015.833|wild.other|Iceland|H10N7|nan':0.0,'EPI_ISL_379992|2015.833|wild.other|Iceland|H10N7|nan':0.0):0.000000006,'EPI_ISL_379991|2015.833|wild.other|Iceland|H10N7|nan':0.002743536)0.984:0.005497223)0.000:0.000000006)0.736:0.000000006)0.109:0.001369156,('EPI_ISL_235197|2014.392|Dom.gal|UK|H4N6|nan':0.002731728,'EPI_ISL_235198|2014.477|Dom.gal|UK|H4N6|nan':0.000000006)0.797:0.001368778)0.791:0.001368141)0.000:0.000000006)0.767:0.000000006,(('EPI_ISL_267417|2013.923|wild.ans|Netherlands|H4N6|nan':0.005503983,('EPI_ISL_267318|2014.129|wild.ans|Netherlands|H10N7|nan':0.000000006,'EPI_ISL_378366|2007.805|wild.ans|Netherlands|H7N7|nan':0.002730452)0.944:0.002731651)0.000:0.000000006,(('EPI_ISL_243391|2009.762|wild.ans|Netherlands|H6N8|nan':0.000000006,'EPI_ISL_129976|2009.833|wild.other|Norway|H6N8|nan':0.002731082)0.241:0.001361722,('EPI_ISL_148227|2011.833|wild.ans|Iceland|H6N8|nan':0.002809905,('EPI_ISL_267194|2014.652|wild.ans|Netherlands|H2N9|nan':0.005593247,'EPI_ISL_502606|2018.134|wild.ans|Belgium|H10N1|nan':0.002766854)0.924:0.004184165)0.783:0.001326967)0.000:0.000000006)0.000:0.000000006)0.000:0.000000006)0.000:0.000000006,'EPI_ISL_9261739|2021.975|wild.ans|Netherlands|H5N2|EA_nonGsGD':0.006905305)0.545:0.001361984,(('EPI_ISL_122034|2010.5|wild.ans|USA|H2N3|nan':0.011354374,('EPI_ISL_140706|2011.858|wild.ans|China|H12N8|nan':0.001361770,('EPI_ISL_293993|2011.652|Dom.ans|Mongolia|H3N8|3C.3a1':0.0,'EPI_ISL_298535|2011.655|Dom.ans|Mongolia|H3N8|3C.3a1':0.0):0.000000006)0.956:0.008428039)0.305:0.002877615,('EPI_ISL_133658|2011.707|wild.other|SouthAfrica|H1N2|nan':0.014314579,'EPI_ISL_504951|2011.748|Dom.ans|Russia|H3N8|nan':0.005719973)0.798:0.002726171)0.779:0.002698383)0.000:0.000000006,(((('EPI_ISL_167461|2010.041|wild.ans|China|H3N2|nan':0.000000006,('EPI_ISL_167462|2010.036|wild.ans|China|H3N2|nan':0.001360939,'EPI_ISL_167460|2010.041|wild.ans|China|H3N2|nan':0.001361460)0.000:0.000000006)0.889:0.002780634,(('EPI_ISL_4031112|2014.907|Dom.ans|India|H3N8|3C.3a1':0.001360813,('EPI_ISL_4031063|2014.907|Dom.gal|India|H3N8|3C.3a1':0.0,'EPI_ISL_4031064|2014.907|Dom.ans|India|H3N8|3C.3a1':0.0):0.000000006)0.960:0.005605304,(('EPI_ISL_200931|2012.164|wild.other|SouthAfrica|H7N1|nan':0.005673407,'EPI_ISL_200924|2013.247|wild.other|SouthAfrica|H7N7|nan':0.007067807)0.818:0.002651773,('EPI_ISL_200930|2013.085|Human|SouthAfrica|H4N8|nan':0.000000006,'EPI_ISL_200927|2013.085|wild.ans|SouthAfrica|H4N8|nan':0.001364610)0.917:0.002771469)0.753:0.001316683)0.914:0.004229063)0.878:0.002739620,'EPI_ISL_25913|2006.5|wild.ans|Japan|H5N1|EA_nonGsGD':0.000000006)0.858:0.001361985,'EPI_ISL_189713|2012.077|wild.ans|Georgia|H2N3|nan':0.004112907)0.000:0.000000006)1.000:0.000000006)0.000:0.000000006,(((((((('EPI_ISL_80593|2009.745|wild.ans|Czech|H6N2|nan':0.005499646,(('EPI_ISL_89340|2009.745|wild.ans|Czech|H11N9|nan':0.0,'EPI_ISL_116139|2010.833|wild.ans|Czech|H6N9|nan':0.0):0.006967912,'EPI_ISL_77452|2007.679|wild.ans|Portugal|H9N2|nan':0.001358359)0.210:0.001375289)0.000:0.000000006,'EPI_ISL_30793|2005.5|wild.ans|Netherlands|H3N8|nan':0.002731427)0.000:0.000000006,(('EPI_ISL_243434|2014.956|wild.ans|Netherlands|H10N7|nan':0.001361222,'EPI_ISL_243393|2015.17|wild.ans|Netherlands|H10N7|nan':0.000000006)0.961:0.005587242,((('EPI_ISL_122086|2005.5|wild.ans|Sweden|H2N9|nan':0.0,'EPI_ISL_158223|2005.838|wild.ans|Sweden|H4N6|nan':0.0):0.002811987,'EPI_ISL_267426|2009.885|wild.other|Netherlands|H11N9|nan':0.012847890)0.739:0.001314850,(('EPI_ISL_117500|2009.162|Dom.ans|France|H6N1|nan':0.0,'EPI_ISL_117502|2009.162|Dom.gal|France|H6N1|nan':0.0,'EPI_ISL_117501|2009.162|Dom.gal|France|H6N1|nan':0.0):0.000000006,'EPI_ISL_129583|2010.247|Dom.gal|France|H6N1|nan':0.001361364)0.964:0.005554801)0.748:0.001373836)0.331:0.001348427)0.828:0.001361598,(((((('EPI_ISL_243501|2011.978|wild.ans|Netherlands|H7N1|nan':0.001361614,('EPI_ISL_243400|2012.025|wild.ans|Netherlands|H7N1|nan':0.001361778,'EPI_ISL_267431|2011.978|wild.ans|Netherlands|H8N1|nan':0.000000006)0.000:0.000000006)0.858:0.001361645,('EPI_ISL_309834|2014.899|Dom.ans|Netherlands|H6N8|nan':0.015482751,'EPI_ISL_291186|2012.115|wild.ans|Netherlands|H8N4|nan':0.005500347)0.000:0.000000006)0.913:0.002735961,'EPI_ISL_267427|2005.795|wild.ans|Netherlands|H1N1|nan':0.002733756)0.000:0.000000006,'EPI_ISL_243392|2011.033|wild.ans|Netherlands|H6N2|nan':0.009725680)0.817:0.001361731,('EPI_ISL_148203|2011.789|wild.other|Iceland|H5N2|EA_nonGsGD':0.004114555,('EPI_ISL_189353|2005.849|wild.ans|Sweden|H10N9|nan':0.001362186,'EPI_ISL_30806|2005.5|wild.ans|Sweden|H4N3|nan':0.001370699)0.828:0.002747850)0.354:0.000000006)0.569:0.000000006,'EPI_ISL_243486|2010.77|wild.other|Netherlands|H3N8|nan':0.001361865)0.000:0.000000006)0.614:0.000000006,('EPI_ISL_267333|2011.759|wild.ans|Netherlands|H2N3|nan':0.005514500,('EPI_ISL_177986|2014.66|wild.other|Russia|H2N2|nan':0.004110502,'EPI_ISL_243657|2010.893|wild.ans|Netherlands|H6N2|nan':0.000000006)0.000:0.000000006)0.809:0.001361736)0.000:0.000000006,(((('EPI_ISL_267399|2005.953|wild.ans|Netherlands|H11N9|nan':0.000000006,('EPI_ISL_84568|2006.5|wild.ans|Netherlands|H11N9|nan':0.004112072,'EPI_ISL_189388|2009.921|wild.ans|Sweden|H10N1|nan':0.001361937)0.000:0.000000006)0.000:0.000000006
[truncated: 1,477,295 more chars]
