# Supplementary material for: Using homologous network to identify reassortment risk in H5Nx avian influenza viruses
Source: PLoS Comput Biol. 2025 Jul 22;21(7):e1013301. doi: 10.1371/journal.pcbi.1013301 (PMC12282916; doi:10.1371/journal.pcbi.1013301)
Supplement: S1 File — This ZIP archive includes the dataset and code used to reproduce the results of this study. (ZIP) [file pcbi.1013301.s012.zip › S1_File/step3Genotype_nomenclature_datasets/step3Create_virus_ID_databse.ipynb]

# %% [code]
"""partition clusters of each segment tree by using distance threshold in ../step2threshold_estimate  """
!./TreeCluster.sh

# %% [code]

def cluster_rename(file_input,file_output):
    aList=[]
    header=1
    for line in open(file_input):
        line=line.strip()
        if header==1:
            header-=1
            continue
        Cluster_Num=line.split('\t')[1]
        Cluster_Num=int(Cluster_Num)
        aList.append(Cluster_Num)
    mAx=max(aList) 
    a=mAx
    #-------------------
    fout = open(file_output,"w")
    header=1
    for line in open(file_input):
        line=line.strip()
        if header==1:
            header-=1
            continue
        Cluster_ID=line.split('\t')[0]
        print(Cluster_ID,end="/",file=fout)
        Cluster_Num=line.split('\t')[1]
        Cluster_Num=int(Cluster_Num)
        if Cluster_Num==-1:
            mAx+=1
            print(mAx,file=fout)
        else:
            print(Cluster_Num,file=fout)
    cv=file_output.split(".")[0]
    csd=cv.split("_")[1]
    shuzi=csd[6:]
    fout.close()

# %% [code]
cluster_rename("PB2_output.txt","PB2_rename.txt")
cluster_rename("PB1_output.txt","PB1_rename.txt")
cluster_rename("PA_output.txt","PA_rename.txt")
cluster_rename("HA_output.txt","HA_rename.txt")
cluster_rename("NP_output.txt","NP_rename.txt")
cluster_rename("NA_output.txt","NA_rename.txt")
cluster_rename("MP_output.txt","MP_rename.txt")
cluster_rename("NS_output.txt","NS_rename.txt")

# %% [code]
'''
Merge the index values of 8 segments corresponding to the same ID into a single entry and generate 'IDdatabase.txt'.
'''

def composite_IDdatabase(PB2_file, PB1_file, PA_file, HA_file, NP_file, NA_file, M_file, NS_file, IDoutput_file, IDdatabase):
    f = open(IDoutput_file, 'w')
    fileL = [PB2_file, PB1_file, PA_file, HA_file,
             NP_file, NA_file, M_file, NS_file]
    aDict = {}
    labelL = []
    for file_name in fileL:
        label = file_name.replace('.txt', '')
        labelL.append(label)
        header = 1
        for line in open(file_name):
            if header == 1:
                header += 1
                continue
            lineL = line.strip().split('/')
            geneID = lineL[0]
            Cluster_val = lineL[1]
            aDict.setdefault(geneID, {})
            aDict[geneID][label] = Cluster_val
    # ---------------------------------------
    print("geneID", ','.join(labelL), sep=",", file=f)
    for gene, exprD in list(aDict.items()):
        exprL = [exprD.get(label, '0') for label in labelL]
        exprL = [gene]+exprL
        print(','.join(exprL), file=f)
    f.close()
    # ------------------------------------------
    fi = open(IDdatabase, 'w')
    header = 1
    for line in open(IDoutput_file):
        line = line.strip()
        if header == 1:
            header -= 1
            continue
        Year = line.split("|")[1]
        Host = line.split("|")[2]
        Loc = line.split("|")[3]
        subtype=line.split("|")[-1]
        subtype=subtype.split("'")[0]
        EPI = line.split("|")[0]
        EPI = EPI.replace("'", "")
        Id = line.split(",")[1]+","+line.split(",")[2]+","+line.split(",")[3]+","+line.split(",")[
            4] + "," + line.split(",")[5]+","+line.split(",")[6]+","+line.split(",")[7]+","+line.split(",")[8]
        IDdata = EPI+'='+Id+','+Year+','+Host+','+Loc+','+subtype
        print(IDdata, file=fi)
    fi.close()


# %% [code]
composite_IDdatabase("PB2_rename.txt","PB1_rename.txt","PA_rename.txt","HA_rename.txt","NP_rename.txt",
                     "NA_rename.txt","MP_rename.txt","NS_rename.txt","ID.txt","IDdatabase.txt")


# %% [code]
"""
Add the corresponding region for each virus in the indexed datafile "ID.txt" according 
to the Country_classification.csv.
"""
import os

Location_data={}
for line in open("Country_classification.csv"): 
    a=line.split(",")[0]
    Location_data[a]=line.strip().split(",")[2]
flei = open("IDdatabase_location_classification.txt", 'w')
header = 1
for line in open("ID.txt"):
    line = line.strip()
    if header == 1:
        header -= 1
        continue
    Year = line.split("|")[1]
    Host = line.split("|")[2]
    Location = line.split("|")[3]
    Location = Location.replace(" ", "")
    Loc=Location_data.get(Location,"unknown")
    subtype=line.split("|")[-2]
    EPI = line.split("|")[0]
    EPI = EPI.replace("'", "")
    Id = line.split(",")[1]+","+line.split(",")[2]+","+line.split(",")[3]+","+line.split(",")[
        4] + "," + line.split(",")[5]+","+line.split(",")[6]+","+line.split(",")[7]+","+line.split(",")[8]
    IDdata = EPI+'='+Id+','+Year+','+Host+','+Loc+','+subtype+','+Location
    print(IDdata, file=flei)
flei.close()

# %% [code]
"""
Remove the duplicate ID entries from the IDdatabase_location_classification.txt.
"""
import pandas as pd
import random
def remove_duplicate_sequences(input_file, output_file, random_seed=42):
    random.seed(random_seed) # Set the random seed for reproducibility
    unique_sequences = {} 
    with open(input_file, 'r') as file:
        lines = file.readlines()
    for line in lines:
        line = line.strip()
        if '=' in line:
            virus_id, data = line.split('=')
            if data not in unique_sequences:
                unique_sequences[data] = [virus_id]
            else:
                unique_sequences[data].append(virus_id)
    final_lines = []
    for data, virus_ids in unique_sequences.items():
        chosen_id = random.choice(virus_ids)
        final_lines.append(f"{chosen_id}={data}")
    with open(output_file, 'w') as file:
        for line in final_lines:
            file.write(line + '\n')
remove_duplicate_sequences('IDdatabase_location_classification.txt', 'virus_ID_databse.txt', random_seed=42)


# %% [code]
"""Delete intermediate process files"""
import os
files_to_delete = ["HA_output.txt","HA_rename.txt","MP_output.txt","MP_rename.txt",
"NA_output.txt","NA_rename.txt","NP_output.txt","NP_rename.txt","NS_output.txt","NS_rename.txt",
"PA_output.txt","PA_rename.txt","PB1_output.txt","PB1_rename.txt","PB2_output.txt","PB2_rename.txt",
"ID.txt","IDdatabase.txt"]
for file in files_to_delete:
    os.remove(file)

# %% [code]


# %% [code]
