# Supplementary material for: Using homologous network to identify reassortment risk in H5Nx avian influenza viruses
Source: PLoS Comput Biol. 2025 Jul 22;21(7):e1013301. doi: 10.1371/journal.pcbi.1013301 (PMC12282916; doi:10.1371/journal.pcbi.1013301)
Supplement: S1 File — This ZIP archive includes the dataset and code used to reproduce the results of this study. (ZIP) [file pcbi.1013301.s012.zip › S1_File/step3Genotype_nomenclature_datasets/Ready_HA_aln.tree]

((('EPI_ISL_315784|2018.23|Human|Bahrain|H3N2|3C.2a1b.1':0.002847314,('EPI_ISL_291644|2017.521|Human|Brazil|H3N2|3C.2a1b.1':0.001420977,'EPI_ISL_304329|2017.786|Human|Taiwan|H3N2|3C.2a1b.1':0.000711310)0.000:0.000000006)0.000:0.000000006,(('EPI_ISL_396230|2017.655|Human|Australia|H3N2|3C.2a1b.1':0.000709950,('EPI_ISL_282147|2017.54|Human|France|H3N2|3C.2a1b.1':0.0,'EPI_ISL_376638|2018.022|Human|Germany|H3N2|3C.2a1b.1':0.0,'EPI_ISL_291399|2017.877|Human|Sweden|H3N2|3C.2a1b.1':0.0,'EPI_ISL_286862|2017.792|Human|UK|H3N2|3C.2a1b.1':0.0,'EPI_ISL_296151|2018.005|Human|USA|H3N2|3C.2a1b.1':0.0,'EPI_ISL_274452|2017.455|Human|TheCaribbean|H3N2|3C.2a1b.1':0.0,'EPI_ISL_275856|2017.542|Human|HongKong|H3N2|3C.2a1b.1':0.0,'EPI_ISL_284661|2017.759|Human|Papeete|H3N2|3C.2a1b.1':0.0):0.000000006)0.000:0.000000006,(('EPI_ISL_313499|2017.97|Human|Emirates|H3N2|3C.2a1b.1':0.002847730,'EPI_ISL_283181|2017.797|Human|USA|H3N2|3C.2a1b.1':0.000710110)0.000:0.000000006,('EPI_ISL_308925|2018.11|Human|Japan|H3N2|3C.2a1b.1':0.002136671,'EPI_ISL_331842|2018.367|Human|Japan|H3N2|3C.2a1b.1':0.001423292)0.882:0.001425240)0.000:0.000000006)0.000:0.000000006)0.000:0.000000006,'EPI_ISL_302554|2017.567|Human|China|H3N2|3C.2a1b.1':0.001421079,(('EPI_ISL_297489|2017.973|Human|Denmark|H3N2|3C.2a1b.1':0.003571021,('EPI_ISL_296080|2017.8|Human|Colombia|H3N2|3C.2a1b.1':0.002135238,('EPI_ISL_291738|2017.699|Human|Philippines|H3N2|3C.2a1b.1':0.000710306,'EPI_ISL_319712|2018.096|Human|Philippines|H3N2|3C.2a1b.1':0.000000006)0.000:0.000000006)0.771:0.000710924)0.782:0.000711582,(((((('EPI_ISL_331252|2018.37|Human|Korea|H3N2|3C.2a1b.1':0.001421871,'EPI_ISL_282889|2017.666|Human|USA|H3N2|3C.2a1b.1':0.002134402)0.000:0.000000006,(('EPI_ISL_316439|2018.23|Human|TheCaribbean|H3N2|3C.2a1b.1':0.003560364,('EPI_ISL_335668|2018.584|Human|VietNam|H3N2|3C.2a1b.1':0.002139929,'EPI_ISL_342260|2018.825|Human|China|H3N2|3C.2a1b.1':0.001421427)0.959:0.002853467)0.000:0.000000006,'EPI_ISL_300214|2017.888|Human|Thailand|H3N2|3C.2a1b.1':0.000000006)0.914:0.000710167)0.000:0.000000006,('EPI_ISL_275785|2017.466|Human|Bangladesh|H3N2|3C.2a1b.1':0.000709953,'EPI_ISL_292456|2017.962|Human|Singapore|H3N2|3C.2a1b.1':0.002135168)0.000:0.000000006)1.000:0.000000006,((('EPI_ISL_285742|2017.742|Human|Canada|H3N2|3C.2a1b.1':0.000000007,('EPI_ISL_376583|2017.992|Human|Korea|H3N2|3C.2a1b.1':0.001420571,'EPI_ISL_376771|2018.088|Human|Korea|H3N2|3C.2a1b.1':0.000000006)0.970:0.002132944)0.849:0.000709992,('EPI_ISL_292282|2017.962|Human|UK|H3N2|3C.2a1b.1':0.004289764,'EPI_ISL_331067|2018.378|Human|SouthAfrica|H3N2|3C.2a1b.1':0.001423499)0.777:0.000710481)0.000:0.000000006,(('EPI_ISL_297717|2017.852|Human|Russia|H3N2|3C.2a1b.1':0.003777320,'EPI_ISL_12951803|2018.603|Human|Myanmar|H3N2|3C.2a1b.1':0.004208435)0.705:0.000589514,('EPI_ISL_286062|2017.808|Human|HongKong|H3N2|3C.2a1b.1':0.000710226,'EPI_ISL_313509|2018.123|Human|Canada|H3N2|3C.2a1b.1':0.002138256)0.000:0.000000007)0.000:0.000000006)1.000:0.000000006)0.000:0.000000006,(('EPI_ISL_329838|2018.438|Human|Bolivia|H3N2|3C.2a1b.1':0.002137003,'EPI_ISL_330946|2018.444|Human|Bolivia|H3N2|3C.2a1b.1':0.000712476)0.794:0.000708965,('EPI_ISL_296087|2017.896|Human|Canada|H3N2|3C.2a1b.1':0.000709719,'EPI_ISL_282815|2017.447|Human|Georgia|H3N2|3C.2a1b.1':0.000000006)0.000:0.000000006)0.837:0.000709995)0.000:0.000000006,(((((('EPI_ISL_296073|2017.789|Human|India|H3N2|3C.2a1b.1':0.000000006,'EPI_ISL_315003|2018.058|Human|Emirates|H3N2|3C.2a1b.1':0.001411276)0.915:0.001411300,('EPI_ISL_305799|2018.104|Human|USA|H3N2|3C.2a1b.1':0.002135027,'EPI_ISL_314382|2018.11|Human|Lebanon|H3N2|3C.2a1b.1':0.002134420)0.781:0.001431420)0.744:0.000000006,(((((('EPI_ISL_364327|2019.036|Human|Asia-Russia|H3N2|3C.2a1b.1':0.000709771,('EPI_ISL_364377|2019.323|Human|Asia-Russia|H3N2|3C.2a1b.1':0.002132925,'EPI_ISL_364328|2019.145|Human|Asia-Russia|H3N2|3C.2a1b.1':0.000709589)0.000:0.000000006)0.833:0.000709825,(('EPI_ISL_305451|2018.162|Human|France|H3N2|3C.2a1b.1':0.001420984,(((('EPI_ISL_354072|2019.222|Human|Denmark|H3N2|3C.2a1b.1':0.003566193,(((('EPI_ISL_337086|2018.923|Human|Asia-Russia|H3N2|3C.2a1b.1':0.001423233,'EPI_ISL_351770|2018.986|Human|Georgia|H3N2|3C.2a1b.1':0.000710640)0.777:0.000710188,('EPI_ISL_338609|2018.523|Human|Kuwait|H3N2|3C.2a1b.1':0.000712135,'EPI_ISL_351922|2019.121|Human|Lebanon|H3N2|3C.2a1b.1':0.000711490)0.782:0.000710741)0.000:0.000000006,'EPI_ISL_349695|2019.5|Human|USA|H3N2|3C.2a1b.1':0.000710177)0.000:0.000000006,('EPI_ISL_347807|2019.134|Human|Sweden|H3N2|3C.2a1b.1':0.002845972,('EPI_ISL_344683|2018.967|Human|USA|H3N2|3C.2a1b.1':0.0,'EPI_ISL_336572|2018.967|Human|USA|H3N2|3C.2a1b.1':0.0):0.002849040)0.760:0.000715721)0.000:0.000000006)0.959:0.002847013,'EPI_ISL_320288|2018.233|Human|Asia-Russia|H3N2|3C.2a1b.1':0.004997967)0.363:0.000000006,('EPI_ISL_330952|2018.403|Human|Maldives|H3N2|3C.2a1b.1':0.002134432,(('EPI_ISL_391595|2019.025|Human|Singapore|H3N2|3C.2a1b.1':0.003571487,(('EPI_ISL_366497|2019.104|Human|USA|H3N2|3C.2a1b.1':0.0,'EPI_ISL_387268|2019.096|Human|USA|H3N2|3C.2a1b.1':0.0,'EPI_ISL_387272|2019.096|Human|USA|H3N2|3C.2a1b.1':0.0):0.003570285,'EPI_ISL_378563|2018.992|Human|Malaysia|H3N2|3C.2a1b.1':0.000000006)0.777:0.000707028)0.746:0.000714810,'EPI_ISL_350554|2018.373|Human|Singapore|H3N2|3C.2a1b.1':0.002133107)0.000:0.000000006)0.954:0.002133198)0.000:0.000000006,(('EPI_ISL_339060|2018.184|Human|Timor-Leste|H3N2|3C.2a1b.1':0.000712394,('EPI_ISL_390105|2019.471|Human|CostaRica|H3N2|3C.2a1b.1':0.000000006,('EPI_ISL_398818|2019.732|Human|Nicaragua|H3N2|3C.2a1b.1':0.001421493,('EPI_ISL_368186|2019.419|Human|Guyana|H3N2|3C.2a1b.1':0.000000006,'EPI_ISL_391114|2019.238|Human|Dominica|H3N2|3C.2a1b.1':0.000000006)0.773:0.000709529)0.781:0.000711394)0.960:0.002132557)0.813:0.000710139,('EPI_ISL_348200|2018.868|Human|Venezuela|H3N2|3C.2a1b.1':0.000710176,((('EPI_ISL_370109|2019.047|Human|Japan|H3N2|3C.2a1b.1':0.000709995,('EPI_ISL_346080|2018.904|Human|Canada|H3N2|3C.2a1b.1':0.000710463,('EPI_ISL_369754|2018.992|Human|Hawaii|H3N2|3C.2a1b.1':0.000000006,(('EPI_ISL_350088|2019.071|Human|Canada|H3N2|3C.2a1b.1':0.0,'EPI_ISL_355593|2019.071|Human|Canada|H3N2|3C.2a1b.1':0.0):0.000710597,('EPI_ISL_349956|2019.025|Human|Ecuador|H3N2|3C.2a1b.1':0.000710297,'EPI_ISL_386869|2019.304|Human|Thailand|H3N2|3C.2a1b.1':0.001421617)0.000:0.000000006)1.000:0.000000006)0.000:0.000000006)0.836:0.000710119)0.000:0.000000006,((('EPI_ISL_347930|2018.923|Human|Ecuador|H3N2|3C.2a1b.1':0.002134980,('EPI_ISL_369739|2019.027|Human|UK|H3N2|3C.2a1b.1':0.001421563,'EPI_ISL_362587|2019.258|Human|USA|H3N2|3C.2a1b.1':0.001421273)0.000:0.000000006)0.933:0.001421377,'EPI_ISL_378108|2019.364|Human|Brazil|H3N2|3C.2a1b.1':0.002849504)0.000:0.000000006,('EPI_ISL_387214|2019.074|Human|Germany|H3N2|3C.2a1b.1':0.0,'EPI_ISL_346786|2019.134|Human|Spain|H3N2|3C.2a1b.1':0.0,'EPI_ISL_369981|2019.079|Human|USA|H3N2|3C.2a1b.1':0.0):0.000000006)0.000:0.000000006)0.000:0.000000006,(('EPI_ISL_363831|2019.315|Human|Colombia|H3N2|3C.2a1b.1':0.002138734,'EPI_ISL_348171|2018.921|Human|Peru|H3N2|3C.2a1b.1':0.001420932)0.000:0.000000006,(('EPI_ISL_355599|2018.94|Human|Colombia|H3N2|3C.2a1b.1':0.000710498,('EPI_ISL_362162|2019.211|Human|Macedonia|H3N2|3C.2a1b.1':0.000710840,('EPI_ISL_364723|2019.101|Human|UK|H3N2|3C.2a1b.1':0.001421260,'EPI_ISL_366950|2019.195|Human|Georgia|H3N2|3C.2a1b.1':0.000712143)0.794:0.000709812)0.000:0.000000006)0.538:0.000000006,'EPI_ISL_417907|2019.31|Human|Peru|H3N2|3C.2a1b.1':0.002136481)0.000:0.000000006)1.000:0.000000006)0.000:0.000000006)0.960:0.002134267)0.000:0.000000006)0.000:0.000000006)0.693:0.000000006,'EPI_ISL_376727|2018.123|Human|Guam|H3N2|3C.2a1b.1':0.000709823)0.000:0.000000006)0.485:0.000000006,(((((((('EPI_ISL_350077|2018.907|Human|Honduras|H3N2|3C.2a1b.1':0.000000006,(('EPI_ISL_395117|2019.488|Human|Argentina|H3N2|3C.2a1b.1':0.002132157,('EPI_ISL_395114|2019.479|Human|Bolivia|H3N2|3C.2a1b.1':0.000000006,('EPI_ISL_380099|2019.479|Human|Uruguay|H3N2|3C.2a1b.1':0.002130746,'EPI_ISL_386961|2019.395|Human|Chile|H3N2|3C.2a1b.1':0.002131590)0.000:0.000000006)0.000:0.000000006)0.906:0.000709293,((('EPI_ISL_338560|2018.904|Human|CostaRica|H3N2|3C.2a1b.1':0.000709621,'EPI_ISL_365797|2019.268|Human|Canada|H3N2|3C.2a1b.1':0.000711386)0.000:0.000000006,'EPI_ISL_366000|2019.192|Human|TheCaribbean|H3N2|3C.2a1b.1':0.002843697)0.000:0.000000006,(('EPI_ISL_332173|2018.641|Human|Panama|H3N2|3C.2a1b.1':0.001420197,('EPI_ISL_354066|2019.219|Human|Denmark|H3N2|3C.2a1b.1':0.002849151,'EPI_ISL_350668|2019.236|Human|Netherlands|H3N2|3C.2a1b.1':0.001426274)0.760:0.000705340)0.000:0.000000006,('EPI_ISL_331905|2018.844|Human|USA|H3N2|3C.2a1b.1':0.000000006,'EPI_ISL_339754|2019.058|Human|USA|H3N2|3C.2a1b.1':0.000709500)0.000:0.000000006)0.000:0.000000006)0.000:0.000000006)0.866:0.000709457)0.927:0.000709781,'EPI_ISL_377904|2019.153|Human|Madagascar|H3N2|3C.2a1b.1':0.002847068)0.000:0.000000006,('EPI_ISL_345551|2019.003|Human|Luxembourg|H3N2|3C.2a1b.1':0.002847659,'EPI_ISL_334112|2018.808|Human|TheCaribbean|H3N2|3C.2a1b.1':0.000000006)0.934:0.000710103)0.863:0.000709984,'EPI_ISL_312868|2018.5|Human|Emirates|H3N2|3C.2a1b.1':0.001421107)0.000:0.000000006,('EPI_ISL_297473|2018.003|Human|Denmark|H3N2|3C.2a1b.1':0.0,'EPI_ISL_293134|2018.038|Human|Netherlands|H3N2|3C.2a1b.1':0.0,'EPI_ISL_15082420|2018.156|Human|Spain|H3N2|3C.2a1b.1':0.0,'EPI_ISL_15082418|2018.134|Human|Spain|H3N2|3C.2a1b.1':0.0,'EPI_ISL_312844|2018.216|Human|Hawaii|H3N2|3C.2a1b.1':0.0):0.000000006)0.000:0.000000006,((('EPI_ISL_332551|2018.841|Human|USA|H3N2|3C.2a1b.1':0.000710049,'EPI_ISL_332177|2018.751|Human|Hawaii|H3N2|3C.2a1b.1':0.000000006)0.954:0.002134116,'EPI_ISL_396214|2018.69|Human|Australia|H3N2|3C.2a1b.1':0.001424124)0.000:0.000000006,(('EPI_ISL_285731|2017.679|Human|Canada|H3N2|3C.2a1b.1':0.0,'EPI_ISL_288546|2017.679|Human|Canada|H3N2|3C.2a1b.1':0.0):0.000710626,((('EPI_ISL_332190|2018.696|Human|Canada|H3N2|3C.2a1b.1':0.000716272,'EPI_ISL_365779|2019.134|Human|Kazakhstan|H3N2|3C.2a1b.1':0.002134132)0.975:0.003574173,('EPI_ISL_336713|2018.595|Human|Bangladesh|H3N2|3C.2a1b.1':0.000710918,('EPI_ISL_331897|2018.655|Human|Bhutan|H3N2|3C.2a1b.1':0.000710885,(('EPI_ISL_338621|2018.879|Human|Niger|H3N2|3C.2a1b.1':0.000710930,'EPI_ISL_362388|2019.036|Human|Niger|H3N2|3C.2a1b.1':0.000711893)0.885:0.001423413,('EPI_ISL_341010|2018.844|Human|Afghanistan|H3N2|3C.2a1b.1':0.000000006,('EPI_ISL_392519|2019.112|Human|Mali|H3N2|3C.2a1b.1':0.001422345,('EPI_ISL_362203|2018.912|Human|BurkinaFaso|H3N2|3C.2a1b.1':0.000000006,'EPI_ISL_363935|2019.063|Human|BurkinaFaso|H3N2|3C.2a1b.1':0.000710228)0.889:0.000710032)0.000:0.000000006)0.000:0.000000006)0.894:0.001423640)0.797:0.000713012)0.804:0.000710308)0.000:0.000000006,((('EPI_ISL_365788|2019.099|Human|Ukraine|H3N2|3C.2a1b.1':0.000000006,('EPI_ISL_365516|2019.192|Human|Luxembourg|H3N2|3C.2a1b.1':0.000710556,'EPI_ISL_394947|2019.263|Human|Ukraine|H3N2|3C.2a1b.1':0.002135302)0.000:0.000000006)0.000:0.000000006,('EPI_ISL_391199|2019.17|Human|Iceland|H3N2|3C.2a1b.1':0.000000006,'EPI_ISL_345255|2019.044|Human|Spain|H3N2|3C.2a1b.1':0.004280291)0.819:0.000710051)0.940:0.001420710,(('EPI_ISL_391118|2019.252|Human|India|H3N2|3C.2a1b.1':0.002133605,'EPI_ISL_366780|2018.83|Human|Bahrain|H3N2|3C.2a1b.1':0.000711203)0.778:0.000710063,('EPI_ISL_354518|2018.877|Human|Belgium|H3N2|3C.2a1b.1':0.000000006,'EPI_ISL_332543|2018.882|Human|USA|H3N2|3C.2a1b.1':0.000709827)0.863:0.000709862)0.000:0.000000006)0.932:0.001421006)0.844:0.000710004)0.000:0.000000006)0.000:0.000000006)1.000:0.000000006,((('EPI_ISL_376564|2018.093|Human|Italy|H3N2|3C.2a1b.1':0.000709797,('EPI_ISL_347060|2018.644|Human|Chile|H3N2|3C.2a1b.1':0.002134112,'EPI_ISL_373449|2018.211|Human|Italy|H3N2|3C.2a1b.1':0.000000006)0.000:0.000000006)0.863:0.000709947,(('EPI_ISL_336696|2018.737|Human|Emirates|H3N2|3C.2a1b.1':0.004278852,('EPI_ISL_322083|2018.104|Human|Singapore|H3N2|3C.2a1b.1':0.000710254,('EPI_ISL_4055901|2018.666|Human|Taiwan|H3N2|3C.2a1b.1':0.000000006,(('EPI_ISL_12995117|2019.534|Human|Myanmar|H3N2|3C.2a1b.1b':0.001421916,(((((('EPI_ISL_351407|2019.085|Human|UK|H3N2|3C.2a1b.1b':0.000710603,(((('EPI_ISL_346506|2019.142|Human|France|H3N2|3C.2a1b.1b':0.002136539,(('EPI_ISL_391127|2019.345|Human|Laos|H3N2|3C.2a1b.1b':0.000712782,'EPI_ISL_386835|2019.17|Human|Thailand|H3N2|3C.2a1b.1b':0.000711700)0.798:0.000710866,('EPI_ISL_337015|2019.003|Human|France|H3N2|3C.2a1b.1b':0.0,'EPI_ISL_333652|2018.899|Human|Switzerland|H3N2|3C.2a1b.1b':0.0,'EPI_ISL_350582|2018.852|Human|Singapore|H3N2|3C.2a1b.1b':0.0):0.000000006)0.000:0.000000006)0.890:0.000710697,'EPI_ISL_349711|2018.97|Human|HongKong|H3N2|3C.2a1b.1b':0.001423102)0.000:0.000000006,'EPI_ISL_365504|2019.142|Human|Luxembourg|H3N2|3C.2a1b.1b':0.000711311)0.000:0.000000006,('EPI_ISL_344187|2018.923|Human|Singapore|H3N2|3C.2a1b.1b':0.0,'EPI_ISL_366118|2019.038|Human|China|H3N2|3C.2a1b.1b':0.0):0.000711523)0.000:0.000000006)0.925:0.001422348,('EPI_ISL_429205|2020.046|Human|Asia-Russia|H3N2|3C.2a1b.1b':0.001422570,'EPI_ISL_498218|2020.085|Human|Japan|H3N2|3C.2a1b.1b':0.000000006)0.942:0.001421311)0.712:0.000000006,((('EPI_ISL_424766|2019.94|Human|Taiwan|H3N2|3C.2a1b.1b':0.000000006,('EPI_ISL_390092|2019.488|Human|Argentina|H3N2|3C.2a1b.1b':0.001425324,('EPI_ISL_409378|2019.975|Human|HongKong|H3N2|3C.2a1b.1b':0.002848276,'EPI_ISL_390681|2019.468|Human|China|H3N2|nan':0.003562416)0.323:0.000000006)0.897:0.000000006)0.000:0.000000006,((((((('EPI_ISL_491813|2019.822|Human|Mali|H3N2|3C.2a1b.1b':0.000000006,'EPI_ISL_413736|2019.825|Human|Mali|H3N2|3C.2a1b.1b':0.000710667)0.925:0.001422059,('EPI_ISL_378062|2019.378|Human|Bangladesh|H3N2|3C.2a1b.1b':0.001421040,('EPI_ISL_9402252|2021.682|Human|SouthAfrica|H3N2|3C.2a1b.1b':0.004283564,(('EPI_ISL_9482256|2021.789|Human|Madagascar|H3N2|3C.2a1b.1b':0.000709574,(('EPI_ISL_11323857|2021.937|Human|France|H3N2|3C.2a1b.1b':0.000709580,'EPI_ISL_11323856|2022.5|Human|France|H3N2|3C.2a1b.1b':0.000000006)0.870:0.000709630,'EPI_ISL_9842647|2022.011|Human|Armenia|H3N2|3C.2a1b.1b':0.000709328)0.000:0.000000006)0.910:0.001420047,('EPI_ISL_11497651|2021.153|Human|Zambia|H3N2|3C.2a1b.1b':0.002134619,(('EPI_ISL_10828384|2021.921|Human|Kenya|H3N2|3C.2a1b.1b':0.000000006,'EPI_ISL_7257488|2021.701|Human|Kenya|H3N2|3C.2a1b.1b':0.000709983)0.859:0.000711247,('EPI_ISL_6306265|2021.767|Human|USA|H3N2|3C.2a1b.1b':0.000000006,'EPI_ISL_6306620|2021.767|Human|USA|H3N2|3C.2a1b.1b':0.000000006)0.000:0.000000006)0.758:0.000710403)0.787:0.000710544)0.000:0.000000006)0.990:0.004284493)0.756:0.000714770)0.000:0.000000006,(((((('EPI_ISL_1015492|2020.716|Human|Bangladesh|H3N2|3C.2a1b.1b':0.003568058,('EPI_ISL_412522|2019.959|Human|USA|H3N2|3C.2a1b.1b':0.000000006,('EPI_ISL_409047|2019.97|Human|USA|H3N2|3C.2a1b.1b':0.000710678,'EPI_ISL_463800|2020.148|Human|USA|H3N2|3C.2a1b.1b':0.000710643)0.000:0.000000006)0.000:0.000000006)0.921:0.001422681,'EPI_ISL_584002|2020.005|Human|Bangladesh|H3N2|3C.2a1b.1b':0.002850961)0.000:0.000000006,('EPI_ISL_471287|2020.208|Human|Russia|H3N2|3C.2a1b.1b':0.001423979,'EPI_ISL_577622|2020.216|Human|Nepal|H3N2|3C.2a1b.1b':0.001423597)0.787:0.000712559)0.000:0.000000006,'EPI_ISL_414881|2020.033|Human|Korea|H3N2|3C.2a1b.1b':0.000000006)1.000:0.000000006,((('EPI_ISL_471533|2020.178|Human|Canada|H3N2|3C.2a1b.1b':0.000710790,'EPI_ISL_471535|2020.169|Human|Canada|H3N2|3C.2a1b.1b':0.000000006)0.963:0.002135055,('EPI_ISL_410745|2020.022|Human|USA|H3N2|3C.2a1b.1b':0.000000006,('EPI_ISL_455815|2020.117|Human|USA|H3N2|3C.2a1b.1b':0.001422070,'EPI_ISL_415747|2020.071|Human|Georgia|H3N2|3C.2a1b.1b':0.000000006)0.000:0.000000006)0.000:0.000000006)0.904:0.000710470,(('EPI_ISL_424758|2020.191|Human|USA|H3N2|3C.2a1b.1b':0.0,'EPI_ISL_418532|2020.142|Human|Hawaii|H3N2|3C.2a1b.1b':0.0):0.000000006,('EPI_ISL_424763|2020.191|Human|USA|H3N2|3C.2a1b.1b':0.001422154,'EPI_ISL_528874|2020.189|Human|Honduras|H3N2|3C.2a1b.1b':0.001422352)0.000:0.000000006)0.000:0.000000006)0.913:0.000710670)0.000:0.000000006,'EPI_ISL_2462334|2020.046|Human|Belgium|H3N2|3C.2a1b.1b':0.002136611)0.837:0.000710598)0.000:0.000000006,(('EPI_ISL_398208|2019.46|Human|Singapore|H3N2|3C.2a1b.1b':0.000710390,'EPI_ISL_2932739|2019.97|Human|Egypt|H3N2|3C.2a1b.1b':0.000710553)0.000:0.000000006,(('EPI_ISL_367377|2019.381|Human|China|H3N2|3C.2a1b.1b':0.002135905,'EPI_ISL_391072|2019.652|Human|Sweden|H3N2|3C.2a1b.1b':0.002134031)0.000:0.000000006,'EPI_ISL_416800|2019.997|Human|Pakistan|H3N2|3C.2a1b.1b':0.002135706)0.000:0.000000006)0.000:0.000000006)0.000:0.000000006,(((('EPI_ISL_594224|2019.871|Human|Japan|H3N2|3C.2a1b.1b':0.000710757,(('EPI_ISL_398539|2019.674|Human|Canada|H3N2|3C.2a1b.1b':0.0,'EPI_ISL_404747|2019.674|Human|Canada|H3N2|3C.2a1b.1b':0.0):0.000710723,'EPI_ISL_400028|2019.841|Human|Bahrain|H3N2|3C.2a1b.1b':0.001423180)0.000:0.000000006)0.000:0.000000006,('EPI_ISL_407955|2020.038|Human|Denmark|H3N2|3C.2a1b.1b':0.0,'EPI_ISL_400851|2019.827|Human|Canada|H3N2|3C.2a1b.1b':0.0,'EPI_ISL_418543|2019.764|Human|Kuwait|H3N2|3C.2a1b.1b':0.0):0.000000006)1.000:0.000000006,((((((('EPI_ISL_409419|2019.937|Human|Canada|H3N2|3C.2a1b.1b':0.002139400,'EPI_ISL_487047|2019.964|Human|UK|H3N2|3C.2a1b.1b':0.002134128)0.711:0.000000006,('EPI_ISL_405462|2019.94|Human|Korea|H3N2|3C.2a1b.1b':0.000710568,'EPI_ISL_412179|2020.011|Human|Hawaii|H3N2|3C.2a1b.1b':0.001421520)0.000:0.000000006)0.000:0.000000006,('EPI_ISL_398663|2019.877|Human|UK|H3N2|3C.2a1b.1b':0.000710524,('EPI_ISL_414854|2019.992|Human|Korea|H3N2|3C.2a1b.1b':0.001424769,('EPI_ISL_402415|2019.668|Human|Philippines|H3N2|3C.2a1b.1b':0.000710512,'EPI_ISL_413665|2020.087|Human|Sweden|H3N2|3C.2a1b.1b':0.000710248)0.182:0.000000006)0.612:0.000000006)0.000:0.000000006)0.000:0.000000006,('EPI_ISL_404583|2019.901|Human|Emirates|H3N2|3C.2a1b.1b':0.000000006,'EPI_ISL_421119|2020.085|Human|Lebanon|H3N2|3C.2a1b.1b':0.000000006)0.935:0.000711012)0.000:0.000000006,'EPI_ISL_415690|2019.849|Human|USA|H3N2|3C.2a1b.1b':0.002849343)0.849:0.000710523,'EPI_ISL_405417|2019.929|Human|Guam|H3N2|3C.2a1b.1b':0.002135941)0.000:0.000000006,'EPI_ISL_412025|2019.753|Human|Australia|H3N2|nan':0.002141264)0.000:0.000000006)0.000:0.000000006,('EPI_ISL_411990|2020.038|Human|France|H3N2|3C.2a1b.1b':0.000711497,'EPI_ISL_471534|2020.213|Human|Canada|H3N2|3C.2a1b.1b':0.000000006)0.968:0.002137310)0.898:0.001423791)0.837:0.000710409,('EPI_ISL_405334|2019.507|Human|Australia|H3N2|3C.2a1b.1b':0.002134780,'EPI_ISL_400883|2019.912|Human|USA|H3N2|3C.2a1b.1b':0.002849554)0.000:0.000000006)0.750:0.000000006,'EPI_ISL_409388|2019.962|Human|HongKong|H3N2|3C.2a1b.1b':0.002134198)0.000:0.000000006)0.000:0.000000006,'EPI_ISL_405728|2019.679|Human|Laos|H3N2|3C.2a1b.1b':0.001421884)0.000:0.000000006)0.000:0.000000006,('EPI_ISL_516138|2020.153|Human|Brazil|H3N2|3C.2a1b.1b':0.004302749,(('EPI_ISL_409051|2019.929|Human|Thailand|H3N2|3C.2a1b.1b':0.000000006,((('EPI_ISL_402952|2019.981|Human|Russia|H3N2|3C.2a1b.1b':0.0,'EPI_ISL_404169|2020.036|Human|Ukraine|H3N2|3C.2a1b.1b':0.0):0.000000006,'EPI_ISL_430836|2020.128|Human|Asia-Russia|H3N2|3C.2a1b.1b':0.002134411)0.840:0.000710217,'EPI_ISL_1367569|2020.189|Human|Thailand|H3N2|3C.2a1b.1b':0.000710184)0.000:0.000000006)0.835:0.000710085,('EPI_ISL_717670|2020.115|Human|Laos|H3N2|3C.2a1b.1b':0.003567944,('EPI_ISL_534303|2020.003|Human|Singapore|H3N2|3C.2a1b.1b':0.001421384,('EPI_ISL_481338|2020.003|Human|Singapore|H3N2|3C.2a1b.1b':0.000000006,('EPI_ISL_412543|2019.942|Human|Korea|H3N2|3C.2a1b.1b':0.000709960,('EPI_ISL_577616|2020.216|Human|Japan|H3N2|3C.2a1b.1b':0.000709958,('EPI_ISL_644654|2020.153|Human|Thailand|H3N2|3C.2a1b.1b':0.000709973,'EPI_ISL_2245461|2021.107|Human|Laos|H3N2|3C.2a1b.1b':0.005003617)0.768:0.000710647)0.000:0.000000006)0.997:0.000000006)0.000:0.000000006)0.824:0.000709885)0.000:0.000000006)0.883:0.001429723)0.754:0.000706224)0.000:0.000000006,((('EPI_ISL_401787|2019.792|Human|Germany|H3N2|3C.2a1b.1b':0.0,'EPI_ISL_399020|2019.789|Human|Singapore|H3N2|3C.2a1b.1b':0.0):0.001424655,'EPI_ISL_510013|2019.929|Human|Malaysia|H3N2|3C.2a1b.1b':0.000712413)0.786:0.000710126,(('EPI_ISL_398536|2019.819|Human|Hawaii|H3N2|3C.2a1b.1b':0.001422121,'EPI_ISL_413233|2019.833|Human|Japan|H3N2|3C.2a1b.1b':0.003579972)0.739:0.000000006,(((('EPI_ISL_419385|2020.077|Human|Asia-Russia|H3N2|3C.2a1b.1b':0.002849762,('EPI_ISL_402203|2019.855|Human|China|H3N2|3C.2a1b.1b':0.000000006,('EPI_ISL_471388|2020.172|Human|Russia|H3N2|3C.2a1b.1b':0.002852378,'EPI_ISL_416767|2020.12|Human|USA|H3N2|3C.2a1b.1b':0.000713526)0.791:0.000708940)0.775:0.000708975)0.797:0.000713677,('EPI_ISL_1296299|2019.573|Human|VietNam|H3N2|3C.2a1b.1b':0.001425792,'EPI_ISL_419273|2020.055|Human|Australia|H3N2|3C.2a1b.1b':0.001424756)0.884:0.001421816)0.000:0.000000006,'EPI_ISL_378111|2019.378|Human|Chile|H3N2|3C.2a1b.1b':0.000711126)0.000:0.000000006,('EPI_ISL_485475|2020.208|Human|China|H3N2|3C.2a1b.1b':0.002847130,'EPI_ISL_485472|2020.079|Human|China|H3N2|nan':0.005731898)0.737:0.000716958)0.000:0.000000006)0.000:0.000000006)0.000:0.000000006)0.000:0.000000006,(('EPI_ISL_510015|2020.055|Human|Philippines|H3N2|3C.2a1b.1b':0.001423041,('EPI_ISL_429198|2020.197|Human|Asia-Russia|H3N2|3C.2a1b.1b':0.000709933,'EPI_ISL_485419|2020.191|Human|China|H3N2|3C.2a1b.1b':0.002141243)0.925:0.002142596)0.787:0.000711708,'EPI_ISL_378110|2019.395|Human|USA|H3N2|3C.2a1b.1b':0.000710508)0.000:0.000000006)0.000:0.000000006)0.845:0.000710207,(('EPI_ISL_400310|2019.693|Human|Singapore|H3N2|3C.2a1b.1b':0.000710569,(('EPI_ISL_408461|2020.5|Human|France|H3N2|3C.2a1b.1b':0.000710318,'EPI_ISL_410751|2020.036|Human|USA|H3N2|3C.2a1b.1b':0.000000006)0.913:0.001421842,'EPI_ISL_481342|2020.022|Human|Singapore|H3N2|3C.2a1b.1b':0.002848603)0.000:0.000000006)0.950:0.002136233,('EPI_ISL_402209|2019.885|Human|China|H3N2|3C.2a1b.1b':0.000710375,'EPI_ISL_416801|2019.992|Human|Pakistan|H3N2|3C.2a1b.1b':0.003569349)0.909:0.001423411)0.000:0.000000006)0.996:0.003564814)0.859:0.000710286)0.000:0.000000006)0.000:0.000000006,(('EPI_ISL_322440|2018.233|Human|Russia|H3N2|3C.2a1b.1':0.0,'EPI_ISL_322489|2018.216|Human|Russia|H3N2|3C.2a1b.1':0.0):0.000000006,'EPI_ISL_307894|2018.216|Human|Georgia|H3N2|3C.2a1b.1':0.002137245)0.858:0.000710086)0.841:0.000710057)0.165:0.000000006,('EPI_ISL_336557|2018.123|Human|Netherlands|H3N2|3C.2a1b.1':0.002851612,'EPI_ISL_418547|2019.151|Human|Afghanistan|H3N2|3C.2a1b.1':0.002851157)0.722:0.000710892)0.000:0.000000006)0.000:0.000000006,('EPI_ISL_332081|2018.701|Human|Myanmar|H3N2|3C.2a1b.1':0.002136522,('EPI_ISL_333863|2018.085|Human|Thailand|H3N2|3C.2a1b.1':0.002853725,('EPI_ISL_311961|2017.929|Human|Japan|H3N2|3C.2a1b.1':0.000710113,'EPI_ISL_376568|2018.063|Human|Japan|H3N2|3C.2a1b.1':0.000000006)0.790:0.000711370)0.766:0.000710651)0.778:0.000711190)0.000:0.000000006)0.000:0.000000006,(('EPI_ISL_357181|2019.14|Human|Belgium|H3N2|3C.2a1b.1':0.000711563,'EPI_ISL_346128|2018.959|Human|Ukraine|H3N2|3C.2a1b.1':0.002141987)0.766:0.000709812,('EPI_ISL_373410|2018.082|Human|UK|H3N2|3C.2a1b.1':0.000000006,'EPI_ISL_331077|2018.175|Human|Thailand|H3N2|3C.2a1b.1':0.003561514)0.837:0.000709785)0.000:0.000000006)0.000:0.000000006,((((('EPI_ISL_387297|2019.036|Human|Turkey|H3N2|3C.2a1b.1':0.000709511,'EPI_ISL_362250|2019.211|Human|Tanzania|H3N2|3C.2a1b.1':0.000709442)0.318:0.000000006,'EPI_ISL_393781|2019.501|Human|Kenya|H3N2|3C.2a1b.1':0.002132096)0.000:0.000000006,((('EPI_ISL_338274|2018.847|Human|Australia|H3N2|3C.2a1b.1':0.001420335,('EPI_ISL_378566|2019.123|Human|Malaysia|H3N2|3C.2a1b.1':0.002133678,((('EPI_ISL_366466|2019.079|Human|UK|H3N2|3C.2a1b.1':0.001421105,'EPI_ISL_377662|2019.214|Human|Russia|H3N2|3C.2a1b.1':0.002133159)0.000:0.000000006,'EPI_ISL_378546|2019.277|Human|Australia|H3N2|3C.2a1b.1':0.001420424)0.000:0.000000006,'EPI_ISL_361873|2019.189|Human|Iran|H3N2|3C.2a1b.1':0.001422407)0.000:0.000000006)0.908:0.001420520)0.000:0.000000006,('EPI_ISL_365771|2019.214|Human|Mozambique|H3N2|3C.2a1b.1':0.001419871,'EPI_ISL_362174|2019.093|Human|Pakistan|H3N2|3C.2a1b.1':0.003560591)0.364:0.000000006)0.000:0.000000006,(('EPI_ISL_411993|2020.071|Human|France|H3N2|3C.2a1b.1':0.001424685,'EPI_ISL_401784|2019.789|Human|Germany|H3N2|3C.2a1b.1':0.000706476)0.985:0.003564813,('EPI_ISL_400355|2019.868|Human|France|H3N2|3C.2a1b.1':0.000000006,'EPI_ISL_516144|2020.079|Human|Brazil|H3N2|3C.2a1b.1':0.001421284)0.000:0.000000006)0.957:0.002134820)0.000:0.000000006)0.000:0.000000006,('EPI_ISL_370583|2018.997|Human|Germany|H3N2|3C.2a1b.1':0.001423485,(((((('EPI_ISL_350610|2019.107|Human|Asia-Russia|H3N2|3C.2a1b.1':0.000710127,((('EPI_ISL_412130|2019.995|Human|Bahrain|H3N2|3C.2a1b.1':0.000000006,'EPI_ISL_493140|2020.057|Human|SouthAfrica|H3N2|3C.2a1b.1':0.001421186)0.964:0.002133600,((('EPI_ISL_2484034|2020.068|Human|Belgium|H3N2|3C.2a1b.1':0.003567375,((('EPI_ISL_485555|2019.948|Human|China|H3N2|3C.2a1b.1a':0.000712559,'EPI_ISL_485909|2020.003|Human|China|H3N2|3C.2a1b.1a':0.001424631)0.770:0.000709944,('EPI_ISL_487470|2020.066|Human|TheCaribbean|H3N2|3C.2a1b.1a':0.002849791,(('EPI_ISL_402407|2019.69|Human|Niger|H3N2|3C.2a1b.1a':0.0,'EPI_ISL_491795|2019.764|Human|Nigeria|H3N2|3C.2a1b.1a':0.0):0.000000006,('EPI_ISL_487159|2020.096|Human|Luxembourg|H3N2|3C.2a1b.1a':0.000711481,('EPI_ISL_1296326|2020.139|Human|Thailand|H3N2|3C.2a1b.1a':0.000000006,('EPI_ISL_410292|2020.074|Human|Spain|H3N2|3C.2a1b.1a':0.000711106,'EPI_ISL_404262|2019.995|Human|Sweden|H3N2|3C.2a1b.1a':0.000000006)0.908:0.000711181)0.846:0.000711318)0.000:0.000000007)0.000:0.000000006)0.000:0.000000006)0.774:0.000712086,('EPI_ISL_427858|2020.09|Human|USA|H3N2|3C.2a1b.1a':0.000712321,('EPI_ISL_534358|2020.183|Human|Togo|H3N2|3C.2a1b.1a':0.003573461,((('EPI_ISL_395151|2019.721|Human|USA|H3N2|3C.2a1b.1a':0.000000006,'EPI_ISL_491787|2019.838|Human|Togo|H3N2|3C.2a1b.1a':0.000710140)0.845:0.000710137,(('EPI_ISL_414748|2020.005|Human|Italy|H3N2|3C.2a1b.1a':0.001427038,'EPI_ISL_1647862|2020.167|Human|Niger|H3N2|3C.2a1b.1a':0.004284396)0.886:0.001421912,('EPI_ISL_467776|2019.899|Human|France|H3N2|3C.2a1b.1a':0.001427199,'EPI_ISL_499052|2020.208|Human|Chile|H3N2|3C.2a1b.1a':0.002865843)0.723:0.000708324)0.411:0.000000006)0.676:0.000000006,(((('EPI_ISL_414087|2019.959|Human|Italy|H3N2|3C.2a1b.1a':0.000000006,'EPI_ISL_516175|2020.15|Human|Brazil|H3N2|3C.2a1b.1a':0.004282530)0.834:0.000711086,('EPI_ISL_9388924|2021.668|Human|Ethiopia|H3N2|3C.2a1b.1a':0.003563610,('EPI_ISL_9304976|2021.995|Human|Denmark|H3N2|3C.2a1b.1a':0.000709800,('EPI_ISL_12240183|2021.918|Human|Norway|H3N2|3C.2a1b.1a':0.002134013,('EPI_ISL_7637940|2021.781|Human|Sweden|H3N2|3C.2a1b.1a':0.001420494,(('EPI_ISL_12713978|2022.277|Human|USA|H3N2|3C.2a1b.1a':0.001421772,('EPI_ISL_13803394|2022.419|Human|Denmark|H3N2|3C.2a1b.1a':0.000709774,'EPI_ISL_14755421|2022.422|Human|Sweden|H3N2|3C.2a1b.1a':0.000000006)0.930:0.002139194)0.771:0.000710849,(('EPI_ISL_12713425|2022.219|Human|USA|H3N2|3C.2a1b.1a':0.0,'EPI_ISL_13284992|2022.219|Human|USA|H3N2|3C.2a1b.1a':0.0):0.001420343,'EPI_ISL_12579920|2022.238|Human|Australia|H3N2|3C.2a1b.1a':0.000711372)0.779:0.000710100)0.000:0.000000006)0.977:0.003577060)0.753:0.000710928)0.000:0.000000006)0.982:0.003565956)0.000:0.000000006,((('EPI_ISL_429851|2020.093|Human|Russia|H3N2|3C.2a1b.1a':0.000712231,('EPI_ISL_3836431|2021.364|Human|Philippines|H3N2|3C.2a1b.1a':0.006439661,'EPI_ISL_481336|2020.055|Human|Singapore|H3N2|3C.2a1b.1a':0.000000006)0.834:0.000710515)0.000:0.000000006,('EPI_ISL_644652|2020.189|Human|Indonesia|H3N2|3C.2a1b.1a':0.000710026,('EPI_ISL_6760984|2020.795|Human|Senegal|H3N2|3C.2a1b.1a':0.003567085,'EPI_ISL_766836|2020.15|Human|Mali|H3N2|3C.2a1b.1a':0.000000006)0.000:0.000000006)0.869:0.000710221)0.000:0.000000006,(((('EPI_ISL_984711|2020.88|Human|Cotedivoire|H3N2|3C.2a1b.1a':0.002848968,(('EPI_ISL_11956820|2021.814|Human|Nigeria|H3N2|3C.2a1b.1a':0.005621910,('EPI_ISL_13811815|2022.334|Human|Germany|H3N2|3C.2a1b.1a':0.000709671,'EPI_ISL_11496612|2021.781|Human|Togo|H3N2|3C.2a1b.1a':0.000000006)0.923:0.002231847)0.482:0.000719037,('EPI_ISL_1296305|2020.844|Human|Nigeria|H3N2|3C.2a1b.1a':0.002860754,(('EPI_ISL_12141756|2022.175|Human|Portugal|H3N2|3C.2a1b.1a':0.002135317,(('EPI_ISL_8636635|2021.112|Human|Niger|H3N2|3C.2a1b.1a':0.000000006,(('EPI_ISL_11323844|2021.871|Human|France|H3N2|3C.2a1b.1a':0.000710235,'EPI_ISL_12187409|2021.8|Human|BurkinaFaso|H3N2|3C.2a1b.1a':0.000000006)0.841:0.000710330,('EPI_ISL_4005753|2021.515|Human|Ghana|H3N2|3C.2a1b.1a':0.001421683,(('EPI_ISL_9388894|2021.973|Human|USA|H3N2|3C.2a1b.1a':0.0,'EPI_ISL_9033405|2021.973|Human|USA|H3N2|3C.2a1b.1a':0.0):0.000709467,('EPI_ISL_9383908|2021.973|Human|UK|H3N2|3C.2a1b.1a':0.000709544,('EPI_ISL_12240114|2021.94|Human|Belgium|H3N2|3C.2a1b.1a':0.000709598,'EPI_ISL_11112324|2022.068|Human|UK|H3N2|3C.2a1b.1a':0.002844121)0.482:0.000000006)0.000:0.000000006)0.972:0.002133320)0.000:0.000000006)0.889:0.000710242)0.946:0.001421751,'EPI_ISL_11814594|2022.085|Human|France|H3N2|3C.2a1b.1a':0.004284571)0.000:0.000000006)0.000:0.000000006,(('EPI_ISL_9482333|2021.937|Human|France|H3N2|nan':0.000720250,'EPI_ISL_9402014|2021.97|Human|Algeria|H3N2|3C.2a1b.1a':0.000000006)0.000:0.000000006,('EPI_ISL_11246965|2022.101|Human|Spain|H3N2|3C.2a1b.1a':0.002853465,'EPI_ISL_9482807|2021.937|Human|France|H3N2|nan':0.002372364)0.767:0.000707767)0.981:0.002848873)0.975:0.002861874)0.766:0.000801006)0.858:0.001322658)0.000:0.000000006,((((('EPI_ISL_1296310|2020.954|Human|Congo|H3N2|3C.2a1b.1a':0.0,'EPI_ISL_1296315|2021.011|Human|Congo|H3N2|3C.2a1b.1a':0.0):0.000000006,'EPI_ISL_11497670|2021.26|Human|Zambia|H3N2|3C.2a1b.1a':0.001424368)0.000:0.000000006,(('EPI_ISL_9713666|2021.797|Human|SouthAfrica|H3N2|3C.2a1b.1a':0.000711136,(((('EPI_ISL_7623044|2021.756|Human|SouthAfrica|H3N2|nan':0.000000006,'EPI_ISL_7587888|2021.63|Human|SouthAfrica|H3N2|nan':0.000000006)0.957:0.000000006,'EPI_ISL_7623046|2021.767|Human|SouthAfrica|H3N2|nan':0.000775465)0.000:0.000000006,('EPI_ISL_7622861|2021.737|Human|SouthAfrica|H3N2|nan':0.000000006,'EPI_ISL_7342941|2021.756|Human|SouthAfrica|H3N2|nan':0.000000006)0.948:0.001568789)1.000:0.000000006,'EPI_ISL_11496553|2021.989|Human|Mozambique|H3N2|3C.2a1b.1a':0.000000006)0.000:0.000000006)0.953:0.001422876,('EPI_ISL_7257629|2021.69|Human|Kenya|H3N2|3C.2a1b.1a':0.001424384,('EPI_ISL_14016110|2021.329|Human|Uganda|H3N2|3C.2a1b.1a':0.000710794,('EPI_ISL_14016107|2021.329|Human|Uganda|H3N2|3C.2a1b.1a':0.000000006,'EPI_ISL_14016109|2021.329|Human|Uganda|H3N2|3C.2a1b.1a':0.003563445)0.000:0.000000006)0.000:0.000000006)0.000:0.000000006)0.851:0.000710520)0.972:0.002134678,'EPI_ISL_1519354|2020.954|Human|Cameroon|H3N2|3C.2a1b.1a':0.004284552)0.000:0.000000006,('EPI_ISL_4005746|2021.512|Human|Westafrica|H3N2|3C.2a1b.1a':0.000710596,('EPI_ISL_3534324|2021.43|Human|Cotedivoire|H3N2|3C.2a1b.1a':0.000000006,'EPI_ISL_4373562|2021.51|Human|USA|H3N2|3C.2a1b.1a':0.001422831)0.000:0.000000006)1.000:0.007157512)0.000:0.000000006)0.827:0.000710650,'EPI_ISL_426369|2020.096|Human|Sweden|H3N2|3C.2a1b.1a':0.003565689)0.000:0.000000006,('EPI_ISL_412009|2020.09|Human|France|H3N2|3C.2a1b.1a':0.000712285,('EPI_ISL_428668|2019.934|Human|UK|H3N2|3C.2a1b.1a':0.000710581,'EPI_ISL_399961|2019.904|Human|UK|H3N2|3C.2a1b.1a':0.000000006)0.806:0.000710357)0.774:0.000710553)0.000:0.000000006)0.000:0.000000006)0.000:0.000000006,(((((('EPI_ISL_421100|2020.178|Human|USA|H3N2|3C.2a1b.1a':0.002850425,('EPI_ISL_435229|2020.123|Human|Korea|H3N2|3C.2a1b.1a':0.000710186,('EPI_ISL_497911|2020.137|Human|Asia-Russia|H3N2|3C.2a1b.1a':0.000710139,'EPI_ISL_430832|2020.066|Human|Asia-Russia|H3N2|3C.2a1b.1a':0.000000006)0.000:0.000000006)0.912:0.000710137)0.291:0.000000006,'EPI_ISL_517666|2020.077|Human|Australia|H3N2|3C.2a1b.1a':0.001421752)0.000:0.000000006,(('EPI_ISL_405011|2019.956|Human|Germany|H3N2|3C.2a1b.1a':0.0,'EPI_ISL_409031|2019.978|Human|USA|H3N2|3C.2a1b.1a':0.0,'EPI_ISL_416799|2020.153|Human|USA|H3N2|3C.2a1b.1a':0.0,'EPI_ISL_413701|2020.057|Human|USA|H3N2|3C.2a1b.1a':0.0,'EPI_ISL_418574|2019.814|Human|Cotedivoire|H3N2|3C.2a1b.1a':0.0,'EPI_ISL_421112|2020.137|Human|Hawaii|H3N2|3C.2a1b.1a':0.0,'EPI_ISL_409449|2019.811|Human|BurkinaFaso|H3N2|3C.2a1b.1a':0.0):0.000000006,('EPI_ISL_480523|2020.038|Human|UK|H3N2|3C.2a1b.1a':0.001421891,'EPI_ISL_480452|2019.852|Human|Japan|H3N2|3C.2a1b.1a':0.002134057)0.805:0.000000006)0.000:0.000000006)1.000:0.000000006,(('EPI_ISL_471532|2020.172|Human|Canada|H3N2|3C.2a1b.1a':0.000710338,('EPI_ISL_514707|2020.104|Human|Brunei|H3N2|3C.2a1b.1a':0.002848778,'EPI_ISL_404588|2019.899|Human|Emirates|H3N2|3C.2a1b.1a':0.002135585)0.426:0.000000006)0.000:0.000000006,('EPI_ISL_409685|2019.984|Human|USA|H3N2|3C.2a1b.1a':0.000000006,'EPI_ISL_409389|2019.964|Human|HongKong|H3N2|3C.2a1b.1a':0.001421851)0.000:0.000000006)0.000:0.000000006)0.000:0.000000006,(('EPI_ISL_2460152|2019.984|Human|Belgium|H3N2|3C.2a1b.1a':0.000000006,'EPI_ISL_2484030|2020.079|Human|Belgium|H3N2|3C.2a1b.1a':0.000710441)0.974:0.002134403,('EPI_ISL_407934|2020.033|Human|Denmark|H3N2|3C.2a1b.1a':0.002139807,('EPI_ISL_468323|2020.077|Human|Romania|H3N2|3C.2a1b.1a':0.002846951,('EPI_ISL_407201|2020.033|Human|Germany|H3N2|3C.2a1b.1a':0.000000006,'EPI_ISL_487468|2020.161|Human|Guyana|H3N2|3C.2a1b.1a':0.000000006)0.000:0.000000006)0.847:0.000710065)0.000:0.000000006)0.848:0.000710192)0.000:0.000000006,'EPI_ISL_413722|2019.86|Human|Mali|H3N2|3C.2a1b.1a':0.000710369)0.000:0.000000006)0.991:0.000000006)0.702:0.000000006)0.198:0.000711285)0.787:0.000709971)0.914:0.001423063)0.000:0.000000006,'EPI_ISL_443130|2019.499|Human|Nigeria|H3N2|3C.2a1b.1':0.000710083)0.000:0.000000006,('EPI_ISL_404576|2019.896|Human|Emirates|H3N2|3C.2a1b.1':0.001422149,((('EPI_ISL_413723|2019.849|Human|Mali|H3N2|3C.2a1b.1':0.000000006,'EPI_ISL_766808|2020.172|Human|Mali|H3N2|3C.2a1b.1':0.000710969)0.849:0.000711261,('EPI_ISL_416827|2019.855|Human|Kuwait|H3N2|3C.2a1b.1':0.000000006,'EPI_ISL_418523|2019.882|Human|Afghanistan|H3N2|3C.2a1b.1':0.000710542)0.000:0.000000006)0.844:0.000710345,'EPI_ISL_5983972|2021.677|Human|Oman|H3N2|3C.2a1b.1':0.008605683)0.000:0.000000006)0.846:0.000710535)0.000:0.000000006)0.950:0.002134616,'EPI_ISL_421102|2019.679|Human|Cotedivoire|H3N2|3C.2a1b.1':0.000709931)0.000:0.000000006)0.000:0.000000006,'EPI_ISL_365746|2019.46|Human|USA|H3N2|3C.2a1b.1':0.002846890)0.000:0.000000006,('EPI_ISL_363873|2019.156|Human|Niger|H3N2|3C.2a1b.1':0.001423115,('EPI_ISL_409411|2019.696|Human|BurkinaFaso|H3N2|3C.2a1b.1':0.002133720,'EPI_ISL_491796|2019.638|Human|Nigeria|H3N2|3C.2a1b.1':0.000709982)0.000:0.000000006)0.000:0.000000006)0.000:0.000000006,(('EPI_ISL_400818|2019.778|Human|USA|H3N2|3C.2a1b.1':0.000710752,('EPI_ISL_400776|2019.679|Human|Canada|H3N2|3C.2a1b.1':0.000466712,'EPI_ISL_393759|2019.386|Human|Togo|H3N2|3C.2a1b.1':0.000000006)0.597:0.000243932)0.798:0.000709595,'EPI_ISL_361870|2019.126|Human|Iran|H3N2|3C.2a1b.1':0.000709964)0.000:0.000000007)0.000:0.000000007,(('EPI_ISL_336532|2018.205|Human|Lebanon|H3N2|3C.2a1b.1':0.0,'EPI_ISL_349916|2019.085|Human|Lebanon|H3N2|3C.2a1b.1':0.0):0.000710086,'EPI_ISL_391101|2019.019|Human|Pakistan|H3N2|3C.2a1b.1':0.001421365)0.000:0.000000006)0.000:0.000000006,'EPI_ISL_363927|2019.112|Human|Oman|H3N2|3C.2a1b.1':0.002117398)0.767:0.000706068)0.783:0.000704471)0.938:0.000705604,(('EPI_ISL_362223|2019.055|Human|Kenya|H3N2|3C.2a1b.1':0.000702950,'EPI_ISL_365770|2019.214|Human|Mozambique|H3N2|3C.2a1b.1':0.007889244)0.776:0.000718002,('EPI_ISL_349764|2019.005|Human|Kuwait|H3N2|3C.2a1b.1':0.001421909,((('EPI_ISL_336154|2019.008|Human|Sweden|H3N2|3C.2a1b.1':0.003560496,('EPI_ISL_365835|2019.082|Human|Togo|H3N2|3C.2a1b.1':0.000711187,('EPI_ISL_333639|2018.948|Human|UK|H3N2|3C.2a1b.1':0.001420229,('EPI_ISL_329741|2018.677|Human|Sweden|H3N2|3C.2a1b.1':0.000000006,'EPI_ISL_363969|2019.016|Human|Cotedivoire|H3N2|3C.2a1b.1':0.001420616)0.000:0.000000006)0.000:0.000000006)0.905:0.000709604)0.000:0.000000006,('EPI_ISL_355541|2018.901|Human|Nigeria|H3N2|3C.2a1b.1':0.001419506,('EPI_ISL_368904|2019.211|Human|Germany|H3N2|3C.2a1b.1':0.001419913,'EPI_ISL_342960|2019.132|Human|France|H3N2|3C.2a1b.1':0.000709206)0.000:0.000000006)0.859:0.000709331)0.000:0.000000006,'EPI_ISL_357914|2019.107|Human|Oman|H3N2|3C.2a1b.1':0.001420191)0.000:0.000000006)0.841:0.000709519)0.000:0.000000006)0.936:0.001410738)0.838:0.000705098,((((((((('EPI_ISL_235537|2016.342|Human|Rwanda|H3N2|3C.2a1':0.002141169,(('EPI_ISL_230368|2016.309|Human|Tanzania|H3N2|3C.2a':0.000711440,'EPI_ISL_331761|2016.246|Human|Madagascar|H3N2|3C.2a1':0.002850974)0.000:0.000000006,(('EPI_ISL_237366|2016.158|Human|Mozambique|H3N2|3C.2a1':0.000000006,'EPI_ISL_235092|2016.421|Human|Congo|H3N2|3C.2a1':0.001423311)0.000:0.000000006,'EPI_ISL_232098|2016.311|Human|Tanzania|H3N2|3C.2a1':0.000711325)0.000:0.000000006)0.000:0.000000006)0.839:0.000710750,('EPI_ISL_289135|2016.24|Human|Australia|H3N2|3C.2a1':0.000712486,('EPI_ISL_238712|2016.817|Human|USA|H3N2|3C.2a1':0.000000006,'EPI_ISL_247737|2017.03|Human|Japan|H3N2|3C.2a1':0.003567351)0.912:0.001423882)0.929:0.002137426)0.000:0.000000006,(('EPI_ISL_246752|2016.814|Human|Laos|H3N2|3C.2a1':0.001423504,(((((('EPI_ISL_241829|2016.973|Human|France|H3N2|3C.2a1':0.002131043,'EPI_ISL_288866|2016.708|Human|Australia|H3N2|3C.2a1':0.002146562)0.953:0.002891309,('EPI_ISL_242629|2016.951|Human|Russia|H3N2|3C.2a1':0.000707879,'EPI_ISL_289551|2017.551|Human|Indonesia|H3N2|3C.2a1':0.000714203)0.931:0.002123618)0.957:0.003584998,'EPI_ISL_239164|2016.73|Human|Bangladesh|H3N2|3C.2a1':0.003575423)0.000:0.000000006,'EPI_ISL_240555|2016.833|Human|Japan|H3N2|3C.2a1':0.001421974)0.000:0.000000006,'EPI_ISL_248523|2016.97|Human|UK|H3N2|3C.2a1':0.000000006)0.796:0.000000006,(('EPI_ISL_256139|2016.891|Human|Nicaragua|H3N2|3C.2a1':0.004282767,'EPI_ISL_241603|2016.954|Human|USA|H3N2|3C.2a1':0.000710416)0.000:0.000000006,(((('EPI_ISL_275889|2017.137|Human|Brazil|H3N2|3C.2a1':0.001422048,('EPI_ISL_258590|2017.5|Human|USA|H3N2|3C.2a1':0.0,'EPI_ISL_253051|2016.667|Human|Suriname|H3N2|3C.2a1':0.0):0.000000006)0.000:0.000000006,('EPI_ISL_259132|2017.005|Human|Guyana|H3N2|3C.2a1':0.000711249,'EPI_ISL_275945|2017.205|Human|Suriname|H3N2|3C.2a1':0.002140016)0.768:0.000711262)0.000:0.000000006,('EPI_ISL_238147|2016.702|Human|Guyana|H3N2|3C.2a1':0.002134299,('EPI_ISL_12942858|2016.467|Human|Myanmar|H3N2|3C.2a1':0.000710418,('EPI_ISL_275957|2017.384|Human|USA|H3N2|3C.2a1':0.002136371,'EPI_ISL_289352|2017.049|Human|USA|H3N2|3C.2a1':0.000000006)0.956:0.002135732)0.000:0.000000006)0.000:0.000000006)0.000:0.000000006,'EPI_ISL_240333|2016.869|Human|Trinidad|H3N2|3C.2a1':0.002135744)0.954:0.002136147)0.000:0.000000006)0.000:0.000000006)0.000:0.000000006,'EPI_ISL_331768|2016.525|Human|Reunion|H3N2|3C.2a1':0.001422588)0.836:0.000710549)0.000:0.000000006,('EPI_ISL_1633470|2016.902|Human|China|H3N2|3C.2a1':0.002851387,('EPI_ISL_239120|2016.571|Human|Singapore|H3N2|3C.2a1':0.003573377,(('EPI_ISL_247989|2016.915|Human|USA|H3N2|3C.2a1':0.0,'EPI_ISL_239716|2016.877|Human|USA|H3N2|3C.2a1':0.0):0.000710349,'EPI_ISL_237313|2016.721|Human|Hawaii|H3N2|3C.2a1':0.000000006)0.979:0.003575408)0.740:0.000706782)0.000:0.000000006)0.000:0.000000006,(('EPI_ISL_206245|2015.956|Human|USA|H3N2|3C.2a1':0.001422326,(('EPI_ISL_205668|2015.893|Human|USA|H3N2|3C.2a1':0.0,'EPI_ISL_219158|2015.893|Human|USA|H3N2|3C.2a1':0.0):0.000000006,'EPI_ISL_213988|2016.003|Human|HongKong|H3N2|3C.2a1':0.001423516)0.000:0.000000006)0.599:0.000000006,'EPI_ISL_223174|2016.117|Human|Canada|H3N2|3C.2a1':0.002850877)0.000:0.000000006)0.991:0.000000006,((('EPI_ISL_255961|2017.071|Human|Hawaii|H3N2|3C.2a1':0.005022143,((('EPI_ISL_239640|2016.762|Human|Canada|H3N2|3C.2a1':0.001423286,('EPI_ISL_244857|2016.986|Human|Bulgaria|H3N2|3C.2a1':0.000000006,('EPI_ISL_270420|2016.784|Human|Ireland|H3N2|3C.2a1':0.000710613,'EPI_ISL_239697|2016.765|Human|Georgia|H3N2|3C.2a1':0.000000006)0.897:0.000711374)0.000:0.000000006)0.950:0.001423097,((('EPI_ISL_258285|2016.948|Human|Kazakhstan|H3N2|3C.2a1':0.000000006,('EPI_ISL_249983|2016.762|Human|Thailand|H3N2|3C.2a1':0.000000006,'EPI_ISL_327330|2017.044|Human|Taiwan|H3N2|3C.2a1':0.002136775)0.851:0.000710995)0.900:0.001422859,(('EPI_ISL_275759|2017.419|Human|Argentina|H3N2|3C.2a1':0.002849251,('EPI_ISL_242386|2017.027|Human|Netherlands|H3N2|3C.2a1':0.001422366,('EPI_ISL_241982|2016.992|Human|Spain|H3N2|3C.2a1':0.002134253,(('EPI_ISL_244874|2016.984|Human|Albania|H3N2|3C.2a1':0.0,'EPI_ISL_331737|2016.97|Human|France|H3N2|3C.2a1':0.0,'EPI_ISL_241980|2016.981|Human|Spain|H3N2|3C.2a1':0.0,'EPI_ISL_239529|2016.803|Human|Sweden|H3N2|3C.2a1':0.0,'EPI_ISL_241899|2017.005|Human|Sweden|H3N2|3C.2a1':0.0):0.000000006,'EPI_ISL_259172|2017.005|Human|Macedonia|H3N2|3C.2a1':0.002135187)0.000:0.000000006)0.000:0.000000006)0.000:0.000000006)0.941:0.001421854,'EPI_ISL_242610|2016.869|Human|Asia-Russia|H3N2|3C.2a1':0.001422651)0.000:0.000000006)0.919:0.000710685,(('EPI_ISL_239667|2016.374|Human|Oman|H3N2|3C.2a1':0.0,'EPI_ISL_240307|2016.792|Human|NewZealand|H3N2|3C.2a1':0.0):0.000000006,((('EPI_ISL_239672|2016.872|Human|Canada|H3N2|3C.2a1':0.001423277,'EPI_ISL_253197|2016.921|Human|Pakistan|H3N2|3C.2a1':0.000000006)0.925:0.001424156,('EPI_ISL_331693|2017.025|Human|France|H3N2|3C.2a1':0.000000006,('EPI_ISL_249021|2016.937|Human|CostaRica|H3N2|3C.2a1':0.000710588,'EPI_ISL_232546|2016.544|Human|SouthAfrica|H3N2|3C.2a1':0.002138038)0.000:0.000000006)0.000:0.000000006)0.827:0.000711091,'EPI_ISL_259124|2016.448|Human|Norway|H3N2|3C.2a1':0.002136225)0.000:0.000000006)0.000:0.000000006)0.859:0.000710875)0.000:0.000000006,'EPI_ISL_223179|2016.246|Human|Canada|H3N2|3C.2a1':0.000711503)0.910:0.000711175)0.000:0.000000006,(((('EPI_ISL_244734|2016.943|Human|Ukraine|H3N2|3C.2a1':0.000711045,('EPI_ISL_291638|2017.638|Human|Mexico|H3N2|3C.2a1':0.000710969,('EPI_ISL_268378|2017.31|Human|Colombia|H3N2|3C.2a1':0.001423291,(('EPI_ISL_275847|2017.507|Human|Panama|H3N2|3C.2a1':0.001423247,('EPI_ISL_256210|2017.148|Human|USA|H3N2|3C.2a1':0.000000006,'EPI_ISL_273649|2017.164|Human|Trinidad|H3N2|3C.2a1':0.000000006)0.000:0.000000006)0.696:0.000000006,'EPI_ISL_396455|2017.482|Human|Australia|H3N2|3C.2a1':0.002851808)0.000:0.000000006)0.000:0.000000006)0.842:0.000711429)0.000:0.000000006,((('EPI_ISL_270158|2017.296|Human|Salvador|H3N2|3C.2a1':0.002860416,('EPI_ISL_268286|2017.238|Human|Chile|H3N2|3C.2a1':0.000000006,'EPI_ISL_277537|2017.584|Human|Thailand|H3N2|3C.2a1':0.004284531)0.752:0.000707281)0.892:0.001429536,('EPI_ISL_268352|2017.005|Human|Ukraine|H3N2|3C.2a1':0.001431318,('EPI_ISL_282870|2017.485|Human|CostaRica|H3N2|3C.2a1':0.002867401,('EPI_ISL_279243|2017.474|Human|SouthAfrica|H3N2|3C.2a1':0.000000006,'EPI_ISL_275946|2017.485|Human|SouthAfrica|H3N2|3C.2a1':0.000711474)0.943:0.002146282)0.760:0.000701773)0.927:0.002144433)0.000:0.000000006,'EPI_ISL_270510|2017.066|Human|UK|H3N2|3C.2a1':0.002851739)0.000:0.000000006)1.000:0.000000006,(('EPI_ISL_253432|2017.06|Human|Spain|H3N2|3C.2a1':0.000000006,'EPI_ISL_281464|2017.619|Human|Bolivia|H3N2|3C.2a1':0.004281108)0.856:0.000710858,'EPI_ISL_12995401|2019.096|Human|Egypt|H3N2|3C.2a1':0.002850821)0.000:0.000000006)0.000:0.000000006,((('EPI_ISL_326930|2018.666|Human|USA|H3N2|3C.2a1':0.000000006,((('EPI_ISL_14925727|2018.162|Human|USA|H3N2|3C.2a1':0.001423074,'EPI_ISL_305039|2017.989|Human|USA|H3N2|3C.2a1':0.000000006)0.000:0.000000006,'EPI_ISL_296529|2017.838|Human|Canada|H3N2|3C.2a1':0.001423619)0.000:0.000000006,('EPI_ISL_376634|2018.011|Human|USA|H3N2|3C.2a1':0.000711301,('EPI_ISL_299968|2018.063|Human|USA|H3N2|3C.2a1':0.000711101,'EPI_ISL_373501|2018.181|Human|USA|H3N2|3C.2a1':0.001423519)0.000:0.000000006)0.000:0.000000006)0.000:0.000000006)0.849:0.000706183,('EPI_ISL_381582|2017.501|Human|Uganda|H3N2|3C.2a1':0.002137052,('EPI_ISL_313517|2018.008|Human|Congo|H3N2|3C.2a1':0.002142252,('EPI_ISL_304996|2017.858|Human|Congo|H3N2|3C.2a1':0.001426417,'EPI_ISL_304990|2017.877|Human|Congo|H3N2|3C.2a1':0.000707866)0.946:0.002146680)0.744:0.000709665)0.000:0.000000006)0.842:0.000706187,('EPI_ISL_275853|2017.003|Human|Greece|H3N2|3C.2a1':0.002853285,'EPI_ISL_283359|2017.452|Human|Uruguay|H3N2|3C.2a1':0.000711271)0.000:0.000000006)0.938:0.001413461)0.884:0.000706124)0.866:0.001413220,('EPI_ISL_231959|2016.189|Human|Taiwan|H3N2|3C.2a1':0.000710615,'EPI_ISL_255325|2016.719|Human|Bahrain|H3N2|3C.2a1':0.006443022)0.000:0.000000007)0.805:0.000705976)0.000:0.000000006,(('EPI_ISL_239668|2016.388|Human|Oman|H3N2|3C.2a':0.002138172,('EPI_ISL_249337|2017.003|Human|France|H3N2|3C.2a':0.001421959,'EPI_ISL_215248|2015.973|Human|USA|H3N2|3C.2a':0.001422149)0.000:0.000000006)0.000:0.000000006,(('EPI_ISL_381129|2017.603|Human|Nicaragua|H3N2|3C.2a2':0.007584673,((('EPI_ISL_195934|2014.764|Human|Singapore|H3N2|3C.2':0.003573126,((('EPI_ISL_194973|2015.477|Human|Chile|H3N2|3C.2':0.002141736,('EPI_ISL_205282|2015.611|Human|SouthAfrica|H3N2|3C.2':0.002141280,'EPI_ISL_220275|2015.877|Human|Zambia|H3N2|3C.2':0.002141514)0.749:0.000707733)0.945:0.002855649,((((('EPI_ISL_215629|2015.707|Human|Cotedivoire|H3N2|3C.2a3':0.000000006,((('EPI_ISL_15082360|2016.978|Human|Spain|H3N2|3C.2a3':0.000711065,('EPI_ISL_333359|2016.926|Human|Portugal|H3N2|3C.2a3':0.000710795,'EPI_ISL_244823|2016.694|Human|Brazil|H3N2|3C.2a3':0.003569041)0.000:0.000000006)1.000:0.000000006,('EPI_ISL_331772|2016.874|Human|France|H3N2|3C.2a3':0.001422690,('EPI_ISL_245303|2017.003|Human|France|H3N2|3C.2a3':0.001427980,'EPI_ISL_249979|2016.937|Human|TheCaribbean|H3N2|3C.2a3':0.000707875)0.986:0.004291306)0.000:0.000000006)0.000:0.000000006,((('EPI_ISL_261847|2017.025|Human|Macedonia|H3N2|3C.2a3':0.000716618,'EPI_ISL_300840|2017.751|Human|Cotedivoire|H3N2|3C.2a3':0.002857005)0.756:0.000707912,((('EPI_ISL_363434|2019.227|Human|Brunei|H3N2|3C.2a3':0.003564405,((('EPI_ISL_346399|2019.134|Human|Singapore|H3N2|3C.2a3':0.000000006,'EPI_ISL_400291|2019.584|Human|Singapore|H3N2|nan':0.004278418)0.936:0.002133012,('EPI_ISL_378558|2018.833|Human|Malaysia|H3N2|3C.2a3':0.000706879,'EPI_ISL_4056062|2018.666|Human|Taiwan|H3N2|3C.2a3':0.001424204)0.942:0.002141180)0.753:0.000711927,(('EPI_ISL_332972|2018.658|Human|Canada|H3N2|3C.2a3':0.0,'EPI_ISL_332187|2018.658|Human|Canada|H3N2|3C.2a3':0.0):0.002134171,('EPI_ISL_357915|2019.107|Human|Oman|H3N2|3C.2a3':0.004290650,('EPI_ISL_393600|2019.482|Human|Hawaii|H3N2|3C.2a3':0.003563947,((('EPI_ISL_346782|2019.132|Human|Spain|H3N2|3C.2a3':0.001421510,(('EPI_ISL_341103|2018.893|Human|Canada|H3N2|3C.2a3':0.0,'EPI_ISL_330031|2018.682|Human|USA|H3N2|3C.2a3':0.0,'EPI_ISL_348146|2018.767|Human|Mali|H3N2|3C.2a3':0.0):0.000000006,'EPI_ISL_398532|2019.208|Human|Nigeria|H3N2|3C.2a3':0.000710397)0.000:0.000000006)0.000:0.000000006,(('EPI_ISL_491766|2019.701|Human|Togo|H3N2|3C.2a3':0.002134512,'EPI_ISL_362170|2019.079|Human|Niger|H3N2|3C.2a3':0.001422042)0.000:0.000000006,'EPI_ISL_356312|2019.055|Human|BurkinaFaso|H3N2|3C.2a3':0.000710159)0.000:0.000000006)0.000:0.000000006,'EPI_ISL_363869|2019.082|Human|Mali|H3N2|3C.2a3':0.000710453)0.000:0.000000006)0.625:0.000717315)0.766:0.000703964)0.368:0.000000007)0.000:0.000000006)0.926:0.002133508,((((('EPI_ISL_365492|2019.121|Human|Luxembourg|H3N2|3C.2a3':0.002133690,('EPI_ISL_510017|2019.89|Human|Indonesia|H3N2|3C.2a3':0.002142880,'EPI_ISL_402256|2019.789|Human|China|H3N2|3C.2a3':0.001416280)0.978:0.004288841)0.000:0.000000006,'EPI_ISL_340494|2018.901|Human|Singapore|H3N2|3C.2a3':0.001420565)0.857:0.000709792,'EPI_ISL_313503|2018.255|Human|USA|H3N2|3C.2a3':0.001421176)0.000:0.000000006,'EPI_ISL_12952779|2018.644|Human|Myanmar|H3N2|3C.2a3':0.005002058)0.000:0.000000006,'EPI_ISL_396849|2018.721|Human|Australia|H3N2|3C.2a3':0.000710240)0.000:0.000000006)1.000:0.007888206,('EPI_ISL_281533|2017.247|Human|Suriname|H3N2|3C.2a3':0.002850181,('EPI_ISL_292539|2017.827|Human|Togo|H3N2|3C.2a3':0.002851006,(((('EPI_ISL_396622|2018.132|Human|Australia|H3N2|3C.2a3':0.001426128,'EPI_ISL_316099|2018.038|Human|Japan|H3N2|3C.2a3':0.000712626)0.799:0.000711328,'EPI_ISL_302488|2018.019|Human|France|H3N2|3C.2a3':0.002138606)0.000:0.000000006,(('EPI_ISL_303238|2017.732|Human|Cambodia|H3N2|3C.2a3':0.001423935,('EPI_ISL_313533|2017.77|Human|Laos|H3N2|3C.2a3':0.001424840,'EPI_ISL_376766|2018.181|Human|Korea|H3N2|3C.2a3':0.001423697)0.000:0.000000006)0.823:0.001424029,'EPI_ISL_285733|2017.668|Human|Canada|H3N2|3C.2a3':0.001425352)0.000:0.000000006)0.000:0.000000006,((((('EPI_ISL_322423|2018.121|Human|Asia-Russia|H3N2|3C.2a3':0.0,'EPI_ISL_322424|2018.085|Human|Asia-Russia|H3N2|3C.2a3':0.0):0.000000006,'EPI_ISL_322446|2018.386|Human|Asia-Russia|H3N2|3C.2a3':0.000706012)0.962:0.002121009,('EPI_ISL_303156|2017.693|Human|China|H3N2|3C.2a3':0.000000006,(('EPI_ISL_345731|2018.942|Human|France|H3N2|3C.2a3':0.000000006,('EPI_ISL_329853|2018.521|Human|Congo|H3N2|3C.2a3':0.002136110,(('EPI_ISL_391084|2019.636|Human|Sweden|H3N2|3C.2a3':0.007871982,('EPI_ISL_362396|2019.074|Human|Congo|H3N2|3C.2a3':0.000000006,('EPI_ISL_331885|2018.838|Human|USA|H3N2|3C.2a3':0.0,'EPI_ISL_335612|2018.838|Human|USA|H3N2|3C.2a3':0.0):0.001420766)0.000:0.000000006)0.000:0.000000006,(('EPI_ISL_368193|2019.208|Human|Canada|H3N2|3C.2a3':0.0,'EPI_ISL_393564|2019.208|Human|Canada|H3N2|3C.2a3':0.0):0.003568956,('EPI_ISL_353950|2019.227|Human|France|H3N2|3C.2a3':0.001421821,('EPI_ISL_352063|2019.101|Human|USA|H3N2|3C.2a3':0.0,'EPI_ISL_347964|2019.101|Human|USA|H3N2|3C.2a3':0.0):0.000710109)0.000:0.000000006)0.917:0.000709891)0.930:0.001422386)0.000:0.000000006)0.000:0.000000006,('EPI_ISL_347951|2019.003|Human|Congo|H3N2|3C.2a3':0.000712937,'EPI_ISL_349707|2018.986|Human|Congo|H3N2|3C.2a3':0.000000006)0.851:0.000710570)0.930:0.001422299)0.000:0.000000006)0.907:0.000705734,('EPI_ISL_322080|2018.027|Human|Singapore|H3N2|3C.2a3':0.000710707,('EPI_ISL_313519|2018.121|Human|Russia|H3N2|3C.2a3':0.001422523,'EPI_ISL_366050|2018.041|Human|China|H3N2|3C.2a3':0.002849054)0.000:0.000000006)0.000:0.000000006)0.935:0.001414943,(((((('EPI_ISL_330475|2018.09|Human|BurkinaFaso|H3N2|3C.2a3':0.000711240,'EPI_ISL_284876|2017.51|Human|NewZealand|H3N2|3C.2a3':0.000712587)0.000:0.000000006,(('EPI_ISL_308922|2018.06|Human|Mongolia|H3N2|3C.2a3':0.000712149,'EPI_ISL_308921|2018.016|Human|Mongolia|H3N2|3C.2a3':0.000712443)0.950:0.002139682,'EPI_ISL_378752|2017.54|Human|Korea|H3N2|3C.2a3':0.002852970)0.000:0.000000006)0.000:0.000000006,'EPI_ISL_299853|2017.836|Human|SierraLeone|H3N2|3C.2a3':0.001424436)0.000:0.000000006,(('EPI_ISL_396379|2017.625|Human|Australia|H3N2|3C.2a3':0.001423679,(('EPI_ISL_298339|2018.019|Human|USA|H3N2|3C.2a3':0.000711070,(('EPI_ISL_376801|2018.112|Human|Germany|H3N2|3C.2a3':0.0,'EPI_ISL_373450|2018.066|Human|Italy|H3N2|3C.2a3':0.0,'EPI_ISL_376736|2018.09|Human|Italy|H3N2|3C.2a3':0.0):0.000711071,'EPI_ISL_320769|2018.121|Human|USA|H3N2|3C.2a3':0.000000006)0.000:0.000000006)0.898:0.000711070,('EPI_ISL_300208|2017.964|Human|USA|H3N2|3C.2a3':0.000711515,'EPI_ISL_522426|2020.09|Human|China|H3N2|3C.2a3':0.000712967)0.901:0.001428471)0.000:0.000000006)0.658:0.000000006,'EPI_ISL_314296|2017.816|Human|Japan|H3N2|3C.2a3':0.001423593)0.000:0.000000007)0.000:0.000000006,'EPI_ISL_329856|2018.104|Human|Georgia|H3N2|3C.2a3':0.002852319)0.000:0.000000006,('EPI_ISL_301467|2018.041|Human|UK|H3N2|3C.2a3':0.003569884,('EPI_ISL_277171|2017.496|Human|USA|H3N2|3C.2a3':0.0,'EPI_ISL_275615|2017.477|Human|Taiwan|H3N2|3C.2a3':0.0,'EPI_ISL_275970|2017.532|Human|Hawaii|H3N2|3C.2a3':0.0):0.000000006)0.000:0.000000006)0.000:0.000000006)0.845:0.000706354)0.961:0.002122731)0.000:0.000000006)0.000:0.000000006)0.872:0.000707487)0.808:0.000706130,((((((('EPI_ISL_244842|2016.762|Human|Laos|H3N2|3C.2a3':0.0,'EPI_ISL_239296|2016.571|Human|Singapore|H3N2|3C.2a3':0.0,'EPI_ISL_1633469|2016.973|Human|China|H3N2|3C.2a3':0.0):0.000000006,(('EPI_ISL_257843|2017.112|Human|USA|H3N2|3C.2a3':0.000000006,'EPI_ISL_244700|2016.995|Human|Hawaii|H3N2|3C.2a3':0.000711013)0.938:0.001424559,((('EPI_ISL_269903|2017.197|Human|UK|H3N2|3C.2a3':0.000710854,'EPI_ISL_275836|2017.532|Human|HongKong|H3N2|3C.2a3':0.004289955)0.771:0.000712711,('EPI_ISL_255579|2017.06|Human|Singapore|H3N2|3C.2a3':0.000711095,('EPI_ISL_274810|2016.975|Human|UK|H3N2|3C.2a3':0.0,'EPI_ISL_241618|2016.948|Human|USA|H3N2|3C.2a3':0.0):0.000000006)0.000:0.000000006)0.909:0.000711425,('EPI_ISL_277146|2016.03|Human|Singapore|H3N2|nan':0.002858285,('EPI_ISL_241351|2016.964|Human|Netherlands|H3N2|3C.2a3':0.000712480,'EPI_ISL_249661|2017.101|Human|Netherlands|H3N2|3C.2a3':0.000000006)0.978:0.002136323)0.000:0.000000006)0.000:0.000000006)0.930:0.001423038)0.000:0.000000006,'EPI_ISL_242763|2016.978|Human|USA|H3N2|3C.2a3':0.001424744)0.000:0.000000006,'EPI_ISL_249985|2016.833|Human|Thailand|H3N2|3C.2a3':0.000000006)1.000:0.000000006,'EPI_ISL_263408|2016.97|Human|Taiwan|H3N2|3C.2a3':0.000710533)0.000:0.000000006,(('EPI_ISL_232562|2016.451|Human|SouthAfrica|H3N2|3C.2a3':0.000000006,('EPI_ISL_268318|2017.214|Human|Tanzania|H3N2|3C.2a3':0.001423888,'EPI_ISL_393967|2017.022|Human|Kenya|H3N2|3C.2a3':0.000712274)0.798:0.000709599)0.000:0.000000006,('EPI_ISL_240194|2016.929|Human|USA|H3N2|3C.2a3':0.000710528,'EPI_ISL_238901|2016.831|Human|Japan|H3N2|3C.2a3':0.000710969)0.000:0.000000006)0.000:0.000000006)1.000:0.000000006,(((((('EPI_ISL_365782|2019.173|Human|Cotedivoire|H3N2|3C.2a3':0.002146281,'EPI_ISL_363937|2018.962|Human|BurkinaFaso|H3N2|3C.2a3':0.001422186)0.926:0.002137717,('EPI_ISL_356225|2018.833|Human|Nigeria|H3N2|3C.2a3':0.000709771,('EPI_ISL_335972|2018.984|Human|France|H3N2|3C.2a3':0.001421346,'EPI_ISL_364005|2019.184|Human|Togo|H3N2|3C.2a3':0.002854783)0.000:0.000000006)0.000:0.000000006)0.814:0.001421455,('EPI_ISL_293075|2017.833|Human|Denmark|H3N2|3C.2a3':0.001422531,'EPI_ISL_299833|2017.778|Human|Niger|H3N2|3C.2a3':0.002135168)0.000:0.000000006)0.999:0.005010101,((('EPI_ISL_261864|2017.049|Human|Mongolia|H3N2|3C.2a3':0.000710093,((('EPI_ISL_242652|2016.937|Human|Asia-Russia|H3N2|3C.2a3':0.001421829,('EPI_ISL_255333|2016.989|Human|Lebanon|H3N2|3C.2a3':0.000709904,'EPI_ISL_273703|2017.156|Human|Asia-Russia|H3N2|3C.2a3':0.002134183)0.000:0.000000006)1.000:0.000000006,(('EPI_ISL_244873|2016.986|Human|Albania|H3N2|3C.2a3':0.0,'EPI_ISL_244733|2016.94|Human|Ukraine|H3N2|3C.2a3':0.0,'EPI_ISL_242655|2016.945|Human|Asia-Russia|H3N2|3C.2a3':0.0,'EPI_ISL_275857|2017.329|Human|Brazil|H3N2|3C.2a3':0.0):0.000000006,'EPI_ISL_256812|2017.044|Human|Asia-Russia|H3N2|3C.2a3':0.000711098)0.000:0.000000006)0.000:0.000000006,'EPI_ISL_242659|2016.956|Human|Crimea|H3N2|3C.2a3':0.000710303)0.875:0.000710138)0.000:0.000000006,((('EPI_ISL_270195|2016.954|Human|Kazakhstan|H3N2|3C.2a3':0.0,'EPI_ISL_270198|2017.027|Human|Kazakhstan|H3N2|3C.2a3':0.0):0.000000006,('EPI_ISL_273657|2017.255|Human|Russia|H3N2|3C.2a3':0.000711108,(('EPI_ISL_262615|2017.219|Human|Maldives|H3N2|3C.2a3':0.000000006,'EPI_ISL_275774|2017.452|Human|Bangladesh|H3N2|3C.2a3':0.000000006)0.847:0.000710689,('EPI_ISL_281462|2017.526|Human|Bolivia|H3N2|3C.2a3':0.000710414,('EPI_ISL_268295|2017.312|Human|Chile|H3N2|3C.2a3':0.000000006,'EPI_ISL_275767|2017.408|Human|Argentina|H3N2|3C.2a3':0.000000006)0.000:0.000000006)0.984:0.002848675)0.000:0.000000006)0.000:0.000000006)0.000:0.000000006,('EPI_ISL_291628|2017.521|Human|Mexico|H3N2|3C.2a3':0.000000006,'EPI_ISL_285704|2017.611|Human|TheCaribbean|H3N2|3C.2a3':0.000710690)0.850:0.000710687)0.868:0.000710412)0.000:0.000000006,('EPI_ISL_242611|2016.907|Human|Russia|H3N2|3C.2a3':0.000710335,('EPI_ISL_261863|2017.041|Human|Mongolia|H3N2|3C.2a3':0.001422407,'EPI_ISL_268340|2017.005|Human|Kyrgyzstan|H3N2|3C.2a3':0.002848743)0.000:0.000000006)1.000:0.000000006)0.000:0.000000006)0.852:0.000710477,('EPI_ISL_268356|2017.027|Human|Ukraine|H3N2|3C.2a3':0.000713264,('EPI_ISL_15082384|2017.005|Human|Spain|H3N2|3C.2a3':0.001423576,'EPI_ISL_239535|2016.861|Human|Sweden|H3N2|3C.2a3':0.000000006)0.902:0.001424464)0.788:0.000709371)0.000:0.000000006,((('EPI_ISL_244999|2017.5|Human|Spain|H3N2|3C.2a3':0.000710590,(('EPI_ISL_312822|2018.008|Human|Mexico|H3N2|3C.2a3':0.005738173,('EPI_ISL_321239|2018.304|Human|Brazil|H3N2|3C.2a3':0.002136323,'EPI_ISL_241904|2017.005|Human|Sweden|H3N2|3C.2a3':0.000000006)0.000:0.000000006)0.924:0.000710557,'EPI_ISL_288823|2016.762|Human|Australia|H3N2|3C.2a3':0.000000006)0.000:0.000000006)0.834:0.000710637,('EPI_ISL_15082366|2016.995|Human|Spain|H3N2|3C.2a3':0.000000006,('EPI_ISL_15082356|2016.959|Human|Spain|H3N2|3C.2a3':0.000710581,'EPI_ISL_269789|2016.896|Human|UK|H3N2|3C.2a3':0.000711231)0.000:0.000000006)0.000:0.000000006)0.922:0.001422638,(('EPI_ISL_393751|2016.893|Human|Kenya|H3N2|3C.2a3':0.000711937,'EPI_ISL_281757|2017.57|Human|SouthAfrica|H3N2|3C.2a3':0.002851015)0.411:0.000711088,'EPI_ISL_274392|2016.975|Human|UK|H3N2|3C.2a3':0.003566611)0.000:0.000000006)0.719:0.000000006)0.000:0.000000006)0.000:0.000000006)0.971:0.002121242)0.851:0.000705979)0.918:0.001415372,('EPI_ISL_286960|2014.975|Human|UK|H3N2|3C.2':0.000000006,'EPI_ISL_286991|2015.016|Human|UK|H3N2|3C.2':0.001421569)0.000:0.000000006)0.871:0.000705611,((('EPI_ISL_171372|2014.953|Human|Korea|H3N2|3C.2':0.002138260,(('EPI_ISL_232996|2016.057|Human|Indonesia|H3N2|3C.2':0.005026251,'EPI_ISL_232994|2016.068|Human|Indonesia|H3N2|3C.2a':0.003580079)0.886:0.001409890,('EPI_ISL_286964|2014.986|Human|UK|H3N2|3C.2':0.000710038,('EPI_ISL_172568|2014.814|Human|Canada|H3N2|3C.2':0.0,'EPI_ISL_171371|2014.814|Human|Canada|H3N2|3C.2':0.0):0.001421477)0.000:0.000000006)0.000:0.000000006)0.961:0.002132714,('EPI_ISL_391468|2014.995|Human|Indonesia|H3N2|3C.2':0.002844207,(('EPI_ISL_382041|2013.992|Human|USA|H3N2|3C.2':0.002450416,((('EPI_ISL_151124|2013.162|Human|Finland|H3N2|3C.2':0.000000006,('EPI_ISL_151109|2013.14|Human|Finland|H3N2|3C.2':0.000000006,'EPI_ISL_151121|2013.156|Human|Finland|H3N2|nan':0.016115855)0.988:0.004987624)0.968:0.003563914,(('EPI_ISL_176847|2014.022|Human|Lebanon|H3N2|3C.2':0.000710016,(('EPI_ISL_257188|2013.781|Human|Emirates|H3N2|3C.2':0.000711020,'EPI_ISL_235363|2013.734|Human|Ethiopia|H3N2|3C.2':0.001423676)0.765:0.000710660,'EPI_ISL_151804|2013.359|Human|Bangladesh|H3N2|3C.2':0.002846890)0.000:0.000000006)0.859:0.000710022,(((((('EPI_ISL_235348|2013.008|Human|Mexico|H3N2|3C.2':0.000710558,('EPI_ISL_189628|2013.052|Human|USA|H3N2|3C.2':0.000709982,(((('EPI_ISL_136433|2012.842|Human|USA|H3N2|3C.2':0.000709949,('EPI_ISL_15082223|2013.022|Human|Spain|H3N2|3C.2':0.000709749,('EPI_ISL_189618|2013.058|Human|USA|H3N2|3C.2':0.001421550,'EPI_ISL_149691|2013.556|Human|CostaRica|H3N2|3C.2':0.003561042)0.000:0.000000006)0.637:0.000000006)0.562:0.000000006,('EPI_ISL_145506|2013.26|Human|Ukraine|H3N2|3C.2':0.001422712,'EPI_ISL_370289|2013.077|Human|USA|H3N2|3C.2':0.002137559)0.778:0.000709932)0.000:0.000000006,('EPI_ISL_145939|2013.058|Human|Singapore|H3N2|3C.2':0.000000006,'EPI_ISL_273220|2013.041|Human|Korea|H3N2|3C.2':0.001425203)0.858:0.000710255)0.000:0.000000006,'EPI_ISL_189158|2012.945|Human|USA|H3N2|3C.2':0.000000006)0.000:0.000000006)0.773:0.000710339)0.898:0.001421568,('EPI_ISL_202138|2013.066|Human|USA|H3N2|3C.2':0.004271909,(((('EPI_ISL_142949|2011.408|Human|Singapore|H3N2|3C.2':0.001419316,((('EPI_ISL_235349|2012.027|Human|Jordan|H3N2|3C.2':0.0,'EPI_ISL_235350|2011.926|Human|Jordan|H3N2|3C.2':0.0):0.005024378,('EPI_ISL_288383|2012.538|Human|Australia|H3N2|3C.2':0.002132553,'EPI_ISL_288401|2012.47|Human|Australia|H3N2|3C.2':0.000710219)0.995:0.005025526)0.737:0.000684143,'EPI_ISL_101506|2011.811|Human|Australia|H3N2|3C.2':0.001419597)0.000:0.000000006)0.000:0.000000006,(((('EPI_ISL_263247|2014.723|Human|Brazil|H3N2|3C.2':0.006447705,(((((((('EPI_ISL_106847|2011.567|Human|PapuaNewGuinea|H3N2|3C.2':0.005702257,('EPI_ISL_83691|2010.773|Human|China|H3N2|3C.2':0.001417045,(('EPI_ISL_149713|2012.284|Human|Sweden|H3N2|3C.2':0.003578320,('EPI_ISL_136502|2012.929|Human|USA|H3N2|3C.2':0.0,'EPI_ISL_189219|2012.975|Human|USA|H3N2|3C.2':0.0,'EPI_ISL_189307|2013.049|Human|USA|H3N2|3C.2':0.0):0.005732917)0.760:0.000688749,(('EPI_ISL_235316|2011.967|Human|Japan|H3N2|3C.2':0.002138845,('EPI_ISL_139924|2013.137|Human|USA|H3N2|3C.2':0.002127560,('EPI_ISL_263304|2012.448|Human|Brazil|H3N2|3C.2':0.000707865,('EPI_ISL_288245|2013.118|Human|Australia|H3N2|3C.2':0.005734670,('EPI_ISL_136444|2012.885|Human|USA|H3N2|3C.2':0.001419779,'EPI_ISL_189292|2013.03|Human|USA|H3N2|3C.2':0.000000006)0.957:0.002860037)0.852:0.001410655)0.000:0.000000006)0.887:0.001412040)0.885:0.002129991,('EPI_ISL_188994|2012.683|Human|Nicaragua|H3N2|3C.2':0.007861584,('EPI_ISL_263132|2011.493|Human|Brazil|H3N2|3C.2':0.0,'EPI_ISL_263156|2012.566|Human|Brazil|H3N2|3C.2':0.0):0.001422963)0.740:0.000000006)0.869:0.001411596)0.773:0.000708525)0.000:0.000000006)0.000:0.000000006,('EPI_ISL_87885|2010.997|Human|USA|H3N2|3C.2':0.002127652,('EPI_ISL_79466|2010.468|Human|Cambodia|H3N2|3C.2':0.000708048,('EPI_ISL_128253|2010.427|Human|Singapore|H3N2|3C.2':0.002127503,'EPI_ISL_208775|2010.625|Human|Thailand|H3N2|3C.2':0.002127433)0.000:0.000000006)0.958:0.002127632)0.787:0.000000006)0.000:0.000000006,('EPI_ISL_208786|2010.625|Human|Thailand|H3N2|3C.2':0.000708115,(('EPI_ISL_152348|2012.257|Human|Peru|H3N2|3C.2':0.004283760,('EPI_ISL_235297|2011.756|Human|Honduras|H3N2|3C.2':0.001424842,('EPI_ISL_235296|2012.011|Human|Chile|H3N2|3C.2':0.000000006,'EPI_ISL_235298|2011.915|Human|Chile|H3N2|3C.2':0.000000006)0.896:0.001423781)0.846:0.001417651)0.901:0.002130636,('EPI_ISL_94555|2011.142|Human|China|H3N2|3C.2':0.001424135,'EPI_ISL_143020|2011.17|Human|Singapore|H3N2|3C.2':0.002843331)0.862:0.001418705)0.000:0.000000006)0.000:0.000000006)0.000:0.000000006,('EPI_ISL_187471|2010.989|Human|USA|H3N2|3C.2':0.000707981,('EPI_ISL_128255|2010.934|Human|Singapore|H3N2|3C.2':0.000000006,('EPI_ISL_135260|2011.132|Human|USA|H3N2|3C.2':0.000707935,('EPI_ISL_87961|2011.003|Human|Canada|H3N2|3C.2':0.000000006,'EPI_ISL_166542|2011.063|Human|Canada|H3N2|3C.2':0.000000006)0.000:0.000000006)0.869:0.000707860)0.169:0.000707989)0.000:0.000000006)0.000:0.000000006,('EPI_ISL_208800|2011.093|Human|Thailand|H3N2|3C.2':0.001416899,'EPI_ISL_152692|2011.668|Human|Peru|H3N2|3C.2':0.002838807)0.000:0.000000006)0.919:0.000708235,'EPI_ISL_93659|2010.693|Human|USA|H3N2|3C.2':0.004267282)0.000:0.000000006,'EPI_ISL_93682|2011.101|Human|Russia|H3N2|3C.2':0.001418823)0.000:0.000000006,((((('EPI_ISL_87952|2011.11|Human|Georgia|H3N2|3C.2':0.000000006,('EPI_ISL_93678|2010.937|Human|Mexico|H3N2|3C.2':0.000708519,('EPI_ISL_91033|2011.074|Human|USA|H3N2|3C.2':0.000000006,'EPI_ISL_91140|2010.493|Human|Nicaragua|H3N2|3C.2':0.000708789)0.843:0.000708516)0.000:0.000000006)1.000:0.000000006,(('EPI_ISL_235362|2012.027|Human|BosniaHerzegovina|H3N2|3C.2':0.001424656,'EPI_ISL_99771|2011.718|Human|Australia|H3N2|3C.2':0.000706315)0.939:0.002131366,('EPI_ISL_93788|2010.995|Human|USA|H3N2|3C.2':0.001420157,((('EPI_ISL_174319|2014.882|swine|USA|H3N1|nan':0.012971251,'EPI_ISL_171023|2014.038|swine|USA|H3N1|nan':0.000000006)0.919:0.002855401,(('EPI_ISL_171044|2014.022|swine|USA|H3N1|nan':0.002843245,('EPI_ISL_171040|2013.556|swine|USA|H3N1|3C.3a':0.000000006,(('EPI_ISL_212195|2015.995|swine|USA|H3N2|nan':0.006433752,('EPI_ISL_181114|2014.868|swine|USA|H3N2|3C.2':0.001418286,('EPI_ISL_188956|2015.249|swine|USA|H3N2|3C.3a':0.000000006,('EPI_ISL_237045|2016.683|swine|USA|H3N2|3C.3a':0.007873390,('EPI_ISL_216912|2016.068|swine|USA|H3N2|3C.3a':0.000000006,'EPI_ISL_225557|2016.342|swine|USA|H3N2|3C.3a':0.001419752)0.957:0.002130649)0.738:0.000000006)0.978:0.002842261)0.000:0.000000006)0.762:0.000709771,('EPI_ISL_266454|2016.423|swine|USA|H3N2|nan':0.009469891,('EPI_ISL_245576|2016.822|swine|USA|H3N1|nan':0.000000006,('EPI_ISL_252696|2016.91|swine|USA|H3N1|nan':0.001422875,'EPI_ISL_252810|2016.907|swine|USA|H3N1|nan':0.000711392)0.802:0.000708335)1.000:0.009488275)0.722:0.000573306)0.959:0.002846586)0.000:0.000000006)0.000:0.000000006,(('EPI_ISL_191504|2015.378|swine|USA|H3N2|3C.2':0.003569939,((('EPI_ISL_198365|2015.586|swine|USA|H3N2|3C.2':0.001421212,('EPI_ISL_245327|2016.822|swine|USA|H3N1|nan':0.014403365,('EPI_ISL_179622|2015.247|swine|USA|H3N2|3C.2':0.000708946,'EPI_ISL_203176|2015.74|swine|USA|H3N2|nan':0.003557373)0.000:0.000000006)0.798:0.000708113)0.942:0.002132566,((('EPI_ISL_188904|2015.299|swine|USA|H3N2|3C.2':0.001417968,(('EPI_ISL_246031|2016.858|swine|USA|H3N2|3C.2':0.000714599,'EPI_ISL_258642|2017.107|swine|USA|H3N2|3C.2':0.002132173)1.000:0.007897108,'EPI_ISL_179625|2015.247|swine|USA|H3N2|3C.2':0.000718243)0.774:0.000700517)0.000:0.000000006,(((('EPI_ISL_205322|2015.816|swine|USA|H3N2|3C.2':0.002842084,'EPI_ISL_205994|2015.866|swine|USA|H3N2|3C.2':0.000000006)0.837:0.000708654,('EPI_ISL_208919|2015.877|swine|USA|H3N2|3C.2':0.001421919,'EPI_ISL_208989|2015.896|swine|USA|H3N2|3C.2':0.000706062)0.770:0.000710807)0.000:0.000000006,((('EPI_ISL_234572|2016.15|swine|USA|H3N2|3C.2':0.005714456,(('EPI_ISL_246098|2016.926|swine|USA|H3N2|3C.2':0.000000006,'EPI_ISL_4081701|2020.842|swine|USA|H3N2|nan':0.022648379)0.954:0.002851338,(('EPI_ISL_295656|2017.964|swine|USA|H3N2|nan':0.008584662,((('EPI_ISL_301929|2017.953|swine|USA|H3N2|3C.2':0.000710107,'EPI_ISL_301930|2018.077|swine|USA|H3N2|3C.2':0.001420414)0.000:0.000000006,('EPI_ISL_502896|2020.303|swine|USA|H3N2|3C.2':0.005744457,('EPI_ISL_388626|2019.526|swine|USA|H3N2|3C.2':0.001429412,((('EPI_ISL_4081930|2020.995|swine|USA|H3N2|3C.2':0.003578615,'EPI_ISL_4082016|2021.088|swine|USA|H3N2|3C.2':0.004300405)0.911:0.002140325,(('EPI_ISL_707266|2020.634|swine|USA|H3N2|3C.2':0.000000006,('EPI_ISL_884294|2021.036|Human|USA|H3N2|3C.2':0.001421943,('EPI_ISL_4083451|2021.238|swine|USA|H3N2|3C.2':0.002139837,'EPI_ISL_6795285|2021.69|swine|USA|H3N2|3C.2':0.002155967)0.861:0.001427308)0.947:0.002139738)0.967:0.002849944,(('EPI_ISL_4082011|2021.088|swine|USA|H3N2|3C.2':0.002137544,('EPI_ISL_4081931|2021.008|swine|USA|H3N2|3C.2':0.000710582,('EPI_ISL_4081704|2020.855|swine|USA|H3N2|3C.2':0.000000006,'EPI_ISL_4081906|2020.962|swine|USA|H3N2|3C.2':0.000710595)0.800:0.000711326)0.761:0.000713607)0.785:0.000708877,('EPI_ISL_14769983|2021.951|swine|USA|H3N2|nan':0.004294981,('EPI_ISL_4083612|2021.285|swine|USA|H3N2|3C.2':0.000710137,'EPI_ISL_6795325|2021.756|swine|USA|H3N2|3C.2':0.003570079)0.878:0.001436648)0.765:0.000701960)0.000:0.000000006)0.847:0.000711110)0.724:0.000000006,(('EPI_ISL_700972|2020.514|swine|USA|H3N2|3C.2':0.000000006,'EPI_ISL_700965|2020.495|swine|USA|H3N2|3C.2':0.001422714)0.000:0.000000006,('EPI_ISL_504144|2020.232|swine|USA|H3N2|3C.2':0.000710134,'EPI_ISL_4081852|2020.921|swine|USA|H3N2|3C.2':0.004996440)0.000:0.000000006)0.897:0.001421397)0.990:0.004296827)0.863:0.001411030)0.948:0.002867965)0.988:0.004990547,('EPI_ISL_282405|2017.638|swine|USA|H3N2|3C.2':0.001419877,'EPI_ISL_260821|2017.156|swine|USA|H3N2|3C.2':0.000709752)0.291:0.000000006)0.000:0.000000006)0.971:0.002855867,('EPI_ISL_296682|2017.762|swine|USA|H3N2|3C.2':0.005739579,(('EPI_ISL_372892|2019.479|swine|USA|H3N2|3C.2':0.002129908,'EPI_ISL_368784|2019.386|swine|USA|H3N2|3C.2':0.000717303)1.000:0.014192114,('EPI_ISL_503892|2020.128|swine|USA|H3N2|3C.2':0.008244355,('EPI_ISL_388617|2019.545|swine|USA|H3N2|3C.2':0.000709856,('EPI_ISL_501277|2020.057|swine|USA|H3N1|3C.2':0.002844702,('EPI_ISL_393546|2019.652|swine|USA|H3N2|3C.2':0.004268164,'EPI_ISL_393539|2019.671|swine|USA|H3N2|3C.2':0.003554038)0.000:0.000000006)0.725:0.000000006)0.406:0.001795975)0.918:0.003560624)0.872:0.001805817)0.760:0.000680799)0.876:0.001425428)0.954:0.002850706)0.737:0.000711477,('EPI_ISL_379271|2017.414|swine|USA|H3N2|3C.2':0.009382250,('EPI_ISL_252709|2016.448|swine|USA|H3N2|3C.2':0.000708599,'EPI_ISL_230191|2016.38|swine|USA|H3N2|3C.2':0.000000006)0.954:0.002862188)0.851:0.001408154)0.000:0.000000006,((('EPI_ISL_234528|2016.549|swine|USA|H3N2|3C.2':0.002123009,('EPI_ISL_399406|2019.767|swine|USA|H3N2|nan':0.017441918,((('EPI_ISL_299526|2018.008|swine|USA|H3N2|3C.2':0.011475993,'EPI_ISL_372920|2019.46|swine|USA|H3N2|nan':0.018050033)0.000:0.000000006,'EPI_ISL_221737|2016.219|swine|USA|H3N2|3C.2':0.000000006)0.896:0.001416653,('EPI_ISL_280243|2016.833|swine|USA|H3N2|3C.2':0.002125425,('EPI_ISL_285505|2017.773|swine|USA|H3N2|3C.2':0.000692557,'EPI_ISL_303866|2018.019|swine|USA|H3N1|3C.2':0.003581054)0.998:0.006479918)0.854:0.001426003)0.744:0.000739985)0.569:0.001407687)0.748:0.000722029,'EPI_ISL_504174|2015.392|swine|USA|H3N2|3C.2':0.002843498)0.000:0.000000006,('EPI_ISL_280242|2016.833|swine|USA|H3N2|3C.2':0.004981963,((((('EPI_ISL_503961|2019.879|swine|USA|H3N2|3C.2':0.000706527,'EPI_ISL_503151|2019.964|swine|USA|H3N2|3C.2':0.002134067)0.908:0.002853946,(('EPI_ISL_503972|2020.178|swine|USA|H3N2|3C.2':0.000000006,'EPI_ISL_503622|2020.093|swine|USA|H3N2|nan':0.000000006)0.998:0.006433684,'EPI_ISL_4082224|2021.203|swine|USA|H3N2|3C.2':0.012258172)0.739:0.000000006)0.823:0.000709769,((('EPI_ISL_697665|2020.749|swine|USA|H3N2|3C.3a':0.008830762,'EPI_ISL_6781668|2021.647|swine|USA|H3N2|nan':0.014062104)0.803:0.002177098,('EPI_ISL_707320|2020.664|swine|USA|H3N2|3C.3a':0.002129902,('EPI_ISL_707321|2020.694|swine|USA|H3N2|3C.3a':0.002128548,'EPI_ISL_14770027|2021.86|swine|USA|H3N2|3C.3a':0.009325155)0.000:0.000000006)0.947:0.003513697)0.790:0.002061803,'EPI_ISL_393509|2019.622|swine|USA|H3N2|3C.2':0.000843812)0.953:0.003428319)0.998:0.007919263,('EPI_ISL_256566|2017.044|swine|USA|H3N2|3C.2':0.0,'EPI_ISL_258650|2017.099|swine|USA|H3N2|3C.2':0.0):0.000000006)0.979:0.002843300,((('EPI_ISL_297093|2017.866|swine|USA|H3N2|3C.2':0.002130281,('EPI_ISL_295673|2017.964|swine|USA|H3N2|nan':0.005727119,'EPI_ISL_301918|2018.066|swine|USA|H3N2|3C.2':0.003574986)0.947:0.002845985)0.706:0.000000006,('EPI_ISL_327824|2016.415|swine|USA|H3N2|3C.2':0.0,'EPI_ISL_256100|2016.596|swine|USA|H3N2|3C.2':0.0,'EPI_ISL_327834|2016.415|swine|USA|H3N2|3C.2':0.0,'EPI_ISL_327836|2016.415|swine|USA|H3N2|3C.2':0.0,'EPI_ISL_243725|2016.571|swine|USA|H3N2|3C.2':0.0,'EPI_ISL_243730|2016.596|swine|USA|H3N2|3C.2':0.0,'EPI_ISL_280215|2016.497|swine|USA|H3N2|3C.2':0.0,'EPI_ISL_280240|2016.497|swine|USA|H3N2|3C.2':0.0):0.000000006)0.000:0.000000006,(('EPI_ISL_264204|2017.214|swine|USA|H3N2|3C.2':0.000708972,'EPI_ISL_285336|2017.712|swine|USA|H3N2|3C.2':0.002845715)0.000:0.000000006,(('EPI_ISL_258626|2017.09|swine|USA|H3N2|3C.2':0.002133032,'EPI_ISL_262582|2017.195|swine|USA|H3N2|3C.2':0.000713397)0.871:0.001417680,'EPI_ISL_234573|2016.571|swine|USA|H3N2|3C.2':0.000708825)0.000:0.000000006)0.000:0.000000006)0.000:0.000000006)0.541:0.000708731)0.000:0.000000006)0.000:0.000000006)0.000:0.000000006)0.000:0.000000006,'EPI_ISL_209376|2015.937|swine|USA|H3N2|3C.2':0.004278480)0.828:0.000708488)0.000:0.000000006,(('EPI_ISL_205063|2015.836|swine|USA|H3N2|3C.2':0.001417874,(('EPI_ISL_205066|2015.838|swine|USA|H3N2|3C.2':0.002142581,'EPI_ISL_216894|2016.074|swine|USA|H3N2|3C.2':0.000707851)0.802:0.000710459,('EPI_ISL_203102|2015.781|swine|USA|H3N2|3C.2':0.0,'EPI_ISL_203183|2015.745|swine|USA|H3N2|3C.2':0.0):0.000000006)0.000:0.000000006)0.991:0.004268222,('EPI_ISL_180673|2015.019|swine|USA|H3N2|3C.2':0.000708564,'EPI_ISL_237047|2016.664|swine|USA|H3N2|3C.2':0.008580756)0.000:0.000000006)0.000:0.000000006)0.000:0.000000006)0.000:0.000000006,((((((('EPI_ISL_369835|2019.14|swine|USA|H3N2|3C.3a':0.000667422,'EPI_ISL_504964|2019.827|swine|USA|H3N2|nan':0.005040828)1.000:0.007944279,'EPI_ISL_372421|2019.425|swine|USA|H3N2|nan':0.012278024)0.000:0.000000006,('EPI_ISL_499203|2020.423|swine|USA|H3N2|3C.2':0.013060788,(('EPI_ISL_504113|2019.921|swine|USA|H3N2|3C.2':0.000000006,('EPI_ISL_501675|2020.344|swine|USA|H3N2|3C.2':0.001417402,'EPI_ISL_503591|2020.074|swine|USA|H3N2|3C.2':0.000000006)0.861:0.000708338)0.855:0.001940481,(('EPI_ISL_4081693|2020.822|swine|USA|H3N2|3C.2':0.000703230,('EPI_ISL_6816045|2021.707|swine|USA|H3N2|3C.2':0.002842093,'EPI_ISL_4081954|2021.036|swine|USA|H3N2|3C.2':0.000000006)0.881:0.001427162)1.000:0.009143819,(('EPI_ISL_4083601|2021.301|swine|USA|H3N2|nan':0.005691002,'EPI_ISL_4082288|2021.203|swine|USA|H3N2|nan':0.004795660)0.985:0.005510307,('EPI_ISL_504044|2020.175|swine|USA|H3N2|3C.2':0.000184724,'EPI_ISL_707273|2020.65|swine|USA|H3N2|nan':0.002659806)0.704:0.000712464)0.732:0.000000006)0.878:0.002137195)0.990:0.007441652)0.979:0.006472316)0.225:0.001252022,(('EPI_ISL_396141|2019.671|swine|USA|H3N2|nan':0.004160725,'EPI_ISL_707125|2020.574|swine|USA|H3N2|3C.2':0.007401749)1.000:0.014082780,('EPI_ISL_388618|2019.54|swine|USA|H3N2|3C.3a':0.012183128,('EPI_ISL_4081697|2020.82|swine|USA|H3N2|3C.2':0.008730241,(('EPI_ISL_697745|2020.77|swine|USA|H3N1|nan':0.005231638,'EPI_ISL_4082017|2021.088|swine|USA|H3N2|3C.3a':0.007925893)0.974:0.006102051,('EPI_ISL_504046|2020.156|swine|USA|H3N2|3C.2':0.001548233,('EPI_ISL_707020|2020.533|swine|USA|H3N1|3C.2':0.001412147,('EPI_ISL_14770021|2021.918|swine|USA|H3N2|3C.3a':0.004299212,('EPI_ISL_4089885|2021.534|swine|USA|H3N1|nan':0.003568836,'EPI_ISL_4082025|2021.115|swine|USA|H3N1|nan':0.000714387)0.859:0.001408693)0.955:0.002879902)0.957:0.003458478)0.895:0.002189510)0.935:0.003683692)0.964:0.004463124)0.934:0.003648081)0.810:0.001373923)0.751:0.000682668,('EPI_ISL_285469|2017.658|swine|USA|H3N2|3C.2':0.006305208,'EPI_ISL_281990|2017.6|swine|USA|H3N2|3C.2':0.003035909)0.849:0.001414989)0.000:0.000000006,('EPI_ISL_502840|2020.309|swine|USA|H3N2|3C.2':0.009358504,(((('EPI_ISL_297174|2017.921|swine|USA|H3N2|3C.2':0.001417748,'EPI_ISL_301931|2018.049|swine|USA|H3N2|3C.2':0.000708066)0.732:0.000000006,('EPI_ISL_503897|2020.115|swine|USA|H3N2|nan':0.007227584,(('EPI_ISL_4082031|2021.112|swine|USA|H3N2|nan':0.005739440,('EPI_ISL_4081849|2020.918|swine|USA|H3N2|3C.2':0.001414625,'EPI_ISL_4082029|2021.11|swine|USA|H3N2|nan':0.004306162)0.946:0.002880826)0.970:0.004282000,('EPI_ISL_6785546|2021.663|swine|USA|H3N2|3C.2':0.014894899,('EPI_ISL_697653|2020.749|swine|USA|H3N2|3C.2':0.001454064,('EPI_ISL_14769994|2021.921|swine|USA|H3N2|3C.2':0.000713568,('EPI_ISL_14872410|2021.479|swine|USA|H3N2|3C.2':0.000000006,'EPI_ISL_14873218|2021.479|swine|USA|H3N2|3C.2':0.000710138)0.778:0.000708694)0.976:0.004280239)0.961:0.004735771)0.894:0.003610919)0.996:0.008760074)0.382:0.001350463)0.949:0.002839134,((((((((('EPI_ISL_379740|2018.414|swine|USA|H3N2|3C.2':0.000708794,(('EPI_ISL_387873|2018.414|swine|USA|H0N0|3C.2':0.0,'EPI_ISL_320979|2018.471|Human|USA|H3N2|3C.2':0.0):0.000000006,('EPI_ISL_379739|2018.414|swine|USA|H3N2|3C.2':0.000000006,'EPI_ISL_379738|2018.414|swine|USA|H3N2|3C.2':0.000708492)0.860:0.000708447)0.000:0.000000006)0.993:0.005700331,('EPI_ISL_387841|2019.31|swine|USA|H3N2|nan':0.004326741,('EPI_ISL_399613|2019.767|swine|USA|H3N2|3C.2':0.002139237,'EPI_ISL_700974|2020.519|swine|USA|H3N2|3C.2':0.002852679)0.993:0.006524897)0.409:0.001374293)0.452:0.000000006,((('EPI_ISL_311326|2018.26|swine|USA|H3N2|3C.2':0.000000006,'EPI_ISL_387842|2019.307|swine|USA|H3N2|3C.2':0.006443381)0.915:0.001417594,'EPI_ISL_388920|2017.858|swine|USA|H3N2|3C.2':0.000000006)0.000:0.000000006,'EPI_ISL_329653|2018.184|swine|USA|H3N2|3C.2':0.000707903)0.856:0.000708181)0.000:0.000000006,('EPI_ISL_379295|2017.414|swine|USA|H3N2|3C.2':0.000708867,('EPI_ISL_372903|2019.477|swine|USA|H3N2|3C.2':0.005701389,'EPI_ISL_303867|2018.118|swine|USA|H3N2|3C.2':0.000000006)0.848:0.002127648)0.000:0.000000006)0.000:0.000000006,('EPI_ISL_299564|2018.049|swine|USA|H3N2|3C.2':0.000708936,'EPI_ISL_396963|2019.715|swine|USA|H3N2|3C.2':0.006425859)0.000:0.000000006)0.000:0.000000006,('EPI_ISL_373711|2017.414|swine|USA|H0N0|3C.2':0.000708418,(('EPI_ISL_329977|2017.542|Human|USA|H3N2|3C.2':0.0,'EPI_ISL_294269|2017.745|Human|USA|H3N2|3C.2':0.0,'EPI_ISL_373603|2017.414|swine|USA|H3N2|3C.2':0.0,'EPI_ISL_373568|2017.414|swine|USA|H3N2|3C.2':0.0,'EPI_ISL_379332|2017.414|swine|USA|H3N2|3C.2':0.0,'EPI_ISL_373653|2017.496|swine|USA|H3N2|3C.2':0.0,'EPI_ISL_373623|2017.414|swine|USA|H3N2|3C.2':0.0,'EPI_ISL_373562|2017.414|swine|USA|H3N2|3C.2':0.0,'EPI_ISL_373679|2017.414|swine|USA|H3N2|3C.2':0.0,'EPI_ISL_373553|2017.496|swine|USA|H3N2|3C.2':0.0,'EPI_ISL_379339|2017.496|swine|USA|H3N2|3C.2':0.0,'EPI_ISL_281759|2017.589|swine|USA|H3N2|3C.2':0.0,'EPI_ISL_281750|2017.54|swine|USA|H3N2|3C.2':0.0,'EPI_ISL_280479|2017.529|swine|USA|H3N2|3C.2':0.0,'EPI_ISL_279421|2017.534|swine|USA|H3N2|3C.2':0.0,'EPI_ISL_281761|2017.589|swine|USA|H3N2|3C.2':0.0,'EPI_ISL_280481|2017.529|swine|USA|H3N2|3C.2':0.0,'EPI_ISL_280478|2017.57|swine|USA|H3N2|3C.2':0.0,'EPI_ISL_280482|2017.57|swine|USA|H3N2|3C.2':0.0):0.000000006,('EPI_ISL_294288|2017.715|Human|USA|H3N2|3C.2':0.000708126,(('EPI_ISL_328739|2017.496|swine|USA|H3N1|3C.2':0.0,'EPI_ISL_328756|2017.496|swine|USA|H3N1|3C.2':0.0,'EPI_ISL_328759|2017.496|swine|USA|H3N1|3C.2':0.0,'EPI_ISL_328757|2017.496|swine|USA|H3N1|3C.2':0.0,'EPI_ISL_328760|2017.496|swine|USA|H3N1|3C.2':0.0):0.000000006,'EPI_ISL_328740|2017.496|swine|USA|H3N1|3C.2':0.000708233)0.875:0.000708320)0.000:0.000000006)0.000:0.000000006)0.000:0.000000006)0.000:0.000000006,'EPI_ISL_387834|2019.315|swine|USA|H3N2|3C.2':0.011498800)0.915:0.001420565,'EPI_ISL_281311|2017.597|swine|USA|H3N2|3C.2':0.000710197)0.785:0.000708183,('EPI_ISL_399606|2019.775|swine|USA|H3N2|3C.2':0.007206978,(('EPI_ISL_499250|2020.459|swine|USA|H3N2|3C.2':0.003584455,('EPI_ISL_4081937|2021.011|swine|USA|H3N2|3C.2':0.001407324,'EPI_ISL_6795351|2021.721|swine|USA|H3N2|3C.2':0.003573119)0.978:0.005039650)0.972:0.004289345,('EPI_ISL_388621|2019.537|swine|USA|H3N2|3C.2':0.000000006,'EPI_ISL_399615|2019.775|swine|USA|H3N2|3C.2':0.000707411)0.957:0.002856146)0.884:0.001368174)0.990:0.005758365)0.000:0.000000006)0.000:0.000000006,(('EPI_ISL_6785518|2021.666|swine|USA|H3N2|3C.2':0.013206345,('EPI_ISL_4082024|2021.11|swine|USA|H3N2|nan':0.000000006,'EPI_ISL_4081992|2021.071|swine|USA|H3N2|nan':0.002134767)1.000:0.011031567)0.782:0.001198070,'EPI_ISL_297066|2017.811|swine|USA|H3N2|3C.2':0.001418856)0.810:0.000711359)0.740:0.000665918)1.000:0.009189839)0.393:0.000889114,'EPI_ISL_296391|2017.816|swine|USA|H3N2|3C.2':0.004290256)0.764:0.000699704)0.872:0.001416153)0.992:0.005738303,'EPI_ISL_171035|2013.732|swine|USA|H3N1|3C.3a':0.000712135)0.781:0.000708026)0.938:0.002846388)1.000:0.017582422,('EPI_ISL_91032|2011.041|Human|USA|H3N2|3C.2':0.000708472,'EPI_ISL_93486|2011.285|Human|USA|H3N2|nan':0.004280231)0.000:0.000000006)0.000:0.000000006)0.663:0.000000006)0.000:0.000000006)0.000:0.000000006,'EPI_ISL_278942|2012.667|Human|Italy|H3N2|3C.2':0.005662886)0.848:0.000703449,(('EPI_ISL_79320|2010.433|Human|Panama|H3N2|3C.2':0.000000006,('EPI_ISL_196404|2010.764|swine|Guatemala|H3N2|3C.2':0.000708556,('EPI_ISL_152490|2010.822|Human|Peru|H3N2|3C.2':0.000708397,'EPI_ISL_152658|2010.789|Human|Peru|H3N2|3C.2':0.001418092)0.000:0.000000006)1.000:0.000000006)0.000:0.000000006,((('EPI_ISL_235221|2012.749|Human|USA|H3N2|3C.2':0.002142735,'EPI_ISL_129535|2012.486|Human|TheCaribbean|H3N2|3C.2':0.004989299)0.737:0.000705330,('EPI_ISL_369551|2012.352|Human|USA|H3N2|3C.2':0.001417818,(('EPI_ISL_4081160|2013.011|Human|USA|H3N2|3C.2':0.002128857,'EPI_ISL_189274|2013.016|Human|USA|H3N2|3C.2':0.000000006)0.991:0.004267562,'EPI_ISL_129905|2012.243|Human|Czech|H3N2|3C.2':0.001417742)0.000:0.000000006)0.877:0.000708239)0.000:0.000000006,'EPI_ISL_149712|2011.984|Human|Sweden|H3N2|3C.2':0.002135341)0.902:0.001417726)0.000:0.000000006)0.860:0.000703549,('EPI_ISL_93663|2010.915|Human|Colombia|H3N2|3C.2':0.003559126,(('EPI_ISL_235304|2011.781|Human|USA|H3N2|3C.2':0.002138471,(('EPI_ISL_235305|2011.784|Human|USA|H3N2|3C.2':0.000712541,('EPI_ISL_288797|2012.372|Human|Australia|H3N2|3C.2':0.002129335,('EPI_ISL_189034|2011.811|Human|Nicaragua|H3N2|3C.2':0.000708882,'EPI_ISL_189079|2011.822|Human|Nicaragua|H3N2|3C.2':0.000000006)0.000:0.000000006)0.767:0.000708051)0.911:0.001423606,('EPI_ISL_119712|2012.126|Human|USA|H3N2|3C.2':0.002612397,'EPI_ISL_235222|2011.953|Human|USA|H3N2|nan':0.002146647)0.615:0.000238977)0.778:0.000709921)0.892:0.001422575,'EPI_ISL_93673|2010.973|Human|Mexico|H3N2|3C.2':0.003554719)0.000:0.000000006)0.000:0.000000006)0.897:0.001410287)0.909:0.002114873)0.994:0.006437388,'EPI_ISL_235290|2011.701|Human|Thailand|H3N2|3C.2':0.002854090)0.892:0.002822952,((((('EPI_ISL_118540|2011.049|Human|USA|H3N2|3C.3a':0.004280680,('EPI_ISL_91141|2011.074|Human|Nicaragua|H3N2|3C.2':0.001419062,('EPI_ISL_89585|2010.416|Human|Nicaragua|H3N2|3C.2':0.000708820,'EPI_ISL_93667|2010.608|Human|Salvador|H3N2|3C.2':0.000708967)0.000:0.000000006)0.759:0.000701375)0.888:0.001429015,'EPI_ISL_78688|2010.397|Human|Australia|H3N2|3C.3a':0.004275660)0.436:0.000000006,('EPI_ISL_76632|2009.877|Human|Singapore|H3N2|3C.2':0.000709997,((('EPI_ISL_76690|2010.068|Human|USA|H3N2|3C.2':0.0,'EPI_ISL_127629|2010.581|Human|USA|H3N2|3C.2':0.0):0.002851564,('EPI_ISL_79464|2010.395|Human|SriLanka|H3N2|3C.2':0.000710361,'EPI_ISL_90465|2010.699|Human|Australia|H3N2|3C.2':0.001421331)0.790:0.000708186)0.751:0.000707309,('EPI_ISL_95078|2011.055|Human|NAURU|H3N2|3C.2':0.001419958,(('EPI_ISL_108258|2011.222|Human|USA|H3N2|3C.2':0.002130906,'EPI_ISL_108090|2011.033|Human|USA|H3N2|3C.2':0.000710900)0.752:0.000708701,('EPI_ISL_369514|2010.97|Human|USA|H3N2|3C.2':0.000000006,('EPI_ISL_135263|2011.148|Human|USA|H3N2|3C.2':0.002847357,'EPI_ISL_135256|2011.123|Human|USA|H3N2|3C.2':0.002131260)0.715:0.000000006)0.000:0.000000006)0.799:0.000709510)0.888:0.001425607)0.941:0.002132646)0.000:0.000000006)0.000:0.000000006,((((('EPI_ISL_152810|2010.781|Human|Peru|H3N2|3C.3a':0.002130588,'EPI_ISL_93666|2010.49|Human|Dominican|H3N2|3C.3a':0.002847772)0.767:0.000711376,(('EPI_ISL_90466|2010.674|Human|Australia|H3N2|3C.3a':0.001419154,(('EPI_ISL_152393|2011.052|Human|Peru|H3N2|3C.3a':0.000000006,(('EPI_ISL_394107|2011.918|Human|Kenya|H3N2|3C.3a':0.000710562,'EPI_ISL_393687|2011.811|Human|Kenya|H3N2|3C.3a':0.000000006)1.000:0.009350536,('EPI_ISL_263195|2011.523|Human|Brazil|H3N2|3C.2':0.002861290,'EPI_ISL_263177|2011.526|Human|Brazil|H3N2|3C.2':0.003576645)0.928:0.002150155)0.753:0.000693423)0.000:0.000000006,((('EPI_ISL_278973|2011.666|Human|Italy|H3N2|3C.3a':0.002844632,'EPI_ISL_93639|2010.877|Human|USA|H3N2|3C.3a':0.002850233)0.881:0.001424095,'EPI_ISL_393700|2010.592|Human|Kenya|H3N2|3C.3a':0.000709020)0.000:0.000000006,(('EPI_ISL_84053|2010.567|Human|Kenya|H3N2|3C.3a':0.000708749,('EPI_ISL_394052|2015.975|Human|Kenya|H3N2|3C.3a':0.000709232,'EPI_ISL_394111|2010.625|Human|Kenya|H3N2|3C.3a':0.000000006)0.785:0.000709789)0.807:0.000709927,('EPI_ISL_108178|2011.132|Human|USA|H3N2|3C.3a':0.003554517,(('EPI_ISL_394108|2012.852|Human|Kenya|H3N2|3C.2':0.000717799,'EPI_ISL_393707|2015.975|Human|Kenya|H3N2|3C.2':0.000702286)0.993:0.005011510,(('EPI_ISL_393706|2012.899|Human|Kenya|H3N2|3C.3a':0.000713168,'EPI_ISL_394112|2012.962|Human|Kenya|H3N2|nan':0.005047349)0.915:0.002127943,'EPI_ISL_381593|2012.762|Human|Uganda|H3N2|3C.2':0.002127665)0.000:0.000000006)0.972:0.003554128)0.618:0.000000006)1.000:0.000000006)0.000:0.000000006)0.000:0.000000006)0.829:0.000708774,'EPI_ISL_393684|2009.715|Human|Kenya|H3N2|3C.3a':0.002128995)0.000:0.000000006)0.000:0.000000006,(('EPI_ISL_116402|2009.595|Human|HongKong|H0N0|3C.3a':0.004990261,('EPI_ISL_74159|2009.551|Human|Australia|H3N2|3C.3a':0.000708854,'EPI_ISL_76686|2009.715|Human|India|H3N2|3C.3a':0.002133852)0.000:0.000000006)0.000:0.000000006,'EPI_ISL_74079|2009.373|Human|Bangladesh|H3N2|3C.3a':0.002140817)0.000:0.000000006)0.644:0.000000006,(('EPI_ISL_89943|2009.156|Human|USA|H3N2|3C.3a':0.002130176,('EPI_ISL_77951|2009.022|Human|Japan|H3N2|3C.3a':0.004281459,('EPI_ISL_93655|2009.5|Human|Kuwait|H3N2|3C.3a':0.000707880,('EPI_ISL_30822|2008.194|Human|USA|H3N2|3C.3a':0.000000006,(((('EPI_ISL_120410|2008.189|Human|Malaysia|H3N2|3C.3a':0.007843245,((('EPI_ISL_181323|2007.395|Human|Singapore|H3N2|3C.3a':0.001417864,(('EPI_ISL_115695|2007.134|Human|Netherlands|H3N2|3C.3a':0.002136372,'EPI_ISL_94618|2011.236|Human|China|H3N2|3C.3a':0.006434848)0.869:0.001415349,((('EPI_ISL_62781|2008.098|Human|USA|H3N2|3C.2':0.002842231,('EPI_ISL_28848|2008.134|Human|Korea|H3N2|3C.2':0.002125392,'EPI_ISL_62795|2008.134|Human|USA|H3N2|3C.2':0.002124536)0.000:0.000000006)0.000:0.000000006,'EPI_ISL_78573|2007.5|Human|Peru|H3N2|3C.2':0.006410849)0.990:0.005008614,'EPI_ISL_63363|2007.773|Human|Korea|H3N2|3C.3a':0.007860402)0.732:0.000707222)0.780:0.000710611)0.111:0.000706296,'EPI_ISL_30210|2008.038|Human|Taiwan|H3N2|3C.3a':0.002125121)0.000:0.000000006,((((('EPI_ISL_234603|2007.115|Human|Australia|H3N2|nan':0.001419210,('EPI_ISL_278953|2015.666|Human|Italy|H3N2|3C.3a':0.000000006,'EPI_ISL_25019|2007.5|Human|Australia|H3N2|3C.3a':0.000000006)0.000:0.000000006)0.938:0.001414346,(('EPI_ISL_30206|2007.863|Human|Taiwan|H3N2|3C.3a':0.004268061,('EPI_ISL_105349|2008.063|Human|VietNam|H0N0|3C.3a':0.001416778,'EPI_ISL_7637|2007.164|Human|USA|H3N2|3C.3a':0.000706629)0.764:0.000713469)0.781:0.000703271,'EPI_ISL_157612|2008.5|Human|China|H3N2|3C.3a':0.003548173)0.000:0.000000006)0.578:0.000000006,'EPI_ISL_503091|2007.581|Human|Chile|H3N2|3C.3a':0.001414503)0.000:0.000000006,(((((('EPI_ISL_15354|2007.197|Human|USA|H3N2|3C.2':0.002836204,('EPI_ISL_118160|2007.468|Human|VietNam|H3N2|3C.3a':0.001415069,('EPI_ISL_115648|2006.978|Human|Netherlands|H3N2|3C.3a':0.000711179,'EPI_ISL_15355|2007.195|Human|USA|H3N2|3C.3a':0.002841827)0.767:0.000704588)0.000:0.000000006)0.860:0.000706926,'EPI_ISL_120404|2007.299|Human|Malaysia|H3N2|3C.3a':0.001414859)0.000:0.000000006,('EPI_ISL_12847|2007.5|Human|Thailand|H3N2|3C.3a':0.0,'EPI_ISL_12846|2006.5|Human|Thailand|H3N2|3C.3a':0.0):0.000000006)0.000:0.000000006,('EPI_ISL_145697|2007.605|Human|Singapore|H3N2|3C.3a':0.009300604,(('EPI_ISL_7622|2007.164|Human|USA|H3N2|3C.3a':0.002130638,'EPI_ISL_7642|2007.14|Human|USA|H3N2|3C.3a':0.002837745)0.884:0.001415058,'EPI_ISL_127612|2006.581|Human|Nepal|H3N2|3C.3a':0.002125319)0.000:0.000000006)0.211:0.000707218)0.995:0.004994953,(((((((((('EPI_ISL_302515|2008.003|Human|Mexico|H3N2|3C.3a':0.002128257,'EPI_ISL_302516|2009.09|Human|Mexico|H3N2|3C.3a':0.002841244)0.802:0.000000006,((('EPI_ISL_90490|2006.255|Human|USA|H3N2|3C.2':0.002134545,'EPI_ISL_20999|2006.164|Human|USA|H3N2|3C.3a':0.001422861)0.242:0.000705053,('EPI_ISL_20992|2006.159|Human|USA|H3N2|3C.3a':0.000708345,'EPI_ISL_20983|2006.159|Human|USA|H3N2|3C.3a':0.000000006)0.991:0.004277288)0.753:0.000000006,('EPI_ISL_132413|2003.915|Human|Mexico|H3N2|3C.3a':0.002131882,'EPI_ISL_132411|2005.693|Human|Mexico|H3N2|3C.3a':0.002844133)0.736:0.000000006)0.000:0.000000006)0.000:0.000000006,'EPI_ISL_7756|2007.019|Human|USA|H3N2|3C.3a':0.002842398)0.849:0.000708131,'EPI_ISL_90485|2005.975|Human|USA|H3N2|3C.3a':0.000708132)0.000:0.000000006,((('EPI_ISL_6630|2005.518|Human|Australia|H3N2|3C.3a':0.000708056,('EPI_ISL_117860|2005.627|Human|VietNam|H3N2|3C.3a':0.000707454,'EPI_ISL_117858|2005.545|Human|VietNam|H3N2|3C.3a':0.000000006)0.916:0.001417816)0.711:0.000000006,('EPI_ISL_33844|2005.255|Human|HongKong|H3N2|3C.3a':0.0,'EPI_ISL_120385|2005.118|Human|Malaysia|H3N2|3C.3a':0.0,'EPI_ISL_29270|2005.5|Human|China|H3N2|3C.3a':0.0,'EPI_ISL_90498|2006.022|Human|Georgia|H3N2|3C.3a':0.0):0.000000006)0.679:0.000000006,'EPI_ISL_118419|2006.025|Human|VietNam|H3N2|3C.3a':0.003556553)0.000:0.000000006)1.000:0.000000006,(((('EPI_ISL_29273|2005.5|Human|China|H3N2|3C.3a':0.001417325,(('EPI_ISL_15589|2006.5|Human|Denmark|H3N2|3C.3a':0.000708059,(('EPI_ISL_20994|2006.162|Human|USA|H3N2|3C.3a':0.0,'EPI_ISL_20993|2006.162|Human|USA|H3N2|3C.3a':0.0):0.001418493,('EPI_ISL_90492|2006.26|Human|USA|H3N2|3C.3a':0.003553417,'EPI_ISL_64211|2006.5|Human|USA|H3N2|3C.3a':0.000000006)0.000:0.000000006)0.994:0.003553351)0.000:0.000000006,'EPI_ISL_120392|2006.027|Human|Malaysia|H3N2|3C.3a':0.003554050)0.833:0.000708026)0.000:0.000000006,'EPI_ISL_9199|2005.337|Human|NewZealand|H3N2|3C.3a':0.001417116)0.000:0.000000006,('EPI_ISL_13228|2005.811|Human|Japan|H3N2|nan':0.003556471,('EPI_ISL_154551|2005.5|Human|USA|H3N2|3C.3a':0.0,'EPI_ISL_154532|2005.5|Human|USA|H3N2|3C.3a':0.0):0.002129394)0.762:0.000709880)0.000:0.000000006,(('EPI_ISL_6530|2005.526|Human|Australia|H3N2|3C.3a':0.001417794,(('EPI_ISL_6406|2005.507|Human|Australia|H3N2|3C.2':0.002128581,'EPI_ISL_98702|2005.479|Human|HongKong|H3N2|3C.2':0.002130790)0.724:0.000000006,('EPI_ISL_208769|2007.337|Human|Thailand|H3N2|nan':0.006452436,(('EPI_ISL_7621|2007.077|Human|USA|H3N2|3C.2':0.003547462,(('EPI_ISL_118008|2007.107|Human|VietNam|H3N2|3C.2':0.001415402,'EPI_ISL_29906|2007.003|Human|Taiwan|H3N2|3C.2':0.002125519)0.000:0.000000006,'EPI_ISL_208783|2007.236|Human|Thailand|H3N2|3C.2':0.004259211)0.859:0.000707011)0.471:0.000000006,'EPI_ISL_69392|2007.5|Human|Japan|H3N2|3C.2':0.004978759)0.871:0.001401173)0.942:0.003581707)0.782:0.000707145)0.000:0.000000006,'EPI_ISL_98681|2005.268|Human|HongKong|H3N2|3C.3a':0.000000006)0.000:0.000000006)0.000:0.000000006)0.000:0.000000006,(((('EPI_ISL_90496|2005.066|Human|Georgia|H3N2|3C.3a':0.002839998,(((('EPI_ISL_29679|2005.159|Human|HongKong|H3N2|3C.3a':0.002838445,(('EPI_ISL_117954|2005.753|Human|VietNam|H3N2|3C.3a':0.005730666,'EPI_ISL_7590|2007.173|Human|USA|H3N2|nan':0.010790977)0.744:0.000677738,'EPI_ISL_115647|2006.151|Human|Netherlands|H3N2|nan':0.007127014)0.000:0.000000006)0.000:0.000000006,('EPI_ISL_120384|2004.779|Human|Malaysia|H3N2|3C.3a':0.000708288,('EPI_ISL_9268|2005.625|Human|NewZealand|H3N2|3C.3a':0.000705067,'EPI_ISL_90523|2005.452|Human|Australia|H3N2|3C.3a':0.002132201)0.888:0.001422173)0.900:0.001418168)0.955:0.002125941,('EPI_ISL_8221|2004.842|Human|USA|H3N2|3C.3a':0.002126806,((('EPI_ISL_20963|2004.973|Human|USA|H3N2|3C.3a':0.001416119,('EPI_ISL_8211|2005.005|Human|USA|H3N2|3C.3a':0.0,'EPI_ISL_8962|2005.016|Human|USA|H3N2|3C.3a':0.0):0.000000006)0.771:0.000707981,('EPI_ISL_15592|2005.5|Human|Denmark|H3N2|3C.3a':0.001420664,'EPI_ISL_503110|2005.581|Human|Chile|H3N2|3C.3a':0.004271776)0.758:0.000707395)0.948:0.002130267,('EPI_ISL_8188|2005.088|Human|USA|H3N2|3C.3a':0.001417550,(('EPI_ISL_8217|2004.989|Human|USA|H3N2|3C.3a':0.0,'EPI_ISL_20982|2004.986|Human|USA|H3N2|3C.3a':0.0):0.000708838,('EPI_ISL_20970|2005.025|Human|USA|H3N2|3C.3a':0.0,'EPI_ISL_8651|2005.008|Human|USA|H3N2|3C.3a':0.0):0.000000006)0.000:0.000000006)0.935:0.001416416)0.000:0.000000006)0.865:0.000708572)0.000:0.000000006,(('EPI_ISL_6955|2004.672|Human|NewZealand|H3N2|3C.3a':0.001416960,('EPI_ISL_5651|2004.727|Human|NewZealand|H3N2|3C.3a':0.002130111,'EPI_ISL_6210|2004.77|Human|Australia|H3N2|3C.3a':0.000000007)0.000:0.000000006)0.844:0.000707648,(('EPI_ISL_132752|2004.169|swine|SriLanka|H3N2|3C.3a':0.000705253,(('EPI_ISL_30208|2004.003|Human|Taiwan|H3N2|3C.3a':0.003556723,((((('EPI_ISL_107710|2003.915|Human|UK|H3N2|3C.2':0.000707318,'EPI_ISL_5024|2004.096|Human|USA|H3N2|3C.2':0.000707109)0.000:0.000000006,('EPI_ISL_113069|2003.732|Human|Netherlands|H3N2|3C.2':0.000000006,('EPI_ISL_6659|2003.956|Human|USA|H3N2|3C.2':0.002125254,'EPI_ISL_503078|2004.582|Human|Chile|H3N2|3C.2':0.003553512)0.000:0.000000006)0.908:0.000707074)0.983:0.002836966,((('EPI_ISL_8249|2003.622|Human|USA|H3N2|nan':0.003571766,'EPI_ISL_127602|2003.581|Human|China|H3N2|nan':0.004290552)0.961:0.003570912,((('EPI_ISL_6202|2004.702|Human|Australia|H3N2|3C.3a':0.007860873,(('EPI_ISL_117160|2003.616|Human|VietNam|H3N2|3C.2':0.005005433,'EPI_ISL_117209|2004.5|Human|VietNam|H3N2|3C.2':0.002142223)0.753:0.000695931,'EPI_ISL_107711|2002.5|Human|China|H3N2|nan':0.003555414)0.027:0.000000006)0.839:0.000707750,('EPI_ISL_10115|2003.5|Human|Taiwan|H3N2|3C.2':0.003551271,(((('EPI_ISL_116066|2001.5|Human|VietNam|H3N2|3C.2':0.005678981,('EPI_ISL_5409|2000.604|Human|NewZealand|H3N2|3C.2':0.001413458,((('EPI_ISL_6173|2001.523|Human|Australia|H3N2|nan':0.012168842,(('EPI_ISL_115773|1999.748|Human|Netherlands|H3N2|3C.2':0.000000006,('EPI_ISL_6678|1999.756|Human|USA|H3N2|3C.2':0.000000006,'EPI_ISL_90467|1999.778|Human|Georgia|H3N2|3C.2':0.000705092)0.962:0.002119299)0.978:0.002830039,('EPI_ISL_115623|2001.216|Human|Netherlands|H3N2|3C.2':0.002118528,('EPI_ISL_5118|2000.686|Human|NewZealand|H3N2|3C.2':0.000704724,('EPI_ISL_6225|2000.5|Human|Australia|H3N2|3C.2':0.000000006,('EPI_ISL_5144|2001.43|Human|NewZealand|H3N2|3C.2':0.0,'EPI_ISL_5455|2001.312|Human|NewZealand|H3N2|3C.2':0.0):0.000704922)0.000:0.000000006)0.000:0.000000006)0.995:0.005676891)0.000:0.000000006)0.816:0.000707210,(((('EPI_ISL_6729|2003.197|Human|USA|H3N2|nan':0.001411401,'EPI_ISL_6649|2003.134|Human|USA|H3N2|nan':0.002848320)0.982:0.005339117,(('EPI_ISL_6650|2003.096|Human|USA|H3N2|3C.2':0.000706699,'EPI_ISL_6719|2003.132|Human|USA|H3N2|3C.2':0.000708267)0.982:0.002839744,('EPI_ISL_503081|2003.581|Human|Chile|H3N2|nan':0.007849324,('EPI_ISL_503086|2003.581|Human|Chile|H3N2|3C.2':0.004265789,'EPI_ISL_110691|2003.173|Human|Netherlands|H3N2|3C.2':0.000000006)0.000:0.000000006)0.809:0.000707840)0.747:0.001077303)0.974:0.005097032,(((('EPI_ISL_6519|2001.532|Human|Australia|H3N2|3C.2':0.000705622,('EPI_ISL_6679|2002.096|Human|USA|H3N2|3C.2':0.000000006,'EPI_ISL_5059|2002.173|Human|USA|H3N2|3C.2':0.000706044)0.989:0.003540839)0.000:0.000000006,(('EPI_ISL_7284|2001.74|Human|NewZealand|H3N2|3C.2':0.000705605,'EPI_ISL_8704|2002.074|Human|USA|H3N2|3C.2':0.002830458)0.726:0.000000006,('EPI_ISL_3764|2003.5|Human|Denmark|H3N2|3C.2':0.002829263,(('EPI_ISL_6712|2003.304|Human|USA|H3N2|3C.3a':0.0,'EPI_ISL_6730|2003.304|Human|USA|H3N2|3C.3a':0.0):0.004965248,'EPI_ISL_15596|2002.5|Human|Denmark|H3N2|3C.2':0.000705597)0.000:0.000000006)0.000:0.000000006)1.000:0.000000007)0.000:0.000000006,('EPI_ISL_8619|2001.986|Human|USA|H3N2|3C.2':0.001412057,('EPI_ISL_5063|2001.984|Human|USA|H3N2|3C.2':0.002125620,(('EPI_ISL_503112|2001.581|Human|Chile|H3N2|nan':0.003539432,((((('EPI_ISL_6178|2002.515|Human|Australia|H3N2|3C.2':0.002138513,'EPI_ISL_6683|2003.258|Human|USA|H3N2|3C.2':0.004269446)0.742:0.000695759,'EPI_ISL_9231|2002.493|Human|NewZealand|H3N2|3C.2':0.002120881)0.000:0.000000006,('EPI_ISL_115625|2003.5|Human|Finland|H3N2|3C.2':0.0,'EPI_ISL_115624|2002.153|Human|Netherlands|H3N2|3C.2':0.0):0.000705781)0.000:0.000000006,('EPI_ISL_151020|2009.729|swine|Canada|H3N2|nan':0.000000006,('EPI_ISL_282478|2016.743|swine|Canada|H3N2|3C.2':0.000667446,'EPI_ISL_378592|2017.121|swine|Canada|H3N2|3C.2':0.002896646)1.000:0.025001882)1.000:0.037267806)0.288:0.000705730,'EPI_ISL_5064|2001.997|Human|USA|H3N2|3C.2':0.003540473)0.000:0.000000006)0.000:0.000000007,('EPI_ISL_503092|2001.581|Human|Chile|H3N2|3C.2':0.000000006,('EPI_ISL_10114|2002.5|Human|Taiwan|H3N2|3C.2':0.007851400,('EPI_ISL_28851|2002.918|Human|Italy|H3N2|3C.2':0.000000006,('EPI_ISL_28852|2003.811|Human|Italy|H3N2|3C.2':0.002119267,'EPI_ISL_6635|2003.093|Human|USA|H3N2|3C.2':0.004966843)0.723:0.000000006)0.925:0.002133142)0.753:0.000696240)0.919:0.000705532)0.894:0.001419873)0.790:0.000703791)0.723:0.000000006)0.000:0.000000006,('EPI_ISL_90495|2002.088|Human|Georgia|H3N2|3C.2':0.001429729,'EPI_ISL_83306|2003.581|swine|USA|H3N2|nan':0.009303033)0.772:0.000692153)0.889:0.002522152)0.997:0.008181892,(('EPI_ISL_8223|1999.049|Human|USA|H3N2|3C.2':0.001413602,(('EPI_ISL_2674|1999.5|Human|Panama|H3N2|3C.2':0.000000006,'EPI_ISL_105790|2005.912|Human|China|H3N2|3C.2':0.002121490)0.969:0.002833351,('EPI_ISL_8168|1999.088|Human|USA|H3N2|3C.2':0.000000006,('EPI_ISL_6721|1998.989|Human|USA|H3N2|3C.2':0.000706201,('EPI_ISL_8164|1998.989|Human|USA|H3N2|3C.2':0.0,'EPI_ISL_6732|1998.989|Human|USA|H3N2|3C.2':0.0):0.001413361)0.000:0.000000006)0.983:0.000000006)0.000:0.000000006)0.484:0.000000006,(((('EPI_ISL_120351|1997.466|Human|Malaysia|H3N2|3C.2':0.001416226,(((('EPI_ISL_15597|2000.5|Human|Denmark|H3N2|3C.2':0.002124390,'EPI_ISL_115621|2000.014|Human|Netherlands|H3N2|3C.2':0.003547089)0.915:0.002132775,'EPI_ISL_6641|1999.855|Human|USA|H3N2|3C.2':0.002835604)0.077:0.000000006,('EPI_ISL_6662|2000.005|Human|USA|H3N2|3C.2':0.000707480,('EPI_ISL_6646|2000.005|Human|USA|H3N2|3C.2':0.000706894,'EPI_ISL_5074|2000.005|Human|USA|H3N2|3C.2':0.000707657)0.784:0.000706672)0.813:0.000707304)0.000:0.000000006,(('EPI_ISL_115622|2001.214|Human|Netherlands|H3N2|3C.2':0.000707493,('EPI_ISL_120362|1998.721|Human|Malaysia|H3N2|3C.2':0.000000006,'EPI_ISL_5198|2001.595|Human|NewZealand|H3N2|3C.2':0.002125718)0.000:0.000000006)1.000:0.006420890,(((((('EPI_ISL_304098|2018.101|swine|Japan|H3N2|3C.2':0.005843703,(('EPI_ISL_255353|2017.09|swine|Japan|H3N2|3C.2':0.0,'EPI_ISL_255354|2017.09|swine|Japan|H3N2|3C.2':0.0,'EPI_ISL_255362|2017.09|swine|Japan|H3N2|3C.2':0.0):0.000000006,'EPI_ISL_255351|2017.09|swine|Japan|H3N2|3C.2':0.000708398)0.724:0.000592575)1.000:0.017036789,(('EPI_ISL_283573|2013.151|swine|Japan|H3N2|3C.2':0.0,'EPI_ISL_237794|2013.151|swine|Japan|H3N2|3C.2':0.0):0.000000006,('EPI_ISL_283574|2013.151|swine|Japan|H3N2|3C.2':0.002130836,'EPI_ISL_283575|2013.151|swine|Japan|H3N2|3C.2':0.000708505)0.787:0.000706892)0.865:0.002654186)1.000:0.065421213,'EPI_ISL_5634|2000.5|Human|NewZealand|H3N2|3C.2':0.004983560)0.586:0.000000006,'EPI_ISL_5112|1999.959|Human|NewZealand|H3N2|3C.2':0.000706549)0.000:0.000000006,('EPI_ISL_6466|2000.615|Human|Australia|H3N2|3C.2':0.003547624,('EPI_ISL_6727|1999.948|Human|USA|H3N2|nan':0.004991171,'EPI_ISL_237795|2000.5|swine|Japan|H3N2|3C.2':0.002135305)0.458:0.000698417)0.000:0.000000006)0.000:0.000000006,'EPI_ISL_127600|2000.582|Human|Asia-Russia|H3N2|3C.2':0.002128447)0.923:0.000707028)0.740:0.000000006)0.000:0.000000006)0.978:0.003560282,(((('EPI_ISL_8155|1999.019|Human|USA|H3N2|3C.2':0.000705070,'EPI_ISL_120361|1999.058|Human|Malaysia|H3N2|3C.2':0.000000006)0.000:0.000000006,('EPI_ISL_115620|1998.956|Human|Netherlands|H3N2|nan':0.004962211,'EPI_ISL_120357|1998.395|Human|Malaysia|H3N2|3C.2':0.002119794)0.736:0.000000006)0.000:0.000000006,((((('EPI_ISL_5092|1998.033|Human|USA|H3N2|3C.2':0.002122867,('EPI_ISL_5091|1997.959|Human|USA|H3N2|3C.2':0.000000006,'EPI_ISL_8975|1997.91|Human|USA|H3N2|3C.2':0.000706066)0.000:0.000000006)0.918:0.001413161,('EPI_ISL_8976|1997.918|Human|USA|H3N2|3C.2':0.001417717,'EPI_ISL_9023|1998.068|Human|USA|H3N2|3C.2':0.001413926)0.883:0.001414499)0.000:0.000000006,('EPI_ISL_8956|1999.036|Human|USA|H3N2|3C.2':0.002829650,(('EPI_ISL_8184|1999.068|Human|USA|H3N2|3C.2':0.001413692,'EPI_ISL_120342|1996.732|Human|Malaysia|H3N2|3C.2':0.000000006)0.875:0.001416133,('EPI_ISL_8183|1999.093|Human|USA|H3N2|3C.2':0.002834460,'EPI_ISL_8685|1999.058|Human|USA|H3N2|3C.2':0.002832710)0.764:0.000703649)0.939:0.002840759)0.937:0.002138701)0.000:0.000000006,((((('EPI_ISL_151106|2013.14|Human|Finland|H3N2|3C.2':0.000000006,'EPI_ISL_151118|2013.156|Human|Finland|H3N2|nan':0.005695848)0.984:0.003544138,('EPI_ISL_151103|2013.137|Human|Finland|H3N2|3C.2':0.0,'EPI_ISL_151100|2013.126|Human|Finland|H3N2|3C.2':0.0,'EPI_ISL_151115|2013.153|Human|Finland|H3N2|3C.2':0.0,'EPI_ISL_29667|1997.5|Human|Australia|H3N2|3C.2':0.0):0.000000006)0.952:0.002128034,'EPI_ISL_115568|1997.581|Human|NewZealand|H3N2|3C.2':0.000704709)0.783:0.000707707,('EPI_ISL_120344|1996.795|Human|Malaysia|H3N2|nan':0.007132771,'EPI_ISL_9016|1998.085|Human|USA|H3N2|3C.2':0.001413581)0.000:0.000000006)0.000:0.000000006,'EPI_ISL_115619|1997.975|Human|Netherlands|H3N2|3C.2':0.002123603)0.836:0.000706269)0.000:0.000000006,(((('EPI_ISL_10547|2006.5|swine|Korea|H3N1|nan':0.0,'EPI_ISL_10546|2006.5|swine|Korea|H3N1|nan':0.0):0.066328533,(('EPI_ISL_115514|1996.148|Human|HongKong|H3N2|3C.3a':0.002833255,('EPI_ISL_5224|1996.945|Human|USA|H3N2|3C.3a':0.000000006,('EPI_ISL_5153|1997.005|Human|USA|H3N2|3C.3a':0.000705395,'EPI_ISL_5388|1996.962|Human|USA|H3N2|3C.3a':0.002833692)0.000:0.000000006)0.973:0.003559807)0.958:0.003566499,((((('EPI_ISL_115771|1996.5|Human|Australia|H3N2|3C.3a':0.001416032,(('EPI_ISL_5216|1996.948|Human|USA|H3N2|3C.3a':0.002121131,('EPI_ISL_5180|1997.058|Human|USA|H3N2|3C.3a':0.000704782,('EPI_ISL_5204|1996.997|Human|USA|H3N2|3C.3a':0.000704533,'EPI_ISL_5205|1996.937|Human|USA|H3N2|3C.3a':0.000704532)0.000:0.000000006)0.834:0.000705301)0.000:0.000000006,('EPI_ISL_5173|1997.014|Human|USA|H3N2|3C.3a':0.004268966,((('EPI_ISL_166496|2013.912|swine|Thailand|H3N2|3C.2':0.034738537,(('EPI_ISL_131245|2011.5|swine|Thailand|H3N2|nan':0.000000006,'EPI_ISL_131496|2011.5|swine|Thailand|H3N2|nan':0.000000006)0.965:0.006832851,(((('EPI_ISL_168403|2012.522|swine|Thailand|H3N2|3C.3a':0.000707169,('EPI_ISL_168411|2013.099|swine|Thailand|H3N2|3C.3a':0.0,'EPI_ISL_168410|2013.099|swine|Thailand|H3N2|3C.3a':0.0):0.000706178)0.778:0.000716116,'EPI_ISL_236925|2015.499|swine|Thailand|H3N2|nan':0.017399086)0.765:0.000697695,(('EPI_ISL_164353|2012.087|swine|Thailand|H3N2|3C.3a':0.0,'EPI_ISL_164354|2012.087|swine|Thailand|H3N2|3C.3a':0.0,'EPI_ISL_164369|2012.087|swine|Thailand|H3N2|3C.3a':0.0,'EPI_ISL_164355|2012.087|swine|Thailand|H3N2|3C.3a':0.0,'EPI_ISL_181096|2012.087|swine|Thailand|H3N1|3C.3a':0.0):0.000705894,('EPI_ISL_164350|2012.087|swine|Thailand|H3N2|3C.3a':0.0,'EPI_ISL_164348|2012.087|swine|Thailand|H3N2|3C.3a':0.0):0.000000006)0.919:0.001415582)0.000:0.000000006,('EPI_ISL_164346|2012.087|swine|Thailand|H3N2|3C.3a':0.0,'EPI_ISL_164343|2012.087|swine|Thailand|H3N2|3C.3a':0.0,'EPI_ISL_164347|2012.087|swine|Thailand|H3N2|3C.3a':0.0):0.000705781)1.000:0.012661111)0.998:0.016716603)1.000:0.047969845,((('EPI_ISL_696558|2017.414|swine|Thailand|H3N2|3C.3a':0.0,'EPI_ISL_166497|2014.052|swine|Thailand|H3N2|3C.3a':0.0):0.002676752,(('EPI_ISL_696552|2017.414|swine|Thailand|H3N2|3C.3a':0.0,'EPI_ISL_696554|2017.414|swine|Thailand|H3N2|3C.3a':0.0):0.000000006,('EPI_ISL_696537|2017.833|swine|Thailand|H3N2|3C.3a':0.001414672,'EPI_ISL_696536|2017.833|swine|Thailand|H3N2|nan':0.004286388)0.948:0.002131669)1.000:0.020587660)1.000:0.056526172,(('EPI_ISL_27380|2004.716|swine|Thailand|H3N2|nan':0.023601803,(('EPI_ISL_106920|2008.415|swine|Thailand|H3N2|nan':0.020808211,'EPI_ISL_106921|2009.496|swine|Thailand|H3N2|nan':0.020742711)0.998:0.015057066,'EPI_ISL_13925|2005.5|swine|Thailand|H3N2|nan':0.014863710)0.822:0.001443181)0.779:0.000806621,((('EPI_ISL_146758|2012.202|swine|Thailand|H3N2|nan':0.004251346,(((((((('EPI_ISL_277684|2017.507|swine|Thailand|H3N2|3C.3a':0.0,'EPI_ISL_277688|2017.507|swine|Thailand|H3N2|3C.3a':0.0,'EPI_ISL_277693|2017.507|swine|Thailand|H3N2|3C.3a':0.0,'EPI_ISL_277694|2017.507|swine|Thailand|H3N2|3C.3a':0.0,'EPI_ISL_277685|2017.507|swine|Thailand|H3N2|3C.3a':0.0,'EPI_ISL_277691|2017.507|swine|Thailand|H3N2|3C.3a':0.0):0.002130613,(('EPI_ISL_310031|2018.096|swine|Thailand|H3N2|3C.3a':0.001411343,'EPI_ISL_310033|2018.096|swine|Thailand|H3N2|3C.3a':0.000705300)0.000:0.000000007,(('EPI_ISL_310046|2018.096|swine|Thailand|H3N2|3C.3a':0.000705266,'EPI_ISL_310049|2018.096|swine|Thailand|H3N2|3C.3a':0.000705300)0.000:0.000000006,('EPI_ISL_310038|2018.096|swine|Thailand|H3N2|3C.3a':0.0,'EPI_ISL_310067|2018.096|swine|Thailand|H3N2|3C.3a':0.0,'EPI_ISL_310041|2018.096|swine|Thailand|H3N2|3C.3a':0.0,'EPI_ISL_312234|2018.096|swine|Thailand|H3N2|3C.3a':0.0,'EPI_ISL_310039|2018.096|swine|Thailand|H3N2|3C.3a':0.0,'EPI_ISL_310069|2018.096|swine|Thailand|H3N2|3C.3a':0.0):0.000000006)0.000:0.000000006)0.778:0.000707439)0.391:0.000704671,(('EPI_ISL_277682|2017.507|swine|Thailand|H3N2|3C.3a':0.0,'EPI_ISL_277678|2017.507|swine|Thailand|H3N2|3C.3a':0.0,'EPI_ISL_277675|2017.507|swine|Thailand|H3N2|3C.3a':0.0,'EPI_ISL_277681|2017.507|swine|Thailand|H3N2|3C.3a':0.0):0.000705229,('EPI_ISL_515509|2018.542|swine|Thailand|H3N2|3C.3a':0.0,'EPI_ISL_515508|2018.542|swine|Thailand|H3N2|3C.3a':0.0):0.005688134)0.000:0.000000006)0.993:0.005677442,('EPI_ISL_255989|2016.536|swine|Thailand|H3N2|3C.3a':0.0,'EPI_ISL_277697|2016.536|swine|Thailand|H3N2|3C.3a':0.0,'EPI_ISL_255995|2016.536|swine|Thailand|H3N2|3C.3a':0.0,'EPI_ISL_277671|2016.536|swine|Thailand|H3N2|3C.3a':0.0,'EPI_ISL_255990|2016.536|swine|Thailand|H3N2|3C.3a':0.0):0.000000006)0.000:0.000000006,('EPI_ISL_255991|2016.536|swine|Thailand|H3N2|3C.3a':0.000000006,('EPI_ISL_255996|2016.536|swine|Thailand|H3N2|3C.3a':0.001412914,'EPI_ISL_255909|2016.536|swine|Thailand|H3N2|3C.3a':0.000707264)0.744:0.000000006)0.000:0.000000006)0.000:0.000000006,('EPI_ISL_277673|2016.536|swine|Thailand|H3N2|3C.3a':0.000000006,'EPI_ISL_255994|2016.536|swine|Thailand|H3N2|3C.3a':0.000000006)0.918:0.000705937)0.000:0.000000006,'EPI_ISL_255992|2016.536|swine|Thailand|H3N2|3C.3a':0.000000006)1.000:0.015088402,(('EPI_ISL_277701|2017.104|swine|Thailand|H3N2|nan':0.000696531,('EPI_ISL_515510|2018.545|swine|Thailand|H3N2|3C.3a':0.000705765,('EPI_ISL_515513|2018.545|swine|Thailand|H3N2|3C.3a':0.000000006,('EPI_ISL_515512|2018.545|swine|Thailand|H3N2|3C.3a':0.0,'EPI_ISL_515511|2018.545|swine|Thailand|H3N2|3C.3a':0.0):0.000000006)0.000:0.000000006)0.999:0.010730432)1.000:0.010774136,('EPI_ISL_236923|2015.496|swine|Thailand|H3N2|nan':0.002112264,'EPI_ISL_236924|2015.496|swine|Thailand|H3N2|nan':0.001423242)0.992:0.004985669)0.451:0.000000006)0.998:0.013026582)1.000:0.039512219,('EPI_ISL_146841|2009.877|swine|Thailand|H3N2|3C.3a':0.000000006,('EPI_ISL_146865|2009.877|swine|Thailand|H3N2|3C.3a':0.000710522,'EPI_ISL_146853|2009.877|swine|Thailand|H3N2|nan':0.002145905)0.808:0.000706938)1.000:0.037340125)0.916:0.005048666,'EPI_ISL_28431|2004.5|swine|Thailand|H3N2|nan':0.006158930)0.918:0.003374461)0.889:0.005270766)0.994:0.011596808)0.934:0.004635690,(('EPI_ISL_4081231|2017.66|swine|Brazil|H3N2|nan':0.032897255,('EPI_ISL_700746|2015.247|swine|Brazil|H3N2|nan':0.005758027,'EPI_ISL_700765|2014.247|swine|Brazil|H3N2|nan':0.001362123)0.996:0.014398019)0.998:0.023836206,('EPI_ISL_191079|2011.858|swine|Brazil|H3N2|nan':0.010858318,'EPI_ISL_4081229|2017.74|swine|Brazil|H3N2|nan':0.032066788)0.997:0.015507158)1.000:0.042589389)0.884:0.002316169)0.251:0.000689401)0.767:0.000701644)0.982:0.003554779,(('EPI_ISL_5436|1996.249|Human|USA|H3N2|3C.3a':0.003729434,('EPI_ISL_341299|2018.699|Human|Australia|H3N2|3C.3a':0.099364064,('EPI_ISL_329081|2016.697|swine|Australia|H3N2|nan':0.022606616,'EPI_ISL_329095|2012.549|swine|Australia|H3N2|3C.3a':0.000787343)1.000:0.048749810)0.955:0.010661479)0.786:0.001227773,'EPI_ISL_120335|1995.737|Human|Malaysia|H3N2|3C.3a':0.000706945)0.756:0.000704554)0.782:0.000705305,(((('EPI_ISL_328833|2014.551|swine|Chile|H3N2|nan':0.000041605,('EPI_ISL_328797|2015.937|swine|Chile|H3N2|3C.3a':0.000000006,'EPI_ISL_328799|2015.937|swine|Chile|H3N2|3C.3a':0.000710390)0.999:0.007838334)1.000:0.102397845,(((('EPI_ISL_129506|1997.11|swine|UK|H3N2|nan':0.063732863,'EPI_ISL_13923|2005.5|swine|Thailand|H3N2|3C.2':0.089354210)0.994:0.026521911,('EPI_ISL_195204|1994.5|swine|UK|H3N2|nan':0.067758011,('EPI_ISL_129486|1994.101|swine|UK|H3N2|nan':0.031728803,('EPI_ISL_129504|1990.595|swine|UK|H3N2|3C.2':0.005615716,'EPI_ISL_129481|1993.811|swine|UK|H3N2|nan':0.041914257)0.538:0.001288363)1.000:0.039158372)0.351:0.006822807)1.000:0.041035918,((('EPI_ISL_522|1977.5|Dom.ans|Japan|H3N2|nan':0.021373397,('EPI_ISL_366885|1988.582|Dom.ans|Asia-Russia|H3N1|nan':0.020812204,('EPI_ISL_15789|1980.445|wild.other|Australia|H3N8|nan':0.000706517,('EPI_ISL_15106|1984.5|wild.other|Australia|H3N8|nan':0.000702065,'EPI_ISL_8022|1983.5|wild.other|Australia|H3N8|nan':0.000000006)0.885:0.002111801)1.000:0.044617019)0.779:0.007926349)0.848:0.004995816,(((('EPI_ISL_327777|2016.197|Dom.ans|France|H3N2|nan':0.117167107,((('EPI_ISL_99528|1990.351|wild.other|USA|H0N0|nan':0.0,'EPI_ISL_99527|1990.397|wild.other|USA|H3N6|nan':0.0,'EPI_ISL_99471|1990.397|wild.other|USA|H3N6|nan':0.0,'EPI_ISL_99472|1990.397|wild.other|USA|H3N6|nan':0.0):0.000000006,'EPI_ISL_99470|1990.4|wild.other|USA|H3N6|nan':0.000703412)1.000:0.063538606,(('EPI_ISL_267184|2000.893|wild.ans|Netherlands|H3N8|nan':0.022790003,'EPI_ISL_328940|2001.729|wild.ans|Netherlands|H3N6|nan':0.016391899)0.979:0.010424236,('EPI_ISL_267344|2000.637|wild.ans|Netherlands|H3N8|nan':0.007711946,('EPI_ISL_73370|1999.764|wild.ans|Netherlands|H3N5|nan':0.015121972,'EPI_ISL_243633|2006.693|wild.ans|Netherlands|H3N8|nan':0.020437379)0.740:0.001567559)0.998:0.017149014)0.988:0.023164182)0.578:0.009400466)1.000:0.041970518,(('EPI_ISL_307026|2013.482|Dom.ans|Indonesia|H3N6|nan':0.051057696,((('EPI_ISL_400726|2016.984|Dom.ans|Indonesia|H3N6|nan':0.031825167,'EPI_ISL_400719|2016.093|Dom.ans|Indonesia|H3N6|nan':0.015058851)0.861:0.004925315,('EPI_ISL_365545|2018.077|Dom.ans|Indonesia|H3N6|nan':0.032749316,'EPI_ISL_365546|2018.077|Dom.ans|Indonesia|H3N6|nan':0.041928096)0.379:0.005027791)1.000:0.037195865,('EPI_ISL_400704|2016.041|Dom.ans|Indonesia|H3N6|nan':0.000707340,'EPI_ISL_400703|2016.041|Dom.ans|Indonesia|H3N6|nan':0.000000006)1.000:0.048973580)0.971:0.023410641)1.000:0.089125699,(((((('EPI_ISL_63574|2007.671|wild.ans|USA|H3N8|nan':0.005715329,('EPI_ISL_141942|2009.679|wild.ans|USA|H3N8|nan':0.004255716,('EPI_ISL_234707|2008.699|wild.ans|USA|H3N8|nan':0.005720375,'EPI_ISL_33932|2007.674|wild.ans|USA|H3N8|nan':0.008571356)0.730:0.000647509)0.870:0.001398968)0.922:0.003457523,('EPI_ISL_82489|2006.784|wild.ans|USA|H3N6|nan':0.002755751,((((((('EPI_ISL_63545|2007.603|wild.ans|USA|H3N8|nan':0.001415036,('EPI_ISL_85204|2007.71|wild.ans|USA|H0N0|nan':0.000700525,'EPI_ISL_84633|2007.668|wild.ans|USA|H3N8|nan':0.002127475)0.874:0.001411834)0.955:0.002825187,('EPI_ISL_85106|2006.605|wild.ans|USA|H3N8|nan':0.001406615,'EPI_ISL_85058|2006.625|wild.ans|USA|H3N8|nan':0.000000006)0.912:0.000702627)0.000:0.000000006,'EPI_ISL_234708|2008.719|wild.ans|USA|H3N8|nan':0.004231431)0.000:0.000000006,('EPI_ISL_85066|2006.633|wild.ans|USA|H3N8|nan':0.0,'EPI_ISL_85083|2006.611|wild.ans|USA|H3N8|nan':0.0,'EPI_ISL_85052|2006.608|wild.ans|USA|H3N8|nan':0.0):0.000000006)0.696:0.000000006,(('EPI_ISL_85068|2006.688|wild.ans|USA|H3N8|nan':0.001407723,'EPI_ISL_85075|2006.627|wild.ans|USA|H3N6|nan':0.002818503)0.000:0.000000006,('EPI_ISL_85113|2007.627|wild.ans|USA|H3N8|nan':0.004966590,'EPI_ISL_63658|2007.597|wild.ans|USA|H3N8|nan':0.000689381)0.973:0.003546830)0.000:0.000000006)0.000:0.000000006,((('EPI_ISL_85110|2007.671|wild.ans|USA|H3N8|nan':0.001406939,'EPI_ISL_84648|2007.677|wild.ans|USA|H3N8|nan':0.000000006)0.945:0.003346788,('EPI_ISL_84639|2007.69|wild.ans|USA|H3N8|nan':0.002639861,'EPI_ISL_63342|2007.679|wild.ans|USA|H3N8|nan':0.000883923)0.426:0.000707894)0.929:0.002297587,(('EPI_ISL_327365|2017.611|wild.ans|Canada|H3N8|nan':0.005645678,(('EPI_ISL_273544|2015.608|wild.ans|Canada|H3N4|nan':0.0,'EPI_ISL_273591|2016.609|wild.ans|Canada|H3N6|nan':0.0):0.000700829,'EPI_ISL_378293|2016.91|wild.ans|USA|H3N2|nan':0.005651950)0.000:0.000000006)1.000:0.016545862,'EPI_ISL_63339|2007.682|wild.ans|USA|H3N8|nan':0.003593878)0.746:0.000639243)0.786:0.000703761)0.978:0.003555337,((((('EPI_ISL_257281|2015.753|wild.ans|USA|H3N6|nan':0.004300225,('EPI_ISL_4072257|2016.721|wild.ans|USA|H3N8|nan':0.002113454,('EPI_ISL_4072255|2016.702|wild.ans|USA|H3N8|nan':0.000703308,(('EPI_ISL_258486|2015.726|wild.ans|USA|H3N8|nan':0.0,'EPI_ISL_258488|2015.726|wild.ans|USA|H3N8|nan':0.0,'EPI_ISL_258487|2015.726|wild.ans|USA|H3N8|nan':0.0):0.000000006,(('EPI_ISL_4072258|2016.719|wild.ans|USA|H3N8|nan':0.000703078,('EPI_ISL_258485|2015.726|wild.ans|USA|H3N8|nan':0.000703574,'EPI_ISL_258481|2015.71|wild.ans|USA|H3N8|nan':0.002113162)0.000:0.000000006)1.000:0.000000006,'EPI_ISL_258479|2015.693|wild.ans|USA|H3N8|nan':0.000000006)0.000:0.000000006)0.000:0.000000006)0.000:0.000000006)0.776:0.000657678)0.998:0.005714841,(('EPI_ISL_206262|2014.723|wild.ans|USA|H0N0|nan':0.0,'EPI_ISL_206264|2014.723|wild.ans|USA|H0N0|nan':0.0,'EPI_ISL_206267|2014.723|wild.ans|USA|H3N8|nan':0.0,'EPI_ISL_222151|2014.723|wild.ans|USA|H3N8|nan':0.0,'EPI_ISL_222148|2014.715|wild.ans|USA|H3N8|nan':0.0,'EPI_ISL_222155|2014.723|wild.ans|USA|H3N8|nan':0.0,'EPI_ISL_222149|2014.723|wild.ans|USA|H3N8|nan':0.0,'EPI_ISL_222154|2014.723|wild.ans|USA|H3N8|nan':0.0):0.002822181,'EPI_ISL_166439|2013.685|wild.ans|USA|H3N8|nan':0.004949548)0.000:0.000000006)0.815:0.001366602,('EPI_ISL_4056426|2019.611|wild.ans|USA|H3N8|nan':0.002859768,'EPI_ISL_4056504|2019.608|wild.ans|USA|H3N8|nan':0.002810665)1.000:0.016743755)0.920:0.002890874,(('EPI_ISL_257263|2012.773|wild.ans|USA|H3N8|nan':0.000702710,(('EPI_ISL_4072265|2016.781|wild.ans|USA|H3N8|nan':0.001384684,'EPI_ISL_14767406|2020.806|wild.ans|USA|H3N8|nan':0.004980532)0.984:0.004985661,('EPI_ISL_258480|2015.693|wild.ans|USA|H3N8|nan':0.002820508,(('EPI_ISL_215554|2014.742|wild.ans|USA|H3N8|nan':0.000000006,'EPI_ISL_215555|2014.773|wild.ans|USA|H3N8|nan':0.000000006)0.996:0.005675148,('EPI_ISL_215551|2014.751|wild.ans|USA|H3N1|nan':0.003531680,'EPI_ISL_215541|2014.693|wild.ans|USA|H3N3|nan':0.001412635)0.891:0.001418286)0.868:0.001403532)0.000:0.000000006)0.967:0.002824062)0.000:0.000000006,('EPI_ISL_257260|2012.76|wild.ans|USA|H3N8|nan':0.000706836,'EPI_ISL_257255|2012.74|wild.ans|USA|H3N8|nan':0.000788764)0.994:0.005602993)0.446:0.002112840)0.972:0.004304597,((('EPI_ISL_257259|2012.76|wild.ans|USA|H3N8|nan':0.000000006,'EPI_ISL_257271|2012.762|wild.ans|USA|H3N8|nan':0.000000006)0.995:0.005662907,('EPI_ISL_257225|2011.712|wild.ans|USA|H3N8|nan':0.001408896,('EPI_ISL_257257|2012.738|wild.ans|USA|H3N8|nan':0.006414275,'EPI_ISL_257264|2012.76|wild.ans|USA|H3N8|nan':0.002130306)0.724:0.000695390)0.000:0.000000006)0.871:0.001424758,(('EPI_ISL_257249|2012.735|wild.ans|USA|H3N8|nan':0.000704049,(('EPI_ISL_257270|2012.792|wild.ans|USA|H3N8|3C.3a1':0.0,'EPI_ISL_257265|2012.773|wild.ans|USA|H3N8|3C.3a1':0.0):0.002115773,'EPI_ISL_257247|2012.735|wild.ans|USA|H3N8|nan':0.000000006)0.000:0.000000006)0.880:0.001415009,((('EPI_ISL_257287|2013.704|wild.ans|USA|H3N8|3C.3a1':0.000705215,('EPI_ISL_257278|2013.699|wild.ans|USA|H3N8|3C.3a1':0.0,'EPI_ISL_257280|2013.704|wild.ans|USA|H3N8|3C.3a1':0.0):0.002117452)0.413:0.000000006,'EPI_ISL_257300|2013.707|wild.ans|USA|H3N8|3C.2':0.004238904)0.481:0.000706777,'EPI_ISL_257274|2013.688|wild.ans|USA|H3N8|3C.2':0.001408322)0.878:0.001411025)0.986:0.004985617)0.868:0.001382187)0.981:0.004298228)0.856:0.001473635)0.131:0.002387127)0.999:0.019942845,(('EPI_ISL_146342|2000.5|Dom.ans|China|H3N9|nan':0.010869911,(('EPI_ISL_179795|2014.049|Dom.ans|China|H0N0|nan':0.000000006,'EPI_ISL_179784|2013.896|Dom.ans|China|H0N0|nan':0.002219530)1.000:0.027329402,((('EPI_ISL_163900|2013.951|Dom.ans|China|H3N2|3C.2a1b.1':0.0,'EPI_ISL_163899|2013.951|Dom.ans|China|H3N2|3C.2a1b.1':0.0):0.004983561,(('EPI_ISL_179739|2013.666|Dom.ans|China|H0N0|nan':0.000000006,'EPI_ISL_179740|2013.685|Dom.ans|China|H0N0|nan':0.000704002)0.758:0.000708639,('EPI_ISL_179793|2014.049|Dom.ans|China|H0N0|nan':0.002123724,'EPI_ISL_181731|2013.896|Dom.ans|China|H0N0|nan':0.002127541)0.935:0.002122316)0.979:0.005018688)0.991:0.010960236,('EPI_ISL_200506|2015.304|Dom.ans|China|H3N2|3C.2a1b.1':0.000512383,'EPI_ISL_200554|2015.304|Dom.ans|China|H3N2|3C.2a1b.1':0.007317338)1.000:0.022521610)0.987:0.012995752)1.000:0.040848280)0.857:0.004615473,((('EPI_ISL_266397|2009.247|Dom.ans|China|H3N2|nan':0.017934083,('EPI_ISL_266399|2010.496|Dom.gal|China|H3N2|nan':0.007177446,('EPI_ISL_266396|2009.247|Dom.gal|China|H3N2|nan':0.005005549,'EPI_ISL_266398|2010.247|Dom.ans|China|H3N2|nan':0.005010113)0.753:0.000819621)0.997:0.013785839)0.931:0.007259513,(('EPI_ISL_167461|2010.041|wild.ans|China|H3N2|nan':0.000000006,('EPI_ISL_167460|2010.041|wild.ans|China|H3N2|nan':0.006479466,'EPI_ISL_167462|2010.036|wild.ans|China|H3N2|nan':0.002864645)0.846:0.001425039)1.000:0.029715082,('EPI_ISL_199251|2015.304|Dom.ans|China|H3N8|nan':0.020051807,('EPI_ISL_200495|2015.304|Dom.ans|China|H3N2|3C.2a1b.1':0.000000006,'EPI_ISL_200572|2015.304|Dom.ans|China|H3N2|3C.2a1b.1':0.000709392)1.000:0.017993946)1.000:0.038100545)0.967:0.010664618)1.000:0.030211867,(('EPI_ISL_285381|2017.162|Dom.ans|China|H3N3|nan':0.030209848,('EPI_ISL_221746|2015.26|Dom.ans|China|H3N6|nan':0.019764791,('EPI_ISL_221747|2015.26|Dom.ans|China|H3N6|nan':0.010787514,(('EPI_ISL_252811|2015.871|Dom.ans|China|H3N6|nan':0.0,'EPI_ISL_252812|2015.871|Dom.ans|China|H3N6|nan':0.0,'EPI_ISL_252813|2015.871|Dom.ans|China|H3N6|nan':0.0):0.005163362,(('EPI_ISL_252822|2015.871|Dom.ans|China|H3N6|nan':0.0,'EPI_ISL_252821|2015.871|Dom.ans|China|H3N6|nan':0.0):0.001504749,'EPI_ISL_252820|2015.871|Dom.ans|China|H3N6|nan':0.002758614)0.962:0.004978025)0.998:0.014895520)0.968:0.007661743)0.797:0.002374383)1.000:0.042896934,('EPI_ISL_89570|2008.5|Dom.gal|VietNam|H3N8|nan':0.011886720,('EPI_ISL_181766|2013.071|Dom.ans|China|H0N0|nan':0.000000006,(('EPI_ISL_181732|2013.016|Dom.ans|China|H0N0|nan':0.0,'EPI_ISL_181729|2013.016|Dom.ans|China|H0N0|nan':0.0):0.000000006,('EPI_ISL_182528|2013.071|Dom.ans|China|H0N0|nan':0.000705780,'EPI_ISL_181765|2013.071|Dom.ans|China|H0N0|nan':0.001412562)0.733:0.000000006)0.000:0.000000006)1.000:0.035303811)0.877:0.006566045)0.980:0.016383864)1.000:0.023546337)1.000:0.025917710)0.994:0.016368772,(('EPI_ISL_4070951|2014.222|wild.other|Australia|H3N5|nan':0.019684178,(((('EPI_ISL_14768231|2017.247|wild.other|USA|H0N0|nan':0.0,'EPI_ISL_14768277|2017.937|wild.other|Australia|H3N8|nan':0.0,'EPI_ISL_14768276|2017.937|wild.other|Australia|H3N8|nan':0.0,'EPI_ISL_14768275|2017.937|wild.other|Australia|H3N8|nan':0.0,'EPI_ISL_14768274|2017.937|wild.other|Australia|H3N8|nan':0.0,'EPI_ISL_14768262|2017.285|wild.ans|Australia|H3N8|nan':0.0):0.009289642,(('EPI_ISL_14769882|2019.252|wild.ans|Australia|H3N8|nan':0.0,'EPI_ISL_14769883|2019.252|wild.ans|Australia|H3N8|nan':0.0,'EPI_ISL_14769884|2019.252|wild.ans|Australia|H3N8|nan':0.0,'EPI_ISL_14769887|2019.252|wild.ans|Australia|H3N8|nan':0.0):0.000704235,('EPI_ISL_14769885|2019.252|wild.ans|Australia|H3N8|nan':0.0,'EPI_ISL_14769881|2019.252|wild.ans|Australia|H3N8|nan':0.0,'EPI_ISL_14769886|2019.252|wild.ans|Australia|H3N8|nan':0.0):0.000000006)0.989:0.009406563)1.000:0.036293935,((('EPI_ISL_14768186|2016.478|wild.ans|Australia|H0N0|nan':0.016355245,('EPI_ISL_14768253|2016.973|wild.ans|Australia|H3N2|nan':0.006596645,('EPI_ISL_14768267|2017.285|wild.ans|Australia|H3N1|nan':0.007870325,'EPI_ISL_14768246|2017.326|wild.ans|Australia|H3N8|nan':0.008667341)0.962:0.004890016)0.860:0.002353429)0.971:0.005220393,'EPI_ISL_14769891|2015.096|wild.ans|Australia|H3N8|nan':0.005965906)0.785:0.001132485,(('EPI_ISL_14769965|2015.282|wild.unknown|Australia|H0N0|nan':0.0,'EPI_ISL_14768168|2015.282|wild.unknown|Australia|H0N0|nan':0.0,'EPI_ISL_14769868|2015.282|wild.unknown|Australia|H3N2|nan':0.0):0.005747830,('EPI_ISL_14769903|2016.833|wild.ans|Australia|H3N8|nan':0.000693098,'EPI_ISL_14769904|2016.833|wild.ans|Australia|H3N8|nan':0.000720006)1.000:0.017557313)0.944:0.003508401)0.000:0.000000006)0.306:0.001223990,('EPI_ISL_14769162|2016.175|wild.ans|Australia|H3N8|nan':0.002118165,'EPI_ISL_14769068|2016.175|wild.ans|Australia|H3N8|nan':0.000000006)1.000:0.013126442)0.997:0.012922326)0.962:0.011882832,'EPI_ISL_14769171|2010.814|wild.ans|Australia|H3N8|nan':0.011650076)1.000:0.087613079)0.836:0.004215810,(((('EPI_ISL_168478|2009.367|Dom.other|China|H3N6|nan':0.003560670,'EPI_ISL_162561|2009.367|Dom.ans|China|H3N8|nan':0.002109403)1.000:0.056209357,('EPI_ISL_221744|2014.868|Dom.ans|China|H3N8|nan':0.061768277,((('EPI_ISL_200479|2015.036|Dom.ans|China|H3N8|nan':0.001412494,'EPI_ISL_199329|2015.036|Dom.ans|China|H3N8|nan':0.000000006)0.997:0.013144416,(('EPI_ISL_179384|2014.707|Dom.ans|VietNam|H3N2|3C.3a1':0.000703794,'EPI_ISL_181126|2014.781|Dom.ans|VietNam|H3N8|3C.3a1':0.000715352)0.989:0.007149882,('EPI_ISL_378354|2013.844|wild.ans|China|H3N2|3C.3a1':0.000713221,('EPI_ISL_378355|2013.833|wild.ans|China|H3N2|3C.3a1':0.001416772,'EPI_ISL_378361|2013.833|wild.ans|China|H3N2|3C.3a1':0.007890358)0.923:0.002131046)0.850:0.001453943)0.921:0.004331851)1.000:0.021575710,('EPI_ISL_244614|2015.973|wild.ans|China|H3N8|nan':0.021402477,(('EPI_ISL_167105|2013.315|Dom.ans|China|H3N2|nan':0.014016413,'EPI_ISL_167102|2013.619|Dom.gal|China|H3N2|nan':0.009348102)0.977:0.007822654,'EPI_ISL_208658|2011.364|Dom.gal|Cambodia|H3N8|nan':0.013415002)0.945:0.006694310)0.979:0.010593692)1.000:0.028673825)0.543:0.005295204)0.733:0.005250707,((('EPI_ISL_133705|2004.331|Dom.ans|China|H3N2|nan':0.012787329,'EPI_ISL_277028|2015.038|Dom.gal|China|H3N8|nan':0.052374145)1.000:0.026799335,'EPI_ISL_266401|2012.415|Dom.gal|China|H3N2|nan':0.067435868)0.854:0.004231503,((((((('EPI_ISL_64859|2005.5|Dom.ans|China|H3N8|nan':0.000700372,'EPI_ISL_10063|2004.5|Dom.ans|China|H3N8|nan':0.000000006)0.997:0.006460355,'EPI_ISL_149866|2010.69|wild.ans|Mongolia|H3N1|nan':0.010093538)0.709:0.000592540,(((((('EPI_ISL_165798|2009.975|Dom.ans|Bangladesh|H3N8|3C.3a1':0.000000006,('EPI_ISL_165800|2009.975|Dom.ans|Bangladesh|H3N8|3C.3a1':0.000000006,'EPI_ISL_165799|2009.975|Dom.ans|Bangladesh|H3N8|nan':0.002827488)0.924:0.001401231)0.993:0.004914881,((('EPI_ISL_250232|2016.691|wild.ans|Asia-Russia|H3N8|3C.3a1':0.0,'EPI_ISL_250233|2016.691|wild.ans|Asia-Russia|H3N8|3C.3a1':0.0,'EPI_ISL_250234|2016.691|wild.ans|Asia-Russia|H3N8|3C.3a1':0.0):0.006466976,('EPI_ISL_284779|2016.811|Dom.ans|Bangladesh|H3N2|nan':0.013952388,'EPI_ISL_284784|2016.738|Dom.ans|Bangladesh|H3N8|nan':0.013206712)0.809:0.001740157)0.996:0.010250164,'EPI_ISL_298543|2013.666|Dom.ans|Mongolia|H3N1|3C.3a1':0.007206750)0.704:0.001986926)0.744:0.000000006,'EPI_ISL_165793|2010.863|Dom.ans|Bangladesh|H3N2|nan':0.016447950)0.899:0.001409324,(('EPI_ISL_165797|2010.858|Dom.ans|Bangladesh|H3N6|nan':0.000686931,'EPI_ISL_165796|2010.858|Dom.ans|Bangladesh|H3N6|nan':0.000717707)1.000:0.012800372,('EPI_ISL_65845|2006.715|wild.ans|Mongolia|H3N6|3C.3a1':0.003516900,(('EPI_ISL_298608|2010.658|Dom.ans|Mongolia|H3N8|3C.3a1':0.0,'EPI_ISL_298542|2010.666|Dom.ans|Mongolia|H3N8|3C.3a1':0.0,'EPI_ISL_298546|2010.658|Dom.ans|Mongolia|H3N8|3C.3a1':0.0):0.002812966,'EPI_ISL_298539|2011.666|Dom.ans|Mongolia|H3N8|3C.3a1':0.002104547)0.887:0.001417207)0.758:0.000696743)0.000:0.000000006)0.000:0.000000006,((('EPI_ISL_293993|2011.652|Dom.ans|Mongolia|H3N8|3C.3a1':0.0,'EPI_ISL_298535|2011.655|Dom.ans|Mongolia|H3N8|3C.3a1':0.0):0.000000006,'EPI_ISL_290242|2011.666|Dom.ans|Mongolia|H3N8|3C.3a1':0.000700514)0.947:0.002109511,((('EPI_ISL_290248|2011.655|Dom.ans|Mongolia|H3N8|nan':0.0,'EPI_ISL_290246|2011.666|Dom.ans|Mongolia|H3N8|nan':0.0,'EPI_ISL_298532|2011.655|Dom.ans|Mongolia|H3N8|nan':0.0,'EPI_ISL_290247|2011.666|Dom.ans|Mongolia|H3N8|nan':0.0):0.006382226,('EPI_ISL_4031112|2014.907|Dom.ans|India|H3N8|3C.3a1':0.000000006,('EPI_ISL_4031063|2014.907|Dom.gal|India|H3N8|3C.3a1':0.000698686,'EPI_ISL_4031064|2014.907|Dom.ans|India|H3N8|3C.3a1':0.000000006)0.915:0.001399013)0.995:0.007801781)0.861:0.001393746,(((('EPI_ISL_290237|2011.666|Dom.ans|Mongolia|H3N8|3C.3a1':0.005633817,('EPI_ISL_209113|2015.66|Dom.ans|Mongolia|H3N0|nan':0.010676137,('EPI_ISL_209127|2015.663|Dom.ans|Mongolia|H3N6|3C.3a1':0.006201043,(('EPI_ISL_503353|2019.71|Dom.ans|Mongolia|H3N8|3C.3a':0.003523225,(('EPI_ISL_337398|2018.704|wild.ans|Asia-Russia|H3N2|nan':0.002828061,'EPI_ISL_697690|2018.668|Dom.ans|Mongolia|H3N6|nan':0.001400487)1.000:0.009968602,'EPI_ISL_697693|2018.668|Dom.ans|Mongolia|H3N8|3C.3a1':0.005648097)0.000:0.000000006)0.971:0.003596010,('EPI_ISL_400277|2019.778|wild.ans|Asia-Russia|H3N8|nan':0.007760777,'EPI_ISL_4072004|2018.69|Dom.ans|Mongolia|H3N6|3C.3a1':0.005076361)0.676:0.001227005)0.738:0.001514572)0.755:0.000913002)0.833:0.001403726)0.883:0.001424929,(('EPI_ISL_181727|2013.121|Dom.gal|China|H0N0|3C.3a1':0.004941401,'EPI_ISL_290233|2014.663|Dom.ans|Mongolia|H3N3|nan':0.011382768)0.000:0.000000006,'EPI_ISL_290240|2010.658|Dom.ans|Mongolia|H3N8|3C.3a1':0.004228170)0.810:0.000700783)0.000:0.000000006,'EPI_ISL_133706|2010.162|Dom.ans|China|H3N6|3C.3a1':0.005638528)0.808:0.000700735,'EPI_ISL_293994|2009.666|Dom.ans|Mongolia|H3N8|nan':0.004219948)0.000:0.000000006)0.782:0.000702955)0.861:0.001400975)0.850:0.000699609,('EPI_ISL_138847|2007.126|Dom.ans|China|H3N6|nan':0.016609872,'EPI_ISL_298544|2010.658|Dom.ans|Mongolia|H3N6|3C.3a1':0.006519906)0.703:0.000538214)0.000:0.000000006)0.747:0.000000006,(('EPI_ISL_63507|2007.666|wild.ans|Asia-Russia|H3N8|3C.3a1':0.003513494,('EPI_ISL_400279|2019.778|wild.ans|Asia-Russia|H3N8|3C.3a':0.007967394,(('EPI_ISL_209123|2015.663|Dom.ans|Mongolia|H3N8|3C.3a':0.003519284,('EPI_ISL_503351|2019.699|Dom.ans|Mongolia|H3N6|3C.3a':0.009339126,'EPI_ISL_503350|2019.699|Dom.ans|Mongolia|H3N6|nan':0.004952660)0.952:0.004955702)0.755:0.000000007,('EPI_ISL_378358|2013.247|wild.other|China|H3N6|nan':0.000694303,('EPI_ISL_378357|2013.247|wild.other|China|H3N6|nan':0.000702501,'EPI_ISL_378356|2013.247|wild.other|China|H3N3|nan':0.000700363)0.946:0.002121822)0.984:0.004248033)0.731:0.000518295)1.000:0.014649721)0.951:0.003864114,(('EPI_ISL_63511|2007.666|wild.ans|Asia-Russia|H3N6|3C.3a1':0.0,'EPI_ISL_63524|2007.666|wild.ans|Asia-Russia|H3N6|3C.3a1':0.0):0.008932937,('EPI_ISL_165794|2011.049|Dom.ans|Bangladesh|H3N2|3C.2':0.000700515,'EPI_ISL_165795|2011.14|Dom.ans|Bangladesh|H3N2|3C.2':0.000000006)1.000:0.015321560)0.418:0.000676612)0.994:0.006746776)0.780:0.001024313,'EPI_ISL_89556|2006.833|Dom.ans|VietNam|H3N8|3C.3a':0.007478997)0.984:0.006167531,'EPI_ISL_294002|2010.655|Dom.ans|Mongolia|H3N8|nan':0.018076247)0.711:0.002496299,(((((((('EPI_ISL_290241|2011.652|Dom.ans|Mongolia|H3N8|3C.3a1':0.001415508,'EPI_ISL_298615|2011.652|Dom.ans|Mongolia|H3N8|3C.3a1':0.000693593)0.969:0.002823754,('EPI_ISL_298537|2010.658|Dom.ans|Mongolia|H3N3|3C.3a1':0.001403315,('EPI_ISL_298533|2010.658|Dom.ans|Mongolia|H3N8|3C.3a1':0.001404044,('EPI_ISL_298541|2010.658|Dom.ans|Mongolia|H3N8|3C.3a1':0.000702800,(('EPI_ISL_298613|2010.658|Dom.ans|Mongolia|H3N8|3C.3a1':0.0,'EPI_ISL_298549|2010.658|Dom.ans|Mongolia|H3N8|3C.3a1':0.0):0.000000006,'EPI_ISL_298612|2010.658|Dom.ans|Mongolia|H3N8|3C.3a1':0.000701822)0.791:0.000701312)0.792:0.000701478)0.000:0.000000006)0.000:0.000000006)0.957:0.002107155,(('EPI_ISL_4072005|2018.693|Dom.ans|Mongolia|H3N8|3C.3a1':0.001426366,('EPI_ISL_400266|2019.668|wild.ans|Asia-Russia|H3N6|3C.3a1':0.000696383,'EPI_ISL_403718|2019.704|wild.ans|Asia-Russia|H3N8|3C.3a1':0.007812916)0.988:0.006472383)0.967:0.003508323,'EPI_ISL_294164|2016.904|wild.ans|USA|H3N8|nan':0.016474627)0.000:0.000000006)0.978:0.003536083,('EPI_ISL_368634|2018.671|Dom.ans|Mongolia|H3N1|nan':0.021631650,((('EPI_ISL_136685|2008.861|Dom.ans|Japan|H3N6|nan':0.006294440,((('EPI_ISL_1041164|2020.686|wild.ans|Asia-Russia|H3N8|3C.3a':0.002102240,'EPI_ISL_1041162|2020.689|wild.ans|Asia-Russia|H3N8|3C.3a':0.000000006)0.998:0.009723919,('EPI_ISL_14767425|2020.77|wild.ans|USA|H3N8|nan':0.005588765,'EPI_ISL_717765|2020.016|Dom.ans|China|H3N8|nan':0.010035973)0.735:0.000991902)0.991:0.006422906,((('EPI_ISL_14767432|2017.751|wild.ans|USA|H0N0|nan':0.004236465,(('EPI_ISL_502349|2018.762|wild.ans|USA|H3N8|nan':0.002101675,('EPI_ISL_502350|2018.693|wild.ans|USA|H3N8|nan':0.000000006,('EPI_ISL_502345|2018.688|wild.ans|USA|H3N8|3C.3a':0.001400566,'EPI_ISL_502351|2018.693|wild.ans|USA|H3N8|nan':0.000000007)0.000:0.000000006)0.000:0.000000006)0.774:0.000703068,('EPI_ISL_14767408|2017.693|wild.ans|USA|H3N8|nan':0.001403127,'EPI_ISL_14767433|2017.77|wild.ans|USA|H3N8|nan':0.001401350)0.766:0.000697808)0.964:0.002822832)0.751:0.000571228,('EPI_ISL_503004|2018.816|Dom.ans|Japan|H3N2|nan':0.004950783,('EPI_ISL_4072263|2016.749|wild.ans|USA|H0N0|nan':0.002104056,('EPI_ISL_14767441|2019.74|wild.ans|USA|H0N0|nan':0.005643387,('EPI_ISL_403720|2019.819|wild.ans|Asia-Russia|H3N8|nan':0.009277358,'EPI_ISL_1184538|2020.669|wild.ans|Asia-Russia|H3N8|nan':0.005702360)0.646:0.001356827)0.735:0.000000006)0.000:0.000000006)0.886:0.001523475)0.982:0.003537283,(('EPI_ISL_400262|2019.715|wild.ans|Asia-Russia|H3N8|3C.3a':0.0,'EPI_ISL_400264|2019.718|wild.ans|Asia-Russia|H3N8|3C.3a':0.0):0.005573628,(('EPI_ISL_370669|2017.816|Dom.ans|Japan|H3N2|3C.3a':0.0,'EPI_ISL_370668|2017.816|Dom.ans|Japan|H3N2|3C.3a':0.0):0.000000006,'EPI_ISL_370670|2017.816|Dom.ans|Japan|H3N2|3C.3a':0.000701229)0.998:0.006518905)0.842:0.001386002)0.769:0.001122676)0.977:0.005281384)0.917:0.002912828,('EPI_ISL_378360|2012.331|wild.ans|China|H3N8|3C.3a1':0.007828953,'EPI_ISL_143936|2012.224|Dom.ans|China|H3N8|3C.3a1':0.003536197)0.949:0.004233271)0.405:0.000000006,((('EPI_ISL_373082|2013.767|wild.ans|Netherlands|H3N8|nan':0.020518388,(('EPI_ISL_63506|2007.666|wild.ans|Asia-Russia|H3N8|nan':0.0,'EPI_ISL_63509|2007.666|wild.ans|Asia-Russia|H3N8|nan':0.0):0.000000006,'EPI_ISL_63508|2007.666|wild.ans|Asia-Russia|H3N8|nan':0.000704682)0.987:0.005372713)0.878:0.002129023,(('EPI_ISL_337395|2018.748|wild.ans|Asia-Russia|H3N8|nan':0.014191139,'EPI_ISL_1184532|2020.658|wild.ans|Asia-Russia|H3N8|nan':0.015412682)0.988:0.007981513,('EPI_ISL_121363|2009.666|Dom.ans|Russia|H3N0|nan':0.007805299,(('EPI_ISL_376206|2013.784|wild.ans|Netherlands|H3N8|3C.3a':0.005176199,('EPI_ISL_502599|2017.756|wild.ans|Belgium|H3N8|nan':0.007649040,'EPI_ISL_1184519|2020.658|wild.other|Asia-Russia|H3N8|nan':0.003011166)0.985:0.005754416)0.966:0.004043460,((('EPI_ISL_333611|2018.666|wild.ans|Asia-Russia|H3N6|nan':0.0,'EPI_ISL_333612|2018.666|wild.ans|Asia-Russia|H3N6|nan':0.0,'EPI_ISL_333614|2018.666|wild.ans|Asia-Russia|H3N6|nan':0.0,'EPI_ISL_333613|2018.666|wild.ans|Asia-Russia|H3N6|nan':0.0):0.004664989,('EPI_ISL_209121|2015.66|Dom.ans|Mongolia|H3N8|nan':0.0,'EPI_ISL_209119|2015.66|Dom.ans|Mongolia|H3N8|nan':0.0):0.003140009)0.973:0.005050604,(('EPI_ISL_355935|2018.649|wild.other|Asia-Russia|H3N8|nan':0.0,'EPI_ISL_355936|2018.649|wild.other|Asia-Russia|H3N8|nan':0.0,'EPI_ISL_355938|2018.649|wild.other|Asia-Russia|H3N8|nan':0.0,'EPI_ISL_355937|2018.649|wild.other|Asia-Russia|H3N8|nan':0.0):0.007773008,((('EPI_ISL_339040|2018.704|wild.ans|Russia|H3N8|nan':0.006354108,((('EPI_ISL_14392759|2021.69|wild.ans|Belgium|H3N8|nan':0.0,'EPI_ISL_14390393|2021.668|wild.ans|Belgium|H3N8|nan':0.0):0.005672188,('EPI_ISL_14931847|2021.762|Dom.ans|Russia|H3N2|nan':0.004252844,('EPI_ISL_14931848|2021.849|Dom.ans|Russia|H3N8|nan':0.0,'EPI_ISL_14931849|2021.849|Dom.ans|Russia|H3N8|nan':0.0):0.004967400)0.898:0.002082126)0.991:0.006404764,(('EPI_ISL_400271|2019.663|wild.ans|Asia-Russia|H3N8|nan':0.007802409,'EPI_ISL_4031115|2015.918|Dom.ans|India|H3N8|nan':0.002125089)0.726:0.000689916,(('EPI_ISL_400269|2019.682|wild.ans|Asia-Russia|H3N8|nan':0.008560776,('EPI_ISL_1184539|2020.658|wild.ans|Asia-Russia|H3N8|nan':0.003526032,('EPI_ISL_1184514|2020.658|wild.ans|Asia-Russia|H3N8|nan':0.003527276,'EPI_ISL_1240993|2020.658|wild.ans|Asia-Russia|H3N8|nan':0.004233060)0.000:0.000000006)0.985:0.005718947)0.938:0.002818892,('EPI_ISL_337401|2018.745|wild.ans|Asia-Russia|H3N8|nan':0.0,'EPI_ISL_337397|2018.649|wild.ans|Asia-Russia|H3N8|nan':0.0):0.003538138)0.753:0.000690213)0.000:0.000000006)0.920:0.001403805)0.000:0.000000006,'EPI_ISL_400283|2019.666|wild.ans|Asia-Russia|H3N8|nan':0.009930092)0.000:0.000000006,(('EPI_ISL_337145|2018.748|wild.ans|Asia-Russia|H3N8|nan':0.0,'EPI_ISL_337149|2018.753|wild.other|Asia-Russia|H3N8|nan':0.0):0.002110800,('EPI_ISL_1240995|2020.658|wild.ans|Asia-Russia|H3N8|nan':0.010730817,('EPI_ISL_337147|2018.748|wild.ans|Asia-Russia|H3N8|nan':0.002133393,'EPI_ISL_1184533|2020.658|wild.ans|Asia-Russia|H3N8|nan':0.005688143)0.764:0.000684751)0.000:0.000000006)0.980:0.002813976)0.000:0.000000006)0.995:0.008246077)0.985:0.006727381)0.817:0.000000006)0.701:0.000000006)0.948:0.003137721)0.999:0.010250836,(('EPI_ISL_290238|2011.655|Dom.ans|Mongolia|H3N8|nan':0.0,'EPI_ISL_290239|2011.655|Dom.ans|Mongolia|H3N8|nan':0.0):0.003522233,('EPI_ISL_368633|2018.671|Dom.ans|Mongolia|H3N8|3C.3a1':0.000699519,('EPI_ISL_368641|2018.671|Dom.ans|Mongolia|H3N8|3C.3a1':0.000699622,'EPI_ISL_368632|2018.671|Dom.ans|Mongolia|H3N8|3C.3a1':0.000000006)0.000:0.000000006)1.000:0.010304377)0.997:0.010604019)0.841:0.001597578)0.903:0.002178395)0.748:0.000628054)0.889:0.001412342,(('EPI_ISL_506076|2007.175|wild.ans|Korea|H3N8|nan':0.009258096,((('EPI_ISL_234712|2009.614|wild.ans|USA|H3N8|nan':0.001408386,'EPI_ISL_234713|2009.616|wild.ans|USA|H3N8|nan':0.000000006)0.984:0.004230258,('EPI_ISL_139394|2008.607|wild.ans|USA|H3N6|nan':0.001404634,'EPI_ISL_139400|2009.619|wild.ans|USA|H3N8|nan':0.001404752)0.000:0.000000006)0.833:0.001388954,(('EPI_ISL_141956|2010.589|wild.ans|USA|H3N8|nan':0.002102962,(('EPI_ISL_273603|2015.608|wild.ans|Canada|H3N8|nan':0.000694121,'EPI_ISL_273543|2016.393|wild.other|USA|H3N4|nan':0.003526241)0.955:0.003519288,('EPI_ISL_328306|2017.611|wild.ans|Canada|H3N8|nan':0.006400804,(((((('EPI_ISL_327387|2017.611|wild.ans|Canada|H3N8|nan':0.0,'EPI_ISL_328283|2017.611|wild.ans|Canada|H3N8|nan':0.0):0.000000006,('EPI_ISL_381412|2017.614|wild.ans|Canada|H3N8|nan':0.000698985,('EPI_ISL_327375|2017.611|wild.ans|Canada|H3N8|nan':0.0,'EPI_ISL_327344|2017.611|wild.ans|Canada|H3N8|nan':0.0,'EPI_ISL_327360|2017.611|wild.ans|Canada|H3N8|nan':0.0,'EPI_ISL_327354|2017.611|wild.ans|Canada|H3N8|nan':0.0):0.004948366)0.385:0.000000006)0.000:0.000000006,'EPI_ISL_501841|2019.638|wild.ans|Canada|H3N8|nan':0.003506528)0.000:0.000000006,('EPI_ISL_327376|2017.611|wild.ans|Canada|H3N8|nan':0.001399673,('EPI_ISL_328301|2017.611|wild.ans|Canada|H3N8|nan':0.000000006,('EPI_ISL_328300|2017.611|wild.ans|Canada|H0N0|nan':0.000699150,'EPI_ISL_328309|2017.611|wild.ans|Canada|H0N0|nan':0.000699057)0.000:0.000000006)0.918:0.000699093)0.000:0.000000006)1.000:0.000000006,'EPI_ISL_327345|2017.611|wild.ans|Canada|H3N8|nan':0.000702629)0.000:0.000000006,'EPI_ISL_327346|2017.611|wild.ans|Canada|H0N0|nan':0.000699168)0.749:0.000646338)0.989:0.005743881)0.998:0.007834232)0.749:0.000000006,(('EPI_ISL_257268|2012.76|wild.ans|USA|H3N8|nan':0.000000006,'EPI_ISL_257267|2012.762|wild.ans|USA|H3N8|nan':0.000000006)1.000:0.005642768,'EPI_ISL_142062|2010.616|wild.ans|USA|H3N8|nan':0.000698406)0.774:0.000705823)0.967:0.003544669)0.986:0.006996071)0.988:0.007484206,('EPI_ISL_98884|2006.5|wild.ans|China|H3N8|nan':0.014419554,((((('EPI_ISL_181122|2013.94|Dom.ans|VietNam|H3N8|nan':0.011389298,(('EPI_ISL_181137|2013.271|Dom.ans|VietNam|H3N6|3C.3a1':0.001389440,'EPI_ISL_179387|2013.43|Dom.ans|VietNam|H3N2|3C.3a1':0.002837180)0.997:0.007121095,'EPI_ISL_378353|2012.369|wild.ans|China|H3N1|nan':0.002129885)0.846:0.001397036)0.741:0.000690835,'EPI_ISL_237146|2014.748|Dom.ans|Japan|H3N8|3C.3a1':0.005520513)0.871:0.001371270,(('EPI_ISL_85149|2008.768|unknow|Japan|H3N8|3C.3a1':0.000697884,('EPI_ISL_85271|2008.768|unknow|Japan|H3N8|3C.3a1':0.000000006,'EPI_ISL_85153|2008.768|unknow|Japan|H3N8|3C.3a1':0.000000006)0.000:0.000000006)0.998:0.004915489,('EPI_ISL_293520|2010.745|Dom.ans|Japan|H3N8|3C.3a1':0.002110746,((('EPI_ISL_85152|2008.768|unknow|Japan|H3N8|3C.3a1':0.0,'EPI_ISL_85154|2008.768|unknow|Japan|H3N6|3C.3a1':0.0):0.000000006,('EPI_ISL_85155|2008.768|unknow|Japan|H3N5|3C.3a1':0.000700154,'EPI_ISL_85274|2008.768|unknow|Japan|H3N8|3C.3a1':0.000000006)0.000:0.000000006)0.000:0.000000007,'EPI_ISL_85150|2008.768|unknow|Japan|H3N8|3C.3a1':0.000700759)0.879:0.001408289)0.263:0.001398038)0.733:0.000000006)0.851:0.000683182,('EPI_ISL_291129|2006.5|Dom.ans|Japan|H3N8|3C.3a1':0.001399965,'EPI_ISL_30546|2007.5|Dom.gal|Laos|H3N8|nan':0.006143679)0.000:0.000000006)0.995:0.005908919,((((('EPI_ISL_378359|2013.833|wild.ans|China|H3N8|nan':0.004242268,(('EPI_ISL_239368|2016.795|Dom.ans|Japan|H3N8|3C.3a1':0.002799997,('EPI_ISL_293507|2014.715|Dom.ans|Japan|H3N8|nan':0.000000006,'EPI_ISL_293991|2014.726|Dom.ans|Japan|H3N8|nan':0.000699101)0.873:0.001409717)0.986:0.004954211,('EPI_ISL_257254|2012.738|wild.ans|USA|H3N8|nan':0.004953648,'EPI_ISL_237133|2014.748|Dom.ans|Japan|H3N8|nan':0.005942305)0.859:0.001459868)0.000:0.000000006)0.347:0.000000006,('EPI_ISL_1184516|2020.768|wild.ans|Asia-Russia|H3N8|nan':0.005698535,'EPI_ISL_1241003|2020.754|wild.ans|Asia-Russia|H3N8|nan':0.005646354)0.999:0.009298576)0.751:0.000851837,('EPI_ISL_293990|2015.77|Dom.ans|Japan|H3N6|nan':0.004989567,((((('EPI_ISL_1081365|2020.62|wild.ans|Asia-Russia|H3N8|nan':0.0,'EPI_ISL_1081363|2020.62|wild.ans|Asia-Russia|H3N8|nan':0.0,'EPI_ISL_1081364|2020.62|wild.ans|Asia-Russia|H3N8|nan':0.0):0.000000006,('EPI_ISL_1081354|2020.615|wild.ans|Asia-Russia|H3N8|3C.3a1':0.000701781,(('EPI_ISL_1081357|2020.615|wild.ans|Asia-Russia|H3N8|3C.3a1':0.0,'EPI_ISL_1081361|2020.617|wild.ans|Asia-Russia|H3N8|3C.3a1':0.0,'EPI_ISL_1081356|2020.615|wild.ans|Asia-Russia|H3N8|3C.3a1':0.0,'EPI_ISL_1081360|2020.615|wild.ans|Asia-Russia|H3N8|3C.3a1':0.0):0.000000006,'EPI_ISL_1081359|2020.615|wild.ans|Asia-Russia|H3N8|3C.3a1':0.000000006)0.000:0.000000006)0.957:0.001404547)0.854:0.000701845,'EPI_ISL_1081362|2020.617|wild.ans|Asia-Russia|H3N8|nan':0.000000006)0.000:0.000000006,'EPI_ISL_1081355|2020.615|wild.ans|Asia-Russia|H3N8|nan':0.000701878)0.787:0.000699724,('EPI_ISL_1081367|2020.617|wild.ans|Asia-Russia|H3N8|nan':0.000000006,'EPI_ISL_1081366|2020.617|wild.ans|Asia-Russia|H3N8|nan':0.001406298)0.773:0.000706785)0.968:0.004258213)0.970:0.004840976)0.217:0.000716618,'EPI_ISL_257246|2011.756|wild.ans|USA|H3N8|3C.3a1':0.006258482)0.986:0.004583322,(('EPI_ISL_291126|2006.5|Dom.ans|Japan|H3N8|nan':0.000699537,((('EPI_ISL_291125|2006.5|Dom.ans|Japan|H3N8|3C.3a1':0.000699654,'EPI_ISL_291124|2006.5|Dom.ans|Japan|H3N8|3C.3a1':0.000699569)0.000:0.000000006,'EPI_ISL_291120|2006.5|Dom.ans|Japan|H3N8|nan':0.000699304)0.000:0.000000006,('EPI_ISL_291121|2006.5|Dom.ans|Japan|H3N8|3C.3a1':0.000000006,'EPI_ISL_291128|2006.5|Dom.ans|Japan|H3N8|nan':0.001400018)0.000:0.000000006)0.000:0.000000006)0.806:0.000700795,('EPI_ISL_257248|2012.732|wild.ans|USA|H3N8|nan':0.006385832,((('EPI_ISL_257286|2015.756|wild.ans|USA|H3N6|nan':0.000000006,'EPI_ISL_257284|2015.756|wild.ans|USA|H3N6|nan':0.000000006)0.984:0.006420014,('EPI_ISL_381455|2015.956|wild.ans|USA|H3N3|nan':0.000000006,((('EPI_ISL_381452|2015.953|wild.ans|USA|H3N7|nan':0.0,'EPI_ISL_381453|2015.953|wild.ans|USA|H3N7|nan':0.0,'EPI_ISL_381457|2015.959|wild.ans|USA|H3N7|nan':0.0):0.000000006,('EPI_ISL_381449|2015.951|wild.ans|USA|H3N7|nan':0.000000006,'EPI_ISL_381458|2015.959|wild.ans|USA|H3N7|nan':0.000000006)0.000:0.000000006)0.902:0.000700259,(('EPI_ISL_381454|2015.956|wild.ans|USA|H3N3|nan':0.0,'EPI_ISL_381448|2015.951|wild.ans|USA|H3N7|nan':0.0,'EPI_ISL_381451|2015.953|wild.ans|USA|H3N7|nan':0.0):0.000000006,'EPI_ISL_381450|2015.953|wild.ans|USA|H3N7|nan':0.000699753)0.000:0.000000006)0.000:0.000000006)0.989:0.005659758)0.991:0.006400664,(((('EPI_ISL_368626|2015.805|Dom.ans|Japan|H3N2|nan':0.004218455,('EPI_ISL_215571|2014.742|wild.ans|USA|H3N8|3C.2':0.000699103,('EPI_ISL_215568|2014.745|wild.ans|USA|H3N6|nan':0.000000006,'EPI_ISL_215569|2014.74|wild.ans|USA|H3N8|3C.2':0.000000006)0.000:0.000000006)0.993:0.004213126)0.000:0.000000006,((('EPI_ISL_239583|2016.76|Dom.ans|Japan|H3N8|nan':0.0,'EPI_ISL_239581|2016.76|Dom.ans|Japan|H3N8|nan':0.0):0.002819275,('EPI_ISL_14767420|2019.759|wild.ans|USA|H0N0|3C.2':0.001397831,('EPI_ISL_1184537|2020.669|wild.ans|Asia-Russia|H3N8|nan':0.004947859,('EPI_ISL_1041163|2020.686|wild.ans|Asia-Russia|H3N8|nan':0.003520257,('EPI_ISL_400263|2019.715|wild.ans|Asia-Russia|H3N8|nan':0.003519397,'EPI_ISL_4071292|2019.847|wild.ans|Korea|H3N8|nan':0.004229559)0.000:0.000000006)0.000:0.000000006)0.964:0.002828287)0.953:0.002837744)0.948:0.002815384,'EPI_ISL_237127|2015.748|Dom.ans|Japan|H3N8|nan':0.005631607)0.000:0.000000006)0.989:0.004970805,('EPI_ISL_257253|2012.738|wild.ans|USA|H3N8|nan':0.000000006,'EPI_ISL_257252|2012.74|wild.other|USA|H3N8|3C.2':0.000700683)0.961:0.002850849)0.749:0.000670797,('EPI_ISL_14767402|2019.759|wild.ans|USA|H3N6|nan':0.004254974,'EPI_ISL_14767424|2020.762|wild.ans|USA|H3N8|nan':0.004241006)0.999:0.009306408)0.000:0.000000006)0.740:0.000668271)0.990:0.005689312)0.770:0.000695365)0.762:0.000734700)0.982:0.004399483)0.739:0.000561329)0.979:0.004419661)0.000:0.000000006,((('EPI_ISL_284646|2015.77|Dom.ans|Japan|H3N8|nan':0.0,'EPI_ISL_284647|2015.77|Dom.ans|Japan|H3N8|nan':0.0,'EPI_ISL_284645|2015.77|Dom.ans|Japan|H3N8|nan':0.0,'EPI_ISL_284644|2015.77|Dom.ans|Japan|H3N8|nan':0.0):0.000000006,'EPI_ISL_284648|2015.781|Dom.ans|Japan|H3N8|nan':0.000700302)1.000:0.022371986,(('EPI_ISL_163903|2013.789|Dom.ans|China|H3N3|3C.3a1':0.0,'EPI_ISL_163902|2013.789|Dom.ans|China|H3N3|3C.3a1':0.0,'EPI_ISL_163901|2013.789|Dom.ans|China|H3N3|3C.3a1':0.0,'EPI_ISL_163897|2013.789|Dom.ans|China|H3N2|3C.3a1':0.0,'EPI_ISL_163898|2013.789|Dom.ans|China|H3N2|3C.3a1':0.0):0.017097323,((('EPI_ISL_257251|2012.727|wild.ans|USA|H3N8|nan':0.007830600,('EPI_ISL_257215|2011.704|wild.ans|USA|H3N6|nan':0.004971512,'EPI_ISL_257214|2011.71|wild.ans|USA|H3N8|nan':0.003546413)0.734:0.000672401)0.772:0.001949888,(('EPI_ISL_14767403|2020.73|wild.ans|USA|H3N8|3C.3a1':0.006412550,(('EPI_ISL_14767439|2019.721|wild.ans|USA|H0N0|3C.3a1':0.003546469,'EPI_ISL_14767437|2019.742|wild.ans|USA|H3N2|nan':0.003537866)0.949:0.002825384,('EPI_ISL_502347|2018.721|wild.ans|USA|H3N6|3C.3a1':0.001405048,'EPI_ISL_14767440|2019.721|wild.ans|USA|H3N8|3C.3a1':0.006354448)0.000:0.000000006)0.869:0.001378311)0.999:0.007975642,'EPI_ISL_257266|2012.76|wild.ans|USA|H3N8|nan':0.007882083)0.724:0.000803861)0.899:0.002132253,(('EPI_ISL_234717|2009.737|wild.ans|USA|H3N8|3C.3a1':0.001401247,((((('EPI_ISL_257216|2011.71|wild.ans|USA|H3N8|nan':0.0,'EPI_ISL_257244|2011.748|wild.ans|USA|H3N8|nan':0.0):0.000000007,'EPI_ISL_257227|2011.723|wild.ans|USA|H3N8|nan':0.000000006)0.843:0.000701164,('EPI_ISL_257239|2011.74|wild.ans|USA|H3N8|nan':0.002107833,('EPI_ISL_257233|2011.723|wild.ans|USA|H3N8|nan':0.002812381,('EPI_ISL_257243|2011.764|wild.ans|USA|H3N8|nan':0.002115629,'EPI_ISL_257241|2011.745|wild.ans|USA|H3N8|nan':0.003561832)0.949:0.002815740)0.000:0.000000006)0.848:0.000701102)0.000:0.000000006,'EPI_ISL_257224|2011.71|wild.ans|USA|H3N8|nan':0.000000006)0.000:0.000000006,'EPI_ISL_257229|2011.715|wild.ans|USA|H3N8|nan':0.007105722)0.998:0.006375579)0.941:0.002671464,(('EPI_ISL_215556|2014.745|wild.ans|USA|H3N8|nan':0.0,'EPI_ISL_215559|2014.74|wild.ans|USA|H3N8|nan':0.0):0.006545909,(('EPI_ISL_14767421|2019.759|wild.ans|USA|H3N8|nan':0.001406380,('EPI_ISL_403717|2019.795|wild.ans|Asia-Russia|H3N8|3C.3a1':0.002115688,'EPI_ISL_403708|2019.795|wild.ans|Asia-Russia|H3N8|nan':0.001409751)0.763:0.000713854)1.000:0.012066012,(('EPI_ISL_258483|2015.718|wild.ans|USA|H3N8|3C.3a1':0.0,'EPI_ISL_258484|2015.718|wild.ans|USA|H3N8|3C.3a1':0.0,'EPI_ISL_258482|2015.715|wild.ans|USA|H3N8|3C.3a1':0.0):0.003539997,'EPI_ISL_4072259|2016.719|wild.ans|USA|H3N8|3C.3a1':0.002829851)0.870:0.002979148)0.231:0.000657665)0.994:0.007964940)0.684:0.000722243)0.999:0.013137884)0.843:0.002342014)0.747:0.000676487)0.975:0.004358316,('EPI_ISL_8919|1992.915|Dom.ans|China|H3N8|nan':0.016245699,(((((('EPI_ISL_64401|2006.581|wild.other|Zambia|H3N6|nan':0.046692275,(('EPI_ISL_88224|2008.415|Dom.ans|Zambia|H3N8|nan':0.019902584,('EPI_ISL_88226|2008.497|Dom.ans|Zambia|H3N8|nan':0.000000006,'EPI_ISL_88225|2008.497|Dom.ans|Zambia|H3N8|nan':0.000701119)1.000:0.026937502)1.000:0.021494003,((((('EPI_ISL_267224|2012.626|wild.ans|Netherlands|H3N2|3C.2':0.0,'EPI_ISL_373081|2013.997|wild.ans|Netherlands|H3N2|3C.2':0.0):0.015024356,('EPI_ISL_243634|2010.721|wild.ans|Netherlands|H3N8|nan':0.017096375,('EPI_ISL_329031|2008.787|wild.ans|Netherlands|H3N6|nan':0.002168070,'EPI_ISL_267392|2009.688|wild.ans|Netherlands|H3N3|nan':0.007039827)0.961:0.004460962)0.880:0.002767341)0.998:0.011140801,'EPI_ISL_120213|2006.745|wild.ans|Ukraine|H3N8|nan':0.007929884)0.809:0.001247884,(('EPI_ISL_174913|2011.89|Dom.ans|VietNam|H3N2|nan':0.045128006,((('EPI_ISL_257067|2015.937|Dom.ans|Bangladesh|H3N6|nan':0.000000006,('EPI_ISL_257089|2015.94|Dom.ans|Bangladesh|H3N6|nan':0.0,'EPI_ISL_257079|2015.937|Dom.ans|Bangladesh|H3N6|nan':0.0):0.000700779)1.000:0.011362649,((('EPI_ISL_240672|2014.69|wild.ans|Asia-Russia|H3N8|nan':0.005635318,((((('EPI_ISL_7591585|2020.049|wild.ans|Belgium|H3N8|nan':0.004194308,'EPI_ISL_337413|2018.704|wild.ans|Russia|H3N8|nan':0.000706207)0.998:0.009600691,'EPI_ISL_14989784|2022.655|wild.ans|Netherlands|H3N2|nan':0.029551248)0.664:0.000283067,('EPI_ISL_373089|2015.658|wild.ans|Netherlands|H3N8|nan':0.004196848,('EPI_ISL_368621|2019.26|Dom.gal|Belgium|H3N1|3C.3a':0.000000006,('EPI_ISL_516830|2019.559|Dom.gal|Belgium|H3N1|3C.3a':0.000699342,'EPI_ISL_393487|2019.342|Dom.gal|Belgium|H3N1|3C.3a':0.002103107)0.000:0.000000006)1.000:0.015837181)0.980:0.005676614)0.318:0.000670996,'EPI_ISL_376197|2016.62|wild.ans|Netherlands|H3N2|nan':0.012084838)0.935:0.002162678,'EPI_ISL_209111|2015.658|Dom.ans|Mongolia|H3N8|nan':0.013495097)0.000:0.000000006)0.000:0.000000006,('EPI_ISL_333102|2016.962|Dom.ans|Bangladesh|H3N5|nan':0.030012172,((('EPI_ISL_4031067|2014.932|Dom.ans|India|H3N8|nan':0.013570544,((((('EPI_ISL_279042|2016.885|Dom.ans|Japan|H3N8|nan':0.006439925,('EPI_ISL_237156|2015.748|Dom.ans|Japan|H3N6|nan':0.002112461,'EPI_ISL_237169|2015.748|Dom.ans|Japan|H3N8|nan':0.001405959)0.835:0.001331338)0.995:0.006441194,('EPI_ISL_200447|2015.282|Dom.ans|China|H3N8|nan':0.003011175,('EPI_ISL_9572811|2020.388|Dom.ans|VietNam|H3N2|3C.2a1':0.009376236,'EPI_ISL_9572742|2020.743|Dom.ans|VietNam|H3N2|3C.2a1':0.013046822)1.000:0.028351018)0.206:0.000522943)0.783:0.000710609,(('EPI_ISL_217488|2016.071|wild.ans|China|H3N2|nan':0.005674465,('EPI_ISL_239399|2016.795|Dom.ans|Japan|H3N8|nan':0.002817995,'EPI_ISL_239391|2016.803|Dom.ans|Japan|H3N8|nan':0.000000006)0.997:0.006416890)0.842:0.001380588,'EPI_ISL_237128|2015.833|Dom.ans|Japan|H3N8|nan':0.007076477)0.770:0.000697080)0.000:0.000000006,(('EPI_ISL_239398|2016.795|Dom.ans|Japan|H3N8|nan':0.001581601,('EPI_ISL_9572774|2020.675|Dom.ans|VietNam|H3N2|nan':0.000000006,'EPI_ISL_9572782|2020.675|Dom.ans|VietNam|H3N2|nan':0.000701401)1.000:0.030428848)0.940:0.003498151,(('EPI_ISL_239582|2016.926|Dom.ans|Japan|H3N8|nan':0.000000006,'EPI_ISL_239584|2016.926|Dom.ans|Japan|H3N8|nan':0.000000006)0.738:0.000691471,('EPI_ISL_4072268|2019.805|wild.ans|Korea|H3N8|nan':0.004222644,((('EPI_ISL_4071294|2019.822|wild.ans|Korea|H3N8|nan':0.000000006,'EPI_ISL_4071295|2019.825|wild.ans|Korea|H3N8|nan':0.004223079)0.000:0.000000006,'EPI_ISL_4072269|2019.822|wild.ans|Korea|H3N8|nan':0.002811803)0.000:0.000000006,('EPI_ISL_4071293|2019.803|wild.ans|Korea|H3N8|nan':0.002814961,('EPI_ISL_4071999|2019.759|wild.ans|Korea|H3N8|nan':0.002106750,'EPI_ISL_6784853|2020.779|wild.ans|Korea|H3N2|nan':0.005639229)0.000:0.000000006)0.000:0.000000006)0.723:0.000000006)0.992:0.004952137)0.941:0.002839569)0.984:0.004942333)0.972:0.002811302,(('EPI_ISL_387775|2014.688|Dom.ans|VietNam|H0N0|nan':0.0,'EPI_ISL_387778|2014.688|Dom.ans|VietNam|H3N8|nan':0.0):0.000000006,('EPI_ISL_387776|2014.688|Dom.ans|VietNam|H3N8|nan':0.0,'EPI_ISL_387777|2014.688|Dom.ans|VietNam|H3N8|nan':0.0,'EPI_ISL_387779|2014.688|Dom.ans|VietNam|H3N8|nan':0.0):0.000702261)1.000:0.008477073)0.000:0.000000006)0.808:0.000700376,('EPI_ISL_209135|2015.663|Dom.ans|Mongolia|H3N8|nan':0.007769204,((('EPI_ISL_209130|2015.663|Dom.ans|Mongolia|H3N8|nan':0.000715632,(('EPI_ISL_209124|2015.663|Dom.ans|Mongolia|H3N8|nan':0.0,'EPI_ISL_207030|2015.66|Dom.ans|Mongolia|H3N8|nan':0.0,'EPI_ISL_209125|2015.663|Dom.ans|Mongolia|H3N8|nan':0.0,'EPI_ISL_209118|2015.66|Dom.ans|Mongolia|H3N8|nan':0.0,'EPI_ISL_209134|2015.663|Dom.ans|Mongolia|H3N8|nan':0.0):0.000704884,'EPI_ISL_209122|2015.663|Dom.ans|Mongolia|H3N8|nan':0.002815278)0.768:0.000686569)1.000:0.009862388,('EPI_ISL_697689|2018.668|Dom.ans|Mongolia|H3N8|nan':0.002001539,(('EPI_ISL_379735|2017.899|Dom.ans|Bangladesh|H3N1|nan':0.0,'EPI_ISL_379732|2017.899|Dom.ans|Bangladesh|H3N1|nan':0.0,'EPI_ISL_379697|2017.899|Dom.ans|Bangladesh|H3N1|nan':0.0,'EPI_ISL_379710|2017.899|Dom.ans|Bangladesh|H3N1|nan':0.0):0.000000006,'EPI_ISL_379696|2017.899|Dom.ans|Bangladesh|H3N1|nan':0.001401885)0.994:0.006499487)0.953:0.003535445)0.409:0.000806782,('EPI_ISL_390942|2014.748|wild.ans|China|H3N6|nan':0.002524052,(('EPI_ISL_390452|2014.833|wild.ans|China|H3N8|nan':0.0,'EPI_ISL_393519|2014.86|wild.ans|China|H3N8|nan':0.0):0.004404664,'EPI_ISL_390943|2014.748|wild.ans|China|H3N6|nan':0.001238584)0.185:0.001396685)0.995:0.008815494)0.691:0.000000006)0.000:0.000000006)0.783:0.000708737,'EPI_ISL_337412|2014.641|wild.ans|Asia-Russia|H3N8|nan':0.005641089)0.280:0.000539466)0.968:0.003689183)0.772:0.000695194,((((('EPI_ISL_337566|2018.748|wild.ans|Asia-Russia|H3N8|nan':0.004258435,'EPI_ISL_388008|2018.603|Dom.ans|Bangladesh|H3N8|nan':0.007824698)0.726:0.000664049,(('EPI_ISL_9951121|2021.008|Dom.ans|Bangladesh|H3N2|3C.2':0.015071948,('EPI_ISL_400275|2019.663|wild.ans|Asia-Russia|H3N8|nan':0.004232481,('EPI_ISL_503358|2019.718|Dom.ans|Mongolia|H3N8|nan':0.000700875,'EPI_ISL_503359|2019.718|Dom.ans|Mongolia|H3N8|nan':0.000700836)0.762:0.000701311)0.882:0.001439952)0.689:0.000709409,'EPI_ISL_337569|2018.742|wild.ans|Asia-Russia|H3N2|nan':0.001442863)0.950:0.002783581)0.000:0.000000006,('EPI_ISL_337146|2018.74|wild.ans|Asia-Russia|H3N8|nan':0.001400552,('EPI_ISL_333615|2018.797|wild.ans|Asia-Russia|H3N8|nan':0.000699464,'EPI_ISL_338357|2018.748|wild.ans|Asia-Russia|H3N8|nan':0.002102647)0.000:0.000000006)0.960:0.002101991)0.000:0.000000007,(('EPI_ISL_400289|2019.663|wild.ans|Asia-Russia|H3N8|nan':0.003511705,'EPI_ISL_400285|2019.663|wild.ans|Asia-Russia|H3N8|nan':0.002106952)0.764:0.000698941,('EPI_ISL_400268|2019.682|wild.ans|Asia-Russia|H3N8|nan':0.002133535,'EPI_ISL_1041175|2020.658|wild.ans|Asia-Russia|H3N2|nan':0.006380377)0.739:0.000671094)1.000:0.006348430)0.978:0.004241394,((('EPI_ISL_368651|2018.674|Dom.ans|Mongolia|H3N8|nan':0.000000006,('EPI_ISL_368650|2018.674|Dom.ans|Mongolia|H3N8|nan':0.0,'EPI_ISL_368657|2018.674|Dom.ans|Mongolia|H3N8|nan':0.0):0.000700924)0.951:0.003469183,(('EPI_ISL_368639|2018.671|Dom.ans|Mongolia|H3N8|nan':0.0,'EPI_ISL_368635|2018.671|Dom.ans|Mongolia|H3N8|nan':0.0,'EPI_ISL_368640|2018.671|Dom.ans|Mongolia|H3N8|nan':0.0):0.001413115,(('EPI_ISL_368665|2018.674|Dom.ans|Mongolia|H3N8|nan':0.0,'EPI_ISL_368661|2018.674|Dom.ans|Mongolia|H3N8|nan':0.0,'EPI_ISL_368647|2018.674|Dom.ans|Mongolia|H3N8|nan':0.0):0.001403582,'EPI_ISL_368653|2018.674|Dom.ans|Mongolia|H3N8|nan':0.001415657)0.981:0.003537222)0.741:0.000751113)0.975:0.007273253,'EPI_ISL_14776042|2020.806|Dom.ans|Bangladesh|H3N2|nan':0.026451234)0.956:0.005689377)0.955:0.004250168)0.888:0.001448241)0.740:0.000676737,('EPI_ISL_267386|2010.767|wild.ans|Netherlands|H3N2|nan':0.002081738,('EPI_ISL_504949|2011.666|Dom.ans|Russia|H3N8|nan':0.000000006,('EPI_ISL_504927|2011.748|Dom.ans|Russia|H0N0|nan':0.001403820,'EPI_ISL_504950|2011.748|Dom.ans|Russia|H3N8|nan':0.002106459)0.770:0.000696328)0.956:0.003542152)1.000:0.012202901)0.792:0.001701335)0.976:0.007493179,((('EPI_ISL_328993|2008.639|wild.ans|Netherlands|H3N6|nan':0.002107811,'EPI_ISL_243492|2008.639|wild.ans|Netherlands|H3N8|nan':0.002110498)0.957:0.003531091,('EPI_ISL_504946|2010.833|Dom.ans|Russia|H3N8|nan':0.007001334,(('EPI_ISL_243553|2013.748|wild.ans|Netherlands|H3N8|nan':0.006232360,'EPI_ISL_291195|2014.921|wild.ans|Netherlands|H3N6|nan':0.005113837)1.000:0.014356717,('EPI_ISL_291185|2011.649|wild.ans|Netherlands|H3N8|nan':0.003713881,(('EPI_ISL_267243|2014.953|wild.ans|Netherlands|H3N6|nan':0.005783941,'EPI_ISL_381748|2017.134|wild.other|UK|H3N8|nan':0.012893151)0.966:0.004937830,'EPI_ISL_504951|2011.748|Dom.ans|Russia|H3N8|nan':0.002186268)0.978:0.005452814)0.805:0.001436189)0.990:0.006421893)0.580:0.000048494)0.710:0.000576008,('EPI_ISL_267342|2013.69|wild.ans|Netherlands|H3N6|nan':0.0,'EPI_ISL_373088|2013.69|wild.ans|Netherlands|H3N6|nan':0.0):0.012199979)0.995:0.007184878)0.000:0.000000006)0.000:0.000000006,('EPI_ISL_30804|2006.5|wild.ans|Netherlands|H3N8|nan':0.025381986,(('EPI_ISL_28842|2006.5|Dom.ans|Italy|H3N2|3C.3a1':0.0,'EPI_ISL_25671|2006.5|Dom.ans|Italy|H3N2|3C.3a1':0.0):0.021269455,(('EPI_ISL_267203|2011.701|wild.ans|Netherlands|H3N2|nan':0.004169504,'EPI_ISL_243527|2011.718|wild.ans|Netherlands|H3N8|nan':0.013727766)1.000:0.014762830,(('EPI_ISL_33850|2007.5|wild.ans|Netherlands|H3N2|nan':0.000700338,('EPI_ISL_267207|2006.712|wild.ans|Netherlands|H3N8|nan':0.001401726,(('EPI_ISL_376202|2008.768|wild.ans|Netherlands|H3N2|3C.3a':0.0,'EPI_ISL_267236|2008.768|wild.ans|Netherlands|H3N2|3C.3a':0.0):0.009192651,('EPI_ISL_309832|2006.737|Dom.ans|Netherlands|H3N8|3C.3a':0.000700077,('EPI_ISL_243606|2006.671|wild.ans|Netherlands|H3N8|3C.3a':0.002104992,'EPI_ISL_26267|2007.712|wild.ans|Belgium|H3N8|nan':0.004223738)0.000:0.000000006)0.000:0.000000006)0.000:0.000000006)0.854:0.000700340)0.000:0.000000006,'EPI_ISL_84553|2006.5|wild.ans|Netherlands|H3N1|3C.3a':0.002809869)0.798:0.001269547)0.984:0.007368425)0.919:0.004281277)0.733:0.000642789)0.738:0.000677398)0.828:0.001416745)0.895:0.002119606,(('EPI_ISL_504928|2008.749|Dom.ans|Russia|H3N1|nan':0.015079684,('EPI_ISL_189686|2011.715|wild.ans|Georgia|H3N8|nan':0.010713034,('EPI_ISL_89980|2010.707|wild.ans|Czech|H3N8|nan':0.005008011,'EPI_ISL_328958|2015.638|wild.ans|Netherlands|H3N2|nan':0.011439896)0.789:0.001267068)0.971:0.004336955)0.850:0.001357721,'EPI_ISL_31484|2007.5|wild.ans|Hungary|H3N8|nan':0.008474773)0.000:0.000000006)0.796:0.000701989,(((('EPI_ISL_158256|2006.805|wild.ans|Sweden|H0N0|nan':0.004233779,'EPI_ISL_63529|2007.71|wild.ans|Czech|H3N8|nan':0.004225876)0.744:0.000684805,('EPI_ISL_129979|2009.833|wild.ans|Norway|H3N8|nan':0.007797535,'EPI_ISL_189687|2011.718|wild.ans|Georgia|H3N8|nan':0.003531369)0.862:0.001405444)1.000:0.009276200,('EPI_ISL_237791|2004.5|wild.ans|Germany|H3N2|3C.3a':0.006083549,('EPI_ISL_189613|2008.872|wild.ans|Sweden|H0N0|nan':0.012684747,(('EPI_ISL_504945|2010.748|Dom.ans|Russia|H3N6|nan':0.0,'EPI_ISL_504947|2010.748|Dom.ans|Russia|H3N8|nan':0.0):0.000000006,'EPI_ISL_504944|2010.833|Dom.ans|Russia|H3N8|nan':0.000699685)1.000:0.013229712)0.819:0.002714432)0.907:0.002386687)0.871:0.001391613,((('EPI_ISL_291184|2011.584|wild.ans|Netherlands|H3N8|nan':0.009223248,('EPI_ISL_116136|2011.707|wild.ans|Czech|H3N8|nan':0.002809244,'EPI_ISL_243513|2011.786|wild.ans|Netherlands|H3N8|nan':0.007821632)0.000:0.000000006)0.999:0.007763730,('EPI_ISL_169777|2006.5|wild.ans|Italy|H3N6|nan':0.005638547,(('EPI_ISL_376207|2007.532|wild.other|Netherlands|H3N8|nan':0.0,'EPI_ISL_30805|2007.5|wild.other|Netherlands|H3N8|nan':0.0):0.000000006,(('EPI_ISL_243639|2007.578|wild.other|Netherlands|H3N8|nan':0.0,'EPI_ISL_243402|2007.578|wild.other|USA|H3N8|nan':0.0):0.000000006,'EPI_ISL_243636|2007.578|wild.other|USA|H3N8|nan':0.000700492)0.911:0.000700531)0.990:0.003520918)0.744:0.000000006)0.999:0.008585337,('EPI_ISL_243486|2010.77|wild.other|Netherlands|H3N8|nan':0.018148363,(('EPI_ISL_267443|2007.929|wild.ans|Netherlands|H3N6|nan':0.012170259,'EPI_ISL_189612|2002.948|wild.ans|Sweden|H3N8|nan':0.002077546)0.996:0.008937226,(('EPI_ISL_267251|2003.732|wild.ans|Netherlands|H3N8|nan':0.0,'EPI_ISL_267383|2003.732|wild.ans|Netherlands|H3N8|nan':0.0):0.001699117,'EPI_ISL_267401|2004.713|wild.ans|Netherlands|H3N8|nan':0.005342452)0.956:0.004254529)0.968:0.004855561)0.733:0.000499468)0.869:0.001341719)0.758:0.000705310)0.709:0.001104587,('EPI_ISL_243651|2008.833|wild.other|Netherlands|H3N8|nan':0.000698074,('EPI_ISL_243638|2008.831|wild.other|Netherlands|H3N8|nan':0.001397175,'EPI_ISL_329023|2008.85|wild.other|USA|H3N8|nan':0.000698089)0.000:0.000000006)1.000:0.024073034)0.999:0.014721093,'EPI_ISL_104409|2010.066|Dom.gal|Pakistan|H3N1|nan':0.029835835)0.952:0.006401031,('EPI_ISL_170528|1985.5|swine|Kazakhstan|H3N6|nan':0.011978677,(('EPI_ISL_148200|2011.784|wild.ans|Iceland|H3N6|nan':0.020523420,'EPI_ISL_30793|2005.5|wild.ans|Netherlands|H3N8|nan':0.015016021)1.000:0.034698491,'EPI_ISL_132843|1963.5|Dom.ans|Ukraine|H3N8|nan':0.029954853)0.947:0.010343171)0.987:0.010820247)0.993:0.011535459)0.853:0.002481271)0.984:0.005981225,('EPI_ISL_3172|2000.519|Dom.gal|China|H3N6|3C.2':0.002124178,'EPI_ISL_3154|2000.519|Dom.gal|China|H3N6|nan':0.000691708)1.000:0.018273598)0.847:0.002151513)0.967:0.005167088)0.000:0.000000006)0.328:0.003955764,('EPI_ISL_6781438|2019.208|Dom.ans|China|H3N2|nan':0.060489176,(('EPI_ISL_179385|2014.923|Dom.ans|VietNam|H3N6|nan':0.015207033,('EPI_ISL_387355|2015.814|Dom.ans|VietNam|H0N0|nan':0.013583843,'EPI_ISL_379964|2016.604|Dom.ans|VietNam|H3N8|nan':0.022569789)0.816:0.002162778)0.998:0.016767487,('EPI_ISL_221745|2014.866|Dom.ans|China|H3N6|nan':0.019274941,('EPI_ISL_505079|2014.148|wild.unknown|China|H3N8|nan':0.022888648,('EPI_ISL_282917|2016.689|Dom.ans|China|H3N2|nan':0.022867140,('EPI_ISL_309172|2015.014|Dom.other|China|H3N8|nan':0.020423860,('EPI_ISL_277029|2016.038|Dom.ans|China|H3N8|nan':0.005035263,'EPI_ISL_277030|2016.038|Dom.ans|China|H3N8|nan':0.002784835)1.000:0.015932397)0.990:0.009159358)0.918:0.003650379)0.884:0.003216648)0.725:0.002554151)0.986:0.018936460)1.000:0.043331187)0.940:0.006627745)0.666:0.002396774,(((('EPI_ISL_212045|2014.093|Dom.ans|China|H3N2|3C.3a1':0.002845227,(('EPI_ISL_163907|2013.868|Dom.ans|China|H3N8|nan':0.0,'EPI_ISL_163906|2013.868|Dom.ans|China|H3N6|nan':0.0):0.000708082,('EPI_ISL_163904|2013.868|Dom.ans|China|H3N6|3C.3a1':0.0,'EPI_ISL_163905|2013.868|Dom.ans|China|H3N6|3C.3a1':0.0):0.000000006)0.859:0.001423682)0.983:0.005946771,(('EPI_ISL_179173|2012.525|Dom.ans|VietNam|H3N8|3C.3a1':0.006713610,'EPI_ISL_143939|2012.227|Dom.ans|China|H3N8|nan':0.017472890)0.982:0.006173637,('EPI_ISL_167103|2013.315|Dom.ans|China|H3N2|3C.3a':0.0,'EPI_ISL_167104|2013.315|Dom.ans|China|H3N2|3C.3a':0.0):0.023497028)0.290:0.000614643)0.635:0.005114620,'EPI_ISL_127691|2011.414|Dom.ans|China|H3N3|nan':0.006349246)1.000:0.059440292,(((('EPI_ISL_506153|2012.904|wild.ans|Korea|H3N2|3C.2a1':0.0,'EPI_ISL_506155|2012.943|wild.ans|Korea|H3N2|3C.2a1':0.0):0.000000006,('EPI_ISL_506158|2013.06|unknown|Korea|H3N2|3C.2a1':0.000000006,'EPI_ISL_506157|2013.06|wild.ans|Korea|H3N2|3C.2a1':0.000708385)0.887:0.000708267)1.000:0.050835380,('EPI_ISL_506081|2007.195|wild.ans|Korea|H3N2|nan':0.007751543,'EPI_ISL_506063|2006.986|wild.ans|Korea|H3N2|nan':0.000019502)0.938:0.010630936)0.999:0.027262415,((((((('EPI_ISL_167143|2012.197|Dom.other|Korea|H3N2|3C.3a':0.0,'EPI_ISL_167144|2012.197|Dom.other|Korea|H3N2|3C.3a':0.0,'EPI_ISL_167145|2012.197|Dom.other|Korea|H3N1|3C.3a':0.0):0.000705814,'EPI_ISL_143454|2012.85|Dom.other|Korea|H3N2|3C.3a':0.002831415)0.781:0.000705688,('EPI_ISL_90108|2010.096|Dom.other|Korea|H3N1|3C.3a':0.000706349,'EPI_ISL_127502|2007.329|Dom.other|Korea|H3N2|3C.3a':0.002122146)0.754:0.000706437)0.000:0.000000006,((((('EPI_ISL_84476|2010.162|Dom.other|Korea|H3N2|3C.2a1b.1':0.000704680,'EPI_ISL_134031|2010.162|Dom.other|Korea|H3N2|3C.2a1b.1':0.000000006)0.982:0.002826121,('EPI_ISL_279527|2014.164|Dom.other|Korea|H3N2|3C.2a1b.1':0.006235588,((('EPI_ISL_309185|2012.645|Dom.other|Korea|H3N2|3C.3a':0.002125847,(('EPI_ISL_309182|2012.355|Dom.other|Korea|H3N2|3C.2a1b.1':0.001412453,(('EPI_ISL_309190|2013.693|Dom.other|Korea|H3N2|3C.2a1b.1':0.0,'EPI_ISL_309189|2013.603|Dom.other|Korea|H3N2|3C.2a1b.1':0.0):0.000000006,'EPI_ISL_309188|2013.433|Dom.other|Korea|H3N2|3C.2a1b.1':0.004964022)0.835:0.000704764)0.000:0.000000006,'EPI_ISL_309183|2012.443|Dom.other|Korea|H3N2|3C.2a1b.1':0.000000006)0.946:0.002831846)1.000:0.008610007,('EPI_ISL_170565|2012.844|Dom.other|Korea|H3N2|3C.3a':0.007854010,(('EPI_ISL_217479|2014.118|Dom.other|Korea|H3N2|3C.3a':0.007118484,((((((('EPI_ISL_329163|2015.666|Dom.other|USA|H3N2|3C.2a1b.1':0.0,'EPI_ISL_234605|2015.241|Dom.other|USA|H3N2|3C.2a1b.1':0.0,'EPI_ISL_329165|2015.666|Dom.other|USA|H3N2|3C.2a1b.1':0.0,'EPI_ISL_284693|2015.833|Dom.other|Korea|H3N2|3C.2a1b.1':0.0):0.000000006,'EPI_ISL_329174|2015.666|Dom.other|USA|H3N2|3C.2a1b.1':0.000705483)0.000:0.000000006,(('EPI_ISL_329170|2015.666|Dom.other|USA|H3N2|3C.2a1b.1':0.000705428,((('EPI_ISL_284697|2015.833|Dom.other|USA|H3N2|3C.2a1b.1':0.0,'EPI_ISL_329164|2016.667|Dom.other|USA|H3N2|3C.2a1b.1':0.0):0.000705428,('EPI_ISL_284694|2016.833|Dom.other|USA|H3N2|3C.2a1b.1':0.000705905,('EPI_ISL_234604|2016.104|Dom.other|USA|H3N2|3C.2a1b.1':0.000000006,'EPI_ISL_329168|2016.667|Dom.other|USA|H3N2|3C.2a1b.1':0.001411901)0.775:0.000705990)0.904:0.001413501)0.000:0.000000006,('EPI_ISL_234609|2015.499|Dom.other|USA|H3N2|nan':0.005700219,'EPI_ISL_234606|2015.573|Dom.other|USA|H3N2|nan':0.000702958)1.000:0.010080490)0.807:0.000705133)0.000:0.000000006,('EPI_ISL_284695|2015.833|Dom.other|USA|H3N2|3C.2a1b.1':0.000705358,'EPI_ISL_234613|2015.173|Dom.other|Korea|H3N2|3C.2a1b.1':0.000705428)0.737:0.000000006)0.000:0.000000006)1.000:0.000000007,('EPI_ISL_190463|2015.285|Dom.other|USA|H3N2|3C.2a1b.1':0.002119485,('EPI_ISL_234610|2015.529|Dom.other|USA|H3N2|3C.2a1b.1':0.000705470,'EPI_ISL_234608|2015.282|Dom.other|USA|H3N2|3C.2a1b.1':0.000705373)0.459:0.000705969)0.879:0.000000006)0.000:0.000000006,(('EPI_ISL_329183|2016.667|Dom.other|USA|H3N2|3C.2a1b.1':0.0,'EPI_ISL_329175|2016.667|Dom.other|USA|H3N2|3C.2a1b.1':0.0):0.002838547,('EPI_ISL_329169|2016.667|Dom.other|USA|H3N2|3C.2a1b.1':0.000705505,('EPI_ISL_329167|2016.667|Dom.other|USA|H3N2|3C.2a1b.1':0.0,'EPI_ISL_329173|2016.667|Dom.other|USA|H3N2|3C.2a1b.1':0.0,'EPI_ISL_329178|2016.667|Dom.other|USA|H3N2|3C.2a1b.1':0.0):0.000000006)0.933:0.002119583)0.896:0.001418667)0.719:0.000698375,((((((((('EPI_ISL_6785325|2018.162|Dom.other|China|H3N2|3C.2a1b.1':0.005013087,('EPI_ISL_379498|2017.504|Dom.other|China|H3N2|3C.2a1b.1':0.001416962,'EPI_ISL_379502|2017.296|Dom.other|China|H3N2|3C.2a1b.1':0.000708440)0.924:0.001416699)0.523:0.000000006,'EPI_ISL_379497|2017.471|Dom.other|China|H3N2|3C.2a1b.1':0.001416581)0.514:0.000000006,'EPI_ISL_379513|2017.548|Dom.other|China|H3N2|3C.2a1b.1':0.001415635)0.752:0.000000006,('EPI_ISL_328526|2017.375|Dom.other|USA|H3N2|3C.2a1b.1':0.000000006,('EPI_ISL_379506|2016.956|Dom.other|China|H3N2|3C.2a1b.1':0.000707896,'EPI_ISL_379505|2016.989|Dom.other|China|H3N2|3C.2a1b.1':0.000000006)0.890:0.000707451)0.854:0.000706220)0.000:0.000000006,(('EPI_ISL_379522|2017.444|Dom.other|China|H3N2|3C.2a1b.1':0.001413718,('EPI_ISL_502287|2018.786|Dom.other|Canada|H3N2|3C.2a1b.1':0.000000006,(('EPI_ISL_502291|2018.811|Dom.other|Canada|H3N2|3C.2a1b.1':0.0,'EPI_ISL_502289|2018.795|Dom.other|Canada|H3N2|3C.2a1b.1':0.0):0.000000006,'EPI_ISL_502288|2018.805|Dom.other|Canada|H3N2|3C.2a1b.1':0.000707616)0.929:0.000707506)0.999:0.005686703)0.517:0.000000006,('EPI_ISL_379521|2017.449|Dom.other|China|H3N2|3C.2a1b.1':0.001415407,('EPI_ISL_379517|2017.46|Dom.other|China|H3N2|3C.2a1b.1':0.000707058,'EPI_ISL_379523|2017.438|Dom.other|China|H3N2|3C.2a1b.1':0.000706861)0.000:0.000000006)0.927:0.001414195)0.000:0.000000006)0.000:0.000000006,((('EPI_ISL_329158|2017.564|Dom.other|USA|H3N2|3C.2a1b.1':0.0,'EPI_ISL_328523|2017.397|Dom.other|USA|H3N2|3C.2a1b.1':0.0,'EPI_ISL_329171|2017.397|Dom.other|USA|H3N2|3C.2a1b.1':0.0,'EPI_ISL_372291|2017.83|Dom.other|USA|H3N2|3C.2a1b.1':0.0,'EPI_ISL_328522|2017.395|Dom.other|USA|H3N2|3C.2a1b.1':0.0,'EPI_ISL_379537|2017.329|Dom.other|China|H3N2|3C.2a1b.1':0.0,'EPI_ISL_379541|2017.197|Dom.other|China|H3N2|3C.2a1b.1':0.0):0.000000006,'EPI_ISL_372281|2018.044|Dom.other|USA|H3N2|3C.2a1b.1':0.000706324)0.000:0.000000006,((('EPI_ISL_502304|2018.164|Dom.other|Canada|H3N2|3C.2a1b.1':0.0,'EPI_ISL_502293|2018.184|Dom.other|Canada|H3N2|3C.2a1b.1':0.0,'EPI_ISL_502294|2018.184|Dom.other|Canada|H3N2|3C.2a1b.1':0.0):0.000000006,('EPI_ISL_502299|2018.23|Dom.other|Canada|H3N2|3C.2a1b.1':0.0,'EPI_ISL_502296|2018.195|Dom.other|Canada|H3N2|3C.2a1b.1':0.0,'EPI_ISL_502297|2018.197|Dom.other|Canada|H3N2|3C.2a1b.1':0.0):0.000706578)0.982:0.003555245,('EPI_ISL_366884|2019.181|Dom.other|China|H3N2|3C.2a1b.1':0.005711306,(('EPI_ISL_4031576|2019.474|Dom.other|China|H3N2|3C.2a1b.1':0.003567444,('EPI_ISL_4061925|2021.247|Dom.other|USA|H3N2|3C.2a1b.1':0.001422426,('EPI_ISL_4168034|2021.595|Dom.other|USA|H3N2|3C.2a1b.1':0.000707452,(('EPI_ISL_4061869|2021.373|Dom.other|USA|H3N2|3C.2a1b.1':0.0,'EPI_ISL_4061898|2021.373|Dom.other|USA|H3N2|3C.2a1b.1':0.0):0.000707534,'EPI_ISL_4168036|2021.595|Dom.other|USA|H3N2|3C.2a1b.1':0.001430325)0.000:0.000000006)0.874:0.001417478)0.919:0.002125550)0.988:0.005011557,('EPI_ISL_499086|2018.373|Dom.other|China|H3N2|3C.2a1b.1':0.001422645,('EPI_ISL_6785359|2018.329|Dom.other|China|H3N2|3C.2a1b.1':0.003553941,('EPI_ISL_499085|2018.37|Dom.other|China|H3N2|3C.2a1b.1':0.000000006,'EPI_ISL_499084|2018.364|Dom.other|China|H3N2|3C.2a1b.1':0.002124168)0.000:0.000000006)0.973:0.003545934)0.764:0.000703505)0.753:0.000705925)0.954:0.002844162)0.738:0.000702031)0.000:0.000000006)0.000:0.000000006,'EPI_ISL_372290|2017.83|Dom.other|USA|H3N2|3C.2a1b.1':0.000706249)0.000:0.000000006,('EPI_ISL_329151|2017.822|Dom.other|USA|H3N2|3C.2a1b.1':0.000000006,'EPI_ISL_329172|2017.833|Dom.other|USA|H3N2|3C.2a1b.1':0.000706455)0.869:0.000706250)0.714:0.000642163,('EPI_ISL_372296|2018.162|Dom.other|USA|H3N2|3C.2a1b.1':0.000706617,(('EPI_ISL_372292|2017.995|Dom.other|USA|H3N2|3C.2a1b.1':0.0,'EPI_ISL_372293|2018.014|Dom.other|USA|H3N2|3C.2a1b.1':0.0,'EPI_ISL_502286|2018.011|Dom.other|USA|H3N2|3C.2a1b.1':0.0,'EPI_ISL_372282|2018.044|Dom.other|USA|H3N2|3C.2a1b.1':0.0,'EPI_ISL_502292|2018.022|Dom.other|USA|H3N2|3C.2a1b.1':0.0,'EPI_ISL_372294|2018.5|Dom.other|USA|H3N2|3C.2a1b.1':0.0,'EPI_ISL_502300|2018.022|Dom.other|USA|H3N2|3C.2a1b.1':0.0):0.000000006,('EPI_ISL_372297|2018.362|Dom.other|USA|H3N2|3C.2a1b.1':0.000000006,'EPI_ISL_372284|2018.636|Dom.other|USA|H3N2|3C.2a1b.1':0.000706709)0.852:0.000707426)0.000:0.000000006)0.987:0.005061460)0.998:0.007923188)0.928:0.002132383,'EPI_ISL_218443|2013.408|Dom.other|Korea|H3N2|3C.3a':0.001416113)0.766:0.000707736)0.751:0.000703835,('EPI_ISL_309184|2012.533|Dom.other|Korea|H3N2|3C.3a':0.000704201,('EPI_ISL_309187|2012.787|Dom.other|Korea|H3N2|3C.3a':0.000705344,'EPI_ISL_309186|2012.71|Dom.other|Korea|H3N2|3C.3a':0.000705341)0.777:0.000707065)0.981:0.002836130)0.867:0.001423488)0.750:0.000678172)0.770:0.000912015,('EPI_ISL_129987|2011.833|Dom.other|Korea|H3N2|3C.3a':0.004256732,('EPI_ISL_279526|2014.164|Dom.other|Korea|H3N2|3C.3a':0.000707271,'EPI_ISL_138998|2010.748|Dom.other|Korea|H3N2|3C.3a':0.002833857)0.936:0.002124357)0.623:0.000515824)0.749:0.002123966)0.643:0.001598784)0.757:0.000000006,('EPI_ISL_93812|2010.414|Dom.other|China|H3N2|3C.2a1b.1':0.002118106,'EPI_ISL_129593|2010.745|Dom.other|China|H3N2|3C.2a1b.1':0.002117657)0.874:0.000000006)0.000:0.000000006,(((('EPI_ISL_93815|2010.247|Dom.other|China|H3N2|3C.2a1b.1':0.000705136,'EPI_ISL_93817|2009.915|Dom.other|China|H3N2|3C.2a1b.1':0.002827689)0.000:0.000000006,('EPI_ISL_93814|2010.329|Dom.other|China|H3N2|3C.2a1b.1':0.000705257,'EPI_ISL_93813|2010.329|Dom.other|China|H3N2|3C.2a1b.1':0.000705281)0.793:0.000705794)0.790:0.000000006,'EPI_ISL_93816|2010.162|Dom.other|China|H3N2|3C.2a1b.1':0.002118583)0.941:0.002122080,((('EPI_ISL_128938|2011.085|Dom.other|China|H3N2|3C.2a1b.1':0.002122958,('EPI_ISL_190689|2014.129|Dom.other|China|H3N2|3C.2a1b.1':0.002121779,('EPI_ISL_329146|2013.833|Dom.other|China|H3N2|3C.2a1b.1':0.001413589,'EPI_ISL_329149|2014.085|Dom.other|China|H3N2|3C.2a1b.1':0.003543101)0.316:0.000000006)0.771:0.000707264)0.929:0.002134237,('EPI_ISL_138947|2011.085|Dom.other|China|H3N2|3C.2a1b.1':0.001426317,'EPI_ISL_142881|2011.162|Dom.other|China|H3N2|nan':0.004276513)0.757:0.000690523)0.968:0.002850604,((('EPI_ISL_162440|2013.186|Dom.other|China|H3N2|3C.2a1b.1':0.001412991,('EPI_ISL_162438|2012.38|Dom.other|China|H3N2|3C.2a1b.1':0.0,'EPI_ISL_162436|2012.276|Dom.other|China|H3N2|3C.2a1b.1':0.0):0.000000006)0.937:0.001413054,((((('EPI_ISL_379542|2015.063|Dom.other|China|H3N2|3C.2a1b.1':0.0,'EPI_ISL_379543|2015.058|Dom.other|China|H3N2|3C.2a1b.1':0.0):0.001423178,'EPI_ISL_379544|2015.052|Dom.other|China|H3N2|3C.2a1b.1':0.000707646)0.952:0.003579592,'EPI_ISL_328525|2017.225|Dom.other|USA|H3N2|3C.2a1b.1':0.013688768)0.936:0.002834922,('EPI_ISL_379504|2012.995|Dom.other|China|H3N2|3C.2a1b.1':0.000000006,(((('EPI_ISL_379545|2015.047|Dom.other|China|H3N2|3C.2a1b.1':0.001416076,('EPI_ISL_285503|2015.899|Dom.other|China|H3N2|3C.2a1b.1':0.002854819,'EPI_ISL_285502|2015.899|Dom.other|China|H3N2|3C.2a1b.1':0.002139668)0.763:0.000697079)0.000:0.000000006,('EPI_ISL_297933|2015.956|Dom.other|China|H3N2|nan':0.006518132,'EPI_ISL_297934|2015.956|Dom.other|China|H3N2|nan':0.005086608)0.756:0.000626474)0.978:0.003566094,('EPI_ISL_379509|2013.923|Dom.other|China|H3N2|3C.2a1b.1':0.003546453,(('EPI_ISL_379512|2013.863|Dom.other|China|H3N2|3C.2a1b.1':0.000706929,(('EPI_ISL_379546|2014.025|Dom.other|China|H3N2|3C.2a1b.1':0.000000006,'EPI_ISL_379508|2013.932|Dom.other|China|H3N2|3C.2a1b.1':0.000706977)0.791:0.000706597,'EPI_ISL_379547|2014.005|Dom.other|China|H3N2|3C.2a1b.1':0.000708240)0.781:0.000707134)0.748:0.000000006,('EPI_ISL_379510|2013.921|Dom.other|China|H3N2|3C.2a1b.1':0.0,'EPI_ISL_379511|2013.921|Dom.other|China|H3N2|3C.2a1b.1':0.0):0.000000006)0.000:0.000000006)0.758:0.000695228)0.968:0.002846963,'EPI_ISL_379507|2012.954|Dom.other|China|H3N2|3C.2a1b.1':0.003542457)0.000:0.000000006)0.779:0.000702785)0.884:0.001417397,'EPI_ISL_138948|2011.085|Dom.other|China|H3N2|3C.2a1b.1':0.002830282)0.000:0.000000006)0.772:0.000696910,('EPI_ISL_151146|2012.713|Dom.other|China|H3N2|3C.3a':0.000704866,'EPI_ISL_151145|2012.705|Dom.other|China|H3N2|3C.3a':0.000000006)0.992:0.005693950)0.928:0.002149415)0.746:0.000696872)0.760:0.000705642)0.732:0.000695024,'EPI_ISL_309181|2009.712|Dom.other|Korea|H3N2|3C.2a1b.1':0.002844063)0.950:0.002840761)0.991:0.003558627,('EPI_ISL_80506|2006.581|Dom.other|China|H3N2|3C.2a1b.1':0.004259243,('EPI_ISL_80507|2007.795|Dom.other|China|H3N2|3C.2a1b.1':0.000706418,'EPI_ISL_80508|2007.293|Dom.other|China|H3N2|3C.2a1b.1':0.000705772)0.759:0.000710590)0.981:0.004273556)0.731:0.000000006,('EPI_ISL_181329|2012.833|Dom.other|China|H3N2|nan':0.005740444,'EPI_ISL_80505|2006.414|Dom.other|China|H3N2|3C.2a1b.1':0.004553305)0.384:0.001099921)1.000:0.027076905,('EPI_ISL_506094|2007.915|wild.ans|Korea|H3N8|nan':0.033824290,('EPI_ISL_506071|2007.104|wild.ans|Korea|H3N8|nan':0.0,'EPI_ISL_506070|2007.104|wild.ans|Korea|H3N8|nan':0.0):0.033151977)0.868:0.005950127)0.948:0.011456836)1.000:0.036260435)0.992:0.023249660)0.254:0.010916460)1.000:0.034948461)0.941:0.019641578,((((('EPI_ISL_19949|2007.907|wild.ans|USA|H3N8|3C.2a1b.1':0.002140768,('EPI_ISL_95372|2010.041|wild.ans|USA|H3N8|nan':0.002141494,(('EPI_ISL_95373|2010.041|wild.ans|USA|H3N8|nan':0.000712796,'EPI_ISL_95376|2010.036|wild.ans|USA|H3N8|nan':0.002855759)0.000:0.000000006,('EPI_ISL_95370|2010.044|wild.ans|USA|H3N8|nan':0.0,'EPI_ISL_95371|2010.044|wild.ans|USA|H3N8|nan':0.0):0.000000006)0.000:0.000000006)0.783:0.000712848)0.771:0.000713182,'EPI_ISL_82536|2007.959|wild.other|USA|H3N8|3C.2a1b.1':0.001428512)0.799:0.003854262,(('EPI_ISL_243733|2013.049|wild.ans|Guatemala|H3N8|3C.2a1b.1':0.002143834,'EPI_ISL_257130|2012.97|wild.ans|Guatemala|H3N0|3C.2a1b.1':0.000714206)0.742:0.000708095,(('EPI_ISL_254719|2015.06|wild.ans|USA|H3N8|3C.2a1b.1':0.000683621,'EPI_ISL_258506|2015.236|wild.ans|USA|H3N8|nan':0.005043582)0.984:0.004329519,('EPI_ISL_258566|2014.241|wild.ans|USA|H3N8|3C.2a1b.1':0.002142884,(('EPI_ISL_258576|2014.255|wild.ans|USA|H3N2|3C.2a1b.1':0.000712197,'EPI_ISL_258575|2014.255|wild.ans|USA|H3N2|3C.2a1b.1':0.000000006)0.848:0.000712227,('EPI_ISL_258583|2014.252|wild.ans|USA|H3N2|3C.2a1b.1':0.000000006,('EPI_ISL_258569|2014.255|wild.ans|USA|H3N2|3C.2a1b.1':0.000712226,'EPI_ISL_258571|2014.255|wild.ans|USA|H3N2|3C.2a1b.1':0.000712290)0.000:0.000000006)0.000:0.000000006)0.951:0.002142681)0.000:0.000000006)0.932:0.002868070)0.957:0.010668298)1.000:0.165754950,((('EPI_ISL_8827|1976.609|wild.ans|Canada|H3N1|nan':0.012768858,(('EPI_ISL_7017|1986.847|wild.ans|USA|H3N1|nan':0.002116936,'EPI_ISL_7034|1986.847|wild.ans|USA|H3N8|nan':0.000000006)0.998:0.009770173,('EPI_ISL_6515|1987.5|wild.ans|USA|H3N8|nan':0.000000006,'EPI_ISL_6231|1987.808|wild.ans|USA|H3N8|nan':0.001405333)0.967:0.006757593)0.989:0.012124974)0.927:0.011619616,((((('EPI_ISL_189656|1977.592|wild.ans|Canada|H0N0|3C.2':0.006366049,(('EPI_ISL_5779|1985.627|wild.ans|Canada|H3N6|nan':0.026883230,((('EPI_ISL_99475|1986.649|wild.ans|Canada|H3N8|nan':0.018771772,'EPI_ISL_8747|1979.614|wild.ans|Canada|H3N6|3C.2':0.002089941)0.907:0.002130898,'EPI_ISL_99494|1987.611|wild.ans|Canada|H3N8|nan':0.021557430)0.000:0.000000006,'EPI_ISL_8872|1980.593|wild.ans|Canada|H3N8|3C.2':0.007789167)0.760:0.000587583)0.928:0.002228040,'EPI_ISL_379552|1976.582|Dom.ans|Canada|H3N8|3C.2':0.002108838)0.759:0.000699496)0.766:0.000703477,((((('EPI_ISL_8823|1988.675|wild.ans|Canada|H3N3|3C.2':0.012384669,'EPI_ISL_379553|1991.581|Dom.ans|USA|H3N8|nan':0.017570257)0.872:0.002607046,('EPI_ISL_138073|1987.649|wild.ans|Canada|H0N0|nan':0.006404367,(((((('EPI_ISL_99407|1994.614|wild.ans|Canada|H3N6|nan':0.000700174,'EPI_ISL_99406|1994.616|wild.ans|Canada|H3N8|nan':0.000703978)0.999:0.007897849,('EPI_ISL_99463|1991.603|wild.ans|Canada|H3N8|nan':0.0,'EPI_ISL_99462|1991.603|wild.ans|Canada|H3N8|nan':0.0):0.004289182)0.844:0.001365036,('EPI_ISL_99468|1990.655|wild.ans|Canada|H3N8|nan':0.003521584,'EPI_ISL_99458|1991.603|wild.ans|Canada|H3N8|nan':0.007074029)0.000:0.000000006)0.880:0.001418523,('EPI_ISL_99453|1991.649|wild.ans|Canada|H3N6|nan':0.006414381,('EPI_ISL_99444|1993.638|wild.ans|Canada|H3N8|nan':0.003615571,('EPI_ISL_141305|1998.666|wild.ans|USA|H0N0|nan':0.007736633,'EPI_ISL_99408|1994.611|wild.ans|Canada|H3N8|nan':0.000784051)0.960:0.003544662)0.967:0.004222905)0.835:0.001372071)0.999:0.007093151,('EPI_ISL_99464|1991.603|wild.ans|Canada|H3N8|nan':0.006394464,('EPI_ISL_99383|1998.608|wild.ans|Canada|H3N8|nan':0.004156801,'EPI_ISL_99514|1999.389|wild.other|USA|H3N8|nan':0.011608524)0.998:0.010990596)0.978:0.006396060)0.000:0.000000006,('EPI_ISL_99476|1986.649|wild.ans|Canada|H3N8|3C.2':0.001397738,(('EPI_ISL_99404|1995.597|wild.ans|Canada|H3N8|nan':0.005652416,('EPI_ISL_99448|1993.633|wild.ans|Canada|H0N0|3C.2':0.000701976,('EPI_ISL_99409|1994.603|wild.ans|Canada|H3N8|nan':0.005654278,'EPI_ISL_99446|1993.625|wild.ans|Canada|H3N8|3C.2':0.000701934)0.000:0.000000006)0.709:0.000000006)0.957:0.003555112,(('EPI_ISL_99385|1998.592|wild.ans|Canada|H3N8|nan':0.0,'EPI_ISL_99386|1998.592|wild.ans|Canada|H3N8|nan':0.0):0.005704350,(('EPI_ISL_99273|2007.638|wild.ans|Canada|H3N8|nan':0.016535038,(('EPI_ISL_234702|2006.622|wild.ans|USA|H3N6|nan':0.008487854,(('EPI_ISL_139387|2006.611|wild.ans|USA|H3N8|3C.2':0.001405805,(('EPI_ISL_63340|2007.707|wild.ans|USA|H3N8|3C.2':0.001402002,'EPI_ISL_234705|2007.595|wild.ans|USA|H3N8|nan':0.000701859)0.875:0.001413303,'EPI_ISL_63543|2007.625|wild.ans|USA|H3N8|3C.2':0.000700212)0.745:0.000700078)0.995:0.004950885,(((('EPI_ISL_85078|2006.625|wild.ans|USA|H3N8|nan':0.005643499,((('EPI_ISL_85077|2006.723|wild.ans|USA|H3N6|3C.2':0.001406075,'EPI_ISL_85221|2006.668|wild.ans|USA|H3N6|nan':0.001409402)0.956:0.002811236,('EPI_ISL_85223|2006.723|wild.ans|USA|H3N8|3C.2':0.002106732,(('EPI_ISL_85124|2007.677|wild.ans|USA|H0N0|3C.2':0.0,'EPI_ISL_84645|2007.668|wild.ans|USA|H3N8|3C.2':0.0):0.001402600,(((((('EPI_ISL_85142|2008.738|wild.ans|USA|H3N8|3C.2':0.000000006,((('EPI_ISL_141889|2009.608|wild.ans|USA|H3N8|3C.2':0.0,'EPI_ISL_141836|2009.625|wild.ans|USA|H3N8|3C.2':0.0):0.001404698,('EPI_ISL_85135|2008.702|wild.ans|USA|H3N8|3C.2':0.002109662,(('EPI_ISL_141995|2010.608|wild.ans|USA|H3N8|3C.2':0.0,'EPI_ISL_142009|2010.611|wild.ans|USA|H3N8|3C.2':0.0):0.000701226,('EPI_ISL_142059|2010.614|wild.ans|USA|H3N8|3C.2':0.000701241,(('EPI_ISL_142006|2010.614|wild.ans|USA|H3N8|3C.2':0.0,'EPI_ISL_141991|2010.603|wild.ans|USA|H3N8|3C.2':0.0):0.000000006,((('EPI_ISL_208663|2011.701|Dom.ans|USA|H3N8|nan':0.002108647,('EPI_ISL_208092|2012.631|wild.ans|USA|H3N8|nan':0.000000006,'EPI_ISL_208097|2012.719|wild.ans|USA|H0N0|nan':0.001403276)0.911:0.000701024)0.000:0.000000006,'EPI_ISL_208191|2011.671|wild.ans|USA|H3N8|nan':0.001403461)0.000:0.000000006,('EPI_ISL_208305|2011.674|wild.ans|USA|H3N8|nan':0.002106398,('EPI_ISL_208189|2011.671|wild.ans|USA|H0N0|nan':0.0,'EPI_ISL_208662|2011.63|Dom.ans|USA|H3N8|nan':0.0,'EPI_ISL_208661|2011.625|Dom.ans|USA|H3N8|nan':0.0,'EPI_ISL_208134|2011.586|wild.ans|USA|H3N8|nan':0.0,'EPI_ISL_208135|2011.586|wild.ans|USA|H3N8|nan':0.0,'EPI_ISL_208188|2011.671|wild.ans|USA|H3N8|nan':0.0,'EPI_ISL_208187|2011.671|wild.ans|USA|H3N8|nan':0.0):0.000000006)0.000:0.000000006)0.954:0.001403536)0.000:0.000000006)0.000:0.000000006)0.981:0.002814352)0.105:0.000000006)0.000:0.000000006,((((((((('EPI_ISL_142004|2010.611|wild.ans|USA|H3N6|3C.2':0.001404798,('EPI_ISL_138038|2010.5|wild.ans|USA|H3N6|3C.2':0.0,'EPI_ISL_138037|2010.5|wild.ans|USA|H3N6|3C.2':0.0):0.000701723)0.000:0.000000006,((('EPI_ISL_141997|2010.611|wild.ans|USA|H3N8|nan':0.000702144,((('EPI_ISL_141966|2010.589|wild.ans|USA|H3N8|nan':0.000701841,'EPI_ISL_142060|2010.614|wild.ans|USA|H3N8|nan':0.000701848)0.000:0.000000006,('EPI_ISL_142000|2010.611|wild.ans|USA|H3N8|nan':0.0,'EPI_ISL_141999|2010.611|wild.ans|USA|H3N8|nan':0.0,'EPI_ISL_142048|2010.614|wild.ans|USA|H3N8|nan':0.0,'EPI_ISL_141998|2010.611|wild.ans|USA|H3N8|nan':0.0,'EPI_ISL_141960|2010.589|wild.ans|USA|H3N8|nan':0.0):0.000000006)0.000:0.000000006,('EPI_ISL_142056|2010.616|wild.ans|USA|H3N8|nan':0.000000006,(('EPI_ISL_142003|2010.611|wild.ans|USA|H0N0|nan':0.0,'EPI_ISL_141336|2010.605|wild.ans|USA|H0N0|nan':0.0,'EPI_ISL_141335|2010.605|wild.ans|USA|H0N0|nan':0.0):0.000000006,'EPI_ISL_141953|2010.586|wild.ans|USA|H3N8|nan':0.001404253)0.847:0.000701813)0.848:0.000702178)0.000:0.000000006)0.850:0.000701832,'EPI_ISL_137959|2010.567|wild.ans|USA|H3N8|3C.2':0.001405130)0.000:0.000000006,'EPI_ISL_141982|2010.677|wild.ans|USA|H3N8|3C.2':0.000701650)0.000:0.000000006)0.000:0.000000006,'EPI_ISL_208190|2011.671|wild.ans|USA|H3N8|nan':0.001404592)0.000:0.000000006,('EPI_ISL_141981|2010.595|wild.ans|USA|H3N8|3C.2':0.000701380,(('EPI_ISL_141334|2010.595|wild.ans|USA|H0N0|3C.2':0.0,'EPI_ISL_141985|2010.592|wild.ans|USA|H3N8|3C.2':0.0,'EPI_ISL_141976|2010.595|wild.ans|USA|H3N8|3C.2':0.0,'EPI_ISL_141983|2010.592|wild.ans|USA|H3N8|3C.2':0.0,'EPI_ISL_141984|2010.592|wild.ans|USA|H3N8|3C.2':0.0,'EPI_ISL_141986|2010.592|wild.ans|USA|H3N8|3C.2':0.0,'EPI_ISL_141973|2010.595|wild.ans|USA|H3N8|3C.2':0.0):0.000000006,'EPI_ISL_141974|2010.595|wild.ans|USA|H3N8|3C.2':0.000701491)0.000:0.000000006)0.853:0.000701651)0.000:0.000000006,(('EPI_ISL_141990|2010.603|wild.ans|USA|H3N8|3C.2':0.000701918,'EPI_ISL_137982|2010.575|wild.ans|USA|H3N8|nan':0.001405195)0.000:0.000000006,(((('EPI_ISL_208185|2011.666|wild.ans|USA|H3N8|nan':0.000702195,((('EPI_ISL_208453|2011.729|wild.ans|USA|H0N0|nan':0.0,'EPI_ISL_208446|2011.688|wild.ans|USA|H3N8|nan':0.0):0.000000006,'EPI_ISL_208319|2011.69|wild.ans|USA|H3N8|nan':0.000702363)0.917:0.000702638,'EPI_ISL_208193|2011.674|wild.ans|USA|H3N8|nan':0.003526049)0.000:0.000000006)0.000:0.000000006,'EPI_ISL_208307|2011.688|wild.ans|USA|H0N0|nan':0.001405293)0.848:0.000701964,'EPI_ISL_208451|2011.729|wild.ans|USA|H3N6|3C.2':0.002108757)0.000:0.000000006,('EPI_ISL_137880|2010.564|wild.ans|USA|H0N0|3C.2':0.0,'EPI_ISL_133772|2010.529|wild.ans|USA|H3N6|3C.2':0.0,'EPI_ISL_137937|2010.551|wild.ans|USA|H3N6|3C.2':0.0,'EPI_ISL_137958|2010.567|wild.ans|USA|H3N8|3C.2':0.0,'EPI_ISL_141958|2010.589|wild.ans|USA|H3N8|3C.2':0.0,'EPI_ISL_137952|2010.564|wild.ans|USA|H3N8|3C.2':0.0):0.000000006)0.000:0.000000006)0.000:0.000000006)1.000:0.000000007,(((('EPI_ISL_141987|2010.6|wild.ans|USA|H3N8|nan':0.003525004,'EPI_ISL_137972|2010.578|wild.ans|USA|H3N8|nan':0.002107851)0.882:0.001422604,(('EPI_ISL_137985|2010.556|wild.ans|USA|H0N0|nan':0.0,'EPI_ISL_137942|2010.562|wild.ans|USA|H0N0|nan':0.0):0.001405290,'EPI_ISL_137482|2010.575|wild.ans|USA|H0N0|nan':0.002815402)0.789:0.000703203)0.000:0.000000006,('EPI_ISL_141977|2010.597|wild.ans|USA|H3N8|3C.2':0.000701778,((('EPI_ISL_141959|2010.589|wild.ans|USA|H3N8|3C.2':0.000000006,'EPI_ISL_141948|2010.584|wild.ans|USA|H3N8|3C.2':0.000701814)0.851:0.000702940,('EPI_ISL_142007|2010.614|wild.ans|USA|H3N8|3C.2':0.000000006,'EPI_ISL_142005|2010.614|wild.ans|USA|H3N8|3C.2':0.000702170)0.849:0.000701970)0.000:0.000000006,'EPI_ISL_142061|2010.616|wild.ans|USA|H3N8|3C.2':0.000000006)0.000:0.000000006)0.938:0.001404831)0.000:0.000000006,(('EPI_ISL_137946|2010.562|wild.ans|USA|H3N8|3C.2':0.0,'EPI_ISL_137949|2010.564|wild.ans|USA|H3N8|3C.2':0.0,'EPI_ISL_137950|2010.564|wild.ans|USA|H3N8|3C.2':0.0):0.001404339,('EPI_ISL_141952|2010.584|wild.ans|USA|H3N8|nan':0.002813700,('EPI_ISL_141972|2010.592|wild.ans|USA|H3N8|nan':0.000701800,('EPI_ISL_137478|2010.564|wild.ans|USA|H0N0|nan':0.000701563,'EPI_ISL_137948|2010.564|wild.ans|USA|H0N0|nan':0.000000006)0.000:0.000000006)0.914:0.000701758)0.000:0.000000006)0.000:0.000000006)0.000:0.000000006)0.000:0.000000006,('EPI_ISL_137480|2010.564|wild.ans|USA|H0N0|3C.2':0.0,'EPI_ISL_137957|2010.564|wild.ans|USA|H3N8|3C.2':0.0,'EPI_ISL_137953|2010.564|wild.ans|USA|H3N8|3C.2':0.0,'EPI_ISL_137954|2010.564|wild.ans|USA|H3N8|3C.2':0.0):0.000702004)0.844:0.000701962,(('EPI_ISL_141915|2009.668|wild.ans|USA|H3N8|nan':0.000701846,'EPI_ISL_141907|2009.668|wild.ans|USA|H3N8|nan':0.000000006)0.946:0.001406004,'EPI_ISL_141820|2009.592|wild.ans|USA|H3N8|3C.2':0.000702175)0.000:0.000000006)0.000:0.000000006,'EPI_ISL_141844|2009.63|wild.ans|USA|H3N8|3C.2':0.001405588)0.905:0.001405781)0.868:0.000701769)0.000:0.000000006,'EPI_ISL_141916|2009.671|wild.ans|USA|H3N8|3C.2':0.002108730)0.000:0.000000006,(((('EPI_ISL_85266|2008.609|wild.ans|USA|H3N8|nan':0.0,'EPI_ISL_85136|2008.702|wild.ans|USA|H3N8|nan':0.0):0.001409176,'EPI_ISL_234716|2009.737|wild.ans|USA|H3N8|nan':0.002826855)0.765:0.000699780,('EPI_ISL_141846|2009.63|wild.ans|USA|H3N8|nan':0.002824360,((('EPI_ISL_141850|2009.633|wild.ans|USA|H3N8|3C.2':0.000701482,(('EPI_ISL_133762|2010.364|wild.ans|USA|H3N8|nan':0.001404535,'EPI_ISL_141937|2009.622|wild.ans|USA|H3N8|nan':0.000000006)0.922:0.000701581,(((('EPI_ISL_141929|2009.679|wild.ans|USA|H3N8|nan':0.000702324,('EPI_ISL_141902|2009.636|wild.ans|USA|H3N8|nan':0.0,'EPI_ISL_141938|2009.636|wild.ans|USA|H3N8|nan':0.0):0.000702184)0.807:0.000701742,('EPI_ISL_141878|2009.605|wild.ans|USA|H3N8|nan':0.000000006,'EPI_ISL_141831|2009.619|wild.ans|USA|H3N8|nan':0.001405592)0.837:0.000701540)0.000:0.000000006,('EPI_ISL_141933|2009.595|wild.ans|USA|H3N8|nan':0.001404513,'EPI_ISL_141912|2009.668|wild.ans|USA|H3N8|nan':0.001403890)0.000:0.000000006)0.999:0.000000006,('EPI_ISL_141842|2009.633|wild.ans|USA|H3N8|nan':0.0,'EPI_ISL_141847|2009.63|wild.ans|USA|H3N8|nan':0.0):0.000000006)0.000:0.000000006)0.000:0.000000006)0.951:0.001404725,'EPI_ISL_141939|2009.674|wild.ans|USA|H3N8|nan':0.000702012)0.000:0.000000006,'EPI_ISL_141816|2009.586|wild.ans|USA|H3N8|nan':0.000702058)0.763:0.000698494)0.938:0.002115284)0.000:0.000000006,'EPI_ISL_85260|2008.735|wild.ans|USA|H3N8|3C.2':0.000702004)0.000:0.000000006)0.000:0.000000006,(('EPI_ISL_141848|2009.633|wild.ans|USA|H3N8|3C.2':0.0,'EPI_ISL_141898|2009.633|wild.ans|USA|H3N8|3C.2':0.0,'EPI_ISL_141890|2009.633|wild.ans|USA|H3N8|3C.2':0.0):0.000000006,'EPI_ISL_141905|2009.668|wild.ans|USA|H3N8|nan':0.002109846)0.951:0.001405126)0.982:0.004241716,'EPI_ISL_85059|2006.625|wild.ans|USA|H3N8|nan':0.002827342)0.729:0.000691674,(((('EPI_ISL_85137|2008.708|wild.ans|USA|H3N8|3C.2':0.002819327,'EPI_ISL_141827|2009.595|wild.ans|USA|H3N8|3C.2':0.002112403)0.935:0.002113414,'EPI_ISL_85064|2006.671|wild.ans|USA|H3N8|3C.2':0.000700856)0.000:0.000000006,(('EPI_ISL_85063|2006.668|wild.ans|USA|H3N8|nan':0.002106444,('EPI_ISL_85069|2006.608|wild.ans|USA|H3N8|3C.2':0.002105341,'EPI_ISL_85086|2006.611|wild.ans|USA|H3N8|nan':0.000700994)0.000:0.000000006)0.591:0.000000006,'EPI_ISL_85060|2006.627|wild.ans|USA|H3N8|3C.2':0.000701081)0.000:0.000000006)1.000:0.000000006,('EPI_ISL_85079|2006.625|wild.ans|USA|H3N8|3C.2':0.0,'EPI_ISL_85067|2006.685|wild.ans|USA|H3N8|3C.2':0.0,'EPI_ISL_85065|2006.611|wild.ans|USA|H3N8|3C.2':0.0):0.000000006)0.000:0.000000006)0.541:0.000000006)0.000:0.000000006)0.441:0.000700859)0.000:0.000000006,('EPI_ISL_85126|2007.622|wild.ans|USA|H3N8|nan':0.0,'EPI_ISL_33923|2007.622|wild.ans|USA|H3N8|nan':0.0,'EPI_ISL_63572|2007.622|wild.ans|USA|H3N8|nan':0.0):0.004931002)0.975:0.002810078)0.000:0.000000006,((((('EPI_ISL_258490|2015.753|wild.ans|USA|H3N8|nan':0.001415379,('EPI_ISL_258489|2015.745|wild.ans|USA|H3N8|nan':0.000000006,'EPI_ISL_258491|2015.753|wild.ans|USA|H3N8|nan':0.001406577)0.752:0.000696490)0.987:0.005101464,(('EPI_ISL_502391|2018.748|wild.ans|USA|H3N6|nan':0.001406929,('EPI_ISL_502348|2018.704|wild.ans|USA|H3N8|nan':0.000704159,'EPI_ISL_502346|2018.688|wild.ans|USA|H3N8|nan':0.000704301)0.879:0.001415048)0.999:0.008543905,('EPI_ISL_327393|2017.614|wild.ans|Canada|H3N8|nan':0.003522298,('EPI_ISL_327341|2017.611|wild.ans|Canada|H3N8|nan':0.001405536,('EPI_ISL_328293|2017.611|wild.ans|Canada|H3N8|nan':0.000702097,(('EPI_ISL_381407|2017.614|wild.ans|Canada|H3N8|nan':0.0,'EPI_ISL_328369|2017.611|wild.ans|Canada|H3N8|nan':0.0):0.000000006,(('EPI_ISL_381366|2017.611|wild.ans|Canada|H0N0|nan':0.0,'EPI_ISL_381392|2017.611|wild.ans|Canada|H3N8|nan':0.0,'EPI_ISL_381371|2017.611|wild.ans|Canada|H3N8|nan':0.0,'EPI_ISL_328318|2017.611|wild.ans|Canada|H3N8|nan':0.0,'EPI_ISL_381385|2017.611|wild.ans|Canada|H3N8|nan':0.0,'EPI_ISL_381369|2017.611|wild.ans|Canada|H3N8|nan':0.0,'EPI_ISL_381389|2017.611|wild.ans|Canada|H3N8|nan':0.0,'EPI_ISL_381368|2017.611|wild.ans|Canada|H3N8|nan':0.0):0.001405438,'EPI_ISL_328331|2017.611|wild.ans|Canada|H0N0|nan':0.000702237)0.864:0.000000006)0.000:0.000000006)0.862:0.000702264)0.000:0.000000006)0.959:0.002907333)0.484:0.000595546)1.000:0.014293837,((((('EPI_ISL_84649|2007.69|wild.ans|USA|H3N8|3C.2':0.000700607,('EPI_ISL_85111|2007.677|wild.ans|USA|H0N0|3C.2':0.0,'EPI_ISL_85146|2007.671|wild.ans|USA|H0N0|3C.2':0.0,'EPI_ISL_85114|2007.666|Dom.ans|USA|H3N8|3C.2':0.0,'EPI_ISL_30012|2007.679|wild.ans|USA|H3N8|3C.2':0.0,'EPI_ISL_30013|2007.682|wild.ans|USA|H3N8|3C.2':0.0,'EPI_ISL_85122|2007.677|wild.ans|USA|H3N8|3C.2':0.0,'EPI_ISL_63541|2007.918|wild.ans|USA|H3N8|3C.2':0.0,'EPI_ISL_85116|2007.682|wild.ans|USA|H3N8|3C.2':0.0):0.000000006)0.566:0.000000006,('EPI_ISL_33924|2007.595|wild.ans|USA|H3N8|nan':0.000000006,'EPI_ISL_26272|2007.608|wild.ans|USA|H3N8|nan':0.001404336)0.910:0.001402672)0.000:0.000000006,'EPI_ISL_33934|2007.682|wild.ans|USA|H3N8|3C.2':0.000700544)0.000:0.000000006,(((('EPI_ISL_63567|2007.688|wild.ans|USA|H3N8|3C.2':0.0,'EPI_ISL_85109|2007.622|wild.ans|USA|H3N8|3C.2':0.0):0.000700811,'EPI_ISL_85269|2007.674|wild.ans|USA|H3N8|3C.2':0.002107425)0.000:0.000000006,'EPI_ISL_33926|2007.682|wild.ans|USA|H3N8|3C.2':0.000700695)0.000:0.000000006,('EPI_ISL_84641|2007.69|wild.ans|USA|H3N8|3C.2':0.002105269,'EPI_ISL_84650|2007.696|wild.ans|USA|H3N8|3C.2':0.000700544)0.717:0.000000006)0.000:0.000000006)0.000:0.000000006,('EPI_ISL_33928|2007.69|wild.ans|USA|H3N8|nan':0.002810253,(('EPI_ISL_84661|2007.668|wild.ans|USA|H3N8|nan':0.000000006,(('EPI_ISL_84632|2007.682|wild.ans|USA|H3N6|nan':0.0,'EPI_ISL_63542|2007.69|wild.ans|USA|H3N8|nan':0.0):0.000700624,(('EPI_ISL_25499|2007.679|wild.ans|USA|H3N8|nan':0.0,'EPI_ISL_63540|2007.682|wild.ans|USA|H3N8|nan':0.0,'EPI_ISL_33929|2007.69|wild.ans|USA|H3N8|nan':0.0,'EPI_ISL_63577|2007.679|wild.ans|USA|H3N8|nan':0.0):0.000000006,'EPI_ISL_133753|2009.523|wild.ans|USA|H3N8|nan':0.001403096)0.814:0.000700864)0.000:0.000000006)0.000:0.000000006,'EPI_ISL_63548|2007.671|wild.ans|USA|H3N8|nan':0.000700647)0.898:0.000700727)0.000:0.000000006)0.000:0.000000006)0.868:0.000700545,('EPI_ISL_85072|2006.622|wild.ans|USA|H3N8|3C.2':0.000700305,'EPI_ISL_85084|2006.633|wild.ans|USA|H3N8|3C.2':0.000000006)0.867:0.000700419)0.000:0.000000006,'EPI_ISL_85080|2006.625|wild.ans|USA|H3N8|3C.2':0.000000006)0.832:0.000700327)0.871:0.001407494,('EPI_ISL_141140|2008.686|wild.ans|USA|H3N8|3C.2':0.003532612,'EPI_ISL_141193|2008.779|wild.ans|USA|H3N8|nan':0.007845514)0.924:0.002826986)0.927:0.002131832,('EPI_ISL_83513|2007.69|wild.ans|USA|H3N8|nan':0.003530555,((('EPI_ISL_139398|2009.622|wild.ans|USA|H3N8|nan':0.004299802,'EPI_ISL_208171|2011.616|wild.ans|USA|H3N8|nan':0.012117283)0.881:0.002079814,('EPI_ISL_84651|2007.699|wild.ans|USA|H3N8|nan':0.002105051,('EPI_ISL_84644|2007.668|wild.ans|USA|H3N8|nan':0.005659777,(('EPI_ISL_85120|2007.666|Dom.ans|USA|H3N8|nan':0.0,'EPI_ISL_30019|2007.677|wild.ans|USA|H3N8|nan':0.0):0.000000006,'EPI_ISL_63338|2007.792|wild.ans|USA|H3N8|nan':0.001402244)0.762:0.000695090)0.778:0.000706945)0.000:0.000000006)0.342:0.000700364,('EPI_ISL_30017|2007.677|wild.ans|USA|H3N8|nan':0.000700684,'EPI_ISL_85128|2008.615|wild.ans|USA|H3N8|nan':0.002103907)0.000:0.000000006)0.753:0.000688472)0.996:0.005683884)0.849:0.001389232)0.852:0.001411917)0.000:0.000000006,'EPI_ISL_64884|2005.586|wild.ans|Canada|H3N8|nan':0.009907354)0.988:0.004430040)0.699:0.001190549,'EPI_ISL_85057|2006.611|wild.ans|USA|H0N0|nan':0.019507253)0.954:0.003706102)0.939:0.003556778)0.967:0.004275030)0.954:0.002834891)0.745:0.000666236)0.870:0.001411801)0.984:0.004107104,('EPI_ISL_8819|1983.63|wild.ans|Canada|H3N5|3C.2':0.006206356,('EPI_ISL_99474|1989.584|wild.ans|Canada|H3N8|3C.2':0.007765088,(((('EPI_ISL_141378|1999.5|wild.ans|USA|H3N8|3C.2':0.006527219,(((((((((('EPI_ISL_148255|2011.729|wild.ans|Canada|H3N8|nan':0.003537438,('EPI_ISL_148245|2011.658|wild.ans|Canada|H3N8|3C.2':0.000000006,'EPI_ISL_148250|2011.723|wild.ans|Canada|H3N8|3C.2':0.002111562)0.765:0.000701694)0.980:0.004245678,(((((((((('EPI_ISL_137729|2010.6|wild.ans|Canada|H0N0|3C.2':0.0,'EPI_ISL_137688|2010.619|wild.ans|Canada|H3N7|3C.2':0.0,'EPI_ISL_137731|2010.6|wild.ans|Canada|H3N8|3C.2':0.0):0.000000006,'EPI_ISL_137736|2010.6|wild.ans|Canada|H3N8|3C.2':0.001404285)0.000:0.000000006,('EPI_ISL_137687|2010.619|wild.ans|Canada|H3N7|nan':0.000701507,('EPI_ISL_137686|2010.619|wild.ans|Canada|H3N7|nan':0.0,'EPI_ISL_137685|2010.619|wild.ans|Canada|H3N7|nan':0.0):0.000701642)0.000:0.000000006)0.000:0.000000006,(('EPI_ISL_137700|2010.668|wild.ans|Canada|H3N7|nan':0.0,'EPI_ISL_137689|2010.619|wild.ans|Canada|H3N7|nan':0.0):0.000702461,'EPI_ISL_137813|2010.619|wild.ans|Canada|H3N7|nan':0.001406945)0.792:0.000702839)0.856:0.000701650,(('EPI_ISL_137665|2010.682|wild.ans|Canada|H0N0|nan':0.0,'EPI_ISL_137676|2010.682|wild.ans|Canada|H3N8|3C.2':0.0,'EPI_ISL_137672|2010.682|wild.ans|Canada|H3N8|3C.2':0.0,'EPI_ISL_137669|2010.682|wild.ans|Canada|H3N8|3C.2':0.0,'EPI_ISL_137673|2010.682|wild.ans|Canada|H3N8|3C.2':0.0,'EPI_ISL_137674|2010.682|wild.ans|Canada|H3N8|3C.2':0.0,'EPI_ISL_137833|2010.682|wild.ans|Canada|H3N8|3C.2':0.0,'EPI_ISL_137671|2010.682|wild.ans|Canada|H3N8|3C.2':0.0):0.000000006,('EPI_ISL_137662|2010.548|wild.ans|Canada|H3N8|3C.2':0.000702011,'EPI_ISL_137664|2010.682|wild.ans|Canada|H3N8|3C.2':0.000000006)0.858:0.000701849)0.000:0.000000006)0.000:0.000000006,'EPI_ISL_137856|2010.704|wild.ans|Canada|H3N8|3C.2':0.000701891)0.929:0.000701849,('EPI_ISL_137873|2010.718|wild.ans|Canada|H3N8|3C.2':0.001404599,(('EPI_ISL_137837|2010.668|wild.ans|Canada|H3N8|3C.2':0.0,'EPI_ISL_137836|2010.668|wild.ans|Canada|H3N8|3C.2':0.0,'EPI_ISL_137838|2010.668|wild.ans|Canada|H3N8|3C.2':0.0,'EPI_ISL_137839|2010.668|wild.ans|Canada|H3N8|3C.2':0.0):0.001405100,('EPI_ISL_137831|2010.611|wild.ans|Canada|H3N8|3C.2':0.0,'EPI_ISL_137828|2010.589|wild.ans|Canada|H3N8|3C.2':0.0,'EPI_ISL_137829|2010.589|wild.ans|Canada|H3N8|3C.2':0.0,'EPI_ISL_137830|2010.603|wild.ans|Canada|H3N8|3C.2':0.0):0.000000006)0.848:0.000702078)0.000:0.000000006)0.934:0.001408112,'EPI_ISL_137732|2010.6|wild.ans|Canada|H3N8|nan':0.002111447)0.000:0.000000006,'EPI_ISL_137707|2010.723|wild.ans|Canada|H3N8|3C.2':0.002110492)0.000:0.000000006,(('EPI_ISL_137814|2010.622|wild.ans|Canada|H3N8|3C.2':0.0,'EPI_ISL_137786|2010.608|wild.ans|Canada|H3N8|3C.2':0.0,'EPI_ISL_137787|2010.611|wild.ans|Canada|H3N8|3C.2':0.0):0.000701867,(('EPI_ISL_137747|2010.605|wild.ans|Canada|H3N8|3C.2':0.0,'EPI_ISL_137785|2010.605|wild.ans|Canada|H3N8|3C.2':0.0):0.000701815,'EPI_ISL_137740|2010.6|wild.ans|Canada|H3N8|3C.2':0.000000006)0.000:0.000000006)0.940:0.001405091)0.000:0.000000006)0.885:0.000702185,(('EPI_ISL_137693|2010.647|wild.ans|Canada|H3N8|3C.2':0.0,'EPI_ISL_137691|2010.647|wild.ans|Canada|H3N8|3C.2':0.0,'EPI_ISL_137698|2010.647|wild.ans|Canada|H3N8|3C.2':0.0,'EPI_ISL_137695|2010.647|wild.ans|Canada|H3N8|3C.2':0.0):0.000702437,'EPI_ISL_137692|2010.647|wild.ans|Canada|H3N8|3C.2':0.000000006)0.990:0.003527684)0.566:0.000000006,('EPI_ISL_137684|2010.614|wild.ans|Canada|H3N8|3C.2':0.0,'EPI_ISL_137809|2010.614|wild.ans|Canada|H3N8|3C.2':0.0):0.000702087)0.000:0.000000006,(('EPI_ISL_137793|2010.611|wild.ans|Canada|H0N0|nan':0.000703281,(((('EPI_ISL_137811|2010.616|wild.ans|Canada|H3N8|nan':0.000000006,(('EPI_ISL_137822|2010.622|wild.ans|Canada|H3N6|nan':0.0,'EPI_ISL_137827|2010.622|wild.ans|Canada|H3N6|nan':0.0,'EPI_ISL_137823|2010.622|wild.ans|Canada|H3N6|nan':0.0,'EPI_ISL_137821|2010.622|wild.ans|Canada|H3N6|nan':0.0):0.000703703,'EPI_ISL_137825|2010.622|wild.ans|Canada|H3N6|nan':0.000703205)0.805:0.000701419)0.923:0.000701946,'EPI_ISL_137723|2010.6|wild.ans|Canada|H3N8|nan':0.002814434)0.000:0.000000006,('EPI_ISL_137817|2010.622|wild.ans|Canada|H3N8|nan':0.000701884,('EPI_ISL_137799|2010.611|wild.ans|Canada|H0N0|nan':0.0,'EPI_ISL_137806|2010.611|wild.ans|Canada|H0N0|nan':0.0,'EPI_ISL_137800|2010.611|wild.ans|Canada|H0N0|nan':0.0,'EPI_ISL_137819|2010.622|wild.ans|Canada|H3N8|nan':0.0,'EPI_ISL_137699|2010.666|wild.ans|Canada|H3N8|nan':0.0,'EPI_ISL_137697|2010.647|wild.ans|Canada|H3N8|nan':0.0,'EPI_ISL_137798|2010.611|wild.ans|Canada|H3N8|nan':0.0):0.000000006)0.649:0.000000006)0.000:0.000000007,'EPI_ISL_137797|2010.611|wild.ans|Canada|H3N8|nan':0.000701755)0.893:0.000701873)0.000:0.000000006,('EPI_ISL_137805|2010.611|wild.ans|Canada|H0N0|nan':0.0,'EPI_ISL_137802|2010.611|wild.ans|Canada|H3N8|nan':0.0,'EPI_ISL_137804|2010.611|wild.ans|Canada|H3N8|nan':0.0):0.000000006)0.844:0.000702046)0.999:0.006359846,(((('EPI_ISL_161075|2013.685|wild.ans|USA|H3N8|3C.2':0.004862020,((('EPI_ISL_502694|2015.649|wild.ans|USA|H3N2|3C.2':0.000000006,('EPI_ISL_502691|2015.649|wild.ans|USA|H3N2|3C.2':0.000000006,('EPI_ISL_502639|2015.649|wild.ans|USA|H3N2|3C.2':0.000000006,('EPI_ISL_502690|2015.649|wild.ans|USA|H3N2|3C.2':0.000000006,('EPI_ISL_502692|2015.649|wild.ans|USA|H3N2|3C.2':0.000000006,'EPI_ISL_502693|2015.649|wild.ans|USA|H3N2|3C.2':0.000702199)0.160:0.000000058)0.755:0.000000058)0.000:0.000000006)0.000:0.000000006)0.972:0.003526105,('EPI_ISL_502640|2015.74|wild.ans|USA|H3N2|3C.2':0.000000006,'EPI_ISL_502696|2015.74|wild.ans|USA|H3N2|3C.2':0.002816244)0.959:0.002817431)0.868:0.001409894,('EPI_ISL_162268|2013.721|wild.ans|USA|H3N8|3C.2':0.002109347,(('EPI_ISL_502687|2015.655|wild.ans|USA|H3N8|nan':0.002111975,('EPI_ISL_502688|2015.647|wild.ans|USA|H3N8|nan':0.000000006,'EPI_ISL_502689|2015.647|wild.ans|USA|H3N8|nan':0.000000006)0.000:0.000000006)0.973:0.004271098,('EPI_ISL_502708|2016.699|wild.ans|USA|H3N8|3C.2':0.001416102,'EPI_ISL_502641|2016.631|wild.ans|USA|H3N8|nan':0.001406753)0.910:0.002097764)0.999:0.007163216)0.000:0.000000006)0.880:0.001502856)0.769:0.001398979,('EPI_ISL_158497|2011.844|wild.ans|USA|H3N8|3C.2':0.004246771,'EPI_ISL_220219|2012.727|wild.ans|USA|H3N8|3C.2':0.004985869)0.938:0.002923908)0.977:0.004162791,'EPI_ISL_174475|2008.5|wild.ans|Canada|H3N8|3C.2':0.006373710)0.235:0.000000006,('EPI_ISL_141120|2008.694|wild.ans|USA|H3N8|3C.2':0.000686430,((('EPI_ISL_258517|2015.682|wild.ans|USA|H3N8|nan':0.007888095,('EPI_ISL_502720|2015.964|wild.ans|USA|H3N1|nan':0.004969450,'EPI_ISL_14777747|2021.414|wild.other|USA|H3N8|nan':0.018883520)0.954:0.004276613)0.965:0.003559409,('EPI_ISL_158537|2011.811|wild.ans|USA|H3N8|nan':0.007086789,('EPI_ISL_189532|2012.801|wild.ans|USA|H3N8|3C.2':0.004952247,'EPI_ISL_148243|2011.66|wild.other|Canada|H3N5|nan':0.015118370)0.601:0.000000006)0.000:0.000000006)0.737:0.000687161,('EPI_ISL_161086|2013.723|wild.ans|USA|H3N8|nan':0.0,'EPI_ISL_161076|2013.701|wild.ans|USA|H3N8|nan':0.0,'EPI_ISL_161072|2013.723|wild.ans|USA|H3N8|nan':0.0):0.009994319)0.979:0.003580896)0.949:0.002839186)0.000:0.000000006)0.727:0.000000006,'EPI_ISL_141203|2009.592|wild.ans|USA|H3N8|3C.2':0.002819475)0.769:0.001403287,('EPI_ISL_7006|2005.5|wild.ans|USA|H3N8|3C.2':0.000699424,'EPI_ISL_180947|2007.052|wild.ans|USA|H3N8|3C.2':0.000707505)0.969:0.003546220)0.969:0.004312922,('EPI_ISL_142561|2009.742|wild.ans|USA|H3N8|3C.2':0.015063341,(('EPI_ISL_141130|2008.702|wild.ans|USA|H3N8|3C.2':0.008578095,((('EPI_ISL_95416|2009.8|wild.ans|USA|H3N8|3C.2':0.001403274,'EPI_ISL_142453|2008.388|wild.other|USA|H3N8|nan':0.016496237)0.001:0.000692537,'EPI_ISL_135016|2010.874|wild.ans|USA|H3N6|3C.2':0.008487913)0.732:0.000000006,('EPI_ISL_131889|2007.726|wild.ans|Canada|H3N8|nan':0.002799995,'EPI_ISL_134956|2010.753|wild.ans|USA|H3N8|3C.2':0.007066020)0.858:0.001457166)0.993:0.005720781)0.828:0.001404282,(('EPI_ISL_142469|2008.719|wild.ans|USA|H3N8|nan':0.000000006,'EPI_ISL_142471|2008.719|wild.ans|USA|H3N8|nan':0.000700812)0.991:0.004985082,(('EPI_ISL_99256|2008.374|wild.other|USA|H3N2|3C.2':0.001416446,(('EPI_ISL_142402|2008.404|wild.other|USA|H3N2|3C.2':0.000700044,'EPI_ISL_142398|2008.404|wild.other|USA|H3N2|3C.2':0.000000006)0.902:0.000699870,('EPI_ISL_142394|2008.404|wild.other|USA|H3N2|3C.2':0.000699658,('EPI_ISL_142427|2008.391|wild.other|USA|H0N0|3C.2':0.0,'EPI_ISL_142462|2008.385|wild.other|USA|H3N2|3C.2':0.0,'EPI_ISL_63148|2008.385|wild.other|USA|H3N2|3C.2':0.0,'EPI_ISL_142399|2008.391|wild.other|USA|H3N2|3C.2':0.0,'EPI_ISL_142458|2008.388|wild.other|USA|H3N2|3C.2':0.0,'EPI_ISL_142452|2008.404|wild.other|USA|H3N2|3C.2':0.0,'EPI_ISL_142407|2008.404|wild.other|USA|H3N2|3C.2':0.0,'EPI_ISL_142401|2008.388|wild.other|USA|H3N7|3C.2':0.0,'EPI_ISL_142419|2008.415|wild.other|USA|H3N7|3C.2':0.0):0.000000006)0.000:0.000000006)0.741:0.000687148)1.000:0.009999273,(('EPI_ISL_127942|2009.701|wild.ans|Canada|H3N8|3C.2':0.0,'EPI_ISL_127943|2009.6|wild.ans|Canada|H3N8|3C.2':0.0):0.000700989,((('EPI_ISL_127949|2009.616|wild.ans|Canada|H3N8|3C.2':0.000701392,'EPI_ISL_127977|2009.595|wild.ans|Canada|H3N8|3C.2':0.000701259)0.000:0.000000006,'EPI_ISL_131760|2009.69|wild.ans|Canada|H3N8|3C.2':0.000701040)0.000:0.000000006,('EPI_ISL_131755|2009.603|wild.ans|Canada|H3N8|3C.2':0.0,'EPI_ISL_127944|2009.332|wild.ans|Canada|H3N8|3C.2':0.0,'EPI_ISL_131758|2009.605|wild.ans|Canada|H3N8|3C.2':0.0,'EPI_ISL_131757|2009.603|wild.ans|Canada|H3N8|3C.2':0.0,'EPI_ISL_131759|2009.603|wild.ans|Canada|H3N8|3C.2':0.0):0.000000006)0.000:0.000000006)0.991:0.004988624)0.714:0.000614426)0.979:0.004947131)0.855:0.002798023)0.971:0.005109124)0.961:0.004425746,(((('EPI_ISL_397964|2005.397|wild.other|USA|H3N8|nan':0.000000006,('EPI_ISL_22595|2005.5|wild.other|USA|H3N6|nan':0.000701527,('EPI_ISL_22593|2005.5|wild.other|USA|H3N6|nan':0.000000006,'EPI_ISL_22594|2005.5|wild.other|USA|H3N6|nan':0.000701808)0.841:0.000701581)0.000:0.000000006)0.000:0.000000006,'EPI_ISL_397967|2005.386|wild.other|USA|H3N6|nan':0.000701627)0.875:0.001408639,(('EPI_ISL_99328|2005.378|wild.other|USA|H0N0|nan':0.0,'EPI_ISL_99326|2005.378|wild.other|USA|H3N6|nan':0.0,'EPI_ISL_99325|2005.378|wild.other|USA|H3N6|nan':0.0,'EPI_ISL_99324|2005.378|wild.other|USA|H3N6|nan':0.0,'EPI_ISL_327521|2005.378|wild.other|USA|H3N8|nan':0.0):0.000000006,'EPI_ISL_327560|2005.378|wild.other|USA|H3N6|nan':0.010205065)0.946:0.002114334)0.197:0.000699679,((('EPI_ISL_99316|2005.384|wild.other|USA|H0N0|nan':0.0,'EPI_ISL_397974|2005.373|wild.other|USA|H3N8|nan':0.0,'EPI_ISL_397973|2005.373|wild.other|USA|H3N9|nan':0.0):0.000000006,(((('EPI_ISL_397975|2005.375|wild.other|USA|H3N6|nan':0.000700567,('EPI_ISL_327558|2005.378|wild.other|USA|H3N6|nan':0.0,'EPI_ISL_99321|2005.378|wild.other|USA|H3N6|nan':0.0):0.000702900)0.480:0.000702289,('EPI_ISL_99314|2005.384|wild.other|USA|H3N6|nan':0.0,'EPI_ISL_99313|2005.384|wild.other|USA|H3N6|nan':0.0):0.002107102)0.436:0.000000006,('EPI_ISL_397858|2005.373|wild.other|USA|H0N0|nan':0.0,'EPI_ISL_397971|2005.386|wild.other|USA|H3N6|nan':0.0,'EPI_ISL_99318|2005.378|wild.other|USA|H3N6|nan':0.0):0.000701314)0.839:0.000701377,(((('EPI_ISL_397965|2005.386|wild.other|USA|H0N0|nan':0.000701731,'EPI_ISL_99323|2005.378|wild.other|USA|H3N8|nan':0.000000006)0.950:0.002112191,'EPI_ISL_99319|2005.378|wild.other|USA|H3N8|nan':0.000702287)0.791:0.000702567,('EPI_ISL_142331|2005.397|wild.other|USA|H3N8|nan':0.0,'EPI_ISL_397972|2005.397|wild.other|USA|H3N8|nan':0.0,'EPI_ISL_64883|2005.5|wild.other|USA|H3N8|nan':0.0):0.001403862)0.000:0.000000006,('EPI_ISL_397968|2005.397|wild.other|USA|H0N0|nan':0.001403663,('EPI_ISL_142329|2005.373|wild.other|USA|H3N6|nan':0.000701313,('EPI_ISL_397969|2005.397|wild.other|USA|H0N0|nan':0.000701623,(('EPI_ISL_327562|2005.384|wild.other|USA|H3N6|nan':0.0,'EPI_ISL_99315|2005.384|wild.other|USA|H3N8|nan':0.0,'EPI_ISL_99317|2005.384|wild.other|USA|H3N8|nan':0.0):0.000000006,'EPI_ISL_327516|2005.384|wild.other|USA|H3N8|nan':0.000000006)0.000:0.000000006)0.846:0.000702612)0.000:0.000000006)0.602:0.000000006)0.601:0.000000006)0.000:0.000000006)0.590:0.000000006,((('EPI_ISL_99327|2005.378|wild.other|USA|H3N6|nan':0.0,'EPI_ISL_99322|2005.378|wild.other|USA|H3N6|nan':0.0):0.000000006,'EPI_ISL_397966|2005.397|wild.other|USA|H3N6|nan':0.000701517)0.790:0.000704021,('EPI_ISL_142330|2005.386|wild.other|USA|H3N6|nan':0.001403966,'EPI_ISL_327573|2005.378|wild.other|USA|H3N8|nan':0.000000006)0.898:0.001405877)0.810:0.000701002)0.000:0.000000006)1.000:0.031675270)0.704:0.000372164)1.000:0.020456661,(('EPI_ISL_6782|1987.797|wild.ans|USA|H3N8|3C.2':0.005638164,('EPI_ISL_99492|1987.614|wild.ans|Canada|H3N8|3C.2':0.004251325,'EPI_ISL_8821|1985.638|wild.ans|Canada|H3N8|3C.2':0.000700977)0.000:0.000000006)0.776:0.000702102,('EPI_ISL_99388|1998.378|wild.other|USA|H3N8|nan':0.000000006,(('EPI_ISL_99362|1999.392|wild.other|USA|H3N2|3C.3a1':0.000701421,('EPI_ISL_99364|1999.392|wild.other|USA|H3N2|3C.3a1':0.000701379,(('EPI_ISL_99359|1999.392|wild.other|USA|H0N0|3C.3a1':0.0,'EPI_ISL_99357|1999.392|wild.other|USA|H3N8|3C.3a1':0.0,'EPI_ISL_99358|1999.392|wild.other|USA|H3N8|3C.3a1':0.0):0.000701347,(('EPI_ISL_99379|1999.392|wild.other|USA|H3N8|3C.3a1':0.0,'EPI_ISL_99373|1999.392|wild.other|USA|H3N8|3C.3a1':0.0):0.000702314,(('EPI_ISL_99512|1999.392|wild.other|USA|H0N0|3C.3a1':0.0,'EPI_ISL_99374|1999.392|wild.other|USA|H0N0|3C.3a1':0.0,'EPI_ISL_99246|1999.392|wild.other|USA|H0N0|3C.3a1':0.0,'EPI_ISL_99515|1999.389|wild.other|USA|H0N0|nan':0.0,'EPI_ISL_99368|1999.392|wild.other|USA|H0N0|nan':0.0,'EPI_ISL_131436|1999.392|wild.other|USA|H0N0|3C.3a1':0.0,'EPI_ISL_99369|1999.392|wild.other|USA|H3N2|3C.3a1':0.0,'EPI_ISL_99381|1999.392|wild.other|USA|H3N2|3C.3a1':0.0,'EPI_ISL_99370|1999.392|wild.other|USA|H3N2|3C.3a1':0.0,'EPI_ISL_99355|1999.392|wild.other|USA|H3N2|3C.3a1':0.0,'EPI_ISL_99382|1999.392|wild.other|USA|H3N2|3C.3a1':0.0,'EPI_ISL_99366|1999.392|wild.other|USA|H3N2|3C.3a1':0.0,'EPI_ISL_99363|1999.392|wild.other|USA|H3N2|3C.3a1':0.0,'EPI_ISL_99367|1999.392|wild.other|USA|H3N2|3C.3a1':0.0,'EPI_ISL_99365|1999.392|wild.other|USA|H3N2|3C.3a1':0.0,'EPI_ISL_99376|1999.392|wild.other|USA|H3N2|3C.3a1':0.0,'EPI_ISL_99371|1999.392|wild.other|USA|H3N2|3C.3a1':0.0,'EPI_ISL_99380|1999.392|wild.other|USA|H3N2|3C.3a1':0.0,'EPI_ISL_99356|1999.392|wild.other|USA|H3N8|3C.3a1':0.0,'EPI_ISL_99361|1999.392|wild.other|USA|H3N8|3C.3a1':0.0,'EPI_ISL_99377|1999.392|wild.other|USA|H3N8|3C.3a1':0.0,'EPI_ISL_99354|1999.392|wild.other|USA|H3N8|3C.3a1':0.0,'EPI_ISL_99372|1999.392|wild.other|USA|H3N8|3C.3a1':0.0):0.000000006,'EPI_ISL_99378|1999.392|wild.other|USA|H3N2|3C.3a1':0.000701183)0.000:0.000000006)0.000:0.000000006)0.505:0.000000006)0.000:0.000000006)0.992:0.005653102,'EPI_ISL_99375|1999.392|wild.other|USA|H3N2|3C.3a1':0.001405578)0.969:0.002814793)1.000:0.029952874)0.747:0.000666739)0.863:0.001443863,('EPI_ISL_99479|1988.702|wild.ans|Canada|H3N8|3C.2':0.006366195,('EPI_ISL_8820|1985.638|wild.ans|Canada|H3N8|3C.2':0.002109659,(((((((('EPI_ISL_99335|2003.586|wild.ans|Canada|H3N6|nan':0.003526273,(((('EPI_ISL_99281|2007.638|wild.ans|Canada|H0N0|nan':0.0,'EPI_ISL_99278|2007.638|wild.ans|Canada|H3N8|nan':0.0,'EPI_ISL_99282|2007.638|wild.ans|Canada|H3N8|nan':0.0,'EPI_ISL_99275|2007.638|wild.ans|Canada|H3N8|nan':0.0,'EPI_ISL_99277|2007.638|wild.ans|Canada|H3N8|nan':0.0,'EPI_ISL_99274|2007.638|wild.ans|Canada|H3N8|nan':0.0):0.000700068,'EPI_ISL_99283|2007.638|wild.ans|Canada|H0N0|nan':0.000000006)1.000:0.008528514,('EPI_ISL_95450|2009.849|wild.ans|USA|H0N0|3C.2':0.006965108,('EPI_ISL_99253|2008.601|wild.ans|Canada|H3N8|nan':0.002228731,'EPI_ISL_99250|2009.63|wild.ans|Canada|H3N8|3C.2':0.008391261)0.411:0.000708835)0.931:0.002957835)0.898:0.002120319,(('EPI_ISL_99247|2009.641|wild.ans|Canada|H3N8|3C.2':0.002105510,(('EPI_ISL_257299|2013.726|wild.ans|USA|H3N8|nan':0.006381580,('EPI_ISL_158474|2011.751|wild.ans|USA|H3N8|nan':0.004956320,(('EPI_ISL_258532|2015.704|wild.ans|USA|H3N8|nan':0.007173526,(('EPI_ISL_258518|2015.696|wild.ans|USA|H3N8|nan':0.002113808,'EPI_ISL_256491|2015.696|wild.ans|USA|H3N8|nan':0.002825043)0.943:0.002822987,('EPI_ISL_505962|2018.734|wild.ans|USA|H3N8|nan':0.013522515,('EPI_ISL_501831|2019.638|wild.ans|Canada|H3N8|nan':0.006489142,('EPI_ISL_14777711|2021.414|wild.other|USA|H3N2|nan':0.000701532,'EPI_ISL_14777739|2021.414|wild.other|USA|H3N8|nan':0.000000006)1.000:0.012108828)0.839:0.001398352)0.978:0.004358533)0.748:0.000635625)0.998:0.006505931,'EPI_ISL_220231|2013.721|wild.ans|USA|H3N8|nan':0.007854796)0.736:0.000653202)0.975:0.003567567)0.732:0.000688423,('EPI_ISL_208098|2012.719|wild.ans|USA|H3N8|3C.2':0.002102255,('EPI_ISL_254721|2015.849|wild.ans|USA|H3N8|3C.2':0.006340461,('EPI_ISL_208184|2011.666|wild.ans|USA|H3N8|nan':0.000698867,'EPI_ISL_208192|2011.674|wild.ans|USA|H3N8|nan':0.000000006)0.997:0.005628877)0.000:0.000000006)0.995:0.005636830)0.000:0.000000006)0.000:0.000000006,('EPI_ISL_220254|2013.718|wild.ans|USA|H0N0|3C.2':0.009843022,('EPI_ISL_220206|2011.71|wild.ans|USA|H3N6|nan':0.002001704,'EPI_ISL_158456|2011.805|wild.ans|USA|H3N8|nan':0.003646383)0.803:0.001407481)0.878:0.001521946)0.929:0.002110484)0.908:0.002115653)0.939:0.002838667,(('EPI_ISL_99266|2007.655|wild.ans|Canada|H3N8|3C.2':0.010027551,('EPI_ISL_135048|2010.704|wild.ans|USA|H3N1|3C.2':0.005664195,((((('EPI_ISL_701626|2017.688|wild.ans|USA|H3N8|nan':0.004273121,(('EPI_ISL_381418|2017.614|wild.ans|Canada|H0N0|nan':0.0,'EPI_ISL_381374|2017.614|wild.ans|Canada|H3N8|3C.2':0.0,'EPI_ISL_381401|2017.614|wild.ans|Canada|H3N8|3C.2':0.0,'EPI_ISL_381411|2017.614|wild.ans|Canada|H3N8|3C.2':0.0):0.000700370,'EPI_ISL_327372|2017.614|wild.ans|Canada|H3N8|3C.2':0.000000006)0.742:0.000656897)0.995:0.007120610,((((('EPI_ISL_393463|2018.677|wild.ans|USA|H3N8|3C.2':0.005692302,'EPI_ISL_502374|2018.693|wild.ans|USA|H3N8|3C.2':0.003556839)0.733:0.000775975,'EPI_ISL_376211|2017.688|wild.ans|USA|H3N8|3C.2':0.006381280)0.874:0.001594885,('EPI_ISL_506170|2018.912|wild.ans|USA|H3N1|3C.2':0.000000006,'EPI_ISL_506179|2018.912|wild.ans|USA|H3N1|nan':0.001402609)1.000:0.007517251)0.283:0.000688012,('EPI_ISL_701655|2017.784|wild.ans|USA|H3N6|nan':0.002824191,'EPI_ISL_376356|2017.685|wild.ans|USA|H3N8|3C.2':0.000695062)0.923:0.002405487)0.874:0.001865579,('EPI_ISL_376226|2017.688|wild.ans|USA|H3N8|nan':0.0,'EPI_ISL_376214|2017.688|wild.ans|USA|H3N8|nan':0.0,'EPI_ISL_376229|2017.688|wild.ans|USA|H3N8|nan':0.0):0.010708760)0.873:0.001385101)0.341:0.000000006,(('EPI_ISL_258533|2015.729|wild.ans|USA|H3N8|nan':0.004230643,(('EPI_ISL_256341|2015.696|wild.ans|USA|H3N8|nan':0.000000006,'EPI_ISL_256470|2015.696|wild.ans|USA|H3N8|nan':0.000700354)0.994:0.006421120,('EPI_ISL_502370|2018.693|wild.ans|USA|H3N8|3C.2':0.002809513,('EPI_ISL_502379|2018.693|wild.ans|USA|H3N8|3C.2':0.002104137,(('EPI_ISL_502385|2018.704|wild.ans|USA|H3N8|3C.2':0.0,'EPI_ISL_502386|2018.704|wild.ans|USA|H3N8|3C.2':0.0):0.001404442,('EPI_ISL_502366|2018.69|wild.ans|USA|H3N6|3C.2':0.000000006,'EPI_ISL_502365|2018.69|wild.ans|USA|H3N6|3C.2':0.000000006)0.769:0.000702504)0.798:0.000700269)0.000:0.000000006)0.996:0.006414265)0.742:0.000645119)0.748:0.000000006,((('EPI_ISL_279298|2016.377|wild.other|USA|H3N8|nan':0.000706701,('EPI_ISL_279282|2016.377|wild.other|USA|H3N8|3C.2':0.001404004,('EPI_ISL_279285|2016.377|wild.other|USA|H3N5|3C.2':0.000000006,('EPI_ISL_273597|2016.393|wild.other|USA|H3N8|3C.2':0.000701353,('EPI_ISL_273539|2016.391|wild.other|USA|H3N8|3C.2':0.0,'EPI_ISL_273580|2016.393|wild.other|USA|H3N8|3C.2':0.0):0.000000006)0.903:0.000701574)0.000:0.000000006)0.761:0.000698747)0.964:0.002832806,'EPI_ISL_294188|2016.863|wild.ans|USA|H3N8|nan':0.009966860)0.743:0.000694295,(('EPI_ISL_261425|2015.575|wild.ans|USA|H3N8|nan':0.000000006,(('EPI_ISL_230072|2015.6|wild.ans|USA|H3N8|3C.2':0.000000006,'EPI_ISL_230063|2015.6|wild.ans|USA|H3N8|3C.2':0.002109271)0.838:0.000701649,('EPI_ISL_254790|2015.641|wild.ans|USA|H3N8|3C.2':0.0,'EPI_ISL_254789|2015.641|wild.ans|USA|H3N8|3C.2':0.0):0.001404196)0.000:0.000000007)0.000:0.000000006,'EPI_ISL_261415|2015.595|wild.ans|USA|H3N8|nan':0.002814481)0.929:0.001406810)0.000:0.000000006)0.000:0.000000006)0.991:0.005638396,(('EPI_ISL_141029|2009.948|wild.ans|USA|H3N8|3C.2':0.004338227,('EPI_ISL_161055|2013.742|wild.ans|USA|H3N8|3C.2':0.001403001,'EPI_ISL_166441|2013.69|wild.ans|USA|H3N8|nan':0.001410355)0.997:0.007857630)0.732:0.001323858,((('EPI_ISL_4061554|2020.669|wild.ans|Canada|H3N8|nan':0.007159920,(('EPI_ISL_501813|2019.638|wild.ans|Canada|H3N6|nan':0.0,'EPI_ISL_707105|2019.638|wild.ans|Canada|H3N8|nan':0.0):0.000000006,('EPI_ISL_501828|2019.638|wild.ans|Canada|H3N8|nan':0.000000006,('EPI_ISL_501820|2019.638|wild.ans|Canada|H3N8|nan':0.000703219,('EPI_ISL_501827|2019.638|wild.ans|Canada|H3N8|nan':0.0,'EPI_ISL_501832|2019.638|wild.ans|Canada|H3N8|nan':0.0,'EPI_ISL_501837|2019.638|wild.ans|Canada|H3N8|nan':0.0):0.000000006)0.771:0.000703296)0.929:0.000703457)0.951:0.003568002)0.946:0.003873664,'EPI_ISL_707104|2019.638|wild.ans|Canada|H3N6|nan':0.007134071)0.951:0.003971267,'EPI_ISL_373036|2018.614|wild.ans|Canada|H3N8|nan':0.004971572)0.999:0.013002868)0.031:0.001453266)0.732:0.000000006,'EPI_ISL_135015|2010.83|wild.ans|USA|H3N8|3C.2':0.005654081)0.745:0.000690564)0.952:0.003549657)0.982:0.004964815,(('EPI_ISL_75719|2007.586|wild.ans|USA|H3N8|nan':0.000700829,(('EPI_ISL_75714|2007.586|wild.ans|USA|H3N8|nan':0.0,'EPI_ISL_75724|2007.586|wild.ans|USA|H3N8|nan':0.0,'EPI_ISL_75686|2007.586|wild.ans|USA|H3N8|nan':0.0,'EPI_ISL_75704|2007.586|wild.ans|USA|H3N8|nan':0.0,'EPI_ISL_75707|2007.586|wild.ans|USA|H3N8|nan':0.0,'EPI_ISL_75716|2007.586|wild.ans|USA|H3N8|nan':0.0,'EPI_ISL_75705|2007.586|wild.ans|USA|H4N6|nan':0.0):0.000000006,('EPI_ISL_75721|2007.586|wild.ans|USA|H3N8|nan':0.000700830,('EPI_ISL_75703|2007.586|wild.ans|USA|H3N8|nan':0.000700925,'EPI_ISL_75700|2007.586|wild.ans|USA|H3N8|nan':0.000700830)0.000:0.000000006)0.000:0.000000006)0.000:0.000000006)0.999:0.009212213,('EPI_ISL_99244|2003.6|wild.ans|Canada|H3N3|nan':0.004964067,(('EPI_ISL_220155|2010.712|wild.ans|USA|H3N8|nan':0.003563939,('EPI_ISL_134905|2010.825|wild.ans|USA|H0N0|nan':0.002101906,(('EPI_ISL_220187|2011.707|wild.ans|USA|H0N0|nan':0.0,'EPI_ISL_220192|2011.707|wild.ans|USA|H3N8|nan':0.0):0.003508005,'EPI_ISL_158443|2011.863|wild.ans|USA|H3N8|3C.2':0.006336842)0.000:0.000000006)0.842:0.001381399)0.978:0.004246838,(('EPI_ISL_85141|2008.735|wild.ans|USA|H0N0|nan':0.0,'EPI_ISL_85140|2008.735|wild.ans|USA|H3N8|nan':0.0):0.005626732,('EPI_ISL_85053|2006.597|wild.ans|USA|H3N8|nan':0.000699030,(('EPI_ISL_85070|2006.619|wild.ans|USA|H3N8|nan':0.0,'EPI_ISL_85074|2006.627|wild.ans|USA|H3N8|nan':0.0):0.000000006,'EPI_ISL_85082|2006.625|wild.ans|USA|H3N8|nan':0.002101119)0.000:0.000000006)0.901:0.001400950)0.000:0.000000006)0.993:0.006401325)0.853:0.001369290)0.776:0.000718372)0.868:0.001405968)0.939:0.002825602,('EPI_ISL_8377|1999.5|wild.ans|USA|H3N5|nan':0.002147315,(('EPI_ISL_22521|1999.5|wild.ans|USA|H3N1|3C.3a1':0.0,'EPI_ISL_8455|1999.5|wild.ans|USA|H3N1|3C.3a1':0.0):0.000702441,('EPI_ISL_22522|1999.5|wild.ans|USA|H3N2|3C.3a1':0.001403502,('EPI_ISL_8434|1999.5|wild.ans|USA|H3N2|3C.3a1':0.000701375,('EPI_ISL_8456|1999.5|wild.ans|USA|H3N2|3C.3a1':0.0,'EPI_ISL_141329|1999.5|wild.ans|USA|H3N2|3C.3a1':0.0):0.000000006)0.000:0.000000006)0.812:0.000701762)0.741:0.000669723)0.999:0.010033677)0.924:0.002823495,(('EPI_ISL_99411|1994.389|wild.other|USA|H3N8|3C.3a1':0.000000006,'EPI_ISL_99425|1994.386|wild.other|USA|H3N8|3C.3a1':0.001400306)0.901:0.002098834,('EPI_ISL_99438|1994.386|wild.other|USA|H3N8|3C.3a1':0.000700268,('EPI_ISL_99414|1994.389|wild.other|USA|H3N8|3C.3a1':0.000700042,((((('EPI_ISL_99522|1994.386|wild.other|USA|H0N0|3C.3a1':0.0,'EPI_ISL_99422|1994.386|wild.other|USA|H3N3|3C.3a1':0.0):0.001401083,('EPI_ISL_99415|1994.389|wild.other|USA|H3N8|3C.3a1':0.0,'EPI_ISL_99435|1994.386|wild.other|USA|H3N8|3C.3a1':0.0):0.000700074)0.000:0.000000006,(('EPI_ISL_99439|1994.386|wild.other|USA|H3N2|3C.3a1':0.0,'EPI_ISL_99437|1994.386|wild.other|USA|H3N8|3C.3a1':0.0,'EPI_ISL_99436|1994.386|wild.other|USA|H3N8|3C.3a1':0.0):0.000700184,'EPI_ISL_99416|1994.389|wild.other|USA|H0N0|3C.3a1':0.000700006)0.000:0.000000006)1.000:0.000000006,(('EPI_ISL_99432|1994.386|wild.other|USA|H0N0|3C.3a1':0.0,'EPI_ISL_99520|1994.389|wild.other|USA|H0N0|nan':0.0,'EPI_ISL_99521|1994.389|wild.other|USA|H0N0|3C.3a1':0.0,'EPI_ISL_138079|1994.386|wild.other|USA|H0N0|3C.3a1':0.0,'EPI_ISL_99440|1994.386|wild.other|USA|H0N0|3C.3a1':0.0,'EPI_ISL_99431|1994.386|wild.other|USA|H0N0|3C.3a1':0.0,'EPI_ISL_99427|1994.386|wild.other|USA|H3N2|3C.3a1':0.0,'EPI_ISL_99426|1994.386|wild.other|USA|H3N8|3C.3a1':0.0,'EPI_ISL_99421|1994.389|wild.other|USA|H3N8|3C.3a1':0.0,'EPI_ISL_99430|1994.386|wild.other|USA|H3N8|3C.3a1':0.0,'EPI_ISL_99442|1994.386|wild.other|USA|H3N8|3C.3a1':0.0,'EPI_ISL_99423|1994.386|wild.other|USA|H3N8|3C.3a1':0.0,'EPI_ISL_99420|1994.389|wild.other|USA|H3N8|3C.3a1':0.0):0.000000006,('EPI_ISL_99410|1994.389|wild.other|USA|H3N8|3C.3a1':0.000700046,'EPI_ISL_99433|1994.386|wild.other|USA|H3N8|3C.3a1':0.000700121)0.000:0.000000006)0.000:0.000000006)0.000:0.000000006,'EPI_ISL_99413|1994.389|wild.other|USA|H3N2|3C.3a1':0.000700213)0.000:0.000000006)0.000:0.000000006)0.916:0.002117913)0.999:0.009281352)0.000:0.000000006,(('EPI_ISL_6335|2005.63|wild.ans|USA|H3N8|nan':0.002834215,'EPI_ISL_6151|2005.608|wild.ans|USA|H3N8|nan':0.003531785)0.857:0.001426647,(('EPI_ISL_5616|2005.6|wild.ans|USA|H3N6|nan':0.000699667,'EPI_ISL_6236|2005.605|wild.ans|USA|H1N8|nan':0.000708179)0.956:0.002835962,('EPI_ISL_6150|2005.608|wild.ans|USA|H3N8|nan':0.001416097,'EPI_ISL_6953|2005.6|wild.ans|USA|H3N8|nan':0.000696023)0.985:0.004255625)0.740:0.000686803)1.000:0.026852084)0.909:0.002051126,('EPI_ISL_99340|2002.622|wild.ans|USA|H3N6|3C.2':0.009766495,(('EPI_ISL_99343|2001.595|wild.ans|Canada|H3N8|nan':0.000000006,'EPI_ISL_8826|2001.595|wild.ans|Canada|H3N8|nan':0.000700935)0.851:0.001611020,(('EPI_ISL_85076|2006.63|wild.ans|USA|H0N0|3C.2':0.0,'EPI_ISL_139403|2006.381|wild.ans|USA|H3N2|3C.2':0.0,'EPI_ISL_85062|2006.63|wild.ans|USA|H3N2|3C.2':0.0,'EPI_ISL_85061|2006.63|wild.ans|USA|H3N2|3C.2':0.0):0.006384940,(('EPI_ISL_99330|2004.62|wild.ans|Canada|H3N8|3C.2':0.001403500,('EPI_ISL_99289|2006.603|wild.ans|Canada|H3N8|nan':0.007072897,'EPI_ISL_64903|2005.592|wild.ans|Canada|H3N8|nan':0.002813044)0.000:0.000000006)0.761:0.000000006,('EPI_ISL_99259|2007.655|wild.ans|Canada|H3N8|nan':0.002815819,((('EPI_ISL_99284|2007.627|wild.ans|Canada|H3N8|nan':0.0,'EPI_ISL_99285|2007.627|wild.ans|Canada|H3N8|nan':0.0):0.000702645,'EPI_ISL_99286|2007.627|wild.ans|Canada|H3N8|nan':0.001404176)0.999:0.007068326,('EPI_ISL_85123|2007.707|wild.ans|USA|H3N8|nan':0.001405346,(('EPI_ISL_85196|2007.679|wild.ans|USA|H3N8|3C.2':0.0,'EPI_ISL_84637|2007.674|wild.ans|USA|H3N8|3C.2':0.0,'EPI_ISL_84638|2007.682|wild.ans|USA|H3N8|3C.2':0.0):0.000000006,('EPI_ISL_85121|2007.677|wild.ans|USA|H3N8|nan':0.000702063,('EPI_ISL_63538|2007.679|wild.ans|USA|H3N8|3C.2':0.000702223,'EPI_ISL_84646|2007.671|wild.ans|USA|H3N8|nan':0.001405408)0.000:0.000000006)0.000:0.000000006)0.000:0.000000006)1.000:0.007069157)0.000:0.000000006)0.897:0.001404013)0.796:0.002104317)0.965:0.004774921)0.970:0.005069131)1.000:0.017553639)0.395:0.000681042,(('EPI_ISL_141826|2009.595|wild.ans|USA|H3N8|3C.2':0.0,'EPI_ISL_141932|2009.584|wild.ans|USA|H3N8|3C.2':0.0,'EPI_ISL_141825|2009.595|wild.ans|USA|H3N8|3C.2':0.0,'EPI_ISL_141813|2009.584|wild.ans|USA|H3N8|3C.2':0.0,'EPI_ISL_141812|2009.584|wild.ans|USA|H3N8|3C.2':0.0):0.000000006,('EPI_ISL_141925|2009.614|wild.ans|USA|H3N8|nan':0.001410618,'EPI_ISL_141845|2009.63|wild.ans|USA|H3N8|3C.2':0.000704667)0.838:0.000706539)1.000:0.039061093)0.879:0.002249623,('EPI_ISL_99452|1992.609|wild.ans|Canada|H3N6|3C.2':0.003532254,((('EPI_ISL_99524|1991.605|wild.ans|Canada|H0N0|3C.2':0.0,'EPI_ISL_99454|1991.605|wild.ans|Canada|H3N8|3C.2':0.0):0.000000006,'EPI_ISL_99456|1991.605|wild.ans|Canada|H3N8|3C.2':0.000699794)0.983:0.003517709,('EPI_ISL_99449|1992.645|wild.ans|Canada|H3N8|3C.2':0.002111297,'EPI_ISL_99450|1992.645|wild.ans|USA|H3N8|nan':0.002814416)0.874:0.001410765)0.742:0.000690658)0.907:0.002127794)0.970:0.003535434)0.740:0.000691389)0.918:0.002118982)0.000:0.000000006,(('EPI_ISL_99495|1987.589|wild.ans|Canada|H3N8|nan':0.002110288,('EPI_ISL_99493|1987.611|wild.ans|Canada|H3N8|3C.2':0.004280799,('EPI_ISL_8824|1995.581|wild.ans|Canada|H3N5|nan':0.004241691,(('EPI_ISL_99395|1997.592|wild.ans|Canada|H3N8|3C.2':0.000702120,'EPI_ISL_99396|1997.592|wild.ans|Canada|H3N8|3C.2':0.000000006)1.000:0.008499459,'EPI_ISL_99403|1995.611|wild.ans|Canada|H3N8|3C.2':0.000000006)0.956:0.003552102)1.000:0.013713810)0.738:0.000647867)0.716:0.000543053,'EPI_ISL_99447|1993.625|wild.ans|Canada|H3N9|3C.2':0.010817462)0.995:0.006517507)0.733:0.000000006)0.977:0.004449519)0.758:0.001396709)0.951:0.003049891,'EPI_ISL_189716|1978.597|wild.ans|Canada|H3N8|nan':0.005000810)0.733:0.000655347,'EPI_ISL_8811|1978.619|wild.ans|Canada|H3N3|3C.2':0.002124258)1.000:0.007119106)0.000:0.000000006,(('EPI_ISL_8817|1983.611|wild.ans|Canada|H3N1|3C.2':0.007480846,('EPI_ISL_131718|2007.729|wild.ans|Canada|H0N0|nan':0.003755175,(('EPI_ISL_127936|2009.63|wild.ans|Canada|H0N0|nan':0.0,'EPI_ISL_131751|2009.611|wild.ans|Canada|H3N9|nan':0.0):0.007096837,('EPI_ISL_127966|2007.718|wild.ans|Canada|H3N8|nan':0.0,'EPI_ISL_127964|2007.718|wild.ans|Canada|H3N8|nan':0.0,'EPI_ISL_127962|2007.718|wild.ans|Canada|H3N8|nan':0.0,'EPI_ISL_127956|2007.718|wild.ans|Canada|H3N8|nan':0.0,'EPI_ISL_127954|2007.718|wild.ans|Canada|H3N8|nan':0.0,'EPI_ISL_127953|2007.718|wild.ans|Canada|H3N8|nan':0.0,'EPI_ISL_127963|2007.718|wild.ans|Canada|H3N8|nan':0.0,'EPI_ISL_127952|2007.718|wild.ans|Canada|H3N8|nan':0.0,'EPI_ISL_127961|2007.718|wild.ans|Canada|H3N8|nan':0.0,'EPI_ISL_127955|2007.718|wild.ans|Canada|H3N8|nan':0.0):0.000000006)0.137:0.002633914)1.000:0.043924980)0.026:0.001905229,('EPI_ISL_8745|1979.608|wild.ans|Canada|H3N8|3C.2':0.000000006,'EPI_ISL_8812|1979.605|wild.ans|Canada|H3N8|3C.2':0.001403195)0.876:0.002107202)0.999:0.009256364)0.891:0.002097241,'EPI_ISL_8813|1979.605|wild.ans|Canada|H3N6|3C.2':0.015161752)0.260:0.000640448,('EPI_ISL_119100|1979.616|wild.ans|Canada|H0N0|nan':0.005006664,'EPI_ISL_8807|1976.615|wild.ans|Canada|H3N2|3C.2':0.010743657)0.625:0.001478773)1.000:0.030657946)0.999:0.050551429,('EPI_ISL_68712|1995.5|Dom.ans|USA|H3N8|nan':0.112057853,(((('EPI_ISL_99523|1991.605|wild.ans|Canada|H0N0|nan':0.0,'EPI_ISL_99455|1991.605|wild.ans|Canada|H3N8|nan':0.0):0.002845350,'EPI_ISL_99457|1991.605|wild.ans|Canada|H3N8|nan':0.001405514)1.000:0.023146539,(('EPI_ISL_99461|1991.603|wild.ans|Canada|H3N8|nan':0.0,'EPI_ISL_99459|1991.603|wild.ans|Canada|H3N8|nan':0.0,'EPI_ISL_99460|1991.603|wild.ans|Canada|H3N8|nan':0.0):0.017675336,(('EPI_ISL_22553|1998.5|Dom.gal|USA|H3N2|nan':0.025949220,'EPI_ISL_6496|1990.795|wild.ans|USA|H3N6|3C.2':0.002397699)0.334:0.000763256,(((((((('EPI_ISL_216618|2005.493|wild.ans|USA|H3N2|3C.3a1':0.0,'EPI_ISL_216621|2005.493|wild.ans|USA|H3N2|3C.3a1':0.0,'EPI_ISL_216623|2005.493|wild.ans|USA|H3N2|3C.3a1':0.0,'EPI_ISL_64896|2005.5|wild.ans|USA|H3N2|3C.3a1':0.0,'EPI_ISL_216620|2005.493|wild.ans|USA|H3N2|3C.3a1':0.0,'EPI_ISL_216616|2005.493|wild.ans|USA|H3N8|3C.3a1':0.0):0.000000006,(('EPI_ISL_216622|2005.493|wild.ans|USA|H3N2|3C.3a1':0.000000006,'EPI_ISL_7020|2005.5|wild.ans|USA|H3N2|3C.3a1':0.000703142)0.851:0.000703334,('EPI_ISL_216619|2005.493|wild.ans|USA|H3N2|3C.3a1':0.001408828,('EPI_ISL_7021|2005.5|wild.ans|USA|H3N2|3C.3a1':0.000703801,'EPI_ISL_7172|2005.5|wild.ans|USA|H3N2|3C.3a1':0.001407806)0.000:0.000000006)0.661:0.000000006)0.000:0.000000006)0.000:0.000000006,'EPI_ISL_7000|2005.5|wild.ans|USA|H3N2|3C.3a1':0.001407437)1.000:0.010685618,('EPI_ISL_22520|1999.5|wild.ans|USA|H3N6|3C.3a1':0.004970014,((('EPI_ISL_83530|2007.696|wild.ans|USA|H3N1|nan':0.017392568,(((('EPI_ISL_84973|2007.704|wild.ans|USA|H3N8|nan':0.000000006,('EPI_ISL_84961|2007.723|wild.ans|USA|H3N8|nan':0.002115238,'EPI_ISL_84984|2007.704|wild.ans|USA|H3N8|nan':0.001409713)0.000:0.000000006)0.000:0.000000006,('EPI_ISL_84972|2007.707|wild.ans|USA|H3N6|nan':0.001421128,'EPI_ISL_75696|2007.704|wild.ans|USA|H3N8|nan':0.006395954)0.043:0.000695114)1.000:0.015038345,((('EPI_ISL_131769|2007.729|wild.ans|Canada|H3N6|nan':0.001413634,'EPI_ISL_131742|2007.5|wild.ans|Canada|H3N8|nan':0.000707265)0.993:0.005691013,('EPI_ISL_63573|2007.605|wild.ans|Canada|H3N2|nan':0.004268900,(('EPI_ISL_131878|2007.712|wild.ans|Canada|H3N8|nan':0.0,'EPI_ISL_131870|2007.712|wild.ans|Canada|H3N8|nan':0.0,'EPI_ISL_131875|2007.712|wild.ans|Canada|H3N8|nan':0.0):0.000000006,(('EPI_ISL_131864|2007.712|wild.ans|Canada|H3N8|nan':0.0,'EPI_ISL_131888|2007.729|wild.ans|Canada|H3N8|nan':0.0):0.000000006,'EPI_ISL_131776|2007.71|wild.ans|Canada|H3N8|nan':0.000707227)0.931:0.001414015)0.913:0.002133575)0.911:0.002158696)0.964:0.004178036,(('EPI_ISL_131761|2009.688|wild.ans|Canada|H3N8|nan':0.006410874,(('EPI_ISL_141817|2009.586|wild.ans|USA|H3N8|3C.3a1':0.000706148,'EPI_ISL_141857|2009.6|wild.ans|USA|H3N8|3C.3a1':0.000706148)0.000:0.000000006,('EPI_ISL_141863|2009.627|wild.ans|USA|H3N8|3C.3a1':0.001413295,(('EPI_ISL_141887|2009.625|wild.ans|USA|H3N8|3C.3a1':0.000705695,(('EPI_ISL_141904|2009.666|wild.ans|USA|H3N8|3C.3a1':0.000000006,'EPI_ISL_141903|2009.666|wild.ans|USA|H3N8|nan':0.001412532)0.917:0.000705643,'EPI_ISL_141926|2009.674|wild.ans|USA|H3N8|3C.3a1':0.002119876)0.000:0.000000006)1.000:0.000000006,'EPI_ISL_141927|2009.677|wild.ans|USA|H3N8|3C.3a1':0.000000006)0.000:0.000000006)0.871:0.000705874)0.786:0.000709996)0.758:0.000705304,(((('EPI_ISL_141201|2009.57|wild.ans|USA|H3N3|nan':0.004989898,((('EPI_ISL_94978|2010.082|wild.ans|Guatemala|H3N8|nan':0.007123834,(('EPI_ISL_141237|2009.868|wild.ans|USA|H3N8|nan':0.0,'EPI_ISL_141232|2009.715|wild.ans|USA|H3N9|nan':0.0):0.004303097,'EPI_ISL_135047|2010.704|wild.ans|USA|H3N6|nan':0.005017928)0.111:0.000677813)0.000:0.000000006,(('EPI_ISL_158538|2011.811|wild.ans|USA|H3N2|3C.3a1':0.000706827,(('EPI_ISL_158451|2011.732|wild.ans|USA|H3N2|3C.3a1':0.000000006,('EPI_ISL_158448|2011.729|wild.ans|USA|H3N2|3C.3a1':0.001415565,'EPI_ISL_158446|2011.729|wild.ans|USA|H3N2|3C.3a1':0.000000006)0.910:0.000706892)0.848:0.000706753,('EPI_ISL_158454|2011.729|wild.ans|USA|H0N0|3C.3a1':0.0,'EPI_ISL_158449|2011.732|wild.ans|USA|H3N2|3C.3a1':0.0):0.001415097)0.000:0.000000006)1.000:0.010017058,('EPI_ISL_135022|2010.712|wild.ans|USA|H3N6|nan':0.004271613,('EPI_ISL_134903|2010.753|wild.ans|USA|H0N0|nan':0.003548858,('EPI_ISL_134927|2010.734|wild.ans|USA|H3N2|nan':0.001428321,'EPI_ISL_134974|2010.753|wild.ans|USA|H3N8|nan':0.004273654)0.288:0.000703114)0.000:0.000000006)0.986:0.003557913)0.000:0.000000006)0.931:0.002128957,(('EPI_ISL_94175|2009.573|wild.ans|USA|H0N0|nan':0.000702856,'EPI_ISL_94167|2009.57|wild.ans|USA|H3N8|nan':0.001421300)0.980:0.003568881,('EPI_ISL_697561|2016.798|wild.ans|USA|H3N8|nan':0.000714079,'EPI_ISL_220220|2012.721|wild.ans|USA|H0N0|3C.3a1':0.010753593)0.781:0.000703625)0.788:0.000708993)0.772:0.000709414)0.747:0.000689871,((('EPI_ISL_135099|2011.611|wild.ans|USA|H3N8|nan':0.0,'EPI_ISL_135100|2011.611|wild.ans|USA|H3N8|nan':0.0,'EPI_ISL_135092|2011.611|wild.ans|USA|H3N8|nan':0.0):0.000000006,((((('EPI_ISL_150303|2012.596|wild.ans|USA|H3N8|nan':0.000000006,('EPI_ISL_150137|2012.525|wild.ans|USA|H3N8|nan':0.002835827,('EPI_ISL_150155|2012.557|wild.ans|USA|H3N8|nan':0.000707664,'EPI_ISL_150334|2012.607|wild.ans|USA|H3N8|nan':0.001413938)0.803:0.000706550)0.000:0.000000006)1.000:0.000000006,'EPI_ISL_150300|2012.568|wild.ans|USA|H3N8|nan':0.000706685)0.000:0.000000006,('EPI_ISL_150304|2012.579|wild.ans|USA|H3N8|nan':0.000706685,('EPI_ISL_149787|2012.557|wild.ans|USA|H3N8|nan':0.0,'EPI_ISL_149786|2012.557|wild.ans|USA|H3N8|nan':0.0):0.000000006)0.914:0.001414203)0.945:0.002124228,('EPI_ISL_150158|2012.549|wild.ans|USA|H3N8|nan':0.001415530,('EPI_ISL_150140|2012.53|wild.ans|USA|H3N8|nan':0.000000006,'EPI_ISL_150147|2012.538|wild.ans|USA|H3N8|nan':0.000707209)0.000:0.000000006)0.771:0.000706798)0.779:0.000714635,(('EPI_ISL_150134|2012.519|wild.ans|USA|H3N8|nan':0.0,'EPI_ISL_150135|2012.525|wild.ans|USA|H3N8|nan':0.0):0.000706530,'EPI_ISL_150139|2012.525|wild.ans|USA|H3N8|nan':0.000708166)0.725:0.000702976)0.988:0.004270362)0.907:0.000706498,(('EPI_ISL_135107|2011.611|wild.ans|USA|H0N0|nan':0.0,'EPI_ISL_134890|2011.611|wild.ans|USA|H0N0|Am_nonGsGD':0.0,'EPI_ISL_135106|2011.611|wild.ans|USA|H3N8|nan':0.0,'EPI_ISL_135097|2011.611|wild.ans|USA|H3N8|nan':0.0,'EPI_ISL_135098|2011.611|wild.ans|USA|H3N8|nan':0.0,'EPI_ISL_135085|2011.611|wild.ans|USA|H3N8|nan':0.0,'EPI_ISL_135104|2011.611|wild.ans|USA|H3N8|nan':0.0,'EPI_ISL_135068|2011.611|wild.ans|USA|H3N8|nan':0.0,'EPI_ISL_135105|2011.611|wild.ans|USA|H3N8|nan':0.0,'EPI_ISL_135088|2011.611|wild.ans|USA|H3N8|nan':0.0,'EPI_ISL_135089|2011.611|wild.ans|USA|H3N8|nan':0.0):0.000000006,'EPI_ISL_135102|2011.611|wild.ans|USA|H0N0|nan':0.000706457)0.000:0.000000006)1.000:0.009302608)0.856:0.001436708,'EPI_ISL_148236|2011.926|wild.ans|USA|H3N8|nan':0.012181927)0.772:0.001411987,(('EPI_ISL_141197|2009.57|wild.ans|USA|H3N8|3C.3a1':0.005729561,(('EPI_ISL_141206|2009.679|wild.ans|USA|H3N6|nan':0.003553498,('EPI_ISL_141233|2009.715|wild.ans|USA|H3N6|nan':0.000710611,'EPI_ISL_141222|2009.674|wild.ans|USA|H3N1|nan':0.002131844)0.000:0.000000006)0.989:0.007109772,((((((('EPI_ISL_256486|2015.825|wild.ans|USA|H3N1|nan':0.002845448,'EPI_ISL_258540|2015.732|wild.ans|USA|H3N8|nan':0.005724022)0.997:0.007153483,('EPI_ISL_254867|2015.973|wild.ans|USA|H3N8|nan':0.004394692,('EPI_ISL_502383|2018.693|wild.ans|USA|H0N0|3C.3a1':0.009285792,(('EPI_ISL_273383|2016.628|wild.ans|USA|H0N0|nan':0.0,'EPI_ISL_273385|2016.628|wild.ans|USA|H3N8|nan':0.0,'EPI_ISL_273390|2016.628|wild.ans|USA|H3N8|nan':0.0,'EPI_ISL_273388|2016.628|wild.ans|USA|H3N8|nan':0.0,'EPI_ISL_273387|2016.628|wild.ans|USA|H3N8|nan':0.0,'EPI_ISL_273391|2016.628|wild.ans|USA|H3N8|nan':0.0):0.000000006,('EPI_ISL_273389|2016.628|wild.ans|USA|H3N8|nan':0.0,'EPI_ISL_273384|2016.628|wild.ans|USA|H3N8|nan':0.0):0.000706762)0.975:0.005146706)0.937:0.003576236)0.997:0.008513329)0.677:0.000000006,(('EPI_ISL_257131|2012.874|wild.ans|Guatemala|H3N8|3C.3a1':0.003541248,('EPI_ISL_257117|2011.899|wild.ans|Guatemala|H3N2|3C.3a1':0.002831366,('EPI_ISL_258536|2015.712|wild.ans|USA|H3N8|3C.3a1':0.000709152,'EPI_ISL_258547|2015.723|wild.ans|USA|H3N8|nan':0.000707100)1.000:0.012187655)0.547:0.000000006)0.000:0.000000006,('EPI_ISL_189521|2012.683|wild.ans|USA|H3N6|3C.3a1':0.004259189,(('EPI_ISL_220217|2012.708|wild.ans|USA|H3N6|3C.3a1':0.002830235,('EPI_ISL_257149|2012.874|wild.ans|Guatemala|H3N3|3C.3a1':0.004253474,('EPI_ISL_220025|2012.73|wild.ans|USA|H0N0|3C.3a1':0.000000006,('EPI_ISL_243735|2012.855|wild.ans|Guatemala|H3N2|3C.3a1':0.001413338,'EPI_ISL_220213|2012.71|wild.ans|USA|H3N8|3C.3a1':0.002120713)0.000:0.000000006)0.000:0.000000006)0.000:0.000000006)0.000:0.000000006,'EPI_ISL_220223|2012.713|wild.ans|USA|H3N6|3C.3a1':0.004255344)0.914:0.001412959)0.456:0.000000006)0.000:0.000000007)0.957:0.001413551,('EPI_ISL_158436|2011.786|wild.ans|USA|H3N8|3C.3a1':0.006443160,(('EPI_ISL_257126|2011.86|wild.ans|Guatemala|H0N0|3C.3a1':0.000000006,'EPI_ISL_257170|2011.934|wild.ans|Guatemala|H3N3|nan':0.002839665)0.947:0.002127051,(('EPI_ISL_243739|2012.874|wild.ans|Guatemala|H3N2|3C.3a1':0.002839679,'EPI_ISL_257127|2012.874|wild.ans|Guatemala|H3N2|nan':0.004278155)0.974:0.004296082,'EPI_ISL_257144|2011.915|wild.ans|Guatemala|H3N3|nan':0.004973055)0.000:0.000000006)0.940:0.002865435)0.729:0.000682651)0.000:0.000000006,(('EPI_ISL_257134|2011.844|wild.ans|Guatemala|H3N8|3C.3a1':0.003563699,('EPI_ISL_243748|2011.86|wild.ans|Guatemala|H3N2|3C.3a1':0.001415072,(('EPI_ISL_245465|2011.86|wild.ans|Guatemala|H0N0|nan':0.0,'EPI_ISL_257145|2011.86|wild.ans|Guatemala|H3N8|3C.3a1':0.0):0.000000006,'EPI_ISL_243742|2011.86|wild.ans|Guatemala|H3N2|3C.3a1':0.000705900)0.779:0.000707066)0.946:0.002839791)0.969:0.004268757,(('EPI_ISL_220197|2011.71|wild.ans|USA|H3N8|3C.3a1':0.0,'EPI_ISL_220183|2011.71|wild.ans|USA|H3N8|3C.3a1':0.0,'EPI_ISL_220193|2011.71|wild.ans|USA|H3N8|3C.3a1':0.0,'EPI_ISL_220174|2011.71|wild.ans|USA|H3N8|3C.3a1':0.0):0.000702228,('EPI_ISL_257135|2011.86|wild.ans|Guatemala|H3N2|3C.3a1':0.002828697,('EPI_ISL_245467|2011.86|wild.ans|Guatemala|H0N0|3C.3a1':0.002119291,('EPI_ISL_220188|2011.71|wild.ans|USA|H0N0|3C.3a1':0.000705135,('EPI_ISL_220176|2011.71|wild.ans|USA|H0N0|3C.3a1':0.0,'EPI_ISL_220164|2011.71|wild.ans|USA|H3N6|3C.3a1':0.0):0.000000006)0.850:0.000705186)0.000:0.000000006)0.291:0.000710525)0.982:0.003549040)0.000:0.000000006)0.000:0.000000006,(('EPI_ISL_189484|2012.82|wild.ans|USA|H3N8|3C.3a1':0.001414130,'EPI_ISL_257118|2012.855|wild.ans|Guatemala|H3N2|3C.3a1':0.002851587)0.988:0.004994167,'EPI_ISL_220045|2010.707|wild.ans|USA|H3N8|3C.3a1':0.000708299)0.398:0.000705722)0.938:0.002844197,'EPI_ISL_141245|2009.942|wild.ans|USA|H3N8|3C.3a1':0.005715479)0.932:0.002895441)0.953:0.003620364)0.733:0.000710838,'EPI_ISL_99257|2007.655|wild.ans|USA|H3N8|nan':0.003587168)0.788:0.000670597)0.739:0.000000006)0.977:0.004425257)0.890:0.002183095)0.828:0.001804659,('EPI_ISL_82492|2006.638|wild.ans|USA|H3N8|nan':0.002808856,'EPI_ISL_30032|2007.858|wild.ans|USA|H3N1|nan':0.007199432)1.000:0.011997169)0.928:0.003827774)0.563:0.002661732,(('EPI_ISL_99302|2006.603|wild.ans|Canada|H3N8|nan':0.000706481,(('EPI_ISL_99299|2006.603|wild.ans|Canada|H0N0|nan':0.0,'EPI_ISL_99296|2006.603|wild.ans|Canada|H3N8|nan':0.0,'EPI_ISL_99300|2006.603|wild.ans|Canada|H3N8|nan':0.0,'EPI_ISL_99297|2006.603|wild.ans|Canada|H3N8|nan':0.0,'EPI_ISL_99290|2006.603|wild.ans|Canada|H3N8|nan':0.0):0.000000006,('EPI_ISL_99301|2006.603|wild.ans|Canada|H3N8|nan':0.000000006,'EPI_ISL_99298|2006.603|wild.ans|Canada|H3N8|nan':0.000706663)0.854:0.000706571)0.766:0.000000006)0.994:0.007735037,(('EPI_ISL_82519|2007.622|wild.ans|USA|H3N8|nan':0.002846676,(('EPI_ISL_19950|2007.918|wild.ans|USA|H3N3|nan':0.000000006,('EPI_ISL_19943|2007.926|wild.ans|USA|H3N5|nan':0.003542396,('EPI_ISL_22632|2007.918|wild.ans|USA|H3N7|nan':0.000706516,('EPI_ISL_22637|2007.926|wild.ans|USA|H3N5|nan':0.001416297,('EPI_ISL_94208|2007.918|wild.ans|USA|H3N5|nan':0.000000006,'EPI_ISL_22635|2007.918|wild.ans|USA|H3N5|nan':0.000704768)0.885:0.001411994)0.775:0.000707095)0.767:0.000706978)0.834:0.000707400)0.984:0.005005588,(('EPI_ISL_99260|2007.655|wild.ans|Canada|H0N0|nan':0.0,'EPI_ISL_99267|2007.655|wild.ans|Canada|H3N8|nan':0.0,'EPI_ISL_99262|2007.655|wild.ans|Canada|H3N8|nan':0.0):0.000000006,'EPI_ISL_99258|2007.655|wild.ans|Canada|H3N8|nan':0.000706444)0.755:0.000687564)0.926:0.002859406)0.991:0.005705231,('EPI_ISL_64886|2005.638|wild.ans|Canada|H3N8|3C.3a1':0.003542675,('EPI_ISL_64816|2005.592|wild.ans|Canada|H3N8|3C.3a1':0.000000006,'EPI_ISL_99311|2005.605|wild.ans|Canada|H3N8|3C.3a1':0.000707588)0.957:0.002125708)0.000:0.000000006)1.000:0.012354500)0.905:0.003502620)0.985:0.004555162,(('EPI_ISL_99332|2004.615|wild.ans|Canada|H3N1|3C.3a1':0.002837629,('EPI_ISL_82483|2006.556|wild.ans|USA|H3N2|3C.2':0.000696125,('EPI_ISL_82521|2007.622|wild.ans|USA|H3N8|3C.3a1':0.007113039,'EPI_ISL_64393|2006.748|wild.ans|USA|H3N8|nan':0.004253480)0.727:0.000715713)1.000:0.009307245)0.742:0.000689255,((('EPI_ISL_66125|2006.5|wild.ans|USA|H3N6|3C.3a1':0.001408057,((((('EPI_ISL_216589|2010.704|wild.ans|USA|H3N2|3C.3a1':0.000706903,'EPI_ISL_216584|2010.633|wild.ans|USA|H3N2|3C.3a1':0.000706857)0.000:0.000000006,('EPI_ISL_216566|2010.633|wild.ans|USA|H3N2|3C.3a1':0.0,'EPI_ISL_216591|2010.704|wild.ans|USA|H3N2|3C.3a1':0.0):0.000000006)0.729:0.000000006,'EPI_ISL_216587|2010.704|wild.ans|USA|H3N6|3C.3a1':0.001415011)0.997:0.005736450,('EPI_ISL_75697|2007.704|wild.ans|USA|H3N8|3C.3a1':0.002833614,('EPI_ISL_95434|2009.792|wild.ans|USA|H3N2|nan':0.004257388,('EPI_ISL_141113|2008.672|wild.ans|USA|H0N0|3C.3a1':0.002130769,(('EPI_ISL_133622|2011.625|wild.ans|USA|H3N6|3C.3a1':0.000000006,(('EPI_ISL_189508|2012.781|wild.ans|USA|H0N0|3C.3a1':0.007842032,'EPI_ISL_133587|2011.619|wild.ans|USA|H0N0|3C.3a1':0.002124299)0.000:0.000000006,('EPI_ISL_133623|2011.638|wild.ans|USA|H3N8|3C.3a1':0.001416284,'EPI_ISL_133618|2011.619|wild.ans|USA|H3N1|3C.3a1':0.001417348)0.786:0.000708980)0.846:0.000707843)0.875:0.001416928,('EPI_ISL_133598|2010.633|wild.ans|USA|H3N2|nan':0.004260200,((('EPI_ISL_133596|2010.627|wild.ans|USA|H3N2|3C.3a1':0.0,'EPI_ISL_133595|2010.627|wild.ans|USA|H3N2|3C.3a1':0.0):0.000000006,'EPI_ISL_133594|2010.627|wild.ans|USA|H3N2|3C.3a1':0.000706790)0.948:0.001415366,'EPI_ISL_158516|2011.729|wild.ans|USA|H3N2|3C.3a1':0.004258902)0.000:0.000000006)0.246:0.000706417)0.854:0.001421155)0.951:0.002844058)0.000:0.000000006)0.790:0.000709244)0.778:0.000700918,('EPI_ISL_131764|2007.715|wild.ans|Canada|H3N8|3C.3a1':0.002819189,('EPI_ISL_216788|2009.652|wild.ans|USA|H3N8|3C.3a1':0.0,'EPI_ISL_216787|2009.652|wild.ans|USA|H3N8|3C.3a1':0.0,'EPI_ISL_216874|2009.652|wild.ans|USA|H3N8|3C.3a1':0.0):0.009387862)0.992:0.006470351)0.689:0.000720897)0.997:0.007119048,(((((('EPI_ISL_141121|2008.694|wild.ans|USA|H3N6|3C.3a1':0.000000006,((('EPI_ISL_141155|2008.708|wild.ans|USA|H0N0|3C.3a1':0.000000006,'EPI_ISL_141115|2008.672|wild.ans|USA|H3N8|3C.3a1':0.000703209)0.921:0.001407904,('EPI_ISL_141132|2008.579|wild.ans|USA|H3N8|3C.3a1':0.000000006,(('EPI_ISL_141110|2008.675|wild.ans|USA|H0N0|nan':0.000704851,'EPI_ISL_141092|2008.708|wild.ans|USA|H3N8|3C.3a1':0.002823033)0.144:0.000703842,('EPI_ISL_141122|2008.697|wild.ans|USA|H0N0|3C.3a1':0.000703210,(('EPI_ISL_141511|2008.579|wild.ans|USA|H3N8|3C.3a1':0.0,'EPI_ISL_141512|2008.579|wild.ans|USA|H3N8|3C.3a1':0.0,'EPI_ISL_141513|2008.579|wild.ans|USA|H3N8|3C.3a1':0.0):0.000000006,(('EPI_ISL_141510|2008.579|wild.ans|USA|H3N8|3C.3a1':0.0,'EPI_ISL_141134|2008.579|wild.ans|USA|H3N8|3C.3a1':0.0):0.000703297,'EPI_ISL_141157|2008.574|wild.ans|USA|H3N8|3C.3a1':0.000703406)0.000:0.000000006)0.000:0.000000006)0.920:0.001407873)0.753:0.000000006)0.000:0.000000006)0.772:0.000703550,('EPI_ISL_141097|2008.579|wild.ans|USA|H0N0|nan':0.0,'EPI_ISL_141131|2008.579|wild.ans|USA|H3N8|nan':0.0):0.001410781)0.791:0.000705441)0.000:0.000000006,'EPI_ISL_141109|2008.675|wild.ans|USA|H3N8|3C.3a1':0.000703672)0.997:0.007088959,('EPI_ISL_141331|2008.587|wild.ans|USA|H0N0|nan':0.001407490,(('EPI_ISL_141135|2008.587|wild.ans|USA|H0N0|3C.3a1':0.0,'EPI_ISL_141099|2008.587|wild.ans|USA|H3N8|3C.3a1':0.0,'EPI_ISL_141089|2008.587|wild.ans|USA|H3N8|3C.3a1':0.0):0.000000006,'EPI_ISL_141098|2008.587|wild.ans|USA|H3N8|3C.3a1':0.000702920)0.798:0.000000006)0.981:0.003528568)0.000:0.000000006,(('EPI_ISL_141251|2010.597|wild.other|USA|H0N0|nan':0.000000006,'EPI_ISL_134991|2010.866|wild.ans|USA|H3N6|3C.3a1':0.002120755)0.970:0.002119025,((((((('EPI_ISL_220169|2011.69|wild.ans|USA|H0N0|nan':0.001426327,((('EPI_ISL_177511|2013.085|wild.ans|USA|H3N6|3C.3a1':0.001416588,'EPI_ISL_177513|2013.085|wild.ans|USA|H3N8|3C.3a1':0.000000006)0.856:0.000705029,('EPI_ISL_177512|2013.085|wild.ans|USA|H3N6|3C.3a1':0.001411280,('EPI_ISL_189496|2012.874|wild.ans|USA|H3N8|3C.3a1':0.0,'EPI_ISL_189495|2012.874|wild.ans|USA|H3N8|3C.3a1':0.0):0.000705300)0.000:0.000000006)0.744:0.000784339,('EPI_ISL_162255|2013.742|wild.ans|USA|H3N2|3C.3a1':0.002061567,(('EPI_ISL_328513|2015.685|wild.ans|USA|H3N1|3C.3a1':0.004255988,(((('EPI_ISL_161040|2013.721|wild.ans|USA|H3N8|nan':0.0,'EPI_ISL_161080|2013.721|wild.ans|USA|H3N8|nan':0.0):0.002122340,('EPI_ISL_216681|2014.649|wild.ans|USA|H3N6|3C.3a1':0.002119493,('EPI_ISL_216744|2014.704|wild.ans|USA|H3N9|3C.3a1':0.000706985,(('EPI_ISL_216748|2014.704|wild.ans|USA|H3N9|3C.3a1':0.0,'EPI_ISL_216750|2014.704|wild.ans|USA|H3N9|3C.3a1':0.0,'EPI_ISL_216747|2014.704|wild.ans|USA|H3N9|3C.3a1':0.0):0.000000006,'EPI_ISL_216749|2014.704|wild.ans|USA|H3N9|3C.3a1':0.001416222)0.000:0.000000006)0.995:0.005696772)0.772:0.000714425)0.000:0.000000006,('EPI_ISL_220238|2013.701|wild.ans|USA|H3N8|nan':0.000708572,(('EPI_ISL_220239|2013.701|wild.ans|USA|H3N8|3C.3a1':0.0,'EPI_ISL_220248|2013.701|wild.ans|USA|H3N8|3C.3a1':0.0):0.000000006,'EPI_ISL_220256|2013.701|wild.ans|USA|H3N8|3C.3a1':0.000705937)0.904:0.001413774)0.798:0.000705690)0.000:0.000000006,('EPI_ISL_220244|2013.715|wild.ans|USA|H0N0|3C.3a1':0.0,'EPI_ISL_220252|2013.712|wild.ans|USA|H3N8|3C.3a1':0.0):0.000000006)0.929:0.000000007)0.747:0.000000006,('EPI_ISL_220232|2013.71|wild.ans|USA|H0N0|nan':0.000706301,'EPI_ISL_220245|2013.718|wild.ans|USA|H3N8|3C.3a1':0.000000006)0.879:0.001413646)0.801:0.002193903)0.999:0.007152067)0.987:0.005636778)0.740:0.000693692,(('EPI_ISL_158481|2011.786|wild.ans|USA|H3N2|3C.3a1':0.000698281,(('EPI_ISL_158461|2011.808|wild.ans|USA|H3N2|3C.3a1':0.000000006,'EPI_ISL_158466|2011.808|wild.ans|USA|H3N2|nan':0.001410401)0.891:0.000704648,(('EPI_ISL_158514|2011.729|wild.ans|USA|H3N2|3C.3a1':0.0,'EPI_ISL_158513|2011.729|wild.ans|USA|H3N2|3C.3a1':0.0,'EPI_ISL_158511|2011.729|wild.ans|USA|H3N2|3C.3a1':0.0):0.000000006,'EPI_ISL_158512|2011.729|wild.ans|USA|H3N2|3C.3a1':0.001410578)0.753:0.000000006)0.889:0.002130150)0.975:0.002835104,'EPI_ISL_220175|2011.71|wild.ans|USA|H3N8|nan':0.006410423)0.000:0.000000006)0.000:0.000000006,('EPI_ISL_134929|2010.734|wild.ans|USA|H3N8|nan':0.0,'EPI_ISL_134931|2010.734|wild.ans|USA|H3N8|nan':0.0):0.000704793)0.776:0.000704454,'EPI_ISL_134951|2010.751|wild.ans|USA|H3N2|3C.3a1':0.002124420)0.954:0.002833069,(((('EPI_ISL_158465|2011.805|wild.ans|USA|H0N0|nan':0.000703852,('EPI_ISL_158519|2011.729|wild.ans|USA|H3N2|nan':0.001409127,'EPI_ISL_158464|2011.808|wild.ans|USA|H3N2|nan':0.000704115)0.000:0.000000006)0.999:0.008571600,'EPI_ISL_220182|2011.712|wild.ans|USA|H3N6|3C.3a1':0.003557075)0.873:0.001403083,((('EPI_ISL_376342|2017.688|wild.ans|USA|H3N8|nan':0.007345422,('EPI_ISL_376337|2017.688|wild.ans|USA|H3N8|3C.3a1':0.003607185,'EPI_ISL_502364|2018.69|wild.ans|USA|H3N8|nan':0.010099055)0.769:0.001168629)1.000:0.015425377,(('EPI_ISL_161050|2013.74|wild.ans|USA|H3N8|nan':0.006410396,((((('EPI_ISL_245524|2015.696|wild.ans|USA|H3N2|3C.3a1':0.000705514,('EPI_ISL_256467|2015.636|wild.ans|USA|H3N2|3C.3a1':0.000000006,('EPI_ISL_256476|2015.597|wild.ans|USA|H3N2|3C.3a1':0.000705290,'EPI_ISL_257694|2015.636|wild.ans|USA|H3N6|3C.3a1':0.000704754)0.000:0.000000006)1.000:0.000000006)0.000:0.000000006,('EPI_ISL_294054|2016.825|wild.ans|USA|H3N2|3C.3a1':0.003542776,('EPI_ISL_294162|2016.683|wild.ans|USA|H3N2|3C.3a1':0.002134291,'EPI_ISL_294017|2016.863|wild.ans|USA|H3N2|3C.3a1':0.006434743)0.759:0.000689699)0.932:0.002124183)0.921:0.002121807,('EPI_ISL_254774|2015.696|wild.ans|USA|H3N8|3C.3a1':0.000000006,('EPI_ISL_245525|2015.696|wild.ans|USA|H3N8|3C.3a1':0.003587531,'EPI_ISL_376310|2017.688|wild.ans|USA|H3N1|3C.3a1':0.005716335)0.739:0.000660833)0.970:0.003546128)0.932:0.002128640,('EPI_ISL_294056|2016.787|wild.ans|USA|H3N8|3C.3a1':0.005025794,'EPI_ISL_256468|2015.677|wild.ans|USA|H3N1|3C.3a1':0.007898057)0.834:0.001368667)0.737:0.000704487,((('EPI_ISL_216708|2014.674|wild.ans|USA|H3N2|3C.3a1':0.0,'EPI_ISL_216700|2014.671|wild.ans|USA|H3N2|3C.3a1':0.0):0.000000006,'EPI_ISL_216710|2014.674|wild.ans|USA|H3N2|3C.3a1':0.000704814)0.000:0.000000006,((((('EPI_ISL_216687|2014.652|wild.ans|USA|H3N2|3C.3a1':0.000704765,'EPI_ISL_216698|2014.649|wild.ans|USA|H3N2|3C.3a1':0.000000006)0.851:0.000704735,('EPI_ISL_216695|2014.638|wild.ans|USA|H0N0|Am_nonGsGD':0.0,'EPI_ISL_216690|2014.638|wild.ans|USA|H3N2|3C.3a1':0.0,'EPI_ISL_216694|2014.638|wild.ans|USA|H3N2|3C.3a1':0.0,'EPI_ISL_216686|2014.652|wild.ans|USA|H3N2|3C.3a1':0.0):0.000000006)0.000:0.000000006,'EPI_ISL_216707|2014.674|wild.ans|USA|H3N8|3C.3a1':0.000704662)0.000:0.000000006,'EPI_ISL_216676|2014.679|wild.ans|USA|H3N2|3C.3a1':0.000704649)0.000:0.000000006,'EPI_ISL_216709|2014.674|wild.ans|USA|H0N0|3C.3a1':0.000704558)0.922:0.000704735)0.975:0.002829050)0.743:0.000703386)0.876:0.001415005,('EPI_ISL_189491|2012.781|wild.ans|USA|H3N2|3C.3a1':0.001408964,('EPI_ISL_189534|2012.686|wild.ans|USA|H3N8|3C.3a1':0.000000006,'EPI_ISL_189483|2012.743|wild.ans|USA|H3N2|3C.3a1':0.002115468)0.000:0.000000006)0.000:0.000000006)0.923:0.002817612)0.840:0.002142901,'EPI_ISL_220212|2012.708|wild.ans|USA|H3N8|3C.3a1':0.007814677)0.567:0.000000006)0.000:0.000000006,('EPI_ISL_220018|2011.69|wild.ans|USA|H0N0|3C.3a1':0.002831570,(((('EPI_ISL_256344|2015.597|wild.ans|USA|H3N1|3C.3a1':0.004256278,'EPI_ISL_294021|2016.694|wild.ans|USA|H3N8|3C.3a1':0.001410477)0.388:0.000704654,((('EPI_ISL_254852|2015.707|wild.ans|USA|H3N2|3C.3a1':0.001409565,'EPI_ISL_256481|2015.627|wild.ans|USA|H3N8|3C.3a1':0.000704030)0.000:0.000000006,(('EPI_ISL_506175|2018.912|wild.ans|USA|H3N6|nan':0.012947166,(('EPI_ISL_376307|2017.6|wild.ans|USA|H3N2|3C.3a1':0.0,'EPI_ISL_376322|2017.6|wild.ans|USA|H3N2|3C.3a1':0.0,'EPI_ISL_376272|2017.6|wild.ans|USA|H3N2|3C.3a1':0.0,'EPI_ISL_376355|2017.6|wild.ans|USA|H3N2|3C.3a1':0.0,'EPI_ISL_376275|2017.6|wild.ans|USA|H3N2|3C.3a1':0.0,'EPI_ISL_376281|2017.6|wild.ans|USA|H3N2|3C.3a1':0.0):0.000000006,'EPI_ISL_376354|2017.6|wild.ans|USA|H3N2|3C.3a1':0.000704344)0.736:0.000713271)0.775:0.000696854,('EPI_ISL_258537|2015.712|wild.ans|USA|H3N8|3C.3a1':0.0,'EPI_ISL_258549|2015.726|wild.ans|USA|H3N8|3C.3a1':0.0):0.000000006)0.861:0.000704030)0.000:0.000000006,((('EPI_ISL_258524|2015.693|wild.ans|USA|H3N8|3C.3a1':0.000000006,'EPI_ISL_258529|2015.693|wild.ans|USA|H3N8|3C.3a1':0.000707326)0.886:0.001420361,'EPI_ISL_376314|2017.893|wild.ans|USA|H3N1|nan':0.010049973)0.762:0.000697265,('EPI_ISL_254866|2015.636|wild.ans|USA|H3N8|3C.3a1':0.0,'EPI_ISL_254829|2015.636|wild.ans|USA|H3N8|3C.3a1':0.0):0.000704074)0.000:0.000000006)0.000:0.000000006)0.985:0.004264327,(((('EPI_ISL_502697|2016.645|wild.ans|USA|H3N2|3C.3a1':0.003528506,(('EPI_ISL_502643|2016.699|wild.ans|USA|H3N8|3C.3a1':0.000000006,('EPI_ISL_502698|2016.658|wild.ans|USA|H3N8|3C.3a1':0.000000006,'EPI_ISL_502700|2016.699|wild.ans|USA|H3N8|3C.3a1':0.001408496)0.933:0.001407037)0.871:0.001414991,('EPI_ISL_502677|2017.658|wild.ans|USA|H3N8|3C.3a1':0.000000006,('EPI_ISL_502679|2017.658|wild.ans|USA|H3N8|3C.3a1':0.000000006,('EPI_ISL_502678|2017.658|wild.ans|USA|H3N8|3C.3a1':0.000000006,'EPI_ISL_502634|2017.658|wild.ans|USA|H3N8|3C.3a1':0.000000006)1.000:0.000000006)0.000:0.000000006)0.979:0.004252889)0.918:0.002829212)0.718:0.000000006,('EPI_ISL_258523|2015.685|wild.ans|USA|H3N8|3C.3a1':0.000000006,('EPI_ISL_502671|2017.644|wild.ans|USA|H3N6|3C.3a1':0.000702644,'EPI_ISL_502676|2017.655|wild.ans|USA|H3N6|3C.3a1':0.000703828)0.893:0.001408508)0.000:0.000000006)0.938:0.001407158,((((('EPI_ISL_502726|2016.893|wild.ans|USA|H3N6|3C.3a1':0.000000006,('EPI_ISL_502725|2016.893|wild.ans|USA|H3N6|3C.3a1':0.000704035,('EPI_ISL_502724|2016.893|wild.ans|USA|H3N6|3C.3a1':0.0,'EPI_ISL_502727|2016.893|wild.ans|USA|H3N6|3C.3a1':0.0):0.000000006)0.000:0.000000006)0.000:0.000000006,'EPI_ISL_502723|2016.893|wild.ans|USA|H3N6|3C.3a1':0.002116077)0.956:0.002831005,('EPI_ISL_502684|2017.732|wild.ans|USA|H3N2|3C.3a1':0.002126993,('EPI_ISL_502672|2017.644|wild.ans|USA|H0N0|3C.3a1':0.000000006,('EPI_ISL_502669|2017.641|wild.ans|USA|H3N8|3C.3a1':0.0,'EPI_ISL_502667|2017.641|wild.ans|USA|H3N8|3C.3a1':0.0):0.000000006)0.774:0.000700032)0.916:0.002126718)0.925:0.002121748,(('EPI_ISL_245543|2015.616|wild.ans|USA|H3N8|3C.3a1':0.000000006,(('EPI_ISL_257691|2015.636|wild.ans|USA|H0N0|3C.3a1':0.0,'EPI_ISL_245528|2015.636|wild.ans|USA|H3N8|3C.3a1':0.0):0.000000006,'EPI_ISL_256339|2015.636|wild.ans|USA|H3N8|3C.3a1':0.000704262)0.881:0.000703993)0.935:0.001408871,'EPI_ISL_376267|2017.608|wild.ans|USA|H3N2|3C.3a1':0.003532223)0.000:0.000000006)0.868:0.000703319,('EPI_ISL_393473|2018.329|wild.ans|USA|H3N8|nan':0.009360467,('EPI_ISL_393457|2018.781|wild.ans|USA|H3N2|3C.3a1':0.005115073,(('EPI_ISL_376247|2017.688|wild.ans|USA|H3N8|3C.3a1':0.0,'EPI_ISL_376330|2017.688|wild.ans|USA|H3N8|3C.3a1':0.0):0.000699374,'EPI_ISL_376327|2017.688|wild.ans|USA|H3N9|3C.3a1':0.001410061)0.911:0.002690437)0.859:0.003545226)0.960:0.004222274)0.000:0.000000006)0.000:0.000000006,'EPI_ISL_256569|2015.871|wild.ans|USA|H3N8|3C.3a1':0.001407607)0.936:0.002838679)0.859:0.001403849,(('EPI_ISL_256334|2015.616|wild.ans|USA|H3N8|3C.3a1':0.000704776,'EPI_ISL_256480|2015.616|wild.ans|USA|H3N8|3C.3a1':0.000000006)0.937:0.002136027,(('EPI_ISL_254748|2015.77|wild.ans|USA|H3N8|3C.3a1':0.005691153,(('EPI_ISL_254746|2015.685|wild.ans|USA|H3N8|3C.3a1':0.000703845,('EPI_ISL_254744|2015.685|wild.ans|USA|H3N8|3C.3a1':0.000703845,'EPI_ISL_254747|2015.685|wild.ans|USA|H3N8|3C.3a1':0.000000006)0.000:0.000000006)0.979:0.002115108,'EPI_ISL_245534|2015.696|wild.ans|USA|H3N8|3C.3a1':0.003530117)0.000:0.000000006)0.000:0.000000006,('EPI_ISL_294027|2016.672|wild.ans|USA|H3N6|3C.3a1':0.001411033,((((('EPI_ISL_701639|2017.668|wild.ans|USA|H3N8|3C.3a1':0.0,'EPI_ISL_376231|2017.668|wild.ans|USA|H3N8|3C.3a1':0.0):0.000000006,'EPI_ISL_376329|2017.668|wild.ans|USA|H3N8|3C.3a1':0.000704496)0.986:0.002824760,('EPI_ISL_376288|2017.688|wild.ans|USA|H3N8|3C.3a1':0.000692467,('EPI_ISL_502373|2018.693|wild.ans|USA|H3N8|nan':0.000000006,('EPI_ISL_502372|2018.693|wild.ans|USA|H3N8|3C.3a1':0.001405713,('EPI_ISL_502369|2018.69|wild.ans|USA|H3N8|nan':0.0,'EPI_ISL_502368|2018.69|wild.ans|USA|H3N8|nan':0.0):0.003536893)0.750:0.000711975)0.996:0.004970123)0.984:0.004261966)0.000:0.000000006,(('EPI_ISL_376259|2017.584|wild.ans|USA|H3N8|3C.3a1':0.000000006,'EPI_ISL_376347|2017.584|wild.ans|USA|H3N8|3C.3a1':0.000705600)0.964:0.002118285,((((((('EPI_ISL_376269|2017.668|wild.ans|USA|H3N8|3C.3a1':0.0,'EPI_ISL_376306|2017.668|wild.ans|USA|H3N8|3C.3a1':0.0,'EPI_ISL_376239|2017.668|wild.ans|USA|H3N8|3C.3a1':0.0):0.002119166,'EPI_ISL_376336|2017.597|wild.ans|USA|H3N8|3C.3a1':0.002118494)0.000:0.000000006,'EPI_ISL_701644|2017.707|wild.ans|USA|H0N0|3C.3a1':0.000000006)0.919:0.000705060,'EPI_ISL_701652|2017.688|wild.ans|USA|H3N8|3C.3a1':0.001411344)0.000:0.000000006,('EPI_ISL_376339|2017.603|wild.ans|USA|H3N8|3C.3a1':0.000000006,'EPI_ISL_376271|2017.603|wild.ans|USA|H3N8|3C.3a1':0.001411947)0.854:0.000705103)0.000:0.000000006,('EPI_ISL_376294|2017.603|wild.ans|USA|H3N8|3C.3a1':0.000705400,'EPI_ISL_701670|2017.586|wild.ans|USA|H3N8|3C.3a1':0.000000006)0.920:0.001411556)0.000:0.000000006,((('EPI_ISL_701638|2017.745|wild.ans|USA|H3N8|nan':0.003537420,(('EPI_ISL_376224|2017.611|wild.ans|USA|H3N8|3C.3a1':0.0,'EPI_ISL_376280|2017.597|wild.ans|USA|H3N8|3C.3a1':0.0,'EPI_ISL_376309|2017.597|wild.ans|USA|H3N8|3C.3a1':0.0,'EPI_ISL_376245|2017.597|wild.ans|USA|H3N8|3C.3a1':0.0):0.000000006,'EPI_ISL_376248|2017.597|wild.ans|USA|H3N8|3C.3a1':0.001410748)0.000:0.000000006)0.000:0.000000006,'EPI_ISL_376225|2017.597|wild.ans|USA|H3N8|3C.3a1':0.001412651)0.000:0.000000006,('EPI_ISL_376217|2017.597|wild.ans|USA|H3N8|nan':0.001413370,'EPI_ISL_376283|2017.597|wild.ans|USA|H3N8|3C.3a1':0.001411576)0.000:0.000000006)0.000:0.000000006)0.000:0.000000006)0.862:0.000704746)0.000:0.000000006,(('EPI_ISL_376344|2017.688|wild.ans|USA|H3N3|nan':0.003534049,('EPI_ISL_376220|2017.597|wild.ans|USA|H3N8|nan':0.001410015,'EPI_ISL_376333|2017.688|wild.ans|USA|H3N8|3C.3a1':0.001410026)0.000:0.000000006)0.000:0.000000006,('EPI_ISL_294012|2016.672|wild.ans|USA|H3N6|3C.3a1':0.001410127,'EPI_ISL_376260|2017.745|wild.ans|USA|H3N2|3C.3a1':0.005682886)0.726:0.000000006)0.000:0.000000006)0.000:0.000000006)0.963:0.002117225)0.777:0.000705714)0.865:0.001415991)0.992:0.005720270)0.951:0.002836136)0.858:0.001410317)0.000:0.000000006,'EPI_ISL_137663|2010.682|wild.ans|Canada|H0N0|3C.3a1':0.001410378)0.000:0.000000007,('EPI_ISL_134916|2010.825|wild.ans|USA|H0N0|3C.3a1':0.005675365,((('EPI_ISL_220195|2011.71|wild.ans|USA|H3N6|3C.3a1':0.008636668,'EPI_ISL_220201|2011.712|wild.ans|USA|H3N8|3C.3a1':0.005760225)0.751:0.000638239,('EPI_ISL_135032|2010.712|wild.ans|USA|H3N6|3C.3a1':0.001411247,'EPI_ISL_135021|2010.712|wild.ans|USA|H3N8|3C.3a1':0.000000006)0.897:0.001415871)0.877:0.001412623,('EPI_ISL_245466|2011.899|wild.ans|Guatemala|H0N0|nan':0.003545928,'EPI_ISL_158544|2011.729|wild.ans|USA|H3N6|3C.3a1':0.002845753)0.968:0.003552466)0.000:0.000000006)0.000:0.000000006)0.000:0.000000006)1.000:0.007096262)0.762:0.000699878,('EPI_ISL_141145|2008.702|wild.ans|USA|H3N2|3C.3a1':0.005781429,('EPI_ISL_141143|2008.683|wild.ans|USA|H3N8|3C.3a1':0.007047270,('EPI_ISL_141108|2008.675|wild.ans|USA|H0N0|3C.3a1':0.001414206,'EPI_ISL_141207|2009.682|wild.ans|USA|H3N8|3C.3a1':0.002120489)0.762:0.000788714)0.738:0.001391745)0.965:0.003490727)0.909:0.001418102,'EPI_ISL_158517|2011.729|wild.ans|USA|H0N0|nan':0.006379653)0.000:0.000000006)0.000:0.000000006,(('EPI_ISL_141228|2009.701|wild.ans|USA|H3N6|nan':0.011469334,((((('EPI_ISL_133621|2011.619|wild.ans|USA|H0N0|3C.3a1':0.0,'EPI_ISL_133619|2011.619|wild.ans|USA|H3N1|3C.3a1':0.0,'EPI_ISL_133620|2011.619|wild.ans|USA|H3N2|3C.3a1':0.0):0.004252716,('EPI_ISL_137682|2010.701|wild.ans|Canada|H3N8|3C.3a1':0.0,'EPI_ISL_137680|2010.701|wild.ans|Canada|H3N8|3C.3a1':0.0,'EPI_ISL_137683|2010.701|wild.ans|Canada|H3N8|3C.3a1':0.0,'EPI_ISL_137679|2010.701|wild.ans|Canada|H3N8|3C.3a1':0.0):0.002126043)0.755:0.000700950,('EPI_ISL_123259|2011.666|wild.other|USA|H3N8|nan':0.001405656,('EPI_ISL_166491|2011.742|wild.other|USA|H3N8|nan':0.000000006,('EPI_ISL_697572|2019.34|wild.other|USA|H3N8|nan':0.0,'EPI_ISL_697569|2019.425|wild.other|USA|H3N8|nan':0.0):0.000706210)0.866:0.001425354)1.000:0.015220038)0.743:0.000674293,(('EPI_ISL_148251|2011.729|wild.ans|Canada|H3N8|3C.3a1':0.0,'EPI_ISL_148249|2011.715|wild.ans|Canada|H3N8|3C.3a1':0.0,'EPI_ISL_148253|2011.729|wild.ans|Canada|H3N8|3C.3a1':0.0,'EPI_ISL_148254|2011.729|wild.ans|Canada|H3N8|3C.3a1':0.0):0.000000006,'EPI_ISL_148252|2011.729|wild.ans|Canada|H3N8|3C.3a1':0.001409247)1.000:0.012212932)0.910:0.002151333,('EPI_ISL_137850|2010.701|wild.ans|Canada|H0N0|nan':0.007179415,('EPI_ISL_134989|2010.863|wild.ans|USA|H0N0|nan':0.002133233,(((('EPI_ISL_273361|2016.623|wild.ans|USA|H0N0|3C.3a1':0.002830182,'EPI_ISL_273369|2016.62|wild.ans|USA|H3N8|nan':0.002833082)0.000:0.000000006,((('EPI_ISL_369370|2017.551|wild.ans|USA|H3N8|nan':0.000000006,'EPI_ISL_369367|2017.584|wild.ans|USA|H3N8|nan':0.001410941)0.989:0.004275600,'EPI_ISL_369372|2017.578|wild.ans|USA|H3N8|nan':0.002843935)0.933:0.002835601,('EPI_ISL_6795397|2021.595|wild.ans|USA|H3N8|nan':0.015103103,(('EPI_ISL_266525|2016.585|wild.ans|USA|H3N8|3C.3a1':0.0,'EPI_ISL_266517|2016.585|wild.ans|USA|H3N8|3C.3a1':0.0,'EPI_ISL_266516|2016.585|wild.ans|USA|H3N8|3C.3a1':0.0):0.000000006,'EPI_ISL_266522|2016.544|wild.ans|USA|H3N8|3C.3a1':0.000705211)0.000:0.000000006)0.406:0.000699692)0.893:0.001436824)0.886:0.001440731,(('EPI_ISL_273382|2016.628|wild.ans|USA|H3N8|nan':0.0,'EPI_ISL_273380|2016.628|wild.ans|USA|H3N8|nan':0.0,'EPI_ISL_273381|2016.628|wild.ans|USA|H3N8|nan':0.0):0.002637350,(('EPI_ISL_273378|2016.623|wild.ans|USA|H3N8|nan':0.0,'EPI_ISL_273366|2016.62|wild.ans|USA|H3N8|nan':0.0,'EPI_ISL_273379|2016.623|wild.ans|USA|H3N8|nan':0.0):0.000903013,'EPI_ISL_273365|2016.62|wild.ans|USA|H3N8|nan':0.001216759)0.931:0.002845809)0.749:0.000880026)1.000:0.014732650,('EPI_ISL_166429|2013.636|wild.ans|USA|H3N8|nan':0.007910061,(('EPI_ISL_254809|2015.608|wild.ans|USA|H3N8|nan':0.0,'EPI_ISL_254810|2015.608|wild.ans|USA|H3N8|nan':0.0):0.006402240,('EPI_ISL_378299|2015.649|wild.ans|USA|H3N8|nan':0.002724534,'EPI_ISL_261423|2015.578|wild.ans|USA|H3N8|nan':0.000822928)0.995:0.006490333)0.851:0.001389806)0.998:0.009652781)0.671:0.000392382)0.984:0.005016278)0.961:0.004266904)0.000:0.000000006)0.000:0.000000006,'EPI_ISL_95439|2009.792|wild.ans|USA|H0N0|3C.3a1':0.007807569)0.976:0.003536642)0.886:0.001418081)0.989:0.005009245)0.744:0.000667437)0.740:0.000000006)0.903:0.002850441,('EPI_ISL_4040|2001.5|swine|Canada|H3N3|nan':0.0,'EPI_ISL_4039|2001.5|swine|Canada|H3N3|nan':0.0):0.016651661)0.904:0.002117875,(('EPI_ISL_99387|1998.378|wild.other|USA|H3N8|3C.3a1':0.001413587,(('EPI_ISL_99390|1998.378|wild.other|USA|H3N8|3C.3a1':0.0,'EPI_ISL_99389|1998.378|wild.other|USA|H3N8|3C.3a1':0.0):0.000000006,(('EPI_ISL_99391|1998.378|wild.other|USA|H3N8|nan':0.0,'EPI_ISL_99392|1998.378|wild.other|USA|H3N8|nan':0.0):0.000706089,'EPI_ISL_99394|1998.375|wild.other|USA|H3N8|3C.3a1':0.000706160)0.722:0.000000006)0.000:0.000000006)0.993:0.005069790,(((('EPI_ISL_141316|2000.5|wild.ans|USA|H0N0|nan':0.000000006,('EPI_ISL_22519|2000.5|wild.ans|USA|H3N6|3C.2':0.000706035,'EPI_ISL_141317|2000.5|wild.ans|USA|H3N6|3C.2':0.000000006)0.969:0.002835267)0.994:0.004967346,('EPI_ISL_66122|2002.682|wild.ans|USA|H3N8|3C.2':0.013636421,('EPI_ISL_6936|2002.63|wild.ans|USA|H3N8|3C.2':0.0,'EPI_ISL_66126|2002.63|wild.ans|USA|H3N8|3C.2':0.0,'EPI_ISL_6938|2002.63|wild.ans|USA|H3N8|3C.2':0.0):0.015220047)0.725:0.000745965)0.000:0.000000006,((('EPI_ISL_141318|2000.5|wild.ans|USA|H0N0|3C.2':0.0,'EPI_ISL_22518|2000.5|wild.ans|USA|H3N6|3C.2':0.0,'EPI_ISL_22592|2000.5|wild.ans|USA|H3N9|3C.2':0.0):0.003545493,'EPI_ISL_8419|1999.5|wild.ans|USA|H3N6|3C.2':0.000711813)0.000:0.000667137,((('EPI_ISL_64899|2005.63|wild.ans|Canada|H3N3|3C.2':0.008141854,(('EPI_ISL_64388|2006.633|wild.ans|Canada|H3N2|3C.2':0.000000006,(('EPI_ISL_64391|2006.644|wild.ans|Canada|H3N2|3C.2':0.000000006,'EPI_ISL_64390|2006.644|wild.ans|Canada|H3N2|3C.2':0.000709260)0.947:0.001418907,('EPI_ISL_64380|2006.63|wild.ans|Canada|H3N2|3C.2':0.0,'EPI_ISL_64381|2006.63|wild.ans|Canada|H3N2|3C.2':0.0):0.002129445)0.000:0.000000006)0.000:0.000000006,(('EPI_ISL_158421|2011.786|wild.ans|USA|H0N0|nan':0.003559646,(((((('EPI_ISL_309615|2017.386|wild.other|USA|H3N2|3C.2':0.000707898,(('EPI_ISL_309627|2017.392|wild.other|USA|H3N2|3C.2':0.000708565,('EPI_ISL_308825|2017.384|wild.other|USA|H0N0|3C.2':0.0,'EPI_ISL_329549|2017.392|wild.other|USA|H0N0|3C.2':0.0,'EPI_ISL_309624|2017.392|wild.other|USA|H3N2|3C.2':0.0,'EPI_ISL_309593|2017.386|wild.other|USA|H3N2|3C.2':0.0,'EPI_ISL_309616|2017.386|wild.other|USA|H3N2|3C.2':0.0,'EPI_ISL_309613|2017.386|wild.other|USA|H3N2|3C.2':0.0,'EPI_ISL_309592|2017.386|wild.other|USA|H3N2|3C.2':0.0,'EPI_ISL_309622|2017.386|wild.other|USA|H3N2|3C.2':0.0,'EPI_ISL_309631|2017.392|wild.other|USA|H3N7|3C.2':0.0,'EPI_ISL_309633|2017.4|wild.other|USA|H3N7|3C.2':0.0,'EPI_ISL_303847|2017.381|wild.other|USA|H3N8|3C.2':0.0,'EPI_ISL_306676|2017.384|wild.other|USA|H3N8|3C.2':0.0,'EPI_ISL_309424|2017.373|wild.other|USA|H3N8|3C.2':0.0,'EPI_ISL_329558|2017.389|wild.other|USA|H3N8|3C.2':0.0,'EPI_ISL_309612|2017.386|wild.other|USA|H3N8|3C.2':0.0,'EPI_ISL_329545|2017.392|wild.other|USA|H3N8|3C.2':0.0,'EPI_ISL_309590|2017.378|wild.other|USA|H3N8|3C.2':0.0,'EPI_ISL_308901|2017.384|wild.other|USA|H3N8|3C.2':0.0,'EPI_ISL_329548|2017.392|wild.other|USA|H3N8|3C.2':0.0,'EPI_ISL_329547|2017.392|wild.other|USA|H3N8|3C.2':0.0,'EPI_ISL_329544|2017.392|wild.other|USA|H3N8|3C.2':0.0,'EPI_ISL_308824|2017.384|wild.other|USA|H3N8|3C.2':0.0,'EPI_ISL_309629|2017.392|wild.other|USA|H3N8|3C.2':0.0,'EPI_ISL_303845|2017.381|wild.other|USA|H3N8|3C.2':0.0):0.000000006)0.201:0.000000006,'EPI_ISL_308899|2017.384|wild.other|USA|H3N8|3C.2':0.000707658)0.000:0.000000006)0.000:0.000000006,'EPI_ISL_309618|2017.386|wild.other|USA|H3N8|3C.2':0.000707752)0.000:0.000000006,('EPI_ISL_309625|2017.392|wild.other|USA|H3N2|3C.2':0.000707752,'EPI_ISL_309427|2017.389|wild.other|USA|H3N8|3C.2':0.000707703)0.000:0.000000006)0.000:0.000000006,((((('EPI_ISL_373069|2018.384|wild.other|USA|H3N1|nan':0.0,'EPI_ISL_373071|2018.384|wild.other|USA|H3N1|nan':0.0):0.000708855,('EPI_ISL_506002|2018.389|wild.other|USA|H3N1|nan':0.001418249,'EPI_ISL_373048|2018.386|wild.other|USA|H3N1|nan':0.000708984)0.000:0.000000006)1.000:0.000000006,('EPI_ISL_373051|2018.386|wild.other|USA|H3N1|nan':0.001418167,('EPI_ISL_373053|2018.386|wild.other|USA|H3N8|nan':0.000000006,'EPI_ISL_373072|2018.384|wild.other|USA|H3N8|nan':0.000708951)0.909:0.000708658)0.000:0.000000006)0.000:0.000000006,('EPI_ISL_506008|2018.389|wild.other|USA|H3N8|nan':0.000708933,(('EPI_ISL_373067|2018.389|wild.other|USA|H3N1|nan':0.0,'EPI_ISL_373025|2018.381|wild.other|USA|H3N1|nan':0.0,'EPI_ISL_373050|2018.389|wild.other|USA|H3N1|nan':0.0,'EPI_ISL_505992|2018.334|wild.other|USA|H3N8|nan':0.0,'EPI_ISL_505979|2018.334|wild.other|USA|H3N8|nan':0.0,'EPI_ISL_505985|2018.334|wild.other|USA|H3N8|nan':0.0,'EPI_ISL_505986|2018.334|wild.other|USA|H3N8|nan':0.0,'EPI_ISL_505984|2018.334|wild.other|USA|H3N8|nan':0.0,'EPI_ISL_505994|2018.334|wild.other|USA|H3N8|nan':0.0,'EPI_ISL_505988|2018.334|wild.other|USA|H3N8|nan':0.0,'EPI_ISL_505976|2018.334|wild.other|USA|H3N8|nan':0.0):0.000000006,'EPI_ISL_373039|2018.389|wild.other|USA|H3N1|nan':0.002129354)0.000:0.000000007)0.000:0.000000006)0.000:0.000000006,(('EPI_ISL_373034|2018.389|wild.other|USA|H3N1|nan':0.0,'EPI_ISL_373080|2018.386|wild.other|USA|H3N1|nan':0.0):0.000000006,'EPI_ISL_373032|2018.386|wild.other|USA|H3N1|nan':0.000708939)0.913:0.000708888)0.999:0.005708726)1.000:0.021279524,(('EPI_ISL_397718|2014.392|wild.other|USA|H3N4|nan':0.001417526,'EPI_ISL_397717|2014.4|wild.other|USA|H3N6|nan':0.000000006)0.852:0.001448668,('EPI_ISL_397715|2014.386|wild.other|USA|H3N6|nan':0.000707260,('EPI_ISL_397716|2014.4|wild.other|USA|H3N6|nan':0.000707233,'EPI_ISL_397714|2014.386|wild.other|USA|H3N6|nan':0.000000006)0.000:0.000000006)0.860:0.001389467)1.000:0.011041184)0.773:0.002713068,'EPI_ISL_158441|2011.71|wild.ans|USA|H3N2|3C.2':0.000704654)0.433:0.000000006)0.960:0.002133003,(('EPI_ISL_135030|2010.712|wild.ans|USA|H3N2|3C.2':0.001419545,(('EPI_ISL_134902|2010.753|wild.ans|USA|H0N0|3C.2':0.0,'EPI_ISL_134957|2010.753|wild.ans|USA|H3N6|3C.2':0.0):0.003569819,'EPI_ISL_135019|2010.712|wild.ans|USA|H3N8|3C.2':0.002853055)0.721:0.000701095)0.000:0.000000006,(('EPI_ISL_158543|2011.729|wild.ans|USA|H3N2|3C.2':0.005018892,('EPI_ISL_158470|2011.748|wild.ans|USA|H3N2|3C.2':0.0,'EPI_ISL_158469|2011.748|wild.ans|USA|H3N2|3C.2':0.0,'EPI_ISL_158471|2011.748|wild.ans|USA|H3N2|3C.2':0.0):0.004296527)0.746:0.000689373,'EPI_ISL_134964|2010.753|wild.ans|USA|H3N2|3C.2':0.002129069)0.000:0.000000006)0.000:0.000000006)1.000:0.008580431)0.992:0.007023620)0.990:0.007508190,('EPI_ISL_5345|2002.682|wild.ans|USA|H3N2|3C.2':0.000683630,(((((('EPI_ISL_216386|2005.704|wild.ans|USA|H3N8|3C.2':0.0,'EPI_ISL_216625|2005.707|wild.ans|USA|H3N8|3C.2':0.0):0.000702792,'EPI_ISL_87502|2005.485|wild.ans|USA|H3N8|3C.2':0.002850391)0.958:0.002848180,(('EPI_ISL_7008|2005.5|wild.ans|USA|H3N8|3C.2':0.000704337,((('EPI_ISL_137703|2010.718|wild.ans|Canada|H3N8|3C.2':0.007139656,((('EPI_ISL_216844|2012.607|wild.ans|USA|H3N6|3C.2':0.0,'EPI_ISL_216847|2012.607|wild.ans|USA|H3N6|3C.2':0.0,'EPI_ISL_216845|2012.607|wild.ans|USA|H3N6|3C.2':0.0):0.000689752,(('EPI_ISL_216842|2012.607|wild.ans|USA|H3N6|nan':0.0,'EPI_ISL_216846|2012.607|wild.ans|USA|H3N6|nan':0.0):0.000708281,'EPI_ISL_216843|2012.607|wild.ans|USA|H3N6|nan':0.000000006)0.960:0.002859735)0.996:0.007203847,('EPI_ISL_189513|2012.667|wild.ans|USA|H3N6|nan':0.005747790,('EPI_ISL_189503|2012.705|wild.ans|USA|H3N2|3C.2':0.002136449,(('EPI_ISL_162241|2013.682|wild.ans|USA|H3N6|nan':0.001985375,('EPI_ISL_161095|2013.682|wild.ans|USA|H3N2|nan':0.002711162,'EPI_ISL_161057|2013.721|wild.ans|USA|H3N2|nan':0.000853096)0.525:0.002134063)0.898:0.002292016,('EPI_ISL_216678|2014.679|wild.ans|USA|H3N2|3C.2':0.000707646,'EPI_ISL_216688|2014.638|wild.ans|USA|H3N2|3C.2':0.000000006)0.717:0.000000006)0.898:0.002132482)0.972:0.004290636)0.992:0.005784710)0.757:0.000684887)0.741:0.000682376,'EPI_ISL_135031|2010.712|wild.ans|USA|H3N8|3C.2':0.005725213)0.953:0.002861673,'EPI_ISL_216641|2007.485|wild.ans|USA|H3N6|3C.2':0.000000006)0.997:0.004986650)0.769:0.000714680,('EPI_ISL_87503|2005.5|wild.ans|USA|H3N6|3C.2':0.000708158,'EPI_ISL_7169|2005.5|wild.ans|USA|H3N6|3C.2':0.000000006)0.992:0.005709330)0.758:0.000707120)0.000:0.000000006,('EPI_ISL_216630|2006.463|wild.ans|USA|H3N6|3C.2':0.000644283,((('EPI_ISL_127976|2009.701|wild.ans|Canada|H3N6|3C.3a1':0.004260535,('EPI_ISL_388039|2007.732|wild.ans|USA|H3N2|3C.2':0.002147472,('EPI_ISL_131872|2007.715|wild.ans|Canada|H0N0|3C.2':0.000000006,('EPI_ISL_131865|2007.729|wild.ans|Canada|H3N2|3C.2':0.0,'EPI_ISL_131765|2007.729|wild.ans|Canada|H3N2|3C.2':0.0):0.000707705)0.745:0.000694941)0.989:0.004999404)0.000:0.000000006,(('EPI_ISL_142468|2008.727|wild.ans|USA|H3N2|3C.3a1':0.0,'EPI_ISL_142470|2008.727|wild.ans|USA|H3N2|3C.3a1':0.0):0.003548780,(('EPI_ISL_131713|2007.71|wild.ans|Canada|H0N0|3C.3a1':0.000000006,'EPI_ISL_63333|2007.721|wild.ans|Canada|H3N6|nan':0.000707276)0.842:0.000707136,(('EPI_ISL_131885|2007.729|wild.ans|Canada|H3N8|3C.3a1':0.000707188,'EPI_ISL_131763|2007.723|wild.ans|Canada|H3N8|3C.3a1':0.000000006)0.914:0.000707093,'EPI_ISL_131800|2007.71|wild.ans|Canada|H0N0|3C.3a1':0.000000006)0.000:0.000000006)0.924:0.000707093)0.000:0.000000006)0.000:0.000000006,('EPI_ISL_216539|2009.649|wild.ans|USA|H3N2|3C.3a1':0.000707473,'EPI_ISL_216538|2009.649|wild.ans|USA|H3N2|3C.3a1':0.000000006)0.915:0.001415665)0.895:0.002193696)1.000:0.013750792)0.000:0.000000006,(('EPI_ISL_216636|2006.597|wild.ans|USA|H3N6|3C.2':0.001417172,'EPI_ISL_8074|2006.5|wild.ans|USA|H3N6|3C.2':0.000709707)0.999:0.007149516,'EPI_ISL_142328|2004.973|wild.ans|USA|H3N2|3C.2':0.004260410)0.000:0.000000006)0.000:0.000000006,('EPI_ISL_28111|2005.66|wild.ans|USA|H3N8|3C.2':0.002083091,('EPI_ISL_95400|2009.792|wild.ans|USA|H3N2|3C.2':0.012814529,(('EPI_ISL_220032|2010.693|wild.ans|USA|H0N0|nan':0.002835475,((('EPI_ISL_220036|2010.693|wild.ans|USA|H3N8|nan':0.007122111,((('EPI_ISL_135049|2010.704|wild.ans|USA|H3N8|nan':0.002835900,'EPI_ISL_220051|2010.712|wild.ans|USA|H3N8|nan':0.002831117)0.000:0.000000006,'EPI_ISL_220052|2010.696|wild.ans|USA|H3N8|nan':0.003556273)0.000:0.000000006,((('EPI_ISL_220046|2010.701|wild.ans|USA|H3N8|nan':0.0,'EPI_ISL_220145|2010.712|wild.ans|USA|H3N8|nan':0.0,'EPI_ISL_220146|2010.712|wild.ans|USA|H3N8|nan':0.0):0.001416817,'EPI_ISL_135007|2010.792|wild.ans|USA|H3N8|nan':0.002131289)0.793:0.000708148,('EPI_ISL_220148|2010.707|wild.ans|USA|H0N0|nan':0.000000006,'EPI_ISL_220039|2010.693|wild.ans|USA|H3N8|nan':0.000706748)0.946:0.001415012)0.000:0.000000006)0.000:0.000000006)0.875:0.000706261,'EPI_ISL_220033|2010.693|wild.ans|USA|H3N8|nan':0.002126052)0.000:0.000000006,('EPI_ISL_220038|2010.701|wild.ans|USA|H3N8|nan':0.000000006,'EPI_ISL_220179|2011.71|wild.ans|USA|H3N8|nan':0.002125153)0.000:0.000000006)0.000:0.000000006)0.993:0.004989344,((('EPI_ISL_141119|2008.672|wild.ans|USA|H3N2|3C.2':0.006414542,'EPI_ISL_141107|2008.694|wild.ans|USA|H3N6|3C.2':0.003549739)0.000:0.000000006,(((('EPI_ISL_85174|2008.801|wild.ans|USA|H3N2|3C.2':0.0,'EPI_ISL_85164|2008.801|wild.ans|USA|H3N2|3C.2':0.0):0.001418383,'EPI_ISL_85173|2008.798|wild.ans|USA|H3N8|3C.2':0.000000006)0.000:0.000000006,('EPI_ISL_95399|2009.792|wild.ans|USA|H3N2|3C.2':0.001419253,((('EPI_ISL_95418|2009.762|wild.ans|USA|H3N2|nan':0.002841509,'EPI_ISL_141231|2009.679|wild.ans|USA|H3N2|nan':0.000708951)0.000:0.000000006,'EPI_ISL_95420|2009.759|wild.ans|USA|H3N2|nan':0.004992682)0.000:0.000000006,'EPI_ISL_95397|2009.753|wild.ans|USA|H0N0|nan':0.002129804)0.000:0.000000006)0.984:0.002842315)0.908:0.001423200,('EPI_ISL_141214|2009.685|wild.ans|USA|H3N1|nan':0.000713141,'EPI_ISL_141230|2009.696|wild.ans|USA|H3N8|nan':0.002845088)0.747:0.000702906)0.918:0.002134613)0.739:0.000704969,('EPI_ISL_99252|2008.601|wild.ans|Canada|H3N8|3C.2':0.003554081,'EPI_ISL_141090|2008.667|wild.ans|USA|H3N8|3C.2':0.004983666)0.000:0.000000006)0.407:0.000701190)0.859:0.001601627)0.937:0.003579529)0.901:0.002184843)0.970:0.002864103)0.988:0.007523632)0.931:0.004474595,'EPI_ISL_5342|2002.682|wild.ans|USA|H3N8|3C.2':0.007115404)0.286:0.001474218)0.736:0.000047433)1.000:0.007190211,('EPI_ISL_99351|1999.597|wild.ans|Canada|H3N6|3C.2':0.001419466,'EPI_ISL_99352|1999.575|wild.ans|Canada|H3N8|3C.2':0.002124170)0.841:0.001376343)0.986:0.005831536)0.740:0.000615215)0.864:0.001411532,('EPI_ISL_141302|1998.666|wild.ans|USA|H3N9|3C.3a1':0.004954181,'EPI_ISL_6533|1999.789|wild.ans|USA|H3N2|nan':0.013603943)0.000:0.000000006)0.712:0.000456070,('EPI_ISL_6504|2005.926|wild.ans|USA|H3N8|nan':0.013152664,(('EPI_ISL_131873|2007.674|wild.ans|Canada|H3N8|nan':0.001412591,('EPI_ISL_127969|2007.674|wild.ans|Canada|H3N8|nan':0.000705673,('EPI_ISL_127968|2007.674|wild.ans|Canada|H3N8|nan':0.0,'EPI_ISL_131874|2007.674|wild.ans|Canada|H3N8|nan':0.0,'EPI_ISL_127960|2007.674|wild.ans|Canada|H3N8|nan':0.0,'EPI_ISL_127957|2007.674|wild.ans|Canada|H3N8|nan':0.0,'EPI_ISL_131877|2007.674|wild.ans|Canada|H3N8|nan':0.0,'EPI_ISL_131867|2007.674|wild.ans|Canada|H3N8|nan':0.0,'EPI_ISL_131882|2007.674|wild.ans|Canada|H3N8|nan':0.0,'EPI_ISL_127970|2007.674|wild.ans|Canada|H3N8|nan':0.0):0.000000006)0.000:0.000000006)1.000:0.007814028,('EPI_ISL_64383|2006.63|wild.ans|Canada|H3N8|nan':0.003542469,(('EPI_ISL_397535|2010.367|wild.other|USA|H3N2|nan':0.0,'EPI_ISL_397536|2010.389|wild.other|USA|H3N8|nan':0.0):0.000702680,'EPI_ISL_397577|2010.397|wild.other|USA|H3N8|nan':0.000000006)1.000:0.016657411)0.000:0.000000006)0.868:0.002666584)0.999:0.013409975)0.996:0.007823220)1.000:0.016545721)0.435:0.002832998)0.950:0.009241653,(('EPI_ISL_6333|1986.852|wild.ans|USA|H3N8|nan':0.002826116,('EPI_ISL_6933|1986.8|wild.ans|USA|H3N2|nan':0.002117763,'EPI_ISL_68832|1992.5|wild.other|USA|H3N3|nan':0.013606396)0.000:0.000000006)0.983:0.006061733,('EPI_ISL_6960|1986.5|wild.ans|USA|H3N8|nan':0.011036501,'EPI_ISL_6460|1988.5|wild.ans|USA|H3N2|nan':0.016657452)0.602:0.000206798)0.937:0.009973471)0.980:0.030412197)0.995:0.043502154)0.961:0.035766334)0.868:0.026739987,(((((((('EPI_ISL_143950|2011.866|Dom.ans|China|H11N9|nan':0.116173442,(('EPI_ISL_5829|1999.5|wild.ans|Netherlands|H11N9|nan':0.021890590,'EPI_ISL_73362|2000.904|wild.ans|Netherlands|H11N9|nan':0.014941226)1.000:0.035274693,(('EPI_ISL_189396|2002.833|wild.ans|Sweden|H11N9|nan':0.022353748,('EPI_ISL_30814|2005.5|wild.ans|Netherlands|H11N2|nan':0.010192254,('EPI_ISL_267267|2005.825|wild.ans|Netherlands|H11N3|nan':0.020033732,(('EPI_ISL_189397|2002.838|wild.ans|Sweden|H11N9|nan':0.002881969,('EPI_ISL_73380|2002.868|wild.ans|Sweden|H11N9|nan':0.003602620,'EPI_ISL_73385|2003.962|wild.ans|Sweden|H11N1|nan':0.002159442)0.000:0.000000006)0.946:0.002173202,(('EPI_ISL_84568|2006.5|wild.ans|Netherlands|H11N9|nan':0.003612565,'EPI_ISL_267399|2005.953|wild.ans|Netherlands|H11N9|nan':0.000702574)1.000:0.010987957,'EPI_ISL_73378|2002.866|wild.ans|Sweden|H11N8|nan':0.009493354)0.748:0.000681160)0.708:0.000000006)0.188:0.000716811)0.989:0.012790633)0.999:0.016829863,((('EPI_ISL_14769837|2014.162|wild.unknown|Australia|H11N2|nan':0.002208849,'EPI_ISL_14769833|2014.162|wild.unknown|Australia|H11N5|nan':0.001394025)1.000:0.027188030,((('EPI_ISL_14769828|2019.06|wild.unknown|Australia|H11N9|nan':0.010643326,'EPI_ISL_14769060|2018.564|wild.ans|Australia|H11N9|nan':0.011855429)0.883:0.002353040,('EPI_ISL_14768261|2017.326|wild.ans|Australia|H11N9|nan':0.000000006,('EPI_ISL_14769963|2018.252|wild.ans|Australia|H11N9|nan':0.001417859,'EPI_ISL_14769907|2018.252|wild.ans|Australia|H11N3|nan':0.004357418)0.999:0.007995767)0.930:0.002367885)0.953:0.004682576,'EPI_ISL_14769164|2017.195|wild.ans|Australia|H11N9|nan':0.006126327)1.000:0.026126463)1.000:0.038786670,(('EPI_ISL_221396|2013.567|Dom.ans|China|H11N3|nan':0.018784403,('EPI_ISL_285338|2017.162|Dom.ans|China|H11N3|nan':0.044225845,'EPI_ISL_127581|2011.748|Dom.ans|China|H11N3|nan':0.010524981)0.990:0.011631626)1.000:0.024589864,(('EPI_ISL_120187|2004.074|wild.ans|Egypt|H11N9|nan':0.010089394,(((('EPI_ISL_189420|2009.855|wild.ans|Sweden|H11N9|nan':0.000718194,'EPI_ISL_189419|2009.86|wild.ans|Sweden|H11N9|nan':0.001434415)1.000:0.008792978,('EPI_ISL_88229|2009.666|Dom.ans|Zambia|H11N9|nan':0.010169730,('EPI_ISL_697586|2011.123|wild.ans|Ukraine|H11N2|nan':0.008659918,('EPI_ISL_189424|2009.838|wild.ans|Sweden|H11N9|nan':0.003593269,(('EPI_ISL_189431|2009.825|wild.ans|Sweden|H11N9|nan':0.0,'EPI_ISL_189408|2006.77|wild.ans|Sweden|H11N9|nan':0.0):0.000656212,'EPI_ISL_189405|2004.664|wild.ans|Sweden|H0N0|nan':0.007272794)0.962:0.003665531)0.760:0.000000006)0.743:0.001426781)0.828:0.001363486)0.991:0.005884320,(('EPI_ISL_146326|2007.5|Dom.ans|China|H11N9|nan':0.030512980,'EPI_ISL_146332|2007.5|Dom.ans|China|H11N9|nan':0.015159170)0.678:0.001041411,'EPI_ISL_506088|2007.296|wild.ans|Korea|H11N9|nan':0.016882331)0.939:0.003702345)0.754:0.000687231,(('EPI_ISL_288008|2007.5|Dom.ans|Japan|H11N9|nan':0.002880593,('EPI_ISL_291112|2006.5|Dom.ans|Japan|H11N9|nan':0.001438048,('EPI_ISL_291116|2006.5|Dom.ans|Japan|H11N3|nan':0.000000006,'EPI_ISL_291113|2006.5|Dom.ans|Japan|H11N9|nan':0.003591109)0.780:0.000714944)0.872:0.001438141)0.996:0.007251857,('EPI_ISL_15105|2004.5|wild.other|Australia|H11N9|nan':0.003632833,((((('EPI_ISL_291130|2006.5|Dom.ans|Japan|H11N9|nan':0.002148476,'EPI_ISL_378701|2006.805|wild.ans|China|H11N9|nan':0.002867350)0.000:0.000000006,('EPI_ISL_291123|2006.5|Dom.ans|Japan|H11N9|nan':0.001431363,'EPI_ISL_379001|2006.805|wild.other|China|H11N9|nan':0.005757195)0.000:0.000000006)0.984:0.005498220,('EPI_ISL_146362|2010.5|wild.ans|HongKong|H11N9|nan':0.011041490,('EPI_ISL_89571|2008.5|Dom.ans|VietNam|H11N9|nan':0.002158286,'EPI_ISL_89572|2008.5|Dom.ans|VietNam|H11N9|nan':0.002887446)0.999:0.010269700)0.931:0.003938707)0.746:0.000658585,('EPI_ISL_94966|2009.496|Dom.ans|China|H11N2|nan':0.021770326,('EPI_ISL_146348|2006.5|wild.ans|HongKong|H11N9|nan':0.001434054,'EPI_ISL_146349|2007.5|wild.ans|HongKong|H11N9|nan':0.002161583)0.923:0.003315217)0.839:0.001430624)0.944:0.002899301,'EPI_ISL_293516|2006.814|Dom.ans|Japan|H11N9|nan':0.015049777)0.765:0.001071701)0.855:0.001420362)0.911:0.002218092)0.889:0.002294256)0.025:0.001143329,((('EPI_ISL_165787|2007.83|Dom.ans|Bangladesh|H11N3|nan':0.014739386,('EPI_ISL_130432|2009.162|Dom.gal|China|H11N2|nan':0.013161503,(('EPI_ISL_146360|2011.5|wild.ans|HongKong|H11N9|nan':0.011799891,(('EPI_ISL_277045|2014.123|Dom.ans|China|H11N2|nan':0.002152637,('EPI_ISL_277044|2013.978|Dom.gal|China|H11N2|nan':0.0,'EPI_ISL_277043|2013.978|Dom.ans|China|H11N2|nan':0.0):0.000000006)1.000:0.014012175,((('EPI_ISL_146325|2012.5|Dom.ans|China|H11N9|nan':0.002149661,'EPI_ISL_146323|2012.5|Dom.ans|China|H11N9|nan':0.000000006)0.940:0.001431388,('EPI_ISL_237139|2012.833|Dom.ans|Japan|H11N3|nan':0.002875201,'EPI_ISL_237163|2012.749|Dom.ans|Japan|H11N2|nan':0.003588252)0.000:0.000000006)0.811:0.000715151,('EPI_ISL_293513|2015.844|Dom.ans|Japan|H11N6|nan':0.008654605,((('EPI_ISL_237129|2014.915|Dom.ans|Japan|H11N9|nan':0.002874465,((('EPI_ISL_240602|2016.951|Dom.ans|Japan|H11N9|nan':0.005031472,('EPI_ISL_217484|2016.071|wild.ans|China|H11N9|nan':0.001437176,'EPI_ISL_217877|2016.153|wild.ans|China|H11N5|nan':0.008709694)0.363:0.001425421)0.720:0.000000006,('EPI_ISL_239575|2016.907|Dom.ans|Japan|H11N3|nan':0.001432672,'EPI_ISL_239388|2016.811|Dom.ans|Japan|H11N9|nan':0.001434656)0.909:0.001436025)0.996:0.005041166,('EPI_ISL_212427|2015.184|wild.ans|China|H11N8|nan':0.005027477,('EPI_ISL_368348|2014.964|wild.ans|China|H11N8|nan':0.0,'EPI_ISL_368347|2015.099|wild.ans|China|H11N8|nan':0.0):0.000000006)0.975:0.002872322)0.000:0.000000006)0.753:0.000000006,('EPI_ISL_212414|2015.022|wild.ans|China|H11N9|nan':0.006505067,('EPI_ISL_378702|2014.978|wild.unknown|China|H11N9|nan':0.002159342,('EPI_ISL_378703|2014.978|wild.unknown|China|H11N9|nan':0.004356705,'EPI_ISL_205147|2015.5|wild.unknown|China|H11N9|nan':0.004344279)0.753:0.000681675)0.948:0.002893139)0.703:0.001428298)0.948:0.002865118,('EPI_ISL_179430|2014.795|Dom.ans|Japan|H11N2|nan':0.007202255,'EPI_ISL_238029|2013.879|wild.ans|Japan|H11N3|nan':0.002147787)0.759:0.000716448)0.000:0.000000006)0.816:0.000714195)0.754:0.000567706)1.000:0.009006714)0.732:0.000632094,(((('EPI_ISL_143951|2011.866|Dom.ans|China|H11N9|nan':0.002136907,'EPI_ISL_143937|2012.227|Dom.ans|China|H11N9|nan':0.002890688)0.999:0.010928755,('EPI_ISL_146402|2011.5|Dom.ans|China|H11N9|nan':0.004355697,'EPI_ISL_237144|2013.5|Dom.ans|Japan|H11N9|nan':0.015324830)0.749:0.000742361)0.981:0.005155093,'EPI_ISL_165781|2010.71|Dom.ans|Bangladesh|H11N3|nan':0.013851821)0.480:0.001374711,(('EPI_ISL_165784|2010.704|Dom.ans|Bangladesh|H11N3|nan':0.013062892,('EPI_ISL_165780|2009.975|Dom.ans|Bangladesh|H11N3|nan':0.002141124,'EPI_ISL_165779|2010.052|Dom.ans|Bangladesh|H11N3|nan':0.001448146)0.944:0.002867408)0.735:0.000761044,'EPI_ISL_146320|2011.5|Dom.ans|China|H11N9|nan':0.015311410)0.734:0.000734757)0.942:0.002752398)0.695:0.002060665)0.955:0.004580250)0.935:0.003648552,('EPI_ISL_89340|2009.745|wild.ans|Czech|H11N9|nan':0.010874401,('EPI_ISL_243666|2011.773|wild.ans|Netherlands|H11N9|nan':0.011622236,(((((('EPI_ISL_243624|2008.724|wild.ans|Netherlands|H11N9|nan':0.002872408,'EPI_ISL_243621|2008.727|wild.ans|Netherlands|H11N9|nan':0.000718924)0.872:0.001436618,('EPI_ISL_158328|2008.869|wild.ans|Sweden|H0N0|nan':0.004344200,'EPI_ISL_189432|2008.888|wild.ans|Sweden|H11N9|nan':0.003620811)0.747:0.000694102)0.919:0.002156839,('EPI_ISL_189445|2008.604|wild.ans|Sweden|H11N9|nan':0.003603655,'EPI_ISL_189446|2007.885|wild.ans|Sweden|H11N9|nan':0.000710454)0.937:0.002157910)0.000:0.000000006,'EPI_ISL_189447|2007.836|wild.ans|Sweden|H11N9|nan':0.000000006)1.000:0.000000006,((('EPI_ISL_189403|2009.86|wild.ans|Sweden|H0N0|nan':0.0,'EPI_ISL_189438|2008.872|wild.ans|Sweden|H11N9|nan':0.0):0.000716547,('EPI_ISL_189439|2008.872|wild.ans|Sweden|H11N9|nan':0.001433306,('EPI_ISL_189434|2008.877|wild.ans|Sweden|H11N9|nan':0.000715781,(('EPI_ISL_189443|2008.863|wild.ans|Sweden|H0N0|nan':0.0,'EPI_ISL_189404|2009.866|wild.ans|Sweden|H0N0|nan':0.0):0.000000006,'EPI_ISL_189441|2008.869|wild.ans|Sweden|H11N9|nan':0.001432967)0.000:0.000000006)0.495:0.000000006)0.000:0.000000006)0.998:0.006485763,'EPI_ISL_189448|2007.805|wild.ans|Sweden|H11N9|nan':0.004317156)0.688:0.000000006)0.000:0.000000006,'EPI_ISL_243480|2009.97|wild.ans|Netherlands|H11N9|nan':0.013809694)0.362:0.000719561)0.784:0.000000006)0.994:0.006535554)0.724:0.000755348,((('EPI_ISL_329052|2014.984|wild.other|Netherlands|H11N1|nan':0.027890904,(((('EPI_ISL_502598|2017.745|wild.ans|Belgium|H11N9|nan':0.012058470,'EPI_ISL_502597|2017.723|wild.ans|Belgium|H11N1|nan':0.007888852)0.305:0.001347011,'EPI_ISL_502607|2018.778|wild.ans|Belgium|H11N9|nan':0.012211133)0.846:0.001616208,'EPI_ISL_291190|2014.959|wild.ans|Netherlands|H11N9|nan':0.010140683)0.000:0.000000006,'EPI_ISL_328977|2015.742|wild.ans|Netherlands|H11N1|nan':0.009432132)0.972:0.005058201)0.900:0.002911073,('EPI_ISL_333094|2016.683|Dom.ans|Bangladesh|H11N2|nan':0.027356196,(('EPI_ISL_505081|2014.934|wild.unknown|China|H11N9|nan':0.012054054,('EPI_ISL_503525|2019.107|Dom.ans|Bangladesh|H11N3|nan':0.006381311,('EPI_ISL_9572815|2019.995|Dom.ans|VietNam|H11N2|nan':0.003654218,('EPI_ISL_1634480|2018.907|wild.ans|Japan|H11N9|nan':0.017755708,'EPI_ISL_697516|2019.863|wild.ans|Korea|H11N2|nan':0.001489688)0.930:0.002859449)0.994:0.008249511)1.000:0.016936052)0.941:0.005113226,('EPI_ISL_697685|2019.803|Dom.ans|Russia|H11N6|nan':0.023028873,('EPI_ISL_14769877|2015.951|wild.ans|Australia|H11N2|nan':0.006185236,'EPI_ISL_14769254|2017.351|wild.ans|Australia|H11N9|nan':0.021221619)0.996:0.009997772)0.742:0.001298781)0.000:0.000000006)0.996:0.005893942)0.050:0.001163265,('EPI_ISL_503511|2019.107|Dom.ans|Bangladesh|H11N3|nan':0.019088224,(('EPI_ISL_503499|2019.132|Dom.ans|Bangladesh|H11N3|nan':0.003597485,(('EPI_ISL_707688|2019.882|wild.ans|Korea|H11N9|nan':0.003603392,'EPI_ISL_1184540|2020.811|wild.ans|Asia-Russia|H11N9|nan':0.005049740)0.868:0.001447148,'EPI_ISL_14777727|2021.414|wild.other|USA|H11N1|nan':0.025955468)0.854:0.001421284)0.845:0.001487362,('EPI_ISL_12771962|2019.482|wild.other|SouthAfrica|H11N1|nan':0.004543030,'EPI_ISL_12771889|2018.704|wild.other|SouthAfrica|H11N1|nan':0.001659710)0.993:0.008388614)0.935:0.004684890)0.999:0.026555038)0.991:0.007724937)0.988:0.007350901)0.040:0.002162150)0.366:0.003449361)1.000:0.019338312)0.984:0.016170571)0.236:0.011117044)0.956:0.029800546,(('EPI_ISL_132849|1956.5|Dom.ans|UK|H11N6|nan':0.001449257,'EPI_ISL_80217|2001.5|swine|Korea|H11N6|nan':0.001447960)1.000:0.062573294,('EPI_ISL_131322|1987.381|wild.other|USA|H11N1|nan':0.080942357,('EPI_ISL_161827|2013.104|wild.other|Antarctica|H11N2|nan':0.005173785,('EPI_ISL_366229|2017.09|wild.other|Antarctic|H11N2|nan':0.002164426,'EPI_ISL_4061537|2017.071|wild.other|Antarctic|H11N2|nan':0.006562047)0.904:0.005119133)1.000:0.062961460)1.000:0.052351851)0.437:0.007905848)0.986:0.108803965,('EPI_ISL_327592|2016.189|wild.ans|Chile|H11N9|nan':0.177787271,((((((((('EPI_ISL_141309|2000.5|wild.ans|USA|H11N2|nan':0.005095676,('EPI_ISL_31469|2002.5|wild.ans|USA|H11N9|nan':0.000000006,('EPI_ISL_156551|2004.915|Dom.ans|USA|H11N3|nan':0.022559091,('EPI_ISL_64900|2005.636|wild.ans|Canada|H11N2|nan':0.009300850,(('EPI_ISL_142324|2005.759|wild.ans|USA|H11N3|nan':0.003706937,('EPI_ISL_7022|2005.5|wild.ans|USA|H11N9|nan':0.002159053,'EPI_ISL_216385|2005.644|wild.ans|USA|H0N0|nan':0.001433684)0.920:0.002779115)0.944:0.002883922,('EPI_ISL_6989|2005.5|wild.ans|USA|H11N9|nan':0.005042805,('EPI_ISL_6988|2005.5|wild.ans|USA|H11N2|nan':0.006490846,((('EPI_ISL_131766|2007.715|wild.ans|Canada|H11N9|nan':0.005753280,('EPI_ISL_378379|2006.803|wild.ans|USA|H11N9|nan':0.001430249,'EPI_ISL_64387|2006.633|wild.ans|Canada|H11N9|nan':0.002164669)0.950:0.002879344)0.000:0.000000006,'EPI_ISL_6997|2005.5|wild.ans|USA|H11N9|nan':0.004310250)0.000:0.000000006,'EPI_ISL_6990|2005.5|wild.ans|USA|H11N1|nan':0.005036725)0.869:0.000000006)0.764:0.000715612)0.781:0.000807699)0.000:0.000000006)0.884:0.002718871)0.991:0.008059371)1.000:0.008730410)0.384:0.000685162,'EPI_ISL_8909|2000.598|wild.ans|Canada|H11N9|nan':0.005779397)0.000:0.000000006,'EPI_ISL_131448|2000.593|wild.ans|Canada|H11N9|nan':0.002876700)0.919:0.001435253,('EPI_ISL_7042|1999.5|Dom.ans|USA|H11N9|nan':0.004345441,('EPI_ISL_6513|1999.5|wild.ans|USA|H11N2|nan':0.003614853,'EPI_ISL_6962|1998.5|wild.ans|USA|H11N9|nan':0.002882082)0.858:0.001429343)0.965:0.003613484)0.000:0.000000006,('EPI_ISL_141310|2000.5|wild.ans|USA|H11N9|nan':0.002885272,('EPI_ISL_141311|2000.5|wild.ans|USA|H11N9|nan':0.002158873,'EPI_ISL_22526|2000.5|wild.ans|USA|H11N9|nan':0.001441769)0.923:0.002171106)1.000:0.012389928)0.000:0.000000006,('EPI_ISL_131443|1999.589|wild.ans|Canada|H11N9|nan':0.001426877,'EPI_ISL_131444|1999.589|wild.ans|Canada|H11N6|nan':0.002894646)0.999:0.008719923)0.915:0.002878397,'EPI_ISL_131420|1996.65|wild.ans|Canada|H11N9|nan':0.005126016)0.993:0.007616236,(((('EPI_ISL_131363|1991.649|wild.ans|Canada|H11N9|nan':0.000717875,'EPI_ISL_8907|1991.649|wild.ans|Canada|H11N2|nan':0.000718238)0.757:0.000713345,(('EPI_ISL_5848|1985.041|wild.ans|USA|H11N9|nan':0.006884724,(((('EPI_ISL_5803|1983.597|wild.ans|Canada|H11N9|nan':0.000714153,'EPI_ISL_8904|1983.641|wild.ans|Canada|H11N3|nan':0.002157358)0.765:0.000721176,(('EPI_ISL_141296|1986.5|wild.ans|USA|H11N9|nan':0.006558745,'EPI_ISL_10123|1987.5|wild.ans|USA|H11N9|nan':0.008021550)0.966:0.004320653,('EPI_ISL_6503|1986.847|Dom.ans|USA|H11N1|nan':0.010879824,(('EPI_ISL_6535|1986.811|wild.ans|USA|H11N3|nan':0.008650610,'EPI_ISL_6418|1986.5|wild.ans|USA|H11N2|nan':0.004315229)0.000:0.000000006,('EPI_ISL_7041|1986.5|wild.ans|USA|H11N9|nan':0.002152421,(('EPI_ISL_7069|1987.5|wild.ans|USA|H11N9|nan':0.001429933,'EPI_ISL_6961|1987.5|wild.ans|USA|H11N9|nan':0.002148904)0.000:0.000000006,('EPI_ISL_7043|1990.5|wild.ans|USA|H11N9|nan':0.015309741,'EPI_ISL_7044|1987.5|wild.ans|USA|H11N9|nan':0.001429928)0.000:0.000000006)0.921:0.002153668)0.954:0.002873109)0.957:0.002882909)0.746:0.000724084)0.959:0.002874781)0.713:0.000681554,'EPI_ISL_7038|1986.849|Dom.ans|USA|H11N9|nan':0.013159211)0.992:0.011933775,('EPI_ISL_132850|1974.5|Dom.ans|USA|H11N9|nan':0.020587584,'EPI_ISL_8780|1977.663|wild.ans|Canada|H11N9|nan':0.025154264)1.000:0.023576936)1.000:0.018014058)0.940:0.007691055,'EPI_ISL_131365|1991.649|wild.ans|Canada|H11N9|nan':0.023839719)0.989:0.009820903)0.777:0.001448732,(('EPI_ISL_7019|1993.5|wild.ans|USA|H11N9|nan':0.004351902,('EPI_ISL_6964|1993.5|wild.ans|USA|H11N9|nan':0.002152740,'EPI_ISL_6998|1993.5|wild.ans|USA|H11N3|nan':0.002878262)0.862:0.001421452)1.000:0.007254470,((('EPI_ISL_131401|1995.384|wild.other|USA|H11N9|nan':0.001433094,('EPI_ISL_131394|1995.381|wild.other|USA|H11N2|nan':0.002872877,('EPI_ISL_131397|1995.384|wild.other|USA|H11N9|nan':0.0,'EPI_ISL_131404|1995.384|wild.other|USA|H11N2|nan':0.0):0.000000006)0.735:0.000000006)0.413:0.000734791,('EPI_ISL_131415|1996.366|wild.other|USA|H11N2|nan':0.002297299,(('EPI_ISL_267426|2009.885|wild.other|Netherlands|H11N9|nan':0.014842443,('EPI_ISL_329006|2007.877|wild.other|Netherlands|H11N1|nan':0.010993674,('EPI_ISL_76656|2007.975|wild.other|India|H11N1|nan':0.006667180,'EPI_ISL_189723|2010.052|wild.other|Georgia|H11N1|nan':0.020797377)0.723:0.000601514)0.599:0.002744913)1.000:0.049267714,(('EPI_ISL_142074|2000.393|wild.other|USA|H11N2|nan':0.010246698,((((('EPI_ISL_8910|2003.408|wild.other|USA|H11N9|nan':0.007956717,'EPI_ISL_131459|2002.384|wild.other|USA|H11N1|nan':0.005053011)0.766:0.000711276,('EPI_ISL_397921|2002.373|wild.other|USA|H11N2|nan':0.000717274,'EPI_ISL_131457|2002.381|wild.other|USA|H11N9|nan':0.000716294)0.000:0.000000006)0.757:0.000718141,'EPI_ISL_131454|2002.381|wild.other|USA|H11N9|nan':0.003606957)0.801:0.001317957,(('EPI_ISL_142327|2005.397|wild.other|USA|H11N8|nan':0.000000006,'EPI_ISL_131463|2005.378|wild.other|USA|H11N6|nan':0.000717239)0.816:0.001388645,('EPI_ISL_142326|2005.397|wild.other|USA|H11N6|nan':0.001439088,('EPI_ISL_142350|2005.397|wild.other|USA|H11N8|nan':0.002883480,'EPI_ISL_397970|2005.397|wild.other|USA|H11N8|nan':0.001442130)0.742:0.000710913)0.908:0.002218095)1.000:0.021580102)0.985:0.006702461,('EPI_ISL_397990|2001.389|wild.other|USA|H11N7|nan':0.002879069,('EPI_ISL_131450|2001.373|wild.other|USA|H11N2|nan':0.003599683,'EPI_ISL_142082|2001.5|wild.other|USA|H11N2|nan':0.006505235)0.000:0.000000006)0.861:0.001461292)0.938:0.003591053)0.988:0.005076822,((('EPI_ISL_131431|1999.392|wild.other|USA|H11N2|nan':0.002154667,'EPI_ISL_131437|1999.392|wild.other|USA|H11N2|nan':0.002894990)0.000:0.000000006,('EPI_ISL_131441|1999.392|wild.other|USA|H11N7|nan':0.001435618,(('EPI_ISL_131442|1999.392|wild.other|USA|H0N0|nan':0.000000006,'EPI_ISL_131429|1999.392|wild.other|USA|H11N2|nan':0.002157647)0.825:0.000716893,'EPI_ISL_131434|1999.392|wild.other|USA|H11N2|nan':0.000717087)0.000:0.000000006)0.845:0.000716861)0.000:0.000000006,'EPI_ISL_131294|1999.392|wild.other|USA|H0N0|nan':0.000000006)0.736:0.000000006)1.000:0.018376629)0.545:0.004611594)0.998:0.009346147)1.000:0.013258907,'EPI_ISL_131371|1993.329|wild.other|USA|H11N8|nan':0.006525486)1.000:0.010273566)0.000:0.000000006)0.891:0.001568025,(('EPI_ISL_131449|2000.623|wild.ans|Canada|H11N9|nan':0.015715000,(((((('EPI_ISL_83495|2006.852|wild.ans|USA|H11N9|nan':0.003626910,'EPI_ISL_83504|2007.071|wild.ans|USA|H11N9|nan':0.006525118)0.995:0.007265182,(((((((((('EPI_ISL_267368|2015.041|wild.other|Netherlands|H11N9|nan':0.029020828,(((('EPI_ISL_225000|2013.811|wild.other|Chile|H11N9|nan':0.005445063,(('EPI_ISL_381849|2015.392|wild.other|USA|H11N2|nan':0.007279320,((('EPI_ISL_505572|2019.381|wild.other|USA|H11N1|nan':0.000718011,'EPI_ISL_505595|2019.381|wild.other|USA|H11N9|nan':0.000714872)0.838:0.002042796,(('EPI_ISL_4061205|2020.407|wild.other|USA|H11N3|nan':0.002163725,'EPI_ISL_4057447|2020.407|wild.other|USA|H11N9|nan':0.001436861)0.743:0.000709311,('EPI_ISL_4058002|2020.407|wild.other|USA|H11N5|nan':0.001439581,'EPI_ISL_4057502|2020.407|wild.other|USA|H11N9|nan':0.002157144)0.924:0.002164868)0.947:0.005205023)1.000:0.037066768,('EPI_ISL_372110|2015.378|wild.other|USA|H11N2|nan':0.008720192,'EPI_ISL_221436|2015.227|Dom.gal|Colombia|H11N2|nan':0.004366792)0.733:0.000719340)0.377:0.002124674)0.904:0.002488427,('EPI_ISL_372103|2014.384|wild.other|USA|H11N2|nan':0.000000007,'EPI_ISL_258496|2014.386|wild.other|USA|H11N8|nan':0.004308652)0.968:0.003267326)0.807:0.001434546)0.961:0.003924329,('EPI_ISL_397680|2013.367|wild.other|USA|H11N2|nan':0.002875999,('EPI_ISL_371847|2013.386|wild.other|USA|H11N7|nan':0.001433688,('EPI_ISL_397645|2013.403|wild.other|USA|H11N7|nan':0.000715981,'EPI_ISL_371822|2013.386|wild.other|USA|H11N2|nan':0.000000006)0.000:0.000000006)0.997:0.005041628)0.424:0.000000006)0.336:0.000000006,((((('EPI_ISL_397666|2013.384|wild.other|USA|H11N2|nan':0.000718060,'EPI_ISL_371833|2013.389|wild.other|USA|H11N2|nan':0.002870371)0.920:0.002164900,'EPI_ISL_371830|2013.389|wild.other|USA|H11N2|nan':0.002154613)0.000:0.000000006,'EPI_ISL_397655|2013.397|wild.other|USA|H11N2|nan':0.004310414)0.000:0.000000006,('EPI_ISL_397692|2013.397|wild.other|USA|H11N8|nan':0.000000006,'EPI_ISL_397674|2013.375|wild.other|USA|H11N8|nan':0.001432354)0.843:0.000715618)0.000:0.000000006,'EPI_ISL_397638|2013.386|wild.other|USA|H0N0|nan':0.000715412)0.774:0.000713595)0.396:0.002220759,(('EPI_ISL_279226|2016.361|wild.other|USA|H11N5|nan':0.002872855,'EPI_ISL_279297|2016.377|wild.other|USA|H11N9|nan':0.000718513)0.750:0.000687489,('EPI_ISL_279265|2016.366|wild.other|USA|H11N9|nan':0.002163996,('EPI_ISL_273550|2016.393|wild.other|USA|H11N8|nan':0.000000006,'EPI_ISL_273554|2016.393|wild.other|USA|H11N2|nan':0.001431411)0.964:0.003596697)0.912:0.002179125)1.000:0.013857756)0.959:0.007036329)0.997:0.013511001,('EPI_ISL_216375|2010.003|wild.ans|USA|H11N9|nan':0.005028701,('EPI_ISL_158475|2011.751|wild.ans|USA|H11N9|nan':0.002152757,((('EPI_ISL_158488|2011.789|wild.ans|USA|H11N9|nan':0.001433126,'EPI_ISL_158496|2011.844|wild.ans|USA|H11N9|nan':0.004313846)0.599:0.000000006,('EPI_ISL_158495|2011.844|wild.ans|USA|H11N3|nan':0.002151524,'EPI_ISL_158592|2012.044|wild.ans|USA|H11N9|nan':0.003603457)0.778:0.000718071)0.000:0.000000006,('EPI_ISL_158484|2011.789|wild.ans|USA|H11N9|nan':0.002872804,'EPI_ISL_158440|2011.789|wild.ans|USA|H11N9|nan':0.001433138)0.722:0.000000006)0.000:0.000000006)0.975:0.003666805)0.737:0.000694880)0.751:0.001424997,'EPI_ISL_216374|2010.077|wild.ans|USA|H11N9|nan':0.006564678)0.964:0.003583673,('EPI_ISL_95409|2009.921|wild.ans|USA|H11N9|nan':0.008658985,((('EPI_ISL_189501|2012.705|wild.ans|USA|H11N9|nan':0.007300815,'EPI_ISL_257129|2011.915|wild.ans|Guatemala|H11N3|nan':0.008787073)0.927:0.002818278,(('EPI_ISL_230090|2013.003|wild.ans|USA|H11N9|nan':0.007901522,('EPI_ISL_215563|2014.723|wild.other|USA|H11N2|nan':0.000000006,'EPI_ISL_215536|2014.718|wild.ans|USA|H11N2|nan':0.001433215)1.000:0.021331529)0.998:0.009951278,((('EPI_ISL_257151|2012.91|wild.ans|Guatemala|H11N3|nan':0.0,'EPI_ISL_230095|2012.91|wild.ans|Guatemala|H0N0|nan':0.0):0.015273067,('EPI_ISL_135133|2011.041|wild.ans|USA|H11N9|nan':0.001432330,(('EPI_ISL_135066|2011.825|wild.ans|USA|H11N2|nan':0.006601179,('EPI_ISL_135101|2011.611|wild.ans|USA|H11N2|nan':0.002143289,'EPI_ISL_135087|2011.611|wild.ans|USA|H11N9|nan':0.002913007)0.724:0.000647065)0.989:0.005954414,('EPI_ISL_189535|2012.686|wild.ans|USA|H11N3|nan':0.003604913,'EPI_ISL_189541|2012.94|wild.ans|USA|H11N9|nan':0.002896754)0.995:0.008100043)0.915:0.002809742)0.000:0.000000006)0.000:0.000000006,'EPI_ISL_257148|2011.934|wild.ans|Guatemala|H11N3|nan':0.007928266)0.779:0.000720177)0.770:0.000713230)0.747:0.000704034,('EPI_ISL_129068|2010.688|wild.other|USA|H11N9|nan':0.014683677,(('EPI_ISL_125802|2010.904|wild.ans|USA|H11N0|nan':0.003599621,'EPI_ISL_134953|2010.849|wild.ans|USA|H0N0|nan':0.001436432)0.727:0.000714996,(((('EPI_ISL_254858|2015.973|wild.ans|USA|H11N3|nan':0.008748047,(((('EPI_ISL_257695|2015.94|wild.ans|USA|H0N0|nan':0.003586047,'EPI_ISL_254850|2015.852|wild.ans|USA|H11N9|nan':0.000715024)0.000:0.000000006,(('EPI_ISL_254856|2015.83|wild.ans|USA|H11N9|nan':0.000717416,'EPI_ISL_254844|2015.934|wild.ans|USA|H11N3|nan':0.003602456)0.779:0.000714910,('EPI_ISL_376325|2017.86|wild.ans|USA|H11N9|nan':0.000721522,((('EPI_ISL_506172|2018.899|wild.ans|USA|H11N2|nan':0.002160435,'EPI_ISL_701672|2018.866|wild.ans|USA|H0N0|nan':0.002274532)0.782:0.000714215,'EPI_ISL_393453|2018.849|wild.ans|USA|H11N9|nan':0.002156715)0.000:0.000000006,'EPI_ISL_6795398|2021.586|wild.ans|USA|H11N9|nan':0.018303545)0.886:0.001433088)1.000:0.010152818)0.000:0.000000006)1.000:0.000000006,(('EPI_ISL_393484|2018.962|wild.ans|USA|H11N9|nan':0.004299629,'EPI_ISL_393485|2018.962|wild.ans|USA|H11N9|nan':0.006860409)0.999:0.010715078,'EPI_ISL_254855|2015.868|wild.ans|USA|H11N9|nan':0.002150871)0.000:0.000000006)0.000:0.000000006,'EPI_ISL_393479|2018.912|wild.ans|USA|H11N2|nan':0.017541409)0.782:0.000711090)0.372:0.000720772,(('EPI_ISL_369374|2016.943|wild.ans|USA|H11N9|nan':0.004320514,('EPI_ISL_273393|2016.628|wild.ans|USA|H11N9|nan':0.000000006,'EPI_ISL_273392|2016.628|wild.ans|USA|H0N0|nan':0.001432599)0.751:0.000720491)0.932:0.002866239,(('EPI_ISL_502352|2018.753|wild.ans|USA|H11N9|nan':0.002154181,'EPI_ISL_14767401|2018.784|wild.ans|USA|H11N9|nan':0.002165967)0.984:0.004328344,(('EPI_ISL_328299|2017.611|wild.ans|Canada|H11N9|nan':0.000715300,'EPI_ISL_327386|2017.611|wild.ans|Canada|H11N9|nan':0.000000006)0.928:0.001433524,'EPI_ISL_378269|2017.6|wild.ans|USA|H11N9|nan':0.007931577)0.000:0.000000006)0.996:0.008015731)0.991:0.006549442)0.737:0.000000006,('EPI_ISL_381456|2015.956|wild.ans|USA|H11N3|nan':0.009393122,'EPI_ISL_230073|2015.027|wild.ans|USA|H11N0|nan':0.002149017)0.000:0.000000006)0.831:0.000718029,('EPI_ISL_378301|2016.91|wild.ans|USA|H11N2|nan':0.011579913,(((('EPI_ISL_502721|2016.88|wild.ans|USA|H11N9|nan':0.002150788,(('EPI_ISL_376296|2017.86|wild.ans|USA|H11N3|nan':0.001433289,'EPI_ISL_376352|2017.86|wild.ans|USA|H11N3|nan':0.000000006)0.938:0.002184817,((('EPI_ISL_376338|2017.784|wild.ans|USA|H11N3|nan':0.002149907,'EPI_ISL_376252|2017.748|wild.ans|USA|H11N3|nan':0.000715354)0.000:0.000000006,'EPI_ISL_376276|2017.784|wild.ans|USA|H11N2|nan':0.002868832)0.000:0.000000006,'EPI_ISL_376335|2017.748|wild.ans|USA|H11N3|nan':0.005757287)0.755:0.000687283)0.995:0.006547196)0.742:0.000720528,'EPI_ISL_294036|2016.869|wild.ans|USA|H11N9|nan':0.001430293)0.946:0.002166219,('EPI_ISL_376242|2017.91|wild.ans|USA|H11N9|nan':0.009388679,('EPI_ISL_294166|2017.066|wild.ans|USA|H11N3|nan':0.005025069,(('EPI_ISL_393442|2018.879|wild.ans|USA|H11N9|nan':0.0,'EPI_ISL_506171|2018.899|wild.ans|USA|H11N9|nan':0.0):0.000000006,'EPI_ISL_701618|2018.901|wild.ans|USA|H11N9|nan':0.002147896)1.000:0.007929734)0.000:0.000000006)0.738:0.000704762)0.963:0.003591811,('EPI_ISL_294062|2016.97|wild.ans|USA|H11N9|nan':0.008655798,(('EPI_ISL_254843|2015.868|wild.ans|USA|H11N9|nan':0.002152517,'EPI_ISL_294071|2016.967|wild.ans|USA|H11N9|nan':0.007216491)0.870:0.001433248,(('EPI_ISL_273535|2015.608|wild.ans|Canada|H11N9|nan':0.000710453,('EPI_ISL_266519|2016.585|wild.ans|USA|H11N9|nan':0.002169089,'EPI_ISL_266531|2016.587|wild.ans|USA|H11N2|nan':0.002146534)0.988:0.005777692)0.955:0.002876734,('EPI_ISL_294158|2016.749|wild.ans|USA|H11N9|nan':0.000716747,'EPI_ISL_294023|2016.806|wild.ans|USA|H11N2|nan':0.002151908)0.866:0.001431279)0.000:0.000000006)0.779:0.000734244)0.398:0.000712814)0.080:0.000733835)0.683:0.000000006)0.997:0.007216608)0.850:0.002100785)0.963:0.004438353)0.977:0.003602235)0.000:0.000000006)0.000:0.000000006,((((((('EPI_ISL_134963|2010.753|wild.ans|USA|H11N9|nan':0.001431943,('EPI_ISL_134926|2010.734|wild.ans|USA|H11N2|nan':0.000714173,'EPI_ISL_135056|2010.874|wild.ans|USA|H11N9|nan':0.001435218)0.796:0.000716907)0.000:0.000000006,'EPI_ISL_134977|2010.753|wild.ans|USA|H0N0|nan':0.000715119)0.877:0.001430856,'EPI_ISL_133605|2011.63|wild.ans|USA|H11N2|nan':0.007937676)0.765:0.000722685,'EPI_ISL_95408|2009.921|wild.ans|USA|H11N9|nan':0.002871192)0.744:0.000714411,('EPI_ISL_135062|2010.992|wild.ans|USA|H11N3|nan':0.002878314,(('EPI_ISL_135058|2010.973|wild.ans|USA|H0N0|nan':0.001833687,'EPI_ISL_134945|2010.912|wild.ans|USA|H11N9|nan':0.002860367)0.875:0.001773396,('EPI_ISL_135012|2010.91|wild.ans|USA|H11N2|nan':0.002881048,('EPI_ISL_134919|2010.825|wild.ans|USA|H0N0|nan':0.001432463,('EPI_ISL_135013|2010.83|wild.ans|USA|H11N2|nan':0.0,'EPI_ISL_135014|2010.83|wild.ans|USA|H11N2|nan':0.0):0.000000006)0.923:0.002159076)0.742:0.000710544)0.767:0.000710322)0.956:0.002878862)0.780:0.000716210,'EPI_ISL_95388|2009.849|wild.ans|USA|H11N9|nan':0.000000006)0.746:0.000714944,'EPI_ISL_141239|2009.94|wild.ans|USA|H11N9|nan':0.003594621)0.932:0.002153315)0.000:0.000000006,('EPI_ISL_278062|2008.948|wild.ans|Mexico|H11N3|nan':0.003642795,'EPI_ISL_95437|2009.792|wild.ans|USA|H0N0|Am_nonGsGD':0.009492928)0.734:0.000666543)0.000:0.000000006,('EPI_ISL_95375|2010.041|wild.ans|USA|H11N9|nan':0.004325350,('EPI_ISL_134918|2010.825|wild.ans|USA|H11N2|nan':0.001432262,('EPI_ISL_141255|2010.666|wild.ans|USA|H11N9|nan':0.004358788,'EPI_ISL_135006|2010.792|wild.ans|USA|H11N9|nan':0.002885408)0.859:0.001417285)0.737:0.000705879)0.975:0.004324542)0.830:0.000715110,(((('EPI_ISL_95390|2009.912|wild.ans|USA|H11N9|nan':0.001439896,'EPI_ISL_141221|2009.688|wild.ans|USA|H11N9|nan':0.003594147)0.928:0.002144108,('EPI_ISL_180956|2008.978|wild.ans|USA|H11N8|nan':0.005070012,'EPI_ISL_127945|2009.611|wild.ans|Canada|H11N0|nan':0.004340489)0.994:0.006487231)0.000:0.000000006,('EPI_ISL_95391|2009.912|wild.ans|USA|H11N2|nan':0.002866349,('EPI_ISL_135011|2010.91|wild.ans|USA|H11N2|nan':0.002867320,'EPI_ISL_134939|2010.827|wild.ans|USA|H11N2|nan':0.010124000)0.000:0.000000006)0.919:0.000714666)0.854:0.000715477,'EPI_ISL_190084|2012.085|Dom.ans|USA|H11N9|nan':0.000000006)0.000:0.000000006)0.915:0.000715402,('EPI_ISL_216388|2007.658|wild.ans|USA|H11N9|nan':0.004313439,'EPI_ISL_142467|2008.724|wild.ans|USA|H11N2|nan':0.007252405)0.906:0.002166337)0.000:0.000000006,((('EPI_ISL_135130|2010.808|wild.ans|USA|H11N2|nan':0.013075992,(((('EPI_ISL_141508|2008.686|wild.ans|USA|H0N0|nan':0.005024112,((('EPI_ISL_258577|2014.277|wild.ans|USA|H11N9|nan':0.008798576,'EPI_ISL_220222|2012.708|wild.ans|USA|H11N9|nan':0.010234420)0.998:0.008723515,('EPI_ISL_158499|2011.934|wild.ans|USA|H11N9|nan':0.009425329,('EPI_ISL_134942|2010.827|wild.ans|USA|H11N9|nan':0.005030189,(((('EPI_ISL_158506|2011.94|wild.ans|USA|H11N2|nan':0.005050061,((('EPI_ISL_220216|2012.716|wild.ans|USA|H11N6|nan':0.005032771,'EPI_ISL_158590|2012.044|wild.ans|USA|H11N9|nan':0.002877788)0.770:0.000704289,('EPI_ISL_158529|2011.866|wild.ans|USA|H11N9|nan':0.001432241,(('EPI_ISL_189480|2012.724|wild.ans|USA|H11N9|nan':0.006476873,('EPI_ISL_181053|2013.041|wild.ans|USA|H11N9|nan':0.002145139,('EPI_ISL_502706|2016.699|wild.ans|USA|H11N1|nan':0.008005063,('EPI_ISL_257693|2015.868|wild.ans|USA|H0N0|nan':0.000713632,('EPI_ISL_254851|2015.792|wild.ans|USA|H11N9|nan':0.000713704,'EPI_ISL_254864|2015.811|wild.ans|USA|H11N9|nan':0.000713773)0.000:0.000000006)0.992:0.007275430)0.983:0.006509645)0.000:0.000000006)0.771:0.000712615,(('EPI_ISL_216866|2013.86|unknow|USA|H11N9|nan':0.002151737,'EPI_ISL_181061|2013.893|wild.ans|USA|H11N9|nan':0.001432180)0.968:0.003610843,('EPI_ISL_502715|2015.767|wild.ans|USA|H11N2|nan':0.007995871,'EPI_ISL_161077|2013.74|wild.ans|USA|H11N9|nan':0.002150642)0.909:0.002157378)0.957:0.002878089)0.875:0.001432286)0.790:0.000712852)0.000:0.000000006,('EPI_ISL_397803|2015.723|wild.ans|USA|H11N1|nan':0.008008754,(('EPI_ISL_261416|2015.575|wild.ans|USA|H11N9|nan':0.000714880,('EPI_ISL_261429|2015.592|wild.ans|USA|H11N9|nan':0.002143509,('EPI_ISL_261435|2015.614|wild.ans|USA|H11N9|nan':0.000000006,'EPI_ISL_261432|2015.595|wild.ans|USA|H11N9|nan':0.000000006)0.000:0.000000006)0.779:0.000712393)0.881:0.001452516,('EPI_ISL_261442|2015.608|wild.ans|USA|H11N9|nan':0.005022564,(('EPI_ISL_261417|2015.605|wild.ans|USA|H11N9|nan':0.001429347,('EPI_ISL_230082|2015.614|wild.ans|USA|H11N9|nan':0.000000006,'EPI_ISL_230064|2015.567|wild.ans|USA|H0N0|nan':0.003585078)0.845:0.000713318)0.000:0.000000006,'EPI_ISL_261418|2015.611|wild.ans|USA|H11N9|nan':0.000000006)0.000:0.000000006)0.773:0.000694494)0.992:0.007316565)0.958:0.004306831)0.766:0.000696660)0.947:0.002886441,'EPI_ISL_189539|2012.893|wild.ans|USA|H11N9|nan':0.007203404)0.000:0.000000006,(('EPI_ISL_134946|2010.748|wild.ans|USA|H11N9|nan':0.007272875,(('EPI_ISL_189502|2012.705|wild.ans|USA|H11N2|nan':0.001432312,(('EPI_ISL_189486|2012.743|wild.ans|USA|H11N9|nan':0.002875247,('EPI_ISL_189487|2012.746|wild.ans|USA|H0N0|nan':0.0,'EPI_ISL_189493|2012.746|wild.ans|USA|H11N9|nan':0.0):0.003598338)0.752:0.000712002,'EPI_ISL_189514|2012.781|wild.ans|USA|H11N9|nan':0.002150990)0.000:0.000000006)0.748:0.000705812,'EPI_ISL_158532|2011.866|wild.ans|USA|H0N0|nan':0.002166601)0.974:0.003666097)0.729:0.000660235,(('EPI_ISL_134944|2010.912|wild.ans|USA|H11N9|nan':0.003601279,('EPI_ISL_189522|2012.686|wild.ans|USA|H11N3|nan':0.002195735,('EPI_ISL_222167|2015.288|wild.ans|USA|H11N9|nan':0.004347005,'EPI_ISL_222164|2014.896|wild.ans|USA|H11N9|nan':0.000676986)0.999:0.009458352)0.989:0.006506499)0.856:0.001461538,('EPI_ISL_158547|2012.038|wild.ans|USA|H11N3|nan':0.003602513,'EPI_ISL_220215|2012.708|wild.ans|USA|H11N9|nan':0.006531886)1.000:0.011012554)0.758:0.000691629)0.000:0.000000007)0.000:0.000000006,('EPI_ISL_135041|2011.038|wild.ans|USA|H11N9|nan':0.003600852,'EPI_ISL_135035|2011.019|wild.ans|USA|H11N9|nan':0.004324599)0.767:0.000707852)0.866:0.000000006)0.974:0.002867441)0.000:0.000000006)0.997:0.005032128,'EPI_ISL_94982|2009.86|wild.ans|Guatemala|H11N2|nan':0.011585474)0.000:0.000000006)0.000:0.000000006,'EPI_ISL_85162|2008.798|wild.ans|USA|H11N9|nan':0.005025032)0.908:0.002152377,'EPI_ISL_141117|2008.708|wild.ans|USA|H11N9|nan':0.005046759)0.884:0.001432070,'EPI_ISL_83540|2007.841|wild.ans|USA|H11N9|nan':0.000716192)0.722:0.000732191)1.000:0.008045725,('EPI_ISL_216099|2010.545|wild.ans|USA|H0N0|nan':0.007221298,((('EPI_ISL_216377|2010.003|wild.ans|USA|H11N9|nan':0.009393675,'EPI_ISL_95422|2009.929|wild.ans|USA|H11N9|nan':0.002148258)0.395:0.000000007,('EPI_ISL_142564|2009.74|wild.ans|USA|H11N9|nan':0.002889944,'EPI_ISL_148258|2011.729|wild.ans|Canada|H11N2|nan':0.008697110)0.744:0.000699335)0.000:0.000000006,'EPI_ISL_133584|2010.603|wild.ans|USA|H0N0|nan':0.005036797)0.000:0.000000006)0.997:0.007315162)0.765:0.000621760,('EPI_ISL_141127|2008.784|wild.ans|USA|H11N2|nan':0.005073821,('EPI_ISL_142538|2009.408|wild.other|USA|H11N9|nan':0.010331647,('EPI_ISL_142540|2009.408|wild.other|USA|H11N9|nan':0.001441515,'EPI_ISL_142534|2009.419|wild.other|USA|H11N9|nan':0.000709354)0.970:0.005199258)1.000:0.016290524)0.865:0.003590034)0.671:0.000000006)0.959:0.003622830)0.607:0.001415211,(('EPI_ISL_7046|2005.5|wild.ans|USA|H11N9|nan':0.008066559,'EPI_ISL_6985|2005.5|wild.ans|USA|H11N3|nan':0.015415422)0.647:0.000613487,'EPI_ISL_83494|2006.852|wild.ans|USA|H11N3|nan':0.010136816)0.000:0.000000006)0.870:0.002018953,((('EPI_ISL_82499|2006.918|wild.ans|USA|H11N9|nan':0.002156948,('EPI_ISL_63049|2008.068|wild.ans|USA|H11N9|nan':0.002149916,((('EPI_ISL_94189|2008.874|wild.ans|USA|H11N2|nan':0.002159864,('EPI_ISL_94237|2008.855|wild.ans|USA|H11N9|nan':0.000715450,'EPI_ISL_94234|2008.795|wild.ans|USA|H11N2|nan':0.000000006)0.772:0.000711970)0.927:0.002164165,'EPI_ISL_94216|2008.825|wild.ans|USA|H11N9|nan':0.002879629)0.787:0.000713239,('EPI_ISL_83539|2007.838|wild.ans|USA|H11N9|nan':0.001431641,'EPI_ISL_139415|2008.38|wild.ans|USA|H11N9|nan':0.005758664)0.622:0.000000006)0.000:0.000000006)0.992:0.005046930)0.882:0.001428914,(('EPI_ISL_83496|2007.063|wild.ans|USA|H11N9|nan':0.007260173,('EPI_ISL_94240|2008.844|wild.ans|USA|H11N9|nan':0.008735982,'EPI_ISL_139412|2007.57|wild.ans|USA|H11N9|nan':0.002165117)0.917:0.002848707)0.993:0.005835041,('EPI_ISL_135128|2012.016|wild.ans|USA|H11N9|nan':0.002861539,'EPI_ISL_158502|2011.934|wild.ans|USA|H11N9|nan':0.003619088)1.000:0.016896534)0.000:0.000000006)0.762:0.000000006,('EPI_ISL_142489|2008.388|wild.other|USA|H11N9|nan':0.001437230,(('EPI_ISL_142464|2008.423|wild.other|USA|H11N2|nan':0.001435015,'EPI_ISL_142429|2008.423|wild.other|USA|H11N5|nan':0.001435976)0.000:0.000000006,('EPI_ISL_142460|2008.377|wild.other|USA|H11N9|nan':0.000717211,('EPI_ISL_161508|2008.833|wild.other|Brazil|H11N9|nan':0.003598925,(('EPI_ISL_137660|2010.389|wild.other|Iceland|H11N2|nan':0.012463061,('EPI_ISL_131480|2009.384|wild.other|USA|H11N1|nan':0.000000006,'EPI_ISL_131477|2009.381|wild.other|USA|H11N1|nan':0.000717156)0.000:0.000000006)0.998:0.007263368,('EPI_ISL_142487|2009.362|wild.other|USA|H11N8|nan':0.000709186,'EPI_ISL_371814|2009.37|wild.other|USA|H11N1|nan':0.005785453)0.979:0.004334444)0.000:0.000000006)0.982:0.003596778)0.000:0.000000006)0.754:0.000718548)1.000:0.022845642)0.966:0.003736459)0.944:0.003665230,('EPI_ISL_15108|2006.5|wild.ans|USA|H11N9|nan':0.002893672,'EPI_ISL_20036|2007.858|wild.ans|USA|H11N9|nan':0.010881891)0.845:0.001487556)1.000:0.018651240,('EPI_ISL_31482|2000.5|wild.ans|USA|H11N9|nan':0.012500614,'EPI_ISL_141301|1998.666|wild.ans|USA|H11N9|nan':0.004320313)0.875:0.002511707)0.149:0.000806765)0.707:0.002325160,'EPI_ISL_216637|2006.597|wild.ans|USA|H11N9|nan':0.021833638)0.980:0.006574051)0.764:0.001060891)0.000:0.002549496,(('EPI_ISL_397920|2002.408|wild.other|USA|H11N3|nan':0.025434445,'EPI_ISL_131433|1999.392|wild.other|USA|H11N2|nan':0.007081365)1.000:0.029594803,('EPI_ISL_77910|2006.4|wild.other|USA|H11N9|nan':0.002419395,'EPI_ISL_77906|2006.425|wild.other|USA|H11N9|nan':0.002757663)1.000:0.070230946)0.262:0.002536447)1.000:0.112235026)0.939:0.089684254)1.000:0.506722097,(((('EPI_ISL_267771|2011.485|wild.other|Netherlands|H16N3|nan':0.0,'EPI_ISL_329051|2011.468|wild.other|Netherlands|H0N0|nan':0.0,'EPI_ISL_267335|2011.485|wild.other|Netherlands|H16N3|nan':0.0):0.000649268,((((('EPI_ISL_267157|2009.553|wild.other|Netherlands|H16N3|nan':0.000000006,'EPI_ISL_189454|2009.573|wild.other|Sweden|H16N3|nan':0.000718864)0.000:0.000000007,('EPI_ISL_243516|2012.552|wild.other|Netherlands|H16N3|nan':0.013168670,('EPI_ISL_329047|2014.559|wild.other|Netherlands|H16N3|nan':0.009393557,('EPI_ISL_376203|2017.501|wild.other|Netherlands|H16N3|nan':0.009553578,('EPI_ISL_328991|2016.536|wild.other|Netherlands|H16N3|nan':0.001437913,'EPI_ISL_328979|2016.536|wild.other|Netherlands|H0N0|nan':0.000000006)0.806:0.001330594)0.996:0.009820545)0.967:0.005894073)0.970:0.004460556)0.933:0.002194116,(('EPI_ISL_329015|2007.507|wild.other|Netherlands|H16N3|nan':0.002174358,(('EPI_ISL_329011|2007.507|wild.other|Netherlands|H0N0|nan':0.0,'EPI_ISL_328982|2016.536|wild.other|Netherlands|H0N0|nan':0.0):0.000000006,'EPI_ISL_243572|2007.507|wild.other|Netherlands|H16N3|nan':0.002162859)0.782:0.000704090)0.956:0.003661403,('EPI_ISL_189453|2008.5|wild.other|Sweden|H16N3|nan':0.006376606,(('EPI_ISL_329014|2008.511|wild.other|Netherlands|H0N0|nan':0.000717181,('EPI_ISL_329039|2008.533|wild.other|Netherlands|H0N0|nan':0.000000006,'EPI_ISL_267445|2008.511|wild.other|Netherlands|H13N8|nan':0.009409439)0.000:0.000000006)0.000:0.000000006,('EPI_ISL_267391|2008.511|wild.other|Netherlands|H16N3|nan':0.001434258,('EPI_ISL_267260|2008.533|wild.other|Netherlands|H16N3|nan':0.000000006,'EPI_ISL_267354|2008.533|wild.other|Netherlands|H16N8|nan':0.000715978)0.947:0.001433428)0.000:0.000000006)0.999:0.008771656)0.914:0.003061968)0.991:0.006606017)0.719:0.000724755,('EPI_ISL_243551|2008.536|wild.other|Netherlands|H16N3|nan':0.000716581,'EPI_ISL_243658|2008.536|wild.other|Netherlands|H16N3|nan':0.000000006)0.996:0.009406753)0.979:0.005902620,(('EPI_ISL_267355|2011.468|wild.other|Netherlands|H16N3|nan':0.0,'EPI_ISL_329041|2011.468|wild.other|Netherlands|H16N3|nan':0.0):0.000708194,(('EPI_ISL_243555|2013.51|wild.other|Netherlands|H16N3|nan':0.001386562,'EPI_ISL_267201|2015.071|wild.other|Netherlands|H16N3|nan':0.005887003)1.000:0.011843492,'EPI_ISL_243603|2012.541|wild.other|Netherlands|H16N3|nan':0.007301657)0.847:0.001454126)0.998:0.008916867)0.693:0.005087403)1.000:0.154290891,((((((('EPI_ISL_243571|2009.518|wild.other|Netherlands|H16N3|nan':0.002872578,('EPI_ISL_243578|2010.532|wild.other|Netherlands|H16N3|nan':0.002885415,'EPI_ISL_243389|2010.962|wild.other|Netherlands|H16N3|nan':0.002154180)0.984:0.004323245)0.000:0.000000006,(((('EPI_ISL_397694|2013.367|wild.other|USA|H16N3|nan':0.005788979,('EPI_ISL_372111|2014.384|wild.other|USA|H16N3|nan':0.000000006,('EPI_ISL_328620|2015.381|wild.other|USA|H16N3|nan':0.007360094,(('EPI_ISL_14769829|2019.827|wild.unknown|Australia|H16N3|nan':0.023222746,('EPI_ISL_14767365|2019.729|wild.other|USA|H16N3|nan':0.006778776,('EPI_ISL_9589573|2020.675|wild.other|USA|H16N3|nan':0.001860312,'EPI_ISL_9589443|2020.678|wild.other|USA|H16N3|nan':0.002492361)1.000:0.014308495)0.983:0.008567523)0.967:0.006759163,(('EPI_ISL_373065|2018.386|wild.other|USA|H16N3|nan':0.0,'EPI_ISL_373073|2018.386|wild.other|USA|H16N0|nan':0.0):0.003726921,('EPI_ISL_14777715|2021.414|wild.other|USA|H16N3|nan':0.011789869,'EPI_ISL_505800|2019.381|wild.other|USA|H16N3|nan':0.005145346)0.811:0.001303289)1.000:0.016275693)0.982:0.007010323)0.724:0.000634550)1.000:0.017696865)0.839:0.001451079,('EPI_ISL_379229|2012.38|wild.other|USA|H16N3|nan':0.006486983,'EPI_ISL_371783|2012.38|wild.other|USA|H16N3|nan':0.002154011)0.000:0.000000006)0.974:0.005839887,'EPI_ISL_326967|2016.306|wild.other|Chile|H16N3|nan':0.064763801)0.842:0.002696816,((((('EPI_ISL_252212|2015.647|wild.other|USA|H16N3|nan':0.017564103,'EPI_ISL_257297|2013.712|wild.other|USA|H16N3|nan':0.002161526)0.479:0.000715444,((('EPI_ISL_277411|2016.631|wild.other|USA|H16N3|nan':0.008728562,'EPI_ISL_215574|2014.723|wild.ans|USA|H16N3|nan':0.003631228)0.855:0.001383485,'EPI_ISL_222193|2014.633|wild.other|USA|H16N3|nan':0.005062666)0.976:0.004373891,'EPI_ISL_252227|2013.66|wild.other|USA|H16N3|nan':0.006479900)0.000:0.000000007)0.288:0.001921609,('EPI_ISL_208683|2008.683|wild.other|USA|H16N3|nan':0.001694051,('EPI_ISL_208088|2012.626|wild.other|USA|H16N3|nan':0.000717693,'EPI_ISL_208684|2008.683|wild.other|USA|H16N3|nan':0.000712492)0.998:0.009203497)0.470:0.000724433)0.992:0.006688577,('EPI_ISL_208435|2011.605|wild.other|USA|H16N3|nan':0.000000006,('EPI_ISL_208128|2010.688|wild.other|USA|H16N3|nan':0.002152952,'EPI_ISL_208075|2011.605|wild.other|USA|H0N0|nan':0.001431239)0.337:0.000712990)0.995:0.007240459)0.857:0.002045609,'EPI_ISL_148201|2011.789|wild.other|Iceland|H16N3|nan':0.009623708)0.903:0.002163580)0.943:0.003011627)0.468:0.001504802,('EPI_ISL_267770|2014.978|wild.other|Netherlands|H16N3|nan':0.002280572,'EPI_ISL_328974|2015.712|wild.other|Netherlands|H16N3|nan':0.012284312)1.000:0.019021315)0.323:0.003972122,'EPI_ISL_328987|2015.901|wild.other|Netherlands|H16N3|nan':0.037073149)1.000:0.019526404,'EPI_ISL_267234|2006.123|wild.other|Netherlands|H16N3|nan':0.007828541)0.993:0.020210688,(('EPI_ISL_105974|2006.5|wild.other|Germany|H16N3|nan':0.014391088,('EPI_ISL_65834|2006.685|wild.other|Mongolia|H16N3|nan':0.003858047,(((('EPI_ISL_197195|2009.553|wild.other|Netherlands|H16N3|nan':0.001439162,'EPI_ISL_243577|2010.551|wild.other|Netherlands|H16N3|nan':0.008719148)0.759:0.000727969,'EPI_ISL_267415|2009.534|wild.other|Netherlands|H16N3|nan':0.002165461)0.751:0.000604105,'EPI_ISL_267397|2009.534|wild.other|Netherlands|H16N3|nan':0.001557009)1.000:0.016042142,('EPI_ISL_243529|2009.553|wild.other|Netherlands|H16N3|nan':0.024626570,((('EPI_ISL_189701|2012.022|wild.other|Georgia|H16N3|nan':0.002179309,'EPI_ISL_378635|2011.584|wild.other|Ukraine|H16N3|nan':0.002918003)0.996:0.011155938,(('EPI_ISL_337414|2017.411|wild.other|Asia-Russia|H16N3|nan':0.000000006,('EPI_ISL_393962|2018.808|wild.other|China|H16N3|nan':0.000723384,'EPI_ISL_393957|2018.808|wild.other|China|H16N3|nan':0.000720209)1.000:0.012435781)1.000:0.036607330,('EPI_ISL_267360|2011.573|wild.other|Netherlands|H16N3|nan':0.004503990,('EPI_ISL_15052970|2021.773|wild.other|China|H16N3|nan':0.042052983,('EPI_ISL_243560|2015.493|wild.other|Netherlands|H16N3|nan':0.000000006,'EPI_ISL_243545|2015.493|wild.other|Netherlands|H16N3|nan':0.000717613)0.999:0.016083800)0.975:0.007394813)0.868:0.002244305)1.000:0.010912705)0.982:0.007567504,'EPI_ISL_267307|2008.511|wild.other|Netherlands|H16N3|nan':0.008994043)0.875:0.002695515)0.961:0.004763171)0.913:0.003890838)1.000:0.012912186)0.945:0.009735470,('EPI_ISL_132865|2006.5|wild.other|USA|H16N3|nan':0.010623377,('EPI_ISL_379236|2008.374|wild.other|USA|H16N3|nan':0.003871277,'EPI_ISL_127586|2009.627|wild.ans|Canada|H16N0|nan':0.008800021)0.999:0.017626687)1.000:0.029165556)0.844:0.006656885)1.000:0.105640773,('EPI_ISL_138059|1987.381|wild.other|USA|H16N3|nan':0.052123929,(('EPI_ISL_138074|1988.372|wild.other|USA|H16N3|nan':0.000300309,('EPI_ISL_131426|1998.378|wild.other|USA|H16N3|nan':0.008744509,('EPI_ISL_142068|2000.415|wild.other|USA|H16N3|nan':0.004237041,('EPI_ISL_78713|2009.627|wild.other|USA|H16N3|nan':0.011340789,('EPI_ISL_133779|2010.688|wild.other|USA|H16N3|nan':0.001435472,'EPI_ISL_133775|2010.614|wild.other|USA|H16N3|nan':0.000000006)1.000:0.016321952)1.000:0.052120816)0.982:0.014606168)1.000:0.047297624)0.529:0.003850589,('EPI_ISL_138057|1986.359|wild.other|USA|H16N3|nan':0.016421084,'EPI_ISL_138062|1987.378|wild.other|USA|H16N3|nan':0.003475118)0.000:0.001929678)1.000:0.054977747)0.919:0.027958011)0.999:0.113381520)1.000:0.229842733,(('EPI_ISL_132863|1977.5|wild.other|USA|H13N6|nan':0.039555097,((((('EPI_ISL_65830|2007.655|wild.other|Mongolia|H13N6|nan':0.002864754,('EPI_ISL_189689|2011.868|wild.other|Georgia|H13N6|nan':0.014748365,('EPI_ISL_189724|2012.699|wild.other|Georgia|H0N0|nan':0.005746326,('EPI_ISL_189711|2012.751|wild.other|Georgia|H13N6|nan':0.003579946,'EPI_ISL_189703|2012.702|wild.other|Georgia|H13N6|nan':0.000000006)0.000:0.000000006)1.000:0.016967356)0.990:0.010352217)0.940:0.003299689,((('EPI_ISL_243408|2009.534|wild.other|Netherlands|H13N3|nan':0.000708840,'EPI_ISL_243427|2009.518|wild.other|Netherlands|H13N6|nan':0.001441907)0.960:0.004329819,(((('EPI_ISL_308784|2016.989|wild.other|China|H13N2|nan':0.012504814,('EPI_ISL_277382|2015.984|wild.ans|China|H13N8|nan':0.003602156,'EPI_ISL_397342|2014.795|wild.other|China|H13N6|nan':0.002159609)0.864:0.002074921)0.998:0.009523516,(('EPI_ISL_14767321|2018.732|wild.other|USA|H13N6|nan':0.001429174,'EPI_ISL_388040|2018.734|wild.other|USA|H13N6|nan':0.002159161)1.000:0.017694730,('EPI_ISL_14777719|2021.414|wild.other|USA|H13N6|nan':0.000637594,'EPI_ISL_14777736|2021.414|wild.other|USA|H13N6|nan':0.002229518)1.000:0.036459469)0.937:0.007485043)0.810:0.000000006,('EPI_ISL_15429940|2011.797|wild.other|Poland|H13N6|nan':0.000711085,'EPI_ISL_189717|2012.702|wild.other|Georgia|H13N6|nan':0.005762529)0.772:0.000721436)0.706:0.000702778,('EPI_ISL_329025|2012.041|wild.other|Georgia|H13N6|nan':0.001430460,'EPI_ISL_189691|2011.822|wild.other|Georgia|H13N6|nan':0.000717249)0.954:0.002890064)1.000:0.013188593)0.940:0.003626298,(('EPI_ISL_329012|2009.518|wild.other|Netherlands|H13N2|nan':0.001433367,'EPI_ISL_243451|2009.553|wild.other|Netherlands|H13N2|nan':0.000000006)0.963:0.003579617,(('EPI_ISL_243506|2009.534|wild.other|Netherlands|H13N2|nan':0.001436530,'EPI_ISL_267222|2009.499|wild.other|Netherlands|H13N2|nan':0.000711025)0.975:0.003618550,('EPI_ISL_243598|2010.551|wild.other|Netherlands|H13N2|nan':0.003598670,'EPI_ISL_129977|2009.833|wild.other|Norway|H13N2|nan':0.002885022)0.920:0.002147808)0.911:0.002181455)0.986:0.004365612)0.763:0.001024533)0.751:0.002201511,'EPI_ISL_243660|2007.507|wild.other|Netherlands|H13N6|nan':0.010439591)0.932:0.005918297,('EPI_ISL_293514|2006.814|Dom.ans|Japan|H13N6|nan':0.006133705,(('EPI_ISL_378286|2013.748|wild.ans|China|H13N6|nan':0.021700333,(('EPI_ISL_208442|2011.658|wild.other|USA|H13N6|nan':0.0,'EPI_ISL_208073|2011.625|Dom.ans|USA|H0N0|nan':0.0):0.001438237,'EPI_ISL_208076|2011.619|wild.other|USA|H0N0|nan':0.000706101)0.987:0.008374745)0.998:0.013668864,('EPI_ISL_231640|2015.718|wild.other|Asia-Russia|H13N6|nan':0.000000006,('EPI_ISL_78709|2009.627|wild.other|USA|H13N6|nan':0.002859178,'EPI_ISL_132817|2009.63|wild.other|USA|H13N6|nan':0.006509342)0.969:0.003616270)0.747:0.000581926)1.000:0.013723715)0.999:0.017400223)0.999:0.021512924,'EPI_ISL_550|1998.5|Dom.ans|Asia-Russia|H13N6|nan':0.010558093)0.998:0.051870686)1.000:0.159205959,(((((('EPI_ISL_131469|2007.392|wild.other|USA|H13N9|nan':0.008771867,('EPI_ISL_277376|2006.888|wild.other|USA|H13N2|nan':0.006115502,(('EPI_ISL_252206|2015.636|wild.other|USA|H13N6|nan':0.000000006,('EPI_ISL_252208|2015.647|wild.other|USA|H13N6|nan':0.002160543,('EPI_ISL_252213|2015.666|wild.other|USA|H13N6|nan':0.0,'EPI_ISL_252209|2015.647|wild.other|USA|H0N0|nan':0.0):0.001438672)0.000:0.000000006)0.980:0.008000439,(('EPI_ISL_327605|2016.189|wild.other|Chile|H13N2|nan':0.000000006,'EPI_ISL_327603|2016.189|wild.other|Chile|H13N2|nan':0.000719547)0.903:0.005046911,('EPI_ISL_327624|2016.948|wild.other|Chile|H13N8|nan':0.002381017,'EPI_ISL_327607|2017.474|wild.other|Chile|H13N8|nan':0.004125696)0.819:0.006387247)0.800:0.007131012)1.000:0.050384947)0.680:0.001557800)1.000:0.022327555,(((('EPI_ISL_371796|2010.384|wild.other|USA|H13N6|nan':0.005048020,'EPI_ISL_142526|2009.403|wild.other|USA|H0N0|nan':0.000716738)0.740:0.000718158,'EPI_ISL_142502|2009.356|wild.other|USA|H13N6|nan':0.000000006)0.761:0.000000006,(((('EPI_ISL_328621|2015.392|wild.other|USA|H13N6|nan':0.000000006,'EPI_ISL_328619|2015.381|wild.other|USA|H13N6|nan':0.000000006)1.000:0.019733623,((('EPI_ISL_4061163|2020.407|wild.other|USA|H13N6|nan':0.017662197,('EPI_ISL_309426|2017.389|wild.other|USA|H13N6|nan':0.007365075,('EPI_ISL_373079|2018.386|wild.other|USA|H13N6|nan':0.000990176,'EPI_ISL_373077|2018.386|wild.other|USA|H13N6|nan':0.003350030)1.000:0.012141841)0.793:0.001398974)1.000:0.018248247,'EPI_ISL_372108|2014.378|wild.other|USA|H13N6|nan':0.000901237)0.992:0.008420232,'EPI_ISL_208077|2012.855|wild.other|USA|H13N6|nan':0.003822561)0.754:0.001064422)0.856:0.002918898,'EPI_ISL_208080|2012.776|wild.other|USA|H13N6|nan':0.015729717)1.000:0.012631596,('EPI_ISL_127941|2009.548|wild.other|Canada|H0N0|nan':0.001436527,('EPI_ISL_127940|2009.701|wild.ans|Canada|H13N0|nan':0.001438140,('EPI_ISL_131752|2009.701|wild.ans|Canada|H13N6|nan':0.000717337,('EPI_ISL_208103|2013.501|wild.other|USA|H13N6|nan':0.0,'EPI_ISL_127939|2009.627|wild.other|Canada|H13N0|nan':0.0):0.000000006)0.000:0.000000006)0.792:0.000719739)0.849:0.001568170)0.873:0.001308072)0.974:0.009144381,'EPI_ISL_397873|2007.375|wild.other|USA|H13N9|nan':0.010658108)1.000:0.023797581)0.947:0.007547749,'EPI_ISL_397505|2001.389|wild.other|USA|H13N6|nan':0.002614848)1.000:0.071241931,('EPI_ISL_8716|1986.414|wild.other|USA|H13N2|nan':0.002145255,('EPI_ISL_8792|1986.359|wild.other|USA|H13N2|nan':0.000727618,'EPI_ISL_99496|1987.378|wild.other|USA|H13N2|nan':0.008717294)0.768:0.000000006)0.370:0.001950148)0.997:0.038628289,'EPI_ISL_5830|1980.5|wild.other|USA|H13N6|nan':0.028947012)0.999:0.072792933,(('EPI_ISL_327509|2004.374|wild.other|USA|H13N9|nan':0.005677620,('EPI_ISL_33859|2006.386|wild.other|USA|H13N9|nan':0.001269739,('EPI_ISL_141156|2008.404|wild.other|USA|H13N9|nan':0.003113359,'EPI_ISL_154833|2009.838|wild.other|Chile|H13N9|nan':0.012566738)0.980:0.006602399)0.954:0.011464719)1.000:0.084888708,('EPI_ISL_267338|2000.508|wild.other|Netherlands|H13N8|nan':0.017464439,('EPI_ISL_267413|2014.518|wild.other|Netherlands|H13N2|nan':0.081574622,((((((('EPI_ISL_267202|2008.658|wild.other|Netherlands|H13N8|nan':0.000712202,('EPI_ISL_329016|2008.511|wild.other|Netherlands|H0N0|nan':0.000706167,'EPI_ISL_329007|2008.533|wild.other|Netherlands|H0N0|nan':0.004303928)0.775:0.000718962)0.000:0.000000006,'EPI_ISL_267204|2008.511|wild.other|Netherlands|H13N8|nan':0.000712340)0.766:0.000654405,(('EPI_ISL_328961|2009.499|wild.other|Netherlands|H13N2|nan':0.001425888,'EPI_ISL_329017|2009.534|wild.other|Netherlands|H0N0|nan':0.000712223)0.418:0.000000006,'EPI_ISL_243632|2009.534|wild.other|Netherlands|H13N6|nan':0.014524558)0.993:0.005798596)0.986:0.006724753,(((('EPI_ISL_267366|2012.541|wild.other|Netherlands|H13N6|nan':0.001433176,'EPI_ISL_267439|2012.541|wild.other|Netherlands|H13N3|nan':0.002155579)0.000:0.000000006,(('EPI_ISL_267214|2012.541|wild.other|Netherlands|H13N6|nan':0.001434875,'EPI_ISL_243530|2012.544|wild.other|Netherlands|H13N6|nan':0.001432607)0.886:0.001432998,'EPI_ISL_267170|2012.467|wild.other|Netherlands|H16N6|nan':0.000715757)0.000:0.000000006)0.972:0.003595108,((('EPI_ISL_267403|2012.721|wild.other|Georgia|H13N8|nan':0.003025400,((('EPI_ISL_328978|2016.596|wild.other|Netherlands|H13N2|nan':0.015148748,('EPI_ISL_3319119|2021.529|wild.other|Sweden|H13N8|nan':0.012026469,'EPI_ISL_7622539|2021.937|wild.other|Belgium|H13N8|nan':0.012878219)1.000:0.019737201)0.732:0.001167153,((('EPI_ISL_252219|2015.701|wild.other|USA|H13N8|nan':0.001439157,'EPI_ISL_257312|2015.715|wild.other|USA|H0N0|nan':0.002150228)0.868:0.002294954,(('EPI_ISL_308785|2016.989|wild.other|China|H13N8|nan':0.001450230,'EPI_ISL_381339|2017.329|Dom.ans|China|H13N8|nan':0.000698819)0.987:0.007546965,'EPI_ISL_9589507|2020.675|wild.other|USA|H13N6|nan':0.024416909)0.995:0.008387192)0.682:0.003114349,'EPI_ISL_6795367|2019.792|wild.other|Peru|H13N6|nan':0.029662316)0.912:0.005214352)0.211:0.001194303,'EPI_ISL_189707|2013.178|wild.other|Georgia|H13N8|nan':0.000736398)0.977:0.004885047)0.986:0.005815366,(('EPI_ISL_267220|2014.523|wild.other|Netherlands|H13N6|nan':0.002146086,('EPI_ISL_243631|2014.523|wild.other|Netherlands|H13N6|nan':0.000715746,'EPI_ISL_267361|2014.523|wild.other|Netherlands|H16N6|nan':0.000715750)0.727:0.000721856)0.999:0.010211314,('EPI_ISL_208107|2013.964|wild.other|USA|H13N8|nan':0.007917334,('EPI_ISL_328622|2015.392|wild.other|USA|H13N3|nan':0.015499393,('EPI_ISL_327625|2016.948|wild.other|Chile|H13N9|nan':0.025786711,'EPI_ISL_327621|2016.948|wild.other|Chile|H13N9|nan':0.002103873)1.000:0.028516994)0.900:0.002573088)0.953:0.004443810)0.925:0.003464656)0.896:0.002300941,'EPI_ISL_189695|2011.296|wild.other|Georgia|H13N8|nan':0.003614750)0.945:0.002864297)0.222:0.000000007,('EPI_ISL_189710|2011.929|wild.other|Georgia|H13N8|nan':0.001714290,((('EPI_ISL_329018|2009.534|wild.other|Netherlands|H0N0|nan':0.0,'EPI_ISL_267305|2013.54|wild.other|Netherlands|H13N8|nan':0.0):0.003628230,'EPI_ISL_243447|2013.51|wild.other|Netherlands|H13N8|nan':0.000688369)0.991:0.006077665,('EPI_ISL_243556|2014.458|wild.other|Netherlands|H13N2|nan':0.007226444,'EPI_ISL_243493|2013.545|wild.other|Netherlands|H13N8|nan':0.002149290)0.901:0.002639205)0.990:0.008686581)0.999:0.013661190)1.000:0.016006795)0.983:0.007035902,'EPI_ISL_120193|2005.69|wild.ans|Egypt|H13N8|nan':0.001841294)0.840:0.002042141,'EPI_ISL_89941|2008.667|wild.other|Mongolia|H13N8|nan':0.016563402)1.000:0.034381486,(('EPI_ISL_65835|2006.685|wild.other|Mongolia|H13N6|nan':0.016237176,('EPI_ISL_77902|2006.732|wild.other|USA|H13N9|nan':0.004180723,'EPI_ISL_124206|2010.219|wild.ans|Korea|H13N0|nan':0.032822699)0.996:0.011375679)0.918:0.003697893,(((((('EPI_ISL_267393|2011.573|wild.other|Netherlands|H13N8|nan':0.004346594,('EPI_ISL_257285|2013.712|wild.other|USA|H13N2|nan':0.000720174,('EPI_ISL_257295|2013.712|wild.other|USA|H13N2|nan':0.000720105,'EPI_ISL_257293|2013.712|wild.other|USA|H13N2|nan':0.001441716)0.000:0.000000006)1.000:0.013327948)0.902:0.002218052,'EPI_ISL_138695|2011.822|wild.other|Georgia|H13N0|nan':0.008765990)0.761:0.000676528,('EPI_ISL_243547|2010.532|wild.other|Netherlands|H13N8|nan':0.000721327,('EPI_ISL_243481|2010.551|wild.other|Netherlands|H13N8|nan':0.000721349,'EPI_ISL_243496|2010.532|wild.other|Netherlands|H13N6|nan':0.002160224)0.885:0.001444814)0.954:0.002900299)0.985:0.005083140,('EPI_ISL_189451|2008.549|wild.other|Sweden|H0N0|nan':0.000719615,'EPI_ISL_189452|2008.552|wild.other|Sweden|H13N8|nan':0.003608168)0.000:0.000000006)0.952:0.003668269,(('EPI_ISL_267205|2011.468|wild.other|Netherlands|H13N8|nan':0.002168547,'EPI_ISL_329038|2011.468|wild.other|Netherlands|H13N3|nan':0.001440659)1.000:0.020153040,('EPI_ISL_329020|2008.489|wild.other|Netherlands|H13N8|nan':0.000000006,'EPI_ISL_267367|2008.533|wild.other|Netherlands|H13N8|nan':0.001439045)0.741:0.000586229)0.920:0.002992815)1.000:0.017306255,'EPI_ISL_84570|2005.5|wild.other|Sweden|H13N8|nan':0.008827985)0.753:0.000571083)0.998:0.017640321)0.488:0.006529169)0.840:0.013331290)0.997:0.057509824)1.000:0.103396747)0.816:0.087981545)0.997:0.181326154)1.000:0.634408027)0.998:0.357435595,((((((((('EPI_ISL_150640|2007.833|Dom.ans|Japan|H9N2|nan':0.035771158,('EPI_ISL_88233|2009.833|wild.other|Zambia|H9N1|nan':0.039761923,((('EPI_ISL_77452|2007.679|wild.ans|Portugal|H9N2|nan':0.016186840,('EPI_ISL_98893|2009.666|wild.ans|France|H9N2|nan':0.020545887,((((('EPI_ISL_333243|2016.675|Dom.ans|Bangladesh|H9N2|nan':0.000000006,('EPI_ISL_333244|2016.675|Dom.ans|Bangladesh|H9N2|nan':0.000000006,'EPI_ISL_333147|2016.675|Dom.ans|Bangladesh|H9N2|nan':0.000000006)0.841:0.000725246)1.000:0.014186691,(('EPI_ISL_14769051|2018.433|wild.ans|Australia|H9N1|nan':0.017485627,('EPI_ISL_14769283|2018.773|wild.unknown|Australia|H9N5|nan':0.016647497,('EPI_ISL_14769830|2018.389|wild.unknown|Australia|H9N2|nan':0.012528409,('EPI_ISL_14768257|2017.132|wild.ans|Australia|H9N3|nan':0.000000006,'EPI_ISL_14768258|2018.129|wild.ans|Australia|H9N2|nan':0.008062950)0.799:0.000762089)0.699:0.000454131)0.965:0.005995000)0.999:0.015810640,('EPI_ISL_333218|2016.962|Dom.ans|Bangladesh|H9N2|nan':0.011378846,'EPI_ISL_333141|2016.76|Dom.ans|Bangladesh|H9N2|nan':0.011091126)0.890:0.003461702)0.987:0.008100865)0.954:0.004341689,(((('EPI_ISL_316596|2017.592|wild.ans|Italy|H9N2|nan':0.010759410,'EPI_ISL_7987330|2021.227|unknown|Italy|H9N2|nan':0.020510188)0.660:0.000253588,('EPI_ISL_4071034|2019.159|wild.ans|Korea|H9N2|nan':0.015739311,((('EPI_ISL_4072077|2020.134|wild.ans|Korea|H9N2|nan':0.005860464,'EPI_ISL_4072076|2020.134|wild.ans|Korea|H9N2|nan':0.002926470)0.991:0.005845234,'EPI_ISL_1760456|2020.858|wild.ans|China|H9N2|nan':0.016374564)0.000:0.000000006,(('EPI_ISL_4062013|2019.953|wild.unknown|China|H9N2|nan':0.002178637,((('EPI_ISL_4062020|2019.737|wild.unknown|China|H9N2|nan':0.000724975,'EPI_ISL_4062014|2019.737|wild.unknown|China|H9N2|nan':0.003656092)0.555:0.000000006,'EPI_ISL_4062000|2019.953|wild.unknown|China|H9N2|nan':0.005839232)0.000:0.000000006,('EPI_ISL_4062019|2019.953|wild.unknown|China|H9N2|nan':0.0,'EPI_ISL_4062011|2019.953|wild.unknown|China|H9N2|nan':0.0,'EPI_ISL_4062017|2019.953|wild.unknown|China|H9N2|nan':0.0):0.002179406)0.743:0.000000006)0.968:0.005279610,'EPI_ISL_14768773|2020.642|wild.unknown|Australia|H9N2|nan':0.021770310)0.515:0.001308283)0.999:0.011257207)0.788:0.001280797)0.731:0.000891905,(('EPI_ISL_9593364|2019.748|wild.ans|Iran|H9N2|nan':0.0,'EPI_ISL_9593366|2019.748|wild.ans|Iran|H9N2|nan':0.0,'EPI_ISL_9593363|2019.748|wild.ans|Iran|H9N2|nan':0.0):0.000000006,('EPI_ISL_9593365|2019.748|wild.ans|Iran|H9N2|nan':0.000000006,'EPI_ISL_9593362|2019.748|wild.ans|Iran|H9N2|nan':0.000725262)0.740:0.000000058)1.000:0.013856572)0.977:0.007563475,('EPI_ISL_12749782|2019.696|wild.other|SouthAfrica|H9N2|nan':0.004530538,'EPI_ISL_12749781|2019.649|wild.other|SouthAfrica|H9N2|nan':0.002769451)1.000:0.047349136)0.950:0.006495145)0.999:0.008634484,(((('EPI_ISL_213841|2012.689|wild.ans|Belgium|H9N2|nan':0.007386150,'EPI_ISL_309824|2011.663|Dom.gal|Netherlands|H9N2|nan':0.002175728)0.957:0.004445442,('EPI_ISL_825157|2018.827|wild.ans|Netherlands|H9N2|nan':0.018226736,(('EPI_ISL_309818|2014.23|Dom.gal|Netherlands|H9N1|nan':0.0,'EPI_ISL_176815|2014.23|Dom.gal|Netherlands|H9N1|nan':0.0):0.005150144,((('EPI_ISL_397403|2014.973|wild.unknown|China|H9N2|nan':0.008810192,('EPI_ISL_397404|2014.973|wild.unknown|China|H9N2|nan':0.002183237,('EPI_ISL_212386|2014.918|wild.ans|China|H9N2|nan':0.002191049,'EPI_ISL_212382|2014.918|wild.ans|China|H9N2|nan':0.001457286)0.767:0.000719236)0.481:0.000729128)0.417:0.000000006,(('EPI_ISL_397405|2014.973|wild.unknown|China|H9N2|nan':0.001452141,'EPI_ISL_397406|2014.973|wild.unknown|China|H9N2|nan':0.008792041)0.568:0.000000006,'EPI_ISL_397407|2014.973|wild.unknown|China|H9N2|nan':0.001451842)0.744:0.000000006)0.980:0.005153220,'EPI_ISL_780416|2014.882|unknow|Netherlands|H9N2|nan':0.005169632)0.959:0.003677111)0.730:0.000474726)0.996:0.009148672)0.979:0.005156149,'EPI_ISL_189411|2009.458|wild.ans|Portugal|H9N2|nan':0.005877683)0.898:0.002669559,'EPI_ISL_129978|2009.833|wild.ans|Norway|H9N2|nan':0.008364727)0.972:0.004452207)0.727:0.000893283,'EPI_ISL_697597|2010.975|wild.ans|Ukraine|H9N2|nan':0.008946796)0.975:0.005707911)0.652:0.003082542)0.534:0.000000006,'EPI_ISL_189406|2004.828|wild.ans|Sweden|H9N2|nan':0.008115972)0.903:0.001852839,(((('EPI_ISL_205133|2014.915|Dom.ans|China|H9N2|nan':0.002176768,'EPI_ISL_179427|2014.726|Dom.ans|Japan|H9N2|nan':0.002910063)0.762:0.000766456,('EPI_ISL_239414|2015.882|Dom.ans|Japan|H9N3|nan':0.001481701,'EPI_ISL_237160|2016.5|Dom.ans|Japan|H9N2|nan':0.007341378)0.768:0.000663266)1.000:0.028622971,('EPI_ISL_243519|2006.071|wild.ans|Netherlands|H9N2|nan':0.008773097,('EPI_ISL_189414|2009.734|wild.ans|Sweden|H9N2|nan':0.011751318,'EPI_ISL_208941|2007.989|Dom.ans|China|H9N2|nan':0.026268221)0.228:0.000000006)0.000:0.000000006)0.747:0.000757955,('EPI_ISL_132324|2011.748|wild.ans|China|H9N2|nan':0.000000006,('EPI_ISL_148368|2010.71|Dom.ans|Thailand|H9N7|nan':0.002993357,('EPI_ISL_14769066|2013.329|wild.ans|Australia|H9N2|nan':0.021906284,('EPI_ISL_14768174|2015.186|wild.unknown|Australia|H0N0|nan':0.000000006,'EPI_ISL_14769869|2015.282|wild.unknown|Australia|H9N2|nan':0.000724296)1.000:0.024397147)0.989:0.011261967)1.000:0.017061135)0.966:0.002874989)0.961:0.004012609)0.358:0.001967743)0.967:0.012470797)1.000:0.028485714,(('EPI_ISL_99360|1999.392|wild.other|USA|H9N7|nan':0.045110113,((('EPI_ISL_189407|2004.883|wild.ans|Sweden|H9N2|nan':0.003652674,(('EPI_ISL_189410|2007.833|wild.ans|Sweden|H9N2|nan':0.010307468,('EPI_ISL_243476|2006.877|wild.ans|Netherlands|H9N2|nan':0.000726742,'EPI_ISL_30817|2007.5|wild.ans|Netherlands|H9N2|nan':0.000726409)0.971:0.003679449)0.717:0.000704419,'EPI_ISL_78757|2005.748|wild.ans|Netherlands|H9N2|nan':0.002917242)0.766:0.000725279)0.370:0.000726185,(('EPI_ISL_267193|2005.803|wild.ans|Netherlands|H9N2|nan':0.002185128,'EPI_ISL_64643|2005.5|wild.ans|Netherlands|H9N2|nan':0.002914662)0.751:0.000727871,'EPI_ISL_30796|2006.5|wild.ans|Netherlands|H9N2|nan':0.006576236)0.000:0.000000006)0.908:0.003952629,('EPI_ISL_804018|2009.647|Dom.ans|Netherlands|H9N2|nan':0.005195760,'EPI_ISL_309803|2010.94|Dom.gal|Netherlands|H9N2|nan':0.024435200)0.979:0.009432606)1.000:0.029674943)0.158:0.004018148,('EPI_ISL_506100|2008.085|unknown|Korea|H9N2|nan':0.047788511,((('EPI_ISL_9886|2004.5|Dom.gal|Korea|H9N2|nan':0.005890599,((('EPI_ISL_98907|2009.329|Dom.ans|Korea|H9N2|nan':0.000000006,('EPI_ISL_84595|2009.666|Dom.gal|Korea|H9N2|nan':0.004423243,('EPI_ISL_84596|2009.833|Dom.ans|Korea|H9N2|nan':0.000000006,'EPI_ISL_84594|2009.915|Dom.gal|Korea|H9N2|nan':0.002945360)0.964:0.002936719)0.749:0.000731604)0.921:0.001460079,('EPI_ISL_98908|2009.247|Dom.gal|Korea|H9N2|nan':0.001457291,(('EPI_ISL_95865|2010.219|Dom.gal|Korea|H9N2|nan':0.005428518,('EPI_ISL_492106|2018.468|Dom.gal|Korea|H9N2|nan':0.000647509,('EPI_ISL_492105|2017.907|Dom.gal|Korea|H9N2|nan':0.001458202,'EPI_ISL_492088|2017.907|Human|Korea|H9N2|nan':0.000728212)0.753:0.000811138)1.000:0.049181095)0.404:0.002200892,('EPI_ISL_506137|2009.995|unknown|Korea|H9N2|nan':0.006414043,('EPI_ISL_506152|2012.85|unknown|Korea|H9N2|nan':0.014834656,('EPI_ISL_506141|2010.951|wild.ans|Korea|H9N2|nan':0.000728090,'EPI_ISL_506144|2011.715|wild.ans|Korea|H9N2|nan':0.005874619)0.000:0.000000006)0.928:0.003131340)0.897:0.002297262)0.970:0.004847401)0.000:0.000000006)0.851:0.001502426,('EPI_ISL_84591|2009.329|Dom.gal|Korea|H9N2|nan':0.005283424,('EPI_ISL_84590|2009.329|Dom.ans|Korea|H9N2|nan':0.002319280,(('EPI_ISL_84589|2009.329|Dom.ans|Korea|H9N2|nan':0.000000006,(('EPI_ISL_84587|2009.247|Dom.gal|Korea|H9N2|nan':0.016666682,'EPI_ISL_84592|2009.581|Dom.gal|Korea|H9N2|nan':0.000000006)0.611:0.000732651,'EPI_ISL_84588|2009.329|Dom.gal|Korea|H9N2|nan':0.001463352)0.733:0.000731669)0.743:0.000715683,'EPI_ISL_84593|2009.581|Dom.ans|Korea|H9N2|nan':0.002955634)0.964:0.003677340)1.000:0.012622929)0.530:0.001420694)1.000:0.023317287)0.908:0.003129836,('EPI_ISL_506092|2007.652|wild.ans|Korea|H9N2|nan':0.018652247,('EPI_ISL_506064|2007.044|wild.ans|Korea|H9N2|nan':0.003301636,('EPI_ISL_84580|2008.749|Dom.ans|Korea|H9N2|nan':0.006656431,('EPI_ISL_506118|2009.326|unknown|Korea|H9N2|nan':0.002188908,('EPI_ISL_506113|2009.049|Dom.gal|Korea|H9N2|nan':0.000000006,'EPI_ISL_506112|2009.049|unknown|Korea|H9N2|nan':0.000729868)0.870:0.001463142)0.992:0.005946884)0.993:0.007087517)0.999:0.013014675)0.942:0.005177635)0.979:0.010126698,'EPI_ISL_4617|2004.5|swine|Korea|H9N2|nan':0.004203552)0.907:0.016351012)1.000:0.088847573)0.016:0.004018274)0.947:0.011168373,(('EPI_ISL_505571|2019.381|wild.other|USA|H9N5|nan':0.042025960,('EPI_ISL_189690|2011.296|wild.other|Georgia|H9N1|nan':0.002920614,('EPI_ISL_189696|2011.329|wild.other|Georgia|H9N3|nan':0.002176016,'EPI_ISL_189698|2011.332|wild.other|Georgia|H9N3|nan':0.002212685)1.000:0.011160002)0.775:0.006035284)1.000:0.041523071,('EPI_ISL_82479|2005.562|wild.other|USA|H9N5|nan':0.027850974,((('EPI_ISL_397892|2003.384|wild.other|USA|H9N2|nan':0.004379938,('EPI_ISL_397890|2003.384|wild.other|USA|H0N0|nan':0.001454717,(((('EPI_ISL_142103|2003.384|wild.other|USA|H9N5|nan':0.001454070,'EPI_ISL_397950|2003.381|wild.other|USA|H9N5|nan':0.000726379)0.000:0.000000006,'EPI_ISL_327532|2003.381|wild.other|USA|H9N5|nan':0.001456008)0.000:0.000000006,('EPI_ISL_327578|2003.381|wild.other|USA|H9N5|nan':0.0,'EPI_ISL_397893|2003.384|wild.other|USA|H9N5|nan':0.0):0.000000006)0.000:0.000000006,('EPI_ISL_142106|2003.384|wild.other|USA|H0N0|nan':0.000726368,'EPI_ISL_397891|2003.384|wild.other|USA|H0N0|nan':0.001453901)0.000:0.000000006)0.972:0.002183607)0.000:0.000000006)0.000:0.000000006,((((('EPI_ISL_397888|2003.384|wild.other|USA|H0N0|nan':0.000727954,(('EPI_ISL_327561|2003.381|wild.other|USA|H9N2|nan':0.000726799,'EPI_ISL_327547|2003.381|wild.other|USA|H9N5|nan':0.001455313)0.000:0.000000006,('EPI_ISL_327555|2003.378|wild.other|USA|H9N1|nan':0.000726856,'EPI_ISL_327535|2003.381|wild.other|USA|H9N2|nan':0.002184206)0.798:0.000000006)0.920:0.000000007)0.000:0.000000006,(('EPI_ISL_397949|2003.384|wild.other|USA|H0N0|nan':0.0,'EPI_ISL_142113|2003.384|wild.other|USA|H9N7|nan':0.0):0.000726989,((('EPI_ISL_397897|2003.384|wild.other|USA|H9N8|nan':0.002188804,'EPI_ISL_142322|2003.384|wild.other|USA|H9N9|nan':0.001455473)0.000:0.000000006,'EPI_ISL_142116|2003.384|wild.other|USA|H9N8|nan':0.000000006)0.917:0.000727162,'EPI_ISL_397898|2003.384|wild.other|USA|H0N0|nan':0.000726928)0.000:0.000000006)0.000:0.000000006)0.743:0.000000006,'EPI_ISL_327520|2003.381|wild.other|USA|H9N2|nan':0.001455595)0.778:0.000725763,(('EPI_ISL_142338|2006.392|wild.other|USA|H9N2|nan':0.001458077,('EPI_ISL_33862|2006.386|wild.other|USA|H9N2|nan':0.0,'EPI_ISL_84619|2006.389|wild.other|USA|H9N2|nan':0.0):0.000000006)0.947:0.004378870,('EPI_ISL_84624|2007.392|wild.other|USA|H9N1|nan':0.002936532,'EPI_ISL_142346|2007.181|wild.other|USA|H9N1|nan':0.000715184)0.999:0.012738775)1.000:0.016571867)0.768:0.000729653,('EPI_ISL_327569|2003.378|wild.other|USA|H9N2|nan':0.003675643,'EPI_ISL_142111|2003.384|wild.other|USA|H9N9|nan':0.003657504)0.940:0.002924590)0.771:0.000729251)0.833:0.002159615,'EPI_ISL_99339|2003.378|wild.other|USA|H9N1|nan':0.009205619)0.742:0.006160052)0.926:0.007972463)1.000:0.043703351)1.000:0.038738901,(((('EPI_ISL_121374|1997.699|Dom.ans|China|H9N2|nan':0.012350328,('EPI_ISL_190690|2008.167|Dom.gal|China|H9N2|nan':0.007950380,((('EPI_ISL_256107|2012.32|Dom.ans|China|H9N2|nan':0.002921813,('EPI_ISL_10367|1999.5|Dom.ans|China|H9N2|nan':0.000727779,'EPI_ISL_225553|2003.414|Dom.ans|China|H9N2|nan':0.000000006)0.964:0.002939861)0.754:0.000723204,('EPI_ISL_150415|2002.301|Dom.gal|China|H9N2|nan':0.000738241,'EPI_ISL_256105|2011.375|Dom.ans|China|H9N2|nan':0.008074596)0.870:0.001459262)1.000:0.012012257,'EPI_ISL_333|1997.5|Dom.gal|Japan|H9N2|nan':0.006661375)0.800:0.001584546)1.000:0.015753825)0.460:0.003044381,('EPI_ISL_243355|1998.5|swine|HongKong|H9N2|nan':0.021649084,(((('EPI_ISL_336|2001.5|Dom.gal|Japan|H9N2|nan':0.008007223,(('EPI_ISL_150430|2008.544|Dom.gal|China|H9N2|nan':0.000000006,'EPI_ISL_150407|2008.525|Dom.gal|China|H9N2|nan':0.001465179)1.000:0.041578576,(('EPI_ISL_150427|2007.858|Dom.gal|China|H9N2|nan':0.002197340,('EPI_ISL_151738|2007.712|Dom.gal|China|H9N2|nan':0.000728696,'EPI_ISL_150424|2009.704|Dom.gal|China|H9N2|nan':0.000000006)0.899:0.002196948)0.999:0.018491032,('EPI_ISL_150412|2007.507|Dom.gal|China|H9N2|nan':0.024393595,('EPI_ISL_76660|2008.025|Dom.gal|China|H9N2|nan':0.000000006,('EPI_ISL_76661|2007.833|Dom.gal|China|H9N2|nan':0.000000007,'EPI_ISL_76662|2009.162|Dom.gal|China|H9N2|nan':0.002187999)0.401:0.001454455)0.997:0.013754211)0.975:0.008742967)0.999:0.015898026)0.713:0.001594032)0.988:0.009798176,(('EPI_ISL_146283|2007.5|Dom.gal|HongKong|H9N2|nan':0.016211306,(('EPI_ISL_146279|2006.666|Dom.gal|HongKong|H9N2|nan':0.014210330,((((('EPI_ISL_139167|2007.981|Dom.ans|China|H9N2|nan':0.005121387,'EPI_ISL_84325|2007.5|Dom.gal|China|H9N2|nan':0.010384901)0.564:0.000734710,(('EPI_ISL_150400|2009.803|Dom.gal|China|H9N2|nan':0.001453356,'EPI_ISL_150401|2011.589|Dom.gal|China|H9N2|nan':0.000733884)0.994:0.008501963,('EPI_ISL_150418|2009.644|Dom.gal|China|H9N2|nan':0.007273256,'EPI_ISL_145371|2009.718|Dom.gal|China|H9N2|nan':0.018298330)0.716:0.005179260)0.947:0.005532430)0.000:0.000000006,(('EPI_ISL_69407|2009.849|Dom.gal|China|H9N2|nan':0.005351033,('EPI_ISL_139169|2009.841|Dom.ans|China|H9N2|nan':0.006441937,('EPI_ISL_139168|2009.841|Dom.ans|China|H9N2|nan':0.004418986,'EPI_ISL_139172|2009.499|swine|China|H9N2|nan':0.007373267)0.954:0.005171669)0.999:0.011363429)0.739:0.002130843,(((((((('EPI_ISL_145379|2012.227|Dom.gal|China|H9N2|nan':0.018684028,('EPI_ISL_127661|2011.082|Dom.gal|China|H9N2|nan':0.002931288,'EPI_ISL_127675|2011.082|Dom.other|China|H9N2|nan':0.002196011)0.939:0.003003237)0.364:0.000680848,'EPI_ISL_127673|2010.775|Dom.gal|China|H9N2|nan':0.004380792)0.851:0.001481051,('EPI_ISL_387123|2011.833|Dom.gal|China|H9N2|nan':0.009636306,(('EPI_ISL_387122|2011.833|Dom.ans|China|H9N2|nan':0.0,'EPI_ISL_387120|2011.833|Dom.ans|China|H9N2|nan':0.0):0.000722205,'EPI_ISL_387121|2011.833|Dom.gal|China|H9N2|nan':0.000732411)0.941:0.002909711)0.956:0.003688110)0.768:0.000734539,('EPI_ISL_102574|2011.414|Dom.gal|China|H9N2|nan':0.002924619,('EPI_ISL_145377|2011.441|Dom.gal|China|H9N2|nan':0.003657314,'EPI_ISL_145380|2011.356|Dom.gal|China|H9N2|nan':0.001459327)0.900:0.002196391)0.998:0.008086715)0.000:0.000000006,((('EPI_ISL_127667|2010.962|Dom.gal|China|H9N2|nan':0.000000006,'EPI_ISL_145367|2011.068|Dom.gal|China|H9N2|nan':0.000726566)0.998:0.005114500,('EPI_ISL_161833|2011.496|Dom.gal|China|H9N2|nan':0.015536021,'EPI_ISL_89650|2010.085|Dom.gal|China|H9N2|nan':0.005116554)0.000:0.000000006)0.797:0.000724151,('EPI_ISL_145370|2011.384|Dom.gal|China|H9N2|nan':0.005127710,('EPI_ISL_145369|2011.236|Dom.gal|China|H9N2|nan':0.008011110,'EPI_ISL_127663|2011.082|Dom.gal|China|H9N2|nan':0.002281283)0.864:0.001440044)0.991:0.006616391)0.768:0.000731781)1.000:0.013290819,(('EPI_ISL_127672|2010.521|Dom.ans|China|H9N2|nan':0.001491871,'EPI_ISL_127676|2010.521|Dom.gal|China|H9N2|nan':0.000705711)1.000:0.016534976,'EPI_ISL_161830|2010.414|Dom.gal|China|H9N2|nan':0.017954074)0.679:0.000676548)0.733:0.000761910,(('EPI_ISL_173934|2011.047|Dom.gal|China|H9N2|nan':0.008139595,'EPI_ISL_173630|2012.363|Dom.gal|China|H9N2|nan':0.004431241)0.985:0.005956859,((('EPI_ISL_127670|2010.521|Dom.gal|China|H9N2|nan':0.002196242,'EPI_ISL_161832|2011.414|Dom.gal|China|H9N2|nan':0.010339983)0.510:0.000000006,('EPI_ISL_173938|2010.932|Dom.gal|China|H9N2|nan':0.005965176,'EPI_ISL_387130|2011.833|Dom.gal|China|H9N2|nan':0.011170591)0.951:0.003638156)0.999:0.007341913,((((('EPI_ISL_146219|2011.666|Dom.gal|HongKong|H9N2|nan':0.009612654,'EPI_ISL_146253|2010.5|Dom.gal|HongKong|H9N2|nan':0.002197048)0.948:0.002941112,(('EPI_ISL_150426|2010.682|Dom.gal|China|H9N2|nan':0.005134029,('EPI_ISL_134198|2010.329|Dom.gal|China|H9N2|nan':0.004409396,('EPI_ISL_173640|2010.921|Dom.gal|China|H9N2|nan':0.003659706,('EPI_ISL_173643|2011.085|Dom.gal|China|H9N2|nan':0.002177539,('EPI_ISL_294457|2011.299|Dom.gal|China|H9N2|nan':0.004417184,'EPI_ISL_127665|2011.123|Dom.gal|China|H9N2|nan':0.001444106)0.869:0.002193030)0.730:0.000000006)0.954:0.002929371)0.931:0.002199782)0.861:0.001464276,('EPI_ISL_294460|2011.389|Dom.gal|China|H9N2|nan':0.009663764,'EPI_ISL_145378|2011.055|Dom.gal|China|H9N2|nan':0.005183707)0.986:0.005160196)0.729:0.000715411)0.491:0.000733592,'EPI_ISL_146255|2010.5|Dom.gal|HongKong|H9N2|nan':0.009661376)0.000:0.000000006,((((((((((('EPI_ISL_277125|2015.463|Dom.gal|China|H9N2|nan':0.024141307,('EPI_ISL_700910|2015.904|Dom.gal|China|H9N2|nan':0.004116180,('EPI_ISL_502184|2016.287|Dom.gal|China|H9N2|nan':0.021494299,'EPI_ISL_502183|2016.145|Dom.gal|China|H9N2|nan':0.003231593)0.954:0.006564885)0.954:0.006357341)0.971:0.006909534,('EPI_ISL_700915|2013.844|Dom.gal|China|H9N2|nan':0.000709578,'EPI_ISL_700917|2013.858|Dom.gal|China|H9N2|nan':0.002934532)0.943:0.004377965)0.706:0.000749410,('EPI_ISL_175668|2013.962|Dom.gal|China|H9N2|nan':0.002348281,(('EPI_ISL_234466|2014.833|Dom.gal|China|H9N2|nan':0.013420040,('EPI_ISL_175914|2013.942|Dom.gal|China|H0N0|nan':0.003098988,('EPI_ISL_175980|2013.964|Dom.gal|China|H9N2|nan':0.002932842,'EPI_ISL_175963|2013.948|Dom.gal|China|H9N2|nan':0.002167240)0.985:0.005702123)0.734:0.000874803)0.995:0.007498044,('EPI_ISL_175983|2013.964|Dom.gal|China|H9N2|nan':0.011728886,'EPI_ISL_175972|2013.962|Dom.gal|China|H9N2|nan':0.006131135)0.881:0.002381582)0.786:0.002153047)0.808:0.004476265)0.763:0.000000006,((((('EPI_ISL_387793|2013.507|Dom.ans|VietNam|H9N2|nan':0.0,'EPI_ISL_387794|2013.507|Dom.ans|VietNam|H9N2|nan':0.0,'EPI_ISL_387795|2013.507|Dom.ans|VietNam|H9N2|nan':0.0,'EPI_ISL_387792|2013.507|Dom.ans|VietNam|H9N2|nan':0.0,'EPI_ISL_387790|2013.507|Dom.ans|VietNam|H9N2|nan':0.0):0.000727567,('EPI_ISL_387786|2013.488|Dom.ans|VietNam|H9N2|nan':0.0,'EPI_ISL_387758|2013.488|Dom.gal|VietNam|H9N2|nan':0.0):0.000000006)0.935:0.002908803,('EPI_ISL_234434|2014.666|Dom.gal|China|H9N2|nan':0.002177216,('EPI_ISL_284667|2016.202|Dom.gal|China|H9N2|nan':0.003653769,('EPI_ISL_200611|2015.288|Dom.gal|China|H9N6|nan':0.000000006,('EPI_ISL_199225|2015.307|Dom.gal|China|H9N2|nan':0.003662690,'EPI_ISL_200568|2015.304|Dom.gal|China|H9N2|nan':0.001456209)0.000:0.000000006)0.000:0.000000006)0.945:0.002945680)1.000:0.008228478)0.974:0.004477178,('EPI_ISL_387796|2013.507|Dom.ans|VietNam|H9N2|nan':0.000731577,'EPI_ISL_387765|2013.523|Dom.gal|VietNam|H9N2|nan':0.001452559)0.994:0.005908162)0.864:0.001405001,'EPI_ISL_234427|2013.5|Dom.gal|China|H9N2|nan':0.005904270)0.964:0.003673451)0.000:0.000000006,((('EPI_ISL_234456|2014.414|Dom.gal|China|H9N2|nan':0.008910631,((('EPI_ISL_176133|2013.805|Dom.gal|China|H9N2|nan':0.000000006,(('EPI_ISL_4063436|2014.967|wild.other|China|H9N2|nan':0.002236189,('EPI_ISL_234450|2014.329|Dom.gal|China|H9N2|nan':0.005191507,'EPI_ISL_234454|2015.5|Dom.gal|China|H9N2|nan':0.005154396)0.971:0.003684937)0.852:0.001462674,'EPI_ISL_502185|2016.287|Dom.gal|China|H9N2|nan':0.005896621)0.736:0.000703619)0.869:0.001459171,'EPI_ISL_277119|2016.148|Dom.gal|China|H9N2|nan':0.019449779)0.768:0.000730906,('EPI_ISL_173498|2013.8|Dom.gal|China|H0N0|nan':0.000000006,((('EPI_ISL_181452|2013.647|Dom.ans|China|H9N2|nan':0.002187620,'EPI_ISL_234445|2014.666|Dom.gal|China|H9N2|nan':0.009624127)0.737:0.000000006,'EPI_ISL_181568|2013.704|Dom.gal|China|H9N2|nan':0.002189522)0.000:0.000000006,('EPI_ISL_700892|2014.156|Dom.gal|China|H9N2|nan':0.000000006,'EPI_ISL_170530|2014.041|wild.ans|China|H9N2|nan':0.002185672)0.945:0.002186238)0.860:0.000000006)0.938:0.002927666)0.740:0.000667281)0.995:0.006700983,(('EPI_ISL_234426|2012.915|Dom.gal|China|H9N2|nan':0.012575658,'EPI_ISL_194249|2013.162|wild.other|China|H9N2|nan':0.017828295)0.719:0.000734455,((('EPI_ISL_179839|2013.814|Dom.gal|China|H9N2|nan':0.008051986,('EPI_ISL_146179|2013.666|Dom.gal|China|H9N2|nan':0.003646158,'EPI_ISL_173534|2013.225|Dom.gal|China|H9N2|nan':0.002182150)0.000:0.000000006)0.760:0.000717134,('EPI_ISL_173632|2013.258|Dom.gal|China|H9N2|nan':0.002924282,('EPI_ISL_223202|2014.345|Dom.gal|China|H9N2|nan':0.004381753,'EPI_ISL_397340|2014.301|wild.ans|China|H9N2|nan':0.004375502)0.379:0.000000006)0.971:0.003666359)0.929:0.002194444,(('EPI_ISL_181893|2013.137|Dom.gal|China|H0N0|nan':0.000000006,(('EPI_ISL_181526|2013.137|Dom.ans|China|H9N2|nan':0.0,'EPI_ISL_181524|2013.137|Dom.ans|China|H9N2|nan':0.0):0.001458899,('EPI_ISL_181527|2013.186|Dom.gal|China|H9N2|nan':0.001460665,('EPI_ISL_176443|2013.186|Dom.gal|China|H9N2|nan':0.0,'EPI_ISL_182072|2013.137|Dom.gal|China|H9N2|nan':0.0):0.000000006)0.939:0.002190562)0.355:0.000726682)0.063:0.000000058,((('EPI_ISL_234440|2013.915|Dom.gal|China|H9N2|nan':0.010402163,'EPI_ISL_234441|2014.5|Dom.gal|China|H9N2|nan':0.003684916)0.994:0.007360787,'EPI_ISL_181607|2013.033|Dom.gal|China|H9N2|nan':0.000000006)0.854:0.000727524,'EPI_ISL_181608|2013.121|Dom.gal|China|H9N2|nan':0.001459314)0.000:0.000000006)0.973:0.003665046)0.867:0.001480030)0.775:0.000732202)0.751:0.000702576,(('EPI_ISL_387724|2013.595|Dom.gal|VietNam|H9N2|nan':0.005169894,('EPI_ISL_387731|2014.688|Dom.gal|VietNam|H9N2|nan':0.001424120,((('EPI_ISL_321559|2016.396|Dom.gal|Cambodia|H9N2|nan':0.004404024,'EPI_ISL_368671|2016.53|Dom.ans|Indonesia|H9N2|nan':0.004406591)0.997:0.007383499,('EPI_ISL_387318|2015.847|Dom.gal|VietNam|H9N2|nan':0.000724379,'EPI_ISL_387309|2015.847|Dom.gal|VietNam|H9N2|nan':0.008069842)0.000:0.000000006)0.997:0.006588354,('EPI_ISL_387348|2016.109|Dom.gal|VietNam|H9N2|nan':0.010334764,('EPI_ISL_387334|2015.937|Dom.ans|VietNam|H9N2|nan':0.0,'EPI_ISL_387339|2015.937|Dom.ans|VietNam|H9N2|nan':0.0,'EPI_ISL_387344|2015.937|Dom.ans|VietNam|H9N2|nan':0.0):0.006620408)0.727:0.000716980)0.985:0.005213784)0.999:0.009717982)0.286:0.001404408,(('EPI_ISL_181136|2013.271|Dom.ans|VietNam|H9N2|nan':0.011876902,('EPI_ISL_387721|2013.427|Dom.gal|VietNam|H9N2|nan':0.002194470,((('EPI_ISL_387757|2013.463|Dom.gal|VietNam|H0N0|nan':0.003646096,('EPI_ISL_387788|2013.488|Dom.ans|VietNam|H9N2|nan':0.0,'EPI_ISL_387787|2013.488|Dom.ans|VietNam|H9N2|nan':0.0):0.002913797)0.000:0.000000006,'EPI_ISL_387751|2013.392|Dom.gal|VietNam|H9N2|nan':0.001455142)0.000:0.000000006,('EPI_ISL_387743|2013.367|Dom.gal|VietNam|H0N0|nan':0.0,'EPI_ISL_387749|2013.392|Dom.gal|VietNam|H9N2|nan':0.0):0.000000006)0.936:0.002185360)0.888:0.002172789)0.969:0.004431133,((('EPI_ISL_321526|2015.627|Dom.ans|Cambodia|H9N2|nan':0.007637169,((((('EPI_ISL_321534|2015.762|Dom.ans|Cambodia|H9N2|nan':0.0,'EPI_ISL_321527|2015.644|Dom.ans|Cambodia|H9N2|nan':0.0,'EPI_ISL_321510|2015.356|Dom.ans|Cambodia|H9N2|nan':0.0,'EPI_ISL_321520|2015.529|Dom.gal|Cambodia|H9N2|nan':0.0):0.002914685,(('EPI_ISL_321562|2016.402|Dom.ans|Cambodia|H9N2|nan':0.0,'EPI_ISL_321560|2016.396|Dom.gal|Cambodia|H9N2|nan':0.0):0.002903121,('EPI_ISL_387326|2016.306|Dom.ans|VietNam|H9N2|nan':0.0,'EPI_ISL_387368|2016.363|Dom.ans|VietNam|H9N2|nan':0.0,'EPI_ISL_387369|2016.363|Dom.ans|VietNam|H9N2|nan':0.0,'EPI_ISL_387363|2016.306|Dom.ans|VietNam|H9N2|nan':0.0,'EPI_ISL_387365|2016.306|Dom.ans|VietNam|H9N2|nan':0.0,'EPI_ISL_387311|2016.306|Dom.ans|VietNam|H9N2|nan':0.0,'EPI_ISL_387366|2016.306|Dom.ans|VietNam|H9N2|nan':0.0,'EPI_ISL_387324|2016.306|Dom.ans|VietNam|H9N2|nan':0.0,'EPI_ISL_387364|2016.306|Dom.ans|VietNam|H9N2|nan':0.0,'EPI_ISL_387367|2016.306|Dom.ans|VietNam|H9N2|nan':0.0,'EPI_ISL_387350|2016.306|Dom.gal|VietNam|H9N2|nan':0.0):0.003960343)0.983:0.005610554)0.000:0.000000006,'EPI_ISL_321515|2015.419|Dom.ans|Cambodia|H9N2|nan':0.001458224)0.996:0.005895304,'EPI_ISL_321514|2015.395|Dom.gal|Cambodia|H9N2|nan':0.000699656)0.932:0.002228426,(('EPI_ISL_321513|2015.375|Dom.gal|Cambodia|H9N2|nan':0.008804888,('EPI_ISL_321519|2015.532|Dom.gal|Cambodia|H9N2|nan':0.006595744,('EPI_ISL_321517|2015.493|Dom.ans|Cambodia|H9N2|nan':0.004398606,'EPI_ISL_321532|2015.704|Dom.gal|Cambodia|H9N2|nan':0.002930208)0.864:0.001445337)0.000:0.000000006)0.845:0.000726317,(('EPI_ISL_321558|2016.391|Dom.gal|Cambodia|H9N2|nan':0.002146315,'EPI_ISL_321557|2016.391|Dom.gal|Cambodia|H9N2|nan':0.004445009)1.000:0.015680109,(('EPI_ISL_321563|2015.167|Dom.ans|Cambodia|H9N2|nan':0.000666707,'EPI_ISL_321518|2015.51|Dom.gal|Cambodia|H9N2|nan':0.009628834)0.977:0.004485565,('EPI_ISL_321507|2015.129|Dom.ans|Cambodia|H9N2|nan':0.0,'EPI_ISL_321502|2015.126|Dom.ans|Cambodia|H9N2|nan':0.0,'EPI_ISL_321512|2015.375|Dom.ans|Cambodia|H9N2|nan':0.0,'EPI_ISL_321504|2015.126|Dom.gal|Cambodia|H9N2|nan':0.0):0.003671360)0.935:0.002170790)0.000:0.000000006)0.748:0.000718835)0.956:0.004907851)0.241:0.002181297,((('EPI_ISL_321536|2015.858|Dom.gal|Cambodia|H9N2|nan':0.001456221,(('EPI_ISL_321531|2015.682|Dom.ans|Cambodia|H9N2|nan':0.0,'EPI_ISL_321529|2015.663|Dom.gal|Cambodia|H9N2|nan':0.0):0.000000006,'EPI_ISL_321530|2015.682|Dom.ans|Cambodia|H9N2|nan':0.000727535)0.788:0.000728743)0.738:0.000967918,((('EPI_ISL_321547|2015.973|Dom.ans|Cambodia|H9N2|nan':0.0,'EPI_ISL_321546|2015.97|Dom.gal|Cambodia|H9N2|nan':0.0):0.002189832,(('EPI_ISL_321551|2016.169|Dom.ans|Cambodia|H9N2|nan':0.0,'EPI_ISL_321553|2016.169|Dom.ans|Cambodia|H9N2|nan':0.0,'EPI_ISL_321552|2016.169|Dom.ans|Cambodia|H9N2|nan':0.0,'EPI_ISL_321548|2016.164|Dom.ans|Cambodia|H9N2|nan':0.0,'EPI_ISL_321550|2016.167|Dom.gal|Cambodia|H9N2|nan':0.0):0.002186544,('EPI_ISL_321538|2015.907|Dom.gal|Cambodia|H9N2|nan':0.002916077,('EPI_ISL_321541|2015.912|Dom.ans|Cambodia|H9N2|nan':0.001456710,'EPI_ISL_321542|2015.912|Dom.gal|Cambodia|H9N2|nan':0.002190373)0.000:0.000000006)0.879:0.001459255)0.886:0.001461039)0.765:0.000724864,'EPI_ISL_321528|2015.644|Dom.gal|Cambodia|H9N2|nan':0.000728152)0.893:0.001958864)1.000:0.013358724,(('EPI_ISL_321540|2015.912|Dom.ans|Cambodia|H9N2|nan':0.0,'EPI_ISL_321511|2015.356|Dom.gal|Cambodia|H9N2|nan':0.0):0.002934007,'EPI_ISL_321508|2015.241|Dom.gal|Cambodia|H9N2|nan':0.001453503)0.974:0.005532641)0.772:0.001730188)0.985:0.006042180,'EPI_ISL_387754|2013.463|Dom.gal|VietNam|H9N2|nan':0.007392771)0.838:0.001414423)0.717:0.000000006)0.980:0.004370276)0.000:0.000000006)0.000:0.000000006,('EPI_ISL_176157|2013.808|Dom.gal|China|H9N2|nan':0.006631154,('EPI_ISL_387734|2013.34|Dom.gal|VietNam|H9N2|nan':0.0,'EPI_ISL_387733|2013.34|Dom.gal|VietNam|H9N2|nan':0.0):0.005939704)0.976:0.005140486)0.997:0.005180564,'EPI_ISL_151740|2012.227|Dom.gal|China|H9N2|nan':0.007396961)0.738:0.000668608,('EPI_ISL_150413|2011.627|Dom.gal|China|H9N2|nan':0.005858226,'EPI_ISL_502275|2012.519|Dom.gal|China|H9N2|nan':0.002920012)0.753:0.000729155)0.800:0.000727899,(('EPI_ISL_387127|2011.833|Dom.gal|China|H9N2|nan':0.003648607,'EPI_ISL_173639|2011.471|Dom.gal|China|H9N2|nan':0.005862905)0.000:0.000000006,'EPI_ISL_502274|2012.342|Dom.gal|China|H9N2|nan':0.005121495)0.883:0.002185521)0.000:0.000000006,(('EPI_ISL_145376|2012.115|Dom.gal|China|H9N2|nan':0.007357112,(('EPI_ISL_175964|2013.962|Dom.gal|China|H9N2|nan':0.022071327,(('EPI_ISL_145384|2012.227|Dom.gal|China|H9N2|nan':0.003699807,'EPI_ISL_173638|2012.863|Dom.gal|China|H9N2|nan':0.011124723)0.733:0.000688945,('EPI_ISL_294469|2012.32|Dom.gal|China|H9N2|nan':0.009580853,('EPI_ISL_135869|2012.85|wild.other|China|H9N2|nan':0.008059492,(('EPI_ISL_14223937|2021.863|Dom.gal|China|H9N2|nan':0.002007985,'EPI_ISL_14223939|2021.912|Dom.gal|China|H9N2|nan':0.003878960)1.000:0.016569093,'EPI_ISL_14223931|2020.011|Dom.gal|China|H9N2|nan':0.004905140)0.971:0.009168197)0.995:0.009048146)0.397:0.000000006)0.946:0.003028551)0.825:0.001359615,(('EPI_ISL_102573|2011.414|Dom.gal|China|H9N2|nan':0.005130735,('EPI_ISL_145386|2012.847|Dom.gal|China|H9N2|nan':0.003677693,'EPI_ISL_250817|2013.167|wild.other|China|H9N2|nan':0.004414392)0.865:0.001445655)0.744:0.000707357,'EPI_ISL_176137|2013.803|Dom.gal|China|H9N2|nan':0.017885716)0.929:0.002210583)0.000:0.000000006)0.000:0.000000006,'EPI_ISL_181786|2013.121|Dom.gal|China|H0N0|nan':0.012640489)0.446:0.000727134)0.751:0.000648586,(((((('EPI_ISL_502269|2012.287|Dom.gal|China|H9N2|nan':0.001458775,'EPI_ISL_502268|2014.77|Dom.gal|China|H9N2|nan':0.000729219)0.729:0.000696276,('EPI_ISL_250818|2013.364|wild.other|China|H9N2|nan':0.000676224,'EPI_ISL_173923|2013.247|Dom.gal|China|H9N2|nan':0.011211918)0.976:0.004475536)0.992:0.007655618,(((((('EPI_ISL_176141|2013.811|Dom.gal|China|H0N0|nan':0.000000006,'EPI_ISL_176140|2013.811|Dom.gal|China|H9N2|nan':0.001451998)0.953:0.002912397,((('EPI_ISL_707371|2017.671|Dom.gal|China|H0N0|nan':0.011857499,'EPI_ISL_284665|2016.366|Dom.gal|China|H9N2|nan':0.005920815)0.867:0.002841978,('EPI_ISL_502188|2017.932|Dom.gal|China|H9N2|nan':0.026303334,(((((('EPI_ISL_707571|2017.397|Dom.ans|China|H9N2|nan':0.0,'EPI_ISL_699608|2017.397|Dom.gal|China|H9N2|nan':0.0):0.000000006,(((('EPI_ISL_696744|2018.159|Dom.gal|China|H9N2|nan':0.003660018,('EPI_ISL_697380|2018.315|Dom.gal|China|H0N0|nan':0.002196005,'EPI_ISL_696681|2017.984|Dom.ans|China|H9N2|nan':0.000728987)0.000:0.000000006)0.959:0.002929337,('EPI_ISL_696746|2017.721|Dom.ans|China|H9N2|nan':0.001460672,'EPI_ISL_696727|2017.721|Dom.gal|China|H9N2|nan':0.000000006)0.782:0.000729641)0.790:0.000731809,('EPI_ISL_696724|2017.644|Dom.ans|China|H9N2|nan':0.002201105,'EPI_ISL_696674|2017.644|Dom.gal|China|H9N9|nan':0.002203596)0.753:0.000725363)0.000:0.000000006,'EPI_ISL_696695|2017.644|Dom.gal|China|H9N2|nan':0.003660801)0.000:0.000000006)0.516:0.000724989,'EPI_ISL_697353|2018.222|Dom.gal|China|H0N0|nan':0.000000006)0.240:0.000000058,(('EPI_ISL_696725|2017.753|Dom.ans|China|H9N2|nan':0.000729574,(('EPI_ISL_696748|2017.753|Dom.ans|China|H9N2|nan':0.0,'EPI_ISL_696717|2018.082|Dom.gal|China|H9N2|nan':0.0):0.000000006,'EPI_ISL_696762|2017.753|Dom.gal|China|H0N0|2.3.4.4h':0.000729524)0.000:0.000000006)0.864:0.000729574,('EPI_ISL_707569|2017.252|Dom.ans|China|H9N9|nan':0.0,'EPI_ISL_699594|2017.252|Dom.gal|China|H9N2|nan':0.0):0.000000006)0.000:0.000000006)0.941:0.003192131,('EPI_ISL_697857|2017.03|Dom.gal|China|H9N2|nan':0.000729761,'EPI_ISL_697866|2017.03|Dom.gal|China|H9N2|nan':0.000721920)0.998:0.007094750)0.889:0.002256439,(('EPI_ISL_698056|2018.405|Dom.ans|China|H9N0|nan':0.000000006,('EPI_ISL_697969|2018.027|Dom.ans|China|H9N0|nan':0.010468025,'EPI_ISL_698019|2018.403|Dom.ans|China|H9N0|nan':0.000000006)0.548:0.000000006)0.437:0.000777616,((((((('EPI_ISL_697267|2018.74|Dom.gal|China|H9N2|nan':0.000727668,'EPI_ISL_697322|2019.06|Dom.gal|China|H9N2|nan':0.001466360)0.943:0.002210380,('EPI_ISL_699356|2018.696|Dom.gal|China|H9N2|nan':0.005841601,(('EPI_ISL_697894|2018.742|Dom.gal|China|H9N2|nan':0.000000006,('EPI_ISL_697079|2017.822|Dom.gal|China|H9N2|nan':0.000730854,('EPI_ISL_696623|2018.915|Dom.gal|China|H0N0|nan':0.000746361,'EPI_ISL_698067|2019.068|Dom.gal|China|H9N2|nan':0.001552079)0.756:0.000726293)0.294:0.002914794)0.957:0.000000006,'EPI_ISL_1005676|2019.159|Dom.gal|China|H9N2|nan':0.014030331)0.000:0.000000006)0.758:0.000723489)0.937:0.002184503,(('EPI_ISL_501500|2017.778|Dom.gal|China|H9N2|nan':0.010285859,'EPI_ISL_397115|2017.452|wild.other|China|H9N2|nan':0.001452398)0.475:0.000000007,(('EPI_ISL_707462|2018.822|Dom.ans|China|H9N2|nan':0.0,'EPI_ISL_699375|2018.822|Dom.gal|China|H9N2|nan':0.0):0.002210175,'EPI_ISL_699370|2018.082|Dom.gal|China|H9N2|nan':0.000700555)0.995:0.005869770)0.000:0.000000006)0.000:0.000000006,(('EPI_ISL_707572|2017.397|Dom.ans|China|H9N2|nan':0.0,'EPI_ISL_696644|2017.482|Dom.gal|China|H9N2|nan':0.0):0.000000006,'EPI_ISL_697359|2018.222|Dom.ans|China|H9N2|nan':0.005879071)0.823:0.000725372)0.701:0.000000231,'EPI_ISL_698049|2018.315|Dom.ans|China|H9N0|nan':0.000769231)0.574:0.000726578,('EPI_ISL_707354|2018.159|Dom.gal|China|H9N2|nan':0.011032755,(((('EPI_ISL_697356|2018.222|Dom.ans|China|H0N0|2.3.4.4h':0.001583681,('EPI_ISL_697362|2018.312|Dom.gal|China|H0N0|2.3.4.4h':0.005251331,(('EPI_ISL_697106|2018.811|Dom.gal|China|H0N0|nan':0.0,'EPI_ISL_697108|2018.811|Dom.gal|China|H9N2|nan':0.0):0.006019280,'EPI_ISL_707352|2018.074|Dom.gal|China|H9N2|nan':0.004411922)0.729:0.000704559)0.328:0.000723985)0.753:0.000000031,'EPI_ISL_1005655|2018.085|Dom.gal|China|H9N2|nan':0.005110082)0.000:0.000000006,'EPI_ISL_4071160|2018.323|Dom.gal|China|H9N2|nan':0.008812226)0.896:0.001453665,('EPI_ISL_696639|2017.485|Dom.gal|China|H9N2|nan':0.000000006,('EPI_ISL_699474|2017.485|Dom.gal|China|H9N2|nan':0.000726107,('EPI_ISL_707530|2017.485|Dom.ans|China|H9N2|nan':0.000000006,'EPI_ISL_707532|2017.485|Dom.ans|China|H9N2|nan':0.000727038)0.000:0.000000006)0.360:0.000725742)0.983:0.002911871)0.000:0.000000006)0.000:0.000000006)0.773:0.000730466,(('EPI_ISL_697979|2018.715|Dom.ans|China|H9N0|nan':0.001548760,((('EPI_ISL_4071127|2019.142|Dom.gal|China|H9N2|nan':0.004373164,(('EPI_ISL_698061|2018.978|Dom.ans|China|H9N0|nan':0.000000006,'EPI_ISL_698066|2018.978|Dom.gal|China|H9N0|nan':0.000909131)0.969:0.003541177,('EPI_ISL_696619|2018.838|Dom.gal|China|H0N0|2.3.4.4h':0.000730399,('EPI_ISL_696622|2018.838|Dom.gal|China|H0N0|2.3.4.4h':0.002235441,('EPI_ISL_697333|2019.06|Dom.gal|China|H9N2|nan':0.0,'EPI_ISL_697324|2019.06|Dom.gal|China|H9N2|nan':0.0):0.002235281)0.000:0.000000006)0.743:0.000728529)0.882:0.001456675)0.884:0.001456165,((('EPI_ISL_696567|2020.508|Dom.ans|Korea|H9N2|nan':0.0,'EPI_ISL_696562|2020.508|Dom.gal|Korea|H9N2|nan':0.0):0.010284459,'EPI_ISL_14870977|2019.014|Dom.gal|China|H9N2|nan':0.005130993)0.578:0.000000006,'EPI_ISL_696579|2018.91|Dom.gal|China|H0N0|2.3.4.4h':0.000000006)0.959:0.004345767)0.751:0.000729333,(('EPI_ISL_696569|2018.91|Dom.gal|China|H0N0|nan':0.002198295,'EPI_ISL_696574|2018.91|Dom.gal|China|H0N0|2.3.4.4h':0.000000006)0.728:0.000000006,('EPI_ISL_696584|2018.91|Dom.gal|China|H0N0|2.3.4.4h':0.000000006,('EPI_ISL_697438|2019.142|Dom.gal|China|H0N0|2.3.4.4h':0.000742610,('EPI_ISL_696859|2018.981|Dom.gal|China|H0N0|nan':0.000000006,'EPI_ISL_696856|2018.981|Dom.gal|China|H9N2|nan':0.000000006)0.867:0.000000006)0.998:0.000000006)0.000:0.000000006)0.876:0.001461724)0.910:0.005866674)0.816:0.000000006,'EPI_ISL_696591|2018.822|Dom.gal|China|H0N0|2.3.4.4h':0.001572305)0.774:0.002896887)0.723:0.000685524)0.956:0.003926090)0.968:0.003343568)0.000:0.000000006)0.997:0.009281195,('EPI_ISL_198138|2014.025|Dom.gal|China|H9N2|nan':0.005540898,'EPI_ISL_700907|2016.268|Dom.gal|China|H9N2|nan':0.008484664)0.290:0.000656935)0.971:0.004046775)0.881:0.001467077,('EPI_ISL_176142|2013.814|Dom.gal|China|H9N2|nan':0.002184438,(('EPI_ISL_378683|2015.375|wild.other|China|H9N2|nan':0.0,'EPI_ISL_378682|2015.353|wild.other|China|H9N2|nan':0.0):0.004378224,(('EPI_ISL_378687|2015.526|wild.other|China|H9N2|nan':0.000000006,('EPI_ISL_378685|2015.452|wild.other|China|H9N2|nan':0.001457182,'EPI_ISL_378684|2015.427|wild.other|China|H9N2|nan':0.001454011)0.778:0.000728639)0.000:0.000000006,('EPI_ISL_174274|2013.677|wild.other|China|H9N2|nan':0.005112118,'EPI_ISL_378686|2015.471|wild.other|China|H9N2|nan':0.001454250)0.917:0.000000006)0.000:0.000000006)0.956:0.002183463)0.000:0.000000006)0.874:0.001458658,(('EPI_ISL_200379|2014.959|Dom.ans|China|H9N2|nan':0.010309104,((('EPI_ISL_198850|2015.353|Dom.other|China|H9N2|nan':0.002917804,('EPI_ISL_266426|2014.989|Dom.gal|China|H9N2|nan':0.000727076,('EPI_ISL_198843|2015.258|Dom.gal|China|H9N2|nan':0.000727867,'EPI_ISL_198865|2015.274|Dom.gal|China|H9N2|nan':0.000728891)0.894:0.001456223)0.000:0.000000006)0.949:0.002923077,('EPI_ISL_272729|2014.718|Dom.gal|China|H9N2|nan':0.000760816,('EPI_ISL_272727|2014.718|Dom.ans|China|H9N2|nan':0.003005015,'EPI_ISL_272724|2015.825|Dom.gal|China|H9N2|nan':0.007082495)0.740:0.002357840)0.955:0.003617171)0.928:0.002190099,('EPI_ISL_203719|2014.567|Dom.gal|China|H9N2|nan':0.002183121,((('EPI_ISL_700886|2016.186|Dom.gal|China|H9N2|nan':0.000013293,(('EPI_ISL_707487|2016.738|Dom.ans|China|H9N2|nan':0.006583677,('EPI_ISL_699639|2016.822|Dom.gal|China|H9N2|nan':0.002247686,(('EPI_ISL_707564|2017.252|Dom.ans|China|H9N2|nan':0.0,'EPI_ISL_707558|2017.252|Dom.ans|China|H9N2|nan':0.0,'EPI_ISL_707561|2017.252|Dom.ans|China|H9N2|nan':0.0,'EPI_ISL_707562|2017.252|Dom.ans|China|H9N2|nan':0.0,'EPI_ISL_707565|2017.252|Dom.ans|China|H9N2|nan':0.0,'EPI_ISL_707560|2017.252|Dom.ans|China|H9N2|nan':0.0,'EPI_ISL_707557|2017.252|Dom.ans|China|H9N2|nan':0.0):0.000000006,'EPI_ISL_707563|2017.252|Dom.ans|China|H9N2|nan':0.000727924)1.000:0.015719083)0.722:0.000663890)0.000:0.000000006,'EPI_ISL_699486|2016.65|Dom.gal|China|H9N2|nan':0.002183570)0.980:0.004385022)0.687:0.000826319,('EPI_ISL_700900|2016.265|Dom.gal|China|H9N2|nan':0.000725895,(('EPI_ISL_700926|2015.901|Dom.ans|China|H9N2|nan':0.000725500,'EPI_ISL_700925|2015.901|Dom.ans|China|H9N2|nan':0.000000006)0.962:0.002180240,'EPI_ISL_700889|2017.795|Dom.gal|China|H9N2|nan':0.002181353)0.000:0.000000006)0.748:0.000659369)0.999:0.009497062,'EPI_ISL_200612|2015.288|Dom.gal|China|H9N2|nan':0.012519162)0.000:0.000000006)0.839:0.000726002)0.000:0.000000007)0.954:0.002914436,('EPI_ISL_203702|2013.789|Dom.gal|China|H9N2|nan':0.0,'EPI_ISL_203704|2013.789|Dom.gal|China|H9N2|nan':0.0):0.005139656)0.940:0.002952653)0.746:0.000771039,('EPI_ISL_502189|2017.375|Dom.ans|China|H9N2|nan':0.003584559,('EPI_ISL_501499|2017.318|Dom.ans|China|H9N2|nan':0.000000006,('EPI_ISL_502190|2017.803|Dom.ans|China|H9N2|nan':0.002185773,'EPI_ISL_502191|2017.299|Dom.ans|China|H9N2|nan':0.001455664)0.000:0.000000006)0.922:0.002259631)0.900:0.002224156)0.987:0.006371634,(('EPI_ISL_173924|2013.085|Dom.gal|China|H9N2|nan':0.001445340,'EPI_ISL_173631|2013.2|Dom.gal|China|H9N2|nan':0.000735300)1.000:0.017349686,((('EPI_ISL_176024|2013.819|Dom.gal|China|H9N2|nan':0.000000006,((('EPI_ISL_179842|2013.816|Dom.gal|China|H9N2|nan':0.005128404,('EPI_ISL_175989|2013.814|Dom.gal|China|H9N2|nan':0.002920764,'EPI_ISL_203684|2013.789|Dom.gal|China|H9N2|nan':0.000726587)0.762:0.000714739)0.969:0.003667169,((('EPI_ISL_203659|2013.266|Dom.gal|China|H9N2|nan':0.0,'EPI_ISL_162878|2013.247|Dom.gal|China|H9N2|nan':0.0):0.004397351,'EPI_ISL_156315|2013.247|Dom.other|China|H9N2|nan':0.008138730)0.669:0.000000006,('EPI_ISL_203705|2013.266|Dom.other|China|H9N2|nan':0.0,'EPI_ISL_203707|2013.266|Dom.other|China|H9N2|nan':0.0):0.000711566)0.799:0.002189791)0.843:0.001465137,(('EPI_ISL_179840|2013.811|Dom.gal|China|H9N2|nan':0.000000006,((((((('EPI_ISL_179848|2013.825|Dom.gal|China|H9N2|nan':0.010238082,'EPI_ISL_169428|2013.636|Dom.gal|China|H9N2|nan':0.001617872)0.153:0.002173075,('EPI_ISL_162879|2013.247|Dom.gal|China|H9N2|nan':0.002912865,(('EPI_ISL_142031|2013.162|Dom.gal|China|H9N9|nan':0.002197700,'EPI_ISL_203706|2013.266|Dom.other|China|H9N2|nan':0.000715577)0.967:0.003656291,'EPI_ISL_203660|2013.266|Dom.gal|China|H9N2|nan':0.003642190)0.347:0.000000006)0.764:0.000874568)0.828:0.001308159,('EPI_ISL_142592|2013.271|Dom.gal|China|H9N2|nan':0.001452611,'EPI_ISL_203668|2013.545|Dom.gal|China|H9N2|nan':0.007313437)0.000:0.000000006)0.657:0.000000006,(((((('EPI_ISL_175873|2013.94|Dom.gal|China|H0N0|nan':0.001471882,((('EPI_ISL_234432|2014.666|Dom.gal|China|H9N2|nan':0.007329012,((('EPI_ISL_181448|2013.992|Dom.gal|China|H0N0|nan':0.000000006,('EPI_ISL_181686|2013.992|Dom.ans|China|H9N2|nan':0.0,'EPI_ISL_181687|2013.992|Dom.ans|China|H9N2|nan':0.0):0.001452688)0.858:0.000725387,(('EPI_ISL_181685|2013.992|Dom.ans|China|H9N2|nan':0.000724802,'EPI_ISL_173535|2014.011|Dom.gal|China|H9N2|nan':0.000726544)0.797:0.000725559,'EPI_ISL_181688|2013.992|Dom.ans|China|H9N2|nan':0.000726349)0.000:0.000000006)1.000:0.000000006,((('EPI_ISL_173544|2013.915|Dom.gal|China|H9N2|nan':0.002183511,'EPI_ISL_176445|2013.953|Dom.gal|China|H0N0|nan':0.000000006)0.734:0.000000058,'EPI_ISL_176446|2013.953|Dom.gal|China|H0N0|nan':0.000000006)0.524:0.000725375,('EPI_ISL_176160|2013.877|Dom.gal|China|H0N0|nan':0.0,'EPI_ISL_181918|2013.992|Dom.ans|China|H0N0|nan':0.0,'EPI_ISL_173526|2013.877|Dom.gal|China|H9N2|nan':0.0,'EPI_ISL_176447|2013.992|Dom.gal|China|H9N2|nan':0.0):0.000000006)0.000:0.000000006)0.000:0.000000006)0.849:0.000725280,('EPI_ISL_234463|2015.085|Dom.gal|China|H9N2|nan':0.012546225,'EPI_ISL_182071|2013.992|Dom.ans|China|H9N2|nan':0.001451920)0.000:0.000000006)0.986:0.004829080,'EPI_ISL_181444|2013.934|Dom.gal|China|H9N2|nan':0.004771757)0.253:0.002103741)0.649:0.000000058,(((('EPI_ISL_176159|2013.811|Dom.gal|China|H9N2|nan':0.001452552,'EPI_ISL_175984|2013.964|Dom.gal|China|H9N2|nan':0.000000006)0.000:0.000000006,'EPI_ISL_175973|2013.962|Dom.gal|China|H9N2|nan':0.000000006)0.000:0.000000006,('EPI_ISL_174447|2014.515|Dom.gal|China|H9N2|nan':0.009593175,'EPI_ISL_179841|2013.816|Dom.gal|China|H9N2|nan':0.001453339)0.000:0.000000006)0.786:0.000725972,('EPI_ISL_234428|2014.748|Dom.gal|China|H9N2|nan':0.006604205,(((('EPI_ISL_700923|2015.29|Dom.ans|China|H9N2|nan':0.002907493,(('EPI_ISL_462581|2014.666|Dom.ans|China|H9N2|nan':0.0,'EPI_ISL_501410|2014.666|Dom.ans|China|H9N2|nan':0.0):0.002178749,'EPI_ISL_215582|2015.5|Dom.gal|China|H9N2|nan':0.006603893)0.000:0.000000006)0.998:0.005863210,('EPI_ISL_198128|2014.025|Dom.gal|China|H9N2|nan':0.001463782,'EPI_ISL_198141|2014.025|Dom.gal|China|H9N2|nan':0.005154307)0.846:0.001451588)0.669:0.000718650,('EPI_ISL_200609|2015.285|Dom.gal|China|H9N2|nan':0.000726552,'EPI_ISL_200608|2015.285|Dom.other|China|H9N2|nan':0.000000006)1.000:0.011027457)0.000:0.000000006,'EPI_ISL_203712|2014.271|Dom.gal|China|H9N2|nan':0.003644800)0.991:0.004367771)0.838:0.001474881)0.947:0.002183255)0.798:0.000728830,(((((('EPI_ISL_175982|2013.964|Dom.gal|China|H9N2|nan':0.005143684,'EPI_ISL_176030|2013.948|Dom.gal|China|H9N2|nan':0.001468314)0.740:0.000713929,((('EPI_ISL_175929|2013.948|Dom.gal|China|H9N2|nan':0.002192719,'EPI_ISL_175915|2013.942|Dom.gal|China|H9N2|nan':0.004390760)0.863:0.002177157,(((('EPI_ISL_250815|2013.542|wild.other|China|H9N2|nan':0.0,'EPI_ISL_250816|2013.841|wild.other|China|H9N2|nan':0.0):0.001455127,'EPI_ISL_234455|2014.915|Dom.gal|China|H9N2|nan':0.008879728)0.924:0.002196299,(('EPI_ISL_175910|2013.942|Dom.gal|China|H0N0|nan':0.001455975,'EPI_ISL_175917|2013.942|Dom.gal|China|H9N2|nan':0.000728263)0.728:0.000000006,(((('EPI_ISL_4069605|2017.414|Dom.gal|China|H9N2|nan':0.011086539,('EPI_ISL_697993|2018.901|Dom.ans|China|H9N2|nan':0.008299977,('EPI_ISL_699290|2017.814|Dom.gal|China|H9N2|nan':0.004405092,(('EPI_ISL_698028|2018.468|Dom.ans|China|H9N0|nan':0.008061207,('EPI_ISL_699360|2017.74|Dom.gal|China|H9N2|nan':0.002211000,'EPI_ISL_699397|2018.901|Dom.gal|China|H0N0|nan':0.007382242)0.758:0.000701518)0.000:0.000000007,'EPI_ISL_707680|2018.2|Dom.other|China|H9N2|nan':0.006580677)0.738:0.000708758)0.494:0.002193489)0.867:0.000000006)0.746:0.000732454,((('EPI_ISL_696829|2017.545|Dom.gal|China|H0N0|nan':0.000731233,'EPI_ISL_699308|2018.293|Dom.gal|China|H9N2|nan':0.007364225)0.981:0.004393110,('EPI_ISL_699263|2017.545|Dom.gal|China|H0N0|nan':0.003655471,(('EPI_ISL_696771|2018.099|Dom.gal|China|H9N2|nan':0.000730009,('EPI_ISL_1005674|2019.008|Dom.gal|China|H9N2|nan':0.005868460,'EPI_ISL_699335|2018.542|Dom.gal|China|H9N2|nan':0.005137775)0.876:0.001460576)0.995:0.006606222,('EPI_ISL_699301|2018.293|Dom.gal|China|H9N2|nan':0.008079506,'EPI_ISL_696784|2018.6|Dom.gal|China|H9N2|nan':0.013327126)0.464:0.000000006)0.000:0.000000006)0.000:0.000000007)0.917:0.000728639,('EPI_ISL_699293|2017.923|Dom.gal|China|H9N2|nan':0.005128715,(('EPI_ISL_698030|2018.562|Dom.ans|China|H9N0|nan':0.001600160,(((((('EPI_ISL_699165|2018.981|Dom.gal|China|H9N2|nan':0.000000006,(('EPI_ISL_14223935|2020.434|Dom.gal|China|H9N2|nan':0.019792475,'EPI_ISL_14223929|2020.066|Dom.gal|China|H9N2|nan':0.018231940)0.757:0.002680547,('EPI_ISL_697377|2018.959|Dom.gal|China|H0N0|nan':0.000000006,(('EPI_ISL_697372|2018.723|Dom.ans|China|H0N0|nan':0.0,'EPI_ISL_699543|2018.83|Dom.gal|China|H9N2|nan':0.0):0.000000006,'EPI_ISL_707576|2018.723|Dom.ans|China|H0N0|nan':0.000000006)0.000:0.000000006)0.810:0.000726313)0.184:0.000000006)0.747:0.000000006,('EPI_ISL_698050|2018.315|Dom.ans|China|H9N0|nan':0.000747602,'EPI_ISL_699544|2018.83|Dom.gal|China|H9N2|nan':0.000332619)0.626:0.000396261)0.936:0.001457939,('EPI_ISL_699540|2018.83|Dom.gal|China|H9N2|nan':0.001458802,'EPI_ISL_699374|2018.822|Dom.gal|China|H9N2|nan':0.000000006)0.944:0.002188932)0.000:0.000000006,'EPI_ISL_707575|2018.562|Dom.ans|China|H9N2|nan':0.000000006)0.861:0.000000006,'EPI_ISL_697368|2018.655|Dom.gal|China|H9N2|nan':0.000000006)0.891:0.002929905,('EPI_ISL_697896|2018.825|Dom.gal|China|H9N2|nan':0.005877412,'EPI_ISL_698003|2018.312|Dom.gal|China|H9N2|nan':0.000000006)0.600:0.000000006)0.303:0.003334537)0.323:0.001713181,'EPI_ISL_410990|2019.096|Human|HongKong|H9N2|nan':0.018058364)0.979:0.005220925)0.000:0.000000006)0.968:0.002935441)0.921:0.003642208,('EPI_ISL_697052|2018.556|Dom.gal|China|H9N2|nan':0.011006990,(('EPI_ISL_505804|2019.833|Dom.gal|China|H9N2|nan':0.002911092,'EPI_ISL_4062012|2019.885|wild.ans|China|H9N2|nan':0.007393342)0.991:0.006692513,(('EPI_ISL_699362|2018.647|Dom.gal|China|H9N2|nan':0.002184495,(('EPI_ISL_1483239|2018.797|Dom.gal|China|H9N2|nan':0.0,'EPI_ISL_1477043|2018.797|Human|China|H9N2|nan':0.0):0.000000006,'EPI_ISL_1483231|2018.797|Dom.other|China|H9N2|nan':0.000000006)0.988:0.005126234)0.871:0.001508563,'EPI_ISL_14223938|2021.91|Dom.gal|China|H9N2|nan':0.019347164)0.517:0.000709972)0.933:0.006760451)0.990:0.013682627)0.997:0.008302167,('EPI_ISL_200620|2015.288|Dom.ans|China|H9N2|nan':0.0,'EPI_ISL_200615|2015.288|Dom.gal|China|H9N2|nan':0.0):0.009683386)0.832:0.002860725)0.746:0.001448931)0.963:0.003607481,(('EPI_ISL_175924|2013.945|Dom.gal|China|H9N2|nan':0.000801857,'EPI_ISL_175967|2013.945|Dom.gal|China|H9N2|nan':0.000000006)0.996:0.007266602,(('EPI_ISL_234459|2014.496|Dom.gal|China|H9N2|nan':0.011022129,('EPI_ISL_175871|2013.94|Dom.gal|China|H9N2|nan':0.001447415,'EPI_ISL_175979|2013.964|Dom.gal|China|H9N2|nan':0.002184340)0.955:0.003009396)0.494:0.000689345,'EPI_ISL_175919|2013.945|Dom.gal|China|H9N2|nan':0.004435065)0.000:0.000000006)0.792:0.001452161)0.768:0.000781813)0.747:0.000000006,('EPI_ISL_175931|2013.948|Dom.gal|China|H9N2|nan':0.000722819,'EPI_ISL_175977|2013.964|Dom.gal|China|H9N2|nan':0.001460189)0.933:0.002195889)0.000:0.000000006)0.000:0.000000006,('EPI_ISL_176029|2013.945|Dom.gal|China|H9N2|nan':0.001452991,('EPI_ISL_175870|2013.94|Dom.gal|China|H0N0|nan':0.002183500,('EPI_ISL_153064|2013.989|Human|HongKong|H9N2|nan':0.001454062,(('EPI_ISL_175922|2013.945|Dom.gal|China|H9N2|nan':0.0,'EPI_ISL_175875|2013.937|Dom.gal|China|H9N2|nan':0.0):0.000000006,'EPI_ISL_175868|2013.94|Dom.gal|China|H9N2|nan':0.000726568)0.782:0.000728921)0.784:0.000726110)0.000:0.000000006)0.985:0.002916409)0.764:0.000732048,'EPI_ISL_145391|2013.258|Dom.gal|China|H9N2|nan':0.004385256)0.784:0.000721129,'EPI_ISL_173727|2013.184|Dom.gal|China|H9N2|nan':0.001455354)0.774:0.000727997,('EPI_ISL_175926|2013.948|Dom.gal|China|H9N2|nan':0.002917394,'EPI_ISL_175867|2013.94|Dom.gal|China|H9N2|nan':0.002925101)0.879:0.001455935)0.890:0.001455396)0.774:0.000725119,((('EPI_ISL_176150|2013.8|Dom.gal|China|H9N2|nan':0.002908627,('EPI_ISL_179921|2013.948|Dom.gal|China|H0N0|nan':0.000000006,('EPI_ISL_234458|2014.496|Dom.gal|China|H9N2|nan':0.002909904,'EPI_ISL_175869|2013.945|Dom.gal|China|H9N2|nan':0.000000006)0.002:0.000725270)0.727:0.000000058)0.000:0.000000006,((((((('EPI_ISL_203720|2014.732|Dom.gal|China|H9N2|nan':0.002180991,('EPI_ISL_203726|2014.512|Dom.other|China|H9N2|nan':0.000725260,('EPI_ISL_203722|2014.732|Dom.gal|China|H9N2|nan':0.001451967,'EPI_ISL_203724|2014.732|Dom.gal|China|H9N2|nan':0.004378978)0.000:0.000000006)0.000:0.000000006)0.964:0.002919046,(('EPI_ISL_200830|2015.529|Dom.gal|China|H9N2|nan':0.003645089,(((('EPI_ISL_697976|2018.978|Dom.ans|China|H9N0|nan':0.009632286,(('EPI_ISL_337281|2017.712|Human|China|H9N2|nan':0.001466911,'EPI_ISL_337279|2017.904|Human|China|H9N2|nan':0.000718582)0.984:0.004479177,(('EPI_ISL_699262|2017.392|Dom.gal|China|H0N0|nan':0.000000006,'EPI_ISL_699311|2017.31|Dom.gal|China|H9N2|nan':0.000725804)0.974:0.003673027,(('EPI_ISL_699390|2018.567|Dom.gal|China|H9N2|nan':0.002337882,'EPI_ISL_699388|2018.419|Dom.gal|China|H9N2|nan':0.004350427)0.994:0.007236145,(('EPI_ISL_697996|2018.901|Dom.ans|China|H9N6|nan':0.000000006,'EPI_ISL_697992|2018.808|Dom.gal|China|H9N0|nan':0.000000006)0.998:0.005985713,((('EPI_ISL_700904|2017.847|Dom.gal|China|H9N2|nan':0.000727097,'EPI_ISL_700919|2017.852|Dom.gal|China|H9N2|nan':0.000726271)0.911:0.001454630,(('EPI_ISL_699635|2018.562|Dom.gal|China|H0N0|nan':0.000000006,'EPI_ISL_699636|2018.562|Dom.gal|China|H9N2|nan':0.000000006)0.990:0.005106663,('EPI_ISL_699163|2018.825|Dom.gal|China|H9N2|nan':0.007350258,(('EPI_ISL_698062|2018.978|Dom.ans|China|H9N0|nan':0.000000006,(('EPI_ISL_697411|2018.819|Dom.gal|China|H0N0|nan':0.001480002,'EPI_ISL_698064|2018.978|Dom.ans|China|H9N0|nan':0.000732012)0.000:0.000000058,'EPI_ISL_698065|2018.978|Dom.ans|China|H9N0|nan':0.000000006)0.570:0.000732779)0.058:0.000000058,'EPI_ISL_1005675|2019.038|Dom.gal|China|H9N2|nan':0.005873048)0.907:0.002172523)0.948:0.002929851)0.000:0.000000006)0.920:0.001453699,'EPI_ISL_700931|2017.847|Dom.other|China|H9N2|nan':0.007324372)0.059:0.000000006)0.741:0.000000006)0.814:0.001444394)0.988:0.005090652)0.894:0.002192167)0.848:0.001514986,'EPI_ISL_700884|2015.038|Dom.gal|China|H9N2|nan':0.000725752)0.844:0.001450786,(('EPI_ISL_696766|2018.178|Dom.gal|China|H0N0|2.3.4.4h':0.0,'EPI_ISL_697881|2018.178|Dom.ans|China|H9N2|nan':0.0):0.014094251,'EPI_ISL_707488|2016.738|Dom.ans|China|H9N2|nan':0.002144043)0.941:0.002976611)0.958:0.002918605,(('EPI_ISL_700887|2015.038|Dom.gal|China|H9N2|nan':0.002911657,(('EPI_ISL_700909|2016.811|Dom.gal|China|H9N2|nan':0.004405261,'EPI_ISL_284666|2016.301|Dom.gal|China|H9N2|nan':0.003676235)0.774:0.000702965,(('EPI_ISL_700888|2016.191|Dom.gal|China|H9N2|nan':0.000723379,('EPI_ISL_700903|2015.896|Dom.gal|China|H9N2|nan':0.001465156,'EPI_ISL_700890|2016.191|Dom.gal|China|H9N2|nan':0.000713010)0.991:0.005128164)0.767:0.000729077,'EPI_ISL_700902|2015.893|Dom.gal|China|H9N2|nan':0.005119624)0.000:0.000000006)0.000:0.000000006)0.859:0.000725719,('EPI_ISL_700896|2016.191|Dom.gal|China|H9N2|nan':0.0,'EPI_ISL_281312|2017.195|Dom.gal|China|H9N2|nan':0.0):0.003641977)0.000:0.000000006)0.992:0.005861196)0.910:0.002190918,((((('EPI_ISL_700924|2014.271|Dom.ans|China|H9N2|nan':0.002908079,(('EPI_ISL_505080|2014.142|wild.unknown|China|H9N2|nan':0.000726007,'EPI_ISL_505074|2014.142|wild.unknown|China|H9N2|nan':0.000726191)0.793:0.000725818,('EPI_ISL_700927|2014.805|Dom.ans|China|H9N2|nan':0.002168962,'EPI_ISL_700895|2016.202|Dom.gal|China|H9N2|nan':0.014056086)0.752:0.000738113)0.000:0.000000006)0.528:0.000000006,'EPI_ISL_216875|2014.962|wild.ans|China|H9N2|nan':0.000724970)0.000:0.000000006,((('EPI_ISL_505075|2014.142|wild.unknown|China|H9N2|nan':0.000000006,'EPI_ISL_234452|2014.915|Dom.gal|China|H9N2|nan':0.010282855)0.926:0.001451462,'EPI_ISL_700921|2014.268|Dom.ans|China|H9N2|nan':0.002180626)0.000:0.000000006,'EPI_ISL_700885|2014.153|Dom.gal|China|H9N2|nan':0.008797865)0.000:0.000000006)0.000:0.000000006,(('EPI_ISL_277109|2015.71|Dom.gal|China|H9N2|nan':0.017893124,((('EPI_ISL_277099|2015.627|Dom.gal|China|H9N2|nan':0.003429303,(('EPI_ISL_277096|2015.605|Dom.gal|China|H9N2|nan':0.007341307,('EPI_ISL_277060|2015.364|Dom.ans|China|H9N2|nan':0.001462973,('EPI_ISL_277124|2015.463|Dom.gal|China|H9N2|nan':0.000000006,'EPI_ISL_277064|2015.463|Dom.gal|China|H9N2|nan':0.000726864)0.893:0.001448153)0.476:0.000730201)0.000:0.000000006,(('EPI_ISL_253035|2016.082|Dom.gal|China|H9N2|nan':0.005141566,('EPI_ISL_699239|2017.471|Dom.gal|China|H9N2|nan':0.002201394,'EPI_ISL_699249|2017.471|Dom.gal|China|H9N2|nan':0.000720895)0.994:0.005162713)0.848:0.001448654,(('EPI_ISL_502186|2017.34|Dom.ans|China|H9N2|nan':0.011870493,(('EPI_ISL_699500|2017.03|Dom.gal|China|H0N0|nan':0.0,'EPI_ISL_699511|2017.03|Dom.gal|China|H9N2|nan':0.0):0.000000006,'EPI_ISL_697854|2017.027|Dom.gal|China|H9N2|nan':0.000726749)0.938:0.002985518)0.744:0.000663358,'EPI_ISL_277120|2016.32|Dom.gal|China|H9N2|nan':0.002202701)0.975:0.003673606)0.776:0.000738601)0.778:0.000947314)0.964:0.004416704,('EPI_ISL_397401|2015.279|Dom.other|China|H9N2|nan':0.004421619,'EPI_ISL_397402|2015.279|wild.unknown|China|H9N2|nan':0.001444707)0.977:0.005413452)0.964:0.004903759,'EPI_ISL_234467|2015.247|Dom.gal|China|H9N2|nan':0.002978984)0.966:0.004474405)0.747:0.000671161,((((('EPI_ISL_200391|2014.959|Dom.ans|China|H9N2|nan':0.0,'EPI_ISL_198905|2014.959|Dom.gal|China|H9N2|nan':0.0):0.002921655,('EPI_ISL_200414|2015.247|Dom.gal|China|H9N2|nan':0.001452861,'EPI_ISL_526774|2015.956|Dom.gal|China|H9N2|nan':0.003656761)0.920:0.002193400)0.907:0.002186714,(((('EPI_ISL_215584|2015.329|Dom.gal|China|H9N2|nan':0.011882565,('EPI_ISL_283456|2016.221|Dom.gal|China|H9N2|nan':0.004434138,'EPI_ISL_700901|2016.265|Dom.gal|China|H9N2|nan':0.005920171)0.864:0.001408167)0.925:0.000000006,('EPI_ISL_284690|2017.162|Dom.gal|China|H9N2|nan':0.016301576,(((((('EPI_ISL_707559|2017.252|Dom.ans|China|H9N2|nan':0.0,'EPI_ISL_707567|2017.252|Dom.ans|China|H9N2|nan':0.0,'EPI_ISL_699584|2017.252|Dom.gal|China|H9N2|nan':0.0):0.003229963,('EPI_ISL_700916|2017.849|Dom.gal|China|H9N2|nan':0.015004105,'EPI_ISL_330737|2018.003|Human|China|H9N2|nan':0.005766720)0.784:0.002185605)0.985:0.005106427,((('EPI_ISL_699436|2017.647|Dom.gal|China|H9N2|nan':0.002198955,'EPI_ISL_4073212|2018.666|Dom.gal|Tajikistan|H9N2|nan':0.004395454)0.988:0.005966816,(('EPI_ISL_696609|2018.907|Dom.gal|China|H0N0|2.3.4.4h':0.0,'EPI_ISL_696891|2018.984|Dom.gal|China|H9N2|nan':0.0):0.006076727,(('EPI_ISL_707348|2018.984|Dom.gal|China|H9N2|nan':0.0,'EPI_ISL_707343|2019.068|Dom.gal|China|H9N2|nan':0.0):0.000000006,'EPI_ISL_697900|2019.068|Dom.gal|China|H9N2|nan':0.000000006)0.992:0.007367263)0.994:0.007467425)0.840:0.001377816,('EPI_ISL_699442|2017.044|Dom.gal|China|H9N2|nan':0.000726365,'EPI_ISL_503369|2017.5|Dom.gal|China|H9N2|nan':0.005112505)0.000:0.000000006)0.998:0.006913243)0.721:0.000425130,((('EPI_ISL_707513|2017.986|Dom.ans|China|H9N2|nan':0.000726928,('EPI_ISL_707518|2017.986|Dom.ans|China|H9N2|nan':0.000000006,'EPI_ISL_707514|2017.986|Dom.ans|China|H9N2|nan':0.000726928)0.000:0.000000006)0.911:0.001455304,('EPI_ISL_707511|2017.986|Dom.ans|China|H0N0|nan':0.000727729,'EPI_ISL_699448|2017.986|Dom.gal|China|H9N2|nan':0.001455994)0.000:0.000000006)0.982:0.005182391,('EPI_ISL_707367|2017.825|Dom.gal|China|H9N2|nan':0.000726656,(('EPI_ISL_697977|2018.781|Dom.ans|China|H9N0|nan':0.000792117,('EPI_ISL_697087|2018.781|Dom.gal|China|H0N0|nan':0.003752150,('EPI_ISL_697084|2018.978|Dom.gal|China|H0N0|2.3.4.4h':0.000940465,'EPI_ISL_697088|2018.781|Dom.gal|China|H0N0|nan':0.000000006)0.973:0.006111718)0.878:0.002679992)0.846:0.000000006,'EPI_ISL_707368|2017.825|Dom.gal|China|H0N0|nan':0.000000006)0.000:0.000000006)0.961:0.004361913)0.994:0.009051193)0.878:0.001444549,((('EPI_ISL_707566|2017.252|Dom.ans|China|H0N0|nan':0.0,'EPI_ISL_699588|2017.252|Dom.gal|China|H9N2|nan':0.0):0.002943372,('EPI_ISL_707568|2017.252|Dom.ans|China|H9N2|nan':0.0,'EPI_ISL_699587|2017.252|Dom.gal|China|H9N2|nan':0.0):0.000718712)0.998:0.008950278,('EPI_ISL_699557|2016.91|Dom.gal|China|H9N2|nan':0.005860418,(('EPI_ISL_707545|2016.91|Dom.ans|China|H0N0|nan':0.000728050,('EPI_ISL_699556|2016.91|Dom.gal|China|H9N2|nan':0.000000006,('EPI_ISL_707539|2016.724|Dom.ans|China|H9N2|nan':0.0,'EPI_ISL_707538|2016.724|Dom.ans|China|H9N2|nan':0.0,'EPI_ISL_699489|2016.724|Dom.gal|China|H9N2|nan':0.0):0.000728030)0.000:0.000000006)0.836:0.001400384,('EPI_ISL_707534|2016.724|Dom.ans|China|H9N2|nan':0.000000006,'EPI_ISL_699499|2017.027|Dom.gal|China|H9N2|nan':0.003658406)0.772:0.000788117)0.996:0.007403496)0.869:0.001484322)0.906:0.002241660)0.943:0.002938793,(('EPI_ISL_707433|2017.203|Dom.ans|China|H9N2|nan':0.008806504,'EPI_ISL_696946|2017.044|Dom.gal|China|H9N2|nan':0.008074831)0.000:0.000000006,((('EPI_ISL_307920|2016.194|Dom.gal|China|H9N2|nan':0.002180268,(('EPI_ISL_699218|2017.395|Dom.gal|China|H0N0|nan':0.0,'EPI_ISL_707445|2017.471|Dom.ans|China|H0N0|nan':0.0,'EPI_ISL_707446|2017.471|Dom.ans|China|H9N2|nan':0.0,'EPI_ISL_707444|2017.471|Dom.ans|China|H9N2|nan':0.0,'EPI_ISL_707448|2017.471|Dom.ans|China|H9N2|nan':0.0,'EPI_ISL_707438|2017.395|Dom.ans|China|H9N2|nan':0.0,'EPI_ISL_696950|2017.301|Dom.ans|China|H9N2|nan':0.0,'EPI_ISL_707436|2017.395|Dom.ans|China|H9N2|nan':0.0,'EPI_ISL_707439|2017.395|Dom.ans|China|H9N2|nan':0.0,'EPI_ISL_707447|2017.471|Dom.ans|China|H9N2|nan':0.0,'EPI_ISL_696954|2017.471|Dom.ans|China|H9N2|nan':0.0,'EPI_ISL_696951|2017.301|Dom.ans|China|H9N2|nan':0.0,'EPI_ISL_707441|2017.471|Dom.ans|China|H9N2|nan':0.0,'EPI_ISL_707442|2017.471|Dom.ans|China|H9N2|nan':0.0,'EPI_ISL_696961|2017.471|Dom.ans|China|H9N2|nan':0.0):0.000000006,('EPI_ISL_697152|2017.307|Dom.gal|China|H9N2|nan':0.007451082,'EPI_ISL_699247|2017.471|Dom.gal|China|H9N2|nan':0.002929221)0.897:0.000000006)0.000:0.000000006)0.916:0.001453621,(('EPI_ISL_707450|2017.499|Dom.ans|China|H9N2|nan':0.000000006,'EPI_ISL_697180|2017.732|Dom.gal|China|H9N2|nan':0.000000006)0.973:0.003711440,('EPI_ISL_697040|2018.436|Dom.gal|China|H0N0|nan':0.000000006,('EPI_ISL_697048|2018.436|Dom.gal|China|H0N0|nan':0.000000006,('EPI_ISL_697058|2018.556|Dom.gal|China|H9N2|nan':0.000000006,('EPI_ISL_697135|2018.647|Dom.ans|China|H0N0|nan':0.000000006,('EPI_ISL_697044|2018.436|Dom.gal|China|H0N0|nan':0.000000006,('EPI_ISL_697134|2018.647|Dom.ans|China|H9N2|nan':0.0,'EPI_ISL_697051|2018.556|Dom.gal|China|H9N2|nan':0.0):0.000000006)0.750:0.000000006)0.530:0.000000006)0.912:0.000810215)0.000:0.000000006)1.000:0.007432035)0.759:0.000664440)0.750:0.000684214,('EPI_ISL_699250|2017.644|Dom.gal|China|H9N2|nan':0.002178013,(('EPI_ISL_696559|2019.162|Human|China|H9N2|nan':0.008853067,'EPI_ISL_696560|2019.162|Dom.gal|China|H9N2|nan':0.007365448)0.962:0.004375225,'EPI_ISL_379404|2018.408|Dom.gal|China|H9N2|nan':0.009532616)0.737:0.000741483)0.997:0.006626643)0.990:0.004419307)0.986:0.004394100)0.195:0.000717544)0.788:0.000000006)0.000:0.000000006,(('EPI_ISL_199039|2015.304|Dom.gal|China|H9N2|nan':0.000000006,'EPI_ISL_199040|2015.304|Dom.gal|China|H9N2|nan':0.001453260)0.939:0.001453226,'EPI_ISL_234464|2015.5|Dom.gal|China|H9N2|nan':0.001453471)0.382:0.000000006)0.000:0.000000006,(('EPI_ISL_699298|2016.992|Dom.gal|China|H9N2|nan':0.012560270,(('EPI_ISL_700913|2016.208|Dom.gal|China|H9N2|nan':0.001454695,'EPI_ISL_700899|2015.299|Dom.gal|China|H9N2|nan':0.003648992)0.000:0.000000006,'EPI_ISL_700894|2016.202|Dom.gal|China|H9N2|nan':0.000727656)0.748:0.000719194)0.872:0.001464939,'EPI_ISL_4069828|2015.866|Dom.gal|China|H9N2|nan':0.005110959)0.000:0.000000006)1.000:0.008062879)0.338:0.000000006,'EPI_ISL_198787|2014.041|Dom.ans|China|H9N2|nan':0.003643618)0.000:0.000000006,'EPI_ISL_203727|2014.567|Dom.other|China|H9N2|nan':0.000725345)0.000:0.000000006)0.813:0.000725298)0.890:0.000725050,('EPI_ISL_700922|2015.288|Dom.ans|China|H9N2|nan':0.000724747,('EPI_ISL_199025|2015.175|Dom.gal|China|H9N2|nan':0.007354228,('EPI_ISL_700906|2014.805|Dom.gal|China|H9N2|nan':0.000725495,('EPI_ISL_700920|2014.153|Dom.ans|China|H9N2|nan':0.000000006,('EPI_ISL_217495|2016.071|Dom.gal|China|H9N2|nan':0.003640508,'EPI_ISL_217880|2016.153|wild.ans|China|H9N2|nan':0.002212403)1.000:0.020201277)0.812:0.000726476)0.828:0.000726004)0.000:0.000000006)0.940:0.001450833)0.000:0.000000006)0.766:0.000716908)0.888:0.001464821,(('EPI_ISL_284663|2016.295|Dom.gal|China|H9N2|nan':0.019383032,('EPI_ISL_198137|2014.025|Dom.ans|China|H9N2|nan':0.000000006,'EPI_ISL_198123|2014.025|Dom.gal|China|H9N2|nan':0.001453376)0.998:0.008067638)0.721:0.000734788,(('EPI_ISL_234435|2012.5|Dom.gal|China|H9N2|nan':0.008162952,(((('EPI_ISL_699260|2017.047|Dom.gal|China|H0N0|nan':0.003187102,'EPI_ISL_284689|2017.162|Dom.gal|China|H9N2|nan':0.008642831)0.948:0.003620977,((('EPI_ISL_707381|2016.964|Dom.gal|China|H0N0|nan':0.000000006,'EPI_ISL_707380|2016.91|Dom.gal|China|H9N2|nan':0.000727024)0.893:0.002182723,('EPI_ISL_697110|2018.356|Dom.ans|China|H0N0|nan':0.000741088,('EPI_ISL_707378|2018.789|Dom.gal|China|H0N0|nan':0.002188805,'EPI_ISL_707376|2018.789|Dom.gal|China|H9N2|nan':0.003642785)0.945:0.000000006)0.994:0.007368363)0.953:0.002930173,('EPI_ISL_699282|2016.803|Dom.gal|China|H9N2|nan':0.005115122,((('EPI_ISL_699251|2018.729|Dom.gal|China|H0N0|nan':0.0,'EPI_ISL_697988|2018.729|Dom.gal|China|H9N0|nan':0.0,'EPI_ISL_699252|2018.729|Dom.gal|China|H9N2|nan':0.0):0.005841975,('EPI_ISL_699207|2018.2|Dom.gal|China|H9N2|nan':0.000000006,'EPI_ISL_696978|2018.2|Dom.gal|China|H9N2|nan':0.000726905)0.740:0.000000006)1.000:0.009617497,('EPI_ISL_253028|2016.454|Human|China|H9N2|nan':0.000702704,'EPI_ISL_699355|2018.696|Dom.gal|China|H9N2|nan':0.015610530)0.865:0.001503776)0.877:0.001439194)0.000:0.000000006)0.000:0.000000006)0.000:0.000000006,('EPI_ISL_697981|2018.668|Dom.gal|China|H9N2|nan':0.002401358,('EPI_ISL_699564|2018.159|Dom.gal|China|H9N2|nan':0.017093199,'EPI_ISL_699285|2016.803|Dom.gal|China|H9N2|nan':0.003646736)0.163:0.000000006)0.837:0.000726702)1.000:0.010357738,(('EPI_ISL_234461|2015.5|Dom.gal|China|H9N2|nan':0.006581086,'EPI_ISL_234457|2015.5|Dom.gal|China|H9N2|nan':0.003713482)0.714:0.002181010,('EPI_ISL_200574|2015.099|Dom.gal|China|H9N2|nan':0.010367564,(('EPI_ISL_234433|2014.666|Dom.gal|China|H9N2|nan':0.002909017,'EPI_ISL_200601|2015.271|Dom.gal|China|H9N2|nan':0.005149126)0.950:0.002978626,(('EPI_ISL_244959|2015.414|Dom.gal|Myanmar|H9N2|nan':0.0,'EPI_ISL_244960|2015.414|Dom.gal|Myanmar|H9N2|nan':0.0):0.007317644,('EPI_ISL_200631|2015.282|Dom.gal|China|H9N2|nan':0.000000006,('EPI_ISL_200455|2015.282|Dom.ans|China|H9N2|nan':0.001457594,'EPI_ISL_199129|2015.282|Dom.gal|China|H9N2|nan':0.000728496)0.791:0.000725316)0.969:0.003684940)0.852:0.001464010)0.815:0.000737768)0.752:0.000000006)0.578:0.000665751)0.885:0.002166577)0.988:0.005165264,(('EPI_ISL_284664|2016.53|Dom.gal|China|H9N2|nan':0.007331914,((('EPI_ISL_200422|2015.175|Dom.ans|China|H9N2|nan':0.0,'EPI_ISL_199023|2015.175|Dom.gal|China|H9N2|nan':0.0):0.000000006,'EPI_ISL_200408|2015.247|Dom.gal|China|H9N2|nan':0.002917007)0.965:0.001454222,'EPI_ISL_700908|2015.904|Dom.gal|China|H9N2|nan':0.010299243)0.000:0.000000006)0.999:0.006597749,(((('EPI_ISL_234453|2014.833|Dom.gal|China|H9N2|nan':0.005842431,(('EPI_ISL_200430|2015.304|Dom.ans|China|H9N6|nan':0.005855706,(('EPI_ISL_697864|2016.199|Dom.gal|China|H9N2|nan':0.008049477,(('EPI_ISL_200449|2015.282|Dom.ans|China|H9N2|nan':0.0,'EPI_ISL_200632|2015.282|Dom.gal|China|H9N2|nan':0.0):0.000722269,'EPI_ISL_199141|2015.282|Dom.ans|China|H9N2|nan':0.000729980)0.995:0.004380675)0.000:0.000000006,'EPI_ISL_199118|2015.282|Dom.ans|China|H9N2|nan':0.001452869)0.775:0.000732764)0.777:0.000719275,('EPI_ISL_277098|2015.605|Dom.gal|China|H9N2|nan':0.001454043,(('EPI_ISL_277108|2015.718|Dom.ans|China|H9N2|nan':0.000727829,('EPI_ISL_277105|2015.666|Dom.gal|China|H9N2|nan':0.000726263,'EPI_ISL_277110|2015.778|Dom.gal|China|H9N2|nan':0.000000006)0.949:0.002186561)0.790:0.000725638,'EPI_ISL_502187|2017.86|Dom.gal|China|H9N2|nan':0.014050601)0.000:0.000000006)1.000:0.008061624)0.000:0.000000006)0.959:0.002181976,('EPI_ISL_200388|2014.959|Dom.ans|China|H9N6|nan':0.005149808,(((('EPI_ISL_14223932|2020.008|Dom.gal|China|H9N2|nan':0.001462980,'EPI_ISL_14223930|2020.025|Dom.gal|China|H9N2|nan':0.003652372)0.918:0.002184230,'EPI_ISL_14223928|2020.052|Dom.gal|China|H9N2|nan':0.000000006)0.812:0.000727594,'EPI_ISL_14223934|2020.415|Dom.gal|China|H9N2|nan':0.000000006)0.985:0.005156164,'EPI_ISL_200381|2015.312|Dom.gal|China|H9N2|nan':0.002929415)0.892:0.002181277)0.965:0.003654741)0.000:0.000000006,('EPI_ISL_198915|2015.247|Dom.gal|China|H9N2|nan':0.012616676,'EPI_ISL_198134|2014.025|Dom.gal|China|H9N2|nan':0.002954308)0.754:0.000703371)0.936:0.000726352,'EPI_ISL_234465|2013.247|Dom.gal|China|H9N2|nan':0.007332493)0.000:0.000000006)0.970:0.002907048)0.738:0.000732427)0.000:0.000000006)0.921:0.000725426,'EPI_ISL_161829|2014.162|wild.gal|China|H9N2|nan':0.011065669)0.605:0.000000006,'EPI_ISL_176154|2013.8|Dom.gal|China|H9N2|nan':0.001452437)0.000:0.000000006,('EPI_ISL_179849|2013.825|Dom.gal|China|H9N2|nan':0.0,'EPI_ISL_203687|2013.868|Dom.gal|China|H9N2|nan':0.0):0.000000006)0.000:0.000000006,(('EPI_ISL_203685|2013.789|Dom.gal|China|H9N2|nan':0.002179130,(('EPI_ISL_203715|2014.271|Dom.gal|China|H9N2|nan':0.005876008,'EPI_ISL_203714|2014.271|Dom.gal|China|H9N2|nan':0.000697827)0.958:0.002935990,((('EPI_ISL_203710|2014.567|Dom.ans|China|H9N2|nan':0.004435580,'EPI_ISL_203718|2014.567|Dom.gal|China|H9N2|nan':0.008160279)0.809:0.001385941,('EPI_ISL_285374|2015.666|Dom.gal|China|H9N2|nan':0.002922753,'EPI_ISL_285375|2015.748|Dom.gal|China|H9N2|nan':0.004390796)1.000:0.015632678)0.354:0.000739564,'EPI_ISL_203689|2013.868|Dom.gal|China|H9N2|nan':0.000724672)0.000:0.000000006)0.918:0.001452073)0.750:0.000000006,('EPI_ISL_203691|2013.868|Dom.gal|China|H9N2|nan':0.003639396,((('EPI_ISL_200431|2015.101|Dom.ans|China|H9N6|nan':0.0,'EPI_ISL_199107|2015.203|Dom.gal|China|H9N2|nan':0.0):0.000000006,'EPI_ISL_201384|2015.203|Dom.gal|China|H9N2|nan':0.000725487)0.984:0.003647725,('EPI_ISL_199098|2015.203|Dom.gal|China|H9N2|nan':0.006727357,'EPI_ISL_198879|2015.2|Dom.gal|China|H9N2|nan':0.007438798)0.741:0.000613416)0.750:0.000725641)0.736:0.000000006)0.000:0.000000006)0.000:0.000000006)0.902:0.000725558,'EPI_ISL_203699|2013.786|Dom.gal|China|H9N2|nan':0.001451589)0.686:0.000000006)0.888:0.000725606,('EPI_ISL_179850|2013.825|Dom.gal|China|H9N2|nan':0.003639598,('EPI_ISL_181779|2013.8|Dom.gal|China|H0N0|nan':0.000724999,('EPI_ISL_182016|2013.858|Dom.gal|China|H9N2|nan':0.0,'EPI_ISL_173528|2013.877|Dom.gal|China|H9N2|nan':0.0):0.000000006)0.942:0.001451872)0.000:0.000000006)0.044:0.000725620,'EPI_ISL_179847|2013.822|Dom.gal|China|H0N0|nan':0.000000006)0.732:0.000000058)0.000:0.000000006,('EPI_ISL_145389|2013.258|Dom.ans|China|H9N2|nan':0.002608860,((('EPI_ISL_176155|2013.808|Dom.gal|China|H0N0|nan':0.002191633,'EPI_ISL_176156|2013.808|Dom.gal|China|H9N2|nan':0.002920943)0.927:0.002959083,'EPI_ISL_173925|2013.329|Dom.gal|China|H9N2|nan':0.032045688)0.751:0.000694711,('EPI_ISL_179844|2013.816|Dom.gal|China|H9N2|nan':0.004399272,'EPI_ISL_258551|2013.526|Dom.gal|China|H9N2|nan':0.001441929)0.950:0.002942170)0.760:0.000580266)0.952:0.003372602)0.004:0.000725705,'EPI_ISL_175974|2013.962|Dom.gal|China|H9N2|nan':0.000792604)0.013:0.000000118,'EPI_ISL_176025|2013.819|Dom.gal|China|H9N2|nan':0.000000006)0.233:0.000000058)0.742:0.000000058,((('EPI_ISL_176144|2013.825|Dom.gal|China|H9N2|nan':0.002929116,('EPI_ISL_176146|2013.825|Dom.gal|China|H9N2|nan':0.001455359,'EPI_ISL_176145|2013.825|Dom.gal|China|H9N2|nan':0.001459123)0.964:0.002920586)0.979:0.004410345,('EPI_ISL_176134|2013.805|Dom.gal|China|H9N2|nan':0.007319393,(((('EPI_ISL_176152|2013.805|Dom.gal|China|H0N0|nan':0.000725690,'EPI_ISL_203678|2013.789|Dom.gal|China|H9N2|nan':0.000725857)0.000:0.000000006,(('EPI_ISL_179843|2013.819|Dom.gal|China|H0N0|nan':0.000725664,(('EPI_ISL_179846|2013.819|Dom.gal|China|H0N0|nan':0.0,'EPI_ISL_175991|2013.819|Dom.gal|China|H9N2|nan':0.0):0.000000006,(('EPI_ISL_161677|2014.14|Dom.gal|China|H9N2|nan':0.000000006,'EPI_ISL_168013|2014.148|Dom.gal|China|H9N2|nan':0.000726548)0.998:0.005107280,'EPI_ISL_176023|2013.819|Dom.gal|China|H9N2|nan':0.001452298)0.695:0.000000006)0.000:0.000000006)0.000:0.000000006,(('EPI_ISL_175992|2013.825|Dom.gal|China|H9N2|nan':0.000725909,((('EPI_ISL_381335|2015.375|swine|China|H9N2|nan':0.008075337,'EPI_ISL_176158|2013.811|Dom.gal|China|H9N2|nan':0.000000006)0.914:0.002211428,'EPI_ISL_502272|2014.77|Dom.gal|China|H9N2|nan':0.016409881)0.768:0.000699982,('EPI_ISL_203708|2013.789|Dom.other|China|H9N2|nan':0.000000006,'EPI_ISL_203709|2013.789|Dom.other|China|H9N2|nan':0.000725749)0.987:0.003646942)0.000:0.000000006)0.000:0.000000006,('EPI_ISL_294491|2014.427|Dom.gal|China|H9N2|nan':0.002928597,('EPI_ISL_234443|2014.666|Dom.gal|China|H9N2|nan':0.003662169,'EPI_ISL_234451|2014.329|Dom.gal|China|H9N2|nan':0.003658832)0.927:0.002190979)0.977:0.005132692)0.832:0.000725664)0.907:0.000725493)0.795:0.001096054,'EPI_ISL_175916|2013.942|Dom.gal|China|H9N2|nan':0.000761794)0.768:0.001086157,'EPI_ISL_203683|2013.789|Dom.gal|China|H9N2|nan':0.004392025)0.918:0.002915181)0.401:0.000000006)0.935:0.002189810,('EPI_ISL_234442|2013.915|Dom.gal|China|H9N2|nan':0.009619231,'EPI_ISL_145737|2013.247|Dom.gal|China|H9N2|nan':0.002183986)0.933:0.002921056)0.769:0.000727430)0.711:0.000000006)0.779:0.000000006)0.829:0.008394391,'EPI_ISL_294478|2013.581|Dom.gal|China|H9N2|nan':0.021044298)0.093:0.000000058,'EPI_ISL_179922|2013.948|Dom.gal|China|H9N2|nan':0.000792255)0.575:0.002799393)0.871:0.003037061)0.988:0.006700931)0.833:0.001938685,('EPI_ISL_173935|2011.055|Dom.gal|China|H9N2|nan':0.004385596,'EPI_ISL_173629|2012.448|Dom.gal|China|H9N2|nan':0.000000006)0.981:0.002914281)0.358:0.000000006,('EPI_ISL_102572|2011.162|Dom.gal|China|H9N2|nan':0.002190760,(('EPI_ISL_502273|2012.519|Dom.gal|China|H9N2|nan':0.000729001,'EPI_ISL_502270|2014.233|Dom.gal|China|H9N2|nan':0.000729084)0.994:0.005135532,('EPI_ISL_143943|2011.86|Dom.ans|China|H9N2|nan':0.001457025,('EPI_ISL_173634|2012.421|Dom.gal|China|H9N2|nan':0.005747691,('EPI_ISL_234438|2012.833|Dom.gal|China|H9N2|nan':0.008097530,'EPI_ISL_173932|2012.101|Dom.gal|China|H9N2|nan':0.008327408)0.810:0.002157676)0.751:0.000859643)0.751:0.000734533)0.954:0.002916976)0.000:0.000000006)0.000:0.000000006,((('EPI_ISL_234429|2013.915|Dom.gal|China|H9N2|nan':0.015206047,('EPI_ISL_175923|2013.945|Dom.gal|China|H9N2|nan':0.003698180,('EPI_ISL_234460|2014.085|Dom.gal|China|H9N2|nan':0.006608841,('EPI_ISL_175985|2013.964|Dom.gal|China|H0N0|nan':0.000729024,'EPI_ISL_175912|2013.942|Dom.gal|China|H9N2|nan':0.000000006)0.690:0.000000006)0.985:0.005900836)0.967:0.006517872)0.999:0.017433772,('EPI_ISL_145375|2012.352|Dom.gal|China|H9N2|nan':0.008831439,(('EPI_ISL_173933|2012.139|Dom.gal|China|H9N2|nan':0.004386060,('EPI_ISL_145368|2012.281|Dom.gal|China|H9N2|nan':0.001453955,('EPI_ISL_134030|2012.5|Dom.gal|China|H9N2|nan':0.004405490,('EPI_ISL_134028|2012.5|Dom.gal|China|H9N2|nan':0.004406688,'EPI_ISL_134029|2012.5|Dom.gal|China|H9N2|nan':0.006624257)0.731:0.000693655)0.961:0.003675013)0.000:0.000000006)0.978:0.002182837,(('EPI_ISL_256106|2012.134|Dom.ans|China|H9N2|nan':0.005857680,('EPI_ISL_173731|2012.429|Dom.gal|China|H9N2|nan':0.005870821,'EPI_ISL_145363|2012.03|Dom.gal|China|H9N2|nan':0.000711029)0.956:0.003700449)0.743:0.000720541,(('EPI_ISL_145362|2012.361|Dom.gal|China|H9N2|nan':0.004441825,'EPI_ISL_502277|2012.287|Dom.gal|China|H9N2|nan':0.011873879)0.261:0.002149546,('EPI_ISL_173936|2011.164|Dom.gal|China|H9N2|nan':0.002916861,'EPI_ISL_145372|2012.227|Dom.gal|China|H9N2|nan':0.000000006)0.958:0.002182519)0.691:0.000000006)0.000:0.000000006)0.748:0.000726319)0.878:0.002921432)0.875:0.000000006,('EPI_ISL_294455|2011.208|Dom.gal|China|H9N2|nan':0.010388508,'EPI_ISL_173633|2012.456|Dom.gal|China|H9N2|nan':0.006723023)0.764:0.000647474)0.193:0.000727118)0.991:0.005936564)0.996:0.006695235)0.000:0.000000006,('EPI_ISL_170532|2008.249|Dom.gal|China|H9N2|nan':0.003657861,(('EPI_ISL_234437|2013.085|Dom.gal|China|H9N2|nan':0.004449700,'EPI_ISL_127674|2011.082|Dom.gal|China|H9N2|nan':0.011907568)0.734:0.000676179,('EPI_ISL_89651|2010.085|Dom.gal|China|H9N2|nan':0.005927700,'EPI_ISL_139173|2009.781|swine|China|H9N2|nan':0.007424423)0.896:0.002166765)0.112:0.002192704)0.759:0.000000006)0.000:0.000000006)0.736:0.000666289)0.999:0.007444541)0.940:0.002951192,'EPI_ISL_696561|2011.901|Dom.gal|China|H9N2|nan':0.015657198)0.831:0.001335702)0.791:0.000860831)1.000:0.011862085,(('EPI_ISL_100152|2007.247|Dom.ans|China|H9N2|nan':0.014294782,((('EPI_ISL_146316|2008.5|Dom.other|HongKong|H9N2|nan':0.0,'EPI_ISL_146318|2008.5|wild.gal|HongKong|H9N2|nan':0.0):0.000000006,'EPI_ISL_146302|2008.5|unknown|HongKong|H9N2|nan':0.000731358)1.000:0.011107603,('EPI_ISL_146300|2008.5|Dom.gal|HongKong|H9N2|nan':0.005871388,('EPI_ISL_146310|2007.5|Dom.other|HongKong|H9N2|nan':0.000729682,'EPI_ISL_146292|2007.5|unknown|HongKong|H9N2|nan':0.000730618)0.968:0.002932030)0.603:0.000000006)0.904:0.003582322)0.990:0.007420947,('EPI_ISL_89652|2009.915|Dom.gal|China|H9N2|nan':0.007850760,(('EPI_ISL_93624|2011.5|Dom.other|China|H9N2|nan':0.001472769,'EPI_ISL_103210|2011.208|Dom.other|China|H9N2|nan':0.001462418)0.990:0.006211570,('EPI_ISL_188545|2011.085|Dom.gal|China|H9N2|nan':0.003727589,'EPI_ISL_234439|2013.666|Dom.gal|China|H9N2|nan':0.004390574)0.952:0.004210622)0.982:0.007250492)1.000:0.027838579)0.618:0.003056837)0.111:0.000000006,(((('EPI_ISL_146250|2009.666|Dom.gal|HongKong|H9N2|nan':0.000000006,'EPI_ISL_146251|2009.666|Dom.gal|HongKong|H9N2|nan':0.000000006)0.998:0.012959860,('EPI_ISL_387117|2011.833|Dom.gal|China|H9N2|nan':0.004047814,'EPI_ISL_234425|2013.666|Dom.gal|China|H9N2|nan':0.005567819)1.000:0.022624628)0.947:0.005158386,'EPI_ISL_146256|2010.5|Dom.gal|HongKong|H9N2|nan':0.032477127)0.714:0.001126322,('EPI_ISL_127669|2009.789|Dom.gal|China|H9N2|nan':0.000851027,('EPI_ISL_127668|2009.789|Dom.gal|China|H9N2|nan':0.001512581,('EPI_ISL_376087|2012.497|Dom.ans|China|H9N2|nan':0.049786353,'EPI_ISL_387116|2011.833|Dom.gal|China|H9N2|nan':0.004445615)0.401:0.000759312)0.993:0.007940335)0.981:0.004487916)0.988:0.006078792)0.743:0.000662526)0.923:0.002291445,('EPI_ISL_146289|2007.5|Dom.gal|HongKong|H9N2|nan':0.015686188,('EPI_ISL_146278|2006.5|Dom.gal|HongKong|H9N2|nan':0.005469373,('EPI_ISL_146298|2008.5|Dom.gal|HongKong|H9N2|nan':0.005957056,('EPI_ISL_224910|2013.468|Dom.gal|VietNam|H9N2|nan':0.017316067,('EPI_ISL_224914|2014.192|Dom.gal|VietNam|H9N2|nan':0.013419448,'EPI_ISL_224916|2014.271|Dom.gal|VietNam|H9N2|nan':0.010198692)0.985:0.007960677)0.999:0.015348625)0.995:0.008575678)0.930:0.003838356)0.985:0.006208384)0.628:0.000216591)1.000:0.020625438,'EPI_ISL_69430|2009.819|Dom.gal|China|H9N2|nan':0.014754938)1.000:0.020352083)0.972:0.007351952,((((('EPI_ISL_150402|2005.307|Dom.gal|China|H9N2|nan':0.000729378,'EPI_ISL_150431|2010.384|Dom.gal|China|H9N2|nan':0.000000006)0.990:0.005142381,('EPI_ISL_150420|2001.542|Dom.gal|China|H9N2|nan':0.004399543,'EPI_ISL_11187|1999.5|Dom.gal|China|H9N2|nan':0.011124348)0.940:0.003682124)0.473:0.000751711,('EPI_ISL_150422|2004.505|Dom.gal|China|H9N2|nan':0.0,'EPI_ISL_150404|2009.559|Dom.gal|China|H9N2|nan':0.0):0.015592322)0.051:0.000000006,(('EPI_ISL_13012|2000.5|Dom.gal|China|H9N2|nan':0.003686495,('EPI_ISL_13005|1999.5|Dom.gal|China|H9N2|nan':0.000729535,'EPI_ISL_13019|2006.5|wild.unknown|China|H9N2|nan':0.001459005)0.723:0.000716767)0.979:0.005161962,('EPI_ISL_65625|2004.5|swine|China|H9N2|nan':0.001485713,(('EPI_ISL_341|2001.5|Dom.gal|Japan|H9N2|nan':0.007727294,('EPI_ISL_83491|2007.915|Dom.ans|China|H9N2|nan':0.012160707,((((('EPI_ISL_146229|2011.5|Dom.gal|HongKong|H9N2|nan':0.008038134,('EPI_ISL_206765|2011.5|Dom.gal|China|H9N2|nan':0.007458916,'EPI_ISL_250820|2014.545|wild.other|China|H9N2|nan':0.008058678)0.833:0.001456249)0.753:0.000809034,(('EPI_ISL_146267|2011.5|Dom.gal|HongKong|H9N2|nan':0.002213925,'EPI_ISL_98866|2011.496|Dom.gal|China|H9N2|nan':0.005952506)0.922:0.002192687,('EPI_ISL_146254|2010.5|Dom.gal|HongKong|H9N2|nan':0.003691462,('EPI_ISL_146247|2012.5|Dom.gal|HongKong|H9N2|nan':0.019664490,(((('EPI_ISL_146228|2011.5|Dom.gal|HongKong|H9N2|nan':0.007462675,(('EPI_ISL_387738|2013.364|Dom.gal|VietNam|H0N0|nan':0.0,'EPI_ISL_387739|2013.364|Dom.gal|VietNam|H9N2|nan':0.0):0.014279002,'EPI_ISL_142872|2011.97|Dom.gal|VietNam|H9N2|nan':0.002854593)0.997:0.007587974)0.717:0.000625140,('EPI_ISL_387735|2013.353|Dom.gal|VietNam|H9N2|nan':0.001452744,('EPI_ISL_387736|2013.353|Dom.gal|VietNam|H9N2|nan':0.002920112,'EPI_ISL_387737|2013.353|Dom.gal|VietNam|H9N2|nan':0.000000006)0.744:0.000735851)1.000:0.008119002)0.918:0.002209797,((('EPI_ISL_146233|2012.5|Dom.gal|HongKong|H9N2|nan':0.009049510,'EPI_ISL_146236|2012.5|Dom.gal|HongKong|H9N2|nan':0.011300632)0.375:0.001292440,('EPI_ISL_146268|2011.5|Dom.gal|HongKong|H9N2|nan':0.001457101,('EPI_ISL_146230|2011.5|Dom.gal|HongKong|H9N2|nan':0.002940224,'EPI_ISL_146239|2012.5|Dom.gal|HongKong|H9N2|nan':0.002940201)0.911:0.002200629)0.984:0.004423922)0.359:0.000000006,'EPI_ISL_146238|2012.5|Dom.gal|HongKong|H9N2|nan':0.010365212)0.000:0.000000006)0.736:0.000000006,(('EPI_ISL_98865|2011.414|Dom.gal|China|H9N2|nan':0.004983296,'EPI_ISL_234444|2013.085|Dom.gal|China|H9N2|nan':0.008338884)0.917:0.002978783,'EPI_ISL_146244|2012.5|Dom.gal|HongKong|H9N2|nan':0.013998719)0.762:0.003073409)0.896:0.002916799)0.911:0.002964468)0.000:0.000000006)0.842:0.000729982)0.000:0.000000006,'EPI_ISL_146265|2010.5|Dom.gal|HongKong|H9N2|nan':0.005890835)0.846:0.002678952,'EPI_ISL_161831|2010.581|Dom.gal|China|H9N2|nan':0.015260431)1.000:0.029152395,(('EPI_ISL_146314|2007.5|Dom.gal|HongKong|H9N2|nan':0.005895931,('EPI_ISL_146277|2006.5|Dom.gal|HongKong|H9N2|nan':0.001464704,'EPI_ISL_146282|2006.5|unknown|HongKong|H9N2|nan':0.005897062)0.000:0.000000006)0.933:0.002936511,('EPI_ISL_146293|2007.5|unknown|HongKong|H9N2|nan':0.009634833,((('EPI_ISL_146291|2007.5|Dom.gal|HongKong|H9N2|nan':0.001461012,'EPI_ISL_146311|2007.5|Dom.other|HongKong|H9N2|nan':0.000000006)0.903:0.001461544,(('EPI_ISL_146262|2010.5|Dom.gal|HongKong|H9N2|nan':0.000000006,'EPI_ISL_146258|2010.5|Dom.gal|HongKong|H9N2|nan':0.000000006)1.000:0.016433133,('EPI_ISL_146295|2008.5|Dom.gal|HongKong|H9N2|nan':0.005807165,'EPI_ISL_146296|2008.5|Dom.gal|HongKong|H9N2|nan':0.003692357)0.897:0.000000006)1.000:0.009635528)0.321:0.000000006,('EPI_ISL_146290|2007.5|Dom.gal|HongKong|H9N2|nan':0.002208150,'EPI_ISL_146317|2008.5|Dom.gal|HongKong|H9N2|nan':0.005170429)0.874:0.001478207)0.761:0.000700696)0.899:0.001629534)0.978:0.007218644)0.988:0.010058818)1.000:0.016698640)0.965:0.005677317,'EPI_ISL_334|2001.5|Dom.gal|Japan|H9N2|nan':0.008175573)0.935:0.003672479)0.976:0.005164635)0.978:0.005186233)0.740:0.001162045,('EPI_ISL_7473|2000.5|Dom.gal|China|H9N2|nan':0.005731475,'EPI_ISL_134201|2008.915|Dom.gal|China|H9N2|nan':0.006720824)0.997:0.013681907)0.441:0.001962974)1.000:0.012266302,(('EPI_ISL_335|2001.5|Dom.gal|Japan|H9N2|nan':0.005480745,'EPI_ISL_339|2002.5|Dom.gal|Japan|H9N2|nan':0.007078513)1.000:0.024652979,(('EPI_ISL_67424|2003.5|swine|China|H9N2|nan':0.012402263,(('EPI_ISL_13011|2005.5|Dom.ans|China|H9N2|nan':0.000000006,(('EPI_ISL_13022|2005.5|swine|China|H9N2|nan':0.000000006,'EPI_ISL_13017|2005.5|wild.unknown|China|H9N2|nan':0.002184993)0.824:0.000727171,'EPI_ISL_98371|2005.329|wild.other|China|H9N2|nan':0.000000006)0.888:0.000727566)0.860:0.000727046,(((('EPI_ISL_12580|2005.5|swine|China|H9N2|nan':0.002919566,'EPI_ISL_98370|2005.329|wild.other|China|H9N2|nan':0.000000006)0.915:0.001455848,(('EPI_ISL_98372|2005.162|wild.other|China|H9N2|nan':0.0,'EPI_ISL_13014|2005.5|wild.unknown|China|H9N2|nan':0.0):0.000000006,('EPI_ISL_13023|2005.5|swine|China|H9N2|nan':0.001455716,'EPI_ISL_13016|2005.5|wild.unknown|China|H9N2|nan':0.001455662)0.000:0.000000006)0.000:0.000000006)0.752:0.000728514,'EPI_ISL_13021|2006.5|wild.unknown|China|H9N2|nan':0.001457208)0.783:0.000726024,('EPI_ISL_13010|2005.5|Dom.gal|China|H9N2|nan':0.004386147,'EPI_ISL_13020|2005.5|swine|China|H9N2|nan':0.008843122)0.953:0.000000006)0.000:0.000000006)1.000:0.028711882)1.000:0.022912600,(('EPI_ISL_378632|2012.249|wild.other|China|H9N2|nan':0.004426031,('EPI_ISL_150410|2004.314|Dom.gal|China|H9N2|nan':0.010508248,'EPI_ISL_337|2001.5|Dom.gal|Japan|H9N2|nan':0.005110938)1.000:0.013476162)0.733:0.000706820,'EPI_ISL_338|2002.5|Dom.gal|Japan|H9N2|nan':0.008851913)0.888:0.002977441)0.882:0.003342576)0.312:0.003880120)0.971:0.006562763)0.903:0.005200643)0.999:0.033820024,(((('EPI_ISL_4534|2003.5|Dom.gal|Israel|H9N2|nan':0.000732589,(('EPI_ISL_9488|2004.5|Dom.gal|Israel|H9N2|nan':0.006578936,(('EPI_ISL_19627|2005.5|Dom.gal|Israel|H9N2|nan':0.005155735,'EPI_ISL_30443|2007.175|Dom.gal|Israel|H9N2|nan':0.002905374)1.000:0.012648139,('EPI_ISL_10376|2004.5|Dom.gal|Israel|H9N2|nan':0.000661638,'EPI_ISL_19623|2005.5|Dom.gal|Israel|H9N2|nan':0.009667302)0.992:0.005929302)0.742:0.000000006)0.000:0.000000006,(('EPI_ISL_304642|2003.181|Dom.gal|Jordan|H9N2|nan':0.001452995,('EPI_ISL_85779|2007.5|Dom.gal|Jordan|H9N2|nan':0.001455978,'EPI_ISL_304636|2004.317|Dom.gal|Jordan|H9N2|nan':0.001454692)0.000:0.000000006)0.000:0.000000006,(('EPI_ISL_304639|2003.173|Dom.gal|Jordan|H9N2|nan':0.004403501,(('EPI_ISL_19624|2005.5|Dom.gal|Israel|H9N2|nan':0.001463289,'EPI_ISL_9485|2005.5|Dom.gal|Israel|H9N2|nan':0.000718601)0.998:0.005124659,('EPI_ISL_304637|2005.126|Dom.gal|Jordan|H9N2|nan':0.005106585,(('EPI_ISL_19625|2005.5|unknow|Israel|H9N2|nan':0.001445388,'EPI_ISL_19621|2006.5|Dom.gal|Israel|H9N2|nan':0.002204739)0.992:0.006619909,'EPI_ISL_304634|2004.822|Dom.gal|Jordan|H9N2|nan':0.001452194)0.678:0.
[truncated: 1,646,708 more chars]
