# Supplementary material for: Using homologous network to identify reassortment risk in H5Nx avian influenza viruses
Source: PLoS Comput Biol. 2025 Jul 22;21(7):e1013301. doi: 10.1371/journal.pcbi.1013301 (PMC12282916; doi:10.1371/journal.pcbi.1013301)
Supplement: S1 File — This ZIP archive includes the dataset and code used to reproduce the results of this study. (ZIP) [file pcbi.1013301.s012.zip › S1_File/step3Genotype_nomenclature_datasets/Ready_PB2_aln.tree]

(((((((('EPI_ISL_281264|2015.847|Human|Emirates|H1N1|6B.1':0.000936622,'EPI_ISL_235024|2016.38|Human|Uruguay|H1N1|6B.1':0.001405918)0.778:0.000466651,('EPI_ISL_253731|2016.085|Human|Taiwan|H1N1|6B.1':0.000934009,'EPI_ISL_322393|2018.249|Human|Russia|H1N1|6B.1':0.002340579)0.000:0.000000006)0.000:0.000000006,(('EPI_ISL_216198|2015.97|Human|Korea|H1N1|6B.1':0.001407025,('EPI_ISL_202380|2015.74|Human|Canada|H1N1|6B.1':0.0,'EPI_ISL_203591|2015.74|Human|Canada|H1N1|6B.1':0.0):0.000466329)0.771:0.000467181,((('EPI_ISL_263421|2015.989|Human|Taiwan|H1N1|6B.1':0.000455888,'EPI_ISL_321596|2018.411|swine|Asia-Russia|H3N2|3C.2a3':0.009646328)0.773:0.000478079,(('EPI_ISL_233068|2016.423|Human|Argentina|H1N1|6B.1':0.001869880,((('EPI_ISL_232668|2016.169|Human|Mali|H1N1|6B.1':0.000933713,('EPI_ISL_238753|2016.516|Human|Bolivia|H1N1|6B.1':0.002350080,'EPI_ISL_273787|2017.397|Human|Bolivia|H1N1|6B.1':0.001876378)0.761:0.000463499)0.000:0.000000006,'EPI_ISL_233032|2016.549|Human|Chile|H1N1|nan':0.000933915)0.000:0.000000006,('EPI_ISL_259897|2017.06|Human|Mexico|H1N1|6B.1':0.001870739,'EPI_ISL_281610|2017.411|Human|Argentina|H1N1|6B.1':0.000933769)0.345:0.000000006)0.000:0.000000006)0.916:0.000933621,'EPI_ISL_233502|2016.418|Human|FrenchGuiana|H1N1|6B.1':0.002812295)0.469:0.000000006)0.000:0.000000006,((('EPI_ISL_485488|2020.033|Human|China|H1N1|6B.1':0.001402637,'EPI_ISL_218901|2016.153|Human|Japan|H1N1|6B.1':0.000933842)0.000:0.000000006,('EPI_ISL_224153|2015.995|Human|USA|H1N1|6B.1':0.000467374,'EPI_ISL_232632|2015.986|Human|Afghanistan|H1N1|6B.1':0.000467320)0.801:0.000466672)0.000:0.000000006,'EPI_ISL_214892|2016.027|Human|Sweden|H1N1|6B.1':0.000466356)0.000:0.000000006)0.000:0.000000006)0.000:0.000000006)1.000:0.000000006,((((('EPI_ISL_202570|2015.767|Human|HongKong|H1N1|6B.1':0.0,'EPI_ISL_203605|2015.767|Human|HongKong|H1N1|6B.1':0.0):0.000466534,'EPI_ISL_206505|2015.767|Human|HongKong|H1N1|6B.1':0.000000006)0.742:0.000000052,'EPI_ISL_211878|2016.03|Human|Sweden|H1N1|6B.1':0.000000006)0.000:0.000000006,(('EPI_ISL_238763|2016.464|Human|Nicaragua|H1N1|6B.1':0.000466664,'EPI_ISL_227515|2016.415|Human|Panama|H1N1|6B.1':0.000468259)0.779:0.000467003,('EPI_ISL_15082350|2016.148|Human|Spain|H1N1|6B.1':0.000934037,'EPI_ISL_227474|2016.101|Human|Chile|H1N1|6B.1':0.000000006)0.000:0.000000006)0.870:0.000466514)0.000:0.000000006,('EPI_ISL_253802|2016.126|Human|Taiwan|H1N1|6B.1':0.000466743,'EPI_ISL_502090|2016.052|Human|Taiwan|H1N1|6B.1':0.000000006)0.858:0.000466551)0.000:0.000000006)0.000:0.000000006,('EPI_ISL_218179|2016.008|Human|HongKong|H1N1|6B.1':0.000466403,((((((((('EPI_ISL_236829|2016.317|Human|Ecuador|H1N1|6B.1':0.000000006,'EPI_ISL_210293|2015.997|Human|Hawaii|H1N1|6B.1':0.001871717)0.848:0.000466535,('EPI_ISL_282765|2017.334|Human|Congo|H1N1|6B.1':0.003764618,'EPI_ISL_221194|2016.148|Human|USA|H1N1|6B.1':0.001410035)0.788:0.000463755)0.000:0.000000006,('EPI_ISL_223298|2016.276|Human|USA|H1N1|6B.1':0.002340354,((((('EPI_ISL_270594|2017.153|Human|UK|H1N1|6B.1':0.001401949,('EPI_ISL_285926|2017.564|Human|Japan|H1N1|6B.1':0.000933018,'EPI_ISL_286801|2017.258|Human|UK|H1N1|6B.1':0.001402511)0.228:0.000000006)0.796:0.000466571,(('EPI_ISL_290991|2017.088|Human|UK|H1N1|6B.1':0.000466151,(('EPI_ISL_269657|2017.389|Human|Singapore|H1N1|6B.1':0.000000006,'EPI_ISL_269648|2017.378|Human|Singapore|H1N1|6B.1':0.001401740)0.927:0.001401034,'EPI_ISL_291155|2017.679|Human|France|H1N1|6B.1':0.003283889)0.000:0.000000006)0.895:0.000466465,(((((((((((('EPI_ISL_292426|2017.915|Human|Singapore|H1N1|nan':0.001879706,('EPI_ISL_4031236|2018.553|Human|China|H1N1|6B.1A':0.001871102,(((((((('EPI_ISL_387214|2019.074|Human|Germany|H3N2|3C.2a1b.1':0.000466400,('EPI_ISL_404970|2019.214|Human|Fiji|H1N1|6B.1A.2':0.000000006,('EPI_ISL_357206|2019.085|Human|Belgium|H1N1|6B.1A.2':0.000933642,'EPI_ISL_369109|2019.288|Human|Korea|H1N1|6B.1A.2':0.000466310)0.000:0.000000006)0.000:0.000000006)0.856:0.000466400,('EPI_ISL_346429|2019.085|Human|Singapore|H1N1|6B.1A.2':0.000466429,('EPI_ISL_404974|2019.178|Human|Brunei|H1N1|6B.1A.2':0.001402673,'EPI_ISL_510023|2019.195|Human|Indonesia|H1N1|6B.1A.2':0.001412496)0.000:0.000000006)0.000:0.000000006)0.920:0.000933777,('EPI_ISL_356754|2019.055|Human|Japan|H1N1|6B.1A.2':0.001871561,'EPI_ISL_346438|2018.91|Human|Singapore|H1N1|6B.1A.2':0.002346439)0.000:0.000000006)0.936:0.001405946,(('EPI_ISL_370624|2018.995|Human|USA|H1N1|6B.1A.1':0.000935156,('EPI_ISL_340467|2018.756|Human|Singapore|H1N1|6B.1A.2':0.001876297,(('EPI_ISL_334365|2019.003|Human|Sweden|H1N1|6B.1A.2':0.001872601,('EPI_ISL_338168|2019.036|Human|France|H1N1|6B.1A.2':0.000000006,'EPI_ISL_13724303|2019.419|Human|Brazil|H1N1|6B.1A.2':0.000934218)0.933:0.000934234)0.000:0.000000006,((((('EPI_ISL_364759|2019.123|Human|UK|H1N1|6B.1A.2':0.001402778,('EPI_ISL_354097|2019.077|Human|Belgium|H1N1|6B.1A.2':0.000936074,('EPI_ISL_366928|2019.096|Human|Belgium|H3N2|3C.2a1b.2':0.000468062,('EPI_ISL_339415|2019.074|Human|France|H1N1|6B.1A.2':0.0,'EPI_ISL_335525|2018.94|Human|Sweden|H1N1|6B.1A.2':0.0,'EPI_ISL_356034|2019.077|Human|Sweden|H1N1|6B.1A.2':0.0):0.000000006)0.000:0.000000006)0.901:0.000466649)0.000:0.000000006,((('EPI_ISL_341237|2019.008|Human|UK|H1N1|6B.1A.6':0.000000006,('EPI_ISL_340320|2019.093|Human|Netherlands|H1N1|6B.1A.2':0.000934386,'EPI_ISL_341249|2019.005|Human|UK|H1N1|6B.1A.2':0.001403536)0.000:0.000000006)1.000:0.000000006,('EPI_ISL_341242|2019.016|Human|UK|H1N1|6B.1A.6':0.000466619,('EPI_ISL_6825361|2019.436|Human|Brazil|H1N1|6B.1A.5b':0.000000006,('EPI_ISL_414839|2020.036|Human|USA|H1N1|6B.1A.5b':0.002810966,'EPI_ISL_435219|2020.096|Human|USA|H1N1|6B.1A.5b':0.001402454)0.000:0.000000006)0.916:0.000466575)0.000:0.000000006)0.000:0.000000006,(((('EPI_ISL_395080|2019.764|Human|France|H1N1|6B.1A.5b':0.001403798,('EPI_ISL_413675|2020.115|Human|Sweden|H1N1|6B.1A.5b':0.000935738,('EPI_ISL_398706|2019.871|Human|Sweden|H1N1|6B.1A.5b':0.000000006,'EPI_ISL_412390|2020.014|Human|Sweden|H1N1|6B.1A.5b':0.000467700)0.000:0.000000006)0.961:0.001874297)0.739:0.000467837,('EPI_ISL_414930|2020.019|Human|USA|H1N1|6B.1A.5b':0.001402108,(('EPI_ISL_405435|2019.934|Human|USA|H3N2|3C.2a1b.2b':0.0,'EPI_ISL_414179|2019.921|Human|USA|H1N1|6B.1A.5b':0.0,'EPI_ISL_405431|2019.929|Human|USA|H1N1|6B.1A.5b':0.0,'EPI_ISL_412492|2019.959|Human|Georgia|H1N1|6B.1A.5a.1':0.0):0.000000006,('EPI_ISL_414136|2020.016|Human|USA|H1N1|6B.1A.5b':0.001404546,'EPI_ISL_502807|2020.251|swine|USA|H1N1|6B.1A.5b':0.001402691)0.000:0.000000006)0.000:0.000000006)0.975:0.001873348)0.000:0.000000006,(((('EPI_ISL_398704|2019.836|Human|Sweden|H1N1|6B.1A.5b':0.000934062,'EPI_ISL_399824|2019.797|Human|UK|H1N1|6B.1A.5b':0.000000006)0.897:0.000466597,('EPI_ISL_398215|2019.534|Human|Singapore|H1N1|6B.1A.5b':0.000466575,'EPI_ISL_419290|2019.915|Human|Australia|H1N1|6B.1A.5b':0.000466613)0.000:0.000000006)0.909:0.000466566,'EPI_ISL_427981|2020.074|Human|USA|H1N1|6B.1A.5b':0.001402328)0.000:0.000000006,('EPI_ISL_697636|2020.74|swine|USA|H1N1|6B.1A.5b':0.000933760,('EPI_ISL_414833|2020.036|Human|USA|H1N1|6B.1A.5b':0.001401501,((('EPI_ISL_405477|2019.923|Human|USA|H1N1|6B.1A.7':0.000466443,'EPI_ISL_427947|2020.063|Human|USA|H1N1|6B.1A.5b':0.000933844)0.000:0.000000006,(((('EPI_ISL_412550|2019.959|Human|USA|H1N1|6B.1A.5b':0.000466390,'EPI_ISL_414053|2019.984|Human|USA|H1N1|6B.1A.5b':0.000466358)0.000:0.000000006,('EPI_ISL_404293|2019.921|Human|UK|H3N2|3C.2a1b.2b':0.0,'EPI_ISL_403092|2019.825|Human|USA|H3N2|3C.2a1b.2a':0.0,'EPI_ISL_501805|2019.89|Human|USA|H1N1|6B.1A.5b':0.0,'EPI_ISL_403822|2019.89|Human|USA|H1N1|6B.1A.5b':0.0,'EPI_ISL_403109|2019.866|Human|USA|H1N1|6B.1A.5b':0.0,'EPI_ISL_427969|2020.074|Human|USA|H1N1|6B.1A.5b':0.0,'EPI_ISL_403807|2019.885|Human|Georgia|H1N1|6B.1A.5b':0.0):0.000000006)0.000:0.000000006,('EPI_ISL_403070|2019.844|Human|USA|H1N1|6B.1A.5b':0.000466435,'EPI_ISL_427822|2020.06|Human|USA|H1N1|6B.1A.5b':0.000466456)0.000:0.000000006)0.000:0.000000006,'EPI_ISL_414727|2020.019|Human|Germany|H1N1|6B.1A.5b':0.000466456)0.908:0.000933573)0.000:0.000000006,(('EPI_ISL_527262|2020.093|Human|Norway|H1N1|6B.1A.5b':0.000933796,'EPI_ISL_427888|2020.074|Human|USA|H1N1|6B.1A.5b':0.000466325)0.000:0.000000006,('EPI_ISL_414107|2019.964|Human|USA|H1N1|6B.1A.5b':0.0,'EPI_ISL_403072|2019.852|Human|USA|H1N1|6B.1A.5b':0.0):0.000000006)1.000:0.000000006)1.000:0.000000006)0.000:0.000000006)0.819:0.000466443)0.000:0.000000006)0.000:0.000000006,'EPI_ISL_414728|2020.022|Human|Germany|H1N1|6B.1A.5b':0.001401734)0.839:0.000466554)0.843:0.000466658)0.000:0.000000006,('EPI_ISL_372076|2018.975|Human|USA|H0N0|6B.1A.2':0.000000006,'EPI_ISL_370610|2018.978|Human|USA|H1N1|6B.1A.2':0.001403278)0.912:0.000935911)0.000:0.000000006,(('EPI_ISL_338829|2019.022|Human|Spain|H1N1|6B.1A.2':0.001404494,'EPI_ISL_15082426|2019.014|Human|Spain|H1N1|6B.1A.2':0.000000006)0.840:0.000466733,('EPI_ISL_387211|2019.036|Human|Germany|H1N1|6B.1A.5b':0.0,'EPI_ISL_387232|2019.063|Human|Italy|H3N2|3C.2a1b.2':0.0):0.000934245)0.000:0.000000006)0.000:0.000000006,('EPI_ISL_414115|2019.964|Human|USA|H1N1|6B.1A.5b':0.000942463,'EPI_ISL_414830|2020.055|Human|USA|H1N1|6B.1A.5b':0.000459704)0.998:0.004246080)0.846:0.000467123)0.764:0.000467335)0.933:0.001407573)0.766:0.000467617,((('EPI_ISL_320160|2018.332|Human|Japan|H1N1|6B.1A.2':0.000934023,'EPI_ISL_321746|2018.307|Human|Singapore|H1N1|6B.1A.2':0.000000006)0.858:0.000466649,'EPI_ISL_319762|2018.447|Human|HongKong|H1N1|6B.1A.2':0.000466525)0.000:0.000000006,(('EPI_ISL_320947|2018.46|Human|Australia|H1N1|6B.1A.2':0.000933819,'EPI_ISL_332139|2018.849|Human|France|H1N1|6B.1A.2':0.002341728)0.000:0.000000006,('EPI_ISL_354781|2019.038|Human|Japan|H1N1|6B.1A.2':0.002343912,(('EPI_ISL_376416|2018.866|Human|USA|H1N1|6B.1A.2':0.000937303,('EPI_ISL_331596|2018.723|Human|Japan|H1N1|6B.1A.2':0.0,'EPI_ISL_331595|2018.69|Human|Japan|H1N1|6B.1A.2':0.0,'EPI_ISL_332420|2018.759|Human|Japan|H1N1|6B.1A.2':0.0):0.000935923)0.903:0.000934964,'EPI_ISL_331838|2018.721|Human|Japan|H1N1|6B.1A.2':0.000000006)0.000:0.000000006)0.907:0.000933977)0.000:0.000000006)0.000:0.000000006)0.754:0.000467507)0.806:0.000465749,('EPI_ISL_332425|2018.805|Human|Japan|H1N1|6B.1A':0.000000006,'EPI_ISL_4063593|2019.082|wild.other|Japan|H1N1|6B.1A':0.001870713)0.920:0.000933481)0.000:0.000000006,'EPI_ISL_365636|2018.104|Human|China|H1N1|6B.1A':0.001401278)0.000:0.000000006,'EPI_ISL_320165|2018.277|Human|Japan|H1N1|6B.1A.2':0.000466283)0.000:0.000000006,('EPI_ISL_376745|2018.17|Human|Japan|H3N2|3C.2a2':0.001401658,('EPI_ISL_4031244|2018.463|Human|China|H1N1|6B.1A.1':0.001407500,'EPI_ISL_365645|2019.036|Human|China|H1N1|6B.1A':0.000937391)0.771:0.000463667)0.000:0.000000006)0.000:0.000000006)0.765:0.000462124)0.896:0.000939652,('EPI_ISL_505574|2018.712|Human|Korea|H1N1|6B.1A':0.003310432,'EPI_ISL_376752|2018.192|Human|USA|H1N1|6B.1A':0.002361507)0.755:0.000449000)0.000:0.000000006,('EPI_ISL_320161|2018.384|Human|Japan|H1N1|6B.1A':0.000937262,((((('EPI_ISL_298103|2018.03|Human|UK|H1N1|6B.1A':0.000466322,('EPI_ISL_514002|2019.279|Human|UK|H1N1|6B.1A.6':0.000936595,((('EPI_ISL_387228|2019.063|Human|Italy|H1N1|6B.1A.5a':0.0,'EPI_ISL_387229|2019.063|Human|Italy|H1N1|6B.1A.6':0.0,'EPI_ISL_370626|2018.995|Human|USA|H3N2|3C.3a1':0.0):0.000465671,'EPI_ISL_14749692|2019.058|swine|Italy|H1N1|6B.1A.6':0.000469618)0.965:0.001874221,('EPI_ISL_399808|2019.767|Human|UK|H1N1|6B.1A.6':0.004717754,(((((((('EPI_ISL_336831|2018.685|Human|Bangladesh|H1N1|6B.1A.3':0.000000006,((('EPI_ISL_365660|2019.038|Human|China|H1N1|6B.1A.6':0.000000006,'EPI_ISL_505744|2019.153|Human|USA|H1N1|6B.1A.6':0.000000006)0.832:0.000466645,('EPI_ISL_501998|2019.096|Human|USA|H1N1|6B.1A':0.000466633,'EPI_ISL_364737|2019.112|Human|UK|H1N1|6B.1A.6':0.000000006)0.000:0.000000006)0.898:0.000466708,('EPI_ISL_372943|2019.063|Human|Spain|H1N1|6B.1A.6':0.001876855,((('EPI_ISL_334178|2018.907|Human|Sweden|H1N1|6B.1A.6':0.000468171,'EPI_ISL_336041|2018.984|Human|Sweden|H1N2|6B.1A.6':0.000466469)0.949:0.001404089,'EPI_ISL_338385|2019.016|Human|France|H1N1|6B.1A.6':0.001403238)0.735:0.000000006,'EPI_ISL_334434|2018.795|Human|Australia|H1N1|6B.1A.6':0.000000006)0.000:0.000000006)0.908:0.000934557)0.000:0.000000006)0.921:0.000466663,'EPI_ISL_335324|2018.942|Human|France|H1N1|6B.1A.6':0.001402274)0.000:0.000000006,('EPI_ISL_335322|2018.904|Human|France|H1N1|6B.1A.6':0.000934051,'EPI_ISL_340466|2018.699|Human|Singapore|H1N1|6B.1A.6':0.000000006)0.842:0.000466642)0.000:0.000000006,(('EPI_ISL_336002|2018.989|Human|Australia|H1N1|6B.1A.6':0.002344412,(('EPI_ISL_346489|2019.096|Human|France|H1N1|6B.1A.6':0.001403475,(('EPI_ISL_343369|2019.115|Human|Netherlands|H1N1|6B.1A.6':0.0,'EPI_ISL_343445|2019.088|Human|Sweden|H1N1|6B.1A.6':0.0):0.000000006,'EPI_ISL_364741|2019.101|Human|UK|H1N1|6B.1A.6':0.000466973)0.000:0.000000006)0.878:0.000933724,('EPI_ISL_339380|2019.066|Human|Netherlands|H1N1|6B.1A.6':0.000000006,'EPI_ISL_351379|2018.978|Human|UK|H1N1|6B.1A.6':0.000934232)0.782:0.000467940)0.891:0.000937211)0.767:0.000465866,'EPI_ISL_387243|2019.096|Human|USA|H1N1|6B.1A.7':0.002345553)0.000:0.000000006)0.000:0.000000006,('EPI_ISL_370625|2018.995|Human|USA|H1N1|6B.1A.5b':0.001412187,'EPI_ISL_366946|2019.162|Human|USA|H1N1|6B.1A.5b':0.002823668)0.741:0.000459271)0.846:0.000466626,((('EPI_ISL_338415|2018.959|Human|UK|H1N1|6B.1A.6':0.001402476,'EPI_ISL_338173|2019.044|Human|France|H1N1|6B.1A.6':0.001872199)0.000:0.000000006,(('EPI_ISL_357121|2019.06|Human|Belgium|H1N1|6B.1A.6':0.0,'EPI_ISL_376072|2019.077|Human|Spain|H1N1|6B.1A.6':0.0):0.000466612,('EPI_ISL_370590|2019.025|Human|Italy|H1N1|6B.1A':0.000466593,(('EPI_ISL_341247|2019.016|Human|UK|H1N1|6B.1A.3':0.0,'EPI_ISL_351397|2019.058|Human|UK|H1N1|6B.1A.6':0.0,'EPI_ISL_364738|2019.118|Human|UK|H1N1|6B.1A.6':0.0,'EPI_ISL_364750|2019.132|Human|UK|H1N1|6B.1A.6':0.0):0.000000006,('EPI_ISL_364745|2019.118|Human|UK|H1N1|6B.1A.6':0.000466707,('EPI_ISL_14749662|2019.134|swine|Italy|H1N1|6B.1A.6':0.000466626,('EPI_ISL_341233|2018.962|Human|UK|H1N1|6B.1A.6':0.000000006,'EPI_ISL_356054|2019.134|Human|Sweden|H1N1|6B.1A.6':0.001404195)0.000:0.000000006)0.000:0.000000006)0.865:0.000466626)0.000:0.000000006)0.000:0.000000006)0.854:0.000466626)0.000:0.000000006,('EPI_ISL_370591|2019.025|Human|Italy|H1N1|6B.1A.6':0.0,'EPI_ISL_338414|2018.956|Human|UK|H1N1|6B.1A.6':0.0,'EPI_ISL_369739|2019.027|Human|UK|H3N2|3C.2a1b.1':0.0):0.000000006)0.000:0.000000006)1.000:0.000000006,('EPI_ISL_338161|2019.016|Human|France|H1N1|6B.1A.6':0.000934309,('EPI_ISL_338166|2019.014|Human|France|H1N1|6B.1A.6':0.000937076,('EPI_ISL_501983|2019.214|Human|USA|H1N1|6B.1A.6':0.000466743,('EPI_ISL_372743|2019.192|Human|Korea|H1N1|6B.1A.6':0.000934564,('EPI_ISL_372741|2019.192|Human|USA|H1N1|6B.1A.6':0.000467087,'EPI_ISL_372767|2019.208|Human|USA|H1N1|6B.1A.6':0.000934648)0.000:0.000000006)0.000:0.000000006)0.787:0.000466145)0.896:0.000936625)0.000:0.000000006)0.000:0.000000006,'EPI_ISL_387306|2019.077|Human|USA|H1N1|6B.1A.1':0.000934326)0.726:0.000000006)0.231:0.000000006)0.224:0.000466643)0.940:0.001406696)0.786:0.000467303,'EPI_ISL_321718|2018.118|Human|Singapore|H1N1|6B.1A':0.000466384)0.000:0.000000006,('EPI_ISL_315958|2018.23|Human|Russia|H1N1|6B.1A':0.000000006,'EPI_ISL_399200|2018.721|swine|Australia|H1N1|6B.1A':0.002339891)0.000:0.000000006)0.000:0.000000006,((('EPI_ISL_376588|2018.044|Human|USA|H1N1|6B.1A.1':0.001883674,('EPI_ISL_14174411|2019.351|wild.other|China|H1N1|nan':0.000933749,'EPI_ISL_365271|2018.874|Dom.other|HongKong|H1N1|6B.1A':0.000937379)0.991:0.002834193)0.742:0.000456314,'EPI_ISL_315959|2018.134|Human|Russia|H1N1|6B.1A':0.000466335)0.000:0.000000006,(('EPI_ISL_421442|2018.214|Human|Kenya|H1N1|6B.1A':0.000466412,'EPI_ISL_302326|2018.082|Human|France|H1N1|6B.1A':0.000933530)0.000:0.000000006,'EPI_ISL_302178|2018.008|Human|Sweden|H1N1|6B.1A':0.001401693)0.000:0.000000006)1.000:0.000000006)0.000:0.000000006,'EPI_ISL_341244|2019.005|Human|UK|H1N1|6B.1A':0.002811236)0.666:0.000000052)0.585:0.000933887)0.000:0.000000006,((('EPI_ISL_373444|2018.238|Human|Guam|H3N2|3C.2a2':0.002350211,(('EPI_ISL_4081222|2018.666|swine|Zambia|H1N1|6B.1A':0.0,'EPI_ISL_4081223|2018.666|swine|Zambia|H1N1|6B.1A':0.0):0.000467273,('EPI_ISL_4081220|2018.666|swine|Zambia|H1N1|6B.1A':0.000466782,'EPI_ISL_4081225|2018.666|swine|Zambia|H1N1|6B.1A':0.000000006)0.791:0.000470032)0.979:0.002822374)0.738:0.000459797,((('EPI_ISL_312589|2017.636|Human|NewZealand|H1N1|6B.1A':0.000935197,(('EPI_ISL_291975|2017.992|Human|Netherlands|H1N1|6B.1A':0.0,'EPI_ISL_301267|2018.063|Human|Netherlands|H1N1|6B.1A':0.0):0.000469871,('EPI_ISL_332338|2018.83|Human|Sweden|H1N1|6B.1A':0.000934488,(('EPI_ISL_334433|2018.833|Human|Australia|H1N1|6B.1A':0.001405325,('EPI_ISL_332072|2018.693|Human|Myanmar|H1N1|6B.1A':0.000000006,('EPI_ISL_372064|2018.97|Human|USA|H3N2|3C.3a1':0.000000006,'EPI_ISL_376507|2018.901|Human|USA|H1N1|6B.1A':0.000467068)0.970:0.001873385)0.777:0.000468484)0.790:0.000466426,('EPI_ISL_340469|2018.852|Human|Singapore|H1N1|6B.1A':0.002342732,('EPI_ISL_366516|2018.981|Human|Korea|H1N1|6B.1A':0.000932146,'EPI_ISL_404968|2019.186|Human|Fiji|H1N1|6B.1A':0.002834604)0.875:0.001407780)0.719:0.000000006)0.000:0.000000006)0.962:0.001874550)0.871:0.000932522)0.787:0.000937820,'EPI_ISL_376634|2018.011|Human|USA|H3N2|3C.2a1':0.001401617)0.720:0.000000006,(('EPI_ISL_4031237|2018.553|Human|China|H1N1|6B.1A':0.000931181,'EPI_ISL_502207|2018.526|wild.other|China|H5N1|2.3.4.4h':0.007619254)0.924:0.001409764,('EPI_ISL_297458|2018.005|Human|France|H1N1|6B.1A':0.000934521,('EPI_ISL_376766|2018.181|Human|Korea|H3N2|3C.2a3':0.000933373,((('EPI_ISL_368813|2019.178|Human|Russia|H1N1|6B.1A.7':0.002345612,'EPI_ISL_350606|2019.041|Human|Asia-Russia|H1N1|6B.1A.7':0.000000006)0.988:0.002820238,(('EPI_ISL_370039|2019.074|Human|USA|H1N1|6B.1A.5a':0.002346795,('EPI_ISL_376551|2018.899|Human|USA|H1N1|6B.1A.7':0.001410402,('EPI_ISL_372728|2019.2|Human|USA|H1N1|6B.1A.7':0.001402435,(('EPI_ISL_399360|2019.482|swine|USA|H0N0|6B.1A.7':0.002814626,'EPI_ISL_369988|2019.079|Human|USA|H3N2|3C.3a1':0.000000006)0.928:0.000466616,('EPI_ISL_362656|2019.205|Human|TheCaribbean|H1N1|6B.1A.7':0.001401724,(('EPI_ISL_332417|2018.816|Human|Japan|H1N1|6B.1A.7':0.000000006,'EPI_ISL_354783|2019.055|Human|Japan|H1N1|6B.1A.7':0.000466631)0.846:0.000466621,('EPI_ISL_372060|2018.997|Human|USA|H0N0|3C.3a1':0.000000006,'EPI_ISL_348328|2019.186|Human|Australia|H1N1|6B.1A.7':0.000944946)0.000:0.000000006)0.000:0.000000006)0.000:0.000000006)0.000:0.000000006)0.793:0.000462440)0.874:0.000941953)0.769:0.000464124,((((('EPI_ISL_335971|2018.986|Human|France|H1N1|6B.1A.7':0.000466485,'EPI_ISL_366567|2019.181|Human|USA|H1N1|6B.1A.5b':0.002834200)0.000:0.000000006,('EPI_ISL_340373|2019.003|Human|Sweden|H1N1|6B.1A.7':0.000466791,('EPI_ISL_366954|2019.121|Human|Germany|H1N1|6B.1A.1':0.000466764,('EPI_ISL_332350|2018.868|Human|Sweden|H1N1|6B.1A.7':0.0,'EPI_ISL_336145|2018.959|Human|Sweden|H1N1|6B.1A.7':0.0):0.000000006)0.000:0.000000006)0.948:0.001402274)0.000:0.000000006,('EPI_ISL_369989|2019.06|Human|Georgia|H1N1|6B.1A.1':0.000466559,('EPI_ISL_345210|2018.885|Human|Japan|H1N1|6B.1A.7':0.000934861,((('EPI_ISL_357122|2019.129|Human|Belgium|H1N1|6B.1A.7':0.001402895,'EPI_ISL_336266|2019.044|Human|Netherlands|H1N1|6B.1A.7':0.001403815)0.000:0.000000006,('EPI_ISL_372075|2018.984|Human|USA|H0N0|6B.1A.1':0.000466706,('EPI_ISL_351942|2019.189|Human|France|H1N1|6B.1A.7':0.000000006,(('EPI_ISL_338384|2019.055|Human|France|H1N1|6B.1A.7':0.0,'EPI_ISL_376067|2019.066|Human|Spain|H1N1|6B.1A.7':0.0):0.000000006,(('EPI_ISL_376504|2018.907|Human|USA|H1N1|6B.1A.7':0.000934062,(('EPI_ISL_357195|2019.085|Human|Belgium|H1N1|6B.1A.7':0.000000006,'EPI_ISL_340291|2019.074|Human|Netherlands|H1N1|6B.1A.7':0.000466746)0.848:0.000466734,'EPI_ISL_341229|2018.967|Human|UK|H1N1|6B.1A.7':0.000000006)0.000:0.000000006)0.836:0.000466665,('EPI_ISL_370627|2018.997|Human|USA|H1N1|6B.1A.1':0.000934066,'EPI_ISL_343430|2019.09|Human|France|H1N1|6B.1A.7':0.002342194)0.000:0.000000006)0.000:0.000000006)0.000:0.000000006)0.000:0.000000006)1.000:0.000000006)0.000:0.000000006,('EPI_ISL_336126|2018.997|Human|Spain|H1N1|6B.1A.7':0.000000006,'EPI_ISL_341417|2019.06|Human|Spain|H1N1|nan':0.000466519)0.913:0.000934002)0.000:0.000000006)0.834:0.000466575)0.000:0.000000006)0.000:0.000000006,('EPI_ISL_338428|2018.986|Human|UK|H1N1|6B.1A.7':0.001401922,('EPI_ISL_354683|2019.279|Human|France|H1N1|6B.1A.7':0.001870291,'EPI_ISL_341262|2019.019|Human|UK|H1N1|6B.1A.7':0.000000006)0.000:0.000000006)0.917:0.000466490)0.836:0.000466538,(('EPI_ISL_14749654|2019.178|swine|Italy|H1N1|6B.1A.7':0.002350947,'EPI_ISL_341264|2019.5|Human|UK|H1N1|6B.1A.7':0.001409758)0.881:0.000929897,(((('EPI_ISL_335970|2018.986|Human|France|H1N1|6B.1A.7':0.000000006,'EPI_ISL_353973|2019.132|Human|Guyana|H1N1|6B.1A.7':0.001402554)0.000:0.000000006,((('EPI_ISL_414715|2020.025|Human|USA|H1N1|6B.1A.7':0.001871616,((('EPI_ISL_426280|2020.117|Human|Sweden|H1N1|6B.1A.7':0.001405974,('EPI_ISL_412553|2019.975|Human|USA|H1N1|6B.1A.7':0.000467693,'EPI_ISL_412557|2019.964|Human|USA|H1N1|6B.1A.7':0.000465905)0.757:0.000468283)0.786:0.000466603,(('EPI_ISL_414182|2019.899|Human|USA|H1N1|6B.1A.7':0.0,'EPI_ISL_414101|2019.912|Human|USA|H1N1|6B.1A.7':0.0):0.000000006,(('EPI_ISL_414895|2020.016|Human|USA|H1N1|6B.1A.7':0.002344665,(((('EPI_ISL_427848|2020.082|Human|USA|H1N1|6B.1A.7':0.000466385,('EPI_ISL_412470|2019.945|Human|USA|H1N1|6B.1A.5b':0.000467122,'EPI_ISL_405417|2019.929|Human|Guam|H3N2|3C.2a1b.1b':0.000466698)0.797:0.000468560)0.806:0.000467030,'EPI_ISL_414826|2020.022|Human|USA|H1N1|6B.1A.7':0.001403475)0.000:0.000000006,'EPI_ISL_412554|2019.975|Human|USA|H1N1|6B.1A.7':0.000934471)0.000:0.000000006,((('EPI_ISL_427942|2020.082|Human|USA|H1N1|6B.1A.7':0.000934423,(('EPI_ISL_414072|2019.959|Human|Germany|H1N1|6B.1A.7':0.0,'EPI_ISL_414070|2019.962|Human|Germany|H1N1|6B.1A.7':0.0):0.000000006,('EPI_ISL_414741|2020.016|Human|Italy|H1N1|6B.1A.7':0.000000006,'EPI_ISL_427892|2020.036|Human|Italy|H1N1|6B.1A.7':0.000934639)0.954:0.001403669)0.903:0.000934435)0.763:0.000469237,'EPI_ISL_427929|2020.068|Human|USA|H1N1|6B.1A.7':0.001402552)0.000:0.000000006,'EPI_ISL_404314|2019.885|Human|USA|H1N1|6B.1A.5b':0.001405935)0.000:0.000000006)0.000:0.000000006)0.952:0.001402691,(('EPI_ISL_410366|2020.063|Human|Spain|H1N1|6B.1A.7':0.0,'EPI_ISL_410361|2020.038|Human|Spain|H1N1|6B.1A.7':0.0):0.000466894,('EPI_ISL_414844|2020.008|Human|Korea|H1N1|6B.1A.7':0.000934907,'EPI_ISL_435225|2020.098|Human|USA|H1N1|6B.1A.7':0.001402787)0.000:0.000000006)0.638:0.000000006)0.000:0.000000006)0.000:0.000000006)0.846:0.000466830,'EPI_ISL_404297|2019.921|Human|USA|H1N1|6B.1A.5a.2':0.000934283)0.000:0.000000006)0.847:0.000466720,'EPI_ISL_501904|2019.219|Human|USA|H1N1|6B.1A.7':0.000934451)0.000:0.000000006,'EPI_ISL_372914|2019.463|swine|USA|H1N1|6B.1A.7':0.000466810)0.861:0.000466712)0.000:0.000000006,(('EPI_ISL_366530|2019.14|Human|Italy|H1N1|6B.1A.7':0.000466631,('EPI_ISL_346445|2018.984|Human|Singapore|H1N1|6B.1A.7':0.000934200,'EPI_ISL_345666|2019.074|Human|Luxembourg|H1N1|6B.1A.7':0.000933916)0.225:0.000000006)0.603:0.000000006,'EPI_ISL_387241|2019.093|Human|USA|H3N2|3C.3a1':0.000934329)0.000:0.000000006)0.000:0.000000006,(('EPI_ISL_356028|2019.055|Human|Sweden|H1N1|6B.1A.7':0.000466714,'EPI_ISL_377934|2019.17|Human|Russia|H1N1|6B.1A.7':0.000934422)0.000:0.000000006,'EPI_ISL_357201|2019.208|Human|Belgium|H1N1|6B.1A.7':0.001873952)0.000:0.000000006)0.000:0.000000006)0.890:0.000466583)0.000:0.000000006)0.745:0.000463147)0.884:0.000939238,'EPI_ISL_376655|2018.06|Human|USA|H1N1|6B.1A':0.000000006)0.000:0.000000006)0.778:0.000467120)0.749:0.000467057)0.784:0.000466391)0.000:0.000000006)0.000:0.000000006,(((('EPI_ISL_310352|2018.23|Human|Sweden|H1N1|6B.1A.1':0.001401709,('EPI_ISL_292433|2017.951|Human|Singapore|H1N1|6B.1A.1':0.000000006,'EPI_ISL_316041|2018.123|Human|Russia|H1N1|6B.1A.1':0.000933778)0.000:0.000000006)0.941:0.000933755,((((((('EPI_ISL_376643|2018.027|Human|USA|H1N1|6B.1A':0.001882373,'EPI_ISL_370620|2018.995|Human|USA|H1N1|6B.1A.1':0.002354257)0.745:0.000457567,(('EPI_ISL_305309|2018.096|Human|USA|H1N1|6B.1A.1':0.0,'EPI_ISL_300888|2018.096|Human|USA|H1N1|6B.1A.1':0.0):0.000466435,'EPI_ISL_312018|2018.134|Human|UK|H1N1|6B.1A.1':0.000466411)0.000:0.000000006)0.000:0.000000006,('EPI_ISL_376646|2018.066|Human|USA|H3N2|3C.2a2':0.0,'EPI_ISL_376656|2018.077|Human|USA|H1N1|6B.1A':0.0):0.000466661)0.000:0.000000006,(('EPI_ISL_373479|2018.293|Human|USA|H1N1|6B.1A.1':0.000466396,(('EPI_ISL_376741|2018.041|Human|Japan|H3N2|3C.2a2':0.001402098,('EPI_ISL_362099|2018.008|Human|Australia|H1N1|6B.1A.1':0.000000006,('EPI_ISL_373498|2018.288|Human|USA|H1N1|6B.1A.1':0.000934150,'EPI_ISL_376840|2018.181|Human|Korea|H3N2|3C.2a1':0.000000006)0.941:0.000933683)0.907:0.000466376)0.304:0.000000006,'EPI_ISL_376568|2018.063|Human|Japan|H3N2|3C.2a1b.1':0.000934228)0.000:0.000000006)0.000:0.000000006,(('EPI_ISL_373458|2018.099|Human|USA|H1N1|6B.1A.1':0.000466476,(('EPI_ISL_13563916|2018.729|Human|Brazil|H1N1|6B.1A.1':0.002831761,('EPI_ISL_370634|2019.038|Human|USA|H1N1|6B.1A.1':0.000461245,'EPI_ISL_370618|2019.014|Human|USA|H1N1|6B.1A.1':0.002822936)0.970:0.002360093)0.711:0.000930052,('EPI_ISL_349486|2019.208|Human|Netherlands|H1N1|6B.1A.1':0.001876396,'EPI_ISL_366138|2019.099|Human|USA|H1N1|6B.1A.7':0.001879552)0.959:0.001876412)0.745:0.000000006)0.502:0.000000006,'EPI_ISL_376703|2018.088|Human|USA|H1N1|6B.1A.1':0.001401588)0.000:0.000000006)0.000:0.000000006)0.000:0.000000006,'EPI_ISL_307085|2018.159|Human|Sweden|H1N1|6B.1A.1':0.002812714)0.858:0.000466439,(('EPI_ISL_399202|2018.173|swine|Australia|H1N1|6B.1A':0.000933855,('EPI_ISL_292041|2017.948|Human|Sweden|H1N1|6B.1A.1':0.001871612,(('EPI_ISL_376564|2018.093|Human|Italy|H3N2|3C.2a1b.1':0.000465449,'EPI_ISL_373492|2017.964|Human|USA|H3N2|3C.2a2':0.000936575)0.887:0.000935729,((((('EPI_ISL_4031240|2018.553|Human|China|H1N1|6B.1A.1':0.0,'EPI_ISL_4031242|2018.405|Human|China|H1N1|6B.1A.1':0.0):0.000000006,'EPI_ISL_4031235|2018.551|Human|China|H1N1|6B.1A.1':0.000934148)0.000:0.000000006,('EPI_ISL_4031243|2018.005|Human|China|H1N1|6B.1A.1':0.000466695,'EPI_ISL_4031241|2018.504|Human|China|H1N1|6B.1A.1':0.000934133)0.000:0.000000006)0.000:0.000000006,('EPI_ISL_4031230|2018.005|Human|China|H1N1|6B.1A.1':0.000933936,'EPI_ISL_4031233|2018.195|Human|China|H1N1|6B.1A.1':0.000466504)0.819:0.000000006)0.000:0.000000006,'EPI_ISL_4031232|2018.005|Human|China|H1N1|6B.1A.1':0.000466589)0.883:0.000466496)0.000:0.000000006)0.000:0.000000006)1.000:0.000000006,('EPI_ISL_4031234|2018.551|Human|China|H1N1|6B.1A.1':0.003282844,('EPI_ISL_365609|2018.041|Human|China|H1N1|6B.1A.1':0.000466551,(('EPI_ISL_376640|2018.044|Human|Germany|H1N1|6B.1A':0.0,'EPI_ISL_376664|2018.019|Human|USA|H1N1|6B.1A':0.0):0.000000006,('EPI_ISL_502049|2020.385|swine|USA|H1N1|6B.1A.1':0.002423027,('EPI_ISL_700966|2020.5|swine|USA|H3N2|3C.3a':0.001361759,('EPI_ISL_697668|2020.746|swine|USA|H1N1|6B.1A.1':0.001407526,'EPI_ISL_4081977|2021.047|swine|USA|H1N1|6B.1A.1':0.003766972)0.744:0.000509728)0.815:0.001377716)1.000:0.007109706)0.901:0.000935160)0.799:0.000467212)0.000:0.000000006)0.000:0.000000006)0.000:0.000000006,(('EPI_ISL_376635|2018.082|Human|Georgia|H3N2|3C.2a1':0.002344151,('EPI_ISL_316026|2018.11|Human|Russia|H1N1|6B.1A.1':0.000933719,'EPI_ISL_321711|2018.145|Human|Singapore|H1N1|6B.1A.1':0.000000006)0.909:0.000466469)0.000:0.000000006,((('EPI_ISL_347575|2019.06|Human|Laos|H1N1|6B.1A.1':0.001403936,('EPI_ISL_332418|2018.734|Human|Japan|H1N1|6B.1A.1':0.000467078,('EPI_ISL_372906|2019.46|swine|USA|H1N1|6B.1A.1':0.003294925,(('EPI_ISL_370583|2018.997|Human|Germany|H3N2|3C.2a1b.1':0.000936885,'EPI_ISL_376501|2018.945|Human|USA|H1N1|6B.1A.1':0.000467501)0.801:0.000467459,('EPI_ISL_501941|2019.216|Human|Hawaii|H1N1|6B.1A.1':0.001403759,('EPI_ISL_372035|2018.951|Human|USA|H0N0|6B.1A.1':0.000000006,('EPI_ISL_683998|2020.749|Human|Canada|H1N2|6B.1':0.007649661,'EPI_ISL_503985|2020.175|swine|USA|H1N1|nan':0.003821302)0.748:0.000415550)0.000:0.000000006)0.000:0.000000006)0.781:0.000466354)0.869:0.000936858)0.000:0.000000006)0.971:0.002353793,('EPI_ISL_331271|2018.364|Human|Laos|H1N1|6B.1A.1':0.000467103,('EPI_ISL_331264|2018.23|Human|Laos|H1N1|6B.1A.1':0.000000006,'EPI_ISL_331267|2018.345|Human|Laos|H1N1|6B.1A.1':0.000467189)0.000:0.000000006)0.744:0.000462222)0.992:0.003298463,('EPI_ISL_421438|2018.134|Human|Kenya|H1N1|6B.1A.1':0.002343033,((((('EPI_ISL_305964|2018.222|Human|Netherlands|H1N1|6B.1A.1':0.001402735,((((('EPI_ISL_353929|2018.962|Human|Belgium|H1N1|6B.1A.1':0.001876588,('EPI_ISL_364696|2019.016|Human|UK|H1N1|6B.1A.1':0.000000006,(('EPI_ISL_364697|2019.019|Human|UK|H1N1|6B.1A.1':0.0,'EPI_ISL_364710|2019.085|Human|UK|H1N1|6B.1A.1':0.0):0.000466296,'EPI_ISL_366920|2019.178|Human|USA|H1N1|6B.1A.1':0.001401282)0.000:0.000000006)0.860:0.000933281)0.868:0.000939993,(('EPI_ISL_366563|2019.162|Human|USA|H1N1|6B.1A.1':0.002351859,'EPI_ISL_370614|2019.005|Human|USA|H1N1|6B.1A.1':0.000463331)0.931:0.001408678,('EPI_ISL_336774|2018.468|Human|Honduras|H1N1|6B.1A.1':0.000000006,'EPI_ISL_335734|2018.49|Human|Honduras|H1N1|6B.1A.1':0.000934193)0.907:0.000936238)0.770:0.000468274)0.776:0.000466128,('EPI_ISL_372080|2018.973|Human|USA|H3N0|3C.3a1':0.001405972,(('EPI_ISL_366559|2019.192|Human|USA|H1N1|6B.1A.1':0.0,'EPI_ISL_370575|2019.019|Human|USA|H1N1|6B.1A.1':0.0):0.001403076,('EPI_ISL_372031|2018.989|Human|USA|H0N0|6B.1A.3':0.000934741,('EPI_ISL_372028|2018.989|Human|USA|H3N2|3C.3a1':0.000000006,'EPI_ISL_370613|2019.019|Human|USA|H1N1|6B.1A.1':0.000466671)0.000:0.000000006)0.000:0.000000006)0.782:0.000466812)0.890:0.000936155)0.000:0.000000006,((((('EPI_ISL_366511|2019.093|Human|USA|H1N1|6B.1A.1':0.000934925,((((('EPI_ISL_369979|2019.063|Human|USA|H1N1|6B.1A.1':0.000934316,'EPI_ISL_370585|2019.025|Human|Germany|H1N1|6B.1A.6':0.000466874)0.000:0.000000006,'EPI_ISL_370105|2019.079|Human|Georgia|H1N1|6B.1A.1':0.000934524)0.000:0.000000006,(('EPI_ISL_372061|2018.997|Human|USA|H3N2|3C.3a1':0.0,'EPI_ISL_372020|2018.986|Human|USA|H1N1|6B.1A.1':0.0,'EPI_ISL_372019|2018.986|Human|USA|H1N1|6B.1A.1':0.0):0.000000006,('EPI_ISL_369766|2019.038|Human|USA|H1N1|6B.1A.5a':0.000466860,('EPI_ISL_369981|2019.079|Human|USA|H3N2|3C.2a1b.1':0.000000006,('EPI_ISL_343455|2019.118|Human|Sweden|H1N1|6B.1A.1':0.000466603,'EPI_ISL_369820|2019.038|Human|USA|H1N1|6B.1A.5a':0.000000006)0.880:0.000466627)0.868:0.000466749)0.000:0.000000006)1.000:0.000000006)0.000:0.000000006,('EPI_ISL_370030|2019.071|Human|USA|H3N2|3C.2a1b.2':0.000466824,'EPI_ISL_387277|2019.085|Human|USA|H3N2|3C.3a1':0.002341813)0.827:0.000000006)0.000:0.000000006,(('EPI_ISL_370621|2018.997|Human|USA|H1N1|6B.1A.1':0.000466912,'EPI_ISL_370611|2019.003|Human|USA|H1N1|6B.1A.1':0.000000006)0.858:0.000466864,'EPI_ISL_372079|2018.973|Human|USA|H3N0|3C.3a1':0.000466860)0.000:0.000000006)0.000:0.000000006)0.771:0.000469124,('EPI_ISL_707260|2020.617|swine|USA|H1N1|nan':0.006158351,'EPI_ISL_369764|2019.033|Human|Japan|H3N2|3C.2a1b.2':0.000950497)0.714:0.000451872)0.935:0.001406718,('EPI_ISL_366506|2019.099|Human|USA|H1N1|6B.1A.5a':0.000000006,(('EPI_ISL_387292|2019.068|Human|USA|H1N1|6B.1A.3':0.001402509,(((('EPI_ISL_372422|2019.411|swine|USA|H1N1|6B.1A.1':0.000934776,'EPI_ISL_707130|2020.541|swine|USA|H1N1|nan':0.007103313)0.000:0.000000006,(('EPI_ISL_372063|2018.962|Human|USA|H0N0|6B.1A':0.0,'EPI_ISL_372073|2018.962|Human|USA|H3N0|3C.3a1':0.0,'EPI_ISL_376550|2018.904|Human|USA|H1N1|6B.1A.1':0.0,'EPI_ISL_376552|2018.926|Human|USA|H1N1|6B.1A.1':0.0,'EPI_ISL_369734|2019.025|Human|USA|H1N1|6B.1A.3':0.0,'EPI_ISL_369784|2019.036|Human|USA|H1N1|6B.1A.3':0.0):0.000000006,'EPI_ISL_501996|2019.088|Human|USA|H1N1|6B.1A.1':0.000466665)0.000:0.000000006)0.000:0.000000006,(('EPI_ISL_372537|2019.2|Human|USA|H1N1|6B.1A.1':0.000000006,'EPI_ISL_501999|2019.096|Human|USA|H1N1|6B.1A.1':0.000933942)0.910:0.000466676,('EPI_ISL_501678|2020.344|swine|USA|H1N1|6B.1A.1':0.004297206,'EPI_ISL_4082034|2021.104|swine|USA|H1N1|6B.1A.1':0.003788079)0.968:0.002808331)0.000:0.000000006)0.910:0.000467454,'EPI_ISL_369042|2019.271|Human|USA|H3N2|3C.3a1':0.001872210)0.000:0.000000006)0.000:0.000000006,('EPI_ISL_372032|2018.989|Human|USA|H0N0|6B.1A.1':0.000000006,(('EPI_ISL_370144|2019.085|Human|USA|H1N1|6B.1A.1':0.000000006,('EPI_ISL_372068|2018.986|Human|USA|H3N2|3C.3a1':0.000934438,'EPI_ISL_370154|2019.082|Human|USA|H1N1|6B.1A.1':0.000466882)0.000:0.000000006)0.000:0.000000006,('EPI_ISL_356453|2019.115|Human|Spain|H1N1|6B.1A.1':0.000000006,'EPI_ISL_376064|2019.06|Human|Spain|H1N1|6B.1A.1':0.000466972)0.851:0.000466929)0.867:0.000466825)0.857:0.000466723)0.922:0.000466628)0.892:0.000935376)0.750:0.000467070,'EPI_ISL_373423|2018.227|Human|Germany|H3N2|3C.2a2':0.000466905)0.000:0.000000006,'EPI_ISL_373433|2018.238|Human|Germany|H3N2|3C.3a1':0.000466788)0.000:0.000000006)0.000:0.000000006,'EPI_ISL_306574|2018.153|Human|France|H1N1|6B.1A.1':0.000466857)0.000:0.000000006)0.957:0.001405195,'EPI_ISL_340459|2018.548|Human|Singapore|H1N1|6B.1A.1':0.002346123)0.000:0.000000006,'EPI_ISL_376537|2018.874|Human|Korea|H1N1|6B.1A.1':0.001405239)0.000:0.000000006,(('EPI_ISL_370207|2019.06|Human|USA|H1N1|6B.1A.1':0.000466851,(('EPI_ISL_366477|2019.066|Human|Italy|H3N2|3C.3a':0.000935833,('EPI_ISL_369740|2019.027|Human|UK|H1N1|6B.1A.5':0.000467496,'EPI_ISL_4062108|2019.329|wild.other|USA|H1N1|6B.1A.1':0.000467051)0.798:0.000466498)0.786:0.000468250,'EPI_ISL_376494|2018.901|Human|Georgia|H1N1|6B.1A.1':0.000935007)0.000:0.000000006)0.984:0.001874505,('EPI_ISL_314301|2018.058|Human|Japan|H1N1|6B.1A.1':0.0,'EPI_ISL_314302|2018.058|Human|Japan|H1N1|6B.1A.1':0.0):0.001872691)0.000:0.000000006)0.742:0.000000006,('EPI_ISL_282979|2017.655|Human|Sweden|H1N1|6B.1A.1':0.000000006,'EPI_ISL_312588|2017.66|Human|NewZealand|H1N1|6B.1A.1':0.000934012)0.000:0.000000006)0.000:0.000000006)0.000:0.000000006)0.846:0.000466522)0.000:0.000000006)0.000:0.000000006)0.823:0.000466374,'EPI_ISL_312592|2017.742|Human|Australia|H1N1|6B.1A':0.000466367)0.000:0.000000006,((((('EPI_ISL_376659|2018.066|Human|USA|H1N1|6B.1A.1':0.000935066,(('EPI_ISL_376756|2018.019|Human|USA|H1N1|6B.1A':0.0,'EPI_ISL_376755|2018.014|Human|USA|H1N1|6B.1A':0.0):0.000000006,'EPI_ISL_329550|2018.123|swine|USA|H1N1|6B.1A.1':0.001871772)0.747:0.000465285)0.928:0.001406419,((('EPI_ISL_499167|2019.162|swine|Spain|H1N1|nan':0.002256404,('EPI_ISL_499161|2018.797|swine|Spain|H1N1|nan':0.043060323,'EPI_ISL_499178|2019.162|swine|Spain|H1N1|nan':0.007293123)0.987:0.006240273)0.963:0.002924169,('EPI_ISL_376804|2018.334|Human|Guam|H3N2|3C.2a2':0.000466702,(((('EPI_ISL_376735|2018.088|Human|Italy|H1N1|6B.1A':0.000934309,('EPI_ISL_373105|2018.315|swine|Canada|H1N1|6B.1A':0.001872084,('EPI_ISL_290229|2017.948|Human|France|H1N1|6B.1A':0.000466505,'EPI_ISL_304908|2018.118|Human|UK|H1N1|6B.1A':0.001404435)0.415:0.000467525)0.458:0.000000006)0.000:0.000000006,(('EPI_ISL_15082416|2018.093|Human|Spain|H1N1|6B.1A':0.001872206,('EPI_ISL_303311|2018.022|Human|UK|H1N1|6B.1A':0.000934296,'EPI_ISL_376576|2018.079|Human|USA|H3N2|3C.2a2':0.000466702)0.000:0.000000006)0.663:0.000000006,('EPI_ISL_330878|2018.679|Human|Bolivia|H1N1|6B.1A':0.004233377,('EPI_ISL_310315|2018.085|Human|Sweden|H1N1|6B.1A.6':0.000934248,'EPI_ISL_291107|2017.956|Human|Spain|H1N1|6B.1A':0.000466751)0.467:0.000000006)0.838:0.000466687)0.000:0.000000006)1.000:0.000000006,('EPI_ISL_373443|2018.211|Human|Germany|H1N1|6B.1A':0.0,'EPI_ISL_291106|2017.953|Human|Spain|H1N1|6B.1A':0.0,'EPI_ISL_15083855|2018.096|Human|Spain|H1N1|6B.1A':0.0,'EPI_ISL_15082419|2018.129|Human|Spain|H1N1|6B.1A':0.0,'EPI_ISL_297943|2018.047|Human|Spain|H1N1|6B.1A':0.0,'EPI_ISL_373414|2018.14|Human|UK|H3N2|3C.2a2':0.0,'EPI_ISL_373490|2017.953|Human|USA|H3N2|3C.2a2':0.0):0.000000006)0.000:0.000000006,(('EPI_ISL_376579|2018.096|Human|USA|H3N2|3C.2a2':0.000934199,'EPI_ISL_307075|2018.088|Human|Sweden|H1N1|6B.1A':0.000466702)0.000:0.000000006,(((('EPI_ISL_376790|2018.255|Human|UK|H3N2|3C.3a1':0.000933963,('EPI_ISL_294127|2017.964|Human|France|H1N1|6B.1A':0.000466634,'EPI_ISL_373482|2018.088|Human|USA|H1N1|6B.1A':0.000466686)0.000:0.000000006)0.000:0.000000006,('EPI_ISL_391762|2018.016|Human|Greece|H1N1|6B.1A':0.000466670,'EPI_ISL_376736|2018.09|Human|Italy|H3N2|3C.2a3':0.000933906)0.816:0.000468371)0.000:0.000000006,('EPI_ISL_294143|2018.027|Human|France|H1N1|6B.1A':0.000000006,('EPI_ISL_309600|2018.288|Human|Netherlands|H1N1|6B.1A':0.000466682,'EPI_ISL_305398|2018.123|Human|France|H1N1|6B.1A.6':0.001402663)0.000:0.000000006)0.000:0.000000006)1.000:0.000000006,('EPI_ISL_294141|2018.014|Human|France|H1N1|6B.1A':0.000000006,'EPI_ISL_376812|2018.096|Human|USA|H1N1|6B.1A':0.000466804)0.000:0.000000006)0.000:0.000000006)0.000:0.000000006)0.000:0.000000006)0.741:0.000468803)0.957:0.001870249,('EPI_ISL_282968|2017.414|Human|Sweden|H1N1|6B.1A':0.001406439,('EPI_ISL_428409|2018.575|Human|Kenya|H1N1|6B.1A':0.001403088,('EPI_ISL_422480|2018.485|Human|Kenya|H1N1|6B.1A':0.000466528,'EPI_ISL_428410|2018.575|Human|Kenya|H1N1|6B.1A':0.003285454)0.000:0.000000006)0.952:0.001891432)0.778:0.000463178)0.000:0.000000006)1.000:0.000000006,('EPI_ISL_331269|2018.345|Human|Laos|H1N1|6B.1A':0.002811130,(('EPI_ISL_332419|2018.797|Human|Japan|H1N1|6B.1A':0.001397627,'EPI_ISL_332074|2018.633|Human|Japan|H1N1|6B.1A':0.000946146)0.993:0.004245697,((('EPI_ISL_305479|2018.058|Human|France|H1N1|6B.1A':0.000000006,'EPI_ISL_305480|2018.068|Human|France|H1N1|6B.1A':0.000000006)0.840:0.000466429,'EPI_ISL_297460|2018.019|Human|France|H1N1|6B.1A':0.002823623)0.729:0.000000006,('EPI_ISL_285645|2017.8|Human|France|H1N1|6B.1A':0.000000006,'EPI_ISL_312594|2017.715|Human|Philippines|H1N1|6B.1A':0.001402159)0.000:0.000000006)0.000:0.000000006)0.769:0.000466673)0.000:0.000000006)0.000:0.000000006,((((((('EPI_ISL_320465|2018.115|Human|Belgium|H1N1|6B.1A':0.001401473,(((('EPI_ISL_301278|2018.079|Human|Netherlands|H1N1|6B.1A':0.001400809,'EPI_ISL_391763|2018.208|Human|Greece|H1N1|6B.1A':0.000933571)0.000:0.000000006,('EPI_ISL_305397|2018.096|Human|France|H1N1|6B.1A':0.001886178,('EPI_ISL_399205|2018.693|swine|Australia|H1N1|6B.1A':0.0,'EPI_ISL_399204|2018.693|swine|Australia|H1N1|6B.1A':0.0):0.001411148)0.768:0.000459120)0.000:0.000000006,'EPI_ISL_298843|2017.992|Human|France|H1N1|6B.1A.5':0.000933268)0.000:0.000000006,('EPI_ISL_378939|2018.044|swine|France|H1N1|6B.1A':0.000466211,'EPI_ISL_373472|2018.537|Human|USA|H1N1|6B.1A.1':0.000933356)0.000:0.000000006)0.736:0.000000006)0.891:0.000466153,('EPI_ISL_376771|2018.088|Human|Korea|H3N2|3C.2a1b.1':0.002339800,'EPI_ISL_376761|2018.181|Human|USA|H1N1|6B.1A':0.003282587)0.000:0.000000006)0.873:0.000466459,(('EPI_ISL_329740|2018.663|Human|Sweden|H1N1|6B.1A':0.0,'EPI_ISL_329743|2018.679|Human|Sweden|H1N1|6B.1A':0.0):0.000000006,'EPI_ISL_340461|2018.767|Human|Singapore|H1N1|6B.1A':0.000934112)0.991:0.002812311)0.000:0.000000006,('EPI_ISL_424991|2020.033|Human|Madagascar|H1N1|6B.1A.5a.1':0.007626934,((((('EPI_ISL_338410|2018.907|Human|UK|H1N1|6B.1A.5a':0.000000006,'EPI_ISL_335393|2018.877|Human|UK|H1N1|6B.1A.5a':0.000934614)0.926:0.000934196,('EPI_ISL_343379|2019.077|Human|Netherlands|H1N1|6B.1A.5a':0.000466728,(('EPI_ISL_354520|2019.036|Human|Belgium|H1N1|6B.1A.5a':0.0,'EPI_ISL_513968|2019.101|Human|UK|H1N1|6B.1A.5a':0.0):0.000000006,'EPI_ISL_372070|2018.986|Human|USA|H3N2|3C.3a1':0.001402411)0.000:0.000000006)0.000:0.000000006)0.839:0.000466713,(('EPI_ISL_376069|2019.068|Human|Spain|H1N1|6B.1A.7':0.002817394,(('EPI_ISL_335548|2018.964|Human|Sweden|H1N1|6B.1A.5':0.000466657,('EPI_ISL_354093|2018.836|Human|Belgium|H1N1|6B.1A.5':0.000000006,('EPI_ISL_337449|2018.94|Human|Japan|H1N1|6B.1A.5':0.001402933,((((('EPI_ISL_372694|2019.142|Human|Italy|H1N1|6B.1A.5':0.0,'EPI_ISL_364698|2019.041|Human|UK|H1N1|6B.1A.5':0.0):0.000000006,'EPI_ISL_351396|2019.06|Human|UK|H1N1|6B.1A.5':0.001403400)0.000:0.000000006,'EPI_ISL_338433|2018.989|Human|UK|H1N1|6B.1A.5':0.000466934)0.000:0.000000006,('EPI_ISL_341234|2019.005|Human|UK|H1N1|6B.1A.5':0.000466893,'EPI_ISL_345247|2019.038|Human|Spain|H1N1|6B.1A.5':0.000466819)0.747:0.000000006)0.000:0.000000006,('EPI_ISL_338422|2018.97|Human|UK|H1N1|6B.1A.5':0.000000006,('EPI_ISL_357198|2019.17|Human|Belgium|H1N1|6B.1A.5':0.000936085,'EPI_ISL_341265|2018.997|Human|UK|H1N1|6B.1A.5':0.000467803)0.784:0.000466840)0.919:0.000466839)0.948:0.000934404)0.000:0.000000006)0.000:0.000000006)0.956:0.001872307,(('EPI_ISL_356044|2019.085|Human|Sweden|H1N1|6B.1A.5':0.000466651,('EPI_ISL_334370|2018.986|Human|Sweden|H1N1|6B.1A.5':0.000000006,'EPI_ISL_334204|2018.94|Human|Sweden|H1N1|6B.1A.5':0.000466642)0.000:0.000000006)0.975:0.001875536,'EPI_ISL_338423|2018.978|Human|UK|H1N1|6B.1A.5':0.000936134)0.315:0.000466618)0.000:0.000000006)0.827:0.000467354,(('EPI_ISL_369749|2019.036|Human|Georgia|H3N2|3C.3a1':0.000936486,('EPI_ISL_501905|2019.159|Human|Belgium|H1N1|6B.1A.5a':0.001404255,'EPI_ISL_341227|2018.959|Human|UK|H1N1|6B.1A.5a':0.000467395)0.800:0.000466419)0.801:0.000467363,('EPI_ISL_346490|2019.09|Human|France|H1N1|6B.1A.5':0.000000006,'EPI_ISL_338402|2019.058|Human|France|H1N1|6B.1A.5':0.000466558)0.995:0.003284341)0.000:0.000000006)0.638:0.000000006)0.000:0.000000006,((('EPI_ISL_332421|2018.863|Human|Japan|H1N1|6B.1A.5a':0.000000006,('EPI_ISL_366522|2019.036|Human|Korea|H3N2|3C.2a1b.2':0.000000006,('EPI_ISL_344868|2019.151|Human|Netherlands|H1N1|6B.1A.5a':0.000934754,('EPI_ISL_387247|2019.099|Human|USA|H1N1|6B.1A.5a':0.000467531,'EPI_ISL_369759|2019.003|Human|Hawaii|H3N2|3C.3a1':0.000000006)0.000:0.000000006)0.932:0.000934790)0.820:0.000466729)0.895:0.000934264,('EPI_ISL_376413|2018.811|Human|USA|H1N1|6B.1A.5a':0.001404302,('EPI_ISL_366492|2019.096|Human|USA|H1N1|6B.1A.5b':0.000934958,('EPI_ISL_376410|2018.805|Human|USA|H1N1|6B.1A.5a':0.000934833,('EPI_ISL_372034|2018.948|Human|USA|H0N0|6B.1A.1':0.000000006,'EPI_ISL_369780|2019.027|Human|USA|H1N1|6B.1A.1':0.000466987)0.000:0.000000006)0.000:0.000000006)0.870:0.000934642)0.753:0.000467867)0.000:0.000000006,(((('EPI_ISL_370599|2019.016|Human|USA|H1N1|6B.1A.3':0.000934487,(('EPI_ISL_387285|2019.074|Human|Spain|H3N2|3C.2a1b.2':0.000936486,((('EPI_ISL_366536|2019.082|Human|Italy|H1N1|6B.1A.5a':0.001402591,'EPI_ISL_339370|2019.066|Human|Spain|H1N1|6B.1A.5a':0.000000006)0.932:0.000935620,('EPI_ISL_353928|2018.901|Human|Belgium|H1N1|6B.1A.5a':0.000000006,('EPI_ISL_334394|2018.986|Human|Spain|H1N1|6B.1A.5a':0.000934462,'EPI_ISL_370633|2019.038|Human|USA|H3N2|3C.3a1':0.000934198)0.000:0.000000006)0.000:0.000000006)0.926:0.000466667,(('EPI_ISL_366952|2019.118|Human|Germany|H3N2|3C.3a1':0.000466810,('EPI_ISL_332422|2018.868|Human|Japan|H1N1|6B.1A.5a':0.000467365,('EPI_ISL_366961|2019.066|Human|Italy|H1N1|6B.1A.7':0.000466681,'EPI_ISL_387225|2019.063|Human|Italy|H3N2|3C.3a1':0.001883439)0.775:0.000466468)0.000:0.000000006)1.000:0.000000006,'EPI_ISL_340464|2018.696|Human|Singapore|H1N1|6B.1A.5a':0.000000006)0.975:0.000000006)0.000:0.000000006)0.919:0.000466739,('EPI_ISL_356039|2019.074|Human|Sweden|H1N1|6B.1A.5a':0.001874603,('EPI_ISL_368979|2019.252|Human|USA|H1N1|6B.1A.1':0.001872498,('EPI_ISL_336157|2019.005|Human|Sweden|H1N1|6B.1A.5a':0.000465569,('EPI_ISL_353951|2019.23|Human|France|H1N1|6B.1A.5a':0.000924587,'EPI_ISL_419295|2019.638|Human|Malaysia|H1N1|6B.1A.5a':0.002830963)0.912:0.001419708)0.784:0.000469505)0.787:0.000466868)0.726:0.000466192)0.325:0.000000006)0.000:0.000000006,((('EPI_ISL_503555|2019.216|Human|China|H1N1|6B.1A.5a':0.001872796,('EPI_ISL_366942|2019.156|Human|UK|H1N1|6B.1A.5b':0.001403275,('EPI_ISL_353967|2019.167|Human|Guyana|H1N1|6B.1A.5a':0.000000006,'EPI_ISL_353969|2019.137|Human|Guyana|H1N1|6B.1A.5a':0.000934475)0.000:0.000000006)0.000:0.000000006)0.864:0.000466778,(('EPI_ISL_336164|2018.948|Human|Sweden|H1N1|6B.1A.5a':0.000000006,'EPI_ISL_343447|2019.093|Human|Sweden|H1N1|6B.1A.5a':0.000000006)0.000:0.000000006,('EPI_ISL_336167|2018.989|Human|Sweden|H1N1|6B.1A.5a':0.000466917,'EPI_ISL_338397|2019.063|Human|France|H1N1|6B.1A.5a':0.000934821)0.000:0.000000006)0.912:0.000466794)0.000:0.000000006,('EPI_ISL_387303|2019.079|Human|USA|H1N1|6B.1A.3':0.000935042,('EPI_ISL_502002|2019.115|Human|USA|H1N1|6B.1A.5a':0.000466785,'EPI_ISL_370596|2019.008|Human|USA|H3N2|3C.3a1':0.001402788)0.000:0.000000006)0.861:0.000467310)0.000:0.000000006)0.000:0.000000006,(((((((((('EPI_ISL_370103|2019.079|Human|USA|H1N1|6B.1A.1':0.000466978,(((((('EPI_ISL_353939|2019.175|Human|France|H1N1|6B.1A.5a':0.0,'EPI_ISL_369823|2019.025|Human|USA|H1N1|6B.1A.6':0.0):0.000000006,(('EPI_ISL_365667|2019.038|Human|China|H1N1|6B.1A.5a':0.000000006,'EPI_ISL_390449|2019.427|Human|Taiwan|H1N1|6B.1A.5a':0.002344829)0.835:0.000467376,('EPI_ISL_453797|2019.345|Human|Cambodia|H1N1|6B.1A.5a':0.001403170,'EPI_ISL_399792|2019.444|Human|UK|H1N1|6B.1A.5a':0.002815794)0.000:0.000000006)0.851:0.000468017)0.000:0.000000006,((('EPI_ISL_387299|2019.096|Human|USA|H1N1|6B.1A.5a':0.000000006,'EPI_ISL_372618|2019.197|Human|USA|H1N1|6B.1A.5a':0.000467020)0.896:0.000466952,('EPI_ISL_368907|2019.233|Human|Germany|H1N1|6B.1A.5':0.000467171,'EPI_ISL_368964|2019.271|Human|USA|H1N1|6B.1A.5b':0.000000006)0.918:0.000934874)0.000:0.000000006,(('EPI_ISL_959877|2019.803|Human|Emirates|H1N1|6B.1A.5a':0.000938342,(((('EPI_ISL_391078|2019.668|Human|Sweden|H1N1|6B.1A.5a':0.0,'EPI_ISL_427988|2020.06|Human|USA|H1N1|6B.1A.5a':0.0):0.000000006,(('EPI_ISL_406546|2019.975|Human|Luxembourg|H1N1|6B.1A.5a':0.001404257,('EPI_ISL_959868|2020.197|Human|HongKong|H1N1|6B.1A.5a':0.000000006,'EPI_ISL_536818|2020.167|Human|Germany|H1N1|6B.1A.5a':0.000467357)0.896:0.000467234)0.000:0.000000006,'EPI_ISL_609918|2020.098|Human|Cotedivoire|H1N1|6B.1A.5a':0.001873030)0.000:0.000000006)0.999:0.000000006,((((('EPI_ISL_9029137|2020.172|Human|UK|H1N1|6B.1A.5a':0.001404423,'EPI_ISL_435187|2020.101|Human|Germany|H1N1|6B.1A.5a':0.002814717)0.000:0.000000006,'EPI_ISL_406549|2020.016|Human|Luxembourg|H1N1|6B.1A.5a':0.000935218)0.000:0.000000006,(('EPI_ISL_410368|2020.033|Human|Spain|H1N1|6B.1A.5a':0.000937630,('EPI_ISL_1310806|2020.036|Human|Belgium|H1N1|6B.1A.5a':0.000461112,'EPI_ISL_959895|2020.191|Human|Tunis|H1N1|6B.1A.5a':0.002360258)0.923:0.001416801)0.776:0.000466533,('EPI_ISL_508595|2020.156|Human|Ukraine|H1N1|6B.1A.5a':0.000935172,'EPI_ISL_2932714|2020.014|Human|Egypt|H1N1|6B.1A.5a':0.000935510)0.000:0.000000006)0.000:0.000000006)1.000:0.000000006,(('EPI_ISL_425372|2020.038|Human|Madagascar|H1N1|6B.1A.5a':0.001881948,'EPI_ISL_644631|2020.21|Human|Indonesia|H1N1|6B.1A.5a':0.000465155)0.927:0.001408324,(('EPI_ISL_487070|2020.09|Human|UK|H1N1|6B.1A.5a':0.003299374,('EPI_ISL_428026|2020.044|Human|Turkey|H1N1|6B.1A.5a':0.001875405,('EPI_ISL_508582|2020.112|Human|Ukraine|H1N1|6B.1A.5a':0.001405483,'EPI_ISL_527183|2020.123|Human|Lebanon|H1N1|6B.1A.5a':0.000935803)0.000:0.000000006)0.759:0.000467333)0.776:0.000468353,'EPI_ISL_411859|2020.027|Human|Spain|H1N1|6B.1A.5a':0.000467103)0.000:0.000000006)0.000:0.000000006)0.000:0.000000006,'EPI_ISL_453796|2019.937|Human|SriLanka|H1N1|6B.1A.5a':0.000467144)0.000:0.000000006)0.000:0.000000006,'EPI_ISL_405471|2019.937|Human|USA|H1N1|6B.1A.5b':0.000467214)0.000:0.000000006)0.991:0.002815010,'EPI_ISL_354103|2019.129|Human|Belgium|H1N1|6B.1A.5a':0.001873246)0.354:0.000000006)0.000:0.000000006)0.000:0.000000006,('EPI_ISL_338157|2018.997|Human|France|H1N1|6B.1A.5a':0.000466944,'EPI_ISL_387305|2019.079|Human|USA|H1N1|6B.1A.5a':0.001872541)0.418:0.000000006)0.000:0.000000006,('EPI_ISL_351982|2019.17|Human|Papeete|H1N1|6B.1A.5a':0.001403718,('EPI_ISL_369082|2019.252|Human|Germany|H1N1|6B.1A.5a':0.002345828,((('EPI_ISL_353930|2019.077|Human|Belgium|H1N1|6B.1A.5a':0.000467028,('EPI_ISL_414891|2019.989|Human|Spain|H1N1|6B.1A.5b':0.000941587,'EPI_ISL_6825432|2020.194|Human|Brazil|H1N1|6B.1A.5b':0.001407418)0.892:0.000932555)0.000:0.000000006,('EPI_ISL_341256|2019.016|Human|UK|H1N1|6B.1A.5a':0.0,'EPI_ISL_419293|2019.638|Human|Australia|H1N1|6B.1A.5a':0.0):0.000000006)1.000:0.000000006,(('EPI_ISL_372942|2019.063|Human|Spain|H1N1|6B.1A.5a':0.0,'EPI_ISL_372944|2019.066|Human|Spain|H1N1|6B.1A.5a':0.0):0.000467093,(('EPI_ISL_6825358|2019.433|Human|Brazil|H1N1|6B.1A.5a':0.000467880,('EPI_ISL_403450|2019.962|Human|France|H1N1|6B.1A.5b':0.001408011,(('EPI_ISL_501795|2019.89|Human|USA|H1N1|6B.1A.5b':0.0,'EPI_ISL_403811|2019.89|Human|USA|H1N1|6B.1A.5b':0.0):0.001403165,(('EPI_ISL_414163|2019.948|Human|Spain|H1N1|6B.1A.5b':0.000000006,'EPI_ISL_412888|2020.071|Human|Spain|H1N1|6B.1A.5b':0.000467354)0.907:0.000937172,('EPI_ISL_480507|2020.025|Human|UK|H1N1|6B.1A.5b':0.000468196,('EPI_ISL_410369|2020.038|Human|Spain|H1N1|6B.1A.5b':0.000937770,'EPI_ISL_480528|2020.038|Human|UK|H1N1|6B.1A.5b':0.000466774)0.891:0.000937016)0.903:0.000939720)0.859:0.000000006)0.390:0.000469673)0.886:0.000935405)0.779:0.000467198,'EPI_ISL_387301|2019.093|Human|USA|H1N1|6B.1A.5a':0.000467039)0.000:0.000000006)1.000:0.000000006)1.000:0.000000006)0.000:0.000000006)0.924:0.000467168)0.897:0.000466970,('EPI_ISL_358209|2019.09|Human|Iran|H1N1|6B.1A.5a':0.000470524,('EPI_ISL_370588|2018.833|Human|Italy|H3N2|3C.2a2':0.000000006,'EPI_ISL_644628|2020.189|Human|Indonesia|H1N1|6B.1A.5a.1':0.002819617)0.774:0.000465347)0.875:0.000936759)0.000:0.000000006)0.000:0.000000006,('EPI_ISL_370034|2019.077|Human|USA|H1N1|6B.1A.6':0.000466925,('EPI_ISL_345667|2019.077|Human|Luxembourg|H1N1|6B.1A.5a':0.000467049,('EPI_ISL_395079|2019.721|Human|France|H1N1|nan':0.000466960,(((('EPI_ISL_414699|2020.044|Human|USA|H1N1|6B.1A.5a.2':0.000935148,(('EPI_ISL_959871|2020.197|Human|HongKong|H1N1|6B.1A.5a.2':0.0,'EPI_ISL_414700|2020.055|Human|USA|H1N1|6B.1A.5a.2':0.0,'EPI_ISL_414800|2020.055|Human|USA|H1N1|6B.1A.5a.2':0.0,'EPI_ISL_414735|2020.014|Human|Guam|H1N1|6B.1A.5a.2':0.0):0.000000006,(('EPI_ISL_576099|2020.093|Human|India|H1N1|6B.1A.5a.2':0.000935014,'EPI_ISL_2295785|2020.027|Human|Belgium|H1N1|6B.1A.5a.2':0.000467068)0.000:0.000000006,'EPI_ISL_609924|2020.098|Human|Ukraine|H1N1|6B.1A.5a.2':0.000467068)0.000:0.000000006)0.000:0.000000006)0.839:0.000467040,'EPI_ISL_414707|2020.036|Human|USA|H1N1|6B.1A.5a.2':0.000934839)0.000:0.000000006,((((((('EPI_ISL_427936|2020.055|Human|USA|H1N1|6B.1A.5a.2':0.000934701,'EPI_ISL_427869|2020.055|Human|Germany|H1N1|6B.1A.5a.2':0.000466865)0.000:0.000000006,(('EPI_ISL_9029220|2020.194|Human|UK|H1N1|6B.1A.5a.2':0.000934715,('EPI_ISL_413666|2020.09|Human|Sweden|H1N1|6B.1A.5a.2':0.000934293,'EPI_ISL_1310812|2020.052|Human|Belgium|H1N1|6B.1A.5a.2':0.000466872)0.000:0.000000006)0.855:0.000466865,'EPI_ISL_447827|2020.202|Human|Sweden|H1N1|6B.1A.5a.2':0.000466955)0.000:0.000000006)1.000:0.000000006,((('EPI_ISL_487147|2020.117|Human|Luxembourg|H1N1|6B.1A.5a.2':0.001404165,((('EPI_ISL_412545|2019.945|Human|Korea|H1N1|6B.1A.5a.2':0.0,'EPI_ISL_414850|2020.044|Human|Korea|H1N1|6B.1A.5a.2':0.0):0.000000006,'EPI_ISL_1386240|2020.055|Human|Japan|H1N1|6B.1A.5a.2':0.000934895)0.000:0.000000006,('EPI_ISL_644634|2020.041|Human|Thailand|H1N1|6B.1A.5a.2':0.000466995,('EPI_ISL_404269|2019.995|Human|Sweden|H1N1|6B.1A.5a.2':0.000934832,('EPI_ISL_411864|2020.057|Human|Spain|H1N1|6B.1A.5a.2':0.000000006,'EPI_ISL_410376|2020.052|Human|Spain|H1N1|6B.1A.5a.2':0.000467163)0.000:0.000000006)0.911:0.000934999)0.000:0.000000006)0.000:0.000000006)0.854:0.000466987,('EPI_ISL_644638|2020.098|Human|China|H1N1|6B.1A.5a.2':0.0,'EPI_ISL_414729|2020.022|Human|Germany|H1N1|6B.1A.5a.2':0.0,'EPI_ISL_414794|2020.036|Human|USA|H1N1|6B.1A.5a.2':0.0,'EPI_ISL_510026|2020.09|Human|Malaysia|H1N1|6B.1A.5a.2':0.0,'EPI_ISL_481351|2020.079|Human|Singapore|H1N1|6B.1A.5a.2':0.0):0.000000006)0.000:0.000000006,(('EPI_ISL_487122|2020.156|Human|Luxembourg|H1N1|6B.1A.5a.2':0.0,'EPI_ISL_414216|2019.997|Human|USA|H1N1|6B.1A.5a.2':0.0):0.000466960,(('EPI_ISL_9029150|2020.178|Human|UK|H1N1|6B.1A.5a.2':0.001403678,'EPI_ISL_1386246|2020.191|Human|Japan|H1N1|6B.1A.5a.2':0.000000006)0.000:0.000000006,((('EPI_ISL_644635|2020.139|Human|SriLanka|H1N1|6B.1A.5a.2':0.000466960,'EPI_ISL_527267|2020.09|Human|Portugal|H1N1|6B.1A.5a.2':0.000935097)0.000:0.000000006,(('EPI_ISL_453792|2020.09|Human|Australia|H1N1|6B.1A.5a.2':0.000466879,('EPI_ISL_408113|2019.901|Human|UK|H1N1|6B.1A.5a.2':0.001403072,'EPI_ISL_527226|2020.131|Human|Hungary|H1N1|6B.1A.5a.2':0.000934826)0.000:0.000000006)0.633:0.000000006,'EPI_ISL_435208|2019.962|Human|USA|H1N1|6B.1A.5a.2':0.000466975)0.000:0.000000006)0.000:0.000000006,(('EPI_ISL_510028|2020.109|Human|SouthAfrica|H1N1|6B.1A.5a.2':0.000466996,'EPI_ISL_644636|2020.033|Human|Indonesia|H1N1|6B.1A.5a.2':0.000000006)0.880:0.000466975,'EPI_ISL_644643|2020.186|Human|NewZealand|H1N1|6B.1A.5a.2':0.000935442)0.000:0.000000006)0.768:0.000000006)0.000:0.000000006)0.000:0.000000006)1.000:0.000000006)0.000:0.000000006,'EPI_ISL_510024|2020.098|Human|Philippines|H1N1|6B.1A.5a.2':0.000934690)0.881:0.000466960,'EPI_ISL_428666|2019.953|Human|UK|H1N1|6B.1A.5a.2':0.000936156)0.000:0.000000006,(('EPI_ISL_14854656|2021.756|Human|India|H1N1|6B.1A.5a.2a':0.002343607,(((('EPI_ISL_14115619|2022.334|Human|SouthAfrica|H1N1|6B.1A.5a.2a.1':0.000000006,'EPI_ISL_14115608|2022.296|Human|SouthAfrica|H1N1|6B.1A.5a.2a.1':0.000936788)0.986:0.001873071,((('EPI_ISL_15714654|2022.762|Human|Spain|H1N1|6B.1A.5a.2a.1':0.000000006,('EPI_ISL_15714661|2022.762|Human|Spain|H1N1|6B.1A.5a.2a.1':0.001872565,('EPI_ISL_15210582|2022.707|Human|Spain|H1N1|6B.1A.5a.2a.1':0.001872665,('EPI_ISL_14570072|2022.592|Human|Netherlands|H1N1|6B.1A.5a.2a.1':0.000467012,('EPI_ISL_14816454|2022.641|Human|Spain|H1N1|6B.1A.5a.2a.1':0.0,'EPI_ISL_15602031|2022.677|Human|UK|H1N1|6B.1A.5a.2a.1':0.0,'EPI_ISL_15170862|2022.704|Human|Brazil|H1N1|6B.1A.5a.2a.1':0.0):0.000000006)0.000:0.000000006)0.852:0.000466979)0.742:0.000000006)0.000:0.000000006,(('EPI_ISL_15602035|2022.666|Human|UK|H1N1|6B.1A.5a.2a.1':0.000466964,('EPI_ISL_14816455|2022.655|Human|Spain|H1N1|6B.1A.5a.2a.1':0.000000006,'EPI_ISL_15210617|2022.723|Human|Spain|H1N1|6B.1A.5a.2a.1':0.000467175)0.936:0.000934999)0.000:0.000000006,(((('EPI_ISL_14934966|2022.562|Human|Germany|H1N1|6B.1A.5a.2a.1':0.0,'EPI_ISL_15544295|2022.756|Human|Netherlands|H1N1|6B.1A.5a.2a.1':0.0,'EPI_ISL_15446865|2022.556|Human|Spain|H1N1|6B.1A.5a.2a.1':0.0,'EPI_ISL_14755434|2022.595|Human|Sweden|H1N1|6B.1A.5a.2a.1':0.0):0.000000006,'EPI_ISL_15190804|2022.641|Human|Sweden|H1N1|6B.1A.5a.2a.1':0.000466982)0.000:0.000000006,'EPI_ISL_15210626|2022.737|Human|Spain|H1N1|6B.1A.5a.2a.1':0.000934876)0.000:0.000000006,('EPI_ISL_15210618|2022.723|Human|Spain|H1N1|6B.1A.5a.2a.1':0.000000006,'EPI_ISL_15210624|2022.726|Human|Spain|H1N1|6B.1A.5a.2a.1':0.000466848)0.850:0.000466949)0.000:0.000000006)0.844:0.000467183)0.911:0.000934930,'EPI_ISL_9402282|2021.775|Human|SouthAfrica|H1N1|6B.1A.5a.2a.1':0.000466989)0.000:0.000000006)0.940:0.001406281,('EPI_ISL_8929286|2021.855|Human|UK|H1N1|6B.1A.5a.2a':0.000936636,'EPI_ISL_4005443|2021.658|Human|Australia|H1N1|6B.1A.5a.2a':0.000935921)0.768:0.000465091)0.870:0.000936925,((((('EPI_ISL_12241585|2021.97|Human|Albania|H1N1|6B.1A.5a.2a':0.0,'EPI_ISL_12241583|2021.94|Human|Albania|H1N1|6B.1A.5a.2a':0.0):0.001887584,'EPI_ISL_14836397|2022.518|Human|India|H1N1|6B.1A.5a.2a':0.003778282)0.912:0.001398296,(('EPI_ISL_14918899|2022.641|Human|Netherlands|H1N1|6B.1A.5a.2a':0.003299714,'EPI_ISL_15260059|2022.564|Human|Nepal|H1N1|6B.1A.5a.2a':0.001879656)0.970:0.002353637,((('EPI_ISL_14509050|2022.447|Human|Spain|H1N1|6B.1A.5a.2a':0.001404005,'EPI_ISL_13699516|2022.195|Human|UK|H1N1|6B.1A.5a.2a':0.000470319)0.960:0.001873630,((('EPI_ISL_12709126|2022.151|Human|Pakistan|H1N1|6B.1A.5a.2a':0.001403209,('EPI_ISL_9140508|2021.762|Human|France|H1N1|6B.1A.5a.2a':0.000939576,'EPI_ISL_12241640|2021.912|Human|Oman|H1N1|6B.1A.5a.2a':0.000937445)0.775:0.000465329)0.000:0.000000006,'EPI_ISL_8577072|2021.803|Human|Denmark|H1N1|6B.1A.5a.2a':0.000467025)0.000:0.000000006,(((('EPI_ISL_14021694|2022.258|Human|UK|H1N1|6B.1A.5a.2a':0.0,'EPI_ISL_14144989|2022.238|Human|UK|H1N1|6B.1A.5a.2a':0.0):0.000469369,'EPI_ISL_14145012|2022.244|Human|UK|H1N1|6B.1A.5a.2a':0.000935690)0.894:0.000934678,'EPI_ISL_9994997|2022.049|Human|Spain|H1N1|6B.1A.5a.2a':0.000935011)0.000:0.000000006,(('EPI_ISL_15544284|2022.756|Human|Netherlands|H1N1|6B.1A.5a.2a':0.003298218,'EPI_ISL_14854660|2021.605|Human|India|H1N1|6B.1A.5a.2a':0.000460531)0.882:0.000943777,'EPI_ISL_8576494|2021.868|Human|Oman|H1N1|6B.1A.5a.2a':0.000467041)0.000:0.000000006)0.000:0.000000006)0.000:0.000000006)0.461:0.000466960,(('EPI_ISL_12894018|2022.225|Human|Sweden|H1N1|6B.1A.5a.2a':0.000468286,'EPI_ISL_13953603|2022.414|Human|Spain|H1N1|6B.1A.5a.2a':0.000467186)0.000:0.000000006,('EPI_ISL_5743024|2021.699|Human|Sweden|H1N1|6B.1A.5a.2a':0.000467423,'EPI_ISL_14225415|2022.277|Human|NewZealand|H1N1|6B.1A.5a.2a':0.000467176)0.000:0.000000006)0.944:0.000934923)0.000:0.000000006)0.000:0.000000006)0.888:0.000466895,('EPI_ISL_14115675|2022.299|Human|Australia|H1N1|6B.1A.5a.2a':0.003283717,'EPI_ISL_9525979|2021.677|Human|Bangladesh|H1N1|6B.1A.5a.2a':0.000466795)0.000:0.000000006)0.944:0.000934529,'EPI_ISL_14854659|2021.277|Human|India|H1N1|6B.1A.5a.2a':0.002342996)0.000:0.000000006)0.000:0.000000006)0.970:0.001873480,('EPI_ISL_6825434|2020.208|Human|Brazil|H1N1|6B.1A.5a.2':0.000934789,(('EPI_ISL_435211|2020.131|Human|USA|H1N1|6B.1A.5a.2':0.000467367,('EPI_ISL_527228|2020.169|Human|Ireland|H1N1|6B.1A.5a.2':0.000000006,('EPI_ISL_499253|2020.456|swine|USA|H1N1|nan':0.001873532,'EPI_ISL_504130|2020.23|swine|USA|H1N1|6B.1':0.000467521)0.000:0.000000006)0.000:0.000000006)1.000:0.000000006,('EPI_ISL_503978|2020.194|swine|USA|H1N1|6B.1A.5a.2':0.000000006,'EPI_ISL_414921|2020.014|Human|USA|H1N1|6B.1A.5a.2':0.000467424)0.000:0.000000006)0.000:0.000000006)0.951:0.000934821)0.000:0.000000006)0.000:0.000000006,('EPI_ISL_401483|2019.918|Human|Singapore|H1N1|6B.1A.5a.2':0.000945429,(((('EPI_ISL_5935441|2021.762|Human|UK|H1N1|6B.1A.5a.1':0.001403377,(((('EPI_ISL_7757578|2021.71|Human|SouthAfrica|H1N1|6B.1A.5a.1':0.001408281,('EPI_ISL_7868610|2021.784|Human|SouthAfrica|H1N1|6B.1A.5a.1':0.000000006,'EPI_ISL_9713668|2021.819|Human|SouthAfrica|H1N1|6B.1A.5a.1':0.000466870)0.582:0.000000052)0.000:0.000000006,(('EPI_ISL_7867417|2021.726|Human|SouthAfrica|H1N1|6B.1A.5a.1':0.000468157,('EPI_ISL_7758814|2021.718|Human|SouthAfrica|H1N1|6B.1A.5a.1':0.000974006,'EPI_ISL_7861818|2021.742|Human|SouthAfrica|H1N1|6B.1A.5a.1':0.000934957)0.736:0.000000006)0.000:0.000000006,'EPI_ISL_14751125|2022.605|Human|Netherlands|H1N1|6B.1A.5a.1':0.003286567)0.000:0.000000006)0.000:0.000000006,('EPI_ISL_9713688|2021.819|Human|SouthAfrica|H1N1|6B.1A.5a.1':0.000467094,'EPI_ISL_14115603|2022.359|Human|SouthAfrica|H1N1|6B.1A.5a.1':0.002345125)0.769:0.000467493)0.840:0.000466939,(('EPI_ISL_5365818|2021.589|Human|Qatar|H1N1|6B.1A.5a.1':0.001402948,'EPI_ISL_7758110|2021.699|Human|SouthAfrica|H1N1|6B.1A.5a.1':0.000000006)0.728:0.000000006,(('EPI_ISL_14115625|2022.014|Human|SouthAfrica|H1N1|6B.1A.5a.1':0.001879111,('EPI_ISL_14115618|2022.126|Human|SouthAfrica|H1N1|6B.1A.5a.1':0.000469803,'EPI_ISL_14115613|2022.247|Human|SouthAfrica|H1N1|6B.1A.5a.1':0.000465684)0.886:0.000939398)0.761:0.000464306,'EPI_ISL_14771313|2021.816|Human|USA|H1N1|6B.1A.5a.1':0.001403840)0.000:0.000000006)0.000:0.000000006)0.908:0.000934885)0.000:0.000000006,('EPI_ISL_12241608|2021.877|Human|Croatia|H1N1|6B.1A.5a.1':0.000000006,'EPI_ISL_12241609|2021.953|Human|Croatia|H1N1|6B.1A.5a.1':0.000467250)0.935:0.000934930)0.990:0.002342065,((((((('EPI_ISL_9702164|2021.934|Human|France|H1N1|6B.1A.5a.1':0.001402831,(('EPI_ISL_9482328|2021.934|Human|France|H1N1|6B.1A.5a.1':0.000000006,'EPI_ISL_12241591|2021.94|Human|Belgium|H1N1|6B.1A.5a.1':0.001402814)0.000:0.000000006,('EPI_ISL_12241637|2021.953|Human|Kosovo|H1N1|6B.1A.5a.1':0.000934734,(('EPI_ISL_13885598|2022.088|Human|Luxembourg|H1N1|6B.1A.5a.1':0.000000006,('EPI_ISL_9995003|2022.063|Human|Spain|H1N1|6B.1A.5a.1':0.000466841,('EPI_ISL_9994999|2022.055|Human|Spain|H1N1|6B.1A.5a.1':0.000000006,'EPI_ISL_10120187|2022.104|Human|Spain|H1N1|6B.1A.5a.1':0.000466792)0.727:0.000000006)0.911:0.000466781)0.868:0.000466781,(('EPI_ISL_12241587|2021.959|Human|Belgium|H1N1|6B.1A.5a.1':0.0,'EPI_ISL_11323858|2022.041|Human|France|H1N1|6B.1A.5a.1':0.0):0.000000006,('EPI_ISL_13203558|2022.249|Human|Iceland|H1N1|6B.1A.5a.1':0.000466792,'EPI_ISL_12429494|2022.268|Human|Netherlands|H1N1|6B.1A.5a.1':0.000466805)0.000:0.000000006)0.000:0.000000006)0.919:0.000466857)0.716:0.000000006)0.741:0.000000006)0.933:0.000934328,('EPI_ISL_12241592|2022.047|Human|Belgium|H1N1|6B.1A.5a.1':0.0,'EPI_ISL_12241594|2022.049|Human|Belgium|H1N1|6B.1A.5a.1':0.0):0.000467700)0.000:0.000000006,(((('EPI_ISL_9140505|2021.816|Human|Monaco|H1N1|6B.1A.5a.1':0.000467390,('EPI_ISL_11323850|2021.94|Human|France|H1N1|6B.1A.5a.1':0.000000006,'EPI_ISL_9482302|2021.816|Human|Monaco|H1N1|6B.1A.5a.1':0.000000006)0.000:0.000000006)0.913:0.000466554,(('EPI_ISL_9995287|2022.044|Human|Spain|H1N1|6B.1A.5a.1':0.000000006,'EPI_ISL_9994939|2022.041|Human|Spain|H1N1|6B.1A.5a.1':0.000466899)0.906:0.000466877,('EPI_ISL_11814552|2022.184|Human|France|H1N1|6B.1A.5a.1':0.000000006,('EPI_ISL_12942290|2022.205|Human|Spain|H1N1|6B.1A.5a.1':0.001402588,('EPI_ISL_13049061|2022.233|Human|Sweden|H1N1|6B.1A.5a.1':0.000466682,'EPI_ISL_12894023|2022.26|Human|Sweden|H1N1|6B.1A.5a.1':0.000466701)0.000:0.000000006)0.849:0.000466753)0.000:0.000000006)0.931:0.000934246)0.000:0.000000006,('EPI_ISL_12241593|2022.044|Human|Belgium|H1N1|6B.1A.5a.1':0.000933767,'EPI_ISL_12942281|2022.145|Human|Germany|H1N1|6B.1A.5a.1':0.000000006)0.828:0.000466554)0.000:0.000000006,('EPI_ISL_12241601|2021.718|Human|Cameroon|H1N1|6B.1A.5a.1':0.0,'EPI_ISL_12241596|2021.984|Human|Belgium|H1N1|6B.1A.5a.1':0.0):0.000000006)0.000:0.000000006)0.000:0.000000006,(('EPI_ISL_11814545|2022.145|Human|France|H1N1|6B.1A.5a.1':0.0,'EPI_ISL_11887910|2022.225|Human|Netherlands|H1N1|6B.1A.5a.1':0.0):0.000468383,('EPI_ISL_14387941|2022.312|Human|UK|H1N1|6B.1A.5a.1':0.0,'EPI_ISL_14115517|2022.488|Human|Australia|H1N1|6B.1A.5a.1':0.0):0.001404373)0.770:0.000466031)0.000:0.000000006,(('EPI_ISL_13503236|2022.181|Human|Germany|H1N1|6B.1A.5a.1':0.000000006,('EPI_ISL_13638360|2022.337|Human|Germany|H1N1|6B.1A.5a.1':0.000466630,'EPI_ISL_10073514|2022.085|Human|Netherlands|H1N1|6B.1A.5a.1':0.000933902)0.000:0.000000006)0.930:0.000466574,('EPI_ISL_13885587|2022.063|Human|Luxembourg|H1N1|6B.1A.5a.1':0.001873514,'EPI_ISL_12241598|2021.932|Human|Belgium|H1N1|6B.1A.5a.1':0.000466627)0.484:0.000000006)0.000:0.000000006)0.000:0.000000006,(('EPI_ISL_8896337|2021.926|Human|Spain|H1N1|6B.1A.5a.1':0.000470109,('EPI_ISL_14572741|2022.422|Human|UK|H1N1|6B.1A.5a.1':0.001402740,('EPI_ISL_11814509|2021.978|Human|France|H1N1|6B.1A.5a.1':0.000000006,(('EPI_ISL_11670370|2022.205|Human|Netherlands|H1N1|6B.1A.5a.1':0.000466531,('EPI_ISL_11814600|2022.132|Human|France|H1N1|6B.1A.5a.1':0.000467949,'EPI_ISL_13331553|2022.121|Human|Switzerland|H1N1|6B.1A.5a.1':0.000466904)0.885:0.000935137)0.788:0.000468158,'EPI_ISL_9994830|2022.005|Human|Spain|H1N1|6B.1A.5a.1':0.000934252)0.000:0.000000006)0.000:0.000000006)0.776:0.000464607)0.956:0.001405065,'EPI_ISL_12241595|2022.052|Human|Belgium|H1N1|6B.1A.5a.1':0.000934196)0.000:0.000000006)0.927:0.000934330,(('EPI_ISL_9483612|2021.975|Human|France|H1N1|6B.1A.5a.1':0.000936434,'EPI_ISL_8896336|2021.94|Human|Spain|H1N1|6B.1A.5a.1':0.000935101)0.969:0.001876389,(('EPI_ISL_9140500|2021.874|Human|France|H1N1|nan':0.000466870,((('EPI_ISL_6917705|2021.852|Human|Spain|H1N1|6B.1A.5a.1':0.000467455,('EPI_ISL_11814504|2021.97|Human|France|H1N1|6B.1A.5a.1':0.000934949,'EPI_ISL_9650309|2022.008|Human|UK|H1N1|6B.1A.5a.1':0.000000006)0.952:0.001403076)0.000:0.000000006,(('EPI_ISL_9714214|2022.5|Human|Spain|H1N1|6B.1A.5a.1':0.0,'EPI_ISL_9714219|2022.5|Human|Spain|H1N1|6B.1A.5a.1':0.0,'EPI_ISL_8378561|2021.836|Human|Sweden|H1N1|6B.1A.5a.1':0.0):0.000000006,'EPI_ISL_14925890|2022.353|Human|Germany|H1N1|6B.1A.5a.1':0.001875592)0.000:0.000000006)1.000:0.000000006,((('EPI_ISL_12241620|2021.762|Human|Senegal|H1N1|6B.1A.5a.1':0.000000006,('EPI_ISL_12241589|2022.011|Human|Belgium|H1N1|6B.1A.5a.1':0.0,'EPI_ISL_12241588|2022.027|Human|Belgium|H1N1|6B.1A.5a.1':0.0):0.002342863)0.835:0.000466927,'EPI_ISL_9483686|2021.997|Human|France|H1N1|6B.1A.5a.1':0.000466853)0.000:0.000000006,'EPI_ISL_7638011|2021.822|Human|Sweden|H1N1|6B.1A.5a.1':0.000000006)0.000:0.000000006)0.000:0.000000006)0.908:0.000466812,('EPI_ISL_4005757|2021.496|Human|Ghana|H1N1|6B.1A.5a.1':0.001872271,'EPI_ISL_4005747|2021.501|Human|Westafrica|H1N1|6B.1A.5a.1':0.000936280)0.000:0.000000006)0.000:0.000000006)0.866:0.000466685)0.000:0.000000006)0.938:0.001405036,(('EPI_ISL_428023|2020.09|Human|USA|H1N1|6B.1A.5a.2':0.000466827,('EPI_ISL_536810|2020.189|Human|France|H1N1|6B.1A.5a.2':0.000466868,'EPI_ISL_427861|2020.074|Human|Georgia|H1N1|6B.1A.5a.2':0.000000006)0.000:0.000000006)0.889:0.000466827,('EPI_ISL_463803|2020.167|Human|USA|H1N1|6B.1A.5a.2':0.000934655,('EPI_ISL_490081|2020.153|Human|Japan|H1N1|nan':0.001404672,(('EPI_ISL_427958|2020.079|Human|USA|H1N1|6B.1A.5a.2':0.000936328,'EPI_ISL_435245|2020.109|Human|USA|H1N1|6B.1A.5a.2':0.000468387)0.802:0.000466023,'EPI_ISL_428031|2020.055|Human|USA|H1N1|6B.1A.5a.2':0.000934822)0.000:0.000000006)0.000:0.000000006)0.848:0.000466916)0.000:0.000000006)0.000:0.000000006)0.948:0.000934668)0.850:0.000468072)0.000:0.000000006,'EPI_ISL_414079|2019.986|Human|USA|H1N1|6B.1A.5a.2':0.001872601)0.916:0.000934809)0.000:0.000000006)0.527:0.000000006)1.000:0.000000006)0.000:0.000000006,('EPI_ISL_341238|2018.997|Human|UK|H1N1|6B.1A.5a':0.0,'EPI_ISL_369822|2019.038|Human|USA|H3N2|3C.2a1b.2b':0.0):0.000000006)0.000:0.000000006,(('EPI_ISL_363199|2019.216|Human|NewZealand|H1N1|6B.1A.5a':0.000466945,(('EPI_ISL_401481|2019.86|Human|Singapore|H1N1|6B.1A.5':0.002350525,('EPI_ISL_398725|2019.767|Human|Laos|H1N1|6B.1A.5a':0.001404386,'EPI_ISL_419284|2019.605|Human|Thailand|H1N1|6B.1A.5a':0.000938269)0.863:0.000936762)0.380:0.000467483,('EPI_ISL_398226|2019.54|Human|Singapore|H1N1|6B.1A.5a':0.002349301,('EPI_ISL_381574|2019.367|Human|USA|H1N1|6B.1A.5a':0.000466966,'EPI_ISL_413631|2019.962|Human|Madagascar|H1N1|6B.1A.5a':0.002814896)0.000:0.000000006)0.000:0.000000006)0.841:0.000468471)0.000:0.000000006,(((('EPI_ISL_480422|2020.077|Human|Australia|H1N1|6B.1A.5a':0.000935083,'EPI_ISL_637074|2020.216|Human|Laos|H1N1|6B.1A.5a':0.001873846)0.000:0.000000006,('EPI_ISL_481290|2020.057|Human|Singapore|H1N1|6B.1A.5a':0.000467026,'EPI_ISL_644648|2020.148|Human|Cambodia|H1N1|6B.1A.5a':0.002344924)0.000:0.000000006)0.000:0.000000006,'EPI_ISL_644627|2020.003|Human|Thailand|H1N1|6B.1A.5a':0.001874695)0.822:0.000467040,'EPI_ISL_368949|2019.268|Human|USA|H1N1|6B.1A.5a':0.001873204)0.000:0.000000006)0.000:0.000000006)0.000:0.000000006,'EPI_ISL_362653|2019.129|Human|TheCaribbean|H1N1|6B.1A.5a':0.000935001)0.773:0.000468086,('EPI_ISL_6825321|2019.995|Human|Brazil|H1N1|6B.1A.5b':0.001876288,(((('EPI_ISL_414910|2020.033|Human|USA|H1N1|6B.1A.5b':0.000937383,('EPI_ISL_414911|2020.022|Human|USA|H1N1|6B.1A.5b':0.000466545,'EPI_ISL_435227|2020.117|Human|USA|H1N1|6B.1A.5b':0.000936557)0.776:0.000466617)0.960:0.001878497,(('EPI_ISL_427943|2020.057|Human|USA|H1N1|6B.1A.5b':0.000467101,('EPI_ISL_435226|2020.109|Human|USA|H1N1|6B.1A.5b':0.000467132,('EPI_ISL_412522|2019.959|Human|USA|H3N2|3C.2a1b.1b':0.000000006,'EPI_ISL_414792|2020.036|Human|USA|H1N1|6B.1A.5b':0.000467125)0.000:0.000000006)0.000:0.000000006)0.854:0.000467191,('EPI_ISL_414075|2019.975|Human|Hawaii|H1N1|6B.1A.5b':0.000000006,('EPI_ISL_405425|2019.929|Human|Hawaii|H1N1|6B.1A.5b':0.000467238,(('EPI_ISL_414828|2020.036|Human|USA|H1N1|6B.1A.5b':0.0,'EPI_ISL_414829|2020.036|Human|USA|H1N1|6B.1A.5b':0.0):0.000467127,('EPI_ISL_427944|2020.063|Human|USA|H1N1|6B.1A.5b':0.0,'EPI_ISL_405422|2019.915|Human|Hawaii|H1N1|6B.1A.5a.1':0.0):0.000000006)0.828:0.000467203)0.729:0.000000006)0.000:0.000000006)0.947:0.001404360)0.756:0.000470085,('EPI_ISL_502027|2019.23|Human|Korea|H1N1|6B.1A.5b':0.000936033,((((('EPI_ISL_404217|2019.975|Human|Sweden|H1N1|6B.1A.5b':0.0,'EPI_ISL_480547|2020.052|Human|UK|H1N1|6B.1A.5b':0.0):0.000466819,'EPI_ISL_414799|2020.036|Human|USA|H1N1|6B.1A.5b':0.000466853)0.000:0.000000006,'EPI_ISL_427842|2020.057|Human|USA|H1N1|6B.1A.5b':0.000466919)0.000:0.000000006,(('EPI_ISL_2296287|2020.025|Human|Belgium|H1N1|6B.1A.5b':0.0,'EPI_ISL_9029132|2020.167|Human|UK|H1N1|6B.1A.5b':0.0,'EPI_ISL_414719|2020.036|Human|Georgia|H1N1|6B.1A.5b':0.0):0.000000006,('EPI_ISL_427865|2020.041|Human|Germany|H1N1|6B.1A.5b':0.000934362,'EPI_ISL_427986|2020.082|Human|USA|H1N1|6B.1A.5b':0.001874810)0.783:0.000468260)0.000:0.000000006)0.730:0.000000006,'EPI_ISL_463730|2020.085|Human|Spain|H1N1|6B.1A.5b':0.000466861)0.971:0.001407595)0.000:0.000000006)0.000:0.000000006,'EPI_ISL_414208|2020.005|Human|USA|H1N1|6B.1A.5b':0.002343577)0.760:0.000467777)0.875:0.000937169)0.782:0.000468286,('EPI_ISL_365653|2019.038|Human|China|H1N1|6B.1A.5a':0.0,'EPI_ISL_368812|2019.178|Human|Asia-Russia|H1N1|6B.1A.5a':0.0):0.001407623)0.756:0.000465978,'EPI_ISL_405414|2019.937|Human|USA|H1N1|6B.1A.5b':0.000000006)0.850:0.000466767,(('EPI_ISL_372954|2019.184|Human|Spain|H1N1|6B.1A.5a':0.0,'EPI_ISL_334203|2018.926|Human|Sweden|H1N1|6B.1A.5a':0.0,'EPI_ISL_336148|2018.97|Human|Sweden|H1N1|6B.1A.5a':0.0,'EPI_ISL_404294|2019.863|Human|USA|H3N2|3C.2a1b.2b':0.0,'EPI_ISL_333979|2018.899|Human|Australia|H1N1|6B.1A.5a':0.0,'EPI_ISL_333978|2018.899|Human|Australia|H1N1|6B.1A.5a':0.0):0.000000006,(('EPI_ISL_387464|2019.233|Human|USA|H1N1|6B.1A.1':0.003311440,'EPI_ISL_389844|2019.595|swine|USA|H1N1|6B.1A.5a':0.000934167)0.923:0.001407897,('EPI_ISL_387297|2019.036|Human|Turkey|H3N2|3C.2a1b.1':0.000466663,'EPI_ISL_340472|2018.882|Human|Singapore|H1N1|6B.1A.5a':0.000935759)0.000:0.000000006)1.000:0.000000006)1.000:0.000000006)0.000:0.000000006,(((((('EPI_ISL_365656|2019.038|Human|China|H1N1|6B.1A.5a':0.000466857,'EPI_ISL_335326|2018.926|Human|France|H1N1|6B.1A.5a':0.000000006)0.845:0.000466857,'EPI_ISL_370580|2018.964|Human|UK|H1N1|6B.1A':0.000466876)0.000:0.000000006,'EPI_ISL_366520|2019.03|Human|Korea|H3N2|3C.2a2':0.000000006)0.000:0.000000006,'EPI_ISL_503550|2019.121|Human|China|H1N1|6B.1A.5a':0.000934349)0.000:0.000000006,(('EPI_ISL_365658|2019.038|Human|China|H1N1|6B.1A.5a':0.000936228,'EPI_ISL_365643|2019.036|Human|China|H1N1|6B.1A.5a':0.000467996)0.786:0.000467217,('EPI_ISL_387212|2019.044|Human|Germany|H1N1|6B.1A.2':0.000000006,'EPI_ISL_387226|2019.063|Human|Italy|H3N2|3C.2a1b.2':0.000466672)0.872:0.000466767)0.000:0.000000006)0.000:0.000000006,('EPI_ISL_419285|2019.671|Human|Philippines|H1N1|6B.1A.5a':0.003758091,((('EPI_ISL_370179|2019.016|Human|Korea|H1N1|6B.1A.5a':0.000466733,('EPI_ISL_372027|2018.948|Human|USA|H0N0|6B.1A.1':0.000934230,'EPI_ISL_387207|2019.096|Human|USA|H1N1|6B.1A.5b':0.001402556)0.000:0.000000006)0.966:0.000000006,(('EPI_ISL_365666|2019.038|Human|China|H1N1|6B.1A.5a':0.000934089,'EPI_ISL_354787|2019.074|Human|Japan|H1N1|6B.1A.5a':0.000934039)0.000:0.000000006,((('EPI_ISL_365641|2019.036|Human|China|H1N1|6B.1A.5a':0.0,'EPI_ISL_376519|2018.923|Human|Korea|H1N1|6B.1A.5a':0.0,'EPI_ISL_387282|2018.956|Human|Korea|H1N1|6B.1A.5a':0.0,'EPI_ISL_370175|2018.986|Human|Korea|H1N1|6B.1A.5a':0.0,'EPI_ISL_387279|2019.003|Human|Korea|H1N1|6B.1A.5a':0.0,'EPI_ISL_366724|2019.112|Human|USA|H1N1|6B.1A.5a':0.0,'EPI_ISL_356749|2019.016|Human|Japan|H1N1|6B.1A.5a':0.0,'EPI_ISL_346415|2019.074|Human|Singapore|H1N1|6B.1A.5a':0.0):0.000000006,'EPI_ISL_369750|2019.022|Human|Guam|H3N2|3C.2a2':0.000466771)0.000:0.000000006,('EPI_ISL_387206|2019.099|Human|USA|H1N1|6B.1A.5a':0.0,'EPI_ISL_387274|2019.096|Human|USA|H1N1|6B.1A.5b':0.0):0.000466671)0.000:0.000000006)1.000:0.000000006)0.000:0.000000006,(('EPI_ISL_387281|2018.97|Human|Korea|H1N1|6B.1A.5a':0.001402493,('EPI_ISL_368951|2019.252|Human|USA|H1N1|6B.1A.1':0.000934119,'EPI_ISL_369752|2019.036|Human|Guam|H1N1|6B.1A.5a':0.000466733)0.000:0.000000006)0.000:0.000000006,'EPI_ISL_387280|2019.036|Human|Korea|H1N1|6B.1A.5a':0.000466622)0.000:0.000000006)0.000:0.000000006)0.920:0.000466733)0.854:0.000466774)0.000:0.000000006)0.000:0.000000006,((('EPI_ISL_1837415|2020.052|Human|Belgium|H1N1|6B.1A.5a':0.000945661,('EPI_ISL_414824|2020.128|Human|Sweden|H1N1|6B.1A.5a':0.000533179,'EPI_ISL_414823|2020.093|Human|Sweden|H1N1|6B.1A.5a':0.000000006)0.984:0.003236335)0.866:0.000926858,('EPI_ISL_332704|2018.89|Human|France|H1N1|6B.1A.5a':0.000466716,('EPI_ISL_334373|2018.948|Human|Spain|H1N1|6B.1A.5a':0.000000006,'EPI_ISL_356058|2018.989|Human|Spain|H1N1|6B.1A.5a':0.000466843)0.856:0.000466774)0.000:0.000000006)0.000:0.000000006,((('EPI_ISL_390450|2019.501|Human|Taiwan|H1N1|6B.1A.5a':0.000935690,'EPI_ISL_370009|2019.066|Human|USA|H1N1|6B.1A.5b':0.000934128)0.776:0.000467671,'EPI_ISL_335966|2018.978|Human|France|H1N1|6B.1A.5a':0.000466713)0.000:0.000000006,('EPI_ISL_345669|2019.003|Human|Luxembourg|H1N1|6B.1A.5a':0.001402892,'EPI_ISL_400357|2019.751|Human|USA|H1N1|6B.1A.5a':0.002342562)0.000:0.000000006)0.000:0.000000006)0.000:0.000000006)0.000:0.000000006)1.000:0.000000006)0.735:0.000000006,('EPI_ISL_12957484|2019.836|swine|China|H1N1|nan':0.001874506,((((('EPI_ISL_470822|2020.09|Human|Japan|H1N1|6B.1A.5a.1':0.000466935,(('EPI_ISL_508547|2020.098|Human|SouthAfrica|H1N1|6B.1A.5a.1':0.002345516,(('EPI_ISL_510025|2020.071|Human|Philippines|H1N1|6B.1A.5a.1':0.000939011,('EPI_ISL_404291|2019.918|Human|USA|H1N1|6B.1A.5b':0.000937695,'EPI_ISL_476014|2019.863|Human|Japan|H1N1|6B.1A.5a.1':0.001406585)0.767:0.000462153)0.937:0.001407648,('EPI_ISL_403104|2019.803|Human|USA|H3N2|3C.2a1b.2':0.000466889,((('EPI_ISL_412506|2019.956|Human|USA|H1N1|6B.1A.5a.1':0.000000006,'EPI_ISL_405441|2019.926|Human|USA|H1N1|6B.1A.5b':0.000467428)0.912:0.000466704,('EPI_ISL_414205|2019.923|Human|USA|H1N1|6B.1A.5a.1':0.000000006,'EPI_ISL_404325|2019.923|Human|USA|H1N1|6B.1A.5a.2':0.000935998)0.000:0.000000006)0.936:0.001402915,'EPI_ISL_435242|2020.093|Human|Turkey|H1N1|6B.1A.5a.1':0.001403312)0.000:0.000000006)0.000:0.000000006)0.652:0.000000006)0.000:0.000000006,'EPI_ISL_406958|2019.959|Human|Spain|H1N1|6B.1A.5a.1':0.001403314)0.000:0.000000006)0.000:0.000000006,((((('EPI_ISL_527211|2020.09|Human|France|H1N1|6B.1A.5a.1':0.000935390,'EPI_ISL_527268|2020.145|Human|Lebanon|H1N1|6B.1A.5a.1':0.000000006)0.903:0.000466837,'EPI_ISL_14866753|2020.164|swine|Japan|H1N1|6B.1A.5a.1':0.001405116)0.000:0.000000006,'EPI_ISL_527217|2020.172|Human|Cyprus|H1N1|6B.1A.5a.1':0.000467158)0.000:0.000000006,('EPI_ISL_414151|2019.967|Human|Korea|H1N1|6B.1A.5a.1':0.001872282,((('EPI_ISL_411901|2019.978|Human|Madagascar|H1N1|6B.1A.5a.1':0.0,'EPI_ISL_404324|2019.899|Human|USA|H1N1|6B.1A.5a.1':0.0,'EPI_ISL_412518|2019.956|Human|USA|H1N1|6B.1A.5a.1':0.0,'EPI_ISL_419287|2019.907|Human|Australia|H1N1|6B.1A.5a.1':0.0):0.000000006,('EPI_ISL_644637|2020.052|Human|SriLanka|H1N1|6B.1A.5a.1':0.002343115,('EPI_ISL_453791|2019.91|Human|Malaysia|H1N1|6B.1A.5a.1':0.000934516,('EPI_ISL_453788|2020.016|Human|Malaysia|H1N1|6B.1A.5a.1':0.000937992,'EPI_ISL_644630|2020.071|Human|Thailand|H1N1|6B.1A.5a.1':0.001880110)0.753:0.000465615)0.000:0.000000006)0.000:0.000000006)1.000:0.000000006,(((((('EPI_ISL_412464|2019.956|Human|USA|H1N1|6B.1A.5b':0.0,'EPI_ISL_427946|2020.055|Human|USA|H1N1|6B.1A.5a.1':0.0):0.000937753,('EPI_ISL_13026389|2022.14|Human|Japan|H1N1|6B.1A.5a.1':0.008060040,(('EPI_ISL_414723|2019.995|Human|Germany|H1N1|6B.1A.5a.1':0.0,'EPI_ISL_412499|2019.942|Human|Japan|H1N1|6B.1A.5a.1':0.0,'EPI_ISL_759846|2020.036|Human|Japan|H1N1|6B.1A.5a.1':0.0):0.000000006,(('EPI_ISL_414733|2020.033|Human|Germany|H1N1|6B.1A.5a.1':0.0,'EPI_ISL_427864|2020.036|Human|Germany|H1N1|6B.1A.5a.1':0.0):0.000466923,'EPI_ISL_637072|2020.167|Human|Laos|H1N1|6B.1A.5a.1':0.000935728)0.000:0.000000006)0.000:0.000000006)0.779:0.000465398)0.889:0.000936937,('EPI_ISL_428249|2020.044|Human|Madagascar|H1N1|6B.1A.5a.1':0.000934619,'EPI_ISL_414849|2020.044|Human|Korea|H1N1|6B.1A.5a.1':0.000466919)0.000:0.000000006)0.412:0.000000006,'EPI_ISL_404452|2019.901|Human|Emirates|H1N1|6B.1A.5a.1':0.000934572)0.000:0.000000006,('EPI_ISL_2455562|2020.074|Human|Belgium|H1N1|6B.1A.5a.1':0.002815743,('EPI_ISL_405472|2019.937|Human|USA|H1N1|6B.1A.5a':0.000469023,'EPI_ISL_481355|2020.003|Human|Singapore|H1N1|6B.1A.5a.1':0.000466321)0.959:0.001406695)0.000:0.000000006)1.000:0.000000006,('EPI_ISL_404327|2019.926|Human|USA|H3N2|3C.2a1b.2a':0.000000006,('EPI_ISL_427860|2020.071|Human|Georgia|H1N1|6B.1A.5a.1':0.002345369,'EPI_ISL_427961|2020.074|Human|USA|H1N1|6B.1A.5a.1':0.000934987)0.000:0.000000006)0.929:0.000466955)0.000:0.000000006)1.000:0.000000006)0.000:0.000000006)0.000:0.000000006,'EPI_ISL_644645|2020.098|Human|Brunei|H1N1|6B.1A.5a.1':0.002813868)0.000:0.000000006)0.000:0.000000006,(('EPI_ISL_453781|2020.016|Human|Australia|H1N1|6B.1A.5a.1':0.001872420,'EPI_ISL_427882|2020.082|Human|Guam|H1N1|6B.1A.5a.1':0.000466976)0.739:0.000000006,(('EPI_ISL_959888|2020.09|Human|Tunis|H1N1|6B.1A.5a.1':0.000466925,('EPI_ISL_405462|2019.94|Human|Korea|H3N2|3C.2a1b.1b':0.000466955,('EPI_ISL_4081844|2020.899|swine|USA|H1N1|6B.1A.5a.1':0.003765618,'EPI_ISL_403215|2019.734|Human|UK|H3N2|3C.2a1b.2a':0.000000006)0.000:0.000000006)0.852:0.000466955)0.469:0.000000006,'EPI_ISL_403080|2019.833|Human|Guam|H1N1|6B.1A.5a.1':0.000934706)0.000:0.000000006)0.000:0.000000006)0.000:0.000000006,(('EPI_ISL_414081|2019.995|Human|USA|H1N1|6B.1A.5a.1':0.002353957,(('EPI_ISL_427902|2020.044|Human|Italy|H1N1|6B.1A.5a.1':0.000934493,('EPI_ISL_3315859|2021.038|Human|Togo|H1N1|6B.1A.5a.1':0.002351968,('EPI_ISL_959863|2020.88|Human|Ghana|H1N1|6B.1A.5a.1':0.000464034,'EPI_ISL_4005752|2021.507|Human|Ghana|H1N1|6B.1A.5a.1':0.001408568)0.874:0.000940592)0.912:0.001404260)0.000:0.000000006,'EPI_ISL_405459|2019.929|Human|Korea|H3N2|3C.2a1b.2a':0.001403003)0.000:0.000000006)0.000:0.000000006,('EPI_ISL_490080|2020.128|Human|Japan|H1N1|6B.1A.5a':0.000000006,'EPI_ISL_644639|2020.071|Human|NewZealand|H1N1|6B.1A.5a.1':0.000934331)0.919:0.000934470)0.866:0.000466845)0.840:0.000466868,('EPI_ISL_394195|2019.603|Human|Japan|H1N1|nan':0.000934751,(('EPI_ISL_399973|2019.868|Human|Sweden|H1N1|6B.1A.5a.1':0.000000006,'EPI_ISL_413679|2020.016|Human|Sweden|H1N1|6B.1A.5a.1':0.000934340)0.961:0.001404515,(((('EPI_ISL_400350|2019.918|Human|France|H1N1|6B.1A.5a.1':0.000934405,('EPI_ISL_412533|2019.962|Human|USA|H1N1|6B.1A.5a.1':0.000935330,('EPI_ISL_419282|2019.688|Human|Philippines|H1N1|6B.1A.5a.1':0.000000006,(('EPI_ISL_459730|2019.929|Human|UK|H1N1|6B.1A.5a.1':0.000935807,'EPI_ISL_412570|2019.959|Human|USA|H1N1|6B.1A.5a.1':0.000466789)0.776:0.000467221,('EPI_ISL_414766|2019.942|Human|USA|H1N1|6B.1A.5a.1':0.000467940,'EPI_ISL_412525|2019.975|Human|USA|H1N1|6B.1A.5b':0.000935698)0.877:0.000935061)0.000:0.000000006)0.000:0.000000006)0.000:0.000000006)0.845:0.000466794,(('EPI_ISL_503624|2020.082|swine|USA|H1N1|6B.1A.5a.1':0.000467256,(('EPI_ISL_427956|2020.074|Human|USA|H1N1|6B.1A.5a.1':0.002813198,('EPI_ISL_404335|2019.904|Human|USA|H1N1|6B.1A.7':0.001872795,(((('EPI_ISL_414202|2019.992|Human|USA|H1N1|6B.1A.5a.1':0.0,'EPI_ISL_412532|2019.959|Human|USA|H1N1|6B.1A.5a.1':0.0,'EPI_ISL_427824|2020.087|Human|USA|H1N1|6B.1A.5a.1':0.0):0.000000006,(('EPI_ISL_414052|2020.019|Human|USA|H1N1|6B.1A.5a.1':0.001405951,'EPI_ISL_427951|2020.055|Human|USA|H1N1|6B.1A.5a.1':0.000469800)0.738:0.000465784,'EPI_ISL_412517|2019.945|Human|USA|H1N1|6B.1A.5a.1':0.001403734)0.000:0.000000006)0.000:0.000000006,((((('EPI_ISL_527197|2020.128|Human|Bulgaria|H1N1|6B.1A.5a.1':0.000935607,((('EPI_ISL_527270|2020.148|Human|Slovenia|H1N1|6B.1A.5a.1':0.001404550,('EPI_ISL_2455699|2020.093|Human|Belgium|H1N1|6B.1A.5a.1':0.000467134,'EPI_ISL_406541|2020.019|Human|Luxembourg|H1N1|6B.1A.5a.1':0.000000006)0.919:0.000467181)0.000:0.000000006,'EPI_ISL_1840659|2019.978|Human|Belgium|H1N1|6B.1A.5a.1':0.000935723)0.000:0.000000006,('EPI_ISL_527254|2020.243|Human|Mozambique|H1N1|6B.1A.5a.1':0.002344605,'EPI_ISL_463716|2020.046|Human|Spain|H1N1|6B.1A.5a.1':0.000513505)0.692:0.000000006)0.000:0.000000006)0.856:0.000467181,(('EPI_ISL_959867|2020.183|Human|HongKong|H1N1|6B.1A.5a.1':0.000935467,'EPI_ISL_412393|2020.033|Human|Sweden|H1N1|6B.1A.5a.1':0.000000006)0.844:0.000467176,('EPI_ISL_4005744|2021.449|Human|Westafrica|H1N1|6B.1A.5a.1':0.001877831,('EPI_ISL_609925|2020.197|Human|Ukraine|H1N1|6B.1A.5a.1':0.001879704,'EPI_ISL_609930|2020.158|Human|Ukraine|H1N1|6B.1A.5a.1':0.001409517)0.750:0.000465184)0.196:0.000000006)0.000:0.000000006)0.000:0.000000006,'EPI_ISL_6825319|2020.178|Human|Brazil|H1N1|6B.1A.5a.1':0.000936595)0.000:0.000000006,((('EPI_ISL_463725|2020.066|Human|Spain|H1N1|6B.1A.5a.1':0.000935337,'EPI_ISL_9029184|2020.169|Human|UK|H1N1|6B.1A.5a.1':0.001406616)0.765:0.000467815,'EPI_ISL_480518|2020.033|Human|UK|H1N1|6B.1A.5a.1':0.000934917)0.000:0.000000006,(('EPI_ISL_527202|2020.172|Human|Bulgaria|H1N1|6B.1A.5a.1':0.000467111,'EPI_ISL_403451|2019.967|Human|France|H1N1|6B.1A.5a.1':0.000467196)0.000:0.000000006,'EPI_ISL_414167|2019.962|Human|Spain|H1N1|6B.1A.5a.1':0.000000006)0.000:0.000000006)1.000:0.000000006)0.000:0.000000006,'EPI_ISL_405006|2019.995|Human|Germany|H1N1|6B.1A.5a.1':0.000467196)0.859:0.000467387)0.000:0.000000006,(((('EPI_ISL_405415|2019.929|Human|Georgia|H1N1|6B.1A.7':0.000934875,'EPI_ISL_404311|2019.912|Human|USA|H3N2|3C.2a1b.2':0.000466984)0.000:0.000000006,'EPI_ISL_428027|2020.06|Human|USA|H1N1|6B.1A.5a.1':0.000466955)0.000:0.000000006,'EPI_ISL_414129|2019.995|Human|USA|H1N1|6B.1A.5a.1':0.000935039)0.000:0.000000006,((('EPI_ISL_404317|2019.885|Human|USA|H3N2|3C.2a1b.2b':0.001403211,'EPI_ISL_4081934|2021.011|swine|USA|H1N1|6B.1A.5a.1':0.005661975)0.315:0.000000006,('EPI_ISL_487114|2020.093|Human|Luxembourg|H1N1|6B.1A.5a.1':0.000467438,'EPI_ISL_410365|2020.057|Human|Spain|H1N1|6B.1A.5a.1':0.000000006)0.909:0.000935025)0.000:0.000000006,('EPI_ISL_435214|2020.109|Human|USA|H1N1|6B.1A.5a.1':0.000466956,('EPI_ISL_427957|2020.074|Human|USA|H1N1|6B.1A.5a.1':0.000000006,('EPI_ISL_414784|2020.027|Human|USA|H1N1|6B.1A.5a.1':0.000466969,('EPI_ISL_412475|2019.948|Human|UK|H3N2|3C.3a1':0.000466882,'EPI_ISL_412474|2019.959|Human|USA|H1N1|6B.1A.7':0.000000006)0.869:0.000466916)0.000:0.000000006)0.000:0.000000006)0.852:0.000466975)0.000:0.000000006)0.000:0.000000006)0.000:0.000000006)0.000:0.000000006)0.610:0.000467222,'EPI_ISL_6816027|2021.69|swine|USA|H1N1|6B.1A.5a.1':0.005660339)0.000:0.000000006)0.000:0.000000006,'EPI_ISL_414752|2020.033|Human|Italy|H1N1|6B.1A.5a.1':0.001403715)0.828:0.000466859)0.000:0.000000006,'EPI_ISL_428574|2019.929|Human|UK|H1N1|6B.1A.5a.1':0.000934507)0.000:0.000000006,('EPI_ISL_759847|2020.057|Human|Japan|H1N1|nan':0.000934506,('EPI_ISL_403221|2019.811|Human|Sweden|H1N1|6B.1A.5a.1':0.0,'EPI_ISL_398723|2019.671|Human|Laos|H1N1|6B.1A.5a.1':0.0,'EPI_ISL_398674|2019.753|Human|Singapore|H1N1|6B.1A.5a.1':0.0):0.000000006)0.000:0.000000006)0.000:0.000000006)0.927:0.000934461)0.000:0.000000006)0.780:0.000468293)0.831:0.000465714)0.304:0.000921355)0.972:0.002360528)0.000:0.000000006,((('EPI_ISL_305543|2017.929|Human|Japan|H1N1|6B.1A':0.001402332,('EPI_ISL_329890|2018.233|Human|Thailand|H1N1|6B.1':0.000933048,('EPI_ISL_334034|2018.871|swine|Japan|H1N1|nan':0.003751779,((('EPI_ISL_365642|2019.036|Human|China|H1N1|6B.1A':0.004260279,'EPI_ISL_346413|2019.074|Human|Singapore|H1N1|6B.1A':0.001444487)0.738:0.000453414,('EPI_ISL_332426|2018.345|Human|Laos|H1N1|6B.1A':0.000466444,('EPI_ISL_331840|2018.688|Human|Japan|H1N1|6B.1A':0.001871214,(('EPI_ISL_331649|2018.811|Human|France|H1N1|6B.1A':0.0,'EPI_ISL_340900|2019.101|Human|France|H1N1|6B.1A':0.0):0.000000006,'EPI_ISL_338172|2019.036|Human|France|H1N1|6B.1A':0.000466745)1.000:0.002815506)0.000:0.000000006)0.000:0.000000006)0.975:0.001401481,'EPI_ISL_305552|2018.025|Human|Japan|H1N1|6B.1A':0.000000006)0.000:0.000000006)0.924:0.000933220)0.000:0.000000006)0.840:0.000466264,(((('EPI_ISL_373411|2018.192|Human|UK|H3N2|3C.2a2':0.001872527,('EPI_ISL_292063|2017.967|Human|Sweden|H1N1|6B.1A':0.000466707,('EPI_ISL_291029|2017.888|Human|UK|H1N1|6B.1A':0.000000006,'EPI_ISL_301422|2018.041|Human|UK|H1N1|6B.1A':0.000935147)0.845:0.000466731)0.000:0.000000006)0.947:0.001402107,'EPI_ISL_266843|2017.208|Human|Japan|H1N1|6B.1':0.000466387)0.000:0.000000006,'EPI_ISL_502165|2017.759|Human|Taiwan|H1N1|6B.1A':0.002340776)0.834:0.000466366,('EPI_ISL_320162|2018.258|Human|Japan|H1N1|6B.1A.5b':0.001879593,((('EPI_ISL_15082412|2018.047|Human|Spain|H1N1|6B.1A.5b':0.000466584,('EPI_ISL_15082408|2017.997|Human|Spain|H1N1|6B.1A.5b':0.000933937,((('EPI_ISL_15082421|2018.14|Human|Spain|H1N1|6B.1A.5b':0.000466504,('EPI_ISL_376749|2017.978|Human|USA|H3N2|3C.2a2':0.000466547,('EPI_ISL_376408|2018.811|Human|Hawaii|H1N1|6B.1A.5b':0.002345236,('EPI_ISL_358208|2019.09|Human|Iran|H1N1|6B.1A.5b':0.003768030,'EPI_ISL_346430|2019.093|Human|Singapore|H1N1|6B.1A.5b':0.000470222)0.780:0.000463926)0.799:0.000466921)0.000:0.000000006)0.972:0.000000006,('EPI_ISL_297447|2018.011|Human|France|H1N1|6B.1A.5b':0.000934059,('EPI_ISL_320547|2018.162|Human|Belgium|H1N1|6B.1A.5b':0.001407353,('EPI_ISL_312100|2018.195|Human|UK|H1N1|6B.1A.5b':0.000000006,'EPI_ISL_312079|2018.178|Human|UK|H1N1|6B.1A.5b':0.000000006)0.901:0.000937398)0.745:0.000464826)0.000:0.000000006)1.000:0.000000006,('EPI_ISL_320463|2018.101|Human|Belgium|H1N1|6B.1A.5b':0.000933816,(('EPI_ISL_302318|2017.995|Human|France|H1N1|6B.1A.5b':0.0,'EPI_ISL_305387|2018.041|Human|France|H1N1|6B.1A.5b':0.0,'EPI_ISL_291992|2017.932|Human|Netherlands|H1N1|6B.1A.5b':0.0,'EPI_ISL_291986|2018.011|Human|Netherlands|H1N1|6B.1A.5b':0.0,'EPI_ISL_376586|2018.096|Human|USA|H3N2|3C.2a2':0.0):0.000000006,('EPI_ISL_372931|2019.112|Human|Spain|H1N1|6B.1A.5b':0.003757026,'EPI_ISL_376728|2018.134|Human|Hawaii|H3N2|3C.2a2':0.000466697)0.708:0.000000006)0.000:0.000000006)0.623:0.000000006)0.000:0.000000006)0.643:0.000000006)0.000:0.000000006,((((('EPI_ISL_346493|2019.099|Human|France|H1N1|6B.1A.5b':0.0,'EPI_ISL_354663|2019.099|Human|France|H1N1|6B.1A.5b':0.0):0.001402704,((((('EPI_ISL_387499|2019.233|Human|USA|H1N1|6B.1A.1':0.001870996,(((('EPI_ISL_366539|2019.159|Human|Japan|H3N2|3C.2a1b.2b':0.000466612,'EPI_ISL_353968|2019.203|Human|Guyana|H1N1|6B.1A.5b':0.000466211)0.000:0.000000006,(('EPI_ISL_368892|2019.249|Human|USA|H1N1|6B.1A.1':0.000466306,(((('EPI_ISL_366554|2019.181|Human|USA|H1N1|6B.1A.5b':0.000933371,'EPI_ISL_368960|2019.255|Human|USA|H1N1|6B.1A.5b':0.000466292)0.000:0.000000006,('EPI_ISL_370003|2019.058|Human|USA|H1N1|6B.1A.5b':0.0,'EPI_ISL_370601|2019.016|Human|USA|H1N1|6B.1A.5b':0.0,'EPI_ISL_370136|2019.077|Human|USA|H1N1|6B.1A.5b':0.0,'EPI_ISL_387205|2019.096|Human|USA|H1N1|6B.1A.5b':0.0,'EPI_ISL_366472|2019.093|Human|Georgia|H1N1|6B.1A.1':0.0,'EPI_ISL_372761|2019.112|Human|Turkey|H1N1|6B.1A.5b':0.0):0.000000006)0.000:0.000000006,'EPI_ISL_368937|2019.26|Human|USA|H1N1|6B.1A.5a':0.000933496)0.000:0.000000006,('EPI_ISL_372955|2019.208|Human|Spain|H1N1|6B.1A.5b':0.000466216,'EPI_ISL_366552|2019.189|Human|USA|H1N1|6B.1A.5b':0.001400824)0.000:0.000000006)0.000:0.000000006)0.000:0.000000006,('EPI_ISL_366947|2019.173|Human|USA|H1N1|6B.1A.5a':0.000933243,'EPI_ISL_372658|2019.153|Human|Germany|H1N1|6B.1A.5b':0.000933205)0.717:0.000000006)0.000:0.000000006)1.000:0.000000006,(('EPI_ISL_387208|2019.093|Human|USA|H1N1|6B.1A.5b':0.000466253,'EPI_ISL_369014|2019.271|Human|UK|H3N2|3C.2a1b.2':0.000466297)0.720:0.000000006,(('EPI_ISL_366540|2019.112|Human|USA|H1N1|6B.1A.1':0.000466302,(('EPI_ISL_368891|2019.252|Human|UK|H1N1|6B.1A.7':0.0,'EPI_ISL_368950|2019.252|Human|USA|H1N1|6B.1A.5b':0.0,'EPI_ISL_368970|2019.268|Human|USA|H1N1|6B.1A.5b':0.0):0.000000006,'EPI_ISL_387511|2019.093|Human|USA|H1N1|6B.1A.1':0.000466331)0.967:0.001401766)0.731:0.000000006,'EPI_ISL_369786|2019.038|Human|USA|H1N1|6B.1A.3':0.000466264)0.000:0.000000006)0.000:0.000000006)0.000:0.000000006,'EPI_ISL_372666|2019.142|Human|Germany|H1N1|6B.1A.5b':0.000466227)0.000:0.000000006)0.854:0.000466301,('EPI_ISL_372081|2018.984|Human|USA|H0N0|6B.1A.5b':0.000466417,'EPI_ISL_369744|2019.03|Human|USA|H1N1|6B.1A':0.001872882)0.000:0.000000006)0.989:0.002342232,'EPI_ISL_369782|2019.036|Human|USA|H1N1|6B.1A.1':0.000933980)0.000:0.000000006,'EPI_ISL_387210|2019.036|Human|Germany|H1N1|6B.1A.5a':0.001402361)0.000:0.000000006,('EPI_ISL_378924|2018.773|Human|USA|H1N1|6B.1A.5b':0.000465568,'EPI_ISL_376490|2018.921|Human|USA|H1N1|6B.1A.5b':0.001405449)0.947:0.001406623)0.000:0.000000006)0.928:0.000466569,(('EPI_ISL_376827|2018.184|Human|USA|H3N2|3C.3a1':0.000467140,'EPI_ISL_378919|2018.786|Human|USA|H1N1|6B.1A.5b':0.001406217)0.785:0.000466513,('EPI_ISL_290214|2017.918|Human|France|H1N1|6B.1A.5b':0.000000006,'EPI_ISL_310306|2018.11|Human|Sweden|H1N1|6B.1A.5b':0.000933872)0.000:0.000000006)0.000:0.000000006)0.842:0.000466504,('EPI_ISL_15082424|2018.159|Human|Spain|H1N1|6B.1A.5b':0.001402174,'EPI_ISL_310356|2018.271|Human|Sweden|H1N1|6B.1A.5b':0.001875408)0.310:0.000000006)0.000:0.000000006,'EPI_ISL_366734|2019.112|Human|Georgia|H1N1|6B.1A.5b':0.003761397)0.000:0.000000006)0.735:0.000000006,'EPI_ISL_15082423|2018.142|Human|Spain|H1N1|6B.1A.5b':0.000933894)0.735:0.000000006)0.862:0.000933672)0.000:0.000000006)0.000:0.000000006,'EPI_ISL_373468|2018.107|Human|USA|H1N1|6B.1A':0.001401375)0.000:0.000000006)0.000:0.000000006,((('EPI_ISL_373465|2018.277|Human|USA|H3N2|3C.2a2':0.000000006,'EPI_ISL_376594|2018.027|Human|USA|H1N1|6B.1A.1':0.000933689)0.826:0.000466886,('EPI_ISL_376798|2018.173|Human|USA|H3N2|3C.2a2':0.000933337,('EPI_ISL_305395|2018.115|Human|France|H1N1|6B.1A.1':0.001872698,('EPI_ISL_295992|2018.016|Human|USA|H1N1|6B.1A.1':0.000000006,('EPI_ISL_378918|2018.775|Human|USA|H1N1|6B.1A.6':0.001402126,(((('EPI_ISL_372082|2018.981|Human|USA|H0N0|6B.1A.3':0.000466569,('EPI_ISL_378917|2018.712|Human|USA|H1N1|6B.1A.6':0.000000006,'EPI_ISL_369992|2019.047|Human|USA|H1N1|6B.1A.6':0.000934664)0.982:0.002341568)0.000:0.000000006,('EPI_ISL_376068|2019.068|Human|Spain|H1N1|6B.1A.3':0.002814015,((((('EPI_ISL_370153|2019.082|Human|USA|H1N1|6B.1A.3':0.000466674,'EPI_ISL_505749|2019.162|Human|USA|H1N1|6B.1A.6':0.001871673)0.000:0.000000006,'EPI_ISL_369779|2019.016|Human|USA|H1N1|6B.1A.3':0.000933928)0.000:0.000000006,(('EPI_ISL_369736|2019.022|Human|USA|H3N2|3C.2a2':0.000000006,('EPI_ISL_370628|2019.016|Human|USA|H1N1|6B.1A.3':0.0,'EPI_ISL_370615|2019.011|Human|USA|H1N1|6B.1A.3':0.0):0.000934296)0.845:0.000466639,'EPI_ISL_376489|2018.907|Human|USA|H1N1|6B.1A.3':0.000466812)0.000:0.000000006)0.000:0.000000006,(('EPI_ISL_387291|2019.074|Human|USA|H3N2|3C.3a1':0.0,'EPI_ISL_370629|2019.5|Human|USA|H1N1|6B.1A.3':0.0):0.000000006,'EPI_ISL_369768|2019.022|Human|USA|H1N1|6B.1A.1':0.000466591)0.000:0.000000006)0.000:0.000000006,'EPI_ISL_370592|2019.025|Human|Italy|H1N1|6B.1A.3':0.000466595)0.000:0.000000006)0.918:0.000934033)0.000:0.000000006,('EPI_ISL_369754|2018.992|Human|Hawaii|H3N2|3C.2a1b.1':0.001872337,'EPI_ISL_370619|2019.003|Human|USA|H1N1|6B.1A.6':0.002340848)0.000:0.000000006)0.000:0.000000006,(('EPI_ISL_372046|2019.005|Human|USA|H3N2|3C.2a1b.2':0.003284195,'EPI_ISL_372025|2018.997|Human|Georgia|H3N2|3C.3a1':0.000934082)0.000:0.000000006,'EPI_ISL_372056|2018.964|Human|USA|H3N2|3C.3a1':0.000486630)0.000:0.000000006)0.000:0.000000006)0.946:0.000933791)0.793:0.000468258)0.772:0.000465270)0.000:0.000000006)0.851:0.000466731,(('EPI_ISL_373410|2018.082|Human|UK|H3N2|3C.2a1b.1':0.001401177,(('EPI_ISL_376772|2018.008|Human|Spain|H3N2|3C.2a2':0.000000006,('EPI_ISL_376575|2018.066|Human|USA|H3N2|3C.2a2':0.000933727,'EPI_ISL_14749628|2019.805|swine|Italy|H1N1|6B.1A':0.004230250)0.000:0.000000006)0.000:0.000000006,'EPI_ISL_376806|2018.082|Human|Italy|H1N1|6B.1A':0.000933417)0.750:0.000467730)0.896:0.000938595,('EPI_ISL_292421|2017.893|Human|Singapore|H1N1|6B.1A':0.000933997,('EPI_ISL_320576|2018.052|Human|Belgium|H1N1|6B.1A':0.000466416,'EPI_ISL_298764|2018.019|Human|Belgium|H1N1|6B.1A':0.001401386)0.000:0.000000006)0.773:0.000466958)0.778:0.000466060)0.000:0.000000006)0.000:0.000000006,'EPI_ISL_312016|2018.134|Human|UK|H1N1|6B.1A.1':0.001870232)0.000:0.000000006)0.000:0.000000006,('EPI_ISL_291012|2017.762|Human|UK|H1N1|6B.1A':0.000933603,('EPI_ISL_281330|2017.449|Human|Singapore|H1N1|6B.1A':0.000933611,('EPI_ISL_339386|2019.052|Human|TheCaribbean|H1N1|6B.1A.1':0.000000006,'EPI_ISL_291014|2017.764|Human|UK|H1N1|6B.1A.1':0.000466358)0.000:0.000000006)0.000:0.000000006)0.000:0.000000006)1.000:0.000000006)0.000:0.000000006)0.000:0.000000006)0.000:0.000000006,(('EPI_ISL_4031231|2018.005|Human|China|H1N1|6B.1A':0.000466638,'EPI_ISL_332071|2018.595|Human|Myanmar|H1N1|6B.1A':0.000000006)0.940:0.001873205,(('EPI_ISL_365626|2018.082|Human|China|H1N1|6B.1A':0.0,'EPI_ISL_365620|2018.068|Human|China|H1N1|6B.1A':0.0):0.000000006,'EPI_ISL_365613|2018.038|Human|China|H1N1|6B.1A':0.001402216)0.931:0.001413757)0.976:0.002344839)0.737:0.000000006,('EPI_ISL_292502|2017.923|Human|Belgium|H1N1|6B.1A':0.003757550,('EPI_ISL_370605|2019.016|Human|USA|H1N1|6B.1A':0.001871445,('EPI_ISL_378920|2018.792|Human|USA|H1N1|6B.1A':0.001818357,('EPI_ISL_339391|2019.016|Human|France|H1N1|6B.1A':0.000522865,(('EPI_ISL_335390|2018.83|Human|UK|H1N1|6B.1A':0.000466835,(('EPI_ISL_335396|2018.901|Human|UK|H1N1|6B.1A':0.0,'EPI_ISL_370586|2019.008|Human|Guam|H3N2|3C.2a1b.2':0.0):0.000000006,('EPI_ISL_513961|2019.044|Human|UK|H1N1|6B.1A':0.000000006,'EPI_ISL_513960|2019.079|Human|UK|H1N1|6B.1A':0.000935057)0.853:0.000467138)0.000:0.000000006)0.842:0.000466684,('EPI_ISL_335401|2018.907|Human|UK|H1N1|6B.1A':0.000000006,('EPI_ISL_357197|2019.156|Human|Belgium|H1N1|6B.1A':0.000933781,'EPI_ISL_338412|2018.932|Human|UK|H1N1|6B.1A':0.000467984)0.000:0.000000006)0.000:0.000000006)0.834:0.000879992)0.795:0.000933656)0.724:0.000524578)0.928:0.001403338)0.820:0.000468162)0.924:0.000466337,('EPI_ISL_293079|2017.822|Human|Denmark|H1N1|6B.1A':0.000467690,('EPI_ISL_313066|2017.926|Human|Korea|H1N1|6B.1A':0.001877720,'EPI_ISL_312596|2017.893|Human|Australia|H1N1|6B.1A':0.000937099)0.955:0.001874562)0.763:0.000465877)0.737:0.000000006,((('EPI_ISL_294134|2017.975|Human|France|H1N1|6B.1A':0.000000006,'EPI_ISL_294135|2018.014|Human|France|H1N1|6B.1A':0.000000006)0.972:0.001402307,((((('EPI_ISL_321751|2018.258|Human|Singapore|H1N1|6B.1A':0.002342781,'EPI_ISL_286077|2017.778|Human|HongKong|H1N1|6B.1A':0.000466405)0.000:0.000000006,'EPI_ISL_314046|2017.929|Human|China|H1N1|6B.1A':0.000466323)0.000:0.000000006,('EPI_ISL_502176|2017.964|Human|Taiwan|H1N1|6B.1A':0.001401962,'EPI_ISL_298530|2017.964|Human|Maldives|H1N1|6B.1A':0.000933476)0.000:0.000000006)0.000:0.000000006,('EPI_ISL_309795|2018.025|Human|Japan|H1N1|6B.1A':0.000467413,(((('EPI_ISL_305540|2017.953|Human|Japan|H1N1|6B.1A':0.000000006,'EPI_ISL_315203|2018.173|Human|Japan|H1N1|6B.1A':0.000466476)0.000:0.000000006,'EPI_ISL_377135|2019.4|swine|Japan|H1N1|nan':0.005680172)0.000:0.000000006,('EPI_ISL_307755|2017.904|Human|Korea|H1N1|6B.1A':0.0,'EPI_ISL_305538|2017.923|Human|Japan|H1N1|6B.1A':0.0):0.000000006)0.000:0.000000006,'EPI_ISL_320152|2017.929|Human|Japan|H1N1|6B.1A':0.000466337)0.803:0.000466568)0.806:0.000466766)0.887:0.000466481,'EPI_ISL_365610|2018.033|Human|China|H1N1|6B.1A':0.001401649)0.000:0.000000006)0.672:0.000000006,'EPI_ISL_277396|2017.332|Human|Taiwan|H1N1|6B.1A':0.000466895)0.000:0.000000006)0.000:0.000000006,('EPI_ISL_502079|2018.011|Human|Taiwan|H1N1|6B.1A':0.0,'EPI_ISL_378750|2017.827|Human|Korea|H1N1|6B.1':0.0):0.003762376)0.932:0.001401075,'EPI_ISL_267061|2017.318|Human|Japan|H1N1|6B.1':0.003290089)0.000:0.000000006,'EPI_ISL_270588|2017.066|Human|UK|H1N1|6B.1':0.000933120)0.000:0.000000006,('EPI_ISL_365604|2018.038|Human|China|H1N1|6B.1':0.003282685,(('EPI_ISL_312183|2017.436|Human|Malaysia|H1N1|6B.1':0.000000006,'EPI_ISL_312587|2017.57|Human|NewZealand|H1N1|6B.1':0.000932764)0.900:0.000465883,('EPI_ISL_269259|2017.063|Human|Australia|H1N1|6B.1':0.000000006,'EPI_ISL_269663|2017.195|Human|Singapore|H1N1|6B.1':0.000466608)0.000:0.000000006)0.978:0.001869048)0.727:0.000000006)0.000:0.000000006)0.778:0.000466479)0.941:0.001407102,('EPI_ISL_230425|2016.126|Human|Trinidad|H1N1|6B.1':0.000933556,(('EPI_ISL_215678|2016.055|Human|Mongolia|H1N1|6B.1':0.000466448,(((('EPI_ISL_275661|2017.203|Human|Brazil|H1N1|6B.1':0.000934035,(('EPI_ISL_241361|2016.992|Human|Netherlands|H1N1|6B.1':0.001868938,'EPI_ISL_293396|2017.101|Human|USA|H1N1|6B.1':0.000000006)0.895:0.000465941,('EPI_ISL_269923|2017.373|Human|Honduras|H1N1|6B.1':0.001871593,('EPI_ISL_255310|2017.118|Human|USA|H1N1|6B.1':0.000933861,('EPI_ISL_257805|2017.107|Human|USA|H1N1|6B.1':0.000465915,'EPI_ISL_259840|2017.236|Human|USA|H1N1|6B.1':0.000466404)0.757:0.000466364)0.782:0.000466352)0.000:0.000000006)0.870:0.000932429)0.773:0.000467625,(('EPI_ISL_233546|2016.322|Human|Brazil|H1N1|6B.1':0.001871157,('EPI_ISL_263240|2016.325|Human|Brazil|H1N1|6B.1':0.000933274,'EPI_ISL_365438|2017.66|swine|Chile|H1N1|6B.1':0.003760467)0.000:0.000000006)0.543:0.000000006,('EPI_ISL_248175|2016.587|Human|HongKong|H1N1|6B.1':0.0,'EPI_ISL_234636|2016.587|Human|HongKong|H1N1|6B.1':0.0):0.000466168)0.000:0.000000006)0.000:0.000000006,'EPI_ISL_248248|2017.016|Human|USA|H1N1|6B.1':0.003755057)0.826:0.000466183,('EPI_ISL_218144|2015.836|Human|Canada|H1N1|6B.1':0.000000006,'EPI_ISL_227015|2016.23|Human|Singapore|H1N1|6B.1':0.000934030)0.937:0.000933107)0.000:0.000000006)1.000:0.000000006,(('EPI_ISL_334445|2015.989|Human|China|H1N1|6B.1':0.0,'EPI_ISL_334446|2015.989|Human|China|H1N1|6B.1':0.0,'EPI_ISL_208494|2015.855|Human|Mongolia|H1N1|6B.1':0.0):0.000000006,'EPI_ISL_293360|2016.134|Human|USA|H1N1|6B.1':0.000466293)0.000:0.000000006)0.000:0.000000006)0.853:0.000466307)0.000:0.000000006,('EPI_ISL_206556|2015.896|Human|Kazakhstan|H1N1|6B.1':0.000000006,'EPI_ISL_223260|2016.112|Human|Kazakhstan|H1N1|6B.1':0.000466398)0.952:0.001402004)0.444:0.000466623,'EPI_ISL_237851|2016.399|Human|SriLanka|H1N1|6B.1':0.001870757)0.000:0.000000006)0.000:0.000000006)0.000:0.000000006,((((((('EPI_ISL_224113|2016.27|Human|USA|H1N1|6B.1':0.000466385,'EPI_ISL_293357|2016.191|Human|USA|H1N1|nan':0.000933709)0.000:0.000000006,(((('EPI_ISL_225465|2016.265|Dom.gal|Canada|H1N1|6B.1':0.0,'EPI_ISL_225466|2016.265|Dom.gal|Canada|H1N1|6B.1':0.0):0.000000006,'EPI_ISL_287706|2017.677|Human|Mozambique|H1N1|6B.1':0.003284301)0.000:0.000000006,('EPI_ISL_233062|2016.497|Human|SouthAfrica|H1N1|6B.1':0.000466861,'EPI_ISL_9713664|2021.858|Human|SouthAfrica|H1N1|6B.1':0.001403929)0.763:0.000467199)0.000:0.000000006,'EPI_ISL_233016|2016.429|Human|Peru|H1N1|6B.1':0.001875580)0.824:0.000466446)0.000:0.000000006,((('EPI_ISL_211724|2016.049|Human|USA|H1N1|6B.1':0.001401765,'EPI_ISL_227470|2016.268|Human|Dominica|H1N1|6B.1':0.000000006)0.149:0.000466524,(((('EPI_ISL_216108|2016.172|Human|USA|H1N1|6B.1':0.0,'EPI_ISL_238767|2016.41|Human|Mexico|H1N1|6B.1':0.0):0.000000006,('EPI_ISL_328432|2016.219|Dom.gal|USA|H1N1|6B.1':0.000466445,'EPI_ISL_213172|2016.036|Human|Georgia|H1N1|6B.1':0.000000006)0.917:0.000933791)0.000:0.000000006,('EPI_ISL_232722|2016.238|Human|Bahrain|H1N1|6B.1':0.000935200,'EPI_ISL_240284|2016.795|Human|USA|H1N1|6B.1':0.000933740)0.000:0.000000006)0.000:0.000000006,'EPI_ISL_223348|2015.995|Human|Canada|H1N1|6B.1':0.000466514)0.000:0.000000006)0.836:0.000466433,(('EPI_ISL_248182|2016.806|Human|Canada|H1N1|6B.1':0.0,'EPI_ISL_240226|2016.806|Human|Canada|H1N1|6B.1':0.0):0.001401864,'EPI_ISL_210311|2015.945|Human|USA|H1N1|6B.1':0.000000006)0.836:0.000466454)0.000:0.000000006)1.000:0.000000006,(('EPI_ISL_214170|2016.071|Human|USA|H1N1|6B.1':0.000933737,('EPI_ISL_221120|2016.123|Human|USA|H1N1|6B.1':0.000467392,'EPI_ISL_227489|2016.265|Human|TheCaribbean|H1N1|6B.1':0.000467266)0.778:0.000466251)0.000:0.000000006,('EPI_ISL_218147|2016.019|Human|Canada|H1N1|6B.1':0.0,'EPI_ISL_227441|2016.126|Human|Canada|H1N1|6B.1':0.0,'EPI_ISL_203606|2015.825|Human|USA|H1N1|6B.1':0.0,'EPI_ISL_218092|2016.112|Human|USA|H1N1|6B.1':0.0,'EPI_ISL_223275|2016.019|Human|Laos|H1N1|6B.1':0.0,'EPI_ISL_236222|2016.568|Human|Venezuela|H1N1|6B.1':0.0):0.000000006)0.000:0.000000006)0.000:0.000000006,('EPI_ISL_212202|2016.03|swine|USA|H1N1|6B.1':0.001406554,'EPI_ISL_233017|2016.224|Human|Bahamas|H1N1|6B.1':0.000464841)0.894:0.000937736)0.782:0.000000006,'EPI_ISL_270352|2017.296|swine|USA|H1N1|6B.1':0.004230433)0.829:0.000466418,(('EPI_ISL_207547|2015.97|Human|Russia|H1N1|6B.1':0.0,'EPI_ISL_233980|2016.085|Human|Russia|H1N1|6B.1':0.0):0.000466383,'EPI_ISL_218146|2016.016|Human|Canada|H1N1|6B.1':0.000933519)0.000:0.000000006)0.000:0.000000006)0.000:0.000000006,('EPI_ISL_213263|2016.068|Human|USA|H1N1|6B.1':0.000933440,'EPI_ISL_218965|2016.033|Human|Guyana|H1N1|6B.1':0.001407396)0.936:0.001408528)0.000:0.000000006,('EPI_ISL_227450|2016.186|Human|Canada|H1N1|6B.1':0.000466462,('EPI_ISL_207566|2016.027|Human|Russia|H1N1|6B.1':0.000466461,'EPI_ISL_14755028|2017.334|swine|Italy|H1N1|6B.1':0.003285348)0.000:0.000000006)0.851:0.000466484)0.000:0.000000006,(('EPI_ISL_502172|2015.918|Human|Taiwan|H1N1|6B.1':0.000935836,('EPI_ISL_253216|2016.817|Human|Pakistan|H1N1|6B.1':0.000000006,('EPI_ISL_262692|2017.003|Human|Maldives|H1N1|6B.1':0.000466824,'EPI_ISL_289569|2017.132|Human|Indonesia|H1N1|6B.1':0.000934496)0.000:0.000000006)0.954:0.001875302)0.739:0.000465346,('EPI_ISL_233492|2016.036|Human|Indonesia|H1N1|6B.1':0.000466498,(((((('EPI_ISL_225500|2016.301|swine|USA|H1N1|6B.1':0.000466476,('EPI_ISL_240219|2016.694|Human|NewZealand|H1N1|6B.1':0.000933710,(('EPI_ISL_1653923|2017.868|Human|China|H1N1|6B.1':0.0,'EPI_ISL_233387|2016.257|Human|France|H1N1|6B.1':0.0):0.000000006,'EPI_ISL_237816|2016.317|Human|Philippines|H1N1|6B.1':0.000933578)0.000:0.000000006)0.000:0.000000006)0.935:0.000933807,'EPI_ISL_216263|2015.956|Human|Kyrgyzstan|H1N1|6B.1':0.000933794)0.000:0.000000006,('EPI_ISL_275560|2016.391|Human|Australia|H1N1|6B.1':0.000000006,'EPI_ISL_269262|2017.047|Human|Australia|H1N1|6B.1':0.001872640)0.959:0.001402425)0.000:0.000000006,('EPI_ISL_212254|2015.989|Human|Ireland|H1N1|6B.1':0.000466661,'EPI_ISL_241269|2016.219|Human|UK|H1N1|6B.1':0.002341740)0.000:0.000000006)1.000:0.000000006,('EPI_ISL_212234|2015.885|Human|UK|H1N1|6B.1':0.000466537,'EPI_ISL_233515|2016.227|Human|India|H1N1|6B.1':0.001402511)0.000:0.000000006)0.000:0.000000006,(('EPI_ISL_216170|2016.098|Human|USA|H1N1|6B.1':0.000000006,('EPI_ISL_273727|2016.369|swine|Japan|H1N1|6B.1':0.001402221,'EPI_ISL_258648|2017.099|swine|USA|H1N1|6B.1':0.005187988)0.000:0.000000006)0.916:0.000466544,(((('EPI_ISL_282512|2016.265|swine|Canada|H1N1|6B.1':0.000000006,('EPI_ISL_307076|2018.101|Human|Sweden|H1N1|6B.1':0.003759708,'EPI_ISL_253047|2016.314|Human|Suriname|H1N1|6B.1':0.002342619)0.000:0.000000006)0.000:0.000000006,'EPI_ISL_237850|2016.257|Human|NewZealand|H1N1|6B.1':0.000466700)0.000:0.000000006,'EPI_ISL_240233|2016.363|Human|Salvador|H1N1|6B.1':0.000466573)0.000:0.000000006,(('EPI_ISL_259851|2016.262|Human|VietNam|H1N1|6B.1':0.001874339,('EPI_ISL_503373|2019.984|swine|USA|H3N2|nan':0.017062726,'EPI_ISL_230408|2016.339|Human|Honduras|H1N1|6B.1':0.000958891)0.763:0.000443951)0.000:0.000000006,(('EPI_ISL_237809|2016.746|Human|Madagascar|H1N1|6B.1':0.000936219,'EPI_ISL_233418|2016.284|Human|Luxembourg|H1N1|6B.1':0.000000006)0.930:0.000466727,(('EPI_ISL_281598|2017.542|Human|HongKong|H1N1|6B.1':0.002343466,('EPI_ISL_248279|2017.041|Human|USA|H1N1|6B.1':0.000000006,(('EPI_ISL_273797|2017.156|Human|Ecuador|H1N1|6B.1':0.000000006,('EPI_ISL_281812|2017.578|Human|France|H1N1|6B.1':0.000935127,'EPI_ISL_306112|2017.693|Human|Philippines|H1N1|6B.1':0.000468335)0.822:0.000466693)0.856:0.000466527,'EPI_ISL_255804|2017.022|Human|USA|H1N1|6B.1':0.000466509)0.000:0.000000006)0.000:0.000000006)0.930:0.000933937,'EPI_ISL_277622|2017.085|Human|Colombia|H1N1|6B.1':0.002345187)0.000:0.000000006)0.855:0.000466653)0.000:0.000000006)0.000:0.000000006)0.896:0.000466564)0.859:0.000466484)0.000:0.000000006)0.000:0.000000006)1.000:0.000000006,(('EPI_ISL_210308|2015.997|Human|USA|H1N1|6B.1':0.001872216,(('EPI_ISL_239919|2016.508|Human|Cambodia|H1N1|6B.1':0.000466024,(('EPI_ISL_284834|2017.655|Human|NewZealand|H1N1|6B.1':0.002821288,'EPI_ISL_277625|2017.471|Human|Thailand|H1N1|6B.1':0.000471153)0.976:0.002342789,((('EPI_ISL_4031220|2017.737|Human|China|H1N1|6B.1':0.000466773,('EPI_ISL_4031219|2017.403|Human|China|H1N1|6B.1':0.000934518,(('EPI_ISL_4031215|2017.362|Human|China|H1N1|6B.1':0.000467081,'EPI_ISL_4031211|2017.332|Human|China|H1N1|6B.1':0.000000006)0.980:0.001873452,('EPI_ISL_4031226|2017.348|Human|China|H1N1|6B.1':0.0,'EPI_ISL_4031225|2017.348|Human|China|H1N1|6B.1':0.0,'EPI_ISL_4031221|2017.405|Human|China|H1N1|6B.1':0.0,'EPI_ISL_4031224|2017.348|Human|China|H1N1|6B.1':0.0):0.000000006)0.000:0.000000006)0.855:0.000466928)0.000:0.000000006,(((('EPI_ISL_277400|2017.348|Human|Taiwan|H1N1|6B.1':0.000466800,'EPI_ISL_266846|2017.175|Human|Japan|H1N1|6B.1':0.000000006)0.912:0.000466738,'EPI_ISL_275662|2017.545|Human|Suriname|H1N1|6B.1':0.002342097)0.000:0.000000006,('EPI_ISL_255312|2016.929|Human|China|H1N1|6B.1':0.0,'EPI_ISL_257811|2016.929|Human|China|H1N1|6B.1':0.0):0.000466757)0.000:0.000000006,('EPI_ISL_248223|2017.022|Human|HongKong|H1N1|6B.1':0.000466753,('EPI_ISL_277632|2017.085|Human|Asia-Russia|H1N1|6B.1':0.000466698,'EPI_ISL_274869|2017.342|Human|Taiwan|H1N1|6B.1':0.001873305)0.000:0.000000006)1.000:0.000000006)0.946:0.000000006)0.000:0.000000006,(('EPI_ISL_275657|2017.537|Human|HongKong|H1N1|6B.1':0.000466495,'EPI_ISL_275659|2017.548|Human|HongKong|H1N1|6B.1':0.000936724)0.934:0.001404021,(('EPI_ISL_283221|2017.34|Human|BurkinaFaso|H1N1|6B.1':0.000000006,(('EPI_ISL_296211|2017.005|Human|Ukraine|H1N1|6B.1':0.002819558,('EPI_ISL_299838|2017.811|Human|Niger|H1N1|6B.1':0.000934448,'EPI_ISL_281620|2017.315|Human|Mali|H1N1|6B.1':0.000466809)0.000:0.000000006)0.852:0.000466730,('EPI_ISL_292627|2017.83|Human|Togo|H1N1|6B.1':0.001872906,'EPI_ISL_289562|2017.26|Human|BurkinaFaso|H1N1|nan':0.000934145)0.000:0.000000006)0.000:0.000000006)0.000:0.000000006,(('EPI_ISL_330381|2018.104|Human|BurkinaFaso|H1N1|6B.1':0.000466904,'EPI_ISL_300893|2017.827|Human|Cotedivoire|H1N1|6B.1':0.000000006)0.954:0.000934463,'EPI_ISL_281813|2017.548|Human|France|H1N1|6B.1':0.002341314)0.000:0.000000006)0.916:0.000467285)0.000:0.000000006)0.000:0.000000006)0.952:0.001405725)0.878:0.000936466,('EPI_ISL_257040|2015.94|Human|Iran|H1N1|6B.1':0.000466581,'EPI_ISL_257043|2015.94|Human|Iran|H1N1|6B.1':0.001872130)0.000:0.000000006)0.886:0.000466498)0.000:0.000000006,((((('EPI_ISL_239925|2016.505|Human|Cambodia|H1N1|6B.1':0.002350546,'EPI_ISL_248178|2016.593|Human|Paraguay|H1N1|6B.1':0.000933205)0.390:0.000939108,('EPI_ISL_227401|2016.011|Human|HongKong|H1N1|6B.1':0.000466485,('EPI_ISL_291395|2017.885|Human|Sweden|H1N1|6B.1':0.002345969,(('EPI_ISL_230456|2016.098|Human|Ukraine|H1N1|6B.1':0.0,'EPI_ISL_213162|2015.981|Human|USA|H1N1|6B.1':0.0):0.000000006,'EPI_ISL_233090|2016.443|Human|Afghanistan|H1N1|6B.1':0.000933379)0.934:0.000466371)0.000:0.000000006)0.755:0.000000006)0.813:0.000466502,(((('EPI_ISL_232170|2016.366|Human|HongKong|H1N1|6B.1':0.000000006,'EPI_ISL_232169|2016.366|Human|HongKong|H1N1|6B.1':0.000466531)0.915:0.000466576,'EPI_ISL_234638|2016.604|Human|HongKong|H1N1|6B.1':0.000934518)0.000:0.000000006,(((('EPI_ISL_235546|2016.276|Human|China|H1N1|6B.1':0.0,'EPI_ISL_234633|2016.276|Human|China|H1N1|6B.1':0.0):0.001871261,'EPI_ISL_237866|2016.563|Human|Cambodia|H1N1|6B.1':0.000466555)0.727:0.000000006,('EPI_ISL_232154|2016.374|Human|HongKong|H1N1|6B.1':0.000466820,'EPI_ISL_502137|2016.238|Human|Taiwan|H1N1|6B.1':0.000933935)0.000:0.000000006)0.000:0.000000006,('EPI_ISL_221605|2015.937|Human|Cambodia|H1N1|6B.1':0.000466659,'EPI_ISL_502179|2016.251|Human|Taiwan|H1N1|6B.1':0.000934433)0.000:0.000000006)0.000:0.000000006)0.000:0.000000006,'EPI_ISL_235788|2016.743|Human|Japan|H1N1|6B.1':0.000934916)0.846:0.000466535)0.000:0.000000006,('EPI_ISL_227452|2016.167|Human|Canada|H1N1|6B.1':0.000000006,'EPI_ISL_227445|2016.208|Human|Canada|H1N1|6B.1':0.000467084)0.964:0.001401890)0.000:0.000000006,(('EPI_ISL_348516|2018.923|swine|Japan|H1N1|6B.1':0.009556369,'EPI_ISL_227596|2016.314|Human|Fiji|H1N1|6B.1':0.000472867)0.771:0.000928508,('EPI_ISL_261883|2016.202|Human|PapuaNewGuinea|H1N1|6B.1':0.000933579,((('EPI_ISL_296395|2017.811|swine|USA|H1N1|6B.1':0.008047231,'EPI_ISL_378615|2017.277|swine|Canada|H1N1|6B.1':0.004706469)0.000:0.000000006,((('EPI_ISL_282503|2016.344|swine|Canada|H1N1|6B.1':0.001402056,'EPI_ISL_227455|2016.24|Human|Canada|H1N1|6B.1':0.000000006)0.515:0.000000006,'EPI_ISL_225464|2016.26|Dom.gal|Canada|H1N1|6B.1':0.000466488)0.000:0.000000006,('EPI_ISL_235324|2016.555|Human|Colombia|H1N1|6B.1':0.000466439,('EPI_ISL_259819|2017.178|Human|USA|H1N1|6B.1':0.000466560,'EPI_ISL_257794|2017.104|Human|USA|H1N1|6B.1':0.000000006)0.992:0.003286589)0.000:0.000000006)0.000:0.000000006)0.861:0.000467041,'EPI_ISL_282740|2016.336|swine|Canada|H0N0|nan':0.009985619)0.000:0.000000006)0.000:0.000000006)0.915:0.000933739)0.000:0.000000006)0.000:0.000000006)0.000:0.000000006,'EPI_ISL_224202|2016.191|Human|Italy|H1N1|6B.1':0.000933973)0.000:0.000000006)0.000:0.000000006)0.000:0.000000006,('EPI_ISL_216460|2015.978|Human|France|H1N1|6B.1':0.000933776,(((((((((('EPI_ISL_234635|2016.579|Human|HongKong|H1N1|6B.1':0.000466334,'EPI_ISL_266848|2017.068|Human|Laos|H1N1|6B.1':0.001402068)0.000:0.000000006,'EPI_ISL_312600|2017.164|Human|Malaysia|H1N1|6B.1':0.002809596)0.000:0.000000006,('EPI_ISL_241950|2016.893|Human|Taiwan|H1N1|6B.1':0.000000006,'EPI_ISL_256096|2017.118|Human|USA|H1N1|6B.1':0.000466514)0.952:0.001401504)0.000:0.000000006,('EPI_ISL_257914|2016.937|Human|Japan|H1N1|6B.1':0.002343606,('EPI_ISL_261829|2017.123|Human|India|H1N1|6B.1':0.000933591,('EPI_ISL_4031222|2017.408|Human|China|H1N1|6B.1':0.001871560,('EPI_ISL_4031210|2017.622|Human|China|H1N1|6B.1':0.000466530,('EPI_ISL_275656|2017.532|Human|HongKong|H1N1|6B.1':0.001869951,('EPI_ISL_248224|2017.022|Human|HongKong|H1N1|6B.1':0.0,'EPI_ISL_256090|2017.022|Human|HongKong|H1N1|6B.1':0.0):0.000466610)0.000:0.000000006)0.000:0.000000006)0.967:0.001401825)0.000:0.000000006)0.855:0.000466310)0.000:0.000000006,('EPI_ISL_4031205|2016.527|Human|China|H1N1|6B.1':0.000939128,('EPI_ISL_4031238|2018.548|Human|China|H1N1|6B.1':0.003291524,'EPI_ISL_270257|2016.902|Human|Myanmar|H1N1|6B.1':0.000467829)0.774:0.000463757)0.881:0.000935901)0.911:0.000933599,(('EPI_ISL_292686|2017.619|Human|VietNam|H1N1|6B.1':0.000934234,(('EPI_ISL_322352|2018.203|Human|Asia-Russia|H1N1|6B.1':0.000936648,'EPI_ISL_331261|2018.115|Human|Laos|H1N1|6B.1':0.000937086)0.943:0.001404179,'EPI_ISL_291396|2017.904|Human|Sweden|H1N1|6B.1':0.001402562)0.000:0.000000006)0.000:0.000000006,'EPI_ISL_300039|2017.737|Human|Cambodia|H1N1|6B.1':0.002812983)0.841:0.000466583)0.000:0.000000006,((('EPI_ISL_240289|2016.831|Human|Hawaii|H1N1|6B.1':0.000000006,'EPI_ISL_259837|2017.164|Human|Hawaii|H1N1|6B.1':0.001872004)0.996:0.002811495,('EPI_ISL_234644|2015.803|Human|Japan|H1N1|6B.1':0.0,'EPI_ISL_202064|2015.693|Human|Japan|H1N1|6B.1':0.0):0.000934393)0.000:0.000000006,((('EPI_ISL_221594|2015.989|Human|Canada|H1N1|6B.1':0.000466527,'EPI_ISL_212251|2015.94|Human|Ireland|H1N1|6B.1':0.000466473)0.738:0.000000006,(('EPI_ISL_218183|2015.97|Human|Ukraine|H1N1|6B.1':0.002342742,'EPI_ISL_213160|2015.962|Human|Georgia|H1N1|6B.1':0.000466817)0.376:0.000000006,'EPI_ISL_226250|2015.775|Human|Philippines|H1N1|6B.1':0.000466583)0.000:0.000000006)0.000:0.000000006,((('EPI_ISL_218153|2015.964|Human|Russia|H1N1|6B.1':0.0,'EPI_ISL_230446|2016.199|Human|Ukraine|H1N1|6B.1':0.0,'EPI_ISL_221592|2015.989|Human|Canada|H1N1|6B.1':0.0,'EPI_ISL_221593|2015.97|Human|Canada|H1N1|6B.1':0.0):0.000000006,(('EPI_ISL_277401|2017.425|Human|Taiwan|H1N1|6B.1':0.000000006,'EPI_ISL_349821|2018.214|Human|VietNam|H1N1|6B.1':0.003286499)0.847:0.000466883,('EPI_ISL_216106|2016.128|Human|USA|H1N1|6B.1':0.000466563,(('EPI_ISL_213835|2015.816|Human|Czech|H1N1|6B.1':0.000000006,('EPI_ISL_235346|2016.402|Human|Congo|H1N1|6B.1':0.000000006,('EPI_ISL_233047|2016.38|Human|Oman|H1N1|6B.1':0.002350791,'EPI_ISL_218740|2016.161|Human|France|H1N1|6B.1':0.000465297)0.783:0.000468975)0.506:0.000934153)0.844:0.000466738,(('EPI_ISL_202772|2015.759|Human|HongKong|H1N1|6B.1':0.0,'EPI_ISL_203604|2015.759|Human|HongKong|H1N1|6B.1':0.0):0.000466525,'EPI_ISL_227454|2016.27|Human|Canada|H1N1|6B.1':0.000466532)0.531:0.000000006)0.000:0.000000006)0.581:0.000000006)0.000:0.000000006)0.000:0.000000006,'EPI_ISL_234007|2016.055|Human|Crimea|H1N1|6B.1':0.000466604)0.000:0.000000006)0.000:0.000000006)1.000:0.000000006)0.000:0.000000006,((('EPI_ISL_211978|2015.901|Human|Taiwan|H1N1|6B.1':0.000934083,('EPI_ISL_233742|2016.038|Human|Lebanon|H1N1|6B.1':0.000000006,(('EPI_ISL_502171|2015.915|Human|Taiwan|H1N1|6B.1':0.0,'EPI_ISL_502074|2015.879|Human|Taiwan|H1N1|6B.1':0.0):0.000466654,('EPI_ISL_218190|2015.871|Human|Bahrain|H1N1|6B.1':0.000934020,'EPI_ISL_502129|2016.18|Human|Taiwan|H1N1|6B.1':0.002341032)0.000:0.000000006)1.000:0.000000006)0.000:0.000000006)0.157:0.000466556,'EPI_ISL_221590|2015.962|Human|Canada|H1N1|6B.1':0.000466481)0.000:0.000000006,((((('EPI_ISL_400700|2017.241|Human|VietNam|H1N1|6B.1':0.006169409,'EPI_ISL_210316|2015.923|Human|Pakistan|H1N1|6B.1':0.003754386)0.000:0.000000006,(('EPI_ISL_365646|2019.036|Human|China|H1N1|6B.1A.2':0.012715916,'EPI_ISL_167572|2014.132|Human|Finland|H1N1|6B.1':0.014572975)0.999:0.014046437,(((('EPI_ISL_427423|2014.877|Human|Kenya|H1N1|6B.1':0.004710921,(('EPI_ISL_193299|2015.318|Human|Bangladesh|H1N1|nan':0.004235821,('EPI_ISL_173275|2014.962|Human|USA|H1N1|6B.1':0.0,'EPI_ISL_237225|2014.962|Human|USA|H1N1|6B.1':0.0):0.002344593)0.000:0.000000006,'EPI_ISL_167680|2014.233|Human|USA|H1N1|6B.1':0.000000006)0.000:0.000000006)0.859:0.000466701,((((('EPI_ISL_223215|2016.15|Human|Brazil|H1N1|6B.1':0.000466437,'EPI_ISL_212527|2015.266|Human|Nepal|H1N1|6B.1':0.001871863)0.000:0.000000006,'EPI_ISL_206984|2015.726|Human|Brazil|H1N1|6B.1':0.000467094)0.922:0.000466830,((('EPI_ISL_234632|2015.427|Human|Chile|H1N1|6B.1':0.0,'EPI_ISL_193594|2015.427|Human|Chile|H1N1|6B.1':0.0,'EPI_ISL_200781|2015.493|Human|Chile|H1N1|6B.1':0.0):0.000000006,('EPI_ISL_222200|2016.03|Human|Mexico|H1N1|6B.1':0.000934358,('EPI_ISL_206532|2015.822|Human|USA|H1N1|6B.1':0.000466786,('EPI_ISL_207369|2015.822|Human|USA|H1N1|6B.1':0.0,'EPI_ISL_203601|2015.822|Human|USA|H1N1|6B.1':0.0):0.000000006)0.927:0.000934298)0.732:0.000000006)0.783:0.000000006,((('EPI_ISL_213112|2015.781|Human|Chile|H1N1|6B.2':0.000000006,'EPI_ISL_215027|2015.885|Human|Colombia|H1N1|6B.1':0.000933769)0.921:0.000934082,'EPI_ISL_194846|2015.488|Human|Chile|H1N1|6B.1':0.000466672)0.000:0.000000006,(('EPI_ISL_213178|2016.055|Human|USA|H1N1|6B.1':0.001402746,(('EPI_ISL_218072|2016.011|Human|USA|H1N1|6B.1':0.0,'EPI_ISL_222192|2015.981|Human|Mexico|H1N1|6B.1':0.0):0.000000006,'EPI_ISL_232716|2016.169|Human|Salvador|H1N1|6B.1':0.000934573)0.000:0.000000006)0.000:0.000000006,'EPI_ISL_221005|2016.046|Human|USA|H1N1|6B.1':0.002341939)0.849:0.000466746)0.000:0.000000006)0.000:0.000000006)0.974:0.001871020,('EPI_ISL_218429|2014.8|Human|India|H1N1|6B.1':0.001401960,('EPI_ISL_193011|2015.022|Human|India|H1N1|6B.1':0.000464094,(('EPI_ISL_202385|2015.644|Human|Bangladesh|H1N1|6B.1':0.001872042,((('EPI_ISL_241167|2016.052|Human|UK|H1N1|6B.1':0.0,'EPI_ISL_241165|2016.06|Human|UK|H1N1|6B.1':0.0):0.001869614,('EPI_ISL_207948|2015.893|Human|Pakistan|H1N1|6B.1':0.000933729,'EPI_ISL_213151|2015.94|Human|Pakistan|H1N1|6B.1':0.000466955)0.000:0.000000006)0.858:0.000466252,'EPI_ISL_206516|2015.633|Human|Bangladesh|H1N1|6B.1':0.001401163)0.000:0.000000006)0.000:0.000000006,'EPI_ISL_235565|2016.191|Human|Nepal|H1N1|6B.1':0.001870453)0.938:0.001404878)0.888:0.000937243)0.000:0.000000006)0.950:0.000933551,'EPI_ISL_237086|2015.11|Human|India|H1N1|6B.1':0.005221421)0.000:0.000000006)1.000:0.000000006,((((('EPI_ISL_237226|2014.233|Human|USA|H1N1|6B.2':0.0,'EPI_ISL_192124|2014.233|Human|USA|H1N1|6B.2':0.0):0.000933784,((('EPI_ISL_175254|2014.847|Human|Congo|H1N1|6B.2':0.003322100,'EPI_ISL_227473|2016.112|Human|Uganda|H1N1|6B.1':0.006677883)0.897:0.001390608,'EPI_ISL_282718|2015.422|swine|Canada|H1N1|6B.1':0.007585144)0.738:0.000457323,('EPI_ISL_167684|2014.26|Human|USA|H1N1|6B.1':0.002343957,((((('EPI_ISL_172625|2014.767|Human|Taiwan|H1N1|6B.1':0.000467791,'EPI_ISL_502164|2014.811|Human|Taiwan|H1N1|6B.1':0.000933875)0.761:0.000466503,(('EPI_ISL_238373|2015.099|Human|Spain|H1N1|6B.1':0.003288592,((('EPI_ISL_259855|2016.284|Human|VietNam|H1N1|6B.2':0.000938034,'EPI_ISL_259848|2016.251|Human|VietNam|H1N1|6B.2':0.000938820)0.989:0.003295666,('EPI_ISL_194904|2015.156|Human|Japan|H1N1|6B.2':0.000467506,'EPI_ISL_210349|2015.225|Human|VietNam|H1N1|6B.2':0.000000006)0.000:0.000000006)0.977:0.001874529,('EPI_ISL_193300|2015.211|Human|Russia|H1N1|6B.1':0.000933522,((('EPI_ISL_263396|2015.951|Human|Taiwan|H1N1|6B.1':0.0,'EPI_ISL_502169|2015.855|Human|Taiwan|H1N1|6B.1':0.0):0.000000006,'EPI_ISL_502080|2016.016|Human|Taiwan|H1N1|6B.1':0.000466350)0.832:0.000466350,('EPI_ISL_502155|2015.567|Human|Taiwan|H1N1|6B.1':0.000466270,'EPI_ISL_502140|2015.381|Human|Taiwan|H1N1|6B.1':0.001401353)0.000:0.000000006)0.000:0.000000006)0.942:0.001870522)0.000:0.000000006)0.912:0.000466483,('EPI_ISL_263167|2014.704|Human|Brazil|H1N1|6B.1':0.000933324,'EPI_ISL_281284|2014.356|Human|Emirates|H1N1|6B.1':0.000466215)0.000:0.000000006)0.884:0.000466333)0.000:0.000000006,'EPI_ISL_399261|2014.69|Human|Singapore|H1N1|6B.1':0.000935928)0.000:0.000000006,((('EPI_ISL_172648|2014.849|Human|Ethiopia|H1N1|6B.1':0.002813912,'EPI_ISL_172641|2014.827|Human|Ethiopia|H1N1|6B.1':0.002340272)0.000:0.000000006,('EPI_ISL_177092|2015.189|Human|Sweden|H1N1|6B.1':0.002822133,'EPI_ISL_237084|2014.436|Human|India|H1N1|6B.2':0.002352833)0.747:0.000459506)0.850:0.000466262,(((('EPI_ISL_237247|2014.973|Human|USA|H1N1|6B.2':0.0,'EPI_ISL_172643|2014.973|Human|USA|H1N1|6B.2':0.0):0.000466961,'EPI_ISL_263290|2014.647|Human|Brazil|H1N1|6B.2':0.000934627)0.876:0.000939931,('EPI_ISL_212245|2015.959|Human|UK|H1N1|6B.2':0.003295958,(((((('EPI_ISL_212528|2015.203|Human|Nepal|H1N1|nan':0.000934684,'EPI_ISL_212529|2015.203|Human|Nepal|H1N1|6B.2':0.001400436)0.000:0.000000006,(('EPI_ISL_194497|2015.455|Human|Cambodia|H1N1|6B.2':0.0,'EPI_ISL_237239|2015.279|Human|Hawaii|H1N1|6B.2':0.0):0.000000006,('EPI_ISL_237234|2015.304|Human|Hawaii|H1N1|6B.2':0.001401157,('EPI_ISL_237227|2015.282|Human|USA|H1N1|6B.2':0.0,'EPI_ISL_192125|2015.282|Human|USA|H1N1|6B.2':0.0,'EPI_ISL_237240|2015.282|Human|USA|H1N1|6B.2':0.0,'EPI_ISL_192131|2015.282|Human|USA|H1N1|6B.2':0.0):0.000933031)0.000:0.000000006)0.922:0.000466084)0.000:0.000000006,('EPI_ISL_193849|2015.107|Human|Brazil|H1N1|6B.2':0.000466538,('EPI_ISL_195814|2015.299|Human|Laos|H1N1|6B.2':0.000466812,('EPI_ISL_194502|2015.175|Human|Thailand|H1N1|6B.2':0.000468028,'EPI_ISL_195829|2015.416|Human|Thailand|H1N1|6B.2':0.003285623)0.760:0.000464013)0.786:0.000467201)0.794:0.000465642)0.000:0.000000006,('EPI_ISL_237284|2015.115|Human|USA|H1N1|6B.2':0.0,'EPI_ISL_178490|2015.115|Human|USA|H1N1|6B.2':0.0):0.000000006)0.000:0.000000006,(('EPI_ISL_192630|2015.285|Human|Bangladesh|H1N1|6B.2':0.000466058,'EPI_ISL_192646|2015.345|Human|Bangladesh|H1N1|6B.2':0.000933130)0.453:0.000000006,('EPI_ISL_212223|2015.164|Human|UK|H1N1|6B.2':0.000466052,('EPI_ISL_177604|2015.071|Human|India|H1N1|6B.2':0.000000006,'EPI_ISL_218433|2015.071|Human|India|H1N1|6B.2':0.000933259)0.832:0.000466132)0.735:0.000000006)0.000:0.000000006)0.000:0.000000006,'EPI_ISL_212530|2015.192|Human|Nepal|H1N1|6B.2':0.000466265)0.776:0.000466775)0.736:0.000463680)0.944:0.001406449,(((('EPI_ISL_175260|2014.764|Human|TheCaribbean|H1N1|6B.2':0.000466334,('EPI_ISL_190442|2015.175|Human|Colombia|H1N1|6B.2':0.001401620,('EPI_ISL_194930|2015.184|Human|Ecuador|H1N1|6B.2':0.000933927,'EPI_ISL_178103|2015.047|Human|Colombia|H1N1|6B.2':0.000000006)0.000:0.000000006)0.754:0.000466815)0.954:0.001404575,('EPI_ISL_178484|2014.756|Human|Egypt|H1N1|6B.1':0.000000006,'EPI_ISL_178482|2014.8|Human|Egypt|H1N1|6B.1':0.000936277)0.960:0.001401114)0.000:0.000000006,('EPI_ISL_188708|2014.992|Human|USA|H1N1|6B.2':0.0,'EPI_ISL_237220|2014.992|Human|USA|H1N1|6B.2':0.0):0.000466160)0.000:0.000000006,(('EPI_ISL_195816|2015.518|Human|USA|H1N1|6B.2':0.0,'EPI_ISL_208219|2015.518|Human|USA|H1N1|6B.2':0.0):0.001401624,(((((('EPI_ISL_256318|2016.071|Human|China|H1N1|6B.2':0.0,'EPI_ISL_256317|2016.071|Human|China|H1N1|6B.2':0.0):0.000933701,(((((('EPI_ISL_402382|2019.655|Human|China|H1N1|6B.2':0.000000006,'EPI_ISL_209060|2015.66|Human|Malaysia|H1N1|6B.2':0.004235001)0.000:0.000000006,'EPI_ISL_4031206|2016.434|Human|China|H1N1|6B.2':0.000933054)0.000:0.000000006,'EPI_ISL_1652689|2017.529|Human|China|H1N1|6B.2':0.001400834)0.000:0.000000006,((('EPI_ISL_4031208|2016.339|Human|China|H1N1|6B.2':0.000465974,('EPI_ISL_4031199|2014.164|Human|China|H1N1|6B.2':0.000466009,(('EPI_ISL_4031201|2014.162|Human|China|H1N1|6B.2':0.0,'EPI_ISL_4031202|2014.162|Human|China|H1N1|6B.2':0.0,'EPI_ISL_4031207|2016.437|Human|China|H1N1|6B.2':0.0,'EPI_ISL_4031204|2016.432|Human|China|H1N1|6B.2':0.0):0.000000006,'EPI_ISL_4031200|2014.164|Human|China|H1N1|6B.2':0.000465941)0.000:0.000000006)0.000:0.000000006)0.873:0.000466030,((('EPI_ISL_205291|2015.841|Human|USA|H1N1|6B.2':0.000000006,(('EPI_ISL_211747|2015.841|Human|USA|H1N1|6B.2':0.0,'EPI_ISL_206530|2015.841|Human|USA|H1N1|6B.2':0.0):0.000000006,'EPI_ISL_211748|2015.841|Human|USA|H1N1|6B.2':0.000000006)0.000:0.000000006)0.951:0.001400704,'EPI_ISL_208486|2016.027|Human|USA|H1N1|6B.2':0.000934068)0.000:0.000000006,'EPI_ISL_216804|2016.191|Human|Japan|H1N1|6B.2':0.000933050)0.000:0.000000006)0.000:0.000000006,(('EPI_ISL_214969|2016.068|Human|USA|H1N1|6B.2':0.000466882,((('EPI_ISL_1652687|2017.797|Human|China|H1N1|6B.2':0.0,'EPI_ISL_1652535|2017.436|Human|China|H1N1|6B.2':0.0):0.000466532,('EPI_ISL_218746|2016.161|Human|France|H1N1|6B.2':0.001881436,'EPI_ISL_221813|2016.077|Human|France|H1N1|6B.2':0.001881976)0.773:0.000457626)0.785:0.000466841,('EPI_ISL_219024|2015.521|Human|Australia|H1N1|6B.2':0.000466101,'EPI_ISL_211979|2015.899|Human|Taiwan|H1N1|6B.2':0.000933065)0.626:0.000000006)0.000:0.000000006)0.572:0.000000006,'EPI_ISL_334458|2015.937|Human|China|H1N1|6B.2':0.000466134)0.000:0.000000006)0.000:0.000000006)1.000:0.000000006,(('EPI_ISL_502103|2016.085|Human|Taiwan|H1N1|6B.2':0.000933331,('EPI_ISL_232688|2016.224|Human|SouthAfrica|H1N1|6B.2':0.000935532,'EPI_ISL_259852|2016.265|Human|VietNam|H1N1|6B.2':0.002349139)0.768:0.000464166)0.000:0.000000006,('EPI_ISL_334466|2015.937|Human|China|H1N1|6B.2':0.0,'EPI_ISL_334460|2015.94|Human|China|H1N1|6B.2':0.0,'EPI_ISL_334452|2015.907|Human|China|H1N1|6B.2':0.0,'EPI_ISL_235023|2015.929|Human|China|H1N1|6B.2':0.0,'EPI_ISL_334448|2015.951|Human|China|H1N1|6B.2':0.0,'EPI_ISL_236219|2015.929|Human|China|H1N1|6B.2':0.0,'EPI_ISL_334461|2015.929|Human|China|H1N1|6B.2':0.0,'EPI_ISL_334462|2015.929|Human|China|H1N1|6B.2':0.0,'EPI_ISL_334453|2015.921|Human|China|H1N1|6B.2':0.0,'EPI_ISL_334454|2015.921|Human|China|H1N1|6B.2':0.0,'EPI_ISL_253771|2016.123|Human|Taiwan|H1N1|6B.2':0.0,'EPI_ISL_227399|2016.033|Human|USA|H1N1|6B.2':0.0,'EPI_ISL_218175|2016.033|Human|USA|H1N1|6B.2':0.0):0.000000006)0.000:0.000000006)0.000:0.000000006,((('EPI_ISL_221004|2015.636|Human|BurkinaFaso|H1N1|6B.2':0.001404647,'EPI_ISL_227649|2016.415|Human|Australia|H1N1|6B.2':0.001403466)0.755:0.000465367,'EPI_ISL_334456|2015.926|Human|China|H1N1|6B.2':0.000466160)0.000:0.000000006,('EPI_ISL_227424|2016.104|Human|Laos|H1N1|6B.2':0.000466075,('EPI_ISL_253750|2016.057|Human|Taiwan|H1N1|6B.2':0.000466181,'EPI_ISL_502121|2016.153|Human|Taiwan|H1N1|6B.2':0.001869794)0.000:0.000000006)1.000:0.000000006)0.000:0.000000006)0.000:0.000000006)0.835:0.000466313,(('EPI_ISL_226994|2016.109|Human|Singapore|H1N1|6B.2':0.001872223,(('EPI_ISL_192068|2015.148|Human|Korea|H1N1|6B.2':0.000466276,('EPI_ISL_172639|2014.953|Human|Korea|H1N1|6B.2':0.000000006,'EPI_ISL_197804|2015.156|Human|Indonesia|H1N1|6B.2':0.000933422)0.000:0.000000006)0.845:0.000466281,'EPI_ISL_239913|2016.15|Human|Cambodia|H1N1|6B.2':0.004707720)0.288:0.000000006)0.619:0.000000006,'EPI_ISL_226999|2016.131|Human|Singapore|H1N1|6B.1':0.001870197)0.000:0.000000006)0.537:0.000000006,'EPI_ISL_281253|2015.849|Human|Emirates|H1N1|6B.2':0.001870578)0.000:0.000000006,((((('EPI_ISL_215725|2016.057|Human|Sweden|H1N1|6B.2':0.002810855,('EPI_ISL_259863|2016.287|Human|VietNam|H1N1|nan':0.002339327,(('EPI_ISL_230454|2016.096|Human|Ukraine|H1N1|6B.2':0.000933568,(('EPI_ISL_216205|2015.953|Human|Ukraine|H1N1|6B.2':0.0,'EPI_ISL_221293|2016.093|Human|USA|H1N1|6B.2':0.0,'EPI_ISL_221055|2016.093|Human|USA|H1N1|6B.2':0.0,'EPI_ISL_223312|2016.093|Human|USA|H1N1|6B.2':0.0,'EPI_ISL_213274|2016.093|Human|USA|H1N1|6B.2':0.0):0.000000006,('EPI_ISL_216203|2015.959|Human|Ukraine|H1N1|6B.2':0.000000006,'EPI_ISL_221249|2016.079|Human|USA|H1N1|6B.2':0.000466848)0.000:0.000000006)0.000:0.000000006)0.000:0.000000006,'EPI_ISL_230464|2016.156|Human|Ukraine|H1N1|6B.2':0.000466428)0.921:0.000466362)0.000:0.000000006)0.863:0.000466237,('EPI_ISL_213150|2015.912|Human|Pakistan|H1N1|6B.2':0.000937251,('EPI_ISL_263435|2016.019|Human|Taiwan|H1N1|6B.2':0.001869321,(((('EPI_ISL_211982|2015.937|Human|Taiwan|H1N1|6B.2':0.000000006,'EPI_ISL_253746|2016.046|Human|Taiwan|H1N1|6B.2':0.000000006)0.912:0.000466070,('EPI_ISL_236839|2016.23|Human|USA|H1N1|6B.2':0.000466079,'EPI_ISL_221782|2016.131|Human|Japan|H1N1|6B.2':0.000466745)0.000:0.000000006)0.556:0.000000006,'EPI_ISL_253738|2016.15|Human|Taiwan|H1N1|6B.2':0.000466145)0.000:0.000000006,(((('EPI_ISL_263436|2015.942|Human|Taiwan|H1N1|6B.2':0.000933168,'EPI_ISL_502177|2015.995|Human|Taiwan|H1N1|6B.2':0.000933128)0.326:0.000000006,('EPI_ISL_334443|2015.989|Human|China|H1N1|6B.2':0.000466243,('EPI_ISL_253799|2016.087|Human|Taiwan|H1N1|6B.2':0.000466202,'EPI_ISL_502089|2016.049|Human|Taiwan|H1N1|6B.2':0.000466236)0.445:0.000000006)0.863:0.000466180)0.000:0.000000006,(('EPI_ISL_211981|2015.926|Human|Taiwan|H1N1|6B.2':0.0,'EPI_ISL_502174|2015.956|Human|Taiwan|H1N1|6B.2':0.0,'EPI_ISL_212794|2015.923|Human|Taiwan|H1N1|6B.2':0.0,'EPI_ISL_220917|2016.038|Human|Japan|H1N1|nan':0.0):0.000000006,'EPI_ISL_502166|2015.816|Human|Taiwan|H1N1|6B.2':0.000466165)0.000:0.000000006)1.000:0.000000006,('EPI_ISL_253781|2016.077|Human|Taiwan|H1N1|6B.2':0.000466691,'EPI_ISL_502173|2015.923|Human|Taiwan|H1N1|6B.2':0.000466129)0.000:0.000000006)0.000:0.000000006)0.000:0.000000006)0.913:0.000934255)0.784:0.000465838)0.000:0.000000006,('EPI_ISL_241437|2016.172|Human|UK|H1N1|6B.2':0.000934059,('EPI_ISL_212237|2015.94|Human|UK|H1N1|6B.2':0.000000006,'EPI_ISL_240943|2015.962|Human|UK|H1N1|6B.2':0.000934013)0.000:0.000000006)0.965:0.001870348)0.000:0.000000006,('EPI_ISL_241140|2016.055|Human|UK|H1N1|6B.2':0.002339083,'EPI_ISL_233496|2016.027|Human|Indonesia|H1N1|6B.2':0.001401412)0.751:0.000000006)0.000:0.000000006,'EPI_ISL_1652690|2017.641|Human|China|H1N1|6B.2':0.000933279)0.000:0.000000006)0.884:0.000000006,(((((('EPI_ISL_281257|2014.921|Human|Emirates|H1N1|6B.2':0.000000006,'EPI_ISL_191666|2015.115|Human|Georgia|H1N1|6B.1':0.000933682)0.000:0.000000006,('EPI_ISL_192067|2015.263|Human|Ukraine|H1N1|6B.2':0.001402067,(('EPI_ISL_192118|2015.118|Human|Russia|H1N1|6B.2':0.000933897,('EPI_ISL_237218|2014.899|Human|USA|H1N1|6B.2':0.0,'EPI_ISL_173267|2014.899|Human|USA|H1N1|6B.2':0.0):0.001402372)0.041:0.000000006,'EPI_ISL_176851|2015.036|Human|Japan|H1N1|6B.2':0.000466495)0.000:0.000000006)0.000:0.000000006)0.000:0.000000006,('EPI_ISL_192128|2015.208|Human|USA|H1N1|6B.2':0.0,'EPI_ISL_237248|2015.208|Human|USA|H1N1|6B.2':0.0):0.002340959)0.921:0.000935016,'EPI_ISL_192648|2015.189|Human|Russia|H1N1|6B.2':0.000465274)0.774:0.000468523,('EPI_ISL_227461|2016.115|Human|Brazil|H1N1|6B.2':0.001402777,'EPI_ISL_218178|2016.011|Human|HongKong|H1N1|6B.2':0.001400831)0.000:0.000000006)1.000:0.000000006,('EPI_ISL_195660|2015.581|Human|Sweden|H1N1|6B.2':0.001404380,'EPI_ISL_211977|2015.901|Human|Taiwan|H1N1|6B.2':0.000933363)0.766:0.000000006)0.000:0.000000006)0.000:0.000000006)0.926:0.000943296)0.000:0.000000006)0.861:0.000466174)0.000:0.000000006)0.000:0.000000006,('EPI_ISL_192120|2015.145|Human|Laos|H1N1|6B.1':0.003283962,('EPI_ISL_172647|2014.704|Human|Laos|H1N1|6B.1':0.000000006,'EPI_ISL_172649|2014.71|Human|Laos|H1N1|6B.2':0.000466159)0.000:0.000000006)0.927:0.000466165)0.747:0.000466387)0.791:0.000466968)0.000:0.000000006)0.000:0.000000006,('EPI_ISL_205297|2015.504|Human|SouthAfrica|H1N1|6B.1':0.005669698,('EPI_ISL_171582|2015.06|Human|Spain|H1N1|6B.1':0.003295380,'EPI_ISL_188724|2014.879|Human|Laos|H1N1|6B.1':0.001417569)0.981:0.002856938)0.753:0.000452452)0.000:0.000000006,((('EPI_ISL_502122|2014.175|Human|Taiwan|H1N1|6B.1':0.000466438,'EPI_ISL_14749480|2015.151|Human|VietNam|H1N1|6B.1':0.000933330)0.000:0.000000006,'EPI_ISL_163674|2014.227|Human|USA|H1N1|6B.1':0.000934253)0.000:0.000000006,('EPI_ISL_502116|2014.153|Human|Taiwan|H1N1|6B.1':0.0,'EPI_ISL_167618|2013.978|Human|USA|H1N1|6B.1':0.0,'EPI_ISL_176991|2013.814|Human|Japan|H1N1|6B.1':0.0):0.000000006)0.000:0.000000006)0.000:0.000000006,('EPI_ISL_176986|2014.066|Human|Japan|H1N1|6B.1':0.000000006,(((((('EPI_ISL_209301|2015.937|Human|USA|H1N1|6B.1':0.001402676,((((((('EPI_ISL_213223|2015.973|Human|USA|H1N1|6B.1':0.0,'EPI_ISL_208490|2016.011|Human|USA|H1N1|6B.1':0.0,'EPI_ISL_218093|2016.112|Human|USA|H1N1|6B.1':0.0):0.000000006,('EPI_ISL_207933|2015.962|Human|USA|H1N1|6B.1':0.000000006,('EPI_ISL_224119|2016.301|Human|USA|H1N1|6B.1':0.000934025,'EPI_ISL_220992|2016.025|Human|USA|H1N1|6B.1':0.001401078)0.000:0.000000006)0.920:0.000466378)0.000:0.000000006,'EPI_ISL_220970|2015.992|Human|Canada|H1N1|6B.1':0.000933893)0.000:0.000000006,('EPI_ISL_232580|2016.109|Human|USA|H1N1|6B.1':0.000466493,(('EPI_ISL_234629|2016.587|Human|Colombia|H1N1|6B.1':0.000468111,'EPI_ISL_236224|2016.467|Human|Venezuela|H1N1|6B.1':0.001404369)0.780:0.000467200,'EPI_ISL_224167|2016.044|Human|USA|H1N1|6B.1':0.000466509)0.000:0.000000006)1.000:0.000000006)0.000:0.000000006,(('EPI_ISL_210334|2015.907|Human|USA|H1N1|6B.1':0.002347460,'EPI_ISL_224191|2016.131|Human|USA|H1N1|6B.1':0.000937447)0.772:0.000463979,'EPI_ISL_233521|2016.21|Human|TheCaribbean|H1N1|6B.1':0.001402098)0.000:0.000000006)0.725:0.000000006,'EPI_ISL_221049|2016.142|Human|Georgia|H1N1|6B.1':0.001402068)0.908:0.000934755,'EPI_ISL_194836|2015.384|Human|Dominica|H1N1|6B.1':0.000000006)0.000:0.000000006)0.904:0.000466442,(('EPI_ISL_221645|2015.877|Human|Canada|H1N1|6B.1':0.000000006,'EPI_ISL_221644|2016.033|Human|Canada|H1N1|6B.1':0.000000006)1.000:0.006153008,((((('EPI_ISL_236218|2016.314|Human|Mozambique|H1N1|6B.1':0.000466503,'EPI_ISL_15082352|2016.161|Human|Spain|H1N1|6B.1':0.000000006)0.933:0.000934253,('EPI_ISL_223290|2016.221|Human|USA|H1N1|6B.1':0.000935868,(((('EPI_ISL_238791|2016.03|Human|Nicaragua|H1N1|6B.1':0.000467079,'EPI_ISL_232705|2016.079|Human|Salvador|H1N1|6B.1':0.000934626)0.000:0.000000006,(('EPI_ISL_1287738|2016.107|Human|Russia|H1N1|6B.1':0.0,'EPI_ISL_232650|2016.074|Human|Russia|H1N1|6B.1':0.0,'EPI_ISL_214919|2015.981|Human|Kyrgyzstan|H1N1|6B.1':0.0):0.000000006,'EPI_ISL_207503|2015.882|Human|Asia-Russia|H1N1|6B.1':0.000000006)0.935:0.000466518)0.000:0.000000006,((('EPI_ISL_369667|2015.879|Human|Nicaragua|H1N1|6B.1':0.000466415,'EPI_ISL_253844|2016.178|Human|USA|H1N1|6B.1':0.000933749)0.000:0.000000006,(('EPI_ISL_237497|2016.066|Human|CostaRica|H1N1|6B.1':0.000466391,'EPI_ISL_369671|2015.863|Human|Nicaragua|H1N1|nan':0.000000006)0.949:0.000933668,'EPI_ISL_218180|2015.967|Human|CostaRica|H1N1|6B.1':0.001402290)0.000:0.000000006)0.000:0.000000006,(('EPI_ISL_233538|2016.148|Human|Guatemala|H1N1|6B.1':0.000466432,'EPI_ISL_230416|2016.393|Human|Honduras|H1N1|6B.1':0.002813418)0.000:0.000000006,('EPI_ISL_289469|2015.951|Human|Nicaragua|H1N1|6B.1':0.0,'EPI_ISL_214925|2015.992|Human|Panama|H1N1|6B.1':0.0):0.000000006)0.000:0.000000006)0.000:0.000000006)1.000:0.000000006,'EPI_ISL_369655|2015.888|Human|Nicaragua|H1N1|nan':0.000466488)0.000:0.000000006)0.903:0.000466533)0.000:0.000000006,'EPI_ISL_205490|2015.921|Human|USA|H1N1|6B.1':0.001404580)0.000:0.000000006,'EPI_ISL_228146|2015.781|Human|USA|H1N1|6B.1':0.000466579)0.987:0.002823203,('EPI_ISL_224140|2016.5|Human|USA|H1N1|6B.1':0.000000006,'EPI_ISL_222195|2016.046|Human|Mexico|H1N1|6B.2':0.000935624)0.964:0.001878546)0.619:0.000462805)0.000:0.000000006)0.868:0.000466375,('EPI_ISL_172653|2014.808|Human|HongKong|H1N1|6B.1':0.000466336,(('EPI_ISL_237209|2014.918|Human|USA|H1N1|6B.1':0.000933532,(('EPI_ISL_237212|2014.893|Human|USA|H1N1|6B.1':0.0,'EPI_ISL_173270|2014.893|Human|USA|H1N1|6B.1':0.0):0.000000006,('EPI_ISL_237214|2014.937|Human|USA|H1N1|6B.1':0.000466358,('EPI_ISL_173274|2014.942|Human|USA|H1N1|6B.1':0.0,'EPI_ISL_237207|2014.918|Human|USA|H1N1|6B.1':0.0,'EPI_ISL_173268|2014.918|Human|USA|H1N1|6B.1':0.0):0.000000006)0.916:0.000466399)0.000:0.000000006)0.925:0.000934998,('EPI_ISL_172651|2014.8|Human|HongKong|H1N1|6B.1':0.000000006,'EPI_ISL_172654|2014.781|Human|HongKong|H1N1|6B.1':0.000466272)0.000:0.000000006)0.000:0.000000006)0.920:0.000933362)0.000:0.000000006,(('EPI_ISL_172628|2014.762|Human|Taiwan|H1N1|6B.1':0.001408047,(('EPI_ISL_193302|2015.444|Human|HongKong|H1N1|6B.1':0.0,'EPI_ISL_193597|2015.444|Human|HongKong|H1N1|6B.1':0.0):0.001414842,'EPI_ISL_223349|2015.186|Human|VietNam|H1N1|6B.1':0.001884412)0.885:0.000930358)0.758:0.000466995,(('EPI_ISL_168854|2014.616|Human|NewZealand|H1N1|6B.1':0.001871027,('EPI_ISL_174010|2015.096|Human|Sweden|H1N1|6B.1':0.001408418,('EPI_ISL_188709|2014.767|Human|USA|H1N1|6B.1':0.000000006,('EPI_ISL_170148|2014.849|Human|USA|H1N1|6B.1':0.000000006,('EPI_ISL_172637|2015.016|Human|USA|H1N1|6B.1':0.0,'EPI_ISL_171850|2015.016|Human|USA|H1N1|6B.1':0.0,'EPI_ISL_237268|2015.016|Human|USA|H1N1|6B.1':0.0,'EPI_ISL_237243|2015.016|Human|USA|H1N1|6B.1':0.0):0.000933233)0.843:0.000466161)0.759:0.000466237)0.882:0.000934225)0.364:0.000000006,('EPI_ISL_200783|2015.712|Human|Hawaii|H1N1|6B.1':0.000928406,('EPI_ISL_217921|2016.096|Human|Japan|H1N1|6B.1':0.000000006,'EPI_ISL_255355|2016.814|swine|Japan|H1N1|6B.1':0.002342870)0.961:0.001882928)0.986:0.002825927)0.000:0.000000006)1.000:0.000000006)0.000:0.000000006,('EPI_ISL_192126|2015.342|Human|Ukraine|H1N1|6B.1':0.000936617,('EPI_ISL_195820|2015.356|Human|Bangladesh|H1N1|6B.1':0.003286644,('EPI_ISL_192130|2015.068|Human|Laos|H1N1|6B.1':0.000933813,((((('EPI_ISL_328782|2015.668|swine|Chile|H1N1|6B.1':0.0,'EPI_ISL_328781|2015.668|swine|Chile|H1N1|6B.1':0.0):0.000000006,'EPI_ISL_328780|2015.668|swine|Chile|H1N1|6B.1':0.000933814)0.969:0.001401879,(('EPI_ISL_193601|2015.222|Human|Russia|H1N1|6B.1':0.001401805,'EPI_ISL_174820|2014.956|Human|Japan|H1N1|6B.1':0.000000006)0.848:0.000466449,'EPI_ISL_207930|2015.145|Human|Mali|H1N1|6B.1':0.000934453)0.000:0.000000006)0.000:0.000000006,(((((((((('EPI_ISL_373023|2015.055|Human|Germany|H1N1|6B.1':0.001403587,('EPI_ISL_192647|2015.17|Human|Russia|H1N1|6B.1':0.001407494,'EPI_ISL_281280|2015.871|Human|Emirates|H1N1|6B.1':0.002819878)0.770:0.000463010)0.000:0.000000006,'EPI_ISL_174011|2015.099|Human|Sweden|H1N1|6B.1':0.001402221)0.000:0.000000006,('EPI_ISL_172927|2015.014|Human|Sweden|H1N1|6B.1':0.000935228,'EPI_ISL_426175|2015.666|Human|Kenya|H1N1|6B.1':0.002810163)0.723:0.000000006)0.000:0.000000006,('EPI_ISL_175262|2014.786|Human|TheCaribbean|H1N1|6B.1':0.0,'EPI_ISL_175253|2014.819|Human|TheCaribbean|H1N1|6B.1':0.0):0.000933952)0.000:0.000000006,(((('EPI_ISL_278987|2015.666|Human|Italy|H1N1|6B.1':0.000466524,'EPI_ISL_191450|2015.195|Human|Japan|H1N1|6B.1':0.000933803)0.000:0.000000006,('EPI_ISL_212221|2015.088|Human|UK|H1N1|6B.1':0.000936166,'EPI_ISL_212219|2015.022|Human|UK|H1N1|6B.1':0.000000006)0.831:0.000466538)0.000:0.000000006,('EPI_ISL_206500|2015.263|Human|Salvador|H1N1|6B.1':0.001871283,(('EPI_ISL_202378|2015.781|Human|USA|H1N1|6B.1':0.000462939,'EPI_ISL_221599|2015.819|Human|TheCaribbean|H1N1|6B.1':0.001407471)0.460:0.000938610,('EPI_ISL_502123|2015.241|Human|Taiwan|H1N1|6B.1':0.001401315,'EPI_ISL_172642|2014.973|Human|Korea|H1N1|6B.1':0.000000006)0.812:0.000466432)0.744:0.000000006)0.795:0.000000006)0.000:0.000000006,('EPI_ISL_278989|2015.666|Human|Italy|H1N1|6B.1':0.000466496,'EPI_ISL_192640|2015.348|Human|Peru|H1N1|6B.1':0.000466544)0.000:0.000000006)0.000:0.000000006)0.000:0.000000006,('EPI_ISL_173261|2014.962|Human|Germany|H1N1|6B.1':0.0,'EPI_ISL_173260|2014.953|Human|Germany|H1N1|6B.1':0.0,'EPI_ISL_278986|2015.666|Human|Italy|H1N1|6B.1':0.0,'EPI_ISL_278849|2015.666|swine|Italy|H1N1|6B.1':0.0,'EPI_ISL_202947|2015.107|Human|Luxembourg|H1N1|6B.1':0.0,'EPI_ISL_284271|2014.973|Human|Netherlands|H1N1|6B.1':0.0,'EPI_ISL_284313|2014.973|Human|Netherlands|H1N1|6B.1':0.0,'EPI_ISL_284649|2015.014|Human|Netherlands|H1N1|6B.1':0.0,'EPI_ISL_179477|2015.014|Human|Netherlands|H1N1|6B.1':0.0,'EPI_ISL_193607|2015.088|Human|Russia|H1N1|6B.1':0.0,'EPI_ISL_171598|2015.052|Human|Spain|H1N1|6B.1':0.0,'EPI_ISL_177074|2015.145|Human|Sweden|H1N1|6B.1':0.0,'EPI_ISL_177082|2015.134|Human|Sweden|H1N1|6B.1':0.0,'EPI_ISL_174000|2015.068|Human|Sweden|H1N1|6B.1':0.0,'EPI_ISL_188705|2015.038|Human|USA|H1N1|6B.1':0.0,'EPI_ISL_237224|2015.038|Human|USA|H1N1|6B.1':0.0,'EPI_ISL_178492|2015.145|Human|USA|H1N1|6B.1':0.0,'EPI_ISL_195795|2015.282|Human|FrenchGuiana|H1N1|6B.1':0.0):0.000000006)1.000:0.000000006,'EPI_ISL_197576|2015.192|Human|Australia|H1N1|6B.1':0.000466455)0.000:0.000000006,(('EPI_ISL_205296|2015.625|Human|SouthAfrica|H1N1|6B.1':0.000467377,('EPI_ISL_230420|2015.94|Human|Trinidad|H1N1|6B.1':0.0,'EPI_ISL_230421|2016.126|Human|Trinidad|H1N1|6B.1':0.0):0.001873551)0.882:0.000934708,(('EPI_ISL_218971|2016.18|Human|France|H1N1|6B.2':0.002342390,'EPI_ISL_191447|2015.192|Human|Japan|H1N1|6B.1':0.000000006)0.867:0.000466408,('EPI_ISL_210300|2015.759|Human|USA|H1N1|6B.1':0.000466839,'EPI_ISL_221604|2015.844|Human|Cambodia|H1N1|6B.1':0.000466733)0.960:0.001873878)0.000:0.000000006)0.843:0.000466478)0.000:0.000000006,(((((('EPI_ISL_502145|2015.416|Human|Taiwan|H1N1|6B.1':0.002341366,'EPI_ISL_192048|2015.129|Human|Korea|H1N1|6B.1':0.000000006)0.859:0.000466585,'EPI_ISL_228129|2015.592|Human|Hawaii|H1N1|6B.1':0.001871407)0.000:0.000000006,'EPI_ISL_237281|2015.101|Human|Hawaii|H1N1|6B.1':0.000000006)0.000:0.000000006,('EPI_ISL_502133|2015.307|Human|Taiwan|H1N1|6B.1':0.001414784,'EPI_ISL_502167|2015.819|Human|Taiwan|H1N1|6B.1':0.003305115)0.836:0.000927542)0.923:0.000933826,('EPI_ISL_177691|2015.244|Human|Sweden|H1N1|6B.2':0.001401857,'EPI_ISL_174006|2015.016|Human|Sweden|H1N1|6B.1':0.000466489)0.000:0.000000006)0.000:0.000000006,('EPI_ISL_278830|2015.666|swine|Italy|H1N1|6B.1':0.000466544,('EPI_ISL_212220|2015.044|Human|UK|H1N1|6B.1':0.000000006,'EPI_ISL_237211|2015.022|Human|USA|H1N1|6B.1':0.000466559)0.876:0.000466544)0.000:0.000000006)0.000:0.000000006)0.000:0.000000006,(('EPI_ISL_207376|2015.627|Human|Brazil|H1N1|6B.1':0.000934177,('EPI_ISL_197809|2015.463|Human|Argentina|H1N1|6B.1':0.000466603,'EPI_ISL_195818|2015.37|Human|Paraguay|H1N1|6B.1':0.000000006)0.000:0.000000006)0.948:0.001401987,(('EPI_ISL_210317|2015.926|Human|Pakistan|H1N1|6B.1':0.002836716,('EPI_ISL_235344|2016.333|Human|Congo|H1N1|6B.1':0.003307559,'EPI_ISL_220959|2015.523|Human|Zambia|H1N1|6B.1':0.000455446)0.948:0.001904248)0.761:0.000451557,('EPI_ISL_173272|2014.964|Human|Germany|H1N1|6B.1':0.000466633,(((('EPI_ISL_205486|2015.745|Human|Madagascar|H1N1|6B.2':0.003761081,('EPI_ISL_218135|2015.688|Human|Madagascar|H1N1|6B.1':0.000000006,('EPI_ISL_230473|2016.279|Human|Madagascar|H1N1|6B.1':0.000000006,'EPI_ISL_230467|2016.243|Human|Madagascar|H1N1|6B.2':0.001402715)0.845:0.000466572)0.000:0.000000006)0.923:0.000934007,'EPI_ISL_192043|2015.279|Human|Ukraine|H1N1|6B.1':0.000466610)0.000:0.000000006,'EPI_ISL_172924|2015.049|Human|Sweden|H1N1|6B.1':0.000000006)0.000:0.000000006,('EPI_ISL_195811|2015.222|Human|Mexico|H1N1|6B.1':0.001402407,'EPI_ISL_504865|2015.164|swine|Germany|H1N1|6B.1':0.000934165)0.000:0.000000006)0.000:0.000000006)0.832:0.000466538)0.000:0.000000006)0.000:0.000000006)1.000:0.000000006)1.000:0.000000006,(('EPI_ISL_206565|2015.721|Human|Mali|H1N1|6B.2':0.001872435,('EPI_ISL_238341|2015.121|Human|Spain|H1N1|6B.1':0.000467295,'EPI_ISL_238315|2015.142|Human|Spain|H1N1|6B.1':0.000936328)0.759:0.000466922)0.000:0.000000006,('EPI_ISL_230532|2016.15|Human|Mali|H1N1|6B.1':0.000933262,'EPI_ISL_230534|2016.169|Human|Mali|H1N1|6B.2':0.000938534)0.992:0.003293535)0.852:0.000466537)0.000:0.000000006)0.730:0.000000006)0.277:0.000465319)0.873:0.000935519)0.000:0.000000006,'EPI_ISL_168953|2014.619|Human|Australia|H1N1|6B.1':0.001401545)0.836:0.000466364)0.875:0.000466398)0.000:0.000000006)0.581:0.000000006,((('EPI_ISL_334030|2018.789|swine|Japan|H1N1|6B.1':0.001934917,'EPI_ISL_334038|2018.789|swine|Japan|H1N1|nan':0.000931376)1.000:0.018468881,(((((('EPI_ISL_175880|2013.427|Human|SouthAfrica|H1N1|6B.1':0.001876084,(((('EPI_ISL_161866|2013.797|Human|SriLanka|H1N1|6B.1':0.001404174,(('EPI_ISL_161332|2013.847|Human|Australia|H1N1|6B.1':0.001880309,('EPI_ISL_156916|2014.052|Human|Sweden|H1N1|6B.1':0.000468767,'EPI_ISL_155008|2014.041|Human|Sweden|H1N1|6B.1':0.000465966)0.952:0.001883759)0.887:0.000932371,('EPI_ISL_161860|2013.882|Human|NewZealand|H1N1|6B.1':0.000934744,'EPI_ISL_161861|2013.825|Human|Thailand|H1N1|6B.1':0.000466813)0.000:0.000000006)0.924:0.000934593)0.000:0.000000006,('EPI_ISL_176976|2014.173|Human|Japan|H1N1|6B.1':0.004246095,'EPI_ISL_166024|2014.334|Human|SriLanka|H1N1|6B.1':0.003287976)0.862:0.000945983)0.847:0.000466885,('EPI_ISL_202957|2013.934|Human|UK|H1N1|6B.1':0.000934460,('EPI_ISL_173265|2014.805|Human|Bahrain|H1N1|6B.1':0.000466619,('EPI_ISL_199501|2015.126|Human|Indonesia|H1N1|6B.1':0.000468265,('EPI_ISL_195662|2015.611|Human|Sweden|H1N1|6B.1':0.001883574,('EPI_ISL_193606|2015.323|Human|Bangladesh|H1N1|6B.1':0.0,'EPI_ISL_192621|2015.323|Human|Bangladesh|H1N1|nan':0.0):0.001874299)0.875:0.000937206)0.893:0.000936779)0.969:0.001877469)0.000:0.000000006)0.865:0.000466900,('EPI_ISL_164784|2014.175|Human|India|H1N1|6B.1':0.001399004,'EPI_ISL_178497|2015.06|Human|India|H1N1|6B.1':0.002358122)0.950:0.001886349)0.000:0.000000006)0.694:0.000000006,(('EPI_ISL_146125|2013.123|Human|India|H1N1|6B.1':0.004245667,(('EPI_ISL_174264|2013.482|Human|Nicaragua|H1N1|6B.1':0.000467515,('EPI_ISL_310575|2013.036|Human|Bangladesh|H1N1|6B.1':0.000000006,'EPI_ISL_174246|2013.523|Human|Nicaragua|H1N1|6B.1':0.000467432)0.000:0.000000006)0.991:0.002828159,(('EPI_ISL_147647|2012.205|Human|Finland|H1N1|6B.1':0.000935238,((((('EPI_ISL_194042|2012.199|Human|Singapore|H1N1|6B.1':0.002352978,((('EPI_ISL_151501|2013.49|Human|Australia|H1N1|6B.1':0.001404066,('EPI_ISL_189619|2013.055|Human|USA|H1N1|6B.1':0.000000006,'EPI_ISL_263280|2013.304|Human|Brazil|H1N1|6B.1':0.000467537)0.000:0.000000006)0.947:0.001407308,('EPI_ISL_189286|2013.022|Human|USA|H1N1|6B.1':0.001409873,'EPI_ISL_146123|2013.082|Human|India|H1N1|6B.1':0.003811746)0.906:0.001408810)0.770:0.000467008,((('EPI_ISL_393910|2013.118|Human|Japan|H1N1|6B.1':0.000000006,('EPI_ISL_399258|2012.929|Human|Singapore|H1N1|6B.1':0.000000006,'EPI_ISL_145501|2013.214|Human|Ukraine|H1N1|6B.1':0.002819044)0.000:0.000000006)0.770:0.000469016,(('EPI_ISL_188704|2013.178|swine|France|H1N1|6B.1':0.001406315,('EPI_ISL_189616|2013.096|Human|USA|H1N1|6B.1':0.0,'EPI_ISL_189277|2013.019|Human|USA|H1N1|6B.1':0.0):0.000936030)0.000:0.000000006,'EPI_ISL_147948|2012.975|Human|USA|H1N1|6B.1':0.001879475)0.198:0.000467328)0.788:0.000467059,(('EPI_ISL_167503|2013.195|Human|Finland|H1N1|6B.1':0.001413748,'EPI_ISL_273215|2013.137|Human|Korea|H1N1|6B.1':0.001882210)0.918:0.001880294,'EPI_ISL_147235|2013.016|Human|Finland|H1N1|6B.1':0.002345452)0.604:0.000000006)0.000:0.000000006)0.919:0.001411170)0.762:0.000462157,'EPI_ISL_182841|2012.762|Human|SriLanka|H1N1|nan':0.003298931)0.000:0.000000006,'EPI_ISL_146119|2012.109|Human|India|H1N1|6B.1':0.003788532)0.909:0.000934980,('EPI_ISL_369636|2012.21|Human|USA|H1N1|6B.1':0.000935211,'EPI_ISL_369639|2012.194|Human|USA|H1N1|6B.1':0.002817847)0.000:0.000000006)0.849:0.000467142,((((('EPI_ISL_171205|2012.872|swine|China|H1N2|nan':0.0,'EPI_ISL_505443|2016.902|swine|China|H1N2|nan':0.0):0.000467137,'EPI_ISL_505437|2015.962|swine|China|H1N2|nan':0.000000006)1.000:0.006615392,(('EPI_ISL_164831|2009.995|Human|China|H1N1|6B.1':0.000468503,(('EPI_ISL_164856|2011.995|Human|China|H1N1|6B.1':0.000467949,('EPI_ISL_164859|2011.995|Human|China|H1N1|6B.1':0.000468033,'EPI_ISL_164857|2011.995|Human|China|H1N1|6B.1':0.000936881)0.000:0.000000006)0.847:0.000468033,'EPI_ISL_164850|2011.995|Human|China|H1N1|6B.1':0.000000006)0.000:0.000000006)0.935:0.000936990,(('EPI_ISL_164832|2009.995|Human|China|H1N1|6B.1':0.001409873,('EPI_ISL_164853|2011.995|Human|China|H1N1|6B.1':0.000000006,'EPI_ISL_164852|2011.995|Human|China|H1N1|6B.1':0.000468224)0.000:0.000000006)0.471:0.000000006,'EPI_ISL_164849|2011.995|Human|China|H1N1|6B.1':0.002350584)0.816:0.000000006)0.918:0.000468038)0.000:0.000000006,(('EPI_ISL_128662|2012.5|Human|Malaysia|H1N1|6B.1':0.000935160,('EPI_ISL_502081|2012.014|Human|Taiwan|H1N1|6B.1':0.000000006,'EPI_ISL_502120|2012.167|Human|Taiwan|H1N1|6B.1':0.001403840)0.852:0.000467194)0.000:0.000000006,('EPI_ISL_502102|2012.09|Human|Taiwan|H1N1|6B.1':0.000936782,'EPI_ISL_502154|2012.546|Human|Taiwan|H1N1|6B.1':0.000467360)0.891:0.000936313)0.846:0.000467102)0.000:0.000000006,(('EPI_ISL_94578|2011.093|Human|China|H1N1|6B.1':0.001403772,('EPI_ISL_133097|2011.112|Human|Greece|H1N1|6B.1':0.001873963,((('EPI_ISL_123120|2011.145|Human|Singapore|H1N1|6B.1':0.001403924,(('EPI_ISL_135249|2011.071|Human|USA|H1N1|6B.1':0.001407067,'EPI_ISL_88075|2011.115|Human|USA|H1N1|6B.1':0.000935287)0.763:0.000466801,(((((((('EPI_ISL_88067|2010.992|Human|USA|H1N1|6B.1':0.000942377,'EPI_ISL_87465|2010.877|Human|Canada|H1N1|6B.1':0.003764264)0.000:0.000000006,('EPI_ISL_141551|2012.978|Human|Australia|H1N1|6B.1':0.002355232,'EPI_ISL_208740|2012.577|Human|Thailand|H1N1|6B.1':0.001413845)0.976:0.002816597)0.000:0.000000006,(('EPI_ISL_13871190|2011.249|Human|Philippines|H1N1|6B.1':0.002344523,('EPI_ISL_164497|2011.173|swine|VietNam|H1N1|6B.1':0.0,'EPI_ISL_164389|2011.173|swine|VietNam|H1N1|6B.1':0.0,'EPI_ISL_164390|2011.173|swine|VietNam|H1N1|6B.1':0.0,'EPI_ISL_160446|2011.173|swine|VietNam|H1N1|6B.1':0.0,'EPI_ISL_164594|2011.173|swine|VietNam|H1N1|6B.1':0.0,'EPI_ISL_160438|2011.173|swine|VietNam|H1N1|6B.1':0.0,'EPI_ISL_164388|2011.173|swine|VietNam|H1N1|6B.1':0.0,'EPI_ISL_164387|2011.173|swine|VietNam|H1N1|6B.1':0.0):0.001403926)0.000:0.000000006,('EPI_ISL_160785|2011.622|swine|VietNam|H1N1|6B.1':0.001407282,'EPI_ISL_146754|2010.877|swine|Thailand|H1N1|6B.1':0.001873699)0.373:0.000000006)0.000:0.000000006)0.957:0.001403639,'EPI_ISL_96007|2010.627|Human|Thailand|H1N1|6B.1':0.000000006)0.000:0.000000006,((('EPI_ISL_218480|2011.707|Human|Cambodia|H1N1|6B.1':0.001411528,('EPI_ISL_218477|2011.647|Human|Cambodia|H1N1|6B.1':0.001405422,'EPI_ISL_101543|2011.542|Human|Cambodia|H1N1|nan':0.000467822)0.777:0.000461207)0.961:0.001883596,('EPI_ISL_218481|2011.723|Human|Cambodia|H1N1|6B.1':0.000939199,('EPI_ISL_161623|2011.951|swine|VietNam|H1N1|6B.1':0.000467296,(('EPI_ISL_161628|2011.951|swine|VietNam|H1N1|6B.1':0.0,'EPI_ISL_161624|2011.951|swine|VietNam|H1N1|6B.1':0.0,'EPI_ISL_161840|2011.951|swine|VietNam|H1N1|6B.1':0.0,'EPI_ISL_162683|2011.951|swine|VietNam|H1N1|6B.1':0.0,'EPI_ISL_162682|2011.951|swine|VietNam|H1N1|6B.1':0.0,'EPI_ISL_161626|2011.951|swine|VietNam|H1N1|6B.1':0.0,'EPI_ISL_161629|2011.951|swine|VietNam|H1N1|6B.1':0.0):0.000000006,('EPI_ISL_161630|2011.951|swine|VietNam|H1N1|6B.1':0.000467089,'EPI_ISL_160441|2011.951|swine|VietNam|H1N1|6B.1':0.000467010)0.000:0.000000006)0.000:0.000000006)0.982:0.002818565)0.901:0.000933576)0.000:0.000000006,('EPI_ISL_147656|2011.285|Human|Finland|H1N1|6B.1':0.001878435,(((((('EPI_ISL_117047|2012.164|Human|USA|H1N1|6B.1':0.001403650,((('EPI_ISL_111395|2012.153|Human|USA|H1N1|6B.1':0.0,'EPI_ISL_121448|2012.317|Human|USA|H1N1|6B.1':0.0,'EPI_ISL_103740|2011.945|Human|Mexico|H1N1|6B.1':0.0):0.000000006,'EPI_ISL_369630|2012.24|Human|USA|H1N1|6B.1':0.001874543)0.000:0.000000006,('EPI_ISL_128404|2012.292|Human|USA|H1N1|6B.1':0.001877130,('EPI_ISL_369640|2012.227|Human|USA|H1N1|6B.1':0.001873004,'EPI_ISL_369645|2012.232|Human|USA|H1N1|6B.1':0.001403606)0.521:0.000000006)0.000:0.000000006)0.000:0.000000006)0.841:0.000467010,((('EPI_ISL_369627|2012.09|Human|USA|H1N1|6B.1':0.0,'EPI_ISL_369635|2012.183|Human|USA|H1N1|6B.1':0.0):0.000000006,'EPI_ISL_129195|2012.232|Human|USA|H1N1|6B.1':0.001403194)0.958:0.001403064,((('EPI_ISL_369647|2012.273|Human|USA|H1N1|6B.1':0.003287769,((('EPI_ISL_369633|2012.27|Human|USA|H1N1|6B.1':0.000000006,'EPI_ISL_369650|2012.437|Human|USA|H1N1|6B.1':0.001405652)0.825:0.000467035,('EPI_ISL_117054|2012.156|Human|USA|H1N1|6B.1':0.000467006,('EPI_ISL_134841|2012.459|Human|USA|H1N1|6B.1':0.0,'EPI_ISL_129016|2012.459|Human|USA|H1N1|6B.1':0.0,'EPI_ISL_128403|2012.459|Human|USA|H1N1|6B.1':0.0):0.001404086)0.000:0.000000006)0.849:0.000467241,('EPI_ISL_207173|2013.962|swine|Canada|H1N1|6B.1':0.010989849,('EPI_ISL_378639|2017.781|swine|Canada|H1N1|nan':0.012423817,('EPI_ISL_282478|2016.743|swine|Canada|H3N2|3C.2':0.000912729,'EPI_ISL_378592|2017.121|swine|Canada|H3N2|3C.2':0.001913722)1.000:0.013889340)0.319:0.000554970)0.000:0.000000006)0.829:0.000467042)0.000:0.000000006,((('EPI_ISL_369631|2012.251|Human|USA|H1N1|6B.1':0.001404124,'EPI_ISL_110113|2012.071|Human|Mexico|H1N1|6B.1':0.000467000)0.774:0.000000006,(((('EPI_ISL_115085|2012.068|Human|USA|H1N1|6B.1':0.000467060,'EPI_ISL_117346|2012.139|Human|USA|H1N1|6B.1':0.000000006)0.857:0.000467060,('EPI_ISL_369629|2012.238|Human|USA|H1N1|6B.1':0.000467081,'EPI_ISL_118689|2012.145|Human|USA|H1N1|6B.1':0.000467001)0.000:0.000000006)0.910:0.000000006,'EPI_ISL_146787|2012.085|Human|Georgia|H1N1|6B.1':0.000000006)0.000:0.000000006,('EPI_ISL_369634|2012.279|Human|USA|H1N1|6B.1':0.001403856,('EPI_ISL_146786|2012.085|Human|Georgia|H1N1|6B.1':0.000467060,'EPI_ISL_263291|2012.541|Human|Brazil|H1N1|6B.1':0.002815346)0.000:0.000000006)1.000:0.000000006)0.000:0.000000006)1.000:0.000000006,('EPI_ISL_369637|2012.216|Human|USA|H1N1|6B.1':0.000466930,'EPI_ISL_369649|2012.243|Human|USA|H1N1|6B.1':0.000934857)0.000:0.000000006)0.000:0.000000006)0.833:0.000466979,'EPI_ISL_369644|2012.216|Human|USA|H1N1|6B.1':0.001403170)0.000:0.000000006)0.000:0.000000006)0.000:0.000000006,('EPI_ISL_147304|2012.12|Human|Finland|H1N1|6B.1':0.0,'EPI_ISL_147600|2012.164|Human|Finland|H1N1|6B.1':0.0,'EPI_ISL_302510|2012.014|Human|Mexico|H1N1|6B.1':0.0):0.000000006)0.000:0.000000006,('EPI_ISL_282494|2016.421|swine|Canada|H1N1|nan':0.014913918,(('EPI_ISL_167113|2012.5|Human|Finland|H1N1|6B.1':0.000000006,'EPI_ISL_167112|2012.5|Human|Finland|H1N1|6B.1':0.000467024)0.994:0.002343269,'EPI_ISL_122599|2012.404|Human|Australia|H1N1|6B.1':0.001404041)0.000:0.000000006)0.808:0.000466847)0.000:0.000000006,'EPI_ISL_129194|2012.139|Human|USA|H1N1|6B.1':0.000467031)0.776:0.000467638,('EPI_ISL_502118|2012.161|Human|Taiwan|H1N1|6B.1':0.000940079,'EPI_ISL_194215|2011.874|Human|Singapore|H1N1|6B.1':0.000465716)0.882:0.000937219)0.742:0.000465506)0.883:0.001407221)0.886:0.000933930)0.000:0.000000006,((((((((('EPI_ISL_164851|2011.995|Human|China|H1N1|6B.1':0.002818368,(('EPI_ISL_4081286|2015.5|swine|Denmark|H1N1|nan':0.015418653,((('EPI_ISL_133122|2011.049|Human|Denmark|H1N1|6B.1':0.000467041,'EPI_ISL_135255|2011.121|Human|USA|H1N1|6B.1':0.001873072)0.000:0.000000006,('EPI_ISL_191398|2010.975|Human|UK|H1N1|6B.1':0.000467084,'EPI_ISL_89373|2011.066|Human|Czech|H1N1|6B.1':0.000934785)0.000:0.000000006)0.000:0.000000006,('EPI_ISL_131677|2010.956|Human|Ireland|H1N1|6B.1':0.000466910,'EPI_ISL_133125|2011.071|Human|Estonia|H1N1|6B.1':0.000467041)0.000:0.000000006)0.000:0.000000006)0.952:0.000934563,('EPI_ISL_153876|2011.5|Human|France|H1N1|6B.1':0.000000006,('EPI_ISL_191393|2011.005|Human|UK|H1N1|6B.1':0.002341677,('EPI_ISL_133118|2011.14|Human|Belgium|H1N1|6B.1':0.000466716,('EPI_ISL_133126|2011.085|Human|Estonia|H1N1|6B.1':0.000000006,('EPI_ISL_95331|2011.071|Human|Hungary|H1N1|6B.1':0.001872548,('EPI_ISL_206880|2010.975|Human|UK|H1N1|6B.1':0.001879306,'EPI_ISL_191292|2010.97|Human|UK|H1N1|nan':0.001402222)0.430:0.000467796)0.809:0.000000006)0.000:0.000000006)0.929:0.000466742)0.740:0.000000006)0.000:0.000000006)0.923:0.000466736)0.000:0.000000006,(((('EPI_ISL_257494|2016.929|swine|VietNam|H1N2|nan':0.0,'EPI_ISL_257502|2016.929|swine|VietNam|H1N2|nan':0.0):0.010468337,('EPI_ISL_4081386|2015.5|swine|Denmark|H1N2|nan':0.007007919,('EPI_ISL_4081380|2017.5|swine|Denmark|H1N2|nan':0.000851060,'EPI_ISL_4081371|2018.5|swine|Denmark|H1N2|nan':0.009622879)1.000:0.007602283)0.715:0.000618937)1.000:0.009238666,('EPI_ISL_14766754|2020.883|swine|Italy|H1N1|nan':0.031691515,(('EPI_ISL_14751196|2018.66|swine|Italy|H1N2|nan':0.001311818,'EPI_ISL_14749690|2019.06|swine|Italy|H1N2|nan':0.002929116)1.000:0.016739238,(((('EPI_ISL_4081383|2015.5|swine|Denmark|H1N2|nan':0.001875184,('EPI_ISL_504868|2015.285|swine|Germany|H1N1|6B.1':0.000000006,((('EPI_ISL_9606454|2020.519|swine|Denmark|H1N2|nan':0.017100445,('EPI_ISL_14751198|2018.69|swine|Italy|H1N2|nan':0.000487849,'EPI_ISL_14749669|2019.112|swine|Italy|H1N2|nan':0.000450516)0.994:0.006394197)0.895:0.001922609,('EPI_ISL_14766976|2020.94|swine|Italy|H1N1|6B.1':0.011582524,(('EPI_ISL_9605609|2021.54|swine|Denmark|H1N2|nan':0.001888562,('EPI_ISL_9604273|2021.364|swine|Denmark|H1N1|nan':0.002365149,'EPI_ISL_8786194|2021.896|Human|Denmark|H1N1|nan':0.004267583)0.000:0.000000006)0.998:0.005768796,('EPI_ISL_14764373|2020.484|swine|Italy|H1N1|6B.1':0.001421153,'EPI_ISL_14766893|2020.932|swine|Italy|H1N1|nan':0.003799291)0.749:0.000411552)0.995:0.006442935)0.971:0.003928355)0.996:0.006462550,('EPI_ISL_1246962|2021.055|Human|Denmark|H1N1|6B.1':0.016092403,'EPI_ISL_499164|2019.093|swine|Spain|H1N1|nan':0.012221195)0.949:0.003816428)0.000:0.000000006)0.841:0.000468739)0.000:0.000000006,'EPI_ISL_504872|2015.649|swine|Germany|H1N1|nan':0.005192127)0.822:0.000467610,('EPI_ISL_216578|2015.6|swine|Denmark|H1N1|nan':0.003765512,('EPI_ISL_906133|2019.329|swine|Russia|H1N1|6B.1':0.010359693,'EPI_ISL_906135|2019.329|swine|Russia|H1N2|nan':0.009269392)0.974:0.005118130)0.000:0.000000006)0.998:0.002816138,(('EPI_ISL_278877|2014.666|swine|Italy|H1N1|6B.1':0.000935145,(('EPI_ISL_4083804|2019.937|swine|Italy|H1N2|nan':0.000000006,'EPI_ISL_4083747|2020.423|swine|Italy|H1N2|nan':0.002347601)1.000:0.015464303,('EPI_ISL_502072|2016.249|swine|Italy|H1N1|nan':0.003084742,('EPI_ISL_4081360|2018.5|swine|Denmark|H1N2|nan':0.005402981,'EPI_ISL_14766755|2020.893|swine|Italy|H1N2|nan':0.013997046)0.906:0.001959689)0.774:0.001372416)0.995:0.005993541)0.335:0.000000006,('EPI_ISL_504852|2014.899|swine|Germany|H1N1|nan':0.007099743,(('EPI_ISL_504841|2014.707|swine|Germany|H1N1|6B.1':0.002085668,'EPI_ISL_504867|2015.227|swine|Germany|H1N1|6B.1':0.002166306)0.137:0.000482738,('EPI_ISL_4081288|2016.5|swine|Denmark|H1N2|nan':0.006858166,'EPI_ISL_4081353|2018.5|swine|Denmark|H1N2|nan':0.014644666)0.894:0.002024228)0.947:0.002046051)0.685:0.000000006)0.000:0.000000006)0.809:0.000865412)1.000:0.011459685)0.917:0.004389043)0.268:0.000717342,('EPI_ISL_381069|2015.077|swine|France|H1N1|nan':0.007643457,('EPI_ISL_381047|2016.077|swine|France|H1N1|nan':0.007184004,'EPI_ISL_381067|2016.126|swine|France|H1N1|nan':0.005225559)0.980:0.004277856)0.949:0.002996641)0.639:0.000306016)0.000:0.000000006,(('EPI_ISL_95185|2010.416|Human|India|H1N1|nan':0.000000006,'EPI_ISL_95176|2010.622|Human|India|H1N1|6B.1':0.001405530)0.720:0.000471036,('EPI_ISL_6781349|2020.454|swine|Spain|H1N2|nan':0.035872754,'EPI_ISL_399206|2013.658|swine|Australia|H1N1|6B.1':0.007626100)0.826:0.001394731)0.000:0.000000006)0.000:0.000000006,(((('EPI_ISL_146135|2011.726|Human|India|H1N1|6B.1':0.000469389,'EPI_ISL_146131|2012.161|Human|India|H1N1|6B.1':0.001888030)0.881:0.000988811,('EPI_ISL_502109|2013.175|Human|Taiwan|H1N1|6B.1':0.005160811,((('EPI_ISL_504814|2013.115|swine|Germany|H1N1|6B.1':0.000933197,'EPI_ISL_146127|2013.132|Human|India|H1N1|6B.1':0.000933480)0.340:0.000000006,'EPI_ISL_149640|2013.074|Human|Sweden|H1N1|6B.1':0.000466220)0.709:0.000000006,'EPI_ISL_504829|2014.055|swine|Germany|H1N1|6B.1':0.002811590)0.923:0.001457099)0.879:0.001410355)0.934:0.001830412,(((((('EPI_ISL_429661|2011.159|Human|Kenya|H1N1|6B.1':0.000466959,((('EPI_ISL_177717|2011.562|swine|Kenya|H1N1|6B.1':0.0,'EPI_ISL_177718|2011.562|swine|Kenya|H1N1|6B.1':0.0,'EPI_ISL_177716|2011.562|swine|Kenya|H1N1|6B.1':0.0):0.000467128,'EPI_ISL_177715|2011.592|swine|Kenya|H1N1|6B.1':0.000467939)0.946:0.001405100,'EPI_ISL_421694|2010.778|Human|Kenya|H1N1|6B.1':0.000934696)0.000:0.000000006)0.000:0.000000006,(('EPI_ISL_426490|2011.148|Human|Kenya|H1N1|6B.1':0.000468542,'EPI_ISL_426493|2011.159|Human|Kenya|H1N1|6B.1':0.001404133)0.898:0.000935238,('EPI_ISL_426138|2009.767|Human|Kenya|H1N1|6B.1':0.000935117,'EPI_ISL_140407|2010.214|Human|Kenya|H1N1|6B.1':0.002822713)0.000:0.000000006)0.902:0.000466954)0.913:0.000944422,'EPI_ISL_93272|2011.071|Human|Georgia|H1N1|6B.1':0.000936139)0.000:0.000000006,(('EPI_ISL_189080|2011.827|Human|Nicaragua|H1N1|6B.1':0.001873130,('EPI_ISL_158621|2010.956|Human|USA|H1N1|6B.1':0.000934425,(('EPI_ISL_88110|2011.132|Human|USA|H1N1|6B.1':0.000934412,'EPI_ISL_263126|2011.581|Human|Brazil|H1N1|6B.1':0.000961401)0.594:0.000000006,(('EPI_ISL_128694|2012.5|Human|SriLanka|H1N1|6B.1':0.000000006,'EPI_ISL_188657|2012.418|Human|SriLanka|H1N1|6B.1':0.001423166)0.973:0.002349070,(('EPI_ISL_279000|2012.667|Human|Italy|H1N1|6B.1':0.000000006,'EPI_ISL_149711|2012.003|Human|Sweden|H1N1|6B.1':0.000466629)0.979:0.002347747,((((('EPI_ISL_129015|2012.443|Human|Australia|H1N1|6B.1':0.001404263,('EPI_ISL_141542|2013.016|Human|Australia|H1N1|6B.1':0.001405988,('EPI_ISL_269977|2012.94|Human|Indonesia|H1N1|6B.1':0.002353607,'EPI_ISL_269975|2012.954|Human|Indonesia|H1N1|6B.1':0.001417556)0.753:0.000453706)0.767:0.000473312)0.781:0.000465468,(('EPI_ISL_288256|2012.549|Human|Australia|H3N2|6B.1':0.004229859,'EPI_ISL_127690|2012.131|Human|Russia|H1N1|6B.1':0.000000006)0.350:0.000000006,('EPI_ISL_116258|2012.052|Human|Asia-Russia|H1N1|6B.1':0.000934030,('EPI_ISL_1361638|2013.268|Human|Russia|H1N1|6B.1':0.000466834,'EPI_ISL_369641|2012.131|Human|USA|H1N1|6B.1':0.000934047)0.000:0.000000006)1.000:0.000000006)1.000:0.000000006)0.000:0.000000006,('EPI_ISL_208697|2012.847|Human|Thailand|H1N1|6B.1':0.000465783,('EPI_ISL_208727|2012.53|Human|Thailand|H1N1|6B.1':0.000000006,'EPI_ISL_208728|2012.852|Human|Thailand|H1N1|6B.1':0.003283069)0.764:0.000467910)0.976:0.002344691)0.000:0.000000006,('EPI_ISL_1360112|2013.252|Human|Asia-Russia|H1N1|6B.1':0.002341557,(('EPI_ISL_193580|2011.901|Human|Singapore|H1N1|nan':0.000000006,'EPI_ISL_194044|2012.5|Human|Singapore|H1N1|6B.1':0.001870143)0.953:0.001401719,('EPI_ISL_176803|2014.512|Human|Uganda|H1N1|6B.1':0.005283188,('EPI_ISL_278850|2014.666|swine|Italy|H1N1|nan':0.001794210,('EPI_ISL_4083710|2018.463|swine|Italy|H1N1|nan':0.000000006,'EPI_ISL_4083712|2019.364|swine|Italy|H1N1|nan':0.001935470)1.000:0.012122004)0.999:0.007330514)0.728:0.000388051)0.000:0.000000006)0.000:0.000000006)0.000:0.000000006,('EPI_ISL_208706|2012.626|Human|Thailand|H1N1|nan':0.002965454,'EPI_ISL_499171|2018.296|swine|Spain|H1N1|nan':0.019119953)0.771:0.000792279)0.881:0.000936357)0.748:0.000465358)0.882:0.000936253)0.000:0.000000006)0.554:0.000000006)1.000:0.000000006,('EPI_ISL_139380|2011.142|Human|Taiwan|H1N1|6B.1':0.0,'EPI_ISL_85572|2010.833|Human|USA|H1N1|6B.1':0.0):0.000000006)0.000:0.000000006)0.000:0.000000006,(((('EPI_ISL_195048|2011.5|swine|Denmark|H1N1|6B.1':0.002352007,'EPI_ISL_132997|2011.112|Human|Germany|H1N1|6B.1':0.000934920)0.000:0.000000006,('EPI_ISL_90269|2011.104|Human|Denmark|H1N1|6B.1':0.000000006,'EPI_ISL_90270|2011.077|Human|Denmark|H1N1|6B.1':0.000000006)0.848:0.000466940)0.905:0.001403760,((((('EPI_ISL_224772|2011.57|swine|Colombia|H1N1|6B.1':0.000466979,('EPI_ISL_224766|2011.57|swine|Colombia|H1N1|6B.1':0.000000006,'EPI_ISL_224767|2011.57|swine|Colombia|H1N1|6B.1':0.000466963)0.000:0.000000006)0.950:0.001403082,('EPI_ISL_101910|2011.071|Human|Taiwan|H1N1|6B.1':0.000466916,'EPI_ISL_97359|2011.142|Human|Russia|H1N1|6B.1':0.001403957)0.000:0.000000006)0.000:0.000000006,('EPI_ISL_95333|2011.047|Human|Hungary|H1N1|6B.1':0.002342900,('EPI_ISL_195101|2012.926|swine|UK|H1N2|nan':0.007174788,('EPI_ISL_195170|2013.425|swine|UK|H1N2|nan':0.007696930,'EPI_ISL_195169|2013.671|swine|UK|H1N2|nan':0.005219089)0.964:0.003352564)0.507:0.001372134)0.755:0.000000006)0.000:0.000000006,(('EPI_ISL_224761|2015.342|swine|Colombia|H1N1|6B.1':0.007632869,('EPI_ISL_263236|2012.563|Human|Brazil|H1N1|6B.1':0.003119399,('EPI_ISL_263232|2013.507|Human|Brazil|H1N1|6B.1':0.000648149,(('EPI_ISL_263243|2012.511|Human|Brazil|H1N1|6B.1':0.0,'EPI_ISL_263139|2013.532|Human|Brazil|H1N1|6B.1':0.0):0.000935468,('EPI_ISL_243527|2011.718|wild.ans|Netherlands|H3N8|nan':0.000933718,('EPI_ISL_700766|2015.247|swine|Brazil|H1N2|nan':0.003766377,'EPI_ISL_700750|2016.249|swine|Brazil|H1N1|nan':0.008120098)0.975:0.003807015)0.000:0.000000006)0.673:0.000285947)0.949:0.002357910)0.732:0.000623587)0.921:0.001423451,('EPI_ISL_95084|2011.068|Human|Australia|H1N1|6B.1':0.000934630,(('EPI_ISL_164475|2012.713|swine|VietNam|H1N1|6B.1':0.0,'EPI_ISL_164473|2012.713|swine|VietNam|H1N1|6B.1':0.0,'EPI_ISL_164474|2012.713|swine|VietNam|H1N1|6B.1':0.0,'EPI_ISL_160814|2012.713|swine|VietNam|H1N1|6B.1':0.0):0.001128897,(('EPI_ISL_218612|2015.959|swine|VietNam|H3N2|3C.2':0.0,'EPI_ISL_218613|2015.959|swine|VietNam|H3N2|3C.2':0.0,'EPI_ISL_218602|2015.959|swine|VietNam|H3N2|3C.2':0.0,'EPI_ISL_218606|2015.959|swine|VietNam|H3N2|3C.2':0.0,'EPI_ISL_218604|2015.959|swine|VietNam|H3N2|3C.2':0.0,'EPI_ISL_218600|2015.959|swine|VietNam|H3N2|3C.2':0.0,'EPI_ISL_218607|2015.959|swine|VietNam|H3N2|3C.2':0.0,'EPI_ISL_218608|2015.959|swine|VietNam|H3N2|3C.2':0.0,'EPI_ISL_218601|2015.959|swine|VietNam|H3N2|3C.2':0.0,'EPI_ISL_218610|2015.959|swine|VietNam|H3N2|3C.2':0.0):0.002639111,(('EPI_ISL_218581|2015.959|swine|VietNam|H1N2|nan':0.0,'EPI_ISL_218582|2015.959|swine|VietNam|H1N2|nan':0.0,'EPI_ISL_219062|2015.959|swine|VietNam|H1N2|nan':0.0,'EPI_ISL_218598|2015.959|swine|VietNam|H1N2|nan':0.0,'EPI_ISL_218593|2015.959|swine|VietNam|H1N2|nan':0.0,'EPI_ISL_218586|2015.959|swine|VietNam|H1N2|nan':0.0):0.000000006,('EPI_ISL_218595|2015.959|swine|VietNam|H1N2|nan':0.0,'EPI_ISL_218594|2015.959|swine|VietNam|H1N2|nan':0.0):0.000467156)0.944:0.002539715)1.000:0.007190951)0.943:0.002163082)0.416:0.000000006)0.000:0.000000006)1.000:0.000000006,('EPI_ISL_133053|2011.033|Human|Germany|H1N1|6B.1':0.0,'EPI_ISL_151066|2011.101|swine|Germany|H1N1|6B.1':0.0,'EPI_ISL_191403|2010.934|Human|UK|H1N1|6B.1':0.0,'EPI_ISL_206868|2010.956|Human|UK|H1N1|6B.1':0.0,'EPI_ISL_191311|2010.967|Human|UK|H1N1|6B.1':0.0,'EPI_ISL_369608|2011.151|Human|USA|H1N1|6B.1':0.0):0.000000006)0.000:0.000000006)0.863:0.000466890,('EPI_ISL_127887|2012.044|swine|USA|H1N1|6B.1':0.004234454,('EPI_ISL_133102|2011.529|Human|Australia|H1N1|6B.1':0.001406080,'EPI_ISL_95243|2011.474|Human|Australia|H1N1|6B.1':0.000934051)0.890:0.000938485)0.777:0.000469100)0.000:0.000000006)0.000:0.000000006,'EPI_ISL_101906|2011.044|Human|Taiwan|H1N1|6B.1':0.001872343)0.799:0.000466214)0.764:0.000470231,'EPI_ISL_1361593|2013.255|Human|Russia|H1N1|6B.1':0.002817710)0.757:0.000465844)0.859:0.000466653,('EPI_ISL_87463|2010.781|Human|Canada|H1N1|6B.1':0.001871771,((('EPI_ISL_236925|2015.499|swine|Thailand|H3N2|nan':0.007620652,((((('EPI_ISL_174329|2014.205|swine|Thailand|H1N1|6B.1':0.0,'EPI_ISL_174323|2014.205|swine|Thailand|H1N1|6B.1':0.0,'EPI_ISL_174339|2014.205|swine|Thailand|H1N1|6B.1':0.0):0.000467998,('EPI_ISL_174327|2014.205|swine|Thailand|H1N1|6B.1':0.000000006,(('EPI_ISL_174335|2014.205|swine|Thailand|H1N1|6B.1':0.0,'EPI_ISL_174334|2014.205|swine|Thailand|H1N1|6B.1':0.0,'EPI_ISL_174332|2014.205|swine|Thailand|H1N1|6B.1':0.0):0.000467914,('EPI_ISL_174324|2014.205|swine|Thailand|H1N1|6B.1':0.0,'EPI_ISL_174331|2014.205|swine|Thailand|H1N1|6B.1':0.0,'EPI_ISL_174328|2014.205|swine|Thailand|H1N1|6B.1':0.0):0.000467950)0.000:0.000000006)0.000:0.000000006)0.983:0.001876667,('EPI_ISL_173577|2013.885|swine|Thailand|H1N1|6B.1':0.0,'EPI_ISL_173576|2013.885|swine|Thailand|H1N1|6B.1':0.0):0.001404948)0.000:0.000000006,'EPI_ISL_173579|2013.885|swine|Thailand|H1N1|6B.1':0.000467616)0.000:0.000000006,('EPI_ISL_167967|2013.597|swine|Thailand|H1N1|6B.1':0.0,'EPI_ISL_167966|2013.597|swine|Thailand|H1N1|6B.1':0.0,'EPI_ISL_167968|2013.597|swine|Thailand|H1N1|6B.1':0.0):0.000000006)0.845:0.000922513)0.907:0.001428768,(('EPI_ISL_168413|2013.099|swine|Thailand|H1N1|6B.1':0.0,'EPI_ISL_173580|2013.099|swine|Thailand|H1N1|6B.1':0.0,'EPI_ISL_168408|2013.099|swine|Thailand|H1N1|6B.1':0.0):0.000000006,'EPI_ISL_168409|2013.099|swine|Thailand|H1N1|6B.1':0.000468473)0.881:0.000936195)1.000:0.009181777,(('EPI_ISL_168403|2012.522|swine|Thailand|H3N2|3C.3a':0.000000006,('EPI_ISL_168411|2013.099|swine|Thailand|H3N2|3C.3a':0.0,'EPI_ISL_168410|2013.099|swine|Thailand|H3N2|3C.3a':0.0):0.002346975)0.984:0.001878201,(('EPI_ISL_164360|2012.087|swine|Thailand|H1N1|nan':0.0,'EPI_ISL_164366|2012.087|swine|Thailand|H1N1|nan':0.0,'EPI_ISL_164350|2012.087|swine|Thailand|H3N2|3C.3a':0.0,'EPI_ISL_164355|2012.087|swine|Thailand|H3N2|3C.3a':0.0,'EPI_ISL_181096|2012.087|swine|Thailand|H3N1|3C.3a':0.0):0.000000006,('EPI_ISL_164353|2012.087|swine|Thailand|H3N2|3C.3a':0.000467752,('EPI_ISL_164354|2012.087|swine|Thailand|H3N2|3C.3a':0.000467780,'EPI_ISL_164369|2012.087|swine|Thailand|H3N2|3C.3a':0.000467690)0.000:0.000000006)0.000:0.000000006)0.000:0.000000006)0.998:0.006718702)0.955:0.002783160)0.000:0.000000006)0.994:0.000000006,(('EPI_ISL_89933|2011.099|Human|USA|H1N1|nan':0.000466782,('EPI_ISL_124452|2011.068|swine|USA|H1N1|6B.1':0.000466847,(('EPI_ISL_88102|2011.063|Human|USA|H1N1|6B.1':0.000466709,('EPI_ISL_95348|2010.652|Human|USA|H1N1|6B.1':0.000000006,'EPI_ISL_95500|2010.973|Human|Mexico|H1N1|6B.1':0.001402585)0.000:0.000000006)0.000:0.000000006,'EPI_ISL_88100|2011.025|Human|USA|H1N1|6B.1':0.001403070)0.843:0.000466956)0.000:0.000000006)0.946:0.000934264,((('EPI_ISL_90582|2011.033|Human|Brunei|H1N1|6B.1':0.000935081,('EPI_ISL_94562|2011.11|Human|China|H1N1|6B.1':0.001402909,'EPI_ISL_208738|2011.129|Human|Thailand|H1N1|6B.1':0.000933621)0.766:0.000468251)0.885:0.000934769,'EPI_ISL_206877|2011.008|Human|UK|H1N1|6B.1':0.000935375)0.000:0.000000006,((('EPI_ISL_95340|2011.036|Human|Russia|H1N1|6B.1':0.001403580,('EPI_ISL_193578|2011.644|Human|Singapore|H1N1|6B.1':0.0,'EPI_ISL_193588|2012.396|Human|Singapore|H1N1|6B.1':0.0):0.003285934)0.000:0.000000006,(('EPI_ISL_106806|2011.858|Human|Kenya|H1N1|6B.1':0.002823035,'EPI_ISL_421523|2012.216|Human|Kenya|H1N1|6B.1':0.000930426)0.965:0.001883632,('EPI_ISL_94893|2011.184|Human|Philippines|H1N1|6B.1':0.000936292,(('EPI_ISL_195166|2013.31|swine|Hungary|H1N1|nan':0.007593594,('EPI_ISL_133078|2011.071|Human|Greece|H1N1|6B.1':0.000465686,'EPI_ISL_278995|2011.666|Human|Italy|H1N1|6B.1':0.000936240)0.741:0.000481182)0.869:0.000924577,('EPI_ISL_146808|2012.085|Human|Georgia|H1N1|6B.1':0.004230222,('EPI_ISL_263248|2011.49|Human|Brazil|H1N1|6B.1':0.001403238,('EPI_ISL_105062|2011.945|Human|Mexico|H1N1|6B.1':0.001402441,'EPI_ISL_133100|2011.14|Human|Spain|H1N1|6B.1':0.000466527)0.000:0.000000006)0.000:0.000000006)0.784:0.000468020)0.773:0.000464918)0.802:0.000469864)0.000:0.000000006)0.000:0.000000006,'EPI_ISL_133120|2011.066|Human|Denmark|H1N1|6B.1':0.001871392)0.819:0.000466669)0.985:0.001872242)0.000:0.000000006)0.000:0.000000006,(('EPI_ISL_381597|2011.825|Human|Uganda|H1N1|6B.1':0.003301880,'EPI_ISL_182872|2011.003|Human|SriLanka|H1N1|6B.1':0.004731342)0.747:0.000456023,(('EPI_ISL_413629|2019.984|Human|Madagascar|H1N1|nan':0.007089690,('EPI_ISL_124486|2011.121|swine|USA|H1N1|6B.1':0.006135288,((((((((((('EPI_ISL_195472|2010.762|swine|Guatemala|H1N1|6B.1':0.000466368,('EPI_ISL_195475|2010.762|swine|Guatemala|H1N1|6B.1':0.000000006,'EPI_ISL_195473|2010.762|swine|Guatemala|H1N1|6B.1':0.000000006)0.000:0.000000006)1.000:0.004226347,(('EPI_ISL_191721|2012.503|swine|Canada|H1N1|6B.1':0.001870464,'EPI_ISL_191720|2012.773|swine|Canada|H1N1|6B.1':0.002832572)0.995:0.004280456,('EPI_ISL_207982|2014.959|swine|Canada|H1N1|nan':0.013483536,('EPI_ISL_207977|2014.923|swine|Canada|H1N1|nan':0.015493412,(('EPI_ISL_378647|2017.932|swine|Canada|H0N0|nan':0.012133246,'EPI_ISL_207174|2013.995|swine|Canada|H1N1|6B.1':0.000779212)0.999:0.008392138,('EPI_ISL_207878|2014.348|swine|Canada|H1N1|nan':0.010314503,('EPI_ISL_207081|2013.219|swine|Canada|H1N1|6B.1':0.000000006,'EPI_ISL_207957|2014.466|swine|Canada|H1N1|nan':0.003753442)0.939:0.002097448)0.205:0.000880787)0.961:0.002828369)0.767:0.000810567)0.963:0.002415277)0.926:0.001410960)0.000:0.000000006,('EPI_ISL_132400|2009.778|Human|Mexico|H1N1|6B.1':0.000537752,'EPI_ISL_61817|2009.69|Human|Mexico|H1N1|6B.1':0.001401877)0.000:0.000000006)0.000:0.000000006,((('EPI_ISL_295555|2012.825|swine|Mexico|H3N2|3C.3a':0.001879961,('EPI_ISL_196010|2013.216|swine|Mexico|H3N1|3C.3a':0.002915116,'EPI_ISL_295553|2015.392|swine|Mexico|H3N2|nan':0.009028132)0.982:0.003304830)0.983:0.003310812,(('EPI_ISL_196023|2013.37|swine|Mexico|H1N1|6B.1':0.001362845,('EPI_ISL_196032|2013.537|swine|Mexico|H1N1|6B.1':0.000935721,('EPI_ISL_196024|2013.37|swine|Mexico|H1N1|6B.1':0.000467660,('EPI_ISL_196025|2013.37|swine|Mexico|H1N1|6B.1':0.0,'EPI_ISL_196012|2013.263|swine|Mexico|H1N1|6B.1':0.0,'EPI_ISL_196016|2013.301|swine|Mexico|H1N1|6B.1':0.0,'EPI_ISL_196014|2013.271|swine|Mexico|H1N1|6B.1':0.0):0.000000006)0.000:0.000000006)0.734:0.000512361)0.990:0.003313786,('EPI_ISL_196002|2012.574|swine|Mexico|H1N1|6B.1':0.000467000,'EPI_ISL_196001|2012.555|swine|Mexico|H1N1|6B.1':0.000000006)0.912:0.001449889)0.978:0.003781834)0.984:0.003311255,(((('EPI_ISL_239893|2016.861|Human|Canada|H3N2|nan':0.005189632,(((('EPI_ISL_206372|2015.69|swine|USA|H3N2|3C.3a':0.000467306,'EPI_ISL_256254|2015.847|swine|USA|H3N2|3C.3a':0.000935471)0.000:0.000000006,('EPI_ISL_206375|2015.644|swine|USA|H3N2|3C.3a':0.000935427,'EPI_ISL_206373|2015.778|swine|USA|H3N2|3C.3a':0.000467376)0.000:0.000000006)0.000:0.000000006,('EPI_ISL_206453|2015.838|swine|USA|H3N2|3C.3a':0.000000006,'EPI_ISL_212213|2016.016|swine|USA|H3N2|3C.3a':0.000935414)0.842:0.000467335)0.896:0.000466868,('EPI_ISL_235750|2016.153|swine|USA|H3N2|3C.3a':0.001410581,('EPI_ISL_234956|2016.544|swine|USA|H3N2|3C.3a':0.001879697,'EPI_ISL_243373|2016.686|swine|USA|H3N2|3C.3a':0.000940459)0.733:0.000460706)0.974:0.002353227)0.309:0.000000006)0.989:0.003785929,('EPI_ISL_206673|2015.652|swine|USA|H1N1|6B.1':0.002593932,'EPI_ISL_378998|2017.551|swine|Canada|H3N2|nan':0.009877940)0.394:0.000680868)1.000:0.011366042,('EPI_ISL_171299|2012.033|swine|Canada|H3N2|3C.3a':0.014916377,((('EPI_ISL_124318|2011.874|swine|USA|H3N2|3C.3a':0.000933925,('EPI_ISL_236206|2014.671|swine|Canada|H3N2|nan':0.010509876,('EPI_ISL_138218|2013.005|swine|USA|H3N2|3C.3a':0.001870187,('EPI_ISL_139840|2012.962|swine|USA|H3N2|nan':0.007089964,'EPI_ISL_136563|2013.005|swine|USA|H3N2|nan':0.003753137)0.000:0.000000006)0.764:0.000467020)0.747:0.000468027)0.892:0.000934317,('EPI_ISL_171300|2012.137|swine|Canada|H3N2|3C.3a':0.0,'EPI_ISL_171301|2012.287|swine|Canada|H3N2|3C.3a':0.0,'EPI_ISL_171307|2012.639|swine|Canada|H3N2|3C.3a':0.0):0.000466195)0.000:0.000000006,(('EPI_ISL_236203|2014.534|swine|Canada|H3N2|nan':0.000933179,(('EPI_ISL_236204|2014.671|swine|Canada|H3N2|nan':0.0,'EPI_ISL_236207|2014.611|swine|Canada|H3N2|nan':0.0):0.000000006,'EPI_ISL_236209|2014.559|swine|Canada|H3N2|nan':0.001401120)0.000:0.000000006)1.000:0.007593383,('EPI_ISL_103836|2011.551|Dom.gal|Canada|H3N2|3C.3a':0.000466549,'EPI_ISL_104479|2011.148|Dom.gal|Canada|H3N2|nan':0.000937912)0.869:0.000962902)0.761:0.000440078)0.874:0.000956351)0.729:0.000502453)0.992:0.005141437,((('EPI_ISL_196008|2013.074|swine|Mexico|H1N1|6B.1':0.000000006,('EPI_ISL_295536|2014.762|swine|Mexico|H1N1|6B.1':0.0,'EPI_ISL_295532|2014.795|swine|Mexico|H1N1|6B.1':0.0):0.009534518)0.995:0.004740966,(('EPI_ISL_195995|2011.8|swine|Mexico|H1N1|6B.1':0.0,'EPI_ISL_195996|2011.8|swine|Mexico|H1N1|6B.1':0.0):0.000000006,'EPI_ISL_196031|2013.493|swine|Mexico|H3N2|3C.2':0.009025787)0.849:0.000926614)0.969:0.002364140,(('EPI_ISL_151161|2010.91|swine|Mexico|H3N2|3C.3a':0.0,'EPI_ISL_195991|2010.907|swine|Mexico|H3N2|3C.3a':0.0):0.000936142,('EPI_ISL_195998|2011.8|swine|Mexico|H3N2|3C.2':0.002336204,(('EPI_ISL_195999|2011.8|swine|Mexico|H3N2|3C.3a':0.0,'EPI_ISL_151191|2011.803|swine|Mexico|H3N2|3C.3a':0.0):0.004227830,'EPI_ISL_195997|2011.8|swine|Mexico|H3N2|nan':0.001872341)0.000:0.000000006)0.955:0.001875698)0.908:0.001406559)0.931:0.001411109)0.746:0.000466259)0.000:0.000000006)0.000:0.000000006,('EPI_ISL_196004|2012.85|swine|Mexico|H1N1|nan':0.005693234,'EPI_ISL_295551|2014.625|swine|Mexico|H1N1|nan':0.008153933)0.993:0.005743780)0.485:0.000466531,'EPI_ISL_105979|2011.5|swine|Iceland|H1N1|6B.1':0.008054085)0.000:0.000000006,(('EPI_ISL_151210|2010.707|swine|Mexico|H1N1|6B.1':0.0,'EPI_ISL_195990|2010.704|swine|Mexico|H1N1|6B.1':0.0):0.002820825,('EPI_ISL_95503|2011.5|Human|USA|H1N1|nan':0.000936445,('EPI_ISL_369612|2011.088|Human|USA|H1N1|6B.1':0.001887313,'EPI_ISL_369620|2011.244|Human|USA|H1N1|6B.1':0.003304255)0.748:0.000452076)0.903:0.000940899)0.879:0.000934342)0.835:0.000466346,(((('EPI_ISL_224869|2011.455|swine|Colombia|H1N1|6B.1':0.0,'EPI_ISL_224773|2011.455|swine|Colombia|H1N1|6B.1':0.0,'EPI_ISL_224776|2011.455|swine|Colombia|H1N1|6B.1':0.0,'EPI_ISL_224765|2011.455|swine|Colombia|H1N1|6B.1':0.0,'EPI_ISL_224775|2011.455|swine|Colombia|H1N1|6B.1':0.0,'EPI_ISL_224768|2011.455|swine|Colombia|H1N1|6B.1':0.0):0.000000006,'EPI_ISL_224769|2011.455|swine|Colombia|H1N1|6B.1':0.000466724)1.000:0.007101912,((((((('EPI_ISL_119599|2010.718|swine|USA|H1N2|6B.1A.5b':0.000938453,'EPI_ISL_97115|2011.315|swine|USA|H1N1|6B.1':0.005199165)0.747:0.000462731,('EPI_ISL_127781|2011.74|swine|USA|H1N1|6B.1':0.007602014,(((((('EPI_ISL_134280|2012.817|swine|USA|H1N1|6B.1':0.005285522,'EPI_ISL_233607|2014.496|swine|Japan|H1N1|6B.1':0.009668746)0.758:0.000374287,('EPI_ISL_124491|2011.145|swine|USA|H1N1|6B.1':0.001402553,('EPI_ISL_130134|2012.5|swine|USA|H1N1|6B.1':0.000000006,('EPI_ISL_151779|2013.679|swine|USA|H1N1|6B.1':0.002352781,('EPI_ISL_282911|2017.641|swine|USA|H1N1|6B.1':0.0,'EPI_ISL_285473|2017.677|swine|USA|H1N1|nan':0.0):0.000462130)0.991:0.002826740)1.000:0.007146416)0.450:0.000000006)0.000:0.000000006,'EPI_ISL_145707|2012.066|swine|USA|H1N1|6B.1':0.003284885)0.926:0.000471961,'EPI_ISL_142023|2013.247|swine|USA|H1N1|nan':0.009028637)0.000:0.000000006,('EPI_ISL_127774|2011.66|swine|USA|H1N1|6B.1':0.002351150,'EPI_ISL_98878|2011.397|swine|USA|H1N1|6B.1':0.002357799)0.867:0.000930948)0.000:0.000000006,'EPI_ISL_102544|2011.797|swine|USA|H3N2|3C.3a':0.004707528)0.753:0.000459134)0.877:0.000946188)0.931:0.001410729,('EPI_ISL_90106|2010.877|swine|USA|H1N1|6B.1':0.006635299,((('EPI_ISL_88843|2010.34|swine|USA|H1N2|nan':0.001873784,('EPI_ISL_124484|2011.104|swine|USA|H1N2|nan':0.002821555,'EPI_ISL_127764|2011.532|swine|USA|H1N2|nan':0.003776686)0.848:0.000929218)0.920:0.001405078,'EPI_ISL_84105|2009.649|swine|USA|H1N1|6B.1':0.000000006)1.000:0.000000006,('EPI_ISL_124008|2009.929|swine|USA|H1N1|6B.1':0.001402655,'EPI_ISL_117006|2011.145|swine|USA|H1N1|nan':0.007096249)0.000:0.000000006)0.000:0.000000006)0.788:0.000464953)0.874:0.000937197,('EPI_ISL_123377|2010.5|Human|Taiwan|H1N1|6B.1':0.001871706,(('EPI_ISL_181288|2011.833|swine|Japan|H1N1|6B.1':0.005622046,('EPI_ISL_103838|2010.849|swine|China|H3N2|nan':0.002271251,'EPI_ISL_103839|2011.455|swine|HongKong|H3N2|nan':0.006244979)0.950:0.002398931)0.751:0.000513204,'EPI_ISL_64549|2009.597|Human|Japan|H1N1|6B.1':0.000466647)0.000:0.000000006)0.336:0.000000006)0.000:0.000000006,(('EPI_ISL_275569|2014.381|swine|Japan|H1N2|nan':0.020730117,'EPI_ISL_275577|2014.63|swine|Japan|H1N2|nan':0.014694409)0.563:0.000207276,((('EPI_ISL_163053|2011.945|swine|VietNam|H3N2|3C.3a':0.000467889,(('EPI_ISL_164455|2011.945|swine|VietNam|H3N2|3C.3a':0.0,'EPI_ISL_164458|2011.945|swine|VietNam|H3N2|3C.3a':0.0,'EPI_ISL_164460|2011.945|swine|VietNam|H3N2|3C.3a':0.0,'EPI_ISL_164453|2011.945|swine|VietNam|H3N2|3C.3a':0.0,'EPI_ISL_160786|2011.945|swine|VietNam|H3N2|3C.3a':0.0,'EPI_ISL_164459|2011.945|swine|VietNam|H3N2|3C.3a':0.0,'EPI_ISL_164454|2011.945|swine|VietNam|H3N2|3C.3a':0.0,'EPI_ISL_164456|2011.945|swine|VietNam|H3N2|3C.3a':0.0):0.000000006,'EPI_ISL_163054|2011.945|swine|VietNam|H3N2|3C.3a':0.000000006)0.000:0.000000006)0.904:0.001406838,(('EPI_ISL_218296|2015.099|swine|VietNam|H3N2|3C.3a':0.0,'EPI_ISL_218297|2015.099|swine|VietNam|H3N2|3C.3a':0.0,'EPI_ISL_218300|2015.099|swine|VietNam|H3N2|3C.3a':0.0,'EPI_ISL_218298|2015.099|swine|VietNam|H3N2|3C.3a':0.0):0.009119188,('EPI_ISL_160790|2012.962|swine|VietNam|H1N2|6B.1':0.000945017,(('EPI_ISL_160813|2012.713|swine|VietNam|H1N2|6B.1':0.0,'EPI_ISL_162673|2012.713|swine|VietNam|H1N2|6B.1':0.0):0.000000006,('EPI_ISL_162668|2013.537|swine|VietNam|H1N2|nan':0.001874253,('EPI_ISL_164479|2012.713|swine|VietNam|H1N2|6B.1':0.0,'EPI_ISL_162672|2012.713|swine|VietNam|H1N2|6B.1':0.0):0.000000006)0.913:0.000467100)0.748:0.000459810)0.957:0.002832040)0.882:0.001424187)0.999:0.007229127,(('EPI_ISL_164450|2011.945|swine|VietNam|H3N2|3C.3a':0.0,'EPI_ISL_160784|2011.945|swine|VietNam|H3N2|3C.3a':0.0,'EPI_ISL_164447|2011.945|swine|VietNam|H3N2|3C.3a':0.0):0.000467520,('EPI_ISL_164449|2011.945|swine|VietNam|H3N2|3C.3a':0.0,'EPI_ISL_164448|2011.945|swine|VietNam|H3N2|3C.3a':0.0,'EPI_ISL_164446|2011.945|swine|VietNam|H3N2|3C.3a':0.0):0.000000006)0.999:0.005755392)0.929:0.002316096)0.749:0.000458346)0.000:0.000000006,(('EPI_ISL_181282|2012.164|swine|Japan|H1N1|nan':0.008086784,('EPI_ISL_76240|2010.003|Human|USA|H1N1|6B.1':0.000936260,('EPI_ISL_77708|2010.249|Human|USA|H1N1|nan':0.000466119,'EPI_ISL_181287|2010.666|swine|Japan|H1N1|6B.1':0.001876427)0.788:0.000468551)0.820:0.000466479)0.000:0.000000006,(((('EPI_ISL_171040|2013.556|swine|USA|H3N1|3C.3a':0.000000006,('EPI_ISL_171044|2014.022|swine|USA|H3N1|nan':0.001879742,'EPI_ISL_171035|2013.732|swine|USA|H3N1|3C.3a':0.003309724)0.000:0.000000006)0.879:0.001550302,('EPI_ISL_174319|2014.882|swine|USA|H3N1|nan':0.005807135,'EPI_ISL_171023|2014.038|swine|USA|H3N1|nan':0.001790495)0.979:0.003832323)1.000:0.009953099,(('EPI_ISL_116935|2011.5|swine|USA|H1N1|6B.1':0.000943642,'EPI_ISL_124500|2011.915|swine|USA|H1N1|nan':0.000461559)0.997:0.004936146,'EPI_ISL_261458|2017.142|swine|USA|H1N1|nan':0.017548537)0.311:0.000250950)0.969:0.002444481,('EPI_ISL_124335|2010.784|swine|USA|H1N1|6B.1':0.000466347,'EPI_ISL_117012|2011.225|swine|USA|H1N1|6B.1':0.004720895)0.983:0.003313698)0.752:0.000451970)0.000:0.000000006)0.000:0.000000006,((('EPI_ISL_163046|2013.951|swine|VietNam|H3N2|3C.2':0.0,'EPI_ISL_163050|2013.951|swine|VietNam|H3N2|3C.2':0.0,'EPI_ISL_163049|2013.951|swine|VietNam|H3N2|3C.2':0.0,'EPI_ISL_163047|2013.951|swine|VietNam|H3N2|3C.2':0.0,'EPI_ISL_163051|2013.951|swine|VietNam|H3N2|3C.2':0.0):0.009125932,(('EPI_ISL_160794|2012.719|swine|VietNam|H3N2|3C.2':0.000467340,'EPI_ISL_161668|2012.719|swine|VietNam|H3N2|3C.2':0.000000006)0.881:0.000939772,(('EPI_ISL_161664|2012.964|swine|VietNam|H3N2|3C.2':0.0,'EPI_ISL_160789|2012.964|swine|VietNam|H3N2|3C.2':0.0,'EPI_ISL_161662|2012.964|swine|VietNam|H3N2|3C.2':0.0,'EPI_ISL_161663|2012.964|swine|VietNam|H3N2|3C.2':0.0,'EPI_ISL_164476|2012.964|swine|VietNam|H3N2|3C.2':0.0,'EPI_ISL_161661|2012.964|swine|VietNam|H3N2|3C.2':0.0):0.000466086,((('EPI_ISL_218322|2015.537|swine|VietNam|H1N2|6B.1':0.0,'EPI_ISL_218323|2015.537|swine|VietNam|H1N2|6B.1':0.0,'EPI_ISL_218324|2015.537|swine|VietNam|H1N2|6B.1':0.0,'EPI_ISL_218326|2015.537|swine|VietNam|H1N2|6B.1':0.0,'EPI_ISL_218321|2015.537|swine|VietNam|H1N2|6B.1':0.0,'EPI_ISL_218325|2015.537|swine|VietNam|H1N2|6B.1':0.0):0.005734370,('EPI_ISL_218283|2015.099|swine|VietNam|H1N2|nan':0.0,'EPI_ISL_218285|2015.099|swine|VietNam|H1N2|nan':0.0):0.002826341)0.959:0.002352586,((('EPI_ISL_218295|2015.099|swine|VietNam|H3N2|3C.2':0.0,'EPI_ISL_218287|2015.099|swine|VietNam|H3N2|3C.2':0.0,'EPI_ISL_218293|2015.099|swine|VietNam|H3N2|3C.2':0.0,'EPI_ISL_218291|2015.099|swine|VietNam|H3N2|3C.2':0.0,'EPI_ISL_218292|2015.099|swine|VietNam|H3N2|3C.2':0.0,'EPI_ISL_218289|2015.099|swine|VietNam|H3N2|3C.2':0.0,'EPI_ISL_218290|2015.099|swine|VietNam|H3N2|3C.2':0.0,'EPI_ISL_218294|2015.099|swine|VietNam|H3N2|3C.2':0.0,'EPI_ISL_218286|2015.099|swine|VietNam|H3N2|3C.2':0.0):0.000936180,('EPI_ISL_218049|2014.556|swine|VietNam|H3N2|3C.2':0.000934804,(('EPI_ISL_218051|2014.556|swine|VietNam|H3N2|3C.2':0.0,'EPI_ISL_218050|2014.556|swine|VietNam|H3N2|3C.2':0.0,'EPI_ISL_218043|2014.556|swine|VietNam|H3N2|3C.2':0.0,'EPI_ISL_218048|2014.556|swine|VietNam|H3N2|3C.2':0.0,'EPI_ISL_218052|2014.556|swine|VietNam|H3N2|3C.2':0.0):0.000466929,('EPI_ISL_218046|2014.556|swine|VietNam|H3N2|3C.2':0.0,'EPI_ISL_218047|2014.556|swine|VietNam|H3N2|3C.2':0.0):0.000000006)0.000:0.000000006)0.768:0.000466930)0.992:0.003307994,('EPI_ISL_164477|2013.54|swine|VietNam|H3N2|3C.2':0.0,'EPI_ISL_164478|2013.54|swine|VietNam|H3N2|3C.2':0.0,'EPI_ISL_162681|2013.54|swine|VietNam|H3N2|3C.2':0.0):0.000000006)0.000:0.000000006)0.976:0.002350878)0.888:0.000937957)0.731:0.000414039)0.991:0.004648571,(('EPI_ISL_12958043|2017.863|swine|China|H1N1|nan':0.010180541,('EPI_ISL_482260|2016.833|swine|China|H1N1|nan':0.000000006,'EPI_ISL_389787|2017.247|swine|China|H1N1|nan':0.002375246)0.937:0.002787095)1.000:0.013757681,('EPI_ISL_12958029|2016.836|swine|China|H1N1|nan':0.022674225,(('EPI_ISL_165152|2013.247|swine|China|H3N2|nan':0.004231619,('EPI_ISL_4081615|2013.162|swine|China|H1N1|nan':0.002955242,'EPI_ISL_249844|2015.962|swine|China|H1N1|nan':0.018052913)0.727:0.000330444)0.000:0.000000006,'EPI_ISL_103840|2011.455|swine|HongKong|H3N2|nan':0.001403626)0.743:0.000327564)0.726:0.000430954)0.943:0.001937380)0.854:0.001060627)0.448:0.000471352)0.774:0.000462655,((('EPI_ISL_61785|2009.455|Human|Colombia|H1N1|6B.1':0.000466888,('EPI_ISL_61826|2009.449|Human|USA|H1N1|6B.1':0.000933404,'EPI_ISL_78815|2009.605|Human|USA|H1N1|6B.1':0.001401479)0.000:0.000000006)0.000:0.000000006,(('EPI_ISL_147624|2013.159|Human|Finland|H1N1|6B.1':0.000466076,('EPI_ISL_387223|2019.047|Human|Italy|H3N2|3C.2a2':0.0,'EPI_ISL_278795|2011.184|swine|Canada|H3N2|3C.3a':0.0,'EPI_ISL_403110|2019.751|Human|USA|H3N2|3C.2a1b.2b':0.0,'EPI_ISL_328761|2015.34|Human|USA|H1N1|6B.1':0.0,'EPI_ISL_370134|2019.085|Human|USA|H1N1|6B.1A.3':0.0,'EPI_ISL_366606|2019.132|Human|USA|H1N1|6B.1A.5a':0.0,'EPI_ISL_403086|2019.737|Human|Japan|H1N1|6B.1A.5a.1':0.0,'EPI_ISL_403087|2019.745|Human|Japan|H1N1|6B.1A.5a.1':0.0,'EPI_ISL_369758|2019.03|Human|Hawaii|H1N1|6B.1A.5a':0.0):0.000000006)0.785:0.000465770,'EPI_ISL_413630|2019.981|Human|Madagascar|H1N1|6B.1':0.000935083)0.764:0.000467489)0.849:0.000466361,((((('EPI_ISL_33945|2009.408|Human|Taiwan|H1N1|6B.1':0.000466339,('EPI_ISL_80166|2009.871|Human|Madagascar|H1N1|6B.1':0.003297663,'EPI_ISL_78818|2009.597|Human|USA|H1N1|6B.1':0.002348954)0.910:0.001406215)0.000:0.000000006,(('EPI_ISL_80181|2009.953|Human|Serbia|H1N1|6B.1':0.0,'EPI_ISL_80184|2009.951|Human|Serbia|H1N1|6B.1':0.0):0.000933473,'EPI_ISL_78814|2009.592|Human|USA|H1N1|6B.1':0.002341041)0.000:0.000000006)0.000:0.000000006,('EPI_ISL_61833|2009.436|Human|Salvador|H1N1|6B.1':0.000000006,('EPI_ISL_80163|2009.795|Human|Jordan|H1N1|6B.1':0.000932556,'EPI_ISL_78807|2009.885|Human|Kyrgyzstan|H1N1|6B.1':0.003766749)0.752:0.000468412)0.000:0.000000006)0.000:0.000000006,('EPI_ISL_61813|2009.701|Human|Mexico|H1N1|6B.1':0.001401321,('EPI_ISL_61786|2009.326|Human|USA|H1N1|6B.1':0.000933876,('EPI_ISL_61789|2009.332|Human|USA|H1N1|6B.1':0.000000006,'EPI_ISL_61807|2009.471|Human|Bolivia|H1N1|6B.1':0.000933935)0.000:0.000000006)0.000:0.000000006)0.894:0.000466362)0.864:0.000466594,((('EPI_ISL_181294|2013.085|swine|Japan|H3N2|nan':0.008070712,('EPI_ISL_195134|2011.392|swine|Denmark|H1N1|nan':0.003406543,'EPI_ISL_275568|2014.847|swine|Japan|H1N1|6B.1':0.014984720)0.684:0.000353938)0.774:0.000473233,((((('EPI_ISL_151162|2010.918|swine|Mexico|H1N1|6B.1':0.000000006,'EPI_ISL_195992|2010.915|swine|Mexico|H1N1|6B.1':0.013553606)0.936:0.001897747,('EPI_ISL_295547|2014.43|swine|Mexico|H1N1|6B.1':0.007225774,'EPI_ISL_295544|2014.395|swine|Mexico|H1N1|nan':0.004721642)1.000:0.013342944)0.852:0.001386324,'EPI_ISL_100250|2011.208|swine|USA|H3N2|nan':0.006159636)0.744:0.000000006,((((('EPI_ISL_80179|2009.879|Human|Nigeria|H1N1|6B.1':0.002815735,'EPI_ISL_78828|2009.781|Human|USA|H1N1|6B.1':0.002340229)0.757:0.000470603,'EPI_ISL_70686|2009.553|Human|Australia|H1N1|6B.1':0.000933444)0.565:0.000000006,'EPI_ISL_75152|2010.008|Human|Estonia|H1N1|6B.1':0.002811155)0.000:0.000000006,((('EPI_ISL_79833|2010.5|swine|Korea|H1N1|6B.1':0.0,'EPI_ISL_79834|2010.5|swine|Korea|H1N1|6B.1':0.0):0.001870016,'EPI_ISL_97102|2011.129|swine|USA|H1N1|6B.1':0.004260006)0.756:0.000000006,'EPI_ISL_127879|2011.973|swine|USA|H1N1|6B.1':0.008531717)0.000:0.000000006)1.000:0.000000006,('EPI_ISL_124351|2010.91|swine|USA|H1N1|6B.1':0.005668236,'EPI_ISL_93363|2011.047|swine|USA|H1N1|6B.1':0.004233691)0.721:0.000469624)0.000:0.000000006)0.000:0.000000006,'EPI_ISL_79825|2009.915|swine|Korea|H1N1|6B.1':0.001402827)0.829:0.000466308)0.000:0.000000006,'EPI_ISL_124472|2011.838|swine|USA|H3N2|3C.3a':0.010488443)0.839:0.000466324)0.000:0.000000006)0.589:0.000000006)0.000:0.000000006)1.000:0.000000006,(('EPI_ISL_71312|2009.496|Human|India|H1N1|6B.1':0.004927590,('EPI_ISL_328763|2014.792|swine|Chile|H1N1|nan':0.000924314,('EPI_ISL_328806|2014.792|swine|Chile|H1N2|nan':0.000467511,('EPI_ISL_328808|2014.792|swine|Chile|H1N2|nan':0.000000006,'EPI_ISL_328815|2014.792|swine|Chile|H1N2|nan':0.000467455)0.791:0.000468176)0.845:0.000951488)1.000:0.016299908)0.625:0.000266520,((('EPI_ISL_151089|2012.049|swine|Germany|H1N2|6B.1':0.009610162,('EPI_ISL_137749|2010.718|swine|USA|H3N2|3C.3a':0.000467119,'EPI_ISL_137748|2010.718|swine|USA|H3N2|3C.3a':0.000000006)0.995:0.004793075)0.415:0.001347247,(('EPI_ISL_73416|2010.096|Human|Georgia|H1N1|6B.1':0.000934215,(('EPI_ISL_151062|2009.877|swine|Germany|H3N1|nan':0.000935710,('EPI_ISL_78781|2009.975|Human|Estonia|H1N1|6B.1':0.000466584,'EPI_ISL_66077|2009.904|swine|Italy|H1N1|6B.1':0.000000006)0.855:0.000466638)0.774:0.000000006,('EPI_ISL_697682|2009.915|Human|Lithuania|H1N1|6B.1':0.001872773,((('EPI_ISL_127901|2011.781|swine|USA|H1N1|6B.1':0.005210567,'EPI_ISL_127746|2011.449|swine|USA|H1N2|nan':0.002838921)0.726:0.000452158,'EPI_ISL_124350|2010.91|swine|USA|H1N2|nan':0.004240238)0.740:0.000462445,'EPI_ISL_190017|2010.208|swine|USA|H1N1|6B.1':0.000469387)0.916:0.000933849)0.000:0.000000006)0.000:0.000000006)0.902:0.000000006,('EPI_ISL_381589|2013.233|Human|Uganda|H1N1|6B.1':0.000931783,'EPI_ISL_381585|2013.299|Human|Uganda|H1N1|6B.1':0.000942222)1.000:0.007108707)0.707:0.000000006)0.914:0.000466787,'EPI_ISL_71867|2009.901|Human|USA|H1N1|6B.1':0.000934810)0.707:0.000000006)0.707:0.000000006)0.552:0.000000006,((('EPI_ISL_71864|2009.893|Human|USA|H1N1|6B.1':0.001871410,'EPI_ISL_64502|2009.532|Human|Japan|H1N1|6B.1':0.000000006)0.850:0.000466477,((((('EPI_ISL_74296|2009.921|swine|HongKong|H1N1|6B.1':0.001417928,('EPI_ISL_164848|2010.995|Human|China|H1N1|6B.1':0.001404690,('EPI_ISL_77405|2009.712|Human|China|H1N1|6B.1':0.000000006,'EPI_ISL_164847|2010.995|Human|China|H1N1|6B.1':0.000935863)0.000:0.000000006)0.288:0.000467459)0.715:0.000000052,'EPI_ISL_75876|2010.074|Human|China|H1N1|6B.1':0.001871615)0.000:0.000000006,(('EPI_ISL_71367|2010.014|Human|Ethiopia|H1N1|6B.1':0.000933869,'EPI_ISL_124392|2010.197|swine|USA|H1N1|6B.1':0.002810467)0.507:0.000000006,('EPI_ISL_75879|2010.181|Human|China|H1N1|6B.1':0.004260122,'EPI_ISL_75882|2010.142|Human|China|H1N1|6B.1':0.003315016)0.737:0.000442993)0.000:0.000000006)0.000:0.000000006,('EPI_ISL_75873|2010.071|Human|China|H1N1|6B.1':0.001402145,(('EPI_ISL_104327|2010.162|swine|China|H1N1|6B.1':0.001403619,'EPI_ISL_104329|2010.5|swine|China|H1N1|nan':0.000467026)0.657:0.000935926,('EPI_ISL_76638|2009.94|Human|Mongolia|H1N1|6B.1':0.001870621,(('EPI_ISL_164858|2010.995|Human|China|H1N1|6B.1':0.003773050,('EPI_ISL_102191|2009.833|Human|China|H1N1|6B.1':0.000934319,(('EPI_ISL_75881|2010.274|Human|China|H1N1|6B.1':0.0,'EPI_ISL_75880|2010.252|Human|China|H1N1|6B.1':0.0):0.000933684,'EPI_ISL_74287|2010.016|swine|HongKong|H1N1|6B.1':0.001403773)0.000:0.000000006)0.865:0.000466421)0.730:0.000000006,('EPI_ISL_75085|2010.071|Human|China|H1N1|6B.1':0.002339737,'EPI_ISL_75865|2010.066|Human|China|H1N1|6B.1':0.001870360)0.774:0.000000006)0.000:0.000000006)0.822:0.000466595)0.735:0.000000006)0.735:0.000000006)0.000:0.000000006,(((('EPI_ISL_153867|2010.984|Human|France|H1N1|6B.1':0.000938088,'EPI_ISL_135944|2012.148|Human|Asia-Russia|H1N1|6B.1':0.002352928)0.870:0.001406149,('EPI_ISL_95336|2010.975|Human|Jordan|H1N1|6B.1':0.000934414,('EPI_ISL_153868|2010.967|Human|France|H1N1|6B.1':0.001872405,'EPI_ISL_149710|2010.948|Human|Sweden|H1N1|6B.1':0.002813180)0.000:0.000000006)0.723:0.000000006)0.975:0.002352386,(((('EPI_ISL_108113|2011.049|Human|USA|H1N1|6B.1':0.000466763,'EPI_ISL_369609|2011.036|Human|USA|H1N1|6B.1':0.000466867)0.000:0.000000006,('EPI_ISL_87468|2010.951|Human|Canada|H1N1|6B.1':0.000000006,'EPI_ISL_87467|2010.5|Human|Canada|H1N1|6B.1':0.000466721)0.000:0.000000006)0.979:0.002352038,('EPI_ISL_95168|2010.458|Human|India|H1N1|6B.1':0.000000006,('EPI_ISL_166542|2011.063|Human|Canada|H3N2|3C.2':0.000934989,'EPI_ISL_87464|2010.896|Human|Canada|H1N1|6B.1':0.000000006)0.944:0.000934676)0.766:0.000461172)0.932:0.001415661,('EPI_ISL_123411|2010.833|Human|Taiwan|H1N1|6B.1':0.000466696,('EPI_ISL_133108|2010.666|Human|Thailand|H1N1|6B.1':0.000000006,('EPI_ISL_502168|2010.934|Human|Taiwan|H1N1|6B.1':0.000934358,(('EPI_ISL_131679|2010.951|Human|Ireland|H1N1|6B.1':0.000000006,('EPI_ISL_90552|2011.074|Human|USA|H3N2|3C.2':0.000466758,('EPI_ISL_133129|2011.093|Human|Poland|H1N1|6B.1':0.000466783,('EPI_ISL_1360030|2012.989|Human|Russia|H1N1|6B.1':0.000466868,'EPI_ISL_133128|2011.082|Human|Poland|H1N1|6B.1':0.001403839)0.000:0.000000006)0.000:0.000000006)0.856:0.000466853)0.955:0.001402985,'EPI_ISL_131651|2010.942|Human|UK|H1N1|6B.1':0.001403009)0.000:0.000000006)1.000:0.000000006)0.000:0.000000006)0.957:0.001876181)0.927:0.001407935)0.857:0.000941190,('EPI_ISL_94563|2011.123|Human|China|H1N1|6B.1':0.001403526,('EPI_ISL_108540|2011.019|Human|China|H1N1|6B.1':0.000466927,'EPI_ISL_164854|2011.995|Human|China|H1N1|6B.1':0.001406287)0.000:0.000000006)0.978:0.002348622)0.762:0.000462904)0.847:0.000466436)0.000:0.000000006,(((((('EPI_ISL_71365|2009.953|Human|Dominica|H1N1|6B.1':0.002339944,(('EPI_ISL_31673|2009.392|Human|Dominican|H1N1|6B.1':0.0,'EPI_ISL_61839|2009.499|Human|Dominican|H1N1|6B.1':0.0):0.000933737,('EPI_ISL_101898|2010.34|Human|Taiwan|H1N1|6B.1':0.000932974,((('EPI_ISL_278798|2014.055|swine|Canada|H3N2|3C.3a':0.0,'EPI_ISL_278806|2014.055|swine|Canada|H1N1|6B.1':0.0):0.000000006,('EPI_ISL_80377|2010.096|Human|Estonia|H1N1|6B.1':0.000466130,'EPI_ISL_80382|2010.011|Human|Austria|H1N1|6B.1':0.000932913)0.000:0.000000006)0.000:0.000000006,'EPI_ISL_87569|2010.068|Human|Senegal|H1N1|6B.1':0.001403785)0.000:0.000000006)0.949:0.001401331)0.000:0.000000006)0.959:0.000933435,((('EPI_ISL_30823|2009.389|Human|China|H1N1|6B.1':0.000933498,(('EPI_ISL_30487|2009.326|Human|France|H1N1|6B.1':0.0,'EPI_ISL_30490|2009.329|Human|France|H1N1|6B.1':0.0,'EPI_ISL_33957|2009.315|Human|Canada|H1N1|6B.1':0.0):0.000000006,'EPI_ISL_30456|2009.345|Human|Norway|H1N1|6B.1':0.000466398)0.899:0.000466419)0.000:0.000000006,('EPI_ISL_156214|2009.833|Dom.other|China|H1N1|6B.1':0.000466444,'EPI_ISL_32414|2009.397|Human|Canada|H1N1|6B.1':0.000933786)0.000:0.000000006)0.000:0.000000006,('EPI_ISL_32516|2009.332|Human|UK|H1N1|6B.1':0.000466486,('EPI_ISL_62652|2009.362|Human|USA|H1N1|6B.1':0.000933963,'EPI_ISL_80140|2009.551|Human|Nicaragua|H1N1|6B.1':0.000933637)0.326:0.000000006)0.000:0.000000006)0.000:0.000000006)0.882:0.000466471,('EPI_ISL_61518|2009.392|Human|Canada|H1N1|6B.1':0.000000006,('EPI_ISL_278805|2015.115|swine|Canada|H3N2|3C.3a':0.000466486,'EPI_ISL_86300|2010.058|Human|Canada|H1N1|6B.1':0.000000006)0.000:0.000000006)0.000:0.000000006)0.321:0.000466457,(('EPI_ISL_151160|2011.852|swine|Canada|H3N2|nan':0.007612700,'EPI_ISL_93331|2010.603|Human|Chile|H1N1|6B.1':0.002839039)0.139:0.000919648,((('EPI_ISL_87574|2009.693|Human|Colombia|H1N1|6B.1':0.000000006,('EPI_ISL_87579|2009.764|Human|Ecuador|H1N1|6B.1':0.011544932,'EPI_ISL_87637|2009.447|Human|Nicaragua|H1N1|6B.1':0.000870335)0.937:0.002887487)0.845:0.002350192,('EPI_ISL_87580|2009.545|Human|Peru|H1N1|6B.1':0.000000006,'EPI_ISL_87634|2009.485|Human|Peru|H1N1|6B.1':0.009023981)0.952:0.001876829)0.951:0.001875674,((((((('EPI_ISL_63943|2009.378|Human|USA|H1N1|6B.1':0.000466376,('EPI_ISL_101639|2009.436|Human|UK|H1N1|6B.1':0.000466238,(('EPI_ISL_121278|2009.499|Human|HongKong|H1N1|6B.1':0.0,'EPI_ISL_62263|2009.384|Human|Kuwait|H1N1|6B.1':0.0):0.000000006,('EPI_ISL_60974|2009.332|Human|Germany|H1N1|6B.1':0.000000006,'EPI_ISL_29711|2009.282|Human|Mexico|H1N1|6B.1':0.000000006)0.534:0.000000006)0.000:0.000000006)0.861:0.000466299)0.000:0.000000006,('EPI_ISL_61272|2009.46|Human|China|H1N1|6B.1':0.000933520,('EPI_ISL_29712|2009.252|Human|Mexico|H1N1|6B.1':0.000000006,('EPI_ISL_30628|2009.312|Human|NewZealand|H1N1|6B.1':0.001405394,('EPI_ISL_86361|2009.479|Human|Canada|H1N1|6B.1':0.0,'EPI_ISL_86319|2009.414|Human|Canada|H1N1|6B.1':0.0,'EPI_ISL_86418|2009.784|Human|Canada|H1N1|6B.1':0.0,'EPI_ISL_86342|2009.411|Human|Canada|H1N1|6B.1':0.0,'EPI_ISL_86412|2009.748|Human|Canada|H1N1|6B.1':0.0,'EPI_ISL_86434|2009.781|Human|Canada|H1N1|6B.1':0.0,'EPI_ISL_86331|2009.408|Human|Canada|H1N1|6B.1':0.0,'EPI_ISL_86410|2009.742|Human|Canada|H1N1|6B.1':0.0,'EPI_ISL_86233|2009.532|Human|Canada|H1N1|6B.1':0.0,'EPI_ISL_86427|2009.326|Human|Canada|H1N1|6B.1':0.0,'EPI_ISL_86398|2010.055|Human|Canada|H1N1|6B.1':0.0,'EPI_ISL_86396|2010.016|Human|Canada|H1N1|6B.1':0.0,'EPI_ISL_86397|2010.016|Human|Canada|H1N1|6B.1':0.0):0.000000006)0.437:0.000000006)0.895:0.000000006)0.000:0.000000006)0.000:0.000000006,('EPI_ISL_34539|2009.455|Human|Cotedivoire|H1N1|6B.1':0.0,'EPI_ISL_101314|2009.318|Human|UK|H1N1|6B.1':0.0,'EPI_ISL_33960|2009.348|Human|Canada|H1N1|6B.1':0.0,'EPI_ISL_61530|2009.326|Human|USA|H1N1|6B.1':0.0,'EPI_ISL_61794|2009.337|Human|USA|H1N1|6B.1':0.0,'EPI_ISL_70787|2009.419|Human|USA|H1N1|6B.1':0.0):0.000000006)0.379:0.000000006,'EPI_ISL_93206|2009.548|swine|Canada|H1N1|6B.1':0.002338905)0.000:0.000000006,((((('EPI_ISL_33230|2009.37|Human|USA|H1N1|6B.1':0.000000006,((('EPI_ISL_93210|2009.836|swine|Canada|H1N1|6B.1':0.000466397,('EPI_ISL_60828|2009.562|Human|USA|H1N1|6B.1':0.001401598,('EPI_ISL_32461|2009.458|Human|Italy|H1N1|6B.1':0.000466451,('EPI_ISL_63236|2009.649|Human|Bhutan|H1N1|6B.1':0.001871052,'EPI_ISL_696558|2017.414|swine|Thailand|H3N2|3C.3a':0.000466356)0.000:0.000000006)0.000:0.000000006)0.856:0.000466386)0.000:0.000000006,('EPI_ISL_110641|2009.6|Human|HongKong|H1N1|6B.1':0.000000006,'EPI_ISL_110615|2009.6|Human|HongKong|H1N1|6B.1':0.000466507)0.840:0.000467150)0.000:0.000000006,(((('EPI_ISL_106922|2009.833|swine|Thailand|H1N1|6B.1':0.000000006,'EPI_ISL_146868|2010.367|swine|Thailand|H1N1|6B.1':0.000944229)0.851:0.000466784,(('EPI_ISL_146862|2009.674|swine|Thailand|H1N1|6B.1':0.0,'EPI_ISL_146840|2009.674|swine|Thailand|H1N1|6B.1':0.0):0.000000006,'EPI_ISL_146863|2009.674|swine|Thailand|H1N1|6B.1':0.000933246)0.845:0.000466316)0.000:0.000000006,('EPI_ISL_208758|2009.658|Human|Thailand|H1N1|6B.1':0.000466411,('EPI_ISL_74129|2010.047|Human|USA|H1N1|6B.1':0.000946156,('EPI_ISL_207918|2014.422|swine|Canada|H1N2|6B.1':0.010161773,'EPI_ISL_127751|2011.468|swine|USA|H1N1|6B.1':0.000804691)0.998:0.006312038)0.767:0.000457118)0.000:0.000000006)0.000:0.000000006,('EPI_ISL_124248|2011.737|swine|USA|H3N2|nan':0.000000006,'EPI_ISL_124315|2011.737|swine|USA|H3N2|nan':0.003287210)1.000:0.008547353)0.000:0.000000006)1.000:0.000000006)0.000:0.000000006,('EPI_ISL_84549|2010.085|swine|Thailand|H1N1|6B.1':0.002372954,(('EPI_ISL_76581|2009.838|Dom.gal|Canada|H1N1|6B.1':0.000467415,'EPI_ISL_76582|2009.808|Dom.gal|Canada|H1N1|6B.1':0.000465824)0.868:0.000947571,'EPI_ISL_146758|2012.202|swine|Thailand|H3N2|nan':0.014542826)0.432:0.000454440)0.730:0.000000006)0.000:0.000000006,((((((('EPI_ISL_164365|2012.087|swine|Thailand|H1N1|nan':0.0,'EPI_ISL_164362|2012.087|swine|Thailand|H1N1|nan':0.0,'EPI_ISL_164367|2012.087|swine|Thailand|H1N1|nan':0.0,'EPI_ISL_164361|2012.087|swine|Thailand|H1N1|nan':0.0,'EPI_ISL_164364|2012.087|swine|Thailand|H1N1|nan':0.0,'EPI_ISL_164363|2012.087|swine|Thailand|H1N1|nan':0.0):0.000000006,'EPI_ISL_164368|2012.087|swine|Thailand|H1N1|nan':0.000466341)0.930:0.001405437,(('EPI_ISL_164346|2012.087|swine|Thailand|H3N2|3C.3a':0.0,'EPI_ISL_164343|2012.087|swine|Thailand|H3N2|3C.3a':0.0,'EPI_ISL_164347|2012.087|swine|Thailand|H3N2|3C.3a':0.0):0.000000006,'EPI_ISL_164348|2012.087|swine|Thailand|H3N2|3C.3a':0.000466529)0.871:0.000935321)1.000:0.008126671,('EPI_ISL_131497|2011.5|swine|Thailand|H1N1|6B.1':0.000000006,(('EPI_ISL_168401|2011.797|swine|Thailand|H1N1|6B.1':0.000000006,'EPI_ISL_168402|2012.522|swine|Thailand|H1N1|6B.1':0.000467147)0.982:0.002343003,(('EPI_ISL_131499|2011.5|swine|Thailand|H1N1|6B.1':0.0,'EPI_ISL_131501|2011.5|swine|Thailand|H1N1|6B.1':0.0,'EPI_ISL_131498|2011.5|swine|Thailand|H1N1|6B.1':0.0,'EPI_ISL_131500|2011.5|swine|Thailand|H1N1|6B.1':0.0):0.000000006,'EPI_ISL_131502|2011.5|swine|Thailand|H1N1|6B.1':0.000466841)0.000:0.000000006)0.731:0.000000006)0.976:0.002850636)0.841:0.000904732,'EPI_ISL_71319|2009.666|Human|India|H1N1|6B.1':0.004258147)0.000:0.000000006,'EPI_ISL_130429|2009.816|Human|USA|H1N1|6B.1':0.001404013)0.000:0.000000006,('EPI_ISL_110242|2009.515|Human|HongKong|H1N1|6B.1':0.000466337,'EPI_ISL_61529|2009.529|Human|Japan|H1N1|6B.1':0.000000006)0.865:0.000466316)0.000:0.000000006)0.000:0.000000006,(('EPI_ISL_131245|2011.5|swine|Thailand|H3N2|nan':0.0,'EPI_ISL_131496|2011.5|swine|Thailand|H3N2|nan':0.0):0.001422085,(('EPI_ISL_236923|2015.496|swine|Thailand|H3N2|nan':0.000484427,'EPI_ISL_236924|2015.496|swine|Thailand|H3N2|nan':0.000453474)1.000:0.011521002,('EPI_ISL_168406|2012.546|swine|Thailand|H1N1|6B.1':0.000938749,(((('EPI_ISL_696546|2018.833|swine|Thailand|H1N1|6B.1':0.000467579,('EPI_ISL_696542|2018.581|swine|Thailand|H1N1|6B.1':0.000467541,'EPI_ISL_696545|2018.748|swine|Thailand|H1N1|6B.1':0.000467499)0.000:0.000000006)0.936:0.000936053,((('EPI_ISL_696540|2018.414|swine|Thailand|H1N1|6B.1':0.000936494,('EPI_ISL_696539|2018.414|swine|Thailand|H1N1|6B.1':0.000467831,('EPI_ISL_696541|2018.496|swine|Thailand|H1N1|6B.1':0.000000006,'EPI_ISL_696543|2018.666|swine|Thailand|H1N1|6B.1':0.000936450)0.000:0.000000006)0.878:0.000467792)0.000:0.000000006,'EPI_ISL_696538|2018.247|swine|Thailand|H1N1|6B.1':0.000467890)0.000:0.000000006,'EPI_ISL_696535|2018.247|swine|Thailand|H1N1|6B.1':0.000936146)0.000:0.000000006)0.974:0.002854369,(('EPI_ISL_696557|2017.414|swine|Thailand|H1N1|6B.1':0.0,'EPI_ISL_696555|2017.414|swine|Thailand|H1N1|6B.1':0.0):0.000000006,'EPI_ISL_696556|2017.414|swine|Thailand|H1N1|6B.1':0.000467826)0.742:0.000448046)1.000:0.010633468,((((('EPI_ISL_277684|2017.507|swine|Thailand|H3N2|3C.3a':0.0,'EPI_ISL_277688|2017.507|swine|Thailand|H3N2|3C.3a':0.0,'EPI_ISL_277693|2017.507|swine|Thailand|H3N2|3C.3a':0.0,'EPI_ISL_277694|2017.507|swine|Thailand|H3N2|3C.3a':0.0):0.000468140,('EPI_ISL_277685|2017.507|swine|Thailand|H3N2|3C.3a':0.0,'EPI_ISL_277691|2017.507|swine|Thailand|H3N2|3C.3a':0.0):0.000000006)0.873:0.000942415,(('EPI_ISL_277682|2017.507|swine|Thailand|H3N2|3C.3a':0.0,'EPI_ISL_277678|2017.507|swine|Thailand|H3N2|3C.3a':0.0,'EPI_ISL_277675|2017.507|swine|Thailand|H3N2|3C.3a':0.0,'EPI_ISL_277681|2017.507|swine|Thailand|H3N2|3C.3a':0.0):0.000468132,(('EPI_ISL_515509|2018.542|swine|Thailand|H3N2|3C.3a':0.0,'EPI_ISL_515508|2018.542|swine|Thailand|H3N2|3C.3a':0.0):0.004728170,(('EPI_ISL_310031|2018.096|swine|Thailand|H3N2|3C.3a':0.000936596,(('EPI_ISL_310067|2018.096|swine|Thailand|H3N2|3C.3a':0.0,'EPI_ISL_310041|2018.096|swine|Thailand|H3N2|3C.3a':0.0,'EPI_ISL_312234|2018.096|swine|Thailand|H3N2|3C.3a':0.0,'EPI_ISL_310039|2018.096|swine|Thailand|H3N2|3C.3a':0.0,'EPI_ISL_310033|2018.096|swine|Thailand|H3N2|3C.3a':0.0,'EPI_ISL_310049|2018.096|swine|Thailand|H3N2|3C.3a':0.0,'EPI_ISL_310069|2018.096|swine|Thailand|H3N2|3C.3a':0.0):0.000000006,'EPI_ISL_310046|2018.096|swine|Thailand|H3N2|3C.3a':0.000467866)0.000:0.000000006)0.000:0.000000006,'EPI_ISL_310038|2018.096|swine|Thailand|H3N2|3C.3a':0.000936541)0.972:0.001876800)0.327:0.000000006)0.786:0.000464250)1.000:0.004252854,(('EPI_ISL_255989|2016.536|swine|Thailand|H3N2|3C.3a':0.000469511,(('EPI_ISL_277673|2016.536|swine|Thailand|H3N2|3C.3a':0.0,'EPI_ISL_255996|2016.536|swine|Thailand|H3N2|3C.3a':0.0,'EPI_ISL_255991|2016.536|swine|Thailand|H3N2|3C.3a':0.0,'EPI_ISL_277697|2016.536|swine|Thailand|H3N2|3C.3a':0.0,'EPI_ISL_255992|2016.536|swine|Thailand|H3N2|3C.3a':0.0,'EPI_ISL_255995|2016.536|swine|Thailand|H3N2|3C.3a':0.0,'EPI_ISL_277671|2016.536|swine|Thailand|H3N2|3C.3a':0.0,'EPI_ISL_255990|2016.536|swine|Thailand|H3N2|3C.3a':0.0):0.000000006,'EPI_ISL_255909|2016.536|swine|Thailand|H3N2|3C.3a':0.000468804)0.000:0.000000006)0.000:0.000000006,'EPI_ISL_255994|2016.536|swine|Thailand|H3N2|3C.3a':0.000000006)0.693:0.000000006)0.999:0.008217106,(('EPI_ISL_277713|2017.107|swine|Thailand|H1N1|6B.1':0.000936729,(('EPI_ISL_277717|2017.107|swine|Thailand|H1N1|6B.1':0.0,'EPI_ISL_277710|2017.107|swine|Thailand|H1N1|6B.1':0.0,'EPI_ISL_277707|2017.107|swine|Thailand|H1N1|6B.1':0.0):0.000000006,('EPI_ISL_277708|2017.107|swine|Thailand|H1N1|6B.1':0.000468014,(('EPI_ISL_277700|2017.107|swine|Thailand|H1N1|6B.1':0.0,'EPI_ISL_277711|2017.107|swine|Thailand|H1N1|6B.1':0.0,'EPI_ISL_277709|2017.107|swine|Thailand|H1N1|6B.1':0.0,'EPI_ISL_277702|2017.107|swine|Thailand|H1N1|6B.1':0.0):0.000000006,'EPI_ISL_277715|2017.107|swine|Thailand|H1N1|6B.1':0.000000006)0.868:0.000467973)0.000:0.000000006)0.000:0.000000006)0.982:0.002831236,('EPI_ISL_277716|2016.568|swine|Thailand|H1N1|6B.1':0.000000006,('EPI_ISL_277701|2017.104|swine|Thailand|H3N2|nan':0.000936133,(('EPI_ISL_515510|2018.545|swine|Thailand|H3N2|3C.3a':0.0,'EPI_ISL_515513|2018.545|swine|Thailand|H3N2|3C.3a':0.0,'EPI_ISL_515512|2018.545|swine|Thailand|H3N2|3C.3a':0.0,'EPI_ISL_515511|2018.545|swine|Thailand|H3N2|3C.3a':0.0):0.002634537,(('EPI_ISL_515514|2019.633|swine|Thailand|H1N1|6B.1':0.0,'EPI_ISL_515515|2019.633|swine|Thailand|H1N1|6B.1':0.0,'EPI_ISL_515517|2019.633|swine|Thailand|H1N1|6B.1':0.0):0.000000006,'EPI_ISL_515516|2019.633|swine|Thailand|H1N1|6B.1':0.000468366)0.998:0.005719601)0.887:0.001611071)0.770:0.000469433)0.000:0.000000006)0.998:0.006779662)0.964:0.003267021)0.813:0.000904214)0.851:0.000944593)0.956:0.002372064)0.990:0.003285567)0.824:0.000466346,'EPI_ISL_33959|2009.329|Human|Canada|H1N1|6B.1':0.001402666)0.000:0.000000006)0.000:0.000000006,('EPI_ISL_32642|2009.288|Human|Canada|H1N1|6B.1':0.000465319,'EPI_ISL_129815|2011.395|swine|Hungary|H1N1|6B.1':0.003771007)0.756:0.000467906)0.000:0.000000006,'EPI_ISL_66076|2009.247|swine|Mexico|H1N1|6B.1':0.000000006)0.000:0.000000006)0.783:0.000466358)0.719:0.000000006)0.972:0.000000006,('EPI_ISL_80087|2009.995|Human|Greece|H1N1|6B.1':0.000467470,('EPI_ISL_74140|2010.068|Human|USA|H1N1|6B.1':0.001402658,'EPI_ISL_80100|2010.036|Human|USA|H1N1|nan':0.000000006)0.922:0.000933911)0.000:0.000000006)0.000:0.000000006,(('EPI_ISL_61465|2009.482|Human|Singapore|H1N1|6B.1':0.000000006,((((('EPI_ISL_83836|2010.353|Human|PapuaNewGuinea|H1N1|6B.1':0.002812737,(((((('EPI_ISL_502162|2010.836|Human|Taiwan|H1N1|6B.1':0.000933725,'EPI_ISL_79484|2010.512|Human|Australia|H1N1|6B.1':0.000000006)0.906:0.000466358,(('EPI_ISL_101899|2010.608|Human|Taiwan|H1N1|6B.1':0.000467104,'EPI_ISL_101900|2010.679|Human|Taiwan|H1N1|6B.1':0.000934690)0.811:0.000466211,'EPI_ISL_79394|2010.468|Human|Australia|H1N1|6B.1':0.000000006)0.000:0.000000006)0.930:0.000466341,(('EPI_ISL_76647|2010.181|Human|China|H1N1|6B.1':0.000466367,'EPI_ISL_76617|2010.162|Human|Guam|H1N1|6B.1':0.000000006)0.933:0.000933352,('EPI_ISL_79446|2010.501|Human|NewZealand|H1N1|6B.1':0.000000006,((('EPI_ISL_278935|2010.666|Human|Italy|H1N1|6B.1':0.000469198,('EPI_ISL_167114|2011.5|Human|Finland|H1N1|6B.1':0.000936146,'EPI_ISL_278936|2010.666|Human|Italy|H1N1|6B.1':0.000936135)0.757:0.000464419)0.976:0.002343064,('EPI_ISL_91330|2010.701|Human|Australia|H1N1|6B.1':0.000000006,'EPI_ISL_79449|2010.521|Human|NewZealand|H1N1|6B.1':0.000466533)0.000:0.000000006)0.847:0.000466460,'EPI_ISL_83880|2010.742|Human|Australia|H1N1|6B.1':0.002344010)0.000:0.000000006)0.919:0.000466329)0.000:0.000000006)0.000:0.000000006,('EPI_ISL_334469|2010.088|Human|China|H1N1|6B.1':0.0,'EPI_ISL_334470|2010.088|Human|China|H1N1|6B.1':0.0):0.001401299)0.851:0.000466240,((((('EPI_ISL_74643|2009.893|Human|China|H1N1|6B.1':0.000933204,'EPI_ISL_86225|2009.923|swine|Taiwan|H1N1|6B.1':0.000466280)0.000:0.000000006,(('EPI_ISL_123266|2010.033|Human|Japan|H1N1|6B.1':0.000466240,('EPI_ISL_76648|2010.038|Human|China|H1N1|6B.1':0.000466771,'EPI_ISL_96963|2010.077|swine|China|H1N1|6B.1':0.001401236)0.000:0.000000006)0.000:0.000000006,'EPI_ISL_75737|2010.088|Human|Singapore|H1N1|6B.1':0.002340086)0.000:0.000000006)0.957:0.000000006,('EPI_ISL_65721|2009.712|Human|Taiwan|H1N1|6B.1':0.0,'EPI_ISL_65723|2009.712|Human|Taiwan|H1N1|6B.1':0.0):0.000000006)0.000:0.000000006,('EPI_ISL_65720|2009.712|Human|Taiwan|H1N1|6B.1':0.000000006,(('EPI_ISL_101895|2009.923|Human|Taiwan|H1N1|6B.1':0.001400339,('EPI_ISL_101897|2009.992|Human|Taiwan|H1N1|6B.1':0.000466104,'EPI_ISL_78801|2009.652|Human|HongKong|H1N1|6B.1':0.000933286)0.000:0.000000006)0.000:0.000000006,'EPI_ISL_101896|2009.962|Human|Taiwan|H1N1|6B.1':0.000933010)0.848:0.000466149)0.000:0.000000006)0.672:0.000000006,(('EPI_ISL_78831|2009.803|Human|Taiwan|H1N1|6B.1':0.001401527,'EPI_ISL_381548|2010.258|Human|China|H1N1|6B.1':0.001870138)0.374:0.000000006,('EPI_ISL_108537|2009.995|Human|China|H1N1|6B.1':0.001404383,'EPI_ISL_96955|2010.345|swine|China|H1N1|nan':0.003752726)0.000:0.000000006)1.000:0.000000006)0.000:0.000000006)0.913:0.000466416,'EPI_ISL_78803|2009.666|Human|Taiwan|H1N1|6B.1':0.001401759)0.000:0.000000006)1.000:0.000000006,'EPI_ISL_122633|2009.532|Human|Singapore|H1N1|6B.1':0.000000006)0.000:0.000000006,(('EPI_ISL_132824|2010.496|swine|Korea|H1N2|nan':0.002347410,(('EPI_ISL_142688|2011.888|swine|Korea|H1N1|6B.1':0.0,'EPI_ISL_142686|2011.888|swine|Korea|H1N1|6B.1':0.0,'EPI_ISL_142692|2012.003|swine|Korea|H1N1|6B.1':0.0,'EPI_ISL_142696|2012.041|swine|Korea|H1N1|6B.1':0.0,'EPI_ISL_142698|2012.101|swine|Korea|H3N1|3C.3a':0.0):0.000482379,'EPI_ISL_142700|2012.101|swine|Korea|H3N1|3C.3a':0.000458132)0.999:0.004243277)0.881:0.001401017,((('EPI_ISL_61235|2009.482|Human|Myanmar|H1N1|6B.1':0.0,'EPI_ISL_122856|2009.463|Human|Singapore|H1N1|6B.1':0.0):0.000253831,'EPI_ISL_61476|2009.504|Human|Singapore|H1N1|6B.1':0.000468988)0.705:0.000212659,'EPI_ISL_94784|2011.055|Human|Australia|H1N1|6B.1':0.004711799)0.000:0.000000006)0.727:0.000000006)0.000:0.000000006,('EPI_ISL_75752|2009.838|Human|Singapore|H1N1|6B.1':0.000466329,('EPI_ISL_78733|2010.033|Human|Greece|H1N1|6B.1':0.002340132,'EPI_ISL_101888|2009.69|Human|Taiwan|H1N1|6B.1':0.000933476)0.000:0.000000006)0.905:0.000000006)0.000:0.000000006,'EPI_ISL_120451|2009.556|Human|Malaysia|H1N1|6B.1':0.000466329)0.860:0.000466302)0.848:0.000466367,((((((('EPI_ISL_700757|2015.085|swine|Brazil|H1N1|nan':0.004726554,(('EPI_ISL_700760|2015.085|swine|Brazil|H1N1|nan':0.000000006,'EPI_ISL_700759|2015.085|swine|Brazil|H1N2|nan':0.000468018)1.000:0.005217656,('EPI_ISL_700747|2015.162|swine|Brazil|H1N1|nan':0.000000006,('EPI_ISL_700763|2015.162|swine|Brazil|H1N1|nan':0.000000006,'EPI_ISL_700762|2015.162|swine|Brazil|H1N1|nan':0.001404255)0.930:0.000467427)0.983:0.003295337)0.745:0.000467542)1.000:0.009064558,('EPI_ISL_167100|2010.532|swine|Brazil|H1N1|6B.1':0.002345880,'EPI_ISL_154591|2011.562|wild.other|Brazil|H1N2|nan':0.000000006)0.356:0.000477226)0.870:0.000925577,(('EPI_ISL_101891|2009.74|Human|Taiwan|H1N1|6B.1':0.001431019,'EPI_ISL_82211|2010.666|swine|Taiwan|H1N1|6B.1':0.008089293)0.749:0.000440172,((('EPI_ISL_121289|2009.529|Human|HongKong|H1N1|6B.1':0.0,'EPI_ISL_121277|2009.493|Human|HongKong|H1N1|6B.1':0.0,'EPI_ISL_149709|2009.441|Human|Sweden|H1N1|6B.1':0.0):0.000000006,'EPI_ISL_63724|2009.534|Human|Czech|H1N1|6B.1':0.000466832)0.000:0.000000006,('EPI_ISL_110579|2009.592|Human|HongKong|H1N1|6B.1':0.000466698,'EPI_ISL_166499|2010.5|Human|Asia-Russia|H1N1|6B.1':0.000466622)0.000:0.000000006)0.000:0.000000006)0.945:0.000933829)0.000:0.000000006,(('EPI_ISL_62479|2009.792|Human|China|H1N1|6B.1':0.001874331,'EPI_ISL_278803|2014.499|swine|Canada|H3N2|3C.3a':0.000937883)0.420:0.000935595,((('EPI_ISL_121304|2009.578|Human|HongKong|H1N1|6B.1':0.0,'EPI_ISL_110476|2009.573|Human|HongKong|H1N1|6B.1':0.0,'EPI_ISL_87518|2009.784|Human|Cambodia|H1N1|6B.1':0.0,'EPI_ISL_63243|2009.474|Human|Philippines|H1N1|6B.1':0.0):0.000000006,('EPI_ISL_108539|2010.011|Human|China|H1N1|6B.1':0.001405115,('EPI_ISL_76470|2010.047|Human|Netherlands|H1N1|6B.1':0.000935118,'EPI_ISL_90464|2010.107|Human|Netherlands|H1N1|6B.1':0.000468134)0.765:0.000466773)0.796:0.000466692)0.914:0.000470408,'EPI_ISL_167098|2011.151|swine|Brazil|H1N2|nan':0.005788236)0.726:0.000000006)0.768:0.000462450)0.000:0.000000006,('EPI_ISL_89630|2010.211|Human|Nicaragua|H1N1|6B.1':0.001871376,('EPI_ISL_74132|2010.052|Human|USA|H1N1|6B.1':0.002828036,'EPI_ISL_104874|2009.918|Human|Pakistan|H1N1|6B.1':0.000464085)0.647:0.000469127)0.785:0.000000006)0.000:0.000000006,(((((('EPI_ISL_73544|2009.411|Human|China|H1N1|6B.1':0.000000006,'EPI_ISL_61511|2009.581|Human|Thailand|H1N1|6B.1':0.000467248)0.000:0.000000006,(((('EPI_ISL_64525|2009.523|Human|Laos|H1N1|6B.1':0.001403326,'EPI_ISL_146839|2009.619|swine|Thailand|H1N1|6B.1':0.000468399)0.789:0.000464602,(((('EPI_ISL_83562|2009.655|Human|Australia|H1N1|6B.1':0.0,'EPI_ISL_86555|2009.644|swine|Australia|H1N1|6B.1':0.0):0.000466221,('EPI_ISL_30517|2009.389|Human|China|H1N1|6B.1':0.0,'EPI_ISL_30621|2009.389|Human|China|H1N1|6B.1':0.0):0.000000006)0.615:0.000000006,('EPI_ISL_31134|2009.403|Human|China|H1N1|6B.1':0.0,'EPI_ISL_73553|2009.403|Human|China|H1N1|6B.1':0.0,'EPI_ISL_62194|2009.4|Human|China|H1N1|6B.1':0.0,'EPI_ISL_30883|2009.392|Human|China|H1N1|6B.1':0.0,'EPI_ISL_156326|2009.449|Human|NewZealand|H1N1|6B.1A.6':0.0,'EPI_ISL_156325|2009.449|Human|NewZealand|H1N1|6B.1A.6':0.0,'EPI_ISL_156327|2009.449|Human|NewZealand|H1N1|6B.1A.6':0.0,'EPI_ISL_194201|2009.477|Human|Singapore|H1N1|6B.1':0.0):0.000000006)0.000:0.000000006,'EPI_ISL_73559|2009.458|Human|China|H1N1|6B.1':0.000466203)0.000:0.000000006)0.901:0.000466295,('EPI_ISL_79808|2009.666|Human|Korea|H1N1|6B.1':0.000000006,((('EPI_ISL_161839|2010.162|swine|VietNam|H1N1|6B.1':0.0,'EPI_ISL_163497|2010.162|swine|VietNam|H1N1|6B.1':0.0,'EPI_ISL_161838|2010.162|swine|VietNam|H1N1|6B.1':0.0,'EPI_ISL_161669|2010.162|swine|VietNam|H1N1|6B.1':0.0):0.001123774,'EPI_ISL_163043|2010.162|swine|VietNam|H1N1|6B.1':0.002171564)0.960:0.002336963,'EPI_ISL_79816|2009.748|Human|Korea|H1N1|6B.1':0.002814387)0.000:0.000000006)0.922:0.000466380)0.000:0.000000006,('EPI_ISL_81731|2010.329|swine|Argentina|H1N2|nan':0.002350032,'EPI_ISL_143679|2013.296|Human|Peru|H1N1|6B.1':0.001409012)0.864:0.000932136)0.000:0.000000006)0.000:0.000000006,'EPI_ISL_61990|2009.559|Human|Australia|H1N1|6B.1':0.000466324)0.916:0.000466385,('EPI_ISL_73603|2009.937|swine|Italy|H1N1|6B.1':0.000934659,'EPI_ISL_78856|2009.677|Human|USA|H1N1|6B.1':0.000935253)0.882:0.000934361)0.000:0.000000006,((((((('EPI_ISL_78800|2009.786|Human|Jordan|H1N1|6B.1':0.001403910,'EPI_ISL_78805|2009.822|Human|Turkmenistan|H1N1|6B.1':0.000932163)0.780:0.000469379,('EPI_ISL_75086|2010.047|Human|China|H1N1|6B.1':0.001887423,('EPI_ISL_139116|2010.915|swine|China|H1N2|nan':0.000458013,('EPI_ISL_103107|2010.915|swine|China|H1N2|nan':0.001871948,'EPI_ISL_205060|2012.801|swine|China|H1N2|nan':0.000000006)0.806:0.000944517)0.999:0.004744819)0.858:0.000924912)0.746:0.000000006,'EPI_ISL_238917|2016.26|swine|Germany|H1N1|6B.1':0.000000006)0.000:0.000000006,('EPI_ISL_75161|2009.901|Human|Austria|H1N1|6B.1':0.001871057,('EPI_ISL_35021|2009.499|Human|Seychelles|H1N1|6B.1':0.0,'EPI_ISL_100253|2009.77|swine|Norway|H1N1|6B.1':0.0):0.000000006)0.726:0.000000006)0.000:0.000000006,(('EPI_ISL_167138|2010.5|Human|Finland|H1N1|6B.1':0.000935148,'EPI_ISL_75151|2009.97|Human|Estonia|H1N1|6B.1':0.000935447)0.767:0.000466577,('EPI_ISL_84662|2010.414|swine|Italy|H1N2|6B.1':0.002819272,(((((('EPI_ISL_195171|2013.674|swine|UK|H1N1|nan':0.014586637,'EPI_ISL_195139|2013.345|swine|UK|H1N2|nan':0.006197639)0.935:0.002345434,('EPI_ISL_195127|2011.049|swine|UK|H1N2|nan':0.004204241,('EPI_ISL_195137|2013.005|swine|UK|H1N2|nan':0.006956203,('EPI_ISL_195123|2010.921|swine|UK|H1N2|nan':0.001180878,'EPI_ISL_195095|2012.888|swine|UK|H1N2|nan':0.005911941)0.487:0.000886034)0.867:0.001639758)0.575:0.000024952)0.846:0.000955213,('EPI_ISL_195165|2012.238|swine|UK|H1N1|6B.1':0.013413177,('EPI_ISL_195125|2011.852|swine|UK|H1N2|nan':0.001403191,('EPI_ISL_195135|2012.607|swine|UK|H1N2|nan':0.001402226,'EPI_ISL_195138|2013.362|swine|UK|H1N2|nan':0.002354362)0.964:0.002366696)0.987:0.003304155)0.000:0.000000006)0.958:0.001402415,(('EPI_ISL_75359|2009.858|Human|Norway|H1N1|6B.1':0.0,'EPI_ISL_79365|2010.104|Human|Russia|H1N1|6B.1':0.0):0.000000006,('EPI_ISL_62579|2009.685|Human|Norway|H1N1|6B.1':0.000467712,('EPI_ISL_78780|2009.882|Human|Norway|H1N1|6B.1':0.000466646,'EPI_ISL_106145|2010.03|Human|Hungary|H1N1|6B.1':0.003289422)0.000:0.000000006)1.000:0.000000006)0.000:0.000000006)1.000:0.000000006,('EPI_ISL_76246|2010.164|Human|Russia|H1N1|6B.1':0.001871528,('EPI_ISL_106130|2010.115|swine|Hungary|H1N1|6B.1':0.000000006,'EPI_ISL_87678|2009.921|Human|Poland|H1N1|6B.1':0.000466599)0.961:0.001402225)0.000:0.000000006)0.000:0.000000006,'EPI_ISL_80102|2009.937|Human|Poland|H1N1|6B.1':0.001402469)0.000:0.000000006)0.000:0.000000006)0.874:0.000466705)0.916:0.000935834,(('EPI_ISL_63725|2009.485|Human|Czech|H1N1|6B.1':0.000466497,('EPI_ISL_31114|2009.4|Human|Italy|H1N1|6B.1':0.000466423,'EPI_ISL_31545|2009.414|Human|Luxembourg|H1N1|6B.1':0.001401678)0.475:0.000000006)0.000:0.000000006,'EPI_ISL_104001|2009.395|Human|Finland|H1N1|6B.1':0.000933586)0.839:0.000466443)0.000:0.000000006,((('EPI_ISL_217172|2014.085|swine|China|H1N2|nan':0.004232649,'EPI_ISL_30825|2009.323|Human|USA|H1N1|6B.1':0.000000006)0.862:0.000466595,('EPI_ISL_30419|2009.384|Human|Russia|H1N1|6B.1':0.000000006,('EPI_ISL_73550|2009.419|Human|China|H1N1|6B.1':0.000000006,'EPI_ISL_62566|2009.688|Human|USA|H1N1|6B.1':0.000933821)0.395:0.000466655)0.850:0.000466667)0.000:0.000000006,((((('EPI_ISL_129245|2009.644|Human|Reunion|H1N1|6B.1':0.000466537,('EPI_ISL_78744|2010.047|Human|Greece|H1N1|6B.1':0.001871163,('EPI_ISL_62231|2009.477|Human|Egypt|H1N1|6B.1':0.000466521,('EPI_ISL_145653|2009.551|Human|Germany|H1N1|6B.1':0.001402133,('EPI_ISL_76460|2009.858|Human|Netherlands|H1N1|6B.1':0.000000006,'EPI_ISL_76914|2009.899|Human|Austria|H1N1|6B.1':0.000934765)0.724:0.000000006)0.831:0.000466549)0.000:0.000000006)0.000:0.000000006)0.835:0.000466441,(((((('EPI_ISL_697680|2009.915|Human|Lithuania|H1N1|6B.1':0.001401856,'EPI_ISL_156329|2009.479|Human|NewZealand|H1N1|6B.1':0.000933528)0.764:0.000000006,('EPI_ISL_76877|2009.953|Human|Greece|H1N1|6B.1':0.000466457,'EPI_ISL_63241|2009.625|Human|Nepal|H1N1|6B.1':0.000466430)0.000:0.000000006)0.000:0.000000006,('EPI_ISL_61670|2009.625|Dom.gal|Chile|H1N1|6B.1':0.000933759,'EPI_ISL_61141|2009.416|Human|Japan|H1N1|6B.1':0.000467060)0.000:0.000000006)1.000:0.000000006,('EPI_ISL_105717|2009.414|Human|Argentina|H1N1|6B.1':0.000466346,'EPI_ISL_62232|2009.493|Human|Salvador|H1N1|6B.1':0.000466367)0.000:0.000000006)0.000:0.000000006,('EPI_ISL_73548|2009.438|Human|China|H1N1|6B.1':0.000466416,('EPI_ISL_162013|2009.759|Human|Uganda|H1N1|6B.1':0.000466372,'EPI_ISL_33942|2009.386|Human|Taiwan|H1N1|6B.1':0.000000006)0.839:0.000466367)0.000:0.000000006)1.000:0.000000006,(('EPI_ISL_71313|2009.581|Human|India|H1N1|6B.1':0.004237514,'EPI_ISL_35012|2009.479|Human|Iran|H1N1|6B.1':0.000462820)0.762:0.000472836,'EPI_ISL_67435|2009.879|Human|Asia-Russia|H1N1|6B.1':0.001404825)0.793:0.000464907)0.000:0.000000006)0.998:0.000000006,('EPI_ISL_76886|2009.838|Human|Belgium|H1N1|6B.1':0.000466441,'EPI_ISL_151093|2009.553|Human|Germany|H1N1|6B.1':0.000466512)0.000:0.000000006)1.000:0.000000006,'EPI_ISL_71311|2009.414|Human|India|H1N1|6B.1':0.000470968)0.000:0.000000006,(('EPI_ISL_73551|2009.411|Human|China|H1N1|6B.1':0.0,'EPI_ISL_30898|2009.411|Human|China|H1N1|6B.1':0.0,'EPI_ISL_30884|2009.411|Human|China|H1N1|6B.1':0.0):0.000466411,'EPI_ISL_71957|2010.09|Human|USA|H1N1|6B.1':0.000933592)0.000:0.000000006)0.000:0.000000006)1.000:0.000000006)0.000:0.000000006)0.206:0.000000006,(((((((('EPI_ISL_164385|2010.195|swine|VietNam|H1N1|6B.1':0.0,'EPI_ISL_163496|2010.195|swine|VietNam|H1N1|6B.1':0.0,'EPI_ISL_164384|2010.195|swine|VietNam|H1N1|6B.1':0.0,'EPI_ISL_164386|2010.195|swine|VietNam|H1N1|6B.1':0.0):0.000000006,'EPI_ISL_163042|2010.195|swine|VietNam|H1N1|6B.1':0.000466797)0.995:0.003283644,((((('EPI_ISL_132398|2009.858|Human|Mexico|H1N1|6B.1':0.000000006,'EPI_ISL_132405|2010.047|Human|Mexico|H1N1|6B.1':0.000000006)0.764:0.003457754,'EPI_ISL_132397|2009.838|Human|Mexico|H1N1|6B.1':0.000000006)0.931:0.003369999,('EPI_ISL_132402|2009.912|Human|Mexico|H1N1|6B.1':0.007396027,'EPI_ISL_132406|2010.107|Human|Mexico|H1N1|6B.1':0.006168194)0.912:0.000000006)0.872:0.000777871,'EPI_ISL_275575|2013.847|swine|Japan|H1N1|nan':0.014414891)0.585:0.000000006,(('EPI_ISL_399210|2017.507|swine|Australia|H1N1|nan':0.001450257,'EPI_ISL_399211|2018.521|swine|Australia|H1N1|nan':0.001837454)1.000:0.014220381,('EPI_ISL_399208|2013.699|swine|Australia|H1N1|6B.1':0.000466520,('EPI_ISL_399207|2013.688|swine|Australia|H1N1|6B.1':0.000466519,'EPI_ISL_399209|2013.956|swine|Australia|H1N1|6B.1':0.001872457)0.000:0.000000006)0.756:0.000745340)1.000:0.015118746)0.735:0.000000006)0.735:0.000000006,((('EPI_ISL_700758|2015.085|swine|Brazil|H1N2|nan':0.015015037,('EPI_ISL_282708|2015.458|swine|Canada|H1N1|6B.1':0.016403137,'EPI_ISL_700752|2014.5|swine|Brazil|H1N1|nan':0.016001662)0.780:0.001088059)0.742:0.000360974,((('EPI_ISL_1096143|2017.277|swine|Russia|H1N2|nan':0.026488722,'EPI_ISL_181290|2012.833|swine|Japan|H1N1|nan':0.006067513)0.880:0.002109986,('EPI_ISL_328490|2014.414|swine|Brazil|H1N1|nan':0.014565457,(('EPI_ISL_196013|2013.263|swine|Mexico|H3N2|3C.3a':0.000466501,('EPI_ISL_196015|2013.301|swine|Mexico|H3N2|3C.3a':0.000466491,'EPI_ISL_196030|2013.447|swine|Mexico|H3N2|3C.3a':0.000466479)0.000:0.000000006)0.994:0.004765938,('EPI_ISL_196011|2013.255|swine|Mexico|H1N2|6B.1':0.000458688,(('EPI_ISL_295528|2014.8|swine|Mexico|H1N2|6B.1':0.001892016,('EPI_ISL_295529|2014.83|swine|Mexico|H1N2|6B.1':0.000472545,'EPI_ISL_295546|2015.2|swine|Mexico|H1N2|6B.1':0.005257977)0.742:0.000451347)1.000:0.007605783,('EPI_ISL_196022|2013.37|swine|Mexico|H1N2|6B.1':0.000000006,'EPI_ISL_195982|2013.688|swine|Mexico|H1N2|6B.1':0.000934060)0.000:0.000000006)0.953:0.001883129)0.955:0.002352438)0.997:0.005781350)0.731:0.000527313)0.787:0.000826201,('EPI_ISL_295531|2014.915|swine|Mexico|H1N2|nan':0.015804581,(('EPI_ISL_195988|2014.318|swine|Mexico|H3N2|3C.3a':0.0,'EPI_ISL_295554|2014.271|swine|Mexico|H3N2|3C.3a':0.0,'EPI_ISL_295552|2014.271|swine|Mexico|H3N2|3C.3a':0.0):0.000475164,'EPI_ISL_295527|2014.395|swine|Mexico|H3N2|3C.3a':0.001395662)1.000:0.011298179)0.917:0.004624662)0.850:0.000000006)0.878:0.000000006,('EPI_ISL_81662|2009.54|Human|Chile|H1N1|6B.1':0.001402422,('EPI_ISL_93686|2010.556|Human|Australia|H1N1|nan':0.002842574,'EPI_ISL_69727|2009.907|Human|Kyrgyzstan|H1N1|6B.1':0.000465041)0.688:0.000468291)0.730:0.000000006)0.000:0.000000006)0.000:0.000000006,(('EPI_ISL_62416|2009.441|Human|China|H1N1|6B.1':0.000000006,('EPI_ISL_502149|2009.441|Human|Taiwan|H1N1|6B.1':0.000933851,'EPI_ISL_61512|2009.496|Human|Thailand|H1N1|6B.1':0.000000006)0.901:0.000466544)0.881:0.000466422,('EPI_ISL_73577|2009.529|Human|China|H1N1|6B.1':0.000937089,(((((('EPI_ISL_162011|2009.838|Human|Uganda|H1N1|6B.1':0.001401557,(('EPI_ISL_78761|2010.027|Human|Germany|H1N1|6B.1':0.0,'EPI_ISL_78760|2010.019|Human|Germany|H1N1|6B.1':0.0):0.000466404,'EPI_ISL_75143|2009.953|Human|Spain|H1N1|6B.1':0.001401597)0.000:0.000000006)0.878:0.000466381,('EPI_ISL_87677|2009.893|Human|Denmark|H1N1|6B.1':0.000000006,(('EPI_ISL_75092|2009.904|Human|Denmark|H1N1|6B.1':0.000468972,'EPI_ISL_89166|2010.973|swine|Canada|H3N2|3C.3a':0.001872328)0.919:0.001401288,(((('EPI_ISL_75162|2010.011|Human|Austria|H1N1|6B.1':0.000933909,('EPI_ISL_505233|2011.992|swine|Germany|H1N2|nan':0.010988720,'EPI_ISL_87631|2009.923|Human|Hungary|H1N1|6B.1':0.003327904)0.719:0.000430258)0.000:0.000000006,('EPI_ISL_76459|2009.674|Human|Netherlands|H1N1|6B.1':0.000466875,('EPI_ISL_125785|2009.477|Human|UK|H1N1|nan':0.000467175,'EPI_ISL_78833|2009.803|Human|Ecuador|H1N1|6B.1':0.000934109)0.544:0.000000006)0.766:0.000000006)0.000:0.000000006,(('EPI_ISL_75158|2009.94|Human|Belgium|H1N1|6B.1':0.000466399,'EPI_ISL_131577|2009.748|Human|Ireland|H1N1|6B.1':0.000933936)0.000:0.000000006,'EPI_ISL_129456|2010.932|swine|UK|H1N1|6B.1':0.001402441)0.000:0.000000006)0.000:0.000000006,(((('EPI_ISL_151091|2012.142|swine|Germany|H1N2|6B.1':0.006733041,('EPI_ISL_195061|2012.396|swine|Spain|H1N1|nan':0.006193401,'EPI_ISL_195059|2012.066|swine|Spain|H1N1|nan':0.006305994)0.994:0.005269137)0.715:0.000415307,'EPI_ISL_76847|2009.877|Human|Spain|H1N1|6B.1':0.002343124)0.000:0.000000006,'EPI_ISL_145296|2009.816|Human|Finland|H1N1|6B.1':0.000466422)0.000:0.000000006,('EPI_ISL_108500|2011.814|Human|Czech|H1N1|6B.1':0.001402135,'EPI_ISL_73793|2010.085|Human|Suriname|H1N1|6B.1':0.000466450)0.000:0.000000006)0.000:0.000000006)0.734:0.000000006)0.936:0.000933797)0.895:0.000933735)0.000:0.000000006,'EPI_ISL_76621|2009.614|Human|Singapore|H1N1|6B.1':0.000466441)0.000:0.000000006,(('EPI_ISL_73580|2009.501|Human|China|H1N1|6B.1':0.000000006,'EPI_ISL_73583|2009.532|Human|China|H1N1|nan':0.000000006)0.934:0.000933581,('EPI_ISL_65024|2009.573|Human|Emirates|H1N1|6B.1':0.002351196,'EPI_ISL_62741|2009.666|Human|Norway|H1N1|6B.1':0.001403884)0.052:0.000000006)1.000:0.000000006)1.000:0.000000006,((('EPI_ISL_93257|2009.4|Human|USA|H0N0|3C.3a':0.0,'EPI_ISL_33576|2009.479|Human|Ethiopia|H1N1|6B.1':0.0,'EPI_ISL_35022|2009.496|Human|Tanzania|H1N1|6B.1':0.0,'EPI_ISL_61844|2009.521|Human|Taiwan|H1N1|6B.1':0.0,'EPI_ISL_167132|2010.5|Human|Finland|H1N1|6B.1':0.0,'EPI_ISL_93074|2009.405|Human|Ireland|H1N1|6B.1':0.0,'EPI_ISL_278804|2013.014|swine|Canada|H3N2|3C.3a':0.0,'EPI_ISL_33953|2009.321|Human|Canada|H1N1|6B.1':0.0,'EPI_ISL_278793|2015.118|swine|Canada|H1N1|6B.1':0.0,'EPI_ISL_33545|2009.381|Human|USA|H1N1|6B.1':0.0,'EPI_ISL_29962|2009.31|Human|USA|H1N1|6B.1':0.0,'EPI_ISL_29736|2009.31|Human|USA|H1N1|6B.1':0.0,'EPI_ISL_29735|2009.31|Human|USA|H1N1|6B.1':0.0,'EPI_ISL_105734|2009.46|Human|Argentina|H1N1|6B.1':0.0,'EPI_ISL_71354|2009.86|Human|Bangladesh|H1N1|6B.1':0.0,'EPI_ISL_62225|2009.553|Human|CostaRica|H1N1|6B.1':0.0,'EPI_ISL_78762|2009.589|Human|Guam|H1N1|6B.1':0.0,'EPI_ISL_74718|2009.37|Human|Mexico|H1N1|6B.1':0.0):0.000000006,'EPI_ISL_74207|2009.923|Human|Russia|H1N1|6B.1':0.000933569)0.000:0.000000006,(('EPI_ISL_106144|2009.816|Human|Hungary|H1N1|6B.1':0.000950495,'EPI_ISL_191719|2012.874|swine|Canada|H1N1|nan':0.010971842)0.762:0.000451575,'EPI_ISL_88837|2010.14|swine|USA|H1N2|nan':0.001870907)0.000:0.000000006)0.000:0.000000006)0.000:0.000000006,('EPI_ISL_30187|2009.318|Human|Georgia|H1N1|6B.1':0.000000006,(('EPI_ISL_121297|2009.54|Human|HongKong|H1N1|6B.1':0.000467429,(('EPI_ISL_429244|2009.742|Human|Kenya|H1N1|6B.1':0.0,'EPI_ISL_429224|2009.874|Human|Kenya|H1N1|6B.1':0.0):0.000000006,'EPI_ISL_426351|2009.805|Human|Kenya|H1N1|6B.1':0.000466432)0.900:0.000934240)0.794:0.000465630,(('EPI_ISL_61307|2009.392|Human|USA|H1N1|6B.1':0.000000006,('EPI_ISL_91341|2009.833|wild.other|USA|H1N1|6B.1':0.000466698,'EPI_ISL_78779|2010.173|Human|USA|H1N1|6B.1':0.001404107)0.807:0.000466615)0.853:0.000466441,('EPI_ISL_128084|2009.833|Human|UK|H1N1|6B.1':0.001402974,((('EPI_ISL_171298|2011.893|swine|Canada|H3N2|nan':0.0,'EPI_ISL_171306|2011.893|swine|Canada|H3N2|nan':0.0):0.003283161,('EPI_ISL_73467|2009.838|Human|Canada|H1N1|6B.1':0.000466532,'EPI_ISL_73452|2009.795|Human|Canada|H1N1|6B.1':0.000000006)0.000:0.000000006)0.905:0.000466560,'EPI_ISL_73460|2009.836|Human|Canada|H1N1|6B.1':0.000000006)0.000:0.000000006)0.840:0.000466403)0.000:0.000000006)0.000:0.000000006)0.000:0.000000006)0.638:0.000000006)0.999:0.000000006)0.000:0.000000006)0.000:0.000000006,((((((((((('EPI_ISL_429237|2009.784|Human|Kenya|H1N1|6B.1':0.003962982,('EPI_ISL_104330|2010.688|Human|India|H1N1|6B.1':0.009526701,('EPI_ISL_134468|2012.762|Human|Australia|H1N1|6B.1':0.007120506,'EPI_ISL_413624|2019.967|Human|Madagascar|H1N1|6B.1A.5a':0.001900903)0.686:0.000448476)0.502:0.000472209)0.308:0.000000052,(('EPI_ISL_191723|2012.508|swine|Canada|H1N1|6B.1':0.006302031,(((('EPI_ISL_504541|2014.789|swine|Germany|H3N2|nan':0.005219213,('EPI_ISL_504550|2015.375|swine|Germany|H3N2|nan':0.0,'EPI_ISL_504549|2015.356|swine|Germany|H3N2|nan':0.0):0.003337061)0.907:0.001405994,('EPI_ISL_504552|2015.874|swine|Germany|H3N2|3C.3a':0.006634824,('EPI_ISL_504534|2014.134|swine|Germany|H3N2|nan':0.002367822,'EPI_ISL_504548|2015.241|swine|Germany|H3N2|nan':0.006185763)0.852:0.000926787)0.000:0.000000006)0.993:0.004035654,('EPI_ISL_247092|2014.841|swine|Denmark|H3N2|3C.3a':0.013391694,(('EPI_ISL_4081576|2015.5|swine|Denmark|H3N2|3C.3a':0.0,'EPI_ISL_247093|2015.225|swine|Denmark|H3N2|3C.3a':0.0):0.001197919,('EPI_ISL_14937236|2022.162|swine|Italy|H1N1|nan':0.004657067,'EPI_ISL_14937238|2022.5|swine|Italy|H1N1|nan':0.001298933)1.000:0.014690796)0.999:0.007147732)0.826:0.001613801)0.973:0.002660994,('EPI_ISL_505283|2013.622|swine|Germany|H1N2|nan':0.007073051,'EPI_ISL_14761878|2017.789|swine|Italy|H1N2|nan':0.022212567)0.753:0.000000006)1.000:0.010740781)0.797:0.001101647,(('EPI_ISL_297427|2017.658|swine|Asia-Russia|H3N2|3C.2a3':0.0,'EPI_ISL_321756|2017.658|swine|Asia-Russia|H3N2|3C.2a3':0.0):0.024151451,('EPI_ISL_239998|2016.803|Human|China|H1N1|nan':0.002086813,('EPI_ISL_10398539|2017.89|swine|China|H1N1|nan':0.002684879,'EPI_ISL_12939610|2018.852|swine|China|H1N1|nan':0.007268565)0.794:0.001340447)1.000:0.017583612)0.498:0.002172470)0.761:0.000630083)0.000:0.000000006,((('EPI_ISL_328836|2014.474|swine|Chile|H1N1|nan':0.013056821,((('EPI_ISL_238047|2016.781|swine|Japan|H1N2|nan':0.000520729,'EPI_ISL_348603|2019.074|swine|Japan|H1N2|nan':0.011449529)0.977:0.003782142,('EPI_ISL_281898|2017.526|swine|Japan|H1N2|nan':0.002844430,('EPI_ISL_304100|2018.044|swine|Japan|H1N2|nan':0.003788104,'EPI_ISL_348525|2019.038|swine|Japan|H1N2|nan':0.003324232)0.982:0.003337822)0.940:0.002362330)0.913:0.001838935,('EPI_ISL_221964|2015.858|swine|Japan|H1N2|nan':0.000938962,('EPI_ISL_290886|2017.792|swine|Japan|H1N2|nan':0.000000006,('EPI_ISL_334023|2018.77|swine|Japan|H1N2|nan':0.001413482,'EPI_ISL_365288|2019.364|swine|Japan|H1N2|nan':0.001888258)0.999:0.004765402)0.997:0.005205276)0.887:0.001472943)1.000:0.018483754)0.000:0.000000006,(('EPI_ISL_181286|2012.249|swine|Japan|H1N1|nan':0.007561312,('EPI_ISL_123267|2010.03|Human|Japan|H1N1|6B.1':0.002340594,'EPI_ISL_275576|2013.764|swine|Japan|H1N1|nan':0.018544965)0.000:0.000000006)0.848:0.000473159,(('EPI_ISL_134588|2012.049|swine|Japan|H1N2|nan':0.006766479,(('EPI_ISL_221976|2015.97|swine|Japan|H1N2|nan':0.003800370,('EPI_ISL_314819|2018.337|swine|Japan|H1N2|nan':0.004850688,'EPI_ISL_337285|2018.847|swine|Japan|H1N2|nan':0.006126791)0.904:0.001947779)1.000:0.015222810,('EPI_ISL_134587|2011.14|swine|Japan|H1N2|nan':0.001224996,'EPI_ISL_237798|2012.809|swine|Japan|H1N2|nan':0.003486109)0.757:0.001029849)0.992:0.004012527)0.930:0.002244556,('EPI_ISL_181292|2012.582|swine|Japan|H1N2|6B.1':0.009112863,(('EPI_ISL_233618|2016.301|swine|Japan|H1N2|nan':0.003205046,'EPI_ISL_365560|2019.386|swine|Japan|H1N2|nan':0.015226968)0.999:0.007534663,(('EPI_ISL_233595|2015.921|swine|Japan|H1N2|nan':0.0,'EPI_ISL_221977|2016.068|swine|Japan|H1N2|nan':0.0):0.012098386,'EPI_ISL_233615|2015.499|swine|Japan|H1N2|nan':0.007739559)0.922:0.002433215)1.000:0.009895089)0.873:0.001395463)0.863:0.000933596)0.760:0.000465543)0.877:0.000942726,('EPI_ISL_194989|2012.109|swine|Brazil|H1N1|6B.1':0.002299298,'EPI_ISL_512845|2020.284|Human|Brazil|H1N2|6B.1':0.026721546)0.983:0.004833988)0.731:0.000454984)0.000:0.000000006,((('EPI_ISL_381085|2016.377|swine|Korea|H1N1|nan':0.018651112,('EPI_ISL_328807|2014.915|swine|Chile|H1N1|6B.1':0.000000006,('EPI_ISL_328804|2014.915|swine|Chile|H0N0|6B.1':0.000000006,'EPI_ISL_327490|2014.915|swine|Chile|H1N1|6B.1':0.000467115)0.850:0.000467250)1.000:0.020061185)0.310:0.002047934,('EPI_ISL_275572|2013.814|swine|Japan|H1N2|6B.1':0.012596701,((('EPI_ISL_223342|2015.904|Human|Brazil|H1N2|6B.1':0.015700255,('EPI_ISL_700768|2013.915|swine|Brazil|H1N2|nan':0.000000006,('EPI_ISL_700769|2014.833|swine|Brazil|H1N2|nan':0.002339531,'EPI_ISL_4081230|2015.833|swine|Brazil|H1N2|nan':0.008566732)0.859:0.000943798)1.000:0.007414558)0.671:0.000174931,'EPI_ISL_191081|2011.625|swine|Brazil|H1N2|nan':0.002322704)0.393:0.000469698,'EPI_ISL_191080|2011.51|swine|Brazil|H1N2|nan':0.000487922)0.980:0.003400287)0.719:0.000576586)0.778:0.000708805,('EPI_ISL_132396|2009.345|Human|Mexico|H1N1|6B.1':0.001130414,((('EPI_ISL_73408|2010.189|Human|USA|H1N1|6B.1':0.001318337,('EPI_ISL_505263|2012.948|swine|Germany|H1N2|nan':0.003264766,'EPI_ISL_505326|2014.877|swine|Germany|H1N2|nan':0.007251870)1.000:0.009801447)0.899:0.001552326,('EPI_ISL_328833|2014.551|swine|Chile|H3N2|nan':0.000794683,('EPI_ISL_328797|2015.937|swine|Chile|H3N2|3C.3a':0.001866293,'EPI_ISL_328799|2015.937|swine|Chile|H3N2|3C.3a':0.000476511)0.996:0.005830294)1.000:0.021208079)0.666:0.000406904,('EPI_ISL_221949|2015.912|swine|Japan|H1N2|nan':0.001298396,('EPI_ISL_233599|2016.295|swine|Japan|H1N2|nan':0.000441235,('EPI_ISL_290899|2017.77|swine|Japan|H1N2|nan':0.000000006,('EPI_ISL_304094|2018.019|swine|Japan|H1N2|nan':0.000000006,('EPI_ISL_334028|2018.767|swine|Japan|H1N2|nan':0.000000006,'EPI_ISL_348602|2019.093|swine|Japan|H1N2|nan':0.002813491)0.999:0.004229721)0.968:0.001871421)0.999:0.006169021)0.998:0.005429830)1.000:0.016408109)0.389:0.000479859)0.747:0.000000006)0.740:0.000000006)0.000:0.000000006,((((('EPI_ISL_248336|2011.871|swine|China|H1N1|nan':0.008369256,'EPI_ISL_700745|2014.915|swine|Brazil|H1N1|nan':0.016806027)0.441:0.001121847,'EPI_ISL_124359|2010.995|swine|USA|H1N1|6B.1':0.004703089)0.000:0.000000006,('EPI_ISL_96947|2009.997|swine|China|H1N1|6B.1':0.000466587,'EPI_ISL_188646|2009.912|Human|SriLanka|H1N1|6B.1':0.002810930)0.277:0.000468561)0.804:0.000464680,((((('EPI_ISL_9593331|2020.227|swine|France|H1N2|nan':0.010091344,('EPI_ISL_4081270|2018.5|swine|Denmark|H1N2|nan':0.008624282,('EPI_ISL_4081378|2017.5|swine|Denmark|H1N2|nan':0.004741709,(('EPI_ISL_14749613|2019.921|swine|Italy|H1N2|nan':0.000925857,'EPI_ISL_14764730|2020.191|swine|Italy|H1N2|nan':0.001898513)1.000:0.007680447,('EPI_ISL_502520|2018.808|swine|France|H1N2|nan':0.001410868,('EPI_ISL_9590372|2019.315|swine|France|H1N2|nan':0.002384910,'EPI_ISL_9590721|2020.339|swine|France|H1N2|nan':0.005717432)0.745:0.000433057)0.876:0.001390636)0.957:0.002407717)0.740:0.000424689)0.730:0.000935818)1.000:0.018478240,(('EPI_ISL_171317|2011.915|swine|Italy|H1N1|nan':0.001875558,('EPI_ISL_164826|2012.667|swine|Italy|H1N1|nan':0.001405169,'EPI_ISL_164827|2012.667|swine|Italy|H1N1|6B.1':0.003770049)0.000:0.000000006)0.996:0.005393752,'EPI_ISL_505325|2014.827|swine|Germany|H1N2|nan':0.018158201)0.775:0.000770798)0.000:0.000000006,(('EPI_ISL_151082|2011.855|swine|Germany|H1N2|6B.1':0.004738742,('EPI_ISL_505261|2012.945|swine|Germany|H1N2|6B.1':0.006627947,((((((('EPI_ISL_505282|2013.556|swine|Germany|H1N2|6B.1':0.008260847,('EPI_ISL_505270|2013.214|swine|Germany|H1N2|nan':0.005550342,'EPI_ISL_504553|2015.877|swine|Germany|H3N2|nan':0.022826629)0.907:0.002247377)0.674:0.000210652,('EPI_ISL_151087|2011.967|swine|Germany|H1N2|6B.1':0.002400005,'EPI_ISL_505330|2014.929|swine|Germany|H1N2|6B.1':0.017008840)0.862:0.001885843)0.763:0.000524023,(('EPI_ISL_505286|2013.707|swine|Germany|H1N2|nan':0.008140108,('EPI_ISL_505339|2015.153|swine|Germany|H1N2|nan':0.012631924,(('EPI_ISL_505307|2014.099|swine|Germany|H1N2|6B.1':0.007593169,('EPI_ISL_505299|2013.926|swine|Germany|H1N2|6B.1':0.004713210,('EPI_ISL_505306|2014.096|swine|Germany|H1N2|6B.1':0.001872692,('EPI_ISL_505293|2013.882|swine|Germany|H1N2|6B.1':0.000467098,'EPI_ISL_505309|2014.151|swine|Germany|H1N2|6B.1':0.000934680)0.000:0.000000006)0.983:0.002868079)0.802:0.000929169)0.838:0.000955848,('EPI_ISL_505241|2012.194|swine|Germany|H1N2|6B.1':0.001873144,'EPI_ISL_505252|2012.41|swine|Germany|H1N2|nan':0.001872807)0.000:0.000000006)0.983:0.003812512)0.776:0.000844499)0.823:0.000954292,('EPI_ISL_154227|2012.142|swine|Germany|H1N2|6B.1':0.005666267,'EPI_ISL_505269|2013.216|swine|Germany|H1N2|6B.1':0.007132214)0.869:0.001007926)0.740:0.000404701)0.000:0.000000006,('EPI_ISL_154222|2011.608|swine|Germany|H1N2|6B.1':0.008234162,(('EPI_ISL_154228|2012.142|swine|Germany|H1N2|6B.1':0.002842392,'EPI_ISL_505298|2013.912|swine|Germany|H1N2|6B.1':0.005689004)0.730:0.000443190,(('EPI_ISL_505284|2013.688|swine|Germany|H1N2|6B.1':0.001891281,'EPI_ISL_505304|2014.052|swine|Germany|H1N2|6B.1':0.000453547)0.998:0.005208039,('EPI_ISL_505329|2014.923|swine|Germany|H1N2|nan':0.002827238,'EPI_ISL_505348|2015.605|swine|Germany|H1N2|nan':0.004282396)1.000:0.009575170)0.000:0.000000006)0.999:0.006319788)0.751:0.000329735)0.927:0.000933933,('EPI_ISL_151078|2011.819|swine|Germany|H1N2|nan':0.002342410,('EPI_ISL_154230|2012.213|swine|Germany|H1N2|nan':0.003767954,'EPI_ISL_505302|2013.945|swine|Germany|H1N2|nan':0.009528224)0.765:0.000470562)0.984:0.002816327)0.000:0.000000006,('EPI_ISL_151076|2011.751|swine|Germany|H1N2|6B.1':0.003764529,('EPI_ISL_505292|2013.868|swine|Germany|H1N2|6B.1':0.010087149,(('EPI_ISL_505281|2013.523|swine|Germany|H1N2|nan':0.000951024,('EPI_ISL_505288|2013.748|swine|Belgium|H1N2|nan':0.000437951,'EPI_ISL_505338|2015.137|swine|Germany|H1N2|nan':0.007630385)0.890:0.001438087)0.999:0.005709375,('EPI_ISL_505249|2012.355|swine|Germany|H1N2|6B.1':0.000469174,'EPI_ISL_505300|2013.921|swine|Germany|H1N2|6B.1':0.005657395)0.860:0.000930480)0.987:0.003826187)0.391:0.000892765)0.744:0.000000006)0.875:0.000000006,'EPI_ISL_151064|2010.838|swine|Germany|H1N2|6B.1':0.000000006)0.000:0.000000006)0.423:0.000445613)0.983:0.002835692,('EPI_ISL_505341|2015.244|swine|Germany|H1N2|nan':0.020062738,('EPI_ISL_906138|2014.285|swine|Russia|H1N1|6B.1':0.0,'EPI_ISL_906139|2014.285|swine|Russia|H1N1|6B.1':0.0):0.014690556)0.228:0.000825873)0.000:0.000000006)0.000:0.000000006,(('EPI_ISL_505345|2015.471|swine|Germany|H1N2|nan':0.008613488,('EPI_ISL_14766720|2020.842|swine|Italy|H1N1|nan':0.034715792,('EPI_ISL_505268|2013.162|swine|Germany|H1N2|nan':0.000425342,'EPI_ISL_278879|2014.666|swine|Italy|H1N2|nan':0.006186746)0.975:0.002905823)0.724:0.000454421)0.996:0.005789636,'EPI_ISL_4081372|2017.5|swine|Denmark|H1N2|nan':0.024189184)0.102:0.000895709)0.717:0.000381193,('EPI_ISL_314823|2017.247|swine|Asia-Russia|H1N1|nan':0.028365133,('EPI_ISL_14761691|2017.003|swine|Italy|H1N2|nan':0.028218341,'EPI_ISL_331320|2014.69|Human|Brazil|H1N1|6B.1':0.020242812)0.841:0.003621520)0.681:0.000604722)0.940:0.001964936)0.000:0.000000006,'EPI_ISL_71321|2009.581|Human|India|H1N1|6B.1':0.000936699)0.000:0.000000006)0.000:0.000000006,('EPI_ISL_131899|2009.559|Human|VietNam|H1N1|6B.1':0.000000006,('EPI_ISL_161999|2010.86|Human|Uganda|H1N1|6B.1':0.001872675,'EPI_ISL_150943|2010.033|swine|USA|H1N2|nan':0.000932768)0.780:0.000470908)0.854:0.000466457)0.000:0.000000006,((((('EPI_ISL_12957976|2013.827|swine|China|H1N1|nan':0.002906546,('EPI_ISL_505445|2014.885|swine|China|H1N1|nan':0.003853872,(((((('EPI_ISL_12958465|2017.877|swine|China|H1N1|nan':0.013235771,(('EPI_ISL_293283|2017.342|swine|China|H1N1|nan':0.001378336,'EPI_ISL_12957206|2018.921|swine|China|H1N1|nan':0.011092612)0.997:0.006793551,('EPI_ISL_12941321|2019.123|swine|China|H1N1|nan':0.012625195,('EPI_ISL_12957207|2016.872|swine|China|H1N1|nan':0.000460393,('EPI_ISL_293279|2016.836|swine|China|H1N1|nan':0.0,'EPI_ISL_293284|2017.49|swine|China|H1N1|nan':0.0):0.004266535)0.881:0.001404798)0.948:0.002363714)0.988:0.004837680)0.961:0.003272818,(('EPI_ISL_165153|2013.414|swine|China|H3N2|nan':0.001424101,'EPI_ISL_282063|2014.162|swine|China|H3N2|nan':0.003304388)0.995:0.004718907,('EPI_ISL_176794|2013.038|swine|China|H1N1|nan':0.001441508,'EPI_ISL_293280|2017.225|swine|China|H1N1|nan':0.016104858)0.822:0.000904518)0.000:0.000000006)0.000:0.000000006,(('EPI_ISL_282078|2014.748|swine|China|H1N1|nan':0.0,'EPI_ISL_282079|2014.833|swine|China|H1N1|nan':0.0):0.009546430,('EPI_ISL_249793|2013.54|swine|China|H1N1|nan':0.001151840,(('EPI_ISL_4081610|2014.162|swine|Japan|H1N1|nan':0.001872015,'EPI_ISL_4081609|2014.162|swine|Japan|H1N1|nan':0.003319559)0.994:0.005030187,('EPI_ISL_293277|2016.295|swine|China|H1N1|nan':0.005709665,('EPI_ISL_293276|2016.26|swine|China|H1N1|nan':0.009090009,('EPI_ISL_12941313|2014.822|swine|China|H1N1|nan':0.000000006,'EPI_ISL_12941289|2015.852|swine|China|H1N1|nan':0.000937036)0.954:0.001904162)0.834:0.000907486)0.946:0.002127633)0.278:0.000930063)0.800:0.000735915)0.768:0.000455675)0.905:0.000467841,('EPI_ISL_12957472|2013.868|swine|China|H1N1|nan':0.0,'EPI_ISL_12958037|2014.918|swine|China|H1N1|nan':0.0):0.003765431)0.000:0.000000006,(('EPI_ISL_12957485|2017.836|swine|China|H1N1|nan':0.000000006,'EPI_ISL_505732|2019.5|swine|China|H3N2|nan':0.006156485)1.000:0.011992559,('EPI_ISL_12957487|2016.872|swine|China|H1N1|nan':0.009589313,('EPI_ISL_249812|2015.814|swine|China|H1N1|nan':0.007141643,('EPI_ISL_156387|2013.849|swine|China|H1N1|nan':0.001439113,'EPI_ISL_293281|2017.252|swine|China|H1N1|nan':0.013488662)0.713:0.000426647)0.918:0.001472100)0.708:0.000914400)0.612:0.000000006)0.834:0.000467990,((('EPI_ISL_12941025|2016.918|swine|China|H1N1|nan':0.010550658,('EPI_ISL_12957974|2018.852|swine|China|H1N1|nan':0.019334434,('EPI_ISL_282052|2016.175|swine|China|H1N1|nan':0.007651908,('EPI_ISL_12958024|2014.929|swine|China|H1N1|nan':0.002365822,('EPI_ISL_12941001|2017.836|swine|China|H1N1|nan':0.015002627,'EPI_ISL_12958458|2018.896|swine|China|H1N1|nan':0.013541943)0.856:0.002115877)0.973:0.003035306)0.729:0.000496806)0.967:0.002412889)0.238:0.000918350,(('EPI_ISL_266595|2015.23|swine|China|H1N1|nan':0.000467920,'EPI_ISL_293278|2016.415|swine|China|H1N1|nan':0.000000006)0.986:0.001876665,(((('EPI_ISL_12958173|2019.874|swine|China|H1N1|nan':0.008842444,('EPI_ISL_12958044|2019.874|swine|China|H1N1|nan':0.008455677,(('EPI_ISL_482259|2018.162|swine|China|H1N1|nan':0.005250481,('EPI_ISL_12958041|2019.874|swine|China|H1N1|nan':0.003773834,'EPI_ISL_12958038|2019.874|swine|China|H1N1|nan':0.000480765)0.999:0.006274829)0.826:0.001867744,('EPI_ISL_12958242|2017.882|swine|China|H1N1|nan':0.003309315,('EPI_ISL_12958411|2019.868|swine|China|H1N1|nan':0.006670600,(('EPI_ISL_14768131|2020.705|swine|China|H1N1|nan':0.005072796,('EPI_ISL_14768130|2020.705|swine|China|H1N1|nan':0.000939300,'EPI_ISL_14768123|2020.355|swine|China|H1N1|nan':0.000000006)0.993:0.006016755)0.977:0.004279813,(('EPI_ISL_482222|2018.162|swine|China|H1N1|nan':0.0,'EPI_ISL_697519|2019.219|swine|China|H1N1|nan':0.0):0.003344966,'EPI_ISL_12958435|2019.868|swine|China|H1N1|nan':0.009611689)0.734:0.000654137)0.759:0.000709675)0.927:0.001434340)0.840:0.000000006)0.994:0.008114401)0.925:0.007720581)0.884:0.002262078,('EPI_ISL_505440|2015.052|swine|China|H1N1|nan':0.001407711,'EPI_ISL_505439|2015.052|swine|China|H1N1|nan':0.002832624)0.947:0.001943239)0.759:0.000414891,(('EPI_ISL_12958234|2014.918|swine|China|H1N1|nan':0.006194701,'EPI_ISL_12958409|2014.918|swine|China|H1N1|nan':0.007635033)0.783:0.001412447,((((('EPI_ISL_482289|2015.915|swine|China|H1N1|nan':0.002833242,('EPI_ISL_12941305|2018.921|swine|China|H1N1|nan':0.005680544,((('EPI_ISL_482242|2016.915|swine|China|H1N1|nan':0.000000006,'EPI_ISL_482241|2017.085|swine|China|H1N1|nan':0.001413755)0.993:0.004262065,('EPI_ISL_12940961|2016.918|swine|China|H1N1|nan':0.000938753,'EPI_ISL_12958033|2017.866|swine|China|H1N1|nan':0.003312839)0.926:0.001893317)0.726:0.000494041,'EPI_ISL_12939617|2018.852|swine|China|H1N1|nan':0.011649258)0.000:0.000000006)0.998:0.004785753)0.000:0.000000006,('EPI_ISL_12958384|2014.918|swine|China|H1N1|nan':0.001896263,'EPI_ISL_482283|2017.915|swine|China|H1N1|nan':0.007732581)0.848:0.000923659)0.615:0.000939291,('EPI_ISL_218331|2014.852|swine|China|H1N1|nan':0.000457807,'EPI_ISL_12941032|2016.918|swine|China|H1N1|nan':0.006181540)0.969:0.002374225)0.876:0.000942163,(((('EPI_ISL_12957496|2014.918|swine|China|H1N1|nan':0.001415211,'EPI_ISL_206573|2015.499|Human|China|H1N1|nan':0.004260273)0.996:0.006683347,(((('EPI_ISL_12958225|2016.822|swine|China|H1N1|nan':0.013275546,('EPI_ISL_12957772|2015.836|swine|China|H1N1|nan':0.000475770,'EPI_ISL_505444|2016.923|swine|China|H1N1|nan':0.001878232)1.000:0.007888984)0.659:0.000194143,((('EPI_ISL_12941217|2017.836|swine|China|H1N1|nan':0.003316462,'EPI_ISL_12957473|2018.921|swine|China|H1N1|nan':0.005271647)0.998:0.006244677,('EPI_ISL_12957780|2014.975|swine|China|H1N1|nan':0.000934801,((((('EPI_ISL_12958455|2019.871|swine|China|H1N1|nan':0.008580887,'EPI_ISL_12958185|2017.808|swine|China|H1N1|nan':0.001892058)0.548:0.000000006,(('EPI_ISL_12958210|2018.882|swine|China|H1N1|nan':0.001883047,'EPI_ISL_12958206|2018.882|swine|China|H1N1|nan':0.000473602)0.996:0.004384177,'EPI_ISL_12958187|2019.863|swine|China|H1N1|nan':0.007754557)0.704:0.000346247)0.000:0.000000006,('EPI_ISL_14768125|2020.462|swine|China|H1N1|nan':0.016170329,('EPI_ISL_14768137|2020.951|swine|China|H1N1|nan':0.004324404,('EPI_ISL_14768124|2020.443|swine|China|H1N1|nan':0.006831566,('EPI_ISL_14768139|2020.694|swine|China|H1N1|nan':0.000378922,'EPI_ISL_14768119|2020.23|swine|China|H1N1|nan':0.001975012)1.000:0.006304934)0.748:0.000354059)0.851:0.001331433)0.928:0.002388896)0.978:0.002467862,('EPI_ISL_12958208|2017.863|swine|China|H1N1|nan':0.001998128,'EPI_ISL_12958218|2018.882|swine|China|H1N1|nan':0.004131045)0.721:0.000478151)0.997:0.004145670,('EPI_ISL_12940921|2017.841|swine|China|H1N1|nan':0.012115165,('EPI_ISL_14768132|2020.768|swine|China|H1N1|nan':0.012551283,('EPI_ISL_482252|2018.085|swine|China|H1N1|nan':0.000000006,'EPI_ISL_502192|2018.888|wild.other|China|H1N1|nan':0.004726660)0.916:0.001443450)0.763:0.000418700)0.913:0.001433335)0.985:0.003337019)0.912:0.001884626)0.962:0.002858206,(('EPI_ISL_12941102|2014.956|swine|China|H1N1|nan':0.007111441,(('EPI_ISL_12958201|2017.808|swine|China|H1N1|nan':0.015482053,('EPI_ISL_12958385|2019.874|swine|China|H1N1|nan':0.014180348,('EPI_ISL_12957495|2016.948|swine|China|H1N1|nan':0.003714182,'EPI_ISL_12958240|2018.86|swine|China|H1N1|nan':0.011754502)0.846:0.001329805)0.985:0.003737770)0.717:0.000447935,('EPI_ISL_12957507|2016.842|swine|China|H1N1|nan':0.009110370,'EPI_ISL_256368|2015.247|swine|China|H1N1|nan':0.004784827)0.708:0.000424647)0.000:0.000000006)0.000:0.000000006,('EPI_ISL_12958212|2015.836|swine|China|H1N1|nan':0.007340839,'EPI_ISL_389785|2017.247|swine|China|H1N1|nan':0.012299592)0.721:0.000737700)0.768:0.000466132)0.798:0.000471777)0.000:0.000000006,('EPI_ISL_256373|2015.934|swine|China|H1N1|nan':0.007153310,('EPI_ISL_12957773|2014.975|swine|China|H1N1|nan':0.010053726,((('EPI_ISL_12958396|2014.923|swine|China|H1N1|nan':0.000921037,'EPI_ISL_12958237|2017.871|swine|China|H1N1|nan':0.010069715)0.878:0.000959124,'EPI_ISL_12940938|2015.838|swine|China|H1N1|nan':0.004736942)0.000:0.000000006,'EPI_ISL_12958196|2015.836|swine|China|H1N1|nan':0.008142028)0.906:0.000953892)0.752:0.000454535)0.763:0.000468937)0.914:0.000937831,('EPI_ISL_282062|2013.666|swine|China|H1N1|nan':0.001883975,'EPI_ISL_12958036|2015.847|swine|China|H1N1|nan':0.005679424)0.000:0.000000006)0.000:0.000000006)0.924:0.000940984,('EPI_ISL_12958464|2016.836|swine|China|H1N1|nan':0.013149437,('EPI_ISL_12957492|2016.872|swine|China|H1N1|nan':0.009459911,('EPI_ISL_282061|2015.414|swine|China|H1N1|nan':0.005807076,'EPI_ISL_12941297|2016.872|swine|China|H1N1|nan':0.006075860)0.841:0.000932463)0.949:0.002102314)0.734:0.000363517)0.893:0.000939368,((('EPI_ISL_12958226|2016.913|swine|China|H1N1|nan':0.005304803,'EPI_ISL_12958402|2016.926|swine|China|H1N1|nan':0.004759964)0.999:0.010227147,('EPI_ISL_12958400|2017.882|swine|China|H1N1|nan':0.012777189,'EPI_ISL_12958466|2018.847|swine|China|H1N1|nan':0.005959282)0.892:0.002227214)0.893:0.001572409,('EPI_ISL_12958399|2017.882|swine|China|H1N1|nan':0.007361546,('EPI_ISL_12958182|2017.877|swine|China|H1N1|nan':0.007430800,('EPI_ISL_12958230|2016.913|swine|China|H1N1|nan':0.000469330,'EPI_ISL_12958408|2016.885|swine|China|H1N1|nan':0.000469503)0.988:0.004487420)0.566:0.001403298)1.000:0.008655871)0.784:0.000746542)0.000:0.000000006)0.000:0.000000006,('EPI_ISL_249799|2014.984|swine|China|H1N1|nan':0.004335901,('EPI_ISL_12958405|2015.841|swine|China|H1N1|nan':0.006755431,('EPI_ISL_225534|2014.94|swine|China|H1N1|nan':0.000942542,(('EPI_ISL_12958227|2016.913|swine|China|H1N1|nan':0.000468120,('EPI_ISL_12958414|2016.885|swine|China|H1N1|nan':0.000000006,'EPI_ISL_12958449|2016.885|swine|China|H1N1|nan':0.001883792)0.769:0.000468904)0.995:0.003781352,(('EPI_ISL_12958221|2018.882|swine|China|H1N1|nan':0.010136745,('EPI_ISL_14768122|2020.038|swine|China|H1N1|nan':0.007450354,('EPI_ISL_12958213|2019.836|swine|China|H1N1|nan':0.007084991,'EPI_ISL_14768121|2020.303|swine|China|H1N1|nan':0.002976227)0.681:0.003185761)0.997:0.007676573)0.991:0.005799459,(('EPI_ISL_12957502|2017.816|swine|China|H1N1|nan':0.000941495,'EPI_ISL_12958034|2017.866|swine|China|H1N1|nan':0.000934252)0.993:0.003856956,'EPI_ISL_12958410|2016.885|swine|China|H1N1|nan':0.007224401)0.749:0.000382874)0.714:0.000452173)0.973:0.002390606)0.823:0.000868054)0.994:0.004885265)0.741:0.000392968)0.605:0.000468194)0.562:0.000000006)0.917:0.000000006,('EPI_ISL_14777890|2018.162|swine|China|H1N1|nan':0.005243072,('EPI_ISL_12941140|2019.923|swine|China|H1N1|nan':0.005764381,((((('EPI_ISL_14768128|2020.604|swine|China|H1N1|nan':0.002824946,('EPI_ISL_14870988|2020.844|swine|China|H1N1|nan':0.012003728,('EPI_ISL_14768129|2020.609|swine|China|H1N1|nan':0.002348964,'EPI_ISL_14768133|2020.587|swine|China|H1N1|nan':0.000000006)0.957:0.002816366)0.334:0.002003804)0.992:0.006586908,('EPI_ISL_12957768|2018.885|swine|China|H1N1|nan':0.004293684,'EPI_ISL_12958438|2019.868|swine|China|H1N1|nan':0.008595949)0.826:0.000990912)0.837:0.001056223,'EPI_ISL_12958040|2017.863|swine|China|H1N1|nan':0.008408900)0.612:0.001369996,'EPI_ISL_14870987|2020.844|swine|China|H1N1|nan':0.017347977)0.951:0.002673266,('EPI_ISL_12941133|2019.923|swine|China|H1N1|nan':0.010127999,('EPI_ISL_482284|2017.915|swine|China|H1N1|nan':0.004717091,(('EPI_ISL_12957973|2019.888|swine|China|H1N1|nan':0.013234699,('EPI_ISL_12958198|2019.863|swine|China|H1N1|nan':0.011844233,'EPI_ISL_14768136|2020.951|swine|China|H1N1|nan':0.014278295)0.979:0.005661263)0.981:0.004691530,(('EPI_ISL_12958444|2018.967|swine|China|H1N1|nan':0.001866323,'EPI_ISL_12958431|2019.868|swine|China|H1N1|nan':0.006194529)0.982:0.003801354,('EPI_ISL_12958028|2019.836|swine|China|H1N1|nan':0.008214818,'EPI_ISL_14768117|2020.049|swine|China|H1N1|nan':0.008770645)0.974:0.003763217)0.943:0.001905791)0.879:0.000948995)0.878:0.001382729)0.946:0.002479234)0.994:0.004256790)0.934:0.001892398)0.728:0.000434647)0.000:0.000000006)0.718:0.000000006)0.829:0.000468044,('EPI_ISL_505436|2014.923|swine|China|H1N1|nan':0.000466730,'EPI_ISL_505447|2015.041|swine|China|H1N1|nan':0.000470539)0.884:0.000938653)0.000:0.000000006)0.935:0.002317149)0.981:0.004278407)0.987:0.004194653,(('EPI_ISL_206455|2014.973|swine|Poland|H1N1|nan':0.008599858,'EPI_ISL_195175|2009.915|swine|UK|H1N1|6B.1':0.000911729)0.956:0.002848313,('EPI_ISL_278922|2011.666|swine|Italy|H3N2|nan':0.008454076,'EPI_ISL_700770|2015.748|swine|Brazil|H1N2|nan':0.022948179)0.528:0.001669003)0.739:0.000000006)0.000:0.000000006,('EPI_ISL_501507|2017.222|swine|Serbia|H1N1|nan':0.026699211,('EPI_ISL_501503|2016.628|swine|Serbia|H1N1|nan':0.006091657,'EPI_ISL_501502|2017.164|swine|Serbia|H1N1|6B.1':0.010327339)0.999:0.011392287)0.736:0.000881944)0.847:0.000466757,((('EPI_ISL_274846|2014.052|swine|Japan|H1N2|nan':0.003086426,(('EPI_ISL_304106|2018.063|swine|Japan|H1N2|nan':0.005192899,('EPI_ISL_237403|2016.702|swine|Japan|H1N2|nan':0.000935759,'EPI_ISL_255357|2017.025|swine|Japan|H1N2|nan':0.001405869)0.885:0.000945970)0.921:0.001683112,(('EPI_ISL_221966|2015.959|swine|Japan|H1N2|nan':0.000000006,'EPI_ISL_237407|2016.628|swine|Japan|H1N2|nan':0.002826753)0.982:0.002794312,('EPI_ISL_270384|2017.318|swine|Japan|H1N2|nan':0.000497022,'EPI_ISL_304107|2018.044|swine|Japan|H1N2|nan':0.001378493)0.988:0.002838824)0.751:0.000696379)0.991:0.005736113)1.000:0.010565842,((('EPI_ISL_237390|2016.661|swine|Japan|H1N1|6B.1':0.001376504,'EPI_ISL_334037|2018.847|swine|Japan|H1N1|6B.1':0.005722824)0.971:0.002848777,('EPI_ISL_221943|2015.896|swine|Japan|H1N1|6B.1':0.000466259,'EPI_ISL_233602|2015.896|swine|Japan|H1N1|nan':0.000000006)0.000:0.000000006)0.995:0.006234877,(('EPI_ISL_365278|2019.364|swine|Japan|H1N2|nan':0.007259643,'EPI_ISL_362112|2019.348|swine|Japan|H1N2|nan':0.004755559)1.000:0.015088198,('EPI_ISL_274687|2013.381|swine|Japan|H1N2|6B.1A.5a':0.001388996,('EPI_ISL_274853|2014.888|swine|Japan|H1N2|nan':0.002353115,(('EPI_ISL_233627|2015.512|swine|Japan|H1N1|nan':0.004247492,('EPI_ISL_221948|2015.885|swine|Japan|H1N1|nan':0.003331105,('EPI_ISL_233598|2016.268|swine|Japan|H1N1|nan':0.000512059,'EPI_ISL_237388|2016.628|swine|Japan|H1N1|nan':0.004481172)0.737:0.000720328)0.972:0.002850275)0.000:0.000000006,('EPI_ISL_221956|2015.863|swine|Japan|H1N1|6B.1A.5a':0.002812287,'EPI_ISL_268776|2016.538|swine|Japan|H1N2|nan':0.007129396)0.330:0.000460530)0.988:0.003770489)0.943:0.001897494)0.930:0.002106621)0.562:0.001251276)1.000:0.013425213)0.745:0.000723434,('EPI_ISL_195259|2012.314|swine|France|H1N1|6B.1':0.012023103,((('EPI_ISL_4081379|2014.5|swine|Denmark|H1N2|nan':0.009570532,'EPI_ISL_195104|2012.97|swine|Netherlands|H1N2|nan':0.002838878)0.964:0.002837024,(((('EPI_ISL_4081361|2018.5|swine|Denmark|H1N2|nan':0.024127510,('EPI_ISL_4083721|2018.951|swine|Italy|H1N2|nan':0.026133151,'EPI_ISL_4081369|2016.5|swine|Denmark|H1N2|nan':0.017435233)0.067:0.000993485)0.000:0.000000006,('EPI_ISL_505320|2014.647|swine|Germany|H1N2|nan':0.004260597,(('EPI_ISL_505312|2014.216|swine|Denmark|H1N2|nan':0.009122374,'EPI_ISL_505311|2014.216|swine|Denmark|H1N2|nan':0.000000006)0.997:0.006231540,'EPI_ISL_505337|2015.137|swine|Germany|H1N2|nan':0.011596089)0.836:0.000900266)0.952:0.001875817)0.939:0.000935378,('EPI_ISL_4081375|2016.5|swine|Denmark|H1N2|nan':0.009636231,(('EPI_ISL_4081390|2014.5|swine|Denmark|H1N2|nan':0.000000006,('EPI_ISL_4081388|2017.5|swine|Denmark|H1N2|nan':0.018332966,'EPI_ISL_4081387|2016.5|swine|Denmark|H1N2|nan':0.011866233)0.454:0.000593964)0.998:0.004237828,('EPI_ISL_4081389|2014.5|swine|Denmark|H1N2|nan':0.002345302,(('EPI_ISL_14749648|2019.027|swine|Italy|H1N2|nan':0.018443241,('EPI_ISL_505332|2014.937|swine|Germany|H1N2|nan':0.005197910,'EPI_ISL_505301|2013.94|swine|Netherlands|H1N2|nan':0.000000006)0.982:0.001880410)0.000:0.000000006,('EPI_ISL_505327|2014.904|swine|Germany|H1N2|nan':0.009523468,((('EPI_ISL_14764740|2020.205|swine|Italy|H1N2|nan':0.004261337,('EPI_ISL_14749682|2019.773|swine|Italy|H1N2|nan':0.000000006,'EPI_ISL_14764346|2020.041|swine|Italy|H1N2|nan':0.000468490)0.997:0.006221997)0.995:0.006359404,('EPI_ISL_4081367|2016.5|swine|Denmark|H1N2|nan':0.000481356,'EPI_ISL_4081368|2017.5|swine|Denmark|H1N2|nan':0.009541702)0.985:0.004766666)1.000:0.008154271,(('EPI_ISL_14749622|2019.825|swine|Italy|H1N2|nan':0.003699617,'EPI_ISL_14766978|2020.115|swine|Italy|H1N2|nan':0.006819215)1.000:0.014772648,('EPI_ISL_4081376|2016.5|swine|Denmark|H1N2|nan':0.005709419,'EPI_ISL_4081377|2018.5|swine|Denmark|H1N2|nan':0.015418071)0.751:0.000487691)0.994:0.004272155)0.000:0.000000006)0.863:0.000934591)0.754:0.000462007)0.000:0.000000006)0.747:0.000441442)0.945:0.002375526)0.000:0.000000006,('EPI_ISL_4081373|2017.5|swine|Denmark|H1N2|nan':0.013537191,('EPI_ISL_4081364|2017.5|swine|Denmark|H1N2|nan':0.014653148,'EPI_ISL_4081365|2017.5|swine|Denmark|H1N2|nan':0.011176458)0.175:0.000722881)0.997:0.005851652)0.977:0.002347858)0.958:0.002361217,('EPI_ISL_4081263|2015.5|swine|Denmark|H1N2|nan':0.011566997,('EPI_ISL_195051|2012.5|swine|Denmark|H1N2|nan':0.006142074,('EPI_ISL_499149|2018.216|swine|Spain|H1N2|nan':0.002965249,('EPI_ISL_6781341|2019.978|swine|Spain|H1N1|nan':0.009200196,('EPI_ISL_14755037|2017.542|swine|Italy|H1N2|nan':0.002822715,('EPI_ISL_14751238|2018.885|swine|Italy|H1N2|nan':0.003291583,('EPI_ISL_4083718|2019.734|swine|Italy|H1N2|nan':0.000000006,'EPI_ISL_14749630|2019.789|swine|Italy|H1N2|nan':0.000000006)1.000:0.009541605)0.000:0.000000006)0.966:0.002727891)0.871:0.001931794)1.000:0.018374581)0.674:0.000484414)0.761:0.000470901)0.866:0.000938317)0.880:0.000938215)0.752:0.000464374)0.000:0.000000006,(('EPI_ISL_370660|2018.748|swine|China|H1N1|nan':0.028690211,'EPI_ISL_700751|2011.581|swine|Brazil|H1N1|nan':0.007443201)0.265:0.002044025,((((('EPI_ISL_9593377|2019.575|swine|Spain|H1N2|nan':0.009287573,('EPI_ISL_499148|2018.142|swine|Spain|H1N2|nan':0.007284165,('EPI_ISL_499156|2017.816|swine|Portugal|H1N1|nan':0.022995426,'EPI_ISL_499163|2017.816|swine|Spain|H1N1|nan':0.000801028)1.000:0.021320504)0.999:0.017083740)1.000:0.026166695,('EPI_ISL_387373|2016.421|wild.other|France|H3N2|nan':0.020587675,('EPI_ISL_14766413|2020.538|swine|Italy|H1N2|nan':0.030797187,'EPI_ISL_195103|2011.4|swine|Netherlands|H1N2|6B.1':0.000000006)0.997:0.006753179)0.865:0.001409684)0.495:0.000402047,((('EPI_ISL_393700|2010.592|Human|Kenya|H3N2|3C.3a':0.009544378,('EPI_ISL_394110|2015.896|Human|Kenya|H3N2|nan':0.033894640,('EPI_ISL_463708|2020.014|Human|Spain|H1N1|6B.1A.5a.1':0.021755273,((((('EPI_ISL_286930|2014.959|Human|UK|H3N2|3C.2':0.002846628,(('EPI_ISL_286965|2014.989|Human|UK|H3N2|3C.2':0.001479216,((((((('EPI_ISL_286929|2015.003|Human|UK|H3N2|3C.2':0.001239730,'EPI_ISL_286995|2015.016|Human|UK|H3N2|3C.2':0.001543747)0.282:0.000000006,'EPI_ISL_188840|2014.995|Human|UK|H3N2|3C.2':0.000000006)0.782:0.000470304,'EPI_ISL_287001|2015.058|Human|UK|H3N2|3C.2':0.002073238)0.289:0.000471778,('EPI_ISL_286954|2015.022|Human|UK|H3N2|3C.2':0.000000006,'EPI_ISL_286964|2014.986|Human|UK|H3N2|3C.2':0.003567157)0.862:0.001016868)0.054:0.000000052,('EPI_ISL_286785|2015.008|Human|UK|H3N2|3C.2':0.000000006,'EPI_ISL_285510|2015.036|Human|UK|H3N2|3C.2':0.002593449)0.548:0.002369325)0.227:0.000000052,'EPI_ISL_286781|2014.959|Human|UK|H3N2|3C.2':0.000000006)0.000:0.000000052,(((('EPI_ISL_195887|2015.219|Human|Jordan|H3N2|3C.2':0.001889356,(('EPI_ISL_287159|2015.271|Human|UK|H3N2|3C.3a':0.002362074,('EPI_ISL_175238|2015.5|Human|Kazakhstan|H3N2|3C.2':0.001414912,'EPI_ISL_287006|2015.055|Human|UK|H3N2|3C.2':0.000942141)0.000:0.000000006)0.938:0.000942308,((((('EPI_ISL_240591|2016.907|Human|Netherlands|H3N2|3C.2':0.000000006,'EPI_ISL_238650|2016.585|Human|Peru|H3N2|3C.2':0.000942578)0.957:0.001415093,('EPI_ISL_232535|2016.546|Human|Chile|H3N2|3C.2':0.000470975,'EPI_ISL_213985|2016.087|Human|Georgia|H3N2|3C.2':0.001888829)0.000:0.000000006)0.887:0.000470857,((('EPI_ISL_239669|2016.708|Human|Canada|H3N2|3C.2':0.000471065,('EPI_ISL_232555|2016.492|Human|SouthAfrica|H3N2|3C.2':0.001414957,'EPI_ISL_239658|2016.814|Human|USA|H3N2|3C.2':0.000470725)0.000:0.000000006)0.000:0.000000006,'EPI_ISL_242701|2016.432|Human|Hawaii|H3N2|3C.2':0.000942462)0.000:0.000000006,((('EPI_ISL_238646|2016.008|Human|CostaRica|H3N2|3C.2':0.000471404,'EPI_ISL_256538|2017.093|Human|France|H3N2|3C.2':0.000944554)0.000:0.000000006,('EPI_ISL_215741|2016.134|Human|Sweden|H3N2|3C.2':0.001416493,('EPI_ISL_239641|2016.792|Human|Canada|H3N2|3C.2':0.000942477,'EPI_ISL_238666|2016.751|Human|USA|H3N2|3C.2':0.000470880)0.000:0.000000006)0.749:0.000000006)0.000:0.000000006,('EPI_ISL_230315|2016.38|Human|Argentina|H3N2|3C.2':0.003315410,'EPI_ISL_203578|2015.625|Human|USA|H3N2|3C.2':0.000470831)0.000:0.000000006)0.000:0.000000006)0.000:0.000000006)0.964:0.001415077,(((('EPI_ISL_286966|2014.989|Human|UK|H3N2|3C.2':0.000946574,('EPI_ISL_286161|2014.956|Human|UK|H3N2|3C.2':0.000000006,('EPI_ISL_286994|2015.011|Human|UK|H3N2|3C.2':0.002535793,'EPI_ISL_286953|2015.016|Human|UK|H3N2|3C.2':0.000000006)0.714:0.000000006)0.913:0.002074756)0.782:0.000000006,('EPI_ISL_278950|2015.666|Human|Italy|H3N2|3C.2':0.001415631,('EPI_ISL_286999|2014.953|Human|UK|H3N2|3C.2':0.000000006,('EPI_ISL_286007|2014.918|Human|UK|H3N2|3C.2':0.000000006,'EPI_ISL_287008|2015.088|Human|UK|H3N2|3C.2':0.000084215)0.454:0.001523061)0.938:0.000000006)0.000:0.000000006)0.000:0.000000006,'EPI_ISL_191966|2015.282|Human|Ukraine|H3N2|3C.3a':0.002837872)0.822:0.000470884,'EPI_ISL_177417|2015.044|Human|Japan|H3N2|3C.2':0.001892324)0.000:0.000000006)0.000:0.000000006,((('EPI_ISL_194973|2015.477|Human|Chile|H3N2|3C.2':0.001888447,('EPI_ISL_220275|2015.877|Human|Zambia|H3N2|3C.2':0.000470776,'EPI_ISL_205282|2015.611|Human|SouthAfrica|H3N2|3C.2':0.001891706)0.000:0.000000006)0.970:0.001894983,('EPI_ISL_286876|2015.5|Human|UK|H3N2|3C.2':0.001542468,('EPI_ISL_175222|2014.945|Human|Asia-Russia|H3N2|3C.2':0.000000006,('EPI_ISL_286875|2015.016|Human|UK|H3N2|3C.2':0.000473335,('EPI_ISL_192180|2015.151|Human|Ukraine|H3N2|3C.2':0.000943371,('EPI_ISL_213977|2015.74|Human|Cotedivoire|H3N2|3C.2':0.000000006,'EPI_ISL_215629|2015.707|Human|Cotedivoire|H3N2|3C.2a3':0.001416877)0.949:0.001416568)0.551:0.000000006)0.000:0.000000006)0.000:0.000000006)0.368:0.000475233)0.806:0.000468036,('EPI_ISL_168901|2014.614|Human|NewZealand|H3N2|3C.2':0.000943100,((('EPI_ISL_286959|2014.967|Human|UK|H3N2|3C.2':0.002712917,'EPI_ISL_169343|2014.885|Human|Georgia|H3N2|3C.2':0.000950813)0.891:0.000946048,'EPI_ISL_367742|2014.855|Human|Bahrain|H3N2|3C.2a':0.001418416)0.783:0.000470213,(('EPI_ISL_263302|2015.375|Human|Brazil|H3N2|3C.2':0.002365915,('EPI_ISL_235608|2015.074|Human|USA|H3N2|3C.2':0.001442055,'EPI_ISL_191050|2015.003|Human|Georgia|H3N2|3C.2':0.002361663)0.620:0.000000006)0.822:0.000474172,(((('EPI_ISL_169924|2014.918|Human|USA|H3N2|3C.2a':0.001415128,'EPI_ISL_167943|2014.712|Human|USA|H3N2|3C.2a':0.000000006)0.837:0.000470949,('EPI_ISL_167920|2014.518|Human|CostaRica|H3N2|3C.2':0.000943041,(((((('EPI_ISL_205208|2015.575|Human|Argentina|H3N2|3C.2':0.002377401,((((('EPI_ISL_244890|2016.926|Human|Canada|H3N2|3C.3a':0.000943491,'EPI_ISL_237370|2016.568|Human|USA|H3N2|3C.3a':0.000471351)0.000:0.000000006,('EPI_ISL_287287|2017.258|Human|USA|H3N2|3C.3a1':0.000943170,(('EPI_ISL_275955|2017.208|Human|USA|H3N2|3C.3a':0.0,'EPI_ISL_262746|2017.222|Human|USA|H3N2|3C.3a':0.0):0.000000006,'EPI_ISL_264427|2017.214|Human|Georgia|H3N2|3C.3a':0.000471320)0.000:0.000000006)0.988:0.002840638)0.000:0.000000006,((('EPI_ISL_274811|2016.975|Human|UK|H3N2|3C.3a':0.000471395,'EPI_ISL_288820|2017.003|Human|Australia|H3N2|3C.3a':0.000943530)0.000:0.000000006,'EPI_ISL_232553|2016.388|Human|Ecuador|H3N2|3C.3a':0.000471338)0.000:0.000000006,('EPI_ISL_237374|2016.642|Human|USA|H3N2|3C.3a':0.0,'EPI_ISL_233424|2016.527|Human|USA|H3N2|3C.3a':0.0):0.000000006)0.000:0.000000006)0.000:0.000000006,('EPI_ISL_244894|2016.973|Human|Canada|H3N2|3C.3a':0.000000006,'EPI_ISL_244898|2016.975|Human|Canada|H3N2|3C.3a':0.000471380)0.852:0.000471401)0.767:0.000474206,((('EPI_ISL_295849|2017.858|Human|Colombia|H3N2|3C.3a':0.001416860,('EPI_ISL_283332|2017.444|Human|Colombia|H3N2|3C.3a':0.000000006,(('EPI_ISL_358399|2018.134|Human|USA|H3N2|3C.3a':0.000944193,(('EPI_ISL_335644|2018.581|Human|Kenya|H3N2|3C.3a':0.000944723,('EPI_ISL_334183|2018.921|Human|Sweden|H3N2|3C.3a':0.000000006,'EPI_ISL_362221|2019.093|Human|Kenya|H3N2|3C.3a':0.001416899)0.775:0.000471455)0.902:0.000945741,('EPI_ISL_313698|2018.079|Human|USA|H3N2|3C.3a':0.0,'EPI_ISL_327669|2018.019|Human|Georgia|H3N2|3C.3a':0.0):0.000000006)0.000:0.000000006)0.932:0.000944010,('EPI_ISL_321923|2018.252|Human|USA|H3N2|3C.3a':0.002378253,('EPI_ISL_299980|2018.5|Human|Canada|H3N2|3C.3a':0.000000006,'EPI_ISL_298374|2017.855|Human|Peru|H3N2|3C.3a':0.001418126)0.747:0.000465104)0.985:0.002852580)0.000:0.000000006)0.000:0.000000006)0.909:0.000471482,'EPI_ISL_272895|2017.178|Human|Ecuador|H3N2|3C.3a':0.000000006)0.000:0.000000006,'EPI_ISL_259237|2017.173|Human|USA|H3N2|3C.3a':0.001416896)0.896:0.000942629)0.978:0.002374453)0.758:0.000466435,('EPI_ISL_211704|2015.742|Human|Honduras|H3N2|3C.2':0.002370236,((('EPI_ISL_194956|2015.521|Human|Mexico|H3N2|3C.2':0.003315343,'EPI_ISL_224024|2016.128|Human|Kazakhstan|H3N2|3C.2':0.002364230)0.000:0.000000006,((('EPI_ISL_255341|2017.058|Human|Uganda|H3N2|3C.2':0.001894989,'EPI_ISL_225057|2016.262|Human|Uganda|H3N2|3C.2':0.001426747)0.783:0.001418544,('EPI_ISL_249955|2016.792|Human|Kenya|H3N2|nan':0.003834749,'EPI_ISL_393737|2016.131|Human|Kenya|H3N2|3C.2':0.001445103)0.679:0.000444396)0.758:0.000000006,('EPI_ISL_393695|2015.827|Human|Kenya|H3N2|3C.2':0.001891432,'EPI_ISL_211931|2015.863|Human|Tanzania|H3N2|3C.2':0.000000006)0.808:0.000473553)0.959:0.001892003)0.000:0.000000006,(('EPI_ISL_197511|2015.427|Human|NewZealand|H3N2|3C.2':0.000471192,'EPI_ISL_219156|2016.038|Human|Mexico|H3N2|3C.2':0.002839177)0.000:0.000000006,'EPI_ISL_220286|2016.055|Human|USA|H3N2|nan':0.002846891)0.000:0.000000006)0.000:0.000000006)0.815:0.000472344)0.797:0.000470702,((((('EPI_ISL_251765|2015.282|Human|Hawaii|H3N2|3C.2':0.000470879,('EPI_ISL_195874|2015.099|Human|Serbia|H3N2|3C.2':0.000470896,'EPI_ISL_172766|2014.888|Human|Canada|H3N2|3C.2':0.000947590)0.000:0.000000006)0.889:0.000470879,('EPI_ISL_212987|2015.466|Human|Guatemala|H3N2|3C.2':0.002369415,('EPI_ISL_279363|2014.781|Human|Nicaragua|H3N2|3C.2':0.0,'EPI_ISL_193337|2015.184|Human|Salvador|H3N2|3C.2':0.0):0.000000006)0.892:0.000943478)0.000:0.000000006,('EPI_ISL_393390|2014.962|Human|China|H3N2|3C.2':0.001889065,('EPI_ISL_186591|2015.03|Human|UK|H3N2|3C.2':0.001889229,'EPI_ISL_239750|2015.184|Human|Netherlands|H3N2|3C.2':0.002916186)0.731:0.000000006)0.709:0.000000006)0.000:0.000000006,('EPI_ISL_195855|2015.26|Human|Russia|H3N2|3C.2':0.001415803,'EPI_ISL_197519|2015.068|Human|Asia-Russia|H3N2|3C.2':0.000472202)0.799:0.000471122)0.000:0.000000006,((('EPI_ISL_211911|2015.455|Human|Mali|H3N2|3C.2':0.000471731,('EPI_ISL_211681|2015.34|Human|Mali|H3N2|3C.2a':0.000471645,'EPI_ISL_206213|2015.767|Human|Mali|H3N2|3C.2a1':0.000943061)0.000:0.000000006)0.943:0.000943007,'EPI_ISL_175210|2014.937|Human|Congo|H3N2|3C.2a':0.000000006)0.898:0.000944107,'EPI_ISL_176515|2014.959|Human|Congo|H3N2|3C.2':0.000944132)0.781:0.000471147)0.880:0.000470961)0.000:0.000000006,(('EPI_ISL_188797|2014.953|Human|UK|H3N2|3C.2a':0.000471022,('EPI_ISL_249787|2014.671|Human|USA|H3N2|3C.2':0.000000006,('EPI_ISL_250336|2014.838|Human|Hawaii|H3N2|3C.2':0.000943139,'EPI_ISL_287016|2015.071|Human|UK|H3N2|3C.2':0.002560968)0.000:0.000000006)0.942:0.000942985)0.000:0.000000006,(((((((('EPI_ISL_14749581|2013.521|Human|VietNam|H3N2|3C.2':0.001888407,'EPI_ISL_14749583|2014.132|Human|VietNam|H3N2|3C.2':0.000000006)0.997:0.004764467,((((((((('EPI_ISL_249765|2014.726|Human|USA|H3N2|3C.3a':0.000943457,(('EPI_ISL_278982|2015.666|Human|Italy|H3N2|3C.3a':0.000472940,'EPI_ISL_278955|2015.666|Human|Italy|H3N2|3C.3a':0.001418247)0.780:0.000470497,(('EPI_ISL_238487|2015.118|Human|Spain|H3N2|3C.3a':0.000472096,('EPI_ISL_199517|2015.614|Human|Uruguay|H3N2|3C.3a':0.001428571,'EPI_ISL_14749586|2014.444|Human|VietNam|H3N2|3C.3a':0.003809741)0.732:0.000462562)0.798:0.000471354,'EPI_ISL_253810|2015.058|Human|USA|H3N2|3C.3a':0.001418300)0.000:0.000000006)0.000:0.000000006)0.000:0.000000006,('EPI_ISL_311859|2015.241|Human|USA|H3N2|3C.3a':0.001422932,('EPI_ISL_186568|2014.975|Human|UK|H3N2|3C.3a':0.002366762,('EPI_ISL_172765|2014.838|Human|Canada|H3N2|3C.3a':0.000944203,('EPI_ISL_286286|2014.956|Human|UK|H3N2|3C.3a':0.000000006,'EPI_ISL_175169|2015.107|Human|USA|H3N2|3C.3a':0.000471737)0.000:0.000000006)0.000:0.000000006)0.756:0.000468742)0.986:0.002374739)0.000:0.000000006,((('EPI_ISL_168105|2014.436|Human|Bangladesh|H3N2|3C.3a':0.001416512,(('EPI_ISL_220303|2015.951|Human|USA|H3N2|3C.3a':0.002374277,((('EPI_ISL_223858|2015.956|Human|France|H3N2|3C.3a':0.0,'EPI_ISL_232099|2015.959|Human|Afghanistan|H3N2|3C.3a':0.0):0.000000006,('EPI_ISL_213013|2016.019|Human|USA|H3N2|3C.3a':0.000945970,'EPI_ISL_205778|2015.893|Human|Sweden|H3N2|3C.3a':0.000944166)0.000:0.000000006)0.823:0.000471612,(('EPI_ISL_212136|2016.085|Human|USA|H3N2|3C.3a':0.000000006,'EPI_ISL_212958|2016.074|Human|USA|H3N2|3C.3a':0.000471538)0.942:0.000943966,'EPI_ISL_289139|2016.025|Human|Australia|H3N2|3C.3a':0.000943931)0.000:0.000000006)0.879:0.000947783)0.877:0.000943601,'EPI_ISL_286996|2015.016|Human|UK|H3N2|3C.3a':0.001890254)0.000:0.000000006)0.547:0.000000006,('EPI_ISL_172531|2014.904|Human|Ethiopia|H3N2|3C.3a':0.000471305,(('EPI_ISL_176520|2015.019|Human|Kazakhstan|H3N2|3C.3a':0.000472127,'EPI_ISL_175234|2015.011|Human|Kazakhstan|H3N2|3C.3a':0.000471620)0.809:0.000471520,'EPI_ISL_172768|2014.962|Human|Canada|H3N2|3C.3a':0.001418388)0.000:0.000000006)0.919:0.000943506)0.000:0.000000006,'EPI_ISL_235691|2015.03|Human|USA|H3N2|3C.3a':0.001416661)0.000:0.000000006)0.000:0.000000006,'EPI_ISL_399255|2014.868|Human|Singapore|H3N2|3C.3a':0.000471330)0.778:0.000471678,(((((('EPI_ISL_168891|2014.455|Human|Cambodia|H3N2|3C.3a':0.003319676,((('EPI_ISL_194181|2015.052|Human|Asia-Russia|H3N2|3C.3a':0.000000006,'EPI_ISL_192691|2015.093|Human|Asia-Russia|H3N2|3C.3a':0.001416380)0.947:0.001416203,(('EPI_ISL_200700|2015.208|Human|Brazil|H3N2|3C.3a':0.000945806,(((('EPI_ISL_197513|2015.156|Human|Asia-Russia|H3N2|3C.3a':0.000943297,'EPI_ISL_202392|2015.115|Human|Kyrgyzstan|H3N2|3C.3a':0.000470912)0.000:0.000000006,'EPI_ISL_208628|2015.86|Human|China|H3N2|3C.3a':0.000470896)0.000:0.000000006,('EPI_ISL_175203|2014.945|Human|Asia-Russia|H3N2|3C.3a':0.000471118,'EPI_ISL_175201|2014.942|Human|Asia-Russia|H3N2|3C.3a':0.000472790)0.816:0.000471045)0.000:0.000000006,('EPI_ISL_286002|2015.011|Human|UK|H3N2|3C.3a':0.000000006,'EPI_ISL_286947|2015.011|Human|UK|H3N2|3C.3a':0.001022392)0.953:0.001415709)0.959:0.001891611)0.891:0.000944256,'EPI_ISL_172780|2014.973|Human|Korea|H3N2|3C.3a':0.001416295)0.000:0.000000006)0.000:0.000000006,'EPI_ISL_393382|2014.937|Human|China|H3N2|3C.3a':0.001416232)0.903:0.000471232)0.000:0.000000006,('EPI_ISL_175231|2014.992|Human|Kazakhstan|H3N2|3C.3a':0.002852178,('EPI_ISL_288173|2014.827|Human|Australia|H3N2|3C.3a':0.000946020,('EPI_ISL_175200|2014.956|Human|Asia-Russia|H3N2|3C.3a':0.001421259,'EPI_ISL_205176|2015.129|Human|Asia-Russia|H3N2|3C.3a':0.000947112)0.926:0.001420261)0.948:0.001911795)0.763:0.000463927)0.000:0.000000006,('EPI_ISL_250292|2014.775|Human|USA|H3N2|3C.3a':0.002849165,('EPI_ISL_393409|2015.129|Human|China|H3N2|3C.3a':0.002845347,('EPI_ISL_172795|2014.619|Human|VietNam|H3N2|3C.3a':0.001892222,('EPI_ISL_288164|2015.101|Human|Australia|H3N2|3C.3a':0.001417183,('EPI_ISL_215663|2015.419|Human|VietNam|H3N2|3C.3a':0.002847790,'EPI_ISL_188875|2014.953|Human|VietNam|H3N2|3C.3a':0.001897948)0.771:0.000468923)0.792:0.000472141)0.000:0.000000006)0.838:0.000471329)0.000:0.000000006)0.000:0.000000006,((('EPI_ISL_168106|2014.548|Human|Hawaii|H3N2|3C.3a':0.000943372,'EPI_ISL_168963|2014.636|Human|NewZealand|H3N2|3C.3a':0.001890371)0.000:0.000000006,(('EPI_ISL_205387|2014.589|Human|Thailand|H3N2|3C.3a':0.0,'EPI_ISL_171357|2014.595|Human|Laos|H3N2|3C.3a':0.0):0.000000006,'EPI_ISL_171364|2014.649|Human|Laos|H3N2|3C.3a':0.000471439)0.856:0.000471233)0.000:0.000000006,(((('EPI_ISL_166997|2014.285|Human|USA|H3N2|3C.3a':0.0,'EPI_ISL_178221|2014.301|Human|NewZealand|H3N2|3C.3a':0.0,'EPI_ISL_172779|2014.674|Human|Ethiopia|H3N2|3C.3a':0.0):0.000000006,'EPI_ISL_377107|2019.384|Human|China|H3N2|3C.3a':0.002366537)0.000:0.000000006,('EPI_ISL_175221|2014.921|Human|Asia-Russia|H3N2|3C.3a':0.000944979,'EPI_ISL_192158|2014.438|Human|Nigeria|H3N2|3C.3a':0.000473253)0.000:0.000000006)1.000:0.000000006,(('EPI_ISL_165829|2013.929|Human|Switzerland|H3N2|3C.3a':0.000471233,('EPI_ISL_286003|2014.649|Human|UK|H3N2|3C.3a':0.000000006,'EPI_ISL_273218|2014.134|Human|Korea|H3N2|3C.3a':0.001420256)0.000:0.000000006)0.000:0.000000006,(('EPI_ISL_177414|2015.025|Human|Japan|H3N2|3C.3a':0.000947047,('EPI_ISL_171879|2014.83|Human|Japan|H3N2|3C.3a':0.000472217,'EPI_ISL_251114|2014.978|Human|Hawaii|H3N2|3C.3a':0.000471249)0.767:0.000470179)0.935:0.001418875,('EPI_ISL_169432|2013.945|Human|Singapore|H3N2|3C.3a':0.000000006,(('EPI_ISL_249785|2014.674|Human|USA|H3N2|3C.3a':0.0,'EPI_ISL_167919|2014.674|Human|USA|H3N2|3C.3a':0.0):0.002839634,('EPI_ISL_202415|2015.022|Human|Kyrgyzstan|H3N2|3C.3a':0.004270495,'EPI_ISL_173357|2014.638|Human|Myanmar|H3N2|3C.3a':0.001891444)0.000:0.000000006)0.910:0.000000006)0.000:0.000000006)0.855:0.000471230)0.000:0.000000006)0.000:0.000000006)0.000:0.000000006)0.000:0.000000006,(((('EPI_ISL_176568|2014.592|Human|Cambodia|H3N2|nan':0.000943412,('EPI_ISL_176669|2014.86|Human|Cambodia|H3N2|3C.3a':0.001419085,'EPI_ISL_167395|2014.548|Human|Thailand|H3N2|3C.3a':0.000471492)0.746:0.000471802)0.781:0.000472537,(('EPI_ISL_257195|2014.756|Human|Emirates|H3N2|3C.3a':0.000000006,('EPI_ISL_174120|2014.866|Human|Tanzania|H3N2|3C.3a':0.000942811,'EPI_ISL_172814|2014.937|Human|Tanzania|H3N2|3C.3a':0.001417350)0.000:0.000000006)0.877:0.000471143,'EPI_ISL_167917|2014.608|Human|USA|H3N2|3C.3a':0.002364749)0.000:0.000000006)0.851:0.000471252,(('EPI_ISL_169185|2014.23|Human|Palau|H3N2|3C.3a':0.000000006,('EPI_ISL_253937|2016.046|Human|Korea|H3N2|3C.3a':0.000000006,'EPI_ISL_253939|2015.701|Human|Korea|H3N2|3C.2a':0.002847287)0.978:0.002364746)0.835:0.000471232,'EPI_ISL_168910|2014.386|Human|Philippines|H3N2|3C.3a':0.001895200)0.000:0.000000006)0.000:0.000000006,(('EPI_ISL_393374|2014.879|Human|China|H3N2|3C.3a':0.000470331,('EPI_ISL_194170|2015.036|Human|Laos|H3N2|3C.3a':0.000000006,'EPI_ISL_194169|2015.036|Human|Laos|H3N2|3C.3a':0.000943144)0.938:0.001418592)0.784:0.001419404,((('EPI_ISL_205218|2015.611|Human|Argentina|H3N2|3C.3a':0.002850623,('EPI_ISL_193313|2015.375|Human|Chile|H3N2|3C.3a':0.000000006,('EPI_ISL_192696|2015.279|Human|Peru|H3N2|3C.3a':0.001418662,'EPI_ISL_192697|2015.307|Human|Peru|H3N2|3C.3a':0.001418080)0.000:0.000000006)0.762:0.000471390)0.861:0.000944666,('EPI_ISL_199516|2015.422|Human|Colombia|H3N2|3C.3a':0.000943348,'EPI_ISL_194960|2015.425|Human|Ecuador|H3N2|3C.3a':0.001417478)0.000:0.000000006)0.000:0.000000006,'EPI_ISL_170037|2014.934|Human|USA|H3N2|3C.3a':0.003316928)0.842:0.000471230)0.716:0.000000006)0.000:0.000000006)0.000:0.000000006,'EPI_ISL_206244|2015.685|Human|Madagascar|H3N2|3C.3a':0.004273840)0.820:0.000471728)0.897:0.000945242,(('EPI_ISL_202445|2015.378|Human|PapuaNewGuinea|H3N2|3C.2':0.003792369,(('EPI_ISL_167910|2014.54|Human|Argentina|H3N2|3C.2':0.003323772,(('EPI_ISL_167921|2014.403|Human|Dominica|H3N2|3C.2':0.000000006,'EPI_ISL_170260|2014.178|Human|Russia|H3N2|3C.2':0.000472230)0.000:0.000000006,('EPI_ISL_172535|2014.866|Human|Guatemala|H3N2|3C.2':0.001890908,(('EPI_ISL_393709|2014.485|Human|Kenya|H3N2|3C.2':0.000471182,'EPI_ISL_172771|2014.923|Human|Paraguay|H3N2|3C.2':0.000000006)0.000:0.000000006,'EPI_ISL_167916|2014.647|Human|USA|H3N2|3C.2a':0.002364426)0.851:0.000471303)0.000:0.000000006)0.000:0.000000006)0.859:0.000471319,'EPI_ISL_192157|2014.304|Human|Nigeria|H3N2|3C.2':0.000471236)0.000:0.000000006)0.848:0.000471206,(((((('EPI_ISL_172568|2014.814|Human|Canada|H3N2|3C.2':0.0,'EPI_ISL_171371|2014.814|Human|Canada|H3N2|3C.2':0.0):0.001417533,'EPI_ISL_171372|2014.953|Human|Korea|H3N2|3C.2':0.000471361)0.000:0.000000006,('EPI_ISL_232996|2016.057|Human|Indonesia|H3N2|3C.2':0.002369848,'EPI_ISL_232994|2016.068|Human|Indonesia|H3N2|3C.2a':0.001902874)0.883:0.000943994)0.930:0.000943286,(((('EPI_ISL_289549|2017.219|Human|Indonesia|H3N2|3C.2':0.001415063,(('EPI_ISL_286866|2017.814|Human|UK|H3N2|3C.2':0.000000006,((('EPI_ISL_277859|2017.641|Human|USA|H3N2|3C.2':0.0,'EPI_ISL_277861|2017.647|Human|USA|H3N2|3C.2':0.0):0.000470900,'EPI_ISL_300395|2017.707|Human|Fiji|H3N2|3C.2':0.002364682)0.000:0.000000006,('EPI_ISL_396616|2017.66|Human|Australia|H3N2|3C.2':0.000000006,'EPI_ISL_396369|2017.614|Human|Australia|H3N2|nan':0.001415632)0.839:0.000470935)0.000:0.000000006)0.000:0.000000006,'EPI_ISL_282965|2017.663|Human|Sweden|H3N2|3C.2':0.000942963)0.856:0.000471093)0.000:0.000000006,(((((('EPI_ISL_273646|2017.088|Human|TheCaribbean|H3N2|3C.2':0.0,'EPI_ISL_255575|2017.09|Human|Singapore|H3N2|3C.2':0.0):0.000000006,'EPI_ISL_275883|2017.444|Human|Brazil|H3N2|3C.2':0.001889686)0.000:0.000000006,'EPI_ISL_299785|2017.814|Human|Emirates|H3N2|3C.2':0.002362363)0.000:0.000000006,('EPI_ISL_260393|2017.241|Human|USA|H3N2|3C.2':0.000470935,'EPI_ISL_257921|2017.099|Human|Japan|H3N2|3C.2':0.000942360)0.000:0.000000006)0.000:0.000000006,'EPI_ISL_255568|2017.088|Human|Singapore|H3N2|3C.2':0.001888059)0.000:0.000000006,(('EPI_ISL_270188|2017.367|Human|Honduras|H3N2|3C.2':0.000000006,'EPI_ISL_270190|2017.367|Human|Honduras|H3N2|3C.2':0.000000006)0.853:0.000470832,('EPI_ISL_274668|2017.425|Human|Japan|H3N2|3C.2':0.000000006,'EPI_ISL_274684|2017.37|Human|Taiwan|H3N2|3C.2':0.000471012)0.854:0.000470929)0.000:0.000000006)0.000:0.000000006)1.000:0.000000006,('EPI_ISL_268390|2017.142|Human|USA|H3N2|3C.2':0.000469853,'EPI_ISL_289548|2017.159|Human|Indonesia|H3N2|3C.2':0.000946588)0.895:0.000944650)0.000:0.000000006,(((('EPI_ISL_270419|2017.132|Human|UK|H3N2|3C.2':0.001893628,'EPI_ISL_263032|2017.326|Human|Sweden|H3N2|3C.2':0.000471474)0.000:0.000000006,('EPI_ISL_331684|2017.175|Human|France|H3N2|3C.2':0.000471152,('EPI_ISL_260406|2017.244|Human|USA|H3N2|3C.2':0.0,'EPI_ISL_268392|2017.184|Human|Hawaii|H3N2|3C.2':0.0):0.000000006)0.847:0.000471059)0.000:0.000000006,(('EPI_ISL_275798|2017.501|Human|NewZealand|H3N2|3C.2':0.0,'EPI_ISL_275794|2017.504|Human|NewZealand|H3N2|3C.2':0.0):0.000000006,'EPI_ISL_275969|2017.507|Human|Hawaii|H3N2|3C.2':0.001415605)0.901:0.000943223)0.000:0.000000006,'EPI_ISL_287560|2017.167|Human|USA|H3N2|3C.2':0.000942966)0.427:0.000470935)1.000:0.005710618)0.000:0.000000006,'EPI_ISL_391468|2014.995|Human|Indonesia|H3N2|3C.2':0.002839184)0.772:0.000571324,'EPI_ISL_286162|2014.929|Human|UK|H3N2|3C.2':0.003345577)0.936:0.001796026)0.000:0.000000006)0.000:0.000000006,'EPI_ISL_382041|2013.992|Human|USA|H3N2|3C.2':0.001890305)0.818:0.000471115,('EPI_ISL_151804|2013.359|Human|Bangladesh|H3N2|3C.2':0.000942866,'EPI_ISL_176847|2014.022|Human|Lebanon|H3N2|3C.2':0.001889308)0.485:0.000000006)0.000:0.000000006,('EPI_ISL_257188|2013.781|Human|Emirates|H3N2|3C.2':0.000471333,'EPI_ISL_235363|2013.734|Human|Ethiopia|H3N2|3C.2':0.000472909)0.793:0.000470994)0.877:0.000950144)0.757:0.000464467,(('EPI_ISL_151121|2013.156|Human|Finland|H3N2|nan':0.004774230,('EPI_ISL_151109|2013.14|Human|Finland|H3N2|3C.2':0.004761821,'EPI_ISL_151127|2013.164|Human|Finland|H3N2|3C.3a':0.004278153)0.000:0.000000006)0.998:0.003795657,'EPI_ISL_151124|2013.162|Human|Finland|H3N2|3C.2':0.000000006)0.905:0.000943062)0.000:0.000000006,((('EPI_ISL_278966|2014.666|Human|Italy|H3N2|3C.2':0.002858231,'EPI_ISL_161902|2013.879|Human|Thailand|H3N2|3C.2':0.001920947)0.726:0.000451021,'EPI_ISL_235359|2013.345|Human|Taiwan|H3N2|3C.2':0.001898338)0.896:0.000948026,'EPI_ISL_205393|2014.093|Human|Thailand|H3N2|3C.2':0.003316343)0.000:0.000000006)0.000:0.000000006,(('EPI_ISL_149692|2013.532|Human|Georgia|H3N2|3C.2':0.000000006,'EPI_ISL_205392|2014.247|Human|Thailand|H3N2|nan':0.001420403)0.881:0.000471071,('EPI_ISL_263271|2013.463|Human|Brazil|H3N2|3C.2':0.001416226,('EPI_ISL_141544|2013.115|Human|NewZealand|H3N2|3C.2':0.000000006,('EPI_ISL_153537|2013.778|Human|HongKong|H3N2|3C.2':0.000470896,('EPI_ISL_166126|2014.326|Human|Malaysia|H3N2|3C.2':0.001415412,'EPI_ISL_159141|2014.118|Human|Sweden|H3N2|3C.2':0.001415237)0.000:0.000000006)0.961:0.001415734)0.876:0.000471054)0.000:0.000000006)0.000:0.000000006)0.000:0.000000006,('EPI_ISL_145508|2013.142|Human|AmericanSamoa|H3N2|3C.2':0.001890088,((('EPI_ISL_172835|2014.504|Human|Myanmar|H3N2|3C.2':0.000947086,('EPI_ISL_161899|2013.844|Human|Thailand|H3N2|3C.3a':0.000943428,('EPI_ISL_172632|2013.534|Human|Myanmar|H3N2|3C.2':0.000471084,'EPI_ISL_173051|2013.537|Human|Myanmar|H3N2|3C.3a':0.000471035)0.000:0.000000006)0.773:0.000468021)0.931:0.001424030,(('EPI_ISL_15082340|2014.134|Human|Spain|H3N2|3C.2':0.002385612,('EPI_ISL_286160|2014.956|Human|UK|H3N2|3C.2':0.002717356,(((('EPI_ISL_194947|2015.222|Human|Dominica|H3N2|3C.3a':0.001418192,'EPI_ISL_201233|2015.151|Human|TheCaribbean|H3N2|3C.3a':0.000947208)0.741:0.000468828,'EPI_ISL_288024|2015.496|Human|Australia|H3N2|3C.3a':0.000471831)0.805:0.000471264,(('EPI_ISL_188802|2014.962|Human|UK|H3N2|3C.3a':0.0,'EPI_ISL_251168|2015.008|Human|USA|H3N2|3C.3a':0.0):0.000000006,((('EPI_ISL_191964|2015.263|Human|Ukraine|H3N2|3C.3a':0.000000006,'EPI_ISL_171542|2015.058|Human|Spain|H3N2|3C.3a':0.001415469)0.857:0.000471066,'EPI_ISL_188851|2015.03|Human|UK|H3N2|3C.3a':0.000471847)0.000:0.000000006,(('EPI_ISL_278983|2015.666|Human|Italy|H3N2|3C.3a':0.000000006,'EPI_ISL_195853|2015.211|Human|Serbia|H3N2|3C.3a':0.000000006)0.919:0.000471086,((('EPI_ISL_176684|2015.068|Human|USA|H3N2|3C.3a':0.000943686,'EPI_ISL_250932|2014.901|Human|Georgia|H3N2|3C.3a':0.000471153)0.000:0.000000006,('EPI_ISL_178968|2015.09|Human|USA|H3N2|3C.3a':0.001889057,('EPI_ISL_250964|2014.932|Human|USA|H3N2|3C.3a':0.0,'EPI_ISL_169942|2014.932|Human|USA|H3N2|3C.3a':0.0):0.001416997)0.374:0.000000006)0.000:0.000000006,('EPI_ISL_250308|2014.907|Human|USA|H3N2|3C.3a':0.000471199,'EPI_ISL_195902|2015.112|Human|Brazil|H3N2|3C.3a':0.000943214)0.000:0.000000006)1.000:0.000000006)1.000:0.000000006)1.000:0.000000006)0.000:0.000000006)0.000:0.000000006,'EPI_ISL_200683|2015.096|Human|Ecuador|H3N2|3C.3a':0.001415735)0.959:0.003050337)0.758:0.000763879)0.860:0.000924083,'EPI_ISL_235230|2013.833|Human|Kuwait|H3N2|3C.2':0.000471095)0.000:0.000000006)0.000:0.000000006,('EPI_ISL_167934|2014.115|Human|Mexico|H3N2|3C.2':0.0,'EPI_ISL_174250|2013.534|Human|Nicaragua|H3N2|3C.2':0.0):0.000000006)1.000:0.000000006)0.000:0.000000006)0.000:0.000000006,(((('EPI_ISL_399277|2012.915|Human|Singapore|H3N2|3C.2':0.001894801,'EPI_ISL_393363|2013.011|Human|China|H3N2|3C.2':0.001415672)0.000:0.000000006,((((('EPI_ISL_370289|2013.077|Human|USA|H3N2|3C.2':0.000942826,'EPI_ISL_273220|2013.041|Human|Korea|H3N2|3C.2':0.001894694)0.000:0.000000006,(('EPI_ISL_235348|2013.008|Human|Mexico|H3N2|3C.2':0.000000006,(('EPI_ISL_136433|2012.842|Human|USA|H3N2|3C.2':0.000471198,'EPI_ISL_189158|2012.945|Human|USA|H3N2|3C.2':0.000471274)0.000:0.000000006,'EPI_ISL_189628|2013.052|Human|USA|H3N2|3C.2':0.000943372)0.000:0.000000006)0.000:0.000000006,'EPI_ISL_189618|2013.058|Human|USA|H3N2|3C.2':0.000471134)0.901:0.000943481)0.000:0.000000006,('EPI_ISL_145939|2013.058|Human|Singapore|H3N2|3C.2':0.000000006,'EPI_ISL_149691|2013.556|Human|CostaRica|H3N2|3C.2':0.003314064)0.825:0.000471031)0.000:0.000000006,'EPI_ISL_15082223|2013.022|Human|Spain|H3N2|3C.2':0.001889990)0.953:0.001416416,('EPI_ISL_235366|2013.099|Human|Hungary|H3N2|3C.2':0.001417450,('EPI_ISL_235351|2013.041|Human|Afghanistan|H3N2|3C.2':0.003806253,'EPI_ISL_288247|2013.175|Human|Australia|H3N2|3C.2':0.001427422)0.757:0.000461200)0.791:0.000472624)0.000:0.000000006)0.000:0.000000006,('EPI_ISL_381590|2012.847|Human|Uganda|H3N2|3C.2':0.000942749,'EPI_ISL_173307|2012.568|Human|VietNam|H3N2|3C.2':0.000943023)0.000:0.000000006)0.000:0.000000006,((('EPI_ISL_399263|2012.915|Human|Singapore|H3N2|3C.3a':0.000472924,((('EPI_ISL_149680|2013.619|Human|USA|H3N2|3C.3a':0.001887853,('EPI_ISL_15082228|2013.2|Human|Spain|H3N2|3C.3a':0.000942560,'EPI_ISL_155657|2013.97|Human|Sweden|H3N2|3C.3a':0.003794313)0.375:0.000000006)0.400:0.000000006,(('EPI_ISL_263138|2013.433|Human|Brazil|H3N2|3C.3a':0.000945491,'EPI_ISL_173306|2013.732|Human|VietNam|H3N2|3C.3a':0.002848699)0.759:0.000468309,'EPI_ISL_235360|2013.082|Human|Israel|H3N2|3C.3a':0.000471548)0.000:0.000000006)0.000:0.000000006,('EPI_ISL_166793|2014.052|Human|Brazil|H3N2|3C.3a':0.001891480,('EPI_ISL_368540|2012.97|Human|USA|H3N2|3C.3a':0.001430757,'EPI_ISL_278967|2014.666|Human|Italy|H3N2|3C.3a':0.004307109)0.753:0.000449317)0.800:0.000472222)0.787:0.000468897)0.883:0.000940543,((((((('EPI_ISL_235383|2013.099|Human|Kosovo|H3N2|3C.3a':0.001414664,'EPI_ISL_288356|2012.757|Human|Australia|H3N2|3C.3a':0.000000006)0.000:0.000000006,('EPI_ISL_235241|2013.153|Human|Mexico|H3N2|3C.3a':0.001887673,((('EPI_ISL_174245|2013.521|Human|Nicaragua|H3N2|3C.3a':0.000000006,'EPI_ISL_174243|2013.521|Human|Nicaragua|H3N2|3C.3a':0.001887973)0.900:0.000943316,'EPI_ISL_310576|2013.082|Human|Bangladesh|H3N2|3C.3a':0.000470757)0.000:0.000000006,('EPI_ISL_202142|2012.992|Human|USA|H3N2|3C.3a':0.000000006,('EPI_ISL_202162|2013.066|Human|USA|H3N2|3C.3a':0.000000006,'EPI_ISL_166609|2012.995|Human|USA|H3N2|3C.3a':0.000488062)0.000:0.000000006)1.000:0.000000006)0.000:0.000000006)0.936:0.000943598)0.916:0.000945191,(('EPI_ISL_167945|2014.479|Human|Nicaragua|H3N2|3C.3a':0.002362170,('EPI_ISL_288259|2013.036|Human|Australia|H3N2|3C.3a':0.000000006,('EPI_ISL_167947|2014.501|Human|Paraguay|H3N2|3C.3a':0.001416508,((('EPI_ISL_288193|2014.518|Human|Australia|H3N2|3C.3a':0.001415006,('EPI_ISL_172735|2014.589|Human|Venezuela|H3N2|3C.3a':0.002363986,(((((('EPI_ISL_239157|2016.798|Human|USA|H3N2|3C.3a':0.001889076,'EPI_ISL_242700|2016.393|Human|Georgia|H3N2|3C.3a':0.000000006)0.933:0.001417617,((('EPI_ISL_238647|2016.12|Human|CostaRica|H3N2|3C.3a':0.000471056,('EPI_ISL_247964|2016.798|Human|Brazil|H3N2|3C.3a':0.002838347,((('EPI_ISL_211703|2015.937|Human|USA|H3N2|3C.3a':0.001888489,('EPI_ISL_230344|2016.451|Human|TheCaribbean|H3N2|3C.3a':0.000947552,('EPI_ISL_255968|2017.121|Human|USA|H3N2|3C.3a':0.000944502,((('EPI_ISL_237442|2016.527|Human|Australia|H3N2|3C.3a':0.000471133,(('EPI_ISL_286345|2017.005|Human|USA|H3N2|3C.3a':0.000000006,'EPI_ISL_286397|2017.014|Human|USA|H3N2|3C.3a':0.000000006)0.937:0.001416038,('EPI_ISL_240117|2016.705|Human|NewZealand|H3N2|3C.3a':0.000943773,(('EPI_ISL_239639|2016.74|Human|Canada|H3N2|3C.3a':0.0,'EPI_ISL_244885|2016.738|Human|Canada|H3N2|3C.3a':0.0):0.000000006,'EPI_ISL_244888|2016.751|Human|Canada|H3N2|3C.3a':0.000471423)0.749:0.000472981)0.949:0.001889493)0.488:0.000000006)0.614:0.000000006,('EPI_ISL_255649|2017.118|Human|Netherlands|H3N2|3C.3a':0.000470468,'EPI_ISL_15082402|2017.068|Human|Spain|H3N2|3C.3a':0.000472348)0.803:0.000471739)0.000:0.000000006,'EPI_ISL_331763|2016.97|Human|France|H3N2|3C.3a':0.000471148)0.000:0.000000006)0.779:0.000469113)0.945:0.001419196)0.000:0.000000006,'EPI_ISL_220291|2016.112|Human|USA|H3N2|3C.3a':0.000942543)0.000:0.000000006,'EPI_ISL_230340|2016.246|Human|Hawaii|H3N2|3C.3a':0.001889712)0.000:0.000000006)0.913:0.000942731)0.000:0.000000006,('EPI_ISL_219152|2015.901|Human|Mexico|H3N2|3C.3a':0.000000006,('EPI_ISL_206162|2015.918|Human|USA|H3N2|3C.3a':0.001416533,(((('EPI_ISL_238658|2016.727|Human|Bolivia|H3N2|3C.3a':0.000943202,('EPI_ISL_225076|2016.325|Human|USA|H3N2|3C.3a':0.000943972,'EPI_ISL_225118|2016.301|Human|USA|H3N2|3C.3a':0.000472665)0.769:0.000470524)0.000:0.000000006,(('EPI_ISL_286128|2017.584|Human|Kenya|H3N2|3C.3a':0.003811890,'EPI_ISL_255342|2016.926|Human|Uganda|H3N2|3C.3a':0.000949433)0.930:0.001413575,'EPI_ISL_219157|2016.055|Human|Mexico|H3N2|3C.3a':0.000471136)0.000:0.000000006)0.000:0.000000006,('EPI_ISL_273638|2017.175|Human|Honduras|H3N2|3C.3a':0.000943531,('EPI_ISL_240149|2016.817|Human|Honduras|H3N2|3C.3a':0.000943537,'EPI_ISL_279349|2016.973|Human|Nicaragua|H3N2|3C.3a':0.004271495)0.000:0.000000006)0.894:0.000471061)0.945:0.000943064,('EPI_ISL_244882|2016.869|Human|Guatemala|H3N2|3C.3a':0.001895385,'EPI_ISL_275898|2017.378|Human|Guatemala|H3N2|3C.3a':0.001421183)0.935:0.001418692)0.000:0.000000006)0.828:0.000471092)0.000:0.000000006)0.000:0.000000006,(('EPI_ISL_15082351|2016.158|Human|Spain|H3N2|3C.3a':0.000471301,'EPI_ISL_225427|2016.15|Human|Japan|H3N2|3C.3a':0.000000006)0.986:0.002846262,'EPI_ISL_207412|2015.951|Human|USA|H3N2|3C.3a':0.000470465)0.139:0.000472686)0.873:0.000943059)0.875:0.000947395,('EPI_ISL_219154|2016.008|Human|Mexico|H3N2|3C.3a':0.001424726,('EPI_ISL_223178|2016.158|Human|Canada|H3N2|3C.3a':0.000942378,('EPI_ISL_220350|2016.216|Human|USA|H3N2|3C.3a':0.001887472,'EPI_ISL_211707|2016.041|Human|USA|H3N2|3C.3a':0.000000006)0.000:0.000000006)0.778:0.000465086)0.957:0.001422666)0.711:0.000000006,('EPI_ISL_219138|2016.036|Human|USA|H3N2|3C.3a':0.001415911,('EPI_ISL_195877|2015.573|Human|Argentina|H3N2|3C.3a':0.000942603,(('EPI_ISL_206114|2015.748|Human|Spain|H3N2|3C.3a':0.000943056,('EPI_ISL_206126|2015.764|Human|Brazil|H3N2|3C.3a':0.001417121,'EPI_ISL_195845|2015.477|Human|Panama|H3N2|3C.3a':0.000000006)0.000:0.000000006)0.853:0.000470951,'EPI_ISL_197274|2015.586|Human|Paraguay|H3N2|3C.3a':0.000470923)0.000:0.000000006)0.883:0.000470948)0.000:0.000000006)0.000:0.000000006,'EPI_ISL_197532|2015.208|Human|Mexico|H3N2|3C.3a':0.000471230)0.981:0.001888473,('EPI_ISL_171390|2014.942|Human|Canada|H3N2|3C.3a':0.000470790,'EPI_ISL_202086|2015.288|Human|Guatemala|H3N2|3C.3a':0.002364239)0.000:0.000000006)0.987:0.002361951)0.000:0.000000006)0.000:0.000000006,(('EPI_ISL_237188|2015.068|Human|USA|H3N2|3C.3a':0.000944048,'EPI_ISL_179011|2015.129|Human|Colombia|H3N2|3C.3a':0.000000006)0.864:0.000470642,(('EPI_ISL_174148|2014.841|Human|TheCaribbean|H3N2|3C.3a':0.000946103,'EPI_ISL_263252|2015.384|Human|Brazil|H3N2|3C.3a':0.001417792)0.793:0.000467788,('EPI_ISL_278954|2015.666|Human|Italy|H3N2|3C.3a':0.002368467,'EPI_ISL_172790|2014.915|Human|Mexico|H3N2|3C.3a':0.000947001)0.925:0.001416304)0.000:0.000000006)0.885:0.000471502)0.902:0.000470764,'EPI_ISL_278977|2013.666|Human|Italy|H3N2|3C.3a':0.000942564)0.000:0.000000006)0.000:0.000000006)0.000:0.000000006)0.880:0.000470771,'EPI_ISL_156805|2013.071|Human|Kazakhstan|H3N2|3C.3a':0.001888426)0.000:0.000000006)0.254:0.000000006,('EPI_ISL_189280|2013.019|Human|USA|H3N2|3C.3a':0.000470808,('EPI_ISL_369589|2012.956|Human|USA|H3N2|3C.3a':0.000470800,('EPI_ISL_148042|2012.989|Human|USA|H3N2|3C.3a':0.000000006,'EPI_ISL_370313|2013.115|Human|USA|H3N2|3C.3a':0.000470895)0.839:0.000470801)0.000:0.000000006)0.968:0.001888403)0.000:0.000000006,('EPI_ISL_162187|2012.699|Human|Thailand|H3N2|3C.3a':0.000000006,('EPI_ISL_368601|2013.036|Human|USA|H3N2|3C.3a':0.002361523,'EPI_ISL_134828|2012.757|Human|China|H3N2|3C.3a':0.001887542)0.000:0.000000006)0.000:0.000000006)0.693:0.000000006,((('EPI_ISL_177540|2014.397|Human|Uganda|H3N2|3C.3a':0.000945809,('EPI_ISL_225065|2016.295|Human|Uganda|H3N2|3C.3a':0.001896951,'EPI_ISL_381588|2015.586|Human|Uganda|H3N2|3C.3a':0.001892192)0.855:0.000941942)0.932:0.001417845,('EPI_ISL_381592|2012.776|Human|Uganda|H3N2|3C.3a':0.000000006,'EPI_ISL_149681|2013.323|Human|Kenya|H3N2|3C.3a':0.000471383)0.000:0.000000006)0.924:0.000942246,('EPI_ISL_176548|2014.962|Human|Congo|H3N2|3C.3a':0.004789023,('EPI_ISL_177536|2014.29|Human|Uganda|H3N2|3C.3a':0.002372244,'EPI_ISL_171381|2014.63|Human|Kenya|H3N2|3C.3a':0.000944936)0.977:0.002848381)0.836:0.000953095)0.000:0.000000006)0.520:0.000000006,(((((('EPI_ISL_288225|2014.101|Human|Australia|H3N2|3C.3a':0.001889120,('EPI_ISL_176990|2014.118|Human|Japan|H3N2|3C.3a':0.000942344,(('EPI_ISL_161897|2013.888|Human|Australia|H3N2|3C.3a':0.000000006,'EPI_ISL_170078|2014.29|Dom.gal|China|H3N2|3C.3a':0.001888044)0.838:0.000470707,('EPI_ISL_156405|2013.786|Human|China|H3N2|3C.3a':0.000470706,'EPI_ISL_176930|2014.003|Human|Japan|H3N2|3C.3a':0.000470644)0.000:0.000000006)0.000:0.000000006)0.859:0.000470718)0.000:0.000000006,'EPI_ISL_156414|2013.888|Human|China|H3N2|3C.3a':0.001416272)0.949:0.001414631,('EPI_ISL_148747|2013.156|Human|SriLanka|H3N2|3C.3a':0.000470607,'EPI_ISL_173049|2013.562|Human|Myanmar|H3N2|3C.3a':0.002361309)0.000:0.000000006)0.642:0.000000006,('EPI_ISL_263262|2013.611|Human|Brazil|H3N2|3C.3a':0.000473588,'EPI_ISL_263123|2013.638|Human|Brazil|H3N2|3C.3a':0.001412413)0.949:0.001418066)0.000:0.000000006,('EPI_ISL_189638|2013.044|Human|USA|H3N2|3C.3a':0.000470841,(('EPI_ISL_147982|2012.967|Human|USA|H3N2|3C.3a':0.0,'EPI_ISL_368532|2013.041|Human|USA|H3N2|3C.3a':0.0):0.000000006,'EPI_ISL_370292|2013.099|Human|USA|H3N2|3C.3a':0.000470687)0.000:0.000000006)0.918:0.000470644)0.000:0.000000006,(('EPI_ISL_239747|2014.819|Human|Netherlands|H3N2|3C.3a':0.005395663,'EPI_ISL_166996|2014.099|Human|Sweden|H3N2|3C.3a':0.001706817)0.848:0.001135329,'EPI_ISL_149693|2013.345|Human|Bangladesh|H3N2|3C.3a':0.000943985)0.890:0.000942826)0.856:0.000470659)0.000:0.000000006)0.923:0.000941161,('EPI_ISL_202138|2013.066|Human|USA|H3N2|3C.2':0.003902218,((('EPI_ISL_399256|2012.577|Human|Singapore|H3N2|3C.2':0.001421960,'EPI_ISL_369552|2012.41|Human|USA|H3N2|3C.2':0.003804692)0.751:0.000471950,((('EPI_ISL_189232|2013.003|Human|USA|H3N2|3C.2':0.002847126,'EPI_ISL_152354|2012.415|Human|Peru|H3N2|3C.2':0.001896897)0.757:0.000467149,((('EPI_ISL_235257|2012.052|Human|Korea|H3N2|3C.2':0.001418561,(((((('EPI_ISL_143067|2011.504|Human|Singapore|H3N2|3C.2':0.000000006,'EPI_ISL_235268|2011.929|Human|Philippines|H3N2|3C.2':0.001890540)0.910:0.000943587,('EPI_ISL_235207|2012.03|Human|Indonesia|H3N2|3C.2':0.002364934,('EPI_ISL_118607|2011.945|Human|Australia|H3N2|3C.3a':0.001891284,'EPI_ISL_235320|2012.175|Human|Japan|H3N2|3C.3a':0.001417216)0.000:0.000000006)0.857:0.000471369)0.000:0.000000006,(('EPI_ISL_208787|2011.603|Human|Thailand|H3N2|3C.2':0.000943754,('EPI_ISL_205351|2011.934|Human|Thailand|H3N2|3C.2':0.002364762,('EPI_ISL_235237|2012.281|Human|Russia|H3N2|3C.2':0.001896206,'EPI_ISL_288805|2012.098|Human|Australia|H3N2|3C.2':0.001418815)0.969:0.002373022)0.000:0.000000006)0.000:0.000000006,'EPI_ISL_218469|2011.784|Human|Cambodia|H3N2|3C.2':0.000471379)0.916:0.000471418)0.977:0.001893836,((('EPI_ISL_394051|2011.5|Human|Kenya|H3N2|nan':0.066275888,(('EPI_ISL_394112|2012.962|Human|Kenya|H3N2|nan':0.008548021,'EPI_ISL_394108|2012.852|Human|Kenya|H3N2|3C.2':0.002530952)0.816:0.006765675,('EPI_ISL_263156|2012.566|Human|Brazil|H3N2|3C.2':0.029456472,('EPI_ISL_151118|2013.156|Human|Finland|H3N2|nan':0.006698134,('EPI_ISL_151106|2013.14|Human|Finland|H3N2|3C.2':0.007422577,('EPI_ISL_151115|2013.153|Human|Finland|H3N2|3C.2':0.000000006,('EPI_ISL_151103|2013.137|Human|Finland|H3N2|3C.2':0.004872784,'EPI_ISL_151100|2013.126|Human|Finland|H3N2|3C.2':0.000364771)1.000:0.013779751)0.969:0.009580895)1.000:0.013622247)0.632:0.012809235)0.997:0.015552012)0.985:0.012504609)0.928:0.005705167,(('EPI_ISL_235290|2011.701|Human|Thailand|H3N2|3C.2':0.001426635,'EPI_ISL_235265|2011.737|Human|Bhutan|H3N2|3C.2':0.001891788)0.000:0.000000006,(((('EPI_ISL_235364|2011.945|Human|Hungary|H3N2|3C.2':0.001418226,'EPI_ISL_145506|2013.26|Human|Ukraine|H3N2|3C.2':0.007162421)0.552:0.000000006,'EPI_ISL_121703|2011.879|Human|Australia|H3N2|3C.2':0.000471581)0.000:0.000000006,(((('EPI_ISL_89585|2010.416|Human|Nicaragua|H3N2|3C.2':0.0,'EPI_ISL_91141|2011.074|Human|Nicaragua|H3N2|3C.2':0.0):0.000000006,'EPI_ISL_93667|2010.608|Human|Salvador|H3N2|3C.2':0.000471659)0.979:0.001900452,((('EPI_ISL_76690|2010.068|Human|USA|H3N2|3C.2':0.0,'EPI_ISL_127629|2010.581|Human|USA|H3N2|3C.2':0.0):0.000467946,('EPI_ISL_90465|2010.699|Human|Australia|H3N2|3C.2':0.002366743,'EPI_ISL_79464|2010.395|Human|SriLanka|H3N2|3C.2':0.000000006)0.980:0.002376045)0.871:0.000949605,((((('EPI_ISL_235284|2011.608|Human|Thailand|H3N2|3C.3a':0.001422539,('EPI_ISL_235233|2012.049|Human|Russia|H3N2|3C.3a':0.001418010,((('EPI_ISL_235206|2012.03|Human|Indonesia|H3N2|3C.3a':0.001417483,'EPI_ISL_205361|2012.022|Human|Thailand|H3N2|3C.3a':0.001891126)0.000:0.000000006,'EPI_ISL_179533|2011.123|Human|USA|H3N2|3C.3a':0.001418005)0.000:0.000000006,('EPI_ISL_288804|2012.429|Human|Australia|H3N2|3C.3a':0.001422320,'EPI_ISL_122579|2012.175|Human|PapuaNewGuinea|H3N2|3C.3a':0.000469813)0.900:0.000947404)0.000:0.000000006)0.783:0.000472500)0.756:0.000471173,('EPI_ISL_149718|2011.762|Human|Sweden|H3N2|3C.3a':0.002369792,(('EPI_ISL_278948|2011.666|Human|Italy|H3N2|3C.3a':0.002387157,'EPI_ISL_288799|2012.404|Human|Australia|H3N2|3C.3a':0.003347557)0.751:0.000455562,(('EPI_ISL_288398|2012.538|Human|Australia|H3N2|3C.2':0.003356556,('EPI_ISL_189218|2012.973|Human|USA|H3N2|3C.2':0.000467168,(('EPI_ISL_136455|2012.899|Human|USA|H3N2|3C.2':0.0,'EPI_ISL_189305|2013.036|Human|USA|H3N2|3C.2':0.0):0.000000006,('EPI_ISL_136504|2012.929|Human|USA|H3N2|3C.2':0.000000006,'EPI_ISL_189227|2013.5|Human|USA|H3N2|3C.2':0.000945367)0.908:0.000945063)0.793:0.000477452)1.000:0.005294544)0.745:0.000430017,('EPI_ISL_189276|2013.019|Human|USA|H3N2|3C.3a':0.000471758,('EPI_ISL_189230|2013.003|Human|USA|H3N2|3C.3a':0.000471670,(('EPI_ISL_136495|2012.915|Human|USA|H3N2|3C.3a':0.0,'EPI_ISL_136494|2012.915|Human|USA|H3N2|3C.3a':0.0,'EPI_ISL_189266|2013.005|Human|USA|H3N2|3C.3a':0.0):0.000471736,'EPI_ISL_189233|2012.951|Human|USA|H3N2|3C.3a':0.000471714)0.000:0.000000006)0.000:0.000000006)0.994:0.003819703)0.921:0.001432009)0.000:0.000000006)0.000:0.000000006)0.972:0.002378630,'EPI_ISL_278980|2011.666|Human|Italy|H3N2|3C.2':0.002859680)0.866:0.000943615,((((('EPI_ISL_78726|2010.455|Human|USA|H3N2|3C.3a':0.003849056,'EPI_ISL_144611|2009.318|Human|Mexico|H3N2|3C.3a':0.002350929)0.989:0.003835464,((('EPI_ISL_77952|2008.358|Human|Japan|H3N2|3C.3a':0.000944438,'EPI_ISL_30822|2008.194|Human|USA|H3N2|3C.3a':0.000471886)0.000:0.000000006,('EPI_ISL_28871|2008.117|Human|USA|H3N2|3C.3a':0.000472187,((('EPI_ISL_93655|2009.5|Human|Kuwait|H3N2|3C.3a':0.001423868,'EPI_ISL_93649|2009.085|Human|Iran|H3N2|3C.3a':0.002854080)0.649:0.000468360,('EPI_ISL_77951|2009.022|Human|Japan|H3N2|3C.3a':0.000470367,((((((('EPI_ISL_77754|2009.323|Human|USA|H3N2|3C.2a3':0.001891931,'EPI_ISL_31055|2009.263|Human|Australia|H3N2|3C.3a':0.003322259)0.000:0.000000006,'EPI_ISL_235213|2009.521|Human|Nepal|H3N2|3C.3a':0.002367465)0.000:0.000000006,(('EPI_ISL_77731|2009.321|Human|USA|H3N2|3C.2':0.0,'EPI_ISL_235269|2009.244|Human|Philippines|H3N2|3C.3a':0.0):0.000000006,'EPI_ISL_77786|2009.356|Human|USA|H3N2|3C.2':0.000471853)0.000:0.000000006)0.000:0.000000006,('EPI_ISL_120414|2009.477|Human|Malaysia|H3N2|3C.3a':0.001417437,('EPI_ISL_87520|2009.784|Human|Cambodia|H3N2|3C.3a':0.000944217,(('EPI_ISL_302514|2007.011|Human|Mexico|H3N2|3C.3a':0.000944198,(('EPI_ISL_77779|2009.342|Human|USA|H3N2|3C.3a':0.0,'EPI_ISL_89636|2009.384|Human|USA|H3N2|3C.3a':0.0,'EPI_ISL_142968|2009.386|Human|Singapore|H3N2|3C.3a':0.0):0.000000006,('EPI_ISL_208774|2009.825|Human|Thailand|H3N2|nan':0.001417795,('EPI_ISL_80873|2010.227|Human|Thailand|H3N2|3C.3a':0.000944645,'EPI_ISL_235276|2009.855|Human|Thailand|H3N2|3C.3a':0.000471760)0.000:0.000000006)0.842:0.000471713)0.000:0.000000006)1.000:0.000000006,((('EPI_ISL_102700|2009.532|Human|HongKong|H3N2|3C.3a':0.000471769,('EPI_ISL_98859|2009.414|Human|China|H3N2|3C.3a':0.000000006,'EPI_ISL_102845|2009.567|Human|HongKong|H3N2|3C.2':0.000944404)0.000:0.000000006)0.000:0.000000006,'EPI_ISL_149719|2009.668|Human|Sweden|H3N2|3C.3a':0.000471862)0.843:0.000471754,(('EPI_ISL_87806|2009.474|Human|USA|H3N2|3C.3a':0.001417590,'EPI_ISL_302518|2005.016|Human|Mexico|H3N2|3C.3a':0.000472836)0.000:0.000000006,'EPI_ISL_94644|2011.353|Human|China|H3N2|3C.3a':0.001891964)0.000:0.000000006)0.000:0.000000006)0.000:0.000000006)0.000:0.000000006)0.877:0.000471726)0.730:0.000451339,('EPI_ISL_93640|2010.893|Human|USA|H3N2|3C.3a':0.000472656,('EPI_ISL_369512|2010.956|Human|USA|H3N2|3C.3a':0.003321737,(('EPI_ISL_90821|2011.058|Human|USA|H3N2|3C.3a':0.0,'EPI_ISL_89773|2011.058|Human|USA|H3N2|3C.3a':0.0):0.001417824,'EPI_ISL_158679|2011.203|Human|USA|H3N2|3C.3a':0.000944454)0.000:0.000000006)0.458:0.000944977)0.981:0.002399621)0.895:0.000957541,'EPI_ISL_93638|2009.573|Human|Senegal|H3N2|3C.3a':0.002389307)0.892:0.000938695,'EPI_ISL_93650|2008.915|Human|Kyrgyzstan|H3N2|3C.3a':0.001438436)0.848:0.000932058)0.803:0.000948270)0.471:0.000000006,('EPI_ISL_89943|2009.156|Human|USA|H3N2|3C.3a':0.001418226,('EPI_ISL_93641|2009.5|Human|Korea|H3N2|3C.3a':0.002369567,('EPI_ISL_118370|2008.902|Human|VietNam|H3N2|3C.3a':0.000472209,('EPI_ISL_93658|2010.068|Human|Mexico|H3N2|3C.3a':0.000944536,'EPI_ISL_93653|2009.085|Human|Guam|H3N2|3C.3a':0.000000006)0.971:0.001418226)0.000:0.000000006)0.989:0.002368883)0.000:0.000000006)0.000:0.000000006)1.000:0.000000006)0.000:0.000000006,('EPI_ISL_29910|2008.169|Human|USA|H3N2|3C.2':0.000471788,('EPI_ISL_29088|2008.134|Human|USA|H3N2|3C.3a':0.000944961,((('EPI_ISL_29279|2008.15|Human|USA|H3N2|3C.3a':0.000944275,'EPI_ISL_25024|2008.06|Human|USA|H3N2|3C.3a':0.000000006)0.000:0.000000006,((('EPI_ISL_30210|2008.038|Human|Taiwan|H3N2|3C.3a':0.003324432,(('EPI_ISL_120410|2008.189|Human|Malaysia|H3N2|3C.3a':0.002842109,'EPI_ISL_181323|2007.395|Human|Singapore|H3N2|3C.3a':0.000000006)0.345:0.000471445,(((('EPI_ISL_157612|2008.5|Human|China|H3N2|3C.3a':0.001890845,((('EPI_ISL_503091|2007.581|Human|Chile|H3N2|3C.3a':0.001417558,(('EPI_ISL_7637|2007.164|Human|USA|H3N2|3C.3a':0.000000006,('EPI_ISL_105349|2008.063|Human|VietNam|H0N0|3C.3a':0.001419661,('EPI_ISL_278953|2015.666|Human|Italy|H3N2|3C.3a':0.000000006,('EPI_ISL_234603|2007.115|Human|Australia|H3N2|nan':0.0,'EPI_ISL_25019|2007.5|Human|Australia|H3N2|3C.3a':0.0):0.000000006)0.973:0.001890797)0.000:0.000000006)0.000:0.000000006,'EPI_ISL_30206|2007.863|Human|Taiwan|H3N2|3C.3a':0.003319649)0.824:0.000471527)0.000:0.000000006,(('EPI_ISL_19687|2007.468|Human|Nicaragua|H3N2|3C.3a':0.000943987,('EPI_ISL_120402|2007.249|Human|Malaysia|H3N2|3C.3a':0.000471568,'EPI_ISL_208795|2007.69|Human|Thailand|H3N2|3C.3a':0.000471652)0.154:0.000000006)0.791:0.000000006,((('EPI_ISL_96139|2008.005|Human|Mexico|H3N2|3C.3a':0.000477324,'EPI_ISL_28847|2008.087|Human|Kuwait|H3N2|3C.3a':0.000000006)0.925:0.001423153,('EPI_ISL_144604|2008.915|Human|Mexico|H3N2|3C.2':0.000470984,'EPI_ISL_28846|2008.077|Human|Qatar|H3N2|3C.2':0.000946907)0.931:0.001423687)0.868:0.000947049,'EPI_ISL_7933|2007.137|Human|USA|H3N2|3C.3a':0.000470256)0.779:0.000473559)0.000:0.000000006)0.000:0.000000006,('EPI_ISL_30222|2007.447|Human|Nicaragua|H3N2|3C.3a':0.000471631,((((('EPI_ISL_127612|2006.581|Human|Nepal|H3N2|3C.3a':0.000471525,'EPI_ISL_7590|2007.173|Human|USA|H3N2|nan':0.004278374)0.000:0.000000006,('EPI_ISL_7642|2007.14|Human|USA|H3N2|3C.3a':0.000471845,((('EPI_ISL_8962|2005.016|Human|USA|H3N2|3C.3a':0.001417903,('EPI_ISL_20963|2004.973|Human|USA|H3N2|3C.3a':0.000000006,'EPI_ISL_8211|2005.005|Human|USA|H3N2|3C.3a':0.000944665)0.000:0.000000006)0.888:0.000947011,('EPI_ISL_15592|2005.5|Human|Denmark|H3N2|3C.3a':0.001430627,'EPI_ISL_503110|2005.581|Human|Chile|H3N2|3C.3a':0.001893529)0.920:0.001421771)0.762:0.000470931,((('EPI_ISL_8651|2005.008|Human|USA|H3N2|3C.3a':0.000944512,(('EPI_ISL_8217|2004.989|Human|USA|H3N2|3C.3a':0.0,'EPI_ISL_20982|2004.986|Human|USA|H3N2|3C.3a':0.0):0.000000006,('EPI_ISL_20970|2005.025|Human|USA|H3N2|3C.3a':0.000944399,'EPI_ISL_8188|2005.088|Human|USA|H3N2|3C.3a':0.000471736)0.000:0.000000006)0.939:0.000000006)0.000:0.000000006,'EPI_ISL_174489|2014.03|Dom.ans|China|H7N9|nan':0.016173557)0.836:0.000471717,((('EPI_ISL_115647|2006.151|Human|Netherlands|H3N2|nan':0.002365806,((('EPI_ISL_120384|2004.779|Human|Malaysia|H3N2|3C.3a':0.000473561,('EPI_ISL_503108|2004.582|Human|Chile|H3N2|3C.3a':0.002370676,((('EPI_ISL_6741|2003.907|Human|USA|H3N2|3C.2':0.0,'EPI_ISL_4995|2003.91|Human|USA|H3N2|3C.2':0.0):0.002853041,('EPI_ISL_5056|2003.83|Human|USA|H3N2|3C.2':0.006237477,(((('EPI_ISL_119839|2002.866|Human|Malaysia|H0N0|3C.2':0.002620783,'EPI_ISL_10112|2002.5|Human|Taiwan|H3N2|3C.2':0.008030777)0.808:0.000846450,(('EPI_ISL_5409|2000.604|Human|NewZealand|H3N2|3C.2':0.000471436,(((('EPI_ISL_6362|1999.5|Human|Australia|H3N2|3C.2':0.002367536,('EPI_ISL_120349|1997.427|Human|Malaysia|H3N2|3C.2':0.000945761,((('EPI_ISL_120340|1996.699|Human|Malaysia|H3N2|3C.2':0.000471996,(((((('EPI_ISL_115773|1999.748|Human|Netherlands|H3N2|3C.2':0.000000006,('EPI_ISL_6678|1999.756|Human|USA|H3N2|3C.2':0.000470964,'EPI_ISL_90467|1999.778|Human|Georgia|H3N2|3C.2':0.000946590)0.905:0.000947709)0.860:0.000471783,'EPI_ISL_2674|1999.5|Human|Panama|H3N2|3C.2':0.000944610)0.000:0.000000006,(((('EPI_ISL_6729|2003.197|Human|USA|H3N2|nan':0.000467474,'EPI_ISL_6649|2003.134|Human|USA|H3N2|nan':0.002382301)0.981:0.002863796,(((('EPI_ISL_8619|2001.986|Human|USA|H3N2|3C.2':0.002369052,'EPI_ISL_5063|2001.984|Human|USA|H3N2|3C.2':0.002368592)0.000:0.000000006,(((('EPI_ISL_503112|2001.581|Human|Chile|H3N2|nan':0.000945909,(('EPI_ISL_9231|2002.493|Human|NewZealand|H3N2|3C.2':0.000947503,('EPI_ISL_6178|2002.515|Human|Australia|H3N2|3C.2':0.001895480,('EPI_ISL_151020|2009.729|swine|Canada|H3N2|nan':0.025938596,'EPI_ISL_6683|2003.258|Human|USA|H3N2|3C.2':0.001994411)0.722:0.000377317)0.000:0.000000006)0.766:0.000473248,('EPI_ISL_115625|2003.5|Human|Finland|H3N2|3C.2':0.0,'EPI_ISL_115624|2002.153|Human|Netherlands|H3N2|3C.2':0.0):0.000946978)0.905:0.000947246)0.000:0.000000006,('EPI_ISL_5064|2001.997|Human|USA|H3N2|3C.2':0.001905713,'EPI_ISL_6679|2002.096|Human|USA|H3N2|3C.2':0.000464072)0.888:0.000954360)0.000:0.000000006,'EPI_ISL_503092|2001.581|Human|Chile|H3N2|3C.2':0.000000006)0.000:0.000000006,(('EPI_ISL_6635|2003.093|Human|USA|H3N2|3C.2':0.003807634,('EPI_ISL_28851|2002.918|Human|Italy|H3N2|3C.2':0.001421329,'EPI_ISL_28852|2003.811|Human|Italy|H3N2|3C.2':0.000945165)0.753:0.000477587)0.891:0.000944946,('EPI_ISL_10114|2002.5|Human|Taiwan|H3N2|3C.2':0.003342720,('EPI_ISL_6659|2003.956|Human|USA|H3N2|3C.2':0.003806247,(('EPI_ISL_503078|2004.582|Human|Chile|H3N2|3C.2':0.003324825,'EPI_ISL_107710|2003.915|Human|UK|H3N2|3C.2':0.001893789)0.000:0.000000006,('EPI_ISL_113069|2003.732|Human|Netherlands|H3N2|3C.2':0.000000006,'EPI_ISL_5024|2004.096|Human|USA|H3N2|3C.2':0.001421370)0.000:0.000000006)0.000:0.000000006)0.987:0.003330496)0.887:0.000943571)0.756:0.000472096)0.853:0.000472230)0.000:0.000000006,('EPI_ISL_8704|2002.074|Human|USA|H3N2|3C.2':0.000945504,'EPI_ISL_6519|2001.532|Human|Australia|H3N2|3C.2':0.001419015)0.000:0.000000006)0.000:0.000000006,(((('EPI_ISL_5059|2002.173|Human|USA|H3N2|3C.2':0.002382021,(('EPI_ISL_6712|2003.304|Human|USA|H3N2|3C.3a':0.0,'EPI_ISL_6730|2003.304|Human|USA|H3N2|3C.3a':0.0):0.003803689,('EPI_ISL_15596|2002.5|Human|Denmark|H3N2|3C.2':0.000947111,((((((('EPI_ISL_91065|2003.926|Human|Georgia|H3N2|3C.2':0.000472532,('EPI_ISL_6742|2003.879|Human|USA|H3N2|3C.2':0.000000006,'EPI_ISL_6705|2003.975|Human|USA|H3N2|3C.2':0.000472461)0.000:0.000000006)0.835:0.000472389,('EPI_ISL_503100|2004.582|Human|Chile|H3N2|3C.2':0.003329977,('EPI_ISL_90478|2004.052|Human|Georgia|H3N2|3C.2':0.001423930,'EPI_ISL_5088|2004.033|Human|USA|H3N2|3C.2':0.001424130)0.774:0.000470527)0.000:0.000000006)0.882:0.000472389,('EPI_ISL_9090|2003.625|Human|NewZealand|H3N2|3C.2':0.001419568,'EPI_ISL_90504|2003.499|Human|Australia|H3N2|3C.2':0.000000006)0.981:0.001894694)0.000:0.000000006,(('EPI_ISL_5036|2003.901|Human|USA|H3N2|3C.2':0.000473601,('EPI_ISL_91023|2004.022|Human|USA|H3N2|3C.2':0.001900204,'EPI_ISL_132414|2003.953|Human|Mexico|H3N2|3C.2':0.000950692)0.755:0.000470470)0.812:0.000472711,('EPI_ISL_5016|2003.956|Human|USA|H3N2|3C.2':0.000000006,'EPI_ISL_6651|2004.014|Human|USA|H3N2|3C.2':0.000472570)0.979:0.001895017)0.000:0.000000006)0.000:0.000000006,(('EPI_ISL_120368|2003.773|Human|Malaysia|H3N2|3C.2':0.001913055,'EPI_ISL_98691|2004.202|Human|HongKong|H3N2|3C.2':0.003365590)0.874:0.000932282,('EPI_ISL_107210|2003.819|Human|UK|H3N2|3C.2':0.000000006,('EPI_ISL_15595|2003.5|Human|Denmark|H3N2|3C.2':0.001423207,'EPI_ISL_107405|2003.882|Human|UK|H3N2|nan':0.000945984)0.000:0.000000006)0.966:0.001420367)0.000:0.000000006)0.000:0.000000006,'EPI_ISL_29479|2004.117|Human|HongKong|H3N2|3C.2':0.001897015)0.967:0.001419690,'EPI_ISL_3764|2003.5|Human|Denmark|H3N2|3C.2':0.002374157)0.000:0.000000006)0.000:0.000000006)0.987:0.002862218)0.740:0.000462554,'EPI_ISL_90495|2002.088|Human|Georgia|H3N2|3C.2':0.000945537)0.000:0.000000006,'EPI_ISL_7284|2001.74|Human|NewZealand|H3N2|3C.2':0.000472285)0.762:0.000479186,('EPI_ISL_107577|2003.923|Human|UK|H3N2|3C.2':0.004767946,('EPI_ISL_503081|2003.581|Human|Chile|H3N2|nan':0.001894340,('EPI_ISL_503086|2003.581|Human|Chile|H3N2|3C.2':0.001895026,'EPI_ISL_110691|2003.173|Human|Netherlands|H3N2|3C.2':0.001895034)0.000:0.000000006)0.000:0.000000006)0.998:0.003330013)0.785:0.000466486)0.972:0.002377006)0.759:0.000439727,('EPI_ISL_6650|2003.096|Human|USA|H3N2|3C.2':0.000472566,'EPI_ISL_6719|2003.132|Human|USA|H3N2|3C.2':0.000000006)0.997:0.004802994)1.000:0.006246510,('EPI_ISL_6721|1998.989|Human|USA|H3N2|3C.2':0.000000006,('EPI_ISL_8164|1998.989|Human|USA|H3N2|3C.2':0.0,'EPI_ISL_6732|1998.989|Human|USA|H3N2|3C.2':0.0):0.000471828)0.906:0.000471794)0.000:0.000000006)1.000:0.000000006,('EPI_ISL_8168|1999.088|Human|USA|H3N2|3C.2':0.000471771,'EPI_ISL_8223|1999.049|Human|USA|H3N2|3C.2':0.000471697)0.000:0.000000006)0.000:0.000000006,'EPI_ISL_6173|2001.523|Human|Australia|H3N2|nan':0.004288876)0.848:0.000471750,'EPI_ISL_120343|1996.784|Human|Malaysia|H3N2|3C.2':0.000472698)0.781:0.000472689)0.000:0.000000006,((('EPI_ISL_15597|2000.5|Human|Denmark|H3N2|3C.2':0.000472608,'EPI_ISL_237795|2000.5|swine|Japan|H3N2|3C.2':0.001892079)0.000:0.000000006,((('EPI_ISL_127600|2000.582|Human|Asia-Russia|H3N2|3C.2':0.000946373,'EPI_ISL_5634|2000.5|Human|NewZealand|H3N2|3C.2':0.002846799)0.000:0.000000006,'EPI_ISL_6727|1999.948|Human|USA|H3N2|nan':0.000471895)0.000:0.000000006,('EPI_ISL_6466|2000.615|Human|Australia|H3N2|3C.2':0.001892136,'EPI_ISL_5112|1999.959|Human|NewZealand|H3N2|3C.2':0.000000006)0.945:0.000944396)0.902:0.000471791)0.953:0.000944485,(('EPI_ISL_6641|1999.855|Human|USA|H3N2|3C.2':0.000948956,'EPI_ISL_115621|2000.014|Human|Netherlands|H3N2|3C.2':0.002376014)0.753:0.000469302,('EPI_ISL_120351|1997.466|Human|Malaysia|H3N2|3C.2':0.001418043,(('EPI_ISL_5198|2001.595|Human|NewZealand|H3N2|3C.2':0.001420251,('EPI_ISL_115622|2001.214|Human|Netherlands|H3N2|3C.2':0.000472558,'EPI_ISL_120362|1998.721|Human|Malaysia|H3N2|3C.2':0.000945914)0.000:0.000000006)0.883:0.000989848,((('EPI_ISL_8703|2002.178|Human|USA|H1N2|3C.2':0.001425147,(('EPI_ISL_8996|2003.071|Human|USA|H1N2|3C.2':0.000472490,((('EPI_ISL_8702|2003.173|Human|USA|H1N2|3C.2':0.000472474,'EPI_ISL_8205|2003.107|Human|USA|H1N2|3C.2':0.000472371)0.000:0.000000006,('EPI_ISL_8229|2003.112|Human|USA|H1N2|3C.2':0.000472392,'EPI_ISL_8960|2003.326|Human|USA|H1N2|3C.2':0.000472431)0.000:0.000000006)0.000:0.000000006,(('EPI_ISL_8653|2002.956|Human|USA|H1N2|3C.2':0.0,'EPI_ISL_8691|2003.033|Human|USA|H1N2|3C.2':0.0,'EPI_ISL_9052|2003.5|Human|USA|H1N2|3C.2':0.0,'EPI_ISL_8266|2003.079|Human|USA|H1N2|3C.2':0.0):0.000000006,'EPI_ISL_15606|2003.5|Human|Denmark|H1N2|3C.2':0.000000006)0.000:0.000000006)0.000:0.000000006)0.000:0.000000006,'EPI_ISL_9881|2003.5|swine|Canada|H1N2|nan':0.007196688)0.889:0.000948686)0.782:0.000471525,(('EPI_ISL_123189|2002.581|Human|USA|H0N0|nan':0.0,'EPI_ISL_6746|2002.249|Human|USA|H1N2|3C.2':0.0):0.000946352,('EPI_ISL_8694|2003.063|Human|USA|H1N2|3C.2':0.000946210,'EPI_ISL_8995|2003.055|Human|USA|H1N2|3C.2':0.000000006)0.933:0.000946460)0.000:0.000000006)0.839:0.000935829,'EPI_ISL_132831|2009.644|Human|India|H1N2|nan':0.011173841)0.914:0.002444245)0.941:0.002333433)0.000:0.000000006)0.000:0.000000006)0.993:0.002368091)0.870:0.000472046,(((((('EPI_ISL_120344|1996.795|Human|Malaysia|H3N2|nan':0.006226408,(((('EPI_ISL_29667|1997.5|Human|Australia|H3N2|3C.2':0.000471870,('EPI_ISL_115568|1997.581|Human|NewZealand|H3N2|3C.2':0.000000006,'EPI_ISL_115619|1997.975|Human|Netherlands|H3N2|3C.2':0.003322759)0.000:0.000000006)0.000:0.000000006,'EPI_ISL_9016|1998.085|Human|USA|H3N2|3C.2':0.003320951)0.843:0.000472304,('EPI_ISL_8956|1999.036|Human|USA|H3N2|3C.2':0.001903339,(('EPI_ISL_8184|1999.068|Human|USA|H3N2|3C.2':0.000000006,'EPI_ISL_120342|1996.732|Human|Malaysia|H3N2|3C.2':0.001893191)0.839:0.000471714,('EPI_ISL_8685|1999.058|Human|USA|H3N2|3C.2':0.002843319,'EPI_ISL_8183|1999.093|Human|USA|H3N2|3C.2':0.002367382)0.000:0.000000006)0.848:0.000937793)0.971:0.002385779)0.000:0.000000006,('EPI_ISL_8976|1997.918|Human|USA|H3N2|3C.2':0.000472893,'EPI_ISL_9023|1998.068|Human|USA|H3N2|3C.2':0.000945344)0.789:0.000471448)0.000:0.000000006)0.783:0.000472264,((('EPI_ISL_115514|1996.148|Human|HongKong|H3N2|3C.3a':0.001893371,('EPI_ISL_120335|1995.737|Human|Malaysia|H3N2|3C.3a':0.000946215,('EPI_ISL_5221|1996.923|Human|USA|H3N2|3C.3a':0.002379213,(('EPI_ISL_5157|1997.003|Human|USA|H3N2|3C.3a':0.000944810,('EPI_ISL_120345|1996.978|Human|Malaysia|H3N2|3C.3a':0.001893439,(('EPI_ISL_5289|1996.945|Human|USA|H3N2|3C.3a':0.0,'EPI_ISL_5158|1997.162|Human|USA|H3N2|3C.3a':0.0):0.000000006,('EPI_ISL_5152|1996.918|Human|USA|H3N2|3C.3a':0.000000006,'EPI_ISL_5150|1997.014|Human|USA|H3N2|3C.3a':0.000472303)0.852:0.000472190)0.931:0.000472076)0.000:0.000000006)0.000:0.000000006,('EPI_ISL_115772|1998.036|Human|Netherlands|H3N2|3C.3a':0.001418875,('EPI_ISL_9005|1998.011|Human|USA|H3N2|3C.3a':0.001418600,'EPI_ISL_9019|1998.192|Human|USA|H3N2|3C.3a':0.001419988)0.000:0.000000006)0.979:0.001894224)0.759:0.000467520)0.929:0.001426161)0.748:0.000000006)0.343:0.000473871,(('EPI_ISL_115414|1994.584|Human|HongKong|H3N2|nan':0.002368991,('EPI_ISL_115460|1995.5|Human|Finland|H3N2|3C.3a':0.000000006,'EPI_ISL_29471|1995.071|Human|Italy|H3N2|nan':0.000471670)0.952:0.000945240)0.739:0.000000006,(('EPI_ISL_115463|1995.063|Human|HongKong|H3N2|3C.3a':0.001914829,('EPI_ISL_120334|1995.501|Human|Malaysia|H3N2|nan':0.002857554,('EPI_ISL_5382|1995.063|Human|USA|H3N2|3C.3a':0.000471712,('EPI_ISL_5520|1995.132|Human|USA|H3N2|3C.3a':0.000000006,('EPI_ISL_5439|1995.099|Human|USA|H3N2|3C.3a':0.000944057,'EPI_ISL_115462|1995.085|Human|Switzerland|H3N2|3C.3a':0.001417931)0.000:0.000000006)0.000:0.000000006)0.748:0.000465144)0.853:0.000940250)1.000:0.005749176,((('EPI_ISL_5579|1994.036|Human|USA|H3N2|nan':0.000000006,'EPI_ISL_5445|1994.044|Human|USA|H3N2|nan':0.000471500)0.954:0.001416413,('EPI_ISL_115300|1993.5|Human|Spain|H3N2|3C.3a':0.000471323,'EPI_ISL_173280|1993.5|Human|Australia|H3N2|nan':0.000471129)0.000:0.000000006)1.000:0.000000006,(('EPI_ISL_114868|1992.833|Human|Sweden|H3N2|3C.3a':0.001416071,((((('EPI_ISL_114660|1991.964|Human|Netherlands|H3N2|nan':0.004277963,(((((('EPI_ISL_114608|1991.964|Human|Netherlands|H3N2|3C.3a':0.000000006,'EPI_ISL_114657|1992.036|Human|Spain|H3N2|3C.3a':0.000471288)0.919:0.000471310,('EPI_ISL_114707|1991.989|Human|Spain|H3N2|3C.3a':0.000471461,'EPI_ISL_110952|1992.5|Human|Netherlands|H3N2|3C.3a':0.000943801)0.000:0.000000006)0.999:0.004811038,('EPI_ISL_114812|1992.5|Human|France|H3N2|3C.3a':0.005705061,(((((((('EPI_ISL_115567|1996.079|Human|Netherlands|H3N2|3C.3a':0.000944038,('EPI_ISL_5393|1996.057|Human|USA|H3N2|3C.3a':0.000472248,('EPI_ISL_5299|1996.025|Human|USA|H3N2|3C.3a':0.000470745,(('EPI_ISL_5298|1995.964|Human|USA|H3N2|3C.3a':0.0,'EPI_ISL_5297|1995.989|Human|USA|H3N2|3C.3a':0.0):0.000000006,'EPI_ISL_5316|1995.992|Human|USA|H3N2|3C.3a':0.000470764)0.000:0.000000006)0.795:0.000470463)0.879:0.000945894)0.773:0.000470504,('EPI_ISL_115461|1995.5|Human|Finland|H3N2|3C.3a':0.001420176,'EPI_ISL_5436|1996.249|Human|USA|H3N2|3C.3a':0.001894752)0.756:0.000468114)0.973:0.001891314,('EPI_ISL_5440|1995.058|Human|USA|H3N2|3C.3a':0.001415795,((('EPI_ISL_5487|1995.027|Human|USA|H3N2|3C.3a':0.001889078,'EPI_ISL_5517|1995.195|Human|USA|H3N2|3C.3a':0.000942177)0.000:0.000000006,('EPI_ISL_115512|1995.027|Human|Netherlands|H3N2|3C.3a':0.000470560,('EPI_ISL_5391|1996.164|Human|USA|H3N2|3C.3a':0.0,'EPI_ISL_5303|1996.038|Human|USA|H3N2|3C.3a':0.0):0.001890400)0.000:0.000000006)0.000:0.000000006,(('EPI_ISL_5398|1994.934|Human|USA|H3N2|3C.3a':0.0,'EPI_ISL_5516|1994.967|Human|USA|H3N2|3C.3a':0.0):0.000000006,'EPI_ISL_5378|1994.995|Human|USA|H3N2|3C.3a':0.000941843)0.000:0.000000006)0.000:0.000000006)0.000:0.000000006)0.998:0.003316578,('EPI_ISL_115565|1996.751|Human|HongKong|H3N2|3C.3a':0.000470997,'EPI_ISL_127589|1994.581|Human|SouthAfrica|H3N2|3C.3a':0.002368664)0.000:0.000000006)0.301:0.000453105,'EPI_ISL_5486|1994.918|Human|USA|H3N2|nan':0.002384374)1.000:0.007196710,('EPI_ISL_114502|1991.704|Human|UK|H3N2|3C.3a':0.000000006,('EPI_ISL_114814|1992.5|Human|France|H3N2|nan':0.002361884,((('EPI_ISL_115041|1993.5|Human|Netherlands|H3N2|3C.2':0.002847804,'EPI_ISL_114871|1992.749|Human|Sweden|H3N2|3C.2':0.000469913)0.772:0.000472904,('EPI_ISL_115358|1993.5|Human|France|H3N2|3C.2':0.000000006,((('EPI_ISL_115515|1996.172|Human|HongKong|H3N2|nan':0.002842667,('EPI_ISL_115771|1996.5|Human|Australia|H3N2|3C.3a':0.000940022,(('EPI_ISL_5216|1996.948|Human|USA|H3N2|3C.3a':0.0,'EPI_ISL_5173|1997.014|Human|USA|H3N2|3C.3a':0.0):0.000000006,(('EPI_ISL_5205|1996.937|Human|USA|H3N2|3C.3a':0.0,'EPI_ISL_5180|1997.058|Human|USA|H3N2|3C.3a':0.0):0.000000006,'EPI_ISL_5204|1996.997|Human|USA|H3N2|3C.3a':0.000471608)0.905:0.000471520)0.915:0.001424504)0.995:0.003812090)0.725:0.000487492,((((('EPI_ISL_115513|1996.5|Human|Switzerland|H3N2|3C.3a':0.001419855,('EPI_ISL_503061|1996.582|Human|Chile|H3N2|3C.3a':0.003813159,'EPI_ISL_120337|1996.464|Human|Malaysia|H3N2|3C.3a':0.001891852)0.000:0.000000006)0.000:0.000000006,'EPI_ISL_115566|1996.817|Human|France|H3N2|3C.3a':0.001417418)0.853:0.000471821,'EPI_ISL_115511|1995.885|Human|France|H3N2|3C.3a':0.002368715)0.000:0.000000006,(('EPI_ISL_5309|1995.951|Human|USA|H3N2|3C.3a':0.0,'EPI_ISL_5307|1996.044|Human|USA|H3N2|3C.3a':0.0):0.001389281,('EPI_ISL_5293|1995.907|Human|USA|H3N2|3C.3a':0.000000006,'EPI_ISL_5301|1996.025|Human|USA|H3N2|3C.3a':0.000471543)0.777:0.000503356)0.949:0.001898876)0.933:0.000000006,'EPI_ISL_1715|1997.5|swine|Canada|H3N2|3C.3a':0.013576595)0.393:0.001890721)0.994:0.003811661,('EPI_ISL_115355|1993.929|Human|Netherlands|H3N2|3C.3a':0.001891203,('EPI_ISL_115408|1993.5|Human|UK|H3N2|nan':0.000471214,'EPI_ISL_5524|1994.082|Human|USA|H3N2|3C.3a':0.001890184)0.000:0.000000006)0.789:0.000947098)0.878:0.000941959)0.000:0.000000006)0.979:0.002366800,(((('EPI_ISL_27622|1993.5|Human|China|H3N2|3C.3a':0.000462922,'EPI_ISL_115040|1993.5|Human|Japan|H3N2|3C.3a':0.002373894)0.968:0.002378876,('EPI_ISL_115354|1993.173|Human|Netherlands|H3N2|3C.3a':0.001414642,'EPI_ISL_115301|1993.5|Human|Spain|H3N2|3C.3a':0.001888220)0.000:0.000000006)0.840:0.000470798,('EPI_ISL_114873|1992.541|Human|Australia|H3N2|3C.3a':0.000942309,'EPI_ISL_114867|1992.12|Human|Sweden|H3N2|3C.3a':0.000470767)0.075:0.000000006)0.000:0.000000006,'EPI_ISL_8696|1992.5|Human|HongKong|H3N2|3C.3a':0.000470823)0.897:0.000948827)0.586:0.000941355)0.736:0.000000006)0.000:0.000000006)0.849:0.000470635,'EPI_ISL_115770|1991.5|Human|UK|H3N2|nan':0.000470622)0.000:0.000000006,('EPI_ISL_114761|1991.915|Human|France|H3N2|nan':0.001887924,'EPI_ISL_114659|1992.025|Human|Netherlands|H3N2|nan':0.002836469)0.000:0.000000006)0.000:0.000000006)0.980:0.002862500)0.897:0.001401490,(('EPI_ISL_114456|1990.5|Human|Australia|H3N2|3C.3a':0.0,'EPI_ISL_114457|1990.5|Human|NewZealand|H3N2|3C.3a':0.0):0.000470911,('EPI_ISL_33841|1991.964|Human|Italy|H3N2|nan':0.001415831,(('EPI_ISL_114816|1992.262|Human|Australia|H3N2|3C.3a':0.000943213,(('EPI_ISL_114612|1992.254|Human|USA|H3N2|3C.3a':0.000471187,('EPI_ISL_114705|1992.022|Human|Netherlands|H3N2|3C.3a':0.000471288,'EPI_ISL_114655|1992.254|Human|USA|H3N2|3C.3a':0.000471368)0.000:0.000000006)0.857:0.000471235,(('EPI_ISL_114505|1991.945|Human|France|H3N2|3C.3a':0.000471304,'EPI_ISL_114611|1992.038|Human|Switzerland|H3N2|3C.3a':0.000000006)0.861:0.000471695,'EPI_ISL_114656|1992.254|Human|USA|H3N2|3C.3a':0.000471233)0.000:0.000000006)0.000:0.000000006)0.916:0.000943159,'EPI_ISL_25044|1991.978|Human|Italy|H3N2|3C.3a':0.000943216)0.000:0.000000006)0.970:0.001889554)0.000:0.000000006)0.794:0.000472138,'EPI_ISL_115769|1989.5|Human|China|H3N2|3C.3a':0.001416024)0.921:0.001421368,(('EPI_ISL_114401|1989.5|Human|NewZealand|H3N2|3C.3a':0.001417390,'EPI_ISL_114398|1989.5|Human|Singapore|H3N2|3C.3a':0.000471128)0.770:0.000471218,((('EPI_ISL_110907|1989.5|Human|Switzerland|H3N2|3C.3a':0.000471261,(('EPI_ISL_9286|1990.5|Human|USA|H3N2|nan':0.001888006,('EPI_ISL_114345|1989.5|Human|USA|H3N2|3C.3a':0.000000006,'EPI_ISL_114458|1991.5|Human|Australia|H3N2|3C.3a':0.000942530)0.000:0.000000006)0.967:0.001414897,('EPI_ISL_114453|1990.5|Human|USA|H3N2|3C.3a':0.000943407,'EPI_ISL_114452|1990.5|Human|USA|H3N2|3C.3a':0.000470898)0.886:0.000943905)0.000:0.000000006)0.752:0.000000006,'EPI_ISL_114296|1988.5|Human|UK|H3N2|3C.3a':0.001888073)0.096:0.000470736,('EPI_ISL_25040|1988.096|Human|Italy|H3N2|nan':0.000944255,(((('EPI_ISL_114294|1987.5|Human|China|H3N2|nan':0.001896511,(('EPI_ISL_114298|1988.5|Human|Sweden|H3N2|3C.3a':0.0,'EPI_ISL_114295|1988.5|Human|USA|H3N2|3C.3a':0.0):0.003825622,'EPI_ISL_8671|1988.5|Human|HongKong|H3N2|3C.3a':0.001893229)0.941:0.001902843)0.859:0.000943655,((('EPI_ISL_8672|1985.5|Human|HongKong|H3N2|nan':0.000000006,((('EPI_ISL_115699|1982.247|Human|Netherlands|H3N2|3C.3a':0.001425365,('EPI_ISL_76486|1982.414|Human|Philippines|H3N2|3C.3a':0.001900045,'EPI_ISL_114201|1982.915|Human|Netherlands|H3N2|nan':0.003812781)0.864:0.000937500)0.886:0.000944116,((('EPI_ISL_8697|1983.5|Human|HongKong|H3N2|nan':0.000470830,'EPI_ISL_114248|1985.085|Human|Netherlands|H3N2|nan':0.000943171)0.000:0.000000006,(('EPI_ISL_114247|1985.5|Human|Netherlands|H3N2|3C.3a':0.001900271,(('EPI_ISL_5395|1985.5|Human|USA|H3N2|3C.3a':0.0,'EPI_ISL_6889|1986.5|Human|USA|H3N2|3C.3a':0.0,'EPI_ISL_6221|1986.5|Human|USA|H3N2|3C.3a':0.0):0.000000006,'EPI_ISL_5372|1986.5|Human|USA|H3N2|3C.3a':0.000471062)0.965:0.002386433)0.902:0.001409898,('EPI_ISL_9250|1985.5|Human|USA|H3N2|nan':0.001415026,((('EPI_ISL_8674|1985.5|Human|HongKong|H3N2|nan':0.000448302,'EPI_ISL_8670|1985.5|Human|HongKong|H3N2|nan':0.003347861)0.939:0.001441664,('EPI_ISL_9282|1985.5|Human|USA|H3N2|nan':0.001890258,'EPI_ISL_9216|1984.5|Human|China|H3N2|nan':0.000000006)0.000:0.000000006)0.778:0.000468880,'EPI_ISL_8987|1984.5|Human|HongKong|H3N2|nan':0.000474128)0.983:0.002845982)0.715:0.000000006)0.928:0.000000006)0.000:0.000000006,'EPI_ISL_5105|1983.5|Human|USA|H3N2|nan':0.001888412)0.000:0.000000006)0.993:0.003314564,('EPI_ISL_114297|1988.164|Human|Netherlands|H3N2|3C.3a':0.006692656,(('EPI_ISL_114293|1986.5|Human|USA|H3N2|3C.3a':0.005246848,'EPI_ISL_114246|1985.5|Human|UK|H3N2|3C.3a':0.000946600)0.728:0.000468879,'EPI_ISL_114250|1985.5|Human|NewZealand|H3N2|nan':0.001417845)0.115:0.000472224)0.707:0.000000006)0.815:0.000000006)0.000:0.000000006,(('EPI_ISL_124928|1986.581|Human|Russia|H3N2|3C.3a':0.0,'EPI_ISL_937|1986.5|Human|Russia|H3N2|nan':0.0):0.001423091,('EPI_ISL_114249|1985.5|Human|Sweden|H3N2|3C.3a':0.001424697,('EPI_ISL_9283|1986.5|Human|USA|H3N2|nan':0.0,'EPI_ISL_8198|1986.5|Human|USA|H3N2|nan':0.0):0.001898921)0.864:0.000938165)0.960:0.001898978)0.960:0.001889766,('EPI_ISL_9284|1988.5|Human|USA|H3N2|3C.3a':0.001890537,('EPI_ISL_8675|1987.5|Human|HongKong|H3N2|3C.3a':0.000471412,('EPI_ISL_115700|1988.5|Human|Australia|H3N2|3C.3a':0.000471248,('EPI_ISL_5310|1988.5|Human|USA|H3N2|3C.3a':0.000000006,'EPI_ISL_9285|1988.5|Human|USA|H3N2|nan':0.002842829)0.811:0.000472363)0.793:0.000471487)0.000:0.000000006)0.498:0.000471314)0.000:0.000000006)0.000:0.000000006,'EPI_ISL_114346|1989.5|Human|UK|H3N2|3C.3a':0.004757448)0.790:0.000471402,((('EPI_ISL_114503|1991.5|Human|Switzerland|H3N2|3C.3a':0.006676593,(('EPI_ISL_114348|1989.948|Human|Netherlands|H3N2|3C.3a':0.000942816,'EPI_ISL_114349|1989.959|Human|Netherlands|H3N2|nan':0.000000006)0.923:0.000942888,('EPI_ISL_114455|1990.5|Human|Japan|H3N2|3C.3a':0.000474207,'EPI_ISL_25042|1990.047|Human|Italy|H3N2|3C.3a':0.002375905)0.782:0.000468535)0.000:0.000000006)0.972:0.002363647,'EPI_ISL_114399|1989.5|Human|Australia|H3N2|nan':0.001889097)0.000:0.000000006,'EPI_ISL_115768|1988.5|Human|USA|H3N2|3C.3a':0.000942771)0.893:0.000944817)0.852:0.000947376)0.915:0.001420900)0.889:0.000945503)0.774:0.000473662)0.933:0.001410438)0.721:0.000000006,'EPI_ISL_114454|1990.5|Human|China|H3N2|nan':0.002849147)0.973:0.002367672,'EPI_ISL_115413|1993.5|Human|Japan|H3N2|3C.3a':0.000943122)0.000:0.000000006,(('EPI_ISL_5475|1993.09|Human|USA|H3N2|3C.3a':0.000471225,('EPI_ISL_115305|1993.123|Human|Netherlands|H3N2|3C.3a':0.0,'EPI_ISL_114350|1993.014|Human|Singapore|H3N2|3C.3a':0.0):0.000944813)0.000:0.000000006,'EPI_ISL_114610|1992.5|Human|China|H3N2|3C.3a':0.000471610)0.000:0.000000006)0.636:0.000000006,((('EPI_ISL_5607|1993.252|Human|USA|H3N2|nan':0.001900661,'EPI_ISL_5675|1993.17|Human|USA|H3N2|nan':0.000466389)0.938:0.001422316,('EPI_ISL_127588|1992.582|Human|China|H3N2|nan':0.000943012,('EPI_ISL_8989|1994.5|Human|China|H3N2|3C.3a':0.0,'EPI_ISL_835|1993.5|Human|China|H3N2|nan':0.0):0.001890245)0.000:0.000000006)0.893:0.000471228,'EPI_ISL_5550|1993.17|Human|USA|H3N2|3C.3a':0.003316010)0.000:0.000000006)0.000:0.000000006)0.827:0.000471213,(('EPI_ISL_5442|1994.03|Human|USA|H3N2|3C.3a':0.000942934,((('EPI_ISL_5444|1994.573|Human|USA|H3N2|3C.3a':0.001418238,'EPI_ISL_5575|1994.107|Human|USA|H3N2|3C.3a':0.000943398)0.000:0.000000006,('EPI_ISL_115409|1993.5|Human|UK|H3N2|3C.3a':0.000471173,'EPI_ISL_115112|1993.912|Human|France|H3N2|3C.3a':0.001416119)0.000:0.000000006)0.000:0.000000006,(('EPI_ISL_115458|1994.011|Human|Netherlands|H3N2|3C.3a':0.000000006,'EPI_ISL_5396|1994.838|Human|USA|H3N2|nan':0.003796877)0.829:0.000471130,'EPI_ISL_5527|1994.121|Human|USA|H3N2|3C.3a':0.000471222)0.000:0.000000006)0.000:0.000000006)0.917:0.000943178,('EPI_ISL_115304|1993.5|Human|Spain|H3N2|nan':0.0,'EPI_ISL_5661|1993.184|Human|USA|H3N2|3C.3a':0.0,'EPI_ISL_5606|1993.23|Human|USA|H3N2|3C.3a':0.0):0.000000006)0.579:0.000000006)0.000:0.000000006)0.000:0.000000006)0.994:0.003813014)0.987:0.003324570)0.952:0.001895178,(((('EPI_ISL_5484|1996.959|Human|USA|H3N2|3C.2':0.000944556,'EPI_ISL_5389|1996.978|Human|USA|H3N2|3C.2':0.001422518)0.875:0.000952574,'EPI_ISL_120339|1996.503|Human|Malaysia|H3N2|3C.3a':0.000472188)0.000:0.000000006,'EPI_ISL_115563|1996.546|Human|HongKong|H3N2|3C.2':0.000000006)0.000:0.000000006,(((('EPI_ISL_5388|1996.962|Human|USA|H3N2|3C.3a':0.001426917,('EPI_ISL_5224|1996.945|Human|USA|H3N2|3C.3a':0.0,'EPI_ISL_5153|1997.005|Human|USA|H3N2|3C.3a':0.0):0.002857456)0.757:0.000467240,('EPI_ISL_27599|1997.014|Human|Italy|H3N2|nan':0.000472157,'EPI_ISL_127594|1996.582|Human|SouthAfrica|H3N2|3C.2':0.000945230)0.000:0.000000006)0.000:0.000000006,'EPI_ISL_120348|1997.416|Human|Malaysia|H3N2|3C.2':0.003804185)0.770:0.000472879,'EPI_ISL_5154|1996.945|Human|USA|H3N2|3C.2':0.001420599)0.785:0.000472298)0.000:0.000000006)0.998:0.004290651)0.744:0.000471545,(('EPI_ISL_5091|1997.959|Human|USA|H3N2|3C.2':0.0,'EPI_ISL_8975|1997.91|Human|USA|H3N2|3C.2':0.0):0.000000006,'EPI_ISL_5092|1998.033|Human|USA|H3N2|3C.2':0.000471927)0.895:0.000947324)0.775:0.000473251,'EPI_ISL_8155|1999.019|Human|USA|H3N2|3C.2':0.001893498)0.000:0.000000006,'EPI_ISL_115620|1998.956|Human|Netherlands|H3N2|nan':0.002370180)0.000:0.000000006,('EPI_ISL_120357|1998.395|Human|Malaysia|H3N2|3C.2':0.000945270,'EPI_ISL_120361|1999.058|Human|Malaysia|H3N2|3C.2':0.000000006)0.914:0.000472165)0.000:0.000000006)0.979:0.002370716)0.778:0.000472466)0.000:0.000000006,'EPI_ISL_127595|1999.581|Human|Russia|H3N2|3C.2':0.000471609)0.000:0.000000006,((('EPI_ISL_6646|2000.005|Human|USA|H3N2|3C.2':0.0,'EPI_ISL_5074|2000.005|Human|USA|H3N2|3C.2':0.0):0.001418455,'EPI_ISL_6662|2000.005|Human|USA|H3N2|3C.2':0.000945891)0.000:0.000000006,(('EPI_ISL_5455|2001.312|Human|NewZealand|H3N2|3C.2':0.000000006,'EPI_ISL_5144|2001.43|Human|NewZealand|H3N2|3C.2':0.000471940)0.919:0.000471814,(('EPI_ISL_6225|2000.5|Human|Australia|H3N2|3C.2':0.000000006,'EPI_ISL_5118|2000.686|Human|NewZealand|H3N2|3C.2':0.000471806)0.000:0.000000006,'EPI_ISL_115623|2001.216|Human|Netherlands|H3N2|3C.2':0.000471926)0.000:0.000000006)0.993:0.003323260)0.855:0.000471732)0.000:0.000000006,(('EPI_ISL_13899|2006.5|swine|China|H3N2|3C.2':0.001892389,'EPI_ISL_13897|2006.5|swine|China|H3N2|3C.2':0.000947138)0.761:0.000472369,('EPI_ISL_146762|2010.085|swine|China|H3N2|3C.2':0.000471892,(('EPI_ISL_162189|2013.329|Dom.other|China|H3N2|3C.2':0.001417753,'EPI_ISL_162190|2013.329|Dom.other|China|H3N2|3C.2':0.000473049)0.880:0.000945587,'EPI_ISL_13898|2006.5|swine|China|H3N2|3C.2':0.001418160)0.027:0.000000006)0.000:0.000000006)0.975:0.001892225)0.991:0.002847316)0.000:0.000000006,'EPI_ISL_116066|2001.5|Human|VietNam|H3N2|3C.2':0.003318351)0.998:0.005711932)0.000:0.000000006,('EPI_ISL_6202|2004.702|Human|Australia|H3N2|3C.3a':0.005745135,(((('EPI_ISL_119810|2002.784|Human|Malaysia|H0N0|nan':0.000942739,('EPI_ISL_117160|2003.616|Human|VietNam|H3N2|3C.2':0.001899955,'EPI_ISL_117209|2004.5|Human|VietNam|H3N2|3C.2':0.003327966)0.916:0.001415495)0.000:0.000000006,('EPI_ISL_10115|2003.5|Human|Taiwan|H3N2|3C.2':0.002840662,('EPI_ISL_120364|2002.879|Human|Malaysia|H3N2|3C.2':0.002861214,('EPI_ISL_90510|2003.775|Human|Singapore|H3N2|3C.2':0.003321781,((('EPI_ISL_132416|2003.093|Human|Mexico|H3N2|3C.2':0.000951801,('EPI_ISL_3767|2003.5|Human|USA|H3N2|3C.3a':0.0,'EPI_ISL_153570|2003.118|Human|USA|H3N2|3C.3a':0.0):0.001416179)0.000:0.000000006,'EPI_ISL_113061|2003.282|Human|Netherlands|H3N2|3C.2':0.000943148)0.000:0.000000006,('EPI_ISL_132418|2003.915|Human|Mexico|H3N2|3C.2':0.001418285,'EPI_ISL_6694|2003.216|Human|USA|H3N2|3C.2':0.000943762)0.000:0.000000006)0.000:0.000000006)0.983:0.002859258)0.741:0.000457409)0.751:0.000000006)1.000:0.000000006,(('EPI_ISL_119998|2003.055|Human|Malaysia|H0N0|3C.2':0.001421431,'EPI_ISL_119996|2003.003|Human|Malaysia|H0N0|3C.2':0.001899365)0.891:0.001896438,(('EPI_ISL_8249|2003.622|Human|USA|H3N2|nan':0.002371446,'EPI_ISL_127602|2003.581|Human|China|H3N2|nan':0.000947040)0.868:0.000945378,'EPI_ISL_107711|2002.5|Human|China|H3N2|nan':0.001895913)0.357:0.000467936)0.755:0.000000038)0.000:0.000000006,(('EPI_ISL_29484|2004.415|Human|HongKong|H3N2|3C.3a':0.000943433,(((('EPI_ISL_90485|2005.975|Human|USA|H3N2|3C.3a':0.000472740,('EPI_ISL_15589|2006.5|Human|Denmark|H3N2|3C.3a':0.000000006,'EPI_ISL_90498|2006.022|Human|Georgia|H3N2|3C.3a':0.001417341)0.764:0.000000006)0.980:0.002376138,('EPI_ISL_98681|2005.268|Human|HongKong|H3N2|3C.3a':0.000000006,'EPI_ISL_33844|2005.255|Human|HongKong|H3N2|3C.3a':0.000000006)0.000:0.000000006)0.990:0.001890376,('EPI_ISL_29489|2004.628|Human|HongKong|H3N2|3C.3a':0.000471189,'EPI_ISL_98685|2004.617|Human|HongKong|H3N2|3C.3a':0.000471810)0.000:0.000000006)0.832:0.000471269,'EPI_ISL_10119|2004.5|Human|Taiwan|H3N2|3C.3a':0.023802418)0.000:0.000000006)0.913:0.001417469,'EPI_ISL_30208|2004.003|Human|Taiwan|H3N2|3C.3a':0.002886225)0.944:0.001893547)0.756:0.000445351)0.924:0.001446370)0.000:0.000000006,'EPI_ISL_117522|2004.5|Human|VietNam|H3N2|nan':0.001416211)0.772:0.000937228)0.859:0.000956886)0.874:0.000940294,((('EPI_ISL_90507|2003.964|Human|USA|H3N2|3C.3a':0.000943819,('EPI_ISL_15600|2004.5|Human|Denmark|H3N2|3C.3a':0.001897541,'EPI_ISL_107593|2003.926|Human|UK|H3N2|3C.3a':0.000947470)0.875:0.000943952)0.786:0.000472414,((('EPI_ISL_98697|2004.279|Human|HongKong|H3N2|3C.3a':0.002369651,'EPI_ISL_120371|2003.973|Human|Malaysia|H3N2|3C.3a':0.000000006)0.000:0.000000006,('EPI_ISL_120374|2004.101|Human|Malaysia|H3N2|3C.3a':0.000943790,'EPI_ISL_29486|2004.492|Human|HongKong|H3N2|3C.3a':0.002364097)0.000:0.000000006)0.000:0.000000006,('EPI_ISL_117210|2004.087|Human|VietNam|H3N2|3C.3a':0.000000006,('EPI_ISL_117113|2003.879|Human|VietNam|H3N2|3C.3a':0.000471475,'EPI_ISL_117304|2004.096|Human|VietNam|H3N2|3C.3a':0.000471455)0.000:0.000000006)0.912:0.000471398)0.923:0.000944089)0.000:0.000000006,(('EPI_ISL_90542|2003.745|Human|Singapore|H3N2|3C.3a':0.0,'EPI_ISL_90540|2003.764|Human|Singapore|H3N2|3C.3a':0.0):0.000000006,('EPI_ISL_10117|2004.5|Human|Taiwan|H3N2|3C.3a':0.002375219,'EPI_ISL_65217|2004.068|Human|NewZealand|H3N2|3C.3a':0.000947281)0.773:0.000468755)0.000:0.000000006)0.000:0.000000006)0.901:0.000946227)0.752:0.000471190)0.000:0.000000006,('EPI_ISL_132752|2004.169|swine|SriLanka|H3N2|3C.3a':0.001422830,((('EPI_ISL_117860|2005.627|Human|VietNam|H3N2|3C.3a':0.002371107,'EPI_ISL_117858|2005.545|Human|VietNam|H3N2|3C.3a':0.000474936)0.895:0.000943572,'EPI_ISL_29273|2005.5|Human|China|H3N2|3C.3a':0.001418562)0.000:0.000000006,((((((((('EPI_ISL_132411|2005.693|Human|Mexico|H3N2|3C.3a':0.001421317,'EPI_ISL_132412|2005.693|Human|Mexico|H3N2|3C.3a':0.001427043)0.771:0.000470479,(('EPI_ISL_302515|2008.003|Human|Mexico|H3N2|3C.3a':0.000473470,('EPI_ISL_20999|2006.164|Human|USA|H3N2|3C.3a':0.000000006,'EPI_ISL_302516|2009.09|Human|Mexico|H3N2|3C.3a':0.000000006)0.802:0.000473274)0.797:0.000472280,((('EPI_ISL_20992|2006.159|Human|USA|H3N2|3C.3a':0.0,'EPI_ISL_20983|2006.159|Human|USA|H3N2|3C.3a':0.0):0.002873632,'EPI_ISL_90490|2006.255|Human|USA|H3N2|3C.2':0.002872657)0.740:0.000454700,'EPI_ISL_132413|2003.915|Human|Mexico|H3N2|3C.3a':0.001899138)0.000:0.000000006)0.000:0.000000006)0.779:0.000477748,'EPI_ISL_7634|2007.173|Human|USA|H3N2|3C.3a':0.004296530)0.755:0.000468008,'EPI_ISL_132415|2006.041|Human|Mexico|H3N2|3C.3a':0.000472387)0.896:0.000947877,('EPI_ISL_29494|2005.362|Human|HongKong|H3N2|3C.3a':0.000000006,'EPI_ISL_120392|2006.027|Human|Malaysia|H3N2|3C.3a':0.000945061)0.863:0.000471953)0.000:0.000000006,((('EPI_ISL_120385|2005.118|Human|Malaysia|H3N2|3C.3a':0.001418808,(('EPI_ISL_154551|2005.5|Human|USA|H3N2|3C.3a':0.0,'EPI_ISL_154532|2005.5|Human|USA|H3N2|3C.3a':0.0):0.001894174,(('EPI_ISL_13228|2005.811|Human|Japan|H3N2|nan':0.000945021,(('EPI_ISL_118419|2006.025|Human|VietNam|H3N2|3C.3a':0.004764757,('EPI_ISL_6406|2005.507|Human|Australia|H3N2|3C.2':0.0,'EPI_ISL_9199|2005.337|Human|NewZealand|H3N2|3C.3a':0.0):0.000000006)0.000:0.000000006,'EPI_ISL_29270|2005.5|Human|China|H3N2|3C.3a':0.000471935)0.000:0.000000006)0.000:0.000000006,'EPI_ISL_6530|2005.526|Human|Australia|H3N2|3C.3a':0.000945161)0.887:0.000471958)0.000:0.000000006)0.000:0.000000006,'EPI_ISL_98702|2005.479|Human|HongKong|H3N2|3C.2':0.001898510)0.000:0.000000006,('EPI_ISL_7756|2007.019|Human|USA|H3N2|3C.3a':0.002845469,(('EPI_ISL_69392|2007.5|Human|Japan|H3N2|3C.2':0.001418171,(('EPI_ISL_208769|2007.337|Human|Thailand|H3N2|nan':0.001425143,'EPI_ISL_208783|2007.236|Human|Thailand|H3N2|3C.2':0.004281329)0.189:0.000945017,'EPI_ISL_118008|2007.107|Human|VietNam|H3N2|3C.2':0.001891254)0.000:0.000000006)0.761:0.000472293,('EPI_ISL_7621|2007.077|Human|USA|H3N2|3C.2':0.000000006,'EPI_ISL_29906|2007.003|Human|Taiwan|H3N2|3C.2':0.000944420)0.000:0.000000006)0.995:0.002843607)0.000:0.000000006)0.000:0.000000006)0.583:0.000000006,'EPI_ISL_6630|2005.518|Human|Australia|H3N2|3C.3a':0.001418406)0.000:0.000000006,'EPI_ISL_120389|2005.605|Human|Malaysia|H3N2|3C.3a':0.000944503)0.000:0.000000006,('EPI_ISL_132409|2005.915|Human|Mexico|H3N2|nan':0.017815235,'EPI_ISL_9236|2005.392|Human|NewZealand|H3N2|3C.3a':0.000609125)0.865:0.001283702)0.000:0.000000006)0.988:0.002372629)0.000:0.000000006)0.000:0.000000006,(('EPI_ISL_117954|2005.753|Human|VietNam|H3N2|3C.3a':0.004272903,(((('EPI_ISL_90492|2006.26|Human|USA|H3N2|3C.3a':0.001894507,(('EPI_ISL_20994|2006.162|Human|USA|H3N2|3C.3a':0.0,'EPI_ISL_20993|2006.162|Human|USA|H3N2|3C.3a':0.0):0.000472121,'EPI_ISL_64211|2006.5|Human|USA|H3N2|3C.3a':0.002374225)0.000:0.000000006)1.000:0.003799835,('EPI_ISL_5651|2004.727|Human|NewZealand|H3N2|3C.3a':0.000471843,('EPI_ISL_6955|2004.672|Human|NewZealand|H3N2|3C.3a':0.000944908,'EPI_ISL_6210|2004.77|Human|Australia|H3N2|3C.3a':0.001418495)0.000:0.000000006)0.000:0.000000006)0.824:0.000473199,('EPI_ISL_195615|2005.304|Human|Canada|H3N2|3C.3a':0.001424444,'EPI_ISL_90496|2005.066|Human|Georgia|H3N2|3C.3a':0.001904733)0.759:0.000467180)0.878:0.000949243,'EPI_ISL_29679|2005.159|Human|HongKong|H3N2|3C.3a':0.002371698)0.439:0.000469985)0.000:0.000000006,('EPI_ISL_12850|2006.5|Human|Thailand|H3N2|3C.3a':0.003345155,('EPI_ISL_120397|2006.871|Human|Malaysia|H3N2|3C.3a':0.001416381,'EPI_ISL_127614|2006.581|Human|Australia|H3N2|3C.3a':0.000000006)0.855:0.000930667)0.988:0.003341776)0.000:0.000000006)0.000:0.000000006)0.000:0.000000006,('EPI_ISL_9268|2005.625|Human|NewZealand|H3N2|3C.3a':0.000944035,'EPI_ISL_90523|2005.452|Human|Australia|H3N2|3C.3a':0.000473060)0.787:0.000471224)0.788:0.000472830,'EPI_ISL_8221|2004.842|Human|USA|H3N2|3C.3a':0.001420568)0.767:0.000471119)0.000:0.000000006)0.988:0.002366738)0.000:0.000000006)0.000:0.000000006,'EPI_ISL_7622|2007.164|Human|USA|H3N2|3C.3a':0.000471540)0.000:0.000000006,('EPI_ISL_12847|2007.5|Human|Thailand|H3N2|3C.3a':0.001417603,(((('EPI_ISL_12846|2006.5|Human|Thailand|H3N2|3C.3a':0.002368121,'EPI_ISL_15354|2007.197|Human|USA|H3N2|3C.2':0.001892381)0.905:0.000000006,('EPI_ISL_120404|2007.299|Human|Malaysia|H3N2|3C.3a':0.000471609,'EPI_ISL_115648|2006.978|Human|Netherlands|H3N2|3C.3a':0.000944127)0.000:0.000000006)1.000:0.000000006,'EPI_ISL_118160|2007.468|Human|VietNam|H3N2|3C.3a':0.000471588)0.000:0.000000006,'EPI_ISL_15355|2007.195|Human|USA|H3N2|3C.3a':0.000471609)0.000:0.000000006)0.941:0.000944091)0.921:0.001419734,'EPI_ISL_145697|2007.605|Human|Singapore|H3N2|3C.3a':0.002854050)0.926:0.001424197)0.000:0.000000006)0.000:0.000000006)0.853:0.000471528,'EPI_ISL_118418|2008.94|Human|VietNam|H3N2|3C.2':0.000943847)0.000:0.000000006,((('EPI_ISL_118060|2007.912|Human|VietNam|H3N2|3C.3a':0.001416139,'EPI_ISL_118369|2007.926|Human|VietNam|H3N2|3C.2':0.000000006)0.000:0.000000006,'EPI_ISL_63363|2007.773|Human|Korea|H3N2|3C.3a':0.002366146)0.845:0.000471439,('EPI_ISL_7604|2007.159|Human|USA|H3N2|3C.3a':0.000000006,('EPI_ISL_78573|2007.5|Human|Peru|H3N2|3C.2':0.002847251,('EPI_ISL_62795|2008.134|Human|USA|H3N2|3C.2':0.001416577,('EPI_ISL_28848|2008.134|Human|Korea|H3N2|3C.2':0.000943538,'EPI_ISL_62781|2008.098|Human|USA|H3N2|3C.2':0.000943861)0.000:0.000000006)0.000:0.000000006)0.914:0.000943811)0.000:0.000000006)0.000:0.000000006)1.000:0.000000006,('EPI_ISL_115695|2007.134|Human|Netherlands|H3N2|3C.3a':0.002366180,('EPI_ISL_66175|2008.5|Human|Thailand|H3N2|3C.3a':0.000941133,(('EPI_ISL_93666|2010.49|Human|Dominican|H3N2|3C.3a':0.002851677,('EPI_ISL_108212|2011.173|Human|USA|H3N2|3C.3a':0.002377633,'EPI_ISL_152810|2010.781|Human|Peru|H3N2|3C.3a':0.001425161)0.761:0.000465979)0.761:0.000513646,((('EPI_ISL_208775|2010.625|Human|Thailand|H3N2|3C.2':0.001898163,('EPI_ISL_128253|2010.427|Human|Singapore|H3N2|3C.2':0.001423435,'EPI_ISL_79466|2010.468|Human|Cambodia|H3N2|3C.2':0.000471986)0.766:0.000474358)0.000:0.000000006,(('EPI_ISL_152259|2010.841|Human|Peru|H3N2|3C.2':0.001421259,((((('EPI_ISL_235297|2011.756|Human|Honduras|H3N2|3C.2':0.000472577,'EPI_ISL_235304|2011.781|Human|USA|H3N2|3C.2':0.001423940)0.770:0.000473725,(('EPI_ISL_119712|2012.126|Human|USA|H3N2|3C.2':0.001897484,'EPI_ISL_235222|2011.953|Human|USA|H3N2|nan':0.001423547)0.402:0.000000006,('EPI_ISL_235305|2011.784|Human|USA|H3N2|3C.2':0.000945919,('EPI_ISL_189034|2011.811|Human|Nicaragua|H3N2|3C.2':0.000472572,('EPI_ISL_288797|2012.372|Human|Australia|H3N2|3C.2':0.000945954,'EPI_ISL_189079|2011.822|Human|Nicaragua|H3N2|3C.2':0.000955917)0.000:0.000000006)0.000:0.000000006)0.924:0.000473130)0.000:0.000000006)0.970:0.001421024,(('EPI_ISL_149712|2011.984|Human|Sweden|H3N2|3C.2':0.001423501,(('EPI_ISL_369551|2012.352|Human|USA|H3N2|3C.2':0.001899640,('EPI_ISL_129535|2012.486|Human|TheCaribbean|H3N2|3C.2':0.001908651,('EPI_ISL_4081160|2013.011|Human|USA|H3N2|3C.2':0.000474843,'EPI_ISL_189274|2013.016|Human|USA|H3N2|3C.2':0.000946527)0.922:0.001426888)0.064:0.000470385)0.745:0.000000006,'EPI_ISL_129905|2012.243|Human|Czech|H3N2|3C.2':0.001421519)0.743:0.000000006)0.971:0.001421379,(('EPI_ISL_278942|2012.667|Human|Italy|H3N2|3C.2':0.003329721,('EPI_ISL_93678|2010.937|Human|Mexico|H3N2|3C.2':0.000948081,'EPI_ISL_93673|2010.973|Human|Mexico|H3N2|3C.2':0.000946439)0.000:0.000000006)0.000:0.000000006,'EPI_ISL_87952|2011.11|Human|Georgia|H3N2|3C.2':0.000946336)0.912:0.000472826)0.000:0.000000006)0.000:0.000000006,(((((('EPI_ISL_79320|2010.433|Human|Panama|H3N2|3C.2':0.000472913,'EPI_ISL_152490|2010.822|Human|Peru|H3N2|3C.2':0.000946764)0.000:0.000000006,((('EPI_ISL_152692|2011.668|Human|Peru|H3N2|3C.2':0.000000006,'EPI_ISL_152184|2011.647|Human|Peru|H3N2|3C.2':0.000472995)0.997:0.003329356,'EPI_ISL_87885|2010.997|Human|USA|H3N2|3C.2':0.000946790)0.433:0.000000006,('EPI_ISL_152348|2012.257|Human|Peru|H3N2|3C.2':0.001427312,('EPI_ISL_235296|2012.011|Human|Chile|H3N2|3C.2':0.000000006,'EPI_ISL_235298|2011.915|Human|Chile|H3N2|3C.2':0.000473374)0.977:0.002869314)0.959:0.003346732)0.824:0.000473218)0.000:0.000000006,('EPI_ISL_106847|2011.567|Human|PapuaNewGuinea|H3N2|3C.2':0.002374376,(('EPI_ISL_149713|2012.284|Human|Sweden|H3N2|3C.2':0.006251999,'EPI_ISL_93486|2011.285|Human|USA|H3N2|nan':0.001424709)0.746:0.000472057,(((('EPI_ISL_139924|2013.137|Human|USA|H3N2|3C.2':0.002371543,('EPI_ISL_288245|2013.118|Human|Australia|H3N2|3C.2':0.002375532,(('EPI_ISL_136444|2012.885|Human|USA|H3N2|3C.2':0.000946702,'EPI_ISL_189292|2013.03|Human|USA|H3N2|3C.2':0.000474093)0.789:0.000472582,'EPI_ISL_263304|2012.448|Human|Brazil|H3N2|3C.2':0.001421372)0.000:0.000000006)0.000:0.000000006)0.993:0.003332952,'EPI_ISL_235316|2011.967|Human|Japan|H3N2|3C.2':0.000951514)0.761:0.000470066,'EPI_ISL_188994|2012.683|Human|Nicaragua|H3N2|3C.2':0.005248568)0.000:0.000000006,'EPI_ISL_263132|2011.493|Human|Brazil|H3N2|3C.2':0.000472959)0.868:0.000472785)0.000:0.000000006)0.832:0.000473082)0.000:0.000000006,'EPI_ISL_196404|2010.764|swine|Guatemala|H3N2|3C.2':0.000000006)0.000:0.000000006,('EPI_ISL_93663|2010.915|Human|Colombia|H3N2|3C.2':0.000472835,'EPI_ISL_152658|2010.789|Human|Peru|H3N2|3C.2':0.001896825)0.000:0.000000006)0.000:0.000000006,('EPI_ISL_208786|2010.625|Human|Thailand|H3N2|3C.2':0.000000006,'EPI_ISL_208800|2011.093|Human|Thailand|H3N2|3C.2':0.001421561)0.958:0.001421404)0.000:0.000000006)0.000:0.000000006,((('EPI_ISL_93788|2010.995|Human|USA|H3N2|3C.2':0.001421052,(('EPI_ISL_91033|2011.074|Human|USA|H3N2|3C.2':0.000473563,'EPI_ISL_91140|2010.493|Human|Nicaragua|H3N2|3C.2':0.000947024)0.892:0.000949004,('EPI_ISL_235362|2012.027|Human|BosniaHerzegovina|H3N2|3C.2':0.002382057,'EPI_ISL_99771|2011.718|Human|Australia|H3N2|3C.2':0.001429331)0.874:0.000942889)0.000:0.000000006)0.687:0.000000006,((('EPI_ISL_135260|2011.132|Human|USA|H3N2|3C.2':0.000947074,('EPI_ISL_87961|2011.003|Human|Canada|H3N2|3C.2':0.001421458,'EPI_ISL_93682|2011.101|Human|Russia|H3N2|3C.2':0.002852472)0.443:0.000000006)0.000:0.000000006,('EPI_ISL_187471|2010.989|Human|USA|H3N2|3C.2':0.000000006,'EPI_ISL_118540|2011.049|Human|USA|H3N2|3C.3a':0.000473102)0.866:0.000473065)0.785:0.000473774,'EPI_ISL_93659|2010.693|Human|USA|H3N2|3C.2':0.001424234)0.822:0.000472457)0.000:0.000000006,(('EPI_ISL_94615|2011.123|Human|China|H3N2|3C.3a':0.002381085,('EPI_ISL_94555|2011.142|Human|China|H3N2|3C.2':0.000471362,'EPI_ISL_143020|2011.17|Human|Singapore|H3N2|3C.2':0.001904093)0.723:0.000472840)0.889:0.000950215,('EPI_ISL_83691|2010.773|Human|China|H3N2|3C.2':0.001903490,'EPI_ISL_91032|2011.041|Human|USA|H3N2|3C.2':0.000477112)0.784:0.000470160)0.000:0.000000006)0.000:0.000000006)0.000:0.000000006)0.732:0.000000006,'EPI_ISL_128255|2010.934|Human|Singapore|H3N2|3C.2':0.001420977)0.926:0.000946403)0.771:0.001447715,'EPI_ISL_152367|2012.423|Human|Peru|H3N2|3C.2':0.008199935)0.973:0.003844093)0.979:0.003300497)0.953:0.001899185)0.742:0.000000006)0.000:0.000000006)0.831:0.000471562)0.000:0.000000006,'EPI_ISL_94618|2011.236|Human|China|H3N2|3C.3a':0.000472900)0.771:0.000472786,('EPI_ISL_83683|2010.268|Human|China|H3N2|3C.2':0.002371494,((('EPI_ISL_93660|2010.814|Human|Serbia|H3N2|3C.3a':0.005257062,(('EPI_ISL_94613|2011.167|Human|China|H3N2|3C.3a':0.000944025,(('EPI_ISL_84850|2010.69|Human|China|H3N2|3C.3a':0.001420852,'EPI_ISL_84852|2010.69|Human|China|H3N2|3C.3a':0.001895339)0.874:0.000952976,'EPI_ISL_115697|2011.011|Human|Netherlands|H3N2|3C.3a':0.001422951)0.779:0.000467771)0.000:0.000000006,('EPI_ISL_84989|2010.586|Human|Japan|H3N2|3C.3a':0.000471620,'EPI_ISL_84994|2010.586|Human|Japan|H3N2|3C.3a':0.000000006)0.850:0.000471614)0.868:0.000937963)0.950:0.001915182,('EPI_ISL_86080|2010.704|Human|Taiwan|H3N2|3C.3a':0.000950662,'EPI_ISL_94610|2011.121|Human|China|H3N2|3C.2':0.001896911)0.908:0.001419015)0.865:0.000942392,'EPI_ISL_83684|2010.359|Human|China|H3N2|3C.3a':0.000950455)0.997:0.004305874)0.915:0.001430807)0.793:0.000470969)0.842:0.000471773,('EPI_ISL_77940|2009.085|Human|USA|H3N2|3C.2':0.002385270,'EPI_ISL_235264|2009.038|Human|Bhutan|H3N2|3C.2':0.002867385)0.751:0.000459789)0.000:0.000000006)0.643:0.000000006)0.000:0.000000006)0.000:0.000000006)0.976:0.002391309,'EPI_ISL_74079|2009.373|Human|Bangladesh|H3N2|3C.3a':0.000944014)0.000:0.000000006,'EPI_ISL_74159|2009.551|Human|Australia|H3N2|3C.3a':0.000471515)0.000:0.000000006,('EPI_ISL_76686|2009.715|Human|India|H3N2|3C.3a':0.000471508,('EPI_ISL_116402|2009.595|Human|HongKong|H0N0|3C.3a':0.001417362,(('EPI_ISL_152355|2010.852|Human|Peru|H3N2|3C.2':0.000941892,(('EPI_ISL_84053|2010.567|Human|Kenya|H3N2|3C.3a':0.000472137,(('EPI_ISL_394107|2011.918|Human|Kenya|H3N2|3C.3a':0.0,'EPI_ISL_394106|2011.8|Human|Kenya|H3N2|3C.2':0.0):0.001891252,'EPI_ISL_393687|2011.811|Human|Kenya|H3N2|3C.3a':0.000000006)0.970:0.001894432)0.552:0.000471992,(((('EPI_ISL_381593|2012.762|Human|Uganda|H3N2|3C.2':0.002374153,('EPI_ISL_393706|2012.899|Human|Kenya|H3N2|3C.3a':0.002370842,'EPI_ISL_393707|2015.975|Human|Kenya|H3N2|3C.2':0.001420952)0.869:0.000953455)0.978:0.002369207,('EPI_ISL_108178|2011.132|Human|USA|H3N2|3C.3a':0.000944118,('EPI_ISL_152393|2011.052|Human|Peru|H3N2|3C.3a':0.000471716,'EPI_ISL_90466|2010.674|Human|Australia|H3N2|3C.3a':0.000944187)0.000:0.000000006)0.910:0.000471722)0.000:0.000000006,('EPI_ISL_263195|2011.523|Human|Brazil|H3N2|3C.2':0.001431101,'EPI_ISL_263177|2011.526|Human|Brazil|H3N2|3C.2':0.002377121)0.741:0.000464699)0.000:0.000000006,('EPI_ISL_93639|2010.877|Human|USA|H3N2|3C.3a':0.004277946,'EPI_ISL_278973|2011.666|Human|Italy|H3N2|3C.3a':0.000472348)0.756:0.000472933)0.752:0.000000006)0.444:0.000947257)0.959:0.001899015,'EPI_ISL_393684|2009.715|Human|Kenya|H3N2|3C.3a':0.001417697)0.000:0.000000006)0.000:0.000000006)0.920:0.000471536)0.000:0.000000006)0.941:0.000943818,('EPI_ISL_95078|2011.055|Human|NAURU|H3N2|3C.2':0.001891304,(('EPI_ISL_108090|2011.033|Human|USA|H3N2|3C.2':0.000471288,('EPI_ISL_108258|2011.222|Human|USA|H3N2|3C.2':0.000471372,'EPI_ISL_369514|2010.97|Human|USA|H3N2|3C.2':0.000943339)0.000:0.000000006)0.918:0.000471333,('EPI_ISL_135256|2011.123|Human|USA|H3N2|3C.2':0.000943780,'EPI_ISL_135263|2011.148|Human|USA|H3N2|3C.2':0.002839627)0.559:0.000000006)0.000:0.000000006)0.871:0.000943677)0.000:0.000000006)0.748:0.000465046)0.191:0.000472090,('EPI_ISL_78688|2010.397|Human|Australia|H3N2|3C.3a':0.002374942,'EPI_ISL_76632|2009.877|Human|Singapore|H3N2|3C.2':0.002848083)0.742:0.000000006)0.972:0.002360001)0.000:0.000000006,((((('EPI_ISL_118653|2011.803|Human|Philippines|H3N2|3C.2':0.000944213,'EPI_ISL_235256|2012.033|Human|Korea|H3N2|3C.2':0.001417846)0.747:0.000000006,(('EPI_ISL_124532|2012.183|Human|USA|H3N2|3C.2':0.001417503,(((((('EPI_ISL_171375|2014.652|Human|Kenya|H3N2|3C.3a':0.000945366,'EPI_ISL_161895|2013.866|Human|Malaysia|H3N2|3C.3a':0.000946017)0.968:0.001902744,(((('EPI_ISL_172528|2014.863|Human|Guatemala|H3N2|3C.3a':0.000000006,'EPI_ISL_202109|2015.189|Human|Guatemala|H3N2|3C.3a':0.001893637)0.955:0.001418019,'EPI_ISL_161319|2013.712|Human|NewZealand|H3N2|3C.3a':0.000000006)0.917:0.000471995,((('EPI_ISL_159401|2014.14|Human|Sweden|H3N2|3C.3a':0.000000006,'EPI_ISL_235374|2014.5|Human|Kuwait|H3N2|3C.3a':0.000945005)0.921:0.000472840,'EPI_ISL_288227|2013.775|Human|Australia|H3N2|3C.3a':0.001893292)0.000:0.000000006,('EPI_ISL_161323|2013.712|Human|NewZealand|H3N2|3C.3a':0.000472064,'EPI_ISL_156422|2013.904|Human|China|H3N2|3C.3a':0.001418098)0.000:0.000000006)0.000:0.000000006)0.865:0.000472083,('EPI_ISL_205379|2013.868|Human|Thailand|H3N2|3C.3a':0.003322715,((((('EPI_ISL_175194|2014.942|Human|Cambodia|H3N2|3C.3a':0.001897990,(((('EPI_ISL_251360|2015.115|Human|USA|H3N2|3C.3a':0.000949179,(((('EPI_ISL_285997|2015.036|Human|UK|H3N2|3C.3a':0.001126970,'EPI_ISL_13017098|2015.019|Human|Germany|H3N2|3C.3a':0.000472100)0.733:0.000000053,'EPI_ISL_175252|2015.071|Human|USA|H3N2|3C.3a':0.000945438)0.000:0.000000006,'EPI_ISL_173257|2014.984|Human|USA|H3N2|3C.3a':0.000472131)0.000:0.000000006,((('EPI_ISL_251011|2014.923|Human|USA|H3N2|3C.3a':0.0,'EPI_ISL_249778|2014.732|Human|USA|H3N2|3C.3a':0.0):0.000000006,('EPI_ISL_237184|2015.071|Human|USA|H3N2|3C.3a':0.0,'EPI_ISL_176683|2015.071|Human|USA|H3N2|3C.3a':0.0,'EPI_ISL_288163|2015.008|Human|Australia|H3N2|3C.3a':0.0):0.000472210)0.000:0.000000006,('EPI_ISL_250335|2014.86|Human|USA|H3N2|3C.3a':0.000945736,('EPI_ISL_191671|2015.173|Human|USA|H3N2|3C.3a':0.001897165,'EPI_ISL_177527|2014.973|Human|USA|H3N2|3C.3a':0.000472092)0.000:0.000000006)0.358:0.000000006)1.000:0.000000006)0.736:0.000000006)0.906:0.000945182,'EPI_ISL_288201|2014.337|Human|Australia|H3N2|3C.3a':0.000000006)0.000:0.000000006,'EPI_ISL_171397|2014.879|Human|Canada|H3N2|3C.3a':0.002369164)0.780:0.000470182,(('EPI_ISL_286940|2014.86|Human|UK|H3N2|nan':0.000000006,('EPI_ISL_286006|2014.797|Human|UK|H3N2|3C.3a':0.005917046,'EPI_ISL_286923|2014.86|Human|UK|H3N2|3C.3a':0.000000006)0.000:0.000000006)0.620:0.001627556,('EPI_ISL_286987|2015.011|Human|UK|H3N2|3C.3a':0.002301518,'EPI_ISL_286943|2015.036|Human|UK|H3N2|3C.3a':0.000000011)0.393:0.001449391)0.471:0.000179059)0.843:0.000475228)0.000:0.000000006,('EPI_ISL_237183|2015.055|Human|USA|H3N2|3C.3a':0.000946104,(('EPI_ISL_174180|2014.841|Human|TheCaribbean|H3N2|3C.3a':0.000945850,('EPI_ISL_188868|2015.003|Human|Georgia|H3N2|3C.3a':0.000472614,('EPI_ISL_286990|2014.973|Human|UK|H3N2|3C.3a':0.0,'EPI_ISL_205157|2015.115|Human|TheCaribbean|H3N2|3C.3a':0.0):0.000000006)0.000:0.000000006)1.000:0.000000006,'EPI_ISL_250344|2014.841|Human|USA|H3N2|3C.3a':0.000000006)0.000:0.000000006)0.906:0.000472502)0.000:0.000000006,(('EPI_ISL_286988|2015.011|Human|UK|H3N2|3C.3a':0.007351662,('EPI_ISL_192699|2015.137|Human|Russia|H3N2|3C.3a':0.000945472,(('EPI_ISL_171545|2015.06|Human|Spain|H3N2|3C.3a':0.002370489,('EPI_ISL_177060|2015.132|Human|Sweden|H3N2|3C.3a':0.0,'EPI_ISL_188774|2014.915|Human|UK|H3N2|3C.3a':0.0):0.000000006)0.000:0.000000006,(('EPI_ISL_188846|2015.014|Human|UK|H3N2|3C.3a':0.000946906,'EPI_ISL_200716|2015.126|Human|TheCaribbean|H3N2|3C.3a':0.000000006)0.846:0.000472452,'EPI_ISL_287010|2015.11|Human|UK|H3N2|3C.3a':0.000945348)0.000:0.000000006)0.000:0.000000006)0.683:0.000000052)0.312:0.000470991,'EPI_ISL_191965|2015.285|Human|Ukraine|H3N2|3C.3a':0.001423321)0.930:0.001424922)0.983:0.001894523,('EPI_ISL_157000|2014.099|Human|Sweden|H3N2|3C.3a':0.000945232,('EPI_ISL_278968|2014.666|Human|Italy|H3N2|3C.3a':0.000945686,((((('EPI_ISL_153547|2013.953|Human|Spain|H3N2|3C.3a':0.0,'EPI_ISL_15082333|2014.101|Human|Spain|H3N2|3C.3a':0.0):0.000000006,'EPI_ISL_153544|2014.008|Human|Spain|H3N2|3C.3a':0.000000006)0.803:0.000473477,'EPI_ISL_15082330|2014.088|Human|Spain|H3N2|3C.3a':0.000479679)0.813:0.000472506,'EPI_ISL_15082334|2014.11|Human|Spain|H3N2|3C.3a':0.001894162)0.000:0.000000006,'EPI_ISL_153536|2013.855|Human|USA|H3N2|3C.3a':0.000000006)0.000:0.000000006)0.998:0.003323865)0.000:0.000000006)0.000:0.000000006,'EPI_ISL_168921|2014.422|Human|SriLanka|H3N2|3C.3a':0.001419301)0.881:0.000472202)0.000:0.000000006)0.614:0.000000006)0.000:0.000000006,((((('EPI_ISL_288233|2014.5|Human|Australia|H3N2|3C.3a':0.000946030,'EPI_ISL_169440|2013.995|Human|Singapore|H3N2|3C.3a':0.000948256)0.938:0.001422818,('EPI_ISL_288248|2013.458|Human|Australia|H3N2|3C.3a':0.000000006,'EPI_ISL_156418|2013.899|Human|China|H3N2|3C.3a':0.001894152)0.000:0.000000006)0.000:0.000000006,('EPI_ISL_173013|2013.545|Human|Myanmar|H3N2|3C.3a':0.000472469,'EPI_ISL_172634|2013.545|Human|Myanmar|H3N2|3C.3a':0.000000006)0.906:0.000945512)0.000:0.000000006,('EPI_ISL_173112|2014.238|Human|Japan|H3N2|3C.3a':0.000944939,((('EPI_ISL_209155|2013.419|Human|Singapore|H3N2|3C.3a':0.000000006,'EPI_ISL_166142|2014.326|Human|Fiji|H3N2|3C.3a':0.002368969)0.000:0.000000006,((((('EPI_ISL_191032|2015.134|Human|USA|H3N2|3C.3a':0.0,'EPI_ISL_251330|2015.134|Human|USA|H3N2|3C.3a':0.0):0.001895162,('EPI_ISL_236800|2015.079|Human|USA|H3N2|3C.3a':0.0,'EPI_ISL_170446|2014.923|Human|Japan|H3N2|3C.3a':0.0):0.000000006)0.965:0.001420261,((('EPI_ISL_171537|2015.047|Human|Spain|H3N2|3C.3a':0.001419160,('EPI_ISL_171374|2014.762|Human|Canada|H3N2|3C.3a':0.0,'EPI_ISL_169457|2014.71|Human|USA|H3N2|3C.3a':0.0):0.000945507)0.000:0.000000006,'EPI_ISL_167912|2014.46|Human|Bolivia|H3N2|3C.3a':0.000472274)0.000:0.000000006,('EPI_ISL_172778|2014.8|Human|Chile|H3N2|3C.2':0.001420367,'EPI_ISL_200698|2015.06|Human|Brazil|H3N2|3C.3a':0.002383646)0.000:0.000000006)0.000:0.000000006)0.839:0.000472312,'EPI_ISL_166195|2014.189|Human|Thailand|H3N2|3C.3a':0.001419640)0.000:0.000000006,('EPI_ISL_249779|2014.745|Human|USA|H3N2|3C.3a':0.002373808,('EPI_ISL_176850|2014.11|Human|Lebanon|H3N2|3C.3a':0.001894020,'EPI_ISL_263140|2014.553|Human|Brazil|H3N2|3C.3a':0.001418484)0.000:0.000000006)0.608:0.000000006)0.000:0.000000006)0.000:0.000000006,('EPI_ISL_263247|2014.723|Human|Brazil|H3N2|3C.2':0.000473492,(('EPI_ISL_193342|2015.216|Human|Brazil|H3N2|3C.3a':0.000945151,'EPI_ISL_171369|2014.816|Human|Chile|H3N2|3C.3a':0.001898065)0.869:0.000947244,('EPI_ISL_263124|2014.627|Human|Brazil|H3N2|3C.3a':0.001419496,('EPI_ISL_167909|2014.496|Human|Argentina|H3N2|3C.3a':0.000946827,'EPI_ISL_172529|2014.885|Human|Paraguay|H3N2|3C.3a':0.000472156)0.000:0.000000006)0.000:0.000000006)0.807:0.000472245)0.818:0.000472231)0.956:0.000945104)0.000:0.000000006)0.000:0.000000006,'EPI_ISL_161894|2013.866|Human|SriLanka|H3N2|3C.3a':0.002368494)0.000:0.000000006)0.000:0.000000006,(('EPI_ISL_14749585|2014.4|Human|VietNam|H3N2|3C.3a':0.003816334,(('EPI_ISL_166309|2013.91|Human|USA|H3N2|3C.3a':0.0,'EPI_ISL_155048|2013.91|Human|USA|H3N2|3C.3a':0.0,'EPI_ISL_155049|2013.91|Human|USA|H3N2|3C.3a':0.0):0.000000006,(('EPI_ISL_169314|2014.819|Human|USA|H3N2|3C.3a':0.0,'EPI_ISL_250205|2014.819|Human|USA|H3N2|3C.3a':0.0):0.001422039,'EPI_ISL_167930|2014.614|Human|Hawaii|H3N2|3C.3a':0.000471442)0.898:0.000947651)0.746:0.000465105)0.911:0.001428516,('EPI_ISL_151022|2013.507|Human|USA|H3N2|3C.3a':0.0,'EPI_ISL_152925|2013.507|Human|USA|H3N2|3C.3a':0.0):0.001426583)0.895:0.000948760)0.000:0.000000006,'EPI_ISL_257192|2013.786|Human|Emirates|H3N2|3C.3a':0.003327122)0.782:0.000468691,'EPI_ISL_156423|2013.904|Human|China|H3N2|3C.3a':0.000956320)0.989:0.002855962)0.000:0.000000006,'EPI_ISL_121690|2012.137|Human|Australia|H3N2|3C.2':0.000944835)0.840:0.000471827)0.000:0.000000006,((('EPI_ISL_235309|2012.025|Human|Peru|H3N2|3C.2':0.001419344,'EPI_ISL_152749|2010.803|Human|Peru|H3N2|3C.2':0.000945885)0.951:0.001423004,('EPI_ISL_235234|2012.027|Human|Russia|H3N2|3C.2':0.000465703,'EPI_ISL_128638|2012.232|Human|NewZealand|H3N2|3C.2':0.001898613)0.965:0.001899211)0.000:0.000000006,((('EPI_ISL_152500|2011.849|Human|Peru|H3N2|3C.2':0.000472056,'EPI_ISL_152360|2012.5|Human|Peru|H3N2|3C.2':0.000472203)0.803:0.000470817,(('EPI_ISL_118600|2011.814|Human|Philippines|H3N2|3C.2':0.002850886,'EPI_ISL_235273|2011.929|Human|Philippines|H3N2|3C.3a':0.002366978)0.727:0.000000006,'EPI_ISL_235262|2012.5|Human|Philippines|H3N2|3C.2':0.001418480)0.825:0.000472430)0.000:0.000000006,'EPI_ISL_141557|2013.022|Human|Australia|H3N2|3C.2':0.001891777)0.000:0.000000006)0.916:0.000471551)0.000:0.000000006,(('EPI_ISL_278939|2012.667|Human|Italy|H3N2|3C.2a1b.2a.1a.1':0.002843162,(((('EPI_ISL_399260|2012.527|Human|Singapore|H3N2|3C.2':0.001894486,('EPI_ISL_235205|2011.696|Human|India|H3N2|3C.2':0.000471599,'EPI_ISL_235263|2011.737|Human|Bhutan|H3N2|3C.2':0.001893336)0.000:0.000000006)0.850:0.000471626,'EPI_ISL_205353|2011.619|Human|Thailand|H3N2|3C.2':0.000000006)0.000:0.000000006,('EPI_ISL_369557|2012.609|Human|USA|H3N2|3C.2':0.001435837,'EPI_ISL_288807|2012.213|Human|Australia|H3N2|3C.2':0.002385871)0.756:0.000457191)0.908:0.000944161,('EPI_ISL_235210|2012.117|Human|Indonesia|H3N2|3C.2':0.001418236,'EPI_ISL_278940|2012.667|Human|Italy|H3N2|3C.2':0.001417234)0.000:0.000000006)0.548:0.000000006)0.000:0.000000006,(((('EPI_ISL_288341|2012.675|Human|Australia|H3N2|3C.2':0.000467455,'EPI_ISL_288390|2012.516|Human|Australia|H3N2|3C.3a':0.000950454)0.995:0.003335125,(('EPI_ISL_143069|2011.515|Human|Singapore|H3N2|3C.2':0.000471632,'EPI_ISL_124531|2012.079|Human|USA|H3N2|3C.2':0.000944260)0.000:0.000000006,'EPI_ISL_393690|2011.904|Human|Kenya|H3N2|3C.2':0.000471780)0.000:0.000000006)0.000:0.000000006,(('EPI_ISL_235311|2012.082|Human|Japan|H3N2|3C.2':0.000944299,'EPI_ISL_235223|2012.749|Human|USA|H3N2|3C.2':0.000000006)0.842:0.000471655,('EPI_ISL_149715|2012.03|Human|Sweden|H3N2|3C.2':0.000471676,'EPI_ISL_142955|2011.49|Human|Singapore|H3N2|3C.2':0.000943876)0.000:0.000000006)0.000:0.000000006)0.000:0.000000006,(('EPI_ISL_235221|2012.749|Human|USA|H3N2|3C.2':0.000000006,('EPI_ISL_136502|2012.929|Human|USA|H3N2|3C.2':0.000471925,('EPI_ISL_189219|2012.975|Human|USA|H3N2|3C.2':0.0,'EPI_ISL_189307|2013.049|Human|USA|H3N2|3C.2':0.0):0.000000006)0.971:0.001893165)0.958:0.001896730,'EPI_ISL_149714|2011.83|Human|Sweden|H3N2|3C.2':0.000947965)0.756:0.000469896)0.000:0.000000006)0.000:0.000000006)0.000:0.000000006,(((('EPI_ISL_235260|2012.749|Human|USA|H3N2|3C.3a':0.0,'EPI_ISL_235259|2012.749|Human|USA|H3N2|3C.3a':0.0):0.000471581,('EPI_ISL_235246|2012.161|Human|USA|H3N2|3C.3a':0.000471624,'EPI_ISL_235258|2012.022|Human|USA|H3N2|3C.3a':0.000000006)0.000:0.000000006)0.923:0.000471645,'EPI_ISL_278944|2012.667|Human|Italy|H3N2|3C.2':0.001417941)0.000:0.000000006,('EPI_ISL_129897|2012.158|Human|Czech|H3N2|3C.2':0.002367981,('EPI_ISL_96082|2011.378|Human|Bangladesh|H3N2|3C.2':0.001891963,('EPI_ISL_173308|2012.563|Human|VietNam|H3N2|3C.2':0.001901277,'EPI_ISL_173299|2012.989|Human|VietNam|H3N2|3C.2':0.002375194)0.731:0.000468073)0.000:0.000000006)0.832:0.000471650)0.000:0.000000006)0.000:0.000000006)0.000:0.000000006)0.612:0.000199169)0.292:0.001218221,('EPI_ISL_115775|2010.975|Human|Netherlands|H3N2|3C.2':0.000000006,'EPI_ISL_235288|2012.137|Human|Thailand|H3N2|3C.2':0.003315764)0.913:0.000943284)0.000:0.000000006)0.972:0.001893959,(('EPI_ISL_288383|2012.538|Human|Australia|H3N2|3C.2':0.000469743,'EPI_ISL_288401|2012.47|Human|Australia|H3N2|3C.2':0.000473087)0.996:0.004331629,('EPI_ISL_235349|2012.027|Human|Jordan|H3N2|3C.2':0.000000006,'EPI_ISL_235350|2011.926|Human|Jordan|H3N2|3C.2':0.000471184)0.973:0.002383165)0.868:0.000929716)0.791:0.000473163,('EPI_ISL_142949|2011.408|Human|Singapore|H3N2|3C.2':0.000473678,'EPI_ISL_101506|2011.811|Human|Australia|H3N2|3C.2':0.000468786)0.987:0.002847065)0.780:0.000471606)0.744:0.000000006,('EPI_ISL_235252|2012.03|Human|Kyrgyzstan|H3N2|3C.3a':0.000472298,('EPI_ISL_149717|2012.191|Human|Sweden|H3N2|3C.3a':0.000471189,('EPI_ISL_387267|2019.096|Human|USA|H1N1|6B.1A.1':0.0,'EPI_ISL_366471|2019.093|Human|USA|H1N1|6B.1A.5b':0.0,'EPI_ISL_368958|2019.268|Human|USA|H1N1|6B.1A.5b':0.0):0.000000006)0.890:0.000943777)0.766:0.000946177)0.789:0.000469832,(('EPI_ISL_273210|2012.079|Human|Korea|H3N2|3C.2':0.000472015,'EPI_ISL_208792|2011.715|Human|Thailand|H3N2|3C.2':0.000942726)0.734:0.000000006,'EPI_ISL_235291|2011.721|Human|Myanmar|H3N2|3C.2':0.000000006)0.000:0.000000006)0.000:0.000000006)0.850:0.000471144,(('EPI_ISL_129901|2012.178|Human|Czech|H3N2|3C.2':0.000000006,'EPI_ISL_149716|2011.989|Human|Sweden|H3N2|3C.2':0.000942305)0.968:0.001889712,(((('EPI_ISL_208802|2012.601|Human|Thailand|H3N2|3C.2':0.001415366,'EPI_ISL_288369|2012.522|Human|Australia|H3N2|3C.2':0.000471145)0.000:0.000000006,'EPI_ISL_235357|2011.871|Human|HongKong|H3N2|3C.2':0.000942915)0.000:0.000000006,'EPI_ISL_106858|2011.71|Human|Australia|H3N2|3C.2':0.000470928)0.000:0.000000006,(('EPI_ISL_128643|2012.503|Human|NewZealand|H3N2|3C.2':0.001419792,'EPI_ISL_393357|2012.658|Human|China|H3N2|3C.2':0.001895147)0.912:0.001420168,'EPI_ISL_218468|2011.795|Human|Cambodia|H3N2|3C.2':0.001417087)0.000:0.000000006)0.000:0.000000006)0.590:0.000000006)0.584:0.000000006)0.000:0.000000006,('EPI_ISL_129745|2012.519|Human|Hawaii|H3N2|3C.2':0.000000006,('EPI_ISL_369602|2013.121|Human|USA|H3N2|3C.2':0.000000006,('EPI_ISL_369601|2013.085|Human|USA|H3N2|3C.2':0.000470942,('EPI_ISL_147962|2012.918|Human|USA|H3N2|3C.2':0.000943236,('EPI_ISL_160255|2012.904|Human|USA|H3N2|3C.2':0.0,'EPI_ISL_160254|2012.817|Human|USA|H3N2|3C.2':0.0):0.000000006)0.000:0.000000006)0.870:0.000470988)0.939:0.000942774)0.973:0.001890084)0.914:0.000942781)0.724:0.000000006)0.885:0.000470487)0.955:0.000941607)0.996:0.003788172,((('EPI_ISL_232079|2016.41|Human|Rwanda|H3N2|3C.2':0.000939022,('EPI_ISL_172802|2014.882|Human|Tanzania|H3N2|3C.2':0.000000006,'EPI_ISL_205178|2015.093|Human|Asia-Russia|H3N2|3C.2':0.000941904)0.705:0.000000006)0.954:0.001410330,('EPI_ISL_253817|2014.97|Human|USA|H3N2|3C.2':0.002363021,('EPI_ISL_286967|2014.984|Human|UK|H3N2|3C.2':0.001030168,(('EPI_ISL_286777|2014.973|Human|UK|H3N2|3C.2':0.000523619,('EPI_ISL_286924|2014.975|Human|UK|H3N2|3C.2':0.001667452,'EPI_ISL_287000|2015.121|Human|UK|H3N2|3C.2':0.000944150)0.004:0.000000543)0.786:0.000470274,('EPI_ISL_286983|2015.011|Human|UK|H3N2|3C.2':0.000847756,'EPI_ISL_286944|2015.025|Human|UK|H3N2|3C.2':0.000779661)0.636:0.001119712)0.000:0.000000006)0.984:0.001893970)0.000:0.000000006)0.876:0.000469788,(((((('EPI_ISL_253770|2016.016|Human|Taiwan|H3N2|3C.2':0.002364786,('EPI_ISL_215618|2015.74|Human|BurkinaFaso|H3N2|3C.2':0.000471265,((('EPI_ISL_244823|2016.694|Human|Brazil|H3N2|3C.2a3':0.001891086,('EPI_ISL_331772|2016.874|Human|France|H3N2|3C.2a3':0.000471253,('EPI_ISL_15082360|2016.978|Human|Spain|H3N2|3C.2a3':0.001889209,'EPI_ISL_333359|2016.926|Human|Portugal|H3N2|3C.2a3':0.001416621)0.000:0.000000006)0.760:0.000470335)0.905:0.000947635,((('EPI_ISL_15082384|2017.005|Human|Spain|H3N2|3C.2a3':0.000000006,'EPI_ISL_239535|2016.861|Human|Sweden|H3N2|3C.2a3':0.000942744)0.967:0.001415874,(((('EPI_ISL_275857|2017.329|Human|Brazil|H3N2|3C.2a3':0.001889695,('EPI_ISL_393751|2016.893|Human|Kenya|H3N2|3C.2a3':0.002379496,('EPI_ISL_268318|2017.214|Human|Tanzania|H3N2|3C.2a3':0.000471058,'EPI_ISL_393967|2017.022|Human|Kenya|H3N2|3C.2a3':0.000000006)0.962:0.002381890)0.955:0.001888330)0.724:0.000000006,(((('EPI_ISL_244999|2017.5|Human|Spain|H3N2|3C.2a3':0.001889507,((('EPI_ISL_303238|2017.732|Human|Cambodia|H3N2|3C.2a3':0.000471321,'EPI_ISL_313533|2017.77|Human|Laos|H3N2|3C.2a3':0.000470936)0.000:0.000000006,((((('EPI_ISL_330475|2018.09|Human|BurkinaFaso|H3N2|3C.2a3':0.002839233,('EPI_ISL_329856|2018.104|Human|Georgia|H3N2|3C.2a3':0.001417445,('EPI_ISL_308922|2018.06|Human|Mongolia|H3N2|3C.2a3':0.000470624,'EPI_ISL_308921|2018.016|Human|Mongolia|H3N2|3C.2a3':0.000947608)0.881:0.000943920)0.000:0.000000006)0.891:0.000000006,(('EPI_ISL_275615|2017.477|Human|Taiwan|H3N2|3C.2a3':0.0,'EPI_ISL_396613|2017.66|Human|Australia|H3N2|3C.2a4':0.0,'EPI_ISL_378752|2017.54|Human|Korea|H3N2|3C.2a3':0.0):0.000000006,('EPI_ISL_301467|2018.041|Human|UK|H3N2|3C.2a3':0.000943283,'EPI_ISL_275970|2017.532|Human|Hawaii|H3N2|3C.2a3':0.000475036)0.793:0.000470437)0.000:0.000000006)0.000:0.000000006,(((('EPI_ISL_300208|2017.964|Human|USA|H3N2|3C.2a3':0.000470921,'EPI_ISL_277171|2017.496|Human|USA|H3N2|3C.2a3':0.000000006)0.000:0.000000006,'EPI_ISL_522426|2020.09|Human|China|H3N2|3C.2a3':0.001888406)0.000:0.000000006,'EPI_ISL_396379|2017.625|Human|Australia|H3N2|3C.2a3':0.000471003)0.000:0.000000006,(('EPI_ISL_298339|2018.019|Human|USA|H3N2|3C.2a3':0.0,'EPI_ISL_320769|2018.121|Human|USA|H3N2|3C.2a3':0.0):0.000470173,('EPI_ISL_376801|2018.112|Human|Germany|H3N2|3C.2a3':0.000943053,'EPI_ISL_373450|2018.066|Human|Italy|H3N2|3C.2a3':0.000000006)0.955:0.001418782)0.789:0.000472538)0.000:0.000000006)1.000:0.000000006,((('EPI_ISL_396622|2018.132|Human|Australia|H3N2|3C.2a3':0.000942308,'EPI_ISL_316099|2018.038|Human|Japan|H3N2|3C.2a3':0.000472263)0.957:0.001415091,('EPI_ISL_299853|2017.836|Human|SierraLeone|H3N2|3C.2a3':0.000942347,'EPI_ISL_314296|2017.816|Human|Japan|H3N2|3C.2a3':0.000000006)0.000:0.000000006)0.928:0.000942587,((((('EPI_ISL_322423|2018.121|Human|Asia-Russia|H3N2|3C.2a3':0.0,'EPI_ISL_322446|2018.386|Human|Asia-Russia|H3N2|3C.2a3':0.0):0.000000006,'EPI_ISL_322424|2018.085|Human|Asia-Russia|H3N2|3C.2a3':0.000470924)0.905:0.000471024,'EPI_ISL_364337|2019.334|Human|Asia-Russia|H3N2|3C.2a2':0.000943226)0.000:0.000000006,((((((('EPI_ISL_331885|2018.838|Human|USA|H3N2|3C.2a3':0.0,'EPI_ISL_335612|2018.838|Human|USA|H3N2|3C.2a3':0.0):0.001889194,('EPI_ISL_391084|2019.636|Human|Sweden|H3N2|3C.2a3':0.001888866,('EPI_ISL_352063|2019.101|Human|USA|H3N2|3C.2a3':0.0,'EPI_ISL_347964|2019.101|Human|USA|H3N2|3C.2a3':0.0):0.001415708)0.000:0.000000006)0.000:0.000000006,('EPI_ISL_362396|2019.074|Human|Congo|H3N2|3C.2a3':0.000000006,('EPI_ISL_368193|2019.208|Human|Canada|H3N2|3C.2a3':0.0,'EPI_ISL_393564|2019.208|Human|Canada|H3N2|3C.2a3':0.0):0.002369390)0.000:0.000000006)0.760:0.000470669,'EPI_ISL_353950|2019.227|Human|France|H3N2|3C.2a3':0.000943658)0.858:0.000945821,'EPI_ISL_329853|2018.521|Human|Congo|H3N2|3C.2a3':0.002838904)0.000:0.000000006,('EPI_ISL_345731|2018.942|Human|France|H3N2|3C.2a3':0.000942849,('EPI_ISL_349707|2018.986|Human|Congo|H3N2|3C.2a3':0.000000006,'EPI_ISL_347951|2019.003|Human|Congo|H3N2|3C.2a3':0.000000006)0.000:0.000000006)0.826:0.000471121)0.976:0.001892530,('EPI_ISL_313519|2018.121|Human|Russia|H3N2|3C.2a3':0.002838304,'EPI_ISL_303156|2017.693|Human|China|H3N2|3C.2a3':0.001419693)0.000:0.000000006)1.000:0.000000006)0.000:0.000000006,'EPI_ISL_366050|2018.041|Human|China|H3N2|3C.2a3':0.000943177)0.856:0.000471018)0.000:0.000000006)0.000:0.000000006,'EPI_ISL_284876|2017.51|Human|NewZealand|H3N2|3C.2a3':0.000471046)0.922:0.000944300)0.000:0.000000006,('EPI_ISL_285733|2017.668|Human|Canada|H3N2|3C.2a3':0.000944774,'EPI_ISL_302488|2018.019|Human|France|H3N2|3C.2a3':0.001896575)0.742:0.000469694)0.967:0.001415594)0.733:0.000000006,(((('EPI_ISL_256812|2017.044|Human|Asia-Russia|H3N2|3C.2a3':0.000471201,('EPI_ISL_274392|2016.975|Human|UK|H3N2|3C.2a3':0.020220484,'EPI_ISL_288823|2016.762|Human|Australia|H3N2|3C.2a3':0.000943410)0.279:0.000000006)0.000:0.000000006,'EPI_ISL_238901|2016.831|Human|Japan|H3N2|3C.2a3':0.000471155)0.000:0.000000006,('EPI_ISL_240194|2016.929|Human|USA|H3N2|3C.2a3':0.000471125,((((('EPI_ISL_257843|2017.112|Human|USA|H3N2|3C.2a3':0.000471278,(('EPI_ISL_274810|2016.975|Human|UK|H3N2|3C.2a3':0.001892537,(('EPI_ISL_269903|2017.197|Human|UK|H3N2|3C.2a3':0.000472495,'EPI_ISL_275836|2017.532|Human|HongKong|H3N2|3C.2a3':0.000942919)0.789:0.000472323,('EPI_ISL_241618|2016.948|Human|USA|H3N2|3C.2a3':0.000000006,'EPI_ISL_255579|2017.06|Human|Singapore|H3N2|3C.2a3':0.000000006)0.000:0.000000006)0.000:0.000000006)0.965:0.001892971,('EPI_ISL_268356|2017.027|Human|Ukraine|H3N2|3C.2a3':0.001416556,'EPI_ISL_239296|2016.571|Human|Singapore|H3N2|3C.2a3':0.000000006)0.839:0.000471299)0.000:0.000000006)0.699:0.000000006,'EPI_ISL_242763|2016.978|Human|USA|H3N2|3C.2a3':0.000471299)0.000:0.000000006,'EPI_ISL_277146|2016.03|Human|Singapore|H3N2|nan':0.000943388)0.000:0.000000006,'EPI_ISL_244700|2016.995|Human|Hawaii|H3N2|3C.2a3':0.000000006)0.000:0.000000006,('EPI_ISL_241351|2016.964|Human|Netherlands|H3N2|3C.2a3':0.000000006,'EPI_ISL_249661|2017.101|Human|Netherlands|H3N2|3C.2a3':0.000471962)0.979:0.001890238)0.836:0.000471208)0.000:0.000000006)0.000:0.000000006,(('EPI_ISL_244873|2016.986|Human|Albania|H3N2|3C.2a3':0.000943357,('EPI_ISL_249985|2016.833|Human|Thailand|H3N2|3C.2a3':0.000000006,'EPI_ISL_255333|2016.989|Human|Lebanon|H3N2|3C.2a3':0.000000006)0.000:0.000000006)0.842:0.000471228,('EPI_ISL_1633469|2016.973|Human|China|H3N2|3C.2a3':0.000471228,'EPI_ISL_244842|2016.762|Human|Laos|H3N2|3C.2a3':0.000471146)0.000:0.000000006)0.000:0.000000006)1.000:0.000000006)0.000:0.000000006,('EPI_ISL_263408|2016.97|Human|Taiwan|H3N2|3C.2a3':0.000471173,'EPI_ISL_232562|2016.451|Human|SouthAfrica|H3N2|3C.2a3':0.000944662)0.798:0.000000006)0.000:0.000000006,((('EPI_ISL_273703|2017.156|Human|Asia-Russia|H3N2|3C.2a3':0.000943584,(('EPI_ISL_281462|2017.526|Human|Bolivia|H3N2|3C.2a3':0.000000006,('EPI_ISL_262615|2017.219|Human|Maldives|H3N2|3C.2a3':0.000471489,'EPI_ISL_275774|2017.452|Human|Bangladesh|H3N2|3C.2a3':0.000473683)0.889:0.000943774)0.845:0.000471340,('EPI_ISL_244733|2016.94|Human|Ukraine|H3N2|3C.2a3':0.0,'EPI_ISL_242655|2016.945|Human|Asia-Russia|H3N2|3C.2a3':0.0,'EPI_ISL_242652|2016.937|Human|Asia-Russia|H3N2|3C.2a3':0.0,'EPI_ISL_242659|2016.956|Human|Crimea|H3N2|3C.2a3':0.0):0.000000006)0.000:0.000000006)0.844:0.000471234,('EPI_ISL_261847|2017.025|Human|Macedonia|H3N2|3C.2a3':0.000945753,((((('EPI_ISL_241904|2017.005|Human|Sweden|H3N2|3C.2a3':0.000471755,((('EPI_ISL_340494|2018.901|Human|Singapore|H3N2|3C.2a3':0.001895438,(('EPI_ISL_313503|2018.255|Human|USA|H3N2|3C.2a3':0.000000006,('EPI_ISL_396849|2018.721|Human|Australia|H3N2|3C.2a3':0.001423215,('EPI_ISL_510017|2019.89|Human|Indonesia|H3N2|3C.2a3':0.002852117,'EPI_ISL_402256|2019.789|Human|China|H3N2|3C.2a3':0.001891011)0.977:0.002870373)0.764:0.000465350)0.000:0.000000006,'EPI_ISL_365492|2019.121|Human|Luxembourg|H3N2|3C.2a3':0.002365952)0.888:0.000942756)0.876:0.000946793,'EPI_ISL_12952779|2018.644|Human|Myanmar|H3N2|3C.2a3':0.000942887)0.000:0.000000006,(((((((('EPI_ISL_408461|2020.5|Human|France|H3N2|3C.2a1b.1b':0.000471378,'EPI_ISL_410751|2020.036|Human|USA|H3N2|3C.2a1b.1b':0.000471408)0.944:0.001424796,('EPI_ISL_400310|2019.693|Human|Singapore|H3N2|3C.2a1b.1b':0.000470712,'EPI_ISL_481342|2020.022|Human|Singapore|H3N2|3C.2a1b.1b':0.000944800)0.920:0.001428302)0.756:0.000466511,'EPI_ISL_4056062|2018.666|Human|Taiwan|H3N2|3C.2a3':0.000471073)0.000:0.000000006,'EPI_ISL_378558|2018.833|Human|Malaysia|H3N2|3C.2a3':0.000471080)0.965:0.001416264,('EPI_ISL_346399|2019.134|Human|Singapore|H3N2|3C.2a3':0.000936845,'EPI_ISL_400291|2019.584|Human|Singapore|H3N2|nan':0.001897725)0.950:0.001907065)0.000:0.000000006,'EPI_ISL_357915|2019.107|Human|Oman|H3N2|3C.2a3':0.000943462)0.000:0.000000006,(('EPI_ISL_332972|2018.658|Human|Canada|H3N2|3C.2a3':0.0,'EPI_ISL_332187|2018.658|Human|Canada|H3N2|3C.2a3':0.0):0.000471269,(('EPI_ISL_330031|2018.682|Human|USA|H3N2|3C.2a3':0.000943446,(('EPI_ISL_341103|2018.893|Human|Canada|H3N2|3C.2a3':0.0,'EPI_ISL_362170|2019.079|Human|Niger|H3N2|3C.2a3':0.0):0.000000006,'EPI_ISL_398532|2019.208|Human|Nigeria|H3N2|3C.2a3':0.001418022)0.000:0.000000006)0.000:0.000000006,(('EPI_ISL_363869|2019.082|Human|Mali|H3N2|3C.2a3':0.000944771,(('EPI_ISL_346782|2019.132|Human|Spain|H3N2|3C.2a3':0.001890500,('EPI_ISL_393600|2019.482|Human|Hawaii|H3N2|3C.2a3':0.001416522,'EPI_ISL_356312|2019.055|Human|BurkinaFaso|H3N2|3C.2a3':0.001417112)0.000:0.000000006)0.000:0.000000006,'EPI_ISL_348146|2018.767|Human|Mali|H3N2|3C.2a3':0.000000006)0.000:0.000000006)0.000:0.000000006,'EPI_ISL_491766|2019.701|Human|Togo|H3N2|3C.2a3':0.001891321)0.837:0.000471278)0.895:0.000945652)0.790:0.000471219)0.000:0.000000006,('EPI_ISL_363434|2019.227|Human|Brunei|H3N2|3C.2a3':0.001418027,('EPI_ISL_398211|2019.575|Human|Singapore|H3N2|3C.2a1b.2':0.000471136,(('EPI_ISL_405742|2019.888|Human|USA|H3N2|3C.2a1b.2':0.0,'EPI_ISL_402740|2019.888|Human|USA|H3N2|3C.2a1b.2':0.0,'EPI_ISL_402743|2019.907|Human|USA|H3N2|3C.2a1b.2':0.0):0.000945241,'EPI_ISL_409055|2019.668|Human|Thailand|H3N2|3C.2a1b.2':0.000945160)0.770:0.000471041)0.763:0.000474781)0.931:0.001415988)0.923:0.000942791)0.977:0.001889474)0.000:0.000000006,('EPI_ISL_312822|2018.008|Human|Mexico|H3N2|3C.2a3':0.002366482,'EPI_ISL_292539|2017.827|Human|Togo|H3N2|3C.2a3':0.001891460)0.000:0.000000006)0.000:0.000000006,'EPI_ISL_281533|2017.247|Human|Suriname|H3N2|3C.2a3':0.000945008)0.000:0.000000006,'EPI_ISL_321239|2018.304|Human|Brazil|H3N2|3C.2a3':0.002365673)0.837:0.000471285,'EPI_ISL_300840|2017.751|Human|Cotedivoire|H3N2|3C.2a3':0.002365633)0.000:0.000000006)0.866:0.000471205)0.000:0.000000006,'EPI_ISL_281757|2017.57|Human|SouthAfrica|H3N2|3C.2a3':0.002382867)0.000:0.000000006)0.000:0.000000006)1.000:0.000000006,(('EPI_ISL_293075|2017.833|Human|Denmark|H3N2|3C.2a3':0.000470900,'EPI_ISL_299833|2017.778|Human|Niger|H3N2|3C.2a3':0.000942862)0.000:0.000000006,(('EPI_ISL_335972|2018.984|Human|France|H3N2|3C.2a3':0.001419605,'EPI_ISL_364005|2019.184|Human|Togo|H3N2|3C.2a3':0.001893547)0.756:0.000467985,(('EPI_ISL_363937|2018.962|Human|BurkinaFaso|H3N2|3C.2a3':0.000000006,'EPI_ISL_365782|2019.173|Human|Cotedivoire|H3N2|3C.2a3':0.003807165)0.840:0.000470644,'EPI_ISL_356225|2018.833|Human|Nigeria|H3N2|3C.2a3':0.000000006)0.000:0.000000006)0.956:0.001414904)0.994:0.003314934)0.000:0.000000006,(('EPI_ISL_269789|2016.896|Human|UK|H3N2|3C.2a3':0.000000006,('EPI_ISL_15082366|2016.995|Human|Spain|H3N2|3C.2a3':0.000471687,'EPI_ISL_15082356|2016.959|Human|Spain|H3N2|3C.2a3':0.000943358)0.801:0.000471286)0.875:0.000471141,(((('EPI_ISL_275767|2017.408|Human|Argentina|H3N2|3C.2a3':0.000000006,('EPI_ISL_273657|2017.255|Human|Russia|H3N2|3C.2a3':0.000000006,('EPI_ISL_261863|2017.041|Human|Mongolia|H3N2|3C.2a3':0.000472495,'EPI_ISL_261864|2017.049|Human|Mongolia|H3N2|3C.2a3':0.000000006)0.883:0.000471391)0.855:0.000471298)0.000:0.000000006,'EPI_ISL_242611|2016.907|Human|Russia|H3N2|3C.2a3':0.000943593)0.000:0.000000006,(('EPI_ISL_270195|2016.954|Human|Kazakhstan|H3N2|3C.2a3':0.000000006,'EPI_ISL_268295|2017.312|Human|Chile|H3N2|3C.2a3':0.000471234)0.000:0.000000006,('EPI_ISL_270198|2017.027|Human|Kazakhstan|H3N2|3C.2a3':0.000943314,'EPI_ISL_268340|2017.005|Human|Kyrgyzstan|H3N2|3C.2a3':0.000944221)0.000:0.000000006)1.000:0.000000006)0.000:0.000000006,('EPI_ISL_291628|2017.521|Human|Mexico|H3N2|3C.2a3':0.000000006,'EPI_ISL_285704|2017.611|Human|TheCaribbean|H3N2|3C.2a3':0.000944474)0.984:0.002365294)0.818:0.000471227)0.000:0.000000006)0.000:0.000000006)0.945:0.000943427,('EPI_ISL_245303|2017.003|Human|France|H3N2|3C.2a3':0.000471153,'EPI_ISL_249979|2016.937|Human|TheCaribbean|H3N2|3C.2a3':0.000000006)0.951:0.001416053)0.000:0.000000006)0.899:0.000943469,'EPI_ISL_215614|2015.745|Human|BurkinaFaso|H3N2|3C.2a':0.000000006)0.000:0.000000006)0.947:0.000943443)0.000:0.000000006,'EPI_ISL_212983|2015.951|Human|Korea|H3N2|3C.2':0.002841111)0.000:0.000000006,('EPI_ISL_215650|2015.573|Human|VietNam|H3N2|3C.2':0.002839741,('EPI_ISL_12932793|2015.592|Human|Myanmar|H3N2|3C.2':0.0,'EPI_ISL_172769|2014.91|Human|HongKong|H3N2|3C.2':0.0):0.000000006)0.928:0.000471255)0.000:0.000000006,'EPI_ISL_192109|2015.151|Human|Germany|H3N2|3C.2':0.001417922)0.773:0.000469506,'EPI_ISL_202806|2015.712|Human|Canada|H3N2|3C.2':0.001421009)0.940:0.001421852,((((('EPI_ISL_213018|2015.69|Human|Korea|H3N2|3C.2a':0.000000006,('EPI_ISL_234041|2016.577|Human|HongKong|H3N2|3C.2a2':0.000472065,('EPI_ISL_263447|2016.934|Human|Taiwan|H3N2|3C.2a2':0.000945141,'EPI_ISL_240796|2016.934|Human|Singapore|H3N2|3C.2a2':0.000473003)0.786:0.000470512)0.809:0.000471511)0.902:0.000943353,(('EPI_ISL_207007|2015.86|Human|CostaRica|H3N2|3C.2':0.001896802,('EPI_ISL_225098|2016.205|Human|USA|H3N2|3C.3a':0.000471274,('EPI_ISL_233455|2016.161|Human|Guatemala|H3N2|3C.2':0.001416426,'EPI_ISL_220297|2016.158|Human|USA|H3N2|3C.3a':0.000000006)0.000:0.000000006)0.762:0.000471563)0.778:0.000471617,('EPI_ISL_234986|2016.041|Human|Indonesia|H3N2|3C.2':0.002383594,'EPI_ISL_215779|2016.033|Human|Ethiopia|H3N2|3C.2':0.002869247)0.757:0.000455654)0.000:0.000000006)0.000:0.000000006,('EPI_ISL_211897|2015.901|Human|Canada|H3N2|3C.2':0.001897074,'EPI_ISL_288035|2015.493|Human|Australia|H3N2|3C.2':0.000942672)0.921:0.001419197)0.000:0.000000006,(((('EPI_ISL_331768|2016.525|Human|Reunion|H3N2|3C.2a1':0.001416205,('EPI_ISL_215248|2015.973|Human|USA|H3N2|3C.2a':0.000945376,'EPI_ISL_223179|2016.246|Human|Canada|H3N2|3C.2a1':0.000472915)0.790:0.000470597)0.000:0.000000006,((('EPI_ISL_1633470|2016.902|Human|China|H3N2|3C.2a1':0.000943128,(('EPI_ISL_240142|2016.82|Human|NewZealand|H3N2|3C.3a':0.000942934,'EPI_ISL_289135|2016.24|Human|Australia|H3N2|3C.2a1':0.000000006)0.000:0.000000006,('EPI_ISL_238712|2016.817|Human|USA|H3N2|3C.2a1':0.000000006,'EPI_ISL_247737|2017.03|Human|Japan|H3N2|3C.2a1':0.000943158)0.918:0.000944707)0.875:0.000471128)0.000:0.000000006,(((((('EPI_ISL_259172|2017.005|Human|Macedonia|H3N2|3C.2a1':0.0,'EPI_ISL_239529|2016.803|Human|Sweden|H3N2|3C.2a1':0.0):0.000000006,('EPI_ISL_242386|2017.027|Human|Netherlands|H3N2|3C.2a1':0.000943063,('EPI_ISL_241899|2017.005|Human|Sweden|H3N2|3C.2a1':0.000473144,('EPI_ISL_244874|2016.984|Human|Albania|H3N2|3C.2a1':0.000471018,'EPI_ISL_241982|2016.992|Human|Spain|H3N2|3C.2a1':0.000486421)0.797:0.000471591)0.801:0.000471513)0.754:0.000000006)0.000:0.000000006,(('EPI_ISL_242610|2016.869|Human|Asia-Russia|H3N2|3C.2a1':0.001889286,'EPI_ISL_275759|2017.419|Human|Argentina|H3N2|3C.2a1':0.001415892)0.508:0.000000006,'EPI_ISL_331737|2016.97|Human|France|H3N2|3C.2a1':0.000471687)0.000:0.000000006)0.757:0.000000006,'EPI_ISL_241980|2016.981|Human|Spain|H3N2|3C.2a1':0.001889482)0.926:0.001889391,((((('EPI_ISL_240307|2016.792|Human|NewZealand|H3N2|3C.2a1':0.000942607,('EPI_ISL_259124|2016.448|Human|Norway|H3N2|3C.2a1':0.000471924,'EPI_ISL_239667|2016.374|Human|Oman|H3N2|3C.2a1':0.000470817)0.000:0.000000006)0.911:0.000942759,('EPI_ISL_239672|2016.872|Human|Canada|H3N2|3C.2a1':0.000471093,'EPI_ISL_281756|2017.584|Human|SouthAfrica|H3N2|3C.2a2':0.001904687)0.580:0.000000006)0.233:0.000000006,'EPI_ISL_232546|2016.544|Human|SouthAfrica|H3N2|3C.2a1':0.000944386)0.000:0.000000006,('EPI_ISL_253197|2016.921|Human|Pakistan|H3N2|3C.2a1':0.000471058,('EPI_ISL_249021|2016.937|Human|CostaRica|H3N2|3C.2a1':0.001416274,'EPI_ISL_331693|2017.025|Human|France|H3N2|3C.2a1':0.000471597)0.000:0.000000006)1.000:0.000000006)1.000:0.000000006,('EPI_ISL_258285|2016.948|Human|Kazakhstan|H3N2|3C.2a1':0.002376656,'EPI_ISL_249983|2016.762|Human|Thailand|H3N2|3C.2a1':0.000942854)0.746:0.000472580)0.000:0.000000006)0.859:0.000471140,('EPI_ISL_223174|2016.117|Human|Canada|H3N2|3C.2a1':0.000947975,'EPI_ISL_255961|2017.071|Human|Hawaii|H3N2|3C.2a1':0.003325273)0.757:0.000468129)0.000:0.000000006)1.000:0.000000006,((('EPI_ISL_237313|2016.721|Human|Hawaii|H3N2|3C.2a1':0.000000006,('EPI_ISL_247989|2016.915|Human|USA|H3N2|3C.2a1':0.000000006,'EPI_ISL_239716|2016.877|Human|USA|H3N2|3C.2a1':0.000943721)0.871:0.000471322)0.942:0.000943354,'EPI_ISL_239640|2016.762|Human|Canada|H3N2|3C.2a1':0.000942901)0.000:0.000000006,(('EPI_ISL_235537|2016.342|Human|Rwanda|H3N2|3C.2a1':0.000471029,((('EPI_ISL_232098|2016.311|Human|Tanzania|H3N2|3C.2a1':0.001417421,'EPI_ISL_235092|2016.421|Human|Congo|H3N2|3C.2a1':0.000471428)0.000:0.000000006,('EPI_ISL_331761|2016.246|Human|Madagascar|H3N2|3C.2a1':0.000000006,'EPI_ISL_237366|2016.158|Human|Mozambique|H3N2|3C.2a1':0.000943302)0.000:0.000000006)0.000:0.000000006,'EPI_ISL_230368|2016.309|Human|Tanzania|H3N2|3C.2a':0.000471211)0.000:0.000000006)0.934:0.000943469,('EPI_ISL_244857|2016.986|Human|Bulgaria|H3N2|3C.2a1':0.000944500,('EPI_ISL_270420|2016.784|Human|Ireland|H3N2|3C.2a1':0.0,'EPI_ISL_239697|2016.765|Human|Georgia|H3N2|3C.2a1':0.0):0.000000006)0.985:0.002364796)0.000:0.000000006)0.000:0.000000006)1.000:0.000000006)0.000:0.000000006,((('EPI_ISL_270510|2017.066|Human|UK|H3N2|3C.2a1':0.000943937,('EPI_ISL_244734|2016.943|Human|Ukraine|H3N2|3C.2a1':0.001417617,('EPI_ISL_12995401|2019.096|Human|Egypt|H3N2|3C.2a1':0.000943875,'EPI_ISL_283359|2017.452|Human|Uruguay|H3N2|3C.2a1':0.002365646)0.000:0.000000006)0.000:0.000000006)1.000:0.000000006,((('EPI_ISL_268286|2017.238|Human|Chile|H3N2|3C.2a1':0.001420299,'EPI_ISL_277537|2017.584|Human|Thailand|H3N2|3C.2a1':0.001895933)0.762:0.000470351,(('EPI_ISL_282870|2017.485|Human|CostaRica|H3N2|3C.2a1':0.001417844,('EPI_ISL_268352|2017.005|Human|Ukraine|H3N2|3C.2a1':0.000471580,('EPI_ISL_279243|2017.474|Human|SouthAfrica|H3N2|3C.2a1':0.000000006,'EPI_ISL_275946|2017.485|Human|SouthAfrica|H3N2|3C.2a1':0.000000006)0.921:0.000944156)0.000:0.000000006)0.928:0.000943928,('EPI_ISL_268378|2017.31|Human|Colombia|H3N2|3C.2a1':0.000944697,(('EPI_ISL_253432|2017.06|Human|Spain|H3N2|3C.2a1':0.000470927,'EPI_ISL_281464|2017.619|Human|Bolivia|H3N2|3C.2a1':0.000473127)0.945:0.001418257,'EPI_ISL_270158|2017.296|Human|Salvador|H3N2|3C.2a1':0.001417212)0.000:0.000000006)0.853:0.000471572)0.000:0.000000006)0.531:0.000000006,((((((('EPI_ISL_321227|2018.559|Human|Chile|H3N2|3C.2a2':0.000944015,('EPI_ISL_377911|2019.036|Human|Bolivia|H3N2|3C.2a2':0.000000006,('EPI_ISL_363993|2019.29|Human|Argentina|H3N2|3C.2a2':0.000945508,'EPI_ISL_362242|2019.019|Human|Bolivia|H3N2|3C.2a2':0.000471161)0.774:0.000471843)0.994:0.002845207)0.781:0.000472752,(('EPI_ISL_398983|2019.548|Human|Argentina|H3N2|3C.2a2':0.000947139,'EPI_ISL_398572|2019.504|Human|Brazil|H3N2|3C.2a2':0.002849375)0.868:0.000943161,('EPI_ISL_332971|2018.586|Human|Canada|H3N2|3C.2a2':0.001417035,'EPI_ISL_330257|2018.249|Human|Uruguay|H3N2|3C.2a2':0.000943672)0.000:0.000000006)0.791:0.000471608)0.799:0.000471630,('EPI_ISL_330975|2018.403|Human|Paraguay|H3N2|3C.2a2':0.000471287,('EPI_ISL_15082410|2018.019|Human|Spain|H3N2|3C.2a2':0.000000006,'EPI_ISL_329858|2018.474|Human|Brazil|H3N2|3C.2a2':0.000943720)0.934:0.000943695)0.000:0.000000006)0.876:0.000471395,'EPI_ISL_256210|2017.148|Human|USA|H3N2|3C.2a1':0.000943670)0.000:0.000000006,('EPI_ISL_319729|2018.408|Human|Peru|H3N2|3C.2a2':0.001891191,(((((('EPI_ISL_376706|2018.03|Human|UK|H1N1|6B.1A.5b':0.001420798,'EPI_ISL_322074|2018.077|Human|Singapore|H3N2|3C.2a2':0.000943939)0.891:0.000948625,((('EPI_ISL_299895|2017.995|Human|Guyana|H3N2|3C.2a2':0.000471776,((('EPI_ISL_327658|2018.022|Human|Georgia|H3N2|3C.2a2':0.000471798,('EPI_ISL_294438|2017.742|Human|USA|H3N2|3C.2a2':0.000471692,('EPI_ISL_314357|2018.222|Human|Ukraine|H3N2|3C.2a2':0.000471804,'EPI_ISL_373466|2018.277|Human|USA|H1N1|6B.1A.1':0.001893025)0.000:0.000000006)0.000:0.000000006)0.870:0.000471693,'EPI_ISL_303215|2017.734|Human|Brazil|H3N2|3C.2a2':0.000944132)0.000:0.000000006,'EPI_ISL_305347|2017.762|Human|NewZealand|H3N2|3C.2a2':0.000944234)0.828:0.000471577)0.000:0.000000006,('EPI_ISL_355535|2018.849|Human|Nigeria|H3N2|3C.2a2':0.001891858,('EPI_ISL_15082406|2017.953|Human|Spain|H3N2|3C.2a2':0.0,'EPI_ISL_314344|2018.184|Human|Ukraine|H3N2|3C.2a2':0.0):0.001417004)0.000:0.000000006)1.000:0.000000006,((('EPI_ISL_291645|2017.877|Human|Russia|H3N2|3C.2a2':0.000471507,'EPI_ISL_321249|2018.422|Human|Brazil|H3N2|3C.3a':0.001416754)0.000:0.000000006,'EPI_ISL_396195|2018.567|Human|Australia|H3N2|3C.2a2':0.000944557)0.848:0.000471493,(('EPI_ISL_321890|2018.34|Human|Brazil|H3N2|3C.2a2':0.000000006,'EPI_ISL_348199|2018.833|Human|Venezuela|H3N2|3C.2a2':0.001896360)0.890:0.000949461,'EPI_ISL_312809|2018.14|Human|Mexico|H3N2|3C.2a2':0.002375674)0.780:0.000468311)0.000:0.000000006)0.000:0.000000006)1.000:0.000000006,('EPI_ISL_275882|2017.471|Human|Uruguay|H3N2|3C.2a2':0.0,'EPI_ISL_299897|2018.005|Human|Guyana|H3N2|3C.2a2':0.0,'EPI_ISL_277849|2017.521|Human|Colombia|H3N2|3C.2a2':0.0,'EPI_ISL_296501|2017.923|Human|Suriname|H3N2|3C.2a2':0.0):0.000000006)1.000:0.000000006,((('EPI_ISL_307882|2018.181|Human|Georgia|H3N2|3C.2a2':0.001417188,'EPI_ISL_312832|2018.06|Human|Kazakhstan|H3N2|3C.2a2':0.001894881)0.000:0.000000006,('EPI_ISL_277477|2017.545|Human|Argentina|H3N2|3C.2a2':0.000944718,(('EPI_ISL_307862|2017.964|Human|Dominica|H3N2|3C.2a2':0.000944431,'EPI_ISL_299900|2017.732|Human|Haiti|H3N2|3C.2a2':0.000000006)0.913:0.000944062,('EPI_ISL_298347|2017.995|Human|Hawaii|H3N2|3C.2a2':0.000471579,((('EPI_ISL_376638|2018.022|Human|Germany|H3N2|3C.2a1b.1':0.002366261,(((('EPI_ISL_363936|2019.195|Human|Guatemala|H3N2|3C.2a2':0.002366068,'EPI_ISL_376719|2018.104|Human|Germany|H3N2|3C.3a1':0.000471440)0.000:0.000000006,('EPI_ISL_321198|2018.332|Human|Guatemala|H3N2|3C.2a2':0.000000006,'EPI_ISL_321922|2018.249|Human|Guatemala|H3N2|3C.2a2':0.001891354)0.000:0.000000006)1.000:0.000000006,'EPI_ISL_360243|2017.984|Human|USA|H3N2|3C.2a1':0.000471449)0.000:0.000000006,'EPI_ISL_322962|2018.392|Human|Mexico|H3N2|3C.2a2':0.001417005)0.943:0.000471571)0.383:0.000000006,'EPI_ISL_396937|2017.625|Human|Australia|H3N2|3C.2a2':0.000945810)0.000:0.000000006,(((('EPI_ISL_14925678|2018.082|Human|USA|H3N2|3C.2a2':0.000943647,('EPI_ISL_376796|2018.085|Human|USA|H3N2|3C.2a2':0.0,'EPI_ISL_313543|2018.26|Human|Colombia|H3N2|3C.2a2':0.0):0.000000006)0.925:0.000944017,('EPI_ISL_332182|2018.392|Human|Canada|H3N2|3C.2a2':0.001417525,'EPI_ISL_298573|2017.962|Human|USA|H3N2|3C.2a2':0.001891475)0.000:0.000000006)0.879:0.000471754,((('EPI_ISL_350076|2018.921|Human|Honduras|H3N2|3C.2a2':0.001417573,('EPI_ISL_339678|2019.005|Human|USA|H3N2|3C.2a2':0.000471774,'EPI_ISL_363942|2019.101|Human|Guatemala|H3N2|3C.2a2':0.000471929)0.000:0.000000006)0.964:0.001417818,('EPI_ISL_397187|2019.707|Human|Honduras|H3N2|3C.2a2':0.002844141,('EPI_ISL_332544|2018.858|Human|USA|H3N2|3C.2a2':0.000472647,'EPI_ISL_338723|2018.904|Human|CostaRica|H3N2|3C.2a2':0.000471581)0.796:0.000471554)0.000:0.000000006)0.983:0.001891772,(((('EPI_ISL_302491|2018.079|Human|France|H3N2|3C.2a2':0.0,'EPI_ISL_292306|2017.967|Human|UK|H3N2|3C.2a2':0.0,'EPI_ISL_312081|2018.175|Human|UK|H3N2|3C.2a2':0.0,'EPI_ISL_312828|2017.701|Human|Canada|H3N2|3C.2a2':0.0,'EPI_ISL_290702|2017.945|Human|USA|H3N2|3C.2a2':0.0,'EPI_ISL_296120|2018.005|Human|USA|H3N2|3C.2a2':0.0,'EPI_ISL_361221|2018.047|Human|USA|H3N2|3C.2a2':0.0,'EPI_ISL_282817|2017.707|Human|Georgia|H3N2|3C.2a2':0.0):0.000000006,('EPI_ISL_282985|2017.773|Human|Sweden|H3N2|3C.2a2':0.000472040,('EPI_ISL_307083|2018.145|Human|Sweden|H3N2|3C.2a2':0.000471678,'EPI_ISL_360755|2018.115|Human|USA|H3N2|3C.2a2':0.002370336)0.612:0.000000006)0.000:0.000000006)1.000:0.000000006,('EPI_ISL_296125|2017.871|Human|Canada|H3N2|3C.2a2':0.000471606,'EPI_ISL_313513|2018.178|Human|Canada|H3N2|3C.2a2':0.000472784)0.788:0.000471831)0.000:0.000000006,('EPI_ISL_293681|2017.992|Human|UK|H3N2|3C.2a2':0.000471698,'EPI_ISL_295854|2017.973|Human|USA|H3N2|3C.2a2':0.000471621)0.000:0.000000006)0.000:0.000000006)0.863:0.000471715)0.000:0.000000006,(('EPI_ISL_331526|2018.392|Human|Suriname|H3N2|3C.2a2':0.000945022,'EPI_ISL_315788|2018.403|Human|Hawaii|H3N2|3C.2a2':0.001421333)0.889:0.000946859,(((('EPI_ISL_319732|2018.449|Human|Argentina|H3N2|3C.2a2':0.001893989,('EPI_ISL_14925244|2017.964|Human|USA|H3N2|3C.2a2':0.000472121,('EPI_ISL_360541|2018.033|Human|USA|H3N2|3C.2a2':0.000471756,'EPI_ISL_376582|2018.162|Human|Korea|H3N2|3C.2a1':0.000944073)0.000:0.000000006)0.000:0.000000006)0.868:0.000471658,('EPI_ISL_362246|2019.225|Human|Tanzania|H3N2|3C.2a2':0.002369896,'EPI_ISL_319708|2018.342|Human|Philippines|H3N2|3C.2a2':0.000944224)0.731:0.000000006)0.000:0.000000006,(((((('EPI_ISL_373501|2018.181|Human|USA|H3N2|3C.2a1':0.000000006,'EPI_ISL_339848|2019.008|Human|Hawaii|H3N2|3C.2a2':0.000944191)0.855:0.000471658,(('EPI_ISL_311679|2017.904|Human|Korea|H3N2|3C.2a2':0.000471658,'EPI_ISL_402293|2019.767|Human|China|H3N2|3C.2a2':0.000944709)0.000:0.000000006,(('EPI_ISL_304183|2018.173|Human|Netherlands|H1N2|6B.1A':0.001890854,'EPI_ISL_313702|2018.126|Human|USA|H3N2|3C.2a2':0.000944116)0.000:0.000000006,(('EPI_ISL_350079|2018.693|Human|Thailand|H3N2|3C.2a2':0.001892954,('EPI_ISL_376571|2018.216|Human|Japan|H1N1|6B.1A':0.000944228,('EPI_ISL_341051|2018.803|Human|Thailand|H3N2|3C.2a2':0.001419297,'EPI_ISL_376727|2018.123|Human|Guam|H3N2|3C.2a1b.1':0.000000006)0.835:0.000471745)0.000:0.000000006)0.871:0.000471688,('EPI_ISL_298553|2017.959|Human|USA|H3N2|3C.2a2':0.000949124,('EPI_ISL_330028|2018.033|Human|Thailand|H3N2|3C.2a2':0.000000006,(('EPI_ISL_386841|2019.036|Human|Thailand|H3N2|3C.2a2':0.000000006,'EPI_ISL_332796|2018.912|Human|Asia-Russia|H3N2|3C.2a2':0.000579903)0.810:0.000472053,'EPI_ISL_391106|2019.134|Human|Laos|H3N2|3C.2a2':0.000472412)0.792:0.000472407)0.778:0.000471136)0.790:0.000472855)0.000:0.000000006)0.000:0.000000006)1.000:0.000000006)0.000:0.000000006,('EPI_ISL_376797|2018.019|Human|USA|H1N1|6B.1A':0.001423115,('EPI_ISL_4055883|2018.666|Human|Taiwan|H3N2|3C.2a2':0.000471602,(('EPI_ISL_334198|2018.926|Human|Sweden|H3N2|3C.2a2':0.0,'EPI_ISL_355220|2019.079|Human|Sweden|H3N2|3C.2a2':0.0):0.000000006,'EPI_ISL_343373|2019.079|Human|Sweden|H3N2|3C.2a2':0.000471538)0.000:0.000000006)0.945:0.001422955)0.784:0.000468726)0.000:0.000000006,(('EPI_ISL_312839|2018.282|Human|USA|H3N2|3C.2a2':0.000944150,'EPI_ISL_319637|2018.353|Human|Japan|H3N2|3C.2a2':0.002842032)0.000:0.000000006,('EPI_ISL_332952|2018.397|Human|Canada|H3N2|3C.2a2':0.002365337,'EPI_ISL_391581|2018.907|Human|Singapore|H3N2|3C.2a2':0.002842968)0.000:0.000000006)1.000:0.000000006)0.000:0.000000006,(('EPI_ISL_376811|2018.164|Human|USA|H1N1|6B.1A.1':0.000000006,'EPI_ISL_358479|2018.249|Human|USA|H3N2|3C.2a2':0.001890861)0.845:0.000471507,('EPI_ISL_376591|2018.003|Human|USA|H3N2|nan':0.000944325,'EPI_ISL_305021|2018.175|Human|USA|H3N2|3C.2a2':0.000943856)0.000:0.000000006)0.667:0.000000006)0.000:0.000000006,(((((('EPI_ISL_373449|2018.211|Human|Italy|H3N2|3C.2a1b.1':0.001890932,'EPI_ISL_309531|2018.077|Human|Argentina|H3N2|3C.2a2':0.001892110)0.726:0.000000006,((('EPI_ISL_297479|2017.995|Human|Denmark|H3N2|3C.2a2':0.0,'EPI_ISL_302089|2018.06|Human|Denmark|H3N2|3C.2a2':0.0,'EPI_ISL_376789|2018.115|Human|USA|H1N1|6B.1A':0.0,'EPI_ISL_373407|2018.6|Human|USA|H1N1|6B.1A':0.0,'EPI_ISL_376648|2018.079|Human|USA|H1N1|6B.1A.1':0.0,'EPI_ISL_376602|2018.022|Human|USA|H1N1|6B.1A.1':0.0,'EPI_ISL_396395|2018.104|Human|Australia|H3N2|3C.2a2':0.0,'EPI_ISL_4055904|2018.666|Human|Taiwan|H3N2|3C.2a2':0.0,'EPI_ISL_340479|2018.499|Human|Singapore|H3N2|3C.2a2':0.0,'EPI_ISL_314999|2018.06|Human|Emirates|H3N2|3C.2a2':0.0):0.000000006,('EPI_ISL_373431|2018.2|Human|Germany|H1N1|6B.1A':0.000471527,(('EPI_ISL_376724|2018.063|Human|Germany|H1N1|6B.1A':0.0,'EPI_ISL_373424|2018.236|Human|Germany|H1N1|6B.1A.1':0.0,'EPI_ISL_373448|2018.121|Human|Italy|H1N1|6B.1A':0.0,'EPI_ISL_376740|2018.184|Human|Italy|H3N2|3C.2a2':0.0):0.000000006,('EPI_ISL_373425|2018.236|Human|Germany|H1N1|6B.1A.1':0.0,'EPI_ISL_373422|2018.195|Human|Germany|H3N2|3C.2a1':0.0,'EPI_ISL_376725|2018.195|Human|Germany|H3N2|3C.2a2':0.0):0.000471446)0.000:0.000000006)0.918:0.000943935)0.000:0.000000006,('EPI_ISL_387221|2019.044|Human|Italy|H1N1|6B.1A.5a':0.000471674,('EPI_ISL_376731|2018.074|Human|Italy|H1N1|6B.1A.5b':0.000944101,'EPI_ISL_331070|2018.101|Human|Bolivia|H3N2|3C.2a2':0.000000006)0.847:0.000471647)0.000:0.000000006)1.000:0.000000006)0.000:0.000000006,((('EPI_ISL_327742|2018.079|Human|Bahrain|H3N2|3C.2a2':0.000000006,'EPI_ISL_327733|2018.11|Human|Bahrain|H3N2|3C.2a2':0.000943786)0.857:0.000471437,('EPI_ISL_331843|2018.082|Human|Japan|H3N2|3C.2a2':0.0,'EPI_ISL_308933|2017.926|Human|Japan|H3N2|nan':0.0):0.000000006)0.000:0.000000006,'EPI_ISL_322953|2018.485|Human|Colombia|H3N2|3C.2a2':0.001893097)0.841:0.000471553)0.000:0.000000006,'EPI_ISL_308148|2017.948|Human|Belgium|H3N2|3C.2a2':0.000471658)0.000:0.000000006,((('EPI_ISL_342945|2019.112|Human|France|H3N2|3C.2a2':0.000947093,'EPI_ISL_353490|2019.044|Human|Kazakhstan|H3N2|3C.2a2':0.001896704)0.763:0.000469720,('EPI_ISL_332713|2018.907|Human|France|H3N2|3C.2a2':0.000000006,('EPI_ISL_501923|2019.156|Human|Germany|H3N2|3C.2a2':0.001418130,'EPI_ISL_333330|2018.874|Human|Switzerland|H3N2|3C.2a2':0.000000006)0.856:0.000471935)0.982:0.001892018)0.000:0.000000006,(('EPI_ISL_357125|2019.153|Human|Belgium|H3N2|3C.2a2':0.001892094,((('EPI_ISL_354519|2018.997|Human|Belgium|H3N2|3C.2a2':0.000471638,'EPI_ISL_362163|2019.216|Human|Macedonia|H3N2|3C.2a2':0.000944539)0.000:0.000000006,'EPI_ISL_346115|2018.915|Human|Bulgaria|H3N2|3C.2a2':0.000000006)1.000:0.000000006,('EPI_ISL_349895|2019.033|Human|Canada|H3N2|3C.2a2':0.000945743,('EPI_ISL_350090|2019.041|Human|Canada|H3N2|3C.2a2':0.000946306,('EPI_ISL_368163|2019.159|Human|TheCaribbean|H3N2|3C.2a2':0.0,'EPI_ISL_353975|2019.192|Human|Guyana|H3N2|3C.2a2':0.0):0.000471698)0.781:0.000471442)0.786:0.000473641)0.000:0.000000006)0.935:0.000944580,((('EPI_ISL_330925|2018.603|Human|Bahrain|H3N2|3C.2a2':0.001893887,'EPI_ISL_321241|2018.515|Human|Chile|H3N2|3C.2a2':0.000471711)0.000:0.000000006,(('EPI_ISL_396187|2018.729|Human|Australia|H3N2|3C.2a2':0.000472153,'EPI_ISL_342256|2018.901|Human|China|H3N2|3C.2a2':0.000472424)0.762:0.000473496,'EPI_ISL_331050|2018.679|Human|Bolivia|H3N2|3C.2a2':0.000948760)0.773:0.000471603)0.000:0.000000006,('EPI_ISL_322143|2018.375|Human|Chile|H3N2|3C.2a2':0.000944469,'EPI_ISL_348169|2018.805|Human|Peru|H3N2|3C.2a2':0.001894695)0.000:0.000000006)0.000:0.000000006)0.833:0.000471658)0.000:0.000000006)0.000:0.000000006,((('EPI_ISL_291966|2017.967|Human|Netherlands|H3N2|3C.2a2':0.000944128,('EPI_ISL_304918|2018.118|Human|UK|H3N2|3C.2a2':0.001419725,('EPI_ISL_320329|2018.214|Human|Ecuador|H3N2|3C.2a2':0.000000006,'EPI_ISL_320330|2018.301|Human|Ecuador|H3N2|3C.2a2':0.000471945)0.877:0.000944468)0.750:0.000472446)0.000:0.000000006,((('EPI_ISL_362649|2018.8|Human|Taiwan|H3N2|3C.2a2':0.001422305,(('EPI_ISL_333384|2018.888|Human|France|H3N2|3C.2a2':0.000000006,'EPI_ISL_346776|2019.126|Human|Spain|H3N2|3C.2a2':0.000943947)0.918:0.000944141,('EPI_ISL_370023|2019.055|Human|Korea|H3N2|3C.2a2':0.001417962,('EPI_ISL_346104|2018.915|Human|Canada|H3N2|3C.2a2':0.0,'EPI_ISL_338636|2018.915|Human|Canada|H3N2|3C.2a2':0.0):0.000000006)0.000:0.000000006)0.790:0.000473403)0.767:0.000470546,'EPI_ISL_330018|2018.564|Human|Hawaii|H3N2|3C.2a2':0.001417255)0.000:0.000000006,'EPI_ISL_331054|2018.214|Human|Lebanon|H3N2|3C.2a2':0.000472359)0.000:0.000000006)1.000:0.000000006,((((('EPI_ISL_301498|2018.038|Human|Ireland|H3N2|3C.2a2':0.000471695,'EPI_ISL_319734|2018.403|Human|Philippines|H3N2|3C.2a2':0.000944084)0.000:0.000000006,('EPI_ISL_376821|2018.184|Human|USA|H1N1|6B.1A.1':0.000000006,'EPI_ISL_311672|2018.082|Human|Bahamas|H3N2|3C.2a2':0.000944448)0.872:0.000471668)0.000:0.000000006,'EPI_ISL_310249|2018.167|Human|Sweden|H3N2|3C.2a2':0.000471583)0.000:0.000000006,('EPI_ISL_327686|2018.033|Human|USA|H3N2|3C.2a2':0.000947482,(((('EPI_ISL_340377|2018.937|Human|Sweden|H3N2|3C.2a2':0.0,'EPI_ISL_331875|2018.734|Human|Hawaii|H3N2|3C.2a2':0.0):0.000000006,((('EPI_ISL_353632|2019.085|Human|USA|H3N2|3C.2a2':0.0,'EPI_ISL_348161|2019.033|Human|USA|H3N2|3C.2a2':0.0):0.000000006,'EPI_ISL_350087|2019.038|Human|Canada|H3N2|3C.2a2':0.001418356)0.830:0.000471732,('EPI_ISL_370602|2019.016|Human|USA|H1N1|6B.1A.1':0.000471619,'EPI_ISL_332556|2018.816|Human|USA|H3N2|3C.2a2':0.000471753)0.000:0.000000006)0.000:0.000000006)0.000:0.000000006,'EPI_ISL_336744|2018.874|Human|USA|H3N2|3C.2a2':0.000471628)0.994:0.003319484,'EPI_ISL_288450|2017.885|Human|USA|H3N2|3C.2a2':0.000000006)0.386:0.000471674)0.770:0.000000006)0.991:0.000000006,('EPI_ISL_306979|2018.233|Human|Netherlands|H3N2|3C.2a2':0.004274882,'EPI_ISL_376754|2018.104|Human|USA|H1N1|6B.1A.1':0.000945505)0.760:0.000000006)0.000:0.000000006)0.703:0.000000006)0.000:0.000000006)0.000:0.000000006)0.917:0.000471636,('EPI_ISL_305837|2017.882|Human|Canada|H3N2|3C.2a2':0.0,'EPI_ISL_285687|2017.732|Human|USA|H3N2|3C.2a2':0.0,'EPI_ISL_309026|2017.795|Human|Australia|H3N2|3C.2a2':0.0):0.000000006)0.000:0.000000006)0.938:0.000944237)0.836:0.000471691)0.000:0.000000006)0.847:0.000471579)0.000:0.000000006)1.000:0.000000006)0.000:0.000000006,('EPI_ISL_319726|2018.271|Human|Peru|H3N2|3C.2a2':0.001417007,'EPI_ISL_331057|2018.433|Human|Bolivia|H3N2|3C.2a2':0.002842156)0.000:0.000000006)1.000:0.000000006)0.000:0.000000006,'EPI_ISL_275901|2017.526|Human|Chile|H3N2|3C.2a2':0.000471567)0.000:0.000000006,(('EPI_ISL_376572|2018.104|Human|USA|H1N1|6B.1A.5b':0.000470894,('EPI_ISL_331821|2017.97|Human|Switzerland|H3N2|3C.2a2':0.001419017,('EPI_ISL_305019|2017.986|Human|USA|H3N2|3C.2a2':0.0,'EPI_ISL_296561|2017.986|Human|USA|H3N2|3C.2a2':0.0):0.000472248)0.888:0.000946819)0.886:0.000945895,(((('EPI_ISL_331537|2018.581|Human|Uruguay|H3N2|3C.2a2':0.000471756,'EPI_ISL_321203|2018.452|Human|Guyana|H3N2|3C.2a2':0.000000006)0.000:0.000000006,'EPI_ISL_346119|2018.879|Human|Guatemala|H3N2|3C.2a2':0.002366088)0.908:0.000944042,('EPI_ISL_373483|2018.014|Human|USA|H1N1|6B.1A.1':0.000943836,(('EPI_ISL_376647|2018.082|Human|USA|H1N1|6B.1A':0.0,'EPI_ISL_376653|2018.049|Human|USA|H1N1|6B.1A.1':0.0,'EPI_ISL_376799|2018.23|Human|USA|H1N1|6B.1A.1':0.0):0.000000006,('EPI_ISL_319736|2018.159|Human|TheCaribbean|H3N2|3C.2a2':0.000471380,('EPI_ISL_299988|2018.008|Human|Canada|H3N2|3C.2a2':0.000944167,('EPI_ISL_373439|2018.156|Human|Germany|H1N1|6B.1A.1':0.000471808,'EPI_ISL_376732|2018.079|Human|Italy|H1N1|6B.1A':0.000000006)0.000:0.000000006)0.779:0.000471965)0.809:0.000472694)0.000:0.000000006)0.000:0.000000006)0.000:0.000000006,('EPI_ISL_381129|2017.603|Human|Nicaragua|H3N2|3C.2a2':0.003274276,('EPI_ISL_322457|2018.159|Human|Russia|H3N2|3C.2a2':0.000473066,'EPI_ISL_322485|2018.279|Human|Russia|H3N2|3C.2a2':0.001418397)0.757:0.000471976)0.766:0.000471297)0.856:0.000471579)0.000:0.000000006)0.000:0.000000006)0.858:0.000471481)0.000:0.000000006,((((('EPI_ISL_311673|2017.852|Human|Honduras|H3N2|3C.2a2':0.0,'EPI_ISL_296520|2017.874|Human|CostaRica|H3N2|3C.2a2':0.0,'EPI_ISL_281738|2017.425|Human|Salvador|H3N2|3C.2a2':0.0,'EPI_ISL_381110|2017.603|Human|Nicaragua|H3N2|3C.2a2':0.0):0.000000006,((('EPI_ISL_373441|2018.184|Human|Germany|H1N1|6B.1A.5b':0.002841441,'EPI_ISL_295119|2017.608|Human|Nicaragua|H3N2|3C.2a2':0.000944151)0.737:0.000000006,((('EPI_ISL_320440|2018.211|Human|Belgium|H3N2|3C.2a2':0.001418161,(((('EPI_ISL_339834|2019.022|Human|USA|H3N2|3C.2a2':0.0,'EPI_ISL_349862|2019.022|Human|USA|H3N2|3C.2a2':0.0):0.001418443,((('EPI_ISL_322444|2018.233|Human|Asia-Russia|H3N2|3C.2a2':0.0,'EPI_ISL_364338|2019.381|Human|Asia-Russia|H3N2|3C.2a2':0.0):0.000000006,'EPI_ISL_364318|2019.247|Human|Asia-Russia|H3N2|3C.2a2':0.000471752)0.879:0.000471816,(('EPI_ISL_330889|2018.441|Human|Asia-Russia|H3N2|3C.2a2':0.0,'EPI_ISL_322443|2018.441|Human|Asia-Russia|H3N2|3C.2a2':0.0):0.000944733,'EPI_ISL_364353|2019.205|Human|Russia|H3N2|3C.2a2':0.000000006)0.000:0.000000006)0.917:0.000472054)0.000:0.000000006,'EPI_ISL_290713|2017.907|Human|TheCaribbean|H3N2|3C.2a2':0.000945073)0.000:0.000000006,'EPI_ISL_307881|2018.178|Human|TheCaribbean|H3N2|3C.2a2':0.001892704)0.000:0.000000006)0.916:0.000944176,('EPI_ISL_299584|2017.827|swine|USA|H3N2|3C.2a2':0.000471583,'EPI_ISL_299938|2017.932|Human|Peru|H3N2|3C.2a2':0.001417273)0.000:0.000000006)1.000:0.000000006,('EPI_ISL_287602|2017.841|Human|USA|H3N2|3C.2a2':0.000000006,'EPI_ISL_300764|2017.855|Human|Georgia|H3N2|3C.2a2':0.001416727)0.000:0.000000006)1.000:0.000000006)0.000:0.000000006,'EPI_ISL_281526|2017.521|Human|Panama|H3N2|3C.2a2':0.000471589)0.000:0.000000006)0.000:0.000000006,('EPI_ISL_290108|2017.926|Human|France|H3N2|3C.2a2':0.000471817,'EPI_ISL_332183|2018.562|Human|Canada|H3N2|3C.2a2':0.000945266)0.785:0.000471558)0.859:0.000471497,'EPI_ISL_273649|2017.164|Human|Trinidad|H3N2|3C.2a1':0.000471387)0.000:0.000000006,('EPI_ISL_291638|2017.638|Human|Mexico|H3N2|3C.2a1':0.001419164,'EPI_ISL_275847|2017.507|Human|Panama|H3N2|3C.2a1':0.000000006)0.841:0.000471371)0.000:0.000000006)0.000:0.000000006,'EPI_ISL_396455|2017.482|Human|Australia|H3N2|3C.2a1':0.000943704)0.815:0.000471491)0.000:0.000000006)0.000:0.000000006,('EPI_ISL_275853|2017.003|Human|Greece|H3N2|3C.2a1':0.000945899,(('EPI_ISL_381582|2017.501|Human|Uganda|H3N2|3C.2a1':0.000471686,('EPI_ISL_313517|2018.008|Human|Congo|H3N2|3C.2a1':0.001417858,('EPI_ISL_14925727|2018.162|Human|USA|H3N2|3C.2a1':0.000472222,(('EPI_ISL_296529|2017.838|Human|Canada|H3N2|3C.2a1':0.0,'EPI_ISL_326930|2018.666|Human|USA|H3N2|3C.2a1':0.0):0.000000006,('EPI_ISL_305039|2017.989|Human|USA|H3N2|3C.2a1':0.000944932,'EPI_ISL_299968|2018.063|Human|USA|H3N2|3C.2a1':0.000471967)0.000:0.000000006)0.000:0.000000006)0.988:0.001892406)0.000:0.000000006)0.000:0.000000006,('EPI_ISL_304996|2017.858|Human|Congo|H3N2|3C.2a1':0.001423340,'EPI_ISL_304990|2017.877|Human|Congo|H3N2|3C.2a1':0.001891346)0.747:0.000468283)0.790:0.000471099)0.772:0.000469803)0.965:0.001886445)0.830:0.000469737,((((('EPI_ISL_239120|2016.571|Human|Singapore|H3N2|3C.2a1':0.001422420,('EPI_ISL_241829|2016.973|Human|France|H3N2|3C.2a1':0.000471843,'EPI_ISL_288866|2016.708|Human|Australia|H3N2|3C.2a1':0.000470557)0.943:0.001421198)0.632:0.000351511,('EPI_ISL_289551|2017.551|Human|Indonesia|H3N2|3C.2a1':0.002249035,'EPI_ISL_242629|2016.951|Human|Russia|H3N2|3C.2a1':0.000587684)0.574:0.000945720)0.779:0.000588020,((((('EPI_ISL_274671|2017.329|Human|Taiwan|H3N2|3C.2a':0.005242956,'EPI_ISL_225093|2016.158|Human|Chile|H3N2|3C.2a':0.000945162)0.753:0.000470502,((((((('EPI_ISL_301476|2018.03|Human|UK|H3N2|3C.2a2':0.001427163,'EPI_ISL_396355|2017.589|Human|Australia|H3N2|3C.2a2':0.000466046)0.971:0.002376218,('EPI_ISL_240588|2016.872|Human|Netherlands|H3N2|3C.2a2':0.002915687,'EPI_ISL_302535|2017.025|Human|China|H3N2|3C.2a':0.001415589)0.236:0.000000006)0.740:0.000000006,('EPI_ISL_257863|2016.964|Human|USA|H3N2|3C.2a2':0.003328057,'EPI_ISL_289032|2016.708|Human|Australia|H3N2|3C.2a2':0.002361731)0.863:0.000953499)0.000:0.000000006,'EPI_ISL_277531|2017.586|Human|Thailand|H3N2|3C.2a2':0.001415441)0.000:0.000000006,(('EPI_ISL_257321|2016.995|Human|Asia-Russia|H3N2|3C.2a2':0.000945422,'EPI_ISL_242637|2016.934|Human|Asia-Russia|H3N2|3C.2a2':0.000473030)0.776:0.000469465,'EPI_ISL_241933|2016.97|Human|Sweden|H3N2|3C.2a2':0.001416528)0.000:0.000000006)0.000:0.000000006,(((((((((('EPI_ISL_284154|2017.8|Human|USA|H3N2|3C.2a2':0.002371329,'EPI_ISL_291737|2017.696|Human|Philippines|H3N2|3C.2a2':0.001897068)0.919:0.001422707,'EPI_ISL_378755|2017.674|Human|Korea|H3N2|3C.2a2':0.001889569)0.000:0.000000006,('EPI_ISL_302534|2016.702|Human|China|H3N2|3C.2a2':0.000470793,'EPI_ISL_255588|2017.027|Human|Singapore|H3N2|3C.2a2':0.000476261)0.727:0.000000069)0.000:0.000000006,('EPI_ISL_281712|2017.597|Human|USA|H3N2|3C.2a2':0.003313929,(('EPI_ISL_270200|2017.074|Human|Kazakhstan|H3N2|3C.2a2':0.001888276,('EPI_ISL_252737|2016.989|Human|Hawaii|H3N2|3C.2a2':0.000470880,'EPI_ISL_256810|2017.06|Human|Asia-Russia|H3N2|3C.2a2':0.000471281)0.000:0.000000006)0.850:0.000470901,'EPI_ISL_332328|2017.063|Human|Timor-Leste|H3N2|3C.2a2':0.001415816)0.000:0.000000006)0.000:0.000000006)0.000:0.000000006,('EPI_ISL_292531|2017.712|Human|VietNam|H3N2|3C.2a2':0.000946386,'EPI_ISL_292528|2017.581|Human|VietNam|H3N2|3C.2a2':0.000469984)0.936:0.001418170)0.846:0.000472039,('EPI_ISL_289543|2017.704|Human|Laos|H3N2|3C.2a2':0.002837369,'EPI_ISL_283167|2017.293|Human|Bolivia|H3N2|3C.2a2':0.001888683)0.000:0.000000006)0.000:0.000000006,('EPI_ISL_331718|2016.926|Human|France|H3N2|3C.2a2':0.000471456,'EPI_ISL_256437|2016.989|Human|Spain|H3N2|3C.2a2':0.000492528)0.883:0.000944467)0.855:0.000471018,('EPI_ISL_15610662|2017.197|Human|Fiji|H3N2|3C.2a2':0.000471132,(('EPI_ISL_242823|2016.932|Human|Japan|H3N2|3C.2a2':0.000471005,(('EPI_ISL_240858|2016.932|Human|USA|H3N2|3C.2a2':0.000471132,((('EPI_ISL_242748|2016.975|Human|USA|H3N2|3C.2a2':0.000471195,'EPI_ISL_244778|2016.978|Human|Georgia|H3N2|3C.2a2':0.000471197)0.000:0.000000006,'EPI_ISL_281381|2017.025|Human|Japan|H3N2|nan':0.000471795)0.000:0.000000006,('EPI_ISL_248106|2016.992|Human|TheCaribbean|H3N2|3C.2a2':0.001416428,('EPI_ISL_274674|2017.334|Human|Taiwan|H3N2|3C.2a2':0.000471248,'EPI_ISL_286014|2017.526|Human|Argentina|H3N2|3C.3a':0.001417880)0.000:0.000000006)0.983:0.000000006)0.000:0.000000006)0.891:0.000471132,'EPI_ISL_281552|2017.378|Human|Paraguay|H3N2|3C.2a2':0.000942854)0.000:0.000000006)0.651:0.000000006,('EPI_ISL_302538|2017.033|Human|China|H3N2|3C.2a2':0.001899571,'EPI_ISL_269294|2016.945|Human|Australia|H3N2|nan':0.002865410)0.747:0.000463631)0.000:0.000000006)0.000:0.000000006)0.951:0.000942996,'EPI_ISL_244903|2016.91|Human|Ukraine|H3N2|3C.2a2':0.001416634)0.000:0.000000006,'EPI_ISL_248485|2016.831|Human|UK|H3N2|3C.2a2':0.000000006)0.998:0.000000006)0.000:0.000000006,'EPI_ISL_247739|2017.041|Human|Japan|H3N2|3C.2a2':0.001416070)0.978:0.001889229)0.000:0.000000006,'EPI_ISL_213988|2016.003|Human|HongKong|H3N2|3C.2a1':0.000471086)0.000:0.000000006,((((((('EPI_ISL_208002|2015.893|Human|Canada|H3N2|3C.2a':0.0,'EPI_ISL_207438|2015.707|Human|USA|H3N2|3C.2a':0.0):0.000000006,(('EPI_ISL_206220|2015.759|Human|TheCaribbean|H3N2|3C.2a':0.001416093,(('EPI_ISL_202416|2015.77|Human|Canada|H3N2|3C.2a':0.0,'EPI_ISL_205608|2015.77|Human|Canada|H3N2|3C.2a'
[truncated: 1,652,984 more chars]
