# Supplementary material for: Using homologous network to identify reassortment risk in H5Nx avian influenza viruses
Source: PLoS Comput Biol. 2025 Jul 22;21(7):e1013301. doi: 10.1371/journal.pcbi.1013301 (PMC12282916; doi:10.1371/journal.pcbi.1013301)
Supplement: S1 File — This ZIP archive includes the dataset and code used to reproduce the results of this study. (ZIP) [file pcbi.1013301.s012.zip › S1_File/step3Genotype_nomenclature_datasets/Ready_NA_aln.tree]

((('EPI_ISL_313540|2017.792|Human|Laos|H3N2|3C.2a1b.1':0.002409009,('EPI_ISL_275943|2017.564|Human|SouthAfrica|H3N2|3C.2a1b.1':0.000801484,((('EPI_ISL_316439|2018.23|Human|TheCaribbean|H3N2|3C.2a1b.1':0.000801128,(((('EPI_ISL_274681|2017.353|Human|Taiwan|H3N2|nan':0.000801450,((('EPI_ISL_320732|2018.447|Human|HongKong|H3N2|3C.2a1b.1':0.003217203,(((('EPI_ISL_312609|2017.167|Human|Malaysia|H3N2|3C.2a1b.1':0.000828492,((('EPI_ISL_331077|2018.175|Human|Thailand|H3N2|3C.2a1b.1':0.000000006,('EPI_ISL_308925|2018.11|Human|Japan|H3N2|3C.2a1b.1':0.000000006,'EPI_ISL_331842|2018.367|Human|Japan|H3N2|3C.2a1b.1':0.000801274)0.956:0.002408651)0.969:0.002408391,('EPI_ISL_297489|2017.973|Human|Denmark|H3N2|3C.2a1b.1':0.000801259,('EPI_ISL_286062|2017.808|Human|HongKong|H3N2|3C.2a1b.1':0.000000006,('EPI_ISL_293062|2017.962|Human|France|H3N2|3C.2a1b.1':0.000801389,'EPI_ISL_309437|2018.197|Human|France|H3N2|3C.2a1b.1':0.000000006)0.851:0.000802722)0.000:0.000000006)0.000:0.000000006)0.907:0.001604045,((('EPI_ISL_339067|2018.586|Human|SriLanka|H3N2|3C.2a1b.1':0.004027739,((('EPI_ISL_322939|2018.332|Human|TheCaribbean|H3N2|3C.2a1b.2':0.001602672,(((('EPI_ISL_416774|2020.104|Human|USA|H3N2|3C.2a1b.2':0.003219884,(('EPI_ISL_409061|2019.688|Human|Thailand|H3N2|3C.2a1b.2b':0.001604905,('EPI_ISL_493325|2019.825|Human|Bahrain|H3N2|3C.2a1b.2b':0.001601484,(('EPI_ISL_482890|2020.117|Human|Brazil|H3N2|3C.2a1b.2b':0.001614563,(('EPI_ISL_377440|2019.23|Human|Spain|H3N2|3C.2a1b.2b':0.0,'EPI_ISL_366589|2019.181|Human|Korea|H3N2|3C.2a1b.2b':0.0):0.000000006,('EPI_ISL_363931|2019.197|Human|Oman|H3N2|3C.2a1b.2b':0.002404313,'EPI_ISL_363989|2019.219|Human|USA|H3N2|3C.2a1b.2':0.000000006)0.631:0.000000006)0.000:0.000000006)0.920:0.000799366,(((('EPI_ISL_342263|2018.063|Human|Hawaii|H3N2|3C.2a1b.2b':0.000799721,'EPI_ISL_380492|2019.17|Human|USA|H3N2|3C.2a1b.2b':0.000799350)0.000:0.000000006,(('EPI_ISL_378226|2019.323|Human|Australia|H3N2|3C.2a1b.2b':0.000799257,('EPI_ISL_378077|2019.326|Human|Paraguay|H3N2|3C.2a1b.2b':0.000799889,'EPI_ISL_378075|2019.23|Human|Paraguay|H3N2|3C.2a1b.2b':0.000000006)0.934:0.001600663)0.000:0.000000006,(('EPI_ISL_366572|2019.197|Human|USA|H3N2|3C.2a1b.2b':0.001600344,'EPI_ISL_400011|2019.882|Human|USA|H3N2|3C.2a1b.2b':0.002404199)0.211:0.000000006,('EPI_ISL_365505|2019.142|Human|Luxembourg|H3N2|3C.2a1b.2b':0.000799663,('EPI_ISL_501924|2019.159|Human|Germany|H3N2|3C.2a1b.2b':0.000799949,'EPI_ISL_351973|2019.189|Human|France|H3N2|3C.2a1b.2b':0.000000006)0.000:0.000000006)0.864:0.000799543)0.000:0.000000006)1.000:0.000000006)0.000:0.000000006,(('EPI_ISL_398749|2019.641|Human|Singapore|H3N2|3C.2a1b.2b':0.0,'EPI_ISL_394956|2019.31|Human|Thailand|H3N2|3C.2a1b.2b':0.0,'EPI_ISL_366539|2019.159|Human|Japan|H3N2|3C.2a1b.2b':0.0):0.000000006,(('EPI_ISL_410965|2020.052|Human|Germany|H3N2|3C.2a1b.2b':0.003216126,'EPI_ISL_377909|2019.359|Human|Hawaii|H3N2|3C.2a1b.2b':0.000803211)0.882:0.001598708,('EPI_ISL_391125|2019.332|Human|Laos|H3N2|3C.2a1b.2b':0.000799747,('EPI_ISL_364356|2019.293|Human|Russia|H3N2|3C.2a1b.2b':0.000000006,('EPI_ISL_409042|2019.962|Human|USA|H3N2|3C.2a1b.2b':0.0,'EPI_ISL_409373|2019.962|Human|USA|H3N2|3C.2a1b.2b':0.0,'EPI_ISL_415776|2020.112|Human|USA|H3N2|3C.2a1b.2b':0.0,'EPI_ISL_414896|2020.025|Human|USA|H3N2|3C.2a1b.2b':0.0,'EPI_ISL_413714|2020.112|Human|USA|H3N2|3C.2a1b.2b':0.0):0.000799674)0.000:0.000000006)0.000:0.000000006)0.850:0.000799486)0.000:0.000000006)0.000:0.000000006,('EPI_ISL_414882|2020.014|Human|Korea|H3N2|3C.2a1b.2b':0.002411936,'EPI_ISL_1367572|2020.038|Human|Thailand|H3N2|3C.2a1b.2b':0.001612574)0.875:0.001598114)0.000:0.000000006)0.000:0.000000006)0.782:0.000799578)0.783:0.000799661,((((((((('EPI_ISL_400871|2019.882|Human|USA|H3N2|3C.2a1b.2':0.000800261,('EPI_ISL_400876|2019.899|Human|USA|H3N2|3C.2a1b.2':0.000000006,'EPI_ISL_402491|2019.893|Human|Ecuador|H3N2|3C.2a1b.2':0.004019763)0.000:0.000000006)0.000:0.000000006,'EPI_ISL_391076|2019.63|Human|Sweden|H3N2|3C.2a1b.2':0.000801863)0.954:0.002411381,('EPI_ISL_404311|2019.912|Human|USA|H3N2|3C.2a1b.2':0.000800766,('EPI_ISL_338401|2019.06|Human|France|H3N2|3C.2a1b.2':0.000799729,'EPI_ISL_337001|2018.975|Human|France|H3N2|3C.2a1b.2':0.000000006)0.000:0.000000006)0.926:0.000799754)0.000:0.000000006,(('EPI_ISL_349762|2018.83|Human|Thailand|H3N2|3C.2a1b.2':0.000000006,'EPI_ISL_336493|2018.932|Human|Hawaii|H3N2|3C.2a1b.2':0.000799887)0.891:0.000799901,'EPI_ISL_398951|2019.438|Human|Peru|H3N2|3C.2a1b.2':0.001603100)0.000:0.000000006)1.000:0.000000006,((((((('EPI_ISL_717658|2020.186|Human|Bolivia|H3N2|3C.2a1b.2':0.000800941,'EPI_ISL_480451|2020.011|Human|Japan|H3N2|3C.2a1b.2':0.001608117)0.938:0.002410568,'EPI_ISL_12995233|2019.603|Human|Myanmar|H3N2|3C.2a1b.2':0.000799674)0.000:0.000000006,'EPI_ISL_390672|2019.537|Human|China|H3N2|3C.2a1b.2':0.001601803)0.000:0.000000006,('EPI_ISL_402204|2019.885|Human|China|H3N2|3C.2a1b.2':0.001602057,'EPI_ISL_421126|2019.759|Human|Taiwan|H3N2|3C.2a1b.2':0.003209647)0.000:0.000000006)0.000:0.000000006,(('EPI_ISL_390005|2019.479|Human|Argentina|H3N2|3C.2a1b.2b':0.002414395,'EPI_ISL_395128|2019.438|Human|Bolivia|H3N2|3C.2a1b.2b':0.002407585)0.275:0.000797910,'EPI_ISL_404566|2019.638|Human|Laos|H3N2|3C.2a1b.2':0.003223126)0.735:0.000000006)0.915:0.000799902,('EPI_ISL_351773|2018.967|Human|Asia-Russia|H3N2|3C.2a1b.2':0.002406548,('EPI_ISL_416775|2020.093|Human|USA|H3N2|3C.2a1b.2':0.004019584,'EPI_ISL_390101|2019.079|Human|Thailand|H3N2|3C.2a1b.2':0.004015353)0.742:0.000000006)0.000:0.000000006)1.000:0.000000006,('EPI_ISL_398746|2019.581|Human|Singapore|H3N2|3C.2a1b.2a':0.003208922,('EPI_ISL_376540|2018.89|Human|Korea|H3N2|3C.2a1b.2':0.000799975,'EPI_ISL_369993|2019.06|Human|Italy|H3N2|3C.2a1b.2':0.001601580)0.000:0.000000006)1.000:0.000000006)0.000:0.000000006)0.000:0.000000006,(('EPI_ISL_390117|2019.356|Human|Taiwan|H3N2|3C.2a1b.2b':0.000801163,('EPI_ISL_4055862|2018.666|Human|Taiwan|H3N2|3C.2a1b.2b':0.000800273,(((((((('EPI_ISL_389584|2019.332|Human|Australia|H3N2|nan':0.000000006,'EPI_ISL_377095|2019.403|Human|China|H3N2|3C.2a1b.2b':0.000000006)0.000:0.000000006,(((((((((((('EPI_ISL_377466|2019.26|Human|Spain|H3N2|3C.2a1b.2':0.002405147,'EPI_ISL_387429|2019.189|Human|USA|H3N2|3C.2a1b.2':0.000000006)0.834:0.000800473,('EPI_ISL_390017|2019.532|Human|HongKong|H3N2|3C.2a1b.2':0.002409724,((('EPI_ISL_372646|2019.118|Human|Germany|H3N2|3C.2a1b.2':0.0,'EPI_ISL_370030|2019.071|Human|USA|H3N2|3C.2a1b.2':0.0):0.000000006,'EPI_ISL_387217|2019.079|Human|Germany|H3N2|3C.2a1b.2':0.000800448)0.896:0.001606025,('EPI_ISL_377842|2019.074|Human|Haiti|H3N2|3C.2a1b.2':0.000000006,'EPI_ISL_390008|2019.367|Human|Emirates|H3N2|3C.2a1b.2':0.004020048)0.770:0.000802995)0.881:0.001603818)0.781:0.000801752)0.000:0.000000006,'EPI_ISL_387512|2019.236|Human|USA|H3N2|3C.2a1b.2':0.001599971)0.000:0.000000006,(('EPI_ISL_369822|2019.038|Human|USA|H3N2|3C.2a1b.2b':0.000799597,('EPI_ISL_398125|2019.334|Human|Belgium|H3N2|3C.2a1b.2b':0.0,'EPI_ISL_362159|2019.178|Human|Macedonia|H3N2|3C.2a1b.2':0.0,'EPI_ISL_349471|2019.151|Human|Netherlands|H3N2|3C.2a1b.2b':0.0,'EPI_ISL_350701|2019.173|Human|Russia|H3N2|3C.2a1b.2':0.0,'EPI_ISL_339778|2018.896|Human|Canada|H3N2|3C.2a1b.2':0.0,'EPI_ISL_363442|2019.195|Human|NewZealand|H3N2|3C.2a1b.2b':0.0,'EPI_ISL_333609|2018.932|Human|Japan|H3N2|3C.2a1b.2b':0.0,'EPI_ISL_395253|2019.559|Human|Argentina|H3N2|3C.2a1b.2b':0.0,'EPI_ISL_4056063|2018.666|Human|Taiwan|H3N2|3C.2a1b.2':0.0,'EPI_ISL_357871|2019.016|Human|Emirates|H3N2|3C.2a1b.2b':0.0,'EPI_ISL_365235|2019.192|Human|Wallis-Futuna|H3N2|3C.2a1b.2b':0.0):0.000000006)0.000:0.000000006,(('EPI_ISL_378553|2019.153|Human|Brunei|H3N2|3C.2a1b.2':0.001601178,'EPI_ISL_338641|2018.844|Human|Canada|H3N2|3C.2a1b.2':0.002405914)0.000:0.000000006,('EPI_ISL_365519|2019.208|Human|Luxembourg|H3N2|3C.2a1b.2':0.000799987,('EPI_ISL_394936|2019.636|Human|Suriname|H3N2|3C.2a1b.2':0.003208915,('EPI_ISL_482895|2020.137|Human|Brazil|H3N2|3C.2a1b.2':0.000800060,'EPI_ISL_583999|2019.537|Human|Brazil|H3N2|3C.2a1b.2':0.000000006)0.961:0.001601718)0.000:0.000000006)0.854:0.000800300)0.000:0.000000006)0.000:0.000000006)1.000:0.000000006,('EPI_ISL_424748|2020.161|Human|Hawaii|H3N2|3C.2a1b.2':0.004840739,'EPI_ISL_390139|2018.978|Human|Canada|H3N2|3C.2a1b.2':0.000000006)0.835:0.000799827)0.000:0.000000006,(('EPI_ISL_405965|2019.501|Human|SriLanka|H3N2|3C.2a1b.2b':0.002404240,('EPI_ISL_387470|2019.249|Human|USA|H3N2|3C.3a1':0.0,'EPI_ISL_387468|2019.249|Human|USA|H3N2|3C.3a1':0.0):0.001600753)0.000:0.000000006,'EPI_ISL_362659|2019.367|Human|UK|H3N2|3C.2a1b.2':0.002404654)0.000:0.000000006)1.000:0.000000006,(((('EPI_ISL_391370|2019.625|Human|USA|H3N2|3C.2a1b.2b':0.002408154,((((('EPI_ISL_362617|2019.266|Human|TheCaribbean|H3N2|3C.2a1b.2':0.000800315,('EPI_ISL_407952|2020.033|Human|Denmark|H3N2|3C.2a1b.2':0.001600961,'EPI_ISL_400852|2019.833|Human|TheCaribbean|H3N2|3C.2a1b.2':0.001600891)0.000:0.000000006)0.838:0.000799757,('EPI_ISL_502030|2019.274|Human|Korea|H3N2|3C.2a1b.2':0.003209107,'EPI_ISL_369083|2019.266|Human|Germany|H3N2|3C.2a1b.2':0.001602065)0.000:0.000000006)0.540:0.000000006,('EPI_ISL_386844|2019.466|Human|USA|H3N2|3C.2a1b.2':0.001609645,'EPI_ISL_368957|2019.268|Human|USA|H3N2|3C.2a1b.2':0.003221138)0.766:0.000794830)0.000:0.000000006,(('EPI_ISL_355221|2019.093|Human|Sweden|H3N2|3C.2a1b.2':0.000801827,'EPI_ISL_378191|2019.29|Human|Australia|H3N2|3C.2a1b.2':0.002415271)0.769:0.000799433,(('EPI_ISL_337423|2019.036|Human|Asia-Russia|H3N2|3C.2a1b.2':0.0,'EPI_ISL_390119|2019.433|Human|Taiwan|H3N2|3C.2a1b.2':0.0):0.000000006,'EPI_ISL_351771|2019.096|Human|Asia-Russia|H3N2|3C.2a1b.2':0.001601149)0.000:0.000000006)0.000:0.000000006)0.000:0.000000006,('EPI_ISL_387226|2019.063|Human|Italy|H3N2|3C.2a1b.2':0.000799690,'EPI_ISL_387222|2019.044|Human|Italy|H3N2|3C.2a1b.2':0.000000006)0.963:0.001600922)0.525:0.000801747)0.000:0.000000006,('EPI_ISL_392586|2019.458|Human|Hawaii|H3N2|3C.2a1b.2b':0.002407583,((('EPI_ISL_404552|2019.781|Human|Guatemala|H3N2|3C.2a1b.2b':0.000000006,('EPI_ISL_499050|2020.03|Human|Chile|H3N2|3C.2a1b.2b':0.002407439,'EPI_ISL_404317|2019.885|Human|USA|H3N2|3C.2a1b.2b':0.000799958)0.000:0.000000006)0.000:0.000000006,('EPI_ISL_412156|2020.005|Human|USA|H3N2|3C.2a1b.2b':0.000800415,(('EPI_ISL_400794|2019.751|Human|Canada|H3N2|3C.2a1b.2b':0.0,'EPI_ISL_403110|2019.751|Human|USA|H3N2|3C.2a1b.2b':0.0,'EPI_ISL_415768|2020.104|Human|USA|H3N2|3C.2a1b.2b':0.0):0.000000006,('EPI_ISL_2462370|2020.068|Human|Belgium|H3N2|3C.2a1b.2b':0.001601426,(((('EPI_ISL_407933|2020.044|Human|Denmark|H3N2|3C.2a1b.2b':0.0,'EPI_ISL_13949964|2020.066|Human|Spain|H3N2|3C.2a1b.2b':0.0):0.000799866,'EPI_ISL_447881|2020.191|Human|Sweden|H3N2|3C.2a1b.2b':0.000799941)0.000:0.000000006,('EPI_ISL_403947|2019.975|Human|Romania|H3N2|3C.2a1b.2b':0.0,'EPI_ISL_419087|2020.169|Human|Russia|H3N2|3C.2a1b.2b':0.0,'EPI_ISL_470993|2019.997|Human|UK|H3N2|3C.2a1b.2b':0.0,'EPI_ISL_404293|2019.921|Human|UK|H3N2|3C.2a1b.2b':0.0,'EPI_ISL_409390|2019.962|Human|HongKong|H3N2|3C.2a1b.2b':0.0,'EPI_ISL_613415|2020.183|Human|Argentina|H3N2|3C.2a1b.2b':0.0):0.000000006)0.000:0.000000006,(('EPI_ISL_487049|2020.005|Human|UK|H3N2|3C.2a1b.2b':0.000799866,'EPI_ISL_487235|2020.115|Human|Luxembourg|H3N2|3C.2a1b.2b':0.000000006)0.569:0.000000006,('EPI_ISL_487058|2020.079|Human|UK|H3N2|3C.2a1b.2b':0.000804057,'EPI_ISL_482896|2020.186|Human|Brazil|H3N2|3C.2a1b.2b':0.004025097)0.774:0.000796981)0.000:0.000000006)0.000:0.000000006)0.840:0.000799887)0.000:0.000000006)0.840:0.000800085)0.000:0.000000006,(((('EPI_ISL_418562|2019.773|Human|TheCaribbean|H3N2|3C.2a1b.2b':0.000799595,((('EPI_ISL_395317|2019.74|Human|Sweden|H3N2|3C.2a1b.2b':0.000800011,'EPI_ISL_409138|2019.764|Human|Georgia|H3N2|3C.2a1b.2b':0.001605521)0.000:0.000000006,'EPI_ISL_401783|2019.773|Human|Germany|H3N2|3C.2a1b.2b':0.000000006)0.735:0.000000006,('EPI_ISL_609935|2019.781|Human|Norway|H3N2|3C.2a1b.2b':0.0,'EPI_ISL_2532338|2020.131|Human|USA|H3N2|3C.2a1b.2b':0.0):0.000000006)0.000:0.000000006)0.976:0.000000006,('EPI_ISL_409352|2019.737|Human|Trinidad|H3N2|3C.2a1b.2b':0.001600493,'EPI_ISL_400577|2019.811|Human|Japan|H3N2|3C.2a1b.2b':0.000000006)0.391:0.000000006)0.000:0.000000006,('EPI_ISL_405435|2019.934|Human|USA|H3N2|3C.2a1b.2b':0.000799022,('EPI_ISL_402711|2019.732|Human|USA|H3N2|3C.2a1b.2b':0.000798965,'EPI_ISL_396994|2019.786|Human|USA|H3N2|3C.2a1b.2b':0.000800194)0.000:0.000000006)0.884:0.000799284)0.840:0.000799765,'EPI_ISL_365847|2019.468|Human|USA|H3N2|3C.2a1b.2b':0.000000006)1.000:0.000000006)0.000:0.000000006)0.835:0.000799892)0.000:0.000000006,('EPI_ISL_510013|2019.929|Human|Malaysia|H3N2|3C.2a1b.1b':0.002405598,('EPI_ISL_347937|2018.989|Human|HongKong|H3N2|3C.2a1b.2':0.000000006,('EPI_ISL_398549|2019.392|Human|Canada|H3N2|3C.2a1b.2':0.000800430,('EPI_ISL_401787|2019.792|Human|Germany|H3N2|3C.2a1b.1b':0.0,'EPI_ISL_399020|2019.789|Human|Singapore|H3N2|3C.2a1b.1b':0.0):0.003210955)0.000:0.000000006)0.000:0.000000006)0.845:0.000799948)0.000:0.000000006,(('EPI_ISL_363435|2019.033|Human|Fiji|H3N2|3C.2a1b.2':0.000000006,'EPI_ISL_341062|2018.929|Human|Chile|H3N2|3C.2a1b.2':0.000799524)0.876:0.000799596,'EPI_ISL_350691|2019.101|Human|Georgia|H3N2|3C.2a1b.2':0.000799633)0.000:0.000000006)0.000:0.000000006)0.000:0.000000006,'EPI_ISL_387285|2019.074|Human|Spain|H3N2|3C.2a1b.2':0.000799770)0.000:0.000000006,('EPI_ISL_378554|2019.175|Human|Brunei|H3N2|3C.2a1b.2b':0.000799824,('EPI_ISL_404294|2019.863|Human|USA|H3N2|3C.2a1b.2b':0.004016085,('EPI_ISL_345560|2019.115|Human|Luxembourg|H3N2|3C.2a1b.2':0.001601085,(('EPI_ISL_357156|2018.989|Human|Belgium|H3N2|3C.2a1b.2':0.0,'EPI_ISL_354089|2019.066|Human|Belgium|H3N2|3C.2a1b.2':0.0,'EPI_ISL_366928|2019.096|Human|Belgium|H3N2|3C.2a1b.2':0.0,'EPI_ISL_372530|2019.31|Human|UK|H3N2|3C.2a1b.2':0.0,'EPI_ISL_366562|2019.181|Human|USA|H3N2|3C.2a1b.2':0.0,'EPI_ISL_346407|2019.121|Human|Singapore|H3N2|3C.2a1b.2':0.0):0.000000006,('EPI_ISL_357146|2019.181|Human|Belgium|H3N2|3C.2a1b.2':0.003212061,('EPI_ISL_372689|2019.121|Human|Italy|H3N2|3C.2a1b.2':0.000799571,('EPI_ISL_528873|2020.199|Human|Honduras|H3N2|3C.2a1b.2':0.003219922,('EPI_ISL_390108|2019.485|Human|CostaRica|H3N2|3C.2a1b.2':0.000000006,('EPI_ISL_412188|2019.718|Human|Nicaragua|H3N2|3C.2a1b.2':0.000799166,(('EPI_ISL_409341|2019.827|Human|Salvador|H3N2|3C.2a1b.2':0.0,'EPI_ISL_404634|2019.86|Human|Chile|H3N2|3C.2a1b.2':0.0):0.000000006,(('EPI_ISL_403817|2019.822|Human|USA|H3N2|3C.2a1b.2':0.0,'EPI_ISL_403104|2019.803|Human|USA|H3N2|3C.2a1b.2':0.0):0.001600710,'EPI_ISL_413229|2019.737|Human|Nicaragua|H3N2|3C.2a1b.2':0.000799329)0.000:0.000000006)0.000:0.000000006)0.891:0.000799292)0.788:0.000800548)0.788:0.000799097)0.000:0.000000006)0.000:0.000000006)0.000:0.000000006)0.921:0.000799634)0.167:0.000000006)1.000:0.000000006)0.000:0.000000006,('EPI_ISL_399781|2019.227|Human|UK|H3N2|3C.2a1b.2b':0.000799776,(((('EPI_ISL_357339|2019.345|Human|UK|H3N2|3C.2a1b.2b':0.000799849,((('EPI_ISL_409420|2019.923|Human|Canada|H3N2|3C.2a1b.2b':0.002405722,(('EPI_ISL_414082|2019.975|Human|Italy|H3N2|3C.2a1b.2b':0.0,'EPI_ISL_414746|2020.044|Human|Italy|H3N2|3C.2a1b.2b':0.0):0.001604064,'EPI_ISL_400808|2019.767|Human|Canada|H3N2|3C.2a1b.2b':0.000805175)0.753:0.000797873)0.785:0.000804288,('EPI_ISL_354069|2019.23|Human|Denmark|H3N2|3C.2a1b.2b':0.000801849,'EPI_ISL_515499|2020.071|Human|France|H3N2|3C.2a1b.2b':0.000799912)0.797:0.000801787)0.742:0.000000006,('EPI_ISL_405322|2019.477|Human|Australia|H3N2|3C.2a1b.2b':0.0,'EPI_ISL_395254|2019.54|Human|HongKong|H3N2|3C.2a1b.2b':0.0):0.000000006)0.000:0.000000006)0.509:0.000000006,'EPI_ISL_386972|2019.441|Human|Chile|H3N2|3C.2a1b.2b':0.000799849)0.000:0.000000006,(('EPI_ISL_517683|2020.09|Human|Japan|H3N2|3C.2a1b.2b':0.000799686,'EPI_ISL_400016|2019.732|Human|Emirates|H3N2|3C.2a1b.2b':0.001606854)0.764:0.000800561,('EPI_ISL_404632|2019.849|Human|Chile|H3N2|3C.2a1b.2b':0.001602866,'EPI_ISL_12953110|2018.682|Human|Myanmar|H3N2|3C.2a1b.2b':0.000800028)0.000:0.000000006)0.000:0.000000006)0.000:0.000000006,('EPI_ISL_419272|2020.005|Human|Australia|H3N2|3C.2a1b.2b':0.001601079,('EPI_ISL_447871|2020.156|Human|Sweden|H3N2|3C.2a1b.2b':0.001601501,'EPI_ISL_410080|2020.044|Human|Germany|H3N2|3C.2a1b.2b':0.000000006)0.000:0.000000006)0.925:0.000799941)0.000:0.000000006)0.851:0.000799900)0.000:0.000000006,('EPI_ISL_395182|2019.34|Human|Russia|H3N2|3C.2a1b.2':0.002407385,('EPI_ISL_412135|2020.063|Human|USA|H3N2|3C.2a1b.2':0.0,'EPI_ISL_412164|2020.063|Human|USA|H3N2|3C.2a1b.2':0.0):0.005634780)0.000:0.000000006)0.000:0.000000006,'EPI_ISL_510011|2019.553|Human|SouthAfrica|H3N2|3C.2a1b.2b':0.001601485)0.000:0.000000006)0.000:0.000000006,(('EPI_ISL_345223|2019.126|Human|Japan|H3N2|3C.2a1b.2b':0.000799948,'EPI_ISL_369014|2019.271|Human|UK|H3N2|3C.2a1b.2':0.004825676)0.000:0.000000006,'EPI_ISL_417893|2019.192|Human|Trinidad|H3N2|3C.2a1b.2':0.000799698)0.000:0.000000006)0.000:0.000000006,('EPI_ISL_346067|2018.975|Human|Russia|H3N2|3C.2a1b.2':0.000000006,(('EPI_ISL_378212|2019.214|Human|Australia|H3N2|3C.2a1b.2':0.000800450,('EPI_ISL_416790|2020.134|Human|USA|H3N2|3C.2a1b.2':0.000800228,'EPI_ISL_400780|2019.707|Human|Trinidad|H3N2|3C.2a1b.2':0.000000006)0.807:0.000800530)0.790:0.000799605,'EPI_ISL_398552|2019.329|Human|Canada|H3N2|3C.2a1b.2':0.002405831)0.000:0.000000006)0.000:0.000000006)0.000:0.000000006,('EPI_ISL_390702|2019.515|Human|China|H3N2|3C.2a1b.2b':0.000799729,((('EPI_ISL_717668|2020.09|Human|Laos|H3N2|3C.2a1b.2b':0.000000006,'EPI_ISL_398715|2019.77|Human|Laos|H3N2|3C.2a1b.2b':0.000799751)0.922:0.000799953,('EPI_ISL_717664|2020.036|Human|Laos|H3N2|3C.2a1b.2b':0.000800007,'EPI_ISL_401458|2019.86|Human|Singapore|H3N2|3C.2a1b.2b':0.000000006)0.000:0.000000006)0.927:0.001603727,'EPI_ISL_390137|2019.537|Human|Argentina|H3N2|3C.2a1b.2':0.003214527)0.000:0.000000006)0.000:0.000000006)1.000:0.000000006,(('EPI_ISL_400887|2019.425|Human|SouthAfrica|H3N2|3C.2a1b.2b':0.001605906,'EPI_ISL_390125|2019.548|Human|Kenya|H3N2|3C.2a1b.2':0.003218536)0.763:0.000798739,'EPI_ISL_347810|2019.148|Human|Sweden|H3N2|3C.2a1b.2b':0.000799697)0.000:0.000000006)0.000:0.000000006,('EPI_ISL_13949962|2019.94|Human|Spain|H3N2|3C.2a1b.2b':0.000799793,(('EPI_ISL_395605|2019.562|Human|Guam|H3N2|3C.2a1b.2b':0.0,'EPI_ISL_395606|2019.562|Human|Guam|H3N2|3C.2a1b.2b':0.0):0.000799701,'EPI_ISL_400335|2019.775|Human|France|H3N2|3C.2a1b.2b':0.000000006)0.000:0.000000006)0.859:0.000799663)0.000:0.000000006,('EPI_ISL_392536|2019.512|Human|Brazil|H3N2|3C.2a1b.2b':0.001602014,('EPI_ISL_413292|2019.386|Human|Brazil|H3N2|3C.2a1b.2b':0.003208602,'EPI_ISL_365815|2019.096|Human|Canada|H3N2|3C.2a1b.2':0.000799602)0.334:0.000000006)0.000:0.000000006)1.000:0.000000006)0.000:0.000000006)0.859:0.000800140,('EPI_ISL_342232|2018.997|Human|USA|H3N2|3C.2a1b.2':0.004012785,'EPI_ISL_409050|2019.871|Human|Thailand|H3N2|3C.2a1b.2':0.004016785)0.000:0.000000006)0.000:0.000000006)0.000:0.000000006,('EPI_ISL_363443|2019.211|Human|NewZealand|H3N2|3C.2a1b.2':0.002405065,('EPI_ISL_391575|2018.932|Human|Singapore|H3N2|3C.2a1b.2':0.000801297,((('EPI_ISL_513958|2019.06|Human|UK|H3N2|3C.2a1b.2':0.0,'EPI_ISL_367396|2019.384|Human|China|H3N2|3C.2a1b.2':0.0,'EPI_ISL_378555|2018.156|Human|Fiji|H3N2|3C.2a1b.2':0.0):0.000000006,('EPI_ISL_333608|2018.932|Human|Japan|H3N2|3C.2a1b.2':0.000800105,(('EPI_ISL_362612|2019.233|Human|Mongolia|H3N2|3C.2a1b.2':0.000799584,'EPI_ISL_362610|2019.197|Human|Mongolia|H3N2|3C.2a1b.2':0.000000006)0.895:0.000799824,('EPI_ISL_419277|2019.671|Human|Cambodia|H3N2|3C.2a1b.2':0.000000006,'EPI_ISL_419275|2019.83|Human|Cambodia|H3N2|3C.2a1b.2':0.001603926)0.850:0.000800230)0.000:0.000000006)0.409:0.000000006)0.000:0.000000006,('EPI_ISL_369036|2019.274|Human|USA|H3N2|3C.2a1b.2':0.000799836,'EPI_ISL_367544|2019.386|Human|Chile|H3N2|3C.2a1b.2':0.000000006)0.957:0.001601425)0.728:0.000000006)0.917:0.000799942)0.000:0.000000006)1.000:0.000000006,(('EPI_ISL_356239|2019.266|Human|USA|H3N2|3C.2a1b.2b':0.001603158,'EPI_ISL_341015|2018.773|Human|VietNam|H3N2|3C.2a1b.2':0.000799588)0.780:0.000802562,(('EPI_ISL_390097|2019.537|Human|Argentina|H3N2|3C.2a1b.2':0.000800473,('EPI_ISL_516116|2019.805|Human|Brazil|H3N2|3C.2a1b.2':0.003206553,'EPI_ISL_342954|2019.118|Human|France|H3N2|3C.2a1b.2':0.001600984)0.000:0.000000006)0.873:0.000799905,(('EPI_ISL_398573|2019.647|Human|Hawaii|H3N2|3C.2a1b.2':0.0,'EPI_ISL_392578|2019.647|Human|Hawaii|H3N2|3C.2a1b.2':0.0):0.001606578,('EPI_ISL_407100|2020.025|Human|Russia|H3N2|3C.2a1b.2':0.000801077,'EPI_ISL_429850|2020.016|Human|Asia-Russia|H3N2|3C.2a1b.2':0.000802991)0.931:0.002411143)0.894:0.001606021)0.000:0.000000006)0.000:0.000000006)1.000:0.000000006,'EPI_ISL_362157|2018.871|Human|China|H3N2|3C.2a1b.2':0.000000006)0.000:0.000000006)0.790:0.000801555)0.781:0.000801653,((((('EPI_ISL_330959|2018.425|Human|Maldives|H3N2|3C.2a1b.2':0.000800918,(('EPI_ISL_334104|2018.745|Human|Emirates|H3N2|3C.2a1b.2':0.001603863,(((((((('EPI_ISL_354076|2019.225|Human|Denmark|H3N2|3C.2a1b.2':0.001604725,('EPI_ISL_355567|2019.107|Human|Pakistan|H3N2|3C.2a1b.2':0.000801117,'EPI_ISL_355647|2019.148|Human|Oman|H3N2|3C.2a1b.2':0.000000006)0.000:0.000000006)0.920:0.000801048,(((('EPI_ISL_346742|2019.099|Human|Spain|H3N2|3C.2a2':0.0,'EPI_ISL_334193|2018.923|Human|Sweden|H3N2|3C.2a1b.2':0.0,'EPI_ISL_362358|2019.014|Human|Emirates|H3N2|3C.2a1b.2':0.0,'EPI_ISL_377672|2019.041|Human|Bahrain|H3N2|3C.2a1b.2':0.0):0.000000006,('EPI_ISL_341075|2018.94|Human|Bahrain|H3N2|3C.2a1b.2':0.000801272,('EPI_ISL_377468|2019.271|Human|Spain|H3N2|3C.2a1b.2':0.000801151,'EPI_ISL_340295|2019.085|Human|Netherlands|H3N2|3C.2a1b.2':0.004019588)0.000:0.000000006)0.967:0.000000006)0.000:0.000000006,'EPI_ISL_361874|2019.2|Human|Iran|H3N2|3C.2a1b.2':0.000801505)0.839:0.000801097,(((('EPI_ISL_405478|2019.937|Human|USA|H3N2|3C.2a1b.2a':0.003213319,('EPI_ISL_428003|2020.036|Human|Spain|H3N2|3C.2a1b.2a':0.001604496,'EPI_ISL_414711|2020.022|Human|UK|H3N2|3C.2a1b.2a':0.000801585)0.000:0.000000006)0.906:0.001603832,((((((((('EPI_ISL_408458|2020.014|Human|France|H3N2|3C.2a1b.2a':0.000000006,'EPI_ISL_487242|2020.153|Human|Luxembourg|H3N2|3C.2a1b.2a':0.000000006)0.953:0.001602310,('EPI_ISL_399840|2019.814|Human|UK|H3N2|3C.2a1b.2a':0.000000006,'EPI_ISL_404593|2019.888|Human|Emirates|H3N2|3C.2a1b.2a':0.001601983)0.000:0.000000006)0.000:0.000000006,(('EPI_ISL_410084|2020.052|Human|Germany|H3N2|3C.2a1b.2a':0.000000006,'EPI_ISL_487161|2020.055|Human|Luxembourg|H3N2|3C.2a1b.2a':0.000000006)0.000:0.000000006,'EPI_ISL_400308|2019.597|Human|Singapore|H3N2|3C.2a1b.2a':0.003211693)0.443:0.000801101)0.871:0.000801017,(((('EPI_ISL_400778|2019.693|Human|Canada|H3N2|3C.2a1b.2a':0.002410570,'EPI_ISL_409052|2019.964|Human|Thailand|H3N2|3C.2a1b.2a':0.000802413)0.760:0.000000006,('EPI_ISL_481340|2020.003|Human|Singapore|H3N2|3C.2a1b.2a':0.003214902,(('EPI_ISL_398333|2019.797|Human|USA|H3N2|3C.2a1b.2a':0.000800607,('EPI_ISL_414206|2019.937|Human|USA|H3N2|3C.2a1b.2a':0.0,'EPI_ISL_414906|2019.91|Human|USA|H3N2|3C.2a1b.2a':0.0):0.000000006)0.850:0.000800698,((((((((((((('EPI_ISL_400040|2019.652|Human|Bhutan|H3N2|3C.2a1b.2a':0.001606369,(('EPI_ISL_409105|2019.997|Human|USA|H3N2|3C.2a1b.2a':0.0,'EPI_ISL_404608|2019.962|Human|USA|H3N2|3C.2a1b.2a':0.0,'EPI_ISL_412185|2020.036|Human|USA|H3N2|3C.2a1b.2a':0.0):0.001606050,'EPI_ISL_491825|2019.762|Human|Georgia|H3N2|3C.2a1b.2a':0.001604748)0.418:0.000802959)0.761:0.000000006,((('EPI_ISL_403092|2019.825|Human|USA|H3N2|3C.2a1b.2a':0.000800953,((('EPI_ISL_398834|2019.688|Human|USA|H3N2|3C.2a1b.2a':0.000801057,'EPI_ISL_400855|2019.833|Human|USA|H3N2|3C.2a1b.2a':0.000800858)0.000:0.000000006,(((((((('EPI_ISL_418538|2019.962|Human|Laos|H3N2|3C.2a1b.2a':0.002407547,('EPI_ISL_522425|2020.287|Human|China|H3N2|3C.2a1b.2a':0.002406460,((('EPI_ISL_2932451|2021.164|Human|Japan|H3N2|3C.2a1b.2a.1':0.000000006,'EPI_ISL_15610639|2022.192|Human|Timor-Leste|H3N2|3C.2a1b.2a.2a':0.009726489)0.904:0.001606016,(((((('EPI_ISL_9029224|2020.667|Human|UK|H3N2|3C.2a1b.2a.2':0.0,'EPI_ISL_882816|2020.708|Human|Bangladesh|H3N2|3C.2a1b.2a.2':0.0,'EPI_ISL_1296354|2021.025|Human|Bahrain|H3N2|3C.2a1b.2a.2':0.0,'EPI_ISL_1296360|2021.038|Human|Emirates|H3N2|3C.2a1b.2a.2':0.0):0.000000006,('EPI_ISL_5056427|2021.644|Human|Asia-Russia|H3N2|3C.2a1b.2a.2':0.0,'EPI_ISL_5056474|2021.644|Human|Asia-Russia|H3N2|3C.2a1b.2a.2':0.0):0.004838419)0.910:0.001607237,((('EPI_ISL_1760817|2021.189|Human|Sweden|H3N2|3C.2a1b.2a.2':0.000801522,((('EPI_ISL_10678452|2022.123|Human|Netherlands|H3N2|3C.2a1b.2a.2c':0.001606620,(((('EPI_ISL_14863123|2021.885|Human|Afghanistan|H3N2|3C.2a1b.2a.2c':0.000801426,'EPI_ISL_13431265|2022.195|Human|UK|H3N2|3C.2a1b.2a.2c':0.000801338)0.000:0.000000006,(('EPI_ISL_10626850|2021.918|Human|Netherlands|H3N2|3C.2a1b.2a.2c':0.0,'EPI_ISL_5933273|2021.734|Human|Australia|H3N2|3C.2a1b.2a.2c':0.0):0.000000006,(('EPI_ISL_7404288|2021.745|Human|Germany|H3N2|3C.2a1b.2a.2c':0.000000006,(('EPI_ISL_8558099|2021.948|Human|Brazil|H3N2|3C.2a1b.2a.2c':0.0,'EPI_ISL_8558097|2021.945|Human|Brazil|H3N2|3C.2a1b.2a.2c':0.0):0.000000006,'EPI_ISL_8558077|2021.91|Human|Brazil|H3N2|3C.2a1b.2a.2c':0.000805172)0.838:0.000802087)0.893:0.000802036,((('EPI_ISL_14931754|2022.142|Human|USA|H3N2|3C.2a1b.2a.2c':0.000000006,('EPI_ISL_14928343|2022.225|Human|USA|H3N2|3C.2a1b.2a.2c':0.0,'EPI_ISL_13054659|2022.225|Human|USA|H3N2|3C.2a1b.2a.2c':0.0):0.000801247)0.959:0.002409099,(('EPI_ISL_14931831|2021.989|Human|USA|H3N2|3C.2a1b.2a.2c':0.0,'EPI_ISL_11532892|2022.09|Human|USA|H3N2|3C.2a1b.2a.2c':0.0):0.000000006,'EPI_ISL_11958526|2022.044|Human|USA|H3N2|3C.2a1b.2a.2c':0.000000006)0.000:0.000000006)0.929:0.000801691,(('EPI_ISL_8429138|2021.882|Human|Italy|H3N2|3C.2a1b.2a.2c':0.0,'EPI_ISL_4005771|2021.603|Human|Qatar|H3N2|3C.2a1b.2a.2c':0.0):0.000000006,'EPI_ISL_9525010|2021.682|Human|Bangladesh|H3N2|3C.2a1b.2a.2c':0.000000006)1.000:0.000000006)0.000:0.000000006)0.967:0.002409516)0.000:0.000000006)0.000:0.000000006,((('EPI_ISL_14727211|2022.5|Human|Madagascar|H3N2|3C.2a1b.2a.2c':0.000801859,'EPI_ISL_12240150|2021.896|Human|Madagascar|H3N2|3C.2a1b.2a.2c':0.000801037)0.893:0.001605370,('EPI_ISL_3102210|2021.008|Human|Singapore|H3N2|3C.2a1b.2a.2c':0.0,'EPI_ISL_3534318|2021.419|Human|Emirates|H3N2|3C.2a1b.2a.2c':0.0):0.000000006)0.000:0.000000006,('EPI_ISL_9383896|2021.973|Human|UK|H3N2|3C.2a1b.2a.2c':0.001603706,((('EPI_ISL_8882130|2021.964|Human|Spain|H3N2|3C.2a1b.2a.2c':0.000800644,'EPI_ISL_8882155|2021.951|Human|Spain|H3N2|3C.2a1b.2a.2c':0.010574436)0.000:0.000000006,(('EPI_ISL_12839600|2022.145|Human|Germany|H3N2|3C.2a1b.2a.2c':0.0,'EPI_ISL_8808670|2021.803|Human|Ireland|H3N2|3C.2a1b.2a.2c':0.0,'EPI_ISL_12240179|2021.786|Human|Norway|H3N2|3C.2a1b.2a.2c':0.0):0.000000006,'EPI_ISL_6306128|2021.778|Human|USA|H3N2|3C.2a1b.2a.2c':0.001604449)0.000:0.000000006)0.000:0.000000006,(('EPI_ISL_12107787|2022.063|Human|Russia|H3N2|3C.2a1b.2a.2c':0.001602903,'EPI_ISL_9346117|2021.816|Human|Pakistan|H3N2|3C.2a1b.2a.2c':0.003213866)0.000:0.000000006,('EPI_ISL_5034086|2021.756|Human|Spain|H3N2|3C.2a1b.2a.2c':0.000000006,('EPI_ISL_12339066|2022.296|Human|Spain|H3N2|3C.2a1b.2a.2c':0.0,'EPI_ISL_12471307|2022.277|Human|Spain|H3N2|3C.2a1b.2a.2c':0.0):0.002406497)0.852:0.000800926)0.000:0.000000006)0.738:0.000000006)0.972:0.003213399)0.861:0.000801340)0.000:0.000000006,((('EPI_ISL_9390614|2021.858|Human|Canada|H3N2|3C.2a1b.2a.2c':0.0,'EPI_ISL_9390604|2021.816|Human|Canada|H3N2|3C.2a1b.2a.2c':0.0,'EPI_ISL_9390625|2021.822|Human|Canada|H3N2|3C.2a1b.2a.2c':0.0):0.002410509,(('EPI_ISL_14198762|2022.06|Human|Asia-Russia|H3N2|3C.2a1b.2a.2c':0.001603918,('EPI_ISL_12666615|2022.189|Human|Romania|H3N2|3C.2a1b.2a.2c':0.000000006,'EPI_ISL_7637993|2021.833|Human|Sweden|H3N2|3C.2a1b.2a.2c':0.002410377)0.000:0.000000006)0.957:0.002410113,((('EPI_ISL_9401999|2021.885|Human|Switzerland|H3N2|3C.2a1b.2a.2c':0.000801522,('EPI_ISL_12107444|2021.967|Human|Russia|H3N2|3C.2a1b.2a.2c':0.0,'EPI_ISL_10493091|2021.871|Human|Asia-Russia|H3N2|3C.2a1b.2a.2c':0.0):0.000000006)1.000:0.000000006,('EPI_ISL_13089778|2022.036|Human|Russia|H3N2|3C.2a1b.2a.2c':0.000801640,'EPI_ISL_9988839|2021.989|Human|Denmark|H3N2|3C.2a1b.2a.2c':0.002411649)0.000:0.000000006)0.000:0.000000006,('EPI_ISL_13885639|2022.178|Human|Luxembourg|H3N2|3C.2a1b.2a.2c':0.000801723,'EPI_ISL_6940689|2021.833|Human|Asia-Russia|H3N2|3C.2a1b.2a.2c':0.000801562)0.000:0.000000006)0.000:0.000000006)0.921:0.001604653)0.000:0.000000006,'EPI_ISL_12240209|2022.005|Human|Switzerland|H3N2|3C.2a1b.2a.2c':0.000803027)0.000:0.000000006)0.000:0.000000006)0.835:0.000803027,((('EPI_ISL_3855650|2021.589|Human|USA|H3N2|3C.2a1b.2a.2':0.000000006,'EPI_ISL_11956638|2022.178|Human|USA|H3N2|3C.2a1b.2a.2':0.003219080)0.810:0.000801026,('EPI_ISL_12240175|2021.803|Human|Netherlands|H3N2|3C.2a1b.2a.2':0.002407416,('EPI_ISL_12717530|2022.203|Human|USA|H3N2|3C.2a1b.2a.2':0.000802630,('EPI_ISL_13897069|2022.408|Human|USA|H3N2|3C.2a1b.2a.2':0.0,'EPI_ISL_9533483|2021.929|Human|Israel|H3N2|3C.2a1b.2a.2':0.0):0.000000006)0.958:0.003223274)0.753:0.000811563)0.794:0.000802452,(((('EPI_ISL_14847576|2022.011|Human|Chile|H3N2|3C.2a1b.2a.2a':0.000000006,(('EPI_ISL_13885638|2022.014|Human|Luxembourg|H3N2|3C.2a1b.2a.2a':0.003213023,('EPI_ISL_12839670|2022.145|Human|Germany|H3N2|3C.2a1b.2a.2a':0.002413406,(('EPI_ISL_9359973|2021.967|Human|Spain|H3N2|3C.2a1b.2a.2a':0.0,'EPI_ISL_8929301|2021.885|Human|UK|H3N2|3C.2a1b.2a.2a':0.0,'EPI_ISL_9383693|2021.956|Human|UK|H3N2|3C.2a1b.2a.2a':0.0):0.000000006,(('EPI_ISL_13200028|2022.255|Human|Denmark|H3N2|3C.2a1b.2a.2a':0.0,'EPI_ISL_12343197|2022.184|Human|Denmark|H3N2|3C.2a1b.2a.2a':0.0,'EPI_ISL_10945421|2022.162|Human|Netherlands|H3N2|3C.2a1b.2a.2a':0.0,'EPI_ISL_11155014|2022.184|Human|UK|H3N2|3C.2a1b.2a.2a':0.0,'EPI_ISL_11112383|2022.118|Human|UK|H3N2|3C.2a1b.2a.2a':0.0):0.000000006,'EPI_ISL_14797464|2021.942|Human|USA|H3N2|3C.2a1b.2a.2a':0.000800631)0.918:0.001602726)0.000:0.000000006)0.000:0.000000006)0.940:0.002419068,(((((((('EPI_ISL_12942762|2021.973|Human|Kosovo|H3N2|3C.2a1b.2a.2a.3':0.000000006,'EPI_ISL_12219491|2022.044|Human|Serbia|H3N2|3C.2a1b.2a.2a.3':0.000800999)0.868:0.000800929,(('EPI_ISL_10626779|2021.641|Human|Nepal|H3N2|3C.2a1b.2a.2a.3':0.001607235,('EPI_ISL_15394421|2021.745|Human|Maldives|H3N2|3C.2a1b.2a.2a.3':0.001603276,('EPI_ISL_12240182|2021.899|Human|Norway|H3N2|3C.2a1b.2a.2a.3a':0.000800985,((('EPI_ISL_9650320|2022.033|Human|UK|H3N2|3C.2a1b.2a.2a.3a':0.000800924,(((((('EPI_ISL_14928430|2022.274|Human|USA|H3N2|3C.2a1b.2a.2a.3a':0.002405793,((('EPI_ISL_15641743|2022.742|Human|Thailand|H3N2|3C.2a1b.2a.2a.3a':0.000800529,'EPI_ISL_14862736|2022.485|Human|Cotedivoire|H3N2|3C.2a1b.2a.2a.3a':0.000802147)0.000:0.000000006,(('EPI_ISL_14751120|2022.627|Human|Netherlands|H3N2|3C.2a1b.2a.2a.1':0.000799374,'EPI_ISL_14924368|2022.641|Human|Spain|H3N2|3C.2a1b.2a.2a.3a':0.001608104)0.782:0.000802338,('EPI_ISL_14951642|2022.381|Human|Ghana|H3N2|3C.2a1b.2a.2a.3a':0.000800895,'EPI_ISL_13324719|2022.411|Human|Netherlands|H3N2|3C.2a1b.2a.2a.3a':0.001603295)0.000:0.000000006)1.000:0.000000006)0.000:0.000000006,(('EPI_ISL_14862561|2022.573|Human|USA|H3N2|3C.2a1b.2a.2a.3a':0.002406152,'EPI_ISL_14951644|2022.389|Human|Ghana|H3N2|3C.2a1b.2a.2a.3a':0.001602427)0.000:0.000000006,(('EPI_ISL_15215327|2022.71|Human|Netherlands|H3N2|3C.2a1b.2a.2a.3a':0.0,'EPI_ISL_13897157|2022.414|Human|USA|H3N2|3C.2a1b.2a.2a.3a':0.0):0.000000006,('EPI_ISL_14836419|2022.411|Human|India|H3N2|3C.2a1b.2a.2a.3a':0.000802292,('EPI_ISL_14883640|2022.548|Human|Nepal|H3N2|3C.2a1b.2a.2a.3a':0.000800972,'EPI_ISL_15260058|2022.523|Human|Nepal|H3N2|3C.2a1b.2a.2a.3a':0.000000006)0.773:0.000801676)0.779:0.000799742)0.000:0.000000006)0.976:0.000000006)0.000:0.000000006)0.869:0.000800669,('EPI_ISL_12219451|2021.945|Human|Cotedivoire|H3N2|3C.2a1b.2a.2a.3a':0.000801460,(('EPI_ISL_3837459|2021.608|Human|Australia|H3N2|3C.2a1b.2a.2a.3':0.000800886,(('EPI_ISL_11217737|2022.104|Human|Germany|H3N2|3C.2a1b.2a.2a.3':0.000000006,'EPI_ISL_14328717|2022.2|Human|Switzerland|H3N2|3C.2a1b.2a.2a.3':0.000800113)0.918:0.001602427,((('EPI_ISL_12219337|2022.03|Human|Ghana|H3N2|3C.2a1b.2a.2a.3a':0.000800666,(('EPI_ISL_12219432|2022.008|Human|Cotedivoire|H3N2|3C.2a1b.2a.2a.3a':0.000000006,'EPI_ISL_14862585|2022.504|Human|Cotedivoire|H3N2|3C.2a1b.2a.2a.3':0.001604107)0.836:0.000800856,('EPI_ISL_12809072|2022.197|Human|France|H3N2|3C.2a1b.2a.2a.3a':0.000000006,('EPI_ISL_15610644|2022.614|Human|Cambodia|H3N2|3C.2a1b.2a.2a.3a.1':0.000801094,((((('EPI_ISL_15714975|2022.737|Human|Spain|H3N2|3C.2a1b.2a.2a.3a.1':0.000801398,'EPI_ISL_15190796|2022.605|Human|Sweden|H3N2|3C.2a1b.2a.2a.3a.1':0.000801650)0.800:0.000801772,(('EPI_ISL_15504814|2022.548|Human|Thailand|H3N2|3C.2a1b.2a.2a.3a.1':0.000000006,('EPI_ISL_15610784|2022.756|Human|Thailand|H3N2|3C.2a1b.2a.2a.3a.1':0.000000006,'EPI_ISL_15610781|2022.759|Human|Thailand|H3N2|3C.2a1b.2a.2a.3a.1':0.008560762)0.000:0.000000006)0.939:0.002773192,('EPI_ISL_13897082|2022.422|Human|USA|H3N2|nan':0.0,'EPI_ISL_14466707|2022.411|Human|USA|H3N2|nan':0.0,'EPI_ISL_15394443|2022.378|Human|Maldives|H3N2|3C.2a1b.2a.2a.3a.1':0.0,'EPI_ISL_14863856|2022.545|Human|Oman|H3N2|3C.2a1b.2a.2a.3a.1':0.0,'EPI_ISL_15610773|2022.751|Human|Thailand|H3N2|3C.2a1b.2a.2a.3a.1':0.0,'EPI_ISL_14036100|2022.359|Human|Bahrain|H3N2|3C.2a1b.2a.2a.3a.1':0.0):0.000000006)0.740:0.000000006)0.499:0.000000006,'EPI_ISL_15641734|2022.737|Human|Thailand|H3N2|3C.2a1b.2a.2a.3a.1':0.000000006)0.463:0.000000006,'EPI_ISL_14727214|2022.532|Human|Emirates|H3N2|3C.2a1b.2a.2a.3a.1':0.000801257)0.000:0.000000006,('EPI_ISL_15689346|2022.66|Human|France|H3N2|3C.2a1b.2a.2a.3a.1':0.000000006,('EPI_ISL_15505742|2022.767|Human|UK|H3N2|3C.2a1b.2a.2a.3a.1':0.000801403,(('EPI_ISL_14751131|2022.608|Human|Netherlands|H3N2|3C.2a1b.2a.2a.3a.1':0.0,'EPI_ISL_15447084|2022.66|Human|Spain|H3N2|3C.2a1b.2a.2a.3a.1':0.0,'EPI_ISL_15058762|2022.671|Human|UK|H3N2|3C.2a1b.2a.2a.3a.1':0.0):0.000000006,('EPI_ISL_15602028|2022.666|Human|UK|H3N2|3C.2a1b.2a.2a.3a.1':0.000000006,('EPI_ISL_15058996|2022.674|Human|UK|H3N2|3C.2a1b.2a.2a.3a.1':0.000801636,'EPI_ISL_15544290|2022.764|Human|Netherlands|H3N2|3C.2a1b.2a.2a.3a.1':0.000801369)0.000:0.000000006)0.000:0.000000006)0.000:0.000000006)0.889:0.000802393)0.850:0.000801382)0.000:0.000000006)0.861:0.001379710)0.000:0.000000006)0.000:0.000000006)0.402:0.000000006,'EPI_ISL_10434299|2022.079|Human|Netherlands|H3N2|3C.2a1b.2a.2a.3':0.004019384)0.821:0.001377950,(((('EPI_ISL_9383899|2021.978|Human|UK|H3N2|3C.2a1b.2a.2a.3a':0.0,'EPI_ISL_13148932|2022.268|Human|USA|H3N2|3C.2a1b.2a.2a.3a':0.0):0.000000006,'EPI_ISL_12109559|2022.197|Human|USA|H3N2|3C.2a1b.2a.2a.3a':0.000800090)0.000:0.000000006,('EPI_ISL_13284055|2022.255|Human|TheCaribbean|H3N2|3C.2a1b.2a.2a.3a':0.001601980,'EPI_ISL_14797562|2022.288|Human|USA|H3N2|3C.2a1b.2a.2a.3a':0.000813213)0.336:0.000000006)0.000:0.000000006,('EPI_ISL_14509111|2022.37|Human|Spain|H3N2|3C.2a1b.2a.2a.3a':0.001602170,('EPI_ISL_14797552|2022.252|Human|USA|H3N2|3C.2a1b.2a.2a.3a':0.000800557,(('EPI_ISL_11669433|2022.216|Human|Netherlands|H3N2|3C.2a1b.2a.2a.3a':0.0,'EPI_ISL_12142181|2022.189|Human|Portugal|H3N2|3C.2a1b.2a.2a.3a':0.0,'EPI_ISL_12142220|2022.178|Human|Portugal|H3N2|3C.2a1b.2a.2a.3a':0.0,'EPI_ISL_12142172|2022.17|Human|Portugal|H3N2|3C.2a1b.2a.2a.3a':0.0,'EPI_ISL_13163867|2022.203|Human|Portugal|H3N2|3C.2a1b.2a.2a.3a.1':0.0):0.000000006,'EPI_ISL_14218931|2022.277|Human|Portugal|H3N2|3C.2a1b.2a.2a.3a':0.001601040)0.000:0.000000006)0.000:0.000000006)0.903:0.000800090)0.921:0.000800456)0.003:0.000000006)0.463:0.000000006)0.000:0.000000006,'EPI_ISL_10828540|2021.951|Human|Niger|H3N2|3C.2a1b.2a.2a.3a':0.000801014)0.466:0.000000006)0.000:0.000000006)0.000:0.000000006,'EPI_ISL_9390611|2021.863|Human|Canada|H3N2|3C.2a1b.2a.2a.3a':0.000800805)0.000:0.000000006,('EPI_ISL_15363454|2022.753|Human|Spain|H3N2|3C.2a1b.2a.2a.3a':0.000801456,'EPI_ISL_15288432|2022.449|Human|Ghana|H3N2|3C.2a1b.2a.2a.3':0.000802494)0.786:0.000801141)0.464:0.000000006,('EPI_ISL_9009478|2021.945|Human|Denmark|H3N2|3C.2a1b.2a.2a.3a':0.0,'EPI_ISL_11814591|2021.912|Human|France|H3N2|3C.2a1b.2a.2a.3a':0.0,'EPI_ISL_9390623|2021.877|Human|Canada|H3N2|3C.2a1b.2a.2a.3a':0.0,'EPI_ISL_8814327|2021.893|Human|USA|H3N2|3C.2a1b.2a.2a.3a':0.0,'EPI_ISL_8810275|2021.893|Human|USA|H3N2|3C.2a1b.2a.2a.3a':0.0,'EPI_ISL_11956883|2021.918|Human|Nigeria|H3N2|3C.2a1b.2a.2a.3a':0.0):0.000000006)0.000:0.000000006,'EPI_ISL_13284698|2022.033|Human|Niger|H3N2|3C.2a1b.2a.2a.3a':0.001602616)0.000:0.000000006)0.919:0.001378152,'EPI_ISL_13655559|2022.068|Human|Singapore|H3N2|3C.2a1b.2a.2a.3':0.004020116)0.149:0.000000006,'EPI_ISL_14854650|2021.816|Human|India|H3N2|3C.2a1b.2a.2a.3':0.002408311)0.462:0.000000006)0.000:0.000000006)0.346:0.000000006)0.830:0.001378588,('EPI_ISL_6915293|2021.625|Human|Croatia|H3N2|3C.2a1b.2a.2a.3':0.0,'EPI_ISL_5365839|2021.625|Human|Qatar|H3N2|3C.2a1b.2a.2a.3':0.0,'EPI_ISL_10826382|2021.778|Human|Bahrain|H3N2|3C.2a1b.2a.2a.3':0.0,'EPI_ISL_3837314|2021.608|Human|Australia|H3N2|3C.2a1b.2a.2a.3':0.0,'EPI_ISL_4005790|2021.625|Human|Qatar|H3N2|3C.2a1b.2a.2a.3':0.0,'EPI_ISL_10826909|2021.605|Human|Nepal|H3N2|3C.2a1b.2a.2a.3':0.0):0.000000006)0.660:0.000000006)0.333:0.000000006,'EPI_ISL_14854642|2021.781|Human|India|H3N2|3C.2a1b.2a.2a.3':0.001604770)0.000:0.000000006,((((('EPI_ISL_10826395|2021.951|Human|Kenya|H3N2|3C.2a1b.2a.2a.3':0.001602273,'EPI_ISL_9988851|2022.036|Human|Denmark|H3N2|3C.2a1b.2a.2a.3':0.000000006)0.852:0.000800178,(('EPI_ISL_10493105|2021.964|Human|Bolivia|H3N2|3C.2a1b.2a.2a.3':0.000000006,('EPI_ISL_8558052|2021.918|Human|Brazil|H3N2|3C.2a1b.2a.2a.3':0.000823670,'EPI_ISL_11403035|2022.016|Human|Portugal|H3N2|3C.2a1b.2a.2a.3':0.000749801)0.632:0.000050627)0.000:0.000000006,('EPI_ISL_14931608|2022.455|Human|Germany|H3N2|3C.2a1b.2a.2a.3':0.001602425,'EPI_ISL_15138989|2021.975|Human|Brazil|H3N2|3C.2a1b.2a.2a.3':0.000800075)0.729:0.000000006)0.997:0.000000006)0.000:0.000000006,(('EPI_ISL_15025126|2022.329|Human|Argentina|H3N2|3C.2a1b.2a.2a.3':0.000800558,('EPI_ISL_14895822|2022.214|Human|Chile|H3N2|3C.2a1b.2a.2a.3':0.000000006,'EPI_ISL_14923895|2022.263|Human|Chile|H3N2|3C.2a1b.2a.2a.3':0.000800662)0.849:0.000800405)0.000:0.000000006,((('EPI_ISL_15288566|2022.603|Human|Peru|H3N2|3C.2a1b.2a.2a.3':0.000800234,'EPI_ISL_15025093|2022.515|Human|Colombia|H3N2|3C.2a1b.2a.2a.3':0.001602289)0.000:0.000000006,(((('EPI_ISL_13344696|2022.266|Human|Argentina|H3N2|3C.2a1b.2a.2a.3':0.001603216,'EPI_ISL_15393531|2022.455|Human|Guatemala|H3N2|3C.2a1b.2a.2a.3':0.000802418)0.805:0.000799359,'EPI_ISL_14892813|2022.359|Human|Chile|H3N2|3C.2a1b.2a.2a.3':0.001603055)0.000:0.000000006,((((('EPI_ISL_13897081|2022.4|Human|USA|H3N2|3C.2a1b.2a.2a.3':0.001602205,'EPI_ISL_8559163|2021.934|Human|Brazil|H3N2|3C.2a1b.2a.2a.3':0.000800268)0.000:0.000000006,'EPI_ISL_15138957|2021.937|Human|Brazil|H3N2|3C.2a1b.2a.2a.3':0.000800132)0.000:0.000000006,(((('EPI_ISL_14326688|2022.241|Human|Switzerland|H3N2|3C.2a1b.2a.2a.3':0.0,'EPI_ISL_15025110|2022.477|Human|Argentina|H3N2|3C.2a1b.2a.2a.3b':0.0):0.000000006,'EPI_ISL_13148942|2022.279|Human|USA|H3N2|3C.2a1b.2a.2a.3':0.000800954)0.825:0.000800850,'EPI_ISL_8125101|2021.937|Human|Brazil|H3N2|3C.2a1b.2a.2a.3':0.000800233)0.000:0.000000006,(('EPI_ISL_12471330|2022.301|Human|Spain|H3N2|3C.2a1b.2a.2a.3':0.001604486,'EPI_ISL_13044337|2022.044|Human|Peru|H3N2|3C.2a1b.2a.2a.3':0.000800011)0.000:0.000000006,('EPI_ISL_13339880|2022.282|Human|Ireland|H3N2|3C.2a1b.2a.2a.3':0.001601567,('EPI_ISL_11668766|2022.219|Human|Netherlands|H3N2|3C.2a1b.2a.2a.3':0.000000006,('EPI_ISL_14755406|2022.389|Human|Sweden|H3N2|3C.2a1b.2a.2a.3':0.000800696,('EPI_ISL_13699533|2022.205|Human|UK|H3N2|3C.2a1b.2a.2a.3':0.000800331,('EPI_ISL_13885617|2022.107|Human|Luxembourg|H3N2|3C.2a1b.2a.2a.3':0.000000006,'EPI_ISL_13531918|2022.351|Human|Spain|H3N2|3C.2a1b.2a.2a.3':0.000800592)0.000:0.000000006)0.556:0.000000006)0.000:0.000000006)0.000:0.000000006)0.839:0.000800504)0.000:0.000000006)0.000:0.000000006)0.968:0.000000006,(('EPI_ISL_13101426|2021.981|Human|USA|H3N2|3C.2a1b.2a.2a.3':0.003209659,('EPI_ISL_14847570|2021.997|Human|Chile|H3N2|3C.2a1b.2a.2a.3':0.000801598,'EPI_ISL_15394452|2022.427|Human|Brazil|H3N2|3C.2a1b.2a.2a.3':0.001603115)0.426:0.000800905)0.452:0.000000006,'EPI_ISL_14862647|2022.427|Human|Chile|H3N2|3C.2a1b.2a.2a.3':0.001601846)0.000:0.000000006)0.000:0.000000006,('EPI_ISL_15288643|2022.26|Human|Zambia|H3N2|3C.2a1b.2a.2a.3':0.000000006,'EPI_ISL_15393527|2022.504|Human|Zambia|H3N2|3C.2a1b.2a.2a.3':0.002406016)0.836:0.000799973)0.000:0.000000006)0.000:0.000000006,('EPI_ISL_14218940|2022.301|Human|Portugal|H3N2|3C.2a1b.2a.2a.3':0.002406639,('EPI_ISL_12240112|2022.044|Human|Belgium|H3N2|3C.2a1b.2a.2a.3':0.0,'EPI_ISL_12240125|2021.967|Human|Ireland|H3N2|3C.2a1b.2a.2a.3':0.0,'EPI_ISL_9527989|2021.945|Human|Portugal|H3N2|3C.2a1b.2a.2a.3':0.0,'EPI_ISL_14056436|2022.236|Human|USA|H3N2|3C.2a1b.2a.2a.3':0.0,'EPI_ISL_14036343|2022.079|Human|Guyana|H3N2|3C.2a1b.2a.2a.3':0.0,'EPI_ISL_11969448|2021.962|Human|Congo|H3N2|3C.2a1b.2a.2a.3':0.0,'EPI_ISL_8152065|2021.915|Human|Brazil|H3N2|3C.2a1b.2a.2a.3':0.0,'EPI_ISL_13892748|2022.107|Human|Bolivia|H3N2|3C.2a1b.2a.2a.3':0.0,'EPI_ISL_8558068|2021.921|Human|Brazil|H3N2|3C.2a1b.2a.2a.3':0.0,'EPI_ISL_13284200|2021.967|Human|Uruguay|H3N2|3C.2a1b.2a.2a.3':0.0,'EPI_ISL_8152167|2021.915|Human|Brazil|H3N2|3C.2a1b.2a.2a.3':0.0,'EPI_ISL_10830704|2021.718|Human|Brazil|H3N2|nan':0.0,'EPI_ISL_13284182|2022.178|Human|Uruguay|H3N2|3C.2a1b.2a.2a.3':0.0,'EPI_ISL_13284181|2022.332|Human|Hawaii|H3N2|3C.2a1b.2a.2a.3':0.0,'EPI_ISL_11171192|2021.992|Human|Peru|H3N2|3C.2a1b.2a.2a.3':0.0,'EPI_ISL_12610916|2022.063|Human|Brazil|H3N2|3C.2a1b.2a.2a.3':0.0,'EPI_ISL_15138964|2021.948|Human|Brazil|H3N2|3C.2a1b.2a.2a.3':0.0,'EPI_ISL_15139017|2022.008|Human|Brazil|H3N2|3C.2a1b.2a.2a.3':0.0,'EPI_ISL_15140871|2021.992|Human|Brazil|H3N2|3C.2a1b.2a.2a.3':0.0,'EPI_ISL_8558040|2021.918|Human|Brazil|H3N2|3C.2a1b.2a.2a.3':0.0,'EPI_ISL_11999109|2020.995|Human|Brazil|H3N2|3C.2a1b.2a.2a.3':0.0,'EPI_ISL_9109814|2021.975|Human|Japan|H3N2|3C.2a1b.2a.2a.3':0.0,'EPI_ISL_8152183|2021.91|Human|Brazil|H3N2|3C.2a1b.2a.2a.3':0.0):0.000000006)0.000:0.000000006)0.000:0.000000006)1.000:0.000000006,((('EPI_ISL_14862575|2022.488|Human|Bolivia|H3N2|3C.2a1b.2a.2a.3':0.000800278,'EPI_ISL_12809094|2022.266|Human|France|H3N2|3C.2a1b.2a.2a.3':0.002405562)0.000:0.000000006,('EPI_ISL_8035543|2021.937|Human|Brazil|H3N2|3C.2a1b.2a.2a.3':0.000800326,('EPI_ISL_14986699|2022.625|Human|Brazil|H3N2|3C.2a1b.2a.2a.3':0.002406044,'EPI_ISL_8559181|2021.888|Human|Brazil|H3N2|3C.2a1b.2a.2a.3':0.000000006)0.431:0.000000006)0.000:0.000000006)0.918:0.000000006,'EPI_ISL_11969460|2022.014|Human|Congo|H3N2|3C.2a1b.2a.2a.3':0.000000006)0.000:0.000000006)0.000:0.000000006)1.000:0.000000006)0.000:0.000000006,('EPI_ISL_14862734|2022.452|Human|CostaRica|H3N2|3C.2a1b.2a.2a.3':0.002415141,'EPI_ISL_14863124|2022.452|Human|CostaRica|H3N2|3C.2a1b.2a.2a.3':0.000795319)0.902:0.001609556)0.808:0.000800269,((('EPI_ISL_15215328|2022.715|Human|Netherlands|H3N2|3C.2a1b.2a.2a.3':0.002410010,'EPI_ISL_15394439|2022.647|Human|Maldives|H3N2|3C.2a1b.2a.2a.3':0.003211240)0.000:0.000000006,('EPI_ISL_14836413|2022.392|Human|India|H3N2|3C.2a1b.2a.2a.3':0.001603392,'EPI_ISL_9533458|2021.989|Human|Israel|H3N2|3C.2a1b.2a.2a.3':0.000000006)0.842:0.000800335)0.000:0.000000006,('EPI_ISL_9483695|2022.003|Human|France|H3N2|3C.2a1b.2a.2a.3':0.0,'EPI_ISL_8377577|2021.89|Human|Sweden|H3N2|3C.2a1b.2a.2a.3':0.0,'EPI_ISL_13101420|2021.945|Human|USA|H3N2|3C.2a1b.2a.2a.3':0.0,'EPI_ISL_13101379|2021.934|Human|USA|H3N2|3C.2a1b.2a.2a.3':0.0,'EPI_ISL_11499449|2022.016|Human|Australia|H3N2|3C.2a1b.2a.2a.3':0.0,'EPI_ISL_14863110|2022.54|Human|Oman|H3N2|3C.2a1b.2a.2a.3':0.0,'EPI_ISL_8640746|2021.888|Human|Singapore|H3N2|3C.2a1b.2a.2a.3':0.0,'EPI_ISL_8808401|2021.967|Human|Emirates|H3N2|3C.2a1b.2a.2a.3':0.0):0.000000006)0.000:0.000000006)0.870:0.000800700)0.441:0.000000006,'EPI_ISL_9388970|2021.718|Human|Bangladesh|H3N2|3C.2a1b.2a.2a.3':0.003214172)0.114:0.000000006,('EPI_ISL_15610787|2022.759|Human|Thailand|H3N2|3C.2a1b.2a.2a.3':0.003220407,('EPI_ISL_13631779|2021.822|Human|Myanmar|H3N2|3C.2a1b.2a.2a.3':0.000801118,'EPI_ISL_9109813|2021.803|Human|Myanmar|H3N2|3C.2a1b.2a.2a.3':0.000000006)0.000:0.000000006)0.829:0.000800940)0.466:0.000000006,(('EPI_ISL_11497691|2021.997|Human|Bhutan|H3N2|3C.2a1b.2a.2a.3':0.0,'EPI_ISL_11956824|2022.008|Human|Bhutan|H3N2|3C.2a1b.2a.2a.3':0.0):0.004830321,('EPI_ISL_9401986|2021.753|Human|Oman|H3N2|3C.2a1b.2a.2a.3':0.000800970,('EPI_ISL_5419119|2021.605|Human|Nepal|H3N2|3C.2a1b.2a.2a.3':0.001606687,('EPI_ISL_6424987|2021.57|Human|Nepal|H3N2|3C.2a1b.2a.2a.3b':0.000000006,('EPI_ISL_9401936|2021.855|Human|Oman|H3N2|3C.2a1b.2a.2a.3b':0.002405984,('EPI_ISL_14836412|2021.756|Human|India|H3N2|3C.2a1b.2a.2a.3b':0.000800850,'EPI_ISL_8808407|2021.967|Human|Emirates|H3N2|3C.2a1b.2a.2a.3b':0.000800786)0.000:0.000000006)0.841:0.000800830)0.000:0.000000006)0.000:0.000000006)0.000:0.000000006)0.922:0.000800928)0.000:0.000000006,(((((('EPI_ISL_13148929|2022.255|Human|USA|H3N2|3C.2a1b.2a.2a.3':0.002409045,('EPI_ISL_8770012|2021.71|Human|Denmark|H3N2|3C.2a1b.2a.2a.3':0.0,'EPI_ISL_9401961|2021.707|Human|France|H3N2|3C.2a1b.2a.2a.3':0.0,'EPI_ISL_12219581|2021.775|Human|Germany|H3N2|3C.2a1b.2a.2a.3':0.0,'EPI_ISL_12240160|2021.759|Human|Netherlands|H3N2|3C.2a1b.2a.2a.3':0.0,'EPI_ISL_6852312|2021.879|Human|Spain|H3N2|3C.2a1b.2a.2a.3':0.0,'EPI_ISL_7692008|2021.899|Human|Spain|H3N2|3C.2a1b.2a.2a.3':0.0,'EPI_ISL_11532843|2021.984|Human|USA|H3N2|3C.2a1b.2a.2a.3':0.0,'EPI_ISL_8636566|2021.912|Human|USA|H3N2|3C.2a1b.2a.2a.3':0.0,'EPI_ISL_12109598|2022.088|Human|USA|H3N2|3C.2a1b.2a.2a.3':0.0,'EPI_ISL_12710552|2022.014|Human|Guatemala|H3N2|3C.2a1b.2a.2a.3':0.0,'EPI_ISL_12713355|2021.989|Human|Guatemala|H3N2|3C.2a1b.2a.2a.3':0.0,'EPI_ISL_14036328|2021.912|Human|Guyana|H3N2|3C.2a1b.2a.2a.3':0.0,'EPI_ISL_7257058|2021.844|Human|Georgia|H3N2|3C.2a1b.2a.2a.3':0.0,'EPI_ISL_12713357|2021.888|Human|BurkinaFaso|H3N2|3C.2a1b.2a.2a.3':0.0):0.000000006)0.000:0.000000006,((('EPI_ISL_9483027|2021.942|Human|France|H3N2|3C.2a1b.2a.2a.3':0.000801393,(('EPI_ISL_11403526|2022.195|Human|UK|H3N2|3C.2a1b.2a.2a.3':0.000000006,('EPI_ISL_12206272|2022.145|Human|Fiji|H3N2|3C.2a1b.2a.2a.3':0.001607512,('EPI_ISL_13885635|2022.203|Human|Luxembourg|H3N2|3C.2a1b.2a.2a.3b':0.000000006,'EPI_ISL_13471376|2022.455|Human|Spain|H3N2|3C.2a1b.2a.2a.3b':0.000000006)0.771:0.000802289)0.783:0.000803692)0.840:0.000802113,'EPI_ISL_11497384|2022.101|Human|USA|H3N2|3C.2a1b.2a.2a.3':0.001603898)0.000:0.000000006)0.694:0.000000006,'EPI_ISL_12942860|2021.858|Human|Netherlands|H3N2|3C.2a1b.2a.2a.3b':0.001604360)0.000:0.000000006,'EPI_ISL_9250472|2021.874|Human|Germany|H3N2|3C.2a1b.2a.2a.3':0.000000006)0.000:0.000000006)0.000:0.000000006,('EPI_ISL_7692006|2021.904|Human|Spain|H3N2|3C.2a1b.2a.2a.3':0.000000006,'EPI_ISL_13148850|2021.896|Human|USA|H3N2|3C.2a1b.2a.2a.3':0.000801234)0.000:0.000000006)0.000:0.000000006,('EPI_ISL_11171198|2021.953|Human|Peru|H3N2|3C.2a1b.2a.2a.3':0.000801180,(((('EPI_ISL_12219333|2021.97|Human|Albania|H3N2|3C.2a1b.2a.2a.3':0.0,'EPI_ISL_5935329|2021.751|Human|UK|H3N2|3C.2a1b.2a.2a.3':0.0,'EPI_ISL_9650307|2021.921|Human|UK|H3N2|3C.2a1b.2a.2a.3':0.0,'EPI_ISL_5935488|2021.762|Human|UK|H3N2|3C.2a1b.2a.2a.3':0.0,'EPI_ISL_13044321|2022.151|Human|Peru|H3N2|3C.2a1b.2a.2a.3':0.0):0.000801365,'EPI_ISL_7256897|2021.816|Human|USA|H3N2|3C.2a1b.2a.2a.3':0.001604150)0.428:0.000000006,'EPI_ISL_8377573|2021.91|Human|Sweden|H3N2|3C.2a1b.2a.2a.3':0.001604094)0.000:0.000000006,('EPI_ISL_12219438|2022.022|Human|Argentina|H3N2|3C.2a1b.2a.2a.3':0.001605420,(('EPI_ISL_12240123|2021.926|Human|Ireland|H3N2|3C.2a1b.2a.2a.3':0.000000006,(('EPI_ISL_12809120|2022.219|Human|Romania|H3N2|3C.2a1b.2a.2a.3':0.0,'EPI_ISL_12647001|2022.252|Human|Romania|H3N2|3C.2a1b.2a.2a.3':0.0):0.001604557,((('EPI_ISL_15393528|2021.975|Human|Haiti|H3N2|3C.2a1b.2a.2a.3':0.000000006,('EPI_ISL_10493004|2021.959|Human|TheCaribbean|H3N2|3C.2a1b.2a.2a.3':0.000801490,'EPI_ISL_9714206|2021.956|Human|Spain|H3N2|3C.2a1b.2a.2a.3':0.000801490)0.000:0.000000006)0.000:0.000000006,('EPI_ISL_13892749|2022.132|Human|Dominica|H3N2|3C.2a1b.2a.2a.3':0.0,'EPI_ISL_15288589|2022.005|Human|Haiti|H3N2|3C.2a1b.2a.2a.3':0.0):0.000000006)0.000:0.000000006,('EPI_ISL_14906769|2022.216|Human|USA|H3N2|3C.2a1b.2a.2a.3':0.000801518,'EPI_ISL_13344638|2022.29|Human|TheCaribbean|H3N2|3C.2a1b.2a.2a.3':0.000000006)0.915:0.000801490)0.000:0.000000006)0.896:0.000801757)0.851:0.000802548,(('EPI_ISL_9492447|2021.986|Human|Italy|H3N2|3C.2a1b.2a.2a.3':0.000801808,(('EPI_ISL_14509033|2022.205|Human|Spain|H3N2|3C.2a1b.2a.2a.3':0.001605455,('EPI_ISL_9593265|2021.932|Human|Hungary|H3N2|3C.2a1b.2a.2a.3':0.000803336,('EPI_ISL_12240107|2021.89|Human|Belgium|H3N2|3C.2a1b.2a.2a.3':0.001605226,'EPI_ISL_11766277|2022.151|Human|Spain|H3N2|3C.2a1b.2a.2a.3':0.000801995)0.530:0.000000006)0.000:0.000000006)1.000:0.000000006,('EPI_ISL_12219327|2021.975|Human|Croatia|H3N2|3C.2a1b.2a.2a.3':0.0,'EPI_ISL_11814503|2022.142|Human|France|H3N2|3C.2a1b.2a.2a':0.0,'EPI_ISL_11814593|2022.055|Human|France|H3N2|3C.2a1b.2a.2a.3':0.0,'EPI_ISL_12240181|2021.811|Human|Norway|H3N2|3C.2a1b.2a.2a.3':0.0,'EPI_ISL_13163873|2022.219|Human|Portugal|H3N2|3C.2a1b.2a.2a.3':0.0,'EPI_ISL_11403075|2022.112|Human|Portugal|H3N2|3C.2a1b.2a.2a.3':0.0,'EPI_ISL_12141757|2022.055|Human|Portugal|H3N2|3C.2a1b.2a.2a.3':0.0,'EPI_ISL_12142307|2022.181|Human|Portugal|H3N2|3C.2a1b.2a.2a.3':0.0,'EPI_ISL_6852550|2021.877|Human|Spain|H3N2|3C.2a1b.2a.2a.3':0.0,'EPI_ISL_8882124|2021.948|Human|Spain|H3N2|3C.2a1b.2a.2a.3':0.0,'EPI_ISL_9995004|2022.066|Human|Spain|H3N2|3C.2a1b.2a.2a':0.0):0.000000006)0.000:0.000000006)0.482:0.000000006,'EPI_ISL_9528028|2021.967|Human|Portugal|H3N2|3C.2a1b.2a.2a.3':0.000801707)0.000:0.000000006)0.000:0.000000006)0.845:0.000801587)0.000:0.000000006)0.000:0.000000006)0.000:0.000000006,(('EPI_ISL_13284622|2021.964|Human|Argentina|H3N2|3C.2a1b.2a.2a.3':0.000801273,'EPI_ISL_9775384|2021.992|Human|Luxembourg|H3N2|3C.2a1b.2a.2a.3':0.000802484)0.000:0.000000006,(('EPI_ISL_8808394|2021.929|Human|Panama|H3N2|3C.2a1b.2a.2a.3':0.000803040,('EPI_ISL_14848017|2022.049|Human|Chile|H3N2|3C.2a1b.2a.2a.3':0.000000006,'EPI_ISL_14847580|2021.989|Human|Chile|H3N2|3C.2a1b.2a.2a.3':0.000000006)0.837:0.000801234)0.000:0.000000006,('EPI_ISL_12579899|2022.2|Human|Australia|H3N2|3C.2a1b.2a.2a.3':0.0,'EPI_ISL_13531185|2022.233|Human|NewZealand|H3N2|3C.2a1b.2a.2a.3':0.0,'EPI_ISL_11323853|2021.962|Human|Papeete|H3N2|3C.2a1b.2a.2a.3':0.0):0.000801181)0.000:0.000000006)0.000:0.000000006)0.000:0.000000006,(('EPI_ISL_14862732|2022.436|Human|CostaRica|H3N2|3C.2a1b.2a.2a.3':0.001604053,('EPI_ISL_11496669|2021.986|Human|Honduras|H3N2|3C.2a1b.2a.2a.3':0.000000006,'EPI_ISL_13580805|2022.208|Human|Salvador|H3N2|3C.2a1b.2a.2a.3':0.000802539)0.000:0.000000006)0.857:0.000801477,(('EPI_ISL_10626833|2021.775|Human|Netherlands|H3N2|3C.2a1b.2a.2a.3':0.0,'EPI_ISL_9707563|2021.896|Human|Brazil|H3N2|3C.2a1b.2a.2a.3':0.0,'EPI_ISL_11496666|2022.011|Human|Honduras|H3N2|3C.2a1b.2a.2a.3':0.0):0.000000006,('EPI_ISL_12240207|2021.932|Human|Switzerland|H3N2|3C.2a1b.2a.2a.3':0.002408191,'EPI_ISL_13284276|2022.244|Human|Nicaragua|H3N2|3C.2a1b.2a.2a.3':0.000801337)0.000:0.000000006)0.000:0.000000006)0.931:0.001607604)0.886:0.000801180)0.781:0.001380884)0.002:0.001380641)0.623:0.000000056,('EPI_ISL_10828529|2021.647|Human|India|H3N2|3C.2a1b.2a.2a':0.003216726,((('EPI_ISL_14819775|2022.362|Human|India|H3N2|3C.2a1b.2a.2a.3':0.001608258,(('EPI_ISL_10434306|2022.093|Human|Netherlands|H3N2|3C.2a1b.2a.2a':0.0,'EPI_ISL_15394061|2022.085|Human|Guyana|H3N2|3C.2a1b.2a.2a':0.0):0.000000006,'EPI_ISL_13175661|2022.222|Human|Timor-Leste|H3N2|3C.2a1b.2a.2a':0.001603452)0.892:0.001604996)0.883:0.001611127,(((((((((((((((((((('EPI_ISL_5419122|2021.608|Human|Nepal|H3N2|3C.2a1b.2a.2a':0.002407938,('EPI_ISL_14836417|2022.392|Human|India|H3N2|3C.2a1b.2a.2a.3b':0.000801030,'EPI_ISL_14115546|2022.405|Human|Australia|H3N2|3C.2a1b.2a.2a.3b':0.000801549)0.000:0.000000006)0.514:0.000000006,(('EPI_ISL_15394431|2022.647|Human|Maldives|H3N2|3C.2a1b.2a.2a.3b':0.000801165,'EPI_ISL_15610646|2022.584|Human|Cambodia|H3N2|3C.2a1b.2a.2a.3b':0.003216644)0.768:0.000802575,('EPI_ISL_5419107|2021.586|Human|Nepal|H3N2|3C.2a1b.2a.2a':0.0,'EPI_ISL_9346129|2021.97|Human|Pakistan|H3N2|3C.2a1b.2a.2a.3b':0.0):0.000000006)0.000:0.000000006)1.000:0.000000006,((((('EPI_ISL_14463458|2021.997|Human|USA|H3N2|3C.2a1b.2a.2a':0.000804115,('EPI_ISL_14465872|2021.992|Human|USA|H3N2|3C.2a1b.2a.2a':0.000000006,'EPI_ISL_14465863|2022.104|Human|USA|H3N2|3C.2a1b.2a.2a':0.000000006)0.795:0.001602278)0.781:0.001607547,('EPI_ISL_14797465|2021.94|Human|USA|H3N2|3C.2a1b.2a.2a':0.000800277,'EPI_ISL_10828199|2022.107|Human|USA|H3N2|3C.2a1b.2a.2a':0.000000006)0.907:0.000800447)0.721:0.000000006,('EPI_ISL_14198766|2022.312|Human|Canada|H3N2|3C.2a1b.2a.2a':0.001603395,('EPI_ISL_13284117|2022.304|Human|USA|H3N2|3C.2a1b.2a.2a':0.000800803,'EPI_ISL_14835660|2022.318|Dom.other|USA|H3N2|3C.2a1b.2a.2a':0.000801478)0.000:0.000000006)0.942:0.000000006)0.000:0.000000006,((('EPI_ISL_14542029|2022.277|Human|France|H3N2|3C.2a1b.2a.2a':0.0,'EPI_ISL_14198752|2022.255|Human|Canada|H3N2|3C.2a1b.2a.2a':0.0,'EPI_ISL_11969462|2022.2|Human|USA|H3N2|3C.2a1b.2a.2a':0.0,'EPI_ISL_14930559|2022.26|Human|USA|H3N2|3C.2a1b.2a.2a':0.0,'EPI_ISL_14039024|2022.334|Human|USA|H3N2|3C.2a1b.2a.2a':0.0,'EPI_ISL_14883650|2022.586|Human|Japan|H3N2|3C.2a1b.2a.2a':0.0,'EPI_ISL_13897323|2022.414|Human|Hawaii|H3N2|3C.2a1b.2a.2a':0.0,'EPI_ISL_11533853|2022.145|Human|Hawaii|H3N2|3C.2a1b.2a.2a':0.0,'EPI_ISL_15260067|2022.584|Human|Laos|H3N2|3C.2a1b.2a.2a':0.0):0.000000006,'EPI_ISL_13897341|2022.414|Human|USA|H3N2|3C.2a1b.2a.2a':0.001602081)0.000:0.000000006,('EPI_ISL_14863087|2022.244|Human|Madagascar|H3N2|3C.2a1b.2a.2a':0.001604303,'EPI_ISL_14036098|2022.367|Human|Bahrain|H3N2|3C.2a1b.2a.2a':0.002407463)0.000:0.000000006)0.000:0.000000006)0.754:0.000000006,('EPI_ISL_12839651|2022.255|Human|Germany|H3N2|3C.2a1b.2a.2a.3b':0.000802365,('EPI_ISL_11814507|2021.967|Human|France|H3N2|3C.2a1b.2a.2a.3b':0.001602782,('EPI_ISL_14862583|2022.441|Human|Bahrain|H3N2|3C.2a1b.2a.2a.3b':0.000000006,(('EPI_ISL_11814493|2022.126|Human|France|H3N2|3C.2a1b.2a.2a.3b':0.000000006,'EPI_ISL_10073545|2022.101|Human|Netherlands|H3N2|3C.2a1b.2a.2a.3b':0.000800843)0.920:0.000800640,'EPI_ISL_14951630|2022.164|Human|Tunis|H3N2|3C.2a1b.2a.2a.3b':0.001603430)0.000:0.000000006)0.000:0.000000006)0.800:0.000800365)0.850:0.002408545)0.835:0.000800870)0.000:0.000000006,(('EPI_ISL_14466053|2021.989|Human|USA|H3N2|3C.2a1b.2a.2a.3b':0.002407620,(('EPI_ISL_9483656|2021.986|Human|France|H3N2|3C.2a1b.2a.2a.3b':0.0,'EPI_ISL_15690711|2022.649|Human|TheCaribbean|H3N2|3C.2a1b.2a.2a.3b':0.0):0.000000006,'EPI_ISL_14901923|2022.247|Human|USA|H3N2|3C.2a1b.2a.2a.3b':0.003214914)0.733:0.000000006)0.904:0.000800979,('EPI_ISL_13897295|2022.373|Human|USA|H3N2|3C.2a1b.2a.2a.3b':0.002413168,((('EPI_ISL_13892660|2022.236|Human|Serbia|H3N2|3C.2a1b.2a.2a.3b':0.000802487,'EPI_ISL_14326680|2022.238|Human|Switzerland|H3N2|3C.2a1b.2a.2a.3b':0.000801099)0.000:0.000000006,'EPI_ISL_14328719|2022.203|Human|Switzerland|H3N2|3C.2a1b.2a.2a.3b':0.000801712)0.000:0.000000006,(('EPI_ISL_9527971|2021.915|Human|Portugal|H3N2|3C.2a1b.2a.2a.3b':0.0,'EPI_ISL_12142156|2022.134|Human|Portugal|H3N2|3C.2a1b.2a.2a.3b':0.0,'EPI_ISL_9402010|2021.973|Human|Switzerland|H3N2|3C.2a1b.2a.2a.3b':0.0):0.000000006,('EPI_ISL_14542057|2022.512|Human|Reunion|H3N2|3C.2a1b.2a.2a.3b':0.000801148,'EPI_ISL_14542061|2022.551|Human|Reunion|H3N2|3C.2a1b.2a.2a.3b':0.000000006)0.836:0.000801135)0.000:0.000000006)0.000:0.000000006)0.000:0.000000006)0.904:0.000801099)0.000:0.000000006,(((('EPI_ISL_13163892|2022.225|Human|Portugal|H3N2|3C.2a1b.2a.2a.3b':0.0,'EPI_ISL_12666613|2022.2|Human|Romania|H3N2|3C.2a1b.2a.2a.3b':0.0):0.000000006,'EPI_ISL_14835706|2022.208|Human|USA|H3N2|3C.2a1b.2a.2a.3b':0.000800706)0.000:0.000000006,(('EPI_ISL_14145098|2022.296|Human|UK|H3N2|3C.2a1b.2a.2a.3b':0.000803440,('EPI_ISL_13897102|2022.373|Human|USA|H3N2|3C.2a1b.2a.2a.3b':0.0,'EPI_ISL_14862550|2022.578|Human|Hawaii|H3N2|3C.2a1b.2a.2a.3b':0.0):0.000000006)0.823:0.000801586,'EPI_ISL_14903566|2022.353|Human|USA|H3N2|3C.2a1b.2a.2a.3b':0.000801061)0.000:0.000000006)0.000:0.000000006,('EPI_ISL_12631942|2022.244|Human|Romania|H3N2|3C.2a1b.2a.2a.3b':0.001605350,('EPI_ISL_12579694|2022.2|Human|Romania|H3N2|3C.2a1b.2a.2a.3b':0.0,'EPI_ISL_12579700|2022.255|Human|Romania|H3N2|3C.2a1b.2a.2a.3b':0.0):0.000000006)0.000:0.000000006)0.838:0.000801277)0.873:0.000801367,('EPI_ISL_14610709|2022.493|Human|Qatar|H3N2|3C.2a1b.2a.2a.3b':0.001603164,'EPI_ISL_12607368|2022.17|Human|Romania|H3N2|3C.2a1b.2a.2a.3b':0.002411974)0.000:0.000000006)0.852:0.000801373,((((('EPI_ISL_13339942|2022.074|Human|Tunis|H3N2|3C.2a1b.2a.2a.1':0.000000006,((((('EPI_ISL_12870574|2022.362|Human|Spain|H3N2|3C.2a1b.2a.2a.1':0.001606179,'EPI_ISL_13892742|2022.263|Human|Bolivia|H3N2|3C.2a1b.2a.2a':0.002416299)0.763:0.000800441,(((('EPI_ISL_12240111|2021.871|Human|Belgium|H3N2|3C.2a1b.2a.2a.1':0.0,'EPI_ISL_3534314|2021.523|Human|USA|H3N2|3C.2a1b.2a.2a.1':0.0,'EPI_ISL_6306592|2021.786|Human|USA|H3N2|3C.2a1b.2a.2a.1':0.0,'EPI_ISL_14930527|2022.274|Human|USA|H3N2|3C.2a1b.2a.2a.2':0.0):0.000000006,(((((((('EPI_ISL_14836418|2022.485|Human|India|H3N2|3C.2a1b.2a.2a':0.001604322,((((('EPI_ISL_8127309|2021.803|Human|USA|H3N2|3C.2a1b.2a.2a.1a':0.000000006,'EPI_ISL_13284138|2022.299|Human|USA|H3N2|3C.2a1b.2a.2a.1a':0.000801267)0.875:0.000801232,(('EPI_ISL_12607933|2022.219|Human|Romania|H3N2|3C.2a1b.2a.2a.1':0.000000006,'EPI_ISL_13471377|2022.455|Human|Spain|H3N2|3C.2a1b.2a.2a.1':0.000800511)0.948:0.002407093,('EPI_ISL_12219614|2021.989|Human|BosniaHerzegovina|H3N2|3C.2a1b.2a.2a.1':0.0,'EPI_ISL_12219610|2022.011|Human|BosniaHerzegovina|H3N2|3C.2a1b.2a.2a.1':0.0,'EPI_ISL_12219323|2021.997|Human|Croatia|H3N2|3C.2a1b.2a.2a.1':0.0,'EPI_ISL_12943198|2022.164|Human|Slovenia|H3N2|3C.2a1b.2a.2a.1':0.0):0.000000006)0.000:0.000000006)0.874:0.000801118,(((('EPI_ISL_12839625|2022.208|Human|Germany|H3N2|3C.2a1b.2a.2a.1':0.000791789,(('EPI_ISL_13970479|2021.973|Human|Ukraine|H3N2|3C.2a1b.2a.2a.1':0.000798537,'EPI_ISL_13970494|2022.055|Human|Ukraine|H3N2|3C.2a1b.2a.2a.1':0.001608811)0.896:0.001607621,(('EPI_ISL_12219427|2022.063|Human|Georgia|H3N2|3C.2a1b.2a.2a.1':0.001603862,('EPI_ISL_12646999|2022.255|Human|Romania|H3N2|3C.2a1b.2a.2a.1':0.003215749,('EPI_ISL_14320132|2022.34|Human|Mongolia|H3N2|3C.2a1b.2a.2a.1':0.000801332,('EPI_ISL_14320120|2022.315|Human|Mongolia|H3N2|3C.2a1b.2a.2a.1':0.0,'EPI_ISL_14320121|2022.315|Human|Mongolia|H3N2|3C.2a1b.2a.2a.1':0.0):0.000000006)0.988:0.003217754)0.000:0.000000006)0.835:0.000801080,('EPI_ISL_12240120|2022.011|Human|Estonia|H3N2|3C.2a1b.2a.2a.1':0.000000006,('EPI_ISL_9854356|2021.901|Human|Germany|H3N2|3C.2a1b.2a.2a.1':0.000800918,'EPI_ISL_11403042|2021.984|Human|Portugal|H3N2|3C.2a1b.2a.2a.1':0.000801052)0.000:0.000000006)0.000:0.000000006)0.000:0.000000006)0.000:0.000000006)0.946:0.001582660,(('EPI_ISL_14198743|2022.258|Human|Canada|H3N2|3C.2a1b.2a.2a.1':0.000800968,(('EPI_ISL_14819750|2022.468|Human|Australia|H3N2|3C.2a1b.2a.2a.1':0.001604467,(((('EPI_ISL_13471380|2022.468|Human|Spain|H3N2|3C.2a1b.2a.2a.1':0.000800740,((((('EPI_ISL_14218942|2022.293|Human|Portugal|H3N2|3C.2a1b.2a.2a.1':0.000000006,(('EPI_ISL_12109565|2022.178|Human|USA|H3N2|3C.2a1b.2a.2a.1':0.000802736,'EPI_ISL_13284353|2022.351|Human|USA|H3N2|3C.2a1b.2a.2a.1':0.003217816)0.767:0.000800335,('EPI_ISL_11814252|2022.173|Human|Spain|H3N2|3C.2a1b.2a.2a.1a':0.000801547,(('EPI_ISL_8814258|2021.584|Human|Netherlands|H3N2|3C.2a1b.2a.2a.1':0.000801321,((((('EPI_ISL_13440481|2021.948|Human|Japan|H3N2|3C.2a1b.2a.2a.1a':0.000801548,('EPI_ISL_13897089|2022.37|Human|USA|H3N2|3C.2a1b.2a.2a.1a':0.001605750,'EPI_ISL_11814281|2022.17|Human|Spain|H3N2|3C.2a1b.2a.2a.1a':0.000801217)0.000:0.000000006)0.512:0.000000006,'EPI_ISL_11403039|2022.025|Human|Portugal|H3N2|3C.2a1b.2a.2a.1a':0.000801182)0.000:0.000000006,((((('EPI_ISL_10827535|2022.033|Human|USA|H3N2|3C.2a1b.2a.2a.1a':0.000000006,('EPI_ISL_12579940|2022.216|Human|Australia|H3N2|3C.2a1b.2a.2a.1a':0.000801583,('EPI_ISL_14014965|2021.874|Human|USA|H3N2|3C.2a1b.2a.2a.1a':0.000000006,'EPI_ISL_14429011|2021.915|Human|USA|H3N2|3C.2a1b.2a.2a.1a':0.000000006)0.854:0.000804769)0.740:0.000000030)0.459:0.000000006,('EPI_ISL_14429043|2021.918|Human|USA|H3N2|3C.2a1b.2a.2a.1a':0.0,'EPI_ISL_15026804|2021.89|Human|USA|H3N2|3C.2a1b.2a.2a.1a':0.0):0.000000006)0.000:0.000000006,('EPI_ISL_14198744|2022.364|Human|Canada|H3N2|3C.2a1b.2a.2a.1a':0.003227929,('EPI_ISL_14198749|2022.263|Human|Canada|H3N2|3C.2a1b.2a.2a.1a':0.0,'EPI_ISL_14198754|2022.233|Human|Canada|H3N2|3C.2a1b.2a.2a.1a':0.0):0.000000006)0.908:0.001604447)0.460:0.000000006,('EPI_ISL_9359938|2021.964|Human|Spain|H3N2|3C.2a1b.2a.2a.1a':0.0,'EPI_ISL_12722061|2021.956|Human|USA|H3N2|3C.2a1b.2a.2a.1':0.0,'EPI_ISL_12722072|2021.953|Human|USA|H3N2|3C.2a1b.2a.2a.1':0.0,'EPI_ISL_14904034|2021.759|Human|USA|H3N2|3C.2a1b.2a.2a.1a':0.0,'EPI_ISL_6902083|2021.86|Human|USA|H3N2|3C.2a1b.2a.2a.1a':0.0,'EPI_ISL_8152653|2021.693|Human|USA|H3N2|3C.2a1b.2a.2a.1a':0.0,'EPI_ISL_6795315|2021.693|Human|USA|H3N2|3C.2a1b.2a.2a.1a':0.0,'EPI_ISL_13101397|2021.948|Human|USA|H3N2|3C.2a1b.2a.2a.1a':0.0,'EPI_ISL_13101396|2021.945|Human|USA|H3N2|3C.2a1b.2a.2a.1a':0.0,'EPI_ISL_11496572|2022.101|Human|USA|H3N2|3C.2a1b.2a.2a.1':0.0,'EPI_ISL_13284372|2022.055|Human|USA|H3N2|3C.2a1b.2a.2a.1a':0.0,'EPI_ISL_14903204|2022.274|Human|USA|H3N2|nan':0.0,'EPI_ISL_11959144|2021.986|Human|Hawaii|H3N2|3C.2a1b.2a.2a.1a':0.0,'EPI_ISL_14906616|2021.91|Human|Georgia|H3N2|3C.2a1b.2a.2a.1a':0.0,'EPI_ISL_10492977|2021.975|Human|TheCaribbean|H3N2|3C.2a1b.2a.2a.1a':0.0,'EPI_ISL_13897091|2022.162|Human|Hawaii|H3N2|3C.2a1b.2a.2a.1a':0.0,'EPI_ISL_11800297|2022.126|Human|Fiji|H3N2|3C.2a1b.2a.2a.1a':0.0,'EPI_ISL_13284087|2022.205|Human|TheCaribbean|H3N2|3C.2a1b.2a.2a.1a':0.0,'EPI_ISL_13344422|2022.205|Human|TheCaribbean|H3N2|3C.2a1b.2a.2a.1a':0.0):0.000000006)0.000:0.000000006,'EPI_ISL_14463463|2021.992|Human|USA|H3N2|3C.2a1b.2a.2a.1a':0.000801228)0.456:0.000000006)0.453:0.000000006,((('EPI_ISL_15288564|2021.997|Human|Haiti|H3N2|3C.2a1b.2a.2a.1a':0.002409179,'EPI_ISL_14198750|2022.334|Human|Canada|H3N2|3C.2a1b.2a.2a.1':0.001607093)0.137:0.000000006,('EPI_ISL_14463473|2022.03|Human|USA|H3N2|3C.2a1b.2a.2a.1a':0.000801113,('EPI_ISL_14145028|2022.277|Human|UK|H3N2|3C.2a1b.2a.2a.1a':0.001603498,'EPI_ISL_12717516|2022.222|Human|USA|H3N2|3C.2a1b.2a.2a.1a':0.000801321)0.000:0.000000006)0.000:0.000000006)1.000:0.000000006,'EPI_ISL_9702096|2021.918|Human|UK|H3N2|3C.2a1b.2a.2a.1a':0.000801794)0.000:0.000000006)0.455:0.000000006,('EPI_ISL_13812528|2022.258|Human|USA|H3N2|3C.2a1b.2a.2a.1a':0.001604529,'EPI_ISL_12206267|2022.132|Human|Fiji|H3N2|3C.2a1b.2a.2a.1a':0.000801469)0.745:0.000000006)0.000:0.000000006)0.460:0.000000006,'EPI_ISL_13812078|2022.301|Human|USA|H3N2|3C.2a1b.2a.2a.1a':0.000801114)0.000:0.000000006)0.120:0.000000006)0.911:0.000996615)0.000:0.000000006,'EPI_ISL_13055009|2022.216|Human|UK|H3N2|3C.2a1b.2a.2a.1a':0.000801290)0.865:0.000996587,('EPI_ISL_15610798|2022.742|Human|Thailand|H3N2|3C.2a1b.2a.2a.1':0.000800904,'EPI_ISL_14466686|2022.468|Human|USA|H3N2|3C.2a1b.2a.2a.1':0.001604694)0.000:0.000000006)0.756:0.000000006,'EPI_ISL_15610629|2022.515|Human|Vanuatu|H3N2|3C.2a1b.2a.2a.1':0.000801399)0.460:0.000000006,('EPI_ISL_12942247|2021.97|Human|Albania|H3N2|3C.2a1b.2a.2a.1':0.0,'EPI_ISL_14198761|2022.356|Human|Canada|H3N2|3C.2a1b.2a.2a.1':0.0,'EPI_ISL_14198747|2022.312|Human|Canada|H3N2|3C.2a1b.2a.2a.1':0.0,'EPI_ISL_14036185|2022.477|Human|USA|H3N2|3C.2a1b.2a.2a.1':0.0,'EPI_ISL_14931726|2022.436|Human|USA|H3N2|3C.2a1b.2a.2a.1':0.0,'EPI_ISL_14225298|2022.362|Human|NewZealand|H3N2|3C.2a1b.2a.2a.1':0.0,'EPI_ISL_15259076|2022.575|Human|Japan|H3N2|3C.2a1b.2a.2a.1':0.0,'EPI_ISL_13892683|2022.301|Human|Emirates|H3N2|3C.2a1b.2a.2a.1':0.0,'EPI_ISL_15503770|2022.542|Human|Laos|H3N2|3C.2a1b.2a.2a.1':0.0):0.000000006)0.000:0.000000006)0.458:0.000000006,'EPI_ISL_12219308|2022.025|Human|Kosovo|H3N2|3C.2a1b.2a.2a.1':0.001605623)0.000:0.000000006,'EPI_ISL_14466673|2022.51|Human|Hawaii|H3N2|3C.2a1b.2a.2a.1':0.000801121)0.462:0.000000006,'EPI_ISL_13244276|2022.416|Human|Spain|H3N2|3C.2a1b.2a.2a.1':0.000801042)0.000:0.000000006)0.457:0.000000006,'EPI_ISL_12219589|2021.973|Human|Kosovo|H3N2|3C.2a1b.2a.2a.1':0.000801440)0.000:0.000000006)0.000:0.000000006,('EPI_ISL_15388059|2022.756|Human|Spain|H3N2|3C.2a1b.2a.2b':0.000801528,(((('EPI_ISL_15544288|2022.753|Human|Netherlands|H3N2|3C.2a1b.2a.2a.1b':0.0,'EPI_ISL_15388066|2022.756|Human|Spain|H3N2|3C.2a1b.2a.2a.1b':0.0,'EPI_ISL_14811843|2022.622|Human|Spain|H3N2|3C.2a1b.2a.2a.1b':0.0,'EPI_ISL_14977270|2022.666|Human|Spain|H3N2|3C.2a1b.2a.2b':0.0,'EPI_ISL_13897360|2022.252|Human|USA|H3N2|3C.2a1b.2a.2a.1':0.0):0.000000006,'EPI_ISL_15388048|2022.74|Human|Spain|H3N2|3C.2a1b.2a.2b':0.001604937)0.000:0.000000006,((((('EPI_ISL_15081645|2022.704|Human|Spain|H3N2|3C.2a1b.2a.2a.1b':0.0,'EPI_ISL_15388047|2022.699|Human|Spain|H3N2|3C.2a1b.2a.2a.1b':0.0):0.001615901,('EPI_ISL_15714603|2022.753|Human|Spain|H3N2|3C.2a1b.2a.2b':0.000801735,('EPI_ISL_15690713|2022.784|Human|France|H3N2|3C.2a1b.2a.2b':0.0,'EPI_ISL_15714964|2022.748|Human|Spain|H3N2|3C.2a1b.2a.2b':0.0,'EPI_ISL_15210590|2022.721|Human|Spain|H3N2|3C.2a1b.2a.2b':0.0,'EPI_ISL_15701456|2022.819|Human|Spain|H3N2|3C.2a1b.2a.2b':0.0):0.000000006)0.000:0.000000006)0.856:0.000801946,'EPI_ISL_15210588|2022.718|Human|Spain|H3N2|3C.2a1b.2a.2b':0.000801401)0.000:0.000000006,'EPI_ISL_15210611|2022.677|Human|Spain|H3N2|3C.2a1b.2a.2b':0.000801621)0.000:0.000000006,(('EPI_ISL_14924362|2022.647|Human|Spain|H3N2|3C.2a1b.2a.2a.1':0.000801443,('EPI_ISL_15363456|2022.762|Human|Spain|H3N2|3C.2a1b.2a.2a.1b':0.0,'EPI_ISL_15388063|2022.742|Human|Spain|H3N2|3C.2a1b.2a.2a.1b':0.0,'EPI_ISL_15579598|2022.795|Human|Spain|H3N2|3C.2a1b.2a.2a.1b':0.0,'EPI_ISL_15388064|2022.742|Human|Spain|H3N2|3C.2a1b.2a.2a.1b':0.0):0.000801508)0.000:0.000000006,'EPI_ISL_15579596|2022.775|Human|Spain|H3N2|3C.2a1b.2a.2b':0.000801267)0.000:0.000000006)0.999:0.000000006)0.000:0.000000006,('EPI_ISL_15579604|2022.803|Human|Spain|H3N2|3C.2a1b.2a.2b':0.001603796,'EPI_ISL_15504837|2022.762|Human|UK|H3N2|3C.2a1b.2a.2a.1b':0.000801214)0.000:0.000000006)0.000:0.000000006)0.883:0.000801545)0.897:0.000996949)0.948:0.000000006,('EPI_ISL_11766279|2022.173|Human|Spain|H3N2|3C.2a1b.2a.2a.1':0.000000006,('EPI_ISL_13812838|2022.293|Human|USA|H3N2|3C.2a1b.2a.2a.1a':0.0,'EPI_ISL_14930627|2022.293|Human|USA|H3N2|3C.2a1b.2a.2a.1a':0.0):0.001604633)0.853:0.000801213)0.463:0.000000006,('EPI_ISL_11499450|2021.945|Human|Australia|H3N2|3C.2a1b.2a.2a.1':0.000000006,('EPI_ISL_14428924|2022.181|Human|USA|H3N2|3C.2a1b.2a.2a.1a':0.000800323,'EPI_ISL_13560690|2022.332|Human|USA|H3N2|3C.2a1b.2a.2a.1a':0.000809005)0.902:0.001606743)0.864:0.000801180)0.000:0.000000006)0.465:0.000000006,(('EPI_ISL_12631163|2022.238|Human|Romania|H3N2|3C.2a1b.2a.2a.1':0.003213628,'EPI_ISL_14328712|2022.181|Human|Switzerland|H3N2|3C.2a1b.2a.2a.1':0.000000006)0.930:0.000801903,('EPI_ISL_13148893|2022.299|Human|USA|H3N2|3C.2a1b.2a.2a.1':0.001603334,('EPI_ISL_14542020|2022.241|Human|France|H3N2|3C.2a1b.2a.2a.1':0.002407065,('EPI_ISL_14326787|2022.263|Human|Switzerland|H3N2|3C.2a1b.2a.2a.1':0.000799809,('EPI_ISL_13503252|2022.296|Human|Germany|H3N2|3C.2a1b.2a.2a.1':0.000000006,'EPI_ISL_12288938|2022.238|Human|UK|H3N2|3C.2a1b.2a.2a.1':0.001600914)0.000:0.000000006)0.000:0.000000006)0.964:0.002407028)0.000:0.000000006)0.860:0.000801306)0.339:0.000000006,'EPI_ISL_14463459|2021.992|Human|USA|H3N2|3C.2a1b.2a.2a.2':0.004829836)0.512:0.000000006)0.000:0.000000006,'EPI_ISL_12943127|2021.997|Human|Serbia|H3N2|3C.2a1b.2a.2a.1':0.002407911)0.000:0.000000006,'EPI_ISL_12323512|2022.151|Human|Denmark|H3N2|3C.2a1b.2a.2a.1':0.001604042)0.000:0.000000006,('EPI_ISL_14261905|2022.345|Human|Portugal|H3N2|3C.2a1b.2a.2a.1':0.0,'EPI_ISL_14218935|2022.293|Human|Portugal|H3N2|3C.2a1b.2a.2a.1':0.0):0.002408224)0.459:0.000000006,('EPI_ISL_12219306|2022.008|Human|Serbia|H3N2|3C.2a1b.2a.2a.1':0.000000006,'EPI_ISL_13892666|2022.238|Human|Serbia|H3N2|3C.2a1b.2a.2a.1':0.001603408)0.959:0.002407742)0.000:0.000000006,('EPI_ISL_10155267|2021.997|Human|Germany|H3N2|3C.2a1b.2a.2a.1':0.002416087,('EPI_ISL_13892661|2022.052|Human|Serbia|H3N2|3C.2a1b.2a.2a':0.000000006,'EPI_ISL_14509117|2022.447|Human|Spain|H3N2|3C.2a1b.2a.2a':0.000801398)0.000:0.000000006)0.820:0.000801306)0.164:0.000000006,'EPI_ISL_9775383|2021.975|Human|Luxembourg|H3N2|3C.2a1b.2a.2a.1':0.002412309)0.491:0.000000006,(('EPI_ISL_15689344|2022.668|Human|France|H3N2|3C.2a1b.2a.2a.1b':0.000801960,'EPI_ISL_15714969|2022.723|Human|Spain|H3N2|3C.2a1b.2a.2b':0.000000006)0.930:0.002409148,('EPI_ISL_8558018|2021.901|Human|Brazil|H3N2|3C.2a1b.2a.2a.3':0.000000006,('EPI_ISL_11995121|2021.992|Human|Brazil|H3N2|3C.2a1b.2a.2a.3':0.003312580,'EPI_ISL_11993942|2021.995|Human|Brazil|H3N2|3C.2a1b.2a.2a.3':0.001513804)0.463:0.000000056)0.898:0.001372230)0.000:0.000000006)0.000:0.000000006)0.463:0.000000006,((('EPI_ISL_12219309|2021.937|Human|Kosovo|H3N2|3C.2a1b.2a.2a.2':0.0,'EPI_ISL_12943139|2021.904|Human|Slovenia|H3N2|3C.2a1b.2a.2a.2':0.0):0.000801438,'EPI_ISL_8808400|2021.91|Human|Emirates|H3N2|3C.2a1b.2a.2a.2':0.000000006)0.938:0.001604516,(((('EPI_ISL_9260808|2021.89|Human|Asia-Russia|H3N2|3C.2a1b.2a.2a.2':0.000000006,'EPI_ISL_12107421|2021.967|Human|Asia-Russia|H3N2|3C.2a1b.2a.2a.2':0.001604117)0.857:0.000801242,((('EPI_ISL_14819770|2022.471|Human|Australia|H3N2|3C.2a1b.2a.2a.2':0.000801530,'EPI_ISL_11787147|2022.101|Human|Germany|H3N2|3C.2a1b.2a.2a.2':0.000801530)0.000:0.000000006,((('EPI_ISL_12240118|2022.014|Human|Estonia|H3N2|3C.2a1b.2a.2a.2':0.002409829,'EPI_ISL_13892664|2022.2|Human|Serbia|H3N2|3C.2a1b.2a.2a.2':0.000801122)0.000:0.000000006,'EPI_ISL_12666618|2022.03|Human|Romania|H3N2|3C.2a1b.2a.2a.2':0.000801122)0.000:0.000000006,((((('EPI_ISL_10803213|2022.055|Human|Denmark|H3N2|3C.2a1b.2a.2a.2':0.0,'EPI_ISL_12943144|2021.995|Human|Slovenia|H3N2|3C.2a1b.2a.2a.2':0.0,'EPI_ISL_12943195|2022.159|Human|Slovenia|H3N2|3C.2a1b.2a.2a.2':0.0):0.000000006,(('EPI_ISL_12219335|2021.97|Human|Albania|H3N2|3C.2a1b.2a.2a.2':0.0,'EPI_ISL_10155292|2021.986|Human|Germany|H3N2|3C.2a1b.2a.2a.2':0.0):0.000800962,('EPI_ISL_14572556|2022.381|Human|UK|H3N2|3C.2a1b.2a.2a.2':0.000801203,'EPI_ISL_14326891|2022.241|Human|Switzerland|H3N2|3C.2a1b.2a.2a.2':0.000801030)0.000:0.000000006)0.000:0.000000006)0.000:0.000000006,('EPI_ISL_14328700|2022.244|Human|Switzerland|H3N2|3C.2a1b.2a.2a.2':0.000000006,'EPI_ISL_14328728|2022.219|Human|Switzerland|H3N2|3C.2a1b.2a.2a.2':0.000000006)0.857:0.000800886)0.923:0.000801202,('EPI_ISL_9483635|2021.986|Human|France|H3N2|3C.2a1b.2a.2a.2':0.000801517,'EPI_ISL_12219572|2021.97|Human|Kosovo|H3N2|3C.2a1b.2a.2a.2':0.000000006)0.000:0.000000006)0.967:0.002411180,('EPI_ISL_9164159|2021.929|Human|Russia|H3N2|3C.2a1b.2a.2a.2':0.000804672,'EPI_ISL_12219315|2022.019|Human|Latvia|H3N2|3C.2a1b.2a.2a.2':0.000801508)0.000:0.000000006)0.868:0.000801404)0.000:0.000000006)0.000:0.000000006,(('EPI_ISL_6564988|2021.841|Human|Russia|H3N2|3C.2a1b.2a.2a.2':0.001604429,'EPI_ISL_12107788|2022.066|Human|Russia|H3N2|3C.2a1b.2a.2a.2':0.000000006)0.926:0.000000006,(('EPI_ISL_13203517|2022.34|Human|Lithuania|H3N2|3C.2a1b.2a.2a.2':0.0,'EPI_ISL_11166200|2022.175|Human|Netherlands|H3N2|3C.2a1b.2a.2a.2':0.0,'EPI_ISL_11886153|2022.219|Human|Netherlands|H3N2|3C.2a1b.2a.2a.2':0.0,'EPI_ISL_9260588|2021.926|Human|Asia-Russia|H3N2|3C.2a1b.2a.2a.2':0.0,'EPI_ISL_3948600|2021.597|Human|Asia-Russia|H3N2|3C.2a1b.2a.2a.2':0.0,'EPI_ISL_12107424|2022.025|Human|Asia-Russia|H3N2|3C.2a1b.2a.2a.2':0.0,'EPI_ISL_12646699|2021.953|Human|Japan|H3N2|3C.2a1b.2a.2a.2':0.0):0.000000006,('EPI_ISL_12916951|2022.014|Human|Asia-Russia|H3N2|3C.2a1b.2a.2a.2':0.002409413,('EPI_ISL_9640025|2021.995|Human|Russia|H3N2|3C.2a1b.2a.2a.2':0.001604584,'EPI_ISL_9842656|2021.934|Human|Estonia|H3N2|3C.2a1b.2a.2a.2':0.000000006)0.000:0.000000006)0.859:0.000801437)0.000:0.000000006)0.000:0.000000006)0.985:0.000000006)0.000:0.000000006,(((('EPI_ISL_12109533|2022.145|Human|USA|H3N2|3C.2a1b.2a.2a.2':0.0,'EPI_ISL_11955903|2022.145|Human|USA|H3N2|3C.2a1b.2a.2a.2':0.0):0.001610648,'EPI_ISL_14005328|2022.296|Human|USA|H3N2|3C.2a1b.2a.2a.2':0.000803124)0.768:0.000803224,(('EPI_ISL_12495162|2022.236|Human|Romania|H3N2|3C.2a1b.2a.2a.2':0.0,'EPI_ISL_9260865|2022.003|Human|Russia|H3N2|3C.2a1b.2a.2a.2':0.0,'EPI_ISL_13970484|2021.978|Human|Ukraine|H3N2|3C.2a1b.2a.2a.2':0.0,'EPI_ISL_13970477|2022.044|Human|Ukraine|H3N2|3C.2a1b.2a.2a.2':0.0,'EPI_ISL_8814338|2021.877|Human|USA|H3N2|3C.2a1b.2a.2a.2':0.0,'EPI_ISL_8636606|2021.877|Human|USA|H3N2|3C.2a1b.2a.2a.2':0.0):0.000000006,('EPI_ISL_13885650|2022.208|Human|Luxembourg|H3N2|3C.2a1b.2a.2a.2':0.001604852,'EPI_ISL_13970480|2022.005|Human|Ukraine|H3N2|3C.2a1b.2a.2a.2':0.000801670)0.000:0.000000006)0.000:0.000000006)0.827:0.000801529,'EPI_ISL_12219320|2021.978|Human|Latvia|H3N2|3C.2a1b.2a.2a.2':0.000801405)0.000:0.000000006)0.000:0.000000006,(('EPI_ISL_12240104|2021.975|Human|Armenia|H3N2|3C.2a1b.2a.2a.2':0.0,'EPI_ISL_9842666|2021.937|Human|Madagascar|H3N2|3C.2a1b.2a.2a.2':0.0):0.000801437,'EPI_ISL_12219578|2021.814|Human|Germany|H3N2|3C.2a1b.2a.2a.2':0.001605020)0.000:0.000000006)0.000:0.000000006)0.844:0.000801213)0.453:0.000000006,'EPI_ISL_12713976|2022.282|Human|USA|H3N2|3C.2a1b.2a.2a.2':0.001603527)0.540:0.000000006)0.000:0.000000006,(('EPI_ISL_13897085|2022.225|Human|USA|H3N2|3C.2a1b.2a.2a.2':0.000801190,'EPI_ISL_14036119|2022.455|Human|Hawaii|H3N2|3C.2a1b.2a.2a.2':0.000801722)0.889:0.001603717,('EPI_ISL_11787239|2022.101|Human|Germany|H3N2|3C.2a1b.2a.2a.1':0.001608045,('EPI_ISL_9401998|2021.836|Human|Switzerland|H3N2|3C.2a1b.2a.2a.1':0.000000006,('EPI_ISL_12839615|2022.192|Human|Germany|H3N2|3C.2a1b.2a.2a.2':0.001607142,('EPI_ISL_11324772|2021.978|Human|France|H3N2|3C.2a1b.2a.2a.1':0.001604349,'EPI_ISL_9482304|2021.855|Human|France|H3N2|nan':0.000000006)0.000:0.000000006)1.000:0.000000006)0.000:0.000000006)0.786:0.000802181)0.779:0.000802167)0.462:0.000000006,(('EPI_ISL_14120582|2022.482|Human|Netherlands|H3N2|3C.2a1b.2a.2a.1':0.001601644,(('EPI_ISL_15288452|2022.512|Human|Thailand|H3N2|3C.2a1b.2a.2a.1':0.0,'EPI_ISL_15260066|2022.562|Human|Laos|H3N2|3C.2a1b.2a.2a.1':0.0,'EPI_ISL_13655458|2022.312|Human|Singapore|H3N2|3C.2a1b.2a.2a.1':0.0):0.000000006,'EPI_ISL_15610647|2022.573|Human|Cambodia|H3N2|3C.2a1b.2a.2a.1':0.001602719)0.000:0.000000006)0.962:0.002407451,(('EPI_ISL_11323854|2022.03|Human|France|H3N2|3C.2a1b.2a.2a.1':0.0,'EPI_ISL_12607372|2022.271|Human|Romania|H3N2|3C.2a1b.2a.2a.1':0.0,'EPI_ISL_12607352|2022.225|Human|Romania|H3N2|3C.2a1b.2a.2a.1':0.0,'EPI_ISL_13755350|2021.901|Human|Brazil|H3N2|3C.2a1b.2a.2a.1':0.0):0.000000006,'EPI_ISL_12288769|2022.236|Human|UK|H3N2|3C.2a1b.2a.2a.1':0.000800785)0.000:0.000000006)0.951:0.001603405)0.000:0.000000006,(((('EPI_ISL_14198753|2022.408|Human|Canada|H3N2|3C.2a1b.2a.2a.1':0.0,'EPI_ISL_14198755|2022.359|Human|Canada|H3N2|3C.2a1b.2a.2a.1':0.0):0.001603546,('EPI_ISL_12809096|2022.26|Human|France|H3N2|3C.2a1b.2a.2a.1':0.000000006,'EPI_ISL_13885636|2022.159|Human|Luxembourg|H3N2|3C.2a1b.2a.2a.1':0.000800830)0.000:0.000000006)0.000:0.000000006,'EPI_ISL_11309897|2022.184|Human|Netherlands|H3N2|3C.2a1b.2a.2b':0.001602613)0.848:0.000800815,('EPI_ISL_14326784|2022.26|Human|Switzerland|H3N2|3C.2a1b.2a.2a.1':0.000000006,('EPI_ISL_9842651|2022.044|Human|Belgium|H3N2|3C.2a1b.2a.2a.1':0.000800816,'EPI_ISL_9346123|2021.956|Human|Pakistan|H3N2|3C.2a1b.2a.2a.1':0.001603618)0.000:0.000000006)0.000:0.000000006)0.853:0.000800990)0.875:0.002021312)0.451:0.002022072,'EPI_ISL_14928273|2022.282|Human|Chile|H3N2|3C.2a1b.2a.2a':0.000000006)0.875:0.002022074,(('EPI_ISL_9359980|2021.893|Human|Spain|H3N2|3C.2a1b.2a.2a':0.0,'EPI_ISL_11403628|2021.901|Human|Brazil|H3N2|3C.2a1b.2a.2a':0.0):0.000000006,('EPI_ISL_11129275|2021.918|Human|Chile|H3N2|3C.2a1b.2a.2a':0.000000006,'EPI_ISL_11403622|2021.89|Human|Brazil|H3N2|3C.2a1b.2a.2a':0.000000006)0.842:0.000800303)0.947:0.001603315)0.521:0.000000006,('EPI_ISL_14862603|2021.874|Human|Afghanistan|H3N2|3C.2a1b.2a.2a':0.0,'EPI_ISL_14862710|2021.893|Human|Afghanistan|H3N2|3C.2a1b.2a.2a':0.0):0.000802026)0.171:0.000000006,(('EPI_ISL_13326481|2022.312|Human|Austria|H3N2|3C.2a1b.2a.2a.1':0.002408131,'EPI_ISL_9383914|2021.973|Human|UK|H3N2|3C.2a1b.2a.2a.1':0.000000006)0.207:0.000801912,(((('EPI_ISL_9009480|2021.942|Human|Denmark|H3N2|3C.2a1b.2a.2a.1':0.0,'EPI_ISL_12219317|2021.989|Human|Latvia|H3N2|3C.2a1b.2a.2a.1':0.0,'EPI_ISL_8882136|2021.97|Human|Spain|H3N2|3C.2a1b.2a.2a.1':0.0,'EPI_ISL_7638020|2021.838|Human|Sweden|H3N2|3C.2a1b.2a.2a.1':0.0):0.000000006,('EPI_ISL_12870573|2022.362|Human|Spain|H3N2|3C.2a1b.2a.2a.1':0.000801709,'EPI_ISL_11805567|2022.058|Human|Sweden|H3N2|3C.2a1b.2a.2a.1':0.000801304)0.000:0.000000006)0.905:0.000801214,(('EPI_ISL_15081639|2022.693|Human|Spain|H3N2|3C.2a1b.2a.2a.1':0.000000006,(((('EPI_ISL_12471304|2022.277|Human|Spain|H3N2|3C.2a1b.2a.2a.1':0.000800626,('EPI_ISL_9533457|2022.011|Human|Israel|H3N2|3C.2a1b.2a.2a.1':0.000800606,((((('EPI_ISL_12870579|2022.373|Human|Spain|H3N2|3C.2a1b.2a.2a.1':0.000800641,'EPI_ISL_12240185|2022.014|Human|Norway|H3N2|3C.2a1b.2a.2a.1':0.001602452)0.000:0.000000006,('EPI_ISL_14862720|2022.427|Human|CostaRica|H3N2|3C.2a1b.2a.2a.1':0.001603081,'EPI_ISL_15388051|2022.745|Human|Spain|H3N2|3C.2a1b.2a.2a.1b':0.000800800)0.000:0.000000006)0.000:0.000000006,'EPI_ISL_12705631|2022.299|Human|Spain|H3N2|3C.2a1b.2a.2a.1':0.000800605)0.000:0.000000006,('EPI_ISL_13203515|2022.329|Human|Iceland|H3N2|3C.2a1b.2a.2a.1':0.000000006,'EPI_ISL_13203501|2022.329|Human|Iceland|H3N2|3C.2a1b.2a.2a.1':0.001608447)0.879:0.000800540)0.000:0.000000006,(((('EPI_ISL_14459045|2022.499|Human|Denmark|H3N2|3C.2a1b.2a.2a.1':0.0,'EPI_ISL_15689349|2022.712|Human|France|H3N2|3C.2a1b.2a.2a.1b':0.0,'EPI_ISL_13638368|2022.34|Human|Germany|H3N2|3C.2a1b.2a.2a.1':0.0,'EPI_ISL_9593232|2022.005|Human|Hungary|H3N2|3C.2a1b.2a.2a.1':0.0,'EPI_ISL_13339883|2022.17|Human|Ireland|H3N2|3C.2a1b.2a.2a.1':0.0,'EPI_ISL_12943046|2022.195|Human|Poland|H3N2|3C.2a1b.2a.2a.1':0.0,'EPI_ISL_14218862|2011.241|Human|Portugal|H3N2|3C.2a1b.2a.2a.1':0.0,'EPI_ISL_13163898|2022.225|Human|Portugal|H3N2|3C.2a1b.2a.2a.1':0.0,'EPI_ISL_12607367|2022.214|Human|Romania|H3N2|3C.2a1b.2a.2a.1':0.0,'EPI_ISL_15427761|2022.773|Human|Russia|H3N2|3C.2a1b.2a.2a.1b':0.0,'EPI_ISL_12646194|2022.17|Human|Spain|H3N2|3C.2a1b.2a.2a.1':0.0,'EPI_ISL_11766275|2022.123|Human|Spain|H3N2|3C.2a1b.2a.2a.1':0.0,'EPI_ISL_12127792|2022.238|Human|Spain|H3N2|3C.2a1b.2a.2a.1':0.0,'EPI_ISL_15714971|2022.721|Human|Spain|H3N2|3C.2a1b.2a.2a.1b':0.0,'EPI_ISL_15210629|2022.718|Human|Spain|H3N2|3C.2a1b.2a.2a.1b':0.0,'EPI_ISL_15388053|2022.762|Human|Spain|H3N2|3C.2a1b.2a.2a.1b':0.0,'EPI_ISL_15388052|2022.751|Human|Spain|H3N2|3C.2a1b.2a.2a.1b':0.0,'EPI_ISL_15190800|2022.608|Human|Sweden|H3N2|3C.2a1b.2a.2a.1':0.0,'EPI_ISL_15190853|2022.693|Human|Sweden|H3N2|3C.2a1b.2a.2a.1b':0.0,'EPI_ISL_13812809|2022.318|Human|UK|H3N2|3C.2a1b.2a.2a.1':0.0,'EPI_ISL_13148894|2022.288|Human|USA|H3N2|3C.2a1b.2a.2a.1':0.0,'EPI_ISL_14898289|2022.323|Human|Chile|H3N2|3C.2a1b.2a.2a.1':0.0,'EPI_ISL_13655452|2022.197|Human|Singapore|H3N2|3C.2a1b.2a.2a.1':0.0):0.000000006,(('EPI_ISL_11887928|2022.225|Human|Netherlands|H3N2|3C.2a1b.2a.2a.1':0.000000006,'EPI_ISL_11669373|2022.211|Human|Netherlands|H3N2|3C.2a1b.2a.2a.1':0.000800637)0.889:0.002407124,('EPI_ISL_12539695|2022.274|Human|Romania|H3N2|3C.2a1b.2a.2a.1':0.000800956,('EPI_ISL_14036173|2022.395|Human|TheCaribbean|H3N2|3C.2a1b.2a.2a.1':0.0,'EPI_ISL_13344398|2022.315|Human|TheCaribbean|H3N2|3C.2a1b.2a.2a.1':0.0):0.000000006)0.000:0.000000006)0.865:0.000800767)0.000:0.000000006,('EPI_ISL_13885629|2022.178|Human|Luxembourg|H3N2|3C.2a1b.2a.2a.1':0.000000006,(('EPI_ISL_13163879|2022.178|Human|Portugal|H3N2|3C.2a1b.2a.2a.1':0.000000006,'EPI_ISL_14261918|2022.29|Human|Portugal|H3N2|3C.2a1b.2a.2a.1':0.000800925)0.840:0.000800768,'EPI_ISL_15081641|2022.693|Human|Spain|H3N2|3C.2a1b.2a.2a.1':0.000800539)0.000:0.000000006)0.000:0.000000006)0.000:0.000000006,((('EPI_ISL_14077826|2022.247|Human|Spain|H3N2|3C.2a1b.2a.2a.1':0.000000006,('EPI_ISL_14218914|2022.274|Human|Portugal|H3N2|3C.2a1b.2a.2a.1':0.000801460,('EPI_ISL_14218909|2022.263|Human|Portugal|H3N2|3C.2a1b.2a.2a.1':0.000000006,'EPI_ISL_14448257|2021.973|Human|USA|H3N2|3C.2a1b.2a.2a.1':0.000800267)0.876:0.000800486)0.754:0.000000006)0.000:0.000000006,(('EPI_ISL_14080483|2022.345|Human|Spain|H3N2|3C.2a1b.2a.2a.1':0.000000006,('EPI_ISL_15701449|2022.819|Human|Spain|H3N2|3C.2a1b.2a.2a.1':0.000801335,('EPI_ISL_15579594|2022.795|Human|Spain|H3N2|3C.2a1b.2a.2a.1':0.0,'EPI_ISL_15447013|2022.674|Human|Spain|H3N2|3C.2a1b.2a.2a.1':0.0):0.000000006)0.968:0.003214892)0.713:0.000000006,(('EPI_ISL_14261723|2022.285|Human|Portugal|H3N2|3C.2a1b.2a.2a.1':0.000801713,'EPI_ISL_14027401|2022.545|Human|Spain|H3N2|3C.2a1b.2a.2a.1':0.002406957)0.000:0.000000006,'EPI_ISL_14862730|2022.43|Human|CostaRica|H3N2|3C.2a1b.2a.2a.1':0.002408324)0.000:0.000000006)0.000:0.000000006)1.000:0.000000006,((('EPI_ISL_14466687|2022.463|Human|USA|H3N2|3C.2a1b.2a.2a.1':0.000801218,'EPI_ISL_14986698|2022.57|Human|Brazil|H3N2|3C.2a1b.2a.2a.1':0.003213826)0.000:0.000000006,(('EPI_ISL_14610654|2022.504|Human|Germany|H3N2|3C.2a1b.2a.2b':0.0,'EPI_ISL_13692833|2022.414|Human|Spain|H3N2|3C.2a1b.2a.2b':0.0):0.000800856,'EPI_ISL_12491257|2022.258|Human|Romania|H3N2|3C.2a1b.2a.2a.1':0.000801494)0.739:0.000000055)0.000:0.000000006,('EPI_ISL_13692834|2022.414|Human|Spain|H3N2|3C.2a1b.2a.2a.1':0.000800893,'EPI_ISL_12607376|2022.227|Human|Romania|H3N2|3C.2a1b.2a.2a.1':0.001613385)0.000:0.000000006)1.000:0.000000006)0.000:0.000000006)1.000:0.000000006)0.000:0.000000006)0.521:0.000000006)0.654:0.000000006,'EPI_ISL_15215325|2022.699|Human|Netherlands|H3N2|3C.2a1b.2a.2a.1b':0.000801692)0.000:0.000000006,(('EPI_ISL_15388045|2022.756|Human|Spain|H3N2|3C.2a1b.2a.2a.1':0.001605993,'EPI_ISL_13326478|2022.299|Human|Austria|H3N2|3C.2a1b.2a.2a.1':0.001604789)0.781:0.000801622,(('EPI_ISL_14862708|2022.425|Human|Chile|H3N2|3C.2a1b.2a.2a.1':0.0,'EPI_ISL_9533489|2021.973|Human|Israel|H3N2|3C.2a1b.2a.2a.1':0.0):0.000800768,'EPI_ISL_14145010|2022.258|Human|UK|H3N2|3C.2a1b.2a.2a.1':0.001604548)0.000:0.000000006)1.000:0.000000006)0.000:0.000000006,'EPI_ISL_14078448|2022.384|Human|Spain|H3N2|3C.2a1b.2a.2a.1':0.000000006)0.847:0.000801159)0.109:0.000000056,'EPI_ISL_14078801|2021.885|Human|Spain|H3N2|3C.2a1b.2a.2a':0.000000006)0.125:0.000802855)0.000:0.000000006,'EPI_ISL_12240215|2021.874|Human|Lebanon|H3N2|3C.2a1b.2a.2a.1':0.000800990)0.803:0.000802323)0.884:0.001606448)0.464:0.000000006)0.000:0.000000006,('EPI_ISL_12641732|2021.967|Human|USA|H3N2|3C.2a1b.2a.2a':0.000000006,'EPI_ISL_13284192|2022.173|Human|Colombia|H3N2|3C.2a1b.2a.2a':0.000801018)0.872:0.000801158)0.000:0.000000006,'EPI_ISL_14862731|2022.447|Human|Bolivia|H3N2|3C.2a1b.2a.2a':0.000801332)0.000:0.000000006,'EPI_ISL_2518731|2021.288|Human|USA|H3N2|3C.2a1b.2a.2a':0.002408090)0.129:0.000000006,'EPI_ISL_15426895|2022.688|Human|Brazil|H3N2|3C.2a1b.2a.2a':0.001604121)0.556:0.000000006,'EPI_ISL_4373488|2021.277|Human|India|H3N2|3C.2a1b.2a.2a':0.000801425)0.000:0.000000006,('EPI_ISL_14853313|2022.066|Human|Chile|H3N2|3C.2a1b.2a.2a':0.000801018,'EPI_ISL_13284275|2022.244|Human|Nicaragua|H3N2|3C.2a1b.2a.2a':0.000000006)0.888:0.000801158)0.450:0.000000006,('EPI_ISL_11496574|2021.997|Human|Ecuador|H3N2|3C.2a1b.2a.2a':0.000801628,('EPI_ISL_11171204|2021.959|Human|Peru|H3N2|3C.2a1b.2a.2a':0.000801299,('EPI_ISL_9527987|2021.934|Human|Portugal|H3N2|3C.2a1b.2a.2a':0.0,'EPI_ISL_11496590|2022.008|Human|Ecuador|H3N2|3C.2a1b.2a.2a':0.0,'EPI_ISL_11496562|2021.986|Human|Ecuador|H3N2|3C.2a1b.2a.2a':0.0,'EPI_ISL_11496573|2022.016|Human|Ecuador|H3N2|3C.2a1b.2a.2a':0.0):0.000000006)0.000:0.000000006)0.895:0.000801197)0.161:0.000000006,'EPI_ISL_12107439|2021.948|Human|Russia|H3N2|3C.2a1b.2a.2a':0.000801300)0.458:0.000000006,('EPI_ISL_6940691|2021.827|Human|Asia-Russia|H3N2|3C.2a1b.2a.2a':0.0,'EPI_ISL_9401980|2021.827|Human|Asia-Russia|H3N2|3C.2a1b.2a.2a':0.0):0.000802262)0.000:0.000000006,'EPI_ISL_14920789|2022.455|Human|Chile|H3N2|3C.2a1b.2a.2a.3b':0.001604382)0.461:0.000000006,('EPI_ISL_2234358|2021.307|Human|Sweden|H3N2|3C.2a1b.2a.2a':0.0,'EPI_ISL_9524987|2021.899|Human|Chile|H3N2|3C.2a1b.2a.2a':0.0,'EPI_ISL_8808405|2021.921|Human|Panama|H3N2|3C.2a1b.2a.2a':0.0,'EPI_ISL_13044314|2022.027|Human|Peru|H3N2|3C.2a1b.2a.2a':0.0,'EPI_ISL_13044313|2022.027|Human|Peru|H3N2|3C.2a1b.2a.2a':0.0):0.000000006)0.000:0.000000006,'EPI_ISL_11171190|2021.975|Human|Peru|H3N2|3C.2a1b.2a.2a':0.000801300)0.461:0.000000006,'EPI_ISL_1563629|2021.216|Human|Australia|H3N2|3C.2a1b.2a.2a':0.000000006)0.463:0.000000006)0.465:0.000000006,('EPI_ISL_4036582|2021.532|Human|NewZealand|H3N2|3C.2a1b.2a.2a':0.000801731,('EPI_ISL_15394447|2022.638|Human|Maldives|H3N2|3C.2a1b.2a.2a':0.004022979,((('EPI_ISL_5365800|2021.597|Human|Norway|H3N2|3C.2a1b.2a.2a':0.0,'EPI_ISL_11499460|2021.833|Human|Philippines|H3N2|3C.2a1b.2a.2a':0.0,'EPI_ISL_5365826|2021.614|Human|Qatar|H3N2|3C.2a1b.2a.2a':0.0):0.000000006,('EPI_ISL_8640745|2021.532|Human|Singapore|H3N2|3C.2a1b.2a.2a':0.002409269,'EPI_ISL_14225343|2022.027|Human|Malaysia|H3N2|3C.2a1b.2a.2a':0.002409900)0.742:0.000000006)0.963:0.000000006,(('EPI_ISL_11499457|2021.822|Human|Philippines|H3N2|3C.2a1b.2a.2a':0.000000006,'EPI_ISL_12206255|2021.921|Human|Philippines|H3N2|3C.2a1b.2a.2a':0.001603832)0.851:0.000801299,(('EPI_ISL_12599167|2022.299|Human|Spain|H3N2|3C.2a1b.2a.2a':0.000802224,('EPI_ISL_6600762|2021.797|Human|USA|H3N2|3C.2a1b.2a.2a':0.0,'EPI_ISL_9388978|2021.868|Human|Ethiopia|H3N2|3C.2a1b.2a.2a':0.0,'EPI_ISL_13339916|2021.871|Human|Emirates|H3N2|3C.2a1b.2a.2a':0.0):0.000000006)0.916:0.001605067,('EPI_ISL_15504808|2022.542|Human|Thailand|H3N2|3C.2a1b.2a.2a':0.001604235,('EPI_ISL_15610524|2022.589|Human|Philippines|H3N2|3C.2a1b.2a.2a':0.000801961,('EPI_ISL_15690794|2022.721|Human|France|H3N2|3C.2a1b.2a.2a':0.000801963,('EPI_ISL_15291324|2022.641|Human|Hawaii|H3N2|3C.2a1b.2a.2a':0.002415155,'EPI_ISL_15610530|2022.619|Human|Philippines|H3N2|3C.2a1b.2a.2a':0.000802380)0.000:0.000000006)0.743:0.000000006)0.990:0.003218498)0.000:0.000000006)0.514:0.000000006)1.000:0.000000006)0.000:0.000000006)0.000:0.000000006)0.961:0.002408788)0.462:0.000000006)0.718:0.000000006)0.631:0.000000056,'EPI_ISL_10492746|2021.91|Human|Panama|H3N2|3C.2a1b.2a.2a':0.000000006)0.002:0.002348231,(((('EPI_ISL_1064118|2021.06|Human|USA|H3N2|3C.2a1b.2a.2d':0.0,'EPI_ISL_1064117|2021.06|Human|USA|H3N2|3C.2a1b.2a.2d':0.0):0.000799279,'EPI_ISL_2918652|2021.132|Human|Kenya|H3N2|3C.2a1b.2a.2d':0.001609640)0.895:0.001616499,(('EPI_ISL_3534317|2021.167|Human|Emirates|H3N2|3C.2a1b.2a.2d':0.0,'EPI_ISL_3794366|2021.101|Human|Emirates|H3N3|3C.2a1b.2a.2d':0.0):0.000000006,'EPI_ISL_956319|2021.5|Human|Emirates|H3N2|3C.2a1b.2a.2d':0.001617755)0.910:0.001607255)0.730:0.000799857,'EPI_ISL_4080566|2021.03|Human|India|H3N2|3C.2a1b.2a.2d':0.002417447)0.890:0.001608185)0.000:0.000000006)0.000:0.000000006)0.453:0.000000006,'EPI_ISL_6157758|2021.786|Human|Russia|H3N2|3C.2a1b.2a.2':0.000801688)0.455:0.000000006)0.000:0.000000006,'EPI_ISL_965037|2020.607|Human|India|H3N2|3C.2a1b.2a.2':0.003216545)0.451:0.000000006,(('EPI_ISL_860634|2021.019|Human|Sweden|H3N2|3C.2a1b.2a.2':0.000000006,('EPI_ISL_3085357|2021.238|Human|Kenya|H3N2|3C.2a1b.2a.2':0.001604478,('EPI_ISL_5332896|2020.883|Human|USA|H3N2|3C.2a1b.2a.2':0.0,'EPI_ISL_1064119|2020.883|Human|USA|H3N2|3C.2a1b.2a.2':0.0,'EPI_ISL_5332903|2020.883|Human|USA|H3N2|3C.2a1b.2a.2':0.0):0.000801715)0.000:0.000000006)0.921:0.000801522,'EPI_ISL_2932453|2021.266|Human|Nepal|H3N2|3C.2a1b.2a.2':0.002409347)0.000:0.000000006)0.452:0.000000006)0.000:0.000000006,(('EPI_ISL_12240101|2021.767|Human|Spain|H3N2|3C.2a1b.2a.2':0.002409634,('EPI_ISL_9198200|2021.871|Human|Germany|H3N2|3C.2a1b.2a.2':0.001617854,'EPI_ISL_14862578|2022.425|Human|Bahrain|H3N2|3C.2a1b.2a.2':0.001597750)0.982:0.004043721)0.000:0.000000006,((('EPI_ISL_9988855|2022.052|Human|Denmark|H3N2|3C.2a1b.2a.2':0.000801886,('EPI_ISL_14863103|2021.904|Human|Afghanistan|H3N2|3C.2a1b.2a.2':0.000000006,'EPI_ISL_7602460|2021.833|Human|USA|H3N2|3C.2a1b.2a.2':0.000802290)0.745:0.000000006)0.957:0.002412501,('EPI_ISL_8694325|2021.877|Human|Russia|H3N2|3C.2a1b.2a.2':0.001604066,'EPI_ISL_11112336|2022.068|Human|UK|H3N2|3C.2a1b.2a.2':0.003217325)0.000:0.000000006)0.169:0.000802180,((('EPI_ISL_12219329|2021.953|Human|Croatia|H3N2|3C.2a1b.2a.2':0.002418061,'EPI_ISL_13970495|2021.975|Human|Ukraine|H3N2|3C.2a1b.2a.2':0.000805732)0.781:0.000801795,('EPI_ISL_8576476|2021.825|Human|Denmark|H3N2|3C.2a1b.2a.2':0.000000006,'EPI_ISL_8557865|2021.836|Human|USA|H3N2|3C.2a1b.2a.2':0.000802453)0.000:0.000000006)0.969:0.002412663,('EPI_ISL_5935277|2021.293|Human|UK|H3N2|3C.2a1b.2a.2':0.000000006,('EPI_ISL_9527986|2021.929|Human|Portugal|H3N2|3C.2a1b.2a.2':0.000000006,'EPI_ISL_13163844|2022.178|Human|Portugal|H3N2|3C.2a1b.2a.2':0.001606124)0.953:0.002410744)0.000:0.000000006)0.000:0.000000006)0.935:0.000802284)0.829:0.000801630)0.000:0.000000006,('EPI_ISL_6854988|2021.211|Human|USA|H3N2|3C.2a1b.2a.2c':0.000801788,'EPI_ISL_4080565|2021.277|Human|India|H3N2|3C.2a1b.2a.2c':0.000804217)0.946:0.002412698)0.836:0.001171436,(('EPI_ISL_15393520|2021.701|Human|Maldives|H3N2|3C.2a1b.2a.2a':0.000801926,'EPI_ISL_15394429|2021.786|Human|Maldives|H3N2|3C.2a1b.2a.2a':0.000000006)0.996:0.004832744,(((('EPI_ISL_732327|2020.167|Human|Finland|H3N2|3C.2a1b.2a.1':0.0,'EPI_ISL_1296313|2020.126|Human|Australia|H3N2|3C.2a1b.2a.1':0.0,'EPI_ISL_1064126|2020.254|Human|Japan|H3N2|3C.2a1b.2a.1':0.0):0.000000006,'EPI_ISL_12850879|2022.293|Human|Australia|H3N2|3C.2a1b.2a.2c':0.008101431)0.000:0.000000006,('EPI_ISL_3100992|2021.162|Human|Timor-Leste|H3N2|3C.2a1b.2a.1':0.000000006,('EPI_ISL_3100997|2021.079|Human|Timor-Leste|H3N2|3C.2a1b.2a.1':0.000000006,('EPI_ISL_2233233|2021.148|Human|Australia|H3N2|3C.2a1b.2a.1':0.000801069,(('EPI_ISL_11499446|2022.049|Human|Timor-Leste|H3N2|3C.2a1b.2a.1':0.0,'EPI_ISL_11499448|2022.049|Human|Timor-Leste|H3N2|3C.2a1b.2a.1':0.0):0.000801172,'EPI_ISL_1292813|2021.156|Human|Australia|H3N2|3C.2a1b.2a.1':0.000000006)0.000:0.000000006)0.938:0.001604336)0.979:0.004030500)0.844:0.000800992)0.000:0.000000006,(('EPI_ISL_516135|2020.071|Human|Brazil|H3N2|3C.2a1b.2a.1':0.000800801,((('EPI_ISL_14862713|2022.466|Human|HongKong|H3N2|3C.2a1b.2a.1a':0.001613223,'EPI_ISL_14862594|2022.449|Human|China|H3N2|3C.2a1b.2a.1a':0.001608126)0.982:0.004862235,('EPI_ISL_4080559|2021.107|Human|Japan|H3N2|3C.2a1b.2a.1a':0.000801260,('EPI_ISL_1296361|2019.888|Human|VietNam|H3N2|3C.2a1b.2a.1a':0.000000006,'EPI_ISL_1064135|2020.77|Human|VietNam|H3N2|3C.2a1b.2a.1a':0.000000006)1.000:0.000000006)0.000:0.000000006)0.924:0.000801225,(((('EPI_ISL_1367568|2020.858|Human|Thailand|H3N2|3C.2a1b.2a.1a':0.000802002,'EPI_ISL_1367579|2020.861|Human|Thailand|H3N2|3C.2a1b.2a.1a':0.000801651)0.784:0.000802595,(('EPI_ISL_5327617|2021.222|Human|Laos|H3N2|3C.2a1b.2a.1a':0.0,'EPI_ISL_766854|2020.713|Human|Laos|H3N2|3C.2a1b.2a.1a':0.0):0.000000006,'EPI_ISL_4221815|2021.258|Human|Laos|H3N2|3C.2a1b.2a.1a':0.001603603)0.845:0.000800869)0.000:0.000000006,'EPI_ISL_1296329|2020.721|Human|Cambodia|H3N2|3C.2a1b.2a.1a':0.000000006)0.000:0.000000006,(('EPI_ISL_5327622|2021.477|Human|Thailand|H3N2|3C.2a1b.2a.1a':0.000000006,'EPI_ISL_5984033|2021.477|Human|Thailand|H3N2|3C.2a1b.2a.1a':0.000000006)0.956:0.002408278,('EPI_ISL_717646|2020.779|Human|USA|H3N2|3C.2a1b.2a.1a':0.0,'EPI_ISL_717647|2020.779|Human|USA|H3N2|3C.2a1b.2a.1a':0.0,'EPI_ISL_883863|2020.779|Human|USA|H3N2|3C.2a1b.2a.1a':0.0):0.000801225)0.000:0.000000006)0.000:0.000000006)0.850:0.000801953)0.000:0.000000006,'EPI_ISL_447885|2020.216|Human|Sweden|H3N2|3C.2a1b.2a.1':0.001603819)0.000:0.000000006)0.000:0.000000006)0.888:0.000800986)0.000:0.000000006)0.178:0.000000006,('EPI_ISL_9388961|2021.236|Human|Ethiopia|H3N2|3C.2a1b.2a':0.002410573,('EPI_ISL_882810|2020.74|Human|Bangladesh|H3N2|nan':0.001613335,('EPI_ISL_9713658|2021.704|Human|SouthAfrica|H3N2|3C.2a1b.2a.2c':0.000000006,('EPI_ISL_14870517|2022.389|Human|SouthAfrica|H3N2|3C.2a1b.2a.2c':0.001605882,'EPI_ISL_11496575|2021.945|Human|Mozambique|H3N2|3C.2a1b.2a.2c':0.000801862)0.772:0.000802480)0.766:0.000804409)0.900:0.001605620)0.765:0.000805500)0.926:0.001170635)0.000:0.000000006)0.451:0.000000006,'EPI_ISL_398827|2019.729|Human|Canada|H3N2|3C.2a1b.2a':0.000000006)0.452:0.000000006,'EPI_ISL_510018|2019.899|Human|Indonesia|H3N2|3C.2a1b.2a':0.002410342)0.451:0.000000006,'EPI_ISL_397007|2019.759|Human|USA|H3N2|3C.2a1b.2a':0.000800932)0.000:0.000000006,'EPI_ISL_416794|2019.847|Human|Thailand|H3N2|3C.2a1b.2a':0.000801056)0.451:0.000000006,('EPI_ISL_403215|2019.734|Human|UK|H3N2|3C.2a1b.2a':0.0,'EPI_ISL_386834|2019.523|Human|USA|H3N2|3C.2a1b.2a':0.0,'EPI_ISL_397008|2019.753|Human|USA|H3N2|3C.2a1b.2a':0.0,'EPI_ISL_400313|2019.712|Human|Singapore|H3N2|3C.2a1b.2a':0.0,'EPI_ISL_395400|2019.501|Human|Bangladesh|H3N2|3C.2a1b.2a':0.0,'EPI_ISL_12995400|2019.611|Human|Myanmar|H3N2|3C.2a1b.2a':0.0):0.000000006)0.454:0.000000006,(('EPI_ISL_406902|2019.975|Human|Spain|H3N2|3C.2a1b.2a':0.0,'EPI_ISL_4373474|2019.658|Human|India|H3N2|3C.2a1b.2a':0.0):0.000800810,'EPI_ISL_405459|2019.929|Human|Korea|H3N2|3C.2a1b.2a':0.000801842)0.780:0.000802475)0.000:0.000000006,('EPI_ISL_401786|2019.849|Human|Germany|H3N2|3C.2a1b.2a':0.000000006,'EPI_ISL_410762|2020.014|Human|USA|H3N2|3C.2a1b.2a':0.000801222)0.843:0.000801056)0.457:0.000000006)0.000:0.000000006,'EPI_ISL_412153|2019.942|Human|Bahrain|H3N2|3C.2a1b.2a':0.000800769)0.486:0.000000006)0.291:0.000000006,'EPI_ISL_400774|2019.668|Human|Canada|H3N2|3C.2a1b.2a':0.000802964)0.000:0.000000006,'EPI_ISL_400038|2019.636|Human|Bhutan|H3N2|3C.2a1b.2a':0.000800890)0.450:0.000000006)0.000:0.000000006,'EPI_ISL_403967|2019.962|Human|Russia|H3N2|3C.2a1b.2a':0.002410122)0.835:0.001173270,'EPI_ISL_402479|2019.896|Human|Hawaii|H3N2|3C.2a1b.2a':0.000801131)0.168:0.000000006,'EPI_ISL_412388|2020.005|Human|Sweden|H3N2|3C.2a1b.2a':0.001604512)0.454:0.000000006,(('EPI_ISL_471011|2019.964|Human|UK|H3N2|3C.2a1b.2a':0.000801336,('EPI_ISL_418546|2019.918|Human|Pakistan|H3N2|3C.2a1b.2a':0.002407928,('EPI_ISL_405292|2020.014|Human|Russia|H3N2|3C.2a1b.2a':0.002414491,'EPI_ISL_528871|2020.052|Human|Kenya|H3N2|3C.2a1b.2a':0.000802403)0.771:0.000800513)0.000:0.000000006)0.865:0.000800813,('EPI_ISL_517673|2020.063|Human|Haiti|H3N2|3C.2a1b.2a':0.000000006,'EPI_ISL_517676|2019.978|Human|Haiti|H3N2|3C.2a1b.2a':0.000000006)0.961:0.002407303)0.000:0.000000006)0.451:0.000000006,'EPI_ISL_403088|2019.852|Human|Japan|H3N2|3C.2a1b.2a':0.000800735)0.000:0.000000006,'EPI_ISL_400013|2019.726|Human|Emirates|H3N2|3C.2a1b.2a':0.000800994)0.000:0.000000006,'EPI_ISL_510014|2019.978|Human|Malaysia|H3N2|3C.2a1b.2a':0.000802390)0.000:0.000000006,'EPI_ISL_412139|2019.792|Human|TheCaribbean|H3N2|3C.2a1b.2a':0.002409225)0.455:0.000000006,'EPI_ISL_529133|2019.652|Human|Qatar|H3N2|3C.2a1b.2a':0.005640924)0.000:0.000000006,'EPI_ISL_398344|2019.649|Human|Bangladesh|H3N2|3C.2a1b.2a':0.001603699)0.451:0.000000006,'EPI_ISL_419269|2020.052|Human|SriLanka|H3N2|3C.2a1b.2a':0.004029535)0.449:0.000000006)0.000:0.000000006)0.450:0.000000006)0.451:0.000000006,'EPI_ISL_628772|2020.186|Human|Bhutan|H3N2|3C.2a1b.2a':0.001603346)0.000:0.000000006,'EPI_ISL_510012|2020.101|Human|Philippines|H3N2|3C.2a1b.2a':0.000800646)0.000:0.000000006)0.448:0.000000006,'EPI_ISL_407198|2020.019|Human|Germany|H3N2|3C.2a1b.2a':0.000802158)0.451:0.000000006,('EPI_ISL_391081|2019.627|Human|Sweden|H3N2|3C.2a1b.2a':0.0,'EPI_ISL_365841|2019.433|Human|USA|H3N2|3C.2a1b.2a':0.0,'EPI_ISL_410771|2020.5|Human|USA|H3N2|3C.2a1b.2a':0.0,'EPI_ISL_418521|2019.729|Human|Kuwait|H3N2|3C.2a1b.2a':0.0,'EPI_ISL_400033|2019.537|Human|Bhutan|H3N2|3C.2a1b.2a':0.0,'EPI_ISL_453802|2019.786|Human|Australia|H3N2|3C.2a1b.2a':0.0,'EPI_ISL_398347|2019.638|Human|Bangladesh|H3N2|3C.2a1b.2a':0.0,'EPI_ISL_498215|2020.019|Human|Japan|H3N2|3C.2a1b.2a':0.0):0.000000006)0.452:0.000000006,'EPI_ISL_400292|2019.619|Human|Singapore|H3N2|3C.2a1b.2a':0.003211438)0.000:0.000000006,'EPI_ISL_409402|2019.975|Human|HongKong|H3N2|3C.2a1b.2a':0.000800765)0.453:0.000000006,('EPI_ISL_419271|2019.97|Human|Australia|H3N2|3C.2a1b.2a':0.001602791,'EPI_ISL_419267|2019.97|Human|SriLanka|H3N2|3C.2a1b.2a':0.000000006)0.846:0.000800922)0.452:0.000000006)0.000:0.000000006,('EPI_ISL_398736|2019.879|Human|Sweden|H3N2|3C.2a1b.2a':0.000803262,'EPI_ISL_404327|2019.926|Human|USA|H3N2|3C.2a1b.2a':0.001611676)0.759:0.000800026)0.864:0.001170318,('EPI_ISL_380071|2019.151|Human|Albania|H3N2|3C.2a1b.2':0.0,'EPI_ISL_343202|2018.945|Human|UK|H3N2|3C.2a1b.2':0.0,'EPI_ISL_332960|2018.707|Human|Emirates|H3N2|3C.2a1b.2':0.0,'EPI_ISL_378923|2018.682|Human|Japan|H3N2|3C.2a1b.2':0.0,'EPI_ISL_365780|2019.211|Human|Mozambique|H3N2|3C.2a1b.2':0.0):0.000000006)0.810:0.000000006)0.000:0.000000006)0.445:0.000000006,'EPI_ISL_9012576|2021.975|wild.ans|Netherlands|H5N2|EA_nonGsGD':0.002412618)0.396:0.000000006,'EPI_ISL_418526|2019.874|Human|Afghanistan|H3N2|3C.2a1b.2':0.003219000)0.846:0.001169789,'EPI_ISL_365785|2019.29|Human|Cotedivoire|H3N2|3C.2a1b.2':0.003211732)0.309:0.000000006,('EPI_ISL_376424|2018.847|Human|USA|H3N2|3C.2a1b.2':0.0,'EPI_ISL_338610|2018.523|Human|Kuwait|H3N2|3C.2a1b.2':0.0):0.000801089)0.000:0.000000006,(('EPI_ISL_348327|2019.129|Human|Japan|H3N2|nan':0.002406875,(((('EPI_ISL_372054|2018.951|Human|USA|H3N2|3C.3a1':0.000800286,(('EPI_ISL_366582|2019.156|Human|Korea|H3N2|3C.2a1b.2b':0.0,'EPI_ISL_366522|2019.036|Human|Korea|H3N2|3C.2a1b.2':0.0):0.000800064,'EPI_ISL_346406|2019.041|Human|Singapore|H3N2|3C.2a1b.2':0.000000006)0.947:0.001601477)0.000:0.000000006,'EPI_ISL_372085|2018.948|Human|USA|H3N2|3C.2a1b.2':0.000800147)0.000:0.000000006,(('EPI_ISL_369762|2019.025|Human|Japan|H3N2|3C.2a1b.2':0.0,'EPI_ISL_369764|2019.033|Human|Japan|H3N2|3C.2a1b.2':0.0):0.000800388,'EPI_ISL_350628|2019.101|Human|UK|H3N2|3C.2a1b.2':0.000800302)0.000:0.000000006)1.000:0.000000006,(('EPI_ISL_372056|2018.964|Human|USA|H3N2|3C.3a1':0.0,'EPI_ISL_337456|2019.019|Human|Japan|H3N2|3C.2a1b.2':0.0):0.000000006,'EPI_ISL_378561|2018.923|Human|Malaysia|H3N2|3C.2a1b.2':0.000800460)0.000:0.000000006)0.000:0.000000006)0.901:0.000800428,('EPI_ISL_339055|2018.858|Human|Australia|H3N2|3C.2a1b.2':0.000000006,((((('EPI_ISL_349693|2018.978|Human|USA|H3N2|3C.2a1b.2':0.002406232,'EPI_ISL_377899|2019.016|Human|Madagascar|H3N2|3C.2a1b.2':0.001602671)0.000:0.000000006,('EPI_ISL_346111|2018.934|Human|Ukraine|H3N2|3C.2a1b.2':0.0,'EPI_ISL_338608|2018.523|Human|Kuwait|H3N2|3C.2a1b.2':0.0):0.000000006)0.000:0.000000006,('EPI_ISL_332983|2018.808|Human|USA|H3N2|3C.2a1b.2':0.000000006,'EPI_ISL_350085|2019.088|Human|Lebanon|H3N2|3C.2a1b.2':0.000800848)0.836:0.000800495)0.000:0.000000006,'EPI_ISL_387232|2019.063|Human|Italy|H3N2|3C.2a1b.2':0.002406001)0.844:0.000800428,'EPI_ISL_15610674|2018.959|Human|SriLanka|H3N2|3C.2a1b.2':0.000800483)0.000:0.000000006)0.000:0.000000006)0.862:0.000800657)0.000:0.000000006,('EPI_ISL_355634|2019.058|Human|BurkinaFaso|H3N2|3C.2a1b.2':0.003238526,'EPI_ISL_356303|2018.901|Human|BurkinaFaso|H3N2|3C.2a1b.2':0.000000006)0.918:0.001603142)0.453:0.000000006)0.000:0.000000006,('EPI_ISL_338635|2018.989|Human|Bulgaria|H3N2|3C.2a1b.2':0.0,'EPI_ISL_330916|2018.641|Human|USA|H3N2|3C.2a1b.2':0.0,'EPI_ISL_329795|2018.641|Human|USA|H3N2|3C.2a1b.2':0.0,'EPI_ISL_331074|2018.419|Human|Maldives|H3N2|3C.2a1b.2':0.0,'EPI_ISL_396541|2018.611|Human|Australia|H3N2|3C.2a1b.2':0.0):0.000000006)0.452:0.000000006)0.000:0.000000006,'EPI_ISL_355763|2018.863|Human|Mali|H3N2|3C.2a1b.2':0.002408734)0.000:0.000000006,'EPI_ISL_363877|2019.093|Human|Mali|H3N2|3C.2a1b.2':0.002407151)0.000:0.000000006,'EPI_ISL_346235|2019.071|Human|Kuwait|H3N2|3C.2a1b.2':0.004023033)0.835:0.001169895,('EPI_ISL_305500|2018.164|Human|Netherlands|H3N2|3C.2a1b.2':0.0,'EPI_ISL_360568|2018.047|Human|USA|H3N2|3C.2a1b.2':0.0,'EPI_ISL_14925571|2018.033|Human|USA|H3N2|3C.2a1b.2':0.0,'EPI_ISL_320285|2018.195|Human|TheCaribbean|H3N2|3C.2a1b.2':0.0):0.000000006)0.801:0.000000006)0.000:0.000000006,('EPI_ISL_351761|2018.986|Human|Asia-Russia|H3N2|3C.2a1b.2':0.002406563,('EPI_ISL_370586|2019.008|Human|Guam|H3N2|3C.2a1b.2':0.001601790,'EPI_ISL_390020|2018.756|Human|Norway|H3N2|3C.2a1b.2':0.000000006)0.000:0.000000006)0.921:0.001602390)0.451:0.000000006,'EPI_ISL_320759|2018.096|Human|USA|H3N2|3C.2a1b.2':0.000000006)0.000:0.000000006)0.955:0.003525264,'EPI_ISL_353710|2018.252|Human|VietNam|H3N2|3C.2a1b.2':0.002407336)0.000:0.000000006,'EPI_ISL_298011|2017.888|Human|UK|H3N2|3C.2a1b.2':0.001604054)0.541:0.001173683)0.000:0.000000006,'EPI_ISL_291705|2017.658|Human|Pakistan|H3N2|3C.2a1b.1':0.000801056)0.454:0.000000006,'EPI_ISL_277491|2017.348|Human|Thailand|H3N2|3C.2a1b.2':0.002410056)0.000:0.000000006)0.456:0.000000006)0.000:0.000000006,(('EPI_ISL_292570|2017.896|Human|USA|H3N2|3C.2a1b.1':0.003212165,(('EPI_ISL_12950458|2017.712|Human|Myanmar|H3N2|3C.2a1b.1':0.000800822,'EPI_ISL_396756|2017.688|Human|Australia|H3N2|3C.2a1b.1':0.001602974)0.806:0.000000006,((('EPI_ISL_304981|2017.967|Human|Afghanistan|H3N2|3C.2a1b.1':0.001603869,(('EPI_ISL_291731|2017.855|Human|Afghanistan|H3N2|3C.2a1b.1':0.0,'EPI_ISL_314400|2018.068|Human|Afghanistan|H3N2|3C.2a1b.1':0.0):0.000000006,(('EPI_ISL_292580|2017.984|Human|USA|H3N2|3C.2a1b.1':0.0,'EPI_ISL_299936|2017.984|Human|USA|H3N2|3C.2a1b.1':0.0):0.000000006,'EPI_ISL_14925217|2017.942|Human|USA|H3N2|3C.2a1b.1':0.000801047)0.821:0.000800873)0.000:0.000000006)0.929:0.001603922,('EPI_ISL_303260|2017.94|Human|Afghanistan|H3N2|3C.2a1b.1':0.001603750,('EPI_ISL_297488|2017.967|Human|Denmark|H3N2|3C.2a1b.1':0.000801004,'EPI_ISL_291713|2017.77|Human|Pakistan|H3N2|3C.2a1b.1':0.000000006)0.930:0.001603388)0.000:0.000000006)0.862:0.000800895,('EPI_ISL_284883|2017.805|Human|USA|H3N2|3C.2a1b.1':0.0,'EPI_ISL_284166|2017.751|Human|Hawaii|H3N2|3C.2a1b.1':0.0,'EPI_ISL_312611|2017.397|Human|Malaysia|H3N2|3C.2a1b.1':0.0):0.000801025)0.000:0.000000006)0.000:0.000000006)0.932:0.001603687,'EPI_ISL_396230|2017.655|Human|Australia|H3N2|3C.2a1b.1':0.002410301)0.000:0.000000006)0.000:0.000000006,'EPI_ISL_281755|2017.57|Human|SouthAfrica|H3N2|3C.2a1b.1':0.000801484)0.000:0.000000006,('EPI_ISL_4055901|2018.666|Human|Taiwan|H3N2|3C.2a1b.1':0.000802517,((((('EPI_ISL_349711|2018.97|Human|HongKong|H3N2|3C.2a1b.1b':0.001604617,'EPI_ISL_386835|2019.17|Human|Thailand|H3N2|3C.2a1b.1b':0.000000006)0.551:0.000000006,('EPI_ISL_416801|2019.992|Human|Pakistan|H3N2|3C.2a1b.1b':0.006457920,('EPI_ISL_337015|2019.003|Human|France|H3N2|3C.2a1b.1b':0.000801350,(('EPI_ISL_378110|2019.395|Human|USA|H3N2|3C.2a1b.1b':0.003220166,(((((('EPI_ISL_400883|2019.912|Human|USA|H3N2|3C.2a1b.1b':0.005645336,'EPI_ISL_405334|2019.507|Human|Australia|H3N2|3C.2a1b.1b':0.001604263)0.000:0.000000006,('EPI_ISL_409388|2019.962|Human|HongKong|H3N2|3C.2a1b.1b':0.001606834,(((((('EPI_ISL_11497651|2021.153|Human|Zambia|H3N2|3C.2a1b.1b':0.000000006,(('EPI_ISL_9402252|2021.682|Human|SouthAfrica|H3N2|3C.2a1b.1b':0.004835099,('EPI_ISL_9842647|2022.011|Human|Armenia|H3N2|3C.2a1b.1b':0.001602326,('EPI_ISL_9482256|2021.789|Human|Madagascar|H3N2|3C.2a1b.1b':0.000000006,('EPI_ISL_11323857|2021.937|Human|France|H3N2|3C.2a1b.1b':0.000000006,'EPI_ISL_11323856|2022.5|Human|France|H3N2|3C.2a1b.1b':0.000799643)0.841:0.000799750)0.000:0.000000006)0.946:0.003217229)0.749:0.000799002,(('EPI_ISL_6306265|2021.767|Human|USA|H3N2|3C.2a1b.1b':0.0,'EPI_ISL_6306620|2021.767|Human|USA|H3N2|3C.2a1b.1b':0.0):0.002403565,('EPI_ISL_10828384|2021.921|Human|Kenya|H3N2|3C.2a1b.1b':0.001605834,'EPI_ISL_7257488|2021.701|Human|Kenya|H3N2|3C.2a1b.1b':0.000000006)0.000:0.000000006)0.849:0.000799952)0.000:0.000000006)0.997:0.004016654,('EPI_ISL_2932739|2019.97|Human|Egypt|H3N2|3C.2a1b.1b':0.006450687,'EPI_ISL_414881|2020.033|Human|Korea|H3N2|3C.2a1b.1b':0.001602520)0.000:0.000000006)0.678:0.000000006,((((((('EPI_ISL_398539|2019.674|Human|Canada|H3N2|3C.2a1b.1b':0.0,'EPI_ISL_404747|2019.674|Human|Canada|H3N2|3C.2a1b.1b':0.0):0.000800838,('EPI_ISL_405462|2019.94|Human|Korea|H3N2|3C.2a1b.1b':0.000800637,('EPI_ISL_405417|2019.929|Human|Guam|H3N2|3C.2a1b.1b':0.001602624,'EPI_ISL_414854|2019.992|Human|Korea|H3N2|3C.2a1b.1b':0.001603177)0.000:0.000000006)0.861:0.000800647)0.000:0.000000006,'EPI_ISL_400851|2019.827|Human|Canada|H3N2|3C.2a1b.1b':0.001602732)0.000:0.000000006,'EPI_ISL_409419|2019.937|Human|Canada|H3N2|3C.2a1b.1b':0.002406660)0.000:0.000000006,'EPI_ISL_400028|2019.841|Human|Bahrain|H3N2|3C.2a1b.1b':0.002407820)0.000:0.000000006,(((((('EPI_ISL_378062|2019.378|Human|Bangladesh|H3N2|3C.2a1b.1b':0.0,'EPI_ISL_398208|2019.46|Human|Singapore|H3N2|3C.2a1b.1b':0.0,'EPI_ISL_402415|2019.668|Human|Philippines|H3N2|3C.2a1b.1b':0.0,'EPI_ISL_412025|2019.753|Human|Australia|H3N2|nan':0.0):0.000000006,('EPI_ISL_594224|2019.871|Human|Japan|H3N2|3C.2a1b.1b':0.002407018,'EPI_ISL_413665|2020.087|Human|Sweden|H3N2|3C.2a1b.1b':0.001602559)0.000:0.000000006)0.000:0.000000006,'EPI_ISL_407955|2020.038|Human|Denmark|H3N2|3C.2a1b.1b':0.002409480)0.000:0.000000006,('EPI_ISL_412179|2020.011|Human|Hawaii|H3N2|3C.2a1b.1b':0.002405645,('EPI_ISL_421119|2020.085|Human|Lebanon|H3N2|3C.2a1b.1b':0.003209246,('EPI_ISL_491813|2019.822|Human|Mali|H3N2|3C.2a1b.1b':0.000799264,'EPI_ISL_413736|2019.825|Human|Mali|H3N2|3C.2a1b.1b':0.000000006)0.951:0.001601252)0.000:0.000000006)0.000:0.000000006)0.000:0.000000006,'EPI_ISL_418543|2019.764|Human|Kuwait|H3N2|3C.2a1b.1b':0.000800254)0.000:0.000000006,(('EPI_ISL_415690|2019.849|Human|USA|H3N2|3C.2a1b.1b':0.000800438,'EPI_ISL_398663|2019.877|Human|UK|H3N2|3C.2a1b.1b':0.000800296)0.000:0.000000006,'EPI_ISL_404583|2019.901|Human|Emirates|H3N2|3C.2a1b.1b':0.000800513)0.000:0.000000006)1.000:0.000000006)0.000:0.000000006,'EPI_ISL_487047|2019.964|Human|UK|H3N2|3C.2a1b.1b':0.002410394)0.848:0.000800335)0.000:0.000000006,((('EPI_ISL_2462060|2019.055|Human|Belgium|H3N2|3C.3a1':0.0,'EPI_ISL_2462334|2020.046|Human|Belgium|H3N2|3C.2a1b.1b':0.0):0.000800326,(((('EPI_ISL_418532|2020.142|Human|Hawaii|H3N2|3C.2a1b.1b':0.001602606,(('EPI_ISL_424758|2020.191|Human|USA|H3N2|3C.2a1b.1b':0.0,'EPI_ISL_424763|2020.191|Human|USA|H3N2|3C.2a1b.1b':0.0):0.000800493,(((('EPI_ISL_410745|2020.022|Human|USA|H3N2|3C.2a1b.1b':0.000000006,'EPI_ISL_455815|2020.117|Human|USA|H3N2|3C.2a1b.1b':0.000799965)0.917:0.000800251,('EPI_ISL_471533|2020.178|Human|Canada|H3N2|3C.2a1b.1b':0.000800698,'EPI_ISL_471535|2020.169|Human|Canada|H3N2|3C.2a1b.1b':0.000000006)0.941:0.001602946)0.000:0.000000006,'EPI_ISL_528874|2020.189|Human|Honduras|H3N2|3C.2a1b.1b':0.000800982)0.000:0.000000006,'EPI_ISL_415747|2020.071|Human|Georgia|H3N2|3C.2a1b.1b':0.000000006)0.949:0.000000006)0.000:0.000000006)0.830:0.000800371,'EPI_ISL_463800|2020.148|Human|USA|H3N2|3C.2a1b.1b':0.001602363)0.000:0.000000006,(('EPI_ISL_577622|2020.216|Human|Nepal|H3N2|3C.2a1b.1b':0.000800396,(('EPI_ISL_409047|2019.97|Human|USA|H3N2|3C.2a1b.1b':0.0,'EPI_ISL_412522|2019.959|Human|USA|H3N2|3C.2a1b.1b':0.0,'EPI_ISL_1015492|2020.716|Human|Bangladesh|H3N2|3C.2a1b.1b':0.0):0.000000006,'EPI_ISL_471287|2020.208|Human|Russia|H3N2|3C.2a1b.1b':0.000800365)0.000:0.000000006)0.496:0.000000006,'EPI_ISL_584002|2020.005|Human|Bangladesh|H3N2|3C.2a1b.1b':0.002408146)0.000:0.000000006)0.000:0.000000006,('EPI_ISL_13803394|2022.419|Human|Denmark|H3N2|3C.2a1b.1a':0.001604592,('EPI_ISL_12713978|2022.277|Human|USA|H3N2|3C.2a1b.1a':0.000801348,'EPI_ISL_14755421|2022.422|Human|Sweden|H3N2|3C.2a1b.1a':0.002408782)0.000:0.000000006)0.987:0.004019594)0.000:0.000000006)0.870:0.000800391,'EPI_ISL_391072|2019.652|Human|Sweden|H3N2|3C.2a1b.1b':0.000000006)0.759:0.000000006)0.000:0.000000006,('EPI_ISL_411990|2020.038|Human|France|H3N2|3C.2a1b.1b':0.001603829,'EPI_ISL_471534|2020.213|Human|Canada|H3N2|3C.2a1b.1b':0.000000006)0.971:0.002406639)0.776:0.000799694,'EPI_ISL_416800|2019.997|Human|Pakistan|H3N2|3C.2a1b.1b':0.001608178)0.780:0.000802982)0.779:0.000803920)0.000:0.000000006,(('EPI_ISL_12995117|2019.534|Human|Myanmar|H3N2|3C.2a1b.1b':0.001604587,('EPI_ISL_424766|2019.94|Human|Taiwan|H3N2|3C.2a1b.1b':0.003216281,(('EPI_ISL_419273|2020.055|Human|Australia|H3N2|3C.2a1b.1b':0.000800984,('EPI_ISL_717670|2020.115|Human|Laos|H3N2|3C.2a1b.1b':0.004831524,((((('EPI_ISL_577616|2020.216|Human|Japan|H3N2|3C.2a1b.1b':0.003214106,'EPI_ISL_2245461|2021.107|Human|Laos|H3N2|3C.2a1b.1b':0.004018882)0.000:0.000000006,'EPI_ISL_412543|2019.942|Human|Korea|H3N2|3C.2a1b.1b':0.000800947)0.000:0.000000006,(('EPI_ISL_404169|2020.036|Human|Ukraine|H3N2|3C.2a1b.1b':0.000801240,('EPI_ISL_430836|2020.128|Human|Asia-Russia|H3N2|3C.2a1b.1b':0.002407960,'EPI_ISL_402952|2019.981|Human|Russia|H3N2|3C.2a1b.1b':0.000000006)0.000:0.000000006)0.881:0.000801225,('EPI_ISL_409051|2019.929|Human|Thailand|H3N2|3C.2a1b.1b':0.001603734,'EPI_ISL_1367569|2020.189|Human|Thailand|H3N2|3C.2a1b.1b':0.000802026)0.000:0.000000006)0.841:0.000800969)0.000:0.000000006,'EPI_ISL_644654|2020.153|Human|Thailand|H3N2|3C.2a1b.1b':0.000000006)0.000:0.000000006,('EPI_ISL_481338|2020.003|Human|Singapore|H3N2|3C.2a1b.1b':0.0,'EPI_ISL_534303|2020.003|Human|Singapore|H3N2|3C.2a1b.1b':0.0):0.000800885)0.917:0.000800953)0.000:0.000000006)0.850:0.000800958,'EPI_ISL_1296299|2019.573|Human|VietNam|H3N2|3C.2a1b.1b':0.002409880)0.000:0.000000006)0.874:0.000801073)0.000:0.000000006,('EPI_ISL_398536|2019.819|Human|Hawaii|H3N2|3C.2a1b.1b':0.001607651,(('EPI_ISL_429198|2020.197|Human|Asia-Russia|H3N2|3C.2a1b.1b':0.000806571,'EPI_ISL_485419|2020.191|Human|China|H3N2|3C.2a1b.1b':0.001603790)0.938:0.002411643,'EPI_ISL_516138|2020.153|Human|Brazil|H3N2|3C.2a1b.1b':0.004028005)0.000:0.000000006)0.838:0.000801436)0.000:0.000000006)0.000:0.000000006,(((('EPI_ISL_510015|2020.055|Human|Philippines|H3N2|3C.2a1b.1b':0.000800556,('EPI_ISL_402203|2019.855|Human|China|H3N2|3C.2a1b.1b':0.000801062,('EPI_ISL_471388|2020.172|Human|Russia|H3N2|3C.2a1b.1b':0.000000006,('EPI_ISL_419385|2020.077|Human|Asia-Russia|H3N2|3C.2a1b.1b':0.002409829,'EPI_ISL_416767|2020.12|Human|USA|H3N2|3C.2a1b.1b':0.001603596)0.000:0.000000006)0.000:0.000000006)0.793:0.000802062)0.935:0.001605673,'EPI_ISL_405728|2019.679|Human|Laos|H3N2|3C.2a1b.1b':0.004019833)0.000:0.000000006,('EPI_ISL_429205|2020.046|Human|Asia-Russia|H3N2|3C.2a1b.1b':0.001619132,'EPI_ISL_498218|2020.085|Human|Japan|H3N2|3C.2a1b.1b':0.000790620)0.974:0.003225729)0.000:0.000000006,('EPI_ISL_485475|2020.208|Human|China|H3N2|3C.2a1b.1b':0.000000006,'EPI_ISL_485472|2020.079|Human|China|H3N2|nan':0.001604610)0.000:0.000000006)0.000:0.000000006)0.000:0.000000006,'EPI_ISL_409378|2019.975|Human|HongKong|H3N2|3C.2a1b.1b':0.001603962)0.838:0.000801237,('EPI_ISL_413233|2019.833|Human|Japan|H3N2|3C.2a1b.1b':0.003230010,'EPI_ISL_390681|2019.468|Human|China|H3N2|nan':0.002425054)0.753:0.000790473)0.000:0.000000006)0.000:0.000000006,'EPI_ISL_367377|2019.381|Human|China|H3N2|3C.2a1b.1b':0.004023162)0.839:0.000801246)0.000:0.000000006)1.000:0.000000006)0.000:0.000000006,('EPI_ISL_390092|2019.488|Human|Argentina|H3N2|3C.2a1b.1b':0.002413498,'EPI_ISL_378111|2019.378|Human|Chile|H3N2|3C.2a1b.1b':0.000803550)0.783:0.000801528)0.000:0.000000006,(('EPI_ISL_350582|2018.852|Human|Singapore|H3N2|3C.2a1b.1b':0.000000006,('EPI_ISL_333652|2018.899|Human|Switzerland|H3N2|3C.2a1b.1b':0.0,'EPI_ISL_391127|2019.345|Human|Laos|H3N2|3C.2a1b.1b':0.0,'EPI_ISL_402209|2019.885|Human|China|H3N2|3C.2a1b.1b':0.0):0.000000006)0.000:0.000000006,(('EPI_ISL_344187|2018.923|Human|Singapore|H3N2|3C.2a1b.1b':0.0,'EPI_ISL_366118|2019.038|Human|China|H3N2|3C.2a1b.1b':0.0):0.000801441,('EPI_ISL_365504|2019.142|Human|Luxembourg|H3N2|3C.2a1b.1b':0.000000006,'EPI_ISL_351407|2019.085|Human|UK|H3N2|3C.2a1b.1b':0.000800978)0.883:0.000801232)0.000:0.000000006)0.000:0.000000006)0.000:0.000000006,'EPI_ISL_346506|2019.142|Human|France|H3N2|3C.2a1b.1b':0.001604135)0.889:0.001606801)0.771:0.000801517)0.460:0.000000006)0.000:0.000000006,('EPI_ISL_300214|2017.888|Human|Thailand|H3N2|3C.2a1b.1':0.001604937,'EPI_ISL_322083|2018.104|Human|Singapore|H3N2|3C.2a1b.1':0.001604268)0.780:0.000805085)0.451:0.000000006,('EPI_ISL_282147|2017.54|Human|France|H3N2|3C.2a1b.1':0.0,'EPI_ISL_322440|2018.233|Human|Russia|H3N2|3C.2a1b.1':0.0,'EPI_ISL_322489|2018.216|Human|Russia|H3N2|3C.2a1b.1':0.0,'EPI_ISL_258368|2017.173|Human|USA|H3N2|3C.2a1b.1':0.0,'EPI_ISL_320288|2018.233|Human|Asia-Russia|H3N2|3C.2a1b.1':0.0,'EPI_ISL_306937|2017.721|Human|Laos|H3N2|3C.2a1b.1':0.0,'EPI_ISL_396922|2017.663|Human|Australia|H3N2|3C.2a1b.2':0.0,'EPI_ISL_296523|2017.655|Human|Mozambique|H3N2|3C.2a1b.1':0.0,'EPI_ISL_339071|2018.121|Human|China|H3N2|3C.2a1b.1':0.0,'EPI_ISL_284661|2017.759|Human|Papeete|H3N2|3C.2a1b.1':0.0,'EPI_ISL_307894|2018.216|Human|Georgia|H3N2|3C.2a1b.1':0.0):0.000000006)0.451:0.000000006)0.000:0.000000006,(((('EPI_ISL_335979|2018.967|Human|France|H3N2|3C.2a1b.1':0.0,'EPI_ISL_335978|2018.964|Human|France|H3N2|3C.2a1b.1':0.0):0.003212946,((('EPI_ISL_346411|2019.074|Human|Singapore|H3N2|3C.2a1b.1':0.002406243,('EPI_ISL_358759|2018.984|Human|USA|H3N2|3C.2a1b.1':0.000802298,'EPI_ISL_378565|2019.115|Human|Malaysia|H3N2|3C.2a1b.1':0.000799259)0.919:0.001602761)0.000:0.000000006,((('EPI_ISL_350571|2018.699|Human|Singapore|H3N2|3C.2a1b.1':0.000000006,'EPI_ISL_349904|2018.997|Human|Hawaii|H3N2|3C.2a1b.1':0.001603012)0.857:0.000800565,('EPI_ISL_335541|2018.962|Human|Sweden|H3N2|3C.2a1b.1':0.000800478,(('EPI_ISL_340294|2019.085|Human|Netherlands|H3N2|3C.2a1b.1':0.000000006,'EPI_ISL_380079|2019.142|Human|Russia|H3N2|3C.2a1b.1':0.000802176)0.906:0.001605740,'EPI_ISL_346219|2018.907|Human|Lebanon|H3N2|3C.2a1b.1':0.000800415)0.000:0.000000006)0.862:0.000800429)0.000:0.000000006,'EPI_ISL_338270|2018.847|Human|Australia|H3N2|3C.2a1b.1':0.002406488)0.000:0.000000006)0.916:0.000800700,('EPI_ISL_372683|2019.126|Human|Italy|H3N2|3C.2a1b.1':0.001603604,('EPI_ISL_357157|2018.984|Human|Belgium|H3N2|3C.2a1b.1':0.000801110,'EPI_ISL_357145|2019.151|Human|Belgium|H3N2|3C.2a1b.1':0.000000006)0.934:0.001603627)0.000:0.000000006)0.000:0.000000006)0.969:0.002410854,('EPI_ISL_298383|2017.951|Human|Maldives|H3N2|3C.2a1b.1':0.000000006,'EPI_ISL_331409|2018.145|Human|Pakistan|H3N2|3C.2a1b.1':0.000000006)0.000:0.000000006)0.898:0.000801282,('EPI_ISL_380069|2019.208|Human|Russia|H3N2|3C.2a4':0.002414556,('EPI_ISL_313507|2018.085|Human|Oman|H3N2|3C.2a1b.1':0.002409752,(('EPI_ISL_320439|2018.2|Human|Belgium|H3N2|3C.2a1b.1':0.002415411,'EPI_ISL_331892|2018.104|Human|Pakistan|H3N2|3C.2a1b.1':0.000806242)0.772:0.000797645,'EPI_ISL_315784|2018.23|Human|Bahrain|H3N2|3C.2a1b.1':0.001604406)0.000:0.000000006)0.595:0.000000006)0.000:0.000000006)0.869:0.000801319)0.000:0.000000006,('EPI_ISL_291621|2017.83|Human|USA|H3N2|3C.2a1b.1':0.001606446,('EPI_ISL_300223|2017.915|Human|Asia-Russia|H3N2|3C.2a1b.1':0.002409827,('EPI_ISL_312770|2017.948|Human|Japan|H3N2|3C.2a1b.1':0.003224191,'EPI_ISL_299814|2017.874|Human|Emirates|H3N2|3C.2a1b.1':0.002410350)0.203:0.000000006)0.749:0.000000006)0.834:0.001604257)0.000:0.000000006,('EPI_ISL_297717|2017.852|Human|Russia|H3N2|3C.2a1b.1':0.004031046,('EPI_ISL_284921|2017.493|Human|NewZealand|H3N2|3C.2a1b.1':0.000000006,'EPI_ISL_284895|2017.51|Human|NewZealand|H3N2|3C.2a1':0.001605208)0.775:0.000802224)0.784:0.000802261)0.000:0.000000006)0.000:0.000000006,'EPI_ISL_268241|2017.26|Human|Hawaii|H3N2|3C.2a1b.1':0.000801130)0.455:0.000000006,'EPI_ISL_306939|2017.726|Human|Laos|H3N2|3C.2a1':0.000801208)0.452:0.000000006)0.000:0.000000006)0.447:0.000000006,('EPI_ISL_275785|2017.466|Human|Bangladesh|H3N2|3C.2a1b.1':0.001605210,((('EPI_ISL_291399|2017.877|Human|Sweden|H3N2|3C.2a1b.1':0.0,'EPI_ISL_285742|2017.742|Human|Canada|H3N2|3C.2a1b.1':0.0,'EPI_ISL_296072|2017.816|Human|India|H3N2|3C.2a1b.1':0.0):0.000000006,(('EPI_ISL_282815|2017.447|Human|Georgia|H3N2|3C.2a1b.1':0.000801515,('EPI_ISL_296087|2017.896|Human|Canada|H3N2|3C.2a1b.1':0.002409524,('EPI_ISL_329838|2018.438|Human|Bolivia|H3N2|3C.2a1b.1':0.000801702,'EPI_ISL_330946|2018.444|Human|Bolivia|H3N2|3C.2a1b.1':0.000801712)0.972:0.003223270)0.000:0.000000006)0.864:0.000804374,'EPI_ISL_307878|2018.044|Human|Kuwait|H3N2|3C.2a1b.1':0.001605107)0.000:0.000000006)0.000:0.000000006,((('EPI_ISL_322934|2018.099|Human|Madagascar|H3N2|3C.2a1b.1':0.001604941,('EPI_ISL_285612|2017.819|Human|Spain|H3N2|3C.2a1b.1':0.000801886,'EPI_ISL_283176|2017.737|Human|Oman|H3N2|3C.2a1b.1':0.000801356)0.000:0.000000006)0.830:0.000801395,('EPI_ISL_313499|2017.97|Human|Emirates|H3N2|3C.2a1b.1':0.000801166,'EPI_ISL_331515|2018.238|Human|India|H3N2|3C.2a1b.1':0.002411237)0.000:0.000000006)0.000:0.000000006,('EPI_ISL_376583|2017.992|Human|Korea|H3N2|3C.2a1b.1':0.0,'EPI_ISL_376771|2018.088|Human|Korea|H3N2|3C.2a1b.1':0.0):0.000801547)0.000:0.000000006)0.000:0.000000006)0.823:0.000801409)0.000:0.000000006,'EPI_ISL_331067|2018.378|Human|SouthAfrica|H3N2|3C.2a1b.1':0.000801196,(((('EPI_ISL_308975|2017.748|Human|Cambodia|H3N2|3C.2a1b.1':0.001604258,((((((('EPI_ISL_285731|2017.679|Human|Canada|H3N2|3C.2a1b.1':0.0,'EPI_ISL_288546|2017.679|Human|Canada|H3N2|3C.2a1b.1':0.0):0.001608415,((((('EPI_ISL_321913|2018.121|Human|Mozambique|H3N2|3C.2a1b.1':0.0,'EPI_ISL_320808|2018.126|Human|Mozambique|H3N2|3C.2a1b.1':0.0):0.002407695,'EPI_ISL_285892|2017.564|Human|SouthAfrica|H3N2|3C.2a1b.1':0.000800840)0.000:0.000000006,('EPI_ISL_281746|2017.551|Human|SouthAfrica|H3N2|3C.2a1b.1':0.000800871,'EPI_ISL_281808|2017.567|Human|SouthAfrica|H3N2|3C.2a1b.1':0.000800611)0.000:0.000000006)0.000:0.000000006,'EPI_ISL_281877|2017.597|Human|SouthAfrica|H3N2|3C.2a1b.1':0.001602649)0.801:0.000801060,('EPI_ISL_286127|2017.66|Human|Kenya|H3N2|3C.2a1b.1':0.007285041,('EPI_ISL_338566|2018.425|Human|Kenya|H3N2|3C.2a1b.1':0.000800692,'EPI_ISL_319711|2018.121|Human|Kenya|H3N2|3C.2a1b.1':0.000000006)0.766:0.000801959)0.767:0.000802876)0.798:0.000803309)0.566:0.000000006,(((((('EPI_ISL_336041|2018.984|Human|Sweden|H1N2|6B.1A.6':0.002410453,'EPI_ISL_332081|2018.701|Human|Myanmar|H3N2|3C.2a1b.1':0.000000006)0.940:0.002407635,('EPI_ISL_282889|2017.666|Human|USA|H3N2|3C.2a1b.1':0.001603945,((('EPI_ISL_292040|2017.948|Human|Sweden|H3N2|3C.2a1':0.003216454,('EPI_ISL_338432|2019.016|Human|UK|H3N2|3C.2a1':0.002430380,('EPI_ISL_321222|2018.027|Human|Emirates|H3N2|3C.2a1':0.002444115,((('EPI_ISL_310247|2018.126|Human|Sweden|H3N2|3C.2a1':0.004030647,'EPI_ISL_293711|2018.011|Human|UK|H3N2|3C.2a1':0.000000006)0.842:0.000803244,((((((('EPI_ISL_306950|2018.044|Human|Japan|H3N2|3C.2a2':0.002408318,'EPI_ISL_283356|2017.638|Human|USA|H3N2|3C.2a1':0.001604674)0.000:0.000000006,'EPI_ISL_378753|2017.559|Human|Korea|H3N2|3C.2a1':0.000801390)0.000:0.000000006,'EPI_ISL_4064285|2017.704|Human|Thailand|H3N2|3C.2a1':0.000801298)0.000:0.000000006,((('EPI_ISL_296530|2017.693|Human|Laos|H3N2|3C.2a1':0.000801277,'EPI_ISL_328489|2017.534|Human|China|H3N2|3C.2a1':0.000801103)0.000:0.000000006,'EPI_ISL_281688|2017.523|Human|HongKong|H3N2|3C.2a1':0.001602909)0.000:0.000000006,('EPI_ISL_277440|2017.542|Human|Japan|H3N2|3C.2a1':0.000000006,(('EPI_ISL_332178|2018.767|Human|USA|H3N2|3C.2a1':0.003217794,'EPI_ISL_336710|2018.655|Human|Bangladesh|H3N2|3C.2a1':0.000806070)0.943:0.004036557,('EPI_ISL_15082407|2017.967|Human|Spain|H3N2|3C.2a1':0.000000006,('EPI_ISL_299967|2018.06|Human|USA|H3N2|3C.2a1':0.000000006,'EPI_ISL_327684|2018.041|Human|USA|H3N2|3C.2a1':0.000801486)0.852:0.000801440)0.847:0.000801289)0.723:0.000000006)0.000:0.000000006)0.000:0.000000006)1.000:0.000000006,('EPI_ISL_282971|2017.723|Human|Sweden|H3N2|3C.2a1':0.001603677,'EPI_ISL_305793|2017.866|Human|USA|H3N2|3C.2a1':0.000000006)0.000:0.000000006)0.000:0.000000006,'EPI_ISL_277283|2017.616|Human|USA|H3N2|3C.2a1':0.000801291)0.837:0.000801149,((((((((('EPI_ISL_301476|2018.03|Human|UK|H3N2|3C.2a2':0.002412324,('EPI_ISL_281712|2017.597|Human|USA|H3N2|3C.2a2':0.002408694,'EPI_ISL_289543|2017.704|Human|Laos|H3N2|3C.2a2':0.000000006)0.000:0.000000006)0.971:0.003214211,(('EPI_ISL_296434|2017.699|Human|India|H3N2|3C.2a1':0.0,'EPI_ISL_283318|2017.468|Human|Bangladesh|H3N2|3C.2a1':0.0,'EPI_ISL_291740|2017.712|Human|Philippines|H3N2|3C.2a1':0.0,'EPI_ISL_312602|2017.992|Human|SriLanka|H3N2|3C.2a1':0.0):0.000000006,((((((((('EPI_ISL_340376|2018.923|Human|Sweden|H3N2|3C.2a1':0.000800081,('EPI_ISL_342207|2018.721|Human|HongKong|H3N2|3C.2a1':0.001602389,'EPI_ISL_391587|2019.025|Human|Singapore|H3N2|3C.2a1':0.001602797)0.000:0.000000006)0.953:0.002408262,(('EPI_ISL_330025|2018.134|Human|Singapore|H3N2|nan':0.002408233,'EPI_ISL_360533|2018.022|Human|USA|H3N2|3C.2a1':0.002409823)0.000:0.000000006,('EPI_ISL_321209|2018.43|Human|Hawaii|H3N2|3C.2a1':0.000801394,('EPI_ISL_396561|2018.699|Human|Australia|H3N2|3C.2a1':0.000801006,'EPI_ISL_336693|2018.784|Human|Emirates|H3N2|3C.2a1':0.000000006)0.000:0.000000006)0.860:0.000801173)0.000:0.000000006)1.000:0.000000006,((('EPI_ISL_332950|2018.488|Human|Canada|H3N2|3C.2a1':0.000801290,('EPI_ISL_330159|2018.677|Human|Russia|H3N2|3C.2a1':0.000800930,'EPI_ISL_350574|2018.718|Human|Singapore|H3N2|3C.2a1':0.003218909)0.000:0.000000006)0.914:0.001604082,'EPI_ISL_330970|2018.23|Human|Madagascar|H3N2|3C.2a1':0.000000006)0.000:0.000000006,('EPI_ISL_396825|2018.655|Human|Australia|H3N2|3C.2a1':0.0,'EPI_ISL_339058|2018.693|Human|NewZealand|H3N2|3C.2a1':0.0):0.004030398)0.000:0.000000006)0.000:0.000000006,('EPI_ISL_378922|2018.786|Human|Guam|H3N2|3C.2a1':0.003212611,(('EPI_ISL_331542|2018.663|Human|USA|H3N2|3C.2a1':0.0,'EPI_ISL_330503|2018.674|Human|USA|H3N2|3C.2a1':0.0):0.000801312,'EPI_ISL_339061|2018.46|Human|Philippines|H3N2|3C.2a1':0.000000006)0.000:0.000000006)0.914:0.000802045)0.000:0.000000006,'EPI_ISL_320342|2018.134|Human|Philippines|H3N2|3C.2a1':0.001604904)0.821:0.000801240,('EPI_ISL_329834|2018.537|Human|Hawaii|H3N2|3C.2a1':0.000800973,(('EPI_ISL_332970|2018.54|Human|Canada|H3N2|3C.2a1':0.0,'EPI_ISL_332185|2018.54|Human|Canada|H3N2|3C.2a1':0.0):0.000801064,'EPI_ISL_331844|2018.63|Human|Japan|H3N2|3C.2a1':0.000801099)0.000:0.000000006)0.789:0.000801852)0.304:0.000803391,('EPI_ISL_302554|2017.567|Human|China|H3N2|3C.2a1b.1':0.002414890,'EPI_ISL_299913|2017.953|Human|HongKong|H3N2|3C.2a1':0.000801893)0.493:0.000801759)0.738:0.000000006,(((('EPI_ISL_311649|2018.104|Human|Oman|H3N2|3C.2a1':0.000801235,('EPI_ISL_307877|2018.038|Human|Kuwait|H3N2|3C.2a1':0.000801510,('EPI_ISL_239640|2016.762|Human|Canada|H3N2|3C.2a1':0.002410359,(('EPI_ISL_331693|2017.025|Human|France|H3N2|3C.2a1':0.002409916,((((((((('EPI_ISL_255961|2017.071|Human|Hawaii|H3N2|3C.2a1':0.004853836,('EPI_ISL_244857|2016.986|Human|Bulgaria|H3N2|3C.2a1':0.002411744,('EPI_ISL_270420|2016.784|Human|Ireland|H3N2|3C.2a1':0.0,'EPI_ISL_239697|2016.765|Human|Georgia|H3N2|3C.2a1':0.0):0.000000006)0.883:0.001633426)0.747:0.000777523,((((('EPI_ISL_258590|2017.5|Human|USA|H3N2|3C.2a1':0.001603613,'EPI_ISL_275889|2017.137|Human|Brazil|H3N2|3C.2a1':0.000000006)0.896:0.001604050,((((((((('EPI_ISL_260406|2017.244|Human|USA|H3N2|3C.2':0.000804012,'EPI_ISL_268392|2017.184|Human|Hawaii|H3N2|3C.2':0.000800247)0.798:0.000801490,'EPI_ISL_270419|2017.132|Human|UK|H3N2|3C.2':0.000801456)0.000:0.000000006,('EPI_ISL_275969|2017.507|Human|Hawaii|H3N2|3C.2':0.003219973,('EPI_ISL_275798|2017.501|Human|NewZealand|H3N2|3C.2':0.000000006,'EPI_ISL_275794|2017.504|Human|NewZealand|H3N2|3C.2':0.000802427)0.000:0.000000006)0.961:0.003222910)0.000:0.000000006,'EPI_ISL_287560|2017.167|Human|USA|H3N2|3C.2':0.000000006)0.000:0.000000006,'EPI_ISL_331684|2017.175|Human|France|H3N2|3C.2':0.002407756)0.852:0.000801231,((((((('EPI_ISL_268390|2017.142|Human|USA|H3N2|3C.2':0.000797686,'EPI_ISL_289548|2017.159|Human|Indonesia|H3N2|3C.2':0.002414363)0.771:0.000806015,('EPI_ISL_396616|2017.66|Human|Australia|H3N2|3C.2':0.002408702,('EPI_ISL_396369|2017.614|Human|Australia|H3N2|nan':0.002408849,('EPI_ISL_300395|2017.707|Human|Fiji|H3N2|3C.2':0.000801195,('EPI_ISL_282965|2017.663|Human|Sweden|H3N2|3C.2':0.001604082,('EPI_ISL_286866|2017.814|Human|UK|H3N2|3C.2':0.000801614,('EPI_ISL_277859|2017.641|Human|USA|H3N2|3C.2':0.0,'EPI_ISL_277861|2017.647|Human|USA|H3N2|3C.2':0.0):0.000000006)0.952:0.001604246)0.000:0.000000006)0.834:0.000802206)0.724:0.000000006)0.932:0.002411379)0.000:0.000000006,('EPI_ISL_274668|2017.425|Human|Japan|H3N2|3C.2':0.000000006,'EPI_ISL_274684|2017.37|Human|Taiwan|H3N2|3C.2':0.002415260)0.833:0.000801480)0.000:0.000000006,(('EPI_ISL_257921|2017.099|Human|Japan|H3N2|3C.2':0.000801563,('EPI_ISL_270190|2017.367|Human|Honduras|H3N2|3C.2':0.000000006,'EPI_ISL_270188|2017.367|Human|Honduras|H3N2|3C.2':0.000000006)0.000:0.000000006)0.000:0.000000006,'EPI_ISL_273646|2017.088|Human|TheCaribbean|H3N2|3C.2':0.000801575)0.838:0.000801499)0.000:0.000000006,(('EPI_ISL_299785|2017.814|Human|Emirates|H3N2|3C.2':0.001609352,'EPI_ISL_255575|2017.09|Human|Singapore|H3N2|3C.2':0.000000006)0.000:0.000000006,'EPI_ISL_260393|2017.241|Human|USA|H3N2|3C.2':0.000801425)0.000:0.000000006)0.000:0.000000006,'EPI_ISL_289549|2017.219|Human|Indonesia|H3N2|3C.2':0.000801360)0.920:0.000801323,'EPI_ISL_255568|2017.088|Human|Singapore|H3N2|3C.2':0.003214516)0.000:0.000000006)0.854:0.000801057,(('EPI_ISL_213986|2015.992|Human|HongKong|H3N2|3C.2a':0.000000006,'EPI_ISL_289553|2017.052|Human|Indonesia|H3N2|3C.2a':0.003215269)0.835:0.000801733,('EPI_ISL_274671|2017.329|Human|Taiwan|H3N2|3C.2a':0.003214167,'EPI_ISL_242658|2016.929|Human|Crimea|H3N2|3C.2a':0.004022601)0.000:0.000000006)0.870:0.000801018)0.000:0.000000006,((((('EPI_ISL_230362|2016.134|Human|Asia-Russia|H3N2|3C.2a':0.000801864,('EPI_ISL_241603|2016.954|Human|USA|H3N2|3C.2a1':0.002419405,'EPI_ISL_1633470|2016.902|Human|China|H3N2|3C.2a1':0.003214208)0.000:0.000000006)0.837:0.000801018,((('EPI_ISL_203385|2015.874|Human|UK|H3N2|3C.2a':0.0,'EPI_ISL_215248|2015.973|Human|USA|H3N2|3C.2a':0.0,'EPI_ISL_206220|2015.759|Human|TheCaribbean|H3N2|3C.2a':0.0,'EPI_ISL_205621|2015.688|Human|Laos|H3N2|3C.2a':0.0,'EPI_ISL_202908|2015.77|Human|Hawaii|H3N2|3C.2a':0.0,'EPI_ISL_12942858|2016.467|Human|Myanmar|H3N2|3C.2a1':0.0,'EPI_ISL_211922|2015.762|Human|Thailand|H3N2|3C.2a':0.0):0.000000006,(((('EPI_ISL_249014|2016.929|Human|Russia|H3N2|3C.2a':0.001604591,((('EPI_ISL_239668|2016.388|Human|Oman|H3N2|3C.2a':0.000800981,(((('EPI_ISL_256139|2016.891|Human|Nicaragua|H3N2|3C.2a1':0.002412428,('EPI_ISL_239164|2016.73|Human|Bangladesh|H3N2|3C.2a1':0.000000006,'EPI_ISL_275883|2017.444|Human|Brazil|H3N2|3C.2':0.002405389)0.970:0.003212304)0.745:0.000804976,((('EPI_ISL_13046448|2016.407|Human|Australia|H3N2|3C.2a':0.003267117,((((('EPI_ISL_241829|2016.973|Human|France|H3N2|3C.2a1':0.001607989,'EPI_ISL_288866|2016.708|Human|Australia|H3N2|3C.2a1':0.000804701)0.891:0.001604521,('EPI_ISL_242629|2016.951|Human|Russia|H3N2|3C.2a1':0.000801187,'EPI_ISL_289551|2017.551|Human|Indonesia|H3N2|3C.2a1':0.000000006)0.000:0.000000006)0.914:0.001603609,(('EPI_ISL_255349|2016.926|Human|China|H3N2|3C.2a':0.004026260,'EPI_ISL_213988|2016.003|Human|HongKong|H3N2|3C.2a1':0.002417990)0.749:0.000800680,(((('EPI_ISL_202416|2015.77|Human|Canada|H3N2|3C.2a':0.0,'EPI_ISL_205608|2015.77|Human|Canada|H3N2|3C.2a':0.0):0.002408105,((((('EPI_ISL_211929|2015.858|Human|China|H3N2|3C.2a':0.000803472,((('EPI_ISL_220297|2016.158|Human|USA|H3N2|3C.3a':0.0,'EPI_ISL_225098|2016.205|Human|USA|H3N2|3C.3a':0.0,'EPI_ISL_233455|2016.161|Human|Guatemala|H3N2|3C.2':0.0):0.000000006,'EPI_ISL_207007|2015.86|Human|CostaRica|H3N2|3C.2':0.000801450)0.946:0.001603811,(('EPI_ISL_393415|2015.981|Human|China|H3N2|3C.2':0.001605881,((('EPI_ISL_233001|2016.303|Human|Madagascar|H3N2|3C.2a':0.004031482,'EPI_ISL_205783|2015.888|Human|Sweden|H3N2|3C.2a':0.001608106)0.000:0.000000006,(('EPI_ISL_255332|2016.951|Human|Lebanon|H3N2|3C.2a1':0.000000006,('EPI_ISL_381129|2017.603|Human|Nicaragua|H3N2|3C.2a2':0.006461301,(((('EPI_ISL_283349|2017.444|Human|Nicaragua|H3N2|3C.2a1':0.001606303,('EPI_ISL_360878|2018.011|Human|USA|H3N2|3C.2a1':0.003220065,'EPI_ISL_333861|2018.008|Human|Bolivia|H3N2|3C.2a1':0.001606719)0.000:0.000000006)0.000:0.000000006,'EPI_ISL_272906|2017.373|Human|Honduras|H3N2|3C.2a1':0.001611944)0.000:0.000000006,'EPI_ISL_281734|2017.466|Human|Guatemala|H3N2|3C.2a1':0.001607342)0.000:0.000000006,'EPI_ISL_303242|2017.548|Human|Honduras|H3N2|3C.2a1':0.000000006)0.000:0.000000006)0.813:0.001606519)0.846:0.000802289,(('EPI_ISL_233425|2016.541|Human|India|H3N2|3C.2a1':0.000000006,('EPI_ISL_258339|2017.058|Human|TheCaribbean|H3N2|3C.2a1':0.001609625,(('EPI_ISL_277537|2017.584|Human|Thailand|H3N2|3C.2a1':0.001180461,('EPI_ISL_308987|2017.816|Human|Haiti|H3N2|3C.2a1':0.002853301,'EPI_ISL_307860|2017.932|Human|Dominica|H3N2|3C.2a1':0.001984618)0.509:0.001607910)0.778:0.001234048,('EPI_ISL_239724|2016.844|Human|TheCaribbean|H3N2|3C.2a1':0.000000006,('EPI_ISL_272885|2017.219|Human|Ecuador|H3N2|3C.2a1':0.002418730,('EPI_ISL_266297|2017.326|Human|USA|H3N2|3C.3a':0.002411655,'EPI_ISL_273684|2017.282|Human|Madagascar|H3N2|3C.2a1':0.001607320)0.000:0.000000006)0.000:0.000000006)0.000:0.000000006)0.745:0.000000006)0.972:0.003223489)0.835:0.000802026,(('EPI_ISL_273651|2017.099|Human|Russia|H3N2|3C.2a1':0.000000006,'EPI_ISL_268328|2017.236|Human|Tanzania|H3N2|3C.2a1':0.001606593)0.000:0.000000006,(('EPI_ISL_240594|2016.913|Human|Netherlands|H3N2|3C.2a1':0.001609837,((('EPI_ISL_273682|2017.11|Human|Asia-Russia|H3N2|3C.2a1':0.0,'EPI_ISL_247738|2017.033|Human|Japan|H3N2|3C.2a1':0.0):0.000000006,'EPI_ISL_275942|2017.364|Human|Nicaragua|H3N2|3C.2a1':0.003221492)0.947:0.002421757,(((('EPI_ISL_278437|2017.444|swine|USA|H3N2|3C.2a1':0.000000006,'EPI_ISL_501777|2020.303|swine|USA|H3N2|3C.2a1':0.018149079)0.846:0.000803981,'EPI_ISL_278441|2017.411|swine|USA|H3N2|3C.2a1':0.002424779)0.000:0.000000006,('EPI_ISL_296691|2017.951|swine|USA|H3N2|3C.2a1':0.001608200,('EPI_ISL_370481|2019.066|swine|USA|H3N2|3C.2a1':0.004856983,('EPI_ISL_369151|2019.37|swine|USA|H3N2|3C.2a1':0.004857519,((('EPI_ISL_4084598|2021.51|swine|USA|H3N2|3C.2a1':0.000823304,'EPI_ISL_6781485|2021.595|swine|USA|H3N2|nan':0.001600517)0.993:0.008871899,('EPI_ISL_697528|2020.724|swine|USA|H3N2|3C.2a1':0.006510173,('EPI_ISL_501669|2020.339|swine|USA|H3N2|nan':0.000806344,('EPI_ISL_707276|2020.65|swine|USA|H3N2|nan':0.003250312,'EPI_ISL_4082015|2021.09|swine|USA|H3N2|nan':0.002427564)0.877:0.001621901)0.765:0.000810270)0.970:0.006475257)0.997:0.009367179,((('EPI_ISL_499259|2020.481|swine|USA|H3N2|3C.2a1':0.007310422,('EPI_ISL_393431|2019.526|swine|USA|H3N2|3C.2a1':0.003224952,'EPI_ISL_504120|2019.926|swine|USA|H3N2|3C.2a1':0.000805811)0.775:0.000805544)0.000:0.000000006,'EPI_ISL_697709|2020.765|swine|USA|H3N2|3C.2a1':0.007294233)0.000:0.000000006,('EPI_ISL_4083566|2021.285|swine|USA|H3N2|3C.2a1':0.015638380,'EPI_ISL_502877|2020.281|swine|USA|H3N2|3C.2a1':0.004903185)0.350:0.000770732)0.980:0.004033383)0.746:0.000819389)0.000:0.000000006)0.958:0.003242138)0.878:0.001616390)0.976:0.003231235,('EPI_ISL_270572|2017.175|Human|Ireland|H3N2|3C.2a1':0.000803722,('EPI_ISL_281547|2017.247|Human|Paraguay|H3N2|3C.2a1':0.002414313,('EPI_ISL_300393|2017.482|Human|Brazil|H3N2|3C.2a1':0.000804021,'EPI_ISL_275725|2017.263|Human|Ecuador|H3N2|3C.2a1':0.001610274)0.435:0.000804670)0.733:0.000000006)0.000:0.000000006)0.903:0.001614224)0.762:0.000799438)0.791:0.000803074,('EPI_ISL_244879|2016.773|Human|Philippines|H3N2|3C.2a1':0.000802217,(('EPI_ISL_256951|2017.123|Human|Georgia|H3N2|3C.2a1':0.001613154,'EPI_ISL_273675|2017.271|Human|Peru|H3N2|3C.2a1':0.004906177)0.864:0.001608984,('EPI_ISL_393952|2016.91|Human|Kenya|H3N2|3C.2a1':0.000000006,'EPI_ISL_393968|2017.022|Human|Kenya|H3N2|3C.2a1':0.001608396)0.882:0.001607795)0.772:0.000804173)0.000:0.000000006)0.000:0.000000006)1.000:0.000000006)0.000:0.000000006)0.919:0.001606158)0.000:0.000000006,('EPI_ISL_234046|2016.107|Human|India|H3N2|3C.2a':0.000801043,'EPI_ISL_232828|2016.402|Human|Fiji|H3N2|3C.2a':0.000801226)0.000:0.000000006)0.000:0.000000006)0.931:0.002411153,('EPI_ISL_239115|2016.497|Human|Singapore|H3N2|3C.2':0.002410709,((((('EPI_ISL_232988|2016.189|Human|Ecuador|H3N2|3C.2':0.005663218,((('EPI_ISL_206103|2015.644|Human|Laos|H3N2|3C.2':0.000807514,('EPI_ISL_289089|2016.549|Human|Australia|H3N2|3C.2':0.002418505,'EPI_ISL_259154|2016.514|Human|VietNam|H3N2|3C.2':0.002416007)0.962:0.003249609)0.765:0.000797543,(((((('EPI_ISL_238657|2016.505|Human|Bolivia|H3N2|3C.2':0.000805182,'EPI_ISL_272882|2017.427|Human|Bolivia|H3N2|3C.2':0.000799983)0.974:0.004028871,('EPI_ISL_15082353|2016.172|Human|Spain|H3N2|3C.2':0.001604610,'EPI_ISL_230315|2016.38|Human|Argentina|H3N2|3C.2':0.000801817)0.000:0.000000006)0.875:0.000801460,(('EPI_ISL_242701|2016.432|Human|Hawaii|H3N2|3C.2':0.002415588,('EPI_ISL_239669|2016.708|Human|Canada|H3N2|3C.2':0.001608437,('EPI_ISL_239658|2016.814|Human|USA|H3N2|3C.2':0.001604758,(('EPI_ISL_256538|2017.093|Human|France|H3N2|3C.2':0.0,'EPI_ISL_239641|2016.792|Human|Canada|H3N2|3C.2':0.0):0.000000006,'EPI_ISL_238666|2016.751|Human|USA|H3N2|3C.2':0.000801486)0.000:0.000000006)0.793:0.000803499)0.758:0.000801901)0.785:0.000801793,((('EPI_ISL_232555|2016.492|Human|SouthAfrica|H3N2|3C.2':0.002409983,('EPI_ISL_240591|2016.907|Human|Netherlands|H3N2|3C.2':0.001611158,'EPI_ISL_232535|2016.546|Human|Chile|H3N2|3C.2':0.000804120)0.777:0.000801568)0.709:0.000000006,('EPI_ISL_215741|2016.134|Human|Sweden|H3N2|3C.2':0.0,'EPI_ISL_238646|2016.008|Human|CostaRica|H3N2|3C.2':0.0):0.000000006)0.000:0.000000006,('EPI_ISL_238650|2016.585|Human|Peru|H3N2|3C.2':0.000801708,'EPI_ISL_213985|2016.087|Human|Georgia|H3N2|3C.2':0.000801784)0.000:0.000000006)0.000:0.000000006)0.868:0.000801467)0.000:0.000000006,'EPI_ISL_232999|2016.238|Human|Brazil|H3N2|3C.2':0.000801414)0.870:0.000801370,(('EPI_ISL_193336|2015.353|Human|Peru|H3N2|3C.2':0.003216091,((((((('EPI_ISL_286021|2014.973|Human|UK|H3N2|3C.2':0.001603412,((('EPI_ISL_251814|2015.542|Human|USA|H3N2|3C.2':0.000801112,('EPI_ISL_195934|2014.764|Human|Singapore|H3N2|3C.2':0.003220369,('EPI_ISL_399262|2014.652|Human|Singapore|H3N2|3C.2a':0.004021511,('EPI_ISL_288178|2014.647|Human|Australia|H3N2|3C.2':0.002409178,(('EPI_ISL_286998|2015.011|Human|UK|H3N2|3C.2':0.005951133,('EPI_ISL_286961|2015.033|Human|UK|H3N2|3C.2':0.001603762,('EPI_ISL_167920|2014.518|Human|CostaRica|H3N2|3C.2':0.000800622,((('EPI_ISL_287006|2015.055|Human|UK|H3N2|3C.2':0.000000006,'EPI_ISL_287159|2015.271|Human|UK|H3N2|3C.3a':0.000800808)0.859:0.000800741,(('EPI_ISL_220275|2015.877|Human|Zambia|H3N2|3C.2':0.000800833,((((((('EPI_ISL_188797|2014.953|Human|UK|H3N2|3C.2a':0.0,'EPI_ISL_201236|2015.485|Human|FrenchGuiana|H3N2|3C.2':0.0):0.002409731,(('EPI_ISL_200701|2015.222|Human|Brazil|H3N2|3C.2':0.001603060,(('EPI_ISL_174121|2014.885|Human|Tanzania|H3N2|3C.2a':0.000798989,'EPI_ISL_240963|2016.008|Human|UK|H3N2|nan':0.002425668)0.781:0.000803475,((('EPI_ISL_286959|2014.967|Human|UK|H3N2|3C.2':0.000800904,('EPI_ISL_393390|2014.962|Human|China|H3N2|3C.2':0.002406704,(((((('EPI_ISL_286953|2015.016|Human|UK|H3N2|3C.2':0.000000006,(('EPI_ISL_287008|2015.088|Human|UK|H3N2|3C.2':0.001602071,((('EPI_ISL_278950|2015.666|Human|Italy|H3N2|3C.2':0.0,'EPI_ISL_286007|2014.918|Human|UK|H3N2|3C.2':0.0,'EPI_ISL_286999|2014.953|Human|UK|H3N2|3C.2':0.0,'EPI_ISL_286994|2015.011|Human|UK|H3N2|3C.2':0.0):0.000000006,('EPI_ISL_286966|2014.989|Human|UK|H3N2|3C.2':0.001601375,'EPI_ISL_286930|2014.959|Human|UK|H3N2|3C.2':0.000800269)0.732:0.000000006)0.000:0.000000006,'EPI_ISL_286161|2014.956|Human|UK|H3N2|3C.2':0.000799920)0.000:0.000000006)0.000:0.000000006,'EPI_ISL_191966|2015.282|Human|Ukraine|H3N2|3C.3a':0.000799920)0.884:0.000800325)0.845:0.000800674,((((('EPI_ISL_193337|2015.184|Human|Salvador|H3N2|3C.2':0.003219697,(((('EPI_ISL_286937|2014.992|Human|UK|H3N2|3C.2':0.001603152,('EPI_ISL_286965|2014.989|Human|UK|H3N2|3C.2':0.000800522,('EPI_ISL_286781|2014.959|Human|UK|H3N2|3C.2':0.000800529,'EPI_ISL_286954|2015.022|Human|UK|H3N2|3C.2':0.000800964)0.000:0.000000006)0.000:0.000000006)0.850:0.000800621,((('EPI_ISL_212991|2015.052|Human|India|H3N2|3C.2':0.000802700,(((('EPI_ISL_210386|2015.855|Human|Taiwan|H3N2|3C.2':0.002422006,'EPI_ISL_201269|2015.605|Human|Bangladesh|H3N2|3C.2':0.000800574)0.000:0.000000006,('EPI_ISL_212363|2015.616|Human|Cambodia|H3N2|3C.2':0.000800647,'EPI_ISL_211920|2015.764|Human|Thailand|H3N2|3C.2':0.000800424)0.000:0.000000006)0.000:0.000000006,'EPI_ISL_203411|2015.784|Human|HongKong|H3N2|3C.2':0.000000006)0.000:0.000000006,('EPI_ISL_213434|2016.014|Human|Japan|H3N2|3C.2':0.004857338,'EPI_ISL_226256|2015.89|Human|Malaysia|H3N2|3C.2':0.001622031)0.751:0.000785031)0.904:0.001602846)0.732:0.001602650,((((('EPI_ISL_288083|2015.386|Human|Australia|H3N2|3C.3a':0.0,'EPI_ISL_200664|2015.384|Human|Hawaii|H3N2|3C.3a':0.0):0.001593309,'EPI_ISL_210362|2015.759|Human|Laos|H3N2|3C.3a':0.004045119)0.957:0.003229675,'EPI_ISL_175194|2014.942|Human|Cambodia|H3N2|3C.3a':0.001603705)0.000:0.000000006,('EPI_ISL_286990|2014.973|Human|UK|H3N2|3C.3a':0.002407758,(('EPI_ISL_188868|2015.003|Human|Georgia|H3N2|3C.3a':0.000801343,'EPI_ISL_237183|2015.055|Human|USA|H3N2|3C.3a':0.003213032)0.000:0.000000006,(('EPI_ISL_250344|2014.841|Human|USA|H3N2|3C.3a':0.003215013,'EPI_ISL_174180|2014.841|Human|TheCaribbean|H3N2|3C.3a':0.002408524)0.000:0.000000006,'EPI_ISL_205157|2015.115|Human|TheCaribbean|H3N2|3C.3a':0.000000006)0.000:0.000000006)0.000:0.000000006)0.844:0.000801011)0.989:0.004025471,(('EPI_ISL_153537|2013.778|Human|HongKong|H3N2|3C.2':0.000000006,(((((('EPI_ISL_235359|2013.345|Human|Taiwan|H3N2|3C.2':0.0,'EPI_ISL_145508|2013.142|Human|AmericanSamoa|H3N2|3C.2':0.0):0.000000006,((((('EPI_ISL_161902|2013.879|Human|Thailand|H3N2|3C.2':0.008914166,(('EPI_ISL_393363|2013.011|Human|China|H3N2|3C.2':0.002419511,('EPI_ISL_235366|2013.099|Human|Hungary|H3N2|3C.2':0.004853286,('EPI_ISL_235351|2013.041|Human|Afghanistan|H3N2|3C.2':0.001604910,'EPI_ISL_288247|2013.175|Human|Australia|H3N2|3C.2':0.000805743)0.768:0.000797856)0.774:0.000803589)0.777:0.000804176,(((((('EPI_ISL_189628|2013.052|Human|USA|H3N2|3C.2':0.000802614,'EPI_ISL_189618|2013.058|Human|USA|H3N2|3C.2':0.001606691)0.770:0.000802562,((('EPI_ISL_145939|2013.058|Human|Singapore|H3N2|3C.2':0.004842668,'EPI_ISL_235348|2013.008|Human|Mexico|H3N2|3C.2':0.002410006)0.000:0.000000006,(('EPI_ISL_189158|2012.945|Human|USA|H3N2|3C.2':0.0,'EPI_ISL_136433|2012.842|Human|USA|H3N2|3C.2':0.0,'EPI_ISL_370289|2013.077|Human|USA|H3N2|3C.2':0.0):0.000000006,('EPI_ISL_15082223|2013.022|Human|Spain|H3N2|3C.2':0.002438117,'EPI_ISL_149691|2013.556|Human|CostaRica|H3N2|3C.2':0.006508129)0.735:0.000781840)0.000:0.000000006)0.515:0.000000006,'EPI_ISL_273220|2013.041|Human|Korea|H3N2|3C.2':0.001626693)0.000:0.000000006)0.000:0.000000006,'EPI_ISL_286940|2014.86|Human|UK|H3N2|nan':0.010571762)0.918:0.001604686,((('EPI_ISL_142949|2011.408|Human|Singapore|H3N2|3C.2':0.000000006,'EPI_ISL_101506|2011.811|Human|Australia|H3N2|3C.2':0.001608938)0.984:0.003215639,(((((((('EPI_ISL_235257|2012.052|Human|Korea|H3N2|3C.2':0.000805401,'EPI_ISL_273210|2012.079|Human|Korea|H3N2|3C.2':0.000809382)0.952:0.002411163,((((('EPI_ISL_142955|2011.49|Human|Singapore|H3N2|3C.2':0.001606467,'EPI_ISL_278939|2012.667|Human|Italy|H3N2|3C.2a1b.2a.1a.1':0.004028833)0.000:0.000000006,((('EPI_ISL_141557|2013.022|Human|Australia|H3N2|3C.2':0.004024018,('EPI_ISL_118600|2011.814|Human|Philippines|H3N2|3C.2':0.001606821,'EPI_ISL_235273|2011.929|Human|Philippines|H3N2|3C.3a':0.000798385)0.000:0.000000006)0.848:0.000798617,(((('EPI_ISL_399260|2012.527|Human|Singapore|H3N2|3C.2':0.004026928,(((('EPI_ISL_235263|2011.737|Human|Bhutan|H3N2|3C.2':0.000801762,('EPI_ISL_96082|2011.378|Human|Bangladesh|H3N2|3C.2':0.000803125,'EPI_ISL_235223|2012.749|Human|USA|H3N2|3C.2':0.001607944)0.285:0.000000006)0.659:0.000000006,'EPI_ISL_235205|2011.696|Human|India|H3N2|3C.2':0.001605620)0.000:0.000000006,((((('EPI_ISL_393690|2011.904|Human|Kenya|H3N2|3C.2':0.003228795,'EPI_ISL_394106|2011.8|Human|Kenya|H3N2|3C.2':0.001606547)0.772:0.000804225,('EPI_ISL_124532|2012.183|Human|USA|H3N2|3C.2':0.001607932,('EPI_ISL_121690|2012.137|Human|Australia|H3N2|3C.2':0.002410820,('EPI_ISL_161894|2013.866|Human|SriLanka|H3N2|3C.3a':0.003221111,((((('EPI_ISL_15082334|2014.11|Human|Spain|H3N2|3C.3a':0.001604454,('EPI_ISL_153536|2013.855|Human|USA|H3N2|3C.3a':0.000801732,(('EPI_ISL_278968|2014.666|Human|Italy|H3N2|3C.3a':0.0,'EPI_ISL_153547|2013.953|Human|Spain|H3N2|3C.3a':0.0,'EPI_ISL_15082333|2014.101|Human|Spain|H3N2|3C.3a':0.0,'EPI_ISL_15082330|2014.088|Human|Spain|H3N2|3C.3a':0.0):0.000000006,'EPI_ISL_153544|2014.008|Human|Spain|H3N2|3C.3a':0.000801509)0.000:0.000000006)0.000:0.000000006)0.938:0.001605296,'EPI_ISL_157000|2014.099|Human|Sweden|H3N2|3C.3a':0.003220208)0.757:0.000000006,('EPI_ISL_288248|2013.458|Human|Australia|H3N2|3C.3a':0.002412672,('EPI_ISL_161895|2013.866|Human|Malaysia|H3N2|3C.3a':0.000803393,('EPI_ISL_155657|2013.97|Human|Sweden|H3N2|3C.3a':0.002416336,'EPI_ISL_171375|2014.652|Human|Kenya|H3N2|3C.3a':0.004035618)0.749:0.000806478)0.836:0.000801478)0.000:0.000000006)1.000:0.000000006,((('EPI_ISL_257192|2013.786|Human|Emirates|H3N2|3C.3a':0.002411732,('EPI_ISL_168921|2014.422|Human|SriLanka|H3N2|3C.3a':0.004037717,('EPI_ISL_288201|2014.337|Human|Australia|H3N2|3C.3a':0.000000006,(('EPI_ISL_250335|2014.86|Human|USA|H3N2|3C.3a':0.001608499,(('EPI_ISL_285997|2015.036|Human|UK|H3N2|3C.3a':0.0,'EPI_ISL_286943|2015.036|Human|UK|H3N2|3C.3a':0.0):0.000802376,'EPI_ISL_286987|2015.011|Human|UK|H3N2|3C.3a':0.000000006)0.954:0.001605843)0.000:0.000000006,('EPI_ISL_171397|2014.879|Human|Canada|H3N2|3C.3a':0.003228610,('EPI_ISL_286006|2014.797|Human|UK|H3N2|3C.3a':0.000000006,'EPI_ISL_286923|2014.86|Human|UK|H3N2|3C.3a':0.000000006)0.888:0.001605926)0.762:0.000802841)0.932:0.000802283)0.987:0.004855065)0.364:0.000802132)0.751:0.000000006,(('EPI_ISL_288227|2013.775|Human|Australia|H3N2|3C.3a':0.002414163,(('EPI_ISL_156422|2013.904|Human|China|H3N2|3C.3a':0.0,'EPI_ISL_235374|2014.5|Human|Kuwait|H3N2|3C.3a':0.0):0.000000006,('EPI_ISL_161323|2013.712|Human|NewZealand|H3N2|3C.3a':0.001607605,'EPI_ISL_159401|2014.14|Human|Sweden|H3N2|3C.3a':0.000802211)0.727:0.000000006)0.000:0.000000006)0.000:0.000000006,('EPI_ISL_172528|2014.863|Human|Guatemala|H3N2|3C.3a':0.003217606,'EPI_ISL_161319|2013.712|Human|NewZealand|H3N2|3C.3a':0.000000006)0.892:0.000801957)0.913:0.001606490)0.000:0.000000006,(('EPI_ISL_169440|2013.995|Human|Singapore|H3N2|3C.3a':0.001605798,(('EPI_ISL_14749585|2014.4|Human|VietNam|H3N2|3C.3a':0.000000006,((('EPI_ISL_169314|2014.819|Human|USA|H3N2|3C.3a':0.0,'EPI_ISL_250205|2014.819|Human|USA|H3N2|3C.3a':0.0):0.001607457,'EPI_ISL_167930|2014.614|Human|Hawaii|H3N2|3C.3a':0.000000006)0.987:0.003221280,('EPI_ISL_155048|2013.91|Human|USA|H3N2|3C.3a':0.000000006,('EPI_ISL_166309|2013.91|Human|USA|H3N2|3C.3a':0.000000006,'EPI_ISL_155049|2013.91|Human|USA|H3N2|3C.3a':0.000000006)0.664:0.000000006)0.000:0.000000006)0.926:0.001607285)0.970:0.003219956,'EPI_ISL_288233|2014.5|Human|Australia|H3N2|3C.3a':0.001605193)0.000:0.000000006)0.857:0.000802042,('EPI_ISL_156418|2013.899|Human|China|H3N2|3C.3a':0.000801805,((((((('EPI_ISL_167909|2014.496|Human|Argentina|H3N2|3C.3a':0.0,'EPI_ISL_176850|2014.11|Human|Lebanon|H3N2|3C.3a':0.0):0.000000006,('EPI_ISL_209155|2013.419|Human|Singapore|H3N2|3C.3a':0.000801709,('EPI_ISL_249779|2014.745|Human|USA|H3N2|3C.3a':0.003231202,'EPI_ISL_263140|2014.553|Human|Brazil|H3N2|3C.3a':0.000799054)0.901:0.001611598)0.000:0.000000006)0.000:0.000000006,('EPI_ISL_263124|2014.627|Human|Brazil|H3N2|3C.3a':0.001604332,('EPI_ISL_193342|2015.216|Human|Brazil|H3N2|3C.3a':0.001604811,'EPI_ISL_171369|2014.816|Human|Chile|H3N2|3C.3a':0.001605764)0.764:0.000803630)0.779:0.000803232)0.000:0.000000006,((('EPI_ISL_200698|2015.06|Human|Brazil|H3N2|3C.3a':0.000000006,('EPI_ISL_171374|2014.762|Human|Canada|H3N2|3C.3a':0.000804626,'EPI_ISL_169457|2014.71|Human|USA|H3N2|3C.3a':0.000803923)0.927:0.002410620)0.731:0.000000006,'EPI_ISL_166142|2014.326|Human|Fiji|H3N2|3C.3a':0.002410946)0.000:0.000000006,('EPI_ISL_172529|2014.885|Human|Paraguay|H3N2|3C.3a':0.001606785,'EPI_ISL_167912|2014.46|Human|Bolivia|H3N2|3C.3a':0.001604670)0.000:0.000000006)1.000:0.000000006)0.000:0.000000006,((('EPI_ISL_191032|2015.134|Human|USA|H3N2|3C.3a':0.0,'EPI_ISL_251330|2015.134|Human|USA|H3N2|3C.3a':0.0):0.002412239,('EPI_ISL_236800|2015.079|Human|USA|H3N2|3C.3a':0.000000006,'EPI_ISL_170446|2014.923|Human|Japan|H3N2|3C.3a':0.000000006)0.000:0.000000006)0.846:0.000802025,'EPI_ISL_166195|2014.189|Human|Thailand|H3N2|3C.3a':0.002413041)0.000:0.000000006)0.000:0.000000006,'EPI_ISL_171537|2015.047|Human|Spain|H3N2|3C.3a':0.004023157)0.857:0.000802249,('EPI_ISL_173013|2013.545|Human|Myanmar|H3N2|3C.3a':0.000803532,'EPI_ISL_172634|2013.545|Human|Myanmar|H3N2|3C.3a':0.001607406)0.785:0.000799875)0.000:0.000000006)0.861:0.000801846)0.000:0.000000006)0.000:0.000000006)0.000:0.000000006,('EPI_ISL_173112|2014.238|Human|Japan|H3N2|3C.3a':0.001606544,'EPI_ISL_205379|2013.868|Human|Thailand|H3N2|3C.3a':0.003219016)0.755:0.000807922)0.784:0.000804826)0.873:0.001605100)0.776:0.000805602)0.788:0.000802053)0.000:0.000000006,('EPI_ISL_124531|2012.079|Human|USA|H3N2|3C.2':0.004831702,(('EPI_ISL_235258|2012.022|Human|USA|H3N2|3C.3a':0.000000006,('EPI_ISL_235246|2012.161|Human|USA|H3N2|3C.3a':0.001606995,('EPI_ISL_235260|2012.749|Human|USA|H3N2|3C.3a':0.000000006,'EPI_ISL_235259|2012.749|Human|USA|H3N2|3C.3a':0.000000006)0.847:0.000801061)0.000:0.000000006)0.917:0.000801541,('EPI_ISL_235210|2012.117|Human|Indonesia|H3N2|3C.2':0.001604666,'EPI_ISL_235364|2011.945|Human|Hungary|H3N2|3C.2':0.001605745)0.000:0.000000006)0.000:0.000000006)0.869:0.000801707)0.000:0.000000006,('EPI_ISL_173308|2012.563|Human|VietNam|H3N2|3C.2':0.004832703,'EPI_ISL_235256|2012.033|Human|Korea|H3N2|3C.2':0.002412584)0.733:0.000000006)0.000:0.000000006,('EPI_ISL_235262|2012.5|Human|Philippines|H3N2|3C.2':0.001606145,('EPI_ISL_235234|2012.027|Human|Russia|H3N2|3C.2':0.000000006,'EPI_ISL_128638|2012.232|Human|NewZealand|H3N2|3C.2':0.002412477)0.915:0.001606441)0.000:0.000000006)0.000:0.000000006)0.000:0.000000006,'EPI_ISL_205353|2011.619|Human|Thailand|H3N2|3C.2':0.000801881)0.000:0.000000006)0.000:0.000000006,('EPI_ISL_369557|2012.609|Human|USA|H3N2|3C.2':0.004833590,'EPI_ISL_173299|2012.989|Human|VietNam|H3N2|3C.2':0.004026446)0.712:0.000000006)0.000:0.000000006,((('EPI_ISL_121703|2011.879|Human|Australia|H3N2|3C.2':0.001606054,('EPI_ISL_288807|2012.213|Human|Australia|H3N2|3C.2':0.001605577,'EPI_ISL_118653|2011.803|Human|Philippines|H3N2|3C.2':0.000000006)0.627:0.000000006)0.739:0.000000006,((('EPI_ISL_288341|2012.675|Human|Australia|H3N2|3C.2':0.001604166,'EPI_ISL_288390|2012.516|Human|Australia|H3N2|3C.3a':0.000000006)0.892:0.000801480,'EPI_ISL_235221|2012.749|Human|USA|H3N2|3C.2':0.001607514)0.000:0.000000006,('EPI_ISL_149715|2012.03|Human|Sweden|H3N2|3C.2':0.000801870,'EPI_ISL_149714|2011.83|Human|Sweden|H3N2|3C.2':0.002409777)0.000:0.000000006)0.916:0.000801619)0.739:0.000000006,('EPI_ISL_143069|2011.515|Human|Singapore|H3N2|3C.2':0.0,'EPI_ISL_235311|2012.082|Human|Japan|H3N2|3C.2':0.0):0.000000006)0.000:0.000000006)0.000:0.000000006,((((('EPI_ISL_152500|2011.849|Human|Peru|H3N2|3C.2':0.000801793,('EPI_ISL_152360|2012.5|Human|Peru|H3N2|3C.2':0.0,'EPI_ISL_152259|2010.841|Human|Peru|H3N2|3C.2':0.0):0.000000006)0.924:0.000801436,('EPI_ISL_152749|2010.803|Human|Peru|H3N2|3C.2':0.000801005,'EPI_ISL_152184|2011.647|Human|Peru|H3N2|3C.2':0.001603634)0.000:0.000000006)0.000:0.000000006,'EPI_ISL_235309|2012.025|Human|Peru|H3N2|3C.2':0.001604066)0.847:0.000801811,('EPI_ISL_129897|2012.158|Human|Czech|H3N2|3C.2':0.002414343,'EPI_ISL_278940|2012.667|Human|Italy|H3N2|3C.2':0.001605728)0.790:0.000803004)0.000:0.000000006,'EPI_ISL_278944|2012.667|Human|Italy|H3N2|3C.2':0.000801619)0.000:0.000000006)0.920:0.000000006)0.000:0.000000006,'EPI_ISL_235290|2011.701|Human|Thailand|H3N2|3C.2':0.002418429)0.420:0.000798813)0.948:0.001599111,((((('EPI_ISL_78688|2010.397|Human|Australia|H3N2|3C.3a':0.003220218,('EPI_ISL_118540|2011.049|Human|USA|H3N2|3C.3a':0.002416624,('EPI_ISL_91141|2011.074|Human|Nicaragua|H3N2|3C.2':0.001606463,('EPI_ISL_89585|2010.416|Human|Nicaragua|H3N2|3C.2':0.000000006,'EPI_ISL_93667|2010.608|Human|Salvador|H3N2|3C.2':0.000801809)0.000:0.000000006)0.884:0.001610411)0.871:0.001606794)0.000:0.000000006,('EPI_ISL_76632|2009.877|Human|Singapore|H3N2|3C.2':0.001604607,('EPI_ISL_90465|2010.699|Human|Australia|H3N2|3C.2':0.001602500,'EPI_ISL_79464|2010.395|Human|SriLanka|H3N2|3C.2':0.000000006)0.965:0.002408963)0.723:0.000000006)0.000:0.000000006,((('EPI_ISL_108258|2011.222|Human|USA|H3N2|3C.2':0.000804159,'EPI_ISL_108090|2011.033|Human|USA|H3N2|3C.2':0.000803204)0.919:0.001603926,('EPI_ISL_135263|2011.148|Human|USA|H3N2|3C.2':0.000801959,('EPI_ISL_369514|2010.97|Human|USA|H3N2|3C.2':0.000000006,('EPI_ISL_135256|2011.123|Human|USA|H3N2|3C.2':0.000801225,'EPI_ISL_95078|2011.055|Human|NAURU|H3N2|3C.2':0.003217784)0.000:0.000000006)0.000:0.000000006)0.000:0.000000006)0.976:0.004037153,('EPI_ISL_76690|2010.068|Human|USA|H3N2|3C.2':0.0,'EPI_ISL_127629|2010.581|Human|USA|H3N2|3C.2':0.0):0.000801387)0.000:0.000000006)0.000:0.000000006,('EPI_ISL_263247|2014.723|Human|Brazil|H3N2|3C.2':0.005682928,(((('EPI_ISL_89943|2009.156|Human|USA|H3N2|3C.3a':0.002404715,((((((('EPI_ISL_235269|2009.244|Human|Philippines|H3N2|3C.3a':0.001603036,'EPI_ISL_31055|2009.263|Human|Australia|H3N2|3C.3a':0.000000006)0.925:0.000801008,('EPI_ISL_77754|2009.323|Human|USA|H3N2|3C.2a3':0.001601808,('EPI_ISL_235213|2009.521|Human|Nepal|H3N2|3C.3a':0.003225360,('EPI_ISL_77786|2009.356|Human|USA|H3N2|3C.2':0.000803043,'EPI_ISL_77731|2009.321|Human|USA|H3N2|3C.2':0.000800499)0.773:0.000796045)0.888:0.001612014)0.000:0.000000006)0.000:0.000000006,((((('EPI_ISL_93638|2009.573|Human|Senegal|H3N2|3C.3a':0.001601835,'EPI_ISL_77779|2009.342|Human|USA|H3N2|3C.3a':0.000800201)0.255:0.000000006,'EPI_ISL_142968|2009.386|Human|Singapore|H3N2|3C.3a':0.001603044)0.000:0.000000006,('EPI_ISL_120414|2009.477|Human|Malaysia|H3N2|3C.3a':0.001601459,'EPI_ISL_94644|2011.353|Human|China|H3N2|3C.3a':0.002405541)0.000:0.000000006)0.998:0.000000006,(('EPI_ISL_235276|2009.855|Human|Thailand|H3N2|3C.3a':0.000000006,('EPI_ISL_80873|2010.227|Human|Thailand|H3N2|3C.3a':0.004834162,'EPI_ISL_208774|2009.825|Human|Thailand|H3N2|nan':0.007266118)0.000:0.000000006)0.917:0.000800782,('EPI_ISL_87520|2009.784|Human|Cambodia|H3N2|3C.3a':0.002407206,(('EPI_ISL_149719|2009.668|Human|Sweden|H3N2|3C.3a':0.000800626,('EPI_ISL_102700|2009.532|Human|HongKong|H3N2|3C.3a':0.000800459,('EPI_ISL_102845|2009.567|Human|HongKong|H3N2|3C.2':0.001602830,'EPI_ISL_98859|2009.414|Human|China|H3N2|3C.3a':0.000800774)0.054:0.000000006)0.000:0.000000006)0.945:0.001602504,('EPI_ISL_302518|2005.016|Human|Mexico|H3N2|3C.3a':0.000800586,'EPI_ISL_302514|2007.011|Human|Mexico|H3N2|3C.3a':0.000000006)0.000:0.000000006)0.859:0.000800200)0.000:0.000000006)0.000:0.000000006)0.000:0.000000006,(('EPI_ISL_87806|2009.474|Human|USA|H3N2|3C.3a':0.0,'EPI_ISL_89636|2009.384|Human|USA|H3N2|3C.3a':0.0):0.000000006,('EPI_ISL_369512|2010.956|Human|USA|H3N2|3C.3a':0.003222143,('EPI_ISL_158679|2011.203|Human|USA|H3N2|3C.3a':0.003208062,(('EPI_ISL_90821|2011.058|Human|USA|H3N2|3C.3a':0.000000006,'EPI_ISL_89773|2011.058|Human|USA|H3N2|3C.3a':0.000000006)0.913:0.001601141,'EPI_ISL_93640|2010.893|Human|USA|H3N2|3C.3a':0.001601259)0.000:0.000000006)0.780:0.000795944)0.948:0.002415185)0.861:0.000800200)0.922:0.000800257)0.955:0.001602972,'EPI_ISL_93655|2009.5|Human|Kuwait|H3N2|3C.3a':0.002408975)0.000:0.000000006,'EPI_ISL_235264|2009.038|Human|Bhutan|H3N2|3C.2':0.002409995)0.959:0.002408621,(((('EPI_ISL_77940|2009.085|Human|USA|H3N2|3C.2':0.003213669,'EPI_ISL_77952|2008.358|Human|Japan|H3N2|3C.3a':0.002405989)0.000:0.000000006,('EPI_ISL_93649|2009.085|Human|Iran|H3N2|3C.3a':0.001603671,'EPI_ISL_93650|2008.915|Human|Kyrgyzstan|H3N2|3C.3a':0.002411137)0.757:0.000803535)0.000:0.000000006,('EPI_ISL_30822|2008.194|Human|USA|H3N2|3C.3a':0.001604097,(((('EPI_ISL_115695|2007.134|Human|Netherlands|H3N2|3C.3a':0.003256607,'EPI_ISL_94618|2011.236|Human|China|H3N2|3C.3a':0.003240525)0.785:0.000785113,(('EPI_ISL_208795|2007.69|Human|Thailand|H3N2|3C.3a':0.004842267,'EPI_ISL_120402|2007.249|Human|Malaysia|H3N2|3C.3a':0.000807613)0.885:0.001600690,(('EPI_ISL_62795|2008.134|Human|USA|H3N2|3C.2':0.0,'EPI_ISL_62781|2008.098|Human|USA|H3N2|3C.2':0.0,'EPI_ISL_28848|2008.134|Human|Korea|H3N2|3C.2':0.0):0.000000006,'EPI_ISL_78573|2007.5|Human|Peru|H3N2|3C.2':0.003213132)0.924:0.001617202)0.000:0.000000006)0.000:0.000000006,(('EPI_ISL_7604|2007.159|Human|USA|H3N2|3C.3a':0.002404475,('EPI_ISL_30222|2007.447|Human|Nicaragua|H3N2|3C.3a':0.000839124,'EPI_ISL_19687|2007.468|Human|Nicaragua|H3N2|3C.3a':0.001602848)0.759:0.000000006)0.895:0.000800596,('EPI_ISL_181323|2007.395|Human|Singapore|H3N2|3C.3a':0.000800718,((('EPI_ISL_105349|2008.063|Human|VietNam|H0N0|3C.3a':0.000800362,'EPI_ISL_7637|2007.164|Human|USA|H3N2|3C.3a':0.000000006)0.867:0.000800687,('EPI_ISL_278953|2015.666|Human|Italy|H3N2|3C.3a':0.0,'EPI_ISL_234603|2007.115|Human|Australia|H3N2|nan':0.0,'EPI_ISL_25019|2007.5|Human|Australia|H3N2|3C.3a':0.0):0.001602634)0.839:0.000000006,((('EPI_ISL_118418|2008.94|Human|VietNam|H3N2|3C.2':0.005641609,'EPI_ISL_118060|2007.912|Human|VietNam|H3N2|3C.3a':0.002406723)0.000:0.000000006,(('EPI_ISL_118369|2007.926|Human|VietNam|H3N2|3C.2':0.001602274,('EPI_ISL_63363|2007.773|Human|Korea|H3N2|3C.3a':0.007286745,'EPI_ISL_157612|2008.5|Human|China|H3N2|3C.3a':0.001599776)0.739:0.000806926)0.788:0.000801185,(('EPI_ISL_25024|2008.06|Human|USA|H3N2|3C.3a':0.0,'EPI_ISL_29279|2008.15|Human|USA|H3N2|3C.3a':0.0):0.000000006,'EPI_ISL_66175|2008.5|Human|Thailand|H3N2|3C.3a':0.000800756)0.000:0.000000006)0.000:0.000000006)0.915:0.000800591,((((('EPI_ISL_127614|2006.581|Human|Australia|H3N2|3C.3a':0.001605141,('EPI_ISL_12850|2006.5|Human|Thailand|H3N2|3C.3a':0.008090895,'EPI_ISL_120397|2006.871|Human|Malaysia|H3N2|3C.3a':0.004025970)0.000:0.000000006)0.756:0.000832347,('EPI_ISL_394051|2011.5|Human|Kenya|H3N2|nan':0.016345178,((((('EPI_ISL_93245|2010.085|swine|VietNam|H3N2|3C.3a':0.0,'EPI_ISL_93249|2010.085|swine|VietNam|H3N2|3C.3a':0.0,'EPI_ISL_93250|2010.085|swine|VietNam|H3N2|3C.3a':0.0,'EPI_ISL_93248|2010.085|swine|VietNam|H3N2|3C.3a':0.0,'EPI_ISL_93247|2010.085|swine|VietNam|H3N2|3C.3a':0.0):0.000000006,'EPI_ISL_93246|2010.085|swine|VietNam|H3N2|3C.3a':0.001609012)1.000:0.033644087,('EPI_ISL_129922|2010.5|swine|VietNam|H1N2|nan':0.009029892,(((('EPI_ISL_163053|2011.945|swine|VietNam|H3N2|3C.3a':0.001611236,(('EPI_ISL_160786|2011.945|swine|VietNam|H3N2|3C.3a':0.0,'EPI_ISL_164454|2011.945|swine|VietNam|H3N2|3C.3a':0.0):0.000803701,(('EPI_ISL_164455|2011.945|swine|VietNam|H3N2|3C.3a':0.0,'EPI_ISL_163054|2011.945|swine|VietNam|H3N2|3C.3a':0.0,'EPI_ISL_164458|2011.945|swine|VietNam|H3N2|3C.3a':0.0,'EPI_ISL_164460|2011.945|swine|VietNam|H3N2|3C.3a':0.0,'EPI_ISL_164459|2011.945|swine|VietNam|H3N2|3C.3a':0.0):0.000000006,('EPI_ISL_164453|2011.945|swine|VietNam|H3N2|3C.3a':0.000804377,'EPI_ISL_164456|2011.945|swine|VietNam|H3N2|3C.3a':0.001609300)0.000:0.000000006)0.000:0.000000006)0.000:0.000000006)0.891:0.001629739,(('EPI_ISL_218296|2015.099|swine|VietNam|H3N2|3C.3a':0.0,'EPI_ISL_218297|2015.099|swine|VietNam|H3N2|3C.3a':0.0,'EPI_ISL_218300|2015.099|swine|VietNam|H3N2|3C.3a':0.0,'EPI_ISL_218298|2015.099|swine|VietNam|H3N2|3C.3a':0.0):0.014934340,('EPI_ISL_160790|2012.962|swine|VietNam|H1N2|6B.1':0.001620111,(('EPI_ISL_164479|2012.713|swine|VietNam|H1N2|6B.1':0.0,'EPI_ISL_162672|2012.713|swine|VietNam|H1N2|6B.1':0.0):0.000804759,(('EPI_ISL_160813|2012.713|swine|VietNam|H1N2|6B.1':0.0,'EPI_ISL_162673|2012.713|swine|VietNam|H1N2|6B.1':0.0):0.000000006,'EPI_ISL_162668|2013.537|swine|VietNam|H1N2|nan':0.000804659)0.000:0.000000006)0.739:0.000799361)0.996:0.005837974)0.762:0.000643761)0.990:0.008303582,('EPI_ISL_505731|2019.5|swine|China|H3N2|nan':0.040496070,(('EPI_ISL_164450|2011.945|swine|VietNam|H3N2|3C.3a':0.0,'EPI_ISL_160784|2011.945|swine|VietNam|H3N2|3C.3a':0.0,'EPI_ISL_164447|2011.945|swine|VietNam|H3N2|3C.3a':0.0,'EPI_ISL_164446|2011.945|swine|VietNam|H3N2|3C.3a':0.0):0.000000006,('EPI_ISL_164449|2011.945|swine|VietNam|H3N2|3C.3a':0.0,'EPI_ISL_164448|2011.945|swine|VietNam|H3N2|3C.3a':0.0):0.001609980)0.975:0.008009695)0.583:0.002690320)0.993:0.008433192,((('EPI_ISL_505732|2019.5|swine|China|H3N2|nan':0.026903745,('EPI_ISL_165153|2013.414|swine|China|H3N2|nan':0.002422540,'EPI_ISL_282063|2014.162|swine|China|H3N2|nan':0.002423390)0.973:0.005057991)0.777:0.001435586,('EPI_ISL_217172|2014.085|swine|China|H1N2|nan':0.013957527,'EPI_ISL_165152|2013.247|swine|China|H3N2|nan':0.006503212)0.000:0.000000006)1.000:0.010544315,(((('EPI_ISL_163046|2013.951|swine|VietNam|H3N2|3C.2':0.0,'EPI_ISL_163050|2013.951|swine|VietNam|H3N2|3C.2':0.0,'EPI_ISL_163047|2013.951|swine|VietNam|H3N2|3C.2':0.0,'EPI_ISL_163051|2013.951|swine|VietNam|H3N2|3C.2':0.0):0.000000006,'EPI_ISL_163049|2013.951|swine|VietNam|H3N2|3C.2':0.000803262)0.991:0.007362425,(('EPI_ISL_160794|2012.719|swine|VietNam|H3N2|3C.2':0.0,'EPI_ISL_161668|2012.719|swine|VietNam|H3N2|3C.2':0.0):0.000802998,((((('EPI_ISL_218295|2015.099|swine|VietNam|H3N2|3C.2':0.0,'EPI_ISL_218287|2015.099|swine|VietNam|H3N2|3C.2':0.0,'EPI_ISL_218293|2015.099|swine|VietNam|H3N2|3C.2':0.0,'EPI_ISL_218291|2015.099|swine|VietNam|H3N2|3C.2':0.0,'EPI_ISL_218292|2015.099|swine|VietNam|H3N2|3C.2':0.0,'EPI_ISL_218289|2015.099|swine|VietNam|H3N2|3C.2':0.0,'EPI_ISL_218290|2015.099|swine|VietNam|H3N2|3C.2':0.0,'EPI_ISL_218294|2015.099|swine|VietNam|H3N2|3C.2':0.0,'EPI_ISL_218286|2015.099|swine|VietNam|H3N2|3C.2':0.0):0.001609708,(('EPI_ISL_218051|2014.556|swine|VietNam|H3N2|3C.2':0.0,'EPI_ISL_218050|2014.556|swine|VietNam|H3N2|3C.2':0.0,'EPI_ISL_218049|2014.556|swine|VietNam|H3N2|3C.2':0.0,'EPI_ISL_218043|2014.556|swine|VietNam|H3N2|3C.2':0.0,'EPI_ISL_218048|2014.556|swine|VietNam|H3N2|3C.2':0.0):0.000803182,('EPI_ISL_218046|2014.556|swine|VietNam|H3N2|3C.2':0.0,'EPI_ISL_218047|2014.556|swine|VietNam|H3N2|3C.2':0.0,'EPI_ISL_218052|2014.556|swine|VietNam|H3N2|3C.2':0.0):0.000000006)0.958:0.003235898)0.911:0.002423360,(('EPI_ISL_218612|2015.959|swine|VietNam|H3N2|3C.2':0.0,'EPI_ISL_218613|2015.959|swine|VietNam|H3N2|3C.2':0.0,'EPI_ISL_218602|2015.959|swine|VietNam|H3N2|3C.2':0.0,'EPI_ISL_218606|2015.959|swine|VietNam|H3N2|3C.2':0.0,'EPI_ISL_218600|2015.959|swine|VietNam|H3N2|3C.2':0.0,'EPI_ISL_218607|2015.959|swine|VietNam|H3N2|3C.2':0.0,'EPI_ISL_218608|2015.959|swine|VietNam|H3N2|3C.2':0.0,'EPI_ISL_218601|2015.959|swine|VietNam|H3N2|3C.2':0.0,'EPI_ISL_218610|2015.959|swine|VietNam|H3N2|3C.2':0.0):0.000000006,'EPI_ISL_218604|2015.959|swine|VietNam|H3N2|3C.2':0.001608980)0.964:0.004067480)0.984:0.005752297,(('EPI_ISL_164477|2013.54|swine|VietNam|H3N2|3C.2':0.0,'EPI_ISL_164478|2013.54|swine|VietNam|H3N2|3C.2':0.0):0.000000006,'EPI_ISL_162681|2013.54|swine|VietNam|H3N2|3C.2':0.000802942)0.857:0.001595583)0.911:0.003246686,(('EPI_ISL_161664|2012.964|swine|VietNam|H3N2|3C.2':0.0,'EPI_ISL_161663|2012.964|swine|VietNam|H3N2|3C.2':0.0,'EPI_ISL_164476|2012.964|swine|VietNam|H3N2|3C.2':0.0):0.000000006,(('EPI_ISL_161662|2012.964|swine|VietNam|H3N2|3C.2':0.0,'EPI_ISL_161661|2012.964|swine|VietNam|H3N2|3C.2':0.0):0.000802512,'EPI_ISL_160789|2012.964|swine|VietNam|H3N2|3C.2':0.000802693)0.000:0.000000006)0.000:0.000000006)0.896:0.001609998)0.857:0.001585857)0.988:0.007345397,('EPI_ISL_103838|2010.849|swine|China|H3N2|nan':0.000800359,('EPI_ISL_103840|2011.455|swine|HongKong|H3N2|nan':0.000000006,'EPI_ISL_103839|2011.455|swine|HongKong|H3N2|nan':0.002417324)0.783:0.000812737)0.972:0.003251796)0.404:0.000000006)0.976:0.005784419)0.955:0.005681485)0.978:0.008314851)0.949:0.005905771,(('EPI_ISL_120374|2004.101|Human|Malaysia|H3N2|3C.3a':0.000800443,((((((((((('EPI_ISL_20992|2006.159|Human|USA|H3N2|3C.3a':0.0,'EPI_ISL_20983|2006.159|Human|USA|H3N2|3C.3a':0.0):0.001602104,'EPI_ISL_6630|2005.518|Human|Australia|H3N2|3C.3a':0.000000006)0.864:0.000800614,((('EPI_ISL_69392|2007.5|Human|Japan|H3N2|3C.2':0.004018598,(('EPI_ISL_29906|2007.003|Human|Taiwan|H3N2|3C.2':0.001604119,'EPI_ISL_208769|2007.337|Human|Thailand|H3N2|nan':0.002408105)0.000:0.000000006,('EPI_ISL_7621|2007.077|Human|USA|H3N2|3C.2':0.000801020,('EPI_ISL_208783|2007.236|Human|Thailand|H3N2|3C.2':0.003215666,'EPI_ISL_118008|2007.107|Human|VietNam|H3N2|3C.2':0.002413382)0.760:0.000801462)0.000:0.000000006)0.727:0.000000006)0.998:0.004832862,'EPI_ISL_9199|2005.337|Human|NewZealand|H3N2|3C.3a':0.000000006)0.000:0.000000006,'EPI_ISL_13228|2005.811|Human|Japan|H3N2|nan':0.001603735)0.818:0.000800735)0.000:0.000000006,'EPI_ISL_132411|2005.693|Human|Mexico|H3N2|3C.3a':0.003212381)0.000:0.000000006,((((((('EPI_ISL_120389|2005.605|Human|Malaysia|H3N2|3C.3a':0.001603568,('EPI_ISL_117858|2005.545|Human|VietNam|H3N2|3C.3a':0.000800701,('EPI_ISL_6530|2005.526|Human|Australia|H3N2|3C.3a':0.000800642,'EPI_ISL_132409|2005.915|Human|Mexico|H3N2|nan':0.002766807)0.700:0.000000106)0.000:0.000000006)0.570:0.000000006,('EPI_ISL_132413|2003.915|Human|Mexico|H3N2|3C.3a':0.001605621,('EPI_ISL_90490|2006.255|Human|USA|H3N2|3C.2':0.002407472,('EPI_ISL_20999|2006.164|Human|USA|H3N2|3C.3a':0.003209880,('EPI_ISL_302516|2009.09|Human|Mexico|H3N2|3C.3a':0.0,'EPI_ISL_302515|2008.003|Human|Mexico|H3N2|3C.3a':0.0):0.000000006)0.887:0.000800264)0.000:0.000000006)0.835:0.000800630)0.000:0.000000006,(('EPI_ISL_29494|2005.362|Human|HongKong|H3N2|3C.3a':0.001610568,('EPI_ISL_90485|2005.975|Human|USA|H3N2|3C.3a':0.000801790,('EPI_ISL_15589|2006.5|Human|Denmark|H3N2|3C.3a':0.002409701,('EPI_ISL_90498|2006.022|Human|Georgia|H3N2|3C.3a':0.000000006,'EPI_ISL_7756|2007.019|Human|USA|H3N2|3C.3a':0.001604767)0.000:0.000000006)0.000:0.000000006)0.885:0.001607450)0.788:0.000799998,('EPI_ISL_98681|2005.268|Human|HongKong|H3N2|3C.3a':0.0,'EPI_ISL_98702|2005.479|Human|HongKong|H3N2|3C.2':0.0):0.000000006)0.000:0.000000006)0.000:0.000000006,((('EPI_ISL_118419|2006.025|Human|VietNam|H3N2|3C.3a':0.002421215,'EPI_ISL_9236|2005.392|Human|NewZealand|H3N2|3C.3a':0.000801316)0.772:0.000801825,'EPI_ISL_33844|2005.255|Human|HongKong|H3N2|3C.3a':0.000800781)0.000:0.000000006,(('EPI_ISL_154551|2005.5|Human|USA|H3N2|3C.3a':0.0,'EPI_ISL_154532|2005.5|Human|USA|H3N2|3C.3a':0.0):0.001602969,('EPI_ISL_120385|2005.118|Human|Malaysia|H3N2|3C.3a':0.001609908,'EPI_ISL_132415|2006.041|Human|Mexico|H3N2|3C.3a':0.002413776)0.779:0.000797585)0.000:0.000000006)0.000:0.000000006)0.880:0.000000006,'EPI_ISL_132412|2005.693|Human|Mexico|H3N2|3C.3a':0.001606487)0.000:0.000000006,('EPI_ISL_117860|2005.627|Human|VietNam|H3N2|3C.3a':0.0,'EPI_ISL_6406|2005.507|Human|Australia|H3N2|3C.2':0.0,'EPI_ISL_29273|2005.5|Human|China|H3N2|3C.3a':0.0):0.000000006)1.000:0.000000006,'EPI_ISL_29270|2005.5|Human|China|H3N2|3C.3a':0.000000006)1.000:0.000000006)0.000:0.000000006,('EPI_ISL_7634|2007.173|Human|USA|H3N2|3C.3a':0.008952807,'EPI_ISL_120392|2006.027|Human|Malaysia|H3N2|3C.3a':0.002422282)0.730:0.000789807)0.810:0.000801763,'EPI_ISL_29489|2004.628|Human|HongKong|H3N2|3C.3a':0.000800044)0.791:0.000802048,('EPI_ISL_115647|2006.151|Human|Netherlands|H3N2|nan':0.002405600,(('EPI_ISL_98685|2004.617|Human|HongKong|H3N2|3C.3a':0.002413369,((('EPI_ISL_5651|2004.727|Human|NewZealand|H3N2|3C.3a':0.0,'EPI_ISL_6210|2004.77|Human|Australia|H3N2|3C.3a':0.0):0.000000006,'EPI_ISL_6955|2004.672|Human|NewZealand|H3N2|3C.3a':0.001618387)0.981:0.003212721,'EPI_ISL_90496|2005.066|Human|Georgia|H3N2|3C.3a':0.001604725)0.000:0.000000006)0.000:0.000000006,'EPI_ISL_195615|2005.304|Human|Canada|H3N2|3C.3a':0.004021666)0.856:0.000800412)0.000:0.000000006)0.000:0.000000006,('EPI_ISL_8221|2004.842|Human|USA|H3N2|3C.3a':0.000803497,(('EPI_ISL_8217|2004.989|Human|USA|H3N2|3C.3a':0.0,'EPI_ISL_20982|2004.986|Human|USA|H3N2|3C.3a':0.0,'EPI_ISL_8188|2005.088|Human|USA|H3N2|3C.3a':0.0):0.000000006,('EPI_ISL_20970|2005.025|Human|USA|H3N2|3C.3a':0.000000006,'EPI_ISL_8651|2005.008|Human|USA|H3N2|3C.3a':0.000801997)0.919:0.000799509)0.994:0.004830264)0.769:0.000802035)0.862:0.000800327,((((('EPI_ISL_503108|2004.582|Human|Chile|H3N2|3C.3a':0.001602419,'EPI_ISL_98697|2004.279|Human|HongKong|H3N2|3C.3a':0.000801518)0.000:0.000000006,('EPI_ISL_117304|2004.096|Human|VietNam|H3N2|3C.3a':0.000000006,('EPI_ISL_117210|2004.087|Human|VietNam|H3N2|3C.3a':0.000800580,'EPI_ISL_117113|2003.879|Human|VietNam|H3N2|3C.3a':0.000800782)0.000:0.000000006)0.931:0.000800468)0.000:0.000000006,((('EPI_ISL_117522|2004.5|Human|VietNam|H3N2|nan':0.002539473,((((('EPI_ISL_107711|2002.5|Human|China|H3N2|nan':0.001600414,('EPI_ISL_117160|2003.616|Human|VietNam|H3N2|3C.2':0.004820767,(('EPI_ISL_119998|2003.055|Human|Malaysia|H0N0|3C.2':0.000799178,'EPI_ISL_119996|2003.003|Human|Malaysia|H0N0|3C.2':0.000000006)0.953:0.001599862,(('EPI_ISL_8249|2003.622|Human|USA|H3N2|nan':0.003218302,'EPI_ISL_127602|2003.581|Human|China|H3N2|nan':0.002423199)0.754:0.000790971,('EPI_ISL_30208|2004.003|Human|Taiwan|H3N2|3C.3a':0.007309958,('EPI_ISL_29484|2004.415|Human|HongKong|H3N2|3C.3a':0.000809928,'EPI_ISL_10119|2004.5|Human|Taiwan|H3N2|3C.3a':0.010617519)0.898:0.002416208)0.941:0.003245258)0.000:0.000000006)0.000:0.000000006)0.832:0.000799949)0.000:0.000000006,(('EPI_ISL_120364|2002.879|Human|Malaysia|H3N2|3C.2':0.001609974,('EPI_ISL_90510|2003.775|Human|Singapore|H3N2|3C.2':0.004020293,(('EPI_ISL_113061|2003.282|Human|Netherlands|H3N2|3C.2':0.000799700,('EPI_ISL_132418|2003.915|Human|Mexico|H3N2|3C.2':0.000795188,'EPI_ISL_132416|2003.093|Human|Mexico|H3N2|3C.2':0.002411807)0.889:0.001609109)0.000:0.000000006,(('EPI_ISL_3767|2003.5|Human|USA|H3N2|3C.3a':0.000000006,'EPI_ISL_153570|2003.118|Human|USA|H3N2|3C.3a':0.000800308)0.892:0.000799900,'EPI_ISL_6694|2003.216|Human|USA|H3N2|3C.2':0.002402033)0.000:0.000000006)0.734:0.000000006)0.943:0.002405609)0.762:0.000795884,('EPI_ISL_10115|2003.5|Human|Taiwan|H3N2|3C.2':0.000737945,(('EPI_ISL_297427|2017.658|swine|Asia-Russia|H3N2|3C.2a3':0.0,'EPI_ISL_321756|2017.658|swine|Asia-Russia|H3N2|3C.2a3':0.0):0.003312430,'EPI_ISL_321596|2018.411|swine|Asia-Russia|H3N2|3C.2a3':0.001526508)1.000:0.046621168)0.868:0.001666257)0.000:0.000000006)0.000:0.000000006,'EPI_ISL_117209|2004.5|Human|VietNam|H3N2|3C.2':0.004013911)0.847:0.000801529,'EPI_ISL_10112|2002.5|Human|Taiwan|H3N2|3C.2':0.000000006)0.000:0.000000006,((((('EPI_ISL_5108|2000.738|Human|NewZealand|H1N1|3C.2':0.000799943,(('EPI_ISL_115623|2001.216|Human|Netherlands|H3N2|3C.2':0.002411719,('EPI_ISL_5144|2001.43|Human|NewZealand|H3N2|3C.2':0.001600781,'EPI_ISL_5455|2001.312|Human|NewZealand|H3N2|3C.2':0.000000006)0.949:0.003222152)0.863:0.001606099,('EPI_ISL_6225|2000.5|Human|Australia|H3N2|3C.2':0.000000006,'EPI_ISL_5118|2000.686|Human|NewZealand|H3N2|3C.2':0.000800267)0.000:0.000000006)0.000:0.000000006)0.988:0.003209476,('EPI_ISL_6362|1999.5|Human|Australia|H3N2|3C.2':0.000000006,('EPI_ISL_6662|2000.005|Human|USA|H3N2|3C.2':0.004027304,('EPI_ISL_120349|1997.427|Human|Malaysia|H3N2|3C.2':0.000000006,('EPI_ISL_5074|2000.005|Human|USA|H3N2|3C.2':0.000000006,'EPI_ISL_6646|2000.005|Human|USA|H3N2|3C.2':0.000805979)0.713:0.000000041)0.339:0.000805082)0.770:0.000797041)0.760:0.000000006)0.809:0.000805642,((((((('EPI_ISL_127600|2000.582|Human|Asia-Russia|H3N2|3C.2':0.001600198,('EPI_ISL_237795|2000.5|swine|Japan|H3N2|3C.2':0.000000006,('EPI_ISL_6727|1999.948|Human|USA|H3N2|nan':0.001600806,('EPI_ISL_6466|2000.615|Human|Australia|H3N2|3C.2':0.002408224,'EPI_ISL_5112|1999.959|Human|NewZealand|H3N2|3C.2':0.000799509)0.000:0.000000006)0.000:0.000000006)0.000:0.000000006)0.000:0.000000006,('EPI_ISL_5634|2000.5|Human|NewZealand|H3N2|3C.2':0.001714843,(('EPI_ISL_255351|2017.09|swine|Japan|H3N2|3C.2':0.000801563,(('EPI_ISL_255353|2017.09|swine|Japan|H3N2|3C.2':0.0,'EPI_ISL_255354|2017.09|swine|Japan|H3N2|3C.2':0.0,'EPI_ISL_255362|2017.09|swine|Japan|H3N2|3C.2':0.0):0.000000006,'EPI_ISL_304098|2018.101|swine|Japan|H3N2|3C.2':0.002409549)0.000:0.000000006)1.000:0.019869222,(('EPI_ISL_283573|2013.151|swine|Japan|H3N2|3C.2':0.0,'EPI_ISL_283575|2013.151|swine|Japan|H3N2|3C.2':0.0,'EPI_ISL_237794|2013.151|swine|Japan|H3N2|3C.2':0.0):0.000000006,'EPI_ISL_283574|2013.151|swine|Japan|H3N2|3C.2':0.000802575)0.816:0.002420716)1.000:0.038416564)0.751:0.000690423)0.909:0.001602064,('EPI_ISL_5117|2000.661|Human|NewZealand|H1N1|6B.1A.6':0.005646333,(('EPI_ISL_120362|1998.721|Human|Malaysia|H3N2|3C.2':0.000000006,('EPI_ISL_115622|2001.214|Human|Netherlands|H3N2|3C.2':0.003214858,'EPI_ISL_5198|2001.595|Human|NewZealand|H3N2|3C.2':0.002404417)0.000:0.000000006)0.891:0.001601609,('EPI_ISL_132831|2009.644|Human|India|H1N2|nan':0.003215361,(('EPI_ISL_9881|2003.5|swine|Canada|H1N2|nan':0.005626286,'EPI_ISL_81731|2010.329|swine|Argentina|H1N2|nan':0.029254544)0.000:0.000000006,(('EPI_ISL_8703|2002.178|Human|USA|H1N2|3C.2':0.000799274,(('EPI_ISL_8694|2003.063|Human|USA|H1N2|3C.2':0.000799881,'EPI_ISL_8995|2003.055|Human|USA|H1N2|3C.2':0.000000006)0.965:0.002432749,('EPI_ISL_123189|2002.581|Human|USA|H0N0|nan':0.000000006,'EPI_ISL_6746|2002.249|Human|USA|H1N2|3C.2':0.000802951)0.000:0.000000006)0.000:0.000000006)0.965:0.003207641,(((('EPI_ISL_8960|2003.326|Human|USA|H1N2|3C.2':0.000803010,'EPI_ISL_8702|2003.173|Human|USA|H1N2|3C.2':0.000000006)0.856:0.000799493,(('EPI_ISL_8205|2003.107|Human|USA|H1N2|3C.2':0.000800102,('EPI_ISL_8229|2003.112|Human|USA|H1N2|3C.2':0.000799492,'EPI_ISL_8653|2002.956|Human|USA|H1N2|3C.2':0.000799654)0.000:0.000000006)0.559:0.000000006,'EPI_ISL_8266|2003.079|Human|USA|H1N2|3C.2':0.000799631)0.000:0.000000006)1.000:0.000000006,('EPI_ISL_8691|2003.033|Human|USA|H1N2|3C.2':0.0,'EPI_ISL_9052|2003.5|Human|USA|H1N2|3C.2':0.0):0.000000006)1.000:0.000000006,('EPI_ISL_15606|2003.5|Human|Denmark|H1N2|3C.2':0.000799794,'EPI_ISL_8996|2003.071|Human|USA|H1N2|3C.2':0.000000006)0.926:0.000799655)0.000:0.000000006)0.397:0.000799660)0.919:0.002415722)0.940:0.003233365)0.925:0.002428854)0.766:0.000797678)0.806:0.000801957,((('EPI_ISL_8956|1999.036|Human|USA|H3N2|3C.2':0.000000006,((('EPI_ISL_7284|2001.74|Human|NewZealand|H3N2|3C.2':0.001605850,((('EPI_ISL_5064|2001.997|Human|USA|H3N2|3C.2':0.001608631,'EPI_ISL_6679|2002.096|Human|USA|H3N2|3C.2':0.000000006)0.992:0.004020075,((((('EPI_ISL_6683|2003.258|Human|USA|H3N2|3C.2':0.001604119,'EPI_ISL_6178|2002.515|Human|Australia|H3N2|3C.2':0.002408936)0.767:0.000801178,('EPI_ISL_9231|2002.493|Human|NewZealand|H3N2|3C.2':0.002405625,('EPI_ISL_115625|2003.5|Human|Finland|H3N2|3C.2':0.002403072,'EPI_ISL_115624|2002.153|Human|Netherlands|H3N2|3C.2':0.000000006)0.943:0.001601144)0.000:0.000000006)0.000:0.000000006,((('EPI_ISL_10148|2005.5|swine|Canada|H3N2|3C.3a':0.000000006,((((((('EPI_ISL_282707|2015.458|swine|Canada|H3N2|nan':0.043103278,'EPI_ISL_282700|2015.668|swine|Canada|H3N2|nan':0.039196517)0.816:0.003265657,((('EPI_ISL_378613|2017.104|swine|Canada|H1N2|nan':0.054784698,('EPI_ISL_88842|2009.896|swine|USA|H3N2|3C.3a':0.000805618,(('EPI_ISL_90102|2010.874|swine|USA|H3N2|3C.3a':0.0,'EPI_ISL_90103|2010.874|swine|USA|H3N2|3C.3a':0.0,'EPI_ISL_109912|2010.874|swine|USA|H3N2|3C.3a':0.0):0.001606628,'EPI_ISL_109876|2011.033|swine|USA|H3N2|3C.3a':0.002407529)0.980:0.004843845)0.949:0.006730653)0.995:0.013312123,(((((('EPI_ISL_207919|2014.422|swine|Canada|H1N2|6B.1':0.003232036,('EPI_ISL_207110|2013.655|swine|Canada|H1N2|6B.1':0.000804297,'EPI_ISL_151139|2013.767|swine|USA|H1N2|6B.1':0.000804284)0.000:0.000000006)0.864:0.001589335,('EPI_ISL_207117|2013.734|swine|Canada|H1N2|6B.1':0.000800908,('EPI_ISL_212200|2016.014|swine|USA|H1N2|nan':0.008161752,'EPI_ISL_207874|2014.211|swine|Canada|H1N2|6B.1':0.000790086)0.937:0.002447016)0.921:0.002458330)0.996:0.008253789,((('EPI_ISL_207055|2012.814|swine|Canada|H1N2|6B.1':0.000803024,'EPI_ISL_207034|2012.205|swine|Canada|H1N2|nan':0.000000006)0.802:0.001607768,('EPI_ISL_207059|2012.923|swine|Canada|H3N2|nan':0.004057448,('EPI_ISL_207143|2013.811|swine|Canada|H3N2|nan':0.002421241,'EPI_ISL_282720|2015.455|swine|Canada|H3N2|nan':0.007346704)0.981:0.005740280)0.937:0.004065645)0.890:0.000000006,('EPI_ISL_207082|2013.332|swine|Canada|H1N2|6B.1':0.003213603,'EPI_ISL_207172|2014.016|swine|Canada|H1N2|nan':0.006547116)0.955:0.004909673)0.812:0.002401386)0.999:0.015680731,('EPI_ISL_282735|2015.093|swine|Canada|H3N2|nan':0.031262493,('EPI_ISL_90371|2010.915|swine|USA|H3N2|3C.3a':0.000000006,('EPI_ISL_124337|2010.816|swine|USA|H3N2|3C.3a':0.000000006,'EPI_ISL_116350|2010.816|swine|USA|H3N2|3C.3a':0.000000006)0.896:0.001605808)0.997:0.010078203)0.702:0.000537417)0.899:0.002433001,(('EPI_ISL_132375|2012.749|swine|USA|H3N2|3C.3a':0.017541872,('EPI_ISL_207967|2014.866|swine|Canada|H3N2|nan':0.008927932,('EPI_ISL_282460|2016.915|swine|Canada|H3N2|nan':0.002469764,'EPI_ISL_378581|2017.126|swine|Canada|H3N2|nan':0.002375558)1.000:0.023765812)1.000:0.014634156)0.837:0.002431970,((('EPI_ISL_207049|2012.776|swine|Canada|H3N2|3C.3a':0.0,'EPI_ISL_207045|2012.735|swine|Canada|H3N2|3C.3a':0.0):0.000000006,'EPI_ISL_207057|2012.814|swine|Canada|H3N2|3C.3a':0.002407280)1.000:0.017978022,(('EPI_ISL_266544|2017.233|swine|USA|H3N2|nan':0.007148425,('EPI_ISL_372895|2019.488|swine|USA|H3N2|nan':0.004084770,'EPI_ISL_396127|2019.641|swine|USA|H3N2|nan':0.004045729)0.997:0.015414106)1.000:0.025057804,('EPI_ISL_97111|2011.329|swine|USA|H3N2|3C.3a':0.007283149,('EPI_ISL_90360|2010.89|swine|USA|H3N2|nan':0.000000006,('EPI_ISL_90126|2010.89|swine|USA|H3N2|3C.3a':0.000801583,'EPI_ISL_93351|2010.932|swine|USA|H3N2|nan':0.002409312)0.762:0.000000006)0.000:0.000000006)0.066:0.000546270)0.950:0.004582211)0.396:0.001528299)0.912:0.003074572)0.993:0.007545389,(((('EPI_ISL_93359|2010.992|swine|USA|H3N2|nan':0.010389938,(((('EPI_ISL_207036|2012.292|swine|Canada|H3N2|nan':0.001588054,'EPI_ISL_207116|2013.729|swine|Canada|H3N2|nan':0.010635736)0.874:0.001634376,('EPI_ISL_124050|2012.369|swine|USA|H3N2|3C.3a':0.000799426,((((((('EPI_ISL_143503|2013.214|swine|USA|H3N2|3C.3a':0.000809236,('EPI_ISL_257035|2017.052|swine|USA|H3N2|3C.3a':0.013936348,('EPI_ISL_174304|2014.896|swine|USA|H3N2|3C.3a':0.000000006,('EPI_ISL_256258|2015.877|swine|USA|H3N2|3C.3a':0.001605968,'EPI_ISL_212208|2016.014|swine|USA|H3N2|3C.3a':0.000806713)0.769:0.000802401)0.000:0.000000006)1.000:0.007291439)0.754:0.000796748,((('EPI_ISL_222087|2016.18|swine|USA|H3N2|3C.3a':0.010590769,(('EPI_ISL_170846|2014.57|swine|USA|H3N2|3C.3a':0.001609780,('EPI_ISL_219945|2016.123|swine|USA|H3N2|3C.3a':0.001610668,'EPI_ISL_203201|2015.762|swine|USA|H3N2|3C.3a':0.001608021)0.762:0.000798408)0.792:0.000804663,((((('EPI_ISL_225508|2016.284|swine|USA|H3N2|nan':0.004847884,'EPI_ISL_225506|2016.262|swine|USA|H1N2|nan':0.000803370)0.973:0.004050438,'EPI_ISL_203114|2015.8|swine|USA|H3N2|3C.3a':0.000800911)0.871:0.001607090,'EPI_ISL_190476|2015.342|swine|USA|H3N2|3C.3a':0.002412047)0.000:0.000000006,(('EPI_ISL_211825|2015.997|swine|USA|H1N2|nan':0.004889231,('EPI_ISL_229216|2016.415|swine|USA|H3N2|3C.3a':0.002420409,'EPI_ISL_234530|2016.568|swine|USA|H3N2|3C.3a':0.004038623)0.902:0.002429084)0.969:0.004040901,('EPI_ISL_200089|2015.589|swine|USA|H3N2|3C.3a':0.001600201,'EPI_ISL_222484|2016.23|swine|USA|H3N2|3C.3a':0.011459139)0.909:0.002428264)0.781:0.000805069)0.000:0.000000006,'EPI_ISL_191519|2015.321|swine|USA|H3N2|3C.3a':0.004841266)0.951:0.002410215)0.000:0.000000006)0.819:0.000801895,('EPI_ISL_174444|2014.455|swine|USA|H3N2|3C.3a':0.000801756,((('EPI_ISL_174307|2014.918|swine|USA|H3N2|3C.3a':0.005730242,'EPI_ISL_235742|2016.142|swine|USA|H3N2|3C.3a':0.009812983)0.754:0.000733170,'EPI_ISL_14769979|2018.5|swine|USA|H3N2|3C.3a':0.000804863)0.818:0.000802502,((('EPI_ISL_253725|2016.97|swine|USA|H3N2|3C.3a':0.004844474,((('EPI_ISL_200936|2015.608|swine|USA|H3N2|3C.3a':0.004034778,('EPI_ISL_280201|2016.415|swine|USA|H3N2|3C.2':0.001601752,(((('EPI_ISL_254031|2016.462|swine|USA|H0N0|nan':0.0,'EPI_ISL_253983|2016.437|swine|USA|H3N2|3C.2':0.0,'EPI_ISL_254042|2016.462|swine|USA|H3N2|3C.2':0.0,'EPI_ISL_327823|2016.415|swine|USA|H3N2|3C.2':0.0,'EPI_ISL_254035|2016.462|swine|USA|H3N2|3C.2':0.0,'EPI_ISL_253993|2016.437|swine|USA|H3N2|3C.2':0.0,'EPI_ISL_254036|2016.462|swine|USA|H3N2|3C.2':0.0,'EPI_ISL_254014|2016.437|swine|USA|H3N2|3C.2':0.0,'EPI_ISL_254030|2016.445|swine|USA|H3N2|3C.2':0.0,'EPI_ISL_399768|2016.582|swine|USA|H3N2|3C.2':0.0):0.000000006,'EPI_ISL_280215|2016.497|swine|USA|H3N2|3C.2':0.000802372)0.000:0.000000006,('EPI_ISL_243721|2016.596|swine|USA|H3N2|nan':0.000801412,'EPI_ISL_280240|2016.497|swine|USA|H3N2|3C.2':0.000801819)0.000:0.000000006)0.000:0.000000006,'EPI_ISL_253982|2016.437|swine|USA|H3N2|3C.2':0.000801503)0.760:0.000806987)0.979:0.004847849)0.864:0.001620701,'EPI_ISL_246034|2016.855|swine|USA|H1N2|nan':0.001606332)0.000:0.000000006,(('EPI_ISL_208981|2015.912|swine|USA|H3N2|3C.3a':0.000000006,(('EPI_ISL_254040|2016.462|swine|USA|H3N2|3C.2':0.0,'EPI_ISL_254041|2016.462|swine|USA|H3N2|3C.2':0.0):0.000802610,('EPI_ISL_254012|2016.437|swine|USA|H3N2|3C.3a':0.0,'EPI_ISL_254006|2016.437|swine|USA|H3N2|3C.3a':0.0,'EPI_ISL_253990|2016.437|swine|USA|H3N2|3C.3a':0.0,'EPI_ISL_254007|2016.437|swine|USA|H3N2|3C.3a':0.0,'EPI_ISL_254005|2016.437|swine|USA|H3N2|3C.3a':0.0):0.000000006)0.998:0.005646450)0.913:0.000801186,(('EPI_ISL_296547|2017.792|swine|USA|H3N2|3C.3a':0.000000006,('EPI_ISL_311323|2018.249|swine|USA|H3N2|3C.3a':0.000799295,'EPI_ISL_329654|2018.227|swine|USA|H3N2|3C.3a':0.001607867)0.898:0.001611375)0.754:0.000835298,('EPI_ISL_311325|2018.268|swine|USA|H3N2|3C.3a':0.001640472,'EPI_ISL_329655|2018.23|swine|USA|H3N2|nan':0.003200798)0.826:0.001610103)0.998:0.008067935)0.000:0.000000006)0.365:0.000000006)0.000:0.000000006,'EPI_ISL_267075|2017.148|Human|USA|H3N2|3C.3a':0.002410175)0.951:0.002424188,('EPI_ISL_197200|2015.441|swine|USA|H0N0|3C.3a':0.004831041,'EPI_ISL_200935|2015.507|swine|USA|H1N2|6B.1':0.004830906)0.000:0.000000006)0.991:0.004033633)0.000:0.000000006)0.000:0.000000006)0.907:0.001606041,('EPI_ISL_197198|2015.222|swine|USA|H0N2|3C.3a':0.001004817,((('EPI_ISL_230638|2016.265|Human|USA|H1N2|6B.1':0.000000006,'EPI_ISL_330080|2017.797|Human|USA|H1N2|6B.1':0.006481859)0.997:0.008410864,((((('EPI_ISL_256257|2015.885|swine|USA|H1N2|nan':0.000791516,'EPI_ISL_243360|2016.678|swine|USA|H1N2|nan':0.008150404)0.887:0.001619825,(('EPI_ISL_707233|2020.598|swine|USA|H1N2|nan':0.021994355,'EPI_ISL_4082048|2021.132|swine|USA|H1N2|nan':0.020060454)0.954:0.006566159,((((('EPI_ISL_301931|2018.049|swine|USA|H3N2|3C.2':0.000804470,(((('EPI_ISL_697653|2020.749|swine|USA|H3N2|3C.2':0.002428094,'EPI_ISL_6785546|2021.663|swine|USA|H3N2|3C.2':0.004053887)0.975:0.004118498,('EPI_ISL_14769994|2021.921|swine|USA|H3N2|3C.2':0.003236191,('EPI_ISL_14872410|2021.479|swine|USA|H3N2|3C.2':0.000806870,'EPI_ISL_14873218|2021.479|swine|USA|H3N2|3C.2':0.000000006)0.000:0.000000006)0.994:0.005718892)0.761:0.000770872,('EPI_ISL_4082031|2021.112|swine|USA|H3N2|nan':0.005698487,('EPI_ISL_4081849|2020.918|swine|USA|H3N2|3C.2':0.004899174,'EPI_ISL_4082029|2021.11|swine|USA|H3N2|nan':0.006548443)0.964:0.004082287)0.749:0.000796902)0.996:0.008147099,('EPI_ISL_503897|2020.115|swine|USA|H3N2|nan':0.010623568,'EPI_ISL_297174|2017.921|swine|USA|H3N2|3C.2':0.000819652)0.924:0.002409642)0.000:0.000000006)0.000:0.000000006,('EPI_ISL_399606|2019.775|swine|USA|H3N2|3C.2':0.009778340,(('EPI_ISL_388621|2019.537|swine|USA|H3N2|3C.2':0.000000006,'EPI_ISL_399615|2019.775|swine|USA|H3N2|3C.2':0.001613810)1.000:0.008130582,('EPI_ISL_707229|2020.617|swine|USA|H1N2|nan':0.011441245,(('EPI_ISL_499250|2020.459|swine|USA|H3N2|3C.2':0.002408417,'EPI_ISL_6785604|2021.668|swine|USA|H3N2|3C.3a':0.006556099)0.981:0.005705930,('EPI_ISL_502818|2020.249|swine|USA|H1N2|6B.1A.5b':0.003244066,('EPI_ISL_4081937|2021.011|swine|USA|H3N2|3C.2':0.000772533,'EPI_ISL_6795351|2021.721|swine|USA|H3N2|3C.2':0.006530332)0.976:0.004903119)0.719:0.000789218)0.879:0.001609423)0.752:0.000000006)0.959:0.003278368)0.907:0.002417695)0.768:0.000802412,(((((((((('EPI_ISL_329977|2017.542|Human|USA|H3N2|3C.2':0.000805304,'EPI_ISL_281761|2017.589|swine|USA|H3N2|3C.2':0.000805471)0.393:0.000000006,'EPI_ISL_281759|2017.589|swine|USA|H3N2|3C.2':0.000805752)0.000:0.000000006,('EPI_ISL_373722|2017.414|swine|USA|H1N2|6B.1':0.000809270,('EPI_ISL_299564|2018.049|swine|USA|H3N2|3C.2':0.000805843,('EPI_ISL_388920|2017.858|swine|USA|H3N2|3C.2':0.000838745,(('EPI_ISL_311326|2018.26|swine|USA|H3N2|3C.2':0.000000006,'EPI_ISL_387842|2019.307|swine|USA|H3N2|3C.2':0.002423175)0.793:0.000807542,'EPI_ISL_329653|2018.184|swine|USA|H3N2|3C.2':0.001614471)0.778:0.000804099)0.788:0.000806616)0.000:0.000000006)1.000:0.000000006)0.540:0.000000006,(('EPI_ISL_373603|2017.414|swine|USA|H3N2|3C.2':0.0,'EPI_ISL_373562|2017.414|swine|USA|H3N2|3C.2':0.0):0.000805331,'EPI_ISL_379339|2017.496|swine|USA|H3N2|3C.2':0.001613944)0.727:0.000000006)0.000:0.000000006,('EPI_ISL_379334|2017.414|swine|USA|H0N0|6B.1':0.0,'EPI_ISL_373568|2017.414|swine|USA|H3N2|3C.2':0.0,'EPI_ISL_379332|2017.414|swine|USA|H3N2|3C.2':0.0,'EPI_ISL_373653|2017.496|swine|USA|H3N2|3C.2':0.0,'EPI_ISL_379295|2017.414|swine|USA|H3N2|3C.2':0.0,'EPI_ISL_373623|2017.414|swine|USA|H3N2|3C.2':0.0,'EPI_ISL_373679|2017.414|swine|USA|H3N2|3C.2':0.0,'EPI_ISL_373553|2017.496|swine|USA|H3N2|3C.2':0.0,'EPI_ISL_281750|2017.54|swine|USA|H3N2|3C.2':0.0,'EPI_ISL_280479|2017.529|swine|USA|H3N2|3C.2':0.0,'EPI_ISL_279421|2017.534|swine|USA|H3N2|3C.2':0.0,'EPI_ISL_280481|2017.529|swine|USA|H3N2|3C.2':0.0,'EPI_ISL_280478|2017.57|swine|USA|H3N2|3C.2':0.0,'EPI_ISL_280482|2017.57|swine|USA|H3N2|3C.2':0.0):0.000000006)0.000:0.000000006,(('EPI_ISL_303867|2018.118|swine|USA|H3N2|3C.2':0.003233432,'EPI_ISL_372903|2019.477|swine|USA|H3N2|3C.2':0.006529160)0.925:0.002434918,(('EPI_ISL_294288|2017.715|Human|USA|H3N2|3C.2':0.000000006,'EPI_ISL_294269|2017.745|Human|USA|H3N2|3C.2':0.000804561)0.876:0.001622923,('EPI_ISL_387873|2018.414|swine|USA|H0N0|3C.2':0.0,'EPI_ISL_320979|2018.471|Human|USA|H3N2|3C.2':0.0,'EPI_ISL_379739|2018.414|swine|USA|H3N2|3C.2':0.0,'EPI_ISL_379740|2018.414|swine|USA|H3N2|3C.2':0.0,'EPI_ISL_379738|2018.414|swine|USA|H3N2|3C.2':0.0):0.006509441)0.777:0.000797534)0.390:0.000000006)0.958:0.000000006,(('EPI_ISL_277244|2017.625|Human|USA|H1N2|6B.1':0.0,'EPI_ISL_281869|2017.614|swine|USA|H1N2|nan':0.0):0.001614454,('EPI_ISL_387834|2019.315|swine|USA|H3N2|3C.2':0.009825906,'EPI_ISL_396963|2019.715|swine|USA|H3N2|3C.2':0.010688650)0.733:0.000765140)0.000:0.000000006)0.000:0.000000006,'EPI_ISL_502840|2020.309|swine|USA|H3N2|3C.2':0.011472132)0.800:0.000805573,'EPI_ISL_281311|2017.597|swine|USA|H3N2|3C.2':0.001614916)0.795:0.000798877,('EPI_ISL_297066|2017.811|swine|USA|H3N2|3C.2':0.000810295,('EPI_ISL_6785518|2021.666|swine|USA|H3N2|3C.2':0.015692446,('EPI_ISL_4082024|2021.11|swine|USA|H3N2|nan':0.003287161,'EPI_ISL_4081992|2021.071|swine|USA|H3N2|nan':0.001583359)0.998:0.012195519)0.923:0.003648694)0.929:0.002423367)0.775:0.000807704)0.925:0.002424039,'EPI_ISL_243377|2016.669|swine|USA|H1N2|nan':0.003236915)0.960:0.003237350,(('EPI_ISL_245782|2015.852|swine|USA|H0N0|nan':0.0,'EPI_ISL_245806|2015.852|swine|USA|H1N2|nan':0.0):0.000000006,('EPI_ISL_263483|2016.331|swine|USA|H1N2|6B.1':0.000000006,'EPI_ISL_254010|2016.437|swine|USA|H1N2|nan':0.000802251)0.925:0.001606332)0.886:0.001601637)0.661:0.000808374)0.000:0.000000006)0.866:0.000800543,'EPI_ISL_230639|2016.437|Human|USA|H1N2|6B.1':0.004853512)0.000:0.000000006,((('EPI_ISL_6785631|2021.66|swine|USA|H1N2|nan':0.004155338,('EPI_ISL_707332|2020.675|swine|USA|H1N2|nan':0.001623660,'EPI_ISL_4083549|2021.258|swine|USA|H1N2|nan':0.006520004)0.720:0.000704155)1.000:0.022600392,(('EPI_ISL_222696|2016.281|swine|USA|H1N2|nan':0.001030455,'EPI_ISL_4082130|2017.225|swine|USA|H1N2|nan':0.007323592)0.894:0.002203877,('EPI_ISL_282414|2017.118|swine|USA|H1N2|nan':0.008920040,('EPI_ISL_263479|2016.085|swine|USA|H0N0|nan':0.000000006,('EPI_ISL_297061|2017.833|swine|USA|H1N2|nan':0.005693425,('EPI_ISL_253961|2016.404|swine|USA|H1N2|nan':0.001619356,'EPI_ISL_253980|2016.443|swine|USA|H1N2|nan':0.000794145)0.975:0.004049233)0.769:0.000000006)0.000:0.000000006)0.346:0.000802741)0.890:0.002523162)0.776:0.000734251,((('EPI_ISL_261457|2017.137|swine|USA|H1N2|nan':0.008885608,((('EPI_ISL_387835|2019.31|swine|USA|H1N2|nan':0.005801932,'EPI_ISL_6795300|2021.685|swine|USA|H1N2|nan':0.016526168)0.978:0.006568175,'EPI_ISL_379282|2017.414|swine|USA|H1N2|nan':0.002307037)0.783:0.000935505,'EPI_ISL_280221|2016.497|swine|USA|H0N0|nan':0.002417925)0.868:0.001708488)0.412:0.001654638,('EPI_ISL_399437|2019.792|swine|USA|H1N2|nan':0.011243891,('EPI_ISL_387830|2019.312|swine|USA|H1N2|nan':0.003656429,('EPI_ISL_503953|2019.888|swine|USA|H1N2|nan':0.001608321,('EPI_ISL_502887|2020.322|swine|USA|H1N2|nan':0.004874718,'EPI_ISL_499225|2020.44|swine|USA|H1N2|nan':0.005732837)0.907:0.002453158)0.920:0.002873752)0.000:0.000618184)0.999:0.010337986)0.945:0.003323909,(('EPI_ISL_297094|2017.858|swine|USA|H1N2|nan':0.000802025,('EPI_ISL_304651|2018.118|swine|USA|H1N2|nan':0.000000006,('EPI_ISL_6781671|2021.633|swine|USA|H1N2|nan':0.004017427,('EPI_ISL_697644|2020.732|swine|USA|H1N2|nan':0.004026904,'EPI_ISL_4082064|2021.162|swine|USA|H1N2|6B.1A.5a.2':0.004019202)0.728:0.000000006)1.000:0.008927219)0.905:0.001610719)0.725:0.000780346,'EPI_ISL_260828|2017.159|swine|USA|H1N2|nan':0.003251671)0.988:0.004880078)0.761:0.000806991)0.000:0.000000006)0.000:0.000000006,(('EPI_ISL_254683|2017.011|swine|USA|H1N2|nan':0.001591773,('EPI_ISL_285408|2017.696|swine|USA|H1N2|nan':0.001632328,('EPI_ISL_372420|2019.419|swine|USA|H1N2|nan':0.010600692,('EPI_ISL_295663|2017.945|swine|USA|H1N2|nan':0.001611459,('EPI_ISL_393504|2019.6|swine|USA|H1N2|nan':0.000000006,('EPI_ISL_501779|2020.388|swine|USA|H1N2|nan':0.000797522,'EPI_ISL_4081981|2021.036|swine|USA|H1N2|nan':0.002428656)0.994:0.005688149)0.981:0.004050420)0.864:0.001638220)0.947:0.004071933)0.961:0.004056522)0.965:0.004936475,('EPI_ISL_222505|2016.257|swine|USA|H1N2|nan':0.000000006,'EPI_ISL_257157|2017.06|swine|USA|H1N2|nan':0.006497736)0.987:0.004894699)0.917:0.002388953)0.986:0.006304306)0.702:0.001750701,('EPI_ISL_196102|2015.49|swine|USA|H3N2|3C.3a':0.001623856,(('EPI_ISL_205067|2015.844|swine|USA|H3N2|nan':0.001594293,'EPI_ISL_236810|2016.052|swine|USA|H3N2|3C.3a':0.005691517)0.983:0.005695599,('EPI_ISL_206887|2015.444|swine|USA|H3N2|3C.3a':0.004028451,('EPI_ISL_234244|2016.311|swine|USA|H3N2|3C.3a':0.006476602,((('EPI_ISL_243760|2015.518|swine|USA|H3N2|3C.3a':0.0,'EPI_ISL_243777|2015.54|swine|USA|H3N2|3C.3a':0.0):0.000801767,'EPI_ISL_243763|2015.542|swine|USA|H3N2|3C.3a':0.001605127)0.000:0.000000006,(('EPI_ISL_243764|2015.479|swine|USA|H0N0|6B.1':0.0,'EPI_ISL_195645|2015.444|Human|USA|H3N2|3C.3a':0.0,'EPI_ISL_243757|2015.559|swine|USA|H3N2|3C.3a':0.0,'EPI_ISL_243781|2015.479|swine|USA|H3N2|3C.3a':0.0,'EPI_ISL_243769|2015.537|swine|USA|H3N2|3C.3a':0.0,'EPI_ISL_243778|2015.479|swine|USA|H3N2|3C.3a':0.0):0.000000006,'EPI_ISL_243751|2015.479|swine|USA|H3N2|3C.3a':0.000801699)0.000:0.000000006)0.000:0.000000006)0.779:0.000799050)0.763:0.000810636)0.926:0.002398947)0.996:0.006895181)0.433:0.002640306)0.641:0.000601554)0.788:0.000799846)0.786:0.000799962,(('EPI_ISL_246038|2016.858|swine|USA|H3N2|nan':0.003225074,('EPI_ISL_203105|2015.797|swine|USA|H3N2|3C.2':0.000000006,'EPI_ISL_217475|2016.126|swine|USA|H3N2|3C.2':0.001607287)0.745:0.000804407)1.000:0.016586471,((('EPI_ISL_226067|2016.358|swine|USA|H3N2|nan':0.000693096,'EPI_ISL_235724|2016.626|swine|USA|H3N2|nan':0.004975662)1.000:0.014535022,('EPI_ISL_246032|2016.861|swine|USA|H1N2|nan':0.009894069,'EPI_ISL_282406|2017.644|swine|USA|H1N2|nan':0.008197336)0.928:0.004532895)0.996:0.010032515,(('EPI_ISL_200086|2015.597|swine|USA|H3N2|3C.3a':0.004869352,'EPI_ISL_281988|2017.616|swine|USA|H1N2|nan':0.012302681)0.895:0.002618013,((('EPI_ISL_300553|2018.044|swine|USA|H3N2|3C.3a':0.004048724,('EPI_ISL_503341|2019.986|swine|USA|H3N2|3C.3a':0.007268796,((((((('EPI_ISL_4083570|2021.181|swine|USA|H3N2|3C.3a':0.001489213,('EPI_ISL_4081892|2020.943|swine|USA|H3N2|3C.3a':0.004011541,('EPI_ISL_4081706|2020.855|swine|USA|H3N2|3C.3a':0.000799584,('EPI_ISL_4083615|2021.307|swine|USA|H3N2|3C.3a':0.001600480,(('EPI_ISL_4083377|2021.241|swine|USA|H3N2|3C.3a':0.000802314,'EPI_ISL_6795350|2021.718|swine|USA|H1N2|6B.1':0.002409303)0.778:0.000799670,'EPI_ISL_4082699|2021.227|swine|USA|H3N2|3C.3a':0.000000006)0.000:0.000000006)0.959:0.002402856)0.000:0.000000006)0.436:0.000929351)0.839:0.002411839,('EPI_ISL_501674|2020.339|swine|USA|H3N2|3C.3a':0.000000006,'EPI_ISL_4082056|2021.145|swine|USA|H3N2|3C.3a':0.010559070)0.776:0.000927153)0.920:0.002288435,'EPI_ISL_502053|2020.402|swine|USA|H3N2|nan':0.004826748)0.000:0.000000006,(('EPI_ISL_393551|2019.649|swine|USA|H3N2|3C.3a':0.002406504,('EPI_ISL_14769982|2021.992|swine|USA|H3N2|3C.3a':0.014683800,('EPI_ISL_369153|2019.386|swine|USA|H3N2|3C.3a':0.000000006,(('EPI_ISL_501672|2020.331|swine|USA|H3N2|3C.3a':0.000584673,'EPI_ISL_14769992|2021.995|swine|USA|H3N2|nan':0.006706048)0.967:0.004053134,'EPI_ISL_4081796|2020.874|swine|USA|H1N2|nan':0.007848682)0.622:0.000256190)0.000:0.000000006)0.000:0.000000006)0.000:0.000000006,'EPI_ISL_4083593|2021.299|swine|USA|H3N2|3C.3a':0.007272090)0.922:0.001602329)0.000:0.000000006,((('EPI_ISL_501283|2020.057|swine|USA|H3N2|3C.3a':0.002407426,('EPI_ISL_707271|2020.656|swine|USA|H3N2|3C.3a':0.000796593,('EPI_ISL_4083568|2021.279|swine|USA|H3N2|3C.3a':0.004872404,'EPI_ISL_14770832|2021.948|swine|USA|H3N2|3C.3a':0.004862289)0.736:0.000782676)0.988:0.005660728)0.000:0.000000006,'EPI_ISL_502841|2020.292|swine|USA|H3N2|3C.3a':0.004839933)0.851:0.000800042,('EPI_ISL_372908|2019.43|swine|USA|H3N2|3C.3a':0.000806671,(('EPI_ISL_4081845|2020.833|swine|USA|H1N2|6B.1':0.003209715,(('EPI_ISL_14224399|2020.519|swine|USA|H0N0|3C.3a':0.0,'EPI_ISL_14224194|2020.522|swine|USA|H3N2|3C.3a':0.0,'EPI_ISL_14224344|2020.522|swine|USA|H3N2|3C.3a':0.0,'EPI_ISL_14224295|2020.522|swine|USA|H3N2|3C.3a':0.0,'EPI_ISL_14224190|2020.544|swine|USA|H3N2|3C.3a':0.0):0.000000006,('EPI_ISL_14224217|2020.708|swine|USA|H3N2|3C.3a':0.000800455,((('EPI_ISL_14224335|2020.519|swine|USA|H3N2|3C.3a':0.0,'EPI_ISL_707240|2020.617|swine|USA|H3N2|3C.3a':0.0,'EPI_ISL_14224359|2020.522|swine|USA|H3N2|3C.3a':0.0):0.000800007,('EPI_ISL_14224401|2020.516|swine|USA|H3N2|3C.3a':0.000800039,'EPI_ISL_14224409|2020.519|swine|USA|H3N2|3C.3a':0.000800007)0.000:0.000000006)0.516:0.000000006,'EPI_ISL_4081699|2020.839|swine|USA|H1N2|6B.1':0.002405244)0.000:0.000000006)0.000:0.000000006)0.000:0.000000006)0.968:0.004036085,('EPI_ISL_14874535|2022.304|swine|USA|H3N2|nan':0.011406480,('EPI_ISL_4083617|2021.285|swine|USA|H3N2|3C.3a':0.004007639,('EPI_ISL_14770774|2021.748|swine|USA|H3N2|3C.3a':0.002415600,'EPI_ISL_14769985|2021.915|swine|USA|H3N2|3C.3a':0.003224514)0.743:0.000819495)0.922:0.003198607)0.959:0.004164475)0.961:0.004032802)0.883:0.001597500)0.000:0.000000006)0.000:0.000000006,((('EPI_ISL_501780|2020.38|swine|USA|H3N2|3C.3a':0.003059719,(('EPI_ISL_4081629|2020.825|swine|USA|H3N2|3C.3a':0.003918528,'EPI_ISL_4082035|2021.107|swine|USA|H3N2|3C.3a':0.004041979)0.864:0.001758863,'EPI_ISL_502893|2020.311|swine|USA|H3N2|3C.3a':0.005632124)0.187:0.000795473)0.752:0.000965951,('EPI_ISL_399443|2019.786|swine|USA|H3N2|3C.3a':0.001603475,(((('EPI_ISL_700969|2020.497|swine|USA|H3N2|3C.3a':0.000802185,('EPI_ISL_4081971|2021.038|swine|USA|H3N2|3C.3a':0.004044864,('EPI_ISL_4082052|2021.142|swine|USA|H3N2|3C.3a':0.000000006,'EPI_ISL_6795319|2021.764|swine|USA|H3N2|3C.3a':0.004843882)0.957:0.003228566)0.869:0.001602247)0.757:0.000802030,('EPI_ISL_4081912|2020.989|swine|USA|H1N2|nan':0.008087303,('EPI_ISL_502851|2020.29|swine|USA|H3N2|3C.3a':0.000832775,'EPI_ISL_707265|2020.65|swine|USA|H3N2|nan':0.003192291)0.779:0.001611000)0.762:0.000823771)0.000:0.000000006,('EPI_ISL_4083629|2021.323|swine|USA|H1N2|nan':0.009785808,'EPI_ISL_697649|2020.749|swine|USA|H3N2|3C.3a':0.005706082)0.753:0.000756487)0.000:0.000000006,('EPI_ISL_697710|2020.768|swine|USA|H3N2|3C.3a':0.007382219,'EPI_ISL_4081952|2021.016|swine|USA|H3N2|3C.3a':0.006546412)0.725:0.000725709)0.000:0.000000006)0.889:0.001607598)0.883:0.001606811,((((((('EPI_ISL_504145|2020.227|swine|USA|H3N2|3C.3a':0.000803229,'EPI_ISL_4081680|2020.842|swine|USA|H3N2|3C.3a':0.002407599)0.902:0.001609524,(('EPI_ISL_700971|2020.522|swine|USA|H3N2|3C.3a':0.004841482,'EPI_ISL_707115|2020.574|swine|USA|H3N2|3C.3a':0.001603427)0.000:0.000000006,'EPI_ISL_499202|2020.423|swine|USA|H3N2|3C.3a':0.002406751)0.000:0.000000006)0.000:0.000000006,((('EPI_ISL_503943|2019.899|swine|USA|H3N2|3C.3a':0.000802109,'EPI_ISL_501282|2020.055|swine|USA|H3N2|3C.3a':0.000800591)0.000:0.000000006,('EPI_ISL_502919|2020.311|swine|USA|H3N2|3C.3a':0.009909547,'EPI_ISL_499248|2020.462|swine|USA|H3N2|3C.3a':0.004029645)0.961:0.000000006)0.994:0.000000006,(('EPI_ISL_4081848|2020.918|swine|USA|H3N2|3C.3a':0.000000006,'EPI_ISL_6795214|2021.668|swine|USA|H3N2|3C.3a':0.003216206)0.999:0.006454508,(('EPI_ISL_4083624|2021.299|swine|USA|H3N2|nan':0.004015787,('EPI_ISL_504079|2020.21|swine|USA|H3N2|3C.3a':0.000799955,'EPI_ISL_4081941|2020.951|swine|USA|H3N2|nan':0.003207923)0.000:0.000000006)0.882:0.001605814,('EPI_ISL_4081927|2021.011|swine|USA|H3N2|3C.3a':0.002409492,'EPI_ISL_4083267|2021.205|swine|USA|H3N2|3C.3a':0.000797756)0.887:0.001608504)0.793:0.000800053)0.000:0.000000006)0.000:0.000000006)0.000:0.000000006,('EPI_ISL_504086|2020.213|swine|USA|H3N2|3C.3a':0.003242468,'EPI_ISL_4083628|2021.318|swine|USA|H3N2|3C.3a':0.004049235)0.757:0.000784168)0.946:0.002413688,((('EPI_ISL_707226|2020.598|swine|USA|H3N2|3C.3a':0.000801395,(('EPI_ISL_503971|2020.194|swine|USA|H3N2|3C.3a':0.000801316,'EPI_ISL_707112|2020.56|swine|USA|H3N2|3C.3a':0.000801580)0.000:0.000000006,('EPI_ISL_707299|2020.672|swine|USA|H3N2|3C.3a':0.000000006,'EPI_ISL_6781466|2021.622|swine|USA|H3N2|nan':0.003215236)0.824:0.000801388)0.000:0.000000006)0.000:0.000000006,(('EPI_ISL_504133|2020.227|swine|USA|H3N2|3C.3a':0.000803543,'EPI_ISL_503966|2019.882|swine|USA|H3N2|3C.3a':0.003214765)0.000:0.000000006,'EPI_ISL_503925|2019.986|swine|USA|H3N2|3C.3a':0.002410207)0.000:0.000000006)0.000:0.000000006,('EPI_ISL_4082055|2021.145|swine|USA|H3N2|3C.3a':0.000809303,'EPI_ISL_4081993|2021.068|swine|USA|H3N2|3C.3a':0.001602629)0.988:0.004837723)0.781:0.000801400)0.792:0.000800776,'EPI_ISL_389843|2019.581|swine|USA|H3N2|3C.3a':0.001601981)0.000:0.000000006,'EPI_ISL_381685|2019.521|swine|USA|H3N2|3C.3a':0.001603729)0.000:0.000000006)0.952:0.002407854)0.999:0.006444325,'EPI_ISL_4082023|2021.123|swine|USA|H3N2|3C.3a':0.015514140)0.000:0.000000006)0.873:0.001612185)0.763:0.000792905,'EPI_ISL_284679|2017.732|swine|USA|H3N2|3C.3a':0.000800354)1.000:0.012328398,('EPI_ISL_234677|2016.555|swine|USA|H3N2|nan':0.004129823,'EPI_ISL_285477|2017.655|swine|USA|H3N2|nan':0.021545063)0.807:0.001488445)0.976:0.005551609)0.939:0.004412853)0.701:0.001244077)0.000:0.000000006)0.880:0.000799078,('EPI_ISL_129170|2012.607|Human|USA|H3N2|3C.3a':0.000801460,('EPI_ISL_126257|2012.579|Human|USA|H3N2|3C.3a':0.000000006,'EPI_ISL_129420|2012.593|Human|USA|H3N2|3C.3a':0.000801285)0.000:0.000000006)0.893:0.000801335)0.000:0.000000006,(((('EPI_ISL_129683|2012.634|Human|USA|H3N2|3C.3a':0.0,'EPI_ISL_131255|2012.607|swine|USA|H3N2|3C.3a':0.0,'EPI_ISL_129869|2012.596|swine|USA|H3N2|3C.3a':0.0,'EPI_ISL_129874|2012.587|swine|USA|H3N2|3C.3a':0.0):0.000000006,'EPI_ISL_137620|2012.587|swine|USA|H3N2|3C.3a':0.000802957)0.000:0.000000006,((('EPI_ISL_195459|2015.496|swine|USA|H1N2|nan':0.003253797,'EPI_ISL_226061|2016.352|swine|USA|H1N2|nan':0.004868389)0.990:0.006465432,('EPI_ISL_157156|2014.071|swine|USA|H3N2|3C.3a':0.000000006,'EPI_ISL_157614|2014.09|swine|USA|H3N2|3C.3a':0.000801043)0.000:0.000000006)0.988:0.004836840,'EPI_ISL_132319|2012.749|swine|USA|H3N2|3C.3a':0.001604710)0.000:0.000000006)0.000:0.000000006,('EPI_ISL_180661|2015.06|swine|USA|H3N2|3C.3a':0.003190924,'EPI_ISL_237042|2016.686|swine|USA|H3N2|nan':0.011476484)0.965:0.004919395)0.000:0.000000006)0.000:0.000000006,(('EPI_ISL_166548|2014.57|swine|USA|H3N2|3C.2':0.000801262,'EPI_ISL_170844|2014.811|swine|USA|H3N2|nan':0.002409040)0.000:0.000000006,((('EPI_ISL_235739|2016.109|swine|USA|H3N2|nan':0.002418775,'EPI_ISL_389847|2019.578|swine|USA|H3N2|nan':0.014802117)0.572:0.002409068,('EPI_ISL_208930|2015.932|swine|USA|H3N2|3C.3a':0.004091626,'EPI_ISL_4081716|2020.855|swine|USA|H3N2|3C.3a':0.016494193)0.928:0.003997126)0.726:0.000000006,'EPI_ISL_503987|2020.178|swine|USA|H1N2|nan':0.027603302)0.381:0.000804982)0.956:0.002408816)0.846:0.000798718,(((((('EPI_ISL_245790|2011.822|swine|USA|H3N2|3C.3a':0.0,'EPI_ISL_129877|2012.62|swine|USA|H3N2|3C.3a':0.0,'EPI_ISL_131256|2012.62|swine|USA|H3N2|3C.3a':0.0,'EPI_ISL_129609|2012.527|Human|Hawaii|H3N2|3C.3a':0.0):0.000000006,'EPI_ISL_139853|2012.546|swine|USA|H3N2|3C.3a':0.000801294)0.000:0.000000006,(('EPI_ISL_151926|2013.773|swine|USA|H3N2|3C.3a':0.001603605,((('EPI_ISL_191504|2015.378|swine|USA|H3N2|3C.2':0.003228983,(('EPI_ISL_198365|2015.586|swine|USA|H3N2|3C.2':0.003215913,((('EPI_ISL_203176|2015.74|swine|USA|H3N2|nan':0.005659770,'EPI_ISL_209376|2015.937|swine|USA|H3N2|3C.2':0.004019548)0.000:0.000000006,'EPI_ISL_180673|2015.019|swine|USA|H3N2|3C.2':0.000808234)0.000:0.000000006,'EPI_ISL_179622|2015.247|swine|USA|H3N2|3C.2':0.000801406)0.000:0.000000006)0.915:0.000800657,('EPI_ISL_205322|2015.816|swine|USA|H3N2|3C.2':0.002405061,('EPI_ISL_246031|2016.858|swine|USA|H3N2|3C.2':0.000791502,'EPI_ISL_258642|2017.107|swine|USA|H3N2|3C.2':0.002425409)0.997:0.007298720)0.000:0.000000006)0.896:0.002411217)0.991:0.006487516,('EPI_ISL_159598|2013.748|Human|USA|H3N2|3C.3a':0.000000006,'EPI_ISL_167220|2014.499|swine|USA|H3N2|3C.3a':0.003212838)0.739:0.000778292)0.946:0.003342444,'EPI_ISL_200098|2015.614|swine|USA|H3N2|nan':0.015664202)0.757:0.000710385)0.000:0.000000006,((('EPI_ISL_213796|2016.03|swine|USA|H3N2|3C.3a':0.011462949,((('EPI_ISL_161158|2013.496|swine|USA|H3N2|3C.3a':0.0,'EPI_ISL_161184|2013.496|swine|USA|H3N2|3C.3a':0.0):0.000000006,('EPI_ISL_256260|2015.841|swine|USA|H3N2|nan':0.005790301,('EPI_ISL_502059|2020.418|swine|USA|H1N2|6B.1A.5a.2':0.002147980,'EPI_ISL_6785613|2021.701|swine|USA|H1N2|6B.1A.5a.2':0.007591130)1.000:0.035166113)0.928:0.003936998)0.836:0.000800822,('EPI_ISL_156552|2014.005|swine|USA|H3N2|3C.3a':0.003212735,(('EPI_ISL_166509|2013.578|swine|USA|H0N0|3C.3a':0.0,'EPI_ISL_146016|2013.485|swine|USA|H3N2|3C.3a':0.0,'EPI_ISL_161123|2013.496|swine|USA|H1N2|6B.1':0.0,'EPI_ISL_161145|2013.496|swine|USA|H1N2|6B.1':0.0):0.000000006,(((('EPI_ISL_168295|2013.663|swine|USA|H3N2|3C.3a':0.0,'EPI_ISL_161139|2013.414|swine|USA|H3N2|3C.3a':0.0):0.000000006,((('EPI_ISL_167146|2013.655|swine|USA|H3N2|3C.3a':0.0,'EPI_ISL_167147|2013.655|swine|USA|H3N2|3C.3a':0.0,'EPI_ISL_164910|2013.655|swine|USA|H3N2|3C.3a':0.0,'EPI_ISL_164908|2013.655|swine|USA|H3N2|3C.3a':0.0):0.000000006,('EPI_ISL_164907|2013.655|swine|USA|H3N2|3C.3a':0.0,'EPI_ISL_164909|2013.655|swine|USA|H3N2|3C.3a':0.0):0.000800857)0.930:0.000801005,(('EPI_ISL_161115|2013.496|swine|USA|H3N2|3C.3a':0.0,'EPI_ISL_168319|2013.663|swine|USA|H3N2|3C.3a':0.0,'EPI_ISL_161187|2013.666|swine|USA|H3N2|3C.3a':0.0,'EPI_ISL_161181|2013.496|swine|USA|H3N2|3C.3a':0.0):0.000000006,'EPI_ISL_161182|2013.496|swine|USA|H3N2|3C.3a':0.000800620)0.955:0.001603408)0.000:0.000000006)0.000:0.000000006,('EPI_ISL_147160|2013.468|swine|USA|H3N2|3C.3a':0.000000006,(('EPI_ISL_168317|2013.663|swine|USA|H0N0|3C.3a':0.0,'EPI_ISL_168315|2013.663|swine|USA|H3N2|3C.3a':0.0,'EPI_ISL_168309|2013.663|swine|USA|H3N2|3C.3a':0.0,'EPI_ISL_168336|2013.663|swine|USA|H3N2|3C.3a':0.0,'EPI_ISL_150111|2013.562|swine|USA|H3N2|3C.3a':0.0,'EPI_ISL_168325|2013.663|swine|USA|H3N2|3C.3a':0.0,'EPI_ISL_150110|2013.562|swine|USA|H3N2|3C.3a':0.0):0.000000006,'EPI_ISL_148407|2013.633|swine|USA|H3N2|3C.3a':0.000801895)0.859:0.000801729)0.856:0.000801321)0.838:0.000800914,'EPI_ISL_168310|2013.663|swine|USA|H3N2|3C.3a':0.000800761)0.000:0.000000006)1.000:0.000000006)0.000:0.000000006)0.860:0.001636940)0.747:0.000771676,('EPI_ISL_206672|2015.666|swine|USA|H3N2|3C.3a':0.011763515,'EPI_ISL_252781|2016.893|swine|USA|H3N2|nan':0.021008116)0.837:0.002143143)0.000:0.000000006,('EPI_ISL_153757|2013.83|swine|USA|H1N2|nan':0.015681051,(('EPI_ISL_161124|2013.496|swine|USA|H3N2|3C.3a':0.0,'EPI_ISL_161180|2013.496|swine|USA|H3N2|3C.3a':0.0):0.006459949,(('EPI_ISL_205064|2015.825|swine|USA|H3N2|nan':0.000000006,'EPI_ISL_222527|2016.295|swine|USA|H3N2|nan':0.005652493)0.995:0.007320458,('EPI_ISL_177590|2015.071|swine|USA|H3N2|3C.3a':0.000000006,('EPI_ISL_211815|2015.973|swine|USA|H3N2|3C.3a':0.000000006,'EPI_ISL_230187|2016.393|swine|USA|H3N2|3C.3a':0.003220406)0.949:0.002410446)0.898:0.002416859)0.989:0.006486780)0.310:0.000810506)0.856:0.000000006)0.000:0.000000006)0.000:0.000000006)1.000:0.000000006,(((('EPI_ISL_129421|2012.587|Human|USA|H3N2|3C.2':0.0,'EPI_ISL_129552|2012.59|Human|USA|H3N2|3C.2':0.0,'EPI_ISL_129417|2012.585|Human|USA|H3N2|3C.2':0.0):0.000000006,'EPI_ISL_129292|2012.582|swine|USA|H3N2|3C.2':0.000801580)0.781:0.000800096,'EPI_ISL_129361|2012.596|swine|USA|H3N2|3C.3a':0.000802430)0.800:0.000802163,(('EPI_ISL_216893|2016.074|swine|USA|H3N2|nan':0.002285155,'EPI_ISL_296261|2017.849|swine|USA|H3N2|nan':0.015785060)0.994:0.007454179,'EPI_ISL_134281|2012.814|swine|USA|H3N2|nan':0.000794961)0.773:0.000808552)0.738:0.000000006)0.000:0.000000006,'EPI_ISL_207088|2013.381|swine|USA|H3N2|3C.3a':0.003214438)0.000:0.000000006,((('EPI_ISL_126253|2012.571|Human|USA|H3N2|3C.3a':0.0,'EPI_ISL_126247|2012.571|Human|USA|H3N2|3C.3a':0.0,'EPI_ISL_126248|2012.571|Human|USA|H3N2|3C.3a':0.0,'EPI_ISL_129293|2012.566|swine|USA|H3N2|3C.3a':0.0):0.000800983,('EPI_ISL_157606|2013.655|swine|USA|H3N2|3C.3a':0.000800860,'EPI_ISL_143217|2013.23|swine|USA|H3N2|nan':0.003214331)0.000:0.000000006)0.000:0.000000006,('EPI_ISL_126250|2012.577|Human|USA|H3N2|3C.3a':0.000802346,('EPI_ISL_157607|2013.655|swine|USA|H3N2|3C.3a':0.000800839,(('EPI_ISL_162333|2014.252|swine|USA|H3N2|3C.2':0.000800686,('EPI_ISL_237047|2016.664|swine|USA|H3N2|3C.2':0.008102366,('EPI_ISL_188904|2015.299|swine|USA|H3N2|3C.2':0.000800762,'EPI_ISL_179625|2015.247|swine|USA|H3N2|3C.2':0.000800792)0.000:0.000000006)0.991:0.004026228)0.893:0.001605750,'EPI_ISL_207158|2013.91|swine|USA|H3N2|nan':0.005631673)0.000:0.000000006)0.931:0.002419162)0.793:0.000800229)0.000:0.000000006)0.000:0.000000006)0.895:0.001607569)0.888:0.001606363)0.635:0.000800502,(((('EPI_ISL_207072|2013.121|swine|Canada|H3N2|nan':0.006467951,'EPI_ISL_207033|2012.087|swine|Canada|H3N2|nan':0.000000006)0.000:0.000000006,'EPI_ISL_127895|2012.107|swine|USA|H3N2|nan':0.000802770)0.922:0.000802245,(('EPI_ISL_134289|2012.926|swine|USA|H3N2|3C.2':0.003222122,('EPI_ISL_130131|2012.47|swine|USA|H3N2|3C.3a':0.000802726,('EPI_ISL_130121|2012.415|swine|USA|H3N2|3C.3a':0.000000006,'EPI_ISL_133006|2012.831|swine|USA|H3N2|3C.3a':0.002412346)0.000:0.000000006)0.934:0.002413389)0.000:0.000000006,(('EPI_ISL_127727|2012.309|swine|USA|H3N2|3C.3a':0.000803049,((('EPI_ISL_281983|2013.137|swine|USA|H3N2|3C.3a':0.0,'EPI_ISL_281949|2013.151|swine|USA|H3N2|3C.3a':0.0,'EPI_ISL_281933|2013.151|swine|USA|H3N2|3C.3a':0.0,'EPI_ISL_281960|2013.137|swine|USA|H3N2|3C.3a':0.0,'EPI_ISL_281945|2013.151|swine|USA|H3N2|3C.3a':0.0,'EPI_ISL_281981|2013.137|swine|USA|H3N2|3C.3a':0.0,'EPI_ISL_281911|2013.137|swine|USA|H3N2|3C.3a':0.0,'EPI_ISL_281955|2013.151|swine|USA|H3N2|3C.3a':0.0,'EPI_ISL_281912|2013.137|swine|USA|H3N2|3C.3a':0.0,'EPI_ISL_281930|2013.151|swine|USA|H3N2|3C.3a':0.0):0.000000006,'EPI_ISL_281954|2013.137|swine|USA|H3N2|3C.3a':0.000803466)0.988:0.004037373,'EPI_ISL_144533|2012.828|swine|USA|H3N2|3C.3a':0.006467394)0.000:0.000000006)0.740:0.000806288,(((('EPI_ISL_243753|2015.54|swine|USA|H0N0|3C.3a':0.0,'EPI_ISL_245775|2015.526|swine|USA|H0N0|6B.1':0.0):0.000000006,((('EPI_ISL_245773|2015.852|swine|USA|H3N2|3C.3a':0.0,'EPI_ISL_245774|2015.852|swine|USA|H3N2|3C.3a':0.0,'EPI_ISL_245787|2015.852|swine|USA|H3N2|3C.3a':0.0,'EPI_ISL_245811|2015.852|swine|USA|H3N2|3C.3a':0.0):0.000000006,('EPI_ISL_245810|2015.852|swine|USA|H3N2|3C.3a':0.0,'EPI_ISL_245801|2015.852|swine|USA|H3N2|3C.3a':0.0):0.000804778)0.911:0.001610237,('EPI_ISL_245798|2015.852|swine|USA|H3N2|3C.3a':0.000803844,'EPI_ISL_245796|2015.852|swine|USA|H3N2|3C.3a':0.000000006)0.000:0.000000006)0.850:0.000804104)0.980:0.004335924,(('EPI_ISL_243776|2015.66|swine|USA|H3N2|3C.3a':0.0,'EPI_ISL_243770|2015.734|swine|USA|H3N2|3C.3a':0.0):0.001609962,(('EPI_ISL_245802|2015.526|swine|USA|H0N0|3C.3a':0.0,'EPI_ISL_243766|2015.526|swine|USA|H0N0|6B.1':0.0,'EPI_ISL_243767|2015.526|swine|USA|H0N0|6B.1':0.0,'EPI_ISL_243750|2015.54|swine|USA|H0N0|nan':0.0,'EPI_ISL_243768|2015.526|swine|USA|H1N2|6B.1':0.0,'EPI_ISL_243775|2015.54|swine|USA|H1N2|6B.1':0.0):0.000804173,('EPI_ISL_198166|2015.362|swine|USA|H0N0|3C.3a':0.000000006,('EPI_ISL_243752|2015.688|swine|USA|H3N2|3C.3a':0.0,'EPI_ISL_243762|2015.688|swine|USA|H3N2|3C.3a':0.0):0.000806222)0.000:0.000000006)0.000:0.000000006)0.892:0.002135321)0.819:0.001620036,('EPI_ISL_166532|2014.562|swine|USA|H3N2|3C.3a':0.001608282,((((('EPI_ISL_245785|2014.589|swine|USA|H0N0|3C.3a':0.0,'EPI_ISL_243765|2014.589|swine|USA|H3N2|3C.3a':0.0,'EPI_ISL_243756|2014.589|swine|USA|H3N2|3C.3a':0.0,'EPI_ISL_243755|2014.542|swine|USA|H1N2|6B.1':0.0):0.000000006,'EPI_ISL_168507|2014.786|swine|USA|H3N2|3C.3a':0.001610758)0.000:0.000000006,(('EPI_ISL_368779|2019.389|swine|USA|H1N2|6B.1':0.001529721,'EPI_ISL_503965|2019.863|swine|USA|H1N2|nan':0.004960187)1.000:0.021118224,('EPI_ISL_297173|2017.89|swine|USA|H3N2|nan':0.001773571,('EPI_ISL_499203|2020.423|swine|USA|H3N2|3C.2':0.013574955,('EPI_ISL_4081702|2020.844|swine|USA|H3N2|nan':0.003224304,'EPI_ISL_4083577|2021.296|swine|USA|H3N2|nan':0.005776966)0.999:0.013291111)0.975:0.006515305)0.984:0.008047110)0.993:0.009033728)0.000:0.000000006,(('EPI_ISL_243758|2014.597|swine|USA|H3N2|3C.3a':0.000000006,'EPI_ISL_245778|2014.597|swine|USA|H3N2|3C.3a':0.000803434)0.887:0.000803527,'EPI_ISL_245803|2014.542|swine|USA|H3N2|3C.3a':0.000803804)0.000:0.000000006)0.000:0.000000006,(('EPI_ISL_245076|2016.798|swine|USA|H3N2|nan':0.013058950,'EPI_ISL_243761|2014.526|swine|USA|H0N0|6B.1':0.000000006)0.915:0.001608593,'EPI_ISL_174302|2014.918|swine|USA|H3N2|3C.3a':0.002415788)0.000:0.000000006)0.728:0.000000006)0.351:0.001086084)0.982:0.005388476)0.903:0.001608913)0.951:0.002413381)0.000:0.000000006,((('EPI_ISL_207047|2012.776|swine|Canada|H3N2|3C.3a':0.000799576,'EPI_ISL_207061|2012.929|swine|Canada|H3N2|nan':0.001612162)0.964:0.003229561,('EPI_ISL_207032|2012.085|swine|Canada|H3N2|3C.3a':0.003216327,('EPI_ISL_207042|2012.451|swine|Canada|H3N2|3C.3a':0.001605472,'EPI_ISL_207037|2012.317|swine|Canada|H3N2|3C.3a':0.000801726)0.000:0.000000006)0.861:0.000801807)0.000:0.000000006,((('EPI_ISL_207918|2014.422|swine|Canada|H1N2|6B.1':0.015737135,('EPI_ISL_180662|2014.956|swine|USA|H1N2|6B.1':0.005712063,'EPI_ISL_282538|2016.033|swine|Canada|H3N2|nan':0.015642136)0.271:0.000756311)0.709:0.000000006,('EPI_ISL_207038|2012.317|swine|Canada|H3N2|nan':0.000799930,'EPI_ISL_207043|2012.511|swine|USA|H3N2|3C.3a':0.003223613)0.754:0.000805071)0.000:0.000000006,('EPI_ISL_207142|2013.773|swine|Canada|H3N2|3C.3a':0.0,'EPI_ISL_236196|2014.052|swine|Canada|H3N2|3C.3a':0.0):0.008925958)0.000:0.000000006)0.927:0.000802542)0.751:0.000000006)0.992:0.007166183,('EPI_ISL_129999|2012.183|swine|USA|H3N2|3C.3a':0.000809944,'EPI_ISL_130055|2012.183|swine|USA|H3N2|3C.3a':0.000797166)0.995:0.006821896)0.462:0.001473583)0.935:0.003517603,((('EPI_ISL_282723|2015.227|swine|Canada|H3N2|nan':0.003215079,'EPI_ISL_282724|2015.227|swine|Canada|H3N2|nan':0.004088762)1.000:0.018436746,(('EPI_ISL_207050|2012.792|swine|Canada|H3N2|nan':0.0,'EPI_ISL_207052|2012.792|swine|Canada|H3N2|nan':0.0):0.000000006,('EPI_ISL_282519|2016.342|swine|Canada|H3N2|nan':0.000755748,('EPI_ISL_282470|2016.803|swine|Canada|H3N2|nan':0.000000006,('EPI_ISL_282474|2016.664|swine|Canada|H3N2|nan':0.001608573,'EPI_ISL_378617|2017.318|swine|Canada|H3N2|nan':0.004851466)0.802:0.000809195)0.792:0.003282572)1.000:0.011495193)0.951:0.004856994)0.973:0.006429436,(((((((((((('EPI_ISL_206372|2015.69|swine|USA|H3N2|3C.3a':0.0,'EPI_ISL_206375|2015.644|swine|USA|H3N2|3C.3a':0.0):0.000000006,('EPI_ISL_206373|2015.778|swine|USA|H3N2|3C.3a':0.001610782,('EPI_ISL_256254|2015.847|swine|USA|H3N2|3C.3a':0.000803018,('EPI_ISL_212213|2016.016|swine|USA|H3N2|3C.3a':0.001608068,'EPI_ISL_206453|2015.838|swine|USA|H3N2|3C.3a':0.000000006)0.000:0.000000006)0.794:0.000802575)0.784:0.000806074)0.900:0.000803225,('EPI_ISL_296676|2017.773|swine|USA|H3N2|3C.3a':0.008929088,('EPI_ISL_235750|2016.153|swine|USA|H3N2|3C.3a':0.000000006,('EPI_ISL_234956|2016.544|swine|USA|H3N2|3C.3a':0.001607621,'EPI_ISL_243373|2016.686|swine|USA|H3N2|3C.3a':0.005663028)0.000:0.000000006)0.000:0.000000006)0.976:0.003226646)0.000:0.000000006,('EPI_ISL_208970|2015.915|swine|USA|H3N2|3C.3a':0.000810819,'EPI_ISL_239893|2016.861|Human|Canada|H3N2|nan':0.009784667)0.432:0.000797353)0.991:0.005940466,'EPI_ISL_399655|2018.581|swine|USA|H1N2|nan':0.019202653)0.696:0.000532637,'EPI_ISL_236208|2014.46|swine|Canada|H3N2|3C.3a':0.002427599)0.715:0.000000006,(('EPI_ISL_378977|2017.329|swine|Canada|H3N2|3C.3a':0.009174333,('EPI_ISL_378971|2017.271|swine|Canada|H3N2|nan':0.002026940,('EPI_ISL_378994|2017.479|swine|Canada|H3N2|3C.3a':0.002035736,'EPI_ISL_378978|2017.677|swine|Canada|H3N2|3C.3a':0.002824079)0.985:0.005691051)0.745:0.001026023)0.936:0.003279430,'EPI_ISL_236811|2016.071|swine|USA|H3N2|nan':0.014643130)0.860:0.001746061)0.448:0.000802235,('EPI_ISL_378998|2017.551|swine|Canada|H3N2|nan':0.021489503,(('EPI_ISL_236813|2016.071|swine|USA|H3N2|3C.3a':0.005604042,'EPI_ISL_706355|2020.541|swine|USA|H1N2|nan':0.028254953)0.472:0.001310114,('EPI_ISL_253719|2016.956|swine|USA|H3N2|nan':0.006511136,'EPI_ISL_256554|2017.052|swine|USA|H3N2|nan':0.005877885)0.994:0.013715043)0.921:0.002799992)0.715:0.000000006)0.988:0.003220155,(((('EPI_ISL_282461|2016.915|swine|Canada|H3N2|nan':0.001459246,'EPI_ISL_378987|2017.321|swine|Canada|H3N2|nan':0.005011720)1.000:0.019263338,('EPI_ISL_208064|2015.345|swine|Canada|H3N2|3C.3a':0.004849399,('EPI_ISL_281248|2015.058|swine|Canada|H1N2|6B.1':0.000750630,'EPI_ISL_282741|2016.339|swine|Canada|H1N2|nan':0.006523913)0.984:0.004934006)0.906:0.002458927)0.317:0.002375126,(('EPI_ISL_207971|2014.921|swine|Canada|H1N2|nan':0.008903491,('EPI_ISL_207155|2013.885|swine|Canada|H1N2|6B.1':0.000000006,((('EPI_ISL_207159|2013.926|swine|Canada|H1N2|6B.1':0.000801140,((('EPI_ISL_282515|2016.303|swine|Canada|H1N2|nan':0.001521178,'EPI_ISL_378585|2017.932|swine|Canada|H1N2|nan':0.010687436)1.000:0.013223579,'EPI_ISL_207960|2014.595|swine|Canada|H1N2|6B.1':0.001633576)0.781:0.000772571,'EPI_ISL_236201|2014.055|swine|Canada|H3N2|nan':0.000000006)0.939:0.001603080)0.000:0.000000006,((('EPI_ISL_207970|2014.918|swine|Canada|H1N2|nan':0.001596142,('EPI_ISL_378991|2017.041|swine|Canada|H1N2|nan':0.002333572,('EPI_ISL_4081793|2020.883|swine|USA|H1N2|nan':0.001346066,'EPI_ISL_15357030|2022.644|Human|USA|H1N2|nan':0.010926812)1.000:0.015246721)0.985:0.006632145)0.961:0.004063676,(('EPI_ISL_282451|2016.992|swine|Canada|H1N2|nan':0.000788148,'EPI_ISL_378600|2017.068|swine|Canada|H1N2|nan':0.000817157)0.999:0.009781654,('EPI_ISL_282694|2015.921|swine|Canada|H1N2|nan':0.003221003,((('EPI_ISL_683998|2020.749|Human|Canada|H1N2|6B.1':0.019088934,('EPI_ISL_378657|2017.904|swine|Canada|H3N2|nan':0.000802279,('EPI_ISL_378645|2017.737|swine|Canada|H3N2|nan':0.000804275,'EPI_ISL_373106|2018.348|swine|Canada|H3N2|nan':0.004033406)0.740:0.000000006)0.475:0.002394237)0.979:0.005753518,('EPI_ISL_378660|2017.071|swine|Canada|H1N2|nan':0.001607569,('EPI_ISL_282448|2016.852|swine|Canada|H1N2|nan':0.000803157,'EPI_ISL_281250|2016.874|swine|Canada|H1N2|nan':0.000000006)0.000:0.000000006)0.966:0.004066734)0.958:0.004048841,'EPI_ISL_282522|2016.15|swine|Canada|H1N2|nan':0.003248109)0.740:0.000800879)0.983:0.005707018)0.845:0.001604962)0.920:0.002403662,'EPI_ISL_236199|2014.005|swine|Canada|H1N2|6B.1':0.000000006)0.000:0.000000006)0.000:0.000000006,(((('EPI_ISL_282492|2016.421|swine|Canada|H1N2|nan':0.000000006,('EPI_ISL_501787|2020.366|swine|USA|H1N2|nan':0.015736337,'EPI_ISL_378589|2017.816|swine|Canada|H1N2|nan':0.008265258)0.845:0.001471802)0.888:0.001609813,('EPI_ISL_281241|2016.811|swine|Canada|H1N2|nan':0.0,'EPI_ISL_378656|2017.219|swine|Canada|H1N2|nan':0.0):0.004890768)0.869:0.001604833,'EPI_ISL_282736|2015.151|swine|Canada|H1N2|nan':0.000000006)0.887:0.001600957,(((((('EPI_ISL_378599|2017.329|swine|Canada|H0N0|nan':0.000000006,'EPI_ISL_378602|2017.348|swine|Canada|H1N2|nan':0.000802655)0.998:0.010661353,((('EPI_ISL_245049|2016.76|swine|USA|H1N2|nan':0.000000006,(('EPI_ISL_388619|2019.54|swine|USA|H1N2|nan':0.001507259,'EPI_ISL_14769973|2021.86|swine|USA|H1N2|nan':0.009880540)0.999:0.014090205,'EPI_ISL_283550|2017.753|swine|USA|H1N2|nan':0.010564131)0.000:0.000000006)0.796:0.000800923,'EPI_ISL_4081697|2020.82|swine|USA|H3N2|3C.2':0.026663100)0.000:0.000000006,('EPI_ISL_4081831|2020.893|swine|USA|H1N2|nan':0.015668819,('EPI_ISL_10864794|2021.986|Human|USA|H1N2|6B.1':0.0,'EPI_ISL_10877204|2021.986|Human|USA|H1N2|6B.1':0.0):0.012809150)0.998:0.012262984)0.882:0.002394571)0.941:0.003316911,(('EPI_ISL_282698|2015.573|swine|Canada|H1N2|nan':0.001611673,(('EPI_ISL_378601|2017.167|swine|Canada|H1N2|nan':0.004966875,('EPI_ISL_282476|2016.669|swine|Canada|H1N2|nan':0.004155108,'EPI_ISL_235793|2016.642|swine|USA|H1N2|nan':0.001517060)0.703:0.000793526)0.849:0.001626929,'EPI_ISL_4082000|2021.077|swine|USA|H1N2|nan':0.023473768)0.883:0.002326285)0.787:0.000802373,'EPI_ISL_281243|2015.384|swine|Canada|H1N2|nan':0.000805004)0.879:0.001606614)0.778:0.000808014,('EPI_ISL_282702|2015.767|swine|Canada|H1N2|nan':0.003235080,('EPI_ISL_282462|2016.915|swine|Canada|H3N2|nan':0.002461966,('EPI_ISL_282469|2016.803|swine|Canada|H1N2|nan':0.000000006,'EPI_ISL_378586|2017.277|swine|Canada|H1N2|nan':0.000804373)0.976:0.004031550)0.988:0.006518524)0.874:0.001610396)0.767:0.000801767,(((('EPI_ISL_504163|2020.265|swine|USA|H3N2|3C.3a':0.003182719,('EPI_ISL_500718|2020.055|swine|USA|H3N2|3C.3a':0.000796829,'EPI_ISL_4081795|2020.863|swine|USA|H1N2|nan':0.004844980)0.936:0.003287963)1.000:0.018778438,((('EPI_ISL_378591|2017.263|swine|Canada|H1N2|nan':0.002401882,'EPI_ISL_378648|2017.997|swine|Canada|H1N2|nan':0.012216937)0.748:0.000815608,(('EPI_ISL_388064|2019.499|swine|USA|H1N2|nan':0.011527510,'EPI_ISL_700961|2020.497|swine|USA|H1N2|nan':0.008266284)0.924:0.003170185,(('EPI_ISL_378597|2018.047|swine|Canada|H3N2|3C.3a':0.001614784,('EPI_ISL_378622|2017.932|swine|Canada|H3N2|3C.3a':0.000000006,'EPI_ISL_378588|2017.91|swine|Canada|H3N2|3C.3a':0.000802369)0.920:0.002428446)0.991:0.005703689,'EPI_ISL_373113|2018.37|swine|Canada|H1N2|nan':0.009749100)0.432:0.000000006)0.000:0.000000006)0.747:0.000775374,(('EPI_ISL_303859|2018.121|swine|USA|H1N2|nan':0.001604235,('EPI_ISL_303856|2018.121|swine|USA|H1N2|nan':0.000000006,'EPI_ISL_297055|2017.833|swine|USA|H1N2|nan':0.000000006)0.000:0.000000006)0.929:0.003131876,((((('EPI_ISL_372550|2019.427|swine|USA|H1N2|nan':0.005717544,'EPI_ISL_502046|2020.003|swine|USA|H1N2|nan':0.014017150)0.743:0.000741591,(('EPI_ISL_6795318|2021.784|swine|USA|H1N2|nan':0.013101434,('EPI_ISL_14769984|2021.973|swine|USA|H1N2|nan':0.016451982,'EPI_ISL_368800|2019.389|swine|USA|H1N2|nan':0.000000006)0.286:0.001605528)0.000:0.000000006,'EPI_ISL_504045|2020.194|swine|USA|H1N2|nan':0.001605603)0.969:0.003219653)0.000:0.000000006,('EPI_ISL_707295|2020.686|swine|USA|H1N2|nan':0.015198335,('EPI_ISL_14770021|2021.918|swine|USA|H3N2|3C.3a':0.007286901,(('EPI_ISL_707321|2020.694|swine|USA|H3N2|3C.3a':0.002421939,('EPI_ISL_14770027|2021.86|swine|USA|H3N2|3C.3a':0.004860459,'EPI_ISL_6816032|2021.767|swine|USA|H1N2|nan':0.002419440)0.872:0.001614088)0.775:0.000800321,('EPI_ISL_697665|2020.749|swine|USA|H3N2|3C.3a':0.003220133,'EPI_ISL_707320|2020.664|swine|USA|H3N2|3C.3a':0.001606407)0.000:0.000000006)0.000:0.000000006)0.999:0.009392613)0.661:0.000352098)0.000:0.000000006,'EPI_ISL_295695|2017.942|swine|USA|H1N2|nan':0.001605825)0.703:0.000000006,'EPI_ISL_502889|2020.311|swine|USA|H1N2|nan':0.010560579)0.939:0.003342043)0.996:0.007469264)0.994:0.009828537)0.445:0.001444211,'EPI_ISL_237054|2016.661|swine|USA|H1N2|nan':0.006381027)0.751:0.000969176,('EPI_ISL_246085|2016.869|swine|USA|H1N2|nan':0.009027394,'EPI_ISL_254685|2017.011|swine|USA|H1N2|nan':0.005745258)0.893:0.002439835)0.720:0.000745144)0.749:0.000797205,'EPI_ISL_207976|2014.94|swine|Canada|H1N2|nan':0.004036921)0.915:0.002437597)0.881:0.001610499)0.886:0.000801055)0.882:0.001617497)0.756:0.000795931,((((('EPI_ISL_281249|2015.348|swine|Canada|H1N2|nan':0.000000006,'EPI_ISL_378580|2017.118|swine|Canada|H1N2|nan':0.009726304)0.894:0.001606494,(('EPI_ISL_282739|2016.186|swine|Canada|H1N2|nan':0.002401167,('EPI_ISL_282477|2016.705|swine|Canada|H1N2|nan':0.006438806,'EPI_ISL_378661|2017.025|swine|Canada|H1N2|nan':0.013922661)0.000:0.000000006)0.000:0.000000006,'EPI_ISL_282539|2016.033|swine|Canada|H1N2|nan':0.002401437)0.946:0.002413897)0.880:0.001602134,('EPI_ISL_282505|2016.344|swine|Canada|H0N0|nan':0.007328302,'EPI_ISL_207987|2015.033|swine|Canada|H1N2|nan':0.001623107)0.756:0.000780637)0.911:0.001610784,('EPI_ISL_207873|2014.173|swine|Canada|H1N2|6B.1':0.000801461,'EPI_ISL_207176|2014.096|swine|Canada|H1N2|6B.1':0.000801672)0.934:0.002408061)0.749:0.000000006,('EPI_ISL_207958|2014.595|swine|Canada|H1N2|nan':0.000794077,((('EPI_ISL_221825|2016.24|Human|USA|H1N2|6B.1':0.000800876,('EPI_ISL_256253|2015.921|swine|USA|H1N2|nan':0.000799471,(('EPI_ISL_254677|2017.005|swine|USA|H1N2|nan':0.004827718,((('EPI_ISL_503336|2019.959|swine|USA|H1N2|nan':0.000000006,('EPI_ISL_501750|2020.358|swine|USA|H1N2|nan':0.000000006,'EPI_ISL_499256|2020.454|swine|USA|H1N2|nan':0.001604458)0.980:0.004025972)0.843:0.001690263,('EPI_ISL_707315|2020.65|swine|USA|H1N2|nan':0.000000006,('EPI_ISL_4082404|2021.222|swine|USA|H1N2|nan':0.004045976,'EPI_ISL_4082054|2021.145|swine|USA|H1N2|nan':0.000000006)0.921:0.001610128)0.954:0.004126095)1.000:0.016533783,(('EPI_ISL_301929|2017.953|swine|USA|H3N2|3C.2':0.000000006,'EPI_ISL_301930|2018.077|swine|USA|H3N2|3C.2':0.000800065)0.000:0.000000006,('EPI_ISL_502896|2020.303|swine|USA|H3N2|3C.2':0.008158240,('EPI_ISL_388626|2019.526|swine|USA|H3N2|3C.2':0.003213513,((('EPI_ISL_4081852|2020.921|swine|USA|H3N2|3C.2':0.003215037,'EPI_ISL_700965|2020.495|swine|USA|H3N2|3C.2':0.001617624)0.000:0.000000006,('EPI_ISL_504144|2020.232|swine|USA|H3N2|3C.2':0.001610305,'EPI_ISL_700972|2020.514|swine|USA|H3N2|3C.2':0.002410120)0.765:0.000799617)0.000:0.000000006,(('EPI_ISL_4081930|2020.995|swine|USA|H3N2|3C.2':0.004878247,'EPI_ISL_4082016|2021.088|swine|USA|H3N2|3C.2':0.008969268)0.863:0.001583619,((('EPI_ISL_4081931|2021.008|swine|USA|H3N2|3C.2':0.001604029,('EPI_ISL_4082011|2021.088|swine|USA|H3N2|3C.2':0.002411224,('EPI_ISL_4081704|2020.855|swine|USA|H3N2|3C.2':0.000000006,'EPI_ISL_4081906|2020.962|swine|USA|H3N2|3C.2':0.000000006)0.857:0.000801291)0.000:0.000000006)0.889:0.001604256,('EPI_ISL_707266|2020.634|swine|USA|H3N2|3C.2':0.000000006,('EPI_ISL_4083451|2021.238|swine|USA|H3N2|3C.2':0.001683689,'EPI_ISL_6795285|2021.69|swine|USA|H3N2|3C.2':0.008081593)0.723:0.000750096)0.000:0.000000006)0.000:0.000000006,(('EPI_ISL_14769983|2021.951|swine|USA|H3N2|nan':0.004048252,('EPI_ISL_4083612|2021.285|swine|USA|H3N2|3C.2':0.000799431,'EPI_ISL_6795325|2021.756|swine|USA|H3N2|3C.2':0.000806261)0.747:0.000800796)0.977:0.004042337,'EPI_ISL_884294|2021.036|Human|USA|H3N2|3C.2':0.001608575)0.738:0.000799967)0.769:0.000798721)0.766:0.000805015)0.721:0.000000006)0.847:0.001585157)0.966:0.003242395)0.991:0.008225051)0.842:0.001482426)0.000:0.000000006,((('EPI_ISL_14769978|2018.5|swine|USA|H1N2|nan':0.004781533,'EPI_ISL_502849|2020.292|swine|USA|H1N2|nan':0.015736462)0.979:0.006575277,('EPI_ISL_296544|2017.77|swine|USA|H1N2|nan':0.005173192,'EPI_ISL_503959|2019.899|swine|USA|H1N2|nan':0.013994755)0.930:0.003715573)0.092:0.000803257,(('EPI_ISL_4081701|2020.842|swine|USA|H3N2|nan':0.025133491,'EPI_ISL_246098|2016.926|swine|USA|H3N2|3C.2':0.000689350)0.928:0.003339730,(('EPI_ISL_296682|2017.762|swine|USA|H3N2|3C.2':0.002410842,(('EPI_ISL_503892|2020.128|swine|USA|H3N2|3C.2':0.008134542,('EPI_ISL_388617|2019.545|swine|USA|H3N2|3C.2':0.004470592,('EPI_ISL_393546|2019.652|swine|USA|H3N2|3C.2':0.004476590,'EPI_ISL_393539|2019.671|swine|USA|H3N2|3C.2':0.003625783)0.246:0.000764136)0.936:0.003621229)0.985:0.005711039,('EPI_ISL_372892|2019.479|swine|USA|H3N2|3C.2':0.000000006,'EPI_ISL_368784|2019.386|swine|USA|H3N2|3C.2':0.000799544)0.970:0.004022009)0.862:0.001617517)0.867:0.001601116,('EPI_ISL_282405|2017.638|swine|USA|H3N2|3C.2':0.004016451,('EPI_ISL_260821|2017.156|swine|USA|H3N2|3C.2':0.000000006,'EPI_ISL_295656|2017.964|swine|USA|H3N2|nan':0.003210577)0.000:0.000000006)0.771:0.000799858)0.878:0.001608309)0.843:0.001608008)0.720:0.000000006)0.442:0.000000006)0.999:0.000000006)0.000:0.000000006,'EPI_ISL_243369|2016.705|swine|USA|H1N2|nan':0.004018701)0.764:0.000764168,(('EPI_ISL_277243|2017.562|Human|USA|H1N2|6B.1':0.000799904,'EPI_ISL_379742|2018.581|swine|USA|H1N2|nan':0.011368986)0.000:0.000000006,('EPI_ISL_299565|2018.011|swine|USA|H1N2|nan':0.001645629,'EPI_ISL_393491|2019.616|swine|USA|H1N2|nan':0.016399936)0.380:0.000761584)1.000:0.008209080)0.968:0.004071904)0.796:0.001606733)0.978:0.004825606)0.000:0.000000006)0.812:0.000801392,((((('EPI_ISL_207097|2013.542|swine|Canada|H3N2|3C.3a':0.000801366,'EPI_ISL_207095|2013.463|swine|Canada|H3N2|3C.3a':0.000000006)0.981:0.003215381,(((('EPI_ISL_207060|2012.929|swine|Canada|H3N2|3C.3a':0.000801115,'EPI_ISL_278803|2014.499|swine|Canada|H3N2|3C.3a':0.003218360)0.000:0.000000006,'EPI_ISL_207073|2013.156|swine|Canada|H3N2|3C.3a':0.000801473)0.000:0.000000006,(('EPI_ISL_207064|2012.964|swine|Canada|H3N2|3C.3a':0.0,'EPI_ISL_207066|2012.964|swine|Canada|H3N2|3C.3a':0.0,'EPI_ISL_207063|2012.929|swine|Canada|H3N2|3C.3a':0.0,'EPI_ISL_207058|2012.85|swine|Canada|H3N2|3C.3a':0.0,'EPI_ISL_207056|2012.814|swine|Canada|H3N2|3C.3a':0.0,'EPI_ISL_207086|2013.351|swine|Canada|H3N2|3C.3a':0.0):0.000000006,'EPI_ISL_207085|2013.351|swine|Canada|H3N2|3C.3a':0.001604087)0.000:0.000000006)1.000:0.000000006,('EPI_ISL_207069|2013.079|swine|Canada|H3N2|3C.3a':0.002409438,'EPI_ISL_207080|2013.274|swine|Canada|H3N2|3C.3a':0.000801420)0.000:0.000000006)0.000:0.000000006)0.623:0.000000006,'EPI_ISL_207115|2013.693|swine|Canada|H3N2|3C.3a':0.004021727)0.000:0.000000006,(((('EPI_ISL_207961|2014.595|swine|Canada|H3N2|nan':0.008111094,((((('EPI_ISL_207988|2015.115|swine|Canada|H3N2|3C.3a':0.000803629,(('EPI_ISL_282447|2016.937|swine|Canada|H3N2|3C.3a':0.002415549,'EPI_ISL_378643|2017.74|swine|Canada|H3N2|3C.3a':0.001612022)0.962:0.002404376,('EPI_ISL_282473|2016.842|swine|Canada|H3N2|3C.3a':0.002409481,'EPI_ISL_282464|2016.937|swine|Canada|H3N2|3C.3a':0.000800623)0.000:0.000000006)1.000:0.013881921)0.777:0.000806211,('EPI_ISL_282696|2015.959|swine|Canada|H3N2|3C.3a':0.000000006,('EPI_ISL_282697|2016.016|swine|Canada|H3N2|3C.3a':0.002413350,('EPI_ISL_282703|2015.767|swine|Canada|H3N2|3C.3a':0.000803011,'EPI_ISL_282527|2016.221|swine|Canada|H3N2|3C.3a':0.002414633)0.000:0.000000006)0.992:0.004033537)0.830:0.000802733)0.814:0.000800740,(('EPI_ISL_282737|2015.175|swine|Canada|H3N2|3C.3a':0.001608191,'EPI_ISL_282717|2015.416|swine|Canada|H3N2|3C.3a':0.001604151)0.950:0.002426534,'EPI_ISL_207979|2014.995|swine|Canada|H3N2|3C.3a':0.001605183)0.000:0.000000006)0.996:0.004838480,'EPI_ISL_207171|2013.962|swine|Canada|H3N2|3C.3a':0.000000006)0.851:0.000801290,(('EPI_ISL_207962|2014.633|swine|Canada|H3N2|3C.3a':0.001407279,('EPI_ISL_282480|2016.762|swine|Canada|H3N2|nan':0.011454807,'EPI_ISL_378649|2017.167|swine|Canada|H3N2|3C.3a':0.008996617)0.927:0.003432797)0.813:0.001621820,(('EPI_ISL_207986|2015.033|swine|Canada|H3N2|3C.3a':0.001608023,(('EPI_ISL_207990|2015.282|swine|Canada|H3N2|3C.3a':0.000807005,'EPI_ISL_208068|2015.345|swine|Canada|H3N2|nan':0.001609589)0.968:0.003225777,'EPI_ISL_207975|2014.94|swine|Canada|H3N2|3C.3a':0.000000006)0.000:0.000000006)0.762:0.000811795,('EPI_ISL_282507|2016.383|swine|Canada|H3N2|3C.3a':0.008124386,((('EPI_ISL_282509|2016.399|swine|Canada|H3N2|3C.3a':0.0,'EPI_ISL_282486|2016.609|swine|Canada|H3N2|3C.3a':0.0):0.000801390,'EPI_ISL_378641|2017.299|swine|Canada|H3N2|nan':0.002417887)0.975:0.004043889,('EPI_ISL_282500|2016.552|swine|Canada|H3N2|nan':0.000805875,'EPI_ISL_282488|2016.609|swine|Canada|H3N2|nan':0.000800338)0.962:0.003227703)0.780:0.000821539)0.864:0.001595313)0.990:0.006298683)0.758:0.000989501)0.000:0.000000006)0.840:0.000801373,'EPI_ISL_207078|2013.236|swine|Canada|H3N2|3C.3a':0.000000006)0.000:0.000000006,('EPI_ISL_207084|2013.351|swine|Canada|H3N2|3C.3a':0.001601374,'EPI_ISL_207093|2013.463|swine|Canada|H3N2|3C.3a':0.003221373)0.760:0.000805338)0.909:0.000801208,(('EPI_ISL_151132|2013.23|swine|USA|H3N2|nan':0.004022517,('EPI_ISL_151136|2013.23|swine|USA|H3N2|3C.3a':0.000801205,(('EPI_ISL_151988|2013.23|swine|USA|H3N2|3C.3a':0.0,'EPI_ISL_151133|2013.23|swine|USA|H3N2|3C.3a':0.0):0.000801284,('EPI_ISL_151137|2013.23|swine|USA|H3N2|3C.3a':0.0,'EPI_ISL_151135|2013.23|swine|USA|H3N2|3C.3a':0.0):0.000000006)0.000:0.000000006)0.915:0.000801106)0.000:0.000000006,'EPI_ISL_151994|2013.23|swine|USA|H3N2|3C.3a':0.000000006)0.944:0.001604118)0.000:0.000000006)0.000:0.000000006,((('EPI_ISL_207065|2012.964|swine|Canada|H3N2|3C.3a':0.000801669,'EPI_ISL_207090|2013.389|swine|Canada|H3N2|3C.3a':0.000801697)0.000:0.000000006,('EPI_ISL_207075|2013.195|swine|Canada|H3N2|3C.3a':0.000797015,('EPI_ISL_207091|2013.463|swine|Canada|H3N2|3C.3a':0.000801889,('EPI_ISL_207100|2013.619|swine|Canada|H3N2|3C.3a':0.000802024,'EPI_ISL_207087|2013.351|swine|Canada|H3N2|3C.3a':0.000000006)0.000:0.000000006)0.936:0.002419775)0.892:0.001611234)0.897:0.001606488,(('EPI_ISL_282716|2015.348|swine|Canada|H3N2|nan':0.000802366,'EPI_ISL_282714|2015.34|swine|Canada|H3N2|nan':0.000000006)1.000:0.010582453,'EPI_ISL_147198|2013.074|swine|USA|H3N2|3C.3a':0.001622149)0.758:0.000789056)0.000:0.000000006)0.000:0.000000006)0.000:0.000000006)0.879:0.002305877,('EPI_ISL_282695|2015.959|swine|Canada|H3N2|nan':0.001635200,('EPI_ISL_282546|2016.109|swine|Canada|H3N2|3C.3a':0.000000006,'EPI_ISL_282518|2016.339|swine|Canada|H3N2|3C.3a':0.001605049)0.858:0.001581281)1.000:0.015823181)0.984:0.007292320,'EPI_ISL_97112|2011.334|swine|USA|H3N2|3C.3a':0.000933381)0.970:0.005587716,'EPI_ISL_93358|2010.973|swine|USA|H3N2|3C.3a':0.005051424)0.904:0.003182592)0.731:0.000920839)0.990:0.005665903,(((('EPI_ISL_124343|2010.855|swine|USA|H3N2|nan':0.013483167,'EPI_ISL_207035|2012.221|swine|Canada|H3N2|nan':0.015095501)0.706:0.000469450,'EPI_ISL_89332|2009.386|swine|Canada|H3N2|3C.3a':0.006456967)0.000:0.000000006,(('EPI_ISL_90101|2010.874|swine|USA|H3N2|3C.2':0.0,'EPI_ISL_109911|2010.874|swine|USA|H3N2|3C.2':0.0):0.013104534,'EPI_ISL_150931|2009.137|swine|USA|H3N2|nan':0.002415592)0.874:0.001658572)0.000:0.000000006,'EPI_ISL_151016|2008.41|swine|Canada|H3N2|nan':0.000000006)0.722:0.000000006)0.453:0.001497024,('EPI_ISL_278808|2015.156|swine|Canada|H3N2|3C.3a':0.0,'EPI_ISL_104803|2010.159|swine|USA|H3N2|3C.3a':0.0):0.009077369)0.992:0.009019295)0.950:0.005162616)0.237:0.001374899,'EPI_ISL_109922|2011.455|swine|USA|H3N2|3C.3a':0.030889694)0.000:0.000000006)0.913:0.000000006,'EPI_ISL_10147|2005.5|swine|Canada|H3N2|nan':0.000800825)0.000:0.000000006,((((((('EPI_ISL_236194|2014.849|swine|Canada|H3N2|nan':0.007460118,(('EPI_ISL_171303|2012.801|swine|Canada|H3N2|3C.3a':0.000000006,(('EPI_ISL_171305|2012.907|swine|Canada|H3N2|3C.3a':0.0,'EPI_ISL_171304|2012.929|swine|Canada|H3N2|3C.3a':0.0):0.000000006,'EPI_ISL_171302|2012.77|swine|Canada|H3N2|3C.3a':0.001605981)0.960:0.001605830)0.998:0.009684952,(('EPI_ISL_236209|2014.559|swine|Canada|H3N2|nan':0.000802053,('EPI_ISL_236203|2014.534|swine|Canada|H3N2|nan':0.002411981,('EPI_ISL_236204|2014.671|swine|Canada|H3N2|nan':0.000000006,'EPI_ISL_236207|2014.611|swine|Canada|H3N2|nan':0.000802448)0.904:0.000802436)0.000:0.000000006)1.000:0.016427659,((('EPI_ISL_171300|2012.137|swine|Canada|H3N2|3C.3a':0.0,'EPI_ISL_171301|2012.287|swine|Canada|H3N2|3C.3a':0.0,'EPI_ISL_171307|2012.639|swine|Canada|H3N2|3C.3a':0.0):0.000000006,'EPI_ISL_171299|2012.033|swine|Canada|H3N2|3C.3a':0.000800641)0.893:0.001605675,((('EPI_ISL_136563|2013.005|swine|USA|H3N2|nan':0.004042205,('EPI_ISL_139840|2012.962|swine|USA|H3N2|nan':0.002431867,'EPI_ISL_138218|2013.005|swine|USA|H3N2|3C.3a':0.002425563)0.748:0.000778273)0.874:0.001613295,('EPI_ISL_124318|2011.874|swine|USA|H3N2|3C.3a':0.002411761,'EPI_ISL_236206|2014.671|swine|Canada|H3N2|nan':0.012205034)0.751:0.000809416)0.947:0.002413993,('EPI_ISL_103836|2011.551|Dom.gal|Canada|H3N2|3C.3a':0.000000006,('EPI_ISL_191722|2012.773|swine|Canada|H1N2|6B.1':0.005654034,'EPI_ISL_104479|2011.148|Dom.gal|Canada|H3N2|nan':0.001609798)0.000:0.000000006)0.774:0.000804058)0.775:0.000802906)0.781:0.000801309)0.728:0.000863954)0.999:0.012481638)0.899:0.003926878,((('EPI_ISL_295531|2014.915|swine|Mexico|H1N2|nan':0.028570677,('EPI_ISL_295527|2014.395|swine|Mexico|H3N2|3C.3a':0.002414355,('EPI_ISL_295552|2014.271|swine|Mexico|H3N2|3C.3a':0.000802815,('EPI_ISL_195988|2014.318|swine|Mexico|H3N2|3C.3a':0.0,'EPI_ISL_295554|2014.271|swine|Mexico|H3N2|3C.3a':0.0):0.000000006)0.000:0.000000006)0.997:0.013577221)0.997:0.014903145,(('EPI_ISL_151161|2010.91|swine|Mexico|H3N2|3C.3a':0.0,'EPI_ISL_195991|2010.907|swine|Mexico|H3N2|3C.3a':0.0):0.001583072,((('EPI_ISL_195998|2011.8|swine|Mexico|H3N2|3C.2':0.001679355,'EPI_ISL_196031|2013.493|swine|Mexico|H3N2|3C.2':0.015048344)0.753:0.000738849,'EPI_ISL_195997|2011.8|swine|Mexico|H3N2|nan':0.004037450)0.000:0.000000006,('EPI_ISL_195999|2011.8|swine|Mexico|H3N2|3C.3a':0.0,'EPI_ISL_151191|2011.803|swine|Mexico|H3N2|3C.3a':0.0):0.001610124)0.956:0.003269121)1.000:0.012410275)0.772:0.002407465,('EPI_ISL_151163|2011.803|swine|Mexico|H3N2|3C.2':0.0,'EPI_ISL_151212|2011.803|swine|Mexico|H3N2|3C.2':0.0):0.017972462)0.853:0.001725833)0.864:0.000000006,'EPI_ISL_150833|2005.416|swine|USA|H3N2|3C.3a':0.000800738)0.000:0.000000006,((('EPI_ISL_20134|2005.526|swine|Canada|H3N2|3C.3a':0.000000006,('EPI_ISL_10145|2005.5|Human|Canada|H3N2|3C.3a':0.0,'EPI_ISL_10149|2005.5|swine|Canada|H3N2|3C.3a':0.0):0.000801091)0.000:0.000000006,'EPI_ISL_64466|2006.984|swine|USA|H3N2|nan':0.010591783)0.000:0.000000006,((('EPI_ISL_171298|2011.893|swine|Canada|H3N2|nan':0.000803487,'EPI_ISL_171306|2011.893|swine|Canada|H3N2|nan':0.000000006)1.000:0.019847902,(('EPI_ISL_89333|2009.403|swine|Canada|H3N2|nan':0.006594078,'EPI_ISL_278799|2014.055|swine|Canada|H3N2|3C.3a':0.011538773)0.823:0.001512631,('EPI_ISL_14418|2007.5|Human|Canada|H3N2|nan':0.001605015,('EPI_ISL_89325|2009.348|swine|Canada|H3N2|nan':0.008898439,'EPI_ISL_119366|2011.071|swine|USA|H1N2|nan':0.022312525)0.000:0.000000006)0.761:0.000805143)0.988:0.005721591)0.766:0.000750750,'EPI_ISL_10150|2005.5|Dom.gal|Canada|H3N2|3C.3a':0.001607950)0.759:0.000798553)0.000:0.000000006)0.000:0.000000006,(((('EPI_ISL_89324|2009.252|swine|Canada|H3N2|3C.3a':0.0,'EPI_ISL_278805|2015.115|swine|Canada|H3N2|3C.3a':0.0):0.000749387,('EPI_ISL_278794|2011.186|swine|Canada|H3N2|3C.3a':0.0,'EPI_ISL_278798|2014.055|swine|Canada|H3N2|3C.3a':0.0):0.012283089)1.000:0.013952360,('EPI_ISL_151009|2006.145|swine|Canada|H3N2|3C.3a':0.000786785,'EPI_ISL_89334|2009.405|swine|Canada|H3N2|nan':0.018077029)0.755:0.000847286)0.911:0.002397908,'EPI_ISL_29804|2006.5|swine|USA|H3N2|nan':0.007319230)0.753:0.000786497)0.932:0.001603375,('EPI_ISL_151203|2005.066|swine|Canada|H3N2|3C.3a':0.0,'EPI_ISL_151005|2005.066|swine|Canada|H3N2|3C.3a':0.0):0.000800914)0.000:0.000000006,((('EPI_ISL_151160|2011.852|swine|Canada|H3N2|nan':0.005336281,'EPI_ISL_378594|2017.299|swine|Canada|H3N2|nan':0.027161336)1.000:0.023365011,(('EPI_ISL_116352|2010.795|swine|USA|H3N2|nan':0.002403013,'EPI_ISL_124404|2010.764|swine|USA|H3N2|nan':0.002431217)0.998:0.011586447,(('EPI_ISL_271085|2012.199|swine|USA|H3N2|3C.3a':0.000801675,(('EPI_ISL_271718|2012.008|swine|USA|H3N2|3C.3a':0.0,'EPI_ISL_271058|2012.199|swine|USA|H3N2|3C.3a':0.0,'EPI_ISL_271083|2012.831|swine|USA|H3N2|3C.3a':0.0):0.000000006,('EPI_ISL_271741|2012.831|swine|USA|H3N2|3C.3a':0.001605474,('EPI_ISL_271066|2012.831|swine|USA|H3N2|3C.3a':0.001606179,'EPI_ISL_130179|2012.5|swine|USA|H3N2|3C.3a':0.002410275)0.000:0.000000006)0.000:0.000000006)0.000:0.000000006)1.000:0.012614056,('EPI_ISL_182282|2010.293|swine|USA|H3N2|nan':0.006851923,'EPI_ISL_116356|2011.836|swine|USA|H3N2|nan':0.011796349)0.848:0.001708648)0.990:0.008450849)0.984:0.006722801)0.715:0.000785710,(((((((('EPI_ISL_29810|2007.5|swine|USA|H3N2|nan':0.013977876,('EPI_ISL_25494|2007.737|wild.other|Canada|H3N2|nan':0.000709578,'EPI_ISL_381061|2015.03|swine|Mexico|H3N2|nan':0.009061350)0.999:0.009123996)0.022:0.001525220,(('EPI_ISL_151007|2005.764|swine|Canada|H3N2|3C.3a':0.0,'EPI_ISL_151008|2005.773|swine|Canada|H3N2|3C.3a':0.0):0.001520685,'EPI_ISL_282715|2015.345|swine|Canada|H3N2|nan':0.040357504)0.923:0.003311881)0.685:0.000000006,(((('EPI_ISL_282520|2016.15|swine|Canada|H3N2|nan':0.046311076,'EPI_ISL_378640|2017.044|swine|Canada|H3N2|nan':0.036939947)0.991:0.016544693,((('EPI_ISL_282692|2015.803|swine|Canada|H3N2|nan':0.001611179,'EPI_ISL_282491|2016.661|swine|Canada|H3N2|nan':0.002423849)1.000:0.029212162,(((('EPI_ISL_282466|2016.798|swine|Canada|H3N2|nan':0.000815747,'EPI_ISL_373109|2018.184|swine|Canada|H3N2|nan':0.006509794)0.772:0.000793101,'EPI_ISL_373116|2016.393|swine|Canada|H3N2|nan':0.000000006)0.759:0.000844650,'EPI_ISL_282483|2016.587|swine|Canada|H3N2|nan':0.000763939)1.000:0.027571606,(('EPI_ISL_195446|2015.477|swine|USA|H1N2|nan':0.002243242,'EPI_ISL_261488|2017.156|swine|USA|H1N2|nan':0.012467479)1.000:0.024327693,((('EPI_ISL_373115|2018.31|swine|Canada|H1N2|nan':0.005665318,('EPI_ISL_282744|2016.893|swine|Canada|H3N2|3C.3a':0.002414028,'EPI_ISL_282482|2016.798|swine|Canada|H3N2|3C.3a':0.000803214)0.731:0.000809437)0.970:0.004042542,('EPI_ISL_282490|2016.661|swine|Canada|H3N2|3C.3a':0.000805700,('EPI_ISL_373104|2018.271|swine|Canada|H3N2|nan':0.000801242,'EPI_ISL_373102|2018.307|swine|Canada|H3N2|nan':0.000806455)0.998:0.006491364)0.946:0.003224062)0.975:0.004089116,('EPI_ISL_282545|2016.109|swine|Canada|H3N2|nan':0.006467891,('EPI_ISL_207984|2014.975|swine|Canada|H3N2|nan':0.000000006,'EPI_ISL_282523|2016.186|swine|Canada|H1N2|nan':0.004032115)0.000:0.000000006)0.000:0.000000006)1.000:0.016132517)0.095:0.000239259)0.907:0.004996550)1.000:0.018904450,(('EPI_ISL_378593|2017.348|swine|Canada|H1N2|nan':0.031729448,(((('EPI_ISL_207071|2013.121|swine|Canada|H3N2|nan':0.000000006,('EPI_ISL_207076|2013.195|swine|Canada|H3N2|3C.3a':0.000804992,((('EPI_ISL_207145|2013.811|swine|Canada|H3N2|3C.3a':0.0,'EPI_ISL_207140|2013.773|swine|Canada|H3N2|3C.3a':0.0):0.000803367,('EPI_ISL_207112|2013.693|swine|Canada|H3N2|3C.3a':0.000000006,((('EPI_ISL_207153|2013.885|swine|Canada|H3N2|3C.3a':0.0,'EPI_ISL_207150|2013.849|swine|Canada|H3N2|3C.3a':0.0):0.000804292,('EPI_ISL_207872|2014.173|swine|Canada|H3N2|3C.3a':0.000803311,'EPI_ISL_207920|2014.422|swine|Canada|H3N2|3C.3a':0.002423259)0.745:0.000806270)0.790:0.000803662,'EPI_ISL_207164|2013.926|swine|Canada|H3N2|3C.3a':0.001607615)0.000:0.000000006)0.000:0.000000006)0.923:0.001608150,('EPI_ISL_207089|2013.389|swine|Canada|H3N2|3C.3a':0.000803695,'EPI_ISL_207107|2013.619|swine|Canada|H3N2|3C.3a':0.000803528)0.000:0.000000006)0.900:0.001608324)0.827:0.000803164)1.000:0.007289912,(('EPI_ISL_207099|2013.619|swine|Canada|H3N2|nan':0.004057407,('EPI_ISL_256555|2017.052|swine|USA|H3N2|nan':0.003995911,'EPI_ISL_295680|2017.986|swine|USA|H3N2|nan':0.009083685)1.000:0.018408125)0.886:0.002410839,'EPI_ISL_147158|2012.309|swine|Korea|H3N2|3C.3a':0.000000006)0.000:0.000000006)0.986:0.004808597,(((('EPI_ISL_208655|2011.5|swine|Cambodia|H3N2|3C.3a':0.000000006,('EPI_ISL_208657|2012.5|swine|Cambodia|H3N2|3C.3a':0.000811452,'EPI_ISL_208656|2012.5|swine|Cambodia|H3N2|3C.3a':0.000000006)0.965:0.003234903)0.985:0.004555895,((('EPI_ISL_218246|2015.082|swine|VietNam|H3N2|3C.3a':0.000000006,('EPI_ISL_218256|2015.082|swine|VietNam|H3N2|3C.3a':0.000802524,('EPI_ISL_218251|2015.082|swine|VietNam|H3N2|3C.3a':0.000804155,('EPI_ISL_218258|2015.082|swine|VietNam|H3N2|3C.3a':0.0,'EPI_ISL_218236|2015.082|swine|VietNam|H3N2|3C.3a':0.0,'EPI_ISL_218240|2015.082|swine|VietNam|H3N2|3C.3a':0.0,'EPI_ISL_218245|2015.082|swine|VietNam|H3N2|3C.3a':0.0,'EPI_ISL_218253|2015.082|swine|VietNam|H3N2|3C.3a':0.0,'EPI_ISL_218263|2015.082|swine|VietNam|H3N2|3C.3a':0.0,'EPI_ISL_218261|2015.082|swine|VietNam|H3N2|3C.3a':0.0):0.000000006)0.000:0.000000006)0.847:0.000802890)0.955:0.002413555,'EPI_ISL_164595|2013.926|swine|VietNam|H3N2|3C.3a':0.000000006)0.776:0.000795183,'EPI_ISL_162677|2013.926|swine|VietNam|H3N2|3C.3a':0.002425034)0.965:0.003692356)0.836:0.001515146,'EPI_ISL_160791|2012.56|swine|VietNam|H3N2|3C.3a':0.001612285)0.766:0.000805315,'EPI_ISL_160793|2012.56|swine|VietNam|H3N2|3C.3a':0.000803388)0.877:0.001666180)0.627:0.000802247,'EPI_ISL_160788|2012.923|swine|VietNam|H3N2|3C.3a':0.006550103)0.810:0.003561220)1.000:0.022675621,('EPI_ISL_127771|2011.605|swine|USA|H1N2|nan':0.001028643,('EPI_ISL_132985|2012.904|swine|USA|H1N2|nan':0.000000006,('EPI_ISL_139268|2013.151|swine|USA|H1N2|nan':0.002416149,'EPI_ISL_143444|2013.364|swine|USA|H1N2|nan':0.000000006)0.828:0.000800871)0.987:0.007870342)0.996:0.013513444)0.974:0.007564140)0.917:0.003337872)0.168:0.000000006,(('EPI_ISL_378974|2017.375|swine|Canada|H3N2|nan':0.016474656,('EPI_ISL_378972|2016.948|swine|Canada|H3N2|nan':0.020927544,'EPI_ISL_378997|2017.679|swine|Canada|H3N2|nan':0.018788462)0.030:0.001170187)1.000:0.023997069,(('EPI_ISL_236200|2014.729|swine|Canada|H3N2|nan':0.003203434,('EPI_ISL_282743|2016.434|swine|Canada|H3N2|nan':0.013664267,'EPI_ISL_378992|2017.195|swine|Canada|H3N2|nan':0.025375909)0.967:0.006961030)0.888:0.004907585,(('EPI_ISL_278795|2011.184|swine|Canada|H3N2|3C.3a':0.0,'EPI_ISL_278804|2013.014|swine|Canada|H3N2|3C.3a':0.0,'EPI_ISL_278797|2014.052|swine|Canada|H3N2|3C.3a':0.0):0.004075186,('EPI_ISL_278811|2011.186|swine|Canada|H3N2|3C.3a':0.003189458,'EPI_ISL_89166|2010.973|swine|Canada|H3N2|3C.3a':0.010720060)0.913:0.002459009)0.336:0.000000006)0.619:0.005258469)1.000:0.019795574)0.923:0.002484150,(('EPI_ISL_282732|2015.093|swine|Canada|H3N2|nan':0.021962261,('EPI_ISL_151209|2011.915|swine|Canada|H3N2|nan':0.000912747,'EPI_ISL_282481|2016.798|swine|Canada|H3N2|nan':0.026749429)0.904:0.007044556)1.000:0.023600709,'EPI_ISL_207956|2014.46|swine|Canada|H1N2|nan':0.044266950)0.682:0.001024621)0.759:0.000873009)0.713:0.000000006,'EPI_ISL_151011|2006.49|swine|Canada|H3N2|3C.3a':0.005694824)0.000:0.000000006,'EPI_ISL_150832|2005.304|swine|USA|H3N2|3C.3a':0.000000006)0.000:0.000000006,((('EPI_ISL_207170|2013.904|swine|Canada|H3N2|nan':0.000000006,(('EPI_ISL_207875|2014.208|swine|Canada|H3N2|3C.3a':0.0,'EPI_ISL_281252|2014.208|swine|Canada|H3N2|3C.3a':0.0):0.000000006,('EPI_ISL_282725|2015.227|swine|Canada|H3N2|nan':0.000805041,('EPI_ISL_207972|2014.904|swine|Canada|H3N2|nan':0.001612138,'EPI_ISL_282730|2015.055|swine|Canada|H3N2|nan':0.000805255)0.000:0.000000006)0.959:0.001611609)0.938:0.001612209)1.000:0.032461201,'EPI_ISL_150880|2008.369|swine|USA|H3N2|3C.3a':0.010810069)0.761:0.001401847,('EPI_ISL_150882|2007.26|swine|USA|H3N2|3C.3a':0.010636624,'EPI_ISL_151010|2006.329|swine|Canada|H3N2|3C.3a':0.005731136)0.748:0.000734693)0.797:0.000813141)0.000:0.000000006,('EPI_ISL_151006|2005.378|swine|Canada|H3N2|3C.3a':0.002408796,((('EPI_ISL_378651|2017.301|swine|Canada|H3N2|nan':0.013902769,'EPI_ISL_157605|2013.545|swine|USA|H3N2|nan':0.000000006)1.000:0.027578318,'EPI_ISL_278810|2015.115|swine|Canada|H3N2|3C.3a':0.000000006)0.722:0.000800999,('EPI_ISL_151012|2007.466|swine|Canada|H3N2|nan':0.000815410,'EPI_ISL_151015|2007.753|swine|Canada|H3N2|nan':0.002402881)1.000:0.010593351)0.000:0.000000006)0.000:0.000000006)1.000:0.000000006,('EPI_ISL_151633|2010.052|swine|Canada|H3N2|nan':0.016460140,(('EPI_ISL_236202|2014.31|swine|Canada|H3N2|nan':0.027220511,(('EPI_ISL_100252|2011.266|swine|USA|H3N2|3C.3a':0.005658300,('EPI_ISL_124320|2011.879|swine|USA|H3N2|nan':0.006484506,(('EPI_ISL_132356|2012.754|swine|USA|H3N2|3C.3a':0.001602963,'EPI_ISL_133680|2012.902|swine|USA|H3N2|nan':0.003226361)0.960:0.004048277,('EPI_ISL_156335|2012.178|swine|USA|H3N2|nan':0.004043985,'EPI_ISL_124046|2012.347|swine|USA|H3N2|nan':0.001602471)0.871:0.001611909)0.877:0.001628669)0.754:0.000795550)0.890:0.003798734,(('EPI_ISL_124248|2011.737|swine|USA|H3N2|nan':0.000804262,'EPI_ISL_124315|2011.737|swine|USA|H3N2|nan':0.001610005)0.996:0.006520749,(('EPI_ISL_116141|2012.068|swine|USA|H3N2|3C.3a':0.002418266,'EPI_ISL_132349|2012.751|swine|USA|H3N2|nan':0.002419161)0.988:0.005693314,('EPI_ISL_109894|2010.951|swine|USA|H3N2|nan':0.002416044,('EPI_ISL_116361|2011.507|swine|USA|H3N2|3C.3a':0.002427471,(('EPI_ISL_116234|2011.871|swine|USA|H3N2|3C.3a':0.0,'EPI_ISL_119608|2011.871|swine|USA|H3N2|3C.3a':0.0):0.002420311,(('EPI_ISL_104808|2011.414|swine|USA|H3N2|3C.3a':0.0,'EPI_ISL_124297|2011.43|swine|USA|H3N2|3C.3a':0.0):0.000000006,'EPI_ISL_124430|2011.43|swine|USA|H3N2|3C.3a':0.001610346)0.888:0.001614108)0.749:0.000801364)0.791:0.000806886)0.000:0.000000006)0.922:0.002434873)0.747:0.001059227)0.930:0.006260363)0.999:0.013849961,((('EPI_ISL_281244|2015.038|swine|Canada|H3N2|3C.2':0.012802044,('EPI_ISL_282709|2015.496|swine|Canada|H3N2|3C.2':0.001613758,'EPI_ISL_282727|2015.252|swine|Canada|H3N2|3C.2':0.000000006)0.987:0.009621876)1.000:0.018880635,'EPI_ISL_134591|2011.181|swine|Japan|H3N2|3C.3a':0.007143536)0.895:0.003481793,('EPI_ISL_151631|2007.825|swine|Canada|H3N2|nan':0.000000006,'EPI_ISL_282513|2016.281|swine|Canada|H1N2|nan':0.040971947)0.072:0.000775954)0.999:0.009889037)0.703:0.000799538)0.764:0.000756394)0.000:0.000000006)1.000:0.000000006)0.914:0.000000006)0.000:0.000000006,(('EPI_ISL_282691|2015.803|swine|Canada|H3N2|nan':0.001697444,'EPI_ISL_282541|2016.071|swine|Canada|H3N2|nan':0.000712043)1.000:0.043246568,('EPI_ISL_236198|2014.167|swine|Canada|H3N2|nan':0.038388172,(('EPI_ISL_282517|2016.322|swine|Canada|H3N2|nan':0.001527613,'EPI_ISL_282479|2016.762|swine|Canada|H3N2|nan':0.004126617)1.000:0.045513016,('EPI_ISL_372920|2019.46|swine|USA|H3N2|nan':0.021953281,('EPI_ISL_4081791|2020.877|swine|USA|H3N2|nan':0.014777146,('EPI_ISL_399722|2019.786|swine|USA|H3N2|3C.2':0.007334872,('EPI_ISL_502894|2020.322|swine|USA|H3N2|nan':0.014073786,'EPI_ISL_378610|2017.932|swine|Canada|H3N2|3C.3a':0.001634937)0.434:0.000796440)0.000:0.000000006)0.998:0.017483674)1.000:0.037662621)0.470:0.002958147)0.318:0.002283410)0.737:0.001105310)0.787:0.000794434,(('EPI_ISL_236205|2014.674|swine|Canada|H3N2|nan':0.005880861,('EPI_ISL_6781483|2021.605|swine|USA|H3N2|nan':0.004087726,'EPI_ISL_4082044|2021.11|swine|USA|H3N2|nan':0.003992134)1.000:0.032924782)1.000:0.027396579,'EPI_ISL_503373|2019.984|swine|USA|H3N2|nan':0.048338909)0.877:0.005574944)0.910:0.002412255,(((('EPI_ISL_150827|2004.377|swine|USA|H3N2|nan':0.004865512,('EPI_ISL_150831|2005.203|swine|USA|H3N2|3C.3a':0.002399152,('EPI_ISL_137749|2010.718|swine|USA|H3N2|3C.3a':0.000798223,('EPI_ISL_137748|2010.718|swine|USA|H3N2|3C.3a':0.0,'EPI_ISL_87551|2010.718|swine|USA|H3N2|3C.3a':0.0):0.000000006)1.000:0.027429972)0.973:0.004870072)0.000:0.000000006,(('EPI_ISL_150869|2006.34|swine|USA|H3N2|nan':0.007395439,'EPI_ISL_29807|2007.5|swine|USA|H3N2|3C.2':0.009009083)0.821:0.001507432,((('EPI_ISL_119332|2010.025|swine|USA|H1N2|nan':0.029462182,('EPI_ISL_150935|2009.052|swine|USA|H1N2|nan':0.005359077,'EPI_ISL_14769977|2018.5|swine|USA|H1N2|nan':0.016062051)1.000:0.020050949)0.827:0.002876712,(('EPI_ISL_116349|2010.718|swine|USA|H3N2|3C.2':0.0,'EPI_ISL_124041|2010.718|swine|USA|H3N2|3C.2':0.0):0.021979131,('EPI_ISL_150397|2010.959|swine|USA|H3N2|nan':0.000000006,'EPI_ISL_162014|2011.685|swine|USA|H3N2|nan':0.000000006)0.999:0.019919595)0.974:0.010289209)0.750:0.000970089,('EPI_ISL_4591|2004.5|Dom.gal|USA|H3N2|3C.3a':0.0,'EPI_ISL_235762|2004.5|Dom.gal|USA|H3N2|nan':0.0):0.000799660)0.000:0.000000006)1.000:0.000000006)0.000:0.000000006,(('EPI_ISL_151283|2004.784|swine|USA|H3N2|3C.3a':0.002403445,('EPI_ISL_67421|2003.5|swine|USA|H3N2|nan':0.0,'EPI_ISL_65337|2004.5|Dom.gal|USA|H3N2|nan':0.0):0.004829084)0.000:0.000000006,((('EPI_ISL_29805|2006.5|swine|USA|H3N2|3C.3a':0.000801357,'EPI_ISL_150841|2006.874|swine|USA|H3N2|3C.3a':0.000000006)0.989:0.005672425,('EPI_ISL_177503|2006.271|swine|USA|H1N2|6B.1':0.002408489,('EPI_ISL_29808|2007.5|swine|USA|H3N2|nan':0.000801332,(((('EPI_ISL_126261|2007.63|Human|USA|H1N2|6B.1':0.000000006,(('EPI_ISL_150526|2009.803|swine|USA|H3N2|nan':0.003221586,(('EPI_ISL_133804|2009.6|swine|USA|H3N2|3C.2':0.0,'EPI_ISL_133826|2009.614|swine|USA|H3N2|3C.2':0.0,'EPI_ISL_133812|2009.6|swine|USA|H3N2|3C.2':0.0,'EPI_ISL_133811|2009.6|swine|USA|H3N2|3C.2':0.0,'EPI_ISL_133820|2009.614|swine|USA|H3N2|3C.2':0.0,'EPI_ISL_133831|2009.614|swine|USA|H3N2|3C.2':0.0,'EPI_ISL_133807|2009.6|swine|USA|H3N2|3C.2':0.0,'EPI_ISL_133806|2009.6|swine|USA|H3N2|3C.2':0.0,'EPI_ISL_133829|2009.614|swine|USA|H3N2|3C.2':0.0,'EPI_ISL_133786|2009.507|swine|USA|H1N2|6B.1':0.0):0.006475430,('EPI_ISL_198164|2009.362|swine|USA|H3N2|3C.2':0.000000006,('EPI_ISL_198165|2009.342|swine|USA|H3N2|3C.2':0.0,'EPI_ISL_198168|2009.342|swine|USA|H3N2|3C.2':0.0,'EPI_ISL_198162|2009.342|swine|USA|H3N2|3C.2':0.0):0.000802129)0.000:0.000000006)0.000:0.000000006)0.882:0.001612874,('EPI_ISL_102558|2010.992|swine|USA|H3N2|nan':0.009053864,'EPI_ISL_119329|2009.929|swine|USA|H1N2|nan':0.007272595)0.976:0.005769817)0.770:0.000798947)0.000:0.000000006,(('EPI_ISL_109864|2010.912|swine|USA|H3N2|3C.3a':0.0,'EPI_ISL_103955|2010.912|swine|USA|H3N2|3C.3a':0.0):0.000803357,('EPI_ISL_93356|2010.937|swine|USA|H3N2|3C.3a':0.000000006,'EPI_ISL_151000|2011.063|swine|USA|H3N2|3C.3a':0.000804635)0.000:0.000000006)1.000:0.010570912)0.998:0.005643475,(('EPI_ISL_86216|2009.721|swine|USA|H3N2|nan':0.004030062,('EPI_ISL_86219|2010.304|swine|USA|H3N2|3C.2':0.001603428,('EPI_ISL_86215|2009.633|swine|USA|H3N2|3C.2':0.000976421,('EPI_ISL_87554|2010.321|swine|USA|H3N2|3C.2':0.002587163,'EPI_ISL_103956|2010.918|swine|USA|H3N2|3C.2':0.004671864)0.746:0.001612617)0.808:0.001430800)0.738:0.000813064)1.000:0.013035291,((('EPI_ISL_87553|2010.392|swine|USA|H3N2|nan':0.013103009,('EPI_ISL_151278|2009.918|swine|USA|H1N2|nan':0.004817407,(('EPI_ISL_133846|2010.63|swine|USA|H3N2|3C.3a':0.000799460,(('EPI_ISL_102546|2010.795|swine|USA|H3N2|3C.3a':0.0,'EPI_ISL_102557|2010.795|swine|USA|H3N2|3C.3a':0.0,'EPI_ISL_133832|2010.611|swine|USA|H3N2|3C.3a':0.0,'EPI_ISL_103957|2010.833|swine|USA|H3N2|3C.3a':0.0):0.000000006,('EPI_ISL_116395|2010.723|swine|USA|H3N2|3C.3a':0.000799288,'EPI_ISL_116233|2010.877|swine|USA|H3N2|3C.3a':0.001600283)0.000:0.000000006)0.000:0.000000006)0.983:0.004016242,('EPI_ISL_124350|2010.91|swine|USA|H1N2|nan':0.000794327,'EPI_ISL_127746|2011.449|swine|USA|H1N2|nan':0.007258596)0.878:0.001610780)0.000:0.000000006)0.988:0.006508361)0.737:0.000763888,('EPI_ISL_151295|2007.14|swine|USA|H3N2|3C.2':0.001602441,('EPI_ISL_150893|2008.503|swine|USA|H3N2|3C.2':0.008221076,('EPI_ISL_104805|2010.293|swine|USA|H3N2|3C.2':0.000815475,((('EPI_ISL_124402|2010.756|swine|USA|H3N2|3C.2':0.0,'EPI_ISL_124401|2010.756|swine|USA|H3N2|3C.2':0.0):0.003235758,('EPI_ISL_150944|2010.729|swine|USA|H3N2|3C.2':0.000000006,'EPI_ISL_151204|2010.896|swine|USA|H3N2|3C.2':0.000803088)0.000:0.000000006)0.816:0.000803960,(('EPI_ISL_90366|2010.912|swine|USA|H3N2|3C.2':0.002410277,'EPI_ISL_116359|2011.449|swine|USA|H3N2|3C.2':0.006471502)0.000:0.000000006,(((('EPI_ISL_109877|2010.918|swine|USA|H3N2|3C.2':0.000802999,'EPI_ISL_116353|2010.86|swine|USA|H3N2|3C.2':0.000803166)0.000:0.000000006,(('EPI_ISL_119593|2010.833|swine|USA|H3N2|3C.2':0.0,'EPI_ISL_124341|2010.833|swine|USA|H3N2|3C.2':0.0,'EPI_ISL_124342|2010.833|swine|USA|H3N2|3C.2':0.0,'EPI_ISL_124338|2010.833|swine|USA|H3N2|3C.2':0.0,'EPI_ISL_116394|2010.89|swine|USA|H3N2|nan':0.0):0.000000006,('EPI_ISL_116360|2011.463|swine|USA|H3N2|3C.2':0.001608363,'EPI_ISL_116393|2010.89|swine|USA|H3N2|3C.2':0.001608168)0.000:0.000000006)0.000:0.000000006)0.000:0.000000006,'EPI_ISL_124340|2010.833|swine|USA|H3N2|3C.2':0.000802925)0.988:0.003220677,('EPI_ISL_104806|2010.485|swine|USA|H3N2|3C.2':0.000802106,'EPI_ISL_104807|2010.581|swine|USA|H3N2|nan':0.000000006)0.000:0.000000006)0.916:0.000802282)0.809:0.000802905)0.746:0.000793946)0.997:0.009888749)0.832:0.001502304)0.000:0.000000006)0.000:0.000000006,'EPI_ISL_147152|2013.329|swine|USA|H1N2|6B.1':0.031819976)0.516:0.000800197)0.000:0.000000006)0.000:0.000000006,'EPI_ISL_29806|2007.5|swine|USA|H3N2|3C.2':0.004833600)0.815:0.000799031)0.757:0.000805062)0.864:0.001588691)0.961:0.003236928,((('EPI_ISL_63618|2007.137|swine|USA|H3N2|nan':0.011394317,('EPI_ISL_151272|2006.83|swine|USA|H3N2|nan':0.011437822,'EPI_ISL_150842|2006.838|swine|USA|H3N2|nan':0.010606614)0.710:0.000801658)0.491:0.000000006,'EPI_ISL_150704|2004.995|swine|USA|H3N2|3C.3a':0.003210810)0.000:0.000000006,'EPI_ISL_151262|2004.189|swine|USA|H3N2|3C.3a':0.000000006)0.000:0.000000006)0.904:0.001601315)0.000:0.000000006)0.922:0.000000006,(('EPI_ISL_189991|2011.51|swine|USA|H1N2|nan':0.007195485,('EPI_ISL_97097|2011.178|swine|USA|H1N2|nan':0.005219578,('EPI_ISL_130057|2012.377|swine|USA|H1N2|nan':0.008160566,'EPI_ISL_153730|2013.748|swine|USA|H1N2|nan':0.013169482)0.850:0.001998306)0.152:0.002202953)1.000:0.027931124,(((('EPI_ISL_124333|2009.967|swine|USA|H1N2|nan':0.000863540,'EPI_ISL_119606|2010.337|swine|USA|H1N2|nan':0.004041121)0.993:0.006460833,(('EPI_ISL_119337|2010.332|swine|USA|H1N2|nan':0.004845754,(('EPI_ISL_119351|2011.101|swine|USA|H1N2|nan':0.008125499,('EPI_ISL_119336|2010.293|swine|USA|H1N2|nan':0.000000006,'EPI_ISL_136649|2013.036|swine|USA|H1N2|nan':0.010573956)0.760:0.000801679)0.935:0.002420203,'EPI_ISL_119335|2010.918|swine|USA|H1N2|nan':0.009815124)0.000:0.000000006)0.987:0.006417316,(('EPI_ISL_151925|2013.773|swine|USA|H1N2|nan':0.003807894,('EPI_ISL_153861|2013.822|swine|USA|H1N2|nan':0.006553174,'EPI_ISL_162584|2014.247|swine|USA|H1N2|nan':0.006554567)0.744:0.000988280)0.999:0.011642281,(((('EPI_ISL_140909|2012.844|swine|USA|H1N2|nan':0.0,'EPI_ISL_168302|2013.159|swine|USA|H1N2|nan':0.0):0.000000006,(('EPI_ISL_174440|2014.419|swine|USA|H1N2|nan':0.000801260,('EPI_ISL_200105|2015.611|swine|USA|H1N2|nan':0.000000006,('EPI_ISL_245325|2016.833|swine|USA|H1N2|nan':0.012247400,'EPI_ISL_234673|2016.549|swine|USA|H1N2|nan':0.007256100)0.000:0.000000006)0.885:0.001606967)0.984:0.005146893,'EPI_ISL_252719|2016.448|swine|USA|H1N2|nan':0.015794542)0.734:0.000740946)0.000:0.000000006,('EPI_ISL_211799|2015.951|swine|USA|H1N2|nan':0.014893876,('EPI_ISL_182281|2014.868|swine|USA|H1N2|nan':0.000000006,'EPI_ISL_173750|2014.934|swine|USA|H1N2|nan':0.000000006)0.992:0.008257021)0.949:0.004860433)0.886:0.001663766,(('EPI_ISL_188905|2015.299|swine|USA|H3N2|3C.3a':0.007300182,((('EPI_ISL_171045|2014.773|swine|USA|H1N2|nan':0.000787037,('EPI_ISL_190541|2015.318|swine|USA|H1N2|nan':0.000000006,'EPI_ISL_262589|2017.214|swine|USA|H1N2|nan':0.007304575)0.941:0.002435193)0.945:0.003270737,('EPI_ISL_209199|2015.959|swine|USA|H1N2|nan':0.003070640,(('EPI_ISL_234527|2016.516|swine|USA|H1N2|nan':0.000569237,'EPI_ISL_503952|2019.863|swine|USA|H1N2|6B.1':0.016715956)0.994:0.008137044,'EPI_ISL_296421|2017.742|swine|USA|H1N2|nan':0.012577278)0.316:0.000768064)0.976:0.005043752)0.971:0.004066230,'EPI_ISL_234526|2016.574|swine|USA|H1N2|nan':0.026725346)0.000:0.000000006)0.000:0.000000006,(('EPI_ISL_234584|2016.59|swine|USA|H1N2|nan':0.002422749,('EPI_ISL_205075|2015.841|swine|USA|H1N2|nan':0.002425653,('EPI_ISL_243357|2016.683|swine|USA|H1N2|nan':0.002430305,'EPI_ISL_296426|2017.797|swine|USA|H1N2|nan':0.012338849)0.954:0.004083725)0.924:0.002437069)0.879:0.001622129,((('EPI_ISL_243787|2016.74|swine|USA|H3N2|3C.2':0.007378835,'EPI_ISL_299526|2018.008|swine|USA|H3N2|3C.2':0.006538049)0.955:0.004046166,('EPI_ISL_245567|2016.822|swine|USA|H3N2|3C.3a':0.000805306,'EPI_ISL_262591|2017.195|swine|USA|H3N2|3C.3a':0.000000006)0.999:0.008142868)0.000:0.000000006,'EPI_ISL_208974|2015.915|swine|USA|H1N2|nan':0.005662449)0.755:0.000802625)0.980:0.004048681)0.914:0.002431639)0.948:0.004689797)0.988:0.008232373)0.823:0.003074342)0.782:0.001553226,'EPI_ISL_79861|2008.5|swine|USA|H1N2|nan':0.047507844)0.936:0.004786423,(('EPI_ISL_119339|2010.734|swine|USA|H1N2|nan':0.000000006,'EPI_ISL_124399|2010.734|swine|USA|H1N2|nan':0.000806348)0.982:0.006508986,((('EPI_ISL_130123|2012.415|swine|USA|H1N2|nan':0.024930128,(('EPI_ISL_123521|2010.167|swine|USA|H1N2|6B.1A.5b':0.000764108,('EPI_ISL_142025|2012.945|swine|USA|H0N0|3C.3a':0.008110706,(('EPI_ISL_103847|2011.8|swine|USA|H3N2|nan':0.004084742,('EPI_ISL_127717|2012.249|swine|USA|H3N2|3C.3a':0.004854324,'EPI_ISL_134284|2012.915|swine|USA|H3N2|nan':0.001621448)0.734:0.000759024)0.974:0.004073598,('EPI_ISL_129192|2012.617|wild.other|USA|H3N2|3C.3a':0.002414167,(((('EPI_ISL_97073|2011.219|swine|USA|H1N2|6B.1A.5b':0.001609151,('EPI_ISL_99174|2011.699|swine|USA|H3N2|3C.3a':0.000000006,'EPI_ISL_136652|2013.005|swine|USA|H3N2|nan':0.000801978)0.939:0.002423940)0.884:0.001611303,((((('EPI_ISL_151003|2011.762|swine|USA|H1N2|nan':0.007295091,('EPI_ISL_119334|2010.879|swine|USA|H1N2|6B.1A.5b':0.000806315,((('EPI_ISL_98870|2011.43|swine|USA|H1N2|nan':0.000000006,('EPI_ISL_131142|2012.683|swine|USA|H1N2|nan':0.001613583,'EPI_ISL_132382|2012.749|swine|USA|H1N2|nan':0.003226246)0.927:0.002433792)0.916:0.000803901,('EPI_ISL_134287|2012.915|swine|USA|H1N2|nan':0.003163743,'EPI_ISL_163875|2014.359|swine|USA|H1N2|nan':0.014022220)0.985:0.005794944)0.000:0.000000006,'EPI_ISL_127750|2011.455|swine|USA|H1N2|nan':0.002420723)0.860:0.000803680)0.000:0.000000006)0.000:0.000000006,'EPI_ISL_124480|2011.079|swine|USA|H1N2|nan':0.002418712)0.902:0.000803778,('EPI_ISL_271719|2012.519|swine|USA|H0N0|3C.3a':0.015676039,'EPI_ISL_271073|2012.199|swine|USA|H1N2|nan':0.000000006)1.000:0.008113922)0.000:0.000000006,('EPI_ISL_130051|2012.429|swine|USA|H1N2|nan':0.007347771,((((('EPI_ISL_203185|2015.762|swine|USA|H3N2|3C.3a':0.000000006,'EPI_ISL_245065|2016.795|swine|USA|H3N2|nan':0.000803780)0.929:0.003230222,('EPI_ISL_203138|2015.816|swine|USA|H1N2|nan':0.001612801,('EPI_ISL_217471|2016.109|swine|USA|H1N2|nan':0.001616546,'EPI_ISL_234240|2016.44|swine|USA|H1N2|nan':0.002432635)0.884:0.001619740)0.942:0.003264464)0.981:0.004896988,'EPI_ISL_206452|2015.86|swine|USA|H1N2|nan':0.009756882)0.000:0.000000006,(('EPI_ISL_167148|2013.655|swine|USA|H0N0|nan':0.000805992,'EPI_ISL_161188|2013.748|swine|USA|H1N2|nan':0.001612237)0.000:0.000000006,('EPI_ISL_253720|2016.956|swine|USA|H1N2|nan':0.007351120,('EPI_ISL_216894|2016.074|swine|USA|H3N2|3C.2':0.001612260,(('EPI_ISL_203102|2015.781|swine|USA|H3N2|3C.2':0.0,'EPI_ISL_205063|2015.836|swine|USA|H3N2|3C.2':0.0,'EPI_ISL_203183|2015.745|swine|USA|H3N2|3C.2':0.0):0.000000006,'EPI_ISL_205066|2015.838|swine|USA|H3N2|3C.2':0.001612379)0.742:0.000000006)0.783:0.002414500)0.999:0.011538596)0.679:0.000803936)1.000:0.011394409,('EPI_ISL_151131|2013.153|swine|USA|H1N2|nan':0.006528978,('EPI_ISL_145706|2012.451|swine|USA|H1N2|nan':0.000000006,'EPI_ISL_144932|2013.403|swine|USA|H1N2|nan':0.004040289)0.960:0.004033866)0.979:0.004903769)0.000:0.000000006)0.976:0.002425746)0.919:0.001607344,((((('EPI_ISL_121897|2011.701|swine|USA|H0N0|3C.3a':0.0,'EPI_ISL_124312|2011.745|swine|USA|H3N2|3C.3a':0.0,'EPI_ISL_102523|2011.745|swine|USA|H3N2|3C.3a':0.0,'EPI_ISL_127868|2011.877|swine|USA|H3N2|3C.3a':0.0,'EPI_ISL_124313|2011.638|swine|USA|H3N2|3C.3a':0.0,'EPI_ISL_124319|2011.877|swine|USA|H3N2|3C.3a':0.0,'EPI_ISL_121898|2011.729|swine|USA|H3N2|nan':0.0):0.000000006,('EPI_ISL_124314|2011.682|swine|USA|H3N2|3C.3a':0.000803567,(('EPI_ISL_99418|2011.805|Human|USA|H3N2|3C.3a':0.000000006,'EPI_ISL_124250|2012.123|swine|USA|H3N2|3C.3a':0.001609183)0.846:0.000803943,'EPI_ISL_124247|2011.638|swine|USA|H3N2|3C.3a':0.001608085)0.000:0.000000006)0.000:0.000000006)1.000:0.000000006,((('EPI_ISL_132939|2012.828|swine|USA|H3N2|3C.3a':0.004043358,'EPI_ISL_207062|2012.943|swine|USA|H3N2|nan':0.001607501)0.888:0.001617752,('EPI_ISL_387132|2017.373|swine|Korea|H3N2|nan':0.026800729,('EPI_ISL_142216|2011.666|swine|Korea|H3N2|3C.3a':0.000803370,('EPI_ISL_142217|2011.748|swine|Korea|H3N2|3C.3a':0.001609935,(('EPI_ISL_278821|2015.499|swine|Korea|H3N2|nan':0.016552929,'EPI_ISL_142215|2012.164|swine|Korea|H3N2|3C.3a':0.004173215)0.819:0.001518738,('EPI_ISL_142701|2012.178|swine|Korea|H3N2|3C.3a':0.000803614,('EPI_ISL_142711|2012.235|swine|Korea|H3N2|3C.3a':0.000000006,(('EPI_ISL_142707|2012.235|swine|Korea|H3N2|3C.3a':0.0,'EPI_ISL_142705|2012.235|swine|Korea|H3N2|3C.3a':0.0):0.000803754,('EPI_ISL_142709|2012.235|swine|Korea|H3N2|3C.3a':0.000803778,'EPI_ISL_142703|2012.178|swine|Korea|H3N2|3C.3a':0.005714016)0.000:0.000000006)0.981:0.000000006)0.000:0.000000006)0.874:0.001612447)0.893:0.001615877)0.000:0.000000006)0.000:0.000000006)0.953:0.002415957)0.000:0.000000006,(('EPI_ISL_134301|2012.885|swine|USA|H3N2|3C.3a':0.004042303,('EPI_ISL_124316|2011.74|swine|USA|H3N2|3C.3a':0.001611100,(('EPI_ISL_129621|2012.623|Human|USA|H3N2|3C.2':0.0,'EPI_ISL_129408|2012.623|Human|USA|H3N2|3C.2':0.0,'EPI_ISL_129188|2012.623|Human|USA|H3N2|3C.2':0.0):0.001612538,('EPI_ISL_142021|2013.249|swine|USA|H3N2|nan':0.000797410,'EPI_ISL_167977|2014.732|swine|USA|H3N2|nan':0.005695658)0.935:0.002439642)0.930:0.002425331)0.000:0.000000006)0.000:0.000000006,('EPI_ISL_142222|2013.247|swine|USA|H1N2|nan':0.003240373,(('EPI_ISL_253929|2016.989|swine|USA|H1N2|nan':0.000000006,'EPI_ISL_258654|2017.09|swine|USA|H1N2|nan':0.001617539)1.000:0.013158960,'EPI_ISL_203194|2015.745|swine|USA|H1N2|nan':0.004888884)0.888:0.002439873)0.987:0.004867362)0.826:0.000803943)0.000:0.000000006)0.000:0.000000006,((('EPI_ISL_130050|2012.098|swine|USA|H3N2|3C.3a':0.0,'EPI_ISL_124323|2012.156|swine|USA|H3N2|3C.3a':0.0,'EPI_ISL_130025|2012.098|swine|USA|H3N2|3C.3a':0.0,'EPI_ISL_124883|2012.161|swine|USA|H3N2|3C.3a':0.0):0.000000006,'EPI_ISL_132981|2012.847|swine|USA|H3N2|nan':0.000802462)0.979:0.003230662,('EPI_ISL_127583|2011.956|swine|USA|H3N2|3C.3a':0.000000006,('EPI_ISL_124295|2012.104|swine|USA|H3N2|3C.3a':0.000803341,('EPI_ISL_130054|2012.35|swine|USA|H3N2|3C.3a':0.0,'EPI_ISL_130049|2012.35|swine|USA|H3N2|3C.3a':0.0):0.002418890)0.000:0.000000006)0.000:0.000000006)0.963:0.002416019)0.000:0.000000006,'EPI_ISL_161128|2013.414|swine|USA|H1N2|nan':0.014778031)0.819:0.000803209)0.000:0.000000006)0.000:0.000000006,((('EPI_ISL_124438|2011.047|swine|USA|H1N2|6B.1A.5b':0.000807724,'EPI_ISL_97130|2011.315|swine|USA|H1N2|nan':0.000803876)0.798:0.000802437,((((('EPI_ISL_129684|2012.653|Human|USA|H1N2|6B.1A.5b':0.000803926,'EPI_ISL_131162|2012.5|swine|USA|H1N2|6B.1A.5b':0.000000006)0.989:0.003224898,(((('EPI_ISL_124317|2012.164|swine|USA|H3N2|3C.3a':0.000803510,'EPI_ISL_127928|2012.145|swine|USA|H3N2|3C.3a':0.000803481)0.341:0.000000006,('EPI_ISL_133879|2011.592|swine|USA|H3N2|3C.2':0.0,'EPI_ISL_133872|2011.592|swine|USA|H3N2|3C.2':0.0):0.001608968)0.000:0.000000006,(('EPI_ISL_99419|2011.567|Human|USA|H3N2|3C.2':0.000000006,'EPI_ISL_95264|2011.567|Human|USA|H3N2|3C.2':0.000000006)0.917:0.001609104,'EPI_ISL_133947|2011.627|swine|USA|H1N2|6B.1A.5b':0.000803481)0.000:0.000000006)0.000:0.000000006,(('EPI_ISL_133909|2011.6|swine|USA|H0N0|6B.1A.5b':0.0,'EPI_ISL_143196|2011.663|swine|USA|H3N2|3C.2':0.0):0.000803584,('EPI_ISL_133938|2011.611|swine|USA|H0N0|6B.1A.5b':0.0,'EPI_ISL_133937|2011.611|swine|USA|H0N0|3C.2':0.0,'EPI_ISL_133871|2011.592|swine|USA|H3N2|3C.2':0.0,'EPI_ISL_133866|2011.592|swine|USA|H3N2|3C.2':0.0,'EPI_ISL_133911|2011.6|swine|USA|H3N2|3C.2':0.0,'EPI_ISL_133955|2011.63|swine|USA|H3N2|3C.2':0.0,'EPI_ISL_117562|2012.011|swine|USA|H3N2|3C.3a':0.0,'EPI_ISL_117563|2012.011|swine|USA|H3N2|3C.3a':0.0):0.000000006)0.000:0.000000006)0.000:0.000000006)0.837:0.000804342,(('EPI_ISL_137558|2013.033|swine|USA|H3N2|3C.2':0.000806758,'EPI_ISL_143878|2013.384|swine|USA|H3N2|3C.2':0.001609420)0.960:0.003246428,((((('EPI_ISL_167970|2014.477|swine|USA|H3N2|nan':0.004038044,'EPI_ISL_162562|2014.268|swine|USA|H3N2|3C.3a':0.000000006)0.000:0.000000006,'EPI_ISL_162472|2014.178|swine|USA|H3N2|nan':0.001608839)0.854:0.000804035,'EPI_ISL_155696|2013.915|swine|USA|H3N2|3C.3a':0.000807054)0.000:0.000000006,'EPI_ISL_155800|2013.915|swine|USA|H3N2|3C.3a':0.002416838)0.934:0.002417322,('EPI_ISL_142019|2013.238|swine|USA|H3N2|nan':0.001608484,'EPI_ISL_147139|2013.479|swine|USA|H3N2|3C.2':0.003225165)0.736:0.000814183)0.856:0.001593874)0.924:0.002439053)0.000:0.000000006,('EPI_ISL_138209|2013.022|swine|USA|H3N2|nan':0.010577313,'EPI_ISL_139271|2013.151|swine|USA|H1N2|nan':0.005667463)0.000:0.000000006)0.000:0.000000006,('EPI_ISL_127707|2012.254|swine|USA|H3N2|nan':0.002413681,('EPI_ISL_161152|2013.496|swine|USA|H3N2|3C.3a':0.0,'EPI_ISL_161151|2013.496|swine|USA|H3N2|3C.3a':0.0,'EPI_ISL_168340|2013.663|swine|USA|H3N2|3C.3a':0.0):0.004885317)0.906:0.002428958)0.861:0.000803387)0.000:0.000000006,((((('EPI_ISL_116146|2012.079|swine|USA|H1N2|nan':0.004036124,'EPI_ISL_150993|2011.529|swine|USA|H1N2|6B.1A.5b':0.000799333)0.774:0.000809368,'EPI_ISL_124488|2011.145|swine|USA|H1N2|6B.1A.5b':0.002422327)0.416:0.000801760,'EPI_ISL_117559|2011.8|swine|USA|H0N0|nan':0.005661170)0.000:0.000000006,(('EPI_ISL_124406|2010.803|swine|USA|H1N2|6B.1A.5b':0.000000006,((('EPI_ISL_266454|2016.423|swine|USA|H3N2|nan':0.003213799,'EPI_ISL_252699|2016.888|swine|USA|H1N2|nan':0.008241797)0.983:0.005747982,('EPI_ISL_237045|2016.683|swine|USA|H3N2|3C.3a':0.004040293,(('EPI_ISL_181114|2014.868|swine|USA|H3N2|3C.2':0.0,'EPI_ISL_188956|2015.249|swine|USA|H3N2|3C.3a':0.0):0.000000006,(('EPI_ISL_216912|2016.068|swine|USA|H3N2|3C.3a':0.000000006,'EPI_ISL_225557|2016.342|swine|USA|H3N2|3C.3a':0.001611039)1.000:0.006489705,'EPI_ISL_212195|2015.995|swine|USA|H3N2|nan':0.005669564)0.000:0.000000006)0.714:0.000000006)0.794:0.001610674)0.981:0.004914185,(((('EPI_ISL_205994|2015.866|swine|USA|H3N2|3C.2':0.001608536,(('EPI_ISL_285505|2017.773|swine|USA|H3N2|3C.2':0.0,'EPI_ISL_303866|2018.019|swine|USA|H3N1|3C.2':0.0):0.009828992,('EPI_ISL_280243|2016.833|swine|USA|H3N2|3C.2':0.003224090,'EPI_ISL_221737|2016.219|swine|USA|H3N2|3C.2':0.000802533)0.000:0.000000006)0.878:0.000803310)0.000:0.000000006,((((('EPI_ISL_264204|2017.214|swine|USA|H3N2|3C.2':0.001620153,'EPI_ISL_297093|2017.866|swine|USA|H3N2|3C.2':0.003250462)0.767:0.000793569,('EPI_ISL_295673|2017.964|swine|USA|H3N2|nan':0.004903789,'EPI_ISL_301918|2018.066|swine|USA|H3N2|3C.2':0.004895046)0.849:0.001583525)0.793:0.000805476,('EPI_ISL_297214|2017.923|swine|USA|H1N2|6B.1':0.000778596,('EPI_ISL_369835|2019.14|swine|USA|H3N2|3C.3a':0.000000006,'EPI_ISL_504964|2019.827|swine|USA|H3N2|nan':0.002412621)0.991:0.005689024)0.903:0.003256917)0.000:0.000000006,((('EPI_ISL_327824|2016.415|swine|USA|H3N2|3C.2':0.0,'EPI_ISL_234573|2016.571|swine|USA|H3N2|3C.2':0.0,'EPI_ISL_256100|2016.596|swine|USA|H3N2|3C.2':0.0,'EPI_ISL_327836|2016.415|swine|USA|H3N2|3C.2':0.0,'EPI_ISL_243725|2016.571|swine|USA|H3N2|3C.2':0.0,'EPI_ISL_243730|2016.596|swine|USA|H3N2|3C.2':0.0,'EPI_ISL_256566|2017.044|swine|USA|H3N2|3C.2':0.0,'EPI_ISL_258650|2017.099|swine|USA|H3N2|3C.2':0.0):0.000000006,('EPI_ISL_285336|2017.712|swine|USA|H3N2|3C.2':0.001615100,(('EPI_ISL_4082165|2021.17|swine|USA|H3N2|nan':0.017313919,((('EPI_ISL_399442|2019.786|swine|USA|H1N2|nan':0.004037965,(('EPI_ISL_503961|2019.879|swine|USA|H3N2|3C.2':0.002416445,'EPI_ISL_503151|2019.964|swine|USA|H3N2|3C.2':0.001609926)0.874:0.001614356,('EPI_ISL_503903|2020.137|swine|USA|H1N2|nan':0.002413668,'EPI_ISL_4089935|2021.518|swine|USA|H1N2|nan':0.004035405)0.758:0.000807905)0.757:0.000808116)0.896:0.001607987,(('EPI_ISL_393509|2019.622|swine|USA|H3N2|3C.2':0.001595284,'EPI_ISL_6781668|2021.647|swine|USA|H3N2|nan':0.013216528)0.596:0.001627590,('EPI_ISL_368783|2019.367|swine|USA|H1N2|nan':0.000000006,(('EPI_ISL_4082224|2021.203|swine|USA|H3N2|3C.2':0.004065266,'EPI_ISL_4081936|2021.011|swine|USA|H1N2|6B.1A.1':0.001598237)0.996:0.007422652,'EPI_ISL_700960|2020.497|swine|USA|H1N2|nan':0.005689001)0.733:0.000797433)0.923:0.001609352)0.000:0.000000006)0.000:0.000000006,('EPI_ISL_503972|2020.178|swine|USA|H3N2|3C.2':0.000803131,'EPI_ISL_503622|2020.093|swine|USA|H3N2|nan':0.000000006)0.994:0.005660511)0.858:0.002414169)0.964:0.004881365,(('EPI_ISL_327834|2016.415|swine|USA|H3N2|3C.2':0.000000006,('EPI_ISL_4082017|2021.088|swine|USA|H3N2|3C.3a':0.007347640,('EPI_ISL_504046|2020.156|swine|USA|H3N2|3C.2':0.002423693,('EPI_ISL_14769972|2021.877|swine|USA|H1N2|nan':0.011514612,('EPI_ISL_6785418|2021.614|swine|USA|H1N2|nan':0.004043718,'EPI_ISL_4082008|2021.088|swine|USA|H1N2|nan':0.000000006)0.858:0.001614110)0.963:0.004067914)0.727:0.000796128)0.999:0.011537803)0.852:0.000803672,('EPI_ISL_258626|2017.09|swine|USA|H3N2|3C.2':0.000803023,('EPI_ISL_262582|2017.195|swine|USA|H3N2|3C.2':0.003226514,'EPI_ISL_388618|2019.54|swine|USA|H3N2|3C.3a':0.015544884)0.000:0.000000006)0.932:0.001609603)0.000:0.000000006)0.000:0.000000006)1.000:0.000000006)0.000:0.000000006,(((('EPI_ISL_281990|2017.6|swine|USA|H3N2|3C.2':0.000000006,(('EPI_ISL_6795298|2021.704|swine|USA|H1N2|nan':0.024325339,(('EPI_ISL_504044|2020.175|swine|USA|H3N2|3C.2':0.000000006,'EPI_ISL_707273|2020.65|swine|USA|H3N2|nan':0.004035416)0.980:0.004046354,(('EPI_ISL_504113|2019.921|swine|USA|H3N2|3C.2':0.000000006,('EPI_ISL_503591|2020.074|swine|USA|H3N2|3C.2':0.001605510,'EPI_ISL_501675|2020.344|swine|USA|H3N2|3C.2':0.000806250)0.948:0.002415237)0.801:0.002407870,(('EPI_ISL_4081693|2020.822|swine|USA|H3N2|3C.2':0.000816240,('EPI_ISL_6816045|2021.707|swine|USA|H3N2|3C.2':0.003238471,'EPI_ISL_4081954|2021.036|swine|USA|H3N2|3C.2':0.000790086)0.920:0.002436043)0.972:0.005206090,('EPI_ISL_4083601|2021.301|swine|USA|H3N2|nan':0.006163275,'EPI_ISL_4082288|2021.203|swine|USA|H3N2|nan':0.003600864)0.949:0.004094348)0.874:0.002886235)0.733:0.000000006)0.873:0.001635293)0.768:0.000774638,'EPI_ISL_388624|2019.537|swine|USA|H1N2|6B.1A.1':0.008950710)0.772:0.000819014)0.000:0.000000006,'EPI_ISL_285469|2017.658|swine|USA|H3N2|3C.2':0.002422460)0.000:0.000000006,'EPI_ISL_296391|2017.816|swine|USA|H3N2|3C.2':0.003226378)0.780:0.000790828,'EPI_ISL_372421|2019.425|swine|USA|H3N2|nan':0.011449716)0.763:0.000819062)0.000:0.000000006)0.989:0.003222758,'EPI_ISL_234528|2016.549|swine|USA|H3N2|3C.2':0.003217763)0.000:0.000000006)0.000:0.000000006,(('EPI_ISL_252709|2016.448|swine|USA|H3N2|3C.2':0.001605345,'EPI_ISL_230191|2016.38|swine|USA|H3N2|3C.2':0.000000006)0.983:0.004042573,('EPI_ISL_379271|2017.414|swine|USA|H3N2|3C.2':0.007278259,('EPI_ISL_208919|2015.877|swine|USA|H3N2|3C.2':0.000803016,'EPI_ISL_208989|2015.896|swine|USA|H3N2|3C.2':0.000000006)0.000:0.000000006)0.427:0.000803277)0.776:0.000803611)0.739:0.000786251,'EPI_ISL_504174|2015.392|swine|USA|H3N2|3C.2':0.003243520)0.979:0.005704103)0.989:0.006525635)0.000:0.000000006,(('EPI_ISL_156338|2012.104|swine|USA|H1N2|nan':0.001609710,('EPI_ISL_129992|2012.172|swine|USA|H1N2|6B.1A.5b':0.000801809,'EPI_ISL_136651|2013.019|swine|USA|H1N2|nan':0.005687659)0.872:0.001623927)0.881:0.001610153,'EPI_ISL_100195|2010.748|swine|USA|H1N2|6B.1A.5b':0.000803880)0.000:0.000000006)0.000:0.000000006)0.947:0.001607319,(('EPI_ISL_189997|2010.91|swine|USA|H1N2|6B.1A.5b':0.000802713,(('EPI_ISL_143191|2011.663|swine|USA|H3N2|3C.2':0.003233564,('EPI_ISL_131141|2012.691|swine|USA|H1N2|nan':0.007328054,(('EPI_ISL_133877|2011.592|swine|USA|H3N2|3C.2':0.0,'EPI_ISL_133899|2011.6|swine|USA|H3N2|3C.2':0.0,'EPI_ISL_127759|2011.526|swine|USA|H1N2|6B.1A.5b':0.0):0.000000006,'EPI_ISL_126260|2011.841|Human|USA|H1N2|6B.1A.5b':0.001621400)0.742:0.000000006)0.764:0.000799277)0.928:0.002421379,('EPI_ISL_130144|2012.415|swine|USA|H1N2|nan':0.004034018,(('EPI_ISL_132990|2012.883|swine|USA|H1N2|nan':0.002448974,'EPI_ISL_243071|2013.195|swine|USA|H1N2|nan':0.002414372)0.996:0.007291533,('EPI_ISL_103848|2011.805|swine|USA|H1N2|6B.1A.5b':0.002416426,('EPI_ISL_130116|2012.415|swine|USA|H1N2|nan':0.001606894,'EPI_ISL_136653|2013.016|swine|USA|H1N2|nan':0.003227356)0.748:0.000808540)0.481:0.000800507)0.000:0.000000006)0.860:0.000802950)0.000:0.000000006)0.000:0.000000006,'EPI_ISL_127752|2011.485|swine|USA|H1N2|nan':0.005716911)0.911:0.001607211)0.000:0.000000006)1.000:0.000000006)0.000:0.000000006,(('EPI_ISL_99793|2011.868|Human|USA|H3N2|3C.3a':0.0,'EPI_ISL_99795|2011.868|Human|USA|H3N2|3C.3a':0.0):0.008180769,((((('EPI_ISL_97118|2011.222|swine|USA|H3N2|3C.2':0.0,'EPI_ISL_97119|2011.222|swine|USA|H3N2|3C.2':0.0):0.000803466,('EPI_ISL_151908|2011.759|swine|USA|H0N0|3C.3a':0.002417253,('EPI_ISL_128295|2012.464|swine|USA|H3N2|nan':0.001542845,('EPI_ISL_134279|2012.806|swine|USA|H3N2|nan':0.001656094,'EPI_ISL_278198|2017.408|swine|USA|H1N2|nan':0.014757022)0.920:0.003262228)0.755:0.000876931)0.778:0.000803096)0.000:0.000000006,(('EPI_ISL_124051|2012.369|swine|USA|H3N2|3C.2':0.003227475,'EPI_ISL_93364|2011.049|swine|USA|H3N2|3C.3a':0.001611560)0.000:0.000000006,'EPI_ISL_97080|2011.181|swine|USA|H3N2|3C.2':0.000000006)0.000:0.000000006)0.000:0.000000006,('EPI_ISL_119599|2010.718|swine|USA|H1N2|6B.1A.5b':0.000000006,'EPI_ISL_139266|2013.14|swine|USA|H1N2|nan':0.014763363)0.910:0.001611280)0.724:0.000000006,'EPI_ISL_102531|2011.762|swine|USA|H3N2|3C.3a':0.004040214)0.890:0.000803206)0.000:0.000000006)0.000:0.000000006)0.839:0.000803404)0.000:0.000000006)0.990:0.004892184)0.997:0.008206083,(('EPI_ISL_63208|2008.5|swine|USA|H1N2|nan':0.005662537,('EPI_ISL_151323|2010.879|swine|USA|H0N0|nan':0.008331165,('EPI_ISL_203097|2015.8|swine|USA|H1N2|nan':0.010506705,(((((('EPI_ISL_4081902|2020.97|swine|USA|H3N2|nan':0.006548919,('EPI_ISL_6781447|2021.603|swine|USA|H3N2|3C.2':0.004046425,'EPI_ISL_6781482|2021.592|swine|USA|H1N2|6B.1':0.002461755)0.872:0.001634881)0.820:0.002446746,('EPI_ISL_4081951|2021.033|swine|USA|H3N2|nan':0.003942365,'EPI_ISL_4083569|2021.277|swine|USA|H1N2|6B.1A.5a.1':0.006592338)0.726:0.000896974)0.984:0.005737181,(('EPI_ISL_6781458|2021.603|swine|USA|H1N2|nan':0.018231684,('EPI_ISL_707249|2020.631|swine|USA|H3N2|nan':0.003225895,'EPI_ISL_4081924|2021.008|swine|USA|H3N2|nan':0.000000006)0.946:0.001609081)0.000:0.000000006,(('EPI_ISL_371760|2019.104|swine|USA|H3N2|3C.2':0.002415022,'EPI_ISL_379378|2018.748|swine|USA|H3N2|3C.2':0.000803554)0.000:0.000000006,'EPI_ISL_396975|2019.729|swine|USA|H3N2|3C.2':0.004851660)0.831:0.000803557)0.723:0.000783760)0.929:0.002441593,(('EPI_ISL_502066|2020.404|swine|USA|H1N2|6B.1A.5a':0.011406563,'EPI_ISL_329652|2018.173|swine|USA|H3N2|3C.2':0.003220046)0.454:0.000000006,('EPI_ISL_295670|2017.948|swine|USA|H3N2|3C.2':0.0,'EPI_ISL_303872|2018.121|swine|USA|H3N2|3C.2':0.0):0.000807656)0.000:0.000000006)0.995:0.005654132,'EPI_ISL_212193|2016.011|swine|USA|H1N2|nan':0.000000006)0.674:0.002781794,'EPI_ISL_212187|2015.973|swine|USA|H1N2|6B.1':0.003687428)0.995:0.013165300)0.996:0.014798147)0.314:0.001440954)0.000:0.000000006,('EPI_ISL_167435|2014.693|swine|USA|H1N2|nan':0.000000006,((('EPI_ISL_280242|2016.833|swine|USA|H3N2|3C.2':0.008103815,('EPI_ISL_388670|2019.553|swine|USA|H1N2|nan':0.022445344,('EPI_ISL_301927|2018.077|swine|USA|H1N2|nan':0.013214056,(('EPI_ISL_235726|2016.628|swine|USA|H1N2|nan':0.002415888,(('EPI_ISL_700958|2020.495|swine|USA|H1N2|nan':0.002423758,'EPI_ISL_4083437|2021.241|swine|USA|H1N2|nan':0.004862798)0.837:0.001527871,('EPI_ISL_503721|2020.098|swine|USA|H1N2|nan':0.000799849,('EPI_ISL_697532|2020.71|swine|USA|H1N2|nan':0.004055529,'EPI_ISL_4083361|2021.241|swine|USA|H1N2|nan':0.004879077)0.944:0.003240394)0.764:0.000888789)0.999:0.008942019)0.739:0.000812602,(((('EPI_ISL_234953|2016.495|swine|USA|H1N2|nan':0.002418597,'EPI_ISL_296542|2017.795|swine|USA|H1N2|nan':0.005681977)0.768:0.000801011,'EPI_ISL_245052|2016.776|swine|USA|H1N2|nan':0.001604960)0.000:0.000000006,'EPI_ISL_261459|2017.132|swine|USA|H1N2|nan':0.003215371)0.757:0.000771005,'EPI_ISL_399406|2019.767|swine|USA|H3N2|nan':0.018103650)0.757:0.000830587)0.947:0.004119891)0.630:0.001538521)0.000:0.000000006)0.908:0.000802679,('EPI_ISL_234951|2016.495|swine|USA|H1N2|nan':0.006469005,('EPI_ISL_212191|2015.97|swine|USA|H1N2|nan':0.003357880,'EPI_ISL_396120|2019.726|swine|USA|H1N2|nan':0.022530601)0.140:0.000676436)0.000:0.000000006)0.783:0.000801181,'EPI_ISL_222479|2016.224|swine|USA|H1N2|nan':0.003232629)0.931:0.001611777)1.000:0.024971822)0.787:0.000808491)0.779:0.000795952)0.000:0.000000006,(('EPI_ISL_103844|2011.773|swine|USA|H1N2|nan':0.009778572,('EPI_ISL_124010|2010.178|swine|USA|H1N2|nan':0.003356624,'EPI_ISL_137561|2013.058|swine|USA|H1N2|nan':0.016506531)0.439:0.000698151)0.949:0.003306232,(('EPI_ISL_88843|2010.34|swine|USA|H1N2|nan':0.001613846,('EPI_ISL_124484|2011.104|swine|USA|H1N2|nan':0.003269947,'EPI_ISL_127764|2011.532|swine|USA|H1N2|nan':0.008177201)0.860:0.001591639)0.999:0.006538290,((('EPI_ISL_130016|2012.336|swine|USA|H3N2|3C.3a':0.000800363,('EPI_ISL_130040|2012.26|swine|USA|H3N2|nan':0.000784639,('EPI_ISL_154593|2013.847|swine|USA|H3N2|3C.3a':0.000792162,(('EPI_ISL_180672|2015.033|swine|USA|H3N2|3C.2':0.000774167,('EPI_ISL_205081|2015.847|swine|USA|H3N2|3C.2':0.000000006,'EPI_ISL_222495|2016.24|swine|USA|H3N2|3C.2':0.004043087)0.997:0.006512371)0.949:0.003297161,('EPI_ISL_181115|2015.058|swine|USA|H3N2|3C.3a':0.003237093,('EPI_ISL_206674|2015.518|swine|USA|H0N0|3C.3a':0.003241346,'EPI_ISL_211812|2015.992|swine|USA|H3N2|3C.3a':0.003226511)0.966:0.003251147)0.749:0.000757228)0.979:0.004909149)0.994:0.006528396)0.918:0.002440556)0.754:0.000814909,('EPI_ISL_151993|2013.23|swine|USA|H1N2|nan':0.004081135,('EPI_ISL_157196|2014.5|swine|USA|H1N2|nan':0.000000006,('EPI_ISL_245035|2016.76|swine|USA|H1N2|nan':0.000804810,'EPI_ISL_257031|2017.044|swine|USA|H1N2|nan':0.002416687)1.000:0.008133767)0.998:0.006515312)0.743:0.000755521)0.999:0.006485735,('EPI_ISL_102544|2011.797|swine|USA|H3N2|3C.3a':0.001607406,'EPI_ISL_124437|2011.647|swine|USA|H3N2|nan':0.004857631)0.000:0.000000006)0.990:0.005712002)0.731:0.000772045)0.892:0.001615089)0.818:0.000801211,('EPI_ISL_63191|2008.5|swine|USA|H1N2|6B.1A.5b':0.000802305,(('EPI_ISL_245071|2016.803|swine|USA|H1N2|nan':0.028464100,('EPI_ISL_167331|2014.627|swine|USA|H3N2|3C.3a':0.003514956,'EPI_ISL_198367|2015.575|swine|USA|H3N2|nan':0.007106946)0.993:0.014591433)1.000:0.027220797,('EPI_ISL_154633|2013.833|swine|USA|H1N2|nan':0.013445004,('EPI_ISL_127770|2011.6|swine|USA|H1N2|nan':0.000780848,'EPI_ISL_129802|2012.667|swine|USA|H1N2|nan':0.006523318)0.784:0.001347590)0.997:0.014195147)0.933:0.005050955)0.786:0.000807535)0.734:0.000787101)0.993:0.009566487)0.981:0.007367498)0.972:0.006775308)0.726:0.000000006)0.998:0.005626850)0.784:0.000804329,'EPI_ISL_10146|2005.5|swine|Canada|H3N2|3C.3a':0.001600477)0.927:0.003461180,('EPI_ISL_151020|2009.729|swine|Canada|H3N2|nan':0.001138528,('EPI_ISL_282478|2016.743|swine|Canada|H3N2|3C.2':0.000315118,'EPI_ISL_378592|2017.121|swine|Canada|H3N2|3C.2':0.006170563)1.000:0.032128604)1.000:0.042826813)0.766:0.001360199)0.827:0.000797973,'EPI_ISL_503092|2001.581|Human|Chile|H3N2|3C.2':0.000800756)0.000:0.000000006,('EPI_ISL_503112|2001.581|Human|Chile|H3N2|nan':0.000800490,((('EPI_ISL_10114|2002.5|Human|Taiwan|H3N2|3C.2':0.003215079,'EPI_ISL_28852|2003.811|Human|Italy|H3N2|3C.2':0.002413008)0.000:0.000000006,('EPI_ISL_28851|2002.918|Human|Italy|H3N2|3C.2':0.001603331,'EPI_ISL_6635|2003.093|Human|USA|H3N2|3C.2':0.002407235)0.000:0.000000006)0.000:0.000000006,('EPI_ISL_5024|2004.096|Human|USA|H3N2|3C.2':0.003219095,('EPI_ISL_107710|2003.915|Human|UK|H3N2|3C.2':0.000802360,('EPI_ISL_503078|2004.582|Human|Chile|H3N2|3C.2':0.001607297,('EPI_ISL_113069|2003.732|Human|Netherlands|H3N2|3C.2':0.002411755,'EPI_ISL_6659|2003.956|Human|USA|H3N2|3C.2':0.002413311)0.000:0.000000006)0.858:0.000802500)0.000:0.000000006)0.998:0.006464004)0.842:0.000800755)0.000:0.000000006)0.000:0.000000006)0.922:0.000797845,((('EPI_ISL_8619|2001.986|Human|USA|H3N2|3C.2':0.002405632,'EPI_ISL_8704|2002.074|Human|USA|H3N2|3C.2':0.002403296)0.000:0.000000006,(('EPI_ISL_15596|2002.5|Human|Denmark|H3N2|3C.2':0.002405801,(('EPI_ISL_6202|2004.702|Human|Australia|H3N2|3C.3a':0.012242017,((((('EPI_ISL_5016|2003.956|Human|USA|H3N2|3C.2':0.000798338,'EPI_ISL_6651|2004.014|Human|USA|H3N2|3C.2':0.001607645)0.887:0.001607934,(('EPI_ISL_5088|2004.033|Human|USA|H3N2|3C.2':0.000800495,('EPI_ISL_90478|2004.052|Human|Georgia|H3N2|3C.2':0.001603141,'EPI_ISL_503100|2004.582|Human|Chile|H3N2|3C.2':0.002408354)0.000:0.000000006)0.000:0.000000006,(('EPI_ISL_6742|2003.879|Human|USA|H3N2|3C.2':0.0,'EPI_ISL_91065|2003.926|Human|Georgia|H3N2|3C.2':0.0):0.000000006,'EPI_ISL_6705|2003.975|Human|USA|H3N2|3C.2':0.003227271)0.912:0.001603195)0.961:0.002415421)0.785:0.000800669,((('EPI_ISL_91023|2004.022|Human|USA|H3N2|3C.2':0.001610287,'EPI_ISL_29479|2004.117|Human|HongKong|H3N2|3C.2':0.002410593)0.000:0.000000006,('EPI_ISL_5036|2003.901|Human|USA|H3N2|3C.2':0.001603358,('EPI_ISL_9879|2004.5|swine|Canada|H1N2|nan':0.003240769,'EPI_ISL_9882|2004.5|swine|Canada|H1N2|nan':0.005661276)0.980:0.005669368)0.841:0.000000006)0.000:0.000000006,'EPI_ISL_132414|2003.953|Human|Mexico|H3N2|3C.2':0.004031165)0.826:0.000800654)0.000:0.000000006,((('EPI_ISL_15595|2003.5|Human|Denmark|H3N2|3C.2':0.001602093,('EPI_ISL_195158|2012.795|swine|France|H1N2|nan':0.003052526,('EPI_ISL_502535|2014.422|swine|France|H1N2|nan':0.0,'EPI_ISL_387371|2014.422|wild.other|France|H1N2|nan':0.0):0.007634079)1.000:0.032191331)0.729:0.000000006,('EPI_ISL_107210|2003.819|Human|UK|H3N2|3C.2':0.0,'EPI_ISL_107405|2003.882|Human|UK|H3N2|nan':0.0):0.000000006)0.966:0.002406295,('EPI_ISL_107577|2003.923|Human|UK|H3N2|3C.2':0.004022052,('EPI_ISL_120368|2003.773|Human|Malaysia|H3N2|3C.2':0.000000006,'EPI_ISL_98691|2004.202|Human|HongKong|H3N2|3C.2':0.000000006)0.915:0.001603053)0.000:0.000000006)0.832:0.000800616)0.000:0.000000006,('EPI_ISL_5056|2003.83|Human|USA|H3N2|3C.2':0.001603065,('EPI_ISL_9090|2003.625|Human|NewZealand|H3N2|3C.2':0.000801130,'EPI_ISL_90504|2003.499|Human|Australia|H3N2|3C.2':0.000000006)0.862:0.000800848)0.000:0.000000006)0.000:0.000000006)0.940:0.002406338,'EPI_ISL_3764|2003.5|Human|Denmark|H3N2|3C.2':0.001602505)0.000:0.000000006)0.000:0.000000006,('EPI_ISL_6712|2003.304|Human|USA|H3N2|3C.3a':0.0,'EPI_ISL_6730|2003.304|Human|USA|H3N2|3C.3a':0.0):0.006448490)0.844:0.000800198)0.000:0.000000006,('EPI_ISL_5063|2001.984|Human|USA|H3N2|3C.2':0.000000006,('EPI_ISL_6519|2001.532|Human|Australia|H3N2|3C.2':0.000800005,('EPI_ISL_5059|2002.173|Human|USA|H3N2|3C.2':0.000800198,'EPI_ISL_90495|2002.088|Human|Georgia|H3N2|3C.2':0.002403768)0.000:0.000000006)0.554:0.000000006)0.000:0.000000006)0.000:0.000000006)0.781:0.000797048)0.930:0.003134047,(('EPI_ISL_6729|2003.197|Human|USA|H3N2|nan':0.002402831,'EPI_ISL_6649|2003.134|Human|USA|H3N2|nan':0.000805543)0.975:0.004037001,(('EPI_ISL_110691|2003.173|Human|Netherlands|H3N2|3C.2':0.004839741,'EPI_ISL_503081|2003.581|Human|Chile|H3N2|nan':0.005659381)0.765:0.000798911,(('EPI_ISL_6650|2003.096|Human|USA|H3N2|3C.2':0.0,'EPI_ISL_6719|2003.132|Human|USA|H3N2|3C.2':0.0):0.003206496,'EPI_ISL_503086|2003.581|Human|Chile|H3N2|3C.2':0.003207110)0.000:0.000000006)0.920:0.002429041)0.897:0.002491556)0.885:0.003142166,'EPI_ISL_83306|2003.581|swine|USA|H3N2|nan':0.017173558)0.934:0.003456270)0.970:0.005615283,('EPI_ISL_195113|2012.082|swine|Spain|H1N2|nan':0.055417606,((((((((('EPI_ISL_5388|1996.962|Human|USA|H3N2|3C.3a':0.001605913,('EPI_ISL_5224|1996.945|Human|USA|H3N2|3C.3a':0.0,'EPI_ISL_5153|1997.005|Human|USA|H3N2|3C.3a':0.0):0.002421508)0.866:0.001608731,((('EPI_ISL_167098|2011.151|swine|Brazil|H1N2|nan':0.028094840,'EPI_ISL_154591|2011.562|wild.other|Brazil|H1N2|nan':0.020074398)1.000:0.032774764,(((('EPI_ISL_700770|2015.748|swine|Brazil|H1N2|nan':0.028745784,'EPI_ISL_4081229|2017.74|swine|Brazil|H3N2|nan':0.020237575)0.767:0.001413037,'EPI_ISL_191079|2011.858|swine|Brazil|H3N2|nan':0.011202901)0.528:0.001304830,'EPI_ISL_700766|2015.247|swine|Brazil|H1N2|nan':0.014961791)1.000:0.025029496,(('EPI_ISL_700746|2015.247|swine|Brazil|H3N2|nan':0.008876878,'EPI_ISL_700765|2014.247|swine|Brazil|H3N2|nan':0.005933152)1.000:0.038386681,('EPI_ISL_700759|2015.085|swine|Brazil|H1N2|nan':0.023958635,((('EPI_ISL_700768|2013.915|swine|Brazil|H1N2|nan':0.000000006,('EPI_ISL_700769|2014.833|swine|Brazil|H1N2|nan':0.000000006,'EPI_ISL_4081230|2015.833|swine|Brazil|H1N2|nan':0.007304601)0.979:0.003223642)0.988:0.005692346,('EPI_ISL_191080|2011.51|swine|Brazil|H1N2|nan':0.002418791,(('EPI_ISL_700758|2015.085|swine|Brazil|H1N2|nan':0.014303066,('EPI_ISL_512845|2020.284|Human|Brazil|H1N2|6B.1':0.039558999,('EPI_ISL_223342|2015.904|Human|Brazil|H1N2|6B.1':0.001607232,'EPI_ISL_729336|2020.88|Human|Brazil|H1N2|6B.1':0.013065103)1.000:0.017717800)0.679:0.000950242)0.999:0.008860850,'EPI_ISL_191081|2011.625|swine|Brazil|H1N2|nan':0.006468958)0.000:0.000000006)0.746:0.000779098)0.917:0.003600710,'EPI_ISL_4081231|2017.66|swine|Brazil|H3N2|nan':0.042257422)0.748:0.001074624)0.997:0.017795703)0.997:0.019279941)0.973:0.013293612)0.189:0.003645372,(((('EPI_ISL_115773|1999.748|Human|Netherlands|H3N2|3C.2':0.000803265,('EPI_ISL_6678|1999.756|Human|USA|H3N2|3C.2':0.0,'EPI_ISL_90467|1999.778|Human|Georgia|H3N2|3C.2':0.0):0.002411981)0.965:0.003995321,('EPI_ISL_24582|2004.5|swine|Korea|H3N2|nan':0.019817691,(((('EPI_ISL_2674|1999.5|Human|Panama|H3N2|3C.2':0.000000006,'EPI_ISL_105790|2005.912|Human|China|H3N2|3C.2':0.001606322)0.845:0.000803987,('EPI_ISL_8183|1999.093|Human|USA|H3N2|3C.2':0.000000006,'EPI_ISL_120342|1996.732|Human|Malaysia|H3N2|3C.2':0.001606436)0.000:0.000000006)0.000:0.000000006,('EPI_ISL_8184|1999.068|Human|USA|H3N2|3C.2':0.000802236,'EPI_ISL_8685|1999.058|Human|USA|H3N2|3C.2':0.003223317)0.000:0.000000006)0.000:0.000000006,'EPI_ISL_6173|2001.523|Human|Australia|H3N2|nan':0.007332004)0.769:0.000831267)0.836:0.001626269)0.994:0.006535255,('EPI_ISL_9005|1998.011|Human|USA|H3N2|3C.3a':0.001610315,('EPI_ISL_115772|1998.036|Human|Netherlands|H3N2|3C.3a':0.002415107,'EPI_ISL_9019|1998.192|Human|USA|H3N2|3C.3a':0.001608063)0.780:0.000798800)0.919:0.001610368)0.000:0.000000006,('EPI_ISL_5092|1998.033|Human|USA|H3N2|3C.2':0.002413680,('EPI_ISL_5091|1997.959|Human|USA|H3N2|3C.2':0.000802267,'EPI_ISL_8975|1997.91|Human|USA|H3N2|3C.2':0.000000006)0.000:0.000000006)0.988:0.004033698)0.718:0.000000006)0.746:0.000801742)0.000:0.000000006,'EPI_ISL_120348|1997.416|Human|Malaysia|H3N2|3C.2':0.001605467)0.854:0.000801828,'EPI_ISL_120339|1996.503|Human|Malaysia|H3N2|3C.3a':0.002407770)0.000:0.000000006,('EPI_ISL_5484|1996.959|Human|USA|H3N2|3C.2':0.001608764,'EPI_ISL_5389|1996.978|Human|USA|H3N2|3C.2':0.000798499)0.944:0.002417461)0.000:0.000000006,((((((((((((((('EPI_ISL_115305|1993.123|Human|Netherlands|H3N2|3C.3a':0.002412665,('EPI_ISL_5579|1994.036|Human|USA|H3N2|nan':0.002426948,'EPI_ISL_5445|1994.044|Human|USA|H3N2|nan':0.002410914)0.952:0.003224834)0.000:0.000000006,((((('EPI_ISL_5607|1993.252|Human|USA|H3N2|nan':0.0,'EPI_ISL_5675|1993.17|Human|USA|H3N2|nan':0.0):0.001607110,('EPI_ISL_127588|1992.582|Human|China|H3N2|nan':0.003220752,('EPI_ISL_8989|1994.5|Human|China|H3N2|3C.3a':0.0,'EPI_ISL_835|1993.5|Human|China|H3N2|nan':0.0):0.000802111)0.000:0.000000006)0.838:0.000801924,('EPI_ISL_114350|1993.014|Human|Singapore|H3N2|3C.3a':0.000803117,'EPI_ISL_5550|1993.17|Human|USA|H3N2|3C.3a':0.001608917)0.000:0.000000006)0.597:0.000000006,'EPI_ISL_27622|1993.5|Human|China|H3N2|3C.3a':0.001606657)0.000:0.000000006,'EPI_ISL_115040|1993.5|Human|Japan|H3N2|3C.3a':0.001606019)0.000:0.000000006)0.923:0.000802202,'EPI_ISL_173280|1993.5|Human|Australia|H3N2|nan':0.001610817)0.000:0.000000006,('EPI_ISL_5661|1993.184|Human|USA|H3N2|3C.3a':0.001606393,'EPI_ISL_5606|1993.23|Human|USA|H3N2|3C.3a':0.000000006)0.896:0.001606127)0.000:0.000000006,(('EPI_ISL_114867|1992.12|Human|Sweden|H3N2|3C.3a':0.002414134,('EPI_ISL_8696|1992.5|Human|HongKong|H3N2|3C.3a':0.000000006,(('EPI_ISL_115358|1993.5|Human|France|H3N2|3C.2':0.000803238,(('EPI_ISL_114871|1992.749|Human|Sweden|H3N2|3C.2':0.000803666,'EPI_ISL_115041|1993.5|Human|Netherlands|H3N2|3C.2':0.000805098)0.796:0.000803609,((((('EPI_ISL_5444|1994.573|Human|USA|H3N2|3C.3a':0.001609896,'EPI_ISL_5527|1994.121|Human|USA|H3N2|3C.3a':0.000804298)0.000:0.000000006,'EPI_ISL_5442|1994.03|Human|USA|H3N2|3C.3a':0.000804298)0.000:0.000000006,('EPI_ISL_115112|1993.912|Human|France|H3N2|3C.3a':0.000000006,('EPI_ISL_115409|1993.5|Human|UK|H3N2|3C.3a':0.000805521,'EPI_ISL_5575|1994.107|Human|USA|H3N2|3C.3a':0.000804231)0.781:0.000807266)0.862:0.000804391)0.000:0.000000006,('EPI_ISL_115458|1994.011|Human|Netherlands|H3N2|3C.3a':0.000000006,'EPI_ISL_5396|1994.838|Human|USA|H3N2|nan':0.004850777)0.848:0.000803981)0.963:0.002422871,('EPI_ISL_115408|1993.5|Human|UK|H3N2|nan':0.002416779,('EPI_ISL_5524|1994.082|Human|USA|H3N2|3C.3a':0.001608975,'EPI_ISL_115355|1993.929|Human|Netherlands|H3N2|3C.3a':0.002415476)0.000:0.000000006)0.000:0.000000006)0.923:0.001608497)0.000:0.000000006)0.000:0.000000006,(('EPI_ISL_114814|1992.5|Human|France|H3N2|nan':0.002409747,'EPI_ISL_114502|1991.704|Human|UK|H3N2|3C.3a':0.000801917)0.000:0.000000006,('EPI_ISL_115770|1991.5|Human|UK|H3N2|nan':0.001606992,('EPI_ISL_114812|1992.5|Human|France|H3N2|3C.3a':0.004020604,('EPI_ISL_114761|1991.915|Human|France|H3N2|nan':0.003218626,('EPI_ISL_114659|1992.025|Human|Netherlands|H3N2|nan':0.002415504,(('EPI_ISL_114707|1991.989|Human|Spain|H3N2|3C.3a':0.001605651,('EPI_ISL_114657|1992.036|Human|Spain|H3N2|3C.3a':0.000000006,('EPI_ISL_114608|1991.964|Human|Netherlands|H3N2|3C.3a':0.000801559,'EPI_ISL_110952|1992.5|Human|Netherlands|H3N2|3C.3a':0.000802659)0.000:0.000000006)0.729:0.000000006)0.987:0.005667301,((('EPI_ISL_114454|1990.5|Human|China|H3N2|nan':0.002409645,('EPI_ISL_114660|1991.964|Human|Netherlands|H3N2|nan':0.008926785,('EPI_ISL_114610|1992.5|Human|China|H3N2|3C.3a':0.001606121,('EPI_ISL_5475|1993.09|Human|USA|H3N2|3C.3a':0.005647777,('EPI_ISL_114868|1992.833|Human|Sweden|H3N2|3C.3a':0.000797991,'EPI_ISL_115413|1993.5|Human|Japan|H3N2|3C.3a':0.004039815)0.972:0.003226350)0.000:0.000000006)0.979:0.003219978)0.000:0.000000006)0.949:0.003239804,(('EPI_ISL_114401|1989.5|Human|NewZealand|H3N2|3C.3a':0.001602613,'EPI_ISL_114398|1989.5|Human|Singapore|H3N2|3C.3a':0.000000006)0.000:0.000000006,((((((('EPI_ISL_9284|1988.5|Human|USA|H3N2|3C.3a':0.003217771,(('EPI_ISL_5310|1988.5|Human|USA|H3N2|3C.3a':0.000000006,'EPI_ISL_9285|1988.5|Human|USA|H3N2|nan':0.000801246)0.913:0.001603899,('EPI_ISL_8675|1987.5|Human|HongKong|H3N2|3C.3a':0.001604330,'EPI_ISL_115700|1988.5|Human|Australia|H3N2|3C.3a':0.000801255)0.000:0.000000006)0.000:0.000000006)0.929:0.001603439,('EPI_ISL_114294|1987.5|Human|China|H3N2|nan':0.001616554,(('EPI_ISL_114298|1988.5|Human|Sweden|H3N2|3C.3a':0.0,'EPI_ISL_114295|1988.5|Human|USA|H3N2|3C.3a':0.0):0.006499571,'EPI_ISL_8671|1988.5|Human|HongKong|H3N2|3C.3a':0.002388785)0.955:0.004073269)0.775:0.000792642)0.000:0.000000006,('EPI_ISL_114399|1989.5|Human|Australia|H3N2|nan':0.001603225,'EPI_ISL_115768|1988.5|Human|USA|H3N2|3C.3a':0.004021599)0.000:0.000000006)0.346:0.000000006,('EPI_ISL_114296|1988.5|Human|UK|H3N2|3C.3a':0.003223705,'EPI_ISL_25040|1988.096|Human|Italy|H3N2|nan':0.004049481)0.750:0.000792570)0.356:0.000000006,('EPI_ISL_9282|1985.5|Human|USA|H3N2|nan':0.002411467,(('EPI_ISL_8987|1984.5|Human|HongKong|H3N2|nan':0.002418565,(((('EPI_ISL_115699|1982.247|Human|Netherlands|H3N2|3C.3a':0.000800171,'EPI_ISL_114201|1982.915|Human|Netherlands|H3N2|nan':0.007307061)0.868:0.001603073,('EPI_ISL_114198|1980.915|Human|Netherlands|H3N2|3C.3a':0.001613013,(('EPI_ISL_114200|1982.5|Human|Netherlands|H3N2|nan':0.000000006,('EPI_ISL_173279|1982.5|Human|Australia|H3N2|nan':0.002413345,('EPI_ISL_114245|1983.5|Human|Norway|H3N2|nan':0.004843362,'EPI_ISL_110863|1982.5|Human|NewZealand|H0N0|nan':0.000000006)0.000:0.000000006)0.830:0.000802913)0.988:0.004039369,(('EPI_ISL_9055|1980.5|Human|USA|H3N2|3C.3a':0.002421087,(('EPI_ISL_9252|1980.5|Human|USA|H3N2|3C.3a':0.0,'EPI_ISL_9146|1980.5|Human|USA|H3N2|3C.3a':0.0):0.000000006,'EPI_ISL_9147|1981.5|Human|USA|H3N2|3C.3a':0.001605680)0.790:0.000802237)0.805:0.000802457,('EPI_ISL_114199|1981.5|Human|France|H3N2|3C.3a':0.002409528,((('EPI_ISL_8972|1980.5|Human|China|H3N2|nan':0.002411422,(('EPI_ISL_8952|1980.5|Human|HongKong|H3N2|nan':0.001616288,('EPI_ISL_9038|1982.5|Human|China|H3N2|nan':0.001609207,('EPI_ISL_8954|1982.5|Human|HongKong|H3N2|nan':0.001610149,'EPI_ISL_9050|1983.5|Human|China|H3N2|nan':0.001612090)0.756:0.000801899)0.857:0.001606982)0.974:0.003229253,(((('EPI_ISL_124886|1976.5|Human|Netherlands|H3N2|nan':0.000869837,(('EPI_ISL_6979|1974.5|Human|USA|H3N2|nan':0.000804059,('EPI_ISL_113966|1975.5|Human|Netherlands|H3N2|3C.2a4':0.000000006,'EPI_ISL_113969|1976.5|Human|Netherlands|H3N2|3C.2a4':0.000804121)0.981:0.004053810)0.725:0.000774381,(((('EPI_ISL_113036|1971.5|Human|Netherlands|H3N2|3C.3a':0.0,'EPI_ISL_7037|1971.5|Human|USA|H3N2|3C.3a':0.0):0.003223248,'EPI_ISL_123229|1972.582|Human|UK|H3N2|3C.3a':0.002419939)0.000:0.000000006,(('EPI_ISL_8676|1972.5|Human|HongKong|H3N2|nan':0.008105627,('EPI_ISL_152|1971.5|Human|USA|H3N2|3C.2a4':0.001610223,'EPI_ISL_9029|1971.5|Human|HongKong|H3N2|nan':0.000803124)0.000:0.000000006)0.962:0.004067662,(('EPI_ISL_6982|1070|Human|USA|H3N2|3C.2a4':0.004850273,('EPI_ISL_7269|1970|Human|USA|H3N2|3C.2a4':0.000802515,'EPI_ISL_7268|1970|Human|USA|H3N2|3C.2a4':0.000000006)0.000:0.000000006)0.903:0.001606338,('EPI_ISL_8984|1969.5|Human|HongKong|H3N2|nan':0.003222389,(((('EPI_ISL_170559|1963.5|Human|Russia|H2N2|nan':0.003182513,'EPI_ISL_19665|1965.5|Human|Germany|H2N2|nan':0.001655059)0.918:0.003238850,(((('EPI_ISL_170562|1962.5|Human|UK|H2N2|nan':0.000801882,('EPI_ISL_69305|1964.5|Human|Taiwan|H2N2|nan':0.001608518,'EPI_ISL_3294|1968.5|Human|Korea|H2N2|nan':0.001608451)0.766:0.000802322)0.000:0.000000006,'EPI_ISL_130408|1957.833|Human|Japan|H2N2|nan':0.003218891)0.110:0.000800412,(((('EPI_ISL_84895|1960.5|Human|Netherlands|H2N2|nan':0.000748858,(((('EPI_ISL_169835|1957.564|Human|Russia|H2N2|nan':0.001605208,('EPI_ISL_89007|1957.414|Human|Japan|H2N2|nan':0.002416824,'EPI_ISL_8314|2005.5|Human|Canada|H2N2|nan':0.000801399)0.769:0.000802718)0.400:0.000000006,('EPI_ISL_19110|1965.5|Human|Russia|H2N2|nan':0.011393648,(('EPI_ISL_84911|1957.5|Human|Netherlands|H2N2|nan':0.002409702,('EPI_ISL_22829|1957.5|Human|Singapore|H2N2|nan':0.000802019,'EPI_ISL_21281|1959.5|Human|Japan|H2N2|nan':0.000802025)0.339:0.000000006)0.000:0.000000006,('EPI_ISL_75316|1957.668|Human|Salvador|H2N2|nan':0.003249048,'EPI_ISL_170560|1957.5|Human|China|H2N2|nan':0.008963606)0.730:0.000775048)0.982:0.002410703)0.629:0.000000006)0.000:0.000000006,'EPI_ISL_7059|1958.5|Human|USA|H2N2|nan':0.003227361)0.779:0.000808043,('EPI_ISL_19108|1957.5|Human|USA|H2N2|nan':0.005730139,('EPI_ISL_7076|1960.5|Human|USA|H2N2|nan':0.005641851,'EPI_ISL_6912|1959.09|Human|USA|H2N2|nan':0.000000006)1.000:0.008191137)0.745:0.000728122)0.998:0.009007132)0.999:0.008330123,'EPI_ISL_170556|1964.5|Human|China|H2N2|nan':0.008235868)0.729:0.000691403,'EPI_ISL_25025|1963.5|Human|Netherlands|H2N2|nan':0.001605171)0.000:0.000000006,('EPI_ISL_19109|1968.5|Human|USA|H2N2|nan':0.0,'EPI_ISL_69298|1963.5|Human|USA|H2N2|nan':0.0):0.002414088)0.883:0.001608805)0.942:0.002419838,('EPI_ISL_19666|1964.5|Human|Germany|H2N2|nan':0.002420937,'EPI_ISL_182214|1968.5|Human|Australia|H2N2|nan':0.004873158)0.744:0.000790415)0.753:0.000866240)0.981:0.006358286,('EPI_ISL_130402|1967.833|Human|Uruguay|H2N2|nan':0.004839354,((('EPI_ISL_19669|1967.5|Human|SouthAfrica|H2N2|nan':0.008111116,(('EPI_ISL_25007|1966.5|Human|Czech|H2N2|nan':0.002410579,('EPI_ISL_170557|1963.5|Human|Georgia|H2N2|nan':0.001608251,'EPI_ISL_3290|1967.5|Human|Georgia|H2N2|nan':0.000000006)1.000:0.006460434)0.000:0.000000006,'EPI_ISL_130406|1961.833|Human|UK|H2N2|nan':0.005658828)0.873:0.000801755)0.722:0.000000006,('EPI_ISL_166563|1968.161|Human|Netherlands|H2N2|nan':0.002411341,'EPI_ISL_19668|1967.5|Human|Uzbekistan|H2N2|nan':0.004028659)0.000:0.000000006)0.718:0.000000006,((('EPI_ISL_9214|1968.5|Human|China|H3N2|3C.2a4':0.000000006,(('EPI_ISL_246097|1968.085|Human|HongKong|H3N2|nan':0.000803701,('EPI_ISL_7092|1968.5|Human|USA|H3N2|3C.2a4':0.000000006,('EPI_ISL_25010|1968.5|Human|HongKong|H3N2|3C.2a4':0.000802225,(('EPI_ISL_147171|1968.5|Human|HongKong|H3N2|3C.2a4':0.000000006,'EPI_ISL_335590|1969.5|swine|Japan|H3N2|3C.2a4':0.000802619)0.000:0.000000006,'EPI_ISL_243350|1968.5|Human|Japan|H3N2|3C.2a4':0.001606734)0.832:0.000802358)0.736:0.000000006)0.000:0.000000006)0.000:0.000000006,'EPI_ISL_6847|1968.5|Human|USA|H3N2|3C.2a4':0.000802265)0.859:0.000802265)0.855:0.000802422,('EPI_ISL_6850|1969.5|Human|USA|H3N2|3C.2a4':0.000802428,('EPI_ISL_6848|1969.5|Human|USA|H3N2|3C.2a4':0.001605962,'EPI_ISL_124885|1968.5|Human|Netherlands|H3N2|3C.2a4':0.000802754)0.000:0.000000006)0.626:0.000000006)0.000:0.000000006,('EPI_ISL_7065|1969.5|Human|USA|H3N2|3C.2a4':0.002411769,('EPI_ISL_113017|1969.5|Human|Netherlands|H3N2|3C.2a4':0.001605749,'EPI_ISL_8973|1968.5|Human|USA|H3N2|3C.2a4':0.000000006)0.000:0.000000006)0.830:0.000802020)0.974:0.003218479)0.836:0.000000006)0.769:0.002511125)0.995:0.007314099,('EPI_ISL_130404|1967.833|Human|USA|H2N2|nan':0.003216917,'EPI_ISL_6897|1968.5|Human|USA|H2N2|nan':0.004032002)0.719:0.000000006)0.999:0.013054500)0.000:0.000000006)0.970:0.004858242)0.977:0.005675842)0.988:0.006474278,(((('EPI_ISL_9045|1973.5|Human|USA|H3N2|3C.2a4':0.002418240,(('EPI_ISL_113847|1972.5|Human|Netherlands|H3N2|3C.2a4':0.0,'EPI_ISL_237|1972.5|Human|USA|H3N2|3C.2a4':0.0,'EPI_ISL_9278|1972.5|Human|USA|H3N2|3C.2a4':0.0,'EPI_ISL_66106|1972.5|Human|Thailand|H3N2|3C.2a4':0.0):0.000000006,('EPI_ISL_113864|1973.5|Human|Netherlands|H3N2|3C.2a4':0.000810740,'EPI_ISL_9279|1972.5|Human|USA|H3N2|3C.2a4':0.001609614)0.000:0.000000006)1.000:0.000000006)0.000:0.000000006,(('EPI_ISL_5100|1973.5|Human|HongKong|H3N2|nan':0.005725959,(('EPI_ISL_8698|1975.5|Human|HongKong|H3N2|nan':0.001625442,('EPI_ISL_123233|1975.581|Human|Australia|H3N2|3C.3a':0.000804398,'EPI_ISL_143165|1968.5|Human|Australia|H3N2|3C.3a':0.000000006)0.949:0.002430127)0.753:0.000776585,('EPI_ISL_8953|1975.5|Human|China|H3N2|nan':0.002419582,('EPI_ISL_7077|1976.5|Human|USA|H3N2|3C.3a':0.004057263,('EPI_ISL_114016|1976.5|Human|Netherlands|H3N2|3C.3a':0.001608521,(('EPI_ISL_81524|2006.5|swine|China|H3N2|3C.3a':0.002412727,('EPI_ISL_1714|1977.5|swine|USA|H3N2|3C.3a':0.000000006,'EPI_ISL_13896|2005.5|swine|China|H3N2|3C.3a':0.000802893)0.000:0.000000006)1.000:0.009749565,('EPI_ISL_9054|1976.5|Human|USA|H3N2|3C.3a':0.0,'EPI_ISL_7120|1976.5|Human|USA|H3N2|3C.3a':0.0):0.000000006)0.000:0.000000006)0.778:0.000799403)0.753:0.000808019)0.942:0.002449294)0.985:0.004916989)0.856:0.001581226,('EPI_ISL_9057|1974.5|Human|HongKong|H3N2|nan':0.000808643,('EPI_ISL_113921|1975.5|Human|Netherlands|H3N2|3C.2a4':0.000000006,(('EPI_ISL_9033|1974.5|Human|USA|H3N2|3C.3a':0.0,'EPI_ISL_9046|1974.5|Human|USA|H3N2|3C.3a':0.0,'EPI_ISL_9047|1974.5|Human|USA|H3N2|3C.3a':0.0):0.000000006,'EPI_ISL_6977|1975.5|Human|USA|H3N2|3C.3a':0.000804490)0.979:0.003226934)0.985:0.004038184)0.764:0.000803327)0.764:0.000804070)0.000:0.000000006,('EPI_ISL_8673|1973.5|Human|HongKong|H3N2|3C.2a4':0.002416687,(('EPI_ISL_113916|1973.5|Human|NewZealand|H3N2|3C.2a4':0.0,'EPI_ISL_147170|1973.5|Human|NewZealand|H3N2|3C.2a4':0.0):0.001609605,('EPI_ISL_8669|1974.5|Human|HongKong|H3N2|3C.3a':0.004063377,('EPI_ISL_113919|1974.5|Human|Netherlands|H3N2|3C.3a':0.004037110,('EPI_ISL_113920|1974.5|Human|Netherlands|H3N2|nan':0.001607778,'EPI_ISL_113918|1974.5|Human|Netherlands|H3N2|3C.3a':0.000000006)0.000:0.000000006)0.758:0.000781019)0.930:0.002455578)0.872:0.001611057)0.000:0.000000006)0.000:0.000000006,'EPI_ISL_9190|1972.5|Human|China|H3N2|3C.2a4':0.000803705)0.000:0.000000006)0.972:0.004073078)0.973:0.004836232)0.371:0.001633356,('EPI_ISL_114018|1977.5|Human|Netherlands|H3N2|3C.3a':0.002398761,'EPI_ISL_6980|1977.5|Human|USA|H3N2|3C.3a':0.006539845)0.987:0.006481891)0.870:0.001680827,('EPI_ISL_114197|1977.5|Human|USA|H3N2|3C.3a':0.001612971,(('EPI_ISL_9032|1978.5|Human|USA|H3N2|3C.3a':0.001610653,('EPI_ISL_9031|1978.5|Human|USA|H3N2|3C.3a':0.000805364,('EPI_ISL_9030|1978.5|Human|USA|H3N2|3C.3a':0.0,'EPI_ISL_6888|1978.5|Human|USA|H3N2|3C.3a':0.0,'EPI_ISL_5136|1980.5|swine|USA|H3N2|3C.3a':0.0):0.000000006)0.000:0.000000006)0.934:0.002434965,(('EPI_ISL_9049|1977.5|Human|USA|H3N2|3C.3a':0.0,'EPI_ISL_9035|1977.5|Human|USA|H3N2|3C.3a':0.0,'EPI_ISL_9036|1977.5|Human|USA|H3N2|3C.3a':0.0):0.000803861,'EPI_ISL_9145|1978.5|Human|USA|H3N2|3C.3a':0.000803984)0.899:0.001625012)0.769:0.000792240)0.772:0.000807005)0.885:0.001613944,'EPI_ISL_6876|1978.5|Human|USA|H3N2|nan':0.000804612)0.996:0.005714329)0.000:0.000000006)0.889:0.001612531,('EPI_ISL_115698|1979.5|Human|Thailand|H3N2|3C.3a':0.0,'EPI_ISL_10250|1979.5|Human|Thailand|H3N2|nan':0.0):0.001616027)0.784:0.000791462,'EPI_ISL_76486|1982.414|Human|Philippines|H3N2|3C.3a':0.006468169)0.796:0.000810765)0.000:0.000000006)0.000:0.000000006)0.872:0.001605628)0.996:0.006515835)0.950:0.003239175,('EPI_ISL_8697|1983.5|Human|HongKong|H3N2|nan':0.000000006,('EPI_ISL_5105|1983.5|Human|USA|H3N2|nan':0.000992387,(('EPI_ISL_114248|1985.085|Human|Netherlands|H3N2|nan':0.000801300,'EPI_ISL_9250|1985.5|Human|USA|H3N2|nan':0.000000006)0.922:0.002424897,('EPI_ISL_114297|1988.164|Human|Netherlands|H3N2|3C.3a':0.012218623,((('EPI_ISL_114250|1985.5|Human|NewZealand|H3N2|nan':0.003240538,'EPI_ISL_114246|1985.5|Human|UK|H3N2|3C.3a':0.000000006)0.000:0.000000006,'EPI_ISL_114293|1986.5|Human|USA|H3N2|3C.3a':0.008093603)0.833:0.000802159,('EPI_ISL_8672|1985.5|Human|HongKong|H3N2|nan':0.000801906,(('EPI_ISL_114249|1985.5|Human|Sweden|H3N2|3C.3a':0.000806848,('EPI_ISL_9283|1986.5|Human|USA|H3N2|nan':0.0,'EPI_ISL_8198|1986.5|Human|USA|H3N2|nan':0.0):0.000799600)0.956:0.002414146,('EPI_ISL_124928|1986.581|Human|Russia|H3N2|3C.3a':0.000000006,'EPI_ISL_937|1986.5|Human|Russia|H3N2|nan':0.000803454)0.998:0.005657037)0.000:0.000000006)0.848:0.000802499)0.000:0.000000006)0.927:0.002407213)0.967:0.004740907)0.769:0.000729295)0.000:0.000000006)0.742:0.000791625,('EPI_ISL_114247|1985.5|Human|Netherlands|H3N2|3C.3a':0.000802183,(('EPI_ISL_5395|1985.5|Human|USA|H3N2|3C.3a':0.0,'EPI_ISL_6889|1986.5|Human|USA|H3N2|3C.3a':0.0,'EPI_ISL_6221|1986.5|Human|USA|H3N2|3C.3a':0.0):0.000000006,'EPI_ISL_5372|1986.5|Human|USA|H3N2|3C.3a':0.000801728)0.892:0.001607462)0.928:0.002431058)0.987:0.004865548)0.762:0.000797977,('EPI_ISL_9216|1984.5|Human|China|H3N2|nan':0.000000006,('EPI_ISL_8670|1985.5|Human|HongKong|H3N2|nan':0.001604224,'EPI_ISL_8674|1985.5|Human|HongKong|H3N2|nan':0.000801403)0.000:0.000000006)1.000:0.000000006)0.000:0.000000006)0.999:0.007287707)0.901:0.001602626,('EPI_ISL_110907|1989.5|Human|Switzerland|H3N2|3C.3a':0.000799750,((('EPI_ISL_25042|1990.047|Human|Italy|H3N2|3C.3a':0.003217575,('EPI_ISL_114348|1989.948|Human|Netherlands|H3N2|3C.3a':0.0,'EPI_ISL_114349|1989.959|Human|Netherlands|H3N2|nan':0.0):0.000801774)0.758:0.000800307,('EPI_ISL_114503|1991.5|Human|Switzerland|H3N2|3C.3a':0.004018847,'EPI_ISL_114455|1990.5|Human|Japan|H3N2|3C.3a':0.002406335)0.000:0.000000006)0.999:0.006445264,('EPI_ISL_114453|1990.5|Human|USA|H3N2|3C.3a':0.001603600,'EPI_ISL_114452|1990.5|Human|USA|H3N2|3C.3a':0.000798152)0.921:0.001605966)0.000:0.000000006)0.977:0.002405112)0.000:0.000000006,('EPI_ISL_114346|1989.5|Human|UK|H3N2|3C.3a':0.007306148,('EPI_ISL_114458|1991.5|Human|Australia|H3N2|3C.3a':0.000799783,('EPI_ISL_114345|1989.5|Human|USA|H3N2|3C.3a':0.000000006,'EPI_ISL_9286|1990.5|Human|USA|H3N2|nan':0.001603283)0.000:0.000000006)0.960:0.003887309)0.737:0.000954331)0.964:0.003213327)0.765:0.000788145)0.967:0.003230924,('EPI_ISL_115769|1989.5|Human|China|H3N2|3C.3a':0.000800842,(('EPI_ISL_33841|1991.964|Human|Italy|H3N2|nan':0.005639846,((('EPI_ISL_114705|1992.022|Human|Netherlands|H3N2|3C.3a':0.0,'EPI_ISL_114655|1992.254|Human|USA|H3N2|3C.3a':0.0,'EPI_ISL_114612|1992.254|Human|USA|H3N2|3C.3a':0.0,'EPI_ISL_114656|1992.254|Human|USA|H3N2|3C.3a':0.0):0.000000006,'EPI_ISL_114816|1992.262|Human|Australia|H3N2|3C.3a':0.001605041)0.832:0.000801523,('EPI_ISL_25044|1991.978|Human|Italy|H3N2|3C.3a':0.004028835,('EPI_ISL_114505|1991.945|Human|France|H3N2|3C.3a':0.000000006,'EPI_ISL_114611|1992.038|Human|Switzerland|H3N2|3C.3a':0.000800882)0.942:0.001603575)0.000:0.000000006)0.000:0.000000006)0.976:0.004029767,('EPI_ISL_114456|1990.5|Human|Australia|H3N2|3C.3a':0.001604092,'EPI_ISL_114457|1990.5|Human|NewZealand|H3N2|3C.3a':0.000000006)0.948:0.001603629)0.000:0.000000006)0.000:0.000000006)0.875:0.001602441)0.874:0.001617322)0.885:0.001608480)0.000:0.000000006)0.799:0.000798679)0.533:0.000805061)0.981:0.004033691)0.915:0.001607731)0.000:0.000000006)0.000:0.000000006,('EPI_ISL_114873|1992.541|Human|Australia|H3N2|3C.3a':0.001610643,('EPI_ISL_115354|1993.173|Human|Netherlands|H3N2|3C.3a':0.002424557,'EPI_ISL_115301|1993.5|Human|Spain|H3N2|3C.3a':0.003237374)0.754:0.000796205)0.772:0.000804450)0.829:0.000802938)0.000:0.000000006,('EPI_ISL_115300|1993.5|Human|Spain|H3N2|3C.3a':0.0,'EPI_ISL_115304|1993.5|Human|Spain|H3N2|nan':0.0):0.001606719)0.777:0.000802211,(('EPI_ISL_127589|1994.581|Human|SouthAfrica|H3N2|3C.3a':0.001606546,('EPI_ISL_115565|1996.751|Human|HongKong|H3N2|3C.3a':0.000802516,'EPI_ISL_5486|1994.918|Human|USA|H3N2|nan':0.004848321)0.000:0.000000006)0.000:0.000000006,('EPI_ISL_5487|1995.027|Human|USA|H3N2|3C.3a':0.001605734,(('EPI_ISL_115512|1995.027|Human|Netherlands|H3N2|3C.3a':0.0,'EPI_ISL_5398|1994.934|Human|USA|H3N2|3C.3a':0.0,'EPI_ISL_5516|1994.967|Human|USA|H3N2|3C.3a':0.0,'EPI_ISL_5440|1995.058|Human|USA|H3N2|3C.3a':0.0):0.000000006,('EPI_ISL_5517|1995.195|Human|USA|H3N2|3C.3a':0.000801202,'EPI_ISL_5378|1994.995|Human|USA|H3N2|3C.3a':0.001605245)0.000:0.000000006)0.000:0.000000006)0.978:0.003219431)0.770:0.000803293)0.963:0.003231839,((('EPI_ISL_5382|1995.063|Human|USA|H3N2|3C.3a':0.000802942,('EPI_ISL_5520|1995.132|Human|USA|H3N2|3C.3a':0.001609097,'EPI_ISL_5439|1995.099|Human|USA|H3N2|3C.3a':0.000802661)0.000:0.000000006)0.789:0.000803121,('EPI_ISL_115462|1995.085|Human|Switzerland|H3N2|3C.3a':0.000000006,('EPI_ISL_5391|1996.164|Human|USA|H3N2|3C.3a':0.000798317,'EPI_ISL_5303|1996.038|Human|USA|H3N2|3C.3a':0.000810212)0.975:0.004035727)0.793:0.000804137)0.901:0.001608734,('EPI_ISL_120334|1995.501|Human|Malaysia|H3N2|nan':0.004027432,'EPI_ISL_115463|1995.063|Human|HongKong|H3N2|3C.3a':0.003228509)0.000:0.000000006)0.892:0.001612243)0.748:0.000799227,'EPI_ISL_115414|1994.584|Human|HongKong|H3N2|nan':0.001607586)0.768:0.000806503,(('EPI_ISL_115567|1996.079|Human|Netherlands|H3N2|3C.3a':0.004865111,('EPI_ISL_5393|1996.057|Human|USA|H3N2|3C.3a':0.005688173,('EPI_ISL_5299|1996.025|Human|USA|H3N2|3C.3a':0.001608764,('EPI_ISL_5297|1995.989|Human|USA|H3N2|3C.3a':0.001608204,('EPI_ISL_5298|1995.964|Human|USA|H3N2|3C.3a':0.000000006,'EPI_ISL_5316|1995.992|Human|USA|H3N2|3C.3a':0.000802989)0.000:0.000000006)0.809:0.000806201)0.842:0.001613848)0.862:0.001600232)0.930:0.002428040,(((((('EPI_ISL_196015|2013.301|swine|Mexico|H3N2|3C.3a':0.000806743,('EPI_ISL_196013|2013.263|swine|Mexico|H3N2|3C.3a':0.000000006,'EPI_ISL_196030|2013.447|swine|Mexico|H3N2|3C.3a':0.000807669)0.000:0.000000006)0.981:0.005755426,('EPI_ISL_196011|2013.255|swine|Mexico|H1N2|6B.1':0.000000006,(('EPI_ISL_295546|2015.2|swine|Mexico|H1N2|6B.1':0.004126293,('EPI_ISL_295528|2014.8|swine|Mexico|H1N2|6B.1':0.000807806,'EPI_ISL_295529|2014.83|swine|Mexico|H1N2|6B.1':0.000808954)0.756:0.000745706)0.997:0.007407876,('EPI_ISL_195982|2013.688|swine|Mexico|H1N2|6B.1':0.000000006,('EPI_ISL_195985|2014.038|swine|Mexico|H1N2|nan':0.002420759,'EPI_ISL_196022|2013.37|swine|Mexico|H1N2|6B.1':0.000805644)0.000:0.000000006)0.000:0.000000006)0.920:0.001614912)0.933:0.003220723)0.972:0.008156411,('EPI_ISL_295555|2012.825|swine|Mexico|H3N2|3C.3a':0.000000006,'EPI_ISL_295553|2015.392|swine|Mexico|H3N2|nan':0.016453034)0.964:0.007781495)1.000:0.044200844,((('EPI_ISL_4081394|2014.5|swine|Denmark|H1N2|nan':0.060577320,('EPI_ISL_505263|2012.948|swine|Germany|H1N2|nan':0.023416205,'EPI_ISL_505326|2014.877|swine|Germany|H1N2|nan':0.065195128)0.998:0.031558121)0.984:0.020920780,('EPI_ISL_4081377|2018.5|swine|Denmark|H1N2|nan':0.030782254,'EPI_ISL_151091|2012.142|swine|Germany|H1N2|6B.1':0.008268291)1.000:0.058460960)0.780:0.003119466,(('EPI_ISL_225563|2016.246|swine|USA|H3N2|3C.3a':0.029788585,'EPI_ISL_707022|2020.538|swine|USA|H1N2|6B.1':0.101610726)1.000:0.063480406,((('EPI_ISL_328806|2014.792|swine|Chile|H1N2|nan':0.000000006,('EPI_ISL_328808|2014.792|swine|Chile|H1N2|nan':0.000000006,'EPI_ISL_328815|2014.792|swine|Chile|H1N2|nan':0.001611519)0.856:0.000805389)1.000:0.026683286,('EPI_ISL_328809|2014.31|swine|Chile|H1N2|nan':0.019276737,(('EPI_ISL_328827|2014.578|swine|Chile|H1N2|nan':0.0,'EPI_ISL_328822|2014.578|swine|Chile|H1N2|nan':0.0,'EPI_ISL_328820|2014.578|swine|Chile|H1N2|nan':0.0,'EPI_ISL_328828|2014.578|swine|Chile|H1N2|nan':0.0,'EPI_ISL_328819|2014.578|swine|Chile|H1N2|nan':0.0,'EPI_ISL_328818|2014.578|swine|Chile|H1N2|nan':0.0):0.010882467,((('EPI_ISL_328834|2014.553|swine|Chile|H1N2|nan':0.0,'EPI_ISL_328826|2014.553|swine|Chile|H1N2|nan':0.0):0.001610523,(('EPI_ISL_328816|2014.767|swine|Chile|H1N2|nan':0.001609534,((('EPI_ISL_328776|2015.019|swine|Chile|H1N2|nan':0.0,'EPI_ISL_366227|2015.189|swine|Chile|H1N2|nan':0.0,'EPI_ISL_366228|2015.189|swine|Chile|H1N2|nan':0.0):0.002451112,('EPI_ISL_328771|2015.282|swine|Chile|H1N2|nan':0.000791761,(('EPI_ISL_366221|2016.055|swine|Chile|H1N2|nan':0.000802255,(('EPI_ISL_9589101|2020.817|swine|Chile|H1N2|nan':0.0,'EPI_ISL_9572830|2020.817|swine|Chile|H1N2|nan':0.0):0.002448811,('EPI_ISL_9572825|2020.899|swine|Chile|H1N2|nan':0.001614960,('EPI_ISL_9572829|2020.899|swine|Chile|H1N2|nan':0.003233525,'EPI_ISL_9572826|2020.899|swine|Chile|H1N2|nan':0.001613339)0.757:0.000812700)0.934:0.003232909)1.000:0.010650302)0.857:0.001616750,('EPI_ISL_366222|2016.24|swine|Chile|H1N2|nan':0.000804781,('EPI_ISL_366226|2016.24|swine|Chile|H1N2|nan':0.0,'EPI_ISL_366223|2016.24|swine|Chile|H1N2|nan':0.0,'EPI_ISL_366225|2016.24|swine|Chile|H1N2|nan':0.0,'EPI_ISL_366224|2016.24|swine|Chile|H1N2|nan':0.0,'EPI_ISL_366220|2016.24|swine|Chile|H1N2|nan':0.0):0.000000006)0.000:0.000000006)0.964:0.003254191)0.957:0.003262078)0.751:0.000791564,('EPI_ISL_328813|2014.767|swine|Chile|H1N2|nan':0.0,'EPI_ISL_328812|2014.767|swine|Chile|H1N2|nan':0.0):0.001609918)0.000:0.000000006)0.860:0.000804258,('EPI_ISL_328829|2014.553|swine|Chile|H1N2|nan':0.000804793,('EPI_ISL_328824|2014.553|swine|Chile|H1N2|nan':0.000804950,'EPI_ISL_328785|2014.556|swine|Chile|H1N2|nan':0.000000006)0.000:0.000000006)0.818:0.000804739)0.000:0.000000006)0.996:0.005746353,('EPI_ISL_328830|2014.515|swine|Chile|H1N2|nan':0.001609611,'EPI_ISL_328835|2014.515|swine|Chile|H1N2|nan':0.002437701)0.999:0.009048004)0.736:0.000537774)0.806:0.001618607)0.373:0.004012690)1.000:0.066849223,(('EPI_ISL_328833|2014.551|swine|Chile|H3N2|nan':0.001904462,('EPI_ISL_328797|2015.937|swine|Chile|H3N2|3C.3a':0.0,'EPI_ISL_328799|2015.937|swine|Chile|H3N2|3C.3a':0.0):0.007943268)1.000:0.080076434,('EPI_ISL_14223957|2020.915|swine|HongKong|H1N2|nan':0.131241152,('EPI_ISL_88351|2003.74|swine|HongKong|H1N2|nan':0.083518561,(('EPI_ISL_195204|1994.5|swine|UK|H3N2|nan':0.049490511,(('EPI_ISL_129504|1990.595|swine|UK|H3N2|3C.2':0.001578267,((('EPI_ISL_129506|1997.11|swine|UK|H3N2|nan':0.027688593,'EPI_ISL_13920|2005.5|swine|Thailand|H1N2|nan':0.064686043)0.962:0.009901774,'EPI_ISL_129486|1994.101|swine|UK|H3N2|nan':0.020976851)0.725:0.000681372,(((((('EPI_ISL_505169|2008.582|swine|Poland|H1N2|nan':0.003275613,'EPI_ISL_195082|1999.745|swine|UK|H1N2|nan':0.018323138)0.964:0.004738608,(('EPI_ISL_129505|1997.09|swine|UK|H1N2|nan':0.002281609,('EPI_ISL_129491|2006.359|swine|UK|H1N2|nan':0.042819124,(((('EPI_ISL_129452|2002.923|swine|UK|H1N2|nan':0.000823835,('EPI_ISL_195120|2009.247|swine|UK|H1N2|nan':0.019558019,('EPI_ISL_129508|2008.981|swine|UK|H1N2|nan':0.000000006,('EPI_ISL_195138|2013.362|swine|UK|H1N2|nan':0.003295216,('EPI_ISL_195135|2012.607|swine|UK|H1N2|nan':0.003247418,'EPI_ISL_195125|2011.852|swine|UK|H1N2|nan':0.002434976)0.742:0.000752230)1.000:0.011523336)0.990:0.008914583)0.971:0.006692916)1.000:0.020848449,(((('EPI_ISL_6781348|2020.377|swine|Spain|H3N2|nan':0.012433095,('EPI_ISL_499121|2018.123|swine|Spain|H3N2|nan':0.001616365,('EPI_ISL_499123|2018.06|swine|Spain|H3N2|nan':0.000808208,'EPI_ISL_499126|2018.479|swine|Spain|H3N2|nan':0.003239742)0.717:0.000000006)0.907:0.004066268)1.000:0.020112707,((((('EPI_ISL_499172|2018.296|swine|Spain|H1N2|nan':0.010500040,('EPI_ISL_14764758|2020.251|swine|Italy|H1N2|nan':0.022957171,('EPI_ISL_499138|2017.559|swine|Spain|H1N2|nan':0.003911389,'EPI_ISL_9593378|2019.29|swine|Spain|H1N2|nan':0.011871567)1.000:0.013246553)0.670:0.000988159)1.000:0.011346881,'EPI_ISL_195057|2011.496|swine|Spain|H1N2|nan':0.002479235)0.726:0.000761609,(('EPI_ISL_14749644|2019.515|swine|Italy|H1N2|nan':0.020318434,'EPI_ISL_499128|2016.074|swine|Spain|H1N2|nan':0.004737180)0.997:0.011746230,((('EPI_ISL_499153|2018.49|swine|Spain|H1N2|nan':0.013441065,('EPI_ISL_499179|2018.863|swine|Spain|H1N2|nan':0.004923381,((('EPI_ISL_499142|2018.767|swine|Spain|H1N2|nan':0.001444123,('EPI_ISL_499144|2017.775|swine|Spain|H1N2|nan':0.0,'EPI_ISL_499177|2019.219|swine|Spain|H1N2|nan':0.0):0.043403741)0.893:0.002637887,'EPI_ISL_499152|2018.863|swine|Spain|H1N2|nan':0.002432736)0.681:0.000000006,'EPI_ISL_6781304|2019.885|swine|Spain|H1N2|nan':0.009827981)0.967:0.004097149)0.926:0.003966247)0.973:0.007232809,'EPI_ISL_6781292|2019.885|swine|Spain|H1N2|nan':0.015431196)0.998:0.014237109,'EPI_ISL_499135|2016.298|swine|Spain|H1N2|nan':0.017744345)0.930:0.004543128)0.000:0.000000006)0.785:0.000765460,('EPI_ISL_6781229|2019.849|swine|Spain|H1N2|nan':0.009111165,'EPI_ISL_6781345|2020.213|swine|Spain|H1N2|nan':0.013443642)1.000:0.019365244)0.711:0.000000006,('EPI_ISL_499130|2015.932|swine|Spain|H1N2|nan':0.015270961,'EPI_ISL_499149|2018.216|swine|Spain|H1N2|nan':0.033219828)0.960:0.008042129)0.752:0.000000006)1.000:0.022406573,('EPI_ISL_142645|2007.5|swine|Spain|H1N2|nan':0.000000006,('EPI_ISL_499141|2017.871|swine|Spain|H1N2|nan':0.037271131,'EPI_ISL_195060|2012.079|swine|Spain|H1N2|nan':0.009231935)0.966:0.006430949)0.729:0.000926683)0.956:0.008273304,'EPI_ISL_195055|2011.126|swine|Spain|H1N2|nan':0.034869357)1.000:0.028600609)0.231:0.001166461,(('EPI_ISL_195118|2005.5|swine|UK|H1N2|nan':0.0,'EPI_ISL_129477|2009.268|swine|UK|H1N2|nan':0.0):0.019711922,('EPI_ISL_129488|2001.97|swine|UK|H1N2|nan':0.007159221,'EPI_ISL_129450|2009.03|swine|UK|H1N2|nan':0.030033942)0.991:0.009190960)0.877:0.003009595)0.903:0.002017370,'EPI_ISL_129495|1998.879|swine|UK|H1N2|nan':0.004172158)0.749:0.000819789)0.348:0.000806728)0.850:0.002604639,(('EPI_ISL_195123|2010.921|swine|UK|H1N2|nan':0.000809085,('EPI_ISL_195095|2012.888|swine|UK|H1N2|nan':0.005732320,'EPI_ISL_195137|2013.005|swine|UK|H1N2|nan':0.007379561)0.760:0.000791152)0.777:0.000839576,'EPI_ISL_195127|2011.049|swine|UK|H1N2|nan':0.000780539)1.000:0.067467338)0.871:0.002528577)0.313:0.000000006,('EPI_ISL_129493|2000.973|swine|UK|H1N2|nan':0.013348704,('EPI_ISL_195101|2012.926|swine|UK|H1N2|nan':0.010074003,('EPI_ISL_195170|2013.425|swine|UK|H1N2|nan':0.008141495,('EPI_ISL_195139|2013.345|swine|UK|H1N2|nan':0.003245001,'EPI_ISL_195169|2013.671|swine|UK|H1N2|nan':0.006512164)0.000:0.000000006)0.897:0.004716366)1.000:0.050315379)0.823:0.004676757)0.990:0.008546424,(('EPI_ISL_129530|2006.668|swine|France|H1N2|nan':0.034601519,(('EPI_ISL_195157|2012.519|swine|France|H1N2|nan':0.035331604,('EPI_ISL_195077|2012.049|swine|France|H1N2|nan':0.018333598,('EPI_ISL_502586|2011.282|swine|France|H1N2|nan':0.015239915,(('EPI_ISL_205921|2013.425|swine|France|H1N2|nan':0.003253493,((('EPI_ISL_502506|2016.779|swine|France|H1N2|nan':0.000000006,'EPI_ISL_502514|2017.436|swine|France|H1N2|nan':0.002432227)0.861:0.001592213,('EPI_ISL_502488|2018.153|swine|France|H1N2|nan':0.000000006,('EPI_ISL_502508|2017.967|swine|France|H1N2|nan':0.001628808,'EPI_ISL_9593283|2019.362|swine|France|H1N2|nan':0.006545739)0.862:0.001624144)0.955:0.003295184)0.999:0.009951625,'EPI_ISL_502505|2014.071|swine|France|H1N2|nan':0.000775250)0.942:0.003324600)1.000:0.010865846,(((('EPI_ISL_502479|2017.219|swine|France|H1N2|nan':0.000000006,('EPI_ISL_502521|2018.89|swine|France|H1N2|nan':0.004923662,'EPI_ISL_9593316|2019.342|swine|France|H1N2|nan':0.009882347)0.892:0.002422457)0.000:0.000000006,((('EPI_ISL_9591701|2020.454|swine|France|H1N2|nan':0.013228950,'EPI_ISL_502497|2018.942|swine|France|H1N2|nan':0.003253601)0.829:0.001650790,'EPI_ISL_9593229|2020.552|swine|France|H1N2|nan':0.019986936)0.761:0.000847899,('EPI_ISL_502519|2018.748|swine|France|H1N2|nan':0.008103003,('EPI_ISL_9590552|2019.882|swine|France|H1N2|nan':0.004729802,'EPI_ISL_9593279|2020.689|swine|France|H1N2|nan':0.010956749)0.934:0.003265530)0.766:0.000960757)0.882:0.001580788)1.000:0.017743514,'EPI_ISL_502477|2016.872|swine|France|H1N2|nan':0.011824514)0.964:0.006442212,(('EPI_ISL_502998|2016.074|swine|France|H1N2|nan':0.013246605,(('EPI_ISL_502456|2015.836|swine|France|H1N2|nan':0.005706024,(('EPI_ISL_503000|2016.227|swine|France|H1N2|nan':0.004958431,'EPI_ISL_502465|2018.077|swine|France|H1N2|nan':0.009142917)0.654:0.003220131,'EPI_ISL_502468|2018.427|swine|France|H1N2|nan':0.012336956)0.324:0.000000006)0.000:0.000000006,'EPI_ISL_502483|2017.564|swine|France|H1N2|nan':0.007368418)0.965:0.004914821)0.931:0.003263402,'EPI_ISL_502472|2014.425|swine|France|H1N2|nan':0.004073222)0.736:0.000836729)0.999:0.010809031)0.738:0.000648366)0.947:0.006563677)0.998:0.013020430)0.984:0.010359788,((('EPI_ISL_195008|2011.293|swine|France|H1N2|nan':0.033534491,('EPI_ISL_195080|2011.104|swine|France|H1N2|nan':0.024697625,(('EPI_ISL_502584|2011.427|swine|France|H1N2|nan':0.007265320,'EPI_ISL_195067|2011.5|swine|France|H1N2|nan':0.001772604)0.980:0.005693181,('EPI_ISL_195069|2011.088|swine|France|H1N2|nan':0.007903059,'EPI_ISL_502544|2015.704|swine|France|H1N2|nan':0.035829006)0.545:0.000994301)0.871:0.004335077)0.996:0.014566871)0.951:0.006126388,'EPI_ISL_129513|2009.748|swine|France|H1N2|nan':0.004333272)0.740:0.000786451,('EPI_ISL_502588|2011.849|swine|France|H1N2|nan':0.017450174,'EPI_ISL_195062|2011.274|swine|France|H1N2|nan':0.018309687)1.000:0.030354498)0.963:0.004970084)0.969:0.008419635)1.000:0.018296393,('EPI_ISL_129489|1994.31|swine|UK|H1N2|nan':0.000000006,(('EPI_ISL_129497|1996.967|swine|UK|H1N2|nan':0.004933962,'EPI_ISL_195117|2004.833|swine|UK|H1N2|nan':0.027969303)0.907:0.004003801,'EPI_ISL_129484|1996.519|swine|UK|H1N2|nan':0.007325650)0.000:0.000000006)0.763:0.000868469)0.231:0.000484635)1.000:0.018956512,'EPI_ISL_129498|1997.112|swine|UK|H1N2|nan':0.037271885)0.864:0.003885011,('EPI_ISL_129481|1993.811|swine|UK|H3N2|nan':0.028805136,(((('EPI_ISL_129558|2007.5|swine|Belgium|H1N2|nan':0.006594426,(('EPI_ISL_4081785|2014.666|swine|Belgium|H1N2|nan':0.014082802,('EPI_ISL_505210|2011.463|swine|Germany|H1N2|nan':0.000800937,'EPI_ISL_195183|2012.369|swine|Netherlands|H1N2|nan':0.007373866)0.000:0.000000006)1.000:0.016484080,('EPI_ISL_195037|2012.03|swine|Belgium|H1N2|nan':0.012429112,('EPI_ISL_505176|2009.164|swine|Germany|H1N2|nan':0.006551023,('EPI_ISL_505187|2010.471|swine|Germany|H1N2|nan':0.001623262,('EPI_ISL_505237|2012.117|swine|Germany|H1N2|nan':0.008271974,'EPI_ISL_195026|2011.167|swine|Netherlands|H1N2|nan':0.005755398)0.747:0.000757909)0.871:0.001631307)0.930:0.003261362)0.743:0.000975402)0.862:0.003129991)1.000:0.032456921,((('EPI_ISL_4666|2000.5|swine|Germany|H1N2|nan':0.001641544,'EPI_ISL_505131|2004.683|swine|Germany|H1N2|nan':0.003239764)0.998:0.008160474,('EPI_ISL_95878|2000.5|swine|Italy|H1N2|nan':0.007386704,(((('EPI_ISL_505150|2006.827|swine|Germany|H1N2|nan':0.004867025,((('EPI_ISL_505172|2009.055|swine|Germany|H1N2|nan':0.006513554,('EPI_ISL_505164|2008.194|swine|Germany|H1N2|nan':0.000805321,('EPI_ISL_505175|2009.126|swine|Germany|H1N2|nan':0.003232166,'EPI_ISL_505200|2010.893|swine|Germany|H1N2|nan':0.012302108)0.000:0.000000006)0.989:0.004043814)0.000:0.000000006,('EPI_ISL_505161|2007.904|swine|Germany|H1N2|nan':0.002443533,'EPI_ISL_505157|2007.633|swine|Germany|H1N2|nan':0.005716453)0.724:0.000788274)0.000:0.000000006,(('EPI_ISL_505182|2009.808|swine|Germany|H1N2|nan':0.015739323,('EPI_ISL_504417|2007.134|swine|Germany|H3N2|3C.3a1':0.005687835,('EPI_ISL_30586|2007.219|swine|Germany|H1N2|nan':0.003238092,(('EPI_ISL_505170|2009.03|swine|Germany|H1N2|nan':0.010635764,('EPI_ISL_504441|2008.142|swine|Germany|H3N2|3C.3a1':0.000805956,('EPI_ISL_505163|2008.172|swine|Germany|H1N2|nan':0.000000006,'EPI_ISL_505167|2008.391|swine|Germany|H1N2|nan':0.003238275)0.000:0.000000006)0.000:0.000000006)0.997:0.004861146,(('EPI_ISL_505177|2009.397|swine|Germany|H1N2|nan':0.009120628,'EPI_ISL_505158|2007.638|swine|Germany|H1N2|nan':0.006665786)0.735:0.000670892,('EPI_ISL_195083|2007.5|swine|Spain|H1N2|nan':0.002423927,('EPI_ISL_505173|2009.058|swine|Germany|H1N2|nan':0.009099122,('EPI_ISL_505162|2007.907|swine|Germany|H1N2|nan':0.000781587,'EPI_ISL_505174|2009.068|swine|Germany|H1N2|nan':0.004092464)0.981:0.005032474)0.059:0.001511813)0.727:0.000000006)0.000:0.000000006)0.836:0.000806554)0.000:0.000000006)0.746:0.000767846)0.882:0.001655742,'EPI_ISL_505152|2006.904|swine|Germany|H1N2|nan':0.005673735)0.000:0.000000006)0.000:0.000000006)0.968:0.007442892,'EPI_ISL_195017|2011.184|swine|Italy|H1N2|nan':0.039872550)0.982:0.008971563,(('EPI_ISL_505130|2004.5|swine|Germany|H1N2|nan':0.002509567,'EPI_ISL_26009|2003.5|swine|Germany|H3N2|nan':0.036893558)0.913:0.003175636,'EPI_ISL_129532|2002.748|swine|Spain|H1N2|nan':0.000797200)0.753:0.001041911)0.002:0.000761591,('EPI_ISL_505143|2005.055|swine|Austria|H1N2|nan':0.0,'EPI_ISL_29106|2003.5|swine|Germany|H1N2|nan':0.0,'EPI_ISL_505135|2004.877|swine|Germany|H1N2|nan':0.0,'EPI_ISL_505146|2005.066|swine|Germany|H1N2|nan':0.0,'EPI_ISL_505140|2005.027|swine|Germany|H1N2|nan':0.0,'EPI_ISL_504353|2004.929|swine|Germany|H3N2|3C.3a1':0.0,'EPI_ISL_504354|2004.962|swine|Germany|H3N2|3C.3a1':0.0,'EPI_ISL_504352|2004.959|swine|Germany|H3N2|nan':0.0):0.003259977)1.000:0.015651324)0.745:0.000767783)0.769:0.000830549,'EPI_ISL_95862|2003.748|swine|Italy|H1N2|nan':0.024261229)0.691:0.001038801)0.995:0.012253836,('EPI_ISL_95867|1998.085|swine|Italy|H1N2|nan':0.005878306,'EPI_ISL_95866|1999.5|swine|Italy|H1N2|nan':0.016647459)0.993:0.008249716)0.957:0.005340450,'EPI_ISL_195114|1994.359|swine|UK|H1N2|nan':0.000503819)1.000:0.030553513)0.000:0.000000006)0.740:0.000802497)0.813:0.001580464)1.000:0.030566314,'EPI_ISL_13923|2005.5|swine|Thailand|H3N2|3C.2':0.093973324)0.613:0.005524780)0.996:0.022424573,(((('EPI_ISL_28430|2004.5|swine|Thailand|H3N2|nan':0.031748165,'EPI_ISL_67417|2003.5|swine|Thailand|H3N2|3C.2a3':0.031067138)1.000:0.057903203,(((('EPI_ISL_504337|1992.582|swine|Germany|H3N2|nan':0.003551103,'EPI_ISL_504336|1992.582|swine|Germany|H3N2|nan':0.004586546)0.838:0.002469609,(('EPI_ISL_278873|2014.666|swine|Italy|H1N2|nan':0.001941805,('EPI_ISL_14766798|2020.899|swine|Italy|H1N2|nan':0.018668272,('EPI_ISL_14763462|2017.107|swine|Italy|H1N2|nan':0.008063651,'EPI_ISL_14751200|2018.699|swine|Italy|H1N2|nan':0.023328037)0.400:0.002166909)0.992:0.012264554)1.000:0.088557486,('EPI_ISL_30590|2006.874|swine|Germany|H3N2|3C.3a1':0.087900820,((((('EPI_ISL_6908|2002.5|swine|Spain|H3N2|3C.3a1':0.009883952,((((('EPI_ISL_504360|2005.14|swine|Germany|H3N2|3C.3a1':0.003244901,('EPI_ISL_505316|2014.362|swine|Germany|H1N2|nan':0.041249424,'EPI_ISL_504370|2005.351|swine|Germany|H3N2|3C.3a1':0.001561320)0.880:0.002488259)0.920:0.002437027,(('EPI_ISL_504391|2006.148|swine|Germany|H3N2|3C.3a1':0.000804457,'EPI_ISL_504388|2006.033|swine|Germany|H3N2|3C.3a1':0.000000006)0.988:0.004863384,(('EPI_ISL_504402|2006.562|swine|Germany|H3N2|nan':0.003251454,(('EPI_ISL_504413|2007.052|swine|Germany|H3N2|nan':0.002436111,('EPI_ISL_504422|2007.356|swine|Germany|H3N2|nan':0.0,'EPI_ISL_504421|2007.348|swine|Germany|H3N2|nan':0.0):0.002424306)0.970:0.004052551,((((('EPI_ISL_30591|2007.159|swine|Germany|H3N2|3C.3a1':0.002422830,'EPI_ISL_504419|2007.164|swine|Germany|H3N2|3C.3a1':0.000000006)0.981:0.004050630,(('EPI_ISL_504415|2007.096|swine|Germany|H3N2|3C.3a1':0.0,'EPI_ISL_504418|2007.142|swine|Germany|H3N2|3C.3a1':0.0,'EPI_ISL_504416|2007.126|swine|Germany|H3N2|3C.3a1':0.0):0.000000006,'EPI_ISL_504414|2007.099|swine|Germany|H3N2|3C.3a1':0.000805562)0.992:0.006507987)0.769:0.000805738,'EPI_ISL_504387|2005.956|swine|Germany|H3N2|3C.3a1':0.003229272)0.000:0.000000006,((('EPI_ISL_504404|2006.586|swine|Germany|H3N2|3C.3a1':0.001615000,'EPI_ISL_504406|2006.619|swine|Germany|H3N2|nan':0.003235776)0.885:0.001615749,'EPI_ISL_504389|2006.071|swine|Germany|H3N2|3C.3a1':0.002420393)0.335:0.000000006,'EPI_ISL_504384|2005.907|swine|Germany|H3N2|3C.3a1':0.000804635)0.000:0.000000006)0.000:0.000000006,(((('EPI_ISL_504428|2007.822|swine|Austria|H3N2|3C.3a1':0.0,'EPI_ISL_504429|2007.827|swine|Germany|H3N2|3C.3a1':0.0):0.006513503,'EPI_ISL_504405|2006.619|swine|Germany|H3N2|3C.3a1':0.001628686)0.936:0.002413776,(('EPI_ISL_504434|2008.027|swine|Germany|H3N2|3C.3a1':0.0,'EPI_ISL_504445|2008.194|swine|Germany|H3N2|3C.3a1':0.0,'EPI_ISL_504435|2008.074|swine|Germany|H3N2|3C.3a1':0.0,'EPI_ISL_504444|2008.15|swine|Germany|H3N2|3C.3a1':0.0,'EPI_ISL_504442|2008.15|swine|Germany|H3N2|3C.3a1':0.0,'EPI_ISL_504443|2008.142|swine|Germany|H3N2|3C.3a1':0.0):0.013124392,('EPI_ISL_504424|2007.488|swine|Germany|H3N2|3C.3a1':0.0,'EPI_ISL_504423|2007.449|swine|Germany|H3N2|3C.3a1':0.0):0.003234251)0.509:0.000808004)0.000:0.000000006,'EPI_ISL_504385|2005.912|swine|Germany|H3N2|3C.3a1':0.000000006)0.000:0.000000006)0.000:0.000000006)0.864:0.001608211)0.963:0.003237391,((('EPI_ISL_504379|2005.745|swine|Germany|H3N2|3C.3a1':0.0,'EPI_ISL_504381|2005.83|swine|Germany|H3N2|3C.3a1':0.0):0.001612033,('EPI_ISL_504380|2005.792|swine|Germany|H3N2|3C.3a1':0.001622443,('EPI_ISL_504407|2006.737|swine|Germany|H3N2|3C.2':0.0,'EPI_ISL_504409|2006.759|swine|Germany|H3N2|3C.2':0.0,'EPI_ISL_504408|2006.737|swine|Germany|H3N2|3C.2':0.0):0.008199065)0.865:0.001607009)0.000:0.000000006,'EPI_ISL_504382|2005.836|swine|Germany|H3N2|3C.3a1':0.000000006)0.977:0.003228826)0.000:0.000000006)0.921:0.002417903)0.771:0.000816560,(((('EPI_ISL_504364|2005.205|swine|Germany|H3N2|3C.3a':0.001618817,('EPI_ISL_504362|2005.181|swine|Germany|H3N2|3C.3a':0.000806842,'EPI_ISL_504363|2005.197|swine|Germany|H3N2|3C.3a':0.000000006)0.000:0.000000006)0.873:0.001642144,'EPI_ISL_504390|2006.088|swine|Germany|H3N2|3C.3a1':0.009018191)0.769:0.000782264,(('EPI_ISL_504369|2005.351|swine|Belgium|H3N2|3C.3a1':0.004858940,('EPI_ISL_504357|2005.088|swine|Germany|H3N2|3C.3a1':0.0,'EPI_ISL_504358|2005.088|swine|Germany|H3N2|3C.3a1':0.0,'EPI_ISL_504356|2005.09|swine|Germany|H3N2|3C.3a1':0.0,'EPI_ISL_504359|2005.123|swine|Germany|H3N2|3C.3a1':0.0):0.001614205)0.000:0.000000006,'EPI_ISL_504411|2006.893|swine|Germany|H3N2|3C.3a1':0.011566649)0.803:0.000806407)0.750:0.000803039,'EPI_ISL_504397|2006.326|swine|Germany|H3N2|nan':0.009816518)0.775:0.000803610)0.760:0.000803351,'EPI_ISL_504350|2004.508|swine|Germany|H3N2|3C.3a1':0.002432119)0.731:0.000813575,'EPI_ISL_12995|2005.932|swine|Germany|H1N2|nan':0.005684485)0.988:0.007420113)0.967:0.005037972,(('EPI_ISL_504361|2005.151|swine|Germany|H3N2|3C.3a':0.001615948,('EPI_ISL_29102|2003.5|swine|Germany|H3N2|3C.3a':0.003240940,'EPI_ISL_504383|2005.899|swine|Germany|H3N2|3C.3a':0.001617689)0.000:0.000000006)1.000:0.014010749,('EPI_ISL_129523|2001.748|swine|Italy|H3N2|3C.3a':0.007325843,'EPI_ISL_129527|2002.748|swine|Italy|H3N2|nan':0.008341230)1.000:0.011803863)0.812:0.002379412)0.738:0.001631214,('EPI_ISL_504347|2004.194|swine|Germany|H3N2|3C.3a':0.000807449,('EPI_ISL_504346|2004.014|swine|Germany|H3N2|3C.3a':0.0,'EPI_ISL_504348|2004.191|swine|Germany|H3N2|3C.3a':0.0):0.000000006)1.000:0.013112897)0.760:0.000917066,(((('EPI_ISL_504376|2005.515|swine|Austria|H3N2|3C.3a':0.0,'EPI_ISL_504374|2005.455|swine|Germany|H3N2|3C.3a':0.0):0.004082816,'EPI_ISL_504355|2004.973|swine|Germany|H3N2|nan':0.007390146)0.960:0.004082853,(((('EPI_ISL_504386|2005.929|swine|Germany|H3N2|3C.3a':0.005735165,(('EPI_ISL_195218|2013.151|swine|Hungary|H3N2|nan':0.030412887,('EPI_ISL_195190|2010.838|swine|Belgium|H3N2|nan':0.008360495,'EPI_ISL_195193|2011.868|swine|Belgium|H3N2|nan':0.016010608)1.000:0.017063224)0.839:0.002381335,('EPI_ISL_195182|2000.5|swine|Belgium|H3N2|nan':0.001585947,'EPI_ISL_504392|2006.241|swine|Germany|H3N2|3C.3a':0.004121703)0.992:0.006616977)0.724:0.000795935)0.964:0.004187872,'EPI_ISL_142643|2007.5|swine|Spain|H3N2|nan':0.013251213)0.472:0.000800702,('EPI_ISL_504367|2005.296|swine|Germany|H3N2|3C.3a':0.0,'EPI_ISL_504368|2005.301|swine|Germany|H3N2|3C.3a':0.0,'EPI_ISL_504366|2005.26|swine|Germany|H3N2|3C.3a':0.0):0.011401655)0.970:0.003339148,'EPI_ISL_195200|2011.452|swine|Spain|H3N2|nan':0.036689641)0.000:0.000000006)0.862:0.000808897,((('EPI_ISL_505165|2008.268|swine|Germany|H1N2|nan':0.019210079,('EPI_ISL_504398|2006.389|swine|Germany|H3N2|3C.3a':0.004062553,('EPI_ISL_504393|2006.271|swine|Germany|H3N2|3C.3a':0.000808272,(('EPI_ISL_504395|2006.312|swine|Germany|H3N2|3C.3a':0.0,'EPI_ISL_504394|2006.31|swine|Germany|H3N2|3C.3a':0.0,'EPI_ISL_504396|2006.318|swine|Germany|H3N2|3C.3a':0.0):0.000808410,'EPI_ISL_30589|2006.874|swine|Belgium|H3N2|3C.3a':0.003242354)0.000:0.000000006)0.791:0.000820892)0.192:0.000816073)0.727:0.000707126,(((('EPI_ISL_504427|2007.732|swine|Germany|H3N2|nan':0.001633963,((('EPI_ISL_504478|2009.542|swine|Germany|H3N2|3C.3a':0.003247613,'EPI_ISL_504475|2009.403|swine|Germany|H3N2|3C.3a':0.000000006)0.869:0.001620858,('EPI_ISL_504487|2010.57|swine|Germany|H3N2|3C.3a':0.004940190,'EPI_ISL_195184|2010.323|swine|Germany|H3N2|3C.3a':0.006592654)0.861:0.001599103)0.972:0.004102732,(('EPI_ISL_504469|2009.049|swine|Germany|H3N2|3C.3a':0.001637479,(('EPI_ISL_504470|2009.044|swine|Germany|H3N2|3C.3a':0.0,'EPI_ISL_504471|2009.071|swine|Germany|H3N2|3C.3a':0.0):0.000000006,'EPI_ISL_504474|2009.395|swine|Germany|H3N2|nan':0.002432597)0.739:0.000796749)0.995:0.005775549,('EPI_ISL_504466|2008.915|swine|Belgium|H3N2|nan':0.003276694,'EPI_ISL_504462|2008.858|swine|Germany|H3N2|nan':0.000796887)0.950:0.003302951)0.736:0.000770954)0.949:0.003265305)0.984:0.004886964,((((((((('EPI_ISL_504490|2011.005|swine|Germany|H3N2|3C.2':0.004898412,(('EPI_ISL_504492|2011.518|swine|Germany|H3N2|3C.2a3':0.0,'EPI_ISL_504493|2011.529|swine|Germany|H3N2|3C.2a3':0.0,'EPI_ISL_504494|2011.529|swine|Germany|H3N2|3C.2a3':0.0):0.005717819,'EPI_ISL_504488|2010.701|swine|Germany|H3N2|3C.2':0.000000006)0.000:0.000000006)0.942:0.003280676,('EPI_ISL_505273|2013.304|swine|Germany|H1N2|nan':0.000000006,'EPI_ISL_505336|2015.118|swine|Germany|H1N2|nan':0.006529141)1.000:0.014149537)0.862:0.001604649,'EPI_ISL_133360|2010.5|swine|Germany|H3N2|nan':0.002440005)0.884:0.001641359,'EPI_ISL_504473|2009.17|swine|Germany|H3N2|nan':0.003247915)0.998:0.008230425,('EPI_ISL_128940|2007.5|swine|Spain|H3N2|3C.3a':0.005747800,(('EPI_ISL_504437|2008.112|swine|Germany|H3N2|3C.3a':0.0,'EPI_ISL_504436|2008.115|swine|Germany|H3N2|3C.3a':0.0,'EPI_ISL_504438|2008.139|swine|Germany|H3N2|3C.3a':0.0,'EPI_ISL_504440|2008.115|swine|Germany|H3N2|3C.3a':0.0):0.000000006,'EPI_ISL_504439|2008.115|swine|Germany|H3N2|3C.3a':0.000810593)0.981:0.004951456)0.784:0.000769308)0.730:0.000000006,('EPI_ISL_504410|2006.904|swine|Germany|H3N2|3C.3a':0.000810074,'EPI_ISL_504412|2006.904|swine|Germany|H3N2|3C.3a':0.000000006)0.893:0.000810045)0.000:0.000000006,('EPI_ISL_129533|2007.748|swine|Spain|H3N2|3C.3a':0.001629110,'EPI_ISL_129520|2007.748|swine|Belgium|H3N2|nan':0.004093708)0.769:0.000805858)0.000:0.000000006,(('EPI_ISL_504432|2007.91|swine|Germany|H3N2|3C.3a':0.000000006,'EPI_ISL_504455|2008.637|swine|Germany|H3N2|3C.3a':0.001622559)0.790:0.000810328,(((('EPI_ISL_194998|2010.5|swine|Germany|H1N2|6B.1A.5a':0.004899216,(((((('EPI_ISL_505186|2010.411|swine|Germany|H1N2|nan':0.006551965,'EPI_ISL_505202|2010.989|swine|Germany|H1N2|6B.1A.5a':0.000804273)0.730:0.000820571,'EPI_ISL_505193|2010.737|swine|Germany|H1N2|6B.1A.5a':0.002442244)0.791:0.000807851,('EPI_ISL_505207|2011.074|swine|Germany|H1N2|nan':0.006623792,'EPI_ISL_505257|2012.921|swine|Germany|H1N2|nan':0.010765231)0.752:0.000733598)0.000:0.000000006,(((('EPI_ISL_505222|2011.704|swine|Germany|H1N2|6B.1A.5a':0.007443545,'EPI_ISL_505218|2011.638|swine|Germany|H1N2|6B.1A.5a':0.005785299)0.735:0.000741462,(('EPI_ISL_195002|2011.184|swine|Germany|H1N2|6B.1A.5a':0.002440537,('EPI_ISL_195065|2011.855|swine|Netherlands|H1N2|nan':0.012323058,'EPI_ISL_505234|2012.068|swine|Germany|H1N2|nan':0.005700836)0.000:0.000000006)0.868:0.000809753,('EPI_ISL_505235|2012.066|swine|Germany|H1N2|nan':0.005701981,((('EPI_ISL_505215|2011.603|swine|Germany|H1N2|nan':0.007359313,(('EPI_ISL_505238|2012.126|swine|Germany|H1N2|nan':0.009914265,'EPI_ISL_504504|2012.117|swine|Germany|H3N2|3C.3a1':0.001568372)0.995:0.006598606,('EPI_ISL_505275|2013.332|swine|Germany|H1N2|nan':0.014168310,'EPI_ISL_195149|2012.314|swine|Netherlands|H1N2|nan':0.007444997)0.676:0.001557736)0.759:0.000000006)0.705:0.000000006,'EPI_ISL_505168|2008.842|swine|Germany|H1N2|6B.1A.5a':0.000000006)0.000:0.000000006,(('EPI_ISL_195084|2011.877|swine|Germany|H1N2|6B.1A.5a':0.003281304,'EPI_ISL_505239|2012.156|swine|Germany|H1N2|nan':0.006587763)0.867:0.001610267,'EPI_ISL_505212|2011.493|swine|Germany|H1N2|6B.1A.5a':0.003249764)0.000:0.000000006)0.000:0.000000006)0.857:0.000809874)0.000:0.000000006)0.924:0.001621472,((('EPI_ISL_505226|2011.868|swine|Germany|H1N2|nan':0.000000006,'EPI_ISL_505256|2012.53|swine|Germany|H1N2|nan':0.005728831)0.889:0.001628627,(('EPI_ISL_505272|2013.233|swine|Germany|H1N2|6B.1A.5a':0.009920933,('EPI_ISL_505216|2011.605|swine|Germany|H1N2|6B.1A.5a':0.003256431,'EPI_ISL_505324|2014.8|swine|Germany|H1N2|nan':0.019990736)0.000:0.000000006)0.000:0.000000006,('EPI_ISL_505240|2012.161|swine|Germany|H1N2|6B.1A.5a':0.000000006,('EPI_ISL_505279|2013.4|swine|Germany|H1N2|6B.1A.5a':0.000733289,'EPI_ISL_505351|2015.797|swine|Germany|H1N2|nan':0.011621976)0.990:0.006664923)0.995:0.006545336)0.760:0.000809815)0.996:0.006554745,(((((((('EPI_ISL_504505|2012.134|swine|Germany|H3N2|3C.3a1':0.0,'EPI_ISL_504506|2012.142|swine|Germany|H3N2|3C.3a1':0.0):0.000000006,('EPI_ISL_504513|2013.153|swine|Germany|H3N2|3C.3a1':0.000807725,'EPI_ISL_504515|2013.227|swine|Germany|H3N2|3C.3a1':0.001625652)0.775:0.000811393)0.899:0.000809563,'EPI_ISL_195195|2011.858|swine|Netherlands|H3N2|3C.2a1b.1':0.000000006)0.966:0.002435237,('EPI_ISL_504500|2012.087|swine|Germany|H3N2|nan':0.004074170,((('EPI_ISL_504498|2011.967|swine|Germany|H3N2|3C.2a1b.1':0.0,'EPI_ISL_195202|2011.077|swine|Germany|H3N2|3C.2a1b.1':0.0):0.002437334,'EPI_ISL_504546|2015.115|swine|Germany|H3N2|nan':0.013224112)0.901:0.002481198,(('EPI_ISL_195215|2012.068|swine|Germany|H3N2|3C.2a1b.1':0.0,'EPI_ISL_504501|2012.109|swine|Germany|H3N2|3C.2a1b.1':0.0):0.004065914,'EPI_ISL_195194|2011.581|swine|Netherlands|H3N2|3C.2a1b.1':0.000000006)0.977:0.003264813)0.761:0.000800542)0.000:0.000000006)0.000:0.000000006,('EPI_ISL_505297|2013.923|swine|Germany|H1N2|nan':0.007452857,('EPI_ISL_195213|2012.046|swine|France|H3N2|3C.2a1b.1':0.004894312,('EPI_ISL_504495|2011.696|swine|Germany|H3N2|3C.2a1b.1':0.000000006,(('EPI_ISL_504510|2013.077|swine|Germany|H3N2|3C.2a1b.1':0.000000006,'EPI_ISL_504511|2013.096|swine|Germany|H3N2|3C.2a1b.1':0.000810717)0.959:0.002437462,('EPI_ISL_504497|2011.833|swine|Germany|H3N2|3C.2a1b.1':0.000000006,'EPI_ISL_133484|2012.5|swine|Germany|H3N2|3C.2a1b.1':0.000811034)0.000:0.000000006)0.914:0.000810866)0.000:0.000000006)0.795:0.000809803)0.801:0.000813858)0.000:0.000000006,((('EPI_ISL_504502|2012.107|swine|Germany|H3N2|3C.2a1b.1':0.002437233,'EPI_ISL_504517|2013.285|swine|Germany|H3N2|3C.2a1b.1':0.007356649)0.000:0.000000006,(((('EPI_ISL_195222|2012.355|swine|Netherlands|H3N2|3C.3a1':0.002440979,((('EPI_ISL_504538|2014.285|swine|Germany|H3N2|3C.3a1':0.0,'EPI_ISL_504535|2014.189|swine|Germany|H3N2|3C.3a1':0.0):0.000000006,'EPI_ISL_504536|2014.195|swine|Germany|H3N2|3C.3a1':0.000809960)0.997:0.008225111,(('EPI_ISL_504545|2015.058|swine|Germany|H3N2|3C.3a1':0.000810813,'EPI_ISL_504543|2015.016|swine|Germany|H3N2|3C.3a1':0.000000006)0.999:0.009110976,('EPI_ISL_504537|2014.249|swine|Germany|H3N2|nan':0.004059816,('EPI_ISL_15348505|2022.748|Human|Netherlands|H1N2|nan':0.024457306,('EPI_ISL_504544|2015.055|swine|Germany|H3N2|nan':0.002576848,(('EPI_ISL_14749629|2019.805|swine|Italy|H1N2|nan':0.014929641,((('EPI_ISL_14766975|2020.937|swine|Italy|H3N2|3C.3a1':0.002441791,'EPI_ISL_14764481|2020.12|swine|Italy|H3N2|3C.3a1':0.001643331)0.991:0.005759131,((((('EPI_ISL_14764263|2020.347|swine|Italy|H3N2|nan':0.002441153,'EPI_ISL_14766637|2020.836|swine|Italy|H3N2|nan':0.003298416)0.963:0.004094233,('EPI_ISL_14749621|2019.844|swine|Italy|H3N2|3C.2a1b.1':0.0,'EPI_ISL_14749620|2019.844|swine|Italy|H3N2|3C.2a1b.1':0.0):0.004916142)0.000:0.000000006,(('EPI_ISL_14766633|2020.801|swine|Italy|H1N2|nan':0.000930301,'EPI_ISL_14937237|2022.085|swine|Italy|H1N2|nan':0.012317095)0.019:0.000808060,'EPI_ISL_14766438|2020.65|swine|Italy|H1N2|nan':0.001522473)0.983:0.004207234)0.902:0.001627016,((('EPI_ISL_14749710|2019.31|swine|Italy|H3N2|nan':0.002480762,'EPI_ISL_14766635|2020.809|swine|Italy|H1N2|nan':0.009146612)0.752:0.000782730,('EPI_ISL_14749695|2019.526|swine|Italy|H3N2|3C.3a1':0.003265762,('EPI_ISL_14749655|2019.17|swine|Italy|H3N2|3C.3a1':0.000000006,'EPI_ISL_14764683|2020.167|swine|Italy|H3N2|nan':0.006540106)0.946:0.002442656)0.000:0.000000006)0.000:0.000000006,'EPI_ISL_14749649|2019.195|swine|Italy|H3N2|3C.3a1':0.002446939)0.842:0.000812513)0.000:0.000000006,'EPI_ISL_14749641|2019.69|swine|Italy|H3N2|nan':0.005746582)0.875:0.000812426)0.000:0.000000006,((('EPI_ISL_14764385|2020.063|swine|Italy|H3N2|3C.3a1':0.0,'EPI_ISL_14764045|2020.005|swine|Italy|H3N2|3C.3a1':0.0):0.004902450,'EPI_ISL_14764333|2020.005|swine|Italy|H3N2|3C.3a1':0.007387777)0.000:0.000000006,(((('EPI_ISL_14749698|2019.463|swine|Italy|H3N2|3C.3a1':0.002471587,('EPI_ISL_14749618|2019.866|swine|Italy|H1N2|nan':0.000000006,'EPI_ISL_14764424|2020.082|swine|Italy|H1N2|nan':0.001628205)0.964:0.003264781)0.754:0.000817607,'EPI_ISL_14749705|2019.389|swine|Italy|H3N2|3C.3a1':0.000000006)0.000:0.000000006,('EPI_ISL_14749712|2019.268|swine|Italy|H3N2|3C.3a1':0.001628958,'EPI_ISL_14749706|2019.041|swine|Italy|H3N2|3C.3a1':0.000812619)0.745:0.000000006)0.000:0.000000006,('EPI_ISL_14749665|2019.132|swine|Italy|H3N2|3C.3a1':0.003265368,'EPI_ISL_14749661|2019.137|swine|Italy|H3N2|nan':0.000000006)0.901:0.000000006)0.000:0.000000006)0.844:0.000812790)0.975:0.005154561)0.328:0.000689653,'EPI_ISL_14749619|2019.852|swine|Italy|H3N2|nan':0.010215033)0.985:0.007288240)0.822:0.001551526)0.836:0.001636769)0.729:0.000000006)0.902:0.001676146)0.737:0.000785080)0.000:0.000000006,'EPI_ISL_504516|2013.274|swine|Germany|H3N2|3C.2a1b.1':0.005712682)0.000:0.000000006,((('EPI_ISL_504533|2013.789|swine|Germany|H3N2|3C.3a1':0.001622331,('EPI_ISL_504526|2013.501|swine|Germany|H3N2|3C.3a1':0.001625384,'EPI_ISL_504527|2013.501|swine|Germany|H3N2|3C.3a1':0.000000006)0.000:0.000000006)0.963:0.003370987,('EPI_ISL_195217|2013.195|swine|Belgium|H3N2|nan':0.001759794,'EPI_ISL_505331|2014.929|swine|Germany|H1N2|nan':0.013074794)0.773:0.001604841)0.894:0.002337351,((('EPI_ISL_504529|2013.584|swine|Germany|H3N2|3C.3a1':0.0,'EPI_ISL_504525|2013.485|swine|Germany|H3N2|3C.3a1':0.0,'EPI_ISL_504531|2013.674|swine|Germany|H3N2|3C.3a1':0.0):0.001624882,'EPI_ISL_504522|2013.441|swine|Germany|H3N2|3C.3a1':0.000816754)0.914:0.002487299,'EPI_ISL_372304|2015.778|swine|France|H3N2|3C.3a1':0.022033845)0.843:0.001586252)0.000:0.000000006)0.000:0.000000006,((('EPI_ISL_504524|2013.468|swine|Germany|H3N2|3C.2a1b.1':0.000810800,(('EPI_ISL_504507|2012.951|swine|Germany|H3N2|3C.2a1b.1':0.000813107,('EPI_ISL_504530|2013.674|swine|Germany|H3N2|3C.2a1b.1':0.001644171,'EPI_ISL_504509|2013.049|swine|Germany|H3N2|3C.2a1b.1':0.000804187)0.955:0.002452071)0.802:0.000809109,'EPI_ISL_504539|2014.307|swine|Germany|H3N2|nan':0.009031890)0.000:0.000000006)0.927:0.001622917,('EPI_ISL_387372|2014.767|wild.other|France|H3N2|nan':0.000808732,'EPI_ISL_387370|2014.723|wild.other|France|H3N2|nan':0.000817544)1.000:0.010703032)0.000:0.000000006,(('EPI_ISL_504512|2013.14|swine|Germany|H3N2|3C.3a1':0.000810479,('EPI_ISL_504508|2013.047|swine|Germany|H3N2|3C.3a1':0.001622940,('EPI_ISL_504514|2013.115|swine|Germany|H3N2|3C.3a1':0.000810869,'EPI_ISL_504528|2013.537|swine|Germany|H3N2|nan':0.004067823)0.000:0.000000006)0.000:0.000000006)0.207:0.000810369,('EPI_ISL_504499|2012.085|swine|Germany|H3N2|3C.3a1':0.000000006,('EPI_ISL_504518|2013.304|swine|Germany|H3N2|3C.3a1':0.002442672,('EPI_ISL_504521|2013.422|swine|Germany|H3N2|nan':0.002446573,('EPI_ISL_504523|2013.479|swine|Germany|H3N2|3C.3a1':0.000000006,'EPI_ISL_504540|2014.781|swine|Germany|H3N2|nan':0.009087892)0.947:0.002450270)0.754:0.000800378)0.766:0.000814799)0.000:0.000000006)0.908:0.001623033)0.844:0.000810595)0.845:0.000810899)0.851:0.000810708,'EPI_ISL_195034|2011.085|swine|Netherlands|H1N2|nan':0.000000006)0.000:0.000000006)0.000:0.000000006,('EPI_ISL_195237|2012.314|swine|Netherlands|H3N2|nan':0.003278230,'EPI_ISL_504503|2012.107|swine|Germany|H3N2|3C.2a1b.1':0.006571038)0.770:0.000791484)0.994:0.008268767,'EPI_ISL_195000|2011.008|swine|Germany|H1N2|nan':0.004957270)0.863:0.001604862)0.000:0.000000006)0.000:0.000000006,('EPI_ISL_505196|2010.814|swine|Germany|H1N2|6B.1A.5a':0.002416367,('EPI_ISL_505209|2011.192|swine|Germany|H1N2|6B.1A.5a':0.000815613,('EPI_ISL_505251|2012.366|swine|Germany|H1N2|nan':0.001605776,'EPI_ISL_505291|2013.852|swine|Germany|H1N2|nan':0.004926438)0.965:0.004087929)0.981:0.005768946)0.960:0.004113908)0.000:0.000000006)0.000:0.000000006,(('EPI_ISL_505228|2011.926|swine|Germany|H1N2|6B.1A.5a':0.004071046,'EPI_ISL_505211|2011.485|swine|Germany|H1N2|nan':0.000812015)0.983:0.004887470,'EPI_ISL_505183|2009.8|swine|Germany|H1N2|6B.1A.5a':0.000810402)0.000:0.000000006)0.000:0.000000006,('EPI_ISL_505225|2011.858|swine|Germany|H1N2|nan':0.000808584,('EPI_ISL_505219|2011.644|swine|Germany|H1N2|6B.1A.5a':0.005705535,('EPI_ISL_505201|2010.932|swine|Germany|H1N2|nan':0.003255938,'EPI_ISL_505236|2012.066|swine|Germany|H1N2|6B.1A.5a':0.006547397)0.770:0.000812613)0.775:0.000806677)0.806:0.000812391)0.768:0.000819291)0.732:0.000792377,'EPI_ISL_133383|2011.5|swine|Germany|H3N2|3C.2a1b.1':0.004914847)0.872:0.001636295,('EPI_ISL_504461|2008.842|swine|Germany|H3N2|3C.3a':0.0,'EPI_ISL_504460|2008.839|swine|Germany|H3N2|3C.3a':0.0):0.000816165)0.932:0.003278014,'EPI_ISL_195179|2013.274|swine|Netherlands|H1N2|nan':0.016584105)0.744:0.000794622)0.936:0.002437492)0.876:0.000809873,('EPI_ISL_504430|2007.852|swine|Germany|H3N2|3C.3a':0.001621269,'EPI_ISL_504431|2007.901|swine|Germany|H3N2|3C.3a':0.001631950)0.997:0.009855510)0.000:0.000000006)0.439:0.000814107,'EPI_ISL_504425|2007.633|swine|Germany|H3N2|3C.3a':0.012333512)0.745:0.000796105,('EPI_ISL_504426|2007.652|swine|Germany|H3N2|nan':0.001631704,((('EPI_ISL_505179|2009.518|swine|Germany|H1N2|nan':0.010815463,'EPI_ISL_195211|2012.579|swine|Belgium|H3N2|nan':0.011598485)0.699:0.000720458,((((((('EPI_ISL_499120|2017.488|swine|Spain|H3N2|3C.3a1':0.015077357,('EPI_ISL_195198|2012.5|swine|Spain|H3N2|nan':0.000000006,('EPI_ISL_499119|2017.148|swine|Spain|H3N2|nan':0.020161399,'EPI_ISL_499127|2017.337|swine|Spain|H3N2|3C.3a1':0.005731651)0.945:0.004916991)0.461:0.003180280)1.000:0.017605464,('EPI_ISL_505347|2015.611|swine|Germany|H1N2|nan':0.026770490,'EPI_ISL_151089|2012.049|swine|Germany|H1N2|6B.1':0.018185173)0.670:0.000957926)0.748:0.000799029,'EPI_ISL_195220|2012.699|swine|Spain|H3N2|nan':0.017468134)0.787:0.000812849,'EPI_ISL_504433|2007.951|swine|Germany|H3N2|3C.2a1b.1':0.000810206)0.000:0.000000006,(('EPI_ISL_504452|2008.445|swine|Germany|H3N2|3C.2a1b.1':0.003255523,(('EPI_ISL_504447|2008.24|swine|Germany|H3N2|3C.2a1b.1':0.0,'EPI_ISL_504446|2008.24|swine|Germany|H3N2|3C.2a1b.1':0.0):0.000809014,('EPI_ISL_504465|2008.902|swine|Germany|H3N2|3C.2a1b.1':0.002457549,'EPI_ISL_504479|2009.575|swine|Germany|H3N2|3C.2a1b.1':0.006569221)0.909:0.002440476)0.869:0.001626480)0.000:0.000000006,'EPI_ISL_195196|2011.5|swine|Spain|H3N2|nan':0.010695940)0.000:0.000000006)1.000:0.000000006,(((('EPI_ISL_504472|2009.153|swine|Germany|H3N2|3C.2a1b.1':0.000778351,'EPI_ISL_195185|2010.353|swine|Germany|H3N2|nan':0.005750701)0.950:0.003321677,('EPI_ISL_504458|2008.746|swine|Germany|H3N2|3C.3a':0.000821543,'EPI_ISL_504456|2008.73|swine|Germany|H3N2|3C.3a':0.000805229)0.989:0.004918951)0.745:0.000782542,(('EPI_ISL_195191|2010.901|swine|Belgium|H3N2|nan':0.003293453,('EPI_ISL_195189|2011.277|swine|Belgium|H3N2|nan':0.001626638,'EPI_ISL_195192|2011.937|swine|Netherlands|H3N2|nan':0.003261355)0.850:0.001623931)1.000:0.018554676,('EPI_ISL_195187|2010.929|swine|Italy|H3N2|nan':0.006648705,('EPI_ISL_278922|2011.666|swine|Italy|H3N2|nan':0.012446520,(('EPI_ISL_278864|2014.666|swine|Italy|H1N2|nan':0.011741730,'EPI_ISL_278839|2015.666|swine|Italy|H1N2|nan':0.016104474)0.999:0.014465265,'EPI_ISL_195207|2011.778|swine|Italy|H3N2|nan':0.015929294)0.848:0.002313420)0.972:0.004981827)0.936:0.003365529)0.746:0.000683831)0.809:0.000813279,('EPI_ISL_387373|2016.421|wild.other|France|H3N2|nan':0.037318004,((('EPI_ISL_504463|2008.896|swine|Germany|H3N2|3C.2a1b.1':0.000000006,('EPI_ISL_504468|2008.992|swine|Germany|H3N2|3C.2a1b.1':0.001626978,'EPI_ISL_504464|2008.896|swine|Germany|H3N2|3C.2a1b.1':0.000812197)0.000:0.000000006)0.000:0.000000006,('EPI_ISL_504485|2010.038|swine|Germany|H3N2|nan':0.003309019,('EPI_ISL_195214|2011.5|swine|Germany|H3N2|3C.2a1b.1':0.002441974,('EPI_ISL_504496|2011.797|swine|Germany|H3N2|3C.2a1b.1':0.004064407,'EPI_ISL_504491|2011.236|swine|Germany|H3N2|3C.2a1b.1':0.000000006)0.864:0.001627027)1.000:0.013295834)0.741:0.000762718)0.945:0.003895256,('EPI_ISL_504484|2009.781|swine|Germany|H3N2|nan':0.006026341,(('EPI_ISL_278920|2010.666|swine|Italy|H3N2|3C.2a1b.1':0.000000006,(('EPI_ISL_278827|2015.666|swine|Italy|H3N2|nan':0.017533693,(('EPI_ISL_278841|2014.666|swine|Italy|H3N2|3C.2a1b.1':0.000000006,'EPI_ISL_278826|2015.666|swine|Italy|H3N2|3C.2a1b.1':0.004080199)0.768:0.000810555,((('EPI_ISL_278865|2014.666|swine|Italy|H1N2|nan':0.0,'EPI_ISL_278848|2015.666|swine|Italy|H3N2|3C.2a1b.1':0.0,'EPI_ISL_278844|2015.666|swine|Italy|H3N2|3C.2a1b.1':0.0):0.000000006,'EPI_ISL_278824|2015.666|swine|Italy|H3N2|3C.2a1b.1':0.004092959)0.901:0.001626158,('EPI_ISL_505089|2016.5|swine|Italy|H3N2|3C.2a1b.1':0.002443936,('EPI_ISL_14762862|2017.54|swine|Italy|H1N2|nan':0.010768229,((((('EPI_ISL_14755005|2018.058|swine|Italy|H3N2|3C.2a1b.1':0.003290600,('EPI_ISL_14749663|2019.134|swine|Italy|H3N2|3C.2a1b.1':0.000813926,('EPI_ISL_14749653|2019.178|swine|Italy|H3N2|3C.2a1b.1':0.000000006,'EPI_ISL_14749718|2019.238|swine|Italy|H3N2|3C.2a1b.1':0.000000006)0.798:0.000816577)0.985:0.004122671)0.768:0.000793620,('EPI_ISL_14751220|2018.83|swine|Italy|H1N2|nan':0.003266585,'EPI_ISL_14763118|2017.238|swine|Italy|H3N2|3C.2a1b.1':0.000814045)0.000:0.000000006)0.952:0.004105199,'EPI_ISL_14755004|2018.452|swine|Italy|H3N2|nan':0.013325906)0.951:0.004118420,('EPI_ISL_14761061|2017.995|swine|Italy|H3N2|3C.2a1b.1':0.001622367,('EPI_ISL_14762967|2017.488|swine|Italy|H3N2|3C.2a1b.1':0.000810571,'EPI_ISL_14762582|2017.718|swine|Italy|H3N2|3C.2a1b.1':0.000000006)0.989:0.006570435)0.964:0.004133381)0.914:0.002470268,(('EPI_ISL_505091|2017.2|swine|Italy|H3N2|3C.2a1b.1':0.002455479,('EPI_ISL_14762672|2017.603|swine|Italy|H3N2|3C.2a1b.1':0.004131058,('EPI_ISL_14751192|2018.586|swine|Italy|H1N2|nan':0.000799814,'EPI_ISL_14749643|2019.6|swine|Italy|H3N2|nan':0.003292188)0.983:0.004961145)0.844:0.001596169)0.956:0.003301716,('EPI_ISL_14751234|2018.882|swine|Italy|H3N2|3C.3a1':0.001641057,'EPI_ISL_14751221|2018.833|swine|Italy|H3N2|nan':0.002443396)0.995:0.006591429)0.752:0.000785094)0.946:0.003311492)0.857:0.001607677)0.780:0.000819462)0.775:0.000814921)0.948:0.003371516)0.995:0.008159223,(('EPI_ISL_278917|2013.666|swine|Italy|H3N2|3C.2a1b.1':0.005022403,(('EPI_ISL_14761173|2017.89|swine|Italy|H1N2|nan':0.005617618,'EPI_ISL_14766626|2020.749|swine|Italy|H1N2|nan':0.016138592)0.993:0.010351382,(((('EPI_ISL_278887|2013.666|swine|Italy|H3N2|3C.2a1b.1':0.000000006,(('EPI_ISL_278842|2014.666|swine|Italy|H3N2|3C.3a1':0.0,'EPI_ISL_278855|2014.666|swine|Italy|H3N2|3C.3a1':0.0,'EPI_ISL_278843|2014.666|swine|Italy|H3N2|3C.3a1':0.0):0.005764352,'EPI_ISL_278883|2014.666|swine|Italy|H3N2|3C.2a1b.1':0.003312662)0.744:0.000784687)0.857:0.000813051,('EPI_ISL_278900|2013.666|swine|Italy|H3N2|nan':0.010705420,('EPI_ISL_278869|2014.666|swine|Italy|H3N2|3C.2a1b.1':0.002477923,'EPI_ISL_278889|2014.666|swine|Italy|H3N2|3C.2a1b.1':0.006596240)0.747:0.000790545)0.000:0.000000006)0.000:0.000000006,'EPI_ISL_163605|2013.748|swine|Italy|H3N2|3C.2a1b.1':0.001628226)0.754:0.000718856,'EPI_ISL_163604|2013.833|swine|Italy|H3N2|nan':0.002546409)0.283:0.000731536)0.976:0.005025234)0.886:0.002355627,(('EPI_ISL_278894|2014.666|swine|Italy|H3N2|3C.2a1b.1':0.009844606,'EPI_ISL_163606|2013.496|swine|Italy|H3N2|3C.2a1b.1':0.000848292)0.873:0.001626677,('EPI_ISL_278856|2014.666|swine|Italy|H3N2|3C.2a1b.1':0.013219571,'EPI_ISL_278899|2013.666|swine|Italy|H1N2|nan':0.001625488)0.000:0.000000006)0.989:0.004904165)0.000:0.000000006)0.996:0.005721998)0.000:0.000000006,'EPI_ISL_278913|2012.667|swine|Italy|H3N2|3C.2a1b.1':0.010703257)0.999:0.011478233)0.797:0.002370346)0.895:0.002955439)0.641:0.000504941)0.742:0.000000006)0.000:0.000000006,('EPI_ISL_504459|2008.82|swine|Germany|H3N2|3C.2a1b.1':0.000813796,((('EPI_ISL_504480|2009.586|swine|Germany|H3N2|nan':0.003268875,('EPI_ISL_504489|2010.726|swine|Germany|H3N2|nan':0.004113394,'EPI_ISL_504486|2010.321|swine|Germany|H3N2|nan':0.001615059)0.998:0.007404385)0.000:0.000000006,'EPI_ISL_504481|2009.721|swine|Germany|H3N2|nan':0.001620965)0.969:0.003251506,('EPI_ISL_504467|2008.943|swine|Germany|H3N2|3C.2a1b.1':0.000810189,('EPI_ISL_79311|2010.5|swine|Germany|H1N2|nan':0.006536071,('EPI_ISL_504483|2009.789|swine|Germany|H3N2|nan':0.0,'EPI_ISL_504482|2009.789|swine|Germany|H3N2|nan':0.0):0.005706150)0.650:0.000000006)0.737:0.000000006)0.264:0.000809124)0.939:0.002436200)0.000:0.000000006)0.776:0.000834392,'EPI_ISL_195103|2011.4|swine|Netherlands|H1N2|6B.1':0.014932607)0.742:0.000777934)0.951:0.003289601)0.968:0.004182739)0.998:0.009969455,'EPI_ISL_5286|2004.5|swine|Spain|H3N2|3C.3a1':0.006620164)0.831:0.001646640)0.000:0.000000006)0.607:0.000251302,('EPI_ISL_505233|2011.992|swine|Germany|H1N2|nan':0.033422646,((('EPI_ISL_9593377|2019.575|swine|Spain|H1N2|nan':0.000000006,'EPI_ISL_6781349|2020.454|swine|Spain|H1N2|nan':0.007342240)1.000:0.070373870,'EPI_ISL_499175|2019.175|swine|Spain|H1N2|nan':0.063592248)0.818:0.007336435,('EPI_ISL_504403|2006.584|swine|Germany|H3N2|nan':0.001575686,('EPI_ISL_195221|2012.301|swine|Spain|H3N2|nan':0.034686634,(('EPI_ISL_195219|2012.508|swine|Spain|H3N2|nan':0.004732796,'EPI_ISL_504547|2015.151|swine|Spain|H3N2|nan':0.014341155)1.000:0.017283363,('EPI_ISL_195197|2011.5|swine|Spain|H3N2|nan':0.007500900,'EPI_ISL_195201|2012.09|swine|Spain|H3N2|nan':0.012676049)0.983:0.007177809)0.168:0.001525812)0.947:0.004482940)1.000:0.017358352)0.164:0.000714648)0.772:0.000000006)0.897:0.008593272)0.998:0.026370199)0.765:0.006648131)0.980:0.009798089,((('EPI_ISL_4081348|2014.5|swine|Denmark|H1N2|nan':0.057178966,((('EPI_ISL_505243|2012.216|swine|Germany|H1N2|nan':0.042622031,(('EPI_ISL_4081266|2015.5|swine|Denmark|H1N2|nan':0.008223087,('EPI_ISL_505290|2013.83|swine|Germany|H1N2|nan':0.004918773,'EPI_ISL_505317|2014.419|swine|Germany|H1N2|nan':0.005787978)0.964:0.005019393)0.384:0.000602605,'EPI_ISL_502073|2014.666|swine|Italy|H1N2|nan':0.004443757)1.000:0.026067732)0.747:0.001502758,(((((((('EPI_ISL_14761691|2017.003|swine|Italy|H1N2|nan':0.027777863,'EPI_ISL_4081369|2016.5|swine|Denmark|H1N2|nan':0.010926259)0.272:0.000726210,'EPI_ISL_4081361|2018.5|swine|Denmark|H1N2|nan':0.030225907)0.735:0.000741841,(((('EPI_ISL_505320|2014.647|swine|Germany|H1N2|nan':0.012352512,('EPI_ISL_505337|2015.137|swine|Germany|H1N2|nan':0.013218250,('EPI_ISL_505312|2014.216|swine|Denmark|H1N2|nan':0.001617852,'EPI_ISL_505311|2014.216|swine|Denmark|H1N2|nan':0.000802194)0.911:0.002443856)0.856:0.001628012)0.847:0.001622386,('EPI_ISL_4081373|2017.5|swine|Denmark|H1N2|nan':0.018862115,('EPI_ISL_4081365|2017.5|swine|Denmark|H1N2|nan':0.008704486,'EPI_ISL_4081364|2017.5|swine|Denmark|H1N2|nan':0.016131112)0.889:0.003111983)0.987:0.006135223)0.000:0.000000006,('EPI_ISL_4083721|2018.951|swine|Italy|H1N2|nan':0.028271322,(('EPI_ISL_257494|2016.929|swine|VietNam|H1N2|nan':0.0,'EPI_ISL_257502|2016.929|swine|VietNam|H1N2|nan':0.0):0.012650421,('EPI_ISL_4081386|2015.5|swine|Denmark|H1N2|nan':0.010749111,('EPI_ISL_4081380|2017.5|swine|Denmark|H1N2|nan':0.003245643,'EPI_ISL_4081371|2018.5|swine|Denmark|H1N2|nan':0.005725963)0.993:0.007317131)0.615:0.000799346)0.982:0.006483099)0.836:0.002155144)0.000:0.000000006,(('EPI_ISL_14749648|2019.027|swine|Italy|H1N2|nan':0.030381114,('EPI_ISL_4081383|2015.5|swine|Denmark|H1N2|nan':0.000000006,('EPI_ISL_499148|2018.142|swine|Spain|H1N2|nan':0.042815125,'EPI_ISL_906135|2019.329|swine|Russia|H1N2|nan':0.017732448)0.911:0.005541706)0.986:0.009981947)0.974:0.006468653,(('EPI_ISL_505343|2015.381|swine|Germany|H1N2|nan':0.010803958,'EPI_ISL_505342|2015.323|swine|Germany|H1N2|nan':0.013374371)0.904:0.003148642,(('EPI_ISL_505332|2014.937|swine|Germany|H1N2|nan':0.004887374,'EPI_ISL_505301|2013.94|swine|Netherlands|H1N2|nan':0.002406675)0.977:0.004900777,((('EPI_ISL_4081389|2014.5|swine|Denmark|H1N2|nan':0.003342246,(('EPI_ISL_4083718|2019.734|swine|Italy|H1N2|nan':0.000000006,'EPI_ISL_14749630|2019.789|swine|Italy|H1N2|nan':0.000000006)1.000:0.009797477,('EPI_ISL_14755037|2017.542|swine|Italy|H1N2|nan':0.000000006,'EPI_ISL_14751238|2018.885|swine|Italy|H1N2|nan':0.004872323)0.736:0.000818714)1.000:0.021696253)0.822:0.001496736,'EPI_ISL_4081375|2016.5|swine|Denmark|H1N2|nan':0.009877863)0.886:0.003272151,(('EPI_ISL_4081390|2014.5|swine|Denmark|H1N2|nan':0.000000006,('EPI_ISL_4081388|2017.5|swine|Denmark|H1N2|nan':0.016869910,'EPI_ISL_4081387|2016.5|swine|Denmark|H1N2|nan':0.009228214)0.781:0.001376383)0.999:0.006504377,(('EPI_ISL_4081376|2016.5|swine|Denmark|H1N2|nan':0.014933018,('EPI_ISL_505327|2014.904|swine|Germany|H1N2|nan':0.010827631,(('EPI_ISL_4081367|2016.5|swine|Denmark|H1N2|nan':0.000000006,'EPI_ISL_4081368|2017.5|swine|Denmark|H1N2|nan':0.005679763)0.748:0.000791179,('EPI_ISL_4081366|2018.5|swine|Denmark|H1N2|nan':0.010431294,('EPI_ISL_14764740|2020.205|swine|Italy|H1N2|nan':0.014446108,('EPI_ISL_14749682|2019.773|swine|Italy|H1N2|nan':0.000000006,'EPI_ISL_14764346|2020.041|swine|Italy|H1N2|nan':0.000000006)0.980:0.007230133)0.976:0.007442929)0.876:0.002693087)1.000:0.011516801)0.743:0.000737350)0.413:0.000760720,('EPI_ISL_14749622|2019.825|swine|Italy|H1N2|nan':0.000783916,'EPI_ISL_14766978|2020.115|swine|Italy|H1N2|nan':0.000830042)1.000:0.023559332)0.951:0.004023456)0.000:0.000000006)0.802:0.000798398)0.000:0.000000006)0.885:0.001619609)0.873:0.001611574)0.000:0.000000006)0.974:0.004256983,('EPI_ISL_195104|2012.97|swine|Netherlands|H1N2|nan':0.006430439,('EPI_ISL_4081379|2014.5|swine|Denmark|H1N2|nan':0.004562333,'EPI_ISL_504330|2015.858|swine|Germany|H1N2|6B.1':0.010149517)0.971:0.005590654)0.847:0.001886662)0.939:0.004215234,'EPI_ISL_4081360|2018.5|swine|Denmark|H1N2|nan':0.029196922)0.776:0.001973582,(('EPI_ISL_14751196|2018.66|swine|Italy|H1N2|nan':0.001569392,'EPI_ISL_14749690|2019.06|swine|Italy|H1N2|nan':0.003285332)1.000:0.019696664,('EPI_ISL_9606454|2020.519|swine|Denmark|H1N2|nan':0.015683406,('EPI_ISL_14751198|2018.69|swine|Italy|H1N2|nan':0.000812857,'EPI_ISL_14749669|2019.112|swine|Italy|H1N2|nan':0.000798176)0.977:0.008033985)0.988:0.010647746)0.998:0.016762328)1.000:0.021297894,('EPI_ISL_4081288|2016.5|swine|Denmark|H1N2|nan':0.037749075,('EPI_ISL_4081353|2018.5|swine|Denmark|H1N2|nan':0.017323335,('EPI_ISL_4081352|2018.5|swine|Denmark|H1N2|nan':0.000708678,'EPI_ISL_4083723|2019.923|swine|Italy|H1N2|nan':0.004991951)0.997:0.020299693)1.000:0.040469233)0.744:0.003514128)0.812:0.004779355,((((((('EPI_ISL_504548|2015.241|swine|Germany|H3N2|nan':0.002490579,'EPI_ISL_504553|2015.877|swine|Germany|H3N2|nan':0.008928994)0.303:0.000790591,'EPI_ISL_504534|2014.134|swine|Germany|H3N2|nan':0.005642476)0.769:0.000850707,('EPI_ISL_504552|2015.874|swine|Germany|H3N2|3C.3a':0.006494328,('EPI_ISL_504541|2014.789|swine|Germany|H3N2|nan':0.003250180,('EPI_ISL_504550|2015.375|swine|Germany|H3N2|nan':0.0,'EPI_ISL_504549|2015.356|swine|Germany|H3N2|nan':0.0):0.008198237)0.862:0.001611448)0.000:0.000000006)0.980:0.004891550,('EPI_ISL_247092|2014.841|swine|Denmark|H3N2|3C.3a':0.009026508,('EPI_ISL_4081576|2015.5|swine|Denmark|H3N2|3C.3a':0.0,'EPI_ISL_247093|2015.225|swine|Denmark|H3N2|3C.3a':0.0):0.013182815)0.733:0.000761359)0.989:0.005752552,('EPI_ISL_14761878|2017.789|swine|Italy|H1N2|nan':0.035053259,'EPI_ISL_505283|2013.622|swine|Germany|H1N2|nan':0.023757126)0.684:0.001189546)0.986:0.005779720,(('EPI_ISL_4081293|2016.5|swine|Denmark|H1N2|nan':0.031120667,((('EPI_ISL_9591606|2020.481|swine|France|H1N2|6B.1A.5a.2':0.001610423,('EPI_ISL_9593291|2020.664|swine|France|H1N2|nan':0.001613965,'EPI_ISL_9589807|2020.117|swine|France|H1N2|6B.1A.5a.2':0.000000006)0.000:0.000000006)0.913:0.003301590,('EPI_ISL_9593195|2020.71|swine|France|H1N2|nan':0.001611881,('EPI_ISL_4106156|2021.627|Human|France|H1N2|6B.1':0.004047514,'EPI_ISL_9589764|2020.437|swine|France|H1N2|nan':0.000000006)0.000:0.000000006)0.142:0.001560483)1.000:0.056851817,('EPI_ISL_4081294|2017.5|swine|Denmark|H1N2|nan':0.032558198,('EPI_ISL_4081292|2017.5|swine|Denmark|H1N2|nan':0.019885050,'EPI_ISL_502541|2015.441|swine|France|H1N2|nan':0.007721662)0.991:0.010736134)0.858:0.003246920)0.792:0.002183291)0.987:0.007093005,('EPI_ISL_499131|2016.352|swine|Spain|H1N2|nan':0.015262870,('EPI_ISL_499170|2018.797|swine|Spain|H1N2|nan':0.014821663,(((('EPI_ISL_499150|2018.271|swine|Spain|H1N2|nan':0.008969627,('EPI_ISL_6781350|2019.792|swine|Spain|H1N2|nan':0.013146083,'EPI_ISL_499166|2019.14|swine|Spain|H1N2|nan':0.014027007)0.000:0.000000006)1.000:0.009858173,('EPI_ISL_9593373|2019.219|swine|Spain|H1N2|nan':0.014858626,'EPI_ISL_6781289|2019.315|swine|Spain|H1N2|nan':0.022507627)0.000:0.000000006)0.894:0.002430902,('EPI_ISL_499143|2018.847|swine|Spain|H1N2|nan':0.004141642,'EPI_ISL_499168|2018.038|swine|Spain|H1N2|nan':0.000734455)1.000:0.015003825)0.749:0.000821162,('EPI_ISL_499169|2018.274|swine|Spain|H1N2|nan':0.020912313,('EPI_ISL_499174|2019.162|swine|Spain|H1N2|nan':0.037117978,('EPI_ISL_499139|2017.49|swine|Spain|H1N2|nan':0.014270863,('EPI_ISL_499154|2017.219|swine|Spain|H1N2|nan':0.032690779,'EPI_ISL_499146|2018.107|swine|Spain|H1N2|nan':0.034088951)0.822:0.007615887)0.999:0.020430528)0.914:0.004973113)0.908:0.000000006)0.000:0.000000006)0.945:0.004749269)1.000:0.012585667)0.184:0.000000006)0.899:0.004638792,'EPI_ISL_4081290|2015.5|swine|Denmark|H1N2|nan':0.025719953)0.997:0.015060043)0.444:0.000902012)0.982:0.007826072,('EPI_ISL_278893|2014.666|swine|Italy|H1N2|nan':0.001289894,('EPI_ISL_4083707|2018.255|swine|Italy|H1N2|nan':0.000766587,'EPI_ISL_4083720|2019.827|swine|Italy|H1N2|nan':0.005735505)1.000:0.014666331)1.000:0.035793361)0.790:0.001830619)0.062:0.000652754,((('EPI_ISL_505178|2009.51|swine|Germany|H1N2|nan':0.021304143,('EPI_ISL_505303|2014.019|swine|Germany|H1N2|nan':0.035782692,('EPI_ISL_61669|2009.153|swine|Sweden|H1N2|nan':0.006927645,'EPI_ISL_87300|2010.068|swine|Sweden|H1N2|nan':0.013294617)0.994:0.010414941)0.839:0.003234096)0.873:0.002533349,('EPI_ISL_9605609|2021.54|swine|Denmark|H1N2|nan':0.017765507,('EPI_ISL_4083804|2019.937|swine|Italy|H1N2|nan':0.000000006,'EPI_ISL_4083747|2020.423|swine|Italy|H1N2|nan':0.003250000)0.992:0.013744613)1.000:0.051788179)0.842:0.002084396,((('EPI_ISL_4081372|2017.5|swine|Denmark|H1N2|nan':0.045005325,(('EPI_ISL_505229|2011.932|swine|Germany|H1N2|nan':0.018746372,(('EPI_ISL_505294|2013.868|swine|Germany|H1N2|nan':0.000000006,'EPI_ISL_505319|2014.619|swine|Germany|H1N2|nan':0.004035876)1.000:0.013411961,('EPI_ISL_505262|2012.951|swine|Germany|H1N2|nan':0.024175178,'EPI_ISL_505194|2010.803|swine|Germany|H1N2|nan':0.000819588)0.840:0.002993068)0.841:0.001702787)0.806:0.001958904,(((('EPI_ISL_505328|2014.915|swine|Germany|H1N2|nan':0.003237906,'EPI_ISL_505313|2014.216|swine|Germany|H1N2|nan':0.007320027)0.000:0.000000006,(('EPI_ISL_505340|2015.186|swine|Netherlands|H1N2|nan':0.004060983,'EPI_ISL_499134|2015.932|swine|Spain|H1N2|nan':0.038495687)0.917:0.003238696,('EPI_ISL_9593329|2019.332|swine|France|H1N2|nan':0.013964419,(('EPI_ISL_502524|2016.399|swine|France|H1N2|nan':0.000000006,'EPI_ISL_502527|2017.118|swine|France|H1N2|nan':0.007284303)0.917:0.001603204,'EPI_ISL_4081735|2018.666|swine|Belgium|H1N2|nan':0.008974817)0.000:0.000000006)0.998:0.008961868)0.000:0.000000006)0.000:0.000000006,('EPI_ISL_14755014|2017.121|swine|Italy|H1N2|nan':0.000000006,'EPI_ISL_14749681|2019.077|swine|Italy|H1N2|nan':0.004888445)1.000:0.011473861)1.000:0.009326451,'EPI_ISL_505244|2012.238|swine|Germany|H1N2|nan':0.000444854)0.997:0.014185977)0.989:0.011194167)0.996:0.014597634,'EPI_ISL_84662|2010.414|swine|Italy|H1N2|6B.1':0.036198121)0.686:0.002872531,((('EPI_ISL_505325|2014.827|swine|Germany|H1N2|nan':0.042320879,'EPI_ISL_195111|2011.414|swine|Denmark|H1N2|nan':0.031485165)0.858:0.004941058,(((('EPI_ISL_4081354|2017.5|swine|Denmark|H1N2|nan':0.012354828,'EPI_ISL_4081362|2018.5|swine|Denmark|H1N2|nan':0.018620334)1.000:0.041932821,('EPI_ISL_4081355|2015.5|swine|Denmark|H1N2|nan':0.044148533,('EPI_ISL_4081356|2014.5|swine|Denmark|H1N2|nan':0.021942666,'EPI_ISL_4081357|2016.5|swine|Denmark|H1N2|nan':0.035385644)0.582:0.003193512)0.963:0.008011077)0.946:0.008063456,'EPI_ISL_505181|2009.797|swine|Germany|H1N2|nan':0.033109314)0.705:0.002162415,((('EPI_ISL_195051|2012.5|swine|Denmark|H1N2|nan':0.033381302,'EPI_ISL_195100|2012.164|swine|Denmark|H1N2|nan':0.038025086)0.361:0.001372096,'EPI_ISL_4081267|2014.5|swine|Denmark|H1N2|nan':0.047325196)0.551:0.000862247,('EPI_ISL_505224|2011.836|swine|Germany|H1N2|nan':0.039579421,('EPI_ISL_1096143|2017.277|swine|Russia|H1N2|nan':0.064178884,'EPI_ISL_4081263|2015.5|swine|Denmark|H1N2|nan':0.059496507)0.694:0.003832536)0.815:0.002394278)0.746:0.000000006)0.763:0.000741511)0.928:0.002447338,((('EPI_ISL_4081268|2017.5|swine|Denmark|H1N2|nan':0.038197316,'EPI_ISL_505285|2013.688|swine|Germany|H1N2|nan':0.050840685)0.989:0.016709734,'EPI_ISL_505341|2015.244|swine|Germany|H1N2|nan':0.048660270)0.619:0.000515717,(('EPI_ISL_4081378|2017.5|swine|Denmark|H1N2|nan':0.006081995,(('EPI_ISL_4081270|2018.5|swine|Denmark|H1N2|nan':0.003245326,('EPI_ISL_14766755|2020.893|swine|Italy|H1N2|nan':0.017332724,(('EPI_ISL_9590721|2020.339|swine|France|H1N2|nan':0.008918197,('EPI_ISL_502520|2018.808|swine|France|H1N2|nan':0.002565824,'EPI_ISL_9590372|2019.315|swine|France|H1N2|nan':0.005606266)0.378:0.000775665)0.959:0.004200265,('EPI_ISL_14749613|2019.921|swine|Italy|H1N2|nan':0.000808252,'EPI_ISL_14764730|2020.191|swine|Italy|H1N2|nan':0.001628828)1.000:0.010859740)0.901:0.002413865)0.767:0.000909419)0.739:0.000777069,'EPI_ISL_9593331|2020.227|swine|France|H1N2|nan':0.014073032)0.777:0.001317091)1.000:0.058330590,((((((('EPI_ISL_154230|2012.213|swine|Germany|H1N2|nan':0.003263199,('EPI_ISL_151078|2011.819|swine|Germany|H1N2|nan':0.002424734,'EPI_ISL_505302|2013.945|swine|Germany|H1N2|nan':0.012355595)0.000:0.000000006)0.860:0.000805726,('EPI_ISL_505345|2015.471|swine|Germany|H1N2|nan':0.012456108,('EPI_ISL_505268|2013.162|swine|Germany|H1N2|nan':0.000000006,'EPI_ISL_278879|2014.666|swine|Italy|H1N2|nan':0.007330084)0.991:0.007455161)0.989:0.007331282)0.000:0.000000006,('EPI_ISL_505261|2012.945|swine|Germany|H1N2|6B.1':0.010622919,'EPI_ISL_151064|2010.838|swine|Germany|H1N2|6B.1':0.001632997)0.763:0.000789393)0.000:0.000000006,((('EPI_ISL_505269|2013.216|swine|Germany|H1N2|6B.1':0.005672427,'EPI_ISL_154227|2012.142|swine|Germany|H1N2|6B.1':0.000000006)0.962:0.001612050,((('EPI_ISL_151087|2011.967|swine|Germany|H1N2|6B.1':0.002479679,'EPI_ISL_505330|2014.929|swine|Germany|H1N2|6B.1':0.015673083)0.734:0.000754483,(((('EPI_ISL_505339|2015.153|swine|Germany|H1N2|nan':0.011512011,(('EPI_ISL_505241|2012.194|swine|Germany|H1N2|6B.1':0.002422938,(('EPI_ISL_505299|2013.926|swine|Germany|H1N2|6B.1':0.004940233,('EPI_ISL_505293|2013.882|swine|Germany|H1N2|6B.1':0.000000006,('EPI_ISL_505306|2014.096|swine|Germany|H1N2|6B.1':0.000808334,'EPI_ISL_505309|2014.151|swine|Germany|H1N2|6B.1':0.000810289)0.821:0.000807985)0.975:0.004867881)0.937:0.004061219,'EPI_ISL_505307|2014.099|swine|Germany|H1N2|6B.1':0.012306512)0.749:0.000850761)0.000:0.000000006,'EPI_ISL_505252|2012.41|swine|Germany|H1N2|nan':0.004864923)0.749:0.000781364)0.885:0.002262543,'EPI_ISL_505286|2013.707|swine|Germany|H1N2|nan':0.006765085)0.381:0.000812907,'EPI_ISL_505282|2013.556|swine|Germany|H1N2|6B.1':0.007134799)0.752:0.000990275,'EPI_ISL_505270|2013.214|swine|Germany|H1N2|nan':0.011440557)0.000:0.000000006)0.867:0.000805257,((('EPI_ISL_154228|2012.142|swine|Germany|H1N2|6B.1':0.001331939,('EPI_ISL_505298|2013.912|swine|Germany|H1N2|6B.1':0.008733261,'EPI_ISL_14766413|2020.538|swine|Italy|H1N2|nan':0.029115727)0.354:0.002405447)0.621:0.000282156,('EPI_ISL_505329|2014.923|swine|Germany|H1N2|nan':0.000817029,'EPI_ISL_505348|2015.605|swine|Germany|H1N2|nan':0.001611611)0.998:0.008153505)0.746:0.000000006,('EPI_ISL_505284|2013.688|swine|Germany|H1N2|6B.1':0.002424290,'EPI_ISL_505304|2014.052|swine|Germany|H1N2|6B.1':0.003249146)0.889:0.003238913)0.891:0.001612268)0.000:0.000000006)0.885:0.000805598,('EPI_ISL_151076|2011.751|swine|Germany|H1N2|6B.1':0.001622862,(('EPI_ISL_505281|2013.523|swine|Germany|H1N2|nan':0.003207368,('EPI_ISL_505288|2013.748|swine|Belgium|H1N2|nan':0.000000006,'EPI_ISL_505338|2015.137|swine|Germany|H1N2|nan':0.013980480)0.979:0.004919039)0.985:0.005854018,('EPI_ISL_505249|2012.355|swine|Germany|H1N2|6B.1':0.000000006,'EPI_ISL_505300|2013.921|swine|Germany|H1N2|6B.1':0.007323217)0.831:0.001556297)0.997:0.007445239)0.874:0.001613497)0.000:0.000000006)0.000:0.000000006,'EPI_ISL_151082|2011.855|swine|Germany|H1N2|6B.1':0.004859204)0.749:0.000612021,'EPI_ISL_505292|2013.868|swine|Germany|H1N2|6B.1':0.020117180)0.953:0.004239600,'EPI_ISL_154222|2011.608|swine|Germany|H1N2|6B.1':0.001651318)1.000:0.034406207)0.877:0.005155005)0.869:0.001696268)0.401:0.000000006)0.966:0.004071181)0.784:0.001530908)1.000:0.043318991,('EPI_ISL_4081350|2014.5|swine|Denmark|H1N2|nan':0.089206967,('EPI_ISL_278832|2015.666|swine|Italy|H1N2|nan':0.069269208,('EPI_ISL_29764|2001.268|swine|HongKong|H1N2|nan':0.008852308,'EPI_ISL_2466|1999.5|Human|HongKong|H3N2|nan':0.003509052)0.989:0.015353812)0.937:0.011382769)0.450:0.002027845)0.979:0.010890520)1.000:0.019568547,'EPI_ISL_84917|1984.5|swine|Netherlands|H3N2|nan':0.003003846)0.997:0.017856790)0.965:0.010324085,'EPI_ISL_84915|1981.5|swine|Italy|H3N2|nan':0.006833276)0.990:0.015507392,(('EPI_ISL_329082|2016.852|swine|Australia|H1N2|nan':0.019704372,(('EPI_ISL_329096|2012.59|swine|Australia|H1N2|nan':0.0,'EPI_ISL_329080|2012.59|swine|Australia|H1N2|nan':0.0,'EPI_ISL_14284876|2012.5|swine|Australia|H1N2|nan':0.0):0.000000006,'EPI_ISL_329094|2012.549|swine|Australia|H1N2|nan':0.000000006)0.699:0.002701460)1.000:0.155640799,(((('EPI_ISL_143945|2011.86|Dom.ans|China|H5N2|Am_nonGsGD':0.005607331,'EPI_ISL_139369|2007.833|wild.other|VietNam|H5N2|Am_nonGsGD':0.011033400)1.000:0.134359975,(('EPI_ISL_8934|1976.5|Dom.ans|HongKong|H4N2|nan':0.024116027,('EPI_ISL_68990|1980.5|Dom.gal|Italy|H5N2|EA_nonGsGD':0.030287528,('EPI_ISL_118752|1978.5|Dom.ans|HongKong|H2N2|nan':0.017013289,'EPI_ISL_5813|1977.5|Dom.ans|HongKong|H6N2|nan':0.006972556)0.948:0.008042222)0.981:0.012730690)1.000:0.029467403,('EPI_ISL_8925|1975.5|Dom.ans|HongKong|H3N2|nan':0.028655886,('EPI_ISL_118658|1961.5|wild.ans|USA|H2N2|nan':0.014114892,('EPI_ISL_118847|1984.5|Dom.gal|Germany|H2N2|nan':0.016149021,'EPI_ISL_118683|1983.5|wild.ans|Germany|H2N2|nan':0.006976289)0.987:0.011329700)0.998:0.025284255)0.880:0.009449173)0.914:0.012958879)0.563:0.014408997,(((('EPI_ISL_161827|2013.104|wild.other|Antarctica|H11N2|nan':0.004841613,('EPI_ISL_366229|2017.09|wild.other|Antarctic|H11N2|nan':0.004021098,'EPI_ISL_4061537|2017.071|wild.other|Antarctic|H11N2|nan':0.000000006)0.826:0.002414476)1.000:0.096876815,('EPI_ISL_70132|1966.003|Dom.gal|USA|H9N2|nan':0.009275615,('EPI_ISL_229212|2012.721|swine|China|H9N2|nan':0.000804747,('EPI_ISL_132848|1966.5|Dom.gal|USA|H9N2|nan':0.0,'EPI_ISL_70131|1966.5|Dom.gal|USA|H9N2|nan':0.0,'EPI_ISL_89171|1966.441|Dom.gal|USA|H9N2|nan':0.0):0.000000006)0.755:0.000579758)1.000:0.027114172)0.645:0.004328877,('EPI_ISL_22545|1975.5|wild.ans|USA|H5N2|Am_nonGsGD':0.048159385,((((('EPI_ISL_94361|2010.49|wild.ans|Argentina|H6N2|nan':0.005885857,('EPI_ISL_379988|2011.329|wild.ans|Argentina|H6N2|nan':0.004038704,('EPI_ISL_380993|2011.329|wild.ans|Argentina|H4N2|nan':0.004849760,'EPI_ISL_381000|2011.329|wild.ans|Argentina|H6N2|nan':0.004855316)0.856:0.001603597)0.971:0.005516456)0.996:0.011721612,((('EPI_ISL_257122|2016.077|wild.other|Chile|H2N2|nan':0.0,'EPI_ISL_222691|2015.723|Human|Chile|H4N2|nan':0.0):0.000000006,('EPI_ISL_326963|2016.402|wild.other|Chile|H6N2|nan':0.004846075,'EPI_ISL_222692|2015.723|wild.ans|Chile|H4N2|nan':0.000000006)0.852:0.000802326)0.996:0.011468707,('EPI_ISL_326968|2016.219|wild.ans|Chile|H4N2|nan':0.010278072,'EPI_ISL_381001|2016.497|wild.ans|Argentina|H6N2|nan':0.014548957)0.995:0.013128095)1.000:0.019604534)0.609:0.005083833,'EPI_ISL_77374|2008.085|wild.ans|Argentina|H6N2|nan':0.009006775)0.834:0.004539939,'EPI_ISL_77372|2007.329|wild.ans|Argentina|H6N2|nan':0.007122955)1.000:0.140535583,((((((('EPI_ISL_146013|1991.14|wild.other|UK|H5N2|EA_nonGsGD':0.013154893,('EPI_ISL_237791|2004.5|wild.ans|Germany|H3N2|3C.3a':0.029222963,('EPI_ISL_7114|1997.5|Dom.unknown|Italy|H5N2|EA_nonGsGD':0.003170620,(('EPI_ISL_6877|1997.5|Dom.unknown|Italy|H5N2|EA_nonGsGD':0.000806302,('EPI_ISL_7091|1997.5|Dom.unknown|Italy|H5N2|EA_nonGsGD':0.000804570,'EPI_ISL_6459|1997.5|Dom.unknown|Italy|H5N2|EA_nonGsGD':0.001615495)0.788:0.000809367)0.000:0.000000006,'EPI_ISL_6755|1997.5|Dom.unknown|Italy|H5N2|EA_nonGsGD':0.000806140)0.926:0.003340852)1.000:0.022776895)0.973:0.008932473)0.989:0.011777624,((((((((((('EPI_ISL_66213|2008.749|wild.ans|Korea|H6N2|nan':0.015105454,(('EPI_ISL_376202|2008.768|wild.ans|Netherlands|H3N2|3C.3a':0.0,'EPI_ISL_267236|2008.768|wild.ans|Netherlands|H3N2|3C.3a':0.0):0.005104534,'EPI_ISL_243584|2008.77|wild.ans|Netherlands|H5N2|EA_nonGsGD':0.004654675)0.808:0.004243097)0.959:0.005743654,(('EPI_ISL_697586|2011.123|wild.ans|Ukraine|H11N2|nan':0.012301143,(('EPI_ISL_267196|2005.849|wild.ans|Netherlands|H6N2|nan':0.001636191,'EPI_ISL_88222|2008.415|Dom.ans|Zambia|H6N2|nan':0.017472347)0.765:0.000787639,('EPI_ISL_189410|2007.833|wild.ans|Sweden|H9N2|nan':0.008980394,(('EPI_ISL_189613|2008.872|wild.ans|Sweden|H0N0|nan':0.005724048,'EPI_ISL_243604|2009.995|wild.ans|Netherlands|H6N2|nan':0.012404405)0.837:0.001598477,(('EPI_ISL_267386|2010.767|wild.ans|Netherlands|H3N2|nan':0.000797873,'EPI_ISL_116137|2011.721|wild.ans|Czech|H5N2|EA_nonGsGD':0.002435847)0.995:0.004877738,('EPI_ISL_243592|2010.737|wild.ans|Netherlands|H5N2|EA_nonGsGD':0.006501397,'EPI_ISL_243583|2009.995|wild.ans|Netherlands|H6N2|nan':0.003233703)0.000:0.000000006)1.000:0.011497596)0.789:0.000797243)0.773:0.000806178)0.000:0.000000006)0.839:0.001768808,(('EPI_ISL_88228|2009.581|Dom.ans|Zambia|H6N2|nan':0.008855059,('EPI_ISL_133658|2011.707|wild.other|SouthAfrica|H1N2|nan':0.007666944,('EPI_ISL_133656|2011.414|wild.other|SouthAfrica|H5N2|EA_nonGsGD':0.002713328,('EPI_ISL_133657|2011.548|wild.other|SouthAfrica|H5N2|EA_nonGsGD':0.001613515,'EPI_ISL_133655|2011.167|wild.other|SouthAfrica|H5N2|EA_nonGsGD':0.001622217)0.937:0.003790990)0.989:0.006599907)0.973:0.007405746)1.000:0.020690775,('EPI_ISL_419356|2018.29|Dom.ans|Bulgaria|H4N2|nan':0.031889090,'EPI_ISL_603231|2020.167|Dom.gal|Bulgaria|H5N2|2.3.4.4b':0.022882309)0.998:0.023055244)0.714:0.001188828)0.942:0.004321596)0.987:0.008694272,((('EPI_ISL_243625|2009.767|wild.ans|Netherlands|H6N2|nan':0.006553390,(('EPI_ISL_89568|2007.666|Dom.ans|VietNam|H6N2|nan':0.007315165,((('EPI_ISL_80593|2009.745|wild.ans|Czech|H6N2|nan':0.004870930,'EPI_ISL_70400|2009.915|Dom.ans|Germany|H5N2|EA_nonGsGD':0.006501792)0.741:0.000827820,('EPI_ISL_267376|2012.637|wild.ans|Netherlands|H4N2|nan':0.000808221,(('EPI_ISL_328958|2015.638|wild.ans|Netherlands|H3N2|nan':0.009844890,((((('EPI_ISL_397405|2014.973|wild.unknown|China|H9N2|nan':0.000806652,'EPI_ISL_397407|2014.973|wild.unknown|China|H9N2|nan':0.000806645)0.336:0.000000006,'EPI_ISL_397404|2014.973|wild.unknown|China|H9N2|nan':0.002423530)0.000:0.000000006,(('EPI_ISL_244546|2014.973|wild.ans|China|H6N2|nan':0.0,'EPI_ISL_244543|2014.973|wild.ans|China|H6N2|nan':0.0):0.000000006,'EPI_ISL_244545|2014.973|wild.ans|China|H6N2|nan':0.000806351)0.930:0.001614520)0.000:0.000000006,('EPI_ISL_212382|2014.918|wild.ans|China|H9N2|nan':0.006521481,'EPI_ISL_212386|2014.918|wild.ans|China|H9N2|nan':0.001624714)0.858:0.001611159)0.994:0.005681970,((('EPI_ISL_341563|2017.882|wild.ans|Egypt|H6N2|nan':0.004497451,'EPI_ISL_4031375|2018.008|wild.ans|Egypt|H6N2|nan':0.001280854)0.999:0.009031990,('EPI_ISL_796648|2016.82|Dom.ans|Netherlands|H5N2|EA_nonGsGD':0.002423499,('EPI_ISL_362150|2017.781|Dom.gal|Netherlands|H5N2|EA_nonGsGD':0.004054549,'EPI_ISL_300529|2016.839|wild.ans|Ukraine|H5N2|EA_nonGsGD':0.004862210)0.000:0.000000006)0.967:0.005309170)0.758:0.001199165,'EPI_ISL_780416|2014.882|unknow|Netherlands|H9N2|nan':0.009826035)0.000:0.000000006)0.859:0.001623773)0.749:0.000804189,'EPI_ISL_376197|2016.62|wild.ans|Netherlands|H3N2|nan':0.013981206)0.000:0.000000006)0.997:0.008170859)0.997:0.006520560,'EPI_ISL_124206|2010.219|wild.ans|Korea|H13N0|nan':0.013976843)0.000:0.000000006)0.000:0.000000006,'EPI_ISL_150640|2007.833|Dom.ans|Japan|H9N2|nan':0.004863827)0.740:0.000765478)1.000:0.009066422,('EPI_ISL_76304|2005.5|wild.ans|China|H6N2|nan':0.004056912,('EPI_ISL_112149|2006.247|Dom.ans|China|H6N2|nan':0.003242265,'EPI_ISL_24683|2005.5|wild.other|Korea|H5N2|EA_nonGsGD':0.004055520)0.000:0.000000006)0.875:0.002424151)0.915:0.003779187,'EPI_ISL_112337|2006.5|Dom.ans|China|H6N2|nan':0.016479424)0.973:0.007379899)0.951:0.006275177,((('EPI_ISL_112031|2006.162|Dom.ans|China|H6N2|nan':0.000000006,('EPI_ISL_112466|2007.247|Dom.ans|China|H6N2|nan':0.008989037,('EPI_ISL_112052|2006.247|Dom.ans|China|H6N2|nan':0.000000006,'EPI_ISL_112051|2006.247|Dom.ans|China|H6N2|nan':0.000808268)0.719:0.000000006)0.786:0.000808079)0.972:0.003255921,('EPI_ISL_76308|2005.5|Dom.ans|China|H6N2|nan':0.004068824,'EPI_ISL_112053|2006.414|Dom.ans|China|H6N2|nan':0.004054090)0.734:0.000000006)1.000:0.019146067,((((((('EPI_ISL_175337|2006.57|Human|Taiwan|H5N2|2.3.2.1c':0.015577498,('EPI_ISL_12416|2005.5|Dom.ans|China|H5N2|EA_nonGsGD':0.003225976,'EPI_ISL_76309|2005.5|Dom.ans|China|H6N2|nan':0.013084929)0.757:0.000821970)0.000:0.000000006,(('EPI_ISL_171207|2013.915|Dom.ans|China|H10N2|nan':0.027192211,(('EPI_ISL_142936|2011.129|Dom.ans|China|H1N2|nan':0.000000006,'EPI_ISL_142938|2011.181|Dom.ans|China|H1N2|nan':0.003230266)0.990:0.009142803,('EPI_ISL_96133|2011.5|Dom.ans|China|H1N2|nan':0.002432005,((('EPI_ISL_203737|2014.567|Dom.gal|China|H5N2|2.3.4.4':0.0,'EPI_ISL_203736|2014.567|Dom.gal|China|H5N2|2.3.4.4':0.0):0.005579415,'EPI_ISL_212045|2014.093|Dom.ans|China|H3N2|3C.3a1':0.014356905)0.996:0.011711365,'EPI_ISL_208808|2012.085|Dom.ans|China|H1N2|nan':0.003251688)0.858:0.001627220)0.901:0.003140443)0.991:0.011171440)0.994:0.009855270,('EPI_ISL_76310|2005.5|Dom.ans|China|H6N2|nan':0.003304476,('EPI_ISL_99558|2007.414|Dom.gal|China|H6N2|nan':0.000000006,('EPI_ISL_99556|2007.414|Dom.gal|China|H6N2|nan':0.000804128,'EPI_ISL_99555|2007.414|Dom.gal|China|H6N2|nan':0.033497535)0.000:0.000000006)1.000:0.013984661)0.734:0.000710170)0.927:0.002439714)0.000:0.000000006,((('EPI_ISL_243589|2008.995|wild.ans|Netherlands|H5N2|EA_nonGsGD':0.003245097,(('EPI_ISL_122030|2007.797|wild.ans|Sweden|H2N2|nan':0.0,'EPI_ISL_189474|2007.786|wild.ans|Sweden|H0N0|nan':0.0,'EPI_ISL_158325|2007.803|wild.ans|Sweden|H0N0|nan':0.0,'EPI_ISL_158317|2007.83|wild.ans|Sweden|H0N0|nan':0.0,'EPI_ISL_158315|2007.822|wild.ans|Sweden|H4N2|nan':0.0):0.000000006,'EPI_ISL_189443|2008.863|wild.ans|Sweden|H0N0|nan':0.004039596)0.922:0.002421306)0.948:0.003243181,((('EPI_ISL_177986|2014.66|wild.other|Russia|H2N2|nan':0.004040260,((('EPI_ISL_243488|2011.8|wild.ans|Netherlands|H5N2|EA_nonGsGD':0.007352057,(('EPI_ISL_158394|2009.866|wild.ans|Sweden|H0N0|nan':0.000885624,(('EPI_ISL_267224|2012.626|wild.ans|Netherlands|H3N2|3C.2':0.0,'EPI_ISL_373081|2013.997|wild.ans|Netherlands|H3N2|3C.2':0.0):0.003250957,'EPI_ISL_309824|2011.663|Dom.gal|Netherlands|H9N2|nan':0.007395257)0.920:0.003166451)0.317:0.001088150,(('EPI_ISL_267203|2011.701|wild.ans|Netherlands|H3N2|nan':0.002394488,'EPI_ISL_213837|2013.734|wild.ans|Belgium|H5N2|EA_nonGsGD':0.010682022)0.964:0.004104459,'EPI_ISL_267199|2011.811|wild.ans|Netherlands|H2N2|nan':0.004045267)0.743:0.000822754)0.897:0.002955172)0.898:0.002424648,'EPI_ISL_189406|2004.828|wild.ans|Sweden|H9N2|nan':0.001612492)0.914:0.001613590,((('EPI_ISL_243475|2008.959|wild.ans|Netherlands|H5N2|EA_nonGsGD':0.003242839,('EPI_ISL_243655|2009.14|wild.ans|Netherlands|H5N2|EA_nonGsGD':0.003232275,'EPI_ISL_243521|2009.088|wild.ans|Netherlands|H5N2|EA_nonGsGD':0.000000006)0.886:0.001607376)0.981:0.004868710,(('EPI_ISL_158288|2006.841|wild.ans|Sweden|H0N0|nan':0.001614848,'EPI_ISL_189409|2006.852|wild.ans|Sweden|H5N2|EA_nonGsGD':0.000806730)0.784:0.000805251,'EPI_ISL_158285|2006.827|wild.ans|Sweden|H0N0|nan':0.002419421)0.000:0.000000006)0.000:0.000000006,'EPI_ISL_243627|2006.97|wild.ans|Netherlands|H6N2|nan':0.004851668)0.999:0.008941213)0.000:0.000000006)0.903:0.002419215,('EPI_ISL_24785|2006.5|wild.other|Russia|H6N2|nan':0.006580883,'EPI_ISL_189733|2010.055|wild.other|Georgia|H6N2|nan':0.014095920)0.945:0.004840868)0.825:0.000000006,(('EPI_ISL_122028|2006.844|wild.ans|Sweden|H2N2|nan':0.000803858,'EPI_ISL_122027|2006.836|wild.ans|Sweden|H2N2|nan':0.001613548)0.792:0.000807885,('EPI_ISL_329056|2005.899|wild.ans|Netherlands|H6N2|nan':0.007428633,(('EPI_ISL_122033|2007.5|wild.ans|Netherlands|H2N2|nan':0.003240571,'EPI_ISL_243395|2008.016|wild.ans|Netherlands|H6N2|nan':0.003242448)0.743:0.000810204,(('EPI_ISL_243392|2011.033|wild.ans|Netherlands|H6N2|nan':0.011627080,'EPI_ISL_189411|2009.458|wild.ans|Portugal|H9N2|nan':0.007474176)0.949:0.004152804,'EPI_ISL_98893|2009.666|wild.ans|France|H9N2|nan':0.013245549)0.713:0.000674608)0.962:0.004086306)0.747:0.000774673)0.000:0.000000006)0.000:0.000000006)0.959:0.002417507,((('EPI_ISL_504927|2011.748|Dom.ans|Russia|H0N0|nan':0.015574290,(((('EPI_ISL_290104|2013.874|wild.other|China|H1N2|nan':0.003227037,(('EPI_ISL_309229|2017.181|wild.ans|Korea|H7N2|nan':0.004074194,('EPI_ISL_381805|2017.197|wild.ans|Korea|H6N2|nan':0.000811086,'EPI_ISL_369318|2017.847|wild.ans|Korea|H5N2|EA_nonGsGD':0.005686963)0.740:0.000783692)0.987:0.005699130,(('EPI_ISL_378355|2013.833|wild.ans|China|H3N2|3C.3a1':0.0,'EPI_ISL_378361|2013.833|wild.ans|China|H3N2|3C.3a1':0.0):0.006507476,('EPI_ISL_237163|2012.749|Dom.ans|Japan|H11N2|nan':0.002446540,'EPI_ISL_205110|2014.915|Dom.gal|China|H5N2|EA_nonGsGD':0.009809539)0.418:0.000785106)0.000:0.000000006)0.723:0.000816453)0.994:0.006538513,(('EPI_ISL_165794|2011.049|Dom.ans|Bangladesh|H3N2|3C.2':0.000805466,'EPI_ISL_165795|2011.14|Dom.ans|Bangladesh|H3N2|3C.2':0.000000006)1.000:0.013412283,'EPI_ISL_165793|2010.863|Dom.ans|Bangladesh|H3N2|nan':0.010114813)0.757:0.001331577)0.916:0.002447918,((((('EPI_ISL_14769877|2015.951|wild.ans|Australia|H11N2|nan':0.021464996,(((('EPI_ISL_333218|2016.962|Dom.ans|Bangladesh|H9N2|nan':0.031514907,'EPI_ISL_217932|2013.956|wild.ans|China|H6N2|nan':0.004953506)0.427:0.001356844,('EPI_ISL_284769|2016.899|Dom.ans|Bangladesh|H6N2|nan':0.003345149,('EPI_ISL_337569|2018.742|wild.ans|Asia-Russia|H3N2|nan':0.004170684,'EPI_ISL_329566|2017.74|Dom.ans|Bangladesh|H4N2|nan':0.008123315)0.512:0.000750060)0.999:0.013349376)0.960:0.004207618,(('EPI_ISL_12749782|2019.696|wild.other|SouthAfrica|H9N2|nan':0.002435514,'EPI_ISL_12749781|2019.649|wild.other|SouthAfrica|H9N2|nan':0.000820334)1.000:0.027465734,('EPI_ISL_12801398|2015.797|wild.other|SouthAfrica|H5N2|EA_nonGsGD':0.004067030,'EPI_ISL_258657|2015.496|wild.other|SouthAfrica|H5N2|EA_nonGsGD':0.003279647)0.954:0.005583346)0.973:0.006985611)0.806:0.001404442,((((((('EPI_ISL_369320|2017.89|wild.ans|Korea|H5N2|EA_nonGsGD':0.001620812,'EPI_ISL_502879|2018.918|wild.ans|Korea|H5N2|EA_nonGsGD':0.007351175)0.947:0.003452892,((('EPI_ISL_369331|2017.986|wild.ans|Korea|H5N2|EA_nonGsGD':0.000000006,('EPI_ISL_9572815|2019.995|Dom.ans|VietNam|H11N2|nan':0.001631260,'EPI_ISL_4072076|2020.134|wild.ans|Korea|H9N2|nan':0.002416789)0.993:0.007335886)0.953:0.002447174,(((('EPI_ISL_462611|2019.882|wild.ans|China|H6N2|nan':0.000000006,'EPI_ISL_462613|2019.882|wild.ans|China|H6N2|nan':0.000000006)0.977:0.004871251,('EPI_ISL_462607|2019.882|wild.ans|China|H6N2|nan':0.000807113,'EPI_ISL_15213974|2021.123|wild.ans|Korea|H9N2|nan':0.003245512)0.932:0.002453960)0.745:0.000791186,('EPI_ISL_700932|2019.83|wild.unknown|China|H4N2|nan':0.006561814,('EPI_ISL_1760456|2020.858|wild.ans|China|H9N2|nan':0.000820827,'EPI_ISL_1760455|2020.858|wild.ans|China|H5N2|2.3.4.4b':0.000798082)0.999:0.014078191)0.747:0.000740794)0.744:0.000806282,(('EPI_ISL_400261|2019.721|wild.ans|Asia-Russia|H6N2|nan':0.003261155,'EPI_ISL_4071034|2019.159|wild.ans|Korea|H9N2|nan':0.000000006)0.976:0.004938313,'EPI_ISL_1632707|2018.879|wild.ans|Japan|H6N2|nan':0.011532361)0.737:0.000747037)0.991:0.004075382)0.774:0.000788317,('EPI_ISL_369330|2017.942|wild.ans|Korea|H5N2|EA_nonGsGD':0.001617228,((('EPI_ISL_3229187|2018.981|wild.ans|China|H5N2|EA_nonGsGD':0.0,'EPI_ISL_3229401|2018.967|wild.ans|China|H5N2|EA_nonGsGD':0.0):0.000000006,(('EPI_ISL_3221222|2018.94|wild.ans|China|H5N2|EA_nonGsGD':0.0,'EPI_ISL_3221328|2018.94|wild.ans|China|H5N2|EA_nonGsGD':0.0,'EPI_ISL_3205004|2018.94|wild.ans|China|H5N2|EA_nonGsGD':0.0,'EPI_ISL_3204257|2018.967|wild.ans|China|H5N2|EA_nonGsGD':0.0,'EPI_ISL_3226331|2018.981|wild.ans|China|H5N2|EA_nonGsGD':0.0,'EPI_ISL_3161955|2019.038|wild.ans|China|H5N2|EA_nonGsGD':0.0):0.000000006,('EPI_ISL_3229260|2018.981|wild.ans|China|H5N2|EA_nonGsGD':0.000000006,'EPI_ISL_3228312|2018.981|wild.ans|China|H5N2|EA_nonGsGD':0.001613608)0.000:0.000000006)0.000:0.000000006)0.934:0.002430933,('EPI_ISL_1184527|2020.801|wild.ans|Asia-Russia|H6N2|nan':0.005682600,('EPI_ISL_4072077|2020.134|wild.ans|Korea|H9N2|nan':0.005680075,('EPI_ISL_1184525|2020.762|wild.ans|Asia-Russia|H6N2|nan':0.001621036,('EPI_ISL_1184535|2020.68|wild.ans|Asia-Russia|H6N2|nan':0.000804196,'EPI_ISL_6784853|2020.779|wild.ans|Korea|H3N2|nan':0.002434351)0.772:0.000808732)0.910:0.001619496)0.000:0.000000006)0.903:0.001620036)0.759:0.000803452)0.767:0.000815408)0.886:0.002255267)0.882:0.003124980,'EPI_ISL_697516|2019.863|wild.ans|Korea|H11N2|nan':0.032129417)0.965:0.007729679,(('EPI_ISL_9951121|2021.008|Dom.ans|Bangladesh|H3N2|3C.2':0.010776300,('EPI_ISL_4071806|2019.934|Dom.ans|Bangladesh|H7N2|nan':0.008249559,('EPI_ISL_1005680|2020.658|wild.ans|Asia-Russia|H5N2|2.3.4.4b':0.004039364,('EPI_ISL_1041175|2020.658|wild.ans|Asia-Russia|H3N2|nan':0.000804694,('EPI_ISL_1041179|2020.658|wild.ans|Asia-Russia|H4N2|nan':0.000000006,'EPI_ISL_1041174|2020.658|wild.ans|Asia-Russia|H5N2|EA_nonGsGD':0.000000006)0.000:0.000000006)0.789:0.000808339)0.837:0.001542681)0.996:0.008307096)0.928:0.003250496,((('EPI_ISL_4071636|2019.937|Dom.ans|Bangladesh|H10N2|nan':0.000000006,'EPI_ISL_4071633|2020.074|Dom.ans|Bangladesh|H10N2|nan':0.000807726)1.000:0.025198831,'EPI_ISL_333094|2016.683|Dom.ans|Bangladesh|H11N2|nan':0.003338783)0.861:0.002359068,('EPI_ISL_316596|2017.592|wild.ans|Italy|H9N2|nan':0.007385061,('EPI_ISL_4056296|2020.033|wild.ans|Ukraine|H7N2|nan':0.009406826,('EPI_ISL_14989784|2022.655|wild.ans|Netherlands|H3N2|nan':0.012883937,'EPI_ISL_7987330|2021.227|unknown|Italy|H9N2|nan':0.004436664)1.000:0.015188100)0.877:0.002919177)0.911:0.002436949)0.880:0.001623575)0.747:0.000915854)0.494:0.002599850,(('EPI_ISL_14931847|2021.762|Dom.ans|Russia|H3N2|nan':0.003308903,'EPI_ISL_9012575|2021.964|wild.ans|Netherlands|H5N2|EA_nonGsGD':0.003222641)1.000:0.013339092,('EPI_ISL_393488|2018.748|Dom.ans|Russia|H1N2|nan':0.004819933,('EPI_ISL_15579542|2022.748|wild.ans|Netherlands|H5N2|EA_nonGsGD':0.015709079,'EPI_ISL_9261739|2021.975|wild.ans|Netherlands|H5N2|EA_nonGsGD':0.010294355)0.027:0.002248231)0.866:0.002510914)0.916:0.003135350)0.873:0.003663582,('EPI_ISL_4071720|2019.942|Dom.ans|Bangladesh|H6N2|nan':0.017246686,'EPI_ISL_400288|2019.666|wild.ans|Asia-Russia|H1N2|nan':0.011334631)0.985:0.009764322)0.922:0.004947886,'EPI_ISL_7987341|2021.819|wild.ans|Italy|H5N2|EA_nonGsGD':0.026226563)0.737:0.001406642)0.737:0.000928402)0.786:0.002419485,('EPI_ISL_378285|2013.748|wild.ans|China|H6N2|nan':0.006524777,((('EPI_ISL_252465|2014.833|Dom.ans|India|H6N2|nan':0.005691269,((('EPI_ISL_278134|2014.885|Dom.ans|China|H1N2|nan':0.0,'EPI_ISL_278131|2014.885|Dom.ans|China|H1N2|nan':0.0,'EPI_ISL_278129|2014.885|Dom.ans|China|H1N2|nan':0.0,'EPI_ISL_278128|2014.885|Dom.ans|China|H1N2|nan':0.0,'EPI_ISL_278133|2014.885|Dom.ans|China|H1N2|nan':0.0,'EPI_ISL_278132|2014.885|Dom.ans|China|H1N2|nan':0.0,'EPI_ISL_278130|2014.885|Dom.ans|China|H1N2|nan':0.0,'EPI_ISL_278151|2014.885|Dom.other|China|H1N2|nan':0.0):0.002648073,'EPI_ISL_333141|2016.76|Dom.ans|Bangladesh|H9N2|nan':0.017353958)0.997:0.009944229,('EPI_ISL_244552|2014.973|wild.ans|China|H6N2|nan':0.000801172,(('EPI_ISL_244541|2014.973|wild.ans|China|H6N2|nan':0.0,'EPI_ISL_244542|2014.973|wild.ans|China|H6N2|nan':0.0,'EPI_ISL_397406|2014.973|wild.unknown|China|H9N2|nan':0.0):0.000000006,('EPI_ISL_266408|2014.973|wild.ans|China|H1N2|nan':0.000808122,'EPI_ISL_244544|2014.973|wild.ans|China|H6N2|nan':0.002425350)0.000:0.000000006)0.888:0.001625625)0.886:0.002613370)0.512:0.001450369)0.000:0.000000006,(('EPI_ISL_337398|2018.704|wild.ans|Asia-Russia|H3N2|nan':0.004095222,'EPI_ISL_252815|2015.888|Dom.ans|China|H6N2|nan':0.004913637)0.908:0.002427695,(('EPI_ISL_503356|2019.718|Dom.ans|Mongolia|H4N2|nan':0.001621569,((('EPI_ISL_369324|2017.816|wild.ans|Korea|H5N2|EA_nonGsGD':0.002427162,('EPI_ISL_369325|2017.847|wild.ans|Korea|H5N2|EA_nonGsGD':0.002433812,'EPI_ISL_369326|2017.866|wild.ans|Korea|H5N2|EA_nonGsGD':0.001610807)0.915:0.002461518)0.732:0.000000006,((('EPI_ISL_9593365|2019.748|wild.ans|Iran|H9N2|nan':0.0,'EPI_ISL_9593364|2019.748|wild.ans|Iran|H9N2|nan':0.0,'EPI_ISL_9593366|2019.748|wild.ans|Iran|H9N2|nan':0.0,'EPI_ISL_9593362|2019.748|wild.ans|Iran|H9N2|nan':0.0):0.000000006,'EPI_ISL_9593363|2019.748|wild.ans|Iran|H9N2|nan':0.002430984)0.999:0.009798099,'EPI_ISL_14776042|2020.806|Dom.ans|Bangladesh|H3N2|nan':0.011474493)0.000:0.000000006)0.000:0.000000006,'EPI_ISL_503345|2019.696|Dom.ans|Mongolia|H4N2|nan':0.003241465)0.763:0.000805537)0.981:0.004945403,'EPI_ISL_284779|2016.811|Dom.ans|Bangladesh|H3N2|nan':0.010765374)0.833:0.001573503)0.780:0.000809131)0.786:0.000812570,((('EPI_ISL_333244|2016.675|Dom.ans|Bangladesh|H9N2|nan':0.0,'EPI_ISL_333147|2016.675|Dom.ans|Bangladesh|H9N2|nan':0.0):0.000807904,'EPI_ISL_333243|2016.675|Dom.ans|Bangladesh|H9N2|nan':0.000000006)0.978:0.004914687,(((('EPI_ISL_14768253|2016.973|wild.ans|Australia|H3N2|nan':0.002434886,('EPI_ISL_14769169|2017.195|wild.ans|Australia|H6N2|nan':0.005721048,'EPI_ISL_14768256|2017.132|wild.ans|Australia|H6N2|nan':0.004886314)0.000:0.000000006)0.749:0.000000006,('EPI_ISL_14769184|2017.063|wild.ans|Australia|H5N2|EA_nonGsGD':0.004100173,'EPI_ISL_14768241|2017.132|Human|Australia|H4N2|nan':0.004925341)0.228:0.000779262)0.995:0.007406681,(('EPI_ISL_14768258|2018.129|wild.ans|Australia|H9N2|nan':0.008153523,('EPI_ISL_14769830|2018.389|wild.unknown|Australia|H9N2|nan':0.009794467,('EPI_ISL_14769048|2018.433|wild.ans|Australia|H6N2|nan':0.006530902,('EPI_ISL_14769047|2017.452|wild.ans|Australia|H6N2|nan':0.000000006,'EPI_ISL_14768775|2017.452|wild.ans|Australia|H6N2|nan':0.003245298)0.000:0.000000006)0.993:0.004879566)0.000:0.000000006)0.982:0.003241802,('EPI_ISL_14769253|2016.833|wild.ans|Australia|H5N2|EA_nonGsGD':0.004057016,('EPI_ISL_14769905|2016.833|wild.ans|Australia|H5N2|EA_nonGsGD':0.007315523,('EPI_ISL_14768254|2018.14|wild.ans|Australia|H1N2|nan':0.014129074,'EPI_ISL_14768260|2017.326|wild.ans|Australia|H4N2|nan':0.005758581)0.901:0.003221981)0.000:0.000000006)0.000:0.000000006)0.946:0.004082095)0.858:0.001612144,('EPI_ISL_209116|2015.66|Dom.ans|Mongolia|H0N2|nan':0.000000006,('EPI_ISL_209117|2015.66|Dom.ans|Mongolia|H0N2|nan':0.0,'EPI_ISL_207031|2015.66|Dom.ans|Mongolia|H10N2|nan':0.0):0.000809085)0.764:0.000808228)0.871:0.001617331)0.985:0.005729395)0.747:0.000796400)0.893:0.001737592)0.742:0.000701160,(('EPI_ISL_309829|2015.249|Dom.gal|Netherlands|H5N2|EA_nonGsGD':0.004069340,(('EPI_ISL_243620|2014.748|wild.ans|Netherlands|H6N2|nan':0.001613038,(('EPI_ISL_502614|2018.268|wild.ans|Belgium|H4N2|nan':0.009898384,'EPI_ISL_502608|2016.997|wild.ans|Belgium|H6N2|nan':0.004928110)0.953:0.004062011,(('EPI_ISL_294778|2015.937|Dom.ans|France|H6N2|nan':0.005692542,('EPI_ISL_293997|2015.992|Dom.gal|France|H5N2|EA_nonGsGD':0.0,'EPI_ISL_329647|2016.5|Dom.gal|France|H5N2|EA_nonGsGD':0.0):0.001625839)0.730:0.000788031,('EPI_ISL_294779|2016.055|Dom.ans|France|H6N2|nan':0.002444025,'EPI_ISL_293992|2016.085|Dom.gal|France|H5N2|EA_nonGsGD':0.003249813)0.854:0.001614339)0.953:0.002432686)0.000:0.000000006)0.889:0.001618053,'EPI_ISL_267352|2014.822|wild.ans|Netherlands|H6N2|nan':0.002427844)0.737:0.000790482)0.983:0.005748557,'EPI_ISL_213841|2012.689|wild.ans|Belgium|H9N2|nan':0.007385849)0.829:0.001590615)0.000:0.000000006,('EPI_ISL_243406|2011.841|wild.ans|Netherlands|H6N2|nan':0.003236596,('EPI_ISL_189700|2011.901|wild.ans|Georgia|H6N2|nan':0.003230074,'EPI_ISL_14768099|2015.666|Dom.gal|Italy|H7N2|nan':0.008184955)0.917:0.002445884)0.000:0.000000006)0.000:0.000000006,((('EPI_ISL_176755|2014.019|wild.ans|Netherlands|H5N2|EA_nonGsGD':0.002422622,('EPI_ISL_507001|2017.184|Dom.ans|France|H5N2|EA_nonGsGD':0.004521237,('EPI_ISL_338359|2017.981|Dom.gal|Russia|H5N2|2.3.4.4b':0.001721476,'EPI_ISL_297463|2017.973|Dom.gal|Japan|H5N2|2.3.4.4b':0.000000006)0.996:0.008760062)0.932:0.003620843)0.000:0.000000006,('EPI_ISL_309833|2014.877|Dom.ans|Netherlands|H6N2|nan':0.000000006,('EPI_ISL_309835|2014.899|Dom.ans|Netherlands|H6N2|nan':0.000805650,'EPI_ISL_309930|2014.89|Dom.gal|Netherlands|H6N2|nan':0.000805714)0.000:0.000000006)0.899:0.001613255)0.744:0.000787455,('EPI_ISL_294124|2016.016|Dom.ans|France|H5N2|EA_nonGsGD':0.000000006,('EPI_ISL_294080|2015.956|Dom.ans|France|H5N2|EA_nonGsGD':0.000805735,'EPI_ISL_234919|2015.926|Dom.ans|France|H5N2|EA_nonGsGD':0.000806254)0.826:0.000808023)1.000:0.011475626)0.955:0.003260428)0.982:0.004043881)0.000:0.000000006,(('EPI_ISL_63510|2007.666|wild.ans|Asia-Russia|H5N2|EA_nonGsGD':0.0,'EPI_ISL_63505|2007.666|wild.ans|Asia-Russia|H5N2|EA_nonGsGD':0.0):0.000806806,(('EPI_ISL_189688|2011.849|wild.ans|Georgia|H4N2|nan':0.001289768,('EPI_ISL_825157|2018.827|wild.ans|Netherlands|H9N2|nan':0.008577695,('EPI_ISL_7595492|2020.757|wild.ans|Belgium|H5N2|EA_nonGsGD':0.005123686,('EPI_ISL_10434073|2022.079|wild.ans|Germany|H5N2|2.3.4.4b':0.003235736,'EPI_ISL_11922807|2022.159|Dom.gal|Poland|H5N2|2.3.4.4b':0.000000006)0.998:0.013150659)0.957:0.005743377)0.997:0.011862957)1.000:0.022199204,'EPI_ISL_80762|2009.5|Dom.ans|China|H4N2|nan':0.010001946)0.839:0.002252389)0.779:0.000802970)0.000:0.000000006)0.354:0.000809818,'EPI_ISL_243657|2010.893|wild.ans|Netherlands|H6N2|nan':0.011428705)0.763:0.000799155,('EPI_ISL_158297|2007.789|wild.ans|Sweden|H4N2|nan':0.004125011,(('EPI_ISL_189338|2007.789|wild.ans|Sweden|H0N0|nan':0.0,'EPI_ISL_189322|2007.781|wild.ans|Sweden|H8N2|nan':0.0):0.002477112,'EPI_ISL_30794|2005.5|wild.ans|Netherlands|H4N2|nan':0.001566424)0.654:0.003234202)0.979:0.005673346)0.793:0.000807693)0.000:0.000000006)0.911:0.000000006,'EPI_ISL_112185|2006.414|Dom.ans|China|H6N2|nan':0.009760090)0.000:0.000000006,((((('EPI_ISL_75178|2007.5|wild.other|Korea|H5N2|EA_nonGsGD':0.000804084,'EPI_ISL_75177|2007.5|wild.other|Korea|H5N2|EA_nonGsGD':0.002421982)0.753:0.000978314,('EPI_ISL_75576|2007.833|wild.other|Korea|H5N2|EA_nonGsGD':0.005483812,('EPI_ISL_75193|2007.833|wild.other|Korea|H5N2|EA_nonGsGD':0.002602125,('EPI_ISL_75575|2007.833|wild.other|Korea|H5N2|EA_nonGsGD':0.004232650,'EPI_ISL_75182|2007.748|wild.other|Korea|H5N2|EA_nonGsGD':0.006313704)0.802:0.001621095)0.000:0.000000006)0.820:0.001639394)0.749:0.000625716,(('EPI_ISL_75574|2007.833|wild.other|Korea|H5N2|EA_nonGsGD':0.004060909,'EPI_ISL_75181|2007.748|wild.other|Korea|H5N2|EA_nonGsGD':0.001623742)0.754:0.000802125,('EPI_ISL_75180|2007.748|wild.other|Korea|H5N2|EA_nonGsGD':0.002419932,'EPI_ISL_75185|2007.833|wild.other|Korea|H5N2|EA_nonGsGD':0.001621038)0.755:0.000799689)0.883:0.001613731)0.995:0.005695762,(((((((('EPI_ISL_75188|2007.833|wild.other|Korea|H5N2|EA_nonGsGD':0.004063845,'EPI_ISL_75191|2007.833|wild.other|Korea|H5N2|EA_nonGsGD':0.003247832)0.757:0.000794583,((('EPI_ISL_506118|2009.326|unknown|Korea|H9N2|nan':0.003159565,(((('EPI_ISL_506152|2012.85|unknown|Korea|H9N2|nan':0.003030634,('EPI_ISL_492088|2017.907|Human|Korea|H9N2|nan':0.000805141,('EPI_ISL_492105|2017.907|Dom.gal|Korea|H9N2|nan':0.000000006,'EPI_ISL_492106|2018.468|Dom.gal|Korea|H9N2|nan':0.001615048)0.000:0.000000006)1.000:0.026365235)0.602:0.003174051,'EPI_ISL_179387|2013.43|Dom.ans|VietNam|H3N2|3C.3a1':0.047265543)0.728:0.001067779,'EPI_ISL_95865|2010.219|Dom.gal|Korea|H9N2|nan':0.004957113)0.000:0.000000006,('EPI_ISL_506141|2010.951|wild.ans|Korea|H9N2|nan':0.001577253,'EPI_ISL_506144|2011.715|wild.ans|Korea|H9N2|nan':0.007392688)0.996:0.008154546)0.241:0.001618579)0.769:0.000890329,((('EPI_ISL_98907|2009.329|Dom.ans|Korea|H9N2|nan':0.000000006,('EPI_ISL_84595|2009.666|Dom.gal|Korea|H9N2|nan':0.000000006,(('EPI_ISL_84589|2009.329|Dom.ans|Korea|H9N2|nan':0.0,'EPI_ISL_84593|2009.581|Dom.ans|Korea|H9N2|nan':0.0,'EPI_ISL_84588|2009.329|Dom.gal|Korea|H9N2|nan':0.0,'EPI_ISL_84587|2009.247|Dom.gal|Korea|H9N2|nan':0.0,'EPI_ISL_84592|2009.581|Dom.gal|Korea|H9N2|nan':0.0):0.000000006,('EPI_ISL_84596|2009.833|Dom.ans|Korea|H9N2|nan':0.0,'EPI_ISL_84594|2009.915|Dom.gal|Korea|H9N2|nan':0.0):0.001621647)0.000:0.000000006)0.887:0.000000006)0.000:0.000000006,'EPI_ISL_84590|2009.329|Dom.ans|Korea|H9N2|nan':0.008981449)0.900:0.001614154,'EPI_ISL_98908|2009.247|Dom.gal|Korea|H9N2|nan':0.000000006)0.000:0.000000006)0.900:0.000805912,'EPI_ISL_77204|2008.757|Dom.ans|Korea|H5N2|EA_nonGsGD':0.000000006)0.840:0.000805743)0.000:0.000000006,(('EPI_ISL_208812|2011.085|Dom.ans|China|H1N2|nan':0.005714483,(((('EPI_ISL_131284|2011.748|wild.ans|China|H5N2|EA_nonGsGD':0.000805284,(('EPI_ISL_131282|2011.748|wild.ans|China|H5N2|EA_nonGsGD':0.001612478,'EPI_ISL_131283|2011.748|wild.other|China|H5N2|EA_nonGsGD':0.000000006)0.823:0.000805402,(('EPI_ISL_4032264|2015.332|Dom.gal|Taiwan|H5N2|2.3.4.4c':0.002438685,(('EPI_ISL_4032206|2017.233|Dom.gal|Taiwan|H5N2|2.3.4.4c':0.006548571,('EPI_ISL_4032309|2017.156|Dom.gal|Taiwan|H5N2|2.3.4.4c':0.004901324,'EPI_ISL_4032316|2017.192|Dom.gal|Taiwan|H5N2|2.3.4.4c':0.008224922)0.920:0.003264691)0.864:0.001603881,(('EPI_ISL_4055118|2016.224|Dom.ans|Taiwan|H5N2|2.3.4.4c':0.000808880,('EPI_ISL_4032219|2016.626|Dom.gal|Taiwan|H5N2|2.3.4.4c':0.004910529,((((('EPI_ISL_4032325|2017.51|Dom.gal|Taiwan|H5N2|2.3.4.4c':0.006509220,(((('EPI_ISL_4032538|2017.701|Dom.ans|Taiwan|H5N2|2.3.4.4c':0.000000006,'EPI_ISL_4032230|2017.753|Dom.gal|Taiwan|H5N2|2.3.4.4c':0.003234753)0.870:0.001613324,'EPI_ISL_4032282|2018.036|Dom.gal|Taiwan|H5N2|2.3.4.4c':0.006505850)0.859:0.001622340,(('EPI_ISL_4032540|2018.468|Dom.ans|Taiwan|H5N2|2.3.4.4c':0.012496645,'EPI_ISL_4055142|2018.849|Dom.gal|Taiwan|H5N2|2.3.4.4c':0.012539903)0.831:0.002319289,(('EPI_ISL_4032283|2018.351|Dom.gal|Taiwan|H5N2|2.3.4.4c':0.001622229,('EPI_ISL_4032573|2018.959|Dom.ans|Taiwan|H5N2|2.3.4.4c':0.004081600,('EPI_ISL_4032218|2018.962|Dom.gal|Taiwan|H5N2|2.3.4.4c':0.001622936,'EPI_ISL_4055143|2018.986|Dom.gal|Taiwan|H5N2|2.3.4.4c':0.000806272)0.871:0.001615287)0.911:0.002439579)0.885:0.001620625,'EPI_ISL_4032379|2018.567|Dom.gal|Taiwan|H5N2|2.3.4.4c':0.004871478)0.000:0.000000006)0.979:0.004047497)0.000:0.000000006,('EPI_ISL_4032336|2018.266|Dom.gal|Taiwan|H5N2|2.3.4.4c':0.003251034,('EPI_ISL_4032331|2018.082|Dom.gal|Taiwan|H5N2|2.3.4.4c':0.004095561,('EPI_ISL_4032338|2018.411|Dom.gal|Taiwan|H5N2|2.3.4.4c':0.000805291,'EPI_ISL_4032337|2018.364|Dom.gal|Taiwan|H5N2|2.3.4.4c':0.000000006)0.988:0.005727631)0.745:0.000765005)0.930:0.002438464)0.915:0.000806690)0.000:0.000000006,('EPI_ISL_4032539|2018.008|Dom.ans|Taiwan|H5N2|2.3.4.4c':0.004878100,(('EPI_ISL_4032419|2018.649|Dom.gal|Taiwan|H5N2|2.3.4.4c':0.003243418,'EPI_ISL_4055141|2018.671|Dom.gal|Taiwan|H5N2|2.3.4.4c':0.002427378)0.973:0.004051992,('EPI_ISL_4032536|2017.833|Dom.ans|Taiwan|H5N2|2.3.4.4c':0.000806102,'EPI_ISL_4032555|2018.025|Dom.ans|Taiwan|H5N2|2.3.4.4c':0.000000006)0.000:0.000000006)0.916:0.002425150)0.920:0.002437137)0.906:0.000806887,'EPI_ISL_256396|2016.746|Dom.gal|Taiwan|H5N2|2.3.4.4c':0.002425979)0.000:0.000000006,((((((('EPI_ISL_4055128|2018.707|Dom.ans|Taiwan|H5N2|2.3.4.4c':0.005705137,'EPI_ISL_4032267|2018.044|Dom.gal|Taiwan|H5N2|2.3.4.4c':0.000000006)0.000:0.000000006,('EPI_ISL_4032271|2018.6|Dom.gal|Taiwan|H5N2|2.3.4.4c':0.000000006,('EPI_ISL_4032236|2018.633|Dom.gal|Taiwan|H5N2|2.3.4.4c':0.001616669,'EPI_ISL_4032235|2018.633|Dom.gal|Taiwan|H5N2|2.3.4.4c':0.000000006)0.828:0.000807736)0.979:0.003240038)0.913:0.000807386,'EPI_ISL_4032436|2018.019|Dom.ans|Taiwan|H5N2|2.3.4.4c':0.005697263)0.000:0.000000006,'EPI_ISL_4032268|2018.049|Dom.gal|Taiwan|H5N2|2.3.4.4c':0.000807080)1.000:0.008969191,'EPI_ISL_4032216|2017.225|Dom.gal|Taiwan|H5N2|2.3.4.4c':0.003237390)0.000:0.000000006,'EPI_ISL_4032228|2017.244|Dom.gal|Taiwan|H5N2|2.3.4.4c':0.000806958)0.920:0.000806960,('EPI_ISL_4032279|2018.279|Dom.gal|Taiwan|H5N2|2.3.4.4c':0.005710938,('EPI_ISL_4032437|2018.085|Dom.ans|Taiwan|H5N2|2.3.4.4c':0.010906873,('EPI_ISL_4032284|2018.364|Dom.gal|Taiwan|H5N2|2.3.4.4c':0.005688248,('EPI_ISL_4032270|2018.345|Dom.gal|Taiwan|H5N2|2.3.4.4c':0.000000006,'EPI_ISL_4032542|2018.405|Dom.ans|Taiwan|H5N2|2.3.4.4c':0.001618828)0.000:0.000000006)0.997:0.010079495)0.724:0.000556905)0.879:0.001624926)0.000:0.000000006)0.000:0.000000006,('EPI_ISL_4032322|2017.258|Dom.gal|Taiwan|H5N2|2.3.4.4c':0.004117694,'EPI_ISL_4032537|2017.145|Dom.ans|Taiwan|H5N2|2.3.4.4c':0.006574389)0.743:0.000747989)0.891:0.002419751)0.974:0.004083783)0.790:0.000806563,'EPI_ISL_4032204|2016.077|Dom.gal|Taiwan|H5N2|2.3.4.4c':0.000000006)0.000:0.000000006)0.995:0.006519930)0.859:0.001609024,(((('EPI_ISL_4032302|2016.011|Dom.gal|Taiwan|H5N2|2.3.4.4c':0.002606808,('EPI_ISL_4032554|2017.26|Dom.ans|Taiwan|H5N2|2.3.4.4c':0.011354754,'EPI_ISL_4032277|2016.325|Dom.gal|Taiwan|H5N2|2.3.4.4c':0.003441737)0.058:0.000717597)0.970:0.004751546,('EPI_ISL_4055119|2016.246|Dom.ans|Taiwan|H5N2|2.3.4.4c':0.004046277,('EPI_ISL_4032203|2015.932|Dom.gal|Taiwan|H5N2|2.3.4.4c':0.002423329,'EPI_ISL_4055132|2016.011|Dom.gal|Taiwan|H5N2|2.3.4.4c':0.003236625)0.551:0.000000006)0.939:0.003248989)0.929:0.002436797,'EPI_ISL_4032248|2015.052|Dom.gal|Taiwan|H5N2|2.3.4.4c':0.000000006)0.834:0.000807005,'EPI_ISL_4032439|2015.055|Dom.ans|Taiwan|H5N2|2.3.4.4c':0.001613539)0.000:0.000000006)1.000:0.023197453)0.000:0.000000006)0.822:0.000805384,('EPI_ISL_206840|2011.871|Dom.ans|China|H4N2|nan':0.005690459,('EPI_ISL_131281|2011.748|wild.ans|China|H5N2|EA_nonGsGD':0.000000006,'EPI_ISL_131280|2011.748|wild.ans|China|H5N2|EA_nonGsGD':0.000806193)0.769:0.000809723)0.782:0.000804803)0.000:0.000000006,(('EPI_ISL_14769888|2012.331|wild.ans|Australia|H6N2|nan':0.005728951,('EPI_ISL_14769896|2013.247|wild.ans|Australia|H2N2|nan':0.010308802,('EPI_ISL_14769890|2015.422|wild.ans|Australia|H6N2|nan':0.014621340,('EPI_ISL_14769837|2014.162|wild.unknown|Australia|H11N2|nan':0.000882793,'EPI_ISL_14769964|2014.162|wild.unknown|Australia|H0N0|nan':0.000000006)0.991:0.008699577)0.941:0.005677573)0.961:0.004560251)0.917:0.003084822,(('EPI_ISL_14769180|2014.899|wild.ans|Australia|H7N2|nan':0.006053440,'EPI_ISL_14769892|2016.191|wild.ans|Australia|H7N2|nan':0.025302942)1.000:0.023505264,'EPI_ISL_14769066|2013.329|wild.ans|Australia|H9N2|nan':0.009459518)0.153:0.001350541)0.924:0.002602041)0.909:0.001614696,((('EPI_ISL_151927|2012.025|wild.ans|China|H1N2|nan':0.006522498,'EPI_ISL_206813|2012.342|Dom.gal|China|H4N2|nan':0.002420024)0.991:0.006745534,'EPI_ISL_143932|2012.23|Dom.ans|China|H4N2|nan':0.009160639)0.714:0.000615481,('EPI_ISL_256570|2009.882|wild.other|Korea|H5N2|EA_nonGsGD':0.001611692,('EPI_ISL_165801|2010.792|Dom.ans|Bangladesh|H4N2|nan':0.008124303,'EPI_ISL_165808|2009.962|Dom.ans|Bangladesh|H5N2|EA_nonGsGD':0.000000006)0.864:0.000805179)0.000:0.000000006)0.740:0.000000006)0.447:0.001598433)0.945:0.003260135,'EPI_ISL_75190|2007.833|wild.other|Korea|H5N2|EA_nonGsGD':0.005679507)0.000:0.000000006)0.000:0.000000006,(('EPI_ISL_75195|2008.833|wild.other|Korea|H5N2|EA_nonGsGD':0.002430971,('EPI_ISL_266398|2010.247|Dom.ans|China|H3N2|nan':0.008124368,('EPI_ISL_266399|2010.496|Dom.gal|China|H3N2|nan':0.007311998,'EPI_ISL_266396|2009.247|Dom.gal|China|H3N2|nan':0.000000006)0.000:0.000000006)0.955:0.002427732)0.778:0.000802497,('EPI_ISL_208811|2012.085|Dom.ans|China|H1N2|nan':0.010660146,'EPI_ISL_95914|2009.833|wild.other|Korea|H6N2|nan':0.003744877)0.974:0.006083985)0.000:0.000000006)0.000:0.000000006,((((('EPI_ISL_77205|2008.997|Dom.ans|Korea|H5N2|EA_nonGsGD':0.000804849,'EPI_ISL_75194|2008.833|wild.other|Korea|H5N2|EA_nonGsGD':0.001620050)0.790:0.000806533,(('EPI_ISL_292793|2012.904|wild.unknown|Korea|H6N2|nan':0.004070954,('EPI_ISL_237138|2013.748|Dom.ans|Japan|H4N2|nan':0.002432620,('EPI_ISL_237149|2014.833|Dom.ans|Japan|H7N2|nan':0.000000006,'EPI_ISL_237165|2014.748|Dom.ans|Japan|H5N2|EA_nonGsGD':0.000000006)0.982:0.004888992)0.918:0.002446113)0.909:0.002421057,'EPI_ISL_130218|2009.786|Dom.ans|Japan|H5N2|EA_nonGsGD':0.002426893)0.719:0.000000006)0.719:0.000000006,((('EPI_ISL_89264|2008.768|unknow|Japan|H4N2|nan':0.000804295,((((('EPI_ISL_381807|2014.986|wild.ans|Korea|H6N2|nan':0.002424486,'EPI_ISL_378354|2013.844|wild.ans|China|H3N2|3C.3a1':0.000798737)0.907:0.002258968,((('EPI_ISL_378308|2014.986|wild.ans|Korea|H6N2|nan':0.006485464,('EPI_ISL_237170|2015.748|Dom.ans|Japan|H6N2|nan':0.000802800,('EPI_ISL_327640|2016.066|Dom.ans|Japan|H4N2|nan':0.003230559,'EPI_ISL_237160|2016.5|Dom.ans|Japan|H9N2|nan':0.003233686)0.748:0.000806912)0.928:0.001610923)0.330:0.000000006,('EPI_ISL_4055122|2018.241|Dom.ans|Taiwan|H5N2|2.3.4.4c':0.008156391,('EPI_ISL_14768290|2019.23|wild.other|Australia|H12N2|nan':0.004119238,('EPI_ISL_4062020|2019.737|wild.unknown|China|H9N2|nan':0.012423088,('EPI_ISL_4062014|2019.737|wild.unknown|China|H9N2|nan':0.001612054,('EPI_ISL_4062000|2019.953|wild.unknown|China|H9N2|nan':0.003233034,(('EPI_ISL_4062019|2019.953|wild.unknown|China|H9N2|nan':0.0,'EPI_ISL_4062011|2019.953|wild.unknown|China|H9N2|nan':0.0,'EPI_ISL_4062017|2019.953|wild.unknown|China|H9N2|nan':0.0):0.000806250,'EPI_ISL_4062013|2019.953|wild.unknown|China|H9N2|nan':0.001619318)0.880:0.001609248)0.770:0.000813499)0.755:0.000831566)0.860:0.002445181)0.978:0.005703920)0.858:0.001592137)0.000:0.000000006,'EPI_ISL_179427|2014.726|Dom.ans|Japan|H9N2|nan':0.001609027)0.939:0.002596070)0.763:0.000792800,('EPI_ISL_277045|2014.123|Dom.ans|China|H11N2|nan':0.004256593,('EPI_ISL_277044|2013.978|Dom.gal|China|H11N2|nan':0.0,'EPI_ISL_277043|2013.978|Dom.ans|China|H11N2|nan':0.0):0.005549914)0.958:0.004069462)0.858:0.001626250,'EPI_ISL_144490|2011.849|wild.ans|Japan|H5N2|EA_nonGsGD':0.005509389)0.750:0.000978915,('EPI_ISL_167102|2013.619|Dom.gal|China|H3N2|nan':0.012668705,('EPI_ISL_278127|2013.789|Dom.ans|China|H1N2|nan':0.0,'EPI_ISL_278125|2013.789|Dom.ans|China|H1N2|nan':0.0,'EPI_ISL_278126|2013.789|Dom.ans|China|H1N2|nan':0.0):0.016829963)0.688:0.000429211)0.975:0.004057720)0.749:0.000811055,'EPI_ISL_132324|2011.748|wild.ans|China|H9N2|n
[truncated: 1,621,703 more chars]
