# Supplementary material for: Using homologous network to identify reassortment risk in H5Nx avian influenza viruses
Source: PLoS Comput Biol. 2025 Jul 22;21(7):e1013301. doi: 10.1371/journal.pcbi.1013301 (PMC12282916; doi:10.1371/journal.pcbi.1013301)
Supplement: S1 File — This ZIP archive includes the dataset and code used to reproduce the results of this study. (ZIP) [file pcbi.1013301.s012.zip › S1_File/step3Genotype_nomenclature_datasets/Ready_NS_aln.tree]

(((((('EPI_ISL_294180|2016.869|wild.ans|USA|H1N1|nan':0.0,'EPI_ISL_294041|2016.869|wild.ans|USA|H1N1|nan':0.0):0.006136096,'EPI_ISL_133606|2011.625|wild.ans|USA|H1N1|nan':0.003052536)0.000:0.000000006,'EPI_ISL_133603|2011.619|wild.ans|USA|H10N7|nan':0.001522574)0.842:0.001524398,(('EPI_ISL_216679|2014.879|wild.ans|USA|H4N6|nan':0.001523834,('EPI_ISL_133609|2011.616|wild.ans|USA|H1N1|nan':0.001523509,('EPI_ISL_133649|2011.63|wild.ans|USA|H4N1|nan':0.0,'EPI_ISL_158486|2011.789|wild.ans|USA|H5N2|Am_nonGsGD':0.0):0.001523509)0.000:0.000000006)0.000:0.000000006,('EPI_ISL_378298|2016.612|wild.ans|USA|H4N6|nan':0.003071811,('EPI_ISL_166429|2013.636|wild.ans|USA|H3N8|nan':0.000000006,'EPI_ISL_244137|2015.052|Dom.gal|USA|H5N1|Am_nonGsGD':0.006143010)0.008:0.001527064)0.782:0.001526940)0.000:0.000000006)0.000:0.000000006,('EPI_ISL_206349|2008.899|wild.ans|USA|H7N3|nan':0.003052627,'EPI_ISL_133642|2011.63|wild.ans|USA|H6N1|nan':0.001523289)0.730:0.000000006)0.749:0.000000006,(((((((('EPI_ISL_393482|2018.214|wild.ans|USA|H10N7|nan':0.010845993,((('EPI_ISL_261413|2015.595|wild.ans|USA|H4N8|nan':0.006190379,('EPI_ISL_376256|2017.701|wild.ans|USA|H4N2|nan':0.0,'EPI_ISL_701645|2017.685|wild.ans|USA|H4N2|nan':0.0):0.004627681)0.785:0.001503234,('EPI_ISL_254857|2015.868|wild.ans|USA|H2N9|nan':0.006159368,(('EPI_ISL_376299|2017.195|wild.ans|USA|H7N3|nan':0.0,'EPI_ISL_397806|2016.721|wild.ans|USA|H5N2|Am_nonGsGD':0.0):0.000000006,(('EPI_ISL_702097|2018.89|wild.ans|USA|H4N6|nan':0.004596275,('EPI_ISL_502372|2018.693|wild.ans|USA|H3N8|3C.3a1':0.001524339,(('EPI_ISL_502360|2018.69|wild.ans|USA|H2N3|nan':0.0,'EPI_ISL_376241|2017.748|wild.ans|USA|H1N1|nan':0.0,'EPI_ISL_376221|2017.784|wild.ans|USA|H1N1|nan':0.0,'EPI_ISL_376237|2017.86|wild.ans|USA|H1N1|nan':0.0):0.000000006,(('EPI_ISL_701636|2017.668|wild.ans|USA|H0N0|nan':0.000000006,'EPI_ISL_376292|2017.863|wild.ans|USA|H12N5|nan':0.001522778)0.942:0.003052749,'EPI_ISL_376353|2017.745|wild.ans|USA|H1N1|nan':0.001526624)0.000:0.000000006)0.000:0.000000006)0.000:0.000000006)0.841:0.001523482,((('EPI_ISL_373039|2018.389|wild.other|USA|H3N1|nan':0.0,'EPI_ISL_373069|2018.384|wild.other|USA|H3N1|nan':0.0,'EPI_ISL_373071|2018.384|wild.other|USA|H3N1|nan':0.0,'EPI_ISL_373067|2018.389|wild.other|USA|H3N1|nan':0.0,'EPI_ISL_373032|2018.386|wild.other|USA|H3N1|nan':0.0):0.000000006,'EPI_ISL_373040|2018.384|wild.other|USA|H6N1|nan':0.001523208)0.870:0.001523081,((('EPI_ISL_701628|2017.674|wild.ans|USA|H0N0|nan':0.0,'EPI_ISL_701630|2017.671|wild.ans|USA|H0N0|nan':0.0):0.000000006,'EPI_ISL_376319|2017.86|wild.ans|USA|H6N1|nan':0.003058776)0.839:0.001523825,('EPI_ISL_376297|2017.701|wild.ans|USA|H4N6|nan':0.000000006,'EPI_ISL_393474|2018.274|wild.ans|USA|H7N1|nan':0.003053736)0.000:0.000000006)0.000:0.000000006)0.000:0.000000006)0.907:0.001522968)0.773:0.001518117)0.796:0.001535483)0.000:0.000000006,(('EPI_ISL_376247|2017.688|wild.ans|USA|H3N8|3C.3a1':0.0,'EPI_ISL_376330|2017.688|wild.ans|USA|H3N8|3C.3a1':0.0,'EPI_ISL_701652|2017.688|wild.ans|USA|H3N8|3C.3a1':0.0):0.000000006,'EPI_ISL_393471|2017.803|wild.ans|USA|H4N6|nan':0.006160054)0.840:0.001523489)0.000:0.000000006)0.869:0.001523146,('EPI_ISL_142549|2009.419|wild.other|USA|H1N1|nan':0.009247797,(('EPI_ISL_158435|2011.827|wild.ans|USA|H12N2|nan':0.0,'EPI_ISL_158431|2011.825|wild.ans|USA|H6N2|nan':0.0,'EPI_ISL_158437|2011.786|wild.ans|USA|H1N2|nan':0.0):0.000000006,'EPI_ISL_273569|2016.607|Dom.ans|Canada|H4N6|nan':0.001523388)0.000:0.000000006)0.870:0.001523584)0.000:0.000000006,('EPI_ISL_243735|2012.855|wild.ans|Guatemala|H3N2|3C.3a1':0.003059993,('EPI_ISL_133601|2011.63|wild.ans|USA|H10N1|nan':0.001524375,'EPI_ISL_158494|2011.751|wild.ans|USA|H1N1|nan':0.000000006)0.000:0.000000006)0.850:0.001523584)0.000:0.000000006,('EPI_ISL_189534|2012.686|wild.ans|USA|H3N8|3C.3a1':0.004596455,'EPI_ISL_230077|2014.795|wild.ans|USA|H6N1|nan':0.000000006)0.831:0.001526284)0.000:0.000000006,(('EPI_ISL_397817|2015.849|wild.ans|USA|H1N1|nan':0.003064388,('EPI_ISL_372110|2015.378|wild.other|USA|H11N2|nan':0.009358106,'EPI_ISL_221436|2015.227|Dom.gal|Colombia|H11N2|nan':0.006259674)0.745:0.001426711)0.783:0.001531275,('EPI_ISL_266503|2015.926|wild.ans|USA|H5N3|Am_nonGsGD':0.001522862,('EPI_ISL_266508|2015.926|wild.ans|USA|H10N3|nan':0.001522155,('EPI_ISL_257410|2016.041|wild.ans|USA|H7N9|nan':0.000000006,(('EPI_ISL_266520|2016.587|wild.ans|USA|H4N5|nan':0.003049504,('EPI_ISL_4056561|2019.608|wild.ans|USA|H8N4|nan':0.004585033,('EPI_ISL_503053|2018.488|wild.ans|USA|H12N5|nan':0.003050064,'EPI_ISL_14767428|2017.718|wild.ans|USA|H6N8|nan':0.006150343)0.765:0.001543306)0.000:0.000000006)0.000:0.000000006,'EPI_ISL_397813|2016.65|wild.ans|USA|H5N2|Am_nonGsGD':0.003050954)0.853:0.001522292)0.000:0.000000006)0.000:0.000000006)0.916:0.003053656)0.000:0.000000006)0.000:0.000000006,((('EPI_ISL_243736|2011.86|wild.ans|Guatemala|H1N3|nan':0.0,'EPI_ISL_257170|2011.934|wild.ans|Guatemala|H3N3|nan':0.0):0.000000006,('EPI_ISL_257129|2011.915|wild.ans|Guatemala|H11N3|nan':0.001522935,'EPI_ISL_257119|2011.899|wild.ans|Guatemala|H1N3|nan':0.003057051)0.000:0.000000006)0.000:0.000000006,(('EPI_ISL_294068|2016.967|wild.ans|USA|H7N3|nan':0.001520798,('EPI_ISL_294170|2016.967|wild.ans|USA|H7N3|nan':0.001520798,('EPI_ISL_369369|2016.989|wild.ans|USA|H7N3|nan':0.0,'EPI_ISL_369368|2017.008|wild.ans|USA|H7N3|nan':0.0):0.000000006)0.000:0.000000006)0.860:0.001520671,('EPI_ISL_376230|2017.841|wild.ans|USA|H7N3|nan':0.003048022,'EPI_ISL_294062|2016.97|wild.ans|USA|H11N9|nan':0.000000006)0.000:0.000000006)0.940:0.003059791)0.837:0.001523256)0.000:0.000000006,(('EPI_ISL_257152|2012.91|wild.ans|Guatemala|H4N6|nan':0.000000006,('EPI_ISL_397804|2015.726|wild.ans|USA|H5N2|Am_nonGsGD':0.004662444,'EPI_ISL_397797|2015.915|wild.ans|USA|H5N6|Am_nonGsGD':0.006239980)0.866:0.003034996)0.841:0.001523209,('EPI_ISL_397548|2009.408|wild.other|USA|H10N7|nan':0.001524762,(('EPI_ISL_142501|2009.405|wild.other|USA|H10N1|nan':0.0,'EPI_ISL_371800|2009.414|wild.other|USA|H10N7|nan':0.0):0.001523904,('EPI_ISL_142539|2009.405|wild.other|USA|H0N0|nan':0.0,'EPI_ISL_397560|2009.386|wild.other|USA|H10N7|nan':0.0,'EPI_ISL_397529|2009.403|wild.other|USA|H10N7|nan':0.0,'EPI_ISL_397549|2009.408|wild.other|USA|H10N7|nan':0.0):0.000000006)0.000:0.000000006)0.852:0.001523584)0.000:0.000000006)0.000:0.000000006,'EPI_ISL_158592|2012.044|wild.ans|USA|H11N9|nan':0.001523752)0.000:0.000000006,(((('EPI_ISL_158546|2012.038|wild.ans|USA|H0N0|nan':0.0,'EPI_ISL_133631|2011.63|wild.ans|USA|H0N0|nan':0.0,'EPI_ISL_701641|2017.704|wild.ans|USA|H0N0|nan':0.0,'EPI_ISL_181026|2012.041|wild.ans|USA|H2N2|nan':0.0,'EPI_ISL_133629|2011.627|wild.ans|USA|H0N0|nan':0.0,'EPI_ISL_181028|2012.071|wild.ans|USA|H2N1|nan':0.0,'EPI_ISL_133632|2011.6|wild.ans|USA|H0N0|nan':0.0,'EPI_ISL_158495|2011.844|wild.ans|USA|H11N3|nan':0.0,'EPI_ISL_216824|2011.041|wild.ans|USA|H2N2|nan':0.0,'EPI_ISL_181052|2012.074|wild.ans|USA|H2N2|nan':0.0,'EPI_ISL_216695|2014.638|wild.ans|USA|H0N0|Am_nonGsGD':0.0,'EPI_ISL_133627|2011.63|wild.ans|USA|H0N0|nan':0.0,'EPI_ISL_158430|2011.825|wild.ans|USA|H10N7|nan':0.0,'EPI_ISL_133604|2011.625|wild.ans|USA|H10N7|nan':0.0,'EPI_ISL_141233|2009.715|wild.ans|USA|H3N6|nan':0.0,'EPI_ISL_216690|2014.638|wild.ans|USA|H3N2|3C.3a1':0.0,'EPI_ISL_216694|2014.638|wild.ans|USA|H3N2|3C.3a1':0.0,'EPI_ISL_216686|2014.652|wild.ans|USA|H3N2|3C.3a1':0.0,'EPI_ISL_216708|2014.674|wild.ans|USA|H3N2|3C.3a1':0.0,'EPI_ISL_216698|2014.649|wild.ans|USA|H3N2|3C.3a1':0.0,'EPI_ISL_216710|2014.674|wild.ans|USA|H3N2|3C.3a1':0.0,'EPI_ISL_216700|2014.671|wild.ans|USA|H3N2|3C.3a1':0.0,'EPI_ISL_133645|2011.627|wild.ans|USA|H4N6|nan':0.0,'EPI_ISL_133630|2011.627|wild.ans|USA|H4N8|nan':0.0,'EPI_ISL_162277|2013.721|wild.ans|USA|H4N8|nan':0.0,'EPI_ISL_158433|2011.827|wild.ans|USA|H6N5|nan':0.0,'EPI_ISL_254800|2016.09|wild.ans|USA|H7N3|nan':0.0,'EPI_ISL_133610|2011.614|wild.ans|USA|H1N1|nan':0.0,'EPI_ISL_133646|2011.619|wild.ans|USA|H1N1|nan':0.0,'EPI_ISL_133608|2011.611|wild.ans|USA|H1N1|nan':0.0,'EPI_ISL_133614|2011.622|wild.ans|USA|H1N1|nan':0.0,'EPI_ISL_158477|2011.751|wild.ans|USA|H1N1|nan':0.0,'EPI_ISL_133613|2011.6|wild.ans|USA|H1N1|nan':0.0,'EPI_ISL_133611|2011.627|wild.ans|USA|H1N1|nan':0.0,'EPI_ISL_133652|2011.614|wild.ans|USA|H1N1|nan':0.0,'EPI_ISL_133641|2011.638|wild.ans|USA|H5N2|Am_nonGsGD':0.0):0.000000006,(('EPI_ISL_261442|2015.608|wild.ans|USA|H11N9|nan':0.0,'EPI_ISL_261412|2015.564|wild.ans|USA|H4N6|nan':0.0):0.003063977,'EPI_ISL_294169|2016.792|wild.ans|USA|H4N2|nan':0.000000006)0.916:0.001523390)0.000:0.000000006,((('EPI_ISL_189483|2012.743|wild.ans|USA|H3N2|3C.3a1':0.003063663,('EPI_ISL_4072259|2016.719|wild.ans|USA|H3N8|3C.3a1':0.003053044,('EPI_ISL_397780|2016.776|wild.ans|USA|H5N2|Am_nonGsGD':0.004587335,'EPI_ISL_397793|2016.702|wild.ans|USA|H5N2|Am_nonGsGD':0.000000006)0.000:0.000000006)0.784:0.001529070)0.789:0.001524670,(('EPI_ISL_206390|2008.973|wild.ans|USA|H7N3|nan':0.001523584,('EPI_ISL_294162|2016.683|wild.ans|USA|H3N2|3C.3a1':0.001524566,(('EPI_ISL_256476|2015.597|wild.ans|USA|H3N2|3C.3a1':0.0,'EPI_ISL_245524|2015.696|wild.ans|USA|H3N2|3C.3a1':0.0,'EPI_ISL_256467|2015.636|wild.ans|USA|H3N2|3C.3a1':0.0,'EPI_ISL_294183|2016.806|wild.ans|USA|H6N1|nan':0.0):0.000000006,('EPI_ISL_294017|2016.863|wild.ans|USA|H3N2|3C.3a1':0.003058191,('EPI_ISL_294054|2016.825|wild.ans|USA|H3N2|3C.3a1':0.003053807,('EPI_ISL_258524|2015.693|wild.ans|USA|H3N8|3C.3a1':0.000000006,'EPI_ISL_258529|2015.693|wild.ans|USA|H3N8|3C.3a1':0.001522238)0.975:0.004588488)0.000:0.000000006)0.000:0.000000006)0.000:0.000000006)0.832:0.001523489)0.000:0.000000006,('EPI_ISL_189508|2012.781|wild.ans|USA|H0N0|3C.3a1':0.001524905,('EPI_ISL_220244|2013.715|wild.ans|USA|H0N0|3C.3a1':0.003067339,'EPI_ISL_230168|2014.241|wild.ans|USA|H10N7|nan':0.000000006)0.788:0.001533163)0.808:0.001535723)0.000:0.000000006)0.000:0.000000006,(((('EPI_ISL_189499|2012.877|wild.ans|USA|H7N3|nan':0.001523143,(('EPI_ISL_278196|2015.611|wild.ans|Canada|H1N1|nan':0.000000006,('EPI_ISL_273612|2015.608|wild.ans|Canada|H1N1|nan':0.001522560,('EPI_ISL_273578|2015.611|wild.ans|Canada|H10N4|nan':0.0,'EPI_ISL_273525|2015.611|wild.ans|Canada|H1N1|nan':0.0,'EPI_ISL_273571|2015.611|wild.ans|Canada|H1N1|nan':0.0):0.000000006)0.000:0.000000006)0.848:0.001517225,((((((((('EPI_ISL_376212|2017.726|wild.ans|USA|H4N6|nan':0.001525209,'EPI_ISL_506174|2018.808|wild.ans|USA|H5N2|Am_nonGsGD':0.004621360)0.071:0.001528265,'EPI_ISL_393452|2018.951|wild.ans|USA|H10N3|nan':0.003053061)0.762:0.000000006,(('EPI_ISL_294173|2016.956|wild.ans|USA|H10N7|nan':0.0,'EPI_ISL_294175|2017.184|wild.ans|USA|H10N7|nan':0.0):0.000000006,(('EPI_ISL_505969|2018.66|wild.ans|USA|H7N3|nan':0.000000006,'EPI_ISL_502382|2018.693|wild.ans|USA|H7N3|nan':0.001522525)0.925:0.003051514,('EPI_ISL_376222|2017.86|wild.ans|USA|H2N3|nan':0.004605011,'EPI_ISL_376324|2017.688|wild.ans|USA|H4N6|nan':0.003066555)0.000:0.000000006)0.998:0.000000006)0.000:0.000000006)0.829:0.001522562,'EPI_ISL_4072265|2016.781|wild.ans|USA|H3N8|nan':0.006129119)0.000:0.000000006,(('EPI_ISL_230082|2015.614|wild.ans|USA|H11N9|nan':0.001522494,(('EPI_ISL_261417|2015.605|wild.ans|USA|H11N9|nan':0.0,'EPI_ISL_230063|2015.6|wild.ans|USA|H3N8|3C.2':0.0,'EPI_ISL_230072|2015.6|wild.ans|USA|H3N8|3C.2':0.0,'EPI_ISL_261415|2015.595|wild.ans|USA|H3N8|nan':0.0,'EPI_ISL_273363|2016.62|wild.ans|USA|H4N6|nan':0.0,'EPI_ISL_273368|2016.62|wild.ans|USA|H4N6|nan':0.0,'EPI_ISL_266511|2015.819|wild.ans|USA|H6N5|nan':0.0,'EPI_ISL_378292|2015.921|wild.ans|USA|H6N5|nan':0.0):0.000000006,'EPI_ISL_261425|2015.575|wild.ans|USA|H3N8|nan':0.000000006)1.000:0.000000006)0.000:0.000000006,'EPI_ISL_501841|2019.638|wild.ans|Canada|H3N8|nan':0.006128001)0.859:0.001522562)0.000:0.000000006,('EPI_ISL_14777711|2021.414|wild.other|USA|H3N2|nan':0.0,'EPI_ISL_14777716|2021.414|wild.other|USA|H5N2|Am_nonGsGD':0.0):0.006128384)0.815:0.001522118,'EPI_ISL_254856|2015.83|wild.ans|USA|H11N9|nan':0.001521341)0.000:0.000000006,('EPI_ISL_257695|2015.94|wild.ans|USA|H0N0|nan':0.0,'EPI_ISL_254779|2016.041|wild.ans|USA|H7N3|nan':0.0,'EPI_ISL_254756|2016.077|wild.ans|USA|H7N3|nan':0.0):0.000000006)1.000:0.000000006,(('EPI_ISL_278189|2015.614|wild.ans|Canada|H1N1|nan':0.001521381,'EPI_ISL_278190|2015.611|wild.ans|Canada|H1N1|nan':0.000000006)0.000:0.000000006,('EPI_ISL_14767437|2019.742|wild.ans|USA|H3N2|nan':0.003089914,'EPI_ISL_14767320|2019.773|wild.ans|USA|H6N5|nan':0.004629494)0.953:0.006142965)0.864:0.001521342)0.000:0.000000006)0.855:0.001517786)0.000:0.000000006,(('EPI_ISL_158455|2011.863|wild.ans|USA|H4N2|nan':0.003053809,(('EPI_ISL_397725|2015.37|wild.other|USA|H0N0|nan':0.003058209,(('EPI_ISL_502643|2016.699|wild.ans|USA|H3N8|3C.3a1':0.004664886,('EPI_ISL_502708|2016.699|wild.ans|USA|H3N8|3C.2':0.007695841,('EPI_ISL_502673|2017.644|wild.ans|USA|H4N6|nan':0.003064022,(('EPI_ISL_502648|2016.716|wild.ans|USA|H9N9|nan':0.0,'EPI_ISL_502646|2016.716|wild.ans|USA|H9N9|nan':0.0,'EPI_ISL_11971502|2022.227|unknown|USA|H5N1|2.3.4.4b':0.0,'EPI_ISL_11971490|2022.219|unknown|USA|H5N1|2.3.4.4b':0.0,'EPI_ISL_11971491|2022.219|wild.ans|USA|H5N1|2.3.4.4b':0.0):0.000000006,(('EPI_ISL_4058002|2020.407|wild.other|USA|H11N5|nan':0.003065524,('EPI_ISL_505595|2019.381|wild.other|USA|H11N9|nan':0.003063703,'EPI_ISL_502638|2017.699|wild.ans|USA|H4N6|nan':0.004602018)0.000:0.000000006)0.863:0.001527439,'EPI_ISL_397799|2016.986|wild.ans|USA|H5N2|Am_nonGsGD':0.003061911)0.000:0.000000006)0.000:0.000000006)0.000:0.000000006)0.892:0.003088813)0.780:0.001508052,(((('EPI_ISL_502635|2017.721|wild.ans|USA|H4N6|nan':0.003065795,('EPI_ISL_294004|2016.94|Dom.ans|USA|H1N1|nan':0.003070396,('EPI_ISL_257689|2015.819|wild.ans|USA|H0N0|nan':0.004599891,'EPI_ISL_502657|2016.967|wild.ans|USA|H1N1|nan':0.000000006)0.761:0.001528483)0.773:0.001522159)0.777:0.001538138,(('EPI_ISL_328513|2015.685|wild.ans|USA|H3N1|3C.3a1':0.004632942,'EPI_ISL_254839|2015.868|wild.ans|USA|H1N1|nan':0.003079322)0.763:0.001515028,'EPI_ISL_162258|2013.682|wild.ans|USA|H6N8|nan':0.001524050)0.000:0.000000006)0.000:0.000000006,(('EPI_ISL_502716|2015.8|wild.ans|USA|H6N2|nan':0.001524666,'EPI_ISL_502695|2015.652|wild.ans|USA|H10N3|nan':0.001525762)0.000:0.000000006,(('EPI_ISL_216711|2014.556|wild.ans|USA|H6N1|nan':0.001524011,'EPI_ISL_216716|2014.948|wild.ans|USA|H5N2|Am_nonGsGD':0.000000006)0.862:0.001523984,'EPI_ISL_502718|2015.827|wild.ans|USA|H6N2|nan':0.001531231)0.000:0.000000006)1.000:0.000000006)0.000:0.000000006,'EPI_ISL_189540|2012.94|wild.ans|USA|H10N7|nan':0.000000006)0.000:0.000000006)0.915:0.003053792)0.453:0.000000006,'EPI_ISL_158541|2011.885|wild.ans|USA|H1N3|nan':0.003058111)0.000:0.000000006)0.728:0.000000006,('EPI_ISL_216709|2014.674|wild.ans|USA|H0N0|3C.3a1':0.000000006,(((((((('EPI_ISL_85055|2006.6|wild.ans|USA|H0N0|nan':0.001524349,'EPI_ISL_85056|2006.6|wild.ans|USA|H10N8|nan':0.000000006)0.980:0.006140094,(('EPI_ISL_85121|2007.677|wild.ans|USA|H3N8|nan':0.001523821,(('EPI_ISL_85203|2007.668|wild.ans|USA|H0N0|nan':0.0,'EPI_ISL_84637|2007.674|wild.ans|USA|H3N8|3C.2':0.0,'EPI_ISL_85123|2007.707|wild.ans|USA|H3N8|nan':0.0):0.000000006,('EPI_ISL_63538|2007.679|wild.ans|USA|H3N8|3C.2':0.001528624,('EPI_ISL_85196|2007.679|wild.ans|USA|H3N8|3C.2':0.001522924,'EPI_ISL_84646|2007.671|wild.ans|USA|H3N8|nan':0.001523659)0.000:0.000000006)0.978:0.000000006)0.000:0.000000006)0.835:0.001523584,(('EPI_ISL_141818|2010.5|wild.ans|USA|H10N6|nan':0.000000006,'EPI_ISL_141641|2010.5|wild.ans|USA|H7N6|nan':0.001523361)0.976:0.006165671,('EPI_ISL_63343|2007.926|wild.ans|USA|H6N1|nan':0.001529170,'EPI_ISL_63347|2007.764|wild.ans|USA|H6N5|nan':0.003063610)0.776:0.001548959)0.769:0.001510439)0.088:0.000000006)0.176:0.000000006,'EPI_ISL_82526|2007.838|wild.ans|USA|H9N2|nan':0.001524002)0.000:0.000000006,'EPI_ISL_84550|2007.09|wild.ans|USA|H7N2|nan':0.001527287)0.000:0.000000006,'EPI_ISL_94206|2007.945|wild.ans|USA|H7N3|nan':0.009246008)0.843:0.001523282,(((('EPI_ISL_257270|2012.792|wild.ans|USA|H3N8|3C.3a1':0.0,'EPI_ISL_257265|2012.773|wild.ans|USA|H3N8|3C.3a1':0.0):0.003061594,('EPI_ISL_257247|2012.735|wild.ans|USA|H3N8|nan':0.001528594,('EPI_ISL_257249|2012.735|wild.ans|USA|H3N8|nan':0.000000006,'EPI_ISL_257256|2012.749|wild.ans|USA|H10N7|nan':0.003059644)0.000:0.000000006)0.000:0.000000006)0.874:0.001526289,('EPI_ISL_257257|2012.738|wild.ans|USA|H3N8|nan':0.000000006,'EPI_ISL_257262|2012.803|wild.ans|USA|H4N6|nan':0.001526142)0.000:0.000000006)1.000:0.012382233,('EPI_ISL_329314|2007.841|Dom.ans|Mexico|H6N2|nan':0.001522826,('EPI_ISL_84635|2007.707|wild.ans|USA|H1N6|nan':0.004597820,('EPI_ISL_141907|2009.668|wild.ans|USA|H3N8|nan':0.003059133,('EPI_ISL_141844|2009.63|wild.ans|USA|H3N8|3C.2':0.001527160,'EPI_ISL_141905|2009.668|wild.ans|USA|H3N8|nan':0.001525982)0.000:0.000000006)0.000:0.000000006)0.919:0.003056469)0.000:0.000000006)0.000:0.000000006)0.755:0.001520864,((('EPI_ISL_376233|2017.688|wild.ans|USA|H4N6|nan':0.015613769,(((((('EPI_ISL_99333|2003.6|wild.ans|Canada|H4N6|nan':0.005946036,('EPI_ISL_8901|2000.631|wild.ans|Canada|H10N7|nan':0.003081224,(((('EPI_ISL_22542|2000.5|wild.ans|USA|H10N7|nan':0.000000006,('EPI_ISL_6501|2005.63|wild.ans|USA|H8N4|nan':0.001712833,('EPI_ISL_77910|2006.4|wild.other|USA|H11N9|nan':0.003064812,'EPI_ISL_77914|2006.43|wild.other|USA|H10N3|nan':0.000000006)0.981:0.009344064)0.883:0.004454279)0.000:0.000000006,(('EPI_ISL_99515|1999.389|wild.other|USA|H0N0|nan':0.001527138,'EPI_ISL_99208|1998.6|wild.ans|Canada|H1N1|nan':0.003093200)0.790:0.001542697,(('EPI_ISL_131379|1994.329|wild.other|USA|H6N3|nan':0.004680950,('EPI_ISL_118851|1995.049|wild.gal|USA|H2N2|nan':0.000000006,('EPI_ISL_118876|1994.814|Dom.gal|USA|H2N2|nan':0.000000006,'EPI_ISL_118880|1995.033|Dom.gal|USA|H2N2|nan':0.004620972)0.952:0.004617018)0.970:0.006259346)0.776:0.001474163,'EPI_ISL_25204|1998.5|wild.ans|USA|H2N3|nan':0.009278259)0.000:0.000000006)0.832:0.001530786)0.000:0.000000006,('EPI_ISL_82483|2006.556|wild.ans|USA|H3N2|3C.2':0.012442100,(('EPI_ISL_12520|2003.5|wild.ans|USA|H5N2|Am_nonGsGD':0.006181860,(('EPI_ISL_180864|2006.953|wild.ans|USA|H2N2|nan':0.006198369,('EPI_ISL_180859|2006.055|wild.ans|USA|H10N4|nan':0.001544415,('EPI_ISL_216636|2006.597|wild.ans|USA|H3N6|3C.2':0.0,'EPI_ISL_8074|2006.5|wild.ans|USA|H3N6|3C.2':0.0):0.004609274)0.752:0.001544206)0.924:0.004608257,'EPI_ISL_141377|2001.115|wild.ans|USA|H1N1|nan':0.003067213)0.000:0.000000006)0.878:0.001530532,'EPI_ISL_99349|2000.369|wild.other|USA|H9N7|nan':0.004613028)0.000:0.000000006)1.000:0.000000006)0.000:0.000000006,(((('EPI_ISL_6627|2004.667|wild.ans|USA|H7N3|nan':0.001530666,(('EPI_ISL_134995|2010.945|wild.ans|USA|H9N2|nan':0.012440643,('EPI_ISL_95444|2009.586|wild.ans|USA|H0N0|nan':0.000000006,'EPI_ISL_95412|2009.921|wild.ans|USA|H1N1|nan':0.001531331)0.000:0.000000006)0.836:0.001529742,(('EPI_ISL_142410|2008.41|wild.other|USA|H4N6|nan':0.001530761,(('EPI_ISL_131320|2008.377|wild.other|USA|H0N0|nan':0.0,'EPI_ISL_142423|2008.415|wild.other|USA|H0N0|nan':0.0,'EPI_ISL_142387|2008.377|wild.other|USA|H10N7|nan':0.0,'EPI_ISL_142393|2008.391|wild.other|USA|H10N7|nan':0.0,'EPI_ISL_142413|2008.404|wild.other|USA|H10N7|nan':0.0,'EPI_ISL_142400|2008.388|wild.other|USA|H10N7|nan':0.0,'EPI_ISL_131488|2008.374|wild.other|USA|H4N6|nan':0.0,'EPI_ISL_142417|2008.413|wild.other|USA|H4N6|nan':0.0,'EPI_ISL_29318|2008.385|wild.other|USA|H4N7|nan':0.0):0.000000006,('EPI_ISL_142456|2008.415|wild.other|USA|H10N2|nan':0.001530761,'EPI_ISL_142388|2008.377|wild.other|USA|H0N0|nan':0.001530430)0.000:0.000000006)0.000:0.000000006)0.848:0.001530099,('EPI_ISL_141152|2008.667|wild.ans|USA|H6N2|nan':0.001530757,(((('EPI_ISL_95438|2009.792|wild.ans|USA|H5N2|Am_nonGsGD':0.001531523,('EPI_ISL_135001|2010.945|wild.ans|USA|H6N1|nan':0.004606114,((('EPI_ISL_135008|2010.907|wild.ans|USA|H0N0|nan':0.001529133,'EPI_ISL_141239|2009.94|wild.ans|USA|H11N9|nan':0.000000006)0.000:0.000000006,((('EPI_ISL_158505|2011.94|wild.ans|USA|H6N2|nan':0.0,'EPI_ISL_158522|2011.951|wild.ans|USA|H6N2|nan':0.0):0.003065588,('EPI_ISL_135036|2011.019|wild.ans|USA|H7N9|nan':0.001528697,('EPI_ISL_135058|2010.973|wild.ans|USA|H0N0|nan':0.0,'EPI_ISL_135043|2011.016|wild.ans|USA|H1N3|nan':0.0):0.000000006)0.000:0.000000006)0.848:0.001529067,'EPI_ISL_206336|2010.186|wild.ans|USA|H7N3|nan':0.001528798)0.000:0.000000006)0.000:0.000000006,('EPI_ISL_95423|2009.929|wild.ans|USA|H10N1|nan':0.001529550,('EPI_ISL_137858|2010.704|wild.ans|Canada|H0N0|nan':0.003066272,(('EPI_ISL_137851|2010.701|wild.ans|Canada|H0N0|nan':0.0,'EPI_ISL_137855|2010.704|wild.ans|Canada|H0N0|nan':0.0,'EPI_ISL_137853|2010.704|wild.ans|Canada|H0N0|nan':0.0,'EPI_ISL_137860|2010.707|wild.ans|Canada|H4N8|nan':0.0):0.000000006,('EPI_ISL_137857|2010.704|wild.ans|Canada|H0N0|nan':0.001528550,'EPI_ISL_137854|2010.704|wild.ans|Canada|H0N0|nan':0.001528798)0.000:0.000000006)0.000:0.000000006)0.859:0.001528798)0.000:0.000000006)0.000:0.000000006)0.858:0.001529763)0.000:0.000000006,('EPI_ISL_135042|2011.038|wild.ans|USA|H0N0|nan':0.003067246,('EPI_ISL_95380|2009.605|wild.ans|USA|H12N5|nan':0.001530262,(('EPI_ISL_137907|2009.381|wild.other|USA|H10N7|nan':0.0,'EPI_ISL_371809|2009.381|wild.other|USA|H10N7|nan':0.0):0.007842017,'EPI_ISL_133622|2011.625|wild.ans|USA|H3N6|3C.3a1':0.001554027)0.773:0.001513179)0.000:0.000000006)1.000:0.000000006)1.000:0.000000006,(('EPI_ISL_216794|2010.499|wild.ans|USA|H10N7|nan':0.017240138,'EPI_ISL_142568|2009.74|wild.ans|USA|H6N2|nan':0.000000006)0.884:0.003067384,(('EPI_ISL_216661|2009.578|wild.ans|USA|H0N0|nan':0.0,'EPI_ISL_216672|2009.578|wild.ans|USA|H0N0|nan':0.0,'EPI_ISL_216665|2009.578|wild.ans|USA|H4N6|nan':0.0):0.001530169,('EPI_ISL_180953|2008.978|wild.ans|USA|H4N6|nan':0.000000006,'EPI_ISL_216663|2009.578|wild.ans|USA|H7N3|nan':0.001529972)0.000:0.000000006)0.958:0.004608804)0.000:0.000000006)0.000:0.000000006,('EPI_ISL_85177|2008.817|wild.ans|USA|H5N2|Am_nonGsGD':0.000000006,(('EPI_ISL_141204|2009.679|wild.ans|USA|H6N1|nan':0.000000006,('EPI_ISL_216566|2010.633|wild.ans|USA|H3N2|3C.3a1':0.0,'EPI_ISL_216584|2010.633|wild.ans|USA|H3N2|3C.3a1':0.0,'EPI_ISL_216589|2010.704|wild.ans|USA|H3N2|3C.3a1':0.0,'EPI_ISL_216591|2010.704|wild.ans|USA|H3N2|3C.3a1':0.0,'EPI_ISL_216587|2010.704|wild.ans|USA|H3N6|3C.3a1':0.0):0.001529279)0.855:0.001529625,('EPI_ISL_95437|2009.792|wild.ans|USA|H0N0|Am_nonGsGD':0.003067153,'EPI_ISL_141146|2008.702|wild.ans|USA|H6N8|nan':0.001529625)0.000:0.000000006)0.340:0.000000006)0.000:0.000000006)0.000:0.000000006)0.865:0.001529810)0.000:0.000000006)0.875:0.001530101)0.000:0.000000006,('EPI_ISL_28111|2005.66|wild.ans|USA|H3N8|3C.2':0.001531013,'EPI_ISL_66121|2006.016|wild.ans|USA|H1N3|nan':0.001534313)0.000:0.000000006)0.000:0.000000006,('EPI_ISL_161508|2008.833|wild.other|Brazil|H11N9|nan':0.003108639,'EPI_ISL_216369|2010.077|wild.ans|USA|H2N3|nan':0.006212214)0.764:0.001509686)0.800:0.001509465,(('EPI_ISL_22538|2004.5|wild.other|USA|H10N7|nan':0.0,'EPI_ISL_397904|2004.385|wild.other|USA|H10N7|nan':0.0):0.009316964,'EPI_ISL_142112|2003.384|wild.other|USA|H12N5|nan':0.003086047)0.732:0.000000006)0.925:0.001531405)0.793:0.001536025)0.746:0.001783304)0.962:0.007928821,('EPI_ISL_8712|1985.405|wild.other|USA|H2N9|nan':0.004604048,('EPI_ISL_99451|1992.645|wild.ans|Canada|H0N0|nan':0.000000006,(('EPI_ISL_12560|1993.5|Dom.gal|USA|H1N1|nan':0.001548693,('EPI_ISL_99521|1994.389|wild.other|USA|H0N0|3C.3a1':0.000000006,('EPI_ISL_99425|1994.386|wild.other|USA|H3N8|3C.3a1':0.003071998,((('EPI_ISL_99410|1994.389|wild.other|USA|H3N8|3C.3a1':0.001529488,'EPI_ISL_99442|1994.386|wild.other|USA|H3N8|3C.3a1':0.001530150)0.000:0.000000006,'EPI_ISL_99437|1994.386|wild.other|USA|H3N8|3C.3a1':0.001530885)0.000:0.000000006,(('EPI_ISL_99432|1994.386|wild.other|USA|H0N0|3C.3a1':0.0,'EPI_ISL_138079|1994.386|wild.other|USA|H0N0|3C.3a1':0.0,'EPI_ISL_99440|1994.386|wild.other|USA|H0N0|3C.3a1':0.0,'EPI_ISL_99426|1994.386|wild.other|USA|H3N8|3C.3a1':0.0,'EPI_ISL_99414|1994.389|wild.other|USA|H3N8|3C.3a1':0.0,'EPI_ISL_99421|1994.389|wild.other|USA|H3N8|3C.3a1':0.0,'EPI_ISL_99415|1994.389|wild.other|USA|H3N8|3C.3a1':0.0,'EPI_ISL_99430|1994.386|wild.other|USA|H3N8|3C.3a1':0.0,'EPI_ISL_99435|1994.386|wild.other|USA|H3N8|3C.3a1':0.0,'EPI_ISL_99438|1994.386|wild.other|USA|H3N8|3C.3a1':0.0):0.000000006,'EPI_ISL_99411|1994.389|wild.other|USA|H3N8|3C.3a1':0.001531090)0.000:0.000000006)0.726:0.000000006)0.378:0.003065106)0.945:0.004623685)0.888:0.003063362,('EPI_ISL_8823|1988.675|wild.ans|Canada|H3N3|3C.2':0.003067785,(('EPI_ISL_141296|1986.5|wild.ans|USA|H11N9|nan':0.0,'EPI_ISL_87496|1986.827|wild.ans|USA|H0N0|nan':0.0):0.000000006,('EPI_ISL_8854|1990.638|wild.ans|Canada|H4N3|nan':0.003112841,'EPI_ISL_99465|1991.603|wild.ans|Canada|H4N6|nan':0.004642357)0.738:0.001507754)0.000:0.000000006)0.000:0.000000006)0.946:0.003067254)0.000:0.000000006)0.771:0.001853746)0.025:0.002755386,((((((('EPI_ISL_5848|1985.041|wild.ans|USA|H11N9|nan':0.001525651,'EPI_ISL_146018|1985.041|wild.ans|USA|H1N1|nan':0.003090520)0.966:0.006241924,('EPI_ISL_13598|1992.5|Dom.gal|USA|H5N2|Am_nonGsGD':0.006256024,('EPI_ISL_21004|1986.811|wild.ans|USA|H8N2|nan':0.001529272,'EPI_ISL_68972|1986.5|wild.ans|USA|H6N2|nan':0.000000006)0.970:0.007820240)0.761:0.001482444)0.774:0.001508037,(('EPI_ISL_119110|1984.634|wild.ans|Canada|H2N3|nan':0.007783049,'EPI_ISL_5852|1982.915|wild.ans|USA|H5N2|Am_nonGsGD':0.003123820)0.759:0.001479014,(((('EPI_ISL_8863|1977.655|wild.ans|Canada|H4N1|nan':0.001524797,'EPI_ISL_8810|1977.638|wild.ans|Canada|H1N1|nan':0.000000006)0.943:0.004595936,(((('EPI_ISL_8837|1979.597|wild.ans|Canada|H4N2|nan':0.000000006,('EPI_ISL_8780|1977.663|wild.ans|Canada|H11N9|nan':0.004628745,('EPI_ISL_379554|1976.582|Dom.ans|Canada|H4N1|nan':0.0,'EPI_ISL_132841|1976.5|Dom.ans|Canada|H1N1|nan':0.0,'EPI_ISL_69871|1976.5|Dom.ans|Canada|H1N1|nan':0.0):0.003088221)0.744:0.001514192)0.857:0.001523197,('EPI_ISL_8794|1977.6|wild.ans|Canada|H1N1|nan':0.000000006,(('EPI_ISL_8745|1979.608|wild.ans|Canada|H3N8|3C.2':0.0,'EPI_ISL_8812|1979.605|wild.ans|Canada|H3N8|3C.2':0.0):0.003057802,'EPI_ISL_8869|1977.666|wild.ans|Canada|H7N3|nan':0.007693455)0.000:0.000000006)0.000:0.000000006)0.897:0.003079702,(((((('EPI_ISL_8949|1981.751|Dom.other|USA|H1N1|nan':0.007967114,('EPI_ISL_119106|1980.637|wild.ans|Canada|H2N3|nan':0.003048292,'EPI_ISL_119103|1980.596|wild.ans|Canada|H2N3|nan':0.000000006)0.847:0.003029337)0.895:0.004720351,'EPI_ISL_119108|1984.68|wild.ans|USA|H2N6|nan':0.014088835)0.865:0.003066471,((('EPI_ISL_69993|1979.5|Dom.gal|USA|H10N7|nan':0.0,'EPI_ISL_5835|1979.581|wild.ans|USA|H10N7|nan':0.0):0.014413818,'EPI_ISL_8831|1977.652|wild.ans|Canada|H4N6|nan':0.014476736)0.845:0.004391667,(('EPI_ISL_189654|1981.636|wild.ans|Canada|H7N3|nan':0.003062055,('EPI_ISL_5779|1985.627|wild.ans|Canada|H3N6|nan':0.006190054,((('EPI_ISL_68832|1992.5|wild.other|USA|H3N3|nan':0.003111305,'EPI_ISL_7038|1986.849|Dom.ans|USA|H11N9|nan':0.006206082)0.758:0.001492493,('EPI_ISL_5811|1986.688|wild.other|USA|H6N6|nan':0.004602800,('EPI_ISL_7044|1987.5|wild.ans|USA|H11N9|nan':0.000000006,('EPI_ISL_6229|1987.797|Dom.ans|USA|H6N2|nan':0.001529596,'EPI_ISL_6145|1987.797|wild.ans|USA|H6N2|nan':0.000000006)0.917:0.004603774)0.000:0.000000006)0.000:0.000000006)0.000:0.000000006,('EPI_ISL_7017|1986.847|wild.ans|USA|H3N1|nan':0.0,'EPI_ISL_5614|1986.5|wild.ans|USA|H4N8|nan':0.0):0.007705004)0.769:0.001508292)0.889:0.003086905)0.000:0.000000006,('EPI_ISL_119100|1979.616|wild.ans|Canada|H0N0|nan':0.004732879,'EPI_ISL_28013|1984.5|Dom.gal|USA|H5N2|Am_nonGsGD':0.039272407)0.761:0.001407562)0.652:0.001524171)0.792:0.001542806)0.781:0.001524716,(('EPI_ISL_143657|1977.5|wild.other|USA|H2N9|nan':0.004494479,('EPI_ISL_119137|1986.359|wild.other|USA|H2N7|nan':0.007827727,(('EPI_ISL_99528|1990.351|wild.other|USA|H0N0|nan':0.000000006,(('EPI_ISL_99522|1994.386|wild.other|USA|H0N0|3C.3a1':0.0,'EPI_ISL_99422|1994.386|wild.other|USA|H3N3|3C.3a1':0.0):0.001215022,('EPI_ISL_131415|1996.366|wild.other|USA|H11N2|nan':0.0,'EPI_ISL_131419|1996.369|wild.other|USA|H6N2|nan':0.0):0.022643420)0.993:0.011212285)0.954:0.004609925,('EPI_ISL_99484|1988.413|wild.other|USA|H4N9|nan':0.004616997,('EPI_ISL_131322|1987.381|wild.other|USA|H11N1|nan':0.001530789,'EPI_ISL_138058|1987.378|wild.other|USA|H10N5|nan':0.003065771)0.382:0.000000006)0.000:0.000000006)0.994:0.017467723)0.973:0.011218068)0.965:0.007913408,('EPI_ISL_4437|1977.671|wild.ans|Canada|H2N9|nan':0.001521919,'EPI_ISL_8811|1978.619|wild.ans|Canada|H3N3|3C.2':0.000000006)0.923:0.003050863)0.729:0.000000006)0.854:0.001524022,('EPI_ISL_89388|1979.441|Dom.ans|USA|H12N6|nan':0.003071734,(('EPI_ISL_119096|1976.5|wild.ans|Canada|H2N3|nan':0.004595265,'EPI_ISL_8832|1977.66|wild.ans|Canada|H4N8|nan':0.004603237)0.000:0.000000006,(('EPI_ISL_118570|1978.605|wild.ans|Canada|H0N0|nan':0.001530270,'EPI_ISL_4444|1977.66|wild.ans|Canada|H4N3|nan':0.001534037)0.787:0.001528907,'EPI_ISL_22545|1975.5|wild.ans|USA|H5N2|Am_nonGsGD':0.003059268)0.000:0.000000006)0.737:0.000000006)0.997:0.007684575)0.000:0.000000006,(('EPI_ISL_10123|1987.5|wild.ans|USA|H11N9|nan':0.004598960,('EPI_ISL_99469|1990.652|wild.ans|Canada|H4N6|nan':0.010812355,((((('EPI_ISL_141294|2000.5|wild.ans|USA|H5N2|Am_nonGsGD':0.0,'EPI_ISL_12530|2000.5|wild.ans|USA|H5N2|Am_nonGsGD':0.0):0.004702025,('EPI_ISL_398010|2001.389|wild.other|USA|H5N8|Am_nonGsGD':0.0,'EPI_ISL_142076|2001.5|wild.other|USA|H5N8|Am_nonGsGD':0.0):0.015883965)0.890:0.004574698,(('EPI_ISL_3436|2001.5|Dom.ans|USA|H7N3|nan':0.018439584,((('EPI_ISL_25200|2003.5|wild.ans|USA|H1N1|nan':0.0,'EPI_ISL_25198|2003.5|wild.ans|USA|H1N1|nan':0.0):0.000000006,'EPI_ISL_23353|2003.5|wild.ans|USA|H1N1|nan':0.003063538)0.912:0.004641178,('EPI_ISL_30797|2006.386|wild.other|USA|H6N8|nan':0.014096353,('EPI_ISL_65626|2004.5|Dom.gal|USA|H2N2|nan':0.006190757,((('EPI_ISL_189667|2006.386|wild.other|USA|H7N3|nan':0.001530737,'EPI_ISL_142338|2006.392|wild.other|USA|H9N2|nan':0.000000006)0.971:0.006240799,(('EPI_ISL_84618|2006.386|wild.other|USA|H6N2|nan':0.0,'EPI_ISL_327559|2006.386|wild.other|USA|H6N2|nan':0.0):0.003112908,'EPI_ISL_142346|2007.181|wild.other|USA|H9N1|nan':0.006232651)0.763:0.001439334)0.900:0.003126118,(('EPI_ISL_397958|2004.374|wild.other|USA|H0N0|nan':0.0,'EPI_ISL_397955|2004.374|wild.other|USA|H10N7|nan':0.0,'EPI_ISL_397954|2004.374|wild.other|USA|H10N7|nan':0.0,'EPI_ISL_142360|2004.374|wild.other|USA|H10N7|nan':0.0,'EPI_ISL_8785|2004.374|wild.other|USA|H5N7|Am_nonGsGD':0.0,'EPI_ISL_22588|2004.5|wild.other|USA|H5N7|Am_nonGsGD':0.0,'EPI_ISL_142323|2004.374|wild.other|USA|H5N7|Am_nonGsGD':0.0):0.000000006,'EPI_ISL_8865|2004.374|wild.other|USA|H5N7|Am_nonGsGD':0.001528763)0.000:0.000000006)0.761:0.001533964)0.774:0.001527243)0.859:0.003100979)0.989:0.012351483)0.721:0.000944606,'EPI_ISL_141256|1998.5|wild.ans|USA|H0N0|nan':0.015404896)0.771:0.001819066)0.000:0.000000006,'EPI_ISL_22590|1999.5|wild.ans|USA|H4N6|nan':0.003056311)0.880:0.001526544,'EPI_ISL_22560|1993.5|wild.other|USA|H5N2|Am_nonGsGD':0.011054864)0.000:0.000000006)0.000:0.000000006)0.937:0.004641890,'EPI_ISL_8748|1979.638|wild.ans|Canada|H6N9|nan':0.001523311)0.897:0.003081730)0.765:0.001518809)0.904:0.003069306,(('EPI_ISL_119097|1978.093|Dom.ans|USA|H2N3|nan':0.000000006,('EPI_ISL_243352|1978.5|Dom.ans|USA|H2N3|nan':0.006158134,(((('EPI_ISL_6993|1990.5|wild.ans|USA|H4N6|nan':0.004608753,(('EPI_ISL_131394|1995.381|wild.other|USA|H11N2|nan':0.000000006,'EPI_ISL_131397|1995.384|wild.other|USA|H11N9|nan':0.001526458)0.958:0.004679218,('EPI_ISL_7019|1993.5|wild.ans|USA|H11N9|nan':0.001526760,(('EPI_ISL_99416|1994.389|wild.other|USA|H0N0|3C.3a1':0.001542971,'EPI_ISL_99433|1994.386|wild.other|USA|H3N8|3C.3a1':0.001521373)0.809:0.001536625,((('EPI_ISL_138084|1994.386|wild.other|USA|H0N0|nan':0.0,'EPI_ISL_138083|1994.386|wild.other|USA|H1N2|nan':0.0):0.000000006,'EPI_ISL_99420|1994.389|wild.other|USA|H3N8|3C.3a1':0.001530405)0.000:0.000000006,(('EPI_ISL_99431|1994.386|wild.other|USA|H0N0|3C.3a1':0.0,'EPI_ISL_99413|1994.389|wild.other|USA|H3N2|3C.3a1':0.0):0.003057815,'EPI_ISL_379550|1995.581|Dom.gal|USA|H9N2|nan':0.007704953)0.680:0.000000006)0.000:0.000000006)0.866:0.001525639)0.000:0.000000006)0.846:0.001528785)0.735:0.000000006,('EPI_ISL_118568|1994.386|wild.other|USA|H0N0|nan':0.014216305,('EPI_ISL_99412|1994.389|wild.other|USA|H7N5|nan':0.000000006,'EPI_ISL_189665|1994.389|wild.other|USA|H7N7|nan':0.001528434)0.928:0.006289343)0.471:0.004526321)0.799:0.001521660,(((('EPI_ISL_70123|1979.666|Dom.gal|USA|H4N2|nan':0.0,'EPI_ISL_381464|1979.666|Dom.gal|USA|H4N2|nan':0.0):0.000000006,(('EPI_ISL_6514|1987.5|wild.ans|USA|H12N5|nan':0.010828593,('EPI_ISL_5559|1987.797|wild.ans|USA|H4N6|nan':0.007719425,'EPI_ISL_138076|1990.397|wild.other|USA|H1N1|nan':0.004620648)0.736:0.000000006)0.742:0.001447123,'EPI_ISL_7043|1990.5|wild.ans|USA|H11N9|nan':0.017176010)0.755:0.001584562)0.000:0.000000006,'EPI_ISL_381465|1979.666|Dom.gal|USA|H4N2|nan':0.001523553)0.853:0.001525478,('EPI_ISL_27588|1982.5|wild.ans|USA|H5N2|Am_nonGsGD':0.000000006,'EPI_ISL_6503|1986.847|Dom.ans|USA|H11N1|nan':0.004599690)0.000:0.000000006)0.000:0.000000006)0.742:0.000000006,('EPI_ISL_6626|1986.811|Dom.ans|USA|H6N2|nan':0.009311172,'EPI_ISL_6230|1987.797|wild.ans|USA|H6N2|nan':0.003062323)0.873:0.004649423)0.903:0.003075820)0.731:0.000000006)0.000:0.000000006,(('EPI_ISL_15902|1980.5|Dom.gal|USA|H7N3|nan':0.000000006,('EPI_ISL_31540|1983.5|Dom.gal|Canada|H5N1|Am_nonGsGD':0.001500720,('EPI_ISL_68712|1995.5|Dom.ans|USA|H3N8|nan':0.027446517,('EPI_ISL_6992|1989.5|wild.ans|USA|H6N8|nan':0.001531484,'EPI_ISL_6361|1989.797|wild.ans|USA|H6N8|nan':0.000000006)0.934:0.006353072)0.911:0.006177887)0.907:0.004648742)0.925:0.003059672,('EPI_ISL_119098|1979.082|wild.ans|USA|H2N3|nan':0.001526602,'EPI_ISL_118571|1979.082|wild.ans|USA|H2N2|nan':0.000000006)0.000:0.000000006)0.909:0.001526221)0.864:0.001526859)0.000:0.000000006)0.962:0.004598559,'EPI_ISL_4406|1977.6|wild.ans|Canada|H2N3|nan':0.003060515)0.000:0.000000006,('EPI_ISL_5781|1988.672|wild.ans|Canada|H2N1|nan':0.0,'EPI_ISL_5797|1985.633|wild.ans|Canada|H7N3|nan':0.0):0.004603804)0.849:0.001528053)0.000:0.000000006)0.000:0.000000006,'EPI_ISL_8904|1983.641|wild.ans|Canada|H11N3|nan':0.007710906)0.832:0.001529047,((('EPI_ISL_8847|1985.652|wild.ans|Canada|H4N6|nan':0.0,'EPI_ISL_99477|1986.633|wild.ans|Canada|H4N6|nan':0.0,'EPI_ISL_5855|1988.5|Dom.ans|USA|H5N2|Am_nonGsGD':0.0):0.000000006,('EPI_ISL_5831|1980.634|unknown|USA|H7N3|nan':0.003063884,((('EPI_ISL_87500|1989.797|wild.ans|USA|H0N0|nan':0.0,'EPI_ISL_6959|1989.797|wild.ans|USA|H10N7|nan':0.0,'EPI_ISL_6505|1989.797|wild.ans|USA|H10N7|nan':0.0):0.001533435,(('EPI_ISL_131374|1993.625|wild.ans|Canada|H6N8|nan':0.009250972,(('EPI_ISL_8836|1978.605|wild.ans|Canada|H4N2|nan':0.004630803,((('EPI_ISL_8891|1978.6|wild.ans|USA|H10N3|nan':0.003056644,'EPI_ISL_8729|1978.597|wild.ans|Canada|H6N5|nan':0.004592972)0.000:0.000000006,('EPI_ISL_5859|1982.915|wild.ans|USA|H1N2|nan':0.004656592,'EPI_ISL_119109|1984.604|wild.ans|Canada|H2N3|nan':0.006195995)0.755:0.001494651)0.849:0.004687548,('EPI_ISL_161827|2013.104|wild.other|Antarctica|H11N2|nan':0.006530233,'EPI_ISL_366229|2017.09|wild.other|Antarctic|H11N2|nan':0.001202586)1.000:0.044760793)0.627:0.003039403)0.960:0.009316621,('EPI_ISL_146010|1953.5|Dom.ans|Canada|H10N7|nan':0.011580758,((('EPI_ISL_8747|1979.614|wild.ans|Canada|H3N6|3C.2':0.012211895,('EPI_ISL_65223|2004.926|wild.other|Egypt|H6N2|nan':0.013562433,('EPI_ISL_132847|1968.5|Dom.gal|Canada|H8N4|nan':0.009479334,'EPI_ISL_89169|1966.441|Dom.gal|Canada|H0N0|Am_nonGsGD':0.004601989)0.575:0.000489021)0.850:0.004835780)0.813:0.003537685,(((('EPI_ISL_69966|1942.019|swine|USA|H1N1|6B.1':0.003654854,(('EPI_ISL_697551|2018.132|swine|China|H1N1|nan':0.0,'EPI_ISL_22554|1999.5|Dom.gal|USA|H1N1|6B.1':0.0):0.000000006,'EPI_ISL_69972|1931.027|swine|USA|H1N1|6B.1':0.001529095)0.918:0.007191342)0.775:0.008891306,('EPI_ISL_7774|1967.5|swine|USA|H1N1|nan':0.007068288,((('EPI_ISL_90156|2005.5|swine|Japan|H1N1|6B.1':0.099699358,(('EPI_ISL_13920|2005.5|swine|Thailand|H1N2|nan':0.054376896,('EPI_ISL_28429|2004.5|swine|Thailand|H1N1|6B.1':0.001597366,'EPI_ISL_28426|2004.5|swine|Thailand|H1N1|6B.1':0.000000006)1.000:0.051666794)0.947:0.020911382,(((((((((('EPI_ISL_88324|2001.044|swine|HongKong|H1N1|nan':0.025762769,('EPI_ISL_88317|2000.525|swine|HongKong|H1N1|nan':0.016502231,('EPI_ISL_88328|2001.233|swine|HongKong|H1N1|nan':0.004839338,('EPI_ISL_88338|2002.055|swine|HongKong|H1N2|nan':0.001599641,('EPI_ISL_88342|2002.614|swine|HongKong|H1N2|nan':0.004880412,'EPI_ISL_88349|2003.521|swine|HongKong|H1N2|nan':0.003212370)0.881:0.003197681)0.958:0.006495358)0.934:0.006549429)0.897:0.006466190)0.928:0.006499616,(('EPI_ISL_88946|1994.312|swine|HongKong|H1N1|6B.1':0.0,'EPI_ISL_88944|1994.312|swine|HongKong|H1N1|6B.1':0.0):0.000000006,('EPI_ISL_84428|2008.863|swine|China|H1N1|6B.1':0.001593194,(('EPI_ISL_67905|2002.5|swine|China|H1N1|6B.1':0.0,'EPI_ISL_132839|2010.748|swine|China|H1N1|6B.1':0.0):0.000000006,('EPI_ISL_75782|2009.668|swine|China|H1N1|6B.1':0.006413889,'EPI_ISL_75778|2008.667|swine|China|H1N1|6B.1':0.001593373)0.509:0.000000006)0.000:0.000000006)1.000:0.023056583)0.940:0.004805811)0.000:0.000000006,(((((((('EPI_ISL_93245|2010.085|swine|VietNam|H3N2|3C.3a':0.0,'EPI_ISL_93246|2010.085|swine|VietNam|H3N2|3C.3a':0.0,'EPI_ISL_93249|2010.085|swine|VietNam|H3N2|3C.3a':0.0,'EPI_ISL_93250|2010.085|swine|VietNam|H3N2|3C.3a':0.0,'EPI_ISL_93248|2010.085|swine|VietNam|H3N2|3C.3a':0.0,'EPI_ISL_93247|2010.085|swine|VietNam|H3N2|3C.3a':0.0,'EPI_ISL_208657|2012.5|swine|Cambodia|H3N2|3C.3a':0.0,'EPI_ISL_208656|2012.5|swine|Cambodia|H3N2|3C.3a':0.0):0.026155274,(('EPI_ISL_129922|2010.5|swine|VietNam|H1N2|nan':0.0,'EPI_ISL_208655|2011.5|swine|Cambodia|H3N2|3C.3a':0.0):0.005578107,('EPI_ISL_162680|2013.926|swine|VietNam|H1N2|nan':0.001587853,('EPI_ISL_160787|2012.923|swine|VietNam|H1N2|6B.1A.5a':0.001589483,('EPI_ISL_218299|2015.099|swine|VietNam|H1N2|nan':0.0,'EPI_ISL_218303|2015.099|swine|VietNam|H1N2|nan':0.0):0.006401909)0.000:0.000000006)0.931:0.007415161)0.964:0.013333197)0.991:0.019725236,(('EPI_ISL_29767|2002.518|swine|HongKong|H1N2|nan':0.000000006,(((('EPI_ISL_29770|2006.581|swine|HongKong|H1N2|nan':0.001293804,'EPI_ISL_88402|2009.211|swine|HongKong|H1N2|nan':0.013539249)0.956:0.008490915,'EPI_ISL_96980|2010.584|swine|HongKong|H1N2|nan':0.028677709)0.750:0.001507882,(('EPI_ISL_88360|2004.612|swine|HongKong|H1N2|nan':0.009655342,((((('EPI_ISL_176792|2013.038|swine|China|H1N1|nan':0.008019282,('EPI_ISL_4081613|2013.162|swine|China|H1N1|nan':0.0,'EPI_ISL_4081614|2013.247|swine|China|H1N1|nan':0.0):0.000000006)0.842:0.006542404,'EPI_ISL_96972|2010.403|swine|China|H1N1|nan':0.014728679)0.725:0.001486205,((((('EPI_ISL_176794|2013.038|swine|China|H1N1|nan':0.003187656,(('EPI_ISL_282078|2014.748|swine|China|H1N1|nan':0.0,'EPI_ISL_282079|2014.833|swine|China|H1N1|nan':0.0):0.012918127,('EPI_ISL_249793|2013.54|swine|China|H1N1|nan':0.001595412,(('EPI_ISL_12941313|2014.822|swine|China|H1N1|nan':0.000000006,'EPI_ISL_12941289|2015.852|swine|China|H1N1|nan':0.001592571)0.994:0.009667026,(('EPI_ISL_4081610|2014.162|swine|Japan|H1N1|nan':0.0,'EPI_ISL_4081609|2014.162|swine|Japan|H1N1|nan':0.0):0.008030651,'EPI_ISL_293277|2016.295|swine|China|H1N1|nan':0.006421335)0.000:0.000000006)0.905:0.003189736)0.772:0.001606547)0.766:0.001594157)0.000:0.000000006,('EPI_ISL_505445|2014.885|swine|China|H1N1|nan':0.000000006,((('EPI_ISL_12958029|2016.836|swine|China|H1N1|nan':0.011303820,('EPI_ISL_12957485|2017.836|swine|China|H1N1|nan':0.000000006,'EPI_ISL_505732|2019.5|swine|China|H3N2|nan':0.011305347)0.987:0.011292351)0.357:0.000000006,((('EPI_ISL_12941321|2019.123|swine|China|H1N1|nan':0.018179496,('EPI_ISL_12957207|2016.872|swine|China|H1N1|nan':0.003215263,('EPI_ISL_293279|2016.836|swine|China|H1N1|nan':0.0,'EPI_ISL_293284|2017.49|swine|China|H1N1|nan':0.0):0.003203751)0.861:0.003177421)0.768:0.001633932,(('EPI_ISL_293283|2017.342|swine|China|H1N1|nan':0.003196451,'EPI_ISL_12957206|2018.921|swine|China|H1N1|nan':0.000000006)0.994:0.008041697,'EPI_ISL_12958465|2017.877|swine|China|H1N1|nan':0.014580972)0.000:0.000000006)0.851:0.001591546,('EPI_ISL_165153|2013.414|swine|China|H3N2|nan':0.000000006,'EPI_ISL_282063|2014.162|swine|China|H3N2|nan':0.004801325)0.978:0.006410469)0.000:0.000000006)0.000:0.000000006,((((((((('EPI_ISL_14768130|2020.705|swine|China|H1N1|nan':0.000000006,'EPI_ISL_14768123|2020.355|swine|China|H1N1|nan':0.001592728)0.959:0.004797982,(('EPI_ISL_12958444|2018.967|swine|China|H1N1|nan':0.000000006,'EPI_ISL_12958431|2019.868|swine|China|H1N1|nan':0.004837473)0.907:0.003277734,'EPI_ISL_12958201|2017.808|swine|China|H1N1|nan':0.006416517)0.000:0.000000006)0.000:0.000000006,('EPI_ISL_14870987|2020.844|swine|China|H1N1|nan':0.014684747,'EPI_ISL_14768131|2020.705|swine|China|H1N1|nan':0.001570055)0.771:0.001624701)0.000:0.000000006,('EPI_ISL_12958435|2019.868|swine|China|H1N1|nan':0.009672191,'EPI_ISL_370660|2018.748|swine|China|H1N1|nan':0.011317770)0.000:0.000000006)0.000:0.000000006,(('EPI_ISL_12958198|2019.863|swine|China|H1N1|nan':0.004895590,'EPI_ISL_14768136|2020.951|swine|China|H1N1|nan':0.011420623)0.821:0.003166725,'EPI_ISL_12941133|2019.923|swine|China|H1N1|nan':0.011341272)0.734:0.000000006)0.739:0.000000006,'EPI_ISL_12957973|2019.888|swine|China|H1N1|nan':0.009662985)0.976:0.008037714,('EPI_ISL_12958173|2019.874|swine|China|H1N1|nan':0.009803773,('EPI_ISL_12958040|2017.863|swine|China|H1N1|nan':0.009677951,(('EPI_ISL_14870988|2020.844|swine|China|H1N1|nan':0.001601366,('EPI_ISL_14768132|2020.768|swine|China|H1N1|nan':0.009676953,(('EPI_ISL_14768129|2020.609|swine|China|H1N1|nan':0.0,'EPI_ISL_14768128|2020.604|swine|China|H1N1|nan':0.0):0.000000006,'EPI_ISL_14768133|2020.587|swine|China|H1N1|nan':0.001592783)0.000:0.000000006)0.950:0.004804298)0.939:0.004815428,('EPI_ISL_12957768|2018.885|swine|China|H1N1|nan':0.000000006,'EPI_ISL_12958438|2019.868|swine|China|H1N1|nan':0.006407429)0.877:0.001594265)0.729:0.000000006)0.919:0.006455078)0.826:0.003150295)0.748:0.000000006,(('EPI_ISL_12958208|2017.863|swine|China|H1N1|nan':0.000000006,((((('EPI_ISL_14768124|2020.443|swine|China|H1N1|nan':0.011330666,'EPI_ISL_14768125|2020.462|swine|China|H1N1|nan':0.011294420)0.754:0.001626745,(('EPI_ISL_12958187|2019.863|swine|China|H1N1|nan':0.003192686,'EPI_ISL_14768137|2020.951|swine|China|H1N1|nan':0.000000006)0.919:0.001592735,(('EPI_ISL_12958210|2018.882|swine|China|H1N1|nan':0.0,'EPI_ISL_12958206|2018.882|swine|China|H1N1|nan':0.0):0.003194503,('EPI_ISL_14768139|2020.694|swine|China|H1N1|nan':0.008085567,'EPI_ISL_14768119|2020.23|swine|China|H1N1|nan':0.000000006)0.993:0.008036308)0.000:0.000000006)0.861:0.001592600)0.000:0.000000006,'EPI_ISL_12958185|2017.808|swine|China|H1N1|nan':0.001624357)0.000:0.000000006,'EPI_ISL_12958455|2019.871|swine|China|H1N1|nan':0.009659913)0.768:0.001644499,'EPI_ISL_12958218|2018.882|swine|China|H1N1|nan':0.013131555)0.140:0.001546858)0.949:0.006499568,'EPI_ISL_12957974|2018.852|swine|China|H1N1|nan':0.006498304)0.881:0.003160664)0.848:0.001595620,('EPI_ISL_12958464|2016.836|swine|China|H1N1|nan':0.014708449,'EPI_ISL_12941001|2017.836|swine|China|H1N1|nan':0.014594150)0.000:0.000000006)0.971:0.004800573)0.855:0.001590664)0.000:0.000000006)0.000:0.000000006,(('EPI_ISL_12958036|2015.847|swine|China|H1N1|nan':0.011295186,('EPI_ISL_505731|2019.5|swine|China|H3N2|nan':0.017970506,(('EPI_ISL_12958458|2018.896|swine|China|H1N1|nan':0.016789094,('EPI_ISL_12941217|2017.836|swine|China|H1N1|nan':0.006455506,'EPI_ISL_12957473|2018.921|swine|China|H1N1|nan':0.011332173)0.871:0.003342732)0.833:0.003515000,'EPI_ISL_282052|2016.175|swine|China|H1N1|nan':0.011450678)0.714:0.001147442)0.725:0.001638924)0.308:0.001606095,((('EPI_ISL_249844|2015.962|swine|China|H1N1|nan':0.014577386,('EPI_ISL_266595|2015.23|swine|China|H1N1|nan':0.0,'EPI_ISL_293278|2016.415|swine|China|H1N1|nan':0.0):0.004792373)0.000:0.000000006,((((('EPI_ISL_12958230|2016.913|swine|China|H1N1|nan':0.003188515,'EPI_ISL_12958227|2016.913|swine|China|H1N1|nan':0.000000006)0.963:0.006426658,('EPI_ISL_12958182|2017.877|swine|China|H1N1|nan':0.001585948,'EPI_ISL_12958399|2017.882|swine|China|H1N1|nan':0.003199826)0.781:0.001601991)0.871:0.003193436,(('EPI_ISL_282061|2015.414|swine|China|H1N1|nan':0.004847860,('EPI_ISL_239998|2016.803|Human|China|H1N1|nan':0.000000006,((('EPI_ISL_482284|2017.915|swine|China|H1N1|nan':0.008131277,'EPI_ISL_12958411|2019.868|swine|China|H1N1|nan':0.014697618)0.756:0.000000006,('EPI_ISL_10398539|2017.89|swine|China|H1N1|nan':0.003214447,('EPI_ISL_12939610|2018.852|swine|China|H1N1|nan':0.003215405,'EPI_ISL_12958242|2017.882|swine|China|H1N1|nan':0.001604679)0.000:0.000000006)0.000:0.000000006)0.000:0.000000006,(('EPI_ISL_12958041|2019.874|swine|China|H1N1|nan':0.004798279,'EPI_ISL_12958038|2019.874|swine|China|H1N1|nan':0.000000006)0.921:0.003213898,'EPI_ISL_482259|2018.162|swine|China|H1N1|nan':0.000000006)0.953:0.003194442)0.884:0.001593117)0.996:0.011377936)0.747:0.001537510,(('EPI_ISL_12958405|2015.841|swine|China|H1N1|nan':0.019806393,((('EPI_ISL_482222|2018.162|swine|China|H1N1|nan':0.001601892,'EPI_ISL_697519|2019.219|swine|China|H1N1|nan':0.000000006)0.999:0.012969252,('EPI_ISL_12957502|2017.816|swine|China|H1N1|nan':0.011379441,(('EPI_ISL_12958414|2016.885|swine|China|H1N1|nan':0.001594278,('EPI_ISL_12958449|2016.885|swine|China|H1N1|nan':0.0,'EPI_ISL_12958408|2016.885|swine|China|H1N1|nan':0.0):0.000000006)0.000:0.000000006,('EPI_ISL_12958221|2018.882|swine|China|H1N1|nan':0.004820157,('EPI_ISL_12958213|2019.836|swine|China|H1N1|nan':0.001597750,('EPI_ISL_14768121|2020.303|swine|China|H1N1|nan':0.0,'EPI_ISL_14768122|2020.038|swine|China|H1N1|nan':0.0):0.001605051)0.980:0.008164983)0.908:0.004850112)0.779:0.001647009)0.393:0.001550964)0.000:0.000000006,'EPI_ISL_12958410|2016.885|swine|China|H1N1|nan':0.006417662)0.751:0.001677608)0.911:0.004785921,(('EPI_ISL_482260|2016.833|swine|China|H1N1|nan':0.001596883,'EPI_ISL_389787|2017.247|swine|China|H1N1|nan':0.001636811)0.993:0.011545851,'EPI_ISL_12958043|2017.863|swine|China|H1N1|nan':0.008226644)0.760:0.001411631)0.904:0.003260469)0.775:0.001613287)0.000:0.000000006,(((('EPI_ISL_12957780|2014.975|swine|China|H1N1|nan':0.003191917,('EPI_ISL_12940921|2017.841|swine|China|H1N1|nan':0.013144527,('EPI_ISL_482252|2018.085|swine|China|H1N1|nan':0.000000006,'EPI_ISL_502192|2018.888|wild.other|China|H1N1|nan':0.003191277)0.880:0.003193146)0.853:0.003209264)0.897:0.003210504,(('EPI_ISL_12940938|2015.838|swine|China|H1N1|nan':0.001600608,('EPI_ISL_12957772|2015.836|swine|China|H1N1|nan':0.003203131,'EPI_ISL_505444|2016.923|swine|China|H1N1|nan':0.004838205)0.758:0.001597747)0.801:0.001591069,'EPI_ISL_12958225|2016.822|swine|China|H1N1|nan':0.012955503)0.000:0.000000006)0.857:0.001591102,(((('EPI_ISL_12958240|2018.86|swine|China|H1N1|nan':0.003206067,'EPI_ISL_12941140|2019.923|swine|China|H1N1|nan':0.013368665)0.936:0.004853017,'EPI_ISL_12957495|2016.948|swine|China|H1N1|nan':0.009698796)0.000:0.000000006,'EPI_ISL_12958385|2019.874|swine|China|H1N1|nan':0.016316053)0.961:0.006436202,('EPI_ISL_12957507|2016.842|swine|China|H1N1|nan':0.012948319,((('EPI_ISL_225534|2014.94|swine|China|H1N1|nan':0.008039997,'EPI_ISL_389785|2017.247|swine|China|H1N1|nan':0.017939727)0.317:0.000000006,(('EPI_ISL_12958028|2019.836|swine|China|H1N1|nan':0.008261597,'EPI_ISL_14768117|2020.049|swine|China|H1N1|nan':0.003079401)1.000:0.018258311,'EPI_ISL_256368|2015.247|swine|China|H1N1|nan':0.003313887)0.763:0.001479924)0.000:0.000000006,'EPI_ISL_12958212|2015.836|swine|China|H1N1|nan':0.011322269)0.000:0.000000006)0.767:0.001616525)0.774:0.001577604)0.000:0.000000006,(('EPI_ISL_256373|2015.934|swine|China|H1N1|nan':0.012939744,('EPI_ISL_12958196|2015.836|swine|China|H1N1|nan':0.004800962,((('EPI_ISL_12941102|2014.956|swine|China|H1N1|nan':0.009664863,('EPI_ISL_12958234|2014.918|swine|China|H1N1|nan':0.003189922,('EPI_ISL_12958409|2014.918|swine|China|H1N1|nan':0.008020924,'EPI_ISL_12958024|2014.929|swine|China|H1N1|nan':0.004800223)0.000:0.000000006)0.758:0.001600156)0.780:0.001594469,'EPI_ISL_12958396|2014.923|swine|China|H1N1|nan':0.006408118)0.736:0.001389508,'EPI_ISL_12957773|2014.975|swine|China|H1N1|nan':0.003892839)0.948:0.005951835)0.000:0.000000006)0.000:0.000000006,'EPI_ISL_12958237|2017.871|swine|China|H1N1|nan':0.017932335)0.841:0.001591849)0.849:0.001591262)0.000:0.000000006,(((('EPI_ISL_12957492|2016.872|swine|China|H1N1|nan':0.006415880,('EPI_ISL_12941297|2016.872|swine|China|H1N1|nan':0.006437852,('EPI_ISL_12958466|2018.847|swine|China|H1N1|nan':0.011430791,'EPI_ISL_12958400|2017.882|swine|China|H1N1|nan':0.005076265)0.754:0.001473569)0.000:0.000000006)0.000:0.000000006,('EPI_ISL_12957472|2013.868|swine|China|H1N1|nan':0.000000006,'EPI_ISL_12958037|2014.918|swine|China|H1N1|nan':0.001592898)0.969:0.004796264)0.830:0.001590911,'EPI_ISL_12941178|2013.808|swine|China|H1N1|nan':0.001590919)0.000:0.000000006,((('EPI_ISL_282062|2013.666|swine|China|H1N1|nan':0.0,'EPI_ISL_505447|2015.041|swine|China|H1N1|nan':0.0):0.000000006,((('EPI_ISL_505440|2015.052|swine|China|H1N1|nan':0.0,'EPI_ISL_505439|2015.052|swine|China|H1N1|nan':0.0):0.003199830,('EPI_ISL_293281|2017.252|swine|China|H1N1|nan':0.006411192,('EPI_ISL_156387|2013.849|swine|China|H1N1|nan':0.003193167,'EPI_ISL_249812|2015.814|swine|China|H1N1|nan':0.013029161)0.000:0.000000006)0.857:0.001594308)0.000:0.000000006,'EPI_ISL_12957487|2016.872|swine|China|H1N1|nan':0.004790513)0.836:0.001591006)0.000:0.000000006,('EPI_ISL_249799|2014.984|swine|China|H1N1|nan':0.004810249,'EPI_ISL_12941025|2016.918|swine|China|H1N1|nan':0.009667398)0.808:0.000000006)0.000:0.000000006)0.000:0.000000006)0.000:0.000000006)1.000:0.000000006,(((('EPI_ISL_482283|2017.915|swine|China|H1N1|nan':0.016188664,('EPI_ISL_482289|2015.915|swine|China|H1N1|nan':0.001591138,'EPI_ISL_12958384|2014.918|swine|China|H1N1|nan':0.006449158)0.000:0.000000006)0.911:0.003200778,(((('EPI_ISL_482242|2016.915|swine|China|H1N1|nan':0.0,'EPI_ISL_482241|2017.085|swine|China|H1N1|nan':0.0):0.003183507,('EPI_ISL_12939617|2018.852|swine|China|H1N1|nan':0.000000006,'EPI_ISL_12958044|2019.874|swine|China|H1N1|nan':0.003183900)0.974:0.006436620)0.000:0.000000006,('EPI_ISL_12940961|2016.918|swine|China|H1N1|nan':0.003096676,('EPI_ISL_12958402|2016.926|swine|China|H1N1|nan':0.003213239,('EPI_ISL_12958033|2017.866|swine|China|H1N1|nan':0.004793704,'EPI_ISL_12958034|2017.866|swine|China|H1N1|nan':0.000000006)0.886:0.003211031)0.771:0.001558805)0.888:0.003101201)0.770:0.001546229,'EPI_ISL_12941305|2018.921|swine|China|H1N1|nan':0.011590088)0.773:0.001526489)0.894:0.003103844,'EPI_ISL_12958226|2016.913|swine|China|H1N1|nan':0.006420835)0.739:0.001556766,('EPI_ISL_12941032|2016.918|swine|China|H1N1|nan':0.008104386,'EPI_ISL_218331|2014.852|swine|China|H1N1|nan':0.003270900)0.761:0.001511655)0.810:0.001549581)0.000:0.000000006)0.937:0.003082607)0.845:0.001540274,('EPI_ISL_293280|2017.225|swine|China|H1N1|nan':0.012947806,'EPI_ISL_293276|2016.26|swine|China|H1N1|nan':0.009756977)0.000:0.000000006)0.750:0.001350979,('EPI_ISL_12957496|2014.918|swine|China|H1N1|nan':0.000000006,'EPI_ISL_206573|2015.499|Human|China|H1N1|nan':0.001590613)0.969:0.008259379)0.999:0.019299570)0.749:0.001549533,('EPI_ISL_96981|2010.649|swine|China|H1N2|6B.1':0.011417204,'EPI_ISL_74374|2009.614|swine|HongKong|H1N1|nan':0.006470201)0.743:0.001528911)0.884:0.003092831,(('EPI_ISL_157896|2013.175|swine|China|H1N1|nan':0.000000006,('EPI_ISL_88401|2009.211|swine|HongKong|H1N1|nan':0.004517206,(('EPI_ISL_88387|2008.847|swine|HongKong|H1N1|nan':0.006397033,('EPI_ISL_88395|2009.134|swine|HongKong|H1N1|nan':0.001586512,('EPI_ISL_75321|2010.038|swine|China|H1N1|nan':0.011249819,'EPI_ISL_74379|2009.844|swine|HongKong|H1N1|nan':0.003176069)0.505:0.000000006)0.000:0.000000006)0.866:0.003565793,('EPI_ISL_4081617|2013.247|swine|China|H1N1|nan':0.001590141,'EPI_ISL_4081615|2013.162|swine|China|H1N1|nan':0.000000006)0.998:0.024418870)0.255:0.001485140)0.923:0.005128559)0.949:0.004778107,'EPI_ISL_88379|2007.022|swine|HongKong|H1N1|nan':0.000000006)0.827:0.000000006)0.987:0.009330649)0.000:0.000000006,'EPI_ISL_29773|2005.86|swine|HongKong|H1N2|nan':0.012933602)0.919:0.003086914)0.818:0.001535330,(('EPI_ISL_29772|2004.784|swine|HongKong|H1N2|nan':0.003153516,'EPI_ISL_29775|2009.145|swine|HongKong|H1N2|nan':0.012965480)0.759:0.001632948,(((('EPI_ISL_139116|2010.915|swine|China|H1N2|nan':0.0,'EPI_ISL_205060|2012.801|swine|China|H1N2|nan':0.0):0.012916859,('EPI_ISL_25229|2007.225|swine|China|H1N2|6B.1':0.004787295,'EPI_ISL_168484|2010.989|swine|China|H1N2|nan':0.009651133)0.000:0.000000006)0.772:0.001600378,'EPI_ISL_88353|2003.858|swine|HongKong|H1N2|nan':0.009773558)0.749:0.001582499,'EPI_ISL_88355|2004.014|swine|HongKong|H1N2|nan':0.004788086)0.000:0.000000006)0.864:0.001589060)0.000:0.000000006)0.719:0.000000006,('EPI_ISL_166533|2012.085|swine|China|H1N1|nan':0.004946102,'EPI_ISL_74372|2009.556|swine|HongKong|H1N2|nan':0.003077758)0.999:0.018175496)0.914:0.006339428)0.713:0.004643006,'EPI_ISL_2136|2000.5|swine|USA|H1N2|nan':0.013009229)0.262:0.001538072,'EPI_ISL_29768|2003.06|swine|HongKong|H1N2|nan':0.016239976)0.692:0.000000006,((('EPI_ISL_2132|2001.5|swine|USA|H1N2|nan':0.000000006,'EPI_ISL_3362|2001.5|Dom.ans|USA|H1N2|nan':0.014559501)0.914:0.003185330,(('EPI_ISL_2134|2000.5|swine|USA|H1N2|nan':0.004788924,'EPI_ISL_2133|2001.5|swine|USA|H1N2|nan':0.006418727)0.460:0.000000006,('EPI_ISL_2135|2001.5|swine|USA|H1N2|nan':0.003266454,'EPI_ISL_91942|2004.246|swine|USA|H1N1|nan':0.014732817)0.913:0.004753007)0.000:0.000000006)0.000:0.000000006,(((('EPI_ISL_24590|2007.5|swine|Korea|H3N2|3C.3a':0.003173326,'EPI_ISL_24588|2007.5|swine|Korea|H3N2|nan':0.004894160)1.000:0.023171300,('EPI_ISL_92314|2005.241|swine|USA|H1N1|nan':0.022237832,'EPI_ISL_83309|2003.085|swine|USA|H3N2|nan':0.018829299)0.662:0.000761768)0.000:0.000000006,(((((((((('EPI_ISL_164393|2011.945|swine|VietNam|H1N2|6B.1':0.0,'EPI_ISL_164395|2011.945|swine|VietNam|H1N2|6B.1':0.0,'EPI_ISL_164396|2011.945|swine|VietNam|H1N2|6B.1':0.0,'EPI_ISL_164394|2011.945|swine|VietNam|H1N2|6B.1':0.0,'EPI_ISL_164391|2011.945|swine|VietNam|H1N2|6B.1':0.0,'EPI_ISL_164445|2011.945|swine|VietNam|H1N2|6B.1':0.0,'EPI_ISL_160783|2011.945|swine|VietNam|H1N2|6B.1':0.0,'EPI_ISL_164392|2011.945|swine|VietNam|H1N2|6B.1':0.0,'EPI_ISL_164444|2011.945|swine|VietNam|H1N2|6B.1':0.0):0.000000006,'EPI_ISL_164397|2011.945|swine|VietNam|H1N2|6B.1':0.001535552)0.976:0.009448256,(('EPI_ISL_160437|2011.948|swine|VietNam|H1N2|6B.1':0.0,'EPI_ISL_164464|2011.948|swine|VietNam|H1N2|6B.1':0.0,'EPI_ISL_164463|2011.948|swine|VietNam|H1N2|6B.1':0.0,'EPI_ISL_164462|2011.948|swine|VietNam|H1N2|6B.1':0.0,'EPI_ISL_164465|2011.948|swine|VietNam|H1N2|6B.1':0.0):0.000000006,'EPI_ISL_164461|2011.948|swine|VietNam|H1N2|6B.1':0.001596462)0.883:0.004819921)0.995:0.015990172,((((('EPI_ISL_124332|2009.929|swine|USA|H1N1|nan':0.003190400,('EPI_ISL_79861|2008.5|swine|USA|H1N2|nan':0.001589419,('EPI_ISL_102558|2010.992|swine|USA|H3N2|nan':0.003194076,'EPI_ISL_119329|2009.929|swine|USA|H1N2|nan':0.001617860)0.886:0.003216537)0.124:0.001613040)0.746:0.000000006,'EPI_ISL_93354|2010.934|swine|USA|H1N1|6B.1':0.008033020)0.000:0.000000006,(((((('EPI_ISL_281966|2013.137|swine|USA|H0N0|3C.3a':0.014022612,'EPI_ISL_155700|2013.866|swine|USA|H1N1|6B.1':0.034055847)0.903:0.008038474,((((('EPI_ISL_151003|2011.762|swine|USA|H1N2|nan':0.0,'EPI_ISL_271073|2012.199|swine|USA|H1N2|nan':0.0):0.000000006,('EPI_ISL_143152|2013.104|swine|USA|H1N1|6B.1':0.006412953,((('EPI_ISL_167148|2013.655|swine|USA|H0N0|nan':0.000000006,'EPI_ISL_161188|2013.748|swine|USA|H1N2|nan':0.000000006)0.752:0.001600294,('EPI_ISL_203138|2015.816|swine|USA|H1N2|nan':0.006417802,('EPI_ISL_236810|2016.052|swine|USA|H3N2|3C.3a':0.000000006,'EPI_ISL_217471|2016.109|swine|USA|H1N2|nan':0.001591119)0.000:0.000000006)0.930:0.004804203)0.938:0.004778998,'EPI_ISL_133715|2012.833|swine|USA|H1N1|6B.1':0.000000006)0.000:0.000000006)0.919:0.001587075)0.841:0.001586975,'EPI_ISL_124010|2010.178|swine|USA|H1N2|nan':0.000000006)0.855:0.001587935,(((((('EPI_ISL_208920|2015.866|swine|USA|H1N2|nan':0.004851493,(('EPI_ISL_203109|2015.797|swine|USA|H1N2|nan':0.003188261,(('EPI_ISL_295688|2017.934|swine|USA|H3N2|nan':0.003220042,('EPI_ISL_260805|2017.123|swine|USA|H1N2|nan':0.001577172,'EPI_ISL_4089879|2021.532|swine|USA|H1N2|nan':0.011343817)0.897:0.003252189)0.775:0.001568874,'EPI_ISL_225561|2016.306|swine|USA|H1N2|nan':0.001590438)0.000:0.000000006)0.859:0.001589778,'EPI_ISL_4082123|2015.712|swine|USA|H1N2|nan':0.000000006)0.987:0.009770927)0.762:0.001557035,('EPI_ISL_200093|2015.597|swine|USA|H1N2|nan':0.006411626,((('EPI_ISL_262586|2017.178|swine|USA|H1N2|nan':0.004853663,('EPI_ISL_243785|2016.754|swine|USA|H1N2|nan':0.004843581,'EPI_ISL_295675|2017.962|swine|USA|H1N2|nan':0.006486623)0.740:0.001559933)0.950:0.006536391,('EPI_ISL_258614|2017.079|swine|USA|H1N2|nan':0.001593015,((('EPI_ISL_203112|2015.786|swine|USA|H1N2|nan':0.0,'EPI_ISL_252706|2016.893|swine|USA|H1N2|nan':0.0):0.000000006,('EPI_ISL_299535|2018.022|swine|USA|H1N2|nan':0.000000006,(('EPI_ISL_502840|2020.309|swine|USA|H3N2|3C.2':0.0,'EPI_ISL_502896|2020.303|swine|USA|H3N2|3C.2':0.0):0.004883635,'EPI_ISL_499222|2020.443|swine|USA|H1N2|nan':0.004846464)0.767:0.001575533)0.973:0.006421246)0.000:0.000000006,('EPI_ISL_264208|2017.214|swine|USA|H1N1|6B.1':0.001593280,'EPI_ISL_296391|2017.816|swine|USA|H3N2|3C.2':0.004809233)0.000:0.000000006)0.000:0.000000006)0.773:0.001559869)0.921:0.004871258,(('EPI_ISL_282400|2017.644|swine|USA|H3N2|3C.3a':0.001595467,'EPI_ISL_234577|2016.593|swine|USA|H1N2|nan':0.000000006)0.763:0.001550185,('EPI_ISL_393502|2019.619|swine|USA|H1N1|nan':0.006533285,'EPI_ISL_281303|2017.605|swine|USA|H1N2|nan':0.008216982)0.915:0.004873785)0.935:0.004950146)0.913:0.004856639)0.000:0.000000006)0.912:0.003190690,('EPI_ISL_137557|2013.044|swine|USA|H1N1|6B.1':0.001598981,'EPI_ISL_154632|2013.833|swine|USA|H1N1|6B.1':0.001597970)0.800:0.001599031)0.000:0.000000006,('EPI_ISL_203201|2015.762|swine|USA|H3N2|3C.3a':0.004792736,'EPI_ISL_151924|2013.658|swine|USA|H1N1|6B.1':0.000000006)0.993:0.008047351)0.674:0.000000006,'EPI_ISL_161122|2013.496|swine|USA|H1N1|6B.1':0.008029743)0.329:0.001601280,('EPI_ISL_103844|2011.773|swine|USA|H1N2|nan':0.004888074,('EPI_ISL_100054|2011.915|Human|USA|H1N1|6B.1':0.001606846,('EPI_ISL_132988|2012.885|swine|USA|H1N1|6B.1':0.000000006,'EPI_ISL_139941|2013.208|swine|USA|H1N1|6B.1':0.003190061)0.785:0.003188233)0.960:0.006513611)0.727:0.001520202)0.800:0.001596978)0.745:0.000000006,((((('EPI_ISL_127764|2011.532|swine|USA|H1N2|nan':0.004800178,'EPI_ISL_124484|2011.104|swine|USA|H1N2|nan':0.000000006)0.927:0.003193743,('EPI_ISL_102544|2011.797|swine|USA|H3N2|3C.3a':0.000000006,('EPI_ISL_266543|2017.225|swine|USA|H1N1|6B.1':0.003191242,('EPI_ISL_245050|2016.762|swine|USA|H1N1|nan':0.001591445,'EPI_ISL_245060|2016.795|swine|USA|H1N1|nan':0.001591861)0.000:0.000000006)0.981:0.004798874)0.843:0.001591491)0.000:0.000000006,('EPI_ISL_206672|2015.666|swine|USA|H3N2|3C.3a':0.004796960,'EPI_ISL_137561|2013.058|swine|USA|H1N2|nan':0.011329122)0.720:0.000000006)0.000:0.000000006,('EPI_ISL_130016|2012.336|swine|USA|H3N2|3C.3a':0.000000006,'EPI_ISL_130040|2012.26|swine|USA|H3N2|nan':0.001592861)0.845:0.001591723)0.000:0.000000006,((((((('EPI_ISL_237040|2016.702|swine|USA|H1N1|6B.1':0.006441740,'EPI_ISL_132941|2012.852|swine|USA|H1N1|6B.1':0.001605107)0.771:0.001584798,'EPI_ISL_161187|2013.666|swine|USA|H3N2|3C.3a':0.001591332)0.000:0.000000006,('EPI_ISL_134277|2012.866|wild.other|USA|H1N1|6B.1':0.006405049,'EPI_ISL_151989|2013.405|swine|USA|H1N1|6B.1':0.000000006)0.838:0.001591491)0.000:0.000000006,((('EPI_ISL_127770|2011.6|swine|USA|H1N2|nan':0.001595014,('EPI_ISL_146015|2013.485|swine|USA|H1N1|6B.1':0.0,'EPI_ISL_161150|2013.496|swine|USA|H1N1|6B.1':0.0):0.000000006)0.000:0.000000006,(('EPI_ISL_167593|2013.663|swine|USA|H0N0|6B.1':0.0,'EPI_ISL_167592|2013.663|swine|USA|H0N0|6B.1':0.0):0.000000006,'EPI_ISL_167594|2013.663|swine|USA|H0N0|6B.1':0.001594411)0.926:0.001594136)0.952:0.004809295,'EPI_ISL_149430|2013.679|Human|USA|H1N1|6B.1':0.001598895)0.000:0.000000006)0.000:0.000000006,(('EPI_ISL_211811|2015.959|swine|USA|H1N1|6B.1':0.026393306,((('EPI_ISL_166532|2014.562|swine|USA|H3N2|3C.3a':0.003192779,(('EPI_ISL_245785|2014.589|swine|USA|H0N0|3C.3a':0.001592947,('EPI_ISL_243765|2014.589|swine|USA|H3N2|3C.3a':0.0,'EPI_ISL_243756|2014.589|swine|USA|H3N2|3C.3a':0.0):0.000000006)0.942:0.003192844,('EPI_ISL_243771|2014.542|swine|USA|H0N0|6B.1':0.0,'EPI_ISL_174302|2014.918|swine|USA|H3N2|3C.3a':0.0,'EPI_ISL_245778|2014.597|swine|USA|H3N2|3C.3a':0.0,'EPI_ISL_243758|2014.597|swine|USA|H3N2|3C.3a':0.0,'EPI_ISL_245803|2014.542|swine|USA|H3N2|3C.3a':0.0,'EPI_ISL_243755|2014.542|swine|USA|H1N2|6B.1':0.0):0.000000006)0.000:0.000000006)0.755:0.001586516,('EPI_ISL_297173|2017.89|swine|USA|H3N2|nan':0.003206633,('EPI_ISL_4081702|2020.844|swine|USA|H3N2|nan':0.001596965,'EPI_ISL_4083577|2021.296|swine|USA|H3N2|nan':0.000000006)0.919:0.004863000)0.993:0.011413880)0.972:0.006468667,('EPI_ISL_129684|2012.653|Human|USA|H1N2|6B.1A.5b':0.0,'EPI_ISL_131162|2012.5|swine|USA|H1N2|6B.1A.5b':0.0):0.000000006)0.924:0.003190767)0.000:0.000000006,'EPI_ISL_271646|2012.156|swine|USA|H3N2|3C.3a':0.001591309)0.000:0.000000006)0.000:0.000000006,(((('EPI_ISL_271076|2012.156|swine|USA|H0N0|6B.1':0.0,'EPI_ISL_166508|2013.663|swine|USA|H0N0|6B.1':0.0,'EPI_ISL_133680|2012.902|swine|USA|H3N2|nan':0.0,'EPI_ISL_168319|2013.663|swine|USA|H3N2|3C.3a':0.0,'EPI_ISL_167146|2013.655|swine|USA|H3N2|3C.3a':0.0,'EPI_ISL_167147|2013.655|swine|USA|H3N2|3C.3a':0.0,'EPI_ISL_164910|2013.655|swine|USA|H3N2|3C.3a':0.0,'EPI_ISL_164907|2013.655|swine|USA|H3N2|3C.3a':0.0,'EPI_ISL_164908|2013.655|swine|USA|H3N2|3C.3a':0.0,'EPI_ISL_164909|2013.655|swine|USA|H3N2|3C.3a':0.0,'EPI_ISL_161158|2013.496|swine|USA|H3N2|3C.3a':0.0,'EPI_ISL_161184|2013.496|swine|USA|H3N2|3C.3a':0.0,'EPI_ISL_161182|2013.496|swine|USA|H3N2|3C.3a':0.0,'EPI_ISL_156555|2013.975|swine|USA|H1N1|6B.1':0.0,'EPI_ISL_161145|2013.496|swine|USA|H1N2|6B.1':0.0):0.000000006,((('EPI_ISL_134284|2012.915|swine|USA|H3N2|nan':0.000000006,(('EPI_ISL_161142|2013.496|swine|USA|H1N1|6B.1':0.000000006,('EPI_ISL_203137|2015.819|swine|USA|H1N1|6B.1':0.011300828,(('EPI_ISL_256255|2015.863|swine|USA|H1N1|6B.1':0.000000006,'EPI_ISL_222091|2016.172|swine|USA|H1N1|6B.1':0.001591784)0.897:0.003204110,('EPI_ISL_201851|2015.721|swine|USA|H1N1|nan':0.003232977,'EPI_ISL_237048|2016.669|swine|USA|H1N1|6B.1':0.011409423)0.856:0.003203110)0.899:0.003214263)0.000:0.000000006)0.907:0.001599377,('EPI_ISL_129807|2012.667|swine|USA|H1N1|6B.1':0.0,'EPI_ISL_143149|2012.667|swine|USA|H1N1|6B.1':0.0):0.001592715)0.000:0.000000006)0.000:0.000000006,'EPI_ISL_139271|2013.151|swine|USA|H1N2|nan':0.001592715)0.844:0.001591944,((('EPI_ISL_163875|2014.359|swine|USA|H1N2|nan':0.006409248,('EPI_ISL_167433|2014.696|swine|USA|H1N1|6B.1':0.003187850,(('EPI_ISL_143444|2013.364|swine|USA|H1N2|nan':0.000000006,'EPI_ISL_132985|2012.904|swine|USA|H1N2|nan':0.001590578)0.000:0.000000006,('EPI_ISL_119366|2011.071|swine|USA|H1N2|nan':0.006408502,('EPI_ISL_167983|2014.707|swine|USA|H3N1|3C.3a':0.000000006,('EPI_ISL_195459|2015.496|swine|USA|H1N2|nan':0.001584896,('EPI_ISL_234951|2016.495|swine|USA|H1N2|nan':0.001605045,'EPI_ISL_226061|2016.352|swine|USA|H1N2|nan':0.001581767)0.897:0.003233821)0.890:0.003202570)0.876:0.001589898)0.000:0.000000006)0.000:0.000000006)0.976:0.006452312)0.000:0.000000006,'EPI_ISL_180661|2015.06|swine|USA|H3N2|3C.3a':0.011345882)0.932:0.001590238,(((((('EPI_ISL_243759|2015.556|swine|USA|H1N1|6B.1':0.003219902,'EPI_ISL_205067|2015.844|swine|USA|H3N2|nan':0.004821384)0.759:0.001586948,'EPI_ISL_197216|2015.518|swine|USA|H1N1|6B.1':0.006407368)0.000:0.000000006,('EPI_ISL_173750|2014.934|swine|USA|H1N2|nan':0.0,'EPI_ISL_195380|2015.455|swine|USA|H1N1|6B.1':0.0):0.000000006)1.000:0.000000006,('EPI_ISL_272824|2017.219|swine|USA|H1N1|nan':0.009689346,(((((((('EPI_ISL_302021|2018.082|swine|USA|H1N1|nan':0.004813339,('EPI_ISL_503944|2019.868|swine|USA|H1N1|6B.1':0.000000006,(('EPI_ISL_4081598|2020.822|swine|USA|H1N1|6B.1':0.003233296,'EPI_ISL_6816037|2021.721|swine|USA|H1N1|6B.1':0.008105674)0.879:0.003200561,'EPI_ISL_6781468|2021.611|swine|USA|H1N1|nan':0.004809480)0.000:0.000000006)0.964:0.006478419)0.862:0.003243268,'EPI_ISL_399406|2019.767|swine|USA|H3N2|nan':0.008066184)0.754:0.001600100,(('EPI_ISL_379327|2017.414|swine|USA|H0N0|6B.1':0.0,'EPI_ISL_379344|2017.414|swine|USA|H0N0|nan':0.0,'EPI_ISL_328739|2017.496|swine|USA|H3N1|3C.2':0.0,'EPI_ISL_328756|2017.496|swine|USA|H3N1|3C.2':0.0,'EPI_ISL_328759|2017.496|swine|USA|H3N1|3C.2':0.0,'EPI_ISL_328740|2017.496|swine|USA|H3N1|3C.2':0.0,'EPI_ISL_328757|2017.496|swine|USA|H3N1|3C.2':0.0,'EPI_ISL_328760|2017.496|swine|USA|H3N1|3C.2':0.0,'EPI_ISL_373722|2017.414|swine|USA|H1N2|6B.1':0.0):0.000000006,'EPI_ISL_379289|2017.414|swine|USA|H0N0|6B.1':0.006418599)0.828:0.001593203)0.000:0.000000006,('EPI_ISL_208931|2015.932|swine|USA|H1N1|6B.1':0.0,'EPI_ISL_373556|2017.414|swine|USA|H1N1|6B.1':0.0,'EPI_ISL_379282|2017.414|swine|USA|H1N2|nan':0.0):0.000000006)0.000:0.000000006,('EPI_ISL_267075|2017.148|Human|USA|H3N2|3C.3a':0.001594031,(('EPI_ISL_282405|2017.638|swine|USA|H3N2|3C.2':0.006450929,('EPI_ISL_295798|2017.986|swine|USA|H1N1|6B.1':0.000000006,'EPI_ISL_381072|2018.595|swine|USA|H1N1|6B.1':0.001595580)0.880:0.003196232)0.757:0.001608692,('EPI_ISL_285413|2017.66|swine|USA|H1N1|nan':0.004866570,('EPI_ISL_396967|2019.726|swine|USA|H1N1|6B.1':0.006466983,(('EPI_ISL_502898|2020.328|swine|USA|H1N1|6B.1':0.000000006,'EPI_ISL_502892|2020.32|swine|USA|H1N1|nan':0.014629233)0.844:0.001595134,('EPI_ISL_387955|2018.581|swine|USA|H1N1|6B.1':0.000000006,'EPI_ISL_503476|2020.057|swine|USA|H1N1|6B.1':0.003197483)0.000:0.000000006)0.000:0.000000006)0.775:0.001601492)0.765:0.001593539)0.000:0.000000006)0.915:0.003194697)0.000:0.000000006,((('EPI_ISL_245327|2016.822|swine|USA|H3N1|nan':0.001592901,'EPI_ISL_387920|2018.329|swine|USA|H0N0|6B.1':0.004800578)0.000:0.000000006,(('EPI_ISL_373552|2017.414|swine|USA|H0N0|6B.1':0.001592510,('EPI_ISL_234672|2016.549|swine|USA|H1N1|6B.1':0.000000006,'EPI_ISL_296274|2017.838|swine|USA|H1N1|nan':0.004809128)0.836:0.001593539)0.000:0.000000006,'EPI_ISL_256564|2017.025|swine|USA|H1N1|6B.1':0.003198337)0.838:0.001592915)0.000:0.000000006,(('EPI_ISL_260815|2017.156|swine|USA|H1N1|nan':0.006426849,('EPI_ISL_245059|2016.803|swine|USA|H1N1|6B.1':0.0,'EPI_ISL_252794|2016.915|swine|USA|H1N1|6B.1':0.0):0.003195884)0.000:0.000000006,('EPI_ISL_222687|2016.262|swine|USA|H1N2|nan':0.001593203,'EPI_ISL_245043|2016.76|swine|USA|H1N1|nan':0.003197358)0.000:0.000000006)0.000:0.000000006)1.000:0.000000006)0.000:0.000000006,((('EPI_ISL_264215|2017.216|swine|USA|H1N1|6B.1':0.000000006,'EPI_ISL_393545|2019.655|swine|USA|H1N1|nan':0.011321410)0.900:0.003210344,(('EPI_ISL_501671|2020.331|swine|USA|H1N1|nan':0.001596122,((('EPI_ISL_14769994|2021.921|swine|USA|H3N2|3C.2':0.003206541,'EPI_ISL_4082033|2021.123|swine|USA|H1N1|6B.1':0.000000006)0.950:0.003196982,((('EPI_ISL_6785518|2021.666|swine|USA|H3N2|3C.2':0.009670454,('EPI_ISL_697536|2020.713|swine|USA|H1N1|6B.1':0.000000006,'EPI_ISL_4081950|2021.027|swine|USA|H1N1|6B.1':0.003196752)0.876:0.001594198)0.000:0.000000006,'EPI_ISL_707227|2020.59|swine|USA|H1N1|6B.1':0.000000006)0.000:0.000000006,('EPI_ISL_697650|2020.751|swine|USA|H1N1|6B.1A.5a.1':0.006423569,'EPI_ISL_499248|2020.462|swine|USA|H3N2|3C.3a':0.001593990)0.000:0.000000006)0.000:0.000000006)0.917:0.001595427,('EPI_ISL_399373|2019.718|swine|USA|H1N1|nan':0.003209701,'EPI_ISL_381682|2019.518|swine|USA|H1N1|6B.1':0.001595822)0.000:0.000000006)0.000:0.000000006)0.958:0.003198204,('EPI_ISL_372902|2019.463|swine|USA|H1N1|6B.1':0.003200530,('EPI_ISL_311324|2018.26|swine|USA|H1N1|6B.1':0.000000006,'EPI_ISL_502857|2020.29|swine|USA|H1N1|nan':0.008052864)0.000:0.000000006)0.000:0.000000006)0.773:0.001599014)0.769:0.001602527,'EPI_ISL_297075|2017.836|swine|USA|H1N1|6B.1':0.004799797)0.000:0.000000006)0.000:0.000000006,('EPI_ISL_234242|2016.374|swine|USA|H1N1|6B.1':0.000000006,'EPI_ISL_243807|2016.661|swine|USA|H1N1|6B.1':0.003194774)0.852:0.001593161)0.784:0.001618070)0.750:0.001577819)0.000:0.000000006,('EPI_ISL_216913|2016.085|swine|USA|H1N1|nan':0.004858270,('EPI_ISL_202952|2015.808|Human|USA|H1N1|6B.1':0.006465269,'EPI_ISL_208942|2015.882|swine|USA|H1N1|nan':0.007561273)0.918:0.005483725)0.895:0.003187964)0.785:0.001582491,('EPI_ISL_154593|2013.847|swine|USA|H3N2|3C.3a':0.001743811,(('EPI_ISL_206674|2015.518|swine|USA|H0N0|3C.3a':0.000000006,'EPI_ISL_211812|2015.992|swine|USA|H3N2|3C.3a':0.003190960)0.928:0.004658683,('EPI_ISL_181115|2015.058|swine|USA|H3N2|3C.3a':0.004795702,('EPI_ISL_180672|2015.033|swine|USA|H3N2|3C.2':0.000000006,('EPI_ISL_205081|2015.847|swine|USA|H3N2|3C.2':0.000000006,'EPI_ISL_222495|2016.24|swine|USA|H3N2|3C.2':0.003190777)0.871:0.001591605)0.000:0.000000006)0.777:0.001733771)0.347:0.001629578)0.977:0.007904779)0.808:0.001611808)0.741:0.000000006)0.975:0.000000006)0.000:0.000000006,(('EPI_ISL_151992|2013.405|swine|USA|H1N1|6B.1':0.001591763,('EPI_ISL_198172|2015.353|swine|USA|H1N1|6B.1':0.000000006,('EPI_ISL_132382|2012.749|swine|USA|H1N2|nan':0.003187921,'EPI_ISL_124437|2011.647|swine|USA|H3N2|nan':0.006404919)0.000:0.000000006)0.930:0.001591134)0.000:0.000000006,((('EPI_ISL_180662|2014.956|swine|USA|H1N2|6B.1':0.003212510,(('EPI_ISL_281931|2013.044|swine|USA|H1N1|6B.1':0.000000006,('EPI_ISL_142023|2013.247|swine|USA|H1N1|nan':0.008147042,('EPI_ISL_266544|2017.233|swine|USA|H3N2|nan':0.006519878,('EPI_ISL_372895|2019.488|swine|USA|H3N2|nan':0.003158561,'EPI_ISL_396127|2019.641|swine|USA|H3N2|nan':0.001641999)0.851:0.003229402)0.970:0.008315083)0.709:0.001519679)0.838:0.001591419,(('EPI_ISL_281929|2013.025|swine|USA|H0N0|6B.1':0.0,'EPI_ISL_271078|2012.519|swine|USA|H1N1|6B.1':0.0):0.000000006,'EPI_ISL_271650|2011.89|swine|USA|H1N1|6B.1':0.001591090)0.000:0.000000006)0.802:0.001590691)0.758:0.001598731,'EPI_ISL_200081|2015.611|swine|USA|H1N1|6B.1':0.008040494)0.000:0.000000006,'EPI_ISL_133006|2012.831|swine|USA|H3N2|3C.3a':0.004796397)0.000:0.000000006)1.000:0.000000006)0.000:0.000000006,(('EPI_ISL_168318|2013.663|swine|USA|H1N1|6B.1':0.001591437,('EPI_ISL_138994|2013.5|swine|USA|H1N1|6B.1':0.000000006,'EPI_ISL_707221|2020.626|swine|USA|H3N2|nan':0.021305461)0.828:0.001591010)0.735:0.000000006,('EPI_ISL_127778|2011.707|swine|USA|H1N1|6B.1':0.004792376,(((('EPI_ISL_254678|2017.008|swine|USA|H1N1|6B.1':0.003201388,((('EPI_ISL_243369|2016.705|swine|USA|H1N2|nan':0.001593419,('EPI_ISL_256253|2015.921|swine|USA|H1N2|nan':0.0,'EPI_ISL_221825|2016.24|Human|USA|H1N2|6B.1':0.0):0.000000006)0.608:0.000000006,((((('EPI_ISL_14769978|2018.5|swine|USA|H1N2|nan':0.011292376,('EPI_ISL_280483|2017.584|swine|USA|H1N1|6B.1':0.001595339,('EPI_ISL_297177|2017.907|swine|USA|H1N1|nan':0.004801276,'EPI_ISL_388061|2019.485|swine|USA|H1N1|6B.1':0.004806574)0.000:0.000000006)0.867:0.001593453)0.000:0.000000006,'EPI_ISL_296676|2017.773|swine|USA|H3N2|3C.3a':0.003194703)0.827:0.001593676,'EPI_ISL_254677|2017.005|swine|USA|H1N2|nan':0.001593274)0.716:0.000000006,('EPI_ISL_252802|2016.918|swine|USA|H1N1|6B.1':0.0,'EPI_ISL_245590|2016.839|swine|USA|H1N2|nan':0.0,'EPI_ISL_296544|2017.77|swine|USA|H1N2|nan':0.0):0.000000006)0.000:0.000000006,(('EPI_ISL_4081717|2020.844|swine|USA|H1N2|nan':0.001610078,'EPI_ISL_6795290|2021.707|swine|USA|H1N2|nan':0.004826558)0.722:0.003185031,(('EPI_ISL_6785457|2021.66|swine|USA|H1N1|6B.1':0.006503894,('EPI_ISL_14770539|2021.748|swine|USA|H1N2|nan':0.009692718,'EPI_ISL_4081810|2020.896|swine|USA|H1N2|nan':0.000000006)0.000:0.000000006)0.878:0.001597785,'EPI_ISL_4082568|2021.205|swine|USA|H1N2|nan':0.003196994)0.732:0.000000006)0.996:0.009767394)0.917:0.003195253)0.372:0.000000006,(((('EPI_ISL_299565|2018.011|swine|USA|H1N2|nan':0.001592599,'EPI_ISL_379742|2018.581|swine|USA|H1N2|nan':0.001592369)0.000:0.000000006,(('EPI_ISL_502811|2020.284|swine|USA|H3N2|3C.3a':0.000000006,'EPI_ISL_501775|2020.385|swine|USA|H3N2|nan':0.001592891)0.929:0.001592565,('EPI_ISL_4083557|2021.26|swine|USA|H1N2|nan':0.000000006,('EPI_ISL_4082024|2021.11|swine|USA|H3N2|nan':0.004802615,'EPI_ISL_707234|2020.612|swine|USA|H1N2|nan':0.004800810)0.000:0.000000006)0.000:0.000000006)0.993:0.008057312)0.000:0.000000006,'EPI_ISL_277243|2017.562|Human|USA|H1N2|6B.1':0.001591845)0.000:0.000000006,'EPI_ISL_393491|2019.616|swine|USA|H1N2|nan':0.003191228)0.918:0.003193055)0.415:0.001609789)0.773:0.001589152,('EPI_ISL_159598|2013.748|Human|USA|H3N2|3C.3a':0.000000006,('EPI_ISL_167220|2014.499|swine|USA|H3N2|3C.3a':0.001594092,('EPI_ISL_173680|2014.901|swine|USA|H1N1|6B.1':0.000000006,('EPI_ISL_243366|2016.702|swine|USA|H1N1|nan':0.004799658,'EPI_ISL_243362|2016.683|swine|USA|H1N1|6B.1':0.000000006)0.918:0.001592560)0.911:0.003200035)0.802:0.001595688)0.793:0.001598025)0.776:0.001610636,'EPI_ISL_162471|2014.153|swine|USA|H1N1|6B.1':0.006452609)0.790:0.001588512,'EPI_ISL_170816|2014.811|swine|USA|H1N1|6B.1':0.000000006)0.616:0.000000006)0.000:0.000000006)1.000:0.000000006)0.000:0.000000006)0.000:0.000000006,(('EPI_ISL_191495|2015.362|swine|USA|H1N1|6B.1':0.000000006,('EPI_ISL_368769|2019.351|swine|USA|H3N2|3C.3a':0.003221399,'EPI_ISL_503912|2020.15|swine|USA|H1N2|6B.1':0.004841991)0.999:0.021635572)0.963:0.008107185,(('EPI_ISL_173676|2014.937|swine|USA|H1N1|6B.1':0.000000006,(('EPI_ISL_253720|2016.956|swine|USA|H1N2|nan':0.004797259,('EPI_ISL_180682|2015.079|swine|USA|H1N1|nan':0.000000006,('EPI_ISL_222094|2016.167|swine|USA|H1N1|6B.1':0.006427107,'EPI_ISL_208983|2015.932|swine|USA|H1N1|6B.1':0.003192108)0.000:0.000000006)0.000:0.000000006)0.851:0.001594556,('EPI_ISL_213796|2016.03|swine|USA|H3N2|3C.3a':0.003196706,('EPI_ISL_203144|2015.8|swine|USA|H1N1|6B.1':0.004823558,'EPI_ISL_246096|2016.872|swine|USA|H1N1|6B.1':0.001588548)0.764:0.001641226)0.935:0.004812376)0.000:0.000000006)0.000:0.000000006,'EPI_ISL_225564|2016.325|swine|USA|H1N1|nan':0.006408505)0.863:0.003186515)0.863:0.003232700)0.835:0.001591491)0.869:0.001591832)0.457:0.003949231)0.790:0.002436858,'EPI_ISL_98867|2011.433|swine|USA|H1N1|6B.1':0.012985666)0.000:0.000000006,(('EPI_ISL_130123|2012.415|swine|USA|H1N2|nan':0.016259961,((((((((('EPI_ISL_300553|2018.044|swine|USA|H3N2|3C.3a':0.003206212,('EPI_ISL_4089935|2021.518|swine|USA|H1N2|nan':0.008076867,('EPI_ISL_284679|2017.732|swine|USA|H3N2|3C.3a':0.000000006,'EPI_ISL_303859|2018.121|swine|USA|H1N2|nan':0.001595798)0.000:0.000000006)0.781:0.001600183)0.893:0.003207243,'EPI_ISL_234673|2016.549|swine|USA|H1N2|nan':0.000000006)0.000:0.000000006,('EPI_ISL_209342|2015.94|swine|USA|H1N1|6B.1':0.000000006,'EPI_ISL_225505|2016.26|swine|USA|H1N1|6B.1':0.001595767)0.933:0.003196704)0.830:0.001594774,((((('EPI_ISL_243752|2015.688|swine|USA|H3N2|3C.3a':0.0,'EPI_ISL_243762|2015.688|swine|USA|H3N2|3C.3a':0.0):0.003197445,('EPI_ISL_245802|2015.526|swine|USA|H0N0|3C.3a':0.0,'EPI_ISL_243753|2015.54|swine|USA|H0N0|3C.3a':0.0,'EPI_ISL_198166|2015.362|swine|USA|H0N0|3C.3a':0.0,'EPI_ISL_245775|2015.526|swine|USA|H0N0|6B.1':0.0):0.000000006)0.000:0.000000006,(('EPI_ISL_243766|2015.526|swine|USA|H0N0|6B.1':0.0,'EPI_ISL_243767|2015.526|swine|USA|H0N0|6B.1':0.0,'EPI_ISL_243750|2015.54|swine|USA|H0N0|nan':0.0,'EPI_ISL_243768|2015.526|swine|USA|H1N2|6B.1':0.0,'EPI_ISL_243775|2015.54|swine|USA|H1N2|6B.1':0.0):0.000000006,('EPI_ISL_245773|2015.852|swine|USA|H3N2|3C.3a':0.0,'EPI_ISL_245810|2015.852|swine|USA|H3N2|3C.3a':0.0,'EPI_ISL_245798|2015.852|swine|USA|H3N2|3C.3a':0.0,'EPI_ISL_245774|2015.852|swine|USA|H3N2|3C.3a':0.0,'EPI_ISL_245787|2015.852|swine|USA|H3N2|3C.3a':0.0,'EPI_ISL_245801|2015.852|swine|USA|H3N2|3C.3a':0.0,'EPI_ISL_245796|2015.852|swine|USA|H3N2|3C.3a':0.0,'EPI_ISL_245811|2015.852|swine|USA|H3N2|3C.3a':0.0):0.001597417)0.863:0.001593178)0.849:0.001594000,('EPI_ISL_243761|2014.526|swine|USA|H0N0|6B.1':0.0,'EPI_ISL_243754|2014.559|swine|USA|H1N1|6B.1':0.0):0.001593996)0.000:0.000000006,('EPI_ISL_203184|2015.745|swine|USA|H1N1|6B.1':0.001597491,'EPI_ISL_234586|2016.587|swine|USA|H1N1|6B.1':0.001603739)0.785:0.001592421)0.935:0.003194258)0.000:0.000000006,(('EPI_ISL_167340|2014.611|swine|USA|H1N1|6B.1':0.008042211,('EPI_ISL_234677|2016.555|swine|USA|H3N2|nan':0.003186185,'EPI_ISL_285477|2017.655|swine|USA|H3N2|nan':0.011482786)0.960:0.008301771)0.804:0.000000006,'EPI_ISL_257154|2017.085|swine|USA|H1N1|nan':0.004807330)0.000:0.000000006)0.922:0.000000006,'EPI_ISL_253925|2016.973|swine|USA|H1N1|nan':0.006421671)0.741:0.000000006,('EPI_ISL_203097|2015.8|swine|USA|H1N2|nan':0.006484663,('EPI_ISL_212187|2015.973|swine|USA|H1N2|6B.1':0.001560370,'EPI_ISL_212193|2016.011|swine|USA|H1N2|nan':0.003246433)0.927:0.004876867)0.150:0.001592468)0.849:0.003219669,('EPI_ISL_150673|2013.748|swine|USA|H1N1|nan':0.000000006,('EPI_ISL_173623|2014.94|swine|USA|H1N1|6B.1':0.000000006,'EPI_ISL_182281|2014.868|swine|USA|H1N2|nan':0.001590163)0.993:0.008109258)0.886:0.003225914)0.918:0.004815046,('EPI_ISL_63208|2008.5|swine|USA|H1N2|nan':0.000000006,'EPI_ISL_100195|2010.748|swine|USA|H1N2|6B.1A.5b':0.013019306)0.729:0.000000006)0.882:0.001595215)0.000:0.000000006,(('EPI_ISL_124246|2011.967|swine|USA|H3N2|3C.3a':0.0,'EPI_ISL_130053|2012.063|swine|USA|H3N2|3C.3a':0.0,'EPI_ISL_124249|2012.183|swine|USA|H3N2|3C.3a':0.0,'EPI_ISL_129989|2012.063|swine|USA|H3N2|3C.3a':0.0):0.008030937,(('EPI_ISL_129802|2012.667|swine|USA|H1N2|nan':0.003193177,('EPI_ISL_154633|2013.833|swine|USA|H1N2|nan':0.009664102,'EPI_ISL_153740|2013.833|swine|USA|H1N1|6B.1':0.008073141)0.000:0.000000006)0.960:0.004804384,'EPI_ISL_123521|2010.167|swine|USA|H1N2|6B.1A.5b':0.004796881)0.000:0.000000006)0.000:0.000000006)0.948:0.000000006)0.000:0.000000006,'EPI_ISL_63191|2008.5|swine|USA|H1N2|6B.1A.5b':0.000000006)0.000:0.000000006,(('EPI_ISL_189991|2011.51|swine|USA|H1N2|nan':0.004847946,(((((('EPI_ISL_237038|2016.669|swine|USA|H1N1|6B.1':0.001608825,'EPI_ISL_372502|2019.411|swine|USA|H1N1|nan':0.008270855)0.775:0.001578965,'EPI_ISL_200105|2015.611|swine|USA|H1N2|nan':0.000000006)0.000:0.000000006,'EPI_ISL_245325|2016.833|swine|USA|H1N2|nan':0.008046657)0.861:0.001590031,((('EPI_ISL_168302|2013.159|swine|USA|H1N2|nan':0.000000006,('EPI_ISL_161195|2013.085|swine|USA|H1N1|6B.1':0.004798286,(('EPI_ISL_167331|2014.627|swine|USA|H3N2|3C.3a':0.001590843,(('EPI_ISL_253932|2016.995|swine|USA|H1N1|nan':0.0,'EPI_ISL_262595|2017.233|swine|USA|H1N1|nan':0.0):0.006439139,('EPI_ISL_153730|2013.748|swine|USA|H1N2|nan':0.001591203,'EPI_ISL_198367|2015.575|swine|USA|H3N2|nan':0.004796080)0.000:0.000000006)0.000:0.000000006)0.880:0.001591001,'EPI_ISL_140909|2012.844|swine|USA|H1N2|nan':0.002284303)0.000:0.000000006)0.508:0.000000006)0.490:0.000000006,('EPI_ISL_245071|2016.803|swine|USA|H1N2|nan':0.008075263,(('EPI_ISL_311223|2018.159|swine|USA|H1N1|6B.1':0.011423573,(('EPI_ISL_246032|2016.861|swine|USA|H1N2|nan':0.001592814,('EPI_ISL_707329|2020.656|swine|USA|H1N1|6B.1':0.009678409,('EPI_ISL_697663|2020.762|swine|USA|H1N2|nan':0.001591945,('EPI_ISL_707017|2020.5|swine|USA|H1N2|nan':0.003188544,'EPI_ISL_503154|2019.997|swine|USA|H1N2|nan':0.004811262)0.000:0.000000006)0.957:0.003191398)0.000:0.000000006)0.000:0.000000006,('EPI_ISL_282406|2017.644|swine|USA|H1N2|nan':0.000000006,'EPI_ISL_707295|2020.686|swine|USA|H1N2|nan':0.008046719)0.846:0.001593602)0.936:0.004917084)0.768:0.001496081,'EPI_ISL_252719|2016.448|swine|USA|H1N2|nan':0.003192457)0.000:0.000000006)0.852:0.001592954)0.000:0.000000006,'EPI_ISL_211799|2015.951|swine|USA|H1N2|nan':0.019614596)0.859:0.002284631)0.375:0.000000006,('EPI_ISL_243787|2016.74|swine|USA|H3N2|3C.2':0.008040279,(('EPI_ISL_262589|2017.214|swine|USA|H1N2|nan':0.001590566,('EPI_ISL_296421|2017.742|swine|USA|H1N2|nan':0.009667181,((((((('EPI_ISL_327633|2018.219|swine|USA|H1N1|6B.1':0.006549531,'EPI_ISL_301927|2018.077|swine|USA|H1N2|nan':0.004848132)0.910:0.004790706,('EPI_ISL_222479|2016.224|swine|USA|H1N2|nan':0.004792555,'EPI_ISL_396120|2019.726|swine|USA|H1N2|nan':0.011278674)0.000:0.000000006)0.921:0.001590399,'EPI_ISL_252710|2016.448|swine|USA|H1N1|nan':0.000000006)0.915:0.001589914,'EPI_ISL_167435|2014.693|swine|USA|H1N2|nan':0.000000006)0.000:0.000000006,'EPI_ISL_212191|2015.97|swine|USA|H1N2|nan':0.006400881)0.918:0.003192075,(((('EPI_ISL_234584|2016.59|swine|USA|H1N2|nan':0.000000006,'EPI_ISL_707235|2020.612|swine|USA|H1N1|6B.1A.5a.1':0.004818807)0.912:0.003197883,('EPI_ISL_299570|2018.044|swine|USA|H1N1|6B.1':0.001590655,('EPI_ISL_297129|2017.89|swine|USA|H1N1|6B.1':0.003190137,'EPI_ISL_298621|2018.008|swine|USA|H1N1|6B.1':0.000000006)0.936:0.004883834)0.894:0.003197217)0.000:0.000000006,('EPI_ISL_205075|2015.841|swine|USA|H1N2|nan':0.003193808,('EPI_ISL_243357|2016.683|swine|USA|H1N2|nan':0.000000006,'EPI_ISL_296426|2017.797|swine|USA|H1N2|nan':0.009679349)0.906:0.003213721)0.791:0.001590552)0.843:0.001591273,(('EPI_ISL_188905|2015.299|swine|USA|H3N2|3C.3a':0.003192259,(((('EPI_ISL_245052|2016.776|swine|USA|H1N2|nan':0.003212447,('EPI_ISL_296542|2017.795|swine|USA|H1N2|nan':0.006508929,'EPI_ISL_304650|2018.101|swine|USA|H1N2|nan':0.006492104)0.859:0.003168915)0.754:0.001580710,(('EPI_ISL_396144|2019.696|swine|USA|H3N2|3C.3a':0.000000006,'EPI_ISL_4081716|2020.855|swine|USA|H3N2|3C.3a':0.004796417)0.983:0.008029100,'EPI_ISL_208930|2015.932|swine|USA|H3N2|3C.3a':0.000000006)0.816:0.001594115)0.795:0.001595473,(((('EPI_ISL_389847|2019.578|swine|USA|H3N2|nan':0.006423581,'EPI_ISL_235739|2016.109|swine|USA|H3N2|nan':0.001615705)0.786:0.001572139,('EPI_ISL_166548|2014.57|swine|USA|H3N2|3C.2':0.003184148,(('EPI_ISL_170844|2014.811|swine|USA|H3N2|nan':0.000000006,(('EPI_ISL_4082023|2021.123|swine|USA|H3N2|3C.3a':0.001593652,'EPI_ISL_4082173|2021.181|swine|USA|H1N1|6B.1':0.003193595)0.908:0.003197930,(('EPI_ISL_707264|2020.612|swine|USA|H1N1|6B.1':0.000000006,'EPI_ISL_4083626|2021.299|swine|USA|H1N1|6B.1':0.001589220)0.913:0.003187778,('EPI_ISL_503335|2019.975|swine|USA|H1N1|6B.1':0.003196101,('EPI_ISL_502871|2020.287|swine|USA|H1N1|6B.1':0.000000006,'EPI_ISL_4082007|2021.088|swine|USA|H1N1|6B.1':0.003185119)0.000:0.000000006)0.000:0.000000006)0.000:0.000000006)0.887:0.001589032)0.860:0.001588732,((('EPI_ISL_253918|2016.964|swine|USA|H1N1|nan':0.0,'EPI_ISL_299404|2017.989|swine|USA|H1N1|6B.1':0.0):0.000000006,('EPI_ISL_301923|2018.085|swine|USA|H1N1|6B.1':0.001607349,('EPI_ISL_295676|2017.964|swine|USA|H1N1|6B.1':0.001599703,'EPI_ISL_303870|2018.104|swine|USA|H1N1|6B.1':0.003186795)0.767:0.001589382)0.942:0.004788021)0.777:0.001599892,'EPI_ISL_399368|2019.715|swine|USA|H1N1|nan':0.003193292)0.780:0.001582274)0.000:0.000000006)0.000:0.000000006)0.584:0.000000006,(('EPI_ISL_303872|2018.121|swine|USA|H3N2|3C.2':0.001590130,('EPI_ISL_295670|2017.948|swine|USA|H3N2|3C.2':0.000000006,'EPI_ISL_502066|2020.404|swine|USA|H1N2|6B.1A.5a':0.008016795)0.000:0.000000006)0.000:0.000000006,('EPI_ISL_329652|2018.173|swine|USA|H3N2|3C.2':0.000000006,(('EPI_ISL_4081924|2021.008|swine|USA|H3N2|nan':0.001602612,'EPI_ISL_707249|2020.631|swine|USA|H3N2|nan':0.004812495)0.766:0.001588223,(('EPI_ISL_379378|2018.748|swine|USA|H3N2|3C.2':0.0,'EPI_ISL_371760|2019.104|swine|USA|H3N2|3C.2':0.0):0.000000006,(('EPI_ISL_503900|2020.134|swine|USA|H3N1|3C.2':0.004793697,('EPI_ISL_396975|2019.729|swine|USA|H3N2|3C.2':0.003189670,'EPI_ISL_502818|2020.249|swine|USA|H1N2|6B.1A.5b':0.004790814)0.000:0.000000006)0.525:0.000000006,('EPI_ISL_4083569|2021.277|swine|USA|H1N2|6B.1A.5a.1':0.008024058,((('EPI_ISL_4081951|2021.033|swine|USA|H3N2|nan':0.003186375,'EPI_ISL_4081902|2020.97|swine|USA|H3N2|nan':0.001589879)0.000:0.000000006,'EPI_ISL_6781482|2021.592|swine|USA|H1N2|6B.1':0.001590232)0.000:0.000000006,'EPI_ISL_6781447|2021.603|swine|USA|H3N2|3C.2':0.003186635)0.000:0.000000006)0.948:0.004789535)0.000:0.000000006)0.000:0.000000006)0.892:0.001589572)0.865:0.001589651)0.849:0.001589155)0.000:0.000000006,('EPI_ISL_388670|2019.553|swine|USA|H1N2|nan':0.001591400,('EPI_ISL_503721|2020.098|swine|USA|H1N2|nan':0.003184632,'EPI_ISL_6785400|2021.704|swine|USA|H1N1|6B.1':0.003191936)0.771:0.001602921)0.000:0.000000006)0.000:0.000000006)0.935:0.003192314,('EPI_ISL_245567|2016.822|swine|USA|H3N2|3C.3a':0.001590486,'EPI_ISL_262591|2017.195|swine|USA|H3N2|3C.3a':0.000000006)0.970:0.006404768)0.000:0.000000006)0.554:0.000000006,'EPI_ISL_208974|2015.915|swine|USA|H1N2|nan':0.003186312)0.000:0.000000006)0.000:0.000000006)0.844:0.001590012,(((((('EPI_ISL_707336|2020.713|swine|USA|H1N1|nan':0.008021671,'EPI_ISL_372506|2019.444|swine|USA|H1N1|6B.1':0.003186458)0.318:0.000000006,'EPI_ISL_503987|2020.178|swine|USA|H1N2|nan':0.004808095)0.000:0.000000006,'EPI_ISL_4081603|2020.82|swine|USA|H1N1|6B.1':0.001590397)0.974:0.006408579,('EPI_ISL_237042|2016.686|swine|USA|H3N2|nan':0.001590400,'EPI_ISL_254685|2017.011|swine|USA|H1N2|nan':0.001591783)0.000:0.000000006)0.837:0.001590197,((('EPI_ISL_174440|2014.419|swine|USA|H1N2|nan':0.000000006,(((('EPI_ISL_237045|2016.683|swine|USA|H3N2|3C.3a':0.001602116,'EPI_ISL_237047|2016.664|swine|USA|H3N2|3C.2':0.009059155)0.800:0.001786746,((('EPI_ISL_504087|2020.213|swine|USA|H1N2|nan':0.007493871,((('EPI_ISL_327634|2018.277|swine|USA|H3N2|3C.3a':0.003222906,'EPI_ISL_303877|2018.104|swine|USA|H1N1|6B.1':0.001535371)0.747:0.000000052,((((('EPI_ISL_297066|2017.811|swine|USA|H3N2|3C.2':0.001589832,(((('EPI_ISL_4081922|2021.014|swine|USA|H1N1|6B.1A.5a.1':0.004790875,('EPI_ISL_4081992|2021.071|swine|USA|H3N2|nan':0.001589180,'EPI_ISL_707122|2020.557|swine|USA|H1N2|nan':0.000000006)0.000:0.000000006)0.993:0.008031490,('EPI_ISL_502849|2020.292|swine|USA|H1N2|nan':0.004797036,('EPI_ISL_387834|2019.315|swine|USA|H3N2|3C.2':0.003187836,((((('EPI_ISL_502048|2020.016|swine|USA|H1N1|nan':0.000000006,'EPI_ISL_707229|2020.617|swine|USA|H1N2|nan':0.004793968)0.845:0.001590786,('EPI_ISL_372903|2019.477|swine|USA|H3N2|3C.2':0.0,'EPI_ISL_697649|2020.749|swine|USA|H3N2|3C.3a':0.0,'EPI_ISL_368843|2019.37|swine|USA|H1N2|nan':0.0):0.000000006)0.000:0.000000006,('EPI_ISL_372912|2019.463|swine|USA|H1N2|nan':0.001590774,('EPI_ISL_503962|2019.868|swine|USA|H1N1|6B.1':0.001590795,'EPI_ISL_503474|2020.071|swine|USA|H1N1|6B.1':0.000000006)0.901:0.001591996)0.718:0.000000006)0.000:0.000000006,('EPI_ISL_503982|2020.169|swine|USA|H1N2|nan':0.008090869,'EPI_ISL_4081934|2021.011|swine|USA|H1N1|6B.1A.5a.1':0.006467687)0.864:0.003185266)0.867:0.001590210,'EPI_ISL_503959|2019.899|swine|USA|H1N2|nan':0.008020470)0.000:0.000000006)0.779:0.001590135)0.794:0.001593557)0.000:0.000000006,((((('EPI_ISL_311326|2018.26|swine|USA|H3N2|3C.2':0.000000006,'EPI_ISL_387842|2019.307|swine|USA|H3N2|3C.2':0.003185161)0.828:0.001589832,('EPI_ISL_303867|2018.118|swine|USA|H3N2|3C.2':0.001602778,'EPI_ISL_396963|2019.715|swine|USA|H3N2|3C.2':0.003200469)0.792:0.001588533)0.000:0.000000006,('EPI_ISL_277244|2017.625|Human|USA|H1N2|6B.1':0.0,'EPI_ISL_281869|2017.614|swine|USA|H1N2|nan':0.0):0.001590086)0.000:0.000000006,(('EPI_ISL_399613|2019.767|swine|USA|H3N2|3C.2':0.001593607,'EPI_ISL_700974|2020.519|swine|USA|H3N2|3C.2':0.003193512)0.888:0.003204893,('EPI_ISL_280481|2017.529|swine|USA|H3N2|3C.2':0.000000006,'EPI_ISL_320979|2018.471|Human|USA|H3N2|3C.2':0.001590082)0.912:0.001589760)0.000:0.000000006)0.000:0.000000006,(('EPI_ISL_373637|2017.833|swine|USA|H1N1|6B.1':0.001590641,'EPI_ISL_387841|2019.31|swine|USA|H3N2|nan':0.008021364)0.000:0.000000006,('EPI_ISL_373581|2017.414|swine|USA|H0N0|nan':0.0,'EPI_ISL_379286|2017.496|swine|USA|H0N0|6B.1':0.0,'EPI_ISL_387873|2018.414|swine|USA|H0N0|3C.2':0.0,'EPI_ISL_373711|2017.414|swine|USA|H0N0|3C.2':0.0,'EPI_ISL_379334|2017.414|swine|USA|H0N0|6B.1':0.0,'EPI_ISL_329977|2017.542|Human|USA|H3N2|3C.2':0.0,'EPI_ISL_294288|2017.715|Human|USA|H3N2|3C.2':0.0,'EPI_ISL_294269|2017.745|Human|USA|H3N2|3C.2':0.0,'EPI_ISL_373603|2017.414|swine|USA|H3N2|3C.2':0.0,'EPI_ISL_373568|2017.414|swine|USA|H3N2|3C.2':0.0,'EPI_ISL_379332|2017.414|swine|USA|H3N2|3C.2':0.0,'EPI_ISL_373653|2017.496|swine|USA|H3N2|3C.2':0.0,'EPI_ISL_379295|2017.414|swine|USA|H3N2|3C.2':0.0,'EPI_ISL_373623|2017.414|swine|USA|H3N2|3C.2':0.0,'EPI_ISL_373562|2017.414|swine|USA|H3N2|3C.2':0.0,'EPI_ISL_373679|2017.414|swine|USA|H3N2|3C.2':0.0,'EPI_ISL_373553|2017.496|swine|USA|H3N2|3C.2':0.0,'EPI_ISL_379339|2017.496|swine|USA|H3N2|3C.2':0.0,'EPI_ISL_281759|2017.589|swine|USA|H3N2|3C.2':0.0,'EPI_ISL_281750|2017.54|swine|USA|H3N2|3C.2':0.0,'EPI_ISL_280479|2017.529|swine|USA|H3N2|3C.2':0.0,'EPI_ISL_279421|2017.534|swine|USA|H3N2|3C.2':0.0,'EPI_ISL_281761|2017.589|swine|USA|H3N2|3C.2':0.0,'EPI_ISL_281311|2017.597|swine|USA|H3N2|3C.2':0.0,'EPI_ISL_280478|2017.57|swine|USA|H3N2|3C.2':0.0,'EPI_ISL_280482|2017.57|swine|USA|H3N2|3C.2':0.0,'EPI_ISL_388920|2017.858|swine|USA|H3N2|3C.2':0.0,'EPI_ISL_329653|2018.184|swine|USA|H3N2|3C.2':0.0,'EPI_ISL_379739|2018.414|swine|USA|H3N2|3C.2':0.0,'EPI_ISL_379740|2018.414|swine|USA|H3N2|3C.2':0.0,'EPI_ISL_379738|2018.414|swine|USA|H3N2|3C.2':0.0,'EPI_ISL_379305|2017.496|swine|USA|H1N1|6B.1':0.0,'EPI_ISL_320689|2018.578|Human|USA|H1N2|6B.1':0.0,'EPI_ISL_327457|2018.578|swine|USA|H1N2|nan':0.0):0.000000006)0.000:0.000000006)0.000:0.000000006)0.000:0.000000006,((('EPI_ISL_503919|2020.128|swine|USA|H1N1|6B.1A.1':0.001604336,'EPI_ISL_499254|2020.454|swine|USA|H1N2|nan':0.009709155)0.737:0.001586970,'EPI_ISL_299564|2018.049|swine|USA|H3N2|3C.2':0.001599794)0.803:0.001590953,('EPI_ISL_396966|2019.71|swine|USA|H1N1|6B.1':0.001591038,'EPI_ISL_389839|2019.408|swine|USA|H1N1|6B.1':0.000000006)0.929:0.003187174)0.000:0.000000006)0.000:0.000000006)0.876:0.001604237,('EPI_ISL_4082031|2021.112|swine|USA|H3N2|nan':0.004817456,('EPI_ISL_4081849|2020.918|swine|USA|H3N2|3C.2':0.003289945,('EPI_ISL_4082029|2021.11|swine|USA|H3N2|nan':0.000000006,'EPI_ISL_6795357|2021.718|swine|USA|H1N1|6B.1A.1':0.001592702)0.924:0.004796089)0.947:0.006501925)0.873:0.003195822)0.000:0.000000006,('EPI_ISL_258623|2017.099|swine|USA|H1N1|6B.1':0.004797940,'EPI_ISL_301931|2018.049|swine|USA|H3N2|3C.2':0.001591578)0.000:0.000000006)0.000:0.000000006,(('EPI_ISL_261459|2017.132|swine|USA|H1N2|nan':0.000000006,('EPI_ISL_503727|2020.101|swine|USA|H1N1|6B.1':0.008113567,('EPI_ISL_378957|2018.849|swine|USA|H1N1|6B.1':0.000000006,'EPI_ISL_700973|2020.511|swine|USA|H1N1|6B.1':0.009720897)0.885:0.003215396)0.766:0.001574349)0.000:0.000000006,(('EPI_ISL_368681|2019.345|swine|USA|H1N1|6B.1':0.003198133,'EPI_ISL_372549|2019.444|swine|USA|H1N2|nan':0.003216767)0.885:0.003200873,('EPI_ISL_372420|2019.419|swine|USA|H1N2|nan':0.004825312,('EPI_ISL_503897|2020.115|swine|USA|H3N2|nan':0.006410272,'EPI_ISL_297174|2017.921|swine|USA|H3N2|3C.2':0.000000006)0.569:0.001592830)0.724:0.000000006)0.724:0.000000006)0.000:0.000000006)0.000:0.000000006,(('EPI_ISL_503957|2019.885|swine|USA|H1N1|nan':0.000000006,'EPI_ISL_700967|2020.497|swine|USA|H1N1|nan':0.003194362)0.999:0.011335866,'EPI_ISL_399606|2019.775|swine|USA|H3N2|3C.2':0.004798116)0.000:0.000000006)0.000:0.000000006)0.863:0.001534874,(('EPI_ISL_399385|2019.647|swine|USA|H1N2|nan':0.0,'EPI_ISL_4081696|2020.828|swine|USA|H1N2|nan':0.0,'EPI_ISL_4083614|2021.304|swine|USA|H1N1|nan':0.0):0.000000006,'EPI_ISL_4089889|2021.518|swine|USA|H1N2|nan':0.006413825)0.000:0.000000006)0.695:0.002253708)0.861:0.003020950,('EPI_ISL_230638|2016.265|Human|USA|H1N2|6B.1':0.000000006,'EPI_ISL_330080|2017.797|Human|USA|H1N2|6B.1':0.003202054)0.922:0.003216828)0.699:0.001520476,((('EPI_ISL_230639|2016.437|Human|USA|H1N2|6B.1':0.007744687,((('EPI_ISL_297094|2017.858|swine|USA|H1N2|nan':0.003191073,'EPI_ISL_304651|2018.118|swine|USA|H1N2|nan':0.000000006)0.777:0.001572328,('EPI_ISL_4082064|2021.162|swine|USA|H1N2|6B.1A.5a.2':0.003185546,((('EPI_ISL_6781671|2021.633|swine|USA|H1N2|nan':0.004833827,'EPI_ISL_697758|2020.781|swine|USA|H1N1|6B.1A.5a.2':0.000000006)0.559:0.000000006,'EPI_ISL_697644|2020.732|swine|USA|H1N2|nan':0.004791366)0.000:0.000000006,'EPI_ISL_4081938|2021.011|swine|USA|H3N2|3C.3a':0.003193715)0.000:0.000000006)0.937:0.004826871)0.875:0.003224252,('EPI_ISL_6785613|2021.701|swine|USA|H1N2|6B.1A.5a.2':0.008067060,('EPI_ISL_260828|2017.159|swine|USA|H1N2|nan':0.000000006,('EPI_ISL_14874535|2022.304|swine|USA|H3N2|nan':0.008019540,'EPI_ISL_504150|2020.227|swine|USA|H1N2|6B.1A.1':0.006403029)0.000:0.000000006)0.000:0.000000006)0.931:0.004802038)0.880:0.004863862)0.259:0.000000006,('EPI_ISL_707233|2020.598|swine|USA|H1N2|nan':0.008078505,('EPI_ISL_502876|2020.268|swine|USA|H1N2|nan':0.000000006,'EPI_ISL_4089881|2021.529|swine|USA|H1N2|nan':0.004807859)0.936:0.006503401)0.894:0.006496643)0.753:0.000000006,(((((('EPI_ISL_253961|2016.404|swine|USA|H1N2|nan':0.001607969,'EPI_ISL_253980|2016.443|swine|USA|H1N2|nan':0.001584602)0.894:0.003208491,((('EPI_ISL_222696|2016.281|swine|USA|H1N2|nan':0.000000006,('EPI_ISL_246034|2016.855|swine|USA|H1N2|nan':0.001601301,'EPI_ISL_296424|2017.797|swine|USA|H1N1|6B.1':0.006441483)0.765:0.001593127)0.000:0.000000006,((('EPI_ISL_301925|2018.085|swine|USA|H1N1|6B.1':0.003191036,(('EPI_ISL_379319|2017.581|swine|USA|H1N1|6B.1':0.0,'EPI_ISL_4082130|2017.225|swine|USA|H1N2|nan':0.0):0.000000006,'EPI_ISL_399655|2018.581|swine|USA|H1N2|nan':0.001592099)0.000:0.000000006)0.000:0.000000006,'EPI_ISL_707307|2020.667|swine|USA|H1N1|nan':0.012940017)0.817:0.001591506,('EPI_ISL_263479|2016.085|swine|USA|H0N0|nan':0.001590825,('EPI_ISL_209367|2015.934|swine|USA|H1N1|6B.1':0.003192389,('EPI_ISL_230186|2016.377|swine|USA|H1N1|6B.1':0.000000006,'EPI_ISL_234953|2016.495|swine|USA|H1N2|nan':0.003190863)0.937:0.003188172)0.000:0.000000006)0.000:0.000000006)0.359:0.000000006)1.000:0.000000006,('EPI_ISL_282414|2017.118|swine|USA|H1N2|nan':0.009660594,'EPI_ISL_297061|2017.833|swine|USA|H1N2|nan':0.008033870)0.000:0.000000006)0.000:0.000000006)0.834:0.001590957,('EPI_ISL_261457|2017.137|swine|USA|H1N2|nan':0.004815403,'EPI_ISL_246088|2016.877|swine|USA|H1N1|6B.1':0.001594562)0.780:0.001593806)0.000:0.000000006,(('EPI_ISL_209148|2015.956|swine|USA|H1N1|6B.1':0.001591388,((((('EPI_ISL_327632|2018.274|swine|USA|H1N1|6B.1':0.003219407,(('EPI_ISL_369835|2019.14|swine|USA|H3N2|3C.3a':0.0,'EPI_ISL_297214|2017.923|swine|USA|H1N2|6B.1':0.0):0.000000006,'EPI_ISL_504964|2019.827|swine|USA|H3N2|nan':0.003194120)0.890:0.003216464)0.766:0.001592439,(('EPI_ISL_399437|2019.792|swine|USA|H1N2|nan':0.000000006,'EPI_ISL_4089876|2021.534|swine|USA|H1N1|nan':0.006449415)0.986:0.008029798,((('EPI_ISL_503953|2019.888|swine|USA|H1N2|nan':0.003170932,('EPI_ISL_502887|2020.322|swine|USA|H1N2|nan':0.003167943,'EPI_ISL_499225|2020.44|swine|USA|H1N2|nan':0.006484185)0.884:0.003311654)0.955:0.006471476,'EPI_ISL_387830|2019.312|swine|USA|H1N2|nan':0.003191539)0.733:0.000000006,('EPI_ISL_379472|2018.69|swine|USA|H1N2|6B.1':0.008048275,'EPI_ISL_4082000|2021.077|swine|USA|H1N2|nan':0.017939242)0.000:0.000000006)0.000:0.000000006)0.904:0.003205138)0.796:0.001600324,(('EPI_ISL_370481|2019.066|swine|USA|H3N2|3C.2a1':0.001590483,(((('EPI_ISL_707276|2020.65|swine|USA|H3N2|nan':0.000000006,'EPI_ISL_4082015|2021.09|swine|USA|H3N2|nan':0.001593371)0.858:0.001591724,(((('EPI_ISL_4081881|2020.94|swine|USA|H1N1|nan':0.001584134,'EPI_ISL_4082043|2021.107|swine|USA|H1N1|nan':0.004817707)0.757:0.001605902,'EPI_ISL_504120|2019.926|swine|USA|H3N2|3C.2a1':0.004795777)0.000:0.000000006,('EPI_ISL_4084598|2021.51|swine|USA|H3N2|3C.2a1':0.001591156,('EPI_ISL_502877|2020.281|swine|USA|H3N2|3C.2a1':0.001601485,((('EPI_ISL_6795214|2021.668|swine|USA|H3N2|3C.3a':0.0,'EPI_ISL_4082467|2021.225|swine|USA|H1N1|6B.1A.7':0.0,'EPI_ISL_4083573|2021.296|swine|USA|H1N2|nan':0.0):0.000000006,('EPI_ISL_4083566|2021.285|swine|USA|H3N2|3C.2a1':0.001590277,'EPI_ISL_6781485|2021.595|swine|USA|H3N2|nan':0.000000006)0.882:0.001591138)0.799:0.001601213,(('EPI_ISL_697709|2020.765|swine|USA|H3N2|3C.2a1':0.0,'EPI_ISL_499255|2020.456|swine|USA|H1N1|6B.1A.5a.1':0.0):0.000000006,'EPI_ISL_499046|2020.484|swine|USA|H1N1|6B.1':0.004807177)0.817:0.001600060)0.789:0.001585549)0.000:0.000000006)0.000:0.000000006)0.000:0.000000006,('EPI_ISL_499259|2020.481|swine|USA|H3N2|3C.2a1':0.004798232,'EPI_ISL_393431|2019.526|swine|USA|H3N2|3C.2a1':0.000000006)0.000:0.000000006)0.000:0.000000006)0.846:0.001594724,'EPI_ISL_278441|2017.411|swine|USA|H3N2|3C.2a1':0.000000006)0.000:0.000000006,((((('EPI_ISL_501777|2020.303|swine|USA|H3N2|3C.2a1':0.014684421,('EPI_ISL_296691|2017.951|swine|USA|H3N2|3C.2a1':0.000000006,'EPI_ISL_278437|2017.444|swine|USA|H3N2|3C.2a1':0.001591809)0.000:0.000000006)0.839:0.001590682,('EPI_ISL_697528|2020.724|swine|USA|H3N2|3C.2a1':0.006469577,'EPI_ISL_501669|2020.339|swine|USA|H3N2|nan':0.003223352)0.863:0.003199103)0.191:0.000000006,('EPI_ISL_501657|2019.975|swine|USA|H1N2|nan':0.000000006,('EPI_ISL_4083628|2021.318|swine|USA|H3N2|3C.3a':0.001589182,'EPI_ISL_700962|2020.484|swine|USA|H1N2|nan':0.000000006)0.923:0.003186085)0.902:0.003198155)0.000:0.000000006,'EPI_ISL_369151|2019.37|swine|USA|H3N2|3C.2a1':0.001591077)0.000:0.000000006,('EPI_ISL_393524|2019.66|swine|USA|H1N2|nan':0.0,'EPI_ISL_503905|2020.117|swine|USA|H1N2|nan':0.0):0.011296919)0.000:0.000000006)0.000:0.000000006)0.901:0.001591011,'EPI_ISL_280221|2016.497|swine|USA|H0N0|nan':0.001595652)0.000:0.000000006)0.000:0.000000006,'EPI_ISL_6795300|2021.685|swine|USA|H1N2|nan':0.011304982)0.825:0.001591116,(('EPI_ISL_396141|2019.671|swine|USA|H3N2|nan':0.003207738,'EPI_ISL_707125|2020.574|swine|USA|H3N2|3C.2':0.003214863)0.975:0.008185415,'EPI_ISL_299534|2018.005|swine|USA|H1N2|nan':0.000000006)0.926:0.003203715)0.000:0.000000006)0.512:0.000000006,(('EPI_ISL_234530|2016.568|swine|USA|H3N2|3C.3a':0.0,'EPI_ISL_252718|2016.437|swine|USA|H1N1|6B.1':0.0):0.004803124,('EPI_ISL_222505|2016.257|swine|USA|H1N2|nan':0.001591492,'EPI_ISL_257157|2017.06|swine|USA|H1N2|nan':0.008046502)0.767:0.001610928)0.768:0.001589804)0.000:0.000000006)0.000:0.000000006,((('EPI_ISL_203102|2015.781|swine|USA|H3N2|3C.2':0.0,'EPI_ISL_205063|2015.836|swine|USA|H3N2|3C.2':0.0,'EPI_ISL_203183|2015.745|swine|USA|H3N2|3C.2':0.0):0.000000006,'EPI_ISL_205066|2015.838|swine|USA|H3N2|3C.2':0.003188964)0.854:0.001591123,('EPI_ISL_197198|2015.222|swine|USA|H0N2|3C.3a':0.000000006,'EPI_ISL_296670|2017.775|swine|USA|H1N2|nan':0.001590346)0.000:0.000000006)0.000:0.000000006)0.000:0.000000006,((((('EPI_ISL_245782|2015.852|swine|USA|H0N0|nan':0.0,'EPI_ISL_245806|2015.852|swine|USA|H1N2|nan':0.0,'EPI_ISL_254010|2016.437|swine|USA|H1N2|nan':0.0):0.001591298,(((('EPI_ISL_285408|2017.696|swine|USA|H1N2|nan':0.003188827,('EPI_ISL_393504|2019.6|swine|USA|H1N2|nan':0.003190442,'EPI_ISL_504066|2020.213|swine|USA|H1N1|nan':0.008030170)0.751:0.001605700)0.000:0.000000006,('EPI_ISL_295663|2017.945|swine|USA|H1N2|nan':0.003205273,('EPI_ISL_501779|2020.388|swine|USA|H1N2|nan':0.003217580,'EPI_ISL_4081981|2021.036|swine|USA|H1N2|nan':0.003201699)0.920:0.004853825)0.767:0.001590584)0.731:0.000000006,('EPI_ISL_4082537|2021.23|swine|USA|H1N2|nan':0.009763844,(('EPI_ISL_388621|2019.537|swine|USA|H3N2|3C.2':0.000000006,'EPI_ISL_399615|2019.775|swine|USA|H3N2|3C.2':0.001590071)0.917:0.003241513,('EPI_ISL_499250|2020.459|swine|USA|H3N2|3C.2':0.004866517,'EPI_ISL_4082051|2021.142|swine|USA|H1N1|6B.1A.5a.2':0.004862570)0.749:0.001495068)0.870:0.003225029)0.927:0.004844936)0.542:0.003197330,'EPI_ISL_254683|2017.011|swine|USA|H1N2|nan':0.001588127)0.775:0.001601544)0.000:0.000000006,'EPI_ISL_4082048|2021.132|swine|USA|H1N2|nan':0.012929334)0.000:0.000000006,((('EPI_ISL_216894|2016.074|swine|USA|H3N2|3C.2':0.001596552,('EPI_ISL_297193|2017.877|swine|USA|H1N2|nan':0.001591770,'EPI_ISL_299531|2018.019|swine|USA|H1N1|nan':0.000000006)0.788:0.001594325)0.831:0.001592916,'EPI_ISL_203136|2015.803|swine|USA|H1N1|6B.1':0.000000006)0.975:0.006423415,(('EPI_ISL_256257|2015.885|swine|USA|H1N2|nan':0.001617008,'EPI_ISL_243360|2016.678|swine|USA|H1N2|nan':0.004821631)0.790:0.001582627,'EPI_ISL_258617|2017.09|swine|USA|H1N1|6B.1':0.004800564)0.000:0.000000006)0.869:0.001592311)0.000:0.000000006,'EPI_ISL_243377|2016.669|swine|USA|H1N2|nan':0.003186981)0.000:0.000000006)0.874:0.000000006)0.845:0.001534064)0.000:0.000000006)0.441:0.000000006,'EPI_ISL_206452|2015.86|swine|USA|H1N2|nan':0.004793544)0.000:0.000000006,(('EPI_ISL_6785631|2021.66|swine|USA|H1N2|nan':0.006526531,('EPI_ISL_707332|2020.675|swine|USA|H1N2|nan':0.004862883,'EPI_ISL_4083549|2021.258|swine|USA|H1N2|nan':0.004862199)0.740:0.001497021)0.926:0.004914131,('EPI_ISL_252781|2016.893|swine|USA|H3N2|nan':0.003206173,'EPI_ISL_252788|2016.91|swine|USA|H1N1|6B.1':0.003216674)0.886:0.003223884)0.734:0.001589423)0.935:0.001849804)0.882:0.003746415,'EPI_ISL_170673|2014.849|Human|USA|H1N1|6B.1':0.004839669)0.766:0.001828813,'EPI_ISL_209199|2015.959|swine|USA|H1N2|nan':0.006406633)0.080:0.000000006)0.237:0.000000006,('EPI_ISL_171045|2014.773|swine|USA|H1N2|nan':0.0,'EPI_ISL_190541|2015.318|swine|USA|H1N2|nan':0.0):0.000000006)0.000:0.000000006)0.170:0.000000006)0.187:0.000000006)0.000:0.000000006,(('EPI_ISL_234527|2016.516|swine|USA|H1N2|nan':0.0,'EPI_ISL_305777|2018.142|swine|USA|H1N1|nan':0.0):0.000000006,'EPI_ISL_503952|2019.863|swine|USA|H1N2|6B.1':0.004799015)0.924:0.003188777)0.929:0.001846975)0.288:0.000000006)0.905:0.001541677,('EPI_ISL_130057|2012.377|swine|USA|H1N2|nan':0.001590405,('EPI_ISL_97097|2011.178|swine|USA|H1N2|nan':0.003185855,('EPI_ISL_503341|2019.986|swine|USA|H3N2|3C.3a':0.014625166,'EPI_ISL_502046|2020.003|swine|USA|H1N2|nan':0.011352785)0.984:0.013583973)0.805:0.000000006)0.839:0.000000006)0.761:0.001517009)0.932:0.004695187,('EPI_ISL_222096|2016.148|swine|USA|H1N1|6B.1':0.024704662,('EPI_ISL_124333|2009.967|swine|USA|H1N2|nan':0.003195310,'EPI_ISL_119606|2010.337|swine|USA|H1N2|nan':0.003215982)0.952:0.004825698)0.000:0.000000006)0.828:0.001540779)0.926:0.001537803)0.920:0.003091994,'EPI_ISL_63633|2007.5|swine|USA|H3N2|nan':0.001585076)0.793:0.001551345,('EPI_ISL_151283|2004.784|swine|USA|H3N2|3C.3a':0.000000006,(((('EPI_ISL_381060|2015.03|swine|Mexico|H3N2|nan':0.014772663,('EPI_ISL_381063|2015.745|swine|Mexico|H1N1|nan':0.018407218,'EPI_ISL_234602|2014.841|swine|Mexico|H1N2|nan':0.013414486)0.725:0.001154282)0.760:0.001598561,('EPI_ISL_196006|2013.036|swine|Mexico|H1N1|6B.1':0.000000006,('EPI_ISL_196019|2013.351|swine|Mexico|H1N1|6B.1':0.0,'EPI_ISL_196017|2013.326|swine|Mexico|H1N1|6B.1':0.0,'EPI_ISL_196021|2013.37|swine|Mexico|H1N1|6B.1':0.0):0.001588493)0.899:0.003205978)0.755:0.001502461,'EPI_ISL_196018|2013.351|swine|Mexico|H3N2|nan':0.006523185)0.985:0.011504857,'EPI_ISL_381059|2015.03|swine|Mexico|H1N1|nan':0.011508354)0.935:0.006441123)0.000:0.000000006)0.000:0.000000006)0.923:0.001529944,((((('EPI_ISL_14418|2007.5|Human|Canada|H3N2|nan':0.009754277,'EPI_ISL_182282|2010.293|swine|USA|H3N2|nan':0.004792930)0.672:0.003246561,('EPI_ISL_79855|2008.5|swine|USA|H1N1|6B.1':0.007750403,((((('EPI_ISL_79857|2008.5|swine|USA|H1N2|nan':0.000000006,'EPI_ISL_127730|2010.882|swine|USA|H3N2|nan':0.008029482)0.733:0.001592384,'EPI_ISL_147142|2013.479|swine|USA|H1N1|6B.1':0.021460513)0.000:0.000000006,((('EPI_ISL_150874|2007.203|swine|USA|H1N1|nan':0.001592818,('EPI_ISL_29806|2007.5|swine|USA|H3N2|3C.2':0.024878875,('EPI_ISL_271718|2012.008|swine|USA|H3N2|3C.3a':0.003194977,(('EPI_ISL_271741|2012.831|swine|USA|H3N2|3C.3a':0.0,'EPI_ISL_271085|2012.199|swine|USA|H3N2|3C.3a':0.0,'EPI_ISL_271066|2012.831|swine|USA|H3N2|3C.3a':0.0):0.001593141,('EPI_ISL_271058|2012.199|swine|USA|H3N2|3C.3a':0.0,'EPI_ISL_271083|2012.831|swine|USA|H3N2|3C.3a':0.0,'EPI_ISL_130144|2012.415|swine|USA|H1N2|nan':0.0):0.000000006)0.000:0.000000006)0.998:0.011297801)0.472:0.000000006)0.000:0.000000006,(('EPI_ISL_150397|2010.959|swine|USA|H3N2|nan':0.004809424,((('EPI_ISL_150986|2010.893|swine|USA|H1N2|nan':0.0,'EPI_ISL_97138|2011.238|swine|USA|H1N2|nan':0.0):0.003223443,'EPI_ISL_116356|2011.836|swine|USA|H3N2|nan':0.009814148)0.911:0.004835350,('EPI_ISL_132315|2012.749|swine|USA|H1N1|nan':0.001578662,('EPI_ISL_127780|2011.699|swine|USA|H1N1|nan':0.000000006,('EPI_ISL_138860|2013.132|swine|USA|H1N1|6B.1':0.0,'EPI_ISL_143442|2013.345|swine|USA|H1N1|nan':0.0):0.003199723)0.768:0.001615844)0.991:0.008092409)0.000:0.000000006)0.855:0.001593485,('EPI_ISL_150935|2009.052|swine|USA|H1N2|nan':0.001576485,'EPI_ISL_88844|2010.301|swine|USA|H1N2|nan':0.003226812)0.933:0.004836715)0.000:0.000000006)0.000:0.000000006,('EPI_ISL_29804|2006.5|swine|USA|H3N2|nan':0.0,'EPI_ISL_150891|2007.271|swine|USA|H1N1|6B.1':0.0):0.000000006)1.000:0.000000006)0.000:0.000000006,((('EPI_ISL_198164|2009.362|swine|USA|H3N2|3C.2':0.001586775,('EPI_ISL_198165|2009.342|swine|USA|H3N2|3C.2':0.0,'EPI_ISL_198168|2009.342|swine|USA|H3N2|3C.2':0.0,'EPI_ISL_198162|2009.342|swine|USA|H3N2|3C.2':0.0):0.006446220)0.869:0.003213027,'EPI_ISL_74392|2009.345|swine|USA|H1N1|6B.1':0.008048111)0.000:0.000000006,'EPI_ISL_93366|2011.068|swine|USA|H1N1|nan':0.012501785)0.842:0.001537168)0.863:0.001537443,'EPI_ISL_130179|2012.5|swine|USA|H3N2|3C.3a':0.014699315)0.000:0.000000006)0.732:0.000000006)0.848:0.001536909,('EPI_ISL_106287|2008.962|swine|USA|H1N1|nan':0.016264698,(((('EPI_ISL_29808|2007.5|swine|USA|H3N2|nan':0.000000006,'EPI_ISL_100196|2008.085|swine|USA|H1N1|nan':0.003190232)0.848:0.001602362,(('EPI_ISL_87553|2010.392|swine|USA|H3N2|nan':0.006414342,('EPI_ISL_14769977|2018.5|swine|USA|H1N2|nan':0.009722989,(((('EPI_ISL_150893|2008.503|swine|USA|H3N2|3C.2':0.001593239,('EPI_ISL_116359|2011.449|swine|USA|H3N2|3C.2':0.004805446,((((('EPI_ISL_124402|2010.756|swine|USA|H3N2|3C.2':0.0,'EPI_ISL_124401|2010.756|swine|USA|H3N2|3C.2':0.0):0.001594480,'EPI_ISL_127783|2011.742|swine|USA|H1N1|nan':0.006422577)0.000:0.000000006,('EPI_ISL_90366|2010.912|swine|USA|H3N2|3C.2':0.003200175,'EPI_ISL_150995|2011.841|swine|USA|H1N2|nan':0.011309061)0.711:0.000000006)0.000:0.000000006,('EPI_ISL_104806|2010.485|swine|USA|H3N2|3C.2':0.0,'EPI_ISL_104805|2010.293|swine|USA|H3N2|3C.2':0.0,'EPI_ISL_116353|2010.86|swine|USA|H3N2|3C.2':0.0,'EPI_ISL_124340|2010.833|swine|USA|H3N2|3C.2':0.0,'EPI_ISL_119593|2010.833|swine|USA|H3N2|3C.2':0.0,'EPI_ISL_116393|2010.89|swine|USA|H3N2|3C.2':0.0,'EPI_ISL_124341|2010.833|swine|USA|H3N2|3C.2':0.0,'EPI_ISL_124342|2010.833|swine|USA|H3N2|3C.2':0.0,'EPI_ISL_103957|2010.833|swine|USA|H3N2|3C.3a':0.0,'EPI_ISL_116394|2010.89|swine|USA|H3N2|nan':0.0):0.000000006)0.000:0.000000006,(((('EPI_ISL_135961|2012.738|swine|USA|H1N2|nan':0.000000006,'EPI_ISL_245062|2016.795|swine|USA|H1N2|nan':0.012943571)0.914:0.003195601,(('EPI_ISL_90101|2010.874|swine|USA|H3N2|3C.2':0.0,'EPI_ISL_109911|2010.874|swine|USA|H3N2|3C.2':0.0,'EPI_ISL_150997|2011.227|swine|USA|H1N2|nan':0.0):0.000000006,('EPI_ISL_150998|2011.208|swine|USA|H1N2|nan':0.001600055,'EPI_ISL_127762|2011.532|swine|USA|H1N1|6B.1':0.003193712)0.000:0.000000006)0.000:0.000000006)0.860:0.001593842,((('EPI_ISL_150944|2010.729|swine|USA|H3N2|3C.2':0.000000006,'EPI_ISL_151204|2010.896|swine|USA|H3N2|3C.2':0.003206962)0.781:0.001586371,'EPI_ISL_103850|2011.871|swine|USA|H1N2|nan':0.004835864)0.803:0.001610712,'EPI_ISL_116360|2011.463|swine|USA|H3N2|3C.2':0.001594256)0.000:0.000000006)0.583:0.000000006,'EPI_ISL_109877|2010.918|swine|USA|H3N2|3C.2':0.001594512)0.000:0.000000006)0.000:0.000000006)0.923:0.003197666)0.000:0.000000006,('EPI_ISL_129917|2011.934|swine|USA|H1N2|nan':0.003199159,'EPI_ISL_124394|2010.236|swine|USA|H1N2|nan':0.003196587)0.743:0.000000006)1.000:0.000000006,'EPI_ISL_151295|2007.14|swine|USA|H3N2|3C.2':0.000000006)0.000:0.000000006,'EPI_ISL_150926|2008.331|swine|USA|H1N1|6B.1':0.004802331)0.870:0.001593094)0.000:0.000000006)0.882:0.001592966,'EPI_ISL_150985|2010.825|swine|USA|H1N2|nan':0.004800957)0.000:0.000000006)1.000:0.000000006,('EPI_ISL_124396|2010.447|swine|USA|H1N1|6B.1':0.016376715,('EPI_ISL_151194|2006.359|swine|USA|H1N1|6B.1':0.001614236,'EPI_ISL_119332|2010.025|swine|USA|H1N2|nan':0.006456999)0.800:0.001582668)0.652:0.000000006)0.000:0.000000006,'EPI_ISL_177503|2006.271|swine|USA|H1N2|6B.1':0.000000006)0.000:0.000000006)0.000:0.000000006)0.870:0.001537756,((('EPI_ISL_96930|2006.378|swine|USA|H1N1|nan':0.004870099,('EPI_ISL_24582|2004.5|swine|Korea|H3N2|nan':0.018401271,(('EPI_ISL_83313|2002.748|swine|USA|H1N1|6B.1':0.001589543,'EPI_ISL_83307|2003.414|swine|USA|H1N1|nan':0.008020857)0.000:0.000000006,((('EPI_ISL_168345|2004.5|swine|USA|H1N1|6B.1':0.0,'EPI_ISL_281958|2013.082|swine|USA|H1N1|6B.1':0.0,'EPI_ISL_281918|2013.277|swine|USA|H1N2|6B.1':0.0):0.001816814,('EPI_ISL_13852|2006.5|swine|USA|H2N3|nan':0.016071066,'EPI_ISL_64678|2005.5|Human|USA|H1N1|nan':0.005012028)0.050:0.001628908)0.929:0.006187990,('EPI_ISL_83305|2003.915|swine|USA|H1N1|nan':0.001594723,'EPI_ISL_96921|2004.836|swine|USA|H1N2|nan':0.006419699)0.000:0.000000006)0.943:0.003187416)0.732:0.001291731)0.962:0.008463567)0.757:0.001543072,((('EPI_ISL_151010|2006.329|swine|Canada|H3N2|3C.3a':0.001603252,'EPI_ISL_151633|2010.052|swine|Canada|H3N2|nan':0.003192619)0.750:0.000000006,((('EPI_ISL_29810|2007.5|swine|USA|H3N2|nan':0.006453283,(('EPI_ISL_282517|2016.322|swine|Canada|H3N2|nan':0.001631945,'EPI_ISL_282479|2016.762|swine|Canada|H3N2|nan':0.001566797)0.999:0.024785266,('EPI_ISL_151137|2013.23|swine|USA|H3N2|3C.3a':0.0,'EPI_ISL_151135|2013.23|swine|USA|H3N2|3C.3a':0.0,'EPI_ISL_151133|2013.23|swine|USA|H3N2|3C.3a':0.0,'EPI_ISL_151132|2013.23|swine|USA|H3N2|nan':0.0):0.000000006)0.392:0.001620616)0.795:0.001575126,(('EPI_ISL_10145|2005.5|Human|Canada|H3N2|3C.3a':0.0,'EPI_ISL_20134|2005.526|swine|Canada|H3N2|3C.3a':0.0,'EPI_ISL_151203|2005.066|swine|Canada|H3N2|3C.3a':0.0,'EPI_ISL_10149|2005.5|swine|Canada|H3N2|3C.3a':0.0,'EPI_ISL_151005|2005.066|swine|Canada|H3N2|3C.3a':0.0,'EPI_ISL_10146|2005.5|swine|Canada|H3N2|3C.3a':0.0,'EPI_ISL_10148|2005.5|swine|Canada|H3N2|3C.3a':0.0,'EPI_ISL_151009|2006.145|swine|Canada|H3N2|3C.3a':0.0,'EPI_ISL_150832|2005.304|swine|USA|H3N2|3C.3a':0.0,'EPI_ISL_278793|2015.118|swine|Canada|H1N1|6B.1':0.0):0.000000006,((((((((('EPI_ISL_132827|2009.666|swine|Korea|H1N1|nan':0.004571839,('EPI_ISL_25494|2007.737|wild.other|Canada|H3N2|nan':0.003445737,'EPI_ISL_381061|2015.03|swine|Mexico|H3N2|nan':0.006218994)0.875:0.004880674)0.122:0.001839946,('EPI_ISL_278803|2014.499|swine|Canada|H3N2|3C.3a':0.0,'EPI_ISL_64466|2006.984|swine|USA|H3N2|nan':0.0):0.003193817)0.731:0.000000006,(((('EPI_ISL_63618|2007.137|swine|USA|H3N2|nan':0.023257644,(('EPI_ISL_97128|2011.321|swine|USA|H3N2|3C.3a':0.0,'EPI_ISL_97127|2011.321|swine|USA|H3N2|3C.3a':0.0):0.009927869,'EPI_ISL_63210|2008.5|swine|USA|H1N2|nan':0.001521605)0.954:0.009762140)0.736:0.004058842,'EPI_ISL_207956|2014.46|swine|Canada|H1N2|nan':0.021065540)0.197:0.001413139,('EPI_ISL_79858|2008.5|swine|USA|H1N1|nan':0.000000006,('EPI_ISL_89324|2009.252|swine|Canada|H3N2|3C.3a':0.004804217,'EPI_ISL_79862|2008.5|swine|USA|H1N1|6B.1':0.004802238)0.000:0.000000006)0.000:0.000000006)0.920:0.003199397,('EPI_ISL_150885|2007.329|swine|USA|H1N2|nan':0.008044418,(('EPI_ISL_151207|2007.751|swine|Canada|H1N1|6B.1':0.000000006,(('EPI_ISL_160788|2012.923|swine|VietNam|H3N2|3C.3a':0.001561293,('EPI_ISL_160793|2012.56|swine|VietNam|H3N2|3C.3a':0.004834648,('EPI_ISL_160791|2012.56|swine|VietNam|H3N2|3C.3a':0.000000006,(('EPI_ISL_162677|2013.926|swine|VietNam|H3N2|3C.3a':0.0,'EPI_ISL_164595|2013.926|swine|VietNam|H3N2|3C.3a':0.0):0.000000006,('EPI_ISL_218245|2015.082|swine|VietNam|H3N2|3C.3a':0.003237706,('EPI_ISL_218246|2015.082|swine|VietNam|H3N2|3C.3a':0.003219146,('EPI_ISL_218258|2015.082|swine|VietNam|H3N2|3C.3a':0.0,'EPI_ISL_218236|2015.082|swine|VietNam|H3N2|3C.3a':0.0,'EPI_ISL_218240|2015.082|swine|VietNam|H3N2|3C.3a':0.0,'EPI_ISL_218253|2015.082|swine|VietNam|H3N2|3C.3a':0.0,'EPI_ISL_218256|2015.082|swine|VietNam|H3N2|3C.3a':0.0,'EPI_ISL_218263|2015.082|swine|VietNam|H3N2|3C.3a':0.0,'EPI_ISL_218261|2015.082|swine|VietNam|H3N2|3C.3a':0.0,'EPI_ISL_218251|2015.082|swine|VietNam|H3N2|3C.3a':0.0):0.000000006)0.000:0.000000006)0.918:0.003221698)0.978:0.006460277)0.892:0.003227974)0.895:0.003312080)0.998:0.014888782,'EPI_ISL_97090|2011.074|swine|USA|H1N1|nan':0.013052989)0.000:0.000000006)0.813:0.001605851,('EPI_ISL_236202|2014.31|swine|Canada|H3N2|nan':0.026938592,('EPI_ISL_124320|2011.879|swine|USA|H3N2|nan':0.001528571,('EPI_ISL_132356|2012.754|swine|USA|H3N2|3C.3a':0.004648245,('EPI_ISL_162014|2011.685|swine|USA|H3N2|nan':0.001537802,'EPI_ISL_156335|2012.178|swine|USA|H3N2|nan':0.000000006)0.819:0.001543901)0.707:0.000000006)0.839:0.006645473)0.990:0.015370379)0.000:0.000000006)0.866:0.001645721)0.000:0.000000006)0.000:0.000000006,('EPI_ISL_109922|2011.455|swine|USA|H3N2|3C.3a':0.016446506,('EPI_ISL_196000|2012.21|swine|Mexico|H1N1|6B.1':0.016491287,'EPI_ISL_150886|2007.082|swine|USA|H1N1|6B.1':0.001538899)0.860:0.003262693)0.770:0.001599869)0.000:0.000000006,((('EPI_ISL_282700|2015.668|swine|Canada|H3N2|nan':0.024371816,('EPI_ISL_282691|2015.803|swine|Canada|H3N2|nan':0.0,'EPI_ISL_282541|2016.071|swine|Canada|H3N2|nan':0.0):0.039000098)0.476:0.003860182,('EPI_ISL_378593|2017.348|swine|Canada|H1N2|nan':0.016930195,('EPI_ISL_207099|2013.619|swine|Canada|H3N2|nan':0.009748185,(('EPI_ISL_147158|2012.309|swine|Korea|H3N2|3C.3a':0.000000006,(('EPI_ISL_256555|2017.052|swine|USA|H3N2|nan':0.0,'EPI_ISL_282403|2017.619|swine|USA|H1N1|6B.1':0.0):0.001624072,'EPI_ISL_295680|2017.986|swine|USA|H3N2|nan':0.004827142)0.977:0.009735038)0.000:0.000000006,(((('EPI_ISL_207089|2013.389|swine|Canada|H3N2|3C.3a':0.0,'EPI_ISL_207145|2013.811|swine|Canada|H3N2|3C.3a':0.0,'EPI_ISL_207153|2013.885|swine|Canada|H3N2|3C.3a':0.0,'EPI_ISL_207150|2013.849|swine|Canada|H3N2|3C.3a':0.0,'EPI_ISL_207140|2013.773|swine|Canada|H3N2|3C.3a':0.0):0.000000006,('EPI_ISL_207164|2013.926|swine|Canada|H3N2|3C.3a':0.003206852,('EPI_ISL_207112|2013.693|swine|Canada|H3N2|3C.3a':0.001598871,'EPI_ISL_207107|2013.619|swine|Canada|H3N2|3C.3a':0.003205473)0.000:0.000000006)1.000:0.000000006)0.000:0.000000006,('EPI_ISL_207872|2014.173|swine|Canada|H3N2|3C.3a':0.0,'EPI_ISL_207920|2014.422|swine|Canada|H3N2|3C.3a':0.0):0.001598762)0.852:0.001599563,('EPI_ISL_207076|2013.195|swine|Canada|H3N2|3C.3a':0.0,'EPI_ISL_207071|2013.121|swine|Canada|H3N2|nan':0.0):0.000000006)0.922:0.001598977)0.000:0.000000006)0.849:0.004493971)0.992:0.016760391)0.822:0.003493425,((('EPI_ISL_281247|2016.128|swine|Canada|H1N1|nan':0.046566841,('EPI_ISL_195998|2011.8|swine|Mexico|H3N2|3C.2':0.003183559,(('EPI_ISL_195999|2011.8|swine|Mexico|H3N2|3C.3a':0.0,'EPI_ISL_151191|2011.803|swine|Mexico|H3N2|3C.3a':0.0,'EPI_ISL_151161|2010.91|swine|Mexico|H3N2|3C.3a':0.0,'EPI_ISL_195991|2010.907|swine|Mexico|H3N2|3C.3a':0.0):0.000000006,'EPI_ISL_195997|2011.8|swine|Mexico|H3N2|nan':0.001592821)0.785:0.001618418)0.941:0.008797789)0.768:0.002712782,((('EPI_ISL_151993|2013.23|swine|USA|H1N2|nan':0.006689932,('EPI_ISL_157196|2014.5|swine|USA|H1N2|nan':0.000000006,('EPI_ISL_245035|2016.76|swine|USA|H1N2|nan':0.000000006,'EPI_ISL_257031|2017.044|swine|USA|H1N2|nan':0.001597733)0.986:0.008072272)0.981:0.009831093)0.956:0.008139172,('EPI_ISL_119351|2011.101|swine|USA|H1N2|nan':0.004812011,('EPI_ISL_136649|2013.036|swine|USA|H1N2|nan':0.006427493,'EPI_ISL_119336|2010.293|swine|USA|H1N2|nan':0.000000006)0.000:0.000000006)0.785:0.001566382)0.896:0.003249612,('EPI_ISL_124009|2010.312|swine|USA|H1N1|6B.1':0.001597236,'EPI_ISL_119337|2010.332|swine|USA|H1N2|nan':0.000000006)0.000:0.000000006)0.963:0.008085013)0.773:0.001644492,((('EPI_ISL_282520|2016.15|swine|Canada|H3N2|nan':0.013041874,'EPI_ISL_378640|2017.044|swine|Canada|H3N2|nan':0.033295174)0.972:0.011794228,('EPI_ISL_196031|2013.493|swine|Mexico|H3N2|3C.2':0.004870661,('EPI_ISL_295544|2014.395|swine|Mexico|H1N1|nan':0.004862495,(('EPI_ISL_295536|2014.762|swine|Mexico|H1N1|6B.1':0.0,'EPI_ISL_295532|2014.795|swine|Mexico|H1N1|6B.1':0.0):0.003199113,'EPI_ISL_295547|2014.43|swine|Mexico|H1N1|6B.1':0.003213911)0.931:0.004941480)0.724:0.001512286)0.936:0.006614091)0.735:0.001557363,('EPI_ISL_151163|2011.803|swine|Mexico|H3N2|3C.2':0.0,'EPI_ISL_151212|2011.803|swine|Mexico|H3N2|3C.2':0.0):0.023112062)0.774:0.001565790)0.596:0.001591266)0.596:0.000000006)0.453:0.000000006,(('EPI_ISL_378651|2017.301|swine|Canada|H3N2|nan':0.006590653,'EPI_ISL_157605|2013.545|swine|USA|H3N2|nan':0.001454039)0.996:0.014852748,('EPI_ISL_278804|2013.014|swine|Canada|H3N2|3C.3a':0.0,'EPI_ISL_278801|2014.23|swine|Canada|H1N1|6B.1':0.0,'EPI_ISL_278807|2014.323|swine|Canada|H1N1|6B.1':0.0):0.000000006)0.840:0.001592236)0.000:0.000000006,(((('EPI_ISL_151209|2011.915|swine|Canada|H3N2|nan':0.001598714,'EPI_ISL_282732|2015.093|swine|Canada|H3N2|nan':0.009687854)0.768:0.001646789,((('EPI_ISL_282722|2015.208|swine|Canada|H1N1|6B.1':0.001594781,(('EPI_ISL_282727|2015.252|swine|Canada|H3N2|3C.2':0.0,'EPI_ISL_207980|2014.953|swine|Canada|H1N1|6B.1':0.0,'EPI_ISL_281242|2015.225|swine|Canada|H1N1|6B.1':0.0):0.000000006,('EPI_ISL_282709|2015.496|swine|Canada|H3N2|3C.2':0.003197443,'EPI_ISL_281244|2015.038|swine|Canada|H3N2|3C.2':0.001600786)0.730:0.000000006)0.000:0.000000006)0.997:0.013263853,('EPI_ISL_151631|2007.825|swine|Canada|H3N2|nan':0.000000006,('EPI_ISL_282513|2016.281|swine|Canada|H1N2|nan':0.025407518,'EPI_ISL_134591|2011.181|swine|Japan|H3N2|3C.3a':0.011517883)0.816:0.003086119)0.833:0.003036646)0.954:0.008279308,('EPI_ISL_89334|2009.405|swine|Canada|H3N2|nan':0.019728978,('EPI_ISL_207170|2013.904|swine|Canada|H3N2|nan':0.006480530,(((((('EPI_ISL_282730|2015.055|swine|Canada|H3N2|nan':0.0,'EPI_ISL_282725|2015.227|swine|Canada|H3N2|nan':0.0):0.000000006,(('EPI_ISL_378645|2017.737|swine|Canada|H3N2|nan':0.0,'EPI_ISL_378657|2017.904|swine|Canada|H3N2|nan':0.0):0.000000006,'EPI_ISL_373106|2018.348|swine|Canada|H3N2|nan':0.001594345)0.935:0.003193674)0.853:0.001594456,('EPI_ISL_281251|2015.841|swine|Canada|H1N1|nan':0.003195832,'EPI_ISL_207972|2014.904|swine|Canada|H3N2|nan':0.000000006)0.000:0.000000006)0.863:0.001594869,('EPI_ISL_207875|2014.208|swine|Canada|H3N2|3C.3a':0.0,'EPI_ISL_281252|2014.208|swine|Canada|H3N2|3C.3a':0.0):0.000000006)0.778:0.001601190,'EPI_ISL_236200|2014.729|swine|Canada|H3N2|nan':0.004860530)0.783:0.001596833,'EPI_ISL_207178|2012.35|swine|Canada|H0N0|nan':0.000000006)0.000:0.000000006)0.996:0.009753533)0.752:0.000000006)0.150:0.001595133)0.780:0.001543320,'EPI_ISL_236198|2014.167|swine|Canada|H3N2|nan':0.004801771)0.000:0.000000006,(('EPI_ISL_93161|2009.348|swine|Canada|H1N1|nan':0.004921404,('EPI_ISL_104647|2009.929|swine|USA|H3N2|nan':0.014858623,'EPI_ISL_150924|2008.735|swine|USA|H1N1|nan':0.004794230)0.950:0.008246461)0.747:0.001515837,('EPI_ISL_151007|2005.764|swine|Canada|H3N2|3C.3a':0.0,'EPI_ISL_151008|2005.773|swine|Canada|H3N2|3C.3a':0.0):0.003192187)0.000:0.000000006)0.000:0.000000006)0.000:0.000000006,((('EPI_ISL_151006|2005.378|swine|Canada|H3N2|3C.3a':0.001594324,'EPI_ISL_10147|2005.5|swine|Canada|H3N2|nan':0.000000006)0.000:0.000000006,((((('EPI_ISL_282482|2016.798|swine|Canada|H3N2|3C.3a':0.001593665,(('EPI_ISL_282744|2016.893|swine|Canada|H3N2|3C.3a':0.0,'EPI_ISL_282523|2016.186|swine|Canada|H1N2|nan':0.0):0.000000006,('EPI_ISL_373115|2018.31|swine|Canada|H1N2|nan':0.001594743,('EPI_ISL_282490|2016.661|swine|Canada|H3N2|3C.3a':0.001605683,('EPI_ISL_373104|2018.271|swine|Canada|H3N2|nan':0.001594134,'EPI_ISL_373102|2018.307|swine|Canada|H3N2|nan':0.000000006)0.952:0.004812646)0.780:0.001593543)0.000:0.000000006)0.000:0.000000006)0.922:0.004837019,'EPI_ISL_282545|2016.109|swine|Canada|H3N2|nan':0.001611312)0.895:0.003191082,'EPI_ISL_207984|2014.975|swine|Canada|H3N2|nan':0.000000006)0.929:0.003190926,'EPI_ISL_261488|2017.156|swine|USA|H1N2|nan':0.006416154)0.000:0.000000006,('EPI_ISL_195446|2015.477|swine|USA|H1N2|nan':0.001608563,'EPI_ISL_683998|2020.749|Human|Canada|H1N2|6B.1':0.018040014)0.773:0.001582421)0.996:0.011304057)0.855:0.001594038,(((('EPI_ISL_90102|2010.874|swine|USA|H3N2|3C.3a':0.0,'EPI_ISL_90103|2010.874|swine|USA|H3N2|3C.3a':0.0,'EPI_ISL_109912|2010.874|swine|USA|H3N2|3C.3a':0.0):0.004807120,(('EPI_ISL_88842|2009.896|swine|USA|H3N2|3C.3a':0.0,'EPI_ISL_124407|2011.044|swine|USA|H1N1|6B.1':0.0):0.000000006,'EPI_ISL_109876|2011.033|swine|USA|H3N2|3C.3a':0.001593153)0.000:0.000000006)1.000:0.014618961,'EPI_ISL_10150|2005.5|Dom.gal|Canada|H3N2|3C.3a':0.000000006)0.000:0.000000006,(('EPI_ISL_93176|2009.367|swine|Canada|H1N1|6B.1':0.003197343,('EPI_ISL_93162|2009.362|swine|Canada|H1N1|6B.1':0.004818785,'EPI_ISL_89325|2009.348|swine|Canada|H3N2|nan':0.009673606)0.000:0.000000006)0.000:0.000000006,'EPI_ISL_93177|2009.367|swine|Canada|H1N1|6B.1':0.003196947)0.913:0.003195144)0.828:0.001593462)0.000:0.000000006)0.000:0.000000006,'EPI_ISL_150833|2005.416|swine|USA|H3N2|3C.3a':0.001592599)0.000:0.000000006)0.000:0.000000006)0.457:0.000000006,'EPI_ISL_92022|2006.244|swine|USA|H1N1|6B.1A.5a':0.001593462)0.000:0.000000006)0.443:0.000000006,(('EPI_ISL_151011|2006.49|swine|Canada|H3N2|3C.3a':0.0,'EPI_ISL_278795|2011.184|swine|Canada|H3N2|3C.3a':0.0):0.001593885,((('EPI_ISL_116349|2010.718|swine|USA|H3N2|3C.2':0.000000006,'EPI_ISL_124041|2010.718|swine|USA|H3N2|3C.2':0.001594420)0.996:0.009667648,(((('EPI_ISL_103956|2010.918|swine|USA|H3N2|3C.2':0.0,'EPI_ISL_109864|2010.912|swine|USA|H3N2|3C.3a':0.0):0.001594884,('EPI_ISL_93356|2010.937|swine|USA|H3N2|3C.3a':0.0,'EPI_ISL_151000|2011.063|swine|USA|H3N2|3C.3a':0.0):0.000000006)0.982:0.008059411,('EPI_ISL_151206|2006.195|swine|Canada|H1N1|6B.1':0.001606833,'EPI_ISL_151208|2008.019|swine|Canada|H1N1|6B.1':0.006437211)0.915:0.003202214)0.604:0.000000006,'EPI_ISL_150843|2006.852|swine|USA|H1N1|6B.1':0.004806693)0.000:0.000000006)0.000:0.000000006,'EPI_ISL_93363|2011.047|swine|USA|H1N1|6B.1':0.014592317)0.845:0.001593008)0.000:0.000000006)0.000:0.000000006)0.789:0.000000006,(((('EPI_ISL_124406|2010.803|swine|USA|H1N2|6B.1A.5b':0.000000006,((((((('EPI_ISL_504149|2020.213|swine|USA|H1N1|6B.1':0.012946504,('EPI_ISL_285505|2017.773|swine|USA|H3N2|3C.2':0.000000006,'EPI_ISL_303866|2018.019|swine|USA|H3N1|3C.2':0.001592909)0.000:0.000000006)0.998:0.008030269,(('EPI_ISL_299526|2018.008|swine|USA|H3N2|3C.2':0.000000006,((('EPI_ISL_4083629|2021.323|swine|USA|H1N2|nan':0.004798656,(('EPI_ISL_14769992|2021.995|swine|USA|H3N2|nan':0.003206603,('EPI_ISL_14769982|2021.992|swine|USA|H3N2|3C.3a':0.001591395,(('EPI_ISL_369153|2019.386|swine|USA|H3N2|3C.3a':0.0,'EPI_ISL_393551|2019.649|swine|USA|H3N2|3C.3a':0.0,'EPI_ISL_501672|2020.331|swine|USA|H3N2|3C.3a':0.0,'EPI_ISL_4083593|2021.299|swine|USA|H3N2|3C.3a':0.0,'EPI_ISL_4081796|2020.874|swine|USA|H1N2|nan':0.0):0.000000006,'EPI_ISL_6785430|2021.671|swine|USA|H1N1|6B.1':0.001591775)0.000:0.000000006)0.000:0.000000006)0.875:0.001591847,((('EPI_ISL_4081952|2021.016|swine|USA|H3N2|3C.3a':0.001608261,'EPI_ISL_4081999|2021.055|swine|USA|H1N2|nan':0.004822926)0.798:0.001586162,('EPI_ISL_368761|2019.345|swine|USA|H1N1|6B.1':0.001592742,'EPI_ISL_502053|2020.402|swine|USA|H3N2|nan':0.006419355)0.749:0.000000006)0.860:0.000000006,((('EPI_ISL_4081941|2020.951|swine|USA|H3N2|nan':0.003193545,((('EPI_ISL_4081680|2020.842|swine|USA|H3N2|3C.3a':0.001592378,'EPI_ISL_504145|2020.227|swine|USA|H3N2|3C.3a':0.003192060)0.000:0.000000006,('EPI_ISL_4083624|2021.299|swine|USA|H3N2|nan':0.003191810,(('EPI_ISL_4081927|2021.011|swine|USA|H3N2|3C.3a':0.0,'EPI_ISL_4083267|2021.205|swine|USA|H3N2|3C.3a':0.0):0.001592341,('EPI_ISL_504079|2020.21|swine|USA|H3N2|3C.3a':0.000000006,'EPI_ISL_6785604|2021.668|swine|USA|H3N2|3C.3a':0.006411873)0.000:0.000000006)0.000:0.000000006)0.608:0.000000006)0.000:0.000000006,((((('EPI_ISL_707115|2020.574|swine|USA|H3N2|3C.3a':0.003190074,('EPI_ISL_4081793|2020.883|swine|USA|H1N2|nan':0.001592257,('EPI_ISL_504086|2020.213|swine|USA|H3N2|3C.3a':0.001591669,'EPI_ISL_4081848|2020.918|swine|USA|H3N2|3C.3a':0.008033869)0.000:0.000000006)0.537:0.000000006)0.000:0.000000006,('EPI_ISL_503943|2019.899|swine|USA|H3N2|3C.3a':0.0,'EPI_ISL_501282|2020.055|swine|USA|H3N2|3C.3a':0.0,'EPI_ISL_503620|2020.09|swine|USA|H3N2|3C.3a':0.0):0.000000006)0.000:0.000000006,'EPI_ISL_499202|2020.423|swine|USA|H3N2|3C.3a':0.001591669)0.000:0.000000006,'EPI_ISL_700971|2020.522|swine|USA|H3N2|3C.3a':0.003198966)0.849:0.001592077,'EPI_ISL_502919|2020.311|swine|USA|H3N2|3C.3a':0.001614600)0.000:0.000000006)0.000:0.000000006)0.908:0.001592077,(((('EPI_ISL_707299|2020.672|swine|USA|H3N2|3C.3a':0.003190372,'EPI_ISL_6795220|2021.663|swine|USA|H1N2|nan':0.006408345)0.357:0.000000006,('EPI_ISL_4082055|2021.145|swine|USA|H3N2|3C.3a':0.0,'EPI_ISL_4081993|2021.068|swine|USA|H3N2|3C.3a':0.0):0.001591447)0.000:0.000000006,('EPI_ISL_707226|2020.598|swine|USA|H3N2|3C.3a':0.001591483,('EPI_ISL_503966|2019.882|swine|USA|H3N2|3C.3a':0.0,'EPI_ISL_503925|2019.986|swine|USA|H3N2|3C.3a':0.0,'EPI_ISL_504133|2020.227|swine|USA|H3N2|3C.3a':0.0,'EPI_ISL_503971|2020.194|swine|USA|H3N2|3C.3a':0.0):0.000000006)0.000:0.000000006)1.000:0.000000006,('EPI_ISL_6781466|2021.622|swine|USA|H3N2|nan':0.004798908,'EPI_ISL_707112|2020.56|swine|USA|H3N2|3C.3a':0.001591447)0.000:0.000000006)0.000:0.000000006)0.861:0.001591847,(((((('EPI_ISL_502851|2020.29|swine|USA|H3N2|3C.3a':0.001617689,'EPI_ISL_4081912|2020.989|swine|USA|H1N2|nan':0.003210727)0.810:0.001581530,('EPI_ISL_501780|2020.38|swine|USA|H3N2|3C.3a':0.001592180,('EPI_ISL_502893|2020.311|swine|USA|H3N2|3C.3a':0.001592896,('EPI_ISL_4081629|2020.825|swine|USA|H3N2|3C.3a':0.0,'EPI_ISL_4082035|2021.107|swine|USA|H3N2|3C.3a':0.0):0.000000006)0.000:0.000000006)0.835:0.001592148)0.000:0.000000006,(('EPI_ISL_4081971|2021.038|swine|USA|H3N2|3C.3a':0.000000006,('EPI_ISL_4081943|2021.019|swine|USA|H1N1|6B.1':0.000000006,'EPI_ISL_6795218|2021.649|swine|USA|H1N1|nan':0.003201619)0.848:0.001592167)0.858:0.001592148,(('EPI_ISL_4082052|2021.142|swine|USA|H3N2|3C.3a':0.003212819,'EPI_ISL_4082056|2021.145|swine|USA|H3N2|3C.3a':0.004849254)0.789:0.001577976,('EPI_ISL_372908|2019.43|swine|USA|H3N2|3C.3a':0.001597640,(('EPI_ISL_4082171|2021.167|swine|USA|H1N1|6B.1':0.003220684,('EPI_ISL_4083570|2021.181|swine|USA|H3N2|3C.3a':0.001591751,'EPI_ISL_502841|2020.292|swine|USA|H3N2|3C.3a':0.004807803)0.744:0.000000006)0.923:0.001592004,((((('EPI_ISL_4083617|2021.285|swine|USA|H3N2|3C.3a':0.0,'EPI_ISL_393544|2019.66|swine|USA|H1N2|nan':0.0):0.000000006,'EPI_ISL_14769980|2021.97|swine|USA|H1N1|6B.1':0.003189926)0.000:0.000000006,('EPI_ISL_4081931|2021.008|swine|USA|H3N2|3C.2':0.001590610,('EPI_ISL_4082011|2021.088|swine|USA|H3N2|3C.2':0.003189289,('EPI_ISL_4081704|2020.855|swine|USA|H3N2|3C.2':0.0,'EPI_ISL_4081906|2020.962|swine|USA|H3N2|3C.2':0.0):0.000000006)0.000:0.000000006)0.854:0.001591031)0.000:0.000000006,(('EPI_ISL_707277|2020.65|swine|USA|H1N1|6B.1':0.001593485,('EPI_ISL_501766|2020.369|swine|USA|H1N1|6B.1':0.003189562,'EPI_ISL_6785409|2021.641|swine|USA|H1N2|nan':0.006451751)0.726:0.000000006)0.000:0.000000006,'EPI_ISL_707114|2020.571|swine|USA|H1N1|6B.1':0.001595513)0.000:0.000000006)0.000:0.000000006,(((((('EPI_ISL_4081845|2020.833|swine|USA|H1N2|6B.1':0.003185938,(('EPI_ISL_14224399|2020.519|swine|USA|H0N0|3C.3a':0.0,'EPI_ISL_14224409|2020.519|swine|USA|H3N2|3C.3a':0.0,'EPI_ISL_14224194|2020.522|swine|USA|H3N2|3C.3a':0.0,'EPI_ISL_14224335|2020.519|swine|USA|H3N2|3C.3a':0.0,'EPI_ISL_14224217|2020.708|swine|USA|H3N2|3C.3a':0.0,'EPI_ISL_707240|2020.617|swine|USA|H3N2|3C.3a':0.0,'EPI_ISL_14224344|2020.522|swine|USA|H3N2|3C.3a':0.0,'EPI_ISL_14224295|2020.522|swine|USA|H3N2|3C.3a':0.0,'EPI_ISL_14224359|2020.522|swine|USA|H3N2|3C.3a':0.0,'EPI_ISL_14224401|2020.516|swine|USA|H3N2|3C.3a':0.0,'EPI_ISL_14224190|2020.544|swine|USA|H3N2|3C.3a':0.0):0.000000006,'EPI_ISL_4081699|2020.839|swine|USA|H1N2|6B.1':0.001595479)0.000:0.000000006)0.914:0.003187200,('EPI_ISL_4089887|2021.534|swine|USA|H1N2|nan':0.003299990,'EPI_ISL_14769971|2021.89|swine|USA|H1N2|nan':0.009806762)0.748:0.001498229)0.000:0.000000006,'EPI_ISL_501674|2020.339|swine|USA|H3N2|3C.3a':0.001591841)0.000:0.000000006,('EPI_ISL_707129|2020.579|swine|USA|H1N1|6B.1':0.003191957,((('EPI_ISL_4081956|2021.011|swine|USA|H1N2|nan':0.003194124,('EPI_ISL_4081871|2020.951|swine|USA|H1N2|nan':0.001591927,'EPI_ISL_4083572|2021.279|swine|USA|H1N2|nan':0.000000006)0.000:0.000000006)0.923:0.003190082,(('EPI_ISL_4081930|2020.995|swine|USA|H3N2|3C.2':0.003193312,((('EPI_ISL_4081607|2020.82|swine|USA|H1N1|6B.1':0.003193369,('EPI_ISL_4083563|2021.266|swine|USA|H1N2|nan':0.006415842,'EPI_ISL_4081708|2020.855|swine|USA|H1N1|6B.1':0.003194018)0.000:0.000000006)0.000:0.000000006,'EPI_ISL_4082208|2021.205|swine|USA|H1N1|6B.1':0.003194848)0.000:0.000000006,((('EPI_ISL_4083632|2021.318|swine|USA|H1N1|6B.1':0.003192549,(('EPI_ISL_14769983|2021.951|swine|USA|H3N2|nan':0.004808577,(('EPI_ISL_14770832|2021.948|swine|USA|H3N2|3C.3a':0.000000006,'EPI_ISL_14770841|2021.953|swine|USA|H1N1|6B.1':0.008048202)0.947:0.004803949,'EPI_ISL_4083671|2021.241|swine|USA|H1N1|6B.1':0.004804205)0.000:0.000000006)0.000:0.000000006,'EPI_ISL_707268|2020.648|swine|USA|H1N2|nan':0.000000006)0.834:0.001594419)0.000:0.000000006,('EPI_ISL_4083612|2021.285|swine|USA|H3N2|3C.2':0.003194917,'EPI_ISL_6795325|2021.756|swine|USA|H3N2|3C.2':0.000000006)0.921:0.003194681)0.000:0.000000006,('EPI_ISL_499047|2020.478|swine|USA|H1N1|6B.1':0.000000006,'EPI_ISL_504132|2020.23|swine|USA|H1N1|6B.1':0.004803356)0.000:0.000000006)0.000:0.000000006)0.000:0.000000006)0.867:0.001592085,('EPI_ISL_707316|2020.664|swine|USA|H3N2|3C.3a':0.000000006,'EPI_ISL_4082067|2021.153|swine|USA|H1N1|6B.1':0.006415627)0.843:0.001591841)0.000:0.000000006)0.664:0.000000006,('EPI_ISL_697744|2020.77|swine|USA|H1N2|nan':0.001590575,('EPI_ISL_14769986|2021.932|swine|USA|H1N2|nan':0.004792733,'EPI_ISL_6781458|2021.603|swine|USA|H1N2|nan':0.001591200)0.000:0.000000006)0.829:0.001594046)0.000:0.000000006)0.000:0.000000006)0.883:0.000000006,'EPI_ISL_14770774|2021.748|swine|USA|H3N2|3C.3a':0.003189886)0.000:0.000000006,'EPI_ISL_14769985|2021.915|swine|USA|H3N2|3C.3a':0.001591253)0.000:0.000000006)0.000:0.000000006)0.842:0.001591661)0.000:0.000000006)0.000:0.000000006)0.000:0.000000006)0.000:0.000000006,'EPI_ISL_4081814|2020.918|swine|USA|H1N1|6B.1':0.008032924)0.000:0.000000006,((('EPI_ISL_501283|2020.057|swine|USA|H3N2|3C.3a':0.001596471,'EPI_ISL_1367162|2020.896|Human|USA|H1N1|6B.1':0.003196124)0.782:0.001600916,(('EPI_ISL_4081942|2021.016|swine|USA|H1N1|6B.1':0.004793662,'EPI_ISL_707117|2020.577|swine|USA|H1N2|nan':0.000000006)0.000:0.000000006,('EPI_ISL_14224303|2020.522|swine|USA|H1N2|6B.1':0.0,'EPI_ISL_707022|2020.538|swine|USA|H1N2|6B.1':0.0):0.003189868)0.862:0.001591511)0.000:0.000000006,(('EPI_ISL_4081798|2020.874|swine|USA|H1N1|6B.1':0.0,'EPI_ISL_4083608|2021.288|swine|USA|H1N1|6B.1':0.0):0.000000006,'EPI_ISL_4083330|2021.247|swine|USA|H1N1|6B.1':0.006413690)0.839:0.001591961)0.000:0.000000006)1.000:0.000000006,((('EPI_ISL_6795319|2021.764|swine|USA|H3N2|3C.3a':0.003202049,'EPI_ISL_4089891|2021.515|swine|USA|H1N1|nan':0.001605315)0.776:0.001587749,((('EPI_ISL_14872410|2021.479|swine|USA|H3N2|3C.2':0.001592490,'EPI_ISL_14873218|2021.479|swine|USA|H3N2|3C.2':0.000000006)0.976:0.004799150,(('EPI_ISL_504118|2019.942|swine|USA|H1N1|6B.1A.1':0.0,'EPI_ISL_503387|2020.036|swine|USA|H1N1|6B.1A.1':0.0):0.000000006,('EPI_ISL_4702772|2021.666|Human|USA|H1N1|6B.1A.1':0.001594210,('EPI_ISL_6785501|2021.666|swine|USA|H1N1|6B.1':0.0,'EPI_ISL_14775287|2021.995|swine|USA|H1N1|6B.1A.1':0.0,'EPI_ISL_6795322|2021.655|swine|USA|H1N1|6B.1A.1':0.0):0.000000006)0.930:0.001593587)0.000:0.000000006)0.000:0.000000006,'EPI_ISL_697763|2020.787|swine|USA|H1N1|6B.1':0.004823138)0.858:0.001592736)0.000:0.000000006,(('EPI_ISL_381685|2019.521|swine|USA|H3N2|3C.3a':0.0,'EPI_ISL_389843|2019.581|swine|USA|H3N2|3C.3a':0.0,'EPI_ISL_697710|2020.768|swine|USA|H3N2|3C.3a':0.0,'EPI_ISL_700969|2020.497|swine|USA|H3N2|3C.3a':0.0,'EPI_ISL_4081850|2020.951|swine|USA|H1N1|nan':0.0):0.000000006,('EPI_ISL_4081856|2020.94|swine|USA|H1N2|nan':0.001591802,(('EPI_ISL_707271|2020.656|swine|USA|H3N2|3C.3a':0.000000006,'EPI_ISL_4083568|2021.279|swine|USA|H3N2|3C.3a':0.001592479)0.851:0.001592224,'EPI_ISL_399443|2019.786|swine|USA|H3N2|3C.3a':0.001594382)0.000:0.000000006)1.000:0.000000006)0.000:0.000000006)0.816:0.000000006)0.000:0.000000006)1.000:0.000000006)0.000:0.000000006)0.846:0.001592227)0.000:0.000000006,'EPI_ISL_6781670|2021.641|swine|USA|H1N1|6B.1':0.008029708)0.814:0.001593982,(('EPI_ISL_697653|2020.749|swine|USA|H3N2|3C.2':0.001586135,('EPI_ISL_6785546|2021.663|swine|USA|H3N2|3C.2':0.004842100,'EPI_ISL_15357030|2022.644|Human|USA|H1N2|nan':0.004820236)0.771:0.001584492)0.799:0.001614402,(('EPI_ISL_4081937|2021.011|swine|USA|H3N2|3C.2':0.000000006,'EPI_ISL_6795351|2021.721|swine|USA|H3N2|3C.2':0.001592119)0.994:0.009652426,('EPI_ISL_503719|2020.082|swine|USA|H1N1|6B.1':0.000000006,('EPI_ISL_4081897|2020.962|swine|USA|H1N1|6B.1':0.003189031,((('EPI_ISL_4089929|2021.548|swine|USA|H1N2|nan':0.003188312,'EPI_ISL_4081706|2020.855|swine|USA|H3N2|3C.3a':0.001590139)0.000:0.000000006,(('EPI_ISL_4081892|2020.943|swine|USA|H3N2|3C.3a':0.0,'EPI_ISL_4081806|2020.88|swine|USA|H1N2|nan':0.0,'EPI_ISL_4081994|2021.071|swine|USA|H1N2|nan':0.0):0.000000006,'EPI_ISL_4081940|2021.011|swine|USA|H1N1|6B.1':0.006416055)0.000:0.000000006)1.000:0.000000006,('EPI_ISL_707315|2020.65|swine|USA|H1N2|nan':0.003186525,'EPI_ISL_697652|2020.743|swine|USA|H1N2|nan':0.001590512)0.000:0.000000006)0.000:0.000000006)0.927:0.001590375)0.000:0.000000006)0.787:0.001589869)0.781:0.001595833)0.785:0.001598470)0.895:0.003187621,(('EPI_ISL_280243|2016.833|swine|USA|H3N2|3C.2':0.001605472,('EPI_ISL_372920|2019.46|swine|USA|H3N2|nan':0.005797285,'EPI_ISL_707318|2020.686|swine|USA|H1N1|6B.1':0.013134972)0.854:0.003918563)0.794:0.001585493,(('EPI_ISL_504174|2015.392|swine|USA|H3N2|3C.2':0.0,'EPI_ISL_221737|2016.219|swine|USA|H3N2|3C.2':0.0):0.000000006,'EPI_ISL_234528|2016.549|swine|USA|H3N2|3C.2':0.006429411)0.000:0.000000006)0.160:0.000000006)0.000:0.000000006)0.863:0.001591545,((('EPI_ISL_4081701|2020.842|swine|USA|H3N2|nan':0.003326423,(('EPI_ISL_395614|2019.641|swine|USA|H1N2|nan':0.003191732,'EPI_ISL_707120|2020.579|swine|USA|H1N2|nan':0.000000006)0.778:0.001605150,('EPI_ISL_372892|2019.479|swine|USA|H3N2|3C.2':0.003236970,'EPI_ISL_368784|2019.386|swine|USA|H3N2|3C.2':0.001571818)0.879:0.003239151)0.888:0.003207246)0.278:0.001581176,(('EPI_ISL_503892|2020.128|swine|USA|H3N2|3C.2':0.004828331,('EPI_ISL_14769988|2021.912|swine|USA|H1N1|6B.1':0.008048921,('EPI_ISL_393546|2019.652|swine|USA|H3N2|3C.2':0.001590582,('EPI_ISL_388617|2019.545|swine|USA|H3N2|3C.2':0.001590411,'EPI_ISL_393539|2019.671|swine|USA|H3N2|3C.2':0.003191533)0.000:0.000000006)0.000:0.000000006)0.746:0.001567045)0.936:0.004846460,(('EPI_ISL_4081867|2020.951|swine|USA|H1N2|nan':0.009713688,'EPI_ISL_4082034|2021.104|swine|USA|H1N1|6B.1A.1':0.004877862)0.965:0.008062483,'EPI_ISL_296682|2017.762|swine|USA|H3N2|3C.2':0.003187582)0.252:0.000000006)0.000:0.000000006)0.849:0.001592532,((('EPI_ISL_208919|2015.877|swine|USA|H3N2|3C.2':0.001589481,((('EPI_ISL_372421|2019.425|swine|USA|H3N2|nan':0.003186412,((((('EPI_ISL_327824|2016.415|swine|USA|H3N2|3C.2':0.0,'EPI_ISL_234573|2016.571|swine|USA|H3N2|3C.2':0.0,'EPI_ISL_256100|2016.596|swine|USA|H3N2|3C.2':0.0,'EPI_ISL_327836|2016.415|swine|USA|H3N2|3C.2':0.0,'EPI_ISL_243725|2016.571|swine|USA|H3N2|3C.2':0.0,'EPI_ISL_243730|2016.596|swine|USA|H3N2|3C.2':0.0,'EPI_ISL_280215|2016.497|swine|USA|H3N2|3C.2':0.0,'EPI_ISL_297093|2017.866|swine|USA|H3N2|3C.2':0.0,'EPI_ISL_285336|2017.712|swine|USA|H3N2|3C.2':0.0):0.000000006,('EPI_ISL_262582|2017.195|swine|USA|H3N2|3C.2':0.001589563,('EPI_ISL_388618|2019.54|swine|USA|H3N2|3C.3a':0.009710585,'EPI_ISL_258626|2017.09|swine|USA|H3N2|3C.2':0.001588484)0.000:0.000000006)0.932:0.003186073)0.000:0.000000006,(('EPI_ISL_372550|2019.427|swine|USA|H1N2|nan':0.009829623,('EPI_ISL_4082008|2021.088|swine|USA|H1N2|nan':0.003193273,(('EPI_ISL_504046|2020.156|swine|USA|H3N2|3C.2':0.0,'EPI_ISL_6795318|2021.784|swine|USA|H1N2|nan':0.0):0.000000006,((('EPI_ISL_707020|2020.533|swine|USA|H3N1|3C.2':0.000000006,('EPI_ISL_4089885|2021.534|swine|USA|H3N1|nan':0.001592634,'EPI_ISL_4082025|2021.115|swine|USA|H3N1|nan':0.000000006)0.886:0.001595314)0.917:0.001591190,'EPI_ISL_697745|2020.77|swine|USA|H3N1|nan':0.006408874)0.000:0.000000006,(('EPI_ISL_14769972|2021.877|swine|USA|H1N2|nan':0.004798087,'EPI_ISL_14769984|2021.973|swine|USA|H1N2|nan':0.008021850)0.000:0.000000006,'EPI_ISL_4082017|2021.088|swine|USA|H3N2|3C.3a':0.004817155)0.000:0.000000006)0.000:0.000000006)0.753:0.000000006)0.924:0.004918514)0.756:0.001476233,((((((('EPI_ISL_4081967|2021.055|swine|USA|H1N1|6B.1':0.000000006,('EPI_ISL_14770021|2021.918|swine|USA|H3N2|3C.3a':0.003192675,'EPI_ISL_6795280|2021.682|swine|USA|H1N1|6B.1A.1':0.003195880)0.766:0.001607618)0.846:0.001591888,('EPI_ISL_6781668|2021.647|swine|USA|H3N2|nan':0.001592018,'EPI_ISL_6816034|2021.745|swine|USA|H1N1|nan':0.004795269)0.000:0.000000006)0.920:0.001591325,('EPI_ISL_393509|2019.622|swine|USA|H3N2|3C.2':0.001590619,('EPI_ISL_6816041|2021.721|swine|USA|H1N1|nan':0.008026160,('EPI_ISL_707321|2020.694|swine|USA|H3N2|3C.3a':0.001594815,(('EPI_ISL_14770027|2021.86|swine|USA|H3N2|3C.3a':0.003212610,'EPI_ISL_6816032|2021.767|swine|USA|H1N2|nan':0.001580367)0.956:0.006464232,('EPI_ISL_697665|2020.749|swine|USA|H3N2|3C.3a':0.003204480,'EPI_ISL_707320|2020.664|swine|USA|H3N2|3C.3a':0.001593199)0.811:0.001597278)0.000:0.000000006)0.888:0.001591197)0.000:0.000000006)0.000:0.000000006)0.767:0.001573678,(('EPI_ISL_501662|2020.328|swine|USA|H1N1|nan':0.001588929,'EPI_ISL_503903|2020.137|swine|USA|H1N2|nan':0.001588409)0.729:0.000000006,('EPI_ISL_503961|2019.879|swine|USA|H3N2|3C.2':0.001605289,'EPI_ISL_503151|2019.964|swine|USA|H3N2|3C.2':0.000000006)0.914:0.003184043)0.799:0.003213196)0.897:0.003215460,(('EPI_ISL_503972|2020.178|swine|USA|H3N2|3C.2':0.001594097,'EPI_ISL_503622|2020.093|swine|USA|H3N2|nan':0.000000006)0.920:0.003190229,((((('EPI_ISL_6785466|2021.627|swine|USA|H1N1|6B.1':0.000000006,'EPI_ISL_700960|2020.497|swine|USA|H1N2|nan':0.001591406)0.000:0.000000006,((('EPI_ISL_4089936|2021.499|swine|USA|H1N1|6B.1A.1':0.001596201,'EPI_ISL_6795332|2021.781|swine|USA|H1N1|nan':0.001594659)0.907:0.003192768,('EPI_ISL_4082224|2021.203|swine|USA|H3N2|3C.2':0.000000006,'EPI_ISL_4081936|2021.011|swine|USA|H1N2|6B.1A.1':0.001590039)0.000:0.000000006)0.947:0.004792329,(('EPI_ISL_4083377|2021.241|swine|USA|H3N2|3C.3a':0.0,'EPI_ISL_4083615|2021.307|swine|USA|H3N2|3C.3a':0.0,'EPI_ISL_4082699|2021.227|swine|USA|H3N2|3C.3a':0.0,'EPI_ISL_14769970|2021.923|swine|USA|H1N2|6B.1':0.0,'EPI_ISL_6795350|2021.718|swine|USA|H1N2|6B.1':0.0):0.000000006,'EPI_ISL_14770842|2021.989|swine|USA|H1N1|6B.1':0.003188973)0.860:0.001591074)0.000:0.000000006)0.000:0.000000006,'EPI_ISL_502049|2020.385|swine|USA|H1N1|6B.1A.1':0.001591133)0.907:0.001591074,'EPI_ISL_368783|2019.367|swine|USA|H1N2|nan':0.003203520)0.000:0.000000006,(('EPI_ISL_396128|2019.679|swine|USA|H1N1|6B.1':0.001601323,'EPI_ISL_707324|2020.669|swine|USA|H1N1|6B.1':0.004795648)0.774:0.001595345,'EPI_ISL_399442|2019.786|swine|USA|H1N2|nan':0.003193790)0.729:0.000000006)0.000:0.000000006)0.914:0.003188589)0.000:0.000000006,'EPI_ISL_4082165|2021.17|swine|USA|H3N2|nan':0.012921948)0.809:0.001588610,('EPI_ISL_258650|2017.099|swine|USA|H3N2|3C.2':0.000000006,'EPI_ISL_256566|2017.044|swine|USA|H3N2|3C.2':0.001588646)0.000:0.000000006)0.000:0.000000006)0.860:0.001589222)0.000:0.000000006,'EPI_ISL_264204|2017.214|swine|USA|H3N2|3C.2':0.001589999)0.000:0.000000006,(((('EPI_ISL_295673|2017.964|swine|USA|H3N2|nan':0.006436070,'EPI_ISL_301918|2018.066|swine|USA|H3N2|3C.2':0.000000006)0.956:0.004792368,'EPI_ISL_327834|2016.415|swine|USA|H3N2|3C.2':0.001589778)0.000:0.000000006,('EPI_ISL_388624|2019.537|swine|USA|H1N2|6B.1A.1':0.009688111,('EPI_ISL_285469|2017.658|swine|USA|H3N2|3C.2':0.001590510,'EPI_ISL_281990|2017.6|swine|USA|H3N2|3C.2':0.003189990)0.000:0.000000006)0.836:0.001589738)0.000:0.000000006,'EPI_ISL_388673|2019.545|swine|USA|H1N2|nan':0.013044353)0.000:0.000000006)0.000:0.000000006)0.855:0.001589604,('EPI_ISL_234572|2016.15|swine|USA|H3N2|3C.2':0.003188085,(('EPI_ISL_282913|2017.625|swine|USA|H1N2|nan':0.001594813,(('EPI_ISL_4082030|2021.129|swine|USA|H1N1|6B.1':0.003188509,('EPI_ISL_502060|2020.402|swine|USA|H1N2|nan':0.001592840,('EPI_ISL_14770001|2021.69|swine|USA|H1N2|nan':0.012929519,'EPI_ISL_6795301|2021.685|swine|USA|H1N2|nan':0.001595171)0.000:0.000000006)0.000:0.000000006)0.903:0.001590273,(('EPI_ISL_502855|2020.268|swine|USA|H1N2|nan':0.008065235,'EPI_ISL_4081947|2021.03|swine|USA|H1N2|nan':0.006485781)0.762:0.001566782,((('EPI_ISL_707312|2020.689|swine|USA|H1N2|nan':0.017874318,((('EPI_ISL_387909|2018.414|swine|USA|H0N0|nan':0.0,'EPI_ISL_379741|2018.581|swine|USA|H1N2|nan':0.0):0.000000006,'EPI_ISL_387822|2019.249|swine|USA|H1N2|nan':0.004786102)0.000:0.000000006,('EPI_ISL_387896|2018.414|swine|USA|H0N0|nan':0.000000006,'EPI_ISL_389838|2019.564|swine|USA|H1N2|nan':0.004886058)0.839:0.001588779)0.000:0.000000006)0.815:0.001590330,(('EPI_ISL_4081880|2020.94|swine|USA|H1N2|nan':0.004792832,('EPI_ISL_4082019|2021.085|swine|USA|H1N2|nan':0.004792960,'EPI_ISL_501749|2020.361|swine|USA|H1N2|nan':0.000000006)0.000:0.000000006)0.830:0.001600996,(('EPI_ISL_4081692|2020.842|swine|USA|H1N2|nan':0.000000006,'EPI_ISL_4081984|2021.047|swine|USA|H1N2|nan':0.003191300)0.762:0.001560947,'EPI_ISL_4083595|2021.301|swine|USA|H1N2|nan':0.014627416)0.786:0.001636346)0.775:0.001587157)0.799:0.001601634,(('EPI_ISL_503956|2019.844|swine|USA|H1N2|nan':0.001543072,('EPI_ISL_697520|2020.724|swine|USA|H1N1|6B.1':0.003191073,'EPI_ISL_4081929|2021.019|swine|USA|H1N1|6B.1':0.000000006)0.891:0.003273949)0.943:0.004853627,'EPI_ISL_503985|2020.175|swine|USA|H1N1|nan':0.008852486)0.317:0.000000006)0.000:0.000000006)0.224:0.000000006)0.779:0.001748473)0.819:0.001750916,((((('EPI_ISL_503947|2019.863|swine|USA|H3N2|3C.3a':0.001589009,'EPI_ISL_4081893|2020.959|swine|USA|H1N2|nan':0.003185410)0.000:0.000000006,(('EPI_ISL_503991|2020.158|swine|USA|H1N1|6B.1':0.0,'EPI_ISL_502911|2020.325|swine|USA|H1N1|nan':0.0):0.000000006,('EPI_ISL_501747|2020.358|swine|USA|H1N1|6B.1':0.001589424,('EPI_ISL_399599|2019.786|swine|USA|H1N1|6B.1':0.001588891,'EPI_ISL_707239|2020.628|swine|USA|H1N1|6B.1':0.003185841)0.000:0.000000006)0.000:0.000000006)0.000:0.000000006)0.000:0.000000006,('EPI_ISL_501277|2020.057|swine|USA|H3N1|3C.2':0.006106013,('EPI_ISL_4082016|2021.088|swine|USA|H3N2|3C.2':0.006838493,'EPI_ISL_707257|2020.634|swine|USA|H1N1|6B.1':0.006112978)0.186:0.001548859)0.809:0.001951779)0.943:0.003184598,'EPI_ISL_295656|2017.964|swine|USA|H3N2|nan':0.000000006)0.897:0.001589312,(('EPI_ISL_298620|2018.003|swine|USA|H1N1|6B.1':0.001601606,(('EPI_ISL_393513|2019.633|swine|USA|H1N1|6B.1':0.003183560,(('EPI_ISL_4082054|2021.145|swine|USA|H1N2|nan':0.009638398,'EPI_ISL_501750|2020.358|swine|USA|H1N2|nan':0.000000006)0.942:0.003178591,'EPI_ISL_503336|2019.959|swine|USA|H1N2|nan':0.000000006)0.792:0.001601773)0.781:0.001582116,((('EPI_ISL_388626|2019.526|swine|USA|H3N2|3C.2':0.003195498,((('EPI_ISL_504144|2020.232|swine|USA|H3N2|3C.2':0.0,'EPI_ISL_700972|2020.514|swine|USA|H3N2|3C.2':0.0):0.000000006,(('EPI_ISL_4081852|2020.921|swine|USA|H3N2|3C.2':0.001586965,('EPI_ISL_700965|2020.495|swine|USA|H3N2|3C.2':0.0,'EPI_ISL_499256|2020.454|swine|USA|H1N2|nan':0.0):0.000000006)0.000:0.000000006,'EPI_ISL_4082404|2021.222|swine|USA|H1N2|nan':0.004783916)0.848:0.001587237)0.000:0.000000006,'EPI_ISL_4083605|2021.299|swine|USA|H1N1|6B.1':0.006391723)0.793:0.001580312)0.331:0.001600288,(('EPI_ISL_707266|2020.634|swine|USA|H3N2|3C.2':0.0,'EPI_ISL_4083451|2021.238|swine|USA|H3N2|3C.2':0.0,'EPI_ISL_6795285|2021.69|swine|USA|H3N2|3C.2':0.0):0.000000006,'EPI_ISL_884294|2021.036|Human|USA|H3N2|3C.2':0.001587413)0.733:0.000000006)0.914:0.003182379,('EPI_ISL_301929|2017.953|swine|USA|H3N2|3C.2':0.0,'EPI_ISL_301930|2018.077|swine|USA|H3N2|3C.2':0.0):0.000000006)0.000:0.000000006)0.882:0.003193730)0.770:0.001587186,'EPI_ISL_260821|2017.156|swine|USA|H3N2|3C.2':0.000000006)0.000:0.000000006)0.856:0.001589626)0.000:0.000000006)0.000:0.000000006)0.446:0.000000006,('EPI_ISL_205994|2015.866|swine|USA|H3N2|3C.2':0.0,'EPI_ISL_208989|2015.896|swine|USA|H3N2|3C.2':0.0,'EPI_ISL_246098|2016.926|swine|USA|H3N2|3C.2':0.0):0.000000006)0.000:0.000000006)0.457:0.000000006,'EPI_ISL_303861|2018.121|swine|USA|H1N1|nan':0.004792782)0.000:0.000000006,'EPI_ISL_280242|2016.833|swine|USA|H3N2|3C.2':0.003184739)0.441:0.000000006)0.000:0.000000006)0.441:0.000000006,('EPI_ISL_270352|2017.296|swine|USA|H1N1|6B.1':0.000000006,('EPI_ISL_503965|2019.863|swine|USA|H1N2|nan':0.006438040,'EPI_ISL_368779|2019.389|swine|USA|H1N2|6B.1':0.003196210)0.754:0.001597653)0.923:0.003186362)0.000:0.000000006,(('EPI_ISL_499203|2020.423|swine|USA|H3N2|3C.2':0.008164929,'EPI_ISL_6795298|2021.704|swine|USA|H1N2|nan':0.009718960)0.842:0.003254302,(('EPI_ISL_504044|2020.175|swine|USA|H3N2|3C.2':0.001565048,'EPI_ISL_707273|2020.65|swine|USA|H3N2|nan':0.001544549)0.825:0.001570665,(((('EPI_ISL_4081693|2020.822|swine|USA|H3N2|3C.2':0.0,'EPI_ISL_4081954|2021.036|swine|USA|H3N2|3C.2':0.0):0.000000006,'EPI_ISL_6816045|2021.707|swine|USA|H3N2|3C.2':0.004809807)0.945:0.003196447,('EPI_ISL_4082288|2021.203|swine|USA|H3N2|nan':0.001594773,'EPI_ISL_4083601|2021.301|swine|USA|H3N2|nan':0.004814531)0.000:0.000000006)0.977:0.006426042,('EPI_ISL_504113|2019.921|swine|USA|H3N2|3C.2':0.000000006,('EPI_ISL_501675|2020.344|swine|USA|H3N2|3C.2':0.004831780,'EPI_ISL_503591|2020.074|swine|USA|H3N2|3C.2':0.001595540)0.756:0.001609756)0.958:0.003199485)0.000:0.000000006)0.955:0.006387001)0.868:0.003097695)0.877:0.001563858,(((('EPI_ISL_252709|2016.448|swine|USA|H3N2|3C.2':0.0,'EPI_ISL_230191|2016.38|swine|USA|H3N2|3C.2':0.0):0.003187928,((((('EPI_ISL_245576|2016.822|swine|USA|H3N1|nan':0.0,'EPI_ISL_252696|2016.91|swine|USA|H3N1|nan':0.0):0.000000006,'EPI_ISL_252810|2016.907|swine|USA|H3N1|nan':0.001591106)0.958:0.004800618,(('EPI_ISL_266454|2016.423|swine|USA|H3N2|nan':0.004850649,'EPI_ISL_252699|2016.888|swine|USA|H1N2|nan':0.004852164)0.749:0.001569443,('EPI_ISL_216912|2016.068|swine|USA|H3N2|3C.3a':0.000000006,'EPI_ISL_225557|2016.342|swine|USA|H3N2|3C.3a':0.003190440)0.915:0.003190266)0.000:0.000000006)0.000:0.000000006,('EPI_ISL_181114|2014.868|swine|USA|H3N2|3C.2':0.0,'EPI_ISL_188956|2015.249|swine|USA|H3N2|3C.3a':0.0):0.000000006)0.000:0.000000006,'EPI_ISL_212195|2015.995|swine|USA|H3N2|nan':0.001592028)0.896:0.001591258)0.728:0.000000006,'EPI_ISL_209376|2015.937|swine|USA|H3N2|3C.2':0.000000006)0.000:0.000000006,'EPI_ISL_379271|2017.414|swine|USA|H3N2|3C.2':0.003188141)0.000:0.000000006)0.995:0.007926845,('EPI_ISL_138858|2013.132|swine|USA|H1N1|6B.1':0.014069360,((('EPI_ISL_116146|2012.079|swine|USA|H1N2|nan':0.003190598,('EPI_ISL_117559|2011.8|swine|USA|H0N0|nan':0.006420036,'EPI_ISL_124488|2011.145|swine|USA|H1N2|6B.1A.5b':0.001604890)0.750:0.001587978)0.745:0.000000006,'EPI_ISL_150993|2011.529|swine|USA|H1N2|6B.1A.5b':0.000000006)0.000:0.000000006,(((((('EPI_ISL_180673|2015.019|swine|USA|H3N2|3C.2':0.0,'EPI_ISL_188904|2015.299|swine|USA|H3N2|3C.2':0.0):0.000000006,(('EPI_ISL_203176|2015.74|swine|USA|H3N2|nan':0.004799694,('EPI_ISL_179622|2015.247|swine|USA|H3N2|3C.2':0.0,'EPI_ISL_198365|2015.586|swine|USA|H3N2|3C.2':0.0):0.000000006)0.915:0.001592480,'EPI_ISL_205322|2015.816|swine|USA|H3N2|3C.2':0.009669108)0.743:0.000000006)0.000:0.000000006,('EPI_ISL_246031|2016.858|swine|USA|H3N2|3C.2':0.000000006,'EPI_ISL_258642|2017.107|swine|USA|H3N2|3C.2':0.006487776)1.000:0.014650916)0.762:0.003192228,('EPI_ISL_136651|2013.019|swine|USA|H1N2|nan':0.003190108,('EPI_ISL_127771|2011.605|swine|USA|H1N2|nan':0.000000006,'EPI_ISL_156557|2013.975|swine|USA|H1N1|6B.1':0.003189342)0.935:0.003189421)0.000:0.000000006)0.859:0.001592047,'EPI_ISL_156338|2012.104|swine|USA|H1N2|nan':0.001591786)0.000:0.000000006,'EPI_ISL_129992|2012.172|swine|USA|H1N2|6B.1A.5b':0.000000006)0.989:0.004796516)0.000:0.000000006)0.000:0.000000006)0.931:0.001563971)0.851:0.001564291,(((('EPI_ISL_282715|2015.345|swine|Canada|H3N2|nan':0.028603911,('EPI_ISL_282735|2015.093|swine|Canada|H3N2|nan':0.011378361,'EPI_ISL_207169|2013.907|swine|Canada|H1N1|nan':0.003232637)0.873:0.005258094)0.188:0.001318332,('EPI_ISL_207918|2014.422|swine|Canada|H1N2|6B.1':0.006451257,'EPI_ISL_127751|2011.468|swine|USA|H1N1|6B.1':0.003242206)0.969:0.008147544)0.746:0.001634526,(('EPI_ISL_234526|2016.574|swine|USA|H1N2|nan':0.019887928,('EPI_ISL_134280|2012.817|swine|USA|H1N1|6B.1':0.016418575,('EPI_ISL_124472|2011.838|swine|USA|H3N2|3C.3a':0.009744232,('EPI_ISL_128457|2010.871|swine|USA|H1N1|6B.1':0.000000006,('EPI_ISL_119339|2010.734|swine|USA|H1N2|nan':0.001595341,'EPI_ISL_124399|2010.734|swine|USA|H1N2|nan':0.000000006)0.927:0.001595560)0.000:0.000000006)0.965:0.008084149)0.630:0.001591844)0.715:0.000000006,((('EPI_ISL_207041|2012.355|swine|Canada|H1N1|nan':0.003254767,(('EPI_ISL_207059|2012.923|swine|Canada|H3N2|nan':0.000000006,(((((('EPI_ISL_281248|2015.058|swine|Canada|H1N2|6B.1':0.000000006,'EPI_ISL_282741|2016.339|swine|Canada|H1N2|nan':0.004815715)0.975:0.004812385,('EPI_ISL_207117|2013.734|swine|Canada|H1N2|6B.1':0.001596919,(((('EPI_ISL_207979|2014.995|swine|Canada|H3N2|3C.3a':0.0,'EPI_ISL_282737|2015.175|swine|Canada|H3N2|3C.3a':0.0):0.000000006,((('EPI_ISL_282447|2016.937|swine|Canada|H3N2|3C.3a':0.001599544,('EPI_ISL_282473|2016.842|swine|Canada|H3N2|3C.3a':0.001599118,('EPI_ISL_282464|2016.937|swine|Canada|H3N2|3C.3a':0.000000006,'EPI_ISL_378643|2017.74|swine|Canada|H3N2|3C.3a':0.001599575)0.000:0.000000006)0.000:0.000000006)0.990:0.006441349,'EPI_ISL_207988|2015.115|swine|Canada|H3N2|3C.3a':0.000000006)0.000:0.000000006,('EPI_ISL_282527|2016.221|swine|Canada|H3N2|3C.3a':0.003215610,(('EPI_ISL_282703|2015.767|swine|Canada|H3N2|3C.3a':0.0,'EPI_ISL_282697|2016.016|swine|Canada|H3N2|3C.3a':0.0):0.000000006,'EPI_ISL_282696|2015.959|swine|Canada|H3N2|3C.3a':0.001600199)0.000:0.000000006)0.899:0.001599315)0.861:0.001600004)0.000:0.000000006,'EPI_ISL_282717|2015.416|swine|Canada|H3N2|3C.3a':0.001601091)0.948:0.003209781,'EPI_ISL_207874|2014.211|swine|Canada|H1N2|6B.1':0.000000006)0.949:0.003203274)0.000:0.000000006)0.000:0.000000006,'EPI_ISL_212200|2016.014|swine|USA|H1N2|nan':0.003202493)0.784:0.001605370,('EPI_ISL_207110|2013.655|swine|Canada|H1N2|6B.1':0.0,'EPI_ISL_207919|2014.422|swine|Canada|H1N2|6B.1':0.0):0.003213091)0.766:0.001589963,'EPI_ISL_207055|2012.814|swine|Canada|H1N2|6B.1':0.004837983)0.792:0.001607601,('EPI_ISL_207034|2012.205|swine|Canada|H1N2|nan':0.000000006,'EPI_ISL_207082|2013.332|swine|Canada|H1N2|6B.1':0.001597989)0.000:0.000000006)0.918:0.001597088)0.000:0.000000006,('EPI_ISL_207143|2013.811|swine|Canada|H3N2|nan':0.001590907,'EPI_ISL_282720|2015.455|swine|Canada|H3N2|nan':0.014804380)0.931:0.004846736)0.763:0.001562008)0.970:0.008097547,((('EPI_ISL_89333|2009.403|swine|Canada|H3N2|nan':0.012975092,'EPI_ISL_93193|2009.342|swine|Canada|H1N1|6B.1':0.013643120)0.379:0.002893298,('EPI_ISL_132375|2012.749|swine|USA|H3N2|3C.3a':0.003219738,'EPI_ISL_271727|2012.907|swine|USA|H1N1|6B.1':0.001582554)0.968:0.006461042)0.741:0.000000006,('EPI_ISL_104807|2010.581|swine|USA|H3N2|nan':0.000000006,(('EPI_ISL_90126|2010.89|swine|USA|H3N2|3C.3a':0.0,'EPI_ISL_90360|2010.89|swine|USA|H3N2|nan':0.0):0.003228841,'EPI_ISL_93351|2010.932|swine|USA|H3N2|nan':0.001583586)0.944:0.006472446)0.853:0.001592769)0.000:0.000000006)0.000:0.000000006,(('EPI_ISL_207049|2012.776|swine|Canada|H3N2|3C.3a':0.0,'EPI_ISL_207045|2012.735|swine|Canada|H3N2|3C.3a':0.0):0.001592069,'EPI_ISL_207057|2012.814|swine|Canada|H3N2|3C.3a':0.000000006)0.971:0.004797753)0.825:0.001592893)0.000:0.000000006)0.000:0.000000006,(('EPI_ISL_151015|2007.753|swine|Canada|H3N2|nan':0.001592437,((('EPI_ISL_124337|2010.816|swine|USA|H3N2|3C.3a':0.0,'EPI_ISL_116350|2010.816|swine|USA|H3N2|3C.3a':0.0):0.001575564,'EPI_ISL_90371|2010.915|swine|USA|H3N2|3C.3a':0.003230413)0.961:0.006473126,'EPI_ISL_93209|2009.422|swine|Canada|H1N1|6B.1':0.001592515)0.000:0.000000006)0.574:0.000000006,((('EPI_ISL_98878|2011.397|swine|USA|H1N1|6B.1':0.000000006,(('EPI_ISL_124491|2011.145|swine|USA|H1N1|6B.1':0.000000006,((('EPI_ISL_130134|2012.5|swine|USA|H1N1|6B.1':0.0,'EPI_ISL_282911|2017.641|swine|USA|H1N1|6B.1':0.0,'EPI_ISL_285473|2017.677|swine|USA|H1N1|nan':0.0):0.000000006,'EPI_ISL_151779|2013.679|swine|USA|H1N1|6B.1':0.004804102)0.978:0.006418865,'EPI_ISL_145707|2012.066|swine|USA|H1N1|6B.1':0.004815002)0.753:0.000000006)0.000:0.000000006,('EPI_ISL_124051|2012.369|swine|USA|H3N2|3C.2':0.008037623,'EPI_ISL_233607|2014.496|swine|Japan|H1N1|6B.1':0.012953135)0.000:0.000000006)0.922:0.001593759)0.976:0.006425811,('EPI_ISL_124338|2010.833|swine|USA|H3N2|3C.2':0.0,'EPI_ISL_127584|2011.967|swine|USA|H3N2|3C.3a':0.0):0.000000006)0.914:0.003203663,'EPI_ISL_151634|2010.052|swine|Canada|H1N1|6B.1':0.001599884)0.785:0.001597700)0.000:0.000000006)0.921:0.000000006)0.000:0.000000006,(('EPI_ISL_207967|2014.866|swine|Canada|H3N2|nan':0.009625865,('EPI_ISL_208064|2015.345|swine|Canada|H3N2|3C.3a':0.009732396,('EPI_ISL_282460|2016.915|swine|Canada|H3N2|nan':0.000000006,'EPI_ISL_378581|2017.126|swine|Canada|H3N2|nan':0.001597072)1.000:0.014669036)0.740:0.000000006)0.984:0.009700244,((((((('EPI_ISL_89332|2009.386|swine|Canada|H3N2|3C.3a':0.001594536,('EPI_ISL_86219|2010.304|swine|USA|H3N2|3C.2':0.004807152,'EPI_ISL_207035|2012.221|swine|Canada|H3N2|nan':0.006424833)0.000:0.000000006)0.915:0.000000006,('EPI_ISL_151016|2008.41|swine|Canada|H3N2|nan':0.0,'EPI_ISL_104803|2010.159|swine|USA|H3N2|3C.3a':0.0):0.000000006)1.000:0.000000006,('EPI_ISL_119335|2010.918|swine|USA|H1N2|nan':0.001595796,((('EPI_ISL_151002|2011.759|swine|USA|H1N1|6B.1':0.000000006,'EPI_ISL_116143|2012.085|swine|USA|H1N1|6B.1':0.003199413)0.931:0.001600362,('EPI_ISL_97085|2011.162|swine|USA|H1N1|6B.1':0.006447660,('EPI_ISL_116362|2010.803|swine|USA|H1N1|6B.1':0.000000006,(('EPI_ISL_102531|2011.762|swine|USA|H3N2|3C.3a':0.0,'EPI_ISL_97070|2011.255|swine|USA|H1N1|6B.1':0.0):0.001594851,(('EPI_ISL_97126|2011.351|swine|USA|H1N1|6B.1':0.000000006,('EPI_ISL_151916|2013.827|swine|USA|H1N1|6B.1':0.004837881,'EPI_ISL_129970|2012.675|swine|USA|H1N1|nan':0.009677867)0.000:0.000000006)0.000:0.000000006,'EPI_ISL_127701|2012.164|swine|USA|H1N1|6B.1':0.001595790)0.822:0.001595033)0.000:0.000000006)0.931:0.000000006)0.746:0.000000006)0.673:0.001595423,'EPI_ISL_132360|2012.732|swine|USA|H1N1|nan':0.006429893)0.000:0.000000006)0.838:0.001596778)0.000:0.000000006,((('EPI_ISL_127813|2011.849|swine|USA|H1N2|nan':0.006431609,('EPI_ISL_116933|2010.956|swine|USA|H1N1|6B.1':0.0,'EPI_ISL_116993|2011.082|swine|USA|H1N1|6B.1':0.0):0.001615586)0.759:0.001586001,('EPI_ISL_93359|2010.992|swine|USA|H3N2|nan':0.000000006,(((((('EPI_ISL_207142|2013.773|swine|Canada|H3N2|3C.3a':0.0,'EPI_ISL_236196|2014.052|swine|Canada|H3N2|3C.3a':0.0):0.006181730,'EPI_ISL_282538|2016.033|swine|Canada|H3N2|nan':0.013194177)0.767:0.001893152,('EPI_ISL_207033|2012.087|swine|Canada|H3N2|nan':0.000000006,'EPI_ISL_127895|2012.107|swine|USA|H3N2|nan':0.004807195)0.852:0.001595467)0.000:0.000000006,('EPI_ISL_207072|2013.121|swine|Canada|H3N2|nan':0.001595289,('EPI_ISL_124050|2012.369|swine|USA|H3N2|3C.3a':0.000000006,('EPI_ISL_207116|2013.729|swine|Canada|H3N2|nan':0.003198156,'EPI_ISL_207036|2012.292|swine|Canada|H3N2|nan':0.004808288)0.720:0.000000006)0.000:0.000000006)0.833:0.001596458)0.000:0.000000006,(('EPI_ISL_207032|2012.085|swine|Canada|H3N2|3C.3a':0.001602533,'EPI_ISL_207037|2012.317|swine|Canada|H3N2|3C.3a':0.003210076)0.799:0.001598287,('EPI_ISL_207042|2012.451|swine|Canada|H3N2|3C.3a':0.001596558,('EPI_ISL_207047|2012.776|swine|Canada|H3N2|3C.3a':0.0,'EPI_ISL_207061|2012.929|swine|Canada|H3N2|nan':0.0,'EPI_ISL_207043|2012.511|swine|USA|H3N2|3C.3a':0.0):0.000000006)0.000:0.000000006)0.918:0.001595824)0.000:0.000000006,('EPI_ISL_144533|2012.828|swine|USA|H3N2|3C.3a':0.004813191,(('EPI_ISL_130121|2012.415|swine|USA|H3N2|3C.3a':0.001596884,'EPI_ISL_130131|2012.47|swine|USA|H3N2|3C.3a':0.000000006)0.913:0.001597368,('EPI_ISL_127727|2012.309|swine|USA|H3N2|3C.3a':0.000000006,('EPI_ISL_134289|2012.926|swine|USA|H3N2|3C.2':0.003203469,('EPI_ISL_281975|2013.118|swine|USA|H0N0|3C.3a':0.000000006,('EPI_ISL_281983|2013.137|swine|USA|H3N2|3C.3a':0.0,'EPI_ISL_281949|2013.151|swine|USA|H3N2|3C.3a':0.0,'EPI_ISL_281933|2013.151|swine|USA|H3N2|3C.3a':0.0,'EPI_ISL_281954|2013.137|swine|USA|H3N2|3C.3a':0.0,'EPI_ISL_281960|2013.137|swine|USA|H3N2|3C.3a':0.0,'EPI_ISL_281945|2013.151|swine|USA|H3N2|3C.3a':0.0,'EPI_ISL_281981|2013.137|swine|USA|H3N2|3C.3a':0.0,'EPI_ISL_281911|2013.137|swine|USA|H3N2|3C.3a':0.0,'EPI_ISL_281955|2013.151|swine|USA|H3N2|3C.3a':0.0,'EPI_ISL_281912|2013.137|swine|USA|H3N2|3C.3a':0.0,'EPI_ISL_281930|2013.151|swine|USA|H3N2|3C.3a':0.0):0.001599719)0.953:0.003205341)0.000:0.000000006)0.000:0.000000006)0.000:0.000000006)0.951:0.003200299)0.919:0.003202822)0.856:0.001595494)0.000:0.000000006,'EPI_ISL_124007|2010.025|swine|USA|H1N1|6B.1':0.006424270)0.000:0.000000006)0.000:0.000000006,('EPI_ISL_150937|2009.805|swine|USA|H1N1|6B.1':0.004807303,'EPI_ISL_124343|2010.855|swine|USA|H3N2|nan':0.014649883)0.000:0.000000006)0.000:0.000000006,((((((((('EPI_ISL_207075|2013.195|swine|Canada|H3N2|3C.3a':0.001595043,('EPI_ISL_207063|2012.929|swine|Canada|H3N2|3C.3a':0.001595182,('EPI_ISL_207065|2012.964|swine|Canada|H3N2|3C.3a':0.0,'EPI_ISL_207058|2012.85|swine|Canada|H3N2|3C.3a':0.0,'EPI_ISL_207056|2012.814|swine|Canada|H3N2|3C.3a':0.0,'EPI_ISL_207069|2013.079|swine|Canada|H3N2|3C.3a':0.0,'EPI_ISL_207091|2013.463|swine|Canada|H3N2|3C.3a':0.0,'EPI_ISL_207090|2013.389|swine|Canada|H3N2|3C.3a':0.0,'EPI_ISL_207100|2013.619|swine|Canada|H3N2|3C.3a':0.0,'EPI_ISL_207087|2013.351|swine|Canada|H3N2|3C.3a':0.0):0.000000006)0.000:0.000000006)0.849:0.001595833,'EPI_ISL_147198|2013.074|swine|USA|H3N2|3C.3a':0.003198176)0.000:0.000000006,(((('EPI_ISL_207064|2012.964|swine|Canada|H3N2|3C.3a':0.0,'EPI_ISL_207066|2012.964|swine|Canada|H3N2|3C.3a':0.0,'EPI_ISL_207073|2013.156|swine|Canada|H3N2|3C.3a':0.0):0.000000006,'EPI_ISL_207080|2013.274|swine|Canada|H3N2|3C.3a':0.001594733)0.000:0.000000006,((('EPI_ISL_207097|2013.542|swine|Canada|H3N2|3C.3a':0.0,'EPI_ISL_207095|2013.463|swine|Canada|H3N2|3C.3a':0.0):0.001593672,((((((('EPI_ISL_151994|2013.23|swine|USA|H3N2|3C.3a':0.000000006,(('EPI_ISL_282461|2016.915|swine|Canada|H3N2|nan':0.001598192,'EPI_ISL_378987|2017.321|swine|Canada|H3N2|nan':0.000000006)0.958:0.008204620,('EPI_ISL_282451|2016.992|swine|Canada|H1N2|nan':0.0,'EPI_ISL_378600|2017.068|swine|Canada|H1N2|nan':0.0):0.016587415)0.755:0.001487622)0.848:0.001594756,'EPI_ISL_207987|2015.033|swine|Canada|H1N2|nan':0.001595441)0.000:0.000000006,'EPI_ISL_207172|2014.016|swine|Canada|H1N2|nan':0.001595133)0.000:0.000000006,((('EPI_ISL_207958|2014.595|swine|Canada|H1N2|nan':0.001594501,((('EPI_ISL_207960|2014.595|swine|Canada|H1N2|6B.1':0.001595363,(('EPI_ISL_207970|2014.918|swine|Canada|H1N2|nan':0.000000006,'EPI_ISL_378991|2017.041|swine|Canada|H1N2|nan':0.006420921)0.919:0.003198439,'EPI_ISL_282522|2016.15|swine|Canada|H1N2|nan':0.001595877)0.000:0.000000006)0.000:0.000000006,('EPI_ISL_207149|2013.849|swine|Canada|H0N0|6B.1':0.0,'EPI_ISL_236201|2014.055|swine|Canada|H3N2|nan':0.0,'EPI_ISL_207155|2013.885|swine|Canada|H1N2|6B.1':0.0,'EPI_ISL_207159|2013.926|swine|Canada|H1N2|6B.1':0.0,'EPI_ISL_236199|2014.005|swine|Canada|H1N2|6B.1':0.0,'EPI_ISL_282694|2015.921|swine|Canada|H1N2|nan':0.0,'EPI_ISL_282515|2016.303|swine|Canada|H1N2|nan':0.0):0.000000006)0.000:0.000000006,('EPI_ISL_282448|2016.852|swine|Canada|H1N2|nan':0.0,'EPI_ISL_281250|2016.874|swine|Canada|H1N2|nan':0.0,'EPI_ISL_378660|2017.071|swine|Canada|H1N2|nan':0.0):0.009680750)0.863:0.001596091)0.000:0.000000006,(('EPI_ISL_282716|2015.348|swine|Canada|H3N2|nan':0.0,'EPI_ISL_282714|2015.34|swine|Canada|H3N2|nan':0.0):0.004810290,('EPI_ISL_282505|2016.344|swine|Canada|H0N0|nan':0.000000006,(((('EPI_ISL_378610|2017.932|swine|Canada|H3N2|3C.3a':0.004811970,('EPI_ISL_502894|2020.322|swine|USA|H3N2|nan':0.006439517,'EPI_ISL_378585|2017.932|swine|Canada|H1N2|nan':0.000000006)0.000:0.000000006)0.871:0.001595436,'EPI_ISL_282471|2016.842|swine|Canada|H1N1|6B.1':0.001595059)0.000:0.000000006,(('EPI_ISL_297073|2017.838|swine|USA|H1N1|6B.1':0.000000006,('EPI_ISL_372560|2019.458|swine|USA|H1N1|nan':0.001592949,'EPI_ISL_6795217|2021.682|swine|USA|H1N1|nan':0.006437933)0.765:0.001601869)0.000:0.000000006,(('EPI_ISL_4081791|2020.877|swine|USA|H3N2|nan':0.001594394,'EPI_ISL_707265|2020.65|swine|USA|H3N2|nan':0.004804717)0.000:0.000000006,('EPI_ISL_378975|2017.332|swine|Canada|H1N1|6B.1':0.001595059,(('EPI_ISL_378622|2017.932|swine|Canada|H3N2|3C.3a':0.0,'EPI_ISL_378588|2017.91|swine|Canada|H3N2|3C.3a':0.0):0.000000006,'EPI_ISL_378597|2018.047|swine|Canada|H3N2|3C.3a':0.001596051)0.837:0.001599127)0.000:0.000000006)0.000:0.000000006)1.000:0.000000006)0.000:0.000000006,'EPI_ISL_399722|2019.786|swine|USA|H3N2|3C.2':0.003197383)0.958:0.003196948)0.926:0.003196900)0.000:0.000000006)0.778:0.000000006,('EPI_ISL_207085|2013.351|swine|Canada|H3N2|3C.3a':0.0,'EPI_ISL_207084|2013.351|swine|Canada|H3N2|3C.3a':0.0,'EPI_ISL_207093|2013.463|swine|Canada|H3N2|3C.3a':0.0,'EPI_ISL_207086|2013.351|swine|Canada|H3N2|3C.3a':0.0,'EPI_ISL_278808|2015.156|swine|Canada|H3N2|3C.3a':0.0,'EPI_ISL_151988|2013.23|swine|USA|H3N2|3C.3a':0.0,'EPI_ISL_207176|2014.096|swine|Canada|H1N2|6B.1':0.0,'EPI_ISL_281249|2015.348|swine|Canada|H1N2|nan':0.0):0.000000006)1.000:0.000000006)0.000:0.000000006,(('EPI_ISL_378594|2017.299|swine|Canada|H3N2|nan':0.004810514,'EPI_ISL_207115|2013.693|swine|Canada|H3N2|3C.3a':0.000000006)0.870:0.001595133,('EPI_ISL_151136|2013.23|swine|USA|H3N2|3C.3a':0.001594085,'EPI_ISL_207873|2014.173|swine|Canada|H1N2|6B.1':0.001594902)0.000:0.000000006)1.000:0.000000006)0.000:0.000000006,('EPI_ISL_378580|2017.118|swine|Canada|H1N2|nan':0.003219314,('EPI_ISL_282477|2016.705|swine|Canada|H1N2|nan':0.006417535,('EPI_ISL_282539|2016.033|swine|Canada|H1N2|nan':0.001593362,'EPI_ISL_282739|2016.186|swine|Canada|H1N2|nan':0.000000006)0.000:0.000000006)0.858:0.001593877)0.000:0.000000006)0.000:0.000000006,'EPI_ISL_207078|2013.236|swine|Canada|H3N2|3C.3a':0.003196739)0.833:0.001595940)0.000:0.000000006,((('EPI_ISL_236208|2014.46|swine|Canada|H3N2|3C.3a':0.003212839,(('EPI_ISL_378994|2017.479|swine|Canada|H3N2|3C.3a':0.001610436,'EPI_ISL_378978|2017.677|swine|Canada|H3N2|3C.3a':0.001585325)0.917:0.003200493,('EPI_ISL_378977|2017.329|swine|Canada|H3N2|3C.3a':0.006409739,'EPI_ISL_378971|2017.271|swine|Canada|H3N2|nan':0.000000006)0.000:0.000000006)0.899:0.003211747)0.779:0.001594661,'EPI_ISL_378974|2017.375|swine|Canada|H3N2|nan':0.019640531)0.000:0.000000006,'EPI_ISL_236811|2016.071|swine|USA|H3N2|nan':0.011382719)0.841:0.001595117)0.000:0.000000006)0.000:0.000000006,((('EPI_ISL_253719|2016.956|swine|USA|H3N2|nan':0.001563052,'EPI_ISL_256554|2017.052|swine|USA|H3N2|nan':0.003242997)0.977:0.008155404,'EPI_ISL_236813|2016.071|swine|USA|H3N2|3C.3a':0.000000006)0.000:0.000000006,'EPI_ISL_706355|2020.541|swine|USA|H1N2|nan':0.019759595)0.833:0.001594654)0.870:0.001594595)0.000:0.000000006,'EPI_ISL_207060|2012.929|swine|Canada|H3N2|3C.3a':0.000000006)0.000:0.000000006,(('EPI_ISL_207961|2014.595|swine|Canada|H3N2|nan':0.001594676,('EPI_ISL_207171|2013.962|swine|Canada|H3N2|3C.3a':0.003208521,'EPI_ISL_151139|2013.767|swine|USA|H1N2|6B.1':0.001595056)0.000:0.000000006)0.802:0.000000006,((((('EPI_ISL_207962|2014.633|swine|Canada|H3N2|3C.3a':0.000000006,'EPI_ISL_282480|2016.762|swine|Canada|H3N2|nan':0.003082309)0.000:0.000000006,('EPI_ISL_282507|2016.383|swine|Canada|H3N2|3C.3a':0.003082430,(('EPI_ISL_207990|2015.282|swine|Canada|H3N2|3C.3a':0.0,'EPI_ISL_208068|2015.345|swine|Canada|H3N2|nan':0.0):0.001538024,((('EPI_ISL_282509|2016.399|swine|Canada|H3N2|3C.3a':0.0,'EPI_ISL_282486|2016.609|swine|Canada|H3N2|3C.3a':0.0):0.000000006,'EPI_ISL_378641|2017.299|swine|Canada|H3N2|nan':0.001538428)0.856:0.001537838,(('EPI_ISL_207975|2014.94|swine|Canada|H3N2|3C.3a':0.0,'EPI_ISL_207986|2015.033|swine|Canada|H3N2|3C.3a':0.0):0.000000006,('EPI_ISL_282500|2016.552|swine|Canada|H3N2|nan':0.004631168,'EPI_ISL_282488|2016.609|swine|Canada|H3N2|nan':0.000000006)0.951:0.004631618)0.000:0.000000006)0.502:0.000000006)0.000:0.000000006)0.944:0.003080853)0.000:0.000000006,('EPI_ISL_378649|2017.167|swine|Canada|H3N2|3C.3a':0.000000006,('EPI_ISL_4081844|2020.899|swine|USA|H1N1|6B.1A.5a.1':0.011443452,'EPI_ISL_299188|2018.022|swine|USA|H3N2|3C.3a':0.001570509)0.774:0.001509481)0.892:0.001536983)0.878:0.003147196,'EPI_ISL_378661|2017.025|swine|Canada|H1N2|nan':0.008176917)0.181:0.001483283,(((((('EPI_ISL_329966|2017.805|Human|USA|H1N1|6B.1':0.0,'EPI_ISL_296456|2017.874|swine|USA|H1N1|6B.1':0.0):0.000000006,(((('EPI_ISL_378599|2017.329|swine|Canada|H0N0|nan':0.0,'EPI_ISL_378602|2017.348|swine|Canada|H1N2|nan':0.0):0.004814182,('EPI_ISL_303856|2018.121|swine|USA|H1N2|nan':0.001596279,(('EPI_ISL_295695|2017.942|swine|USA|H1N2|nan':0.0,'EPI_ISL_502889|2020.311|swine|USA|H1N2|nan':0.0):0.000000006,('EPI_ISL_297055|2017.833|swine|USA|H1N2|nan':0.001596309,('EPI_ISL_368800|2019.389|swine|USA|H1N2|nan':0.000000006,('EPI_ISL_504045|2020.194|swine|USA|H1N2|nan':0.003202857,'EPI_ISL_6785418|2021.614|swine|USA|H1N2|nan':0.011342918)0.000:0.000000006)0.919:0.001597147)0.000:0.000000006)0.000:0.000000006)0.958:0.004808814)0.718:0.000000006,((('EPI_ISL_282472|2016.842|swine|Canada|H1N1|6B.1':0.000000006,'EPI_ISL_246085|2016.869|swine|USA|H1N2|nan':0.004809818)0.849:0.001595996,(('EPI_ISL_282698|2015.573|swine|Canada|H1N2|nan':0.003199407,((('EPI_ISL_697656|2020.74|swine|USA|H1N2|nan':0.006435688,'EPI_ISL_700961|2020.497|swine|USA|H1N2|nan':0.000000006)0.977:0.006461496,'EPI_ISL_388064|2019.499|swine|USA|H1N2|nan':0.001621086)0.231:0.001581494,'EPI_ISL_373113|2018.37|swine|Canada|H1N2|nan':0.006426099)0.000:0.000000006)0.590:0.000000006,((('EPI_ISL_282492|2016.421|swine|Canada|H1N2|nan':0.000000006,('EPI_ISL_378589|2017.816|swine|Canada|H1N2|nan':0.003214971,('EPI_ISL_707130|2020.541|swine|USA|H1N1|nan':0.004838313,'EPI_ISL_501787|2020.366|swine|USA|H1N2|nan':0.008086416)0.853:0.003241914)0.875:0.003196363)0.963:0.004818450,(('EPI_ISL_281241|2016.811|swine|Canada|H1N2|nan':0.0,'EPI_ISL_378656|2017.219|swine|Canada|H1N2|nan':0.0):0.004807521,'EPI_ISL_282736|2015.151|swine|Canada|H1N2|nan':0.003199006)0.000:0.000000006)0.000:0.000000006,'EPI_ISL_207971|2014.921|swine|Canada|H1N2|nan':0.009681822)0.865:0.001595207)0.000:0.000000006)1.000:0.000000006,((('EPI_ISL_281243|2015.384|swine|Canada|H1N2|nan':0.001595640,'EPI_ISL_207976|2014.94|swine|Canada|H1N2|nan':0.003210942)0.000:0.000000006,'EPI_ISL_237054|2016.661|swine|USA|H1N2|nan':0.001594947)0.000:0.000000006,(('EPI_ISL_208934|2015.907|swine|USA|H1N1|6B.1':0.001596177,(((('EPI_ISL_378583|2018.022|swine|Canada|H1N1|6B.1':0.001595879,('EPI_ISL_6781483|2021.605|swine|USA|H3N2|nan':0.018116993,('EPI_ISL_378601|2017.167|swine|Canada|H1N2|nan':0.0,'EPI_ISL_378650|2018.011|swine|Canada|H1N1|6B.1':0.0):0.000000006)0.000:0.000000006)0.906:0.003208685,('EPI_ISL_282476|2016.669|swine|Canada|H1N2|nan':0.000000006,'EPI_ISL_235793|2016.642|swine|USA|H1N2|nan':0.001595953)0.950:0.003198688)0.000:0.000000006,('EPI_ISL_697659|2020.724|swine|USA|H1N1|6B.1':0.003157445,'EPI_ISL_4081666|2020.779|swine|USA|H1N2|nan':0.011434817)0.911:0.005011761)0.845:0.001595571,'EPI_ISL_285331|2017.658|swine|USA|H1N1|6B.1':0.003199075)0.000:0.000000006)0.000:0.000000006,('EPI_ISL_378648|2017.997|swine|Canada|H1N2|nan':0.004846491,'EPI_ISL_378591|2017.263|swine|Canada|H1N2|nan':0.001579739)0.778:0.001619580)0.000:0.000000006)1.000:0.000000006)0.000:0.000000006)0.000:0.000000006,'EPI_ISL_282702|2015.767|swine|Canada|H1N2|nan':0.001594947)0.873:0.001595722)0.805:0.001596180,'EPI_ISL_282503|2016.344|swine|Canada|H1N1|6B.1':0.001596819)0.000:0.000000006,(('EPI_ISL_4081831|2020.893|swine|USA|H1N2|nan':0.006278118,('EPI_ISL_10864794|2021.986|Human|USA|H1N2|6B.1':0.0,'EPI_ISL_10877204|2021.986|Human|USA|H1N2|6B.1':0.0):0.013344063)0.985:0.013319935,((('EPI_ISL_245049|2016.76|swine|USA|H1N2|nan':0.004842616,'EPI_ISL_283550|2017.753|swine|USA|H1N2|nan':0.001601186)0.778:0.001602436,('EPI_ISL_4081795|2020.863|swine|USA|H1N2|nan':0.003199970,('EPI_ISL_504163|2020.265|swine|USA|H3N2|3C.3a':0.001596887,'EPI_ISL_500718|2020.055|swine|USA|H3N2|3C.3a':0.001597015)0.000:0.000000006)0.940:0.003201838)0.741:0.000000006,(('EPI_ISL_388619|2019.54|swine|USA|H1N2|nan':0.000000006,'EPI_ISL_14769973|2021.86|swine|USA|H1N2|nan':0.008076004)0.978:0.008071765,((('EPI_ISL_700958|2020.495|swine|USA|H1N2|nan':0.000000006,('EPI_ISL_4083437|2021.241|swine|USA|H1N2|nan':0.012989688,('EPI_ISL_697532|2020.71|swine|USA|H1N2|nan':0.004882078,'EPI_ISL_4083361|2021.241|swine|USA|H1N2|nan':0.004894824)0.545:0.003159901)0.748:0.000000006)0.918:0.001597076,'EPI_ISL_399433|2019.789|swine|USA|H1N1|nan':0.000000006)0.000:0.000000006,'EPI_ISL_4081697|2020.82|swine|USA|H3N2|3C.2':0.003200192)0.991:0.011441026)0.797:0.003249244)0.727:0.000000006)0.996:0.008066300)0.836:0.001596012,'EPI_ISL_282462|2016.915|swine|Canada|H3N2|nan':0.001595822)0.000:0.000000006,('EPI_ISL_282469|2016.803|swine|Canada|H1N2|nan':0.0,'EPI_ISL_378586|2017.277|swine|Canada|H1N2|nan':0.0):0.000000006)0.991:0.006423256)0.000:0.000000006)0.917:0.001540965)0.846:0.001542521,'EPI_ISL_97112|2011.334|swine|USA|H3N2|3C.3a':0.000000006)0.735:0.000000006,(('EPI_ISL_282518|2016.339|swine|Canada|H3N2|3C.3a':0.003199528,('EPI_ISL_282695|2015.959|swine|Canada|H3N2|nan':0.003202979,'EPI_ISL_282546|2016.109|swine|Canada|H3N2|3C.3a':0.000000006)0.735:0.000000006)0.983:0.011537255,'EPI_ISL_282707|2015.458|swine|Canada|H3N2|nan':0.025456817)0.618:0.003132050)0.901:0.003087160,('EPI_ISL_207038|2012.317|swine|Canada|H3N2|nan':0.003209955,(('EPI_ISL_282723|2015.227|swine|Canada|H3N2|nan':0.001596860,'EPI_ISL_282724|2015.227|swine|Canada|H3N2|nan':0.000000006)0.984:0.009729839,(('EPI_ISL_207050|2012.792|swine|Canada|H3N2|nan':0.0,'EPI_ISL_207052|2012.792|swine|Canada|H3N2|nan':0.0):0.000000006,('EPI_ISL_282519|2016.342|swine|Canada|H3N2|nan':0.004849663,('EPI_ISL_378617|2017.318|swine|Canada|H3N2|nan':0.001605097,('EPI_ISL_282470|2016.803|swine|Canada|H3N2|nan':0.001595498,'EPI_ISL_282474|2016.664|swine|Canada|H3N2|nan':0.000000006)0.000:0.000000006)0.864:0.003219917)0.978:0.008160578)0.972:0.008003159)0.756:0.001724227)0.000:0.000000006)0.909:0.001540406,('EPI_ISL_93358|2010.973|swine|USA|H3N2|3C.3a':0.001595669,('EPI_ISL_129999|2012.183|swine|USA|H3N2|3C.3a':0.000000006,'EPI_ISL_130055|2012.183|swine|USA|H3N2|3C.3a':0.004805046)0.946:0.004806711)0.000:0.000000006)0.930:0.001538559)0.926:0.001538474,'EPI_ISL_150931|2009.137|swine|USA|H3N2|nan':0.000000006)0.967:0.003081113)0.000:0.000000006)0.923:0.001564980,((('EPI_ISL_151632|2009.458|swine|Canada|H1N1|6B.1':0.009734212,('EPI_ISL_150882|2007.26|swine|USA|H3N2|3C.3a':0.008195783,'EPI_ISL_207053|2012.809|swine|Canada|H1N1|nan':0.009870699)0.734:0.001460562)0.768:0.001615947,(('EPI_ISL_151012|2007.466|swine|Canada|H3N2|nan':0.0,'EPI_ISL_278799|2014.055|swine|Canada|H3N2|3C.3a':0.0):0.000000006,('EPI_ISL_171306|2011.893|swine|Canada|H3N2|nan':0.030592158,(('EPI_ISL_282743|2016.434|swine|Canada|H3N2|nan':0.006463980,(('EPI_ISL_378979|2016.833|swine|Canada|H1N1|nan':0.003183383,'EPI_ISL_378985|2017.444|swine|Canada|H1N1|nan':0.003210672)0.869:0.003253634,('EPI_ISL_378997|2017.679|swine|Canada|H3N2|nan':0.008020656,('EPI_ISL_378990|2016.877|swine|Canada|H1N1|6B.1':0.003189976,((('EPI_ISL_378982|2017.241|swine|Canada|H1N1|6B.1':0.000000006,('EPI_ISL_378996|2016.836|swine|Canada|H1N1|6B.1':0.000000006,('EPI_ISL_378989|2017.677|swine|Canada|H1N1|nan':0.003188284,'EPI_ISL_378973|2017.641|swine|Canada|H1N1|6B.1':0.000000006)0.902:0.001591370)0.855:0.001591220)0.000:0.000000006,('EPI_ISL_14770784|2019.866|swine|Canada|H1N1|6B.1':0.001594632,'EPI_ISL_4082044|2021.11|swine|USA|H3N2|nan':0.006471308)0.763:0.001604137)0.000:0.000000006,'EPI_ISL_378970|2017.29|swine|Canada|H1N1|nan':0.006408278)0.827:0.001590464)0.000:0.000000006)0.773:0.001580390)0.874:0.003221301)0.824:0.004843351,((((('EPI_ISL_104479|2011.148|Dom.gal|Canada|H3N2|nan':0.003309581,'EPI_ISL_378992|2017.195|swine|Canada|H3N2|nan':0.021496180)0.742:0.001512143,('EPI_ISL_171302|2012.77|swine|Canada|H3N2|3C.3a':0.000594308,(('EPI_ISL_236203|2014.534|swine|Canada|H3N2|nan':0.0,'EPI_ISL_236209|2014.559|swine|Canada|H3N2|nan':0.0):0.000000006,'EPI_ISL_236204|2014.671|swine|Canada|H3N2|nan':0.003192254)0.992:0.009698126)0.777:0.002617492)0.000:0.000000006,(('EPI_ISL_171300|2012.137|swine|Canada|H3N2|3C.3a':0.000000006,(('EPI_ISL_171305|2012.907|swine|Canada|H3N2|3C.3a':0.001591576,(('EPI_ISL_171301|2012.287|swine|Canada|H3N2|3C.3a':0.0,'EPI_ISL_171307|2012.639|swine|Canada|H3N2|3C.3a':0.0):0.003192500,'EPI_ISL_171304|2012.929|swine|Canada|H3N2|3C.3a':0.000000006)0.790:0.001599640)0.794:0.001603551,'EPI_ISL_171303|2012.801|swine|Canada|H3N2|3C.3a':0.000000006)0.929:0.003191470)0.913:0.003192417,'EPI_ISL_171299|2012.033|swine|Canada|H3N2|3C.3a':0.003203862)0.764:0.000000006)0.987:0.000000006,('EPI_ISL_206673|2015.652|swine|USA|H1N1|6B.1':0.003194202,('EPI_ISL_378998|2017.551|swine|Canada|H3N2|nan':0.008036420,(((('EPI_ISL_206372|2015.69|swine|USA|H3N2|3C.3a':0.0,'EPI_ISL_206373|2015.778|swine|USA|H3N2|3C.3a':0.0,'EPI_ISL_206375|2015.644|swine|USA|H3N2|3C.3a':0.0):0.000000006,('EPI_ISL_256254|2015.847|swine|USA|H3N2|3C.3a':0.001594242,('EPI_ISL_206453|2015.838|swine|USA|H3N2|3C.3a':0.0,'EPI_ISL_212213|2016.016|swine|USA|H3N2|3C.3a':0.0):0.000000006)0.861:0.001593946)0.000:0.000000006,('EPI_ISL_208970|2015.915|swine|USA|H3N2|3C.3a':0.001584720,('EPI_ISL_243373|2016.686|swine|USA|H3N2|3C.3a':0.001594533,('EPI_ISL_234956|2016.544|swine|USA|H3N2|3C.3a':0.003260484,'EPI_ISL_235750|2016.153|swine|USA|H3N2|3C.3a':0.001594587)0.000:0.000000006)0.953:0.004826226)0.779:0.001612822)0.000:0.000000006,'EPI_ISL_239893|2016.861|Human|Canada|H3N2|nan':0.003195324)0.947:0.003193776)0.000:0.000000006)0.964:0.006414754)0.000:0.000000006,(((('EPI_ISL_124318|2011.874|swine|USA|H3N2|3C.3a':0.000000006,'EPI_ISL_139840|2012.962|swine|USA|H3N2|nan':0.001594682)0.000:0.000000006,('EPI_ISL_136563|2013.005|swine|USA|H3N2|nan':0.006427731,'EPI_ISL_138218|2013.005|swine|USA|H3N2|3C.3a':0.003197027)0.000:0.000000006)0.747:0.000000006,(('EPI_ISL_236207|2014.611|swine|Canada|H3N2|nan':0.001593668,'EPI_ISL_236206|2014.671|swine|Canada|H3N2|nan':0.000000006)0.851:0.003191043,'EPI_ISL_236194|2014.849|swine|Canada|H3N2|nan':0.006489009)0.885:0.004873671)0.923:0.004805307,'EPI_ISL_103836|2011.551|Dom.gal|Canada|H3N2|3C.3a':0.000000006)0.000:0.000000006)0.751:0.000000006)0.880:0.005022166)0.915:0.006243298)0.000:0.000000006)0.301:0.000000015,('EPI_ISL_282481|2016.798|swine|Canada|H3N2|nan':0.011632850,'EPI_ISL_147152|2013.329|swine|USA|H1N2|6B.1':0.010097460)0.349:0.004606870)0.584:0.001588320)0.000:0.000000006)0.000:0.000000006)0.958:0.003134824,('EPI_ISL_93172|2009.345|swine|Canada|H1N1|6B.1':0.000000006,(((('EPI_ISL_63616|2007.5|swine|USA|H1N1|nan':0.004796044,((('EPI_ISL_151259|2004.765|swine|USA|H1N1|nan':0.003186173,'EPI_ISL_151262|2004.189|swine|USA|H3N2|3C.3a':0.000000006)0.000:0.000000006,('EPI_ISL_150842|2006.838|swine|USA|H3N2|nan':0.009802618,'EPI_ISL_79854|2008.5|swine|USA|H1N1|nan':0.013082084)0.752:0.001491398)0.000:0.000000006,(('EPI_ISL_150704|2004.995|swine|USA|H3N2|3C.3a':0.003187301,'EPI_ISL_151268|2005.34|swine|USA|H1N1|nan':0.003188944)0.000:0.000000006,'EPI_ISL_150840|2006.471|swine|USA|H1N2|nan':0.006404151)0.000:0.000000006)0.000:0.000000006)0.839:0.001589918,'EPI_ISL_151265|2004.557|swine|USA|H1N1|6B.1':0.001590160)0.000:0.000000006,'EPI_ISL_93166|2009.34|swine|Canada|H1N1|6B.1':0.001611449)0.000:0.000000006,('EPI_ISL_4591|2004.5|Dom.gal|USA|H3N2|3C.3a':0.003186535,'EPI_ISL_150827|2004.377|swine|USA|H3N2|nan':0.003186849)0.756:0.000000006)0.656:0.000000006)0.934:0.000000006)0.000:0.000000006)0.914:0.003119292,(((('EPI_ISL_29805|2006.5|swine|USA|H3N2|3C.3a':0.001592790,'EPI_ISL_150841|2006.874|swine|USA|H3N2|3C.3a':0.000000006)0.960:0.004801597,(((((('EPI_ISL_234244|2016.311|swine|USA|H3N2|3C.3a':0.004849514,('EPI_ISL_243776|2015.66|swine|USA|H3N2|3C.3a':0.000000006,'EPI_ISL_243770|2015.734|swine|USA|H3N2|3C.3a':0.001589930)0.761:0.001564049)0.935:0.004849132,(('EPI_ISL_142021|2013.249|swine|USA|H3N2|nan':0.000000006,'EPI_ISL_167977|2014.732|swine|USA|H3N2|nan':0.004795175)0.843:0.001591359,('EPI_ISL_129621|2012.623|Human|USA|H3N2|3C.2':0.0,'EPI_ISL_129408|2012.623|Human|USA|H3N2|3C.2':0.0,'EPI_ISL_129188|2012.623|Human|USA|H3N2|3C.2':0.0):0.003189261)0.000:0.000000006)0.937:0.003190057,'EPI_ISL_97105|2011.126|swine|USA|H1N1|6B.1':0.008036497)0.000:0.000000006,(('EPI_ISL_150526|2009.803|swine|USA|H3N2|nan':0.003191805,((((('EPI_ISL_134281|2012.814|swine|USA|H3N2|nan':0.003190536,(((('EPI_ISL_142739|2013.307|swine|Korea|H1N2|nan':0.0,'EPI_ISL_142741|2013.307|swine|Korea|H1N2|nan':0.0):0.003256428,('EPI_ISL_174298|2014.921|swine|USA|H1N1|6B.1':0.003192723,(('EPI_ISL_179403|2015.301|Human|USA|H1N1|6B.1':0.0,'EPI_ISL_179404|2015.301|Human|USA|H1N1|6B.1':0.0):0.001593023,'EPI_ISL_188901|2015.299|swine|USA|H1N1|6B.1':0.001593227)0.000:0.000000006)0.985:0.009746703)0.757:0.001554869,((('EPI_ISL_243778|2015.479|swine|USA|H3N2|3C.3a':0.001593213,((('EPI_ISL_243760|2015.518|swine|USA|H3N2|3C.3a':0.001602745,'EPI_ISL_243772|2015.479|swine|USA|H1N1|6B.1':0.001593126)0.000:0.000000006,(('EPI_ISL_243757|2015.559|swine|USA|H3N2|3C.3a':0.0,'EPI_ISL_243769|2015.537|swine|USA|H3N2|3C.3a':0.0):0.003193660,('EPI_ISL_206887|2015.444|swine|USA|H3N2|3C.3a':0.000000006,(('EPI_ISL_399316|2016.15|swine|USA|H0N0|6B.1':0.0,'EPI_ISL_372887|2016.15|swine|USA|H1N1|6B.1':0.0):0.003192727,'EPI_ISL_372890|2015.921|swine|USA|H1N1|6B.1':0.000000006)0.948:0.003193171)0.846:0.001593264)0.377:0.000000006)0.000:0.000000006,(('EPI_ISL_243764|2015.479|swine|USA|H0N0|6B.1':0.0,'EPI_ISL_195645|2015.444|Human|USA|H3N2|3C.3a':0.0,'EPI_ISL_243751|2015.479|swine|USA|H3N2|3C.3a':0.0,'EPI_ISL_243763|2015.542|swine|USA|H3N2|3C.3a':0.0,'EPI_ISL_243781|2015.479|swine|USA|H3N2|3C.3a':0.0):0.000000006,'EPI_ISL_243777|2015.54|swine|USA|H3N2|3C.3a':0.001593400)0.000:0.000000006)0.000:0.000000006)0.991:0.008036053,(('EPI_ISL_142222|2013.247|swine|USA|H1N2|nan':0.000000006,(('EPI_ISL_149669|2013.666|swine|USA|H1N1|6B.1':0.001599233,'EPI_ISL_155695|2013.915|swine|USA|H1N2|nan':0.003198936)0.782:0.001598400,('EPI_ISL_203194|2015.745|swine|USA|H1N2|nan':0.001602052,(('EPI_ISL_222483|2016.238|swine|USA|H1N2|nan':0.0,'EPI_ISL_225506|2016.262|swine|USA|H1N2|nan':0.0):0.003190486,(('EPI_ISL_253929|2016.989|swine|USA|H1N2|nan':0.001593106,'EPI_ISL_258654|2017.09|swine|USA|H1N2|nan':0.000000006)0.998:0.009670928,'EPI_ISL_203114|2015.8|swine|USA|H3N2|3C.3a':0.000000006)0.000:0.000000006)0.774:0.001596644)0.888:0.003201214)0.000:0.000000006)0.000:0.000000006,('EPI_ISL_253709|2016.945|swine|USA|H1N2|nan':0.004801434,(('EPI_ISL_260803|2017.03|swine|USA|H1N1|6B.1':0.0,'EPI_ISL_264228|2017.181|swine|USA|H1N1|6B.1':0.0):0.006430314,('EPI_ISL_243783|2016.702|swine|USA|H1N1|6B.1':0.006408188,(((('EPI_ISL_205518|2015.515|swine|USA|H1N2|nan':0.000000006,((('EPI_ISL_253725|2016.97|swine|USA|H3N2|3C.3a':0.0,'EPI_ISL_253702|2016.954|swine|USA|H1N1|6B.1':0.0):0.000000006,('EPI_ISL_296547|2017.792|swine|USA|H3N2|3C.3a':0.000000006,(('EPI_ISL_311323|2018.249|swine|USA|H3N2|3C.3a':0.0,'EPI_ISL_329654|2018.227|swine|USA|H3N2|3C.3a':0.0):0.003195471,('EPI_ISL_311325|2018.268|swine|USA|H3N2|3C.3a':0.004815678,'EPI_ISL_329655|2018.23|swine|USA|H3N2|nan':0.001589860)0.881:0.003210864)0.000:0.000000006)0.918:0.001592852)0.861:0.001593001,(('EPI_ISL_208981|2015.912|swine|USA|H3N2|3C.3a':0.0,'EPI_ISL_254040|2016.462|swine|USA|H3N2|3C.2':0.0,'EPI_ISL_254041|2016.462|swine|USA|H3N2|3C.2':0.0,'EPI_ISL_254012|2016.437|swine|USA|H3N2|3C.3a':0.0,'EPI_ISL_254006|2016.437|swine|USA|H3N2|3C.3a':0.0,'EPI_ISL_253990|2016.437|swine|USA|H3N2|3C.3a':0.0,'EPI_ISL_254007|2016.437|swine|USA|H3N2|3C.3a':0.0,'EPI_ISL_254005|2016.437|swine|USA|H3N2|3C.3a':0.0):0.001592935,('EPI_ISL_203185|2015.762|swine|USA|H3N2|3C.3a':0.000000006,'EPI_ISL_245065|2016.795|swine|USA|H3N2|nan':0.001592473)0.000:0.000000006)0.000:0.000000006)0.840:0.001592172)0.000:0.000000006,(((('EPI_ISL_205071|2015.838|swine|USA|H1N1|6B.1':0.001587258,('EPI_ISL_246023|2016.852|swine|USA|H1N1|nan':0.004830937,'EPI_ISL_260813|2017.104|swine|USA|H1N1|nan':0.004833107)0.765:0.001589047)0.911:0.003206238,'EPI_ISL_203113|2015.8|swine|USA|H1N1|nan':0.006411467)0.000:0.000000006,('EPI_ISL_170574|2014.803|swine|USA|H1N2|nan':0.000000006,'EPI_ISL_203117|2015.784|swine|USA|H1N1|6B.1':0.004794801)0.000:0.000000006)0.000:0.000000006,('EPI_ISL_190476|2015.342|swine|USA|H3N2|3C.3a':0.001591952,(((('EPI_ISL_229216|2016.415|swine|USA|H3N2|3C.3a':0.0,'EPI_ISL_225563|2016.246|swine|USA|H3N2|3C.3a':0.0):0.001592743,('EPI_ISL_299527|2018.027|swine|USA|H1N1|nan':0.004789630,'EPI_ISL_211825|2015.997|swine|USA|H1N2|nan':0.000000006)0.881:0.003195096)0.729:0.003218688,'EPI_ISL_191519|2015.321|swine|USA|H3N2|3C.3a':0.000000006)0.830:0.001591488,'EPI_ISL_200089|2015.589|swine|USA|H3N2|3C.3a':0.009721173)0.000:0.000000006)0.859:0.001591877)0.903:0.003190688)0.000:0.000000006,((('EPI_ISL_235746|2016.161|swine|USA|H1N2|nan':0.003204751,((('EPI_ISL_281235|2017.586|swine|USA|H1N2|nan':0.000000006,'EPI_ISL_387835|2019.31|swine|USA|H1N2|nan':0.006408431)0.989:0.009660149,('EPI_ISL_280232|2016.582|swine|USA|H1N2|nan':0.000000006,('EPI_ISL_237046|2016.683|swine|USA|H1N2|nan':0.001590609,('EPI_ISL_256249|2015.8|swine|USA|H1N2|nan':0.001591394,'EPI_ISL_373599|2017.414|swine|USA|H1N2|nan':0.001591063)0.000:0.000000006)0.000:0.000000006)0.795:0.000000006)0.000:0.000000006,('EPI_ISL_296675|2017.77|swine|USA|H1N1|6B.1':0.001583373,'EPI_ISL_281310|2017.603|swine|USA|H1N2|nan':0.006474001)0.939:0.004824875)0.778:0.001601332)0.795:0.001589001,((('EPI_ISL_254031|2016.462|swine|USA|H0N0|nan':0.0,'EPI_ISL_253983|2016.437|swine|USA|H3N2|3C.2':0.0,'EPI_ISL_254042|2016.462|swine|USA|H3N2|3C.2':0.0,'EPI_ISL_253982|2016.437|swine|USA|H3N2|3C.2':0.0,'EPI_ISL_327823|2016.415|swine|USA|H3N2|3C.2':0.0,'EPI_ISL_254035|2016.462|swine|USA|H3N2|3C.2':0.0,'EPI_ISL_253993|2016.437|swine|USA|H3N2|3C.2':0.0,'EPI_ISL_254036|2016.462|swine|USA|H3N2|3C.2':0.0,'EPI_ISL_254014|2016.437|swine|USA|H3N2|3C.2':0.0,'EPI_ISL_254030|2016.445|swine|USA|H3N2|3C.2':0.0,'EPI_ISL_399768|2016.582|swine|USA|H3N2|3C.2':0.0):0.000000006,('EPI_ISL_280240|2016.497|swine|USA|H3N2|3C.2':0.001593784,('EPI_ISL_280201|2016.415|swine|USA|H3N2|3C.2':0.001593463,'EPI_ISL_235726|2016.628|swine|USA|H1N2|nan':0.001593863)0.000:0.000000006)0.000:0.000000006)0.000:0.000000006,'EPI_ISL_243721|2016.596|swine|USA|H3N2|nan':0.001594662)0.957:0.004805971)0.000:0.000000006,'EPI_ISL_200936|2015.608|swine|USA|H3N2|3C.3a':0.001592082)0.000:0.000000006)0.000:0.000000006,('EPI_ISL_225549|2016.352|swine|USA|H1N1|6B.1':0.006433447,'EPI_ISL_222087|2016.18|swine|USA|H3N2|3C.3a':0.003216632)0.746:0.001583781)0.000:0.000000006)0.845:0.001592105)0.000:0.000000006)0.985:0.006409969)0.861:0.001591903)0.000:0.000000006,(('EPI_ISL_181274|2014.825|swine|USA|H1N1|6B.1':0.003190013,(('EPI_ISL_206671|2015.499|swine|USA|H0N0|6B.1':0.0,'EPI_ISL_181266|2014.827|swine|USA|H1N1|6B.1':0.0,'EPI_ISL_4082110|2015.625|swine|USA|H1N1|6B.1':0.0):0.000000006,('EPI_ISL_216994|2016.057|swine|USA|H1N1|6B.1':0.008097313,'EPI_ISL_205083|2015.847|swine|USA|H1N1|6B.1':0.001588365)0.776:0.001601283)0.875:0.001592114)0.000:0.000000006,(('EPI_ISL_191504|2015.378|swine|USA|H3N2|3C.2':0.006420266,((('EPI_ISL_222484|2016.23|swine|USA|H3N2|3C.3a':0.001594442,('EPI_ISL_257156|2017.082|swine|USA|H1N2|nan':0.003198648,('EPI_ISL_216999|2016.052|swine|USA|H1N2|nan':0.0,'EPI_ISL_235790|2016.642|swine|USA|H1N2|nan':0.0):0.000000006)0.000:0.000000006)0.833:0.001595001,'EPI_ISL_243375|2016.648|swine|USA|H1N1|6B.1':0.004808619)0.000:0.000000006,(('EPI_ISL_393542|2019.655|swine|USA|H1N1|6B.1':0.000000006,'EPI_ISL_503728|2020.112|swine|USA|H1N1|6B.1':0.003199919)0.964:0.006461398,(('EPI_ISL_503955|2019.901|swine|USA|H1N1|6B.1':0.003209509,'EPI_ISL_504128|2020.23|swine|USA|H1N1|6B.1':0.003209059)0.927:0.004934522,('EPI_ISL_399367|2019.726|swine|USA|H1N1|6B.1':0.000000006,'EPI_ISL_504122|2019.923|swine|USA|H1N1|6B.1':0.003198896)0.754:0.001528176)0.965:0.008196361)0.883:0.003220303)0.950:0.004819651)0.000:0.000000006,'EPI_ISL_201898|2014.962|swine|USA|H1N1|6B.1':0.004818347)0.949:0.004799804)0.852:0.001591932)0.811:0.001595046)0.801:0.001598073,((('EPI_ISL_126250|2012.577|Human|USA|H3N2|3C.3a':0.000000006,('EPI_ISL_132939|2012.828|swine|USA|H3N2|3C.3a':0.003191000,((('EPI_ISL_157156|2014.071|swine|USA|H3N2|3C.3a':0.001617832,'EPI_ISL_157614|2014.09|swine|USA|H3N2|3C.3a':0.003200687)0.926:0.004802857,((('EPI_ISL_161115|2013.496|swine|USA|H3N2|3C.3a':0.001592424,'EPI_ISL_166509|2013.578|swine|USA|H0N0|3C.3a':0.000000006)0.000:0.000000006,(('EPI_ISL_168317|2013.663|swine|USA|H0N0|3C.3a':0.001592842,('EPI_ISL_168315|2013.663|swine|USA|H3N2|3C.3a':0.0,'EPI_ISL_168309|2013.663|swine|USA|H3N2|3C.3a':0.0,'EPI_ISL_168336|2013.663|swine|USA|H3N2|3C.3a':0.0,'EPI_ISL_168295|2013.663|swine|USA|H3N2|3C.3a':0.0,'EPI_ISL_168310|2013.663|swine|USA|H3N2|3C.3a':0.0,'EPI_ISL_161139|2013.414|swine|USA|H3N2|3C.3a':0.0,'EPI_ISL_168325|2013.663|swine|USA|H3N2|3C.3a':0.0,'EPI_ISL_161181|2013.496|swine|USA|H3N2|3C.3a':0.0,'EPI_ISL_161123|2013.496|swine|USA|H1N2|6B.1':0.0):0.000000006)0.852:0.001592666,'EPI_ISL_139853|2012.546|swine|USA|H3N2|3C.3a':0.008139758)0.000:0.000000006)0.965:0.004798971,(((((('EPI_ISL_216893|2016.074|swine|USA|H3N2|nan':0.009898256,'EPI_ISL_296261|2017.849|swine|USA|H3N2|nan':0.011429983)0.977:0.011462253,'EPI_ISL_145655|2013.334|swine|USA|H1N1|6B.1':0.008050069)0.728:0.000000006,('EPI_ISL_157606|2013.655|swine|USA|H3N2|3C.3a':0.001593578,('EPI_ISL_177590|2015.071|swine|USA|H3N2|3C.3a':0.001614219,('EPI_ISL_230187|2016.393|swine|USA|H3N2|3C.3a':0.003191791,('EPI_ISL_211815|2015.973|swine|USA|H3N2|3C.3a':0.001593267,'EPI_ISL_234240|2016.44|swine|USA|H1N2|nan':0.009673144)0.000:0.000000006)0.893:0.003184715)0.978:0.008045819)0.000:0.000000006)0.697:0.000000006,('EPI_ISL_137620|2012.587|swine|USA|H3N2|3C.3a':0.0,'EPI_ISL_131255|2012.607|swine|USA|H3N2|3C.3a':0.0,'EPI_ISL_129869|2012.596|swine|USA|H3N2|3C.3a':0.0):0.001592766)0.000:0.000000006,((('EPI_ISL_226067|2016.358|swine|USA|H3N2|nan':0.001462889,'EPI_ISL_235724|2016.626|swine|USA|H3N2|nan':0.003339451)0.999:0.014919478,('EPI_ISL_200086|2015.597|swine|USA|H3N2|3C.3a':0.008173177,'EPI_ISL_281988|2017.616|swine|USA|H1N2|nan':0.011501126)0.849:0.003145293)0.950:0.006489703,((('EPI_ISL_129683|2012.634|Human|USA|H3N2|3C.3a':0.0,'EPI_ISL_129874|2012.587|swine|USA|H3N2|3C.3a':0.0):0.000000006,'EPI_ISL_130041|2012.213|swine|USA|H1N1|nan':0.001593825)0.000:0.000000006,(('EPI_ISL_205064|2015.825|swine|USA|H3N2|nan':0.001615680,'EPI_ISL_222527|2016.295|swine|USA|H3N2|nan':0.003184154)0.975:0.008093579,('EPI_ISL_200098|2015.614|swine|USA|H3N2|nan':0.019609320,'EPI_ISL_139268|2013.151|swine|USA|H1N2|nan':0.000000006)0.000:0.000000006)0.853:0.001593764)0.000:0.000000006)0.817:0.001593203)0.000:0.000000006,((('EPI_ISL_142025|2012.945|swine|USA|H0N0|3C.3a':0.001592802,('EPI_ISL_207088|2013.381|swine|USA|H3N2|3C.3a':0.001593397,'EPI_ISL_138864|2013.104|swine|USA|H1N1|6B.1':0.001592935)0.000:0.000000006)1.000:0.000000006,('EPI_ISL_126253|2012.571|Human|USA|H3N2|3C.3a':0.001592501,(((((('EPI_ISL_256260|2015.841|swine|USA|H3N2|nan':0.003185625,'EPI_ISL_502059|2020.418|swine|USA|H1N2|6B.1A.5a.2':0.016446880)0.935:0.004851405,('EPI_ISL_174444|2014.455|swine|USA|H3N2|3C.3a':0.000000006,(((('EPI_ISL_168507|2014.786|swine|USA|H3N2|3C.3a':0.0,'EPI_ISL_162472|2014.178|swine|USA|H3N2|nan':0.0,'EPI_ISL_14769979|2018.5|swine|USA|H3N2|3C.3a':0.0):0.000000006,(('EPI_ISL_388921|2017.866|swine|USA|H1N1|nan':0.013003912,'EPI_ISL_170846|2014.57|swine|USA|H3N2|3C.3a':0.000000006)0.836:0.001593444,('EPI_ISL_208916|2015.866|swine|USA|H1N1|6B.1':0.003194478,('EPI_ISL_174307|2014.918|swine|USA|H3N2|3C.3a':0.006447286,'EPI_ISL_235742|2016.142|swine|USA|H3N2|3C.3a':0.008043103)0.420:0.001619393)0.745:0.000000006)0.718:0.000000006)0.407:0.000000006,'EPI_ISL_219945|2016.123|swine|USA|H3N2|3C.3a':0.004804629)0.842:0.001593293,('EPI_ISL_197200|2015.441|swine|USA|H0N0|3C.3a':0.000000006,'EPI_ISL_200935|2015.507|swine|USA|H1N2|6B.1':0.001593460)0.940:0.004800912)0.440:0.000000006)0.000:0.000000006)0.000:0.000000006,'EPI_ISL_237036|2016.667|swine|USA|H1N1|6B.1':0.006454266)0.828:0.001593483,('EPI_ISL_148407|2013.633|swine|USA|H3N2|3C.3a':0.0,'EPI_ISL_150110|2013.562|swine|USA|H3N2|3C.3a':0.0):0.000000006)0.000:0.000000006,('EPI_ISL_147160|2013.468|swine|USA|H3N2|3C.3a':0.001594443,('EPI_ISL_150111|2013.562|swine|USA|H3N2|3C.3a':0.000000006,'EPI_ISL_156552|2014.005|swine|USA|H3N2|3C.3a':0.003194485)0.408:0.000000006)0.897:0.001593893)0.649:0.001593368,'EPI_ISL_132319|2012.749|swine|USA|H3N2|3C.3a':0.003203553)0.750:0.000000006)0.750:0.000000006)0.935:0.000000006,(('EPI_ISL_126247|2012.571|Human|USA|H3N2|3C.3a':0.0,'EPI_ISL_129420|2012.593|Human|USA|H3N2|3C.3a':0.0,'EPI_ISL_126257|2012.579|Human|USA|H3N2|3C.3a':0.0,'EPI_ISL_126248|2012.571|Human|USA|H3N2|3C.3a':0.0,'EPI_ISL_129170|2012.607|Human|USA|H3N2|3C.3a':0.0,'EPI_ISL_129293|2012.566|swine|USA|H3N2|3C.3a':0.0,'EPI_ISL_129877|2012.62|swine|USA|H3N2|3C.3a':0.0,'EPI_ISL_131256|2012.62|swine|USA|H3N2|3C.3a':0.0,'EPI_ISL_146016|2013.485|swine|USA|H3N2|3C.3a':0.0,'EPI_ISL_129609|2012.527|Human|Hawaii|H3N2|3C.3a':0.0):0.000000006,('EPI_ISL_157607|2013.655|swine|USA|H3N2|3C.3a':0.001593154,'EPI_ISL_207158|2013.91|swine|USA|H3N2|nan':0.001594789)0.801:0.001607009)0.000:0.000000006)0.000:0.000000006)0.915:0.000000006)0.000:0.000000006)0.870:0.001593603,'EPI_ISL_196102|2015.49|swine|USA|H3N2|3C.3a':0.008040570)0.000:0.000000006)1.000:0.000000006)0.000:0.000000006,'EPI_ISL_129361|2012.596|swine|USA|H3N2|3C.3a':0.003191411)0.844:0.001591631,('EPI_ISL_129192|2012.617|wild.other|USA|H3N2|3C.3a':0.001591714,(('EPI_ISL_162333|2014.252|swine|USA|H3N2|3C.2':0.000000006,'EPI_ISL_179625|2015.247|swine|USA|H3N2|3C.2':0.003196068)0.967:0.006446937,'EPI_ISL_151926|2013.773|swine|USA|H3N2|3C.3a':0.000000006)0.871:0.001592180)0.000:0.000000006)0.882:0.001591657)0.000:0.000000006)0.000:0.000000006,((((('EPI_ISL_225508|2016.284|swine|USA|H3N2|nan':0.001593115,('EPI_ISL_203105|2015.797|swine|USA|H3N2|3C.2':0.000000006,('EPI_ISL_217475|2016.126|swine|USA|H3N2|3C.2':0.003192315,'EPI_ISL_246038|2016.858|swine|USA|H3N2|nan':0.008027817)0.721:0.000000006)0.000:0.000000006)0.991:0.011394559,'EPI_ISL_134301|2012.885|swine|USA|H3N2|3C.3a':0.004856150)0.745:0.001550230,(('EPI_ISL_14174097|2018.759|swine|Korea|H1N2|nan':0.014968499,'EPI_ISL_387132|2017.373|swine|Korea|H3N2|nan':0.016668626)0.875:0.008044040,'EPI_ISL_143217|2013.23|swine|USA|H3N2|nan':0.001592406)0.741:0.000000006)0.554:0.000000006,'EPI_ISL_142217|2011.748|swine|Korea|H3N2|3C.3a':0.001591649)0.000:0.000000006,(('EPI_ISL_143503|2013.214|swine|USA|H3N2|3C.3a':0.004861466,'EPI_ISL_153757|2013.83|swine|USA|H1N2|nan':0.008160520)0.728:0.002568304,'EPI_ISL_136652|2013.005|swine|USA|H3N2|nan':0.023397127)0.659:0.000592420)0.000:0.000000006)0.000:0.000000006,(('EPI_ISL_245791|2011.822|swine|USA|H0N0|3C.3a':0.0,'EPI_ISL_245790|2011.822|swine|USA|H3N2|3C.3a':0.0,'EPI_ISL_99174|2011.699|swine|USA|H3N2|3C.3a':0.0,'EPI_ISL_124316|2011.74|swine|USA|H3N2|3C.3a':0.0,'EPI_ISL_142216|2011.666|swine|Korea|H3N2|3C.3a':0.0,'EPI_ISL_142711|2012.235|swine|Korea|H3N2|3C.3a':0.0,'EPI_ISL_142707|2012.235|swine|Korea|H3N2|3C.3a':0.0,'EPI_ISL_142703|2012.178|swine|Korea|H3N2|3C.3a':0.0,'EPI_ISL_142709|2012.235|swine|Korea|H3N2|3C.3a':0.0,'EPI_ISL_142701|2012.178|swine|Korea|H3N2|3C.3a':0.0,'EPI_ISL_142705|2012.235|swine|Korea|H3N2|3C.3a':0.0,'EPI_ISL_142698|2012.101|swine|Korea|H3N1|3C.3a':0.0):0.000000006,'EPI_ISL_142215|2012.164|swine|Korea|H3N2|3C.3a':0.001591186)0.000:0.000000006)0.753:0.000000006,(('EPI_ISL_285337|2017.699|swine|USA|H1N2|nan':0.003228932,'EPI_ISL_503730|2020.115|swine|USA|H1N2|nan':0.018236606)0.693:0.003183344,((('EPI_ISL_237039|2016.65|swine|USA|H1N1|6B.1':0.001595830,('EPI_ISL_234931|2016.497|swine|USA|H1N2|nan':0.000000006,'EPI_ISL_234932|2016.497|swine|USA|H1N2|nan':0.001600415)0.000:0.000000006)0.969:0.003196914,('EPI_ISL_203151|2015.71|swine|USA|H1N1|6B.1':0.000000006,(('EPI_ISL_257035|2017.052|swine|USA|H3N2|3C.3a':0.009842390,'EPI_ISL_262600|2017.178|swine|USA|H1N2|nan':0.014828650)0.856:0.003103512,('EPI_ISL_221727|2016.221|swine|USA|H1N1|6B.1':0.001581139,('EPI_ISL_256251|2015.847|swine|USA|H1N2|nan':0.000000006,'EPI_ISL_234291|2016.415|swine|USA|H1N2|nan':0.003193372)0.896:0.003213791)0.898:0.003244582)0.000:0.000000006)0.000:0.000000006)0.835:0.001596565,'EPI_ISL_230188|2016.38|swine|USA|H1N2|nan':0.004803227)0.694:0.000000006)0.994:0.008253461)0.830:0.001591548,(((((('EPI_ISL_99793|2011.868|Human|USA|H3N2|3C.3a':0.0,'EPI_ISL_99795|2011.868|Human|USA|H3N2|3C.3a':0.0):0.001592024,('EPI_ISL_132992|2012.833|swine|USA|H1N1|nan':0.003195767,('EPI_ISL_138219|2013.047|swine|USA|H1N1|6B.1':0.006413140,'EPI_ISL_127708|2012.251|swine|USA|H1N1|6B.1':0.000000006)0.000:0.000000006)0.933:0.003191859)0.000:0.000000006,((('EPI_ISL_99418|2011.805|Human|USA|H3N2|3C.3a':0.000000006,'EPI_ISL_124250|2012.123|swine|USA|H3N2|3C.3a':0.006412261)0.834:0.001592004,('EPI_ISL_127583|2011.956|swine|USA|H3N2|3C.3a':0.003197170,(('EPI_ISL_121897|2011.701|swine|USA|H0N0|3C.3a':0.0,'EPI_ISL_124312|2011.745|swine|USA|H3N2|3C.3a':0.0,'EPI_ISL_102523|2011.745|swine|USA|H3N2|3C.3a':0.0,'EPI_ISL_127868|2011.877|swine|USA|H3N2|3C.3a':0.0,'EPI_ISL_124247|2011.638|swine|USA|H3N2|3C.3a':0.0,'EPI_ISL_124319|2011.877|swine|USA|H3N2|3C.3a':0.0,'EPI_ISL_121898|2011.729|swine|USA|H3N2|nan':0.0,'EPI_ISL_130050|2012.098|swine|USA|H3N2|3C.3a':0.0,'EPI_ISL_124323|2012.156|swine|USA|H3N2|3C.3a':0.0,'EPI_ISL_130054|2012.35|swine|USA|H3N2|3C.3a':0.0,'EPI_ISL_130049|2012.35|swine|USA|H3N2|3C.3a':0.0,'EPI_ISL_124295|2012.104|swine|USA|H3N2|3C.3a':0.0,'EPI_ISL_130025|2012.098|swine|USA|H3N2|3C.3a':0.0,'EPI_ISL_124883|2012.161|swine|USA|H3N2|3C.3a':0.0,'EPI_ISL_207062|2012.943|swine|USA|H3N2|nan':0.0):0.000000006,('EPI_ISL_124313|2011.638|swine|USA|H3N2|3C.3a':0.001592177,'EPI_ISL_124314|2011.682|swine|USA|H3N2|3C.3a':0.001592164)0.000:0.000000006)0.000:0.000000006)0.522:0.000000006)0.000:0.000000006,'EPI_ISL_132981|2012.847|swine|USA|H3N2|nan':0.003190988)0.832:0.001592599)0.845:0.001591829,(((('EPI_ISL_87552|2010.375|swine|USA|H1N1|6B.1':0.006411693,('EPI_ISL_150929|2009.778|swine|USA|H1N1|6B.1':0.000000006,(('EPI_ISL_97114|2011.315|swine|USA|H1N1|nan':0.0,'EPI_ISL_97130|2011.315|swine|USA|H1N2|nan':0.0):0.001591633,('EPI_ISL_98870|2011.43|swine|USA|H1N2|nan':0.001593146,'EPI_ISL_124006|2009.89|swine|USA|H1N1|6B.1':0.001591415)0.000:0.000000006)0.000:0.000000006)0.000:0.000000006)0.000:0.000000006,('EPI_ISL_116999|2010.523|swine|USA|H1N1|6B.1':0.001617939,'EPI_ISL_97079|2011.186|swine|USA|H1N1|6B.1':0.006437848)0.775:0.001576185)0.972:0.004795462,'EPI_ISL_151278|2009.918|swine|USA|H1N2|nan':0.003190317)0.379:0.000000006,('EPI_ISL_124438|2011.047|swine|USA|H1N2|6B.1A.5b':0.001594440,('EPI_ISL_127901|2011.781|swine|USA|H1N1|6B.1':0.003199793,'EPI_ISL_127746|2011.449|swine|USA|H1N2|nan':0.003195723)0.000:0.000000006)0.995:0.009673252)0.838:0.001591565)0.000:0.000000006,'EPI_ISL_138209|2013.022|swine|USA|H3N2|nan':0.004799827)0.000:0.000000006,((('EPI_ISL_124317|2012.164|swine|USA|H3N2|3C.3a':0.001594337,((((('EPI_ISL_99419|2011.567|Human|USA|H3N2|3C.2':0.0,'EPI_ISL_95264|2011.567|Human|USA|H3N2|3C.2':0.0,'EPI_ISL_133877|2011.592|swine|USA|H3N2|3C.2':0.0,'EPI_ISL_133899|2011.6|swine|USA|H3N2|3C.2':0.0,'EPI_ISL_133947|2011.627|swine|USA|H1N2|6B.1A.5b':0.0):0.000000006,'EPI_ISL_130051|2012.429|swine|USA|H1N2|nan':0.001591328)0.000:0.000000006,((('EPI_ISL_162584|2014.247|swine|USA|H1N2|nan':0.008087819,('EPI_ISL_151925|2013.773|swine|USA|H1N2|nan':0.001593217,'EPI_ISL_153861|2013.822|swine|USA|H1N2|nan':0.006446151)0.000:0.000000006)0.920:0.003206959,('EPI_ISL_157888|2014.085|swine|USA|H1N1|nan':0.006490888,(('EPI_ISL_137558|2013.033|swine|USA|H3N2|3C.2':0.001590486,(('EPI_ISL_147139|2013.479|swine|USA|H3N2|3C.2':0.0,'EPI_ISL_139266|2013.14|swine|USA|H1N2|nan':0.0):0.000000006,('EPI_ISL_142019|2013.238|swine|USA|H3N2|nan':0.001590211,(('EPI_ISL_155696|2013.915|swine|USA|H3N2|3C.3a':0.0,'EPI_ISL_155800|2013.915|swine|USA|H3N2|3C.3a':0.0):0.000000006,('EPI_ISL_162562|2014.268|swine|USA|H3N2|3C.3a':0.001591364,'EPI_ISL_167970|2014.477|swine|USA|H3N2|nan':0.000000006)0.840:0.001591472)0.949:0.004792653)0.000:0.000000006)0.000:0.000000006)0.000:0.000000006,('EPI_ISL_143878|2013.384|swine|USA|H3N2|3C.2':0.000000006,'EPI_ISL_245076|2016.798|swine|USA|H3N2|nan':0.014678865)0.914:0.003189901)0.937:0.004850799)0.743:0.001560207)0.181:0.001593481,('EPI_ISL_200140|2015.386|swine|USA|H1N1|nan':0.003580804,'EPI_ISL_372884|2018.258|swine|USA|H1N1|nan':0.012738671)0.991:0.014694890)0.767:0.000000006)0.000:0.000000006,(((('EPI_ISL_133938|2011.611|swine|USA|H0N0|6B.1A.5b':0.0,'EPI_ISL_133937|2011.611|swine|USA|H0N0|3C.2':0.0,'EPI_ISL_133909|2011.6|swine|USA|H0N0|6B.1A.5b':0.0,'EPI_ISL_133871|2011.592|swine|USA|H3N2|3C.2':0.0,'EPI_ISL_133866|2011.592|swine|USA|H3N2|3C.2':0.0,'EPI_ISL_133911|2011.6|swine|USA|H3N2|3C.2':0.0,'EPI_ISL_143196|2011.663|swine|USA|H3N2|3C.2':0.0,'EPI_ISL_143191|2011.663|swine|USA|H3N2|3C.2':0.0,'EPI_ISL_133879|2011.592|swine|USA|H3N2|3C.2':0.0,'EPI_ISL_133872|2011.592|swine|USA|H3N2|3C.2':0.0):0.001591703,('EPI_ISL_127702|2012.178|swine|USA|H1N1|6B.1':0.001590908,'EPI_ISL_132964|2012.866|swine|USA|H1N1|6B.1':0.000000006)0.926:0.004799256)0.000:0.000000006,'EPI_ISL_97073|2011.219|swine|USA|H1N2|6B.1A.5b':0.001591312)0.000:0.000000006,(('EPI_ISL_117562|2012.011|swine|USA|H3N2|3C.3a':0.0,'EPI_ISL_117563|2012.011|swine|USA|H3N2|3C.3a':0.0,'EPI_ISL_127928|2012.145|swine|USA|H3N2|3C.3a':0.0):0.001590994,'EPI_ISL_130056|2012.393|swine|USA|H1N1|6B.1':0.004794850)0.000:0.000000006)0.999:0.000000006)0.748:0.000000006,('EPI_ISL_129292|2012.582|swine|USA|H3N2|3C.2':0.001591578,(('EPI_ISL_129421|2012.587|Human|USA|H3N2|3C.2':0.0,'EPI_ISL_129417|2012.585|Human|USA|H3N2|3C.2':0.0):0.000000006,('EPI_ISL_129552|2012.59|Human|USA|H3N2|3C.2':0.001592238,('EPI_ISL_132318|2012.735|swine|USA|H1N1|6B.1':0.001593495,'EPI_ISL_129179|2012.623|Human|USA|H1N1|6B.1':0.003190629)0.000:0.000000006)1.000:0.000000006)0.000:0.000000006)0.929:0.001591250)0.748:0.000000006)0.683:0.001592355,('EPI_ISL_127795|2011.792|swine|USA|H1N1|nan':0.0,'EPI_ISL_130006|2012.087|swine|USA|H1N1|6B.1':0.0):0.001592423)0.000:0.000000006,(((((('EPI_ISL_132990|2012.883|swine|USA|H1N2|nan':0.000000006,'EPI_ISL_243071|2013.195|swine|USA|H1N2|nan':0.003193874)0.949:0.004796857,((('EPI_ISL_161124|2013.496|swine|USA|H3N2|3C.3a':0.0,'EPI_ISL_161180|2013.496|swine|USA|H3N2|3C.3a':0.0):0.009673933,('EPI_ISL_140918|2012.473|swine|USA|H1N1|6B.1':0.003342175,('EPI_ISL_161152|2013.496|swine|USA|H3N2|3C.3a':0.0,'EPI_ISL_161151|2013.496|swine|USA|H3N2|3C.3a':0.0,'EPI_ISL_168340|2013.663|swine|USA|H3N2|3C.3a':0.0):0.017879066)0.000:0.000000006)0.947:0.005013526,(('EPI_ISL_97118|2011.222|swine|USA|H3N2|3C.2':0.0,'EPI_ISL_97119|2011.222|swine|USA|H3N2|3C.2':0.0,'EPI_ISL_93364|2011.049|swine|USA|H3N2|3C.3a':0.0):0.000000006,(('EPI_ISL_278198|2017.408|swine|USA|H1N2|nan':0.017920235,'EPI_ISL_134279|2012.806|swine|USA|H3N2|nan':0.000000006)0.958:0.004810321,'EPI_ISL_128295|2012.464|swine|USA|H3N2|nan':0.001603329)0.774:0.001587974)0.934:0.001591312)0.000:0.000000006)0.000:0.000000006,('EPI_ISL_130124|2012.582|swine|USA|H1N1|6B.1':0.011411903,'EPI_ISL_127752|2011.485|swine|USA|H1N2|nan':0.001596196)0.757:0.001597072)0.000:0.000000006,'EPI_ISL_127707|2012.254|swine|USA|H3N2|nan':0.003188194)0.000:0.000000006,(('EPI_ISL_131141|2012.691|swine|USA|H1N2|nan':0.001591068,'EPI_ISL_116233|2010.877|swine|USA|H3N2|3C.3a':0.001591228)0.000:0.000000006,((((('EPI_ISL_253727|2016.967|swine|USA|H1N1|6B.1':0.004803321,('EPI_ISL_174304|2014.896|swine|USA|H3N2|3C.3a':0.000000006,('EPI_ISL_256258|2015.877|swine|USA|H3N2|3C.3a':0.001592467,'EPI_ISL_212208|2016.014|swine|USA|H3N2|3C.3a':0.001608130)0.902:0.003214664)0.000:0.000000006)0.000:0.000000006,'EPI_ISL_173677|2014.899|swine|USA|H1N1|6B.1':0.001594057)0.958:0.004806747,('EPI_ISL_103847|2011.8|swine|USA|H3N2|nan':0.003193231,'EPI_ISL_127717|2012.249|swine|USA|H3N2|3C.3a':0.003190201)0.000:0.000000006)0.846:0.001591138,('EPI_ISL_103848|2011.805|swine|USA|H1N2|6B.1A.5b':0.004947520,('EPI_ISL_4082084|2015.227|swine|USA|H0N0|nan':0.0,'EPI_ISL_4082090|2015.227|swine|USA|H1N2|nan':0.0):0.014754609)0.757:0.001459509)0.000:0.000000006,'EPI_ISL_151908|2011.759|swine|USA|H0N0|3C.3a':0.003197952)0.000:0.000000006)0.000:0.000000006)0.471:0.000000006,(('EPI_ISL_133804|2009.6|swine|USA|H3N2|3C.2':0.0,'EPI_ISL_133826|2009.614|swine|USA|H3N2|3C.2':0.0,'EPI_ISL_133812|2009.6|swine|USA|H3N2|3C.2':0.0,'EPI_ISL_133811|2009.6|swine|USA|H3N2|3C.2':0.0,'EPI_ISL_133820|2009.614|swine|USA|H3N2|3C.2':0.0,'EPI_ISL_133831|2009.614|swine|USA|H3N2|3C.2':0.0,'EPI_ISL_133807|2009.6|swine|USA|H3N2|3C.2':0.0,'EPI_ISL_86215|2009.633|swine|USA|H3N2|3C.2':0.0,'EPI_ISL_133806|2009.6|swine|USA|H3N2|3C.2':0.0,'EPI_ISL_133829|2009.614|swine|USA|H3N2|3C.2':0.0,'EPI_ISL_116395|2010.723|swine|USA|H3N2|3C.3a':0.0,'EPI_ISL_133846|2010.63|swine|USA|H3N2|3C.3a':0.0,'EPI_ISL_102546|2010.795|swine|USA|H3N2|3C.3a':0.0,'EPI_ISL_102557|2010.795|swine|USA|H3N2|3C.3a':0.0,'EPI_ISL_133832|2010.611|swine|USA|H3N2|3C.3a':0.0,'EPI_ISL_133955|2011.63|swine|USA|H3N2|3C.2':0.0,'EPI_ISL_97080|2011.181|swine|USA|H3N2|3C.2':0.0,'EPI_ISL_133786|2009.507|swine|USA|H1N2|6B.1':0.0,'EPI_ISL_119598|2010.89|swine|USA|H1N1|6B.1':0.0,'EPI_ISL_189997|2010.91|swine|USA|H1N2|6B.1A.5b':0.0,'EPI_ISL_126260|2011.841|Human|USA|H1N2|6B.1A.5b':0.0,'EPI_ISL_127759|2011.526|swine|USA|H1N2|6B.1A.5b':0.0):0.000000006,'EPI_ISL_161128|2013.414|swine|USA|H1N2|nan':0.003198811)0.000:0.000000006)0.000:0.000000006)0.482:0.000000006)0.000:0.000000006)0.909:0.001663419)0.000:0.000000006,('EPI_ISL_126261|2007.63|Human|USA|H1N2|6B.1':0.001592068,('EPI_ISL_130052|2011.995|swine|USA|H1N2|nan':0.021413209,('EPI_ISL_130116|2012.415|swine|USA|H1N2|nan':0.000000006,'EPI_ISL_136653|2013.016|swine|USA|H1N2|nan':0.001591444)0.771:0.001701049)0.773:0.001498243)0.000:0.000000006)0.466:0.000000006)0.000:0.000000006,'EPI_ISL_97111|2011.329|swine|USA|H3N2|3C.3a':0.003190961)0.921:0.003339200,(((('EPI_ISL_83267|2007.666|Human|USA|H1N1|6B.1':0.0,'EPI_ISL_30054|2007.625|Human|USA|H1N1|6B.1':0.0,'EPI_ISL_30053|2007.625|Human|USA|H1N1|6B.1':0.0):0.000000006,('EPI_ISL_79860|2008.5|swine|USA|H1N1|6B.1':0.001595752,'EPI_ISL_87551|2010.718|swine|USA|H3N2|3C.3a':0.010033634)0.000:0.000000006)0.000:0.000000006,'EPI_ISL_63614|2007.915|swine|USA|H1N1|6B.1':0.003199130)0.949:0.006467793,'EPI_ISL_151293|2007.068|swine|USA|H1N1|6B.1':0.006509827)0.853:0.003180552)0.000:0.000000006)0.000:0.000000006,'EPI_ISL_151288|2005.948|swine|USA|H1N1|6B.1':0.000000006)0.960:0.006785991,((('EPI_ISL_79852|2008.5|swine|USA|H1N1|nan':0.004705775,('EPI_ISL_116352|2010.795|swine|USA|H3N2|nan':0.000000006,'EPI_ISL_124404|2010.764|swine|USA|H3N2|nan':0.006416375)0.957:0.006472453)0.874:0.003083728,('EPI_ISL_150879|2007.926|swine|USA|H1N1|6B.1':0.004799163,'EPI_ISL_150880|2008.369|swine|USA|H3N2|3C.3a':0.009655187)0.000:0.000000006)0.872:0.003079365,'EPI_ISL_151626|2005.468|swine|USA|H1N1|nan':0.004821076)0.955:0.006275101)0.753:0.001504353)0.000:0.000000006,((((('EPI_ISL_150831|2005.203|swine|USA|H3N2|3C.3a':0.001594847,('EPI_ISL_137749|2010.718|swine|USA|H3N2|3C.3a':0.0,'EPI_ISL_137748|2010.718|swine|USA|H3N2|3C.3a':0.0):0.019721692)0.767:0.001604748,(('EPI_ISL_83302|2003.748|swine|USA|H1N1|6B.1':0.000000006,(('EPI_ISL_83315|2002.748|swine|USA|H1N1|6B.1':0.000000006,'EPI_ISL_83314|2002.748|swine|USA|H1N1|nan':0.003188101)0.911:0.003192104,'EPI_ISL_83304|2003.414|swine|USA|H1N1|nan':0.001589757)0.000:0.000000006)0.000:0.000000006,(('EPI_ISL_83310|2003.247|swine|USA|H1N1|6B.1':0.000000006,'EPI_ISL_83303|2003.666|swine|USA|H1N1|6B.1':0.001589804)0.924:0.003187387,('EPI_ISL_24572|2005.5|swine|Korea|H1N1|6B.1':0.000000006,'EPI_ISL_24571|2004.5|swine|Korea|H1N1|nan':0.001591499)0.000:0.000000006)0.944:0.003187254)0.905:0.003196299)0.000:0.000000006,'EPI_ISL_151261|2004.169|swine|USA|H3N2|nan':0.006413756)0.000:0.000000006,'EPI_ISL_150869|2006.34|swine|USA|H3N2|nan':0.003184973)0.000:0.000000006,((('EPI_ISL_67421|2003.5|swine|USA|H3N2|nan':0.0,'EPI_ISL_65337|2004.5|Dom.gal|USA|H3N2|nan':0.0):0.003185460,(((('EPI_ISL_142690|2011.926|swine|Korea|H1N2|nan':0.022997205,(('EPI_ISL_24575|2005.5|swine|Korea|H1N2|nan':0.0,'EPI_ISL_24579|2006.5|swine|Korea|H1N2|nan':0.0,'EPI_ISL_24578|2006.5|swine|Korea|H1N2|nan':0.0,'EPI_ISL_24581|2007.5|swine|Korea|H1N2|nan':0.0):0.003187027,'EPI_ISL_278821|2015.499|swine|Korea|H3N2|nan':0.033388365)0.000:0.000000006)0.877:0.003194869,(('EPI_ISL_24573|2004.5|swine|Korea|H1N2|nan':0.0,'EPI_ISL_24574|2005.5|swine|Korea|H1N2|nan':0.0,'EPI_ISL_24576|2005.5|swine|Korea|H1N2|nan':0.0):0.000000006,'EPI_ISL_24577|2006.5|swine|Korea|H1N2|nan':0.001595635)0.973:0.008026618)0.870:0.003268116,'EPI_ISL_3106|2002.5|swine|Korea|H1N2|nan':0.004820899)0.777:0.001581586,('EPI_ISL_132825|2009.414|swine|Korea|H1N2|nan':0.011660405,('EPI_ISL_10547|2006.5|swine|Korea|H3N1|nan':0.001594145,'EPI_ISL_10546|2006.5|swine|Korea|H3N1|nan':0.000000006)0.987:0.013324814)0.748:0.001302913)0.773:0.001582602)0.000:0.000000006,((('EPI_ISL_150872|2007.468|swine|USA|H1N1|nan':0.012935732,('EPI_ISL_9540|2004.5|swine|USA|H3N1|nan':0.012935702,(('EPI_ISL_24584|2005.5|swine|Korea|H3N2|nan':0.0,'EPI_ISL_24583|2005.5|swine|Korea|H3N2|nan':0.0):0.000000006,'EPI_ISL_24585|2006.5|swine|Korea|H3N2|nan':0.001588714)0.936:0.003188068)0.000:0.000000006)0.920:0.003187365,(('EPI_ISL_151214|2003.751|swine|USA|H3N2|nan':0.004794429,'EPI_ISL_129582|2002.5|swine|USA|H3N2|nan':0.008046952)0.000:0.000000006,'EPI_ISL_83306|2003.581|swine|USA|H3N2|nan':0.011298654)0.819:0.001586554)0.000:0.000000006,'EPI_ISL_83312|2003.581|swine|USA|H3N2|nan':0.003188643)0.000:0.000000006)0.000:0.000000006)0.935:0.000000006)0.000:0.000000006,('EPI_ISL_151272|2006.83|swine|USA|H3N2|nan':0.003187110,((('EPI_ISL_124350|2010.91|swine|USA|H1N2|nan':0.021587358,('EPI_ISL_103955|2010.912|swine|USA|H3N2|3C.3a':0.003178941,('EPI_ISL_86216|2009.721|swine|USA|H3N2|nan':0.000000006,'EPI_ISL_87554|2010.321|swine|USA|H3N2|3C.2':0.001586577)0.000:0.000000006)0.993:0.016920178)0.839:0.004654663,'EPI_ISL_151257|2004.169|swine|USA|H1N2|6B.1':0.009584995)0.766:0.001710525,('EPI_ISL_191722|2012.773|swine|Canada|H1N2|6B.1':0.017242470,('EPI_ISL_271732|2012.156|swine|USA|H0N0|6B.1':0.011257161,'EPI_ISL_271719|2012.519|swine|USA|H0N0|3C.3a':0.010158946)0.958:0.011816344)0.993:0.021022874)0.000:0.000000006)0.843:0.001589625)0.739:0.000000006,('EPI_ISL_2138|2001.5|swine|USA|H1N2|nan':0.008140837,'EPI_ISL_2131|2001.5|swine|USA|H1N2|nan':0.001567292)0.484:0.003221688)0.777:0.001532328,'EPI_ISL_151249|2009.551|swine|USA|H1N2|nan':0.028216965)0.790:0.001586092)0.762:0.001531750,('EPI_ISL_151323|2010.879|swine|USA|H0N0|nan':0.008050334,'EPI_ISL_150870|2007.814|swine|USA|H1N1|nan':0.001636540)0.992:0.014694612)0.894:0.003158602)0.000:0.000000006)0.843:0.001557913,'EPI_ISL_1717|1999.5|swine|USA|H3N2|3C.3a':0.006441130)0.000:0.000000006,((((((('EPI_ISL_200781|2015.493|Human|Chile|H1N1|6B.1':0.001594460,((((('EPI_ISL_206532|2015.822|Human|USA|H1N1|6B.1':0.0,'EPI_ISL_207369|2015.822|Human|USA|H1N1|6B.1':0.0):0.000000006,'EPI_ISL_203601|2015.822|Human|USA|H1N1|6B.1':0.000000006)0.860:0.001589117,'EPI_ISL_223215|2016.15|Human|Brazil|H1N1|6B.1':0.001589059)0.000:0.000000006,(('EPI_ISL_193594|2015.427|Human|Chile|H1N1|6B.1':0.001594328,'EPI_ISL_222200|2016.03|Human|Mexico|H1N1|6B.1':0.001588761)0.749:0.000000006,('EPI_ISL_218072|2016.011|Human|USA|H1N1|6B.1':0.0,'EPI_ISL_213178|2016.055|Human|USA|H1N1|6B.1':0.0,'EPI_ISL_221005|2016.046|Human|USA|H1N1|6B.1':0.0,'EPI_ISL_206984|2015.726|Human|Brazil|H1N1|6B.1':0.0,'EPI_ISL_234632|2015.427|Human|Chile|H1N1|6B.1':0.0,'EPI_ISL_213112|2015.781|Human|Chile|H1N1|6B.2':0.0,'EPI_ISL_215027|2015.885|Human|Colombia|H1N1|6B.1':0.0,'EPI_ISL_222192|2015.981|Human|Mexico|H1N1|6B.1':0.0,'EPI_ISL_232716|2016.169|Human|Salvador|H1N1|6B.1':0.0):0.000000006)0.000:0.000000006)0.716:0.000000006,'EPI_ISL_194846|2015.488|Human|Chile|H1N1|6B.1':0.000000006)0.000:0.000000006)0.859:0.001598279,((('EPI_ISL_218429|2014.8|Human|India|H1N1|6B.1':0.001594367,'EPI_ISL_193299|2015.318|Human|Bangladesh|H1N1|nan':0.006423995)0.000:0.000000006,('EPI_ISL_193011|2015.022|Human|India|H1N1|6B.1':0.0,'EPI_ISL_212527|2015.266|Human|Nepal|H1N1|6B.1':0.0):0.000000006)0.000:0.000000006,('EPI_ISL_177092|2015.189|Human|Sweden|H1N1|6B.1':0.003197939,(('EPI_ISL_207948|2015.893|Human|Pakistan|H1N1|6B.1':0.000000006,('EPI_ISL_206516|2015.633|Human|Bangladesh|H1N1|6B.1':0.000000006,('EPI_ISL_213151|2015.94|Human|Pakistan|H1N1|6B.1':0.003201779,(('EPI_ISL_241167|2016.052|Human|UK|H1N1|6B.1':0.0,'EPI_ISL_241165|2016.06|Human|UK|H1N1|6B.1':0.0):0.001594854,'EPI_ISL_202385|2015.644|Human|Bangladesh|H1N1|6B.1':0.003196316)0.000:0.000000006)0.000:0.000000006)0.000:0.000000006)0.000:0.000000006,'EPI_ISL_235565|2016.191|Human|Nepal|H1N1|6B.1':0.006448226)0.834:0.001594935)0.000:0.000000006)0.000:0.000000006)0.839:0.001597998,(('EPI_ISL_334030|2018.789|swine|Japan|H1N1|6B.1':0.000000006,'EPI_ISL_334038|2018.789|swine|Japan|H1N1|nan':0.001598753)0.996:0.011359371,(((((((('EPI_ISL_499178|2019.162|swine|Spain|H1N1|nan':0.013053573,(('EPI_ISL_499148|2018.142|swine|Spain|H1N2|nan':0.015553932,('EPI_ISL_499156|2017.816|swine|Portugal|H1N1|nan':0.017714367,'EPI_ISL_499163|2017.816|swine|Spain|H1N1|nan':0.062454526)0.879:0.008844508)0.997:0.039467223,('EPI_ISL_499161|2018.797|swine|Spain|H1N1|nan':0.006612563,'EPI_ISL_499167|2019.162|swine|Spain|H1N1|nan':0.027458723)0.970:0.025857258)0.998:0.041393054)0.998:0.037892306,('EPI_ISL_387210|2019.036|Human|Germany|H1N1|6B.1A.5a':0.008663230,(('EPI_ISL_151115|2013.153|Human|Finland|H3N2|3C.2':0.004219458,(('EPI_ISL_151118|2013.156|Human|Finland|H3N2|nan':0.019599003,('EPI_ISL_151106|2013.14|Human|Finland|H3N2|3C.2':0.005904728,'EPI_ISL_281755|2017.57|Human|SouthAfrica|H3N2|3C.2a1b.1':0.055658207)0.999:0.043130155)0.999:0.040951014,'EPI_ISL_151103|2013.137|Human|Finland|H3N2|3C.2':0.015021144)0.997:0.031987775)0.994:0.029891554,'EPI_ISL_151100|2013.126|Human|Finland|H3N2|3C.2':0.012424522)1.000:0.034142042)0.995:0.033335068)0.853:0.007851369,('EPI_ISL_161866|2013.797|Human|SriLanka|H1N1|6B.1':0.001603955,(((('EPI_ISL_176976|2014.173|Human|Japan|H1N1|6B.1':0.000000006,'EPI_ISL_166024|2014.334|Human|SriLanka|H1N1|6B.1':0.004804722)0.847:0.001594628,('EPI_ISL_227473|2016.112|Human|Uganda|H1N1|6B.1':0.009694515,(((((((('EPI_ISL_14749480|2015.151|Human|VietNam|H1N1|6B.1':0.001594409,(((('EPI_ISL_173275|2014.962|Human|USA|H1N1|6B.1':0.0,'EPI_ISL_237225|2014.962|Human|USA|H1N1|6B.1':0.0):0.003198727,'EPI_ISL_188724|2014.879|Human|Laos|H1N1|6B.1':0.000000006)0.854:0.001595005,(((('EPI_ISL_281284|2014.356|Human|Emirates|H1N1|6B.1':0.000000006,'EPI_ISL_232688|2016.224|Human|SouthAfrica|H1N1|6B.2':0.004810060)0.839:0.001595430,('EPI_ISL_194904|2015.156|Human|Japan|H1N1|6B.2':0.001595571,(('EPI_ISL_197804|2015.156|Human|Indonesia|H1N1|6B.2':0.001596048,('EPI_ISL_172639|2014.953|Human|Korea|H1N1|6B.2':0.001595534,'EPI_ISL_192068|2015.148|Human|Korea|H1N1|6B.2':0.000000006)0.000:0.000000006)0.847:0.001596675,('EPI_ISL_194497|2015.455|Human|Cambodia|H1N1|6B.2':0.001597495,((('EPI_ISL_259848|2016.251|Human|VietNam|H1N1|6B.2':0.003195228,'EPI_ISL_259855|2016.284|Human|VietNam|H1N1|6B.2':0.000000006)0.844:0.001595048,((((('EPI_ISL_4031201|2014.162|Human|China|H1N1|6B.2':0.0,'EPI_ISL_4031199|2014.164|Human|China|H1N1|6B.2':0.0,'EPI_ISL_4031202|2014.162|Human|China|H1N1|6B.2':0.0,'EPI_ISL_4031200|2014.164|Human|China|H1N1|6B.2':0.0,'EPI_ISL_334466|2015.937|Human|China|H1N1|6B.2':0.0,'EPI_ISL_334460|2015.94|Human|China|H1N1|6B.2':0.0,'EPI_ISL_235023|2015.929|Human|China|H1N1|6B.2':0.0,'EPI_ISL_334448|2015.951|Human|China|H1N1|6B.2':0.0,'EPI_ISL_236219|2015.929|Human|China|H1N1|6B.2':0.0,'EPI_ISL_334456|2015.926|Human|China|H1N1|6B.2':0.0,'EPI_ISL_334461|2015.929|Human|China|H1N1|6B.2':0.0,'EPI_ISL_334462|2015.929|Human|China|H1N1|6B.2':0.0,'EPI_ISL_334453|2015.921|Human|China|H1N1|6B.2':0.0,'EPI_ISL_4031208|2016.339|Human|China|H1N1|6B.2':0.0,'EPI_ISL_4031207|2016.437|Human|China|H1N1|6B.2':0.0,'EPI_ISL_4031204|2016.432|Human|China|H1N1|6B.2':0.0,'EPI_ISL_4031206|2016.434|Human|China|H1N1|6B.2':0.0,'EPI_ISL_402382|2019.655|Human|China|H1N1|6B.2':0.0,'EPI_ISL_218178|2016.011|Human|HongKong|H1N1|6B.2':0.0,'EPI_ISL_211979|2015.899|Human|Taiwan|H1N1|6B.2':0.0,'EPI_ISL_253771|2016.123|Human|Taiwan|H1N1|6B.2':0.0,'EPI_ISL_502103|2016.085|Human|Taiwan|H1N1|6B.2':0.0,'EPI_ISL_212223|2015.164|Human|UK|H1N1|6B.2':0.0,'EPI_ISL_212245|2015.959|Human|UK|H1N1|6B.2':0.0,'EPI_ISL_241437|2016.172|Human|UK|H1N1|6B.2':0.0,'EPI_ISL_241140|2016.055|Human|UK|H1N1|6B.2':0.0,'EPI_ISL_216205|2015.953|Human|Ukraine|H1N1|6B.2':0.0,'EPI_ISL_230464|2016.156|Human|Ukraine|H1N1|6B.2':0.0,'EPI_ISL_230454|2016.096|Human|Ukraine|H1N1|6B.2':0.0,'EPI_ISL_237284|2015.115|Human|USA|H1N1|6B.2':0.0,'EPI_ISL_178490|2015.115|Human|USA|H1N1|6B.2':0.0,'EPI_ISL_211747|2015.841|Human|USA|H1N1|6B.2':0.0,'EPI_ISL_205291|2015.841|Human|USA|H1N1|6B.2':0.0,'EPI_ISL_211748|2015.841|Human|USA|H1N1|6B.2':0.0,'EPI_ISL_195816|2015.518|Human|USA|H1N1|6B.2':0.0,'EPI_ISL_206530|2015.841|Human|USA|H1N1|6B.2':0.0,'EPI_ISL_208219|2015.518|Human|USA|H1N1|6B.2':0.0,'EPI_ISL_227399|2016.033|Human|USA|H1N1|6B.2':0.0,'EPI_ISL_218175|2016.033|Human|USA|H1N1|6B.2':0.0,'EPI_ISL_208486|2016.027|Human|USA|H1N1|6B.2':0.0,'EPI_ISL_216804|2016.191|Human|Japan|H1N1|6B.2':0.0,'EPI_ISL_227649|2016.415|Human|Australia|H1N1|6B.2':0.0,'EPI_ISL_192646|2015.345|Human|Bangladesh|H1N1|6B.2':0.0,'EPI_ISL_263290|2014.647|Human|Brazil|H1N1|6B.2':0.0,'EPI_ISL_193849|2015.107|Human|Brazil|H1N1|6B.2':0.0,'EPI_ISL_281253|2015.849|Human|Emirates|H1N1|6B.2':0.0,'EPI_ISL_237239|2015.279|Human|Hawaii|H1N1|6B.2':0.0,'EPI_ISL_237234|2015.304|Human|Hawaii|H1N1|6B.2':0.0,'EPI_ISL_177604|2015.071|Human|India|H1N1|6B.2':0.0,'EPI_ISL_218433|2015.071|Human|India|H1N1|6B.2':0.0,'EPI_ISL_233496|2016.027|Human|Indonesia|H1N1|6B.2':0.0,'EPI_ISL_212530|2015.192|Human|Nepal|H1N1|6B.2':0.0,'EPI_ISL_212528|2015.203|Human|Nepal|H1N1|nan':0.0,'EPI_ISL_213150|2015.912|Human|Pakistan|H1N1|6B.2':0.0,'EPI_ISL_226999|2016.131|Human|Singapore|H1N1|6B.1':0.0,'EPI_ISL_226994|2016.109|Human|Singapore|H1N1|6B.2':0.0,'EPI_ISL_194502|2015.175|Human|Thailand|H1N1|6B.2':0.0,'EPI_ISL_195829|2015.416|Human|Thailand|H1N1|6B.2':0.0,'EPI_ISL_210349|2015.225|Human|VietNam|H1N1|6B.2':0.0):0.000000006,((((('EPI_ISL_172649|2014.71|Human|Laos|H1N1|6B.2':0.000000006,'EPI_ISL_259863|2016.287|Human|VietNam|H1N1|nan':0.004813405)0.843:0.001595153,'EPI_ISL_227461|2016.115|Human|Brazil|H1N1|6B.2':0.003197705)0.735:0.000000006,(('EPI_ISL_215725|2016.057|Human|Sweden|H1N1|6B.2':0.001595388,(((('EPI_ISL_263396|2015.951|Human|Taiwan|H1N1|6B.1':0.0,'EPI_ISL_502080|2016.016|Human|Taiwan|H1N1|6B.1':0.0):0.001596978,('EPI_ISL_502140|2015.381|Human|Taiwan|H1N1|6B.1':0.004858993,('EPI_ISL_334458|2015.937|Human|China|H1N1|6B.2':0.0,'EPI_ISL_502155|2015.567|Human|Taiwan|H1N1|6B.1':0.0,'EPI_ISL_502169|2015.855|Human|Taiwan|H1N1|6B.1':0.0):0.000000006)0.000:0.000000006)0.845:0.001595662,(('EPI_ISL_192630|2015.285|Human|Bangladesh|H1N1|6B.2':0.001595662,((((((((('EPI_ISL_212529|2015.203|Human|Nepal|H1N1|6B.2':0.001596267,(((((('EPI_ISL_239913|2016.15|Human|Cambodia|H1N1|6B.2':0.000000006,('EPI_ISL_172641|2014.827|Human|Ethiopia|H1N1|6B.1':0.001595488,'EPI_ISL_263435|2016.019|Human|Taiwan|H1N1|6B.2':0.003199641)0.000:0.000000006)0.927:0.001595329,(((((('EPI_ISL_1652689|2017.529|Human|China|H1N1|6B.2':0.002359433,'EPI_ISL_399261|2014.69|Human|Singapore|H1N1|6B.1':0.003210922)0.232:0.000000006,'EPI_ISL_502137|2016.238|Human|Taiwan|H1N1|6B.1':0.001594613)0.375:0.000000006,'EPI_ISL_216203|2015.959|Human|Ukraine|H1N1|6B.2':0.001595028)0.000:0.000000006,('EPI_ISL_237247|2014.973|Human|USA|H1N1|6B.2':0.0,'EPI_ISL_172643|2014.973|Human|USA|H1N1|6B.2':0.0):0.001601392)0.493:0.000000006,'EPI_ISL_178484|2014.756|Human|Egypt|H1N1|6B.1':0.000000006)0.000:0.000000006,'EPI_ISL_219024|2015.521|Human|Australia|H1N1|6B.2':0.001595862)0.512:0.000000006)0.000:0.000000006,(('EPI_ISL_192128|2015.208|Human|USA|H1N1|6B.2':0.0,'EPI_ISL_237248|2015.208|Human|USA|H1N1|6B.2':0.0):0.003197451,('EPI_ISL_192067|2015.263|Human|Ukraine|H1N1|6B.2':0.001595198,('EPI_ISL_192118|2015.118|Human|Russia|H1N1|6B.2':0.0,'EPI_ISL_237218|2014.899|Human|USA|H1N1|6B.2':0.0,'EPI_ISL_173267|2014.899|Human|USA|H1N1|6B.2':0.0,'EPI_ISL_176851|2015.036|Human|Japan|H1N1|6B.2':0.0,'EPI_ISL_281257|2014.921|Human|Emirates|H1N1|6B.2':0.0,'EPI_ISL_191666|2015.115|Human|Georgia|H1N1|6B.1':0.0):0.000000006)0.000:0.000000006)0.864:0.001595124)0.482:0.000000006,('EPI_ISL_502164|2014.811|Human|Taiwan|H1N1|6B.1':0.000000006,'EPI_ISL_502174|2015.956|Human|Taiwan|H1N1|6B.2':0.001596698)0.869:0.001595843)0.000:0.000000006,'EPI_ISL_192120|2015.145|Human|Laos|H1N1|6B.1':0.001595388)0.466:0.000000006,('EPI_ISL_194930|2015.184|Human|Ecuador|H1N1|6B.2':0.001596602,(('EPI_ISL_178103|2015.047|Human|Colombia|H1N1|6B.2':0.000000006,'EPI_ISL_190442|2015.175|Human|Colombia|H1N1|6B.2':0.004809351)0.000:0.000000006,'EPI_ISL_175260|2014.764|Human|TheCaribbean|H1N1|6B.2':0.001596072)0.000:0.000000006)0.827:0.001596234)0.501:0.000000006)0.000:0.000000006,(((('EPI_ISL_502177|2015.995|Human|Taiwan|H1N1|6B.2':0.003199194,(('EPI_ISL_334443|2015.989|Human|China|H1N1|6B.2':0.0,'EPI_ISL_211981|2015.926|Human|Taiwan|H1N1|6B.2':0.0,'EPI_ISL_263436|2015.942|Human|Taiwan|H1N1|6B.2':0.0,'EPI_ISL_502173|2015.923|Human|Taiwan|H1N1|6B.2':0.0,'EPI_ISL_212794|2015.923|Human|Taiwan|H1N1|6B.2':0.0,'EPI_ISL_253746|2016.046|Human|Taiwan|H1N1|6B.2':0.0,'EPI_ISL_502089|2016.049|Human|Taiwan|H1N1|6B.2':0.0,'EPI_ISL_236839|2016.23|Human|USA|H1N1|6B.2':0.0,'EPI_ISL_221782|2016.131|Human|Japan|H1N1|6B.2':0.0,'EPI_ISL_220917|2016.038|Human|Japan|H1N1|nan':0.0):0.000000006,('EPI_ISL_211982|2015.937|Human|Taiwan|H1N1|6B.2':0.001595325,'EPI_ISL_253799|2016.087|Human|Taiwan|H1N1|6B.2':0.001596057)0.000:0.000000006)0.827:0.000000006)0.000:0.000000006,'EPI_ISL_502166|2015.816|Human|Taiwan|H1N1|6B.2':0.001595957)0.000:0.000000006,'EPI_ISL_253781|2016.077|Human|Taiwan|H1N1|6B.2':0.000000006)0.000:0.000000006,'EPI_ISL_253738|2016.15|Human|Taiwan|H1N1|6B.2':0.001595847)0.837:0.001595467)0.501:0.000000006,'EPI_ISL_172648|2014.849|Human|Ethiopia|H1N1|6B.1':0.001596572)0.000:0.000000006,('EPI_ISL_192648|2015.189|Human|Russia|H1N1|6B.2':0.000000006,'EPI_ISL_209060|2015.66|Human|Malaysia|H1N1|6B.2':0.003195676)0.850:0.001594977)0.527:0.000000006,(('EPI_ISL_1652687|2017.797|Human|China|H1N1|6B.2':0.0,'EPI_ISL_1652535|2017.436|Human|China|H1N1|6B.2':0.0):0.000000006,'EPI_ISL_259852|2016.265|Human|VietNam|H1N1|6B.2':0.001596333)0.862:0.001594763)0.000:0.000000006,('EPI_ISL_211977|2015.901|Human|Taiwan|H1N1|6B.2':0.001602131,('EPI_ISL_502121|2016.153|Human|Taiwan|H1N1|6B.2':0.001597350,(('EPI_ISL_1652690|2017.641|Human|China|H1N1|6B.2':0.0,'EPI_ISL_263167|2014.704|Human|Brazil|H1N1|6B.1':0.0,'EPI_ISL_263252|2015.384|Human|Brazil|H3N2|3C.3a':0.0):0.000000006,'EPI_ISL_238373|2015.099|Human|Spain|H1N1|6B.1':0.003224000)0.000:0.000000006)0.000:0.000000006)0.864:0.001595843)0.000:0.000000006,'EPI_ISL_193300|2015.211|Human|Russia|H1N1|6B.1':0.003196306)0.509:0.000000006,('EPI_ISL_195814|2015.299|Human|Laos|H1N1|6B.2':0.001595188,'EPI_ISL_214969|2016.068|Human|USA|H1N1|6B.2':0.001596354)0.668:0.000000006)0.475:0.000000006,('EPI_ISL_188708|2014.992|Human|USA|H1N1|6B.2':0.0,'EPI_ISL_237220|2014.992|Human|USA|H1N1|6B.2':0.0):0.001595110)0.513:0.000000006)0.000:0.000000006,('EPI_ISL_334452|2015.907|Human|China|H1N1|6B.2':0.0,'EPI_ISL_334454|2015.921|Human|China|H1N1|6B.2':0.0,'EPI_ISL_212237|2015.94|Human|UK|H1N1|6B.2':0.0):0.001595328)0.512:0.000000006)0.000:0.000000006,('EPI_ISL_221004|2015.636|Human|BurkinaFaso|H1N1|6B.2':0.003206850,'EPI_ISL_178482|2014.8|Human|Egypt|H1N1|6B.1':0.001609756)0.769:0.001591697)0.555:0.000000006)0.000:0.000000006,'EPI_ISL_253750|2016.057|Human|Taiwan|H1N1|6B.2':0.001595124)0.504:0.000000006)0.476:0.000000006,('EPI_ISL_256318|2016.071|Human|China|H1N1|6B.2':0.0,'EPI_ISL_256317|2016.071|Human|China|H1N1|6B.2':0.0):0.001595388)0.000:0.000000006,'EPI_ISL_195660|2015.581|Human|Sweden|H1N1|6B.2':0.001595662)0.476:0.000000006)0.000:0.000000006,('EPI_ISL_237227|2015.282|Human|USA|H1N1|6B.2':0.0,'EPI_ISL_192125|2015.282|Human|USA|H1N1|6B.2':0.0,'EPI_ISL_237240|2015.282|Human|USA|H1N1|6B.2':0.0,'EPI_ISL_192131|2015.282|Human|USA|H1N1|6B.2':0.0):0.001595211)0.519:0.000000006,'EPI_ISL_240943|2015.962|Human|UK|H1N1|6B.2':0.001595100)0.497:0.000000006,('EPI_ISL_221293|2016.093|Human|USA|H1N1|6B.2':0.0,'EPI_ISL_221055|2016.093|Human|USA|H1N1|6B.2':0.0,'EPI_ISL_223312|2016.093|Human|USA|H1N1|6B.2':0.0,'EPI_ISL_221249|2016.079|Human|USA|H1N1|6B.2':0.0,'EPI_ISL_213274|2016.093|Human|USA|H1N1|6B.2':0.0):0.001595284)0.000:0.000000006)0.488:0.000000006,(('EPI_ISL_218746|2016.161|Human|France|H1N1|6B.2':0.0,'EPI_ISL_221813|2016.077|Human|France|H1N1|6B.2':0.0):0.000000006,'EPI_ISL_172647|2014.704|Human|Laos|H1N1|6B.1':0.001595270)0.859:0.001595528)0.000:0.000000006)0.484:0.000000006)0.000:0.000000006)0.492:0.000000006)0.074:0.000000006,('EPI_ISL_172625|2014.767|Human|Taiwan|H1N1|6B.1':0.004824892,'EPI_ISL_227424|2016.104|Human|Laos|H1N1|6B.2':0.003216519)0.760:0.001589479)0.854:0.002357989,('EPI_ISL_150295|2013.715|Human|HongKong|H1N1|6B.1':0.001595857,('EPI_ISL_174006|2015.016|Human|Sweden|H1N1|6B.1':0.001595185,'EPI_ISL_153618|2013.86|Human|Japan|H1N1|6B.1':0.000000006)0.000:0.000000006)0.876:0.001595186)0.095:0.000000006)0.470:0.000000006,'EPI_ISL_199501|2015.126|Human|Indonesia|H1N1|6B.1':0.001638120)0.503:0.000000006)0.000:0.000000006,(('EPI_ISL_218135|2015.688|Human|Madagascar|H1N1|6B.1':0.000000006,('EPI_ISL_205486|2015.745|Human|Madagascar|H1N1|6B.2':0.000000006,('EPI_ISL_230473|2016.279|Human|Madagascar|H1N1|6B.1':0.001591966,'EPI_ISL_230467|2016.243|Human|Madagascar|H1N1|6B.2':0.001603464)0.874:0.003211044)0.402:0.001595437)0.858:0.003216072,'EPI_ISL_282718|2015.422|swine|Canada|H1N1|6B.1':0.009760417)0.759:0.001591324)0.465:0.000000006,(('EPI_ISL_193606|2015.323|Human|Bangladesh|H1N1|6B.1':0.0,'EPI_ISL_192621|2015.323|Human|Bangladesh|H1N1|nan':0.0):0.004809106,('EPI_ISL_168348|2014.071|Human|Finland|H1N1|6B.1':0.003197916,'EPI_ISL_161860|2013.882|Human|NewZealand|H1N1|6B.1':0.000000006)0.000:0.000000006)0.850:0.001594628)0.000:0.000000006,'EPI_ISL_171582|2015.06|Human|Spain|H1N1|6B.1':0.001594320)0.000:0.000000006,('EPI_ISL_502163|2013.962|Human|Taiwan|H1N1|6B.1':0.001594456,((('EPI_ISL_399266|2014.507|Human|Singapore|H1N1|6B.1':0.003214501,('EPI_ISL_163957|2014.005|Human|China|H0N0|nan':0.0,'EPI_ISL_334449|2013.921|Human|China|H1N1|6B.1':0.0,'EPI_ISL_334450|2013.921|Human|China|H1N1|6B.1':0.0,'EPI_ISL_334436|2014.173|Human|China|H1N1|6B.1':0.0,'EPI_ISL_334435|2014.173|Human|China|H1N1|6B.2':0.0,'EPI_ISL_502085|2014.038|Human|Taiwan|H1N1|6B.1':0.0,'EPI_ISL_166015|2014.148|Human|Mongolia|H1N1|6B.1':0.0,'EPI_ISL_173351|2014.677|Human|Myanmar|H1N1|6B.1':0.0):0.000000006)0.000:0.000000006,(('EPI_ISL_399245|2014.118|Human|Singapore|H1N1|6B.1':0.001594869,'EPI_ISL_502076|2014.008|Human|Taiwan|H1N1|6B.1':0.001594456)0.000:0.000000006,((('EPI_ISL_502160|2013.929|Human|Taiwan|H1N1|6B.1':0.001594979,'EPI_ISL_166899|2013.956|Human|Singapore|H1N1|6B.1':0.001595179)0.000:0.000000006,'EPI_ISL_191667|2015.123|Human|Russia|H1N1|6B.1':0.001594348)0.000:0.000000006,('EPI_ISL_162249|2014.041|Human|Czech|H1N1|6B.1':0.001594972,(('EPI_ISL_334441|2014.126|Human|China|H1N1|6B.1':0.0,'EPI_ISL_334442|2014.126|Human|China|H1N1|6B.1':0.0):0.001594837,'EPI_ISL_157072|2013.995|Human|USA|H1N1|6B.1':0.003195449)0.000:0.000000006)1.000:0.000000006)0.966:0.000000006)0.000:0.000000006)0.000:0.000000006,(('EPI_ISL_334438|2014.247|Human|China|H1N1|6B.1':0.0,'EPI_ISL_334437|2014.247|Human|China|H1N1|6B.1':0.0):0.001594979,'EPI_ISL_175259|2014.844|Human|Congo|H1N1|6B.1':0.003196960)0.000:0.000000006)0.000:0.000000006)0.931:0.003196345)0.530:0.000000006,('EPI_ISL_237226|2014.233|Human|USA|H1N1|6B.2':0.0,'EPI_ISL_192124|2014.233|Human|USA|H1N1|6B.2':0.0):0.003196427)0.000:0.000000006,((((('EPI_ISL_221645|2015.877|Human|Canada|H1N1|6B.1':0.0,'EPI_ISL_221644|2016.033|Human|Canada|H1N1|6B.1':0.0):0.001591256,(('EPI_ISL_209301|2015.937|Human|USA|H1N1|6B.1':0.000000006,('EPI_ISL_220970|2015.992|Human|Canada|H1N1|6B.1':0.001593151,('EPI_ISL_221049|2016.142|Human|Georgia|H1N1|6B.1':0.001594171,((('EPI_ISL_218093|2016.112|Human|USA|H1N1|6B.1':0.003194631,'EPI_ISL_233521|2016.21|Human|TheCaribbean|H1N1|6B.1':0.001594434)0.000:0.000000006,('EPI_ISL_236224|2016.467|Human|Venezuela|H1N1|6B.1':0.001593151,'EPI_ISL_224191|2016.131|Human|USA|H1N1|6B.1':0.003192741)0.000:0.000000006)0.987:0.000000006,(('EPI_ISL_210334|2015.907|Human|USA|H1N1|6B.1':0.0,'EPI_ISL_213223|2015.973|Human|USA|H1N1|6B.1':0.0,'EPI_ISL_207933|2015.962|Human|USA|H1N1|6B.1':0.0,'EPI_ISL_220992|2016.025|Human|USA|H1N1|6B.1':0.0,'EPI_ISL_208490|2016.011|Human|USA|H1N1|6B.1':0.0,'EPI_ISL_224119|2016.301|Human|USA|H1N1|6B.1':0.0,'EPI_ISL_224167|2016.044|Human|USA|H1N1|6B.1':0.0,'EPI_ISL_232580|2016.109|Human|USA|H1N1|6B.1':0.0,'EPI_ISL_194836|2015.384|Human|Dominica|H1N1|6B.1':0.0):0.000000006,'EPI_ISL_234629|2016.587|Human|Colombia|H1N1|6B.1':0.004802861)0.000:0.000000006)0.000:0.000000006)0.000:0.000000006)0.937:0.003192506)0.846:0.001592120,(('EPI_ISL_224140|2016.5|Human|USA|H1N1|6B.1':0.0,'EPI_ISL_222195|2016.046|Human|Mexico|H1N1|6B.2':0.0):0.003193624,(('EPI_ISL_233538|2016.148|Human|Guatemala|H1N1|6B.1':0.001591133,'EPI_ISL_230416|2016.393|Human|Honduras|H1N1|6B.1':0.000000006)0.896:0.001591115,('EPI_ISL_232650|2016.074|Human|Russia|H1N1|6B.1':0.000000006,(('EPI_ISL_1287738|2016.107|Human|Russia|H1N1|6B.1':0.0,'EPI_ISL_15082352|2016.161|Human|Spain|H1N1|6B.1':0.0,'EPI_ISL_205490|2015.921|Human|USA|H1N1|6B.1':0.0,'EPI_ISL_253844|2016.178|Human|USA|H1N1|6B.1':0.0,'EPI_ISL_223290|2016.221|Human|USA|H1N1|6B.1':0.0,'EPI_ISL_207503|2015.882|Human|Asia-Russia|H1N1|6B.1':0.0,'EPI_ISL_237497|2016.066|Human|CostaRica|H1N1|6B.1':0.0,'EPI_ISL_214919|2015.981|Human|Kyrgyzstan|H1N1|6B.1':0.0,'EPI_ISL_289469|2015.951|Human|Nicaragua|H1N1|6B.1':0.0,'EPI_ISL_369667|2015.879|Human|Nicaragua|H1N1|6B.1':0.0,'EPI_ISL_369671|2015.863|Human|Nicaragua|H1N1|nan':0.0,'EPI_ISL_369655|2015.888|Human|Nicaragua|H1N1|nan':0.0,'EPI_ISL_238791|2016.03|Human|Nicaragua|H1N1|6B.1':0.0,'EPI_ISL_214925|2015.992|Human|Panama|H1N1|6B.1':0.0,'EPI_ISL_232705|2016.079|Human|Salvador|H1N1|6B.1':0.0):0.000000006,('EPI_ISL_236218|2016.314|Human|Mozambique|H1N1|6B.1':0.001590912,('EPI_ISL_228146|2015.781|Human|USA|H1N1|6B.1':0.001591389,'EPI_ISL_218180|2015.967|Human|CostaRica|H1N1|6B.1':0.003191715)0.000:0.000000006)0.000:0.000000006)0.584:0.000000006)0.000:0.000000006)0.775:0.001605410)0.771:0.001589967)0.000:0.000000006)0.917:0.003191858,(('EPI_ISL_206565|2015.721|Human|Mali|H1N1|6B.2':0.001593503,((((((('EPI_ISL_278830|2015.666|swine|Italy|H1N1|6B.1':0.001593503,((((((('EPI_ISL_193607|2015.088|Human|Russia|H1N1|6B.1':0.001593368,((((('EPI_ISL_195820|2015.356|Human|Bangladesh|H1N1|6B.1':0.001593400,(('EPI_ISL_381068|2014.137|swine|France|H1N1|6B.1':0.004810161,((('EPI_ISL_202378|2015.781|Human|USA|H1N1|6B.1':0.0,'EPI_ISL_221599|2015.819|Human|TheCaribbean|H1N1|6B.1':0.0):0.001593093,(('EPI_ISL_202947|2015.107|Human|Luxembourg|H1N1|6B.1':0.0,'EPI_ISL_191447|2015.192|Human|Japan|H1N1|6B.1':0.0):0.001593686,(((((('EPI_ISL_171814|2014.26|Human|SouthAfrica|H1N1|6B.1':0.001596637,(('EPI_ISL_202959|2013.973|Human|UK|H1N1|6B.1':0.001593535,(((((('EPI_ISL_216227|2016.027|Human|Ethiopia|H1N1|6B.1':0.0,'EPI_ISL_203293|2015.781|Human|Nigeria|H1N1|6B.1':0.0,'EPI_ISL_220967|2015.86|Human|Zambia|H1N1|6B.1':0.0,'EPI_ISL_203303|2015.811|Human|USA|H1N1|6B.1':0.0,'EPI_ISL_228154|2015.811|Human|USA|H1N1|6B.1':0.0,'EPI_ISL_234588|2015.216|Human|India|H1N1|6B.1':0.0,'EPI_ISL_197803|2015.252|Human|Indonesia|H1N1|6B.1':0.0,'EPI_ISL_195808|2015.474|Human|Thailand|H1N1|6B.1':0.0):0.000000006,((((('EPI_ISL_214164|2015.784|Human|Brazil|H1N1|6B.1':0.0,'EPI_ISL_197566|2015.452|Human|FrenchGuiana|H1N1|6B.1':0.0):0.001596868,(((((((('EPI_ISL_195823|2015.192|Human|Australia|H1N1|6B.1':0.001595388,((('EPI_ISL_223223|2015.8|Human|Congo|H1N1|6B.1':0.001595466,('EPI_ISL_281264|2015.847|Human|Emirates|H1N1|6B.1':0.000000006,(((('EPI_ISL_275560|2016.391|Human|Australia|H1N1|6B.1':0.000000006,('EPI_ISL_269262|2017.047|Human|Australia|H1N1|6B.1':0.001594951,'EPI_ISL_370105|2019.079|Human|Georgia|H1N1|6B.1A.1':0.000000006)0.905:0.001594880)0.289:0.001595152,(('EPI_ISL_224113|2016.27|Human|USA|H1N1|6B.1':0.003199199,'EPI_ISL_4031205|2016.527|Human|China|H1N1|6B.1':0.004810759)0.700:0.000000006,(('EPI_ISL_335970|2018.986|Human|France|H1N1|6B.1A.7':0.0,'EPI_ISL_345666|2019.074|Human|Luxembourg|H1N1|6B.1A.7':0.0):0.001595443,'EPI_ISL_233546|2016.322|Human|Brazil|H1N1|6B.1':0.003196916)0.000:0.000000006)0.000:0.000000006)0.925:0.001596110,(((((((('EPI_ISL_263405|2015.959|Human|Taiwan|H1N1|6B.1':0.001597414,('EPI_ISL_234637|2016.601|Human|HongKong|H1N1|6B.1':0.001597855,(('EPI_ISL_253788|2015.995|Human|Taiwan|H1N1|6B.1':0.0,'EPI_ISL_263421|2015.989|Human|Taiwan|H1N1|6B.1':0.0,'EPI_ISL_253731|2016.085|Human|Taiwan|H1N1|6B.1':0.0,'EPI_ISL_253802|2016.126|Human|Taiwan|H1N1|6B.1':0.0,'EPI_ISL_502107|2016.109|Human|Taiwan|H1N1|6B.1':0.0,'EPI_ISL_502090|2016.052|Human|Taiwan|H1N1|6B.1':0.0,'EPI_ISL_502111|2016.126|Human|Taiwan|H1N1|6B.1':0.0,'EPI_ISL_218901|2016.153|Human|Japan|H1N1|6B.1':0.0):0.000000006,'EPI_ISL_502095|2016.074|Human|Taiwan|H1N1|6B.1':0.001597168)0.000:0.000000006)0.000:0.000000006)0.844:0.001598810,((('EPI_ISL_365610|2018.033|Human|China|H1N1|6B.1A':0.003202616,'EPI_ISL_214892|2016.027|Human|Sweden|H1N1|6B.1':0.000000006)0.842:0.001596539,(((((((('EPI_ISL_377934|2019.17|Human|Russia|H1N1|6B.1A.7':0.001598002,('EPI_ISL_426280|2020.117|Human|Sweden|H1N1|6B.1A.7':0.001595975,((((('EPI_ISL_414741|2020.016|Human|Italy|H1N1|6B.1A.7':0.0,'EPI_ISL_427892|2020.036|Human|Italy|H1N1|6B.1A.7':0.0):0.001595635,'EPI_ISL_435225|2020.098|Human|USA|H1N1|6B.1A.7':0.006433522)0.000:0.000000006,'EPI_ISL_414895|2020.016|Human|USA|H1N1|6B.1A.7':0.001596249)0.000:0.000000006,'EPI_ISL_412474|2019.959|Human|USA|H1N1|6B.1A.7':0.003200799)0.000:0.000000006,('EPI_ISL_404335|2019.904|Human|USA|H1N1|6B.1A.7':0.001595915,(('EPI_ISL_414072|2019.959|Human|Germany|H1N1|6B.1A.7':0.0,'EPI_ISL_414070|2019.962|Human|Germany|H1N1|6B.1A.7':0.0,'EPI_ISL_410366|2020.063|Human|Spain|H1N1|6B.1A.7':0.0,'EPI_ISL_410361|2020.038|Human|Spain|H1N1|6B.1A.7':0.0,'EPI_ISL_414844|2020.008|Human|Korea|H1N1|6B.1A.7':0.0,'EPI_ISL_412553|2019.975|Human|USA|H1N1|6B.1A.7':0.0,'EPI_ISL_414101|2019.912|Human|USA|H1N1|6B.1A.7':0.0,'EPI_ISL_412554|2019.975|Human|USA|H1N1|6B.1A.7':0.0,'EPI_ISL_412557|2019.964|Human|USA|H1N1|6B.1A.7':0.0,'EPI_ISL_405477|2019.923|Human|USA|H1N1|6B.1A.7':0.0,'EPI_ISL_404331|2019.896|Human|USA|H1N1|6B.1A.7':0.0,'EPI_ISL_427848|2020.082|Human|USA|H1N1|6B.1A.7':0.0,'EPI_ISL_427929|2020.068|Human|USA|H1N1|6B.1A.7':0.0,'EPI_ISL_427942|2020.082|Human|USA|H1N1|6B.1A.7':0.0,'EPI_ISL_414826|2020.022|Human|USA|H1N1|6B.1A.7':0.0):0.000000006,'EPI_ISL_414182|2019.899|Human|USA|H1N1|6B.1A.7':0.001595915)0.000:0.000000006)0.000:0.000000006)0.000:0.000000006)0.737:0.000000006)0.695:0.001597019,'EPI_ISL_297458|2018.005|Human|France|H1N1|6B.1A':0.001627960)0.000:0.000000006,('EPI_ISL_376069|2019.068|Human|Spain|H1N1|6B.1A.7':0.003201478,'EPI_ISL_357201|2019.208|Human|Belgium|H1N1|6B.1A.7':0.001595884)0.000:0.000000006)0.000:0.000000006,('EPI_ISL_372530|2019.31|Human|UK|H3N2|3C.2a1b.2':0.003199528,('EPI_ISL_348328|2019.186|Human|Australia|H1N1|6B.1A.7':0.001596955,((('EPI_ISL_399360|2019.482|swine|USA|H0N0|6B.1A.7':0.003199163,'EPI_ISL_372728|2019.2|Human|USA|H1N1|6B.1A.7':0.001596096)0.153:0.000000006,'EPI_ISL_341264|2019.5|Human|UK|H1N1|6B.1A.7':0.001596063)0.000:0.000000006,('EPI_ISL_366138|2019.099|Human|USA|H1N1|6B.1A.7':0.0,'EPI_ISL_332417|2018.816|Human|Japan|H1N1|6B.1A.7':0.0,'EPI_ISL_354783|2019.055|Human|Japan|H1N1|6B.1A.7':0.0,'EPI_ISL_362656|2019.205|Human|TheCaribbean|H1N1|6B.1A.7':0.0):0.000000006)0.000:0.000000006)0.873:0.001596855)0.325:0.000000006)0.000:0.000000006,(((((('EPI_ISL_387229|2019.063|Human|Italy|H1N1|6B.1A.6':0.0,'EPI_ISL_366592|2019.107|Human|Spain|H1N1|6B.1A.7':0.0,'EPI_ISL_332350|2018.868|Human|Sweden|H1N1|6B.1A.7':0.0,'EPI_ISL_340373|2019.003|Human|Sweden|H1N1|6B.1A.7':0.0,'EPI_ISL_341262|2019.019|Human|UK|H1N1|6B.1A.7':0.0):0.000000006,('EPI_ISL_338428|2018.986|Human|UK|H1N1|6B.1A.7':0.001597286,'EPI_ISL_336145|2018.959|Human|Sweden|H1N1|6B.1A.7':0.000000006)0.000:0.000000006)0.000:0.000000006,('EPI_ISL_236222|2016.568|Human|Venezuela|H1N1|6B.1':0.003208448,('EPI_ISL_372931|2019.112|Human|Spain|H1N1|6B.1A.5b':0.001597859,'EPI_ISL_354683|2019.279|Human|France|H1N1|6B.1A.7':0.000000006)0.249:0.001597368)0.000:0.000000006)0.000:0.000000006,('EPI_ISL_376067|2019.066|Human|Spain|H1N1|6B.1A.7':0.001598915,('EPI_ISL_343430|2019.09|Human|France|H1N1|6B.1A.7':0.003200947,(('EPI_ISL_357195|2019.085|Human|Belgium|H1N1|6B.1A.7':0.0,'EPI_ISL_357122|2019.129|Human|Belgium|H1N1|6B.1A.7':0.0,'EPI_ISL_338384|2019.055|Human|France|H1N1|6B.1A.7':0.0,'EPI_ISL_366961|2019.066|Human|Italy|H1N1|6B.1A.7':0.0,'EPI_ISL_336266|2019.044|Human|Netherlands|H1N1|6B.1A.7':0.0,'EPI_ISL_336126|2018.997|Human|Spain|H1N1|6B.1A.7':0.0,'EPI_ISL_341417|2019.06|Human|Spain|H1N1|nan':0.0,'EPI_ISL_341229|2018.967|Human|UK|H1N1|6B.1A.7':0.0,'EPI_ISL_376504|2018.907|Human|USA|H1N1|6B.1A.7':0.0):0.000000006,('EPI_ISL_351942|2019.189|Human|France|H1N1|6B.1A.7':0.001596287,('EPI_ISL_340291|2019.074|Human|Netherlands|H1N1|6B.1A.7':0.003208391,'EPI_ISL_345210|2018.885|Human|Japan|H1N1|6B.1A.7':0.003199915)0.000:0.000000006)0.000:0.000000006)0.000:0.000000006)0.000:0.000000006)0.874:0.001596883)0.841:0.001596591,'EPI_ISL_376643|2018.027|Human|USA|H1N1|6B.1A':0.001595724)0.000:0.000000006,((('EPI_ISL_282483|2016.587|swine|Canada|H3N2|nan':0.003165037,'EPI_ISL_14749654|2019.178|swine|Italy|H1N1|6B.1A.7':0.002575090)0.606:0.000670240,('EPI_ISL_282525|2016.205|swine|Canada|H0N0|6B.1':0.0,'EPI_ISL_368907|2019.233|Human|Germany|H1N1|6B.1A.5':0.0,'EPI_ISL_366530|2019.14|Human|Italy|H1N1|6B.1A.7':0.0,'EPI_ISL_368891|2019.252|Human|UK|H1N1|6B.1A.7':0.0,'EPI_ISL_376752|2018.192|Human|USA|H1N1|6B.1A':0.0,'EPI_ISL_376655|2018.06|Human|USA|H1N1|6B.1A':0.0,'EPI_ISL_376551|2018.899|Human|USA|H1N1|6B.1A.7':0.0,'EPI_ISL_501904|2019.219|Human|USA|H1N1|6B.1A.7':0.0,'EPI_ISL_414715|2020.025|Human|USA|H1N1|6B.1A.7':0.0,'EPI_ISL_405415|2019.929|Human|Georgia|H1N1|6B.1A.7':0.0,'EPI_ISL_353973|2019.132|Human|Guyana|H1N1|6B.1A.7':0.0,'EPI_ISL_346445|2018.984|Human|Singapore|H1N1|6B.1A.7':0.0):0.000000006)0.000:0.000000006,'EPI_ISL_373116|2016.393|swine|Canada|H3N2|nan':0.001602827)0.000:0.000000006)0.000:0.000000006)0.000:0.000000006,('EPI_ISL_232170|2016.366|Human|HongKong|H1N1|6B.1':0.003208397,'EPI_ISL_356028|2019.055|Human|Sweden|H1N1|6B.1A.7':0.000000006)0.432:0.001596718)0.849:0.001596214,((((('EPI_ISL_502179|2016.251|Human|Taiwan|H1N1|6B.1':0.001599973,'EPI_ISL_235788|2016.743|Human|Japan|H1N1|6B.1':0.000000006)0.866:0.001596639,(((('EPI_ISL_237851|2016.399|Human|SriLanka|H1N1|6B.1':0.001598505,'EPI_ISL_234638|2016.604|Human|HongKong|H1N1|6B.1':0.001596508)0.000:0.000000006,((('EPI_ISL_223348|2015.995|Human|Canada|H1N1|6B.1':0.001596181,('EPI_ISL_15082416|2018.093|Human|Spain|H1N1|6B.1A':0.001596778,((((('EPI_ISL_376629|2018.03|Human|USA|H1N1|6B.1A.3':0.001596790,((((((('EPI_ISL_218183|2015.97|Human|Ukraine|H1N1|6B.1':0.003200822,('EPI_ISL_322393|2018.249|Human|Russia|H1N1|6B.1':0.001503790,'EPI_ISL_304908|2018.118|Human|UK|H1N1|6B.1A':0.002542079)0.652:0.000748745)0.795:0.000000006,(('EPI_ISL_15082424|2018.159|Human|Spain|H1N1|6B.1A.5b':0.001596339,((((('EPI_ISL_218179|2016.008|Human|HongKong|H1N1|6B.1':0.0,'EPI_ISL_502175|2015.956|Human|Taiwan|H1N1|6B.1':0.0):0.001598181,(('EPI_ISL_233047|2016.38|Human|Oman|H1N1|6B.1':0.003201811,('EPI_ISL_216460|2015.978|Human|France|H1N1|6B.1':0.001597221,('EPI_ISL_235346|2016.402|Human|Congo|H1N1|6B.1':0.000000006,'EPI_ISL_218740|2016.161|Human|France|H1N1|6B.1':0.001597221)0.000:0.000000006)0.000:0.000000006)0.854:0.001596839,((((((((('EPI_ISL_502074|2015.879|Human|Taiwan|H1N1|6B.1':0.001596358,((((((((('EPI_ISL_297447|2018.011|Human|France|H1N1|6B.1A.5b':0.0,'EPI_ISL_376798|2018.173|Human|USA|H3N2|3C.2a2':0.0,'EPI_ISL_373498|2018.288|Human|USA|H1N1|6B.1A.1':0.0):0.000000006,'EPI_ISL_370634|2019.038|Human|USA|H1N1|6B.1A.1':0.004810639)0.838:0.001597254,((((((((('EPI_ISL_240289|2016.831|Human|Hawaii|H1N1|6B.1':0.003200536,((((((((((((((((((((((('EPI_ISL_373466|2018.277|Human|USA|H1N1|6B.1A.1':0.0,'EPI_ISL_240233|2016.363|Human|Salvador|H1N1|6B.1':0.0):0.001597725,((((('EPI_ISL_376648|2018.079|Human|USA|H1N1|6B.1A.1':0.0,'EPI_ISL_376821|2018.184|Human|USA|H1N1|6B.1A.1':0.0):0.001596032,'EPI_ISL_376602|2018.022|Human|USA|H1N1|6B.1A.1':0.000000006)0.864:0.001596215,((((('EPI_ISL_387278|2019.093|Human|USA|H1N1|6B.1A.1':0.003208626,(('EPI_ISL_370153|2019.082|Human|USA|H1N1|6B.1A.3':0.001597811,('EPI_ISL_370599|2019.016|Human|USA|H1N1|6B.1A.3':0.0,'EPI_ISL_370577|2019.022|Human|USA|H1N1|6B.1A.3':0.0):0.001597764)0.439:0.000000006,('EPI_ISL_505749|2019.162|Human|USA|H1N1|6B.1A.6':0.001597526,(('EPI_ISL_387212|2019.044|Human|Germany|H1N1|6B.1A.2':0.0,'EPI_ISL_387221|2019.044|Human|Italy|H1N1|6B.1A.5a':0.0,'EPI_ISL_387220|2019.044|Human|Italy|H3N2|3C.3a1':0.0,'EPI_ISL_376489|2018.907|Human|USA|H1N1|6B.1A.3':0.0,'EPI_ISL_369786|2019.038|Human|USA|H1N1|6B.1A.3':0.0,'EPI_ISL_369734|2019.025|Human|USA|H1N1|6B.1A.3':0.0,'EPI_ISL_370629|2019.5|Human|USA|H1N1|6B.1A.3':0.0,'EPI_ISL_370628|2019.016|Human|USA|H1N1|6B.1A.3':0.0,'EPI_ISL_369737|2019.041|Human|USA|H1N1|6B.1A.3':0.0,'EPI_ISL_369784|2019.036|Human|USA|H1N1|6B.1A.3':0.0,'EPI_ISL_369779|2019.016|Human|USA|H1N1|6B.1A.3':0.0,'EPI_ISL_370615|2019.011|Human|USA|H1N1|6B.1A.3':0.0,'EPI_ISL_369823|2019.025|Human|USA|H1N1|6B.1A.6':0.0):0.000000006,'EPI_ISL_376068|2019.068|Human|Spain|H1N1|6B.1A.3':0.001597757)0.000:0.000000006)0.000:0.000000006)0.000:0.000000006)0.981:0.004812902,((((('EPI_ISL_372082|2018.981|Human|USA|H0N0|6B.1A.3':0.0,'EPI_ISL_376594|2018.027|Human|USA|H1N1|6B.1A.1':0.0,'EPI_ISL_373483|2018.014|Human|USA|H1N1|6B.1A.1':0.0,'EPI_ISL_376552|2018.926|Human|USA|H1N1|6B.1A.1':0.0,'EPI_ISL_369782|2019.036|Human|USA|H1N1|6B.1A.1':0.0,'EPI_ISL_369789|2019.044|Human|USA|H1N1|6B.1A.1':0.0,'EPI_ISL_369819|2019.027|Human|USA|H1N1|6B.1A.6':0.0):0.000000006,('EPI_ISL_305395|2018.115|Human|France|H1N1|6B.1A.1':0.000000006,'EPI_ISL_378918|2018.775|Human|USA|H1N1|6B.1A.6':0.001605813)0.837:0.001596537)0.000:0.000000006,((('EPI_ISL_372031|2018.989|Human|USA|H0N0|6B.1A.3':0.0,'EPI_ISL_370592|2019.025|Human|Italy|H1N1|6B.1A.3':0.0,'EPI_ISL_370134|2019.085|Human|USA|H1N1|6B.1A.3':0.0):0.001595194,'EPI_ISL_372083|2018.984|Human|USA|H0N0|6B.1A.6':0.000000006)0.932:0.003213669,'EPI_ISL_370619|2019.003|Human|USA|H1N1|6B.1A.6':0.001596507)0.000:0.000000006)0.000:0.000000006,('EPI_ISL_295992|2018.016|Human|USA|H1N1|6B.1A.1':0.001596918,'EPI_ISL_501678|2020.344|swine|USA|H1N1|6B.1A.1':0.006435487)0.000:0.000000006)0.000:0.000000006,((('EPI_ISL_378917|2018.712|Human|USA|H1N1|6B.1A.6':0.0,'EPI_ISL_369992|2019.047|Human|USA|H1N1|6B.1A.6':0.0):0.001606170,'EPI_ISL_387215|2019.074|Human|Germany|H1N1|6B.1A.2':0.001596819)0.000:0.000000006,'EPI_ISL_267061|2017.318|Human|Japan|H1N1|6B.1':0.001596918)0.000:0.000000006)0.000:0.000000006)0.846:0.001596595,((('EPI_ISL_365604|2018.038|Human|China|H1N1|6B.1':0.0,'EPI_ISL_233016|2016.429|Human|Peru|H1N1|6B.1':0.0,'EPI_ISL_226250|2015.775|Human|Philippines|H1N1|6B.1':0.0):0.000000006,'EPI_ISL_331271|2018.364|Human|Laos|H1N1|6B.1A.1':0.001597259)0.850:0.001596741,((('EPI_ISL_4031241|2018.504|Human|China|H1N1|6B.1A.1':0.0,'EPI_ISL_4031242|2018.405|Human|China|H1N1|6B.1A.1':0.0,'EPI_ISL_282979|2017.655|Human|Sweden|H1N1|6B.1A.1':0.0,'EPI_ISL_293360|2016.134|Human|USA|H1N1|6B.1':0.0,'EPI_ISL_331264|2018.23|Human|Laos|H1N1|6B.1A.1':0.0,'EPI_ISL_331267|2018.345|Human|Laos|H1N1|6B.1A.1':0.0):0.000000006,'EPI_ISL_348516|2018.923|swine|Japan|H1N1|6B.1':0.006464107)0.850:0.001596778,((((((((('EPI_ISL_221082|2016.161|Human|USA|H1N1|6B.1':0.001597781,((('EPI_ISL_224273|2016.109|Human|Albania|H1N1|6B.1':0.0,'EPI_ISL_224280|2016.085|Human|Albania|H1N1|6B.1':0.0,'EPI_ISL_263483|2016.331|swine|USA|H1N2|6B.1':0.0):0.000000006,(('EPI_ISL_366599|2019.178|Human|USA|H1N1|6B.1A.5b':0.000000006,('EPI_ISL_366557|2019.184|Human|USA|H1N1|6B.1A.1':0.001538946,((('EPI_ISL_387246|2019.085|Human|USA|H1N1|6B.1A.1':0.001538742,(('EPI_ISL_353968|2019.203|Human|Guyana|H1N1|6B.1A.5b':0.001538563,('EPI_ISL_366566|2019.181|Human|USA|H1N1|6B.1A.5a':0.001540322,'EPI_ISL_366932|2019.189|Human|USA|H1N1|6B.1A.5b':0.001538796)0.000:0.000000006)0.300:0.000000006,(('EPI_ISL_368964|2019.271|Human|USA|H1N1|6B.1A.5b':0.0,'EPI_ISL_368958|2019.268|Human|USA|H1N1|6B.1A.5b':0.0):0.001538742,'EPI_ISL_368960|2019.255|Human|USA|H1N1|6B.1A.5b':0.000000006)0.847:0.001538645)0.000:0.000000006)0.000:0.000000006,(('EPI_ISL_372081|2018.984|Human|USA|H0N0|6B.1A.5b':0.0,'EPI_ISL_372666|2019.142|Human|Germany|H1N1|6B.1A.5b':0.0,'EPI_ISL_372658|2019.153|Human|Germany|H1N1|6B.1A.5b':0.0,'EPI_ISL_372955|2019.208|Human|Spain|H1N1|6B.1A.5b':0.0,'EPI_ISL_366942|2019.156|Human|UK|H1N1|6B.1A.5b':0.0,'EPI_ISL_387268|2019.096|Human|USA|H3N2|3C.2a1b.1':0.0,'EPI_ISL_370625|2018.995|Human|USA|H1N1|6B.1A.5b':0.0,'EPI_ISL_366540|2019.112|Human|USA|H1N1|6B.1A.1':0.0,'EPI_ISL_366946|2019.162|Human|USA|H1N1|6B.1A.5b':0.0,'EPI_ISL_370003|2019.058|Human|USA|H1N1|6B.1A.5b':0.0,'EPI_ISL_368970|2019.268|Human|USA|H1N1|6B.1A.5b':0.0,'EPI_ISL_370601|2019.016|Human|USA|H1N1|6B.1A.5b':0.0,'EPI_ISL_370136|2019.077|Human|USA|H1N1|6B.1A.5b':0.0,'EPI_ISL_366940|2019.189|Human|USA|H1N1|6B.1A.5b':0.0,'EPI_ISL_370603|2019.016|Human|USA|H1N1|6B.1A.5b':0.0,'EPI_ISL_366471|2019.093|Human|USA|H1N1|6B.1A.5b':0.0,'EPI_ISL_370142|2019.079|Human|USA|H1N1|6B.1A.5b':0.0,'EPI_ISL_366492|2019.096|Human|USA|H1N1|6B.1A.5b':0.0,'EPI_ISL_369021|2019.285|Human|Georgia|H1N1|6B.1A.5b':0.0,'EPI_ISL_372761|2019.112|Human|Turkey|H1N1|6B.1A.5b':0.0):0.000000006,('EPI_ISL_366919|2019.175|Human|USA|H1N1|6B.1A.5b':0.001538687,'EPI_ISL_366558|2019.186|Human|USA|H1N1|6B.1A.5b':0.001538748)0.000:0.000000006)0.000:0.000000006)0.000:0.000000006,'EPI_ISL_387298|2019.085|Human|USA|H1N1|6B.1A.5':0.001538890)0.000:0.000000006)0.854:0.001539020)0.798:0.001741828,'EPI_ISL_370009|2019.066|Human|USA|H1N1|6B.1A.5b':0.001597106)0.806:0.001761634)0.792:0.001740797,(((('EPI_ISL_346493|2019.099|Human|France|H1N1|6B.1A.5b':0.0,'EPI_ISL_354663|2019.099|Human|France|H1N1|6B.1A.5b':0.0):0.001603803,('EPI_ISL_378924|2018.773|Human|USA|H1N1|6B.1A.5b':0.003239396,'EPI_ISL_376490|2018.921|Human|USA|H1N1|6B.1A.5b':0.003244999)0.767:0.001564060)0.781:0.001603781,('EPI_ISL_310306|2018.11|Human|Sweden|H1N1|6B.1A.5b':0.003198135,('EPI_ISL_290214|2017.918|Human|France|H1N1|6B.1A.5b':0.0,'EPI_ISL_373441|2018.184|Human|Germany|H1N1|6B.1A.5b':0.0,'EPI_ISL_376572|2018.104|Human|USA|H1N1|6B.1A.5b':0.0):0.000000006)0.000:0.000000006)0.927:0.001596752,'EPI_ISL_211724|2016.049|Human|USA|H1N1|6B.1':0.000000006)0.857:0.001595928)0.000:0.000000006)0.427:0.000000006,(('EPI_ISL_372537|2019.2|Human|USA|H1N1|6B.1A.1':0.0,'EPI_ISL_236829|2016.317|Human|Ecuador|H1N1|6B.1':0.0):0.000000006,'EPI_ISL_237495|2016.044|Human|CostaRica|H1N1|6B.1':0.000000006)0.913:0.001596778)0.428:0.000000006,'EPI_ISL_227445|2016.208|Human|Canada|H1N1|6B.1':0.000000006)0.424:0.000000006,'EPI_ISL_262692|2017.003|Human|Maldives|H1N1|6B.1':0.003202615)0.427:0.000000006,((('EPI_ISL_291155|2017.679|Human|France|H1N1|6B.1':0.0,'EPI_ISL_290991|2017.088|Human|UK|H1N1|6B.1':0.0,'EPI_ISL_269657|2017.389|Human|Singapore|H1N1|6B.1':0.0):0.000000006,'EPI_ISL_269648|2017.378|Human|Singapore|H1N1|6B.1':0.000000006)0.839:0.001596873,('EPI_ISL_378919|2018.786|Human|USA|H1N1|6B.1A.5b':0.004842432,'EPI_ISL_224202|2016.191|Human|Italy|H1N1|6B.1':0.000000006)0.000:0.000000006)0.842:0.001596839)0.000:0.000000006,('EPI_ISL_305543|2017.929|Human|Japan|H1N1|6B.1A':0.000000006,'EPI_ISL_218181|2015.978|Human|CostaRica|H1N1|6B.1':0.001595878)0.854:0.001596073)0.436:0.000000006,(((('EPI_ISL_400700|2017.241|Human|VietNam|H1N1|6B.1':0.003198176,('EPI_ISL_292686|2017.619|Human|VietNam|H1N1|6B.1':0.003199077,(('EPI_ISL_291396|2017.904|Human|Sweden|H1N1|6B.1':0.0,'EPI_ISL_322352|2018.203|Human|Asia-Russia|H1N1|6B.1':0.0,'EPI_ISL_331261|2018.115|Human|Laos|H1N1|6B.1':0.0,'EPI_ISL_329890|2018.233|Human|Thailand|H1N1|6B.1':0.0):0.001595668,'EPI_ISL_300039|2017.737|Human|Cambodia|H1N1|6B.1':0.001595958)0.000:0.000000006)0.870:0.001595806)0.000:0.000000006,('EPI_ISL_218153|2015.964|Human|Russia|H1N1|6B.1':0.0,'EPI_ISL_216216|2015.942|Human|Ukraine|H1N1|6B.1':0.0,'EPI_ISL_227454|2016.27|Human|Canada|H1N1|6B.1':0.0,'EPI_ISL_233019|2016.06|Human|Asia-Russia|H1N1|6B.1':0.0,'EPI_ISL_234007|2016.055|Human|Crimea|H1N1|6B.1':0.0):0.000000006)0.000:0.000000006,('EPI_ISL_230446|2016.199|Human|Ukraine|H1N1|6B.1':0.003197624,('EPI_ISL_233757|2016.104|Human|Montenegro|H1N1|6B.1':0.001599586,('EPI_ISL_277401|2017.425|Human|Taiwan|H1N1|6B.1':0.001610392,'EPI_ISL_349821|2018.214|Human|VietNam|H1N1|6B.1':0.003200951)0.787:0.001590967)0.041:0.000000006)1.000:0.000000006)0.000:0.000000006,'EPI_ISL_328431|2016.208|Dom.gal|USA|H1N1|6B.1':0.001595252)0.918:0.003199131)0.000:0.000000006,('EPI_ISL_502207|2018.526|wild.other|China|H5N1|2.3.4.4h':0.000000006,'EPI_ISL_503373|2019.984|swine|USA|H3N2|nan':0.009700270)0.833:0.001596073)0.429:0.000000006,((('EPI_ISL_373105|2018.315|swine|Canada|H1N1|6B.1A':0.003200369,'EPI_ISL_240219|2016.694|Human|NewZealand|H1N1|6B.1':0.004834029)0.421:0.000000006,'EPI_ISL_485488|2020.033|Human|China|H1N1|6B.1':0.001596951)0.000:0.000000006,((((('EPI_ISL_372075|2018.984|Human|USA|H0N0|6B.1A.1':0.0,'EPI_ISL_372035|2018.951|Human|USA|H0N0|6B.1A.1':0.0,'EPI_ISL_376501|2018.945|Human|USA|H1N1|6B.1A.1':0.0,'EPI_ISL_387511|2019.093|Human|USA|H1N1|6B.1A.1':0.0,'EPI_ISL_370623|2019.5|Human|USA|H1N1|6B.1A.1':0.0,'EPI_ISL_370614|2019.005|Human|USA|H1N1|6B.1A.1':0.0,'EPI_ISL_372906|2019.46|swine|USA|H1N1|6B.1A.1':0.0,'EPI_ISL_347575|2019.06|Human|Laos|H1N1|6B.1A.1':0.0):0.000000006,'EPI_ISL_332418|2018.734|Human|Japan|H1N1|6B.1A.1':0.001597753)0.000:0.000000006,('EPI_ISL_370611|2019.003|Human|USA|H1N1|6B.1A.1':0.001597189,'EPI_ISL_372033|2019.005|Human|USA|H0N0|6B.1A.1':0.001597570)0.000:0.000000006)0.995:0.000000006,'EPI_ISL_369768|2019.022|Human|USA|H1N1|6B.1A.1':0.001597570)0.000:0.000000006,'EPI_ISL_501941|2019.216|Human|Hawaii|H1N1|6B.1A.1':0.001597614)0.855:0.001597189)0.843:0.001596698)0.416:0.000000006)0.000:0.000000006)0.428:0.000000006)0.432:0.000000006,(('EPI_ISL_248182|2016.806|Human|Canada|H1N1|6B.1':0.0,'EPI_ISL_240226|2016.806|Human|Canada|H1N1|6B.1':0.0,'EPI_ISL_332419|2018.797|Human|Japan|H1N1|6B.1A':0.0):0.000000006,('EPI_ISL_376586|2018.096|Human|USA|H3N2|3C.2a2':0.001600869,'EPI_ISL_332074|2018.633|Human|Japan|H1N1|6B.1A':0.000000006)0.687:0.001598071)0.852:0.001602298)0.434:0.000000006,('EPI_ISL_372060|2018.997|Human|USA|H0N0|3C.3a1':0.001597367,(('EPI_ISL_428409|2018.575|Human|Kenya|H1N1|6B.1A':0.0,'EPI_ISL_428410|2018.575|Human|Kenya|H1N1|6B.1A':0.0):0.000000006,('EPI_ISL_422480|2018.485|Human|Kenya|H1N1|6B.1A':0.001597550,'EPI_ISL_280246|2016.582|swine|USA|H1N1|6B.1':0.003201014)0.000:0.000000006)0.000:0.000000006)0.851:0.001596882)0.426:0.000000006)0.000:0.000000006,('EPI_ISL_4031237|2018.553|Human|China|H1N1|6B.1A':0.003197945,'EPI_ISL_227596|2016.314|Human|Fiji|H1N1|6B.1':0.000000006)0.867:0.001595923)0.000:0.000000006,('EPI_ISL_232154|2016.374|Human|HongKong|H1N1|6B.1':0.000000006,('EPI_ISL_341244|2019.005|Human|UK|H1N1|6B.1A':0.006427457,('EPI_ISL_4031231|2018.005|Human|China|H1N1|6B.1A':0.0,'EPI_ISL_332071|2018.595|Human|Myanmar|H1N1|6B.1A':0.0):0.003200226)0.000:0.000000006)0.924:0.001596181)0.427:0.000000006)0.000:0.000000006,(('EPI_ISL_292433|2017.951|Human|Singapore|H1N1|6B.1A.1':0.001595361,('EPI_ISL_376630|2018.079|Human|USA|H1N1|6B.1A.1':0.000000006,'EPI_ISL_349486|2019.208|Human|Netherlands|H1N1|6B.1A.1':0.003198890)0.000:0.000000006)0.000:0.000000006,('EPI_ISL_378920|2018.792|Human|USA|H1N1|6B.1A':0.003196900,(((('EPI_ISL_338412|2018.932|Human|UK|H1N1|6B.1A':0.001594613,'EPI_ISL_335390|2018.83|Human|UK|H1N1|6B.1A':0.000000006)0.000:0.000000006,'EPI_ISL_373407|2018.6|Human|USA|H1N1|6B.1A':0.001594801)0.000:0.000000006,(('EPI_ISL_335401|2018.907|Human|UK|H1N1|6B.1A':0.001594613,'EPI_ISL_370605|2019.016|Human|USA|H1N1|6B.1A':0.003198032)0.000:0.000000006,('EPI_ISL_357197|2019.156|Human|Belgium|H1N1|6B.1A':0.0,'EPI_ISL_339391|2019.016|Human|France|H1N1|6B.1A':0.0,'EPI_ISL_335396|2018.901|Human|UK|H1N1|6B.1A':0.0,'EPI_ISL_370580|2018.964|Human|UK|H1N1|6B.1A':0.0,'EPI_ISL_513960|2019.079|Human|UK|H1N1|6B.1A':0.0):0.000000006)1.000:0.000000006)0.000:0.000000006,('EPI_ISL_513961|2019.044|Human|UK|H1N1|6B.1A':0.001595285,('EPI_ISL_369744|2019.03|Human|USA|H1N1|6B.1A':0.001595548,'EPI_ISL_369735|2019.041|Human|USA|H1N1|6B.1A':0.000000006)0.843:0.001595285)0.000:0.000000006)0.000:0.000000006)0.913:0.001595388)0.850:0.001596073)0.000:0.000000006,('EPI_ISL_293396|2017.101|Human|USA|H1N1|6B.1':0.001598140,('EPI_ISL_259840|2017.236|Human|USA|H1N1|6B.1':0.001597787,(('EPI_ISL_241361|2016.992|Human|Netherlands|H1N1|6B.1':0.0,'EPI_ISL_255310|2017.118|Human|USA|H1N1|6B.1':0.0,'EPI_ISL_257805|2017.107|Human|USA|H1N1|6B.1':0.0):0.000000006,'EPI_ISL_269923|2017.373|Human|Honduras|H1N1|6B.1':0.001607466)0.000:0.000000006)0.000:0.000000006)0.958:0.004812863)0.000:0.000000006,('EPI_ISL_211878|2016.03|Human|Sweden|H1N1|6B.1':0.0,'EPI_ISL_291395|2017.885|Human|Sweden|H1N1|6B.1':0.0):0.001606987)0.000:0.000000006,('EPI_ISL_208464|2015.959|Human|Bulgaria|H1N1|6B.1':0.0,'EPI_ISL_208463|2016.019|Human|Bulgaria|H1N1|6B.1':0.0,'EPI_ISL_314301|2018.058|Human|Japan|H1N1|6B.1A.1':0.0,'EPI_ISL_314302|2018.058|Human|Japan|H1N1|6B.1A.1':0.0):0.001596639)0.430:0.000000006,(('EPI_ISL_14174411|2019.351|wild.other|China|H1N1|nan':0.000000006,(((((((('EPI_ISL_301278|2018.079|Human|Netherlands|H1N1|6B.1A':0.001598400,'EPI_ISL_365438|2017.66|swine|Chile|H1N1|6B.1':0.008151765)0.000:0.000000006,('EPI_ISL_305397|2018.096|Human|France|H1N1|6B.1A':0.001596994,'EPI_ISL_304183|2018.173|Human|Netherlands|H1N2|6B.1A':0.001596626)0.739:0.000000006)0.000:0.000000006,('EPI_ISL_298843|2017.992|Human|France|H1N1|6B.1A.5':0.0,'EPI_ISL_391763|2018.208|Human|Greece|H1N1|6B.1A':0.0,'EPI_ISL_291986|2018.011|Human|Netherlands|H1N1|6B.1A.5b':0.0):0.000000006)0.000:0.000000006,'EPI_ISL_365271|2018.874|Dom.other|HongKong|H1N1|6B.1A':0.001596974)0.000:0.000000006,(('EPI_ISL_399205|2018.693|swine|Australia|H1N1|6B.1A':0.0,'EPI_ISL_399204|2018.693|swine|Australia|H1N1|6B.1A':0.0):0.003201417,'EPI_ISL_378939|2018.044|swine|France|H1N1|6B.1A':0.001596484)0.741:0.000000006)0.000:0.000000006,'EPI_ISL_321718|2018.118|Human|Singapore|H1N1|6B.1A':0.003200451)0.000:0.000000006,'EPI_ISL_320161|2018.384|Human|Japan|H1N1|6B.1A':0.000000006)0.442:0.000000006,(((('EPI_ISL_387216|2019.074|Human|Germany|H1N1|6B.1A.5a':0.0,'EPI_ISL_387285|2019.074|Human|Spain|H3N2|3C.2a1b.2':0.0):0.001603959,('EPI_ISL_366611|2019.175|Human|USA|H1N1|6B.1A.1':0.001598908,'EPI_ISL_370207|2019.06|Human|USA|H1N1|6B.1A.1':0.000000006)0.789:0.001598718)0.786:0.001600152,'EPI_ISL_4062108|2019.329|wild.other|USA|H1N1|6B.1A.1':0.003202592)0.000:0.000000006,('EPI_ISL_370031|2019.06|Human|USA|H1N1|6B.1A.1':0.0,'EPI_ISL_369817|2019.025|Human|USA|H1N1|6B.1A.1':0.0,'EPI_ISL_376494|2018.901|Human|Georgia|H1N1|6B.1A.1':0.0):0.000000006)0.927:0.003201452)0.851:0.001596698)0.002:0.001596287,'EPI_ISL_370144|2019.085|Human|USA|H1N1|6B.1A.1':0.000000006)0.849:0.001596778)0.000:0.000000006,(('EPI_ISL_340459|2018.548|Human|Singapore|H1N1|6B.1A.1':0.001596953,((('EPI_ISL_291014|2017.764|Human|UK|H1N1|6B.1A.1':0.001596319,'EPI_ISL_370621|2018.997|Human|USA|H1N1|6B.1A.1':0.000000006)0.000:0.000000006,('EPI_ISL_368892|2019.249|Human|USA|H1N1|6B.1A.1':0.000000006,'EPI_ISL_376537|2018.874|Human|Korea|H1N1|6B.1A.1':0.003202713)0.436:0.001596804)0.851:0.001596986,'EPI_ISL_373458|2018.099|Human|USA|H1N1|6B.1A.1':0.000000006)0.000:0.000000006)0.727:0.000000052,'EPI_ISL_294134|2017.975|Human|France|H1N1|6B.1A':0.000000006)0.502:0.001596882)0.425:0.000000006,('EPI_ISL_372027|2018.948|Human|USA|H0N0|6B.1A.1':0.001596973,'EPI_ISL_248178|2016.593|Human|Paraguay|H1N1|6B.1':0.000000006)0.837:0.001596973)0.000:0.000000006,(('EPI_ISL_314046|2017.929|Human|China|H1N1|6B.1A':0.0,'EPI_ISL_502176|2017.964|Human|Taiwan|H1N1|6B.1A':0.0):0.001597311,('EPI_ISL_298530|2017.964|Human|Maldives|H1N1|6B.1A':0.001596582,('EPI_ISL_286077|2017.778|Human|HongKong|H1N1|6B.1A':0.000000006,('EPI_ISL_321751|2018.258|Human|Singapore|H1N1|6B.1A':0.001596501,((('EPI_ISL_309795|2018.025|Human|Japan|H1N1|6B.1A':0.003198580,'EPI_ISL_377135|2019.4|swine|Japan|H1N1|nan':0.004807124)0.000:0.000000006,('EPI_ISL_307755|2017.904|Human|Korea|H1N1|6B.1A':0.0,'EPI_ISL_305538|2017.923|Human|Japan|H1N1|6B.1A':0.0,'EPI_ISL_315203|2018.173|Human|Japan|H1N1|6B.1A':0.0):0.000000006)0.000:0.000000006,('EPI_ISL_320152|2017.929|Human|Japan|H1N1|6B.1A':0.001596229,'EPI_ISL_305540|2017.953|Human|Japan|H1N1|6B.1A':0.000000006)0.000:0.000000006)0.000:0.000000006)0.839:0.001596017)0.000:0.000000006)0.000:0.000000006)0.835:0.001597237)0.427:0.000000006,(('EPI_ISL_376731|2018.074|Human|Italy|H1N1|6B.1A.5b':0.001595836,('EPI_ISL_291012|2017.762|Human|UK|H1N1|6B.1A':0.0,'EPI_ISL_376706|2018.03|Human|UK|H1N1|6B.1A.5b':0.0,'EPI_ISL_334034|2018.871|swine|Japan|H1N1|nan':0.0):0.000000006)0.863:0.001596260,('EPI_ISL_373472|2018.537|Human|USA|H1N1|6B.1A.1':0.000000006,'EPI_ISL_239925|2016.505|Human|Cambodia|H1N1|6B.1':0.003203431)0.853:0.001597916)0.000:0.000000006)0.424:0.000000006,('EPI_ISL_14755028|2017.334|swine|Italy|H1N1|6B.1':0.009706263,'EPI_ISL_307075|2018.088|Human|Sweden|H1N1|6B.1A':0.000000006)0.842:0.001596421)0.000:0.000000006,('EPI_ISL_233631|2016.246|Human|Luxembourg|H1N1|6B.1':0.004823782,('EPI_ISL_306112|2017.693|Human|Philippines|H1N1|6B.1':0.001596287,'EPI_ISL_502172|2015.918|Human|Taiwan|H1N1|6B.1':0.000000006)0.000:0.000000006)0.842:0.001596287)0.435:0.000000006,('EPI_ISL_221194|2016.148|Human|USA|H1N1|6B.1':0.000000006,'EPI_ISL_376647|2018.082|Human|USA|H1N1|6B.1A':0.001596676)0.844:0.001596639)0.000:0.000000006,('EPI_ISL_15083855|2018.096|Human|Spain|H1N1|6B.1A':0.000000006,'EPI_ISL_275661|2017.203|Human|Brazil|H1N1|6B.1':0.003199928)0.843:0.001596563)0.427:0.000000006,'EPI_ISL_312018|2018.134|Human|UK|H1N1|6B.1A.1':0.001598809)0.431:0.000000006,(('EPI_ISL_248222|2017.003|Human|HongKong|H1N1|6B.1':0.000000006,'EPI_ISL_376796|2018.085|Human|USA|H3N2|3C.2a2':0.003200242)0.272:0.001597007,((('EPI_ISL_281812|2017.578|Human|France|H1N1|6B.1':0.001597566,'EPI_ISL_281598|2017.542|Human|HongKong|H1N1|6B.1':0.001597028)0.000:0.000000006,(('EPI_ISL_277886|2016.951|Human|China|H1N1|6B.1':0.0,'EPI_ISL_334467|2016.951|Human|China|H1N1|6B.1':0.0,'EPI_ISL_334468|2016.951|Human|China|H1N1|6B.1':0.0,'EPI_ISL_282778|2016.951|Human|China|H1N1|6B.1':0.0,'EPI_ISL_255317|2016.893|Human|China|H1N1|6B.1':0.0,'EPI_ISL_233418|2016.284|Human|Luxembourg|H1N1|6B.1':0.0):0.000000006,('EPI_ISL_255804|2017.022|Human|USA|H1N1|6B.1':0.001597960,'EPI_ISL_273797|2017.156|Human|Ecuador|H1N1|6B.1':0.003201016)0.772:0.000000006)0.000:0.000000006)0.000:0.000000006,('EPI_ISL_277622|2017.085|Human|Colombia|H1N1|6B.1':0.001607404,'EPI_ISL_249945|2016.861|Human|Thailand|H1N1|6B.1':0.000000006)0.000:0.000000006)0.000:0.000000006)0.852:0.001596699)0.424:0.000000006,('EPI_ISL_248279|2017.041|Human|USA|H1N1|6B.1':0.001596479,((('EPI_ISL_227455|2016.24|Human|Canada|H1N1|6B.1':0.0,'EPI_ISL_235324|2016.555|Human|Colombia|H1N1|6B.1':0.0):0.000000006,('EPI_ISL_259819|2017.178|Human|USA|H1N1|6B.1':0.0,'EPI_ISL_257794|2017.104|Human|USA|H1N1|6B.1':0.0):0.001597768)0.000:0.000000006,(('EPI_ISL_296395|2017.811|swine|USA|H1N1|6B.1':0.001596191,'EPI_ISL_225464|2016.26|Dom.gal|Canada|H1N1|6B.1':0.001597593)0.263:0.000000006,('EPI_ISL_282740|2016.336|swine|Canada|H0N0|nan':0.001608290,'EPI_ISL_378615|2017.277|swine|Canada|H1N1|6B.1':0.004816824)0.899:0.003204766)0.000:0.000000006)0.000:0.000000006)0.846:0.001596376)0.421:0.000000006,((('EPI_ISL_4081223|2018.666|swine|Zambia|H1N1|6B.1A':0.0,'EPI_ISL_282968|2017.414|Human|Sweden|H1N1|6B.1A':0.0):0.000000006,'EPI_ISL_346413|2019.074|Human|Singapore|H1N1|6B.1A':0.001597217)0.000:0.000000006,('EPI_ISL_697636|2020.74|swine|USA|H1N1|6B.1A.5b':0.008110313,(('EPI_ISL_414727|2020.019|Human|Germany|H1N1|6B.1A.5b':0.0,'EPI_ISL_501805|2019.89|Human|USA|H1N1|6B.1A.5b':0.0,'EPI_ISL_403070|2019.844|Human|USA|H1N1|6B.1A.5b':0.0,'EPI_ISL_414053|2019.984|Human|USA|H1N1|6B.1A.5b':0.0,'EPI_ISL_403822|2019.89|Human|USA|H1N1|6B.1A.5b':0.0,'EPI_ISL_403109|2019.866|Human|USA|H1N1|6B.1A.5b':0.0,'EPI_ISL_412550|2019.959|Human|USA|H1N1|6B.1A.5b':0.0,'EPI_ISL_404314|2019.885|Human|USA|H1N1|6B.1A.5b':0.0,'EPI_ISL_412464|2019.956|Human|USA|H1N1|6B.1A.5b':0.0,'EPI_ISL_404291|2019.918|Human|USA|H1N1|6B.1A.5b':0.0,'EPI_ISL_405471|2019.937|Human|USA|H1N1|6B.1A.5b':0.0,'EPI_ISL_405441|2019.926|Human|USA|H1N1|6B.1A.5b':0.0,'EPI_ISL_403068|2019.83|Human|USA|H1N1|6B.1A.5b':0.0,'EPI_ISL_427969|2020.074|Human|USA|H1N1|6B.1A.5b':0.0,'EPI_ISL_427822|2020.06|Human|USA|H1N1|6B.1A.5b':0.0,'EPI_ISL_403807|2019.885|Human|Georgia|H1N1|6B.1A.5b':0.0):0.001596927,(('EPI_ISL_527262|2020.093|Human|Norway|H1N1|6B.1A.5b':0.0,'EPI_ISL_403072|2019.852|Human|USA|H1N1|6B.1A.5b':0.0,'EPI_ISL_412470|2019.945|Human|USA|H1N1|6B.1A.5b':0.0,'EPI_ISL_427947|2020.063|Human|USA|H1N1|6B.1A.5b':0.0,'EPI_ISL_414833|2020.036|Human|USA|H1N1|6B.1A.5b':0.0,'EPI_ISL_405425|2019.929|Human|Hawaii|H1N1|6B.1A.5b':0.0):0.000000006,('EPI_ISL_427888|2020.074|Human|USA|H1N1|6B.1A.5b':0.001598959,'EPI_ISL_414107|2019.964|Human|USA|H1N1|6B.1A.5b':0.001596788)0.000:0.000000006)0.934:0.000000006)0.734:0.000000006)0.951:0.003206270)0.845:0.001596973)0.416:0.000000006,('EPI_ISL_307076|2018.101|Human|Sweden|H1N1|6B.1':0.006435046,'EPI_ISL_216263|2015.956|Human|Kyrgyzstan|H1N1|6B.1':0.000000006)0.840:0.001596595)0.000:0.000000006,('EPI_ISL_369780|2019.027|Human|USA|H1N1|6B.1A.1':0.000000006,(('EPI_ISL_370575|2019.019|Human|USA|H1N1|6B.1A.1':0.0,'EPI_ISL_366920|2019.178|Human|USA|H1N1|6B.1A.1':0.0):0.001606309,('EPI_ISL_372057|2018.97|Human|USA|H0N0|3C.3a1':0.003197680,('EPI_ISL_372059|2018.978|Human|USA|H0N0|3C.3a1':0.0,'EPI_ISL_372058|2018.975|Human|USA|H0N0|3C.3a1':0.0,'EPI_ISL_369788|2019.036|Human|USA|H1N1|6B.1A.1':0.0,'EPI_ISL_370613|2019.019|Human|USA|H1N1|6B.1A.1':0.0):0.000000006)0.000:0.000000006)0.869:0.001597067)0.851:0.001597280)0.000:0.000000006,'EPI_ISL_227401|2016.011|Human|HongKong|H1N1|6B.1':0.001599595)0.427:0.000000006,'EPI_ISL_258648|2017.099|swine|USA|H1N1|6B.1':0.004811855)0.419:0.000000006)0.000:0.000000006,('EPI_ISL_259837|2017.164|Human|Hawaii|H1N1|6B.1':0.003198042,'EPI_ISL_332426|2018.345|Human|Laos|H1N1|6B.1A':0.000000006)0.843:0.001595922)0.439:0.000000006,'EPI_ISL_376735|2018.088|Human|Italy|H1N1|6B.1A':0.001596698)0.000:0.000000006,(('EPI_ISL_399200|2018.721|swine|Australia|H1N1|6B.1A':0.004810847,(('EPI_ISL_707260|2020.617|swine|USA|H1N1|nan':0.001596580,'EPI_ISL_315958|2018.23|Human|Russia|H1N1|6B.1A':0.001596697)0.000:0.000000006,'EPI_ISL_315959|2018.134|Human|Russia|H1N1|6B.1A':0.000000006)0.000:0.000000006)0.853:0.001596477,(((((((((('EPI_ISL_338385|2019.016|Human|France|H1N1|6B.1A.6':0.0,'EPI_ISL_334178|2018.907|Human|Sweden|H1N1|6B.1A.6':0.0,'EPI_ISL_336041|2018.984|Human|Sweden|H1N2|6B.1A.6':0.0):0.000000006,('EPI_ISL_372943|2019.063|Human|Spain|H1N1|6B.1A.6':0.001595136,('EPI_ISL_370034|2019.077|Human|USA|H1N1|6B.1A.6':0.0,'EPI_ISL_334434|2018.795|Human|Australia|H1N1|6B.1A.6':0.0):0.000000006)0.899:0.001595160)0.851:0.001595634,(('EPI_ISL_365660|2019.038|Human|China|H1N1|6B.1A.6':0.0,'EPI_ISL_364737|2019.112|Human|UK|H1N1|6B.1A.6':0.0,'EPI_ISL_501998|2019.096|Human|USA|H1N1|6B.1A':0.0,'EPI_ISL_505744|2019.153|Human|USA|H1N1|6B.1A.6':0.0,'EPI_ISL_369760|2019.019|Human|Hawaii|H1N1|6B.1A.6':0.0):0.001596533,(('EPI_ISL_350606|2019.041|Human|Asia-Russia|H1N1|6B.1A.7':0.001596052,'EPI_ISL_336831|2018.685|Human|Bangladesh|H1N1|6B.1A.3':0.001596338)0.528:0.000000006,'EPI_ISL_368813|2019.178|Human|Russia|H1N1|6B.1A.7':0.001599734)0.000:0.000000006)0.000:0.000000006)0.872:0.001601091,(('EPI_ISL_354520|2019.036|Human|Belgium|H1N1|6B.1A.5a':0.0,'EPI_ISL_335322|2018.904|Human|France|H1N1|6B.1A.6':0.0,'EPI_ISL_338166|2019.014|Human|France|H1N1|6B.1A.6':0.0,'EPI_ISL_338173|2019.044|Human|France|H1N1|6B.1A.6':0.0,'EPI_ISL_346489|2019.096|Human|France|H1N1|6B.1A.6':0.0,'EPI_ISL_370585|2019.025|Human|Germany|H1N1|6B.1A.6':0.0,'EPI_ISL_414728|2020.022|Human|Germany|H1N1|6B.1A.5b':0.0,'EPI_ISL_387228|2019.063|Human|Italy|H1N1|6B.1A.5a':0.0,'EPI_ISL_370591|2019.025|Human|Italy|H1N1|6B.1A.6':0.0,'EPI_ISL_340320|2019.093|Human|Netherlands|H1N1|6B.1A.2':0.0,'EPI_ISL_343369|2019.115|Human|Netherlands|H1N1|6B.1A.6':0.0,'EPI_ISL_343445|2019.088|Human|Sweden|H1N1|6B.1A.6':0.0,'EPI_ISL_338414|2018.956|Human|UK|H1N1|6B.1A.6':0.0,'EPI_ISL_351379|2018.978|Human|UK|H1N1|6B.1A.6':0.0,'EPI_ISL_338415|2018.959|Human|UK|H1N1|6B.1A.6':0.0,'EPI_ISL_341242|2019.016|Human|UK|H1N1|6B.1A.6':0.0,'EPI_ISL_514002|2019.279|Human|UK|H1N1|6B.1A.6':0.0,'EPI_ISL_364741|2019.101|Human|UK|H1N1|6B.1A.6':0.0,'EPI_ISL_387277|2019.085|Human|USA|H3N2|3C.3a1':0.0,'EPI_ISL_368950|2019.252|Human|USA|H1N1|6B.1A.5b':0.0,'EPI_ISL_395609|2019.427|Human|USA|H1N1|6B.1A.5b':0.0,'EPI_ISL_372767|2019.208|Human|USA|H1N1|6B.1A.6':0.0,'EPI_ISL_501983|2019.214|Human|USA|H1N1|6B.1A.6':0.0,'EPI_ISL_340466|2018.699|Human|Singapore|H1N1|6B.1A.6':0.0,'EPI_ISL_398215|2019.534|Human|Singapore|H1N1|6B.1A.5b':0.0):0.000000006,('EPI_ISL_14749692|2019.058|swine|Italy|H1N1|6B.1A.6':0.001595650,('EPI_ISL_341249|2019.005|Human|UK|H1N1|6B.1A.2':0.001595788,((('EPI_ISL_372743|2019.192|Human|Korea|H1N1|6B.1A.6':0.001595193,('EPI_ISL_335971|2018.986|Human|France|H1N1|6B.1A.7':0.000000006,'EPI_ISL_399808|2019.767|Human|UK|H1N1|6B.1A.6':0.004809948)0.848:0.001595788)0.000:0.000000006,('EPI_ISL_335324|2018.942|Human|France|H1N1|6B.1A.6':0.001594935,'EPI_ISL_353951|2019.23|Human|France|H1N1|6B.1A.5a':0.001595650)0.000:0.000000006)1.000:0.000000006,(('EPI_ISL_341237|2019.008|Human|UK|H1N1|6B.1A.6':0.001595801,('EPI_ISL_398704|2019.836|Human|Sweden|H1N1|6B.1A.5b':0.001595593,('EPI_ISL_399824|2019.797|Human|UK|H1N1|6B.1A.5b':0.0,'EPI_ISL_419290|2019.915|Human|Australia|H1N1|6B.1A.5b':0.0):0.000000006)0.863:0.001595350)0.000:0.000000006,'EPI_ISL_435219|2020.096|Human|USA|H1N1|6B.1A.5b':0.001595650)0.000:0.000000006)0.000:0.000000006)0.583:0.000000006)0.000:0.000000006)0.000:0.000000006)1.000:0.000000006,(('EPI_ISL_6825361|2019.436|Human|Brazil|H1N1|6B.1A.5b':0.001595456,'EPI_ISL_370584|2019.025|Human|Germany|H1N1|6B.1A.6':0.001595085)0.711:0.000000006,('EPI_ISL_336002|2018.989|Human|Australia|H1N1|6B.1A.6':0.001595606,((('EPI_ISL_398706|2019.871|Human|Sweden|H1N1|6B.1A.5b':0.003194993,('EPI_ISL_412390|2020.014|Human|Sweden|H1N1|6B.1A.5b':0.0,'EPI_ISL_413675|2020.115|Human|Sweden|H1N1|6B.1A.5b':0.0):0.000000006)0.991:0.006420982,((('EPI_ISL_502807|2020.251|swine|USA|H1N1|6B.1A.5b':0.003200010,'EPI_ISL_414930|2020.019|Human|USA|H1N1|6B.1A.5b':0.001595604)0.265:0.000000006,'EPI_ISL_395080|2019.764|Human|France|H1N1|6B.1A.5b':0.001597001)0.000:0.000000006,('EPI_ISL_414179|2019.921|Human|USA|H1N1|6B.1A.5b':0.0,'EPI_ISL_405431|2019.929|Human|USA|H1N1|6B.1A.5b':0.0,'EPI_ISL_414136|2020.016|Human|USA|H1N1|6B.1A.5b':0.0):0.000000006)0.000:0.000000006)0.874:0.001595709,'EPI_ISL_372086|2018.97|Human|USA|H0N0|6B.1A.6':0.003199753)0.000:0.000000006)0.998:0.000000006)0.000:0.000000006)0.000:0.000000006,((('EPI_ISL_357121|2019.06|Human|Belgium|H1N1|6B.1A.6':0.0,'EPI_ISL_338161|2019.016|Human|France|H1N1|6B.1A.6':0.0,'EPI_ISL_370590|2019.025|Human|Italy|H1N1|6B.1A':0.0,'EPI_ISL_14749662|2019.134|swine|Italy|H1N1|6B.1A.6':0.0,'EPI_ISL_376072|2019.077|Human|Spain|H1N1|6B.1A.6':0.0,'EPI_ISL_356054|2019.134|Human|Sweden|H1N1|6B.1A.6':0.0,'EPI_ISL_341233|2018.962|Human|UK|H1N1|6B.1A.6':0.0,'EPI_ISL_341247|2019.016|Human|UK|H1N1|6B.1A.3':0.0,'EPI_ISL_351397|2019.058|Human|UK|H1N1|6B.1A.6':0.0,'EPI_ISL_364738|2019.118|Human|UK|H1N1|6B.1A.6':0.0,'EPI_ISL_364750|2019.132|Human|UK|H1N1|6B.1A.6':0.0,'EPI_ISL_505743|2019.129|Human|USA|H1N1|6B.1A.6':0.0):0.000000006,'EPI_ISL_364745|2019.118|Human|UK|H1N1|6B.1A.6':0.000000006)0.926:0.001595387,('EPI_ISL_372741|2019.192|Human|USA|H1N1|6B.1A.6':0.003196956,'EPI_ISL_339380|2019.066|Human|Netherlands|H1N1|6B.1A.6':0.001595709)0.000:0.000000006)0.000:0.000000006)0.000:0.000000006,'EPI_ISL_414839|2020.036|Human|USA|H1N1|6B.1A.5b':0.004811177)0.911:0.003205922,('EPI_ISL_421442|2018.214|Human|Kenya|H1N1|6B.1A':0.001597279,('EPI_ISL_302178|2018.008|Human|Sweden|H1N1|6B.1A':0.003200124,'EPI_ISL_298103|2018.03|Human|UK|H1N1|6B.1A':0.001596208)0.000:0.000000006)0.578:0.000000006)0.000:0.000000006,('EPI_ISL_302326|2018.082|Human|France|H1N1|6B.1A':0.0,'EPI_ISL_373431|2018.2|Human|Germany|H1N1|6B.1A':0.0):0.000000006)0.000:0.000000006,((('EPI_ISL_343455|2019.118|Human|Sweden|H1N1|6B.1A.1':0.0,'EPI_ISL_387214|2019.074|Human|Germany|H3N2|3C.2a1b.1':0.0,'EPI_ISL_387223|2019.047|Human|Italy|H3N2|3C.2a2':0.0,'EPI_ISL_387236|2019.093|Human|USA|H3N2|3C.3a1':0.0,'EPI_ISL_387291|2019.074|Human|USA|H3N2|3C.3a1':0.0,'EPI_ISL_370624|2018.995|Human|USA|H1N1|6B.1A.1':0.0,'EPI_ISL_372020|2018.986|Human|USA|H1N1|6B.1A.1':0.0,'EPI_ISL_372019|2018.986|Human|USA|H1N1|6B.1A.1':0.0,'EPI_ISL_370618|2019.014|Human|USA|H1N1|6B.1A.1':0.0):0.000000006,('EPI_ISL_366927|2019.195|Human|USA|H1N1|6B.1A.1':0.001597527,('EPI_ISL_366578|2019.181|Human|USA|H1N1|6B.1A.1':0.001595942,'EPI_ISL_369979|2019.063|Human|USA|H1N1|6B.1A.1':0.001595886)0.000:0.000000006)0.000:0.000000006)0.000:0.000000006,('EPI_ISL_370602|2019.016|Human|USA|H1N1|6B.1A.1':0.001596501,'EPI_ISL_370627|2018.997|Human|USA|H1N1|6B.1A.1':0.003199678)0.000:0.000000006)0.932:0.001596017)0.000:0.000000006)0.859:0.001596339)0.427:0.000000006,(('EPI_ISL_235546|2016.276|Human|China|H1N1|6B.1':0.0,'EPI_ISL_234633|2016.276|Human|China|H1N1|6B.1':0.0):0.000000006,'EPI_ISL_331269|2018.345|Human|Laos|H1N1|6B.1A':0.003202117)0.750:0.000000006)0.000:0.000000006,(('EPI_ISL_237809|2016.746|Human|Madagascar|H1N1|6B.1':0.003201622,'EPI_ISL_387464|2019.233|Human|USA|H1N1|6B.1A.1':0.000000006)0.000:0.000000006,('EPI_ISL_331596|2018.723|Human|Japan|H1N1|6B.1A.2':0.0,'EPI_ISL_331595|2018.69|Human|Japan|H1N1|6B.1A.2':0.0,'EPI_ISL_332420|2018.759|Human|Japan|H1N1|6B.1A.2':0.0):0.001596333)0.845:0.001596698)0.000:0.000000006,((('EPI_ISL_502079|2018.011|Human|Taiwan|H1N1|6B.1A':0.0,'EPI_ISL_378750|2017.827|Human|Korea|H1N1|6B.1':0.0):0.003198910,('EPI_ISL_346438|2018.91|Human|Singapore|H1N1|6B.1A.2':0.001601557,'EPI_ISL_320947|2018.46|Human|Australia|H1N1|6B.1A.2':0.000000006)0.000:0.000000006)0.354:0.001595332,((('EPI_ISL_331649|2018.811|Human|France|H1N1|6B.1A':0.0,'EPI_ISL_340900|2019.101|Human|France|H1N1|6B.1A':0.0,'EPI_ISL_338172|2019.036|Human|France|H1N1|6B.1A':0.0):0.001595608,((('EPI_ISL_376806|2018.082|Human|Italy|H1N1|6B.1A':0.0,'EPI_ISL_376732|2018.079|Human|Italy|H1N1|6B.1A':0.0):0.001594240,('EPI_ISL_14749628|2019.805|swine|Italy|H1N1|6B.1A':0.001593013,'EPI_ISL_334365|2019.003|Human|Sweden|H1N1|6B.1A.2':0.000000006)0.000:0.000000006)0.862:0.001594484,(('EPI_ISL_404974|2019.178|Human|Brunei|H1N1|6B.1A.2':0.001596434,(('EPI_ISL_510023|2019.195|Human|Indonesia|H1N1|6B.1A.2':0.0,'EPI_ISL_346429|2019.085|Human|Singapore|H1N1|6B.1A.2':0.0):0.000000006,('EPI_ISL_365646|2019.036|Human|China|H1N1|6B.1A.2':0.0,'EPI_ISL_370597|2019.016|Human|USA|H1N1|6B.1A.2':0.0,'EPI_ISL_356754|2019.055|Human|Japan|H1N1|6B.1A.2':0.0):0.004809824)0.000:0.000000006)0.000:0.000000006,(('EPI_ISL_357206|2019.085|Human|Belgium|H1N1|6B.1A.2':0.0,'EPI_ISL_345244|2019.022|Human|Spain|H1N1|6B.1A.2':0.0,'EPI_ISL_404970|2019.214|Human|Fiji|H1N1|6B.1A.2':0.0):0.000000006,'EPI_ISL_369109|2019.288|Human|Korea|H1N1|6B.1A.2':0.001596410)0.849:0.001596214)0.847:0.001595923)0.000:0.000000006)0.997:0.000000006,(((((('EPI_ISL_338829|2019.022|Human|Spain|H1N1|6B.1A.2':0.000000006,'EPI_ISL_15082426|2019.014|Human|Spain|H1N1|6B.1A.2':0.001595546)0.844:0.001595832,('EPI_ISL_364759|2019.123|Human|UK|H1N1|6B.1A.2':0.001595546,('EPI_ISL_292426|2017.915|Human|Singapore|H1N1|nan':0.001595546,'EPI_ISL_331838|2018.721|Human|Japan|H1N1|6B.1A.2':0.001595180)0.000:0.000000006)0.000:0.000000006)0.526:0.000000006,'EPI_ISL_376416|2018.866|Human|USA|H1N1|6B.1A.2':0.004803966)0.000:0.000000006,('EPI_ISL_365636|2018.104|Human|China|H1N1|6B.1A':0.0,'EPI_ISL_365645|2019.036|Human|China|H1N1|6B.1A':0.0,'EPI_ISL_332139|2018.849|Human|France|H1N1|6B.1A.2':0.0,'EPI_ISL_370610|2018.978|Human|USA|H1N1|6B.1A.2':0.0,'EPI_ISL_320160|2018.332|Human|Japan|H1N1|6B.1A.2':0.0,'EPI_ISL_320165|2018.277|Human|Japan|H1N1|6B.1A.2':0.0,'EPI_ISL_354781|2019.038|Human|Japan|H1N1|6B.1A.2':0.0,'EPI_ISL_4063593|2019.082|wild.other|Japan|H1N1|6B.1A':0.0,'EPI_ISL_13724303|2019.419|Human|Brazil|H1N1|6B.1A.2':0.0,'EPI_ISL_321746|2018.307|Human|Singapore|H1N1|6B.1A.2':0.0,'EPI_ISL_340467|2018.756|Human|Singapore|H1N1|6B.1A.2':0.0):0.000000006)0.000:0.000000006,(('EPI_ISL_319762|2018.447|Human|HongKong|H1N1|6B.1A.2':0.001595386,('EPI_ISL_414115|2019.964|Human|USA|H1N1|6B.1A.5b':0.0,'EPI_ISL_414830|2020.055|Human|USA|H1N1|6B.1A.5b':0.0):0.001595332)0.000:0.000000006,('EPI_ISL_335525|2018.94|Human|Sweden|H1N1|6B.1A.2':0.001594912,('EPI_ISL_354097|2019.077|Human|Belgium|H1N1|6B.1A.2':0.000000006,('EPI_ISL_356034|2019.077|Human|Sweden|H1N1|6B.1A.2':0.003209997,'EPI_ISL_339415|2019.074|Human|France|H1N1|6B.1A.2':0.001598465)0.736:0.000000006)0.000:0.000000006)0.860:0.001595364)0.000:0.000000006)0.000:0.000000006,(('EPI_ISL_4031236|2018.553|Human|China|H1N1|6B.1A':0.001595923,('EPI_ISL_225465|2016.265|Dom.gal|Canada|H1N1|6B.1':0.0,'EPI_ISL_225466|2016.265|Dom.gal|Canada|H1N1|6B.1':0.0):0.001595364)0.000:0.000000006,'EPI_ISL_4031244|2018.463|Human|China|H1N1|6B.1A.1':0.003204397)0.000:0.000000006)0.000:0.000000006)0.000:0.000000006)0.853:0.001595922)0.438:0.000000006,('EPI_ISL_15082350|2016.148|Human|Spain|H1N1|6B.1':0.001602284,'EPI_ISL_376408|2018.811|Human|Hawaii|H1N1|6B.1A.5b':0.003200899)0.806:0.001598906)0.000:0.000000006,('EPI_ISL_307085|2018.159|Human|Sweden|H1N1|6B.1A.1':0.001597752,('EPI_ISL_404968|2019.186|Human|Fiji|H1N1|6B.1A':0.000000006,('EPI_ISL_368979|2019.252|Human|USA|H1N1|6B.1A.1':0.001596646,'EPI_ISL_372422|2019.411|swine|USA|H1N1|6B.1A.1':0.001596815)0.731:0.000000006)0.000:0.000000006)0.858:0.001597058)0.431:0.000000006)0.000:0.000000006,('EPI_ISL_292627|2017.83|Human|Togo|H1N1|6B.1':0.003198232,('EPI_ISL_338168|2019.036|Human|France|H1N1|6B.1A.2':0.001594693,((('EPI_ISL_296211|2017.005|Human|Ukraine|H1N1|6B.1':0.003197291,'EPI_ISL_277400|2017.348|Human|Taiwan|H1N1|6B.1':0.001597271)0.000:0.000000006,(('EPI_ISL_283221|2017.34|Human|BurkinaFaso|H1N1|6B.1':0.0,'EPI_ISL_300893|2017.827|Human|Cotedivoire|H1N1|6B.1':0.0,'EPI_ISL_281620|2017.315|Human|Mali|H1N1|6B.1':0.0,'EPI_ISL_255312|2016.929|Human|China|H1N1|6B.1':0.0,'EPI_ISL_266846|2017.175|Human|Japan|H1N1|6B.1':0.0,'EPI_ISL_277632|2017.085|Human|Asia-Russia|H1N1|6B.1':0.0,'EPI_ISL_284834|2017.655|Human|NewZealand|H1N1|6B.1':0.0):0.000000006,'EPI_ISL_330381|2018.104|Human|BurkinaFaso|H1N1|6B.1':0.001605739)0.000:0.000000006)1.000:0.000000006,((((('EPI_ISL_277625|2017.471|Human|Thailand|H1N1|6B.1':0.004808440,((('EPI_ISL_248223|2017.022|Human|HongKong|H1N1|6B.1':0.0,'EPI_ISL_275657|2017.537|Human|HongKong|H1N1|6B.1':0.0):0.000000006,('EPI_ISL_275659|2017.548|Human|HongKong|H1N1|6B.1':0.003198340,'EPI_ISL_274869|2017.342|Human|Taiwan|H1N1|6B.1':0.003197617)0.000:0.000000006)0.000:0.000000006,'EPI_ISL_275662|2017.545|Human|Suriname|H1N1|6B.1':0.001594131)0.854:0.001594984)0.387:0.000000006,'EPI_ISL_289562|2017.26|Human|BurkinaFaso|H1N1|nan':0.001595754)0.000:0.000000006,'EPI_ISL_257811|2016.929|Human|China|H1N1|6B.1':0.000000006)0.706:0.000000006,'EPI_ISL_299838|2017.811|Human|Niger|H1N1|6B.1':0.001595559)0.000:0.000000006,('EPI_ISL_281813|2017.548|Human|France|H1N1|6B.1':0.001604701,(('EPI_ISL_4031226|2017.348|Human|China|H1N1|6B.1':0.0,'EPI_ISL_4031225|2017.348|Human|China|H1N1|6B.1':0.0,'EPI_ISL_4031219|2017.403|Human|China|H1N1|6B.1':0.0,'EPI_ISL_4031215|2017.362|Human|China|H1N1|6B.1':0.0,'EPI_ISL_4031211|2017.332|Human|China|H1N1|6B.1':0.0,'EPI_ISL_4031221|2017.405|Human|China|H1N1|6B.1':0.0,'EPI_ISL_4031224|2017.348|Human|China|H1N1|6B.1':0.0):0.000000006,'EPI_ISL_4031220|2017.737|Human|China|H1N1|6B.1':0.001596334)0.849:0.001595467)0.000:0.000000006)0.000:0.000000006)0.922:0.000000006)0.000:0.000000006)0.834:0.001595923)0.429:0.000000006,(('EPI_ISL_202380|2015.74|Human|Canada|H1N1|6B.1':0.0,'EPI_ISL_203591|2015.74|Human|Canada|H1N1|6B.1':0.0):0.000000006,'EPI_ISL_332425|2018.805|Human|Japan|H1N1|6B.1A':0.001596083)0.854:0.001596563)0.000:0.000000006,('EPI_ISL_372076|2018.975|Human|USA|H0N0|6B.1A.2':0.003200469,('EPI_ISL_376761|2018.181|Human|USA|H1N1|6B.1A':0.001597872,('EPI_ISL_376789|2018.115|Human|USA|H1N1|6B.1A':0.0,'EPI_ISL_376704|2018.088|Human|USA|H1N1|6B.1A':0.0):0.000000006)0.000:0.000000006)0.863:0.001597154)0.430:0.000000006,('EPI_ISL_294135|2018.014|Human|France|H1N1|6B.1A':0.003199514,'EPI_ISL_233492|2016.036|Human|Indonesia|H1N1|6B.1':0.001606990)0.762:0.000000006)0.000:0.000000006,(('EPI_ISL_202570|2015.767|Human|HongKong|H1N1|6B.1':0.0,'EPI_ISL_206505|2015.767|Human|HongKong|H1N1|6B.1':0.0,'EPI_ISL_203605|2015.767|Human|HongKong|H1N1|6B.1':0.0,'EPI_ISL_294127|2017.964|Human|France|H1N1|6B.1A':0.0,'EPI_ISL_294143|2018.027|Human|France|H1N1|6B.1A':0.0,'EPI_ISL_294141|2018.014|Human|France|H1N1|6B.1A':0.0,'EPI_ISL_303311|2018.022|Human|UK|H1N1|6B.1A':0.0,'EPI_ISL_376729|2018.164|Human|Hawaii|H1N1|6B.1A':0.0):0.000000006,('EPI_ISL_305398|2018.123|Human|France|H1N1|6B.1A.6':0.004813545,'EPI_ISL_373482|2018.088|Human|USA|H1N1|6B.1A':0.001597419)0.000:0.000000006)0.927:0.001596973)0.430:0.000000006,(('EPI_ISL_227489|2016.265|Human|TheCaribbean|H1N1|6B.1':0.001598194,('EPI_ISL_298764|2018.019|Human|Belgium|H1N1|6B.1A':0.001596387,('EPI_ISL_320576|2018.052|Human|Belgium|H1N1|6B.1A':0.0,'EPI_ISL_292421|2017.893|Human|Singapore|H1N1|6B.1A':0.0):0.000000006)0.000:0.000000006)0.866:0.001597990,'EPI_ISL_334433|2018.833|Human|Australia|H1N1|6B.1A':0.004830082)0.609:0.000000006)0.000:0.000000006)0.427:0.000000006,'EPI_ISL_236220|2015.841|Human|Singapore|H1N1|6B.1':0.001596705)0.000:0.000000006,(('EPI_ISL_312100|2018.195|Human|UK|H1N1|6B.1A.5b':0.0,'EPI_ISL_312079|2018.178|Human|UK|H1N1|6B.1A.5b':0.0):0.001595724,'EPI_ISL_203606|2015.825|Human|USA|H1N1|6B.1':0.000000006)0.826:0.001596214)0.000:0.000000006,'EPI_ISL_282765|2017.334|Human|Congo|H1N1|6B.1':0.001596260)0.444:0.000000006,'EPI_ISL_215678|2016.055|Human|Mongolia|H1N1|6B.1':0.001596741)0.000:0.000000006,'EPI_ISL_373443|2018.211|Human|Germany|H1N1|6B.1A':0.001596595)0.424:0.000000006,'EPI_ISL_376571|2018.216|Human|Japan|H1N1|6B.1A':0.001596214)0.000:0.000000006,'EPI_ISL_238763|2016.464|Human|Nicaragua|H1N1|6B.1':0.001596906)0.000:0.000000006,(('EPI_ISL_233032|2016.549|Human|Chile|H1N1|nan':0.000000006,('EPI_ISL_259897|2017.06|Human|Mexico|H1N1|6B.1':0.003199417,(('EPI_ISL_232668|2016.169|Human|Mali|H1N1|6B.1':0.0,'EPI_ISL_267243|2014.953|wild.ans|Netherlands|H3N6|nan':0.0,'EPI_ISL_233068|2016.423|Human|Argentina|H1N1|6B.1':0.0,'EPI_ISL_281610|2017.411|Human|Argentina|H1N1|6B.1':0.0,'EPI_ISL_273787|2017.397|Human|Bolivia|H1N1|6B.1':0.0):0.000000006,'EPI_ISL_238753|2016.516|Human|Bolivia|H1N1|6B.1':0.001596004)0.000:0.000000006)0.895:0.001597115)0.430:0.001603705,('EPI_ISL_214170|2016.071|Human|USA|H1N1|6B.1':0.0,'EPI_ISL_233502|2016.418|Human|FrenchGuiana|H1N1|6B.1':0.0):0.000000006)0.845:0.001598215)0.425:0.000000006)0.000:0.000000006)0.000:0.000000006,('EPI_ISL_293357|2016.191|Human|USA|H1N1|nan':0.000000006,'EPI_ISL_330878|2018.679|Human|Bolivia|H1N1|6B.1A':0.001596201)0.860:0.001596375)0.000:0.000000006,('EPI_ISL_372067|2018.989|Human|USA|H0N0|6B.1A':0.0,'EPI_ISL_372062|2018.97|Human|USA|H0N0|6B.1A.1':0.0,'EPI_ISL_372034|2018.948|Human|USA|H0N0|6B.1A.1':0.0,'EPI_ISL_372063|2018.962|Human|USA|H0N0|6B.1A':0.0,'EPI_ISL_372032|2018.989|Human|USA|H0N0|6B.1A.1':0.0,'EPI_ISL_421438|2018.134|Human|Kenya|H1N1|6B.1A.1':0.0,'EPI_ISL_287706|2017.677|Human|Mozambique|H1N1|6B.1':0.0,'EPI_ISL_4081220|2018.666|swine|Zambia|H1N1|6B.1A':0.0,'EPI_ISL_4081225|2018.666|swine|Zambia|H1N1|6B.1A':0.0,'EPI_ISL_4081222|2018.666|swine|Zambia|H1N1|6B.1A':0.0,'EPI_ISL_334445|2015.989|Human|China|H1N1|6B.1':0.0,'EPI_ISL_334446|2015.989|Human|China|H1N1|6B.1':0.0,'EPI_ISL_4031233|2018.195|Human|China|H1N1|6B.1A.1':0.0,'EPI_ISL_4031243|2018.005|Human|China|H1N1|6B.1A.1':0.0,'EPI_ISL_4031235|2018.551|Human|China|H1N1|6B.1A.1':0.0,'EPI_ISL_4031232|2018.005|Human|China|H1N1|6B.1A.1':0.0,'EPI_ISL_4031240|2018.553|Human|China|H1N1|6B.1A.1':0.0,'EPI_ISL_365609|2018.041|Human|China|H1N1|6B.1A.1':0.0,'EPI_ISL_4031230|2018.005|Human|China|H1N1|6B.1A.1':0.0,'EPI_ISL_365642|2019.036|Human|China|H1N1|6B.1A':0.0,'EPI_ISL_202772|2015.759|Human|HongKong|H1N1|6B.1':0.0,'EPI_ISL_203604|2015.759|Human|HongKong|H1N1|6B.1':0.0,'EPI_ISL_234636|2016.587|Human|HongKong|H1N1|6B.1':0.0,'EPI_ISL_232169|2016.366|Human|HongKong|H1N1|6B.1':0.0,'EPI_ISL_502171|2015.915|Human|Taiwan|H1N1|6B.1':0.0,'EPI_ISL_211978|2015.901|Human|Taiwan|H1N1|6B.1':0.0,'EPI_ISL_277396|2017.332|Human|Taiwan|H1N1|6B.1A':0.0,'EPI_ISL_502165|2017.759|Human|Taiwan|H1N1|6B.1A':0.0,'EPI_ISL_320463|2018.101|Human|Belgium|H1N1|6B.1A.5b':0.0,'EPI_ISL_213835|2015.816|Human|Czech|H1N1|6B.1':0.0,'EPI_ISL_233387|2016.257|Human|France|H1N1|6B.1':0.0,'EPI_ISL_219338|2016.219|Human|France|H1N1|6B.1':0.0,'EPI_ISL_381049|2016.306|swine|France|H1N1|6B.1':0.0,'EPI_ISL_290229|2017.948|Human|France|H1N1|6B.1A':0.0,'EPI_ISL_285645|2017.8|Human|France|H1N1|6B.1A':0.0,'EPI_ISL_302318|2017.995|Human|France|H1N1|6B.1A.5b':0.0,'EPI_ISL_297460|2018.019|Human|France|H1N1|6B.1A':0.0,'EPI_ISL_305479|2018.058|Human|France|H1N1|6B.1A':0.0,'EPI_ISL_305480|2018.068|Human|France|H1N1|6B.1A':0.0,'EPI_ISL_306574|2018.153|Human|France|H1N1|6B.1A.1':0.0,'EPI_ISL_305387|2018.041|Human|France|H1N1|6B.1A.5b':0.0,'EPI_ISL_376640|2018.044|Human|Germany|H1N1|6B.1A':0.0,'EPI_ISL_376724|2018.063|Human|Germany|H1N1|6B.1A':0.0,'EPI_ISL_373439|2018.156|Human|Germany|H1N1|6B.1A.1':0.0,'EPI_ISL_373425|2018.236|Human|Germany|H1N1|6B.1A.1':0.0,'EPI_ISL_373424|2018.236|Human|Germany|H1N1|6B.1A.1':0.0,'EPI_ISL_391762|2018.016|Human|Greece|H1N1|6B.1A':0.0,'EPI_ISL_212254|2015.989|Human|Ireland|H1N1|6B.1':0.0,'EPI_ISL_373448|2018.121|Human|Italy|H1N1|6B.1A':0.0,'EPI_ISL_233745|2016.178|Human|Montenegro|H1N1|6B.1':0.0,'EPI_ISL_239751|2016.131|Human|Netherlands|H1N1|6B.1':0.0,'EPI_ISL_291975|2017.992|Human|Netherlands|H1N1|6B.1A':0.0,'EPI_ISL_291992|2017.932|Human|Netherlands|H1N1|6B.1A.5b':0.0,'EPI_ISL_301267|2018.063|Human|Netherlands|H1N1|6B.1A':0.0,'EPI_ISL_309600|2018.288|Human|Netherlands|H1N1|6B.1A':0.0,'EPI_ISL_305964|2018.222|Human|Netherlands|H1N1|6B.1A.1':0.0,'EPI_ISL_207547|2015.97|Human|Russia|H1N1|6B.1':0.0,'EPI_ISL_207566|2016.027|Human|Russia|H1N1|6B.1':0.0,'EPI_ISL_233980|2016.085|Human|Russia|H1N1|6B.1':0.0,'EPI_ISL_316026|2018.11|Human|Russia|H1N1|6B.1A.1':0.0,'EPI_ISL_291106|2017.953|Human|Spain|H1N1|6B.1A':0.0,'EPI_ISL_291107|2017.956|Human|Spain|H1N1|6B.1A':0.0,'EPI_ISL_15082408|2017.997|Human|Spain|H1N1|6B.1A.5b':0.0,'EPI_ISL_297943|2018.047|Human|Spain|H1N1|6B.1A':0.0,'EPI_ISL_15082412|2018.047|Human|Spain|H1N1|6B.1A.5b':0.0,'EPI_ISL_15082423|2018.142|Human|Spain|H1N1|6B.1A.5b':0.0,'EPI_ISL_356453|2019.115|Human|Spain|H1N1|6B.1A.1':0.0,'EPI_ISL_376064|2019.06|Human|Spain|H1N1|6B.1A.1':0.0,'EPI_ISL_202354|2015.814|Human|Sweden|H1N1|6B.1':0.0,'EPI_ISL_202350|2015.858|Human|Sweden|H1N1|6B.1':0.0,'EPI_ISL_292063|2017.967|Human|Sweden|H1N1|6B.1A':0.0,'EPI_ISL_292041|2017.948|Human|Sweden|H1N1|6B.1A.1':0.0,'EPI_ISL_310352|2018.23|Human|Sweden|H1N1|6B.1A.1':0.0,'EPI_ISL_310356|2018.271|Human|Sweden|H1N1|6B.1A.5b':0.0,'EPI_ISL_310315|2018.085|Human|Sweden|H1N1|6B.1A.6':0.0,'EPI_ISL_240929|2015.912|Human|UK|H1N1|6B.1':0.0,'EPI_ISL_212234|2015.885|Human|UK|H1N1|6B.1':0.0,'EPI_ISL_241269|2016.219|Human|UK|H1N1|6B.1':0.0,'EPI_ISL_241277|2016.219|Human|UK|H1N1|6B.1':0.0,'EPI_ISL_241383|2016.131|Human|UK|H1N1|6B.1':0.0,'EPI_ISL_270588|2017.066|Human|UK|H1N1|6B.1':0.0,'EPI_ISL_291029|2017.888|Human|UK|H1N1|6B.1A':0.0,'EPI_ISL_373413|2018.203|Human|UK|H1N1|6B.1A':0.0,'EPI_ISL_301422|2018.041|Human|UK|H1N1|6B.1A':0.0,'EPI_ISL_312016|2018.134|Human|UK|H1N1|6B.1A.1':0.0,'EPI_ISL_230456|2016.098|Human|Ukraine|H1N1|6B.1':0.0,'EPI_ISL_387222|2019.044|Human|Italy|H3N2|3C.2a1b.2':0.0,'EPI_ISL_366562|2019.181|Human|USA|H3N2|3C.2a1b.2':0.0,'EPI_ISL_216198|2015.97|Human|Korea|H1N1|6B.1':0.0,'EPI_ISL_387280|2019.036|Human|Korea|H1N1|6B.1A.5a':0.0,'EPI_ISL_221594|2015.989|Human|Canada|H1N1|6B.1':0.0,'EPI_ISL_221592|2015.989|Human|Canada|H1N1|6B.1':0.0,'EPI_ISL_218144|2015.836|Human|Canada|H1N1|6B.1':0.0,'EPI_ISL_221590|2015.962|Human|Canada|H1N1|6B.1':0.0,'EPI_ISL_221593|2015.97|Human|Canada|H1N1|6B.1':0.0,'EPI_ISL_225467|2016.284|Dom.gal|Canada|H1N1|6B.1':0.0,'EPI_ISL_225468|2016.284|Dom.gal|Canada|H1N1|6B.1':0.0,'EPI_ISL_218146|2016.016|Human|Canada|H1N1|6B.1':0.0,'EPI_ISL_218147|2016.019|Human|Canada|H1N1|6B.1':0.0,'EPI_ISL_227452|2016.167|Human|Canada|H1N1|6B.1':0.0,'EPI_ISL_227450|2016.186|Human|Canada|H1N1|6B.1':0.0,'EPI_ISL_227441|2016.126|Human|Canada|H1N1|6B.1':0.0,'EPI_ISL_282512|2016.265|swine|Canada|H1N1|6B.1':0.0,'EPI_ISL_224153|2015.995|Human|USA|H1N1|6B.1':0.0,'EPI_ISL_213162|2015.981|Human|USA|H1N1|6B.1':0.0,'EPI_ISL_205489|2015.877|Human|USA|H1N1|6B.1':0.0,'EPI_ISL_210311|2015.945|Human|USA|H1N1|6B.1':0.0,'EPI_ISL_210308|2015.997|Human|USA|H1N1|6B.1':0.0,'EPI_ISL_228235|2015.822|Human|USA|H1N1|6B.1':0.0,'EPI_ISL_328432|2016.219|Dom.gal|USA|H1N1|6B.1':0.0,'EPI_ISL_216108|2016.172|Human|USA|H1N1|6B.1':0.0,'EPI_ISL_221120|2016.123|Human|USA|H1N1|6B.1':0.0,'EPI_ISL_240284|2016.795|Human|USA|H1N1|6B.1':0.0,'EPI_ISL_213263|2016.068|Human|USA|H1N1|6B.1':0.0,'EPI_ISL_216170|2016.098|Human|USA|H1N1|6B.1':0.0,'EPI_ISL_223293|2016.246|Human|USA|H1N1|6B.1':0.0,'EPI_ISL_215053|2016.104|Human|USA|H1N1|6B.1':0.0,'EPI_ISL_213196|2016.085|Human|USA|H1N1|6B.1':0.0,'EPI_ISL_293475|2016.142|Human|USA|H1N1|6B.1':0.0,'EPI_ISL_221209|2016.221|Human|USA|H1N1|6B.1':0.0,'EPI_ISL_213203|2016.027|Human|USA|H1N1|6B.1':0.0,'EPI_ISL_221104|2016.112|Human|USA|H1N1|6B.1':0.0,'EPI_ISL_216157|2016.126|Human|USA|H1N1|6B.1':0.0,'EPI_ISL_223298|2016.276|Human|USA|H1N1|6B.1':0.0,'EPI_ISL_212202|2016.03|swine|USA|H1N1|6B.1':0.0,'EPI_ISL_225500|2016.301|swine|USA|H1N1|6B.1':0.0,'EPI_ISL_248248|2017.016|Human|USA|H1N1|6B.1':0.0,'EPI_ISL_373468|2018.107|Human|USA|H1N1|6B.1A':0.0,'EPI_ISL_376812|2018.096|Human|USA|H1N1|6B.1A':0.0,'EPI_ISL_376507|2018.901|Human|USA|H1N1|6B.1A':0.0,'EPI_ISL_376703|2018.088|Human|USA|H1N1|6B.1A.1':0.0,'EPI_ISL_305309|2018.096|Human|USA|H1N1|6B.1A.1':0.0,'EPI_ISL_300888|2018.096|Human|USA|H1N1|6B.1A.1':0.0,'EPI_ISL_373479|2018.293|Human|USA|H1N1|6B.1A.1':0.0,'EPI_ISL_376838|2018.192|Human|USA|H1N1|6B.1A.1':0.0,'EPI_ISL_376754|2018.104|Human|USA|H1N1|6B.1A.1':0.0,'EPI_ISL_376811|2018.164|Human|USA|H1N1|6B.1A.1':0.0,'EPI_ISL_373495|2018.277|Human|USA|H1N1|6B.1A.1':0.0,'EPI_ISL_370620|2018.995|Human|USA|H1N1|6B.1A.1':0.0,'EPI_ISL_376550|2018.904|Human|USA|H1N1|6B.1A.1':0.0,'EPI_ISL_366597|2019.112|Human|USA|H1N1|6B.1A.1':0.0,'EPI_ISL_370103|2019.079|Human|USA|H1N1|6B.1A.1':0.0,'EPI_ISL_369821|2019.027|Human|USA|H1N1|6B.1A.1':0.0,'EPI_ISL_369793|2019.03|Human|USA|H1N1|6B.1A.1':0.0,'EPI_ISL_370154|2019.082|Human|USA|H1N1|6B.1A.1':0.0,'EPI_ISL_366511|2019.093|Human|USA|H1N1|6B.1A.1':0.0,'EPI_ISL_368951|2019.252|Human|USA|H1N1|6B.1A.1':0.0,'EPI_ISL_501999|2019.096|Human|USA|H1N1|6B.1A.1':0.0,'EPI_ISL_501996|2019.088|Human|USA|H1N1|6B.1A.1':0.0,'EPI_ISL_387499|2019.233|Human|USA|H1N1|6B.1A.1':0.0,'EPI_ISL_202064|2015.693|Human|Japan|H1N1|6B.1':0.0,'EPI_ISL_266843|2017.208|Human|Japan|H1N1|6B.1':0.0,'EPI_ISL_331840|2018.688|Human|Japan|H1N1|6B.1A':0.0,'EPI_ISL_305552|2018.025|Human|Japan|H1N1|6B.1A':0.0,'EPI_ISL_376569|2018.082|Human|Japan|H1N1|6B.1A':0.0,'EPI_ISL_232632|2015.986|Human|Afghanistan|H1N1|6B.1':0.0,'EPI_ISL_233090|2016.443|Human|Afghanistan|H1N1|6B.1':0.0,'EPI_ISL_233987|2015.981|Human|Asia-Russia|H1N1|6B.1':0.0,'EPI_ISL_312592|2017.742|Human|Australia|H1N1|6B.1A':0.0,'EPI_ISL_362099|2018.008|Human|Australia|H1N1|6B.1A.1':0.0,'EPI_ISL_399202|2018.173|swine|Australia|H1N1|6B.1A':0.0,'EPI_ISL_218190|2015.871|Human|Bahrain|H1N1|6B.1':0.0,'EPI_ISL_263240|2016.325|Human|Brazil|H1N1|6B.1':0.0,'EPI_ISL_13563916|2018.729|Human|Brazil|H1N1|6B.1A.1':0.0,'EPI_ISL_221605|2015.937|Human|Cambodia|H1N1|6B.1':0.0,'EPI_ISL_239919|2016.508|Human|Cambodia|H1N1|6B.1':0.0,'EPI_ISL_227474|2016.101|Human|Chile|H1N1|6B.1':0.0,'EPI_ISL_233483|2016.202|Human|Chile|H1N1|6B.1':0.0,'EPI_ISL_227470|2016.268|Human|Dominica|H1N1|6B.1':0.0,'EPI_ISL_213160|2015.962|Human|Georgia|H1N1|6B.1':0.0,'EPI_ISL_213172|2016.036|Human|Georgia|H1N1|6B.1':0.0,'EPI_ISL_221613|2016.172|Human|Georgia|H1N1|6B.1':0.0,'EPI_ISL_210293|2015.997|Human|Hawaii|H1N1|6B.1':0.0,'EPI_ISL_230408|2016.339|Human|Honduras|H1N1|6B.1':0.0,'EPI_ISL_336774|2018.468|Human|Honduras|H1N1|6B.1A.1':0.0,'EPI_ISL_335734|2018.49|Human|Honduras|H1N1|6B.1A.1':0.0,'EPI_ISL_233515|2016.227|Human|India|H1N1|6B.1':0.0,'EPI_ISL_289569|2017.132|Human|Indonesia|H1N1|6B.1':0.0,'EPI_ISL_257040|2015.94|Human|Iran|H1N1|6B.1':0.0,'EPI_ISL_206556|2015.896|Human|Kazakhstan|H1N1|6B.1':0.0,'EPI_ISL_223260|2016.112|Human|Kazakhstan|H1N1|6B.1':0.0,'EPI_ISL_223275|2016.019|Human|Laos|H1N1|6B.1':0.0,'EPI_ISL_233742|2016.038|Human|Lebanon|H1N1|6B.1':0.0,'EPI_ISL_238767|2016.41|Human|Mexico|H1N1|6B.1':0.0,'EPI_ISL_208494|2015.855|Human|Mongolia|H1N1|6B.1':0.0,'EPI_ISL_237850|2016.257|Human|NewZealand|H1N1|6B.1':0.0,'EPI_ISL_312589|2017.636|Human|NewZealand|H1N1|6B.1A':0.0,'EPI_ISL_312588|2017.66|Human|NewZealand|H1N1|6B.1A.1':0.0,'EPI_ISL_369674|2015.866|Human|Nicaragua|H1N1|6B.1':0.0,'EPI_ISL_253216|2016.817|Human|Pakistan|H1N1|6B.1':0.0,'EPI_ISL_227515|2016.415|Human|Panama|H1N1|6B.1':0.0,'EPI_ISL_261883|2016.202|Human|PapuaNewGuinea|H1N1|6B.1':0.0,'EPI_ISL_312594|2017.715|Human|Philippines|H1N1|6B.1A':0.0,'EPI_ISL_227015|2016.23|Human|Singapore|H1N1|6B.1':0.0,'EPI_ISL_281330|2017.449|Human|Singapore|H1N1|6B.1A':0.0,'EPI_ISL_340469|2018.852|Human|Singapore|H1N1|6B.1A':0.0,'EPI_ISL_253047|2016.314|Human|Suriname|H1N1|6B.1':0.0,'EPI_ISL_213123|2015.904|Human|TheCaribbean|H1N1|6B.1':0.0,'EPI_ISL_339386|2019.052|Human|TheCaribbean|H1N1|6B.1A.1':0.0,'EPI_ISL_235024|2016.38|Human|Uruguay|H1N1|6B.1':0.0):0.000000006)0.422:0.000000006,('EPI_ISL_321711|2018.145|Human|Singapore|H1N1|6B.1A.1':0.001596411,'EPI_ISL_273727|2016.369|swine|Japan|H1N1|6B.1':0.004813902)0.178:0.000000006)0.433:0.000000006)0.000:0.000000006,'EPI_ISL_237866|2016.563|Human|Cambodia|H1N1|6B.1':0.001596214)0.425:0.000000006)0.422:0.000000006,(('EPI_ISL_505574|2018.712|Human|Korea|H1N1|6B.1A':0.000000006,'EPI_ISL_259851|2016.262|Human|VietNam|H1N1|6B.1':0.003200388)0.861:0.001596073,'EPI_ISL_366734|2019.112|Human|Georgia|H1N1|6B.1A.5b':0.001596533)0.000:0.000000006)0.000:0.000000006,('EPI_ISL_312587|2017.57|Human|NewZealand|H1N1|6B.1':0.001596275,('EPI_ISL_269663|2017.195|Human|Singapore|H1N1|6B.1':0.001597051,('EPI_ISL_269259|2017.063|Human|Australia|H1N1|6B.1':0.0,'EPI_ISL_312183|2017.436|Human|Malaysia|H1N1|6B.1':0.0):0.000000006)0.000:0.000000006)0.845:0.001596670)0.427:0.000000006,'EPI_ISL_332338|2018.83|Human|Sweden|H1N1|6B.1A':0.001596698)0.264:0.000000006,'EPI_ISL_15082419|2018.129|Human|Spain|H1N1|6B.1A':0.001596563)0.427:0.000000006,('EPI_ISL_370118|2019.022|Human|USA|H1N1|6B.1A.1':0.001596914,'EPI_ISL_234644|2015.803|Human|Japan|H1N1|6B.1':0.001597268)0.837:0.000000006)0.000:0.000000006)0.432:0.000000006,'EPI_ISL_240944|2015.973|Human|UK|H1N1|6B.1':0.000000006)0.000:0.000000006,'EPI_ISL_230425|2016.126|Human|Trinidad|H1N1|6B.1':0.000000006)0.422:0.000000006,(('EPI_ISL_248175|2016.587|Human|HongKong|H1N1|6B.1':0.000000006,'EPI_ISL_316041|2018.123|Human|Russia|H1N1|6B.1A.1':0.003199611)0.723:0.000000006,'EPI_ISL_218965|2016.033|Human|Guyana|H1N1|6B.1':0.001596705)0.749:0.000000006)0.421:0.000000006,('EPI_ISL_329743|2018.679|Human|Sweden|H1N1|6B.1A':0.001597297,('EPI_ISL_329740|2018.663|Human|Sweden|H1N1|6B.1A':0.001596534,'EPI_ISL_340461|2018.767|Human|Singapore|H1N1|6B.1A':0.000000006)0.000:0.000000006)0.876:0.001597620)0.000:0.000000006)0.417:0.000000006)0.000:0.000000006,'EPI_ISL_232722|2016.238|Human|Bahrain|H1N1|6B.1':0.001597155)0.000:0.000000006,'EPI_ISL_4031234|2018.551|Human|China|H1N1|6B.1A.1':0.006431971)0.423:0.000000006)0.418:0.000000006,'EPI_ISL_376659|2018.066|Human|USA|H1N1|6B.1A.1':0.001602087)0.428:0.000000006,('EPI_ISL_293079|2017.822|Human|Denmark|H1N1|6B.1A':0.004813059,('EPI_ISL_313066|2017.926|Human|Korea|H1N1|6B.1A':0.001597050,'EPI_ISL_312596|2017.893|Human|Australia|H1N1|6B.1A':0.001596832)0.000:0.000000006)0.908:0.003202276)0.000:0.000000006)0.424:0.000000006,(('EPI_ISL_376531|2018.866|Human|Korea|H1N1|6B.1A.5a':0.009797501,'EPI_ISL_372914|2019.463|swine|USA|H1N1|6B.1A.7':0.000000006)0.840:0.001595914,'EPI_ISL_218092|2016.112|Human|USA|H1N1|6B.1':0.000000006)0.866:0.001596339)0.426:0.000000006,(('EPI_ISL_233062|2016.497|Human|SouthAfrica|H1N1|6B.1':0.0,'EPI_ISL_9713664|2021.858|Human|SouthAfrica|H1N1|6B.1':0.0,'EPI_ISL_212251|2015.94|Human|Ireland|H1N1|6B.1':0.0):0.001597824,'EPI_ISL_366516|2018.981|Human|Korea|H1N1|6B.1A':0.003207299)0.753:0.000000006)0.000:0.000000006,((('EPI_ISL_376756|2018.019|Human|USA|H1N1|6B.1A':0.0,'EPI_ISL_376656|2018.077|Human|USA|H1N1|6B.1A':0.0,'EPI_ISL_376755|2018.014|Human|USA|H1N1|6B.1A':0.0,'EPI_ISL_373455|2018.005|Human|USA|H1N1|6B.1A':0.0):0.000000006,('EPI_ISL_329550|2018.123|swine|USA|H1N1|6B.1A.1':0.001600767,'EPI_ISL_376644|2018.058|Human|USA|H1N1|6B.1A':0.001596753)0.000:0.000000006)0.000:0.000000006,('EPI_ISL_282466|2016.798|swine|Canada|H3N2|nan':0.000000006,'EPI_ISL_373109|2018.184|swine|Canada|H3N2|nan':0.008051796)0.947:0.004809152)0.867:0.001596434)0.425:0.000000006)0.000:0.000000006,(('EPI_ISL_700966|2020.5|swine|USA|H3N2|3C.3a':0.001594432,('EPI_ISL_697668|2020.746|swine|USA|H1N1|6B.1A.1':0.003199997,'EPI_ISL_4081977|2021.047|swine|USA|H1N1|6B.1A.1':0.000000006)0.764:0.001611833)0.973:0.006435284,('EPI_ISL_353929|2018.962|Human|Belgium|H1N1|6B.1A.1':0.0,'EPI_ISL_376664|2018.019|Human|USA|H1N1|6B.1A':0.0):0.000000006)0.824:0.001596595)0.422:0.000000006)0.000:0.000000006,('EPI_ISL_233017|2016.224|Human|Bahamas|H1N1|6B.1':0.001596438,(('EPI_ISL_15082421|2018.14|Human|Spain|H1N1|6B.1A.5b':0.000000006,(('EPI_ISL_270594|2017.153|Human|UK|H1N1|6B.1':0.0,'EPI_ISL_286801|2017.258|Human|UK|H1N1|6B.1':0.0):0.000000006,'EPI_ISL_285926|2017.564|Human|Japan|H1N1|6B.1':0.004810426)0.923:0.003198751)0.929:0.001600509,(('EPI_ISL_237816|2016.317|Human|Philippines|H1N1|6B.1':0.000000006,((('EPI_ISL_366472|2019.093|Human|Georgia|H1N1|6B.1A.1':0.0,'EPI_ISL_369989|2019.06|Human|Georgia|H1N1|6B.1A.1':0.0):0.001598016,('EPI_ISL_366954|2019.121|Human|Germany|H1N1|6B.1A.1':0.0,'EPI_ISL_364696|2019.016|Human|UK|H1N1|6B.1A.1':0.0):0.000000006)0.000:0.000000006,('EPI_ISL_364697|2019.019|Human|UK|H1N1|6B.1A.1':0.000000006,'EPI_ISL_364710|2019.085|Human|UK|H1N1|6B.1A.1':0.001598079)0.896:0.003205441)0.832:0.001597828)0.000:0.000000006,'EPI_ISL_1653923|2017.868|Human|China|H1N1|6B.1':0.001603329)0.729:0.000000006)0.882:0.001597160)0.748:0.000000006)0.000:0.000000006)0.426:0.000000006,('EPI_ISL_346430|2019.093|Human|Singapore|H1N1|6B.1A.5b':0.003199278,('EPI_ISL_292502|2017.923|Human|Belgium|H1N1|6B.1A':0.003215708,('EPI_ISL_365626|2018.082|Human|China|H1N1|6B.1A':0.0,'EPI_ISL_365620|2018.068|Human|China|H1N1|6B.1A':0.0,'EPI_ISL_365613|2018.038|Human|China|H1N1|6B.1A':0.0,'EPI_ISL_358208|2019.09|Human|Iran|H1N1|6B.1A.5b':0.0):0.000000006)0.000:0.000000006)0.862:0.001596906)0.000:0.000000006,('EPI_ISL_502129|2016.18|Human|Taiwan|H1N1|6B.1':0.000000006,('EPI_ISL_354093|2018.836|Human|Belgium|H1N1|6B.1A.5':0.0,'EPI_ISL_335548|2018.964|Human|Sweden|H1N1|6B.1A.5':0.0):0.003208406)0.844:0.001596595)0.000:0.000000006,((('EPI_ISL_332422|2018.868|Human|Japan|H1N1|6B.1A.5a':0.003202575,('EPI_ISL_339370|2019.066|Human|Spain|H1N1|6B.1A.5a':0.001595728,('EPI_ISL_353928|2018.901|Human|Belgium|H1N1|6B.1A.5a':0.0,'EPI_ISL_366536|2019.082|Human|Italy|H1N1|6B.1A.5a':0.0,'EPI_ISL_334394|2018.986|Human|Spain|H1N1|6B.1A.5a':0.0,'EPI_ISL_372954|2019.184|Human|Spain|H1N1|6B.1A.5a':0.0,'EPI_ISL_387272|2019.096|Human|USA|H3N2|3C.2a1b.1':0.0,'EPI_ISL_387204|2019.085|Human|USA|H1N1|6B.1A.1':0.0,'EPI_ISL_340464|2018.696|Human|Singapore|H1N1|6B.1A.5a':0.0):0.000000006)0.000:0.000000006)0.907:0.001603174,((('EPI_ISL_357198|2019.17|Human|Belgium|H1N1|6B.1A.5':0.001595995,('EPI_ISL_224206|2016.205|Human|Italy|H1N1|6B.1':0.0,'EPI_ISL_372694|2019.142|Human|Italy|H1N1|6B.1A.5':0.0,'EPI_ISL_334370|2018.986|Human|Sweden|H1N1|6B.1A.5':0.0,'EPI_ISL_338423|2018.978|Human|UK|H1N1|6B.1A.5':0.0,'EPI_ISL_341265|2018.997|Human|UK|H1N1|6B.1A.5':0.0,'EPI_ISL_341234|2019.005|Human|UK|H1N1|6B.1A.5':0.0,'EPI_ISL_369740|2019.027|Human|UK|H1N1|6B.1A.5':0.0,'EPI_ISL_351396|2019.06|Human|UK|H1N1|6B.1A.5':0.0,'EPI_ISL_337449|2018.94|Human|Japan|H1N1|6B.1A.5':0.0,'EPI_ISL_403086|2019.737|Human|Japan|H1N1|6B.1A.5a.1':0.0):0.000000006)0.000:0.000000006,((('EPI_ISL_346490|2019.09|Human|France|H1N1|6B.1A.5':0.0,'EPI_ISL_338402|2019.058|Human|France|H1N1|6B.1A.5':0.0):0.001595240,'EPI_ISL_370138|2019.082|Human|USA|H1N1|6B.1A.5':0.001611022)0.796:0.001600700,('EPI_ISL_463708|2020.014|Human|Spain|H1N1|6B.1A.5a.1':0.003202275,('EPI_ISL_345247|2019.038|Human|Spain|H1N1|6B.1A.5':0.004816813,(((((('EPI_ISL_6816027|2021.69|swine|USA|H1N1|6B.1A.5a.1':0.006428769,('EPI_ISL_14115603|2022.359|Human|SouthAfrica|H1N1|6B.1A.5a.1':0.003201320,('EPI_ISL_369043|2019.274|Human|USA|H1N1|6B.1A.5b':0.001597407,((('EPI_ISL_463730|2020.085|Human|Spain|H1N1|6B.1A.5b':0.003201996,('EPI_ISL_2296287|2020.025|Human|Belgium|H1N1|6B.1A.5b':0.0,'EPI_ISL_427865|2020.041|Human|Germany|H1N1|6B.1A.5b':0.0,'EPI_ISL_404217|2019.975|Human|Sweden|H1N1|6B.1A.5b':0.0,'EPI_ISL_480547|2020.052|Human|UK|H1N1|6B.1A.5b':0.0,'EPI_ISL_9029132|2020.167|Human|UK|H1N1|6B.1A.5b':0.0,'EPI_ISL_427842|2020.057|Human|USA|H1N1|6B.1A.5b':0.0,'EPI_ISL_414799|2020.036|Human|USA|H1N1|6B.1A.5b':0.0,'EPI_ISL_427986|2020.082|Human|USA|H1N1|6B.1A.5b':0.0):0.000000006)0.000:0.000000006,'EPI_ISL_414719|2020.036|Human|Georgia|H1N1|6B.1A.5b':0.001596607)0.870:0.001596743,(((('EPI_ISL_412525|2019.975|Human|USA|H1N1|6B.1A.5b':0.001601312,'EPI_ISL_427944|2020.063|Human|USA|H1N1|6B.1A.5b':0.001596529)0.000:0.000000006,'EPI_ISL_502027|2019.23|Human|Korea|H1N1|6B.1A.5b':0.001597155)0.000:0.000000006,('EPI_ISL_427943|2020.057|Human|USA|H1N1|6B.1A.5b':0.001596877,('EPI_ISL_414828|2020.036|Human|USA|H1N1|6B.1A.5b':0.0,'EPI_ISL_414829|2020.036|Human|USA|H1N1|6B.1A.5b':0.0):0.001596900)0.000:0.000000006)0.829:0.000000006,(('EPI_ISL_405414|2019.937|Human|USA|H1N1|6B.1A.5b':0.0,'EPI_ISL_435226|2020.109|Human|USA|H1N1|6B.1A.5b':0.0,'EPI_ISL_414208|2020.005|Human|USA|H1N1|6B.1A.5b':0.0,'EPI_ISL_414911|2020.022|Human|USA|H1N1|6B.1A.5b':0.0,'EPI_ISL_414910|2020.033|Human|USA|H1N1|6B.1A.5b':0.0,'EPI_ISL_435227|2020.117|Human|USA|H1N1|6B.1A.5b':0.0,'EPI_ISL_414792|2020.036|Human|USA|H1N1|6B.1A.5b':0.0,'EPI_ISL_414075|2019.975|Human|Hawaii|H1N1|6B.1A.5b':0.0):0.000000006,'EPI_ISL_372533|2019.312|Human|USA|H3N2|3C.3a1':0.001604614)0.000:0.000000006)0.000:0.000000006)0.855:0.001597078)0.000:0.000000006)0.000:0.000000006)0.846:0.001596751,'EPI_ISL_369766|2019.038|Human|USA|H1N1|6B.1A.5a':0.001596368)0.000:0.000000006,(('EPI_ISL_487114|2020.093|Human|Luxembourg|H1N1|6B.1A.5a.1':0.000000006,'EPI_ISL_366506|2019.099|Human|USA|H1N1|6B.1A.5a':0.003200967)0.424:0.001597238,(('EPI_ISL_414052|2020.019|Human|USA|H1N1|6B.1A.5a.1':0.000000006,(('EPI_ISL_399973|2019.868|Human|Sweden|H1N1|6B.1A.5a.1':0.0,'EPI_ISL_413679|2020.016|Human|Sweden|H1N1|6B.1A.5a.1':0.0):0.001607142,'EPI_ISL_427951|2020.055|Human|USA|H1N1|6B.1A.5a.1':0.001601044)0.812:0.001600712)0.847:0.001596375,((((('EPI_ISL_9029184|2020.169|Human|UK|H1N1|6B.1A.5a.1':0.001596343,('EPI_ISL_414784|2020.027|Human|USA|H1N1|6B.1A.5a.1':0.003199520,('EPI_ISL_405006|2019.995|Human|Germany|H1N1|6B.1A.5a.1':0.001596419,('EPI_ISL_609925|2020.197|Human|Ukraine|H1N1|6B.1A.5a.1':0.001596647,'EPI_ISL_609930|2020.158|Human|Ukraine|H1N1|6B.1A.5a.1':0.000000006)0.851:0.001596926)0.000:0.000000006)0.462:0.000000006)0.686:0.000000006,('EPI_ISL_414752|2020.033|Human|Italy|H1N1|6B.1A.5a.1':0.001597768,('EPI_ISL_527254|2020.243|Human|Mozambique|H1N1|6B.1A.5a.1':0.001596479,('EPI_ISL_4005744|2021.449|Human|Westafrica|H1N1|6B.1A.5a.1':0.001596479,'EPI_ISL_2455699|2020.093|Human|Belgium|H1N1|6B.1A.5a.1':0.001596343)0.000:0.000000006)0.234:0.000000006)1.000:0.000000006)0.000:0.000000006,'EPI_ISL_6825319|2020.178|Human|Brazil|H1N1|6B.1A.5a.1':0.001596479)0.000:0.000000006,('EPI_ISL_959867|2020.183|Human|HongKong|H1N1|6B.1A.5a.1':0.0,'EPI_ISL_1840659|2019.978|Human|Belgium|H1N1|6B.1A.5a.1':0.0,'EPI_ISL_527202|2020.172|Human|Bulgaria|H1N1|6B.1A.5a.1':0.0,'EPI_ISL_527197|2020.128|Human|Bulgaria|H1N1|6B.1A.5a.1':0.0,'EPI_ISL_403451|2019.967|Human|France|H1N1|6B.1A.5a.1':0.0,'EPI_ISL_406541|2020.019|Human|Luxembourg|H1N1|6B.1A.5a.1':0.0,'EPI_ISL_527270|2020.148|Human|Slovenia|H1N1|6B.1A.5a.1':0.0,'EPI_ISL_410365|2020.057|Human|Spain|H1N1|6B.1A.5a.1':0.0,'EPI_ISL_463716|2020.046|Human|Spain|H1N1|6B.1A.5a.1':0.0,'EPI_ISL_412393|2020.033|Human|Sweden|H1N1|6B.1A.5a.1':0.0,'EPI_ISL_480518|2020.033|Human|UK|H1N1|6B.1A.5a.1':0.0,'EPI_ISL_404324|2019.899|Human|USA|H1N1|6B.1A.5a.1':0.0,'EPI_ISL_414202|2019.992|Human|USA|H1N1|6B.1A.5a.1':0.0,'EPI_ISL_412518|2019.956|Human|USA|H1N1|6B.1A.5a.1':0.0,'EPI_ISL_412532|2019.959|Human|USA|H1N1|6B.1A.5a.1':0.0,'EPI_ISL_428027|2020.06|Human|USA|H1N1|6B.1A.5a.1':0.0,'EPI_ISL_427957|2020.074|Human|USA|H1N1|6B.1A.5a.1':0.0,'EPI_ISL_427824|2020.087|Human|USA|H1N1|6B.1A.5a.1':0.0,'EPI_ISL_435214|2020.109|Human|USA|H1N1|6B.1A.5a.1':0.0,'EPI_ISL_427956|2020.074|Human|USA|H1N1|6B.1A.5a.1':0.0,'EPI_ISL_412492|2019.959|Human|Georgia|H1N1|6B.1A.5a.1':0.0):0.000000006)1.000:0.000000006,('EPI_ISL_503624|2020.082|swine|USA|H1N1|6B.1A.5a.1':0.001596156,('EPI_ISL_414129|2019.995|Human|USA|H1N1|6B.1A.5a.1':0.001597062,('EPI_ISL_414167|2019.962|Human|Spain|H1N1|6B.1A.5a.1':0.001596288,'EPI_ISL_405436|2019.94|Human|USA|H1N1|6B.1A.5a.1':0.003200380)0.496:0.000000006)0.000:0.000000006)1.000:0.000000006)1.000:0.000000006)0.000:0.000000006)0.837:0.001597429)0.000:0.000000006,((((((((('EPI_ISL_376413|2018.811|Human|USA|H1N1|6B.1A.5a':0.001596482,('EPI_ISL_503555|2019.216|Human|China|H1N1|6B.1A.5a':0.0,'EPI_ISL_503550|2019.121|Human|China|H1N1|6B.1A.5a':0.0,'EPI_ISL_353967|2019.167|Human|Guyana|H1N1|6B.1A.5a':0.0,'EPI_ISL_353969|2019.137|Human|Guyana|H1N1|6B.1A.5a':0.0):0.001596619)0.000:0.000000006,'EPI_ISL_510025|2020.071|Human|Philippines|H1N1|6B.1A.5a.1':0.001596419)0.000:0.000000006,('EPI_ISL_338397|2019.063|Human|France|H1N1|6B.1A.5a':0.001596515,'EPI_ISL_336157|2019.005|Human|Sweden|H1N1|6B.1A.5a':0.001596419)0.000:0.000000006)0.000:0.000000006,'EPI_ISL_644630|2020.071|Human|Thailand|H1N1|6B.1A.5a.1':0.003201855)0.000:0.000000006,('EPI_ISL_427981|2020.074|Human|USA|H1N1|6B.1A.5b':0.001596920,'EPI_ISL_401481|2019.86|Human|Singapore|H1N1|6B.1A.5':0.001596003)0.000:0.000000006)0.693:0.000000006,(((('EPI_ISL_453788|2020.016|Human|Malaysia|H1N1|6B.1A.5a.1':0.003199819,'EPI_ISL_362653|2019.129|Human|TheCaribbean|H1N1|6B.1A.5a':0.000000006)0.724:0.000000006,'EPI_ISL_356039|2019.074|Human|Sweden|H1N1|6B.1A.5a':0.001600788)0.913:0.001597293,('EPI_ISL_419287|2019.907|Human|Australia|H1N1|6B.1A.5a.1':0.001596538,(('EPI_ISL_480422|2020.077|Human|Australia|H1N1|6B.1A.5a':0.001595494,'EPI_ISL_481290|2020.057|Human|Singapore|H1N1|6B.1A.5a':0.000000006)0.881:0.001595732,(('EPI_ISL_644648|2020.148|Human|Cambodia|H1N1|6B.1A.5a':0.0,'EPI_ISL_644627|2020.003|Human|Thailand|H1N1|6B.1A.5a':0.0):0.000000006,'EPI_ISL_637074|2020.216|Human|Laos|H1N1|6B.1A.5a':0.001595805)0.000:0.000000006)0.881:0.001596295)0.124:0.000000006)0.206:0.000000006,'EPI_ISL_345667|2019.077|Human|Luxembourg|H1N1|6B.1A.5a':0.001596676)0.000:0.000000006)0.000:0.000000006,('EPI_ISL_369820|2019.038|Human|USA|H1N1|6B.1A.5a':0.001596572,'EPI_ISL_12957484|2019.836|swine|China|H1N1|nan':0.001596419)0.736:0.000000006)0.000:0.000000006,'EPI_ISL_398723|2019.671|Human|Laos|H1N1|6B.1A.5a.1':0.006435165)0.000:0.000000006,((((((('EPI_ISL_959863|2020.88|Human|Ghana|H1N1|6B.1A.5a.1':0.0,'EPI_ISL_4005752|2021.507|Human|Ghana|H1N1|6B.1A.5a.1':0.0):0.001596456,('EPI_ISL_389844|2019.595|swine|USA|H1N1|6B.1A.5a':0.003199380,(((('EPI_ISL_365658|2019.038|Human|China|H1N1|6B.1A.5a':0.0,'EPI_ISL_365656|2019.038|Human|China|H1N1|6B.1A.5a':0.0,'EPI_ISL_365666|2019.038|Human|China|H1N1|6B.1A.5a':0.0,'EPI_ISL_353930|2019.077|Human|Belgium|H1N1|6B.1A.5a':0.0,'EPI_ISL_354103|2019.129|Human|Belgium|H1N1|6B.1A.5a':0.0,'EPI_ISL_501905|2019.159|Human|Belgium|H1N1|6B.1A.5a':0.0,'EPI_ISL_1837415|2020.052|Human|Belgium|H1N1|6B.1A.5a':0.0,'EPI_ISL_2455562|2020.074|Human|Belgium|H1N1|6B.1A.5a.1':0.0,'EPI_ISL_332704|2018.89|Human|France|H1N1|6B.1A.5a':0.0,'EPI_ISL_335966|2018.978|Human|France|H1N1|6B.1A.5a':0.0,'EPI_ISL_338157|2018.997|Human|France|H1N1|6B.1A.5a':0.0,'EPI_ISL_335326|2018.926|Human|France|H1N1|6B.1A.5a':0.0,'EPI_ISL_353939|2019.175|Human|France|H1N1|6B.1A.5a':0.0,'EPI_ISL_400350|2019.918|Human|France|H1N1|6B.1A.5a.1':0.0,'EPI_ISL_369082|2019.252|Human|Germany|H1N1|6B.1A.5a':0.0,'EPI_ISL_366534|2019.099|Human|Italy|H1N1|6B.1A.5a':0.0,'EPI_ISL_427902|2020.044|Human|Italy|H1N1|6B.1A.5a.1':0.0,'EPI_ISL_345669|2019.003|Human|Luxembourg|H1N1|6B.1A.5a':0.0,'EPI_ISL_343379|2019.077|Human|Netherlands|H1N1|6B.1A.5a':0.0,'EPI_ISL_334373|2018.948|Human|Spain|H1N1|6B.1A.5a':0.0,'EPI_ISL_372942|2019.063|Human|Spain|H1N1|6B.1A.5a':0.0,'EPI_ISL_372944|2019.066|Human|Spain|H1N1|6B.1A.5a':0.0,'EPI_ISL_345245|2019.022|Human|Spain|H1N1|6B.1A.5a':0.0,'EPI_ISL_414163|2019.948|Human|Spain|H1N1|6B.1A.5b':0.0,'EPI_ISL_412888|2020.071|Human|Spain|H1N1|6B.1A.5b':0.0,'EPI_ISL_410369|2020.038|Human|Spain|H1N1|6B.1A.5b':0.0,'EPI_ISL_334203|2018.926|Human|Sweden|H1N1|6B.1A.5a':0.0,'EPI_ISL_336148|2018.97|Human|Sweden|H1N1|6B.1A.5a':0.0,'EPI_ISL_336167|2018.989|Human|Sweden|H1N1|6B.1A.5a':0.0,'EPI_ISL_336164|2018.948|Human|Sweden|H1N1|6B.1A.5a':0.0,'EPI_ISL_343447|2019.093|Human|Sweden|H1N1|6B.1A.5a':0.0,'EPI_ISL_403221|2019.811|Human|Sweden|H1N1|6B.1A.5a.1':0.0,'EPI_ISL_338410|2018.907|Human|UK|H1N1|6B.1A.5a':0.0,'EPI_ISL_335393|2018.877|Human|UK|H1N1|6B.1A.5a':0.0,'EPI_ISL_341227|2018.959|Human|UK|H1N1|6B.1A.5a':0.0,'EPI_ISL_341238|2018.997|Human|UK|H1N1|6B.1A.5a':0.0,'EPI_ISL_341256|2019.016|Human|UK|H1N1|6B.1A.5a':0.0,'EPI_ISL_513968|2019.101|Human|UK|H1N1|6B.1A.5a':0.0,'EPI_ISL_459730|2019.929|Human|UK|H1N1|6B.1A.5a.1':0.0,'EPI_ISL_480507|2020.025|Human|UK|H1N1|6B.1A.5b':0.0,'EPI_ISL_387217|2019.079|Human|Germany|H3N2|3C.2a1b.2':0.0,'EPI_ISL_387232|2019.063|Human|Italy|H3N2|3C.2a1b.2':0.0,'EPI_ISL_366572|2019.197|Human|USA|H3N2|3C.2a1b.2b':0.0,'EPI_ISL_387256|2019.093|Human|USA|H3N2|3C.3a1':0.0,'EPI_ISL_387241|2019.093|Human|USA|H3N2|3C.3a1':0.0,'EPI_ISL_370633|2019.038|Human|USA|H3N2|3C.3a1':0.0,'EPI_ISL_376519|2018.923|Human|Korea|H1N1|6B.1A.5a':0.0,'EPI_ISL_370175|2018.986|Human|Korea|H1N1|6B.1A.5a':0.0,'EPI_ISL_376410|2018.805|Human|USA|H1N1|6B.1A.5a':0.0,'EPI_ISL_387293|2019.088|Human|USA|H1N1|6B.1A.1':0.0,'EPI_ISL_368937|2019.26|Human|USA|H1N1|6B.1A.5a':0.0,'EPI_ISL_366947|2019.173|Human|USA|H1N1|6B.1A.5a':0.0,'EPI_ISL_368949|2019.268|Human|USA|H1N1|6B.1A.5a':0.0,'EPI_ISL_366483|2019.079|Human|USA|H1N1|6B.1A.5a':0.0,'EPI_ISL_369809|2019.041|Human|USA|H1N1|6B.1A.5a':0.0,'EPI_ISL_366604|2019.195|Human|USA|H1N1|6B.1A.5a':0.0,'EPI_ISL_372618|2019.197|Human|USA|H1N1|6B.1A.5a':0.0,'EPI_ISL_502002|2019.115|Human|USA|H1N1|6B.1A.5a':0.0,'EPI_ISL_366724|2019.112|Human|USA|H1N1|6B.1A.5a':0.0,'EPI_ISL_414766|2019.942|Human|USA|H1N1|6B.1A.5a.1':0.0,'EPI_ISL_412570|2019.959|Human|USA|H1N1|6B.1A.5a.1':0.0,'EPI_ISL_414081|2019.995|Human|USA|H1N1|6B.1A.5a.1':0.0,'EPI_ISL_412517|2019.945|Human|USA|H1N1|6B.1A.5a.1':0.0,'EPI_ISL_501795|2019.89|Human|USA|H1N1|6B.1A.5b':0.0,'EPI_ISL_403811|2019.89|Human|USA|H1N1|6B.1A.5b':0.0,'EPI_ISL_387838|2019.315|swine|USA|H1N2|6B.1A.5a':0.0,'EPI_ISL_427961|2020.074|Human|USA|H1N1|6B.1A.5a.1':0.0,'EPI_ISL_369761|2019.022|Human|Japan|H1N1|6B.1A.5a':0.0,'EPI_ISL_356749|2019.016|Human|Japan|H1N1|6B.1A.5a':0.0,'EPI_ISL_354787|2019.074|Human|Japan|H1N1|6B.1A.5a':0.0,'EPI_ISL_476014|2019.863|Human|Japan|H1N1|6B.1A.5a.1':0.0,'EPI_ISL_394195|2019.603|Human|Japan|H1N1|nan':0.0,'EPI_ISL_490080|2020.128|Human|Japan|H1N1|6B.1A.5a':0.0,'EPI_ISL_419293|2019.638|Human|Australia|H1N1|6B.1A.5a':0.0,'EPI_ISL_6825321|2019.995|Human|Brazil|H1N1|6B.1A.5b':0.0,'EPI_ISL_644645|2020.098|Human|Brunei|H1N1|6B.1A.5a.1':0.0,'EPI_ISL_427860|2020.071|Human|Georgia|H1N1|6B.1A.5a.1':0.0,'EPI_ISL_369756|2018.995|Human|Hawaii|H1N1|6B.1A.5a':0.0,'EPI_ISL_369758|2019.03|Human|Hawaii|H1N1|6B.1A.5a':0.0,'EPI_ISL_358209|2019.09|Human|Iran|H1N1|6B.1A.5a':0.0,'EPI_ISL_398725|2019.767|Human|Laos|H1N1|6B.1A.5a':0.0,'EPI_ISL_363199|2019.216|Human|NewZealand|H1N1|6B.1A.5a':0.0,'EPI_ISL_346415|2019.074|Human|Singapore|H1N1|6B.1A.5a':0.0,'EPI_ISL_398226|2019.54|Human|Singapore|H1N1|6B.1A.5a':0.0,'EPI_ISL_398674|2019.753|Human|Singapore|H1N1|6B.1A.5a.1':0.0,'EPI_ISL_481355|2020.003|Human|Singapore|H1N1|6B.1A.5a.1':0.0,'EPI_ISL_419284|2019.605|Human|Thailand|H1N1|6B.1A.5a':0.0):0.000000006,'EPI_ISL_453791|2019.91|Human|Malaysia|H1N1|6B.1A.5a.1':0.001597235)0.000:0.000000006,((('EPI_ISL_8582457|2021.699|Human|France|H1N1|6B.1A.5a.1':0.0,'EPI_ISL_405422|2019.915|Human|Hawaii|H1N1|6B.1A.5a.1':0.0,'EPI_ISL_527268|2020.145|Human|Lebanon|H1N1|6B.1A.5a.1':0.0):0.000000006,'EPI_ISL_527211|2020.09|Human|France|H1N1|6B.1A.5a.1':0.001597441)0.839:0.001598071,'EPI_ISL_759847|2020.057|Human|Japan|H1N1|nan':0.001597703)0.000:0.000000006)1.000:0.000000006,(((((((((('EPI_ISL_508547|2020.098|Human|SouthAfrica|H1N1|6B.1A.5a.1':0.001596525,('EPI_ISL_14866753|2020.164|swine|Japan|H1N1|6B.1A.5a.1':0.001597560,'EPI_ISL_453781|2020.016|Human|Australia|H1N1|6B.1A.5a.1':0.001596035)0.427:0.000000006)0.000:0.000000006,('EPI_ISL_406958|2019.959|Human|Spain|H1N1|6B.1A.5a.1':0.0,'EPI_ISL_405460|2019.948|Human|Korea|H1N1|6B.1A.5a.1':0.0,'EPI_ISL_414151|2019.967|Human|Korea|H1N1|6B.1A.5a.1':0.0,'EPI_ISL_527217|2020.172|Human|Cyprus|H1N1|6B.1A.5a.1':0.0,'EPI_ISL_404452|2019.901|Human|Emirates|H1N1|6B.1A.5a.1':0.0,'EPI_ISL_959888|2020.09|Human|Tunis|H1N1|6B.1A.5a.1':0.0):0.000000006)1.000:0.000000006,(('EPI_ISL_428249|2020.044|Human|Madagascar|H1N1|6B.1A.5a.1':0.001598181,('EPI_ISL_411901|2019.978|Human|Madagascar|H1N1|6B.1A.5a.1':0.001596375,('EPI_ISL_413630|2019.981|Human|Madagascar|H1N1|6B.1':0.0,'EPI_ISL_413626|2019.981|Human|Madagascar|H1N1|6B.1A.5a.1':0.0,'EPI_ISL_424991|2020.033|Human|Madagascar|H1N1|6B.1A.5a.1':0.0):0.000000006)0.000:0.000000006)0.892:0.001599254,'EPI_ISL_427882|2020.082|Human|Guam|H1N1|6B.1A.5a.1':0.001597542)0.000:0.000000006)0.000:0.000000006,'EPI_ISL_414849|2020.044|Human|Korea|H1N1|6B.1A.5a.1':0.004811724)0.837:0.001596744,'EPI_ISL_413631|2019.962|Human|Madagascar|H1N1|6B.1A.5a':0.001598949)0.000:0.000000006,('EPI_ISL_366521|2019.025|Human|Korea|H1N1|6B.1A.5a':0.000000006,'EPI_ISL_419295|2019.638|Human|Malaysia|H1N1|6B.1A.5a':0.001597876)0.831:0.001597243)0.000:0.000000006,'EPI_ISL_403450|2019.962|Human|France|H1N1|6B.1A.5b':0.003203767)0.000:0.000000006,('EPI_ISL_400357|2019.751|Human|USA|H1N1|6B.1A.5a':0.003201405,'EPI_ISL_387292|2019.068|Human|USA|H1N1|6B.1A.3':0.000000006)0.928:0.001596272)0.000:0.000000006,(('EPI_ISL_370039|2019.074|Human|USA|H1N1|6B.1A.5a':0.001596398,(('EPI_ISL_412506|2019.956|Human|USA|H1N1|6B.1A.5a.1':0.0,'EPI_ISL_414205|2019.923|Human|USA|H1N1|6B.1A.5a.1':0.0):0.003198814,('EPI_ISL_395079|2019.721|Human|France|H1N1|nan':0.003207591,('EPI_ISL_399792|2019.444|Human|UK|H1N1|6B.1A.5a':0.001595223,('EPI_ISL_365667|2019.038|Human|China|H1N1|6B.1A.5a':0.001595495,('EPI_ISL_390449|2019.427|Human|Taiwan|H1N1|6B.1A.5a':0.0,'EPI_ISL_453797|2019.345|Human|Cambodia|H1N1|6B.1A.5a':0.0):0.000000006)0.000:0.000000006)0.911:0.003215255)0.063:0.001602050)0.735:0.000000006)0.735:0.000000006,('EPI_ISL_470822|2020.09|Human|Japan|H1N1|6B.1A.5a.1':0.001596619,'EPI_ISL_351982|2019.17|Human|Papeete|H1N1|6B.1A.5a':0.001596786)0.000:0.000000006)0.000:0.000000006)0.000:0.000000006,'EPI_ISL_356058|2018.989|Human|Spain|H1N1|6B.1A.5a':0.001596858)0.000:0.000000006)0.000:0.000000006)0.584:0.000000006)0.000:0.000000006,('EPI_ISL_435242|2020.093|Human|Turkey|H1N1|6B.1A.5a.1':0.001596153,((('EPI_ISL_366606|2019.132|Human|USA|H1N1|6B.1A.5a':0.001596631,'EPI_ISL_412533|2019.962|Human|USA|H1N1|6B.1A.5a.1':0.001596635)0.378:0.000000006,((('EPI_ISL_411859|2020.027|Human|Spain|H1N1|6B.1A.5a':0.001596003,(('EPI_ISL_609918|2020.098|Human|Cotedivoire|H1N1|6B.1A.5a':0.004813425,'EPI_ISL_405472|2019.937|Human|USA|H1N1|6B.1A.5a':0.001596779)0.752:0.000000006,((((((('EPI_ISL_959868|2020.197|Human|HongKong|H1N1|6B.1A.5a':0.001597759,'EPI_ISL_508595|2020.156|Human|Ukraine|H1N1|6B.1A.5a':0.000000006)0.873:0.001597054,'EPI_ISL_406546|2019.975|Human|Luxembourg|H1N1|6B.1A.5a':0.001597054)0.000:0.000000006,('EPI_ISL_413624|2019.967|Human|Madagascar|H1N1|6B.1A.5a':0.003199683,'EPI_ISL_413629|2019.984|Human|Madagascar|H1N1|nan':0.000000006)0.843:0.001598342)0.000:0.000000006,('EPI_ISL_2932714|2020.014|Human|Egypt|H1N1|6B.1A.5a':0.0,'EPI_ISL_1310806|2020.036|Human|Belgium|H1N1|6B.1A.5a':0.0,'EPI_ISL_435187|2020.101|Human|Germany|H1N1|6B.1A.5a':0.0,'EPI_ISL_406549|2020.016|Human|Luxembourg|H1N1|6B.1A.5a':0.0,'EPI_ISL_391078|2019.668|Human|Sweden|H1N1|6B.1A.5a':0.0,'EPI_ISL_487070|2020.09|Human|UK|H1N1|6B.1A.5a':0.0,'EPI_ISL_9029137|2020.172|Human|UK|H1N1|6B.1A.5a':0.0,'EPI_ISL_508582|2020.112|Human|Ukraine|H1N1|6B.1A.5a':0.0,'EPI_ISL_959877|2019.803|Human|Emirates|H1N1|6B.1A.5a':0.0,'EPI_ISL_527183|2020.123|Human|Lebanon|H1N1|6B.1A.5a':0.0,'EPI_ISL_453796|2019.937|Human|SriLanka|H1N1|6B.1A.5a':0.0,'EPI_ISL_959895|2020.191|Human|Tunis|H1N1|6B.1A.5a':0.0):0.000000006)0.000:0.000000006,'EPI_ISL_428026|2020.044|Human|Turkey|H1N1|6B.1A.5a':0.001596779)0.000:0.000000006,'EPI_ISL_410368|2020.033|Human|Spain|H1N1|6B.1A.5a':0.001596779)0.000:0.000000006,(('EPI_ISL_644631|2020.21|Human|Indonesia|H1N1|6B.1A.5a':0.001600847,('EPI_ISL_425372|2020.038|Human|Madagascar|H1N1|6B.1A.5a':0.003204522,'EPI_ISL_644636|2020.033|Human|Indonesia|H1N1|6B.1A.5a.2':0.000000006)0.788:0.001611410)0.798:0.001595461,('EPI_ISL_536818|2020.167|Human|Germany|H1N1|6B.1A.5a':0.001597455,'EPI_ISL_427988|2020.06|Human|USA|H1N1|6B.1A.5a':0.000000006)0.845:0.001596676)0.000:0.000000006)0.000:0.000000006)0.000:0.000000006)0.936:0.003200297,('EPI_ISL_365653|2019.038|Human|China|H1N1|6B.1A.5a':0.000000006,'EPI_ISL_368812|2019.178|Human|Asia-Russia|H1N1|6B.1A.5a':0.001596375)0.904:0.001596420)0.000:0.000000006,((('EPI_ISL_427946|2020.055|Human|USA|H1N1|6B.1A.5a.1':0.000000006,((('EPI_ISL_412499|2019.942|Human|Japan|H1N1|6B.1A.5a.1':0.000000006,(('EPI_ISL_414733|2020.033|Human|Germany|H1N1|6B.1A.5a.1':0.0,'EPI_ISL_427864|2020.036|Human|Germany|H1N1|6B.1A.5a.1':0.0):0.001597439,'EPI_ISL_13026389|2022.14|Human|Japan|H1N1|6B.1A.5a.1':0.009691257)0.735:0.000000006)0.000:0.000000006,('EPI_ISL_637072|2020.167|Human|Laos|H1N1|6B.1A.5a.1':0.000000006,'EPI_ISL_759846|2020.036|Human|Japan|H1N1|6B.1A.5a.1':0.001598283)0.000:0.000000006)0.000:0.000000006,'EPI_ISL_414723|2019.995|Human|Germany|H1N1|6B.1A.5a.1':0.001597640)0.917:0.003204596)0.814:0.001601909,(('EPI_ISL_3315859|2021.038|Human|Togo|H1N1|6B.1A.5a.1':0.004839249,'EPI_ISL_340472|2018.882|Human|Singapore|H1N1|6B.1A.5a':0.003201583)0.000:0.000000006,(('EPI_ISL_365641|2019.036|Human|China|H1N1|6B.1A.5a':0.0,'EPI_ISL_644639|2020.071|Human|NewZealand|H1N1|6B.1A.5a.1':0.0):0.000000006,'EPI_ISL_419285|2019.671|Human|Philippines|H1N1|6B.1A.5a':0.004809215)0.834:0.001597468)0.000:0.000000006)0.000:0.000000006,'EPI_ISL_644637|2020.052|Human|SriLanka|H1N1|6B.1A.5a.1':0.001596775)0.000:0.000000006)0.000:0.000000006)0.806:0.000000006,((((('EPI_ISL_333978|2018.899|Human|Australia|H1N1|6B.1A.5a':0.001596977,('EPI_ISL_390450|2019.501|Human|Taiwan|H1N1|6B.1A.5a':0.001596361,'EPI_ISL_333979|2018.899|Human|Australia|H1N1|6B.1A.5a':0.000000006)0.000:0.000000006)0.845:0.001597181,'EPI_ISL_369798|2019.058|Human|USA|H1N1|6B.1A.5a':0.001596003)0.000:0.000000006,('EPI_ISL_959871|2020.197|Human|HongKong|H1N1|6B.1A.5a.2':0.001596153,((((('EPI_ISL_14115618|2022.126|Human|SouthAfrica|H1N1|6B.1A.5a.1':0.000000006,'EPI_ISL_14115613|2022.247|Human|SouthAfrica|H1N1|6B.1A.5a.1':0.001597871)0.870:0.001595396,'EPI_ISL_481351|2020.079|Human|Singapore|H1N1|6B.1A.5a.2':0.000000006)0.000:0.000000006,((('EPI_ISL_427958|2020.079|Human|USA|H1N1|6B.1A.5a.2':0.000000006,'EPI_ISL_435245|2020.109|Human|USA|H1N1|6B.1A.5a.2':0.001597510)0.849:0.001596759,'EPI_ISL_14771313|2021.816|Human|USA|H1N1|6B.1A.5a.1':0.001596335)0.000:0.000000006,'EPI_ISL_7758814|2021.718|Human|SouthAfrica|H1N1|6B.1A.5a.1':0.001595879)0.000:0.000000006)0.000:0.000000006,(((('EPI_ISL_11670370|2022.205|Human|Netherlands|H1N1|6B.1A.5a.1':0.001598597,((((((('EPI_ISL_11814552|2022.184|Human|France|H1N1|6B.1A.5a.1':0.0,'EPI_ISL_9995287|2022.044|Human|Spain|H1N1|6B.1A.5a.1':0.0,'EPI_ISL_9994939|2022.041|Human|Spain|H1N1|6B.1A.5a.1':0.0,'EPI_ISL_12894023|2022.26|Human|Sweden|H1N1|6B.1A.5a.1':0.0,'EPI_ISL_13049061|2022.233|Human|Sweden|H1N1|6B.1A.5a.1':0.0):0.000000006,'EPI_ISL_12942290|2022.205|Human|Spain|H1N1|6B.1A.5a.1':0.003204270)0.873:0.001598804,'EPI_ISL_12241593|2022.044|Human|Belgium|H1N1|6B.1A.5a.1':0.003206078)0.000:0.000000006,'EPI_ISL_13885587|2022.063|Human|Luxembourg|H1N1|6B.1A.5a.1':0.001598455)0.000:0.000000006,('EPI_ISL_12241601|2021.718|Human|Cameroon|H1N1|6B.1A.5a.1':0.0,'EPI_ISL_12241596|2021.984|Human|Belgium|H1N1|6B.1A.5a.1':0.0,'EPI_ISL_12241598|2021.932|Human|Belgium|H1N1|6B.1A.5a.1':0.0,'EPI_ISL_12241587|2021.959|Human|Belgium|H1N1|6B.1A.5a.1':0.0,'EPI_ISL_12241592|2022.047|Human|Belgium|H1N1|6B.1A.5a.1':0.0,'EPI_ISL_12241594|2022.049|Human|Belgium|H1N1|6B.1A.5a.1':0.0,'EPI_ISL_12241595|2022.052|Human|Belgium|H1N1|6B.1A.5a.1':0.0,'EPI_ISL_9702164|2021.934|Human|France|H1N1|6B.1A.5a.1':0.0,'EPI_ISL_11814509|2021.978|Human|France|H1N1|6B.1A.5a.1':0.0,'EPI_ISL_11814545|2022.145|Human|France|H1N1|6B.1A.5a.1':0.0,'EPI_ISL_11814600|2022.132|Human|France|H1N1|6B.1A.5a.1':0.0,'EPI_ISL_13203558|2022.249|Human|Iceland|H1N1|6B.1A.5a.1':0.0,'EPI_ISL_13885598|2022.088|Human|Luxembourg|H1N1|6B.1A.5a.1':0.0,'EPI_ISL_10073514|2022.085|Human|Netherlands|H1N1|6B.1A.5a.1':0.0,'EPI_ISL_11887910|2022.225|Human|Netherlands|H1N1|6B.1A.5a.1':0.0,'EPI_ISL_12429494|2022.268|Human|Netherlands|H1N1|6B.1A.5a.1':0.0,'EPI_ISL_8896337|2021.926|Human|Spain|H1N1|6B.1A.5a.1':0.0,'EPI_ISL_9994830|2022.005|Human|Spain|H1N1|6B.1A.5a.1':0.0,'EPI_ISL_9995003|2022.063|Human|Spain|H1N1|6B.1A.5a.1':0.0,'EPI_ISL_10120187|2022.104|Human|Spain|H1N1|6B.1A.5a.1':0.0,'EPI_ISL_9994999|2022.055|Human|Spain|H1N1|6B.1A.5a.1':0.0,'EPI_ISL_13331553|2022.121|Human|Switzerland|H1N1|6B.1A.5a.1':0.0,'EPI_ISL_14387941|2022.312|Human|UK|H1N1|6B.1A.5a.1':0.0,'EPI_ISL_14115517|2022.488|Human|Australia|H1N1|6B.1A.5a.1':0.0):0.000000006)0.000:0.000000006,('EPI_ISL_12241637|2021.953|Human|Kosovo|H1N1|6B.1A.5a.1':0.001598304,((('EPI_ISL_12241591|2021.94|Human|Belgium|H1N1|6B.1A.5a.1':0.003204140,'EPI_ISL_11323858|2022.041|Human|France|H1N1|6B.1A.5a.1':0.001598979)0.000:0.000000006,'EPI_ISL_12942281|2022.145|Human|Germany|H1N1|6B.1A.5a.1':0.001598722)0.000:0.000000006,(('EPI_ISL_9482328|2021.934|Human|France|H1N1|6B.1A.5a.1':0.001598946,'EPI_ISL_13503236|2022.181|Human|Germany|H1N1|6B.1A.5a.1':0.001598882)0.000:0.000000006,'EPI_ISL_13638360|2022.337|Human|Germany|H1N1|6B.1A.5a.1':0.001598493)0.000:0.000000006)0.000:0.000000006)0.000:0.000000006)0.000:0.000000006,(('EPI_ISL_11323850|2021.94|Human|France|H1N1|6B.1A.5a.1':0.0,'EPI_ISL_9140505|2021.816|Human|Monaco|H1N1|6B.1A.5a.1':0.0,'EPI_ISL_9482302|2021.816|Human|Monaco|H1N1|6B.1A.5a.1':0.0):0.001603251,'EPI_ISL_14572741|2022.422|Human|UK|H1N1|6B.1A.5a.1':0.001599023)0.000:0.000000006)0.000:0.000000006)0.963:0.004822896,'EPI_ISL_510024|2020.098|Human|Philippines|H1N1|6B.1A.5a.2':0.000000006)0.834:0.001596063,((('EPI_ISL_14751125|2022.605|Human|Netherlands|H1N1|6B.1A.5a.1':0.003202143,('EPI_ISL_510028|2020.109|Human|SouthAfrica|H1N1|6B.1A.5a.2':0.0,'EPI_ISL_7861818|2021.742|Human|SouthAfrica|H1N1|6B.1A.5a.1':0.0,'EPI_ISL_7867417|2021.726|Human|SouthAfrica|H1N1|6B.1A.5a.1':0.0,'EPI_ISL_7758110|2021.699|Human|SouthAfrica|H1N1|6B.1A.5a.1':0.0,'EPI_ISL_9713668|2021.819|Human|SouthAfrica|H1N1|6B.1A.5a.1':0.0,'EPI_ISL_644638|2020.098|Human|China|H1N1|6B.1A.5a.2':0.0,'EPI_ISL_536810|2020.189|Human|France|H1N1|6B.1A.5a.2':0.0,'EPI_ISL_414729|2020.022|Human|Germany|H1N1|6B.1A.5a.2':0.0,'EPI_ISL_427869|2020.055|Human|Germany|H1N1|6B.1A.5a.2':0.0,'EPI_ISL_527226|2020.131|Human|Hungary|H1N1|6B.1A.5a.2':0.0,'EPI_ISL_487147|2020.117|Human|Luxembourg|H1N1|6B.1A.5a.2':0.0,'EPI_ISL_527267|2020.09|Human|Portugal|H1N1|6B.1A.5a.2':0.0,'EPI_ISL_410376|2020.052|Human|Spain|H1N1|6B.1A.5a.2':0.0,'EPI_ISL_411864|2020.057|Human|Spain|H1N1|6B.1A.5a.2':0.0,'EPI_ISL_404269|2019.995|Human|Sweden|H1N1|6B.1A.5a.2':0.0,'EPI_ISL_413666|2020.09|Human|Sweden|H1N1|6B.1A.5a.2':0.0,'EPI_ISL_447827|2020.202|Human|Sweden|H1N1|6B.1A.5a.2':0.0,'EPI_ISL_9029220|2020.194|Human|UK|H1N1|6B.1A.5a.2':0.0,'EPI_ISL_414850|2020.044|Human|Korea|H1N1|6B.1A.5a.2':0.0,'EPI_ISL_435208|2019.962|Human|USA|H1N1|6B.1A.5a.2':0.0,'EPI_ISL_414216|2019.997|Human|USA|H1N1|6B.1A.5a.2':0.0,'EPI_ISL_414700|2020.055|Human|USA|H1N1|6B.1A.5a.2':0.0,'EPI_ISL_414800|2020.055|Human|USA|H1N1|6B.1A.5a.2':0.0,'EPI_ISL_427936|2020.055|Human|USA|H1N1|6B.1A.5a.2':0.0,'EPI_ISL_414794|2020.036|Human|USA|H1N1|6B.1A.5a.2':0.0,'EPI_ISL_414707|2020.036|Human|USA|H1N1|6B.1A.5a.2':0.0,'EPI_ISL_414699|2020.044|Human|USA|H1N1|6B.1A.5a.2':0.0,'EPI_ISL_414921|2020.014|Human|USA|H1N1|6B.1A.5a.2':0.0,'EPI_ISL_435211|2020.131|Human|USA|H1N1|6B.1A.5a.2':0.0,'EPI_ISL_428031|2020.055|Human|USA|H1N1|6B.1A.5a.2':0.0,'EPI_ISL_503978|2020.194|swine|USA|H1N1|6B.1A.5a.2':0.0,'EPI_ISL_499253|2020.456|swine|USA|H1N1|nan':0.0,'EPI_ISL_1386240|2020.055|Human|Japan|H1N1|6B.1A.5a.2':0.0,'EPI_ISL_490081|2020.153|Human|Japan|H1N1|nan':0.0,'EPI_ISL_453792|2020.09|Human|Australia|H1N1|6B.1A.5a.2':0.0,'EPI_ISL_6825434|2020.208|Human|Brazil|H1N1|6B.1A.5a.2':0.0,'EPI_ISL_427861|2020.074|Human|Georgia|H1N1|6B.1A.5a.2':0.0,'EPI_ISL_414735|2020.014|Human|Guam|H1N1|6B.1A.5a.2':0.0,'EPI_ISL_576099|2020.093|Human|India|H1N1|6B.1A.5a.2':0.0,'EPI_ISL_644628|2020.189|Human|Indonesia|H1N1|6B.1A.5a.1':0.0,'EPI_ISL_510026|2020.09|Human|Malaysia|H1N1|6B.1A.5a.2':0.0,'EPI_ISL_5365818|2021.589|Human|Qatar|H1N1|6B.1A.5a.1':0.0):0.000000006)0.000:0.000000006,(((((('EPI_ISL_14925890|2022.353|Human|Germany|H1N1|6B.1A.5a.1':0.004806407,((('EPI_ISL_9714214|2022.5|Human|Spain|H1N1|6B.1A.5a.1':0.0,'EPI_ISL_9714219|2022.5|Human|Spain|H1N1|6B.1A.5a.1':0.0):0.001594694,('EPI_ISL_9483612|2021.975|Human|France|H1N1|6B.1A.5a.1':0.000000006,'EPI_ISL_8896336|2021.94|Human|Spain|H1N1|6B.1A.5a.1':0.003195853)0.840:0.001594104)0.000:0.000000006,(('EPI_ISL_11814504|2021.97|Human|France|H1N1|6B.1A.5a.1':0.001593397,'EPI_ISL_9650309|2022.008|Human|UK|H1N1|6B.1A.5a.1':0.000000006)0.858:0.001593917,(('EPI_ISL_4005757|2021.496|Human|Ghana|H1N1|6B.1A.5a.1':0.0,'EPI_ISL_9483686|2021.997|Human|France|H1N1|6B.1A.5a.1':0.0,'EPI_ISL_9140500|2021.874|Human|France|H1N1|nan':0.0,'EPI_ISL_7638011|2021.822|Human|Sweden|H1N1|6B.1A.5a.1':0.0,'EPI_ISL_8378561|2021.836|Human|Sweden|H1N1|6B.1A.5a.1':0.0,'EPI_ISL_4005747|2021.501|Human|Westafrica|H1N1|6B.1A.5a.1':0.0):0.000000006,(('EPI_ISL_12241620|2021.762|Human|Senegal|H1N1|6B.1A.5a.1':0.0,'EPI_ISL_12241589|2022.011|Human|Belgium|H1N1|6B.1A.5a.1':0.0,'EPI_ISL_12241588|2022.027|Human|Belgium|H1N1|6B.1A.5a.1':0.0):0.000000006,'EPI_ISL_6917705|2021.852|Human|Spain|H1N1|6B.1A.5a.1':0.001593466)0.866:0.001593900)0.000:0.000000006)0.876:0.000000006)0.000:0.000000006)0.918:0.003196749,(('EPI_ISL_12241608|2021.877|Human|Croatia|H1N1|6B.1A.5a.1':0.0,'EPI_ISL_12241609|2021.953|Human|Croatia|H1N1|6B.1A.5a.1':0.0):0.000000006,'EPI_ISL_14836397|2022.518|Human|India|H1N1|6B.1A.5a.2a':0.001596537)0.887:0.001596020)0.000:0.000000006,((('EPI_ISL_404285|2019.923|Human|USA|H1N1|6B.1A.5a.2':0.0,'EPI_ISL_428023|2020.09|Human|USA|H1N1|6B.1A.5a.2':0.0):0.001595520,'EPI_ISL_5935441|2021.762|Human|UK|H1N1|6B.1A.5a.1':0.001596834)0.000:0.000000006,'EPI_ISL_7868610|2021.784|Human|SouthAfrica|H1N1|6B.1A.5a.1':0.001595254)0.000:0.000000006)0.000:0.000000006,('EPI_ISL_644634|2020.041|Human|Thailand|H1N1|6B.1A.5a.2':0.001596663,('EPI_ISL_412545|2019.945|Human|Korea|H1N1|6B.1A.5a.2':0.001595744,'EPI_ISL_1310812|2020.052|Human|Belgium|H1N1|6B.1A.5a.2':0.001595680)0.000:0.000000006)0.000:0.000000006)1.000:0.000000006,('EPI_ISL_487122|2020.156|Human|Luxembourg|H1N1|6B.1A.5a.2':0.001595583,('EPI_ISL_414079|2019.986|Human|USA|H1N1|6B.1A.5a.2':0.001596245,('EPI_ISL_14918899|2022.641|Human|Netherlands|H1N1|6B.1A.5a.2a':0.006426944,(((((('EPI_ISL_8929286|2021.855|Human|UK|H1N1|6B.1A.5a.2a':0.001595773,('EPI_ISL_12241585|2021.97|Human|Albania|H1N1|6B.1A.5a.2a':0.0,'EPI_ISL_12241583|2021.94|Human|Albania|H1N1|6B.1A.5a.2a':0.0):0.001595515)0.000:0.000000006,'EPI_ISL_9140508|2021.762|Human|France|H1N1|6B.1A.5a.2a':0.001595950)0.000:0.000000006,('EPI_ISL_9994997|2022.049|Human|Spain|H1N1|6B.1A.5a.2a':0.001596131,(((('EPI_ISL_15714654|2022.762|Human|Spain|H1N1|6B.1A.5a.2a.1':0.004808346,(('EPI_ISL_15210626|2022.737|Human|Spain|H1N1|6B.1A.5a.2a.1':0.001594606,(('EPI_ISL_15210618|2022.723|Human|Spain|H1N1|6B.1A.5a.2a.1':0.0,'EPI_ISL_15210624|2022.726|Human|Spain|H1N1|6B.1A.5a.2a.1':0.0,'EPI_ISL_15602035|2022.666|Human|UK|H1N1|6B.1A.5a.2a.1':0.0):0.001596040,('EPI_ISL_14816454|2022.641|Human|Spain|H1N1|6B.1A.5a.2a.1':0.001594225,'EPI_ISL_15210582|2022.707|Human|Spain|H1N1|6B.1A.5a.2a.1':0.000000006)0.874:0.001594501)0.000:0.000000006)0.000:0.000000006,(('EPI_ISL_15170862|2022.704|Human|Brazil|H1N1|6B.1A.5a.2a.1':0.001594901,('EPI_ISL_15544295|2022.756|Human|Netherlands|H1N1|6B.1A.5a.2a.1':0.001593947,('EPI_ISL_14816455|2022.655|Human|Spain|H1N1|6B.1A.5a.2a.1':0.0,'EPI_ISL_15210617|2022.723|Human|Spain|H1N1|6B.1A.5a.2a.1':0.0):0.000000006)0.924:0.003195847)0.740:0.000000006,('EPI_ISL_14934966|2022.562|Human|Germany|H1N1|6B.1A.5a.2a.1':0.0,'EPI_ISL_14570072|2022.592|Human|Netherlands|H1N1|6B.1A.5a.2a.1':0.0,'EPI_ISL_15446865|2022.556|Human|Spain|H1N1|6B.1A.5a.2a.1':0.0,'EPI_ISL_15190804|2022.641|Human|Sweden|H1N1|6B.1A.5a.2a.1':0.0,'EPI_ISL_14755434|2022.595|Human|Sweden|H1N1|6B.1A.5a.2a.1':0.0,'EPI_ISL_15602031|2022.677|Human|UK|H1N1|6B.1A.5a.2a.1':0.0):0.000000006)1.000:0.000000006)0.000:0.000000006)0.909:0.001594607,('EPI_ISL_15714661|2022.762|Human|Spain|H1N1|6B.1A.5a.2a.1':0.004806764,'EPI_ISL_9402282|2021.775|Human|SouthAfrica|H1N1|6B.1A.5a.2a.1':0.003216378)0.000:0.000000006)0.000:0.000000006,('EPI_ISL_14115619|2022.334|Human|SouthAfrica|H1N1|6B.1A.5a.2a.1':0.000000006,'EPI_ISL_14115608|2022.296|Human|SouthAfrica|H1N1|6B.1A.5a.2a.1':0.001593329)0.854:0.001593983)0.864:0.001595306,('EPI_ISL_15544284|2022.756|Human|Netherlands|H1N1|6B.1A.5a.2a':0.003211708,'EPI_ISL_14854659|2021.277|Human|India|H1N1|6B.1A.5a.2a':0.001586322)0.795:0.001613047)0.000:0.000000006)0.000:0.000000006)0.000:0.000000006,('EPI_ISL_9525979|2021.677|Human|Bangladesh|H1N1|6B.1A.5a.2a':0.001598247,(('EPI_ISL_12709126|2022.151|Human|Pakistan|H1N1|6B.1A.5a.2a':0.004823013,('EPI_ISL_14115675|2022.299|Human|Australia|H1N1|6B.1A.5a.2a':0.004811021,('EPI_ISL_14509050|2022.447|Human|Spain|H1N1|6B.1A.5a.2a':0.001595266,'EPI_ISL_13699516|2022.195|Human|UK|H1N1|6B.1A.5a.2a':0.000000006)0.793:0.000000006)0.440:0.001609230)0.761:0.001588738,(('EPI_ISL_9029150|2020.178|Human|UK|H1N1|6B.1A.5a.2':0.000000006,'EPI_ISL_504130|2020.23|swine|USA|H1N1|6B.1':0.003196600)0.856:0.001595527,(('EPI_ISL_13953603|2022.414|Human|Spain|H1N1|6B.1A.5a.2a':0.0,'EPI_ISL_14225415|2022.277|Human|NewZealand|H1N1|6B.1A.5a.2a':0.0):0.003202023,('EPI_ISL_5743024|2021.699|Human|Sweden|H1N1|6B.1A.5a.2a':0.0,'EPI_ISL_12894018|2022.225|Human|Sweden|H1N1|6B.1A.5a.2a':0.0):0.000000006)0.000:0.000000006)0.873:0.001595981)0.000:0.000000006)1.000:0.000000006)0.000:0.000000006,('EPI_ISL_8577072|2021.803|Human|Denmark|H1N1|6B.1A.5a.2a':0.0,'EPI_ISL_14021694|2022.258|Human|UK|H1N1|6B.1A.5a.2a':0.0,'EPI_ISL_14144989|2022.238|Human|UK|H1N1|6B.1A.5a.2a':0.0,'EPI_ISL_14145012|2022.244|Human|UK|H1N1|6B.1A.5a.2a':0.0,'EPI_ISL_1386246|2020.191|Human|Japan|H1N1|6B.1A.5a.2':0.0,'EPI_ISL_4005443|2021.658|Human|Australia|H1N1|6B.1A.5a.2a':0.0,'EPI_ISL_14854660|2021.605|Human|India|H1N1|6B.1A.5a.2a':0.0,'EPI_ISL_15260059|2022.564|Human|Nepal|H1N1|6B.1A.5a.2a':0.0,'EPI_ISL_8576494|2021.868|Human|Oman|H1N1|6B.1A.5a.2a':0.0):0.000000006)1.000:0.000000006,('EPI_ISL_12241640|2021.912|Human|Oman|H1N1|6B.1A.5a.2a':0.003200887,'EPI_ISL_14854656|2021.756|Human|India|H1N1|6B.1A.5a.2a':0.008047512)0.000:0.000000006)0.000:0.000000006)0.867:0.001597030)0.000:0.000000006)0.000:0.000000006)0.000:0.000000006,'EPI_ISL_408113|2019.901|Human|UK|H1N1|6B.1A.5a.2':0.000000006)0.000:0.000000006)0.000:0.000000006,('EPI_ISL_7757578|2021.71|Human|SouthAfrica|H1N1|6B.1A.5a.1':0.001595776,('EPI_ISL_428666|2019.953|Human|UK|H1N1|6B.1A.5a.2':0.0,'EPI_ISL_404297|2019.921|Human|USA|H1N1|6B.1A.5a.2':0.0):0.001595363)0.000:0.000000006)0.000:0.000000006)0.000:0.000000006,(('EPI_ISL_527228|2020.169|Human|Ireland|H1N1|6B.1A.5a.2':0.001603327,'EPI_ISL_404325|2019.923|Human|USA|H1N1|6B.1A.5a.2':0.003198948)0.000:0.000000006,('EPI_ISL_2295785|2020.027|Human|Belgium|H1N1|6B.1A.5a.2':0.001612047,('EPI_ISL_644643|2020.186|Human|NewZealand|H1N1|6B.1A.5a.2':0.001596153,('EPI_ISL_463803|2020.167|Human|USA|H1N1|6B.1A.5a.2':0.001595557,'EPI_ISL_644635|2020.139|Human|SriLanka|H1N1|6B.1A.5a.2':0.001595468)0.000:0.000000006)0.000:0.000000006)1.000:0.000000006)0.000:0.000000006)0.000:0.000000006)1.000:0.000000006,((('EPI_ISL_14115625|2022.014|Human|SouthAfrica|H1N1|6B.1A.5a.1':0.001595958,'EPI_ISL_609924|2020.098|Human|Ukraine|H1N1|6B.1A.5a.2':0.000000006)0.820:0.001595958,'EPI_ISL_9713688|2021.819|Human|SouthAfrica|H1N1|6B.1A.5a.1':0.001595776)0.000:0.000000006,'EPI_ISL_401483|2019.918|Human|Singapore|H1N1|6B.1A.5a.2':0.003198543)0.000:0.000000006)0.000:0.000000006)0.842:0.001596153)0.000:0.000000006,(('EPI_ISL_332421|2018.863|Human|Japan|H1N1|6B.1A.5a':0.000000006,'EPI_ISL_344868|2019.151|Human|Netherlands|H1N1|6B.1A.5a':0.003202320)0.851:0.001597235,('EPI_ISL_414891|2019.989|Human|Spain|H1N1|6B.1A.5b':0.000000006,'EPI_ISL_6825432|2020.194|Human|Brazil|H1N1|6B.1A.5b':0.003208122)0.861:0.001597054)0.000:0.000000006)1.000:0.000000006,'EPI_ISL_381574|2019.367|Human|USA|H1N1|6B.1A.5a':0.001628631)0.000:0.000000006)0.000:0.000000006)1.000:0.000000006)1.000:0.000000006,'EPI_ISL_365643|2019.036|Human|China|H1N1|6B.1A.5a':0.001596676)0.000:0.000000006,('EPI_ISL_369994|2019.06|Human|Japan|H1N1|6B.1A.5a':0.0,'EPI_ISL_6825358|2019.433|Human|Brazil|H1N1|6B.1A.5a':0.0,'EPI_ISL_369752|2019.036|Human|Guam|H1N1|6B.1A.5a':0.0):0.001596295)0.000:0.000000006,(('EPI_ISL_414824|2020.128|Human|Sweden|H1N1|6B.1A.5a':0.0,'EPI_ISL_414823|2020.093|Human|Sweden|H1N1|6B.1A.5a':0.0):0.001604235,'EPI_ISL_370179|2019.016|Human|Korea|H1N1|6B.1A.5a':0.001597481)0.000:0.000000006)0.000:0.000000006,('EPI_ISL_463725|2020.066|Human|Spain|H1N1|6B.1A.5a.1':0.001596609,'EPI_ISL_480528|2020.038|Human|UK|H1N1|6B.1A.5b':0.000000006)0.851:0.001596659)0.000:0.000000006)0.000:0.000000006)0.000:0.000000006,(('EPI_ISL_403087|2019.745|Human|Japan|H1N1|6B.1A.5a.1':0.000000006,'EPI_ISL_403080|2019.833|Human|Guam|H1N1|6B.1A.5a.1':0.001597518)0.917:0.003201114,'EPI_ISL_419282|2019.688|Human|Philippines|H1N1|6B.1A.5a.1':0.001597660)0.000:0.000000006)0.000:0.000000006,'EPI_ISL_428574|2019.929|Human|UK|H1N1|6B.1A.5a.1':0.001596946)0.308:0.001597812)0.000:0.000000006)0.354:0.000000006)0.000:0.000000006)1.000:0.000000006,(('EPI_ISL_338422|2018.97|Human|UK|H1N1|6B.1A.5':0.001596450,'EPI_ISL_356044|2019.085|Human|Sweden|H1N1|6B.1A.5':0.001601049)0.000:0.000000006,('EPI_ISL_338433|2018.989|Human|UK|H1N1|6B.1A.5':0.001596753,'EPI_ISL_334204|2018.94|Human|Sweden|H1N1|6B.1A.5':0.001596272)0.000:0.000000006)0.000:0.000000006)0.000:0.000000006)0.000:0.000000006,'EPI_ISL_364698|2019.041|Human|UK|H1N1|6B.1A.5':0.003199990)0.847:0.001597295)0.437:0.000000006,('EPI_ISL_320465|2018.115|Human|Belgium|H1N1|6B.1A':0.004814361,'EPI_ISL_332072|2018.693|Human|Myanmar|H1N1|6B.1A':0.000000006)0.831:0.001596563)0.423:0.000000006,('EPI_ISL_369810|2019.041|Human|USA|H1N1|6B.1A.5':0.003200827,'EPI_ISL_320162|2018.258|Human|Japan|H1N1|6B.1A.5b':0.000000006)0.834:0.001596317)0.000:0.000000006,'EPI_ISL_320547|2018.162|Human|Belgium|H1N1|6B.1A.5b':0.001597422)0.000:0.000000006)0.836:0.000000006,(('EPI_ISL_376653|2018.049|Human|USA|H1N1|6B.1A.1':0.001596380,('EPI_ISL_241950|2016.893|Human|Taiwan|H1N1|6B.1':0.001596321,'EPI_ISL_256096|2017.118|Human|USA|H1N1|6B.1':0.001596013)0.000:0.000000006)0.197:0.001595900,(('EPI_ISL_4031238|2018.548|Human|China|H1N1|6B.1':0.0,'EPI_ISL_216106|2016.128|Human|USA|H1N1|6B.1':0.0,'EPI_ISL_257914|2016.937|Human|Japan|H1N1|6B.1':0.0,'EPI_ISL_261829|2017.123|Human|India|H1N1|6B.1':0.0,'EPI_ISL_270257|2016.902|Human|Myanmar|H1N1|6B.1':0.0):0.000000006,(('EPI_ISL_234635|2016.579|Human|HongKong|H1N1|6B.1':0.000000006,'EPI_ISL_266848|2017.068|Human|Laos|H1N1|6B.1':0.001597364)0.845:0.001596807,((('EPI_ISL_248224|2017.022|Human|HongKong|H1N1|6B.1':0.0,'EPI_ISL_256090|2017.022|Human|HongKong|H1N1|6B.1':0.0):0.001595904,(('EPI_ISL_4031222|2017.408|Human|China|H1N1|6B.1':0.000000006,'EPI_ISL_4031210|2017.622|Human|China|H1N1|6B.1':0.000000006)0.833:0.001595734,'EPI_ISL_275656|2017.532|Human|HongKong|H1N1|6B.1':0.001596381)0.000:0.000000006)0.878:0.001596006,'EPI_ISL_312600|2017.164|Human|Malaysia|H1N1|6B.1':0.004811605)0.000:0.000000006)1.000:0.000000006)0.000:0.000000006)0.863:0.001596112)0.919:0.001742368)0.866:0.001751242)0.000:0.000000006,'EPI_ISL_206506|2015.671|Human|Bangladesh|H1N1|6B.1':0.003199815)0.424:0.000000006,'EPI_ISL_164784|2014.175|Human|India|H1N1|6B.1':0.001595467)0.422:0.000000006)0.000:0.000000006,('EPI_ISL_205286|2015.54|Human|SouthAfrica|H1N1|6B.1':0.000000006,'EPI_ISL_177608|2015.085|Human|India|H1N1|6B.1':0.001598236)0.924:0.001594949)0.000:0.000000006,('EPI_ISL_502132|2015.299|Human|Taiwan|H1N1|6B.1':0.0,'EPI_ISL_502153|2015.479|Human|Taiwan|H1N1|6B.1':0.0):0.001595285)0.000:0.000000006,'EPI_ISL_210316|2015.923|Human|Pakistan|H1N1|6B.1':0.001595029)0.000:0.000000006,('EPI_ISL_206990|2015.699|Human|Nepal|H1N1|6B.1':0.001597919,'EPI_ISL_235549|2016.066|Human|Nepal|H1N1|6B.1':0.001594712)0.800:0.001602599)0.000:0.000000006,'EPI_ISL_223346|2015.364|Human|VietNam|H1N1|6B.1':0.003199298)0.000:0.000000006,('EPI_ISL_427463|2016.546|Human|Kenya|H1N1|6B.1':0.001611832,('EPI_ISL_421657|2020.123|Human|Kenya|H1N1|6B.1':0.000000006,('EPI_ISL_427467|2016.639|Human|Kenya|H1N1|6B.1':0.000000006,'EPI_ISL_287686|2017.562|Human|Kenya|H1N1|6B.1':0.004845089)0.906:0.003197521)0.790:0.001594552)0.785:0.001597554)0.424:0.000000006,'EPI_ISL_237086|2015.11|Human|India|H1N1|6B.1':0.001595571)0.418:0.000000006)0.000:0.000000006,'EPI_ISL_232589|2016.279|Human|Rwanda|H1N1|6B.1':0.003196891)0.000:0.000000006,'EPI_ISL_218145|2015.921|Human|Canada|H1N1|6B.1':0.006429401)0.428:0.000000006,('EPI_ISL_237208|2015.279|Human|USA|H1N1|6B.1':0.001595479,(('EPI_ISL_193599|2015.43|Human|HongKong|H1N1|6B.1':0.0,'EPI_ISL_193306|2015.43|Human|HongKong|H1N1|6B.1':0.0):0.001599433,'EPI_ISL_178497|2015.06|Human|India|H1N1|6B.1':0.001594948)0.804:0.001597284)0.000:0.000000006)0.000:0.000000006)0.422:0.000000006,((('EPI_ISL_268456|2017.318|Human|Tanzania|H1N1|6B.1':0.001559391,'EPI_ISL_277219|2017.567|Human|USA|H1N1|6B.1':0.004892165)0.936:0.004857878,('EPI_ISL_214171|2015.822|Human|Tanzania|H1N1|6B.1':0.0,'EPI_ISL_298524|2017.896|Human|Tanzania|H1N1|6B.1':0.0,'EPI_ISL_319830|2018.312|Human|Tanzania|H1N1|6B.1':0.0):0.000000006)0.000:0.000000006,'EPI_ISL_232606|2016.227|Human|Tanzania|H1N1|6B.1':0.001597578)0.847:0.001594871)0.000:0.000000006,'EPI_ISL_210364|2015.729|Human|Laos|H1N1|6B.1':0.001595387)0.000:0.000000006,('EPI_ISL_216226|2015.997|Human|Ethiopia|H1N1|6B.1':0.001594343,'EPI_ISL_421337|2015.671|Human|Kenya|H1N1|6B.1':0.000000006)0.848:0.001594904)0.859:0.001738052,'EPI_ISL_153351|2013.951|Human|Sweden|H1N1|6B.1':0.001594432)0.000:0.000000006)0.433:0.000000006,('EPI_ISL_150118|2013.786|Human|Sweden|H1N1|6B.1':0.0,'EPI_ISL_159137|2014.121|Human|Sweden|H1N1|6B.1':0.0):0.000000006)0.431:0.000000006)0.000:0.000000006,'EPI_ISL_278994|2014.666|Human|Italy|H1N1|6B.1':0.001593800)0.000:0.000000006,'EPI_ISL_163597|2014.06|Human|Czech|H1N1|6B.1':0.003193078)0.000:0.000000006,'EPI_ISL_167556|2012.967|Human|Finland|H1N1|6B.1':0.003195257)0.000:0.000000006,('EPI_ISL_15082336|2014.121|Human|Spain|H1N1|6B.1':0.0,'EPI_ISL_153354|2013.975|Human|Sweden|H1N1|6B.1':0.0,'EPI_ISL_155656|2014.014|Human|Sweden|H1N1|6B.1':0.0,'EPI_ISL_156997|2014.099|Human|Sweden|H1N1|6B.1':0.0,'EPI_ISL_157117|2014.151|Human|Sweden|H1N1|6B.1':0.0,'EPI_ISL_163677|2014.145|Human|Hawaii|H1N1|6B.1':0.0):0.000000006)0.910:0.001736919,('EPI_ISL_177074|2015.145|Human|Sweden|H1N1|6B.1':0.001600338,('EPI_ISL_426175|2015.666|Human|Kenya|H1N1|6B.1':0.003195400,'EPI_ISL_281280|2015.871|Human|Emirates|H1N1|6B.1':0.000000006)0.586:0.001593881)0.763:0.000000006)0.642:0.000000006)0.000:0.000000006)0.436:0.000000006,'EPI_ISL_177082|2015.134|Human|Sweden|H1N1|6B.1':0.001592880)0.436:0.000000006)0.000:0.000000006,'EPI_ISL_168953|2014.619|Human|Australia|H1N1|6B.1':0.001593344)0.445:0.000000006)0.000:0.000000006,('EPI_ISL_207930|2015.145|Human|Mali|H1N1|6B.1':0.0,'EPI_ISL_193302|2015.444|Human|HongKong|H1N1|6B.1':0.0,'EPI_ISL_193597|2015.444|Human|HongKong|H1N1|6B.1':0.0,'EPI_ISL_172628|2014.762|Human|Taiwan|H1N1|6B.1':0.0,'EPI_ISL_218971|2016.18|Human|France|H1N1|6B.2':0.0,'EPI_ISL_173261|2014.962|Human|Germany|H1N1|6B.1':0.0,'EPI_ISL_173260|2014.953|Human|Germany|H1N1|6B.1':0.0,'EPI_ISL_173272|2014.964|Human|Germany|H1N1|6B.1':0.0,'EPI_ISL_373023|2015.055|Human|Germany|H1N1|6B.1':0.0,'EPI_ISL_278989|2015.666|Human|Italy|H1N1|6B.1':0.0,'EPI_ISL_278987|2015.666|Human|Italy|H1N1|6B.1':0.0,'EPI_ISL_278849|2015.666|swine|Italy|H1N1|6B.1':0.0,'EPI_ISL_263186|2013.504|Human|Montenegro|H1N1|6B.1':0.0,'EPI_ISL_284271|2014.973|Human|Netherlands|H1N1|6B.1':0.0,'EPI_ISL_284313|2014.973|Human|Netherlands|H1N1|6B.1':0.0,'EPI_ISL_284649|2015.014|Human|Netherlands|H1N1|6B.1':0.0,'EPI_ISL_179477|2015.014|Human|Netherlands|H1N1|6B.1':0.0,'EPI_ISL_166442|2014.186|Human|Russia|H1N1|6B.1':0.0,'EPI_ISL_192647|2015.17|Human|Russia|H1N1|6B.1':0.0,'EPI_ISL_238341|2015.121|Human|Spain|H1N1|6B.1':0.0,'EPI_ISL_171598|2015.052|Human|Spain|H1N1|6B.1':0.0,'EPI_ISL_174000|2015.068|Human|Sweden|H1N1|6B.1':0.0,'EPI_ISL_172924|2015.049|Human|Sweden|H1N1|6B.1':0.0,'EPI_ISL_174011|2015.099|Human|Sweden|H1N1|6B.1':0.0,'EPI_ISL_172927|2015.014|Human|Sweden|H1N1|6B.1':0.0,'EPI_ISL_177691|2015.244|Human|Sweden|H1N1|6B.2':0.0,'EPI_ISL_212221|2015.088|Human|UK|H1N1|6B.1':0.0,'EPI_ISL_212220|2015.044|Human|UK|H1N1|6B.1':0.0,'EPI_ISL_192043|2015.279|Human|Ukraine|H1N1|6B.1':0.0,'EPI_ISL_192126|2015.342|Human|Ukraine|H1N1|6B.1':0.0,'EPI_ISL_172642|2014.973|Human|Korea|H1N1|6B.1':0.0,'EPI_ISL_156810|2013.803|Human|USA|H1N1|6B.1':0.0,'EPI_ISL_237211|2015.022|Human|USA|H1N1|6B.1':0.0,'EPI_ISL_178492|2015.145|Human|USA|H1N1|6B.1':0.0,'EPI_ISL_174820|2014.956|Human|Japan|H1N1|6B.1':0.0,'EPI_ISL_274852|2014.115|swine|Japan|H1N1|6B.1':0.0,'EPI_ISL_191450|2015.195|Human|Japan|H1N1|6B.1':0.0,'EPI_ISL_197576|2015.192|Human|Australia|H1N1|6B.1':0.0,'EPI_ISL_195795|2015.282|Human|FrenchGuiana|H1N1|6B.1':0.0,'EPI_ISL_237281|2015.101|Human|Hawaii|H1N1|6B.1':0.0,'EPI_ISL_192130|2015.068|Human|Laos|H1N1|6B.1':0.0,'EPI_ISL_195811|2015.222|Human|Mexico|H1N1|6B.1':0.0,'EPI_ISL_168854|2014.616|Human|NewZealand|H1N1|6B.1':0.0,'EPI_ISL_206500|2015.263|Human|Salvador|H1N1|6B.1':0.0):0.000000006)0.000:0.000000006,'EPI_ISL_502123|2015.241|Human|Taiwan|H1N1|6B.1':0.001593145)0.447:0.000000006,('EPI_ISL_278986|2015.666|Human|Italy|H1N1|6B.1':0.001593313,'EPI_ISL_210317|2015.926|Human|Pakistan|H1N1|6B.1':0.003211324)0.671:0.000000006)0.083:0.000000006,('EPI_ISL_193601|2015.222|Human|Russia|H1N1|6B.1':0.001593998,'EPI_ISL_192640|2015.348|Human|Peru|H1N1|6B.1':0.001596765)0.727:0.000000052)0.000:0.000000006)0.435:0.000000006,(('EPI_ISL_188705|2015.038|Human|USA|H1N1|6B.1':0.0,'EPI_ISL_237224|2015.038|Human|USA|H1N1|6B.1':0.0,'EPI_ISL_207376|2015.627|Human|Brazil|H1N1|6B.1':0.0,'EPI_ISL_195818|2015.37|Human|Paraguay|H1N1|6B.1':0.0):0.000000006,('EPI_ISL_4081983|2021.049|swine|USA|H1N1|nan':0.014629439,'EPI_ISL_197809|2015.463|Human|Argentina|H1N1|6B.1':0.000000006)0.849:0.001595087)0.871:0.001597640)0.427:0.000000006,('EPI_ISL_238315|2015.142|Human|Spain|H1N1|6B.1':0.0,'EPI_ISL_223349|2015.186|Human|VietNam|H1N1|6B.1':0.0):0.001593400)0.000:0.000000006,('EPI_ISL_200783|2015.712|Human|Hawaii|H1N1|6B.1':0.000000006,('EPI_ISL_217921|2016.096|Human|Japan|H1N1|6B.1':0.001594256,'EPI_ISL_255355|2016.814|swine|Japan|H1N1|6B.1':0.004806819)0.000:0.000000006)0.912:0.001593546)0.000:0.000000006,(('EPI_ISL_237214|2014.937|Human|USA|H1N1|6B.1':0.0,'EPI_ISL_237209|2014.918|Human|USA|H1N1|6B.1':0.0,'EPI_ISL_237212|2014.893|Human|USA|H1N1|6B.1':0.0,'EPI_ISL_173270|2014.893|Human|USA|H1N1|6B.1':0.0,'EPI_ISL_173274|2014.942|Human|USA|H1N1|6B.1':0.0,'EPI_ISL_237207|2014.918|Human|USA|H1N1|6B.1':0.0,'EPI_ISL_173268|2014.918|Human|USA|H1N1|6B.1':0.0):0.001587464,('EPI_ISL_172653|2014.808|Human|HongKong|H1N1|6B.1':0.001593645,('EPI_ISL_172651|2014.8|Human|HongKong|H1N1|6B.1':0.0,'EPI_ISL_172654|2014.781|Human|HongKong|H1N1|6B.1':0.0):0.000000006)0.781:0.001601655)0.789:0.001602288)0.000:0.000000006,'EPI_ISL_167597|2013.855|Human|USA|H1N1|6B.2':0.001593145)0.423:0.000000006,'EPI_ISL_167633|2014.047|Human|USA|H1N1|6B.1':0.001593207)0.433:0.000000006)0.000:0.000000006,('EPI_ISL_263184|2013.466|Human|Brazil|H1N1|6B.1':0.001592612,('EPI_ISL_175262|2014.786|Human|TheCaribbean|H1N1|6B.1':0.0,'EPI_ISL_175253|2014.819|Human|TheCaribbean|H1N1|6B.1':0.0):0.000000006)0.846:0.001593093)0.429:0.000000006,('EPI_ISL_210300|2015.759|Human|USA|H1N1|6B.1':0.000000006,'EPI_ISL_221604|2015.844|Human|Cambodia|H1N1|6B.1':0.003193427)0.843:0.001593546)0.000:0.000000006,('EPI_ISL_205296|2015.625|Human|SouthAfrica|H1N1|6B.1':0.004808206,('EPI_ISL_235344|2016.333|Human|Congo|H1N1|6B.1':0.001594525,('EPI_ISL_220959|2015.523|Human|Zambia|H1N1|6B.1':0.001594799,('EPI_ISL_230420|2015.94|Human|Trinidad|H1N1|6B.1':0.0,'EPI_ISL_230421|2016.126|Human|Trinidad|H1N1|6B.1':0.0):0.003196190)0.000:0.000000006)0.000:0.000000006)0.854:0.001603747)0.425:0.000000006,('EPI_ISL_228129|2015.592|Human|Hawaii|H1N1|6B.1':0.001594403,'EPI_ISL_212219|2015.022|Human|UK|H1N1|6B.1':0.004799230)0.613:0.000000006)0.000:0.000000006,(('EPI_ISL_170148|2014.849|Human|USA|H1N1|6B.1':0.0,'EPI_ISL_172637|2015.016|Human|USA|H1N1|6B.1':0.0,'EPI_ISL_171850|2015.016|Human|USA|H1N1|6B.1':0.0,'EPI_ISL_237268|2015.016|Human|USA|H1N1|6B.1':0.0,'EPI_ISL_237243|2015.016|Human|USA|H1N1|6B.1':0.0):0.001594341,('EPI_ISL_174010|2015.096|Human|Sweden|H1N1|6B.1':0.0,'EPI_ISL_188709|2014.767|Human|USA|H1N1|6B.1':0.0):0.000000006)0.849:0.001593776)0.419:0.000000006,'EPI_ISL_504865|2015.164|swine|Germany|H1N1|6B.1':0.001593066)0.000:0.000000006)0.419:0.000000006,('EPI_ISL_230532|2016.15|Human|Mali|H1N1|6B.1':0.000000006,'EPI_ISL_230534|2016.169|Human|Mali|H1N1|6B.2':0.001597282)0.866:0.001593957)0.438:0.000000006)0.000:0.000000006,(('EPI_ISL_192048|2015.129|Human|Korea|H1N1|6B.1':0.000000006,(('EPI_ISL_328782|2015.668|swine|Chile|H1N1|6B.1':0.0,'EPI_ISL_328780|2015.668|swine|Chile|H1N1|6B.1':0.0,'EPI_ISL_328781|2015.668|swine|Chile|H1N1|6B.1':0.0):0.004834411,'EPI_ISL_502133|2015.307|Human|Taiwan|H1N1|6B.1':0.003219806)0.768:0.001587041)0.743:0.000000006,'EPI_ISL_502145|2015.416|Human|Taiwan|H1N1|6B.1':0.003196991)0.832:0.001593957)0.000:0.000000006,'EPI_ISL_502167|2015.819|Human|Taiwan|H1N1|6B.1':0.004802420)0.828:0.001737320)0.344:0.000000006,('EPI_ISL_205297|2015.504|Human|SouthAfrica|H1N1|6B.1':0.004813247,'EPI_ISL_173265|2014.805|Human|Bahrain|H1N1|6B.1':0.004804286)0.772:0.000000008)0.174:0.000000006)0.467:0.000000006)0.000:0.000000006,'EPI_ISL_163674|2014.227|Human|USA|H1N1|6B.1':0.001594372)0.430:0.000000006,('EPI_ISL_175880|2013.427|Human|SouthAfrica|H1N1|6B.1':0.0,'EPI_ISL_502116|2014.153|Human|Taiwan|H1N1|6B.1':0.0,'EPI_ISL_502122|2014.175|Human|Taiwan|H1N1|6B.1':0.0,'EPI_ISL_167563|2014.101|Human|Finland|H1N1|6B.1':0.0,'EPI_ISL_156916|2014.052|Human|Sweden|H1N1|6B.1':0.0,'EPI_ISL_155008|2014.041|Human|Sweden|H1N1|6B.1':0.0,'EPI_ISL_202957|2013.934|Human|UK|H1N1|6B.1':0.0,'EPI_ISL_167618|2013.978|Human|USA|H1N1|6B.1':0.0,'EPI_ISL_167680|2014.233|Human|USA|H1N1|6B.1':0.0,'EPI_ISL_167684|2014.26|Human|USA|H1N1|6B.1':0.0,'EPI_ISL_176991|2013.814|Human|Japan|H1N1|6B.1':0.0,'EPI_ISL_145539|2013.405|Human|Japan|H1N1|6B.2':0.0,'EPI_ISL_176986|2014.066|Human|Japan|H1N1|6B.1':0.0,'EPI_ISL_161332|2013.847|Human|Australia|H1N1|6B.1':0.0,'EPI_ISL_263246|2012.404|Human|Brazil|H1N1|6B.1':0.0,'EPI_ISL_263226|2012.473|Human|Brazil|H1N1|6B.1':0.0,'EPI_ISL_263225|2012.486|Human|Brazil|H1N1|6B.1':0.0,'EPI_ISL_263196|2012.489|Human|Brazil|H1N1|6B.1':0.0,'EPI_ISL_263129|2013.542|Human|Brazil|H1N1|6B.1':0.0,'EPI_ISL_263163|2012.448|Human|Chile|H1N1|6B.1':0.0,'EPI_ISL_237084|2014.436|Human|India|H1N1|6B.2':0.0,'EPI_ISL_161861|2013.825|Human|Thailand|H1N1|6B.1':0.0,'EPI_ISL_263140|2014.553|Human|Brazil|H3N2|3C.3a':0.0):0.000000006)0.424:0.000000006)0.000:0.000000006)0.412:0.000000006,'EPI_ISL_175254|2014.847|Human|Congo|H1N1|6B.2':0.003195991)0.000:0.000000006,'EPI_ISL_195662|2015.611|Human|Sweden|H1N1|6B.1':0.001594454)0.449:0.000000006,'EPI_ISL_427423|2014.877|Human|Kenya|H1N1|6B.1':0.003195598)0.000:0.000000006,'EPI_ISL_146125|2013.123|Human|India|H1N1|6B.1':0.001593957)0.000:0.000000006,(('EPI_ISL_502161|2013.942|Human|Taiwan|H1N1|6B.1':0.0,'EPI_ISL_502094|2014.074|Human|Taiwan|H1N1|6B.1':0.0):0.000000006,'EPI_ISL_502114|2014.148|Human|Taiwan|H1N1|6B.1':0.001596125)0.949:0.004811356)0.451:0.000000006)0.792:0.000000006)0.868:0.002217256,'EPI_ISL_263302|2015.375|Human|Brazil|H3N2|3C.2':0.000000006)0.918:0.006802943,((((((((((((((('EPI_ISL_145504|2013.329|Human|Dominica|H1N1|6B.1':0.001595358,'EPI_ISL_176803|2014.512|Human|Uganda|H1N1|6B.1':0.003196990)0.793:0.000000006,((((((((('EPI_ISL_282076|2013.915|swine|China|H1N1|6B.1':0.003196968,('EPI_ISL_429836|2013.112|Human|Kenya|H1N1|6B.1':0.003198072,((('EPI_ISL_1347992|2011.255|Human|Russia|H1N1|6B.1':0.001595329,'EPI_ISL_147235|2013.016|Human|Finland|H1N1|6B.1':0.006420757)0.000:0.000000006,(((((((((((('EPI_ISL_163596|2013.022|Human|Czech|H1N1|6B.1':0.001596739,(('EPI_ISL_150683|2012.997|Human|Czech|H1N1|6B.1':0.000000006,'EPI_ISL_504831|2014.129|swine|Germany|H1N1|6B.1':0.007127311)0.849:0.001767167,('EPI_ISL_150679|2012.975|Human|Czech|H1N1|6B.1':0.0,'EPI_ISL_150687|2013.003|Human|Czech|H1N1|6B.1':0.0,'EPI_ISL_159533|2013.732|Human|Laos|H1N1|6B.1':0.0,'EPI_ISL_14749478|2013.447|Human|VietNam|H1N1|6B.1':0.0):0.000000006)0.617:0.000000006)0.000:0.000000006,(('EPI_ISL_218017|2014.532|swine|VietNam|H1N1|6B.1':0.0,'EPI_ISL_218554|2015.934|swine|VietNam|H1N1|6B.1':0.0,'EPI_ISL_218531|2015.932|swine|VietNam|H1N1|6B.1':0.0,'EPI_ISL_218530|2015.932|swine|VietNam|H1N1|6B.1':0.0,'EPI_ISL_218503|2015.932|swine|VietNam|H1N1|6B.1':0.0,'EPI_ISL_218527|2015.932|swine|VietNam|H1N1|6B.1':0.0,'EPI_ISL_218528|2015.932|swine|VietNam|H1N1|6B.1':0.0,'EPI_ISL_218553|2015.934|swine|VietNam|H1N1|6B.1':0.0,'EPI_ISL_218522|2015.932|swine|VietNam|H1N1|6B.1':0.0):0.000000006,('EPI_ISL_218526|2015.932|swine|VietNam|H1N1|6B.1':0.0,'EPI_ISL_218523|2015.932|swine|VietNam|H1N1|6B.1':0.0):0.001594913)0.929:0.003196749)0.000:0.000000006,('EPI_ISL_278910|2013.666|swine|Italy|H1N1|6B.1':0.001596750,('EPI_ISL_278836|2015.666|swine|Italy|H1N2|nan':0.001600229,(('EPI_ISL_4083716|2019.285|swine|Italy|H1N1|nan':0.0,'EPI_ISL_14749657|2019.17|swine|Italy|H1N1|nan':0.0):0.009754096,('EPI_ISL_278831|2015.666|swine|Italy|H1N1|nan':0.001596302,(('EPI_ISL_4083705|2018.644|swine|Italy|H1N1|6B.1':0.006520029,((('EPI_ISL_14749656|2019.162|swine|Italy|H1N1|6B.1':0.000000006,'EPI_ISL_4083713|2020.098|swine|Italy|H1N1|6B.1':0.006439177)0.913:0.003206803,'EPI_ISL_4083711|2019.14|swine|Italy|H1N1|nan':0.001599906)0.000:0.000000006,('EPI_ISL_4083709|2018.293|swine|Italy|H1N1|6B.1':0.0,'EPI_ISL_14751211|2018.792|swine|Italy|H1N1|6B.1':0.0):0.000000006)0.861:0.003205615)0.977:0.009909693,'EPI_ISL_14751273|2018.953|swine|Italy|H1N2|nan':0.008225479)0.733:0.001516005)0.000:0.000000006)0.905:0.003202488)0.884:0.003232135)0.803:0.001596153)0.000:0.000000006,'EPI_ISL_156806|2013.162|Human|Portugal|H1N1|6B.1':0.000000006)0.000:0.000000006,'EPI_ISL_14749475|2014.184|Human|VietNam|H1N1|6B.1':0.001596946)0.848:0.001767616,'EPI_ISL_138692|2012.973|Human|India|H1N1|6B.1':0.001595177)0.387:0.000000006,'EPI_ISL_378613|2017.104|swine|Canada|H1N2|nan':0.009741250)0.000:0.000000006,'EPI_ISL_149645|2013.123|Human|Sweden|H1N1|6B.1':0.003198514)0.434:0.000000006,(('EPI_ISL_502151|2013.518|Human|Taiwan|H1N1|6B.1':0.001596125,('EPI_ISL_502126|2013.274|Human|Taiwan|H1N1|6B.1':0.0,'EPI_ISL_502152|2013.562|Human|Taiwan|H1N1|6B.1':0.0):0.000000006)0.891:0.001596152,('EPI_ISL_189623|2013.104|Human|USA|H1N1|6B.1':0.001597370,('EPI_ISL_149637|2013.047|Human|Sweden|H1N1|6B.1':0.0,'EPI_ISL_263308|2013.43|Human|Brazil|H1N1|6B.1':0.0):0.000000006)0.000:0.000000006)0.848:0.001595662)0.434:0.000000006,(('EPI_ISL_14749481|2013.438|Human|VietNam|H1N1|6B.1':0.003202007,('EPI_ISL_221955|2015.937|swine|Japan|H1N1|6B.1':0.001597372,'EPI_ISL_266232|2016.399|swine|Japan|H1N1|6B.1':0.000000006)0.995:0.013015392)0.884:0.003248220,'EPI_ISL_1347550|2010.03|Human|Russia|H1N1|6B.1':0.001591654)0.785:0.001601997)0.000:0.000000006,('EPI_ISL_502181|2013.219|Human|Taiwan|H1N1|6B.1':0.001595362,'EPI_ISL_393948|2013.323|Human|Japan|H1N1|6B.1':0.000000006)0.855:0.001595029)0.000:0.000000006,('EPI_ISL_167591|2013.414|swine|Togo|H1N1|6B.1':0.000000006,('EPI_ISL_202969|2014.121|Human|UK|H1N1|6B.1':0.0,'EPI_ISL_257190|2013.786|Human|Emirates|H1N1|6B.1':0.0):0.004814771)0.908:0.003198590)0.442:0.000000006)0.000:0.000000006,'EPI_ISL_141598|2013.137|Human|China|H1N1|6B.1':0.001598356)0.000:0.000000006)0.438:0.000000006)0.000:0.000000006,(('EPI_ISL_195983|2013.811|swine|Mexico|H1N1|6B.1':0.000000006,'EPI_ISL_195985|2014.038|swine|Mexico|H1N2|nan':0.001594622)0.936:0.003197092,(('EPI_ISL_195984|2013.981|swine|Mexico|H1N1|6B.1':0.0,'EPI_ISL_193734|2013.364|Human|Singapore|H1N1|6B.1':0.0):0.000000006,(('EPI_ISL_195987|2014.268|swine|Mexico|H1N1|6B.1':0.001597487,'EPI_ISL_295530|2014.885|swine|Mexico|H1N1|nan':0.000000006)0.854:0.001596254,('EPI_ISL_195986|2014.227|swine|Mexico|H1N1|6B.1':0.004807418,'EPI_ISL_202953|2013.745|Human|UK|H1N1|6B.1':0.001596679)0.000:0.000000006)0.999:0.000000006)0.000:0.000000006)0.854:0.001595388)0.000:0.000000006,('EPI_ISL_151482|2013.499|Human|PapuaNewGuinea|H1N1|6B.1':0.001595388,(('EPI_ISL_402274|2019.86|Human|China|H1N1|6B.1':0.0,'EPI_ISL_485562|2020.016|Human|China|H1N1|6B.1':0.0):0.001596381,'EPI_ISL_189220|2012.989|Human|USA|H1N1|6B.1':0.000000006)0.000:0.000000006)0.853:0.001595388)0.000:0.000000006,'EPI_ISL_150650|2013.773|swine|USA|H1N1|6B.1':0.004805123)0.000:0.000000006,'EPI_ISL_421527|2014.058|Human|Kenya|H1N1|6B.1':0.003198811)0.444:0.000000006,((((((('EPI_ISL_172652|2014.915|Human|Thailand|H1N1|6B.1':0.001595972,'EPI_ISL_502075|2014.005|Human|Taiwan|H1N1|6B.1':0.001597731)0.000:0.000000006,(('EPI_ISL_163650|2014.326|swine|USA|H1N1|nan':0.003207245,((((('EPI_ISL_502141|2014.337|Human|Taiwan|H1N1|6B.2':0.0,'EPI_ISL_170845|2014.827|swine|USA|H1N1|6B.1':0.0):0.000000006,'EPI_ISL_252707|2016.47|swine|USA|H1N1|6B.1':0.004806863)0.831:0.001596031,'EPI_ISL_143737|2013.389|swine|USA|H1N1|6B.1':0.001596333)0.000:0.000000006,'EPI_ISL_159349|2014.17|Human|USA|H1N1|6B.1':0.000000006)0.000:0.000000006,('EPI_ISL_157753|2014.058|Human|USA|H1N1|6B.1':0.003199546,'EPI_ISL_157157|2014.071|swine|USA|H1N1|6B.1':0.003199420)0.729:0.000000006)0.000:0.000000006)0.869:0.001596146,'EPI_ISL_166412|2014.189|Human|Russia|H1N1|6B.1':0.004808526)0.000:0.000000006)0.000:0.000000006,((('EPI_ISL_177072|2015.132|Human|Sweden|H1N1|6B.1':0.0,'EPI_ISL_192049|2015.088|Human|Korea|H1N1|6B.1':0.0):0.001596536,(('EPI_ISL_426177|2014.4|Human|Kenya|H1N1|6B.1':0.0,'EPI_ISL_428979|2015.567|Human|Kenya|H1N1|6B.1':0.0,'EPI_ISL_167601|2013.929|Human|USA|H1N1|6B.1':0.0,'EPI_ISL_167643|2014.074|Human|USA|H1N1|6B.1':0.0,'EPI_ISL_237083|2014.247|Human|India|H1N1|6B.2':0.0):0.000000006,'EPI_ISL_210348|2015.189|Human|VietNam|H1N1|6B.1':0.006430116)0.000:0.000000006)0.000:0.000000006,(('EPI_ISL_421533|2014.34|Human|Kenya|H1N1|6B.1':0.0,'EPI_ISL_502098|2014.077|Human|Taiwan|H1N1|6B.1':0.0):0.001596190,('EPI_ISL_428983|2016.642|Human|Kenya|H1N1|6B.1':0.003199172,'EPI_ISL_168842|2014.441|Human|Cambodia|H1N1|6B.1':0.004811614)0.000:0.000000006)0.974:0.000000006)0.000:0.000000006)0.000:0.000000006,'EPI_ISL_205289|2015.605|Human|Laos|H1N1|6B.1':0.009684339)0.837:0.001595953,('EPI_ISL_167624|2013.989|Human|USA|H1N1|6B.1':0.000000006,('EPI_ISL_171845|2014.863|Human|Canada|H1N1|6B.1':0.006422402,'EPI_ISL_282690|2015.784|swine|Canada|H1N1|6B.1':0.009713410)0.000:0.000000006)0.926:0.001602780)0.000:0.000000006,((('EPI_ISL_381062|2015.86|swine|Mexico|H1N1|nan':0.009704642,'EPI_ISL_157160|2014.071|swine|USA|H1N1|6B.1':0.003200278)0.745:0.000000006,('EPI_ISL_15082230|2014.022|Human|Spain|H1N1|6B.1':0.0,'EPI_ISL_150298|2013.803|Human|USA|H1N1|6B.1':0.0,'EPI_ISL_167599|2013.91|Human|USA|H1N1|6B.1':0.0,'EPI_ISL_153089|2013.866|Human|USA|H1N1|6B.1':0.0,'EPI_ISL_171806|2014.164|Human|Malaysia|H1N1|6B.1':0.0,'EPI_ISL_189963|2014.027|Human|Mexico|H1N1|6B.1A.5':0.0):0.000000006)0.997:0.000000006,(((('EPI_ISL_167664|2014.11|Human|USA|H1N1|6B.1':0.001595944,('EPI_ISL_202958|2013.945|Human|UK|H1N1|6B.1':0.000000006,'EPI_ISL_167614|2013.962|Human|USA|H1N1|6B.1':0.001596230)0.000:0.000000006)0.853:0.001596132,'EPI_ISL_145499|2013.433|Human|Bolivia|H1N1|6B.1':0.001596544)0.000:0.000000006,('EPI_ISL_155009|2014.025|Human|Sweden|H1N1|6B.1':0.001599721,(('EPI_ISL_189958|2013.945|Human|Mexico|H1N1|6B.1':0.0,'EPI_ISL_189967|2013.962|Human|Mexico|H1N1|6B.1':0.0,'EPI_ISL_189957|2014.016|Human|Mexico|H1N1|6B.1':0.0):0.000000006,'EPI_ISL_189961|2014.033|Human|Mexico|H1N1|6B.1':0.001596418)0.811:0.001599774)0.799:0.001594740)0.000:0.000000006,((('EPI_ISL_189964|2014.049|Human|Mexico|H1N1|6B.1':0.001596034,'EPI_ISL_167558|2012.967|Human|Finland|H1N1|6B.1':0.003199272)0.517:0.000000006,'EPI_ISL_172193|2013.666|Human|Myanmar|H1N1|6B.1':0.001595811)0.000:0.000000006,(('EPI_ISL_202981|2014.142|Human|UK|H1N1|6B.1':0.001597597,('EPI_ISL_155605|2014.022|Human|Spain|H1N1|6B.1':0.001596173,(('EPI_ISL_15082329|2014.082|Human|Spain|H1N1|6B.1':0.0,'EPI_ISL_14749484|2014.129|Human|VietNam|H1N1|6B.1':0.0):0.000000006,'EPI_ISL_156762|2013.953|Human|Hawaii|H1N1|6B.1':0.001595791)0.000:0.000000006)0.000:0.000000006)0.859:0.001595985,('EPI_ISL_167619|2013.978|Human|USA|H1N1|6B.1':0.001604330,('EPI_ISL_278993|2014.666|Human|Italy|H1N1|6B.1':0.001596961,('EPI_ISL_202967|2014.055|Human|UK|H1N1|6B.1':0.001596244,('EPI_ISL_167634|2014.049|Human|USA|H1N1|6B.1':0.0,'EPI_ISL_167656|2014.071|Human|USA|H1N1|6B.1':0.0):0.000000006)0.000:0.000000006)0.808:0.001602948)0.795:0.001597681)0.000:0.000000006)0.000:0.000000006)1.000:0.000000006)0.000:0.000000006)0.000:0.000000006,'EPI_ISL_189959|2014.014|Human|Mexico|H1N1|6B.1':0.001595501)0.921:0.003198059)0.000:0.000000006,'EPI_ISL_141545|2013.115|Human|NewZealand|H1N1|6B.1':0.001595252)0.000:0.000000006,'EPI_ISL_15082229|2013.255|Human|Spain|H1N1|6B.1':0.001599263)0.441:0.000000006,('EPI_ISL_502156|2013.803|Human|Taiwan|H1N1|6B.1':0.001595134,'EPI_ISL_140999|2013.214|Human|Russia|H1N1|6B.1':0.001595253)0.625:0.000000006)0.000:0.000000006)0.426:0.000000006,('EPI_ISL_334474|2012.883|Human|China|H1N1|6B.1':0.0,'EPI_ISL_334472|2012.883|Human|China|H1N1|6B.1':0.0,'EPI_ISL_334473|2012.883|Human|China|H1N1|6B.1':0.0,'EPI_ISL_334471|2012.883|Human|China|H1N1|6B.1':0.0,'EPI_ISL_502092|2013.088|Human|Taiwan|H1N1|6B.1':0.0,'EPI_ISL_147504|2013.126|Human|Finland|H1N1|6B.1':0.0,'EPI_ISL_195164|2013.14|swine|Finland|H1N1|6B.1':0.0,'EPI_ISL_1347833|2011.142|Human|Russia|H1N1|6B.1':0.0,'EPI_ISL_156274|2013.011|Human|Russia|H1N1|6B.1':0.0,'EPI_ISL_15082225|2013.17|Human|Spain|H1N1|6B.1':0.0,'EPI_ISL_15082224|2013.134|Human|Spain|H1N1|6B.1':0.0,'EPI_ISL_15082227|2013.2|Human|Spain|H1N1|6B.1':0.0,'EPI_ISL_189309|2013.038|Human|USA|H1N1|6B.1':0.0,'EPI_ISL_145685|2013.556|swine|USA|H1N1|6B.1':0.0,'EPI_ISL_1354478|2012.139|Human|Asia-Russia|H1N1|6B.1':0.0,'EPI_ISL_174248|2013.526|Human|Nicaragua|H1N1|6B.1':0.0):0.000000006)0.000:0.000000006,'EPI_ISL_15082226|2013.178|Human|Spain|H1N1|6B.1':0.001595111)0.441:0.000000006,('EPI_ISL_145509|2013.449|Human|TheCaribbean|H1N1|6B.1':0.003196942,'EPI_ISL_195140|2013.345|swine|UK|H1N1|6B.1':0.004807358)0.444:0.000000006)0.000:0.000000006,'EPI_ISL_157488|2013.496|Human|Peru|H1N1|6B.1':0.001594614)0.455:0.000000006,('EPI_ISL_278998|2013.666|Human|Italy|H1N1|6B.1':0.003197369,'EPI_ISL_156812|2013.751|Human|USA|H1N1|6B.1':0.004810529)0.890:0.000000006)0.438:0.000000006,'EPI_ISL_145496|2013.416|Human|Haiti|H1N1|6B.1':0.001594872)0.000:0.000000006,('EPI_ISL_207965|2014.715|swine|Canada|H1N1|6B.1':0.000000006,'EPI_ISL_282733|2015.093|swine|Canada|H1N1|6B.1':0.003217796)0.985:0.009687260)0.000:0.000000006,'EPI_ISL_502091|2013.082|Human|Taiwan|H1N1|6B.1':0.001595662)0.437:0.000000006,('EPI_ISL_1347689|2010.23|Human|Russia|H1N1|6B.1':0.000000006,('EPI_ISL_136505|2012.929|Human|USA|H1N1|6B.1':0.0,'EPI_ISL_136506|2012.929|Human|USA|H1N1|6B.1':0.0):0.001596102)0.867:0.001595843)0.000:0.000000006,('EPI_ISL_502101|2013.123|Human|Taiwan|H1N1|6B.1':0.003253713,'EPI_ISL_381066|2014.477|swine|France|H1N1|6B.1':0.006496175)0.761:0.001557199)0.448:0.000000006,('EPI_ISL_189634|2013.071|Human|USA|H1N1|6B.1':0.003200690,('EPI_ISL_189627|2013.079|Human|USA|H1N1|6B.1':0.000000006,'EPI_ISL_189157|2012.945|Human|USA|H1N1|6B.1':0.003196394)0.000:0.000000006)0.937:0.003196459)0.772:0.000000006,('EPI_ISL_282540|2016.036|swine|Canada|H1N1|6B.1':0.014717303,('EPI_ISL_162674|2013.556|swine|VietNam|H1N1|6B.1':0.0,'EPI_ISL_164468|2013.556|swine|VietNam|H1N1|6B.1':0.0):0.000000006)0.852:0.001555484)0.773:0.000000006,'EPI_ISL_147529|2013.134|Human|Finland|H1N1|6B.1':0.001594763)0.349:0.003102288)0.946:0.008301342,((((('EPI_ISL_224767|2011.57|swine|Colombia|H1N1|6B.1':0.0,'EPI_ISL_224766|2011.57|swine|Colombia|H1N1|6B.1':0.0,'EPI_ISL_224772|2011.57|swine|Colombia|H1N1|6B.1':0.0):0.003192532,((('EPI_ISL_89373|2011.066|Human|Czech|H1N1|6B.1':0.0,'EPI_ISL_133122|2011.049|Human|Denmark|H1N1|6B.1':0.0,'EPI_ISL_133125|2011.071|Human|Estonia|H1N1|6B.1':0.0,'EPI_ISL_131677|2010.956|Human|Ireland|H1N1|6B.1':0.0,'EPI_ISL_191398|2010.975|Human|UK|H1N1|6B.1':0.0):0.000000006,(('EPI_ISL_133118|2011.14|Human|Belgium|H1N1|6B.1':0.001591976,((('EPI_ISL_133126|2011.085|Human|Estonia|H1N1|6B.1':0.0,'EPI_ISL_95331|2011.071|Human|Hungary|H1N1|6B.1':0.0):0.000000006,'EPI_ISL_153876|2011.5|Human|France|H1N1|6B.1':0.001592614)0.000:0.000000006,('EPI_ISL_191292|2010.97|Human|UK|H1N1|nan':0.001593014,'EPI_ISL_206880|2010.975|Human|UK|H1N1|6B.1':0.003196524)0.782:0.001602955)0.000:0.000000006)0.867:0.001591740,('EPI_ISL_191393|2011.005|Human|UK|H1N1|6B.1':0.001592328,'EPI_ISL_135255|2011.121|Human|USA|H1N1|6B.1':0.001591816)0.000:0.000000006)0.000:0.000000006)0.000:0.000000006,('EPI_ISL_381069|2015.077|swine|France|H1N1|nan':0.003193024,('EPI_ISL_381047|2016.077|swine|France|H1N1|nan':0.006445761,'EPI_ISL_381067|2016.126|swine|France|H1N1|nan':0.008149314)0.935:0.006494951)0.968:0.008072300)0.861:0.001587215)0.741:0.000000006,(((('EPI_ISL_140407|2010.214|Human|Kenya|H1N1|6B.1':0.0,'EPI_ISL_177717|2011.562|swine|Kenya|H1N1|6B.1':0.0,'EPI_ISL_177718|2011.562|swine|Kenya|H1N1|6B.1':0.0,'EPI_ISL_177715|2011.592|swine|Kenya|H1N1|6B.1':0.0,'EPI_ISL_94562|2011.11|Human|China|H1N1|6B.1':0.0,'EPI_ISL_164851|2011.995|Human|China|H1N1|6B.1':0.0,'EPI_ISL_101906|2011.044|Human|Taiwan|H1N1|6B.1':0.0,'EPI_ISL_90270|2011.077|Human|Denmark|H1N1|6B.1':0.0,'EPI_ISL_90269|2011.104|Human|Denmark|H1N1|6B.1':0.0,'EPI_ISL_133053|2011.033|Human|Germany|H1N1|6B.1':0.0,'EPI_ISL_132997|2011.112|Human|Germany|H1N1|6B.1':0.0,'EPI_ISL_151066|2011.101|swine|Germany|H1N1|6B.1':0.0,'EPI_ISL_95333|2011.047|Human|Hungary|H1N1|6B.1':0.0,'EPI_ISL_191403|2010.934|Human|UK|H1N1|6B.1':0.0,'EPI_ISL_206868|2010.956|Human|UK|H1N1|6B.1':0.0,'EPI_ISL_191311|2010.967|Human|UK|H1N1|6B.1':0.0,'EPI_ISL_158621|2010.956|Human|USA|H1N1|6B.1':0.0,'EPI_ISL_85572|2010.833|Human|USA|H1N1|6B.1':0.0,'EPI_ISL_88110|2011.132|Human|USA|H1N1|6B.1':0.0,'EPI_ISL_369608|2011.151|Human|USA|H1N1|6B.1':0.0,'EPI_ISL_95084|2011.068|Human|Australia|H1N1|6B.1':0.0,'EPI_ISL_263126|2011.581|Human|Brazil|H1N1|6B.1':0.0,'EPI_ISL_93272|2011.071|Human|Georgia|H1N1|6B.1':0.0,'EPI_ISL_182872|2011.003|Human|SriLanka|H1N1|6B.1':0.0):0.000000006,('EPI_ISL_139380|2011.142|Human|Taiwan|H1N1|6B.1':0.001591580,'EPI_ISL_87463|2010.781|Human|Canada|H1N1|6B.1':0.003191922)0.718:0.000000006)0.000:0.000000006,('EPI_ISL_429661|2011.159|Human|Kenya|H1N1|6B.1':0.000000006,'EPI_ISL_195259|2012.314|swine|France|H1N1|6B.1':0.004823153)0.739:0.000000006)0.946:0.000000006,((('EPI_ISL_101910|2011.071|Human|Taiwan|H1N1|6B.1':0.003189119,((('EPI_ISL_104330|2010.688|Human|India|H1N1|6B.1':0.001592520,'EPI_ISL_206877|2011.008|Human|UK|H1N1|6B.1':0.003202409)0.000:0.000000006,((('EPI_ISL_328827|2014.578|swine|Chile|H1N2|nan':0.0,'EPI_ISL_328822|2014.578|swine|Chile|H1N2|nan':0.0,'EPI_ISL_328828|2014.578|swine|Chile|H1N2|nan':0.0,'EPI_ISL_328819|2014.578|swine|Chile|H1N2|nan':0.0,'EPI_ISL_328818|2014.578|swine|Chile|H1N2|nan':0.0):0.000000006,'EPI_ISL_328820|2014.578|swine|Chile|H1N2|nan':0.001593004)0.992:0.009753365,((('EPI_ISL_328834|2014.553|swine|Chile|H1N2|nan':0.0,'EPI_ISL_328829|2014.553|swine|Chile|H1N2|nan':0.0,'EPI_ISL_328826|2014.553|swine|Chile|H1N2|nan':0.0,'EPI_ISL_328785|2014.556|swine|Chile|H1N2|nan':0.0):0.000000006,(((('EPI_ISL_328816|2014.767|swine|Chile|H1N2|nan':0.001594186,(('EPI_ISL_328813|2014.767|swine|Chile|H1N2|nan':0.0,'EPI_ISL_328812|2014.767|swine|Chile|H1N2|nan':0.0):0.001594534,'EPI_ISL_328771|2015.282|swine|Chile|H1N2|nan':0.001594951)0.000:0.000000006)0.000:0.000000006,('EPI_ISL_328776|2015.019|swine|Chile|H1N2|nan':0.0,'EPI_ISL_366227|2015.189|swine|Chile|H1N2|nan':0.0,'EPI_ISL_366228|2015.189|swine|Chile|H1N2|nan':0.0):0.000000006)0.000:0.000000006,'EPI_ISL_328783|2015.575|swine|Chile|H1N1|6B.1':0.001594782)0.000:0.000000006,((((('EPI_ISL_9589101|2020.817|swine|Chile|H1N2|nan':0.0,'EPI_ISL_9572830|2020.817|swine|Chile|H1N2|nan':0.0):0.000000006,('EPI_ISL_9572825|2020.899|swine|Chile|H1N2|nan':0.001598563,('EPI_ISL_9572829|2020.899|swine|Chile|H1N2|nan':0.0,'EPI_ISL_9572826|2020.899|swine|Chile|H1N2|nan':0.0):0.000000006)0.915:0.001594125)0.000:0.000000006,'EPI_ISL_9572832|2020.899|swine|Chile|H1N1|nan':0.003194443)0.840:0.001593938,('EPI_ISL_366226|2016.24|swine|Chile|H1N2|nan':0.0,'EPI_ISL_366223|2016.24|swine|Chile|H1N2|nan':0.0,'EPI_ISL_366222|2016.24|swine|Chile|H1N2|nan':0.0,'EPI_ISL_366221|2016.055|swine|Chile|H1N2|nan':0.0,'EPI_ISL_366225|2016.24|swine|Chile|H1N2|nan':0.0,'EPI_ISL_366224|2016.24|swine|Chile|H1N2|nan':0.0):0.000000006)0.000:0.000000006,'EPI_ISL_366220|2016.24|swine|Chile|H1N2|nan':0.001593418)0.881:0.001594224)0.848:0.001594708)0.000:0.000000006,'EPI_ISL_328824|2014.553|swine|Chile|H1N2|nan':0.001595213)0.969:0.008082690)0.755:0.001579849)0.000:0.000000006,('EPI_ISL_501503|2016.628|swine|Serbia|H1N1|nan':0.003243229,'EPI_ISL_501502|2017.164|swine|Serbia|H1N1|6B.1':0.008049179)0.942:0.006442490)0.841:0.001592000)0.000:0.000000006,'EPI_ISL_421694|2010.778|Human|Kenya|H1N1|6B.1':0.001591867)0.000:0.000000006,((((((('EPI_ISL_196013|2013.263|swine|Mexico|H3N2|3C.3a':0.001594816,('EPI_ISL_196030|2013.447|swine|Mexico|H3N2|3C.3a':0.0,'EPI_ISL_196015|2013.301|swine|Mexico|H3N2|3C.3a':0.0):0.000000006)0.783:0.001518032,(('EPI_ISL_195982|2013.688|swine|Mexico|H1N2|6B.1':0.001595540,('EPI_ISL_196022|2013.37|swine|Mexico|H1N2|6B.1':0.0,'EPI_ISL_196011|2013.255|swine|Mexico|H1N2|6B.1':0.0):0.000000006)0.000:0.000000006,('EPI_ISL_295529|2014.83|swine|Mexico|H1N2|6B.1':0.001597034,('EPI_ISL_295528|2014.8|swine|Mexico|H1N2|6B.1':0.001596614,'EPI_ISL_295546|2015.2|swine|Mexico|H1N2|6B.1':0.004811420)0.000:0.000000006)0.897:0.001596006)0.890:0.003293449)0.995:0.013158151,('EPI_ISL_168413|2013.099|swine|Thailand|H1N1|6B.1':0.001594022,(('EPI_ISL_168409|2013.099|swine|Thailand|H1N1|6B.1':0.0,'EPI_ISL_173580|2013.099|swine|Thailand|H1N1|6B.1':0.0,'EPI_ISL_168408|2013.099|swine|Thailand|H1N1|6B.1':0.0):0.000000006,('EPI_ISL_236925|2015.499|swine|Thailand|H3N2|nan':0.009791798,(('EPI_ISL_174327|2014.205|swine|Thailand|H1N1|6B.1':0.0,'EPI_ISL_174329|2014.205|swine|Thailand|H1N1|6B.1':0.0,'EPI_ISL_174323|2014.205|swine|Thailand|H1N1|6B.1':0.0,'EPI_ISL_174335|2014.205|swine|Thailand|H1N1|6B.1':0.0,'EPI_ISL_174334|2014.205|swine|Thailand|H1N1|6B.1':0.0,'EPI_ISL_174324|2014.205|swine|Thailand|H1N1|6B.1':0.0,'EPI_ISL_174339|2014.205|swine|Thailand|H1N1|6B.1':0.0,'EPI_ISL_174331|2014.205|swine|Thailand|H1N1|6B.1':0.0,'EPI_ISL_174328|2014.205|swine|Thailand|H1N1|6B.1':0.0,'EPI_ISL_174332|2014.205|swine|Thailand|H1N1|6B.1':0.0):0.001593757,(('EPI_ISL_173579|2013.885|swine|Thailand|H1N1|6B.1':0.0,'EPI_ISL_167967|2013.597|swine|Thailand|H1N1|6B.1':0.0,'EPI_ISL_173576|2013.885|swine|Thailand|H1N1|6B.1':0.0,'EPI_ISL_167966|2013.597|swine|Thailand|H1N1|6B.1':0.0,'EPI_ISL_167968|2013.597|swine|Thailand|H1N1|6B.1':0.0):0.000000006,'EPI_ISL_173577|2013.885|swine|Thailand|H1N1|6B.1':0.000000006)0.000:0.000000006)0.939:0.003194319)0.000:0.000000006)0.000:0.000000006)0.904:0.003268171)0.762:0.001546832,('EPI_ISL_95500|2010.973|Human|Mexico|H1N1|6B.1':0.001591620,(('EPI_ISL_89933|2011.099|Human|USA|H1N1|nan':0.001602620,(('EPI_ISL_95348|2010.652|Human|USA|H1N1|6B.1':0.001591036,'EPI_ISL_88102|2011.063|Human|USA|H1N1|6B.1':0.001591109)0.000:0.000000006,'EPI_ISL_88100|2011.025|Human|USA|H1N1|6B.1':0.001590669)0.845:0.001591639)0.000:0.000000006,'EPI_ISL_124452|2011.068|swine|USA|H1N1|6B.1':0.000000006)0.000:0.000000006)0.809:0.001594985)0.803:0.001598899,'EPI_ISL_177716|2011.562|swine|Kenya|H1N1|6B.1':0.001591568)0.000:0.000000006,('EPI_ISL_90582|2011.033|Human|Brunei|H1N1|6B.1':0.001591451,(('EPI_ISL_89957|2010.915|swine|Thailand|H1N1|6B.1':0.003209412,'EPI_ISL_208738|2011.129|Human|Thailand|H1N1|6B.1':0.001585915)0.761:0.001599847,('EPI_ISL_195170|2013.425|swine|UK|H1N2|nan':0.001572369,'EPI_ISL_195169|2013.671|swine|UK|H1N2|nan':0.004832090)0.441:0.003219022)0.710:0.000000006)0.710:0.000000006)0.999:0.000000006,(((((('EPI_ISL_164365|2012.087|swine|Thailand|H1N1|nan':0.0,'EPI_ISL_164367|2012.087|swine|Thailand|H1N1|nan':0.0,'EPI_ISL_164346|2012.087|swine|Thailand|H3N2|3C.3a':0.0,'EPI_ISL_164353|2012.087|swine|Thailand|H3N2|3C.3a':0.0,'EPI_ISL_164354|2012.087|swine|Thailand|H3N2|3C.3a':0.0,'EPI_ISL_164343|2012.087|swine|Thailand|H3N2|3C.3a':0.0,'EPI_ISL_164369|2012.087|swine|Thailand|H3N2|3C.3a':0.0,'EPI_ISL_164350|2012.087|swine|Thailand|H3N2|3C.3a':0.0,'EPI_ISL_164355|2012.087|swine|Thailand|H3N2|3C.3a':0.0,'EPI_ISL_164347|2012.087|swine|Thailand|H3N2|3C.3a':0.0,'EPI_ISL_181096|2012.087|swine|Thailand|H3N1|3C.3a':0.0):0.000000006,'EPI_ISL_164348|2012.087|swine|Thailand|H3N2|3C.3a':0.000000006)0.000:0.000000006,((((('EPI_ISL_218612|2015.959|swine|VietNam|H3N2|3C.2':0.0,'EPI_ISL_218613|2015.959|swine|VietNam|H3N2|3C.2':0.0,'EPI_ISL_218602|2015.959|swine|VietNam|H3N2|3C.2':0.0,'EPI_ISL_218606|2015.959|swine|VietNam|H3N2|3C.2':0.0,'EPI_ISL_218604|2015.959|swine|VietNam|H3N2|3C.2':0.0,'EPI_ISL_218600|2015.959|swine|VietNam|H3N2|3C.2':0.0,'EPI_ISL_218607|2015.959|swine|VietNam|H3N2|3C.2':0.0,'EPI_ISL_218608|2015.959|swine|VietNam|H3N2|3C.2':0.0,'EPI_ISL_218601|2015.959|swine|VietNam|H3N2|3C.2':0.0,'EPI_ISL_218610|2015.959|swine|VietNam|H3N2|3C.2':0.0):0.012977017,(('EPI_ISL_164475|2012.713|swine|VietNam|H1N1|6B.1':0.0,'EPI_ISL_164473|2012.713|swine|VietNam|H1N1|6B.1':0.0,'EPI_ISL_164474|2012.713|swine|VietNam|H1N1|6B.1':0.0):0.000000006,'EPI_ISL_160814|2012.713|swine|VietNam|H1N1|6B.1':0.003193109)0.792:0.001629014)0.785:0.001567611,('EPI_ISL_94904|2011.351|Human|Australia|H1N1|6B.1':0.0,'EPI_ISL_101547|2011.581|Human|NewZealand|H1N1|6B.1':0.0):0.001594235)0.000:0.000000006,(('EPI_ISL_253934|2016.008|Human|Korea|H1N1|6B.1':0.001580072,'EPI_ISL_253935|2016.046|Human|Korea|H1N1|6B.2':0.003226500)0.988:0.009738339,((('EPI_ISL_218279|2015.107|swine|VietNam|H1N2|nan':0.0,'EPI_ISL_218277|2015.107|swine|VietNam|H1N2|nan':0.0,'EPI_ISL_218280|2015.107|swine|VietNam|H1N2|nan':0.0):0.001594429,(('EPI_ISL_218274|2015.107|swine|VietNam|H1N2|nan':0.0,'EPI_ISL_218272|2015.107|swine|VietNam|H1N2|nan':0.0,'EPI_ISL_218275|2015.107|swine|VietNam|H1N2|nan':0.0,'EPI_ISL_218276|2015.107|swine|VietNam|H1N2|nan':0.0,'EPI_ISL_218273|2015.107|swine|VietNam|H1N2|nan':0.0):0.000000006,'EPI_ISL_218278|2015.107|swine|VietNam|H1N2|nan':0.001595004)0.000:0.000000006)0.976:0.006433535,('EPI_ISL_218304|2015.099|swine|VietNam|H1N2|nan':0.0,'EPI_ISL_218306|2015.099|swine|VietNam|H1N2|nan':0.0,'EPI_ISL_218305|2015.099|swine|VietNam|H1N2|nan':0.0):0.004803330)0.000:0.000000006)0.940:0.003193351)0.831:0.001593196,('EPI_ISL_168403|2012.522|swine|Thailand|H3N2|3C.3a':0.000000006,('EPI_ISL_168411|2013.099|swine|Thailand|H3N2|3C.3a':0.000000006,'EPI_ISL_168410|2013.099|swine|Thailand|H3N2|3C.3a':0.001591077)0.851:0.001591106)0.000:0.000000006)0.140:0.001592180)0.851:0.001592180,(('EPI_ISL_426490|2011.148|Human|Kenya|H1N1|6B.1':0.001591624,'EPI_ISL_426493|2011.159|Human|Kenya|H1N1|6B.1':0.000000006)0.745:0.000000052,'EPI_ISL_189080|2011.827|Human|Nicaragua|H1N1|6B.1':0.003220921)0.000:0.000000006)0.000:0.000000006,'EPI_ISL_95185|2010.416|Human|India|H1N1|nan':0.001597948)0.000:0.000000006,(('EPI_ISL_195101|2012.926|swine|UK|H1N2|nan':0.006427217,((('EPI_ISL_195048|2011.5|swine|Denmark|H1N1|6B.1':0.003203714,'EPI_ISL_97359|2011.142|Human|Russia|H1N1|6B.1':0.001591246)0.336:0.000000006,('EPI_ISL_133102|2011.529|Human|Australia|H1N1|6B.1':0.004796169,'EPI_ISL_95243|2011.474|Human|Australia|H1N1|6B.1':0.000000006)0.829:0.001591625)0.000:0.000000006,(('EPI_ISL_127887|2012.044|swine|USA|H1N1|6B.1':0.001591260,'EPI_ISL_95176|2010.622|Human|India|H1N1|6B.1':0.000000006)0.847:0.001591319,(('EPI_ISL_426138|2009.767|Human|Kenya|H1N1|6B.1':0.000000006,(('EPI_ISL_4081286|2015.5|swine|Denmark|H1N1|nan':0.011350695,((('EPI_ISL_141542|2013.016|Human|Australia|H1N1|6B.1':0.004796715,('EPI_ISL_1361638|2013.268|Human|Russia|H1N1|6B.1':0.003212164,'EPI_ISL_269975|2012.954|Human|Indonesia|H1N1|6B.1':0.003209652)0.000:0.000000006)0.000:0.000000006,('EPI_ISL_127690|2012.131|Human|Russia|H1N1|6B.1':0.0,'EPI_ISL_129015|2012.443|Human|Australia|H1N1|6B.1':0.0,'EPI_ISL_193580|2011.901|Human|Singapore|H1N1|nan':0.0,'EPI_ISL_194044|2012.5|Human|Singapore|H1N1|6B.1':0.0):0.000000006)1.000:0.000000006,(('EPI_ISL_269977|2012.94|Human|Indonesia|H1N1|6B.1':0.001591531,('EPI_ISL_116258|2012.052|Human|Asia-Russia|H1N1|6B.1':0.001598733,('EPI_ISL_208697|2012.847|Human|Thailand|H1N1|6B.1':0.001602284,'EPI_ISL_208728|2012.852|Human|Thailand|H1N1|6B.1':0.001596054)0.796:0.001601343)0.790:0.001594979)0.000:0.000000006,(('EPI_ISL_208706|2012.626|Human|Thailand|H1N1|nan':0.001591620,'EPI_ISL_288256|2012.549|Human|Australia|H3N2|6B.1':0.001591440)0.000:0.000000006,(('EPI_ISL_279000|2012.667|Human|Italy|H1N1|6B.1':0.0,'EPI_ISL_149711|2012.003|Human|Sweden|H1N1|6B.1':0.0):0.001591065,('EPI_ISL_369641|2012.131|Human|USA|H1N1|6B.1':0.001598452,'EPI_ISL_1360112|2013.252|Human|Asia-Russia|H1N1|6B.1':0.001586971)0.804:0.001596056)0.000:0.000000006)0.000:0.000000006)0.923:0.000000006)0.000:0.000000006)0.848:0.001591246,'EPI_ISL_399206|2013.658|swine|Australia|H1N1|6B.1':0.011407584)0.000:0.000000006)0.999:0.000000006,(('EPI_ISL_263243|2012.511|Human|Brazil|H1N1|6B.1':0.004797410,(('EPI_ISL_263236|2012.563|Human|Brazil|H1N1|6B.1':0.0,'EPI_ISL_263139|2013.532|Human|Brazil|H1N1|6B.1':0.0,'EPI_ISL_263232|2013.507|Human|Brazil|H1N1|6B.1':0.0,'EPI_ISL_263262|2013.611|Human|Brazil|H3N2|3C.3a':0.0):0.000000006,('EPI_ISL_224761|2015.342|swine|Colombia|H1N1|6B.1':0.006404808,('EPI_ISL_4081371|2018.5|swine|Denmark|H1N2|nan':0.019668383,('EPI_ISL_4081386|2015.5|swine|Denmark|H1N2|nan':0.012930699,('EPI_ISL_257494|2016.929|swine|VietNam|H1N2|nan':0.001590360,'EPI_ISL_257502|2016.929|swine|VietNam|H1N2|nan':0.000000006)0.989:0.012950962)0.000:0.000000006)0.993:0.009683112)0.432:0.000000006)0.000:0.000000006)0.000:0.000000006,('EPI_ISL_700766|2015.247|swine|Brazil|H1N2|nan':0.003226044,'EPI_ISL_700750|2016.249|swine|Brazil|H1N1|nan':0.004977034)0.757:0.001584559)0.866:0.001590956)0.000:0.000000006)0.000:0.000000006)1.000:0.000000006)0.000:0.000000006,(('EPI_ISL_128694|2012.5|Human|SriLanka|H1N1|6B.1':0.0,'EPI_ISL_188657|2012.418|Human|SriLanka|H1N1|6B.1':0.0):0.001591592,(((('EPI_ISL_218481|2011.723|Human|Cambodia|H1N1|6B.1':0.001591161,(((((('EPI_ISL_117047|2012.164|Human|USA|H1N1|6B.1':0.0,'EPI_ISL_161704|2013.923|Human|USA|H1N1|6B.1':0.0):0.001592481,('EPI_ISL_369647|2012.273|Human|USA|H1N1|6B.1':0.003190238,'EPI_ISL_369637|2012.216|Human|USA|H1N1|6B.1':0.001592794)0.000:0.000000006)0.000:0.000000006,(((((('EPI_ISL_369631|2012.251|Human|USA|H1N1|6B.1':0.004805905,('EPI_ISL_369627|2012.09|Human|USA|H1N1|6B.1':0.0,'EPI_ISL_369635|2012.183|Human|USA|H1N1|6B.1':0.0,'EPI_ISL_129195|2012.232|Human|USA|H1N1|6B.1':0.0):0.001592104)0.315:0.000000006,('EPI_ISL_147304|2012.12|Human|Finland|H1N1|6B.1':0.0,'EPI_ISL_147600|2012.164|Human|Finland|H1N1|6B.1':0.0):0.001593622)0.000:0.000000006,(('EPI_ISL_167113|2012.5|Human|Finland|H1N1|6B.1':0.0,'EPI_ISL_167112|2012.5|Human|Finland|H1N1|6B.1':0.0,'EPI_ISL_369629|2012.238|Human|USA|H1N1|6B.1':0.0,'EPI_ISL_369630|2012.24|Human|USA|H1N1|6B.1':0.0,'EPI_ISL_369645|2012.232|Human|USA|H1N1|6B.1':0.0,'EPI_ISL_129194|2012.139|Human|USA|H1N1|6B.1':0.0,'EPI_ISL_369640|2012.227|Human|USA|H1N1|6B.1':0.0,'EPI_ISL_369634|2012.279|Human|USA|H1N1|6B.1':0.0,'EPI_ISL_369644|2012.216|Human|USA|H1N1|6B.1':0.0,'EPI_ISL_134841|2012.459|Human|USA|H1N1|6B.1':0.0,'EPI_ISL_129016|2012.459|Human|USA|H1N1|6B.1':0.0,'EPI_ISL_111395|2012.153|Human|USA|H1N1|6B.1':0.0,'EPI_ISL_117054|2012.156|Human|USA|H1N1|6B.1':0.0,'EPI_ISL_115085|2012.068|Human|USA|H1N1|6B.1':0.0,'EPI_ISL_118689|2012.145|Human|USA|H1N1|6B.1':0.0,'EPI_ISL_128404|2012.292|Human|USA|H1N1|6B.1':0.0,'EPI_ISL_121448|2012.317|Human|USA|H1N1|6B.1':0.0,'EPI_ISL_128403|2012.459|Human|USA|H1N1|6B.1':0.0,'EPI_ISL_146787|2012.085|Human|Georgia|H1N1|6B.1':0.0,'EPI_ISL_146786|2012.085|Human|Georgia|H1N1|6B.1':0.0,'EPI_ISL_103740|2011.945|Human|Mexico|H1N1|6B.1':0.0,'EPI_ISL_302510|2012.014|Human|Mexico|H1N1|6B.1':0.0,'EPI_ISL_110113|2012.071|Human|Mexico|H1N1|6B.1':0.0,'EPI_ISL_194215|2011.874|Human|Singapore|H1N1|6B.1':0.0):0.000000006,('EPI_ISL_369633|2012.27|Human|USA|H1N1|6B.1':0.0,'EPI_ISL_369650|2012.437|Human|USA|H1N1|6B.1':0.0):0.001591859)0.000:0.000000006)1.000:0.000000006,'EPI_ISL_117346|2012.139|Human|USA|H1N1|6B.1':0.003190819)0.000:0.000000006,(('EPI_ISL_282478|2016.743|swine|Canada|H3N2|3C.2':0.000000006,'EPI_ISL_378592|2017.121|swine|Canada|H3N2|3C.2':0.004832807)1.000:0.021480979,('EPI_ISL_275573|2012.749|swine|Japan|H1N1|nan':0.003192248,('EPI_ISL_282494|2016.421|swine|Canada|H1N1|nan':0.017930208,('EPI_ISL_378639|2017.781|swine|Canada|H1N1|nan':0.023246398,'EPI_ISL_4081377|2018.5|swine|Denmark|H1N2|nan':0.021857867)0.787:0.003434821)0.414:0.000000006)0.000:0.000000006)0.845:0.001592906)0.000:0.000000006,('EPI_ISL_263291|2012.541|Human|Brazil|H1N1|6B.1':0.001592282,'EPI_ISL_502118|2012.161|Human|Taiwan|H1N1|6B.1':0.001592794)0.000:0.000000006)1.000:0.000000006)0.000:0.000000006,('EPI_ISL_369649|2012.243|Human|USA|H1N1|6B.1':0.001635216,'EPI_ISL_122599|2012.404|Human|Australia|H1N1|6B.1':0.001598061)0.000:0.000000006)0.715:0.000000006,'EPI_ISL_207173|2013.962|swine|Canada|H1N1|6B.1':0.008030853)0.828:0.001591932,('EPI_ISL_146754|2010.877|swine|Thailand|H1N1|6B.1':0.001594030,('EPI_ISL_96007|2010.627|Human|Thailand|H1N1|6B.1':0.001591679,('EPI_ISL_369632|2012.238|Human|USA|H1N1|6B.1':0.001592419,(('EPI_ISL_134453|2012.582|Human|NewZealand|H1N1|6B.1':0.001592151,'EPI_ISL_194194|2012.18|Human|Singapore|H1N1|6B.1':0.003190472)0.318:0.000000006,'EPI_ISL_208696|2012.631|Human|Thailand|H1N1|6B.1':0.001591719)0.000:0.000000006)0.858:0.001591932)0.226:0.000000006)0.544:0.000000006)0.589:0.000000006)0.000:0.000000006,((((('EPI_ISL_141551|2012.978|Human|Australia|H1N1|6B.1':0.001593776,'EPI_ISL_208740|2012.577|Human|Thailand|H1N1|6B.1':0.000000006)0.891:0.004796422,('EPI_ISL_164387|2011.173|swine|VietNam|H1N1|6B.1':0.001594718,'EPI_ISL_94551|2011.096|Human|China|H1N1|6B.1':0.001591770)0.733:0.000000006)0.905:0.000000006,(('EPI_ISL_164594|2011.173|swine|VietNam|H1N1|6B.1':0.001592511,(((('EPI_ISL_94566|2011.123|Human|China|H1N1|6B.1':0.0,'EPI_ISL_101901|2010.967|Human|Taiwan|H1N1|6B.1':0.0,'EPI_ISL_123425|2011.5|Human|Taiwan|H1N1|6B.1':0.0,'EPI_ISL_139377|2011.085|Human|Taiwan|H1N1|6B.1':0.0,'EPI_ISL_101912|2011.09|Human|Taiwan|H1N1|6B.1':0.0,'EPI_ISL_139379|2011.145|Human|Taiwan|H1N1|6B.1':0.0,'EPI_ISL_133097|2011.112|Human|Greece|H1N1|6B.1':0.0,'EPI_ISL_87465|2010.877|Human|Canada|H1N1|6B.1':0.0,'EPI_ISL_135249|2011.071|Human|USA|H1N1|6B.1':0.0,'EPI_ISL_101543|2011.542|Human|Cambodia|H1N1|nan':0.0,'EPI_ISL_86564|2011.027|Human|Mongolia|H1N1|6B.1':0.0,'EPI_ISL_13871190|2011.249|Human|Philippines|H1N1|6B.1':0.0,'EPI_ISL_194197|2010.74|Human|Singapore|H1N1|6B.1':0.0,'EPI_ISL_91293|2011.005|Human|Singapore|H1N1|6B.1':0.0,'EPI_ISL_181404|2010.66|Human|Thailand|H1N1|6B.1':0.0,'EPI_ISL_164497|2011.173|swine|VietNam|H1N1|6B.1':0.0,'EPI_ISL_164389|2011.173|swine|VietNam|H1N1|6B.1':0.0,'EPI_ISL_164390|2011.173|swine|VietNam|H1N1|6B.1':0.0,'EPI_ISL_160785|2011.622|swine|VietNam|H1N1|6B.1':0.0,'EPI_ISL_160446|2011.173|swine|VietNam|H1N1|6B.1':0.0,'EPI_ISL_160438|2011.173|swine|VietNam|H1N1|6B.1':0.0,'EPI_ISL_164388|2011.173|swine|VietNam|H1N1|6B.1':0.0,'EPI_ISL_161630|2011.951|swine|VietNam|H1N1|6B.1':0.0,'EPI_ISL_161628|2011.951|swine|VietNam|H1N1|6B.1':0.0,'EPI_ISL_160441|2011.951|swine|VietNam|H1N1|6B.1':0.0,'EPI_ISL_161624|2011.951|swine|VietNam|H1N1|6B.1':0.0,'EPI_ISL_161840|2011.951|swine|VietNam|H1N1|6B.1':0.0,'EPI_ISL_162683|2011.951|swine|VietNam|H1N1|6B.1':0.0,'EPI_ISL_162682|2011.951|swine|VietNam|H1N1|6B.1':0.0,'EPI_ISL_161626|2011.951|swine|VietNam|H1N1|6B.1':0.0,'EPI_ISL_161629|2011.951|swine|VietNam|H1N1|6B.1':0.0):0.000000006,('EPI_ISL_106850|2011.688|Human|Australia|H1N1|6B.1':0.003199776,('EPI_ISL_329079|2012.699|swine|Australia|H1N1|6B.1':0.0,'EPI_ISL_399201|2012.699|swine|Australia|H1N1|6B.1':0.0):0.006425648)0.735:0.001602075)0.000:0.000000006,'EPI_ISL_88067|2010.992|Human|USA|H1N1|6B.1':0.001591161)0.000:0.000000006,'EPI_ISL_393909|2012.126|Human|Japan|H1N1|6B.1':0.001592217)0.000:0.000000006)0.000:0.000000006,'EPI_ISL_218480|2011.707|Human|Cambodia|H1N1|6B.1':0.001592138)0.000:0.000000006)0.000:0.000000006,(('EPI_ISL_502159|2010.797|Human|Taiwan|H1N1|6B.1':0.001592204,('EPI_ISL_218477|2011.647|Human|Cambodia|H1N1|6B.1':0.001591797,'EPI_ISL_83885|2010.715|Human|Australia|H1N1|6B.1':0.001591932)0.000:0.000000006)0.538:0.000000006,'EPI_ISL_95328|2011.088|Human|Russia|H1N1|6B.1':0.001592204)0.000:0.000000006)0.000:0.000000006,((('EPI_ISL_102003|2011.09|Human|Asia-Russia|H1N1|6B.1':0.001593671,(((('EPI_ISL_146119|2012.109|Human|India|H1N1|6B.1':0.003194500,('EPI_ISL_167503|2013.195|Human|Finland|H1N1|6B.1':0.003193772,((('EPI_ISL_188704|2013.178|swine|France|H1N1|6B.1':0.0,'EPI_ISL_145501|2013.214|Human|Ukraine|H1N1|6B.1':0.0,'EPI_ISL_189619|2013.055|Human|USA|H1N1|6B.1':0.0,'EPI_ISL_393910|2013.118|Human|Japan|H1N1|6B.1':0.0,'EPI_ISL_151501|2013.49|Human|Australia|H1N1|6B.1':0.0,'EPI_ISL_146123|2013.082|Human|India|H1N1|6B.1':0.0):0.000000006,('EPI_ISL_147948|2012.975|Human|USA|H1N1|6B.1':0.001593680,('EPI_ISL_189286|2013.022|Human|USA|H1N1|6B.1':0.001593226,('EPI_ISL_189616|2013.096|Human|USA|H1N1|6B.1':0.0,'EPI_ISL_189277|2013.019|Human|USA|H1N1|6B.1':0.0):0.001593576)0.000:0.000000006)0.000:0.000000006)0.000:0.000000006,('EPI_ISL_399258|2012.929|Human|Singapore|H1N1|6B.1':0.000000006,'EPI_ISL_263280|2013.304|Human|Brazil|H1N1|6B.1':0.001593497)0.000:0.000000006)0.000:0.000000006)0.853:0.001593576)0.707:0.000000006,('EPI_ISL_194042|2012.199|Human|Singapore|H1N1|6B.1':0.001593285,'EPI_ISL_182841|2012.762|Human|SriLanka|H1N1|nan':0.001594035)0.000:0.000000006)0.000:0.000000006,'EPI_ISL_273215|2013.137|Human|Korea|H1N1|6B.1':0.003195512)0.769:0.001604059,(('EPI_ISL_310575|2013.036|Human|Bangladesh|H1N1|6B.1':0.000000006,('EPI_ISL_174264|2013.482|Human|Nicaragua|H1N1|6B.1':0.0,'EPI_ISL_174246|2013.523|Human|Nicaragua|H1N1|6B.1':0.0):0.001593663)0.927:0.001593926,(('EPI_ISL_147357|2013.093|Human|Finland|H1N1|6B.1':0.000000006,('EPI_ISL_167572|2014.132|Human|Finland|H1N1|6B.1':0.003197432,('EPI_ISL_147417|2013.104|Human|Finland|H1N1|6B.1':0.000000006,('EPI_ISL_147420|2013.104|Human|Finland|H1N1|6B.1':0.000000006,('EPI_ISL_147647|2012.205|Human|Finland|H1N1|6B.1':0.000000006,'EPI_ISL_147609|2012.164|Human|Finland|H1N1|6B.1':0.003195084)0.870:0.001594503)0.872:0.001596564)0.728:0.000000006)0.918:0.001595124)0.844:0.001594558,(('EPI_ISL_153619|2013.882|Human|Japan|H1N1|6B.1':0.003197076,('EPI_ISL_148746|2013.23|Human|Australia|H1N1|6B.1':0.001594649,'EPI_ISL_369636|2012.21|Human|USA|H1N1|6B.1':0.003196239)0.000:0.000000006)0.000:0.000000006,('EPI_ISL_502082|2013.044|Human|Taiwan|H1N1|6B.1':0.001595307,(('EPI_ISL_502093|2013.093|Human|Taiwan|H1N1|6B.1':0.0,'EPI_ISL_149625|2012.967|Human|Sweden|H1N1|6B.1':0.0,'EPI_ISL_149628|2012.981|Human|Sweden|H1N1|6B.1':0.0,'EPI_ISL_149636|2013.041|Human|Sweden|H1N1|6B.1':0.0,'EPI_ISL_369639|2012.194|Human|USA|H1N1|6B.1':0.0,'EPI_ISL_153079|2013.071|Human|India|H1N1|6B.1':0.0,'EPI_ISL_162296|2012.65|Human|Nepal|H1N1|6B.1':0.0,'EPI_ISL_194048|2013.189|Human|Singapore|H1N1|6B.1':0.0,'EPI_ISL_208766|2012.566|Human|Thailand|H1N1|6B.1':0.0):0.000000006,'EPI_ISL_148760|2013.189|Human|Australia|H1N1|6B.1':0.001593875)0.000:0.000000006)0.000:0.000000006)0.000:0.000000006)0.000:0.000000006)0.932:0.004828835)0.936:0.004832695)0.118:0.001597748,('EPI_ISL_429224|2009.874|Human|Kenya|H1N1|6B.1':0.000000006,(((('EPI_ISL_94654|2011.359|Human|China|H1N1|6B.1':0.003193474,('EPI_ISL_164832|2009.995|Human|China|H1N1|6B.1':0.0,'EPI_ISL_164855|2011.995|Human|China|H1N1|6B.1':0.0,'EPI_ISL_164853|2011.995|Human|China|H1N1|6B.1':0.0,'EPI_ISL_164859|2011.995|Human|China|H1N1|6B.1':0.0,'EPI_ISL_164850|2011.995|Human|China|H1N1|6B.1':0.0,'EPI_ISL_164852|2011.995|Human|China|H1N1|6B.1':0.0,'EPI_ISL_164856|2011.995|Human|China|H1N1|6B.1':0.0,'EPI_ISL_164849|2011.995|Human|China|H1N1|6B.1':0.0,'EPI_ISL_94564|2011.088|Human|China|H1N1|6B.1':0.0,'EPI_ISL_94568|2011.118|Human|China|H1N1|6B.1':0.0,'EPI_ISL_164860|2011.995|Human|China|H1N1|nan':0.0,'EPI_ISL_502102|2012.09|Human|Taiwan|H1N1|6B.1':0.0,'EPI_ISL_502154|2012.546|Human|Taiwan|H1N1|6B.1':0.0,'EPI_ISL_128688|2012.538|Human|Fiji|H1N1|6B.1':0.0,'EPI_ISL_128662|2012.5|Human|Malaysia|H1N1|6B.1':0.0,'EPI_ISL_106845|2011.679|Human|NewZealand|H1N1|6B.1':0.0):0.000000006)0.000:0.000000006,(('EPI_ISL_164857|2011.995|Human|China|H1N1|6B.1':0.001593076,'EPI_ISL_94552|2011.11|Human|China|H1N1|6B.1':0.001609125)0.000:0.000000006,('EPI_ISL_164831|2009.995|Human|China|H1N1|6B.1':0.001592998,'EPI_ISL_101541|2011.592|Human|Australia|H1N1|6B.1':0.001592958)0.000:0.000000006)0.000:0.000000006)0.000:0.000000006,'EPI_ISL_502081|2012.014|Human|Taiwan|H1N1|6B.1':0.001593022)0.000:0.000000006,('EPI_ISL_94652|2011.266|Human|China|H1N1|6B.1':0.001594850,('EPI_ISL_94582|2011.197|Human|China|H1N1|6B.1':0.000000006,'EPI_ISL_502120|2012.167|Human|Taiwan|H1N1|6B.1':0.001593377)0.000:0.000000006)0.889:0.001593157)0.007:0.001592376)0.175:0.000000052)0.729:0.000000006,('EPI_ISL_94578|2011.093|Human|China|H1N1|6B.1':0.001591825,'EPI_ISL_161623|2011.951|swine|VietNam|H1N1|6B.1':0.000000006)0.447:0.001591451)0.000:0.000000006)0.000:0.000000006)0.000:0.000000006,('EPI_ISL_393947|2011.082|Human|Japan|H1N1|6B.1':0.003190001,'EPI_ISL_88075|2011.115|Human|USA|H1N1|6B.1':0.003191482)0.000:0.000000006)0.848:0.001594250,('EPI_ISL_1361593|2013.255|Human|Russia|H1N1|6B.1':0.001586278,'EPI_ISL_123120|2011.145|Human|Singapore|H1N1|6B.1':0.001599199)0.379:0.001601176)0.405:0.000000006)0.000:0.000000006)0.000:0.000000006)0.625:0.000000006)0.000:0.000000006)1.000:0.000000006)0.922:0.000000006)1.000:0.000000006,('EPI_ISL_381597|2011.825|Human|Uganda|H1N1|6B.1':0.000000006,('EPI_ISL_499171|2018.296|swine|Spain|H1N1|nan':0.020579106,(('EPI_ISL_146135|2011.726|Human|India|H1N1|6B.1':0.000000006,'EPI_ISL_146131|2012.161|Human|India|H1N1|6B.1':0.003187344)0.773:0.001578776,('EPI_ISL_146127|2013.132|Human|India|H1N1|6B.1':0.001592677,('EPI_ISL_149640|2013.074|Human|Sweden|H1N1|6B.1':0.000000006,('EPI_ISL_504814|2013.115|swine|Germany|H1N1|6B.1':0.001592302,'EPI_ISL_502109|2013.175|Human|Taiwan|H1N1|6B.1':0.001593505)0.000:0.000000006)0.000:0.000000006)0.903:0.003217564)0.766:0.001622591)0.674:0.001531589)0.841:0.001536040)0.749:0.000000006,(((('EPI_ISL_194991|2011.279|swine|Brazil|H1N1|6B.1':0.004791854,(('EPI_ISL_194989|2012.109|swine|Brazil|H1N1|6B.1':0.001591279,('EPI_ISL_700770|2015.748|swine|Brazil|H1N2|nan':0.008036696,'EPI_ISL_248336|2011.871|swine|China|H1N1|nan':0.008059168)0.000:0.000000006)0.854:0.001590646,'EPI_ISL_181294|2013.085|swine|Japan|H3N2|nan':0.008027375)0.000:0.000000006)0.000:0.000000006,(('EPI_ISL_105717|2009.414|Human|Argentina|H1N1|6B.1':0.0,'EPI_ISL_105734|2009.46|Human|Argentina|H1N1|6B.1':0.0,'EPI_ISL_61670|2009.625|Dom.gal|Chile|H1N1|6B.1':0.0,'EPI_ISL_263245|2013.553|Human|Brazil|H3N1|3C.3a':0.0):0.000000006,(((('EPI_ISL_191080|2011.51|swine|Brazil|H1N2|nan':0.001592332,('EPI_ISL_4081231|2017.66|swine|Brazil|H3N2|nan':0.016341433,('EPI_ISL_700768|2013.915|swine|Brazil|H1N2|nan':0.000000006,('EPI_ISL_700769|2014.833|swine|Brazil|H1N2|nan':0.001591020,'EPI_ISL_4081230|2015.833|swine|Brazil|H1N2|nan':0.004822977)0.872:0.003201468)0.000:0.000000006)0.962:0.004793024)0.000:0.000000006,('EPI_ISL_223342|2015.904|Human|Brazil|H1N2|6B.1':0.006405034,'EPI_ISL_700758|2015.085|swine|Brazil|H1N2|nan':0.014694910)0.949:0.008223229)0.856:0.001589594,('EPI_ISL_328490|2014.414|swine|Brazil|H1N1|nan':0.004817730,('EPI_ISL_700746|2015.247|swine|Brazil|H3N2|nan':0.001595474,'EPI_ISL_700765|2014.247|swine|Brazil|H3N2|nan':0.000000006)0.876:0.003234322)0.970:0.008115513)0.000:0.000000006,('EPI_ISL_191081|2011.625|swine|Brazil|H1N2|nan':0.003185982,(('EPI_ISL_700763|2015.162|swine|Brazil|H1N1|nan':0.0,'EPI_ISL_700762|2015.162|swine|Brazil|H1N1|nan':0.0,'EPI_ISL_700747|2015.162|swine|Brazil|H1N1|nan':0.0):0.009673540,(('EPI_ISL_700760|2015.085|swine|Brazil|H1N1|nan':0.0,'EPI_ISL_700759|2015.085|swine|Brazil|H1N2|nan':0.0):0.006415906,'EPI_ISL_700757|2015.085|swine|Brazil|H1N1|nan':0.008031639)0.000:0.000000006)0.957:0.008147639)0.979:0.008112429)0.838:0.001592281)0.000:0.000000006)0.000:0.000000006,((('EPI_ISL_700753|2015.833|swine|Brazil|H1N1|nan':0.001487786,'EPI_ISL_700749|2016.085|swine|Brazil|H1N1|nan':0.006567995)0.944:0.006528607,('EPI_ISL_194990|2012.904|swine|Brazil|H1N1|nan':0.003196989,'EPI_ISL_700764|2014.247|swine|Brazil|H1N1|nan':0.008067143)0.890:0.004845380)0.717:0.000000006,'EPI_ISL_147656|2011.285|Human|Finland|H1N1|6B.1':0.004797076)0.000:0.000000006)0.000:0.000000006,((((('EPI_ISL_353280|2019.137|swine|Japan|H1N2|nan':0.030287801,(('EPI_ISL_273512|2017.367|swine|Japan|H1N2|nan':0.0,'EPI_ISL_273509|2017.367|swine|Japan|H1N2|nan':0.0):0.000000006,('EPI_ISL_334239|2018.655|swine|Japan|H1N2|nan':0.000000006,'EPI_ISL_365290|2019.373|swine|Japan|H1N2|nan':0.003192506)0.938:0.003192790)0.815:0.003124669)0.956:0.008216566,'EPI_ISL_142837|2012.033|swine|Japan|H1N2|6B.1':0.001617276)0.778:0.001575155,('EPI_ISL_76886|2009.838|Human|Belgium|H1N1|6B.1':0.0,'EPI_ISL_80087|2009.995|Human|Greece|H1N1|6B.1':0.0,'EPI_ISL_76877|2009.953|Human|Greece|H1N1|6B.1':0.0,'EPI_ISL_104874|2009.918|Human|Pakistan|H1N1|6B.1':0.0):0.000000006)0.000:0.000000006,'EPI_ISL_151089|2012.049|swine|Germany|H1N2|6B.1':0.007744821)0.831:0.001535629,(((((((('EPI_ISL_90464|2010.107|Human|Netherlands|H1N1|6B.1':0.001590024,(('EPI_ISL_108539|2010.011|Human|China|H1N1|6B.1':0.0,'EPI_ISL_76470|2010.047|Human|Netherlands|H1N1|6B.1':0.0):0.000000006,('EPI_ISL_101899|2010.608|Human|Taiwan|H1N1|6B.1':0.006406197,'EPI_ISL_87518|2009.784|Human|Cambodia|H1N1|6B.1':0.001590504)0.783:0.000000006)0.000:0.000000006)0.860:0.001590777,((((((('EPI_ISL_278936|2010.666|Human|Italy|H1N1|6B.1':0.001591897,('EPI_ISL_71313|2009.581|Human|India|H1N1|6B.1':0.001592725,'EPI_ISL_76648|2010.038|Human|China|H1N1|6B.1':0.001591416)0.000:0.000000006)0.908:0.000000006,(('EPI_ISL_76617|2010.162|Human|Guam|H1N1|6B.1':0.001591342,(('EPI_ISL_74643|2009.893|Human|China|H1N1|6B.1':0.0,'EPI_ISL_381548|2010.258|Human|China|H1N1|6B.1':0.0,'EPI_ISL_96955|2010.345|swine|China|H1N1|nan':0.0,'EPI_ISL_78801|2009.652|Human|HongKong|H1N1|6B.1':0.0,'EPI_ISL_65721|2009.712|Human|Taiwan|H1N1|6B.1':0.0,'EPI_ISL_101895|2009.923|Human|Taiwan|H1N1|6B.1':0.0,'EPI_ISL_78831|2009.803|Human|Taiwan|H1N1|6B.1':0.0,'EPI_ISL_65723|2009.712|Human|Taiwan|H1N1|6B.1':0.0,'EPI_ISL_65720|2009.712|Human|Taiwan|H1N1|6B.1':0.0,'EPI_ISL_86225|2009.923|swine|Taiwan|H1N1|6B.1':0.0,'EPI_ISL_101900|2010.679|Human|Taiwan|H1N1|6B.1':0.0,'EPI_ISL_167114|2011.5|Human|Finland|H1N1|6B.1':0.0,'EPI_ISL_278811|2011.186|swine|Canada|H3N2|3C.3a':0.0,'EPI_ISL_123266|2010.033|Human|Japan|H1N1|6B.1':0.0,'EPI_ISL_91330|2010.701|Human|Australia|H1N1|6B.1':0.0,'EPI_ISL_83880|2010.742|Human|Australia|H1N1|6B.1':0.0,'EPI_ISL_79449|2010.521|Human|NewZealand|H1N1|6B.1':0.0,'EPI_ISL_79446|2010.501|Human|NewZealand|H1N1|6B.1':0.0,'EPI_ISL_75737|2010.088|Human|Singapore|H1N1|6B.1':0.0):0.000000006,'EPI_ISL_108537|2009.995|Human|China|H1N1|6B.1':0.004793432)0.000:0.000000006)0.557:0.000000006,'EPI_ISL_79394|2010.468|Human|Australia|H1N1|6B.1':0.001591326)0.000:0.000000006)0.000:0.000000006,('EPI_ISL_278935|2010.666|Human|Italy|H1N1|6B.1':0.001591256,'EPI_ISL_96963|2010.077|swine|China|H1N1|6B.1':0.001591523)0.748:0.000000006)0.000:0.000000006,(('EPI_ISL_502162|2010.836|Human|Taiwan|H1N1|6B.1':0.0,'EPI_ISL_79484|2010.512|Human|Australia|H1N1|6B.1':0.0):0.001591342,('EPI_ISL_334469|2010.088|Human|China|H1N1|6B.1':0.0,'EPI_ISL_334470|2010.088|Human|China|H1N1|6B.1':0.0):0.001591087)0.000:0.000000006)0.000:0.000000006,'EPI_ISL_101897|2009.992|Human|Taiwan|H1N1|6B.1':0.001592319)0.000:0.000000006,'EPI_ISL_76647|2010.181|Human|China|H1N1|6B.1':0.001591310)0.840:0.001591199,(('EPI_ISL_61826|2009.449|Human|USA|H1N1|6B.1':0.000000006,('EPI_ISL_207978|2014.915|swine|Canada|H1N1|nan':0.009736830,(('EPI_ISL_164385|2010.195|swine|VietNam|H1N1|6B.1':0.0,'EPI_ISL_164384|2010.195|swine|VietNam|H1N1|6B.1':0.0):0.001592821,('EPI_ISL_163042|2010.195|swine|VietNam|H1N1|6B.1':0.0,'EPI_ISL_163496|2010.195|swine|VietNam|H1N1|6B.1':0.0,'EPI_ISL_164386|2010.195|swine|VietNam|H1N1|6B.1':0.0):0.000000006)0.761:0.001640346)0.772:0.001551018)0.737:0.000000006,('EPI_ISL_127882|2012.011|swine|USA|H3N2|nan':0.001587718,((('EPI_ISL_97086|2011.121|swine|USA|H3N2|3C.3a':0.001593782,('EPI_ISL_100198|2010.995|swine|USA|H3N2|3C.3a':0.0,'EPI_ISL_97087|2011.121|swine|USA|H3N2|3C.3a':0.0,'EPI_ISL_124310|2011.756|swine|USA|H3N2|3C.3a':0.0):0.000000006)0.000:0.000000006,(('EPI_ISL_151131|2013.153|swine|USA|H1N2|nan':0.003207163,('EPI_ISL_145706|2012.451|swine|USA|H1N2|nan':0.000000006,'EPI_ISL_144932|2013.403|swine|USA|H1N2|nan':0.003194403)0.761:0.001600975)0.884:0.003204278,((('EPI_ISL_124418|2011.263|swine|USA|H3N2|3C.3a':0.006414218,'EPI_ISL_116357|2011.263|swine|USA|H3N2|3C.3a':0.000000006)0.000:0.000000006,'EPI_ISL_97140|2011.236|swine|USA|H3N2|3C.3a':0.003194291)0.852:0.001592266,('EPI_ISL_132377|2012.749|swine|USA|H3N2|3C.3a':0.001592202,('EPI_ISL_109913|2011.926|swine|USA|H3N2|nan':0.003188600,(('EPI_ISL_130154|2011.833|swine|USA|H3N2|3C.3a':0.0,'EPI_ISL_271047|2011.89|swine|USA|H3N2|3C.3a':0.0,'EPI_ISL_271643|2011.89|swine|USA|H3N2|3C.3a':0.0,'EPI_ISL_271717|2012.156|swine|USA|H3N2|3C.3a':0.0,'EPI_ISL_271653|2012.156|swine|USA|H3N2|3C.3a':0.0,'EPI_ISL_271747|2012.156|swine|USA|H3N2|3C.3a':0.0,'EPI_ISL_271043|2012.156|swine|USA|H3N2|3C.3a':0.0,'EPI_ISL_271059|2012.156|swine|USA|H3N2|3C.3a':0.0,'EPI_ISL_271046|2012.328|swine|USA|H3N2|3C.3a':0.0,'EPI_ISL_271757|2012.24|swine|USA|H3N2|3C.3a':0.0,'EPI_ISL_271642|2012.328|swine|USA|H3N2|3C.3a':0.0,'EPI_ISL_271645|2012.328|swine|USA|H3N2|3C.3a':0.0,'EPI_ISL_271738|2012.519|swine|USA|H3N2|3C.3a':0.0,'EPI_ISL_130117|2012.481|swine|USA|H3N2|3C.3a':0.0,'EPI_ISL_271761|2012.577|swine|USA|H3N2|3C.3a':0.0,'EPI_ISL_271715|2012.577|swine|USA|H3N2|3C.3a':0.0,'EPI_ISL_271049|2012.519|swine|USA|H3N2|3C.3a':0.0,'EPI_ISL_271075|2012.664|swine|USA|H3N2|3C.3a':0.0,'EPI_ISL_124046|2012.347|swine|USA|H3N2|nan':0.0):0.000000006,'EPI_ISL_156336|2012.445|swine|USA|H3N2|3C.3a':0.001591463)0.000:0.000000006)0.000:0.000000006)0.862:0.001591560)0.000:0.000000006)0.613:0.000000006)0.000:0.000000006,(('EPI_ISL_130037|2012.137|swine|USA|H3N2|3C.3a':0.004823044,('EPI_ISL_100251|2011.249|swine|USA|H3N2|3C.3a':0.0,'EPI_ISL_100250|2011.208|swine|USA|H3N2|nan':0.0):0.000000006)0.893:0.001591573,('EPI_ISL_100248|2011.126|swine|USA|H3N2|3C.3a':0.0,'EPI_ISL_100249|2011.126|swine|USA|H3N2|nan':0.0):0.000000006)0.890:0.001591654)0.754:0.001598101)0.882:0.003261580)0.832:0.001592660)0.236:0.000000006)0.000:0.000000006,(('EPI_ISL_71957|2010.09|Human|USA|H1N1|6B.1':0.000000006,'EPI_ISL_71369|2010.088|Human|USA|H1N1|6B.1':0.001592823)0.849:0.001593494,((('EPI_ISL_63243|2009.474|Human|Philippines|H1N1|6B.1':0.000000006,'EPI_ISL_63241|2009.625|Human|Nepal|H1N1|6B.1':0.001590069)0.862:0.001590917,((('EPI_ISL_181282|2012.164|swine|Japan|H1N1|nan':0.015052171,'EPI_ISL_166497|2014.052|swine|Thailand|H3N2|3C.3a':0.020089955)0.728:0.001173518,('EPI_ISL_124486|2011.121|swine|USA|H1N1|6B.1':0.004830887,('EPI_ISL_275569|2014.381|swine|Japan|H1N2|nan':0.017211850,('EPI_ISL_381589|2013.233|Human|Uganda|H1N1|6B.1':0.003269266,'EPI_ISL_381585|2013.299|Human|Uganda|H1N1|6B.1':0.001518366)0.999:0.014111850)0.632:0.000689146)0.000:0.000000006)0.874:0.001591806,(('EPI_ISL_75162|2010.011|Human|Austria|H1N1|6B.1':0.0,'EPI_ISL_87677|2009.893|Human|Denmark|H1N1|6B.1':0.0,'EPI_ISL_75092|2009.904|Human|Denmark|H1N1|6B.1':0.0,'EPI_ISL_87631|2009.923|Human|Hungary|H1N1|6B.1':0.0):0.000000006,'EPI_ISL_73793|2010.085|Human|Suriname|H1N1|6B.1':0.001599507)0.869:0.001591103)0.000:0.000000006)0.000:0.000000006,('EPI_ISL_274687|2013.381|swine|Japan|H1N2|6B.1A.5a':0.001591211,((('EPI_ISL_233595|2015.921|swine|Japan|H1N2|nan':0.001593170,'EPI_ISL_221977|2016.068|swine|Japan|H1N2|nan':0.000000006)0.962:0.006464785,('EPI_ISL_221943|2015.896|swine|Japan|H1N1|6B.1':0.0,'EPI_ISL_233602|2015.896|swine|Japan|H1N1|nan':0.0):0.004850572)0.777:0.001553438,'EPI_ISL_274853|2014.888|swine|Japan|H1N2|nan':0.006425418)0.469:0.000000006)0.911:0.003209103)0.000:0.000000006)0.000:0.000000006)0.000:0.000000006,('EPI_ISL_164858|2010.995|Human|China|H1N1|6B.1':0.001592095,('EPI_ISL_106144|2009.816|Human|Hungary|H1N1|6B.1':0.001590624,(('EPI_ISL_78761|2010.027|Human|Germany|H1N1|6B.1':0.0,'EPI_ISL_78760|2010.019|Human|Germany|H1N1|6B.1':0.0):0.001590969,('EPI_ISL_75143|2009.953|Human|Spain|H1N1|6B.1':0.0,'EPI_ISL_128084|2009.833|Human|UK|H1N1|6B.1':0.0):0.000000006)0.000:0.000000006)0.849:0.001593867)0.000:0.000000006)1.000:0.000000006,(('EPI_ISL_188646|2009.912|Human|SriLanka|H1N1|6B.1':0.001603246,('EPI_ISL_195061|2012.396|swine|Spain|H1N1|nan':0.004858731,'EPI_ISL_195059|2012.066|swine|Spain|H1N1|nan':0.004833456)0.758:0.001563050)0.795:0.001592474,'EPI_ISL_74288|2009.805|swine|HongKong|H1N1|6B.1':0.001591040)0.000:0.000000006)1.000:0.000000006,(('EPI_ISL_167098|2011.151|swine|Brazil|H1N2|nan':0.003192593,('EPI_ISL_101896|2009.962|Human|Taiwan|H1N1|6B.1':0.003189564,'EPI_ISL_75161|2009.901|Human|Austria|H1N1|6B.1':0.000000006)0.842:0.001591221)0.000:0.000000006,((('EPI_ISL_69029|2009.929|Human|TheCaribbean|H1N1|6B.1':0.000000006,'EPI_ISL_131899|2009.559|Human|VietNam|H1N1|6B.1':0.001592000)0.843:0.001591476,('EPI_ISL_217172|2014.085|swine|China|H1N2|nan':0.006420632,(('EPI_ISL_328830|2014.515|swine|Chile|H1N2|nan':0.0,'EPI_ISL_328835|2014.515|swine|Chile|H1N2|nan':0.0):0.006402886,('EPI_ISL_328825|2014.553|swine|Chile|H1N1|nan':0.003185615,('EPI_ISL_328778|2014.134|swine|Chile|H1N1|nan':0.000000006,'EPI_ISL_328775|2014.134|swine|Chile|H1N1|nan':0.001590888)0.860:0.003211511)0.933:0.004836867)0.744:0.001622806)0.650:0.003188823)0.730:0.000000006,(('EPI_ISL_181290|2012.833|swine|Japan|H1N1|nan':0.006424513,'EPI_ISL_76240|2010.003|Human|USA|H1N1|6B.1':0.000000006)0.000:0.000000006,'EPI_ISL_69727|2009.907|Human|Kyrgyzstan|H1N1|6B.1':0.004861031)0.833:0.001592216)0.000:0.000000006)0.000:0.000000006)0.000:0.000000006,((((((((('EPI_ISL_233615|2015.499|swine|Japan|H1N2|nan':0.013369022,('EPI_ISL_233618|2016.301|swine|Japan|H1N2|nan':0.001562113,'EPI_ISL_365560|2019.386|swine|Japan|H1N2|nan':0.004850878)0.959:0.009763098)0.970:0.010789426,('EPI_ISL_181292|2012.582|swine|Japan|H1N2|6B.1':0.005858881,'EPI_ISL_4081229|2017.74|swine|Brazil|H3N2|nan':0.029428371)0.190:0.003012912)0.790:0.002389847,'EPI_ISL_78807|2009.885|Human|Kyrgyzstan|H1N1|6B.1':0.001600530)0.000:0.000000006,(((('EPI_ISL_282692|2015.803|swine|Canada|H3N2|nan':0.000000006,'EPI_ISL_282491|2016.661|swine|Canada|H3N2|nan':0.003187921)0.976:0.009338989,'EPI_ISL_261458|2017.142|swine|USA|H1N1|nan':0.023224166)0.468:0.006966239,('EPI_ISL_116935|2011.5|swine|USA|H1N1|6B.1':0.000000006,'EPI_ISL_124500|2011.915|swine|USA|H1N1|nan':0.001599421)1.000:0.014612360)0.000:0.000000006,'EPI_ISL_700752|2014.5|swine|Brazil|H1N1|nan':0.021378677)0.737:0.001590692)0.789:0.001590811,(('EPI_ISL_89166|2010.973|swine|Canada|H3N2|3C.3a':0.001598713,('EPI_ISL_373107|2018.192|swine|Canada|H1N1|nan':0.024957518,'EPI_ISL_181286|2012.249|swine|Japan|H1N1|nan':0.003190149)0.000:0.000000006)0.000:0.000000006,('EPI_ISL_505326|2014.877|swine|Germany|H1N2|nan':0.018108654,'EPI_ISL_505263|2012.948|swine|Germany|H1N2|nan':0.003258329)0.891:0.004781655)0.840:0.001591617)0.000:0.000000006,((('EPI_ISL_31134|2009.403|Human|China|H1N1|6B.1':0.0,'EPI_ISL_73553|2009.403|Human|China|H1N1|6B.1':0.0,'EPI_ISL_73559|2009.458|Human|China|H1N1|6B.1':0.0,'EPI_ISL_62194|2009.4|Human|China|H1N1|6B.1':0.0,'EPI_ISL_30883|2009.392|Human|China|H1N1|6B.1':0.0,'EPI_ISL_61529|2009.529|Human|Japan|H1N1|6B.1':0.0,'EPI_ISL_83562|2009.655|Human|Australia|H1N1|6B.1':0.0,'EPI_ISL_86555|2009.644|swine|Australia|H1N1|6B.1':0.0,'EPI_ISL_64525|2009.523|Human|Laos|H1N1|6B.1':0.0,'EPI_ISL_156323|2009.449|Human|NewZealand|H1N1|6B.1A.6':0.0,'EPI_ISL_156330|2009.449|Human|NewZealand|H1N1|6B.1A.6':0.0,'EPI_ISL_156327|2009.449|Human|NewZealand|H1N1|6B.1A.6':0.0,'EPI_ISL_156328|2009.449|Human|NewZealand|H1N1|6B.1A.6':0.0,'EPI_ISL_194201|2009.477|Human|Singapore|H1N1|6B.1':0.0,'EPI_ISL_146839|2009.619|swine|Thailand|H1N1|6B.1':0.0):0.000000006,(('EPI_ISL_30517|2009.389|Human|China|H1N1|6B.1':0.0,'EPI_ISL_30621|2009.389|Human|China|H1N1|6B.1':0.0):0.003187744,(('EPI_ISL_131499|2011.5|swine|Thailand|H1N1|6B.1':0.0,'EPI_ISL_131501|2011.5|swine|Thailand|H1N1|6B.1':0.0,'EPI_ISL_131502|2011.5|swine|Thailand|H1N1|6B.1':0.0,'EPI_ISL_131498|2011.5|swine|Thailand|H1N1|6B.1':0.0,'EPI_ISL_131497|2011.5|swine|Thailand|H1N1|6B.1':0.0,'EPI_ISL_131500|2011.5|swine|Thailand|H1N1|6B.1':0.0):0.000000006,('EPI_ISL_168401|2011.797|swine|Thailand|H1N1|6B.1':0.0,'EPI_ISL_168402|2012.522|swine|Thailand|H1N1|6B.1':0.0):0.001591553)0.947:0.003188948)0.739:0.000000006)0.000:0.000000006,(('EPI_ISL_399220|2018.732|swine|Australia|H1N1|6B.1':0.001591371,('EPI_ISL_399215|2017.263|swine|Australia|H1N1|6B.1':0.004802215,('EPI_ISL_399216|2017.263|swine|Australia|H1N1|6B.1':0.0,'EPI_ISL_399217|2017.408|swine|Australia|H1N1|6B.1':0.0,'EPI_ISL_399219|2017.512|swine|Australia|H1N1|6B.1':0.0,'EPI_ISL_399218|2017.408|swine|Australia|H1N1|6B.1':0.0):0.001592763)0.000:0.000000006)0.995:0.016629443,('EPI_ISL_164362|2012.087|swine|Thailand|H1N1|nan':0.0,'EPI_ISL_164360|2012.087|swine|Thailand|H1N1|nan':0.0,'EPI_ISL_164361|2012.087|swine|Thailand|H1N1|nan':0.0,'EPI_ISL_164366|2012.087|swine|Thailand|H1N1|nan':0.0,'EPI_ISL_164368|2012.087|swine|Thailand|H1N1|nan':0.0,'EPI_ISL_164364|2012.087|swine|Thailand|H1N1|nan':0.0,'EPI_ISL_164363|2012.087|swine|Thailand|H1N1|nan':0.0):0.004929181)0.743:0.001481168)0.856:0.001590917)0.000:0.000000006,(((('EPI_ISL_195103|2011.4|swine|Netherlands|H1N2|6B.1':0.000000006,'EPI_ISL_14766413|2020.538|swine|Italy|H1N2|nan':0.014604590)0.951:0.004797925,('EPI_ISL_74132|2010.052|Human|USA|H1N1|6B.1':0.001591844,'EPI_ISL_88843|2010.34|swine|USA|H1N2|nan':0.003191373)0.000:0.000000006)0.083:0.001591362,(((((('EPI_ISL_195139|2013.345|swine|UK|H1N2|nan':0.008084957,'EPI_ISL_195127|2011.049|swine|UK|H1N2|nan':0.004796987)0.000:0.000000006,(('EPI_ISL_195123|2010.921|swine|UK|H1N2|nan':0.001591130,'EPI_ISL_195137|2013.005|swine|UK|H1N2|nan':0.006495213)0.788:0.001600830,('EPI_ISL_195095|2012.888|swine|UK|H1N2|nan':0.001592062,'EPI_ISL_195174|2013.553|swine|UK|H1N1|nan':0.006456659)0.000:0.000000006)0.853:0.001591950)0.000:0.000000006,'EPI_ISL_1096143|2017.277|swine|Russia|H1N2|nan':0.028558552)0.843:0.001591457,(('EPI_ISL_4081361|2018.5|swine|Denmark|H1N2|nan':0.020021092,'EPI_ISL_191719|2012.874|swine|Canada|H1N1|nan':0.010048017)0.816:0.002896670,(('EPI_ISL_576566|2018.247|swine|Japan|H1N1|nan':0.024604392,('EPI_ISL_171317|2011.915|swine|Italy|H1N1|nan':0.001590314,('EPI_ISL_164827|2012.667|swine|Italy|H1N1|6B.1':0.001591282,'EPI_ISL_164826|2012.667|swine|Italy|H1N1|nan':0.003189012)0.000:0.000000006)0.835:0.003206969)0.273:0.003200346,'EPI_ISL_505312|2014.216|swine|Denmark|H1N2|nan':0.011319085)0.675:0.000000006)0.837:0.000000006)0.000:0.000000006,'EPI_ISL_378972|2016.948|swine|Canada|H3N2|nan':0.019645561)0.829:0.001591936,((((((('EPI_ISL_106145|2010.03|Human|Hungary|H1N1|6B.1':0.0,'EPI_ISL_76246|2010.164|Human|Russia|H1N1|6B.1':0.0):0.001591111,((((('EPI_ISL_505261|2012.945|swine|Germany|H1N2|6B.1':0.008025469,'EPI_ISL_151064|2010.838|swine|Germany|H1N2|6B.1':0.003187175)0.340:0.000000006,((('EPI_ISL_505327|2014.904|swine|Germany|H1N2|nan':0.003187560,((('EPI_ISL_14749682|2019.773|swine|Italy|H1N2|nan':0.0,'EPI_ISL_14764346|2020.041|swine|Italy|H1N2|nan':0.0):0.006468747,'EPI_ISL_14764740|2020.205|swine|Italy|H1N2|nan':0.006528903)0.803:0.001578541,('EPI_ISL_4081367|2016.5|swine|Denmark|H1N2|nan':0.001596326,('EPI_ISL_4081368|2017.5|swine|Denmark|H1N2|nan':0.004814750,'EPI_ISL_4081366|2018.5|swine|Denmark|H1N2|nan':0.009732022)0.000:0.000000006)0.726:0.000000006)0.915:0.008143342)0.993:0.011441076,('EPI_ISL_505345|2015.471|swine|Germany|H1N2|nan':0.011354838,('EPI_ISL_14766720|2020.842|swine|Italy|H1N1|nan':0.021445870,('EPI_ISL_505268|2013.162|swine|Germany|H1N2|nan':0.001573157,'EPI_ISL_278879|2014.666|swine|Italy|H1N2|nan':0.008082090)0.920
[truncated: 1,509,566 more chars]
