# Supplementary material for: Using homologous network to identify reassortment risk in H5Nx avian influenza viruses
Source: PLoS Comput Biol. 2025 Jul 22;21(7):e1013301. doi: 10.1371/journal.pcbi.1013301 (PMC12282916; doi:10.1371/journal.pcbi.1013301)
Supplement: S1 File — This ZIP archive includes the dataset and code used to reproduce the results of this study. (ZIP) [file pcbi.1013301.s012.zip › S1_File/step5_Fig4A/link_clustering.py]

#!/usr/bin/env python
# encoding: utf-8

# link_clustering.py
# Jim Bagrow, Yong-Yeol Ahn
# Last Modified: 2021-02-05

# Copyright 2008,2009,2010,2021 James Bagrow, Yong-Yeol Ahn
#
#
# This program is free software: you can redistribute it and/or modify
# it under the terms of the GNU General Public License as published by
# the Free Software Foundation, either version 3 of the License, or
# (at your option) any later version.
#
# This program is distributed in the hope that it will be useful,
# but WITHOUT ANY WARRANTY; without even the implied warranty of
# MERCHANTABILITY or FITNESS FOR A PARTICULAR PURPOSE.  See the
# GNU General Public License for more details.
#
# You should have received a copy of the GNU General Public License
# along with this program.  If not, see <http://www.gnu.org/licenses/>.

"""
changes 2010-08-27:
    * all three output files now contain the same community id numbers
    * comm2nodes and comm2edges both present the cid as the first
    entry of each line.  Previously only comm2nodes did this.
    * implemented weighted version, added '-w' switch
    * expanded help string to explain input and outputs

changes 2021-02-05:
    * Support Python 3.x
"""

import sys, os
from copy import copy
from operator import itemgetter
from heapq import heappush, heappop
from collections import defaultdict
from itertools import combinations, chain # requires python 2.6+
from optparse import OptionParser


def swap(a,b):
    if a > b:
        return b,a
    return a,b


def Dc(m,n):
    """partition density"""
    try:
        return m*(m-n+1.0)/(n-2.0)/(n-1.0)
    except ZeroDivisionError: # numerator is "strongly zero"
        return 0.0


class HLC:
    def __init__(self,adj,edges):
        self.adj   = adj # node -> set of neighbors
        self.edges = edges # list of edges
        self.Mfactor  = 2.0 / len(edges)
        self.edge2cid = {}
        self.cid2nodes,self.cid2edges = {},{}
        self.orig_cid2edge = {}
        self.curr_maxcid = 0
        self.linkage = []  # dendrogram

        self.initialize_edges() # every edge in its own comm
        self.D = 0.0 # partition density

    def initialize_edges(self):
        for cid,edge in enumerate(self.edges):
            edge = swap(*edge) # just in case
            self.edge2cid[edge] = cid
            self.cid2edges[cid] = set([edge])
            self.orig_cid2edge[cid]  = edge
            self.cid2nodes[cid] = set( edge )
        self.curr_maxcid = len(self.edges) - 1

    def merge_comms(self,edge1,edge2,S,dendro_flag=False):
        if not edge1 or not edge2: # We'll get (None, None) at the end of clustering
            return
        cid1,cid2 = self.edge2cid[edge1],self.edge2cid[edge2]
        if cid1 == cid2: # already merged!
            return
        m1,m2 = len(self.cid2edges[cid1]),len(self.cid2edges[cid2])
        n1,n2 = len(self.cid2nodes[cid1]),len(self.cid2nodes[cid2])
        Dc1, Dc2 = Dc(m1,n1), Dc(m2,n2)
        if m2 > m1: # merge smaller into larger
            cid1,cid2 = cid2,cid1

        if dendro_flag:
            self.curr_maxcid += 1; newcid = self.curr_maxcid
            self.cid2edges[newcid] = self.cid2edges[cid1] | self.cid2edges[cid2]
            self.cid2nodes[newcid] = set()
            for e in chain(self.cid2edges[cid1], self.cid2edges[cid2]):
                self.cid2nodes[newcid] |= set(e)
                self.edge2cid[e] = newcid
            del self.cid2edges[cid1], self.cid2nodes[cid1]
            del self.cid2edges[cid2], self.cid2nodes[cid2]
            m,n = len(self.cid2edges[newcid]),len(self.cid2nodes[newcid])

            self.linkage.append( (cid1, cid2, S) )

        else:
            self.cid2edges[cid1] |= self.cid2edges[cid2]
            for e in self.cid2edges[cid2]: # move edges,nodes from cid2 to cid1
                self.cid2nodes[cid1] |= set( e )
                self.edge2cid[e] = cid1
            del self.cid2edges[cid2], self.cid2nodes[cid2]

            m,n = len(self.cid2edges[cid1]),len(self.cid2nodes[cid1])

        Dc12 = Dc(m,n)
        self.D = self.D + ( Dc12 -Dc1 - Dc2) * self.Mfactor # update partition density

    def single_linkage(self, threshold=None, w=None, dendro_flag=False):
        print("clustering...")
        self.list_D = [(1.0,0.0)] # list of (S_i,D_i) tuples...
        self.best_D = 0.0
        self.best_S = 1.0 # similarity threshold at best_D
        self.best_P = None # best partition, dict: edge -> cid

        if w is None: # unweighted
            H = similarities_unweighted( self.adj ) # min-heap ordered by 1-s
        else:
            H = similarities_weighted( self.adj, w )
        S_prev = -1

        # (1.0, (None, None)) takes care of the special case where the last
        # merging gives the maximum partition density (e.g. a single clique).
        for oms,eij_eik in chain(H, [(1.0, (None, None))] ):
            S = 1-oms # remember, H is a min-heap
            if threshold and S < threshold:
                break

            if S != S_prev: # update list
                if self.D >= self.best_D: # check PREVIOUS merger, because that's
                    self.best_D = self.D  # the end of the tie
                    self.best_S = S
                    self.best_P = copy(self.edge2cid) # slow...
                self.list_D.append( (S,self.D) )
                S_prev = S

            self.merge_comms( eij_eik[0], eij_eik[1], S, dendro_flag )

        #self.list_D.append( (0.0,self.list_D[-1][1]) ) # add final val
        if threshold is not None:
            return self.edge2cid, self.D
        if dendro_flag:
            return self.best_P, self.best_S, self.best_D, self.list_D, self.orig_cid2edge, self.linkage
        else:
            return self.best_P, self.best_S, self.best_D, self.list_D


def similarities_unweighted(adj):
    """Get all the edge similarities. Input dict maps nodes to sets of neighbors.
    Output is a list of decorated edge-pairs, (1-sim,eij,eik), ordered by similarity.
    """
    print("computing similarities...")
    i_adj = dict( (n,adj[n] | set([n])) for n in adj)  # node -> inclusive neighbors
    min_heap = [] # elements are (1-sim,eij,eik)
    for n in adj: # n is the shared node
        if len(adj[n]) > 1:
            for i,j in combinations(adj[n],2): # all unordered pairs of neighbors
                edge_pair = swap( swap(i,n),swap(j,n) )
                inc_ns_i,inc_ns_j = i_adj[i],i_adj[j] # inclusive neighbors
                S = 1.0 * len(inc_ns_i & inc_ns_j) / len(inc_ns_i | inc_ns_j) # Jacc similarity...
                heappush( min_heap, (1-S,edge_pair) )
    return [ heappop(min_heap) for i in range(len(min_heap)) ] # return ordered edge pairs


def similarities_weighted(adj, ij2wij):
    """Same as similarities_unweighted but using tanimoto coefficient. `adj' is a dict
    mapping nodes to sets of neighbors, ij2wij is a dict mapping an edge (ni,nj) tuple
    to the weight wij of that edge.
    """
    print("computing similarities...")
    i_adj = dict( ( n, adj[n] | set([n]) ) for n in adj ) # node -> inclusive neighbors

    Aij = copy(ij2wij)
    n2a_sqrd = {}
    for n in adj:
        Aij[n,n] = 1.0*sum( ij2wij[swap(n,i)] for i in adj[n] )/len(adj[n])
        n2a_sqrd[n] = sum( Aij[swap(n,i)]**2 for i in i_adj[n] ) # includes (n,n)!

    min_heap = [] # elements are (1-sim,eij,eik)
    for ind,n in enumerate(adj): # n is the shared node
        #print(ind, 100.0*ind/len(adj))
        if len(adj[n]) > 1:
            for i,j in combinations(adj[n],2): # all unordered pairs of neighbors
                edge_pair = swap( swap(i,n),swap(j,n) )
                inc_ns_i,inc_ns_j = i_adj[i],i_adj[j] # inclusive neighbors

                ai_dot_aj = 1.0*sum( Aij[swap(i,x)]*Aij[swap(j,x)] for x in inc_ns_i & inc_ns_j )

                S = ai_dot_aj / (n2a_sqrd[i]+n2a_sqrd[j]-ai_dot_aj) # tanimoto similarity
                heappush( min_heap, (1-S,edge_pair) )
    return [ heappop(min_heap) for i in range(len(min_heap)) ] # return ordered edge pairs


def read_edgelist_unweighted(filename,delimiter=None,nodetype=str):
    """reads two-column edgelist, returns dictionary
    mapping node -> set of neighbors and a list of edges
    """
    adj = defaultdict(set) # node to set of neighbors
    edges = set()
    for line in open(filename, 'U'):
        L = line.strip().split(delimiter)
        ni,nj = nodetype(L[0]),nodetype(L[1]) # other columns ignored
        if ni != nj: # skip any self-loops...
            edges.add( swap(ni,nj) )
            adj[ni].add(nj)
            adj[nj].add(ni) # since undirected
    return dict(adj), edges


def read_edgelist_weighted(filename,delimiter=None,nodetype=str,weighttype=float):
    """same as read_edgelist_unweighted except the input file now has three
    columns: node_i<delimiter>node_j<delimiter>weight_ij<newline>
    and the output includes a dict `ij2wij' mapping edge tuple (i,j) to w_ij
    """
    adj = defaultdict(set)
    edges = set()
    ij2wij = {}
    for line in open(filename, 'r'):
        L = line.strip().split(delimiter)
        ni,nj,wij = nodetype(L[0]),nodetype(L[1]),weighttype(L[2]) # other columns ignored
        if ni != nj: # skip any self-loops...
            ni,nj = swap(ni,nj)
            edges.add( (ni,nj) )
            ij2wij[ni,nj] = wij
            adj[ni].add(nj)
            adj[nj].add(ni) # since undirected
    return dict(adj), edges, ij2wij


def write_edge2cid(e2c,filename,delimiter="\t"):
    """writes the .edge2comm, .comm2edges, and .comm2nodes files"""

    # renumber community id's to be sequential, makes output file human-readable
    c2c = dict( (c,i+1) for i,c in enumerate(sorted(list(set(e2c.values())))) ) # ugly...

    # write edge2cid three-column file:
    f = open(filename+".edge2comm.txt",'w')
    for e,c in sorted(list(e2c.items()), key=itemgetter(1)):
        f.write( "%s%s%s%s%s\n" % (str(e[0]),delimiter,str(e[1]),delimiter,str(c2c[c])) )
    f.close()

    cid2edges,cid2nodes = defaultdict(set),defaultdict(set) # faster to recreate here than
    for edge,cid in e2c.items():                        # to keep copying all dicts
        cid2edges[cid].add( edge )                          # during the linkage...
        cid2nodes[cid] |= set(edge)
    cid2edges,cid2nodes = dict(cid2edges),dict(cid2nodes)

    # write list of edges for each comm, each comm on its own line
    # first entry of each line is cid
    f,g = open(filename+".comm2edges.txt", 'w'),open(filename+".comm2nodes.txt", 'w')
    for cid in sorted(cid2edges.keys()):
        strcid = str(c2c[cid])
        nodes  = list(map(str,cid2nodes[cid]))
        edges  = ["%s,%s" % (ni,nj) for ni,nj in cid2edges[cid]]
        f.write( delimiter.join([strcid] + edges) )
        f.write( "\n" )
        g.write( delimiter.join([strcid] + nodes) )
        g.write( "\n" )
    f.close()
    g.close()


def write_dendro(filename, orig_cid2edge, linkage):
    with open(filename + '.cid2edge.txt', 'w') as fout:
        for cid, e in orig_cid2edge.items():
            fout.write("%d\t%s,%s\n" % (cid, str(e[0]), str(e[1])))

    with open(filename + '.linkage.txt', 'w') as fout:
        for x in linkage:
            fout.write('%s\n' % '\t'.join(map(str, x)))


if __name__ == '__main__':
    # build option parser:
    class MyParser(OptionParser):
        def format_epilog(self, formatter):
            return self.epilog

    usage = "usage: python %prog [options] filename"
    description = """The link communities method of Ahn, Bagrow, and Lehmann, Nature, 2010:
    www.nature.com/nature/journal/v466/n7307/full/nature09182.html (doi:10.1038/nature09182)
    """
    epilog = """

Input:
  An edgelist file where each line represents an edge:
    node_i <delimiter> node_j <newline>
  if unweighted, or
    node_i <delimiter> node_j <delimiter> weight_ij <newline>
  if weighted.

Output:
  Three text files with extensions .edge2comm.txt, .comm2edges.txt,
  and .comm2nodes.txt store the communities.

  edge2comm, an edge on each line followed by the community
  id (cid) of the edge's link comm:
    node_i <delimiter> node_j <delimiter> cid <newline>

  comm2edges, a list of edges representing one community per line:
    cid <delimiter> ni,nj <delimiter> nx,ny [...] <newline>

  comm2nodes, a list of nodes representing one community per line:
    cid <delimiter> ni <delimiter> nj [...] <newline>

  The output filename contains the threshold at which the dendrogram
  was cut, if applicable, or the threshold where the maximum
  partition density was found, and the value of the partition
  density.

  If no threshold was given to cut the dendrogram, a file ending with
  `_thr_D.txt' is generated, containing the partition density as a
  function of clustering threshold.

  If the dendrogram option was given, two files are generated. One with
  `.cid2edge.txt' records the id of each edge and the other one with
  `.linkage.txt' stores the linkage structure of the hierarchical
  clustering. In the linkage file, the edge in the first column is
  merged with the one in the second at the similarity value in the
  third column.
"""
    parser = MyParser(usage, description=description,epilog=epilog)
    parser.add_option("-d", "--delimiter", dest="delimiter", default="\t",
                      help="delimiter of input & output files [default: tab]")
    parser.add_option("-t", "--threshold", dest="threshold", type="float", default=None,
                      help="threshold to cut the dendrogram (optional)")
    parser.add_option("-w", "--weighted", dest="is_weighted", action="store_true", default=False,
                      help="is the network weighted?")
    parser.add_option("-r", "--record-dendrogram", dest="dendro_flag", action="store_true",
                      default=False, help="recording the whole dendrogram (optional)")

    # parse options:
    (options, args) = parser.parse_args()
    if len(args) != 1:
        parser.error("incorrect number of arguments")
    delimiter = options.delimiter
    if delimiter == '\\t':
        delimiter = '\t'
    threshold   = options.threshold
    is_weighted = options.is_weighted
    dendro_flag = options.dendro_flag

    print("# loading network from edgelist...")
    basename = os.path.splitext(args[0])[0]
    if is_weighted:
        adj,edges,ij2wij = read_edgelist_weighted(args[0], delimiter=delimiter)
    else:
        adj,edges        = read_edgelist_unweighted(args[0], delimiter=delimiter)


    # run the method:
    if threshold is not None:
        if is_weighted:
            edge2cid,D_thr = HLC( adj,edges ).single_linkage( threshold, w=ij2wij )
        else:
            edge2cid,D_thr = HLC( adj,edges ).single_linkage( threshold )
        print("# D_thr = %f" % D_thr)
        write_edge2cid( edge2cid,"%s_thrS%f_thrD%f" % (basename,threshold,D_thr), delimiter=delimiter )
    else:
        if is_weighted:
            edge2cid,S_max,D_max,list_D = HLC( adj,edges ).single_linkage( w=ij2wij )
        else:
            if dendro_flag:
                edge2cid,S_max,D_max,list_D, orig_cid2edge, linkage = HLC( adj,edges ).single_linkage(dendro_flag=dendro_flag )
                write_dendro( "%s_dendro" % basename, orig_cid2edge, linkage)
            else:
                edge2cid,S_max,D_max,list_D = HLC( adj,edges ).single_linkage()

        f = open("%s_thr_D.txt" % basename,'w')
        for s,D in list_D:
            print(s, D, file=f)
        f.close()
        print("# D_max = %f\n# S_max = %f" % (D_max,S_max))
        write_edge2cid( edge2cid,"%s_maxS%f_maxD%f" % (basename,S_max,D_max), delimiter=delimiter )
