# Supplementary material for: Using homologous network to identify reassortment risk in H5Nx avian influenza viruses
Source: PLoS Comput Biol. 2025 Jul 22;21(7):e1013301. doi: 10.1371/journal.pcbi.1013301 (PMC12282916; doi:10.1371/journal.pcbi.1013301)
Supplement: S1 File — This ZIP archive includes the dataset and code used to reproduce the results of this study. (ZIP) [file pcbi.1013301.s012.zip › S1_File/step5_Fig4A/IAVs_homologous_network_maxS0.648655_maxD0.510495.comm2nodes.txt]

1,376811,376664,376602
2,230163,230165,230160,221436
3,143936,378360
4,257190,189627,189157,189634,136506,167591
5,397809,502697
6,113483,112326
7,289089,223175,259206
8,502087,182852
9,282740,227455,225464
10,14749641,14749687
11,366562,366539,387222,331840,369014
12,123177,123176,120415
13,14767447,403717
14,237156,483050
15,378272,14767315
16,94200,83498
17,119134,94221
18,189157,149637,189623,136506
19,393453,505966
20,4031199,4031202
21,1041163,4072074,681277
22,205144,205147
23,14751164,14749707
24,368919,387429
25,134927,134977
26,135014,134974
27,189672,6990
28,293515,238026
29,376732,376752
30,71313,77708
31,366497,372033,370623,387272
32,203726,197206
33,99300,157959
34,14749635,4083728,14764438,14749678
35,701636,701663,376256
36,195059,195061
37,219206,250344,200664,211680,188868,237183,219136,288083,210362,234038,205157,206219,174180
38,177509,257132
39,294059,378275
40,195143,195141,504781,195192
41,4081717,707114
42,8644,2771,123181,8255,8611,8264,8593,8665,8968,6354,8181,123182,6245,5362,8609
43,397609,397618
44,257137,220197
45,270257,241950,257914,216106,4031205,212251,234635,234644
46,9951121,9603920,14760747,9603929
47,5260457,1184510,985181,985185,1184531,985182,1041173,985189,1009706
48,212423,244551,237175
49,298537,298609
50,393438,701640
51,134926,95396
52,206347,206344
53,94562,116258,208738
54,366572,369735
55,134277,131142
56,400776,400818,393759,365746
57,161508,142460
58,141240,142567
59,179432,199027
60,701640,502374
61,87494,6942,66127,5351,6943
62,158466,158495
63,1354478,147529
64,12572,5351
65,257300,257299,257276,257278,257274,257280
66,141250,95387
67,245059,379305
68,400264,4072076
69,397598,397595,397591,397620,397593,189528
70,194197,102003,94551,139379,89957,139377,135249,218480,218477,95328,101901,218481,502159,83885,91293,96007,101912,393947,123120,94566,86564,123425,133097,161628,161623,181404,101543,88075
71,158462,134952
72,189512,189513
73,242387,242639,273677,287722,275957,284877,396288,237368,259132,230327,249337,213988,244868,233633,207438,289036,240707,230314,309325,205608,253196,270437,238147,223174,4061479,252517,203385,225093,15082404,241594,206220,233468,253051,273641,253570,225429,273628,223180,205647,229790,215248,255318,1627087,205621,213999,15082398,240330,331761,240333,258819,15082357,234044,13046448,235092,259175,239567,241354,211922,233728,242690,289352,246751,248090,275945,206245,247743,248546,12946276,237366,232098,219158,242697,250284,213986,235537,211929,202908,230368,232109
74,302021,379305
75,94979,134891
76,504466,504462
77,294002,290240
78,501780,4081629,501766,502893,502053,4082035
79,134924,125798
80,134947,135003
81,84626,99289
82,158471,135053
83,115514,120334
84,128638,173299,288807,278940,235258,288390,124532,121690,235259,393690,96082,121703,143069,235364,142955,141557,129897,235210,394106,235256,235265,149714,149715,152360,369557,399260,235263,235246,288341,235273,124531,173308,205353,118653,235262,278939,235311,278944,235309,235288,118600,152500,235223,235205,235234
85,132324,381808
86,150340,149788,257150
87,414079,354520
88,376295,376216
89,2825296,703132
90,94237,63049,94216,30032
91,95388,220042
92,175767,145391
93,76661,76660
94,378307,143931
95,504687,504658
96,220228,177510
97,135944,103840
98,189669,135118
99,293517,643,291112
100,707582,278031
101,279042,369313
102,298533,290241
103,6784733,1241002
104,181052,189543,181028,181026
105,397831,397833,277417
106,273397,273369
107,94168,94173,94169
108,215614,253770
109,2131,2135
110,141250,134957
111,192411,192392
112,189669,257134
113,376329,376222
114,138692,151482
115,88228,88227
116,200632,200449,199141,192472
117,215688,199225
118,5108,6646
119,334468,240944,249945,255317
120,254847,273382
121,273366,273378,254749,273379
122,173629,145737
123,242875,242858
124,30032,63575
125,200422,200631
126,366506,366534
127,499222,502841
128,222160,215538
129,133642,189571
130,164848,166499,164847
131,379588,192478
132,331840,329890
133,152749,115775
134,268947,262059,271704,282133,5034856,255937,255627,240012,266538,255174,5034852,309195,255936,339105,387141,271714,436179,255213,255193,255191,261634,297234,237731,436149,387143,255211,255185,309196,268930,255934,5034849,436163,256305,436167,419350,261687,271709,5034855,237964,436165,271712,255202,436143,242817,271706,5034854
135,8672,114250
136,263232,310575
137,24586,24589
138,309807,309800
139,387221,387212
140,696725,696681,283500,696674,696762
141,133706,206827
142,376704,376761
143,387299,405471
144,298546,298542
145,293511,301008
146,14751221,14749707
147,223921,191966
148,239396,328937
149,131322,138058
150,294021,294176
151,189512,158438
152,150514,125803
153,139383,139384
154,403104,405462
155,502614,819124
156,191956,245227,195245,162421,162425,162424,245221,162419,224904,150015
157,158499,220173
158,141241,134924
159,376761,281330
160,220049,134921
161,79804,79790
162,502724,502662
163,162445,257126
164,162443,257126
165,376234,376328
166,90108,75158
167,131320,29318,131473,142423,142388,142387,142393,142456
168,266519,254731
169,504417,30591,504418,504414,504416,504419,504428,504415
170,516135,342954
171,195237,504505,195195,504500,504506
172,137859,137850,133622
173,502352,4056504
174,9951121,1184533
175,106130,195175
176,141875,94238,141925,141845,141932,141825
177,220215,220174
178,134945,137866
179,135058,135043
180,707260,4083626
181,95423,95410
182,1928,120422
183,387232,376752
184,267417,267318
185,75694,131888,131864,131776
186,141214,95395
187,85154,85152,136685
188,77986,10544
189,114399,114345
190,239388,309224
191,135015,134957
192,141205,216783,216663
193,254731,261422
194,14835002,14835052,14835051
195,2462060,369798
196,206814,206837
197,85161,141233
198,294065,376267
199,163716,426184,283541
200,192911,192909,169442,192301,192310,364317
201,211815,234240
202,502137,239925
203,293360,214892
204,256476,245524
205,64021,180911
206,297489,373410
207,376571,305552
208,14835567,1184528
209,504496,195214,504491
210,149637,263308,189623,502151,153619,502126,502152,189309,502181
211,4072255,4072258
212,76886,73452,73467,93686,69727,73460,78762
213,504776,195005
214,71313,167138
215,63236,66076
216,505965,393449
217,203707,162874
218,127762,103850,150995
219,504430,504431
220,62232,78779
221,328985,243401
222,179848,176190
223,189502,189513
224,95382,94977
225,6944,87494,6942,12572
226,135129,158450
227,246088,267075
228,189414,243490
229,216385,142363
230,499157,499153
231,312589,297458
232,258520,258505,256343
233,216198,234633,232170,232169,221605,203606,227445,232154,219338,282512,227401,213162,233090,234638,502179,227452,241277,230456,216170
234,213836,258544
235,127949,127977,127942,131757,216099,131760,131758,127943
236,285375,526774
237,83880,79446,78688,278935,91330,101899,79449,96955
238,170565,309190
239,134940,134928
240,373413,499178,373105,330878,309600,373443
241,400033,332960
242,141857,141817,85262
243,255587,255416,255563,255420,200430,255417,255414
244,32602,243602
245,257732,293506
246,403451,387305
247,256564,253961
248,5108,6662
249,158454,220191
250,216388,131741
251,141327,79759,82481
252,137866,137843
253,4081708,501766,502053,499047,4081607
254,166499,119334
255,267391,267307,267260,329014,329039,267354,329016
256,378267,378275
257,249280,249144
258,189695,189701
259,328966,224581
260,95419,141240
261,255774,221745
262,4031230,4031241,316026,314302,4031233,365609,4031242,4031240,321711,4031235
263,294186,309617,309632
264,176024,173727
265,158534,220207
266,234708,139398
267,179850,173924
268,277244,281869,299564
269,234464,199040
270,412518,405472,404324
271,5756,13496,6795,6493,6488
272,376287,376326,378261,378288
273,124247,124314,189997,99418
274,263138,15082228,399263,189274,368540,235360
275,4031237,428409
276,701645,294160
277,699285,233628
278,294064,502657
279,266419,285651,285602,369355,369366,285652,369348,381815,381811,288439,272859,378312,288438,266421,369349,285655,369344,285604,369356,285606
280,113259,76321
281,502851,4083568
282,240555,272888,248523
283,502118,141551
284,192307,283478
285,393471,294186
286,131741,131766
287,4073212,330737
288,257279,258481
289,24608,10060
290,95397,85173
291,294175,376329
292,152810,108212
293,250816,176133
294,237128,217877
295,243427,328994
296,259747,240829
297,163597,159137,202959,171814,15082336,153351,155656,168348,157117,156997,153354,163677,263184,150118
298,123377,75158
299,234244,191504
300,14755421,12713978,7637940,12240183,12579920,13803394,9304976,15363454,13284992
301,63241,35021
302,483046,483054
303,397806,376256
304,158464,158499
305,833248,6914131,3090099,6760682,6760681
306,142111,28753
307,221436,230162
308,141250,134891
309,149786,243747,150137,150304
310,82506,82489
311,222696,246034
312,220167,220169
313,294065,294012
314,13896414,13896416,13896394,418523
315,369751,366497,312856,366470,387272,387454,312865,309001,372026
316,192294,180102
317,191079,117006
318,258498,216680
319,134924,135034
320,7071,64880
321,288820,264427,274811,237374,233424,244890,237370,298374,283332,295849,259237,287287,272895,327669,244894,299980,262746,313698,244898,376613,275955,358399,286014,321923
322,4089929,4081994,697652,707315,4083617,4081806
323,14392759,14390393
324,64375,64383
325,193299,427423
326,14768133,14768119
327,234455,4063436,234451
328,158256,63529
329,84625,82523
330,141842,85143
331,4072077,1184527
332,369331,369320
333,158484,158514
334,192450,192323
335,4082035,14770832
336,4032055,283478
337,176818,176816,176832,176828,170981,172823,172816
338,135052,158456
339,243649,189443
340,370620,376741
341,134916,371786
342,372079,372061,366511
343,1081364,403722
344,158536,158495
345,294053,502705
346,83495,82499
347,146380,146379
348,14768260,14768247
349,267362,243519
350,257260,257255,257263
351,158028,379625,143276
352,15610639,956319
353,365785,387209
354,4071303,12627549
355,257984,250315
356,156325,156326,61511,156327,156330
357,216681,245546
358,181013,189498
359,273399,254855
360,309230,238028
361,189703,189707
362,2173364,3098719,1225077,11922818,3298234,5099372
363,701627,294017
364,376644,373109
365,220181,158525
366,158495,135012
367,309826,309841,309840
368,376638,369754,348200,331905,333752,338560,332173,352005,334112,350077,346080,345551
369,502362,506172
370,8016,216626
371,137728,133597
372,95405,129069
373,267362,243381
374,208172,208317,208307,208451,208316,208309
375,502722,502710
376,6772898,984695
377,400261,400262
378,77412,96947,73584
379,157961,139427
380,259837,238763
381,259154,240555,248523
382,191966,200701
383,238753,378615
384,78856,61813
385,85205,95402
386,216375,95422
387,7019,379549
388,20131,22672
389,373425,376647,373439,373424,373466
390,182086,168385
391,63663,63578,82526,33933,63539,85118,85125
392,293515,293508
393,243427,189451
394,378985,378979
395,242870,239333
396,429661,369608,191311,421694,93272,426493,90270,132997,151066,133053,139380,158621,87463,206868,95084,182872,426490,140407,95333,90269,88110,191403,101906,85572
397,372530,366557
398,267224,309837
399,220197,162445
400,257123,257120
401,115621,15597,6662
402,4081618,4081620
403,4081880,501749,4082019
404,13497,6799
405,220197,162443
406,239396,239393
407,14769258,483058
408,135014,135058
409,113358,113360,112206
410,122033,243383
411,14770842,6785457,6795350,14769970
412,485555,487470,1296326,485909,413723,443130,418574,395151,413701,514707,766836,404262,410292,487159,427858,404576,766808,402407,413722,13896414,414748,13896394,412130,416799,491795,493140,421112,13896416,467776
413,285015,284992,233629
414,283530,198134
415,4072076,9572815
416,174913,174915
417,5346,5855
418,135050,220148
419,189528,257150
420,368907,358209
421,284695,284693,190463,234605,234606,234613,234608,234610,284697,234604,329170,234609,329174
422,506171,701640
423,189705,267409
424,197450,283545
425,254724,273398
426,198913,285557
427,273370,258478,397841
428,502710,502677,502698
429,239331,239329,233629,381469,239330
430,138091,99402
431,4089929,4083626
432,5143300,14874401
433,309174,257048
434,216099,95422
435,180872,84974
436,135055,371786
437,329599,239412
438,337394,368637
439,135046,134909,220053
440,85243,85089,85261,141814,85254,141882,137512,85212
441,233515,259897
442,80382,162011
443,502648,294172
444,261416,261418,230082,230087,261426,261417,230092,261442,230081,230066,261425
445,95399,85174
446,220263,181059
447,205392,235230,263271,153537,149692
448,202109,263252
449,254764,294056
450,208317,208445
451,8883,23346
452,15596,110691
453,83507,82535
454,273393,273392,254843
455,208809,208811
456,376648,376821,370619,365271
457,64826,64867,30641
458,370142,372033,370623,366940,366542,370603
459,327387,381407,327353,373035,328306,328283,328301,327349,327376,381411,381412,327346
460,149718,152810
461,254798,273535
462,249139,249138
463,707264,4081717
464,220206,158425
465,167643,502094,502161,502114
466,192397,176190
467,273366,273378,273361,273379
468,346406,346111,350085,349693,350628,348327,15610674,337456,377899,372085,418526,378561
469,220197,278195
470,328517,256484
471,95397,95420
472,158523,257150
473,243481,129977
474,30793,30794
475,291114,146347
476,1184527,4072162
477,93686,88842
478,30019,85128,30017,63338,83513,84651,85120
479,328964,171721
480,216716,258519
481,7036,87497
482,242387,273641,253570,225429,273628,242639,223180,273677,287722,229790,255318,1627087,213999,15082398,240330,331761,258819,15082357,234044,13046448,235092,259175,239567,241354,249337,268340,233728,242690,244868,233633,289036,246751,240707,230314,248090,309325,247743,248546,253196,270437,4061479,223174,12946276,252517,225093,15082404,232098,241594,242697,250284,230327,230368,233468,232109
483,397786,328437,328446,328439,216365,397788,397787,397785
484,93641,144604,89943,93653
485,158466,158512
486,25708,25710,25707
487,310576,156423
488,62566,145653,62741,76460,76914
489,372784,369311
490,240110,268622
491,4081930,4081704,4081931
492,504132,707268
493,83495,85107
494,142362,79788
495,151482,147504
496,321249,275883
497,405436,369994
498,175642,175643,175915,175835,151417
499,244903,248485,242748,242637,378755,302534,242823,256810,240588,289543,396355,270200,241933,257863,15610662,291737,247739,292528,252737,292531,302538,240858,302535,255588,289032,269294,281552,281381,331718,257321,256437,283167,274674,284154,281712,248106,332328,281756,286014,244778
500,294010,294005,256476
501,127973,131751
502,131484,397577,397578,131483,397536,397575,397540,397565,371798,397580,397576,397568,397535,397567
503,505211,504712
504,699285,249133
505,146119,194194
506,75697,84972,84953,141115,84984
507,85105,94221
508,131452,99348,99347,142077
509,4083710,4083712
510,141192,137907
511,93356,109864,151000,103955
512,379654,379676,697863
513,115515,5517
514,195005,504702
515,180954,180952,180957,142419
516,283518,233629
517,179981,200574
518,133602,220198
519,141095,189670
520,400285,338357
521,15347,15346,15345
522,146015,149430
523,161057,161095
524,216842,189519
525,412475,412525
526,138602,112129
527,6781458,6785546
528,119128,6495
529,285186,283546,242849,258032,242861,285315
530,189479,189520
531,189500,189530
532,707450,697180
533,158466,158444
534,189511,189479
535,14931847,943553
536,19943,141126
537,254756,254869
538,172821,203714,203718
539,176809,212386
540,403708,1041162
541,135050,220043
542,506113,506118,506112,84580
543,158468,158512
544,5848,146018
545,220034,137859,220017
546,99553,165789
547,71321,89630
548,220032,135007
549,9251569,9012575
550,114248,8672
551,117160,117209,127602,8249
552,14770161,1081358
553,4072260,328937
554,148241,134995
555,79800,79759
556,257267,257257,257316,257265,257247,257300,257299,257268,257278,257274,257249,257301,257248,257280,257294,257287,257270
557,85115,85113
558,294011,376314
559,299526,298621,305777
560,502669,502706
561,100255,100254
562,14769982,6785430
563,220167,220170
564,483047,483045
565,142429,131320,29318,142423,142396,131488,142388,142456,142387,142393,180914,142421,142417,142454,142413
566,67435,65024
567,220267,158442
568,266507,254859
569,232994,232996
570,189493,189513
571,158536,220200
572,16372,127615
573,249148,249140,283501
574,4082171,4082067
575,95412,134951
576,22542,6233
577,8272,9028,67226,8693,9058,8654,8971,8250,8606,8262
578,158491,158541
579,141214,95397
580,278136,175823,278135,278144,278141,142029
581,276785,256109
582,400275,400284
583,243574,328996
584,130116,136652
585,376264,376352,376217,376296,701655,393477,701646,376333,376276,376254
586,230065,261412,215537,230087,230066,261442
587,239399,381805
588,220025,189521
589,243406,243513
590,141115,141148
591,222137,161059
592,328341,327364
593,14768131,14768122
594,138094,138093,99402
595,309224,381805
596,95409,278064
597,200620,173481
598,278950,192180,253817,287016,286994,176515,175222,206213,211911,195855,195887,286776,285510,205178,193337,225057,197519,286876,286875,191671,212987,235608,239750,286965,286966,194973,251360,215629,367742,286785,287001,286959,211931,211681,394109,177417,287008,250336,195874,220286,251765,175210,393695,393737,287000,169343,175252,213977
599,240675,483052
600,158538,158441
601,95410,94977
602,15629,3890
603,130104,158489
604,120344,1715
605,84550,83508
606,8976,120349
607,258648,230188
608,113491,112257
609,216383,220192
610,376222,294024
611,502584,195067
612,506176,393449
613,328369,14767410
614,12572664,15576616,14065167,15072538,7054529,7050532,7635907
615,150344,257264
616,258478,397791
617,387737,387721,387754
618,236222,233016,14755028,240284,238767,248182,233062
619,120339,27599,5301,5309,5484,127594,5389,115563,5307,5293,5224,5388,5154,5153
620,176991,218429
621,253725,254041
622,10669,27349,27345
623,135062,134919
624,499157,499147
625,502163,502160,175259,399266,334437,334436,163650,166015,334441,166899,157072,173351,502141,502085,334450,502076,399245,150295,153618,162249
626,127663,145370
627,242885,378710,242877,257989,285114,285211,284995,707541,242884,257999,378707,259749,242863,258010,259755
628,158491,189501
629,397777,294011
630,154164,107987
631,418175,707016,4071622,418169,418174,418178,418181
632,14749478,174248,159533
633,4005443,5743024,697636,14854660,14854659,9525979
634,4032303,239412
635,261440,261431
636,306937,306939,313507
637,399442,396128
638,208131,135000
639,13175661,14819775,10434306,15394061
640,208998,179840
641,142568,142567
642,285123,503369
643,258018,697856
644,368892,334034
645,158543,135000
646,378261,376253
647,158475,158484
648,2825419,2825296
649,368892,387306,370207,376537,373424,373425,376494,340459,373439,370621,373466
650,99553,87297
651,189434,189443
652,258525,502698
653,505075,700924
654,399442,503341
655,267443,189410
656,328889,371759
657,366472,369786,368891
658,240555,248523
659,220182,397373
660,132992,132990
661,134919,158481
662,254764,266517
663,376324,376304
664,142113,5345
665,220179,135001
666,141124,141128
667,360572,296567,366056,288431,360486,331251,282983,303074,292248,308932,376741,314407,396272,322456,300215,304328,306940,296154,296439,316104,358329,330015
668,207007,12932793
669,143935,206838
670,200422,283540
671,400261,1041164
672,148099,141108
673,217488,217482
674,372075,376766
675,482227,482225,248331
676,1241003,4072077
677,399202,312589
678,152184,142949
679,255824,277042
680,66129,64905
681,294023,376330
682,399205,373105
683,400287,400270
684,158227,158223
685,64826,5729
686,99401,138099,189663,123969
687,342263,351761,390020
688,376569,305552
689,134926,133623
690,259837,257794,259819
691,134906,135118
692,257223,135002
693,378287,376222
694,232722,211978,221194,218146,502129,502111,202350,208494,328432,218190,240289,202354,233016,233980,218147,210308,202570,216108,334445,253802,502172,502095,236829,216460,233742,502107,238767,227450,218181,227401,253216,213162,248175,227015,240944,212202,208463,233418,261883,381049,228235,373116,227470,205489,221120,224113,236220,253788,237495,233492,213172,502171,263405,233017,233387,210311,203591,225465,224202,293357,202380,227441,502179,218144,239751,210293,232668,502090,211724,237809,211878,233745,282483,234636,225464,225467,212254,502175,230425,227445,257040,218179,203606,212234,281264,282525,237851,207547,502074,263483,207566,227452,233062,223348,213123,282466,241269,227474
695,243744,257132
696,151295,151272,29804
697,180102,181955
698,76068,76067,76065
699,239393,328937
700,379436,379433
701,99260,99258,99261,82519,99504
702,87518,125814
703,283479,233628
704,141214,85175
705,12958414,12957502,12958410
706,502710,502657
707,220186,220173
708,137896,63344
709,79756,66125
710,337411,337401
711,501826,4056509,501822,4056426,4056417,4056504
712,192318,180094
713,212208,177590,230187,174304
714,162241,162280,162261,161054,162262,162268,181057,162283,161087,309171
715,131202,131203
716,73306,16357,79683,79684,80722
717,2136,2134
718,122025,122091,122087,122088,122085,122086
719,145655,159598
720,293512,378701,288008,379001
721,8255,8611,124309,8593,8968,123185,6851,5362,5349,5252,8609
722,150935,150943
723,245043,373552
724,216672,216665,142475
725,314302,376806
726,257143,158525
727,99393,131312,131424,131421,119159,131425
728,150514,133600
729,373085,212386,397407
730,150332,150337
731,369313,2825565
732,75879,87580
733,86418,167100
734,376274,502672
735,122025,122091,122087,122088,122085,158225
736,258521,273606,273561,279210
737,216879,243486
738,257124,158524
739,250816,234450
740,504549,504541,504550,504548
741,298611,290240
742,7034,7017
743,330894,366563
744,75721,141133
745,227470,232722,221120,224113,214170,240284,213172,328432,223275,238767,227450,248182,225465,233016,293357,253727,227441,218092,218147,263483,227489,233062,223348,216108
746,5221,5150,5289,115514,5152,120345,5157
747,157606,142025
748,158546,158495
749,397816,293998
750,378278,376337
751,237054,246085
752,84982,99281
753,193734,202953
754,504732,504491
755,167947,176669
756,134916,134947
757,4083568,4083629
758,697438,696859,698070
759,14761352,14751160
760,337394,399746
761,192335,198930
762,289569,234637
763,275560,218153
764,133680,271078
765,505570,505595
766,85054,82490
767,369372,378291
768,428023,400876,391076
769,253216,312588
770,502620,376299
771,76442,76406
772,14931847,14931848
773,337146,338357
774,5092,5180
775,157606,143217
776,504728,195005
777,109913,271047,100249,100248,130154,100198
778,94975,206360
779,195237,504511
780,24811,27590
781,14749669,14749672
782,158512,135012
783,205144,212406,302766
784,158438,220180
785,22514,6941
786,133619,133589,133627,133633,133644,133624,133621
787,294154,245529
788,175821,179846
789,180139,180102
790,293987,234920,373089
791,78733,121297
792,181012,158489
793,138045,8898,138090
794,429224,426351,75161
795,397805,258537
796,1005655,700916,4071160,698002,697380,697353,707352,707572,696744,696681,696644,698004
797,77205,131209,155055
798,368813,335971,350606,372075
799,158491,158454
800,158466,158467
801,149711,193580,381597
802,290229,310315,376640,373468,289569,297943,291106,391762,376724,291107,376812,373448
803,176155,169428
804,373407,370602
805,189486,189502,220219
806,11208196,6757629
807,199290,199180
808,284695,234604,284693,284697,329167,329164
809,141159,700915
810,243404,243388
811,378712,307920
812,79759,79760
813,707511,707514,697359,699448,697356
814,5691,6513
815,8975,9005,115772,5092,9019,5091
816,15654,15655
817,71321,429237
818,135013,135003
819,14224194,14224399,14224401,14224409,14224217,14224190,501674,707240
820,140404,77412,98555
821,9593195,4106156,9593326,9593291
822,216681,162267,166433,162259
823,328942,243601
824,698061,696619,4071127,697333,698066,696622
825,1041175,1041179
826,240219,210317
827,6795361,14767422,14767434
828,142031,145391
829,1241003,4072162
830,87574,87580
831,189510,158588
832,376638,376648,376821
833,90366,189997,104806
834,216625,6997
835,697685,7592096
836,164847,94160
837,131865,216387
838,245546,216679
839,89933,146135,124452,88102,88100,95500
840,158525,158514
841,158536,134988
842,158520,134988
843,403713,697694
844,64727,6997
845,163043,79808,79816,80163
846,700769,700768
847,7040,7502
848,189446,158297,189447,189445,189448,243611,158315,122030,243624
849,294166,376261
850,173493,176190
851,399425,243486
852,504674,504462
853,216681,162284
854,4032279,4055122
855,212386,171721,397407
856,504465,504479
857,13497,6801
858,391078,403807,427988,404291,487070,453797,410369,341256,372618,453796,6825432,365667,414833,414727,427947,427822,403450,609918,412470,403109,372944,2932714,372942,411859,536818,412888,428026,480507,527183,406549,1310806,403070,403072,414891,959877,414163,501795,414053,403822,527262,404314,410368,508582,425372,338157,412464,353930,390449,6825358,406546,412550,419293,405471,369082,399792,427969,959868,403068,353939,959895,435187,405441,9029137,354103,480528,508595,697636,414107,644631,351982,405425
859,220155,220168
860,220192,216384
861,397599,234319
862,134963,135049
863,173493,175972
864,255587,221746
865,328435,294162
866,248248,312588
867,158435,189518
868,258005,248314
869,165790,93285
870,346742,366521
871,135051,135044
872,95418,95425
873,4072077,9572815
874,397990,138129,397939,142093,138127,22542,397910
875,707450,699249
876,99421,99431,99424,138079,99416,99420,99442,99440,99436,99413,99410,99427,99439,99432,99438,99435,99422,99521,99522,99433,99423
877,173493,175870
878,26426,22590
879,299785,277531
880,180147,198886,199010
881,273572,257281
882,161086,216675
883,376224,376339,376225,376271,376217,376294,376220,376348,376248,376283,294027,376336
884,295992,376575,376772
885,369809,387246
886,162245,161091,162257,216678,161077
887,503086,6649
888,373425,376811,373424,373466,376602,373439
889,256253,197198
890,142107,141320
891,281610,273787
892,135001,95377
893,699502,285114
894,85136,25501
895,130104,141253
896,279298,397799
897,397801,254850
898,312589,287706
899,158466,208097
900,368951,370580
901,220041,134988
902,208660,135049
903,266843,502165,312589
904,393524,395614
905,378657,378594
906,146403,77204
907,245221,245227
908,369751,312856,2462060,366470,312865,309001,372026,387454
909,254852,502645
910,239394,397794
911,179848,203699
912,283479,249133
913,131747,216638
914,141149,141133
915,294017,376256
916,504810,505239
917,220244,257136
918,283473,192341,192451,192411,192429
919,1653923,373109
920,127750,151210
921,294023,376267
922,254759,273588,273599,279244,297661,273606,273553,279273,273590,279249,273595,279216,273586,273533,273585,279247,273560,279208,279295,273579,273601,279215,279793,273563,273605,273538,279290,279293,279343,279248,273594,273602,273616,273550,279285,279259,279292,279291,273547,273581
923,273604,273580,273539
924,387215,372077,387220
925,453797,513968,410369,372618,6825432,356039,403450,381574,353967,412888,480507,336157,370039,959877,414891,414163,501795,363199,338397,398725,425372,395079,503550,353969,6825358,419284,390449,959868,399792,387301,503555,362653,398226,401481,480528,508595,341238,365667
926,164851,160814
927,98697,132752,117210,90542,10117,120371,120374,117113,117304,15600,107593,90540,29486,65217,6741,90507
928,273595,328430
929,1041163,4072074,1184527
930,199501,173275
931,189484,158547
932,176150,179847
933,707114,707268
934,15082229,149637,189623,149645
935,397916,397915,142084,397892
936,243472,243650
937,463821,368904,428014
938,14925721,322080
939,504775,504784
940,95412,95413
941,501820,707105
942,199329,200479
943,95503,369612,369620,94784
944,134891,135129
945,161057,220249
946,179848,175989
947,414493,355892
948,208139,158532
949,230456,253934,202064,213835
950,249145,699560
951,75882,88837,104327
952,63590,82523
953,141245,141253
954,75176,209143
955,505182,505173
956,136163,136160
957,381833,369312
958,294009,378276
959,142922,145391
960,283500,379654,379676
961,30030,75699
962,192312,192336
963,376724,360243,373431,373448
964,124351,79834
965,275889,277531
966,95426,95387
967,137872,135053
968,502201,502203,304404,696740,502205,707503
969,4081704,501674,4081931
970,258520,258525
971,9593362,400284
972,167563,167680,171582
973,217937,176039
974,278805,278810,328761,278793
975,131889,142464
976,164908,161182,164909,156555,161184,168319,167146,166508,161145
977,421438,376569
978,285256,283526
979,133607,133649,158477,158473,133609,158494,133608,133606,158478,133601,133586,133638,133641,133620,133611,133603,158524,133613,158434,158433,133618,133614,158481,133610,133646
980,286964,166126
981,133590,220191
982,208192,208189
983,189477,189513
984,379556,8778
985,493140,387225
986,243744,162443
987,158454,158437
988,6501,77914
989,400287,400280
990,504441,505170,505163,505167
991,175973,203712
992,19950,30033
993,216661,141217
994,134986,158456
995,242387,235112,273641,253570,225429,237365,273628,242639,240769,223180,273677,287722,274831,229790,289227,269704,396288,284877,256142,255318,1627087,283165,213999,15082398,240330,259206,277480,258819,15082357,263410,234044,13046448,277140,259175,239567,241354,233728,275845,242658,233633,242690,244868,268385,289036,246751,240707,230314,248090,278059,309325,247743,248546,253196,270437,4061479,286342,12946276,252517,225093,15082404,230362,244719,241594,249961,242697,250284,213986,230327,275715,233468,232109
996,483050,483047
997,158598,158594
998,506176,502364
999,156810,147948,189616,273215,145501,188704,151501,167597,167503,189619,381068,393910,263280,189277,399258,189286,147235,167633
1000,159478,175964
1001,131881,27590
1002,144932,151131
1003,206813,206836
1004,181462,278126
1005,95405,134979
1006,220148,135013
1007,195021,504749,504756
1008,237171,237139
1009,263243,263236,310575
1010,697362,697356
1011,400357,369994
1012,192469,215582
1013,220198,216595
1014,95405,95427
1015,137894,216630
1016,254734,294160
1017,135041,135127
1018,161999,117012
1019,137848,135101
1020,256473,220260
1021,4072265,397839
1022,28847,25019,120402,96139,118369,63363,28846,30222,105349,234603,19687,7604,7637,118060,7933
1023,94332,94330,139386
1024,294169,294160
1025,275889,275883
1026,239919,281330
1027,6795290,6795322
1028,134991,206310
1029,135047,95414
1030,135006,133605
1031,332425,399205
1032,237208,197803,233757,210316,216227
1033,198137,198123
1034,273641,275889
1035,4072265,266517
1036,369021,416808,409379,366932,418550,366558,377643,366599,390202,366919
1037,289569,376569
1038,163043,94563
1039,249136,199225
1040,131747,378379
1041,141125,141105
1042,503955,700969
1043,397804,397806
1044,189372,243397
1045,389843,381685
1046,131206,112031,89181
1047,503919,388621
1048,258520,258513
1049,220175,158536
1050,9268,64211,117954
1051,192450,176446
1052,3102210,882816,6854988,2932453,9029224,3534318
1053,10114,7284,503112,8619,503092,8704,6519,5063,15596,5064,6679,5059,90495
1054,149645,195983,15082229
1055,127795,130006
1056,124480,97073
1057,387841,399613
1058,230163,216750,216747,230165,230160,216748
1059,697692,337569
1060,5198,115622
1061,14749586,173051
1062,220149,220048
1063,14224303,1367162
1064,279244,279285,279215,397825,279208
1065,175238,287159
1066,30208,6741
1067,146089,99279
1068,504814,502109,174264,149640
1069,234452,180154
1070,505211,504735
1071,14769985,6795285
1072,502617,502615
1073,99282,99271,99505,99274
1074,212251,421337
1075,234986,234041,211897
1076,158445,135111
1077,397588,257150
1078,239331,239329,381469,242898
1079,376314,393465
1080,189638,368532,134828,147982,189280,369589,235383,189274,156805,162187,288259,148042,288356,368601,370313
1081,393473,701651
1082,212406,2825455
1083,502653,502705
1084,254727,502700,502643
1085,22514,21279,7035,12570,66127,22517
1086,127795,93354
1087,143225,257225
1088,6795223,12627549
1089,200611,234434
1090,273787,281610,248178
1091,365642,372067
1092,273588,273600,273599,279244,279261,297661,279286,273606,273553,279273,273581,279249,273548,273590,273595,273615,279284,273551,273561,279279,273584,279334,279216,273586,273533,273585,279247,273554,273560,279208,279295,273579,273601,273530,279213,279215,279256,279793,279210,273563,273526,279227,273605,279237,273538,279277,279290,279272,279275,279226,279293,273578,279343,273593,273571,273587,279248,273594,273598,279239,273577,273552,273602,273616,273550,279285,279217,279259,279292,279291,279246,279220,273547,279238
1093,189327,189350
1094,397780,14767411
1095,230162,220264
1096,142322,327547,327535,327561,397898,142116,327555,327520,397897,397949,397888,327569
1097,242875,285114
1098,502524,502527
1099,701625,294030
1100,397891,397893,142106,142113
1101,234721,234719
1102,14749643,14749676
1103,158466,257134
1104,1184516,681277
1105,133602,134939
1106,373425,387221,373439,373424,373466
1107,254852,254729
1108,194249,142919
1109,137843,134922
1110,237157,237140
1111,208450,257228
1112,283500,699260
1113,338402,376069,334204,346490,334370,338423,356044
1114,6362,6662
1115,221959,237933
1116,249128,253035
1117,14870932,14870917
1118,217932,163898,163901,163902,163897
1119,206697,209130
1120,237152,217935
1121,189410,243476
1122,277396,310352
1123,206824,206818
1124,158467,135012
1125,4591,235762
1126,6785501,4702772,14775287,4083568,6795322
1127,141980,208186,141989
1128,699263,699293
1129,1519354,4005746,4373562,3534324
1130,227515,238753
1131,376571,331840
1132,14768252,14769260
1133,360572,296567,366056,288431,396177,360486,303074,282983,292248,308932,376741,314407,396272,322456,299948,300215,275812,304328,306940,296154,296439,316104,301476,358329,330015
1134,64917,85107
1135,158437,245466
1136,206672,219945,203201
1137,282697,282703,282539
1138,122090,30795
1139,370142,366940,366542,370603,369003
1140,133649,158477,133609,158494,133608,133633,133638,133619,133615,158524,133613,158434,158433,133628,133646,133607,133589,133627,158473,133606,158478,133629,133601,133586,133645,133644,133630,133641,133620,133611,133624,133618,133604,133652,133614,158481,133610,133631
1141,397765,397814
1142,200422,192469
1143,220040,95404
1144,14768241,14769272
1145,134983,245465
1146,285123,699293
1147,74374,88387,88395,74379,88401
1148,192281,200574
1149,176158,161677
1150,203578,193336,286021,202078,251666,205278,195901,199519,208604,237358,205254,215618,200701,193325,197276
1151,158544,220204
1152,369318,4055122
1153,504359,504354,504390,504370,504357,505140,504362,504369,504353,504356,504363,504364
1154,239393,14767426
1155,71957,106144
1156,134905,220155
1157,358209,405471
1158,141111,33347
1159,378286,378285
1160,142025,134281
1161,483058,370661
1162,99253,146024
1163,207091,207075,207063,207065,147198,207056,207100,207090,207087,207060,207058,207069
1164,249280,267764
1165,329056,122027
1166,400270,337146
1167,173528,182016,161829,181446
1168,138043,99520
1169,279514,387357
1170,257043,255312
1171,194249,145391
1172,393480,701668
1173,254750,254787
1174,135030,134964
1175,700904,700931
1176,76648,90582
1177,701663,294017,701636
1178,143935,131282
1179,99335,99244
1180,127771,124418,97140
1181,220186,134959
1182,393474,701636
1183,158476,220213
1184,240681,243620
1185,133636,134962
1186,275889,15082353,230315,238657
1187,189535,243744
1188,74836,74837
1189,150514,125798
1190,192309,4031942,283494,283517
1191,9593279,9593211,9590552,9593221
1192,294021,376354
1193,397835,397839
1194,28851,6635,6683
1195,16372,96142,62784
1196,14871339,711059
1197,298553,282981,322953,305039,331768,285714,296501,396395,376796,283349,307080,298573,501923,376799,342945,270510,272885,291638,303242,275853,241899,319708,256951,373447,376634,15082406,331050,253432,386841,348199,360878,334198,293681,299938,376754,239716,304987,270158,331526,342256,396187,307860,376740,1633470,321249,350087,290702,305837,295119,249021,292306,363942,393968,282870,291781,255961,312828,258285,333330,368163,12995401,259124,302089,249983,304183,376653,253197,289135,321198,327656,242386,322443,291966,332183,314999,321241,314357,275847,14925727,312839,291645,393952,244874,319729,321227,268387,396195,332182,311679,232546,315788,307862,290713,287602,241980,307881,331057,308987,322444,358479,319637,299897,239529,273651,312809,373501,305019,301498,320332,4055904,339678,396452,307083,330975,239640,313543,322457,338636,299988,376742,360541,255332,244879,299895,292606,296120,313513,304996,304918,275942,346115,333861,319736,313517,272906,259172,339848,338723,239667,233425,275901,321922,322074,376797,370023,295854,240594,381582,277477,331843,268352,310233,277537,300393,321203,298347,340479,241982,396937,355535,336744,242610,294438,321890,357125,275882,286863,285687,327733,350090,237313,296148,377911,270572,322485,332544,333384,273675,354519,247737,268378,309531,299903,302491,322967,353490,223179,239724,346119,290108,361221,281526,331875,376725,4055883,304990,360243,240307,320721,296125,350079,14925678,273649,373422,320440,308148,270420,273684,281547,303069,303215,239697,310249,396201,353632,330257,331070,266297,341051,330932,396455,281738,326930,329858,299968,297479,268286,348169,311673,360755,296601,299584,362649,244734,350076,349895,283359,275759,330018,238712,340377,332952,268328,281720,322143,244857,296529,330028,276318,277849,348161,275948,319734,275946,330925,381110,331054,14925244,332971,314344,296520,346776,281464,282985,299900,343373,381129,308933,320330,282817,313702,332713,305347,332556,327742,307882,312832,306979,305021,331537,273682,362242,300764,332796,360418,327658,319732,311672,239672,391106,391581,331821,258339,319726,301456,320329,353975,279243,331737,15082410,339834,322962,331693,275725,247738,281734,312081,309026,256210,288450,247989
1198,133832,102557,102546,97080,133846,116395
1199,266488,266470,75191
1200,71839,16372
1201,373089,329647
1202,142592,192341,138985,283549,173631,213834,148696,142924,140356,192451,142902,192392,142903,379594,163709,142901,162867,142904,200114,157221,139501,283473,156527,141176,142073,142915,142916
1203,378283,328507,258496,397708,397709,372103,328512,258495,379234,397711,328508,372157,397713,368798,328506
1204,131144,93331
1205,502760,502739,502745,502749,502740,502765,502743
1206,257135,257137
1207,257123,158586
1208,19950,85141
1209,455808,407145,515519,409368,412133,413289,515976,515982,491799,419270,419384,392562,577618,471536,2462402,9029123,514709,410756,516140,413468,353942,409045,403948,412016,416809,391079,468329,421120,516791,481334,409443,404276,409044,480456,415753,487471,410076,412475,527220,415783,1625835,512113,515931,515980,407949,411873,487156,428576,732324,406559,427899,493326,406553
1210,120203,120196
1211,237141,212406
1212,132299,30539
1213,397804,397805
1214,378292,219995
1215,376811,287706
1216,257079,257089,239411
1217,376704,428409
1218,146361,290240
1219,14769067,14768245
1220,346413,366472,368891
1221,142472,142465
1222,15082226,502091,145496,15082224,195164,429836,145685,147504
1223,258505,254844
1224,109815,109822
1225,238029,378354
1226,266843,502165,376811
1227,504712,504735
1228,376230,376332
1229,255416,255417,175335
1230,189487,189514
1231,397804,256476
1232,30012,84661,85146,63540,33928,33927,85109,84632,85111,26272,85114,84649,84650,63542,85122,84636,33926,63577,63548,33924,85269,63567,84641,85108
1233,220172,220182
1234,409031,363873
1235,6785418,4089885,14769984,14769972,6795318
1236,14770160,403718
1237,114401,114398
1238,220149,220038
1239,158506,220185
1240,220198,134988
1241,397535,216660
1242,119131,6236,6150,6953
1243,328435,393476
1244,142526,142564
1245,85091,397558
1246,141251,141207
1247,302178,270588
1248,387205,370003,370601,358208,366734,387210,372081,370136,372931,354663,372955,320463,376490,320547,366552,305387,15082421,378919,368970,353968,368960,372666,15082424,310356,15082423,376408,372761,366554,312100,310306,15082412,346430,320162,378924,372658,387208,312079
1249,175967,175964
1250,376295,294043
1251,5343,6950
1252,176158,234443
1253,261434,220015
1254,294028,254729
1255,206361,206362
1256,94236,94242,94189
1257,287706,235788
1258,141122,206330
1259,371759,328882
1260,292041,305552
1261,376262,376260
1262,192275,179911
1263,131749,131722
1264,141309,141310
1265,216642,142398
1266,206310,94977
1267,117012,167100
1268,6424,147184,30215
1269,4082051,499250
1270,378301,273541
1271,203113,243375
1272,294067,308825,308824
1273,148237,216595
1274,239329,696533,381469
1275,129493,129483
1276,9713658,11496575,4080566,3794366,2918652,1064117
1277,178261,198880,178262,199098,200819,200837,200286,200838
1278,135047,220050
1279,173727,162875
1280,371792,158465
1281,259897,1653923
1282,147624,189961
1283,4083437,707234
1284,234319,234308
1285,151214,24571
1286,249136,200568
1287,189512,158479
1288,502122,502116,171582
1289,502715,397806
1290,502378,502373
1291,707235,503987
1292,124488,117559,116146,150993
1293,158412,291193
1294,137866,134952
1295,403714,4071308
1296,141115,141257
1297,254862,254759,397840,254858,254867
1298,26430,189348
1299,483050,206695
1300,381807,378308
1301,4081223,4081220,428409
1302,79787,216385
1303,137866,135046,134909
1304,272729,272727
1305,7784,7967,7556,7611,8036,8082,8034,7949,8025,7956,7805,8026,7997,7873,7910,7825,7999,7888,8014
1306,397620,158588
1307,203726,203722
1308,239581,240623
1309,63333,131713,131800,131715,131798
1310,165780,504946
1311,257127,243739
1312,393477,505595
1313,4082110,201898,206671,205083
1314,504087,4081938
1315,294028,376297
1316,3891,3903
1317,132306,76675
1318,237171,237135
1319,216566,216591,216589,206310,216587
1320,141193,141133
1321,212200,208974
1322,399277,189274,173307
1323,158361,158340,189423
1324,243742,135054
1325,134974,95414
1326,87574,78781
1327,134936,135000
1328,115511,115460
1329,189517,158450
1330,158549,257148
1331,94610,84850,83684,93660,84852,94615,115697,94613,84994,86080
1332,254840,258501
1333,504758,504730
1334,77387,75880,67435,71354,61844,73577,75879,61476,73467,156329,75876,80181,122387,77388,129245,74287,75865,75873,76638,104329,75085,74296,80184,73583,102191,122614,104327,86553,61990,62479,62231,75881,75882,77405,86554,73580
1335,701671,393436
1336,339071,306937
1337,243561,96113
1338,1296354,1296360
1339,242866,259754
1340,502362,701671
1341,134029,256106
1342,504461,504432
1343,379594,175597,200114
1344,162879,163716
1345,220176,220164,158506
1346,198164,150526,198165
1347,14764707,14749653,14749718
1348,321119,327637
1349,342263,378555
1350,158352,243575
1351,25503,19943
1352,387280,339386
1353,282714,282716,207962
1354,397804,245524
1355,256467,502715
1356,282740,257794,259819
1357,502163,502160,146127,502085,334441,334450,502076,399245,157072,166899,163957,150295,153618,162249
1358,95386,141253
1359,9572782,9572811
1360,414206,414906,428031
1361,320161,370597
1362,4056504,403708
1363,139413,83522
1364,397815,254741
1365,133584,142567
1366,141204,95395
1367,158534,220023
1368,405436,351761
1369,310352,376588
1370,160436,180154
1371,176137,135869
1372,120426,120427
1373,220176,220164,245465
1374,142031,258551
1375,135047,141232
1376,239415,258484
1377,234463,234441
1378,504814,195259,149640,502109
1379,294176,244138
1380,133598,216790
1381,206573,256373
1382,243408,329017
1383,216750,230162,216747,216748
1384,133597,133599
1385,254764,294065
1386,369817,370031,366611,387246
1387,259160,249014
1388,142468,388039
1389,285128,503369
1390,373040,373032,373067,373039,373069,376353
1391,390450,400357,414824,419285
1392,6511912,9012575
1393,4072267,328434
1394,62566,145653,74129,76460,76914
1395,378313,381456
1396,243545,243560
1397,697108,697356
1398,257108,222691,222692
1399,14749676,14749672
1400,158519,158486
1401,147417,196016,147420,147357
1402,19115,7504,19130,19131,19128,24798,20851,22988,22989,28118,7184,24796,22986
1403,698056,696766
1404,370618,349486
1405,158520,158483
1406,87574,140407
1407,134953,135012
1408,366483,370138,369810,387289
1409,408932,174518,181086,408918,181081,408834,408853,169422,408833,408882,408818,199148,235771,174519,408906,174520,408935,408940,408917
1410,278977,149681
1411,78856,145653,76460,76914
1412,234464,203719
1413,270352,281610,273787
1414,134916,278193
1415,314400,396756,14925217,312611,291713,284883,292570,284166,303260,376704,291731,304981,297488,292580
1416,237851,262692
1417,189364,158223
1418,175973,161829
1419,343455,369979,370611,372019
1420,133617,133623
1421,371776,397607,397592,397599
1422,257144,257147
1423,79788,216635
1424,220198,190084
1425,149694,149866
1426,699489,699499,707534,699556,697860,697857,707545,707538
1427,75880,35025,110476,71867,71354,61844,101888,62225,101891,124008,73452,76459,78818,131577,122387,123377,120451,75085,84105,75865,74287,76638,121304,63724,697682,76621,122633,64549,150943,124392,78803,83836,75881,77405,64502,87579
1428,124480,119368
1429,302813,483055
1430,397586,125802
1431,157896,4081617,4081614
1432,284689,242867
1433,4031115,206694,209128,209134
1434,188646,84662,163042
1435,14767318,378278
1436,4081223,499167,4081220
1437,83509,82511
1438,124418,97140,124249
1439,192307,283494,283517
1440,137859,137850,142568
1441,134945,158512
1442,4031210,312600,275656,261829,256096,4031222,307076
1443,4032331,4032338,4032336,4032538,4032337,4032230,4032282
1444,158421,158448,158446,158451
1445,254837,257688
1446,14749581,141544
1447,189464,189318
1448,158010,158014,158024,158001,158008,158009
1449,298539,165784
1450,154532,98681,33844,117858,29494,6955,117860
1451,220169,158467
1452,166126,151804
1453,199220,175335
1454,195983,15082224
1455,206380,206316
1456,162267,166433,162259,162284
1457,294028,294027
1458,26271,83508
1459,180805,162285
1460,6229,6145,7038
1461,6989,216386
1462,142592,234442
1463,95468,95368
1464,701618,376304
1465,278888,278907
1466,142031,203660
1467,304329,316439,296151,286862,311961,322083,15082413,320288,331252,342260,335668,322440,320732,322489,307894,339071,332081,302267,4055901,336696,376568,333863
1468,200434,252823
1469,243521,189432
1470,161675,179841
1471,373407,376789
1472,282400,296676
1473,4072267,254753
1474,134927,137630
1475,299148,143929
1476,145391,142919
1477,119336,198164
1478,291986,298843,365438
1479,294017,397806
1480,175669,175982
1481,133636,134942
1482,85281,85089,141882
1483,138087,118568
1484,141250,206350
1485,220155,141253
1486,337397,337401
1487,1240994,1041175
1488,141029,141244
1489,4082025,4082017
1490,13089778,12666615,12107444,8558099,12240209,9401999,8429138,15363454,11532892,9390614,9390604,7637993,11958526,14931754,6940689,8558077,8558097,13054659,13885639,10493091,14931831,14198762,9390625
1491,292426,297458
1492,181779,203684
1493,217471,245065,203185
1494,179850,162878
1495,134957,134903
1496,696569,696579
1497,376644,329740,329743,340461
1498,220170,220148
1499,14760713,11922822,14760730,14761462,8882209,14761261,15023114,6931008,13026245,14760656,14760559,13026236,14761428,10993074,6507374,14761407,9603943,14760752,14760624,14761383,11327088,14760728,11259292,14760742,9603819,13026104,14761250,12150657
1500,219828,205118
1501,131434,131294,99356
1502,243747,134913
1503,310352,281330
1504,379920,380996
1505,291115,89123,89182,89128
1506,220286,224024,249955,393695,219156,393737,225057,211931,394109
1507,100252,100251
1508,131207,155060
1509,120244,30858
1510,294156,502721
1511,158687,243388
1512,175880,146125
1513,506008,376330
1514,63590,85260
1515,175821,192392
1516,85139,85216
1517,220219,189490
1518,158228,158218
1519,273595,294011
1520,381411,381374
1521,82492,83511
1522,29806,63618
1523,2825348,697946
1524,99392,99389,99394,141308,99391
1525,381146,142479
1526,403723,4072008,400279
1527,76409,76448,76414
1528,141827,133752
1529,1519354,3836431
1530,158489,220200
1531,215550,222150
1532,216630,64387
1533,76327,76434,76329,113305,112258,113363,113360,113358,76433,113256,76436,76318,76435,113434,76317,76328,113255,112257,76322,76320,113254,113433,76319
1534,95399,95400
1535,256493,256480
1536,257136,243734
1537,421438,376664
1538,505235,195149
1539,258498,216676
1540,256339,256475,254839
1541,206837,146320
1542,138695,378635
1543,176146,203684
1544,149711,195259,193580
1545,294058,254743
1546,206264,222164
1547,77388,88842
1548,499149,14751238
1549,208126,141349
1550,376344,369369
1551,131481,141119
1552,387796,387754
1553,483043,238029
1554,283512,198930,192503
1555,134934,137872
1556,206384,94181,94195
1557,505574,376799
1558,24811,131881,79777
1559,63050,94207
1560,175869,161829
1561,397803,256484
1562,220176,220164,220195
1563,1041163,4072077,4072074
1564,220265,220252
1565,219869,254793
1566,71864,151062
1567,244868,275889
1568,293513,328937
1569,387299,369994,366606
1570,94236,94234
1571,195662,173265,193606
1572,151482,502156
1573,141200,206355
1574,335612,322080,345731,349707,347951
1575,397798,309593
1576,168854,274852
1577,4089936,4089885
1578,13497,13487,30647
1579,189501,189571
1580,220208,134902
1581,158398,158377
1582,376644,330878
1583,243735,257149
1584,14769828,14768226,14768224,14769697
1585,1041128,3770740,1041136
1586,116352,124404
1587,376571,365642
1588,372064,372068,301422
1589,202806,215650,253770
1590,180102,283530
1591,369306,381805
1592,700900,277096
1593,158222,158227
1594,81731,88843,119337,117012
1595,237166,217931
1596,294069,397811
1597,78779,76470
1598,700895,200612
1599,122032,158233
1600,134922,220053
1601,189517,189488
1602,216850,189519
1603,216377,371804
1604,243763,243769,206887,243777,195645,243760,243757,243764,234244,243781
1605,162419,150015,245179,162421,162424
1606,158486,158479
1607,378269,273592
1608,381000,380993
1609,266478,266481,154190,154173
1610,4072075,503511
1611,151988,151136,151133,151137,207086
1612,427865,414208,405414,427986,414799,463730,9029132,395609,427944,427943,435219,414792,6825321,435226,414719,414910,404217,414075,369043,414911,502027,412525,414115,480547,435227,414830,427842,2296287,405425
1613,393480,506180
1614,64379,180864
1615,216839,158534
1616,158524,133652,133586,134939,133615
1617,4072258,397794
1618,14768190,14769271
1619,158454,158459
1620,145389,145391
1621,328957,328964
1622,83508,83554
1623,373410,285731,275856
1624,77708,121297
1625,202806,215650,195853
1626,298543,368631
1627,366566,370584,505743,372086,369760
1628,502141,143737,170845,502098,163650,157157,237083,167643,502075,159349,167601,157753
1629,278950,220275
1630,220025,220223
1631,141152,142479
1632,220286,211931,249955,207007,393695,225057,393737,224024
1633,176157,700917
1634,216681,244137
1635,132299,132893
1636,6719,110691,6650
1637,503150,322179,332441
1638,120195,120203
1639,206329,141228
1640,207110,207874
1641,4062020,700932
1642,378703,267256
1643,397805,294017
1644,290214,302318,15082424,310356,15082423,376408,291992,376749,312100,310306,15082412,320463,376490,320547,320162,378924,15082408,305387,297447,15082421,291986,312079,378919
1645,698019,698016,707573,698067,697900,698028,368368,697896,698030,697894,14174522
1646,701663,328414,701636
1647,79790,141326
1648,243594,504946
1649,331840,376569
1650,294158,701663,701636
1651,141151,63541
1652,157957,157955,257134
1653,206818,299148
1654,176835,206036,192316,283485
1655,227515,270588
1656,502892,396967
1657,176146,176141
1658,189328,120216
1659,99271,20036
1660,134925,135003
1661,173276,147193
1662,203687,179847
1663,14767431,327365
1664,381407,502658,328306,328283,327376,381411,381412,327346
1665,502378,502377
1666,88341,88331
1667,309829,373089
1668,234919,294124,293992,294080
1669,12572,31469
1670,253725,267075
1671,333102,387973,332681
1672,696584,696569
1673,6880,503095,7047
1674,294062,294181
1675,130027,278804,130171,130038
1676,12957773,12957780
1677,282733,282732
1678,135016,148223
1679,293998,376243
1680,134935,135041
1681,397406,329599
1682,294153,14767411
1683,373410,369768
1684,397898,327520,397897,327535,397892
1685,189343,189465,73391
1686,161040,220252
1687,192279,283474
1688,8882218,14931848,6937114
1689,278126,175782
1690,370633,389844,387241,387256
1691,257315,257266
1692,74129,429237
1693,393458,393443
1694,258528,258533
1695,135020,158441
1696,230179,220259
1697,707120,503905
1698,134948,95414
1699,243506,329012,129977
1700,286987,286943,176684,235374,15082330,263247,201233,193342,167909,188774,171369,161323,161895,153547,257192,263124,173112,153536,169314,195902,285997,192699,167912,172634,172529,172528,250335,209155,236800,205379,250932,15082334,200698,200716,249779,191965,152925,15082333,153544,176850,288024,188851,171545,286940,286006,169457,194947,263140,171375,191964,156422,188846,288201,171542,171374,278968,168921,288233,170446,177060,287010,250308,171397,177064,169942,166195,167930,191032,286988,178968,278983,157000,161894,188802,286923,14749585,169440,251168,166309,287003,166142,171537,288227,288248,159401,200683,155657,156418
1701,378300,217482
1702,504799,504780
1703,249765,192696,167395,278982,250292,192697,212136,175221,170037,174120,167917,197513,175231,257195,168106,186568,172780,286002,235691,194960,311859,172531,199517,171879,399255,286003,172768,176520,175201,393409,199516,165829,175200,188875,192691,286996,168105,202415,175169,220303,172814,176669,175203,168963,205778,205218,172779,205387,286286,172795,178221,171364,208628,215663,175234,206244,192158,202392,393374,194170,172765,213013,232099,168910,200700,393382,193313,169432,238487,205176,166996,289139,288164,173357,212958,251114,194181,249785,223858,239747,169185,253810,171357,273218,177414,176568,166997,168891,288173
1704,239333,285128
1705,482223,482232
1706,133715,143152
1707,143275,158030
1708,257271,257264
1709,141104,141102
1710,180032,173528
1711,240219,218183
1712,296073,376591
1713,229211,378629,378633,378630,217935
1714,393488,2825510
1715,169131,283512,192503
1716,243448,267766
1717,179849,145737
1718,699196,285213,699560,242852,259751,258032,242861,285315,258033,253626,707431,285186,707686,699198,242849,258006
1719,257121,158593
1720,70556,112523
1721,146881,188535
1722,284648,237151
1723,151009,151272,151295
1724,134990,135004
1725,153757,138858
1726,4061557,6795398
1727,393463,502374
1728,378278,381401
1729,134926,158450
1730,269975,129015,194044,208697,127690,208728,116258,1360112,369641,208706,208727,141542,310575,288256,1361638,279000,269977
1731,216560,216377,216540
1732,216642,84961
1733,243398,213841
1734,205361,179533,235233,235206
1735,122067,189475,122066,189551,189456,122073
1736,410361,414741,412554,426280,340373,343430,351942,338384,338428,345666,414895,414844,348328,357201,412557,14749654,372914,414715,414101,335970,377934,376067,427892,501904,362656,414072,410366,354683,341229,357195,414070,356028,372728,412553,427942,427929,435225,414182,405417,341262,399360,353973,366530,340291,341417,357122,414826,354783,336145,336266,346445,341264,336126
1737,162472,174307
1738,376630,372033
1739,266520,294071
1740,378283,371830,368798
1741,296211,277625,248223,4031215,239925,281620,4031224,4031221,289562,4031211,255312,274869,4031219,283221,266846,277632,277400
1742,189997,127752
1743,14777729,14777716
1744,7623046,6760984,7622861,11497670,1296315,7587888,7257629,11999109,7623044,14016110,1296310,10830704
1745,373032,373067,373069,373039,376319,373040
1746,158224,84553
1747,198787,198128
1748,112233,76301
1749,266505,254855
1750,9251569,14388281,7987328
1751,220198,220200
1752,95379,141202
1753,319712,296087,292456,274681,284661,12951803,331067,291738,300214,285742,291621,313697,255585,296072,282889,300223,313499,505581,329838,282815,376583,274452,312609,376771,292282,281746,313432,291399,312770,308975,330946,298011,396230,292529,275785,313509,282147,288093,296449,322435,283181,288508
1754,294010,258536,294005
1755,152085,152087
1756,366947,376827
1757,505091,505089
1758,696559,698071
1759,328942,267392
1760,30029,139415
1761,86410,79834
1762,285548,212471
1763,64379,64389
1764,148243,148242,148214
1765,76676,143545
1766,237130,237168
1767,242888,215688
1768,122614,98555
1769,148099,30026
1770,176142,174274,162875
1771,135047,220036
1772,292175,266822,224716,224746,266824,292326,292496,266820,224744,413008,224745,224747,292497,224729,292185,266821,224752,224742,224707,292187,224748,224715,224740
1773,134924,95435
1774,696950,707436,707439,707438,707447,699247,707442,707441,707448,696954,696951,699218,707446,707444,696961,697152,707445
1775,502716,502693
1776,135126,134912
1777,151057,150551
1778,207007,212983
1779,294076,376270
1780,14768228,14768248
1781,141250,95404
1782,707511,707514,697885,699448
1783,158421,135004
1784,4081702,4083577
1785,12666615,12240209,14198766,7404288,8429138,15260067,11532892,9390614,9390604,13284117,11958526,9525010,14931754,14797465,8558077,13897341,14465863,6940689,14883650,14465872,10493091,14931831,5933273,13089778,10828199,14835660,13897323,12107444,8558099,4005771,9401999,11969462,14039024,14198752,7637993,11533853,14930559,8558097,13054659,14463458,13885639,14198762,9390625
1786,239387,240602
1787,95424,142558
1788,98372,13011,13022,13023,12580,13016,13017,13014,13010,13020,98371
1789,393502,339386
1790,27590,216365
1791,245035,257031,266543,258642,245050,245060,246031
1792,216824,158543
1793,365771,362250,377662,338274,378546,393781,362174,378566,361873,387297,400355,401784
1794,245465,243744
1795,4083671,707114
1796,222137,181056
1797,290229,310315,376640,373468,305552,15082419,297943,291106,309600,4081220,391762,376724,294143,291107,376812,302326,373448,294141,312016,15083855,294127,298103,376735,373443,4081223,373482,373495,373413,421442,304908,373431,305398
1798,378295,397839
1799,6424,147184,123180
1800,216842,216101
1801,169777,120205
1802,502079,378750,376806
1803,283531,175973
1804,99448,8855
1805,257317,166424
1806,14777729,14777734
1807,372060,428409
1808,142592,192341,138985,173631,161829,283549,213834,142924,140356,142902,192451,148696,142903,379594,163709,142901,162867,142904,200114,157221,139501,283473,156527,141176,142073,142915,142916
1809,205963,173482
1810,157963,216627
1811,696891,696584
1812,305538,302178,307755,314046,315203,293079,309795,305540,320152,286077,298530,502176,312596,321751,313066
1813,189682,206357
1814,397566,216660
1815,397598,397601,371776,397593,397592,397608,397595,397604,397591,397620,397607
1816,502362,393462
1817,99219,99223,29777
1818,26271,82486
1819,378709,284987,258028
1820,502710,294052
1821,166430,261434
1822,173932,145377
1823,89630,77708
1824,699241,325939
1825,4081952,4081999
1826,315237,698019,14174523,707573,698016,698028,14174306,698030
1827,700920,700924
1828,696717,699564
1829,244542,266414,266408
1830,88844,87518
1831,189494,158540
1832,14770161,4073193
1833,162241,162280,162261,161054,162262,162268,216095,181057,162283
1834,95436,95398
1835,74207,106144
1836,99300,83496
1837,189276,189305,235206,288398,189218,189233,189266,235233,189227,136495,189230,288804,205361,122579,288799,136504,136455
1838,145377,102574
1839,158467,134957
1840,257203,240233
1841,120214,173405
1842,95384,134958
1843,177513,189477
1844,257292,215541
1845,6683,3764
1846,279297,273594,273561,273584,279210,279334,279261,273550,273554,279286,279226
1847,141980,137949,142000,142056,141953,137972,141992,141990,141642,141997,137880,141948,137942,137985,141960,141334,142005,133763,137946,141989,141987,137948,137958,142048,137533,141959,133757,142007,142061
1848,206328,85184
1849,506171,393443
1850,4071219,14775931
1851,400275,400267
1852,95368,142558
1853,376531,387221
1854,135062,135052
1855,294006,502682
1856,95382,134926
1857,4081967,503912
1858,376489,378918,305395,370615,372082,378917,370619,295992,376648,376821,376594,372083,372031
1859,137872,142567
1860,124407,119598
1861,234920,294778,293985,252419,293992,294779,293986,293987
1862,161035,161059
1863,85074,139403,85053,85070,85082
1864,203117,201898
1865,162241,162280,162261,161077,161054,162268,162262,181057,162283,309171
1866,173640,134198
1867,4031207,1652535
1868,244857,242610,239697,240555,259124,223179,258285,270420,248523
1869,180139,283480
1870,393467,393472
1871,151943,151933,151965
1872,134920,141352,141994,137484
1873,158487,133653,133621
1874,376811,387221
1875,505980,505974,506009,373031,373047
1876,360572,296567,366056,396177,288431,360486,303074,282983,292248,376741,314407,396272,322456,299948,300215,275812,304328,330015,306940,296154,296439,316104,358329,308932
1877,220044,135032
1878,333615,400269
1879,237141,179429
1880,258529,245524
1881,376224,376338,376339,376234,701644,701628,701669,376329,701655,701646,376213,376294,376348,376248,376276,376254,376264,376225,376352,376271,376308,376217,376268,376337,376273,376296,701630,701667,376333,376321,701670,376220,376283,376336,376353
1882,215554,215536
1883,299570,305777
1884,4089876,4082067
1885,192478,192504
1886,189486,220219,189571
1887,156214,91341,61518
1888,181052,181028,181026,189501
1889,376838,362099,13563916,373479,300888,331840,376703
1890,243475,243637
1891,234920,293985,252419,234919,294124,293986,294080,293987
1892,132318,129179
1893,259986,331764,225047,241356,241161
1894,369819,366557
1895,158220,189318
1896,119132,119133
1897,149711,503757,193580
1898,283510,180081
1899,263232,167572
1900,181287,76240
1901,14767318,378268
1902,21280,15344,19663
1903,137841,95439
1904,143737,150650
1905,350668,386961,331905,366000,332173,350088,368186,348200,390105,346786,362162,333752,352005,346128,347930,395114,378108,350077,334112,395117,345551,417907,386869,365797,391114,380099,370109,362587,338560,355599,363831,369821,339754,348171,364723,349956,346080,354066,398818
1906,216368,141244
1907,312809,275957,275945
1908,206359,141227
1909,504132,14224194,14224399,14224401,14224409,14224217,14224190,707240
1910,253216,287706
1911,201898,191504
1912,141124,141119
1913,306574,335734,305964,336774,312592
1914,393436,702176
1915,158461,158484
1916,257267,257257,257251,257265,257247,257268,257270,257249
1917,308925,275856
1918,79756,79783,79799,79798,79793
1919,141244,141225
1920,369819,387268
1921,294021,257688
1922,134974,135031
1923,180872,127971
1924,192666,267352
1925,157959,27590
1926,707488,699311,699262
1927,158461,189488
1928,132941,126250,142025
1929,309229,370668
1930,158444,133613
1931,220157,257117
1932,200430,200620
1933,376241,376314,376221
1934,2790,99569,2791
1935,159598,146015
1936,239672,232546,247737,253197,244874,237313,242386,241980,239667,259124,256139,238712,240307,249021,239529,331737
1937,220172,220155
1938,206880,139377,191398
1939,302510,369631,110113,103740,369650,117346,369627,147304,194215,115085,121448,369630,129016,129195,147600,369633,369649,369645,369647,111395,369640,122599,369629,146786,117054,167113,128404,369635,502118,263291,369637,118689,117047,369634,129194,369644,167112
1940,135054,134907
1941,158549,189521
1942,198765,203749
1943,328414,397806
1944,135056,135055
1945,505974,376226
1946,350668,386961,331905,366000,369981,332173,366928,350088,368186,348200,346786,390105,362162,333752,352005,346128,347930,334112,378108,345551,350077,395117,386869,395114,417907,369993,369739,365797,391114,400876,370109,362587,338560,355599,380099,366572,387214,404293,391076,363831,369754,366562,339754,364723,348171,349956,369036,366589,405435,346080,366950,387512,354066,370030,398818
1947,173265,218429
1948,131206,89181,76310
1949,69744,87499
1950,242842,242898
1951,120200,370664
1952,4071303,503353
1953,243599,122032
1954,294019,294062
1955,189465,73391
1956,502655,256337
1957,206036,192309,283494,283517
1958,148223,189696
1959,699500,239332
1960,339038,341563
1961,137848,142568
1962,215560,222166
1963,127945,206343
1964,215614,233455
1965,278194,278195
1966,79808,79816,75143
1967,145655,140918
1968,80166,80163
1969,14749478,145504,159533
1970,137811,137699,137831,137830,137838,137698,137829,137809,133602,137786,137785,137697,137819,137787,137740,137814,137826,137797,137802
1971,203749,199010,198799,198885,198886,198937
1972,141123,141117
1973,200379,192478
1974,220045,220038
1975,203660,175778,175774
1976,252699,209376
1977,66128,137893
1978,222148,206267
1979,206329,206343
1980,189403,243481
1981,203699,179839
1982,235288,288383,235349,235350,288401
1983,502636,376289
1984,609930,487114,9029184,435214,609925,527254,3315859,2455699,427824,427957,527202,410365,527270,463716,503624,427951,959867,6825319,463725,428027,527197,427956,759847
1985,220155,220150
1986,504696,504693
1987,135013,158514
1988,141309,99245
1989,261436,254809
1990,237167,369309
1991,283540,192281
1992,176360,159478
1993,294021,502682
1994,142407,142427,142398,142464,99256,142458,142399,142462,142452
1995,220180,158479
1996,158454,134926
1997,267197,243491
1998,4083671,4083572
1999,215565,258481
2000,245533,254850
2001,243748,158598
2002,4081845,6785409,4081699,14224217
2003,368970,370142,387274,368964,369021,370003,368958,366542,372666,368960,387205,358208,366734,353968,366567,366940,366932,387207,366558,372931,370136,366599,372761,366554,366946,354663,372955,346430,366942,366552,372658,387208,1837415,370009,366919
2004,95419,134951
2005,198774,245264,245297,224905
2006,151482,282076
2007,376274,502722
2008,365642,368937
2009,273393,378269,378291,369374,273392
2010,162011,87580
2011,372786,293509
2012,266488,266485,266464
2013,85115,63545,63658
2014,174477,79904
2015,158545,150134,150155,150135,150334,150303
2016,95405,134974
2017,291187,267284
2018,134919,134903
2019,95375,206316
2020,249280,283479
2021,94979,220148
2022,198933,198934,198930,198926,198924,203726,198976,198927
2023,292041,270588
2024,166429,189511
2025,142107,397949
2026,158519,158436
2027,278983,175210
2028,372068,372073,372077,366506,372533
2029,297458,376732
2030,189666,371785,397587,158440,371795,371791,371794,397582,371790,189678
2031,141811,133759
2032,233019,227470,218147
2033,134987,220047
2034,158465,397584
2035,22904,24599
2036,11112336,12240175,5935277,13897069,12240101,9198200,5332903,8557865,11956638,9988855,14863103,14862578,13163844,8694325,8576476,13970495,3855650,9533483,7602460,860634,12219329,9527986,12717530,5332896,3085357
2037,214007,239668
2038,220152,220150
2039,180862,180860
2040,124480,88843,81731,119337
2041,217947,259754
2042,155008,176976,161860,161332,161861,156916
2043,504553,504548
2044,366562,366611,387512,369817,370031,369036,366589,369993,387285
2045,274852,263186
2046,88844,125814
2047,381374,397805
2048,193299,218429
2049,194249,173727
2050,161999,75882,104327
2051,263,265
2052,328942,329029
2053,387117,102573
2054,393471,376233
2055,242885,242877,257989,285211,277119,707541,242884,257999,378707,259749,242863,259755
2056,281929,133680,281975,281931
2057,64387,378379
2058,137681,278191
2059,12932793,225098,220297
2060,316041,376664
2061,205118,255822
2062,290229,336041,370590,370584,15082419,291106,309600,4081220,365660,370585,376724,336831,335322,391762,291107,376647,341233,357121,339380,338415,338414,373448,338161,351397,366477,298103,376735,338385,373482,338166,303311,373495,373413,370034,350606,336002,310315,387229,373468,15082416,376640,297943,307075,334178,369760,330878,338173,294143,340466,370591,376812,302326,335324,334434,14749692,312016,294141,354520,15083855,351379,315959,372943,399200,294127,376072,4081223,315958,341247,421442,373105,304908,373431,305398,387209
2063,173493,179922
2064,502669,502684
2065,329741,285731
2066,180955,95434
2067,200609,200608
2068,230071,254869
2069,84638,85112
2070,195023,195031
2071,189666,371785,397587,181011,371795,371791,371794,397582,371790,189678
2072,305480,314302,332419,305479,332074,297460,312594,285645
2073,499153,499125
2074,199423,255420
2075,387215,369043
2076,263217,263187,99230
2077,25512,25510
2078,254854,273536
2079,4055135,4032225
2080,207085,207093,207084
2081,414079,366521
2082,222136,161076
2083,4072259,277417
2084,158466,220188
2085,175912,176029,175914,234460,175985,175982,234429
2086,378359,293507
2087,87502,7022
2088,240219,275560
2089,294027,256335
2090,75158,76847
2091,129807,102531
2092,501277,501747
2093,79860,63614,83267,30053
2094,4083330,707117,4081798,4083608
2095,4089887,4082056
2096,291014,376653
2097,206268,245531
2098,142741,134301
2099,257415,369312
2100,283512,192503,206036
2101,180081,426186
2102,243510,267320,84563,158229
2103,502122,502116,263140
2104,125810,134988
2105,278193,278195
2106,330878,292502
2107,142545,371796,142519,142509,142500,142515,142522
2108,376653,4031238
2109,138133,99349
2110,699608,696746,696727,696674,707571,697855,242854,699594,259761,248314,707569
2111,365642,376569
2112,328957,267352
2113,397803,254830
2114,175880,274852,161866
2115,137853,137854,133599,137857,137858,137855
2116,215555,215536
2117,133759,141641
2118,294169,701641
2119,33851,30795
2120,158288,189409
2121,14224194,14224399,14224401,4081704,14224409,4081931,14224217,14224190,707240
2122,376340,376266,397811,376323
2123,158278,158256,158236,158285,158270,158234,158271,158244,158263,158288
2124,120203,120205
2125,268666,247713,268631,262057,268658,237944,288364,238897,255209,436152,268619,237921,256818,241249,15430045,238894,287564,274858,257699,529179,436133
2126,134945,257134
2127,203660,142919
2128,254764,254754
2129,294151,376211
2130,71313,87580
2131,213018,207007
2132,381003,381785
2133,328293,327393,327341,381366,328331,328369,381385
2134,397805,328414
2135,397717,397716,372106,397718
2136,707316,4082171
2137,389839,368761
2138,373552,245059,379344,379327,328739,379289,373556
2139,134958,141641
2140,1240994,1041164
2141,378378,79788
2142,376211,505964
2143,365626,365620,277396,4031231,365613
2144,257136,257115
2145,366497,369003,387272
2146,116137,243527
2147,1760456,14835604
2148,268645,287907,303520,334425,247724,305416,332432,332440,291109,332436,256298,292413,332433,239801,253036,247725,292414,335265,288412,302823,309197,303631,332439,292223,305453,313227,413009,313226,292224,292225,268634
2149,177512,189483
2150,379344,373556,328739,379289,387920,379327,302021,373552
2151,114348,25042,114455,114349,9286
2152,480422,644627,481290,387305
2153,283539,283540
2154,387838,414824,366947
2155,176986,171582
2156,14769831,14769839,14769837,14769832,14769834,14768166
2157,1081358,400260
2158,376629,372077
2159,257415,239394
2160,376267,376276
2161,135044,134963
2162,283543,277105
2163,370614,372028
2164,376724,376571,373431,373448
2165,189666,371785,397587,371795,371791,371794,158441,397582,371790,189678
2166,242842,239994
2167,137707,137665,137872
2168,60018,63440,64332,60013,104379
2169,135031,95408
2170,95400,95378
2171,701961,393462
2172,158464,158519
2173,141220,95378
2174,278132,368347
2175,244555,302809
2176,25208,141322
2177,378287,376349
2178,4031234,4031230,4031241,4031233,316026,4031240,365609,4031242,321711,4031235,422480
2179,142563,142560,142569
2180,179625,188904
2181,110615,132396,110641,61529,60828,33230,87518
2182,167461,167460,182006,167462
2183,282765,281610,273787
2184,4072261,277417
2185,135053,95408
2186,146292,146310
2187,279290,279246,273583,279249,279238
2188,145389,258551
2189,369754,376798
2190,255529,255824
2191,369786,376827
2192,14764263,14766414,14766800
2193,331264,376501,292433,331267,331271,332418,372034
2194,273393,378291,273529,369374,273591,273392
2195,502697,258523
2196,80382,121297
2197,681277,1184540
2198,146356,76432
2199,76246,78733,123267,74288
2200,141239,135008
2201,161035,222137
2202,285133,215688
2203,4081967,697745
2204,213834,203708
2205,279298,279282,273597
2206,85150,85155
2207,373495,349486
2208,139387,506076
2209,483048,369330
2210,282503,378615
2211,1255051,12980521
2212,9572782,1041164
2213,397815,502673
2214,4071999,4072268,4071294,462609,4072007,4071293,4071295,4071967
2215,146363,146358
2216,94240,30047
2217,134964,135022
2218,134924,220147
2219,504505,504502,504506,195195,504503
2220,4073118,4073117
2221,343455,369979,366511,372019
2222,109827,109818
2223,76380,76383,76385,76390
2224,387841,320689,327457
2225,135053,135031
2226,158278,243497,158244
2227,372786,244545
2228,220263,254767
2229,189080,130130
2230,203684,192392
2231,239387,370671
2232,256467,254830
2233,504863,304046
2234,203727,180019
2235,707114,707257
2236,376582,376571
2237,199239,379574,255890,199154,243348,199164,199060,266437,212421,283704,199261,221725,199062
2238,376320,701657,376257
2239,113308,113484
2240,124247,130050,124314,121898,121897,124319,102531,99418,124883,102523,124250,124295,130049,124313,127583,124323
2241,179850,179841
2242,243519,309819
2243,506169,505595
2244,696765,697879,697881
2245,294171,294046
2246,369371,14767410
2247,189533,216851
2248,14768231,14768247
2249,77906,99299
2250,369319,369331
2251,85177,220266
2252,310575,174264
2253,206348,206330
2254,91341,128084
2255,141121,206342
2256,141231,95400
2257,22637,19950,82532,94208,22635
2258,179541,379625
2259,192359,192450
2260,337398,503348
2261,6988,6989
2262,502391,502349
2263,376655,376766
2264,14777727,14777716
2265,146091,64821
2266,82489,83509
2267,4082052,4083330,4081798,4083608
2268,230456,220967,202064,213835
2269,127750,124335
2270,142556,85161
2271,6513,141304
2272,243384,267268
2273,254792,254787
2274,132324,381808,146359
2275,172822,234441
2276,134926,95410
2277,142526,141156
2278,179430,237142
2279,127977,127949,127942,131757,127944,131760,131758,127943,127973,131751
2280,118570,8832
2281,4083671,707264
2282,99496,8716,138062
2283,95403,141208
2284,243624,189446,189448,243611,158301,189447,189445
2285,161899,151124
2286,135117,137663
2287,6146,6535
2288,209130,209122
2289,249145,242871
2290,292456,284661,331067,12951803,311972,339067,313509,292282,331251,299688,283181,305799,314382
2291,14749659,14749611,14749633
2292,505183,194998
2293,191966,234986
2294,82211,164847,164848,119599
2295,263138,15082228,399263,368540,278977,235360
2296,376267,294064
2297,502669,376234
2298,218553,218530
2299,141205,189682
2300,226250,212251,234644
2301,75882,167100,104327
2302,696689,697138,698070
2303,1760455,1081358
2304,63333,131713,131712
2305,370618,376741
2306,387303,339370,370599,332422,334394,353928,366536,340464
2307,180947,64021
2308,321109,321134,321122,321141
2309,504120,501777
2310,707354,337281
2311,381374,328434
2312,112728,112697,112431,112672,112433,112407
2313,380994,379988
2314,215569,215571
2315,4073193,14770160
2316,291179,267362
2317,301614,293508
2318,14767430,14767409
2319,11922819,14761373,7987342,14760946,11007540,7733599,14760611,11007721,8440175,8882171,11007722,8377254,8882212,11007538
2320,254764,254848
2321,336532,387297
2322,387210,301422
2323,230179,220247
2324,141239,135019,220051,220039
2325,115621,6362
2326,78733,124335
2327,131205,89122
2328,701620,502360
2329,90578,101904,188639,278996,94922,278931,90576,152189,278990,90587,90554
2330,122025,122091,122087,122088,122085,158219
2331,273596,256339,256475
2332,148370,142938
2333,243448,328995
2334,203705,162874
2335,376489,370577,369823,369737,369734,368950,369784,395609,370615,369992,370599,370619,376068,369819,370134,369779,305395,372031,341249,378918,387212,370592,369786,372082,378917,376821,376648,505749,370153,372083,370629
2336,366138,387229
2337,84626,83524
2338,7042,6513
2339,701637,376288,376226
2340,400287,400268
2341,700900,707566
2342,387226,366520,369750
2343,127934,131882
2344,294065,328414
2345,4081699,4081814
2346,133597,95433
2347,206336,135008
2348,369809,391078,376410,365658,453797,387280,513968,370175,341256,372618,453796,366724,387210,365667,400357,501905,381574,403450,387279,365656,405472,372944,2932714,372942,411859,387282,480507,413624,365653,370179,356749,376519,370039,365643,387289,406549,959877,414891,345245,414163,501795,410368,354787,335326,366483,406546,353930,503550,390449,6825358,338157,387281,419293,369082,369758,399792,368937,353939,354103,368812,398226,365641,365666,341227,387206,413629,351982,346415,369752,419285
2349,80630,80711
2350,143663,203699
2351,179448,301614
2352,141154,141119
2353,208099,257264
2354,192318,283493
2355,245541,216751,220264
2356,129527,29102
2357,200388,192318
2358,403717,483053
2359,240796,263447
2360,150344,257258
2361,4071025,337394
2362,707354,4073212
2363,154173,266478,154172
2364,220197,157957,157955
2365,397807,294043
2366,4082030,6795301,14770001
2367,158485,158503
2368,373449,366497,376727,387272
2369,141244,95387
2370,337146,388008
2371,198933,198934,198930,282397,253034,198926,198924,297931,198976,198927
2372,218153,227454,234007,233019,218145,216216,230446
2373,189682,141200
2374,263240,234633,233068,233483,221120,213835,223293,221605,236220,208494,221082,213172,210317,235024,218190,233017,293475,202354,210311,225465,232632,233502,218144,227455,232668,236222,233546,216170,213203,203604,221209,334445,215053,225464,221613,213196,214170,216460,203606,240284,206556,212234,282525,221104,215678,293360,248182,218092,233090,502074,208464,227015,212202,227489,233062,207566,208463,223348,261883,241383,369674
2375,258631,258632,257276
2376,266509,273369
2377,139424,77907
2378,189493,161040
2379,225500,237850,253047
2380,4089891,4081999
2381,207007,286970
2382,141239,95394
2383,319762,346438,321746,320947,502079,332139,4031244,320160,320165,378750,335525,365636,331838,370610,4031236,340467,331649,334365,376416
2384,110691,10114
2385,4081702,499203
2386,243621,243637
2387,9038,8954
2388,137860,137857,137853,135036,137858,137854,137851,137855
2389,198879,199107,201384,199098
2390,278826,278844
2391,249140,233628
2392,199010,200614,198885,198886,198937
2393,701671,373042
2394,189500,189493
2395,397717,397716,372106,397718,328519
2396,780416,309930,309835,309833
2397,95375,220042
2398,175790,213833,203685
2399,283531,283534
2400,309229,369318
2401,234920,293986,293985,293987,252419
2402,297177,280483,296675,299531
2403,400274,697687
2404,151136,151133,207066,151137,207080,207073
2405,12710566,11246965
2406,14762967,14762672
2407,219049,224200,230360
2408,6795388,6795398,6795363
2409,376638,376719
2410,8869,4437
2411,258517,273575
2412,132308,132307
2413,8834,8835
2414,379654,249308,379676
2415,8387673,8387695,8387693
2416,189350,189321
2417,273393,378291,369374,273392
2418,256333,294076
2419,277109,277108,277096
2420,368347,237169
2421,504573,29308
2422,4081893,501277,501747
2423,90464,94160
2424,137894,64402
2425,135014,158466
2426,237158,239418
2427,4055132,4032248
2428,321718,376756,320161,329550,365271,376755,376656,341244,373455
2429,504391,504389
2430,368892,331840
2431,95426,141254
2432,254837,245543
2433,216640,64387
2434,294180,294162
2435,329890,334034
2436,134987,141349
2437,1240994,1041162
2438,234573,327824,243725,327836,256566,256100,327834,243730
2439,14767320,4056509
2440,376237,393463
2441,1184527,4072163
2442,99463,99458,99468
2443,134996,135048
2444,298383,302267,15082413
2445,14836079,5062851,1039231,654829,641378,956409,1139095,1139107,2234819,626650,7623511,984680,1038924,5865550,1307716,2234812,943553,5061617,614399,644126,5061890,644125,2574053,813979,1665267,3143954,1665274,1665256,1238195,1305779,1139165,1123355,626651,1139159,615073,5865417,641394,660264,1239109,626648,3128523,7622862,1665260,644134,722176,1139091,984691,2172533,1220094,5863749,1665273,2234820,1391276,626647,5863447,779129,14823812,1399231,5102449,7623043,2234817,5863929
2446,388621,501779
2447,12627552,400261
2448,397407,212386,267256
2449,94235,278197
2450,137831,137830,254766,137742,137838,137829,137664,137873,206355,137662,137736,137731,137700,137729,137665,137685,137740,137745,137856,206310
2451,249308,285123
2452,503966,501674
2453,150134,189521,150155,150135,150334,150303
2454,9572782,9572815
2455,112257,113259
2456,376706,373483,373441,376572,376731
2457,483056,403717
2458,203659,146179
2459,176142,174274,176146
2460,376356,502636
2461,173640,294460
2462,240284,253980
2463,504517,504510,278897,505297,504820
2464,82509,83494
2465,99273,234705
2466,167132,75161
2467,271642,109913,130154,271076,271646,271046,132377,156336,271075,124046,271715,271738,271653,271047,271049,271757,271717,130117
2468,327391,273572
2469,376729,376629
2470,397674,257149
2471,159478,192364
2472,267759,696534
2473,373422,376719
2474,192411,192323
2475,93623,94784
2476,151992,146015
2477,220198,220191
2478,189489,150339
2479,124008,90106
2480,146358,144490
2481,124406,100195,119334
2482,332081,296511
2483,245526,397815
2484,379656,696534
2485,30026,99260
2486,376756,376656,505574,376755,329550,373455
2487,95394,206346
2488,243390,77443
2489,294166,294022
2490,8419,99351
2491,250816,173489,154827,151417,153338,175835,175635
2492,237158,237151
2493,294012,245524
2494,158460,135018
2495,399202,331840
2496,243404,31484
2497,381685,501674
2498,141194,141105
2499,245526,328515
2500,166429,230090,230074
2501,161999,76914
2502,134942,125802
2503,134994,135044
2504,200379,283494
2505,4032228,4032216
2506,137866,134922
2507,258551,179844
2508,179387,181137
2509,209130,209118
2510,195140,189220
2511,378975,378597,378588,378622
2512,162296,174246
2513,1236901,6829497,3314973,1307703,2131573,3001273
2514,33862,142324
2515,309831,300529
2516,207007,286964
2517,397810,294013
2518,258479,381460
2519,414921,413666,490081,435245,427869,2295785,481351,487147,510026,428023,401483,427958,487122,447827,427861,1386246,428666,503978,644643,414699,404297,644638,414079,1386240,463803,435211,536810,644628,527228,644634,499253,644635,414735,453792,959871,404325,427936,414216,404269,414729,527226,411864,414707,527267,410376,414850,609924,576099,404285,435208,510024,414794,1310812,9029150,9029220,6825434,414800,408113,414700,412545
2520,3663323,462613
2521,189679,257132
2522,14767312,701632
2523,369317,309219
2524,369820,370621
2525,161860,175254
2526,85776,85777
2527,95401,141225
2528,697849,285548
2529,387211,376752
2530,237141,381807,237150
2531,243665,291182
2532,4031205,257203,216106,234635
2533,66175,29279,25024,118418
2534,108424,108432,108434,108409,131235,108420,131241,131214,108428,108416,108425,131215
2535,151093,35012
2536,76281,146355
2537,505959,393469
2538,173265,166442
2539,707316,4081699
2540,1005680,1041179
2541,5303,5391
2542,273588,273600,273599,279244,279261,297661,279286,273606,273553,279273,273581,279249,273548,273615,279284,273551,273561,279279,273584,279334,279216,273586,273533,273585,279247,273560,279208,279295,273579,273601,273530,279215,279256,273563,279227,273605,273538,273578,279237,279277,279272,279290,279275,279293,279343,273571,273587,279248,273594,273598,279239,273528,273577,273552,273602,273616,253908,279217,279259,279292,279291,279246,279220,273547,279238
2543,6914131,14822549,1041136,14836026,1114742,1009689,1939617,1114759,985207,5260416,14778363,3090099,1009686,5260417,5260465,1139015,5260444,5260466,5260469,1041128,5260464,14819900,14836086,977599,1009694,2555536,5260452,985211,6760682,1009709,6760681,5260458,14770163,1665272,14824122,5260460,8215653,14822756,1009683,5260463
2544,387228,369739
2545,192336,200615
2546,215569,215551,215542,215540,215566,215543,215548
2547,237129,237133
2548,137903,141126
2549,259160,257199,257203,211919,205278,202078,203567
2550,141378,8455
2551,22543,142369,6443
2552,119128,8883
2553,239392,292796
2554,327518,63603,84624,64375,63604,327570
2555,79785,82483
2556,284984,242898
2557,192391,172818,379587,180037,283524,198123,180014,192316,180024,180019
2558,141149,141138
2559,150514,150523
2560,4089891,697763
2561,179978,175973
2562,89129,98884
2563,365645,370610,376756,329550,376656,376755,373455
2564,502617,502596
2565,220167,257143
2566,150138,208098
2567,192469,192471
2568,242866,707686
2569,503912,396966
2570,403718,1634480
2571,181961,301005
2572,4055128,4032235,4032267,4032436,4032268,4032271
2573,135062,134986
2574,24686,24679
2575,255332,244879,223174,393952,247738,273682,233425,276318,240594,233728,213986,239724,258339,273651
2576,397541,397570
2577,176141,162875
2578,254776,328517
2579,216842,257145
2580,378306,294062
2581,4072009,4071931
2582,697656,4081956
2583,134978,216595
2584,180154,700922
2585,134946,397585
2586,95437,141204
2587,181026,181052,220208
2588,294075,245540
2589,205147,483055
2590,15288432,15363454
2591,256473,258534
2592,5560,6993
2593,85203,84652
2594,161669,181287
2595,327640,240616
2596,181011,158441
2597,79786,180861
2598,243621,158328
2599,219049,205208
2600,215688,199039
2601,146839,86555
2602,238147,259132,289352,240333,275945,255349,275957,253051
2603,276786,242872
2604,158412,243657
2605,254783,261426,230092,230065,254782,256345,230081,177987
2606,701619,393455
2607,376233,376288,376226
2608,397835,369375
2609,257140,162285
2610,174447,181446
2611,141147,141112,141093,94194,94219,94231,141146
2612,107577,115625
2613,127814,195036
2614,4061167,4061213,4061208,4057712,4061202,4061062,4061183,4061156,4061063,4061197,4056751,4057034
2615,85175,141217
2616,366138,349486
2617,237248,217921
2618,200283,199036,218202,175335
2619,14769985,4089887
2620,292433,4031230,4031241,4031233,316026,4031240,365609,4031242,321711,4031235
2621,234458,700915
2622,189494,161087
2623,1184525,1184535,1081360
2624,146019,141089
2625,188956,212195,216912
2626,257129,243736
2627,503349,503346
2628,79680,73294
2629,697855,285114
2630,14755037,499149
2631,76886,75880,71312,71367,80100,105717,73460,73467,156329,122387,30419,61141,140404,129245,145296,78800,78744,122614,61465,124392,62231,69029,73548,162013,119368,67435,93074,73584,71311,697680,73452,78818,77412,30825,33942,61670,35022,74287,122633,74140,132402,75086,73551,75881,30884,63725,31545
2632,257169,230095
2633,285561,259762
2634,306574,335734,366562,370620,305964,387222,336774
2635,707459,707531
2636,158458,158521
2637,189220,278998
2638,277041,272740
2639,221594,253934,221590
2640,189512,220164
2641,372067,14749628
2642,237130,237134
2643,243561,243582
2644,275883,272882
2645,174246,167572
2646,305479,305480,297460,312594,285645,305552
2647,243516,189689
2648,4081999,697649
2649,189481,189519
2650,235112,223175,289089
2651,232079,235112
2652,150415,338,339
2653,354520,366521
2654,243749,257150
2655,253770,287014
2656,14224194,14224399,4083568,14224401,14224409,14224217,14224190,707240
2657,276318,223921
2658,248178,239925
2659,369331,339039
2660,135039,135043
2661,173727,145737
2662,310315,290229,15082416,15082419,376579,376804,376576,309600,291106,307075,373414,391762,373490,330878,291107,294143,376812,294141,15083855,294127,376735,373443,373482,297943,303311,373105,304908,305398
2663,273541,397764
2664,279297,328447
2665,179850,175973
2666,87502,6989
2667,707315,4082054,4082404
2668,222527,205064
2669,376267,502672
2670,504543,504544
2671,137848,133623
2672,220198,135031
2673,77388,79825
2674,373037,309631
2675,189688,504949,504927,504950
2676,4081704,4089929,4081931
2677,220244,161040
2678,376233,393476
2679,381454,381448,381457,381450,257291
2680,218901,235324
2681,203689,203699
2682,502369,376297
2683,243747,150141
2684,217934,181614
2685,189220,149637,263308,189623,502151,153619,502126,502152,502181
2686,696891,696574
2687,142688,151162
2688,75697,84972,84953,142415,84984
2689,302318,15082412,320463,310356,15082423,312589,305387,15082408,291992
2690,85127,141827
2691,65173,65174
2692,215741,232546,239672,238666,253197,331693,232555,238646,239669,249021,213985,239641,239658
2693,12627551,1041162
2694,370103,370588
2695,173408,99577
2696,189666,371785,397587,371795,141255,371791,371794,397582,371790,189678
2697,400776,362250,400818,393781,393759
2698,696950,707436,707439,707438,707447,699247,707442,707441,696954,707448,696951,697863,707446,699218,707444,696961,707445,697152
2699,258014,242872
2700,294154,273541
2701,4081717,4083608,4081798
2702,697860,697857,285561
2703,135031,134995
2704,309822,329030
2705,502919,4083572
2706,131753,141214
2707,1240993,1240995,1184514,1184533,1184539
2708,257150,158508
2709,181056,180805
2710,237141,237132
2711,284665,707488
2712,502137,227489
2713,158544,158589
2714,175782,175783,212045
2715,102558,119351
2716,126250,132941,132319,131255,129683,129293,129877,129420,137620,126248,131256,126257,129869,126253,129874,129170,129609
2717,502654,328514,245545,256489,254864,256338,245536,256469,256342,257693,254866,258537,256474,254851,256466,254832,258549,254861,256344
2718,95434,135022
2719,242658,274684,268392,331684,275969,257921,287560,300395,289548,255568,270190,260406,255575,396616,268390,282965,275798,275794,286866,289549,273646,260393,277859,277861,299785,396369,270419,274668
2720,365626,332071,376799,376797,365620,4031231,365613
2721,4081699,6785457,4081845
2722,267292,243659
2723,702176,506169
2724,268392,331684,275969,257921,287560,300395,289548,270190,260406,255575,396616,274668,282965,289549,275798,286866,275794,273646,396369,260393,270419,289553,277859,299785,277861,268390,274684,255568
2725,294183,397805
2726,429661,101910,369608,93272,426493,177717,177715,90270,224772,132997,177716,151066,195048,133053,139380,263126,95084,182872,426490,95333,90269,164851,88110,101906
2727,212213,234956,243373,239893,235750
2728,95419,206346
2729,277040,205140
2730,142873,144228
2731,258486,4072257
2732,28847,93653
2733,503952,368769,504150
2734,62566,145653,76460,75152,76914
2735,295992,376729
2736,397606,371776,397607,397592
2737,267387,243513
2738,125803,141254
2739,62566,35021
2740,10683,27338
2741,278195,189666
2742,220148,134988
2743,504517,195237
2744,85142,234709
2745,221727,208916
2746,220043,141227
2747,376588,312588
2748,381548,75880,101896,164847,75865,78744,76638,104329,697682,75752,123266,75737,76648,164858,96963,77405,74296,77387,67435,93331,697680,75879,75876,65720,164848,75085,74287,75873,108537,102191,104327,75086,86553,86225,62479,75881,75882,86554,101897
2749,291155,290991,269648,269657
2750,95407,95420
2751,262489,506076
2752,701618,373035
2753,74643,86555
2754,179841,161677
2755,158518,158504
2756,366506,387228
2757,69710,83677,83885,83674
2758,135040,397586
2759,14174187,14174437,14174436
2760,366539,369014,368950
2761,701625,294066
2762,429224,426351,128084
2763,483043,378360
2764,65843,65844,65832
2765,291014,312588
2766,257692,397797
2767,6837,68916,6838
2768,15610639,14862713,14862594
2769,220148,141255
2770,180147,181955
2771,503006,4071215,4062000,4071213
2772,64901,112128
2773,287006,219049
2774,309822,95121
2775,4089887,707277
2776,142112,31469
2777,254742,266522
2778,141544,205393
2779,243492,243649
2780,4081940,4081897,4081994,4089929,4081806,6795351
2781,63658,63545,84645
2782,134934,135053
2783,4072161,462609
2784,195058,195113
2785,502372,376319
2786,381387,294071
2787,505257,504514
2788,252821,244526
2789,237131,237165
2790,376299,701636
2791,127939,154833,131752,127940
2792,369762,369003
2793,273374,294075
2794,94184,133759
2795,376629,282968
2796,825157,502607
2797,131740,131767
2798,4083568,4081704,4081931
2799,208094,257124
2800,99263,75710
2801,14174411,369739
2802,192341,179840
2803,294077,254843
2804,14767433,502351
2805,158515,158467
2806,203728,200275
2807,159349,502075,274852,502098,167601,157753
2808,158466,158448
2809,258523,279246
2810,194991,97130
2811,239398,242402
2812,134977,95408
2813,701663,376222,701636
2814,112261,175337
2815,389838,379741
2816,141029,141236
2817,301925,399655
2818,240796,263447,213986
2819,93640,369512,158679,89773,80873
2820,4072076,400261
2821,73603,125814
2822,249139,277105
2823,502698,502719
2824,99253,206317
2825,230178,230179
2826,269975,194044,269977,279000,381589
2827,213988,241356
2828,81730,80163,132400
2829,264228,304650
2830,198764,203730,203754
2831,99392,99393,119159,99387,131424,131312,131425
2832,103210,93624
2833,376303,376290,701635
2834,239164,246752
2835,195973,283548
2836,279041,369313
2837,192391,180103,172818,379587,180037,180100,198141,283524,180137,180014,426184,192316,180142,180024,180019
2838,120232,18746,20911,20904
2839,208092,208098
2840,292063,291029,376629,301422
2841,137865,371792,137862
2842,393480,376344
2843,397614,397598,397601,397615,397608,397595,397612,397604,397591,397593,397620
2844,294075,397805
2845,707568,707566
2846,504086,502919,501282,499248,504145,503943
2847,158430,158495
2848,315003,376591
2849,376316,376239
2850,294177,397811
2851,71369,128084
2852,143663,294469
2853,707547,703132
2854,399613,396966
2855,65843,243633,65832
2856,405006,413679,487114,403451,427956,414129,404324,399973,405436,2455699,414752,412532,406541,366506,414052,427957,412393,414202,410365,412518,414167,412492,1840659,414784,463716,428027,427951,503624,427824,480518
2857,84982,146024
2858,143930,378360
2859,257041,224206,328431
2860,141222,137533
2861,69816,90462
2862,245539,278190,273525,278189
2863,192408,142031
2864,131467,64375
2865,135040,137840
2866,505964,393485
2867,222156,215565
2868,294162,328434
2869,134991,137841
2870,10727,64894,10687,10800,10724,10719,10703
2871,294074,294171
2872,367544,404566,391575,390017,349471,487058,342232,357146,365519,363989,391125,409390,346407,402711,356239,419275,362659,363435,398749,362617,367396,400876,400780,395128,416790,372689,366572,398715,377909,413229,337001,395182,372646,391076,13949964,1367572,391370,369043,345560,390005,418562,413714,392578,390672,378075,409061,409341,409420,338401,347810,365815,390008,333608,338641,400335,400871,487049,517683,717658,362159,378191,493325,609935,499050,336493,392586,482895,413292,510011,400808,400887,377440,401458,424748,377842,480451,447881,394956,350691,419277,414082,2532338,429850,409138,412164,398552,378554,419087,339778,421126,419272,390108,402491,364356,390125,613415,351773,380492,354089,345223,365505,398125,369083,415768,416775,378226,395605,392536,398951,13949962,400016,402204,378212,395317,404632,482890,337423,390119,363443,387217,407952,346067,362612,390117,12953110,410080,363931,717664,376540,357339,717668,362610,401783,377466,4055862,390137,400794,502030,6825321,366582,416774,355221,351771,409352,398549,390702,403817,386844,400577,583999,377095,389584,414882,407100,390139,409050,12995233,404634,341015,404552,378077,399781,357871,347937,396994,394936,386972,341062,414746,516116,398746,409042,363442,378553,412156,412188,407933,4056063,342954,405322,395254,515499,368957,447871,400852,365235,390101,487235,365847,501924,482896,333609,351973,395253,528873,354069,470993,400011,410965,387468,2462370,403947,414896,349762,417893,357156,405965,390097,362157,350701,513958
2873,179842,175778,175774
2874,502705,244138
2875,9589893,9593196
2876,4082052,4081943
2877,700915,397340
2878,28755,66122
2879,701651,393468
2880,158464,134990
2881,279041,237158
2882,241839,233472,239115,242714,224200,230360
2883,202952,208942
2884,502506,503001
2885,206357,85161
2886,502708,502641,502697
2887,174246,310575
2888,158468,134957
2889,89636,83684
2890,163674,421533,426177
2891,76678,76675
2892,167618,263140,167680,167563,167684
2893,150138,150141
2894,378275,378262
2895,89630,106130
2896,339071,314400,396756,14925217,312611,291713,284883,292570,284166,303260,320732,291731,304981,297488,12950458,292580
2897,141258,83540
2898,239716,244734,244874,242610,1633470,238712,249021,331768,270420,259172,239672,232546,223921,244857,239697,237313,239667,241980,255961,258285,239529,247737,270510,259124,249983,239640,275853,223179,268352,241899,331737,331693,289135,253197,253432,242386,241982,240307,256210,247989
2899,189512,158498,158520,158509
2900,134916,220186
2901,198137,192322,283477
2902,150337,208178
2903,1760456,6784853
2904,120215,158233
2905,701665,294176
2906,133627,216824,133631,133628
2907,14768241,14769164
2908,142322,138143,327547,397996,327535,131459,131457,131458,398000,327561,327555,138146,138144,327569,138048,138161,397914,142097,142084,397898,142116,142095,397916,327520,398004,397888,397915
2909,119599,97115
2910,220145,135031
2911,176030,175922
2912,151132,151994
2913,284315,98854,284317,284316
2914,289569,312588
2915,1184537,400263
2916,206841,235201
2917,387206,387279,387209
2918,1081358,4072162
2919,285548,697853
2920,85137,85270
2921,200275,200424
2922,234717,133759
2923,264228,280243
2924,220032,220148
2925,189515,189518
2926,237169,302809
2927,136302,136198,136213,136320,136160
2928,335548,357198,338422,372070,372694,354093,341234,345247,338433,337449,341265,351396,364698,369749
2929,131737,131712
2930,84550,29701,99303
2931,135020,134924
2932,83562,76470
2933,220175,158481
2934,85058,85052,85083,85068,85066,85106
2935,216790,141217
2936,321718,305543
2937,14768241,14769271
2938,246034,256253
2939,225098,220297
2940,371789,397569
2941,94979,141818
2942,257133,257132
2943,266399,266398
2944,393474,373032,373067,373039,373069,373040
2945,158439,135054
2946,143225,257234,257217,257226
2947,397585,134988
2948,83540,206348
2949,376571,282968
2950,206162,237442,15082351,255968,273638,242700,239639,225118,211703,275898,207412,255649,286128,279349,238658,331763,244888,255342,247964,219152,238647,240149,244885,244882,240142,220291,15082402,219157,225427,230340,225076,286345,240117,230344,286397,239157
2951,4072161,400260
2952,24810,83554
2953,373425,376638,373439,373424,373466
2954,15215325,14466686,11956820,14931726,14036185
2955,502374,376297
2956,255587,255416,255563,255420,255417,255414
2957,10434299,11499460
2958,73294,10687
2959,357198,372694,341234,337449,341265,351396,403086,369740
2960,249152,206036
2961,14766637,14764276
2962,135047,141237
2963,133589,137838
2964,243744,157957,157955
2965,328293,327393,327341,381366,328331,376325,328369,381385
2966,176140,162875
2967,302318,15082412,320463,310356,376602,376572,15082423,291992,305387,15082408,376706,376811,373441,376731
2968,134935,133595
2969,85081,234701
2970,134919,134951
2971,161057,162284
2972,66128,86212,75723,75702
2973,198799,206568
2974,82483,66124
2975,242387,273641,253570,225429,273628,242639,223180,205647,229790,215248,237368,205621,255318,213999,1627087,230327,15082398,240330,331761,258819,15082357,263410,211922,13046448,235092,259175,249337,241354,239567,234044,233728,213988,233633,242690,244868,207438,289036,246751,240707,230314,248090,205608,206245,247743,309325,248546,253196,231959,270437,4061479,223174,12946276,252517,203385,225093,15082404,232098,241594,242697,206220,213986,250284,219158,211929,202908,230368,233468,232109
2976,192307,181900
2977,215614,207007
2978,158463,134995
2979,238763,15082350
2980,333089,369325
2981,141327,79803,82481
2982,154827,175643,175835,151417,176030,173489,153338,175635
2983,381387,369372
2984,113549,112585
2985,133641,133615,158494,158442
2986,28852,5024,6659,107710,113069,3764
2987,93639,93666
2988,62232,151093
2989,85141,19945
2990,131722,131718
2991,95419,95414
2992,255416,200283,199036,255417,218202
2993,286781,200701
2994,205118,282396,255389,253029,253031,255491
2995,292502,376588
2996,138143,397996,138049,131454,398000,397925,138146,138160,138144,138048,138147,138149,6954,397934,138159,397928,138148,397927,138047,142100,138156,138158,398004,138138,138153
2997,502669,502657
2998,700901,284984
2999,502669,502673
3000,6785457,4083629
3001,158493,158531
3002,94237,94216,94223,137510
3003,9954721,9955849
3004,220145,220152
3005,163043,79808,79816,162011
3006,195037,195144
3007,294056,266525
3008,135050,220034
3009,255325,246752
3010,258498,161077
3011,95425,95379
3012,412518,412464,405441,404291,404324
3013,195615,20993,90492
3014,376295,701627
3015,294030,701632
3016,504329,262484
3017,75879,151093
3018,6443,7044
3019,147417,393948
3020,237141,237165
3021,281243,207976
3022,189545,216852
3023,283478,180143
3024,369786,332426
3025,134947,220173
3026,372786,237128
3027,257284,4072255,257288,381456,258490,257275,258491,257286
3028,259837,281610,273787
3029,4031235,4031230,316026,331840,4031240,4031233,365609
3030,200379,192493
3031,234713,94221
3032,277098,277060,277096
3033,89166,224772
3034,5332903,5332896,5056474
3035,180954,216668
3036,192109,202423,215779
3037,141827,234707
3038,220043,206359
3039,369369,294068
3040,197274,278954,255968,273638,202086,275898,211703,238658,331763,255342,238647,244882,244885,240149,219138,195877,225427,167947,230340,288193,230344,167945,286397,239157,174148,211707,206162,237442,15082351,286128,207412,239639,223178,225118,242700,171390,255649,279349,244888,220350,247964,219152,237188,179011,206126,206114,172735,15082402,219154,286345,219157,172790,225076,240117,195845,197532,220291
3041,217879,209133
3042,95410,95413
3043,158536,158535
3044,321536,321560,321534,321515,321520,387368,321562,387363,321527,387350,321510,321526
3045,138061,68943
3046,133630,133622
3047,89161,5824
3048,502704,294043
3049,150704,151261
3050,258581,328519
3051,701667,376321,294160,376348,376308,376268,376273
3052,223174,213999,229790,256139,223180,206245,215248,237368
3053,327353,327364
3054,373407,376727,373449
3055,134964,158543
3056,171372,391468,171371,286964,286162
3057,254031,280240,280246,327823,254042,399768,253993,264208,243721,254030
3058,66124,216638
3059,220267,133603
3060,135037,220195
3061,294065,294160
3062,254787,254737
3063,220223,220216
3064,346413,369744
3065,14224303,4082165
3066,206324,85178
3067,255824,205120
3068,334468,233019,249945,255317
3069,135001,220035
3070,162280,162283,147151,162261,161054,309171
3071,64447,7169,33861,84627
3072,254860,245527
3073,22589,22590
3074,279041,292821
3075,275661,282765
3076,6785457,14770841
3077,218501,230077
3078,238147,259132,289352,240333,275945,241829,275957,253051
3079,220223,161087
3080,378710,242885,242877,505060,242884,257999,259756,378707,242863,257986,285150,284995,258010,259754,259755,257989,707541,285011,699212,259749,268508,379663,505059
3081,216672,216665,180953
3082,130124,127795,132360
3083,141200,141197
3084,206380,141236
3085,369355,285602,285651,369366,285652,369348,381815,381811,378312,369337,369349,387133,285655,369344,285604,381812,369356,285606
3086,502636,328414
3087,7021,7068
3088,283516,249116
3089,127814,131142
3090,175238,287159,175194
3091,397835,257288,257284,381456,258491,257286,258490
3092,141258,95379
3093,95465,141202
3094,208486,219024,195660,218746,238373,4031206,218178,215725,259863,205291,209060,194930,221249,221055,237239,253750,192068,253738,226994,211977,227461,334460,172643,240943,221004,212529,190442,502089,502080,253799,192646,194502,216804,233496,227424,192067,237248,241437,253771,212223,191666,211979,192118,334454,241140,4031208,253781,334456,502140,216203,213150,195814,334443,197804,230454,227649,334452,230464,193300,192630,502121,256318,211982,259848,177092,236839,281253,502103,194497,4031207,176851,236219,214969,212530,263435,334448,192648,502169,178103,195829,218183,220917,216205,237284,227399,210349,259852,253746,239913,211981,334458,221813,259855,212245,208219,193849,237240,212237,4031204,502177,502174,192120,237220,212794,263436,237234,263396,218433,502155,502166,194904,232688,221782
3095,376754,376799,339386
3096,77902,77910,77908
3097,127971,157963
3098,4069828,283512,192503
3099,258481,258489
3100,141150,278153,146041,141097,146090
3101,141151,234707
3102,258551,283532
3103,502382,376222
3104,267387,243580
3105,135020,135022
3106,334468,273797,281598,255317,281812,255804,249945
3107,276785,267759
3108,173629,162878
3109,402460,367544,391104,487058,342232,333651,369793,365518,363989,399359,372061,391125,307077,356453,402711,356239,341042,353676,372032,416790,372689,366572,398715,377909,372646,372054,13949964,391076,341167,345560,390005,418562,377503,392578,390672,405435,378075,372062,338401,365815,387285,404294,387225,333608,391202,369788,517683,362159,366597,493325,499050,482895,510011,400808,400887,366539,401458,395107,480451,378096,394956,419277,414082,372078,2532338,409138,419272,398552,335336,429850,402491,372533,364356,365763,372661,345561,366562,354089,365505,345223,394942,369083,415768,378226,369014,366540,398951,400016,362608,501999,378212,337423,353970,390119,387217,372056,346067,717664,363931,369749,717668,376540,368896,362345,400794,372042,370103,372043,351771,409352,315005,380072,400577,387226,305031,583999,377095,389584,414882,407100,409050,341015,372064,399781,357871,396994,354087,398746,378553,363442,370154,372059,369993,4056063,405322,387499,447871,395252,376064,372080,332974,528873,354069,470993,387429,393494,400011,403947,369782,312048,417911,357156,405965,399358,417893,350701,372079,396266,387512,362157,390097,513958,370633,309532,402399,363898,404566,391575,390017,349471,357146,403110,365519,372047,387222,372070,346499,409390,346407,347633,362659,419275,363435,348377,398749,362617,366952,387236,367396,400780,400876,351930,395128,413229,395182,337001,417916,1367572,396416,391370,369821,413714,501948,369036,409061,409341,409420,347810,331079,390008,400871,338641,400335,487049,366928,378191,609935,392586,336493,372068,321243,413292,377440,424748,377842,447881,387220,350691,387256,370118,421126,412164,378554,339778,372057,350066,419087,404293,390108,312825,390125,613415,404317,351773,372073,355691,380492,413232,398125,398334,355892,368951,393771,370030,330933,416775,395605,392536,387219,13949962,402204,395317,404632,482890,321878,372025,372046,407952,363443,403104,362612,313515,390117,376550,393793,12953110,410080,330886,329861,357339,502026,362610,401783,377466,4055862,326915,390137,359246,372077,502030,416774,366582,355221,372023,398549,390702,403817,345544,386844,370626,514045,390139,12995233,398553,404634,404552,378077,355581,362164,387445,347937,372058,332174,369822,394936,386972,341062,414746,516116,409042,412156,412188,322099,407933,342954,395254,515499,368957,400852,365235,501996,487235,335606,365847,333609,501924,482896,390101,351973,395253,369988,387291,398584,410965,320562,387468,2462370,414896,349762,369759,366589,387241,344885
3110,371792,397584
3111,203668,203684
3112,147160,168317,150110,146016,161187,161139,148407,168295,142025,161184,167594,150111,168310,168325
3113,189669,135000
3114,76680,170551
3115,77708,124335
3116,376838,322080
3117,4072254,381459
3118,135011,397570
3119,150512,141218
3120,14768261,14768247
3121,170151,198141
3122,376594,332426
3123,249136,259758
3124,176150,258551
3125,258507,254759
3126,156812,15082229,15082225,149645,193734
3127,376664,376569
3128,215618,244823,239296,232562,277146
3129,237129,293990
3130,77907,83524
3131,257121,220168
3132,216368,134988
3133,701665,258542
3134,173489,154827,175635,175873,153338,175835,151417
3135,225098,234041,220297
3136,142349,397940
3137,6816041,14770027
3138,220032,397585
3139,4081893,707114
3140,209380,309929
3141,141241,220147
3142,141128,85184
3143,243627,158285
3144,141229,141817,141887,141927,141863,141857,234719,141904,141928,141926
3145,162443,397588
3146,220169,158438
3147,421438,295992
3148,150344,189489
3149,343202,366780,377904,363935,347807,365788,418547,336572,391595,338609,364377,341010,337086,331897,338621,349695,364328,332543,396214,312868,354072,332551,338611,391199,394947,392519,365516,336713,362388,332190,351922,366572,362203,357181,364327,312844,391118,330952,378563,347060,350071,351770,365779,332177,350554,354518,345255
3150,499142,499141
3151,112616,112326
3152,141115,141128
3153,131481,141130,141127
3154,85074,85053,85070,85082
3155,141200,206332
3156,171342,283477,192322,426186,223673
3157,243495,243390
3158,504336,504337
3159,230073,230077
3160,190017,124359
3161,122074,158199
3162,141130,131889
3163,502653,502671
3164,263246,263196,263163,263225,208766,263226
3165,502655,502716
3166,328514,256474,256339,256466,245536,256342,256475
3167,124407,90103
3168,8758,119110
3169,381146,85161
3170,76677,24599
3171,343394,343392
3172,376643,376840
3173,87631,63243,73460,73452,76459,73467,131577,145296,78762,70686,125785,429244,76629,75162,87677,61826,75092,61307,30187
3174,381590,235350
3175,696689,707526,503024,699429,707523,503027
3176,283539,199118
3177,189510,189501
3178,135016,158537
3179,329017,243658
3180,112233,112584
3181,180100,175991,180137
3182,225057,393737,220286,241603,249955
3183,133607,158477,133649,158473,133609,257117,158494,133608,158478,133629,133601,133586,133638,133641,133615,133620,158524,133618,133613,133652,133614,158481,133610,133646
3184,292041,310352
3185,79790,79785
3186,14749641,14751221
3187,217025,198767
3188,189531,189498
3189,158519,135005
3190,93641,235264,118370,93655,93653,89943,77951
3191,4061166,4061159
3192,160435,180142,179978,180103,180138,180137
3193,254721,397841
3194,258018,258031,285114
3195,192318,272727
3196,370664,208941
3197,189469,189346
3198,220025,177511
3199,216847,220184
3200,85181,141116
3201,142938,298609
3202,116136,148227
3203,14777712,14777727
3204,76427,368627
3205,79365,151064,80102
3206,127781,98867
3207,85266,85137
3208,379654,259762,379676
3209,149710,131651,87467,153868,95168,153867,502168,87464,87468,90552,369609,131679,93686,166542,133128,133108,95336,123411,133129,108113
3210,5651,90523,9268,6210,117954,90496,29679
3211,14769879,14768247
3212,14224194,697656,14224399,14224401,14224409,4081845,4081699,14224217,14224190,707240
3213,278966,215650
3214,363873,365746
3215,504417,30591,504418,504414,504416,504419,504415,504405
3216,139400,142062
3217,502092,141598,14749481,15082227,162674,334474,502101,145509,140999,334472,141545
3218,98912,165804
3219,504837,504845
3220,273596,254855
3221,14174411,503985
3222,697745,4089885
3223,263129,168842,166412
3224,257732,237149
3225,296211,248223,237850,266846,277632,255312
3226,137816,137817,137801,137807,137815,137798,137806,137805,141227,137794,137790,137800,137822
3227,266478,266462,154156,154193,266493,154173,154157,266472,154167
3228,95078,235349,135256,135263,108258,108090
3229,293519,146379
3230,63575,19945
3231,220265,258581
3232,280243,246098
3233,504867,278877
3234,303879,504863
3235,255587,255416,255563,255420,255529,255417,255414
3236,179896,161677
3237,293508,237140
3238,203714,192503
3239,95427,206329
3240,697516,9572742
3241,137665,141240
3242,4071303,9572815
3243,134919,158448,158446,158451
3244,203726,203727
3245,298540,206840
3246,176271,176159
3247,149716,263177
3248,85205,85173
3249,159598,151916
3250,14749480,237086,173275
3251,134916,135013
3252,239387,2825565
3253,242866,242858
3254,700910,700922
3255,278966,14749583,161902
3256,294035,273561,273606,279210
3257,1241001,1184524
3258,24750,15654
3259,237156,293513
3260,206568,192285
3261,4072075,14770169
3262,171305,171307,171304,171301,171303,171300
3263,393463,393478
3264,243578,243481
3265,203689,142930
3266,141221,95394
3267,7008,64898
3268,142556,381146
3269,242866,283535
3270,141302,141301
3271,274671,286014
3272,245534,245543,254748,256471
3273,257169,257132
3274,379664,379658
3275,158446,158438
3276,79759,216628
3277,162014,156335,124320
3278,397585,135042
3279,71957,35012
3280,819124,825173
3281,14769180,14769182
3282,161078,162278
3283,220018,158486
3284,283522,426184,283541
3285,257137,158452
3286,379664,699260
3287,235257,189274,288369,393357,399256,128643
3288,4406,8832
3289,173535,176160,181905,180143
3290,136163,143941
3291,14768246,14768247,14769273
3292,65846,65850,173405,65833
3293,4055901,285731
3294,6961,7044
3295,376752,312592
3296,195123,195127
3297,133753,94233
3298,152925,167947
3299,64375,79794
3300,295492,707663,707670,707660,707370,707583
3301,141230,141219
3302,20066,20904,33866
3303,141123,141124
3304,173640,173938
3305,4032093,172821,179981,203718
3306,4072262,397783,397837,397815,397779,397832,397838,397836,4072257,397791,397826
3307,220164,134903
3308,177511,189514
3309,396613,302535
3310,148099,30030
3311,61839,78856
3312,8829,8778,8793
3313,189333,158272
3314,124418,97140
3315,4081999,4083626
3316,127945,180956
3317,4031230,4031233,316026,340469,4031240,365609,301267,291975,376507,4031235
3318,309838,329032
3319,134927,220042
3320,306574,292502
3321,115414,115461
3322,369817,370031,366611,369003
3323,137739,137831,137719,137727,137744,137785,137746
3324,243748,245465
3325,257247,257257,257270,166439,257265,257249
3326,294064,294052,294061
3327,220167,257134
3328,133605,257126
3329,257252,257123
3330,199424,199429,200591,199433
3331,697359,699584,707559,697356
3332,391078,366606,427988,487070,513968,453797,410369,370175,341256,372618,335393,338410,453796,336148,381574,403450,609918,387279,405472,368949,372944,2932714,372942,411859,387299,412888,428026,387282,480507,413624,527183,370179,370039,406549,1310806,959877,414891,345245,414163,501795,363199,387247,410368,398725,332704,508582,425372,366566,366483,406546,353930,503550,390449,334203,6825358,387281,338157,419293,369758,369082,399792,353939,435187,376413,354103,413629,398226,365666,480528,387206,341238,351982,346415,365667
3333,94223,278153
3334,329741,333639,292282
3335,373037,376344
3336,80087,104874,162011
3337,189698,309799
3338,203660,176146
3339,393477,502366
3340,14749643,14751234
3341,12639,262489
3342,1760456,4073180
3343,414921,644634,427936,427869,404325,414735,2295785,414216,401483,414729,404269,411864,414707,427861,410376,414850,428666,404285,435208,414699,414794,414800,387305,404297,1310812,1386240,408113,414700,412545
3344,366506,369752
3345,15082329,202957,155605,167619,167599,171806,202981
3346,283523,192471
3347,151695,25702
3348,175915,234459
3349,379664,379658,269513
3350,397606,397609
3351,234633,221194,237038,240929,213123,233745,227474,233631
3352,258523,254836
3353,3764,115625
3354,129456,140404
3355,141109,141157,141092,141511,141257,141110
3356,14767435,4056561,14767402
3357,256569,397797
3358,696538,696555
3359,134990,134995
3360,328435,4072267
3361,240796,263447,234041
3362,249308,696946
3363,84633,206313
3364,150138,150332
3365,243404,243476
3366,85124,84648
3367,95399,141225
3368,134952,158441
3369,134962,397584
3370,249145,249144
3371,366566,387278,366578,387293,387204,366927
3372,158480,158479
3373,95392,141248
3374,182016,192450
3375,270257,256090,234635,241950,266848,257914,237816,312600,4031205,261829,256096
3376,376267,701645
3377,95382,95412
3378,158222,158281
3379,15610662,292531,256810,302538,378755,289543,281552,396355,270200,283167,274674,301476,281712,284154,332328,281756,291737,247739,292528
3380,189499,189542
3381,267355,243577
3382,273587,273615,273530,273600,254835,273552
3383,134907,134963
3384,230096,397586
3385,142537,142518,142504,142506,142541,142500,142514,137932,137659,142549,142511,146085,142533,142519,142550,371816,137656,142509,397550,142523,99251,138055,142522,142524,142544,142521,137919,371812,142493,137658,146086,146088,142517,142545,137930,142542,142531
3386,366497,322453,387272,313509
3387,282979,376588
3388,14769983,6795325,4083612,6785457
3389,263479,198166
3390,502362,393477
3391,195002,504721
3392,427865,435245,414799,2295785,463730,427869,427943,427944,487122,414719,1386246,404217,428666,503978,414699,480547,404297,644638,427842,536810,644628,405414,427936,644635,404325,414216,404269,527226,435226,414707,410376,369043,576099,609924,435208,414794,412525,408113,2296287,414921,413666,490081,427986,9029132,481351,401483,510026,428023,487147,447827,427958,414792,427861,644643,1386240,463803,435211,527228,644634,499253,453792,414735,959871,414729,411864,527267,414075,414850,510024,404285,1310812,9029150,9029220,6825434,414800,414700,412545
3393,189423,189443
3394,393470,701641
3395,160254,147962,369602,369601,129745,235348,160255
3396,254757,257694
3397,300547,255206,255218,436142,379983,413011,255194
3398,135039,135062
3399,19945,85258
3400,143548,80753
3401,6662,6646
3402,504120,370481
3403,192124,171582
3404,220048,137630
3405,24588,24590
3406,245052,208930
3407,248222,296395
3408,254841,256333
3409,397583,371787
3410,14770774,4082067
3411,203706,203707,175787
3412,85177,95433
3413,503719,4081897,4081994,697652,707315,4081892,4081706,4081806,4081940
3414,14769067,4070957
3415,158491,158484
3416,376206,243439
3417,501820,502347
3418,220045,134927
3419,1240994,400285
3420,25503,19942,63592,19946,63591,20032,63343
3421,215565,222160
3422,6781458,4081937
3423,158455,257132
3424,310352,376647
3425,124310,127882,97128,97086,124246
3426,700924,180154
3427,283539,176836
3428,258478,215542
3429,212423,244551,302717,257730,302713,244545,266407,266415,302712,302762,266413,266409
3430,7595492,7623045
3431,6683,110691
3432,281242,282722,207980,282727,282709
3433,150831,4591,151005,150833,150832,151006,151203
3434,158491,158495
3435,79796,8016
3436,189501,158479
3437,179896,181900,169428,180087,180033,180072,176360
3438,63590,63349
3439,10665,76674,10660,10664
3440,177512,189518
3441,1236901,3314973,1307703,2131573,3001273,3950066
3442,206812,80762
3443,378555,370577
3444,294077,294162
3445,95404,94197
3446,150880,79852
3447,4071296,502185
3448,133584,141228
3449,133636,135022
3450,4070021,4070020
3451,134942,134988
3452,176133,161829
3453,158444,162445
3454,141128,85143
3455,158454,158484
3456,462612,462613
3457,278195,257134
3458,370583,349916
3459,334104,355634,361874,396541,346235,376424,355567,355763,380071,355647,332960,362358,363877,378923,341075,377672,356303,340295,334193,330916,365780,354076,377468,338635,338610
3460,250336,286937,167943,249787,367742,174121,170121,169924,175222,177417
3461,62566,145653,76460,76877,76914
3462,240796,263447,272882
3463,84961,141108
3464,158433,189518
3465,227515,248248
3466,503387,501283
3467,698056,707484
3468,195985,15082224
3469,707316,697656
3470,192292,192392
3471,146363,146315
3472,129421,129361,129417,142025
3473,258525,258529
3474,79794,12515
3475,4031241,4031242,348516
3476,259837,502129
3477,99444,131374
3478,134964,148241
3479,106806,133078,502087,105062,278995,193578,263248,133100,133120,95340,94893
3480,220210,134921
3481,192306,172822
3482,85175,141216
3483,707545,239398
3484,136211,136298
3485,247725,247724,256298,1121143
3486,148368,252873
3487,142410,131722
3488,14771217,1015492
3489,337149,337395
3490,3154,76403
3491,366539,376827
3492,257255,150337
3493,403708,14767413
3494,222483,243776
3495,504787,504779
3496,129533,129520,504427
3497,134948,95382
3498,295798,381072
3499,294077,328435
3500,400287,1240993
3501,5803,8904
3502,294027,294046
3503,192469,200408
3504,216634,79776
3505,376338,397798,376234,376217,701646,376333,376276,376254
3506,134917,220154
3507,179911,180143
3508,291186,243610
3509,376756,376755,376656,373483,329550,373455
3510,181671,168013
3511,119134,206351
3512,9388961,956319
3513,142922,179839
3514,1633470,241603
3515,257692,244138
3516,134927,134993
3517,699482,707686,285228,242858,699502
3518,60013,63440,60018,104379
3519,103838,103839
3520,254840,222163
3521,269975,194044,208697,116258,1360112,208727,369641,263243,141542,1361638,279000,129015,127690,208728,208706,263236,288256,269977
3522,366566,366592
3523,235788,235324
3524,176043,192280
3525,504045,4082017
3526,400280,400284
3527,243472,158394
3528,302318,15082412,320463,310356,15082423,305387,15082408,291992,277396
3529,63578,30012,33933,63539,84636,85109,63663,63567,33927,85108,85118,85125
3530,4032277,4032302
3531,707482,707465,697986,707524,697996,697992,697989,697985,697993
3532,141143,94233
3533,267261,291188
3534,504130,368761
3535,254764,378304
3536,378287,701620
3537,312589,310352
3538,240963,197276
3539,200632,200449,199141,283540
3540,245525,220260
3541,73298,78019
3542,93686,97102
3543,135060,134906
3544,254798,254800
3545,88387,88395,74379,88401
3546,210364,178482
3547,176986,202957
3548,181668,175335
3549,505207,504716
3550,79365,100253,75158,80102
3551,236222,253047,237850
3552,141145,141102
3553,166503,294938
3554,172821,192495
3555,141095,141103
3556,181450,181449,181451
3557,220203,220179
3558,90360,97111,93351
3559,79763,64905
3560,504118,501996
3561,205782,232999,15082353
3562,77388,151093
3563,272724,192318
3564,158454,134961
3565,14768256,14769169
3566,134927,94977
3567,328309,373041
3568,14751164,14751231
3569,109832,109815
3570,152184,263177
3571,298539,290239
3572,76290,76301,76431
3573,137703,141240
3574,138084,138082,138089,138087,138088,138086,99428,138078,138081,99434,138083
3575,282078,4081610
3576,11847,20920,69723,69725,64083,11846
3577,254854,328447
3578,73362,73361
3579,137698,137787,137740,137809,137814,137732,137723,137786,95433,137785
3580,161058,161084
3581,30023,94189
3582,239296,232562,286783,277146,201236,205208
3583,328942,243589
3584,291014,373483
3585,5095644,4808840
3586,162258,181055,161084,161078
3587,259160,255325
3588,257144,134996
3589,701671,702176
3590,254837,244138
3591,332422,334394,353928,339370,366536,387285,340464
3592,368937,369744
3593,4082568,4081850,4082052,707271,4081810,4081856,14770539
3594,117012,124335
3595,94979,95403
3596,237142,293991
3597,5868,118571
3598,113431,113432,112465
3599,29667,115619,9016,120349
3600,8819,5803
3601,134934,220035
3602,28755,87494
3603,79787,397842
3604,263245,169432
3605,221436,381849
3606,245052,261459
3607,370666,370668
3608,208002,12947926
3609,99554,154163
3610,6234,68972
3611,136239,136242
3612,327633,301927
3613,158536,189514
3614,397566,397569
3615,195598,195600,195641,195635,170531
3616,254852,216752
3617,427961,459730,414766,424991,413630,427860,476014,414151,412517,428249,406958,412570,411901,414205,414849,2455562,405422,387293,453791,427902,413626,404452,481355,453781,412506,414081,427882,405460,398674,759847,394195,400350,403221
3618,376211,393463
3619,14769982,4083593
3620,141092,141116
3621,381696,503005
3622,147417,147420,369636,369639,147357
3623,376653,292433
3624,273395,257291
3625,88842,76240
3626,75718,63573
3627,502092,334474,502101,145509,162674,193734
3628,739691,400276
3629,7692006,15610524,14218931,5365826,14862583,12579700,14847580,15394443,14854650,12713357,11956883,12713355,10493004,14465863,12206272,14115546,10828529,12607368,11496666,9390623,14835660,13284698,10626833,15690794,11403526,9714206,12942860,8770012,12579899,11814507,10828540,7256897,14901923,14836412,9593265,14848017,9009478,6915293,14326680,10434306,12219451,14542057,14145098,15291324,12206255,12240160,9492447,12240181,11217737,11814493,12141757,14797552,8636566,11814593,10073545,12142220,12579694,9346129,5365800,13163873,13148932,13163867,14225343,14862710,6852550,5935329,9483027,14903566,6852312,14509033,14328719,11497691,14610709,4036582,13339916,8814327,9401936,11497384,8929301,14198752,13897082,9528028,14835706,11814591,14863087,12219491,9401961,8808407,15610530,12647001,12809120,12240207,9388978,14951630,12142172,8882124,9707563,15504808,5935488,12631942,13284117,7692008,13897102,14797465,13471376,14465872,9402010,6424987,5419119,5419122,11532843,14862585,14797562,8377573,14036100,5419107,8640745,3837459,14039024,12240107,12710552,11533853,11669433,12109559,13148929,9483656,12942762,14930559,14862732,13148850,11155014,9527971,12219333,6600762,12839651,15393528,14198766,13175661,13897295,12240182,15394061,14509111,12142307,13163892,9383693,12219327,12240123,13897341,11403075,9383899,8808394,9390611,12219432,13284055,10626779,12142156,13892660,13892749,13284622,12219581,13897323,12219438,9250472,11956824,14466053,15394421,13531185,11969462,12142181,13284276,12109598,14542029,11499457,14463458,12599167
3630,125803,135002
3631,14770021,6816034
3632,142030,142029
3633,302178,505574
3634,273366,273378,273379,273369
3635,216823,181052,181028,181026
3636,14770169,14885170
3637,381548,76617,69727,71312,71354,61785,61844,101888,29962,101896,80181,140404,61141,129245,76647,78800,61833,79446,75737,123266,33545,33945,33576,76648,80179,101895,87580,334469,96963,124392,101897,79484,74643,119368,73584,71311,78814,78818,76459,77412,131577,78801,65720,79449,33942,96955,78831,108537,79394,80184,75086,83836,86225,145296,78828,63725,31545,61817
3638,203706,700915
3639,95421,95433
3640,397615,397612,397588
3641,85081,85056
3642,321519,321511,321540,321508
3643,131887,131714,131767
3644,397813,258484
3645,278125,175782,278127
3646,216751,220264,258519
3647,29484,117160,127602,8249
3648,4081981,504066
3649,135001,158540
3650,84643,85218,82492,63520,33931
3651,9029224,1760817,882816
3652,506178,376304
3653,245541,294064
3654,267236,376202
3655,428014,367377,402209,463821
3656,397615,397612,158508
3657,376335,376252
3658,217934,244542,244544
3659,258520,258529
3660,696954,707448,696950,696951,699218,707446,707436,707444,707439,699511,707438,697152,696961,707445,707447,699247,707441
3661,77907,99274
3662,181462,179795,283544,179798,179797,179793
3663,158498,158520,158462,158509
3664,259160,231959
3665,143196,127901,133911,99419,133872,133937,143191
3666,275661,259819
3667,131458,154637
3668,4005744,8582457
3669,212983,215618
3670,225549,208916
3671,134030,134028
3672,283531,175787
3673,162245,161091,216676,216678,162257
3674,143663,176133
3675,697659,503952,504150
3676,198865,198843,266426,200381
3677,309829,309830
3678,206332,141116
3679,19941,30047
3680,707547,707531
3681,138081,6144
3682,403070,403072,403807,414053,404291,403822,404314,412464,412550,414833,414727,427947,405471,427822,403068,414839,412470,405441,403109,414107,346413,405425
3683,234434,234466
3684,133618,158452
3685,373410,320576,298764
3686,172193,14749484,189963,189959,167634,174246,156762,155009,150298,15082230,202967,263245,189964,157160,145499
3687,63440,63581
3688,230162,397717,397716,372106,397718
3689,151093,125814
3690,278132,368348
3691,112031,146355
3692,245065,253702
3693,85107,180945
3694,158228,158233
3695,78856,80163
3696,325939,285548
3697,158536,158490
3698,253932,262595,245071
3699,133597,95439
3700,12958435,12958411,697519
3701,87580,121297
3702,4083617,697656
3703,285257,276786,283542
3704,273566,257288
3705,4072075,4073193
3706,230362,241603
3707,182006,309177
3708,127781,130051
3709,141109,141157,141511,141092,141097,141110
3710,199230,283537
3711,189452,189451
3712,331768,242629
3713,1090,22568
3714,14770832,6795290
3715,504503,504511,504502
3716,504359,505146,504390,504354,504357,505140,504362,504369,505143,505135,504353,504356,504363,504352,505130,504364
3717,278966,172835
3718,175782,175783
3719,717765,1184537
3720,269259,312588
3721,505117,504460
3722,134947,158514
3723,1079,673
3724,198822,198816,198814,245140,179644,217939
3725,503952,504150,503947
3726,141123,141154
3727,257126,220018
3728,190017,131144
3729,158439,257143
3730,134942,220041
3731,328520,266509
3732,189472,64643
3733,376257,376222
3734,885145,268666,319652,268631,247713,288437,262057,237944,268658,288364,238897,255209,436152,268619,237921,256818,241249,15430045,238894,287564,274858,257699,529179,436133,372491
3735,696681,697380,697353,696856,696744
3736,220247,162278
3737,142568,95387
3738,239392,239581
3739,127795,116362
3740,175983,175926,179922,175640
3741,115514,5303
3742,393438,502366
3743,9589449,14767438
3744,1184525,1184528
3745,261434,261413,261423
3746,504948,376326,378288
3747,239716,233001,237313,205783,249983,239640,219106,393415,232828,234046,247989
3748,378358,181450
3749,699260,249137
3750,387268,366492
3751,19941,19945
3752,254764,254756
3753,397842,131722
3754,20993,90492
3755,176144,223201
3756,71313,71957
3757,192341,142592,138985,283549,173631,142930,213834,140356,142924,142902,192451,148696,142903,379594,142929,163709,142901,162867,142904,200114,157221,139501,283473,192429,156527,142073,141176,142915,142916
3758,304329,316439,296151,286862,311961,322083,15082413,320288,331252,335668,322440,320732,275856,322489,307894,339071,302267,285731,376568,333863
3759,158598,135127
3760,221727,203136
3761,95444,141508
3762,368892,368937
3763,319712,296087,292456,299814,284661,376591,353710,281575,331067,274681,291738,296447,291644,296080,285742,281808,285612,396922,313687,291621,313697,296523,296072,282889,283176,313499,281877,286127,300223,255585,339067,346041,505581,283181,329838,319711,282815,268241,376583,12951803,277491,314382,322934,274452,312609,275943,376771,311972,292282,281746,313432,291399,312770,308975,321913,331515,330946,338566,285892,298011,396230,296449,322453,292529,320808,275785,313509,282147,258368,299688,322435,288093,305799,288508
3764,285375,192301
3765,137866,135003
3766,697857,697860,283542
3767,134926,133622
3768,235350,115775
3769,502655,502713
3770,218477,161628,218481,502118,161623,101543,218480
3771,189536,189530
3772,8975,5092,120349,5091
3773,376262,294038
3774,134947,135019,135049,220046,220051,220034,220017,220033,220031,220039
3775,203691,203687
3776,85073,85085
3777,138133,6403,6498,6497
3778,177512,220249
3779,711055,683592,14871338,14871336
3780,158293,267443
3781,485555,363927,487470,413723,350610,418574,443130,395151,405011,480452,514707,766836,517666,480523,1647862,427858,487159,499052,413722,407201,414748,435229,416799,426369,491795,493140,414493,412009,421112,467776,491796,2484034,414087,1296326,644652,485909,407934,497911,468323,413701,404588,429851,404262,421100,409389,410292,404576,766808,402407,428668,2484030,391101,471532,481336,399961,361870,487468,2460152,430832,412130,516175,421102,534358,409031,409449,409685,491787,409411
3782,367544,404566,391575,390017,349471,487058,342232,357146,403110,365519,363989,387222,391125,409390,346407,402711,362659,419275,356239,363435,398749,362617,367396,400876,400780,395128,416790,372689,398715,366572,377909,413229,395182,337001,372646,391076,13949964,1367572,391370,345560,390005,418562,413714,392578,390672,369036,405435,378075,409061,409341,338401,365815,347810,387285,409420,404294,390008,333608,400871,400335,338641,487049,366928,517683,717658,362159,378191,493325,609935,392586,336493,499050,482895,413292,510011,366539,400808,400887,377440,401458,510013,424748,377842,447881,480451,394956,350691,419277,414082,2532338,409138,398552,429850,419272,421126,378554,339778,419087,412164,390108,402491,364356,404293,390125,613415,404317,366562,351773,380492,365505,354089,345223,398125,369083,370030,404311,415768,372530,416775,378226,392536,369014,395605,398951,13949962,400016,402204,378212,395317,404632,482890,337423,390119,363443,387217,407952,403104,346067,362612,390117,410080,363931,717664,357339,717668,376540,362610,401783,377466,390137,400794,502030,416774,399020,366582,355221,351771,409352,398549,390702,403817,386844,400577,387226,583999,377095,389584,414882,390139,407100,409050,12995233,404634,404552,378077,399781,347937,357871,396994,369822,394936,386972,341062,414746,516116,398746,409042,401787,378553,363442,412156,412188,407933,369993,342954,405322,395254,515499,368957,447871,400852,365235,390101,487235,365847,501924,333609,482896,351973,395253,528873,354069,470993,387429,410965,400011,387468,2462370,403947,349762,414896,417893,366589,357156,390097,350701,362157,513958,387512,405965
3783,243640,376202
3784,195048,393947
3785,84633,84652
3786,370584,505743,372086,366604,369760
3787,4055,8824
3788,397541,141349
3789,127584,100198
3790,80087,104874,62741
3791,281248,207919
3792,257143,220204
3793,135022,95414
3794,233001,205783,213434,207435,219106,393415,232828,234046
3795,189465,73380,73391
3796,134948,278194
3797,256473,502713
3798,2173364,3098719,2234809,3298234,1225077,5099372
3799,126260,124316
3800,180914,216641
3801,291395,262692
3802,273538,294071,273601
3803,149786,150140,150300,158591,150147,150158,150137,150304
3804,31474,328449,328441,328440
3805,387289,366563
3806,166503,294935
3807,335734,370575,366920,364696,387303,353929,366559,364710,364697,366563,336774,372031
3808,218183,248178
3809,192341,176154
3810,137851,216377
3811,141240,206346
3812,4444,8834
3813,127887,310575
3814,376221,701636,376237,376241
3815,4071297,285256
3816,202953,502156
3817,503004,370672
3818,285413,373711,373637,379286,379305
3819,11922819,14761373,11922822,14760946,8377254,7733599,14760611,11007721,8882171,8440175,11007722,11007538,8882212,11007540
3820,133832,133846,133826,86215
3821,299165,291117
3822,699285,239333
3823,250344,200664,175194,188868,288083,237183,191966,205157,286990,210362,174180
3824,294176,254844
3825,83507,83496
3826,378615,307076
3827,256491,258545
3828,502697,502640,502696
3829,603231,1041174
3830,237175,329599
3831,369014,366539,332426
3832,99300,77910
3833,119998,8249,6741,119996
3834,340469,334433,366516,332072,301267,291975,376507,332338,372058,404968
3835,150197,343387,343386,343388
3836,137841,397569
3837,216655,180956,216540,180952,206353,216560
3838,283534,175821
3839,158512,158467
3840,701668,502370
3841,189397,189556
3842,4081793,4081941,504086,502919,4081927,501282,707115,700971,4081680,4081848,503943,499202,504079,4083624,504145,4083267
3843,382041,166126
3844,379339,280478,373562,281750,281759,279421,311326,373603,379332,294269,373722,280479,280481,379334,373711,373637,329977,297066,379295
3845,174304,170673
3846,222162,222164
3847,216839,137681
3848,238763,238753
3849,235351,235366,288247,288369,369552
3850,147417,195983,147357
3851,253980,282414
3852,135002,134951
3853,379508,379512,379546,379547,379510
3854,141115,141143
3855,701626,502653
3856,120215,243471
3857,234709,141842
3858,83539,19943
3859,158222,158220
3860,85144,85128,85251,133752
3861,14749617,14749633
3862,240219,225500
3863,397777,397818
3864,338621,357914
3865,142568,95367,95374
3866,372027,387464
3867,376838,13563916,362099,373479,300888,372063,376703
3868,146356,181983,181413
3869,4083632,14769992
3870,134947,95449
3871,220500,199308
3872,4089887,4082067
3873,239392,237158
3874,697710,4083330,4081798,4083608
3875,85156,85272
3876,216387,131741
3877,135051,134942
3878,203704,203699
3879,294175,376234
3880,697690,697694
3881,63573,141102
3882,137860,137857,137853,137858,95405,137854,137851,137855
3883,258528,220260
3884,368892,366472,368891
3885,12940921,482252
3886,99523,99455
3887,158220,189355
3888,189434,189404
3889,137708,137816
3890,5873,168390,18347
3891,700910,200612
3892,502374,502379
3893,95403,141216
3894,206357,381146
3895,234452,244960
3896,504708,504735
3897,397822,242402
3898,216263,253980
3899,130134,130056
3900,376568,370620
3901,4081897,4089929,4081994,707315,4081806,707226,4081940
3902,83540,141108
3903,238147,259132,289352,256139,240333,275945,275957,253051
3904,133617,158444
3905,376224,701638,376339,701644,376259,701628,701669,376239,701655,376294,701652,376348,376248,376264,376225,376271,376308,376273,376268,376217,701667,701630,701670,376220,376321,376283,376336
3906,14768186,14768264
3907,195181,195192,195027,195180
3908,142107,142111
3909,135060,135002
3910,267186,224753
3911,249765,167395,192696,250292,175221,170037,174120,167917,175231,197513,168106,257195,186568,172780,286002,235691,161897,311859,172531,288225,171879,399255,286003,172768,176520,175201,393409,156405,165829,170078,175200,188875,192691,202415,168105,286996,175169,172814,176669,175203,168963,172779,205387,178221,172795,171364,286286,175234,192158,202392,393374,172765,194170,168910,200700,393382,176930,169432,156414,238487,205176,166996,288164,173357,251114,194181,249785,239747,169185,253810,171357,273218,177414,176568,176990,166997,168891,288173
3912,400264,1184523
3913,171342,223673,192322,283477,180143
3914,397815,254749
3915,30030,148104
3916,303877,327634
3917,14931847,14392759
3918,65846,146348,65850,65833
3919,243472,243450,267356
3920,112352,112372,112370,76290,76431
3921,378271,502348
3922,158197,158194,158196,122081
3923,14767316,393434
3924,189512,162283,162261,309171
3925,135037,134991
3926,242871,268502
3927,141820,141831,141933,141878,141844,141907,141816,141912,141842,141846,141889,141929,141836,206349,141938,141847,99250,85135,234716,141939,141898,141937
3928,254841,254852
3929,133607,135130
3930,4081999,6795322
3931,199116,4072219
3932,217495,502183
3933,137706,135060
3934,270257,256090,234635,266848,241950,257914,312600,240233,216106,4031205,261829,256096
3935,223202,163716
3936,387955,372421
3937,151943,151965
3938,254852,502643,502700
3939,194048,208766,369639,153079,148760,149625,502093,149636,502082,369636,149628
3940,368348,237169
3941,87574,89630
3942,124435,124296,117012,116236
3943,697597,243542
3944,85113,85125
3945,189676,397570
3946,133636,397584
3947,258018,258031,250315
3948,503489,503525
3949,179850,135869
3950,85113,84632
3951,275847,273641,283359
3952,699298,253028
3953,365610,428409
3954,254840,266512
3955,208989,252709
3956,9321,9316,9315
3957,697518,503005
3958,294065,266525
3959,243627,122028
3960,7623045,4808840
3961,13897085,14120582,13440481,12240120,14466673,12713976,9164159,13055009,12219572,14198754,14903204,14328700,12219320,13892661,13885650,11886153,9260865,12722061,12943195,14145010,11887928,8152653,12717516,14429011,14328728,14080483,14145028,12839625,15579594,12809096,9854356,14198749,11166200,13163879,14862708,10492977,15388053,9359938,15610798,14036119,14572556,12870579,14218942,13892664,13970477,13885636,14036173,14898289,12539695,12666618,13326478,12109533,9482304,12495162,11403042,15610647,14261905,14906616,9260588,15701449,9260808,13339883,14819750,9401998,13885629,14930527,14819770,12646194,12943139,15190853,9483635,11766279,14077826,15288452,10155292,14218909,7638020,14326891,14463463,13812838,13560690,14326784,12631163,13471380,13655458,9640025,12916951,14448257,15259076,10827535,9593232,12219335,15714971,14466687,13638368,12607367,11959144,14836418,12646999,12219610,9842651,12219306,11324772,12219315,12491257,12219323,14198750,15288564,13203501,13148894,12943144,12839615,15026804,12219317,13339942,14225298,13897360,15394447,9842666,13970484,15260066,13892666,13284087,15503770,13163898,12219308,12579940,14261918,12607372,15447013,14078448,14027400,12646699,15081639,14218935,14862720,13101396,13812809,14005328,14320120,12109565,12219309,12943046,9702096,12870573,12471304,13344398,13101397,14542020,14428924,12107424,14078801,6564988,14904034,13970480,12870574,13148893,15610629,14027401,13284372,13326481,12219427,8636606,9533457,8882136,12607352,11787147,12607376,10803213,13755350,14328712,14326787,12240111,13812078,12206267,12943127,13812528,15190800,12705631,13897091,14198744,9533489,12288769,11499450,11309897,6306592,11323854,8808400,12323512,13244276,13692834,13284353,12607933,11814281,14459045,12240118,12240104,12942247,12107421,14509117,11496572,11800297,9842656,9346123,13970479,13655452,9383914,13897089,10155267,12219614,13970494,11766275,14986698,12943198,12107788,12722072,14320132,11403039,14218914,13892683,14463459,6902083,9775383,14429043,14014965,14862730,12240185,12240215,15081641,12219578,12288938,14261723,11805567,14198753,12127792,14463473,8127309,13471377,9009480,11787239,12219589,13203517
3962,218153,227454,234007,233019,253934,216216,230446
3963,189667,397968
3964,84638,84645
3965,220267,134936
3966,254851,256472
3967,257129,257147
3968,376811,310352,376602
3969,158322,158339,158357,158186,158349,158351,158360,158361,158353,158352,158321,158331,158344,158337,158340,158184,158323,158328,158324,158362,158329
3970,297055,257154
3971,3102210,522425
3972,252205,273529,273591,273549
3973,378360,293518
3974,254753,378297
3975,94230,141105
3976,266503,258513
3977,4062011,4062020,400262
3978,257131,158546
3979,90108,76240
3980,158471,158538
3981,176024,145737
3982,701638,376292
3983,259837,234637
3984,697058,696574
3985,254846,397729
3986,502718,502695,502693
3987,707459,703132
3988,328992,267352
3989,404285,369994
3990,4089936,6785466,707324
3991,158545,189542
3992,245543,256339,256475
3993,505572,505595
3994,283536,283537
3995,698061,698062,505804,698066,698064
3996,141114,141508
3997,14769060,14769324,14769283
3998,85203,63343
3999,76629,88844,71354,61844,63243,150943,73467,78762
4000,161663,160789,163049,164478,164477
4001,6795285,4081930
4002,146179,179839
4003,376297,376260
4004,148252,148237
4005,294021,258549
4006,283167,376588
4007,79786,66125
4008,109894,116361,124297,97138,104808,116234
4009,459730,414766,424991,413630,414081,476014,414151,387232,412517,428249,406958,412570,411901,414205,414849,412492,405422,413626,427902,404452,481355,453781,412506,453791,405460,398674,759847,394195,400350,403221
4010,131741,131718
4011,216384,158515
4012,200612,700899
4013,7987331,14390393
4014,143545,170551
4015,257303,257291
4016,399443,697649
4017,154182,154171
4018,258528,256491
4019,83496,139413
4020,286021,251666,205278,199519,237358,205254,257199,211919,200701,194949,193336,288107,193325,203567,205203,197276,203578,288035,286998,195901,208604,257203,202078,286775
4021,134993,158441
4022,141234,278061
4023,697079,696766,697322
4024,253929,225506
4025,134934,134987
4026,141232,397570
4027,75152,429237
4028,504730,504491
4029,291975,376507,399202,340469,301267
4030,142938,301041
4031,158435,158483
4032,220048,189669
4033,132992,138219
4034,376320,376334,701657,397753,701621,701625,376304
4035,258504,258505,256343
4036,8834,5868
4037,376270,393482
4038,366567,370039
4039,267443,158308
4040,258501,162268
4041,220025,257171
4042,243515,267261
4043,79785,137891
4044,14770051,14770047
4045,707371,707368,707367
4046,137936,146020
4047,192307,192292
4048,134991,95423
4049,76331,99577
4050,141369,94972
4051,400276,4072162
4052,700901,700908
4053,4083377,6795350,4082699,14770842,14770841,14769970,4083615
4054,233595,233602,221943
4055,216785,141119
4056,319652,1121145,372491
4057,141214,141204
4058,4081927,707115,503971,4081680,504133,4081993,707112,504079,504145,4081793,504086,4081941,503966,503925,502919,501282,4081848,707226,503943,707299,4082055,499202,4083267,4083624,700971
4059,85142,141882
4060,14755004,14762582,14761061
4061,135052,134959
4062,216681,162245,161091,216678,162257
4063,220213,220218
4064,506008,701652
4065,381803,284769
4066,386961,331905,377904,366000,347807,365788,350088,348200,338609,341010,337086,362162,390105,333752,332543,347930,334112,378108,350077,417907,391199,338611,369739,392519,362388,380099,355599,351922,357181,364327,391118,312844,330952,363831,378563,347060,15082418,339754,365779,346080,354518,345255,293134,350668,343202,366780,363935,369981,332173,418547,339060,368186,336572,391595,297473,364377,346786,331897,338621,364328,352005,349695,396214,312868,346128,354072,395114,332551,345551,395117,386869,394947,387268,365516,365797,336713,391114,338560,332177,332190,362587,370109,362203,312097,387214,369754,350071,15082420,351770,348171,364723,349956,336557,305451,366950,354066,350554,398818
4067,80648,132307,132305
4068,235346,257203,218740,233047
4069,266469,165788,206845
4070,132988,139941
4071,181012,181052,181028,181026
4072,609930,487114,9029184,435214,403451,463708,609925,414129,405006,527254,404324,2455699,412532,406541,414202,412393,427957,527202,410365,412518,414167,527270,1840659,414784,463716,428027,959867,6825319,463725,527197,427824,480518
4073,164854,131144
4074,243514,328942
4075,701961,393468
4076,278193,148237
4077,189537,257143
4078,166499,63241
4079,61807,162013
4080,14770051,14770042
4081,158484,158496
4082,6988,216386
4083,297489,302538
4084,281929,281931,271078,281975
4085,291113,379001
4086,130355,309180
4087,206343,127976
4088,397996,138048,138161,397914,142097,142084,142098,131458,131457,131459,398000,142095,397916,397921,397915,138151
4089,195021,504755,504749,504756
4090,161040,189496
4091,209127,280492
4092,141242,141245
4093,699260,249154
4094,309822,189416
4095,175973,179841
4096,189479,189501
4097,378226,369014,391575,349471,342232,357146,378212,365519,337423,363989,387222,363443,387217,346407,346067,362612,356239,12953110,363931,363435,376540,362617,362610,377466,4055862,372689,366572,502030,337001,366582,372646,355221,351771,320759,345560,305500,387226,378075,338401,365815,387285,390139,347810,333608,341015,378077,338641,399781,366928,347937,357871,369822,360568,341062,362159,378191,336493,378553,363442,366539,377440,369993,4056063,342954,377842,368957,394956,365235,350691,390101,501924,333609,398552,351973,339778,378554,354069,364356,366562,351773,320285,387468,322939,14925571,349762,417893,357156,354089,345223,362157,380492,513958,387512,365505,350701,369083
4098,158534,220200
4099,505962,373041
4100,286021,251666,205278,199519,237358,200701,205254,223175,257199,219136,234038,206219,194949,193336,211919,289089,203567,205203,201208,193325,203578,197276,286998,219206,288107,251814,195901,208604,211680,232988,205782,257203,206103,202078,259154,286775
4101,366562,366578,387293,387204,369993,387217,369036,366589,366572,387278,387512,366927
4102,243604,243613
4103,242387,273641,253570,225429,202908,273628,242639,223180,273677,287722,205647,229790,215248,237368,255318,1627087,213999,15082398,240330,331761,258819,15082357,263410,234044,13046448,211922,235092,249337,241354,239567,259175,233728,213988,242690,244868,233633,289036,246751,240707,230314,248090,205608,309325,247743,206245,248546,253196,270437,4061479,223174,12946276,203385,225093,15082404,230362,237366,252517,232098,241594,242697,206220,250284,213986,235537,211929,219158,230327,230368,233468,255325,232109
4104,189491,158431
4105,181966,181782,173468,177499,181916,173536,173488,181449,162062,173460,181914,162075,181661,181768,181906,181705,173541,181446,181769,181450,181954,179380,181695,181784,181905,162076,173487,181955,173540,173481,181913,181451
4106,245466,257143
4107,381685,700969
4108,114198,9147,114199
4109,141229,141213
4110,273587,244138
4111,249778,279363,286994,195855,188840,286776,172802,285510,212991,168901,205178,197519,167920,286944,286026,191671,239750,286160,286966,171530,286777,194973,251360,167943,286007,205208,286785,286967,287008,250336,251765,286937,175210,286928,191050,251011,195887,287000,192180,286983,195853,287016,237184,253817,170121,288163,175222,211911,286991,192109,13017098,201236,286960,286161,186591,202423,177527,286876,286875,173257,212987,235608,286930,215629,367742,249787,286929,287001,286959,286961,286030,177417,286954,195874,286999,188797,286968,263302,169924,172766,286924,169343,175252,206213,286783
4112,504325,131203
4113,369021,368970,368964,370142,370601,370003,353968,368960,372666,366932,366940,370625,366558,372081,370136,366599,372761,370603,366946,372955,387298,366942,372658,368958,370009,366919
4114,370142,370138,366940,366542,369810,370603
4115,88366,88363
4116,699500,259762
4117,181137,217933
4118,95414,95379
4119,361299,369762,361489
4120,141217,371804
4121,137707,148246
4122,85167,132816
4123,292063,362099,301422,376703,291029,13563916,373479,300888,376838
4124,273541,245529
4125,294050,701658
4126,505965,502371,505972,502355,502384
4127,239330,285256
4128,63578,85116,33933,63541,63539,63663,85118,85125
4129,134990,158471
4130,483039,266401
4131,7040,6997
4132,230097,257146
4133,368813,335971,376766,350606
4134,142107,327532,142103,327578
4135,20837,76673,76671
4136,147624,151132
4137,4081906,4081931,4082011,4082171,4081704
4138,76847,76877
4139,365626,332071,365620,292041,4031231,365613
4140,189500,189512
4141,127665,173643
4142,206359,94211,94210,206390
4143,189493,257150
4144,397835,4072259
4145,175785,221396
4146,397903,397949
4147,141257,90463
4148,176809,267389,267318
4149,7692006,14218931,14862583,12579700,14847580,14854650,12713357,15394443,12839670,11956883,13580805,12713355,10493004,13655559,12206272,14115546,12607368,11496666,11814503,9390623,13284698,10626833,14751131,11403526,9714206,12942860,13044321,12579899,7257058,11814507,14901923,7256897,10828540,14854642,14836412,9593265,14848017,15610644,9009478,15394431,10826382,14326680,12219451,14542057,15058996,14145098,15447084,15610773,15714975,14862550,12240160,13631779,9492447,12240181,11217737,15288589,11814493,12141757,14797552,8636566,11814593,10073545,12142220,9359973,12579694,9346129,15544290,15025110,13163873,13148932,13163867,6852550,9483027,6852312,14509033,14328719,11497691,14610709,15610781,8814327,9650320,9401936,11497384,8929301,13344638,13897082,9528028,15190796,11814591,13885638,14835706,12219491,8808407,12647001,12809120,12240207,8882124,14951630,12142172,14863856,14727214,9707563,5935488,12631942,14797464,11112383,13897102,7692008,14836417,13471376,11496669,15689346,14036328,9402010,9650307,11532843,14862585,14797562,9109813,8377573,14036100,12240107,12710552,12109559,11323853,11669433,13148929,12942762,12809072,9483656,14862732,14906769,13148850,11155014,9527971,12219333,15610646,13885635,12839651,15393528,15058762,9775384,15690711,11766277,12343197,12240182,13897295,9995004,15504814,14509111,12142307,13163892,9383693,12219327,12240123,11403075,9383899,8808394,15641734,9390611,15602028,12219432,13284055,12142156,13892660,15505742,13284622,13892749,12219581,9250472,12219438,10434299,11956824,14466053,10945421,14466707,13531185,15363454,12219337,12142181,13284276,14328717,12109598,15610787,11171198,14542061,15610784
4150,4081871,4082171
4151,173677,174307
4152,173629,145362
4153,378270,14767427
4154,373037,502390
4155,137703,142561
4156,161040,220245
4157,223175,206103,253939,289089
4158,328447,254729
4159,25197,23353,25199,397949
4160,258486,4072259
4161,217471,203138
4162,397810,328521
4163,256142,4061479,1627087,283165,293132,308930,308929,376582,277140,376840,247743,289227,269704,277480
4164,134983,134912
4165,369306,369314
4166,501941,329743,331271,372035,329740,331264,370623,370611,372075,372033,347575,340461,370614,376501,369768,372034,372906,387511,331267,332418
4167,277119,249138
4168,397709,230162,397713
4169,85081,85077
4170,192336,272729
4171,504822,504835
4172,141244,141202
4173,378110,412179,429205,402203,362223,405334,409388,400883
4174,283516,171342,283477,192322,223673
4175,6418,5853
4176,246034,264204
4177,87520,77754,149719,93650,77779,102845,77731,87806,235276,93638,77786,102700,208774,120414,31055,235213,98859,142968,235269
4178,141917,141956,141850
4179,4081708,4083632,499047,4081607
4180,294002,298544
4181,158498,158520,158455,158509
4182,192309,283517,283494,180143
4183,4081871,4081893
4184,505150,505158
4185,158587,158547
4186,369306,279042
4187,697879,707531,697881
4188,179978,203715
4189,216668,216542
4190,258536,245541
4191,158461,220175
4192,158524,158478,133649,158479,158481
4193,287008,286994,285510,207007
4194,76424,76425,76308,76309
4195,134983,141245
4196,505256,505272
4197,158437,158459
4198,2174084,5099451,15350905
4199,373032,373067,702097,373039,373069,373040
4200,397726,273611,381849,397512,254787,397750
4201,294013,294160
4202,239393,292796
4203,240555,248523,215779
4204,230097,189489
4205,397804,256486
4206,503335,4081603
4207,234708,85128,63338
4208,192391,283474,172818,379587,180037,180100,180137,285226,283524,176835,192316,283485
4209,14989784,7987335
4210,135131,125805
4211,157957,157955
4212,483053,4062011
4213,1184528,681277
4214,14749586,278966
4215,158430,158425
4216,164851,146131
4217,134922,135019,220145,220052
4218,289569,282765
4219,697180,707686
4220,217494,239417
4221,135004,133587
4222,366522,366492
4223,135046,134943
4224,370666,309219
4225,381374,328435
4226,391763,305397,365438,378939,301278
4227,138692,136506
4228,134891,135002
4229,328520,328518
4230,14768196,14768263
4231,202953,282076
4232,376507,301267,340469,387280
4233,282483,282466,400700,373116
4234,376647,339386
4235,158461,158471
4236,134907,135049
4237,145370,173936,145376,102574
4238,29795,29796
4239,249144,199225
4240,378629,176039
4241,170151,175991
4242,504417,30591,504418,504404,504406,504414,504416,504419,504415
4243,253939,234041
4244,304329,376638,316439,296151,311961,322083,15082413,320288,331252,342260,335668,322440,320732,322489,307894,339071,332081,302267,333863,4055901,336696,376568,286862
4245,366604,369994
4246,134905,135041
4247,234721,94183
4248,281756,373483
4249,151127,156423
4250,1041164,14770160
4251,294134,291155,290991,269648,269657,294135
4252,4071297,700902
4253,15082423,320463,310356,339386
4254,505256,505240
4255,379920,381000
4256,378555,357122
4257,371849,389661
4258,94222,206390
4259,220210,125799
4260,373041,506006
4261,14777714,14777727
4262,502636,701638,701644
4263,145372,145375
4264,189333,189471
4265,142113,397949
4266,329890,305552
4267,77387,73577,80100,73467,61476,156329,80181,129245,80184,33945,73583,122614,74140,86553,61990,62231,69029,74129,86554,73580
4268,163716,145391
4269,701663,393468
4270,247737,239716,289135,237313,225098,238712,220297,247989
4271,234572,246098
4272,133617,158541
4273,146315,132324
4274,257144,243749
4275,234464,192301
4276,281756,376789
4277,10730,73302
4278,4069589,4069596
4279,174121,195901
4280,273546,254762
4281,381460,257281
4282,200408,700908
4283,116136,243513
4284,232722,227470,234633,233068,221194,224113,232169,502111,257794,328432,235024,328431,233017,233387,219338,240289,233631,225465,224202,293357,273727,233502,502179,233016,227455,239751,233032,237809,227596,233745,282483,261883,253802,224273,230408,234636,225464,225467,232170,236829,227445,232154,502107,282525,238767,227450,282512,253216,241269,248175,259819,223260,227015,263483,224206,241277,233062,233418,282466,259851,381049,373116
4285,254694,254869
4286,157957,157955,216792
4287,141231,95391
4288,209114,237159
4289,402460,330933,363898,391104,362608,333651,365518,321878,353970,399359,372070,346499,372025,307077,313515,347633,353676,341042,369749,330886,329861,313512,502026,366952,387236,368896,362345,359246,372077,396416,315005,341167,372023,377503,345544,380072,501948,370626,305031,514045,331079,387225,313500,391202,372064,355581,362164,387445,372058,332174,354087,372068,321243,395107,372059,376790,309546,378096,387220,395252,372078,387256,314854,335336,372080,332974,372057,350066,369988,387291,372533,345561,365763,372661,398584,372073,393494,320562,355691,362221,312048,369759,399358,413232,372079,396266,387241,355892,393771,344885
4290,189280,369589,173049,148042,370313
4291,79825,88842
4292,220169,158479
4293,279248,279237,327605
4294,4031942,192281
4295,255852,221745,205120
4296,146019,141219
4297,95438,95423
4298,158504,189539
4299,158481,189518
4300,462610,4062000
4301,106144,71369,128084
4302,294017,254736
4303,112160,131210
4304,387211,405477
4305,376344,369368
4306,150337,150339
4307,4056561,14767312
4308,278126,197452
4309,133832,119598,102557,102546,133846,116395,116233
4310,18746,120232,20911,30858
4311,254847,254857,245546
4312,85262,206313
4313,697359,697356
4314,149645,147647
4315,236206,236194
4316,338377,242861
4317,220252,189496
4318,504531,504529,504510,504525,504522
4319,376643,376704
4320,158475,189518
4321,504814,502109,310575,149640
4322,504549,504541,504550
4323,157959,64374
4324,273383,273392
4325,174264,161704
4326,276783,372783
4327,179843,176152
4328,142436,142423,131492,142420,142377,131493,142388,142391,142393,142471,142421,142417,142454,142415,142409,142429,216651,29318,142438,142367,142411,131487,142422,131491,142413,142419,142489,142457,131488,142396,142416,142446,142440,142365,142456,131320,142459,216653,142424,142386,142404,142387,142383,131490,142400
4329,189424,243640
4330,14770160,4072008
4331,309230,163898
4332,158211,189346
4333,131205,76304
4334,329017,243578
4335,254856,257695
4336,309230,292793
4337,1307716,5095644,1239109
4338,266419,292497,266421,288439,272859
4339,79857,79854
4340,368907,369823
4341,1184527,1184540
4342,376310,376327
4343,134934,95396
4344,141231,95387
4345,6564988,5332896,5332903
4346,31479,397907,82511
4347,254852,254836
4348,372033,366578,387293,387204,370623,387278,366927
4349,137665,135006
4350,99448,131374
4351,31502,19785
4352,14777714,14777731
4353,87520,77754,149719,77779,102845,77731,87806,235276,93649,93638,77786,102700,208774,120414,31055,235213,98859,142968,235269
4354,142592,200114,175963,138985,142924,142903,163709,142901,162867
4355,125792,125799
4356,141109,141157,141092,141511,141115,141110
4357,261433,397817
4358,127971,131766
4359,294064,328414
4360,502672,502682
4361,189672,378378
4362,154591,164847
4363,296395,4031238
4364,378303,378296
4365,304987,273682,307860,360418,282981,268387,272906,286863,273684,268328,281720,285714,281547,303069,333861,296148,283349,291781,270572,308987,266297,307080,275948,258339,330932,273651,273675,299903,322080,320332,301456,396452,322967,272885,303242,256951,275725,310233,247738,281734,327656,300393,292606,360878,320721,275942,296601
4366,158506,158517
4367,135022,135031
4368,400276,1184521
4369,283456,697859,697858
4370,697710,6795319
4371,239330,249139
4372,141237,95390
4373,205392,166126
4374,292063,291029,292041,301422
4375,205297,173275
4376,387216,366534,395609
4377,503356,403715
4378,248248,270588
4379,158534,257125
4380,502650,294172
4381,158491,133649
4382,263240,224206
4383,156204,156199,7511,8571,156081,156011,155988,156210,155987,7033,156040,156205,156202,156016,156018,156043,6929,156200
4384,243747,220018
4385,333089,329566
4386,397990,138129,142079,142082
4387,189476,189544
4388,504687,504487
4389,294154,369373
4390,161059,161091,162257,216678
4391,331269,292502
4392,393453,506006
4393,83302,83310
4394,5221,5152,115565,5157,5289,5158,120345,5150
4395,370666,370663
4396,128295,127707
4397,502879,369331
4398,97073,119334
4399,278026,244535
4400,156810,146125,167597,167633
4401,256333,245537
4402,14749586,14749581
4403,393480,502387
4404,254768,254749
4405,127717,134284
4406,14770160,403723
4407,368813,336041,370590,370584,364741,370585,309600,335322,365660,336831,364738,357121,372086,338415,501998,339380,341233,338414,501983,372743,338161,351397,366477,338385,364750,338166,335971,370034,387464,350606,514002,346489,343369,356054,387229,336002,505743,364737,338173,330878,334178,369760,340466,505744,335324,14749692,372741,334434,399808,351379,372943,372767,399200,14749662,376072,343445,341247,373105,370591,387209
4408,4072163,9572811
4409,189534,189489
4410,267386,243613
4411,142922,175869
4412,254756,502721
4413,237157,212406
4414,390942,201371,386927,390943
4415,127951,127934,131866,131714,131767
4416,191292,131677,191398,76648,206880,191393
4417,151988,151136,151133,151132,151137,151135
4418,176443,146179,181527,181893,181786,181607,181526,173534,182072
4419,266511,328518
4420,278894,278854,278880,278876
4421,245542,254773
4422,177512,189496
4423,267417,243491
4424,302813,239417
4425,133748,137512,141814,133756
4426,199423,200473
4427,95389,95396
4428,135058,135012
4429,181059,162267,166433,162259
4430,297,2791
4431,504731,504702
4432,707114,4083626
4433,14393464,14389203
4434,378264,376343
4435,373447,322080,396201,376742
4436,134934,208447,125800
4437,378378,84961
4438,206339,141148
4439,166499,98870
4440,176142,174274,176141
4441,242866,379677
4442,135022,125802
4443,220022,137630
4444,254848,254727
4445,208130,135111
4446,83507,63349
4447,699474,696639,697359,707530,697356
4448,294169,294078
4449,189512,158538
4450,705719,254852
4451,189491,177511
4452,502183,700925
4453,85112,63050
4454,309532,330933,376719,333651,321878,372047,372070,274445,372061,372025,372046,307077,372056,313515,341042,369749,329861,330886,264421,313512,387236,351930,326915,359246,372077,372042,372043,372054,396416,315005,341167,372023,310242,345544,370626,305031,259712,292524,331079,387225,313500,391202,372064,355581,372058,332174,354087,301488,372068,373433,321243,322099,403059,372059,290673,376790,314341,309546,387220,335606,387256,372078,314854,335336,372080,332974,372057,369988,350066,387291,345561,372073,320562,268264,355691,312048,369759,299985,372079,396266,387241,344885
4455,258031,258026,258021,397115
4456,330381,4031221,4031220,284834,289562,299838,4031219,281813,277400,296211,277625,292627,248223,4031215,281620,4031224,4031211,255312,300893,275657,274869,275659,275662,283221,266846,277632
4457,83509,83522
4458,285213,697866,699560,242852,258033,242861,253626,697854,699511,258006
4459,220025,177512
4460,99567,99564
4461,158233,158232
4462,311668,263410
4463,212406,239417
4464,1184520,1184539,1184514
4465,208130,129068
4466,179848,180101
4467,697849,707562
4468,329034,267317
4469,135014,135012
4470,163716,700915
4471,296567,360572,366056,396177,288431,360486,308929,282983,303074,292248,308932,376741,314407,396272,322456,308930,293132,396559,300215,275812,376582,304328,306940,340485,296154,376840,316104,296439,299948,358329,330015
4472,237166,378309
4473,258549,254866,256481,258537,256344,294013
4474,122091,122088,122085,189318
4475,70400,189722
4476,209127,209114
4477,208787,143067,149716,218469,235207,235268,288805,235237,205351,118607,235320
4478,133484,504513
4479,127783,127762,98867
4480,240616,239395
4481,209380,697590
4482,141239,141208
4483,180101,283516
4484,267389,171721,267318
4485,271078,161195
4486,328718,369310
4487,4071303,707688
4488,253980,269262
4489,198905,166324
4490,138209,129684
4491,373425,376648,376821,373439,373424,373466
4492,203659,203687
4493,158506,158489
4494,405006,9029184,487114,403451,427956,414129,428574,399973,2455699,406541,414052,427957,527202,410365,412393,412570,414167,527270,414784,428027,959867,503624,427951,527197,394195,480518,403221,609930,398674,413679,435214,609925,459730,414766,527254,414752,412532,412475,414202,412517,398723,1840659,463716,412533,419282,6825319,463725,427824,759847,400350
4495,309532,330933,363898,291106,391104,387219,376724,362608,333651,501999,369793,365518,373448,321878,353970,372047,346499,307077,373495,373413,313515,347633,376550,356453,393793,341042,353676,329861,310315,348377,330886,376640,502026,387236,372032,351930,326915,359246,372077,372042,376812,370103,372043,312016,341167,369821,396416,315005,377503,345544,501948,380072,305031,372062,4081220,290229,331079,391202,362164,369788,355581,309600,387445,391762,291107,332174,354087,366597,321243,322099,370154,403059,395107,372059,387499,314341,355892,373468,297943,501996,335606,387256,372078,376064,370118,335336,332974,372057,350066,312825,345561,365763,372661,320562,355691,312048,369782,299985,413232,396266,368951,344885
4496,397406,217937
4497,707106,501813
4498,304329,331077,308925,331842,296151,286862
4499,350668,386961,331905,366000,332173,350088,368186,348200,346786,390105,362162,333752,352005,346128,347930,334112,395114,350077,378108,395117,386869,417907,345551,369735,365797,391114,362587,338560,355599,370109,380099,363831,339754,348171,364723,349956,346080,354066,398818
4500,127795,119598
4501,8907,5801
4502,141311,22592
4503,283539,699598
4504,16228,16229
4505,3334,15612
4506,257243,257242,257215,257241,257239,257229,257218,257222,257233,257224,257214,257227,257244
4507,400720,332149,400710,400769,400721,400725
4508,165795,165804
4509,240704,244535
4510,502655,245543
4511,161999,93331
4512,4081967,6781668,14770021,6795280
4513,150577,151057
4514,141290,157938
4515,216682,328622
4516,376568,335979,333863,335978
4517,129456,108500
4518,254847,397797
4519,220206,220174
4520,165808,124280
4521,14749586,156423
4522,259160,244857,242610,239697,223179,258285,270420
4523,146839,78856,86555
4524,198799,205313
4525,376704,312592
4526,81730,88842,132400
4527,164851,263243,263236
4528,700910,700894,277105
4529,242854,259761,697855,248314
4530,273583,257694
4531,258482,397822
4532,90510,98685
4533,257133,278195
4534,133613,158494,158515
4535,227515,237816
4536,266512,258478
4537,137707,137665,142564
4538,215538,215552
4539,502172,227454
4540,290241,298537
4541,361873,333752,377662,378546,352005,378566
4542,158430,158546
4543,278967,156423
4544,2113167,2932614,1941578,1048238,668456,7591058,5057875,1697192,667810,1139044,5067957,1697184,1095363,2932682,2081528,710506,7778764,7778753,846623,7597827,7778779,1139167,7778757,3102076,5116065,5066981,4804850,5143300,626648,3102065,4805936,3950066,7778771,2172517,5049590,2932617,3102060,13175667,1123360,5095323,647969,2932612,2234810,5098138,1307709,13175608,2172532,718223,661178,775248,654829,766056,1123353,2172522,7598788,1719910,4061482,739686,641518,1697197,1665257,984688,1224942,5098135,710533,996003,1420637,956411,5058090,1307720,995172,5099463,1238902,654824,1399237,7778762,7623303,1240998,1305780,615068,1665248,1123351,7778767,1665252,2234811,626647,2234814,846601,2172523,7590312,7596571,683594,3138567
4545,84566,243462
4546,10434073,11922807,7987343
4547,158440,135053
4548,189493,158532
4549,158219,158225
4550,140999,502156
4551,397810,294183
4552,71957,87580
4553,6945,5351
4554,8883,99479
4555,243592,243595
4556,141245,142568
4557,200601,234452
4558,257157,243377
4559,502369,376353
4560,234573,243725,327824,258626,327836,262582,256100,327834,243730
4561,244543,237165
4562,61511,73603
4563,114348,25042,114399,114349
4564,152184,152749
4565,257692,294176
4566,142429,131473
4567,283474,426186
4568,177509,162277
4569,194956,233455,211704
4570,141240,95414
4571,220228,189477
4572,699249,259762
4573,225500,218901
4574,28847,105349,96139,144604,28846
4575,99247,95388
4576,253961,234953
4577,261436,261434
4578,14749480,502116,502122
4579,200272,239412
4580,135056,134913
4581,85269,84650,84636,33927,85108,84652
4582,95397,216785
4583,85271,85154,85150,85152,85153
4584,387228,369820
4585,158461,158481,133613
4586,145377,145380
4587,294066,701632
4588,134916,371789
4589,63663,63578,85203,33933,63539,85118,85125
4590,179844,145391
4591,85074,64905
4592,4082007,4082173,4082023
4593,220184,189516
4594,151779,156557
4595,294158,294061,294052
4596,387228,644636
4597,64727,180860
4598,158504,135127
4599,192312,283493
4600,206162,219152,172771
4601,142031,234442
4602,243592,243583
4603,206350,141217
4604,369751,312856,369810,366470,370138,387454,309001,372026,312865
4605,199239,379574,255890,199164,243348,199154,199060,266437,212421,200275,199261,221725,199062
4606,97102,127879
4607,30814,77444
4608,104803,93209
4609,134029,134028
4610,141197,85162
4611,141331,141102
4612,120203,120206
4613,198141,462581
4614,220174,135013
4615,160254,147962,149716,129745,160255
4616,131280,206840
4617,141135,141089
4618,94582,139377
4619,143930,378307
4620,181981,112129
4621,243387,243491
4622,283519,176836
4623,79763,79764
4624,282765,248178
4625,124351,97102
4626,699474,696639,707530
4627,146019,137907
4628,305538,307755,314046,315203,293079,309795,312596,305540,320152,298530,286077,502176,277396,321751,313066
4629,19115,7504,19130,24798,19131,20849,20851,22989,22988,28118,7184,24796,22986
4630,132405,79817,132397,132398,132402
4631,400274,1273442
4632,14767318,14767441
4633,192335,283478
4634,373599,379344,373581
4635,124280,146358
4636,697863,285257
4637,142407,142427,142410,142398,99256,142458,142401,142399,142462,142452
4638,699482,285561,707686,285228,699502
4639,9959271,9955849
4640,258014,284984
4641,64379,142334,64389
4642,242275,285133
4643,516140,366566
4644,293518,378356
4645,369809,502002,365658,453797,513968,410369,344868,387216,366534,343447,343379,6825432,387210,356039,501905,403450,381574,365656,353967,637074,366471,480422,412888,480507,365653,481290,336157,365643,387289,959877,414891,363199,501795,419295,353951,414163,387247,338397,398725,366483,425372,366566,395079,503550,390449,6825358,419284,353969,369082,959868,399792,369758,368937,644627,387301,503555,362653,398226,480528,508595,358209,644648,368812,365667
4646,298553,294438,321890,357125,275882,322953,305039,285687,296501,327733,350090,396395,376796,377911,322485,298573,332544,333384,354519,247737,309531,268378,501923,376799,342945,302491,376602,270510,291638,353490,346119,290108,319708,361221,15082406,281526,331050,253432,331875,386841,348199,4055883,376725,304990,334198,293681,296125,299938,376754,350079,14925678,273649,331526,342256,270158,396187,376740,320440,321249,308148,350087,290702,305837,295119,292306,363942,303215,310249,282870,330257,353632,331070,341051,255961,312828,333330,396455,368163,12995401,281738,302089,326930,304183,329858,376653,299968,297479,321198,242386,268286,322443,348169,291966,332183,314999,321241,311673,275847,314357,14925727,360755,291645,299584,312839,362649,350076,319729,321227,349895,283359,275759,330018,396195,340377,332952,332182,311679,315788,322143,330028,307862,296529,290713,287602,277849,331057,322444,307881,348161,358479,319734,319637,275946,330925,381110,299897,331054,312809,373501,305019,14925244,332971,301498,4055904,330975,314344,339678,307083,296520,282985,281464,313543,346776,322457,338636,299988,299900,343373,360541,381129,308933,320330,299895,282817,313702,332713,305347,296120,313513,304996,327742,304918,376811,332556,307882,346115,312832,306979,305021,331537,319736,300764,362242,332796,313517,327658,319732,311672,339848,338723,391106,391581,331821,275901,319726,321922,322074,376797,370023,295854,381582,320329,277477,331843,279243,15082410,339834,322962,331693,277537,340479,321203,312081,298347,309026,396937,355535,256210,336744,288450
4647,175880,166024,161866
4648,75880,75152,75881
4649,95366,135037
4650,376811,339386
4651,296511,294420,396217
4652,84626,99271
4653,309583,376267,309584,309614,309617,309632,309588
4654,257148,162443
4655,25205,141294
4656,4072161,1184535
4657,257188,161902,14749583
4658,365771,362250,377662,338274,378546,393781,362174,378566,361873,400355,411993,516144,401784
4659,1367162,6785457
4660,142324,7003
4661,181779,175869
4662,421438,307085,362099,376703,13563916,373479,300888,376838
4663,707336,503987
4664,220967,253934
4665,233016,263483,270352,233062,236222,240284,238767,248182
4666,291395,257794,259819
4667,95424,95395
4668,378358,181449
4669,294054,254737
4670,220187,134905,220165
4671,77441,189322
4672,135120,158533
4673,75193,288010,75573,75576,75178,75182
4674,200422,200388
4675,502390,505595
4676,14769833,14769177
4677,4072160,403705
4678,7023,216627
4679,254754,294058
4680,76433,76289
4681,171317,164826
4682,376629,312592
4683,329740,305552,340461,329743
4684,220171,125804
4685,158370,243582
4686,278193,371792
4687,504540,504848,504862
4688,277041,255489
4689,74129,108537
4690,227454,400700
4691,243655,189432
4692,258495,379234,371829
4693,4070963,4070957
4694,89180,76432
4695,707316,6785409
4696,139268,143444,132985
4697,217934,298543
4698,137949,142056,141992,141990,141642,137880,142061,141960,133763,137946,141989,137958,142048,208126,141335,141995,141952,141959,142007,234716,137954,141976,141980,141958,142000,141953,137972,141982,137959,141986,137480,141948,142003,142006,137942,142005,141987,137948,141336,142009,133762,129067,137482,133757,137937
4699,378295,4072259
4700,158311,189336
4701,146015,151916
4702,31484,243395
4703,133607,133649,158477,158473,133609,158494,133608,133606,158478,133629,133601,133586,133645,133638,133630,133611,133642,133613,133618,133652,133604,133614,158481,133610,133646
4704,224878,224876
4705,455808,407145,515519,366592,412133,409368,413289,491799,419270,419384,392562,577618,2462402,372691,410756,403948,413468,353942,409045,412016,416809,391079,468329,421120,409443,481334,409044,404276,487471,410076,527220,415783,512113,407949,411873,428576,406559,406553,427899,493326,487156
4706,4081699,6795350,4081845
4707,195601,195597,195641,195635,170531,195598,177714,195599
4708,503349,1184538
4709,327366,294184
4710,6785457,4081971
4711,89630,80102
4712,6945,12572
4713,134981,137845
4714,329740,329743,298843,340461
4715,279181,181127
4716,238028,292793
4717,387789,208832
4718,206812,298542
4719,6816027,4005744
4720,95418,95402
4721,160436,160435,180142,180103,180138,180137
4722,243407,117500,243602,117502
4723,1760456,4062000
4724,504799,505256
4725,6511912,12325210,12324302
4726,24686,76304
4727,335273,4031463
4728,504087,503947
4729,93362,188662
4730,94181,141115
4731,699639,242866
4732,814560,815400,502611
4733,100251,124418,97140,100252
4734,245526,397791
4735,158536,189491
4736,292502,376799
4737,504471,504470,504461,504474,504469
4738,158549,158586
4739,94224,85262
4740,372110,221436
4741,309190,279527
4742,146283,146310
4743,158598,158546
4744,142698,245790
4745,504732,195065,505234,195002
4746,134962,137841
4747,9572782,9572742
4748,137706,206356
4749,75576,120201
4750,135044,134903
4751,707501,502202
4752,502141,163650,191667
4753,483044,237152
4754,133618,133623
4755,504425,505165
4756,133598,133622
4757,254854,257689
4758,129981,145369
4759,235565,225467,241269
4760,12958234,12958409
4761,146247,146239
4762,131677,191398,133126,153876,206880,89373,135255,191292,133122,133125,133118,95331,191393
4763,161050,166433,162259
4764,95419,134902
4765,279297,294023
4766,150340,149788,150339
4767,414723,419287,405459,414733,644645,759846,527211,644630,427860,476014,414151,428249,508547,406958,411901,414205,644637,414849,490080,4081844,435242,427902,404452,481355,412506,453791,527268,427864,427961,644639,637072,959863,427946,510025,453788,527217,14866753,412499,404327,403215,470822,453781,414081,427882,959888,403080,2455562
4768,294016,369371
4769,135020,95434
4770,66175,29279,25024
4771,199027,220493
4772,378309,284648
4773,4081717,4081999
4774,502382,502380
4775,378249,368637
4776,376630,502207,362099,298764,373458,376703,320576,373472,13563916,373479,370634,376838
4777,13871190,94893
4778,141216,85176
4779,22672,7023
4780,701637,376295
4781,25512,173401
4782,127795,127752
4783,14770841,4081943
4784,189476,220243
4785,242387,235112,273641,253570,237365,273628,242639,240769,273677,287722,274831,289227,269704,396288,284877,256142,255318,1627087,283165,15082398,240330,259206,258819,15082357,263410,234044,13046448,277140,259175,239567,241354,275845,268385,244868,233633,274671,242690,289036,246751,240707,230314,248090,278059,309325,247743,248546,253196,270437,4061479,286342,12946276,252517,15082404,244719,241594,242697,249961,250284,230327,275715,233468,277480
4786,85216,141103
4787,71839,62957,29777,25713,208689,16373
4788,483046,237175
4789,85145,63541
4790,502705,294157
4791,4072075,4072076
4792,376342,393463
4793,205313,192285
4794,158598,189669
4795,697682,71867,151062,131899,78744
4796,94982,220148
4797,327387,327353,373035,328306,328283,378278,327349,327376,381411,381412,327346
4798,85139,141149
4799,328293,327393,327341,381366,328331,293998,328369,381385
4800,141230,142564
4801,94676,100261
4802,99409,8856
4803,245537,701666
4804,199290,255822
4805,4082008,4082017
4806,254847,254857,254781
4807,8953,6977,8698
4808,363877,362358,334104,341075,340295,376424,330916,363937,355763,338635,332960
4809,205782,239697,242610,223179,270420
4810,15213974,1184527
4811,243748,257117
4812,192275,180143
4813,366534,387299,366606
4814,220032,135042
4815,95389,135129
4816,294017,701641
4817,701618,393434
4818,14768125,14768122
4819,149786,135107,150135,150334,150140,135088,135104,150300,150155,135095,150158,150304,135106,135085,135091,134890,150303,150147,150134,150137
4820,244524,255822
4821,99279,137904
4822,309635,309579,294179,309589,309585,309582
4823,6959,138075,6505,87500
4824,14862713,14862594,9383896,12850879
4825,7933,20983,20999
4826,158491,158505
4827,162267,189477
4828,257250,257258
4829,273580,261425,273539
4830,243599,243495
4831,174274,176140,176142
4832,189344,189397
4833,134918,95375
4834,707552,703132
4835,158434,189519
4836,141210,206332
4837,238753,270352
4838,220167,243736
4839,502374,376353
4840,5143300,9251569,4805936,7987328,1307709,5099463,4804850,14388281
4841,235112,249014
4842,397779,4072262,277417,4072257,397791,397826
4843,158488,158490
4844,404285,351761
4845,144278,144268
4846,95438,95404
4847,85113,85223,86211,85221,85077,85067,85063,85064
4848,158317,158325,189370,158315,189474,122030,158311
4849,312589,312588
4850,4062020,4062000,4062011
4851,2825296,697946
4852,172835,14749581
4853,707264,4083626
4854,137703,142564
4855,707348,697834,707343,697903,4062012
4856,275889,241603
4857,378270,397765
4858,391078,959877,369766,405472,410368,2932714,411859,453796,406546,413624,406549,1310806
4859,243495,158297
4860,254782,256345,258500
4861,696766,699311,699262
4862,294013,294078
4863,334468,259851,249945,255317
4864,505174,504645
4865,206310,134939
4866,257251,257264
4867,397812,266531
4868,4031237,422480
4869,133607,133609,133611,133608,133606,133618,133629,133601,133645,133604,133614,158481,133610,135008,133646
4870,389843,700969
4871,376296,376352,502390,376276
4872,137872,189668
4873,369306,328718
4874,309810,243659
4875,412554,340373,343430,338384,338428,345666,357201,412557,14749654,372914,332350,414101,346445,335970,377934,376067,362656,501904,414072,332417,354683,341229,357195,414070,356028,412553,372728,372075,414182,336126,341262,399360,353973,345210,366530,340291,376551,341264,341417,357122,354783,336145,336266,348328,376504,351942
4876,158516,133623
4877,148100,148106
4878,273542,273576,273543
4879,180139,198123
4880,220187,220155
4881,368937,419295,363199,503555,353951,353967,353969,414824
4882,4083617,14769992
4883,294175,294173
4884,76352,76357,76349,76344
4885,254848,216752
4886,506171,393436
4887,242866,242898
4888,378610,378975
4889,370666,242402
4890,135004,134950
4891,84640,85119
4892,150426,134198
4893,379920,234306
4894,212414,212406
4895,151214,83305
4896,108500,131142
4897,176809,373082
4898,141827,85281
4899,206322,206328
4900,336167,503555,353951,368979,353967,338397,343447,353969,336164,336157,356039
4901,14768243,14769169
4902,8673,9045,147170,113864
4903,169573,167155,169570
4904,200277,197206
4905,328171,328170
4906,278875,278882,278858
4907,125802,397584
4908,278192,261425
4909,312097,298383
4910,328975,224753
4911,283531,203727
4912,30814,78757,267193
4913,220157,220170
4914,270352,282765
4915,6628,64898
4916,283474,172822
4917,277124,277125
4918,141352,141897
4919,179850,181779
4920,135014,135062
4921,4072262,397783,397793,397837,397831,397779,397838,397836,397826,397833,397791,397834,397832
4922,234465,179846
4923,294071,381370
4924,701640,393478
4925,189490,189481
4926,64389,216625
4927,502698,502677,328434
4928,239575,370661
4929,376335,294039
4930,257283,257276
4931,192279,192309,283517,283494
4932,273395,397839
4933,154164,138617
4934,14174187,14174436
4935,294013,294055
4936,95433,134928
4937,387232,366604
4938,1184523,4072161
4939,234306,234312
4940,94236,94242,19943
4941,1184523,7987333
4942,284990,699587
4943,94195,206351
4944,273584,254753,273571
4945,4031233,4031230,316026,277396,365609
4946,194215,329079,208696,369632,134453
4947,215557,215552
4948,93686,75880,75881
4949,133619,133642
4950,362649,350076,319729,321890,357125,321227,322953,349895,330018,340377,396195,332952,332182,315788,322143,350090,327733,376796,396395,331057,322444,307881,377911,322485,358479,319734,398983,348161,319637,330925,331054,332544,333384,354519,312809,312839,309531,501923,397187,373501,332971,4055904,342945,330975,314344,339678,307083,302491,346776,313543,353490,322457,346119,338636,343373,319708,361221,320330,331050,386841,331875,402293,313702,332713,348199,376725,313513,4055883,334198,332556,327742,304918,307882,346115,364318,350079,14925678,312832,306979,305021,331537,319736,331526,342256,362242,321249,332796,320440,396187,376740,350087,319732,311672,363942,339848,338723,362246,310249,391106,387221,391581,330257,353632,331070,362163,341051,363936,319726,333330,321922,368163,322074,364338,370023,12995401,302089,320329,326930,398572,363993,304183,331843,353975,329858,314357,299968,339834,322962,321198,322443,364353,340479,321203,312081,332183,348169,314999,321241,355535,14925727,336744,360755
4951,237167,483055
4952,135085,134890,135095,135107,125803,135104,135106
4953,189686,243486
4954,395082,400270
4955,10705,10663
4956,257169,189489
4957,376571,332426
4958,373410,300214
4959,387838,503947
4960,189344,122073
4961,502360,393478
4962,274452,312609,288508,284661,274681,281575,291738,259124,281746,291644,281808,285742,396922,308975,255585,296523,286127,283176,281877,282889,285892,396230,292529,239667,275785,282815,282147,258368,299688,240307,296449,268241,275943,277491
4963,244544,244542,244545
4964,25605,24786,20847,24799,20842,8051,25608,24793,16401,16402,19123,22978,24807,7175,22984,23002,25615,25614,28122,24800,22998,19116,28115,25609,19119,20845,19124,24806,19125,23000,25616
4965,421527,15082226,502091,145496,195164,429836,145685,278998
4966,189961,147529
4967,372032,376550,305552
4968,504598,505114
4969,234438,173932
4970,179981,192309,283494,283517
4971,85091,85137
4972,397608,257143
4973,14847576,13148942
4974,76886,71312,61235,71354,61785,61844,63243,101888,62225,101373,73577,73460,73467,73544,61476,156329,101896,122387,30419,80181,76170,129245,61141,78800,61833,76629,194201,76621,33945,80179,122614,101895,61465,96963,30883,73553,62231,122856,69029,101897,502149,73580,87579,64502,77387,35025,62194,73452,78801,62741,33942,35022,73559,122633,80184,29736,73583,31545,78803,73551,86553,78815,61990,31114,30884,86554,30621
4975,64382,64378
4976,135014,158481
4977,77445,158306
4978,257170,243739
4979,293062,331077,331842,308925,309437,297489,286062
4980,4031233,372063,4031230,316026,4031235,4031240,365609
4981,325939,259754
4982,502911,697659
4983,175871,173489,154827,151417,153338,175835,175635
4984,216621,216620
4985,134931,371787
4986,376343,328414
4987,84567,189369
4988,134964,95414
4989,370611,331267,372033,376501,370614,331271,369768,372035,372034,331264,387511,399202,372075,332418
4990,381548,69727,93257,93074,697680,101896,65720,140404,120451,78762,78744,131899,108537,75737,697682,123266,75752,33953,76648,96963,75359,32518,75086,86225,61307,63725,101897
4991,220047,220048
4992,161829,192392
4993,6629,142338
4994,285374,200408
4995,292502,376647
4996,250238,333108
4997,134918,141255
4998,137845,142567
4999,278966,235230,167934
5000,273366,273378,273379,328520
5001,158367,158338
5002,14751164,14751221
5003,202806,215650,231959
5004,158459,158479
5005,4591,151259
5006,133607,158477,158541,158473,133615,133609,158494,133611,133608,133606,133652,133613,133586,133614,133610,133646
5007,387346,387349
5008,95412,141641
5009,134995,158486
5010,153730,168302
5011,158512,135003
5012,277047,212471
5013,373058,505974
5014,267356,89980,243450
5015,291975,301267,312588
5016,74836,243509
5017,4032194,4032531,206463,4032201,4032237,174516,4032428,4032199
5018,76397,76416
5019,131764,66124
5020,301008,238025
5021,88271,88282
5022,429224,164831
5023,267352,267368
5024,244542,302809
5025,212251,234644,237866
5026,219049,207007
5027,376789,370602
5028,134944,134979
5029,237045,245065,203185
5030,220034,137848,220017
5031,215582,199039
5032,162445,230097
5033,378295,254723
5034,123190,8971
5035,134919,94973
5036,135005,220018
5037,219869,254845
5038,94181,206322,206384
5039,320759,366466,320285,322939,305500
5040,14769325,14769870
5041,331269,292426
5042,379215,4444
5043,175972,175922
5044,294077,376270
5045,5345,28752
5046,84325,100152
5047,180861,11405
5048,369514,118540,78688,79464,135256,95078,90465,127629,91141,108090,108258,93667,135263,89585,76690
5049,134961,95432
5050,220263,258514
5051,154170,266485
5052,4082033,697650,4081950,499046,707227,697536
5053,134945,135058
5054,79785,79784
5055,239399,239398
5056,216839,148232,148233,148231
5057,504674,504466
5058,273580,273539,294026
5059,6880,7047,5128
5060,14767447,14767419,14767439,14767435,14767440,14767367,14767319,14767402,14767418
5061,328774,328809,328775,328825
5062,506092,506103
5063,254764,254858
5064,381807,252832
5065,258014,285114
5066,502715,256339,256475
5067,373410,331905,369981,332173,338560,370109,350088,348200,369754,339754,333752,352005,349956,346128,334112,350077,346080,345551
5068,137857,137853,397539
5069,30795,189332
5070,141217,206343
5071,6760681,14822357
5072,301422,292063,291029,376827
5073,6945,87497
5074,135019,135049,220046,220051,220034,220036,220017,135053,220033,220031,220039
5075,189541,158593
5076,369766,369764
5077,294064,294160
5078,297094,304651
5079,237038,280246
5080,189535,189530
5081,369766,370621
5082,216384,189487
5083,701659,393461,506173,393458,393446
5084,399615,499250
5085,379677,285548
5086,282733,295530
5087,697058,330737
5088,216661,95397
5089,14769907,14768261,14769963
5090,254852,257694
5091,502207,373472,349486,13563916,373479,370634,373498
5092,4089887,4083568
5093,283531,203726
5094,499161,339386
5095,79800,79791
5096,135014,134945
5097,216651,142407,142427,99256,142458,142401,142399,142462,142452
5098,1519354,4005753,8636635,9482333,11323844,12240114,12187409
5099,14777714,6795398
5100,1241000,400289
5101,309581,506005,309593,309580,309588,373072,309615,373039,373063,309614,309628,373055,373046,373067,373043,309591,309632,373025,373050,373026,506002,373062,309625,309634,506004,309583,303850,373053,309627,309584,329544,505994,309427,309611,506008,308824,303845,308825,309624,309622,373069,309617
5102,14767316,378267
5103,134905,95432
5104,200473,255428
5105,372033,370623,366950
5106,219156,195855,197519
5107,189492,216851
5108,233515,269262
5109,328961,329017
5110,290214,302318,370601,305552,15082424,310356,15082423,376408,372081,291992,312100,310306,15082412,320463,376490,320547,320162,378924,15082408,305387,297447,15082421,291986,312079,378919
5111,220040,95424
5112,230467,205486,172642,218971,168854,15082352,197576,426175,221645,230416,174011,238791,193601,191450,173270,174820,193597,210300,214925,173261,207930,188709,237281,236218,214919,192043,192126,502133,175253,172651,237497,192048,224167,212220,220992,172927,232580,502123,233521,230534,373023,195820,284313,369655,174000,172654,238341,228129,281280,171598,369667,238315,221599,200783,174010,172924,221604,188705,230421,504865,208490,192640,220959,232650,224191,177074,223349,1287738,230473,289469,237214,192647,221049,197809,205490,218135,175262,194836,253844,237268,328782,202947,210317,172628,202378,278989,220970,230420,278830,228146,232705,237209,237211,170148,278849,173260,222195,212219,206500,502167,284271,173274,172653,369671,212221,177082,235344,193607,213223,173272,207376,230532,224140,195795,207503,177691,236224,168953,234629,218180,192130,278986,195811,210334,205296,223290,224119,233538,195818,174006,209301,502145,206565,178492,207933,191447,179477,218093,221644
5113,502676,328434
5114,5332903,2518731,5332896
5115,194956,211704,197511
5116,237136,181453
5117,205392,173049
5118,261434,206268
5119,181900,180087,180072,176836
5120,181061,222137
5121,14768252,14768260
5122,239417,239395
5123,403720,503347
5124,376354,376256
5125,14768257,14769184
5126,135014,134957
5127,217494,302810
5128,141241,134922
5129,209367,253961
5130,14770169,14835565
5131,158595,257126
5132,259837,330381,4031221,4031220,284834,289562,299838,4031219,281813,277400,277625,296211,292627,248223,4031215,281620,4031224,4031211,300893,255312,274869,275657,275659,275662,283221,266846,277632
5133,270588,312592
5134,397809,502718
5135,197274,206162,211707,278954,174148,15082351,202086,207412,223178,225118,211703,171390,220350,219152,237188,263252,238647,179011,219138,206126,206114,195877,172735,219157,172790,167947,225076,230340,288193,219154,225427,195845,167945,197532,220291
5136,14755008,14762672
5137,243393,267256
5138,255853,180033,180072
5139,203726,203678
5140,130116,127795
5141,4071303,400260
5142,502188,242858
5143,148204,148250,148255,134995,148235,148245
5144,401481,427981
5145,95397,95391
5146,87678,62579,106145,78780,35021,75151
5147,206359,206360
5148,365785,409052
5149,697690,4071308
5150,4083614,4081696
5151,93640,152810
5152,195662,193606,218429
5153,393542,503728
5154,220040,95368
5155,313507,320439,331892,296511,294420,396217,350571,331409
5156,4089889,4081696
5157,189537,220184
5158,158522,135036
5159,350071,307878
5160,94206,83500
5161,285469,281990
5162,256475,256339,244138
5163,180139,198141
5164,158463,220198
5165,328508,216752
5166,29808,100196
5167,211978,263240,218146,232169,213835,202350,208494,328432,235024,218190,293475,202354,233980,218147,210308,202064,216108,213203,216170,213263,334445,216198,213160,215053,221613,240284,233742,238767,227450,282512,253216,213162,233090,227015,212202,223298,261883,228235,381049,227470,205489,233483,221120,223293,221605,502171,213172,223275,233387,219338,210311,232632,218144,227441,233987,239751,210293,203604,233745,221209,224153,230408,234636,233515,213196,216157,225467,212254,257040,206556,221104,212234,207547,223260,207566,241277,227452,240929,230456,213123,241269,241383,369674,227474
5168,502273,173924,173630
5169,376316,502366
5170,189676,216377
5171,294175,294156
5172,279282,502708,273597
5173,504433,504446
5174,203708,179841
5175,279297,279265
5176,162011,79834
5177,278983,225047,331764,241161
5178,4082171,697656
5179,76436,76327,76435,76329,76328,112257,76322,76320,76319
5180,192391,172818,379587,180037,283518,180100,180024,283524,285226,180137,176835,180014,426184,192316,180142,180103,180019
5181,304106,304107
5182,152184,149717
5183,373411,366947
5184,9877,9878
5185,144932,129970,151131
5186,4083629,700969
5187,343455,369979,369820,372019
5188,14769325,14769607
5189,158468,158467
5190,25672,29998
5191,248279,281812,273797,282765,255804,281598,306112
5192,22560,22561
5193,4081708,4083617,499047,4081607
5194,135047,134987
5195,220154,220053
5196,291395,259897
5197,294054,376212
5198,337281,285211
5199,173634,143943
5200,148099,30033
5201,200591,199219
5202,206827,206812
5203,192478,283539
5204,393466,393468
5205,180861,378376
5206,294038,376252
5207,254848,254841
5208,243490,189391
5209,140999,156274,161704
5210,277622,1653923
5211,397804,254844
5212,503349,1184534
5213,158487,158525
5214,142938,146360
5215,261432,254737
5216,194197,94904,102003,139379,89957,139377,135249,218480,218477,101901,218481,95328,502159,83885,91293,96007,101912,393947,86564,161628,161623,181404,101543
5217,158454,134978
5218,150134,150155,150135,150334,150303,158586
5219,112497,138847,288006,112160
5220,14224194,14224399,14224401,14224409,4083626,14224217,14224190,707240
5221,700919,258009
5222,365610,291155,290991,269648,269657
5223,701645,294055
5224,233757,195808
5225,133644,134988
5226,310352,372034
5227,245542,254857
5228,189372,291193
5229,129979,213838
5230,95243,94893
5231,644628,368964
5232,139403,22672
5233,503966,707268
5234,262589,237042
5235,217495,700922
5236,291190,267317
5237,370103,387267,387305
5238,4061166,4061269,4061159
5239,277064,277105
5240,403713,403715
5241,148368,125919
5242,238147,259132,289352,240333,275945,275957,253051
5243,526774,192280
5244,7034,5853
5245,4083671,502919
5246,376314,376292
5247,122073,73380
5248,239388,240620
5249,234530,252718
5250,372109,328504,372115,281299,328502,397734,397728,397722,397735,328510,220259,397742,328503,281296,328511,328509,372100,397743,397733
5251,207145,207150,207107,207112,207089,207140,207164,207076,207153,207920,207872,207071
5252,158491,220214
5253,370142,387274,368964,387205,370003,370601,366542,358208,366734,370625,366558,372931,370136,366599,370603,366946,354663,387211,372955,366552,368958,366919,368970,369021,353968,368960,366567,372666,366940,366932,387207,372761,412518,366554,412492,346430,366942,372658,387208,370009
5254,273536,294052
5255,697690,337398
5256,404217,414075,369043,370577,405414,502027,372082
5257,30023,82532
5258,14770774,4081942
5259,4081902,502818,4081951
5260,220203,135053
5261,216790,206350
5262,135101,135067
5263,266507,254768
5264,134983,220208
5265,127708,139271
5266,194048,148746,208766,153079,147417,148760,149625,502093,149636,147420,502082,147357,149628
5267,135055,134940
5268,181059,162245,162257
5269,140706,206830
5270,397783,397793,266508,397837,397831,397838,397836,397833,397832
5271,804037,328994
5272,256467,256476
5273,376237,294062
5274,25503,19942,63592,63591,20032,63343,94200
5275,85141,141827
5276,393957,393962
5277,131747,64379,64389
5278,376756,376656,376755,329550,373455
5279,233757,234007,218153,227454,328431,233019,216216,230446
5280,199167,209130
5281,397806,254830
5282,255890,199180
5283,141306,6534
5284,254785,397817
5285,141135,141103
5286,400283,337395
5287,376811,376602,312588
5288,502708,273563
5289,294006,294064
5290,372100,216702,372115
5291,376724,373483,373431,373448
5292,94168,94173,94167,94169
5293,146380,181996
5294,141258,216787
5295,387210,387511
5296,139412,83522
5297,223202,179844
5298,25671,25672
5299,189627,189634,145504
5300,173257,288163,249778,251360,13017098,237184,177527,201229,251011,175252,191671
5301,223921,234986
5302,702698,200548
5303,249119,192302,199121,249118,249125
5304,118560,118929
5305,133607,158477,133649,158473,181026,133609,158494,133606,133608,133629,133601,181052,133586,133645,181028,133638,133630,133641,133615,133620,133611,133604,133613,133618,133652,158434,133614,158433,133610,133646
5306,135030,134902
5307,267166,243601
5308,135030,397569
5309,216102,133590
5310,378291,378278,369374
5311,127783,103850,150995,98867
5312,502207,307085,312018,373498,373472,13563916,373479,366506,370634,376838
5313,85073,85075
5314,84567,189474
5315,239333,283501
5316,334034,339386
5317,6234,138058
5318,366511,339386
5319,89179,238025
5320,7047,30215
5321,294023,294163
5322,376316,502379
5323,397822,273362
5324,141369,125799
5325,4031233,4031230,316026,365609,281330
5326,143067,208787,218469,152259
5327,235366,141544,393363
5328,258654,225506
5329,220226,161090
5330,256335,254830
5331,122080,189344
5332,239120,259154
5333,189535,257121
5334,82536,19949
5335,192478,700925
5336,505174,505182
5337,370666,240614
5338,133611,158455
5339,234636,227470,263240,227015,502165,240284,328432,266843,238767
5340,263140,167643
5341,294061,294052
5342,502669,328434
5343,4081704,4081931,4081717
5344,79855,79854
5345,143225,257258
5346,257119,162443
5347,179427,252465
5348,192408,192392
5349,146839,161669,86555
5350,206351,95465
5351,141953,141334,141369,141997
5352,68979,7544
5353,399262,288178,195853
5354,135944,103839
5355,273612,273584,273616,273586,273606,278190,273525,273590,278189,273571
5356,321718,320161,387306,365271,341244
5357,207071,147158,207076
5358,246023,243375
5359,220267,158479
5360,8640745,6600762,11499457,5365826,11499460,5365800,9388978,4036582,13339916,3836431,984711
5361,502075,166024,159349,167601,502098,157753
5362,135006,216375
5363,71957,121297
5364,220174,162443
5365,296087,319712,292456,284661,274681,331067,281575,12951803,299814,353710,291738,296447,291644,296080,285612,285742,281808,396922,313687,291621,313697,296523,286127,282889,281877,300223,313499,283176,296072,346041,339067,505581,329838,319711,282815,268241,376583,275943,277491,314382,322934,274452,376771,311972,281746,292282,313432,305799,291399,312770,338566,331515,308975,321913,330946,285892,298011,315784,396230,322453,292529,320808,275785,313509,282147,299688,322435,296449,288093,283181,288508
5366,134936,134912
5367,118418,132831
5368,135003,158467
5369,257144,245465
5370,195615,98685
5371,397777,266519
5372,155695,149669
5373,261433,328521
5374,504459,504467,504483
5375,278899,278925
5376,143488,136098
5377,189475,189346
5378,134925,135019,135049,220046,220051,220145,220034,220036,220017,220033,220031,220039
5379,372063,505743
5380,220040,141227
5381,189490,158503
5382,99407,8856
5383,14755421,12713978,12579920,9388924,6157758,7637940,13284992
5384,6148,6534
5385,148241,148246
5386,257147,158434
5387,106850,208696,369632,134453,194194
5388,257261,257256
5389,254862,266519
5390,134993,135022
5391,137699,137830,137838,137801,137829,137664,137824,137662,137794,137700,137815,137787,137814,137826,137806,137822,137811,137698,137831,137817,137742,137809,137873,137786,137736,137731,137790,137697,137819,137685,137740,137745,137793,137732,137799,137797,137802,137856,137785,137663
5392,221744,221746
5393,288508,311668,281575,353710,313432,396922,313687,288093,296449,298011
5394,141206,141230
5395,134947,220042
5396,14867452,14870950,14870893,14870965,14870887,14870915
5397,180872,216644
5398,99239,120444,77966,99228,99240,120446
5399,189471,30795
5400,158536,220173
5401,217931,176039
5402,699556,707488,699489,699499,707534,697857
5403,14768767,14768228
5404,510018,400774,406902,400855,9029224,398736,522425,882816
5405,239393,239581
5406,93658,93655
5407,503350,503352,400277
5408,189543,230097
5409,278193,397584
5410,99457,99456
5411,388041,503053
5412,376324,294173
5413,195038,195041
5414,115514,120335
5415,256249,243783,235746,237046
5416,83539,82532
5417,89636,93650
5418,69407,139169
5419,283512,192503,233629
5420,202078,212983
5421,127614,120397,12850
5422,143937,290243
5423,176155,258551
5424,294065,381374
5425,135009,134948
5426,175668,175964
5427,282394,4071931
5428,181981,24683
5429,220243,220239
5430,189502,189481
5431,373483,360243
5432,2553,2554
5433,141122,141093
5434,4055122,4032536
5435,505256,504805
5436,284689,283496
5437,707229,697649
5438,96921,83305
5439,254841,328517
5440,198134,180103,180138,180100,180137
5441,175254,282718
5442,9572815,4072163
5443,122032,122027
5444,163899,224879
5445,381387,378270
5446,239672,232546,253197,331693,249021,232999
5447,14769843,14769965,14768168,14768174,14769846,14769842,14769867,14769869,14769853,14769868
5448,189494,158505
5449,14749704,14749707,14751287
5450,179844,173727
5451,158361,158340,189443
5452,376745,505574
5453,503511,4072161
5454,162296,147609
5455,502362,701637
5456,333427,503005
5457,366928,405435,412492,404293
5458,205137,175335
5459,376789,360243
5460,71321,94160
5461,397805,254830
5462,309633,309579,397799,309582
5463,82503,83507
5464,397815,376254
5465,257299,257250,257287,257278,257274,257280
5466,93351,104807
5467,135020,133636
5468,707487,700890
5469,369021,366932,366558,369789,366599,366919
5470,135044,134907
5471,206359,95404
5472,6799,6801
5473,341563,419356
5474,80701,80716,80494,80744,80661
5475,350071,302267,15082413
5476,220048,158525
5477,333978,333979,387464
5478,503524,503523,503516
5479,393474,373066
5480,4055135,4032554
5481,189393,158205
5482,697758,697644,4082064,4081938,6781671
5483,273727,258648
5484,134963,95408
5485,307878,336693,283174,282971,308929,330970,340376,306950,322076,396561,396825,4055907,350574,298073,297472,330159,299913,281688,293132,291740,330025,285884,303061,332178,312602,321209,339058,305793,331844,321222,293711,4064285,293078,282963,336710,288102,312054,281802,315224,331542,391587,396686,338432,339066,378922,283318,320342,322427,329834,328489,342207,322488,303220,360533,296530,308930,396559,283356,339061,273719,311649,340485,378753,298388,300816,277440,376644,332950,15082407,277283,327684,292040,313814,283321,313548,396895,276928,308973,332970,299967,330503,302560,303234,310247,296434,307877
5486,4089887,4081930
5487,7036,6945
5488,700906,700922
5489,6955,117209
5490,376264,701655,701646,376276,701627
5491,158471,371785,397587,371791,371795,371794,397582,371790,189678,189666
5492,499124,499153
5493,1123350,3102058,2172533,8215688,2234813
5494,257689,502720
5495,4062012,505804
5496,134947,134925
5497,220203,158528
5498,332426,376569
5499,254734,397816
5500,345667,369798
5501,135020,220048
5502,189393,237791
5503,145368,134029
5504,189392,309810
5505,7623079,1041179
5506,252821,252823
5507,79681,78024,78026,10769
5508,161128,139271
5509,279297,273546
5510,258549,254866,256480,258537,256481
5511,141244,95427
5512,397813,266503
5513,150511,144546,141220
5514,14777714,14777736
5515,6795290,4083572
5516,369756,366592
5517,504776,504761
5518,134935,158489
5519,4081380,257494
5520,220145,220052,135003
5521,134977,137630
5522,369313,278516,381801,278509,278513
5523,135053,158450
5524,399743,803115
5525,158232,309819
5526,707686,283546
5527,170362,151940
5528,110907,114345,114346
5529,234712,141945
5530,329029,804018
5531,6795322,6785501,4082067
5532,294058,294027
5533,293134,343202,366780,365788,339060,312097,297473,312844,378563,391118,347060,15082420,332081,332543,312868,4055901,336696,305451,391199,394947,354518,345255
5534,294038,294019
5535,249280,215688
5536,249308,242845
5537,137510,85167
5538,294161,293998
5539,80641,80618
5540,135000,220042
5541,278807,278803
5542,142564,133584
5543,257121,189669
5544,378287,505965,505972,502384
5545,117210,90542,117304,15600,117113,107593,90540,117209,65217,132752
5546,697981,502208
5547,275889,242629,289551,288866
5548,14768249,14768261
5549,117012,119334
5550,702794,201361
5551,78779,87518
5552,134963,135053
5553,331905,346080,348200,297489,338560,332173
5554,381460,328518
5555,294065,294055
5556,278795,124491,124335
5557,131887,131748
5558,134948,135013
5559,206335,141228
5560,15267028,9012575
5561,234708,141827
5562,135050,220047
5563,206350,95387
5564,130121,130131,133006,134289
5565,95401,95418
5566,82508,82507
5567,139368,139369,146287
5568,381805,242402
5569,1263541,9251569
5570,19115,7504,19130,19131,20851,22547,22988,22989,28118,7184,24796,22986
5571,697377,697885
5572,283510,175869
5573,127771,271715,156336,109913,271642,271738,271076,271646,271653,271047,271049,271046,271757,271717,130117
5574,502613,825158
5575,369314,369310
5576,217494,333097,302810
5577,182000,80762
5578,373425,421438,373439,373424
5579,376811,292502,376602
5580,409384,412159,416808,372028,409379,418550,387277,400806,405339,369042,368919,529129,370596,412125,391367,377643,369003,390202,400301
5581,171296,171141,201005,201010
5582,502681,294055
5583,189363,189336
5584,22829,169835,75316,84911,170560,19108,89007
5585,158525,135002
5586,257279,258492
5587,4062014,14770160
5588,378377,6628
5589,6962,141301
5590,368813,336041,370590,370584,364741,370585,309600,336831,365660,335322,364738,341233,372086,338415,501998,357121,339380,338414,501983,372743,338161,351397,366477,338385,364750,338166,335971,370034,350606,514002,346489,343369,336002,387229,356054,505743,364737,338173,330878,334178,369760,505744,340466,14749692,335324,334434,372741,399808,351379,349486,372943,372767,399200,14749662,376072,373443,315958,343445,341247,373105,370591,387209
5591,137942,141811,137958,137959,137937,137880,137982
5592,141234,95378
5593,208661,208188,208662,208073,208305,208663,208187,208189
5594,192180,249778,286924,279363,286983,287016,237184,170121,286994,175222,287000,288163,195855,211911,188840,286991,286776,172802,285510,212991,168901,13017098,205178,197519,192109,286960,286161,202423,177527,286876,167920,286875,286944,286026,191671,173257,212987,235608,286160,286930,286777,194973,286966,171530,167943,367742,286929,286007,249787,286785,287001,286959,286961,286967,286030,169343,177417,286954,250336,195874,251765,287008,286999,286937,278966,175210,286968,286928,263302,169924,191050,251011,195887
5595,222164,215536
5596,11971489,14937069,13052417,15004395,13117299,12690909,15077375,13052429,13285559,15078240,15004070,13052724,15004394,12690319,15004397,13052723,12690321,14937104,13434551,15078252,15004399,15215280,13431693,6795398,13052415
5597,391798,189468
5598,244550,397404,212405,266410,212411,378702,205146,244543
5599,235788,233090
5600,502669,294004
5601,217947,242898
5602,134891,135085,134890,135095,135107,135104,135106
5603,282698,208064
5604,169428,203699
5605,87502,6997
5606,32602,30817
5607,220179,220186
5608,230175,328519
5609,134953,133636
5610,14768190,14768256
5611,501780,4081629,502893,4082035,4083572
5612,74207,79365
5613,110131,166660,136186,110156,110159,108507
5614,1184533,400268
5615,208787,143067,179533,218469,235207,235268,288805,205351,118607
5616,94332,94330,94331
5617,158034,158032,369175,143276,158033
5618,189494,189479
5619,132862,8807,8774
5620,148368,256570
5621,381374,376233
5622,94167,94175
5623,177092,218429
5624,233455,234986,211897
5625,146291,146290,146311,146289
5626,7784,8025,7805,8026,7825,8013
5627,239388,279042
5628,109894,116361,124297,104808,116234
5629,502391,502347
5630,505238,504760,504782,195005
5631,328996,243480
5632,409402,380071
5633,4081263,4081286
5634,89636,93649
5635,76311,76290,76431
5636,378264,393482
5637,14755028,373109
5638,6202,117209
5639,14769273,14768246,14768253
5640,270352,253727
5641,502387,506180
5642,216368,133595
5643,99465,131365
5644,220267,137841
5645,378271,378272
5646,504755,504728
5647,195174,195095,195137
5648,502272,175992
5649,504502,504503,504498
5650,393449,502378
5651,222693,257108,222691
5652,368769,396144
5653,257145,158514
5654,197511,225098,220297
5655,243770,243776
5656,95399,95418
5657,482260,389787
5658,143545,143546
5659,257147,220205
5660,261415,261428
5661,393524,388617,393539,503892,393546
5662,294066,376345
5663,4055132,4032225
5664,198930,200574
5665,504609,504403
5666,502672,294180
5667,87637,87574
5668,255341,12942858
5669,220198,158516
5670,254791,254795
5671,14769992,6785409
5672,165822,165821,161197
5673,510025,644630,427860,476014,427961,499255
5674,239398,328937
5675,400287,337146
5676,483040,483039
5677,28850,30205,78563
5678,291122,291116
5679,387214,412492
5680,176986,167618,167680,167563,167684
5681,176025,173498
5682,369299,237128
5683,91341,77388
5684,243585,158274
5685,133600,397570
5686,84643,85218,64374,63520,33931
5687,397807,294181
5688,133600,135036
5689,347575,387511,332426
5690,376252,376253
5691,161039,258498,162277,161058
5692,7040,216626
5693,66129,64889
5694,293509,293506
5695,273397,273615
5696,234240,254683
5697,135015,220048
5698,285413,303861
5699,180081,192281
5700,337411,819124
5701,141241,141210
5702,376646,311961,386841,376568,332796,333863
5703,343408,150573
5704,1236901,2131573,3314973,12980521,1307703,3001273
5705,400265,502879
5706,240110,261687,436165
5707,138109,26428
5708,83511,83504
5709,220164,220169
5710,502708,502648
5711,504144,388626,700972,700965,499256
5712,141980,208130,141992,208126
5713,158476,158467
5714,97227,135005,97226
5715,142938,146396
5716,379512,379508,379507,379504,379510
5717,503111,5048,6375
5718,506171,506169
5719,189305,189227,399277,136504,189218,173307,136455
5720,697689,368640,368632,368653,697693
5721,75193,75575,75576,75181,75177,75178,75182
5722,137698,137787,137740,137809,137814,137723,137732,95399,137786,137785
5723,73416,190017,124350,73408
5724,123377,80163
5725,366472,329890
5726,137848,133622
5727,210308,257040,257043,227401
5728,203714,192280
5729,504425,505116
5730,283521,285256
5731,239919,225500
5732,8387673,8387689
5733,142592,138985,173631,283549,213834,148696,142924,140356,192451,142902,142903,142929,379594,163709,142901,162867,173924,142904,200114,157221,139501,156527,141176,142073,142915,142916
5734,707686,505060,505059,259755
5735,258590,277531
5736,232079,255341
5737,131865,327538
5738,6781375,1005678
5739,158546,257150
5740,283547,195973
5741,4071930,284651,242850,284650
5742,376316,376353
5743,707022,4081598
5744,283494,283517,283539
5745,175775,161675
5746,4062014,1041162
5747,131204,146331
5748,258528,256473
5749,502655,244138
5750,180097,180092,192392
5751,294062,294068
5752,62566,88837,145653,76460,76914
5753,176442,170151,166324,175597,249099
5754,141123,141152
5755,321718,341244,320161,365271
5756,189533,220252
5757,134942,397585
5758,366562,387222,387468,369993,369036,366589,372067,387512
5759,243373,256254,206375,212213,206453,234956,206372,235750,206373
5760,232999,213977
5761,260815,252788
5762,1005655,4071160,707511,707514,699448,707352
5763,9590485,9589621
5764,216748,216095
5765,99465,8854
5766,499203,4081693,4081954
5767,504326,504327
5768,189518,189496
5769,294053,376295
5770,502669,502724
5771,142111,31469
5772,328300,328309
5773,194249,145737
5774,189541,158547
5775,180015,176360,163727,179896,163724,179981,192307,168015
5776,258520,254749
5777,161224,165821
5778,427865,414208,405414,427986,414799,9029132,463730,427943,427944,6825321,414792,435226,414719,414910,404217,414075,369043,502027,412525,480547,401481,435227,414911,427842,2296287
5779,306574,335734,370620,305964,372063,336774
5780,376344,376255
5781,267277,158370,243543,328943
5782,127939,371796,127941,131752,127940
5783,119599,82211,151210
5784,216794,181014
5785,189702,189714
5786,215568,215548,215551,215540,215566,215543,215569
5787,63616,29807
5788,267263,158281
5789,387130,387127
5790,141151,85258
5791,279298,294076
5792,131452,99348,99347,142082
5793,158504,158593
5794,212386,309829,397407
5795,372028,387215
5796,292821,278516,381801,278509,278513
5797,278195,189668
5798,148246,148232,148233,148231
5799,158447,397588
5800,697855,325939
5801,698061,698062,707482,697411,707524,698064,698049,697992,698050,698066,697993
5802,177590,170673
5803,504712,505200
5804,216790,133595
5805,305387,310356,15082412,320463,387280,15082423
5806,309230,237139
5807,257114,189537
5808,243427,189403
5809,176144,173727
5810,222696,209367
5811,644627,369820
5812,222167,257279
5813,283512,192493,192503
5814,234721,234715,234720
5815,4072255,273370,397841
5816,237154,378355
5817,287014,201229
5818,95402,95450
5819,144932,145706,151131
5820,95404,135002
5821,233607,162668
5822,175973,173528
5823,282396,253029,253031,199290,255491
5824,369835,504964
5825,333612,502607
5826,376630,502207,307085,362099,312018,373458,373498,376703,373472,13563916,373479,300888,370634,376659,376838
5827,146839,73559,194201,81731,62194,30883,86555,73553,73544,30825,61990,30621,30419,30187,64525
5828,403721,2825510
5829,331840,310352
5830,142031,162874
5831,76437,76315
5832,71957,71369,128084
5833,15108,64916
5834,158476,245466
5835,397807,376297
5836,696674,242866,707569
5837,158421,245467
5838,199423,199460
5839,245465,189669
5840,189512,158455
5841,283495,253035
5842,9920,9918,9894,9917
5843,309618,309593,309627,329558,329544,309615,309424,308899,309590,309427,303847,376270,303845,309624,309612,308825,329545,309622,309625,329549
5844,373407,376706,373441,376572,376731
5845,266509,254791
5846,283478,160435,180142,180103,180138,180137
5847,158519,135015
5848,258520,372100,372115
5849,282396,244524,255389,253029,253031,255491
5850,414723,419287,414733,644645,759846,424991,527211,644630,427860,476014,414151,428249,406958,508547,411901,414205,490080,644637,414849,413626,435242,427902,404452,481355,412506,414079,405460,527268,427864,427961,644639,637072,959863,413630,510025,527217,453788,14866753,412499,405422,403087,470822,403086,414081,427882,959888,403080,2455562
5851,192478,172822
5852,12749782,12749781
5853,131749,397842
5854,1354478,189220
5855,209342,225505
5856,213988,205621,203385,219158,211922,206220,206245,202908,215248,12942858
5857,707495,707509
5858,192309,192335,283494,283517
5859,254856,258508
5860,258479,215565
5861,216681,162241
5862,9955427,9955849
5863,343403,167907,343404
5864,255529,205120
5865,78781,73416,190017,66077,73408
5866,501283,4081798
5867,137866,220041
5868,135032,220048
5869,97102,123521
5870,370627,297458
5871,140404,73603
5872,84620,27590
5873,162013,76877
5874,161090,220253
5875,176146,176144
5876,267417,243553
5877,189307,235221,189219,136502
5878,258525,220258
5879,258486,257291
5880,273370,397835,397841
5881,245265,170549,166660
5882,376234,376352,701628,376271,376268,376273,376308,701669,376296,701630,376321,701660,376348,376276,376254
5883,137706,220035
5884,75158,66076
5885,179848,192326
5886,700915,179844
5887,64382,7040
5888,216641,131766
5889,381146,95379
5890,95366,141254
5891,322352,300039,349821,4031238,292686,331261,291396
5892,208139,158445
5893,161090,216688
5894,4071999,14770160,4072268,4071294,4071295,4072007,4071293,4071967
5895,207142,207047
5896,88380,88378,88375
5897,85136,85091
5898,696856,696609
5899,339038,337149
5900,15672,15676
5901,254852,254767
5902,124280,206828
5903,397825,254723
5904,284689,285228
5905,376704,422480
5906,397777,254731
5907,134907,216588
5908,387297,387464
5909,376613,302554
5910,283510,179911
5911,240219,282503
5912,400285,400289
5913,232994,232996,202445
5914,77441,243640
5915,819124,822837
5916,393474,14767318
5917,189409,243627
5918,141194,85105
5919,220219,189530
5920,169131,192335
5921,294059,294068
5922,254750,254768
5923,505081,206694,209128,209134
5924,141130,141127,206315
5925,123377,94563
5926,134994,135053
5927,85067,85204,84639,85223,84644,85064
5928,309838,309839
5929,158203,189469
5930,131401,131404
5931,4081931,4082011,4081906,4081704,501277,501747
5932,336154,316439
5933,1121145,1121143
5934,328718,239398
5935,376276,376354
5936,697653,4081680
5937,14389203,9012576
5938,337566,338361
5939,234442,192450
5940,248279,235324
5941,85142,85214
5942,522425,4373488
5943,379586,283526
5944,502186,249154
5945,205118,205137
5946,175869,173528
5947,278973,393700,84053,108178,93639,394111,152393,263195,394107,393687,90466,263177
5948,232722,211978,234633,213835,202350,208494,235024,218190,293475,202354,233980,233757,234007,210308,202064,216170,213203,334445,213160,215053,221613,216460,233090,212202,208463,261883,381049,373116,233068,233483,221120,223293,221605,221082,218153,213172,236220,227454,223275,233017,233019,219338,216216,210311,233631,232632,233502,502179,233987,227455,232668,211878,221209,203604,282483,230446,230408,233515,224153,225464,259851,213196,225467,214170,203606,206556,221104,282525,281264,212234,215678,218092,207547,502074,208464,223260,207566,227489,230456,223348,282466,241269,241383,369674
5949,85167,85140
5950,141117,206340
5951,181011,158471
5952,133602,133622
5953,254852,273583
5954,135013,134995
5955,249116,283479
5956,701665,254836
5957,30814,189354,189356,189319,189355
5958,329028,243401
5959,181059,161057
5960,267436,30793
5961,428409,422480
5962,220047,95418
5963,381590,129901,208802,399256
5964,180032,462581
5965,200614,249136
5966,285884,305793,284895,396686,307878,284921
5967,135019,135049,220046,220051,220145,220034,220052,220017,135044,220039
5968,505973,502378
5969,243582,329030
5970,286021,197511,200701,205278,199519
5971,238753,15082350
5972,189424,158410
5973,4081223,4081220,422480
5974,103840,124351
5975,257692,254844
5976,378293,273591
5977,387786,387792,387758
5978,387301,368907
5979,275560,237816
5980,381387,294068
5981,282979,376602,376811
5982,131444,6233
5983,112523,75186
5984,400276,4072163
5985,328958,328977
5986,175790,203687
5987,64276,13786
5988,9198200,1563629,860634
5989,158308,243497
5990,504464,504484,504463,504468
5991,142107,142113
5992,206361,206314
5993,305538,307755,312018,314046,315203,309795,312596,305540,320152,298530,286077,502176,293079,321751,376659,313066
5994,82530,26271
5995,255743,255746,255703
5996,7040,64898
5997,6629,7068
5998,84563,243519
5999,257692,397804
6000,203727,197202
6001,14390387,10434073,11922808,8515482,11922807,11922813,12223734
6002,4083330,707022,4081798,4083608
6003,220198,134963
6004,141246,129069
6005,198933,198934,282397,253034,198926,272724,198924,297931,198976,198927
6006,203668,203678
6007,162241,162282,181057,216702,162262
6008,136211,165438
6009,421438,287706
6010,257152,220255
6011,173938,173643
6012,137872,142564
6013,85142,141843
6014,505966,701640
6015,370611,369981
6016,151118,151103,151106,151100,151115
6017,1653923,269262
6018,77441,122098
6019,370577,403068
6020,123233,113921
6021,4081897,4081994,697652,502053,707315,4081892,4081706,4083570,501766,4081806,4081940
6022,182006,98912
6023,266843,502165,421438
6024,105979,131245
6025,284769,309208
6026,372083,369798,369737
6027,234637,378615
6028,137859,137850,95382
6029,158448,220185
6030,381685,503387
6031,194995,504485
6032,99409,99518
6033,192336,200620
6034,505164,505158
6035,309229,284769
6036,243736,158467
6037,220050,397583
6038,399277,189232
6039,134945,220048
6040,4083632,6781670
6041,4069828,192281
6042,10826909,6424987,965037,5419119
6043,285114,283526
6044,8164,6721,2674,8223,8168
6045,275661,262692
6046,256564,246088
6047,697981,707465
6048,177492,156745
6049,502385,503782
6050,699375,707461,707462,697052
6051,14755008,14762967
6052,389838,327457,320689
6053,242870,242888
6054,296511,396217,338611,330952
6055,707299,707112,503971,502046
6056,85115,63571,84631,84660,82507,84642
6057,95185,89933,95348,124452,88102,88100,95500
6058,287706,365438
6059,267319,243471
6060,294169,294055
6061,254852,502720
6062,293517,293512,378701,291123,291130,379001
6063,61807,73603
6064,218183,253935
6065,268385,242387,237365,240769,287722,278059,247743,289227,269704,283165,275917,259206,240330,244719,242697,249961,277140,275715
6066,257732,237147
6067,255349,275889
6068,29790,29786
6069,141917,139400,141850
6070,350071,339067
6071,243649,329030
6072,707257,503947
6073,502364,502378
6074,127750,117012
6075,62780,62779,99235,70159,63357,89600,30209,70158,62912
6076,4082052,4081952,4081912
6077,365642,334034
6078,232999,259986,15082353,241356,238657
6079,77441,243584
6080,79785,139420
6081,504698,194998
6082,175821,179847
6083,216748,216731
6084,343393,343394,150548,343410
6085,245533,294050
6086,245546,256486
6087,220048,134957
6088,189510,189492
6089,206827,177495
6090,151634,90371
6091,106144,95348
6092,142472,95444
6093,426186,179911
6094,134934,158450
6095,254856,254844
6096,700757,700763,700760,700759
6097,209129,252832
6098,376316,376319
6099,369319,370666
6100,4073180,403726
6101,397813,242402
6102,76674,10679
6103,166024,191667
6104,387838,389839
6105,95406,95450
6106,237127,293509
6107,162285,257115
6108,175782,175785,175783
6109,158455,158441
6110,369330,3205004
6111,95185,101901,95328,83885,502159,91293,96007
6112,240289,239925
6113,179848,203668
6114,77444,243471
6115,130227,177497
6116,181059,216678
6117,143930,483040
6118,220249,189496
6119,370583,336532
6120,9593362,403705
6121,248222,233757
6122,389838,503956
6123,124480,124438
6124,120286,143494,120288,120280,120290
6125,141122,141210
6126,12515,87504
6127,192493,198850
6128,11496612,14261725,13811815
6129,4032248,4032264
6130,85073,85084
6131,220150,137840
6132,176025,175991
6133,504620,505164
6134,254734,258505,256343
6135,99494,99493
6136,134946,125810
6137,195140,193734
6138,297066,303867,281311
6139,167461,167460,167462
6140,697359,696856,697356
6141,78856,62741
6142,134986,135015
6143,220149,135031
6144,133617,216823
6145,14161097,11207832
6146,169131,161829
6147,83539,94234
6148,177762,199083,198863,244511,199065
6149,376262,294073
6150,220176,158448,220164
6151,89630,76470
6152,272727,283530
6153,213018,200682
6154,99477,141297
6155,279210,273561,273606,258525
6156,5795,99475
6157,285213,697866,699560,258033,242861,253626,242849,258006,699196,242852,259751,707431,258032,285315,285186,697854,699198
6158,298541,298542
6159,180862,127963
6160,131379,138043,118568,99412,189665
6161,254785,258534
6162,94979,141242
6163,158468,134963
6164,257231,135066
6165,7042,141301
6166,95434,141212
6167,89264,80762
6168,165153,165152
6169,131484,397577,397578,397536,131483,397575,397540,397565,371798,397580,397568,135055,397567
6170,158448,158446,158451
6171,393504,503919
6172,95415,141233
6173,220149,135001
6174,89570,66210
6175,119109,119119
6176,206349,94205
6177,64393,82483
6178,171342,180015,176360,223673,163724,179981,192322,283477,168015
6179,97114,97079
6180,258028,258021
6181,133680,271076
6182,150344,257271
6183,166499,94160
6184,387215,366466
6185,192391,180014,283532,379587,180037,180024,283524
6186,341227,376069
6187,697863,283543
6188,127971,24811,79777
6189,6535,6418
6190,369326,381467
6191,74394,74350,74346,216626,74353,74352
6192,368892,387306,370207,376537,376494,340459,4062108,387246,370621
6193,151695,170532
6194,95392,95465
6195,161899,156423
6196,220221,257171
6197,170361,151940
6198,237039,222687
6199,11971491,11971502,11971490,14777727
6200,263308,153619,504831
6201,373483,376647
6202,138061,6234
6203,158433,158485
6204,279181,244535
6205,278437,296691
6206,208822,208823
6207,267408,243659
6208,148696,142924,142592,138985,142929,203684,163709
6209,138617,201385
6210,133642,158543
6211,220222,230095
6212,216839,148246
6213,503347,4072008,400279
6214,131715,131798,216393
6215,240614,239368
6216,1184516,14835605
6217,141150,146041,141097,142556,146090
6218,215688,249144
6219,175916,175778,180015,163727,175774,163724,179981,163712,168015
6220,64379,216641,64389
6221,158219,189365
6222,327559,84627
6223,200927,200930
6224,254742,273572
6225,158544,158524,158478
6226,141823,137489,141925,141882,141855,141875,141845,141842,141932,141825
6227,235346,270257,233047,256090,234635,266848,241950,257914,312600,216106,4031205,218740,261829,256096
6228,134927,134974
6229,505800,373079
6230,14749647,14749687
6231,189327,158216
6232,309200,255822
6233,62566,429237,145653,76460,76914
6234,216678,220265,161091
6235,175963,175980
6236,151127,169440
6237,148760,193734
6238,258533,502713
6239,253702,234953
6240,273397,266504
6241,78856,73416,190017,66077,73408
6242,135056,134991
6243,378279,294068
6244,332704,390450,356058,370009,400357,335966,334373
6245,213018,289135
6246,506158,506157,506155,506153
6247,14767403,14767434
6248,14768249,14769168,14768243,14768257,14768264
6249,142215,99174,142703,142216,142707
6250,396975,707249
6251,179848,283534
6252,189543,257169
6253,4071308,697694
6254,95414,95425
6255,134978,220042
6256,79365,80102,87518
6257,193734,278998
6258,1241003,697516
6259,6600762,12206255,15610524,15690794,9388978,5365826,4036582,13339916,12579920,15504808,3836431,13803394,9304976,12240183,8640745,14755421,12713978,9388924,11499457,7637940,11499460,5365800,14225343,15610530,15291324,12599167,13284992
6260,4082171,6781466
6261,141139,141116
6262,697881,4073212
6263,260815,296274,234672
6264,483046,200447
6265,1081366,1081360
6266,699608,699560,696725,696674,696724,696762,707571,696695,696681,699594,696727,696746,707569
6267,94979,141369
6268,63658,63545,85113
6269,371773,397627,371830,397631,397688,381842,397639,371833,397643,397699,397659,397637,397700,397670,371843,397675,397692,397693,397625,371834,397516,397638,397698,397508,397665,397647,397668,371827,381844,397635,397666,397680,397674,397641,371822,397636,397655
6270,4081814,4081956
6271,258508,257695
6272,502722,502673
6273,368892,332426
6274,243516,148201
6275,502535,381066,387371
6276,258538,254752
6277,135040,397584
6278,154193,266493,154156,154170,154157,266472,154167
6279,158468,158503
6280,254779,397802
6281,85112,84648
6282,293276,249812
6283,372063,376569
6284,235788,281610,273787
6285,99230,99229
6286,397765,294171
6287,62566,62232,145653,76460,76914
6288,189338,189322
6289,267268,243537
6290,707329,4081938
6291,14755028,235788
6292,180862,180945
6293,85205,142464
6294,369373,273368
6295,378269,273386
6296,299148,144490
6297,429224,426351,163042
6298,331251,14925721
6299,65217,117210,90542,153570,117304,107593,117113,15600,90540,132416,3767,90510,132752,6694
6300,278125,197452,278127
6301,505238,504760,504782,504776
6302,189494,189513
6303,1715,5221,5152,5157,5289,5158,120345,5150
6304,83524,84978
6305,370633,402460,309532,402399,365658,363898,387280,513968,391104,370175,372618,333651,336148,369793,365518,356039,501905,369756,336167,372047,399359,372070,365656,346499,368949,307077,412888,356453,347633,332421,341042,336157,353676,387289,348377,366952,414891,363199,387236,372032,351930,410368,398725,354787,335326,366559,395079,353969,334203,417916,419284,387281,419293,341167,396416,369821,377503,501948,341227,387206,372062,341238,346415,365667,387225,331079,376410,502002,369788,391202,344868,343447,453796,338410,366597,372068,335966,405472,2932714,321243,395107,413624,370179,370039,356749,365643,378096,387247,372078,387256,332704,370118,366483,335336,366566,350066,372057,312825,372533,345561,365763,372661,372073,355691,354103,413629,394942,413232,351982,334373,355892,398334,368951,393771,330933,453797,387219,410369,335393,362608,366724,501999,400357,321878,353970,372025,372944,353967,372046,411859,313515,480507,393793,376550,406549,369749,329861,330886,1310806,502026,345669,419295,369761,326915,362345,359246,372077,372042,370103,6825358,372043,369082,399792,315005,372023,368937,353939,503555,380072,345544,370626,365666,305031,358209,336164,514045,419285,369809,398553,391078,372064,362164,355581,387445,343379,341256,332174,354087,403450,387279,372942,322099,370154,387282,372059,387499,376519,959877,345245,395252,501795,414163,353951,338397,335606,501996,376064,338157,353930,372080,503550,390449,332974,369988,406546,369758,398584,387267,393494,320562,376413,398226,312048,365641,417911,369759,399358,356058,299985,372079,396266,387241,344885
6306,77906,20131
6307,203685,179850,175790,175786
6308,216657,141119
6309,257169,257115
6310,373472,334034
6311,4032537,4032322
6312,75778,84428
6313,366604,366947,387838
6314,243742,257126
6315,82519,22632
6316,373058,376226
6317,327640,237173
6318,14767433,239395
6319,216785,371804
6320,243445,243653
6321,6234,22558
6322,133748,139400
6323,504845,504863
6324,94182,95913
6325,4062014,462607
6326,133600,135088
6327,73416,190017,75158,66077,73408
6328,697849,249153
6329,192493,283539
6330,337398,697694
6331,503349,6795223
6332,216999,200093
6333,4031221,289562,4031219,281813,277400,277625,296211,248223,4031215,281620,4031224,255312,4031211,236222,275657,274869,275659,275662,283221,266846,277632
6334,216839,133649
6335,192294,283510
6336,15082329,155605,237083,167619,167599,171806,202981
6337,173265,178497
6338,134934,148252
6339,179850,142031
6340,79778,84550
6341,455808,407145,409368,412133,413289,491799,419270,392562,2462402,372691,410756,403948,413468,353942,409045,387289,416809,468329,391079,421120,409044,409443,481334,404276,366483,410076,527220,415783,407949,411873,428576,406559,406553,427899,493326,487156
6342,148227,267431,243400,243501
6343,707122,4081992,4081922
6344,378685,378687,378683,378684,378682,378686
6345,141231,95418
6346,73416,190017,166499,66077,73408
6347,7167,7168
6348,366540,376827
6349,273110,196051
6350,332422,334394,353928,339370,366536,387204,340464
6351,189157,163596,150687,136506
6352,221346,221351,182747,229210,329307,229176,182748,182745,329217,221348,217024,221350
6353,253028,283546
6354,259754,285015,284992
6355,90540,119810,90542,120364
6356,134920,189653
6357,257279,222166
6358,5115763,5095644
6359,376327,376260
6360,174914,387740
6361,376354,294017
6362,145508,153537,149692,263271,172632,235230,167934,235359,174250,159141
6363,96113,189446,189447,189445,243561,189448,243611,243624
6364,82532,139413
6365,3102210,12666615,12206267,13897085,14120582,13440481,12240120,14466673,8429138,13055009,12713976,12219572,9164159,14198754,8882130,14903204,9390604,14328700,12219320,13892661,9988839,11886153,9260865,10493091,12722061,12943195,6306128,14145010,11887928,8152653,12717516,1760817,12107444,14429011,14328728,14080483,14145028,12839625,12809096,14863123,15689344,9383896,14198749,9854356,11166200,3534318,13163879,5034086,14862708,15388053,10492977,9359938,6854988,14036119,15610798,15215325,14572556,12870579,14218942,13892664,13885639,13970477,14198755,14036173,13885636,9390625,14898289,12539695,13326478,12666618,12109533,12240209,9482304,12495162,11403042,13885650,15610647,9260588,7404288,14906616,13885629,13339883,14819750,9260808,9401998,14930527,14819770,12240179,15190853,12943139,9483635,14198747,12646194,11766279,14077826,15288452,9525010,10155292,14931754,6940689,8558077,7638020,14218909,14326891,14463463,13812838,14862603,13560690,12850879,14326784,12631163,13471380,13655458,12916951,10626850,9640025,14448257,15259076,10827535,9593232,4005771,15714971,12219335,13638368,14466687,11959144,12607367,7637993,3534314,14198761,12646999,12219610,2932453,9842651,14836418,12219306,8558097,11324772,12219315,12219323,13203501,14610654,12491257,15288564,14198750,12943144,12839615,12839600,15026804,14225298,13811812,13339942,13897360,12471307,9842666,13970484,15260066,13892666,13284087,15503770,13163898,12579940,14078448,12219308,14261918,15447013,12607372,14027400,12646699,15081639,11532892,14862720,15081645,11958526,11887876,13101396,14005328,13812809,14320120,13344398,12109565,12219309,9702096,12943046,12471304,12870573,14931831,14542020,5933273,13101397,13089778,14428924,12107424,14078801,6564988,14198743,14904034,4080565,12870574,8558099,15610629,13148893,12240150,14027401,13970480,13284372,13326481,14727211,9401999,8882155,12219427,8636606,9533457,10678452,8882136,12607352,11787147,13431265,10803213,13755350,14328712,12607376,14326787,12323512,12288769,12339066,12943127,15190800,13812078,12705631,13897091,14198744,9533489,14198762,12107787,6306592,11499450,11309897,11323854,8808400,12219317,13244276,12429505,13692834,12607933,11814281,13812528,12240111,12240118,12240104,14459045,13284353,12942247,12107421,14509117,11496572,11800297,9390614,9346123,9842656,13970479,13655452,9346117,9383914,8808670,13897089,10155267,12219614,13970494,15388047,11766275,15714969,14986698,12107788,12943198,12722072,14320132,11403039,14218914,13892683,14463459,6902083,9775383,14429043,14014965,12240185,14862730,12240215,15081641,12219578,12288938,8814258,14261723,11805567,14198753,12127792,14463473,8127309,13471377,13054659,9009480,11787239,12219589,13203517
6366,241361,257805,248248,275661,365438,259840,269923,293396,255310
6367,230175,220255
6368,135051,134936
6369,131903,216393
6370,376222,502377
6371,243530,243555,267439,267366,267214,267170
6372,215565,218501
6373,142479,206343
6374,175775,176155
6375,189498,189571
6376,502383,501811
6377,131473,79754
6378,75573,138844
6379,79768,74349,180862,74347,25619
6380,208486,263167,219024,195660,218746,263290,238373,218178,259863,215725,226999,4031206,205291,209060,172625,194930,502137,221249,221055,253750,253738,237239,192068,226994,227461,334460,172643,240943,178484,221004,190442,502089,502080,212529,192646,253799,194502,216804,233496,227424,192067,237248,241437,253771,212223,281257,191666,211979,192118,334454,241140,4031208,237084,253781,334456,502140,216203,213150,195814,172649,334443,197804,230454,172639,227649,334452,230464,192630,193300,502121,256318,211982,221782,178482,175260,259848,177092,236839,281284,281253,502103,4031207,194497,176851,236219,214969,212530,263435,334448,192648,502169,502164,178103,195829,399261,220917,216205,237284,210349,259852,253746,227399,502166,239913,211981,334458,259855,221813,212245,208219,193849,237218,212237,4031204,502177,502174,237220,172648,212794,263436,172641,237234,263396,194904,502155,218433,237240,192120,232688,211977,172647
6381,282740,378615
6382,134891,125800,208447
6383,9023,120349
6384,258590,283359,275847,12942858
6385,200682,286970
6386,176328,211897
6387,502672,294172
6388,254847,254857,294176
6389,141242,141250
6390,10706,79679
6391,294006,294162
6392,150342,158467
6393,156405,161897,176930,170078,278967,176990,156414,288225
6394,93686,65024
6395,95366,95403
6396,283516,180154
6397,208450,135122
6398,294058,254756
6399,504735,505200
6400,294059,376325
6401,109894,124315,116361,124297,104808,116234
6402,399425,216879,216878,216877
6403,4072161,403707
6404,95389,134926
6405,148249,220180
6406,254743,266522
6407,331649,387210,340900,338172
6408,110131,166660,110156,110159,108507,136098
6409,208787,143067,152184,218469,235207,288805,235237,235268,205351,118607,235320
6410,239411,199316
6411,392519,366497,377904,387272,347807,351922,418547,339060,336572,391595,312097,338609,357181,364327,378563,330952,364377,337086,347060,351770,396214,364328,349695,354072,336557,332551,305451,332177,338611,350554,387268
6412,95437,141230
6413,158433,189517
6414,390450,387206,366724,400357,414823,419285
6415,30806,189323
6416,237136,378359
6417,189464,189398
6418,158454,134977
6419,124438,119334
6420,135031,135012
6421,243496,189404
6422,156405,161897,176930,170078,176990,156414,288225
6423,192307,192280
6424,14768131,14768133,14768128
6425,127888,97115
6426,292341,292340,292334,292476,292477,292479
6427,257017,208842,257018
6428,267333,243657
6429,85116,63541,30013
6430,277047,426184
6431,99302,83496
6432,283474,180081
6433,73793,75092,75162,87631,87677,124335
6434,4069828,699598
6435,168013,180081
6436,14769867,14769853,14769878,14769846
6437,137859,137850,95410
6438,503489,4071516,503523,503516
6439,84563,122032
6440,146024,146089
6441,237136,217935
6442,6683,107577
6443,93686,278811
6444,243598,243547
6445,365610,373407
6446,142468,127976
6447,697863,267759
6448,294455,256106
6449,97114,98867
6450,199423,234679
6451,94979,94970
6452,702949,200548
6453,94157,141222
6454,85204,84648,84639,84644
6455,180096,234445
6456,93686,76877
6457,4089891,4083608,4081798
6458,8016,84622
6459,4062000,403723
6460,153537,249778
6461,697986,707461,697989,697985,697833
6462,14770832,4089929
6463,132306,132301
6464,207965,195985
6465,158510,220180
6466,221977,233595
6467,93578,28850,61399,208690,93598,208732
6468,294028,294064
6469,158466,135012
6470,162874,142919
6471,140918,138864
6472,354097,321746,338829,357206,398215,4031244,356034,332420,13724303,335525,414727,427947,345244,365645,412390,370597,398704,369109,334365,376416,414930,356754,346438,403070,338168,395609,404314,320165,412464,387213,331838,412550,365636,404974,387212,405441,15082426,338172,414830,414107,319762,364759,346429,403807,331595,341237,6825361,404291,372076,340320,395080,354781,414179,414833,427822,414839,4031236,404970,412470,403109,340900,405431,414728,339415,414115,340467,331649,332425,403072,368950,320947,414053,403822,332139,414136,320160,419290,365646,405471,341242,370610,403068,341249,4063593,398706,510023,387215,399824,331596,405425
6473,331649,376586,373411,340900,376728,338172
6474,5346,6460
6475,397815,701660
6476,299165,89123,89182,89128
6477,7784,7805,8025,8026,7825
6478,701628,376308,376271,376273,376268,701630,376321,294078,376348
6479,242870,285133
6480,372060,422480
6481,697885,707484
6482,699588,699587
6483,137874,95377
6484,220190,220185
6485,148099,148100
6486,135102,135067
6487,257118,162443
6488,309806,243385
6489,241839,241829
6490,200614,700895
6491,283535,259755
6492,284315,284317,284316,343397
6493,294469,256106
6494,173924,156315
6495,237138,237135
6496,332422,334394,366961,353928,339370,366536,340464
6497,235297,93673,91033,94555,93659,189079,87961,235304,187471,93788,83691,208800,93682,93639,94615,93663,263132,106847,143020,128253,152658,152490,93678,208786,79466,128255,87885,87952,91032,91140,235305,196404,79320,208775,135260,152692,93486,99771,189034
6498,220154,134902
6499,4071127,696619,697333,696623,696622
6500,156810,381068,167597,167633
6501,387278,366578,387293,387204,366927,369003
6502,707354,707579,697979,697977
6503,89935,170528
6504,179850,142922
6505,225508,190476
6506,20837,65174
6507,696856,696891
6508,96142,154509,93583,62784
6509,5332903,510018,406902,522425,5332896
6510,309806,243609
6511,254835,294054
6512,189481,189571
6513,243472,74837
6514,242658,12942858
6515,6784703,400276
6516,14610654,12853611,13811812,12429505,15610777,12942939,15544288,15388052,15689344,15690713,15579596,14509117,15210588,15210590,15388045,14755432,15081645,15427761,11887876,13503252,14977270,8929397,15504837,15388066,15388047,13338029,15714969,15210611,15610791,15689349,13339915,12429516,14727223,7988203,14870431,14261725,15714603,13390140,15388051,15388048,15363454,15701456,14925935,15210629,6600750,14924362,13692833,15215325,15388059,13326480,14811843,14862595,15579604
6517,179847,179849
6518,143444,132985
6519,158455,220180
6520,192292,223202
6521,14767414,9589449
6522,83507,139413
6523,6760686,6772736
6524,330878,291012
6525,189501,158486
6526,175597,142919
6527,387221,387220
6528,217880,700899
6529,259154,272882
6530,177540,176548
6531,161059,258498
6532,4082051,6795351
6533,369744,366947
6534,243387,243659
6535,189653,137533
6536,254734,502702
6537,181900,161675
6538,132941,161195
6539,14224194,14224399,14224401,14224409,707114,14224217,14224190,707240
6540,294009,378306
6541,62566,166499
6542,381833,372787
6543,376789,376591
6544,404217,427865,427986,414799,463730,9029132,480547,428031,427842,2296287,414719
6545,189502,189487
6546,189672,64387
6547,294420,298383,296511,396217
6548,14767429,397780
6549,137848,95382
6550,198137,179978
6551,309629,309633,294006,309631,309582,309635,309579,309589,309585
6552,505292,505261
6553,254841,397803
6554,158220,189319
6555,696674,707569,379677
6556,379253,298611
6557,73548,195175
6558,78574,99229
6559,179738,179779,179777,179795,175765,176448,179797,179740,181462,179748,179798,179793,181735,171207,179739,179746,181736
6560,220155,135049,220036
6561,264204,297093
6562,279526,279527
6563,263410,241603
6564,215741,15082353,242701,238646,201236,230315,213985,232999,286783
6565,120410,118060,30210,181323
6566,101547,193588
6567,172769,195853
6568,15635,15631,4471
6569,176986,502116,502122
6570,62957,62780,29777,16373,25713,70158,208689,62779,30205,62798,7811,63357,28850,30209,78569,154509,93583
6571,4081942,697656
6572,191398,89933,206880,88100,95348,124452,88102,95500
6573,78733,125814
6574,397765,14767426
6575,76674,10798
6576,372060,405417
6577,381548,74643,76617,119334,76648,86225,101896,76647,101897,108537
6578,400287,400276
6579,175868,175922
6580,294028,502702
6581,200277,200480
6582,984711,12187409
6583,64388,64381,157963,64391
6584,20993,15589,90492
6585,333243,333089
6586,14768228,14769607
6587,259837,282765
6588,216790,95420
6589,483044,237138
6590,63505,65845
6591,254838,256476
6592,504513,504511
6593,29771,88383
6594,14770832,4083568
6595,255844,255470
6596,232079,225098,220297
6597,158499,158421
6598,4082007,4082173,4083626
6599,257114,257150
6600,150336,135122
6601,206827,252873
6602,4089935,4081993,707112,707299,4082055
6603,70096,26347
6604,698071,698070
6605,215584,277096
6606,396141,503952,504150
6607,6795218,4081971
6608,292426,499161
6609,499169,499139
6610,142564,131761
6611,15635,15658,15649,15631,4471
6612,269704,256139
6613,294166,294009
6614,192910,700899
6615,393463,506180
6616,84638,85123,85125
6617,283512,285256,192503
6618,307878,336693,302091,307877,283174,282971,308929,330970,340376,306950,322076,396561,396825,298073,4055907,350574,297472,330159,299913,281688,293132,291740,330025,332178,303061,285884,312602,321209,376635,339058,305793,331844,321222,293711,4064285,288102,282963,293078,336710,312054,376840,281802,315224,331542,396686,391587,338432,339066,378922,283318,320342,329834,322427,328489,342207,322488,303220,360533,308930,296530,396559,376582,339061,311649,273719,283356,340485,378753,298388,300816,277440,332950,277283,15082407,327684,292040,313814,283321,313548,396895,276928,308973,332970,299967,330503,302560,303234,296434,310247
6619,141369,141349
6620,158505,133613
6621,134953,125802
6622,192336,172822
6623,328448,135037
6624,206573,249799,12957496
6625,141251,137663
6626,6495,8883
6627,249140,699598
6628,294455,102572
6629,294034,294186
6630,302318,362099,15082412,320463,310356,376703,15082423,305387,13563916,15082408,373479,300888,291992,376838
6631,314302,376664
6632,197457,163907
6633,158491,181013
6634,207031,209112
6635,137850,137854,137851,137859,137855
6636,256473,258544
6637,134953,135055
6638,285257,285548,283542
6639,294054,701627
6640,112130,84450
6641,4084598,6795214
6642,2932739,350582,391127,516138,398539,402203,577616,344187,471534,577622,481338,351407,378110,412179,400851,414881,471287,485472,419385,405334,402415,390092,391072,346506,366118,644654,405462,419273,415747,386835,399020,584002,337015,455815,487047,412025,412522,424766,528874,429205,421119,418532,412543,378062,333652,498218,491813,1296299,409419,404583,471535,398663,410745,404169,415690,485419,400883,413665,430836,429198,416800,401787,413233,398536,424763,2462334,416801,463800,378111,510013,416767,365504,402952,510015,471388,349711,413736,485475,1367569,398208,409047,409378,390681,409388,409051,411990,414854,405417,471533,717670,367377,418543,12995117,594224,402209,407955,400028,405728
6643,379344,281869,277244,379327
6644,397798,294055
6645,400275,1273442
6646,14769745,14768259
6647,237146,179427
6648,160436,180143
6649,6983,6933
6650,74207,121304,110476
6651,122040,189465,73391
6652,256564,245043
6653,20082,166885,70153,7024,70155
6654,299147,504329,299166
6655,294036,502721
6656,309797,189471
6657,179743,179738,179741,179779,163899,179777,179795,179786,181731,176448,179781,179716,179740,179748,179788,235200,179735,179793,181735,179784,179835,179739,179792,179746,181736,181764,179744,179790,179783
6658,125796,141811
6659,94189,85140
6660,95414,95388
6661,707277,4081942
6662,328435,502700
6663,135124,257250
6664,240796,263447,215779
6665,372062,301422
6666,230186,234953
6667,203689,203678
6668,387298,387246
6669,137894,216635
6670,158214,158228
6671,116141,132349
6672,270257,4031210,275656,4031222,256090,241950,257914,266848,312600,291395,261829,256096
6673,215559,215555,215556,258481,215554
6674,697849,697859,697853,697858
6675,400776,400818,393759
6676,697745,6785418
6677,293511,648
6678,245043,222687
6679,502489,502518
6680,143930,131284
6681,223921,302535
6682,9589443,9589507
6683,130104,95386
6684,280215,280221
6685,74112,84553
6686,257124,220169
6687,133753,139400
6688,30806,158228
6689,216629,216630,216628
6690,137942,208130
6691,381387,381404
6692,7160,189406
6693,83511,79802
6694,198863,181668
6695,278136,212045
6696,273588,273600,273599,279244,279261,297661,279286,273606,273553,279273,279249,273548,273595,273615,279284,273551,273561,279279,273584,279334,279216,273586,273533,273585,279247,273554,273560,279208,279295,273579,273601,273530,279213,279215,279256,279793,279210,273563,279238,279227,273605,279237,273538,279290,279277,279272,279275,279226,279293,273604,279343,273587,279248,273594,279239,273598,273602,273552,279217,279259,279292,279291,279246,279220,273547,273581
6697,141095,141331
6698,242629,288866,231959
6699,321536,321529,321551,321541,321534,321548,321520,321542,321550,321514,321532,321527,321526,321528,321538,321515,321547,321546,321530,321510,321518
6700,393357,263262,263123
6701,82508,83500
6702,80087,104874
6703,132356,116234
6704,164854,94563
6705,237160,237159
6706,257986,242872,257989
6707,128295,151908
6708,192359,192364
6709,14768245,14769266
6710,134934,220149
6711,257410,266508
6712,707277,697656
6713,10683,27334
6714,4089891,6795218
6715,158320,329024
6716,154827,175642,175643,192326,175835,151417
6717,373032,373067,373039,373069,376297,373040
6718,160254,147962,149680,369602,369601,160255
6719,3663323,1081358
6720,220174,243747
6721,135015,135031
6722,132356,132349
6723,5049590,956409,846623,5099463
6724,141206,94978
6725,701961,506169
6726,272888,240157
6727,79763,82511
6728,14174476,14174187,14174436
6729,104330,71354
6730,189623,149637,263308,502151,153619,502126,502152,502181
6731,180096,192364
6732,158502,220023
6733,130106,220167
6734,205486,172642,263167,219024,197576,195660,218178,209060,193601,173270,237239,210300,173261,172643,240943,212529,221004,172651,178484,212220,172927,194502,502123,192067,237248,212223,238341,281257,192118,334454,334456,238315,200783,502140,216203,213150,195814,221604,334443,230421,188705,504865,192640,192630,193300,237214,211982,175260,197809,281284,218135,281253,328782,210317,202947,194497,202378,212530,502164,230420,399261,216205,502167,212221,284271,172653,211981,212245,230532,237218,195795,212237,177691,192130,502174,237220,195811,174006,237234,206565,502155,178492,502166,191447,178103,211977,218971,238373,172625,426175,205291,174011,194930,191450,174820,179477,192068,207930,334460,237281,192043,192126,502133,192048,190442,192646,373023,230534,195820,284313,174000,172654,228129,281280,191666,211979,171598,221599,172924,172649,197804,177074,220959,172639,334452,192647,178482,278989,176851,236219,334448,192648,502169,278830,195829,237209,237211,237284,210349,173260,278849,212219,206500,173274,177082,334458,193607,208219,207376,173272,193849,502177,192120,278986,172648,205296,212794,263436,195818,172641,263396,502145,218433,237240,194904,263290,172647
6735,337086,298383,338609,312868
6736,63347,75697,75696,84972,84984
6737,257136,257146
6738,173631,502269
6739,373483,376811,376602
6740,297489,302560
6741,150052,343411
6742,707688,4072163
6743,250816,175931
6744,230176,230178
6745,216641,180945
6746,9381,80309
6747,4072161,9572815
6748,397822,381454,381448,381457,381450
6749,141917,141843,141850
6750,124480,119334
6751,189486,189493
6752,156810,155605,381068,167619,167599,171806,15082329,167597,167633,202981
6753,328293,327393,327341,381366,328331,381401,328369,381385
6754,135009,135066
6755,75699,99260
6756,285122,258009
6757,245527,294181
6758,397609,257136
6759,203706,173727
6760,397813,258482
6761,243547,243481
6762,6988,180861
6763,366562,369810,387512,369036,370138,366589,369993
6764,216634,180864
6765,177510,189519
6766,171342,192322,223673,180137,160435,180142,180103,180138,283477
6767,189486,158532
6768,158591,158596
6769,697896,698023
6770,237866,239925
6771,366961,366511,340373,366472,343430,338384,332417,345666,341229,357195,356028,338428,336266,300888,376838,341262,345210,340291,376551,341417,332350,336145,376069,13563916,346445,373479,354783,335970,376067,376504,336126
6772,195986,195987,207965,195984
6773,254751,254787
6774,216616,6990
6775,212386,244545,212382,397407
6776,123267,71957
6777,206342,141148
6778,216631,64382
6779,239164,241829
6780,249145,199225
6781,84549,87569,33957,30456,93206,62263,87637,121278,63943,61813,29711,80377,61794,86361,63236,80382,30487,31673,86427,71319,33959,71365,61786,80140,101639,32461,86233,86300,32414,32642,87634,60974,156214,101898,61518,61789,30823,62652,30490,86418,80166,61839,208758,32516,29712
6782,337147,4072004
6783,700885,700924
6784,371787,371789
6785,505804,697993
6786,85124,84645
6787,25605,24786,24799,8051,25608,24793,16401,19123,22978,24807,7175,22984,25615,25614,24800,28122,22998,19116,28115,25609,19119,19124,24806,23000,25616
6788,148236,220207
6789,212425,220507
6790,202109,287014
6791,307894,320288,306937,322440,322489
6792,309224,309219
6793,137860,137857,137853,137858,137854,137851,134979,137855
6794,3100997,5327617,1367568,4080559,1296329,1292813,1367579,11499448,1064135,9713658,11496575,2932451,15394429,3100992,4221815,2233233,5984033,766854,14870517,717646,15393520
6795,146036,4055
6796,150548,150551
6797,158468,189521
6798,158536,189531
6799,301476,14925721
6800,482256,482247
6801,281575,291644,285612,396922,331515,313697,296072,282889,283176,298383,322453,292529,346041,282147,505581,322435,296449,322934
6802,95399,95433
6803,4082044,6781483
6804,230172,258578
6805,294162,328414
6806,393463,502370
6807,14767316,707104
6808,76629,83836,124480,124392
6809,207976,207970
6810,237851,15082350
6811,83539,85167
6812,369820,369981
6813,397783,397839
6814,502372,503785
6815,189367,189474
6816,237039,216216,233757
6817,504590,505114
6818,5772,6489,13497,6492,6490,5776,13487
6819,376257,294039
6820,79794,79760
6821,319762,332425,346438,338829,321746,338168,331595,320947,341237,332139,320160,320165,332420,365646,354781,335525,376653,365636,331838,341242,365645,370610,341249,370597,4031236,387212,15082426,338172,340467,331649,334365,376416,331596
6822,283456,215584
6823,125798,135088
6824,239333,249147
6825,369754,320576,298764
6826,273374,294035
6827,135020,135046,134909
6828,220025,189496
6829,167624,171845
6830,4061269,501811
6831,257262,257256
6832,283532,176154
6833,368813,335971,350606,370039
6834,309189,309184,309187,309186,309188
6835,287686,427467
6836,158440,158496
6837,189333,189359
6838,106599,8971
6839,379588,180100,180137,285226
6840,4081603,4082023
6841,220157,220182
6842,162878,162874
6843,216783,131904
6844,491173,14749643
6845,134917,135031
6846,85145,141151
6847,220245,189496
6848,134987,137872
6849,134981,134995
6850,267263,189329
6851,378303,266531
6852,245533,397806
6853,376296,376352,376276,502389
6854,4061167,4057712,4061269,4061202,4061062,4061183,4061156,4061197,4056751,4057034
6855,141145,141143
6856,266511,230082,261417
6857,73298,24623
6858,294158,376354
6859,298553,373423,294438,376745,321890,373414,275882,322953,305039,285687,376749,296501,327733,396395,376796,322485,298573,370588,332544,333384,354519,247737,268378,309531,376799,373465,302491,270510,376728,291638,346119,290108,319708,361221,373447,15082406,376634,281526,331050,312856,253432,331875,348199,373492,376725,4055883,304990,360243,334198,293681,296125,376754,299938,350079,14925678,273649,331526,342256,270158,321249,376740,320440,396187,308148,290702,305837,295119,292306,303215,310249,282870,396201,330257,331070,341051,255961,312828,333330,396455,281738,302089,326930,304183,329858,376653,297479,299968,321198,242386,268286,322443,348169,291966,332183,314999,376646,311673,314357,321241,275847,14925727,312839,360755,299584,291645,362649,376804,350076,319729,321227,283359,275759,330018,340377,332952,396195,332182,311679,330028,315788,322143,307862,373444,296529,287602,290713,277849,307881,331057,322444,358479,319734,319637,275946,376772,330925,299897,381110,331054,312809,376638,373501,305019,14925244,301498,332971,330975,4055904,376579,314344,376576,307083,339678,296520,282985,281464,313543,322457,338636,299988,376742,299900,360541,312865,381129,308933,320330,299895,282817,313702,332713,305347,296120,313513,304996,327742,332556,304918,307882,346115,312832,306979,305021,331537,319736,300764,362242,332796,313517,327658,319732,311672,339848,338723,391581,331821,275901,319726,321922,322074,376797,295854,381582,320329,373490,277477,331843,279243,15082410,322962,331693,277537,321203,298347,340479,312081,309026,396937,355535,309001,256210,336744,288450
6860,381387,294171
6861,504514,504820
6862,699436,397115
6863,369309,239391
6864,216661,371804
6865,14769068,14769183
6866,141109,141157,141092,141511,94181,141110
6867,189511,189509
6868,14749480,263252
6869,389843,503387
6870,328957,243620
6871,381456,266508
6872,23354,5351
6873,256569,256339,256475
6874,189498,177509
6875,294162,258529
6876,254766,216783,216663
6877,502655,294169
6878,369311,381805
6879,393465,376260
6880,62957,29777,25713,78569,78563,208689,16373
6881,487114,9029184,405006,403451,427956,414129,428574,399973,2455699,427824,406541,414052,527202,412393,410365,427957,412570,414167,527270,414784,428027,503624,427951,959867,527197,480518,403221,609930,697536,413679,435214,609925,459730,414766,527254,404324,405436,414752,412532,412517,414202,412518,412492,1840659,463716,412533,6825319,463725,398674,759847,400350
6882,14610654,3534321,12853611,13811812,5979537,12429505,15610777,12942939,15544288,15388052,15689344,15579596,15690713,15210588,15210590,15388045,14755432,15081645,15427761,11887876,5983942,13503252,14977270,8929397,15504837,15388066,13338029,15388047,15714969,5327606,15210611,15610791,15689349,13339915,12429516,14727223,7988203,6157758,14870431,14261725,15714603,15388051,15388048,13390140,14925935,14924362,6600750,13692833,15210629,15215325,15388059,13326480,14811843,14862595
6883,134980,95427
6884,234465,203699
6885,189364,84561
6886,381590,235349
6887,393447,393443
6888,505964,393464
6889,240333,238147,259132,253051,215779
6890,131465,397909
6891,257251,257250
6892,161675,180019
6893,176818,176816,192300,176832,176828,170981,172816,172823
6894,158541,134995
6895,165822,161230,165816,161197
6896,294167,381404
6897,698030,2825365
6898,61807,80166
6899,12958234,12958384
6900,366604,516140
6901,234466,199225
6902,138162,67874
6903,189487,158509,158498
6904,203689,179839
6905,239716,244857,242610,239697,239120,237313,1633470,255961,223179,258285,270420,247989
6906,365610,4031244
6907,257691,216675
6908,294043,393476
6909,192335,249152
6910,205144,302766
6911,278966,288178,399262
6912,133613,133617,133649
6913,243737,257115
6914,309583,309584,309614,294006,309617,309632,309588
6915,4081930,4082056
6916,141114,141148
6917,158308,243414
6918,158468,134919
6919,378710,242885,284995,707541,242884,257999,378707,259749,338377,242863,258010
6920,273366,273378,273379,273382
6921,131280,206838
6922,163897,203704,163898
6923,141241,141222
6924,4031199,4031202,173275
6925,12520,6934,6951,5343
6926,237156,279514
6927,222483,225506
6928,502364,506180
6929,4072266,239392
6930,259897,248178
6931,189339,189419
6932,376571,376647
6933,4071806,1041174
6934,502372,393474
6935,372931,387229
6936,216665,216663,216672,216783
6937,243649,74835
6938,328958,267243
6939,203736,199219
6940,295992,376798
6941,378712,242875
6942,10305,173401
6943,144546,141220,220266
6944,294176,254781
6945,133680,143878
6946,309930,309835,309833
6947,80894,79805,79802,81014
6948,189539,257138
6949,4082051,4081937
6950,84550,83494
6951,277110,277105
6952,297073,378583
6953,192307,426186
6954,96947,697680
6955,132839,146762
6956,4081952,4081912
6957,94175,94162
6958,281808,286127,376564
6959,14768256,14768241
6960,192391,192318,172818,379587,180037,180100,180137,285226,283524,176835,180014,192316,283485,180103,180138,180019
6961,147151,189519
6962,134989,134928
6963,14749583,15082340,161902,205393
6964,397403,244550,397404,212405,266410,212411,378702,205146
6965,282718,205297
6966,1367162,700969
6967,134949,137706
6968,158503,189571
6969,137848,95410
6970,1184537,697516
6971,502706,294026
6972,393471,502635
6973,112186,113363,113430,113360
6974,12950458,300214
6975,294078,294157
6976,328435,502698,502677
6977,141239,206360
6978,158502,216839
6979,372028,376629
6980,142429,142464
6981,85144,63339,30017,85119,85120,30019,63338,85251,84640,84651
6982,206816,206837
6983,117012,77708
6984,1184527,1041162
6985,282460,378581
6986,239919,236222
6987,302267,339067,15082413
6988,14768231,14769272
6989,309624,502673
6990,203684,156315
6991,707487,242872
6992,373411,366539
6993,158221,243596
6994,179850,142919
6995,283519,192309,283494,283517
6996,403720,1184527
6997,9379,76379
6998,502165,331840
6999,369333,372787
7000,4072161,1184538
7001,141232,141237
7002,373055,373046,506005,373053,506008,505994,373050,373026,505972,506002,373062,502384,506004
7003,707264,14224194,14224399,14224401,14224409,14224217,14224190,707240
7004,165792,309180
7005,234671,182062
7006,292821,376349
7007,135047,220053
7008,369319,239575
7009,263177,152749
7010,700969,4081971
7011,146356,181999
7012,1005655,268508,379663
7013,138091,131394
7014,506175,502374
7015,5983972,3534321,13339915,12710566,6600750,7988203,5979537,5983942,1519354,8929397,5327606
7016,707579,697979,697087,697977
7017,162878,176024
7018,166430,166428
7019,393452,502382
7020,282503,282702
7021,220170,135047
7022,255349,223921
7023,253939,286970
7024,141235,94185,141224,141247,141204,131482,141209,141215
7025,78023,77978,77980,64083
7026,141242,94978
7027,173932,145375
7028,84633,85262
7029,161508,180914
7030,368629,181614
7031,85270,133752
7032,82501,139413
7033,166499,65024
7034,504149,396144
7035,198787,203724
7036,135062,135022
7037,397696,220223,397672,397697
7038,369989,412470,366954,404314
7039,76682,170551
7040,175983,175873
7041,135019,135049,220051,220046,220034,220145,220052,220017,220033,220031,220047,220039
7042,249152,283526
7043,22526,8901
7044,142466,85181
7045,4083632,501672
7046,2113167,2932614,1941578,668456,2172522,1697192,1719910,5067957,1697184,1095363,739686,1697197,1665257,7778764,7778753,846623,1255051,1420637,956411,1307720,4804850,5116065,5066981,1238902,5099463,7778757,5143300,3102076,3102065,718223,654824,1399237,7778762,4805936,7778771,5049590,1240998,1305780,615068,1665248,7778767,1665252,3102060,2234811,13175667,647969,2234810,5098138,846601,13175608,1307709,683594,661178,3138567
7047,141235,95401
7048,254743,294019
7049,192326,161829
7050,181287,80102
7051,175787,175992
7052,366554,387274,368964,387205,387211,366542,366567,387299,366552,387207,387208
7053,94676,136242
7054,138994,281929,281931,281975
7055,257260,257263
7056,254742,254787
7057,141147,141146,141112,141093
7058,4083617,707114
7059,294010,294005,245546
7060,504531,504529,504537,504525,504522
7061,242872,502187
7062,216826,158471
7063,141235,141232
7064,285257,212471
7065,3161955,3228312,3204257,3205004,4071213
7066,7009,216630
7067,118570,4444
7068,64397,75178
7069,216775,216738
7070,163042,121297
7071,4031230,4031241,4031233,316026,292041,365609,4031242,4031240,4031235
7072,95426,141245
7073,175880,161866
7074,4032204,4055118
7075,220167,130104
7076,189498,216851
7077,243383,243637
7078,234715,141352,234720
7079,4081796,700969
7080,207062,132939
7081,206360,206346
7082,142698,142692,142688,142696,142700
7083,219828,255890
7084,6534,6962
7085,220507,293506
7086,96947,82211
7087,402460,309532,402399,330933,363898,391104,387219,362608,333651,365518,321878,353970,372047,399359,346499,313515,347633,393793,341042,353676,329861,348377,330886,502026,387236,351930,326915,362345,359246,372077,372042,417916,372043,396416,315005,341167,377503,380072,501948,345544,305031,372062,514045,331079,398553,391202,362164,355581,369788,366592,387445,332174,354087,366597,321243,322099,395107,372059,378096,395252,335606,372078,387256,370118,335336,350066,372057,332974,372533,345561,365763,372661,398584,393494,320562,355691,312048,417911,399358,394942,413232,396266,398334,355892,393771,344885
7088,1367162,4083568
7089,148747,149693,173049
7090,234706,63543
7091,155974,68559,21009,7164,155976,68556,197754
7092,369820,398723
7093,230071,397817
7094,278977,263262,263123
7095,372067,369003
7096,4089891,4081943
7097,206342,85161
7098,85140,94221
7099,254742,254733
7100,7009,216386
7101,200388,200408
7102,128638,108178,288807,124532,235258,288390,121690,393690,393687,394107,96082,121703,143069,263177,235364,278973,142955,93639,129897,235210,394106,235256,235265,263195,149714,152360,149715,235263,235246,152393,235273,124531,205353,118653,235262,235311,235309,118600,152500,235205,235234
7103,85127,141090
7104,138109,8909
7105,215565,215538
7106,215569,222166,215540,215566,215543,215548
7107,181614,257730
7108,93362,90106
7109,4072076,503357
7110,502807,354097,321746,338829,427981,357206,398215,4031244,356034,332420,13724303,335525,414727,427947,365645,412390,334365,369109,398704,376416,414930,356754,346438,403070,338168,320165,331838,412550,365636,404974,413675,15082426,405435,414830,697636,414107,319762,364759,403807,346429,372076,340320,331595,6825361,341237,366928,435219,395080,354781,414179,414833,427822,414839,4031236,404970,414728,405431,339415,414115,403109,340467,332425,403072,320947,414053,403822,332139,527262,414136,320160,419290,404293,341242,427969,370610,341249,4063593,398706,510023,399824,331596
7111,180954,189676
7112,283478,172822
7113,158524,158475
7114,399202,372063
7115,6781458,4081940
7116,138538,31543,103184,84336,138537,63304
7117,255182,369349,369355,285602,369366,285651,369356,285655,369344,381811,369348,285604,285652,381815,378312,285606
7118,85266,25501
7119,243578,243389
7120,131744,180945
7121,216750,216747,216748,162267
7122,146317,146295,146296
7123,208832,291370
7124,707229,399606
7125,195025,195215,504501,195194
7126,78781,163042
7127,158465,133587
7128,158466,134945
7129,397717,397716,397715,397718
7130,331840,339386
7131,504425,30589
7132,206384,206360
7133,234633,233068,233483,221120,223293,221605,221082,236220,208494,213172,213835,235024,233017,218190,293475,202354,210311,232632,233502,227455,232668,216170,213203,221209,203604,215053,221613,225464,213196,237039,214170,216460,203606,206556,221104,282525,212234,215678,218092,233090,502074,208464,207566,227489,212202,208463,223348,261883,241383,369674
7134,257140,243734
7135,220022,150523
7136,4081967,6785400
7137,378377,74350,74346,74394,74353,74352
7138,283165,277140,269704,14925721
7139,90582,89957
7140,145389,179850
7141,373449,376727,376591
7142,175870,176030
7143,142558,206362
7144,135118,134940
7145,291155,290991,269648,277396,269657
7146,393544,368761
7147,142475,127976
7148,69744,5563
7149,75880,75882,75881,78733,104327
7150,4083568,4081971
7151,305538,307755,314046,315203,309795,313066,305540,505574,286077,298530,320152,502176,293079,321751,312596
7152,141231,141228
7153,6362,120362
7154,11112336,5935277,6564988,8576476,13970495,3855650,8557865,12219329
7155,293992,294779,373089
7156,199251,200571
7157,172193,189963,189959,167634,156762,155009,153079,15082230,150298,202967,263245,189964,145499
7158,3663323,3663327
7159,141114,85180
7160,133770,141916
7161,328435,502676
7162,65844,30804
7163,294163,502648
7164,707129,707268
7165,63573,131888,131878,131864,131776
7166,173677,174304
7167,79825,429237
7168,254847,254857,294055
7169,8847,99477
7170,131141,243071
7171,120280,120285,120290
7172,240703,292240
7173,4170,3901,10007,3890,3889,3898,3900
7174,4082568,4081850,6795290,4081810,4081856,14770539
7175,701671,506172
7176,239331,239329,284992,285015,381469,239330
7177,98865,146267
7178,158433,189520
7179,387205,370003,370601,358208,366734,372931,370136,372081,354663,372955,320463,376490,320547,366552,305387,369744,15082421,378919,368970,353968,368960,372666,15082424,310356,15082423,376408,372761,366554,312100,310306,15082412,346430,320162,378924,372658,387208,312079
7180,241603,277531
7181,234721,94242,94236
7182,158311,243649
7183,14751189,14751202,14751197,14755048,14751192
7184,158587,257170
7185,94982,95468
7186,5307,5293,5301,5309,29471
7187,158412,243583
7188,700916,698002,696644,330737,707572
7189,134990,216595
7190,292426,376806
7191,333094,284779
7192,701618,373041
7193,4062014,12627552
7194,206826,206823
7195,9251569,7593059
7196,189395,267251
7197,307894,316439,302267,300214,322083,15082413,320288,331252,342260,335668,322440,322489
7198,502137,237866
7199,137706,220173
7200,133617,158495
7201,206336,135001
7202,137663,134906
7203,309583,303850,309581,309611,309591,309632,309588,309580,309584,309628,309614,309634,309617
7204,278126,181450
7205,134974,158448,158446,158451
7206,4062014,400262
7207,237816,248178
7208,257255,257258
7209,502390,503784
7210,175922,176270
7211,8975,8976,5092,5091
7212,376224,701638,376339,701644,701628,376259,701669,376297,701655,701646,376294,701652,376348,376248,376264,376225,376308,376268,376273,376217,376271,701667,701630,701670,376220,376321,376283,376336
7213,243625,243582
7214,14767316,378278
7215,427423,173275
7216,258518,245525
7217,230191,252709
7218,154164,154188
7219,33347,180953
7220,329034,243553
7221,237170,378308
7222,141316,141294
7223,216850,189503
7224,12940961,482242,12958033
7225,120344,120342
7226,146131,147609
7227,1240994,12627552
7228,100254,80716
7229,167618,263129,167680,167563,167684
7230,83304,83305
7231,275661,237851
7232,1632707,503357
7233,169131,203712
7234,71369,74287,128084
7235,245043,252802
7236,257156,296676
7237,257284,239418,258490
7238,149711,193580
7239,134995,148238
7240,165801,309180
7241,502705,328414
7242,309837,267284
7243,2825546,212401
7244,137843,95405
7245,133636,158463
7246,181137,181731
7247,161999,73408
7248,294158,502705
7249,258533,245527
7250,141115,85184
7251,370633,424991,527211,427860,476014,414151,428249,406958,412570,411901,414205,400350,414849,413626,959888,427902,404452,481355,412506,453791,405460,394195,403221,427961,459730,414766,387256,413630,412517,405422,470822,453781,414081,427882,387241,398674,759847,2455562
7252,277119,283543
7253,74382,91637
7254,376704,376655
7255,137739,137719,135005,137727,137744,137746
7256,283531,163727
7257,300888,314302
7258,254855,328515
7259,131753,95392
7260,134891,135117
7261,366497,349764,387272
7262,135014,135044
7263,135037,220169
7264,220263,244137
7265,502362,502378
7266,203689,143663
7267,255844,221747,221746
7268,156812,15082229,15082225,149645
7269,277119,283546
7270,321135,321142
7271,412522,405425
7272,158544,220195
7273,220265,230162
7274,373082,267293
7275,224262,3547,19633,122079
7276,95412,95410
7277,158515,158498,158520,158509
7278,203712,180100
7279,1354478,1347992
7280,283486,239331,239329,381469
7281,294054,376256
7282,217494,302813
7283,701662,701961
7284,136563,138219,138218,139840
7285,266525,256484
7286,220169,135043
7287,239120,215779
7288,180147,180081
7289,215554,215571
7290,176030,175931
7291,142460,79754
7292,125810,141222
7293,141101,75693
7294,419350,4031467
7295,134959,158488
7296,273397,279210
7297,1760455,6784853
7298,387280,513968,399973,370175,387216,335393,336148,366724,387210,414052,400357,356039,412393,412570,369756,336167,372954,365656,414784,353967,366471,332422,353928,332421,365653,336157,345669,363199,419295,414766,369761,398725,354787,335326,414752,353969,366536,334203,333978,387281,414202,412517,368937,1840659,333979,503555,387301,412533,362653,365666,341227,387206,453781,358209,341238,336164,368812,346415,398674,400350,419285,405006,376410,427956,414129,428574,344868,12957484,334394,343447,338410,406541,427957,410365,414167,387279,339370,340472,335966,427951,387282,370179,356749,365643,376519,403221,394195,480518,413679,387247,459730,338397,353951,404324,332704,405436,366566,412532,503550,398723,369758,412518,412492,376413,419282,365641,390450,356058,463725,334373,759847,340464
7299,270588,281330
7300,212251,282503,234644
7301,64375,216385
7302,84622,85107
7303,175870,175917
7304,216668,216787
7305,290229,370590,370584,364741,291106,309600,335322,365660,370585,376724,336831,391762,4081220,291107,364738,341233,372086,338415,501998,339380,357121,338414,373448,338161,351397,338385,364750,338166,335971,373495,373413,370034,350606,336002,346489,343369,421438,387229,373468,376640,505743,310315,297943,334178,369760,340466,370591,376812,302326,335324,334434,14749692,312016,351379,372943,376072,343445,341247,421442,364737,387209
7306,4083671,4083626
7307,141194,94230
7308,245043,245327
7309,288010,209143
7310,366928,376752
7311,369003,366950
7312,134953,158490
7313,176030,175982
7314,192318,181955
7315,94194,94219,94231,141152
7316,139424,77914
7317,4071720,4071636
7318,131141,130124,132360
7319,327518,84624,327567,142344,327570,142342,131472,137900,131466,63604,63603,142372,142437,327565,142343,142339,142345,63598
7320,221594,221592,212251,221590,221593,234644
7321,15609,3335
7322,369299,4032429
7323,136652,130124,132360
7324,4062014,2825510
7325,300529,796648
7326,14751120,11669373
7327,181981,181999
7328,357198,338422,346490,341234,345247,337449,334204,364698,369740,338402,335548,372694,354093,387298,338433,356044,341265,351396,334370,338423
7329,4073115,245515
7330,22519,99245
7331,286987,286943,249778,176684,235374,15082330,263247,201233,193342,167909,188774,171369,161895,153547,257192,263124,173112,153536,169314,191671,195902,251360,285997,192699,167912,172528,172529,250335,236800,155657,205379,250932,15082334,249779,200716,200698,191965,15082333,153544,251011,176850,288024,171545,188851,286940,286006,169457,194947,237184,288163,171375,191964,156422,188846,288201,171542,171374,13017098,278968,288233,177527,170446,177060,173257,287010,177064,171397,169942,166195,167930,250308,191032,286988,178968,157000,14749585,188802,286923,161894,166309,251168,169440,287003,166142,171537,288227,159401,200683,175252,168921,156418
7332,148370,131280
7333,189494,161090
7334,238147,206213,215629,253051
7335,103840,171298
7336,271650,271078
7337,245465,158525
7338,223202,176156
7339,146325,146323
7340,293518,181451
7341,15082340,172835,205393
7342,4071220,503499
7343,151482,15082224
7344,218183,240289
7345,217934,244543
7346,33853,158687
7347,216099,142567
7348,220233,220246,220218,220240,220241
7349,267171,291187
7350,707265,4081912
7351,141122,329314
7352,189515,158483
7353,166430,261428
7354,85266,133752
7355,256345,257410,177987
7356,180914,31599
7357,258486,258480
7358,9713658,882810
7359,95426,142561
7360,129067,142566
7361,397818,258542
7362,376582,287722
7363,366471,414830,414115
7364,267387,267333
7365,285557,242858
7366,158434,230097
7367,9199,5651
7368,150309,158547
7369,699588,502187
7370,502207,305395
7371,148246,278195
7372,158465,158486
7373,174447,192341,192451,283473
7374,378300,328521
7375,189623,195984,149637
7376,234465,161675
7377,182066,182060
7378,378268,14767427
7379,4082171,4081942
7380,289569,15082350
7381,4031942,4032055
7382,127750,127888
7383,220174,157957,157955
7384,220170,257145
7385,206335,206376
7386,257131,162443
7387,158190,158193
7388,345210,297458,340373,376551,338428,332417,332350,341229,335970,336145,346445,376504,336126
7389,66122,6936
7390,328517,273612,278190,273525,278189
7391,294013,294043
7392,131207,504325
7393,502669,328435
7394,301422,292063,291029,305543
7395,9955427,9988765
7396,376594,376569
7397,143225,257251
7398,405006,413679,403451,369766,414129,399973,404324,405436,414752,412532,406541,414052,414202,412393,414167,412492,1840659,414784,412518,480518
7399,355634,414711,410084,487161
7400,168901,167920,153537,167943,249787
7401,502141,163650,161704
7402,254856,258521
7403,189718,243397
7404,96113,243561,158322,158353,158329
7405,19131,7504,24798,19130,19115,20851,22989,22988,28118,7184,24796,22986
7406,255349,274671
7407,158444,158490
7408,282539,282527
7409,245536,256480,328514,256342,256474,256466
7410,455808,366578,407145,515519,412133,409368,413289,515982,515976,491799,419270,419384,392562,387204,577618,471536,2462402,372691,9029123,514709,410756,403948,366927,353942,409045,413468,412016,391079,468329,416809,516791,421120,409443,409044,481334,404276,480456,415753,487471,410076,527220,415783,1625835,512113,515931,515980,387293,407949,411873,428576,387278,732324,406559,406553,427899,493326,487156
7411,25197,23353,25199,142113
7412,233629,285114
7413,230176,258578
7414,141125,99253
7415,6649,110691
7416,3102077,12754535
7417,148100,148104
7418,393455,393440
7419,192292,161675
7420,93331,80102
7421,367544,404566,391575,390017,349471,487058,342232,357146,403110,365519,363989,387222,391125,409390,346407,402711,362659,356239,419275,363435,398749,362617,367396,400780,400876,395128,416790,372689,398715,366572,377909,413229,337001,395182,372646,391076,13949964,1367572,391370,345560,390005,418562,413714,392578,390672,405435,369036,409061,378075,409341,338401,365815,387285,347810,409420,404294,333608,390008,400871,400335,338641,487049,366928,517683,717658,362159,378191,493325,609935,499050,336493,392586,482895,413292,510011,400887,400808,366539,377440,401458,424748,377842,480451,447881,394956,350691,419277,414082,2532338,421126,398552,412164,419272,419087,378554,339778,429850,409138,390108,402491,404293,390125,364356,613415,404317,366562,351773,380492,354089,345223,365505,398125,369083,370030,404311,415768,372530,416775,378226,369014,392536,395605,398951,13949962,400016,402204,378212,395317,404632,482890,337423,390119,363443,407952,387217,403104,346067,362612,390117,12953110,410080,717664,363931,357339,717668,376540,362610,401783,377466,4055862,390137,400794,502030,416774,366582,355221,351771,409352,398549,390702,403817,386844,400577,387226,583999,377095,389584,414882,407100,390139,12995233,409050,404634,341015,404552,378077,399781,357871,347937,396994,369822,394936,341062,386972,414746,516116,398746,409042,363442,378553,412156,412188,407933,369993,4056063,342954,405322,395254,515499,368957,447871,400852,365235,390101,487235,365847,501924,333609,482896,395253,351973,528873,354069,470993,387429,400011,410965,387468,2462370,403947,349762,414896,417893,357156,405965,390097,362157,366589,513958,387512,350701
7422,142949,235349
7423,376299,376297
7424,125814,77708
7425,242875,338377
7426,502807,354097,321746,338829,427981,357206,398215,4031244,356034,332420,13724303,335525,414727,427947,345244,365645,412390,370597,369109,334365,398704,376416,414930,356754,346438,403070,338168,395609,404314,320165,412464,387213,331838,412550,365636,404974,387212,405441,413675,15082426,338172,414830,697636,414107,319762,364759,403807,346429,372076,340320,6825361,404291,331595,341237,435219,395080,354781,414179,414833,427822,414839,4031236,404970,412470,403109,340900,414115,414728,339415,405431,340467,331649,332425,403072,368950,320947,414053,403822,332139,527262,414136,320160,419290,365646,341242,405471,427969,370610,341249,403068,4063593,398706,510023,399824,331596,405425
7427,76886,71312,73577,71313,105717,29962,156329,30419,140404,61141,129245,78800,78744,33576,124392,62231,73548,35025,67435,119368,71311,73584,697680,78818,30825,77412,105734,33942,61670,30884,62416,73551,83836,86553,75086,145296,63725,86554,31545
7428,267445,329007,267202,267367,329020,267204
7429,257119,397373
7430,158516,158514
7431,275560,269262
7432,124350,78781
7433,135020,148244
7434,208318,208187
7435,9590372,4081270
7436,372892,368784
7437,14749707,505087
7438,129807,278804
7439,190084,148258
7440,198787,172821,203718
7441,428983,282690
7442,276783,379677
7443,237542,504330
7444,503966,14224194,14224399,14224401,14224409,14224217,14224190,707240
7445,200479,283544
7446,277119,700886
7447,234637,234644
7448,141231,95450
7449,345667,387221
7450,14767441,14767419,14767418
7451,206384,94214
7452,220215,162443
7453,502620,499185
7454,215537,215563
7455,163596,150683,145504,150687,150679,156806
7456,502608,502596
7457,376643,376741
7458,502685,502374
7459,254735,378297
7460,234441,192318
7461,141115,141116
7462,501844,501814
7463,208841,386925
7464,142904,200114,145391,138985,173631,142930,148696,142924,140356,142902,141176,142903,379594,142915,163709,162867
7465,4005746,4373562,6157758,3534324
7466,135014,135004
7467,84550,99293
7468,206380,142434
7469,327777,328962
7470,175597,172818,379587,180137,160435,180142,283485,180103,180024,176442,192391,166324,180037,180100,283524,283541,176835,180014,426184,192316,249099,180138,180019
7471,122077,122081
7472,200601,234433
7473,506171,701618
7474,5303,115565
7475,283480,192281
7476,245467,220185
7477,220155,220053
7478,138172,138050
7479,275889,256139
7480,399202,376811,376602
7481,137703,278194
7482,245264,245297
7483,133680,138994
7484,294036,328447
7485,347060,343202,367377,366780,332543,312868,365788,402209,391118,354518,345255
7486,216198,233515,213160,234633,205489,232170,232169,221605,227445,232154,214892,233742,502137,227401,203591,213162,202380,502179,227452,230456,228235
7487,505211,195005
7488,127667,173640
7489,220212,158600
7490,156748,156745
7491,373472,376761
7492,254742,273366,273378,273379
7493,282522,378991,282515
7494,257170,257117
7495,189494,189488
7496,6785518,14769970
7497,321562,321560,321528,321532
7498,203705,176152
7499,158421,158436
7500,376571,376811,376602
7501,135133,135091,135112,135073,135074,135109,135087,135113
7502,161059,161077
7503,133598,137848
7504,134974,134961
7505,158444,371787
7506,135020,134993
7507,279290,279246,279249,244138,279238
7508,294037,502721
7509,505244,504796,505218
7510,145370,145369
7511,243521,329031
7512,376643,312592
7513,4083629,4081971
7514,216629,142334
7515,134991,134926
7516,310315,290229,376640,373468,376569,297943,330878,309600,291106,391762,376724,291107,376812,373448,312016,373413,373495,4081220
7517,134978,158479
7518,387355,293988
7519,147624,263245
7520,238147,259132,289352,240555,240333,275945,275957,248523,253051
7521,502655,258523
7522,75879,124351
7523,397810,273583
7524,285557,277046
7525,85123,84638,85113,84646
7526,217936,378285
7527,141092,95379
7528,174248,15082225
7529,162258,181055,161084
7530,22542,398010
7531,376332,369374
7532,158543,181052,181028,181026
7533,239391,242402
7534,699250,242866
7535,220175,158514
7536,254845,254768
7537,701662,393462
7538,134986,158535
7539,76283,146355
7540,150336,257114
7541,294054,701663,701636
7542,134916,158512
7543,517673,1064117
7544,129807,127888
7545,150874,150891
7546,393504,501779
7547,199423,181127
7548,239399,242402
7549,141369,94973
7550,30813,189334
7551,141144,141112
7552,11207832,11211428
7553,502122,263129,502116
7554,707488,697866
7555,4081893,4081956
7556,158510,257169
7557,158475,158483
7558,243575,189339
7559,4062014,700932
7560,232606,206990,502153,502132,197566,216227,206506,210364,421337,228154,235549,214164,205286,203293
7561,172818,379587,283517,180137,160435,180142,283485,283494,180024,180103,192391,192309,180037,180100,283524,283541,285226,176835,180014,426184,192316,180138,180019
7562,79834,94160
7563,6362,6641
7564,4081708,4082208,499047,4081607
7565,699239,338377
7566,366477,369740
7567,173731,194249
7568,216681,258498
7569,148252,220180
7570,216629,216386,216628
7571,82506,234701
7572,225557,252696,252709,216912,212195,252810,266454,245576
7573,257119,220191
7574,97079,98870
7575,220157,158438
7576,381374,294064
7577,397802,397805
7578,243599,243627
7579,699308,699293
7580,202969,195984
7581,22904,76675
7582,189477,161090
7583,216698,161057
7584,216388,180872
7585,294065,397816
7586,487114,367544,414733,759846,404566,390017,349471,487058,414151,342232,357146,403110,527202,412164,365519,414205,363989,414784,391125,409390,346407,503624,412506,402711,356239,419275,362659,363435,398749,427864,362617,435214,367396,400780,400876,395128,416790,637072,413630,372689,366572,398715,414752,377909,395182,413229,372646,412517,414202,337001,391076,13949964,1367572,412499,391370,345560,390005,418562,1840659,413714,463716,392578,390672,412533,378075,409061,403086,409341,338401,365815,347810,409420,390008,9029184,403451,427956,428574,400335,400871,487049,517683,527211,2455699,717658,362159,378191,410365,508547,411901,493325,644637,609935,392586,527270,499050,482895,404452,510011,428027,959867,400887,413292,400808,453791,527197,401458,377440,424748,394195,403221,377842,480451,447881,394956,609925,427961,350691,527254,419277,414082,405436,409138,2532338,419272,421126,378554,412532,419087,398552,453788,402491,398723,14866753,364356,613415,390125,404317,429850,351773,390108,405422,419282,354089,365505,345223,380492,398125,427882,369083,415768,404311,414723,419287,416775,378226,395605,424991,399973,392536,398951,644630,13949962,400016,414052,402204,378212,412393,395317,404632,412570,482890,337423,390119,435242,427902,363443,387217,407952,481355,403104,346067,362612,390117,405460,410080,363931,717664,527268,609930,357339,717668,362610,401783,377466,414766,390137,510025,400794,502030,366582,527217,416774,355221,351771,409352,398549,390702,403817,386844,470822,400577,453781,583999,377095,389584,398674,959888,407100,400350,414882,403080,390139,409050,405006,404634,12995233,404552,414129,644645,378077,399781,513958,357871,347937,427860,396994,476014,394936,406541,386972,427957,428249,406958,516116,414746,398746,490080,414167,409042,414849,413626,378553,363442,412156,412188,427951,407933,342954,405322,395254,480518,515499,413679,368957,447871,400852,365235,459730,644639,390101,501924,365847,487235,482896,427946,395253,351973,528873,354069,470993,400011,410965,387468,403087,2462370,403947,414896,417893,357156,405965,6825319,350701,414081,463725,390097,427824,759847,2455562
7587,131881,378379
7588,14768190,14768262
7589,397717,397716,397718,397709,258495,379234,397711,372106,372157,397713,368798
7590,502366,502379
7591,6760681,6914131,6760682,3090099
7592,343455,370627,369979,370624,366578,387293,387204,372019,373424,373425,373466,387278,370602,370618,366927,373439
7593,294075,294035
7594,413631,480422,644648,644627,481290,637074
7595,502697,502698
7596,700925,700907
7597,329890,369744
7598,397805,258542
7599,701637,376253
7600,161057,162241,162280,162261,161054,162262,162268,181057,162283,162282,309171
7601,378377,6629
7602,148226,309806,243385
7603,294050,376252
7604,14886524,3663327,14883811
7605,14770774,14769992
7606,215555,215563
7607,503966,4081704
7608,378710,285211,696724,378707,269517,257986,699584,285150,258010,284995,707569,696717,707541,696762,699212,285011,696727,699608,242877,242885,505060,696674,242884,257999,259756,696695,242863,699594,707571,696746,259755,257989,259749,268508,379663,707559,505059
7609,131761,119133
7610,88844,79365,80102
7611,189543,216851
7612,331269,376594
7613,180139,180154
7614,84568,84566
7615,95403,95404
7616,192493,283519
7617,4072258,257281
7618,127762,116359,116360,103957,90366,109877,116353,116393,124342
7619,328448,133632
7620,6950,6941
7621,141231,95427
7622,257688,244138
7623,235201,221396
7624,235346,502137,218740,233047
7625,158520,158479
7626,254773,254731
7627,254776,245526
7628,14392497,7987342,15579541
7629,397779,4072262,397791,4072257,378295,397826
7630,245035,245050,245060,246031,208983
7631,376233,328434
7632,192469,199129
7633,85139,141151
7634,399277,202138,173307
7635,292063,291029,312592,301422
7636,131748,131714,131767
7637,4072077,503357
7638,697856,699587
7639,134981,158471
7640,284769,707499
7641,257011,257009
7642,21279,22514,12570,22517
7643,378300,254794
7644,195598,195641,103720,195635,170531
7645,294010,294005,254743
7646,502811,501775,4081938
7647,263243,263236
7648,163900,224879
7649,212423,179385,244551
7650,306574,335734,312589,305964,336774
7651,14749480,174006
7652,249983,213434
7653,281248,207874
7654,206213,286876,213977,232079,215629,194973,211911
7655,283478,198123
7656,79763,79802
7657,283534,143663
7658,283523,249152
7659,158463,158514
7660,200391,255416
7661,71957,74287
7662,294159,4072258
7663,258525,254837
7664,261434,254809
7665,158433,257147
7666,76632,152749
7667,203712,173481
7668,181981,76304
7669,373449,376571,376727
7670,77708,76240
7671,207878,207957
7672,125796,135007
7673,885145,319652,335273,372491,288437
7674,701671,701961
7675,4082568,4081850,6795319,4081810,4081856,14770539
7676,225047,202086,331764,241161
7677,176155,203718
7678,180139,283518
7679,369782,376827
7680,79762,64889
7681,387348,387344,387349
7682,4069605,503369
7683,254854,273592
7684,14767316,378268
7685,292426,376732
7686,370142,366483,366940,366542,370603,387289
7687,294183,294013
7688,90578,278996,188639,94922,278931,90576,152189,278990,90587,503757,90554
7689,376613,376644
7690,254694,220257
7691,393453,505964
7692,113491,113255,112258
7693,8377,6533
7694,135002,95388
7695,387797,387765
7696,201384,200283
7697,402407,485555,487470,2484034,413723,443130,362174,491795,404262,410292,404576
7698,176976,161861,161860,161332,166024,155008,156916
7699,387226,369752
7700,426138,151210
7701,234721,129067
7702,255529,277042
7703,135019,130104,135049,220051,220046,220145,220034,220052,220036,220017,220033,220031
7704,376571,387221
7705,137866,220148
7706,294050,294170
7707,368761,503912
7708,207099,207172
7709,141219,141203
7710,696856,698004
7711,162445,162443
7712,702176,376304
7713,233455,225098,220297
7714,131484,397577,397578,131483,397580,397575,397540,397536,397568,397535,127973,131751,397567
7715,177512,177509
7716,280483,243369
7717,293982,293981,293980,293983,293984
7718,378287,393472
7719,373085,378703
7720,4082171,14769971
7721,504673,505174
7722,138985,283549,142930,213834,148696,140356,142902,142924,142903,142929,213833,163709,162867,200114,139501,156527,141176,142916
7723,145386,173932
7724,397812,257291
7725,141245,95378
7726,4031244,422480
7727,142349,189684,397940
7728,144546,141104
7729,400264,400263,400262,4072162
7730,283512,192503,179981
7731,94214,278063
7732,141214,206331
7733,388039,131886
7734,141214,141216
7735,707378,697983,707376
7736,30813,243627
7737,294043,376297
7738,170455,142015
7739,370586,357197,378920,513960,339391,513961,335396,335390,370605,335401,338412
7740,4073193,400260
7741,387293,1837415
7742,701660,309579,309589,309585,309582
7743,179173,143931
7744,373468,376629
7745,333243,257048
7746,25688,63521
7747,85105,94238
7748,301619,644
7749,369319,337394
7750,329017,243551
7751,176150,179840
7752,238147,259132,289352,240333,275945,259154,275957,253051
7753,112130,112129,112128
7754,85167,278063
7755,502156,174248
7756,196101,221747,255492,221746,255470
7757,73298,10687
7758,119839,10112
7759,254727,256480
7760,199230,200822
7761,366497,369737,387272,372083
7762,134981,134926
7763,502669,502698,502677
7764,503991,4081708
7765,76370,76380,76383
7766,162255,220232,220245
7767,700924,170530
7768,141241,95439
7769,1760455,4073180
7770,14767410,369375
7771,4081223,4081220,368907
7772,243630,243438,309819
7773,365516,331515
7774,220175,135007
7775,25197,25198,23353,25199,6951
7776,2825565,242402
7777,273398,258547
7778,71839,62802,27695,95932,25711,70179
7779,158484,135013
7780,373056,373062,373066
7781,33853,189334
7782,133619,133627,133624,220053,133633,133644,133631,133628
7783,202570,230446
7784,220049,95365
7785,216634,79787
7786,220045,94973
7787,234455,4063436
7788,294560,179796,179797
7789,212208,205064,174304
7790,387221,376647
7791,220149,220041
7792,369754,376806
7793,257110,222692
7794,237054,246085,254685
7795,697710,4081952,4081912
7796,250816,234451
7797,35021,195175
7798,99524,99455
7799,271732,281929,281931,281975
7800,206376,95378
7801,212383,302717,257730,212379,302713,212381,302762,302722,212423,244551,212427,205136,302721,212382,212412,302763,302808,244547,294954,212391,302712,212418,302761,205135
7802,302318,421438,15082412,320463,310356,15082423,305387,15082408,291992
7803,502475,502477
7804,151482,145504
7805,402460,370633,309532,298553,402399,373423,363898,376745,391104,373414,357125,322953,333651,365518,285687,327733,350090,372047,376796,399359,372070,396395,346499,307077,298573,370588,347633,353676,341042,333384,332544,372026,354519,348377,309531,501923,366952,387236,342945,373465,302491,351930,376728,353490,417916,372054,319708,361221,396416,341167,373447,312856,331050,386841,331875,377503,366520,501948,376725,372062,293681,296125,350079,14925678,331079,387225,391202,342256,369788,331526,376740,396187,308148,309001,350087,290702,305837,292306,363942,366597,310249,373433,396201,353632,331070,321243,341051,403059,312828,395107,373411,363936,314341,333330,378096,368163,376586,387220,387256,372078,302089,370118,314854,335336,304183,372057,350066,312825,345561,372533,365763,372661,297479,321198,355691,348169,291966,314999,376646,394942,321241,413232,398334,355892,393771,362649,330933,376804,350076,387219,349895,362608,330018,340377,332952,332182,387454,321878,353970,330028,373444,315788,322143,366470,372025,372046,348161,372056,358479,319734,313515,319637,330925,393793,331054,369749,330886,329861,312809,502026,387223,14925244,332971,301498,339678,376579,307083,376576,326915,362345,282985,313543,346776,359246,372077,372042,338636,281464,376742,372043,360541,312865,315005,308933,320330,369736,282817,313702,345544,380072,370626,296120,305031,313513,332713,332556,327742,304918,514045,346115,369751,306979,398553,305021,362164,355581,332796,387445,332174,319732,311672,354087,339848,338723,362246,391106,391581,362163,322099,372059,376790,321922,370023,395252,295854,335606,373490,320329,353975,372080,369750,332974,331843,373432,387291,369988,398584,322962,393494,320562,340479,298347,312081,312048,369759,417911,309026,399358,299985,372079,396266,387241,336744,288450,344885
7806,5260452,3102077,1114742,1399240,15435500,2172526,3102054,1114759,1139015,1665272,1080579
7807,381405,378268
7808,369331,370671
7809,189320,33851
7810,254845,254791,254795
7811,6816045,4081693,4081954,4081702
7812,135009,220042
7813,4032055,176043
7814,189329,189323
7815,95078,149716,135256,108258,135263,108090
7816,122025,122091,122088,122085,158229
7817,230172,256345
7818,6506,142324
7819,158595,189511
7820,291131,332399,369318,291111,293287
7821,273536,256486
7822,15082340,161899,205393
7823,369751,372033,312856,366470,372035,370623,312865,309001,372026,387454
7824,306574,291012
7825,74718,78781
7826,94973,135034
7827,397835,397794
7828,30637,30633
7829,2615,2556
7830,162471,207088
7831,10058,24603,24606,78011,73298,10698
7832,163205,271073
7833,14749707,14749643
7834,222094,226061
7835,1715,27599,120339,5484,120348,127594,5389,115563,5224,5388,5154,5153
7836,203685,175786,175790,179841
7837,257299,257287,257278,257274,257255,257280
7838,4081950,14769970,4082033
7839,402460,402399,363898,362164,355581,391202,372064,387445,362608,333651,365518,353970,372047,399359,372070,372068,372025,372046,387297,347633,341042,369749,348377,378096,502026,366952,351930,372078,362345,335336,372077,372042,372080,350066,332974,369988,372043,365763,398584,341167,372073,393494,372023,377503,501948,370626,417911,399358,394942,413232,372079,398334,355892,514045,393771
7840,254768,254737
7841,333089,369324
7842,216854,147151,216852
7843,142467,388039
7844,237156,368348
7845,376838,362099,13563916,305552,300888,373479,376703
7846,198915,200620
7847,220043,137866
7848,270352,259897
7849,99253,94212
7850,8640745,14892813
7851,220214,162267
7852,697696,815400
7853,64643,243462
7854,1184523,1240996
7855,24683,112149
7856,148223,189488
7857,288866,242629,289551,277531
7858,387278,366578,387293,366604,366927,387204
7859,176190,179922
7860,189540,161084
7861,106130,75359
7862,504437,504643,504438,504439,504663
7863,277042,282396,255389,253029,253031,255491
7864,502387,376286
7865,158222,158228
7866,94237,63049,94216,94234
7867,13243350,13243698,12572662,11633616,11633614
7868,273374,294167
7869,697863,285548
7870,25503,63592,63591,20032,94200,83536,63343
7871,189679,189484
7872,277108,253035
7873,378269,273541
7874,135032,220195
7875,365771,377662,338274,378546,393781,378566,362174,401784,361873,400355,387209
7876,370627,412470,404314
7877,294016,378291
7878,278994,163597,159137,202959,171814,274852,153351,15082336,155656,168348,156997,157117,153354,163677,150118
7879,331840,365642
7880,403110,370134
7881,131737,131718
7882,162279,371847
7883,372063,310352
7884,239120,281526
7885,4072263,266504
7886,283522,168013
7887,177762,205962
7888,87580,80163
7889,198123,176024
7890,292063,376586,376728,301422,291029,304183,373411
7891,148243,148242,234312,148214
7892,134945,245465
7893,504398,504396,30589,504393,504394,504395
7894,282405,295656
7895,132396,86397,86233,86300,33960,86398,86319,32642,60974,93206,62263,121278,63943,35012,86410,86342,61794,86361,86412,61789,29711,86418,30628,86427,33959,86331,61786,74718,110641,86434,101639,29712,60828,76240
7896,289569,287706
7897,142519,131475,142515,142545,142482,142499,142500,131476,142509,127936,142522,131480
7898,1719914,5062851,5099462,1139095,3128533,1139107,5126214,2234819,1719915,7623511,984680,1123358,2234812,1665264,5098144,12176838,5115763,1279262,813979,3128524,984695,2234813,1665274,5863929,5115617,12176850,984693,1139165,1123355,626651,5095645,1139159,641394,1095453,12176932,12176845,2234817,7622862,5098159,3102058,1665260,632316,1123350,1139091,2172533,1220094,984691,3135931,1123263,2114013,1114761,1665273,3102080,2234820,12176851,3102066,1399231,5102449,5141340,3128527,5099628,7623043,1719911,3102070
7899,135009,220045
7900,379240,371834,397647
7901,82506,63663,63578,33933,63539,85118,85125
7902,294166,294011
7903,237143,293508
7904,181451,181450,181449,378356
7905,189367,122100
7906,284984,283521
7907,258590,275883,12942858
7908,101904,502087
7909,95418,95414
7910,4083330,4083608,4081798
7911,179850,173727
7912,208919,234528,205994
7913,258014,276786
7914,78019,181276
7915,697656,6785409
7916,135047,137866
7917,109827,109815,109818
7918,216642,131865
7919,131718,127951,127934,131866,131714,131767
7920,387221,369798
7921,14769326,14769402
7922,14767441,14767315
7923,101904,182852
7924,80102,71864
7925,95399,95379
7926,4081383,216578,504868,504872
7927,250815,176030
7928,188724,263252
7929,179844,162875
7930,243384,309843
7931,699639,259755,285011,505060,285150,505059,259756
7932,257133,135053
7933,158499,158590
7934,506168,506175
7935,277105,277060,277099,277098
7936,141145,95380
7937,273535,266519
7938,116935,124335
7939,135056,137841
7940,203659,181893,181527,181786,181526,181607,182072,173534,176443
7941,502141,143737,170845,502098,159349,163650,167643,502075,157157,167601,157753
7942,142415,141155
7943,249793,4081609
7944,141154,141116
7945,216839,134961
7946,242658,255349
7947,249141,283512
7948,93686,124351
7949,257169,230097
7950,172735,167947,278977,288193,167945
7951,113358,113363,76317,113254,113360,76315
7952,95405,129070
7953,289089,234038,272882
7954,143225,208131
7955,189542,158586
7956,376756,292502,376755,376656,329550,373455
7957,189512,220190
7958,192411,161829
7959,216823,216824
7960,258551,148696,142924,142592,138985,142929
7961,74288,90464
7962,393477,503782
7963,502614,502607
7964,176134,179844
7965,141843,139398
7966,141253,220053
7967,133630,158477,133641,133611,133608,133652,133613,133629,133645,158495,133614,133604,158433,133610,133646
7968,134977,95432
7969,14775287,6785501,4702772,4089891,6795322
7970,75882,77708,104327
7971,175778,180033,180015,176360,163727,175774,179896,181900,180087,163724,179981,180072,175989,163712,168015
7972,697353,698028
7973,98908,506137
7974,4072259,273395
7975,337411,503483
7976,64376,216385
7977,254846,244138
7978,309219,239391
7979,697745,6785400
7980,189682,220266
7981,137860,137857,137853,137858,135043,137854,137851,137855
7982,387511,376586,373411,376728
7983,109818,74381
7984,192307,283516
7985,173629,142031
7986,308806,237554,387133,381812,412991
7987,321536,321529,321551,321538,321541,321528,321548,321558,321547,321542,321546,321530,321550
7988,61807,76240
7989,225429,249014,233728,232109
7990,707316,4082056
7991,247725,255211,247724,256298
7992,192180,249778,286983,279363,287016,251011,286994,237184,288163,287000,175222,170121,195855,211911,195887,188840,286991,286776,172802,285510,212991,192109,168901,205178,197519,286960,13017098,286161,177527,202423,286876,167920,286875,286944,286026,191671,173257,212987,235608,286160,286966,286777,286930,171530,194973,167943,249787,286929,286007,286785,215629,286961,286959,287001,367742,286967,286030,177417,287008,288035,286954,251765,250336,195874,286999,175210,286937,286968,286928,263302,169924,191050,286924,169343,206213
7993,243736,257138
7994,502919,4083626
7995,189315,189615
7996,146839,75151
7997,75176,64397,288012,75567,238011,12639,291127,12638,75569
7998,254731,397818
7999,242875,285315
8000,4072160,6795221
8001,397807,294006
8002,141210,141127
8003,141875,141845,141925,141855,141956,141825
8004,131205,89127
8005,376704,376789
8006,309171,162280,162283,162261,161054,162278
8007,208661,208188,208073,208662,129067
8008,142922,179841
8009,135020,134922
8010,95433,134951
8011,192469,233628
8012,173489,154827,175963,151417,153338,175835,175635
8013,235324,269262
8014,294006,376260
8015,66127,7035,6935
8016,4031230,4031241,4031233,316026,4031240,365609,4031242,376664,321711,4031235
8017,216775,180805
8018,309829,224753
8019,277125,277060,277099,277098
8020,141109,141157,141092,141511,206328,141110
8021,379710,2825474
8022,181287,76581,76582
8023,60018,60013,104379,29788
8024,175868,175875
8025,132315,138860,143442
8026,376789,281330
8027,75880,81731,71867,61785,101373,29962,79808,122387,30419,73550,84105,121304,194201,76621,697682,125785,33576,33953,33945,61465,64549,73553,122856,73548,64502,87579,110476,62194,121277,163043,73452,104001,131577,75085,74287,78762,131899,63724,30884,73559,122633,78803,73551,61990,30621,31545,69727,71312,71354,61844,101888,62225,73544,61141,76170,75865,78744,64525,61833,33545,30883,124392,32518,149709,77405,101891,502149,30187,35025,93074,124008,30825,76459,78818,33942,120451,35022,79816,62416,29736,150943,83836,31114,75881,61307,63725
8028,397614,397598,397601,397611,397609,397608,397595,397604,397591,397593
8029,217484,239388
8030,14768130,14870988
8031,240219,218965
8032,252794,222687
8033,239396,4072266
8034,83513,85108
8035,198915,294491
8036,245791,142215,142703,142216,142707
8037,373034,373032,373067,373025,376340,373039,376266,373069,373080,376323
8038,146043,83522
8039,242858,257984
8040,258018,327778,258031
8041,504486,504489
8042,366961,370596
8043,80102,71354
8044,85177,141146
8045,381548,93257,73577,87574,697680,101896,105734,65720,140404,78744,108537,75737,697682,75752,123266,76648,96963,75086,83836,86225,86553,86554,101897
8046,165808,206812
8047,5795,99493
8048,369324,369325
8049,64021,99262
8050,146135,146131
8051,285338,285381
8052,294157,701660
8053,133622,158516
8054,146036,138098
8055,502887,499225,503953
8056,249308,248778
8057,148104,141108
8058,167138,87678,62579,75161,78780,106145,75151
8059,226250,238763,216263
8060,699311,699262,258009
8061,216369,141203
8062,123267,125814
8063,133598,133587
8064,74394,74350,74346,74353,74352,79788
8065,74207,156328,156330,156327
8066,189490,135120
8067,258584,258504
8068,327366,14767415
8069,502362,506180
8070,141271,141267,89366,141272
8071,218481,133102,95243
8072,273370,397841,397780
8073,429244,75161
8074,179896,173540
8075,157888,170673
8076,242845,285211
8077,203714,203683
8078,189502,189514
8079,134987,135053
8080,14768262,14768243
8081,4072258,397780
8082,370585,370030
8083,285468,285467,285465
8084,4032093,172821,203718,192312
8085,277041,205140
8086,120232,20911,6925
8087,158444,158535
8088,13294855,368788,697879,337526
8089,133680,132356
8090,181999,181983,181413
8091,139412,84982
8092,180861,64378
8093,285213,699560,697853,258033,242861,253626,242849,258006,699196,242852,697858,259751,258032,707431,285315,697859,285186,699198
8094,203668,180032
8095,503350,503351
8096,112523,288013
8097,242875,696674,707569
8098,397566,371789
8099,398010,142077
8100,328964,309829
8101,397615,397612,257150
8102,24609,24607
8103,503474,503982,503962,697649
8104,192391,172818,379587,180037,180100,283524,285226,176835,180014,192316,192307,180024,180019
8105,135123,135040
8106,402460,370633,309532,402399,363898,391104,333651,369793,370136,365518,291992,372047,399359,372070,346499,307077,320547,366552,356453,347633,341042,353676,378919,348377,368970,366952,387236,372032,351930,366559,417916,341167,396416,369821,377503,368979,501948,372062,387225,331079,368964,391202,369788,372081,370603,366597,366946,387211,372068,376490,321243,395107,15082421,366919,378096,387220,366567,368960,372078,387256,370118,335336,350066,372057,312825,372533,345561,365763,372661,372073,310306,355691,378924,394942,15082408,413232,398334,368951,355892,393771,370142,302318,387274,387205,370003,330933,366540,387219,362608,501999,370625,366954,354663,353970,321878,372955,372025,372046,372056,305387,313515,376550,393793,369749,330886,329861,502026,353968,372666,15082424,310356,326915,15082423,362345,359246,372077,372042,387207,370103,376408,372043,372761,366554,312100,315005,372023,380072,366942,345544,370626,320162,305031,387208,370009,514045,312079,398553,370601,366542,372064,362164,355581,366734,358208,387445,332174,366558,372931,366599,354087,369989,320463,322099,370154,368958,372059,387499,369021,395252,501996,335606,376064,366940,366932,372080,332974,369988,387291,387267,398584,393494,320562,346430,15082412,369782,312048,417911,369759,399358,299985,372658,372079,396266,387241,344885
8107,266522,256484
8108,14768251,14768266
8109,502364,376353
8110,134961,158489
8111,179848,179841
8112,131764,84976
8113,283473,192341,234442
8114,258551,283541
8115,2825474,369320
8116,189419,116139
8117,261413,257286
8118,158529,158546
8119,85112,19945
8120,273399,273362,273368
8121,180860,6997
8122,1184516,14767414
8123,221737,234572
8124,271078,129684
8125,322393,291395
8126,134945,135012
8127,94975,95384
8128,502344,502346,502349
8129,387299,366559,387219
8130,502387,393479
8131,170237,203726,234467,700923
8132,4083617,6785409
8133,173629,142922
8134,510018,400774,400040,406902,400855,412153,404331,522425,491825
8135,75882,91341,104327
8136,505969,502382
8137,192294,176043
8138,154591,191079
8139,294071,273592
8140,64727,216624
8141,373483,376732
8142,138109,141310
8143,189500,189494
8144,161035,258498
8145,75195,89573
8146,503783,393464
8147,292426,331840
8148,701630,701628,397806
8149,700921,505075
8150,134198,294457
8151,207082,207099
8152,237131,239412
8153,321140,321141
8154,216707,216692,216695
8155,400274,12627549
8156,131472,137900,142372,142437
8157,31501,299726
8158,4032055,192281
8159,157959,99299
8160,505150,504604
8161,278126,181449
8162,266843,502165,305543
8163,337569,400269
8164,327559,142338
8165,230634,218501
8166,216732,216738
8167,137703,134952
8168,376629,376838
8169,257299,257287,257278,257274,257280,257261
8170,504132,502053,501766
8171,162011,62741
8172,397825,397814
8173,294058,294042
8174,81731,61235,61844,73577,63243,71867,105717,125814,71354,73467,61476,156329,80181,61141,129245,121304,194201,76629,33545,33576,122614,122856,62231,73580,64502,77387,110476,35025,93074,73452,105734,33942,120451,61670,35022,80184,73583,132402,86553,61990,31114,63725,86554,31545
8175,393455,393479
8176,134905,141248
8177,502372,376255
8178,200277,179432
8179,122067,189475,122066,158203,189551
8180,146267,387116,387120,387121
8181,124438,97130
8182,189656,189648
8183,503065,30215
8184,266407,266409,217936
8185,25681,76678
8186,189543,158600
8187,4069605,699293,699290
8188,273575,258534
8189,141201,397539
8190,14767419,14767437,14767418
8191,6795357,4082051
8192,368970,370142,368964,369021,370003,370601,353968,368960,372666,366940,366932,370625,366558,370603,370136,372081,372761,366599,366946,372955,366942,372658,368958,370009,387268,366919
8193,505238,504760,504782,504755
8194,376644,373472,13563916,370634,376838
8195,151139,207110
8196,115408,115355,5575,115458,5524,5527,5444,5442,115409,115112,5396
8197,257171,257120
8198,192911,192909,169442,180096,192310,364317
8199,80762,206828
8200,95434,206315
8201,180911,180912
8202,212983,12932793
8203,277042,4071931
8204,502344,14767419,502348,502346,14767418
8205,504118,399443
8206,82507,83504
8207,164832,191292
8208,222193,215574
8209,700895,700925
8210,146041,141097,142558,146090
8211,135056,134962
8212,399202,387222
8213,309829,256316
8214,393329,203754,329599,203730
8215,76877,62741
8216,134991,141245
8217,505215,505212,195084,504504
8218,146022,22544
8219,313507,320439,315003,331892,349904,338270,346219,357157,335978,350571,335541,331409,358759,335979
8220,158466,189512
8221,296073,376727
8222,206824,237139
8223,387277,370030
8224,8807,8774
8225,701620,376337
8226,4081930,4083572
8227,254858,254869
8228,381404,397814
8229,75880,429237,75881
8230,378264,506009
8231,167132,86553
8232,135046,135031,134909
8233,136186,136098
8234,158367,243625
8235,381374,376343
8236,212383,302717,257730,212379,302713,244555,212381,302762,302722,212423,244551,212418,212427,205136,302721,212412,212382,302808,294954,212391,302712,302763,302761,205135
8237,402460,309532,386961,331905,330933,402399,363898,366000,391104,387219,350088,362608,333651,348200,365518,390105,321878,353970,362162,333752,372047,399359,346499,372061,372025,372046,372056,347930,334112,378108,350077,347633,313515,393793,417907,353676,341042,369739,348377,330886,329861,502026,387236,380099,355599,351930,326915,362345,359246,372077,372042,354066,417916,372043,363831,396416,315005,341167,339754,377503,345544,501948,380072,370626,372062,346080,514045,331079,350668,398553,391202,362164,355581,369981,332173,369788,387445,368186,332174,354087,346786,366597,352005,321243,346128,395114,345551,395107,395117,372059,386869,378096,365797,395252,391114,362587,338560,413232,372078,387256,370109,370118,335606,335336,350066,332974,387214,372057,387291,372533,365763,398584,369754,372661,393494,320562,364723,355691,349956,348171,417911,399358,394942,366950,372079,396266,398334,355892,393771,344885,398818
8238,22904,24597
8239,373483,332426
8240,283534,203684
8241,195973,197452
8242,94236,94242
8243,142556,142434
8244,135055,257134
8245,141234,220042
8246,77952,157612
8247,252205,397825
8248,134950,95377
8249,397891,397893,142106,12572
8250,150929,116999,87552,124006
8251,203114,222483
8252,14770169,3663324
8253,400264,1041163,4072074,400263,400262
8254,142348,21005
8255,286776,286999,285510,205178,286162,286785,287016,286959,169343,286944,177417
8256,273366,273378,381387,273379
8257,76246,167138,87678,62579,78780,106145,75151
8258,180139,203712
8259,220224,216102
8260,215614,288035
8261,208919,280243,205994
8262,95416,142567
8263,294166,378276
8264,369782,334034,387499,366540
8265,85177,206339
8266,240796,230315,15082353,263447,238657
8267,124480,127774
8268,14224194,14224399,14224401,14224409,4081845,4082067,14224217,14224190,707240
8269,8223,8168,6646
8270,243521,267426
8271,150342,243736
8272,14768190,14768257
8273,819124,337397
8274,4072255,397834
8275,285557,249152
8276,141244,133584
8277,74718,86412,106130
8278,284992,285015,249133
8279,366539,369014,369744
8280,240233,282765
8281,181779,176133
8282,167220,151916
8283,707487,242875
8284,198850,192503
8285,388617,393539,503892,393546
8286,176134,176144
8287,6795214,4082015,4082043
8288,290229,310315,376640,373468,297943,291106,309600,4081220,312016,391762,376724,373495,291107,373413,376812,399202,373448
8289,99263,19941
8290,150407,150430
8291,142468,216785
8292,293507,237140
8293,305479,305480,297460,312594,285645,376569
8294,175922,153064
8295,6683,6178,9231
8296,319762,354097,321746,338829,372076,341237,331595,4031244,356034,332420,354781,335525,345244,365645,370597,4031236,339415,340467,331649,334365,376416,376569,356754,332425,346438,338168,320947,332139,320160,320165,365646,387213,331838,365636,341242,370610,341249,387212,15082426,338172,331596
8297,134986,158536
8298,387232,505574
8299,216847,189519
8300,218017,164595
8301,697438,696859
8302,88342,88338
8303,6784703,14835463
8304,273366,273378,273379,254733
8305,158217,122090
8306,133680,133006
8307,158591,189546
8308,333097,209118
8309,5062851,641378,1139095,1139107,2234819,1123358,984680,2234812,943553,5061617,614399,2574053,813979,1665274,1305779,1238195,1255051,1139165,626651,1123355,1139159,641394,7622862,1665260,632316,1123350,722176,1139091,984691,1114761,1123263,1665273,2234820,1391276,1399231,5102449,7623043,2234817
8310,503086,6719,6650
8311,257914,216226
8312,293062,309437,332543,365788,391199,354518,345255
8313,258479,206262
8314,139430,141942
8315,211978,263240,221194,218146,232169,213835,202350,208494,328432,235024,214892,218190,293475,240289,202354,218147,233980,210308,202064,233032,202570,213203,216108,216170,213263,334445,253802,224273,216198,213160,215053,221613,240284,233742,238767,227450,282512,253216,213162,233090,227015,212202,261883,381049,228235,227470,205489,233068,233483,221120,218901,223293,221605,502171,213172,223275,233387,219338,210311,203591,202380,232632,227441,233502,233987,239751,218144,273727,210293,232668,502090,211878,203604,221209,233745,227515,230408,224153,234636,233515,213196,216157,212254,225467,257040,206556,281264,221104,212234,207547,253731,224280,223260,207566,241277,227452,240929,230456,213123,263421,241269,241383,369674,227474
8316,327359,328298,328327,327371,381414,328335,381421,378288
8317,4032432,4055132
8318,502371,393454
8319,243488,504944
8320,397835,397834
8321,378360,131284
8322,220206,134950
8323,141244,141228
8324,291179,30793
8325,141207,141126
8326,141135,141331
8327,220045,141234
8328,189372,129979
8329,163905,179748,181761,181462,179788,179735,179833,179795,179835,179746,179798,181736,181764
8330,192469,277047
8331,501830,403708
8332,14769274,14769060
8333,376588,305552
8334,175972,176030
8335,267238,309830
8336,230071,220265
8337,8215689,5049590,5099463,846623
8338,397804,254781
8339,270257,256090,234635,266848,257914,241950,15082350,4031205,261829,256096
8340,273528,253908,215563
8341,378274,378277
8342,135091,125796,135072,135073
8343,283512,192281,192503
8344,4061167,4057712,4061202,4061062,4061166,4061183,4061159,4061156,4061197,4056751,4057034
8345,141248,141202
8346,681278,14835604
8347,502643,502700,502673
8348,14768117,12958028
8349,294006,254736
8350,502638,397799
8351,129456,163042
8352,242875,502187
8353,237365,275715,234041
8354,368892,387306,370207,376537,376494,340459,4062108,370621
8355,707354,697359,697356
8356,209199,191495
8357,144546,141220
8358,1715,5216,5205,5180,5204,5173
8359,189375,122034
8360,85058,63545,85068,63658,85052,85083,85066,85106
8361,113430,113480
8362,387299,369823
8363,158519,220018
8364,88843,90106
8365,78856,75152
8366,203668,234451
8367,95366,95404
8368,369367,378271
8369,76656,122096
8370,135047,94978
8371,195990,132397,132398
8372,267436,78757,267193,84565,30796
8373,5863447,1039231,5863749,1236901,3314973,1307703,2131573,3001273,5865550,5865417,1038924
8374,6443,99493
8375,83524,82526
8376,220185,158495
8377,175964,175669
8378,166499,78856
8379,158544,189512
8380,393436,393454
8381,215555,257281
8382,256318,211982,221782,208486,236839,218746,218178,4031206,259863,226999,281253,502103,205291,215725,209060,4031207,502137,221249,221055,253750,253738,226994,236219,214969,227461,334460,334448,263435,240943,221004,220917,502089,216205,253799,259852,253746,216804,227399,233496,227424,239913,211981,334452,212245,334458,253771,241437,221813,212237,211979,334454,4031204,241140,502177,4031208,502174,253781,334456,234638,212794,216203,213150,263436,334443,230454,227649,502166,230464,232688,211977,502121
8383,79803,79759
8384,294076,294163
8385,158479,158431
8386,189493,189514
8387,180102,208998
8388,296567,360572,366056,277531,288431,396177,360486,303074,282983,292248,308932,376741,314407,396272,322456,299948,300215,275812,304328,306940,296154,296439,316104,358329,330015
8389,161074,208112
8390,79787,79792
8391,701668,506169
8392,249280,249139
8393,141194,127974
8394,293062,296511,294420,396217,309437
8395,205392,159141
8396,63050,141103
8397,130355,87297
8398,372056,297458,372054
8399,243610,309837
8400,267207,309832,243606
8401,4081704,4081931,4082067
8402,193578,94904
8403,203114,225506
8404,253770,200701,205278,199519
8405,189959,161704
8406,254694,261432
8407,14870959,14870886
8408,293982,293981,309830,293983,293984
8409,316596,316552,394155
8410,4082130,297061
8411,267228,243392
8412,644,368625
8413,134946,220210
8414,134963,158514
8415,220211,177511
8416,220179,135007
8417,416827,418523
8418,94224,85138
8419,208318,208192
8420,258577,220247
8421,120202,120205
8422,502344,502391,502346,502348
8423,189434,74836
8424,181961,206838
8425,372067,361489,361299,376827
8426,235788,4031221,4031220,284834,289562,4031219,281813,277400,277625,296211,248223,4031215,281620,4031224,255312,4031211,275657,274869,275659,275662,283221,266846,277632
8427,502682,294024
8428,82492,83504
8429,700908,700925
8430,66124,131748
8431,4072262,397783,397837,254743,397779,397838,397836,397826,4072257,397791,397832
8432,699608,696727,696674,696724,258021,696695,699584,699594,707571,696746,707569,696717,696725,696762,258026,696681,707559
8433,182066,208839
8434,197466,197465,221396
8435,376646,370620
8436,141101,99257
8437,502053,4081717,501766
8438,369766,644627
8439,379594,141159,200114
8440,365626,332071,365620,4031231,365613
8441,163043,78856,79816,79808
8442,387971,387973
8443,254742,254781
8444,181611,181614
8445,146179,179841
8446,173633,294469
8447,378287,502383
8448,158458,220218
8449,189487,158538
8450,373066,393476
8451,254862,258507,397840,254858,254867
8452,182528,181522,181765
8453,273583,254846
8454,134942,135042
8455,63350,99266
8456,161087,161077
8457,137811,137699,137831,137830,137838,137698,133649,133607,133609,133606,133608,133601,133586,133638,137697,137819,133641,133615,133620,137814,133611,133652,133613,133618,137826,133614,133610,133646
8458,220175,257126
8459,14749618,14764045,14764424,14764385,14764333,14766636
8460,175924,175914
8461,327457,320689,387842
8462,158519,135004
8463,378292,230082,261417
8464,266488,266470,75575
8465,79758,157959
8466,90463,84883
8467,273529,273591,273549,273548
8468,220176,220164,158495
8469,86211,85112,85060,85221,85079,85064,85067,85077,85223,85063,234704,85059
8470,294761,293997
8471,142407,142427,142398,131473,99256,142458,142401,142399,142462,142452
8472,14769830,14768775
8473,243572,243660
8474,216384,158489
8475,75158,166499
8476,15267028,7975818
8477,181061,181056
8478,120340,120343
8479,192391,172818,379587,180037,283524,180014,192316,283522,180024
8480,75696,75697,84972,77212,84978,84984
8481,253770,192109
8482,321126,321135
8483,4083330,4081943
8484,103840,131144
8485,23354,31469
8486,134957,134951
8487,267166,189443
8488,213018,12932793
8489,131141,127708
8490,261415,254790,273580,273539
8491,14767438,506172
8492,273399,327364
8493,707336,4081603
8494,11956820,6157758
8495,131141,126260
8496,230071,215557
8497,189638,368532,370292,156423,147982
8498,254841,256480
8499,179848,175973
8500,136652,127708
8501,373483,372060
8502,230065,254694,261426,230081,230092
8503,84976,84974
8504,697864,199118
8505,397583,220182
8506,273525,273612,278190,258517,278189
8507,174477,79903
8508,94216,234707
8509,5056474,8882130,3102210,5034086,12839600,6854988,2932453,12240179,8882155,8808670,3534318,14862603,12107787,6306128
8510,369829,154187
8511,141139,127975
8512,250816,142904,142902,157221
8513,258505,258515
8514,142107,12572
8515,141980,208139,141989
8516,220224,158439
8517,381393,369372
8518,1374063,1374068
8519,30590,504411
8520,175821,173924
8521,14769833,14769838
8522,84553,189356,189319,189355
8523,370577,366466
8524,376638,361489,361299,376827
8525,243630,243438
8526,502208,315237,14174306,14174523
8527,237157,217936
8528,322393,4031210,275656,4031222
8529,387842,396963
8530,283456,284664
8531,63663,85125,63578,33933,63539,85118,84632
8532,95435,141222
8533,75161,35021
8534,131141,136653
8535,1184527,6784853
8536,258525,258521
8537,257692,254847,254857
8538,163596,202953,150687
8539,277064,192471
8540,200283,199098
8541,291190,329034
8542,281243,282698
8543,502048,697649
8544,292793,257254
8545,181779,174447
8546,131281,206838
8547,2276069,2227277
8548,215555,215559,215556,215554,215542
8549,283478,180081
8550,4073212,697052
8551,163043,79808,79816,75158
8552,257122,326963,257112
8553,376638,14925721
8554,291113,291116
8555,366554,370142,387274,387211,370597,387205,366542,370603,366567,366552,366940,387207,387208,387213
8556,5095644,7622863
8557,122090,30809
8558,243399,243595
8559,482227,482225,482256
8560,201851,252710,237048
8561,158320,158367,243622
8562,194215,275573
8563,14769269,14768260
8564,9920,9918,9917
8565,243383,329028
8566,369817,314302
8567,373104,373115,373102
8568,234708,234707
8569,304987,273682,307860,282981,360418,296601,268387,272906,286863,268328,273684,281720,281547,285714,303069,296148,283349,291781,270572,308987,266297,275948,307080,330932,273651,273675,299903,301456,320332,396452,322967,376644,272885,303242,256951,275725,310233,281734,327656,300393,292606,360878,320721,275942,333861
8570,158461,220173
8571,82483,79781
8572,366566,370597,387247,387213
8573,134925,278191
8574,162879,181779
8575,1064135,5034086,3102210,6854988,2932453,1367568,1296329,732327,12240179,1296313,8808670,1367579,3534318,6306128
8576,257267,257243,257257,257239,257248,257247,257268,257241,257249,257244
8577,397664,189541
8578,717765,700932
8579,292041,505574
8580,501780,707268,4081629,502893,4082035
8581,376489,378918,370615,372083,372082,378917,376648,370619,376821,376594,373483,305395,372031
8582,267413,243493
8583,381460,258481
8584,180033,180015,176360,283480,163727,179896,181900,180087,163724,179981,180072,168015
8585,173629,142919
8586,327365,327391
8587,4072266,239393
8588,257691,216679
8589,502911,4082016
8590,696856,696569
8591,142062,141942
8592,14174411,366946,370625
8593,234445,170530
8594,366961,502002
8595,700915,203691
8596,165808,80762
8597,273386,328299
8598,346413,387210
8599,141141,85178
8600,220205,158489
8601,76666,76672,173400,76663,76664
8602,701645,397806
8603,4072140,701617
8604,242410,217877
8605,4082051,4082537
8606,230085,215557
8607,141135,85091
8608,1184523,1041164
8609,483052,372785
8610,176029,175931
8611,250815,175926,179922,175640
8612,71321,65024
8613,223202,700915
8614,141897,137982
8615,141242,141212
8616,278194,371786
8617,220210,135044
8618,189533,158536
8619,252709,216913
8620,4071297,192281
8621,95423,95426
8622,83836,117012
8623,334468,233418,249945,255317
8624,139427,139408
8625,158234,84561
8626,90108,88844
8627,4072008,4072162
8628,273399,273382
8629,144611,77940
8630,280243,285505
8631,502718,502695,502716
8632,239919,259897
8633,95449,95433
8634,158461,135037
8635,194201,73559,81731,61511,62194,30883,73553,30621,73544,61990,64525
8636,129179,132964
8637,181666,181668
8638,707568,284990
8639,365610,422480
8640,235297,93673,91033,235362,235298,235296,94555,93659,189079,119712,87961,235304,187471,93788,83691,189034,208800,93682,263156,94615,149712,263132,93663,106847,143020,152658,152490,93678,263304,128255,129905,87885,91032,288797,87952,235305,152348,196404,149713,235316,152184,135260,152692,93486,369551,99771,235222,129535
8641,234461,215688
8642,707268,4083563
8643,189158,15082223,145939,235357,393357,370289,399256,128643,149691,136433,145506,273220,288369,235257,189618
8644,220214,158505
8645,255422,279181,255876,255839,255844,255426,255884
8646,206322,206351
8647,254856,245546
8648,91065,5056,6705,6651,120368,15595,5016,132414,5088,5036,90504,107210,9090,107405,90478,6742,6730,91023,29479,6683,98691
8649,267426,137660
8650,14870987,12957973
8651,63340,63543
8652,203706,203707,192341
8653,376586,346413,373411,376728
8654,85204,84639,84638,84644,85123
8655,699482,707686,285228,707433
8656,298546,294003,290234
8657,400288,1241001,1184524,400286
8658,203699,176159
8659,310315,366562,373468,387222,297943,309600,4081220,387512,312016,376724,369036,373413,366589,373495,376812,369993,373448
8660,208661,208188,208305,208662,141982,208187
8661,257284,257305,257288,381456,273395,258490,257275,258491,257286
8662,95419,95410
8663,158227,243585
8664,222162,215554
8665,506175,502383
8666,64388,64381,180864
8667,421438,310352
8668,14989784,15579542
8669,206339,150512
8670,271715,156336,271642,271076,271653,271646,271719,271049,271046,132377,271757,271717,130117
8671,220025,220216
8672,370142,366578,387293,387204,366542,366940,387278,370603,366927
8673,11725962,9012457,11725869,7267244,11561589,6937114,9029961,8882218,5145744,5323346,8809153,6600769,6596216,8377056,6600943,6600745,2174084,11798569,4653177,7733048,7778774,9012618,6599075,5403566,7452805,7778766,7050532,9012572
8674,257413,280492
8675,502672,502635
8676,376706,281756,373441,376572,376731
8677,137698,137787,137740,137809,137814,137723,137732,141250,137786,137785
8678,15025110,12579920,9388924,15505742,13284992
8679,396288,284877,234041
8680,30793,267319
8681,141095,141123
8682,1063993,2234807,7778779,2172530,1205489,1259399,1048239
8683,189343,189397
8684,266519,230087
8685,220211,189542
8686,105979,224773
8687,258498,256468
8688,700910,700894,277096
8689,175964,192364
8690,94168,94173,278154,94169
8691,368626,239581
8692,254694,261442
8693,243737,220249
8694,4072254,266508
8695,13519,13517,23014,13521
8696,294013,397816
8697,501747,501277,707257
8698,697692,387986
8699,6964,6625
8700,142460,131769
8701,249145,215688
8702,277119,277105
8703,258551,156315
8704,158471,158545
8705,220219,189486,162262,162268
8706,243474,158301,158314,158311,158298
8707,427865,405414,427986,414799,9029132,463730,427943,427944,414792,435226,414719,404217,414075,412525,480547,414079,427842,2296287
8708,63347,142466
8709,14767411,370663
8710,504149,503912
8711,351761,395609,390020
8712,200272,302809
8713,196030,196013,196015
8714,501674,4082056
8715,257271,257250
8716,94242,83539
8717,504582,504598
8718,189481,162241,162280,162283,162261,161054,309171
8719,122077,73380
8720,145389,173629
8721,242275,249144
8722,294134,294135
8723,139411,75676
8724,504441,504443,504435,504434,504444,504445
8725,288227,156805,161323,156422
8726,95422,142567
8727,124435,119334,124296,116236
8728,95377,141252
8729,14768231,14769271
8730,158211,189343
8731,173493,175922
8732,189349,122071
8733,376288,376226
8734,257132,243739
8735,218604,218283
8736,397598,397595,162445,397591,397620,397593
8737,141211,141209
8738,278193,371786
8739,181414,76445
8740,180955,142468
8741,220152,220155
8742,307085,362099,312018,373458,373498,376703,13563916,373479,300888,376568,370634
8743,135007,220206
8744,137907,95380
8745,12932793,286970
8746,506174,393464
8747,30813,189359
8748,6361,6949,138041
8749,263479,234953
8750,176133,234450
8751,387896,379741,387909,387822
8752,64022,131772
8753,131479,142529,131475,181014
8754,3663327,14770167
8755,697653,697656
8756,173351,175259,399266,334436,166015,334441,334437,191667
8757,199083,244486,198863,244511,199065
8758,4082537,501779
8759,696609,696584
8760,134953,158536
8761,113255,112326
8762,81662,167100
8763,14925721,376629
8764,158293,243509
8765,158444,220222
8766,143490,76681,76678,73305
8767,376644,334034
8768,378710,277120
8769,281808,320439,331892,331409,296523,275943
8770,165779,290240
8771,245790,124316
8772,9012576,14390393
8773,372784,338328
8774,198123,176154
8775,376638,373483
8776,244486,198782
8777,135014,135003
8778,192391,172818,379587,180037,180024,283524,180014,163716
8779,14767412,14767320
8780,4081603,4083626
8781,396686,307878,376591,302091,283174,282971,308929,330970,322427,329834,306950,328489,342207,298073,350574,4055907,322488,303220,297472,330159,281688,299913,360533,293132,376582,291740,285884,300816,277440,305793,332950,15082407,327684,292040,321222,4064285,293711,313814,288102,293078,313548,308973,332970,299967,310247,315224
8782,257135,220188
8783,189535,189541
8784,400719,400712,400726,400702
8785,212383,397403,244550,302717,212405,212379,266410,212411,397407,212386,266415,212381,266413,302722,212418,397404,205136,302721,378702,212412,212382,302808,212425,294954,212391,205146,302763,302761,205135
8786,502165,269663
8787,158466,158481,158494
8788,131481,95434
8789,254756,294189
8790,4083632,707117
8791,64022,64379,64389
8792,278954,225098,220297
8793,405417,370039
8794,158440,158484
8795,273374,502704
8796,309807,243498
8797,158464,135013
8798,138109,99245
8799,294067,294060
8800,285256,212471
8801,128940,504412
8802,502374,502684
8803,99174,97073
8804,189613,243640
8805,129970,102531
8806,216672,216651,216665
8807,376582,373425,373439,373424,373466
8808,6955,9268,29679,90523
8809,224581,329647
8810,700884,700902
8811,328958,240681
8812,141192,94230
8813,369766,370030
8814,75721,75704,84979,75717,75716,75719,75714
8815,397606,397618
8816,90161,96737,141265,81533
8817,158475,158435
8818,146362,177495
8819,504066,396967
8820,259837,259897
8821,286801,269663,502079,312183,269259,267061,292421,270594,312587,365604,270588,378750,285926
8822,216382,220189
8823,257148,135122
8824,257157,234530
8825,502483,502460,502492
8826,189434,74837
8827,199423,206569
8828,220223,189521
8829,376571,376732
8830,219873,206466,4032215
8831,75879,164847,164848,164858,94563
8832,397765,397843
8833,4031942,198930
8834,141255,134961
8835,134953,220041
8836,141206,141233
8837,206262,218501
8838,279181,199290
8839,237170,483045
8840,76680,143546
8841,203385,240157
8842,4080566,956319,3534317,3794366,2918652,965037,1064117
8843,376224,376339,701644,701628,701669,376329,376213,376294,701646,376348,376248,376264,294158,376225,376271,376308,376217,376273,376337,376268,701670,376321,376220,376333,376283,376336
8844,216226,206990,210316,223223,216227,427463,206506,210364,421337,228154,214164,235549,220967,203293
8845,258536,294058
8846,158468,134903
8847,158468,158481,158494
8848,483043,483039
8849,83501,82489
8850,502702,294157
8851,206347,141215
8852,237403,255357
8853,137540,141945
8854,175983,192364
8855,294021,254757
8856,166024,263186
8857,141875,137540
8858,397779,4072262,381460,4072257,397826
8859,400284,1273442
8860,697744,707226,504133
8861,189477,189514
8862,14767426,14767433
8863,14768275,14768243
8864,331905,376588,333752,338560,332173,352005,334112,350077,345551
8865,112130,24679
8866,122100,74835
8867,502389,376222
8868,504545,504537
8869,482223,482256
8870,179429,483054
8871,504132,503991
8872,502613,502607
8873,146868,90106
8874,192435,283475
8875,175983,175914
8876,331269,291012
8877,503335,501674
8878,76323,76329
8879,220187,158425
8880,273370,266509
8881,305479,305480,297460,312594,289569,285645
8882,99271,99279
8883,79773,180914
8884,75161,87580
8885,365642,387280
8886,134919,135005
8887,172193,14749484,189963,189959,167634,156762,155009,150298,15082230,278993,166442,202967,263245,189964,157160,145499
8888,135038,135044,135042
8889,699282,259758
8890,8953,113921,8698
8891,234320,148405,234325,245269,234321
8892,393480,506176
8893,75152,151093
8894,14767318,393476
8895,278917,278887
8896,220223,257149
8897,127971,131718
8898,163716,145737
8899,504515,504517,278897,505297,504820
8900,6534,8455
8901,294038,376327
8902,175871,175914
8903,176986,263129
8904,329051,329041,243481,267205
8905,80750,80652,80681,80742,80662
8906,327366,294071
8907,286964,12932793
8908,376320,701657,701620
8909,105043,94331
8910,189338,77441
8911,294012,245527
8912,294009,14767415
8913,504949,504950,504927,209380
8914,218429,173275
8915,63510,243495
8916,294065,245526
8917,120404,118160,15355,145697,115648,15354,12846,7590,127612,7622,7642,12847
8918,175919,175922
8919,297458,282968
8920,252815,2825455
8921,179848,203684
8922,179911,179846
8923,257794,240233,259819
8924,196016,278998
8925,189701,378635
8926,504578,504598
8927,273612,278190,273525,278189
8928,95401,381146
8929,414723,419287,403451,459730,414766,366521,413630,476014,414151,453788,412517,406958,412570,411901,412499,414205,372954,405422,413626,403087,453791,403080,404452,481355,453781,412506,403086,414081,405460,398674,394195,400350,403221
8930,142031,142919
8931,84640,85119,85270
8932,376732,376647
8933,707579,337279,697979,697977
8934,74207,195990
8935,94982,95412
8936,158519,134902
8937,63506,131204
8938,696674,285561,707569
8939,4031234,376761
8940,235788,206505
8941,216099,134964
8942,158592,257146
8943,133770,129067,129070,129069
8944,505216,505226
8945,180860,378377
8946,195986,195987,193734,195984
8947,243748,158514
8948,202969,15082224
8949,134926,158441
8950,293517,291114
8951,376806,369768
8952,408835,408592,181086,174398,301571,178081,173878,206439,177455,408834,237987,167904,408698,236802,179545,301551,178080,408818,179543,178082,408724,174519,301114,408917,301111,206449,408932,378280,167905,4032428,174409,173664,178086,261427,408833,178084,408882,206448,301064,173668,169273,301112,408621,174351,159719,175340,206446,408940,168025,174518,4032194,206432,178079,181081,174516,174411,177647,177584,301077,301552,408853,235772,206463,171720,408661,408906,408732,301117,408846,174520,4032237,301059,173667,173666,300673,175534,4032531,206395,206415,408699,169427,408918,408848,206409,301113,178083,206445,175339,169422,191765,178087,300709,199148,235771,206441,408935,178085
8953,76320,76431
8954,286775,286021,286998,251666,205278,199519,195853,257199,211919,257203,200701,194949,202078,288107,203567,205203
8955,99260,99261,84973,99504
8956,376648,376821,376594,305395,312588
8957,285645,253216,312594
8958,701628,502635
8959,85216,63050
8960,180861,79804
8961,369043,369994
8962,376259,294039
8963,341010,311668,366780,331897,336713
8964,1081364,1184537
8965,233032,237850
8966,220171,397373
8967,393459,393448
8968,297458,376761
8969,141150,146041,141097,141115,146090
8970,197206,220492
8971,294013,254843
8972,85141,206313
8973,249132,284992,285015
8974,148370,131281
8975,200506,199251,200571
8976,1719914,5062851,5099462,1139095,3128533,1139107,5126214,2234819,1719915,7623511,984680,1123358,2234812,1665264,5098144,12176838,1279262,813979,3128524,984695,2234813,5095644,1665274,5863929,1139165,12176850,984693,5115617,1123355,626651,5095645,1139159,1095453,641394,12176845,7622862,5098159,3102058,1665260,632316,1123350,2172533,3135931,984691,1114761,1220094,1123263,1665273,2114013,1139091,2234820,3102080,12176851,1719911,3102066,1399231,5102449,3128527,5141340,5099628,7623043,2234817,3102070
8977,220228,257139
8978,146863,151062,76581,146862,76582
8979,387205,370003,370601,366734,358208,372081,370136,372931,354663,372955,320463,376490,320547,366552,305387,15082421,378919,368970,353968,368960,372666,15082424,310356,15082423,376408,372761,366554,312100,365642,310306,15082412,346430,320162,378924,372658,387208,312079
8980,294177,294015
8981,130016,130040
8982,266509,381746
8983,85142,85136,141850,85260,141917
8984,203684,176144
8985,150344,257259
8986,387797,387796
8987,142467,127976
8988,79871,79888,79883,79877,79887,79885,79884,79872
8989,239575,239391
8990,700910,502184,217495,700894
8991,398347,410084,510014,409402,410771,400038,487161
8992,220170,220022
8993,427864,339370
8994,217947,233629
8995,257272,257259
8996,65337,151283
8997,242387,235112,273641,253570,225429,237365,273628,242639,240769,223180,274831,205647,229790,289227,237368,256142,223921,205621,255318,213999,230327,15082398,240330,259206,258819,15082357,263410,234044,13046448,211922,259175,239567,241354,233728,242690,244868,233633,207438,289036,246751,240707,230314,248090,309325,205608,206245,247743,248546,253196,270437,286342,12946276,252517,203385,15082404,225093,230362,244719,219158,241594,206220,213986,249961,250284,211929,242697,202908,233468,232109
8998,387213,370597,369798
8999,220149,137706
9000,376664,292433
9001,302318,15082412,320463,373424,310356,376572,15082423,373425,291992,305387,15082408,376706,373439,373441,373466,376731
9002,378264,376270
9003,76333,76336,76337,76440,76339,76439,76338,76340,76341
9004,124247,124314,130050,121898,97138,121897,124319,124883,99418,102523,124250,124313,127583,124323
9005,237132,244543
9006,6506,7068
9007,294156,294071
9008,255349,283359,275847
9009,319712,284661,274681,292456,299814,291738,296447,291644,281808,285742,291621,255585,296523,296072,282889,281877,313499,286127,313697,300223,505581,319711,282815,268241,275943,277491,274452,284895,312609,311972,281746,284921,292282,313432,291399,312770,308975,338566,321913,285892,298011,396230,292529,320808,275785,313509,282147,258368,322435,296449,288093,283181,288508
9010,372079,372061,369820
9011,134936,95367,95374
9012,127973,141139
9013,257285,257297,257293,257295
9014,115460,29471
9015,170565,309185,309183
9016,6719,6649,6650
9017,707442,259751
9018,29189,24607
9019,1063993,1206285,2234807,2172530,1048239,2234808,1259397,7623079,1205489,2234831,1259399
9020,701625,294153
9021,85081,26271
9022,238028,309235
9023,79758,84620
9024,216375,141240
9025,275573,329079,208696,369632,134453
9026,505060,242858,505059,259755
9027,699263,696829
9028,14770842,4083377,4082699,4083671,6795350,14769970,4083615
9029,257171,257128
9030,2825383,252833
9031,94676,136239
9032,12940938,12958196
9033,150514,135088
9034,393468,393459
9035,62566,86555
9036,504128,700969
9037,397797,294181
9038,370597,369737,387213,372083
9039,399262,288178,159141
9040,504382,505114,504397,504379,504381
9041,267197,243537
9042,63344,83531
9043,378291,369374,376337
9044,134986,125802
9045,1367568,418521,1367579,402479,510018,418546,403092,419267,517676,412139,412185,400292,419269,407198,447885,405478,414711,406902,410084,399840,403967,401786,4080559,398344,405292,398333,400778,1292813,416794,397007,428003,398347,2932451,4221815,732327,766854,471011,398736,1296361,522425,628772,391081,487161,418538,400774,404593,12995400,400013,400038,1296329,510012,365841,491825,481340,1064135,404608,412153,2233233,400308,717646,409402,1296313,516135,498215,528871,400040,3100997,5327617,408458,410762,412388,398827,400313,487242,400033,404327,403215,3100992,400855,410771,409105,517673,397008,453802,1064126,419271,386834
9046,294169,328447
9047,122067,189465,189551,189475,122066,189456,73391
9048,243513,243659
9049,175979,175867,175668,175980
9050,506169,502380
9051,165790,309180
9052,397749,397745,328503,328504,397741,397751,397744,273584,397740,397746,254772,397743,254771,397742
9053,376274,502685
9054,397599,397618
9055,131747,131714,131767
9056,180955,180954,216560,180956,180952,216540,206353,180957
9057,294061,294052,294012
9058,368629,244552
9059,5307,5293,5301,5309,120335
9060,74354,131712,79753,79752,74356,74358,74357,74355
9061,257284,257305,257288,381456,258490,257275,257303,258491,257286
9062,141109,141157,75676,141511,141110
9063,329314,141093
9064,294169,309635,309633,309579,309589,309582
9065,27590,131886
9066,135062,135012
9067,28111,66121
9068,62566,63241,145653,76460,76914
9069,158352,158344,158322,158357,158349,158351,158360,60937,158329
9070,5303,29471
9071,378274,499188
9072,262586,225549
9073,258533,258544
9074,8869,379556
9075,239919,235788
9076,257692,254781
9077,189705,189709,189715,290246,290248,290239
9078,284666,700909,700888,700896
9079,249765,192158,167395,168963,257195,176568,168105,178221,257188,168106
9080,8910,5343
9081,502390,393477
9082,143816,273049
9083,387204,372954
9084,134991,134961
9085,218256,218017
9086,99401,189663,123969
9087,85180,141225
9088,174409,261429,261427,261418,230082,236802,261417,230064,206439,261435
9089,263410,256139
9090,134909,135046,148244
9091,192307,180081
9092,158463,133642
9093,504623,504422,504413,505116,504421
9094,504045,4082025
9095,254841,254729
9096,135019,220046,220051,220145,220034,220150,220052,220017,220039
9097,502653,502662
9098,120183,120184
9099,158444,257126
9100,501502,501503
9101,253702,230186
9102,10708,10662,10728,10705
9103,83511,83503
9104,206359,206380
9105,295695,297055
9106,505960,501821,505961,701672,503784,393457,502357,393481,502389
9107,397541,206350
9108,258536,397815
9109,4032093,172821,203718,198913
9110,294053,376267
9111,146315,201385
9112,220181,189518
9113,321529,321519,321528,321547,321546,321530,321514,321532,321518
9114,94979,134958
9115,180101,180081
9116,267267,26264
9117,192391,176158,180014,379587,180037,180024
9118,237166,176039
9119,305479,305480,297460,312594,399202,285645
9120,399406,503956
9121,135015,158486
9122,203659,156315
9123,158485,158490
9124,82527,82536,19949
9125,365645,370610,332426,331649,368950,340900,338172
9126,199010,198799,198885,198886,272724,198937
9127,189545,189521
9128,6247,9967
9129,230168,162265
9130,266508,222166
9131,400276,400284
9132,95392,141202
9133,264228,260803
9134,9261739,7987331
9135,505962,701618
9136,287706,305552
9137,254844,254781
9138,331264,331267,331271,332418,10398539
9139,387277,369764
9140,328806,328763
9141,83880,381548,79446,278935,91330,101899,79449,96955,79834
9142,200272,14769877
9143,170360,170359
9144,387293,366534
9145,95382,130104
9146,307878,336693,283174,282971,308929,330970,340376,306950,322076,396561,396825,298073,4055907,350574,297472,330159,281688,299913,293132,291740,330025,285884,303061,332178,312602,321209,339058,305793,331844,376629,321222,4064285,293711,288102,282963,336710,293078,312054,281802,315224,331542,396686,391587,338432,339066,378922,283318,320342,322427,329834,328489,342207,322488,303220,360533,296530,308930,396559,283356,339061,273719,311649,340485,378753,298388,300816,277440,332950,15082407,277283,327684,292040,313814,283321,313548,396895,276928,308973,332970,299967,330503,302560,303234,310247,296434,307877
9147,146021,148100
9148,609930,487114,9029184,435214,4081922,609925,527254,2455699,406541,414052,427957,412393,410365,527202,527270,414784,463716,959867,427951,428027,6825319,463725,527197,427824,480518
9149,402460,309532,402399,330933,363898,391104,387219,362608,333651,365518,321878,353970,372047,399359,346499,307077,313515,347633,393793,353676,341042,330886,369798,329861,348377,502026,387236,351930,326915,362345,359246,372077,372042,417916,372043,396416,315005,341167,377503,345544,501948,380072,305031,372062,514045,331079,398553,391202,369788,362164,355581,387445,332174,354087,366597,321243,322099,395107,372059,378096,395252,335606,372078,387256,370118,335336,350066,372057,332974,312825,372533,345561,365763,372661,398584,393494,320562,355691,312048,417911,399358,394942,413232,396266,398334,355892,393771,344885
9150,309224,217877
9151,11112336,3837314,4373488,5935277,13631779,14862583,14951630,13200028,8557865,12343197,13897295,9388970,12839670,14797464,11112383,9383693,9359973,13970495,14836417,9346129,13655559,10828529,14115546,12219329,9402010,10626779,14862710,12142156,13892660,6424987,5419119,5419122,14466053,10945421,15394421,11814507,9109813,9401936,5419107,14854642,8929301,3837459,15610787,8576476,9483656,12942762,3855650,14542061,13885638,14542057,6915293,14863087,10826909,12219491,11155014,8808407,9527971,15610646
9152,202806,215650,12932793
9153,219049,200682
9154,368348,206695
9155,277109,192471
9156,131320,29318,142423,142388,142393,142387,131769,142456
9157,261429,261416,261418,230082,261417,261432,230064,261442,261435
9158,200391,200408
9159,298620,285331,299570,296456,329966
9160,203727,172827
9161,366483,2462060,387289
9162,502094,502161,166024,502114
9163,366138,376840
9164,141096,141149
9165,146293,146291,146290,146311
9166,14768249,14768267
9167,199220,255467
9168,75152,181287
9169,254837,254781
9170,116234,132349
9171,6829497,3950066
9172,158454,134963
9173,150138,150340,149788
9174,412464,405441,404291,405472
9175,158444,189514
9176,257135,245466
9177,985193,804043,985190,985181,1240997,405391,811128,985179,14770166,525454,1009703,1009681,1184510,402134,738055,985180,985202,1009702,417415,804047,681281,419312,525448,1063533,833482,5260457,1184517,2820480,1009697,4061712,985182,985204,809658,417414,1009706,978900,1041173,2820250,854607,985188,4061713,681276,985185,525465,525449,985189,985183
9178,1760455,4062000
9179,243526,243657
9180,234458,175869
9181,99266,180912
9182,191311,381597,177717,151066,195048,133053,206877,127887,158621,206868,208738,189080,88110,191403,429661,369608,101910,93272,90270,224772,132997,177715,97359,177716,139380,95243,94562,263126,95084,182872,426490,95333,90269,133102,101906,90582,85572
9183,203117,191504
9184,393455,701668
9185,222696,282414
9186,249137,249138
9187,279298,273542
9188,4070963,4070966
9189,8949,5844
9190,141205,141217
9191,254785,258545
9192,133621,133623
9193,283540,192284
9194,158367,291193
9195,120185,120186
9196,134919,158514
9197,3663327,1184534
9198,158536,158509,158498
9199,203706,162875
9200,158498,158520,158509
9201,63603,327518,84624,142344,142343,327570,31599,142345,63604,63598
9202,135020,135062
9203,397816,211726,211727,211728,254732
9204,82535,139413
9205,95444,142498
9206,150340,149788,150141
9207,158224,243585
9208,203720,203722
9209,369367,378262
9210,142558,95387
9211,192450,142919
9212,243744,257134
9213,6781458,6795351
9214,504360,12995
9215,699250,697180
9216,376319,376353
9217,243770,234244
9218,135005,216369
9219,173932,143943
9220,222137,162282
9221,337086,320439,331892,351770,347807,312868,351922,336572,338609,331409
9222,158592,158488,158514
9223,78003,78002
9224,376344,397798
9225,64856,78010
9226,244555,14769877
9227,88340,88345
9228,376343,376265
9229,273560,266504
9230,95382,141245
9231,369786,329890
9232,70162,70160,190699,27695,106713,28893,27694,29633,25711,70179,62784,106671,30212,95932,93586,62802,96142,93582,62923
9233,503108,9199
9234,202957,218429
9235,158461,134995
9236,97070,127746
9237,158352,158321,243601,158331,158349,158323,158184
9238,113061,153570,4995,3767,132416,132418,90510,6694
9239,220048,220154
9240,158475,158434
9241,230070,230077
9242,141150,146041,146090,85161
9243,4070960,4070957
9244,320576,291155,298764,290991,269648,269657
9245,134917,220201,158486
9246,199129,215582
9247,5835,69993
9248,699282,283479
9249,76665,76663,25512,76664,76666,76672,76669,76670
9250,123377,94784
9251,376754,305552
9252,3102077,12754536
9253,160436,426186
9254,176976,155008,161860,161332,173265,161861,156916
9255,112351,112337,112352,112372,112370
9256,376308,376321,397807,376268,376273
9257,284665,700902
9258,403104,412464,405441,404291
9259,134953,220197
9260,85110,85077
9261,137665,254766,137742,137685,137664,137745,137873,137856,206355,135004,137662,137736,137731,137700,137729
9262,179844,145737
9263,502207,376629
9264,161057,161040
9265,178085,206432,206395,206415,178081,173878,237987,301552,175339,178086,178087,178084,178080,235772,206466,177648,178082,173668,206446,301114,173666,4032215
9266,181022,158490
9267,376799,291012
9268,376296,376352,376222,376276
9269,504163,4081795,500718
9270,133622,133595
9271,93649,62781
9272,141211,141194
9273,331079,313500,330933,268387,332174,333651,301488,321878,274445,396266,307077,321243,275948,403059,313515,290673,376790,341042,314341,329861,330886,309546,313512,264421,299903,314854,332974,345561,396416,315005,341167,320562,268264,310242,312048,305031,259712,299985,292524,344885
9274,79796,64917
9275,142564,137845
9276,4073180,14775931
9277,31479,397909,83501,397907,397908
9278,167220,173680
9279,701628,376271,397815,376273,376308,701630,376321,376348
9280,243483,243640
9281,14770832,4083626
9282,370596,366942
9283,217935,221396
9284,220492,205143
9285,157950,85140
9286,175869,203699
9287,150111,164908,161181,166508,167594,161187,168310,168325,167593,161150,147160,168317,161123,150110,164909,161182,161139,148407,168295,156552,146016,161184,168319,161115,167146,161145,167592,166509
9288,73294,10730
9289,27695,78563
9290,124435,130171,130027,127750,124296,116236,130038
9291,239332,699295
9292,78007,64856
9293,273368,266508,273362
9294,393909,94904
9295,158444,220198
9296,211726,211727,211728,254732
9297,75879,73603
9298,30586,504604
9299,237156,237167
9300,366483,369762,387289
9301,258623,258617
9302,172818,379587,180137,160435,180142,192312,283485,180103,180024,192391,180037,180100,283524,283541,176835,180014,426184,192316,180138,180019
9303,273587,273596
9304,206384,95394
9305,133619,133589,133627,133624,133632,133633,133644,133631,133628
9306,261413,261423,261428
9307,506178,502374
9308,165153,282063
9309,208452,208099
9310,502671,328414
9311,378263,376212
9312,387293,366521
9313,707106,501813,501814
9314,179921,175869
9315,502614,333612
9316,254764,266525
9317,4069828,285374
9318,294158,502671
9319,261434,166428
9320,277622,233090
9321,483050,237169
9322,393544,499047
9323,261415,278192
9324,181137,378353
9325,180872,216630
9326,65327,4541,4542,4540
9327,158409,158384,158410,243397,158394,158400,158390
9328,306574,335734,370620,305964,331840,336774
9329,143225,135127
9330,203668,175869
9331,142480,206330
9332,243495,63505
9333,230071,254782,254783,256345,177987,254693
9334,220247,220240
9335,90108,79365,80102
9336,216629,180861
9337,320576,334433,298764
9338,158437,158435
9339,134946,397586
9340,697946,2825365
9341,502378,376253
9342,233455,223175,206103,289089
9343,707566,699587
9344,94970,134919
9345,110131,110159,166660,110156,166662,108507
9346,290229,310315,376640,373468,297943,291106,309600,312016,391762,376724,373495,291107,373413,376812,373448,312588
9347,176271,175984
9348,483055,239417
9349,134927,158441
9350,412464,405441,404291,405462
9351,697885,707354
9352,7041,138058
9353,76298,76295,76300
9354,94582,89933,95348,124452,88102,88100,95500
9355,4083614,6785466
9356,266531,378304
9357,179848,180032
9358,256333,254838
9359,327387,381407,327346,328306,328283,327376,381411,381412,376299
9360,205963,244486
9361,376727,315003
9362,175972,175870
9363,94982,94970
9364,4071301,483053
9365,235788,248178
9366,64917,84622
9367,222152,222158,222147,222163,222153,215557,222161,222159,258633
9368,1184528,14835605
9369,14751120,14883640,15641743,14836419,15260058,14862561,14928430,14862736,14924368,13324719,13897157,14951642,15215327,14951644
9370,267268,243659
9371,213836,258532
9372,172769,211897
9373,273576,273592
9374,254781,254733
9375,499142,499157
9376,153740,154633
9377,482263,482265,169583,482269,482268
9378,80506,80505
9379,142031,145737
9380,189511,189517
9381,504475,504674
9382,200430,697864
9383,203708,175786
9384,200422,199129
9385,129456,278794
9386,94240,94184
9387,14224194,14224399,4083671,14224401,14224409,14224217,14224190,707240
9388,258528,254785
9389,328964,329034
9390,235264,118370,30822,77940,93641,28871,29088,29910,77952,93653,89943,77951
9391,174447,176446
9392,22904,76680
9393,397825,397822
9394,150550,343396
9395,206384,94205
9396,256333,258498
9397,199027,205143
9398,179385,199316
9399,148286,93974,85649
9400,133832,102557,102546,133846,124350,116395,116233
9401,301008,301009
9402,365438,259897
9403,131712,216393
9404,4081897,4089929,4081994,707315,4081806,697744,14769986,4081940
9405,162879,176446
9406,329314,141112
9407,158421,220022
9408,504735,504731
9409,504708,195005
9410,97126,97070
9411,168340,161151
9412,7626,7983,8045,7785,7558,7864,7981,19102,7828,7808,7972,7778,8001,7760,8013,8012,19107,28864,7875,7846,8031
9413,263232,174264
9414,314302,292433
9415,215614,12932793
9416,416808,409379,418550,372530,377643,390202
9417,378261,502380
9418,189280,369589,148042,381590,370313
9419,294169,303850,309584,309632,309617,309580,309588
9420,259762,283543
9421,309635,502662
9422,294160,701641
9423,307076,281610,273787
9424,14769980,4081971
9425,371786,189666
9426,6234,6933
9427,158466,220185
9428,220206,158484
9429,84640,19945
9430,319762,354097,427981,338829,364759,321746,346429,331595,341237,6825361,340320,357206,435219,398215,395080,356034,332420,366506,354781,414179,335525,13724303,365645,412390,370597,414839,4031236,404970,414728,405431,340900,414115,339415,340467,331649,398704,334365,369109,376416,414930,356754,332425,346438,338168,368950,320947,395609,332139,414136,320160,320165,419290,365646,387213,331838,365636,341242,404974,370610,341249,4063593,387212,398706,15082426,338172,510023,414830,399824,331596
9431,4071296,203726
9432,95394,95416
9433,173631,173923
9434,273370,397841
9435,237816,15082350
9436,146325,237139
9437,283486,267764
9438,162265,220252
9439,504086,501282,499202,707115,4081848,501283,503943
9440,78760,78761,191393
9441,6785546,6795351
9442,502706,294177
9443,293512,378701,291123,291130,379001
9444,1005655,699474,696639,4071160,707530,707352
9445,99446,99409
9446,240680,243620
9447,7692006,14218931,14862583,12579700,12713357,14854650,14847580,15394443,11956883,13580805,14036098,12713355,10493004,8808405,14465863,13044314,14115546,12206272,10492746,13655559,10828529,12607368,11496666,11814503,9390623,14835660,13284698,10626833,14751131,8770012,9714206,12942860,11403526,13044321,12579899,7257058,11814507,14901923,7256897,10828540,14854642,14836412,9593265,14848017,15610644,9009478,15394431,6915293,14326680,12107439,10434306,12219451,10826382,14542057,15058996,14145098,15447084,15610773,15714975,14862550,11403628,12240160,9492447,12240181,13631779,15288589,11217737,9388970,11814493,12141757,14797552,9524987,9359980,8636566,11814593,10073545,12142220,9359973,12579694,9346129,15544290,15025110,13163873,13148932,13163867,13892742,14862710,11403622,6852550,5935329,9483027,14903566,6852312,14509033,11171204,14328719,11497691,11496562,14610709,15610781,8814327,14853313,9401936,9650320,11497384,8929301,14198752,13344638,13897082,9401986,9528028,15190796,11814591,14835706,10826909,14863087,13885638,12219491,9401961,8808407,12647001,11496574,12809120,11129275,12240207,9707563,12142172,8882124,14727214,14863856,14951630,13200028,5935488,12631942,11112383,14797464,13284117,13897102,7692008,14883650,14836417,14797465,13471376,11171190,11496669,14465872,15689346,14036328,9402010,11496573,9650307,6424987,5419119,5419122,11532843,14862585,14797562,9109813,8377573,14036100,5419107,14039024,3837459,12240107,12710552,11533853,12109559,11669433,12942762,13148929,12809072,9483656,11323853,14930559,14862732,14906769,13148850,11155014,12641732,13885635,9527971,15610646,12219333,3837314,12839651,15393528,9775384,15058762,15690711,4373488,11766277,14198766,12343197,13897295,12240182,9995004,13175661,15394061,15504814,9527987,14509111,15260067,12142307,6940691,13284192,9383693,13163892,12219327,13897341,12240123,11403075,15641734,8808394,9390611,9383899,15602028,12219432,13284055,10626779,12142156,13892660,15505742,13892749,13284622,10828199,13897323,12219581,9250472,12219438,11496590,10434299,11956824,14466053,10945421,14466707,15394421,13531185,13284275,4005790,12219337,11969462,12142181,13284276,14328717,12109598,14542029,15610787,11171198,14542061,14463458,15610784,2234358
9448,158498,158520,158509,158538
9449,273363,273362,273368
9450,278193,220174
9451,221594,221592,221593,238763,221590
9452,170553,136207,100262
9453,141221,216785
9454,294077,328414
9455,75698,141108,75699,141102
9456,254835,254773
9457,278795,82211,124491,119599
9458,158484,134988
9459,162011,121297
9460,14749618,14749665,14764385,14749712,14749698,14749661,14749674,14764424,14764045,14749706,14749673,14764333,14749705
9461,82519,83531
9462,188646,74288
9463,283534,176156
9464,369766,369981
9465,216709,216686,216695,216710,216700,216707,216694,216698,216687
9466,87504,79760
9467,158331,158370,158184
9468,505081,237166
9469,6983,6146
9470,85130,84652
9471,80894,79805,81014,139408
9472,327330,237366
9473,63575,94189
9474,134992,125804
9475,133748,137510
9476,373081,256316
9477,400264,1041164
9478,175972,175931
9479,135131,257223
9480,397666,225000
9481,220219,189498
9482,189499,161087
9483,234458,181444
9484,76686,393700,84053,116402,393684,394111,90466
9485,4081977,697668,6795280
9486,141245,131482
9487,707125,707318
9488,267201,329047
9489,370602,376706,373441,376572,376731
9490,134980,135004
9491,502053,501766,697656
9492,14768228,14768773
9493,124418,97140,271732
9494,13967740,7987338
9495,138617,124280
9496,223673,171342,192322,180081,283477
9497,63344,83536
9498,181893,181727,173534
9499,179978,180094
9500,294011,309631
9501,134922,95405
9502,62232,106130
9503,158502,220200
9504,132396,86397,162013,86233,86300,33960,86398,86319,32642,60974,93206,62263,29711,63943,86410,61789,86342,61794,86412,121278,86361,35012,86418,30628,86427,33959,86331,61786,74718,110641,86434,101639,29712,60828
9505,158436,158465
9506,6795290,4082067
9507,397783,397793,397837,397831,397838,397836,397833,397822,397832
9508,206380,141216
9509,379228,707660,308803,707670,707370,308804,696912,707583,308807,707663,379227,308802
9510,273587,256493
9511,429244,128084
9512,142922,145737
9513,250344,166126,175194,188868,237183,205157,286990,174180
9514,189486,161077
9515,135054,257126
9516,200631,283539
9517,255492,182066,196101
9518,195184,504478
9519,14768253,14768261
9520,12957502,12958410
9521,74207,69029
9522,701659,393461,506173,505962,393458,393446
9523,393480,376316
9524,176442,166324,175597,249099,277050
9525,141205,141235
9526,197195,243577
9527,134964,135019
9528,158224,158229
9529,426186,700887,700890
9530,282519,378617,282470,282474
9531,220231,261436
9532,150891,29804
9533,239392,239398
9534,141152,141148
9535,158448,134991,158451
9536,252819,206695
9537,235788,234638
9538,421438,339386
9539,399202,316041
9540,158466,220176,220164
9541,87580,125814
9542,376228,502658
9543,4083671,4081704,4081931
9544,150404,150431
9545,218740,235346,218145
9546,294189,376304
9547,222484,262586,243375
9548,376262,376267
9549,258590,339071,320732
9550,101547,94893
9551,4089929,4081994,697652,707315,4082067,4081806
9552,169131,173481
9553,176443,181893,181527,181786,181526,181607,173534,182072,179839
9554,254798,397783,397793
9555,141096,141193
9556,1719914,5099462,3128533,5126214,1719915,7623511,1307716,2234812,5098144,12176838,1279262,2574053,3128524,3143954,1238195,1305779,5115617,12176850,1123355,5095645,1239109,12176932,12176845,5098159,3102058,12980521,3135931,2172533,2114013,2234820,1391276,3102080,12176851,3102066,1399231,5141340,3128527,5099628,1719911,3102070
9557,273596,294176
9558,419351,297234,436149,262059,419352,255934,436163,436167,255174,5034852,309195,5034855,387141,436143,419349,242817,436179
9559,142922,203708
9560,135004,134906
9561,370585,369820
9562,20849,19128
9563,382041,192157,235363,170260,167921,167910,167916,393709,176847
9564,503919,499250
9565,189157,202953,136506
9566,179850,203699
9567,134280,130041
9568,160254,147962,369602,369601,129745,399277,173307,160255
9569,400287,395082
9570,220211,158533
9571,220224,162285
9572,699608,696674,696724,258028,696762,707571,696695,707559,699584,699594,696727,696746,707569
9573,400278,403723
9574,14766633,14766629,14764263,14766438
9575,116362,97115
9576,15082226,150687,502091,145496,195164,163596,429836
9577,133617,181052,181028,181026
9578,108540,83836,150943,124392
9579,502362,376257
9580,206697,217494,302810
9581,200479,255746
9582,387267,387297
9583,505060,505059,257984
9584,502372,376221,376237,376241
9585,258031,258026,258018,259754,258021
9586,82523,141090
9587,76410,76416
9588,158398,189423
9589,1005655,697108,707352
9590,217947,697853
9591,200612,203719
9592,699639,283535
9593,397841,254735
9594,69727,73577,80100,63243,101373,61844,29962,61476,122387,78833,61141,73550,76170,84105,78744,76629,121304,33545,33576,121289,33953,108539,30883,32518,73553,122856,149709,101897,502149,30187,64502,110476,93074,87518,62194,121277,110579,104001,78801,65720,33942,120451,78762,131899,73559,29736,31545,61826,132402,78803,86225,62479,31114,61307,63725,30621
9595,499248,381682
9596,220198,158498,158520,158509
9597,499225,4081598
9598,32461,110242,61272,71319,146862,146863,110615,91341,61512,70787,93210,33230,61530
9599,99260,99258,99261,99504
9600,241603,206245
9601,94167,95423
9602,85204,84639,84644
9603,237039,210317
9604,132988,138858
9605,284666,700890
9606,4031237,305395
9607,203699,179911
9608,338402,387298,369810,346490,356044,370138,334204,334370,338423
9609,9593339,9593353
9610,369317,389829
9611,90498,120385,33844,117858,20999,20983,29273,98702,118419,154532,9199,29270,13228,132415,90490,29494,6406,6630,117860,132412,132409,15589,90485,120389,132411,9236,6530,98681
9612,12958213,12958221
9613,158549,150134,150155,150135,150334,150303
9614,216847,216101
9615,75695,63341
9616,203705,176154
9617,4082568,4081850,502851,707271,4081810,4081856
9618,294013,294064
9619,397796,14767411
9620,13778474,8377417,14761208,11561592,10993134,8882213,13778464,14494351,13990735,11560325,12749687,15579543,13026236,14494933,6507374,9012700,7733584,13990714,11259262,13990717,14933724,14388434,13514375,11327088,11259273,11112340,14761395,6101869,7753396,14497855,13201050,15576616,13969423,9012574,11798578,15023114,15581789,5945412,15699041,15535272,5463803,9111105,11922820,15234366,14917979,15586133,14864650,12324302,7753152,9012694,8416806,12572664,15579539,14390100,11259282,6675755,15364792,11007535,14389133,12754534,11259319,11922811,13026245,5463801,13026246,13519451,10993074,11259271,11922812,12754532,14760728,7880696,14722960,12471657,12325210,8440976,7357590,11259268,14841913,7753425,12471659,5463793,11259289,8377418,14760988,14064985,11922809,12471660,7054770,7778754,14494796,9261744,11259276,12754531,14493899,11922810,12176837,15072538,14761349,7053817,13990746,8882214,14389524,6934175,5804698,11259316,14917968,13026104,11327090,14497885,15579545
9621,707117,4089889
9622,4089887,14874535
9623,9593306,9593283
9624,141245,95410
9625,501283,502841
9626,696856,4073212
9627,369782,376552,387221,369789
9628,78002,64856
9629,267391,243658,329014,267260,329039,267354,329016
9630,290104,309235
9631,117160,120364,127602,119996,113061,132418,153570,119998,132416,119810,90510,10115,3767,8249,6694
9632,329095,329096
9633,309628,373037,309634
9634,133832,151278,102557,102546,133846,116395,116233
9635,14767415,14767409
9636,216839,134978
9637,278836,278831
9638,365610,505574
9639,198913,199023
9640,220228,220233,220246,220240,220241
9641,254763,254762
9642,239333,234461
9643,368800,372550
9644,209116,333097
9645,696609,696574
9646,158464,158465
9647,225057,393737,220286,191966,211931,393695,394109
9648,4081937,6785546
9649,505965,505972,502355,502378,502384
9650,97079,119336,119351
9651,396144,503947
9652,24683,89122
9653,24810,127951,131866,131714,131767
9654,501821,501835
9655,189523,216101
9656,293134,343202,366780,355541,347807,365788,418547,339060,336572,391595,338609,297473,364377,341010,337086,331897,396214,349695,368904,332543,333639,365835,312868,364328,357914,332551,329741,338611,387268,342960,363969,332190,351922,362203,312097,357181,364327,391118,378563,312844,330952,347060,15082420,15082418,351770,349764,336154,336557,365779,305451,332177,350554,354518,345255
9657,141114,216393
9658,397816,294064
9659,376224,376338,376339,701638,701644,376259,701628,701669,701655,376213,376294,701646,376348,376248,376276,376254,376264,376255,376352,376225,376271,376217,376296,701670,376220,376333,376283,376336
9660,292793,292794
9661,258504,254749
9662,206813,298540
9663,174274,176137,176142
9664,283510,234450
9665,7041,21004
9666,175826,213834
9667,135037,158512
9668,83495,63576
9669,378296,14767409
9670,701664,701651
9671,387344,368671,321559,387309
9672,14767408,4072265
9673,234452,200608
9674,505956,506006,373028,373058
9675,203706,203707,179846
9676,173351,175259,399266,195662,193606
9677,9954721,9959271
9678,158439,220216
9679,366604,387221
9680,281755,376591
9681,239716,273641,247989
9682,220251,220233,220246,220240,220241
9683,240963,249988,213434
9684,134926,133605
9685,644126,2234822,644125,1039231,1038924,644134
9686,257190,167591,193734
9687,378295,277417
9688,158538,158448,158446,158451
9689,85112,84645
9690,220203,158508
9691,175963,175873
9692,387277,369820
9693,134934,125796
9694,158462,158517
9695,135052,397585
9696,99505,99282,99279
9697,4082173,4082067
9698,216595,133587
9699,189471,84565
9700,220181,220179
9701,277531,256139
9702,256468,245546
9703,369514,152184,135256,95078,108258,90465,108090,135263
9704,201385,252873
9705,189542,189518
9706,257254,181450
9707,133630,158477,133614,133641,133611,133608,133652,133613,133629,133604,133645,158433,133610,158546,133646
9708,397586,134988
9709,426186,180143
9710,131313,25204
9711,376644,376756,376755,376656,329550,373455
9712,283540,176836
9713,501678,393502
9714,158462,158515
9715,142346,84627
9716,295495,278520
9717,87502,216386
9718,397817,256486
9719,291179,243471
9720,137866,220149
9721,393440,376304
9722,141122,206380
9723,135062,134945
9724,230070,161041
9725,141029,142558
9726,369317,372787
9727,93686,73603
9728,380079,313507,331892,338270,346219,372683,357145,346411,320439,340294,349904,357157,335978,350571,335541,338611,331409,378565,335979,358759
9729,97111,93351,90106
9730,257226,257234,257217,208445
9731,369314,240616
9732,400280,1184534
9733,281812,376796,273797,281598
9734,30793,243471
9735,116138,158338
9736,206357,206317
9737,141145,141154
9738,263129,167643
9739,85091,141192
9740,134981,95408
9741,310352,13563916,362099,373479,300888,376703,376838
9742,76486,9147
9743,259747,259758
9744,502372,502373
9745,14749617,14766717
9746,14767415,294184
9747,99344,99509,8861,99343
9748,309829,328977
9749,143149,139271
9750,502364,502387
9751,158509,158495
9752,376354,376252
9753,173307,235350
9754,289569,262692
9755,254759,254768
9756,503892,14224190
9757,134948,95390
9758,75717,84979,63573
9759,220213,243735
9760,1240994,1184523
9761,502697,502671
9762,142922,179849
9763,302178,291155,290991,269648,269657
9764,700885,175867
9765,8558052,13897081,15288643,11969448,13101420,15393527,11171192,11496553,13531918,13885617,14056436,14923895,11403035,8808401,15138964,9713666,3534324,13044337,7622861,7257629,9988851,13148942,13101426,11993942,8152065,14862647,13284181,12240112,15393531,8558018,11669373,7587888,14218940,12809094,12240125,8152167,13101379,14863124,10830704,14931608,15288432,13339880,11995121,14036343,10826395,8640746,11999109,13284182,14847570,1296310,9527989,12610916,11969460,8377577,1296315,15394452,14895822,14892813,8035543,15140871,15138989,14016110,14755406,14836413,8559181,7623046,11668766,10493105,15139017,11497670,13344696,13892748,11499449,13284200,13699533,9533458,7623044,4373562,14326688,14862575,8152183,4005746,15025126,8559163,8558068,9109814,9483695
9766,294002,149866
9767,208809,206834,208811
9768,294050,294022
9769,294183,294038
9770,162245,161091,220253,162257
9771,502658,376216
9772,179896,181900,180087,180033,180072,179849,176360
9773,134995,158495
9774,79751,70975
9775,2113167,3102065,1941578,1399237,2172522,1697192,6829497,5067957,1697184,1665248,7778767,1665252,3102060,2234811,2234810,1697197,7778764,7778753,956411,3102076,5116065,5066981
9776,239414,244543
9777,79365,100253,80102,106130
9778,84979,75699,75718,75717,75678,75705,75713,75691
9779,370668,309219
9780,266511,273368
9781,134934,134983
9782,291131,332399,278520,291111,293287
9783,189452,328994,243632
9784,192312,234441
9785,707329,503947
9786,257147,220200
9787,502681,502635
9788,202806,288035,215650
9789,220043,220155
9790,143225,257231
9791,235565,237851
9792,83562,90464
9793,124350,151278
9794,697377,696766
9795,97080,133955
9796,376342,376211
9797,158502,257125
9798,189531,189513
9799,277396,248248
9800,153861,138209,151925
9801,4083727,4083726
9802,205118,175335
9803,13617,9920,9918,9917
9804,397583,397585
9805,162245,216678,216688,162257,161091
9806,14390387,5115763
9807,175778,180033,180015,176360,163727,175774,179840,179896,181900,180087,163724,179981,180072,163712,168015
9808,372075,372060
9809,208447,125800,137872
9810,257152,220223
9811,230163,230165,230160,216702
9812,14751198,14749672
9813,259160,268340
9814,195985,195983,295530
9815,273569,294184
9816,258505,258514,256343
9817,141124,206315
9818,283514,248778
9819,220215,189546
9820,1241003,1041163,4072074
9821,200548,199219
9822,701658,294022
9823,135031,134902
9824,189499,189513
9825,143196,129684,124317,117562,127928
9826,99260,148104
9827,112235,89180
9828,137665,95416
9829,82530,83557
9830,4032055,426186
9831,7626,7967,7611,7556,7983,8045,8082,7846,8036,7785,7864,7558,7981,19102,7828,7972,7808,8034,7778,7949,8014,7760,8001,8012,19107,7956,7873,7997,7910,28864,7875,7999,7888,8031
9832,127612,7642,115647,115648,12846
9833,255489,198863
9834,5607,115408,115355,115040,115305,5524,114868,5475,5675,115413,127588
9835,294037,294066
9836,239399,239391
9837,182006,252872
9838,234919,294124,294080,294125
9839,294154,502720
9840,293508,378359
9841,190689,329149,329146
9842,257119,158489
9843,328937,239417
9844,120344,29667,115568
9845,502382,393448
9846,158228,74112
9847,76437,76316
9848,234715,85143
9849,89630,181287
9850,503483,4071034
9851,393438,506169
9852,4190,67387
9853,12749781,12771962
9854,397403,244550,397404,212405,205145,212411,266410,378702,205146,212424
9855,380995,379919
9856,273386,328309
9857,273580,254846,273539
9858,4069828,249138
9859,393457,502389,502357,505960,701658,505961
9860,141843,141945
9861,189499,162262,162268
9862,77388,73603
9863,381405,378277
9864,206336,135036
9865,370031,369817,366483,366611,387289
9866,243408,243551
9867,503349,1041179
9868,95444,141244
9869,366942,502002
9870,165807,98912
9871,373411,376728,366540
9872,99283,99282
9873,235788,218901
9874,400274,1184521
9875,7036,397949
9876,4070957,14769267
9877,235788,282765
9878,281966,132356
9879,203684,173528
9880,137895,141133
9881,376638,376647
9882,697710,6785457
9883,144532,79685
9884,141029,141228
9885,200434,199027
9886,276786,258031,258018,258026,258021
9887,154191,99570
9888,240591,233001,242701,205783,219106,207435,238650,393415,232828,234046
9889,216099,133584
9890,279041,237160
9891,5984033,11499460
9892,319762,354097,321746,338829,364759,346429,372076,341237,376745,340320,331595,357206,4031244,356034,332420,354781,335525,365645,4031236,339415,340467,334365,376416,356754,332425,346438,338168,320947,332139,320160,320165,331838,365636,341242,370610,341249,4063593,15082426,331596
9893,220206,257134
9894,504506,504511
9895,141197,141201
9896,257305,222150
9897,379823,379830
9898,376261,378276
9899,503719,372421
9900,403723,400260
9901,312589,376634
9902,249136,700895
9903,399202,366511
9904,158425,216382
9905,143663,179847
9906,4072008,400260,400279
9907,376638,376588
9908,373410,372056,372025,387291,372046
9909,131211,70556
9910,381548,74132,71312,71354,61785,61844,63243,101373,62225,101888,73467,73460,73544,61476,101896,156329,80181,30419,76170,129245,61141,78800,78744,61833,76629,76621,75752,123266,75737,33945,697682,80179,76648,101895,64549,106130,30883,96963,73553,69029,122856,62231,73548,101897,502149,64502,87579,73580,35025,93257,71311,62194,697680,73452,78801,65720,33942,78805,35022,194201,108537,73559,80184,29736,31545,78803,73551,75086,78815,86225,61990,31114,30884,30621,61817
9911,189356,189471,189319,189355
9912,134963,134957
9913,502698,254729
9914,273397,273363
9915,378703,329599
9916,825158,337397
9917,131484,135018,397578,131483,397580,397575,397540,397565,371798,397536,397576,397568,397535,397567
9918,220217,257149
9919,173925,173731
9920,137845,216377
9921,76446,76344
9922,216709,216686,220258,216710,216695,216700,216694,216698,216687
9923,218331,12958024
9924,146315,146306
9925,696644,258018,707572
9926,278516,239396,278509,278513
9927,112351,112337,112431,112433,112407
9928,321107,256525,321106
9929,331251,296511
9930,220208,158465
9931,124114,30641
9932,294053,294005,294010
9933,4071293,403707
9934,121297,62741
9935,6983,6535
9936,328516,294162
9937,220025,257128
9938,239672,232546,247737,253197,244874,237313,239667,241980,242386,259124,239529,240307,238712,249021,269704,331737
9939,12958043,12958040
9940,319652,372491,288437,268622
9941,175991,173924
9942,381374,701626
9943,222154,215565
9944,381393,397765
9945,191956,166647,195245,245264,162421,150014,162425,166653,162419,166638,224904,150015,166637,166645,162424,166636,245297
9946,7041,7034
9947,372100,258514,372115
9948,329012,267260,329039,267354
9949,254741,254839
9950,200612,700906
9951,257225,149788
9952,259747,242842
9953,254779,254737
9954,173925,176156
9955,234709,63541
9956,373422,376647
9957,161073,216731
9958,181983,181413
9959,179978,176836
9960,176328,286876
9961,189530,257138
9962,141230,85173
9963,76246,123267,74288,71369,128084
9964,215688,259758
9965,499153,499147
9966,278194,278193
9967,319762,354097,321746,338829,364759,346429,372076,341237,340320,6825361,331595,357206,4031244,398215,356034,332420,354781,335525,13724303,365645,4031236,404970,339415,340467,369109,334365,376416,356754,332425,346438,338168,320947,332139,505574,320160,320165,331838,365636,341242,404974,370610,341249,4063593,15082426,510023,331596
9968,373073,505800
9969,80907,63576
9970,208486,263167,219024,195660,218746,238373,172625,259863,226999,215725,205291,218178,209060,194930,502137,221249,221055,237239,253738,192068,253750,226994,211977,227461,334460,172643,240943,212529,221004,178484,190442,502080,502089,192646,253799,194502,216804,233496,227424,192067,237248,241437,253771,212223,281257,191666,192118,211979,334454,241140,4031208,253781,334456,502140,216203,213150,172649,195814,334443,197804,230454,172639,230464,334452,193300,192630,502121,256318,211982,221782,259848,175260,178482,236839,281253,502103,194497,263252,176851,236219,214969,212530,502164,263435,192648,502169,334448,178103,195829,399261,220917,216205,237284,210349,253746,259852,227399,239913,211981,334458,212245,259855,221813,208219,193849,237218,237240,212237,502177,502174,237220,172648,212794,263436,172641,237234,263396,194904,502155,218433,502166,192120,232688,263290,172647
9971,257243,257223,257241
9972,99292,85055
9973,393544,501674
9974,370668,370663
9975,293134,343202,366780,377904,363935,347807,365788,418547,339060,336572,391595,338609,297473,341010,337086,331897,338621,364328,396214,332543,312868,354072,332551,338611,391199,394947,392519,365516,336713,362388,332190,351922,362203,312097,357181,373432,391118,312844,378563,330952,364327,347060,15082418,15082420,350071,351770,336557,365779,305451,332177,350554,354518,345255
9976,73467,80184,80181,129245,93331
9977,14769980,6785457
9978,234312,380996
9979,135030,397535
9980,298553,294438,321890,275882,322953,305039,285687,296501,327733,350090,396395,376796,377911,322485,298573,332544,333384,354519,309531,268378,376799,302491,353490,291638,346119,290108,319708,361221,15082406,281526,331050,331875,386841,348199,376725,4055883,304990,334198,293681,296125,376754,299938,350079,14925678,273649,331526,342256,270158,396187,376740,320440,321249,308148,350087,290702,305837,295119,292306,363942,303215,310249,282870,330257,353632,331070,341051,312828,333330,396455,281738,12995401,302089,326930,304183,329858,376653,297479,299968,321198,322443,268286,348169,291966,332183,314999,311673,314357,321241,275847,14925727,312839,360755,299584,291645,362649,350076,319729,376719,321227,349895,283359,275759,396195,330018,340377,332952,332182,311679,315788,322143,330028,307862,296529,290713,287602,277849,307881,331057,322444,348161,358479,319734,319637,275946,330925,381110,299897,331054,312809,373501,305019,14925244,332971,301498,330975,339678,314344,307083,4055904,296520,282985,313543,281464,322457,338636,299988,299900,343373,360541,381129,308933,320330,299895,282817,313702,305347,296120,332713,313513,304996,327742,304918,332556,307882,346115,312832,306979,305021,331537,319736,300764,362242,332796,313517,327658,319732,311672,339848,338723,391581,331821,275901,319726,321922,322074,376797,370023,295854,381582,320329,277477,331843,279243,15082410,339834,322962,277537,321203,298347,340479,312081,309026,396937,355535,256210,336744,288450
9981,293990,237172
9982,200936,174302
9983,220047,206350
9984,136242,136160
9985,8215689,12572659,6959593,6829533,6959592,12572654
9986,373058,393471
9987,249137,249154
9988,91341,119337
9989,195147,505235
9990,273366,266517,273378,273379
9991,369994,387220
9992,206466,4032215
9993,502383,502377
9994,215568,230085
9995,95383,206360
9996,229600,229601,229563
9997,131753,206347
9998,501500,699511
9999,258525,256337
10000,243575,309839
10001,292433,305552
10002,130057,189991
10003,242875,285257
10004,246752,249014
10005,83562,161669
10006,267362,84565,30796
10007,142919,145737
10008,255853,198863
10009,84854,129980
10010,85180,206343
10011,180864,8074
10012,137681,216595
10013,161035,216692
10014,379654,277120,379676
10015,64826,64867
10016,351761,390020,366466
10017,220025,220255
10018,282464,282447,378588,378622
10019,102003,139379,89957,139377,135249,218480,218481,194215,218477,95328,101901,91293,101912,393947,161628,161623,86564,101543
10020,269975,194044,208697,1360112,149640,369641,208727,141542,1361638,279000,129015,127690,208728,208706,502109,504814,288256,269977
10021,196016,196014,196012,196002,196001,196024,196032
10022,94237,94216,85105,94223
10023,294170,294068
10024,331269,376569
10025,141130,141127,141128
10026,189481,189503
10027,400270,4071516
10028,79680,73302
10029,135037,158467
10030,6944,6941
10031,257303,273395
10032,158498,158491,158520,158509
10033,502704,502682
10034,248279,273797,255804,238763
10035,255416,255420,255743,255703,255417
10036,181013,158505
10037,237167,240614
10038,98887,75176
10039,70162,30212,29676,70160,190699,96137,62798,28893,208729,95933,28850,30227,93586,29633,93582,62923
10040,243392,243595
10041,94973,141251
10042,249280,285561
10043,134945,134919
10044,63510,120201
10045,234465,175973
10046,239332,192505
10047,1184523,12627551
10048,175973,180094
10049,279041,279042
10050,243748,158512
10051,243742,220188
10052,189511,189519
10053,373468,376827
10054,14834995,14835008
10055,142537,397576,142541,371798
10056,135020,134959
10057,134030,145368
10058,6785501,4702772,14775287,6795322
10059,278977,166793
10060,14767318,378261
10061,76629,63243,66076
10062,148747,173049,151127
10063,202806,215650,287014
10064,370625,366946,387243
10065,421438,312588
10066,5260467,5260468,1009711,978916,11208196
10067,366539,329890
10068,234456,176043
10069,158458,220165
10070,137708,141235
10071,387272,366497,320288
10072,814560,815400,502605
10073,376276,701620,376254
10074,504695,504708
10075,206812,149861
10076,298611,149694
10077,254844,257688
10078,89630,167138,87678,62579,78780,106145,75151
10079,254734,502645
10080,14767441,9589449
10081,257121,158439
10082,216653,95380
10083,207085,207086
10084,220213,158531
10085,189623,263308,149637,502151,153619,502126,502152,502181,150650
10086,20028,29171,25896,20030
10087,239164,206245
10088,376234,294078,376254
10089,504145,14224194,502919,14224399,14224401,14224409,14224217,14224190,707240
10090,116933,116362
10091,158547,257134
10092,294030,376304
10093,237156,387356
10094,85121,63342,30012,84661,63540,33928,33927,85109,85111,26272,85114,84649,63542,84638,84646,85196,33926,63577,63548,84637,33924,85123,63567,84641
10095,137510,85140
10096,137866,158525
10097,203684,161829
10098,189673,85270
10099,237552,167178,208830,208829
10100,701672,506172
10101,369810,370138,372067
10102,370633,387225,366961,366952
10103,122040,189341
10104,77212,84883
10105,504132,501674
10106,76315,76322
10107,266419,266421,288438,237554,412991,308806,288439,272859
10108,223202,223201
10109,220169,220190
10110,371786,397569
10111,203708,145391
10112,698056,697969
10113,268508,269517,379663,267764
10114,115515,115460
10115,376254,393462
10116,189511,189520
10117,297458,428409
10118,216678,216680,161091
10119,445001,445002,445089,445051,445091
10120,135066,220191
10121,293134,343202,366780,377904,363935,347807,365788,418547,339060,336572,391595,338609,297473,364377,341010,337086,331897,349695,396214,364328,338621,332543,312868,354072,332551,338611,391199,394947,387268,392519,365516,362388,336713,332190,351922,362203,312097,357181,364327,312844,378563,330952,391118,347060,15082418,350071,15082420,351770,336557,365779,305451,332177,350554,354518,345255
10122,393473,376340,376266,376323
10123,84568,84552
10124,294159,293998
10125,294028,502645
10126,173677,256255
10127,376630,369810
10128,216790,206330
10129,429224,426351,75158
10130,6506,6629
10131,173932,173933
10132,397825,369373
10133,195973,175823
10134,216839,135031
10135,142465,206315
10136,242885,284689,242877,257989,285211,707541,242884,257999,378707,259749,242863,257986,284995,259755
10137,190017,73408,146862,76582,146863,76581,73416,66077
10138,302318,15082412,320463,310356,15082423,305387,15082408,291992,312592
10139,504500,195237,504510
10140,158471,135013
10141,332074,376586,332419
10142,14174411,370611,372033,501941,347575,376501,331271,370614,369768,372035,372034,372906,387511,370623,372075,332418
10143,158461,278193
10144,504348,5287,504347
10145,281808,298383
10146,79817,98555
10147,393707,394052
10148,145389,145737
10149,309229,483051
10150,98865,146228
10151,506088,288008
10152,284315,284317,284316
10153,328327,327359,328335,381421,328298,328300
10154,158211,189397
10155,506167,393478
10156,397340,203687
10157,254754,294160
10158,9955023,9957423
10159,25503,83511,19942,63592,63591,20032,63343,94200
10160,134917,220201,135013
10161,94222,85141
10162,503086,6683
10163,6424,147184
10164,134975,135013
10165,139415,83539
10166,264208,246032
10167,76432,76289
10168,248178,218965
10169,378299,261413,261423
10170,94238,278061
10171,397615,397612,162443
10172,217481,369310
10173,373407,376724,373431,373448
10174,80163,35021
10175,13089778,12666615,12107444,12240209,8558099,7404288,4005771,9401999,8429138,11532892,9390614,9390604,8694325,7637993,11958526,9525010,14931754,6940689,8558077,8558097,13054659,14931831,13885639,10493091,5933273,14198762,9390625,3085357
10176,257258,257261
10177,95417,95432
10178,245790,139853
10179,142558,141225
10180,158462,158490
10181,231648,290236
10182,137723,95425
10183,243589,189443
10184,707534,699489,699499,699556,697860,699557,707545,697857,707538
10185,293995,165800
10186,9713658,11496575,14870517,11887876
10187,305479,305480,297460,312594,285645,312588
10188,148232,148233,148231
10189,78833,74296
10190,14224194,14224399,14224401,14224409,4081942,4081845,14224217,14224190,707240
10191,161142,281958
10192,14749690,14751196
10193,309182,309185,309183
10194,104329,78761,78760,75143
10195,138061,7041
10196,146291,146290,146311
10197,76383,76390,76377,76385,76360,76384
10198,403718,403707
10199,177711,195642,195602,141278,161407
10200,8675,114294,25040
10201,331269,347575
10202,321529,321528,321517,321547,321546,321530,321532,321518
10203,135133,125803
10204,220050,220035
10205,113308,113255,113305
10206,504735,505222
10207,237172,328937
10208,189517,189501
10209,158297,189322
10210,292821,381805
10211,150511,95403
10212,12958435,12958444
10213,283474,192318
10214,369766,366511
10215,376827,305543
10216,189349,122037
10217,7987335,14390393
10218,137706,220186
10219,141154,127975
10220,160436,199121
10221,215569,215551,215540,215566,215560,215543,215548
10222,131497,90106
10223,224581,502602
10224,26267,309832
10225,368951,387212
10226,84640,63539,85119
10227,413630,403086,366606,403087
10228,10665,10660,10664
10229,242850,284689
10230,502672,376234
10231,179385,244543
10232,135061,135002
10233,389839,503947
10234,134962,134913
10235,305479,305480,387222
10236,79776,180864
10237,158455,158515
10238,504145,502919,4081931,4081704
10239,253939,237366
10240,501841,501825
10241,15082223,189158,145939,381590,370289,189628,149691,136433,145506,273220,189618,235348
10242,76246,75161
10243,134992,189668
10244,257226,257223
10245,329029,243621
10246,6785604,4082051
10247,502613,333612
10248,141210,141155
10249,257118,257133
10250,119129,146341,119075
10251,366604,389844
10252,158545,189521
10253,254754,254862,397840
10254,8894,8904
10255,248222,365438
10256,146254,98866
10257,191311,421694,177717,151066,195048,503757,206877,127887,133053,158621,87463,206868,208738,189080,88110,191403,429661,369608,101910,93272,426493,177715,224772,90270,132997,97359,177716,139380,94562,95243,263126,95084,182872,426490,95333,90269,133102,101906,90582,85572
10258,95403,150512
10259,707271,501283
10260,179850,173923
10261,707129,4083617
10262,294064,294035
10263,243539,84567
10264,291122,291117
10265,369754,369768
10266,256339,245546,256475
10267,142526,142567
10268,242858,249153
10269,120204,120205
10270,135056,158438
10271,298546,298533
10272,141114,141111
10273,138084,138082,138089,138043,138087,138088,138086,99428,138078,99434,138083
10274,142881,138947,128938
10275,376267,294006
10276,158491,158489
10277,127945,381146
10278,277109,277047
10279,199501,381068
10280,138692,151103
10281,336710,296511
10282,696784,699301
10283,4083671,502053,501766
10284,298609,252873
10285,14819775,15363454
10286,257234,257217,257226
10287,85139,234719
10288,142566,125805
10289,258521,256338
10290,127615,62840
10291,134922,148244
10292,216621,216616
10293,699311,699262
10294,158307,158274
10295,199010,198885,200609,198886,198937
10296,74354,328440,79753,79752,74356,74358,328441,74357,74355
10297,179839,175821
10298,132302,132313,132310
10299,63347,85203
10300,220227,220252
10301,131280,146360
10302,417911,330894
10303,22520,22591
10304,26271,157952
10305,220176,220164,245467
10306,78573,62795,62781,28848
10307,309618,506005,373037,373047,309593,373072,329558,309615,373039,373063,373048,308899,373046,309590,373055,373067,373043,373025,373042,373052,373050,373026,506009,309612,329545,506002,373062,309625,373027,506004,373034,373032,373053,309627,329544,373049,309424,373031,373080,505994,373040,505980,309427,373056,506008,308824,303847,303845,308825,309624,309622,373069,329549
10308,89588,99229
10309,285375,249133
10310,202953,189220
10311,1240993,400268
10312,134994,220205
10313,328327,273386,327359,328335,381421,328298
10314,3663323,9572782
10315,216616,216625
10316,158587,189484
10317,258521,256339
10318,391763,376756,329550,378939,399205,376755,376656,305397,320465,301278,373455
10319,505113,13578
10320,146244,234444
10321,99431,7019,99433,99413,99420,99416
10322,294134,376629,294135
10323,397724,258499
10324,289569,238763
10325,376519,365658,369761,387280,370175,335326,354787,343447,366724,387281,369756,419285,336167,387279,365656,365641,365666,376531,390450,387206,387282,365653,336164,346415,370179,356749,365643
10326,145363,143943
10327,233455,234041
10328,220034,137866
10329,233455,199519
10330,89182,89128,131210
10331,400713,400702,400712
10332,387278,366578,387293,387204,369762,366927
10333,503719,396967
10334,193578,263248,106806,146808,193588,105062,278995
10335,162260,220239
10336,216642,388039
10337,84563,309819
10338,11956820,1296305
10339,253961,282414
10340,163905,163897
10341,697690,368659
10342,76886,74132,69727,71367,61235,61785,105717,61844,101373,63243,73460,61476,29962,30419,61141,76170,129245,84105,78800,70686,125785,76621,33545,33945,33576,33953,61465,122614,30883,32518,78807,122856,62231,73548,502149,30187,35021,93257,93074,71311,121277,73452,30825,110579,78818,131577,78805,35022,131899,63724,30884,122633,62416,29736,73551,75086,62479,31114,61307,31545
10343,294002,298611
10344,189432,121363
10345,504646,504649,505172
10346,699263,268502
10347,221727,256251
10348,216099,137872
10349,502724,502645
10350,480422,428031,644648,644627,481290,637074
10351,393473,376297
10352,192279,176818,172816,176832,176816,172823,170981
10353,181011,216588
10354,108540,163043
10355,397566,95387
10356,245534,254747,273583,256471
10357,169131,176442,166324,175597,249099
10358,697710,14873218
10359,174477,79905
10360,137874,95365
10361,71369,128084,62741
10362,239390,239432
10363,158421,158455
10364,64022,64378
10365,274671,12942858
10366,291371,262484
10367,95418,85174
10368,502658,294019
10369,4081934,503982,503474
10370,245465,220188
10371,151124,141544
10372,2172526,11208195,1399240,1080579
10373,200408,192495
10374,14751194,14751238
10375,216634,216636
10376,328441,328440,79776
10377,14768247,14768243,14769168,14768249,14768264
10378,158491,189513
10379,189638,368532,156405,161897,176930,147982,156414,370292
10380,82529,63575
10381,371773,397627,371837,371830,397631,397688,397640,381842,397639,371833,397643,397699,397661,397659,397637,371844,397700,397644,397670,381845,371843,397675,397692,397693,397625,397516,371834,397638,397698,397508,397653,397665,397647,397668,397645,397621,397662,371827,381844,397635,397624,397680,397652,397674,371829,397650,371822
10382,707229,501779
10383,79816,79808,78779
10384,372063,387292,369784,369734
10385,5316,5299,5297,115565,5436,5298,5393,115567
10386,189447,376202
10387,224024,195853
10388,162440,162438,151146,162436
10389,176442,166324,175597,162874,249099
10390,243399,291187
10391,179430,301614
10392,14749480,282718
10393,4089929,4082056
10394,206813,143937
10395,376756,370620,305964,376755,376656,329550,373455
10396,4071292,1184540
10397,258490,257284,328937
10398,393480,701627
10399,203176,180673,179622,205322,198365
10400,135004,220018
10401,207007,215618
10402,189409,158291
10403,189533,189531
10404,134986,397585
10405,376297,393476
10406,397822,254723
10407,1184519,400289
10408,254731,254737
10409,393470,376289
10410,134950,216595
10411,4032093,206036
10412,327778,240829
10413,6649,107577
10414,376647,305552
10415,141239,134963
10416,158485,257134
10417,294013,309589,309635
10418,133619,135019,133627,220145,133624,220052,133633,133644,133631,133628
10419,181779,192450
10420,370618,376646
10421,294077,376297
10422,149786,150135,150303,150334,150140,150300,150147,150134,150155,150158,150137,150304
10423,176152,192392
10424,176140,176145
10425,245035,257031,246088,245060,245050,258642,246031
10426,198915,234445
10427,254792,254800
10428,87518,66076
10429,134917,134948
10430,177513,220255
10431,5787,99452,99449,99450
10432,239331,239329,381469,240829
10433,397583,371789
10434,125792,141219
10435,257125,189498
10436,14749583,382041,167916,192157,170260,172771,391468,172535,171372,167910,167921,171371,393709,172778,161902,176847
10437,293284,293279,12957207
10438,158475,230097
10439,254790,254762
10440,698004,698070
10441,94975,206352
10442,89936,112148
10443,95434,94977
10444,376274,502684
10445,206573,12957496
10446,95399,95388
10447,3663323,1241002
10448,292426,334034
10449,243609,243526
10450,239398,239581
10451,278870,504531,504537
10452,161899,249778
10453,169567,482243
10454,253047,270588,237850
10455,192383,176197,192359,176276,180097,176280,180092
10456,141104,141133
10457,502654,328514,245545,256489,254864,245536,256469,256342,257693,254847,254857,254866,258537,256474,254851,256466,258549,254832,254861,256344
10458,76877,75152
10459,275573,141551
10460,189416,189420
10461,290233,217932,237150
10462,162260,161095
10463,148232,148241,148233,148231
10464,135052,134997
10465,71313,76240
10466,158436,158535
10467,134891,125803
10468,81730,167100
10469,14769170,14769402,14769747,14769748
10470,256564,234953
10471,298611,149866
10472,101506,273210,235252,218468,235257,393357,152367,369552,208792,235357,235291,208802,399256,152354,106858,128643,129901,288369
10473,504438,504439,504437,504628,504643,504646,504649,505172
10474,206310,134926
10475,338359,297463
10476,235112,237366
10477,7692006,14218931,14862583,12579700,14854650,15394443,14847580,12713357,12839670,11956883,13580805,12713355,10493004,15260058,13655559,12206272,10828529,14115546,12607368,11496666,11814503,9390623,13284698,10626833,14751131,11403526,9714206,12942860,8770012,13044321,12579899,7257058,15215327,10828540,7256897,14901923,11814507,14836412,14854642,9593265,14751120,14848017,15610644,9009478,15394431,14928430,6915293,10826382,14326680,12219451,14542057,15058996,14145098,15447084,15610773,15714975,14862550,12240160,13631779,9492447,12240181,11217737,15288589,9388970,11814493,12141757,14797552,8636566,11814593,10073545,12142220,9359973,12579694,9346129,15544290,15025110,13163873,13148932,13163867,6852550,5935329,9483027,14903566,6852312,14509033,14328719,11497691,14924368,14610709,15610781,8814327,9650320,9401936,11497384,8929301,13344638,13897082,9401986,9528028,15190796,14835706,13885638,10826909,11814591,12219491,9401961,8808407,12647001,12809120,14836419,12240207,8882124,9707563,12142172,14863856,14727214,14951630,5935488,12631942,11112383,14797464,15641743,7692008,13897102,14836417,13471376,11496669,15689346,14951642,14036328,9402010,9650307,6424987,5419119,11532843,14862585,14797562,9109813,8377573,14036100,3837459,12240107,12710552,12109559,11669433,11323853,9483656,13148929,12809072,14862736,12942762,14862732,14906769,13148850,11155014,9527971,13885635,12219333,15610646,3837314,12839651,15393528,15058762,9775384,15690711,4373488,11766277,12240182,12343197,13897295,9995004,15504814,14509111,12142307,13163892,9383693,12219327,12240123,15641734,9383899,8808394,9390611,11403075,15602028,12219432,13284055,10626779,12142156,13892660,13892749,15505742,13284622,12219581,14883640,9250472,12219438,11956824,10434299,14466053,10945421,14466707,13324719,13897157,15394421,13531185,4005790,14951644,12219337,12142181,13284276,14328717,12109598,15610787,14862561,11171198,14542061,15610784
10478,243601,74837
10479,4082007,4082173,4082208
10480,180032,161829
10481,95366,141212
10482,253028,285114
10483,175826,234426
10484,200632,283539,200449,199141
10485,14749484,167656,155605,167634,156762,167619,167599,155009,161704,278993,153089,150298,15082329,202967,157160,202981
10486,141095,84978
10487,373422,376811,376602
10488,189521,257149
10489,200591,200473
10490,122073,122071
10491,189486,220219,189517
10492,332071,266843,502165,4031231
10493,4039,4040
10494,4071127,696619,697333,696623,696622,14870977
10495,4474,67407
10496,14769965,14769869,14769182,14768168,14769868,14768174
10497,141096,141133
10498,176809,267186
10499,158548,397609
10500,161187,132941
10501,142324,216385
10502,216750,216747,220252,216748
10503,1296305,4005746,4373562,3534324
10504,16254,9938
10505,141194,94238
10506,88837,62741
10507,387232,387214
10508,135030,397566
10509,3393,3386
10510,211815,256258
10511,12627438,12627436,403707,12627442
10512,169583,482239
10513,7009,216627
10514,257251,257271
10515,128694,310575
10516,504948,14767432
10517,379586,285557
10518,298541,293994
10519,284666,284665
10520,230172,258581
10521,189536,216851
10522,329029,329028
10523,696950,707436,707439,707438,707447,699247,707442,707441,696954,707448,696951,699218,707446,707444,697849,696961,697152,707445
10524,116136,243527
10525,162267,189530
10526,73312,79685
10527,403726,400269
10528,502682,376252
10529,2173364,2234822,2234809,3298234,3098719,5099372,1225077
10530,122070,122075
10531,9593301,14749691
10532,83495,84652
10533,341244,339386
10534,309837,243553
10535,142031,173727
10536,502122,502116
10537,158503,220204
10538,203706,145737
10539,4083568,4082056
10540,162280,162277,161058,162261,161054,161039,162283,309171
10541,267766,243390
10542,412553,404335,405415,412474,412525,412557
10543,76366,76374,76382,76370,76362,76361
10544,220043,220050
10545,175972,176190
10546,4072161,1041164
10547,240520,285123
10548,134920,141642
10549,142468,216657
10550,328517,397816
10551,697653,14770774
10552,701625,701632
10553,203705,162878
10554,64393,82486
10555,83534,83536
10556,258514,258508
10557,195615,115647
10558,80166,87580
10559,189493,189489
10560,258506,258566,230177,254719
10561,14762582,14762967,14761061
10562,141598,15082227,162674,140999,145509,504831
10563,158463,158479
10564,235346,233047,282765
10565,205963,199083,198863,244511,199065
10566,137841,95387
10567,95407,95397
10568,257267,257250,257257,257248,257265,257247,257268,257270,257249
10569,707249,4081924
10570,203741,203743
10571,254847,273366
10572,258028,378709,285257
10573,272888,249014
10574,205963,198782
10575,83303,83310
10576,4072077,4071304
10577,501674,4082067
10578,296676,297177,280483,296675,299531
10579,131714,131886
10580,237129,212414
10581,158352,329030
10582,4072075,14770160
10583,298610,149866
10584,164848,127750,164847
10585,6944,87494,6942,5343,66127,7035,6943
10586,257118,257169
10587,6950,6935
10588,4072263,4072260
10589,4072163,4072008
10590,283456,192472
10591,278194,189666
10592,376338,502377
10593,294158,254843
10594,135047,95400
10595,149680,368540,189280,399263,235383,288259,235360,189638,368532,166793,134828,173306,147982,263138,15082228,369589,370292,156805,162187,148042,288356,368601,370313
10596,701659,393461,506173,393458,393446,376304
10597,292792,378307
10598,60937,243637
10599,79311,504481
10600,257119,189531
10601,257171,243734
10602,158468,220217
10603,502382,393478
10604,373407,370580,378920,294135,294134,335396,335390,335401,338412
10605,371786,137845
10606,698008,707482,707465,698050,699544,707524,698049
10607,365626,332071,365620,339386
10608,286998,286021,251666,199519,172835,200701,194949,288107,286775
10609,697649,4081952,4081912
10610,399202,376569
10611,189499,161077
10612,14770160,462609
10613,133607,158477,158473,133615,133609,158494,133611,133608,133606,133652,133613,133586,133614,133610,243736,133646
10614,309208,239575
10615,237167,206695
10616,239396,239387
10617,13497,124114
10618,195992,195990
10619,376236,378261
10620,205782,255325
10621,239396,239398
10622,504406,504424,504404
10623,365642,376754
10624,309229,239575
10625,294036,245539
10626,192435,283475,192450
10627,413631,6825321
10628,379654,267764,379676
10629,4082008,504045
10630,327569,28753
10631,249280,249137
10632,181127,200268
10633,700915,223201
10634,135014,95408
10635,376354,294012
10636,376069,369749,372070
10637,502389,376252
10638,267263,30813
10639,277047,192471
10640,20847,20842,19125,23002,20845,16402
10641,120214,24785
10642,220170,243748
10643,294179,245540
10644,14768099,243457
10645,254795,254787,254791
10646,245534,258498,254747,256471
10647,373468,305543
10648,4031234,4031230,4031241,4031233,316026,4031240,365609,4031242,321711,4031235,428409
10649,151127,151109,151121
10650,216102,189487
10651,237160,4072260
10652,289569,257794,259819
10653,135055,134991
10654,193599,237208,197803,502153,197566,223223,177608,223346,502132,235549,195823,234588,216226,206990,210316,195808,216227,206506,210364,214164,421337,228154,205286,220967,203293
10655,4072160,337566
10656,294052,502705,294061
10657,134980,95421
10658,189365,158223
10659,4082051,4081981
10660,504352,12995,505143
10661,254847,397802,254857
10662,5844,119104
10663,95380,85162
10664,211922,289135,205647
10665,151626,151268
10666,156557,136651
10667,315003,332543,354518,345255
10668,1296305,9388924,7637940
10669,2518731,5034086,8882130,3102210,12839600,6854988,2932453,6306128,8882155,8808670,12107787,14862603,3534318,12240179
10670,127973,141154
10671,237134,238022
10672,286990,212983
10673,4062012,14223935
10674,134964,95468
10675,707318,396966
10676,158549,158436
10677,505060,505059,379404
10678,391763,399205,305397,291014,320465,378939,301278
10679,134990,220205
10680,327330,289553
10681,200388,249130
10682,4072262,397783,294061,397837,294052,397779,397838,397836,397826,4072257,397791,397832
10683,283478,200568
10684,370142,366542,372067,366940,372081,370603
10685,20036,94207
10686,161074,216677
10687,180911,83512
10688,257169,243735
10689,95419,141202
10690,100261,136160
10691,396686,313507,307878,331892,349904,338270,320439,346219,357157,335978,372683,350571,335541,331409,358759,335979
10692,255774,277040
10693,245467,243744
10694,180147,700927
10695,373422,387221
10696,14768251,14769325
10697,175989,700915
10698,271078,146015
10699,502871,4082208
10700,216682,256493
10701,502654,328514,245545,256489,254864,256481,245536,256469,256342,257693,254866,258537,256474,254851,245537,256466,254832,258549,254861,256344
10702,135014,135053
10703,699250,285011,505060,505059,259755
10704,381146,85173
10705,421438,282979
10706,94582,94562,208738
10707,314400,396756,14925217,312611,303260,291713,284883,292570,284166,291731,304981,312097,297488,12950458,292580
10708,5607,115040,127588,115305,114868,114610,5475,5675,114350,835,5550,27622,115413
10709,166024,164784
10710,77212,85161
10711,259837,227454,230446
10712,701637,376233
10713,362162,366950,362587,516138
10714,283521,700890
10715,95426,95377
10716,502360,376222
10717,4089887,4081942
10718,143930,206816
10719,7021,216621
10720,501809,502382
10721,25688,73302
10722,195048,195259,177717,177715,224772,177716
10723,290242,298535,293993,290237,294001
10724,234721,85143
10725,141096,141104
10726,220200,158441
10727,200615,200620
10728,9593219,503550,9593318,9593215
10729,320162,369810
10730,24810,131881
10731,291195,328955
10732,8778,8834
10733,333243,369323
10734,254830,245524
10735,114018,1714,6980
10736,134927,135022
10737,4031942,4032094
10738,158493,257143
10739,369809,502002,365658,376410,453797,513968,343379,370175,410369,343447,335393,372618,338410,341256,336148,387232,366724,400357,501905,369756,403450,336167,365656,335966,368949,372944,372942,480507,356749,370039,376519,345669,345245,501795,419295,363199,414163,369761,398725,332704,335326,366483,346415,354787,338157,353930,395079,390449,334203,419284,419293,369758,369082,399792,353939,368937,354103,398226,365666,341227,358209,341238,356058,336164,351982,334373,365667
10740,79758,141328
10741,154632,138858
10742,87520,93257,77754,149719,80873,77779,102845,77731,87806,235276,93638,77786,102700,208774,120414,31055,235213,98859,142968,235269
10743,298553,294438,321890,357125,275882,322953,305039,285687,296501,327733,350090,396395,376796,373424,377911,322485,298573,332544,333384,354519,309531,268378,501923,376799,342945,302491,291638,353490,346119,319708,290108,361221,15082406,281526,331050,386841,331875,348199,376725,4055883,304990,334198,293681,299938,376754,296125,364318,350079,14925678,273649,331526,270158,342256,396187,376740,320440,321249,308148,350087,290702,305837,295119,292306,363942,303215,310249,282870,330257,353632,331070,341051,312828,363936,333330,396455,368163,12995401,281738,302089,373425,326930,304183,329858,376653,299968,297479,321198,322443,268286,364353,348169,291966,332183,314999,311673,321241,275847,14925727,314357,373466,312839,291645,299584,360755,362649,350076,319729,321227,349895,283359,275759,330018,396195,340377,332952,332182,311679,290713,330028,296529,315788,322143,307862,287602,277849,307881,331057,322444,348161,358479,319734,319637,275946,330925,381110,299897,331054,373501,312809,305019,14925244,332971,301498,4055904,339678,330975,307083,314344,296520,346776,313543,281464,282985,322457,338636,299988,299900,360541,343373,381129,308933,320330,299895,282817,313702,305347,332713,296120,313513,332556,307882,304918,373439,327742,304996,346115,312832,306979,305021,331537,319736,300764,362242,332796,313517,327658,319732,311672,339848,338723,362246,391106,391581,331821,362163,275901,319726,321922,322074,376797,370023,295854,381582,320329,277477,353975,331843,279243,15082410,339834,322962,277537,340479,321203,312081,298347,309026,396937,355535,336744,288450
10744,216655,142475
10745,506171,376304
10746,504949,504950,504927,216879
10747,482268,482263,482250,482265,482269,482281
10748,235200,175785
10749,502372,503782
10750,294167,294034
10751,373425,373439,373424,373466,339386
10752,283516,180143
10753,4083568,6795290
10754,79365,66076,80102
10755,378273,373036
10756,14769269,14768241
10757,697048,696859
10758,243748,257134
10759,505060,502188,505059,259755
10760,148370,201385
10761,393474,376319
10762,131484,397578,131483,397536,397575,397540,397565,371798,397580,397576,397568,397535,216792,397567
10763,275942,234038
10764,376230,369369
10765,4083632,502053,501766
10766,76284,64859
10767,180911,84980
10768,217879,369313
10769,261439,206264
10770,197457,200466
10771,14749680,14749637,14764508
10772,376337,376257
10773,3663327,1184528
10774,249280,699260
10775,158491,158463
10776,220036,135049,134957
10777,122025,122091,122087,122088,122085,158223
10778,71373,381548
10779,502122,237084,502116
10780,327640,369309
10781,277622,291395
10782,158481,133649,135003
10783,112352,76301,112372,112370
10784,4032331,4032338,4032336,4032538,4032337,4032282,4032230,4032539
10785,13899,81524
10786,64899,142363
10787,216839,134977
10788,222162,215563
10789,366604,387213,370597
10790,123267,88844
10791,373046,373055,373043,373062,397752
10792,76683,143547,80656
10793,14755028,237809,282466,282483,373116
10794,368892,368970,387205,370003,370601,353968,368960,372666,358208,366734,310356,376408,372931,370136,372761,372081,366554,354663,372955,346430,376490,320162,366552,378924,372658,387208,378919
10795,243759,197216,195380,173623
10796,134991,134978
10797,103847,116233
10798,329031,329024
10799,337281,337279
10800,30029,19945
10801,707229,503919
10802,7041,6624
10803,4069828,283474
10804,256480,254860
10805,82211,74296
10806,376224,378275
10807,148204,148244,134939,148250,148255,148245
10808,242898,397115
10809,134934,95389
10810,85121,83540,84637,85123,85196,84646
10811,505443,505437
10812,283527,285374,192505
10813,294065,376233
10814,1041164,14835605
10815,141843,137540
10816,8671,114298,115700,114295,25040,9284,115768,5310
10817,220175,162443
10818,294021,254860
10819,7007,7006
10820,14749680,14749637,14749633,14764508
10821,124280,206823
10822,291014,295992
10823,133584,95416
10824,376664,310352
10825,141150,146041,278061,141097,146090
10826,89630,71354
10827,14835002,14835052,14834995,14835051
10828,238026,257732
10829,241839,268340
10830,179448,237146
10831,345667,369820
10832,237151,217482
10833,161087,189513
10834,87574,106130
10835,199010,198799,198885,198886,198937,272727
10836,258590,241603,12942858
10837,4073193,4073180
10838,74354,79753,378377,79752,74356,74358,74357,74355
10839,205782,288035
10840,5332903,5332896,405459
10841,81535,368409
10842,8901,141309
10843,122030,329031
10844,141232,141213
10845,189403,243578
10846,699436,337279
10847,5935441,12241598,12241595,14771313,12942290,9713688,12241588,14925890,11887910,7867417,11323850,9995003,13503236,7861818,14115613,8378561,9994939,4005757,9483686,9995287,12241587,12241609,11814509,7758814,12942281,14387941,9483612,9702164,7638011,13331553,12241596,14115625,9140500,14572741,13885598,12894023,14115517,9714214,12241592,12241589,14115603,11670370,12241608,11814545,12241637,14115618,12241601,13203558,13049061,11814600,12241594,12241620,8896336,7757578,9994999,9140505,11323858,13885587,9650309,9994830,12241593,6917705,10073514,12241591,7868610,11814504,10120187,9713668,11814552,4005747,14751125,8896337,7758110,12429494,13638360,5365818
10848,644627,354520
10849,504531,504515,504529,504525,504522
10850,175787,283532
10851,169420,169419
10852,6795319,6785501,4702772,14775287,6795322
10853,197445,197450,283544
10854,239396,279042
10855,327474,292494
10856,192408,203659
10857,506112,84589,84588,506113,506118,84587,84592
10858,158522,135043
10859,194998,505207,504716
10860,158468,134974
10861,376314,376216
10862,501671,4082033,697650,4081950,697536,499248,707227
10863,102558,87553
10864,189661,8712
10865,29763,29764
10866,238026,238022
10867,12958402,12958034,12940961,12958033
10868,182282,93366
10869,216751,161077,220264
10870,254845,273541
10871,273374,258542
10872,504757,504725
10873,282477,282703,282697
10874,291975,266843,502165,301267
10875,148204,148246,148250,148255,148235,148245
10876,172818,379587,180137,160435,180142,283485,180024,180103,192391,180037,180100,283524,283541,180143,176835,180014,426184,192316,180138,180019
10877,220186,125802
10878,135117,134936
10879,6795290,4083626
10880,376264,701646,393468
10881,294037,254867
10882,702885,702911
10883,351761,390020,387220
10884,387213,369762,370597
10885,350606,332425,387209
10886,162241,309171,162280,162261,161054,162268,181057,162283,166441
10887,134974,95400
10888,328369,369371
10889,122027,243388
10890,134953,397585
10891,83558,64402
10892,273595,294009
10893,134927,220154
10894,1296305,3836431
10895,309208,237160
10896,644645,427961,644639,637072,959863,3315859,527211,644630,427946,427860,510025,527217,14866753,508547,428249,644637,414849,490080,4081844,435242,427902,470822,427882,527268,959888,2455562
10897,499250,501779
10898,257284,257305,257288,381456,258490,258478,257275,258491,257286
10899,502165,332426
10900,1240994,400287
10901,189327,65221
10902,296087,319712,292456,284661,331067,12951803,274681,316439,296151,291738,291644,296080,285742,285612,396922,320288,291621,342260,313697,322440,320732,296072,282889,296523,300223,283176,339071,313499,346041,302267,505581,329838,282815,268241,376568,376583,333863,322934,304329,274452,312609,314382,376771,311972,292282,281746,313432,305799,291399,311961,322083,15082413,312770,331515,331252,330946,335668,298011,322489,396230,307894,322453,255585,292529,275785,313509,282147,299688,288093,296449,322435,283181,286862,288508
10903,213018,288035
10904,84648,85125
10905,141242,141237
10906,232079,241603
10907,294162,258537
10908,283548,305606
10909,502362,502387
10910,9572815,1184538
10911,4062020,2825510
10912,78005,27608
10913,133600,135000
10914,209117,209112
10915,240555,248523,241839
10916,134978,133599
10917,368843,368769
10918,257415,369313
10919,258577,230172
10920,206264,258481
10921,278136,278146
10922,26428,141310
10923,11922818,9012576
10924,376704,373479,376838
10925,4032542,4032284,4032270
10926,365610,302178
10927,370668,240614
10928,378263,378262
10929,216099,131761
10930,235346,218740,233047,212251,234644
10931,234443,234451
10932,257284,258486,257305,257288,381456,258490,257275,258491,257286
10933,278516,295495,381801,278509,278513
10934,700921,180154
10935,4089891,4081717
10936,312589,270588
10937,213988,241829
10938,505175,504469,504470,504471,504474,505164
10939,302821,333097
10940,227515,240233
10941,165805,243401
10942,699241,259762
10943,378378,131722
10944,10049,76672,25513,64913
10945,142322,327555,327520,28753,327547,327535,327561
10946,75879,93686
10947,309929,309823
10948,696859,696579
10949,220205,158508
10950,112352,112372,113360,112370
10951,95421,95415
10952,216628,216627
10953,7022,142363
10954,15658,15649
10955,85142,85136,85266,85260
10956,3315859,435226,427943,427944
10957,283534,169428
10958,502672,502657
10959,94240,94189
10960,294066,369368
10961,221594,221590,218145
10962,410361,412554,340373,343430,351942,338384,338428,345666,357201,414895,414844,412557,14749654,372914,414715,332350,414101,346445,335970,377934,376067,370039,427892,501904,362656,414072,410366,332417,354683,341229,357195,412553,356028,427929,414070,372728,414182,336126,341262,399360,353973,345210,366530,340291,376551,341264,341417,357122,414826,354783,336145,336266,348328,376504,414741
10963,504464,504460,504463,504468
10964,144595,87194,99235,144596,70159,80822,87230,87209,89600,80806,93586,87202,77967,89599,62912,62488
10965,294778,294779,293992,329647
10966,5303,120335
10967,206310,95426
10968,84638,84648
10969,701641,376237,376221
10970,376811,376602,305552
10971,1184531,14835565
10972,14767420,403722,1184537,4071292
10973,74079,76690
10974,241829,256139
10975,203185,205518
10976,373413,373495,361489,361299
10977,97080,127759
10978,275560,15082350
10979,6983,6624
10980,74836,80760
10981,313507,320439,331892,349904,338270,357157,302267,335978,346219,350571,335541,15082413,331409,358759,335979
10982,400270,400268
10983,320576,376806,298764
10984,14767426,240623
10985,208970,243373,256254,206375,206453,212213,234956,206372,235750,206373
10986,200391,192280
10987,379654,379677,379676
10988,376340,376266,376297,376323
10989,176271,203726
10990,148237,158441
10991,220221,257252
10992,504478,504462
10993,199501,176976
10994,243601,189404
10995,137848,135133
10996,239396,483052
10997,79765,79759
10998,220022,134936
10999,7987329,644126,644125
11000,2462060,366497,387272
11001,189679,257134
11002,137739,381146,137727,137746,137733
11003,399219,399218,399216
11004,293994,165800
11005,15082226,502091,145496,189157,195164,429836,136506
11006,243071,136653
11007,502385,702176
11008,502163,502160,167656,175259,399266,334436,334441,166015,166899,157072,173351,502085,153618,334450,502076,399245,150295,334437,162249
11009,702385,174915
11010,129863,248331
11011,140404,71311,106144
11012,503350,1081358
11013,376264,376338,376234,376352,701644,393480,701667,701669,376337,376296,701655,701646,376333,376276,376254
11014,94562,208738,106850
11015,14767428,239396
11016,14749480,237086
11017,256480,258529
11018,707318,697659
11019,122067,189475,189343,122066,189551,189456
11020,376531,372914
11021,180139,208998
11022,269517,699360
11023,6600762,12206255,15610524,15690794,11499457,15394447,11499460,9388978,15504808,13339916,14225343,15610530,15291324,12599167
11024,138602,84450
11025,6564988,1296354,1296360
11026,329023,32602,243638,243651
11027,141255,135031
11028,120206,120202
11029,283522,283517
11030,124309,2622
11031,242866,284992
11032,216914,199351
11033,4089887,14769971
11034,718225,1241002
11035,701659,393457,505961
11036,22533,6627,142359
11037,127974,216374
11038,278801,278806
11039,135041,397373
11040,134981,134978
11041,373046,376265
11042,216709,216686,216676,216710,216695,216700,216707,216694,216698,216687
11043,257271,257255
11044,220267,243736
11045,85068,85113,85066
11046,134916,189668
11047,13175667,1238902,660264
11048,224903,224899,224900,224902,224898
11049,200283,208839,199036
11050,141255,135053
11051,506178,701640
11052,163042,71354
11053,287706,310352
11054,6489,5772,5776,6492,6490
11055,397569,157957,157955
11056,220187,220192,220165
11057,176155,168013
11058,361489,361299,376827
11059,226250,238753,216263
11060,243497,189336
11061,387838,414823,366947
11062,294011,376345
11063,134922,134979
11064,294004,294181
11065,701630,376221,376237,701628,376241
11066,504531,504529,504525,504522,504516
11067,133589,133590
11068,4083626,4083572
11069,398027,84622
11070,502635,294172
11071,369368,294062
11072,376571,376648,376821
11073,175880,502122,502116
11074,142949,101506
11075,502273,173923,173630
11076,206568,205313
[truncated: 1,397,621 more chars]
