# Supplementary material for: Using homologous network to identify reassortment risk in H5Nx avian influenza viruses
Source: PLoS Comput Biol. 2025 Jul 22;21(7):e1013301. doi: 10.1371/journal.pcbi.1013301 (PMC12282916; doi:10.1371/journal.pcbi.1013301)
Supplement: S1 File — This ZIP archive includes the dataset and code used to reproduce the results of this study. (ZIP) [file pcbi.1013301.s012.zip › S1_File/step5_Fig4A/num_of_comm.py]

"""
.comm2nodes.txt is a list of nodes representing one community per line:
    cid <delimiter> ni <delimiter> nj [...] <newline>
Analyze this file to determine the number of communities each node (representing a virus) belongs to,
using it as an indicator of reassortment risk.
"""
import re
import networkx as nx
import os
script_dir = os.path.dirname(__file__)
os.chdir(script_dir)

class Basic_index_Dict():
    def __init__(self, file):
        self.file = file
    def basic_dict_index(self):
        fDict = {}
        for line in open(self.file):
            lis = line.strip().split("=")[1]
            LiS = "[" + lis + "]"
            vAl = line.strip().split("=")[0]
            valu = vAl[8:]
            fDict[LiS] = valu  #read virus_ID_databse.txt to create dict:
        return fDict           #e.g. {76473:1,1296,2052,891,2255,20,413,21,2009.932,Human,WesternEurope,H1N1,Netherlands}
    def HLC_Exclusive_dict_index(self):
        mkDict = {}
        for line in open(self.file):
            lis = line.strip().split("=")[1]
            vAl = line.strip().split("=")[0]
            valu = vAl[8:]
            mkDict[valu] = lis
        return mkDict

    def read_basic_index(self):
        LIs = []
        for line in open(self.file):
            lis = line.strip().split("=")[1]
            aList = []
            i = 0
            while i < 8:
                fst = lis.split(",")[i]
                fst = int(fst)
                aList.append(fst)
                i += 1
            dt = lis.split(",")[8]
            dt = float(dt)
            aList.append(dt)
            j = 9
            while j < 13:
                apd = lis.split(",")[j]
                aList.append(apd)
                j += 1
            LIs.append(aList)
        return LIs
from collections import defaultdict
class HLC:
    def __init__(self, comm2nodes: str):
        self.comm2nodes = comm2nodes
    def comm_num(self, Zidian: dict) -> list:
        node_community_count = defaultdict(int)
        # compute the number of communities each node belongs to
        with open(self.comm2nodes, 'r') as file:
            for line in file:
                parts = line.strip().split(',')
                if len(parts) < 2:
                    continue
                nodes = parts[1:]
                for node in nodes:
                    node_community_count[node] += 1
        nWlist = sorted(node_community_count.items(), key=lambda x: x[1], reverse=True)

        filtered_nWlist = [(node, count) for node, count in nWlist if Zidian.get(node, "none") != "none"]
        missing_nodes = [node for node, count in nWlist if Zidian.get(node, "none") == "none"]

        if missing_nodes:
            print(f"⚠️ Warning: {len(missing_nodes)} missing nodes found: {missing_nodes}")
        return filtered_nWlist

class Find_community_byhost():
    def __init__(self,genotype,A_csv,B_csv):
        self.genotype=genotype
        self.A_csv = A_csv
        self.B_csv = B_csv
    def AIVChina(self,nWlist,Zidian):
        EMPTYlist=[]
        for i in nWlist:
            eptList = []
            aKey = i[0]
            aVal = Zidian.get(aKey,0)
            if aVal == 0:
                print(i)
            dat = aVal.strip().split(",")[8]
            date = float(dat)
            Host = aVal.strip().split(",")[9]
            geno = aVal.strip().split(",")[11]
            subtyp = re.compile(self.genotype)
            location = aVal.strip().split(",")[12]
            if 2013 <= date and subtyp.search(geno) and Host != "Human" and Host != "swine" and Host != "unknown"  and location == "China":
                print(aKey, end="|")
                print("Full index:", aVal)
                eptList.append(Host)
                NumofCommu = i[1]
                eptList.append(NumofCommu)
                EMPTYlist.append(eptList)
        print("Selected strains' host types and number of communities they belong to:", EMPTYlist) # e.g. [['Dom.ans', 16], ['wild.other', 11], ['Dom.gal', 11], ['Dom.gal', 9], ['Dom.gal', 8], ['Dom.ans', 8]]
        # ------------------------------------------------------------------------
        fopl = open(self.A_csv, 'w')
        flpr = open(self.B_csv, 'w')
        TotalCommu_Domans = 0
        TotalDomans = 0
        TotalCommu_Human = 0
        TotalHuman = 0
        TotalCommu_wildans = 0
        Totalwildans = 0
        TotalCommu_Domgal = 0
        TotalDomgal = 0
        TotalCommu_wildother = 0
        Totalwildother = 0
        TotalCommu_swine = 0
        Totalswine = 0
        TotalCommu_Domother = 0
        TotalDomother = 0
        TotalCommu_unknown = 0
        Totalunknown = 0
        TotalCommu_wildunknown = 0
        Totalwildunknown = 0
        TotalCommu_Domunknown = 0
        TotalDomunknown = 0
        TotalCommu_wildgal = 0
        Totalwildgal = 0
        for i in EMPTYlist:
            if i[0] == "Dom.ans":
                TotalCommu_Domans += i[1]
                TotalDomans += 1
            elif i[0] == "Human":
                TotalCommu_Human += i[1]
                TotalHuman += 1
            elif i[0] == "wild.ans":
                TotalCommu_wildans += i[1]
                Totalwildans += 1
            elif i[0] == "Dom.gal":
                TotalCommu_Domgal += i[1]
                TotalDomgal += 1
            elif i[0] == "wild.other":
                TotalCommu_wildother += i[1]
                Totalwildother += 1
            elif i[0] == "swine":
                TotalCommu_swine += i[1]
                Totalswine += 1
            elif i[0] == "Dom.other":
                TotalCommu_Domother += i[1]
                TotalDomother += 1
            elif i[0] == "unknown":
                TotalCommu_unknown += i[1]
                Totalunknown += 1
            elif i[0] == "Dom.unknown":
                TotalCommu_Domunknown += i[1]
                TotalDomunknown += 1
            elif i[0] == "wild.gal":
                TotalCommu_wildgal += i[1]
                Totalwildgal += 1
            elif i[0] == "wild.unknown":
                TotalCommu_wildunknown += i[1]
                Totalwildunknown += 1

        if TotalCommu_Domans != 0:
            print("Dom.ans", TotalCommu_Domans, sep=",", file=fopl)
            print("Dom.ans", TotalDomans, sep=",", file=flpr)
        if TotalCommu_Human != 0:
            print("Human", TotalCommu_Human, sep=",", file=fopl)
            print("Human", TotalHuman, sep=",", file=flpr)
        if TotalCommu_wildans != 0:
            print("wild.ans", TotalCommu_wildans, sep=",", file=fopl)
            print("wild.ans", Totalwildans, sep=",", file=flpr)
        if TotalCommu_Domgal != 0:
            print("Dom.gal", TotalCommu_Domgal, sep=",", file=fopl)
            print("Dom.gal", TotalDomgal, sep=",", file=flpr)
        if TotalCommu_wildother != 0:
            print("wild.other", TotalCommu_wildother, sep=",", file=fopl)
            print("wild.other", Totalwildother, sep=",", file=flpr)
        if TotalCommu_swine != 0:
            print("swine", TotalCommu_swine, sep=",", file=fopl)
            print("swine", Totalswine, sep=",", file=flpr)
        if TotalCommu_Domother != 0:
            print("Dom.other", TotalCommu_Domother, sep=",", file=fopl)
            print("Dom.other", TotalDomother, sep=",", file=flpr)
        if TotalCommu_unknown != 0:
            print("unknown", TotalCommu_unknown, sep=",", file=fopl)
            print("unknown", Totalunknown, sep=",", file=flpr)
        if TotalCommu_wildunknown != 0:
            print("wild.unknown", TotalCommu_wildunknown, sep=",", file=fopl)
            print("wild.unknown", Totalwildunknown, sep=",", file=flpr)
        if TotalCommu_Domunknown != 0:
            print("Dom.unknown", TotalCommu_Domunknown, sep=",", file=fopl)
            print("Dom.unknown", TotalDomunknown, sep=",", file=flpr)
        if TotalCommu_wildgal != 0:
            print("wild.gal", TotalCommu_wildgal, sep=",", file=fopl)
            print("wild.gal", Totalwildgal, sep=",", file=flpr)
        fopl.close()
        flpr.close()

    def AIVNorthAmerica(self, nWlist, Zidian):
        EMPTYlist = []
        for i in nWlist:
            eptList = []
            aKey = i[0]
            aVal = Zidian.get(aKey, 0)
            dat = aVal.strip().split(",")[8]
            date = float(dat)
            Host = aVal.strip().split(",")[9]
            geno = aVal.strip().split(",")[11]
            subtyp = re.compile(self.genotype)
            Loc = aVal.strip().split(",")[10]
            if 2013 <= date and subtyp.search(
                    geno) and Host != "unknown" and Host != "Human" and Host != "swine" and Loc == "NorthAmerica":
                print(aKey, end="|")
                print("Full index:", aVal)
                eptList.append(Host)
                NumofCommu = i[1]
                eptList.append(NumofCommu)
                EMPTYlist.append(eptList)
        print("Selected strains' host types and number of communities they belong to:", EMPTYlist)
        # ------------------------------------------------------------------------
        fopl = open(self.A_csv, 'w')
        flpr = open(self.B_csv, 'w')
        TotalCommu_Domans = 0
        TotalDomans = 0
        TotalCommu_Human = 0
        TotalHuman = 0
        TotalCommu_wildans = 0
        Totalwildans = 0
        TotalCommu_Domgal = 0
        TotalDomgal = 0
        TotalCommu_wildother = 0
        Totalwildother = 0
        TotalCommu_swine = 0
        Totalswine = 0
        TotalCommu_Domother = 0
        TotalDomother = 0
        TotalCommu_unknown = 0
        Totalunknown = 0
        TotalCommu_wildunknown = 0
        Totalwildunknown = 0
        TotalCommu_Domunknown = 0
        TotalDomunknown = 0
        TotalCommu_wildgal = 0
        Totalwildgal = 0
        for i in EMPTYlist:
            if i[0] == "Dom.ans":
                TotalCommu_Domans += i[1]
                TotalDomans += 1
            elif i[0] == "Human":
                TotalCommu_Human += i[1]
                TotalHuman += 1
            elif i[0] == "wild.ans":
                TotalCommu_wildans += i[1]
                Totalwildans += 1
            elif i[0] == "Dom.gal":
                TotalCommu_Domgal += i[1]
                TotalDomgal += 1
            elif i[0] == "wild.other":
                TotalCommu_wildother += i[1]
                Totalwildother += 1
            elif i[0] == "swine":
                TotalCommu_swine += i[1]
                Totalswine += 1
            elif i[0] == "Dom.other":
                TotalCommu_Domother += i[1]
                TotalDomother += 1
            elif i[0] == "unknown":
                TotalCommu_unknown += i[1]
                Totalunknown += 1
            elif i[0] == "Dom.unknown":
                TotalCommu_Domunknown += i[1]
                TotalDomunknown += 1
            elif i[0] == "wild.gal":
                TotalCommu_wildgal += i[1]
                Totalwildgal += 1
            elif i[0] == "wild.unknown":
                TotalCommu_wildunknown += i[1]
                Totalwildunknown += 1

        if TotalCommu_Domans != 0:
            print("Dom.ans", TotalCommu_Domans, sep=",", file=fopl)
            print("Dom.ans", TotalDomans, sep=",", file=flpr)
        if TotalCommu_Human != 0:
            print("Human", TotalCommu_Human, sep=",", file=fopl)
            print("Human", TotalHuman, sep=",", file=flpr)
        if TotalCommu_wildans != 0:
            print("wild.ans", TotalCommu_wildans, sep=",", file=fopl)
            print("wild.ans", Totalwildans, sep=",", file=flpr)
        if TotalCommu_Domgal != 0:
            print("Dom.gal", TotalCommu_Domgal, sep=",", file=fopl)
            print("Dom.gal", TotalDomgal, sep=",", file=flpr)
        if TotalCommu_wildother != 0:
            print("wild.other", TotalCommu_wildother, sep=",", file=fopl)
            print("wild.other", Totalwildother, sep=",", file=flpr)
        if TotalCommu_swine != 0:
            print("swine", TotalCommu_swine, sep=",", file=fopl)
            print("swine", Totalswine, sep=",", file=flpr)
        if TotalCommu_Domother != 0:
            print("Dom.other", TotalCommu_Domother, sep=",", file=fopl)
            print("Dom.other", TotalDomother, sep=",", file=flpr)
        if TotalCommu_unknown != 0:
            print("unknown", TotalCommu_unknown, sep=",", file=fopl)
            print("unknown", Totalunknown, sep=",", file=flpr)
        if TotalCommu_wildunknown != 0:
            print("wild.unknown", TotalCommu_wildunknown, sep=",", file=fopl)
            print("wild.unknown", Totalwildunknown, sep=",", file=flpr)
        if TotalCommu_Domunknown != 0:
            print("Dom.unknown", TotalCommu_Domunknown, sep=",", file=fopl)
            print("Dom.unknown", TotalDomunknown, sep=",", file=flpr)
        if TotalCommu_wildgal != 0:
            print("wild.gal", TotalCommu_wildgal, sep=",", file=fopl)
            print("wild.gal", Totalwildgal, sep=",", file=flpr)
        fopl.close()
        flpr.close()

    def AIVEurope(self, nWlist, Zidian):
        EMPTYlist = []
        for i in nWlist:
            eptList = []
            aKey = i[0]
            aVal = Zidian.get(aKey, 0)
            dat = aVal.strip().split(",")[8]
            date = float(dat)
            Host = aVal.strip().split(",")[9]
            geno = aVal.strip().split(",")[11]
            subtyp = re.compile(self.genotype)
            Loc = aVal.strip().split(",")[10]

            if date > 2013 and subtyp.search(geno) and Host != "Human" and Host != "swine" and Host != "unknown" and Loc == "WesternEurope":
                print(aKey, end="|")
                print("Full index:", aVal)
                eptList.append(Host)
                NumofCommu = i[1]
                eptList.append(NumofCommu)
                EMPTYlist.append(eptList)
            elif date > 2013 and subtyp.search(geno) and Host != "Human" and Host != "swine" and Host != "unknown" and Loc == "EasternEurope":
                print(aKey, end="|")
                print("Full index:", aVal)
                eptList.append(Host)
                NumofCommu = i[1]
                eptList.append(NumofCommu)
                EMPTYlist.append(eptList)
            elif date > 2013 and subtyp.search(geno) and Host != "Human" and Host != "swine" and Host != "unknown" and Loc == "SouthernEurope":
                print(aKey, end="|")
                print("Full index:", aVal)
                eptList.append(Host)
                NumofCommu = i[1]
                eptList.append(NumofCommu)
                EMPTYlist.append(eptList)
            elif date > 2013 and subtyp.search(geno) and Host != "Human" and Host != "swine" and Host != "unknown" and Loc == "CentralEurope":
                print(aKey, end="|")
                print("Full index:", aVal)
                eptList.append(Host)
                NumofCommu = i[1]
                eptList.append(NumofCommu)
                EMPTYlist.append(eptList)
            elif date > 2013 and subtyp.search(geno) and Host != "Human" and Host != "swine" and Host != "unknown" and Loc == "NorthernEurope":
                print(aKey, end="|")
                print("Full index:", aVal)
                eptList.append(Host)
                NumofCommu = i[1]
                eptList.append(NumofCommu)
                EMPTYlist.append(eptList)
        print("Selected strains' host types and number of communities they belong to:", EMPTYlist)
        # ------------------------------------------------------------------------
        fopl = open(self.A_csv, 'w')
        flpr = open(self.B_csv, 'w')
        TotalCommu_Domans = 0
        TotalDomans = 0
        TotalCommu_Human = 0
        TotalHuman = 0
        TotalCommu_wildans = 0
        Totalwildans = 0
        TotalCommu_Domgal = 0
        TotalDomgal = 0
        TotalCommu_wildother = 0
        Totalwildother = 0
        TotalCommu_swine = 0
        Totalswine = 0
        TotalCommu_Domother = 0
        TotalDomother = 0
        TotalCommu_unknown = 0
        Totalunknown = 0
        TotalCommu_wildunknown = 0
        Totalwildunknown = 0
        TotalCommu_Domunknown = 0
        TotalDomunknown = 0
        TotalCommu_wildgal = 0
        Totalwildgal = 0
        for i in EMPTYlist:
            if i[0] == "Dom.ans":
                TotalCommu_Domans += i[1]
                TotalDomans += 1
            elif i[0] == "Human":
                TotalCommu_Human += i[1]
                TotalHuman += 1
            elif i[0] == "wild.ans":
                TotalCommu_wildans += i[1]
                Totalwildans += 1
            elif i[0] == "Dom.gal":
                TotalCommu_Domgal += i[1]
                TotalDomgal += 1
            elif i[0] == "wild.other":
                TotalCommu_wildother += i[1]
                Totalwildother += 1
            elif i[0] == "swine":
                TotalCommu_swine += i[1]
                Totalswine += 1
            elif i[0] == "Dom.other":
                TotalCommu_Domother += i[1]
                TotalDomother += 1
            elif i[0] == "unknown":
                TotalCommu_unknown += i[1]
                Totalunknown += 1
            elif i[0] == "Dom.unknown":
                TotalCommu_Domunknown += i[1]
                TotalDomunknown += 1
            elif i[0] == "wild.gal":
                TotalCommu_wildgal += i[1]
                Totalwildgal += 1
            elif i[0] == "wild.unknown":
                TotalCommu_wildunknown += i[1]
                Totalwildunknown += 1

        if TotalCommu_Domans != 0:
            print("Dom.ans", TotalCommu_Domans, sep=",", file=fopl)
            print("Dom.ans", TotalDomans, sep=",", file=flpr)
        if TotalCommu_Human != 0:
            print("Human", TotalCommu_Human, sep=",", file=fopl)
            print("Human", TotalHuman, sep=",", file=flpr)
        if TotalCommu_wildans != 0:
            print("wild.ans", TotalCommu_wildans, sep=",", file=fopl)
            print("wild.ans", Totalwildans, sep=",", file=flpr)
        if TotalCommu_Domgal != 0:
            print("Dom.gal", TotalCommu_Domgal, sep=",", file=fopl)
            print("Dom.gal", TotalDomgal, sep=",", file=flpr)
        if TotalCommu_wildother != 0:
            print("wild.other", TotalCommu_wildother, sep=",", file=fopl)
            print("wild.other", Totalwildother, sep=",", file=flpr)
        if TotalCommu_swine != 0:
            print("swine", TotalCommu_swine, sep=",", file=fopl)
            print("swine", Totalswine, sep=",", file=flpr)
        if TotalCommu_Domother != 0:
            print("Dom.other", TotalCommu_Domother, sep=",", file=fopl)
            print("Dom.other", TotalDomother, sep=",", file=flpr)
        if TotalCommu_unknown != 0:
            print("unknown", TotalCommu_unknown, sep=",", file=fopl)
            print("unknown", Totalunknown, sep=",", file=flpr)
        if TotalCommu_wildunknown != 0:
            print("wild.unknown", TotalCommu_wildunknown, sep=",", file=fopl)
            print("wild.unknown", Totalwildunknown, sep=",", file=flpr)
        if TotalCommu_Domunknown != 0:
            print("Dom.unknown", TotalCommu_Domunknown, sep=",", file=fopl)
            print("Dom.unknown", TotalDomunknown, sep=",", file=flpr)
        if TotalCommu_wildgal != 0:
            print("wild.gal", TotalCommu_wildgal, sep=",", file=fopl)
            print("wild.gal", Totalwildgal, sep=",", file=flpr)
        fopl.close()
        flpr.close()


basicindex=Basic_index_Dict("virus_ID_databse.txt")
hlc=HLC("IAVs_homologous_network_maxS0.648655_maxD0.510495.comm2nodes.txt")
find_community=Find_community_byhost("H5N.","./risk_compute/ChinaA_H5.csv","./risk_compute/ChinaB_H5.csv")
find_community.AIVChina(hlc.comm_num(basicindex.HLC_Exclusive_dict_index()),basicindex.HLC_Exclusive_dict_index())
######################################################################################
find_community5=Find_community_byhost("H5N.","./risk_compute/NorthAmericaA_H5.csv","./risk_compute/NorthAmericaB_H5.csv")
find_community5.AIVNorthAmerica(hlc.comm_num(basicindex.HLC_Exclusive_dict_index()),basicindex.HLC_Exclusive_dict_index())
###################################################################
find_community9=Find_community_byhost("H5N.","./risk_compute/EuropeA_H5.csv","./risk_compute/EuropeB_H5.csv")
find_community9.AIVEurope(hlc.comm_num(basicindex.HLC_Exclusive_dict_index()),basicindex.HLC_Exclusive_dict_index())
