# Supplementary material for: Using homologous network to identify reassortment risk in H5Nx avian influenza viruses
Source: PLoS Comput Biol. 2025 Jul 22;21(7):e1013301. doi: 10.1371/journal.pcbi.1013301 (PMC12282916; doi:10.1371/journal.pcbi.1013301)
Supplement: S1 File — This ZIP archive includes the dataset and code used to reproduce the results of this study. (ZIP) [file pcbi.1013301.s012.zip › S1_File/step2threshold_estimate(S2_Fig)/clstr_results.csv]

country	Year	Year2	Host	subtype	Clade	cluster	ID	ID2	num.id	PB2	PB1	PA	NP	MP	NS	NA	HA
USA	2012	2012.945	swine	H0N0	3C.3a	6973	EPI_ISL_142025	'EPI_ISL_142025'	1	96335	58190	83667	55408	74274	47263	341	632
USA	2018	2018.329	swine	H0N0	6B.1	6932	EPI_ISL_387920	'EPI_ISL_387920'	15	96335	58190	52343	55408	74274	47263	337	631
China	2013	2013.942	Dom.gal	H0N0	nan	11101	EPI_ISL_175910	'EPI_ISL_175910'	1	85152	63357	63442	76643	48916	66685	341	630
Sweden	2005	2005.5	wild.ans	H0N0	nan	6336	EPI_ISL_122085	'EPI_ISL_122085'	1	85152	68697	63442	76643	48916	66685	341	631
Germany	2006	2006.5	wild.other	H16N3	nan	4280	EPI_ISL_105974	'EPI_ISL_105974'	1	85152	77354	63442	76172	48504	66010	341	629
USA	2018	2018.414	swine	H0N0	nan	8046	EPI_ISL_387909	'EPI_ISL_387909'	42	96335	58190	83667	55408	74274	47263	341	631
USA	2012	2012.781	wild.ans	H12N5	nan	354	EPI_ISL_189509	'EPI_ISL_189509'	1	66596	81926	56817	52707	85204	87264	336	630
USA	2007	2007.841	wild.ans	H11N9	nan	2009	EPI_ISL_83540	'EPI_ISL_83540'	1	66596	81926	78779	51806	45751	81938	340	629
USA	2010	2010.825	wild.ans	H11N2	nan	4281	EPI_ISL_134918	'EPI_ISL_134918'	1	65698	81926	56817	98462	87200	87264	201	629
USA	2015	2015.614	wild.ans	H11N9	nan	2011	EPI_ISL_261435	'EPI_ISL_261435'	7	66596	81926	52811	49435	87200	81938	340	629
Korea	2019	2019.882	wild.ans	H11N9	nan	2014	EPI_ISL_707688	'EPI_ISL_707688'	3	85152	68697	63442	76643	48916	66685	340	629
USA	1967	1967.833	Human	H2N2	nan	10166	EPI_ISL_130404	'EPI_ISL_130404'	8	76546	92783	56817	55408	66778	57959	216	631
Netherlands	2008	2008.5	wild.ans	H2N3	nan	6339	EPI_ISL_122096	'EPI_ISL_122096'	2	85152	68697	63442	76643	48916	66685	341	631
USA	2013	2013.723	wild.ans	H0N6	nan	611	EPI_ISL_257294	'EPI_ISL_257294'	1	66596	81926	56817	97698	87200	87264	340	631
USA	1995	1995.381	wild.other	H11N2	nan	4284	EPI_ISL_131394	'EPI_ISL_131394'	1	65698	81926	78779	93971	48005	46980	206	629
Canada	1988	1988.672	wild.ans	H2N3	nan	256	EPI_ISL_119128	'EPI_ISL_119128'	3	65676	81926	56817	52707	83974	90081	341	631
USA	2013	2013.384	wild.other	H11N2	nan	4287	EPI_ISL_397666	'EPI_ISL_397666'	4	66596	81926	52811	93971	87200	87264	201	629
Netherlands	2009	2009.534	wild.other	H16N3	nan	4290	EPI_ISL_267397	'EPI_ISL_267397'	1	85152	77354	63442	76172	48504	66010	341	629
Netherlands	2012	2012.541	wild.other	H13N6	nan	4291	EPI_ISL_267366	'EPI_ISL_267366'	126	85152	77354	63442	76172	48504	66010	340	629
Guatemala	2012	2012.855	wild.ans	H14N3	nan	356	EPI_ISL_257146	'EPI_ISL_257146'	5	66596	81926	78779	50791	87200	87264	341	632
USA	2015	2015.792	wild.ans	H11N9	nan	2029	EPI_ISL_254851	'EPI_ISL_254851'	1	66596	81926	56817	49435	87200	90130	340	629
USA	2014	2014.649	wild.ans	H0N0	nan	4293	EPI_ISL_216699	'EPI_ISL_216699'	2	66596	81926	56817	93971	87200	90130	367	632
Australia	2018	2018.252	wild.ans	H11N9	nan	2031	EPI_ISL_14769963	'EPI_ISL_14769963'	5	85152	68697	63442	52707	48916	66685	340	629
USA	2013	2013.718	wild.ans	H0N0	3C.2	621	EPI_ISL_220254	'EPI_ISL_220254'	1	66596	81926	78779	49435	87200	81938	332	632
China	2018	2018.405	Dom.ans	H0N0	2.3.4.4h	10512	EPI_ISL_707484	'EPI_ISL_707484'	2	85152	63357	63442	76643	48916	66685	340	631
USA	2008	2008.628	wild.ans	H8N4	nan	622	EPI_ISL_85212	'EPI_ISL_85212'	11	66596	81926	78779	98384	85645	87264	337	630
USA	2014	2014.723	wild.other	H11N2	nan	4297	EPI_ISL_215563	'EPI_ISL_215563'	1	85152	81926	63442	96748	87200	87264	201	629
Canada	2009	2009.701	wild.ans	H13N6	nan	623	EPI_ISL_131752	'EPI_ISL_131752'	1	85152	81926	63442	76172	48504	66010	340	629
USA	2017	2017.674	wild.ans	H0N0	nan	8433	EPI_ISL_701628	'EPI_ISL_701628'	1	66596	81926	56817	49435	87200	46390	341	632
USA	2009	2009.912	wild.ans	H11N9	nan	2051	EPI_ISL_95390	'EPI_ISL_95390'	1	66596	81926	56817	97698	87200	81938	340	629
USA	2009	2009.573	wild.ans	H0N0	nan	634	EPI_ISL_94175	'EPI_ISL_94175'	1	66596	81926	56817	93971	90238	81938	359	632
China	2013	2013.567	Dom.ans	H11N3	nan	2060	EPI_ISL_221396	'EPI_ISL_221396'	6	78127	68697	63442	76643	48916	66685	341	629
USA	1996	1996.5	Dom.gal	H2N3	nan	257	EPI_ISL_119094	'EPI_ISL_119094'	1	75847	81926	78779	96217	85165	87264	341	631
USA	2013	2013.584	wild.ans	H2N3	nan	6345	EPI_ISL_216867	'EPI_ISL_216867'	17	66596	81926	78779	97698	45751	90130	341	631
Chile	2016	2016.189	wild.other	H13N2	nan	2062	EPI_ISL_327605	'EPI_ISL_327605'	8	66596	81926	56817	93971	45751	66272	201	629
USA	2008	2008.404	wild.other	H13N9	nan	2063	EPI_ISL_141156	'EPI_ISL_141156'	3	85152	81926	63442	76172	48504	66010	340	629
Brazil	2008	2008.833	wild.other	H11N9	nan	2066	EPI_ISL_161508	'EPI_ISL_161508'	3	66596	81926	78779	96253	86022	46784	340	629
USA	2012	2012.53	wild.ans	H2N3	nan	6346	EPI_ISL_150141	'EPI_ISL_150141'	8	66596	81926	63442	98243	87200	87264	341	631
China	2013	2013.822	Dom.gal	H0N0	nan	12061	EPI_ISL_175786	'EPI_ISL_175786'	1	85152	63357	63442	76643	48916	66685	341	628
USA	2008	2008.372	wild.other	H12N5	nan	361	EPI_ISL_142367	'EPI_ISL_142367'	27	66596	81926	78779	52707	85204	87264	336	630
USA	2011	2011.038	wild.ans	H0N0	nan	6959	EPI_ISL_135042	'EPI_ISL_135042'	1	66596	81926	56817	93971	85645	46784	340	628
Netherlands	2008	2008.511	wild.other	H13N8	nan	258	EPI_ISL_267204	'EPI_ISL_267204'	22	85152	77354	63442	76172	48504	66010	335	629
USA	2007	2007.386	wild.other	H12N5	nan	363	EPI_ISL_327565	'EPI_ISL_327565'	21	66596	81926	78779	51806	45500	87264	336	630
China	2014	2014.137	Dom.gal	H0N0	nan	10894	EPI_ISL_176190	'EPI_ISL_176190'	1	85152	63357	63442	76643	48916	66685	341	628
China	2015	2015.184	wild.ans	H11N8	nan	2072	EPI_ISL_212427	'EPI_ISL_212427'	1	85152	68697	63442	76643	48916	66685	335	629
China	1957	1957.5	Human	H2N2	nan	259	EPI_ISL_170560	'EPI_ISL_170560'	2	76546	92783	56817	75933	66778	57959	216	631
Netherlands	2009	2009.499	wild.other	H13N2	nan	364	EPI_ISL_328961	'EPI_ISL_328961'	11	85152	77354	63442	76172	48504	66272	191	629
USA	2000	2000.5	wild.ans	H0N0	nan	644	EPI_ISL_142352	'EPI_ISL_142352'	1	66596	81926	78779	52707	48005	66685	339	631
Sweden	2005	2005.5	wild.ans	H2N9	nan	5508	EPI_ISL_122090	'EPI_ISL_122090'	1	85152	68697	63442	76643	48916	66685	340	631
Georgia	2012	2012.041	wild.other	H13N6	nan	2075	EPI_ISL_329025	'EPI_ISL_329025'	2	85152	77354	63442	76172	48504	66010	340	629
USA	2011	2011.605	wild.other	H16N3	nan	4308	EPI_ISL_208435	'EPI_ISL_208435'	26	85152	81926	63442	76172	48504	66010	341	629
USA	1999	1999.392	wild.other	H11N2	nan	4309	EPI_ISL_131429	'EPI_ISL_131429'	6	66596	81926	56817	96027	83974	66685	206	629
SouthAfrica	2019	2019.482	wild.other	H11N1	nan	10834	EPI_ISL_12771962	'EPI_ISL_12771962'	6	85152	68697	63442	76643	48916	66685	31	629
USA	2020	2020.519	swine	H0N0	3C.3a	6967	EPI_ISL_14224399	'EPI_ISL_14224399'	10	96335	58190	83667	55408	74274	47263	341	632
USA	2006	2006.888	wild.other	H13N2	nan	2081	EPI_ISL_277376	'EPI_ISL_277376'	2	85152	81926	78779	76172	48504	66010	201	629
USA	2018	2018.414	swine	H0N0	nan	7881	EPI_ISL_387896	'EPI_ISL_387896'	17	96335	58190	83667	55408	74274	47263	341	631
Netherlands	2008	2008.511	wild.other	H0N0	nan	4315	EPI_ISL_329014	'EPI_ISL_329014'	1	85152	77354	63442	76172	48504	66010	341	629
Bangladesh	2019	2019.107	Dom.ans	H11N3	nan	4318	EPI_ISL_503511	'EPI_ISL_503511'	2	85152	68697	63442	76643	48916	66685	341	629
USA	2018	2018.899	wild.ans	H11N2	nan	4319	EPI_ISL_506172	'EPI_ISL_506172'	1	66596	81926	56817	97523	87200	81938	201	629
USA	2007	2007.389	wild.other	H12N1	nan	4320	EPI_ISL_327518	'EPI_ISL_327518'	1	66596	81926	78779	51806	45500	87264	44	630
Guatemala	2011	2011.934	wild.ans	H14N3	nan	368	EPI_ISL_162445	'EPI_ISL_162445'	1	66596	81926	52811	93971	87200	87264	341	632
USA	2018	2018.879	wild.ans	H11N9	nan	2087	EPI_ISL_393442	'EPI_ISL_393442'	3	66596	81926	56817	97698	86500	81938	340	629
USA	2007	2007.918	wild.ans	H2N7	nan	185	EPI_ISL_94207	'EPI_ISL_94207'	1	66596	81926	78779	93971	84810	81938	339	631
USA	1998	1998.375	wild.other	H0N0	nan	653	EPI_ISL_131312	'EPI_ISL_131312'	1	66596	81926	78779	52707	83974	66685	333	631
Netherlands	2008	2008.511	wild.other	H13N8	nan	2090	EPI_ISL_267445	'EPI_ISL_267445'	1	85152	77354	63442	76172	48504	66010	335	629
China	2014	2014.011	Dom.gal	H0N0	nan	12529	EPI_ISL_181905	'EPI_ISL_181905'	1	85152	63357	63442	76643	48916	66685	349	633
USA	2015	2015.499	swine	H0N0	6B.1	8722	EPI_ISL_206671	'EPI_ISL_206671'	1	96335	58190	83667	55408	74274	47263	337	631
USA	1995	1995.384	wild.other	H11N9	nan	2094	EPI_ISL_131401	'EPI_ISL_131401'	17	65698	81926	78779	93971	48005	87264	340	629
USA	2015	2015.005	wild.ans	H0N0	nan	6975	EPI_ISL_230071	'EPI_ISL_230071'	1	66596	81926	78779	49435	87200	92099	337	628
USA	2012	2012.746	wild.ans	H0N0	nan	4327	EPI_ISL_189487	'EPI_ISL_189487'	1	66596	81926	52811	52707	86500	81938	341	629
Netherlands	2008	2008.533	wild.other	H16N3	nan	4315	EPI_ISL_267260	'EPI_ISL_267260'	35	85152	77354	63442	76172	48504	66010	341	629
USA	2018	2018.334	wild.other	H12N5	nan	370	EPI_ISL_505980	'EPI_ISL_505980'	8	66596	81926	56817	51806	87200	90130	336	630
SouthAfrica	1967	1967.5	Human	H2N2	nan	261	EPI_ISL_19669	'EPI_ISL_19669'	1	76546	92783	56817	75933	66778	57959	216	631
India	2007	2007.975	wild.other	H11N1	nan	4328	EPI_ISL_76656	'EPI_ISL_76656'	1	85152	68697	63442	76643	48916	66685	31	629
Sweden	2005	2005.5	wild.ans	H2N9	nan	6104	EPI_ISL_122088	'EPI_ISL_122088'	3	85152	68697	63442	76643	48916	66685	340	631
Netherlands	2009	2009.534	wild.other	H13N6	nan	371	EPI_ISL_243632	'EPI_ISL_243632'	1	85152	77354	63442	76172	48504	66272	340	629
China	2006	2006.805	wild.other	H11N9	nan	2110	EPI_ISL_379001	'EPI_ISL_379001'	1	85152	68697	63442	76643	48916	66685	340	629
USA	2017	2017.784	wild.ans	H11N2	nan	4331	EPI_ISL_376276	'EPI_ISL_376276'	2	66596	81926	78779	49435	87200	91735	201	629
USA	1999	1999.5	Dom.ans	H11N9	nan	2112	EPI_ISL_7042	'EPI_ISL_7042'	1	66596	81926	78779	96027	45751	81938	340	629
Sweden	2002	2002.868	wild.ans	H11N9	nan	673	EPI_ISL_73380	'EPI_ISL_73380'	1	85152	68697	63442	76643	48916	66685	340	629
USA	2016	2016.631	wild.other	H16N3	nan	4333	EPI_ISL_277411	'EPI_ISL_277411'	10	85152	81926	63442	76172	48504	66272	341	629
USA	1997	1997.364	wild.other	H2N1	nan	6361	EPI_ISL_119158	'EPI_ISL_119158'	5	66596	81926	52811	52707	83974	66685	44	631
USA	2011	2011.805	wild.ans	H0N0	nan	4334	EPI_ISL_158534	'EPI_ISL_158534'	1	66596	81926	52811	51806	86500	90130	340	632
USA	2012	2012.596	wild.ans	H2N3	nan	6362	EPI_ISL_149788	'EPI_ISL_149788'	10	66596	81926	63442	98243	87200	81938	341	631
China	2014	2014.049	Dom.ans	H0N0	nan	6984	EPI_ISL_179790	'EPI_ISL_179790'	2	78127	68697	63442	76643	48916	66685	341	628
Georgia	2012	2012.003	wild.other	H2N7	nan	5520	EPI_ISL_189715	'EPI_ISL_189715'	1	85152	68697	63442	76643	83974	66685	339	631
USA	2011	2011.611	wild.ans	H2N3	nan	6364	EPI_ISL_216823	'EPI_ISL_216823'	5	66596	81926	56817	93971	90238	90130	341	631
USA	2000	2000.372	wild.other	H12N5	nan	373	EPI_ISL_142071	'EPI_ISL_142071'	10	66596	81926	56817	52707	45751	87264	336	630
Germany	1981	1981.5	wild.ans	H2N3	nan	6365	EPI_ISL_118931	'EPI_ISL_118931'	4	85152	77354	54233	76643	48916	66685	341	631
USA	2011	2011.693	wild.ans	H0N0	nan	6988	EPI_ISL_220191	'EPI_ISL_220191'	1	66596	81926	78779	51229	86022	87264	341	640
Guatemala	2012	2012.91	wild.ans	H11N3	nan	4340	EPI_ISL_257151	'EPI_ISL_257151'	1	66596	81926	56817	52707	87200	90130	341	629
USA	2003	2003.384	wild.other	H12N5	nan	375	EPI_ISL_142112	'EPI_ISL_142112'	1	66596	81926	56817	93971	45751	46784	336	630
China	2013	2013.647	Dom.gal	H0N0	nan	10627	EPI_ISL_173487	'EPI_ISL_173487'	1	85152	63357	63442	76643	48916	66685	349	633
USA	2009	2009.384	wild.other	H11N1	nan	3944	EPI_ISL_131480	'EPI_ISL_131480'	8	65698	81926	78779	96253	45751	87264	44	629
Australia	1979	1979.5	wild.other	H15N9	nan	145	EPI_ISL_132866	'EPI_ISL_132866'	2	85152	62362	54179	54813	48916	66452	340	628
USA	2015	2015.921	wild.ans	H2N3	nan	6366	EPI_ISL_378297	'EPI_ISL_378297'	1	66596	81926	56817	51288	86500	90130	341	631
Netherlands	2008	2008.658	wild.other	H13N8	nan	263	EPI_ISL_267202	'EPI_ISL_267202'	3	85152	77354	63442	76172	48504	66010	335	629
USA	2013	2013.712	wild.other	H13N2	nan	483	EPI_ISL_257295	'EPI_ISL_257295'	8	66596	81926	63442	76172	85204	87264	190	629
China	2000	2000.128	Dom.ans	H2N9	nan	6107	EPI_ISL_119075	'EPI_ISL_119075'	5	85152	63357	63442	76643	48916	66685	340	631
USA	2008	2008.798	wild.ans	H0N0	nan	4346	EPI_ISL_85205	'EPI_ISL_85205'	1	66596	81926	78779	93971	45751	87264	340	632
Sweden	2004	2004.557	wild.ans	H8N4	nan	379	EPI_ISL_189328	'EPI_ISL_189328'	1	85152	68697	63442	76643	48916	81938	337	630
China	2014	2014.011	Dom.gal	H0N0	nan	10580	EPI_ISL_181768	'EPI_ISL_181768'	5	85152	68697	63442	76643	48916	66685	349	633
USA	2014	2014.381	wild.other	H12N4	nan	4347	EPI_ISL_372106	'EPI_ISL_372106'	26	66596	81926	78779	49435	87200	90130	337	630
USA	2008	2008.686	wild.ans	H0N0	nan	4348	EPI_ISL_141508	'EPI_ISL_141508'	1	66596	81926	78779	96253	45751	81938	337	629
USA	2001	2001.373	wild.other	H11N2	nan	4349	EPI_ISL_131450	'EPI_ISL_131450'	4	75847	81926	63442	95789	83974	66685	206	629
Netherlands	2011	2011.468	wild.other	H13N8	nan	2142	EPI_ISL_267205	'EPI_ISL_267205'	19	85152	77354	63442	76172	48504	66010	335	629
USA	2015	2015.666	wild.other	H13N6	nan	687	EPI_ISL_252213	'EPI_ISL_252213'	6	66596	77354	63442	76172	48504	66272	340	629
USA	2015	2015.811	wild.ans	H12N5	nan	381	EPI_ISL_266502	'EPI_ISL_266502'	1	66596	81926	78779	96748	87200	81938	336	630
USA	2010	2010.564	wild.ans	H0N0	nan	688	EPI_ISL_137948	'EPI_ISL_137948'	1	66596	81926	78779	97698	45751	81938	340	632
USA	2019	2019.608	wild.ans	H8N4	nan	689	EPI_ISL_4056561	'EPI_ISL_4056561'	1	66596	81926	56817	49435	87200	46467	337	630
USA	1994	1994.879	Dom.ans	H0N0	nan	6368	EPI_ISL_118769	'EPI_ISL_118769'	1	65698	81926	78779	52707	83974	81938	341	631
USA	2014	2014.723	wild.ans	H0N0	nan	692	EPI_ISL_206262	'EPI_ISL_206262'	1	66596	81926	52811	96748	87200	81938	349	632
Chile	2016	2016.055	wild.ans	H12N5	nan	382	EPI_ISL_257112	'EPI_ISL_257112'	1	78006	81926	56817	54859	83974	86758	336	630
USA	2009	2009.526	wild.ans	H8N4	nan	693	EPI_ISL_133748	'EPI_ISL_133748'	3	66596	81926	56817	51549	85645	87264	337	630
China	2017	2017.395	Dom.gal	H0N0	nan	10891	EPI_ISL_699218	'EPI_ISL_699218'	4	85152	63357	63442	76643	48916	66685	341	630
USA	2003	2003.408	wild.other	H11N9	nan	2149	EPI_ISL_8910	'EPI_ISL_8910'	2	65482	81926	78779	52707	45751	90130	340	629
China	2014	2014.137	Dom.gal	H0N0	nan	11453	EPI_ISL_176289	'EPI_ISL_176289'	1	85152	63357	63442	76643	48916	66685	340	628
USA	2009	2009.679	wild.ans	H2N3	nan	6371	EPI_ISL_141205	'EPI_ISL_141205'	1	65698	81926	56817	93971	86022	90130	341	631
USA	2012	2012.727	wild.ans	H0N0	nan	7884	EPI_ISL_220214	'EPI_ISL_220214'	1	66596	81926	56817	50791	86500	81938	341	630
USA	2012	2012.781	wild.ans	H0N0	3C.3a1	700	EPI_ISL_189508	'EPI_ISL_189508'	1	66596	81926	56817	50791	87200	46591	340	632
USA	2018	2018.386	wild.other	H16N3	nan	4355	EPI_ISL_373065	'EPI_ISL_373065'	2	85152	81926	63442	76172	48504	66010	341	629
USA	2017	2017.685	wild.ans	H0N0	nan	4363	EPI_ISL_701669	'EPI_ISL_701669'	1	66596	81926	78779	49435	45751	81938	367	632
USA	2018	2018.984	Human	H0N0	6B.1A.1	6969	EPI_ISL_372075	'EPI_ISL_372075'	1	50885	92864	98464	55408	74274	47263	337	631
USA	1990	1990.252	unknow	H2N2	nan	265	EPI_ISL_118777	'EPI_ISL_118777'	1	65698	81926	78779	96184	85000	81938	206	631
USA	2008	2008.391	wild.other	H0N0	3C.2	2172	EPI_ISL_142427	'EPI_ISL_142427'	1	66596	81926	78779	97698	45751	87264	341	632
Mongolia	2015	2015.66	Dom.ans	H0N2	nan	2173	EPI_ISL_209116	'EPI_ISL_209116'	1	85152	68697	63442	76643	48916	66685	190	631
Netherlands	2008	2008.533	wild.other	H0N0	nan	2174	EPI_ISL_329039	'EPI_ISL_329039'	1	85152	77354	63442	76172	48504	66010	335	629
USA	2017	2017.86	wild.ans	H11N3	nan	4368	EPI_ISL_376296	'EPI_ISL_376296'	2	66596	81926	78779	49435	87200	81938	341	629
Australia	2019	2019.23	wild.other	H12N2	nan	5533	EPI_ISL_14768290	'EPI_ISL_14768290'	8	85152	68697	63442	76643	48916	66685	190	630
Netherlands	2012	2012.552	wild.other	H16N3	nan	4370	EPI_ISL_243516	'EPI_ISL_243516'	2	85152	77354	63442	76172	48504	66010	341	629
USA	2010	2010.395	wild.other	H2N3	nan	6375	EPI_ISL_397541	'EPI_ISL_397541'	1	66596	81926	56817	51211	87200	87264	341	631
USA	2017	2017.86	wild.ans	H11N3	nan	4371	EPI_ISL_376352	'EPI_ISL_376352'	1	66596	81926	56817	49435	87200	81938	341	629
Sweden	2006	2006.805	wild.ans	H0N0	nan	710	EPI_ISL_158256	'EPI_ISL_158256'	1	85152	68697	63442	76643	48916	66685	340	632
USA	2010	2010.611	wild.ans	H0N0	nan	711	EPI_ISL_142003	'EPI_ISL_142003'	1	66596	81926	56817	93971	45751	81938	340	632
Netherlands	1960	1960.5	Human	H2N2	nan	266	EPI_ISL_84895	'EPI_ISL_84895'	1	76546	92783	56817	75933	66778	57959	216	631
USA	1974	1974.5	Dom.ans	H11N9	nan	2182	EPI_ISL_132850	'EPI_ISL_132850'	2	-47	80761	56817	93883	83974	81938	340	629
USA	2012	2012.746	wild.ans	H11N9	nan	2183	EPI_ISL_189493	'EPI_ISL_189493'	1	66596	81926	56817	51806	45751	81938	340	629
USA	2010	2010.578	wild.ans	H0N0	nan	7864	EPI_ISL_137484	'EPI_ISL_137484'	4	66596	81926	78779	93971	87200	87264	341	628
Bangladesh	2021	2021.162	Dom.ans	H2N9	nan	6113	EPI_ISL_9957423	'EPI_ISL_9957423'	2	85152	68697	63442	76643	48916	66685	340	631
Bangladesh	2019	2019.107	Dom.ans	H11N3	nan	4376	EPI_ISL_503525	'EPI_ISL_503525'	2	85152	68697	63442	76643	48916	81938	341	629
Sweden	2002	2002.838	wild.ans	H11N9	nan	2191	EPI_ISL_189397	'EPI_ISL_189397'	1	85152	68697	63442	76643	48916	81938	340	629
USA	2006	2006.63	wild.ans	H0N0	3C.2	2199	EPI_ISL_85076	'EPI_ISL_85076'	1	66596	81926	78779	52707	48005	87264	341	632
USA	2010	2010.825	wild.ans	H0N0	3C.3a1	2201	EPI_ISL_134916	'EPI_ISL_134916'	1	66596	81926	78779	52707	45751	81938	341	632
USA	2009	2009.381	wild.other	H11N1	nan	4383	EPI_ISL_131477	'EPI_ISL_131477'	1	65698	81926	78779	96253	86022	87264	44	629
China	2013	2013.942	Dom.gal	H0N0	nan	12133	EPI_ISL_175914	'EPI_ISL_175914'	1	85152	63357	63442	76643	48916	66685	341	630
Australia	2017	2017.74	wild.unknown	H2N5	nan	4384	EPI_ISL_14769273	'EPI_ISL_14769273'	1	85152	68697	63442	52707	48916	81938	336	631
Australia	2019	2019.847	wild.unknown	H2N3	nan	6379	EPI_ISL_14769402	'EPI_ISL_14769402'	2	85152	68697	63442	76643	48916	81938	341	631
China	2018	2018.838	Dom.gal	H0N0	2.3.4.4h	12092	EPI_ISL_696619	'EPI_ISL_696619'	1	85152	63357	63442	76643	48916	66685	341	630
USA	2002	2002.384	wild.other	H0N0	nan	2205	EPI_ISL_397996	'EPI_ISL_397996'	1	66596	81926	56817	95789	83974	90130	337	631
USA	2015	2015.767	wild.ans	H11N2	nan	4385	EPI_ISL_502715	'EPI_ISL_502715'	2	66596	81926	78779	93971	87200	90130	206	629
USA	2012	2012.402	wild.other	H12N3	nan	5545	EPI_ISL_397609	'EPI_ISL_397609'	13	66596	81926	56817	51806	86500	92604	341	630
USA	2016	2016.385	wild.other	H0N0	nan	6381	EPI_ISL_279272	'EPI_ISL_279272'	1	66596	81926	56817	49435	86500	81938	337	-614
USA	2011	2011.866	wild.ans	H0N0	nan	2209	EPI_ISL_158532	'EPI_ISL_158532'	1	65698	81926	52811	51806	48005	87264	340	629
USA	1993	1993.5	wild.ans	H11N9	nan	2211	EPI_ISL_6964	'EPI_ISL_6964'	1	65698	81926	56817	93971	48005	87264	340	629
USA	2013	2013.66	wild.other	H16N3	nan	4386	EPI_ISL_252227	'EPI_ISL_252227'	10	85152	81926	63442	76172	48504	66010	341	629
Canada	1996	1996.5	wild.ans	H2N5	nan	63	EPI_ISL_4055	'EPI_ISL_4055'	1	65698	81926	78779	95789	48005	87264	336	631
Indonesia	2017	2017.047	Dom.ans	H2N1	nan	6385	EPI_ISL_332146	'EPI_ISL_332146'	1	85152	68697	63442	76643	48916	66571	31	631
USA	2013	2013.378	wild.other	H0N0	nan	7028	EPI_ISL_397696	'EPI_ISL_397696'	2	66596	81926	78779	98462	86500	87264	341	640
USA	2002	2002.373	wild.other	H11N2	nan	4393	EPI_ISL_397921	'EPI_ISL_397921'	3	65482	81926	56817	52707	45751	90130	206	629
Netherlands	2001	2001.5	wild.ans	H2N3	nan	6116	EPI_ISL_122035	'EPI_ISL_122035'	1	85152	68697	63442	76643	48916	66685	341	631
USA	2013	2013.389	wild.other	H11N2	nan	4394	EPI_ISL_371833	'EPI_ISL_371833'	3	66596	81926	52811	93971	45751	87264	201	629
USA	2003	2003.5	wild.ans	H2N1	nan	6390	EPI_ISL_28752	'EPI_ISL_28752'	1	66596	81926	56817	96748	45751	90130	44	631
USA	2011	2011.611	wild.ans	H12N5	nan	388	EPI_ISL_135115	'EPI_ISL_135115'	2	66596	81926	56817	93971	87200	90130	336	630
China	2013	2013.704	Dom.ans	H0N0	nan	7029	EPI_ISL_179744	'EPI_ISL_179744'	3	78127	68697	63442	76643	48916	66685	341	628
USA	2013	2013.964	wild.other	H13N8	nan	2232	EPI_ISL_208107	'EPI_ISL_208107'	2	85152	81926	63442	76172	48504	66010	335	629
USA	2015	2015.526	swine	H0N0	3C.3a	8789	EPI_ISL_245802	'EPI_ISL_245802'	1	96335	58190	83667	55408	74274	47263	341	632
USA	2015	2015.608	wild.ans	H11N9	nan	2234	EPI_ISL_261442	'EPI_ISL_261442'	1	66596	81926	63442	50791	87200	46559	340	629
China	2007	2007.5	Dom.ans	H11N9	nan	2235	EPI_ISL_146332	'EPI_ISL_146332'	1	78127	68697	63442	76643	48916	66685	340	629
USA	2016	2016.077	wild.ans	H2N5	nan	2237	EPI_ISL_701665	'EPI_ISL_701665'	2	66596	81926	78779	51806	87200	87264	336	631
Canada	1999	1999.589	wild.ans	H11N9	nan	2238	EPI_ISL_131443	'EPI_ISL_131443'	1	66596	81926	52811	52636	48005	81938	340	629
Mongolia	2018	2018.674	Dom.ans	H2N3	nan	6394	EPI_ISL_368659	'EPI_ISL_368659'	11	85152	68697	63442	76643	48916	66685	341	631
USA	2011	2011.611	swine	H0N0	6B.1A.5b	7898	EPI_ISL_133938	'EPI_ISL_133938'	8	96335	58190	83667	55408	74274	47263	341	631
USA	2010	2010.688	wild.other	H16N3	nan	4401	EPI_ISL_133779	'EPI_ISL_133779'	3	66596	81926	63442	76172	48504	66272	341	629
USA	2018	2018.989	Human	H0N0	6B.1A	8792	EPI_ISL_372067	'EPI_ISL_372067'	1	57163	50672	88966	55408	74274	47263	337	631
USA	2008	2008.672	wild.ans	H2N2	nan	6396	EPI_ISL_141258	'EPI_ISL_141258'	1	66596	81926	56817	52707	45751	87264	206	631
USA	2009	2009.403	wild.other	H0N0	nan	473	EPI_ISL_142511	'EPI_ISL_142511'	1	66596	81926	52811	96253	86022	87264	339	631
Mongolia	2008	2008.667	wild.other	H13N8	nan	2246	EPI_ISL_89941	'EPI_ISL_89941'	1	85152	77354	63442	76172	48504	66010	335	629
USA	1999	1999.392	wild.other	H11N7	nan	738	EPI_ISL_131441	'EPI_ISL_131441'	3	66596	81926	56817	96027	83974	66685	339	629
USA	2008	2008.708	wild.ans	H11N9	nan	2248	EPI_ISL_141117	'EPI_ISL_141117'	1	66596	81926	78779	96748	87200	87264	340	629
Sweden	2004	2004.664	wild.ans	H0N0	nan	2251	EPI_ISL_189405	'EPI_ISL_189405'	1	85152	68697	63442	76172	48504	66685	340	629
USA	2011	2011.701	swine	H0N0	3C.3a	7063	EPI_ISL_121897	'EPI_ISL_121897'	2	96335	58190	83667	55408	74274	47263	341	632
Sweden	2005	2005.5	wild.ans	H2N3	nan	6120	EPI_ISL_122092	'EPI_ISL_122092'	1	85152	68697	63442	76643	48916	66685	341	631
Netherlands	2007	2007.507	wild.other	H0N0	nan	4404	EPI_ISL_329011	'EPI_ISL_329011'	1	85152	77354	63442	76172	48504	66010	341	629
Netherlands	2011	2011.573	wild.other	H16N3	nan	4405	EPI_ISL_267360	'EPI_ISL_267360'	1	85152	77354	63442	76172	48504	66010	341	629
USA	2011	2011.71	wild.ans	H0N0	3C.3a1	744	EPI_ISL_220188	'EPI_ISL_220188'	1	66596	81926	56817	93971	45307	87264	340	632
China	2018	2018.403	Dom.ans	H0N0	2.3.4.4h	11477	EPI_ISL_707573	'EPI_ISL_707573'	1	85152	63357	63442	76643	48916	66685	340	631
Sweden	2007	2007.797	wild.ans	H2N2	nan	6400	EPI_ISL_122030	'EPI_ISL_122030'	2	85152	68697	63442	76643	48916	81938	190	631
Sweden	2007	2007.658	wild.ans	H8N4	nan	389	EPI_ISL_189336	'EPI_ISL_189336'	2	85152	68697	63442	76643	48916	66685	337	630
Canada	2010	2010.603	wild.ans	H0N0	3C.2	2261	EPI_ISL_137744	'EPI_ISL_137744'	1	66596	81926	78779	52707	85204	81938	337	631
USA	2008	2008.415	wild.other	H0N0	nan	4408	EPI_ISL_142421	'EPI_ISL_142421'	1	66596	81926	78779	52707	45751	87264	340	632
USA	2008	2008.582	wild.ans	H2N3	nan	6401	EPI_ISL_141101	'EPI_ISL_141101'	1	66596	81926	78779	52707	45751	87264	341	631
USA	2014	2014.649	wild.ans	H0N0	Am_nonGsGD	2265	EPI_ISL_216704	'EPI_ISL_216704'	1	66596	81926	56817	93971	87200	90130	341	631
Japan	2007	2007.814	Dom.ans	H8N4	nan	748	EPI_ISL_293519	'EPI_ISL_293519'	1	85152	68697	63442	76643	48916	81938	337	630
Chile	2016	2016.628	wild.ans	H12N5	nan	391	EPI_ISL_326960	'EPI_ISL_326960'	2	78006	81926	56817	54859	83974	81938	336	630
USA	2005	2005.603	wild.ans	H12N0	nan	392	EPI_ISL_5563	'EPI_ISL_5563'	1	66596	81926	78779	93971	86022	90130	336	630
China	2014	2014.934	wild.unknown	H11N9	nan	2272	EPI_ISL_505081	'EPI_ISL_505081'	1	85152	68697	63442	76643	48916	66685	340	629
USA	2001	2001.5	wild.ans	H2N3	nan	267	EPI_ISL_31467	'EPI_ISL_31467'	7	65597	81926	78779	93971	45751	87264	341	631
USA	2012	2012.626	wild.other	H16N3	nan	4411	EPI_ISL_208088	'EPI_ISL_208088'	8	85152	77354	63442	76172	48504	66010	341	629
USA	2005	2005.397	wild.other	H0N0	nan	753	EPI_ISL_397968	'EPI_ISL_397968'	1	66596	81926	52811	93971	45751	87264	340	632
USA	2013	2013.367	wild.other	H16N3	nan	4412	EPI_ISL_397694	'EPI_ISL_397694'	3	85152	81926	63442	76172	48504	66010	341	629
Netherlands	2008	2008.511	wild.other	H16N3	nan	4414	EPI_ISL_267391	'EPI_ISL_267391'	1	85152	77354	63442	76172	48504	66010	341	629
Sweden	2008	2008.863	wild.ans	H0N0	nan	4415	EPI_ISL_158321	'EPI_ISL_158321'	1	78127	68697	63442	76643	48916	66685	340	632
USA	2009	2009.868	wild.ans	H0N0	nan	393	EPI_ISL_95465	'EPI_ISL_95465'	1	66596	81926	78779	98240	45751	81938	336	630
USA	1987	1987.381	wild.other	H16N3	nan	4416	EPI_ISL_138059	'EPI_ISL_138059'	2	85152	81926	78779	76172	65622	66422	341	629
USA	2015	2015.868	wild.ans	H11N9	nan	2282	EPI_ISL_254855	'EPI_ISL_254855'	1	66596	81926	56817	93971	87200	92119	340	629
China	2018	2018.723	Dom.ans	H0N0	nan	12375	EPI_ISL_697372	'EPI_ISL_697372'	1	85152	63357	63442	76643	48916	66685	341	630
USA	2013	2013.405	wild.other	H0N0	nan	7048	EPI_ISL_381842	'EPI_ISL_381842'	1	66596	81926	52811	49435	45751	87264	341	640
Japan	2006	2006.5	wild.ans	H2N3	nan	6123	EPI_ISL_291114	'EPI_ISL_291114'	1	85152	68697	63442	76643	45728	66685	341	631
USA	2018	2018.69	wild.ans	H2N3	nan	6403	EPI_ISL_502360	'EPI_ISL_502360'	1	66596	81926	56817	51288	87200	46390	341	631
Germany	1985	1985.5	Dom.ans	H2N3	nan	6404	EPI_ISL_119046	'EPI_ISL_119046'	3	85152	77354	63442	76643	48916	66685	341	631
UK	1956	1956.5	Dom.ans	H11N6	nan	2284	EPI_ISL_132849	'EPI_ISL_132849'	3	78127	92768	54229	76643	48916	66685	340	629
China	2015	2015.984	wild.ans	H13N8	nan	758	EPI_ISL_277382	'EPI_ISL_277382'	1	66596	77354	63442	76172	48504	66272	335	629
Canada	2007	2007.655	wild.ans	H0N0	nan	760	EPI_ISL_99260	'EPI_ISL_99260'	1	66596	81926	78779	97698	85603	90130	340	632
USA	2016	2016.623	wild.ans	H0N0	nan	4422	EPI_ISL_273362	'EPI_ISL_273362'	1	66596	81926	56817	50791	87200	90130	340	632
Georgia	2012	2012.699	wild.other	H0N0	nan	2286	EPI_ISL_189724	'EPI_ISL_189724'	1	85152	68697	63442	76172	48504	81938	341	629
USA	2011	2011.627	wild.ans	H2N9	nan	6125	EPI_ISL_208177	'EPI_ISL_208177'	6	66596	81926	52811	93971	87200	90130	340	631
China	2013	2013.992	Dom.gal	H0N0	nan	10628	EPI_ISL_181916	'EPI_ISL_181916'	5	85152	63357	63442	76643	48916	66685	349	633
USA	2017	2017.707	wild.ans	H0N0	3C.3a1	2292	EPI_ISL_701644	'EPI_ISL_701644'	1	66596	81926	78779	49435	87200	66611	341	632
USA	2008	2008.413	wild.other	H12N4	nan	4425	EPI_ISL_33347	'EPI_ISL_33347'	2	66596	81926	78779	93971	85204	87264	337	630
Canada	2017	2017.611	wild.ans	H0N0	nan	395	EPI_ISL_327364	'EPI_ISL_327364'	1	66596	81926	56817	97523	87200	66611	337	630
USA	2008	2008.683	wild.other	H16N3	nan	4426	EPI_ISL_208683	'EPI_ISL_208683'	1	85152	77354	63442	76172	48504	66010	341	629
Canada	1968	1968.5	Dom.gal	H8N4	nan	773	EPI_ISL_132847	'EPI_ISL_132847'	2	76124	80761	56817	93883	-27	47254	337	630
USA	2009	2009.408	wild.other	H0N0	nan	2297	EPI_ISL_142545	'EPI_ISL_142545'	1	65698	81926	56817	96253	86022	87264	337	631
USA	2012	2012.705	wild.ans	H11N9	nan	2301	EPI_ISL_189501	'EPI_ISL_189501'	1	66596	81926	78779	50791	86500	87264	340	629
USA	2010	2010.904	wild.ans	H0N0	nan	2304	EPI_ISL_125800	'EPI_ISL_125800'	1	66596	81926	52811	52707	45751	81938	337	631
USA	2018	2018.704	wild.ans	H2N9	nan	6127	EPI_ISL_502387	'EPI_ISL_502387'	2	66596	81926	56817	50791	87200	92332	340	631
China	2013	2013.748	wild.ans	H13N6	nan	783	EPI_ISL_378286	'EPI_ISL_378286'	1	85152	81926	63442	76172	48504	66272	340	629
USA	2017	2017.86	wild.ans	H0N0	nan	5565	EPI_ISL_701620	'EPI_ISL_701620'	1	66596	81926	78779	49435	87200	92119	341	632
Netherlands	2009	2009.534	wild.other	H0N0	nan	4432	EPI_ISL_329018	'EPI_ISL_329018'	1	85152	77354	63442	76172	48504	66010	341	629
USA	2005	2005.5	wild.ans	H11N9	nan	2316	EPI_ISL_7022	'EPI_ISL_7022'	2	66596	81926	78779	96027	45748	87264	340	629
China	2017	2017.047	Dom.gal	H0N0	nan	10953	EPI_ISL_699260	'EPI_ISL_699260'	1	85152	63357	63442	76643	48916	66685	341	630
Netherlands	2008	2008.489	wild.other	H13N8	nan	98	EPI_ISL_329020	'EPI_ISL_329020'	26	85152	77354	63442	76172	48504	66010	335	629
Mongolia	2006	2006.685	wild.other	H16N3	nan	4435	EPI_ISL_65834	'EPI_ISL_65834'	1	85152	77354	63442	76172	48504	66010	341	629
USA	1994	1994.386	wild.other	H0N0	3C.3a1	716	EPI_ISL_99432	'EPI_ISL_99432'	1	75847	81926	78779	95789	85204	46942	332	632
USA	2009	2009.688	wild.ans	H2N9	nan	6129	EPI_ISL_141217	'EPI_ISL_141217'	1	66596	81926	56817	93971	86022	81938	340	631
USA	2009	2009.356	wild.other	H0N0	nan	2329	EPI_ISL_142482	'EPI_ISL_142482'	1	65698	81926	78779	96253	86022	87264	337	631
USA	2011	2011.789	wild.ans	H11N9	nan	2331	EPI_ISL_158440	'EPI_ISL_158440'	3	66596	81926	78779	93971	87200	81938	340	629
Georgia	2012	2012.721	wild.other	H13N8	nan	2332	EPI_ISL_267403	'EPI_ISL_267403'	1	85152	68697	63442	76172	48504	66272	335	629
USA	2005	2005.397	wild.other	H11N6	nan	2334	EPI_ISL_142326	'EPI_ISL_142326'	2	66596	81926	52811	52707	45450	81938	340	629
USA	2008	2008.855	wild.ans	H11N9	nan	2337	EPI_ISL_94237	'EPI_ISL_94237'	1	66596	81926	78779	51527	45751	87264	340	629
Asia-Russia	2018	2018.748	wild.ans	H12N5	nan	799	EPI_ISL_395082	'EPI_ISL_395082'	4	85152	68697	63442	76643	48916	66685	336	630
HongKong	1978	1978.5	Dom.ans	H2N2	nan	6130	EPI_ISL_118752	'EPI_ISL_118752'	2	85152	77354	63406	76643	48916	66685	184	631
USA	2017	2017.671	wild.ans	H0N0	nan	10629	EPI_ISL_701630	'EPI_ISL_701630'	1	66596	81926	56817	49435	87200	46390	341	632
Canada	1991	1991.649	wild.ans	H12N5	nan	399	EPI_ISL_8911	'EPI_ISL_8911'	1	66596	81926	78779	52707	48005	81938	336	630
USA	2009	2009.477	wild.ans	H12N5	nan	400	EPI_ISL_85105	'EPI_ISL_85105'	2	66596	81926	78779	97698	45363	87264	336	630
UK	1962	1962.5	Human	H2N2	nan	269	EPI_ISL_170562	'EPI_ISL_170562'	1	76546	92783	56817	75933	66778	57959	216	631
USA	2010	2010.825	wild.ans	H0N0	nan	4439	EPI_ISL_134919	'EPI_ISL_134919'	1	66596	81926	78779	51806	45711	81938	341	629
Canada	2017	2017.932	swine	H0N0	nan	7081	EPI_ISL_378647	'EPI_ISL_378647'	1	54980	92864	52229	55408	65660	47263	337	631
USA	2018	2018.003	wild.ans	H0N0	nan	7937	EPI_ISL_378277	'EPI_ISL_378277'	1	66596	81926	56817	49435	87200	90130	341	628
USA	2011	2011.63	wild.ans	H11N2	nan	4440	EPI_ISL_133605	'EPI_ISL_133605'	1	66596	81926	78779	50791	45751	81938	201	629
USA	1994	1994.389	wild.other	H0N0	nan	805	EPI_ISL_138043	'EPI_ISL_138043'	1	75847	81926	56817	95789	85204	87247	337	631
Japan	2006	2006.5	Dom.ans	H11N3	nan	4442	EPI_ISL_291116	'EPI_ISL_291116'	1	85152	68697	63442	76643	48916	81938	341	629
China	2017	2017.753	Dom.gal	H0N0	2.3.4.4h	12090	EPI_ISL_696762	'EPI_ISL_696762'	1	85152	63357	63442	76643	48916	66685	341	630
Guatemala	2009	2009.86	wild.ans	H11N2	nan	4443	EPI_ISL_94982	'EPI_ISL_94982'	3	66596	81926	56817	93971	86022	87264	201	629
China	2014	2014.43	Dom.gal	H0N0	nan	11496	EPI_ISL_180101	'EPI_ISL_180101'	1	85152	63357	63442	76643	48916	66685	340	628
USA	2013	2013.578	swine	H0N0	3C.3a	7086	EPI_ISL_166509	'EPI_ISL_166509'	1	96335	58190	52343	55408	74274	47263	341	631
Germany	1980	1980.5	wild.ans	H2N3	nan	6418	EPI_ISL_118929	'EPI_ISL_118929'	1	85152	77354	63442	76643	48916	66685	341	631
China	2008	2008.254	Dom.ans	H0N0	nan	10521	EPI_ISL_181963	'EPI_ISL_181963'	1	85152	68697	63442	76643	48916	66685	341	633
USA	1987	1987.5	wild.ans	H11N9	nan	2353	EPI_ISL_7069	'EPI_ISL_7069'	1	75847	81926	78779	52707	83974	86758	340	629
USA	2010	2010.874	wild.ans	H14N8	nan	270	EPI_ISL_97226	'EPI_ISL_97226'	2	66596	81926	52811	52707	45751	81938	333	632
USA	2012	2012.549	wild.ans	H0N0	nan	6133	EPI_ISL_149785	'EPI_ISL_149785'	1	66596	81926	63442	97698	45751	87264	339	631
China	2013	2013.819	Dom.gal	H0N0	nan	10963	EPI_ISL_179843	'EPI_ISL_179843'	1	85152	63357	63442	76643	48916	66685	341	630
USA	2011	2011.63	wild.ans	H0N0	nan	811	EPI_ISL_133624	'EPI_ISL_133624'	1	65698	81926	78779	97698	45751	81938	363	631
China	2018	2018.436	Dom.gal	H0N0	nan	12314	EPI_ISL_697044	'EPI_ISL_697044'	7	85152	63357	63442	76643	48916	66685	341	630
Australia	2018	2018.934	wild.other	H12N5	nan	813	EPI_ISL_14768281	'EPI_ISL_14768281'	5	85152	68697	63442	76643	48916	66685	336	630
USA	2011	2011.627	wild.ans	H0N0	nan	4451	EPI_ISL_208178	'EPI_ISL_208178'	1	66596	81926	56817	93971	87200	87264	340	632
USA	2008	2008.377	wild.other	H0N0	nan	4452	EPI_ISL_131320	'EPI_ISL_131320'	1	66596	81926	78779	97698	45751	46784	339	632
USA	2009	2009.405	wild.other	H0N0	nan	6136	EPI_ISL_142539	'EPI_ISL_142539'	1	66596	81926	56817	52707	45751	46507	339	637
Sweden	2004	2004.71	wild.ans	H0N0	nan	6420	EPI_ISL_189472	'EPI_ISL_189472'	1	85152	68697	63442	76643	48916	81938	340	633
USA	2014	2014.723	wild.ans	H0N0	nan	2363	EPI_ISL_206264	'EPI_ISL_206264'	1	66596	81926	56817	52707	45363	90130	341	632
USA	2011	2011.71	wild.ans	H2N3	nan	6766	EPI_ISL_257223	'EPI_ISL_257223'	2	66596	81926	63442	93971	87200	87264	341	631
USA	2000	2000.5	wild.ans	H11N9	nan	2365	EPI_ISL_141310	'EPI_ISL_141310'	2	66596	81926	56817	93971	45751	81938	340	629
Canada	2010	2010.611	wild.ans	H0N0	nan	680	EPI_ISL_137799	'EPI_ISL_137799'	2	66596	81926	56817	93971	45751	87264	333	632
Australia	2015	2015.186	wild.unknown	H2N7	nan	5583	EPI_ISL_14769842	'EPI_ISL_14769842'	8	78127	68697	63442	76643	48916	66685	339	631
Sweden	2002	2002.83	wild.ans	H12N5	nan	402	EPI_ISL_189394	'EPI_ISL_189394'	1	85152	68697	63442	76643	48916	66685	336	630
USA	2014	2014.633	wild.other	H16N3	nan	4457	EPI_ISL_222193	'EPI_ISL_222193'	24	85152	81926	63442	76172	48504	66010	341	629
China	2016	2016.153	wild.ans	H11N5	nan	403	EPI_ISL_217877	'EPI_ISL_217877'	1	85152	68697	63442	76643	48916	66685	336	629
China	2014	2014.26	Dom.gal	H0N0	nan	11186	EPI_ISL_180015	'EPI_ISL_180015'	3	85152	63357	63442	76643	48916	66685	340	628
USA	2018	2018.951	Human	H0N0	6B.1A.1	3422	EPI_ISL_372035	'EPI_ISL_372035'	5	50885	50672	98464	55408	74274	47263	337	631
Canada	2007	2007.6	wild.ans	H8N4	nan	819	EPI_ISL_131744	'EPI_ISL_131744'	1	66596	81926	56817	97698	45751	87264	337	630
China	2011	2011.858	wild.ans	H12N8	nan	4459	EPI_ISL_140706	'EPI_ISL_140706'	1	85152	68697	63442	76643	48916	66685	335	630
China	2014	2014.011	Dom.gal	H0N0	nan	10585	EPI_ISL_181906	'EPI_ISL_181906'	1	85152	68697	63442	76643	48916	66685	349	633
Georgia	2011	2011.296	wild.other	H13N8	nan	2378	EPI_ISL_189695	'EPI_ISL_189695'	4	85152	77354	63442	76172	48504	66272	335	629
USA	2016	2016.97	wild.ans	H11N9	nan	2379	EPI_ISL_294062	'EPI_ISL_294062'	2	66596	81926	78779	97523	86471	46482	340	629
USA	2009	2009.403	wild.other	H0N0	nan	825	EPI_ISL_142526	'EPI_ISL_142526'	1	85152	81926	63442	76172	48504	66010	340	629
VietNam	2008	2008.5	Dom.ans	H11N9	nan	2381	EPI_ISL_89571	'EPI_ISL_89571'	1	78127	68697	63442	76643	48916	66685	340	629
USA	2007	2007.559	wild.other	H12N5	nan	404	EPI_ISL_82529	'EPI_ISL_82529'	1	66596	81926	56817	96198	85634	81938	336	630
USA	2015	2015.926	wild.ans	H8N4	nan	828	EPI_ISL_266500	'EPI_ISL_266500'	1	66596	81926	78779	93971	87200	91735	337	630
USA	2014	2014.899	wild.ans	H0N0	nan	8523	EPI_ISL_216682	'EPI_ISL_216682'	1	66596	81926	78779	98462	87200	81938	341	628
Netherlands	2015	2015.005	wild.ans	H8N4	nan	833	EPI_ISL_328992	'EPI_ISL_328992'	1	85152	68697	63442	76643	48916	66685	337	630
USA	1986	1986.359	wild.other	H13N2	nan	67	EPI_ISL_8792	'EPI_ISL_8792'	1	85152	77354	78779	76172	65622	66422	208	629
USA	2018	2018.384	wild.other	H12N5	nan	405	EPI_ISL_373042	'EPI_ISL_373042'	1	66596	81926	56817	52707	87200	90130	336	630
Netherlands	2009	2009.553	wild.other	H16N3	nan	4466	EPI_ISL_267157	'EPI_ISL_267157'	6	85152	77354	63442	76172	48504	66010	341	629
China	2017	2017.03	Dom.gal	H0N0	nan	11505	EPI_ISL_699502	'EPI_ISL_699502'	1	85152	63357	63442	76643	48916	66685	340	628
USA	2009	2009.605	wild.ans	H12N5	nan	406	EPI_ISL_95380	'EPI_ISL_95380'	1	66596	81926	78779	93971	87200	46784	336	630
Australia	2018	2018.252	wild.ans	H11N3	nan	4468	EPI_ISL_14769907	'EPI_ISL_14769907'	1	85152	68697	63442	52707	48916	66685	341	629
USA	2005	2005.5	wild.ans	H12N5	nan	407	EPI_ISL_7003	'EPI_ISL_7003'	3	66596	81926	56817	97698	90238	81938	336	630
Sweden	2005	2005.893	wild.ans	H0N0	nan	6426	EPI_ISL_189318	'EPI_ISL_189318'	1	85152	68697	63442	76643	48916	66685	339	628
USA	2009	2009.792	wild.ans	H0N0	Am_nonGsGD	4470	EPI_ISL_95437	'EPI_ISL_95437'	1	66596	81926	56817	97698	45751	46784	341	629
USA	2008	2008.374	wild.other	H16N3	nan	5593	EPI_ISL_379236	'EPI_ISL_379236'	1	85152	81926	63442	76172	48504	66010	341	629
Guatemala	2009	2009.329	wild.other	H17N10	nan	12390	EPI_ISL_105891	'EPI_ISL_105891'	2	78003	80369	56817	55408	74271	81938	338	631
Sweden	2007	2007.786	wild.ans	H0N0	nan	7113	EPI_ISL_189474	'EPI_ISL_189474'	1	85152	68697	63442	76643	48916	66685	341	633
Canada	2017	2017.611	wild.ans	H0N0	nan	2412	EPI_ISL_328300	'EPI_ISL_328300'	1	66596	81926	56817	96748	87200	91735	337	632
Taiwan	1964	1964.5	Human	H2N2	nan	269	EPI_ISL_69305	'EPI_ISL_69305'	1	76546	92783	56817	75933	66778	57959	216	631
Bangladesh	2009	2009.975	Dom.ans	H11N3	nan	4473	EPI_ISL_165780	'EPI_ISL_165780'	1	85152	68697	63442	76643	48916	66685	341	629
China	2011	2011.989	Dom.ans	H0N0	nan	11513	EPI_ISL_158780	'EPI_ISL_158780'	1	78127	63357	63442	76643	48916	66685	337	631
USA	2016	2016.749	wild.ans	H11N9	nan	2417	EPI_ISL_294158	'EPI_ISL_294158'	3	66596	81926	78779	51288	86500	92119	340	629
USA	1984	1984.68	wild.ans	H2N6	nan	194	EPI_ISL_119108	'EPI_ISL_119108'	1	75847	81926	78779	52707	83974	46980	340	631
USA	2018	2018.866	wild.ans	H0N0	nan	12042	EPI_ISL_701668	'EPI_ISL_701668'	1	66596	81926	78779	93971	87200	91735	337	631
USA	2010	2010.438	wild.ans	H12N5	nan	409	EPI_ISL_133757	'EPI_ISL_133757'	6	66596	81926	56817	97698	45751	87264	336	630
USA	2008	2008.798	wild.ans	H11N9	nan	2424	EPI_ISL_85162	'EPI_ISL_85162'	1	66596	81926	56817	93971	85204	87264	340	629
USA	1994	1994.91	wild.gal	H2N2	nan	6368	EPI_ISL_118877	'EPI_ISL_118877'	2	65698	81926	78779	52707	83974	81938	206	631
USA	2010	2010.077	wild.ans	H2N3	nan	6432	EPI_ISL_216368	'EPI_ISL_216368'	3	66596	81926	78779	93971	45751	87264	341	631
USA	2012	2012.743	wild.ans	H11N9	nan	2427	EPI_ISL_189486	'EPI_ISL_189486'	1	66596	81926	56817	51806	87200	87264	340	629
USA	2017	2017.414	swine	H0N0	6B.1	7118	EPI_ISL_379289	'EPI_ISL_379289'	1	96335	58190	83667	55408	74274	47263	337	631
USA	2018	2018.386	wild.other	H13N6	nan	857	EPI_ISL_373079	'EPI_ISL_373079'	2	66596	81926	63442	76172	48504	66010	340	629
USA	2010	2010.605	wild.ans	H0N0	nan	651	EPI_ISL_141336	'EPI_ISL_141336'	1	66596	81926	56817	93971	45751	81938	360	632
USA	2020	2020.675	wild.other	H13N6	nan	4486	EPI_ISL_9589507	'EPI_ISL_9589507'	3	66596	77354	63442	76172	48504	66272	340	629
Netherlands	2011	2011.485	wild.other	H16N3	nan	4487	EPI_ISL_267771	'EPI_ISL_267771'	8	85152	77354	63442	76172	48504	66010	341	629
USA	2007	2007.926	wild.ans	H8N4	nan	860	EPI_ISL_63575	'EPI_ISL_63575'	2	66596	81926	78779	51806	85634	87264	337	630
USA	2015	2015.526	swine	H0N0	6B.1	8770	EPI_ISL_243766	'EPI_ISL_243766'	1	96335	58190	83667	55408	74274	47263	341	632
Georgia	2012	2012.022	wild.other	H16N3	nan	4491	EPI_ISL_189701	'EPI_ISL_189701'	1	85152	77354	63442	76172	48504	66272	341	629
Japan	1957	1957.414	Human	H2N2	nan	259	EPI_ISL_89007	'EPI_ISL_89007'	7	76546	92783	56817	75933	66778	57959	216	631
USA	2018	2018.901	wild.ans	H11N9	nan	2434	EPI_ISL_701618	'EPI_ISL_701618'	1	66596	81926	56817	97698	86500	81938	340	629
Georgia	2012	2012.973	wild.ans	H2N3	nan	6438	EPI_ISL_267293	'EPI_ISL_267293'	1	85152	68697	63442	76643	48916	66685	341	631
Australia	2013	2013.247	wild.ans	H2N2	nan	6439	EPI_ISL_14769896	'EPI_ISL_14769896'	7	78127	68697	63442	76643	48916	66685	190	631
USA	2010	2010.827	wild.ans	H11N9	nan	2439	EPI_ISL_134942	'EPI_ISL_134942'	2	66596	81926	78779	93971	85645	81938	340	629
Iceland	2011	2011.814	wild.other	H2N5	nan	2441	EPI_ISL_148214	'EPI_ISL_148214'	10	66596	81926	56817	96748	45751	87264	336	631
Japan	2001	2001.5	Dom.ans	H2N3	nan	6138	EPI_ISL_644	'EPI_ISL_644'	1	85152	68697	63442	76643	48916	66685	341	631
China	2018	2018.915	Dom.gal	H0N0	nan	12419	EPI_ISL_696623	'EPI_ISL_696623'	2	85152	63357	63442	76643	48916	66685	341	630
USA	1957	1957.5	Human	H2N2	nan	259	EPI_ISL_19108	'EPI_ISL_19108'	6	76546	92783	56817	75933	66778	57959	216	631
China	2013	2013.666	Dom.gal	H0N0	nan	10583	EPI_ISL_173488	'EPI_ISL_173488'	2	85152	68697	63442	76643	48916	66685	349	633
USA	2015	2015.696	wild.ans	H2N9	nan	6139	EPI_ISL_256484	'EPI_ISL_256484'	1	66596	81926	56817	98462	87200	81938	340	631
USA	1999	1999.392	wild.other	H0N0	3C.3a1	2444	EPI_ISL_99512	'EPI_ISL_99512'	1	66596	81926	52811	96027	85204	87264	341	632
Sweden	2002	2002.833	wild.ans	H11N9	nan	2447	EPI_ISL_189396	'EPI_ISL_189396'	1	78127	68697	63442	76643	48916	81938	340	629
USA	2011	2011.619	wild.ans	H0N0	3C.3a1	2453	EPI_ISL_133587	'EPI_ISL_133587'	1	65698	81926	78779	97698	45751	87264	341	632
Canada	2017	2017.611	wild.ans	H11N9	nan	12011	EPI_ISL_328299	'EPI_ISL_328299'	1	66596	81926	56817	49435	87200	92332	340	629
USA	2018	2018.386	wild.other	H12N1	nan	5598	EPI_ISL_373052	'EPI_ISL_373052'	2	66596	81926	78779	49435	87200	92119	44	630
Sweden	2002	2002.5	wild.ans	H2N3	nan	6443	EPI_ISL_122037	'EPI_ISL_122037'	2	85152	68697	63442	76643	48916	66685	341	631
USA	2015	2015.614	wild.ans	H11N9	nan	2466	EPI_ISL_230082	'EPI_ISL_230082'	2	66596	81926	63442	49435	87200	46601	340	629
Chile	2016	2016.948	wild.other	H13N9	nan	415	EPI_ISL_327625	'EPI_ISL_327625'	1	66596	81926	63442	76172	48504	-57	340	629
China	2013	2013.266	Dom.ans	H0N0	nan	10881	EPI_ISL_200114	'EPI_ISL_200114'	1	85152	63357	63442	76643	48916	66685	340	628
Bangladesh	2011	2011.26	Dom.ans	H2N4	nan	6143	EPI_ISL_149694	'EPI_ISL_149694'	3	85152	68697	63442	76643	48916	81938	337	631
USA	2012	2012.634	wild.ans	H2N3	nan	6444	EPI_ISL_150340	'EPI_ISL_150340'	8	66596	81926	63442	98243	87200	87264	341	631
USA	2013	2013.712	wild.other	H16N3	nan	4508	EPI_ISL_257297	'EPI_ISL_257297'	1	85152	81926	63442	76172	48504	66010	341	629
China	2014	2014.452	Dom.gal	H0N0	nan	10992	EPI_ISL_180139	'EPI_ISL_180139'	1	85152	63357	63442	76643	48916	66685	341	628
Netherlands	2013	2013.54	wild.other	H13N8	nan	2470	EPI_ISL_267305	'EPI_ISL_267305'	3	85152	77354	63442	76172	48504	66010	335	629
China	2014	2014.03	Dom.gal	H0N0	nan	10628	EPI_ISL_181913	'EPI_ISL_181913'	6	85152	63357	63442	76643	48916	66685	349	633
Singapore	1957	1957.5	Human	H2N2	nan	259	EPI_ISL_22829	'EPI_ISL_22829'	8	76546	92783	56817	75933	66778	57959	216	631
Chile	2016	2016.948	wild.other	H13N9	nan	883	EPI_ISL_327621	'EPI_ISL_327621'	16	66596	81926	56817	93971	45751	87264	340	629
USA	2007	2007.584	wild.ans	H12N5	nan	416	EPI_ISL_75710	'EPI_ISL_75710'	1	66596	81926	56817	52707	45751	81938	336	630
Sweden	2002	2002.849	wild.ans	H8N4	nan	417	EPI_ISL_189465	'EPI_ISL_189465'	1	85152	68697	63442	76643	48916	66685	337	630
USA	2003	2003.5	wild.ans	H2N3	nan	6446	EPI_ISL_28755	'EPI_ISL_28755'	8	66596	81926	78779	96253	45751	87264	341	631
USA	2017	2017.389	wild.other	H13N6	nan	885	EPI_ISL_309426	'EPI_ISL_309426'	4	85152	81926	63442	76172	48504	66010	340	629
Germany	1984	1984.5	Dom.gal	H2N2	nan	6447	EPI_ISL_118847	'EPI_ISL_118847'	2	85152	77354	54233	76643	48916	66685	185	631
USA	2008	2008.388	wild.other	H11N9	nan	2473	EPI_ISL_142489	'EPI_ISL_142489'	1	66596	81926	78779	52707	85204	87264	340	629
Sweden	2005	2005.5	wild.ans	H2N3	nan	6336	EPI_ISL_122091	'EPI_ISL_122091'	4	85152	68697	63442	76643	48916	66685	341	631
Canada	1984	1984.604	wild.ans	H2N3	nan	274	EPI_ISL_119109	'EPI_ISL_119109'	1	76124	81926	78779	52707	84993	47237	341	631
USA	2019	2019.729	wild.other	H16N3	nan	4514	EPI_ISL_14767365	'EPI_ISL_14767365'	15	85152	81926	63442	76172	48504	66010	341	629
VietNam	2013	2013.507	Dom.ans	H0N0	nan	9678	EPI_ISL_387797	'EPI_ISL_387797'	1	85152	62552	63442	76643	48916	66685	340	631
Japan	2006	2006.5	Dom.ans	H2N3	nan	6449	EPI_ISL_288006	'EPI_ISL_288006'	1	85152	68697	63442	76643	48916	66685	341	631
Georgia	2011	2011.822	wild.other	H13N6	nan	2477	EPI_ISL_189691	'EPI_ISL_189691'	1	85152	77354	63442	76172	48504	66272	340	629
USA	2016	2016.361	wild.other	H11N5	nan	418	EPI_ISL_279226	'EPI_ISL_279226'	4	66596	81926	56817	49435	45751	81938	336	629
USA	2012	2012.145	wild.ans	H2N3	nan	6450	EPI_ISL_216102	'EPI_ISL_216102'	1	66596	81926	56817	51806	86500	81938	341	631
USA	1998	1998.5	wild.ans	H2N3	nan	275	EPI_ISL_8384	'EPI_ISL_8384'	1	66596	81926	56817	93971	48005	87264	341	631
China	2014	2014.26	Dom.gal	H0N0	nan	11783	EPI_ISL_179978	'EPI_ISL_179978'	1	85152	63357	63442	76643	48916	66685	340	628
USA	2021	2021.608	wild.ans	H2N5	nan	2480	EPI_ISL_6795388	'EPI_ISL_6795388'	1	66596	81926	78779	98243	87200	91735	336	631
USA	2015	2015.592	wild.ans	H11N9	nan	2481	EPI_ISL_261429	'EPI_ISL_261429'	1	66596	81926	78779	52707	87200	81938	340	629
Mongolia	2018	2018.671	Dom.ans	H12N5	nan	894	EPI_ISL_368637	'EPI_ISL_368637'	3	85152	68697	63442	76643	48916	66685	336	630
USA	1999	1999.392	wild.other	H0N0	nan	2483	EPI_ISL_131313	'EPI_ISL_131313'	1	96184	81926	56817	96027	85204	66685	341	631
Bangladesh	2010	2010.71	Dom.ans	H11N3	nan	4519	EPI_ISL_165781	'EPI_ISL_165781'	3	78127	68697	63442	76643	48916	81938	341	629
China	2014	2014.299	Dom.gal	H0N0	nan	12096	EPI_ISL_180033	'EPI_ISL_180033'	1	85152	63357	63442	76643	48916	66685	340	628
USA	2006	2006.852	wild.ans	H11N3	nan	4520	EPI_ISL_83494	'EPI_ISL_83494'	1	66596	81926	78779	93971	45751	90130	341	629
Chile	2013	2013.811	wild.other	H11N9	nan	2486	EPI_ISL_225000	'EPI_ISL_225000'	4	66596	81926	52811	93971	45751	87264	340	629
USA	2012	2012.038	wild.ans	H0N0	nan	276	EPI_ISL_158546	'EPI_ISL_158546'	1	66596	81926	78779	50791	90388	46522	339	632
Canada	2006	2006.63	wild.ans	H2N3	nan	6452	EPI_ISL_64382	'EPI_ISL_64382'	2	66596	81926	78779	96253	90230	87264	341	631
USA	2006	2006.386	wild.other	H13N9	nan	2490	EPI_ISL_33859	'EPI_ISL_33859'	2	85152	81926	63442	76172	48504	66010	340	629
Canada	2005	2005.636	wild.ans	H11N2	nan	4523	EPI_ISL_64900	'EPI_ISL_64900'	1	66596	81926	56817	93971	45751	81938	201	629
USA	2008	2008.587	wild.ans	H8N4	nan	898	EPI_ISL_141103	'EPI_ISL_141103'	5	66596	81926	56817	51223	45751	87264	337	630
Netherlands	2007	2007.507	wild.other	H0N0	nan	7149	EPI_ISL_329026	'EPI_ISL_329026'	1	85152	77354	63442	76172	48504	66010	341	633
USA	2001	2001.389	wild.other	H13N6	nan	6145	EPI_ISL_397505	'EPI_ISL_397505'	1	85152	81926	63442	76172	65622	66422	340	629
USA	2012	2012.686	wild.ans	H11N3	nan	4524	EPI_ISL_189535	'EPI_ISL_189535'	1	66596	81926	78779	98462	86022	87264	341	629
USA	2008	2008.669	wild.ans	H12N4	nan	4525	EPI_ISL_141138	'EPI_ISL_141138'	1	66596	81926	56817	97698	86500	81938	337	630
Japan	2006	2006.5	Dom.ans	H11N9	nan	2110	EPI_ISL_291130	'EPI_ISL_291130'	2	85152	68697	63442	76643	48916	66685	340	629
USA	2009	2009.74	wild.ans	H11N9	nan	2495	EPI_ISL_142564	'EPI_ISL_142564'	2	66596	81926	78779	96748	45751	87264	340	629
China	2018	2018.822	Dom.ans	H0N0	2.3.4.4h	10588	EPI_ISL_707461	'EPI_ISL_707461'	1	85152	63357	63442	76643	48916	66685	341	631
USA	2009	2009.792	wild.ans	H0N0	3C.3a1	2498	EPI_ISL_95439	'EPI_ISL_95439'	1	66596	81926	56817	51806	45751	90130	341	632
China	2016	2016.776	Dom.ans	H0N0	2.3.4.4e	8678	EPI_ISL_707413	'EPI_ISL_707413'	1	85152	66924	63442	76643	48916	66685	340	631
China	2014	2014.496	Dom.gal	H0N0	nan	11530	EPI_ISL_180092	'EPI_ISL_180092'	1	85152	63357	63442	76643	48916	66685	340	628
Netherlands	2014	2014.559	wild.other	H16N3	nan	4529	EPI_ISL_329047	'EPI_ISL_329047'	1	85152	77354	63442	76172	48504	66010	341	629
USA	1978	1978.5	Dom.ans	H2N3	nan	7155	EPI_ISL_243352	'EPI_ISL_243352'	1	76124	81926	78766	95628	48484	46980	341	631
USA	1994	1994.389	wild.other	H0N0	nan	908	EPI_ISL_99520	'EPI_ISL_99520'	1	65698	81926	78779	95789	85204	81938	333	632
USA	2013	2013.397	wild.other	H11N8	nan	2511	EPI_ISL_397692	'EPI_ISL_397692'	6	66596	81926	52811	93971	45751	87264	332	629
Netherlands	2014	2014.523	wild.other	H13N6	nan	4531	EPI_ISL_243631	'EPI_ISL_243631'	13	85152	77354	63442	76172	48504	66010	340	629
USA	2008	2008.683	wild.other	H16N3	nan	4411	EPI_ISL_208684	'EPI_ISL_208684'	8	85152	77354	63442	76172	48504	66010	341	629
Iceland	2010	2010.389	wild.other	H11N2	nan	4532	EPI_ISL_137660	'EPI_ISL_137660'	1	85152	68697	63442	76643	48916	66685	191	629
USA	2006	2006.381	wild.ans	H2N3	nan	10671	EPI_ISL_139445	'EPI_ISL_139445'	1	65698	81926	78779	96748	48005	87264	341	631
USA	2018	2018.732	wild.other	H13N6	nan	910	EPI_ISL_14767321	'EPI_ISL_14767321'	1	85152	81926	63442	76172	48504	66010	340	629
USA	2017	2017.644	wild.ans	H0N0	3C.3a1	913	EPI_ISL_502672	'EPI_ISL_502672'	1	66596	81926	56817	49435	87200	81938	340	632
Canada	2006	2006.589	wild.ans	H0N0	nan	4534	EPI_ISL_99303	'EPI_ISL_99303'	1	66596	81926	78779	-33	-29	81938	332	632
Canada	2007	2007.655	wild.ans	H0N0	nan	4536	EPI_ISL_99261	'EPI_ISL_99261'	2	66596	81926	78779	97698	85645	87264	353	632
USA	2010	2010.945	wild.ans	H12N4	nan	4537	EPI_ISL_134993	'EPI_ISL_134993'	1	66596	81926	56817	98462	90238	87264	337	630
USA	2017	2017.414	swine	H0N0	6B.1	6932	EPI_ISL_373552	'EPI_ISL_373552'	2	96335	58190	52343	55408	74274	47263	337	631
Australia	2014	2014.162	wild.unknown	H2N2	nan	6458	EPI_ISL_14769267	'EPI_ISL_14769267'	1	78127	68697	63442	76643	48916	66685	190	631
Brazil	1990	1990.293	wild.other	H2N1	nan	278	EPI_ISL_8918	'EPI_ISL_8918'	1	65698	81926	78779	54859	83974	86758	44	631
Sweden	2005	2005.5	wild.ans	H2N9	nan	6149	EPI_ISL_122086	'EPI_ISL_122086'	1	78127	68697	63442	76643	48916	81938	340	631
USA	2015	2015.868	wild.ans	H2N9	nan	6150	EPI_ISL_254857	'EPI_ISL_254857'	1	66596	81926	56817	49435	45751	46390	340	631
USA	1977	1977.5	wild.other	H13N6	nan	421	EPI_ISL_132863	'EPI_ISL_132863'	1	85152	81926	56817	76172	48504	66422	340	629
USA	1985	1985.041	wild.ans	H11N9	nan	2523	EPI_ISL_5848	'EPI_ISL_5848'	1	96177	81926	78779	52707	85000	46980	340	629
USA	2012	2012.719	wild.ans	H8N4	nan	926	EPI_ISL_208099	'EPI_ISL_208099'	3	66596	81926	63442	76643	84682	90130	337	630
Antarctica	2013	2013.104	wild.other	H11N2	nan	5618	EPI_ISL_161827	'EPI_ISL_161827'	4	76114	80373	56817	93883	83974	47237	187	629
USA	2016	2016.585	wild.ans	H8N4	nan	927	EPI_ISL_294005	'EPI_ISL_294005'	2	66596	81926	78779	49435	87200	90130	337	630
USA	2014	2014.8	wild.ans	H0N0	nan	2529	EPI_ISL_222160	'EPI_ISL_222160'	1	66596	81926	52811	96748	86500	81938	337	631
USA	2018	2018.97	Human	H0N0	6B.1A.6	8923	EPI_ISL_372086	'EPI_ISL_372086'	1	57163	50672	98464	55408	74274	47263	337	631
USA	2010	2010.874	wild.ans	H11N9	nan	2532	EPI_ISL_135056	'EPI_ISL_135056'	1	66596	81926	56817	52707	87200	90130	340	629
USA	2017	2017.658	wild.ans	H8N4	nan	933	EPI_ISL_502682	'EPI_ISL_502682'	4	66596	81926	78779	50791	86500	90130	337	630
Asia-Russia	1998	1998.5	Dom.ans	H13N6	nan	934	EPI_ISL_550	'EPI_ISL_550'	2	85152	81926	63442	76172	48504	66272	340	629
USA	2010	2010.614	wild.other	H16N3	nan	4551	EPI_ISL_133775	'EPI_ISL_133775'	2	66596	81926	63442	76172	48504	66010	341	629
Canada	2010	2010.611	wild.ans	H0N0	nan	665	EPI_ISL_137806	'EPI_ISL_137806'	1	66596	81926	56817	93971	85204	87264	340	632
USA	2010	2010.753	wild.ans	H11N9	nan	2539	EPI_ISL_134963	'EPI_ISL_134963'	1	66596	81926	56817	52707	45751	81938	340	629
Australia	2015	2015.951	wild.ans	H11N2	nan	4552	EPI_ISL_14769877	'EPI_ISL_14769877'	2	78127	68697	63442	52707	48916	66685	190	629
China	2014	2014.137	Dom.gal	H0N0	nan	10999	EPI_ISL_176166	'EPI_ISL_176166'	1	85152	63357	63442	76643	48916	66685	341	628
USA	2012	2012.667	wild.ans	H0N0	nan	4553	EPI_ISL_189516	'EPI_ISL_189516'	1	66596	81926	78779	93971	87200	81938	340	632
USA	2019	2019.74	wild.ans	H0N0	nan	10818	EPI_ISL_14767435	'EPI_ISL_14767435'	1	66596	81926	52811	49435	87200	90130	341	631
USA	2013	2013.397	wild.other	H0N0	nan	12067	EPI_ISL_397516	'EPI_ISL_397516'	1	66596	81926	52811	93971	45751	87264	341	640
USA	2000	2000.5	wild.ans	H2N3	nan	280	EPI_ISL_26428	'EPI_ISL_26428'	1	66596	81926	56817	93971	45751	87264	341	631
USA	2010	2010.471	wild.ans	H0N0	nan	4556	EPI_ISL_133957	'EPI_ISL_133957'	1	66596	81926	78779	-34	86022	90130	340	632
Canada	2017	2017.611	wild.ans	H0N0	nan	729	EPI_ISL_328309	'EPI_ISL_328309'	1	66596	81926	78779	93971	87200	91735	324	632
Netherlands	2009	2009.518	wild.other	H16N3	nan	4557	EPI_ISL_243571	'EPI_ISL_243571'	1	85152	77354	63442	76172	48504	66010	341	629
China	2018	2018.781	Dom.gal	H0N0	nan	12379	EPI_ISL_697087	'EPI_ISL_697087'	1	85152	63357	63442	76643	48916	66685	341	630
USA	2011	2011.038	wild.ans	H11N9	nan	2548	EPI_ISL_135041	'EPI_ISL_135041'	2	66596	81926	78779	51288	85645	81938	340	629
Sweden	2006	2006.814	wild.ans	H0N0	nan	6155	EPI_ISL_189364	'EPI_ISL_189364'	1	78127	68697	63442	76643	48916	66685	340	633
USA	2008	2008.374	wild.other	H0N0	nan	4560	EPI_ISL_131491	'EPI_ISL_131491'	1	66596	81926	56817	52707	45751	81938	340	632
USA	2018	2018.912	wild.ans	H0N0	nan	8005	EPI_ISL_701659	'EPI_ISL_701659'	1	66596	81926	56817	96748	86500	81938	341	628
USA	2008	2008.413	wild.other	H0N0	nan	197	EPI_ISL_142424	'EPI_ISL_142424'	1	66596	81926	78779	52707	85204	87264	336	631
USA	2008	2008.697	wild.ans	H0N0	3C.3a1	947	EPI_ISL_141122	'EPI_ISL_141122'	1	65698	81926	56817	98396	45751	87264	339	632
China	2013	2013.666	Dom.ans	H0N0	nan	10123	EPI_ISL_179739	'EPI_ISL_179739'	1	78127	68697	63442	76643	48916	66685	341	632
USA	2006	2006.5	wild.ans	H0N0	nan	7174	EPI_ISL_142361	'EPI_ISL_142361'	1	66596	81926	78779	97698	85645	87264	337	636
USA	1986	1986.811	wild.ans	H8N2	nan	2559	EPI_ISL_21004	'EPI_ISL_21004'	1	66596	81926	78779	52707	83927	46980	208	631
Japan	2015	2015.827	Dom.ans	H12N5	nan	949	EPI_ISL_239415	'EPI_ISL_239415'	2	78127	81926	63442	96253	48916	81938	336	630
USA	2000	2000.415	wild.other	H16N3	nan	4563	EPI_ISL_142068	'EPI_ISL_142068'	1	85152	81926	78779	76172	65622	66422	341	629
China	2018	2018.989	Dom.ans	H0N0	nan	10533	EPI_ISL_697138	'EPI_ISL_697138'	1	85152	68697	63442	76643	48916	66685	340	631
Netherlands	2010	2010.551	wild.other	H13N2	nan	2564	EPI_ISL_243598	'EPI_ISL_243598'	1	85152	77354	63442	76172	48504	66272	191	629
USA	2016	2016.366	wild.other	H11N9	nan	2566	EPI_ISL_279265	'EPI_ISL_279265'	2	66596	77354	56817	93971	45751	87264	340	629
USA	1989	1989.797	wild.ans	H0N0	nan	6467	EPI_ISL_87500	'EPI_ISL_87500'	1	65698	81926	78779	95666	83974	47229	339	636
USA	2011	2011.033	wild.ans	H0N0	nan	7178	EPI_ISL_134910	'EPI_ISL_134910'	1	66596	81926	78779	98462	45751	87264	339	628
Canada	2010	2010.707	wild.ans	H0N0	nan	4567	EPI_ISL_137862	'EPI_ISL_137862'	2	66596	81926	56817	49435	85204	87264	340	632
Netherlands	2016	2016.596	wild.other	H13N2	nan	426	EPI_ISL_328978	'EPI_ISL_328978'	7	85152	77354	63442	76172	48504	66272	191	629
USA	2013	2013.386	wild.other	H11N7	nan	960	EPI_ISL_371847	'EPI_ISL_371847'	4	66596	81926	52811	93971	87200	87264	339	629
USA	2015	2015.973	wild.ans	H11N3	nan	4568	EPI_ISL_254858	'EPI_ISL_254858'	1	66596	81926	56817	49435	87200	90130	341	629
USA	2010	2010.556	wild.ans	H0N0	nan	962	EPI_ISL_137985	'EPI_ISL_137985'	2	66596	81926	78779	97698	45751	90130	340	632
Sweden	2009	2009.855	wild.ans	H11N9	nan	2575	EPI_ISL_189420	'EPI_ISL_189420'	3	85152	68697	63442	76643	48916	66685	340	629
USA	2014	2014.378	wild.other	H0N0	nan	2576	EPI_ISL_397709	'EPI_ISL_397709'	1	66596	81926	78779	93971	45751	87264	337	631
USA	2016	2016.891	wild.ans	H8N4	nan	427	EPI_ISL_378303	'EPI_ISL_378303'	1	66596	81926	56817	93971	87200	90130	337	630
China	2018	2018.819	Dom.gal	H0N0	nan	8637	EPI_ISL_697411	'EPI_ISL_697411'	1	85152	63357	63442	76643	48916	66685	340	630
China	2018	2018.647	Dom.ans	H0N0	nan	12314	EPI_ISL_697135	'EPI_ISL_697135'	3	85152	63357	63442	76643	48916	66685	341	630
USA	2005	2005.644	wild.ans	H0N0	nan	283	EPI_ISL_216385	'EPI_ISL_216385'	1	66596	81926	78779	96027	45748	87264	336	629
USA	2017	2017.86	wild.ans	H2N3	nan	6471	EPI_ISL_376257	'EPI_ISL_376257'	2	66596	81926	78779	49435	86500	92119	341	631
USA	2005	2005.397	wild.other	H11N8	nan	2587	EPI_ISL_142350	'EPI_ISL_142350'	1	66596	81926	52811	52707	45450	81938	349	629
USA	2006	2006.608	wild.ans	H2N3	nan	6472	EPI_ISL_85085	'EPI_ISL_85085'	2	66596	81926	78779	52707	45500	87264	341	631
Canada	2009	2009.638	wild.ans	H2N3	nan	6474	EPI_ISL_99249	'EPI_ISL_99249'	3	65547	81926	52811	96253	45751	87264	341	631
USA	2010	2010.904	wild.ans	H11N0	nan	4577	EPI_ISL_125802	'EPI_ISL_125802'	1	66596	81926	78779	51806	87200	87264	341	629
USA	2004	2004.374	wild.other	H13N9	nan	969	EPI_ISL_327509	'EPI_ISL_327509'	3	85152	81926	63442	76172	65622	66422	340	629
USA	2020	2020.407	wild.other	H11N5	nan	284	EPI_ISL_4058002	'EPI_ISL_4058002'	1	66596	81926	78779	49435	87200	46670	336	629
China	2016	2016.079	Dom.other	H2N8	nan	5634	EPI_ISL_252838	'EPI_ISL_252838'	1	85152	68697	63442	76643	48916	66685	349	631
China	2014	2014.241	Dom.gal	H0N0	nan	12060	EPI_ISL_181955	'EPI_ISL_181955'	2	85152	63357	63442	76643	48916	66685	340	633
Sweden	2006	2006.778	wild.ans	H8N4	nan	428	EPI_ISL_189334	'EPI_ISL_189334'	3	78127	68697	63442	76643	48916	81938	337	630
USA	2009	2009.932	wild.ans	H2N3	nan	6475	EPI_ISL_95386	'EPI_ISL_95386'	1	66596	81926	52811	93971	45500	81938	341	631
USA	2021	2021.414	wild.other	H16N3	nan	4578	EPI_ISL_14777715	'EPI_ISL_14777715'	3	85152	81926	63442	76172	48504	66010	341	629
Canada	1998	1998.608	wild.ans	H2N3	nan	285	EPI_ISL_8724	'EPI_ISL_8724'	3	66596	81926	56817	93971	85000	87264	341	631
USA	2011	2011.038	wild.ans	H0N0	nan	7192	EPI_ISL_135037	'EPI_ISL_135037'	1	66596	81926	78779	96748	87200	87264	340	628
USA	2020	2020.407	wild.other	H11N9	nan	2606	EPI_ISL_4057502	'EPI_ISL_4057502'	3	66596	81926	56817	49435	87200	90130	340	629
Sweden	2003	2003.5	wild.ans	H2N7	nan	5637	EPI_ISL_122080	'EPI_ISL_122080'	1	85152	68697	63442	76643	48916	66685	339	631
China	2014	2014.005	Human	H0N0	nan	8958	EPI_ISL_163957	'EPI_ISL_163957'	1	101205	92864	63442	55408	74274	47263	337	631
USA	2017	2017.381	wild.other	H0N0	Am_nonGsGD	2609	EPI_ISL_303850	'EPI_ISL_303850'	1	66596	81926	78779	49435	87200	90130	341	631
China	2017	2017.641	Dom.ans	H0N0	2.3.4.4b	8576	EPI_ISL_707670	'EPI_ISL_707670'	8	85152	68697	63442	76643	48916	66685	340	631
Belgium	2017	2017.745	wild.ans	H11N9	nan	2610	EPI_ISL_502598	'EPI_ISL_502598'	1	85152	68697	63442	76643	48916	66685	340	629
VietNam	2008	2008.5	Dom.ans	H11N9	nan	2616	EPI_ISL_89572	'EPI_ISL_89572'	1	85152	68697	63442	76643	48916	66685	340	629
Russia	2019	2019.803	Dom.ans	H11N6	nan	2619	EPI_ISL_697685	'EPI_ISL_697685'	1	85152	68697	63442	76643	48916	66685	340	629
Chile	2016	2016.189	wild.ans	H11N9	nan	2621	EPI_ISL_327592	'EPI_ISL_327592'	3	78006	81926	56817	54859	83974	86758	340	629
Canada	2007	2007.718	wild.ans	H0N0	nan	4584	EPI_ISL_131714	'EPI_ISL_131714'	1	66596	81926	78779	52707	85204	81938	340	632
Canada	1980	1980.634	wild.ans	H2N3	nan	286	EPI_ISL_119104	'EPI_ISL_119104'	2	66596	81926	78779	95628	83974	81938	341	631
USA	2008	2008.585	wild.ans	H2N3	nan	5641	EPI_ISL_141257	'EPI_ISL_141257'	2	66596	81926	56817	96253	90238	90130	341	631
Canada	2019	2019.638	wild.ans	H12N5	nan	431	EPI_ISL_501814	'EPI_ISL_501814'	1	66596	81926	78779	51576	87200	81938	336	630
Sweden	2006	2006.767	wild.ans	H12N5	nan	984	EPI_ISL_189398	'EPI_ISL_189398'	1	85152	68697	63442	76643	48916	81938	336	630
USA	2008	2008.899	wild.ans	H8N4	nan	986	EPI_ISL_180950	'EPI_ISL_180950'	1	66596	81926	56817	96748	45751	87264	337	630
Sweden	2008	2008.866	wild.ans	H0N0	nan	5642	EPI_ISL_158184	'EPI_ISL_158184'	1	85152	68697	63442	76643	48916	66685	341	632
USA	2018	2018.904	Dom.gal	H2N2	nan	6487	EPI_ISL_4073118	'EPI_ISL_4073118'	1	66596	81926	78779	52707	48005	81938	206	631
USA	2000	2000.5	wild.ans	H11N2	nan	4591	EPI_ISL_141309	'EPI_ISL_141309'	1	65618	81926	78779	52707	45751	81938	206	629
USA	2008	2008.836	wild.ans	H12N5	nan	433	EPI_ISL_94241	'EPI_ISL_94241'	1	66596	81926	56817	51576	45751	87264	336	630
China	2011	2011.866	Dom.ans	H11N9	nan	2639	EPI_ISL_143951	'EPI_ISL_143951'	3	78127	68697	63442	76614	48916	66685	340	629
USA	2017	2017.414	swine	H0N0	nan	7911	EPI_ISL_373581	'EPI_ISL_373581'	2	96335	58190	83667	55408	74274	47263	341	631
USA	2012	2012.776	wild.other	H13N6	nan	991	EPI_ISL_208080	'EPI_ISL_208080'	3	85152	81926	63442	76172	48504	66010	340	629
USA	1994	1994.389	wild.other	H0N0	3C.3a1	993	EPI_ISL_99521	'EPI_ISL_99521'	1	65698	81926	78779	93883	85204	46942	337	632
USA	2010	2010.666	wild.ans	H11N9	nan	2644	EPI_ISL_141255	'EPI_ISL_141255'	1	66596	81926	78779	98462	45751	81938	340	629
USA	2009	2009.627	wild.other	H13N6	nan	12138	EPI_ISL_78709	'EPI_ISL_78709'	2	66596	68697	63442	76172	48504	66010	340	629
USA	2011	2011.63	wild.ans	H0N0	nan	4598	EPI_ISL_133631	'EPI_ISL_133631'	3	65698	81926	78779	97698	45751	46522	363	632
Canada	1980	1980.637	wild.ans	H2N3	nan	287	EPI_ISL_119106	'EPI_ISL_119106'	2	75758	81926	78779	52707	85000	46980	341	631
USA	2008	2008.874	wild.ans	H11N2	nan	4600	EPI_ISL_94189	'EPI_ISL_94189'	2	65547	81926	56817	96253	86022	87264	201	629
USA	2010	2010.564	wild.ans	H0N0	nan	995	EPI_ISL_137478	'EPI_ISL_137478'	2	66596	81926	78779	93971	45751	90130	360	632
USA	2017	2017.066	wild.ans	H11N3	nan	4601	EPI_ISL_294166	'EPI_ISL_294166'	1	66596	81926	52811	49435	87200	90130	341	629
China	2018	2018.723	Dom.ans	H0N0	nan	10902	EPI_ISL_707576	'EPI_ISL_707576'	6	85152	63357	63442	76643	48916	66685	341	630
USA	2013	2013.712	wild.other	H13N2	nan	4602	EPI_ISL_257285	'EPI_ISL_257285'	1	66596	81926	63442	76172	48504	66010	190	629
Sweden	2002	2002.5	wild.ans	H2N1	nan	6167	EPI_ISL_122038	'EPI_ISL_122038'	1	85152	68697	63442	76643	48916	81938	31	631
USA	2017	2017.748	wild.ans	H11N3	nan	4603	EPI_ISL_376335	'EPI_ISL_376335'	1	66596	81926	78779	49435	87200	92332	341	629
Sweden	2009	2009.825	wild.ans	H11N9	nan	2655	EPI_ISL_189431	'EPI_ISL_189431'	10	85152	68697	63442	76643	48916	66685	340	629
USA	1999	1999.392	wild.other	H0N0	3C.3a1	437	EPI_ISL_99374	'EPI_ISL_99374'	1	66596	81926	52811	96232	85204	66685	339	632
Netherlands	2015	2015.901	wild.other	H16N3	nan	4606	EPI_ISL_328987	'EPI_ISL_328987'	1	85152	77354	63442	76172	48504	66272	341	629
Canada	1988	1988.672	wild.ans	H2N1	nan	288	EPI_ISL_5781	'EPI_ISL_5781'	2	65698	81926	54105	93971	48470	46980	44	631
China	2013	2013.975	Dom.ans	H0N0	nan	7211	EPI_ISL_181736	'EPI_ISL_181736'	1	78127	68697	63442	76643	48916	66685	341	628
Netherlands	2010	2010.532	wild.other	H13N8	nan	2662	EPI_ISL_243547	'EPI_ISL_243547'	5	85152	77354	63442	76172	48504	66272	335	629
China	2013	2013.992	Dom.gal	H0N0	nan	10634	EPI_ISL_181784	'EPI_ISL_181784'	1	85152	63357	63442	76643	48916	66685	349	633
USA	2010	2010.395	wild.other	H8N4	nan	998	EPI_ISL_397539	'EPI_ISL_397539'	4	66596	81926	56817	49435	85204	90130	337	630
USA	2009	2009.91	wild.ans	H8N4	nan	999	EPI_ISL_95394	'EPI_ISL_95394'	1	66596	81926	56817	51701	45751	81938	337	630
USA	2019	2019.381	wild.other	H11N1	nan	4609	EPI_ISL_505572	'EPI_ISL_505572'	1	66596	81926	56817	97698	87200	91735	44	629
USA	2007	2007.668	wild.ans	H0N0	nan	4610	EPI_ISL_85203	'EPI_ISL_85203'	1	65698	81926	78779	96569	86022	46722	340	632
USA	2017	2017.704	wild.ans	H0N0	nan	6169	EPI_ISL_701641	'EPI_ISL_701641'	1	66596	81926	56817	49435	87200	46522	340	631
USA	2015	2015.934	wild.ans	H12N2	nan	5653	EPI_ISL_378305	'EPI_ISL_378305'	1	66596	81926	78779	96748	87200	81938	201	630
Chile	2016	2016.948	wild.other	H13N8	nan	1002	EPI_ISL_327624	'EPI_ISL_327624'	1	66596	77354	56817	76172	48504	66272	335	629
USA	2015	2015.227	swine	H0N0	nan	7894	EPI_ISL_4082084	'EPI_ISL_4082084'	1	96335	58190	88281	55408	74274	47263	341	631
USA	2016	2016.943	wild.ans	H11N9	nan	2674	EPI_ISL_369374	'EPI_ISL_369374'	1	66596	81926	56817	49435	87200	-28	340	629
USA	2002	2002.5	wild.ans	H0N0	nan	2676	EPI_ISL_141320	'EPI_ISL_141320'	1	65618	81926	56817	52707	45751	81938	337	631
USA	2009	2009.381	wild.other	H8N4	nan	1005	EPI_ISL_371804	'EPI_ISL_371804'	1	65698	81926	78779	93971	45751	81938	337	630
Belgium	2018	2018.658	wild.ans	H12N5	nan	1006	EPI_ISL_502613	'EPI_ISL_502613'	1	85152	68697	63442	76643	48916	81938	336	630
USA	2002	2002.655	Dom.ans	H0N0	nan	4616	EPI_ISL_87495	'EPI_ISL_87495'	1	66596	81926	56817	96198	83974	87264	352	632
USA	2015	2015.647	wild.other	H13N6	nan	1007	EPI_ISL_252208	'EPI_ISL_252208'	1	66596	81926	63442	76172	48504	66272	340	629
HongKong	2011	2011.5	wild.ans	H11N9	nan	2683	EPI_ISL_146360	'EPI_ISL_146360'	2	78127	68697	63442	76643	48916	66685	340	629
USA	2000	2000.393	wild.other	H11N2	nan	9755	EPI_ISL_142074	'EPI_ISL_142074'	3	78006	81926	56817	54859	83974	-3	206	629
Korea	2010	2010.162	wild.ans	H2N8	nan	6175	EPI_ISL_155060	'EPI_ISL_155060'	6	85152	68697	63442	76643	48916	81938	335	631
Australia	2015	2015.422	wild.ans	H8N4	nan	1013	EPI_ISL_14769889	'EPI_ISL_14769889'	1	78127	68697	63442	52707	48916	66685	337	630
Netherlands	2011	2011.468	wild.other	H16N3	nan	4619	EPI_ISL_267355	'EPI_ISL_267355'	3	85152	77354	63442	76172	48504	66010	341	629
Canada	2010	2010.71	wild.ans	H12N6	nan	4620	EPI_ISL_137866	'EPI_ISL_137866'	1	66596	81926	56817	97698	86500	87264	340	630
USA	2013	2013.386	wild.other	H0N0	nan	4287	EPI_ISL_397638	'EPI_ISL_397638'	1	66596	81926	52811	93971	45751	87264	341	629
Canada	2010	2010.682	wild.ans	H0N0	3C.3a1	1016	EPI_ISL_137663	'EPI_ISL_137663'	1	66596	81926	56817	96748	45751	87264	340	632
USA	2011	2011.5	Human	H0N0	6B.1	129	EPI_ISL_90554	'EPI_ISL_90554'	1	100528	92864	88763	55408	74274	47263	337	631
USA	2017	2017.6	wild.ans	H11N9	nan	2690	EPI_ISL_378269	'EPI_ISL_378269'	1	66596	81926	52811	52707	87200	92332	340	629
USA	2002	2002.408	wild.other	H11N3	nan	4622	EPI_ISL_397920	'EPI_ISL_397920'	2	66596	81926	56817	93971	45751	81938	341	629
USA	2016	2016.388	wild.other	H0N0	nan	4623	EPI_ISL_279239	'EPI_ISL_279239'	1	66596	81926	56817	49435	86500	81938	336	649
Netherlands	2014	2014.458	wild.other	H13N2	nan	442	EPI_ISL_243556	'EPI_ISL_243556'	5	85152	77354	63442	76172	48504	66272	191	629
USA	2011	2011.71	wild.ans	H0N0	3C.3a1	1018	EPI_ISL_220176	'EPI_ISL_220176'	1	66596	81926	56817	93971	45307	81938	340	632
Netherlands	2007	2007.877	wild.other	H11N1	nan	4625	EPI_ISL_329006	'EPI_ISL_329006'	1	85152	68697	63442	76643	48916	66685	29	629
Canada	2017	2017.329	swine	H0N0	nan	8461	EPI_ISL_378599	'EPI_ISL_378599'	1	96335	58190	87099	55408	65660	47263	341	631
USA	2007	2007.362	wild.ans	H2N2	nan	10677	EPI_ISL_139424	'EPI_ISL_139424'	1	66596	81926	78779	96534	45751	81938	201	631
USA	2011	2011.751	wild.ans	H11N9	nan	2703	EPI_ISL_158475	'EPI_ISL_158475'	1	65698	81926	56817	52707	87200	87264	340	629
Netherlands	1999	1999.5	wild.ans	H11N9	nan	2704	EPI_ISL_5829	'EPI_ISL_5829'	1	85152	68697	63442	76643	48916	66685	340	629
USA	2009	2009.362	wild.other	H11N8	nan	2705	EPI_ISL_142487	'EPI_ISL_142487'	3	66596	81926	56817	96253	86022	87264	333	629
USA	2007	2007.063	wild.ans	H11N9	nan	2708	EPI_ISL_83496	'EPI_ISL_83496'	2	66596	81926	56817	93971	45363	81938	340	629
USA	2009	2009.942	wild.ans	H2N3	nan	6505	EPI_ISL_141240	'EPI_ISL_141240'	1	66596	81926	56817	51576	87200	87264	341	631
USA	2018	2018.389	wild.other	H12N5	nan	443	EPI_ISL_373047	'EPI_ISL_373047'	1	66596	81926	56817	51806	87200	90130	336	630
China	2013	2013.685	Dom.ans	H0N0	nan	1025	EPI_ISL_179740	'EPI_ISL_179740'	1	78127	68697	63442	76643	48916	66685	341	632
Chile	2016	2016.306	wild.other	H16N3	nan	4629	EPI_ISL_326967	'EPI_ISL_326967'	5	66596	81926	52811	93971	45751	66272	341	629
Sweden	2003	2003.668	wild.ans	H8N4	nan	1029	EPI_ISL_189327	'EPI_ISL_189327'	1	85152	68697	63442	76643	48916	66685	337	630
USA	2010	2010.688	wild.other	H16N3	nan	4308	EPI_ISL_208128	'EPI_ISL_208128'	1	85152	81926	63442	76172	48504	66010	341	629
USA	1998	1998.375	wild.other	H2N1	nan	6361	EPI_ISL_119159	'EPI_ISL_119159'	1	66596	81926	52811	52707	83974	66685	44	631
Sweden	2009	2009.838	wild.ans	H11N9	nan	2716	EPI_ISL_189424	'EPI_ISL_189424'	2	85152	68697	63442	76643	48916	81938	340	629
USA	2012	2012.801	wild.ans	H0N0	nan	4631	EPI_ISL_189529	'EPI_ISL_189529'	1	66596	81926	52811	96748	86022	87264	340	632
Netherlands	2009	2009.553	wild.other	H16N3	nan	4632	EPI_ISL_197195	'EPI_ISL_197195'	5	85152	77354	63442	76172	48504	66010	341	629
China	2015	2015.5	wild.unknown	H11N9	nan	2717	EPI_ISL_205147	'EPI_ISL_205147'	3	85152	68697	63442	76643	48916	66685	340	629
USA	2008	2008.672	wild.ans	H0N0	nan	2719	EPI_ISL_141112	'EPI_ISL_141112'	1	66596	81926	56817	97698	45751	87264	337	631
USA	2018	2018.274	wild.ans	H8N4	nan	1031	EPI_ISL_393472	'EPI_ISL_393472'	1	66596	81926	78779	49435	86500	81938	337	630
USA	2009	2009.381	wild.other	H0N0	nan	7229	EPI_ISL_138054	'EPI_ISL_138054'	1	66596	81926	52811	52707	45751	87264	337	637
USA	2012	2012.041	wild.ans	H2N2	nan	6510	EPI_ISL_181026	'EPI_ISL_181026'	1	65698	81926	78779	96748	86500	46522	206	631
USA	2009	2009.578	wild.ans	H12N5	nan	445	EPI_ISL_216785	'EPI_ISL_216785'	1	66596	81926	78779	93971	45751	81938	336	630
USA	2018	2018.912	wild.ans	H0N0	nan	10678	EPI_ISL_701619	'EPI_ISL_701619'	1	66596	81926	63442	51288	87200	66507	340	620
Guatemala	2011	2011.915	wild.ans	H12N5	nan	446	EPI_ISL_257124	'EPI_ISL_257124'	1	66596	81926	56817	51549	87200	87264	336	630
Netherlands	2013	2013.51	wild.other	H16N3	nan	4634	EPI_ISL_243555	'EPI_ISL_243555'	4	85152	77354	63442	76172	48504	66010	341	629
USA	2017	2017.414	swine	H0N0	6B.1	7232	EPI_ISL_379327	'EPI_ISL_379327'	1	96335	58190	83667	55408	74274	47263	337	631
USA	1958	1958.5	Human	H2N2	nan	259	EPI_ISL_7059	'EPI_ISL_7059'	6	76546	92783	56817	75933	66778	57959	216	631
USA	2006	2006.395	wild.ans	H2N1	nan	10498	EPI_ISL_139408	'EPI_ISL_139408'	2	66596	81926	78779	96534	45751	81938	44	631
USA	2018	2018.734	wild.other	H13N6	nan	1037	EPI_ISL_388040	'EPI_ISL_388040'	1	85152	81926	63442	76172	48504	66010	340	629
China	2017	2017.03	Dom.gal	H0N0	nan	10883	EPI_ISL_699500	'EPI_ISL_699500'	1	85152	63357	63442	76643	48916	66685	341	630
Russia	2018	2018.704	wild.ans	H8N4	nan	1039	EPI_ISL_337411	'EPI_ISL_337411'	1	85152	68697	63442	76643	48916	81938	337	630
Sweden	2006	2006.816	wild.ans	H0N0	nan	1044	EPI_ISL_158271	'EPI_ISL_158271'	1	78127	68697	63442	76643	48916	66685	340	631
USA	2008	2008.617	wild.ans	H8N4	nan	10148	EPI_ISL_85243	'EPI_ISL_85243'	1	66596	81926	78779	98384	85645	87264	337	630
USA	2021	2021.414	wild.other	H13N6	nan	1045	EPI_ISL_14777719	'EPI_ISL_14777719'	1	66596	81926	78779	76172	48504	66010	340	629
Belgium	2021	2021.633	wild.ans	H8N4	nan	1048	EPI_ISL_14390387	'EPI_ISL_14390387'	1	85152	68697	63442	76643	48916	81938	337	630
USA	2010	2010.605	wild.ans	H0N0	nan	1050	EPI_ISL_141335	'EPI_ISL_141335'	1	66596	81926	56817	93971	87200	81938	360	632
USA	2002	2002.63	wild.ans	H0N0	nan	2738	EPI_ISL_87497	'EPI_ISL_87497'	1	66596	81926	78779	96748	45751	87264	341	631
Sweden	2002	2002.5	wild.ans	H2N1	nan	6514	EPI_ISL_122070	'EPI_ISL_122070'	1	85152	68697	63442	76643	48916	66685	31	631
USA	2020	2020.407	wild.other	H12N3	nan	5675	EPI_ISL_4061159	'EPI_ISL_4061159'	2	66596	81926	56817	49435	87200	92119	341	630
Germany	1983	1983.5	wild.ans	H2N2	nan	6517	EPI_ISL_118683	'EPI_ISL_118683'	5	85152	77354	54233	76643	48916	66685	185	631
USA	2005	2005.959	wild.ans	H0N0	nan	7240	EPI_ISL_189672	'EPI_ISL_189672'	1	66596	81926	78779	96748	45751	87264	340	628
USA	2015	2015.441	swine	H0N0	3C.3a	9008	EPI_ISL_197200	'EPI_ISL_197200'	1	96335	58190	83667	55408	74274	47263	341	632
Sweden	2002	2002.5	wild.ans	H2N7	nan	4641	EPI_ISL_122040	'EPI_ISL_122040'	1	85152	68697	63442	76643	48916	66685	339	631
China	2017	2017.392	Dom.gal	H0N0	nan	11039	EPI_ISL_699262	'EPI_ISL_699262'	1	85152	63357	63442	76643	48916	66685	341	630
Canada	1979	1979.603	wild.ans	H2N3	nan	291	EPI_ISL_119099	'EPI_ISL_119099'	1	66596	81926	56817	52707	83974	81938	341	631
Bangladesh	2019	2019.132	Dom.ans	H11N3	nan	4643	EPI_ISL_503499	'EPI_ISL_503499'	1	85152	68697	63442	76643	48916	66685	341	629
USA	2017	2017.948	wild.ans	H0N0	nan	8053	EPI_ISL_378266	'EPI_ISL_378266'	1	66596	81926	78779	49435	87200	90130	341	628
USA	2012	2012.156	swine	H0N0	6B.1	7242	EPI_ISL_271732	'EPI_ISL_271732'	1	96335	58190	52343	55408	74274	47263	341	631
USA	2009	2009.578	wild.ans	H12N5	nan	450	EPI_ISL_216657	'EPI_ISL_216657'	4	66596	81926	78779	52707	45751	87264	336	630
Canada	1993	1993.633	wild.ans	H0N0	3C.2	201	EPI_ISL_99448	'EPI_ISL_99448'	1	-46	81926	56817	93971	85165	81938	336	632
USA	2007	2007.622	wild.other	H12N1	nan	4649	EPI_ISL_142339	'EPI_ISL_142339'	4	66596	81926	78779	51806	45751	87264	44	630
Sweden	2009	2009.86	wild.ans	H11N9	nan	2754	EPI_ISL_189419	'EPI_ISL_189419'	1	85152	68697	63442	76643	48916	81938	340	629
Australia	2015	2015.186	wild.unknown	H2N1	nan	6520	EPI_ISL_14769853	'EPI_ISL_14769853'	1	78127	68697	63442	76643	48916	81938	29	631
Australia	2017	2017.195	wild.ans	H11N9	nan	2755	EPI_ISL_14769164	'EPI_ISL_14769164'	3	78127	68697	63442	52707	48916	81938	340	629
USA	2006	2006.852	wild.ans	H11N9	nan	2759	EPI_ISL_83495	'EPI_ISL_83495'	1	66596	81926	56817	52707	48005	87264	340	629
USA	2015	2015.647	wild.other	H0N0	nan	2761	EPI_ISL_252209	'EPI_ISL_252209'	1	85152	81926	63442	76172	48504	66272	341	629
USA	2020	2020.407	wild.other	H12N9	nan	4654	EPI_ISL_4061182	'EPI_ISL_4061182'	3	66596	81926	56817	49435	87200	90130	340	630
USA	2010	2010.748	wild.ans	H11N9	nan	2762	EPI_ISL_134946	'EPI_ISL_134946'	1	66596	81926	78779	52707	48005	81938	340	629
USA	2000	2000.369	wild.other	H0N0	nan	6522	EPI_ISL_138104	'EPI_ISL_138104'	1	66596	81926	78779	96027	48005	87264	339	636
Netherlands	2011	2011.759	wild.ans	H2N3	nan	6523	EPI_ISL_267333	'EPI_ISL_267333'	1	85152	68697	63442	76643	48916	81938	341	631
USA	2012	2012.724	wild.ans	H11N9	nan	2766	EPI_ISL_189480	'EPI_ISL_189480'	1	66596	81926	78779	98462	87200	90130	340	629
Netherlands	2006	2006.559	wild.ans	H8N4	nan	1076	EPI_ISL_267263	'EPI_ISL_267263'	4	85152	68697	63442	76643	48916	81938	337	630
Russia	1963	1963.5	Human	H2N2	nan	293	EPI_ISL_170559	'EPI_ISL_170559'	1	76546	92783	56817	75933	66778	57959	216	631
USA	2011	2011.934	wild.ans	H11N9	nan	2769	EPI_ISL_158499	'EPI_ISL_158499'	1	66596	81926	56817	51806	87200	87264	340	629
China	2013	2013.811	Dom.gal	H0N0	nan	12324	EPI_ISL_175774	'EPI_ISL_175774'	1	85152	63357	63442	76643	48916	66685	340	628
Netherlands	2008	2008.536	wild.other	H16N3	nan	4466	EPI_ISL_243551	'EPI_ISL_243551'	2	85152	77354	63442	76172	48504	66010	341	629
USA	2015	2015.378	wild.other	H11N2	nan	4662	EPI_ISL_372110	'EPI_ISL_372110'	1	66596	81926	56817	93971	86500	-52	201	629
USA	2012	2012.893	wild.ans	H0N0	nan	6527	EPI_ISL_189543	'EPI_ISL_189543'	1	66596	81926	52811	51806	90388	90130	341	631
USA	2010	2010.866	wild.ans	H0N0	3C.2	4667	EPI_ISL_134907	'EPI_ISL_134907'	1	66596	81926	56817	93971	86022	87264	340	632
Canada	2000	2000.598	wild.ans	H11N9	nan	2778	EPI_ISL_8909	'EPI_ISL_8909'	1	66596	81926	52811	93971	48005	87264	340	629
USA	2001	2001.5	wild.other	H11N2	nan	4668	EPI_ISL_142082	'EPI_ISL_142082'	3	75847	81926	63442	95789	83974	87264	206	629
Guatemala	2010	2010.082	wild.ans	H8N4	nan	1083	EPI_ISL_94977	'EPI_ISL_94977'	3	66596	81926	56817	51229	87200	87264	337	630
USA	2001	2001.5	wild.other	H12N7	nan	4670	EPI_ISL_142078	'EPI_ISL_142078'	4	66596	81926	52811	52707	85204	90130	339	630
Sweden	2007	2007.789	wild.ans	H12N5	nan	1086	EPI_ISL_189400	'EPI_ISL_189400'	3	85152	68697	63442	76643	48916	66685	336	630
USA	2008	2008.415	wild.other	H0N0	nan	6101	EPI_ISL_142423	'EPI_ISL_142423'	2	66596	81926	78779	97698	86022	46784	339	636
USA	2013	2013.501	wild.other	H13N6	nan	623	EPI_ISL_208103	'EPI_ISL_208103'	1	85152	81926	63442	76172	48504	66010	340	629
USA	1968	1968.5	Human	H2N2	nan	10166	EPI_ISL_6897	'EPI_ISL_6897'	2	76546	92783	56817	55408	66778	57959	216	631
USA	2005	2005.397	wild.other	H11N8	nan	2786	EPI_ISL_142327	'EPI_ISL_142327'	4	66596	81926	52811	52707	45450	81938	349	629
USA	2015	2015.518	swine	H0N0	3C.3a	8594	EPI_ISL_206674	'EPI_ISL_206674'	1	96335	58190	51858	55408	74274	47263	341	632
Mongolia	2005	2005.578	wild.ans	H12N3	nan	1888	EPI_ISL_65846	'EPI_ISL_65846'	2	85152	68697	63442	76643	48916	66685	341	630
USA	2016	2016.361	wild.other	H0N0	nan	7262	EPI_ISL_279343	'EPI_ISL_279343'	1	66596	81926	56817	54859	86500	90130	341	649
USA	2016	2016.574	wild.ans	H2N3	nan	6531	EPI_ISL_294176	'EPI_ISL_294176'	1	66596	81926	78779	51806	45751	91735	341	631
Netherlands	2011	2011.468	wild.other	H0N0	nan	2793	EPI_ISL_329051	'EPI_ISL_329051'	1	85152	77354	63442	76172	48504	66010	335	629
Sweden	2007	2007.803	wild.ans	H0N0	nan	5692	EPI_ISL_158325	'EPI_ISL_158325'	1	85152	68697	63442	76643	48916	66685	341	632
Canada	2011	2011.548	wild.other	H12N5	nan	452	EPI_ISL_148240	'EPI_ISL_148240'	1	66596	81926	56817	52707	85634	87264	336	630
Netherlands	2015	2015.485	wild.ans	H0N0	nan	7264	EPI_ISL_376199	'EPI_ISL_376199'	1	85152	68697	63442	76643	48916	66685	340	628
Canada	2017	2017.614	wild.ans	H0N0	nan	2795	EPI_ISL_381418	'EPI_ISL_381418'	1	66596	81926	52811	49435	87200	90130	341	632
USA	2017	2017.748	wild.ans	H0N0	nan	4679	EPI_ISL_701637	'EPI_ISL_701637'	1	66596	81926	78779	49435	87200	90130	340	632
China	2013	2013.948	Dom.gal	H0N0	nan	11591	EPI_ISL_175643	'EPI_ISL_175643'	1	85152	63357	63442	76643	48916	66685	340	628
USA	2010	2010.825	wild.ans	H0N0	nan	1093	EPI_ISL_134905	'EPI_ISL_134905'	1	65698	81926	52811	51288	85645	81938	332	632
Guatemala	2012	2012.932	wild.ans	H2N3	nan	6533	EPI_ISL_243734	'EPI_ISL_243734'	1	66596	81926	78779	51229	87200	90130	341	631
USA	2014	2014.277	wild.ans	H11N9	nan	2801	EPI_ISL_258577	'EPI_ISL_258577'	1	66596	81926	56817	98462	87200	90130	340	629
USA	2014	2014.592	wild.ans	H0N0	nan	6341	EPI_ISL_216095	'EPI_ISL_216095'	1	66596	81926	56817	51806	86500	90130	339	642
Netherlands	2006	2006.704	wild.ans	H8N4	nan	1097	EPI_ISL_804055	'EPI_ISL_804055'	1	85152	68697	63442	76643	48916	66685	337	630
China	2018	2018.436	Dom.gal	H0N0	nan	12325	EPI_ISL_697048	'EPI_ISL_697048'	1	85152	63357	63442	76643	48916	66685	341	630
USA	2011	2011.627	wild.ans	H0N0	nan	4686	EPI_ISL_133629	'EPI_ISL_133629'	1	66596	81926	78779	50791	90238	46522	332	632
Sweden	2004	2004.724	wild.ans	H0N0	nan	6537	EPI_ISL_189323	'EPI_ISL_189323'	1	85152	68697	63442	76643	48916	81938	337	631
Sweden	2008	2008.549	wild.other	H0N0	nan	2815	EPI_ISL_189451	'EPI_ISL_189451'	1	85152	77354	63442	76172	48504	66010	335	629
USA	2008	2008.631	wild.ans	H12N5	nan	454	EPI_ISL_85144	'EPI_ISL_85144'	4	65698	81926	52811	96253	45500	81938	336	630
Canada	2015	2015.608	wild.ans	H0N0	nan	4690	EPI_ISL_273566	'EPI_ISL_273566'	1	66596	81926	52811	76643	87200	90130	340	632
Canada	2007	2007.715	wild.ans	H11N9	nan	2817	EPI_ISL_131766	'EPI_ISL_131766'	2	66596	81926	56817	52707	85204	87264	340	629
Guatemala	2013	2013.025	wild.ans	H14N3	nan	455	EPI_ISL_257171	'EPI_ISL_257171'	1	66596	81926	78779	50791	87200	87264	341	632
USA	2016	2016.806	wild.ans	H11N2	nan	4693	EPI_ISL_294023	'EPI_ISL_294023'	1	66596	81926	78779	49435	87200	92119	206	629
USA	2002	2002.381	wild.other	H0N0	nan	916	EPI_ISL_138144	'EPI_ISL_138144'	2	66596	81926	78779	95789	45751	90130	340	631
China	2013	2013.589	Dom.gal	H0N0	nan	10580	EPI_ISL_181695	'EPI_ISL_181695'	2	85152	68697	63442	76643	48916	66685	349	633
USA	2007	2007.915	wild.ans	H8N4	nan	1110	EPI_ISL_30023	'EPI_ISL_30023'	1	65547	81926	78779	51806	90238	90130	337	630
USA	2011	2011.789	wild.ans	H11N9	nan	2825	EPI_ISL_158488	'EPI_ISL_158488'	1	66596	81926	78779	93971	87200	81938	340	629
China	2005	2005.5	Dom.ans	H8N4	nan	1111	EPI_ISL_11168	'EPI_ISL_11168'	1	85152	68697	63442	76643	48916	81938	337	630
Canada	2007	2007.638	wild.ans	H0N0	nan	4695	EPI_ISL_99505	'EPI_ISL_99505'	1	66596	81926	56817	52707	48005	81938	340	632
Ukraine	2011	2011.874	wild.ans	H2N3	nan	6539	EPI_ISL_697588	'EPI_ISL_697588'	1	85152	68697	63442	76643	48916	66685	341	631
USA	2018	2018.989	Human	H0N0	6B.1A.3	3422	EPI_ISL_372031	'EPI_ISL_372031'	2	50885	50672	98464	55408	74274	47263	337	631
USA	2002	2002.381	wild.other	H11N9	nan	2828	EPI_ISL_131457	'EPI_ISL_131457'	7	65482	81926	56817	52707	83974	90130	340	629
USA	2020	2020.675	wild.other	H16N3	nan	4514	EPI_ISL_9589573	'EPI_ISL_9589573'	4	85152	81926	63442	76172	48504	66010	341	629
USA	2011	2011.611	wild.ans	H11N2	nan	4697	EPI_ISL_135101	'EPI_ISL_135101'	1	66596	81926	78779	96748	87200	81938	201	629
Sweden	2003	2003.5	wild.ans	H2N3	nan	6187	EPI_ISL_122077	'EPI_ISL_122077'	1	85152	68697	63442	76643	48916	66685	341	631
USA	2010	2010.597	wild.other	H0N0	nan	4698	EPI_ISL_141253	'EPI_ISL_141253'	1	66596	81926	78779	51806	87200	81938	361	632
China	2013	2013.94	Dom.gal	H0N0	nan	11057	EPI_ISL_175873	'EPI_ISL_175873'	1	85152	63357	63442	76643	48916	66685	341	630
USA	2005	2005.378	wild.other	H11N6	nan	2836	EPI_ISL_131463	'EPI_ISL_131463'	1	66596	81926	52811	52707	45450	81938	340	629
Asia-Russia	2020	2020.811	wild.ans	H11N9	nan	2837	EPI_ISL_1184540	'EPI_ISL_1184540'	1	85152	68697	63442	76643	87200	66685	340	629
Australia	2014	2014.162	wild.unknown	H11N2	nan	4700	EPI_ISL_14769837	'EPI_ISL_14769837'	3	78127	68697	63442	76643	48916	66685	190	629
USA	2011	2011.827	wild.ans	H12N2	nan	5700	EPI_ISL_158435	'EPI_ISL_158435'	1	66596	81926	56817	98462	87200	46445	201	630
Netherlands	2010	2010.5	wild.ans	H2N3	nan	6541	EPI_ISL_122099	'EPI_ISL_122099'	1	85152	68697	63442	76643	48916	81938	341	631
Canada	2013	2013.849	swine	H0N0	6B.1	8464	EPI_ISL_207149	'EPI_ISL_207149'	1	96335	58190	87099	55408	74274	47263	337	631
USA	2003	2003.392	wild.other	H12N4	nan	4705	EPI_ISL_397901	'EPI_ISL_397901'	2	66596	81926	78779	93971	48504	87264	337	630
USA	2015	2015.288	wild.ans	H11N9	nan	2843	EPI_ISL_222167	'EPI_ISL_222167'	1	66596	81926	56817	96748	87200	87264	340	629
USA	2011	2011.707	wild.ans	H0N0	nan	4707	EPI_ISL_220165	'EPI_ISL_220165'	1	65698	81926	52811	51288	87200	81938	340	632
USA	1999	1999.392	wild.other	H0N0	3C.3a1	2101	EPI_ISL_99246	'EPI_ISL_99246'	2	66596	81926	52811	96027	83974	66685	341	632
Canada	1996	1996.5	wild.ans	H2N3	nan	295	EPI_ISL_8721	'EPI_ISL_8721'	1	65649	81926	78779	-20	83974	90130	341	631
USA	2006	2006.732	wild.other	H13N9	nan	10756	EPI_ISL_77902	'EPI_ISL_77902'	1	66596	81926	56817	76643	48504	66685	340	629
China	2011	2011.989	Dom.ans	H0N0	2.3.2.1b	11513	EPI_ISL_158782	'EPI_ISL_158782'	1	78127	63357	63442	76643	48916	66685	337	631
USA	2009	2009.57	wild.ans	H8N4	nan	1124	EPI_ISL_141200	'EPI_ISL_141200'	3	66596	81926	78779	93971	87200	90130	337	630
Netherlands	2009	2009.518	wild.other	H13N2	nan	2848	EPI_ISL_329012	'EPI_ISL_329012'	1	85152	77354	63442	76172	48504	66685	191	629
USA	2018	2018.97	Human	H0N0	6B.1A.1	8792	EPI_ISL_372062	'EPI_ISL_372062'	1	57163	50672	88966	55408	74274	47263	337	631
USA	2006	2006.611	wild.ans	H0N0	nan	1127	EPI_ISL_85057	'EPI_ISL_85057'	1	65698	81926	78779	93971	45751	81938	349	632
Australia	1982	1982.241	wild.other	H12N9	nan	4715	EPI_ISL_27378	'EPI_ISL_27378'	1	96165	77354	54214	76625	65606	66452	340	630
Pakistan	2014	2014.005	Dom.ans	H14N3	nan	458	EPI_ISL_294560	'EPI_ISL_294560'	1	85152	68697	63442	76643	48916	66685	341	632
VietNam	2013	2013.364	Dom.gal	H0N0	nan	10437	EPI_ISL_387738	'EPI_ISL_387738'	1	85152	63357	63442	76643	48916	66685	341	630
USA	2005	2005.759	wild.ans	H11N3	nan	4716	EPI_ISL_142324	'EPI_ISL_142324'	1	66596	81926	56817	97698	45751	87264	341	629
Japan	2006	2006.814	Dom.ans	H13N6	nan	459	EPI_ISL_293514	'EPI_ISL_293514'	1	66596	68697	63442	76172	48504	66010	340	629
USA	2018	2018.386	wild.other	H12N5	nan	460	EPI_ISL_373049	'EPI_ISL_373049'	1	66596	81926	78779	49435	87200	92119	336	630
USA	2016	2016.361	wild.other	H0N0	nan	5580	EPI_ISL_279227	'EPI_ISL_279227'	1	66596	81926	56817	49435	86500	81938	336	649
China	2013	2013.948	Dom.gal	H0N0	nan	11065	EPI_ISL_179921	'EPI_ISL_179921'	1	85152	63357	63442	76643	48916	66685	341	630
USA	2018	2018.386	wild.other	H16N0	nan	4355	EPI_ISL_373073	'EPI_ISL_373073'	1	85152	81926	63442	76172	48504	66010	341	629
Netherlands	2007	2007.507	wild.other	H16N3	nan	4404	EPI_ISL_329015	'EPI_ISL_329015'	3	85152	77354	63442	76172	48504	66010	341	629
HongKong	2010	2010.5	wild.ans	H11N9	nan	2856	EPI_ISL_146362	'EPI_ISL_146362'	1	85152	68697	63442	76643	48916	66685	340	629
Canada	2010	2010.622	wild.ans	H0N0	nan	4433	EPI_ISL_137824	'EPI_ISL_137824'	1	66596	81926	56817	93971	45751	87264	333	632
Zambia	2009	2009.666	Dom.ans	H11N9	nan	2858	EPI_ISL_88229	'EPI_ISL_88229'	3	78127	68697	63442	76643	48916	66685	340	629
USA	2010	2010.849	wild.ans	H12N5	nan	461	EPI_ISL_134952	'EPI_ISL_134952'	1	66596	81926	78779	52707	45751	81938	336	630
China	2017	2017.208	Dom.ans	H0N0	2.3.4.4b	5709	EPI_ISL_696912	'EPI_ISL_696912'	1	85152	68697	63442	76643	48916	66685	335	631
China	2014	2014.123	Dom.ans	H11N2	nan	4721	EPI_ISL_277045	'EPI_ISL_277045'	1	85152	68697	63442	76643	48916	66685	190	629
VietNam	2009	2009.5	Dom.ans	H12N5	nan	12509	EPI_ISL_89573	'EPI_ISL_89573'	1	85152	68697	63442	76643	48916	81938	336	630
China	2014	2014.978	wild.unknown	H11N9	nan	2867	EPI_ISL_378702	'EPI_ISL_378702'	1	78127	68697	52811	76643	48916	81938	340	629
USA	2016	2016.738	wild.ans	H0N0	nan	4723	EPI_ISL_502650	'EPI_ISL_502650'	1	66596	81926	78779	51806	87200	81938	340	632
USA	2014	2014.384	wild.other	H11N2	nan	4725	EPI_ISL_372103	'EPI_ISL_372103'	2	66596	81926	56817	93971	45751	87264	201	629
USA	2018	2018.978	Human	H0N0	3C.3a1	9060	EPI_ISL_372059	'EPI_ISL_372059'	1	57163	92864	88966	55408	66778	47263	337	632
USA	2010	2010.879	swine	H0N0	nan	8084	EPI_ISL_151323	'EPI_ISL_151323'	1	96214	58174	83526	55408	65660	47263	341	631
Korea	2021	2021.129	wild.ans	H8N4	nan	1134	EPI_ISL_14835567	'EPI_ISL_14835567'	1	85152	68697	63442	76643	48916	66685	337	630
USA	2012	2012.071	wild.ans	H2N1	nan	6550	EPI_ISL_181028	'EPI_ISL_181028'	3	66596	81926	78779	96748	86500	46522	44	631
USA	2010	2010.712	wild.ans	H0N0	nan	4727	EPI_ISL_134909	'EPI_ISL_134909'	1	66596	81926	56817	93971	86500	81938	340	632
Netherlands	2012	2012.467	wild.other	H16N6	nan	4291	EPI_ISL_267170	'EPI_ISL_267170'	1	85152	77354	63442	76172	48504	66010	340	629
Canada	1996	1996.65	wild.ans	H11N9	nan	2876	EPI_ISL_131420	'EPI_ISL_131420'	1	65614	81926	78779	52707	48005	81938	340	629
USA	2015	2015.378	wild.other	H0N0	nan	2877	EPI_ISL_281299	'EPI_ISL_281299'	1	66596	81926	56817	51806	86500	92534	337	631
Sweden	2002	2002.5	wild.ans	H2N3	nan	6552	EPI_ISL_122039	'EPI_ISL_122039'	1	85152	68697	63442	76643	48916	66685	341	631
Russia	1982	1982.5	wild.ans	H14N5	nan	118	EPI_ISL_132864	'EPI_ISL_132864'	1	85152	68697	63442	76643	48916	66685	336	632
USA	1999	1999.389	wild.other	H0N0	nan	2881	EPI_ISL_99515	'EPI_ISL_99515'	1	66596	81926	56817	93971	85204	46784	337	632
USA	2009	2009.499	wild.ans	H0N0	nan	4731	EPI_ISL_133752	'EPI_ISL_133752'	1	66596	81926	78779	51269	45363	81938	340	632
USA	2007	2007.838	wild.ans	H11N9	nan	2885	EPI_ISL_83539	'EPI_ISL_83539'	1	66596	81926	78779	51527	45500	87264	340	629
Japan	2015	2015.844	Dom.ans	H11N6	nan	2886	EPI_ISL_293513	'EPI_ISL_293513'	1	85152	68697	63442	76643	48916	66685	340	629
Sweden	2008	2008.5	wild.other	H16N3	nan	5711	EPI_ISL_189453	'EPI_ISL_189453'	1	85152	77354	63442	76172	48504	66010	341	629
USA	2012	2012.601	wild.ans	H2N7	nan	6190	EPI_ISL_150332	'EPI_ISL_150332'	2	66596	81926	78779	98243	87200	81938	339	631
Canada	2009	2009.633	wild.ans	H2N9	nan	6191	EPI_ISL_119132	'EPI_ISL_119132'	1	66596	81926	78779	51806	86500	87264	340	631
China	2017	2017.545	Dom.gal	H0N0	nan	11069	EPI_ISL_699263	'EPI_ISL_699263'	2	85152	63357	63442	76643	48916	66685	341	630
Sweden	2007	2007.836	wild.ans	H11N9	nan	2891	EPI_ISL_189447	'EPI_ISL_189447'	2	85152	68697	63442	76643	48916	81938	340	629
Japan	2018	2018.907	wild.ans	H11N9	nan	2892	EPI_ISL_1634480	'EPI_ISL_1634480'	1	85152	68697	63442	76643	48916	66685	340	629
USA	2006	2006.597	wild.ans	H11N9	nan	2894	EPI_ISL_216637	'EPI_ISL_216637'	1	66596	81926	78779	51716	45751	87264	340	629
China	2018	2018.959	Dom.gal	H0N0	nan	12102	EPI_ISL_697377	'EPI_ISL_697377'	1	85152	63357	63442	76643	48916	66685	340	630
USA	2011	2011.921	wild.ans	H2N3	nan	6557	EPI_ISL_135122	'EPI_ISL_135122'	1	66596	81926	78779	98243	87200	81938	341	631
USA	1994	1994.386	wild.other	H0N0	nan	6558	EPI_ISL_118568	'EPI_ISL_118568'	1	75847	81926	56817	93883	84810	46980	341	631
Georgia	2012	2012.077	wild.ans	H2N3	nan	6559	EPI_ISL_189713	'EPI_ISL_189713'	1	85152	68697	63442	76643	48916	66685	341	631
USA	2001	2001.375	wild.other	H0N0	nan	6560	EPI_ISL_138129	'EPI_ISL_138129'	1	75847	81926	52811	52707	85204	90130	339	636
China	2017	2017.545	Dom.gal	H0N0	nan	11604	EPI_ISL_696829	'EPI_ISL_696829'	1	85152	63357	63442	76643	48916	66685	341	630
USA	2010	2010.693	wild.ans	H0N0	nan	1150	EPI_ISL_220032	'EPI_ISL_220032'	1	66596	81926	56817	93971	87200	81938	361	632
VietNam	2019	2019.995	Dom.ans	H11N2	nan	4733	EPI_ISL_9572815	'EPI_ISL_9572815'	1	85152	68697	63442	76643	48916	66685	190	629
USA	2016	2016.555	wild.ans	H8N4	nan	1152	EPI_ISL_294061	'EPI_ISL_294061'	1	66596	81926	78779	50791	86500	90130	337	630
USA	2013	2013.663	swine	H0N0	6B.1	7069	EPI_ISL_167593	'EPI_ISL_167593'	2	96335	58190	52343	55408	74274	47263	337	631
USA	2008	2008.784	wild.ans	H11N2	nan	4735	EPI_ISL_141127	'EPI_ISL_141127'	1	65698	81926	52811	97698	45751	87264	206	629
Sweden	2009	2009.874	wild.ans	H2N9	nan	6192	EPI_ISL_189416	'EPI_ISL_189416'	1	85152	68697	63442	76643	48916	66685	340	631
Bangladesh	2007	2007.83	Dom.ans	H11N3	nan	2900	EPI_ISL_165787	'EPI_ISL_165787'	2	78127	68697	63442	76643	48916	66685	341	629
China	2015	2015.022	wild.ans	H11N9	nan	2717	EPI_ISL_212414	'EPI_ISL_212414'	1	85152	68697	63442	76643	48916	66685	340	629
USA	2012	2012.399	wild.other	H12N8	nan	4738	EPI_ISL_397612	'EPI_ISL_397612'	1	66596	81926	56817	98462	87200	90130	332	630
Netherlands	1999	1999.5	wild.ans	H2N9	nan	6194	EPI_ISL_122094	'EPI_ISL_122094'	2	85152	68697	63442	76643	48916	66685	340	631
USA	2011	2011.605	wild.other	H0N0	nan	4739	EPI_ISL_208075	'EPI_ISL_208075'	1	65698	81926	52811	76172	48504	66010	341	629
Netherlands	2014	2014.523	wild.other	H16N6	nan	4531	EPI_ISL_267361	'EPI_ISL_267361'	1	85152	77354	63442	76172	48504	66010	340	629
USA	2008	2008.831	wild.ans	H2N3	nan	5720	EPI_ISL_85180	'EPI_ISL_85180'	1	65698	81926	78779	93971	87200	87264	341	631
USA	2001	2001.389	wild.other	H11N7	nan	2905	EPI_ISL_397990	'EPI_ISL_397990'	2	66596	81926	52811	52707	85204	90130	339	629
USA	2014	2014.877	wild.ans	H2N3	nan	6565	EPI_ISL_222162	'EPI_ISL_222162'	1	66596	81926	63442	96748	45274	81938	341	631
USA	2015	2015.647	wild.other	H16N3	nan	4741	EPI_ISL_252212	'EPI_ISL_252212'	3	85152	81926	63442	76172	48504	66272	341	629
Georgia	2012	2012.06	wild.other	H2N7	nan	5721	EPI_ISL_189709	'EPI_ISL_189709'	1	85152	68697	63442	76643	83974	66685	339	631
USA	2015	2015.381	wild.other	H16N3	nan	4742	EPI_ISL_328620	'EPI_ISL_328620'	2	85152	81926	63442	76172	48504	66010	341	629
USA	2008	2008.609	wild.ans	H8N4	nan	1164	EPI_ISL_85167	'EPI_ISL_85167'	3	66596	81926	56817	93971	86022	87264	337	630
USA	2008	2008.735	wild.ans	H0N0	nan	1167	EPI_ISL_85141	'EPI_ISL_85141'	1	65698	81926	78779	96253	85645	81938	332	632
China	2018	2018.222	Dom.gal	H0N0	nan	12103	EPI_ISL_697353	'EPI_ISL_697353'	1	85152	63357	63442	76643	48916	66685	341	630
China	2014	2014.14	Dom.gal	H0N0	nan	11438	EPI_ISL_176276	'EPI_ISL_176276'	1	85152	63357	63442	76643	48916	66685	340	628
USA	2013	2013.367	wild.other	H0N2	nan	7299	EPI_ISL_397644	'EPI_ISL_397644'	1	66596	81926	52811	93971	45751	87264	201	640
China	2018	2018.91	Dom.gal	H0N0	2.3.4.4h	12491	EPI_ISL_696579	'EPI_ISL_696579'	1	85152	63357	63442	76643	48916	66685	340	630
Australia	2014	2014.915	wild.ans	H2N7	nan	5725	EPI_ISL_14769880	'EPI_ISL_14769880'	1	78127	68697	63442	52707	48916	66685	339	631
China	2013	2013.964	Dom.gal	H0N0	nan	12071	EPI_ISL_175731	'EPI_ISL_175731'	1	85152	63357	63442	76643	48916	66685	340	628
Canada	1977	1977.592	wild.ans	H0N0	3C.2	204	EPI_ISL_189656	'EPI_ISL_189656'	1	66596	81926	78766	93883	83952	86758	336	632
Canada	2017	2017.611	wild.ans	H0N0	nan	8648	EPI_ISL_328331	'EPI_ISL_328331'	1	66596	81926	52811	49435	83974	91735	349	632
Japan	2014	2014.726	Dom.ans	H8N4	nan	2922	EPI_ISL_293508	'EPI_ISL_293508'	1	85152	68697	63442	76643	48916	66685	337	630
USA	2014	2014.378	wild.other	H13N6	nan	1176	EPI_ISL_372108	'EPI_ISL_372108'	10	85152	81926	63442	76172	48504	66010	340	629
USA	2007	2007.658	wild.ans	H11N9	nan	2924	EPI_ISL_216388	'EPI_ISL_216388'	2	65698	81926	56817	52707	45751	81938	340	629
Canada	2007	2007.586	wild.ans	H12N5	nan	468	EPI_ISL_84625	'EPI_ISL_84625'	1	66596	81926	56817	76643	45751	87264	336	630
USA	2015	2015.701	wild.other	H13N8	nan	2925	EPI_ISL_252219	'EPI_ISL_252219'	2	66596	77354	63442	76172	48504	66272	335	629
Canada	2010	2010.611	wild.ans	H0N0	nan	1179	EPI_ISL_137793	'EPI_ISL_137793'	1	66596	81926	56817	93971	45751	81938	333	632
USA	2011	2011.786	wild.ans	H0N0	nan	2932	EPI_ISL_158421	'EPI_ISL_158421'	1	66596	81926	56817	96748	45751	87264	341	632
USA	2019	2019.759	wild.ans	H0N0	3C.2	1183	EPI_ISL_14767420	'EPI_ISL_14767420'	1	85152	68697	63442	76643	48916	81938	340	632
Salvador	1957	1957.668	Human	H2N2	nan	259	EPI_ISL_75316	'EPI_ISL_75316'	1	76546	92783	56817	75933	66778	57959	216	631
Netherlands	2000	2000.508	wild.other	H13N8	nan	2936	EPI_ISL_267338	'EPI_ISL_267338'	1	85152	77354	63442	76172	48504	66272	335	629
China	2018	2018.562	Dom.gal	H0N0	nan	10902	EPI_ISL_699635	'EPI_ISL_699635'	5	85152	63357	63442	76643	48916	66685	341	630
China	2016	2016.964	Dom.gal	H0N0	nan	11076	EPI_ISL_707381	'EPI_ISL_707381'	1	85152	63357	63442	76643	48916	66685	341	630
China	2018	2018.838	Dom.gal	H0N0	2.3.4.4h	12419	EPI_ISL_696622	'EPI_ISL_696622'	1	85152	63357	63442	76643	48916	66685	341	630
USA	2013	2013.137	swine	H0N0	3C.3a	9101	EPI_ISL_281966	'EPI_ISL_281966'	1	96335	58190	52343	55408	65660	47263	337	632
Canada	2011	2011.729	wild.ans	H11N2	nan	4754	EPI_ISL_148258	'EPI_ISL_148258'	1	66596	81926	56817	52707	45751	87264	201	629
USA	2011	2011.019	wild.ans	H11N9	nan	2948	EPI_ISL_135035	'EPI_ISL_135035'	1	66596	81926	78779	93971	86022	87264	340	629
China	2016	2016.989	wild.other	H13N8	nan	298	EPI_ISL_308785	'EPI_ISL_308785'	1	66596	68697	63442	76172	48504	66272	335	629
Sweden	2006	2006.816	wild.ans	H0N0	nan	4337	EPI_ISL_158270	'EPI_ISL_158270'	5	85152	68697	63442	76643	48916	66685	340	632
Sweden	2008	2008.869	wild.ans	H11N9	nan	2949	EPI_ISL_189441	'EPI_ISL_189441'	5	85152	68697	63442	76643	48916	66685	340	629
Japan	2016	2016.907	Dom.ans	H11N3	nan	4761	EPI_ISL_239575	'EPI_ISL_239575'	6	85152	68697	63442	76643	48916	66685	341	629
USA	2016	2016.15	swine	H0N0	6B.1	7079	EPI_ISL_399316	'EPI_ISL_399316'	3	96335	58190	83667	55408	74274	47263	337	631
China	2014	2014.26	Dom.gal	H0N0	nan	11615	EPI_ISL_179981	'EPI_ISL_179981'	1	85152	63357	63442	76643	48916	66685	340	628
USA	2011	2011.611	wild.ans	H0N0	nan	2950	EPI_ISL_135102	'EPI_ISL_135102'	1	66596	81926	78779	96748	87200	81938	341	632
USA	2013	2013.655	swine	H0N0	nan	7316	EPI_ISL_167148	'EPI_ISL_167148'	1	96335	58190	52343	55408	74274	47263	341	632
USA	2012	2012.046	wild.ans	H0N0	nan	8105	EPI_ISL_158596	'EPI_ISL_158596'	1	66596	81926	78779	98462	90388	81938	341	628
China	2011	2011.866	Dom.ans	H11N9	nan	2954	EPI_ISL_143950	'EPI_ISL_143950'	1	78127	68697	63442	76643	48916	66685	340	629
USA	2018	2018.389	wild.other	H12N5	nan	471	EPI_ISL_373031	'EPI_ISL_373031'	1	66596	81926	56817	51806	87200	90130	336	630
Russia	1957	1957.564	Human	H2N2	nan	259	EPI_ISL_169835	'EPI_ISL_169835'	3	76546	92783	56817	75933	66778	57959	216	631
USA	2019	2019.74	wild.ans	H0N0	nan	2958	EPI_ISL_14767441	'EPI_ISL_14767441'	1	85152	81926	63442	76643	48916	81938	341	632
USA	2011	2011.866	wild.ans	H11N9	nan	2439	EPI_ISL_158529	'EPI_ISL_158529'	1	66596	81926	78779	93971	87200	81938	340	629
USA	2016	2016.749	wild.ans	H0N0	nan	2960	EPI_ISL_4072263	'EPI_ISL_4072263'	1	85152	81926	56817	96253	87200	81938	341	632
USA	2019	2019.005	Human	H0N0	6B.1A.1	2162	EPI_ISL_372033	'EPI_ISL_372033'	2	57163	92864	98464	55408	74274	47263	337	631
Canada	1966	1966.441	Dom.gal	H0N0	Am_nonGsGD	5732	EPI_ISL_89169	'EPI_ISL_89169'	1	76124	80761	56817	93883	83974	47254	337	631
USA	2020	2020.407	wild.other	H11N3	nan	4771	EPI_ISL_4061205	'EPI_ISL_4061205'	2	66596	81926	56817	49435	87200	91735	341	629
VietNam	2016	2016.183	Dom.ans	H0N0	nan	9806	EPI_ISL_387357	'EPI_ISL_387357'	1	85152	62552	63442	76643	48916	66685	346	631
Canada	2005	2005.6	wild.ans	H2N3	nan	6572	EPI_ISL_69744	'EPI_ISL_69744'	1	66596	81926	52811	52707	48005	90130	341	631
USA	2010	2010.926	wild.ans	H0N0	nan	2972	EPI_ISL_134891	'EPI_ISL_134891'	1	66596	81926	56817	97698	86022	87264	337	631
China	2013	2013.811	Dom.gal	H0N0	nan	12466	EPI_ISL_175770	'EPI_ISL_175770'	1	85152	63357	63442	76643	48916	66685	340	628
USA	2006	2006.395	wild.ans	H2N1	nan	12073	EPI_ISL_139416	'EPI_ISL_139416'	1	66596	81926	78779	96534	45751	81938	44	631
USA	2005	2005.603	wild.ans	H12N5	nan	472	EPI_ISL_6499	'EPI_ISL_6499'	1	66596	81926	78779	93971	86022	81938	336	630
Chile	2009	2009.838	wild.other	H13N9	nan	2977	EPI_ISL_154833	'EPI_ISL_154833'	1	85152	81926	63442	76172	48504	66010	340	629
USA	2006	2006.386	wild.other	H0N0	nan	7338	EPI_ISL_189671	'EPI_ISL_189671'	1	66596	81926	56817	52707	45751	90130	337	628
Canada	2017	2017.611	wild.ans	H2N9	nan	6203	EPI_ISL_327349	'EPI_ISL_327349'	1	66596	81926	56817	50791	87200	66611	340	631
China	2018	2018.981	Dom.gal	H0N0	nan	12422	EPI_ISL_696859	'EPI_ISL_696859'	1	85152	63357	63442	76643	48916	66685	341	630
USA	1968	1968.5	Human	H2N2	nan	269	EPI_ISL_19109	'EPI_ISL_19109'	1	76546	92783	56817	75933	66778	57959	216	631
USA	2013	2013.663	swine	H0N0	6B.1	121	EPI_ISL_167594	'EPI_ISL_167594'	2	96335	58190	83667	55408	74274	47263	337	631
USA	2012	2012.396	wild.other	H12N1	nan	5737	EPI_ISL_397588	'EPI_ISL_397588'	2	66596	81926	78779	98462	87200	90130	44	630
Canada	1995	1995.592	wild.ans	H0N0	nan	4528	EPI_ISL_99518	'EPI_ISL_99518'	1	65698	81926	78779	93971	85165	81938	340	632
Netherlands	2008	2008.536	wild.other	H16N3	nan	4778	EPI_ISL_243658	'EPI_ISL_243658'	2	85152	77354	63442	76172	48504	66010	341	629
Germany	1980	1980.5	wild.ans	H2N3	nan	6577	EPI_ISL_118930	'EPI_ISL_118930'	1	85152	77354	63442	76643	48916	66685	341	631
USA	2008	2008.672	wild.ans	H0N0	nan	4783	EPI_ISL_141116	'EPI_ISL_141116'	1	65698	81926	52811	98396	45751	87264	333	632
Sweden	2003	2003.778	wild.ans	H12N5	nan	1211	EPI_ISL_189395	'EPI_ISL_189395'	1	85152	68697	63442	76643	48916	81938	336	630
Canada	1996	1996.65	wild.ans	H0N0	nan	5740	EPI_ISL_138099	'EPI_ISL_138099'	1	65649	81926	56817	52707	84810	87264	337	632
China	2014	2014.14	Dom.gal	H0N0	2.3.4.4	8471	EPI_ISL_173500	'EPI_ISL_173500'	1	78127	63357	63442	76643	48916	66685	340	628
China	2018	2018.91	Dom.gal	H0N0	2.3.4.4h	12492	EPI_ISL_696584	'EPI_ISL_696584'	3	85152	63357	63442	76643	48916	66685	340	630
Belgium	2018	2018.778	wild.ans	H11N9	nan	2999	EPI_ISL_502607	'EPI_ISL_502607'	1	85152	68697	63442	76643	48916	66685	340	629
Korea	1968	1968.5	Human	H2N2	nan	269	EPI_ISL_3294	'EPI_ISL_3294'	3	76546	92783	56817	75933	66778	57959	216	631
China	2013	2013.877	Dom.gal	H0N0	nan	11119	EPI_ISL_176160	'EPI_ISL_176160'	1	85152	63357	63442	76643	48916	66685	341	630
USA	2011	2011.805	wild.ans	H0N0	nan	2479	EPI_ISL_158465	'EPI_ISL_158465'	1	66596	81926	56817	93971	45751	87264	341	632
USA	2017	2017.748	wild.ans	H11N3	nan	4795	EPI_ISL_376252	'EPI_ISL_376252'	1	66596	81926	78779	49435	86500	90130	341	629
Guatemala	2011	2011.86	wild.ans	H0N0	3C.3a1	3008	EPI_ISL_245467	'EPI_ISL_245467'	1	66596	81926	52811	97523	86022	87264	341	632
China	2013	2013.805	Dom.gal	H0N0	nan	10977	EPI_ISL_176152	'EPI_ISL_176152'	1	85152	63357	63442	76643	48916	66685	341	630
USA	2007	2007.392	wild.other	H13N9	nan	1223	EPI_ISL_131469	'EPI_ISL_131469'	2	85152	81926	78779	76172	48504	66010	340	629
USA	2002	2002.381	wild.other	H0N0	nan	1224	EPI_ISL_138048	'EPI_ISL_138048'	1	65482	81926	56817	52707	85000	90130	340	631
Netherlands	2015	2015.425	wild.ans	H0N0	nan	8117	EPI_ISL_328964	'EPI_ISL_328964'	1	85152	68697	63442	76643	48916	66010	341	628
China	2017	2017.986	Dom.ans	H0N0	nan	10975	EPI_ISL_707511	'EPI_ISL_707511'	1	85152	63357	63442	76643	48916	66685	341	630
USA	1994	1994.386	wild.other	H0N0	nan	3013	EPI_ISL_138084	'EPI_ISL_138084'	1	65698	81926	78779	95789	48005	46980	341	631
Japan	2006	2006.5	Dom.ans	H11N9	nan	3014	EPI_ISL_291112	'EPI_ISL_291112'	1	78127	68697	63442	76643	48916	66685	340	629
Canada	2017	2017.611	wild.ans	H0N0	nan	4804	EPI_ISL_328327	'EPI_ISL_328327'	1	66596	81926	78779	97523	-8	91735	324	632
Netherlands	2012	2012.115	wild.ans	H8N4	nan	1232	EPI_ISL_291186	'EPI_ISL_291186'	1	85152	68697	63442	76643	48916	81938	337	630
China	2013	2013.945	Dom.gal	H0N0	nan	11099	EPI_ISL_175640	'EPI_ISL_175640'	1	85152	63357	63442	76643	48916	66685	341	628
Sweden	2003	2003.5	wild.ans	H2N3	nan	6206	EPI_ISL_122081	'EPI_ISL_122081'	1	85152	68697	63442	76643	48916	66685	341	631
USA	2018	2018.488	wild.ans	H12N5	nan	474	EPI_ISL_503053	'EPI_ISL_503053'	5	66596	81926	52811	49435	87200	46467	336	630
Russia	2011	2011.748	Dom.ans	H0N0	nan	3022	EPI_ISL_504927	'EPI_ISL_504927'	1	85152	68697	63442	76643	48916	66685	341	632
USA	1994	1994.386	wild.other	H0N0	3C.3a1	1233	EPI_ISL_138079	'EPI_ISL_138079'	1	75847	81926	78779	95789	85204	46942	332	632
China	2013	2013.978	Dom.gal	H11N2	nan	4721	EPI_ISL_277044	'EPI_ISL_277044'	1	85152	68697	63442	76643	48916	66685	190	629
Netherlands	2011	2011.573	wild.other	H13N8	nan	3023	EPI_ISL_267393	'EPI_ISL_267393'	1	85152	77354	63442	76172	48504	66010	335	629
Canada	2007	2007.638	wild.ans	H0N0	nan	1234	EPI_ISL_99281	'EPI_ISL_99281'	1	66596	81926	56817	52707	85204	87264	340	632
USA	2010	2010.688	wild.other	H11N9	nan	3025	EPI_ISL_129068	'EPI_ISL_129068'	1	66596	81926	56817	51527	87200	66685	340	629
USA	2012	2012.719	wild.ans	H2N4	nan	6208	EPI_ISL_208095	'EPI_ISL_208095'	1	66596	81926	63442	76643	84682	90130	337	631
USA	2015	2015.723	wild.ans	H11N1	nan	4809	EPI_ISL_397803	'EPI_ISL_397803'	1	66596	81926	56817	49435	86500	81938	44	629
China	2019	2019.142	Dom.gal	H0N0	2.3.4.4h	12423	EPI_ISL_697438	'EPI_ISL_697438'	5	85152	63357	63442	76643	48916	66685	341	630
USA	2013	2013.704	wild.ans	H2N3	nan	6586	EPI_ISL_220226	'EPI_ISL_220226'	1	66596	81926	78779	97523	45751	81938	341	631
Guatemala	2013	2013.025	wild.ans	H14N4	nan	300	EPI_ISL_257140	'EPI_ISL_257140'	2	66596	81926	78779	50791	87200	87264	337	632
Sweden	2009	2009.844	wild.ans	H8N4	nan	1237	EPI_ISL_189340	'EPI_ISL_189340'	1	85152	68697	63442	76643	48916	81938	337	630
Netherlands	2001	2001.5	wild.ans	H2N9	nan	5751	EPI_ISL_122036	'EPI_ISL_122036'	1	85152	68697	63442	76643	48916	66685	340	631
USA	2012	2012.525	wild.ans	H2N7	nan	6133	EPI_ISL_150138	'EPI_ISL_150138'	3	66596	81926	63442	97698	45751	87264	339	631
USA	2018	2018.389	wild.other	H2N8	nan	6211	EPI_ISL_373062	'EPI_ISL_373062'	1	66596	81926	78779	93971	87200	92119	332	631
China	2018	2018.312	Dom.gal	H0N0	2.3.4.4h	12424	EPI_ISL_697362	'EPI_ISL_697362'	1	85152	63357	63442	76643	48916	66685	341	630
Netherlands	2014	2014.173	Dom.gal	H2N7	nan	4820	EPI_ISL_309816	'EPI_ISL_309816'	2	85152	68697	63442	76643	48916	66685	339	631
China	2013	2013.962	Dom.gal	H0N0	nan	12047	EPI_ISL_175669	'EPI_ISL_175669'	1	85152	63357	63442	76643	48916	66685	341	628
USA	2011	2011.8	swine	H0N0	nan	8109	EPI_ISL_117559	'EPI_ISL_117559'	1	96335	58190	83667	55408	74274	47263	341	631
Netherlands	2012	2012.541	wild.other	H13N6	nan	4823	EPI_ISL_267214	'EPI_ISL_267214'	1	85152	77354	63442	76172	48504	66010	340	629
USA	2016	2016.085	swine	H0N0	nan	8124	EPI_ISL_263479	'EPI_ISL_263479'	1	96335	58190	83667	55408	74274	47263	341	631
China	2018	2018.978	Dom.gal	H0N0	2.3.4.4h	12379	EPI_ISL_697084	'EPI_ISL_697084'	1	85152	63357	63442	76643	48916	66685	341	630
USA	2018	2018.392	wild.other	H2N7	nan	6214	EPI_ISL_373043	'EPI_ISL_373043'	1	66596	81926	56817	49435	87200	92119	339	631
USA	2018	2018.082	wild.ans	H2N3	nan	6588	EPI_ISL_505974	'EPI_ISL_505974'	1	66596	81926	78779	51806	87200	92099	341	631
China	2013	2013.838	Dom.ans	H0N0	nan	12539	EPI_ISL_179781	'EPI_ISL_179781'	1	78127	68697	63442	76643	48916	66685	341	628
USA	2008	2008.814	wild.ans	H0N0	nan	3043	EPI_ISL_85206	'EPI_ISL_85206'	1	66596	81926	56817	52707	86022	87264	341	631
USA	2012	2012.38	wild.other	H16N3	nan	4412	EPI_ISL_379229	'EPI_ISL_379229'	2	85152	81926	63442	76172	48504	66010	341	629
USA	2012	2012.587	wild.ans	H0N0	nan	4827	EPI_ISL_189571	'EPI_ISL_189571'	1	66596	81926	78779	51806	45751	87264	340	632
USA	1986	1986.849	Dom.ans	H11N9	nan	3047	EPI_ISL_7038	'EPI_ISL_7038'	1	66596	81926	78779	52707	84945	46980	340	629
USA	2010	2010.041	wild.ans	H0N0	nan	7364	EPI_ISL_95368	'EPI_ISL_95368'	1	66596	81926	56817	98423	87200	87264	341	636
USA	2012	2012.705	wild.ans	H11N2	nan	4828	EPI_ISL_189502	'EPI_ISL_189502'	1	66596	81926	78779	51806	45751	90130	206	629
USA	1980	1980.5	wild.other	H13N6	nan	477	EPI_ISL_5830	'EPI_ISL_5830'	1	85152	77354	56817	76172	65622	66422	340	629
Canada	2010	2010.6	wild.ans	H0N0	3C.2	1256	EPI_ISL_137729	'EPI_ISL_137729'	1	66596	81926	56817	52707	85204	87264	333	632
Netherlands	2011	2011.581	wild.ans	H12N5	nan	1257	EPI_ISL_267409	'EPI_ISL_267409'	1	85152	68697	63442	76643	48916	66685	336	630
USA	2018	2018.693	wild.ans	H2N3	nan	6595	EPI_ISL_502377	'EPI_ISL_502377'	1	66596	81926	78779	51288	87200	81938	341	631
China	2014	2014.299	Dom.gal	H0N0	nan	11105	EPI_ISL_180032	'EPI_ISL_180032'	3	85152	63357	63442	76643	48916	66685	341	628
USA	2014	2014.888	wild.ans	H2N1	nan	6596	EPI_ISL_222163	'EPI_ISL_222163'	1	66596	81926	56817	93971	87200	81938	44	631
Sweden	2008	2008.869	wild.ans	H0N0	nan	4830	EPI_ISL_158328	'EPI_ISL_158328'	1	85152	68697	63442	76643	48916	66685	341	629
China	2014	2014.452	Dom.gal	H0N0	nan	11631	EPI_ISL_180138	'EPI_ISL_180138'	1	85152	63357	63442	76643	48916	66685	340	628
Canada	2003	2003.581	wild.ans	H2N3	nan	6597	EPI_ISL_8726	'EPI_ISL_8726'	1	66596	81926	56817	52707	85000	81938	341	631
USA	2013	2013.403	wild.other	H11N7	nan	3057	EPI_ISL_397645	'EPI_ISL_397645'	1	66596	81926	52811	93971	45751	87264	339	629
VietNam	2013	2013.43	Dom.ans	H0N0	nan	6598	EPI_ISL_387782	'EPI_ISL_387782'	1	85152	62552	63442	76643	48916	66685	340	631
China	2018	2018.907	Dom.gal	H0N0	2.3.4.4h	12408	EPI_ISL_696609	'EPI_ISL_696609'	5	85152	63357	63442	76643	48916	66685	341	630
USA	2018	2018.753	wild.ans	H11N9	nan	3061	EPI_ISL_502352	'EPI_ISL_502352'	1	66596	81926	56817	97523	87200	81938	340	629
USA	2011	2011.6	wild.ans	H0N0	nan	4833	EPI_ISL_133632	'EPI_ISL_133632'	1	65698	81926	78779	50791	45751	46522	357	632
USA	2002	2002.384	wild.other	H0N0	nan	846	EPI_ISL_138049	'EPI_ISL_138049'	1	66596	81926	78779	52707	45751	90130	340	631
USA	1993	1993.329	wild.other	H11N8	nan	3064	EPI_ISL_131371	'EPI_ISL_131371'	1	65698	81926	56817	93971	85204	87247	329	629
USA	2010	2010.564	wild.ans	H0N0	nan	4410	EPI_ISL_137476	'EPI_ISL_137476'	2	66596	81926	78779	93971	45751	90130	340	632
USA	2017	2017.496	swine	H0N0	6B.1	7180	EPI_ISL_379286	'EPI_ISL_379286'	2	96335	58190	83667	55408	74274	47263	337	631
USA	2012	2012.708	wild.ans	H11N9	nan	3066	EPI_ISL_220222	'EPI_ISL_220222'	1	66596	81926	56817	93971	87200	81938	340	629
Georgia	2013	2013.178	wild.other	H13N8	nan	3068	EPI_ISL_189707	'EPI_ISL_189707'	2	85152	77354	63442	76172	48504	66272	335	629
USA	2014	2014.921	wild.ans	H8N4	nan	1266	EPI_ISL_261437	'EPI_ISL_261437'	1	66596	81926	78779	98462	86500	87264	337	630
USA	2013	2013.389	wild.other	H11N2	nan	4842	EPI_ISL_371830	'EPI_ISL_371830'	1	66596	81926	52811	93971	87200	87264	201	629
Netherlands	2017	2017.501	wild.other	H16N3	nan	4843	EPI_ISL_376203	'EPI_ISL_376203'	1	85152	77354	63442	76172	48504	66010	341	629
USA	2019	2019.381	wild.other	H16N3	nan	4844	EPI_ISL_505800	'EPI_ISL_505800'	3	85152	81926	63442	76172	48504	66010	341	629
USA	2011	2011.844	wild.ans	H11N3	nan	4846	EPI_ISL_158495	'EPI_ISL_158495'	1	66596	81926	56817	93971	87200	46522	341	629
Canada	1990	1990.652	wild.ans	H0N0	nan	3077	EPI_ISL_138041	'EPI_ISL_138041'	1	65698	81926	78779	52707	48005	81938	341	631
Netherlands	2014	2014.518	wild.other	H13N2	nan	4847	EPI_ISL_267413	'EPI_ISL_267413'	7	85152	77354	63442	76172	48504	66010	191	629
USA	2015	2015.392	wild.other	H11N2	nan	4848	EPI_ISL_381849	'EPI_ISL_381849'	1	66596	81926	56817	51806	86500	92534	201	629
USA	2010	2010.992	wild.ans	H11N3	nan	4849	EPI_ISL_135062	'EPI_ISL_135062'	1	66596	81926	78779	96748	86022	81938	341	629
Sweden	2003	2003.5	wild.ans	H2N3	nan	6120	EPI_ISL_122079	'EPI_ISL_122079'	4	85152	68697	63442	76643	48916	66685	341	631
USA	2018	2018.386	wild.other	H2N1	nan	6608	EPI_ISL_373058	'EPI_ISL_373058'	1	66596	81926	56817	51806	87200	90130	44	631
Sweden	2008	2008.552	wild.other	H13N8	nan	3083	EPI_ISL_189452	'EPI_ISL_189452'	1	85152	77354	63442	76172	48504	66272	335	629
Sweden	2012	2012.913	wild.ans	H15N5	nan	79	EPI_ISL_267408	'EPI_ISL_267408'	6	85152	68697	63442	76643	48916	66685	336	628
USA	2007	2007.847	wild.ans	H12N5	nan	479	EPI_ISL_63576	'EPI_ISL_63576'	1	66596	81926	56817	96534	45751	81938	336	630
USA	2006	2006.373	wild.other	H0N0	nan	8133	EPI_ISL_397976	'EPI_ISL_397976'	1	66596	81926	56817	76643	45751	90130	341	628
USA	2013	2013.715	wild.ans	H0N0	3C.3a1	1273	EPI_ISL_220244	'EPI_ISL_220244'	1	66596	81926	56817	49435	45751	46591	-409	632
Australia	2014	2014.085	wild.ans	H2N2	nan	6612	EPI_ISL_14768242	'EPI_ISL_14768242'	1	78127	68697	63442	76643	48916	81938	190	631
USA	2011	2011.611	swine	H0N0	3C.2	7063	EPI_ISL_133937	'EPI_ISL_133937'	7	96335	58190	83667	55408	74274	47263	341	632
Iceland	2011	2011.789	wild.other	H16N3	nan	4856	EPI_ISL_148201	'EPI_ISL_148201'	1	85152	77354	63442	76172	48504	66272	341	629
USA	2014	2014.71	Dom.ans	H2N2	nan	6613	EPI_ISL_504969	'EPI_ISL_504969'	1	66596	81926	78779	52707	48005	81938	206	631
China	2014	2014.964	wild.ans	H11N8	nan	3095	EPI_ISL_368348	'EPI_ISL_368348'	1	85152	68697	63442	76643	48916	66685	335	629
Canada	2010	2010.718	wild.ans	H0N0	nan	6614	EPI_ISL_137874	'EPI_ISL_137874'	1	65698	81926	78779	96748	85204	90130	341	631
USA	2006	2006.918	wild.ans	H11N9	nan	3097	EPI_ISL_82499	'EPI_ISL_82499'	1	66596	81926	78779	52707	48005	87264	340	629
USA	2020	2020.407	wild.other	H12N8	nan	4858	EPI_ISL_4061266	'EPI_ISL_4061266'	1	66596	81926	56817	49435	87200	92119	332	630
Netherlands	2005	2005.5	wild.ans	H12N8	nan	6616	EPI_ISL_84560	'EPI_ISL_84560'	1	85152	68697	63442	76643	48916	66685	335	630
Sweden	2021	2021.529	wild.other	H13N8	nan	305	EPI_ISL_3319119	'EPI_ISL_3319119'	1	66596	77354	63442	76172	48504	66272	335	629
Netherlands	2009	2009.553	wild.other	H13N2	nan	3098	EPI_ISL_243451	'EPI_ISL_243451'	1	85152	77354	63442	76172	48504	66010	191	629
Russia	1965	1965.5	Human	H2N2	nan	259	EPI_ISL_19110	'EPI_ISL_19110'	1	76546	92783	56817	75933	66778	57959	216	631
Netherlands	2006	2006.5	wild.ans	H11N9	nan	3101	EPI_ISL_84568	'EPI_ISL_84568'	1	85152	68697	63442	76643	48916	66685	340	629
Bangladesh	2017	2017.06	Dom.ans	H2N3	nan	6617	EPI_ISL_333089	'EPI_ISL_333089'	1	85152	68697	63442	76643	48916	66685	341	631
China	2014	2014.14	Dom.gal	H0N0	nan	12598	EPI_ISL_176270	'EPI_ISL_176270'	1	85152	63357	63442	76643	48916	66685	340	628
USA	2021	2021.414	wild.other	H11N1	nan	4860	EPI_ISL_14777727	'EPI_ISL_14777727'	1	66596	81926	78779	76643	87200	66685	44	629
Japan	2016	2016.951	Dom.ans	H11N9	nan	3104	EPI_ISL_240602	'EPI_ISL_240602'	2	78127	68697	63442	76643	48916	66685	340	629
Canada	2017	2017.611	wild.ans	H0N0	nan	8138	EPI_ISL_327359	'EPI_ISL_327359'	2	66596	81926	78779	97523	87200	91735	341	628
Germany	1981	1981.5	wild.ans	H2N1	nan	6618	EPI_ISL_118934	'EPI_ISL_118934'	2	85152	77354	63442	76643	48916	66685	32	631
USA	2011	2011.844	wild.ans	H11N9	nan	3106	EPI_ISL_158496	'EPI_ISL_158496'	1	66596	81926	78779	97523	83974	81938	340	629
Australia	2016	2016.91	wild.unknown	H2N1	nan	6619	EPI_ISL_14769272	'EPI_ISL_14769272'	3	78127	68697	63442	52707	48916	81938	31	631
USA	2014	2014.611	wild.ans	H0N0	nan	6620	EPI_ISL_216732	'EPI_ISL_216732'	1	66596	81926	78779	93971	86500	81938	340	642
USA	2009	2009.921	wild.ans	H11N9	nan	3112	EPI_ISL_95409	'EPI_ISL_95409'	1	66596	81926	78779	98406	86022	87264	340	629
China	2014	2014.241	Dom.gal	H0N0	nan	11115	EPI_ISL_181900	'EPI_ISL_181900'	1	85152	63357	63442	76643	48916	66685	340	633
USA	2016	2016.628	wild.ans	H11N9	nan	3113	EPI_ISL_273393	'EPI_ISL_273393'	1	66596	81926	56817	49435	87200	81938	340	629
Sweden	2007	2007.789	wild.ans	H0N0	nan	1287	EPI_ISL_189338	'EPI_ISL_189338'	1	85152	68697	63442	76643	48916	81938	341	630
USA	2003	2003.384	wild.other	H0N0	nan	6222	EPI_ISL_397898	'EPI_ISL_397898'	1	66596	81926	78779	95789	48504	66685	336	630
USA	2017	2017.668	wild.ans	H0N0	nan	6223	EPI_ISL_701636	'EPI_ISL_701636'	1	66596	81926	78779	49435	87200	46390	341	632
Norway	2009	2009.833	wild.other	H13N2	nan	3116	EPI_ISL_129977	'EPI_ISL_129977'	1	85152	77354	63442	76172	48504	66272	191	629
USA	2016	2016.385	wild.other	H0N0	nan	4564	EPI_ISL_279273	'EPI_ISL_279273'	1	66596	81926	56817	49435	86500	90130	336	646
USA	1996	1996.369	wild.other	H0N0	nan	6623	EPI_ISL_138094	'EPI_ISL_138094'	1	66596	81926	78779	96027	48005	87264	339	636
USA	2016	2016.746	Dom.gal	H2N2	nan	6624	EPI_ISL_4073116	'EPI_ISL_4073116'	1	66596	81926	78779	52707	48005	81938	206	631
Australia	2016	2016.478	wild.ans	H0N0	nan	3119	EPI_ISL_14768186	'EPI_ISL_14768186'	1	85152	68697	63442	52707	48916	66685	341	632
USA	2010	2010.696	wild.ans	H0N0	nan	4873	EPI_ISL_220042	'EPI_ISL_220042'	1	66596	81926	78779	51806	48005	90130	340	632
Canada	2017	2017.611	wild.ans	H0N0	nan	3121	EPI_ISL_381421	'EPI_ISL_381421'	2	66596	81926	78779	97523	87200	91735	337	631
USA	2013	2013.595	wild.ans	H2N8	nan	6226	EPI_ISL_162283	'EPI_ISL_162283'	1	66596	81926	78779	51806	86500	90130	332	631
USA	2010	2010.564	wild.ans	H0N0	3C.2	651	EPI_ISL_137880	'EPI_ISL_137880'	1	66596	81926	56817	97698	45751	81938	360	632
VietNam	2013	2013.367	Dom.gal	H0N0	nan	9184	EPI_ISL_387743	'EPI_ISL_387743'	2	78127	63357	63442	76643	48916	66685	341	630
USA	1990	1990.5	wild.ans	H11N9	nan	3126	EPI_ISL_7043	'EPI_ISL_7043'	1	65698	81926	56817	95789	83974	46980	340	629
USA	2015	2015.868	wild.ans	H0N0	nan	4876	EPI_ISL_257693	'EPI_ISL_257693'	1	66596	81926	56817	49435	87200	81938	341	629
USA	2008	2008.423	wild.other	H11N2	nan	4879	EPI_ISL_142464	'EPI_ISL_142464'	1	66596	81926	78779	97698	45751	87264	206	629
USA	2015	2015.392	wild.other	H13N6	nan	1292	EPI_ISL_328621	'EPI_ISL_328621'	1	85152	81926	63442	76172	48504	66010	340	629
Netherlands	1963	1963.5	Human	H2N2	nan	269	EPI_ISL_25025	'EPI_ISL_25025'	3	76546	92783	56817	75933	66778	57959	216	631
Antarctic	2017	2017.09	wild.other	H11N2	nan	5618	EPI_ISL_366229	'EPI_ISL_366229'	3	76114	80373	56817	93883	83974	47237	187	629
USA	2010	2010.753	wild.ans	H0N0	nan	3140	EPI_ISL_134977	'EPI_ISL_134977'	1	66596	81926	56817	52707	87200	81938	340	629
USA	2016	2016.88	wild.ans	H11N9	nan	3143	EPI_ISL_502721	'EPI_ISL_502721'	2	66596	81926	56817	52707	86500	92119	340	629
Sweden	2005	2005.5	wild.ans	H2N3	nan	6228	EPI_ISL_122087	'EPI_ISL_122087'	1	85152	68697	63442	76643	48916	66685	341	631
USA	2008	2008.697	wild.ans	H0N0	nan	7410	EPI_ISL_142479	'EPI_ISL_142479'	1	66596	81926	56817	51549	45751	87264	341	636
USA	1987	1987.5	wild.ans	H2N3	nan	307	EPI_ISL_141298	'EPI_ISL_141298'	1	65698	81926	78779	52707	83974	81938	341	631
Canada	2006	2006.627	wild.ans	H2N3	nan	6632	EPI_ISL_64378	'EPI_ISL_64378'	1	66596	81926	78779	52707	45751	87264	341	631
USA	2016	2016.628	wild.ans	H0N0	nan	1298	EPI_ISL_273386	'EPI_ISL_273386'	1	66596	81926	56817	49435	87200	91735	366	631
USA	2015	2015.567	wild.ans	H0N0	nan	3148	EPI_ISL_230064	'EPI_ISL_230064'	1	66596	81926	52811	49435	87200	81938	340	629
USA	2018	2018.948	Human	H0N0	6B.1A.1	120	EPI_ISL_372034	'EPI_ISL_372034'	1	50885	92864	98464	55408	74274	47263	337	631
USA	1999	1999.5	wild.ans	H11N2	nan	4885	EPI_ISL_6513	'EPI_ISL_6513'	1	66596	81926	78779	96027	45751	87264	206	629
Belgium	2021	2021.937	wild.other	H13N8	nan	308	EPI_ISL_7622539	'EPI_ISL_7622539'	1	66596	77354	63442	76172	48504	66272	335	629
Mongolia	2007	2007.655	wild.other	H13N6	nan	3151	EPI_ISL_65830	'EPI_ISL_65830'	2	85152	77354	63442	76172	48504	66272	340	629
Netherlands	2008	2008.533	wild.other	H16N8	nan	4315	EPI_ISL_267354	'EPI_ISL_267354'	1	85152	77354	63442	76172	48504	66010	341	629
Sweden	2005	2005.5	wild.other	H13N8	nan	3154	EPI_ISL_84570	'EPI_ISL_84570'	1	85152	77354	63442	76172	48504	66272	335	629
Netherlands	2015	2015.071	wild.other	H16N3	nan	4890	EPI_ISL_267201	'EPI_ISL_267201'	1	85152	77354	63442	76172	48504	66010	341	629
Canada	2019	2019.638	wild.ans	H2N3	nan	6636	EPI_ISL_501830	'EPI_ISL_501830'	1	66596	81926	56817	49435	87200	90130	341	631
USA	2018	2018.849	wild.ans	H0N0	nan	4380	EPI_ISL_393461	'EPI_ISL_393461'	1	66596	81926	56817	96748	86500	81938	332	632
Netherlands	2005	2005.825	wild.ans	H11N3	nan	4891	EPI_ISL_267267	'EPI_ISL_267267'	1	85152	68697	63442	76643	48916	81938	341	629
USA	2011	2011.69	wild.ans	H0N0	nan	4893	EPI_ISL_158425	'EPI_ISL_158425'	1	66596	81926	56817	97698	87200	90130	340	632
Sweden	2002	2002.5	wild.ans	H2N3	nan	6232	EPI_ISL_122075	'EPI_ISL_122075'	1	85152	68697	63442	76643	48916	81893	341	631
USA	2016	2016.544	wild.ans	H12N5	nan	485	EPI_ISL_266523	'EPI_ISL_266523'	3	66596	81926	56817	49435	87200	90130	336	630
Australia	2019	2019.06	wild.unknown	H11N9	nan	3162	EPI_ISL_14769828	'EPI_ISL_14769828'	1	85152	68697	63442	52707	48916	81938	340	629
China	2013	2013.822	Dom.gal	H0N0	nan	11130	EPI_ISL_179847	'EPI_ISL_179847'	1	85152	63357	63442	76643	48916	66685	341	630
Canada	2001	2001.567	wild.ans	H2N1	nan	309	EPI_ISL_119130	'EPI_ISL_119130'	1	65698	81926	78779	96027	45751	81938	44	631
HongKong	2006	2006.5	wild.ans	H11N9	nan	3163	EPI_ISL_146348	'EPI_ISL_146348'	1	85152	68697	63442	76643	48916	66685	340	629
USA	2010	2010.077	wild.ans	H11N9	nan	3164	EPI_ISL_216374	'EPI_ISL_216374'	3	66596	81926	56817	97698	45751	81938	340	629
Sweden	2009	2009.671	wild.ans	H8N4	nan	1307	EPI_ISL_189339	'EPI_ISL_189339'	1	85152	68697	63442	76643	48916	81938	337	630
Japan	1957	1957.833	Human	H2N2	nan	269	EPI_ISL_130408	'EPI_ISL_130408'	1	76546	92783	56817	75933	66778	57959	216	631
USA	2005	2005.373	wild.other	H0N0	nan	1309	EPI_ISL_397858	'EPI_ISL_397858'	1	66596	81926	52811	93971	45751	81938	340	632
Canada	1983	1983.597	wild.ans	H11N9	nan	3165	EPI_ISL_5803	'EPI_ISL_5803'	1	75787	81926	78779	52707	83974	81938	340	629
Peru	2019	2019.986	wild.ans	H2N6	nan	6233	EPI_ISL_6795365	'EPI_ISL_6795365'	1	66596	81926	56817	49435	83974	90130	340	631
USA	2009	2009.573	wild.ans	H8N4	nan	1310	EPI_ISL_137515	'EPI_ISL_137515'	1	66596	81926	78779	51549	45751	87264	337	630
China	2013	2013.94	Dom.gal	H0N0	2.3.4.4b	11655	EPI_ISL_173489	'EPI_ISL_173489'	1	85152	63357	63442	76643	48916	66685	340	628
USA	2016	2016.388	wild.other	H0N0	nan	7348	EPI_ISL_279249	'EPI_ISL_279249'	1	66596	81926	56817	49435	86500	90130	337	-610
Canada	2017	2017.611	wild.ans	H0N0	nan	4304	EPI_ISL_381393	'EPI_ISL_381393'	1	66596	81926	52811	96748	87200	90130	340	632
Netherlands	1999	1999.5	wild.ans	H0N0	nan	3170	EPI_ISL_142014	'EPI_ISL_142014'	2	85152	68697	63442	76643	48916	66685	337	631
China	2011	2011.748	Dom.ans	H11N3	nan	3172	EPI_ISL_127581	'EPI_ISL_127581'	1	78127	68697	63442	76643	48916	66685	341	629
Sweden	2005	2005.718	wild.ans	H8N4	nan	1312	EPI_ISL_189329	'EPI_ISL_189329'	1	85152	68697	63442	76643	48916	66685	337	630
China	2014	2014.26	Dom.gal	H0N0	nan	12559	EPI_ISL_180024	'EPI_ISL_180024'	1	85152	63357	63442	76643	48916	66685	340	628
USA	2017	2017.247	wild.other	H0N0	nan	1313	EPI_ISL_14768231	'EPI_ISL_14768231'	1	85152	68697	63442	52707	48916	81938	335	632
USA	2014	2014.723	wild.ans	H16N3	nan	4457	EPI_ISL_215574	'EPI_ISL_215574'	2	85152	81926	63442	76172	48504	66010	341	629
Colombia	2015	2015.227	Dom.gal	H11N2	nan	4903	EPI_ISL_221436	'EPI_ISL_221436'	2	66596	81926	56817	93971	87200	-33	201	629
Mongolia	2011	2011.671	Dom.ans	H8N4	nan	1315	EPI_ISL_298540	'EPI_ISL_298540'	2	78127	68697	63442	76643	48916	66685	337	630
USA	2017	2017.2	Dom.gal	H2N2	nan	6624	EPI_ISL_4073115	'EPI_ISL_4073115'	1	66596	81926	78779	52707	48005	81938	206	631
Poland	2011	2011.797	wild.other	H13N6	nan	3176	EPI_ISL_15429940	'EPI_ISL_15429940'	1	85152	77354	63442	76172	48504	66272	340	629
USA	2017	2017.414	swine	H0N0	nan	8154	EPI_ISL_379344	'EPI_ISL_379344'	1	96335	58190	52343	55408	74274	47263	337	631
USA	2011	2011.611	wild.ans	H0N0	nan	1316	EPI_ISL_135107	'EPI_ISL_135107'	1	66596	81926	78779	93971	86022	66685	359	632
Asia-Russia	2019	2019.682	wild.ans	H14N3	nan	486	EPI_ISL_400267	'EPI_ISL_400267'	1	85152	68697	63442	76643	48916	66685	341	632
Sweden	2005	2005.693	wild.ans	H8N4	nan	1318	EPI_ISL_189332	'EPI_ISL_189332'	2	85152	68697	63442	76643	48916	66685	337	630
USA	2002	2002.5	wild.ans	H11N9	nan	3178	EPI_ISL_31469	'EPI_ISL_31469'	2	66596	81926	56817	52707	45751	81938	340	629
Sweden	2002	2002.5	wild.ans	H2N3	nan	12050	EPI_ISL_122073	'EPI_ISL_122073'	2	85152	68697	63442	76643	48916	66685	341	631
China	2018	2018.715	Dom.ans	H0N0	2.3.4.4b	5786	EPI_ISL_707579	'EPI_ISL_707579'	1	85152	63357	63442	76643	48916	66685	341	631
USA	2017	2017.86	wild.ans	H2N3	nan	6639	EPI_ISL_376222	'EPI_ISL_376222'	1	66596	81926	78779	49435	87200	46601	341	631
USA	2012	2012.587	wild.ans	H2N3	nan	6642	EPI_ISL_150309	'EPI_ISL_150309'	3	66596	81926	63442	49435	85645	87264	341	631
Asia-Russia	2020	2020.658	wild.ans	H12N5	nan	1322	EPI_ISL_1241001	'EPI_ISL_1241001'	1	85152	68697	63442	76643	48916	66685	336	630
Canada	1980	1980.596	wild.ans	H2N3	nan	310	EPI_ISL_119103	'EPI_ISL_119103'	3	75787	81926	78779	52707	85000	46980	341	631
USA	2011	2011.789	wild.ans	H2N3	nan	6643	EPI_ISL_158490	'EPI_ISL_158490'	1	66596	81926	52811	50791	87200	92038	341	631
USA	1986	1986.359	wild.other	H2N7	nan	212	EPI_ISL_119137	'EPI_ISL_119137'	1	75847	81926	78779	93883	48916	46980	339	631
Australia	2019	2019.847	wild.unknown	H0N0	nan	6646	EPI_ISL_14768228	'EPI_ISL_14768228'	1	85152	68697	63442	52707	48916	66685	337	631
Japan	2016	2016.795	Dom.ans	H8N4	nan	1323	EPI_ISL_239394	'EPI_ISL_239394'	1	85152	68697	63442	76643	48916	81938	337	630
Canada	2007	2007.638	wild.ans	H0N0	nan	4907	EPI_ISL_99271	'EPI_ISL_99271'	1	66596	81926	56817	52707	85204	81938	349	632
USA	2009	2009.381	wild.other	H0N0	nan	6647	EPI_ISL_137925	'EPI_ISL_137925'	1	65698	81926	78779	52707	45751	87264	339	637
Netherlands	2010	2010.532	wild.other	H16N3	nan	4908	EPI_ISL_243578	'EPI_ISL_243578'	1	85152	77354	63442	76172	48504	66272	341	629
USA	2016	2016.975	wild.ans	H14N3	nan	487	EPI_ISL_378304	'EPI_ISL_378304'	1	66596	81926	78779	50791	87200	90130	341	632
China	2017	2017.044	Dom.ans	H0N0	2.3.4.4e	8678	EPI_ISL_697182	'EPI_ISL_697182'	1	85152	66924	63442	76643	48916	66685	340	631
USA	2010	2010.792	wild.ans	H11N9	nan	3195	EPI_ISL_135006	'EPI_ISL_135006'	1	66596	81926	78779	98462	90238	87264	340	629
Canada	2017	2017.611	wild.ans	H11N9	nan	3196	EPI_ISL_327386	'EPI_ISL_327386'	1	66596	81926	56817	49435	87200	92332	340	629
USA	2019	2019.482	swine	H0N0	6B.1A.7	6969	EPI_ISL_399360	'EPI_ISL_399360'	1	50885	92864	98464	55408	74274	47263	337	631
Canada	2007	2007.715	wild.ans	H0N0	nan	1333	EPI_ISL_131903	'EPI_ISL_131903'	1	66596	81926	78779	52707	45751	81938	340	631
USA	2018	2018.866	wild.ans	H0N0	nan	8599	EPI_ISL_701662	'EPI_ISL_701662'	1	66596	81926	56817	49435	87200	91735	341	632
USA	2009	2009.912	wild.ans	H11N2	nan	4910	EPI_ISL_95391	'EPI_ISL_95391'	1	66596	81926	78779	98240	45751	81938	206	629
China	2007	2007.5	Dom.ans	H11N9	nan	3202	EPI_ISL_146326	'EPI_ISL_146326'	1	78127	66924	63442	76643	48916	66685	340	629
USA	2014	2014.718	wild.ans	H11N2	nan	4297	EPI_ISL_215536	'EPI_ISL_215536'	1	85152	81926	63442	96748	87200	87264	201	629
USA	2010	2010.827	wild.ans	H11N2	nan	4913	EPI_ISL_134939	'EPI_ISL_134939'	1	66596	81926	78779	52707	45751	90130	206	629
Sweden	2008	2008.872	wild.ans	H11N9	nan	3206	EPI_ISL_189439	'EPI_ISL_189439'	1	85152	68697	63442	76643	48916	66685	340	629
Netherlands	2006	2006.5	wild.ans	H2N2	nan	6653	EPI_ISL_122032	'EPI_ISL_122032'	1	85152	68697	63442	76643	48916	66685	191	631
USA	2011	2011.712	wild.ans	H0N0	nan	4914	EPI_ISL_220023	'EPI_ISL_220023'	1	66596	81926	56817	98462	86022	90130	340	632
China	2014	2014.26	Dom.gal	H0N0	nan	11455	EPI_ISL_180014	'EPI_ISL_180014'	1	85152	63357	63442	76643	48916	66685	340	628
USA	2008	2008.377	wild.other	H11N9	nan	3214	EPI_ISL_142460	'EPI_ISL_142460'	1	65547	81926	78779	97698	45751	87264	340	629
USA	2020	2020.678	wild.other	H16N3	nan	4916	EPI_ISL_9589443	'EPI_ISL_9589443'	1	66596	81926	63442	76172	48504	66010	341	629
USA	2009	2009.682	wild.ans	H12N5	nan	489	EPI_ISL_141211	'EPI_ISL_141211'	1	66596	81926	78779	51806	87200	87264	336	630
USA	1998	1998.378	wild.other	H16N3	nan	4917	EPI_ISL_131426	'EPI_ISL_131426'	1	85152	81926	52811	76172	65622	66422	341	629
USA	2005	2005.397	wild.other	H0N0	nan	957	EPI_ISL_397969	'EPI_ISL_397969'	2	66596	81926	52811	93971	45450	90130	340	632
China	2013	2013.811	Dom.gal	H0N0	nan	5906	EPI_ISL_176141	'EPI_ISL_176141'	1	85152	63357	63442	76643	48916	66685	341	630
USA	1987	1987.378	wild.other	H13N2	nan	3217	EPI_ISL_99496	'EPI_ISL_99496'	3	85152	81926	78779	76172	65622	66422	208	629
China	2018	2018.91	Dom.gal	H0N0	nan	12308	EPI_ISL_696569	'EPI_ISL_696569'	1	85152	63357	63442	76643	48916	66685	340	630
Egypt	2004	2004.074	wild.ans	H11N9	nan	3219	EPI_ISL_120187	'EPI_ISL_120187'	1	85152	68697	63442	76643	48916	66685	340	629
USA	2006	2006.6	wild.ans	H0N0	nan	6658	EPI_ISL_85055	'EPI_ISL_85055'	1	66596	81926	78779	52636	86022	46722	339	636
USA	2012	2012.686	wild.ans	H11N3	nan	4919	EPI_ISL_189522	'EPI_ISL_189522'	1	65698	81926	78779	98462	84810	81938	341	629
USA	2019	2019.381	wild.other	H11N9	nan	3224	EPI_ISL_505595	'EPI_ISL_505595'	1	66596	68697	78779	49435	85634	46670	340	629
USA	1977	1977.5	wild.other	H2N9	nan	6237	EPI_ISL_143657	'EPI_ISL_143657'	2	75815	81926	56817	93883	48916	46980	340	631
USA	2005	2005.5	wild.ans	H11N9	nan	3227	EPI_ISL_6989	'EPI_ISL_6989'	1	66596	81926	78779	52707	45751	87264	340	629
Netherlands	2008	2008.533	wild.other	H0N0	nan	258	EPI_ISL_329007	'EPI_ISL_329007'	1	85152	77354	63442	76172	48504	66010	335	629
Australia	2017	2017.351	wild.ans	H11N9	nan	3228	EPI_ISL_14769254	'EPI_ISL_14769254'	2	78127	68697	63442	76643	48916	81938	340	629
Malaysia	2002	2002.784	Human	H0N0	nan	3229	EPI_ISL_119810	'EPI_ISL_119810'	2	57163	56595	88966	55408	66778	57959	337	631
Canada	1979	1979.597	wild.ans	H8N4	nan	1351	EPI_ISL_1798	'EPI_ISL_1798'	1	75787	81926	54137	52707	84964	86758	337	630
USA	2016	2016.781	wild.ans	H12N2	nan	5801	EPI_ISL_4072267	'EPI_ISL_4072267'	1	66596	81926	52811	49435	87200	90130	201	630
Sweden	2009	2009.841	wild.ans	H2N9	nan	6239	EPI_ISL_189423	'EPI_ISL_189423'	1	85152	68697	63442	76643	48916	66685	340	631
USA	2015	2015.811	wild.ans	H11N9	nan	3233	EPI_ISL_254864	'EPI_ISL_254864'	1	66596	81926	56817	49435	87200	92119	340	629
Canada	2004	2004.503	wild.ans	H0N0	nan	6660	EPI_ISL_138050	'EPI_ISL_138050'	1	66596	81926	56817	51806	85204	81938	339	636
China	2014	2014.34	Dom.gal	H0N0	nan	11148	EPI_ISL_180087	'EPI_ISL_180087'	2	85152	63357	63442	76643	48916	66685	341	628
USA	2012	2012.391	wild.other	H12N1	nan	5802	EPI_ISL_397614	'EPI_ISL_397614'	1	66596	81926	56817	93971	86500	87264	44	630
Canada	2016	2016.344	swine	H0N0	nan	8477	EPI_ISL_282505	'EPI_ISL_282505'	1	96335	58190	87099	55408	65660	47263	341	631
USA	1979	1979.441	Dom.ans	H12N6	nan	4927	EPI_ISL_89388	'EPI_ISL_89388'	1	75815	81926	78779	93883	84945	46980	340	630
Canada	2010	2010.696	wild.ans	H0N0	nan	4659	EPI_ISL_137845	'EPI_ISL_137845'	2	65698	81926	78779	49435	45751	87264	340	632
Canada	2000	2000.593	wild.ans	H11N9	nan	3239	EPI_ISL_131448	'EPI_ISL_131448'	1	66596	81926	52811	97520	84682	81938	340	629
Netherlands	2005	2005.953	wild.ans	H11N9	nan	3101	EPI_ISL_267399	'EPI_ISL_267399'	1	85152	68697	63442	76643	48916	66685	340	629
Australia	2014	2014.162	wild.unknown	H11N5	nan	492	EPI_ISL_14769833	'EPI_ISL_14769833'	1	78127	68697	63442	76643	48916	81938	336	629
Germany	1983	1983.5	wild.ans	H2N1	nan	6661	EPI_ISL_118660	'EPI_ISL_118660'	1	85152	77354	54233	76643	48916	66685	32	631
USA	2018	2018.414	swine	H0N0	3C.2	6377	EPI_ISL_387873	'EPI_ISL_387873'	3	96335	58190	83667	55408	74274	47263	341	632
USA	2003	2003.384	wild.other	H0N0	nan	6240	EPI_ISL_142106	'EPI_ISL_142106'	1	66596	81926	63442	52707	45751	90130	336	630
USA	1963	1963.5	Human	H2N2	nan	269	EPI_ISL_69298	'EPI_ISL_69298'	2	76546	92783	56817	75933	66778	57959	216	631
USA	2011	2011.562	Dom.ans	H2N3	nan	6662	EPI_ISL_208660	'EPI_ISL_208660'	3	66596	81926	52811	93971	45307	87264	341	631
China	2009	2009.162	Dom.gal	H11N2	nan	4931	EPI_ISL_130432	'EPI_ISL_130432'	1	85152	68697	63442	76643	48916	66685	190	629
Sweden	2003	2003.4	wild.ans	H8N4	nan	493	EPI_ISL_189315	'EPI_ISL_189315'	2	85152	68697	63442	76643	48916	66685	337	630
USA	2010	2010.077	wild.ans	H2N3	nan	6663	EPI_ISL_216369	'EPI_ISL_216369'	2	66596	81926	56817	93971	86022	46784	341	631
Netherlands	2013	2013.016	wild.ans	H2N3	nan	6664	EPI_ISL_267171	'EPI_ISL_267171'	1	85152	68697	63442	76643	48916	66685	341	631
Canada	1984	1984.634	wild.ans	H2N3	nan	313	EPI_ISL_119110	'EPI_ISL_119110'	1	-30	81926	54105	52707	83974	46980	341	631
Chile	2016	2016.189	wild.other	H13N2	nan	3251	EPI_ISL_327603	'EPI_ISL_327603'	1	66596	81926	52811	93971	45751	66272	201	629
USA	2009	2009.759	wild.ans	H2N3	nan	6666	EPI_ISL_95419	'EPI_ISL_95419'	1	66596	81926	78779	52707	87200	87264	341	631
USA	2017	2017.937	wild.other	H2N5	nan	4933	EPI_ISL_397752	'EPI_ISL_397752'	1	66596	81926	63442	76643	48916	66685	336	631
USA	2014	2014.679	wild.ans	H0N0	nan	4934	EPI_ISL_216675	'EPI_ISL_216675'	1	66596	81926	56817	93971	86500	90130	340	632
USA	1986	1986.5	wild.ans	H2N1	nan	314	EPI_ISL_6983	'EPI_ISL_6983'	2	75847	81926	78779	95789	85000	90081	44	631
USA	2010	2010.595	wild.ans	H0N0	3C.2	1365	EPI_ISL_141334	'EPI_ISL_141334'	1	66596	81926	78779	93971	45751	87264	360	632
Canada	1999	1999.589	wild.ans	H11N6	nan	3259	EPI_ISL_131444	'EPI_ISL_131444'	1	75847	81926	52811	52636	-37	87264	340	629
USA	2007	2007.71	wild.ans	H0N0	nan	1198	EPI_ISL_85204	'EPI_ISL_85204'	1	66596	81926	56817	76643	45751	87264	349	632
Bangladesh	2019	2019.104	Dom.ans	H8N4	nan	1366	EPI_ISL_503489	'EPI_ISL_503489'	1	85152	68697	63442	76643	48916	66685	337	630
Netherlands	2016	2016.661	Dom.gal	H2N3	nan	6669	EPI_ISL_309831	'EPI_ISL_309831'	1	85152	68697	63442	76643	48916	66685	341	631
Netherlands	2008	2008.5	wild.ans	H2N3	nan	6670	EPI_ISL_122100	'EPI_ISL_122100'	1	85152	68697	63442	76643	48916	66685	341	631
China	2014	2014.43	Dom.gal	H0N0	nan	11158	EPI_ISL_180102	'EPI_ISL_180102'	1	85152	63357	63442	76643	48916	66685	341	628
Korea	2010	2010.219	wild.ans	H13N0	nan	495	EPI_ISL_124206	'EPI_ISL_124206'	1	85152	81926	63442	76643	48504	66685	341	629
USA	2011	2011.789	wild.ans	H12N5	nan	496	EPI_ISL_158485	'EPI_ISL_158485'	1	66596	81926	52811	52707	90388	81938	336	630
USA	2008	2008.377	wild.other	H0N0	nan	4937	EPI_ISL_142388	'EPI_ISL_142388'	1	66596	81926	78779	97698	86022	46784	336	636
Canada	1983	1983.595	wild.ans	H12N1	nan	5809	EPI_ISL_1802	'EPI_ISL_1802'	1	75787	81926	54105	95666	83974	87224	44	630
USA	2010	2010.789	wild.ans	H2N2	nan	6672	EPI_ISL_135004	'EPI_ISL_135004'	1	66596	81926	56817	93971	45751	90130	206	631
SouthAfrica	2018	2018.704	wild.other	H11N1	nan	10854	EPI_ISL_12771889	'EPI_ISL_12771889'	1	85152	68697	63442	76643	48916	66685	31	629
USA	2009	2009.567	wild.ans	H0N0	nan	5764	EPI_ISL_94168	'EPI_ISL_94168'	1	66596	81926	78779	51527	87200	81938	341	632
Japan	2017	2017.83	Dom.ans	H12N2	nan	5812	EPI_ISL_370663	'EPI_ISL_370663'	1	85152	68697	63442	76643	48916	66685	190	630
USA	2011	2011.041	wild.ans	H2N2	nan	6673	EPI_ISL_216824	'EPI_ISL_216824'	2	66596	81926	78779	96748	86500	46522	206	631
USA	2009	2009.321	Human	H0N0	6B.1A.6	92	EPI_ISL_93256	'EPI_ISL_93256'	1	76546	80761	56817	75075	66778	57959	337	631
Guatemala	2010	2010.666	wild.other	H17N10	nan	12395	EPI_ISL_105896	'EPI_ISL_105896'	1	78003	80369	56817	55408	74271	81938	338	631
China	2017	2017.471	Dom.ans	H0N0	nan	10891	EPI_ISL_707445	'EPI_ISL_707445'	3	85152	63357	63442	76643	48916	66685	341	630
USA	2015	2015.222	swine	H0N2	3C.3a	9240	EPI_ISL_197198	'EPI_ISL_197198'	1	96335	58190	83667	55408	74274	47263	136	632
USA	2017	2017.918	wild.ans	H2N3	nan	6676	EPI_ISL_376304	'EPI_ISL_376304'	1	66596	81926	56817	96748	87200	81938	341	631
Korea	2001	2001.5	swine	H11N6	nan	2284	EPI_ISL_80217	'EPI_ISL_80217'	1	78127	92768	54229	76643	48916	66685	340	629
USA	2018	2018.386	wild.other	H2N1	nan	6677	EPI_ISL_373055	'EPI_ISL_373055'	1	66596	81926	56817	49435	87200	92119	44	631
Canada	2017	2017.611	wild.ans	H0N0	nan	721	EPI_ISL_381366	'EPI_ISL_381366'	1	66596	81926	52811	49435	87200	66611	349	632
China	2018	2018.729	Dom.gal	H0N0	nan	10941	EPI_ISL_699251	'EPI_ISL_699251'	1	85152	63357	63442	76643	48916	66685	341	630
USA	2012	2012.858	wild.ans	H2N3	nan	6679	EPI_ISL_189511	'EPI_ISL_189511'	1	66596	81926	56817	97523	85204	87264	341	631
USA	2011	2011.759	swine	H0N0	3C.3a	9242	EPI_ISL_151908	'EPI_ISL_151908'	1	96335	58190	83667	55408	65660	47263	341	632
USA	2000	2000.396	wild.other	H0N0	nan	4672	EPI_ISL_397940	'EPI_ISL_397940'	1	66596	81926	56817	97501	45751	87264	336	636
USA	1986	1986.5	wild.ans	H11N9	nan	3284	EPI_ISL_141296	'EPI_ISL_141296'	1	-83	81926	56817	52707	85000	46942	340	629
USA	2010	2010.003	wild.ans	H11N9	nan	3290	EPI_ISL_216377	'EPI_ISL_216377'	2	65698	81926	78779	52707	45751	81938	340	629
Netherlands	2007	2007.5	wild.ans	H2N2	nan	6682	EPI_ISL_122033	'EPI_ISL_122033'	1	78127	68697	63442	76643	48916	66685	190	631
Australia	2014	2014.162	wild.ans	H8N4	nan	1384	EPI_ISL_14769067	'EPI_ISL_14769067'	1	78127	68697	63442	52707	48916	66685	337	630
USA	2014	2014.896	wild.ans	H11N9	nan	3298	EPI_ISL_222164	'EPI_ISL_222164'	1	65698	81926	63442	52707	87200	87264	340	629
Asia-Russia	2014	2014.693	wild.ans	H8N4	nan	1387	EPI_ISL_240681	'EPI_ISL_240681'	1	85152	68697	63442	76643	48916	66685	337	630
USA	2006	2006.5	wild.ans	H11N9	nan	3300	EPI_ISL_15108	'EPI_ISL_15108'	1	66596	81926	56817	98376	45751	87264	340	629
China	2017	2017.671	Dom.gal	H0N0	nan	11173	EPI_ISL_707371	'EPI_ISL_707371'	2	85152	63357	63442	76643	48916	66685	341	630
USA	2021	2021.584	wild.ans	H12N5	nan	12333	EPI_ISL_6795359	'EPI_ISL_6795359'	1	66596	81926	56817	49435	87200	91735	336	630
Netherlands	2006	2006.123	wild.other	H16N3	nan	4957	EPI_ISL_267234	'EPI_ISL_267234'	1	85152	77354	63442	76172	48504	66010	341	629
USA	1995	1995.5	Dom.gal	H2N2	nan	10772	EPI_ISL_5850	'EPI_ISL_5850'	1	65698	81926	78779	52707	83974	81938	206	631
USA	2010	2010.866	wild.ans	H0N0	nan	6688	EPI_ISL_134992	'EPI_ISL_134992'	1	66596	81926	56817	97698	90238	81938	339	640
USA	1999	1999.392	wild.other	H0N0	nan	499	EPI_ISL_99368	'EPI_ISL_99368'	1	66596	81926	52811	96027	83974	81938	339	632
USA	2011	2011.611	wild.ans	H11N9	nan	3305	EPI_ISL_135087	'EPI_ISL_135087'	2	66596	81926	78779	93971	87200	66685	340	629
China	2012	2012.5	Dom.ans	H11N9	nan	3307	EPI_ISL_146325	'EPI_ISL_146325'	1	78127	66924	63442	76643	48916	81938	340	629
USA	2009	2009.792	wild.ans	H0N0	nan	6689	EPI_ISL_95468	'EPI_ISL_95468'	1	65698	81926	56817	98423	87200	87264	339	636
Guatemala	2011	2011.899	wild.ans	H0N0	nan	5820	EPI_ISL_230097	'EPI_ISL_230097'	1	66596	81926	78779	49435	90388	87264	341	632
USA	2006	2006.5	wild.other	H16N3	nan	4959	EPI_ISL_132865	'EPI_ISL_132865'	3	85152	81926	63442	76172	48504	66010	341	629
USA	2015	2015.37	wild.other	H0N0	nan	3311	EPI_ISL_397725	'EPI_ISL_397725'	1	66596	81926	56817	98462	87200	-38	337	631
USA	2008	2008.795	wild.ans	H11N2	nan	4960	EPI_ISL_94234	'EPI_ISL_94234'	1	66596	81926	78779	51806	45751	81938	201	629
Belgium	2018	2018.77	wild.ans	H2N3	nan	6691	EPI_ISL_502595	'EPI_ISL_502595'	1	85152	68697	63442	76643	48916	66685	341	631
Canada	2006	2006.603	wild.ans	H0N0	nan	216	EPI_ISL_99299	'EPI_ISL_99299'	1	66596	81926	78779	52636	45751	87264	336	632
USA	2018	2018.849	wild.ans	H11N9	nan	3313	EPI_ISL_393453	'EPI_ISL_393453'	1	66596	81926	56817	49435	87200	91735	340	629
China	2018	2018.811	Dom.gal	H0N0	nan	12589	EPI_ISL_697106	'EPI_ISL_697106'	1	85152	63357	63442	76643	48916	66685	341	630
USA	2009	2009.416	wild.other	H0N0	nan	6106	EPI_ISL_397527	'EPI_ISL_397527'	2	66596	81926	52811	93971	45751	87264	339	637
HongKong	2010	2010.5	wild.ans	H2N9	nan	6273	EPI_ISL_146361	'EPI_ISL_146361'	1	85152	68697	63442	76643	48916	66685	340	631
USA	2009	2009.586	wild.ans	H0N0	nan	3317	EPI_ISL_95444	'EPI_ISL_95444'	1	66596	81926	78779	52707	86022	46784	337	631
USA	2010	2010.603	wild.ans	H0N0	nan	3323	EPI_ISL_133584	'EPI_ISL_133584'	1	66596	81926	78779	96748	45751	87264	340	629
USA	2008	2008.825	wild.ans	H11N9	nan	3325	EPI_ISL_94216	'EPI_ISL_94216'	1	66596	81926	78779	97698	85645	87264	340	629
USA	2015	2015.852	wild.ans	H11N9	nan	3327	EPI_ISL_254850	'EPI_ISL_254850'	1	66596	81926	56817	51806	87200	81938	340	629
Canada	2007	2007.71	wild.ans	H0N0	3C.3a1	1407	EPI_ISL_131713	'EPI_ISL_131713'	1	66596	81926	78779	97698	45751	81938	340	632
USA	2003	2003.384	wild.other	H0N0	nan	7019	EPI_ISL_397949	'EPI_ISL_397949'	1	66596	81926	78779	93971	45751	90130	339	630
Australia	2019	2019.847	wild.unknown	H0N0	nan	3333	EPI_ISL_14768226	'EPI_ISL_14768226'	1	85152	68697	63442	52707	48916	81938	337	631
USA	2013	2013.712	wild.ans	H0N0	nan	4966	EPI_ISL_220253	'EPI_ISL_220253'	1	66596	81926	78779	50791	87200	81938	340	632
USA	2000	2000.372	wild.other	H12N4	nan	4967	EPI_ISL_398017	'EPI_ISL_398017'	5	66596	81926	56817	93971	83974	87264	337	630
Australia	2004	2004.5	wild.other	H11N9	nan	3337	EPI_ISL_15105	'EPI_ISL_15105'	2	85152	68697	63442	76643	48916	66685	340	629
Australia	2017	2017.326	wild.ans	H11N9	nan	3338	EPI_ISL_14768261	'EPI_ISL_14768261'	1	85152	68697	63442	52707	48916	81938	340	629
China	2013	2013.811	Dom.gal	H0N0	nan	11182	EPI_ISL_175767	'EPI_ISL_175767'	1	85152	63357	63442	76643	48916	66685	341	628
USA	2005	2005.5	wild.ans	H11N9	nan	3340	EPI_ISL_7046	'EPI_ISL_7046'	1	66596	81926	56817	52707	45274	87264	340	629
USA	2001	2001.373	wild.other	H0N0	nan	1414	EPI_ISL_99347	'EPI_ISL_99347'	1	66596	77354	78779	95789	65622	87264	339	631
USA	1987	1987.5	wild.ans	H11N9	nan	3343	EPI_ISL_10123	'EPI_ISL_10123'	1	-95	81926	78779	93971	48005	46980	340	629
USA	2005	2005.608	wild.ans	H0N0	nan	4969	EPI_ISL_87499	'EPI_ISL_87499'	1	66596	81926	52811	52707	84682	90130	337	630
USA	2018	2018.008	wild.ans	H0N0	Am_nonGsGD	4970	EPI_ISL_378267	'EPI_ISL_378267'	1	66596	81926	52811	51806	87200	91735	340	631
USA	2011	2011.041	wild.ans	H11N9	nan	3347	EPI_ISL_135133	'EPI_ISL_135133'	1	66596	81926	78779	97698	87200	87264	340	629
USA	2009	2009.688	wild.ans	H11N9	nan	3349	EPI_ISL_141221	'EPI_ISL_141221'	1	66596	81926	56817	93971	45751	81938	340	629
USA	2010	2010.94	wild.ans	H0N0	nan	4972	EPI_ISL_134906	'EPI_ISL_134906'	1	66596	81926	78779	93971	45751	81938	340	632
Netherlands	2008	2008.973	wild.ans	H12N5	nan	1416	EPI_ISL_329024	'EPI_ISL_329024'	1	85152	68697	63442	76643	48916	81938	336	630
Sweden	2005	2005.5	wild.ans	H0N0	nan	6703	EPI_ISL_122025	'EPI_ISL_122025'	1	78127	68697	63442	76643	48916	66685	341	631
Netherlands	2015	2015.742	wild.ans	H11N1	nan	4973	EPI_ISL_328977	'EPI_ISL_328977'	1	85152	68697	63442	76643	48916	81938	31	629
USA	1995	1995.5	wild.gal	H2N2	nan	317	EPI_ISL_1199	'EPI_ISL_1199'	1	65698	81926	78779	52707	83974	81938	206	631
Canada	1985	1985.627	wild.ans	H2N3	nan	318	EPI_ISL_8714	'EPI_ISL_8714'	1	75847	81926	56817	93971	85000	81938	341	631
USA	2015	2015.94	wild.ans	H0N0	nan	3354	EPI_ISL_257695	'EPI_ISL_257695'	1	66596	81926	56817	51806	86500	46601	340	629
China	1964	1964.5	Human	H2N2	nan	12	EPI_ISL_170556	'EPI_ISL_170556'	1	76546	92783	56817	75933	66778	57959	216	631
USA	1986	1986.847	Dom.ans	H11N1	nan	4975	EPI_ISL_6503	'EPI_ISL_6503'	1	75847	81926	83497	52707	85000	46980	44	629
USA	2020	2020.407	wild.other	H12N1	nan	5831	EPI_ISL_4061269	'EPI_ISL_4061269'	1	66596	81926	78779	49435	87200	90130	44	630
USA	2011	2011.825	wild.ans	H14N2	nan	502	EPI_ISL_143225	'EPI_ISL_143225'	1	66596	81926	78779	52707	85960	81938	201	632
Canada	2016	2016.205	swine	H0N0	6B.1	120	EPI_ISL_282525	'EPI_ISL_282525'	1	101454	92864	98139	55408	74274	47263	337	631
USA	2010	2010.921	wild.ans	H14N6	nan	319	EPI_ISL_97225	'EPI_ISL_97225'	1	66596	81926	52811	52707	45751	66507	340	632
China	2013	2013.071	Dom.ans	H0N0	nan	1421	EPI_ISL_182528	'EPI_ISL_182528'	1	85152	68697	63442	76643	48916	66685	346	632
Australia	2015	2015.186	wild.unknown	H0N0	nan	8187	EPI_ISL_14768174	'EPI_ISL_14768174'	1	78127	68697	63442	76643	48916	66685	337	630
USA	2018	2018.693	wild.ans	H2N3	nan	6706	EPI_ISL_502378	'EPI_ISL_502378'	1	66596	81926	56817	51806	87200	91735	341	631
USA	2012	2012.074	wild.ans	H2N2	nan	6673	EPI_ISL_181052	'EPI_ISL_181052'	1	66596	81926	78779	96748	86500	46522	206	631
USA	2007	2007.677	wild.ans	H0N0	3C.2	733	EPI_ISL_85111	'EPI_ISL_85111'	1	66596	81926	52811	96569	86022	81938	349	632
China	2017	2017.329	Dom.ans	H13N8	nan	298	EPI_ISL_381339	'EPI_ISL_381339'	1	66596	68697	63442	76172	48504	66272	335	629
Sweden	2008	2008.866	wild.ans	H0N0	nan	5833	EPI_ISL_158324	'EPI_ISL_158324'	1	85152	68697	63442	76643	48916	66685	341	632
Guatemala	2011	2011.899	wild.ans	H0N0	nan	1424	EPI_ISL_245466	'EPI_ISL_245466'	1	66596	81926	78779	51806	87200	81938	362	632
USA	2017	2017.888	wild.ans	H0N0	nan	5837	EPI_ISL_378263	'EPI_ISL_378263'	1	66596	81926	56817	96748	86500	81938	341	632
USA	2011	2011.688	wild.ans	H0N0	nan	4979	EPI_ISL_208316	'EPI_ISL_208316'	1	66596	81926	78779	93971	87200	90130	340	632
Canada	2005	2005.5	Human	H2N2	nan	259	EPI_ISL_8314	'EPI_ISL_8314'	1	76546	92783	56817	75933	66778	57959	216	631
China	2018	2018.436	Dom.gal	H0N0	nan	12334	EPI_ISL_697040	'EPI_ISL_697040'	1	85152	63357	63442	76643	48916	66685	341	630
Sweden	2002	2002.5	wild.ans	H2N5	nan	4980	EPI_ISL_122071	'EPI_ISL_122071'	1	85152	68697	63442	76643	48916	66685	336	631
China	2014	2014.241	Dom.gal	H0N0	nan	12079	EPI_ISL_181966	'EPI_ISL_181966'	1	85152	63357	63442	76643	48916	66685	340	633
USA	2015	2015.027	wild.ans	H11N0	nan	4982	EPI_ISL_230073	'EPI_ISL_230073'	1	66596	81926	56817	50791	86500	90130	341	629
USA	2012	2012.041	wild.ans	H0N0	nan	8190	EPI_ISL_158588	'EPI_ISL_158588'	1	66596	81926	56817	52707	87200	87264	341	628
Sweden	2008	2008.604	wild.ans	H11N9	nan	3369	EPI_ISL_189445	'EPI_ISL_189445'	1	85152	68697	63442	76643	48916	81938	340	629
USA	2011	2011.805	wild.ans	H0N0	nan	1428	EPI_ISL_158535	'EPI_ISL_158535'	1	66596	81926	56817	98462	86500	81938	340	631
USA	2011	2011.658	wild.other	H13N6	nan	1430	EPI_ISL_208442	'EPI_ISL_208442'	1	66596	81926	63442	76172	48504	66272	340	629
USA	2016	2016.393	wild.other	H11N8	nan	3372	EPI_ISL_273550	'EPI_ISL_273550'	1	66596	81926	56817	54859	86500	90130	332	629
Sweden	2008	2008.874	wild.ans	H0N0	nan	5839	EPI_ISL_158339	'EPI_ISL_158339'	1	78127	68697	63442	76643	48916	81938	341	632
USA	2013	2013.74	wild.ans	H11N9	nan	3373	EPI_ISL_161077	'EPI_ISL_161077'	1	66596	81926	78779	51806	45751	81938	340	629
USA	2009	2009.83	wild.ans	H2N3	nan	6711	EPI_ISL_95414	'EPI_ISL_95414'	1	66596	81926	56817	52707	48005	81938	341	631
USA	2015	2015.575	wild.ans	H11N9	nan	3374	EPI_ISL_261416	'EPI_ISL_261416'	1	66596	81926	63442	49435	87200	81938	340	629
Bangladesh	2010	2010.052	Dom.ans	H11N3	nan	4473	EPI_ISL_165779	'EPI_ISL_165779'	1	85152	68697	63442	76643	48916	66685	341	629
USA	2011	2011.619	wild.ans	H2N3	nan	6712	EPI_ISL_133617	'EPI_ISL_133617'	1	65698	81926	56817	50791	90238	87264	341	631
USA	2009	2009.704	wild.ans	H0N0	nan	1434	EPI_ISL_141235	'EPI_ISL_141235'	1	65698	81926	56817	52707	85204	81938	357	631
Canada	2010	2010.704	wild.ans	H0N0	nan	5842	EPI_ISL_137858	'EPI_ISL_137858'	1	66596	81926	56817	52707	86022	46784	341	632
Canada	2006	2006.603	wild.ans	H12N0	nan	4987	EPI_ISL_84622	'EPI_ISL_84622'	1	66596	81926	56817	96748	83974	87264	340	630
USA	1960	1960.5	Human	H2N2	nan	259	EPI_ISL_7076	'EPI_ISL_7076'	2	76546	92783	56817	75933	66778	57959	216	631
USA	1978	1978.093	Dom.ans	H2N3	nan	322	EPI_ISL_119097	'EPI_ISL_119097'	1	76124	81926	78766	95628	48484	46980	341	631
USA	2018	2018.386	wild.other	H13N6	nan	1436	EPI_ISL_373077	'EPI_ISL_373077'	1	85152	81926	63442	76172	48504	66010	340	629
Uzbekistan	1967	1967.5	Human	H2N2	nan	323	EPI_ISL_19668	'EPI_ISL_19668'	1	76546	92783	56817	75933	66778	57959	216	631
USA	2008	2008.068	wild.ans	H11N9	nan	2885	EPI_ISL_63049	'EPI_ISL_63049'	1	66596	81926	78779	51527	45500	87264	340	629
USA	2011	2011.69	wild.ans	H0N0	3C.3a1	1437	EPI_ISL_220018	'EPI_ISL_220018'	1	66596	81926	56817	98406	45751	90130	358	632
USA	2012	2012.683	wild.ans	H12N5	nan	506	EPI_ISL_189520	'EPI_ISL_189520'	1	66596	81926	56817	51806	86500	87264	336	630
Sweden	2008	2008.891	wild.ans	H0N0	nan	4991	EPI_ISL_158365	'EPI_ISL_158365'	1	78127	68697	63442	76643	48916	66685	340	632
Netherlands	2010	2010.5	wild.ans	H2N3	nan	6248	EPI_ISL_122101	'EPI_ISL_122101'	1	85152	68697	63442	76643	48916	81938	341	631
Australia	2015	2015.282	wild.unknown	H2N7	nan	5845	EPI_ISL_14769867	'EPI_ISL_14769867'	1	78127	68697	63442	76643	48916	66685	339	631
USA	2000	2000.5	wild.ans	H11N9	nan	3386	EPI_ISL_31482	'EPI_ISL_31482'	2	66596	81926	78779	96027	45751	81938	340	629
Asia-Russia	2018	2018.748	wild.ans	H2N1	nan	6715	EPI_ISL_338361	'EPI_ISL_338361'	1	85152	68697	63442	76643	48916	66685	31	631
USA	2008	2008.377	wild.other	H0N0	nan	4814	EPI_ISL_142446	'EPI_ISL_142446'	1	66596	81926	56817	52707	45751	87264	340	632
USA	2003	2003.384	wild.other	H0N0	nan	8192	EPI_ISL_397888	'EPI_ISL_397888'	1	65597	81926	78779	95789	48504	90130	341	630
USA	1994	1994.389	wild.other	H0N0	3C.3a1	3390	EPI_ISL_99416	'EPI_ISL_99416'	1	65698	81926	78779	93883	85204	46980	337	632
Canada	2015	2015.608	wild.ans	H11N9	nan	3393	EPI_ISL_273535	'EPI_ISL_273535'	1	66596	81926	56817	52707	83974	81938	340	629
USA	2007	2007.57	wild.ans	H11N9	nan	10558	EPI_ISL_139412	'EPI_ISL_139412'	1	66596	81926	52811	51520	-16	81938	340	629
USA	2015	2015.852	wild.ans	H12N5	nan	507	EPI_ISL_254869	'EPI_ISL_254869'	1	66596	81926	78779	49435	87200	81938	336	630
Netherlands	2011	2011.485	wild.other	H16N3	nan	4995	EPI_ISL_267335	'EPI_ISL_267335'	2	85152	77354	63442	76172	48504	66010	341	629
USA	2007	2007.345	wild.ans	H2N3	nan	11198	EPI_ISL_139446	'EPI_ISL_139446'	1	65698	81926	56817	96569	86022	87264	341	631
USA	1998	1998.375	wild.other	H2N8	nan	6250	EPI_ISL_99393	'EPI_ISL_99393'	1	66596	81926	52811	52707	83974	66685	333	631
Canada	2010	2010.701	wild.ans	H0N0	nan	4996	EPI_ISL_137851	'EPI_ISL_137851'	1	65698	81926	78779	52707	45751	46784	333	632
USA	2010	2010.597	wild.other	H0N0	nan	1443	EPI_ISL_141251	'EPI_ISL_141251'	1	66596	81926	78779	51806	87200	87264	361	632
USA	2005	2005.63	wild.ans	H8N4	nan	1444	EPI_ISL_6501	'EPI_ISL_6501'	1	66596	81926	52811	52707	84682	46784	337	630
USA	2010	2010.945	wild.ans	H14N6	nan	324	EPI_ISL_134996	'EPI_ISL_134996'	1	66596	81926	78779	-4	84810	81938	340	632
USA	1987	1987.381	wild.other	H11N1	nan	4999	EPI_ISL_131322	'EPI_ISL_131322'	1	75847	81926	78779	52707	85000	46980	34	629
Netherlands	2009	2009.534	wild.other	H13N3	nan	3402	EPI_ISL_243408	'EPI_ISL_243408'	1	85152	77354	63442	76172	48504	66272	341	629
Canada	1979	1979.616	wild.ans	H0N0	nan	3405	EPI_ISL_119100	'EPI_ISL_119100'	1	75847	81926	56817	95602	83974	46980	341	632
Japan	1959	1959.5	Human	H2N2	nan	259	EPI_ISL_21281	'EPI_ISL_21281'	1	76546	92783	56817	75933	66778	57959	216	631
USA	2011	2011.688	wild.ans	H0N0	nan	1446	EPI_ISL_208307	'EPI_ISL_208307'	1	66596	81926	78779	93971	45751	81938	340	632
Guatemala	2011	2011.934	wild.ans	H11N3	nan	5003	EPI_ISL_257148	'EPI_ISL_257148'	1	66596	81926	56817	98462	87200	87264	341	629
Germany	1981	1981.5	Dom.ans	H2N3	nan	6365	EPI_ISL_118993	'EPI_ISL_118993'	3	85152	77354	54233	76643	48916	66685	341	631
USA	2008	2008.626	wild.ans	H12N5	nan	1448	EPI_ISL_85130	'EPI_ISL_85130'	1	66596	81926	52811	96253	45500	87264	336	630
USA	2013	2013.003	wild.ans	H11N9	nan	3412	EPI_ISL_230090	'EPI_ISL_230090'	1	66596	81926	78779	49435	87200	87264	340	629
Korea	2007	2007.296	wild.ans	H11N9	nan	3413	EPI_ISL_506088	'EPI_ISL_506088'	2	78127	68697	63442	76643	48916	66685	340	629
USA	2007	2007.937	wild.ans	H8N4	nan	1451	EPI_ISL_25501	'EPI_ISL_25501'	1	66596	81926	56817	51806	86022	87264	337	630
USA	2008	2008.795	wild.ans	H0N0	nan	2099	EPI_ISL_94194	'EPI_ISL_94194'	1	66596	81926	56817	52707	45751	81938	337	631
Georgia	2012	2012.751	wild.other	H13N6	nan	3418	EPI_ISL_189711	'EPI_ISL_189711'	2	85152	77354	63442	76172	48504	66272	340	629
VietNam	2008	2008.063	Human	H0N0	3C.3a	104	EPI_ISL_105349	'EPI_ISL_105349'	1	57163	56595	88966	55408	66778	57959	341	632
USA	2016	2016.91	wild.ans	H11N2	nan	5006	EPI_ISL_378301	'EPI_ISL_378301'	1	66596	81926	56817	51806	87200	81938	201	629
USA	2010	2010.679	wild.ans	H0N0	nan	8198	EPI_ISL_129067	'EPI_ISL_129067'	1	66596	81926	56817	52707	85603	81938	341	630
USA	2018	2018.386	wild.other	H2N7	nan	6252	EPI_ISL_373046	'EPI_ISL_373046'	5	66596	81926	56817	49435	87200	92119	339	631
USA	2018	2018.984	Human	H0N0	6B.1A.5b	3422	EPI_ISL_372081	'EPI_ISL_372081'	1	50885	50672	98464	55408	74274	47263	337	631
Ukraine	2006	2006.614	wild.ans	H14N6	nan	325	EPI_ISL_120215	'EPI_ISL_120215'	1	85152	68697	63442	76643	48916	81938	340	632
USA	2009	2009.466	wild.ans	H8N4	nan	1459	EPI_ISL_132816	'EPI_ISL_132816'	1	66596	81926	56817	51549	85645	92044	337	630
Canada	1997	1997.811	wild.ans	H2N9	nan	217	EPI_ISL_8722	'EPI_ISL_8722'	2	65698	81926	56817	96748	83974	87264	340	631
Australia	1983	1983.5	wild.other	H15N9	nan	145	EPI_ISL_8939	'EPI_ISL_8939'	3	85152	62362	54179	54813	48916	66452	340	628
USA	2012	2012.801	wild.ans	H0N0	nan	5853	EPI_ISL_189530	'EPI_ISL_189530'	1	66596	81926	56817	51806	90388	87264	341	632
USA	2008	2008.779	wild.ans	H12N8	nan	5008	EPI_ISL_141149	'EPI_ISL_141149'	1	66596	81926	78779	76643	87200	81938	332	630
USA	2011	2011.808	wild.ans	H0N0	nan	5854	EPI_ISL_158462	'EPI_ISL_158462'	1	66596	81926	78779	50791	45751	87264	341	632
USA	2016	2016.883	wild.ans	H8N4	nan	1461	EPI_ISL_369371	'EPI_ISL_369371'	1	66596	81926	78779	50791	87200	81938	337	630
USA	2018	2018.384	wild.other	H12N8	nan	5009	EPI_ISL_373026	'EPI_ISL_373026'	5	66596	81926	56817	51806	87200	90130	332	630
USA	2015	2015.54	swine	H0N0	3C.3a	8770	EPI_ISL_243753	'EPI_ISL_243753'	1	96335	58190	83667	55408	74274	47263	341	632
USA	2008	2008.634	wild.ans	H8N4	nan	8606	EPI_ISL_85254	'EPI_ISL_85254'	1	66596	81926	78779	98384	85645	87264	337	630
Netherlands	2008	2008.511	wild.other	H0N0	nan	509	EPI_ISL_329016	'EPI_ISL_329016'	3	85152	77354	63442	76172	48504	66010	341	629
USA	2000	2000.396	wild.other	H12N4	nan	5011	EPI_ISL_397945	'EPI_ISL_397945'	1	66596	81926	56817	93971	83974	87264	337	630
USA	2013	2013.86	unknow	H11N9	nan	3431	EPI_ISL_216866	'EPI_ISL_216866'	1	65698	81926	56817	51806	86500	81938	340	629
Germany	1985	1985.5	Dom.ans	H2N3	nan	6253	EPI_ISL_119048	'EPI_ISL_119048'	2	85152	68697	63442	76643	48916	66685	341	631
Canada	2010	2010.611	wild.ans	H0N0	nan	3435	EPI_ISL_137800	'EPI_ISL_137800'	1	66596	81926	78779	93971	85204	81938	340	632
USA	2015	2015.852	swine	H0N0	nan	9309	EPI_ISL_245782	'EPI_ISL_245782'	1	96335	58190	83667	55408	74274	47263	341	632
USA	2011	2011.732	wild.ans	H0N0	nan	5860	EPI_ISL_158520	'EPI_ISL_158520'	1	66596	81926	56817	50791	87200	87264	341	632
USA	2005	2005.5	wild.ans	H11N1	nan	5015	EPI_ISL_6990	'EPI_ISL_6990'	1	66596	81926	78779	96748	45751	87264	44	629
USA	2012	2012.73	wild.ans	H0N0	3C.3a1	1468	EPI_ISL_220025	'EPI_ISL_220025'	1	66596	81926	78779	49435	86500	81938	340	632
Mongolia	2005	2005.603	wild.ans	H12N3	nan	5016	EPI_ISL_65850	'EPI_ISL_65850'	1	85152	68697	63442	76643	48916	66685	341	630
Bangladesh	2016	2016.683	Dom.ans	H11N2	nan	5017	EPI_ISL_333094	'EPI_ISL_333094'	1	85152	68697	63442	76643	48916	66685	190	629
USA	2011	2011.49	wild.ans	H12N5	nan	510	EPI_ISL_216817	'EPI_ISL_216817'	2	66596	81926	78779	50791	86022	81938	336	630
Sweden	2009	2009.86	wild.ans	H0N0	nan	3442	EPI_ISL_189403	'EPI_ISL_189403'	1	85152	77354	63442	76172	48504	66272	335	629
USA	2018	2018.047	Dom.gal	H2N2	nan	6624	EPI_ISL_4073117	'EPI_ISL_4073117'	1	66596	81926	78779	52707	48005	81938	206	631
China	2018	2018.222	Dom.ans	H0N0	2.3.4.4h	12426	EPI_ISL_697356	'EPI_ISL_697356'	1	85152	63357	63442	76643	48916	66685	341	630
USA	2008	2008.579	wild.ans	H0N0	nan	3447	EPI_ISL_141097	'EPI_ISL_141097'	1	66596	81926	56817	96748	48005	90130	337	632
USA	2014	2014.384	wild.other	H16N3	nan	4742	EPI_ISL_372111	'EPI_ISL_372111'	1	85152	81926	63442	76172	48504	66010	341	629
Georgia	2012	2012.142	wild.other	H2N5	nan	5019	EPI_ISL_189705	'EPI_ISL_189705'	1	85152	68697	63442	76643	83974	66685	336	631
USA	2009	2009.318	Human	H0N0	nan	92	EPI_ISL_62488	'EPI_ISL_62488'	1	76546	80761	56817	75075	66778	57959	337	631
USA	2010	2010.693	wild.ans	H0N0	nan	126	EPI_ISL_220017	'EPI_ISL_220017'	1	66596	81926	56817	51806	87200	87264	357	632
USA	2007	2007.375	wild.other	H13N9	nan	1476	EPI_ISL_397873	'EPI_ISL_397873'	2	85152	81926	78779	76172	48504	66010	340	629
Sweden	2008	2008.888	wild.ans	H11N9	nan	3456	EPI_ISL_189432	'EPI_ISL_189432'	4	85152	68697	63442	76643	48916	66685	340	629
USA	1994	1994.386	wild.other	H0N0	3C.3a1	3460	EPI_ISL_99522	'EPI_ISL_99522'	1	65698	81926	56817	93883	85204	46980	337	632
USA	2000	2000.5	wild.other	H12N5	nan	511	EPI_ISL_8394	'EPI_ISL_8394'	1	66596	81926	56817	95789	45751	87264	336	630
USA	2007	2007.386	wild.other	H0N0	nan	219	EPI_ISL_131466	'EPI_ISL_131466'	1	66596	81926	78779	51806	45500	87264	336	631
USA	2009	2009.605	wild.ans	H12N5	nan	9316	EPI_ISL_139430	'EPI_ISL_139430'	1	66596	81926	56817	93971	84682	81938	336	630
USA	2014	2014.699	wild.ans	H2N9	nan	6256	EPI_ISL_220262	'EPI_ISL_220262'	1	66596	81926	78779	52707	87200	87264	340	631
China	2013	2013.071	Dom.ans	H0N0	nan	1481	EPI_ISL_181766	'EPI_ISL_181766'	1	85152	68697	63442	76643	48916	66685	346	632
USA	2014	2014.811	wild.ans	H0N0	nan	5867	EPI_ISL_206266	'EPI_ISL_206266'	1	66596	81926	52811	51576	87200	90130	341	631
USA	2009	2009.408	wild.other	H11N9	nan	5022	EPI_ISL_142540	'EPI_ISL_142540'	1	66596	81926	56817	96253	86022	90130	340	629
China	2018	2018.216	Dom.gal	H0N0	2.3.4.4h	10560	EPI_ISL_707373	'EPI_ISL_707373'	1	85152	63357	63442	76643	48916	66685	340	631
Japan	2005	2005.86	Dom.ans	H2N5	nan	5027	EPI_ISL_293517	'EPI_ISL_293517'	1	85152	68697	52811	76643	48916	66685	336	631
USA	2011	2011.575	wild.ans	H12N5	nan	512	EPI_ISL_208131	'EPI_ISL_208131'	1	66596	81926	78779	93971	90238	87264	336	630
Japan	2014	2014.795	Dom.ans	H11N2	nan	5028	EPI_ISL_179430	'EPI_ISL_179430'	1	85152	68697	63442	76643	48916	81938	190	629
USA	2011	2011.729	wild.ans	H0N0	3C.3a1	5029	EPI_ISL_158454	'EPI_ISL_158454'	1	66596	81926	78779	51229	87200	81938	341	632
Canada	1991	1991.605	wild.ans	H0N0	3C.2	1089	EPI_ISL_99524	'EPI_ISL_99524'	1	65698	81926	78779	52707	48005	81938	332	632
USA	2013	2013.397	wild.other	H0N0	nan	7299	EPI_ISL_397508	'EPI_ISL_397508'	1	66596	81926	52811	93971	87200	87264	341	640
USA	2010	2010.934	wild.ans	H12N0	nan	513	EPI_ISL_125806	'EPI_ISL_125806'	1	66596	81926	78779	93971	86022	81938	336	630
USA	1986	1986.359	wild.other	H16N3	nan	5032	EPI_ISL_138057	'EPI_ISL_138057'	1	85152	77354	78779	76172	65622	66422	341	629
USA	2010	2010.734	wild.ans	H11N2	nan	5034	EPI_ISL_134926	'EPI_ISL_134926'	1	66596	81926	56817	52707	45751	87264	201	629
Canada	1991	1991.649	wild.ans	H11N9	nan	3473	EPI_ISL_131365	'EPI_ISL_131365'	1	66596	81926	78779	93971	48005	87247	340	629
Netherlands	2013	2013.047	Dom.gal	H8N4	nan	1492	EPI_ISL_309837	'EPI_ISL_309837'	1	85152	68697	63442	76643	48916	66685	337	630
USA	2017	2017.685	wild.ans	H0N0	nan	5870	EPI_ISL_701663	'EPI_ISL_701663'	1	66596	81926	56817	51288	87200	92332	341	632
USA	2015	2015.636	wild.other	H13N6	nan	1494	EPI_ISL_252206	'EPI_ISL_252206'	1	66596	81926	63442	93971	48504	66272	340	629
USA	2017	2017.414	swine	H0N0	3C.2	7547	EPI_ISL_373711	'EPI_ISL_373711'	1	96335	58190	83667	55408	74274	47263	337	632
USA	2020	2020.407	wild.other	H13N6	nan	1496	EPI_ISL_4061163	'EPI_ISL_4061163'	2	66596	81926	63442	76172	48504	66010	340	629
Canada	2007	2007.715	wild.ans	H0N0	nan	3479	EPI_ISL_131798	'EPI_ISL_131798'	1	66596	81926	52811	52707	87200	81938	337	631
USA	1999	1999.392	wild.other	H11N2	nan	5036	EPI_ISL_131431	'EPI_ISL_131431'	1	66596	81926	56817	76643	83974	66685	206	629
USA	2014	2014.638	wild.ans	H0N0	Am_nonGsGD	3480	EPI_ISL_216695	'EPI_ISL_216695'	1	66596	81926	56817	51806	87200	46522	341	632
USA	2011	2011.789	wild.ans	H0N0	nan	5037	EPI_ISL_158489	'EPI_ISL_158489'	1	66596	81926	78779	50791	45500	-47	340	632
USA	2020	2020.407	wild.other	H11N9	nan	3482	EPI_ISL_4057447	'EPI_ISL_4057447'	1	66596	68697	56817	49435	87200	90130	340	629
Bangladesh	2016	2016.626	Dom.ans	H2N3	nan	6733	EPI_ISL_333099	'EPI_ISL_333099'	2	85152	68697	63442	76643	48916	66685	341	631
USA	2008	2008.735	wild.ans	H0N0	nan	5876	EPI_ISL_85139	'EPI_ISL_85139'	1	66596	81926	78779	52707	86022	81938	337	632
USA	2015	2015.819	wild.ans	H0N0	nan	5878	EPI_ISL_257689	'EPI_ISL_257689'	1	66596	81926	56817	49435	87200	46670	341	632
USA	2003	2003.384	wild.other	H0N0	nan	8222	EPI_ISL_397890	'EPI_ISL_397890'	1	66596	81926	56817	95789	83974	90130	337	630
Guatemala	2012	2012.91	wild.ans	H0N0	nan	128	EPI_ISL_257123	'EPI_ISL_257123'	1	66596	81926	56817	98462	87200	87264	336	632
USA	2010	2010.5	wild.ans	H2N3	nan	6736	EPI_ISL_122034	'EPI_ISL_122034'	1	85152	68697	63442	76643	48916	66685	341	631
China	2013	2013.137	Dom.gal	H0N0	nan	11705	EPI_ISL_181893	'EPI_ISL_181893'	1	85152	63357	63442	76643	48916	66685	341	630
USA	2013	2013.118	swine	H0N0	3C.3a	9333	EPI_ISL_281975	'EPI_ISL_281975'	2	96335	58190	52343	55408	74274	47263	337	632
VietNam	2014	2014.688	Dom.ans	H0N0	nan	10277	EPI_ISL_387775	'EPI_ISL_387775'	1	85152	68697	63442	76643	48916	66685	341	632
USA	2011	2011.63	wild.ans	H0N0	nan	10471	EPI_ISL_133590	'EPI_ISL_133590'	1	66596	81926	78779	51229	86500	81938	341	631
USA	2016	2016.869	wild.ans	H11N9	nan	3494	EPI_ISL_294036	'EPI_ISL_294036'	1	66596	81926	56817	52707	87200	91735	340	629
USA	2010	2010.041	wild.ans	H11N9	nan	3496	EPI_ISL_95375	'EPI_ISL_95375'	1	66596	81926	52811	51288	48005	87264	340	629
USA	2011	2011.019	wild.ans	H0N0	Am_nonGsGD	5880	EPI_ISL_134913	'EPI_ISL_134913'	1	65698	81926	56817	52707	86500	87264	341	631
Asia-Russia	2019	2019.682	wild.ans	H12N5	nan	1503	EPI_ISL_400270	'EPI_ISL_400270'	1	85152	68697	63442	76643	48916	81938	336	630
USA	1999	1999.392	wild.other	H0N0	nan	5044	EPI_ISL_131442	'EPI_ISL_131442'	1	66596	81926	56817	96027	83974	81938	341	629
HongKong	2007	2007.5	wild.ans	H11N9	nan	3163	EPI_ISL_146349	'EPI_ISL_146349'	2	85152	68697	63442	76643	48916	66685	340	629
USA	2013	2013.712	wild.other	H13N2	nan	5045	EPI_ISL_257293	'EPI_ISL_257293'	1	85152	81926	63442	76172	85204	66010	190	629
USA	1994	1994.386	wild.other	H0N0	3C.3a1	1506	EPI_ISL_99424	'EPI_ISL_99424'	1	75847	81926	56817	95789	85204	-16	332	631
Japan	2016	2016.811	Dom.ans	H11N9	nan	3501	EPI_ISL_239388	'EPI_ISL_239388'	3	85152	68697	63442	76643	48916	81938	340	629
USA	2011	2011.625	Dom.ans	H0N0	nan	1507	EPI_ISL_208073	'EPI_ISL_208073'	1	66596	81926	56817	76643	84682	81938	349	629
China	2013	2013.992	Dom.ans	H0N0	nan	10886	EPI_ISL_181918	'EPI_ISL_181918'	1	85152	63357	63442	76643	48916	66685	341	630
USA	2016	2016.462	swine	H0N0	nan	8226	EPI_ISL_254031	'EPI_ISL_254031'	1	96335	58190	83667	55408	74274	47263	341	631
Netherlands	2014	2014.915	wild.ans	H12N1	nan	5881	EPI_ISL_267238	'EPI_ISL_267238'	1	85152	68697	63442	76643	48916	66685	31	630
Netherlands	2009	2009.534	wild.other	H0N0	nan	518	EPI_ISL_329017	'EPI_ISL_329017'	1	85152	77354	63442	76172	48504	66272	341	629
Germany	1964	1964.5	Human	H2N2	nan	269	EPI_ISL_19666	'EPI_ISL_19666'	2	76546	92783	56817	75933	66778	57959	216	631
Canada	2010	2010.701	wild.ans	H0N0	nan	1510	EPI_ISL_137850	'EPI_ISL_137850'	1	66596	81926	78779	51701	87200	87264	339	632
Canada	1987	1987.589	wild.ans	H8N4	nan	1513	EPI_ISL_5795	'EPI_ISL_5795'	1	65691	81926	54137	52707	48470	81938	337	630
Guatemala	2010	2010.082	wild.ans	H8N4	nan	1514	EPI_ISL_94979	'EPI_ISL_94979'	1	66596	81926	56817	93971	86500	87264	337	630
USA	2011	2011.956	wild.ans	H12N5	nan	519	EPI_ISL_148239	'EPI_ISL_148239'	1	85152	81926	56817	93971	45751	66507	336	630
USA	2009	2009.578	wild.ans	H0N0	nan	8058	EPI_ISL_216783	'EPI_ISL_216783'	1	66596	81926	78779	97698	45751	87264	341	628
China	2016	2016.82	Dom.ans	H0N0	nan	329	EPI_ISL_707499	'EPI_ISL_707499'	1	85152	68697	63442	76643	48916	66685	336	631
USA	2012	2012.801	wild.ans	H2N5	nan	86	EPI_ISL_189546	'EPI_ISL_189546'	1	66596	81926	52811	98462	87200	81938	336	631
USA	2018	2018.866	wild.ans	H0N0	nan	12427	EPI_ISL_701672	'EPI_ISL_701672'	1	66596	81926	56817	51288	87200	66611	340	629
Asia-Russia	2019	2019.781	wild.ans	H12N5	nan	1517	EPI_ISL_400280	'EPI_ISL_400280'	1	85152	68697	63442	76643	48916	81938	336	630
USA	2007	2007.671	wild.ans	H0N0	3C.2	1519	EPI_ISL_85146	'EPI_ISL_85146'	1	66596	81926	56817	96253	86022	81938	349	632
USA	2001	2001.329	wild.other	H0N0	nan	6351	EPI_ISL_142093	'EPI_ISL_142093'	2	66596	81926	52811	52707	85204	90130	339	636
HongKong	1978	1978.5	Dom.ans	H2N9	nan	5885	EPI_ISL_619	'EPI_ISL_619'	1	85152	77354	63406	76643	48916	66685	340	631
USA	2006	2006.803	wild.ans	H11N9	nan	3511	EPI_ISL_378379	'EPI_ISL_378379'	1	66596	81926	52811	51806	85204	87264	340	629
USA	2002	2002.389	wild.other	H0N0	nan	220	EPI_ISL_397928	'EPI_ISL_397928'	1	66596	81926	78779	52707	83974	81938	336	631
USA	2006	2006.5	swine	H2N3	nan	8610	EPI_ISL_13852	'EPI_ISL_13852'	2	96335	58190	78779	55408	65660	47263	341	631
Canada	1995	1995.586	wild.ans	H0N0	nan	6741	EPI_ISL_138045	'EPI_ISL_138045'	1	66596	81926	78779	52707	48005	87264	339	636
Netherlands	2012	2012.541	wild.other	H16N3	nan	5055	EPI_ISL_243603	'EPI_ISL_243603'	1	85152	77354	63442	76172	48504	66010	341	629
USA	2011	2011.94	wild.ans	H11N2	nan	5056	EPI_ISL_158506	'EPI_ISL_158506'	2	66596	81926	56817	93971	45500	90130	201	629
Netherlands	2008	2008.533	wild.other	H13N8	nan	3521	EPI_ISL_267367	'EPI_ISL_267367'	1	85152	77354	63442	76172	48504	66010	335	629
USA	2015	2015.479	swine	H0N0	6B.1	9348	EPI_ISL_243764	'EPI_ISL_243764'	1	96335	58190	83667	55408	74274	47263	341	631
Canada	2018	2018.603	wild.ans	H12N5	nan	521	EPI_ISL_373041	'EPI_ISL_373041'	1	66596	81926	56817	49435	87200	81938	336	630
USA	2006	2006.463	wild.ans	H12N8	nan	5058	EPI_ISL_216631	'EPI_ISL_216631'	1	66596	81926	78779	96748	90227	87264	349	630
USA	1991	1991.425	wild.gal	H2N2	nan	265	EPI_ISL_118781	'EPI_ISL_118781'	1	65698	81926	78779	96184	85000	81938	206	631
USA	2011	2011.69	wild.ans	H12N4	nan	5061	EPI_ISL_158523	'EPI_ISL_158523'	1	66596	81926	52811	51806	86500	81938	337	630
Sweden	2006	2006.844	wild.ans	H2N2	nan	6745	EPI_ISL_122028	'EPI_ISL_122028'	1	78127	68697	63442	76643	48916	66685	190	631
Canada	2002	2002.584	wild.ans	H2N4	nan	6264	EPI_ISL_8725	'EPI_ISL_8725'	1	66596	81926	56817	52707	45500	90130	337	631
USA	2013	2013.893	wild.ans	H11N9	nan	3524	EPI_ISL_181061	'EPI_ISL_181061'	1	66596	81926	56817	76643	86500	92113	340	629
China	2018	2018.901	Dom.gal	H0N0	nan	11226	EPI_ISL_699397	'EPI_ISL_699397'	1	85152	63357	63442	76643	48916	66685	341	630
USA	2018	2018.389	wild.other	H12N1	nan	5891	EPI_ISL_506005	'EPI_ISL_506005'	1	66596	81926	56817	51806	87200	90130	44	630
Guatemala	2012	2012.874	wild.ans	H0N0	nan	5820	EPI_ISL_257169	'EPI_ISL_257169'	1	66596	81926	78779	49435	90388	87264	341	632
Netherlands	1957	1957.5	Human	H2N2	nan	259	EPI_ISL_84911	'EPI_ISL_84911'	2	76546	92783	56817	75933	66778	57959	216	631
Australia	2015	2015.282	wild.unknown	H0N0	nan	3527	EPI_ISL_14769965	'EPI_ISL_14769965'	1	78127	68697	63442	76643	48916	81938	337	632
USA	2018	2018.866	wild.ans	H0N0	nan	12055	EPI_ISL_701671	'EPI_ISL_701671'	1	66596	81926	56817	52707	87200	91735	341	620
Russia	2014	2014.66	wild.other	H2N2	nan	7581	EPI_ISL_177986	'EPI_ISL_177986'	1	78127	68697	63442	76643	48916	66685	190	631
Canada	2017	2017.611	wild.ans	H8N4	nan	8236	EPI_ISL_328341	'EPI_ISL_328341'	1	66596	81926	56817	49435	87200	91735	337	630
USA	2007	2007.858	wild.ans	H11N9	nan	3533	EPI_ISL_20036	'EPI_ISL_20036'	1	65547	81926	78779	93971	86022	81938	340	629
Australia	2019	2019.915	wild.other	H12N5	nan	813	EPI_ISL_14768770	'EPI_ISL_14768770'	2	85152	68697	63442	76643	48916	66685	336	630
USA	2010	2010.041	wild.ans	H0N0	nan	6749	EPI_ISL_95367	'EPI_ISL_95367'	1	66596	81926	78779	98423	-21	87264	339	636
USA	2013	2013.663	swine	H0N0	3C.3a	6954	EPI_ISL_168317	'EPI_ISL_168317'	1	96335	58190	52343	55408	74274	47263	341	632
USA	2008	2008.582	wild.ans	H8N4	nan	1544	EPI_ISL_141096	'EPI_ISL_141096'	1	66596	81926	78779	76643	87200	87264	337	630
USA	2010	2010.753	wild.ans	H0N0	3C.2	1547	EPI_ISL_134902	'EPI_ISL_134902'	1	66596	81926	78779	93971	45751	81938	340	632
USA	1996	1996.5	Dom.ans	H2N3	nan	6751	EPI_ISL_119074	'EPI_ISL_119074'	1	-121	81926	78779	95789	84810	81938	341	631
USA	2009	2009.792	wild.ans	H2N3	nan	6752	EPI_ISL_95435	'EPI_ISL_95435'	1	66596	81926	78779	97698	45751	90130	341	631
Netherlands	2010	2010.551	wild.other	H13N8	nan	3541	EPI_ISL_243481	'EPI_ISL_243481'	1	85152	77354	63442	76172	48504	66272	335	629
USA	1995	1995.384	wild.other	H11N9	nan	3543	EPI_ISL_131397	'EPI_ISL_131397'	1	65698	81926	78779	93971	48005	46980	340	629
Japan	2012	2012.833	Dom.ans	H11N3	nan	5072	EPI_ISL_237139	'EPI_ISL_237139'	2	78127	68697	63442	76643	48916	66685	341	629
USA	1999	1999.392	wild.other	H0N0	nan	5074	EPI_ISL_131294	'EPI_ISL_131294'	1	96184	81926	56817	96027	83974	81938	341	629
Egypt	2005	2005.69	wild.ans	H13N8	nan	3546	EPI_ISL_120193	'EPI_ISL_120193'	1	85152	77354	63442	76172	48504	66010	335	629
Canada	2009	2009.63	wild.ans	H0N0	nan	1404	EPI_ISL_127936	'EPI_ISL_127936'	1	66596	81926	78779	52707	45751	87264	340	632
China	2013	2013.819	Dom.gal	H0N0	nan	11230	EPI_ISL_179846	'EPI_ISL_179846'	1	85152	63357	63442	76643	48916	66685	341	630
USA	1995	1995.049	wild.gal	H2N2	nan	6755	EPI_ISL_118851	'EPI_ISL_118851'	1	65698	81926	78779	52707	83974	46784	206	631
USA	2014	2014.027	wild.ans	H0N0	nan	8241	EPI_ISL_180805	'EPI_ISL_180805'	1	66596	81926	56817	96748	45751	-4	341	628
USA	2013	2013.397	wild.other	H0N0	nan	7586	EPI_ISL_397693	'EPI_ISL_397693'	1	66596	81926	52811	93971	87200	87264	341	640
China	2017	2017.162	Dom.ans	H11N3	nan	5077	EPI_ISL_285338	'EPI_ISL_285338'	1	78127	68697	63442	76643	48916	66685	341	629
USA	2006	2006.433	wild.other	H2N6	nan	11940	EPI_ISL_77900	'EPI_ISL_77900'	1	66596	81926	63442	93971	-26	66685	340	631
USA	2012	2012.156	swine	H0N0	6B.1	7587	EPI_ISL_271076	'EPI_ISL_271076'	1	96335	58190	83667	55408	74274	47263	341	631
USA	2010	2010.603	wild.ans	H2N3	nan	6757	EPI_ISL_125793	'EPI_ISL_125793'	1	66596	81926	78779	97523	45274	90130	341	631
USA	2018	2018.97	Human	H0N0	3C.3a1	9365	EPI_ISL_372057	'EPI_ISL_372057'	1	57163	50672	98464	55408	66778	47263	337	632
USA	2015	2015.715	wild.other	H0N0	nan	3554	EPI_ISL_257312	'EPI_ISL_257312'	1	66596	77354	63442	76643	48504	66272	340	629
China	2013	2013.822	Dom.ans	H0N0	nan	289	EPI_ISL_176028	'EPI_ISL_176028'	1	85152	68697	63442	76643	48916	66685	335	631
USA	2010	2010.397	wild.other	H2N9	nan	6267	EPI_ISL_397570	'EPI_ISL_397570'	1	66596	81926	56817	51211	87200	87264	340	631
China	2017	2017.422	Dom.gal	H0N0	2.3.4.4b	398	EPI_ISL_707370	'EPI_ISL_707370'	1	85152	68697	63442	76643	48916	66685	335	631
USA	2016	2016.388	wild.other	H0N0	nan	5578	EPI_ISL_279247	'EPI_ISL_279247'	1	66596	81926	56817	49435	86500	90130	336	649
Sweden	2009	2009.573	wild.other	H16N3	nan	4466	EPI_ISL_189454	'EPI_ISL_189454'	1	85152	77354	63442	76172	48504	66010	341	629
USA	2013	2013.663	swine	H0N0	6B.1	7590	EPI_ISL_167592	'EPI_ISL_167592'	1	96335	58190	83667	55408	74274	47263	337	632
USA	2009	2009.814	wild.ans	H0N0	nan	3563	EPI_ISL_94183	'EPI_ISL_94183'	1	66596	81926	56817	52707	45500	87264	337	631
USA	2009	2009.753	wild.ans	H0N0	nan	1565	EPI_ISL_95397	'EPI_ISL_95397'	1	65698	81926	78779	93971	45751	87264	341	632
USA	2011	2011.789	wild.ans	H11N9	nan	3564	EPI_ISL_158484	'EPI_ISL_158484'	1	66596	81926	78779	52707	87200	81938	340	629
USA	2007	2007.392	wild.other	H12N1	nan	5085	EPI_ISL_327570	'EPI_ISL_327570'	1	66596	81926	78779	96253	45751	87264	44	630
USA	2006	2006.929	wild.ans	H2N9	nan	224	EPI_ISL_83558	'EPI_ISL_83558'	1	66596	81926	78779	93971	45363	90130	340	631
Belgium	2017	2017.723	wild.ans	H11N1	nan	5088	EPI_ISL_502597	'EPI_ISL_502597'	1	85152	68697	63442	76643	48916	66685	31	629
Canada	2010	2010.611	wild.ans	H0N0	nan	4458	EPI_ISL_137801	'EPI_ISL_137801'	1	66596	81926	56817	93971	85204	87264	340	632
USA	2010	2010.849	wild.ans	H0N0	nan	5089	EPI_ISL_134953	'EPI_ISL_134953'	1	66596	81926	78779	51806	85645	90130	341	629
USA	2013	2013.386	wild.other	H0N0	nan	6157	EPI_ISL_379230	'EPI_ISL_379230'	1	66596	81926	56817	49435	87200	87264	339	640
USA	2017	2017.707	wild.ans	H2N3	nan	6760	EPI_ISL_376328	'EPI_ISL_376328'	1	66596	81926	56817	51806	87200	92119	341	631
Canada	2009	2009.63	wild.ans	H0N0	nan	5090	EPI_ISL_127975	'EPI_ISL_127975'	1	66596	81926	78779	52707	48005	87264	333	632
USA	2009	2009.37	wild.other	H11N1	nan	4184	EPI_ISL_371814	'EPI_ISL_371814'	2	66596	81926	78779	96253	86022	87264	44	629
Asia-Russia	2008	2008.661	wild.ans	H15N4	nan	173	EPI_ISL_96113	'EPI_ISL_96113'	1	85152	68697	63442	76643	48916	81938	337	628
Canada	2007	2007.589	wild.ans	H0N0	nan	6762	EPI_ISL_99268	'EPI_ISL_99268'	1	65547	81926	56817	93971	45500	81938	332	636
Sweden	2006	2006.841	wild.ans	H0N0	nan	5905	EPI_ISL_158288	'EPI_ISL_158288'	1	78127	68697	63442	76643	48916	81938	341	632
USA	1988	1988.372	wild.other	H16N3	nan	5092	EPI_ISL_138074	'EPI_ISL_138074'	2	85152	81926	78779	76172	65622	66422	341	629
USA	2012	2012.607	wild.ans	H2N3	nan	6763	EPI_ISL_150336	'EPI_ISL_150336'	1	66596	81926	78779	98243	87200	81938	341	631
USA	1995	1995.047	Dom.gal	H2N2	nan	6764	EPI_ISL_118879	'EPI_ISL_118879'	1	65698	81926	78779	52707	83974	81938	206	631
Georgia	2011	2011.822	wild.other	H13N0	nan	3576	EPI_ISL_138695	'EPI_ISL_138695'	1	85152	77354	63442	76172	48504	66272	335	629
USA	2008	2008.374	wild.other	H0N0	nan	5094	EPI_ISL_131490	'EPI_ISL_131490'	1	66596	81926	78779	52707	45751	87264	340	632
Netherlands	2009	2009.792	wild.ans	H12N5	nan	526	EPI_ISL_267356	'EPI_ISL_267356'	1	85152	68697	63442	76643	48916	81938	336	630
USA	2012	2012.164	wild.ans	H0N0	nan	6765	EPI_ISL_216103	'EPI_ISL_216103'	1	66596	81926	56817	98243	45751	90130	341	631
China	2013	2013.825	Dom.gal	H0N0	nan	12026	EPI_ISL_175821	'EPI_ISL_175821'	1	85152	63357	63442	76643	48916	66685	341	628
Netherlands	2011	2011.468	wild.other	H13N3	nan	5098	EPI_ISL_329038	'EPI_ISL_329038'	1	85152	77354	63442	76172	48504	66010	341	629
USA	2005	2005.397	wild.other	H11N8	nan	3586	EPI_ISL_397970	'EPI_ISL_397970'	2	66596	81926	52811	52707	45450	81938	349	629
Canada	1978	1978.605	wild.ans	H0N0	nan	331	EPI_ISL_118570	'EPI_ISL_118570'	1	66596	81926	56817	93883	83974	46980	341	631
Georgia	1963	1963.5	Human	H2N2	nan	332	EPI_ISL_170557	'EPI_ISL_170557'	1	76546	92783	56817	75933	66778	57959	216	631
Canada	2010	2010.6	wild.ans	H0N0	3C.2	3592	EPI_ISL_137728	'EPI_ISL_137728'	1	66596	81926	78779	52707	85204	81938	337	631
USA	2008	2008.582	wild.ans	H0N0	nan	5105	EPI_ISL_141133	'EPI_ISL_141133'	1	66596	81926	78779	76643	87200	87264	340	632
USA	2013	2013.71	wild.ans	H12N5	nan	528	EPI_ISL_258631	'EPI_ISL_258631'	1	66596	81926	56817	52707	87200	81938	336	630
USA	2018	2018.693	wild.ans	H0N0	3C.3a1	1585	EPI_ISL_502383	'EPI_ISL_502383'	1	66596	81926	78779	52707	86500	81938	340	632
USA	1999	1999.392	wild.other	H11N2	nan	5107	EPI_ISL_131434	'EPI_ISL_131434'	1	96184	81926	56817	96027	85204	81938	206	629
USA	2000	2000.5	wild.ans	H11N9	nan	3596	EPI_ISL_141311	'EPI_ISL_141311'	1	66596	81926	78779	95789	45751	81938	340	629
Canada	2006	2006.603	wild.ans	H12N5	nan	529	EPI_ISL_84623	'EPI_ISL_84623'	1	66596	81926	56817	96748	45751	87264	336	630
USA	2017	2017.863	wild.ans	H12N5	nan	530	EPI_ISL_376292	'EPI_ISL_376292'	1	66596	81926	78779	98243	87200	46390	336	630
USA	2010	2010.91	wild.ans	H11N2	nan	5909	EPI_ISL_135011	'EPI_ISL_135011'	1	66596	81926	56817	93971	45751	87264	206	629
USA	2021	2021.586	wild.ans	H11N9	nan	3600	EPI_ISL_6795398	'EPI_ISL_6795398'	2	66596	81926	56817	49435	87200	91735	340	629
Netherlands	2014	2014.652	wild.ans	H2N9	nan	6270	EPI_ISL_267194	'EPI_ISL_267194'	2	85152	68697	63442	76643	48916	81938	340	631
China	2013	2013.992	Dom.gal	H0N0	nan	10650	EPI_ISL_181914	'EPI_ISL_181914'	1	85152	63357	63442	76643	48916	66685	349	633
USA	2016	2016.393	wild.other	H11N2	nan	5115	EPI_ISL_273554	'EPI_ISL_273554'	1	66596	81926	56817	54859	86500	90130	206	629
Australia	2019	2019.77	wild.unknown	H8N4	nan	1589	EPI_ISL_14769326	'EPI_ISL_14769326'	1	85152	68697	63442	52707	48916	66685	337	630
USA	2016	2016.585	wild.ans	H11N9	nan	3608	EPI_ISL_266519	'EPI_ISL_266519'	1	66596	81926	56817	49435	86500	81938	340	629
USA	2016	2016.642	wild.ans	H2N3	nan	6775	EPI_ISL_294058	'EPI_ISL_294058'	1	66596	81926	78779	49435	87200	90130	341	631
USA	1986	1986.827	wild.ans	H0N0	nan	333	EPI_ISL_87496	'EPI_ISL_87496'	1	-67	81926	56817	52707	85000	46942	337	631
USA	2003	2003.384	wild.other	H0N0	nan	8256	EPI_ISL_397891	'EPI_ISL_397891'	1	66596	81926	78779	52707	45751	90130	337	630
Canada	2009	2009.638	wild.ans	H2N3	nan	6776	EPI_ISL_119134	'EPI_ISL_119134'	1	65698	81926	52811	97523	85645	87264	341	631
USA	2010	2010.953	wild.ans	H8N2	nan	3612	EPI_ISL_135117	'EPI_ISL_135117'	1	66596	81926	78779	93971	87200	87264	201	630
Peru	2019	2019.792	wild.other	H13N6	nan	532	EPI_ISL_6795367	'EPI_ISL_6795367'	1	66596	81926	63442	76172	48504	66010	340	629
USA	1990	1990.027	Dom.gal	H2N2	nan	265	EPI_ISL_118776	'EPI_ISL_118776'	1	65698	81926	78779	96184	85000	81938	206	631
China	2017	2017.252	Dom.ans	H0N0	nan	7607	EPI_ISL_707566	'EPI_ISL_707566'	1	85152	68697	63442	76643	48916	81938	340	630
China	2013	2013.016	Dom.ans	H0N0	nan	1593	EPI_ISL_181732	'EPI_ISL_181732'	1	85152	62552	63442	76643	48916	66685	346	632
USA	1998	1998.5	wild.ans	H11N9	nan	3615	EPI_ISL_6962	'EPI_ISL_6962'	1	65618	81926	78779	95789	45751	81938	340	629
USA	2018	2018.334	wild.other	H12N9	nan	12082	EPI_ISL_505956	'EPI_ISL_505956'	1	66596	81926	78779	52707	87200	90130	340	630
USA	2009	2009.408	wild.other	H11N9	nan	5120	EPI_ISL_142538	'EPI_ISL_142538'	1	66596	81926	52811	96253	86022	87264	340	629
USA	2015	2015.611	wild.ans	H11N9	nan	3617	EPI_ISL_261418	'EPI_ISL_261418'	2	66596	81926	63442	49435	87200	81938	340	629
USA	2018	2018.975	Human	H0N0	3C.3a1	9396	EPI_ISL_372058	'EPI_ISL_372058'	1	57163	92864	98464	55408	66778	47263	337	632
USA	1994	1994.778	Dom.gal	H2N2	nan	10772	EPI_ISL_118848	'EPI_ISL_118848'	2	65698	81926	78779	52707	83974	81938	206	631
USA	1998	1998.5	wild.ans	H2N3	nan	6779	EPI_ISL_25204	'EPI_ISL_25204'	2	66596	81926	78779	93971	85204	46784	341	631
China	2013	2013.992	Dom.gal	H0N0	nan	10886	EPI_ISL_181448	'EPI_ISL_181448'	1	85152	63357	63442	76643	48916	66685	341	630
Japan	2013	2013.879	wild.ans	H11N3	nan	5124	EPI_ISL_238029	'EPI_ISL_238029'	1	78127	68697	63442	76643	48916	66685	341	629
USA	2009	2009.849	wild.ans	H0N0	3C.2	3625	EPI_ISL_95450	'EPI_ISL_95450'	1	65698	81926	56817	51806	85645	81938	341	632
Canada	2007	2007.729	wild.ans	H0N0	nan	5125	EPI_ISL_127934	'EPI_ISL_127934'	1	66596	81926	56817	96748	85204	81938	340	632
USA	1993	1993.5	wild.ans	H11N3	nan	5126	EPI_ISL_6998	'EPI_ISL_6998'	1	65649	81926	78779	93971	83974	81938	341	629
USA	1999	1999.392	wild.other	H0N0	3C.3a1	533	EPI_ISL_99359	'EPI_ISL_99359'	1	66596	81926	52811	96232	85204	87264	339	632
China	2013	2013.26	Dom.ans	H2N7	nan	11253	EPI_ISL_163592	'EPI_ISL_163592'	1	78127	68697	63442	76643	48916	66685	339	631
USA	2015	2015.792	wild.ans	H0N0	nan	3637	EPI_ISL_257692	'EPI_ISL_257692'	2	66596	81926	56817	96748	45751	92119	340	632
USA	2008	2008.691	wild.ans	H0N0	nan	5131	EPI_ISL_141144	'EPI_ISL_141144'	1	66596	81926	78779	97698	45751	87264	340	632
China	2018	2018.178	Dom.ans	H0N0	2.3.2.1c	12266	EPI_ISL_696765	'EPI_ISL_696765'	1	85152	62552	63442	76643	48916	66685	337	631
USA	2008	2008.615	wild.ans	H8N4	nan	1598	EPI_ISL_85127	'EPI_ISL_85127'	1	65698	81926	56817	98384	85645	87264	337	630
USA	2006	2006.5	wild.ans	H2N3	nan	6786	EPI_ISL_141326	'EPI_ISL_141326'	1	66596	81926	56817	96253	45303	90130	341	631
China	2013	2013.94	Dom.gal	H0N0	nan	11257	EPI_ISL_175870	'EPI_ISL_175870'	1	85152	63357	63442	76643	48916	66685	341	630
Sweden	2007	2007.805	wild.ans	H11N9	nan	3643	EPI_ISL_189448	'EPI_ISL_189448'	1	85152	68697	63442	76643	48916	81938	340	629
USA	2015	2015.868	wild.ans	H11N9	nan	3644	EPI_ISL_254843	'EPI_ISL_254843'	1	66596	81926	78779	51806	87200	81938	340	629
HongKong	2011	2011.5	wild.ans	H2N9	nan	6273	EPI_ISL_146359	'EPI_ISL_146359'	1	85152	68697	63442	76643	48916	66685	340	631
USA	2016	2016.623	wild.ans	H0N0	3C.3a1	1600	EPI_ISL_273361	'EPI_ISL_273361'	1	66596	81926	63442	51288	87200	81938	340	632
Mongolia	2006	2006.685	wild.other	H13N6	nan	5139	EPI_ISL_65835	'EPI_ISL_65835'	1	85152	77354	63442	76172	48504	66272	340	629
Japan	2015	2015.819	Dom.ans	H12N5	nan	53	EPI_ISL_239417	'EPI_ISL_239417'	1	85152	68697	63442	76643	48916	66685	336	630
USA	2010	2010.907	wild.ans	H0N0	nan	3646	EPI_ISL_135008	'EPI_ISL_135008'	1	66596	81926	78779	98462	90238	46784	337	631
USA	2018	2018.69	wild.ans	H2N3	nan	6789	EPI_ISL_502362	'EPI_ISL_502362'	1	66596	81926	56817	49435	87200	92332	341	631
USA	2008	2008.708	wild.ans	H0N0	3C.3a1	1603	EPI_ISL_141155	'EPI_ISL_141155'	1	65698	81926	78779	93971	45751	90130	333	632
Canada	2007	2007.715	wild.ans	H0N0	3C.2	1208	EPI_ISL_131872	'EPI_ISL_131872'	1	66596	81926	78779	97698	45751	87264	355	632
USA	2009	2009.677	wild.ans	H0N0	nan	5143	EPI_ISL_141928	'EPI_ISL_141928'	1	66596	81926	78779	93971	85645	81938	360	632
China	2013	2013.811	Dom.ans	H0N0	nan	9412	EPI_ISL_175783	'EPI_ISL_175783'	1	78127	68697	63442	76643	48916	66685	339	628
Bangladesh	2019	2019.044	Dom.ans	H8N4	nan	1607	EPI_ISL_503502	'EPI_ISL_503502'	2	85152	68697	63442	76643	48916	66685	337	630
Antarctic	2017	2017.071	wild.other	H11N2	nan	10305	EPI_ISL_4061537	'EPI_ISL_4061537'	1	76114	80373	56817	93883	83974	47263	187	629
Canada	2012	2012.35	swine	H0N0	nan	7617	EPI_ISL_207178	'EPI_ISL_207178'	1	96335	58190	83667	55408	65660	47263	337	631
Netherlands	2011	2011.753	wild.ans	H2N3	nan	6792	EPI_ISL_267387	'EPI_ISL_267387'	1	85152	68697	63442	76643	48916	66685	341	631
Sweden	2003	2003.962	wild.ans	H11N1	nan	10568	EPI_ISL_73385	'EPI_ISL_73385'	1	85152	68697	63442	76643	48916	66685	31	629
Sweden	2007	2007.83	wild.ans	H0N0	nan	5920	EPI_ISL_158317	'EPI_ISL_158317'	1	78127	68697	63442	76643	48916	66685	341	632
USA	2017	2017.414	swine	H0N0	6B.1	7619	EPI_ISL_379334	'EPI_ISL_379334'	1	96335	58190	83667	55408	74274	47263	341	631
USA	2008	2008.604	wild.ans	H8N4	nan	1610	EPI_ISL_85261	'EPI_ISL_85261'	1	66596	81926	78779	98384	85645	87264	337	630
USA	1994	1994.386	wild.other	H0N0	3C.3a1	1611	EPI_ISL_99440	'EPI_ISL_99440'	1	65698	81926	56817	93883	85204	46942	333	632
Canada	2017	2017.614	wild.ans	H8N4	nan	1612	EPI_ISL_381404	'EPI_ISL_381404'	1	66596	81926	56817	96748	87200	66611	337	630
USA	2014	2014.526	swine	H0N0	6B.1	9415	EPI_ISL_243761	'EPI_ISL_243761'	1	96335	58190	83667	55408	74274	47263	341	631
USA	2016	2016.587	wild.ans	H11N2	nan	5146	EPI_ISL_266531	'EPI_ISL_266531'	1	66596	81926	56817	49435	87200	90130	201	629
Netherlands	2014	2014.978	wild.other	H16N3	nan	5147	EPI_ISL_267770	'EPI_ISL_267770'	2	85152	77354	63442	76172	48504	66010	341	629
Sweden	2008	2008.872	wild.ans	H0N0	nan	3656	EPI_ISL_189613	'EPI_ISL_189613'	1	78127	68697	63442	76643	48916	81938	341	632
Netherlands	2016	2016.536	wild.other	H16N3	nan	5149	EPI_ISL_328991	'EPI_ISL_328991'	2	85152	68697	63442	76172	48504	66010	341	629
Canada	2010	2010.682	wild.ans	H0N0	nan	1616	EPI_ISL_137665	'EPI_ISL_137665'	1	66596	81926	78779	52707	45751	87264	333	632
USA	2016	2016.366	wild.other	H0N0	Am_nonGsGD	5922	EPI_ISL_252205	'EPI_ISL_252205'	1	66596	81926	63442	76172	87200	66272	341	631
Netherlands	2007	2007.507	wild.other	H13N6	nan	3660	EPI_ISL_243660	'EPI_ISL_243660'	4	85152	77354	63442	76172	48504	66272	340	629
USA	2018	2018.671	wild.ans	H14N5	nan	132	EPI_ISL_393469	'EPI_ISL_393469'	1	66596	81926	56817	50791	87200	91735	336	632
USA	2012	2012.044	wild.ans	H11N9	nan	3665	EPI_ISL_158592	'EPI_ISL_158592'	1	66596	81926	78779	51806	86500	-34	340	629
USA	1987	1987.5	wild.ans	H11N9	nan	3666	EPI_ISL_6961	'EPI_ISL_6961'	1	65698	81926	78779	95789	83974	86758	340	629
Netherlands	2009	2009.534	wild.other	H13N2	nan	3668	EPI_ISL_243506	'EPI_ISL_243506'	1	85152	77354	63442	76172	48504	66272	191	629
USA	2008	2008.628	wild.ans	H12N5	nan	8546	EPI_ISL_85251	'EPI_ISL_85251'	1	65698	81926	52811	96253	45500	81938	336	630
Canada	2010	2010.707	wild.ans	H0N0	nan	5157	EPI_ISL_137865	'EPI_ISL_137865'	1	66596	81926	56817	49435	86022	87264	340	632
Netherlands	2016	2016.536	wild.other	H0N0	nan	5158	EPI_ISL_328979	'EPI_ISL_328979'	1	85152	68697	63442	76172	48504	66010	341	629
Sweden	2002	2002.5	wild.ans	H2N3	nan	6798	EPI_ISL_122074	'EPI_ISL_122074'	1	85152	68697	63442	76643	48916	66685	341	631
USA	2012	2012.855	wild.other	H13N6	nan	1628	EPI_ISL_208077	'EPI_ISL_208077'	1	85152	81926	63442	76172	48504	66010	340	629
Sweden	2006	2006.797	wild.ans	H0N0	nan	5927	EPI_ISL_158244	'EPI_ISL_158244'	1	85152	68697	63442	76643	48916	66685	337	632
USA	2000	2000.372	wild.other	H0N0	nan	373	EPI_ISL_398018	'EPI_ISL_398018'	1	66596	81926	56817	52707	45751	87264	336	630
USA	2012	2012.716	wild.ans	H0N0	nan	6799	EPI_ISL_220026	'EPI_ISL_220026'	1	66596	81926	56817	98462	90238	90130	341	631
Georgia	2010	2010.052	wild.other	H11N1	nan	5160	EPI_ISL_189723	'EPI_ISL_189723'	1	85152	68697	63442	76643	48916	66685	31	629
Netherlands	2018	2018.178	wild.ans	H8N4	nan	1629	EPI_ISL_814560	'EPI_ISL_814560'	1	85152	68697	63442	76643	48916	81938	337	630
USA	2008	2008.587	wild.ans	H0N0	3C.3a1	1630	EPI_ISL_141135	'EPI_ISL_141135'	1	66596	81926	56817	51223	45751	87264	337	632
Malaysia	2003	2003.055	Human	H0N0	3C.2	2164	EPI_ISL_119998	'EPI_ISL_119998'	1	57163	56595	88966	55408	66778	57959	341	632
Bangladesh	2016	2016.683	Dom.ans	H2N3	nan	6801	EPI_ISL_333101	'EPI_ISL_333101'	1	85152	68697	63442	76643	48916	66685	341	631
USA	1979	1979.082	wild.ans	H2N3	nan	335	EPI_ISL_119098	'EPI_ISL_119098'	1	76124	81926	56817	95628	83974	46980	341	631
Australia	2019	2019.847	wild.unknown	H0N0	nan	7901	EPI_ISL_14768224	'EPI_ISL_14768224'	1	85152	68697	63442	52707	48916	81938	337	628
Canada	2007	2007.715	wild.ans	H0N0	nan	4356	EPI_ISL_131720	'EPI_ISL_131720'	1	66596	81926	52811	96748	45751	87264	340	632
USA	2018	2018.962	Human	H0N0	6B.1A	9425	EPI_ISL_372063	'EPI_ISL_372063'	1	50885	92864	88966	55408	74274	47263	337	631
USA	2011	2011.71	wild.ans	H8N8	nan	535	EPI_ISL_257218	'EPI_ISL_257218'	1	66596	81926	78779	98732	87200	87264	349	630
USA	2011	2011.745	wild.ans	H2N9	nan	6275	EPI_ISL_257240	'EPI_ISL_257240'	1	66596	81926	63442	93971	45751	87264	340	631
Sweden	2006	2006.836	wild.ans	H2N2	nan	6803	EPI_ISL_122027	'EPI_ISL_122027'	1	78127	68697	63442	76643	48916	81938	190	631
China	2013	2013.962	Dom.gal	H0N0	nan	11275	EPI_ISL_173493	'EPI_ISL_173493'	1	85152	63357	63442	76643	48916	66685	340	631
USA	2007	2007.655	wild.ans	H0N0	nan	5166	EPI_ISL_99504	'EPI_ISL_99504'	1	66596	81926	78779	97698	85603	87264	353	632
China	2016	2016.989	wild.other	H13N2	nan	3692	EPI_ISL_308784	'EPI_ISL_308784'	1	66596	68697	63442	76172	48504	66272	190	629
USA	1986	1986.5	wild.ans	H11N9	nan	3693	EPI_ISL_7041	'EPI_ISL_7041'	1	75847	81926	78779	52707	83974	90081	340	629
USA	1994	1994.814	Dom.gal	H2N2	nan	6755	EPI_ISL_118876	'EPI_ISL_118876'	1	65698	81926	78779	52707	83974	46784	206	631
USA	1986	1986.811	wild.ans	H11N3	nan	5170	EPI_ISL_6535	'EPI_ISL_6535'	1	75847	81926	78779	95789	83974	90081	341	629
Netherlands	2011	2011.773	wild.ans	H11N9	nan	3695	EPI_ISL_243666	'EPI_ISL_243666'	1	85152	68697	63442	76643	48916	81938	340	629
Japan	2016	2016.795	Dom.ans	H8N4	nan	1641	EPI_ISL_239392	'EPI_ISL_239392'	1	85152	68697	63442	76643	48916	81938	337	630
Sweden	2007	2007.781	wild.ans	H8N2	nan	1287	EPI_ISL_189322	'EPI_ISL_189322'	1	85152	68697	63442	76643	48916	81938	190	630
Guatemala	2011	2011.934	wild.ans	H14N3	nan	538	EPI_ISL_257150	'EPI_ISL_257150'	1	66596	81926	56817	96748	87200	90130	341	632
Canada	1999	1999.608	wild.ans	H0N0	nan	5176	EPI_ISL_99245	'EPI_ISL_99245'	1	66596	81926	78779	96217	45751	81938	332	632
Canada	2010	2010.622	wild.ans	H0N0	nan	5177	EPI_ISL_137815	'EPI_ISL_137815'	1	66596	81926	56817	93971	85204	87264	340	632
USA	2009	2009.578	wild.ans	H0N0	nan	540	EPI_ISL_216661	'EPI_ISL_216661'	1	66596	81926	78779	93971	45751	46784	336	630
Canada	2007	2007.715	wild.ans	H0N0	nan	5178	EPI_ISL_131712	'EPI_ISL_131712'	1	66596	81926	52811	96748	45751	81938	340	632
USA	2002	2002.348	wild.other	H12N5	nan	541	EPI_ISL_397926	'EPI_ISL_397926'	2	66596	81926	56817	52707	83974	90130	336	630
Netherlands	2010	2010.551	wild.other	H16N3	nan	5181	EPI_ISL_243577	'EPI_ISL_243577'	2	85152	77354	63442	76172	48504	66010	341	629
USA	2009	2009.929	wild.ans	H12N5	nan	542	EPI_ISL_95381	'EPI_ISL_95381'	1	66596	81926	78779	52707	87200	87264	336	630
USA	2015	2015.616	wild.ans	H2N9	nan	6278	EPI_ISL_256489	'EPI_ISL_256489'	1	66596	81926	78779	49435	87200	92119	340	631
USA	2009	2009.022	wild.ans	H12N5	nan	543	EPI_ISL_85169	'EPI_ISL_85169'	1	66596	81926	78779	97698	87200	81938	336	630
USA	2013	2013.386	wild.other	H11N2	nan	5182	EPI_ISL_371822	'EPI_ISL_371822'	1	66596	81926	52811	93971	45751	87264	206	629
USA	2003	2003.5	wild.ans	H2N1	nan	6809	EPI_ISL_28751	'EPI_ISL_28751'	1	66596	81926	78779	96748	45751	90130	44	631
China	2014	2014.452	Dom.gal	H0N0	nan	12576	EPI_ISL_180137	'EPI_ISL_180137'	1	85152	63357	63442	76643	48916	66685	341	628
Ukraine	2011	2011.123	wild.ans	H11N2	nan	5184	EPI_ISL_697586	'EPI_ISL_697586'	1	85152	68697	63442	76643	48916	81938	190	629
Sweden	2002	2002.5	wild.ans	H2N7	nan	5185	EPI_ISL_122066	'EPI_ISL_122066'	1	85152	68697	63442	76643	48916	66685	339	631
USA	2009	2009.696	wild.ans	H0N0	nan	3703	EPI_ISL_141224	'EPI_ISL_141224'	1	66596	81926	78779	50791	45751	87264	341	631
USA	2017	2017.732	wild.ans	H8N4	nan	1653	EPI_ISL_14767431	'EPI_ISL_14767431'	1	66596	81926	56817	49435	45500	92332	337	630
USA	2017	2017.91	wild.ans	H11N9	nan	3707	EPI_ISL_376242	'EPI_ISL_376242'	1	66596	81926	78779	51806	87200	92119	340	629
China	2018	2018.789	Dom.gal	H0N0	nan	11196	EPI_ISL_707378	'EPI_ISL_707378'	1	85152	63357	63442	76643	48916	66685	341	630
Korea	2008	2008.915	wild.ans	H2N3	nan	6813	EPI_ISL_155056	'EPI_ISL_155056'	1	78127	68697	63442	76643	48916	66685	341	631
Canada	2017	2017.611	wild.ans	H0N0	nan	1655	EPI_ISL_327346	'EPI_ISL_327346'	1	66596	81926	56817	51288	87200	92119	340	632
USA	2009	2009.381	wild.other	H0N0	nan	1656	EPI_ISL_99251	'EPI_ISL_99251'	1	66596	81926	52811	96253	45711	87264	339	631
China	2018	2018.315	Dom.gal	H0N0	nan	12090	EPI_ISL_697380	'EPI_ISL_697380'	1	85152	63357	63442	76643	48916	66685	341	630
China	2013	2013.071	Dom.ans	H0N0	nan	1659	EPI_ISL_181765	'EPI_ISL_181765'	1	78127	68697	63442	76643	48916	66685	346	632
USA	2012	2012.721	wild.ans	H0N0	3C.3a1	1660	EPI_ISL_220220	'EPI_ISL_220220'	1	66596	81926	56817	97523	87200	87264	362	632
Czech	2009	2009.745	wild.ans	H11N9	nan	3715	EPI_ISL_89340	'EPI_ISL_89340'	1	85152	68697	63442	76643	48916	81938	340	629
USA	2000	2000.5	wild.ans	H0N0	nan	1661	EPI_ISL_141316	'EPI_ISL_141316'	1	66596	81926	56817	52707	45751	87264	-433	632
Japan	2014	2014.915	Dom.ans	H11N9	nan	3718	EPI_ISL_237129	'EPI_ISL_237129'	1	85152	81926	63442	76643	48916	81938	340	629
China	2013	2013.8	Dom.gal	H0N0	nan	10935	EPI_ISL_173498	'EPI_ISL_173498'	2	85152	63357	63442	76643	48916	66685	341	630
USA	2010	2010.5	wild.ans	H0N0	nan	8283	EPI_ISL_141352	'EPI_ISL_141352'	1	66596	81926	78779	93971	87200	81938	341	628
USA	2002	2002.381	wild.other	H0N0	nan	3351	EPI_ISL_138047	'EPI_ISL_138047'	1	66596	81926	78779	52707	45751	81938	337	631
Canada	2010	2010.704	wild.ans	H0N0	nan	5191	EPI_ISL_137854	'EPI_ISL_137854'	1	65698	81926	56817	52707	45751	46784	340	632
Japan	2014	2014.822	Dom.ans	H8N2	nan	3726	EPI_ISL_301614	'EPI_ISL_301614'	1	78127	68697	63442	76643	48916	66685	190	630
Australia	2010	2010.5	wild.unknown	H12N5	nan	1665	EPI_ISL_14769255	'EPI_ISL_14769255'	1	78127	68697	63442	76643	48916	66685	336	630
Japan	2012	2012.749	Dom.ans	H11N2	nan	5192	EPI_ISL_237163	'EPI_ISL_237163'	1	85152	68697	63442	76643	48916	66685	190	629
Netherlands	2012	2012.541	wild.other	H13N3	nan	4291	EPI_ISL_267439	'EPI_ISL_267439'	1	85152	77354	63442	76172	48504	66010	340	629
Canada	1977	1977.6	wild.ans	H2N3	nan	6819	EPI_ISL_4406	'EPI_ISL_4406'	1	66596	81926	78766	95628	84682	46980	341	631
VietNam	2013	2013.463	Dom.gal	H0N0	nan	10789	EPI_ISL_387757	'EPI_ISL_387757'	1	78127	63357	63442	76643	48916	66685	341	630
Japan	2008	2008.5	Human	H0N0	6B.1A.6	10484	EPI_ISL_190699	'EPI_ISL_190699'	1	76546	80761	56817	75075	66778	57959	337	631
Canada	2006	2006.633	wild.ans	H11N9	nan	3732	EPI_ISL_64387	'EPI_ISL_64387'	1	66596	81926	78779	96748	45751	87264	340	629
USA	2006	2006.953	wild.ans	H2N2	nan	6822	EPI_ISL_180864	'EPI_ISL_180864'	1	66596	81926	56817	96253	45751	46784	201	631
Japan	2006	2006.814	Dom.ans	H11N9	nan	3735	EPI_ISL_293516	'EPI_ISL_293516'	1	85152	68697	63442	76643	48916	66685	340	629
Netherlands	2010	2010.422	Dom.gal	H8N4	nan	1675	EPI_ISL_309800	'EPI_ISL_309800'	1	85152	68697	63442	76643	48916	66685	337	630
Canada	1977	1977.671	wild.ans	H2N9	nan	236	EPI_ISL_4437	'EPI_ISL_4437'	1	75815	81926	78779	52707	84945	46980	340	631
USA	2014	2014.589	swine	H0N0	3C.3a	9947	EPI_ISL_245785	'EPI_ISL_245785'	1	96335	58190	83667	55408	74274	47263	341	631
China	2018	2018.315	Dom.ans	H0N0	2.3.4.4h	10515	EPI_ISL_707482	'EPI_ISL_707482'	1	85152	63357	63442	76643	48916	66685	340	631
USA	2010	2010.707	wild.ans	H0N0	nan	1677	EPI_ISL_220148	'EPI_ISL_220148'	1	66596	81926	56817	93971	86500	87264	340	632
USA	2004	2004.915	Dom.ans	H11N3	nan	5198	EPI_ISL_156551	'EPI_ISL_156551'	1	66596	81926	78779	93971	-5	81938	341	629
USA	1998	1998.666	wild.ans	H11N9	nan	1679	EPI_ISL_141301	'EPI_ISL_141301'	1	65597	81926	52811	95789	48005	81938	340	629
Australia	2019	2019.805	wild.unknown	H8N4	nan	1680	EPI_ISL_14769872	'EPI_ISL_14769872'	1	85152	68697	63442	52707	48916	66685	337	630
China	2014	2014.452	Dom.gal	H0N0	nan	11458	EPI_ISL_180142	'EPI_ISL_180142'	1	85152	63357	63442	76643	48916	66685	340	628
USA	2015	2015.636	wild.ans	H0N0	3C.3a1	1684	EPI_ISL_257691	'EPI_ISL_257691'	1	66596	81926	56817	49435	87200	92119	340	632
USA	2018	2018.693	wild.ans	H0N0	nan	3746	EPI_ISL_502380	'EPI_ISL_502380'	1	66596	81926	56817	49435	87200	81938	337	631
USA	2012	2012.038	wild.ans	H11N3	nan	5205	EPI_ISL_158547	'EPI_ISL_158547'	1	66596	81926	56817	98462	85645	87264	341	629
Sweden	2008	2008.877	wild.ans	H11N9	nan	3754	EPI_ISL_189434	'EPI_ISL_189434'	1	85152	68697	63442	76643	48916	66685	340	629
Sweden	2003	2003.71	wild.ans	H12N5	nan	547	EPI_ISL_189393	'EPI_ISL_189393'	1	85152	68697	63442	76643	48916	66685	336	630
USA	2015	2015.526	swine	H0N0	6B.1	8789	EPI_ISL_243767	'EPI_ISL_243767'	1	96335	58190	83667	55408	74274	47263	341	632
Sweden	2007	2007.885	wild.ans	H11N9	nan	3758	EPI_ISL_189446	'EPI_ISL_189446'	1	85152	68697	63442	76643	48916	81938	340	629
USA	2008	2008.727	wild.ans	H0N0	nan	5952	EPI_ISL_142475	'EPI_ISL_142475'	1	66596	81926	56817	52707	45751	87264	341	632
USA	2012	2012.724	wild.ans	H0N0	nan	1698	EPI_ISL_189481	'EPI_ISL_189481'	1	66596	81926	78779	51806	45751	81938	337	631
Canada	2007	2007.638	wild.ans	H0N0	nan	3764	EPI_ISL_99279	'EPI_ISL_99279'	1	66596	81926	52811	97698	85204	81938	337	631
China	2013	2013.992	Dom.gal	H0N0	nan	10654	EPI_ISL_181782	'EPI_ISL_181782'	1	85152	63357	63442	76643	48916	66685	349	633
USA	2016	2016.593	wild.ans	H12N4	nan	5214	EPI_ISL_294010	'EPI_ISL_294010'	1	66596	81926	78779	49435	87200	90130	337	630
USA	2010	2010.564	wild.ans	H0N0	3C.2	866	EPI_ISL_137480	'EPI_ISL_137480'	1	66596	81926	56817	93971	45751	90130	360	632
USA	1986	1986.847	wild.ans	H2N1	nan	337	EPI_ISL_6624	'EPI_ISL_6624'	1	75847	81926	78779	95789	85000	90081	44	631
USA	2006	2006.885	wild.ans	H12N5	nan	548	EPI_ISL_180872	'EPI_ISL_180872'	1	66596	81926	78779	96748	45751	87264	336	630
Netherlands	2015	2015.595	wild.ans	H12N5	nan	1705	EPI_ISL_291191	'EPI_ISL_291191'	2	85152	68697	63442	76643	48916	81938	336	630
Netherlands	2008	2008.724	wild.ans	H11N9	nan	3776	EPI_ISL_243624	'EPI_ISL_243624'	1	78127	68697	63442	76643	48916	81938	340	629
China	2013	2013.975	Dom.ans	H0N0	nan	12116	EPI_ISL_181761	'EPI_ISL_181761'	1	78127	68697	63442	76643	48916	66685	341	628
China	2015	2015.036	Dom.ans	H2N8	nan	10488	EPI_ISL_199333	'EPI_ISL_199333'	1	78127	68697	63442	76643	48916	81938	349	631
USA	2011	2011.616	wild.ans	H2N6	nan	6285	EPI_ISL_208172	'EPI_ISL_208172'	1	66596	81926	78779	97523	85645	90130	340	631
USA	1959	1959.09	Human	H2N2	nan	259	EPI_ISL_6912	'EPI_ISL_6912'	1	76546	92783	56817	75933	66778	57959	216	631
USA	2011	2011.712	wild.ans	H0N0	nan	5218	EPI_ISL_220022	'EPI_ISL_220022'	1	66596	81926	56817	49435	45711	87264	361	632
USA	1995	1995.047	wild.gal	H2N2	nan	6368	EPI_ISL_118881	'EPI_ISL_118881'	1	65698	81926	78779	52707	83974	81938	206	631
Netherlands	2009	2009.553	wild.other	H16N3	nan	5221	EPI_ISL_243529	'EPI_ISL_243529'	1	85152	77354	63442	76172	48504	66010	341	629
USA	2015	2015.679	wild.ans	H8N4	nan	1711	EPI_ISL_257303	'EPI_ISL_257303'	1	66596	81926	52811	98462	87200	81938	337	630
USA	2014	2014.542	swine	H0N0	6B.1	9464	EPI_ISL_243771	'EPI_ISL_243771'	1	96335	58190	83667	55408	74274	47263	337	632
USA	2012	2012.781	wild.ans	H11N9	nan	3780	EPI_ISL_189514	'EPI_ISL_189514'	1	66596	81926	56817	93971	86500	81938	340	629
China	2013	2013.263	Dom.gal	H0N0	nan	11299	EPI_ISL_175826	'EPI_ISL_175826'	1	85152	63357	63442	76643	48916	66685	341	628
USA	2018	2018.962	wild.ans	H11N9	nan	3783	EPI_ISL_393484	'EPI_ISL_393484'	1	66596	81926	56817	97698	87200	91735	340	629
USA	2006	2006.463	wild.ans	H12N8	nan	5225	EPI_ISL_216628	'EPI_ISL_216628'	1	66596	81926	78779	51716	45751	87264	349	630
China	2014	2014.049	Dom.ans	H0N0	nan	1025	EPI_ISL_179793	'EPI_ISL_179793'	1	78127	68697	63442	76643	48916	66685	341	632
Netherlands	1968	1968.161	Human	H2N2	nan	10166	EPI_ISL_166563	'EPI_ISL_166563'	1	76546	92783	56817	55408	66778	57959	216	631
Canada	1991	1991.605	wild.ans	H0N0	nan	1714	EPI_ISL_99523	'EPI_ISL_99523'	1	66596	81926	78779	52707	85204	81938	337	632
China	2018	2018.356	Dom.ans	H0N0	nan	7667	EPI_ISL_697110	'EPI_ISL_697110'	1	78127	68697	63442	76643	48916	66685	341	630
USA	2007	2007.622	wild.other	H12N5	nan	551	EPI_ISL_142342	'EPI_ISL_142342'	1	66596	81926	56817	96253	45500	87264	336	630
USA	2013	2013.663	swine	H0N0	6B.1	7669	EPI_ISL_166508	'EPI_ISL_166508'	1	96335	58190	52343	55408	74274	47263	337	632
USA	2016	2016.628	wild.ans	H0N0	nan	3786	EPI_ISL_273392	'EPI_ISL_273392'	1	66596	81926	56817	49435	87200	81938	366	629
Japan	2016	2016.967	Dom.ans	H8N4	nan	1716	EPI_ISL_368628	'EPI_ISL_368628'	1	85152	68697	63442	76643	48916	81938	337	630
USA	2006	2006.4	wild.other	H11N9	nan	12351	EPI_ISL_77910	'EPI_ISL_77910'	1	78127	81926	56817	96534	45751	46784	340	629
Georgia	2012	2012.702	wild.other	H13N6	nan	3176	EPI_ISL_189717	'EPI_ISL_189717'	1	85152	77354	63442	76172	48504	66272	340	629
USA	2005	2005.386	wild.other	H0N0	nan	498	EPI_ISL_397965	'EPI_ISL_397965'	2	66596	81926	52811	93971	45450	87264	349	632
Netherlands	2014	2014.523	wild.other	H13N6	nan	5229	EPI_ISL_267220	'EPI_ISL_267220'	1	85152	77354	63442	76172	48504	66010	340	629
Canada	1977	1977.663	wild.ans	H11N9	nan	3792	EPI_ISL_8780	'EPI_ISL_8780'	1	75847	81926	56817	52707	83952	46980	340	629
Canada	2010	2010.704	wild.ans	H0N0	nan	5230	EPI_ISL_137855	'EPI_ISL_137855'	1	65698	81926	52811	52707	45751	46784	340	632
USA	2009	2009.94	wild.ans	H11N9	nan	3793	EPI_ISL_141239	'EPI_ISL_141239'	1	66596	81926	56817	51806	45751	46784	340	629
USA	2002	2002.397	wild.other	H0N0	nan	242	EPI_ISL_398004	'EPI_ISL_398004'	1	66596	81926	78779	95789	45751	90130	336	631
USA	2015	2015.718	wild.ans	H14N7	nan	338	EPI_ISL_219869	'EPI_ISL_219869'	1	66596	81926	56817	93971	87200	91735	339	632
USA	2015	2015.595	wild.ans	H11N9	nan	3796	EPI_ISL_261432	'EPI_ISL_261432'	1	66596	81926	56817	50791	87200	81938	340	629
USA	2014	2014.611	wild.ans	H2N6	nan	6287	EPI_ISL_261436	'EPI_ISL_261436'	1	66596	81926	56817	97523	86500	92332	340	631
Australia	2014	2014.162	wild.unknown	H0N0	nan	5238	EPI_ISL_14768166	'EPI_ISL_14768166'	1	78127	68697	63442	76643	48916	66685	340	632
USA	1994	1994.386	wild.other	H0N0	3C.3a1	3802	EPI_ISL_99431	'EPI_ISL_99431'	1	75847	81926	78779	93883	85204	46980	337	632
USA	2010	2010.827	wild.ans	H2N3	nan	6836	EPI_ISL_134935	'EPI_ISL_134935'	1	66596	81926	78779	-8	45751	81938	341	631
USA	2010	2010.619	wild.ans	H12N5	nan	552	EPI_ISL_208126	'EPI_ISL_208126'	1	66596	81926	78779	98243	45751	87264	336	630
China	2013	2013.808	Dom.gal	H0N0	nan	11303	EPI_ISL_176155	'EPI_ISL_176155'	1	85152	63357	63442	76643	48916	66685	341	630
Netherlands	2011	2011.353	Dom.gal	H8N4	nan	1724	EPI_ISL_309806	'EPI_ISL_309806'	1	85152	68697	63442	76643	48916	66685	337	630
Netherlands	2011	2011.468	wild.other	H16N3	nan	5242	EPI_ISL_329041	'EPI_ISL_329041'	1	85152	77354	63442	76172	48504	66010	341	629
Canada	2004	2004.62	wild.ans	H2N3	nan	6837	EPI_ISL_119131	'EPI_ISL_119131'	1	66596	81926	56817	52707	85204	87264	341	631
USA	2008	2008.978	wild.ans	H11N8	nan	3804	EPI_ISL_180956	'EPI_ISL_180956'	1	65698	81926	78779	52707	86500	81938	326	629
USA	2018	2018.868	wild.ans	H2N3	nan	6838	EPI_ISL_393434	'EPI_ISL_393434'	1	66596	81926	56817	49435	85645	81938	341	631
USA	1999	1999.392	wild.other	H11N2	nan	5044	EPI_ISL_131437	'EPI_ISL_131437'	1	66596	81926	56817	96027	85204	81938	206	629
Chile	2014	2014.915	swine	H0N0	6B.1	7495	EPI_ISL_328804	'EPI_ISL_328804'	1	56522	92864	51498	55408	74274	47263	337	631
Canada	2006	2006.603	wild.ans	H0N0	nan	5243	EPI_ISL_99292	'EPI_ISL_99292'	1	66596	81926	78779	52636	85204	81938	353	632
Canada	2007	2007.729	wild.ans	H0N0	nan	5244	EPI_ISL_131715	'EPI_ISL_131715'	1	66596	81926	78779	52707	87200	81938	340	632
USA	2010	2010.992	wild.ans	H0N0	nan	7673	EPI_ISL_135061	'EPI_ISL_135061'	1	66596	81926	56817	97698	86500	87264	341	640
USA	2018	2018.389	wild.other	H12N5	nan	553	EPI_ISL_506006	'EPI_ISL_506006'	1	66596	81926	78779	49435	87200	90130	336	630
USA	2009	2009.849	wild.ans	H11N9	nan	3814	EPI_ISL_95388	'EPI_ISL_95388'	1	66596	81926	78779	97698	48005	81938	340	629
Netherlands	2009	2009.499	wild.other	H13N2	nan	3815	EPI_ISL_267222	'EPI_ISL_267222'	2	85152	77354	63442	76172	48504	66272	191	629
USA	2015	2015.603	wild.ans	H0N0	nan	5246	EPI_ISL_230066	'EPI_ISL_230066'	1	66596	81926	63442	50791	87200	87264	324	632
Canada	2017	2017.611	wild.ans	H0N0	nan	5247	EPI_ISL_328298	'EPI_ISL_328298'	1	66596	81926	78779	97523	87200	91735	324	632
Canada	2009	2009.63	wild.ans	H0N0	nan	3817	EPI_ISL_131482	'EPI_ISL_131482'	1	66596	81926	56817	93971	45751	90130	337	631
China	2013	2013.953	Dom.gal	H0N0	nan	11305	EPI_ISL_176446	'EPI_ISL_176446'	1	85152	63357	63442	76643	48916	66685	341	630
USA	2015	2015.605	wild.ans	H11N9	nan	3821	EPI_ISL_261417	'EPI_ISL_261417'	1	66596	81926	56817	49435	87200	46601	340	629
USA	2017	2017.688	wild.ans	H0N0	nan	5248	EPI_ISL_701664	'EPI_ISL_701664'	1	66596	81926	56817	98243	87200	66611	367	632
China	2018	2018.781	Dom.gal	H0N0	nan	12383	EPI_ISL_697088	'EPI_ISL_697088'	1	85152	63357	63442	76643	48916	66685	341	630
Bangladesh	2020	2020.131	Dom.ans	H0N0	2.3.4.4h	10511	EPI_ISL_4071622	'EPI_ISL_4071622'	1	85152	63357	63442	76643	48916	66685	340	631
Netherlands	2015	2015.041	wild.other	H11N9	nan	1735	EPI_ISL_267368	'EPI_ISL_267368'	1	85152	68697	63442	76643	48916	66685	340	629
USA	2015	2015.595	wild.ans	H0N0	nan	5250	EPI_ISL_230065	'EPI_ISL_230065'	1	66596	81926	56817	50791	87200	87264	340	632
China	2018	2018.91	Dom.gal	H0N0	2.3.4.4h	12313	EPI_ISL_696574	'EPI_ISL_696574'	1	85152	63357	63442	76643	48916	66685	340	630
China	2016	2016.91	Dom.ans	H0N0	nan	10712	EPI_ISL_707545	'EPI_ISL_707545'	1	85152	68697	63442	76643	48916	66685	335	630
Canada	2010	2010.704	wild.ans	H0N0	nan	5252	EPI_ISL_137853	'EPI_ISL_137853'	1	66596	81926	56817	49435	86022	46784	333	632
Sweden	2009	2009.866	wild.ans	H0N0	nan	5968	EPI_ISL_158394	'EPI_ISL_158394'	1	85152	68697	63442	76643	48916	66685	341	632
Sweden	2008	2008.88	wild.ans	H0N0	nan	5253	EPI_ISL_158186	'EPI_ISL_158186'	1	78127	68697	63442	76643	48916	81938	340	632
USA	2011	2011.71	wild.ans	H0N0	nan	5255	EPI_ISL_220190	'EPI_ISL_220190'	1	66596	81926	56817	51806	85645	81938	340	632
Guatemala	2012	2012.91	wild.ans	H0N0	nan	4340	EPI_ISL_230095	'EPI_ISL_230095'	1	66596	81926	56817	52707	87200	90130	341	629
USA	1998	1998.5	wild.ans	H0N0	nan	3835	EPI_ISL_141256	'EPI_ISL_141256'	1	66596	81926	78779	95789	48005	46980	341	631
USA	2010	2010.575	wild.ans	H0N0	nan	1740	EPI_ISL_137482	'EPI_ISL_137482'	1	66596	81926	56817	93971	45751	81938	360	632
China	2018	2018.808	wild.other	H16N3	nan	5971	EPI_ISL_393962	'EPI_ISL_393962'	1	66596	68697	63442	76172	48504	66010	341	629
China	2018	2018.178	Dom.gal	H0N0	2.3.4.4h	12117	EPI_ISL_696766	'EPI_ISL_696766'	1	85152	63357	63442	76643	48916	66685	340	630
VietNam	2015	2015.814	Dom.ans	H0N0	nan	3842	EPI_ISL_387355	'EPI_ISL_387355'	1	78127	68697	63442	76643	48916	66685	337	632
USA	2002	2002.581	Human	H0N0	nan	4382	EPI_ISL_123189	'EPI_ISL_123189'	1	57163	56595	88966	55408	66778	57959	341	631
Malaysia	2003	2003.003	Human	H0N0	3C.2	5258	EPI_ISL_119996	'EPI_ISL_119996'	1	57163	56595	88966	55408	66778	57959	341	631
USA	2009	2009.74	wild.ans	H0N0	nan	5912	EPI_ISL_142560	'EPI_ISL_142560'	1	66596	81926	56817	52707	45751	87264	337	632
USA	2012	2012.016	wild.ans	H11N9	nan	3845	EPI_ISL_135128	'EPI_ISL_135128'	1	66596	81926	78779	98462	86022	87264	340	629
China	2005	2005.595	wild.ans	H12N3	nan	1888	EPI_ISL_65833	'EPI_ISL_65833'	1	85152	68697	63442	76643	48916	66685	341	630
USA	1998	1998.666	wild.ans	H0N0	nan	1743	EPI_ISL_141305	'EPI_ISL_141305'	1	66596	81926	52811	93971	83974	81938	333	632
USA	2019	2019.742	wild.ans	H0N0	nan	3846	EPI_ISL_14767442	'EPI_ISL_14767442'	1	66596	81926	63442	49435	87200	81938	337	631
USA	2010	2010.545	wild.ans	H0N0	nan	3847	EPI_ISL_216099	'EPI_ISL_216099'	1	66596	81926	78779	96748	45751	87264	340	629
USA	2010	2010.753	wild.ans	H0N0	nan	6289	EPI_ISL_134903	'EPI_ISL_134903'	1	66596	81926	56817	93971	87200	87264	361	632
USA	2003	2003.5	wild.ans	H2N1	nan	6841	EPI_ISL_28753	'EPI_ISL_28753'	1	66596	81926	78779	96748	45751	90130	44	631
USA	1990	1990.258	wild.gal	H2N2	nan	265	EPI_ISL_118778	'EPI_ISL_118778'	1	65698	81926	78779	96184	85000	81938	206	631
Netherlands	2010	2010.962	wild.other	H16N3	nan	5260	EPI_ISL_243389	'EPI_ISL_243389'	2	85152	77354	63442	76172	48504	66010	341	629
USA	2017	2017.86	wild.ans	H12N5	nan	556	EPI_ISL_376263	'EPI_ISL_376263'	1	66596	81926	56817	97698	85645	81938	336	630
Canada	2007	2007.586	wild.ans	H12N5	nan	557	EPI_ISL_84626	'EPI_ISL_84626'	1	66596	81926	56817	52707	86022	87264	336	630
USA	2018	2018.581	wild.ans	H12N5	nan	558	EPI_ISL_393477	'EPI_ISL_393477'	1	66596	81926	78779	49435	87200	92332	336	630
USA	2010	2010.567	wild.ans	H0N0	6B.1	7685	EPI_ISL_94160	'EPI_ISL_94160'	1	66596	81926	78779	55408	87200	47263	337	631
Canada	2015	2015.608	wild.ans	H0N0	nan	4413	EPI_ISL_273577	'EPI_ISL_273577'	1	66596	81926	56817	49435	86500	81938	336	647
Canada	2009	2009.548	wild.other	H0N0	nan	623	EPI_ISL_127941	'EPI_ISL_127941'	1	85152	81926	63442	76172	48504	66010	340	629
USA	2017	2017.384	wild.other	H0N0	3C.2	764	EPI_ISL_308825	'EPI_ISL_308825'	1	66596	81926	78779	51806	87200	90130	332	632
USA	1996	1996.366	wild.other	H11N2	nan	5263	EPI_ISL_131415	'EPI_ISL_131415'	1	65698	81926	78779	95789	48005	46980	206	629
USA	2011	2011.71	wild.ans	H0N0	nan	5264	EPI_ISL_220180	'EPI_ISL_220180'	1	65698	81926	56817	51806	87200	81938	340	632
China	2014	2014.26	Dom.gal	H0N0	nan	11465	EPI_ISL_180019	'EPI_ISL_180019'	1	85152	63357	63442	76643	48916	66685	340	628
USA	2016	2016.366	wild.other	H0N0	nan	5976	EPI_ISL_279261	'EPI_ISL_279261'	1	66596	81926	56817	54859	45751	81938	336	645
USA	2014	2014.871	wild.ans	H2N3	nan	6843	EPI_ISL_216683	'EPI_ISL_216683'	1	66596	81926	56817	98243	87200	81938	341	631
USA	2010	2010.973	wild.ans	H0N0	nan	5266	EPI_ISL_135058	'EPI_ISL_135058'	1	66596	81926	78779	98462	45751	46784	337	629
Japan	2009	2009.696	wild.ans	H12N3	nan	5980	EPI_ISL_167219	'EPI_ISL_167219'	1	85152	68697	63442	76643	48916	81938	341	630
USA	2008	2008.844	wild.ans	H11N9	nan	3861	EPI_ISL_94240	'EPI_ISL_94240'	1	66596	81926	56817	96253	45751	87264	340	629
USA	2008	2008.672	wild.ans	H0N0	nan	3862	EPI_ISL_141114	'EPI_ISL_141114'	1	66596	81926	78779	52707	87200	81938	341	631
Chile	2016	2016.077	wild.other	H2N2	nan	6846	EPI_ISL_257122	'EPI_ISL_257122'	1	78006	81926	56817	54859	83974	86758	202	631
USA	2012	2012.719	wild.ans	H2N9	nan	6290	EPI_ISL_208094	'EPI_ISL_208094'	1	66596	81926	56817	93971	83974	87264	340	631
Japan	2006	2006.5	Dom.ans	H11N9	nan	3867	EPI_ISL_291113	'EPI_ISL_291113'	1	85152	68697	63442	76643	48916	66685	340	629
Georgia	2012	2012.702	wild.other	H13N6	nan	3868	EPI_ISL_189703	'EPI_ISL_189703'	1	85152	77354	63442	76172	48504	66272	340	629
USA	2007	2007.071	wild.ans	H11N9	nan	3870	EPI_ISL_83504	'EPI_ISL_83504'	1	66596	81926	78779	96534	85645	91721	340	629
Canada	2001	2001.564	wild.ans	H0N0	nan	8306	EPI_ISL_189657	'EPI_ISL_189657'	1	65698	81926	78779	97520	45751	81938	337	628
USA	2012	2012.893	wild.ans	H11N9	nan	3871	EPI_ISL_189539	'EPI_ISL_189539'	1	65698	81926	78779	93971	87200	81938	340	629
Bangladesh	2010	2010.704	Dom.ans	H11N3	nan	6291	EPI_ISL_165784	'EPI_ISL_165784'	1	85152	68697	63442	76643	48916	66685	341	629
Canada	1983	1983.641	wild.ans	H11N3	nan	5276	EPI_ISL_8904	'EPI_ISL_8904'	1	66596	81926	78779	52707	83974	46980	341	629
Canada	2009	2009.63	wild.ans	H2N3	nan	6848	EPI_ISL_119133	'EPI_ISL_119133'	1	66596	81926	78779	97698	83974	87264	341	631
USA	1987	1987.5	wild.ans	H12N5	nan	559	EPI_ISL_6514	'EPI_ISL_6514'	1	75847	81926	78779	52707	83974	46980	336	630
USA	2021	2021.575	wild.ans	H8N4	nan	1754	EPI_ISL_6795362	'EPI_ISL_6795362'	1	66596	81926	56817	49435	87200	92332	337	630
Australia	2018	2018.564	wild.ans	H11N9	nan	1755	EPI_ISL_14769060	'EPI_ISL_14769060'	1	78127	80345	63442	54844	48916	86732	340	629
USA	2012	2012.94	wild.ans	H11N9	nan	3877	EPI_ISL_189541	'EPI_ISL_189541'	1	66596	81926	78779	98462	87200	87264	340	629
Netherlands	2000	2000.904	wild.ans	H11N9	nan	3878	EPI_ISL_73362	'EPI_ISL_73362'	1	85152	68697	63442	76643	48916	81938	340	629
China	2013	2013.964	Dom.gal	H0N0	nan	10967	EPI_ISL_175985	'EPI_ISL_175985'	1	85152	63357	63442	76643	48916	66685	341	630
USA	2015	2015.362	swine	H0N0	3C.3a	9290	EPI_ISL_198166	'EPI_ISL_198166'	1	96335	58190	83667	55408	74274	47263	341	631
USA	1994	1994.386	wild.other	H0N0	3C.3a1	3881	EPI_ISL_99428	'EPI_ISL_99428'	1	65698	81926	56817	93971	85204	87264	341	631
China	2014	2014.049	Dom.ans	H0N0	nan	1756	EPI_ISL_179795	'EPI_ISL_179795'	1	78127	68697	63442	76643	48916	81938	341	632
Ukraine	2006	2006.614	wild.ans	H8N4	nan	1759	EPI_ISL_120214	'EPI_ISL_120214'	1	85152	68697	63442	76643	48916	66685	337	630
China	2014	2014.49	Dom.gal	H0N0	nan	11322	EPI_ISL_180154	'EPI_ISL_180154'	1	85152	63357	63442	76643	48916	66685	341	628
USA	2004	2004.374	wild.other	H0N0	nan	6286	EPI_ISL_397958	'EPI_ISL_397958'	1	66596	81926	56817	96748	45751	46980	339	636
Canada	1976	1976.5	wild.ans	H2N3	nan	340	EPI_ISL_119096	'EPI_ISL_119096'	1	75815	81926	78779	95628	83974	46980	341	631
USA	2000	2000.5	wild.ans	H0N0	3C.2	5284	EPI_ISL_141318	'EPI_ISL_141318'	1	65618	81926	56817	93971	45751	81938	332	632
Guatemala	2013	2013.049	wild.ans	H0N0	nan	8310	EPI_ISL_257139	'EPI_ISL_257139'	1	66596	81926	78779	49435	85645	81938	341	628
USA	2013	2013.71	wild.ans	H0N0	nan	1762	EPI_ISL_220232	'EPI_ISL_220232'	1	66596	81926	78779	50791	87200	87264	357	632
USA	2006	2006.5	wild.ans	H0N0	nan	6851	EPI_ISL_87504	'EPI_ISL_87504'	1	66596	81926	78779	52707	45751	87264	339	636
Sweden	2006	2006.77	wild.ans	H11N9	nan	2655	EPI_ISL_189408	'EPI_ISL_189408'	1	85152	68697	63442	76643	48916	66685	340	629
Canada	1984	1984.634	wild.ans	H2N3	nan	341	EPI_ISL_119119	'EPI_ISL_119119'	1	75758	81926	78779	52707	83974	86758	341	631
China	2014	2014.011	Dom.gal	H0N0	nan	12461	EPI_ISL_181769	'EPI_ISL_181769'	1	85152	68697	63442	76643	48916	66685	349	633
Netherlands	2013	2013.545	wild.other	H13N8	nan	342	EPI_ISL_243493	'EPI_ISL_243493'	1	85152	77354	63442	76172	48504	66272	335	629
USA	2016	2016.874	wild.ans	H2N3	nan	6852	EPI_ISL_294038	'EPI_ISL_294038'	1	66596	81926	78779	49435	45751	90130	341	631
USA	2007	2007.071	wild.ans	H8N4	nan	8549	EPI_ISL_83508	'EPI_ISL_83508'	1	66596	81926	56817	76643	45500	87264	337	630
Netherlands	2013	2013.51	wild.other	H13N8	nan	3907	EPI_ISL_243447	'EPI_ISL_243447'	1	85152	77354	63442	76172	48504	66010	335	629
USA	2011	2011.729	wild.ans	H0N0	nan	676	EPI_ISL_208453	'EPI_ISL_208453'	1	66596	81926	78779	93971	45751	81938	360	632
Japan	2007	2007.5	Dom.ans	H11N9	nan	3911	EPI_ISL_288008	'EPI_ISL_288008'	1	78127	68697	63442	76643	48916	66685	340	629
Sweden	2006	2006.811	wild.ans	H0N0	nan	5293	EPI_ISL_158263	'EPI_ISL_158263'	1	78127	68697	63442	76643	48916	66685	340	632
USA	2005	2005.384	wild.other	H0N0	nan	1769	EPI_ISL_99316	'EPI_ISL_99316'	1	66596	81926	52811	52707	45450	87264	349	632
China	2013	2013.121	Dom.gal	H0N0	nan	11325	EPI_ISL_181786	'EPI_ISL_181786'	1	85152	63357	63442	76643	48916	66685	341	630
USA	2010	2010.83	wild.ans	H11N2	nan	5294	EPI_ISL_135013	'EPI_ISL_135013'	1	66596	81926	78779	52707	45751	90130	206	629
USA	2018	2018.962	wild.ans	H11N9	nan	3915	EPI_ISL_393485	'EPI_ISL_393485'	1	66596	81926	78779	49435	87200	91735	340	629
USA	2010	2010.945	wild.ans	H0N0	nan	8316	EPI_ISL_134997	'EPI_ISL_134997'	1	66596	81926	78779	93971	87200	90130	341	628
USA	2007	2007.658	wild.ans	H12N9	nan	5296	EPI_ISL_216387	'EPI_ISL_216387'	1	66596	81926	78779	52707	45751	81938	340	630
USA	2013	2013.041	wild.ans	H11N9	nan	3916	EPI_ISL_181053	'EPI_ISL_181053'	1	66596	81926	78779	50791	45751	81938	340	629
Sweden	2008	2008.888	wild.ans	H0N0	nan	4345	EPI_ISL_158362	'EPI_ISL_158362'	1	85152	68697	63442	76643	48916	81938	340	632
Japan	2010	2010.5	Dom.ans	H8N4	nan	30	EPI_ISL_262484	'EPI_ISL_262484'	1	85152	68697	63442	76643	48916	66685	337	630
China	2011	2011.5	Dom.ans	H11N9	nan	1772	EPI_ISL_146320	'EPI_ISL_146320'	1	78127	68697	63442	76643	48916	66685	340	629
USA	2012	2012.708	wild.ans	H11N9	nan	3921	EPI_ISL_220215	'EPI_ISL_220215'	1	66596	81926	52811	50791	85645	90130	340	629
USA	2006	2006.425	wild.other	H11N9	nan	12445	EPI_ISL_77906	'EPI_ISL_77906'	1	78127	81926	56817	96534	45751	87264	340	629
USA	2017	2017.784	wild.ans	H11N3	nan	5298	EPI_ISL_376338	'EPI_ISL_376338'	2	66596	81926	78779	49435	87200	92119	341	629
Asia-Russia	2019	2019.666	wild.ans	H12N5	nan	5299	EPI_ISL_400284	'EPI_ISL_400284'	1	85152	68697	63442	76643	48916	66685	336	630
Sweden	2006	2006.844	wild.ans	H0N0	nan	4545	EPI_ISL_158290	'EPI_ISL_158290'	2	78127	68697	63442	76643	48916	81938	340	632
China	2006	2006.805	wild.ans	H11N9	nan	2110	EPI_ISL_378701	'EPI_ISL_378701'	1	85152	68697	63442	76643	48916	66685	340	629
USA	2010	2010.91	wild.ans	H11N2	nan	5300	EPI_ISL_135012	'EPI_ISL_135012'	1	66596	81926	56817	93971	83974	90130	206	629
USA	2015	2015.721	wild.ans	H12N5	nan	564	EPI_ISL_245526	'EPI_ISL_245526'	1	66596	81926	78779	50791	87200	90130	336	630
USA	2010	2010.825	wild.ans	H0N0	nan	565	EPI_ISL_134917	'EPI_ISL_134917'	1	66596	81926	78779	93971	45751	90130	336	630
China	2017	2017.825	Dom.gal	H0N0	nan	11328	EPI_ISL_707368	'EPI_ISL_707368'	1	85152	63357	63442	76643	48916	66685	341	630
Australia	2019	2019.827	wild.unknown	H16N3	nan	5305	EPI_ISL_14769829	'EPI_ISL_14769829'	1	66596	77354	63442	76172	48504	66272	341	629
China	2013	2013.978	Dom.ans	H11N2	nan	4721	EPI_ISL_277043	'EPI_ISL_277043'	1	85152	68697	63442	76643	48916	66685	190	629
USA	2009	2009.929	wild.ans	H11N9	nan	3931	EPI_ISL_95422	'EPI_ISL_95422'	1	66596	81926	78779	96748	45751	87264	340	629
USA	2010	2010.589	wild.ans	H12N5	nan	566	EPI_ISL_141252	'EPI_ISL_141252'	1	66596	81926	56817	98462	86022	87264	336	630
USA	2004	2004.5	Dom.gal	H2N2	nan	6862	EPI_ISL_65626	'EPI_ISL_65626'	1	85152	81926	78779	76643	45751	46980	201	631
USA	2018	2018.392	wild.other	H12N5	nan	567	EPI_ISL_373028	'EPI_ISL_373028'	1	66596	81926	78779	52707	87200	90130	336	630
USA	2011	2011.825	wild.ans	H11N2	nan	5310	EPI_ISL_135066	'EPI_ISL_135066'	1	66596	81926	52811	51806	45307	87264	201	629
Uruguay	1967	1967.833	Human	H2N2	nan	261	EPI_ISL_130402	'EPI_ISL_130402'	1	76546	92783	56817	75933	66778	57959	216	631
USA	2016	2016.393	wild.other	H0N5	nan	4305	EPI_ISL_273588	'EPI_ISL_273588'	1	66596	81926	56817	54859	86500	90130	336	649
USA	2006	2006.389	wild.ans	H2N5	nan	8680	EPI_ISL_139420	'EPI_ISL_139420'	2	65698	81926	78779	93971	45751	81938	336	631
USA	2008	2008.423	wild.other	H11N5	nan	345	EPI_ISL_142429	'EPI_ISL_142429'	1	66596	81926	78779	52707	85204	87264	336	629
USA	1990	1990.351	wild.other	H0N0	nan	244	EPI_ISL_99528	'EPI_ISL_99528'	1	75847	81926	78779	93883	48916	46980	336	632
Netherlands	2015	2015.493	wild.other	H16N3	nan	9979	EPI_ISL_243560	'EPI_ISL_243560'	1	85152	77354	63442	76172	48504	66010	341	629
Sweden	2008	2008.891	wild.ans	H0N0	nan	5316	EPI_ISL_158367	'EPI_ISL_158367'	1	85152	68697	63442	76643	48916	66685	340	632
USA	2016	2016.377	wild.other	H0N0	nan	6866	EPI_ISL_279295	'EPI_ISL_279295'	1	66596	81926	56817	49435	86500	90130	337	649
Canada	1991	1991.649	wild.ans	H11N9	nan	3942	EPI_ISL_131363	'EPI_ISL_131363'	2	65649	81926	78779	93971	85000	81938	340	629
Canada	1992	1992.645	wild.ans	H0N0	nan	5318	EPI_ISL_99451	'EPI_ISL_99451'	1	65698	81926	-8	52707	48005	-8	330	632
Canada	2017	2017.614	wild.ans	H2N5	nan	3945	EPI_ISL_327353	'EPI_ISL_327353'	1	66596	81926	56817	50791	87200	66611	336	631
Canada	2010	2010.704	wild.ans	H0N0	nan	5319	EPI_ISL_137857	'EPI_ISL_137857'	1	65698	81926	56817	49435	86022	46784	333	632
Guatemala	2011	2011.953	wild.ans	H0N6	nan	346	EPI_ISL_162443	'EPI_ISL_162443'	1	65698	81926	56817	93971	87200	90130	340	632
Sweden	2008	2008.863	wild.ans	H0N0	nan	5322	EPI_ISL_189443	'EPI_ISL_189443'	1	85152	68697	63442	76643	48916	66685	341	629
USA	2010	2010.562	wild.ans	H0N0	nan	1794	EPI_ISL_137942	'EPI_ISL_137942'	1	66596	81926	78779	97698	86022	87264	360	632
USA	2010	2010.874	wild.ans	H14N6	nan	3953	EPI_ISL_97227	'EPI_ISL_97227'	1	66596	81926	52811	93971	45751	81938	340	632
USA	2005	2005.608	wild.ans	H0N0	nan	472	EPI_ISL_87498	'EPI_ISL_87498'	1	66596	81926	78779	93971	86022	81938	336	630
Netherlands	1999	1999.5	wild.ans	H0N0	nan	6194	EPI_ISL_122095	'EPI_ISL_122095'	1	85152	68697	63442	76643	48916	66685	340	631
USA	2012	2012.044	wild.ans	H11N9	nan	3958	EPI_ISL_158590	'EPI_ISL_158590'	1	66596	81926	56817	51806	86022	87264	340	629
Japan	2006	2006.5	Dom.ans	H11N9	nan	3959	EPI_ISL_291123	'EPI_ISL_291123'	1	85152	68697	63442	76643	48916	66685	340	629
USA	2012	2012.046	wild.ans	H14N2	nan	568	EPI_ISL_158598	'EPI_ISL_158598'	1	65698	81926	78779	50791	90388	81938	201	632
Sweden	2006	2006.827	wild.ans	H0N0	nan	3962	EPI_ISL_158285	'EPI_ISL_158285'	1	78127	68697	63442	76643	48916	66685	341	631
USA	2005	2005.5	wild.ans	H11N2	nan	5326	EPI_ISL_6988	'EPI_ISL_6988'	1	66596	81926	78779	93971	45751	87264	201	629
Australia	2015	2015.496	wild.ans	H0N0	nan	7740	EPI_ISL_14768170	'EPI_ISL_14768170'	1	78127	80345	63442	76643	48916	86732	337	628
China	2014	2014.14	Dom.gal	H0N0	nan	11339	EPI_ISL_176271	'EPI_ISL_176271'	1	85152	63357	63442	76643	48916	66685	341	628
Asia-Russia	2017	2017.671	wild.ans	H12N5	nan	1803	EPI_ISL_331295	'EPI_ISL_331295'	1	85152	68697	63442	76643	48916	66685	336	630
USA	1986	1986.414	wild.other	H13N2	nan	3968	EPI_ISL_8716	'EPI_ISL_8716'	1	85152	77354	78779	76172	65622	66422	208	629
HongKong	2009	2009.595	Human	H0N0	3C.3a	3969	EPI_ISL_116402	'EPI_ISL_116402'	1	57163	-82	88966	55408	66778	57959	337	632
USA	2012	2012.716	wild.ans	H11N6	nan	3970	EPI_ISL_220216	'EPI_ISL_220216'	1	66596	81926	52811	51806	87200	87264	340	629
USA	2011	2011.619	wild.ans	H0N0	3C.3a1	3971	EPI_ISL_133621	'EPI_ISL_133621'	1	66596	81926	78779	93971	86500	81938	341	632
UK	1961	1961.833	Human	H2N2	nan	332	EPI_ISL_130406	'EPI_ISL_130406'	1	76546	92783	56817	75933	66778	57959	216	631
USA	2009	2009.356	wild.other	H13N6	nan	623	EPI_ISL_142502	'EPI_ISL_142502'	1	85152	81926	63442	76172	48504	66010	340	629
USA	2011	2011.03	wild.ans	H0N0	nan	7746	EPI_ISL_134912	'EPI_ISL_134912'	1	66596	81926	78779	97698	86500	87264	340	628
Netherlands	2009	2009.518	wild.other	H13N6	nan	3980	EPI_ISL_243427	'EPI_ISL_243427'	1	85152	77354	63442	76172	48504	66272	340	629
China	2014	2014.452	Dom.gal	H0N0	nan	11341	EPI_ISL_180147	'EPI_ISL_180147'	1	85152	63357	63442	76643	48916	66685	341	628
China	2013	2013.121	Dom.gal	H0N0	3C.3a1	12160	EPI_ISL_181727	'EPI_ISL_181727'	1	85152	63357	63442	76643	48916	66685	346	632
USA	2009	2009.381	wild.other	H0N0	nan	2179	EPI_ISL_138055	'EPI_ISL_138055'	1	66596	81926	56817	96253	86022	87264	337	631
Netherlands	2011	2011.978	wild.ans	H8N1	nan	7975	EPI_ISL_267431	'EPI_ISL_267431'	1	85152	68697	63442	76643	48916	81938	31	628
Czech	1966	1966.5	Human	H2N2	nan	261	EPI_ISL_25007	'EPI_ISL_25007'	1	76546	92783	56817	75933	66778	57959	216	631
USA	2009	2009.926	wild.ans	H12N5	nan	571	EPI_ISL_95427	'EPI_ISL_95427'	1	66596	81926	56817	51806	48005	87264	336	630
USA	2011	2011.934	wild.ans	H11N9	nan	3983	EPI_ISL_158502	'EPI_ISL_158502'	1	66596	81926	56817	93971	87200	90130	340	629
Netherlands	2007	2007.507	wild.other	H16N3	nan	5331	EPI_ISL_243572	'EPI_ISL_243572'	1	85152	77354	63442	76172	-20	66010	341	629
USA	2009	2009.852	wild.ans	H0N0	nan	6301	EPI_ISL_95449	'EPI_ISL_95449'	1	66596	81926	56817	52707	48005	81938	340	631
USA	2012	2012.085	wild.ans	H0N0	nan	3984	EPI_ISL_216384	'EPI_ISL_216384'	1	66596	81926	56817	50791	45751	81938	337	631
USA	2013	2013.025	swine	H0N0	6B.1	122	EPI_ISL_281929	'EPI_ISL_281929'	1	96335	58190	52343	55408	74274	47263	337	631
USA	2011	2011.805	wild.ans	H0N0	nan	6006	EPI_ISL_158458	'EPI_ISL_158458'	1	66596	81926	56817	51288	86471	81938	341	632
USA	2018	2018.389	wild.other	H12N5	nan	572	EPI_ISL_506004	'EPI_ISL_506004'	1	66596	81926	78779	51806	87200	90130	336	630
USA	2007	2007.586	wild.ans	H8N4	nan	1815	EPI_ISL_75717	'EPI_ISL_75717'	1	66596	81926	56817	97698	45500	87264	337	630
China	2021	2021.773	wild.other	H16N3	nan	9988	EPI_ISL_15052970	'EPI_ISL_15052970'	1	66596	77354	63442	76172	48504	66272	341	629
Netherlands	2009	2009.534	wild.other	H16N3	nan	5338	EPI_ISL_267415	'EPI_ISL_267415'	1	85152	77354	63442	76172	48504	66010	341	629
USA	2015	2015.227	Dom.gal	H2N2	nan	6613	EPI_ISL_245470	'EPI_ISL_245470'	1	66596	81926	78779	52707	48005	81938	206	631
China	2013	2013.951	Dom.ans	H2N8	nan	6306	EPI_ISL_229211	'EPI_ISL_229211'	1	85152	68697	63442	76643	48916	81938	346	631
Australia	2015	2015.282	wild.unknown	H0N0	nan	3998	EPI_ISL_14768168	'EPI_ISL_14768168'	1	78127	68697	63442	76643	48916	66685	337	632
USA	2018	2018.948	Human	H0N0	6B.1A.1	9540	EPI_ISL_372027	'EPI_ISL_372027'	1	50885	50672	98464	55408	74274	47263	337	631
Sweden	2008	2008.872	wild.ans	H11N9	nan	3999	EPI_ISL_189438	'EPI_ISL_189438'	1	85152	68697	63442	76643	48916	66685	340	629
USA	2005	2005.378	wild.other	H0N0	nan	1824	EPI_ISL_99328	'EPI_ISL_99328'	1	66596	81926	78779	96748	45751	87264	349	632
USA	2008	2008.404	wild.other	H0N0	nan	1825	EPI_ISL_142396	'EPI_ISL_142396'	1	66596	81926	78779	52707	85204	87264	339	631
USA	2017	2017.751	wild.ans	H0N0	nan	4003	EPI_ISL_14767432	'EPI_ISL_14767432'	1	66596	81926	56817	49435	45500	92332	341	632
USA	2009	2009.63	wild.other	H13N6	nan	1826	EPI_ISL_132817	'EPI_ISL_132817'	1	66596	68697	63442	76172	48504	66010	340	629
USA	2011	2011.671	wild.ans	H0N0	nan	1829	EPI_ISL_208189	'EPI_ISL_208189'	1	66596	81926	78779	76643	87200	81938	340	632
Australia	1968	1968.5	Human	H2N2	nan	293	EPI_ISL_182214	'EPI_ISL_182214'	1	76546	92783	56817	75933	66778	57959	216	631
USA	2008	2008.844	wild.ans	H12N5	nan	574	EPI_ISL_94238	'EPI_ISL_94238'	1	66596	81926	78779	97698	85645	90130	336	630
Guatemala	2011	2011.86	wild.ans	H0N0	nan	4012	EPI_ISL_245465	'EPI_ISL_245465'	1	66596	81926	52811	51806	90388	90130	341	632
USA	2013	2013.397	wild.other	H11N2	nan	5347	EPI_ISL_397655	'EPI_ISL_397655'	1	66596	81926	52811	93971	87200	87264	201	629
Netherlands	2008	2008.727	wild.ans	H11N9	nan	4018	EPI_ISL_243621	'EPI_ISL_243621'	1	85152	68697	63442	76643	48916	81893	340	629
USA	2015	2015.392	wild.other	H13N3	nan	5353	EPI_ISL_328622	'EPI_ISL_328622'	1	66596	81926	56817	93971	45751	87264	341	629
Malaysia	2002	2002.866	Human	H0N0	3C.2	3229	EPI_ISL_119839	'EPI_ISL_119839'	1	57163	56595	88966	55408	66778	57959	337	631
USA	1991	1991.411	Dom.gal	H2N2	nan	265	EPI_ISL_118780	'EPI_ISL_118780'	2	65698	81926	78779	96184	85000	81938	206	631
USA	1995	1995.033	Dom.gal	H2N2	nan	6755	EPI_ISL_118880	'EPI_ISL_118880'	1	65698	81926	78779	52707	83974	46784	206	631
Netherlands	2014	2014.984	wild.other	H11N1	nan	5355	EPI_ISL_329052	'EPI_ISL_329052'	1	85152	68697	63442	76643	48916	66685	31	629
China	2014	2014.241	Dom.gal	H0N0	nan	12063	EPI_ISL_181954	'EPI_ISL_181954'	2	85152	63357	63442	76643	48916	66685	340	633
USA	2001	2001.5	wild.other	H12N7	nan	5358	EPI_ISL_142079	'EPI_ISL_142079'	2	75847	81926	52811	95789	85204	90130	339	630
Sweden	2006	2006.844	wild.ans	H0N0	nan	5360	EPI_ISL_158291	'EPI_ISL_158291'	1	78127	68697	63442	76643	48916	66685	340	632
Korea	2019	2019.863	wild.ans	H11N2	nan	5361	EPI_ISL_697516	'EPI_ISL_697516'	2	85152	68697	63442	76643	48916	66685	190	629
Georgia	2011	2011.868	wild.other	H13N6	nan	3176	EPI_ISL_189689	'EPI_ISL_189689'	1	85152	77354	63442	76172	48504	66272	340	629
USA	1979	1979.082	wild.ans	H2N2	nan	348	EPI_ISL_118571	'EPI_ISL_118571'	1	76124	81926	78766	93883	83974	46980	208	631
China	2017	2017.301	Dom.ans	H0N0	2.3.4.4b	439	EPI_ISL_707668	'EPI_ISL_707668'	1	85152	68697	63442	76643	48916	66685	335	631
Mexico	2008	2008.948	wild.ans	H11N3	nan	5364	EPI_ISL_278062	'EPI_ISL_278062'	1	66596	81926	56817	51806	86500	87264	341	629
USA	2008	2008.38	wild.ans	H11N9	nan	8683	EPI_ISL_139415	'EPI_ISL_139415'	1	66596	81926	78779	51806	-12	87264	340	629
USA	2018	2018.937	wild.ans	H2N1	nan	6880	EPI_ISL_506176	'EPI_ISL_506176'	1	66596	81926	78779	49435	86500	91735	44	631
NewZealand	1982	1982.5	Human	H0N0	nan	65	EPI_ISL_110863	'EPI_ISL_110863'	1	76546	56595	56817	55408	66778	57959	341	632
USA	2016	2016.97	wild.ans	H14N7	nan	349	EPI_ISL_294016	'EPI_ISL_294016'	1	66596	81926	52811	50791	87200	91735	339	632
USA	2011	2011.373	wild.other	H0N0	nan	8346	EPI_ISL_189666	'EPI_ISL_189666'	1	66596	81926	56817	93971	86500	90130	341	628
USA	2017	2017.392	wild.other	H0N0	3C.2	4038	EPI_ISL_329549	'EPI_ISL_329549'	1	66596	81926	78779	50791	87200	90130	341	632
China	2017	2017.126	Dom.ans	H0N0	nan	8639	EPI_ISL_707547	'EPI_ISL_707547'	1	85152	62552	63442	76643	48916	66685	340	631
USA	1985	1985.405	wild.other	H2N9	nan	247	EPI_ISL_8712	'EPI_ISL_8712'	1	75815	81926	78779	52707	83974	-48	340	631
Sweden	2009	2009.866	wild.ans	H0N0	nan	4041	EPI_ISL_189404	'EPI_ISL_189404'	1	85152	68697	63442	76172	48504	66272	335	629
USA	2008	2008.672	wild.ans	H0N0	3C.3a1	4043	EPI_ISL_141113	'EPI_ISL_141113'	1	66596	81926	56817	97698	45751	87264	341	632
USA	2010	2010.384	wild.other	H13N6	nan	1847	EPI_ISL_371796	'EPI_ISL_371796'	1	85152	81926	63442	76172	48504	66010	340	629
Asia-Russia	2019	2019.326	wild.other	H14N7	nan	248	EPI_ISL_390458	'EPI_ISL_390458'	1	85152	68697	63442	76643	48916	66685	339	632
Ukraine	2011	2011.584	wild.other	H16N3	nan	6309	EPI_ISL_378635	'EPI_ISL_378635'	1	85152	77354	63442	76172	48504	66010	341	629
USA	2009	2009.627	wild.other	H16N3	nan	12202	EPI_ISL_78713	'EPI_ISL_78713'	1	66596	68697	63442	76172	48504	66010	341	629
Guatemala	2011	2011.915	wild.ans	H11N3	nan	5370	EPI_ISL_257129	'EPI_ISL_257129'	1	66596	81926	56817	50791	85645	46482	341	629
China	2013	2013.975	Dom.ans	H0N0	nan	7769	EPI_ISL_179833	'EPI_ISL_179833'	1	78127	68697	63442	76643	48916	66685	341	628
USA	2011	2011.63	wild.ans	H0N0	nan	5373	EPI_ISL_133627	'EPI_ISL_133627'	1	66596	81926	78779	50791	45751	46522	363	632
USA	2007	2007.392	wild.other	H12N5	nan	577	EPI_ISL_327567	'EPI_ISL_327567'	1	66596	81926	78779	96253	45751	87264	336	630
USA	2011	2011.707	wild.ans	H0N0	nan	1860	EPI_ISL_220187	'EPI_ISL_220187'	1	65698	81926	52811	98462	83974	81938	340	632
USA	2015	2015.381	wild.other	H13N6	nan	1862	EPI_ISL_328619	'EPI_ISL_328619'	1	85152	81926	63442	76172	48504	66010	340	629
USA	2015	2015.83	wild.ans	H11N9	nan	4060	EPI_ISL_254856	'EPI_ISL_254856'	1	66596	81926	56817	51806	86500	46601	340	629
USA	2008	2008.587	wild.ans	H0N0	nan	1864	EPI_ISL_141331	'EPI_ISL_141331'	1	66596	81926	56817	52707	45751	87264	333	632
Canada	2009	2009.627	wild.other	H13N0	nan	623	EPI_ISL_127939	'EPI_ISL_127939'	1	85152	81926	63442	76172	48504	66010	340	629
USA	2002	2002.384	wild.other	H0N0	nan	834	EPI_ISL_138158	'EPI_ISL_138158'	1	66596	81926	56817	52707	45751	90130	340	631
USA	1961	1961.5	wild.ans	H2N2	nan	6887	EPI_ISL_118658	'EPI_ISL_118658'	1	85152	77354	63442	76643	48916	81938	185	631
Indonesia	2017	2017.066	Dom.ans	H2N2	nan	6888	EPI_ISL_332147	'EPI_ISL_332147'	1	85152	68697	63442	76643	48916	66571	190	631
Sweden	2002	2002.5	wild.ans	H2N7	nan	5378	EPI_ISL_122067	'EPI_ISL_122067'	1	85152	68697	63442	76643	48916	66685	339	631
USA	2000	2000.5	wild.ans	H11N9	nan	4069	EPI_ISL_22526	'EPI_ISL_22526'	1	66596	81926	78779	93971	45751	81938	340	629
Japan	2012	2012.757	Dom.ans	H12N1	nan	6033	EPI_ISL_293518	'EPI_ISL_293518'	1	85152	68697	63442	76643	48916	81938	31	630
USA	2010	2010.603	wild.ans	H0N0	nan	5380	EPI_ISL_141992	'EPI_ISL_141992'	1	66596	81926	56817	97698	45751	87264	340	632
USA	2005	2005.5	wild.ans	H11N9	nan	4073	EPI_ISL_6997	'EPI_ISL_6997'	1	66596	81926	78779	96748	45751	87264	340	629
USA	2011	2011.934	wild.ans	H8N1	nan	4074	EPI_ISL_158504	'EPI_ISL_158504'	1	65698	81926	56817	98243	87200	81938	44	630
USA	2017	2017.86	wild.ans	H11N9	nan	4075	EPI_ISL_376325	'EPI_ISL_376325'	1	66596	81926	56817	49435	86500	81938	340	629
USA	2016	2016.967	wild.ans	H11N9	nan	4076	EPI_ISL_294071	'EPI_ISL_294071'	1	66596	81926	78779	96748	87200	92119	340	629
China	2016	2016.071	wild.ans	H11N9	nan	4077	EPI_ISL_217484	'EPI_ISL_217484'	2	85152	68697	63442	76643	48916	66685	340	629
Sweden	2002	2002.866	wild.ans	H0N0	nan	6311	EPI_ISL_189343	'EPI_ISL_189343'	1	85152	68697	63442	76643	48916	66685	340	633
Sweden	2004	2004.899	wild.ans	H8N4	nan	579	EPI_ISL_189330	'EPI_ISL_189330'	1	85152	68697	63442	76643	48916	66685	337	630
Japan	2013	2013.871	Dom.ans	H2N1	nan	6313	EPI_ISL_301613	'EPI_ISL_301613'	1	85152	81926	63442	76643	48916	66685	31	631
Sweden	2002	2002.866	wild.ans	H11N8	nan	1878	EPI_ISL_73378	'EPI_ISL_73378'	1	85152	68697	63442	76643	48916	81938	335	629
China	2014	2014.049	Dom.ans	H0N0	nan	7789	EPI_ISL_181764	'EPI_ISL_181764'	1	78127	68697	63442	76643	48916	66685	341	628
China	2015	2015.099	wild.ans	H11N8	nan	4087	EPI_ISL_368347	'EPI_ISL_368347'	1	85152	68697	63442	76643	48916	66685	335	629
USA	2009	2009.419	wild.other	H11N9	nan	5384	EPI_ISL_142534	'EPI_ISL_142534'	1	65698	81926	56817	96253	86022	90130	340	629
USA	1993	1993.5	wild.ans	H11N9	nan	4091	EPI_ISL_7019	'EPI_ISL_7019'	1	65698	81926	56817	95666	48005	46980	340	629
China	2013	2013.016	Dom.ans	H0N0	nan	10007	EPI_ISL_181729	'EPI_ISL_181729'	1	85152	62552	63442	76643	48916	66685	346	632
USA	2011	2011.866	wild.ans	H2N3	nan	6895	EPI_ISL_158531	'EPI_ISL_158531'	1	66596	81926	56817	96748	87200	87264	341	631
Netherlands	2011	2011.184	Dom.gal	H8N4	nan	1887	EPI_ISL_309804	'EPI_ISL_309804'	1	85152	68697	63442	76643	48916	81938	337	630
USA	2017	2017.822	wild.ans	H0N0	nan	9578	EPI_ISL_701667	'EPI_ISL_701667'	1	66596	81926	78779	49435	87200	90130	367	631
Canada	1991	1991.649	wild.ans	H11N2	nan	5389	EPI_ISL_8907	'EPI_ISL_8907'	1	66596	81926	54137	95666	85000	81938	206	629
Canada	1976	1976.5	Dom.ans	H12N5	nan	583	EPI_ISL_132862	'EPI_ISL_132862'	1	75753	62388	54164	95628	83974	81938	336	630
China	2009	2009.496	Dom.ans	H11N2	nan	5390	EPI_ISL_94966	'EPI_ISL_94966'	1	85152	68697	63442	76643	48916	66685	190	629
Canada	2009	2009.701	wild.ans	H13N0	nan	623	EPI_ISL_127940	'EPI_ISL_127940'	1	85152	81926	63442	76172	48504	66010	340	629
USA	2010	2010.83	wild.ans	H11N2	nan	5392	EPI_ISL_135014	'EPI_ISL_135014'	1	66596	81926	78779	52707	45751	90130	206	629
USA	2007	2007.362	wild.ans	H2N2	nan	12088	EPI_ISL_139423	'EPI_ISL_139423'	1	66596	81926	78779	96534	45751	81938	201	631
USA	2009	2009.578	wild.ans	H0N0	nan	6040	EPI_ISL_216672	'EPI_ISL_216672'	1	66596	81926	78779	93971	45751	46784	341	632
USA	2016	2016.432	Dom.gal	H2N2	nan	6613	EPI_ISL_245515	'EPI_ISL_245515'	2	66596	81926	78779	52707	48005	81938	206	631
USA	1988	1988.787	wild.ans	H12N5	nan	584	EPI_ISL_6336	'EPI_ISL_6336'	1	65698	81926	56817	95666	84810	81938	336	630
Sweden	2003	2003.668	wild.ans	H8N4	nan	1889	EPI_ISL_189324	'EPI_ISL_189324'	1	85152	68697	63442	76643	48916	66685	337	630
Netherlands	2016	2016.536	wild.other	H0N0	nan	5393	EPI_ISL_328982	'EPI_ISL_328982'	1	85152	68697	63442	76172	48504	66010	341	629
USA	2012	2012.519	swine	H0N0	3C.3a	8369	EPI_ISL_271719	'EPI_ISL_271719'	1	96335	58190	52343	55408	74274	47263	341	631
USA	2018	2018.389	wild.other	H12N1	nan	6044	EPI_ISL_506009	'EPI_ISL_506009'	1	66596	81926	56817	51806	87200	92119	44	630
Germany	1965	1965.5	Human	H2N2	nan	293	EPI_ISL_19665	'EPI_ISL_19665'	1	76546	92783	56817	75933	66778	57959	216	631
USA	2007	2007.389	wild.other	H12N5	nan	586	EPI_ISL_327538	'EPI_ISL_327538'	1	66596	81926	78779	51806	45751	87264	336	630
USA	2009	2009.674	wild.ans	H0N0	nan	1891	EPI_ISL_141208	'EPI_ISL_141208'	1	65698	81926	56817	51806	87200	87264	356	631
USA	2014	2014.386	wild.other	H11N8	nan	4100	EPI_ISL_258496	'EPI_ISL_258496'	1	66596	81926	78779	93971	45751	87264	332	629
USA	2016	2016.699	wild.ans	H11N1	nan	5396	EPI_ISL_502706	'EPI_ISL_502706'	1	66596	81926	78779	49435	86500	90130	44	629
Canada	1984	1984.634	wild.ans	H2N5	nan	99	EPI_ISL_8713	'EPI_ISL_8713'	1	75787	81926	78779	52707	84993	-44	336	631
Canada	1997	1997.83	wild.ans	H12N5	nan	587	EPI_ISL_4419	'EPI_ISL_4419'	1	76124	81926	52811	96253	83974	87264	336	630
Asia-Russia	2015	2015.718	wild.other	H13N6	nan	4102	EPI_ISL_231640	'EPI_ISL_231640'	1	66596	68697	63442	76643	48504	66685	340	629
USA	2010	2010.912	wild.ans	H11N9	nan	4103	EPI_ISL_134945	'EPI_ISL_134945'	1	66596	81926	78779	93971	45751	90130	340	629
USA	2018	2018.668	wild.ans	H8N4	nan	1892	EPI_ISL_502344	'EPI_ISL_502344'	1	66596	81926	78779	49435	87200	81938	337	630
USA	1987	1987.5	wild.ans	H11N9	nan	4104	EPI_ISL_7044	'EPI_ISL_7044'	1	75847	81926	78779	95789	83974	46980	340	629
USA	2016	2016.377	wild.other	H11N9	nan	4105	EPI_ISL_279297	'EPI_ISL_279297'	1	66596	81926	56817	93971	45751	87264	340	629
Australia	2014	2014.225	wild.other	H0N0	nan	10655	EPI_ISL_4070963	'EPI_ISL_4070963'	1	78127	68697	63442	52707	48916	66685	335	636
USA	2011	2011.619	wild.other	H0N0	nan	1894	EPI_ISL_208076	'EPI_ISL_208076'	1	85152	81926	63442	76172	48504	66272	340	629
USA	2007	2007.668	wild.ans	H0N0	nan	5398	EPI_ISL_85125	'EPI_ISL_85125'	1	65698	81926	56817	76643	45500	81938	340	632
Netherlands	2010	2010.532	wild.other	H13N6	nan	5400	EPI_ISL_243496	'EPI_ISL_243496'	1	85152	77354	63442	76172	48504	66010	340	629
China	2018	2018.978	Dom.ans	H0N0	2.3.4.4h	10532	EPI_ISL_707667	'EPI_ISL_707667'	1	85152	63357	63442	76643	48916	66685	340	631
Canada	2007	2007.729	wild.ans	H0N0	nan	1897	EPI_ISL_131718	'EPI_ISL_131718'	1	66596	81926	56817	96748	-33	87264	340	632
USA	2015	2015.537	wild.ans	H0N0	nan	4604	EPI_ISL_230092	'EPI_ISL_230092'	1	66596	81926	63442	50791	87200	87264	340	632
USA	2011	2011.715	wild.ans	H12N5	nan	588	EPI_ISL_257228	'EPI_ISL_257228'	1	66596	81926	56817	98732	86022	66685	336	630
USA	2011	2011.69	wild.ans	H0N0	nan	1899	EPI_ISL_220169	'EPI_ISL_220169'	1	66596	81926	56817	51806	-23	87264	340	632
USA	2019	2019.307	Dom.gal	H2N2	nan	11975	EPI_ISL_4073119	'EPI_ISL_4073119'	1	66596	81926	78779	52707	48005	81938	206	631
USA	2011	2011.625	wild.ans	H0N0	nan	4114	EPI_ISL_133586	'EPI_ISL_133586'	1	66596	81926	78779	50791	45751	81938	337	631
Canada	1999	1999.608	wild.ans	H0N0	nan	589	EPI_ISL_131446	'EPI_ISL_131446'	1	66596	81926	78779	93971	48005	87264	336	632
USA	2018	2018.899	wild.ans	H11N9	nan	4119	EPI_ISL_506171	'EPI_ISL_506171'	1	66596	81926	56817	51288	87200	81938	340	629
USA	2017	2017.91	wild.ans	H8N4	nan	1903	EPI_ISL_378275	'EPI_ISL_378275'	1	66596	81926	52811	50791	86500	81938	337	630
USA	2013	2013.367	wild.other	H11N2	nan	5405	EPI_ISL_397680	'EPI_ISL_397680'	1	66596	81926	52811	93971	87200	87264	201	629
China	2014	2014.137	Dom.gal	H0N0	nan	11374	EPI_ISL_176295	'EPI_ISL_176295'	1	85152	63357	63442	76643	48916	66685	341	628
USA	2010	2010.863	wild.ans	H0N0	nan	1904	EPI_ISL_134989	'EPI_ISL_134989'	1	66596	81926	78779	52707	85645	81938	357	632
USA	2008	2008.798	wild.ans	H12N5	nan	590	EPI_ISL_94205	'EPI_ISL_94205'	1	66596	81926	56817	76643	45751	81938	336	630
China	2014	2014.795	wild.other	H13N6	nan	4123	EPI_ISL_397342	'EPI_ISL_397342'	1	66596	77354	63442	76172	48504	66010	340	629
China	2017	2017.301	Dom.ans	H0N0	2.3.4.4	10504	EPI_ISL_707582	'EPI_ISL_707582'	1	85152	63357	63442	76643	48916	66685	340	631
USA	1994	1994.849	wild.gal	H0N0	nan	6368	EPI_ISL_118850	'EPI_ISL_118850'	1	65698	81926	78779	52707	83974	81938	341	631
USA	2008	2008.724	wild.ans	H11N2	nan	5407	EPI_ISL_142467	'EPI_ISL_142467'	1	66596	81926	56817	52707	45751	87264	201	629
Belgium	2020	2020.653	wild.ans	H12N5	nan	1906	EPI_ISL_7592096	'EPI_ISL_7592096'	1	85152	68697	63442	76643	48916	81938	336	630
China	2013	2013.934	Dom.ans	H0N0	nan	4126	EPI_ISL_181735	'EPI_ISL_181735'	1	78127	68697	63442	76643	48916	66685	340	632
Guatemala	2012	2012.91	wild.ans	H14N3	nan	591	EPI_ISL_257136	'EPI_ISL_257136'	1	66596	81926	56817	51806	87200	90130	341	632
Guatemala	2010	2010.082	wild.ans	H8N4	nan	1908	EPI_ISL_94973	'EPI_ISL_94973'	1	66596	81926	56817	51806	87200	90130	337	630
USA	1999	1999.392	wild.other	H0N0	3C.3a1	593	EPI_ISL_131436	'EPI_ISL_131436'	1	66596	81926	56817	96027	83974	87264	339	632
USA	2006	2006.784	wild.ans	H12N2	nan	6048	EPI_ISL_180815	'EPI_ISL_180815'	1	66596	81926	52811	52707	45751	81938	207	630
China	2013	2013.521	Dom.ans	H2N2	nan	6905	EPI_ISL_181847	'EPI_ISL_181847'	1	78127	68697	63442	76643	48916	66685	190	631
Canada	2018	2018.608	wild.ans	H2N9	nan	6320	EPI_ISL_373035	'EPI_ISL_373035'	1	66596	81926	56817	50791	87200	81938	340	631
Sweden	2006	2006.43	wild.ans	H8N4	nan	1914	EPI_ISL_189333	'EPI_ISL_189333'	1	85152	68697	63442	76643	48916	81938	337	630
China	2014	2014.978	wild.unknown	H11N9	nan	4132	EPI_ISL_378703	'EPI_ISL_378703'	1	85152	68697	63442	76643	48916	81938	340	629
USA	2009	2009.682	wild.ans	H0N0	nan	5413	EPI_ISL_141210	'EPI_ISL_141210'	1	65698	81926	78779	93971	45751	81938	-415	632
China	2013	2013.8	Dom.gal	H0N0	nan	11376	EPI_ISL_181779	'EPI_ISL_181779'	1	85152	63357	63442	76643	48916	66685	341	630
USA	2009	2009.573	wild.ans	H8N4	nan	1919	EPI_ISL_137510	'EPI_ISL_137510'	1	66596	81926	78779	51269	45363	87264	337	630
Japan	2006	2006.688	wild.other	H0N0	nan	5026	EPI_ISL_85156	'EPI_ISL_85156'	1	78127	62535	63442	76625	65606	86748	335	632
USA	2015	2015.934	wild.ans	H11N3	nan	5415	EPI_ISL_254844	'EPI_ISL_254844'	1	66596	81926	56817	51806	87200	87264	341	629
USA	2014	2014.556	wild.ans	H2N5	nan	4140	EPI_ISL_261431	'EPI_ISL_261431'	1	66596	81926	56817	50791	86500	81938	336	631
Canada	2011	2011.625	wild.other	H2N5	nan	2441	EPI_ISL_148242	'EPI_ISL_148242'	1	66596	81926	56817	96748	45751	87264	336	631
Netherlands	2009	2009.97	wild.ans	H11N9	nan	4143	EPI_ISL_243480	'EPI_ISL_243480'	1	85152	68697	63442	76643	48916	66685	340	629
USA	2012	2012.085	Dom.ans	H11N9	nan	4144	EPI_ISL_190084	'EPI_ISL_190084'	1	66596	81926	78779	51806	45751	87264	340	629
USA	2016	2016.628	wild.ans	H0N0	nan	727	EPI_ISL_273383	'EPI_ISL_273383'	1	66596	81926	56817	51288	87200	91735	366	632
Australia	2019	2019.373	wild.ans	H2N1	nan	6906	EPI_ISL_14768248	'EPI_ISL_14768248'	1	78127	68697	63442	52707	48916	66685	31	631
USA	2012	2012.399	wild.other	H12N1	nan	6050	EPI_ISL_397615	'EPI_ISL_397615'	1	66596	81926	56817	93971	87200	90130	44	630
China	2017	2017.301	Dom.ans	H0N0	2.3.4.4b	398	EPI_ISL_707583	'EPI_ISL_707583'	1	85152	68697	63442	76643	48916	66685	335	631
Netherlands	2014	2014.959	wild.ans	H11N9	nan	4146	EPI_ISL_291190	'EPI_ISL_291190'	1	85152	68697	63442	76643	48916	66685	340	629
Netherlands	1999	1999.5	wild.ans	H2N2	nan	6321	EPI_ISL_122031	'EPI_ISL_122031'	1	85152	68697	63442	76643	48916	66685	190	631
Canada	2010	2010.611	wild.ans	H0N0	nan	929	EPI_ISL_137805	'EPI_ISL_137805'	1	66596	81926	78779	93971	85204	87264	333	632
Germany	1980	1980.5	wild.ans	H0N0	nan	6418	EPI_ISL_118560	'EPI_ISL_118560'	1	85152	77354	63442	76643	48916	66685	341	631
USA	2018	2018.027	wild.ans	H12N2	nan	6052	EPI_ISL_378274	'EPI_ISL_378274'	1	66596	81926	78779	51576	87200	90130	201	630
USA	2018	2018.989	Human	H0N0	6B.1A.1	7623	EPI_ISL_372032	'EPI_ISL_372032'	1	50885	92864	98464	55408	74274	47263	337	631
Asia-Russia	2019	2019.682	wild.ans	H12N5	nan	1927	EPI_ISL_400287	'EPI_ISL_400287'	1	85152	68697	63442	76643	48916	81938	336	630
Canada	2007	2007.71	wild.ans	H0N0	3C.3a1	1928	EPI_ISL_131800	'EPI_ISL_131800'	1	66596	81926	78779	97698	45751	87264	340	632
USA	2018	2018.784	wild.ans	H11N9	nan	4152	EPI_ISL_14767401	'EPI_ISL_14767401'	1	66596	81926	56817	49435	87200	81938	340	629
China	2013	2013.896	Dom.ans	H0N0	nan	597	EPI_ISL_181731	'EPI_ISL_181731'	1	78127	68697	63442	76643	48916	66685	349	632
USA	2011	2011.71	wild.ans	H8N4	nan	1931	EPI_ISL_257219	'EPI_ISL_257219'	1	66596	81926	63442	93971	85960	90130	337	630
Netherlands	2012	2012.544	wild.other	H13N6	nan	5419	EPI_ISL_243530	'EPI_ISL_243530'	1	85152	77354	63442	76172	48504	66010	340	629
Netherlands	2008	2008.511	wild.other	H16N3	nan	5420	EPI_ISL_267307	'EPI_ISL_267307'	1	85152	77354	63442	76172	48504	66010	341	629
USA	2012	2012.667	wild.ans	H0N0	nan	4158	EPI_ISL_189523	'EPI_ISL_189523'	1	66596	81926	78779	52707	45751	87264	337	631
USA	2012	2012.719	wild.ans	H0N0	nan	1935	EPI_ISL_208097	'EPI_ISL_208097'	1	66596	81926	56817	93971	83974	87264	349	632
Japan	2013	2013.5	Dom.ans	H11N9	nan	4159	EPI_ISL_237144	'EPI_ISL_237144'	1	85152	68697	63442	76643	48916	66685	340	629
USA	2008	2008.675	wild.ans	H0N0	nan	4160	EPI_ISL_141110	'EPI_ISL_141110'	1	65698	81926	52811	93971	45751	90130	341	632
China	2018	2018.822	Dom.gal	H0N0	2.3.4.4h	12124	EPI_ISL_696591	'EPI_ISL_696591'	1	85152	63357	63442	76643	48916	66685	341	630
USA	2016	2016.959	wild.ans	H12N5	nan	598	EPI_ISL_294059	'EPI_ISL_294059'	1	66596	81926	56817	97523	86500	92119	336	630
Netherlands	2011	2011.811	wild.ans	H2N2	nan	8391	EPI_ISL_267199	'EPI_ISL_267199'	1	85152	68697	63442	76643	48916	81938	190	631
Canada	2009	2009.627	wild.ans	H16N0	nan	5423	EPI_ISL_127586	'EPI_ISL_127586'	1	85152	81926	63442	76172	48504	66010	341	629
Canada	2019	2019.638	wild.ans	H2N3	nan	6910	EPI_ISL_501842	'EPI_ISL_501842'	1	66596	81926	78779	51288	87200	81938	341	631
Australia	2019	2019.847	wild.unknown	H2N9	nan	6324	EPI_ISL_14769607	'EPI_ISL_14769607'	1	85152	68697	63442	52707	48916	81938	340	631
Mongolia	2015	2015.663	Dom.ans	H2N3	nan	6911	EPI_ISL_209128	'EPI_ISL_209128'	1	85152	68697	63442	76643	48916	66685	341	631
USA	2002	2002.395	wild.other	H0N0	nan	1942	EPI_ISL_397915	'EPI_ISL_397915'	1	65482	81926	78779	52707	45751	90130	340	631
USA	2018	2018.984	Human	H0N0	6B.1A.6	2162	EPI_ISL_372083	'EPI_ISL_372083'	1	57163	92864	98464	55408	74274	47263	337	631
USA	1995	1995.384	wild.other	H11N2	nan	5431	EPI_ISL_131404	'EPI_ISL_131404'	1	65698	81926	78779	93971	48005	87264	206	629
USA	2016	2016.391	wild.other	H12N4	nan	5433	EPI_ISL_273542	'EPI_ISL_273542'	1	66596	81926	56817	50791	87200	90130	337	630
Guatemala	2013	2013.025	wild.ans	H14N3	nan	356	EPI_ISL_257115	'EPI_ISL_257115'	1	66596	81926	78779	49435	87200	87264	341	632
USA	2012	2012.38	wild.other	H16N3	nan	5434	EPI_ISL_371783	'EPI_ISL_371783'	1	85152	81926	63442	76172	48504	66010	341	629
Canada	2007	2007.674	wild.ans	H0N0	nan	4300	EPI_ISL_131722	'EPI_ISL_131722'	1	66596	81926	56817	96748	85204	87264	340	632
USA	2009	2009.649	wild.ans	H0N0	nan	5435	EPI_ISL_216560	'EPI_ISL_216560'	1	65698	81926	78779	52707	86500	81938	340	632
Sweden	2008	2008.863	wild.ans	H0N0	nan	6064	EPI_ISL_158322	'EPI_ISL_158322'	1	85152	68697	63442	76643	48916	81938	341	632
Japan	2004	2004.811	Dom.ans	H12N5	nan	1951	EPI_ISL_293511	'EPI_ISL_293511'	1	85152	68697	63442	76643	48916	81938	336	630
Canada	2009	2009.611	wild.ans	H11N0	nan	4181	EPI_ISL_127945	'EPI_ISL_127945'	1	66596	81926	56817	52707	45751	81938	340	629
USA	2015	2015.526	swine	H0N0	6B.1	9290	EPI_ISL_245775	'EPI_ISL_245775'	1	96335	58190	83667	55408	74274	47263	341	631
HongKong	2011	2011.5	wild.ans	H2N9	nan	6327	EPI_ISL_146358	'EPI_ISL_146358'	1	78127	68697	63442	76643	48916	66685	340	631
USA	1995	1995.03	Dom.gal	H2N2	nan	6368	EPI_ISL_118928	'EPI_ISL_118928'	1	65698	81926	78779	52707	83974	81938	206	631
Canada	2007	2007.638	wild.ans	H0N0	nan	1953	EPI_ISL_99283	'EPI_ISL_99283'	1	66596	81926	56817	52707	85204	87264	340	632
USA	2021	2021.414	wild.other	H13N6	nan	1954	EPI_ISL_14777736	'EPI_ISL_14777736'	1	66596	81926	78779	76172	48504	66010	340	629
USA	2009	2009.929	wild.ans	H0N0	nan	8401	EPI_ISL_95421	'EPI_ISL_95421'	1	66596	81926	56817	52707	85645	87264	341	628
Netherlands	2005	2005.5	wild.ans	H11N2	nan	5444	EPI_ISL_30814	'EPI_ISL_30814'	1	85152	68697	63442	76643	48916	66685	190	629
China	2011	2011.5	Dom.ans	H11N9	nan	4190	EPI_ISL_146402	'EPI_ISL_146402'	1	85152	68697	63442	76643	48916	66685	340	629
USA	2015	2015.392	wild.other	H0N0	nan	2190	EPI_ISL_397735	'EPI_ISL_397735'	1	66596	81926	56817	96748	87200	92534	337	631
USA	2005	2005.5	wild.ans	H11N3	nan	5445	EPI_ISL_6985	'EPI_ISL_6985'	1	66596	81926	78779	93971	85204	81938	341	629
USA	2016	2016.68	wild.ans	H8N4	nan	1956	EPI_ISL_328937	'EPI_ISL_328937'	1	85152	68697	63442	76643	48916	66685	337	630
USA	2007	2007.885	wild.ans	H12N5	nan	433	EPI_ISL_82523	'EPI_ISL_82523'	1	66596	81926	56817	51576	45751	87264	336	630
Canada	2007	2007.649	wild.ans	H0N0	nan	5446	EPI_ISL_131741	'EPI_ISL_131741'	1	66596	81926	52811	52707	45751	87264	340	632
China	2013	2013.781	Dom.gal	H0N0	nan	10874	EPI_ISL_181705	'EPI_ISL_181705'	1	85152	63357	63442	76643	48916	66685	341	633
USA	2018	2018.981	Human	H0N0	6B.1A.3	112	EPI_ISL_372082	'EPI_ISL_372082'	1	50885	92864	98464	55408	74274	47263	337	631
China	2012	2012.5	Dom.ans	H11N9	nan	4193	EPI_ISL_146323	'EPI_ISL_146323'	1	85152	68697	63442	76643	48916	81938	340	629
China	2014	2014.137	Dom.gal	H0N0	nan	10620	EPI_ISL_176287	'EPI_ISL_176287'	1	85152	63357	63442	76643	48916	66685	340	631
Bolivia	2011	2011.436	wild.other	H18N11	nan	12373	EPI_ISL_466695	'EPI_ISL_466695'	1	-23	-70	56817	55408	-25	81938	-406	631
USA	2011	2011.822	swine	H0N0	3C.3a	8874	EPI_ISL_245791	'EPI_ISL_245791'	1	96335	58190	83667	55408	74274	47263	337	631
USA	2018	2018.975	Human	H0N0	6B.1A.2	7253	EPI_ISL_372076	'EPI_ISL_372076'	1	50885	92864	98464	55408	74274	47263	337	631
USA	2018	2018.997	Human	H0N0	3C.3a1	9616	EPI_ISL_372060	'EPI_ISL_372060'	1	50885	92864	98464	55408	66778	47263	337	632
China	2012	2012.227	Dom.ans	H11N9	nan	4206	EPI_ISL_143937	'EPI_ISL_143937'	1	78127	68697	63442	76643	48916	66685	340	629
China	2013	2013.896	Dom.ans	H0N0	nan	1963	EPI_ISL_179784	'EPI_ISL_179784'	1	78127	68697	63442	76643	48916	66685	341	632
Canada	1992	1992.915	wild.ans	H8N4	nan	1964	EPI_ISL_8867	'EPI_ISL_8867'	1	66596	81926	56817	93971	85165	87264	337	630
USA	2008	2008.675	wild.ans	H0N0	3C.3a1	1968	EPI_ISL_141108	'EPI_ISL_141108'	1	66596	81926	78779	51806	45751	87264	332	632
USA	2010	2010.003	wild.ans	H11N9	nan	4209	EPI_ISL_216375	'EPI_ISL_216375'	1	66596	81926	56817	52707	85645	90130	340	629
USA	2020	2020.407	wild.other	H12N9	nan	5450	EPI_ISL_4057652	'EPI_ISL_4057652'	1	66596	81926	56817	49435	87200	92119	340	630
USA	1999	1999.392	wild.other	H11N2	nan	5452	EPI_ISL_131433	'EPI_ISL_131433'	1	66596	81926	56817	96027	83974	66685	206	629
Guatemala	2011	2011.86	wild.ans	H0N0	3C.3a1	4213	EPI_ISL_257126	'EPI_ISL_257126'	1	66596	81926	52811	93971	45751	90130	341	632
USA	2009	2009.792	wild.ans	H0N0	nan	5453	EPI_ISL_95433	'EPI_ISL_95433'	1	66596	81926	78779	52707	87200	87264	340	632
Canada	2010	2010.718	wild.ans	H0N0	nan	5455	EPI_ISL_137630	'EPI_ISL_137630'	1	66596	81926	56817	51229	45751	90130	359	632
China	2018	2018.808	wild.other	H16N3	nan	6077	EPI_ISL_393957	'EPI_ISL_393957'	1	66596	77354	63442	76172	48504	66010	341	629
USA	2011	2011.63	wild.ans	H0N0	nan	5457	EPI_ISL_133589	'EPI_ISL_133589'	1	65698	81926	78779	97698	45751	81938	363	632
Canada	2016	2016.336	swine	H0N0	nan	8512	EPI_ISL_282740	'EPI_ISL_282740'	1	53445	92864	97619	55408	74274	47263	337	631
Georgia	2011	2011.929	wild.other	H13N8	nan	4221	EPI_ISL_189710	'EPI_ISL_189710'	1	85152	77354	63442	76172	48504	66272	335	629
Netherlands	2009	2009.885	wild.other	H11N9	nan	4222	EPI_ISL_267426	'EPI_ISL_267426'	1	85152	68697	63442	76643	48916	66685	340	629
[truncated: 24,032 more rows]
