# Supplementary material for: Using homologous network to identify reassortment risk in H5Nx avian influenza viruses
Source: PLoS Comput Biol. 2025 Jul 22;21(7):e1013301. doi: 10.1371/journal.pcbi.1013301 (PMC12282916; doi:10.1371/journal.pcbi.1013301)
Supplement: S1 File — This ZIP archive includes the dataset and code used to reproduce the results of this study. (ZIP) [file pcbi.1013301.s012.zip › S1_File/step2threshold_estimate(S2_Fig)/median_distance.py]

import pandas as pd
import numpy as np
import seaborn as sns
import matplotlib.pyplot as plt

import os
script_path = os.path.dirname(os.path.abspath(__file__))
base_dir = os.path.abspath(script_path)
os.chdir(base_dir)
file_paths = [
    os.path.join(base_dir, "distance_analysisHA/distance.csv"),
    os.path.join(base_dir, "distance_analysisMP/distance.csv"),
    os.path.join(base_dir, "distance_analysisNA/distance.csv"),
    os.path.join(base_dir, "distance_analysisNP/distance.csv"),
    os.path.join(base_dir, "distance_analysisNS/distance.csv"),
    os.path.join(base_dir, "distance_analysisPA/distance.csv"),
    os.path.join(base_dir, "distance_analysisPB1/distance.csv"),
    os.path.join(base_dir, "distance_analysisPB2/distance.csv")
    ]
fig, axes = plt.subplots(nrows=2, ncols=4, figsize=(15, 10))
axes = axes.flatten()

for i, file_path in enumerate(file_paths):
    df = pd.read_csv(file_path)
    distance_values = df['Distance']
    mean_distance = distance_values.mean()
    median_distance = distance_values.median()
    folder_name = file_path.split("distance_analysis")[-1].split("/")[0]
    sns.kdeplot(distance_values, ax=axes[i], color='skyblue', fill=True, linewidth=2)
    axes[i].axvline(median_distance, color='red', linestyle='--', linewidth=1.5, label='Median')
    axes[i].set_xlabel('Distance')
    axes[i].set_ylabel('Density')
    axes[i].text(0.95, 0.90, f"Mean: {mean_distance:.3f}", ha='right', va='top', transform=axes[i].transAxes, fontsize=12, color='black')
    axes[i].text(0.95, 0.85, f"Median: {median_distance:.3f}", ha='right', va='top', transform=axes[i].transAxes, fontsize=12, color='black')
    axes[i].set_title(f"{folder_name}", fontsize=10)
plt.savefig(os.path.join(base_dir, 'Distance.pdf'))
plt.show()
