# Supplementary material for: Using homologous network to identify reassortment risk in H5Nx avian influenza viruses
Source: PLoS Comput Biol. 2025 Jul 22;21(7):e1013301. doi: 10.1371/journal.pcbi.1013301 (PMC12282916; doi:10.1371/journal.pcbi.1013301)
Supplement: S1 File — This ZIP archive includes the dataset and code used to reproduce the results of this study. (ZIP) [file pcbi.1013301.s012.zip › S1_File/step4 Network_construction/network_construction.py]

import re
import networkx as nx
import os
def create_network(input_file, output_file):
    zidian = {}
    LIs = []
    with open(input_file, 'r') as file:
        for line in file:
            virus_id, data = line.split('=')
            virus_id = virus_id.replace('EPI_ISL_', '')
            segments = list(map(int, data.split(',')[:8]))
            year = float(data.split(',')[8])
            host = data.split(',')[9]
            location = data.split(',')[10]
            subtype = data.split(',')[11]
            country = data.split(',')[12].strip()
            LIs.append([virus_id, *segments, year, host, location, subtype, country])
            zidian[virus_id] = [segments, year]
    G = nx.Graph()
    for i in range(len(LIs)):
        for j in range(i + 1, len(LIs)):
            id1 = LIs[i][0]
            id2 = LIs[j][0]

            # Retrieve index value of segments and year differences.
            segments1, year1 = LIs[i][1:9], LIs[i][9]
            segments2, year2 = LIs[j][1:9], LIs[j][9]

            # Calculate the count of matching segment index.
            common_segments = sum(1 for s1, s2 in zip(segments1, segments2) if s1 == s2)

            # sampling time difference
            year_diff = abs(year1 - year2)

            # Construct an edge if any segment index matches(shared genomic homogeneity) and the sampling time difference is less than 1 year.
            # The number of matching segments is defined as the edge weight.
            if common_segments > 0 and year_diff < 1:
                edge = tuple(sorted([id1, id2]))
                if not G.has_edge(*edge):
                    G.add_edge(*edge, weight=common_segments)
    with open(output_file, 'w') as fout:
        fout.write("Source,Target,Weight\n")
        for u, v, data in G.edges(data=True):
            fout.write(f"{u},{v},{data['weight']}\n")

    print(f"The constructed network contains {len(G.edges)} edges.")

    # Remove the first line (header) from the CSV file
    with open(output_file, 'r') as fin:
        lines = fin.readlines()

    with open(output_file, 'w') as fout:
        fout.writelines(lines[1:])  # Write back without the first line

    print(f"Header removed from {output_file}.")

create_network('virus_ID_databse.txt', 'IAVs_homologous_network.csv')
