# Supplementary material for: Using homologous network to identify reassortment risk in H5Nx avian influenza viruses
Source: PLoS Comput Biol. 2025 Jul 22;21(7):e1013301. doi: 10.1371/journal.pcbi.1013301 (PMC12282916; doi:10.1371/journal.pcbi.1013301)
Supplement: S1 File — This ZIP archive includes the dataset and code used to reproduce the results of this study. (ZIP) [file pcbi.1013301.s012.zip › S1_File/Fig2/network.csv]

source	target	weight
257041	341293	1
376653	4031238	1
376653	365636	1
376653	376416	1
376653	332139	1
376653	370610	1
376653	4031236	1
376653	502207	2
376653	312016	1
376653	376703	4
376653	373479	4
376653	300888	3
376653	373468	1
376653	331649	1
376653	376640	1
376653	376812	1
376653	309600	1
376653	391762	1
376653	297943	1
376653	291106	1
376653	291107	1
376653	310315	1
376653	290229	1
376653	332183	1
376653	376732	1
376653	373439	1
376653	376799	4
376653	376647	1
376653	373483	1
376653	376754	4
376653	310249	1
376653	376821	1
376653	342256	1
376653	346115	1
376653	376725	1
376653	373425	1
376653	376740	1
376653	373448	2
376653	373424	1
376653	376724	2
376653	376602	1
376653	376648	1
376653	373407	2
376653	376789	1
376653	302089	1
376653	373449	1
376653	305021	1
376653	376591	1
376653	358479	1
376653	376811	1
376653	312839	1
376653	313702	1
376653	307083	1
376653	332182	1
376653	376719	1
376653	376638	1
376653	373466	1
376653	376838	4
376653	376630	5
376653	373495	1
376653	370584	1
376653	372077	1
376653	370597	1
376653	373413	1
301267	291975	8
301267	310352	1
301267	285645	1
301267	297460	1
301267	305480	1
301267	305479	1
301267	312016	1
301267	376703	1
301267	373479	1
301267	300888	1
301267	370620	1
301267	316026	1
301267	4031230	1
301267	4031233	1
301267	4031235	1
301267	4031240	1
301267	292041	1
301267	373468	1
301267	15082423	1
301267	310356	1
301267	305387	1
301267	302318	1
301267	320463	1
301267	15082408	1
301267	15082412	1
301267	301422	2
301267	291029	2
301267	292063	2
301267	365642	1
301267	376640	1
301267	365609	1
301267	376812	1
301267	309600	1
301267	391762	1
301267	297943	1
301267	291106	1
301267	291107	1
301267	310315	1
301267	290229	1
301267	305964	1
301267	306574	1
301267	376732	1
301267	373439	1
301267	376754	1
301267	373425	1
301267	373448	1
301267	373424	1
301267	376724	1
301267	376811	1
301267	376838	1
301267	373495	1
301267	372054	1
301267	373413	1
301267	387222	1
291975	310352	1
291975	285645	1
291975	297460	1
291975	305480	1
291975	305479	1
291975	312016	1
291975	376703	1
291975	373479	1
291975	300888	1
291975	316026	1
291975	4031230	1
291975	4031233	1
291975	4031235	1
291975	4031240	1
291975	292041	1
291975	373468	1
291975	15082423	1
291975	310356	1
291975	305387	1
291975	302318	1
291975	320463	1
291975	15082408	1
291975	15082412	1
291975	301422	2
291975	291029	2
291975	292063	2
291975	376640	1
291975	365609	1
291975	376812	1
291975	309600	1
291975	391762	1
291975	297943	1
291975	291106	1
291975	291107	1
291975	310315	1
291975	290229	1
291975	305964	1
291975	306574	1
291975	376732	1
291975	373439	1
291975	376754	1
291975	373425	1
291975	373448	1
291975	373424	1
291975	376724	1
291975	376811	1
291975	376838	1
291975	373495	1
291975	372054	1
291975	373413	1
285645	310352	1
285645	297460	7
285645	305480	8
285645	305479	8
285645	312016	1
285645	376703	1
285645	373479	1
285645	300888	1
285645	316026	1
285645	4031230	1
285645	4031233	1
285645	4031235	1
285645	4031240	1
285645	292041	1
285645	373468	1
285645	15082423	2
285645	310356	2
285645	305387	2
285645	302318	1
285645	320463	2
285645	15082408	2
285645	15082412	2
285645	301422	1
285645	291029	1
285645	292063	1
285645	376640	1
285645	365609	2
285645	376812	1
285645	309600	1
285645	391762	1
285645	297943	1
285645	291106	1
285645	291107	1
285645	310315	1
285645	290229	1
285645	305964	1
285645	306574	1
285645	376732	1
285645	373439	1
285645	376754	1
285645	373425	1
285645	373448	1
285645	373424	1
285645	376724	1
285645	376811	1
285645	376838	1
285645	373495	1
285645	373413	1
297460	310352	1
297460	305480	7
297460	305479	7
297460	312016	1
297460	376703	1
297460	373479	1
297460	300888	1
297460	370620	1
297460	316026	1
297460	4031230	1
297460	4031233	1
297460	4031235	1
297460	4031240	1
297460	292041	1
297460	373468	1
297460	15082423	1
297460	310356	1
297460	305387	1
297460	302318	1
297460	320463	1
297460	15082408	1
297460	15082412	1
297460	301422	1
297460	291029	1
297460	292063	1
297460	376640	1
297460	365609	2
297460	376812	1
297460	309600	1
297460	391762	1
297460	297943	1
297460	291106	1
297460	291107	1
297460	310315	1
297460	290229	1
297460	305964	1
297460	306574	1
297460	376732	1
297460	373439	1
297460	376754	1
297460	373425	1
297460	373448	1
297460	373424	1
297460	376724	1
297460	376811	1
297460	376838	1
297460	373495	1
297460	373413	1
305480	310352	1
305480	305479	8
305480	312016	1
305480	376703	1
305480	373479	1
305480	300888	1
305480	370620	1
305480	316026	1
305480	4031230	1
305480	4031233	1
305480	4031235	1
305480	4031240	1
305480	292041	1
305480	373468	1
305480	15082423	2
305480	310356	2
305480	305387	2
305480	302318	1
305480	320463	2
305480	15082408	2
305480	15082412	2
305480	301422	1
305480	291029	1
305480	292063	1
305480	365642	1
305480	376640	1
305480	365609	2
305480	376812	1
305480	309600	1
305480	391762	1
305480	297943	1
305480	291106	1
305480	291107	1
305480	310315	1
305480	290229	1
305480	305964	1
305480	306574	1
305480	376732	1
305480	373439	1
305480	376754	1
305480	373425	1
305480	373448	1
305480	373424	1
305480	376724	1
305480	376811	1
305480	376838	1
305480	373495	1
305480	373413	1
305480	387222	1
305479	310352	1
305479	312016	1
305479	376703	1
305479	373479	1
305479	300888	1
305479	370620	1
305479	316026	1
305479	4031230	1
305479	4031233	1
305479	4031235	1
305479	4031240	1
305479	292041	1
305479	373468	1
305479	15082423	2
305479	310356	2
305479	305387	2
305479	302318	1
305479	320463	2
305479	15082408	2
305479	15082412	2
305479	301422	1
305479	291029	1
305479	292063	1
305479	365642	1
305479	376640	1
305479	365609	2
305479	376812	1
305479	309600	1
305479	391762	1
305479	297943	1
305479	291106	1
305479	291107	1
305479	310315	1
305479	290229	1
305479	305964	1
305479	306574	1
305479	376732	1
305479	373439	1
305479	376754	1
305479	373425	1
305479	373448	1
305479	373424	1
305479	376724	1
305479	376811	1
305479	376838	1
305479	373495	1
305479	373413	1
305479	387222	1
376703	502207	2
376703	310352	1
376703	312016	2
376703	373479	6
376703	300888	5
376703	370620	2
376703	316026	1
376703	4031230	1
376703	4031233	1
376703	4031235	1
376703	4031240	1
376703	292041	1
376703	373468	2
376703	15082423	1
376703	310356	1
376703	305387	1
376703	302318	1
376703	320463	1
376703	15082408	1
376703	15082412	1
376703	301422	1
376703	291029	1
376703	292063	1
376703	365642	1
376703	376640	2
376703	365609	1
376703	376812	2
376703	309600	2
376703	391762	2
376703	297943	2
376703	291106	2
376703	291107	2
376703	310315	2
376703	290229	2
376703	305964	1
376703	306574	1
376703	373439	1
376703	376799	3
376703	376754	4
376703	373425	1
376703	373448	2
376703	373424	1
376703	376724	2
376703	376811	1
376703	376838	5
376703	376630	4
376703	373495	2
376703	370584	1
376703	373413	2
376703	387222	1
300888	502207	1
300888	310352	1
300888	312016	2
300888	373479	5
300888	370620	2
300888	316026	1
300888	4031230	1
300888	4031233	1
300888	4031235	1
300888	4031240	1
300888	292041	1
300888	373468	2
300888	15082423	1
300888	310356	1
300888	305387	1
300888	302318	1
300888	320463	1
300888	15082408	1
300888	15082412	1
300888	301422	1
300888	291029	1
300888	292063	1
300888	365642	1
300888	376640	2
300888	365609	1
300888	376812	2
300888	309600	2
300888	391762	2
300888	297943	2
300888	291106	2
300888	291107	2
300888	310315	2
300888	290229	2
300888	305964	1
300888	306574	1
300888	373439	1
300888	376799	3
300888	376754	3
300888	373425	1
300888	373448	2
300888	373424	1
300888	376724	2
300888	376811	1
300888	376838	4
300888	376630	3
300888	373495	2
300888	370584	1
300888	373413	2
300888	387222	1
316026	387511	1
316026	310352	1
316026	312016	1
316026	373479	1
316026	370620	1
316026	4031230	7
316026	4031233	7
316026	4031235	7
316026	4031240	7
316026	292041	1
316026	373468	1
316026	15082423	1
316026	310356	1
316026	305387	1
316026	302318	1
316026	320463	1
316026	15082408	1
316026	15082412	1
316026	301422	1
316026	291029	1
316026	292063	1
316026	365642	1
316026	376640	1
316026	365609	6
316026	376812	1
316026	309600	1
316026	391762	1
316026	297943	1
316026	291106	1
316026	291107	1
316026	310315	1
316026	290229	1
316026	305964	1
316026	306574	1
316026	373439	1
316026	376754	1
316026	373425	1
316026	373448	1
316026	373424	1
316026	376724	1
316026	376602	1
316026	376811	2
316026	376838	1
316026	373495	1
316026	373413	1
316026	387222	1
4031230	310352	1
4031230	312016	1
4031230	373479	1
4031230	370620	1
4031230	4031233	8
4031230	4031235	8
4031230	4031240	8
4031230	292041	2
4031230	373468	1
4031230	15082423	1
4031230	310356	1
4031230	305387	1
4031230	302318	1
4031230	320463	1
4031230	15082408	1
4031230	15082412	1
4031230	301422	1
4031230	291029	1
4031230	292063	1
4031230	376640	1
4031230	365609	6
4031230	376812	1
4031230	309600	1
4031230	391762	1
4031230	297943	1
4031230	291106	1
4031230	291107	1
4031230	310315	1
4031230	290229	1
4031230	305964	1
4031230	306574	1
4031230	373439	1
4031230	376754	1
4031230	373425	1
4031230	373448	1
4031230	373424	1
4031230	376724	1
4031230	376602	1
4031230	376811	2
4031230	376838	1
4031230	373495	1
4031230	373413	1
292041	310352	2
292041	312016	1
292041	373479	1
292041	4031233	2
292041	4031235	2
292041	4031240	2
292041	373468	1
292041	15082423	1
292041	310356	1
292041	305387	1
292041	302318	1
292041	320463	1
292041	15082408	1
292041	15082412	1
292041	301422	1
292041	291029	1
292041	292063	1
292041	376640	1
292041	365609	1
292041	376812	1
292041	309600	1
292041	391762	1
292041	297943	1
292041	291106	1
292041	291107	1
292041	310315	1
292041	290229	1
292041	305964	1
292041	306574	1
292041	373439	1
292041	376647	1
292041	376754	1
292041	373425	1
292041	373448	1
292041	373424	1
292041	376724	1
292041	376602	1
292041	376811	2
292041	376838	1
292041	373495	1
292041	373413	1
373468	387511	1
373468	502207	2
373468	310352	1
373468	312016	4
373468	373479	2
373468	370620	1
373468	4031233	1
373468	4031235	1
373468	4031240	1
373468	15082423	2
373468	310356	2
373468	376827	1
373468	387210	1
373468	305387	2
373468	302318	2
373468	320463	2
373468	15082408	2
373468	15082412	2
373468	301422	2
373468	291029	2
373468	292063	2
373468	373411	1
373468	331649	1
373468	365642	2
373468	376640	3
373468	365609	1
373468	376812	3
373468	309600	3
373468	391762	3
373468	297943	3
373468	291106	3
373468	291107	3
373468	310315	3
373468	290229	3
373468	305964	1
373468	306574	1
373468	373439	1
373468	376799	1
373468	376647	1
373468	376754	2
373468	373425	1
373468	373448	3
373468	373424	1
373468	376724	3
373468	376811	1
373468	376838	2
373468	376630	1
373468	373495	4
373468	370584	2
373468	373413	3
373468	387222	1
305387	310352	1
305387	312016	1
305387	373479	1
305387	370620	1
305387	4031233	1
305387	4031235	1
305387	4031240	1
305387	15082423	7
305387	310356	7
305387	376827	1
305387	387210	1
305387	302318	6
305387	320463	7
305387	15082408	7
305387	15082412	7
305387	301422	2
305387	291029	2
305387	292063	2
305387	373411	1
305387	331649	1
305387	365642	2
305387	376640	1
305387	365609	1
305387	376812	1
305387	309600	1
305387	391762	1
305387	297943	1
305387	291106	1
305387	291107	1
305387	310315	1
305387	290229	1
305387	305964	1
305387	306574	1
305387	373439	1
305387	376754	1
305387	373425	1
305387	373448	1
305387	373424	1
305387	376724	1
305387	376811	1
305387	376838	1
305387	373495	1
305387	370603	2
305387	373413	1
302318	310352	1
302318	312016	1
302318	373479	1
302318	4031233	1
302318	4031235	1
302318	4031240	1
302318	15082423	6
302318	310356	6
302318	376827	1
302318	320463	6
302318	15082408	6
302318	15082412	6
302318	301422	2
302318	291029	2
302318	292063	2
302318	373411	1
302318	331649	1
302318	376640	1
302318	365609	1
302318	376812	1
302318	309600	1
302318	391762	1
302318	297943	1
302318	291106	1
302318	291107	1
302318	310315	1
302318	290229	1
302318	305964	1
302318	306574	1
302318	373439	1
302318	376754	1
302318	373425	1
302318	373448	1
302318	373424	1
302318	376724	1
302318	376811	1
302318	376838	1
302318	373495	1
302318	373413	1
320463	387511	1
320463	310352	1
320463	312016	1
320463	373479	1
320463	370620	1
320463	4031233	1
320463	4031235	1
320463	4031240	1
320463	15082423	8
320463	310356	8
320463	376827	1
320463	387210	1
320463	15082408	8
320463	15082412	8
320463	301422	2
320463	291029	2
320463	292063	2
320463	373411	1
320463	331649	1
320463	365642	2
320463	376640	1
320463	365609	1
320463	376812	1
320463	309600	1
320463	391762	1
320463	297943	1
320463	291106	1
320463	291107	1
320463	310315	1
320463	290229	1
320463	305964	1
320463	306574	1
320463	373439	1
320463	376754	1
320463	373425	1
320463	373448	1
320463	373424	1
320463	376724	1
320463	376811	1
320463	376838	1
320463	373495	1
320463	370142	3
320463	370603	3
320463	373413	1
320463	387222	1
15082408	310352	1
15082408	312016	1
15082408	373479	1
15082408	370620	1
15082408	4031233	1
15082408	4031235	1
15082408	4031240	1
15082408	15082423	8
15082408	310356	8
15082408	376827	1
15082408	15082412	8
15082408	301422	2
15082408	291029	2
15082408	292063	2
15082408	373411	1
15082408	331649	1
15082408	376640	1
15082408	365609	1
15082408	376812	1
15082408	309600	1
15082408	391762	1
15082408	297943	1
15082408	291106	1
15082408	291107	1
15082408	310315	1
15082408	290229	1
15082408	305964	1
15082408	306574	1
15082408	373439	1
15082408	376754	1
15082408	373425	1
15082408	373448	1
15082408	373424	1
15082408	376724	1
15082408	376811	1
15082408	376838	1
15082408	373495	1
15082408	373413	1
15082412	310352	1
15082412	312016	1
15082412	373479	1
15082412	370620	1
15082412	4031233	1
15082412	4031235	1
15082412	4031240	1
15082412	15082423	8
15082412	310356	8
15082412	376827	1
15082412	387210	1
15082412	301422	2
15082412	291029	2
15082412	292063	2
15082412	373411	1
15082412	331649	1
15082412	365642	2
15082412	376640	1
15082412	365609	1
15082412	376812	1
15082412	309600	1
15082412	391762	1
15082412	297943	1
15082412	291106	1
15082412	291107	1
15082412	310315	1
15082412	290229	1
15082412	305964	1
15082412	306574	1
15082412	373439	1
15082412	376754	1
15082412	373425	1
15082412	373448	1
15082412	373424	1
15082412	376724	1
15082412	376811	1
15082412	376838	1
15082412	373495	1
15082412	370603	3
15082412	373413	1
15082412	387222	1
301422	365636	1
301422	376416	1
301422	332139	1
301422	4031236	1
301422	310352	1
301422	312016	1
301422	373479	1
301422	370620	1
301422	4031233	1
301422	4031235	1
301422	4031240	1
301422	15082423	2
301422	310356	2
301422	376827	1
301422	387210	1
301422	291029	8
301422	292063	8
301422	373411	1
301422	331649	1
301422	365642	2
301422	376640	2
301422	365609	1
301422	376812	2
301422	309600	2
301422	391762	2
301422	297943	2
301422	291106	2
301422	291107	2
301422	310315	2
301422	290229	2
301422	305964	1
301422	306574	1
301422	373439	1
301422	373483	1
301422	376754	1
301422	376821	1
301422	373425	1
301422	373448	2
301422	373424	1
301422	376724	2
301422	376648	1
301422	376811	1
301422	376838	1
301422	373495	1
301422	373413	2
291029	365636	1
291029	376416	1
291029	332139	1
291029	4031236	1
291029	310352	1
291029	312016	1
291029	373479	1
291029	4031233	1
291029	4031235	1
291029	4031240	1
291029	15082423	2
291029	310356	2
291029	376827	1
291029	292063	8
291029	373411	1
291029	331649	1
291029	376640	2
291029	365609	1
291029	376812	2
291029	309600	2
291029	391762	2
291029	297943	2
291029	291106	2
291029	291107	2
291029	310315	2
291029	290229	2
291029	305964	1
291029	306574	1
291029	373439	1
291029	373483	1
291029	376754	1
291029	376821	1
291029	373425	1
291029	373448	2
291029	373424	1
291029	376724	2
291029	376648	1
291029	376811	1
291029	376838	1
291029	373495	1
291029	373413	2
292063	365636	1
292063	376416	1
292063	332139	1
292063	4031236	1
292063	310352	1
292063	312016	1
292063	373479	1
292063	4031233	1
292063	4031235	1
292063	4031240	1
292063	15082423	2
292063	310356	2
292063	376827	1
292063	373411	1
292063	331649	1
292063	376640	2
292063	365609	1
292063	376812	2
292063	309600	2
292063	391762	2
292063	297943	2
292063	291106	2
292063	291107	2
292063	310315	2
292063	290229	2
292063	305964	1
292063	306574	1
292063	373439	1
292063	373483	1
292063	376754	1
292063	376821	1
292063	373425	1
292063	373448	2
292063	373424	1
292063	376724	2
292063	376648	1
292063	376811	1
292063	376838	1
292063	373495	1
292063	373413	2
376640	365636	1
376640	376416	1
376640	332139	1
376640	4031236	1
376640	502207	1
376640	310352	1
376640	312016	3
376640	373479	2
376640	370620	1
376640	4031233	1
376640	4031235	1
376640	4031240	1
376640	15082423	1
376640	310356	1
376640	365642	1
376640	365609	2
376640	376812	5
376640	309600	6
376640	391762	5
376640	297943	5
376640	291106	7
376640	291107	5
376640	310315	5
376640	290229	5
376640	305964	1
376640	306574	1
376640	373439	1
376640	376799	1
376640	376647	2
376640	376754	2
376640	373425	1
376640	373448	5
376640	373424	1
376640	376724	5
376640	376811	1
376640	376838	2
376640	376630	1
376640	373495	3
376640	370584	2
376640	373413	5
365609	310352	1
365609	312016	1
365609	373479	1
365609	370620	1
365609	4031233	6
365609	4031235	6
365609	4031240	6
365609	15082423	1
365609	310356	1
365609	365642	1
365609	376812	1
365609	309600	1
365609	391762	1
365609	297943	1
365609	291106	1
365609	291107	1
365609	310315	1
365609	290229	1
365609	305964	1
365609	306574	1
365609	373439	1
365609	376754	1
365609	373425	1
365609	373448	1
365609	373424	1
365609	376724	1
365609	376602	1
365609	376811	2
365609	376838	1
365609	373495	1
365609	373413	1
376812	365636	1
376812	376416	1
376812	332139	1
376812	4031236	1
376812	502207	1
376812	310352	1
376812	312016	3
376812	373479	2
376812	370620	1
376812	4031233	1
376812	4031235	1
376812	4031240	1
376812	15082423	1
376812	310356	1
376812	365642	1
376812	309600	6
376812	391762	6
376812	297943	6
376812	291106	6
376812	291107	6
376812	310315	6
376812	290229	6
376812	305964	1
376812	306574	1
376812	373439	1
376812	376799	1
376812	376647	1
376812	376754	2
376812	373425	1
376812	373448	5
376812	373424	1
376812	376724	5
376812	376811	1
376812	376838	2
376812	376630	1
376812	373495	3
376812	370584	2
376812	373413	5
376812	387222	1
391762	365636	1
391762	376416	1
391762	332139	1
391762	4031236	1
391762	502207	1
391762	310352	1
391762	312016	3
391762	373479	2
391762	370620	1
391762	4031233	1
391762	4031235	1
391762	4031240	1
391762	15082423	1
391762	310356	1
391762	309600	6
391762	297943	7
391762	291106	6
391762	291107	7
391762	310315	6
391762	290229	7
391762	305964	1
391762	306574	1
391762	373439	1
391762	376799	1
391762	376647	1
391762	376754	2
391762	373425	1
391762	373448	5
391762	373424	1
391762	376724	5
391762	376811	1
391762	376838	2
391762	376630	1
391762	373495	3
391762	373413	6
297943	365636	1
297943	376416	1
297943	332139	1
297943	4031236	1
297943	502207	1
297943	310352	1
297943	312016	3
297943	373479	2
297943	370620	1
297943	4031233	1
297943	4031235	1
297943	4031240	1
297943	15082423	1
297943	310356	1
297943	365642	1
297943	309600	6
297943	291106	6
297943	291107	7
297943	310315	6
297943	290229	7
297943	305964	1
297943	306574	1
297943	373439	1
297943	376799	1
297943	376647	1
297943	376754	2
297943	373425	1
297943	373448	5
297943	373424	1
297943	376724	5
297943	376811	1
297943	376838	2
297943	376630	1
297943	373495	3
297943	370584	2
297943	373413	6
297943	387222	1
291106	365636	1
291106	376416	1
291106	332139	1
291106	4031236	1
291106	502207	1
291106	310352	1
291106	312016	3
291106	373479	2
291106	4031233	1
291106	4031235	1
291106	4031240	1
291106	15082423	1
291106	310356	1
291106	309600	7
291106	291107	6
291106	310315	6
291106	290229	6
291106	305964	1
291106	306574	1
291106	373439	1
291106	376799	1
291106	376647	2
291106	376754	2
291106	373425	1
291106	373448	5
291106	373424	1
291106	376724	5
291106	376811	1
291106	376838	2
291106	376630	1
291106	373495	3
291106	373413	5
291107	365636	1
291107	376416	1
291107	332139	1
291107	4031236	1
291107	502207	1
291107	310352	1
291107	312016	3
291107	373479	2
291107	4031233	1
291107	4031235	1
291107	4031240	1
291107	15082423	1
291107	310356	1
291107	309600	6
291107	310315	6
291107	290229	8
291107	305964	1
291107	306574	1
291107	373439	1
291107	376799	1
291107	376647	1
291107	376754	2
291107	373425	1
291107	373448	5
291107	373424	1
291107	376724	5
291107	376811	1
291107	376838	2
291107	376630	1
291107	373495	3
291107	373413	6
310315	365636	1
310315	376416	1
310315	332139	1
310315	4031236	1
310315	502207	1
310315	310352	1
310315	312016	3
310315	373479	2
310315	370620	1
310315	4031233	1
310315	4031235	1
310315	4031240	1
310315	15082423	1
310315	310356	1
310315	365642	1
310315	309600	6
310315	290229	6
310315	305964	1
310315	306574	1
310315	373439	1
310315	376799	1
310315	376647	1
310315	376754	2
310315	373425	1
310315	373448	5
310315	373424	1
310315	376724	5
310315	376811	1
310315	376838	2
310315	376630	1
310315	373495	3
310315	370584	2
310315	373413	5
310315	387222	1
290229	365636	1
290229	376416	1
290229	332139	1
290229	4031236	1
290229	502207	1
290229	310352	1
290229	312016	3
290229	373479	2
290229	4031233	1
290229	4031235	1
290229	4031240	1
290229	15082423	1
290229	310356	1
290229	309600	6
290229	305964	1
290229	306574	1
290229	373439	1
290229	376799	1
290229	376647	1
290229	376754	2
290229	373425	1
290229	373448	5
290229	373424	1
290229	376724	5
290229	376811	1
290229	376838	2
290229	376630	1
290229	373495	3
290229	373413	6
376754	502207	2
376754	310352	1
376754	312016	2
376754	373479	4
376754	370620	1
376754	4031233	1
376754	4031235	1
376754	4031240	1
376754	15082423	1
376754	310356	1
376754	365642	1
376754	309600	2
376754	305964	1
376754	306574	1
376754	332183	1
376754	376732	1
376754	373439	2
376754	376799	3
376754	376647	1
376754	373483	1
376754	310249	1
376754	376821	1
376754	342256	1
376754	346115	1
376754	376725	1
376754	373425	2
376754	376740	1
376754	373448	3
376754	373424	2
376754	376724	3
376754	376602	1
376754	376648	1
376754	373407	1
376754	376789	1
376754	302089	1
376754	373449	1
376754	305021	1
376754	376591	1
376754	358479	1
376754	376811	2
376754	312839	1
376754	313702	1
376754	307083	1
376754	332182	1
376754	376719	1
376754	376638	1
376754	373466	1
376754	376838	4
376754	376630	3
376754	373495	2
376754	370584	1
376754	373413	2
376754	387222	1
373448	365636	1
373448	376416	1
373448	332139	1
373448	4031236	1
373448	502207	1
373448	310352	1
373448	312016	3
373448	373479	2
373448	370620	1
373448	4031233	1
373448	4031235	1
373448	4031240	1
373448	15082423	1
373448	310356	1
373448	365642	1
373448	309600	6
373448	305964	1
373448	306574	1
373448	332183	1
373448	376732	1
373448	373439	2
373448	376799	2
373448	376647	2
373448	373483	1
373448	310249	1
373448	376821	1
373448	342256	1
373448	346115	1
373448	376725	1
373448	373425	2
373448	376740	1
373448	373424	2
373448	376724	7
373448	376602	1
373448	376648	1
373448	373407	1
373448	376789	1
373448	302089	1
373448	373449	1
373448	305021	1
373448	376591	1
373448	358479	1
373448	376811	2
373448	312839	1
373448	313702	1
373448	307083	1
373448	332182	1
373448	376719	1
373448	376638	1
373448	373466	1
373448	376838	2
373448	376630	1
373448	373495	3
373448	366597	1
373448	370584	3
373448	373413	5
373448	387222	1
376724	365636	1
376724	376416	1
376724	332139	1
376724	4031236	1
376724	502207	1
376724	310352	1
376724	312016	3
376724	373479	2
376724	370620	1
376724	4031233	1
376724	4031235	1
376724	4031240	1
376724	15082423	1
376724	310356	1
376724	365642	1
376724	309600	6
376724	305964	1
376724	306574	1
376724	332183	1
376724	376732	1
376724	373439	2
376724	376799	2
376724	376647	2
376724	373483	1
376724	310249	1
376724	376821	1
376724	342256	1
376724	346115	1
376724	376725	1
376724	373425	2
376724	376740	1
376724	373424	2
376724	376602	1
376724	376648	1
376724	373407	1
376724	376789	1
376724	302089	1
376724	373449	1
376724	305021	1
376724	376591	1
376724	358479	1
376724	376811	2
376724	312839	1
376724	313702	1
376724	307083	1
376724	332182	1
376724	376719	1
376724	376638	1
376724	373466	1
376724	376838	2
376724	376630	1
376724	373495	3
376724	370584	4
376724	373413	5
376724	387222	1
1652535	1652687	8
1652535	1652689	8
1652689	1652687	8
282472	246085	1
282472	329966	2
282472	285331	2
296395	4031238	1
312016	310352	1
312016	502207	1
312016	373479	2
312016	370620	1
312016	4031233	1
312016	4031235	1
312016	4031240	1
312016	15082423	1
312016	310356	1
312016	365642	1
312016	309600	3
312016	305964	1
312016	306574	1
312016	373439	1
312016	376799	1
312016	376647	1
312016	373425	1
312016	373424	1
312016	376811	1
312016	376838	2
312016	376630	1
312016	373495	6
312016	505743	1
312016	366597	1
312016	370584	2
312016	370597	1
312016	373413	3
312016	387222	1
4031233	387511	1
4031233	310352	1
4031233	373479	1
4031233	370620	1
4031233	4031235	8
4031233	4031240	8
4031233	15082423	1
4031233	310356	1
4031233	365642	1
4031233	309600	1
4031233	305964	1
4031233	306574	1
4031233	373439	1
4031233	373425	1
4031233	373424	1
4031233	376602	1
4031233	376811	2
4031233	376838	1
4031233	373495	1
4031233	366597	1
4031233	366562	1
4031233	373413	1
4031233	387222	1
15082423	387511	1
15082423	310352	1
15082423	373479	1
15082423	4031235	1
15082423	4031240	1
15082423	370620	1
15082423	310356	8
15082423	376827	1
15082423	387210	1
15082423	373411	1
15082423	331649	1
15082423	365642	2
15082423	309600	1
15082423	305964	1
15082423	306574	1
15082423	373439	1
15082423	373425	1
15082423	373424	1
15082423	376811	1
15082423	376838	1
15082423	373495	1
15082423	366597	1
15082423	370142	3
15082423	370603	3
15082423	373413	1
15082423	387222	1
376827	387511	1
376827	310356	1
376827	331649	1
376827	372077	3
376827	376799	1
376827	365642	1
376827	387241	3
376827	372046	1
376827	387210	1
376827	366947	1
376827	366554	1
376827	373411	1
376827	370633	1
376827	372079	3
376827	332183	1
376827	310249	1
376827	342256	1
376827	376725	1
376827	376740	1
376827	302089	1
376827	305021	1
376827	358479	1
376827	312839	1
376827	313702	1
376827	307083	1
376827	332182	1
376827	376719	2
376827	376638	1
376827	315005	2
376827	309532	3
376827	313515	4
376827	312048	3
376827	312865	2
376827	312856	2
376827	309001	2
376827	505743	1
376827	307077	4
376827	335606	2
376827	351930	2
376827	387256	3
376827	372078	3
376827	372047	1
376827	372054	1
376827	372042	1
376827	372043	1
376827	387236	3
376827	377503	3
376827	391202	3
376827	333651	3
376827	335336	3
376827	372661	2
376827	348377	2
376827	350066	3
376827	355892	2
376827	355691	3
376827	321243	4
376827	361299	4
376827	359246	1
376827	345544	1
376827	344885	1
376827	345561	1
376827	354087	1
376827	361489	4
376827	387220	3
373411	387511	1
373411	310356	1
373411	331649	1
373411	365642	1
373411	387210	1
373411	366947	1
373411	366554	1
373411	332183	2
373411	310249	4
373411	342256	4
373411	346115	4
373411	376725	4
373411	376740	4
373411	302089	4
373411	305021	4
373411	358479	4
373411	312839	3
373411	313702	4
373411	307083	6
373411	332182	4
373411	312865	4
373411	312856	4
373411	309001	4
373411	366470	4
373411	387454	4
306574	310352	1
306574	373479	1
306574	4031235	1
306574	4031240	1
306574	310356	1
306574	309600	1
306574	305964	6
306574	370620	3
306574	365642	1
306574	373439	7
306574	376799	1
306574	373425	6
306574	373424	6
306574	376811	1
306574	373466	6
306574	376838	1
306574	376630	1
306574	373495	1
306574	366597	2
306574	369817	1
306574	370031	1
306574	372047	1
306574	387293	1
306574	373413	1
306574	387222	1
373439	310352	1
373439	373479	1
373439	4031235	1
373439	4031240	1
373439	310356	1
373439	309600	1
373439	305964	6
373439	370620	3
373439	365642	1
373439	332183	1
373439	376732	1
373439	376799	2
373439	376647	1
373439	373483	1
373439	310249	1
373439	376821	1
373439	342256	1
373439	346115	1
373439	376725	1
373439	373425	7
373439	376740	1
373439	373424	7
373439	376602	1
373439	376648	1
373439	373407	1
373439	376789	1
373439	302089	1
373439	373449	1
373439	305021	1
373439	376591	1
373439	358479	1
373439	376811	2
373439	312839	1
373439	313702	1
373439	307083	1
373439	332182	1
373439	376719	1
373439	376638	1
373439	373466	7
373439	376838	1
373439	376630	1
373439	373495	1
373439	366597	2
373439	369817	1
373439	370031	1
373439	372047	1
373439	387293	1
373439	373413	1
373439	387222	1
376811	387511	1
376811	310352	3
376811	373479	1
376811	4031235	2
376811	4031240	2
376811	310356	1
376811	309600	1
376811	305964	1
376811	373425	2
376811	373424	2
376811	370620	1
376811	365642	1
376811	332183	1
376811	376732	1
376811	376799	1
376811	376647	2
376811	373483	1
376811	310249	1
376811	376821	1
376811	342256	1
376811	346115	1
376811	376725	1
376811	376740	1
376811	376602	6
376811	376648	1
376811	373407	1
376811	376789	1
376811	302089	1
376811	373449	1
376811	305021	1
376811	376591	1
376811	358479	1
376811	312839	1
376811	313702	1
376811	307083	1
376811	332182	1
376811	376719	1
376811	376638	1
376811	373466	1
376811	376838	1
376811	373495	1
376811	366597	1
376811	373413	1
376811	387222	1
376838	387511	1
376838	310352	1
376838	373479	7
376838	4031235	1
376838	4031240	1
376838	310356	1
376838	309600	2
376838	305964	1
376838	373425	1
376838	373424	1
376838	502207	2
376838	370620	1
376838	365642	1
376838	376799	3
376838	376789	1
376838	376630	4
376838	373495	2
376838	505743	1
376838	366597	1
376838	370584	1
376838	366562	1
376838	373413	2
376838	387222	1
376630	373479	4
376630	309600	1
376630	373425	1
376630	373424	1
376630	373495	2
376630	373413	2
376630	373407	1
376630	387213	1
376630	372077	1
376630	370597	1
376630	376799	4
376630	373466	1
376630	502207	2
376630	315005	1
376630	309532	1
376630	313515	1
376630	312048	1
376630	312865	1
376630	312856	1
376630	309001	1
376630	307077	1
376630	335606	1
376630	369817	1
376630	369993	1
376630	370584	2
376630	369798	1
376630	370031	1
376630	372078	1
376630	370603	1
376630	372047	1
376630	372054	1
376630	372042	1
376630	372043	1
376630	387289	1
376630	369737	1
376630	391202	1
376630	333651	1
376630	335336	1
376630	2462060	1
376630	350066	1
376630	355691	1
376630	321243	1
376630	361299	1
376630	359246	1
376630	345544	1
376630	344885	1
376630	345561	1
376630	354087	1
376630	361489	1
373413	310352	1
373413	373479	2
373413	4031235	1
373413	4031240	1
373413	310356	1
373413	309600	5
373413	305964	1
373413	373425	1
373413	373424	1
373413	373495	4
373413	365636	1
373413	376416	1
373413	332139	1
373413	4031236	1
373413	502207	1
373413	370620	1
373413	365642	1
373413	376799	1
373413	376647	1
373413	315005	1
373413	309532	1
373413	313515	1
373413	312048	1
373413	312865	1
373413	312856	1
373413	309001	1
373413	505743	2
373413	307077	1
373413	366597	2
373413	366497	1
373413	335606	1
373413	351930	1
373413	369817	1
373413	369993	1
373413	370584	3
373413	387213	1
373413	366562	2
373413	366542	1
373413	387256	1
373413	370142	1
373413	369798	1
373413	370031	1
373413	372077	1
373413	372078	1
373413	366483	1
373413	370603	1
373413	366940	1
373413	370597	1
373413	372047	1
373413	372054	1
373413	372042	1
373413	372043	1
373413	387272	1
373413	387293	1
373413	387289	1
373413	369737	1
373413	501948	1
373413	387236	1
373413	366470	1
373413	377503	1
373413	372691	1
373413	391202	1
373413	333651	1
373413	335336	1
373413	387454	1
373413	387445	1
373413	372661	1
373413	347633	1
373413	365518	1
373413	348377	1
373413	2462060	1
373413	366604	1
373413	350066	1
373413	366566	1
373413	355892	1
373413	355691	1
373413	321243	1
373413	361299	1
373413	359246	1
373413	345544	1
373413	344885	1
373413	345561	1
373413	354087	1
373413	361489	1
373413	387222	1
285510	286876	2
285510	202078	1
285510	211929	1
285510	213999	1
286876	223174	1
286876	202078	1
286876	211929	1
286876	213999	1
286876	223180	1
223174	202078	1
223174	211929	2
223174	213999	2
223174	223180	2
223174	233633	1
202078	211929	1
202078	213999	1
202078	223180	1
202078	233633	1
211929	213999	3
211929	223180	3
211929	233633	2
213999	223180	4
213999	233633	2
223180	1627087	3
223180	233633	2
223180	263410	1
233633	1627087	6
233633	263410	1
254010	243360	1
254010	256257	1
254010	245806	8
245806	243360	1
245806	256257	1
234291	221727	3
234291	256251	8
234291	234932	1
256251	221727	3
256251	234932	1
253961	263479	5
253961	4082130	1
253961	282414	5
282414	4082130	2
282414	297061	5
4082130	297061	1
341293	292240	1
341293	297931	2
341293	282397	2
310352	373479	1
310352	370620	1
310352	4031235	1
310352	4031240	1
310352	310356	1
310352	365642	1
310352	309600	1
310352	305964	1
310352	376647	1
310352	373425	1
310352	373424	1
310352	376602	2
310352	373495	1
310352	366597	1
310352	366562	1
310352	387222	1
373479	387511	1
373479	502207	2
373479	370620	2
373479	4031235	1
373479	4031240	1
373479	310356	1
373479	365642	1
373479	309600	2
373479	305964	1
373479	376799	3
373479	373425	1
373479	373424	1
373479	376789	1
373479	373495	2
373479	505743	1
373479	366597	1
373479	370584	1
373479	366562	1
373479	387222	1
310356	387511	1
310356	4031235	1
310356	4031240	1
310356	370620	1
310356	387210	1
310356	366947	1
310356	368937	1
310356	366554	4
310356	331649	1
310356	365642	2
310356	309600	1
310356	305964	1
310356	373425	1
310356	373424	1
310356	373495	1
310356	366597	1
310356	366562	1
310356	366542	3
310356	370142	3
310356	370603	3
310356	366940	3
310356	387222	1
309600	4031235	1
[truncated: 27,386 more rows]
