# Supplementary material for: Using homologous network to identify reassortment risk in H5Nx avian influenza viruses
Source: PLoS Comput Biol. 2025 Jul 22;21(7):e1013301. doi: 10.1371/journal.pcbi.1013301 (PMC12282916; doi:10.1371/journal.pcbi.1013301)
Supplement: S1 File — This ZIP archive includes the dataset and code used to reproduce the results of this study. (ZIP) [file pcbi.1013301.s012.zip › S1_File/Fig2/nodes_feature.csv]

id	Location	Host	risk
341293	CN	Human	4
502207	CN	wild.other	19
292240	CN	wild.ans	8
297931	CN	Dom.gal	8
282397	CN	Dom.gal	8
14174306	CN	Dom.ans	8
14174523	CN	swine	8
315237	CN	Dom.gal	8
4071931	CN	Dom.gal	7
4072009	CN	Dom.gal	6
282394	CN	Dom.ans	7
278031	CN	Dom.gal	7
292497	CN	wild.ans	5
198930	CN	Dom.gal	22
198937	CN	Dom.ans	19
198976	CN	Dom.gal	10
198924	CN	Dom.gal	10
198933	CN	Dom.gal	10
198927	CN	Dom.gal	10
198934	CN	Dom.gal	10
198926	CN	Dom.gal	10
198799	CN	Dom.other	13
284650	CN	Human	7
284651	CN	Human	7
4071930	CN	Dom.gal	7
502206	CN	wild.other	9
502202	CN	wild.other	7
707501	CN	Dom.ans	6
699429	CN	Dom.gal	6
696689	CN	Dom.ans	8
707523	CN	Dom.ans	6
707465	CN	Dom.ans	5
698071	CN	Dom.gal	6
14174437	CN	wild.other	3
14174476	CN	wild.other	3
14174436	CN	wild.other	5
14174187	CN	Dom.gal	5
230085	NA	wild.ans	11
181059	NA	wild.ans	18
244137	NA	Dom.gal	8
397804	NA	wild.ans	28
707503	CN	Dom.ans	5
707663	CN	Dom.ans	6
696740	CN	Dom.ans	3
304404	CN	Human	3
502203	CN	wild.other	3
502201	CN	wild.other	4
502205	CN	wild.other	4
503024	CN	Dom.ans	4
707660	CN	Dom.ans	6
255884	CN	Dom.ans	8
255839	CN	Dom.ans	7
255844	CN	Dom.ans	11
255876	CN	Dom.ans	7
255426	CN	Dom.gal	7
255422	CN	Dom.gal	8
277042	CN	Dom.gal	15
707493	CN	Dom.ans	5
699454	CN	Dom.gal	5
707517	CN	Dom.ans	5
4072173	CN	Dom.gal	5
198885	CN	Dom.gal	18
199010	CN	Dom.gal	20
198886	CN	Dom.gal	20
206036	CN	Human	20
203749	CN	Dom.gal	6
203740	CN	Dom.ans	6
205313	CN	Human	8
206268	NA	wild.ans	8
215550	NA	wild.ans	11
261439	NA	wild.ans	8
206439	NA	wild.ans	8
174409	NA	wild.ans	8
236802	NA	Dom.gal	8
301114	NA	wild.other	8
178079	NA	Dom.unknown	4
178080	NA	Dom.unknown	8
178084	NA	Dom.gal	8
174411	NA	Dom.gal	4
301551	NA	wild.other	4
206448	NA	wild.other	4
206449	NA	wild.other	4
301064	NA	Dom.gal	4
179543	NA	Dom.gal	4
301112	NA	wild.gal	4
301571	NA	Dom.gal	4
301077	NA	Dom.gal	4
173664	NA	Dom.gal	4
179545	NA	Dom.gal	4
301111	NA	wild.other	4
301117	NA	wild.other	4
178087	NA	Dom.gal	8
178082	NA	Dom.gal	8
175339	NA	Dom.gal	8
178081	NA	Dom.unknown	8
178085	NA	Dom.gal	8
177455	NA	Dom.gal	4
178086	NA	Dom.gal	8
206446	NA	wild.ans	8
301552	NA	Dom.ans	8
175340	NA	Dom.gal	4
378280	NA	wild.other	4
397843	NA	wild.ans	13
397765	NA	wild.ans	13
397764	NA	wild.ans	5
294171	NA	wild.ans	10
294074	NA	Dom.ans	10
381746	NA	wild.ans	5
245539	NA	wild.ans	10
173878	NA	wild.other	6
237987	NA	wild.other	6
173668	NA	wild.gal	6
173666	NA	Dom.gal	6
206395	NA	wild.ans	6
206415	NA	Dom.gal	6
206432	NA	wild.other	6
397812	NA	wild.ans	25
397841	NA	wild.ans	22
397835	NA	wild.ans	23
397791	NA	wild.ans	33
378295	NA	wild.ans	17
397839	NA	wild.ans	18
397779	NA	wild.ans	30
397780	NA	wild.ans	21
277417	NA	wild.other	21
397826	NA	wild.ans	27
397811	NA	wild.ans	18
208832	CN	Dom.ans	5
295495	CN	Dom.ans	14
14767429	NA	wild.ans	15
369373	NA	wild.ans	18
397825	NA	wild.ans	18
397822	NA	wild.ans	21
369375	NA	wild.ans	14
397796	NA	wild.ans	15
397814	NA	wild.ans	13
397813	NA	wild.ans	15
252204	NA	wild.other	7
252196	NA	wild.other	7
252211	NA	wild.other	7
397783	NA	wild.other	22
397793	NA	wild.ans	15
397837	NA	wild.ans	24
397838	NA	wild.ans	26
397832	NA	wild.ans	23
397836	NA	wild.ans	22
397833	NA	wild.ans	18
397831	NA	wild.ans	18
266503	NA	wild.ans	12
372784	CN	Dom.ans	11
372786	CN	Dom.ans	10
3205004	CN	wild.ans	6
217879	CN	wild.ans	7
378278	NA	wild.ans	18
378279	NA	wild.ans	13
294053	NA	wild.ans	24
294055	NA	wild.ans	22
378272	NA	wild.ans	11
397815	NA	wild.ans	24
397794	NA	wild.ans	12
397834	NA	wild.ans	14
397809	NA	wild.ans	21
205110	CN	Dom.gal	9
176809	EU	Dom.gal	6
309829	EU	Dom.gal	15
293984	EU	Dom.ans	9
293983	EU	Dom.gal	7
293982	EU	Dom.ans	7
293981	EU	Dom.ans	7
176755	EU	wild.ans	6
328955	EU	wild.ans	9
328966	EU	wild.ans	5
397840	NA	wild.ans	13
273583	NA	wild.other	18
397802	NA	wild.ans	19
397766	NA	wild.ans	6
254847	NA	wild.ans	27
397798	NA	wild.ans	20
397797	NA	wild.ans	14
273596	NA	wild.ans	27
244138	NA	Dom.gal	28
397777	NA	wild.ans	11
397818	NA	wild.ans	8
216716	NA	wild.ans	11
328434	NA	Dom.gal	31
328414	NA	Dom.gal	31
328435	NA	Dom.gal	31
397805	NA	wild.ans	29
393476	NA	wild.ans	20
397806	NA	wild.ans	22
397807	NA	wild.ans	23
373066	NA	wild.other	6
309583	NA	wild.other	14
309588	NA	wild.other	18
309584	NA	wild.other	16
309617	NA	wild.other	18
309632	NA	wild.other	16
309580	NA	wild.other	7
309634	NA	wild.other	9
309611	NA	wild.other	7
309591	NA	wild.other	5
309628	NA	wild.other	7
309581	NA	wild.other	5
397799	NA	wild.ans	19
254846	NA	wild.ans	8
376236	NA	wild.ans	12
14767315	NA	wild.ans	9
14767447	NA	wild.ans	12
14767319	NA	wild.ans	8
14767367	NA	wild.other	8
14767419	NA	wild.ans	11
14767418	NA	wild.ans	11
216692	NA	wild.ans	6
393462	NA	wild.ans	21
14767414	NA	wild.ans	8
506174	NA	wild.ans	11
279181	CN	Dom.gal	9
199290	CN	Dom.ans	13
240704	CN	Human	2
244535	CN	Dom.gal	9
200268	CN	Dom.ans	7
255529	CN	Dom.ans	10
255470	CN	Dom.gal	4
255467	CN	Dom.gal	6
255428	CN	Dom.gal	9
198863	CN	Dom.ans	18
199230	CN	Dom.ans	5
255491	CN	Dom.ans	12
253029	CN	Dom.gal	14
253031	CN	Dom.gal	12
199180	CN	Dom.ans	9
282396	CN	Dom.ans	12
199423	CN	Dom.ans	12
277040	CN	Dom.gal	11
277041	CN	Dom.ans	11
255822	CN	Dom.ans	5
272740	CN	Dom.ans	7
200427	CN	Dom.ans	6
244536	CN	Dom.gal	8
255416	CN	Dom.gal	14
205120	CN	Dom.ans	6
255853	CN	Dom.ans	12
255774	CN	Dom.ans	8
255492	CN	Dom.ans	6
196101	CN	swine	6
255824	CN	Dom.ans	8
255489	CN	Dom.gal	11
255852	CN	Dom.ans	8
255420	CN	Dom.gal	11
255414	CN	Dom.gal	7
255417	CN	Dom.gal	9
255587	CN	Dom.ans	6
255563	CN	Dom.ans	7
255890	CN	Dom.ans	13
199220	CN	Dom.ans	7
199211	CN	Dom.ans	2
200252	CN	Dom.ans	2
244524	CN	Dom.ans	12
255389	CN	Dom.gal	10
199460	CN	Dom.ans	9
234679	CN	wild.other	6
181668	CN	Dom.gal	14
205963	CN	Dom.ans	6
177762	CN	wild.ans	8
198782	CN	Dom.gal	10
173482	CN	Dom.gal	9
199065	CN	Dom.ans	10
199083	CN	Dom.ans	10
179645	CN	Dom.gal	7
163493	CN	Human	7
177761	CN	Dom.other	7
198909	CN	Dom.ans	7
200272	CN	Dom.ans	11
198814	CN	Dom.ans	7
198822	CN	Dom.ans	7
179644	CN	wild.ans	7
198816	CN	Dom.ans	7
217939	CN	wild.ans	7
200277	CN	Dom.ans	8
205140	CN	wild.other	11
205118	CN	Dom.gal	11
253030	CN	Dom.gal	4
253032	CN	Dom.gal	4
219828	CN	Human	14
175335	CN	Human	14
255746	CN	Dom.ans	8
255703	CN	Dom.ans	9
244526	CN	Dom.ans	5
200275	CN	Dom.ans	7
200424	CN	Dom.ans	5
386927	CN	wild.ans	8
203741	CN	Dom.ans	3
201371	CN	Dom.ans	4
329599	CN	Dom.ans	19
203732	CN	Dom.ans	8
203754	CN	Dom.other	3
203730	CN	Dom.ans	3
182060	CN	Dom.gal	4
203736	CN	Dom.gal	7
203737	CN	Dom.gal	7
198767	CN	Dom.ans	6
217025	CN	Human	4
182062	CN	Dom.gal	7
182086	CN	Dom.gal	6
198765	CN	Dom.ans	11
182066	CN	Dom.ans	5
234671	CN	Dom.other	4
208839	CN	Dom.ans	7
205137	CN	wild.other	7
179651	CN	Dom.ans	2
179653	CN	Dom.other	2
503036	CN	wild.ans	3
205856	CN	Dom.gal	2
199036	CN	Dom.gal	6
200283	CN	Dom.gal	8
218202	CN	wild.ans	5
977599	CN	Dom.ans	6
5260452	CN	wild.ans	6
1665272	EU	wild.other	6
1038924	EU	Human	8
1039231	EU	Dom.gal	8
14822357	CN	wild.ans	6
668457	EU	wild.ans	8
1937884	CN	wild.ans	7
3102077	EU	Dom.ans	6
14770163	CN	wild.other	5
14778363	CN	wild.unknown	5
14836086	CN	wild.ans	5
5260463	CN	wild.ans	6
1822595	CN	wild.ans	7
14836026	CN	wild.ans	5
2555536	CN	wild.other	6
5260468	CN	wild.other	8
5260467	CN	wild.other	8
1939617	CN	wild.other	6
14824122	CN	wild.ans	6
11208193	CN	Dom.ans	6
11208194	CN	Dom.ans	6
14822549	CN	wild.ans	5
14822756	CN	wild.ans	5
5260417	CN	wild.other	5
8215653	CN	wild.ans	5
14819900	CN	wild.ans	5
6760681	CN	Dom.ans	7
6937114	EU	wild.ans	6
1665262	EU	wild.ans	8
1665250	EU	Dom.gal	8
1665258	EU	wild.ans	8
10364607	EU	wild.ans	8
3135926	EU	wild.other	8
3102081	EU	wild.ans	10
8882218	EU	wild.other	6
2174084	EU	wild.other	6
683592	EU	wild.ans	6
14777716	NA	wild.other	5
1665249	EU	Dom.gal	7
3102054	EU	wild.other	10
2234822	EU	wild.ans	8
2681045	EU	wild.other	7
3135897	EU	Dom.gal	7
12754536	EU	wild.other	5
12754535	EU	wild.other	5
393464	NA	wild.ans	10
15579543	EU	wild.ans	10
10993074	EU	wild.ans	7
7987343	EU	wild.ans	15
9012575	EU	wild.ans	14
15023114	EU	wild.other	6
6511912	EU	Dom.ans	15
15579542	EU	wild.ans	9
7987338	EU	Dom.gal	11
7987342	EU	Dom.gal	11
15579541	EU	wild.ans	7
14761272	EU	Dom.gal	7
6507374	EU	wild.ans	9
8882213	EU	wild.other	8
15022831	EU	wild.ans	7
8338002	EU	Dom.gal	7
11798577	EU	wild.other	7
7753406	EU	wild.ans	7
11922820	EU	wild.ans	8
11327090	EU	Dom.gal	8
14388434	EU	wild.other	8
11007535	EU	wild.ans	8
11922809	EU	Dom.gal	8
6934175	EU	Dom.ans	8
7778754	EU	wild.other	9
10943657	EU	wild.other	7
11580255	EU	wild.ans	7
10993196	NA	wild.other	7
13246267	EU	Dom.gal	7
13026237	EU	wild.other	7
11259283	EU	wild.other	7
9160206	EU	wild.ans	8
9029959	EU	Dom.ans	7
5942524	EU	Dom.gal	7
9261751	EU	wild.ans	7
11922814	EU	wild.ans	7
11798580	EU	Dom.gal	7
11259273	EU	Dom.ans	8
11259268	EU	Dom.ans	8
11259270	EU	wild.ans	7
6590766	EU	wild.ans	7
9603922	EU	wild.ans	7
14390385	EU	wild.other	7
9029956	EU	Dom.gal	7
13453559	EU	Dom.ans	7
11259263	EU	wild.other	7
13486807	EU	wild.other	8
11798571	EU	wild.other	7
11798568	EU	wild.ans	7
11406403	EU	wild.other	7
9029965	EU	wild.ans	7
9261749	EU	wild.other	7
11259284	EU	Dom.ans	7
11259274	EU	wild.other	7
11259262	EU	wild.other	8
11259271	EU	Dom.gal	8
7753272	EU	wild.other	7
11561591	EU	Dom.ans	7
11406402	EU	Dom.ans	7
13453560	EU	Dom.gal	7
12754531	EU	Dom.gal	7
11007533	EU	wild.ans	8
11007528	EU	Dom.gal	8
7733611	EU	wild.ans	7
11259291	EU	Dom.gal	7
11327088	EU	Dom.gal	9
11633614	CN	wild.ans	7
14761349	EU	wild.other	9
14760988	EU	Dom.ans	9
7733584	EU	Dom.ans	9
14389133	EU	wild.other	9
6931008	EU	Dom.ans	6
11259292	EU	wild.ans	9
9603943	EU	wild.ans	9
9603819	EU	Dom.ans	9
6935584	EU	Dom.gal	8
8882209	EU	wild.other	9
12150657	EU	Dom.ans	9
14761383	EU	wild.ans	9
14761407	EU	Dom.ans	9
14761428	EU	Dom.ans	9
11259317	EU	wild.other	8
14760624	EU	Dom.gal	9
14760656	EU	Dom.ans	9
14761250	EU	wild.other	9
14761261	EU	Dom.gal	9
15234359	EU	wild.ans	8
12150666	EU	Dom.ans	8
13026245	EU	wild.ans	10
13026236	EU	wild.other	10
13026104	EU	wild.ans	10
12572664	CN	wild.ans	6
12223734	EU	wild.other	9
8515482	EU	wild.other	9
11922808	EU	Dom.ans	8
11922813	EU	wild.ans	9
8377254	EU	wild.other	9
14761373	EU	wild.other	9
7733599	EU	Dom.gal	9
8882171	EU	Dom.gal	9
14760946	EU	Dom.gal	9
11922819	EU	Dom.gal	9
11007721	EU	Dom.gal	9
11007538	EU	Dom.gal	9
8440175	EU	wild.ans	9
14760611	EU	Dom.ans	9
8882212	EU	wild.ans	9
11007722	EU	wild.gal	9
11007540	EU	Dom.ans	9
11922807	EU	Dom.gal	8
10434073	EU	wild.ans	8
12325210	EU	Dom.gal	8
12324302	EU	Dom.ans	8
11922818	EU	wild.ans	7
283704	CN	Dom.ans	5
243348	CN	wild.other	6
199239	CN	Dom.ans	6
203728	CN	Dom.ans	5
199261	CN	Dom.gal	6
379574	CN	Human	6
266437	CN	Dom.gal	6
199060	CN	wild.other	6
199164	CN	Dom.gal	6
199154	CN	Dom.gal	6
212421	CN	wild.other	6
199062	CN	wild.other	6
221725	CN	Dom.gal	6
255743	CN	Dom.ans	8
154130	NA	Human	3
203755	CN	Dom.other	2
203729	CN	Dom.ans	2
203756	CN	Dom.other	2
278027	CN	Dom.ans	2
205962	CN	Dom.ans	4
203746	CN	Dom.ans	6
203745	CN	Dom.ans	4
182061	CN	Dom.gal	6
224879	CN	Dom.ans	8
151134	CN	wild.other	2
376084	CN	Dom.gal	3
376085	CN	Dom.gal	3
217933	CN	wild.ans	7
379683	CN	Dom.ans	3
400551	CN	Dom.gal	3
279180	CN	Dom.gal	3
279179	CN	Dom.gal	3
279178	CN	Dom.ans	3
231747	CN	Dom.ans	3
3770740	CN	Human	7
6772736	CN	Dom.gal	8
6760686	CN	Dom.gal	9
11208195	CN	Dom.ans	6
7983813	CN	Human	6
8518268	CN	Dom.gal	6
11208199	CN	Dom.ans	7
11208197	CN	Dom.ans	4
6757629	CN	Dom.ans	4
984695	EU	Dom.gal	6
6772898	CN	Dom.ans	5
2234809	EU	wild.other	3
1225077	EU	wild.other	4
2173364	EU	wild.other	4
5099372	EU	wild.other	4
3298234	EU	wild.other	4
3098719	EU	wild.other	4
1391276	EU	wild.other	10
3143954	EU	wild.ans	8
1238195	EU	Dom.gal	10
1305779	EU	Dom.ans	10
2574053	EU	wild.other	10
1665260	EU	wild.ans	10
7622862	EU	wild.ans	10
2234820	EU	wild.other	11
1665274	EU	wild.other	10
1665273	EU	wild.ans	10
2234817	EU	Dom.ans	10
2234819	EU	Dom.ans	10
943553	EU	Dom.gal	13
614399	EU	wild.other	8
5061617	EU	Dom.gal	8
641378	EU	wild.ans	8
722176	EU	wild.ans	8
1665267	EU	wild.ans	6
956409	EU	wild.ans	10
660264	EU	Dom.gal	7
1239109	EU	wild.other	10
1307716	EU	wild.ans	10
1236901	EU	Dom.ans	11
1307703	EU	wild.ans	11
3001273	EU	wild.other	11
2131573	EU	Dom.gal	11
3314973	EU	wild.other	11
632316	EU	wild.other	11
5115763	EU	Dom.gal	17
7778779	EU	wild.ans	10
1123263	EU	Dom.gal	8
1139095	EU	wild.other	9
1139159	EU	wild.ans	9
641394	EU	Dom.gal	9
1139091	EU	Dom.ans	9
1139107	EU	Dom.ans	10
5102449	EU	wild.other	9
984680	EU	wild.other	9
1123350	EU	Dom.gal	9
2234812	EU	wild.ans	10
984691	EU	wild.other	9
7623043	EU	wild.other	9
5062851	EU	wild.other	9
1139165	EU	wild.other	9
1123358	EU	wild.ans	8
626651	EU	Dom.ans	9
813979	EU	wild.other	9
1399231	EU	Dom.gal	11
5095644	EU	Dom.gal	11
2172533	EU	wild.other	11
2234813	EU	wild.other	8
3102058	EU	Dom.gal	9
3950066	EU	wild.ans	8
7623511	EU	Dom.gal	7
1220094	EU	wild.ans	6
1095453	EU	Dom.gal	8
3128533	EU	Dom.gal	6
5126214	EU	wild.other	6
5099462	EU	Dom.gal	6
1719915	EU	Dom.gal	6
1719914	EU	Dom.ans	6
11208196	CN	Dom.ans	4
12572654	CN	Dom.ans	4
12572659	CN	Dom.ans	4
4057712	NA	wild.other	10
4061063	NA	wild.other	4
4061062	NA	wild.other	10
198764	CN	Dom.ans	3
8215688	CN	wild.ans	8
8215689	CN	wild.ans	8
5099463	EU	Dom.gal	9
846623	EU	wild.ans	8
5049590	EU	Dom.gal	8
2234808	EU	wild.other	11
7590312	EU	wild.ans	7
1139167	EU	wild.ans	7
7623303	EU	wild.other	7
1224942	EU	Dom.gal	7
710506	EU	wild.ans	7
5058090	EU	wild.other	7
2172532	EU	wild.ans	7
766056	EU	wild.other	7
1123360	EU	wild.ans	7
1123351	EU	Dom.ans	7
2234814	EU	wild.other	7
710533	EU	Dom.gal	7
5057875	EU	wild.ans	7
1123353	EU	Dom.ans	7
5095323	EU	wild.ans	7
641518	EU	Dom.ans	7
667810	EU	Dom.gal	7
996003	EU	Dom.gal	7
7591058	EU	Dom.ans	7
984688	EU	wild.ans	7
1139044	EU	wild.other	7
7598788	EU	wild.ans	7
2172517	EU	wild.other	7
2172523	NA	wild.other	7
7597827	EU	wild.other	7
775248	EU	Dom.ans	7
2081528	EU	wild.other	7
7596571	EU	wild.other	7
995172	EU	Dom.gal	7
1048238	EU	wild.other	7
5098135	EU	wild.other	7
1760455	CN	wild.ans	12
5260457	CN	wild.ans	10
697879	CN	Dom.ans	6
697885	CN	Dom.gal	14
697833	CN	Dom.gal	19
697946	CN	Dom.ans	7
503027	CN	Dom.ans	3
698002	CN	Dom.gal	20
698004	CN	Dom.ans	14
698070	CN	Dom.gal	15
698015	CN	Dom.gal	10
707524	CN	Dom.ans	6
697986	CN	Dom.gal	6
698008	CN	Dom.ans	7
697985	CN	Dom.gal	5
697989	CN	Dom.gal	5
300529	EU	wild.ans	4
502596	EU	wild.ans	4
362150	EU	Dom.gal	4
796648	EU	Dom.ans	4
502615	EU	wild.ans	5
502617	EU	wild.ans	4
178261	CN	Human	4
200837	CN	Human	4
178262	CN	Human	4
200838	CN	Human	4
200819	CN	Dom.gal	4
200286	CN	Dom.ans	4
198880	CN	Dom.gal	4
3228312	CN	wild.ans	5
3161955	CN	wild.ans	5
3204257	CN	wild.ans	5
718225	CN	Human	4
603231	EU	Dom.gal	5
167178	CN	Dom.ans	3
237552	CN	Dom.gal	3
213834	CN	Dom.gal	18
213833	CN	Dom.gal	5
372787	CN	Dom.ans	11
378249	CN	wild.unknown	5
294761	EU	Dom.ans	6
293980	EU	Dom.ans	3
234920	EU	Dom.ans	8
252419	EU	Dom.gal	7
1255051	EU	wild.ans	7
2234807	EU	wild.other	10
1063993	EU	wild.other	10
1259399	EU	wild.other	9
1048239	EU	wild.other	9
1205489	EU	wild.other	8
2172530	EU	wild.other	10
4805936	EU	wild.other	8
4804850	EU	wild.other	8
13175608	EU	Dom.gal	7
7778771	EU	Dom.gal	7
1665257	EU	wild.ans	8
1095363	EU	wild.ans	7
3138567	EU	wild.other	7
1305780	EU	wild.ans	7
1420637	EU	wild.ans	7
846601	EU	Dom.gal	6
1307709	EU	wild.ans	8
7778762	EU	Dom.gal	7
7778757	EU	wild.ans	8
5098138	EU	wild.ans	6
1307720	EU	wild.other	8
5143300	EU	Dom.ans	7
5067957	EU	Dom.ans	6
2113167	EU	wild.ans	6
5066981	EU	Dom.gal	6
1697197	EU	Human	6
1697184	EU	Dom.gal	6
1665248	EU	Dom.gal	6
1665252	EU	Dom.ans	6
956411	EU	wild.ans	6
2234810	EU	wild.other	6
2172522	EU	wild.other	6
3102076	EU	Dom.ans	6
3102065	EU	Dom.ans	6
3102060	EU	Dom.ans	6
5116065	EU	wild.other	6
1697192	EU	Dom.ans	6
1941578	EU	Dom.ans	6
2234811	EU	wild.ans	6
1399237	EU	wild.ans	6
7778767	EU	wild.ans	6
7778764	EU	wild.other	6
718223	EU	wild.ans	8
12980521	EU	Dom.gal	13
1206285	EU	wild.other	8
7987333	EU	wild.ans	11
1259397	EU	wild.other	7
7987335	EU	Dom.ans	16
9012576	EU	wild.ans	12
697903	CN	Dom.gal	7
697834	CN	Dom.gal	6
819124	EU	wild.ans	14
825158	EU	wild.ans	7
825173	EU	Dom.ans	7
822837	EU	wild.other	6
13967740	EU	Dom.gal	7
15267028	EU	wild.ans	7
9261739	EU	wild.ans	7
9603920	EU	wild.ans	6
9603929	EU	Dom.gal	6
14760747	EU	Dom.gal	6
7975818	EU	Dom.ans	7
7595492	EU	wild.ans	4
294080	EU	Dom.ans	6
294124	EU	Dom.ans	6
234919	EU	Dom.ans	6
293992	EU	Dom.gal	8
329647	EU	Dom.gal	8
293997	EU	Dom.gal	8
293985	EU	Dom.gal	6
293986	EU	Dom.ans	6
293987	EU	Dom.gal	7
247724	EU	wild.ans	10
247715	EU	wild.other	8
256818	EU	Dom.ans	9
268619	EU	wild.other	9
529179	EU	Dom.ans	9
15430045	EU	wild.other	9
237921	EU	wild.ans	9
268666	EU	wild.other	9
287564	EU	wild.ans	9
436133	EU	Dom.gal	9
237944	EU	wild.ans	9
247713	EU	wild.ans	9
257699	EU	wild.ans	9
268622	EU	Dom.gal	7
1121145	EU	Dom.ans	6
1121143	EU	Dom.gal	6
419350	EU	Dom.ans	7
271704	EU	Dom.ans	7
271706	EU	Dom.ans	7
316552	EU	Dom.gal	7
247721	EU	Dom.gal	8
274858	EU	wild.ans	7
238894	EU	Dom.gal	7
268658	EU	wild.other	7
268631	EU	Dom.ans	7
241249	EU	Dom.ans	7
436152	EU	Dom.gal	7
262057	EU	wild.ans	7
255209	EU	wild.other	7
238897	EU	wild.ans	7
288364	EU	Dom.gal	7
4031461	EU	wild.other	7
4031463	EU	wild.other	5
338359	EU	Dom.gal	5
255182	EU	Dom.gal	11
419347	EU	Dom.gal	4
697983	CN	Dom.gal	4
255194	EU	Dom.ans	2
255206	EU	wild.other	2
255218	EU	wild.ans	2
379983	EU	wild.ans	2
436142	EU	Dom.ans	2
300547	NA	wild.ans	2
