# Supplementary material for: Using homologous network to identify reassortment risk in H5Nx avian influenza viruses
Source: PLoS Comput Biol. 2025 Jul 22;21(7):e1013301. doi: 10.1371/journal.pcbi.1013301 (PMC12282916; doi:10.1371/journal.pcbi.1013301)
Supplement: S1 File — This ZIP archive includes the dataset and code used to reproduce the results of this study. (ZIP) [file pcbi.1013301.s012.zip › S1_File/Fig3/NorthAmericaH5.txt]

134978	1752	2798	1716	2603	743	1723	93	91	2010.753	wild.ans	NorthAmerica	H5N2	USA	41
220198	819	3023	3632	2602	25	6505	672	473	2011.682	wild.ans	NorthAmerica	H5N4	USA	35
134950	1055	7766	3677	2603	783	2160	4247	1448	2010.751	wild.ans	NorthAmerica	H5N2	USA	34
220200	1354	3033	8592	2602	288	3193	498	91	2011.704	wild.ans	NorthAmerica	H5N1	USA	33
397791	1518	3590	3594	2551	132	2246	352	365	2016.68	wild.ans	NorthAmerica	H5N2	USA	33
278193	2654	1966	1336	2600	963	3368	215	97	2011.392	wild.other	NorthAmerica	H5N3	USA	33
158509	1770	3033	3632	2602	85	3332	252	473	2011.94	wild.ans	NorthAmerica	H5N3	USA	33
278195	1663	2788	3802	2600	304	1965	706	97	2011.395	wild.other	NorthAmerica	H5N2	USA	32
158444	2455	2797	1336	2602	927	3332	252	1949	2011.863	wild.ans	NorthAmerica	H5N3	USA	32
328435	1227	3414	3760	3066	100	2880	360	2530	2017.167	Dom.gal	NorthAmerica	H5N2	USA	31
216595	1928	3023	2784	2603	795	2160	122	3032	2011.608	wild.ans	NorthAmerica	H5N2	USA	31
328434	1227	3414	3760	3066	100	2880	360	2530	2017.164	Dom.gal	NorthAmerica	H5N2	USA	31
328414	1227	3414	3760	3066	100	2880	360	2530	2017.184	Dom.gal	NorthAmerica	H5N2	USA	31
158486	1309	3218	3047	2731	636	2160	726	4	2011.789	wild.ans	NorthAmerica	H5N2	USA	30
137841	1487	2560	8619	2554	783	1965	93	91	2010.699	wild.ans	NorthAmerica	H5N2	Canada	30
397779	2530	3089	939	2551	132	2246	352	365	2016.754	wild.ans	NorthAmerica	H5N2	USA	30
397805	1227	8068	3736	3135	277	2674	360	6456	2016.664	wild.ans	NorthAmerica	H5N2	USA	29
134948	1928	1765	3629	2603	902	2821	317	99	2010.751	wild.ans	NorthAmerica	H5N1	USA	29
158498	1770	3033	3632	2602	865	8266	252	473	2011.934	wild.ans	NorthAmerica	H5N1	USA	29
397804	2661	3338	3800	3135	615	2674	345	5	2015.726	wild.ans	NorthAmerica	H5N2	USA	28
244138	1761	3281	2850	8660	746	3512	808	42	2016.325	Dom.gal	NorthAmerica	H5N1	USA	28
254847	2259	3338	8607	3104	76	2668	808	22	2015.868	wild.ans	NorthAmerica	H5N2	USA	27
273596	1761	3281	2850	3067	20	3512	808	74	2016.609	wild.ans	NorthAmerica	H5N1	Canada	27
397826	2940	3089	939	2551	132	2246	352	365	2016.743	wild.ans	NorthAmerica	H5N2	USA	27
158536	5056	2883	3727	2602	667	3332	137	1949	2011.805	wild.ans	NorthAmerica	H5N3	USA	26
158487	881	3276	3654	8247	343	2333	191	2360	2011.789	wild.ans	NorthAmerica	H5N2	USA	26
397838	2530	3422	3644	2551	170	2246	352	365	2016.743	wild.ans	NorthAmerica	H5N2	USA	26
157957	2654	1966	1723	2553	323	3368	215	97	2010.945	Dom.ans	NorthAmerica	H5N3	Canada	25
137681	1487	3023	3379	2554	783	2066	245	1955	2010.701	wild.ans	NorthAmerica	H5N2	Canada	25
397812	4978	1963	2113	7633	132	2421	329	196	2015.852	wild.ans	NorthAmerica	H5N2	USA	25
294053	1597	3547	8759	8808	264	2879	4248	192	2016.964	wild.ans	NorthAmerica	H5N2	USA	24
189498	1927	2869	2126	2731	48	3193	890	59	2012.874	wild.ans	NorthAmerica	H5N1	USA	24
135055	917	1966	1410	6687	323	1651	215	97	2010.874	wild.ans	NorthAmerica	H5N2	USA	24
133638	2861	3007	3676	8295	102	2427	191	2360	2011.63	wild.ans	NorthAmerica	H5N2	USA	24
133636	2655	2049	3677	7985	866	8228	343	5813	2011.63	wild.ans	NorthAmerica	H5N1	USA	24
397815	1516	3280	7318	3104	5489	3009	233	365	2016.699	wild.ans	NorthAmerica	H5N6	USA	24
397837	2530	3422	3594	2551	170	2246	282	365	2016.743	wild.ans	NorthAmerica	H5N2	USA	24
135052	1427	3096	2624	6563	513	6563	142	933	2010.874	wild.ans	NorthAmerica	H5N9	USA	23
130104	1594	3143	2034	2335	5	2250	146	2474	2010.901	Dom.gal	NorthAmerica	H5N2	Canada	23
397835	1518	3507	3594	2513	132	2246	282	76	2016.743	wild.ans	NorthAmerica	H5N2	USA	23
134990	1172	2560	1674	7846	795	2160	4181	178	2010.863	wild.ans	NorthAmerica	H5N2	USA	23
397807	6630	3211	2073	3066	70	6617	479	2271	2016.721	wild.ans	NorthAmerica	H5N5	USA	23
397832	2530	3629	3794	2551	170	2246	352	365	2016.749	wild.ans	NorthAmerica	H5N2	USA	23
130106	1594	3143	2034	2335	5	2250	146	2474	2010.899	Dom.gal	NorthAmerica	H5N2	Canada	23
397806	2535	8234	7687	3135	471	2674	360	27	2016.721	wild.ans	NorthAmerica	H5N2	USA	22
397841	5142	3341	3626	7913	132	3715	236	149	2015.989	wild.ans	NorthAmerica	H5N3	USA	22
133641	2709	3007	2996	2730	102	2334	4019	6	2011.638	wild.ans	NorthAmerica	H5N2	USA	22
397569	1838	1966	1625	2553	469	1965	162	360	2010.397	wild.other	NorthAmerica	H5N2	USA	22
66124	2242	1648	2221	2383	1708	2960	610	387	2007.5	wild.ans	NorthAmerica	H5N1	USA	22
397783	1522	3590	782	7912	170	2246	282	365	2016.754	wild.other	NorthAmerica	H5N2	USA	22
397836	2530	3629	3644	2551	170	2246	352	365	2016.743	wild.ans	NorthAmerica	H5N2	USA	22
294055	2954	3415	3737	3022	76	7957	102	192	2016.806	wild.ans	NorthAmerica	H5N2	USA	22
397809	2024	8173	3593	3021	360	8860	125	365	2016.68	wild.ans	NorthAmerica	H5N3	USA	21
277417	2711	8087	8643	2514	132	7465	354	76	2016.735	wild.other	NorthAmerica	H5N2	USA	21
181012	1582	1763	799	2731	102	2333	191	2360	2011.786	wild.ans	NorthAmerica	H5N2	USA	21
397780	2530	3629	6556	2514	132	2330	3784	8	2016.776	wild.ans	NorthAmerica	H5N2	USA	21
79777	1344	1951	1891	7565	599	1450	400	175	2007.5	wild.ans	NorthAmerica	H5N2	USA	21
157955	2654	2637	1723	2553	323	3368	215	97	2010.945	Dom.ans	NorthAmerica	H5N3	Canada	21
393462	1053	3731	2854	3022	162	3132	360	63	2018.666	wild.ans	NorthAmerica	H5N2	USA	21
189531	1185	2869	3252	2731	667	3145	890	2197	2012.801	wild.ans	NorthAmerica	H5N1	USA	21
397822	1891	3038	859	2515	170	2619	310	2981	2016.609	wild.ans	NorthAmerica	H5N2	USA	21
393476	1227	3210	3751	7982	70	2557	206	3172	2017.863	wild.ans	NorthAmerica	H5N2	USA	20
397798	2326	3413	3593	3022	68	3133	459	106	2016.806	wild.ans	NorthAmerica	H5N2	USA	20
220208	881	7128	8716	8047	636	2427	91	78	2011.723	wild.ans	NorthAmerica	H5N2	USA	20
397566	1838	1966	1625	2553	469	1965	162	360	2010.395	wild.other	NorthAmerica	H5N2	USA	20
278194	1493	2788	3203	2600	3931	1965	317	98	2011.392	wild.other	NorthAmerica	H5N2	USA	20
397799	1769	3506	7406	8354	3452	7613	414	35	2016.986	wild.ans	NorthAmerica	H5N2	USA	19
397802	2246	7962	8733	3135	615	1416	808	2408	2015.712	wild.ans	NorthAmerica	H5N9	USA	19
397831	2530	3507	3794	2551	170	2490	352	76	2016.743	wild.ans	NorthAmerica	H5N2	USA	18
397833	2530	3507	3644	2551	170	2490	352	76	2016.749	wild.ans	NorthAmerica	H5N2	USA	18
309617	2816	3506	2388	2834	515	3255	413	47	2017.386	wild.other	NorthAmerica	H5N7	USA	18
8016	1590	889	2880	7635	665	1041	569	381	2006.5	wild.ans	NorthAmerica	H5N2	USA	18
181059	2403	3028	2295	8454	2053	7544	337	121	2013.893	wild.ans	NorthAmerica	H5N2	USA	18
378278	1844	3573	6554	2476	20	7466	353	3194	2017.868	wild.ans	NorthAmerica	H5N2	USA	18
397839	1521	3215	782	2514	132	2330	236	6792	2016.781	wild.ans	NorthAmerica	H5N2	USA	18
397825	1891	8018	859	2515	99	2619	154	345	2016.648	wild.ans	NorthAmerica	H5N2	USA	18
216642	2242	2060	2221	2383	540	5673	610	387	2007.545	wild.ans	NorthAmerica	H5N9	USA	18
397811	1044	2882	2994	8807	110	3381	3970	3120	2016.817	wild.ans	NorthAmerica	H5N1	USA	18
273583	2955	2454	3845	3067	746	3512	238	42	2016.393	wild.other	NorthAmerica	H5N1	USA	18
257258	1799	3212	3071	1681	1911	1962	50	708	2012.74	wild.ans	NorthAmerica	H5N2	USA	18
369373	1518	8181	940	2514	1039	2619	178	83	2017.562	wild.ans	NorthAmerica	H5N2	USA	18
309588	2816	3506	3474	2834	515	2621	413	86	2017.378	wild.other	NorthAmerica	H5N2	USA	18
378295	1520	8098	859	7701	132	7543	92	165	2016.776	wild.ans	NorthAmerica	H5N2	USA	17
85177	2458	1567	1414	2435	898	2332	4123	208	2008.817	wild.ans	NorthAmerica	H5N2	USA	17
216826	1124	2551	2784	2603	17	2160	122	3032	2011.548	wild.ans	NorthAmerica	H5N2	USA	17
309632	2816	3473	2466	2834	515	3255	413	47	2017.4	wild.other	NorthAmerica	H5N7	USA	16
278191	1487	3024	3630	2600	992	1418	473	272	2011.389	wild.other	NorthAmerica	H5N9	USA	16
309584	2816	3425	2388	2834	515	2737	413	86	2017.362	wild.other	NorthAmerica	H5N2	USA	16
79762	911	1564	3346	1608	234	985	5	174	2006.5	wild.ans	NorthAmerica	H5N2	USA	16
397813	1891	3038	859	2515	865	2618	3824	12	2016.65	wild.ans	NorthAmerica	H5N2	USA	15
397793	1522	3629	3794	2513	170	2246	352	8	2016.702	wild.ans	NorthAmerica	H5N2	USA	15
14767429	2504	3086	2010	2514	2736	7615	159	3613	2017.718	wild.ans	NorthAmerica	H5N2	USA	15
74354	1225	1766	2043	2552	276	1657	733	387	2007.5	Dom.ans	NorthAmerica	H5N2	USA	15
74355	1225	1766	2043	2599	276	1657	733	387	2007.5	Dom.ans	NorthAmerica	H5N2	USA	15
397796	1086	3701	2386	2515	88	2618	129	3013	2016.787	wild.ans	NorthAmerica	H5N2	USA	15
157959	1162	1949	3018	1354	225	1010	429	1869	2006.712	Dom.ans	NorthAmerica	H5N9	Canada	14
64375	2457	889	8303	2337	621	2633	11	464	2006.5	wild.ans	NorthAmerica	H5N1	USA	14
189510	2027	3276	839	8296	3	7467	102	201	2012.858	wild.ans	NorthAmerica	H5N2	USA	14
133653	881	7817	3651	2768	529	2333	191	2360	2011.57	wild.ans	NorthAmerica	H5N2	USA	14
369375	1518	8231	940	7779	1039	2619	178	83	2017.573	wild.ans	NorthAmerica	H5N2	USA	14
158521	1305	2949	3694	2336	4326	2249	497	2921	2011.868	wild.ans	NorthAmerica	H5N2	USA	14
397797	2259	8019	7220	3021	615	8446	566	5	2015.915	wild.ans	NorthAmerica	H5N6	USA	14
79763	1162	1381	1268	1608	234	985	5	1875	2006.5	wild.ans	NorthAmerica	H5N2	USA	14
397842	1225	1766	2043	2767	276	1657	733	361	2007.416	Dom.gal	NorthAmerica	H5N2	USA	14
309583	2023	3473	2388	2834	515	2621	413	86	2017.362	wild.other	NorthAmerica	H5N2	USA	14
135091	1599	3083	2127	1886	224	2882	171	1248	2011.611	wild.ans	NorthAmerica	H5N8	USA	14
397834	1522	3590	3594	2513	536	2246	352	964	2016.743	wild.ans	NorthAmerica	H5N2	USA	14
216629	1743	2230	1823	6288	3615	1333	10	281	2006.463	wild.ans	NorthAmerica	H5N2	USA	14
135073	1757	3083	2127	1886	929	3267	171	269	2011.611	wild.ans	NorthAmerica	H5N1	USA	14
80907	773	1960	1334	1607	704	984	650	354	2007.5	wild.ans	NorthAmerica	H5N2	USA	14
79761	4423	1381	1268	1608	234	985	384	1875	2006.5	wild.ans	NorthAmerica	H5N2	USA	14
215537	2563	3546	1857	7376	512	3505	636	2033	2014.704	wild.ans	NorthAmerica	H5N3	USA	13
397765	1086	3037	2619	2476	51	7374	351	3163	2016.989	wild.ans	NorthAmerica	H5N2	USA	13
397814	1086	3670	3731	2476	99	7193	351	3163	2016.989	wild.ans	NorthAmerica	H5N2	USA	13
397840	5652	8016	3645	6818	158	3688	238	366	2015.918	wild.ans	NorthAmerica	H5N3	USA	13
79787	1919	889	2043	2437	591	1657	21	383	2006.5	wild.ans	NorthAmerica	H5N2	USA	13
74394	1225	1766	2043	2599	276	1657	733	387	2006.5	Dom.gal	NorthAmerica	H5N2	USA	13
74350	1225	1766	2043	2599	276	1657	733	387	2006.5	Dom.ans	NorthAmerica	H5N2	USA	13
74346	1225	1766	2043	2552	276	1657	733	387	2006.5	unknow	NorthAmerica	H5N2	USA	13
74352	1225	1766	2043	2653	276	1657	733	387	2006.5	Dom.ans	NorthAmerica	H5N2	USA	13
378279	5760	7299	2619	2476	930	2670	389	149	2017.907	wild.ans	NorthAmerica	H5N2	USA	13
64376	2457	889	6595	2337	666	5543	607	464	2006.5	wild.ans	NorthAmerica	H5N4	USA	13
397843	1311	3037	7412	7842	2604	2558	389	3194	2016.082	wild.ans	NorthAmerica	H5N2	USA	13
14767447	1314	3468	1994	2692	146	2669	236	394	2019.742	wild.ans	NorthAmerica	H5N2	USA	12
79759	4695	5484	6401	7634	128	1450	363	380	2006.5	wild.ans	NorthAmerica	H5N2	USA	12
157961	820	1055	2497	1605	258	1530	384	522	2006.956	Dom.ans	NorthAmerica	H5N2	Canada	12
397794	1518	3422	2470	7914	197	7291	328	1951	2016.768	wild.ans	NorthAmerica	H5N2	USA	12
157963	2242	1951	2499	1354	599	6366	383	1689	2006.69	wild.ans	NorthAmerica	H5N2	Canada	12
266503	1842	7967	3645	6817	57	3688	975	12	2015.926	wild.ans	NorthAmerica	H5N3	USA	12
220218	2110	7477	3694	2336	4394	2249	3997	2921	2012.719	wild.ans	NorthAmerica	H5N2	USA	12
376236	2469	7482	2708	8046	159	1084	4073	105	2018.068	wild.ans	NorthAmerica	H5N2	USA	12
378272	2711	3642	3733	8043	146	2670	335	345	2018.104	wild.ans	NorthAmerica	H5N2	USA	11
79804	1085	1660	1676	1684	225	1333	181	134	2006.5	wild.ans	NorthAmerica	H5N2	USA	11
216716	1680	2869	872	8455	4076	2675	368	46	2014.948	wild.ans	NorthAmerica	H5N2	USA	11
79788	1165	1297	1719	2437	591	1657	4161	383	2006.5	wild.ans	NorthAmerica	H5N2	USA	11
397777	2331	3722	1742	7778	175	3083	478	6723	2016.71	wild.ans	NorthAmerica	H5N1	USA	11
215550	1176	2866	3557	7471	930	7121	635	291	2014.773	wild.ans	NorthAmerica	H5N2	USA	11
63603	2242	1770	2128	1957	405	2633	609	479	2007.389	wild.other	NorthAmerica	H5N1	USA	11
63604	2242	1770	2128	1957	405	2633	609	479	2007.392	wild.other	NorthAmerica	H5N1	USA	11
158587	1231	3146	3600	6695	3415	3435	114	323	2012.041	wild.ans	NorthAmerica	H5N3	USA	11
14767419	1940	3729	2467	2693	931	2669	3932	394	2018.786	wild.ans	NorthAmerica	H5N2	USA	11
14767418	2711	3643	3733	2693	931	2669	235	3216	2018.784	wild.ans	NorthAmerica	H5N2	USA	11
74353	1225	1766	2043	8184	276	1657	733	3842	2006.5	Dom.ans	NorthAmerica	H5N2	USA	11
23354	798	530	5623	5739	416	1531	471	1449	2002.5	wild.ans	NorthAmerica	H5N2	USA	11
142343	2242	1770	2129	1957	405	2633	609	466	2007.564	wild.other	NorthAmerica	H5N1	USA	11
230085	6234	3092	3706	2230	387	6812	259	216	2014.795	wild.ans	NorthAmerica	H5N2	USA	11
506174	1432	3740	3841	2597	472	2489	756	44	2018.808	wild.ans	NorthAmerica	H5N2	USA	11
79753	1225	1766	2043	2767	276	1657	733	361	2007.5	Dom.gal	NorthAmerica	H5N2	USA	11
79752	1225	1766	2043	2599	276	1657	733	361	2007.5	Dom.ans	NorthAmerica	H5N2	USA	11
74356	1225	1766	2043	8124	276	1657	733	3859	2007.5	Dom.ans	NorthAmerica	H5N2	USA	11
74358	1225	1766	2043	2653	276	1657	733	361	2007.5	Dom.ans	NorthAmerica	H5N2	USA	11
74357	1225	1766	2043	8246	276	1657	733	361	2007.5	Dom.ans	NorthAmerica	H5N2	USA	11
294171	2323	3037	3772	2334	69	3271	827	93	2017.036	wild.ans	NorthAmerica	H5N1	USA	10
79785	950	1852	4852	1530	740	1038	52	1776	2006.5	wild.ans	NorthAmerica	H5N2	USA	10
4057712	1932	3731	3866	2652	137	2461	458	104	2020.407	wild.other	NorthAmerica	H5N9	USA	10
4061062	1932	3731	3710	2652	137	2461	458	104	2020.407	wild.other	NorthAmerica	H5N9	USA	10
158589	4979	2873	3599	2336	321	3610	739	219	2012.044	wild.ans	NorthAmerica	H5N3	USA	10
245539	2465	3037	1623	2230	386	7709	387	103	2015.962	wild.ans	NorthAmerica	H5N2	USA	10
294074	2323	3037	3772	2334	69	3271	827	93	2017.033	Dom.ans	NorthAmerica	H5N1	USA	10
79796	1085	1848	1676	1684	190	1333	643	381	2006.5	wild.ans	NorthAmerica	H5N2	USA	10
94230	1497	1655	1668	6690	202	1167	344	1450	2008.798	wild.ans	NorthAmerica	H5N9	USA	10
79784	5128	5373	1769	1530	272	1038	3962	1450	2006.5	wild.ans	NorthAmerica	H5N2	USA	10
79778	983	6041	1334	7169	3542	6931	4444	1283	2006.5	wild.ans	NorthAmerica	H5N2	USA	10
393464	1432	3740	3856	2597	90	2489	756	67	2018.792	wild.ans	NorthAmerica	H5N2	USA	10
80894	846	1055	2738	1680	258	1530	618	1613	2006.5	Dom.ans	NorthAmerica	H5N2	USA	10
79805	846	1055	2738	1680	258	1530	618	1613	2006.5	wild.gal	NorthAmerica	H5N2	USA	10
81014	846	1055	2738	1680	258	1530	618	1613	2006.5	wild.ans	NorthAmerica	H5N2	USA	10
142344	2242	1770	2128	1957	405	2633	609	479	2007.605	wild.other	NorthAmerica	H5N1	USA	10
63598	2242	1770	2128	1957	366	2633	609	466	2007.5	wild.other	NorthAmerica	H5N1	USA	10
135072	1599	3083	2127	1886	224	3267	199	1248	2011.611	wild.ans	NorthAmerica	H5N1	USA	10
79758	1085	2231	1676	1684	225	1333	181	134	2006.5	wild.unknown	NorthAmerica	H5N2	USA	10
79781	5346	1655	3201	1608	327	985	4445	229	2006.5	wild.ans	NorthAmerica	H5N2	USA	10
157952	1132	6725	1890	7563	223	1966	181	1869	2006.962	Dom.ans	NorthAmerica	H5N2	Canada	10
14767315	2711	8220	3733	2693	146	2669	335	394	2018.764	wild.ans	NorthAmerica	H5N2	USA	9
79800	1517	998	6597	2231	217	6817	363	229	2006.5	Dom.ans	NorthAmerica	H5N2	USA	9
94233	1825	1854	3146	6692	3774	6369	758	1526	2008.795	wild.ans	NorthAmerica	H5N2	USA	9
79764	911	1852	3346	1530	740	985	3735	1875	2006.5	wild.ans	NorthAmerica	H5N2	USA	9
309634	2023	8198	2466	2834	515	3440	422	344	2017.4	wild.other	NorthAmerica	H5N7	USA	9
94198	888	1950	1669	1008	411	2378	15	239	2007.918	wild.ans	NorthAmerica	H5N7	USA	9
216365	5651	6501	1884	2436	599	1272	11	301	2007.986	wild.ans	NorthAmerica	H5N2	USA	8
244137	2403	2950	8743	8615	29	3354	3716	4	2015.052	Dom.gal	NorthAmerica	H5N1	USA	8
206268	1423	3332	3588	7562	993	2244	29	291	2014.723	wild.ans	NorthAmerica	H5N2	USA	8
278197	5246	2631	3209	6816	3678	6046	646	201	2009.638	wild.ans	NorthAmerica	H5N5	Canada	8
79786	2242	1765	8036	2383	613	6157	606	387	2006.5	wild.ans	NorthAmerica	H5N2	USA	8
64898	1917	5927	1626	6819	621	8001	689	1528	2005.63	wild.ans	NorthAmerica	H5N3	Canada	8
12515	5640	2124	6788	2337	581	7635	363	3707	2006.5	wild.ans	NorthAmerica	H5N1	USA	8
79776	1919	6289	1889	2437	591	1657	21	383	2007.5	wild.ans	NorthAmerica	H5N2	USA	8
397818	2331	3722	1742	7844	175	7432	478	107	2016.577	wild.ans	NorthAmerica	H5N9	USA	8
254846	1515	3709	3737	8614	746	7877	318	2268	2015.655	wild.ans	NorthAmerica	H5N2	USA	8
14767367	5561	3215	1994	2692	146	2669	23	394	2019.729	wild.other	NorthAmerica	H5N2	USA	8
14767319	1314	3215	1994	2692	146	2669	23	394	2019.721	wild.ans	NorthAmerica	H5N2	USA	8
135067	5748	3161	5985	1681	3676	1040	171	2957	2011.825	wild.ans	NorthAmerica	H5N2	USA	8
79754	4896	5578	3503	1887	613	1966	680	229	2007.5	Dom.ans	NorthAmerica	H5N2	USA	8
14767414	3456	3216	2104	2598	56	2669	353	3228	2020.806	wild.ans	NorthAmerica	H5N2	USA	8
328448	1055	2870	1773	2730	961	2333	3778	3801	2011.967	Dom.ans	NorthAmerica	H5N2	USA	8
125796	1826	3085	3344	1886	27	1380	710	2924	2010.827	wild.ans	NorthAmerica	H5N2	USA	8
79773	4318	998	1617	1956	549	2064	610	193	2007.5	wild.ans	NorthAmerica	H5N2	USA	8
178081	2346	3545	3283	3223	861	2244	2521	905	2014.934	Dom.unknown	NorthAmerica	H5N2	Canada	8
206439	2346	3332	849	3223	1398	2892	2521	291	2015.003	wild.ans	NorthAmerica	H5N1	USA	8
236802	2346	3332	849	3223	1398	2892	2521	291	2015.099	Dom.gal	NorthAmerica	H5N1	Canada	8
178080	2346	3545	3283	3223	861	2244	2521	905	2014.926	Dom.unknown	NorthAmerica	H5N2	Canada	8
178082	2346	3545	3283	3223	861	2244	2521	905	2014.934	Dom.gal	NorthAmerica	H5N2	Canada	8
301114	2346	3545	3283	3223	861	2244	2521	905	2015.022	wild.other	NorthAmerica	H5N2	USA	8
174409	2346	3332	849	3223	1398	2892	2521	291	2014.992	wild.ans	NorthAmerica	H5N1	USA	8
178086	2346	3545	3283	3223	861	2244	2521	905	2014.962	Dom.gal	NorthAmerica	H5N2	Canada	8
178084	2346	3545	3283	3223	861	2244	2521	905	2014.945	Dom.gal	NorthAmerica	H5N2	Canada	8
206446	2346	3545	3283	3223	861	2244	2521	905	2014.975	wild.ans	NorthAmerica	H5N2	USA	8
301552	2346	3545	3283	3223	861	2244	2521	905	2015.036	Dom.ans	NorthAmerica	H5N2	USA	8
175339	2346	3545	3283	3223	861	2244	2521	905	2014.921	Dom.gal	NorthAmerica	H5N2	Canada	8
178087	2346	3545	3283	3223	861	2244	2521	905	2014.964	Dom.gal	NorthAmerica	H5N2	Canada	8
178085	2346	3545	3283	3223	861	2244	2521	905	2014.953	Dom.gal	NorthAmerica	H5N2	Canada	8
157950	1362	1119	7906	1607	116	984	3671	356	2008.44	wild.ans	NorthAmerica	H5N2	Canada	8
95417	1181	6605	3117	7915	6	2504	738	750	2009.762	wild.ans	NorthAmerica	H5N1	USA	8
261439	1423	3084	3557	7378	204	7290	3649	291	2014.921	wild.ans	NorthAmerica	H5N2	USA	8
79790	950	1660	2027	1606	203	5337	9	3698	2006.5	unknow	NorthAmerica	H5N2	USA	7
134958	1674	7635	8257	6815	7	6367	87	3011	2010.8	wild.ans	NorthAmerica	H5N2	USA	7
79783	796	1857	3134	2338	3929	1596	3642	387	2006.5	wild.ans	NorthAmerica	H5N2	USA	7
79803	983	1197	2808	6162	3768	1041	681	380	2006.5	wild.unknown	NorthAmerica	H5N2	USA	7
95438	5830	7695	4870	2435	407	2425	604	243	2009.792	wild.ans	NorthAmerica	H5N2	USA	7
2172523	3557	3367	3280	3838	3221	2881	2946	2841	2021.047	wild.other	NorthAmerica	H5N8	USA	7
309580	2816	3473	2388	2834	515	2621	422	86	2017.362	wild.other	NorthAmerica	H5N2	USA	7
309628	2023	3473	2388	2834	515	2621	422	86	2017.392	wild.other	NorthAmerica	H5N2	USA	7
309611	2023	3473	2466	2834	515	3440	422	86	2017.386	wild.other	NorthAmerica	H5N7	USA	7
79802	846	1957	6279	1608	3492	5520	3712	3873	2006.5	wild.ans	NorthAmerica	H5N2	USA	7
79765	1116	1952	1767	6163	128	5429	118	440	2006.5	wild.ans	NorthAmerica	H5N2	USA	7
252211	2466	2651	2925	2229	99	2155	154	3121	2016.358	wild.other	NorthAmerica	H5N2	USA	7
252204	2466	2651	2925	2229	99	2155	154	3121	2016.352	wild.other	NorthAmerica	H5N2	USA	7
252196	2466	2651	2925	2229	99	2155	154	3121	2016.347	wild.other	NorthAmerica	H5N2	USA	7
10993196	3423	2526	2698	3924	2732	3038	3368	3174	2022.077	wild.other	NorthAmerica	H5N1	USA	7
79795	1485	1660	1617	7037	3620	7124	603	229	2006.5	wild.ans	NorthAmerica	H5N2	USA	7
80909	4892	5695	7624	1528	586	5523	3895	321	2006.5	wild.unknown	NorthAmerica	H5N2	USA	7
142077	859	1643	1091	861	511	1655	910	159	2001.5	wild.other	NorthAmerica	H5N2	USA	6
79760	5538	2124	2220	2231	3762	6258	363	5034	2006.5	wild.ans	NorthAmerica	H5N2	USA	6
397939	922	936	649	861	534	1689	409	467	2001.375	wild.other	NorthAmerica	H5N7	USA	6
158518	1130	7466	3140	6689	170	1522	3821	194	2011.934	wild.ans	NorthAmerica	H5N2	USA	6
79794	4531	2124	7447	2338	418	1203	11	474	2006.5	wild.ans	NorthAmerica	H5N2	USA	6
328441	821	2044	1514	1091	266	1657	362	1523	2008.388	Dom.ans	NorthAmerica	H5N2	USA	6
328440	821	2044	1514	1091	266	1657	362	1523	2008.306	Dom.ans	NorthAmerica	H5N2	USA	6
79791	6235	7374	2808	7472	336	6259	681	229	2006.5	wild.ans	NorthAmerica	H5N2	USA	6
373066	2401	7570	8762	7843	895	2266	206	604	2018.389	wild.other	NorthAmerica	H5N8	USA	6
12520	4535	1053	6076	6164	403	5521	485	3663	2003.5	wild.ans	NorthAmerica	H5N2	USA	6
216692	1298	3647	3469	2900	305	2674	190	152	2014.638	wild.ans	NorthAmerica	H5N2	USA	6
173878	2346	1618	3283	3223	1398	1540	2521	905	2014.934	wild.other	NorthAmerica	H5N8	USA	6
237987	2346	1618	3283	3223	1398	1540	2521	905	2014.5	wild.other	NorthAmerica	H5N8	USA	6
173668	2346	1618	3283	3223	1398	1540	2521	905	2014.956	wild.gal	NorthAmerica	H5N8	USA	6
206432	2346	1618	3283	3223	1398	1540	2521	905	2015.052	wild.other	NorthAmerica	H5N8	USA	6
173666	2346	1618	3283	3223	1398	1540	2521	905	2014.956	Dom.gal	NorthAmerica	H5N8	USA	6
206395	2346	1618	3283	3223	1398	1540	2521	905	2015.003	wild.ans	NorthAmerica	H5N8	USA	6
206415	2346	1618	3283	3223	1398	1540	2521	905	2015.099	Dom.gal	NorthAmerica	H5N8	USA	6
12547	744	936	649	861	520	1689	409	467	2001.5	wild.other	NorthAmerica	H5N7	USA	6
397766	6373	3157	3621	7377	3462	2154	534	165	2015.885	wild.ans	NorthAmerica	H5N2	USA	6
216639	1416	2133	1716	6931	655	6495	60	320	2007.485	wild.ans	NorthAmerica	H5N8	USA	6
14777716	1504	3752	3228	7984	230	2557	411	34	2021.414	wild.other	NorthAmerica	H5N2	USA	5
79793	4897	5479	8305	2338	4021	1659	509	234	2006.5	unknow	NorthAmerica	H5N2	USA	5
397764	1119	7368	6689	2091	2604	6476	189	3772	2015.888	wild.ans	NorthAmerica	H5N2	USA	5
31474	821	2044	1514	7845	266	1657	362	1523	2007.5	Dom.ans	NorthAmerica	H5N2	USA	5
328449	821	2044	1514	1091	266	1657	362	1523	2007.827	Dom.ans	NorthAmerica	H5N2	USA	5
64374	4735	2233	3018	1529	648	2918	425	377	2006.5	wild.ans	NorthAmerica	H5N3	USA	5
25205	711	570	7153	1442	3601	1039	381	1778	2000.5	wild.ans	NorthAmerica	H5N2	USA	5
309581	2023	3473	2388	2834	515	2621	422	86	2017.362	wild.other	NorthAmerica	H5N2	USA	5
309591	2023	3473	2388	2834	515	2621	422	86	2017.378	wild.other	NorthAmerica	H5N2	USA	5
257231	4982	2642	794	1681	181	1962	159	3730	2011.718	wild.other	NorthAmerica	H5N2	USA	5
94162	1608	6599	1821	6691	3632	1453	3693	1957	2009.556	wild.ans	NorthAmerica	H5N2	USA	5
398010	744	1000	649	861	534	1467	342	332	2001.389	wild.other	NorthAmerica	H5N8	USA	5
79792	4267	4897	6069	7780	581	1657	43	546	2006.5	wild.ans	NorthAmerica	H5N2	USA	5
381746	6310	7759	8070	2091	2604	2156	502	290	2015.918	wild.ans	NorthAmerica	H5N2	USA	5
79751	4605	4980	3018	1529	648	2918	425	377	2006.5	wild.ans	NorthAmerica	H5N3	USA	5
397786	1417	2054	1677	2436	468	1273	729	267	2008.366	wild.gal	NorthAmerica	H5N2	USA	4
328446	1417	2054	1677	2436	468	1273	729	267	2008.254	Dom.gal	NorthAmerica	H5N2	USA	4
328439	1417	2054	1677	2436	468	1273	729	267	2007.855	Dom.ans	NorthAmerica	H5N2	USA	4
397788	1417	2054	1677	2436	468	1273	729	267	2008.074	wild.gal	NorthAmerica	H5N2	USA	4
397787	1417	2054	1677	2436	468	1273	729	267	2008.044	wild.gal	NorthAmerica	H5N2	USA	4
397785	1417	2054	1677	2436	468	1273	729	267	2008.254	wild.gal	NorthAmerica	H5N2	USA	4
79756	1038	1857	3210	2338	589	1659	610	234	2006.5	wild.unknown	NorthAmerica	H5N2	USA	4
4061063	1603	3743	3710	8044	138	3792	458	104	2020.407	wild.other	NorthAmerica	H5N3	USA	4
141294	702	937	2814	1441	490	1039	381	331	2000.5	wild.ans	NorthAmerica	H5N2	USA	4
74347	1823	1653	1619	1829	450	1519	570	190	2006.5	Dom.gal	NorthAmerica	H5N2	USA	4
25619	1823	1653	1619	1829	450	1519	570	190	2006.367	Dom.ans	NorthAmerica	H5N2	USA	4
301571	2346	3545	3283	3223	861	2244	2521	816	2015.34	Dom.gal	NorthAmerica	H5N2	USA	4
177455	2346	3545	3283	3223	861	2244	2521	848	2014.929	Dom.gal	NorthAmerica	H5N2	Canada	4
179545	2346	3545	3283	3223	861	2244	2521	816	2015.112	Dom.gal	NorthAmerica	H5N2	USA	4
301551	2346	3545	3283	3223	861	2244	2521	816	2015.189	wild.other	NorthAmerica	H5N2	USA	4
179543	2346	3545	3283	3223	861	2244	2521	816	2015.23	Dom.gal	NorthAmerica	H5N2	USA	4
301111	2346	3545	3283	3223	861	2244	2521	816	2015.036	wild.other	NorthAmerica	H5N2	USA	4
206449	2346	3545	3283	3223	861	2244	2521	816	2015.279	wild.other	NorthAmerica	H5N2	USA	4
378280	2346	3545	3283	3223	861	2244	2521	972	2015.022	wild.other	NorthAmerica	H5N2	USA	4
173664	2346	3545	3283	3223	861	2244	2521	816	2014.995	Dom.gal	NorthAmerica	H5N2	USA	4
206448	2346	3545	3283	3223	861	2244	2521	816	2015.282	wild.other	NorthAmerica	H5N2	USA	4
301064	2346	3545	3283	3223	861	2244	2521	816	2015.274	Dom.gal	NorthAmerica	H5N2	USA	4
301112	2346	3545	3283	3223	861	2244	2521	816	2015.422	wild.gal	NorthAmerica	H5N2	USA	4
175340	2346	3545	3283	3223	861	2244	2521	972	2014.921	Dom.gal	NorthAmerica	H5N2	Canada	4
178079	2346	3545	3283	3223	861	2244	2521	972	2014.926	Dom.unknown	NorthAmerica	H5N2	Canada	4
174411	2346	3545	3283	3223	861	2244	2521	972	2014.918	Dom.gal	NorthAmerica	H5N2	Canada	4
301077	2346	3545	3283	3223	861	2244	2521	816	2015.268	Dom.gal	NorthAmerica	H5N2	USA	4
301117	2346	3545	3283	3223	861	2244	2521	816	2015.055	wild.other	NorthAmerica	H5N2	USA	4
301059	2346	3545	3283	3223	861	2244	2521	816	2015.271	Dom.gal	NorthAmerica	H5N2	USA	4
173667	2346	3545	3283	3223	861	2244	2521	816	2014.995	Dom.ans	NorthAmerica	H5N2	USA	4
300673	2346	3545	3283	3223	861	2244	2521	816	2015.342	Dom.gal	NorthAmerica	H5N2	USA	4
206409	2346	3545	3283	3223	861	2244	2521	816	2015.047	wild.ans	NorthAmerica	H5N2	USA	4
301113	2346	3545	3283	3223	861	2244	2521	816	2015.022	wild.other	NorthAmerica	H5N2	USA	4
178083	2346	3545	3283	3223	861	2244	2521	972	2014.942	Dom.gal	NorthAmerica	H5N2	Canada	4
300709	2346	3545	3283	3223	861	2244	2521	816	2015.31	Dom.gal	NorthAmerica	H5N2	USA	4
70975	1162	1949	3018	1354	272	1010	3961	4939	2005.633	wild.ans	NorthAmerica	H5N9	USA	4
12546	4348	4355	1906	1442	521	880	401	1778	2000.5	wild.ans	NorthAmerica	H5N5	USA	4
63431	820	1055	2497	1605	258	1530	384	399	2007.627	wild.ans	NorthAmerica	H5N2	Canada	4
142076	744	1000	649	861	534	1467	342	332	2001.5	wild.other	NorthAmerica	H5N8	USA	4
79799	1169	1383	6341	2338	3990	1659	3684	51	2006.5	wild.ans	NorthAmerica	H5N2	USA	3
79798	5740	5923	6013	2338	3517	1659	3967	234	2006.5	wild.ans	NorthAmerica	H5N2	USA	3
189545	5559	8048	3674	8355	667	1653	3828	3740	2012.934	wild.ans	NorthAmerica	H5N2	USA	3
11971491	2254	2731	2783	3916	134	2755	3398	35	2022.219	wild.ans	NorthAmerica	H5N1	USA	3
79768	1823	1653	1619	1829	450	1519	676	190	2006.5	Dom.ans	NorthAmerica	H5N2	USA	3
74349	1823	1653	1619	1829	450	1519	640	190	2006.5	Dom.ans	NorthAmerica	H5N2	USA	3
261427	2346	3228	849	3223	1398	1540	2521	848	2015.044	wild.ans	NorthAmerica	H5N8	USA	3
15579545	3183	2525	2277	3918	2640	3087	3420	3116	2022.77	wild.other	NorthAmerica	H5N1	USA	3
79779	4829	1569	1459	1528	202	5620	3739	1876	2006.5	wild.ans	NorthAmerica	H5N2	USA	3
64887	4408	1055	2736	6161	3648	1530	618	1613	2005.66	wild.ans	NorthAmerica	H5N2	Canada	3
12538	920	1651	2810	1683	417	1658	96	391	2003.5	wild.other	NorthAmerica	H5N2	USA	3
15078241	1843	2524	3420	3916	227	2755	3398	2157	2022.304	wild.other	NorthAmerica	H5N1	USA	3
13116131	1843	2524	3420	3916	227	2755	3398	2157	2022.323	Dom.gal	NorthAmerica	H5N1	Canada	3
13114176	1843	2524	3420	3916	227	2755	3398	2157	2022.277	Dom.gal	NorthAmerica	H5N1	Canada	3
15004375	1843	2524	3420	3916	227	2755	3398	2157	2022.268	Dom.gal	NorthAmerica	H5N1	USA	3
13434407	1843	2524	3420	3916	227	2755	3398	2157	2022.258	Dom.gal	NorthAmerica	H5N1	USA	3
13434454	1843	2524	3420	3916	227	2755	3398	2157	2022.26	Dom.ans	NorthAmerica	H5N1	USA	3
13117168	1843	2524	3420	3916	227	2755	3398	2157	2022.34	Dom.gal	NorthAmerica	H5N1	Canada	3
63641	1344	5374	8163	1887	3910	2277	10	3818	2007.5	Dom.gal	NorthAmerica	H5N1	USA	3
142109	920	1651	2810	1683	417	1658	96	391	2003.392	wild.other	NorthAmerica	H5N2	USA	3
300547	7271	2849	7305	3747	6238	2074	2893	2648	2016.954	wild.ans	NorthAmerica	H5N8	AN	2
11971489	2404	2524	3420	3916	210	2755	3398	2157	2022.219	Dom.gal	NorthAmerica	H5N1	USA	2
14937069	6242	4054	8436	3916	210	2755	3398	2157	2022.181	wild.other	NorthAmerica	H5N1	USA	2
13052417	2404	2524	3420	3916	210	2755	3398	2157	2022.238	Dom.ans	NorthAmerica	H5N1	USA	2
13117299	2404	2524	3420	3916	210	2755	3398	2157	2022.375	Dom.gal	NorthAmerica	H5N1	Canada	2
12690909	2404	2524	3420	3916	210	2755	3398	2157	2022.238	Dom.gal	NorthAmerica	H5N1	USA	2
15077375	2404	2524	3420	3916	210	2755	3398	2157	2022.293	wild.other	NorthAmerica	H5N1	USA	2
13052429	2404	2524	3420	3916	210	2755	3398	2157	2022.244	Dom.gal	NorthAmerica	H5N1	USA	2
13285559	2404	2524	3420	3916	210	2755	3398	2157	2022.249	Dom.gal	NorthAmerica	H5N1	USA	2
15078240	2404	2524	3420	3916	210	2755	3398	2157	2022.315	wild.other	NorthAmerica	H5N1	USA	2
15004070	2404	2524	3420	3916	210	2755	3398	2157	2022.263	Dom.ans	NorthAmerica	H5N1	USA	2
13052724	2404	2524	3420	3916	210	2755	3398	2157	2022.351	wild.other	NorthAmerica	H5N1	USA	2
15004394	2404	2524	3420	3916	210	2755	3398	2157	2022.268	Dom.gal	NorthAmerica	H5N1	USA	2
12690319	2404	2524	3420	3916	210	2755	3398	2157	2022.227	Dom.ans	NorthAmerica	H5N1	USA	2
15004397	3403	2524	3420	3916	210	2755	3398	2157	2022.268	Dom.gal	NorthAmerica	H5N1	USA	2
13052723	2404	2524	3420	3916	210	2755	3398	2157	2022.353	wild.other	NorthAmerica	H5N1	USA	2
12690321	2404	2524	3420	3916	210	2755	3398	2157	2022.227	wild.gal	NorthAmerica	H5N1	USA	2
14937104	2404	2524	3420	3916	210	2755	3398	2157	2022.192	wild.ans	NorthAmerica	H5N1	USA	2
13434551	2404	2524	3420	3916	210	2755	3398	2157	2022.258	Dom.gal	NorthAmerica	H5N1	USA	2
15078252	2404	2524	3420	3916	210	2755	3398	2157	2022.433	wild.other	NorthAmerica	H5N1	USA	2
15004399	2404	2524	3420	3916	210	2755	3398	2157	2022.274	Dom.ans	NorthAmerica	H5N1	USA	2
15215280	2404	2524	3420	3916	210	2755	3398	2157	2022.175	wild.other	NorthAmerica	H5N1	USA	2
13431693	2404	2524	3420	3916	210	2755	3398	2157	2022.255	Dom.gal	NorthAmerica	H5N1	USA	2
13052415	2404	2524	3420	3916	210	2755	3398	2157	2022.241	Dom.gal	NorthAmerica	H5N1	USA	2
177647	2346	1618	3283	3223	1398	1540	2521	848	2015.055	Dom.gal	NorthAmerica	H5N8	USA	2
206445	2346	1618	3283	3223	1398	1540	2521	972	2014.992	wild.other	NorthAmerica	H5N8	USA	2
206441	2346	1618	3283	3223	1398	6171	2521	848	2014.978	wild.ans	NorthAmerica	H5N8	USA	2
79772	1495	1471	3072	1440	95	873	7	503	2007.5	wild.ans	NorthAmerica	H5N2	USA	2
6360	4015	690	1233	5583	351	6165	3948	3816	2002.5	wild.ans	NorthAmerica	H5N2	USA	2
79771	4693	998	1617	1956	3749	7033	363	229	2007.5	wild.ans	NorthAmerica	H5N2	USA	2
13285237	3403	2524	3420	3916	229	2755	3398	2157	2022.247	Dom.gal	NorthAmerica	H5N1	USA	2
15215277	1843	2524	3360	3916	229	2755	3398	2157	2022.142	wild.other	NorthAmerica	H5N1	USA	2
3479	890	5267	1368	5585	395	6166	4030	247	2001.5	Dom.ans	NorthAmerica	H5N2	USA	2
8785	1115	943	3206	1531	598	2116	484	425	2004.374	wild.other	NorthAmerica	H5N7	USA	2
22588	1115	943	3206	1531	598	2116	484	425	2004.5	wild.other	NorthAmerica	H5N7	USA	2
79770	1495	1471	3072	1440	95	873	7	503	2006.5	wild.ans	NorthAmerica	H5N2	USA	2
125801	5356	7220	6074	1886	3407	6719	3624	1692	2010.904	wild.ans	NorthAmerica	H5N2	USA	2
230080	1179	7116	7118	7168	900	7119	3741	3771	2014.967	wild.ans	NorthAmerica	H5N2	USA	2
63337	5536	1458	7976	1606	722	5726	908	355	2007.858	wild.ans	NorthAmerica	H5N2	USA	2
11405	5744	6930	6898	7703	581	2277	3975	265	2005.5	wild.ans	NorthAmerica	H5N1	Canada	1
6795387	6083	8224	8749	7983	292	7052	3993	54	2021.608	wild.ans	NorthAmerica	H5N4	USA	1
328443	2105	3222	1561	2601	962	2253	271	287	2016.47	Dom.ans	NorthAmerica	H5N2	USA	1
328438	2105	3222	1561	2601	962	2253	271	287	2016.5	Dom.ans	NorthAmerica	H5N2	USA	1
328445	2105	3222	1561	2601	962	2253	271	287	2016.492	Dom.ans	NorthAmerica	H5N2	USA	1
328444	2105	3222	1561	2601	962	2253	271	287	2016.486	Dom.ans	NorthAmerica	H5N2	USA	1
328442	821	2044	1514	1091	266	1657	362	1523	2009.282	Dom.ans	NorthAmerica	H5N2	USA	1
3473	822	1947	1554	1092	267	1278	847	1608	2000.5	Dom.ans	NorthAmerica	H5N2	USA	1
3476	822	1947	1554	1092	267	1278	847	1608	2000.5	unknow	NorthAmerica	H5N2	USA	1
170563	5232	3467	7230	6930	3635	7129	3764	5139	2014.247	Dom.gal	NorthAmerica	H5N8	USA	1
11971496	2256	3736	3833	3916	209	2755	3398	2157	2022.219	Dom.ans	NorthAmerica	H5N1	USA	1
14937000	2462	2524	3420	3916	195	2755	3398	2157	2022.192	wild.ans	NorthAmerica	H5N1	USA	1
14937071	2256	3736	3833	3916	209	2755	3398	2157	2022.162	wild.other	NorthAmerica	H5N1	USA	1
14098924	3403	2524	3226	3916	3112	2755	3398	2157	2022.49	wild.other	NorthAmerica	H5N1	USA	1
13285246	3403	2524	3360	3916	3113	2755	3398	2157	2022.247	Dom.gal	NorthAmerica	H5N1	USA	1
11971465	3403	2524	3420	3916	194	2755	3398	2157	2022.205	Dom.gal	NorthAmerica	H5N1	USA	1
15063846	2256	3736	3453	3916	209	2755	3398	2157	2022.115	wild.other	NorthAmerica	H5N1	USA	1
15004068	2462	2524	3420	3916	195	2755	3398	2157	2022.263	Dom.gal	NorthAmerica	H5N1	USA	1
11897702	3403	2524	3420	3916	3113	2755	3398	2157	2022.203	Dom.ans	NorthAmerica	H5N1	USA	1
12691028	2462	2524	3420	3916	195	2755	3398	2157	2022.233	Dom.gal	NorthAmerica	H5N1	USA	1
13432814	2256	3736	3453	3916	209	2755	3398	2157	2022.255	Dom.gal	NorthAmerica	H5N1	USA	1
15078251	2462	2524	3420	3916	195	2755	3398	2157	2022.419	wild.other	NorthAmerica	H5N1	USA	1
13432826	2256	3736	3453	3916	209	2755	3398	2157	2022.255	wild.gal	NorthAmerica	H5N1	USA	1
13433352	2462	3738	3420	3916	195	2755	3398	195	2022.255	Dom.gal	NorthAmerica	H5N1	USA	1
15004379	2462	3738	3420	3916	195	2755	3398	195	2022.274	Dom.ans	NorthAmerica	H5N1	USA	1
15214845	2462	3738	3420	3916	195	2755	3398	195	2022.266	wild.ans	NorthAmerica	H5N1	USA	1
14937103	2256	3736	3453	3916	209	2755	3398	2157	2022.181	wild.other	NorthAmerica	H5N1	USA	1
11897685	3403	2524	3420	3916	3113	2755	3398	2157	2022.184	Dom.unknown	NorthAmerica	H5N1	USA	1
15078254	2462	3738	3420	3916	195	2755	3398	195	2022.43	wild.other	NorthAmerica	H5N1	USA	1
11971467	2462	2524	3420	3916	195	2755	3398	2157	2022.205	Dom.gal	NorthAmerica	H5N1	USA	1
14937105	6241	4038	8437	3916	3537	2755	3398	2157	2022.167	wild.other	NorthAmerica	H5N1	USA	1
13432788	3403	2524	3226	3916	3112	2755	3398	2157	2022.255	wild.gal	NorthAmerica	H5N1	USA	1
13009636	2256	3736	3833	3916	209	2755	3398	2157	2022.23	Dom.gal	NorthAmerica	H5N1	USA	1
12567533	3403	2524	3420	3916	3113	2755	3398	2157	2022.225	Dom.gal	NorthAmerica	H5N1	USA	1
13285241	3403	2524	3388	3916	3113	2755	3398	2157	2022.244	Dom.gal	NorthAmerica	H5N1	USA	1
13052431	2462	2524	3420	3916	195	2755	3398	2157	2022.247	Dom.gal	NorthAmerica	H5N1	USA	1
9909371	3403	2524	3420	3916	3113	2755	3398	2157	2022.101	Dom.gal	NorthAmerica	H5N1	USA	1
12968817	3403	2524	3360	3916	3113	2755	3398	2157	2021.959	Dom.other	NorthAmerica	H5N1	Canada	1
13052721	2462	3738	3420	3916	195	2755	3398	195	2022.342	wild.other	NorthAmerica	H5N1	USA	1
15004391	2462	3738	3420	3916	195	2755	3398	195	2022.271	Dom.gal	NorthAmerica	H5N1	USA	1
15004378	2462	3738	3420	3916	195	2755	3398	195	2022.274	wild.gal	NorthAmerica	H5N1	USA	1
12968592	3403	2524	3360	3916	3113	2755	3398	2157	2021.959	Dom.gal	NorthAmerica	H5N1	Canada	1
13009634	3403	2524	3281	3916	3113	2755	3398	2157	2022.227	wild.gal	NorthAmerica	H5N1	USA	1
15063839	2256	3736	3453	3916	209	2755	3398	2157	2022.285	wild.other	NorthAmerica	H5N1	USA	1
14937098	4722	4055	3420	3916	3113	2755	3398	2157	2022.186	wild.other	NorthAmerica	H5N1	USA	1
11897700	3403	2524	3226	3916	3112	2755	3398	2157	2022.2	wild.gal	NorthAmerica	H5N1	USA	1
11971498	2256	3736	3833	3916	209	2755	3398	2157	2022.219	Dom.gal	NorthAmerica	H5N1	USA	1
13432800	3403	2524	3226	3916	3112	2755	3398	2157	2022.255	Dom.ans	NorthAmerica	H5N1	USA	1
15004061	3403	2524	3420	3916	194	2755	3398	2157	2022.26	Dom.ans	NorthAmerica	H5N1	USA	1
11628232	3403	2524	3281	3916	3113	2755	3398	2157	2022.137	Dom.gal	NorthAmerica	H5N1	USA	1
15214841	3403	2524	3226	3916	3112	2755	3398	2157	2022.474	wild.other	NorthAmerica	H5N1	USA	1
14937002	2256	3736	3833	3916	209	2755	3398	2157	2022.197	wild.other	NorthAmerica	H5N1	USA	1
14098917	3403	2524	3226	3916	3112	2755	3398	2157	2022.471	wild.other	NorthAmerica	H5N1	USA	1
13433412	2256	3736	3453	3916	209	2755	3398	2157	2022.258	Dom.gal	NorthAmerica	H5N1	USA	1
13285556	2462	3738	3420	3916	195	2755	3398	195	2022.252	Dom.gal	NorthAmerica	H5N1	USA	1
12567532	3403	2524	3420	3916	3113	2755	3398	2157	2022.225	Dom.ans	NorthAmerica	H5N1	USA	1
13052423	2462	2524	3420	3916	195	2755	3398	2157	2022.244	Dom.gal	NorthAmerica	H5N1	USA	1
15078250	2256	3736	3833	3916	209	2755	3398	2157	2022.395	wild.other	NorthAmerica	H5N1	USA	1
15078248	2462	3738	3420	3916	195	2755	3398	195	2022.392	Dom.other	NorthAmerica	H5N1	USA	1
11897678	3403	2524	3420	3916	3113	2755	3398	2157	2022.181	Dom.gal	NorthAmerica	H5N1	USA	1
13432605	2462	2524	3420	3916	195	2755	3398	2157	2022.255	Dom.gal	NorthAmerica	H5N1	USA	1
11971482	2462	3738	3420	3916	195	2755	3398	195	2022.216	Dom.gal	NorthAmerica	H5N1	USA	1
13433400	2256	3736	3833	3916	209	2755	3398	2157	2022.255	Dom.ans	NorthAmerica	H5N1	USA	1
15214846	3403	2524	3420	3916	3113	2755	3398	2157	2022.175	wild.ans	NorthAmerica	H5N1	USA	1
15063841	2256	3736	3453	3916	209	2755	3398	2157	2022.293	Dom.ans	NorthAmerica	H5N1	USA	1
15214839	2256	3736	3453	3916	209	2755	3398	2157	2022.159	wild.other	NorthAmerica	H5N1	USA	1
15078244	2256	3736	3833	3916	209	2755	3398	2157	2022.337	Dom.gal	NorthAmerica	H5N1	USA	1
13433388	2256	3736	3833	3916	209	2755	3398	2157	2022.255	Dom.gal	NorthAmerica	H5N1	USA	1
12968823	3403	2524	3360	3916	3113	2755	3398	2157	2021.97	Dom.gal	NorthAmerica	H5N1	Canada	1
11971487	2462	3738	3420	3916	195	2755	3398	195	2022.219	Dom.gal	NorthAmerica	H5N1	USA	1
9876777	3403	2524	3388	3916	3113	2755	3398	2157	2021.995	wild.ans	NorthAmerica	H5N1	USA	1
12691034	2462	2524	3420	3916	195	2755	3398	2157	2022.236	Dom.ans	NorthAmerica	H5N1	USA	1
15004403	2462	2524	3420	3916	195	2755	3398	2157	2022.274	Dom.gal	NorthAmerica	H5N1	USA	1
14553997	2256	3736	3833	3916	209	2755	3398	2157	2022.359	wild.other	NorthAmerica	H5N1	USA	1
15004053	2256	3736	3833	3916	209	2755	3398	2157	2022.263	Dom.ans	NorthAmerica	H5N1	USA	1
15077377	2256	3736	3453	3916	209	2755	3398	2157	2022.288	wild.other	NorthAmerica	H5N1	USA	1
11971500	3403	2524	3420	3916	194	2755	3398	2157	2022.225	Dom.gal	NorthAmerica	H5N1	USA	1
15215278	2256	3736	3833	3916	209	2755	3398	2157	2022.162	wild.ans	NorthAmerica	H5N1	USA	1
14937101	2256	3736	3453	3916	209	2755	3398	2157	2022.162	wild.other	NorthAmerica	H5N1	USA	1
15004060	3403	2524	3420	3916	194	2755	3398	2157	2022.26	Dom.gal	NorthAmerica	H5N1	USA	1
11897683	3403	2524	3420	3916	3113	2755	3398	2157	2022.184	wild.gal	NorthAmerica	H5N1	USA	1
15602898	1843	8121	3420	3916	32	2095	3398	2157	2022.699	Dom.gal	NorthAmerica	H5N4	USA	1
15063669	3403	2524	3420	3916	3113	2755	3398	2157	2022.178	wild.other	NorthAmerica	H5N1	USA	1
14533193	2256	3736	3453	3916	209	2755	3398	2157	2022.255	wild.other	NorthAmerica	H5N1	USA	1
15069397	2256	3736	3833	3916	209	2755	3398	2157	2022.241	Dom.other	NorthAmerica	H5N1	USA	1
12690589	2256	3736	3453	3916	209	2755	3398	2157	2022.236	Dom.gal	NorthAmerica	H5N1	USA	1
12968593	3403	2524	3360	3916	3113	2755	3398	2157	2021.959	Dom.ans	NorthAmerica	H5N1	Canada	1
15077374	2256	3736	3453	3916	209	2755	3398	2157	2022.244	wild.other	NorthAmerica	H5N1	USA	1
14098916	3403	2524	3226	3916	3112	2755	3398	2157	2022.477	wild.other	NorthAmerica	H5N1	USA	1
11628218	3403	2524	3420	3916	3113	2755	3398	2157	2022.121	Dom.gal	NorthAmerica	H5N1	USA	1
15078245	2256	3736	3833	3916	209	2755	3398	2157	2022.304	wild.other	NorthAmerica	H5N1	USA	1
13009652	3403	2524	3360	3916	3113	2755	3398	2157	2022.238	Dom.gal	NorthAmerica	H5N1	USA	1
14937070	2256	3736	3833	3916	209	2755	3398	2157	2022.195	wild.other	NorthAmerica	H5N1	USA	1
13009618	3403	2524	3281	3916	3113	2755	3398	2157	2022.227	Dom.ans	NorthAmerica	H5N1	USA	1
12690906	3403	2524	3360	3916	3113	2755	3398	2157	2022.236	Dom.ans	NorthAmerica	H5N1	USA	1
11628231	3403	2524	3420	3916	3113	2755	3398	2157	2022.142	wild.gal	NorthAmerica	H5N1	USA	1
15004407	2462	3738	3420	3916	195	2755	3398	195	2022.274	Dom.gal	NorthAmerica	H5N1	USA	1
15078253	2462	3738	3420	3916	195	2755	3398	195	2022.433	wild.other	NorthAmerica	H5N1	USA	1
14936999	3403	2524	3360	3916	3113	2755	3398	2157	2022.195	wild.other	NorthAmerica	H5N1	USA	1
13052720	2462	3738	3420	3916	195	2755	3398	195	2022.304	wild.other	NorthAmerica	H5N1	USA	1
179539	2131	5133	1608	6564	5332	6928	2272	838	2015.077	Dom.gal	NorthAmerica	H5N2	USA	1
64008	5643	887	6201	6287	3871	6964	640	1614	2004.5	wild.ans	NorthAmerica	H5N1	USA	1
