# Supplementary material for: Using homologous network to identify reassortment risk in H5Nx avian influenza viruses
Source: PLoS Comput Biol. 2025 Jul 22;21(7):e1013301. doi: 10.1371/journal.pcbi.1013301 (PMC12282916; doi:10.1371/journal.pcbi.1013301)
Supplement: S1 File — This ZIP archive includes the dataset and code used to reproduce the results of this study. (ZIP) [file pcbi.1013301.s012.zip › S1_File/Fig3/ChinaH5.txt]

198930	3373	2669	2886	9303	2998	2719	2417	3072	2015.247	Dom.gal	EastAsia	H5N6	China	22
698002	3473	2751	3784	3778	2831	2537	2150	2505	2018.312	Dom.gal	EastAsia	H5N6	China	20
198886	3555	2669	2890	3797	1610	2717	2418	3021	2014.926	Dom.gal	EastAsia	H5N6	China	20
199010	3555	2669	2890	3797	1610	2789	2418	3021	2014.926	Dom.gal	EastAsia	H5N6	China	20
329599	3277	2018	1744	3511	2539	2687	1799	5671	2014.816	Dom.ans	EastAsia	H5N1	China	19
198937	3555	2669	2816	3796	1610	2534	2417	3021	2015.247	Dom.ans	EastAsia	H5N6	China	19
502207	67	1065	59	3807	3120	3889	3474	3552	2018.526	wild.other	EastAsia	H5N1	China	19
697833	3454	2960	3352	3819	2675	2930	2857	2505	2018.649	Dom.gal	EastAsia	H5N6	China	19
213834	3126	2164	2173	3403	1106	3173	1374	3128	2013.271	Dom.gal	EastAsia	H5N9	China	18
198885	3555	2669	2816	3780	1610	2717	2417	3021	2014.926	Dom.gal	EastAsia	H5N6	China	18
198863	1951	2760	2611	3368	1554	2784	1260	1188	2014.959	Dom.ans	EastAsia	H5N6	China	18
277042	1453	2000	2375	3398	1612	2855	1642	2574	2016.199	Dom.gal	EastAsia	H5N6	China	15
698070	3506	3404	3156	3778	2799	2537	2240	3205	2019.142	Dom.gal	EastAsia	H5N6	China	15
255416	2284	3192	3104	9205	4729	2473	1099	1854	2015.699	Dom.gal	EastAsia	H5N6	China	14
698004	3374	2751	8216	3778	2676	7931	2153	2505	2018.468	Dom.ans	EastAsia	H5N6	China	14
697885	3376	3251	3213	9341	2675	2792	1990	2391	2018.178	Dom.gal	EastAsia	H5N6	China	14
253029	2374	3254	2064	3641	1556	1870	1642	2172	2016.082	Dom.gal	EastAsia	H5N2	China	14
181668	1951	2761	2707	3369	1680	2722	1099	1594	2013.962	Dom.gal	EastAsia	H5N6	China	14
295495	2698	2993	3033	2280	2811	2458	2096	1261	2016.989	Dom.ans	EastAsia	H5N7	China	14
199290	6274	7738	3039	3618	1749	2721	965	2172	2015.307	Dom.ans	EastAsia	H5N6	China	13
198799	3555	2669	2816	3796	1610	2789	2418	3072	2015.11	Dom.other	EastAsia	H5N6	China	13
255890	6402	2762	2531	3558	2185	2472	1571	1854	2015.699	Dom.ans	EastAsia	H5N6	China	13
10706	2554	2090	1758	2948	1548	7824	1546	2255	2006.5	Dom.ans	EastAsia	H5N1	China	13
199423	2424	7794	3103	3666	1749	2474	983	5582	2015.112	Dom.ans	EastAsia	H5N6	China	12
1760455	2688	3374	2770	3729	2498	3125	2348	2691	2020.858	wild.ans	EastAsia	H5N2	China	12
282396	2423	3254	2780	3641	1556	7168	1642	2172	2016.022	Dom.ans	EastAsia	H5N6	China	12
253031	2374	4926	2064	3641	1556	1950	1642	2172	2016.082	Dom.gal	EastAsia	H5N2	China	12
255491	6199	3254	2780	3641	1556	2297	1642	2172	2015.964	Dom.ans	EastAsia	H5N6	China	12
244524	2046	3254	2780	9252	1494	7092	1642	6105	2015.871	Dom.ans	EastAsia	H5N6	China	12
255853	1951	2000	2375	3264	1383	2394	1147	1763	2014.86	Dom.ans	EastAsia	H5N6	China	12
255420	2628	3192	3103	3711	1444	2473	1098	1854	2015.699	Dom.gal	EastAsia	H5N6	China	11
372784	6620	3323	6974	2555	2501	3213	2011	1291	2017.893	Dom.ans	EastAsia	H5N3	China	11
205118	2046	2589	3173	3370	1494	2536	1642	1676	2015.5	Dom.gal	EastAsia	H5N6	China	11
198765	1780	2589	7852	3369	1680	7261	4995	1440	2013.932	Dom.ans	EastAsia	H5N6	China	11
277041	2561	1999	2376	9314	1612	2855	1642	2172	2015.967	Dom.ans	EastAsia	H5N6	China	11
277040	2561	1999	2376	9315	1612	2855	1642	2172	2015.964	Dom.gal	EastAsia	H5N6	China	11
205140	2046	2589	3173	3370	1494	2536	1642	1676	2015.5	wild.other	EastAsia	H5N6	China	11
200272	1532	2760	2344	3435	1554	2784	1448	1188	2015.247	Dom.ans	EastAsia	H5N6	China	11
255489	1951	3192	2375	3220	1383	2855	1064	1762	2015.693	Dom.gal	EastAsia	H5N6	China	11
372787	3176	7539	7561	2605	1770	3170	2010	2079	2018.022	Dom.ans	EastAsia	H5N3	China	11
255844	2369	3191	3105	3749	1894	2211	965	2015	2015.962	Dom.ans	EastAsia	H5N6	China	11
5260457	3419	2015	2695	3729	2733	2565	2861	2691	2021.06	wild.ans	EastAsia	H5N8	China	10
372786	3229	7162	2185	7172	2813	2701	1799	747	2015.249	Dom.ans	EastAsia	H5N3	China	10
198933	3555	2669	2886	9319	2998	2719	2417	3072	2015.247	Dom.gal	EastAsia	H5N6	China	10
198934	3555	2669	2886	3665	2998	2719	2417	3072	2015.247	Dom.gal	EastAsia	H5N6	China	10
198926	3555	2669	2886	9334	2998	2719	2417	3072	2015.247	Dom.gal	EastAsia	H5N6	China	10
198924	3555	2669	2886	9351	2998	2719	2417	3072	2015.247	Dom.gal	EastAsia	H5N6	China	10
198976	3555	2669	2886	9268	2998	2719	2417	3072	2015.247	Dom.gal	EastAsia	H5N6	China	10
198927	3555	2669	2886	3748	2998	2719	2417	3072	2015.247	Dom.gal	EastAsia	H5N6	China	10
255529	5394	3192	2375	8927	1383	2211	964	5583	2015.26	Dom.ans	EastAsia	H5N6	China	10
255389	2423	3254	2780	3641	1556	2297	1642	5572	2015.964	Dom.gal	EastAsia	H5N6	China	10
131280	1719	2403	6672	6697	4439	2316	2262	1581	2011.748	wild.ans	EastAsia	H5N2	China	10
199083	5580	2759	2611	3434	1554	2783	1260	1188	2015.055	Dom.ans	EastAsia	H5N6	China	10
199065	5579	2759	2611	3434	1554	2783	1260	1188	2015.055	Dom.ans	EastAsia	H5N6	China	10
78011	6644	2392	1944	3137	2109	3090	1546	2572	2006.5	Dom.ans	EastAsia	H5N1	China	10
198782	1452	2588	2610	3371	5244	2927	1260	1114	2014.153	Dom.gal	EastAsia	H5N6	China	10
698015	3427	3637	8457	3777	3189	3259	2153	3175	2018.403	Dom.gal	EastAsia	H5N0	China	10
255417	2628	3192	3104	3711	4801	2473	1099	1854	2015.699	Dom.gal	EastAsia	H5N6	China	9
199180	6334	2762	3174	9105	1749	7782	1066	2340	2015.23	Dom.ans	EastAsia	H5N6	China	9
173482	1453	2276	2611	3267	1554	2848	1260	1189	2014.129	Dom.gal	EastAsia	H5N6	China	9
244535	2724	3190	3041	3685	1960	7344	965	2453	2015.945	Dom.gal	EastAsia	H5N6	China	9
279181	5501	1896	6025	3618	1498	1583	965	6043	2015.364	Dom.gal	EastAsia	H5N2	China	9
255428	2368	3254	3282	3749	1895	2398	983	2256	2015.959	Dom.gal	EastAsia	H5N6	China	9
199460	2424	7250	2780	9203	1829	2474	983	6229	2015.288	Dom.ans	EastAsia	H5N6	China	9
255703	2370	3255	3103	3558	1273	2472	1146	2013	2015.699	Dom.ans	EastAsia	H5N6	China	9
6760686	7369	7905	8739	3896	2803	2724	3060	6615	2021.414	Dom.gal	EastAsia	H5N6	China	9
131284	1892	2770	1530	7042	1707	7361	5867	1404	2011.748	wild.ans	EastAsia	H5N2	China	9
205110	2495	2296	6777	7170	6181	2231	2738	1920	2014.915	Dom.gal	EastAsia	H5N2	China	9
502206	3007	3587	8573	9373	2534	3001	1450	2820	2018.644	wild.other	EastAsia	H5N6	China	9
255774	1781	2681	2706	3222	1679	2855	964	1439	2015.26	Dom.ans	EastAsia	H5N6	China	8
255824	1951	2000	2375	3220	1383	2855	1064	1762	2015.866	Dom.ans	EastAsia	H5N6	China	8
315237	3007	8128	8615	3807	2486	2929	1450	2879	2017.967	Dom.gal	EastAsia	H5N6	China	8
14174306	3007	3607	3659	3807	2534	2929	1450	2879	2018.496	Dom.ans	EastAsia	H5N6	China	8
696689	2929	3516	3541	3778	2322	2537	1325	2713	2018.178	Dom.ans	EastAsia	H5N6	China	8
282397	3555	2669	2958	3616	2998	2534	1675	3072	2016.221	Dom.gal	EastAsia	H5N6	China	8
297931	3555	2669	2958	3616	2998	2534	2417	3072	2016.085	Dom.gal	EastAsia	H5N6	China	8
200283	2285	2910	2421	3617	1958	2602	1099	1935	2015.203	Dom.gal	EastAsia	H5N6	China	8
10687	2554	6325	1654	8302	1548	7897	1546	6104	2005.5	Dom.ans	EastAsia	H5N1	China	8
78019	2351	1700	1878	2770	5238	2969	1546	2338	2005.5	Dom.ans	EastAsia	H5N1	China	8
255852	1951	4754	2375	3264	1383	7930	1147	5484	2014.86	Dom.ans	EastAsia	H5N6	China	8
386927	1022	3117	2779	9069	1272	7779	1706	2011	2014.748	wild.ans	EastAsia	H5N6	China	8
200277	2152	2759	2611	3434	2388	2660	1267	1188	2015.175	Dom.ans	EastAsia	H5N6	China	8
10705	2554	2090	1654	2905	1548	2696	1676	2170	2006.5	Dom.gal	EastAsia	H5N1	China	8
224879	1453	1019	6394	3314	1554	6132	1378	1271	2013.915	Dom.ans	EastAsia	H5N2	China	8
8215688	3177	2290	2013	9406	2731	2754	2946	2693	2021.381	wild.ans	EastAsia	H5N1	China	8
255743	2370	3255	2531	3643	1273	2472	1146	1854	2015.699	Dom.ans	EastAsia	H5N6	China	8
255746	2370	3255	3103	3643	1273	2472	1146	2013	2015.699	Dom.ans	EastAsia	H5N6	China	8
177762	1452	2588	2608	8955	5397	2997	1260	1114	2014.414	wild.ans	EastAsia	H5N6	China	8
6772736	2790	3493	3324	3896	2580	2724	3060	2819	2021.581	Dom.gal	EastAsia	H5N6	China	8
292240	2371	869	3175	3616	2022	1462	4796	2014	2016.369	wild.ans	EastAsia	H5N8	China	8
10698	2675	2392	6319	3137	5392	3090	1546	2572	2005.5	Dom.gal	EastAsia	H5N1	China	8
8215689	3177	2290	2013	9409	2731	2754	2946	2693	2021.381	wild.ans	EastAsia	H5N1	China	8
255422	2369	3191	3105	3368	1894	2998	965	2015	2015.956	Dom.gal	EastAsia	H5N6	China	8
255884	1021	3191	3105	3368	1894	2998	965	2015	2015.964	Dom.ans	EastAsia	H5N6	China	8
5260467	3606	3567	3419	3896	3161	3615	3239	2962	2021.425	wild.other	EastAsia	H5N8	China	8
5260468	3606	3567	3419	3896	3161	3615	3239	2962	2021.452	wild.other	EastAsia	H5N8	China	8
203732	1861	7435	7776	3504	4803	1503	1641	6042	2014.567	Dom.ans	EastAsia	H5N2	China	8
244536	2724	3190	3041	3685	1444	7262	1199	1090	2015.945	Dom.gal	EastAsia	H5N6	China	8
278031	2422	5971	3175	3398	1678	7785	5191	5784	2016.62	Dom.gal	EastAsia	H5N6	China	7
255563	2628	3192	3104	3711	1444	2473	1098	2573	2015.693	Dom.ans	EastAsia	H5N6	China	7
255414	2628	3192	3104	3711	1444	2473	1098	2573	2015.699	Dom.gal	EastAsia	H5N6	China	7
6760681	1457	1792	1647	3879	2436	3003	3060	1109	2021.496	Dom.ans	EastAsia	H5N6	China	7
138602	5313	5127	1855	3177	1569	3239	1787	740	2006.203	Dom.ans	EastAsia	H5N1	China	7
131282	6493	2770	6316	2030	1707	2484	1949	1581	2011.748	wild.ans	EastAsia	H5N2	China	7
199220	6469	2762	3174	9304	1444	7861	1066	2340	2015.304	Dom.ans	EastAsia	H5N6	China	7
697946	2929	7726	1977	3779	1598	2537	1324	1399	2018.989	Dom.ans	EastAsia	H5N0	China	7
4071931	2422	6203	3175	3398	1894	2999	1707	2173	2016.331	Dom.gal	EastAsia	H5N6	China	7
272740	6473	3190	3389	9317	5698	7522	1199	2172	2016.803	Dom.ans	EastAsia	H5N6	China	7
200275	2156	7534	2530	3436	2018	2660	1571	3141	2015.175	Dom.ans	EastAsia	H5N6	China	7
217879	3325	2406	8488	7705	2544	994	1961	1921	2016.153	wild.ans	EastAsia	H5N8	China	7
198822	5581	2494	2610	3183	1554	2850	1447	1189	2014.041	Dom.ans	EastAsia	H5N6	China	7
198816	5777	2494	2610	3183	1554	2850	1447	1189	2014.041	Dom.ans	EastAsia	H5N6	China	7
198814	5483	4925	2610	3183	1554	2850	1447	1189	2014.153	Dom.ans	EastAsia	H5N6	China	7
179644	5678	2494	2610	3183	1554	2850	1447	1189	2014.342	wild.ans	EastAsia	H5N6	China	7
217939	1860	2494	2610	3183	1554	2850	1447	1189	2014.153	wild.ans	EastAsia	H5N6	China	7
9321	2833	2085	2423	2871	1488	8279	1410	1111	2005.5	wild.ans	EastAsia	H5N1	China	7
9316	2833	2085	2423	2871	1488	3156	1410	1111	2005.5	wild.other	EastAsia	H5N1	China	7
9315	2833	2085	2423	2871	1488	3156	1410	1111	2005.5	wild.ans	EastAsia	H5N1	China	7
217933	6969	6896	1862	6932	2504	7766	1791	923	2013.984	wild.ans	EastAsia	H5N3	China	7
502202	3007	3563	3660	3820	2579	2793	1450	2879	2018.025	wild.other	EastAsia	H5N6	China	7
697903	3517	3444	3261	3761	2308	2856	1508	3074	2019.068	Dom.gal	EastAsia	H5N6	China	7
282394	2422	1795	3175	3398	1894	2999	1707	2173	2016.383	Dom.ans	EastAsia	H5N6	China	7
205137	2046	2589	3173	3370	1494	2536	1642	1676	2014.915	wild.other	EastAsia	H5N6	China	7
4071930	3571	2578	3151	3665	3080	2718	2417	3072	2016.749	Dom.gal	EastAsia	H5N6	China	7
203736	1780	1417	5929	3504	1064	1947	1516	1855	2014.567	Dom.gal	EastAsia	H5N2	China	7
182062	1701	2761	2707	3469	1611	7597	5133	1440	2013.948	Dom.gal	EastAsia	H5N6	China	7
11633614	3274	2927	2699	3889	2732	2961	3395	1579	2021.967	wild.ans	EastAsia	H5N1	China	7
208839	1702	2589	2781	3399	4291	2602	5134	1594	2014.219	Dom.ans	EastAsia	H5N6	China	7
255876	2369	3191	3105	3368	1894	2998	965	2015	2015.964	Dom.ans	EastAsia	H5N6	China	7
255839	4934	3191	3105	3368	1894	2998	965	2015	2015.959	Dom.ans	EastAsia	H5N6	China	7
255426	2369	3191	3105	3368	1894	2998	965	2015	2015.959	Dom.gal	EastAsia	H5N6	China	7
698008	3427	3637	3479	3819	3189	3059	2803	3175	2018.959	Dom.ans	EastAsia	H5N6	China	7
200268	2284	2978	2919	3618	1749	2296	1006	2171	2014.959	Dom.ans	EastAsia	H5N6	China	7
179645	1453	2276	2610	3225	1554	2849	1448	1271	2014.318	Dom.gal	EastAsia	H5N6	China	7
177761	1453	2276	2610	3225	1554	2849	1448	1271	2014.332	Dom.other	EastAsia	H5N6	China	7
1937884	3597	3620	3419	3896	3161	3452	3043	2962	2020.858	wild.ans	EastAsia	H5N8	China	7
1822595	3603	3639	3387	3896	3161	3452	3060	2962	2020.858	wild.ans	EastAsia	H5N8	China	7
203737	1780	2483	7909	3504	1064	1947	1516	1855	2014.567	Dom.gal	EastAsia	H5N2	China	7
11208199	1538	1793	2687	3874	2767	3338	3266	2851	2021.921	Dom.ans	EastAsia	H5N6	China	7
96863	5491	974	7671	3184	1018	6851	5342	2227	2011.085	Dom.ans	EastAsia	H5N1	China	7
198909	1532	2760	2611	3435	1554	2784	4865	1188	2014.959	Dom.ans	EastAsia	H5N6	China	7
255587	2628	3192	3104	3711	1561	2473	1098	2573	2015.693	Dom.ans	EastAsia	H5N6	China	6
182086	1701	2761	2707	3469	1680	2722	1099	1440	2013.94	Dom.gal	EastAsia	H5N6	China	6
12572664	3423	2117	2604	3890	2732	2962	3396	3044	2021.899	wild.ans	EastAsia	H5N1	China	6
698071	3506	3516	8463	3778	2322	3448	4798	6393	2019.142	Dom.gal	EastAsia	H5N2	China	6
205963	5012	2277	7311	3371	5396	2997	1260	4664	2014.953	Dom.ans	EastAsia	H5N6	China	6
203749	1780	2909	2920	3504	1610	2295	1517	1764	2014.567	Dom.gal	EastAsia	H5N6	China	6
198774	3575	1410	2846	3689	1888	3760	2769	2096	2013.932	Dom.ans	EastAsia	H5N1	China	6
199239	2221	2771	2531	3510	2185	3549	1571	6775	2014.962	Dom.ans	EastAsia	H5N1	China	6
199154	2378	2771	2531	3478	2185	3548	1571	3192	2014.921	Dom.gal	EastAsia	H5N1	China	6
243348	2221	2771	2531	3510	2185	3549	1571	6783	2015.493	wild.other	EastAsia	H5N1	China	6
199164	2378	2771	2531	3478	2185	3548	1571	3192	2015.205	Dom.gal	EastAsia	H5N1	China	6
199060	2288	2771	2531	3510	2185	3549	1571	3169	2015.022	wild.other	EastAsia	H5N1	China	6
266437	2288	2771	2531	3510	2185	8647	1571	3169	2015.159	Dom.gal	EastAsia	H5N1	China	6
212421	2428	2771	2531	3539	2318	3549	1571	3156	2015.096	wild.other	EastAsia	H5N1	China	6
199261	2288	2771	2531	3510	2256	3549	1571	3183	2014.973	Dom.gal	EastAsia	H5N1	China	6
221725	2491	2771	2531	3588	2317	3549	1571	3183	2015.416	Dom.gal	EastAsia	H5N1	China	6
199062	2428	2771	2531	8953	2318	8007	1571	3156	2015.022	wild.other	EastAsia	H5N6	China	6
697879	3564	3299	2235	3589	1541	3716	2768	1564	2018.178	Dom.ans	EastAsia	H5N1	China	6
1939617	3606	3588	3419	3895	3161	3452	3193	2962	2020.861	wild.other	EastAsia	H5N8	China	6
977599	3600	3491	3419	9413	3161	3615	3193	3064	2020.97	Dom.ans	EastAsia	H5N8	China	6
2555536	3606	3640	3419	3887	3161	3615	3193	2962	2020.874	wild.other	EastAsia	H5N8	China	6
5260452	3593	3491	3224	3865	3161	3593	3193	6658	2021.052	wild.ans	EastAsia	H5N8	China	6
14824122	3606	3588	3419	3895	3161	3452	3193	2962	2020.858	wild.ans	EastAsia	H5N8	China	6
5260463	3603	3620	3386	3887	3161	3452	3193	2962	2020.858	wild.ans	EastAsia	H5N8	China	6
4072009	2422	4602	3175	3762	4493	2723	963	6784	2016.749	Dom.gal	EastAsia	H5N6	China	6
199036	2285	2910	3040	3617	1958	2602	1099	1935	2015.203	Dom.gal	EastAsia	H5N6	China	6
205120	1953	7424	2779	3220	1383	7929	1064	5581	2015.5	Dom.ans	EastAsia	H5N6	China	6
699429	2929	3516	3540	3778	2322	2537	1325	2713	2018.099	Dom.gal	EastAsia	H5N6	China	6
707523	2929	3516	3541	3778	2322	2537	1325	2713	2018.099	Dom.ans	EastAsia	H5N6	China	6
198767	4711	2761	2990	9228	1680	2721	1200	1763	2013.932	Dom.ans	EastAsia	H5N6	China	6
707663	3287	2920	2678	3533	2275	1888	2807	6266	2016.962	Dom.ans	EastAsia	H5N8	China	6
707660	3287	2920	2678	3533	2275	2392	2807	2601	2017.91	Dom.ans	EastAsia	H5N6	China	6
697986	2930	3562	3745	3819	2429	3002	2803	2772	2018.729	Dom.gal	EastAsia	H5N6	China	6
707524	6801	3539	3454	3819	2437	7932	1261	2575	2018.099	Dom.ans	EastAsia	H5N6	China	6
63581	2831	2279	6124	2870	2015	3204	1606	1592	2007.304	wild.other	EastAsia	H5N1	China	6
707501	3008	3587	8599	9367	5946	3001	1450	2820	2017.838	Dom.ans	EastAsia	H5N6	China	6
697834	3517	3444	3155	3761	2308	2856	1508	3074	2018.984	Dom.gal	EastAsia	H5N6	China	6
14822357	3593	3491	3418	3870	3161	3410	3060	2992	2021.189	wild.ans	EastAsia	H5N8	China	6
3205004	3237	2917	2903	2606	1059	2862	1530	1878	2018.94	wild.ans	EastAsia	H5N2	China	6
234679	5961	7516	7929	9104	5314	2471	983	5688	2015.137	wild.other	EastAsia	H5N6	China	6
10798	2878	3126	1814	2991	1889	8328	1812	2090	2006.5	Dom.gal	EastAsia	H5N1	China	6
255492	1781	2681	2706	3222	1679	2211	964	1439	2014.866	Dom.ans	EastAsia	H5N6	China	6
10708	2554	2090	1654	2947	1548	2696	1676	1933	2006.5	Dom.gal	EastAsia	H5N1	China	6
10728	2554	2090	1654	2988	1548	2696	1676	2007	2006.5	Dom.gal	EastAsia	H5N1	China	6
255467	2368	2762	3282	3749	1895	2398	1379	2256	2015.959	Dom.gal	EastAsia	H5N6	China	6
64856	2487	1697	1751	2441	1435	2832	2080	5783	2005.5	Dom.ans	EastAsia	H5N1	China	6
11208195	5396	6202	7301	3896	2767	3257	3080	2850	2021.918	Dom.ans	EastAsia	H5N6	China	6
64892	5706	5771	2425	2769	1380	8329	1294	1851	2005.5	wild.ans	EastAsia	H5N1	China	6
78012	5782	1595	2425	2769	1380	8278	1294	1851	2005.5	Dom.ans	EastAsia	H5N1	China	6
182061	1453	6973	2540	3225	5146	2927	1448	1189	2013.945	Dom.gal	EastAsia	H5N6	China	6
10701	2675	2392	6783	3137	5552	3090	1675	2572	2006.5	Dom.ans	EastAsia	H5N1	China	6
291	2880	2280	2423	8619	5460	3155	1410	1433	2005.5	wild.ans	EastAsia	H5N1	China	6
11208193	3607	3639	3452	3896	3161	7786	3060	2850	2021.797	Dom.ans	EastAsia	H5N6	China	6
11208194	3607	5709	8395	3896	3161	3257	3060	2850	2021.795	Dom.ans	EastAsia	H5N6	China	6
203740	1780	2909	2920	3504	1610	2295	1517	5485	2014.567	Dom.ans	EastAsia	H5N6	China	6
203746	5294	1354	2609	3400	1748	2996	1197	1114	2014.885	Dom.ans	EastAsia	H5N6	China	6
8518268	1538	1793	2687	3897	2767	3338	3266	2851	2021.975	Dom.gal	EastAsia	H5N6	China	6
200427	2724	7533	7281	3436	1331	6592	5454	3141	2015.175	Dom.ans	EastAsia	H5N2	China	6
699204	2736	3181	3323	3781	2379	2661	4342	2711	2017.893	Dom.gal	EastAsia	H5N6	China	6
6772898	3606	3640	8125	3898	6409	3118	3266	2962	2021.581	Dom.ans	EastAsia	H5N6	China	5
707503	3328	2919	2677	3534	6143	1888	2511	2552	2017.838	Dom.ans	EastAsia	H5N8	China	5
292497	2943	2689	2676	3502	2545	1462	2446	2492	2016.369	wild.ans	EastAsia	H5N8	China	5
255822	2562	3193	3039	3431	1494	7860	1100	6391	2015.964	Dom.ans	EastAsia	H5N6	China	5
283704	4806	2590	3040	9232	1959	2791	1571	5389	2015.707	Dom.ans	EastAsia	H5N6	China	5
213833	3070	7061	2173	3403	1106	3173	1374	3128	2013.271	Dom.gal	EastAsia	H5N9	China	5
14822549	3607	3640	3419	3895	3161	3486	3193	2962	2021.375	wild.ans	EastAsia	H5N8	China	5
14836026	3606	3620	3320	3887	3161	3615	3193	2962	2020.869	wild.ans	EastAsia	H5N8	China	5
14778363	3600	3521	3419	9423	3161	3593	3193	3064	2020.899	wild.unknown	EastAsia	H5N8	China	5
5260417	3607	3640	3419	3895	3161	3486	3193	2962	2021.37	wild.other	EastAsia	H5N8	China	5
14819900	3607	3620	3320	3895	3161	8640	3193	2962	2021.189	wild.ans	EastAsia	H5N8	China	5
14836086	3603	3620	8282	3895	3161	3536	3193	2962	2020.874	wild.ans	EastAsia	H5N8	China	5
14770163	3600	3521	3419	3879	3161	3593	3193	3064	2020.997	wild.other	EastAsia	H5N8	China	5
8215653	3607	3640	3419	3895	3161	3486	3193	2962	2021.367	wild.ans	EastAsia	H5N8	China	5
14822756	3607	3640	3419	3895	3161	3486	3193	2962	2021.378	wild.ans	EastAsia	H5N8	China	5
218202	2285	2910	3040	3617	1958	2602	1099	1935	2015.479	wild.ans	EastAsia	H5N6	China	5
10683	2997	2499	1946	3075	1551	2970	1607	5576	2005.5	Dom.gal	EastAsia	H5N1	China	5
14174187	3066	3587	8598	9386	2534	3057	1450	2820	2019.627	Dom.gal	EastAsia	H5N6	China	5
14174436	3066	3587	3660	9385	6077	3057	1450	6540	2019.627	wild.other	EastAsia	H5N6	China	5
244526	2059	1093	1198	3182	1399	2786	2458	1335	2015.888	Dom.ans	EastAsia	H5N6	China	5
203728	2287	1017	2704	3539	1325	8623	1571	6770	2014.967	Dom.ans	EastAsia	H5N1	China	5
10703	2554	2090	1654	2905	1548	2696	1676	2338	2005.5	Dom.ans	EastAsia	H5N1	China	5
200424	2156	7432	2530	3436	2018	3549	1571	3141	2015.175	Dom.ans	EastAsia	H5N1	China	5
707465	2931	3517	3454	3819	5767	2930	5192	2659	2018.649	Dom.ans	EastAsia	H5N6	China	5
697989	3484	3312	3745	3819	2429	3450	2803	3212	2018.729	Dom.gal	EastAsia	H5N0	China	5
697985	3484	3312	3745	3819	2429	3002	2803	3212	2018.729	Dom.gal	EastAsia	H5N6	China	5
199230	2047	3364	2671	9251	5246	2721	1065	1763	2015.304	Dom.ans	EastAsia	H5N6	China	5
208832	6551	1899	2847	3219	1400	1216	2376	6033	2013.94	Dom.ans	EastAsia	H5N8	China	5
378249	3185	3132	2970	2604	1844	3112	2009	963	2017.849	wild.unknown	EastAsia	H5N3	China	5
502208	3007	3607	3659	3807	2486	2929	1381	2879	2018.447	wild.other	EastAsia	H5N6	China	5
10679	2997	7613	1946	3075	1551	2970	1607	2090	2005.5	Dom.ans	EastAsia	H5N1	China	5
3161955	3237	2917	2903	2606	1059	2862	1530	1878	2019.038	wild.ans	EastAsia	H5N2	China	5
3228312	3237	2917	2903	2606	1059	2862	1530	1878	2018.981	wild.ans	EastAsia	H5N2	China	5
3204257	3237	2917	2903	2606	1059	2862	1530	1878	2018.967	wild.ans	EastAsia	H5N2	China	5
182066	1533	7066	2706	8892	1611	1931	4799	1594	2013.962	Dom.ans	EastAsia	H5N6	China	5
15435500	3593	3491	3224	3865	3161	3593	6576	2992	2021.055	wild.other	EastAsia	H5N8	China	5
131281	1719	2403	6262	6826	4376	2316	2262	4818	2011.748	wild.ans	EastAsia	H5N2	China	5
14770166	1793	2776	2525	3729	2733	2565	2861	2691	2020.893	wild.ans	EastAsia	H5N8	China	5
78003	2553	1699	1749	2233	1435	2761	4614	2009	2005.5	Dom.gal	EastAsia	H5N1	China	5
78002	2553	1699	1749	2233	1435	2761	4846	5580	2005.5	Dom.gal	EastAsia	H5N1	China	5
78010	2552	1698	1748	7640	1435	2761	1225	5687	2005.5	Dom.gal	EastAsia	H5N1	China	5
78007	2552	1698	1748	7478	1435	2761	1225	2009	2005.5	Dom.gal	EastAsia	H5N1	China	5
64855	2487	1697	1751	2441	1435	2832	1292	5782	2005.5	Dom.ans	EastAsia	H5N1	China	5
707493	2422	1795	3227	3664	2023	2395	1707	2452	2017.044	Dom.ans	EastAsia	H5N6	China	5
4072173	2422	1795	3227	3664	2023	2395	1707	2452	2016.833	Dom.gal	EastAsia	H5N6	China	5
699454	2422	1795	3227	3664	2023	2395	1707	2452	2016.986	Dom.gal	EastAsia	H5N6	China	5
707517	2422	1795	3227	3664	2023	2395	1707	2452	2016.986	Dom.ans	EastAsia	H5N6	China	5
96861	1455	1690	1875	3184	1063	3622	1377	1115	2011.085	Dom.ans	EastAsia	H5N1	China	5
255850	1453	6423	2610	3225	1554	2849	1378	4916	2015.263	Dom.ans	EastAsia	H5N6	China	5
255845	2368	3254	3282	3749	1895	2398	4552	2256	2015.962	Dom.ans	EastAsia	H5N6	China	5
151694	3113	3196	2465	3180	2315	3422	1854	2397	2007.581	Dom.ans	EastAsia	H5N1	China	5
8215687	3607	3640	3419	3895	3161	3486	3080	2962	2021.373	wild.other	EastAsia	H5N8	China	5
12416	5424	5882	6449	6035	5106	6449	1272	611	2005.5	Dom.ans	EastAsia	H5N2	China	5
11208196	3606	5969	8126	3898	1454	3118	3266	4660	2021.915	Dom.ans	EastAsia	H5N6	China	4
6757629	6707	6204	3324	3888	2580	2724	3266	2819	2021.162	Dom.ans	EastAsia	H5N6	China	4
502201	3385	2919	2677	3686	1894	2396	2511	2552	2018.005	wild.other	EastAsia	H5N6	China	4
502205	3385	2919	2677	3686	1894	2396	2511	2552	2018.427	wild.other	EastAsia	H5N6	China	4
94332	1627	1092	5556	3073	1772	8274	1896	2815	2009.038	Dom.ans	EastAsia	H5N1	China	4
198880	3267	2373	2887	3468	1951	2720	2676	2938	2015.203	Dom.gal	EastAsia	H5N6	China	4
200819	3267	2373	2887	3468	1951	2720	2676	2938	2015.107	Dom.gal	EastAsia	H5N6	China	4
200286	3267	2373	2887	3468	1951	2720	2676	2938	2015.282	Dom.ans	EastAsia	H5N6	China	4
14174522	2835	3515	2827	3776	2730	8008	1708	2712	2018.258	wild.other	EastAsia	H5N6	China	4
292175	2943	2689	2676	3310	2545	1462	2358	2492	2016.366	wild.ans	EastAsia	H5N8	China	4
266822	2943	2689	2676	3310	2545	1462	2447	2492	2017.148	wild.other	EastAsia	H5N8	China	4
224716	2943	2689	2676	3310	2545	1462	5994	2492	2016.358	wild.ans	EastAsia	H5N8	China	4
224746	2943	2689	2676	3310	2545	1462	2447	2492	2016.358	wild.other	EastAsia	H5N8	China	4
266824	2943	2689	2676	3310	2545	1462	2358	2492	2017.175	wild.ans	EastAsia	H5N8	China	4
292326	2943	2689	2676	3310	2545	1462	2357	2492	2016.53	wild.other	EastAsia	H5N8	China	4
292496	2943	7167	2676	3310	2545	1462	2447	2492	2016.366	wild.ans	EastAsia	H5N8	China	4
266820	2943	2689	2676	3310	2545	1462	2357	2492	2017.148	wild.ans	EastAsia	H5N8	China	4
224744	2943	2689	2676	3310	2545	1462	2357	2492	2016.361	wild.other	EastAsia	H5N8	China	4
224745	2943	2689	2676	3310	2545	1462	2358	2492	2016.361	wild.other	EastAsia	H5N8	China	4
224747	2943	2689	2593	3310	2545	1462	2632	2492	2016.366	wild.other	EastAsia	H5N8	China	4
224729	2943	2689	2676	3310	2545	1462	2447	2492	2016.366	wild.ans	EastAsia	H5N8	China	4
292185	2943	2689	2676	3310	2545	1462	2358	2492	2016.53	wild.other	EastAsia	H5N8	China	4
266821	2943	2689	2676	3310	2545	1462	2447	2492	2017.148	wild.ans	EastAsia	H5N8	China	4
224752	2943	2689	2593	3310	2545	1462	6090	2492	2016.369	wild.other	EastAsia	H5N8	China	4
224742	2943	2689	2676	3310	2545	1462	2357	2492	2016.331	wild.other	EastAsia	H5N8	China	4
224707	2943	2689	2676	3310	2545	1462	2632	2492	2016.361	wild.ans	EastAsia	H5N8	China	4
224748	2943	2689	2593	3310	2545	1462	6044	2492	2016.366	wild.other	EastAsia	H5N8	China	4
224715	2943	2689	2676	3310	2545	1462	2447	2492	2016.358	wild.ans	EastAsia	H5N8	China	4
224740	2943	2689	2676	3310	2545	1462	2446	2492	2016.369	wild.ans	EastAsia	H5N8	China	4
14836079	3585	3489	3320	3837	3161	3134	2973	2934	2020.874	wild.ans	EastAsia	H5N8	China	4
14823812	3585	3489	3320	3837	3161	3134	2973	2934	2020.855	wild.ans	EastAsia	H5N8	China	4
10727	2554	2090	1654	2987	1548	2696	1676	2007	2005.5	Dom.ans	EastAsia	H5N1	China	4
10800	2554	2090	1654	2988	1548	2696	1676	2007	2005.5	Dom.gal	EastAsia	H5N1	China	4
10724	2554	2090	1654	2987	1548	2696	1676	2091	2005.5	Dom.ans	EastAsia	H5N1	China	4
10719	2554	2090	1654	2987	1548	2696	1676	2007	2005.5	Dom.gal	EastAsia	H5N1	China	4
503024	6594	1794	3322	9289	5766	2537	1198	2518	2017.723	Dom.ans	EastAsia	H5N6	China	4
143941	7247	7065	2194	3508	5393	8768	5418	6721	2011.855	Dom.ans	EastAsia	H5N1	China	4
151695	3058	5710	2465	3180	2315	3422	1854	2397	2008.5	Dom.ans	EastAsia	H5N1	China	4
10730	2351	2393	1945	3137	2183	3090	1969	1852	2006.5	Dom.ans	EastAsia	H5N1	China	4
201371	1953	7518	2779	3780	1272	7595	5419	5284	2015.189	Dom.ans	EastAsia	H5N6	China	4
201005	2377	1151	2845	3621	1381	3734	1576	2016	2015.359	wild.other	EastAsia	H5N1	China	4
201010	2377	1151	2845	3621	1381	3734	1576	1939	2015.359	wild.other	EastAsia	H5N1	China	4
9920	6465	1501	1981	2283	1148	2367	1673	909	2005.5	Dom.ans	EastAsia	H5N1	China	4
9918	2488	1501	1981	2734	1148	2367	1673	909	2005.5	Dom.ans	EastAsia	H5N1	China	4
9917	2488	5840	1981	2734	1148	2367	1673	909	2005.5	Dom.gal	EastAsia	H5N1	China	4
255470	1781	2681	2706	3222	1679	2211	964	1439	2015.26	Dom.gal	EastAsia	H5N6	China	4
234671	1255	2173	2280	3469	1271	2535	4627	1186	2014.685	Dom.other	EastAsia	H5N6	China	4
182060	5484	7251	2706	8993	1679	7260	1641	1674	2013.942	Dom.gal	EastAsia	H5N6	China	4
208841	2643	2296	2781	8890	1400	6055	2376	5859	2014.855	Dom.ans	EastAsia	H5N8	China	4
697983	3413	3357	3077	9374	2179	3016	1929	3178	2018.89	Dom.gal	EastAsia	H5N0	China	4
63521	1648	6882	6986	3177	1823	3239	1677	6280	2007.025	wild.other	EastAsia	H5N1	China	4
12572662	7241	2211	2699	3889	2732	2961	3395	3068	2022.011	Dom.ans	EastAsia	H5N1	China	4
11633616	3326	2211	2699	3889	2732	2961	3395	3068	2021.967	wild.ans	EastAsia	H5N1	China	4
205962	5086	2680	2608	3314	4674	2996	4628	4737	2014.953	Dom.ans	EastAsia	H5N6	China	4
369829	2069	5213	6162	3184	2125	3547	1268	5168	2011.921	Dom.ans	EastAsia	H5N1	China	4
12572659	3178	2291	2014	3874	2731	2753	3146	2694	2022.025	Dom.ans	EastAsia	H5N1	China	4
12572654	3178	2291	2014	3874	2731	2753	3146	2694	2021.934	Dom.ans	EastAsia	H5N1	China	4
244527	2059	1093	1198	9070	1399	2786	2522	1335	2015.888	Dom.ans	EastAsia	H5N6	China	4
198917	1860	2494	2610	3183	1554	2850	1447	1271	2015.247	Dom.gal	EastAsia	H5N6	China	4
3896	1392	714	5916	6828	914	1832	1018	701	2001.5	Dom.ans	EastAsia	H5N1	China	4
143949	3492	1152	2279	9048	1104	3516	1188	1190	2011.866	Dom.ans	EastAsia	H5N1	China	4
11208197	1538	1793	7470	3888	2767	8443	6720	2851	2021.915	Dom.ans	EastAsia	H5N6	China	4
203745	5295	7264	2609	3400	1748	2996	1197	1114	2014.885	Dom.ans	EastAsia	H5N6	China	4
253032	2348	1353	1161	3181	1399	1950	2458	1494	2016.082	Dom.gal	EastAsia	H5N2	China	4
253030	2348	1093	1161	3181	1399	1870	2522	4814	2016.082	Dom.gal	EastAsia	H5N2	China	4
9929	6394	1595	7059	8127	1380	7478	4776	5481	2005.5	Dom.gal	EastAsia	H5N1	China	4
8215663	3607	3640	3419	3895	3161	3593	2973	2962	2021.373	wild.other	EastAsia	H5N8	China	4
14835963	3606	8129	3321	3887	3161	3593	6649	2962	2020.861	wild.ans	EastAsia	H5N8	China	4
2555541	3606	3620	8281	3887	3161	3614	3043	2962	2020.874	wild.ans	EastAsia	H5N8	China	4
6914131	1457	6321	1647	3879	2436	8150	3193	1109	2021.438	Dom.gal	EastAsia	H5N6	China	3
6760682	1457	1792	1647	3879	2436	3003	3193	1109	2021.496	Dom.gal	EastAsia	H5N6	China	3
502203	7179	2919	5594	3534	2022	7784	2511	2552	2018.068	wild.other	EastAsia	H5N6	China	3
696740	3328	2919	2677	3534	5765	7263	2511	2552	2017.838	Dom.ans	EastAsia	H5N6	China	3
94330	1627	1092	2379	8460	4830	1046	1896	2815	2009.038	Dom.ans	EastAsia	H5N5	China	3
139386	1626	2010	2379	2951	1347	1046	1896	2848	2010.019	Dom.gal	EastAsia	H5N5	China	3
292187	2943	2689	2676	3310	2545	6377	2446	2492	2016.366	wild.ans	EastAsia	H5N8	China	3
5260416	3600	3521	3419	3879	3161	3593	6681	3064	2021.142	wild.other	EastAsia	H5N8	China	3
5260465	3600	3521	3419	3879	3161	3593	3193	3064	2021.068	wild.other	EastAsia	H5N8	China	3
5260444	3600	3521	3419	3879	3161	3452	3193	3064	2021.184	Dom.ans	EastAsia	H5N8	China	3
5260466	3600	3521	3419	3879	3161	3452	3193	3064	2021.142	wild.other	EastAsia	H5N8	China	3
5260469	3600	3521	3419	3879	3161	3593	3193	3064	2021.068	wild.ans	EastAsia	H5N8	China	3
5260464	3600	3521	3419	3879	3161	3615	3193	3064	2021.06	wild.other	EastAsia	H5N8	China	3
5260458	3600	3521	3419	3879	3161	8502	3193	3064	2021.06	wild.ans	EastAsia	H5N8	China	3
5260460	3600	3521	3419	3879	3161	3536	3193	3064	2021.06	wild.ans	EastAsia	H5N8	China	3
14174437	3065	3587	3661	3794	2487	3058	1579	2878	2019.627	wild.other	EastAsia	H5N6	China	3
198764	7274	6320	2844	9293	5143	3707	1445	1677	2013.932	Dom.ans	EastAsia	H5N1	China	3
203730	2743	966	2705	3511	1676	3695	1445	1272	2014.567	Dom.ans	EastAsia	H5N1	China	3
203754	2743	966	2705	3511	1676	3695	1445	1272	2014.567	Dom.other	EastAsia	H5N1	China	3
64894	2554	1701	6590	8303	1490	2969	5308	6435	2005.5	wild.ans	EastAsia	H5N1	China	3
503027	2287	1794	2704	3540	1270	2537	4994	5286	2017.723	Dom.ans	EastAsia	H5N6	China	3
295492	3141	7338	6952	9039	2275	6939	5995	2689	2016.948	wild.ans	EastAsia	H5N8	China	3
278026	6472	7673	8284	9253	1960	7598	1199	2453	2016.164	Dom.gal	EastAsia	H5N6	China	3
10769	2787	1893	2424	8663	1489	2974	1474	1270	2006.5	wild.gal	EastAsia	H5N1	China	3
171296	2377	1151	2845	3621	1381	3734	1576	2016	2015.011	wild.ans	EastAsia	H5N1	China	3
171141	2377	1151	2845	3621	1381	3734	1576	2016	2015.008	wild.ans	EastAsia	H5N1	China	3
94331	1627	4605	7107	2951	4756	3241	1896	2848	2008.954	Dom.ans	EastAsia	H5N1	China	3
292341	3236	2851	2246	3614	2344	1971	2805	2603	2017.37	wild.ans	EastAsia	H5N8	China	3
292340	3236	2851	2246	3614	2344	1971	2805	2603	2017.364	wild.ans	EastAsia	H5N8	China	3
292334	3236	2851	2246	3614	2344	1971	2805	2603	2017.373	wild.ans	EastAsia	H5N8	China	3
292476	3236	2851	2246	3614	2344	1971	2806	2603	2017.37	wild.ans	EastAsia	H5N8	China	3
292477	3236	2851	2246	3614	2344	1971	2805	2603	2017.285	wild.other	EastAsia	H5N8	China	3
292479	3236	2851	2246	3614	2344	1971	2806	2603	2017.466	wild.ans	EastAsia	H5N8	China	3
14174476	3065	3587	3661	3794	2487	3058	1579	2878	2019.63	wild.other	EastAsia	H5N6	China	3
24623	2877	2840	2461	3305	1822	3238	1677	2656	2006.5	Dom.ans	EastAsia	H5N1	China	3
78023	2926	6875	7362	2904	1669	3041	1473	5008	2006.5	wild.other	EastAsia	H5N1	China	3
77978	6844	6979	7361	2904	1669	3041	1473	5195	2006.5	wild.ans	EastAsia	H5N1	China	3
77980	2926	6978	7270	2904	1669	3041	1473	5196	2006.5	wild.ans	EastAsia	H5N1	China	3
200822	2285	2910	3040	9269	1959	2602	1065	6331	2015.534	Dom.ans	EastAsia	H5N6	China	3
372785	7071	2702	2182	7381	2400	8201	5664	2072	2018.175	Dom.ans	EastAsia	H5N3	China	3
181666	5176	7324	7213	8814	4802	6892	1099	5011	2013.942	Dom.gal	EastAsia	H5N6	China	3
2820480	3355	2015	2525	3729	2685	2565	2861	2691	2020.79	wild.ans	EastAsia	H5N8	China	3
2820250	3355	2015	2525	3729	2685	2565	2861	2691	2020.787	wild.ans	EastAsia	H5N8	China	3
84854	2829	1796	1998	2556	1322	2831	1966	2093	2008.915	Dom.gal	EastAsia	H5N1	China	3
129980	4950	2008	2765	2556	1690	6236	1714	1253	2009.581	Dom.ans	EastAsia	H5N2	China	3
237552	1792	1260	7484	8813	4753	6170	2199	2877	2013.142	Dom.gal	EastAsia	H5N8	China	3
167178	1792	1260	7312	8812	4829	6056	2199	2877	2013.312	Dom.ans	EastAsia	H5N8	China	3
203741	1861	6764	7684	9041	1272	2393	5338	5388	2014.732	Dom.ans	EastAsia	H5N6	China	3
203743	2643	1354	2921	3217	1634	2393	2376	1912	2014.732	Dom.ans	EastAsia	H5N6	China	3
77988	6532	6654	6338	8458	4946	7975	5307	2255	2005.5	Dom.gal	EastAsia	H5N1	China	3
4036	2350	5723	6183	8125	1268	2639	4616	1761	2004.5	Dom.gal	EastAsia	H5N1	China	3
278205	3534	2669	7907	9204	2999	7443	1004	3071	2016.03	Dom.other	EastAsia	H5N6	China	3
503036	1323	2277	2280	3311	1271	3639	1201	1187	2015.016	wild.ans	EastAsia	H5N1	China	3
221716	2627	6205	3176	3762	5558	2603	4583	6438	2016.5	Dom.ans	EastAsia	H5N6	China	3
63441	3113	3196	1542	3028	5240	8372	2197	2813	2007.748	Dom.gal	EastAsia	H5N1	China	3
15651	2062	1332	1846	2439	1145	2008	1172	1113	2003.5	Dom.ans	EastAsia	H5N1	China	3
77979	2833	6876	7170	8252	5139	3094	1226	1111	2005.5	wild.ans	EastAsia	H5N1	China	3
131283	4675	4683	1793	2030	6078	2484	4941	570	2011.748	wild.other	EastAsia	H5N2	China	3
10690	2878	3126	1814	8506	1825	8231	1607	2655	2006.5	Dom.ans	EastAsia	H5N1	China	3
3899	5410	712	1435	6827	914	6968	4470	4148	2001.5	Dom.ans	EastAsia	H5N1	China	3
369828	1455	4461	6481	3184	1105	3547	1377	4739	2011.921	Dom.ans	EastAsia	H5N1	China	3
283967	2285	2590	3040	3642	1959	2602	1201	6390	2015.896	Dom.gal	EastAsia	H5N6	China	3
9932	5303	6207	6535	8304	4798	8170	1413	818	2005.5	Dom.ans	EastAsia	H5N1	China	3
10768	6268	5973	6730	7987	4667	8035	1413	4460	2005.5	Dom.gal	EastAsia	H5N1	China	3
10740	1619	1694	7168	2872	1440	2899	1413	912	2005.5	Dom.ans	EastAsia	H5N1	China	3
78025	6794	7524	6883	8811	1822	8272	1675	6387	2006.5	wild.other	EastAsia	H5N1	China	3
231747	6191	5757	5542	8815	1399	6587	2522	1493	2016.303	Dom.ans	EastAsia	H5N2	China	3
400551	2139	5535	1224	3181	1399	6707	2522	1493	2015.921	Dom.gal	EastAsia	H5N2	China	3
379683	2139	1353	1224	3181	1399	6456	2458	1494	2016.5	Dom.ans	EastAsia	H5N2	China	3
24612	6992	7677	6122	2949	5312	2970	1816	6385	2006.5	Dom.ans	EastAsia	H5N1	China	3
10671	1619	1695	7058	8461	1441	8034	1413	818	2005.5	Dom.gal	EastAsia	H5N1	China	3
10750	1619	1695	2510	2952	1441	3040	1413	818	2005.5	Dom.ans	EastAsia	H5N1	China	3
9919	1619	1695	6941	8403	1441	7976	1413	818	2005.5	Dom.ans	EastAsia	H5N1	China	3
201356	5582	7422	7574	9144	1829	7342	5064	5283	2015.345	Dom.ans	EastAsia	H5N6	China	3
77992	2787	1893	2424	2986	1489	2974	1474	1270	2005.5	Dom.gal	EastAsia	H5N1	China	3
279179	2213	1259	1224	3182	1399	6349	2523	1412	2015.622	Dom.gal	EastAsia	H5N2	China	3
279178	2213	1259	1224	3182	1399	6237	2523	1412	2015.816	Dom.ans	EastAsia	H5N2	China	3
279180	2213	1259	1224	3182	1399	6127	2523	1412	2015.504	Dom.gal	EastAsia	H5N2	China	3
292234	2943	2689	2593	3310	2545	1462	2358	5769	2016.369	wild.ans	EastAsia	H5N8	China	3
3897	1391	4840	1589	1962	949	6529	1018	735	2001.5	Dom.ans	EastAsia	H5N1	China	3
376085	2743	966	2705	3511	1747	3694	1322	1272	2013.329	Dom.gal	EastAsia	H5N1	China	3
376084	2743	966	2705	3511	1747	3694	1322	1272	2013.247	Dom.gal	EastAsia	H5N1	China	3
12572663	3600	2776	3419	3886	2733	3417	3126	3064	2021.934	Dom.other	EastAsia	H5N1	China	3
12572653	3600	2776	3419	3886	2733	3417	3126	3064	2021.932	Dom.gal	EastAsia	H5N1	China	3
12572658	3600	2776	3419	3886	2733	3417	3126	3064	2022.025	Dom.ans	EastAsia	H5N1	China	3
12572660	3600	2776	3419	3886	2733	3417	3126	3064	2021.934	Dom.ans	EastAsia	H5N1	China	3
707426	2560	1500	3176	3799	1382	2397	982	2770	2016.932	Dom.ans	EastAsia	H5N6	China	3
139383	1627	1033	2380	2950	4754	5631	1896	2849	2009.956	Dom.ans	EastAsia	H5N5	China	2
139384	1627	1033	2380	2950	4755	5630	1896	2849	2010.071	Dom.ans	EastAsia	H5N5	China	2
77986	6588	2184	6755	7849	5140	2971	1605	2339	2006.5	Dom.gal	EastAsia	H5N1	China	2
15629	1390	825	1436	2093	949	1615	993	660	2002.5	Dom.ans	EastAsia	H5N1	China	2
3890	1067	1042	1589	1446	949	2007	948	843	2002.5	Dom.ans	EastAsia	H5N1	China	2
10669	1619	1695	2510	2952	1441	3040	1413	818	2006.5	Dom.ans	EastAsia	H5N1	China	2
15654	2352	1505	2154	2657	4797	2511	1475	1509	2004.5	Dom.ans	EastAsia	H5N1	China	2
3891	1142	882	1093	1357	879	6652	872	2389	2000.5	Dom.ans	EastAsia	H5N1	China	2
112261	2055	1543	2518	4699	1625	5606	4187	1569	2005.822	Dom.ans	EastAsia	H5N2	China	2
129981	2739	6196	6432	7921	2239	6361	1438	5979	2010.915	Dom.gal	EastAsia	H5N2	China	2
78024	2787	6980	2424	8617	5084	2974	1474	1270	2006.5	wild.other	EastAsia	H5N1	China	2
78026	2787	6981	7169	8664	5138	2974	1474	1270	2006.5	wild.ans	EastAsia	H5N1	China	2
9894	2555	1692	2153	2282	1148	2448	1545	1043	2005.5	Dom.ans	EastAsia	H5N1	China	2
15672	2353	1331	1917	2518	1149	2282	1352	1185	2003.5	Dom.ans	EastAsia	H5N1	China	2
15676	2353	1331	1917	2518	1149	2282	1352	1185	2003.5	Dom.gal	EastAsia	H5N1	China	2
15635	1970	1502	1916	2479	1207	2447	1172	1436	2002.5	Dom.gal	EastAsia	H5N1	China	2
15631	1970	5721	1916	7707	1207	2447	1172	4914	2002.5	Dom.gal	EastAsia	H5N1	China	2
15658	2216	1693	2065	7917	1320	2578	1172	1593	2002.5	Dom.gal	EastAsia	H5N1	China	2
15649	2062	1332	1846	2439	1145	2008	1172	1113	2002.5	Dom.ans	EastAsia	H5N1	China	2
15609	1261	775	1098	5908	880	1745	4617	668	2001.5	Dom.ans	EastAsia	H5N1	China	2
386925	2641	1354	2847	3219	1400	7696	2376	5971	2015.748	Dom.gal	EastAsia	H5N6	China	2
181276	5685	1701	1878	2770	1490	2969	5158	6328	2005.301	Dom.ans	EastAsia	H5N1	China	2
12638	1992	6118	5922	1687	5468	1438	5421	611	2006.5	wild.ans	EastAsia	H5N2	China	2
234320	2957	2089	2079	2698	1321	2973	4896	2092	2012.421	Dom.gal	EastAsia	H5N1	China	2
148405	2957	2089	2079	2698	1321	2973	2119	2092	2012.281	Dom.gal	EastAsia	H5N1	China	2
234325	2957	2089	2079	2698	1321	2973	2119	2092	2012.18	Dom.gal	EastAsia	H5N1	China	2
234321	2958	2002	2079	8130	1321	2973	5758	2092	2012.426	Dom.gal	EastAsia	H5N1	China	2
105043	3204	3257	1541	8672	5311	3241	2197	6619	2009.5	wild.ans	EastAsia	H5N1	China	2
29189	1867	2282	2511	8853	2110	3319	1411	5779	2006.912	Dom.ans	EastAsia	H5N1	China	2
4541	1026	838	981	6935	661	6401	899	4011	2004.5	wild.other	EastAsia	H5N1	China	2
4542	4584	838	1011	1889	661	6297	4349	558	2004.5	wild.other	EastAsia	H5N1	China	2
4190	2350	1333	1490	2656	1268	2639	1351	1853	2003.5	Dom.gal	EastAsia	H5N1	China	2
208829	1792	5536	7402	8765	4690	6266	2199	2877	2012.885	Dom.ans	EastAsia	H5N8	China	2
67407	6193	5722	6056	7919	4554	7477	1293	5282	2003.5	wild.ans	EastAsia	H5N1	China	2
9938	2349	1334	1603	2871	4881	7828	4775	5483	2005.5	wild.ans	EastAsia	H5N1	China	2
15666	2142	1412	1847	2342	1061	2365	1352	1438	2003.5	Dom.gal	EastAsia	H5N1	China	2
179653	1140	2277	2280	3221	1271	3639	1201	1186	2014.318	Dom.other	EastAsia	H5N1	China	2
205856	1323	2277	2280	3311	1271	3639	1201	1187	2014.11	Dom.gal	EastAsia	H5N1	China	2
179651	1140	2277	1942	3221	1271	3639	1201	1186	2014.318	Dom.ans	EastAsia	H5N1	China	2
707659	2627	6206	3176	3762	2024	2723	963	2771	2017.5	Dom.ans	EastAsia	H5N6	China	2
707363	2627	1691	3176	3762	2024	2723	963	2771	2016.915	Dom.gal	EastAsia	H5N6	China	2
15660	2216	1693	2065	8049	1320	2578	1172	5103	2003.5	Dom.ans	EastAsia	H5N1	China	2
4538	2350	5842	5925	1889	4609	7560	4570	5104	2004.5	wild.other	EastAsia	H5N1	China	2
169392	7171	6645	6589	8930	5142	3464	1443	6692	2009.666	Dom.gal	EastAsia	H5N1	China	2
10799	2922	3409	6483	3140	1955	3153	5233	2517	2006.5	Dom.ans	EastAsia	H5N1	China	2
10691	2922	7949	6591	3109	1890	3201	1607	2337	2006.5	Dom.ans	EastAsia	H5N1	China	2
255747	1021	2763	2918	3430	1326	2470	1640	2012	2015.959	Dom.ans	EastAsia	H5N6	China	2
9895	2555	1692	2153	2282	1148	2448	1545	1043	2005.5	Dom.gal	EastAsia	H5N1	China	2
278027	6536	6083	8129	9343	5697	2603	1098	6389	2016.658	Dom.ans	EastAsia	H5N6	China	2
10699	2921	7523	1655	8620	1551	8103	5533	5685	2006.5	Dom.gal	EastAsia	H5N1	China	2
77991	2349	1334	1389	2696	1267	2640	1408	1853	2004.5	Dom.gal	EastAsia	H5N1	China	2
222132	2641	1354	2847	3219	1400	1293	2376	6034	2014.008	Dom.ans	EastAsia	H5N8	China	2
294600	2643	1354	2922	3218	1400	1148	2376	2064	2014.723	wild.other	EastAsia	H5N8	China	2
199158	2643	1354	2921	3217	5043	1343	2376	5860	2014.389	Dom.ans	EastAsia	H5N8	China	2
203753	2643	1354	2921	3217	1634	1343	2376	1912	2014.732	Dom.ans	EastAsia	H5N8	China	2
203750	2642	1354	2922	3218	5102	1148	2376	5560	2014.732	Dom.ans	EastAsia	H5N8	China	2
77982	2998	3486	2283	3139	2021	8423	1815	2448	2007.5	Dom.gal	EastAsia	H5N1	China	2
78016	6918	8006	6991	8763	2020	8472	1744	2448	2006.5	Dom.ans	EastAsia	H5N1	China	2
201799	1792	1355	2462	3110	1346	1539	2199	2877	2014.014	Dom.ans	EastAsia	H5N8	China	2
201798	1792	1355	2462	3110	1346	1539	5760	2877	2013.945	Dom.ans	EastAsia	H5N8	China	2
266823	2423	7946	2780	9342	5147	7448	4797	2172	2017.175	wild.ans	EastAsia	H5N6	China	2
10793	2878	3126	6398	2991	1889	8375	1813	2655	2006.5	Dom.ans	EastAsia	H5N1	China	2
24616	2729	3126	6268	8667	1825	3202	1814	6511	2006.5	Dom.ans	EastAsia	H5N1	China	2
24613	2729	3126	1814	8621	1825	3202	1814	2655	2006.5	Dom.ans	EastAsia	H5N1	China	2
199211	2368	7604	3282	3684	1895	2298	1198	2398	2015.307	Dom.ans	EastAsia	H5N6	China	2
200252	2368	3121	3282	3684	1895	2298	1198	2398	2015.307	Dom.ans	EastAsia	H5N6	China	2
203755	2286	1017	2776	3591	1325	3662	1515	1512	2014.885	Dom.other	EastAsia	H5N1	China	2
203756	2287	1017	2704	3540	1270	3662	1515	5200	2014.885	Dom.other	EastAsia	H5N1	China	2
203729	2286	5012	2776	3591	1325	3662	1515	1512	2014.885	Dom.ans	EastAsia	H5N1	China	2
15661	2216	1693	2065	2607	1320	2578	1172	1593	2003.5	Dom.gal	EastAsia	H5N1	China	2
154640	3405	3321	2260	3269	5554	3420	2520	3119	2009.414	wild.other	EastAsia	H5N1	China	2
154639	3405	3321	2260	3269	5461	3420	2586	3119	2009.414	wild.other	EastAsia	H5N1	China	2
154638	3405	3321	2260	8956	4671	3420	2520	6691	2009.414	wild.other	EastAsia	H5N1	China	2
151134	2743	966	7480	3511	5313	8799	1323	1272	2013.052	wild.other	EastAsia	H5N1	China	2
15681	2353	1331	1917	2518	1149	2282	1352	1185	2004.5	Dom.ans	EastAsia	H5N1	China	2
15678	2353	1331	1917	2518	1149	2282	1352	1185	2004.5	Dom.gal	EastAsia	H5N1	China	2
707676	6401	1500	3176	3798	1382	2397	982	4258	2017.044	Dom.other	EastAsia	H5N6	China	2
139385	1875	1034	2378	8669	4623	1217	5826	2876	2010.926	Dom.ans	EastAsia	H5N8	China	2
400545	3406	3321	2259	8998	1954	3419	2640	3027	2010.405	wild.other	EastAsia	H5N1	China	2
77990	2829	1796	6562	7923	1322	2831	1966	2093	2008.5	Dom.gal	EastAsia	H5N1	China	2
10006	1391	4604	6107	1962	4006	5267	1018	735	2001.5	Dom.gal	EastAsia	H5N1	China	2
96858	5871	5967	1876	8931	1015	8673	1195	4599	2011.085	Dom.ans	EastAsia	H5N1	China	2
10544	6698	6880	6563	7781	5236	8107	5303	2339	2006.5	Dom.gal	EastAsia	H5N1	China	1
833248	6706	3563	3389	9380	2436	8009	5065	6514	2020.612	Dom.ans	EastAsia	H5N6	China	1
418175	2836	3540	3569	3795	2637	2857	1709	2659	2020.03	wild.ans	EastAsia	H5N6	China	1
418169	2836	3540	3569	3795	2637	2857	1709	2659	2020.005	wild.ans	EastAsia	H5N6	China	1
418174	2836	3540	3569	3795	2637	2857	1709	2659	2020.019	wild.ans	EastAsia	H5N6	China	1
418178	2836	3540	3569	3795	2637	2857	1709	2659	2020.041	wild.ans	EastAsia	H5N6	China	1
418181	2836	3540	3569	3795	2637	2857	1709	2659	2020.044	wild.ans	EastAsia	H5N6	China	1
15655	6333	1505	6942	8126	4670	7396	1475	5198	2004.5	Dom.ans	EastAsia	H5N1	China	1
3903	4715	775	1098	1357	880	6530	4661	668	2000.5	Dom.ans	EastAsia	H5N1	China	1
152085	5594	975	6990	8459	4625	5633	5535	6539	2008.429	Dom.ans	EastAsia	H5N5	China	1
152087	5493	975	6786	8359	4570	5632	5463	6512	2008.429	Dom.ans	EastAsia	H5N5	China	1
24750	2352	5845	2154	2657	4728	2511	5107	1509	2004.5	Dom.ans	EastAsia	H5N5	China	1
15612	4943	4690	5788	1356	4242	6299	4471	660	2001.5	Dom.ans	EastAsia	H5N1	China	1
208822	5690	1258	7313	2992	1115	6238	5605	4177	2010.216	Dom.ans	EastAsia	H5N2	China	1
208823	1711	1176	2463	2992	1072	1439	1970	625	2010.159	Dom.ans	EastAsia	H5N2	China	1
3901	1067	1042	1691	1446	878	2007	948	4340	2002.5	Dom.ans	EastAsia	H5N1	China	1
10007	1067	1042	5235	1446	878	2007	948	843	2002.5	Dom.gal	EastAsia	H5N1	China	1
3889	1067	1042	1061	1446	878	2007	948	4147	2002.5	Dom.ans	EastAsia	H5N1	China	1
3898	1067	4529	1061	1446	878	6969	948	4443	2002.5	Dom.ans	EastAsia	H5N1	China	1
3900	5178	6310	1036	1446	4665	6856	948	960	2002.5	Dom.ans	EastAsia	H5N1	China	1
4540	1026	838	981	7176	661	7559	4375	4034	2004.5	wild.other	EastAsia	H5N1	China	1
208830	5605	1034	2378	8712	4827	5846	2199	4116	2012.951	Dom.ans	EastAsia	H5N8	China	1
16254	2349	1334	1603	8188	4796	7740	4659	1853	2005.5	wild.other	EastAsia	H5N1	China	1
169420	3367	7981	2258	9046	1824	3384	6140	6732	2009.666	Dom.ans	EastAsia	H5N1	China	1
169419	3367	8007	2258	9047	1824	3384	6176	6654	2009.666	Dom.gal	EastAsia	H5N1	China	1
78005	2487	1696	1750	2343	1436	2901	1292	1934	2006.5	Dom.gal	EastAsia	H5N1	China	1
259927	4935	2277	7104	8891	1271	3639	1201	1187	2013.718	Dom.ans	EastAsia	H5N1	China	1
234670	1255	2173	2280	8928	1271	2535	1201	1186	2014.584	wild.other	EastAsia	H5N6	China	1
63583	2729	2180	2383	2907	2184	3318	1935	2447	2007.921	wild.other	EastAsia	H5N1	China	1
63585	2729	2180	2383	2907	2184	3318	1935	2447	2007.918	wild.other	EastAsia	H5N1	China	1
63582	2729	2180	2383	2907	2184	3318	1935	2447	2007.923	wild.other	EastAsia	H5N1	China	1
63584	2729	2180	2383	2907	2184	3318	1935	6226	2007.926	wild.other	EastAsia	H5N1	China	1
10796	2922	3409	2024	3141	1890	3201	5370	2337	2006.5	Dom.ans	EastAsia	H5N1	China	1
24617	2922	3319	2110	3109	5395	3153	5232	2169	2006.5	Dom.ans	EastAsia	H5N1	China	1
234326	2740	2270	1683	2771	2473	2322	2456	2329	2014.06	Dom.gal	EastAsia	H5N2	China	1
175617	2740	2270	6232	8254	2473	2322	5893	2329	2014.195	Dom.gal	EastAsia	H5N2	China	1
175616	2740	2270	1683	2771	2473	2322	2456	2329	2014.216	Dom.gal	EastAsia	H5N2	China	1
176997	2740	2270	1683	2771	2473	2322	2456	2329	2014.041	Dom.gal	EastAsia	H5N2	China	1
234322	2740	6866	6158	8191	2473	7281	2456	2329	2013.97	Dom.gal	EastAsia	H5N2	China	1
295501	2048	4839	2990	3663	1750	2391	1202	1510	2015.86	wild.other	EastAsia	H5N6	China	1
295500	2048	3122	2990	3503	1750	2391	1202	1510	2015.86	wild.ans	EastAsia	H5N6	China	1
295502	2048	588	2990	3663	1750	2210	1202	1510	2015.86	wild.ans	EastAsia	H5N6	China	1
297326	2048	7605	2990	3503	1750	2210	1202	1510	2015.86	wild.ans	EastAsia	H5N6	China	1
297325	2048	7739	2990	9202	1750	2294	1202	1510	2015.86	wild.ans	EastAsia	H5N6	China	1
295496	2048	4603	2990	3663	1750	2392	1202	1510	2015.86	wild.ans	EastAsia	H5N6	China	1
295520	2048	4756	2990	9287	1750	2391	1202	1510	2015.86	wild.ans	EastAsia	H5N6	China	1
295498	2048	777	2990	3663	1750	2210	1202	1510	2015.86	wild.ans	EastAsia	H5N6	China	1
295521	2048	7674	2990	3663	1750	2392	1202	1510	2015.874	wild.ans	EastAsia	H5N6	China	1
297324	2048	4689	2990	3663	1750	2391	1202	1510	2015.86	wild.ans	EastAsia	H5N6	China	1
295497	2048	7517	2990	3663	1750	2210	1202	1510	2015.86	wild.ans	EastAsia	H5N6	China	1
297327	2048	588	2990	3663	1750	2294	1202	1510	2015.86	wild.ans	EastAsia	H5N6	China	1
295503	2048	7423	2990	3663	1750	2210	1202	1510	2015.86	wild.ans	EastAsia	H5N6	China	1
295519	2048	777	2990	3663	1750	2294	1202	1510	2015.86	wild.ans	EastAsia	H5N6	China	1
283702	4807	2590	3040	3642	1959	2791	5268	5881	2016.473	Dom.ans	EastAsia	H5N6	China	1
283965	1068	2102	2989	3642	1959	2791	1201	2657	2016.724	Dom.gal	EastAsia	H5N6	China	1
283968	6400	2102	2989	3642	1959	2602	1201	2657	2016.219	Dom.gal	EastAsia	H5N6	China	1
283705	1068	2102	2989	3642	1959	2791	1201	2657	2016.505	Dom.gal	EastAsia	H5N6	China	1
283966	5946	2590	3040	3642	1959	7343	4931	4915	2016.03	Dom.ans	EastAsia	H5N6	China	1
151697	3057	1324	2541	8889	2316	8543	1934	6278	2010.581	Dom.gal	EastAsia	H5N1	China	1
151698	3057	1324	2541	3309	2316	3424	1934	2571	2010.915	Dom.gal	EastAsia	H5N1	China	1
3906	5404	4834	5441	1356	4183	1478	5015	4575	2000.5	Dom.ans	EastAsia	H5N1	China	1
77983	4940	1413	6374	2177	4669	2107	1171	1437	2004.5	Dom.gal	EastAsia	H5N1	China	1
77981	2279	1413	1792	2177	1208	2107	1171	1437	2004.5	Dom.gal	EastAsia	H5N1	China	1
4539	4673	4244	5108	7046	3972	6400	899	3955	2004.5	wild.other	EastAsia	H5N1	China	1
270369	2643	1354	2922	3218	1400	1148	2376	2064	2013.866	wild.ans	EastAsia	H5N8	China	1
156815	2643	1354	2922	3218	1400	1148	2376	2064	2013.879	wild.ans	EastAsia	H5N8	China	1
203752	2642	5977	5664	3217	5172	1343	2376	1912	2014.732	Dom.ans	EastAsia	H5N8	China	1
162300	2642	1354	2922	3218	1400	5537	2376	2064	2013.868	Dom.ans	EastAsia	H5N8	China	1
77989	1794	5516	6250	7391	1148	7140	4660	4346	2004.5	Dom.gal	EastAsia	H5N1	China	1
78021	6395	6085	6731	2283	1148	7397	1545	4522	2004.5	Dom.ans	EastAsia	H5N1	China	1
205964	2368	3121	8127	9288	5399	7169	4518	1675	2015.595	Dom.gal	EastAsia	H5N6	China	1
77998	6701	6879	6565	7924	5237	2971	1543	5986	2006.5	Dom.gal	EastAsia	H5N1	China	1
77995	6699	2184	6756	7925	5016	8106	1543	6041	2006.5	Dom.gal	EastAsia	H5N1	China	1
15621	1629	5218	6174	7045	949	7139	4572	4259	2001.5	Dom.ans	EastAsia	H5N1	China	1
282395	1952	2763	2918	3430	1326	2470	1640	2012	2016.117	Dom.gal	EastAsia	H5N6	China	1
255754	1952	2763	2918	3430	1326	2470	1640	2012	2015.956	Dom.ans	EastAsia	H5N6	China	1
3902	1261	775	1098	1357	880	6766	1047	668	2001.5	Dom.ans	EastAsia	H5N1	China	1
75197	7184	3321	2260	8858	5394	8511	2586	6705	2009.367	wild.other	EastAsia	H5N1	China	1
707480	2423	7912	2780	9316	1556	7447	4738	6230	2017.225	Dom.ans	EastAsia	H5N6	China	1
203735	5088	6646	7105	8766	1493	6588	4684	4526	2014.512	Dom.ans	EastAsia	H5N2	China	1
378627	2743	966	7399	3511	4673	8770	4930	1272	2012.331	wild.other	EastAsia	H5N1	China	1
12572652	3600	2776	3419	3886	2733	3417	3126	3064	2022.167	Dom.gal	EastAsia	H5N1	China	1
15616	1066	1042	1036	1446	1144	1833	948	960	2001.5	Dom.ans	EastAsia	H5N1	China	1
3908	1066	1042	1036	1446	1144	1833	948	4579	2001.5	Dom.ans	EastAsia	H5N1	China	1
15623	1066	5098	1036	1446	1144	1833	948	960	2001.5	Dom.gal	EastAsia	H5N1	China	1
707384	6471	5970	5930	3798	1382	2397	4517	6476	2017.044	Dom.ans	EastAsia	H5N6	China	1
78013	2144	5843	6536	8051	4611	7738	4715	856	2004.5	Dom.ans	EastAsia	H5N1	China	1
15646	2144	5844	6732	8128	4610	7825	5040	856	2004.5	Dom.gal	EastAsia	H5N1	China	1
378628	2738	1686	1428	3375	1886	3421	2740	3129	2013.748	wild.other	EastAsia	H5N1	China	1
378284	2738	1686	1428	3375	1886	3421	2740	3129	2013.581	wild.ans	EastAsia	H5N1	China	1
143947	3367	3362	7082	3375	1886	3421	2740	6718	2011.86	Dom.ans	EastAsia	H5N1	China	1
143948	5174	3362	1942	8768	4365	8698	4683	4403	2011.866	Dom.ans	EastAsia	H5N1	China	1
208825	1875	1034	2378	8711	4752	1217	5606	2876	2011.307	Dom.ans	EastAsia	H5N8	China	1
369825	3057	1324	2541	8926	2316	3424	1934	2571	2011.921	Dom.ans	EastAsia	H5N1	China	1
151696	3057	8008	7316	3309	2316	3424	1934	2571	2011.915	Dom.gal	EastAsia	H5N1	China	1
11362	6393	6533	6261	7479	1605	7826	5302	5878	2005.5	Dom.gal	EastAsia	H5N1	China	1
11363	6700	2087	6661	7709	1605	7977	1605	5880	2005.5	Dom.gal	EastAsia	H5N1	China	1
3905	1205	713	5312	5744	4241	6079	1020	667	2000.5	Dom.ans	EastAsia	H5N1	China	1
707453	6595	6084	8184	3799	5826	7698	4629	6437	2016.88	Dom.ans	EastAsia	H5N6	China	1
208824	1875	1034	2378	8623	4751	5947	5761	2876	2010.258	Dom.ans	EastAsia	H5N8	China	1
707417	2736	1411	5797	3781	5945	2661	1097	2711	2017.893	Dom.ans	EastAsia	H5N6	China	1
707500	2736	1411	3323	3781	5899	2661	1097	2711	2017.838	Dom.ans	EastAsia	H5N6	China	1
697211	2736	1411	3323	3781	2379	2661	1097	4217	2017.893	Dom.ans	EastAsia	H5N6	China	1
697188	2736	1411	3323	9371	5900	2661	1097	2711	2017.816	Dom.ans	EastAsia	H5N6	China	1
707651	2736	1411	3323	3781	2379	2661	1097	2711	2017.816	Dom.ans	EastAsia	H5N6	China	1
137255	1711	5428	2463	8670	4624	1439	1970	625	2011.932	Dom.ans	EastAsia	H5N2	China	1
129983	1711	1176	2463	2992	1072	1439	1970	625	2011.5	Dom.ans	EastAsia	H5N2	China	1
10677	2487	1697	1751	2440	1378	2900	1292	2010	2005.5	Dom.ans	EastAsia	H5N1	China	1
78008	2487	1696	1750	2343	1436	2901	1292	1934	2005.5	Dom.gal	EastAsia	H5N1	China	1
78001	2832	7525	7214	8924	1822	3238	1675	2656	2008.5	Dom.gal	EastAsia	H5N1	China	1
77984	2832	4832	6395	8668	4363	8169	5897	6384	2008.5	Dom.gal	EastAsia	H5N1	China	1
234324	2957	2088	2079	8190	1321	2973	2119	2092	2011.86	Dom.gal	EastAsia	H5N1	China	1
278204	3534	7237	7908	9229	2999	7340	1004	3071	2016.03	Dom.other	EastAsia	H5N6	China	1
78017	6267	5841	6445	8050	4666	2282	5106	4401	2004.5	Dom.ans	EastAsia	H5N1	China	1
502204	6592	7978	8357	3686	5764	7697	4739	6439	2018.142	wild.other	EastAsia	H5N6	China	1
