# Supplementary material for: Using homologous network to identify reassortment risk in H5Nx avian influenza viruses
Source: PLoS Comput Biol. 2025 Jul 22;21(7):e1013301. doi: 10.1371/journal.pcbi.1013301 (PMC12282916; doi:10.1371/journal.pcbi.1013301)
Supplement: S1 File — This ZIP archive includes the dataset and code used to reproduce the results of this study. (ZIP) [file pcbi.1013301.s012.zip › S1_File/Fig3/EuropeH5.txt]

74836	2079	1714	1880	1533	1755	2108	2565	1014	2008.833	wild.ans	WesternEurope	H5N1	Belgium	19
74837	2079	1423	2083	1533	1897	6874	2432	1014	2008.915	wild.ans	WesternEurope	H5N3	Belgium	19
5115763	3231	2206	1991	3849	2768	3070	3079	1459	2021.164	Dom.gal	CentralEurope	H5N8	Germany	17
7987335	3138	2209	2700	2478	2640	2455	2101	2501	2021.726	Dom.ans	SouthernEurope	H5N3	Italy	16
6511912	3231	1900	3037	2478	2505	2692	2271	1107	2021.805	Dom.ans	CentralEurope	H5N1	Czech	15
243521	2638	2517	1694	1686	1099	1866	1213	926	2009.088	wild.ans	WesternEurope	H5N2	Netherlands	15
309829	6853	2992	2168	7387	1841	7272	1460	1537	2015.249	Dom.gal	WesternEurope	H5N2	Netherlands	15
7987343	3179	2093	2700	2341	2836	3111	2271	1107	2021.825	wild.ans	SouthernEurope	H5N3	Italy	15
243584	2082	2303	1546	6421	1231	1255	1290	1910	2008.77	wild.ans	WesternEurope	H5N2	Netherlands	15
819124	3269	7006	2365	7570	1765	2693	1725	1879	2019.06	wild.ans	WesternEurope	H5N1	Netherlands	14
9012575	3231	2095	2700	7704	1455	2662	2578	5668	2021.964	wild.ans	WesternEurope	H5N2	Netherlands	14
943553	3560	2209	2456	3842	2271	1460	3104	2900	2021.041	Dom.gal	NorthernEurope	H5N5	Sweden	13
243601	1326	2302	1609	1533	1450	1920	1290	1910	2009.022	wild.ans	WesternEurope	H5N3	Netherlands	13
12980521	3560	2209	2456	3842	2271	1460	3104	2900	2022.055	Dom.gal	NorthernEurope	H5N5	Sweden	13
243514	1326	1423	1694	1533	1897	1920	1290	1028	2009.816	wild.ans	WesternEurope	H5N3	Netherlands	12
267166	1326	1422	1694	1533	1978	1920	2570	1061	2008.768	wild.ans	WesternEurope	H5N3	Netherlands	12
9012576	6815	2209	7099	7476	2582	4043	2106	2604	2021.975	wild.ans	WesternEurope	H5N2	Netherlands	12
243475	2895	1603	1452	1686	1767	1866	1213	487	2008.959	wild.ans	WesternEurope	H5N2	Netherlands	11
7987342	3274	1803	2449	2340	2687	2691	2271	2556	2021.841	Dom.gal	SouthernEurope	H5N1	Italy	11
2172533	3560	3366	3098	3849	3220	3020	2946	2934	2021.17	wild.other	WesternEurope	H5N8	Netherlands	11
2234820	3560	3366	3098	3849	3220	2741	3104	2900	2021.058	wild.other	SouthernEurope	H5N8	Romania	11
1399231	3560	3366	3098	3849	3220	3020	3104	2934	2021.132	Dom.gal	CentralEurope	H5N8	Czech	11
1236901	3553	1803	2840	3841	3059	3020	3041	2900	2021.156	Dom.ans	NorthernEurope	H5N8	Sweden	11
3314973	3553	1803	2840	3841	3059	3020	3041	2900	2021.197	wild.other	NorthernEurope	H5N8	Sweden	11
1307703	3553	1803	2840	3841	3059	3020	3041	2900	2021.14	wild.ans	NorthernEurope	H5N8	Sweden	11
2131573	3553	1803	2840	3841	3059	3020	3041	2900	2021.299	Dom.gal	NorthernEurope	H5N8	Sweden	11
3001273	3553	1803	2840	3841	3059	3020	3041	2900	2021.384	wild.other	NorthernEurope	H5N8	Sweden	11
5095644	3231	2206	1991	3849	2768	3070	3079	2994	2021.058	Dom.gal	CentralEurope	H5N8	Germany	11
243655	2638	2517	2346	1686	1099	1866	1213	4997	2009.14	wild.ans	WesternEurope	H5N2	Netherlands	11
7987333	6561	3202	2700	2477	2639	7640	5451	1459	2021.633	wild.ans	SouthernEurope	H5N1	Italy	11
243585	1620	873	1850	1444	1562	1619	2091	4587	2006.693	wild.ans	WesternEurope	H5N3	Netherlands	11
255182	3236	2924	1989	3467	2344	2077	2772	2751	2017.052	Dom.gal	SouthernEurope	H5N8	Italy	11
632316	3560	6786	7307	3849	4965	2694	3104	2994	2020.833	wild.other	WesternEurope	H5N1	Netherlands	11
2234808	3280	2115	2775	3842	2645	2703	2946	1916	2021.5	wild.other	WesternEurope	H5N3	Ireland	11
7987338	3274	1803	2449	2340	2687	2691	2271	2556	2021.775	Dom.gal	SouthernEurope	H5N1	Italy	11
13026245	3423	2416	2698	3906	2732	3088	3379	2964	2022.044	wild.ans	WesternEurope	H5N1	Luxembourg	10
13026236	3423	2416	2698	3906	2732	3088	3379	2964	2021.951	wild.other	WesternEurope	H5N1	Luxembourg	10
13026104	3423	2416	2698	3906	2732	3088	3379	2964	2021.896	wild.ans	WesternEurope	H5N1	Luxembourg	10
247724	3384	2848	2362	3611	2537	2075	2778	2748	2016.751	wild.ans	EasternEurope	H5N8	Russia	10
956409	3560	3366	2456	3842	3199	1881	2946	2900	2020.907	wild.ans	SouthernEurope	H5N5	Italy	10
1139107	3560	3366	3098	3849	3220	3020	3104	2934	2020.863	Dom.ans	WesternEurope	H5N8	Netherlands	10
2234819	3560	3366	3098	3849	3220	2741	3104	2900	2021.049	Dom.ans	SouthernEurope	H5N8	Romania	10
1307716	3560	3366	2456	3842	3199	2807	3079	2900	2021.164	wild.ans	NorthernEurope	H5N8	Sweden	10
2234812	3560	3366	3098	3849	3220	3226	3104	2934	2021.071	wild.ans	SouthernEurope	H5N8	Spain	10
2574053	3560	3366	2456	3842	2494	2807	3104	2900	2021.26	wild.other	NorthernEurope	H5N8	Sweden	10
1665274	3560	3366	3098	3849	3220	2741	3104	2900	2021.049	wild.other	SouthernEurope	H5N8	Romania	10
1238195	3560	3366	2456	3842	2494	1881	3104	2900	2021.164	Dom.gal	NorthernEurope	H5N5	Sweden	10
1305779	3560	3366	2456	3842	2494	1881	3104	2900	2021.186	Dom.ans	NorthernEurope	H5N5	Sweden	10
1239109	3560	3366	2456	3842	3199	2807	3079	2900	2021.148	wild.other	NorthernEurope	H5N8	Sweden	10
7622862	3560	3366	3098	3849	3220	8158	3104	2900	2020.984	wild.ans	WesternEurope	H5N8	Belgium	10
1665260	3560	3366	3098	3849	3220	3020	3104	2900	2021.011	wild.ans	NorthernEurope	H5N8	Norway	10
1665273	3560	3366	3098	3849	3220	2741	3104	2900	2021.033	wild.ans	SouthernEurope	H5N8	Romania	10
1391276	3560	3366	2456	3842	2494	1881	3104	2900	2021.134	wild.other	NorthernEurope	H5N8	Sweden	10
2234817	3560	3366	3098	3849	3220	2741	3104	2900	2021.033	Dom.ans	SouthernEurope	H5N8	Romania	10
7778779	3557	3367	3280	3849	3220	2881	3104	2841	2021.496	wild.ans	NorthernEurope	H5N8	Norway	10
3102054	3079	2522	2451	3865	2684	1599	3000	2241	2021.241	wild.other	SouthernEurope	H5N5	Bulgaria	10
1063993	3280	2115	2775	3842	2645	2703	3104	1916	2021.5	wild.other	NorthernEurope	H5N3	Denmark	10
2234807	3280	2115	2775	3842	2645	2703	3104	1916	2021.5	wild.other	WesternEurope	H5N3	Ireland	10
2172530	3280	2115	2775	3842	2645	2703	3104	1916	2021.142	wild.other	WesternEurope	H5N3	Netherlands	10
15579543	3183	2525	2369	3919	1455	3087	2271	3104	2022.748	wild.ans	WesternEurope	H5N1	Netherlands	10
3102081	3079	2116	2366	9397	2769	1599	3265	2494	2021.266	wild.ans	SouthernEurope	H5N5	Romania	10
14760713	3423	2416	2698	3906	2732	3088	3379	2803	2021.937	unknow	SouthernEurope	H5N1	Italy	9
8882209	3423	2416	2698	3906	2732	3088	3379	2803	2021.948	wild.other	SouthernEurope	H5N1	Italy	9
14761261	3423	2416	2698	3906	2732	3088	3379	2803	2022.005	Dom.gal	SouthernEurope	H5N1	Italy	9
14760656	3423	2416	2698	3906	2732	3088	3379	2803	2021.912	Dom.ans	SouthernEurope	H5N1	Italy	9
14760559	3423	2416	2698	3906	2732	3088	3379	2803	2021.852	unknow	SouthernEurope	H5N1	Italy	9
14761428	3423	2416	2698	3906	2732	3088	3379	2803	2022.121	Dom.ans	SouthernEurope	H5N1	Italy	9
6507374	3359	2526	2698	3924	2732	3038	3397	3136	2021.863	wild.ans	SouthernEurope	H5N1	Croatia	9
14761407	3423	2416	2698	3906	2732	3088	3379	2803	2022.104	Dom.ans	SouthernEurope	H5N1	Italy	9
9603943	3423	2416	2698	3906	2732	3088	3379	2803	2022.025	wild.ans	CentralEurope	H5N1	Czech	9
14760752	3423	2416	2698	3906	2732	3088	3379	2803	2021.953	unknow	SouthernEurope	H5N1	Italy	9
14760624	3423	2416	2698	3906	2732	3088	3379	2803	2021.893	Dom.gal	SouthernEurope	H5N1	Italy	9
14761383	3423	2416	2698	3906	2732	3088	3379	2803	2022.071	wild.ans	SouthernEurope	H5N1	Italy	9
11327088	3423	2416	2698	3906	2732	3038	3379	2964	2021.997	Dom.gal	CentralEurope	H5N1	Czech	9
11259292	3423	2416	2698	3906	2732	3088	3379	2803	2021.973	wild.ans	SouthernEurope	H5N1	Spain	9
14760742	3423	2416	2698	3906	2732	3088	3379	2803	2021.951	unknow	SouthernEurope	H5N1	Italy	9
9603819	3423	2416	2698	3906	2732	3088	3379	2803	2021.879	Dom.ans	CentralEurope	H5N1	Czech	9
14761250	3423	2416	2698	3906	2732	3088	3379	2803	2022.003	wild.other	SouthernEurope	H5N1	Italy	9
12150657	3423	2416	2698	3906	2732	3088	3379	2803	2022.03	Dom.ans	CentralEurope	H5N1	Czech	9
243448	1069	1166	1861	1268	1026	1366	1385	1407	2006.707	wild.ans	WesternEurope	H5N2	Netherlands	9
268666	3401	3133	1867	3791	2638	1885	2778	2801	2016.932	wild.other	WesternEurope	H5N8	Netherlands	9
247713	3401	3133	2363	3791	2638	1885	2778	2801	2016.852	wild.ans	NorthernEurope	H5N8	Denmark	9
237944	3401	3133	2363	3791	2638	1885	2778	2801	2016.85	wild.ans	CentralEurope	H5N8	Germany	9
268619	3401	3133	2363	3791	2638	1885	2778	2801	2016.861	wild.other	WesternEurope	H5N8	Netherlands	9
237921	3401	3133	2363	3791	2638	1885	2778	2801	2016.836	wild.ans	CentralEurope	H5N8	Poland	9
256818	3401	3133	2363	3791	2638	1885	2778	2801	2016.888	Dom.ans	CentralEurope	H5N8	Germany	9
15430045	3401	3133	2363	3791	2638	1885	2778	2801	2016.836	wild.other	CentralEurope	H5N8	Poland	9
287564	3401	3133	7287	3791	2638	5627	2778	2801	2016.869	wild.ans	WesternEurope	H5N5	Netherlands	9
257699	3401	3133	2363	3791	2638	1885	2778	2801	2016.866	wild.ans	CentralEurope	H5N8	Switzerland	9
529179	3401	3133	2363	3791	2638	1885	2778	2801	2016.899	Dom.ans	WesternEurope	H5N8	Netherlands	9
436133	3401	3133	2363	3791	2638	1885	2778	2801	2016.874	Dom.gal	CentralEurope	H5N8	Germany	9
11922819	2757	1902	2275	3920	2687	3038	3397	1961	2022.11	Dom.gal	SouthernEurope	H5N1	Romania	9
14761373	2757	1902	2275	3920	2687	3038	3397	1961	2022.063	wild.other	SouthernEurope	H5N1	Italy	9
14760946	2757	1902	2275	3920	2687	3038	3397	1961	2021.97	Dom.gal	SouthernEurope	H5N1	Italy	9
11007540	2757	1902	2275	3920	2687	3038	3397	1961	2021.915	Dom.ans	SouthernEurope	H5N1	Bulgaria	9
7733599	2757	1902	2275	3920	2687	3038	3397	416	2021.912	Dom.gal	SouthernEurope	H5N1	Italy	9
14760611	2757	1902	2275	3920	2687	3038	3397	1961	2021.89	Dom.ans	SouthernEurope	H5N1	Italy	9
11007721	2757	1902	2275	3920	2687	3038	3397	1961	2022.005	Dom.gal	EasternEurope	H5N1	Moldova	9
8440175	2757	1902	2275	3920	2687	3038	3397	1961	2021.86	wild.ans	SouthernEurope	H5N1	Romania	9
8882171	2757	1902	2275	3920	2687	3038	3397	416	2021.975	Dom.gal	SouthernEurope	H5N1	Italy	9
11007722	2757	1902	2275	3920	2687	3038	3397	1961	2021.893	wild.gal	SouthernEurope	H5N1	Bulgaria	9
8377254	2757	1902	2275	3920	2687	3038	3397	1961	2021.921	wild.other	WesternEurope	H5N1	France	9
8882212	2757	1902	2275	3920	2687	3038	3397	1961	2021.915	wild.ans	SouthernEurope	H5N1	Italy	9
11007538	2757	1902	2275	3920	2687	3038	3397	1961	2021.871	Dom.gal	SouthernEurope	H5N1	Bulgaria	9
5062851	3560	3366	3098	3849	3220	2944	3104	2934	2020.836	wild.other	CentralEurope	H5N8	Germany	9
1139095	3560	3366	3098	3849	3220	2943	3104	2934	2020.833	wild.other	WesternEurope	H5N8	Netherlands	9
984680	3560	3366	3098	3849	3220	3184	3104	2934	2020.842	wild.other	NorthernEurope	H5N8	Denmark	9
813979	3560	3366	3098	3849	3220	2741	3104	2934	2020.833	wild.other	WesternEurope	H5N8	Ireland	9
1139165	3560	3366	3098	3849	3220	3226	3104	2934	2020.902	wild.other	WesternEurope	H5N8	Netherlands	9
626651	3560	3366	3098	3849	3220	2741	3104	2934	2020.634	Dom.ans	EasternEurope	H5N8	Russia	9
1139159	3560	3366	3098	3849	3220	2943	3104	2934	2020.814	wild.ans	WesternEurope	H5N8	Netherlands	9
641394	3560	3366	3098	3849	3220	7619	3104	2934	2020.858	Dom.gal	WesternEurope	H5N8	Netherlands	9
1139091	3560	3366	3098	3849	3220	3226	3104	2934	2020.858	Dom.ans	WesternEurope	H5N8	Netherlands	9
984691	3560	3366	3098	3849	3220	3184	3104	2934	2020.847	wild.other	NorthernEurope	H5N8	Denmark	9
5102449	3560	3366	3098	3849	3220	3226	3104	2934	2020.825	wild.other	CentralEurope	H5N8	Germany	9
7623043	3560	3366	3098	3849	3220	2944	3104	2934	2021.027	wild.other	WesternEurope	H5N8	Belgium	9
5099463	3557	3367	3511	3868	2904	3300	2946	2802	2021.153	Dom.gal	CentralEurope	H5N8	Germany	9
1123350	3560	3366	3098	3849	3220	2741	2946	2802	2020.959	Dom.gal	WesternEurope	H5N8	UK	9
3102058	3560	3366	3170	3849	3220	3262	2946	2994	2021.34	Dom.gal	SouthernEurope	H5N8	Bulgaria	9
8515482	2295	2526	2270	3923	2546	3038	3397	1459	2021.907	wild.other	CentralEurope	H5N1	Czech	9
11922813	2295	2526	2270	3923	2546	3038	3397	1459	2022.11	wild.ans	CentralEurope	H5N1	Poland	9
12223734	2295	2526	2270	3923	2546	3038	3397	1459	2021.962	wild.other	CentralEurope	H5N1	Czech	9
293984	2851	1027	2434	1960	2380	2690	1460	2070	2015.915	Dom.ans	WesternEurope	H5N1	France	9
15579542	3293	6908	2248	2438	1455	7864	2271	3104	2022.748	wild.ans	WesternEurope	H5N2	Netherlands	9
1259399	3280	2115	2775	3842	2645	2703	3104	1916	2021.047	wild.other	WesternEurope	H5N3	France	9
1048239	3280	2115	2775	3842	2645	2703	3104	1916	2021.008	wild.other	WesternEurope	H5N3	Netherlands	9
14761208	3423	2211	2698	3900	2732	3088	3367	3084	2021.989	unknow	SouthernEurope	H5N1	Italy	9
7733584	3423	2211	2698	3900	2732	3088	3367	3084	2021.915	Dom.ans	SouthernEurope	H5N1	Italy	9
14389133	3423	2211	2698	3900	2732	3088	3367	3084	2022.014	wild.other	WesternEurope	H5N1	Belgium	9
14760988	3423	2211	2698	3900	2732	3088	3367	3084	2021.97	Dom.ans	SouthernEurope	H5N1	Italy	9
7778754	3423	2526	2698	3920	2732	3038	3397	3136	2021.778	wild.other	EasternEurope	H5N1	Estonia	9
14761349	3423	2211	2698	3900	2732	3088	3367	3084	2022.036	wild.other	SouthernEurope	H5N1	Italy	9
328955	2850	2017	2683	2175	6003	1761	1462	1657	2015.707	wild.ans	WesternEurope	H5N6	Netherlands	9
234920	2805	1027	2523	1959	1281	2657	2687	2069	2015.932	Dom.ans	WesternEurope	H5N9	France	8
329647	2585	1804	2523	1959	2189	2549	2332	2275	2016.5	Dom.gal	WesternEurope	H5N2	France	8
243561	6137	2014	6062	6292	1019	6240	1863	1131	2008.724	wild.ans	WesternEurope	H5N2	Netherlands	8
293992	2585	1530	2523	1959	2119	2549	2629	1880	2016.085	Dom.gal	WesternEurope	H5N2	France	8
1039231	3586	3489	3387	3865	3161	3134	2973	2900	2020.945	Dom.gal	EasternEurope	H5N8	Russia	8
641378	3560	3366	2456	3842	3199	1881	3104	2900	2020.85	wild.ans	WesternEurope	H5N5	Netherlands	8
5061617	3560	3366	2456	3842	3199	6935	3104	2900	2020.855	Dom.gal	CentralEurope	H5N5	Germany	8
614399	3560	3366	2456	3842	3199	1881	3104	2900	2020.825	wild.other	CentralEurope	H5N5	Germany	8
3143954	3560	3366	2456	3842	2494	1881	6541	2900	2021.51	wild.ans	NorthernEurope	H5N5	Sweden	8
722176	3560	3366	2456	3842	3199	1881	3104	2900	2020.899	wild.ans	NorthernEurope	H5N5	Sweden	8
65843	2638	5741	6193	5742	1225	1620	1869	1034	2006.849	wild.ans	WesternEurope	H5N3	France	8
3950066	3557	3367	3280	3849	3220	2881	3041	2841	2021.649	wild.ans	NorthernEurope	H5N8	Sweden	8
846623	3557	3367	3568	3868	3172	3300	2946	2802	2020.956	wild.ans	CentralEurope	H5N8	Poland	8
7778757	3557	3367	8629	3868	3172	3300	3104	2934	2021.164	wild.ans	EasternEurope	H5N8	Estonia	8
4804850	3557	3367	3511	3868	2904	3300	3104	2802	2021.619	wild.other	CentralEurope	H5N8	Germany	8
4805936	3557	3367	3511	3868	2904	3300	3104	2802	2021.63	wild.other	CentralEurope	H5N8	Germany	8
5049590	3557	3367	3539	3868	3172	3300	2946	2802	2021.671	Dom.gal	WesternEurope	H5N8	Luxembourg	8
1307709	3557	3367	3511	3868	2904	3300	3104	2802	2021.159	wild.ans	NorthernEurope	H5N8	Sweden	8
718223	3557	3367	3568	3868	3172	3300	3079	2802	2020.872	wild.ans	NorthernEurope	H5N8	Sweden	8
1665257	3557	3367	8647	3868	3172	3300	3104	2901	2021.093	wild.ans	CentralEurope	H5N8	Austria	8
1307720	3557	3367	8614	3868	3172	3300	3104	2934	2021.164	wild.other	NorthernEurope	H5N8	Sweden	8
10434073	3129	2526	2700	3923	2120	2232	3397	3187	2022.079	wild.ans	CentralEurope	H5N2	Germany	8
11922807	3129	2526	2700	3923	2120	2232	3397	3187	2022.159	Dom.gal	CentralEurope	H5N2	Poland	8
12325210	3138	2526	2271	3924	2505	3038	3397	2436	2022.107	Dom.gal	CentralEurope	H5N1	Czech	8
12324302	3138	2526	2271	3924	2505	3038	3397	2436	2022.107	Dom.ans	CentralEurope	H5N1	Czech	8
2234813	3560	3366	3170	3849	3220	3185	2946	2994	2021.016	wild.other	SouthernEurope	H5N8	Spain	8
11922808	2295	2526	2270	3923	2546	3038	3397	1459	2022.164	Dom.ans	CentralEurope	H5N1	Poland	8
1123358	3560	3366	3098	3849	3220	6936	3104	2802	2020.863	wild.ans	WesternEurope	H5N5	UK	8
1095453	3560	3366	3097	3849	3220	3020	2999	2963	2020.877	Dom.gal	NorthernEurope	H5N8	Sweden	8
1123263	3560	3366	3098	3849	3220	3184	3104	2802	2020.956	Dom.gal	WesternEurope	H5N8	UK	8
293997	2585	1804	2523	1959	2189	2549	2332	2275	2015.992	Dom.gal	WesternEurope	H5N2	France	8
1205489	3280	2115	2775	3842	2645	2703	3104	1916	2020.956	wild.other	CentralEurope	H5N3	Germany	8
1206285	3280	2115	2775	3842	2645	2703	3079	1916	2020.995	wild.other	CentralEurope	H5N3	Germany	8
8882213	3423	2526	2698	3924	2732	3038	3397	3136	2021.953	wild.other	SouthernEurope	H5N1	Italy	8
11259262	3423	2526	2698	3924	2732	3038	3397	3136	2021.934	wild.other	WesternEurope	H5N1	Ireland	8
14388434	3423	2526	2698	3923	2732	3038	3397	3136	2021.978	wild.other	WesternEurope	H5N1	Belgium	8
11259273	3423	2526	2698	3924	2732	3038	3397	3136	2021.942	Dom.ans	WesternEurope	H5N1	Ireland	8
11922820	3423	2526	2698	3924	2732	3038	3397	3136	2022.142	wild.ans	SouthernEurope	H5N1	Romania	8
11007535	3423	2526	2698	3923	2732	3038	3397	3136	2022.005	wild.ans	SouthernEurope	H5N1	Slovenia	8
11259271	3423	2526	2698	3924	2732	3038	3397	3136	2021.89	Dom.gal	WesternEurope	H5N1	Ireland	8
11259268	3423	2526	2698	3924	2732	3038	3397	3136	2021.959	Dom.ans	WesternEurope	H5N1	Ireland	8
11922809	3423	2526	2698	3923	2732	3038	3397	3136	2022.132	Dom.gal	CentralEurope	H5N1	Poland	8
6934175	3423	2526	2698	3923	2732	3038	3397	3136	2021.849	Dom.ans	CentralEurope	H5N1	Poland	8
11327090	3423	2526	2698	3923	2732	3038	3397	3136	2022.005	Dom.gal	CentralEurope	H5N1	Czech	8
2234822	3079	2522	2451	3865	2684	1599	3000	2241	2021.03	wild.ans	SouthernEurope	H5N5	Romania	8
9160206	3423	2526	2698	3924	2732	3038	3406	3186	2021.888	wild.ans	WesternEurope	H5N1	Belgium	8
6935584	3423	2416	2698	3906	2732	3088	6770	2803	2021.852	Dom.gal	CentralEurope	H5N1	Poland	8
11007533	3423	2416	2698	3920	2732	3038	3397	2650	2021.995	wild.ans	SouthernEurope	H5N1	Slovenia	8
15234359	3423	2416	2698	3906	2732	3088	6777	2803	2022.145	wild.ans	SouthernEurope	H5N1	Spain	8
11259317	3423	2416	2698	3906	2732	3088	6762	2803	2022.044	wild.other	SouthernEurope	H5N1	Spain	8
13486807	3423	2526	2698	3924	2732	3038	3406	3152	2022.162	wild.other	WesternEurope	H5N1	UK	8
11007528	3423	2416	2698	3920	2732	3038	3397	2650	2021.984	Dom.gal	SouthernEurope	H5N1	Slovenia	8
12150666	3423	2416	2698	3906	2732	3088	3394	2803	2021.962	Dom.ans	CentralEurope	H5N1	Czech	8
1665250	3079	2116	2366	3858	2769	1599	3265	2494	2021.058	Dom.gal	CentralEurope	H5N5	Slovakia	8
1665258	3079	2116	2366	3858	2769	1599	3265	2494	2021.11	wild.ans	CentralEurope	H5N5	Austria	8
10364607	3079	2116	2366	3858	2769	1599	6705	2494	2021.148	wild.ans	CentralEurope	H5N5	Czech	8
1665262	3079	2116	2366	3875	2769	1599	3265	2494	2021.038	wild.ans	CentralEurope	H5N5	Slovakia	8
3135926	3079	2116	2366	3858	2769	1599	3265	2494	2021.181	wild.other	CentralEurope	H5N5	Hungary	8
668457	3597	3365	3419	3849	3161	3345	3080	2962	2020.863	wild.ans	NorthernEurope	H5N8	Sweden	8
247715	3352	2988	2363	3791	2581	2075	2779	2685	2017.014	wild.other	EasternEurope	H5N8	Russia	8
247721	3401	2988	2363	3791	2581	2167	2779	2839	2017.5	Dom.gal	EasternEurope	H5N8	Russia	8
271704	2759	2847	2902	3585	2490	2073	2634	2685	2017.293	Dom.ans	CentralEurope	H5N8	Hungary	7
419350	2759	2847	2902	3585	2441	2428	2574	2685	2017.792	Dom.ans	SouthernEurope	H5N8	Bulgaria	7
271706	2759	2847	2902	3585	2490	2073	2574	2685	2017.293	Dom.ans	CentralEurope	H5N8	Hungary	7
11922818	3273	2694	6780	3914	6214	3038	3397	2604	2022.107	wild.ans	SouthernEurope	H5N1	Romania	7
5143300	3557	3367	3511	3868	2904	3300	2999	2802	2021.186	Dom.ans	CentralEurope	H5N8	Germany	7
268622	3420	2988	2188	9340	2638	2075	6221	6466	2016.945	Dom.gal	WesternEurope	H5N8	Netherlands	7
293987	2805	1530	2523	1959	2119	2657	2687	2069	2016.09	Dom.gal	WesternEurope	H5N9	France	7
10993074	3423	2526	2105	3924	2732	3087	3397	3186	2022.121	wild.ans	WesternEurope	H5N1	Netherlands	7
252419	2805	1027	2529	1959	1281	2657	2687	2069	2015.921	Dom.gal	WesternEurope	H5N9	France	7
189409	2388	5129	5740	5175	1501	1866	2428	1407	2006.852	wild.ans	NorthernEurope	H5N2	Sweden	7
268631	3401	3133	2363	3791	2638	1885	2808	2801	2016.915	Dom.ans	WesternEurope	H5N8	Netherlands	7
262057	3401	3133	2363	3791	2638	1885	5996	2801	2017.121	wild.ans	CentralEurope	H5N8	Germany	7
268658	3401	3133	2363	3791	2638	1885	2808	2801	2016.877	wild.other	WesternEurope	H5N8	Netherlands	7
288364	3401	3133	2011	3791	2638	2215	2635	2801	2017.099	Dom.gal	SouthernEurope	H5N6	Greece	7
238897	3401	3133	2363	3791	2638	1885	2808	2801	2016.869	wild.ans	NorthernEurope	H5N8	Sweden	7
255209	3401	3133	2363	3791	2638	1885	2808	2801	2017.159	wild.other	CentralEurope	H5N8	Hungary	7
436152	3401	3133	2363	3791	2638	1885	6046	2801	2017.068	Dom.gal	CentralEurope	H5N8	Germany	7
241249	3401	3133	2363	3791	2638	1885	2808	2801	2016.893	Dom.ans	CentralEurope	H5N8	Germany	7
238894	3401	3133	2363	3791	2638	1885	6169	2801	2016.888	Dom.gal	NorthernEurope	H5N8	Sweden	7
274858	3401	3133	1867	3791	2638	1885	6194	2801	2017.118	wild.ans	EasternEurope	H5N8	Russia	7
1255051	2510	6432	3568	3868	1768	6048	3104	2802	2021.085	wild.ans	CentralEurope	H5N5	Poland	7
7623511	3560	3366	3098	3849	3220	8083	3059	2901	2021.422	Dom.gal	WesternEurope	H5N8	Belgium	7
660264	3560	3366	2456	3842	3199	1881	2876	2900	2020.88	Dom.gal	WesternEurope	H5N5	Belgium	7
65844	2300	2197	1659	1355	1225	1620	2092	893	2006.811	wild.ans	WesternEurope	H5N3	France	7
825173	3316	1909	2364	2384	2337	2775	2264	1879	2018.978	Dom.ans	WesternEurope	H5N3	Netherlands	7
243542	2437	877	1543	6822	1691	1078	1785	1371	2010.077	wild.ans	WesternEurope	H5N2	Netherlands	7
1048238	3557	3367	3280	3838	3221	2881	2946	2841	2020.959	wild.other	WesternEurope	H5N8	Netherlands	7
7591058	3557	3367	3280	3838	3221	2881	2946	2841	2021.299	Dom.ans	WesternEurope	H5N8	Belgium	7
5057875	3557	3367	3280	3838	3221	2881	2946	2841	2020.828	wild.ans	CentralEurope	H5N8	Germany	7
667810	3557	3367	3280	3838	3221	2881	2946	2841	2020.858	Dom.gal	WesternEurope	H5N8	France	7
1139044	3557	3367	3280	3838	3221	2881	2946	2841	2020.858	wild.other	WesternEurope	H5N8	Netherlands	7
1095363	3557	3367	8677	3868	3172	3300	3104	2802	2021.09	wild.ans	NorthernEurope	H5N8	Sweden	7
2081528	3557	3367	3280	3838	3221	2881	2946	2841	2020.934	wild.other	WesternEurope	H5N8	UK	7
710506	3557	3367	3280	3838	3221	2881	2946	2841	2020.839	wild.ans	WesternEurope	H5N8	UK	7
7597827	3557	3367	3280	3838	3221	2881	2946	2841	2020.896	wild.other	WesternEurope	H5N8	Belgium	7
1139167	3557	3367	3280	3838	3221	2881	2946	2841	2020.896	wild.ans	WesternEurope	H5N8	Netherlands	7
7778771	3557	3367	8552	3868	3172	3300	3104	2802	2021.085	Dom.gal	NorthernEurope	H5N8	Finland	7
2172517	3557	3367	3280	3838	3221	2881	2946	2841	2021.011	wild.other	WesternEurope	H5N8	Netherlands	7
1123360	3557	3367	3280	3838	3221	2881	2946	2841	2020.915	wild.ans	WesternEurope	H5N8	UK	7
5095323	3557	3367	3280	3838	3221	2881	2946	2841	2020.94	wild.ans	CentralEurope	H5N8	Germany	7
13175608	3557	3367	3511	3868	3172	3300	3104	2802	2021.145	Dom.gal	NorthernEurope	H5N8	Sweden	7
2172532	3557	3367	3280	3838	3221	2881	2946	2841	2021.066	wild.ans	WesternEurope	H5N8	Netherlands	7
775248	3557	3367	3280	3838	3221	2881	2946	2841	2020.943	Dom.ans	WesternEurope	H5N8	Netherlands	7
766056	3557	3367	3280	3838	3221	2881	2946	2841	2020.951	wild.other	WesternEurope	H5N8	UK	7
1123353	3557	3367	3280	3838	3221	2881	2946	2841	2020.986	Dom.ans	WesternEurope	H5N8	UK	7
7598788	3557	3367	3280	3838	3221	2881	2946	2841	2020.921	wild.ans	WesternEurope	H5N8	Belgium	7
641518	3557	3367	3280	3838	3221	2881	2946	2841	2020.866	Dom.ans	WesternEurope	H5N8	Netherlands	7
984688	3557	3367	3280	3838	3221	2881	2946	2841	2020.872	wild.ans	NorthernEurope	H5N8	Denmark	7
1224942	3557	3367	3280	3838	3221	2881	2946	2841	2021.085	Dom.gal	WesternEurope	H5N8	Netherlands	7
5098135	3557	3367	3280	9388	3221	2881	2946	2841	2020.97	wild.other	CentralEurope	H5N8	Germany	7
710533	3557	3367	3280	3838	3221	2881	2946	2841	2020.918	Dom.gal	WesternEurope	H5N8	Netherlands	7
996003	3557	3367	3280	3838	3221	2881	2946	2841	2021.011	Dom.gal	WesternEurope	H5N8	Ireland	7
1420637	3557	3367	8572	3868	3172	3300	3104	2802	2021.093	wild.ans	EasternEurope	H5N8	Latvia	7
5058090	3557	3367	3280	3838	3221	2881	2946	2841	2020.836	wild.other	CentralEurope	H5N8	Germany	7
995172	3557	3367	3280	3838	3221	2881	2946	2841	2020.997	Dom.gal	WesternEurope	H5N8	Ireland	7
7778762	3557	3367	8676	3868	3172	3300	3104	2802	2021.132	Dom.gal	EasternEurope	H5N8	Estonia	7
7623303	3557	3367	3280	3838	3221	2881	2946	2841	2021.162	wild.other	WesternEurope	H5N8	Belgium	7
1305780	3557	3367	3539	3868	3172	3300	3104	2802	2021.134	wild.ans	NorthernEurope	H5N8	Sweden	7
1123351	3557	3367	3280	3838	3221	2881	2946	2841	2020.962	Dom.ans	WesternEurope	H5N8	UK	7
2234814	3557	3367	3280	3838	3221	2881	2946	2841	2020.885	wild.other	SouthernEurope	H5N8	Spain	7
7590312	3557	3367	3280	3838	3221	2881	2946	2841	2021.027	wild.ans	WesternEurope	H5N8	Belgium	7
7596571	3557	3367	3280	3838	3221	2881	2946	2841	2020.866	wild.other	WesternEurope	H5N8	Belgium	7
3138567	3557	3367	3539	3868	3172	3300	3104	2802	2021.227	wild.other	NorthernEurope	H5N8	Sweden	7
15267028	3317	2095	2017	2341	2505	3111	6048	1107	2022.677	wild.ans	WesternEurope	H5N3	Netherlands	7
825158	3316	1909	2364	2384	2337	2775	2264	1879	2018.989	wild.ans	WesternEurope	H5N3	Netherlands	7
74112	1801	672	6129	5743	3877	6078	1585	810	2005.899	wild.ans	CentralEurope	H5N1	Germany	7
15579541	3351	2310	7848	8357	6094	8199	2271	6036	2022.721	wild.ans	WesternEurope	H5N3	Netherlands	7
293982	2851	1434	2434	1960	2380	2690	1460	2070	2015.937	Dom.ans	WesternEurope	H5N1	France	7
293981	2851	1434	2434	1960	2380	2690	1460	2070	2015.948	Dom.ans	WesternEurope	H5N1	France	7
293983	2851	1434	2528	1960	2380	2690	1460	2070	2015.992	Dom.gal	WesternEurope	H5N1	France	7
316552	3401	2987	7288	3817	2440	2339	2835	2685	2017.778	Dom.gal	SouthernEurope	H5N8	Italy	7
7975818	3179	2093	2449	2341	2836	3111	5517	1107	2021.726	Dom.ans	SouthernEurope	H5N3	Italy	7
1259397	3280	2115	2775	3842	2645	2703	3125	1916	2021.058	wild.other	WesternEurope	H5N3	France	7
9261739	6560	1900	6335	2438	2586	7865	5434	2604	2021.975	wild.ans	WesternEurope	H5N2	Netherlands	7
13967740	2757	1902	2275	3920	2687	3088	3406	1961	2022.279	Dom.gal	CentralEurope	H5N1	Czech	7
12754531	3423	2526	2698	3924	2582	3038	3368	3136	2022.208	Dom.gal	SouthernEurope	H5N1	Romania	7
11798577	3423	2526	2698	3924	2732	3038	3397	3186	2021.822	wild.other	NorthernEurope	H5N1	Denmark	7
11798580	3423	2526	2698	3924	2732	3038	3397	3174	2021.827	Dom.gal	NorthernEurope	H5N1	Denmark	7
9261751	3423	2526	2698	3924	2732	3038	3397	3186	2022.036	wild.ans	WesternEurope	H5N1	Netherlands	7
11259274	3423	2526	2698	3924	2732	3038	3397	3174	2021.838	wild.other	WesternEurope	H5N1	Ireland	7
11798571	3423	2526	2698	3924	2732	3038	3397	3174	2021.814	wild.other	NorthernEurope	H5N1	Denmark	7
13246267	3423	2526	2698	3924	2732	3038	3405	3186	2022.282	Dom.gal	NorthernEurope	H5N1	Iceland	7
13453559	3423	2526	2698	3924	2732	3038	3397	3186	2022.375	Dom.ans	WesternEurope	H5N1	UK	7
11259263	3423	2526	2698	3924	2732	3038	3397	3186	2022.016	wild.other	WesternEurope	H5N1	Ireland	7
9261749	3423	2526	2698	3924	2732	3038	3397	3186	2022.036	wild.other	WesternEurope	H5N1	Netherlands	7
11922814	3423	2526	2698	3924	2732	3038	3397	3186	2022.129	wild.ans	CentralEurope	H5N1	Poland	7
9029959	3423	2526	2698	3924	2732	3038	3397	3186	2021.879	Dom.ans	WesternEurope	H5N1	UK	7
14761272	3225	2526	2698	9433	2732	3038	3368	3186	2022.008	Dom.gal	SouthernEurope	H5N1	Italy	7
9029965	3423	2526	2698	3924	2732	3038	3397	3174	2021.827	wild.ans	WesternEurope	H5N1	UK	7
11259270	3423	2526	2698	3924	2732	3038	3397	3174	2021.852	wild.ans	WesternEurope	H5N1	Ireland	7
10943657	3423	2526	2698	3924	2732	3038	3397	3186	2022.066	wild.other	NorthernEurope	H5N1	Sweden	7
9603922	3423	2526	2698	3924	2732	3038	3397	2803	2021.871	wild.ans	CentralEurope	H5N1	Czech	7
11259291	3423	2416	2698	3914	2732	3038	3405	3042	2022.038	Dom.gal	SouthernEurope	H5N1	Spain	7
11798568	3423	2526	2698	3924	2732	3038	3397	3174	2021.816	wild.ans	NorthernEurope	H5N1	Denmark	7
14390385	3423	2526	2698	3924	2732	3038	3397	2803	2022.088	wild.other	WesternEurope	H5N1	Belgium	7
9029956	3423	2526	2698	3924	2732	3038	3397	3186	2021.868	Dom.gal	WesternEurope	H5N1	UK	7
13453560	3423	2526	2698	3924	2732	3038	3397	3186	2022.405	Dom.gal	WesternEurope	H5N1	UK	7
11580255	3423	2526	2698	3924	2732	3038	3397	3174	2022.055	wild.ans	NorthernEurope	H5N1	Sweden	7
13026237	3423	2526	2698	3924	2732	3038	3397	3174	2021.951	wild.other	WesternEurope	H5N1	Luxembourg	7
11406403	3423	2526	2698	3924	2732	3038	3397	3174	2022.082	wild.other	WesternEurope	H5N1	UK	7
7733611	3423	2526	2698	3924	2732	3038	3397	3186	2021.893	wild.ans	SouthernEurope	H5N1	Italy	7
15022831	3423	2526	2698	3924	2732	3038	3397	3186	2022.107	wild.ans	EasternEurope	H5N1	Lithuania	7
8338002	3423	2526	2698	3924	2732	3038	3397	3186	2021.945	Dom.gal	NorthernEurope	H5N1	Sweden	7
11259284	3423	2526	2698	3924	2732	3038	3397	3174	2022.121	Dom.ans	WesternEurope	H5N1	Ireland	7
11561591	3423	2526	2698	3924	2732	3038	3397	3174	2022.104	Dom.ans	WesternEurope	H5N1	UK	7
6590766	3423	2526	2698	3924	2732	3038	3397	3186	2021.852	wild.ans	WesternEurope	H5N1	France	7
7753272	3423	2526	2698	3924	2732	3038	3397	3174	2021.8	wild.other	CentralEurope	H5N1	Germany	7
5942524	3423	2526	2698	3924	2732	3038	3397	3186	2021.83	Dom.gal	WesternEurope	H5N1	Netherlands	7
11259283	3423	2526	2698	3924	2732	3038	3397	3174	2022.121	wild.other	WesternEurope	H5N1	Ireland	7
7753406	3423	2526	2698	3924	2732	3038	3397	3186	2021.814	wild.ans	CentralEurope	H5N1	Germany	7
11406402	3423	2526	2698	3924	2732	3038	3397	3186	2022.06	Dom.ans	WesternEurope	H5N1	UK	7
26258	2300	2197	1659	1355	1225	1620	2092	893	2006.852	Dom.ans	WesternEurope	H5N3	France	7
4031461	2392	3133	2012	3791	2638	2213	2576	2685	2018.23	wild.other	NorthernEurope	H5N6	Denmark	7
1665249	3079	2116	2366	9407	2769	1599	6731	2382	2021.145	Dom.gal	SouthernEurope	H5N5	Romania	7
3135897	3404	2029	2537	3858	2732	2825	3293	2156	2021.279	Dom.gal	CentralEurope	H5N1	Hungary	7
2681045	3404	2029	2537	3858	2732	2825	3293	2156	2021.299	wild.other	CentralEurope	H5N1	Poland	7
148203	2569	1171	1705	2029	1686	1078	2086	1698	2011.789	wild.other	NorthernEurope	H5N2	Iceland	7
9603920	3179	2609	2273	3907	2686	3088	3367	2867	2021.871	wild.ans	CentralEurope	H5N1	Czech	6
14760747	3179	2609	2273	3907	2686	3088	3367	2867	2021.953	Dom.gal	SouthernEurope	H5N1	Italy	6
9603929	3179	2609	2273	3907	2686	3088	3367	2867	2021.973	Dom.gal	CentralEurope	H5N1	Czech	6
984695	3560	3365	3096	3849	3220	3184	2972	2962	2020.872	Dom.gal	NorthernEurope	H5N8	Denmark	6
176809	6053	2295	2524	7384	2259	7508	5871	1460	2013.937	Dom.gal	WesternEurope	H5N3	Netherlands	6
15023114	3423	2312	2698	9425	2732	3087	3379	3044	2022.296	wild.other	EasternEurope	H5N1	Lithuania	6
6931008	3423	2312	2698	9430	2732	8032	3367	3042	2021.838	Dom.ans	CentralEurope	H5N1	Poland	6
234919	2306	1427	1759	1959	2189	2045	2687	2069	2015.926	Dom.ans	WesternEurope	H5N2	France	6
294124	2306	1427	1759	1959	2189	2045	2770	2275	2016.016	Dom.ans	WesternEurope	H5N2	France	6
294080	2306	1427	1759	1959	2189	2045	2770	2275	2015.956	Dom.ans	WesternEurope	H5N2	France	6
8882218	3292	2523	3100	3899	2905	2755	3369	2494	2021.953	wild.other	SouthernEurope	H5N1	Italy	6
6937114	3292	2523	3100	3899	2905	2755	3369	2494	2021.852	wild.ans	CentralEurope	H5N1	Poland	6
293985	2805	1026	2529	1959	1281	2657	2687	2069	2015.926	Dom.gal	WesternEurope	H5N9	France	6
293986	2805	1026	2529	1959	1281	2657	2687	2069	2015.937	Dom.ans	WesternEurope	H5N9	France	6
63440	2786	2177	2669	2837	2016	3095	1472	1592	2007.036	Dom.gal	EasternEurope	H5N1	Russia	6
1665267	3560	3366	2456	3842	3199	1881	6624	2900	2020.978	wild.ans	SouthernEurope	H5N5	Slovenia	6
1220094	3560	3366	3098	3849	3220	3226	3059	2901	2020.937	wild.ans	CentralEurope	H5N8	Poland	6
1665272	3597	3541	3419	3865	3161	3593	3193	2992	2020.877	wild.other	SouthernEurope	H5N8	Italy	6
65832	2638	2197	1708	6034	1225	1620	5083	3912	2007.123	Dom.ans	WesternEurope	H5N3	France	6
1121143	7242	2988	2272	3682	2491	2167	2778	2684	2016.869	Dom.gal	EasternEurope	H5N8	Ukraine	6
243589	2847	1097	1533	5449	1458	1579	2335	809	2008.995	wild.ans	WesternEurope	H5N2	Netherlands	6
683592	3403	2210	7206	3875	6346	2755	3380	2312	2020.888	wild.ans	SouthernEurope	H5N1	Italy	6
1121145	7231	2988	2272	3682	2491	2167	2778	2684	2016.869	Dom.ans	EasternEurope	H5N8	Ukraine	6
2174084	3403	2523	7847	3905	6373	2755	3369	2312	2021.205	wild.other	WesternEurope	H5N1	Netherlands	6
2113167	3557	3367	3225	3869	3221	3021	3041	2802	2021.142	wild.ans	CentralEurope	H5N8	Poland	6
1941578	3557	3367	3225	3869	3221	3021	3041	2802	2021.293	Dom.ans	CentralEurope	H5N8	Czech	6
1697192	3557	3367	3225	3869	3221	3021	3041	2802	2021.225	Dom.ans	CentralEurope	H5N8	Czech	6
5067957	3557	3367	3225	3869	3221	3021	3041	2802	2021.008	Dom.ans	CentralEurope	H5N8	Germany	6
1697184	3557	3367	3225	3869	3221	3021	3041	2802	2021.26	Dom.gal	CentralEurope	H5N8	Czech	6
7778764	3557	3367	3481	3868	3172	3300	3041	2802	2021.496	wild.other	NorthernEurope	H5N8	Finland	6
3102076	3557	3367	3225	3869	3221	3021	3041	2802	2021.263	Dom.ans	CentralEurope	H5N8	Poland	6
5116065	3557	3367	3225	3869	3221	3021	3041	2802	2021.164	wild.other	CentralEurope	H5N8	Germany	6
5066981	3557	3367	3225	3869	3221	3021	3041	2802	2020.97	Dom.gal	CentralEurope	H5N8	Germany	6
3102065	3557	3367	3225	3869	3221	3021	3041	2802	2021.334	Dom.ans	CentralEurope	H5N8	Poland	6
3102060	3557	3367	3225	3869	3221	3021	3041	2802	2021.173	Dom.ans	CentralEurope	H5N8	Poland	6
2234810	3557	3367	3225	3869	3221	3021	3041	2802	2021.074	wild.other	SouthernEurope	H5N8	Italy	6
5098138	3557	3367	3539	3868	3172	3300	3104	2802	2021.027	wild.ans	CentralEurope	H5N8	Germany	6
2172522	3557	3367	3225	3869	3221	3021	3041	2802	2021.025	wild.other	WesternEurope	H5N8	Netherlands	6
956411	3557	3367	3225	3869	3221	3021	3041	2802	2020.91	wild.ans	SouthernEurope	H5N8	Italy	6
1399237	3557	3367	3225	3869	3221	3021	3041	2802	2021.134	wild.ans	CentralEurope	H5N8	Czech	6
1665248	3557	3367	3225	3869	3221	3021	3041	2802	2021.145	Dom.gal	SouthernEurope	H5N8	Italy	6
7778767	3557	3367	3481	3868	3172	3300	3041	2802	2021.581	wild.ans	NorthernEurope	H5N8	Finland	6
1665252	3557	3367	3225	3869	3221	3021	3041	2802	2021.145	Dom.ans	SouthernEurope	H5N8	Italy	6
2234811	3557	3367	3225	3869	3221	3021	3041	2802	2021.016	wild.ans	SouthernEurope	H5N8	Spain	6
846601	3557	3367	8597	3868	3172	3300	3104	2802	2020.921	Dom.gal	CentralEurope	H5N8	Poland	6
243592	2381	972	6252	6825	1974	1499	2344	844	2010.737	wild.ans	WesternEurope	H5N2	Netherlands	6
822837	3269	6545	6877	2232	5712	2695	1653	5460	2019.614	wild.other	WesternEurope	H5N1	Netherlands	6
243385	6337	6106	6768	2029	1686	6871	2007	1537	2010.866	wild.ans	WesternEurope	H5N3	Netherlands	6
3102077	3597	3541	8435	3865	3161	3593	3043	3065	2021.263	Dom.ans	CentralEurope	H5N8	Poland	6
1719914	3560	3366	3170	3849	3220	3262	3042	2994	2021.093	Dom.ans	SouthernEurope	H5N8	Bulgaria	6
5099462	3560	3366	3170	3849	3220	3135	2921	2994	2021.148	Dom.gal	CentralEurope	H5N8	Germany	6
3128533	3560	3366	3171	3849	3220	3262	2876	2993	2021.411	Dom.gal	SouthernEurope	H5N8	Albania	6
5126214	3560	3366	3170	3849	3220	3261	2921	2994	2021.186	wild.other	CentralEurope	H5N8	Germany	6
1719915	3560	3366	3170	3849	3220	3262	3042	2994	2021.104	Dom.gal	SouthernEurope	H5N8	Bulgaria	6
5098144	3560	3366	3170	3849	3220	3261	2921	2994	2021.085	Dom.ans	CentralEurope	H5N8	Germany	6
12176838	3560	3366	3171	3849	3220	3262	2876	2993	2021.742	Dom.gal	SouthernEurope	H5N8	Kosovo	6
1279262	3560	3366	3171	3849	3220	3262	2876	2993	2021.162	wild.ans	SouthernEurope	H5N8	Croatia	6
3128524	3560	3366	3171	3849	3220	3262	2876	2993	2021.411	wild.gal	SouthernEurope	H5N8	Kosovo	6
5115617	3560	3366	3170	3849	3220	3135	2921	2994	2021.17	Dom.ans	CentralEurope	H5N8	Germany	6
5095645	3560	3366	3170	3849	3220	3135	2921	2994	2021.068	Dom.gal	CentralEurope	H5N8	Germany	6
12176845	3560	3366	3171	3849	3220	3262	2876	2993	2021.803	Dom.gal	SouthernEurope	H5N8	Kosovo	6
5098159	3560	3366	3170	3849	3220	3135	2921	2994	2021.126	Dom.ans	CentralEurope	H5N8	Germany	6
3135931	3560	3366	3171	3849	3220	3262	2876	2993	2021.181	wild.ans	CentralEurope	H5N8	Hungary	6
2114013	3560	3366	3170	3849	3220	3135	2921	2994	2021.175	wild.ans	CentralEurope	H5N8	Poland	6
3102080	3560	3366	3170	3849	3220	3135	2921	2994	2021.318	Dom.gal	CentralEurope	H5N8	Austria	6
3102066	3560	3366	3170	3849	3220	3261	2921	2994	2021.299	Dom.gal	CentralEurope	H5N8	Poland	6
5141340	3560	3366	3170	3849	3220	3135	2921	2994	2021.197	Dom.ans	CentralEurope	H5N8	Germany	6
3128527	3560	3366	3171	3849	3220	3262	2876	2993	2021.416	Dom.ans	SouthernEurope	H5N8	Kosovo	6
5099628	3560	3366	3170	3849	3220	3135	2921	2994	2021.129	Dom.ans	CentralEurope	H5N8	Germany	6
1719911	3560	3366	3170	3849	3220	3185	2921	2994	2021.211	wild.ans	EasternEurope	H5N8	Lithuania	6
3102070	3560	3366	3170	3849	3220	3262	2921	2994	2021.332	wild.other	CentralEurope	H5N8	Poland	6
294761	2511	2017	7290	2175	2381	5503	2332	5078	2015.915	Dom.ans	WesternEurope	H5N2	France	6
2227277	3403	2311	2984	9424	2975	2755	3380	2312	2021.362	wild.ans	WesternEurope	H5N1	Netherlands	6
2234831	3280	2115	2775	3842	2645	2703	6575	1916	2021.066	wild.other	WesternEurope	H5N3	UK	6
11561592	3423	2526	2698	3923	2593	3038	3397	3136	2022.137	Dom.gal	WesternEurope	H5N1	UK	6
14933724	3138	2310	2271	3919	2582	3087	3420	3066	2022.644	Dom.ans	WesternEurope	H5N1	France	6
11112340	3183	2525	2369	9432	2640	3087	3419	3084	2022.101	wild.ans	WesternEurope	H5N1	Netherlands	6
7753152	3292	2525	2105	3912	2640	3087	3420	2964	2021.784	wild.ans	CentralEurope	H5N1	Germany	6
12754534	3423	2526	2698	3924	2582	3038	3368	3136	2022.23	Dom.gal	SouthernEurope	H5N1	Romania	6
11922812	3183	2525	2105	3912	2640	3087	3420	3084	2022.06	Dom.gal	CentralEurope	H5N1	Poland	6
14493899	3183	2525	2369	3918	2640	3087	3420	3084	2022.288	wild.other	WesternEurope	H5N1	Belgium	6
8882214	3183	2525	6588	3912	2640	3087	3420	3084	2021.937	wild.other	SouthernEurope	H5N1	Italy	6
14389524	3183	2525	2105	3912	2640	3087	3419	3084	2022.068	Dom.ans	WesternEurope	H5N1	Belgium	6
116138	1871	5118	6578	6824	1898	6314	2256	885	2009.688	wild.ans	CentralEurope	H5N3	Czech	6
176755	2227	1515	6769	7171	1971	7182	2005	1698	2014.019	wild.ans	WesternEurope	H5N2	Netherlands	6
14760849	3423	2609	2273	3907	2732	3088	3367	6530	2021.967	Dom.gal	SouthernEurope	H5N1	Italy	6
14702899	3423	2526	2698	3924	2732	3038	3397	3186	2022.529	wild.other	WesternEurope	H5N1	France	6
15579544	3423	2526	2698	3924	2732	3038	3397	3186	2022.77	wild.other	WesternEurope	H5N1	Netherlands	6
14810369	3423	2526	2698	3924	2732	3038	3397	3186	2022.49	wild.other	NorthernEurope	H5N1	Sweden	6
240893	3187	1919	2521	3367	2693	1389	2576	2434	2016.948	wild.ans	CentralEurope	H5N5	Germany	6
156215	2572	6217	6857	6291	1695	6780	2248	1028	2010.833	Dom.ans	EasternEurope	H5N3	Russia	6
316554	3401	2987	2363	3817	2581	2339	2835	2684	2017.789	Dom.ans	SouthernEurope	H5N8	Italy	6
316593	3401	2987	2363	3816	2581	2340	2835	2685	2017.808	Dom.other	SouthernEurope	H5N8	Italy	6
316581	3401	2987	2363	3817	2581	2339	2835	2685	2017.915	Dom.ans	SouthernEurope	H5N8	Italy	6
316591	3401	2987	2363	3816	2581	2340	2835	2685	2017.808	wild.other	SouthernEurope	H5N8	Italy	6
316587	3401	2987	2363	3816	2581	2340	2835	2685	2017.775	wild.ans	SouthernEurope	H5N8	Italy	6
262059	2759	1534	2832	3466	2260	1884	2576	2647	2017.066	wild.ans	CentralEurope	H5N8	Germany	5
5034852	2759	1534	2832	3466	2260	1884	2576	2647	2017.011	Dom.gal	CentralEurope	H5N8	Poland	5
309195	2759	1534	2832	9285	2260	1884	2576	2647	2017.216	wild.ans	WesternEurope	H5N8	Belgium	5
271714	2759	2847	2902	3585	2490	2255	2574	2685	2016.896	wild.ans	CentralEurope	H5N8	Hungary	5
436179	2759	1534	2832	3501	2260	1884	2576	2647	2017.189	Dom.gal	CentralEurope	H5N8	Germany	5
255213	2759	2921	2902	3585	5950	2165	2574	2685	2017.014	Dom.gal	CentralEurope	H5N8	Hungary	5
255191	2759	2847	2902	3585	2490	2255	2574	2685	2017.003	wild.other	CentralEurope	H5N8	Hungary	5
436149	2759	1534	2832	9040	2260	1884	2576	2647	2017.041	Dom.ans	CentralEurope	H5N8	Germany	5
387143	2759	2847	2902	3585	2535	1969	2576	2686	2017.164	Dom.ans	SouthernEurope	H5N8	Spain	5
255211	2759	2921	2902	3585	2441	2165	2574	2748	2017.063	wild.other	CentralEurope	H5N8	Hungary	5
436163	2759	1534	2832	3501	2260	1884	2576	2647	2017.088	Dom.ans	CentralEurope	H5N8	Germany	5
436167	2759	1534	2832	3501	2260	1884	2576	2647	2017.121	Dom.ans	CentralEurope	H5N8	Germany	5
261687	2759	2847	2902	3585	2535	1969	2575	2686	2017.115	wild.ans	CentralEurope	H5N8	Germany	5
271709	2759	2847	2902	3585	2490	2255	2574	2685	2016.904	Dom.ans	CentralEurope	H5N8	Hungary	5
5034855	2759	1534	2832	9265	2260	1884	2576	2647	2016.956	Dom.gal	CentralEurope	H5N8	Poland	5
237964	2759	2847	2902	3585	2490	2255	2574	2685	2016.852	Dom.ans	CentralEurope	H5N8	Hungary	5
436165	2759	2847	2902	3585	2535	1969	2575	2686	2017.104	Dom.gal	CentralEurope	H5N8	Germany	5
271712	2759	2847	2902	3585	2490	2255	2574	2685	2016.943	Dom.ans	CentralEurope	H5N8	Hungary	5
255202	2759	2847	2902	3585	2490	7292	2574	2685	2017.068	wild.ans	CentralEurope	H5N8	Hungary	5
436143	2759	1534	2832	9226	2260	1884	2576	2647	2016.959	Dom.gal	CentralEurope	H5N8	Germany	5
328966	2850	2017	2683	2175	5961	7476	1462	1835	2015.704	wild.ans	WesternEurope	H5N1	Netherlands	5
240110	6896	7339	7549	3791	2394	2075	2575	6213	2016.948	Dom.gal	EasternEurope	H5N8	Russia	5
7054529	3423	2117	2604	3890	2732	2962	3396	6675	2021.852	wild.ans	NorthernEurope	H5N1	Sweden	5
7635907	3423	2117	2604	3890	2732	2962	3396	3042	2021.901	wild.other	NorthernEurope	H5N1	Sweden	5
502615	2511	2772	2596	2339	2338	2842	1730	1371	2016.719	wild.ans	WesternEurope	H5N3	Belgium	5
116137	6135	6231	2089	6820	5409	1499	5873	811	2011.721	wild.ans	CentralEurope	H5N2	Czech	5
268645	3384	2989	2362	3746	2537	2075	2835	2800	2016.94	wild.ans	WesternEurope	H5N8	Netherlands	5
239801	3384	2989	2362	3728	2537	2075	2835	2800	2016.954	Dom.gal	WesternEurope	H5N8	UK	5
253036	3384	2989	2362	3728	2537	2075	2835	2800	2017.038	Dom.gal	WesternEurope	H5N8	UK	5
309197	3384	2989	2362	3759	2537	2075	6252	2800	2017.452	Dom.gal	WesternEurope	H5N8	Belgium	5
268634	3384	2989	2362	3759	2537	2075	2835	2800	2016.97	Dom.ans	WesternEurope	H5N8	Netherlands	5
60018	2786	2177	2669	2837	2016	3095	1472	1592	2006.162	Dom.gal	EasternEurope	H5N1	Russia	5
626650	3560	3366	3097	3841	3149	2741	3041	2900	2020.626	Dom.ans	EasternEurope	H5N8	Russia	5
626648	3557	3366	3169	3841	3082	1799	2920	2900	2020.751	Dom.ans	EasternEurope	H5N5	Russia	5
626647	3557	3366	3169	3841	3082	1799	2920	2900	2020.751	Dom.gal	EasternEurope	H5N5	Russia	5
1114759	3597	3541	3224	3865	3161	3593	3193	6674	2021.077	Dom.gal	EasternEurope	H5N8	Russia	5
1139015	7349	3453	8394	3865	3161	3345	3193	2992	2020.817	wild.unknown	WesternEurope	H5N8	Netherlands	5
711055	3403	2415	7774	3884	2955	2755	3380	2312	2020.951	Dom.gal	WesternEurope	H5N1	Netherlands	5
603231	3083	7177	2441	3662	6087	6010	2736	6013	2020.167	Dom.gal	SouthernEurope	H5N2	Bulgaria	5
5099451	3403	2524	2984	9428	6410	2755	3399	2312	2021.145	Dom.gal	CentralEurope	H5N1	Germany	5
7778753	3557	3367	3481	3868	3172	3300	3041	6609	2021.715	wild.other	EasternEurope	H5N8	Estonia	5
13175667	3557	3367	3746	3868	3172	3300	2876	2802	2021.148	wild.gal	NorthernEurope	H5N8	Sweden	5
647969	3557	3367	3225	3869	3221	3021	3041	2802	2020.866	Dom.gal	NorthernEurope	H5N8	Sweden	5
1238902	3557	3367	3746	3868	3172	3300	2876	2802	2021.145	wild.gal	NorthernEurope	H5N8	Sweden	5
654824	3557	3367	8283	3868	3172	3020	6558	2802	2020.705	Dom.ans	EasternEurope	H5N8	Russia	5
4031463	2392	3133	1939	3791	2638	2213	2778	2685	2019.008	wild.other	NorthernEurope	H5N6	Denmark	5
77445	1707	7003	1362	6169	1503	6549	5027	926	2007.682	wild.ans	SouthernEurope	H5N3	Portugal	5
12754535	3079	2522	2450	3865	2684	1600	2947	2241	2022.227	wild.other	NorthernEurope	H5N5	Norway	5
1399240	3577	3454	3418	3865	3161	3345	3080	3065	2021.164	wild.ans	CentralEurope	H5N8	Czech	5
2172526	3577	3454	3418	3865	3161	3345	3080	3065	2021.14	wild.other	WesternEurope	H5N8	Netherlands	5
1080579	3577	3454	3418	3865	3161	3345	3080	3065	2021.121	wild.other	CentralEurope	H5N8	Czech	5
1665264	3560	3366	3170	3849	3220	8312	2921	2994	2020.918	wild.ans	SouthernEurope	H5N8	Slovenia	5
12176850	3560	3366	3171	3849	3220	3262	2876	2993	2022.014	Dom.gal	SouthernEurope	H5N8	Kosovo	5
984693	3560	3366	3096	3849	3220	3184	2972	2963	2020.85	wild.ans	NorthernEurope	H5N8	Denmark	5
12176851	3560	3366	3171	3849	3220	3262	2876	2993	2022.036	Dom.gal	SouthernEurope	H5N8	Kosovo	5
31501	2880	2178	2423	2946	1741	3093	1410	1433	2006.427	Dom.ans	CentralEurope	H5N1	Hungary	5
12754536	3079	2522	2450	3865	2684	1600	2947	2241	2022.225	wild.other	NorthernEurope	H5N5	Norway	5
13778474	3183	2525	2444	3919	1538	3087	3419	1004	2022.43	wild.other	WesternEurope	H5N1	Netherlands	5
10993134	3183	2525	2105	3912	2640	3087	3420	3104	2021.91	wild.ans	WesternEurope	H5N1	Netherlands	5
14494351	3183	2525	2444	3919	1538	3087	3419	1004	2022.515	wild.other	WesternEurope	H5N1	Belgium	5
11560325	3183	2525	2683	3918	2640	3087	3420	3104	2022.2	wild.other	WesternEurope	H5N1	Netherlands	5
6101869	3183	2525	2105	3912	2640	3087	3420	3104	2021.822	Dom.ans	WesternEurope	H5N1	Netherlands	5
11798578	3183	2525	2105	3912	2640	3087	3420	3104	2021.819	wild.ans	NorthernEurope	H5N1	Denmark	5
13519451	3183	2525	2444	3919	1538	3087	3419	1004	2022.356	wild.other	WesternEurope	H5N1	France	5
14841913	7046	2525	2444	3919	2505	3087	3419	6215	2022.51	wild.ans	WesternEurope	H5N1	France	5
14494796	3183	2525	2444	3919	1538	3087	3419	1004	2022.455	wild.other	WesternEurope	H5N1	Belgium	5
7053817	3183	2525	2105	3912	2640	3087	3420	3104	2021.833	wild.ans	NorthernEurope	H5N1	Sweden	5
294125	6723	6232	7190	1959	4870	5233	4824	2069	2015.945	Dom.ans	WesternEurope	H5N2	France	5
338359	2308	1173	6879	3555	2394	2314	2772	1370	2017.981	Dom.gal	EasternEurope	H5N2	Russia	5
11259265	3423	2526	2698	3924	2645	3038	3397	3174	2022.011	wild.other	WesternEurope	H5N1	Ireland	5
14391865	3423	2115	2698	3924	2645	3038	3397	3186	2022.137	wild.other	WesternEurope	H5N1	Belgium	5
10497305	3423	2526	2698	3924	2645	3038	3397	3174	2022.066	wild.other	CentralEurope	H5N1	Germany	5
10261376	3423	2526	2698	3924	2645	3038	6771	3186	2022.063	Dom.other	CentralEurope	H5N1	Germany	5
10347326	3423	2526	2698	3924	2645	3038	3397	3174	2021.989	wild.other	CentralEurope	H5N1	Germany	5
10497306	3423	2526	2698	3924	2645	3038	3397	3152	2022.112	wild.other	CentralEurope	H5N1	Germany	5
9616212	3423	2526	2698	3924	2645	3038	3397	3174	2022.014	wild.other	WesternEurope	H5N1	Netherlands	5
436694	3187	3135	2521	3367	2383	1389	2360	2434	2017.058	Dom.gal	CentralEurope	H5N5	Germany	5
260059	3187	3135	2521	3367	2383	1389	2360	2434	2017.079	wild.other	CentralEurope	H5N5	Germany	5
436712	3187	3135	2521	3367	2383	1389	2360	2434	2017.184	wild.other	CentralEurope	H5N5	Germany	5
288411	3187	3135	2521	3367	2383	1389	2360	2434	2017.386	Dom.ans	WesternEurope	H5N5	Netherlands	5
436710	3187	3135	2521	3367	2383	1389	2360	2434	2017.164	wild.ans	CentralEurope	H5N5	Germany	5
436697	3187	3135	2521	3367	2383	1389	2360	2434	2017.074	Dom.gal	CentralEurope	H5N5	Germany	5
14761327	3179	2609	2273	3907	2686	3088	3367	2867	2022.027	Dom.gal	SouthernEurope	H5N1	Italy	5
65842	2638	1257	1708	1445	4748	1614	5199	4889	2008.5	Dom.ans	WesternEurope	H5N1	France	5
282143	3401	2987	2363	3816	2581	2340	2835	2685	2017.592	Dom.ans	SouthernEurope	H5N8	Italy	5
268947	2759	2847	2902	3585	2535	1969	2574	2686	2017.066	wild.ans	CentralEurope	H5N8	Czech	4
282133	2759	2847	2902	3585	2535	1969	2574	2686	2017.005	Dom.gal	CentralEurope	H5N8	Czech	4
5034856	2759	2847	2902	3585	2535	1969	2574	2686	2017.085	Dom.ans	CentralEurope	H5N8	Poland	4
255627	2759	2847	2902	3585	2535	1969	2634	2686	2016.986	Dom.ans	WesternEurope	H5N8	France	4
240012	2759	2847	2902	3585	2535	1969	2634	2686	2016.907	Dom.ans	WesternEurope	H5N8	France	4
266538	2759	2847	2902	3585	2535	1969	2574	2686	2017.14	wild.ans	WesternEurope	H5N8	Belgium	4
255174	2759	1534	2832	3429	2324	1884	2574	2647	2016.962	Dom.ans	CentralEurope	H5N8	Hungary	4
339105	2759	2847	2902	3585	2535	1969	2634	2686	2016.852	Dom.ans	WesternEurope	H5N8	France	4
255193	2759	2847	2902	3585	2535	1969	2574	2686	2017.027	Dom.ans	CentralEurope	H5N8	Hungary	4
261634	2759	2921	7840	3585	2441	2165	2574	2686	2017.055	Dom.gal	SouthernEurope	H5N8	Macedonia	4
297234	2759	1534	2832	9168	2260	1884	2574	2647	2017.795	Dom.gal	EasternEurope	H5N8	Russia	4
255185	2759	2847	2902	3585	2535	1969	2574	2686	2017.085	Dom.gal	SouthernEurope	H5N8	Italy	4
309196	2759	2847	2902	3585	2535	1969	2574	2686	2017.222	wild.other	WesternEurope	H5N8	Belgium	4
268930	2759	2847	2902	3585	2535	1969	2574	2686	2017.008	Dom.ans	CentralEurope	H5N8	Czech	4
255934	2759	1534	2832	3429	2324	1884	2574	2647	2017.123	wild.ans	CentralEurope	H5N8	Hungary	4
5034849	2759	2847	2902	3585	2535	1969	2574	2686	2017.09	Dom.ans	CentralEurope	H5N8	Poland	4
256305	2759	2921	2902	3585	2441	2165	2574	6503	2017.005	wild.ans	SouthernEurope	H5N8	Italy	4
242817	2759	1534	2832	3429	2324	1884	2574	2647	2017.014	Dom.gal	CentralEurope	H5N8	Czech	4
5034854	2759	2847	2902	3585	2535	1969	2574	2686	2017.159	Dom.ans	CentralEurope	H5N8	Poland	4
2173364	3182	2694	1868	3850	2492	1224	3000	2754	2021.186	wild.other	WesternEurope	H5N4	Netherlands	4
3098719	3182	2694	1871	3850	2492	1224	3000	2754	2021.164	wild.other	NorthernEurope	H5N4	Sweden	4
1225077	3182	2694	1868	3850	2492	1224	3000	2754	2021.14	wild.other	WesternEurope	H5N4	Netherlands	4
3298234	3182	2694	1871	3850	2492	1224	3000	2754	2021.173	wild.other	NorthernEurope	H5N4	Sweden	4
5099372	3182	2694	1868	3850	2492	1224	3000	2754	2021.129	wild.other	CentralEurope	H5N4	Germany	4
502617	6888	2772	2596	2339	2338	2842	1730	1371	2016.757	wild.ans	WesternEurope	H5N3	Belgium	4
11922822	3359	2312	2275	3912	6133	3087	3379	3067	2022.178	wild.ans	SouthernEurope	H5N1	Romania	4
328995	6344	6440	6385	1268	2025	1366	4816	926	2006.723	wild.ans	WesternEurope	H5N2	Netherlands	4
5061890	3567	3366	3097	3841	3031	3022	2920	2900	2020.88	Dom.ans	CentralEurope	H5N8	Germany	4
1665256	3567	3366	3097	3841	3031	3022	2920	2900	2021.019	Dom.ans	CentralEurope	H5N8	Slovakia	4
3128523	3592	3490	8495	3857	3161	3134	2973	2934	2021.219	wild.other	SouthernEurope	H5N8	Greece	4
779129	3592	3489	8462	3857	3161	3134	2973	2934	2020.915	Dom.gal	CentralEurope	H5N8	Poland	4
300529	3021	6547	7181	2281	5484	2042	1658	5923	2016.839	wild.ans	EasternEurope	H5N2	Ukraine	4
502596	3270	6238	6858	7637	2382	7914	1730	1996	2017.658	wild.ans	WesternEurope	H5N3	Belgium	4
7595492	6998	2016	7675	7566	5949	7183	2163	2229	2020.757	wild.ans	WesternEurope	H5N2	Belgium	4
20920	2881	1894	2585	2904	1740	3094	1743	1435	2006.186	wild.ans	CentralEurope	H5N1	Poland	4
69723	2881	1894	2585	2904	1740	3094	1743	1435	2006.37	Dom.gal	NorthernEurope	H5N1	Denmark	4
69725	2881	1894	2585	2904	1740	3094	1743	1435	2006.167	wild.other	NorthernEurope	H5N1	Denmark	4
668456	3557	3367	3280	3869	6550	7878	2834	2802	2020.858	wild.other	NorthernEurope	H5N8	Sweden	4
1719910	3557	3367	3568	3868	3172	3300	2947	2802	2021.153	wild.ans	EasternEurope	H5N8	Lithuania	4
683594	3557	3367	3280	3869	6544	7806	2834	2802	2020.869	wild.ans	SouthernEurope	H5N8	Italy	4
796648	2849	6112	2596	2281	5909	2042	1658	5718	2016.82	Dom.ans	WesternEurope	H5N2	Netherlands	4
12176932	3560	3366	3171	3849	3220	3262	2876	2993	2022.162	Dom.gal	SouthernEurope	H5N8	Albania	4
299726	6882	2386	7359	8665	5631	8377	1226	1433	2006.414	wild.other	EasternEurope	H5N1	Ukraine	4
11725962	3403	2523	3100	3899	2905	2755	3369	2494	2021.825	Dom.gal	CentralEurope	H5N1	Germany	4
9012457	3403	2523	3100	3899	2905	2755	3369	2494	2021.811	Dom.gal	WesternEurope	H5N1	UK	4
11725869	3403	2523	3100	3899	2905	2755	3369	2494	2021.836	Dom.ans	CentralEurope	H5N1	Germany	4
7267244	2756	2523	3100	3905	2905	2755	3369	2494	2021.863	wild.other	WesternEurope	H5N1	Netherlands	4
11561589	3403	2523	3100	3899	2905	2755	3369	2494	2022.088	Dom.gal	WesternEurope	H5N1	UK	4
9029961	3403	2523	3100	3899	2905	2755	3369	2494	2021.833	wild.ans	WesternEurope	H5N1	UK	4
5145744	3403	2523	2913	3905	2975	2755	3399	2494	2021.54	wild.other	CentralEurope	H5N1	Germany	4
5323346	3296	2523	3100	3899	2905	2755	3369	2494	2021.737	Dom.ans	CentralEurope	H5N1	Czech	4
8809153	3403	2523	3100	3899	2905	2755	3369	2494	2021.97	Dom.ans	WesternEurope	H5N1	UK	4
6600769	3403	2523	3100	3899	2905	2755	3369	2494	2021.825	wild.other	NorthernEurope	H5N1	Sweden	4
6596216	3403	2523	3100	3899	2905	2755	3369	2494	2021.836	wild.ans	NorthernEurope	H5N1	Sweden	4
8377056	3403	2523	3100	3899	2905	2755	3369	2494	2021.953	wild.other	WesternEurope	H5N1	France	4
6600943	3403	2523	3100	3899	2905	2755	3369	2494	2021.855	wild.other	NorthernEurope	H5N1	Sweden	4
6600745	3403	2523	3100	3899	2905	2755	3369	2494	2021.825	wild.gal	NorthernEurope	H5N1	Sweden	4
11798569	3403	2523	3100	3899	2905	2755	3369	2494	2021.827	wild.ans	NorthernEurope	H5N1	Denmark	4
4653177	3403	2523	3100	3899	2905	2755	3369	2494	2021.723	wild.gal	NorthernEurope	H5N1	Sweden	4
7733048	3403	2523	3100	3899	2905	2755	3369	2494	2021.778	wild.other	CentralEurope	H5N1	Germany	4
7778774	3403	2523	7926	3899	2905	2755	3369	2494	2021.329	wild.ans	NorthernEurope	H5N1	Finland	4
9012618	2756	2523	3100	3905	2905	2755	3369	2494	2021.827	Dom.gal	WesternEurope	H5N1	UK	4
6599075	3403	2523	3100	3899	2905	2755	3369	2494	2021.833	wild.ans	NorthernEurope	H5N1	Sweden	4
5403566	3403	2523	3100	3899	2905	2755	3369	2494	2021.784	wild.ans	CentralEurope	H5N1	Germany	4
7452805	3403	2523	3100	3899	2905	2755	3369	2494	2021.912	Dom.gal	NorthernEurope	H5N1	Sweden	4
7778766	3403	2523	3100	3899	2905	2755	3369	2494	2021.581	wild.other	NorthernEurope	H5N1	Finland	4
419351	2759	2922	7988	3640	2536	2493	2634	2866	2017.838	Dom.ans	SouthernEurope	H5N8	Bulgaria	4
419352	2759	2922	3162	3640	2536	2493	2574	2866	2017.885	Dom.ans	SouthernEurope	H5N8	Bulgaria	4
419349	2759	2922	3162	3640	2536	2493	2574	2866	2017.836	Dom.gal	SouthernEurope	H5N8	Bulgaria	4
8377417	3183	2525	2105	3912	2640	3087	3420	2964	2021.899	Dom.gal	WesternEurope	H5N1	France	4
13778464	3183	2525	2457	3918	2640	3087	3420	3066	2022.463	wild.other	WesternEurope	H5N1	Netherlands	4
13990735	3183	2525	2105	3912	2640	3087	3420	2964	2022.203	Dom.gal	SouthernEurope	H5N1	Spain	4
14494933	3183	2525	2444	3919	1538	3087	3419	1004	2022.586	Dom.gal	WesternEurope	H5N1	Belgium	4
9012700	3183	2525	2105	3912	2640	3087	3419	2964	2021.833	Dom.ans	WesternEurope	H5N1	UK	4
13990714	3183	2525	2458	3919	2640	3087	3420	2964	2022.241	wild.unknown	SouthernEurope	H5N1	Spain	4
13990717	3183	2525	2458	3918	2640	3087	3420	3069	2022.356	wild.other	SouthernEurope	H5N1	Spain	4
13514375	3183	2525	2105	3912	2640	3087	3419	6689	2022.466	Dom.gal	WesternEurope	H5N1	Belgium	4
14761395	3183	2525	2105	3910	2640	3087	3419	2902	2022.085	wild.other	SouthernEurope	H5N1	Italy	4
7753396	3183	2525	2105	3912	2640	3087	3420	2964	2021.805	Dom.ans	CentralEurope	H5N1	Germany	4
14497855	3183	2525	2457	3919	2640	3087	3420	3066	2022.592	Dom.ans	WesternEurope	H5N1	UK	4
13201050	3183	2525	2457	3919	2640	3087	3420	3066	2022.323	wild.other	WesternEurope	H5N1	Netherlands	4
13969423	3183	2525	2369	3919	2640	3087	3419	3069	2022.323	wild.other	WesternEurope	H5N1	UK	4
9012574	3183	2525	2457	3919	2640	3087	3420	3116	2021.959	wild.other	WesternEurope	H5N1	Netherlands	4
5945412	3183	2525	2105	3912	2640	3087	3420	2964	2021.814	wild.other	WesternEurope	H5N1	Netherlands	4
15699041	3183	2525	2457	3919	2640	3087	3420	3066	2022.721	wild.ans	WesternEurope	H5N1	Belgium	4
15535272	3183	2525	2457	3919	2640	3087	3420	3066	2022.718	Dom.ans	CentralEurope	H5N1	Poland	4
5463803	3183	2525	2018	3912	2640	3087	3419	3104	2021.745	Dom.ans	EasternEurope	H5N1	Russia	4
9111105	3183	2525	2457	3919	2640	3087	3420	3066	2022.058	Dom.gal	WesternEurope	H5N1	Netherlands	4
15234366	3183	2525	2458	3919	2640	3087	3419	2964	2022.438	Dom.ans	SouthernEurope	H5N1	Spain	4
14917979	3183	2525	2457	3919	2640	3087	3420	3066	2022.408	wild.other	CentralEurope	H5N1	Poland	4
14864650	3183	2525	2457	3919	2640	3087	3420	3066	2022.649	Dom.gal	WesternEurope	H5N1	UK	4
9012694	3183	2525	2105	3912	2640	3087	3419	2964	2021.833	Dom.gal	WesternEurope	H5N1	UK	4
8416806	3183	2525	2105	3912	2640	3087	3420	2964	2021.926	Dom.gal	SouthernEurope	H5N1	Spain	4
15579539	3183	2525	2444	3919	1538	3087	3419	1004	2022.751	wild.other	WesternEurope	H5N1	Netherlands	4
14390100	3183	2525	2458	3919	2640	3087	3420	2964	2022.055	wild.other	WesternEurope	H5N1	Belgium	4
11259282	3183	2525	2105	3912	2640	3087	3420	6728	2021.874	wild.ans	WesternEurope	H5N1	Ireland	4
6675755	3183	2525	2105	3912	2640	3087	3420	6676	2021.852	Dom.ans	WesternEurope	H5N1	Netherlands	4
15364792	3183	2525	2369	3919	2640	3087	3420	3043	2022.701	wild.ans	WesternEurope	H5N1	Netherlands	4
11259319	3183	2525	2458	3918	2640	3087	3420	3069	2022.068	Dom.ans	SouthernEurope	H5N1	Spain	4
11922811	3183	2525	2105	3912	2640	3087	3420	3067	2022.096	Dom.ans	CentralEurope	H5N1	Poland	4
5463801	3183	2525	2018	3912	2640	3087	3420	3104	2021.745	Dom.gal	EasternEurope	H5N1	Russia	4
13026246	3183	2525	2457	3919	2640	3087	3420	3066	2022.093	wild.ans	WesternEurope	H5N1	Luxembourg	4
12754532	3183	2525	2105	3910	2640	3087	3415	2935	2022.205	wild.other	SouthernEurope	H5N1	Romania	4
7880696	3183	2525	2105	3912	2640	3087	3420	2964	2021.929	Dom.gal	WesternEurope	H5N1	Belgium	4
14722960	3183	2525	2458	3918	2640	3087	3420	3069	2022.351	wild.other	WesternEurope	H5N1	France	4
12471657	3183	2525	2105	3910	2640	3087	3419	2935	2022.2	wild.other	SouthernEurope	H5N1	Greece	4
8440976	3183	2525	2105	3910	2640	3087	3420	3044	2021.901	wild.ans	SouthernEurope	H5N1	Romania	4
7357590	3183	2525	6882	3912	2640	3087	3420	3136	2021.863	wild.ans	SouthernEurope	H5N1	Croatia	4
7753425	3183	2525	2105	3912	2640	3087	3420	2964	2021.814	wild.ans	CentralEurope	H5N1	Germany	4
12471659	3183	2525	2105	3910	2640	3087	3419	2935	2022.148	wild.other	SouthernEurope	H5N1	Greece	4
11259289	3183	2525	2458	3918	2640	3087	3420	3069	2022.11	wild.other	SouthernEurope	H5N1	Spain	4
8377418	3183	2525	2105	3912	2640	3087	3419	2964	2021.899	Dom.ans	WesternEurope	H5N1	France	4
14064985	3183	2525	2457	3919	2640	3087	3420	3066	2022.51	Dom.ans	WesternEurope	H5N1	UK	4
12471660	3183	2525	2105	3910	2640	3087	3419	2935	2022.186	wild.other	SouthernEurope	H5N1	Greece	4
7054770	3183	2525	2105	3912	2640	3087	3420	2964	2021.852	wild.other	NorthernEurope	H5N1	Sweden	4
9261744	7168	2525	2457	3919	2640	3087	3420	3066	2022.027	wild.ans	WesternEurope	H5N1	Netherlands	4
11259276	3183	2525	2105	3912	2640	3087	3420	3044	2021.858	wild.other	WesternEurope	H5N1	Ireland	4
11922810	3183	2525	2105	3912	2640	3087	3420	3067	2022.104	Dom.ans	CentralEurope	H5N1	Poland	4
12176837	3183	2525	2105	3910	2640	3087	3419	2935	2022.162	wild.other	SouthernEurope	H5N1	Albania	4
13990746	3183	2525	2458	3919	2640	3087	3420	2964	2022.197	wild.ans	SouthernEurope	H5N1	Spain	4
5804698	3183	2525	2105	3912	2640	3087	3420	2964	2021.827	Dom.gal	WesternEurope	H5N1	Netherlands	4
11259316	3183	2525	2458	3918	2640	3087	3420	3069	2022.036	Dom.ans	SouthernEurope	H5N1	Spain	4
14917968	3183	2525	2457	3919	2640	3087	3420	3066	2022.529	wild.other	CentralEurope	H5N1	Poland	4
14497885	3183	2525	2457	3919	2640	3087	3420	3066	2022.603	Dom.ans	WesternEurope	H5N1	UK	4
9377021	2583	2526	2698	3924	6093	3038	3397	6752	2021.975	Dom.ans	WesternEurope	H5N1	France	4
24789	2299	5130	1451	1444	1028	1079	1212	968	2006.86	wild.ans	SouthernEurope	H5N2	Italy	4
362150	7077	6550	1927	7639	4898	2042	5593	1622	2017.781	Dom.gal	WesternEurope	H5N2	Netherlands	4
260058	3187	1919	2521	3367	2693	1389	2360	2434	2017.058	wild.other	CentralEurope	H5N5	Germany	4
243085	3187	1919	2521	3367	2693	1389	2360	2434	2016.992	wild.ans	SouthernEurope	H5N5	Italy	4
287565	3187	1919	2521	3367	2693	1389	2360	2434	2016.948	wild.ans	WesternEurope	H5N5	Netherlands	4
259074	3187	1919	2521	3367	2693	1389	2360	2434	2017.099	wild.other	CentralEurope	H5N5	Germany	4
256462	3187	1919	2521	3367	2693	1389	2360	2434	2017.121	wild.ans	CentralEurope	H5N5	Hungary	4
255189	3187	1919	2521	3367	2693	1389	2360	2434	2017.025	wild.ans	SouthernEurope	H5N5	Italy	4
436150	3187	1919	2521	3367	2693	1389	2360	2434	2017.06	Dom.gal	CentralEurope	H5N5	Germany	4
419358	2759	2922	3031	3612	2536	2428	2574	2866	2018.29	Dom.ans	SouthernEurope	H5N8	Bulgaria	4
419353	2759	2922	3162	3640	2536	2493	2574	2866	2018.249	Dom.ans	SouthernEurope	H5N8	Bulgaria	4
419347	2759	2922	8118	3661	2536	2562	2736	2899	2018.715	Dom.gal	SouthernEurope	H5N8	Bulgaria	4
11007532	3225	2416	2189	3909	2587	3038	3394	3084	2021.995	wild.ans	SouthernEurope	H5N1	Slovenia	4
11007534	3225	2416	2189	3909	2587	3038	3394	3084	2021.995	wild.other	SouthernEurope	H5N1	Slovenia	4
237731	2759	2847	2902	3585	2490	2255	2574	2686	2016.836	Dom.gal	CentralEurope	H5N8	Hungary	3
711059	3403	2210	7388	3884	2838	2755	3380	2382	2020.934	wild.ans	WesternEurope	H5N1	Netherlands	3
322179	2512	3134	2015	3814	2537	2400	2734	2840	2018.663	Dom.ans	CentralEurope	H5N6	Germany	3
2791	4801	4611	5983	1012	918	5605	1386	1490	2001.644	Dom.ans	EasternEurope	H5N2	Russia	3
305416	2512	3134	2103	3814	2537	2400	2734	2840	2018.195	Dom.ans	WesternEurope	H5N6	Netherlands	3
291109	2512	3134	6980	3815	2537	2400	2734	2840	2017.989	wild.ans	CentralEurope	H5N6	Germany	3
332439	2512	3134	2103	3814	2537	2400	2734	2840	2018.162	wild.other	WesternEurope	H5N6	Netherlands	3
305453	2512	3134	2103	3814	2537	2400	2734	2840	2018.211	Dom.gal	CentralEurope	H5N6	Germany	3
313227	2512	3134	2190	9369	2537	2400	2734	2840	2018.329	wild.other	CentralEurope	H5N6	Germany	3
313226	2512	3134	2103	3814	2537	2400	2734	2840	2018.247	wild.other	CentralEurope	H5N6	Germany	3
11847	2881	1894	2585	2904	1740	3094	1743	1435	2006.5	wild.ans	NorthernEurope	H5N1	Denmark	3
11846	2881	1894	2585	2904	1740	3094	1743	1435	2006.5	wild.other	NorthernEurope	H5N1	Denmark	3
2234809	3182	2694	1871	3850	2492	1224	3000	2754	2021.085	wild.other	CentralEurope	H5N4	Switzerland	3
293980	2851	1434	2434	1960	2380	2690	1460	2070	2016.536	Dom.ans	WesternEurope	H5N1	France	3
26264	1985	1168	1231	1010	849	1554	1016	704	2006.241	Dom.ans	WesternEurope	H5N3	France	3
15581789	3240	2525	2277	3918	2640	3087	3420	3116	2022.778	wild.ans	WesternEurope	H5N1	Netherlands	3
15586133	3183	2525	2369	3919	2640	3087	3420	3043	2022.745	wild.ans	WesternEurope	H5N1	UK	3
1224989	3403	2210	7306	3858	2838	2755	3369	2156	2021.085	wild.other	WesternEurope	H5N1	Netherlands	3
2172528	7215	2415	7571	9414	2838	2755	3380	2494	2021.142	wild.ans	WesternEurope	H5N1	Netherlands	3
65840	1985	1168	1231	1010	849	1554	1016	704	2006.216	Dom.ans	WesternEurope	H5N3	France	3
7778756	3403	2415	2913	9427	2955	2755	3380	2494	2021.416	wild.other	EasternEurope	H5N1	Estonia	3
9832	2087	1608	6002	5451	1070	6128	1525	4186	2004.5	Dom.ans	NorthernEurope	H5N2	Denmark	3
316517	3401	2987	2363	9378	2581	2339	2835	6465	2017.274	Dom.gal	SouthernEurope	H5N8	Italy	3
316567	3401	2987	2363	3816	2581	2340	2835	2799	2017.838	Dom.ans	SouthernEurope	H5N8	Italy	3
316573	3401	2987	2363	3816	2581	2340	2835	2799	2017.847	Dom.gal	SouthernEurope	H5N8	Italy	3
280674	3401	2987	2363	3816	2581	2340	2835	2839	2017.605	wild.ans	CentralEurope	H5N8	Switzerland	3
7050532	7216	2523	7997	9415	6299	7819	3396	6426	2021.852	wild.other	NorthernEurope	H5N1	Sweden	2
332441	2512	3134	2015	3815	2537	2299	2734	2840	2018.644	wild.ans	WesternEurope	H5N6	Netherlands	2
287907	2512	3134	2015	3815	2537	2299	2734	2840	2017.932	Dom.ans	WesternEurope	H5N6	Netherlands	2
332432	2512	3134	2015	3815	2537	2299	2734	2840	2017.953	Dom.gal	WesternEurope	H5N6	Netherlands	2
332440	6352	3134	2015	3815	2537	2299	2734	2840	2017.2	wild.other	WesternEurope	H5N6	Netherlands	2
332436	2512	3134	2015	3815	2537	2299	2734	2840	2018.052	Dom.gal	WesternEurope	H5N6	Netherlands	2
332433	2512	3134	2015	3815	2537	2299	2734	2840	2017.953	wild.unknown	WesternEurope	H5N6	Netherlands	2
288412	2512	3134	2015	3815	2537	2299	2734	2840	2017.937	wild.ans	WesternEurope	H5N6	Netherlands	2
302823	2512	3134	6585	3815	2537	2299	2734	2840	2018.06	wild.other	WesternEurope	H5N6	Netherlands	2
292223	2513	3134	2190	3815	2537	2299	2734	2840	2017.997	wild.ans	WesternEurope	H5N6	UK	2
292224	2512	3134	2103	3815	2537	2299	2734	2840	2018.025	Dom.ans	WesternEurope	H5N6	UK	2
292225	2512	3134	2015	3815	2537	2299	2734	2840	2018.011	wild.ans	WesternEurope	H5N6	UK	2
255206	3475	2849	2452	3747	2683	2166	2877	2648	2017.101	wild.other	CentralEurope	H5N8	Hungary	2
255218	3475	2849	2452	3747	2683	2166	2877	2648	2017.036	wild.ans	CentralEurope	H5N8	Hungary	2
436142	3475	2849	2187	3747	2683	2166	6253	2687	2016.956	Dom.ans	CentralEurope	H5N8	Germany	2
379983	3475	2849	2452	3747	6271	2074	2863	2648	2016.951	wild.ans	EasternEurope	H5N8	Ukraine	2
255194	3475	2849	2187	3747	2683	2166	6220	2648	2017.027	Dom.ans	CentralEurope	H5N8	Hungary	2
64083	6797	1894	7267	2904	5235	3094	1545	5100	2006.5	wild.ans	SouthernEurope	H5N1	BosniaHerzegovina	2
31502	6843	2386	7457	8707	5551	8330	4904	1590	2006.126	wild.ans	CentralEurope	H5N1	Hungary	2
70400	5953	6901	2170	6821	1761	1578	1954	1059	2009.915	Dom.ans	CentralEurope	H5N2	Germany	2
1263541	3280	2115	7563	2232	6053	2703	2514	1916	2020.932	wild.ans	WesternEurope	H5N3	France	2
243488	2167	6233	1439	6823	5478	7011	1785	741	2011.8	wild.ans	WesternEurope	H5N2	Netherlands	2
167904	2058	1726	3042	3224	1398	1149	2521	848	2014.868	Dom.ans	WesternEurope	H5N8	UK	2
167905	2058	1726	3042	3224	1398	1149	2521	848	2014.868	Dom.gal	WesternEurope	H5N8	Netherlands	2
169273	2058	1726	3042	3224	1398	1149	2521	848	2014.841	Dom.gal	CentralEurope	H5N8	Germany	2
174351	2058	1726	3042	3224	1398	1149	2521	848	2014.888	Dom.ans	WesternEurope	H5N8	Netherlands	2
177584	2058	1726	3042	3224	1398	1149	2521	848	2015.145	Dom.ans	CentralEurope	H5N8	Hungary	2
175534	2058	1726	3042	3224	1398	1149	2521	848	2015.137	wild.ans	NorthernEurope	H5N8	Sweden	2
191765	2058	1726	3042	3224	1398	1149	2521	848	2015.5	wild.other	CentralEurope	H5N8	Germany	2
502593	7075	6221	1866	7636	2904	6897	1963	1996	2019.721	wild.ans	WesternEurope	H5N6	Belgium	2
502603	7040	3074	2684	7039	5993	2702	5022	1915	2016.842	wild.ans	WesternEurope	H5N3	Belgium	2
4031476	2392	3133	1811	3791	2638	2213	2576	2685	2019.233	wild.other	NorthernEurope	H5N6	Denmark	2
507001	2230	6657	7764	2175	2380	7273	6190	5080	2017.184	Dom.ans	WesternEurope	H5N2	France	2
2790	5716	790	5555	1012	918	6091	4770	1408	2001.644	Dom.ans	EasternEurope	H5N3	Russia	1
7160	5421	6100	1919	1444	1562	1619	1081	895	2005.5	wild.ans	SouthernEurope	H5N3	Italy	1
804043	3355	2015	2525	3683	2685	2494	2861	2690	2020.265	wild.ans	CentralEurope	H5N8	Hungary	1
405391	3355	2015	2525	3710	2685	2566	2861	2493	2020.044	Dom.gal	CentralEurope	H5N8	Czech	1
811128	3355	2015	2525	3683	2685	2494	2861	2690	2020.284	Dom.gal	CentralEurope	H5N8	Hungary	1
525454	3355	2015	2525	3730	2685	2566	2861	2553	2020.142	Dom.ans	CentralEurope	H5N8	Poland	1
402134	3355	2015	2525	3730	2685	2566	2861	6312	2019.995	Dom.gal	CentralEurope	H5N8	Poland	1
417415	3355	2015	2525	3710	2685	2566	2861	2493	2020.216	Dom.gal	CentralEurope	H5N8	Germany	1
804047	3355	2015	2525	3683	2685	2494	2861	2690	2020.27	Dom.ans	CentralEurope	H5N8	Hungary	1
419312	3355	2015	2525	3710	2685	2566	2861	2493	2020.232	wild.ans	CentralEurope	H5N8	Germany	1
525448	3355	2015	2525	3730	2685	2566	2861	2553	2020.101	Dom.gal	CentralEurope	H5N8	Poland	1
833482	3355	2015	2525	3683	2685	2494	2861	2690	2020.273	Dom.ans	CentralEurope	H5N8	Hungary	1
809658	3355	2015	2525	3683	2685	2494	2861	2690	2020.284	Dom.ans	CentralEurope	H5N8	Hungary	1
417414	3355	2015	2525	3710	2685	2566	2861	2493	2020.216	wild.other	CentralEurope	H5N8	Germany	1
525465	3355	2015	2525	3730	2685	2566	2861	2553	2020.161	Dom.ans	CentralEurope	H5N8	Poland	1
525449	3355	2015	2525	3730	2685	2566	2861	6373	2020.137	Dom.ans	CentralEurope	H5N8	Poland	1
7159	6219	5111	5932	5590	5094	5798	4707	886	2005.5	wild.ans	SouthernEurope	H5N2	Italy	1
320660	3488	2849	2361	3747	2805	2166	2893	2688	2018.471	Dom.ans	EasternEurope	H5N8	Russia	1
320683	3488	2849	2361	3747	2805	2166	2893	2688	2018.504	Dom.ans	EasternEurope	H5N8	Russia	1
337410	3488	2849	2361	3747	2805	2166	2893	2688	2018.786	Dom.gal	EasternEurope	H5N8	Russia	1
320954	3488	2849	2361	3747	2805	2166	2893	2688	2018.548	Dom.gal	EasternEurope	H5N8	Russia	1
603233	2759	2922	8225	3662	2536	2563	2736	6607	2020.421	Dom.gal	SouthernEurope	H5N8	Bulgaria	1
20918	2879	2495	3026	2903	1818	3243	1741	1758	2007.942	wild.other	CentralEurope	H5N1	Poland	1
20917	2879	2495	3026	2903	1818	3243	1741	1758	2007.923	Dom.gal	CentralEurope	H5N1	Poland	1
603237	2759	2922	8226	3661	2536	2563	2735	6608	2019.233	Dom.ans	SouthernEurope	H5N8	Bulgaria	1
603226	2759	2922	3276	3661	2536	2562	2735	2899	2019.247	Dom.gal	SouthernEurope	H5N8	Bulgaria	1
419367	2759	2922	3276	3661	2536	2562	2735	2899	2018.948	Dom.gal	SouthernEurope	H5N8	Bulgaria	1
7015	5972	4701	5926	5906	4682	1612	1208	4441	2005.5	wild.ans	SouthernEurope	H5N1	Italy	1
84556	2087	4772	1441	5450	4809	5904	4839	1094	2003.5	wild.ans	NorthernEurope	H5N2	Sweden	1
7778763	3403	2524	3099	3911	3083	2755	3380	2157	2021.414	wild.other	NorthernEurope	H5N1	Finland	1
2652003	3403	2311	2984	3905	2955	2755	3399	5972	2021.395	wild.other	NorthernEurope	H5N1	Sweden	1
11259266	3403	2524	3226	3916	3113	2755	3398	2157	2021.882	wild.ans	WesternEurope	H5N1	Ireland	1
7778765	3403	2524	3172	3911	3083	2755	3310	2157	2021.496	wild.other	NorthernEurope	H5N1	Finland	1
7778755	3403	2415	2984	3884	2838	2755	3380	6313	2021.37	wild.other	EasternEurope	H5N1	Estonia	1
2227278	3403	2524	3099	3911	3083	2755	3310	2157	2021.351	Dom.ans	WesternEurope	H5N1	Netherlands	1
7778775	3403	2524	7925	9431	6444	2755	6753	2157	2021.414	wild.ans	NorthernEurope	H5N1	Finland	1
5804789	3403	2524	3172	3917	3032	2755	3336	2158	2021.573	wild.other	WesternEurope	H5N1	UK	1
13245602	3403	2524	8233	3916	3113	2755	3398	2157	2021.814	wild.other	NorthernEurope	H5N1	Iceland	1
2194218	3403	2524	3172	3911	3083	2755	3310	2158	2021.373	wild.other	WesternEurope	H5N1	Netherlands	1
5530613	3403	2524	3172	3917	3032	2755	3336	2158	2021.548	wild.other	WesternEurope	H5N1	UK	1
65841	5886	1257	1708	1445	4202	6129	4653	1034	2008.5	Dom.ans	WesternEurope	H5N2	France	1
309815	1554	1433	2094	7284	5830	7313	2771	1421	2014.151	Dom.gal	WesternEurope	H5N1	Netherlands	1
293952	2851	1434	2434	1960	2380	2690	1460	2070	2017.551	Dom.ans	WesternEurope	H5N1	France	1
7987341	7106	3202	7389	2477	6345	7457	1404	2155	2021.819	wild.ans	SouthernEurope	H5N2	Italy	1
661312	2583	2288	7189	7706	2646	6485	5207	5618	2020.694	Dom.gal	CentralEurope	H5N8	Germany	1
7029	1887	1160	1292	863	881	926	1337	1246	2005.5	Dom.gal	SouthernEurope	H5N2	Italy	1
