# Supplementary material for: Using homologous network to identify reassortment risk in H5Nx avian influenza viruses
Source: PLoS Comput Biol. 2025 Jul 22;21(7):e1013301. doi: 10.1371/journal.pcbi.1013301 (PMC12282916; doi:10.1371/journal.pcbi.1013301)
Supplement: S1 File — This ZIP archive includes the dataset and code used to reproduce the results of this study. (ZIP) [file pcbi.1013301.s012.zip › S1_File/Fig3/eachnoderisk.py]

import re
import networkx as nx
import os
script_dir = os.path.dirname(__file__)
os.chdir(script_dir)
class Basic_index_Dict():
    def __init__(self, file):
        self.file = file
    def basic_dict_index(self):
        fDict = {}
        for line in open(self.file):
            lis = line.strip().split("=")[1]
            LiS = "[" + lis + "]"
            vAl = line.strip().split("=")[0]
            valu = vAl[8:]
            fDict[LiS] = valu
        return fDict
    def HLC_Exclusive_dict_index(self):
        mkDict = {}
        for line in open(self.file):
            lis = line.strip().split("=")[1]
            vAl = line.strip().split("=")[0]
            valu = vAl[8:]
            mkDict[valu] = lis
        return mkDict
    def read_basic_index(self):
        LIs = []
        for line in open(self.file):
            lis = line.strip().split("=")[1]
            aList = []
            i = 0
            while i < 8:
                fst = lis.split(",")[i]
                fst = int(fst)
                aList.append(fst)
                i += 1
            dt = lis.split(",")[8]
            dt = float(dt)
            aList.append(dt)
            j = 9
            while j < 13:
                apd = lis.split(",")[j]
                aList.append(apd)
                j += 1
            LIs.append(aList)
        return LIs
from collections import defaultdict
class HLC:
    def __init__(self, comm2nodes: str):
        self.comm2nodes = comm2nodes
    def comm_num(self, Zidian: dict) -> list:
        node_community_count = defaultdict(int)
        with open(self.comm2nodes, 'r') as file:
            for line in file:
                parts = line.strip().split(',')
                if len(parts) < 2:
                    continue
                nodes = parts[1:]
                for node in nodes:
                    node_community_count[node] += 1
        nWlist = sorted(node_community_count.items(), key=lambda x: x[1], reverse=True)
        filtered_nWlist = [(node, count) for node, count in nWlist if Zidian.get(node, "none") != "none"]
        missing_nodes = [node for node, count in nWlist if Zidian.get(node, "none") == "none"]
        return filtered_nWlist
class Find_ID():
    def __init__(self,genotype,filename):
        self.genotype = genotype
        self.filename = filename
        self.file = open(self.filename, 'w')
    def AIVChina(self,nWlist,Zidian):
        EMPTYlist=[]
        for i in nWlist:
            eptList = []
            aKey = i[0]
            aVal = Zidian.get(aKey,0)
            if aVal == 0:
                print(i)
            dat = aVal.strip().split(",")[8]
            date = float(dat)
            Host = aVal.strip().split(",")[9]
            geno = aVal.strip().split(",")[11]
            subtyp = re.compile(self.genotype)
            location = aVal.strip().split(",")[12]
            if 1996 <= date and subtyp.search(geno) and Host != "Human" and Host != "swine" and Host != "unknown"  and location == "China":
                NumofCommu = i[1]
                print(f"{aKey}\t{aVal}\t{NumofCommu}\n")
                self.file.write(f"{aKey}\t{aVal}\t{NumofCommu}\n")
    def HIVChina(self, nWlist, Zidian):
        EMPTYlist = []
        for i in nWlist:
            eptList = []
            aKey = i[0]
            aVal = Zidian.get(aKey, 0)
            dat = aVal.strip().split(",")[8]
            date = float(dat)
            Host = aVal.strip().split(",")[9]
            geno = aVal.strip().split(",")[11]
            subtyp = re.compile(self.genotype)
            location = aVal.strip().split(",")[12]
            if 1996 <= date and subtyp.search(geno) and Host != "unknown" and location == "China":
                NumofCommu = i[1]
                print(f"{aKey}\t{aVal}\t{NumofCommu}\n")
                self.file.write(f"{aKey}\t{aVal}\t{NumofCommu}\n")
    def AIVNorthAmerica(self, nWlist, Zidian):
        EMPTYlist = []
        for i in nWlist:
            eptList = []
            aKey = i[0]
            aVal = Zidian.get(aKey, 0)
            dat = aVal.strip().split(",")[8]
            date = float(dat)
            Host = aVal.strip().split(",")[9]
            geno = aVal.strip().split(",")[11]
            subtyp = re.compile(self.genotype)
            Loc = aVal.strip().split(",")[10]
            if 1996 <= date and subtyp.search(geno) and Host != "unknown" and Host != "Human" and Host != "swine" and Loc == "NorthAmerica":
                NumofCommu = i[1]
                print(f"{aKey}\t{aVal}\t{NumofCommu}\n")
                self.file.write(f"{aKey}\t{aVal}\t{NumofCommu}\n")

    def HIVNorthAmerica(self, nWlist, Zidian):
        EMPTYlist = []
        for i in nWlist:
            eptList = []
            aKey = i[0]
            aVal = Zidian.get(aKey, 0)
            dat = aVal.strip().split(",")[8]
            date = float(dat)
            Host = aVal.strip().split(",")[9]
            geno = aVal.strip().split(",")[11]
            subtyp = re.compile(self.genotype)
            Loc = aVal.strip().split(",")[10]
            if 1996 <= date and subtyp.search(geno) and Host != "unknown" and Loc == "NorthAmerica":
                NumofCommu = i[1]
                print(f"{aKey}\t{aVal}\t{NumofCommu}\n")
                self.file.write(f"{aKey}\t{aVal}\t{NumofCommu}\n")
    def AIVEurope(self, nWlist, Zidian):
        EMPTYlist = []
        for i in nWlist:
            eptList = []
            aKey = i[0]
            aVal = Zidian.get(aKey, 0)
            dat = aVal.strip().split(",")[8]
            date = float(dat)
            Host = aVal.strip().split(",")[9]
            geno = aVal.strip().split(",")[11]
            subtyp = re.compile(self.genotype)
            Loc = aVal.strip().split(",")[10]
            if date > 1996 and subtyp.search(geno) and Host != "Human" and Host != "swine" and Host != "unknown" and Loc == "WesternEurope":
                NumofCommu = i[1]
                print(f"{aKey}\t{aVal}\t{NumofCommu}\n")
                self.file.write(f"{aKey}\t{aVal}\t{NumofCommu}\n")
            elif date > 1996 and subtyp.search(geno) and Host != "Human" and Host != "swine" and Host != "unknown" and Loc == "EasternEurope":
                NumofCommu = i[1]
                print(f"{aKey}\t{aVal}\t{NumofCommu}\n")
                self.file.write(f"{aKey}\t{aVal}\t{NumofCommu}\n")
            elif date > 1996 and subtyp.search(geno) and Host != "Human" and Host != "swine" and Host != "unknown" and Loc == "SouthernEurope":
                NumofCommu = i[1]
                print(f"{aKey}\t{aVal}\t{NumofCommu}\n")
                self.file.write(f"{aKey}\t{aVal}\t{NumofCommu}\n")
            elif date > 1996 and subtyp.search(geno) and Host != "Human" and Host != "swine" and Host != "unknown" and Loc == "CentralEurope":
                NumofCommu = i[1]
                print(f"{aKey}\t{aVal}\t{NumofCommu}\n")
                self.file.write(f"{aKey}\t{aVal}\t{NumofCommu}\n")
            elif date > 1996 and subtyp.search(geno) and Host != "Human" and Host != "swine" and Host != "unknown" and Loc == "NorthernEurope":
                NumofCommu = i[1]
                print(f"{aKey}\t{aVal}\t{NumofCommu}\n")
                self.file.write(f"{aKey}\t{aVal}\t{NumofCommu}\n")
    def HIVEurope(self, nWlist, Zidian):
        EMPTYlist = []
        for i in nWlist:
            eptList = []
            aKey = i[0]
            aVal = Zidian.get(aKey, 0)
            dat = aVal.strip().split(",")[8]
            date = float(dat)
            Host = aVal.strip().split(",")[9]
            geno = aVal.strip().split(",")[11]
            subtyp = re.compile(self.genotype)
            Loc = aVal.strip().split(",")[10]
            if date > 1996 and subtyp.search(geno) and Host != "unknown" and Loc == "WesternEurope":
                NumofCommu = i[1]
                print(f"{aKey}\t{aVal}\t{NumofCommu}\n")
                self.file.write(f"{aKey}\t{aVal}\t{NumofCommu}\n")
            elif date > 1996 and subtyp.search(geno) and Host != "unknown" and Loc == "EasternEurope":
                NumofCommu = i[1]
                print(f"{aKey}\t{aVal}\t{NumofCommu}\n")
                self.file.write(f"{aKey}\t{aVal}\t{NumofCommu}\n")
            elif date > 1996 and subtyp.search(geno) and Host != "unknown" and Loc == "SouthernEurope":
                NumofCommu = i[1]
                print(f"{aKey}\t{aVal}\t{NumofCommu}\n")
                self.file.write(f"{aKey}\t{aVal}\t{NumofCommu}\n")
            elif date > 1996 and subtyp.search(geno) and Host != "unknown" and Loc == "CentralEurope":
                NumofCommu = i[1]
                print(f"{aKey}\t{aVal}\t{NumofCommu}\n")
                self.file.write(f"{aKey}\t{aVal}\t{NumofCommu}\n")
            elif date > 1996 and subtyp.search(geno) and Host != "unknown" and Loc == "NorthernEurope":
                NumofCommu = i[1]
                print(f"{aKey}\t{aVal}\t{NumofCommu}\n")
                self.file.write(f"{aKey}\t{aVal}\t{NumofCommu}\n")

import re
comm2nodesfile = None
pattern = re.compile(r'.*comm2nodes\.txt$')
files_in_directory = os.listdir(script_dir)
for file in files_in_directory:
    if pattern.match(file):
        comm2nodesfile = file
        break
print(f"find comm2nodes.txt file: {comm2nodesfile}")
basicindex=Basic_index_Dict("virus_ID_databse.txt")
hlc=HLC(comm2nodesfile)

find_ID=Find_ID("H5N.","ChinaH5.txt")
find_ID.AIVChina(hlc.comm_num(basicindex.HLC_Exclusive_dict_index()),basicindex.HLC_Exclusive_dict_index())
######################################################################################
find_ID5=Find_ID("H5N.","NorthAmericaH5.txt")
find_ID5.AIVNorthAmerica(hlc.comm_num(basicindex.HLC_Exclusive_dict_index()),basicindex.HLC_Exclusive_dict_index())
###################################################################
find_ID9=Find_ID("H5N.","EuropeH5.txt")
find_ID9.AIVEurope(hlc.comm_num(basicindex.HLC_Exclusive_dict_index()),basicindex.HLC_Exclusive_dict_index())
