# Supplementary material for: Using homologous network to identify reassortment risk in H5Nx avian influenza viruses
Source: PLoS Comput Biol. 2025 Jul 22;21(7):e1013301. doi: 10.1371/journal.pcbi.1013301 (PMC12282916; doi:10.1371/journal.pcbi.1013301)
Supplement: S1 File — This ZIP archive includes the dataset and code used to reproduce the results of this study. (ZIP) [file pcbi.1013301.s012.zip › S1_File/Fig3/cumulative_distribution.R]

#############cumulative_distribution######
library(ggplot2)
library(dplyr)
library(readr)
script_path <- dirname(rstudioapi::getActiveDocumentContext()$path)
setwd(script_path)
data <- read_delim("ChinaH5.txt", delim = "\t", col_names = FALSE)   
colnames(data) <- c("ID", "seg1","seg2","seg3","seg4","seg5","seg6","seg7","seg8",
                    "Year", "Host", "Region", "Subtype", "Country", "Count")  
data$Year <- as.numeric(data$Year)
data$Count <- as.numeric(data$Count)

data_filtered <- data %>% filter(Year > 2012)

count_distribution <- data_filtered %>%
  group_by(Host, Count) %>%
  summarise(Frequency = n(), .groups = "drop") 

count_distribution <- count_distribution %>%
  arrange(Host, Count) %>%
  group_by(Host) %>%
  mutate(Cumulative_Frequency = cumsum(Frequency))  

host_colors <- c("Dom.ans" = "#E66346", "Dom.gal" = "#FF0538", "Dom.other" = "#FFC678",
               "wild.ans" = "#94D2F1", "wild.gal" = "#4B86C5", "wild.other" = "#4390A3","Human"="#F79DB7","swine"="#A0C994")


count_distribution <- count_distribution %>%
  filter(!(Host %in% c("unknow", "wild.unknown")))


p <- ggplot(count_distribution, aes(x = Count, y = Cumulative_Frequency, color = Host)) +     
  geom_point(size = 5, alpha = 0.8) +     
  scale_color_manual(values = host_colors) +     
  labs(
    title = "Cumulative Distribution of Count of Communities by Host",     
    x = "Count of Communities",     
    y = "Cumulative Host",     
    color = "Host Type"
  ) +     
  theme_minimal() +     
  theme(
    panel.border = element_rect(color = "black", fill = NA, size = 1),   
    panel.grid.major = element_blank(),     
    panel.grid.minor = element_blank(),     
    aspect.ratio = 1,  
    axis.title = element_text(size = 14),     
    axis.text = element_text(size = 12),     
    legend.title = element_text(size = 12),     
    legend.text = element_text(size = 10),     
    axis.ticks = element_line(color = "black")  
  ) +     
  scale_x_continuous(breaks = seq(0, max(count_distribution$Count), by = 2)) +     
  scale_y_continuous(breaks = seq(0, max(count_distribution$Cumulative_Frequency), by = 25))  

ggsave("cumulative_distribution_China.pdf", plot = p)
