# Supplementary material for: Using homologous network to identify reassortment risk in H5Nx avian influenza viruses
Source: PLoS Comput Biol. 2025 Jul 22;21(7):e1013301. doi: 10.1371/journal.pcbi.1013301 (PMC12282916; doi:10.1371/journal.pcbi.1013301)
Supplement: S1 File — This ZIP archive includes the dataset and code used to reproduce the results of this study. (ZIP) [file pcbi.1013301.s012.zip › S1_File/step6_Fig4B&C/step1_cluster_partition/step2percolation_output.py]

import os
import networkx as nx
import re
from glob import glob
import numpy as np
import matplotlib.pyplot as plt
import pandas as pd
from pandas import Series, DataFrame
import seaborn as sns
import palettable
from collections import defaultdict

script_directory = os.path.dirname(os.path.abspath(__file__))
os.chdir(script_directory)

class Percolation():
    def __init__(self,subtype,HostyPe):
        self.subtype=subtype
        self.HostyPe=HostyPe
    def China(self,Gehphi_csv,A_csv,B_csv):
        files_in_directory = os.listdir()
        comm2nodesfile = None
        Gehphi_csv_no_extension = os.path.splitext(Gehphi_csv)[0]
        pattern = re.compile(r'^' + re.escape(Gehphi_csv_no_extension) + r'.*comm2nodes\.txt$')
        for file in files_in_directory:
            if pattern.match(file):
                comm2nodesfile = file
                break
        if not comm2nodesfile:
            raise FileNotFoundError(f"Not found {Gehphi_csv}")
        print(f"comm2nodes.txt file: {comm2nodesfile}")
        fDict = {}
        for line in open("virus_ID_databse.txt"):
            lis = line.strip().split("=")[1]
            vAl = line.strip().split("=")[0]
            vacblu = vAl[8:]
            fDict[vacblu] = lis
        node_community_count = defaultdict(int)
        with open(comm2nodesfile, 'r') as file:
            for line in file:
                parts = line.strip().split(',')
                if len(parts) < 2:
                    continue
                nodes = parts[1:]
                for node in nodes:
                    node_community_count[node] += 1
        nWlist = sorted(node_community_count.items(), key=lambda x: x[1], reverse=True)
        filtered_nWlist = [(node, count) for node, count in nWlist if fDict.get(node, "none") != "none"]
        missing_nodes = [node for node, count in nWlist if fDict.get(node, "none") == "none"]

        canpoOutpList = []
        for i in filtered_nWlist:
            eptList = []
            aKey = i[0]
            aVal = fDict.get(aKey, 0)
            dat=aVal.strip().split(",")[8]
            date=float(dat)
            Host=aVal.strip().split(",")[9]
            geno=aVal.strip().split(",")[11]
            subtyp=re.compile(self.subtype)
            Loc=aVal.strip().split(",")[10]
            location=aVal.strip().split(",")[12]

            if 2013 <=date< 2023 and subtyp.search(geno) and Host!= "unknown" and location== "China":
                print(aKey,end="|")
                print("full index:",aVal)
                suzhu=aVal.strip().split(",")[9]
                eptList.append(suzhu)
                NumofCommu = i[1]
                eptList.append(NumofCommu)
                canpoOutpList.append(eptList)
        print("Selected strains' host types and number of communities they belong to:",canpoOutpList)#[['Dom.gal', 11], ['wild.ans', 5]]
        # --------------------------------------
        fopl = open(A_csv, 'w')
        flpr = open(B_csv, 'w')
        TotalCommu_Domans = 0
        TotalDomans = 0
        TotalCommu_Human = 0
        TotalHuman = 0
        TotalCommu_wildans = 0
        Totalwildans = 0
        TotalCommu_Domgal = 0
        TotalDomgal = 0
        TotalCommu_wildother = 0
        Totalwildother = 0
        TotalCommu_swine = 0
        Totalswine = 0
        TotalCommu_Domother = 0
        TotalDomother = 0
        TotalCommu_unknown = 0
        Totalunknown = 0
        TotalCommu_wildunknown = 0
        Totalwildunknown = 0
        TotalCommu_Domunknown = 0
        TotalDomunknown = 0
        TotalCommu_wildgal = 0
        Totalwildgal = 0
        for i in canpoOutpList:
            if i[0] == "Dom.ans" and i[1]!=0:
                TotalCommu_Domans += i[1]
                TotalDomans += 1
            elif i[0] == "Human" and i[1]!=0:
                TotalCommu_Human += i[1]
                TotalHuman += 1
            elif i[0] == "wild.ans" and i[1]!=0:
                TotalCommu_wildans += i[1]
                Totalwildans += 1
            elif i[0] == "Dom.gal" and i[1]!=0:
                TotalCommu_Domgal += i[1]
                TotalDomgal += 1
            elif i[0] == "wild.other" and i[1]!=0:
                TotalCommu_wildother += i[1]
                Totalwildother += 1
            elif i[0] == "swine"and i[1]!=0:
                TotalCommu_swine += i[1]
                Totalswine += 1
            elif i[0] == "Dom.other" and i[1]!=0:
                TotalCommu_Domother += i[1]
                TotalDomother += 1
            elif i[0] == "unknown" and i[1]!=0:
                TotalCommu_unknown += i[1]
                Totalunknown += 1
            elif i[0] == "Dom.unknown" and i[1]!=0 :
                TotalCommu_Domunknown += i[1]
                TotalDomunknown += 1
            elif i[0] == "wild.gal" and i[1]!=0:
                TotalCommu_wildgal += i[1]
                Totalwildgal += 1
            elif i[0] == "wild.unknown" and i[1]!=0:
                TotalCommu_wildunknown += i[1]
                Totalwildunknown += 1

        if TotalCommu_Domans != 0:
            print("Dom.ans", TotalCommu_Domans, sep=",", file=fopl)
            print("Dom.ans", TotalDomans, sep=",", file=flpr)
        if TotalCommu_Human != 0:
            print("Human", TotalCommu_Human, sep=",", file=fopl)
            print("Human", TotalHuman, sep=",", file=flpr)
        if TotalCommu_wildans != 0:
            print("wild.ans", TotalCommu_wildans, sep=",", file=fopl)
            print("wild.ans", Totalwildans, sep=",", file=flpr)
        if TotalCommu_Domgal != 0:
            print("Dom.gal", TotalCommu_Domgal, sep=",", file=fopl)
            print("Dom.gal", TotalDomgal, sep=",", file=flpr)
        if TotalCommu_wildother != 0:
            print("wild.other", TotalCommu_wildother, sep=",", file=fopl)
            print("wild.other", Totalwildother, sep=",", file=flpr)
        if TotalCommu_swine != 0:
            print("swine", TotalCommu_swine, sep=",", file=fopl)
            print("swine", Totalswine, sep=",", file=flpr)
        if TotalCommu_Domother != 0:
            print("Dom.other", TotalCommu_Domother, sep=",", file=fopl)
            print("Dom.other", TotalDomother, sep=",", file=flpr)
        if TotalCommu_unknown != 0:
            print("unknown", TotalCommu_unknown, sep=",", file=fopl)
            print("unknown", Totalunknown, sep=",", file=flpr)
        if TotalCommu_wildunknown != 0:
            print("wild.unknown", TotalCommu_wildunknown, sep=",", file=fopl)
            print("wild.unknown", Totalwildunknown, sep=",", file=flpr)
        if TotalCommu_Domunknown != 0:
            print("Dom.unknown", TotalCommu_Domunknown, sep=",", file=fopl)
            print("Dom.unknown", TotalDomunknown, sep=",", file=flpr)
        if TotalCommu_wildgal != 0:
            print("wild.gal", TotalCommu_wildgal, sep=",", file=fopl)
            print("wild.gal", Totalwildgal, sep=",", file=flpr)
        fopl.close()
        flpr.close()

    def NorthAmerica(self,Gehphi_csv,A_csv,B_csv):
        files_in_directory = os.listdir()
        comm2nodesfile = None
        Gehphi_csv_no_extension = os.path.splitext(Gehphi_csv)[0]
        pattern = re.compile(r'^' + re.escape(Gehphi_csv_no_extension) + r'.*comm2nodes\.txt$')

        for file in files_in_directory:
            if pattern.match(file):
                comm2nodesfile = file
                break
        if not comm2nodesfile:
            raise FileNotFoundError(f"not found {Gehphi_csv}")
        print(f"find comm2nodes.txt file: {comm2nodesfile}")
        fDict = {}
        for line in open("virus_ID_databse.txt"):
            lis = line.strip().split("=")[1]
            vAl = line.strip().split("=")[0]
            vacblu = vAl[8:]
            fDict[vacblu] = lis
        node_community_count = defaultdict(int)

        with open(comm2nodesfile, 'r') as file:
            for line in file:
                parts = line.strip().split(',')
                if len(parts) < 2:
                    continue
                nodes = parts[1:]
                for node in nodes:
                    node_community_count[node] += 1
        nWlist = sorted(node_community_count.items(), key=lambda x: x[1], reverse=True)
        filtered_nWlist = [(node, count) for node, count in nWlist if fDict.get(node, "none") != "none"]
        missing_nodes = [node for node, count in nWlist if fDict.get(node, "none") == "none"]

        OuutpList = []
        for i in filtered_nWlist:
            eptList = []
            aKey = i[0]
            aVal = fDict.get(aKey,0)
            dat = aVal.strip().split(",")[8]
            date = float(dat)
            Host = aVal.strip().split(",")[9]
            geno = aVal.strip().split(",")[11]
            subtyp = re.compile(self.subtype)
            Loc = aVal.strip().split(",")[10]
            location = aVal.strip().split(",")[12]
            if 2013 <= date < 2023 and subtyp.search(geno) and Host != "unknown" and Loc=="NorthAmerica":
                print(aKey, end="|")
                print("full index:", aVal)
                eptList.append(Host)
                NumofCommu = i[1]
                eptList.append(NumofCommu)
                OuutpList.append(eptList)
        print("Selected strains' host types and number of communities they belong to:", OuutpList)
        # --------------------------------------
        fopl = open(A_csv, 'w')
        flpr = open(B_csv, 'w')
        TotalCommu_Domans = 0
        TotalDomans = 0
        TotalCommu_Human = 0
        TotalHuman = 0
        TotalCommu_wildans = 0
        Totalwildans = 0
        TotalCommu_Domgal = 0
        TotalDomgal = 0
        TotalCommu_wildother = 0
        Totalwildother = 0
        TotalCommu_swine = 0
        Totalswine = 0
        TotalCommu_Domother = 0
        TotalDomother = 0
        TotalCommu_unknown = 0
        Totalunknown = 0
        TotalCommu_wildunknown = 0
        Totalwildunknown = 0
        TotalCommu_Domunknown = 0
        TotalDomunknown = 0
        TotalCommu_wildgal = 0
        Totalwildgal = 0
        for i in OuutpList:
            if i[0] == "Dom.ans" and i[1]!=0:
                TotalCommu_Domans += i[1]
                TotalDomans += 1
            elif i[0] == "Human" and i[1]!=0:
                TotalCommu_Human += i[1]
                TotalHuman += 1
            elif i[0] == "wild.ans" and i[1]!=0:
                TotalCommu_wildans += i[1]
                Totalwildans += 1
            elif i[0] == "Dom.gal" and i[1]!=0:
                TotalCommu_Domgal += i[1]
                TotalDomgal += 1
            elif i[0] == "wild.other" and i[1]!=0:
                TotalCommu_wildother += i[1]
                Totalwildother += 1
            elif i[0] == "swine" and i[1]!=0:
                TotalCommu_swine += i[1]
                Totalswine += 1
            elif i[0] == "Dom.other" and i[1]!=0:
                TotalCommu_Domother += i[1]
                TotalDomother += 1
            elif i[0] == "unknown" and i[1]!=0:
                TotalCommu_unknown += i[1]
                Totalunknown += 1
            elif i[0] == "Dom.unknown" and i[1]!=0:
                TotalCommu_Domunknown += i[1]
                TotalDomunknown += 1
            elif i[0] == "wild.gal" and i[1]!=0:
                TotalCommu_wildgal += i[1]
                Totalwildgal += 1
            elif i[0] == "wild.unknown" and i[1]!=0:
                TotalCommu_wildunknown += i[1]
                Totalwildunknown += 1

        if TotalCommu_Domans != 0:
            print("Dom.ans", TotalCommu_Domans, sep=",", file=fopl)
            print("Dom.ans", TotalDomans, sep=",", file=flpr)
        if TotalCommu_Human != 0:
            print("Human", TotalCommu_Human, sep=",", file=fopl)
            print("Human", TotalHuman, sep=",", file=flpr)
        if TotalCommu_wildans != 0:
            print("wild.ans", TotalCommu_wildans, sep=",", file=fopl)
            print("wild.ans", Totalwildans, sep=",", file=flpr)
        if TotalCommu_Domgal != 0:
            print("Dom.gal", TotalCommu_Domgal, sep=",", file=fopl)
            print("Dom.gal", TotalDomgal, sep=",", file=flpr)
        if TotalCommu_wildother != 0:
            print("wild.other", TotalCommu_wildother, sep=",", file=fopl)
            print("wild.other", Totalwildother, sep=",", file=flpr)
        if TotalCommu_swine != 0:
            print("swine", TotalCommu_swine, sep=",", file=fopl)
            print("swine", Totalswine, sep=",", file=flpr)
        if TotalCommu_Domother != 0:
            print("Dom.other", TotalCommu_Domother, sep=",", file=fopl)
            print("Dom.other", TotalDomother, sep=",", file=flpr)
        if TotalCommu_unknown != 0:
            print("unknown", TotalCommu_unknown, sep=",", file=fopl)
            print("unknown", Totalunknown, sep=",", file=flpr)
        if TotalCommu_wildunknown != 0:
            print("wild.unknown", TotalCommu_wildunknown, sep=",", file=fopl)
            print("wild.unknown", Totalwildunknown, sep=",", file=flpr)
        if TotalCommu_Domunknown != 0:
            print("Dom.unknown", TotalCommu_Domunknown, sep=",", file=fopl)
            print("Dom.unknown", TotalDomunknown, sep=",", file=flpr)
        if TotalCommu_wildgal != 0:
            print("wild.gal", TotalCommu_wildgal, sep=",", file=fopl)
            print("wild.gal", Totalwildgal, sep=",", file=flpr)
        fopl.close()
        flpr.close()

    def Europe(self,Gehphi_csv,A_csv,B_csv):
        files_in_directory = os.listdir()
        comm2nodesfile = None
        Gehphi_csv_no_extension = os.path.splitext(Gehphi_csv)[0]
        pattern = re.compile(r'^' + re.escape(Gehphi_csv_no_extension) + r'.*comm2nodes\.txt$')
        for file in files_in_directory:
            if pattern.match(file):
                comm2nodesfile = file
                break
        if not comm2nodesfile:
            raise FileNotFoundError(f"not found {Gehphi_csv}")
        print(f"find comm2nodes.txt file: {comm2nodesfile}")
        fDict = {}
        for line in open("virus_ID_databse.txt"):
            lis = line.strip().split("=")[1]
            vAl = line.strip().split("=")[0]
            vacblu = vAl[8:]
            fDict[vacblu] = lis
        node_community_count = defaultdict(int)

        with open(comm2nodesfile, 'r') as file:
            for line in file:
                parts = line.strip().split(',')
                if len(parts) < 2:
                    continue
                nodes = parts[1:]
                for node in nodes:
                    node_community_count[node] += 1
        nWlist = sorted(node_community_count.items(), key=lambda x: x[1], reverse=True)
        filtered_nWlist = [(node, count) for node, count in nWlist if fDict.get(node, "none") != "none"]
        missing_nodes = [node for node, count in nWlist if fDict.get(node, "none") == "none"]

        OutpList = []
        for i in filtered_nWlist:
            eptList = []
            aKey = i[0]
            aVal = fDict.get(aKey,0)
            dat = aVal.strip().split(",")[8]
            date = float(dat)
            Host = aVal.strip().split(",")[9]
            geno = aVal.strip().split(",")[11]
            subtyp = re.compile(self.subtype)
            Loc = aVal.strip().split(",")[10]
            location = aVal.strip().split(",")[12]
            if 2013 <= date < 2023 and subtyp.search(geno) and Host != "unknown" and Loc == "WesternEurope":
                print(aKey, end="|")
                print("full index:", aVal)
                eptList.append(Host)
                NumofCommu = i[1]
                eptList.append(NumofCommu)
                OutpList.append(eptList)
            elif 2013 <= date < 2023 and subtyp.search(geno) and Host != "unknown" and Loc == "EasternEurope":
                print(aKey, end="|")
                print("full index:", aVal)
                eptList.append(Host)
                NumofCommu = i[1]
                eptList.append(NumofCommu)
                OutpList.append(eptList)
            elif 2013 <= date < 2023 and subtyp.search(geno) and Host != "unknown" and Loc == "SouthernEurope":
                print(aKey, end="|")
                print("full index:", aVal)
                eptList.append(Host)
                NumofCommu = i[1]
                eptList.append(NumofCommu)
                OutpList.append(eptList)
            elif 2013 <= date < 2023 and subtyp.search(geno) and Host != "unknown" and Loc == "CentralEurope":
                print(aKey, end="|")
                print("full index:", aVal)
                eptList.append(Host)
                NumofCommu = i[1]
                eptList.append(NumofCommu)
                OutpList.append(eptList)
            elif 2013 <= date < 2023 and subtyp.search(geno) and Host != "unknown" and Loc == "NorthernEurope":
                print(aKey, end="|")
                print("full index:", aVal)
                eptList.append(Host)
                NumofCommu = i[1]
                eptList.append(NumofCommu)
                OutpList.append(eptList)
        print("Selected strains' host types and number of communities they belong to", OutpList)  # e.g.[['Dom.gal', 36], ['wild.ans', 33], ['wild.ans', 31], ['wild.ans', 24]]
        # --------------------------------------
        fopl = open(A_csv, 'w')
        flpr = open(B_csv, 'w')
        TotalCommu_Domans = 0
        TotalDomans = 0
        TotalCommu_Human = 0
        TotalHuman = 0
        TotalCommu_wildans = 0
        Totalwildans = 0
        TotalCommu_Domgal = 0
        TotalDomgal = 0
        TotalCommu_wildother = 0
        Totalwildother = 0
        TotalCommu_swine = 0
        Totalswine = 0
        TotalCommu_Domother = 0
        TotalDomother = 0
        TotalCommu_unknown = 0
        Totalunknown = 0
        TotalCommu_wildunknown = 0
        Totalwildunknown = 0
        TotalCommu_Domunknown = 0
        TotalDomunknown = 0
        TotalCommu_wildgal = 0
        Totalwildgal = 0
        for i in OutpList:
            if i[0] == "Dom.ans" and i[1]!=0:
                TotalCommu_Domans += i[1]
                TotalDomans += 1
            elif i[0] == "Human" and i[1]!=0:
                TotalCommu_Human += i[1]
                TotalHuman += 1
            elif i[0] == "wild.ans" and i[1]!=0:
                TotalCommu_wildans += i[1]
                Totalwildans += 1
            elif i[0] == "Dom.gal" and i[1]!=0:
                TotalCommu_Domgal += i[1]
                TotalDomgal += 1
            elif i[0] == "wild.other" and i[1]!=0:
                TotalCommu_wildother += i[1]
                Totalwildother += 1
            elif i[0] == "swine" and i[1]!=0:
                TotalCommu_swine += i[1]
                Totalswine += 1
            elif i[0] == "Dom.other" and i[1]!=0:
                TotalCommu_Domother += i[1]
                TotalDomother += 1
            elif i[0] == "unknown" and i[1]!=0:
                TotalCommu_unknown += i[1]
                Totalunknown += 1
            elif i[0] == "Dom.unknown" and i[1]!=0:
                TotalCommu_Domunknown += i[1]
                TotalDomunknown += 1
            elif i[0] == "wild.gal" and i[1]!=0:
                TotalCommu_wildgal += i[1]
                Totalwildgal += 1
            elif i[0] == "wild.unknown" and i[1]!=0:
                TotalCommu_wildunknown += i[1]
                Totalwildunknown += 1

        if TotalCommu_Domans != 0:
            print("Dom.ans", TotalCommu_Domans, sep=",", file=fopl)
            print("Dom.ans", TotalDomans, sep=",", file=flpr)
        if TotalCommu_Human != 0:
            print("Human", TotalCommu_Human, sep=",", file=fopl)
            print("Human", TotalHuman, sep=",", file=flpr)
        if TotalCommu_wildans != 0:
            print("wild.ans", TotalCommu_wildans, sep=",", file=fopl)
            print("wild.ans", Totalwildans, sep=",", file=flpr)
        if TotalCommu_Domgal != 0:
            print("Dom.gal", TotalCommu_Domgal, sep=",", file=fopl)
            print("Dom.gal", TotalDomgal, sep=",", file=flpr)
        if TotalCommu_wildother != 0:
            print("wild.other", TotalCommu_wildother, sep=",", file=fopl)
            print("wild.other", Totalwildother, sep=",", file=flpr)
        if TotalCommu_swine != 0:
            print("swine", TotalCommu_swine, sep=",", file=fopl)
            print("swine", Totalswine, sep=",", file=flpr)
        if TotalCommu_Domother != 0:
            print("Dom.other", TotalCommu_Domother, sep=",", file=fopl)
            print("Dom.other", TotalDomother, sep=",", file=flpr)
        if TotalCommu_unknown != 0:
            print("unknown", TotalCommu_unknown, sep=",", file=fopl)
            print("unknown", Totalunknown, sep=",", file=flpr)
        if TotalCommu_wildunknown != 0:
            print("wild.unknown", TotalCommu_wildunknown, sep=",", file=fopl)
            print("wild.unknown", Totalwildunknown, sep=",", file=flpr)
        if TotalCommu_Domunknown != 0:
            print("Dom.unknown", TotalCommu_Domunknown, sep=",", file=fopl)
            print("Dom.unknown", TotalDomunknown, sep=",", file=flpr)
        if TotalCommu_wildgal != 0:
            print("wild.gal", TotalCommu_wildgal, sep=",", file=fopl)
            print("wild.gal", Totalwildgal, sep=",", file=flpr)
        fopl.close()
        flpr.close()

class Concatenate():
    """Merge the A_csv B_csv files from different regions. The combine_csv is the name of the output merged file, in CSV format."""
    def __init__(self, combine_csv):
        self.combine_ = combine_csv

    def combine(self):
        treefiles = glob('*.csv')  # ChinaA_HumanH1.csv ChinaB_HumanH1.csv
        treefiles.sort(key=lambda x: x.split('_')[0])
        print(treefiles)
        newList = [treefiles[0], treefiles[1], treefiles[4], treefiles[5], treefiles[2], treefiles[3]]
        print(newList)
        f = open(self.combine_, 'w')
        aDict = {}
        labelL = []
        for file_name in newList:
            label = file_name.replace('.csv', '')
            labelL.append(label)
            for line in open(file_name):
                lineL = line.strip().split(',')
                geneID = lineL[0]
                Cluster_val = lineL[1]
                aDict.setdefault(geneID, {})
                aDict[geneID][label] = Cluster_val
        # ---------------------------------------
        print("geneID", ','.join(labelL), sep=",", file=f)
        for gene, exprD in list(aDict.items()):
            exprL = [exprD.get(label, '0') for label in labelL]
            exprL = [gene] + exprL
            print(','.join(exprL), file=f)
        f.close()
class Mean_community_host():
    def __init__(self, output_xlsx):
        self.outputfile = output_xlsx
    def AIVmean_community(self, combinefile):
        df = pd.read_csv(combinefile, sep=',', index_col=0, header=None)
        China = df.iloc[1:, 0].astype('int') / df.iloc[1:, 1].astype('int')
        America = df.iloc[1:, 2].astype('int') / df.iloc[1:, 3].astype('int')
        Europe = df.iloc[1:, 4].astype('int') / df.iloc[1:, 5].astype('int')

        data = pd.concat([China, America, Europe], axis=1)
        dsc = data.reindex(["Dom.ans", "Dom.gal", "Dom.other", "wild.ans", "wild.gal", "wild.other"])
        df2 = dsc.rename(columns={0: 'China', 1: "NorthAmerica", 2: "Europe"})
        dfn = df2.fillna(0)
        dfn.to_excel(self.outputfile)

    def HIVmean_community(self, combinefile):
        df = pd.read_csv(combinefile, sep=',', index_col=0, header=None)
        China = df.iloc[1:, 0].astype('int') / df.iloc[1:, 1].astype('int')
        America = df.iloc[1:, 2].astype('int') / df.iloc[1:, 3].astype('int')
        Europe = df.iloc[1:, 4].astype('int') / df.iloc[1:, 5].astype('int')
        data = pd.concat([China, America, Europe], axis=1)
        dsc = data.reindex(["Dom.ans", "Dom.gal", "Dom.other", "Human", "swine", "wild.ans", "wild.gal", "wild.other"])
        df2 = dsc.rename(columns={0: 'China', 1: "NorthAmerica", 2: "Europe"})
        dfn = df2.fillna(0)
        dfn.to_excel(self.outputfile)

os.makedirs("H5Dom.ans", exist_ok=True)
percolation=Percolation("H5N.","Dom.ans")
percolation.China("Gephi_cn_da.csv","./H5Dom.ans/ChinaA_H5da.csv","./H5Dom.ans/ChinaB_H5da.csv")
percolation.NorthAmerica("Gephi_usa_da.csv","./H5Dom.ans/NorthAmericaA_H5da.csv","./H5Dom.ans/NorthAmericaB_H5da.csv")
percolation.Europe("Gephi_eu_da.csv","./H5Dom.ans/EuropeA_H5da.csv","./H5Dom.ans/EuropeB_H5da.csv")
###################################
os.makedirs("H5Dom.gal", exist_ok=True)
percolation2=Percolation("H5N.","Dom.gal")
percolation2.China("Gephi_cn_dg.csv","./H5Dom.gal/ChinaA_H5dg.csv","./H5Dom.gal/ChinaB_H5dg.csv")
percolation2.NorthAmerica("Gephi_usa_dg.csv","./H5Dom.gal/NorthAmericaA_H5dg.csv","./H5Dom.gal/NorthAmericaB_H5dg.csv")
percolation2.Europe("Gephi_eu_dg.csv","./H5Dom.gal/EuropeA_H5dg.csv","./H5Dom.gal/EuropeB_H5dg.csv")
###################################
os.makedirs("H5Dom.other", exist_ok=True)
percolation3=Percolation("H5N.","Dom.other")
percolation3.China("Gephi_cn_do.csv","./H5Dom.other/ChinaA_H5do.csv","./H5Dom.other/ChinaB_H5do.csv")
percolation3.NorthAmerica("Gephi_usa_do.csv","./H5Dom.other/NorthAmericaA_H5do.csv","./H5Dom.other/NorthAmericaB_H5do.csv")
percolation3.Europe("Gephi_eu_do.csv","./H5Dom.other/EuropeA_H5do.csv","./H5Dom.other/EuropeB_H5do.csv")
###################################

# percolation4=Percolation("H5N.","Human")
# percolation4.China("Gephi_cn_hu.csv","ChinaA_H5hu.csv","ChinaB_H5hu.csv")
# percolation4.NorthAmerica("Gephi_usa_hu.csv","NorthAmericaA_H5hu.csv","NorthAmericaB_H5hu.csv")
# percolation4.Europe("Gephi_eu_hu.csv","EuropeA_H5hu.csv","EuropeB_H5hu.csv")
# ###################################
# percolation5=Percolation("H5N.","swine")
# percolation5.China("Gephi_cn_sw.csv","ChinaA_H5sw.csv","ChinaB_H5sw.csv")
# percolation5.NorthAmerica("Gephi_usa_sw.csv","NorthAmericaA_H5sw.csv","NorthAmericaB_H5sw.csv")
# percolation5.Europe("Gephi_eu_sw.csv","EuropeA_H5sw.csv","EuropeB_H5sw.csv")
# ###################################
os.makedirs("H5wild.ans", exist_ok=True)
percolation6=Percolation("H5N.","wild.ans")
percolation6.China("Gephi_cn_wa.csv","./H5wild.ans/ChinaA_H5wa.csv","./H5wild.ans/ChinaB_H5wa.csv")
percolation6.NorthAmerica("Gephi_usa_wa.csv","./H5wild.ans/NorthAmericaA_H5wa.csv","./H5wild.ans/NorthAmericaB_H5wa.csv")
percolation6.Europe("Gephi_eu_wa.csv","./H5wild.ans/EuropeA_H5wa.csv","./H5wild.ans/EuropeB_H5wa.csv")
###################################
os.makedirs("H5wild.gal", exist_ok=True)
percolation7=Percolation("H5N.","wild.gal")
percolation7.China("Gephi_cn_wg.csv","./H5wild.gal/ChinaA_H5wg.csv","./H5wild.gal/ChinaB_H5wg.csv")
percolation7.NorthAmerica("Gephi_usa_wg.csv","./H5wild.gal/NorthAmericaA_H5wg.csv","./H5wild.gal/NorthAmericaB_H5wg.csv")
percolation7.Europe("Gephi_eu_wg.csv","./H5wild.gal/EuropeA_H5wg.csv","./H5wild.gal/EuropeB_H5wg.csv")
###################################
os.makedirs("H5wild.other", exist_ok=True)
percolation8=Percolation("H5N.","wild.other")
percolation8.China("Gephi_cn_wo.csv","./H5wild.other/ChinaA_H5wo.csv","./H5wild.other/ChinaB_H5wo.csv")
percolation8.NorthAmerica("Gephi_usa_wo.csv","./H5wild.other/NorthAmericaA_H5wo.csv","./H5wild.other/NorthAmericaB_H5wo.csv")
percolation8.Europe("Gephi_eu_wo.csv","./H5wild.other/EuropeA_H5wo.csv","./H5wild.other/EuropeB_H5wo.csv")

####################risk compute#########
file_paths = [
    os.path.join(script_directory, "H5Dom.ans"),
    os.path.join(script_directory, "H5Dom.gal"),
    os.path.join(script_directory, "H5Dom.other"),
    os.path.join(script_directory, "H5wild.ans"),
    os.path.join(script_directory, "H5wild.gal"),
    os.path.join(script_directory, "H5wild.other")
    ]

for path in file_paths:
    os.chdir(path)
    conca = Concatenate("combineH5.csv")  # step1
    conca.combine()  # step1
    meancommunity=Mean_community_host("outputH5.xlsx") #step2
    meancommunity.AIVmean_community("combineH5.csv")#step2
