# Supplementary material for: Using homologous network to identify reassortment risk in H5Nx avian influenza viruses
Source: PLoS Comput Biol. 2025 Jul 22;21(7):e1013301. doi: 10.1371/journal.pcbi.1013301 (PMC12282916; doi:10.1371/journal.pcbi.1013301)
Supplement: S1 File — This ZIP archive includes the dataset and code used to reproduce the results of this study. (ZIP) [file pcbi.1013301.s012.zip › S1_File/step6_Fig4B&C/step1_cluster_partition/step1percolation_commu_cluster.py]

import os
import networkx as nx
import re
script_directory = os.path.dirname(os.path.abspath(__file__))
os.chdir(script_directory)
class Percolation():
    def __init__(self,subtype,HostyPe):
        self.subtype=subtype
        self.HostyPe=HostyPe
    def China(self,Gehphi_csv):
        emptyDict = {}
        with open("virus_ID_databse.txt") as file:
            for line in file:
                listy = line.strip().split("=")
                lis = listy[1]
                data = lis.split(",")
                date = float(data[8])
                geno = data[11]
                Host = data[9]
                location = data[12]
                if 2013 <= date < 2023 and re.search(self.subtype, geno) and Host == self.HostyPe and location == "China":
                    node = listy[0][8:]
                    emptyDict[node] = date
        aDict=sorted(emptyDict.items(),key=lambda item:item[1],reverse=True)
        nodesort=[i[0] for i in aDict]
        G1=nx.read_edgelist("IAVs_homologous_network.csv",comments='S',delimiter=',',create_using=nx.Graph(),data=(('weight', int),))
        dupdel_zongList = set()
        for n in nodesort:
            if n in G1:
                dupdel_zongList.update(G1.neighbors(n))
                dupdel_zongList.add(n)
        #Remove target nodes and their neighboring nodes from the network.
        not_found_count = 0
        for node in dupdel_zongList:
            try:
                G1.remove_node(node)
            except nx.NetworkXError:
                not_found_count += 1
        nx.write_edgelist(G1, Gehphi_csv, delimiter=',', data=['weight'])
        import subprocess

        subprocess.run(["python", "link_clustering.py", "-w", "-d", ",", Gehphi_csv])

    def NorthAmerica(self,Gehphi_csv):
        emptyDict = {}
        with open("virus_ID_databse.txt") as file:
            for line in file:
                listy = line.strip().split("=")
                lis = listy[1]
                data = lis.split(",")
                date = float(data[8])
                geno = data[11]
                Host = data[9]
                Loc = lis.strip().split(",")[10]
                location = data[12]
                if 2013 <= date < 2023 and re.search(self.subtype,
                                                     geno) and Host == self.HostyPe and Loc=="NorthAmerica":
                    node = listy[0][8:]
                    emptyDict[node] = date
        aDict = sorted(emptyDict.items(), key=lambda item: item[1], reverse=True)
        nodesort = [i[0] for i in aDict]
        G1 = nx.read_edgelist("IAVs_homologous_network.csv", comments='S', delimiter=',', create_using=nx.Graph(), data=(('weight', int),))
        dupdel_zongList = set()
        for n in nodesort:
            if n in G1:
                dupdel_zongList.update(G1.neighbors(n))
                dupdel_zongList.add(n)
        not_found_count = 0
        for node in dupdel_zongList:
            try:
                G1.remove_node(node)
            except nx.NetworkXError:
                not_found_count += 1
        nx.write_edgelist(G1, Gehphi_csv, delimiter=',', data=['weight'])
        import subprocess
        subprocess.run(["python", "link_clustering.py", "-w", "-d", ",", Gehphi_csv])

    def Europe(self,Gehphi_csv):
        emptyDict = {}
        with open("virus_ID_databse.txt") as file:
            for line in file:
                listy = line.strip().split("=")
                lis = listy[1]
                dat = lis.split(",")[8]
                date = float(dat)
                geno = lis.strip().split(",")[11]
                subtyp = re.compile(self.subtype)
                Host = lis.split(",")[9]
                Loc = lis.strip().split(",")[10]
                if 2013 <= date < 2023 and subtyp.search(geno) and Host == self.HostyPe and Loc == "WesternEurope":
                    Node = listy[0]
                    node = Node[8:]
                    emptyDict[node] = date
                elif 2013 <= date < 2023 and subtyp.search(geno) and Host == self.HostyPe and Loc == "EasternEurope":
                    Node = listy[0]
                    node = Node[8:]
                    emptyDict[node] = date
                elif 2013 <= date < 2023 and subtyp.search(geno) and Host == self.HostyPe and Loc == "SouthernEurope":
                    Node = listy[0]
                    node = Node[8:]
                    emptyDict[node] = date
                elif 2013 <= date < 2023 and subtyp.search(geno) and Host == self.HostyPe and Loc == "CentralEurope":
                    Node = listy[0]
                    node = Node[8:]
                    emptyDict[node] = date
                elif 2013 <= date < 2023 and subtyp.search(geno) and Host == self.HostyPe and Loc == "NorthernEurope":
                    Node = listy[0]
                    node = Node[8:]
                    emptyDict[node] = date
        aDict = sorted(emptyDict.items(), key=lambda item: item[1], reverse=True)
        nodesort = [i[0] for i in aDict]
        G1 = nx.read_edgelist("IAVs_homologous_network.csv", comments='S', delimiter=',', create_using=nx.Graph(), data=(('weight', int),))
        dupdel_zongList = set()
        for n in nodesort:
            if n in G1:
                dupdel_zongList.update(G1.neighbors(n))
                dupdel_zongList.add(n)
        not_found_count = 0
        for node in dupdel_zongList:
            try:
                G1.remove_node(node)
            except nx.NetworkXError:
                not_found_count += 1
        nx.write_edgelist(G1, Gehphi_csv, delimiter=',', data=['weight'])
        import subprocess
        subprocess.run(["python", "link_clustering.py", "-w", "-d", ",", Gehphi_csv])


percolation=Percolation("H5N.","Dom.ans")
percolation.China("Gephi_cn_da.csv")
percolation.NorthAmerica("Gephi_usa_da.csv")
percolation.Europe("Gephi_eu_da.csv")

percolation2=Percolation("H5N.","Dom.gal")
percolation2.China("Gephi_cn_dg.csv")
percolation2.NorthAmerica("Gephi_usa_dg.csv")
percolation2.Europe("Gephi_eu_dg.csv")

percolation3=Percolation("H5N.","Dom.other")
percolation3.China("Gephi_cn_do.csv")
percolation3.NorthAmerica("Gephi_usa_do.csv")
percolation3.Europe("Gephi_eu_do.csv")

percolation4=Percolation("H5N.","Human")
percolation4.China("Gephi_cn_hu.csv")
percolation4.NorthAmerica("Gephi_usa_hu.csv")
percolation4.Europe("Gephi_eu_hu.csv")

percolation5=Percolation("H5N.","swine")
percolation5.China("Gephi_cn_sw.csv")
percolation5.NorthAmerica("Gephi_usa_sw.csv")
percolation5.Europe("Gephi_eu_sw.csv")

percolation6=Percolation("H5N.","wild.ans")
percolation6.China("Gephi_cn_wa.csv")
percolation6.NorthAmerica("Gephi_usa_wa.csv")
percolation6.Europe("Gephi_eu_wa.csv")


percolation7=Percolation("H5N.","wild.gal")
percolation7.China("Gephi_cn_wg.csv")
percolation7.NorthAmerica("Gephi_usa_wg.csv")
percolation7.Europe("Gephi_eu_wg.csv")

percolation8=Percolation("H5N.","wild.other")
percolation8.China("Gephi_cn_wo.csv")
percolation8.NorthAmerica("Gephi_usa_wo.csv")
percolation8.Europe("Gephi_eu_wo.csv")
