# Supplementary material for: Using homologous network to identify reassortment risk in H5Nx avian influenza viruses
Source: PLoS Comput Biol. 2025 Jul 22;21(7):e1013301. doi: 10.1371/journal.pcbi.1013301 (PMC12282916; doi:10.1371/journal.pcbi.1013301)
Supplement: S1 File — This ZIP archive includes the dataset and code used to reproduce the results of this study. (ZIP) [file pcbi.1013301.s012.zip › S1_File/step6_Fig4B&C/step2collection/collection.xlsx]

## Sheet: collection
China							NorthAmerica							Europe
Removed host	Host	Removed	Complete	Cross species transmission	Host prediction for surveillance		Removed host	Host	Removed	Complete	Cross species transmission	Host prediction for surveillance		Removed host	Host	Removed	Complete	Cross species transmission	Host prediction for surveillance
Dom.ans	Dom.ans	0	5.76351	0	-5.76351		Dom.ans	Dom.ans	0	2	0	-2		Dom.ans	Dom.ans	0	5.54795	0	-5.54795
	Dom.gal	4.26667	7.17593	-2.90926	-2.90926			Dom.gal	18.7143	4.05	14.6643	14.6643			Dom.gal	4	6.06135	-2.06135	-2.06135
	Dom.other	0	3.81818	-3.81818	-3.81818			Dom.other	0	1	-1	-1			Dom.other	0	5.5	-5.5	-5.5
	wild.ans	2.65306	3.97647	-1.32341	-1.32341			wild.ans	15.8649	13.9457	1.91921	1.91921			wild.ans	3.2	6.26554	-3.06554	-3.06554
	wild.gal	0	0	0	0			wild.gal	0	1.9	-1.9	-1.9			wild.gal	0	5.5	-5.5	-5.5
	wild.other	2.6	4.74	-2.14	-2.14			wild.other	10.1154	4.94595	5.16944	5.16944			wild.other	1.33333	6.01685	-4.68352	-4.68352
	Sum of difference			-10.1909	-15.9544			Sum of difference			18.8529	16.8529			Sum of difference			-20.8104	-26.3584
Dom.gal	Dom.ans	4.33333	5.76351	-1.43018	-1.43018		Dom.gal	Dom.ans	2.8	2	0.8	0.8		Dom.gal	Dom.ans	2.6	5.54795	-2.94795	-2.94795
	Dom.gal	0	7.17593	0	-7.17593			Dom.gal	0	4.05	0	-4.05			Dom.gal	0	6.06135	0	-6.06135
	Dom.other	2.33333	3.81818	-1.48485	-1.48485			Dom.other	0	1	-1	-1			Dom.other	0	5.5	-5.5	-5.5
	wild.ans	3.25397	3.97647	-0.722502	-0.722502			wild.ans	14.4627	13.9457	0.517034	0.517034			wild.ans	3.57143	6.26554	-2.69411	-2.69411
	wild.gal	0	0	0	0			wild.gal	0	1.9	-1.9	-1.9			wild.gal	0	5.5	-5.5	-5.5
	wild.other	2.77273	4.74	-1.96727	-1.96727			wild.other	9.24	4.94595	4.29405	4.29405			wild.other	1.58333	6.01685	-4.43352	-4.43352
	Sum of difference			-5.6048	-12.7807			Sum of difference			2.71109	-1.33891			Sum of difference			-21.0756	-27.1369
Dom.other	Dom.ans	5.46218	5.76351	-0.301329	-0.301329		Dom.other	Dom.ans	3.71429	2	1.71429	1.71429		Dom.other	Dom.ans	4.68807	5.54795	-0.859872	-0.859872
	Dom.gal	6.39286	7.17593	-0.783069	-0.783069			Dom.gal	8.43333	4.05	4.38333	4.38333			Dom.gal	5.3871	6.06135	-0.674253	-0.674253
	Dom.other	0	3.81818	0	-3.81818			Dom.other	0	1	0	-1			Dom.other	0	5.5	0	-5.5
	wild.ans	4.14667	3.97647	0.170196	0.170196			wild.ans	14.9765	13.9457	1.03082	1.03082			wild.ans	5.55224	6.26554	-0.713298	-0.713298
	wild.gal	0	0	0	0			wild.gal	5	1.9	3.1	3.1			wild.gal	4.8	5.5	-0.7	-0.7
	wild.other	4.92308	4.74	0.183077	0.183077			wild.other	8.39474	4.94595	3.44879	3.44879			wild.other	4.97619	6.01685	-1.04066	-1.04066
	Sum of difference			-0.731124	-4.54931			Sum of difference			13.6772	12.6772			Sum of difference			-3.98809	-9.48809
wild.ans	Dom.ans	5.57143	5.76351	-0.192085	-0.192085		wild.ans	Dom.ans	1	2	-1	-1		wild.ans	Dom.ans	3.76471	5.54795	-1.78324	-1.78324
	Dom.gal	6.97619	7.17593	-0.199735	-0.199735			Dom.gal	1.33333	4.05	-2.71667	-2.71667			Dom.gal	4.36842	6.06135	-1.69293	-1.69293
	Dom.other	3.71429	3.81818	-0.103896	-0.103896			Dom.other	0	1	-1	-1			Dom.other	0	5.5	-5.5	-5.5
	wild.ans	0	3.97647	0	-3.97647			wild.ans	0	13.9457	0	-13.9457			wild.ans	0	6.26554	0	-6.26554
	wild.gal	0	0	0	0			wild.gal	0	1.9	-1.9	-1.9			wild.gal	0	5.5	-5.5	-5.5
	wild.other	5.25	4.74	0.51	0.51			wild.other	6.875	4.94595	1.92905	1.92905			wild.other	1.5	6.01685	-4.51685	-4.51685
	Sum of difference			0.0142835	-3.96219			Sum of difference			-4.68761	-18.6333			Sum of difference			-18.993	-25.2586
wild.gal	Dom.ans	5.76351	5.76351	0	0		wild.gal	Dom.ans	2.8	2	0.8	0.8		wild.gal	Dom.ans	4.60204	5.54795	-0.945904	-0.945904
	Dom.gal	7.17593	7.17593	0	0			Dom.gal	18.7143	4.05	14.6643	14.6643			Dom.gal	4.5814	6.06135	-1.47995	-1.47995
	Dom.other	3.81818	3.81818	0	0			Dom.other	0	1	-1	-1			Dom.other	6	5.5	0.5	0.5
	wild.ans	3.97647	3.97647	0	0			wild.ans	15.8442	13.9457	1.8985	1.8985			wild.ans	5.07955	6.26554	-1.18599	-1.18599
	wild.gal	0	0	0	0			wild.gal	0	1.9	0	-1.9			wild.gal	0	5.5	0	-5.5
	wild.other	4.74	4.74	0	0			wild.other	10.1154	4.94595	5.16944	5.16944			wild.other	4.47126	6.01685	-1.54559	-1.54559
	Sum of difference			0	0			Sum of difference			21.5322	19.6322			Sum of difference			-4.65744	-10.1574
wild.other	Dom.ans	5.22115	5.76351	-0.54236	-0.54236		wild.other	Dom.ans	2.8	2	0.8	0.8		wild.other	Dom.ans	4.31818	5.54795	-1.22976	-1.22976
	Dom.gal	6.60714	7.17593	-0.568783	-0.568783			Dom.gal	14.6667	4.05	10.6167	10.6167			Dom.gal	5	6.06135	-1.06135	-1.06135
	Dom.other	4.125	3.81818	0.306818	0.306818			Dom.other	0	1	-1	-1			Dom.other	0	5.5	-5.5	-5.5
	wild.ans	5.03571	3.97647	1.05924	1.05924			wild.ans	11.6512	13.9457	-2.29449	-2.29449			wild.ans	4.35294	6.26554	-1.9126	-1.9126
	wild.gal	0	0	0	0			wild.gal	0	1.9	-1.9	-1.9			wild.gal	0	5.5	-5.5	-5.5
	wild.other	0	4.74	0	-4.74			wild.other	0	4.94595	0	-4.94595			wild.other	0	6.01685	0	-6.01685
	Sum of difference			0.254919	-4.48508			Sum of difference			6.22218	1.27623			Sum of difference			-15.2037	-21.2206

## Sheet: Cross species transmission
Removed host	Sum of difference for cross species transmission
	China	NorthAmerica	Europe
Dom.ans	10.1909	-18.8529	20.8104
Dom.gal	5.6048	-2.71109	21.0756
Dom.other	0.731124	-13.6772	3.98809
wild.ans	0.0142835	4.68761	18.993
wild.gal	0	-21.5322	4.65744
wild.other	-0.254919	-6.22218	15.2037

## Sheet: Host prediction for surveillanc
Removed host	Sum of difference for surveillanc prediction
	China	NorthAmerica	Europe
Dom.ans	15.9544	-16.8529	26.3584
Dom.gal	12.7807	1.33891	27.1369
Dom.other	4.54931	-12.6772	9.48809
wild.ans	3.96219	18.6333	25.2586
wild.gal	0	-19.6322	10.1574
wild.other	4.48508	-1.27623	21.2206
