# Supplementary material for: Using homologous network to identify reassortment risk in H5Nx avian influenza viruses
Source: PLoS Comput Biol. 2025 Jul 22;21(7):e1013301. doi: 10.1371/journal.pcbi.1013301 (PMC12282916; doi:10.1371/journal.pcbi.1013301)
Supplement: S1 File — This ZIP archive includes the dataset and code used to reproduce the results of this study. (ZIP) [file pcbi.1013301.s012.zip › S1_File/step6_Fig4B&C/step2collection/Risk_for_complete network.xlsx]

## Sheet: Sheet1
	China	NorthAmerica	Europe
Dom.ans	5.76351	2	5.54795
Dom.gal	7.17593	4.05	6.06135
Dom.other	3.81818	1	5.5
wild.ans	3.97647	13.9457	6.26554
wild.gal	0	1.9	5.5
wild.other	4.74	4.94595	6.01685
