# Supplementary material for: Using homologous network to identify reassortment risk in H5Nx avian influenza viruses
Source: PLoS Comput Biol. 2025 Jul 22;21(7):e1013301. doi: 10.1371/journal.pcbi.1013301 (PMC12282916; doi:10.1371/journal.pcbi.1013301)
Supplement: S1 File — This ZIP archive includes the dataset and code used to reproduce the results of this study. (ZIP) [file pcbi.1013301.s012.zip › S1_File/step6_Fig4B&C/step3fig4B&C/min-max_normalisation.py]

import os
import pandas as pd
from sklearn.preprocessing import StandardScaler, MinMaxScaler
script_dir = os.path.dirname(__file__)
os.chdir(script_dir)
class Standard:
    def __init__(self, standard_xlsx):
        self.standard_xlsx = standard_xlsx
    def AIVstandardize(self, output_xlsx):
        X_train = pd.read_excel(output_xlsx, index_col=0)

        min_max_scaler = MinMaxScaler()
        X_minmax = min_max_scaler.fit_transform(X_train)
        data_df = pd.DataFrame(X_minmax)
        data_df.columns = ["China", "NorthAmerica", "Europe"]
        data_df.index = ['Dom.ans', 'Dom.gal', 'Dom.other', 'wild.ans', 'wild.gal', 'wild.other']

        with pd.ExcelWriter(self.standard_xlsx) as writer:
            data_df.to_excel(writer, 'page_1', float_format='%.5f')

############################################################################
stand=Standard("cross species transmission_output.xlsx")
stand.AIVstandardize("cross species transmission.xlsx")

df = pd.read_excel('cross species transmission_output.xlsx', sheet_name=None)
for sheet_name, data in df.items():
    csv_filename = f"cross species transmission.csv"
    data.to_csv(csv_filename, index=False)
########################################################################
stand1=Standard("Host prediction for surveillance_output.xlsx")
stand1.AIVstandardize("Host prediction for surveillance.xlsx")
df = pd.read_excel('Host prediction for surveillance_output.xlsx', sheet_name=None)
for sheet_name, data in df.items():
    csv_filename = f"Host prediction for surveillance.csv"
    data.to_csv(csv_filename, index=False)
