# Supplementary material for: Using homologous network to identify reassortment risk in H5Nx avian influenza viruses
Source: PLoS Comput Biol. 2025 Jul 22;21(7):e1013301. doi: 10.1371/journal.pcbi.1013301 (PMC12282916; doi:10.1371/journal.pcbi.1013301)
Supplement: S1 File — This ZIP archive includes the dataset and code used to reproduce the results of this study. (ZIP) [file pcbi.1013301.s012.zip › S1_File/step6_Fig4B&C/step3fig4B&C/cross species transmission.xlsx]

## Sheet: page_1
	China	NorthAmerica	Europe
Dom.ans	10.1909	-18.8529	20.8104
Dom.gal	5.6048	-2.71109	21.0756
Dom.other	0.731124	-13.6772	3.98809
wild.ans	0.0142835	4.68761	18.993
wild.gal	0	-21.5322	4.65744
wild.other	-0.254919	-6.22218	15.2037
