# Supplementary material for: Using homologous network to identify reassortment risk in H5Nx avian influenza viruses
Source: PLoS Comput Biol. 2025 Jul 22;21(7):e1013301. doi: 10.1371/journal.pcbi.1013301 (PMC12282916; doi:10.1371/journal.pcbi.1013301)
Supplement: S1 File — This ZIP archive includes the dataset and code used to reproduce the results of this study. (ZIP) [file pcbi.1013301.s012.zip › S1_File/step6_Fig4B&C/step3fig4B&C/cross species transmission.csv]

Unnamed: 0	China	NorthAmerica	Europe
Dom.ans	1.0	0.10219	0.98448
Dom.gal	0.56097	0.71782	1.0
Dom.other	0.0944	0.29958	0.0
wild.ans	0.02577	1.0	0.87812
wild.gal	0.0244	0.0	0.03917
wild.other	0.0	0.58391	0.65636
