# Supplementary material for: Using homologous network to identify reassortment risk in H5Nx avian influenza viruses
Source: PLoS Comput Biol. 2025 Jul 22;21(7):e1013301. doi: 10.1371/journal.pcbi.1013301 (PMC12282916; doi:10.1371/journal.pcbi.1013301)
Supplement: S1 File — This ZIP archive includes the dataset and code used to reproduce the results of this study. (ZIP) [file pcbi.1013301.s012.zip › S1_File/step6_Fig4B&C/step3fig4B&C/Host prediction for surveillance.xlsx]

## Sheet: page_1
	China	NorthAmerica	Europe
Dom.ans	15.9544	-16.8529	26.3584
Dom.gal	12.7807	1.33891	27.1369
Dom.other	4.54931	-12.6772	9.48809
wild.ans	3.96219	18.6333	25.2586
wild.gal	0	-19.6322	10.1574
wild.other	4.48508	-1.27623	21.2206
