# Supplementary material for: Using homologous network to identify reassortment risk in H5Nx avian influenza viruses
Source: PLoS Comput Biol. 2025 Jul 22;21(7):e1013301. doi: 10.1371/journal.pcbi.1013301 (PMC12282916; doi:10.1371/journal.pcbi.1013301)
Supplement: S1 File — This ZIP archive includes the dataset and code used to reproduce the results of this study. (ZIP) [file pcbi.1013301.s012.zip › S1_File/step5_Fig4A/fig4A/EuropeB_H5.csv]

Dom.ans	146
wild.ans	177
Dom.gal	163
wild.other	178
Dom.other	2
wild.unknown	3
wild.gal	6
