# Supplementary material for: Using homologous network to identify reassortment risk in H5Nx avian influenza viruses
Source: PLoS Comput Biol. 2025 Jul 22;21(7):e1013301. doi: 10.1371/journal.pcbi.1013301 (PMC12282916; doi:10.1371/journal.pcbi.1013301)
Supplement: S1 File — This ZIP archive includes the dataset and code used to reproduce the results of this study. (ZIP) [file pcbi.1013301.s012.zip › S1_File/step5_Fig4A/fig4A/standardH5.csv]

Unnamed: 0	China	NorthAmerica	Europe
Dom.ans	0.80317	0.07725	0.06263
Dom.gal	1.0	0.2356	0.73328
Dom.other	0.53208	0.0	0.0
wild.ans	0.55414	1.0	1.0
wild.gal	0.0	0.06952	0.0
wild.other	0.66054	0.30481	0.67515
