# Supplementary material for: Using homologous network to identify reassortment risk in H5Nx avian influenza viruses
Source: PLoS Comput Biol. 2025 Jul 22;21(7):e1013301. doi: 10.1371/journal.pcbi.1013301 (PMC12282916; doi:10.1371/journal.pcbi.1013301)
Supplement: S1 File — This ZIP archive includes the dataset and code used to reproduce the results of this study. (ZIP) [file pcbi.1013301.s012.zip › S1_File/step5_Fig4A/fig4A/combineH5.xlsx]

## Sheet: combineH5
	China H5Nx				North America H5Nx				Europe H5Nx
	Count of communities	Hosts in network	Reassortment risk		Count of communities	Hosts in network	Reassortment risk		Count of communities	Hosts in network	Reassortment risk
Dom.ans	853	148	5.76351		50	25	2		810	146	5.54795
wild.ans	338	85	3.97647		1283	92	13.9457		1109	177	6.26554
Dom.gal	775	108	7.17593		324	80	4.05		988	163	6.06135
wild.other	237	50	4.74		366	74	4.94595		1071	178	6.01685
Dom.other	42	11	3.81818		3	3	1		11	2	5.5
wild.gal					19	10	1.9		33	6	5.5
