# Supplementary material for: Using homologous network to identify reassortment risk in H5Nx avian influenza viruses
Source: PLoS Comput Biol. 2025 Jul 22;21(7):e1013301. doi: 10.1371/journal.pcbi.1013301 (PMC12282916; doi:10.1371/journal.pcbi.1013301)
Supplement: S1 File — This ZIP archive includes the dataset and code used to reproduce the results of this study. (ZIP) [file pcbi.1013301.s012.zip › S1_File/step5_Fig4A/fig4A/risk_compute.py]

from glob import glob
import numpy as np
import matplotlib.pyplot as plt
import pandas as pd
from pandas import Series, DataFrame
import seaborn as sns
import palettable
import os
script_dir = os.path.dirname(__file__)
os.chdir(script_dir)

"""
Note:
the generated A_H5.csv B_H5.csv files need to be placed in a new folder and running the Concatenate() below.
"""
class Concatenate():
    """Merge the A_H5.csv B_H5.csv files from different regions.
    The combineH5.csv is the name of the output merged file"""
    def __init__(self, combine_csv):
        self.combine_ = combine_csv
    def combine(self):
        treefiles = glob('*.csv')
        treefiles.sort(key=lambda x: x.split('_')[0])
        print(treefiles)
        newList = [treefiles[0], treefiles[1], treefiles[4], treefiles[5], treefiles[2], treefiles[3]]
        print(newList)
        f = open(self.combine_, 'w')
        aDict = {}
        labelL = []
        for file_name in newList:
            label = file_name.replace('.csv', '')
            labelL.append(label)
            for line in open(file_name):
                lineL = line.strip().split(',')
                geneID = lineL[0]
                Cluster_val = lineL[1]
                aDict.setdefault(geneID, {})
                aDict[geneID][label] = Cluster_val
        # ---------------------------------------
        print("geneID", ','.join(labelL), sep=",", file=f)
        for gene, exprD in list(aDict.items()):
            exprL = [exprD.get(label, '0') for label in labelL]
            exprL = [gene] + exprL
            print(','.join(exprL), file=f)
        f.close()

class Mean_community_host():
    def __init__(self, output_xlsx):
        self.outputfile = output_xlsx

    def AIVmean_community(self, combinefile):
        df = pd.read_csv(combinefile, sep=',', index_col=0, header=None)
        China = df.iloc[1:, 0].astype('int') / df.iloc[1:, 1].astype('int')
        America = df.iloc[1:, 2].astype('int') / df.iloc[1:, 3].astype('int')
        Europe = df.iloc[1:, 4].astype('int') / df.iloc[1:, 5].astype('int')

        data = pd.concat([China, America, Europe], axis=1)
        dsc = data.reindex(["Dom.ans", "Dom.gal", "Dom.other", "wild.ans", "wild.gal", "wild.other"])
        df2 = dsc.rename(columns={0: 'China', 1: "NorthAmerica", 2: "Europe"})
        dfn = df2.fillna(0)
        dfn.to_excel(self.outputfile)


import pandas as pd
from sklearn.preprocessing import StandardScaler, MinMaxScaler
class Standard:
    def __init__(self, standard_xlsx):
        self.standard_xlsx = standard_xlsx
    def AIVstandardize(self, output_xlsx):
        X_train = pd.read_excel(output_xlsx, index_col=0)
        # Min-Max Normalization.
        min_max_scaler = MinMaxScaler()
        X_minmax = min_max_scaler.fit_transform(X_train)
        data_df = pd.DataFrame(X_minmax)
        data_df.columns = ["China", "NorthAmerica", "Europe"]
        data_df.index = ['Dom.ans', 'Dom.gal', 'Dom.other', 'wild.ans', 'wild.gal', 'wild.other']

        with pd.ExcelWriter(self.standard_xlsx) as writer:
            data_df.to_excel(writer, 'page_1', float_format='%.5f')

###################risk compute#############################
conca = Concatenate("combineH5.csv")
conca.combine()
meancommunity=Mean_community_host("outputH5.xlsx")
meancommunity.AIVmean_community("combineH5.csv")
stand=Standard("standardH5.xlsx")
stand.AIVstandardize("outputH5.xlsx")

####convert to CSV file####
df = pd.read_excel('standardH5.xlsx', sheet_name=None)
for sheet_name, data in df.items():
    csv_filename = f"standardH5.csv"
    data.to_csv(csv_filename, index=False)


####Delete intermediate process files##
import os
files_to_delete = ["standardH5.xlsx"]
for file in files_to_delete:
    os.remove(file)
