# Supplementary material for: Using homologous network to identify reassortment risk in H5Nx avian influenza viruses
Source: PLoS Comput Biol. 2025 Jul 22;21(7):e1013301. doi: 10.1371/journal.pcbi.1013301 (PMC12282916; doi:10.1371/journal.pcbi.1013301)
Supplement: S1 File — This ZIP archive includes the dataset and code used to reproduce the results of this study. (ZIP) [file pcbi.1013301.s012.zip › S1_File/Fig1/fig1B/normalisation.ipynb]

# %% [code]
import numpy as np
import seaborn as sns
import matplotlib.pyplot as plt
import pandas as pd
data = np.array([
    [152, 31, 172],
    [130, 104, 164],
    [11, 4, 2],
    [115, 95, 179],
    [1, 10, 8],
    [68, 83, 184]
])

data_log = np.log1p(data) 
data_log_df = pd.DataFrame(data_log, columns=["Region 1", "Region 2", "Region 3"],
                           index=["Host 1", "Host 2", "Host 3", "Host 4", "Host 5", "Host 6"])
with pd.ExcelWriter('log-standardH5.xlsx') as writer:
    data_log_df.to_excel(writer, 'Log_Transformed', float_format='%.5f')

# %% [code]


# %% [code]


# %% [code]
