# Supplementary material for: Using homologous network to identify reassortment risk in H5Nx avian influenza viruses
Source: PLoS Comput Biol. 2025 Jul 22;21(7):e1013301. doi: 10.1371/journal.pcbi.1013301 (PMC12282916; doi:10.1371/journal.pcbi.1013301)
Supplement: S1 File — This ZIP archive includes the dataset and code used to reproduce the results of this study. (ZIP) [file pcbi.1013301.s012.zip › S1_File/Fig1/fig1B/makeHeatmap.R]

script_path <- dirname(rstudioapi::getActiveDocumentContext()$path)
setwd(script_path)
library(reshape2)
library(ggplot2)
data2 <- read.table("log-standardH5.csv",sep=",", header=T, row.names=1, quote="")
data <- as.data.frame(data2)
data
data$ID <- rownames(data)
data
data_m <- melt(data, id.vars=c("ID"))
data_m
data_m$ID <- factor(data_m$ID,levels=c("wild.other","wild.gal","wild.ans","Human","Dom.other","Dom.gal","Dom.ans"), ordered=T)
colors <- c("#497FB9", "white","#E5624A")
color_breaks <- c(0,3,6)
p <- ggplot(data_m, aes(x=variable,y=ID))

p
p <- p + geom_tile(width = 0.99, height = 0.99,aes(fill=value))+ theme_classic()+
  scale_fill_gradientn(colors = colors, breaks = color_breaks,na.value ="gainsboro" )
  
p
ggsave(p, filename="logstandardH5.pdf", width=10.3, height=20, units=c("cm"),colormodel="srgb")
