# Supplementary material for: Using homologous network to identify reassortment risk in H5Nx avian influenza viruses
Source: PLoS Comput Biol. 2025 Jul 22;21(7):e1013301. doi: 10.1371/journal.pcbi.1013301 (PMC12282916; doi:10.1371/journal.pcbi.1013301)
Supplement: S1 File — This ZIP archive includes the dataset and code used to reproduce the results of this study. (ZIP) [file pcbi.1013301.s012.zip › S1_File/Fig1/fig1B/log-standardH5.xlsx]

## Sheet: Log_Transformed
	Region 1	Region 2	Region 3
Host 1	5.03044	3.46574	5.15329
Host 2	4.8752	4.65396	5.10595
Host 3	2.48491	1.60944	1.09861
Host 4	4.75359	4.56435	5.19296
Host 5	0.69315	2.3979	2.19722
Host 6	4.23411	4.43082	5.22036
