# Supplementary material for: Using homologous network to identify reassortment risk in H5Nx avian influenza viruses
Source: PLoS Comput Biol. 2025 Jul 22;21(7):e1013301. doi: 10.1371/journal.pcbi.1013301 (PMC12282916; doi:10.1371/journal.pcbi.1013301)
Supplement: S1 File — This ZIP archive includes the dataset and code used to reproduce the results of this study. (ZIP) [file pcbi.1013301.s012.zip › S1_File/Fig1/fig1A/H5_statistics.xlsx]

## Sheet: H5_Statistics
Region	Subtype	2013	2014	2015	2016	2017	2018	2019	2020	2021	2022
USA	H5	1	20	44	50	23	9	3	4	4	159
Canada	H5	0	14	1	1	0	0	0	0	4	4
NorthAmerica	H5	1	34	45	51	23	9	3	4	8	163
Albania	H5	0	0	0	0	0	0	0	0	1	2
Austria	H5	0	0	0	0	0	0	0	0	3	0
Belgium	H5	1	0	0	4	5	0	1	6	8	11
BosniaHerzegovina	H5	0	0	0	0	0	0	0	0	0	0
Bulgaria	H5	0	0	0	0	4	5	2	2	8	0
Croatia	H5	0	0	0	0	0	0	0	0	3	0
Czech	H5	0	0	0	0	4	0	0	1	26	7
Denmark	H5	0	0	0	1	0	2	2	5	7	0
Estonia	H5	0	0	0	0	0	0	0	0	6	0
Finland	H5	0	0	0	0	0	0	0	0	8	0
France	H5	0	0	15	8	2	0	0	2	8	5
Germany	H5	0	1	1	7	18	4	0	16	33	4
Greece	H5	0	0	0	0	2	0	0	0	1	3
Ukraine	H5	0	0	0	4	0	0	0	0	0	0
Hungary	H5	0	0	1	6	15	0	0	5	3	0
Iceland	H5	0	0	0	0	0	0	0	0	1	1
Ireland	H5	0	0	0	0	0	0	0	2	12	4
Italy	H5	0	0	0	1	16	0	0	5	37	13
Kosovo	H5	0	0	0	0	0	0	0	0	4	2
Latvia	H5	0	0	0	0	0	0	0	0	1	0
Lithuania	H5	0	0	0	0	0	0	0	0	2	2
Luxembourg	H5	0	0	0	0	0	0	0	0	4	2
Macedonia	H5	0	0	0	0	1	0	0	0	0	0
Moldova	H5	0	0	0	0	0	0	0	0	0	1
Netherlands	H5	1	4	3	11	8	9	2	17	28	19
Europe	H5	2	8	21	51	89	27	8	95	305	127
HongKong	H5	0	0	0	1	1	0	0	0	0	0
Norway	H5	0	0	0	0	0	0	0	0	2	2
Sweden	H5	0	0	1	2	0	0	0	6	41	4
Switzerland	H5	0	0	0	1	1	0	0	0	1	0
Poland	H5	0	0	0	3	4	0	1	8	14	11
Portugal	H5	0	0	0	0	0	0	0	0	0	0
China	H5	33	81	144	66	37	44	8	42	52	4
Romania	H5	0	0	0	0	0	0	0	0	11	8
Russia	H5	0	0	0	2	6	5	0	8	5	0
UK	H5	0	3	0	1	2	2	0	9	15	14
Slovakia	H5	0	0	0	0	0	0	0	0	3	0
Slovenia	H5	0	0	0	0	0	0	0	2	4	1
Spain	H5	0	0	0	0	1	0	0	1	5	11
