# Supplementary material for: Using homologous network to identify reassortment risk in H5Nx avian influenza viruses
Source: PLoS Comput Biol. 2025 Jul 22;21(7):e1013301. doi: 10.1371/journal.pcbi.1013301 (PMC12282916; doi:10.1371/journal.pcbi.1013301)
Supplement: S1 File — This ZIP archive includes the dataset and code used to reproduce the results of this study. (ZIP) [file pcbi.1013301.s012.zip › S1_File/Fig1/fig1A/figS1.R]

library(readxl)
library(pheatmap)
library(tidyr)
library(ggplot2)
library(cowplot)
library(gridExtra)
rm(list = ls())
script_path <- dirname(rstudioapi::getActiveDocumentContext()$path)
setwd(script_path)
data_all<-read_xlsx("H5_statistics.xlsx",sheet = "H5_Statistics")


c1=rgb(63,133,15, max = 255)
c2=rgb(255, 5, 56, max = 255)

#c2=rgb(231, 39, 61, max = 255)
cols <- c(colorRampPalette(c("white",c2))(5))  


data_all <- tidyr::gather(data_all, Year, samples, -Subtype,-Region)
data_all$Year <- as.numeric(data_all$Year)
data_all$class <- "all"
year_country_all_Asia <- subset(data_all, data_all$Subtype == "H5") #
year_country_all_Asia$samples <- as.numeric(year_country_all_Asia$samples)

year_country_all_Asia_p <- ggplot(year_country_all_Asia,aes(Year,Region,fill = samples))+
  geom_tile()+
  theme_bw()+
  scale_fill_gradientn(colours=cols, limits=c(1, 310),
                       breaks=c(20,50,100,180,250,300), 
                       na.value=rgb(100, 100, 100, max=255),
                       labels=c("20", "50","100", "180","250","300"), ## the maximum value needs to be adjusted according to the number of samples.
                       guide=guide_colourbar(ticks=T, 
                                             nbin=50,
                                             barheight=10, 
                                             label=T,
                                             barwidth=0.5))+
  labs(x="Time",y="")+
  theme(axis.title=element_text(size = 14,color = "black"),
        axis.text=element_text(size = 12,color = "black"),
        legend.text=element_text(size = 12), 
        legend.background = element_blank())+
  theme(panel.grid.major = element_blank(),
        #legend.position = "none",
        legend.position = "right",
        panel.grid.minor = element_blank(),
        legend.text = element_text(size = 12)) +
  theme(plot.caption = element_text(hjust=0),
        plot.margin = unit(c(0,0,0,0), "lines"))+
  scale_x_continuous(limits = c(2012,2023), breaks=seq(2012,2023,1),expand = c(0,0))


plot_grid(year_country_all_Asia_p,
          ncol = 1,align = 'hv', axis = 'l', 
          rel_heights = c(1,1))

ggsave("H5_distribution.pdf", device = "pdf")
