# Supplementary material for: Using homologous network to identify reassortment risk in H5Nx avian influenza viruses
Source: PLoS Comput Biol. 2025 Jul 22;21(7):e1013301. doi: 10.1371/journal.pcbi.1013301 (PMC12282916; doi:10.1371/journal.pcbi.1013301)
Supplement: S1 File — This ZIP archive includes the dataset and code used to reproduce the results of this study. (ZIP) [file pcbi.1013301.s012.zip › S1_File/Fig1/fig1A/Ready_HA.txt]

EPI_ISL_142025|2012.945|swine|USA|H0N0|3C.3a
EPI_ISL_387920|2018.329|swine|USA|H0N0|6B.1
EPI_ISL_175910|2013.942|Dom.gal|China|H0N0|nan
EPI_ISL_122085|2005.5|wild.ans|Sweden|H0N0|nan
EPI_ISL_105974|2006.5|wild.other|Germany|H16N3|nan
EPI_ISL_387909|2018.414|swine|USA|H0N0|nan
EPI_ISL_189509|2012.781|wild.ans|USA|H12N5|nan
EPI_ISL_83540|2007.841|wild.ans|USA|H11N9|nan
EPI_ISL_134918|2010.825|wild.ans|USA|H11N2|nan
EPI_ISL_261435|2015.614|wild.ans|USA|H11N9|nan
EPI_ISL_707688|2019.882|wild.ans|Korea|H11N9|nan
EPI_ISL_130404|1967.833|Human|USA|H2N2|nan
EPI_ISL_122096|2008.5|wild.ans|Netherlands|H2N3|nan
EPI_ISL_257294|2013.723|wild.ans|USA|H0N6|nan
EPI_ISL_131394|1995.381|wild.other|USA|H11N2|nan
EPI_ISL_119128|1988.672|wild.ans|Canada|H2N3|nan
EPI_ISL_397666|2013.384|wild.other|USA|H11N2|nan
EPI_ISL_267397|2009.534|wild.other|Netherlands|H16N3|nan
EPI_ISL_267366|2012.541|wild.other|Netherlands|H13N6|nan
EPI_ISL_257146|2012.855|wild.ans|Guatemala|H14N3|nan
EPI_ISL_254851|2015.792|wild.ans|USA|H11N9|nan
EPI_ISL_216699|2014.649|wild.ans|USA|H0N0|nan
EPI_ISL_14769963|2018.252|wild.ans|Australia|H11N9|nan
EPI_ISL_220254|2013.718|wild.ans|USA|H0N0|3C.2
EPI_ISL_707484|2018.405|Dom.ans|China|H0N0|2.3.4.4h
EPI_ISL_85212|2008.628|wild.ans|USA|H8N4|nan
EPI_ISL_215563|2014.723|wild.other|USA|H11N2|nan
EPI_ISL_131752|2009.701|wild.ans|Canada|H13N6|nan
EPI_ISL_701628|2017.674|wild.ans|USA|H0N0|nan
EPI_ISL_95390|2009.912|wild.ans|USA|H11N9|nan
EPI_ISL_94175|2009.573|wild.ans|USA|H0N0|nan
EPI_ISL_221396|2013.567|Dom.ans|China|H11N3|nan
EPI_ISL_119094|1996.5|Dom.gal|USA|H2N3|nan
EPI_ISL_216867|2013.584|wild.ans|USA|H2N3|nan
EPI_ISL_327605|2016.189|wild.other|Chile|H13N2|nan
EPI_ISL_141156|2008.404|wild.other|USA|H13N9|nan
EPI_ISL_161508|2008.833|wild.other|Brazil|H11N9|nan
EPI_ISL_150141|2012.53|wild.ans|USA|H2N3|nan
EPI_ISL_175786|2013.822|Dom.gal|China|H0N0|nan
EPI_ISL_142367|2008.372|wild.other|USA|H12N5|nan
EPI_ISL_135042|2011.038|wild.ans|USA|H0N0|nan
EPI_ISL_267204|2008.511|wild.other|Netherlands|H13N8|nan
EPI_ISL_327565|2007.386|wild.other|USA|H12N5|nan
EPI_ISL_176190|2014.137|Dom.gal|China|H0N0|nan
EPI_ISL_212427|2015.184|wild.ans|China|H11N8|nan
EPI_ISL_170560|1957.5|Human|China|H2N2|nan
EPI_ISL_328961|2009.499|wild.other|Netherlands|H13N2|nan
EPI_ISL_142352|2000.5|wild.ans|USA|H0N0|nan
EPI_ISL_122090|2005.5|wild.ans|Sweden|H2N9|nan
EPI_ISL_329025|2012.041|wild.other|Georgia|H13N6|nan
EPI_ISL_208435|2011.605|wild.other|USA|H16N3|nan
EPI_ISL_131429|1999.392|wild.other|USA|H11N2|nan
EPI_ISL_12771962|2019.482|wild.other|SouthAfrica|H11N1|nan
EPI_ISL_14224399|2020.519|swine|USA|H0N0|3C.3a
EPI_ISL_277376|2006.888|wild.other|USA|H13N2|nan
EPI_ISL_387896|2018.414|swine|USA|H0N0|nan
EPI_ISL_329014|2008.511|wild.other|Netherlands|H0N0|nan
EPI_ISL_503511|2019.107|Dom.ans|Bangladesh|H11N3|nan
EPI_ISL_506172|2018.899|wild.ans|USA|H11N2|nan
EPI_ISL_327518|2007.389|wild.other|USA|H12N1|nan
EPI_ISL_162445|2011.934|wild.ans|Guatemala|H14N3|nan
EPI_ISL_393442|2018.879|wild.ans|USA|H11N9|nan
EPI_ISL_94207|2007.918|wild.ans|USA|H2N7|nan
EPI_ISL_131312|1998.375|wild.other|USA|H0N0|nan
EPI_ISL_267445|2008.511|wild.other|Netherlands|H13N8|nan
EPI_ISL_181905|2014.011|Dom.gal|China|H0N0|nan
EPI_ISL_206671|2015.499|swine|USA|H0N0|6B.1
EPI_ISL_131401|1995.384|wild.other|USA|H11N9|nan
EPI_ISL_230071|2015.005|wild.ans|USA|H0N0|nan
EPI_ISL_189487|2012.746|wild.ans|USA|H0N0|nan
EPI_ISL_267260|2008.533|wild.other|Netherlands|H16N3|nan
EPI_ISL_505980|2018.334|wild.other|USA|H12N5|nan
EPI_ISL_19669|1967.5|Human|SouthAfrica|H2N2|nan
EPI_ISL_76656|2007.975|wild.other|India|H11N1|nan
EPI_ISL_122088|2005.5|wild.ans|Sweden|H2N9|nan
EPI_ISL_243632|2009.534|wild.other|Netherlands|H13N6|nan
EPI_ISL_379001|2006.805|wild.other|China|H11N9|nan
EPI_ISL_376276|2017.784|wild.ans|USA|H11N2|nan
EPI_ISL_7042|1999.5|Dom.ans|USA|H11N9|nan
EPI_ISL_73380|2002.868|wild.ans|Sweden|H11N9|nan
EPI_ISL_277411|2016.631|wild.other|USA|H16N3|nan
EPI_ISL_119158|1997.364|wild.other|USA|H2N1|nan
EPI_ISL_158534|2011.805|wild.ans|USA|H0N0|nan
EPI_ISL_149788|2012.596|wild.ans|USA|H2N3|nan
EPI_ISL_179790|2014.049|Dom.ans|China|H0N0|nan
EPI_ISL_189715|2012.003|wild.other|Georgia|H2N7|nan
EPI_ISL_216823|2011.611|wild.ans|USA|H2N3|nan
EPI_ISL_142071|2000.372|wild.other|USA|H12N5|nan
EPI_ISL_118931|1981.5|wild.ans|Germany|H2N3|nan
EPI_ISL_220191|2011.693|wild.ans|USA|H0N0|nan
EPI_ISL_257151|2012.91|wild.ans|Guatemala|H11N3|nan
EPI_ISL_142112|2003.384|wild.other|USA|H12N5|nan
EPI_ISL_173487|2013.647|Dom.gal|China|H0N0|nan
EPI_ISL_131480|2009.384|wild.other|USA|H11N1|nan
EPI_ISL_132866|1979.5|wild.other|Australia|H15N9|nan
EPI_ISL_378297|2015.921|wild.ans|USA|H2N3|nan
EPI_ISL_267202|2008.658|wild.other|Netherlands|H13N8|nan
EPI_ISL_257295|2013.712|wild.other|USA|H13N2|nan
EPI_ISL_119075|2000.128|Dom.ans|China|H2N9|nan
EPI_ISL_85205|2008.798|wild.ans|USA|H0N0|nan
EPI_ISL_189328|2004.557|wild.ans|Sweden|H8N4|nan
EPI_ISL_181768|2014.011|Dom.gal|China|H0N0|nan
EPI_ISL_372106|2014.381|wild.other|USA|H12N4|nan
EPI_ISL_141508|2008.686|wild.ans|USA|H0N0|nan
EPI_ISL_131450|2001.373|wild.other|USA|H11N2|nan
EPI_ISL_267205|2011.468|wild.other|Netherlands|H13N8|nan
EPI_ISL_252213|2015.666|wild.other|USA|H13N6|nan
EPI_ISL_266502|2015.811|wild.ans|USA|H12N5|nan
EPI_ISL_137948|2010.564|wild.ans|USA|H0N0|nan
EPI_ISL_4056561|2019.608|wild.ans|USA|H8N4|nan
EPI_ISL_118769|1994.879|Dom.ans|USA|H0N0|nan
EPI_ISL_206262|2014.723|wild.ans|USA|H0N0|nan
EPI_ISL_257112|2016.055|wild.ans|Chile|H12N5|nan
EPI_ISL_133748|2009.526|wild.ans|USA|H8N4|nan
EPI_ISL_699218|2017.395|Dom.gal|China|H0N0|nan
EPI_ISL_8910|2003.408|wild.other|USA|H11N9|nan
EPI_ISL_176289|2014.137|Dom.gal|China|H0N0|nan
EPI_ISL_141205|2009.679|wild.ans|USA|H2N3|nan
EPI_ISL_220214|2012.727|wild.ans|USA|H0N0|nan
EPI_ISL_189508|2012.781|wild.ans|USA|H0N0|3C.3a1
EPI_ISL_373065|2018.386|wild.other|USA|H16N3|nan
EPI_ISL_701669|2017.685|wild.ans|USA|H0N0|nan
EPI_ISL_372075|2018.984|Human|USA|H0N0|6B.1A.1
EPI_ISL_118777|1990.252|unknow|USA|H2N2|nan
EPI_ISL_142427|2008.391|wild.other|USA|H0N0|3C.2
EPI_ISL_209116|2015.66|Dom.ans|Mongolia|H0N2|nan
EPI_ISL_329039|2008.533|wild.other|Netherlands|H0N0|nan
EPI_ISL_376296|2017.86|wild.ans|USA|H11N3|nan
EPI_ISL_14768290|2019.23|wild.other|Australia|H12N2|nan
EPI_ISL_243516|2012.552|wild.other|Netherlands|H16N3|nan
EPI_ISL_397541|2010.395|wild.other|USA|H2N3|nan
EPI_ISL_376352|2017.86|wild.ans|USA|H11N3|nan
EPI_ISL_158256|2006.805|wild.ans|Sweden|H0N0|nan
EPI_ISL_142003|2010.611|wild.ans|USA|H0N0|nan
EPI_ISL_84895|1960.5|Human|Netherlands|H2N2|nan
EPI_ISL_132850|1974.5|Dom.ans|USA|H11N9|nan
EPI_ISL_189493|2012.746|wild.ans|USA|H11N9|nan
EPI_ISL_137484|2010.578|wild.ans|USA|H0N0|nan
EPI_ISL_9957423|2021.162|Dom.ans|Bangladesh|H2N9|nan
EPI_ISL_503525|2019.107|Dom.ans|Bangladesh|H11N3|nan
EPI_ISL_189397|2002.838|wild.ans|Sweden|H11N9|nan
EPI_ISL_85076|2006.63|wild.ans|USA|H0N0|3C.2
EPI_ISL_134916|2010.825|wild.ans|USA|H0N0|3C.3a1
EPI_ISL_131477|2009.381|wild.other|USA|H11N1|nan
EPI_ISL_175914|2013.942|Dom.gal|China|H0N0|nan
EPI_ISL_14769273|2017.74|wild.unknown|Australia|H2N5|nan
EPI_ISL_14769402|2019.847|wild.unknown|Australia|H2N3|nan
EPI_ISL_696619|2018.838|Dom.gal|China|H0N0|2.3.4.4h
EPI_ISL_397996|2002.384|wild.other|USA|H0N0|nan
EPI_ISL_502715|2015.767|wild.ans|USA|H11N2|nan
EPI_ISL_397609|2012.402|wild.other|USA|H12N3|nan
EPI_ISL_279272|2016.385|wild.other|USA|H0N0|nan
EPI_ISL_158532|2011.866|wild.ans|USA|H0N0|nan
EPI_ISL_6964|1993.5|wild.ans|USA|H11N9|nan
EPI_ISL_252227|2013.66|wild.other|USA|H16N3|nan
EPI_ISL_4055|1996.5|wild.ans|Canada|H2N5|nan
EPI_ISL_332146|2017.047|Dom.ans|Indonesia|H2N1|nan
EPI_ISL_397696|2013.378|wild.other|USA|H0N0|nan
EPI_ISL_397921|2002.373|wild.other|USA|H11N2|nan
EPI_ISL_122035|2001.5|wild.ans|Netherlands|H2N3|nan
EPI_ISL_371833|2013.389|wild.other|USA|H11N2|nan
EPI_ISL_28752|2003.5|wild.ans|USA|H2N1|nan
EPI_ISL_135115|2011.611|wild.ans|USA|H12N5|nan
EPI_ISL_179744|2013.704|Dom.ans|China|H0N0|nan
EPI_ISL_208107|2013.964|wild.other|USA|H13N8|nan
EPI_ISL_245802|2015.526|swine|USA|H0N0|3C.3a
EPI_ISL_261442|2015.608|wild.ans|USA|H11N9|nan
EPI_ISL_146332|2007.5|Dom.ans|China|H11N9|nan
EPI_ISL_701665|2016.077|wild.ans|USA|H2N5|nan
EPI_ISL_131443|1999.589|wild.ans|Canada|H11N9|nan
EPI_ISL_368659|2018.674|Dom.ans|Mongolia|H2N3|nan
EPI_ISL_133938|2011.611|swine|USA|H0N0|6B.1A.5b
EPI_ISL_133779|2010.688|wild.other|USA|H16N3|nan
EPI_ISL_372067|2018.989|Human|USA|H0N0|6B.1A
EPI_ISL_141258|2008.672|wild.ans|USA|H2N2|nan
EPI_ISL_142511|2009.403|wild.other|USA|H0N0|nan
EPI_ISL_89941|2008.667|wild.other|Mongolia|H13N8|nan
EPI_ISL_131441|1999.392|wild.other|USA|H11N7|nan
EPI_ISL_141117|2008.708|wild.ans|USA|H11N9|nan
EPI_ISL_189405|2004.664|wild.ans|Sweden|H0N0|nan
EPI_ISL_121897|2011.701|swine|USA|H0N0|3C.3a
EPI_ISL_122092|2005.5|wild.ans|Sweden|H2N3|nan
EPI_ISL_329011|2007.507|wild.other|Netherlands|H0N0|nan
EPI_ISL_267360|2011.573|wild.other|Netherlands|H16N3|nan
EPI_ISL_220188|2011.71|wild.ans|USA|H0N0|3C.3a1
EPI_ISL_707573|2018.403|Dom.ans|China|H0N0|2.3.4.4h
EPI_ISL_122030|2007.797|wild.ans|Sweden|H2N2|nan
EPI_ISL_189336|2007.658|wild.ans|Sweden|H8N4|nan
EPI_ISL_137744|2010.603|wild.ans|Canada|H0N0|3C.2
EPI_ISL_142421|2008.415|wild.other|USA|H0N0|nan
EPI_ISL_141101|2008.582|wild.ans|USA|H2N3|nan
EPI_ISL_216704|2014.649|wild.ans|USA|H0N0|Am_nonGsGD
EPI_ISL_293519|2007.814|Dom.ans|Japan|H8N4|nan
EPI_ISL_326960|2016.628|wild.ans|Chile|H12N5|nan
EPI_ISL_5563|2005.603|wild.ans|USA|H12N0|nan
EPI_ISL_505081|2014.934|wild.unknown|China|H11N9|nan
EPI_ISL_31467|2001.5|wild.ans|USA|H2N3|nan
EPI_ISL_208088|2012.626|wild.other|USA|H16N3|nan
EPI_ISL_397968|2005.397|wild.other|USA|H0N0|nan
EPI_ISL_397694|2013.367|wild.other|USA|H16N3|nan
EPI_ISL_267391|2008.511|wild.other|Netherlands|H16N3|nan
EPI_ISL_158321|2008.863|wild.ans|Sweden|H0N0|nan
EPI_ISL_95465|2009.868|wild.ans|USA|H0N0|nan
EPI_ISL_138059|1987.381|wild.other|USA|H16N3|nan
EPI_ISL_254855|2015.868|wild.ans|USA|H11N9|nan
EPI_ISL_697372|2018.723|Dom.ans|China|H0N0|nan
EPI_ISL_381842|2013.405|wild.other|USA|H0N0|nan
EPI_ISL_291114|2006.5|wild.ans|Japan|H2N3|nan
EPI_ISL_502360|2018.69|wild.ans|USA|H2N3|nan
EPI_ISL_119046|1985.5|Dom.ans|Germany|H2N3|nan
EPI_ISL_132849|1956.5|Dom.ans|UK|H11N6|nan
EPI_ISL_277382|2015.984|wild.ans|China|H13N8|nan
EPI_ISL_99260|2007.655|wild.ans|Canada|H0N0|nan
EPI_ISL_273362|2016.623|wild.ans|USA|H0N0|nan
EPI_ISL_189724|2012.699|wild.other|Georgia|H0N0|nan
EPI_ISL_208177|2011.627|wild.ans|USA|H2N9|nan
EPI_ISL_181916|2013.992|Dom.gal|China|H0N0|nan
EPI_ISL_701644|2017.707|wild.ans|USA|H0N0|3C.3a1
EPI_ISL_33347|2008.413|wild.other|USA|H12N4|nan
EPI_ISL_327364|2017.611|wild.ans|Canada|H0N0|nan
EPI_ISL_208683|2008.683|wild.other|USA|H16N3|nan
EPI_ISL_132847|1968.5|Dom.gal|Canada|H8N4|nan
EPI_ISL_142545|2009.408|wild.other|USA|H0N0|nan
EPI_ISL_189501|2012.705|wild.ans|USA|H11N9|nan
EPI_ISL_125800|2010.904|wild.ans|USA|H0N0|nan
EPI_ISL_502387|2018.704|wild.ans|USA|H2N9|nan
EPI_ISL_378286|2013.748|wild.ans|China|H13N6|nan
EPI_ISL_701620|2017.86|wild.ans|USA|H0N0|nan
EPI_ISL_329018|2009.534|wild.other|Netherlands|H0N0|nan
EPI_ISL_7022|2005.5|wild.ans|USA|H11N9|nan
EPI_ISL_699260|2017.047|Dom.gal|China|H0N0|nan
EPI_ISL_329020|2008.489|wild.other|Netherlands|H13N8|nan
EPI_ISL_65834|2006.685|wild.other|Mongolia|H16N3|nan
EPI_ISL_99432|1994.386|wild.other|USA|H0N0|3C.3a1
EPI_ISL_141217|2009.688|wild.ans|USA|H2N9|nan
EPI_ISL_142482|2009.356|wild.other|USA|H0N0|nan
EPI_ISL_158440|2011.789|wild.ans|USA|H11N9|nan
EPI_ISL_267403|2012.721|wild.other|Georgia|H13N8|nan
EPI_ISL_142326|2005.397|wild.other|USA|H11N6|nan
EPI_ISL_94237|2008.855|wild.ans|USA|H11N9|nan
EPI_ISL_395082|2018.748|wild.ans|Asia-Russia|H12N5|nan
EPI_ISL_118752|1978.5|Dom.ans|HongKong|H2N2|nan
EPI_ISL_701630|2017.671|wild.ans|USA|H0N0|nan
EPI_ISL_8911|1991.649|wild.ans|Canada|H12N5|nan
EPI_ISL_85105|2009.477|wild.ans|USA|H12N5|nan
EPI_ISL_170562|1962.5|Human|UK|H2N2|nan
EPI_ISL_134919|2010.825|wild.ans|USA|H0N0|nan
EPI_ISL_378647|2017.932|swine|Canada|H0N0|nan
EPI_ISL_378277|2018.003|wild.ans|USA|H0N0|nan
EPI_ISL_133605|2011.63|wild.ans|USA|H11N2|nan
EPI_ISL_138043|1994.389|wild.other|USA|H0N0|nan
EPI_ISL_291116|2006.5|Dom.ans|Japan|H11N3|nan
EPI_ISL_696762|2017.753|Dom.gal|China|H0N0|2.3.4.4h
EPI_ISL_94982|2009.86|wild.ans|Guatemala|H11N2|nan
EPI_ISL_180101|2014.43|Dom.gal|China|H0N0|nan
EPI_ISL_166509|2013.578|swine|USA|H0N0|3C.3a
EPI_ISL_118929|1980.5|wild.ans|Germany|H2N3|nan
EPI_ISL_181963|2008.254|Dom.ans|China|H0N0|nan
EPI_ISL_7069|1987.5|wild.ans|USA|H11N9|nan
EPI_ISL_97226|2010.874|wild.ans|USA|H14N8|nan
EPI_ISL_149785|2012.549|wild.ans|USA|H0N0|nan
EPI_ISL_179843|2013.819|Dom.gal|China|H0N0|nan
EPI_ISL_133624|2011.63|wild.ans|USA|H0N0|nan
EPI_ISL_697044|2018.436|Dom.gal|China|H0N0|nan
EPI_ISL_14768281|2018.934|wild.other|Australia|H12N5|nan
EPI_ISL_208178|2011.627|wild.ans|USA|H0N0|nan
EPI_ISL_131320|2008.377|wild.other|USA|H0N0|nan
EPI_ISL_142539|2009.405|wild.other|USA|H0N0|nan
EPI_ISL_189472|2004.71|wild.ans|Sweden|H0N0|nan
EPI_ISL_206264|2014.723|wild.ans|USA|H0N0|nan
EPI_ISL_257223|2011.71|wild.ans|USA|H2N3|nan
EPI_ISL_141310|2000.5|wild.ans|USA|H11N9|nan
EPI_ISL_137799|2010.611|wild.ans|Canada|H0N0|nan
EPI_ISL_14769842|2015.186|wild.unknown|Australia|H2N7|nan
EPI_ISL_189394|2002.83|wild.ans|Sweden|H12N5|nan
EPI_ISL_222193|2014.633|wild.other|USA|H16N3|nan
EPI_ISL_217877|2016.153|wild.ans|China|H11N5|nan
EPI_ISL_180015|2014.26|Dom.gal|China|H0N0|nan
EPI_ISL_372035|2018.951|Human|USA|H0N0|6B.1A.1
EPI_ISL_131744|2007.6|wild.ans|Canada|H8N4|nan
EPI_ISL_140706|2011.858|wild.ans|China|H12N8|nan
EPI_ISL_181906|2014.011|Dom.gal|China|H0N0|nan
EPI_ISL_189695|2011.296|wild.other|Georgia|H13N8|nan
EPI_ISL_294062|2016.97|wild.ans|USA|H11N9|nan
EPI_ISL_142526|2009.403|wild.other|USA|H0N0|nan
EPI_ISL_89571|2008.5|Dom.ans|VietNam|H11N9|nan
EPI_ISL_82529|2007.559|wild.other|USA|H12N5|nan
EPI_ISL_266500|2015.926|wild.ans|USA|H8N4|nan
EPI_ISL_216682|2014.899|wild.ans|USA|H0N0|nan
EPI_ISL_328992|2015.005|wild.ans|Netherlands|H8N4|nan
EPI_ISL_8792|1986.359|wild.other|USA|H13N2|nan
EPI_ISL_373042|2018.384|wild.other|USA|H12N5|nan
EPI_ISL_267157|2009.553|wild.other|Netherlands|H16N3|nan
EPI_ISL_699502|2017.03|Dom.gal|China|H0N0|nan
EPI_ISL_95380|2009.605|wild.ans|USA|H12N5|nan
EPI_ISL_14769907|2018.252|wild.ans|Australia|H11N3|nan
EPI_ISL_7003|2005.5|wild.ans|USA|H12N5|nan
EPI_ISL_189318|2005.893|wild.ans|Sweden|H0N0|nan
EPI_ISL_95437|2009.792|wild.ans|USA|H0N0|Am_nonGsGD
EPI_ISL_379236|2008.374|wild.other|USA|H16N3|nan
EPI_ISL_105891|2009.329|wild.other|Guatemala|H17N10|nan
EPI_ISL_189474|2007.786|wild.ans|Sweden|H0N0|nan
EPI_ISL_328300|2017.611|wild.ans|Canada|H0N0|nan
EPI_ISL_69305|1964.5|Human|Taiwan|H2N2|nan
EPI_ISL_165780|2009.975|Dom.ans|Bangladesh|H11N3|nan
EPI_ISL_158780|2011.989|Dom.ans|China|H0N0|nan
EPI_ISL_294158|2016.749|wild.ans|USA|H11N9|nan
EPI_ISL_119108|1984.68|wild.ans|USA|H2N6|nan
EPI_ISL_701668|2018.866|wild.ans|USA|H0N0|nan
EPI_ISL_133757|2010.438|wild.ans|USA|H12N5|nan
EPI_ISL_85162|2008.798|wild.ans|USA|H11N9|nan
EPI_ISL_118877|1994.91|wild.gal|USA|H2N2|nan
EPI_ISL_216368|2010.077|wild.ans|USA|H2N3|nan
EPI_ISL_189486|2012.743|wild.ans|USA|H11N9|nan
EPI_ISL_379289|2017.414|swine|USA|H0N0|6B.1
EPI_ISL_373079|2018.386|wild.other|USA|H13N6|nan
EPI_ISL_141336|2010.605|wild.ans|USA|H0N0|nan
EPI_ISL_9589507|2020.675|wild.other|USA|H13N6|nan
EPI_ISL_267771|2011.485|wild.other|Netherlands|H16N3|nan
EPI_ISL_63575|2007.926|wild.ans|USA|H8N4|nan
EPI_ISL_243766|2015.526|swine|USA|H0N0|6B.1
EPI_ISL_189701|2012.022|wild.other|Georgia|H16N3|nan
EPI_ISL_89007|1957.414|Human|Japan|H2N2|nan
EPI_ISL_701618|2018.901|wild.ans|USA|H11N9|nan
EPI_ISL_267293|2012.973|wild.ans|Georgia|H2N3|nan
EPI_ISL_14769896|2013.247|wild.ans|Australia|H2N2|nan
EPI_ISL_134942|2010.827|wild.ans|USA|H11N9|nan
EPI_ISL_148214|2011.814|wild.other|Iceland|H2N5|nan
EPI_ISL_644|2001.5|Dom.ans|Japan|H2N3|nan
EPI_ISL_696623|2018.915|Dom.gal|China|H0N0|nan
EPI_ISL_19108|1957.5|Human|USA|H2N2|nan
EPI_ISL_173488|2013.666|Dom.gal|China|H0N0|nan
EPI_ISL_256484|2015.696|wild.ans|USA|H2N9|nan
EPI_ISL_99512|1999.392|wild.other|USA|H0N0|3C.3a1
EPI_ISL_189396|2002.833|wild.ans|Sweden|H11N9|nan
EPI_ISL_133587|2011.619|wild.ans|USA|H0N0|3C.3a1
EPI_ISL_328299|2017.611|wild.ans|Canada|H11N9|nan
EPI_ISL_373052|2018.386|wild.other|USA|H12N1|nan
EPI_ISL_122037|2002.5|wild.ans|Sweden|H2N3|nan
EPI_ISL_230082|2015.614|wild.ans|USA|H11N9|nan
EPI_ISL_327625|2016.948|wild.other|Chile|H13N9|nan
EPI_ISL_200114|2013.266|Dom.ans|China|H0N0|nan
EPI_ISL_149694|2011.26|Dom.ans|Bangladesh|H2N4|nan
EPI_ISL_150340|2012.634|wild.ans|USA|H2N3|nan
EPI_ISL_257297|2013.712|wild.other|USA|H16N3|nan
EPI_ISL_180139|2014.452|Dom.gal|China|H0N0|nan
EPI_ISL_267305|2013.54|wild.other|Netherlands|H13N8|nan
EPI_ISL_181913|2014.03|Dom.gal|China|H0N0|nan
EPI_ISL_22829|1957.5|Human|Singapore|H2N2|nan
EPI_ISL_327621|2016.948|wild.other|Chile|H13N9|nan
EPI_ISL_75710|2007.584|wild.ans|USA|H12N5|nan
EPI_ISL_189465|2002.849|wild.ans|Sweden|H8N4|nan
EPI_ISL_28755|2003.5|wild.ans|USA|H2N3|nan
EPI_ISL_309426|2017.389|wild.other|USA|H13N6|nan
EPI_ISL_118847|1984.5|Dom.gal|Germany|H2N2|nan
EPI_ISL_142489|2008.388|wild.other|USA|H11N9|nan
EPI_ISL_122091|2005.5|wild.ans|Sweden|H2N3|nan
EPI_ISL_119109|1984.604|wild.ans|Canada|H2N3|nan
EPI_ISL_14767365|2019.729|wild.other|USA|H16N3|nan
EPI_ISL_387797|2013.507|Dom.ans|VietNam|H0N0|nan
EPI_ISL_288006|2006.5|Dom.ans|Japan|H2N3|nan
EPI_ISL_189691|2011.822|wild.other|Georgia|H13N6|nan
EPI_ISL_279226|2016.361|wild.other|USA|H11N5|nan
EPI_ISL_216102|2012.145|wild.ans|USA|H2N3|nan
EPI_ISL_8384|1998.5|wild.ans|USA|H2N3|nan
EPI_ISL_179978|2014.26|Dom.gal|China|H0N0|nan
EPI_ISL_6795388|2021.608|wild.ans|USA|H2N5|nan
EPI_ISL_261429|2015.592|wild.ans|USA|H11N9|nan
EPI_ISL_368637|2018.671|Dom.ans|Mongolia|H12N5|nan
EPI_ISL_131313|1999.392|wild.other|USA|H0N0|nan
EPI_ISL_165781|2010.71|Dom.ans|Bangladesh|H11N3|nan
EPI_ISL_180033|2014.299|Dom.gal|China|H0N0|nan
EPI_ISL_83494|2006.852|wild.ans|USA|H11N3|nan
EPI_ISL_225000|2013.811|wild.other|Chile|H11N9|nan
EPI_ISL_158546|2012.038|wild.ans|USA|H0N0|nan
EPI_ISL_64382|2006.63|wild.ans|Canada|H2N3|nan
EPI_ISL_33859|2006.386|wild.other|USA|H13N9|nan
EPI_ISL_64900|2005.636|wild.ans|Canada|H11N2|nan
EPI_ISL_141103|2008.587|wild.ans|USA|H8N4|nan
EPI_ISL_329026|2007.507|wild.other|Netherlands|H0N0|nan
EPI_ISL_397505|2001.389|wild.other|USA|H13N6|nan
EPI_ISL_189535|2012.686|wild.ans|USA|H11N3|nan
EPI_ISL_141138|2008.669|wild.ans|USA|H12N4|nan
EPI_ISL_291130|2006.5|Dom.ans|Japan|H11N9|nan
EPI_ISL_142564|2009.74|wild.ans|USA|H11N9|nan
EPI_ISL_707461|2018.822|Dom.ans|China|H0N0|2.3.4.4h
EPI_ISL_95439|2009.792|wild.ans|USA|H0N0|3C.3a1
EPI_ISL_707413|2016.776|Dom.ans|China|H0N0|2.3.4.4e
EPI_ISL_180092|2014.496|Dom.gal|China|H0N0|nan
EPI_ISL_329047|2014.559|wild.other|Netherlands|H16N3|nan
EPI_ISL_243352|1978.5|Dom.ans|USA|H2N3|nan
EPI_ISL_99520|1994.389|wild.other|USA|H0N0|nan
EPI_ISL_397692|2013.397|wild.other|USA|H11N8|nan
EPI_ISL_243631|2014.523|wild.other|Netherlands|H13N6|nan
EPI_ISL_208684|2008.683|wild.other|USA|H16N3|nan
EPI_ISL_137660|2010.389|wild.other|Iceland|H11N2|nan
EPI_ISL_139445|2006.381|wild.ans|USA|H2N3|nan
EPI_ISL_14767321|2018.732|wild.other|USA|H13N6|nan
EPI_ISL_502672|2017.644|wild.ans|USA|H0N0|3C.3a1
EPI_ISL_99303|2006.589|wild.ans|Canada|H0N0|nan
EPI_ISL_99261|2007.655|wild.ans|Canada|H0N0|nan
EPI_ISL_134993|2010.945|wild.ans|USA|H12N4|nan
EPI_ISL_373552|2017.414|swine|USA|H0N0|6B.1
EPI_ISL_14769267|2014.162|wild.unknown|Australia|H2N2|nan
EPI_ISL_8918|1990.293|wild.other|Brazil|H2N1|nan
EPI_ISL_122086|2005.5|wild.ans|Sweden|H2N9|nan
EPI_ISL_254857|2015.868|wild.ans|USA|H2N9|nan
EPI_ISL_132863|1977.5|wild.other|USA|H13N6|nan
EPI_ISL_5848|1985.041|wild.ans|USA|H11N9|nan
EPI_ISL_208099|2012.719|wild.ans|USA|H8N4|nan
EPI_ISL_161827|2013.104|wild.other|Antarctica|H11N2|nan
EPI_ISL_294005|2016.585|wild.ans|USA|H8N4|nan
EPI_ISL_222160|2014.8|wild.ans|USA|H0N0|nan
EPI_ISL_372086|2018.97|Human|USA|H0N0|6B.1A.6
EPI_ISL_135056|2010.874|wild.ans|USA|H11N9|nan
EPI_ISL_502682|2017.658|wild.ans|USA|H8N4|nan
EPI_ISL_550|1998.5|Dom.ans|Asia-Russia|H13N6|nan
EPI_ISL_133775|2010.614|wild.other|USA|H16N3|nan
EPI_ISL_137806|2010.611|wild.ans|Canada|H0N0|nan
EPI_ISL_134963|2010.753|wild.ans|USA|H11N9|nan
EPI_ISL_14769877|2015.951|wild.ans|Australia|H11N2|nan
EPI_ISL_176166|2014.137|Dom.gal|China|H0N0|nan
EPI_ISL_189516|2012.667|wild.ans|USA|H0N0|nan
EPI_ISL_14767435|2019.74|wild.ans|USA|H0N0|nan
EPI_ISL_397516|2013.397|wild.other|USA|H0N0|nan
EPI_ISL_26428|2000.5|wild.ans|USA|H2N3|nan
EPI_ISL_133957|2010.471|wild.ans|USA|H0N0|nan
EPI_ISL_328309|2017.611|wild.ans|Canada|H0N0|nan
EPI_ISL_243571|2009.518|wild.other|Netherlands|H16N3|nan
EPI_ISL_697087|2018.781|Dom.gal|China|H0N0|nan
EPI_ISL_135041|2011.038|wild.ans|USA|H11N9|nan
EPI_ISL_189364|2006.814|wild.ans|Sweden|H0N0|nan
EPI_ISL_131491|2008.374|wild.other|USA|H0N0|nan
EPI_ISL_701659|2018.912|wild.ans|USA|H0N0|nan
EPI_ISL_142424|2008.413|wild.other|USA|H0N0|nan
EPI_ISL_141122|2008.697|wild.ans|USA|H0N0|3C.3a1
EPI_ISL_179739|2013.666|Dom.ans|China|H0N0|nan
EPI_ISL_142361|2006.5|wild.ans|USA|H0N0|nan
EPI_ISL_21004|1986.811|wild.ans|USA|H8N2|nan
EPI_ISL_239415|2015.827|Dom.ans|Japan|H12N5|nan
EPI_ISL_142068|2000.415|wild.other|USA|H16N3|nan
EPI_ISL_697138|2018.989|Dom.ans|China|H0N0|nan
EPI_ISL_243598|2010.551|wild.other|Netherlands|H13N2|nan
EPI_ISL_279265|2016.366|wild.other|USA|H11N9|nan
EPI_ISL_87500|1989.797|wild.ans|USA|H0N0|nan
EPI_ISL_134910|2011.033|wild.ans|USA|H0N0|nan
EPI_ISL_137862|2010.707|wild.ans|Canada|H0N0|nan
EPI_ISL_328978|2016.596|wild.other|Netherlands|H13N2|nan
EPI_ISL_371847|2013.386|wild.other|USA|H11N7|nan
EPI_ISL_254858|2015.973|wild.ans|USA|H11N3|nan
EPI_ISL_137985|2010.556|wild.ans|USA|H0N0|nan
EPI_ISL_189420|2009.855|wild.ans|Sweden|H11N9|nan
EPI_ISL_397709|2014.378|wild.other|USA|H0N0|nan
EPI_ISL_378303|2016.891|wild.ans|USA|H8N4|nan
EPI_ISL_697411|2018.819|Dom.gal|China|H0N0|nan
EPI_ISL_697135|2018.647|Dom.ans|China|H0N0|nan
EPI_ISL_216385|2005.644|wild.ans|USA|H0N0|nan
EPI_ISL_376257|2017.86|wild.ans|USA|H2N3|nan
EPI_ISL_142350|2005.397|wild.other|USA|H11N8|nan
EPI_ISL_85085|2006.608|wild.ans|USA|H2N3|nan
EPI_ISL_99249|2009.638|wild.ans|Canada|H2N3|nan
EPI_ISL_125802|2010.904|wild.ans|USA|H11N0|nan
EPI_ISL_327509|2004.374|wild.other|USA|H13N9|nan
EPI_ISL_4058002|2020.407|wild.other|USA|H11N5|nan
EPI_ISL_252838|2016.079|Dom.other|China|H2N8|nan
EPI_ISL_181955|2014.241|Dom.gal|China|H0N0|nan
EPI_ISL_189334|2006.778|wild.ans|Sweden|H8N4|nan
EPI_ISL_95386|2009.932|wild.ans|USA|H2N3|nan
EPI_ISL_14777715|2021.414|wild.other|USA|H16N3|nan
EPI_ISL_8724|1998.608|wild.ans|Canada|H2N3|nan
EPI_ISL_135037|2011.038|wild.ans|USA|H0N0|nan
EPI_ISL_4057502|2020.407|wild.other|USA|H11N9|nan
EPI_ISL_122080|2003.5|wild.ans|Sweden|H2N7|nan
EPI_ISL_163957|2014.005|Human|China|H0N0|nan
EPI_ISL_303850|2017.381|wild.other|USA|H0N0|Am_nonGsGD
EPI_ISL_707670|2017.641|Dom.ans|China|H0N0|2.3.4.4b
EPI_ISL_502598|2017.745|wild.ans|Belgium|H11N9|nan
EPI_ISL_89572|2008.5|Dom.ans|VietNam|H11N9|nan
EPI_ISL_697685|2019.803|Dom.ans|Russia|H11N6|nan
EPI_ISL_327592|2016.189|wild.ans|Chile|H11N9|nan
EPI_ISL_131714|2007.718|wild.ans|Canada|H0N0|nan
EPI_ISL_119104|1980.634|wild.ans|Canada|H2N3|nan
EPI_ISL_141257|2008.585|wild.ans|USA|H2N3|nan
EPI_ISL_501814|2019.638|wild.ans|Canada|H12N5|nan
EPI_ISL_189398|2006.767|wild.ans|Sweden|H12N5|nan
EPI_ISL_180950|2008.899|wild.ans|USA|H8N4|nan
EPI_ISL_158184|2008.866|wild.ans|Sweden|H0N0|nan
EPI_ISL_4073118|2018.904|Dom.gal|USA|H2N2|nan
EPI_ISL_141309|2000.5|wild.ans|USA|H11N2|nan
EPI_ISL_94241|2008.836|wild.ans|USA|H12N5|nan
EPI_ISL_143951|2011.866|Dom.ans|China|H11N9|nan
EPI_ISL_373581|2017.414|swine|USA|H0N0|nan
EPI_ISL_208080|2012.776|wild.other|USA|H13N6|nan
EPI_ISL_99521|1994.389|wild.other|USA|H0N0|3C.3a1
EPI_ISL_141255|2010.666|wild.ans|USA|H11N9|nan
EPI_ISL_78709|2009.627|wild.other|USA|H13N6|nan
EPI_ISL_133631|2011.63|wild.ans|USA|H0N0|nan
EPI_ISL_119106|1980.637|wild.ans|Canada|H2N3|nan
EPI_ISL_94189|2008.874|wild.ans|USA|H11N2|nan
EPI_ISL_137478|2010.564|wild.ans|USA|H0N0|nan
EPI_ISL_294166|2017.066|wild.ans|USA|H11N3|nan
EPI_ISL_707576|2018.723|Dom.ans|China|H0N0|nan
EPI_ISL_257285|2013.712|wild.other|USA|H13N2|nan
EPI_ISL_122038|2002.5|wild.ans|Sweden|H2N1|nan
EPI_ISL_376335|2017.748|wild.ans|USA|H11N3|nan
EPI_ISL_189431|2009.825|wild.ans|Sweden|H11N9|nan
EPI_ISL_99374|1999.392|wild.other|USA|H0N0|3C.3a1
EPI_ISL_328987|2015.901|wild.other|Netherlands|H16N3|nan
EPI_ISL_5781|1988.672|wild.ans|Canada|H2N1|nan
EPI_ISL_181736|2013.975|Dom.ans|China|H0N0|nan
EPI_ISL_243547|2010.532|wild.other|Netherlands|H13N8|nan
EPI_ISL_181784|2013.992|Dom.gal|China|H0N0|nan
EPI_ISL_397539|2010.395|wild.other|USA|H8N4|nan
EPI_ISL_95394|2009.91|wild.ans|USA|H8N4|nan
EPI_ISL_505572|2019.381|wild.other|USA|H11N1|nan
EPI_ISL_85203|2007.668|wild.ans|USA|H0N0|nan
EPI_ISL_701641|2017.704|wild.ans|USA|H0N0|nan
EPI_ISL_378305|2015.934|wild.ans|USA|H12N2|nan
EPI_ISL_327624|2016.948|wild.other|Chile|H13N8|nan
EPI_ISL_4082084|2015.227|swine|USA|H0N0|nan
EPI_ISL_369374|2016.943|wild.ans|USA|H11N9|nan
EPI_ISL_141320|2002.5|wild.ans|USA|H0N0|nan
EPI_ISL_371804|2009.381|wild.other|USA|H8N4|nan
EPI_ISL_502613|2018.658|wild.ans|Belgium|H12N5|nan
EPI_ISL_87495|2002.655|Dom.ans|USA|H0N0|nan
EPI_ISL_252208|2015.647|wild.other|USA|H13N6|nan
EPI_ISL_146360|2011.5|wild.ans|HongKong|H11N9|nan
EPI_ISL_142074|2000.393|wild.other|USA|H11N2|nan
EPI_ISL_155060|2010.162|wild.ans|Korea|H2N8|nan
EPI_ISL_14769889|2015.422|wild.ans|Australia|H8N4|nan
EPI_ISL_267355|2011.468|wild.other|Netherlands|H16N3|nan
EPI_ISL_137866|2010.71|wild.ans|Canada|H12N6|nan
EPI_ISL_397638|2013.386|wild.other|USA|H0N0|nan
EPI_ISL_137663|2010.682|wild.ans|Canada|H0N0|3C.3a1
EPI_ISL_90554|2011.5|Human|USA|H0N0|6B.1
EPI_ISL_378269|2017.6|wild.ans|USA|H11N9|nan
EPI_ISL_397920|2002.408|wild.other|USA|H11N3|nan
EPI_ISL_279239|2016.388|wild.other|USA|H0N0|nan
EPI_ISL_243556|2014.458|wild.other|Netherlands|H13N2|nan
EPI_ISL_220176|2011.71|wild.ans|USA|H0N0|3C.3a1
EPI_ISL_329006|2007.877|wild.other|Netherlands|H11N1|nan
EPI_ISL_378599|2017.329|swine|Canada|H0N0|nan
EPI_ISL_139424|2007.362|wild.ans|USA|H2N2|nan
EPI_ISL_158475|2011.751|wild.ans|USA|H11N9|nan
EPI_ISL_5829|1999.5|wild.ans|Netherlands|H11N9|nan
EPI_ISL_142487|2009.362|wild.other|USA|H11N8|nan
EPI_ISL_83496|2007.063|wild.ans|USA|H11N9|nan
EPI_ISL_141240|2009.942|wild.ans|USA|H2N3|nan
EPI_ISL_373047|2018.389|wild.other|USA|H12N5|nan
EPI_ISL_179740|2013.685|Dom.ans|China|H0N0|nan
EPI_ISL_326967|2016.306|wild.other|Chile|H16N3|nan
EPI_ISL_189327|2003.668|wild.ans|Sweden|H8N4|nan
EPI_ISL_208128|2010.688|wild.other|USA|H16N3|nan
EPI_ISL_119159|1998.375|wild.other|USA|H2N1|nan
EPI_ISL_189424|2009.838|wild.ans|Sweden|H11N9|nan
EPI_ISL_189529|2012.801|wild.ans|USA|H0N0|nan
EPI_ISL_197195|2009.553|wild.other|Netherlands|H16N3|nan
EPI_ISL_205147|2015.5|wild.unknown|China|H11N9|nan
EPI_ISL_141112|2008.672|wild.ans|USA|H0N0|nan
EPI_ISL_393472|2018.274|wild.ans|USA|H8N4|nan
EPI_ISL_138054|2009.381|wild.other|USA|H0N0|nan
EPI_ISL_181026|2012.041|wild.ans|USA|H2N2|nan
EPI_ISL_216785|2009.578|wild.ans|USA|H12N5|nan
EPI_ISL_701619|2018.912|wild.ans|USA|H0N0|nan
EPI_ISL_257124|2011.915|wild.ans|Guatemala|H12N5|nan
EPI_ISL_243555|2013.51|wild.other|Netherlands|H16N3|nan
EPI_ISL_379327|2017.414|swine|USA|H0N0|6B.1
EPI_ISL_7059|1958.5|Human|USA|H2N2|nan
EPI_ISL_139408|2006.395|wild.ans|USA|H2N1|nan
EPI_ISL_388040|2018.734|wild.other|USA|H13N6|nan
EPI_ISL_699500|2017.03|Dom.gal|China|H0N0|nan
EPI_ISL_337411|2018.704|wild.ans|Russia|H8N4|nan
EPI_ISL_158271|2006.816|wild.ans|Sweden|H0N0|nan
EPI_ISL_85243|2008.617|wild.ans|USA|H8N4|nan
EPI_ISL_14777719|2021.414|wild.other|USA|H13N6|nan
EPI_ISL_14390387|2021.633|wild.ans|Belgium|H8N4|nan
EPI_ISL_141335|2010.605|wild.ans|USA|H0N0|nan
EPI_ISL_87497|2002.63|wild.ans|USA|H0N0|nan
EPI_ISL_122070|2002.5|wild.ans|Sweden|H2N1|nan
EPI_ISL_4061159|2020.407|wild.other|USA|H12N3|nan
EPI_ISL_118683|1983.5|wild.ans|Germany|H2N2|nan
EPI_ISL_189672|2005.959|wild.ans|USA|H0N0|nan
EPI_ISL_197200|2015.441|swine|USA|H0N0|3C.3a
EPI_ISL_122040|2002.5|wild.ans|Sweden|H2N7|nan
EPI_ISL_699262|2017.392|Dom.gal|China|H0N0|nan
EPI_ISL_119099|1979.603|wild.ans|Canada|H2N3|nan
EPI_ISL_503499|2019.132|Dom.ans|Bangladesh|H11N3|nan
EPI_ISL_378266|2017.948|wild.ans|USA|H0N0|nan
EPI_ISL_271732|2012.156|swine|USA|H0N0|6B.1
EPI_ISL_216657|2009.578|wild.ans|USA|H12N5|nan
EPI_ISL_99448|1993.633|wild.ans|Canada|H0N0|3C.2
EPI_ISL_142339|2007.622|wild.other|USA|H12N1|nan
EPI_ISL_189419|2009.86|wild.ans|Sweden|H11N9|nan
EPI_ISL_14769853|2015.186|wild.unknown|Australia|H2N1|nan
EPI_ISL_14769164|2017.195|wild.ans|Australia|H11N9|nan
EPI_ISL_83495|2006.852|wild.ans|USA|H11N9|nan
EPI_ISL_252209|2015.647|wild.other|USA|H0N0|nan
EPI_ISL_4061182|2020.407|wild.other|USA|H12N9|nan
EPI_ISL_134946|2010.748|wild.ans|USA|H11N9|nan
EPI_ISL_138104|2000.369|wild.other|USA|H0N0|nan
EPI_ISL_267333|2011.759|wild.ans|Netherlands|H2N3|nan
EPI_ISL_189480|2012.724|wild.ans|USA|H11N9|nan
EPI_ISL_267263|2006.559|wild.ans|Netherlands|H8N4|nan
EPI_ISL_170559|1963.5|Human|Russia|H2N2|nan
EPI_ISL_158499|2011.934|wild.ans|USA|H11N9|nan
EPI_ISL_175774|2013.811|Dom.gal|China|H0N0|nan
EPI_ISL_243551|2008.536|wild.other|Netherlands|H16N3|nan
EPI_ISL_372110|2015.378|wild.other|USA|H11N2|nan
EPI_ISL_189543|2012.893|wild.ans|USA|H0N0|nan
EPI_ISL_134907|2010.866|wild.ans|USA|H0N0|3C.2
EPI_ISL_8909|2000.598|wild.ans|Canada|H11N9|nan
EPI_ISL_142082|2001.5|wild.other|USA|H11N2|nan
EPI_ISL_94977|2010.082|wild.ans|Guatemala|H8N4|nan
EPI_ISL_142078|2001.5|wild.other|USA|H12N7|nan
EPI_ISL_189400|2007.789|wild.ans|Sweden|H12N5|nan
EPI_ISL_142423|2008.415|wild.other|USA|H0N0|nan
EPI_ISL_208103|2013.501|wild.other|USA|H13N6|nan
EPI_ISL_6897|1968.5|Human|USA|H2N2|nan
EPI_ISL_142327|2005.397|wild.other|USA|H11N8|nan
EPI_ISL_206674|2015.518|swine|USA|H0N0|3C.3a
EPI_ISL_65846|2005.578|wild.ans|Mongolia|H12N3|nan
EPI_ISL_279343|2016.361|wild.other|USA|H0N0|nan
EPI_ISL_294176|2016.574|wild.ans|USA|H2N3|nan
EPI_ISL_329051|2011.468|wild.other|Netherlands|H0N0|nan
EPI_ISL_158325|2007.803|wild.ans|Sweden|H0N0|nan
EPI_ISL_148240|2011.548|wild.other|Canada|H12N5|nan
EPI_ISL_376199|2015.485|wild.ans|Netherlands|H0N0|nan
EPI_ISL_381418|2017.614|wild.ans|Canada|H0N0|nan
EPI_ISL_701637|2017.748|wild.ans|USA|H0N0|nan
EPI_ISL_175643|2013.948|Dom.gal|China|H0N0|nan
EPI_ISL_134905|2010.825|wild.ans|USA|H0N0|nan
EPI_ISL_243734|2012.932|wild.ans|Guatemala|H2N3|nan
EPI_ISL_258577|2014.277|wild.ans|USA|H11N9|nan
EPI_ISL_216095|2014.592|wild.ans|USA|H0N0|nan
EPI_ISL_804055|2006.704|wild.ans|Netherlands|H8N4|nan
EPI_ISL_697048|2018.436|Dom.gal|China|H0N0|nan
EPI_ISL_133629|2011.627|wild.ans|USA|H0N0|nan
EPI_ISL_189323|2004.724|wild.ans|Sweden|H0N0|nan
EPI_ISL_189451|2008.549|wild.other|Sweden|H0N0|nan
EPI_ISL_85144|2008.631|wild.ans|USA|H12N5|nan
EPI_ISL_273566|2015.608|wild.ans|Canada|H0N0|nan
EPI_ISL_131766|2007.715|wild.ans|Canada|H11N9|nan
EPI_ISL_257171|2013.025|wild.ans|Guatemala|H14N3|nan
EPI_ISL_294023|2016.806|wild.ans|USA|H11N2|nan
EPI_ISL_138144|2002.381|wild.other|USA|H0N0|nan
EPI_ISL_181695|2013.589|Dom.gal|China|H0N0|nan
EPI_ISL_30023|2007.915|wild.ans|USA|H8N4|nan
EPI_ISL_158488|2011.789|wild.ans|USA|H11N9|nan
EPI_ISL_11168|2005.5|Dom.ans|China|H8N4|nan
EPI_ISL_99505|2007.638|wild.ans|Canada|H0N0|nan
EPI_ISL_697588|2011.874|wild.ans|Ukraine|H2N3|nan
EPI_ISL_372031|2018.989|Human|USA|H0N0|6B.1A.3
EPI_ISL_131457|2002.381|wild.other|USA|H11N9|nan
EPI_ISL_9589573|2020.675|wild.other|USA|H16N3|nan
EPI_ISL_135101|2011.611|wild.ans|USA|H11N2|nan
EPI_ISL_122077|2003.5|wild.ans|Sweden|H2N3|nan
EPI_ISL_141253|2010.597|wild.other|USA|H0N0|nan
EPI_ISL_175873|2013.94|Dom.gal|China|H0N0|nan
EPI_ISL_131463|2005.378|wild.other|USA|H11N6|nan
EPI_ISL_1184540|2020.811|wild.ans|Asia-Russia|H11N9|nan
EPI_ISL_14769837|2014.162|wild.unknown|Australia|H11N2|nan
EPI_ISL_158435|2011.827|wild.ans|USA|H12N2|nan
EPI_ISL_122099|2010.5|wild.ans|Netherlands|H2N3|nan
EPI_ISL_207149|2013.849|swine|Canada|H0N0|6B.1
EPI_ISL_397901|2003.392|wild.other|USA|H12N4|nan
EPI_ISL_222167|2015.288|wild.ans|USA|H11N9|nan
EPI_ISL_220165|2011.707|wild.ans|USA|H0N0|nan
EPI_ISL_99246|1999.392|wild.other|USA|H0N0|3C.3a1
EPI_ISL_8721|1996.5|wild.ans|Canada|H2N3|nan
EPI_ISL_77902|2006.732|wild.other|USA|H13N9|nan
EPI_ISL_158782|2011.989|Dom.ans|China|H0N0|2.3.2.1b
EPI_ISL_141200|2009.57|wild.ans|USA|H8N4|nan
EPI_ISL_329012|2009.518|wild.other|Netherlands|H13N2|nan
EPI_ISL_372062|2018.97|Human|USA|H0N0|6B.1A.1
EPI_ISL_85057|2006.611|wild.ans|USA|H0N0|nan
EPI_ISL_27378|1982.241|wild.other|Australia|H12N9|nan
EPI_ISL_294560|2014.005|Dom.ans|Pakistan|H14N3|nan
EPI_ISL_387738|2013.364|Dom.gal|VietNam|H0N0|nan
EPI_ISL_142324|2005.759|wild.ans|USA|H11N3|nan
EPI_ISL_293514|2006.814|Dom.ans|Japan|H13N6|nan
EPI_ISL_373049|2018.386|wild.other|USA|H12N5|nan
EPI_ISL_279227|2016.361|wild.other|USA|H0N0|nan
EPI_ISL_179921|2013.948|Dom.gal|China|H0N0|nan
EPI_ISL_373073|2018.386|wild.other|USA|H16N0|nan
EPI_ISL_329015|2007.507|wild.other|Netherlands|H16N3|nan
EPI_ISL_146362|2010.5|wild.ans|HongKong|H11N9|nan
EPI_ISL_137824|2010.622|wild.ans|Canada|H0N0|nan
EPI_ISL_88229|2009.666|Dom.ans|Zambia|H11N9|nan
EPI_ISL_134952|2010.849|wild.ans|USA|H12N5|nan
EPI_ISL_696912|2017.208|Dom.ans|China|H0N0|2.3.4.4b
EPI_ISL_277045|2014.123|Dom.ans|China|H11N2|nan
EPI_ISL_89573|2009.5|Dom.ans|VietNam|H12N5|nan
EPI_ISL_378702|2014.978|wild.unknown|China|H11N9|nan
EPI_ISL_502650|2016.738|wild.ans|USA|H0N0|nan
EPI_ISL_372103|2014.384|wild.other|USA|H11N2|nan
EPI_ISL_372059|2018.978|Human|USA|H0N0|3C.3a1
EPI_ISL_151323|2010.879|swine|USA|H0N0|nan
EPI_ISL_14835567|2021.129|wild.ans|Korea|H8N4|nan
EPI_ISL_181028|2012.071|wild.ans|USA|H2N1|nan
EPI_ISL_134909|2010.712|wild.ans|USA|H0N0|nan
EPI_ISL_267170|2012.467|wild.other|Netherlands|H16N6|nan
EPI_ISL_131420|1996.65|wild.ans|Canada|H11N9|nan
EPI_ISL_281299|2015.378|wild.other|USA|H0N0|nan
EPI_ISL_122039|2002.5|wild.ans|Sweden|H2N3|nan
EPI_ISL_132864|1982.5|wild.ans|Russia|H14N5|nan
EPI_ISL_99515|1999.389|wild.other|USA|H0N0|nan
EPI_ISL_133752|2009.499|wild.ans|USA|H0N0|nan
EPI_ISL_83539|2007.838|wild.ans|USA|H11N9|nan
EPI_ISL_293513|2015.844|Dom.ans|Japan|H11N6|nan
EPI_ISL_189453|2008.5|wild.other|Sweden|H16N3|nan
EPI_ISL_150332|2012.601|wild.ans|USA|H2N7|nan
EPI_ISL_119132|2009.633|wild.ans|Canada|H2N9|nan
EPI_ISL_699263|2017.545|Dom.gal|China|H0N0|nan
EPI_ISL_189447|2007.836|wild.ans|Sweden|H11N9|nan
EPI_ISL_1634480|2018.907|wild.ans|Japan|H11N9|nan
EPI_ISL_216637|2006.597|wild.ans|USA|H11N9|nan
EPI_ISL_697377|2018.959|Dom.gal|China|H0N0|nan
EPI_ISL_135122|2011.921|wild.ans|USA|H2N3|nan
EPI_ISL_118568|1994.386|wild.other|USA|H0N0|nan
EPI_ISL_189713|2012.077|wild.ans|Georgia|H2N3|nan
EPI_ISL_138129|2001.375|wild.other|USA|H0N0|nan
EPI_ISL_696829|2017.545|Dom.gal|China|H0N0|nan
EPI_ISL_220032|2010.693|wild.ans|USA|H0N0|nan
EPI_ISL_9572815|2019.995|Dom.ans|VietNam|H11N2|nan
EPI_ISL_294061|2016.555|wild.ans|USA|H8N4|nan
EPI_ISL_167593|2013.663|swine|USA|H0N0|6B.1
EPI_ISL_141127|2008.784|wild.ans|USA|H11N2|nan
EPI_ISL_189416|2009.874|wild.ans|Sweden|H2N9|nan
EPI_ISL_165787|2007.83|Dom.ans|Bangladesh|H11N3|nan
EPI_ISL_212414|2015.022|wild.ans|China|H11N9|nan
EPI_ISL_397612|2012.399|wild.other|USA|H12N8|nan
EPI_ISL_122094|1999.5|wild.ans|Netherlands|H2N9|nan
EPI_ISL_208075|2011.605|wild.other|USA|H0N0|nan
EPI_ISL_267361|2014.523|wild.other|Netherlands|H16N6|nan
EPI_ISL_85180|2008.831|wild.ans|USA|H2N3|nan
EPI_ISL_397990|2001.389|wild.other|USA|H11N7|nan
EPI_ISL_222162|2014.877|wild.ans|USA|H2N3|nan
EPI_ISL_252212|2015.647|wild.other|USA|H16N3|nan
EPI_ISL_189709|2012.06|wild.other|Georgia|H2N7|nan
EPI_ISL_328620|2015.381|wild.other|USA|H16N3|nan
EPI_ISL_85167|2008.609|wild.ans|USA|H8N4|nan
EPI_ISL_85141|2008.735|wild.ans|USA|H0N0|nan
EPI_ISL_697353|2018.222|Dom.gal|China|H0N0|nan
EPI_ISL_176276|2014.14|Dom.gal|China|H0N0|nan
EPI_ISL_397644|2013.367|wild.other|USA|H0N2|nan
EPI_ISL_696579|2018.91|Dom.gal|China|H0N0|2.3.4.4h
EPI_ISL_14769880|2014.915|wild.ans|Australia|H2N7|nan
EPI_ISL_175731|2013.964|Dom.gal|China|H0N0|nan
EPI_ISL_189656|1977.592|wild.ans|Canada|H0N0|3C.2
EPI_ISL_328331|2017.611|wild.ans|Canada|H0N0|nan
EPI_ISL_293508|2014.726|Dom.ans|Japan|H8N4|nan
EPI_ISL_372108|2014.378|wild.other|USA|H13N6|nan
EPI_ISL_216388|2007.658|wild.ans|USA|H11N9|nan
EPI_ISL_84625|2007.586|wild.ans|Canada|H12N5|nan
EPI_ISL_252219|2015.701|wild.other|USA|H13N8|nan
EPI_ISL_137793|2010.611|wild.ans|Canada|H0N0|nan
EPI_ISL_158421|2011.786|wild.ans|USA|H0N0|nan
EPI_ISL_14767420|2019.759|wild.ans|USA|H0N0|3C.2
EPI_ISL_75316|1957.668|Human|Salvador|H2N2|nan
EPI_ISL_267338|2000.508|wild.other|Netherlands|H13N8|nan
EPI_ISL_699635|2018.562|Dom.gal|China|H0N0|nan
EPI_ISL_707381|2016.964|Dom.gal|China|H0N0|nan
EPI_ISL_696622|2018.838|Dom.gal|China|H0N0|2.3.4.4h
EPI_ISL_281966|2013.137|swine|USA|H0N0|3C.3a
EPI_ISL_148258|2011.729|wild.ans|Canada|H11N2|nan
EPI_ISL_135035|2011.019|wild.ans|USA|H11N9|nan
EPI_ISL_308785|2016.989|wild.other|China|H13N8|nan
EPI_ISL_158270|2006.816|wild.ans|Sweden|H0N0|nan
EPI_ISL_189441|2008.869|wild.ans|Sweden|H11N9|nan
EPI_ISL_239575|2016.907|Dom.ans|Japan|H11N3|nan
EPI_ISL_399316|2016.15|swine|USA|H0N0|6B.1
EPI_ISL_179981|2014.26|Dom.gal|China|H0N0|nan
EPI_ISL_135102|2011.611|wild.ans|USA|H0N0|nan
EPI_ISL_167148|2013.655|swine|USA|H0N0|nan
EPI_ISL_158596|2012.046|wild.ans|USA|H0N0|nan
EPI_ISL_143950|2011.866|Dom.ans|China|H11N9|nan
EPI_ISL_373031|2018.389|wild.other|USA|H12N5|nan
EPI_ISL_169835|1957.564|Human|Russia|H2N2|nan
EPI_ISL_14767441|2019.74|wild.ans|USA|H0N0|nan
EPI_ISL_158529|2011.866|wild.ans|USA|H11N9|nan
EPI_ISL_4072263|2016.749|wild.ans|USA|H0N0|nan
EPI_ISL_372033|2019.005|Human|USA|H0N0|6B.1A.1
EPI_ISL_89169|1966.441|Dom.gal|Canada|H0N0|Am_nonGsGD
EPI_ISL_4061205|2020.407|wild.other|USA|H11N3|nan
EPI_ISL_387357|2016.183|Dom.ans|VietNam|H0N0|nan
EPI_ISL_69744|2005.6|wild.ans|Canada|H2N3|nan
EPI_ISL_134891|2010.926|wild.ans|USA|H0N0|nan
EPI_ISL_175770|2013.811|Dom.gal|China|H0N0|nan
EPI_ISL_139416|2006.395|wild.ans|USA|H2N1|nan
EPI_ISL_6499|2005.603|wild.ans|USA|H12N5|nan
EPI_ISL_154833|2009.838|wild.other|Chile|H13N9|nan
EPI_ISL_189671|2006.386|wild.other|USA|H0N0|nan
EPI_ISL_327349|2017.611|wild.ans|Canada|H2N9|nan
EPI_ISL_696859|2018.981|Dom.gal|China|H0N0|nan
EPI_ISL_19109|1968.5|Human|USA|H2N2|nan
EPI_ISL_167594|2013.663|swine|USA|H0N0|6B.1
EPI_ISL_397588|2012.396|wild.other|USA|H12N1|nan
EPI_ISL_99518|1995.592|wild.ans|Canada|H0N0|nan
EPI_ISL_243658|2008.536|wild.other|Netherlands|H16N3|nan
EPI_ISL_118930|1980.5|wild.ans|Germany|H2N3|nan
EPI_ISL_141116|2008.672|wild.ans|USA|H0N0|nan
EPI_ISL_189395|2003.778|wild.ans|Sweden|H12N5|nan
EPI_ISL_138099|1996.65|wild.ans|Canada|H0N0|nan
EPI_ISL_173500|2014.14|Dom.gal|China|H0N0|2.3.4.4
EPI_ISL_696584|2018.91|Dom.gal|China|H0N0|2.3.4.4h
EPI_ISL_502607|2018.778|wild.ans|Belgium|H11N9|nan
EPI_ISL_3294|1968.5|Human|Korea|H2N2|nan
EPI_ISL_176160|2013.877|Dom.gal|China|H0N0|nan
EPI_ISL_158465|2011.805|wild.ans|USA|H0N0|nan
EPI_ISL_376252|2017.748|wild.ans|USA|H11N3|nan
EPI_ISL_245467|2011.86|wild.ans|Guatemala|H0N0|3C.3a1
EPI_ISL_176152|2013.805|Dom.gal|China|H0N0|nan
EPI_ISL_131469|2007.392|wild.other|USA|H13N9|nan
EPI_ISL_138048|2002.381|wild.other|USA|H0N0|nan
EPI_ISL_328964|2015.425|wild.ans|Netherlands|H0N0|nan
EPI_ISL_707511|2017.986|Dom.ans|China|H0N0|nan
EPI_ISL_138084|1994.386|wild.other|USA|H0N0|nan
EPI_ISL_291112|2006.5|Dom.ans|Japan|H11N9|nan
EPI_ISL_328327|2017.611|wild.ans|Canada|H0N0|nan
EPI_ISL_291186|2012.115|wild.ans|Netherlands|H8N4|nan
EPI_ISL_175640|2013.945|Dom.gal|China|H0N0|nan
EPI_ISL_122081|2003.5|wild.ans|Sweden|H2N3|nan
EPI_ISL_503053|2018.488|wild.ans|USA|H12N5|nan
EPI_ISL_504927|2011.748|Dom.ans|Russia|H0N0|nan
EPI_ISL_138079|1994.386|wild.other|USA|H0N0|3C.3a1
EPI_ISL_277044|2013.978|Dom.gal|China|H11N2|nan
EPI_ISL_267393|2011.573|wild.other|Netherlands|H13N8|nan
EPI_ISL_99281|2007.638|wild.ans|Canada|H0N0|nan
EPI_ISL_129068|2010.688|wild.other|USA|H11N9|nan
EPI_ISL_208095|2012.719|wild.ans|USA|H2N4|nan
EPI_ISL_397803|2015.723|wild.ans|USA|H11N1|nan
EPI_ISL_697438|2019.142|Dom.gal|China|H0N0|2.3.4.4h
EPI_ISL_220226|2013.704|wild.ans|USA|H2N3|nan
EPI_ISL_257140|2013.025|wild.ans|Guatemala|H14N4|nan
EPI_ISL_189340|2009.844|wild.ans|Sweden|H8N4|nan
EPI_ISL_122036|2001.5|wild.ans|Netherlands|H2N9|nan
EPI_ISL_150138|2012.525|wild.ans|USA|H2N7|nan
EPI_ISL_373062|2018.389|wild.other|USA|H2N8|nan
EPI_ISL_697362|2018.312|Dom.gal|China|H0N0|2.3.4.4h
EPI_ISL_309816|2014.173|Dom.gal|Netherlands|H2N7|nan
EPI_ISL_175669|2013.962|Dom.gal|China|H0N0|nan
EPI_ISL_117559|2011.8|swine|USA|H0N0|nan
EPI_ISL_267214|2012.541|wild.other|Netherlands|H13N6|nan
EPI_ISL_263479|2016.085|swine|USA|H0N0|nan
EPI_ISL_697084|2018.978|Dom.gal|China|H0N0|2.3.4.4h
EPI_ISL_373043|2018.392|wild.other|USA|H2N7|nan
EPI_ISL_505974|2018.082|wild.ans|USA|H2N3|nan
EPI_ISL_179781|2013.838|Dom.ans|China|H0N0|nan
EPI_ISL_85206|2008.814|wild.ans|USA|H0N0|nan
EPI_ISL_379229|2012.38|wild.other|USA|H16N3|nan
EPI_ISL_189571|2012.587|wild.ans|USA|H0N0|nan
EPI_ISL_7038|1986.849|Dom.ans|USA|H11N9|nan
EPI_ISL_95368|2010.041|wild.ans|USA|H0N0|nan
EPI_ISL_189502|2012.705|wild.ans|USA|H11N2|nan
EPI_ISL_5830|1980.5|wild.other|USA|H13N6|nan
EPI_ISL_137729|2010.6|wild.ans|Canada|H0N0|3C.2
EPI_ISL_267409|2011.581|wild.ans|Netherlands|H12N5|nan
EPI_ISL_502377|2018.693|wild.ans|USA|H2N3|nan
EPI_ISL_180032|2014.299|Dom.gal|China|H0N0|nan
EPI_ISL_222163|2014.888|wild.ans|USA|H2N1|nan
EPI_ISL_158328|2008.869|wild.ans|Sweden|H0N0|nan
EPI_ISL_180138|2014.452|Dom.gal|China|H0N0|nan
EPI_ISL_8726|2003.581|wild.ans|Canada|H2N3|nan
EPI_ISL_397645|2013.403|wild.other|USA|H11N7|nan
EPI_ISL_387782|2013.43|Dom.ans|VietNam|H0N0|nan
EPI_ISL_696609|2018.907|Dom.gal|China|H0N0|2.3.4.4h
EPI_ISL_502352|2018.753|wild.ans|USA|H11N9|nan
EPI_ISL_133632|2011.6|wild.ans|USA|H0N0|nan
EPI_ISL_138049|2002.384|wild.other|USA|H0N0|nan
EPI_ISL_131371|1993.329|wild.other|USA|H11N8|nan
EPI_ISL_137476|2010.564|wild.ans|USA|H0N0|nan
EPI_ISL_379286|2017.496|swine|USA|H0N0|6B.1
EPI_ISL_220222|2012.708|wild.ans|USA|H11N9|nan
EPI_ISL_189707|2013.178|wild.other|Georgia|H13N8|nan
EPI_ISL_261437|2014.921|wild.ans|USA|H8N4|nan
EPI_ISL_371830|2013.389|wild.other|USA|H11N2|nan
EPI_ISL_376203|2017.501|wild.other|Netherlands|H16N3|nan
EPI_ISL_505800|2019.381|wild.other|USA|H16N3|nan
EPI_ISL_158495|2011.844|wild.ans|USA|H11N3|nan
EPI_ISL_138041|1990.652|wild.ans|Canada|H0N0|nan
EPI_ISL_267413|2014.518|wild.other|Netherlands|H13N2|nan
EPI_ISL_381849|2015.392|wild.other|USA|H11N2|nan
EPI_ISL_135062|2010.992|wild.ans|USA|H11N3|nan
EPI_ISL_122079|2003.5|wild.ans|Sweden|H2N3|nan
EPI_ISL_373058|2018.386|wild.other|USA|H2N1|nan
EPI_ISL_189452|2008.552|wild.other|Sweden|H13N8|nan
EPI_ISL_267408|2012.913|wild.ans|Sweden|H15N5|nan
EPI_ISL_63576|2007.847|wild.ans|USA|H12N5|nan
EPI_ISL_397976|2006.373|wild.other|USA|H0N0|nan
EPI_ISL_220244|2013.715|wild.ans|USA|H0N0|3C.3a1
EPI_ISL_14768242|2014.085|wild.ans|Australia|H2N2|nan
EPI_ISL_133937|2011.611|swine|USA|H0N0|3C.2
EPI_ISL_148201|2011.789|wild.other|Iceland|H16N3|nan
EPI_ISL_504969|2014.71|Dom.ans|USA|H2N2|nan
EPI_ISL_368348|2014.964|wild.ans|China|H11N8|nan
EPI_ISL_137874|2010.718|wild.ans|Canada|H0N0|nan
EPI_ISL_82499|2006.918|wild.ans|USA|H11N9|nan
EPI_ISL_4061266|2020.407|wild.other|USA|H12N8|nan
EPI_ISL_84560|2005.5|wild.ans|Netherlands|H12N8|nan
EPI_ISL_3319119|2021.529|wild.other|Sweden|H13N8|nan
EPI_ISL_243451|2009.553|wild.other|Netherlands|H13N2|nan
EPI_ISL_19110|1965.5|Human|Russia|H2N2|nan
EPI_ISL_84568|2006.5|wild.ans|Netherlands|H11N9|nan
EPI_ISL_333089|2017.06|Dom.ans|Bangladesh|H2N3|nan
EPI_ISL_176270|2014.14|Dom.gal|China|H0N0|nan
EPI_ISL_14777727|2021.414|wild.other|USA|H11N1|nan
EPI_ISL_240602|2016.951|Dom.ans|Japan|H11N9|nan
EPI_ISL_327359|2017.611|wild.ans|Canada|H0N0|nan
EPI_ISL_118934|1981.5|wild.ans|Germany|H2N1|nan
EPI_ISL_158496|2011.844|wild.ans|USA|H11N9|nan
EPI_ISL_14769272|2016.91|wild.unknown|Australia|H2N1|nan
EPI_ISL_216732|2014.611|wild.ans|USA|H0N0|nan
EPI_ISL_95409|2009.921|wild.ans|USA|H11N9|nan
EPI_ISL_181900|2014.241|Dom.gal|China|H0N0|nan
EPI_ISL_273393|2016.628|wild.ans|USA|H11N9|nan
EPI_ISL_189338|2007.789|wild.ans|Sweden|H0N0|nan
EPI_ISL_397898|2003.384|wild.other|USA|H0N0|nan
EPI_ISL_701636|2017.668|wild.ans|USA|H0N0|nan
EPI_ISL_129977|2009.833|wild.other|Norway|H13N2|nan
EPI_ISL_279273|2016.385|wild.other|USA|H0N0|nan
EPI_ISL_138094|1996.369|wild.other|USA|H0N0|nan
EPI_ISL_4073116|2016.746|Dom.gal|USA|H2N2|nan
EPI_ISL_14768186|2016.478|wild.ans|Australia|H0N0|nan
EPI_ISL_220042|2010.696|wild.ans|USA|H0N0|nan
EPI_ISL_381421|2017.611|wild.ans|Canada|H0N0|nan
EPI_ISL_162283|2013.595|wild.ans|USA|H2N8|nan
EPI_ISL_137880|2010.564|wild.ans|USA|H0N0|3C.2
EPI_ISL_387743|2013.367|Dom.gal|VietNam|H0N0|nan
EPI_ISL_7043|1990.5|wild.ans|USA|H11N9|nan
EPI_ISL_257693|2015.868|wild.ans|USA|H0N0|nan
EPI_ISL_142464|2008.423|wild.other|USA|H11N2|nan
EPI_ISL_328621|2015.392|wild.other|USA|H13N6|nan
EPI_ISL_25025|1963.5|Human|Netherlands|H2N2|nan
EPI_ISL_366229|2017.09|wild.other|Antarctic|H11N2|nan
EPI_ISL_134977|2010.753|wild.ans|USA|H0N0|nan
EPI_ISL_502721|2016.88|wild.ans|USA|H11N9|nan
EPI_ISL_122087|2005.5|wild.ans|Sweden|H2N3|nan
EPI_ISL_142479|2008.697|wild.ans|USA|H0N0|nan
EPI_ISL_141298|1987.5|wild.ans|USA|H2N3|nan
EPI_ISL_64378|2006.627|wild.ans|Canada|H2N3|nan
EPI_ISL_273386|2016.628|wild.ans|USA|H0N0|nan
EPI_ISL_230064|2015.567|wild.ans|USA|H0N0|nan
EPI_ISL_372034|2018.948|Human|USA|H0N0|6B.1A.1
EPI_ISL_6513|1999.5|wild.ans|USA|H11N2|nan
EPI_ISL_7622539|2021.937|wild.other|Belgium|H13N8|nan
EPI_ISL_65830|2007.655|wild.other|Mongolia|H13N6|nan
EPI_ISL_267354|2008.533|wild.other|Netherlands|H16N8|nan
EPI_ISL_84570|2005.5|wild.other|Sweden|H13N8|nan
EPI_ISL_267201|2015.071|wild.other|Netherlands|H16N3|nan
EPI_ISL_501830|2019.638|wild.ans|Canada|H2N3|nan
EPI_ISL_393461|2018.849|wild.ans|USA|H0N0|nan
EPI_ISL_267267|2005.825|wild.ans|Netherlands|H11N3|nan
EPI_ISL_158425|2011.69|wild.ans|USA|H0N0|nan
EPI_ISL_122075|2002.5|wild.ans|Sweden|H2N3|nan
EPI_ISL_266523|2016.544|wild.ans|USA|H12N5|nan
EPI_ISL_14769828|2019.06|wild.unknown|Australia|H11N9|nan
EPI_ISL_179847|2013.822|Dom.gal|China|H0N0|nan
EPI_ISL_119130|2001.567|wild.ans|Canada|H2N1|nan
EPI_ISL_146348|2006.5|wild.ans|HongKong|H11N9|nan
EPI_ISL_216374|2010.077|wild.ans|USA|H11N9|nan
EPI_ISL_189339|2009.671|wild.ans|Sweden|H8N4|nan
EPI_ISL_130408|1957.833|Human|Japan|H2N2|nan
EPI_ISL_397858|2005.373|wild.other|USA|H0N0|nan
EPI_ISL_5803|1983.597|wild.ans|Canada|H11N9|nan
EPI_ISL_6795365|2019.986|wild.ans|Peru|H2N6|nan
EPI_ISL_137515|2009.573|wild.ans|USA|H8N4|nan
EPI_ISL_173489|2013.94|Dom.gal|China|H0N0|2.3.4.4b
EPI_ISL_279249|2016.388|wild.other|USA|H0N0|nan
EPI_ISL_381393|2017.611|wild.ans|Canada|H0N0|nan
EPI_ISL_142014|1999.5|wild.ans|Netherlands|H0N0|nan
EPI_ISL_127581|2011.748|Dom.ans|China|H11N3|nan
EPI_ISL_189329|2005.718|wild.ans|Sweden|H8N4|nan
EPI_ISL_180024|2014.26|Dom.gal|China|H0N0|nan
EPI_ISL_14768231|2017.247|wild.other|USA|H0N0|nan
EPI_ISL_215574|2014.723|wild.ans|USA|H16N3|nan
EPI_ISL_221436|2015.227|Dom.gal|Colombia|H11N2|nan
EPI_ISL_298540|2011.671|Dom.ans|Mongolia|H8N4|nan
EPI_ISL_4073115|2017.2|Dom.gal|USA|H2N2|nan
EPI_ISL_15429940|2011.797|wild.other|Poland|H13N6|nan
EPI_ISL_379344|2017.414|swine|USA|H0N0|nan
EPI_ISL_135107|2011.611|wild.ans|USA|H0N0|nan
EPI_ISL_400267|2019.682|wild.ans|Asia-Russia|H14N3|nan
EPI_ISL_189332|2005.693|wild.ans|Sweden|H8N4|nan
EPI_ISL_31469|2002.5|wild.ans|USA|H11N9|nan
EPI_ISL_122073|2002.5|wild.ans|Sweden|H2N3|nan
EPI_ISL_707579|2018.715|Dom.ans|China|H0N0|2.3.4.4b
EPI_ISL_376222|2017.86|wild.ans|USA|H2N3|nan
EPI_ISL_150309|2012.587|wild.ans|USA|H2N3|nan
EPI_ISL_1241001|2020.658|wild.ans|Asia-Russia|H12N5|nan
EPI_ISL_119103|1980.596|wild.ans|Canada|H2N3|nan
EPI_ISL_158490|2011.789|wild.ans|USA|H2N3|nan
EPI_ISL_119137|1986.359|wild.other|USA|H2N7|nan
EPI_ISL_14768228|2019.847|wild.unknown|Australia|H0N0|nan
EPI_ISL_239394|2016.795|Dom.ans|Japan|H8N4|nan
EPI_ISL_99271|2007.638|wild.ans|Canada|H0N0|nan
EPI_ISL_137925|2009.381|wild.other|USA|H0N0|nan
EPI_ISL_243578|2010.532|wild.other|Netherlands|H16N3|nan
EPI_ISL_378304|2016.975|wild.ans|USA|H14N3|nan
EPI_ISL_697182|2017.044|Dom.ans|China|H0N0|2.3.4.4e
EPI_ISL_135006|2010.792|wild.ans|USA|H11N9|nan
EPI_ISL_327386|2017.611|wild.ans|Canada|H11N9|nan
EPI_ISL_399360|2019.482|swine|USA|H0N0|6B.1A.7
EPI_ISL_131903|2007.715|wild.ans|Canada|H0N0|nan
EPI_ISL_701662|2018.866|wild.ans|USA|H0N0|nan
EPI_ISL_95391|2009.912|wild.ans|USA|H11N2|nan
EPI_ISL_146326|2007.5|Dom.ans|China|H11N9|nan
EPI_ISL_215536|2014.718|wild.ans|USA|H11N2|nan
EPI_ISL_134939|2010.827|wild.ans|USA|H11N2|nan
EPI_ISL_189439|2008.872|wild.ans|Sweden|H11N9|nan
EPI_ISL_122032|2006.5|wild.ans|Netherlands|H2N2|nan
EPI_ISL_220023|2011.712|wild.ans|USA|H0N0|nan
EPI_ISL_180014|2014.26|Dom.gal|China|H0N0|nan
EPI_ISL_142460|2008.377|wild.other|USA|H11N9|nan
EPI_ISL_9589443|2020.678|wild.other|USA|H16N3|nan
EPI_ISL_141211|2009.682|wild.ans|USA|H12N5|nan
EPI_ISL_131426|1998.378|wild.other|USA|H16N3|nan
EPI_ISL_397969|2005.397|wild.other|USA|H0N0|nan
EPI_ISL_176141|2013.811|Dom.gal|China|H0N0|nan
EPI_ISL_99496|1987.378|wild.other|USA|H13N2|nan
EPI_ISL_696569|2018.91|Dom.gal|China|H0N0|nan
EPI_ISL_120187|2004.074|wild.ans|Egypt|H11N9|nan
EPI_ISL_85055|2006.6|wild.ans|USA|H0N0|nan
EPI_ISL_189522|2012.686|wild.ans|USA|H11N3|nan
EPI_ISL_505595|2019.381|wild.other|USA|H11N9|nan
EPI_ISL_143657|1977.5|wild.other|USA|H2N9|nan
EPI_ISL_6989|2005.5|wild.ans|USA|H11N9|nan
EPI_ISL_329007|2008.533|wild.other|Netherlands|H0N0|nan
EPI_ISL_14769254|2017.351|wild.ans|Australia|H11N9|nan
EPI_ISL_119810|2002.784|Human|Malaysia|H0N0|nan
EPI_ISL_1798|1979.597|wild.ans|Canada|H8N4|nan
EPI_ISL_4072267|2016.781|wild.ans|USA|H12N2|nan
EPI_ISL_189423|2009.841|wild.ans|Sweden|H2N9|nan
EPI_ISL_254864|2015.811|wild.ans|USA|H11N9|nan
EPI_ISL_138050|2004.503|wild.ans|Canada|H0N0|nan
EPI_ISL_180087|2014.34|Dom.gal|China|H0N0|nan
EPI_ISL_397614|2012.391|wild.other|USA|H12N1|nan
EPI_ISL_282505|2016.344|swine|Canada|H0N0|nan
EPI_ISL_89388|1979.441|Dom.ans|USA|H12N6|nan
EPI_ISL_137845|2010.696|wild.ans|Canada|H0N0|nan
EPI_ISL_131448|2000.593|wild.ans|Canada|H11N9|nan
EPI_ISL_267399|2005.953|wild.ans|Netherlands|H11N9|nan
EPI_ISL_14769833|2014.162|wild.unknown|Australia|H11N5|nan
EPI_ISL_118660|1983.5|wild.ans|Germany|H2N1|nan
EPI_ISL_387873|2018.414|swine|USA|H0N0|3C.2
EPI_ISL_142106|2003.384|wild.other|USA|H0N0|nan
EPI_ISL_69298|1963.5|Human|USA|H2N2|nan
EPI_ISL_208660|2011.562|Dom.ans|USA|H2N3|nan
EPI_ISL_130432|2009.162|Dom.gal|China|H11N2|nan
EPI_ISL_189315|2003.4|wild.ans|Sweden|H8N4|nan
EPI_ISL_216369|2010.077|wild.ans|USA|H2N3|nan
EPI_ISL_267171|2013.016|wild.ans|Netherlands|H2N3|nan
EPI_ISL_119110|1984.634|wild.ans|Canada|H2N3|nan
EPI_ISL_327603|2016.189|wild.other|Chile|H13N2|nan
EPI_ISL_95419|2009.759|wild.ans|USA|H2N3|nan
EPI_ISL_397752|2017.937|wild.other|USA|H2N5|nan
EPI_ISL_216675|2014.679|wild.ans|USA|H0N0|nan
EPI_ISL_6983|1986.5|wild.ans|USA|H2N1|nan
EPI_ISL_141334|2010.595|wild.ans|USA|H0N0|3C.2
EPI_ISL_131444|1999.589|wild.ans|Canada|H11N6|nan
EPI_ISL_85204|2007.71|wild.ans|USA|H0N0|nan
EPI_ISL_503489|2019.104|Dom.ans|Bangladesh|H8N4|nan
EPI_ISL_309831|2016.661|Dom.gal|Netherlands|H2N3|nan
EPI_ISL_122100|2008.5|wild.ans|Netherlands|H2N3|nan
EPI_ISL_180102|2014.43|Dom.gal|China|H0N0|nan
EPI_ISL_124206|2010.219|wild.ans|Korea|H13N0|nan
EPI_ISL_158485|2011.789|wild.ans|USA|H12N5|nan
EPI_ISL_142388|2008.377|wild.other|USA|H0N0|nan
EPI_ISL_1802|1983.595|wild.ans|Canada|H12N1|nan
EPI_ISL_135004|2010.789|wild.ans|USA|H2N2|nan
EPI_ISL_12771889|2018.704|wild.other|SouthAfrica|H11N1|nan
EPI_ISL_94168|2009.567|wild.ans|USA|H0N0|nan
EPI_ISL_370663|2017.83|Dom.ans|Japan|H12N2|nan
EPI_ISL_216824|2011.041|wild.ans|USA|H2N2|nan
EPI_ISL_93256|2009.321|Human|USA|H0N0|6B.1A.6
EPI_ISL_105896|2010.666|wild.other|Guatemala|H17N10|nan
EPI_ISL_707445|2017.471|Dom.ans|China|H0N0|nan
EPI_ISL_197198|2015.222|swine|USA|H0N2|3C.3a
EPI_ISL_376304|2017.918|wild.ans|USA|H2N3|nan
EPI_ISL_80217|2001.5|swine|Korea|H11N6|nan
EPI_ISL_373055|2018.386|wild.other|USA|H2N1|nan
EPI_ISL_381366|2017.611|wild.ans|Canada|H0N0|nan
EPI_ISL_699251|2018.729|Dom.gal|China|H0N0|nan
EPI_ISL_189511|2012.858|wild.ans|USA|H2N3|nan
EPI_ISL_151908|2011.759|swine|USA|H0N0|3C.3a
EPI_ISL_397940|2000.396|wild.other|USA|H0N0|nan
EPI_ISL_141296|1986.5|wild.ans|USA|H11N9|nan
EPI_ISL_216377|2010.003|wild.ans|USA|H11N9|nan
EPI_ISL_122033|2007.5|wild.ans|Netherlands|H2N2|nan
EPI_ISL_14769067|2014.162|wild.ans|Australia|H8N4|nan
EPI_ISL_222164|2014.896|wild.ans|USA|H11N9|nan
EPI_ISL_240681|2014.693|wild.ans|Asia-Russia|H8N4|nan
EPI_ISL_15108|2006.5|wild.ans|USA|H11N9|nan
EPI_ISL_707371|2017.671|Dom.gal|China|H0N0|nan
EPI_ISL_6795359|2021.584|wild.ans|USA|H12N5|nan
EPI_ISL_267234|2006.123|wild.other|Netherlands|H16N3|nan
EPI_ISL_5850|1995.5|Dom.gal|USA|H2N2|nan
EPI_ISL_134992|2010.866|wild.ans|USA|H0N0|nan
EPI_ISL_99368|1999.392|wild.other|USA|H0N0|nan
EPI_ISL_135087|2011.611|wild.ans|USA|H11N9|nan
EPI_ISL_146325|2012.5|Dom.ans|China|H11N9|nan
EPI_ISL_95468|2009.792|wild.ans|USA|H0N0|nan
EPI_ISL_230097|2011.899|wild.ans|Guatemala|H0N0|nan
EPI_ISL_132865|2006.5|wild.other|USA|H16N3|nan
EPI_ISL_397725|2015.37|wild.other|USA|H0N0|nan
EPI_ISL_94234|2008.795|wild.ans|USA|H11N2|nan
EPI_ISL_502595|2018.77|wild.ans|Belgium|H2N3|nan
EPI_ISL_99299|2006.603|wild.ans|Canada|H0N0|nan
EPI_ISL_393453|2018.849|wild.ans|USA|H11N9|nan
EPI_ISL_697106|2018.811|Dom.gal|China|H0N0|nan
EPI_ISL_397527|2009.416|wild.other|USA|H0N0|nan
EPI_ISL_146361|2010.5|wild.ans|HongKong|H2N9|nan
EPI_ISL_95444|2009.586|wild.ans|USA|H0N0|nan
EPI_ISL_133584|2010.603|wild.ans|USA|H0N0|nan
EPI_ISL_94216|2008.825|wild.ans|USA|H11N9|nan
EPI_ISL_254850|2015.852|wild.ans|USA|H11N9|nan
EPI_ISL_131713|2007.71|wild.ans|Canada|H0N0|3C.3a1
EPI_ISL_397949|2003.384|wild.other|USA|H0N0|nan
EPI_ISL_14768226|2019.847|wild.unknown|Australia|H0N0|nan
EPI_ISL_220253|2013.712|wild.ans|USA|H0N0|nan
EPI_ISL_398017|2000.372|wild.other|USA|H12N4|nan
EPI_ISL_15105|2004.5|wild.other|Australia|H11N9|nan
EPI_ISL_14768261|2017.326|wild.ans|Australia|H11N9|nan
EPI_ISL_175767|2013.811|Dom.gal|China|H0N0|nan
EPI_ISL_7046|2005.5|wild.ans|USA|H11N9|nan
EPI_ISL_99347|2001.373|wild.other|USA|H0N0|nan
EPI_ISL_10123|1987.5|wild.ans|USA|H11N9|nan
EPI_ISL_87499|2005.608|wild.ans|USA|H0N0|nan
EPI_ISL_378267|2018.008|wild.ans|USA|H0N0|Am_nonGsGD
EPI_ISL_135133|2011.041|wild.ans|USA|H11N9|nan
EPI_ISL_141221|2009.688|wild.ans|USA|H11N9|nan
EPI_ISL_134906|2010.94|wild.ans|USA|H0N0|nan
EPI_ISL_329024|2008.973|wild.ans|Netherlands|H12N5|nan
EPI_ISL_122025|2005.5|wild.ans|Sweden|H0N0|nan
EPI_ISL_328977|2015.742|wild.ans|Netherlands|H11N1|nan
EPI_ISL_1199|1995.5|wild.gal|USA|H2N2|nan
EPI_ISL_8714|1985.627|wild.ans|Canada|H2N3|nan
EPI_ISL_257695|2015.94|wild.ans|USA|H0N0|nan
EPI_ISL_170556|1964.5|Human|China|H2N2|nan
EPI_ISL_6503|1986.847|Dom.ans|USA|H11N1|nan
EPI_ISL_4061269|2020.407|wild.other|USA|H12N1|nan
EPI_ISL_143225|2011.825|wild.ans|USA|H14N2|nan
EPI_ISL_282525|2016.205|swine|Canada|H0N0|6B.1
EPI_ISL_97225|2010.921|wild.ans|USA|H14N6|nan
EPI_ISL_182528|2013.071|Dom.ans|China|H0N0|nan
EPI_ISL_14768174|2015.186|wild.unknown|Australia|H0N0|nan
EPI_ISL_502378|2018.693|wild.ans|USA|H2N3|nan
EPI_ISL_181052|2012.074|wild.ans|USA|H2N2|nan
EPI_ISL_85111|2007.677|wild.ans|USA|H0N0|3C.2
EPI_ISL_381339|2017.329|Dom.ans|China|H13N8|nan
EPI_ISL_158324|2008.866|wild.ans|Sweden|H0N0|nan
EPI_ISL_245466|2011.899|wild.ans|Guatemala|H0N0|nan
EPI_ISL_378263|2017.888|wild.ans|USA|H0N0|nan
EPI_ISL_208316|2011.688|wild.ans|USA|H0N0|nan
EPI_ISL_8314|2005.5|Human|Canada|H2N2|nan
EPI_ISL_697040|2018.436|Dom.gal|China|H0N0|nan
EPI_ISL_122071|2002.5|wild.ans|Sweden|H2N5|nan
EPI_ISL_181966|2014.241|Dom.gal|China|H0N0|nan
EPI_ISL_230073|2015.027|wild.ans|USA|H11N0|nan
EPI_ISL_158588|2012.041|wild.ans|USA|H0N0|nan
EPI_ISL_189445|2008.604|wild.ans|Sweden|H11N9|nan
EPI_ISL_158535|2011.805|wild.ans|USA|H0N0|nan
EPI_ISL_208442|2011.658|wild.other|USA|H13N6|nan
EPI_ISL_273550|2016.393|wild.other|USA|H11N8|nan
EPI_ISL_158339|2008.874|wild.ans|Sweden|H0N0|nan
EPI_ISL_161077|2013.74|wild.ans|USA|H11N9|nan
EPI_ISL_95414|2009.83|wild.ans|USA|H2N3|nan
EPI_ISL_261416|2015.575|wild.ans|USA|H11N9|nan
EPI_ISL_165779|2010.052|Dom.ans|Bangladesh|H11N3|nan
EPI_ISL_133617|2011.619|wild.ans|USA|H2N3|nan
EPI_ISL_141235|2009.704|wild.ans|USA|H0N0|nan
EPI_ISL_137858|2010.704|wild.ans|Canada|H0N0|nan
EPI_ISL_84622|2006.603|wild.ans|Canada|H12N0|nan
EPI_ISL_7076|1960.5|Human|USA|H2N2|nan
EPI_ISL_119097|1978.093|Dom.ans|USA|H2N3|nan
EPI_ISL_373077|2018.386|wild.other|USA|H13N6|nan
EPI_ISL_19668|1967.5|Human|Uzbekistan|H2N2|nan
EPI_ISL_63049|2008.068|wild.ans|USA|H11N9|nan
EPI_ISL_220018|2011.69|wild.ans|USA|H0N0|3C.3a1
EPI_ISL_189520|2012.683|wild.ans|USA|H12N5|nan
EPI_ISL_158365|2008.891|wild.ans|Sweden|H0N0|nan
EPI_ISL_122101|2010.5|wild.ans|Netherlands|H2N3|nan
EPI_ISL_14769867|2015.282|wild.unknown|Australia|H2N7|nan
EPI_ISL_31482|2000.5|wild.ans|USA|H11N9|nan
EPI_ISL_338361|2018.748|wild.ans|Asia-Russia|H2N1|nan
EPI_ISL_142446|2008.377|wild.other|USA|H0N0|nan
EPI_ISL_397888|2003.384|wild.other|USA|H0N0|nan
EPI_ISL_99416|1994.389|wild.other|USA|H0N0|3C.3a1
EPI_ISL_273535|2015.608|wild.ans|Canada|H11N9|nan
EPI_ISL_139412|2007.57|wild.ans|USA|H11N9|nan
EPI_ISL_254869|2015.852|wild.ans|USA|H12N5|nan
EPI_ISL_267335|2011.485|wild.other|Netherlands|H16N3|nan
EPI_ISL_139446|2007.345|wild.ans|USA|H2N3|nan
EPI_ISL_99393|1998.375|wild.other|USA|H2N8|nan
EPI_ISL_137851|2010.701|wild.ans|Canada|H0N0|nan
EPI_ISL_141251|2010.597|wild.other|USA|H0N0|nan
EPI_ISL_6501|2005.63|wild.ans|USA|H8N4|nan
EPI_ISL_134996|2010.945|wild.ans|USA|H14N6|nan
EPI_ISL_131322|1987.381|wild.other|USA|H11N1|nan
EPI_ISL_243408|2009.534|wild.other|Netherlands|H13N3|nan
EPI_ISL_119100|1979.616|wild.ans|Canada|H0N0|nan
EPI_ISL_21281|1959.5|Human|Japan|H2N2|nan
EPI_ISL_208307|2011.688|wild.ans|USA|H0N0|nan
EPI_ISL_257148|2011.934|wild.ans|Guatemala|H11N3|nan
EPI_ISL_118993|1981.5|Dom.ans|Germany|H2N3|nan
EPI_ISL_85130|2008.626|wild.ans|USA|H12N5|nan
EPI_ISL_230090|2013.003|wild.ans|USA|H11N9|nan
EPI_ISL_506088|2007.296|wild.ans|Korea|H11N9|nan
EPI_ISL_25501|2007.937|wild.ans|USA|H8N4|nan
EPI_ISL_94194|2008.795|wild.ans|USA|H0N0|nan
EPI_ISL_189711|2012.751|wild.other|Georgia|H13N6|nan
EPI_ISL_105349|2008.063|Human|VietNam|H0N0|3C.3a
EPI_ISL_378301|2016.91|wild.ans|USA|H11N2|nan
EPI_ISL_129067|2010.679|wild.ans|USA|H0N0|nan
EPI_ISL_373046|2018.386|wild.other|USA|H2N7|nan
EPI_ISL_372081|2018.984|Human|USA|H0N0|6B.1A.5b
EPI_ISL_120215|2006.614|wild.ans|Ukraine|H14N6|nan
EPI_ISL_132816|2009.466|wild.ans|USA|H8N4|nan
EPI_ISL_8722|1997.811|wild.ans|Canada|H2N9|nan
EPI_ISL_8939|1983.5|wild.other|Australia|H15N9|nan
EPI_ISL_189530|2012.801|wild.ans|USA|H0N0|nan
EPI_ISL_141149|2008.779|wild.ans|USA|H12N8|nan
EPI_ISL_158462|2011.808|wild.ans|USA|H0N0|nan
EPI_ISL_369371|2016.883|wild.ans|USA|H8N4|nan
EPI_ISL_373026|2018.384|wild.other|USA|H12N8|nan
EPI_ISL_243753|2015.54|swine|USA|H0N0|3C.3a
EPI_ISL_85254|2008.634|wild.ans|USA|H8N4|nan
EPI_ISL_329016|2008.511|wild.other|Netherlands|H0N0|nan
EPI_ISL_397945|2000.396|wild.other|USA|H12N4|nan
EPI_ISL_216866|2013.86|unknow|USA|H11N9|nan
EPI_ISL_119048|1985.5|Dom.ans|Germany|H2N3|nan
EPI_ISL_137800|2010.611|wild.ans|Canada|H0N0|nan
EPI_ISL_245782|2015.852|swine|USA|H0N0|nan
EPI_ISL_158520|2011.732|wild.ans|USA|H0N0|nan
EPI_ISL_6990|2005.5|wild.ans|USA|H11N1|nan
EPI_ISL_220025|2012.73|wild.ans|USA|H0N0|3C.3a1
EPI_ISL_65850|2005.603|wild.ans|Mongolia|H12N3|nan
EPI_ISL_333094|2016.683|Dom.ans|Bangladesh|H11N2|nan
EPI_ISL_216817|2011.49|wild.ans|USA|H12N5|nan
EPI_ISL_189403|2009.86|wild.ans|Sweden|H0N0|nan
EPI_ISL_4073117|2018.047|Dom.gal|USA|H2N2|nan
EPI_ISL_697356|2018.222|Dom.ans|China|H0N0|2.3.4.4h
EPI_ISL_141097|2008.579|wild.ans|USA|H0N0|nan
EPI_ISL_372111|2014.384|wild.other|USA|H16N3|nan
EPI_ISL_189705|2012.142|wild.other|Georgia|H2N5|nan
EPI_ISL_62488|2009.318|Human|USA|H0N0|nan
EPI_ISL_220017|2010.693|wild.ans|USA|H0N0|nan
EPI_ISL_397873|2007.375|wild.other|USA|H13N9|nan
EPI_ISL_189432|2008.888|wild.ans|Sweden|H11N9|nan
EPI_ISL_99522|1994.386|wild.other|USA|H0N0|3C.3a1
EPI_ISL_8394|2000.5|wild.other|USA|H12N5|nan
EPI_ISL_131466|2007.386|wild.other|USA|H0N0|nan
EPI_ISL_139430|2009.605|wild.ans|USA|H12N5|nan
EPI_ISL_220262|2014.699|wild.ans|USA|H2N9|nan
EPI_ISL_181766|2013.071|Dom.ans|China|H0N0|nan
EPI_ISL_206266|2014.811|wild.ans|USA|H0N0|nan
EPI_ISL_142540|2009.408|wild.other|USA|H11N9|nan
EPI_ISL_707373|2018.216|Dom.gal|China|H0N0|2.3.4.4h
EPI_ISL_293517|2005.86|Dom.ans|Japan|H2N5|nan
EPI_ISL_208131|2011.575|wild.ans|USA|H12N5|nan
EPI_ISL_179430|2014.795|Dom.ans|Japan|H11N2|nan
EPI_ISL_158454|2011.729|wild.ans|USA|H0N0|3C.3a1
EPI_ISL_99524|1991.605|wild.ans|Canada|H0N0|3C.2
EPI_ISL_397508|2013.397|wild.other|USA|H0N0|nan
EPI_ISL_125806|2010.934|wild.ans|USA|H12N0|nan
EPI_ISL_138057|1986.359|wild.other|USA|H16N3|nan
EPI_ISL_134926|2010.734|wild.ans|USA|H11N2|nan
EPI_ISL_131365|1991.649|wild.ans|Canada|H11N9|nan
EPI_ISL_309837|2013.047|Dom.gal|Netherlands|H8N4|nan
EPI_ISL_701663|2017.685|wild.ans|USA|H0N0|nan
EPI_ISL_252206|2015.636|wild.other|USA|H13N6|nan
EPI_ISL_373711|2017.414|swine|USA|H0N0|3C.2
EPI_ISL_4061163|2020.407|wild.other|USA|H13N6|nan
EPI_ISL_131798|2007.715|wild.ans|Canada|H0N0|nan
EPI_ISL_131431|1999.392|wild.other|USA|H11N2|nan
EPI_ISL_216695|2014.638|wild.ans|USA|H0N0|Am_nonGsGD
EPI_ISL_158489|2011.789|wild.ans|USA|H0N0|nan
EPI_ISL_4057447|2020.407|wild.other|USA|H11N9|nan
EPI_ISL_333099|2016.626|Dom.ans|Bangladesh|H2N3|nan
EPI_ISL_85139|2008.735|wild.ans|USA|H0N0|nan
EPI_ISL_257689|2015.819|wild.ans|USA|H0N0|nan
EPI_ISL_397890|2003.384|wild.other|USA|H0N0|nan
EPI_ISL_257123|2012.91|wild.ans|Guatemala|H0N0|nan
EPI_ISL_122034|2010.5|wild.ans|USA|H2N3|nan
EPI_ISL_181893|2013.137|Dom.gal|China|H0N0|nan
EPI_ISL_281975|2013.118|swine|USA|H0N0|3C.3a
EPI_ISL_387775|2014.688|Dom.ans|VietNam|H0N0|nan
EPI_ISL_133590|2011.63|wild.ans|USA|H0N0|nan
EPI_ISL_294036|2016.869|wild.ans|USA|H11N9|nan
EPI_ISL_95375|2010.041|wild.ans|USA|H11N9|nan
EPI_ISL_134913|2011.019|wild.ans|USA|H0N0|Am_nonGsGD
EPI_ISL_400270|2019.682|wild.ans|Asia-Russia|H12N5|nan
EPI_ISL_131442|1999.392|wild.other|USA|H0N0|nan
EPI_ISL_146349|2007.5|wild.ans|HongKong|H11N9|nan
EPI_ISL_257293|2013.712|wild.other|USA|H13N2|nan
EPI_ISL_99424|1994.386|wild.other|USA|H0N0|3C.3a1
EPI_ISL_239388|2016.811|Dom.ans|Japan|H11N9|nan
EPI_ISL_208073|2011.625|Dom.ans|USA|H0N0|nan
EPI_ISL_181918|2013.992|Dom.ans|China|H0N0|nan
EPI_ISL_254031|2016.462|swine|USA|H0N0|nan
EPI_ISL_267238|2014.915|wild.ans|Netherlands|H12N1|nan
EPI_ISL_329017|2009.534|wild.other|Netherlands|H0N0|nan
EPI_ISL_19666|1964.5|Human|Germany|H2N2|nan
EPI_ISL_137850|2010.701|wild.ans|Canada|H0N0|nan
EPI_ISL_5795|1987.589|wild.ans|Canada|H8N4|nan
EPI_ISL_94979|2010.082|wild.ans|Guatemala|H8N4|nan
EPI_ISL_148239|2011.956|wild.ans|USA|H12N5|nan
EPI_ISL_216783|2009.578|wild.ans|USA|H0N0|nan
EPI_ISL_707499|2016.82|Dom.ans|China|H0N0|nan
EPI_ISL_189546|2012.801|wild.ans|USA|H2N5|nan
EPI_ISL_701672|2018.866|wild.ans|USA|H0N0|nan
EPI_ISL_400280|2019.781|wild.ans|Asia-Russia|H12N5|nan
EPI_ISL_85146|2007.671|wild.ans|USA|H0N0|3C.2
EPI_ISL_142093|2001.329|wild.other|USA|H0N0|nan
EPI_ISL_619|1978.5|Dom.ans|HongKong|H2N9|nan
EPI_ISL_378379|2006.803|wild.ans|USA|H11N9|nan
EPI_ISL_397928|2002.389|wild.other|USA|H0N0|nan
EPI_ISL_13852|2006.5|swine|USA|H2N3|nan
EPI_ISL_138045|1995.586|wild.ans|Canada|H0N0|nan
EPI_ISL_243603|2012.541|wild.other|Netherlands|H16N3|nan
EPI_ISL_158506|2011.94|wild.ans|USA|H11N2|nan
EPI_ISL_267367|2008.533|wild.other|Netherlands|H13N8|nan
EPI_ISL_243764|2015.479|swine|USA|H0N0|6B.1
EPI_ISL_373041|2018.603|wild.ans|Canada|H12N5|nan
EPI_ISL_216631|2006.463|wild.ans|USA|H12N8|nan
EPI_ISL_118781|1991.425|wild.gal|USA|H2N2|nan
EPI_ISL_158523|2011.69|wild.ans|USA|H12N4|nan
EPI_ISL_122028|2006.844|wild.ans|Sweden|H2N2|nan
EPI_ISL_8725|2002.584|wild.ans|Canada|H2N4|nan
EPI_ISL_181061|2013.893|wild.ans|USA|H11N9|nan
EPI_ISL_699397|2018.901|Dom.gal|China|H0N0|nan
EPI_ISL_506005|2018.389|wild.other|USA|H12N1|nan
EPI_ISL_257169|2012.874|wild.ans|Guatemala|H0N0|nan
EPI_ISL_84911|1957.5|Human|Netherlands|H2N2|nan
EPI_ISL_14769965|2015.282|wild.unknown|Australia|H0N0|nan
EPI_ISL_701671|2018.866|wild.ans|USA|H0N0|nan
EPI_ISL_177986|2014.66|wild.other|Russia|H2N2|nan
EPI_ISL_328341|2017.611|wild.ans|Canada|H8N4|nan
EPI_ISL_20036|2007.858|wild.ans|USA|H11N9|nan
EPI_ISL_14768770|2019.915|wild.other|Australia|H12N5|nan
EPI_ISL_95367|2010.041|wild.ans|USA|H0N0|nan
EPI_ISL_168317|2013.663|swine|USA|H0N0|3C.3a
EPI_ISL_141096|2008.582|wild.ans|USA|H8N4|nan
EPI_ISL_134902|2010.753|wild.ans|USA|H0N0|3C.2
EPI_ISL_119074|1996.5|Dom.ans|USA|H2N3|nan
EPI_ISL_95435|2009.792|wild.ans|USA|H2N3|nan
EPI_ISL_243481|2010.551|wild.other|Netherlands|H13N8|nan
EPI_ISL_131397|1995.384|wild.other|USA|H11N9|nan
EPI_ISL_237139|2012.833|Dom.ans|Japan|H11N3|nan
EPI_ISL_131294|1999.392|wild.other|USA|H0N0|nan
EPI_ISL_120193|2005.69|wild.ans|Egypt|H13N8|nan
EPI_ISL_127936|2009.63|wild.ans|Canada|H0N0|nan
EPI_ISL_179846|2013.819|Dom.gal|China|H0N0|nan
EPI_ISL_118851|1995.049|wild.gal|USA|H2N2|nan
EPI_ISL_180805|2014.027|wild.ans|USA|H0N0|nan
EPI_ISL_397693|2013.397|wild.other|USA|H0N0|nan
EPI_ISL_285338|2017.162|Dom.ans|China|H11N3|nan
EPI_ISL_77900|2006.433|wild.other|USA|H2N6|nan
EPI_ISL_271076|2012.156|swine|USA|H0N0|6B.1
EPI_ISL_125793|2010.603|wild.ans|USA|H2N3|nan
EPI_ISL_372057|2018.97|Human|USA|H0N0|3C.3a1
EPI_ISL_257312|2015.715|wild.other|USA|H0N0|nan
EPI_ISL_176028|2013.822|Dom.ans|China|H0N0|nan
EPI_ISL_397570|2010.397|wild.other|USA|H2N9|nan
EPI_ISL_707370|2017.422|Dom.gal|China|H0N0|2.3.4.4b
EPI_ISL_279247|2016.388|wild.other|USA|H0N0|nan
EPI_ISL_189454|2009.573|wild.other|Sweden|H16N3|nan
EPI_ISL_167592|2013.663|swine|USA|H0N0|6B.1
EPI_ISL_94183|2009.814|wild.ans|USA|H0N0|nan
EPI_ISL_95397|2009.753|wild.ans|USA|H0N0|nan
EPI_ISL_158484|2011.789|wild.ans|USA|H11N9|nan
EPI_ISL_327570|2007.392|wild.other|USA|H12N1|nan
EPI_ISL_83558|2006.929|wild.ans|USA|H2N9|nan
EPI_ISL_502597|2017.723|wild.ans|Belgium|H11N1|nan
EPI_ISL_137801|2010.611|wild.ans|Canada|H0N0|nan
EPI_ISL_134953|2010.849|wild.ans|USA|H0N0|nan
EPI_ISL_379230|2013.386|wild.other|USA|H0N0|nan
EPI_ISL_376328|2017.707|wild.ans|USA|H2N3|nan
EPI_ISL_127975|2009.63|wild.ans|Canada|H0N0|nan
EPI_ISL_371814|2009.37|wild.other|USA|H11N1|nan
EPI_ISL_96113|2008.661|wild.ans|Asia-Russia|H15N4|nan
EPI_ISL_99268|2007.589|wild.ans|Canada|H0N0|nan
EPI_ISL_158288|2006.841|wild.ans|Sweden|H0N0|nan
EPI_ISL_138074|1988.372|wild.other|USA|H16N3|nan
EPI_ISL_150336|2012.607|wild.ans|USA|H2N3|nan
EPI_ISL_118879|1995.047|Dom.gal|USA|H2N2|nan
EPI_ISL_138695|2011.822|wild.other|Georgia|H13N0|nan
EPI_ISL_131490|2008.374|wild.other|USA|H0N0|nan
EPI_ISL_267356|2009.792|wild.ans|Netherlands|H12N5|nan
EPI_ISL_216103|2012.164|wild.ans|USA|H0N0|nan
EPI_ISL_175821|2013.825|Dom.gal|China|H0N0|nan
EPI_ISL_329038|2011.468|wild.other|Netherlands|H13N3|nan
EPI_ISL_397970|2005.397|wild.other|USA|H11N8|nan
EPI_ISL_118570|1978.605|wild.ans|Canada|H0N0|nan
EPI_ISL_170557|1963.5|Human|Georgia|H2N2|nan
EPI_ISL_137728|2010.6|wild.ans|Canada|H0N0|3C.2
EPI_ISL_141133|2008.582|wild.ans|USA|H0N0|nan
EPI_ISL_258631|2013.71|wild.ans|USA|H12N5|nan
EPI_ISL_502383|2018.693|wild.ans|USA|H0N0|3C.3a1
EPI_ISL_131434|1999.392|wild.other|USA|H11N2|nan
EPI_ISL_141311|2000.5|wild.ans|USA|H11N9|nan
EPI_ISL_84623|2006.603|wild.ans|Canada|H12N5|nan
EPI_ISL_376292|2017.863|wild.ans|USA|H12N5|nan
EPI_ISL_135011|2010.91|wild.ans|USA|H11N2|nan
EPI_ISL_6795398|2021.586|wild.ans|USA|H11N9|nan
EPI_ISL_267194|2014.652|wild.ans|Netherlands|H2N9|nan
EPI_ISL_181914|2013.992|Dom.gal|China|H0N0|nan
EPI_ISL_273554|2016.393|wild.other|USA|H11N2|nan
EPI_ISL_14769326|2019.77|wild.unknown|Australia|H8N4|nan
EPI_ISL_266519|2016.585|wild.ans|USA|H11N9|nan
EPI_ISL_294058|2016.642|wild.ans|USA|H2N3|nan
EPI_ISL_87496|1986.827|wild.ans|USA|H0N0|nan
EPI_ISL_397891|2003.384|wild.other|USA|H0N0|nan
EPI_ISL_119134|2009.638|wild.ans|Canada|H2N3|nan
EPI_ISL_135117|2010.953|wild.ans|USA|H8N2|nan
EPI_ISL_6795367|2019.792|wild.other|Peru|H13N6|nan
EPI_ISL_118776|1990.027|Dom.gal|USA|H2N2|nan
EPI_ISL_707566|2017.252|Dom.ans|China|H0N0|nan
EPI_ISL_181732|2013.016|Dom.ans|China|H0N0|nan
EPI_ISL_6962|1998.5|wild.ans|USA|H11N9|nan
EPI_ISL_505956|2018.334|wild.other|USA|H12N9|nan
EPI_ISL_142538|2009.408|wild.other|USA|H11N9|nan
EPI_ISL_261418|2015.611|wild.ans|USA|H11N9|nan
EPI_ISL_372058|2018.975|Human|USA|H0N0|3C.3a1
EPI_ISL_118848|1994.778|Dom.gal|USA|H2N2|nan
EPI_ISL_25204|1998.5|wild.ans|USA|H2N3|nan
EPI_ISL_181448|2013.992|Dom.gal|China|H0N0|nan
EPI_ISL_238029|2013.879|wild.ans|Japan|H11N3|nan
EPI_ISL_95450|2009.849|wild.ans|USA|H0N0|3C.2
EPI_ISL_127934|2007.729|wild.ans|Canada|H0N0|nan
EPI_ISL_6998|1993.5|wild.ans|USA|H11N3|nan
EPI_ISL_99359|1999.392|wild.other|USA|H0N0|3C.3a1
EPI_ISL_163592|2013.26|Dom.ans|China|H2N7|nan
EPI_ISL_257692|2015.792|wild.ans|USA|H0N0|nan
EPI_ISL_141144|2008.691|wild.ans|USA|H0N0|nan
EPI_ISL_696765|2018.178|Dom.ans|China|H0N0|2.3.2.1c
EPI_ISL_85127|2008.615|wild.ans|USA|H8N4|nan
EPI_ISL_141326|2006.5|wild.ans|USA|H2N3|nan
EPI_ISL_175870|2013.94|Dom.gal|China|H0N0|nan
EPI_ISL_189448|2007.805|wild.ans|Sweden|H11N9|nan
EPI_ISL_254843|2015.868|wild.ans|USA|H11N9|nan
EPI_ISL_146359|2011.5|wild.ans|HongKong|H2N9|nan
EPI_ISL_273361|2016.623|wild.ans|USA|H0N0|3C.3a1
EPI_ISL_65835|2006.685|wild.other|Mongolia|H13N6|nan
EPI_ISL_239417|2015.819|Dom.ans|Japan|H12N5|nan
EPI_ISL_135008|2010.907|wild.ans|USA|H0N0|nan
EPI_ISL_502362|2018.69|wild.ans|USA|H2N3|nan
EPI_ISL_141155|2008.708|wild.ans|USA|H0N0|3C.3a1
EPI_ISL_131872|2007.715|wild.ans|Canada|H0N0|3C.2
EPI_ISL_141928|2009.677|wild.ans|USA|H0N0|nan
EPI_ISL_175783|2013.811|Dom.ans|China|H0N0|nan
EPI_ISL_503502|2019.044|Dom.ans|Bangladesh|H8N4|nan
EPI_ISL_4061537|2017.071|wild.other|Antarctic|H11N2|nan
EPI_ISL_207178|2012.35|swine|Canada|H0N0|nan
EPI_ISL_267387|2011.753|wild.ans|Netherlands|H2N3|nan
EPI_ISL_73385|2003.962|wild.ans|Sweden|H11N1|nan
EPI_ISL_158317|2007.83|wild.ans|Sweden|H0N0|nan
EPI_ISL_379334|2017.414|swine|USA|H0N0|6B.1
EPI_ISL_85261|2008.604|wild.ans|USA|H8N4|nan
EPI_ISL_99440|1994.386|wild.other|USA|H0N0|3C.3a1
EPI_ISL_381404|2017.614|wild.ans|Canada|H8N4|nan
EPI_ISL_243761|2014.526|swine|USA|H0N0|6B.1
EPI_ISL_266531|2016.587|wild.ans|USA|H11N2|nan
EPI_ISL_267770|2014.978|wild.other|Netherlands|H16N3|nan
EPI_ISL_189613|2008.872|wild.ans|Sweden|H0N0|nan
EPI_ISL_328991|2016.536|wild.other|Netherlands|H16N3|nan
EPI_ISL_137665|2010.682|wild.ans|Canada|H0N0|nan
EPI_ISL_252205|2016.366|wild.other|USA|H0N0|Am_nonGsGD
EPI_ISL_243660|2007.507|wild.other|Netherlands|H13N6|nan
EPI_ISL_393469|2018.671|wild.ans|USA|H14N5|nan
EPI_ISL_158592|2012.044|wild.ans|USA|H11N9|nan
EPI_ISL_6961|1987.5|wild.ans|USA|H11N9|nan
EPI_ISL_243506|2009.534|wild.other|Netherlands|H13N2|nan
EPI_ISL_85251|2008.628|wild.ans|USA|H12N5|nan
EPI_ISL_137865|2010.707|wild.ans|Canada|H0N0|nan
EPI_ISL_328979|2016.536|wild.other|Netherlands|H0N0|nan
EPI_ISL_122074|2002.5|wild.ans|Sweden|H2N3|nan
EPI_ISL_208077|2012.855|wild.other|USA|H13N6|nan
EPI_ISL_158244|2006.797|wild.ans|Sweden|H0N0|nan
EPI_ISL_398018|2000.372|wild.other|USA|H0N0|nan
EPI_ISL_220026|2012.716|wild.ans|USA|H0N0|nan
EPI_ISL_189723|2010.052|wild.other|Georgia|H11N1|nan
EPI_ISL_814560|2018.178|wild.ans|Netherlands|H8N4|nan
EPI_ISL_141135|2008.587|wild.ans|USA|H0N0|3C.3a1
EPI_ISL_119998|2003.055|Human|Malaysia|H0N0|3C.2
EPI_ISL_333101|2016.683|Dom.ans|Bangladesh|H2N3|nan
EPI_ISL_119098|1979.082|wild.ans|USA|H2N3|nan
EPI_ISL_14768224|2019.847|wild.unknown|Australia|H0N0|nan
EPI_ISL_131720|2007.715|wild.ans|Canada|H0N0|nan
EPI_ISL_372063|2018.962|Human|USA|H0N0|6B.1A
EPI_ISL_257218|2011.71|wild.ans|USA|H8N8|nan
EPI_ISL_257240|2011.745|wild.ans|USA|H2N9|nan
EPI_ISL_122027|2006.836|wild.ans|Sweden|H2N2|nan
EPI_ISL_173493|2013.962|Dom.gal|China|H0N0|nan
EPI_ISL_99504|2007.655|wild.ans|USA|H0N0|nan
EPI_ISL_308784|2016.989|wild.other|China|H13N2|nan
EPI_ISL_7041|1986.5|wild.ans|USA|H11N9|nan
EPI_ISL_118876|1994.814|Dom.gal|USA|H2N2|nan
EPI_ISL_6535|1986.811|wild.ans|USA|H11N3|nan
EPI_ISL_243666|2011.773|wild.ans|Netherlands|H11N9|nan
EPI_ISL_239392|2016.795|Dom.ans|Japan|H8N4|nan
EPI_ISL_189322|2007.781|wild.ans|Sweden|H8N2|nan
EPI_ISL_257150|2011.934|wild.ans|Guatemala|H14N3|nan
EPI_ISL_99245|1999.608|wild.ans|Canada|H0N0|nan
EPI_ISL_137815|2010.622|wild.ans|Canada|H0N0|nan
EPI_ISL_216661|2009.578|wild.ans|USA|H0N0|nan
EPI_ISL_131712|2007.715|wild.ans|Canada|H0N0|nan
EPI_ISL_397926|2002.348|wild.other|USA|H12N5|nan
EPI_ISL_243577|2010.551|wild.other|Netherlands|H16N3|nan
EPI_ISL_95381|2009.929|wild.ans|USA|H12N5|nan
EPI_ISL_256489|2015.616|wild.ans|USA|H2N9|nan
EPI_ISL_85169|2009.022|wild.ans|USA|H12N5|nan
EPI_ISL_371822|2013.386|wild.other|USA|H11N2|nan
EPI_ISL_28751|2003.5|wild.ans|USA|H2N1|nan
EPI_ISL_180137|2014.452|Dom.gal|China|H0N0|nan
EPI_ISL_697586|2011.123|wild.ans|Ukraine|H11N2|nan
EPI_ISL_122066|2002.5|wild.ans|Sweden|H2N7|nan
EPI_ISL_141224|2009.696|wild.ans|USA|H0N0|nan
EPI_ISL_14767431|2017.732|wild.ans|USA|H8N4|nan
EPI_ISL_376242|2017.91|wild.ans|USA|H11N9|nan
EPI_ISL_707378|2018.789|Dom.gal|China|H0N0|nan
EPI_ISL_155056|2008.915|wild.ans|Korea|H2N3|nan
EPI_ISL_327346|2017.611|wild.ans|Canada|H0N0|nan
EPI_ISL_99251|2009.381|wild.other|USA|H0N0|nan
EPI_ISL_697380|2018.315|Dom.gal|China|H0N0|nan
EPI_ISL_181765|2013.071|Dom.ans|China|H0N0|nan
EPI_ISL_220220|2012.721|wild.ans|USA|H0N0|3C.3a1
EPI_ISL_89340|2009.745|wild.ans|Czech|H11N9|nan
EPI_ISL_141316|2000.5|wild.ans|USA|H0N0|nan
EPI_ISL_237129|2014.915|Dom.ans|Japan|H11N9|nan
EPI_ISL_173498|2013.8|Dom.gal|China|H0N0|nan
EPI_ISL_141352|2010.5|wild.ans|USA|H0N0|nan
EPI_ISL_138047|2002.381|wild.other|USA|H0N0|nan
EPI_ISL_137854|2010.704|wild.ans|Canada|H0N0|nan
EPI_ISL_301614|2014.822|Dom.ans|Japan|H8N2|nan
EPI_ISL_14769255|2010.5|wild.unknown|Australia|H12N5|nan
EPI_ISL_237163|2012.749|Dom.ans|Japan|H11N2|nan
EPI_ISL_267439|2012.541|wild.other|Netherlands|H13N3|nan
EPI_ISL_4406|1977.6|wild.ans|Canada|H2N3|nan
EPI_ISL_387757|2013.463|Dom.gal|VietNam|H0N0|nan
EPI_ISL_190699|2008.5|Human|Japan|H0N0|6B.1A.6
EPI_ISL_64387|2006.633|wild.ans|Canada|H11N9|nan
EPI_ISL_180864|2006.953|wild.ans|USA|H2N2|nan
EPI_ISL_293516|2006.814|Dom.ans|Japan|H11N9|nan
EPI_ISL_309800|2010.422|Dom.gal|Netherlands|H8N4|nan
EPI_ISL_4437|1977.671|wild.ans|Canada|H2N9|nan
EPI_ISL_245785|2014.589|swine|USA|H0N0|3C.3a
EPI_ISL_707482|2018.315|Dom.ans|China|H0N0|2.3.4.4h
EPI_ISL_220148|2010.707|wild.ans|USA|H0N0|nan
EPI_ISL_156551|2004.915|Dom.ans|USA|H11N3|nan
EPI_ISL_141301|1998.666|wild.ans|USA|H11N9|nan
EPI_ISL_14769872|2019.805|wild.unknown|Australia|H8N4|nan
EPI_ISL_180142|2014.452|Dom.gal|China|H0N0|nan
EPI_ISL_257691|2015.636|wild.ans|USA|H0N0|3C.3a1
EPI_ISL_502380|2018.693|wild.ans|USA|H0N0|nan
EPI_ISL_158547|2012.038|wild.ans|USA|H11N3|nan
EPI_ISL_189434|2008.877|wild.ans|Sweden|H11N9|nan
EPI_ISL_189393|2003.71|wild.ans|Sweden|H12N5|nan
EPI_ISL_243767|2015.526|swine|USA|H0N0|6B.1
EPI_ISL_189446|2007.885|wild.ans|Sweden|H11N9|nan
EPI_ISL_142475|2008.727|wild.ans|USA|H0N0|nan
EPI_ISL_189481|2012.724|wild.ans|USA|H0N0|nan
EPI_ISL_99279|2007.638|wild.ans|Canada|H0N0|nan
EPI_ISL_181782|2013.992|Dom.gal|China|H0N0|nan
EPI_ISL_294010|2016.593|wild.ans|USA|H12N4|nan
EPI_ISL_137480|2010.564|wild.ans|USA|H0N0|3C.2
EPI_ISL_6624|1986.847|wild.ans|USA|H2N1|nan
EPI_ISL_180872|2006.885|wild.ans|USA|H12N5|nan
EPI_ISL_291191|2015.595|wild.ans|Netherlands|H12N5|nan
EPI_ISL_243624|2008.724|wild.ans|Netherlands|H11N9|nan
EPI_ISL_181761|2013.975|Dom.ans|China|H0N0|nan
EPI_ISL_199333|2015.036|Dom.ans|China|H2N8|nan
EPI_ISL_208172|2011.616|wild.ans|USA|H2N6|nan
EPI_ISL_6912|1959.09|Human|USA|H2N2|nan
EPI_ISL_220022|2011.712|wild.ans|USA|H0N0|nan
EPI_ISL_118881|1995.047|wild.gal|USA|H2N2|nan
EPI_ISL_243529|2009.553|wild.other|Netherlands|H16N3|nan
EPI_ISL_257303|2015.679|wild.ans|USA|H8N4|nan
EPI_ISL_243771|2014.542|swine|USA|H0N0|6B.1
EPI_ISL_189514|2012.781|wild.ans|USA|H11N9|nan
EPI_ISL_175826|2013.263|Dom.gal|China|H0N0|nan
EPI_ISL_393484|2018.962|wild.ans|USA|H11N9|nan
EPI_ISL_216628|2006.463|wild.ans|USA|H12N8|nan
EPI_ISL_179793|2014.049|Dom.ans|China|H0N0|nan
EPI_ISL_166563|1968.161|Human|Netherlands|H2N2|nan
EPI_ISL_99523|1991.605|wild.ans|Canada|H0N0|nan
EPI_ISL_697110|2018.356|Dom.ans|China|H0N0|nan
EPI_ISL_142342|2007.622|wild.other|USA|H12N5|nan
EPI_ISL_166508|2013.663|swine|USA|H0N0|6B.1
EPI_ISL_273392|2016.628|wild.ans|USA|H0N0|nan
EPI_ISL_368628|2016.967|Dom.ans|Japan|H8N4|nan
EPI_ISL_77910|2006.4|wild.other|USA|H11N9|nan
EPI_ISL_189717|2012.702|wild.other|Georgia|H13N6|nan
EPI_ISL_397965|2005.386|wild.other|USA|H0N0|nan
EPI_ISL_267220|2014.523|wild.other|Netherlands|H13N6|nan
EPI_ISL_8780|1977.663|wild.ans|Canada|H11N9|nan
EPI_ISL_137855|2010.704|wild.ans|Canada|H0N0|nan
EPI_ISL_141239|2009.94|wild.ans|USA|H11N9|nan
EPI_ISL_398004|2002.397|wild.other|USA|H0N0|nan
EPI_ISL_219869|2015.718|wild.ans|USA|H14N7|nan
EPI_ISL_261432|2015.595|wild.ans|USA|H11N9|nan
EPI_ISL_261436|2014.611|wild.ans|USA|H2N6|nan
EPI_ISL_14768166|2014.162|wild.unknown|Australia|H0N0|nan
EPI_ISL_99431|1994.386|wild.other|USA|H0N0|3C.3a1
EPI_ISL_134935|2010.827|wild.ans|USA|H2N3|nan
EPI_ISL_208126|2010.619|wild.ans|USA|H12N5|nan
EPI_ISL_176155|2013.808|Dom.gal|China|H0N0|nan
EPI_ISL_309806|2011.353|Dom.gal|Netherlands|H8N4|nan
EPI_ISL_329041|2011.468|wild.other|Netherlands|H16N3|nan
EPI_ISL_119131|2004.62|wild.ans|Canada|H2N3|nan
EPI_ISL_180956|2008.978|wild.ans|USA|H11N8|nan
EPI_ISL_393434|2018.868|wild.ans|USA|H2N3|nan
EPI_ISL_131437|1999.392|wild.other|USA|H11N2|nan
EPI_ISL_328804|2014.915|swine|Chile|H0N0|6B.1
EPI_ISL_99292|2006.603|wild.ans|Canada|H0N0|nan
EPI_ISL_131715|2007.729|wild.ans|Canada|H0N0|nan
EPI_ISL_135061|2010.992|wild.ans|USA|H0N0|nan
EPI_ISL_506006|2018.389|wild.other|USA|H12N5|nan
EPI_ISL_95388|2009.849|wild.ans|USA|H11N9|nan
EPI_ISL_267222|2009.499|wild.other|Netherlands|H13N2|nan
EPI_ISL_230066|2015.603|wild.ans|USA|H0N0|nan
EPI_ISL_328298|2017.611|wild.ans|Canada|H0N0|nan
EPI_ISL_131482|2009.63|wild.ans|Canada|H0N0|nan
EPI_ISL_176446|2013.953|Dom.gal|China|H0N0|nan
EPI_ISL_261417|2015.605|wild.ans|USA|H11N9|nan
EPI_ISL_701664|2017.688|wild.ans|USA|H0N0|nan
EPI_ISL_697088|2018.781|Dom.gal|China|H0N0|nan
EPI_ISL_4071622|2020.131|Dom.ans|Bangladesh|H0N0|2.3.4.4h
EPI_ISL_267368|2015.041|wild.other|Netherlands|H11N9|nan
EPI_ISL_230065|2015.595|wild.ans|USA|H0N0|nan
EPI_ISL_696574|2018.91|Dom.gal|China|H0N0|2.3.4.4h
EPI_ISL_707545|2016.91|Dom.ans|China|H0N0|nan
EPI_ISL_137853|2010.704|wild.ans|Canada|H0N0|nan
EPI_ISL_158394|2009.866|wild.ans|Sweden|H0N0|nan
EPI_ISL_158186|2008.88|wild.ans|Sweden|H0N0|nan
EPI_ISL_220190|2011.71|wild.ans|USA|H0N0|nan
EPI_ISL_230095|2012.91|wild.ans|Guatemala|H0N0|nan
EPI_ISL_141256|1998.5|wild.ans|USA|H0N0|nan
EPI_ISL_137482|2010.575|wild.ans|USA|H0N0|nan
EPI_ISL_393962|2018.808|wild.other|China|H16N3|nan
EPI_ISL_696766|2018.178|Dom.gal|China|H0N0|2.3.4.4h
EPI_ISL_387355|2015.814|Dom.ans|VietNam|H0N0|nan
EPI_ISL_123189|2002.581|Human|USA|H0N0|nan
EPI_ISL_119996|2003.003|Human|Malaysia|H0N0|3C.2
EPI_ISL_142560|2009.74|wild.ans|USA|H0N0|nan
EPI_ISL_135128|2012.016|wild.ans|USA|H11N9|nan
EPI_ISL_65833|2005.595|wild.ans|China|H12N3|nan
EPI_ISL_141305|1998.666|wild.ans|USA|H0N0|nan
EPI_ISL_14767442|2019.742|wild.ans|USA|H0N0|nan
EPI_ISL_216099|2010.545|wild.ans|USA|H0N0|nan
EPI_ISL_134903|2010.753|wild.ans|USA|H0N0|nan
EPI_ISL_28753|2003.5|wild.ans|USA|H2N1|nan
EPI_ISL_118778|1990.258|wild.gal|USA|H2N2|nan
EPI_ISL_243389|2010.962|wild.other|Netherlands|H16N3|nan
EPI_ISL_376263|2017.86|wild.ans|USA|H12N5|nan
EPI_ISL_84626|2007.586|wild.ans|Canada|H12N5|nan
EPI_ISL_393477|2018.581|wild.ans|USA|H12N5|nan
EPI_ISL_94160|2010.567|wild.ans|USA|H0N0|6B.1
EPI_ISL_273577|2015.608|wild.ans|Canada|H0N0|nan
EPI_ISL_127941|2009.548|wild.other|Canada|H0N0|nan
EPI_ISL_308825|2017.384|wild.other|USA|H0N0|3C.2
EPI_ISL_131415|1996.366|wild.other|USA|H11N2|nan
EPI_ISL_220180|2011.71|wild.ans|USA|H0N0|nan
EPI_ISL_180019|2014.26|Dom.gal|China|H0N0|nan
EPI_ISL_279261|2016.366|wild.other|USA|H0N0|nan
EPI_ISL_216683|2014.871|wild.ans|USA|H2N3|nan
EPI_ISL_135058|2010.973|wild.ans|USA|H0N0|nan
EPI_ISL_167219|2009.696|wild.ans|Japan|H12N3|nan
EPI_ISL_94240|2008.844|wild.ans|USA|H11N9|nan
EPI_ISL_141114|2008.672|wild.ans|USA|H0N0|nan
EPI_ISL_257122|2016.077|wild.other|Chile|H2N2|nan
EPI_ISL_208094|2012.719|wild.ans|USA|H2N9|nan
EPI_ISL_291113|2006.5|Dom.ans|Japan|H11N9|nan
EPI_ISL_189703|2012.702|wild.other|Georgia|H13N6|nan
EPI_ISL_83504|2007.071|wild.ans|USA|H11N9|nan
EPI_ISL_189657|2001.564|wild.ans|Canada|H0N0|nan
EPI_ISL_189539|2012.893|wild.ans|USA|H11N9|nan
EPI_ISL_165784|2010.704|Dom.ans|Bangladesh|H11N3|nan
EPI_ISL_8904|1983.641|wild.ans|Canada|H11N3|nan
EPI_ISL_119133|2009.63|wild.ans|Canada|H2N3|nan
EPI_ISL_6514|1987.5|wild.ans|USA|H12N5|nan
EPI_ISL_6795362|2021.575|wild.ans|USA|H8N4|nan
EPI_ISL_14769060|2018.564|wild.ans|Australia|H11N9|nan
EPI_ISL_189541|2012.94|wild.ans|USA|H11N9|nan
EPI_ISL_73362|2000.904|wild.ans|Netherlands|H11N9|nan
EPI_ISL_175985|2013.964|Dom.gal|China|H0N0|nan
EPI_ISL_198166|2015.362|swine|USA|H0N0|3C.3a
EPI_ISL_99428|1994.386|wild.other|USA|H0N0|3C.3a1
EPI_ISL_179795|2014.049|Dom.ans|China|H0N0|nan
EPI_ISL_120214|2006.614|wild.ans|Ukraine|H8N4|nan
EPI_ISL_180154|2014.49|Dom.gal|China|H0N0|nan
EPI_ISL_397958|2004.374|wild.other|USA|H0N0|nan
EPI_ISL_119096|1976.5|wild.ans|Canada|H2N3|nan
EPI_ISL_141318|2000.5|wild.ans|USA|H0N0|3C.2
EPI_ISL_257139|2013.049|wild.ans|Guatemala|H0N0|nan
EPI_ISL_220232|2013.71|wild.ans|USA|H0N0|nan
EPI_ISL_87504|2006.5|wild.ans|USA|H0N0|nan
EPI_ISL_189408|2006.77|wild.ans|Sweden|H11N9|nan
EPI_ISL_119119|1984.634|wild.ans|Canada|H2N3|nan
EPI_ISL_181769|2014.011|Dom.gal|China|H0N0|nan
EPI_ISL_243493|2013.545|wild.other|Netherlands|H13N8|nan
EPI_ISL_294038|2016.874|wild.ans|USA|H2N3|nan
EPI_ISL_83508|2007.071|wild.ans|USA|H8N4|nan
EPI_ISL_243447|2013.51|wild.other|Netherlands|H13N8|nan
EPI_ISL_208453|2011.729|wild.ans|USA|H0N0|nan
EPI_ISL_288008|2007.5|Dom.ans|Japan|H11N9|nan
EPI_ISL_158263|2006.811|wild.ans|Sweden|H0N0|nan
EPI_ISL_99316|2005.384|wild.other|USA|H0N0|nan
EPI_ISL_181786|2013.121|Dom.gal|China|H0N0|nan
EPI_ISL_135013|2010.83|wild.ans|USA|H11N2|nan
EPI_ISL_393485|2018.962|wild.ans|USA|H11N9|nan
EPI_ISL_134997|2010.945|wild.ans|USA|H0N0|nan
EPI_ISL_216387|2007.658|wild.ans|USA|H12N9|nan
EPI_ISL_181053|2013.041|wild.ans|USA|H11N9|nan
EPI_ISL_158362|2008.888|wild.ans|Sweden|H0N0|nan
EPI_ISL_262484|2010.5|Dom.ans|Japan|H8N4|nan
EPI_ISL_146320|2011.5|Dom.ans|China|H11N9|nan
EPI_ISL_220215|2012.708|wild.ans|USA|H11N9|nan
EPI_ISL_77906|2006.425|wild.other|USA|H11N9|nan
EPI_ISL_376338|2017.784|wild.ans|USA|H11N3|nan
EPI_ISL_400284|2019.666|wild.ans|Asia-Russia|H12N5|nan
EPI_ISL_158290|2006.844|wild.ans|Sweden|H0N0|nan
EPI_ISL_378701|2006.805|wild.ans|China|H11N9|nan
EPI_ISL_135012|2010.91|wild.ans|USA|H11N2|nan
EPI_ISL_245526|2015.721|wild.ans|USA|H12N5|nan
EPI_ISL_134917|2010.825|wild.ans|USA|H0N0|nan
EPI_ISL_707368|2017.825|Dom.gal|China|H0N0|nan
EPI_ISL_14769829|2019.827|wild.unknown|Australia|H16N3|nan
EPI_ISL_277043|2013.978|Dom.ans|China|H11N2|nan
EPI_ISL_95422|2009.929|wild.ans|USA|H11N9|nan
EPI_ISL_141252|2010.589|wild.ans|USA|H12N5|nan
EPI_ISL_65626|2004.5|Dom.gal|USA|H2N2|nan
EPI_ISL_373028|2018.392|wild.other|USA|H12N5|nan
EPI_ISL_135066|2011.825|wild.ans|USA|H11N2|nan
EPI_ISL_130402|1967.833|Human|Uruguay|H2N2|nan
EPI_ISL_273588|2016.393|wild.other|USA|H0N5|nan
EPI_ISL_139420|2006.389|wild.ans|USA|H2N5|nan
EPI_ISL_142429|2008.423|wild.other|USA|H11N5|nan
EPI_ISL_99528|1990.351|wild.other|USA|H0N0|nan
EPI_ISL_243560|2015.493|wild.other|Netherlands|H16N3|nan
EPI_ISL_158367|2008.891|wild.ans|Sweden|H0N0|nan
EPI_ISL_279295|2016.377|wild.other|USA|H0N0|nan
EPI_ISL_131363|1991.649|wild.ans|Canada|H11N9|nan
EPI_ISL_99451|1992.645|wild.ans|Canada|H0N0|nan
EPI_ISL_327353|2017.614|wild.ans|Canada|H2N5|nan
EPI_ISL_137857|2010.704|wild.ans|Canada|H0N0|nan
EPI_ISL_162443|2011.953|wild.ans|Guatemala|H0N6|nan
EPI_ISL_189443|2008.863|wild.ans|Sweden|H0N0|nan
EPI_ISL_137942|2010.562|wild.ans|USA|H0N0|nan
EPI_ISL_97227|2010.874|wild.ans|USA|H14N6|nan
EPI_ISL_87498|2005.608|wild.ans|USA|H0N0|nan
EPI_ISL_122095|1999.5|wild.ans|Netherlands|H0N0|nan
EPI_ISL_158590|2012.044|wild.ans|USA|H11N9|nan
EPI_ISL_291123|2006.5|Dom.ans|Japan|H11N9|nan
EPI_ISL_158598|2012.046|wild.ans|USA|H14N2|nan
EPI_ISL_158285|2006.827|wild.ans|Sweden|H0N0|nan
EPI_ISL_6988|2005.5|wild.ans|USA|H11N2|nan
EPI_ISL_14768170|2015.496|wild.ans|Australia|H0N0|nan
EPI_ISL_176271|2014.14|Dom.gal|China|H0N0|nan
EPI_ISL_331295|2017.671|wild.ans|Asia-Russia|H12N5|nan
EPI_ISL_8716|1986.414|wild.other|USA|H13N2|nan
EPI_ISL_116402|2009.595|Human|HongKong|H0N0|3C.3a
EPI_ISL_220216|2012.716|wild.ans|USA|H11N6|nan
EPI_ISL_133621|2011.619|wild.ans|USA|H0N0|3C.3a1
EPI_ISL_130406|1961.833|Human|UK|H2N2|nan
EPI_ISL_142502|2009.356|wild.other|USA|H13N6|nan
EPI_ISL_134912|2011.03|wild.ans|USA|H0N0|nan
EPI_ISL_243427|2009.518|wild.other|Netherlands|H13N6|nan
EPI_ISL_180147|2014.452|Dom.gal|China|H0N0|nan
EPI_ISL_181727|2013.121|Dom.gal|China|H0N0|3C.3a1
EPI_ISL_138055|2009.381|wild.other|USA|H0N0|nan
EPI_ISL_267431|2011.978|wild.ans|Netherlands|H8N1|nan
EPI_ISL_25007|1966.5|Human|Czech|H2N2|nan
EPI_ISL_95427|2009.926|wild.ans|USA|H12N5|nan
EPI_ISL_158502|2011.934|wild.ans|USA|H11N9|nan
EPI_ISL_243572|2007.507|wild.other|Netherlands|H16N3|nan
EPI_ISL_95449|2009.852|wild.ans|USA|H0N0|nan
EPI_ISL_216384|2012.085|wild.ans|USA|H0N0|nan
EPI_ISL_281929|2013.025|swine|USA|H0N0|6B.1
EPI_ISL_158458|2011.805|wild.ans|USA|H0N0|nan
EPI_ISL_506004|2018.389|wild.other|USA|H12N5|nan
EPI_ISL_75717|2007.586|wild.ans|USA|H8N4|nan
EPI_ISL_15052970|2021.773|wild.other|China|H16N3|nan
EPI_ISL_267415|2009.534|wild.other|Netherlands|H16N3|nan
EPI_ISL_245470|2015.227|Dom.gal|USA|H2N2|nan
EPI_ISL_229211|2013.951|Dom.ans|China|H2N8|nan
EPI_ISL_14768168|2015.282|wild.unknown|Australia|H0N0|nan
EPI_ISL_372027|2018.948|Human|USA|H0N0|6B.1A.1
EPI_ISL_189438|2008.872|wild.ans|Sweden|H11N9|nan
EPI_ISL_99328|2005.378|wild.other|USA|H0N0|nan
EPI_ISL_142396|2008.404|wild.other|USA|H0N0|nan
EPI_ISL_14767432|2017.751|wild.ans|USA|H0N0|nan
EPI_ISL_132817|2009.63|wild.other|USA|H13N6|nan
EPI_ISL_208189|2011.671|wild.ans|USA|H0N0|nan
EPI_ISL_182214|1968.5|Human|Australia|H2N2|nan
EPI_ISL_94238|2008.844|wild.ans|USA|H12N5|nan
EPI_ISL_245465|2011.86|wild.ans|Guatemala|H0N0|nan
EPI_ISL_397655|2013.397|wild.other|USA|H11N2|nan
EPI_ISL_243621|2008.727|wild.ans|Netherlands|H11N9|nan
EPI_ISL_328622|2015.392|wild.other|USA|H13N3|nan
EPI_ISL_119839|2002.866|Human|Malaysia|H0N0|3C.2
EPI_ISL_118780|1991.411|Dom.gal|USA|H2N2|nan
EPI_ISL_118880|1995.033|Dom.gal|USA|H2N2|nan
EPI_ISL_329052|2014.984|wild.other|Netherlands|H11N1|nan
EPI_ISL_181954|2014.241|Dom.gal|China|H0N0|nan
EPI_ISL_142079|2001.5|wild.other|USA|H12N7|nan
EPI_ISL_158291|2006.844|wild.ans|Sweden|H0N0|nan
EPI_ISL_697516|2019.863|wild.ans|Korea|H11N2|nan
EPI_ISL_189689|2011.868|wild.other|Georgia|H13N6|nan
EPI_ISL_118571|1979.082|wild.ans|USA|H2N2|nan
EPI_ISL_707668|2017.301|Dom.ans|China|H0N0|2.3.4.4b
EPI_ISL_278062|2008.948|wild.ans|Mexico|H11N3|nan
EPI_ISL_139415|2008.38|wild.ans|USA|H11N9|nan
EPI_ISL_506176|2018.937|wild.ans|USA|H2N1|nan
EPI_ISL_110863|1982.5|Human|NewZealand|H0N0|nan
EPI_ISL_294016|2016.97|wild.ans|USA|H14N7|nan
EPI_ISL_189666|2011.373|wild.other|USA|H0N0|nan
EPI_ISL_329549|2017.392|wild.other|USA|H0N0|3C.2
EPI_ISL_707547|2017.126|Dom.ans|China|H0N0|nan
EPI_ISL_8712|1985.405|wild.other|USA|H2N9|nan
EPI_ISL_189404|2009.866|wild.ans|Sweden|H0N0|nan
EPI_ISL_141113|2008.672|wild.ans|USA|H0N0|3C.3a1
EPI_ISL_371796|2010.384|wild.other|USA|H13N6|nan
EPI_ISL_390458|2019.326|wild.other|Asia-Russia|H14N7|nan
EPI_ISL_378635|2011.584|wild.other|Ukraine|H16N3|nan
EPI_ISL_78713|2009.627|wild.other|USA|H16N3|nan
EPI_ISL_257129|2011.915|wild.ans|Guatemala|H11N3|nan
EPI_ISL_179833|2013.975|Dom.ans|China|H0N0|nan
EPI_ISL_133627|2011.63|wild.ans|USA|H0N0|nan
EPI_ISL_327567|2007.392|wild.other|USA|H12N5|nan
EPI_ISL_220187|2011.707|wild.ans|USA|H0N0|nan
EPI_ISL_328619|2015.381|wild.other|USA|H13N6|nan
EPI_ISL_254856|2015.83|wild.ans|USA|H11N9|nan
EPI_ISL_141331|2008.587|wild.ans|USA|H0N0|nan
EPI_ISL_127939|2009.627|wild.other|Canada|H13N0|nan
EPI_ISL_138158|2002.384|wild.other|USA|H0N0|nan
EPI_ISL_118658|1961.5|wild.ans|USA|H2N2|nan
EPI_ISL_332147|2017.066|Dom.ans|Indonesia|H2N2|nan
EPI_ISL_122067|2002.5|wild.ans|Sweden|H2N7|nan
EPI_ISL_22526|2000.5|wild.ans|USA|H11N9|nan
EPI_ISL_293518|2012.757|Dom.ans|Japan|H12N1|nan
EPI_ISL_141992|2010.603|wild.ans|USA|H0N0|nan
EPI_ISL_6997|2005.5|wild.ans|USA|H11N9|nan
EPI_ISL_158504|2011.934|wild.ans|USA|H8N1|nan
EPI_ISL_376325|2017.86|wild.ans|USA|H11N9|nan
EPI_ISL_294071|2016.967|wild.ans|USA|H11N9|nan
EPI_ISL_217484|2016.071|wild.ans|China|H11N9|nan
EPI_ISL_189343|2002.866|wild.ans|Sweden|H0N0|nan
EPI_ISL_189330|2004.899|wild.ans|Sweden|H8N4|nan
EPI_ISL_301613|2013.871|Dom.ans|Japan|H2N1|nan
EPI_ISL_73378|2002.866|wild.ans|Sweden|H11N8|nan
EPI_ISL_181764|2014.049|Dom.ans|China|H0N0|nan
EPI_ISL_368347|2015.099|wild.ans|China|H11N8|nan
EPI_ISL_142534|2009.419|wild.other|USA|H11N9|nan
EPI_ISL_7019|1993.5|wild.ans|USA|H11N9|nan
EPI_ISL_181729|2013.016|Dom.ans|China|H0N0|nan
EPI_ISL_158531|2011.866|wild.ans|USA|H2N3|nan
EPI_ISL_309804|2011.184|Dom.gal|Netherlands|H8N4|nan
EPI_ISL_701667|2017.822|wild.ans|USA|H0N0|nan
EPI_ISL_8907|1991.649|wild.ans|Canada|H11N2|nan
EPI_ISL_132862|1976.5|Dom.ans|Canada|H12N5|nan
EPI_ISL_94966|2009.496|Dom.ans|China|H11N2|nan
EPI_ISL_127940|2009.701|wild.ans|Canada|H13N0|nan
EPI_ISL_135014|2010.83|wild.ans|USA|H11N2|nan
EPI_ISL_139423|2007.362|wild.ans|USA|H2N2|nan
EPI_ISL_216672|2009.578|wild.ans|USA|H0N0|nan
EPI_ISL_245515|2016.432|Dom.gal|USA|H2N2|nan
EPI_ISL_6336|1988.787|wild.ans|USA|H12N5|nan
EPI_ISL_189324|2003.668|wild.ans|Sweden|H8N4|nan
EPI_ISL_328982|2016.536|wild.other|Netherlands|H0N0|nan
EPI_ISL_271719|2012.519|swine|USA|H0N0|3C.3a
EPI_ISL_506009|2018.389|wild.other|USA|H12N1|nan
EPI_ISL_19665|1965.5|Human|Germany|H2N2|nan
EPI_ISL_327538|2007.389|wild.other|USA|H12N5|nan
EPI_ISL_141208|2009.674|wild.ans|USA|H0N0|nan
EPI_ISL_258496|2014.386|wild.other|USA|H11N8|nan
EPI_ISL_502706|2016.699|wild.ans|USA|H11N1|nan
EPI_ISL_8713|1984.634|wild.ans|Canada|H2N5|nan
EPI_ISL_4419|1997.83|wild.ans|Canada|H12N5|nan
EPI_ISL_231640|2015.718|wild.other|Asia-Russia|H13N6|nan
EPI_ISL_134945|2010.912|wild.ans|USA|H11N9|nan
EPI_ISL_502344|2018.668|wild.ans|USA|H8N4|nan
EPI_ISL_7044|1987.5|wild.ans|USA|H11N9|nan
EPI_ISL_279297|2016.377|wild.other|USA|H11N9|nan
EPI_ISL_4070963|2014.225|wild.other|Australia|H0N0|nan
EPI_ISL_208076|2011.619|wild.other|USA|H0N0|nan
EPI_ISL_85125|2007.668|wild.ans|USA|H0N0|nan
EPI_ISL_243496|2010.532|wild.other|Netherlands|H13N6|nan
EPI_ISL_707667|2018.978|Dom.ans|China|H0N0|2.3.4.4h
EPI_ISL_131718|2007.729|wild.ans|Canada|H0N0|nan
EPI_ISL_230092|2015.537|wild.ans|USA|H0N0|nan
EPI_ISL_257228|2011.715|wild.ans|USA|H12N5|nan
EPI_ISL_220169|2011.69|wild.ans|USA|H0N0|nan
EPI_ISL_4073119|2019.307|Dom.gal|USA|H2N2|nan
EPI_ISL_133586|2011.625|wild.ans|USA|H0N0|nan
EPI_ISL_131446|1999.608|wild.ans|Canada|H0N0|nan
EPI_ISL_506171|2018.899|wild.ans|USA|H11N9|nan
EPI_ISL_378275|2017.91|wild.ans|USA|H8N4|nan
EPI_ISL_397680|2013.367|wild.other|USA|H11N2|nan
EPI_ISL_176295|2014.137|Dom.gal|China|H0N0|nan
EPI_ISL_134989|2010.863|wild.ans|USA|H0N0|nan
EPI_ISL_94205|2008.798|wild.ans|USA|H12N5|nan
EPI_ISL_397342|2014.795|wild.other|China|H13N6|nan
EPI_ISL_707582|2017.301|Dom.ans|China|H0N0|2.3.4.4
EPI_ISL_118850|1994.849|wild.gal|USA|H0N0|nan
EPI_ISL_142467|2008.724|wild.ans|USA|H11N2|nan
EPI_ISL_7592096|2020.653|wild.ans|Belgium|H12N5|nan
EPI_ISL_181735|2013.934|Dom.ans|China|H0N0|nan
EPI_ISL_257136|2012.91|wild.ans|Guatemala|H14N3|nan
EPI_ISL_94973|2010.082|wild.ans|Guatemala|H8N4|nan
EPI_ISL_131436|1999.392|wild.other|USA|H0N0|3C.3a1
EPI_ISL_180815|2006.784|wild.ans|USA|H12N2|nan
EPI_ISL_181847|2013.521|Dom.ans|China|H2N2|nan
EPI_ISL_373035|2018.608|wild.ans|Canada|H2N9|nan
EPI_ISL_189333|2006.43|wild.ans|Sweden|H8N4|nan
EPI_ISL_378703|2014.978|wild.unknown|China|H11N9|nan
EPI_ISL_141210|2009.682|wild.ans|USA|H0N0|nan
EPI_ISL_181779|2013.8|Dom.gal|China|H0N0|nan
EPI_ISL_137510|2009.573|wild.ans|USA|H8N4|nan
EPI_ISL_85156|2006.688|wild.other|Japan|H0N0|nan
EPI_ISL_254844|2015.934|wild.ans|USA|H11N3|nan
EPI_ISL_261431|2014.556|wild.ans|USA|H2N5|nan
EPI_ISL_148242|2011.625|wild.other|Canada|H2N5|nan
EPI_ISL_243480|2009.97|wild.ans|Netherlands|H11N9|nan
EPI_ISL_190084|2012.085|Dom.ans|USA|H11N9|nan
EPI_ISL_273383|2016.628|wild.ans|USA|H0N0|nan
EPI_ISL_14768248|2019.373|wild.ans|Australia|H2N1|nan
EPI_ISL_397615|2012.399|wild.other|USA|H12N1|nan
EPI_ISL_707583|2017.301|Dom.ans|China|H0N0|2.3.4.4b
EPI_ISL_291190|2014.959|wild.ans|Netherlands|H11N9|nan
EPI_ISL_122031|1999.5|wild.ans|Netherlands|H2N2|nan
EPI_ISL_137805|2010.611|wild.ans|Canada|H0N0|nan
EPI_ISL_118560|1980.5|wild.ans|Germany|H0N0|nan
EPI_ISL_378274|2018.027|wild.ans|USA|H12N2|nan
EPI_ISL_372032|2018.989|Human|USA|H0N0|6B.1A.1
EPI_ISL_400287|2019.682|wild.ans|Asia-Russia|H12N5|nan
EPI_ISL_131800|2007.71|wild.ans|Canada|H0N0|3C.3a1
EPI_ISL_14767401|2018.784|wild.ans|USA|H11N9|nan
EPI_ISL_181731|2013.896|Dom.ans|China|H0N0|nan
EPI_ISL_257219|2011.71|wild.ans|USA|H8N4|nan
EPI_ISL_243530|2012.544|wild.other|Netherlands|H13N6|nan
EPI_ISL_267307|2008.511|wild.other|Netherlands|H16N3|nan
EPI_ISL_189523|2012.667|wild.ans|USA|H0N0|nan
EPI_ISL_208097|2012.719|wild.ans|USA|H0N0|nan
EPI_ISL_237144|2013.5|Dom.ans|Japan|H11N9|nan
EPI_ISL_141110|2008.675|wild.ans|USA|H0N0|nan
EPI_ISL_696591|2018.822|Dom.gal|China|H0N0|2.3.4.4h
EPI_ISL_294059|2016.959|wild.ans|USA|H12N5|nan
EPI_ISL_267199|2011.811|wild.ans|Netherlands|H2N2|nan
EPI_ISL_127586|2009.627|wild.ans|Canada|H16N0|nan
EPI_ISL_501842|2019.638|wild.ans|Canada|H2N3|nan
EPI_ISL_14769607|2019.847|wild.unknown|Australia|H2N9|nan
EPI_ISL_209128|2015.663|Dom.ans|Mongolia|H2N3|nan
EPI_ISL_397915|2002.395|wild.other|USA|H0N0|nan
EPI_ISL_372083|2018.984|Human|USA|H0N0|6B.1A.6
EPI_ISL_131404|1995.384|wild.other|USA|H11N2|nan
EPI_ISL_273542|2016.391|wild.other|USA|H12N4|nan
EPI_ISL_257115|2013.025|wild.ans|Guatemala|H14N3|nan
EPI_ISL_371783|2012.38|wild.other|USA|H16N3|nan
EPI_ISL_131722|2007.674|wild.ans|Canada|H0N0|nan
EPI_ISL_216560|2009.649|wild.ans|USA|H0N0|nan
EPI_ISL_158322|2008.863|wild.ans|Sweden|H0N0|nan
EPI_ISL_293511|2004.811|Dom.ans|Japan|H12N5|nan
EPI_ISL_127945|2009.611|wild.ans|Canada|H11N0|nan
EPI_ISL_245775|2015.526|swine|USA|H0N0|6B.1
EPI_ISL_146358|2011.5|wild.ans|HongKong|H2N9|nan
EPI_ISL_118928|1995.03|Dom.gal|USA|H2N2|nan
EPI_ISL_99283|2007.638|wild.ans|Canada|H0N0|nan
EPI_ISL_14777736|2021.414|wild.other|USA|H13N6|nan
EPI_ISL_95421|2009.929|wild.ans|USA|H0N0|nan
EPI_ISL_30814|2005.5|wild.ans|Netherlands|H11N2|nan
EPI_ISL_146402|2011.5|Dom.ans|China|H11N9|nan
EPI_ISL_397735|2015.392|wild.other|USA|H0N0|nan
EPI_ISL_6985|2005.5|wild.ans|USA|H11N3|nan
EPI_ISL_328937|2016.68|wild.ans|USA|H8N4|nan
EPI_ISL_82523|2007.885|wild.ans|USA|H12N5|nan
EPI_ISL_131741|2007.649|wild.ans|Canada|H0N0|nan
EPI_ISL_181705|2013.781|Dom.gal|China|H0N0|nan
EPI_ISL_372082|2018.981|Human|USA|H0N0|6B.1A.3
EPI_ISL_146323|2012.5|Dom.ans|China|H11N9|nan
EPI_ISL_176287|2014.137|Dom.gal|China|H0N0|nan
EPI_ISL_466695|2011.436|wild.other|Bolivia|H18N11|nan
EPI_ISL_245791|2011.822|swine|USA|H0N0|3C.3a
EPI_ISL_372076|2018.975|Human|USA|H0N0|6B.1A.2
EPI_ISL_372060|2018.997|Human|USA|H0N0|3C.3a1
EPI_ISL_143937|2012.227|Dom.ans|China|H11N9|nan
EPI_ISL_179784|2013.896|Dom.ans|China|H0N0|nan
EPI_ISL_8867|1992.915|wild.ans|Canada|H8N4|nan
EPI_ISL_141108|2008.675|wild.ans|USA|H0N0|3C.3a1
EPI_ISL_216375|2010.003|wild.ans|USA|H11N9|nan
EPI_ISL_4057652|2020.407|wild.other|USA|H12N9|nan
EPI_ISL_131433|1999.392|wild.other|USA|H11N2|nan
EPI_ISL_257126|2011.86|wild.ans|Guatemala|H0N0|3C.3a1
EPI_ISL_95433|2009.792|wild.ans|USA|H0N0|nan
EPI_ISL_137630|2010.718|wild.ans|Canada|H0N0|nan
EPI_ISL_393957|2018.808|wild.other|China|H16N3|nan
EPI_ISL_133589|2011.63|wild.ans|USA|H0N0|nan
EPI_ISL_282740|2016.336|swine|Canada|H0N0|nan
EPI_ISL_189710|2011.929|wild.other|Georgia|H13N8|nan
EPI_ISL_267426|2009.885|wild.other|Netherlands|H11N9|nan
EPI_ISL_134944|2010.912|wild.ans|USA|H11N9|nan
EPI_ISL_134890|2011.611|wild.ans|USA|H0N0|Am_nonGsGD
EPI_ISL_135130|2010.808|wild.ans|USA|H11N2|nan
EPI_ISL_133909|2011.6|swine|USA|H0N0|6B.1A.5b
EPI_ISL_397674|2013.375|wild.other|USA|H11N8|nan
EPI_ISL_131454|2002.381|wild.other|USA|H11N9|nan
EPI_ISL_243750|2015.54|swine|USA|H0N0|nan
EPI_ISL_327607|2017.474|wild.other|Chile|H13N8|nan
EPI_ISL_162279|2013.723|wild.ans|USA|H2N3|nan
EPI_ISL_280221|2016.497|swine|USA|H0N0|nan
EPI_ISL_378271|2017.775|wild.ans|USA|H12N5|nan
EPI_ISL_141254|2010.597|wild.other|USA|H0N0|nan
EPI_ISL_85124|2007.677|wild.ans|USA|H0N0|3C.2
EPI_ISL_400276|2019.778|wild.ans|Asia-Russia|H12N5|nan
EPI_ISL_337414|2017.411|wild.other|Asia-Russia|H16N3|nan
EPI_ISL_397672|2013.37|wild.other|USA|H0N0|nan
EPI_ISL_131449|2000.623|wild.ans|Canada|H11N9|nan
EPI_ISL_239412|2015.208|Dom.ans|Japan|H2N9|nan
EPI_ISL_158517|2011.729|wild.ans|USA|H0N0|nan
EPI_ISL_131459|2002.384|wild.other|USA|H11N1|nan
EPI_ISL_301619|2001.762|Dom.ans|Japan|H2N2|nan
EPI_ISL_328974|2015.712|wild.other|Netherlands|H16N3|nan
EPI_ISL_389024|2018.858|wild.ans|Asia-Russia|H12N2|nan
EPI_ISL_189355|2005.893|wild.ans|Sweden|H0N0|nan
EPI_ISL_208452|2011.729|wild.ans|USA|H2N3|nan
EPI_ISL_209117|2015.66|Dom.ans|Mongolia|H0N2|nan
EPI_ISL_95408|2009.921|wild.ans|USA|H11N9|nan
EPI_ISL_3290|1967.5|Human|Georgia|H2N2|nan
EPI_ISL_14769964|2014.162|wild.unknown|Australia|H0N0|nan
EPI_ISL_707420|2018.901|Dom.ans|China|H0N0|2.3.4.4h
EPI_ISL_68943|1986.5|Dom.ans|USA|H8N4|nan
EPI_ISL_138073|1987.649|wild.ans|Canada|H0N0|nan
EPI_ISL_155055|2008.915|wild.ans|Korea|H2N3|nan
EPI_ISL_176360|2014.14|Dom.gal|China|H0N0|nan
EPI_ISL_327498|2006.386|wild.other|USA|H12N4|nan
EPI_ISL_141811|2010.5|wild.ans|USA|H8N4|nan
EPI_ISL_176369|2014.14|Dom.gal|China|H0N0|nan
EPI_ISL_381456|2015.956|wild.ans|USA|H11N3|nan
EPI_ISL_138062|1987.378|wild.other|USA|H16N3|nan
EPI_ISL_141293|2000.5|wild.ans|USA|H12N5|nan
EPI_ISL_175775|2013.811|Dom.gal|China|H0N0|nan
EPI_ISL_180143|2014.452|Dom.gal|China|H0N0|nan
EPI_ISL_14767439|2019.721|wild.ans|USA|H0N0|3C.3a1
EPI_ISL_176445|2013.953|Dom.gal|China|H0N0|nan
EPI_ISL_30795|2005.5|wild.ans|Netherlands|H8N4|nan
EPI_ISL_141325|2006.5|wild.ans|USA|H2N5|nan
EPI_ISL_142386|2008.377|wild.other|USA|H0N0|nan
EPI_ISL_119129|2000.5|wild.ans|China|H2N8|nan
EPI_ISL_243545|2015.493|wild.other|Netherlands|H16N3|nan
EPI_ISL_216709|2014.674|wild.ans|USA|H0N0|3C.3a1
EPI_ISL_6418|1986.5|wild.ans|USA|H11N2|nan
EPI_ISL_62978|2008.5|wild.other|USA|H0N0|nan
EPI_ISL_146341|2000.5|Dom.ans|China|H2N9|nan
EPI_ISL_122098|2008.5|wild.ans|Netherlands|H2N3|nan
EPI_ISL_135005|2010.792|wild.ans|USA|H2N2|nan
EPI_ISL_93257|2009.4|Human|USA|H0N0|3C.3a
EPI_ISL_134982|2010.879|wild.ans|USA|H14N6|nan
EPI_ISL_85143|2008.738|wild.ans|USA|H12N5|nan
EPI_ISL_393479|2018.912|wild.ans|USA|H11N2|nan
EPI_ISL_221004|2015.636|Human|BurkinaFaso|H1N1|6B.2
EPI_ISL_283221|2017.34|Human|BurkinaFaso|H1N1|6B.1
EPI_ISL_289562|2017.26|Human|BurkinaFaso|H1N1|nan
EPI_ISL_330381|2018.104|Human|BurkinaFaso|H1N1|6B.1
EPI_ISL_12241601|2021.718|Human|Cameroon|H1N1|6B.1A.5a.1
EPI_ISL_175259|2014.844|Human|Congo|H1N1|6B.1
EPI_ISL_175254|2014.847|Human|Congo|H1N1|6B.2
EPI_ISL_223223|2015.8|Human|Congo|H1N1|6B.1
EPI_ISL_235346|2016.402|Human|Congo|H1N1|6B.1
EPI_ISL_235344|2016.333|Human|Congo|H1N1|6B.1
EPI_ISL_282765|2017.334|Human|Congo|H1N1|6B.1
EPI_ISL_34539|2009.455|Human|Cotedivoire|H1N1|6B.1
EPI_ISL_300893|2017.827|Human|Cotedivoire|H1N1|6B.1
EPI_ISL_609918|2020.098|Human|Cotedivoire|H1N1|6B.1A.5a
EPI_ISL_120184|2003.973|wild.ans|Egypt|H1N2|nan
EPI_ISL_120216|2004.074|wild.ans|Egypt|H1N1|nan
EPI_ISL_120191|2005.033|wild.ans|Egypt|H1N1|nan
EPI_ISL_120208|2007.068|wild.ans|Egypt|H1N1|nan
EPI_ISL_62231|2009.477|Human|Egypt|H1N1|6B.1
EPI_ISL_178484|2014.756|Human|Egypt|H1N1|6B.1
EPI_ISL_178482|2014.8|Human|Egypt|H1N1|6B.1
EPI_ISL_2932714|2020.014|Human|Egypt|H1N1|6B.1A.5a
EPI_ISL_33576|2009.479|Human|Ethiopia|H1N1|6B.1
EPI_ISL_71367|2010.014|Human|Ethiopia|H1N1|6B.1
EPI_ISL_172641|2014.827|Human|Ethiopia|H1N1|6B.1
EPI_ISL_172648|2014.849|Human|Ethiopia|H1N1|6B.1
EPI_ISL_216226|2015.997|Human|Ethiopia|H1N1|6B.1
EPI_ISL_216227|2016.027|Human|Ethiopia|H1N1|6B.1
EPI_ISL_959863|2020.88|Human|Ghana|H1N1|6B.1A.5a.1
EPI_ISL_4005752|2021.507|Human|Ghana|H1N1|6B.1A.5a.1
EPI_ISL_4005757|2021.496|Human|Ghana|H1N1|6B.1A.5a.1
EPI_ISL_429244|2009.742|Human|Kenya|H1N1|6B.1
EPI_ISL_429237|2009.784|Human|Kenya|H1N1|6B.1
EPI_ISL_140404|2009.937|Human|Kenya|H1N1|6B.1
EPI_ISL_429224|2009.874|Human|Kenya|H1N1|6B.1
EPI_ISL_426351|2009.805|Human|Kenya|H1N1|6B.1
EPI_ISL_426138|2009.767|Human|Kenya|H1N1|6B.1
EPI_ISL_421694|2010.778|Human|Kenya|H1N1|6B.1
EPI_ISL_140407|2010.214|Human|Kenya|H1N1|6B.1
EPI_ISL_426490|2011.148|Human|Kenya|H1N1|6B.1
EPI_ISL_106806|2011.858|Human|Kenya|H1N1|6B.1
EPI_ISL_426493|2011.159|Human|Kenya|H1N1|6B.1
EPI_ISL_429661|2011.159|Human|Kenya|H1N1|6B.1
EPI_ISL_177717|2011.562|swine|Kenya|H1N1|6B.1
EPI_ISL_177718|2011.562|swine|Kenya|H1N1|6B.1
EPI_ISL_177716|2011.562|swine|Kenya|H1N1|6B.1
EPI_ISL_177715|2011.592|swine|Kenya|H1N1|6B.1
EPI_ISL_421523|2012.216|Human|Kenya|H1N1|6B.1
EPI_ISL_429836|2013.112|Human|Kenya|H1N1|6B.1
EPI_ISL_421533|2014.34|Human|Kenya|H1N1|6B.1
EPI_ISL_427423|2014.877|Human|Kenya|H1N1|6B.1
EPI_ISL_421527|2014.058|Human|Kenya|H1N1|6B.1
EPI_ISL_426177|2014.4|Human|Kenya|H1N1|6B.1
EPI_ISL_428979|2015.567|Human|Kenya|H1N1|6B.1
EPI_ISL_421337|2015.671|Human|Kenya|H1N1|6B.1
EPI_ISL_426175|2015.666|Human|Kenya|H1N1|6B.1
EPI_ISL_428983|2016.642|Human|Kenya|H1N1|6B.1
EPI_ISL_427463|2016.546|Human|Kenya|H1N1|6B.1
EPI_ISL_427467|2016.639|Human|Kenya|H1N1|6B.1
EPI_ISL_287686|2017.562|Human|Kenya|H1N1|6B.1
EPI_ISL_428409|2018.575|Human|Kenya|H1N1|6B.1A
EPI_ISL_428410|2018.575|Human|Kenya|H1N1|6B.1A
EPI_ISL_422480|2018.485|Human|Kenya|H1N1|6B.1A
EPI_ISL_421442|2018.214|Human|Kenya|H1N1|6B.1A
EPI_ISL_421438|2018.134|Human|Kenya|H1N1|6B.1A.1
EPI_ISL_421657|2020.123|Human|Kenya|H1N1|6B.1
EPI_ISL_80166|2009.871|Human|Madagascar|H1N1|6B.1
EPI_ISL_218135|2015.688|Human|Madagascar|H1N1|6B.1
EPI_ISL_205486|2015.745|Human|Madagascar|H1N1|6B.2
EPI_ISL_237809|2016.746|Human|Madagascar|H1N1|6B.1
EPI_ISL_230473|2016.279|Human|Madagascar|H1N1|6B.1
EPI_ISL_230467|2016.243|Human|Madagascar|H1N1|6B.2
EPI_ISL_413630|2019.981|Human|Madagascar|H1N1|6B.1
EPI_ISL_413631|2019.962|Human|Madagascar|H1N1|6B.1A.5a
EPI_ISL_413624|2019.967|Human|Madagascar|H1N1|6B.1A.5a
EPI_ISL_411901|2019.978|Human|Madagascar|H1N1|6B.1A.5a.1
EPI_ISL_413626|2019.981|Human|Madagascar|H1N1|6B.1A.5a.1
EPI_ISL_413629|2019.984|Human|Madagascar|H1N1|nan
EPI_ISL_425372|2020.038|Human|Madagascar|H1N1|6B.1A.5a
EPI_ISL_428249|2020.044|Human|Madagascar|H1N1|6B.1A.5a.1
EPI_ISL_424991|2020.033|Human|Madagascar|H1N1|6B.1A.5a.1
EPI_ISL_207930|2015.145|Human|Mali|H1N1|6B.1
EPI_ISL_206565|2015.721|Human|Mali|H1N1|6B.2
EPI_ISL_232668|2016.169|Human|Mali|H1N1|6B.1
EPI_ISL_230532|2016.15|Human|Mali|H1N1|6B.1
EPI_ISL_230534|2016.169|Human|Mali|H1N1|6B.2
EPI_ISL_281620|2017.315|Human|Mali|H1N1|6B.1
EPI_ISL_236218|2016.314|Human|Mozambique|H1N1|6B.1
EPI_ISL_287706|2017.677|Human|Mozambique|H1N1|6B.1
EPI_ISL_527254|2020.243|Human|Mozambique|H1N1|6B.1A.5a.1
EPI_ISL_299838|2017.811|Human|Niger|H1N1|6B.1
EPI_ISL_80179|2009.879|Human|Nigeria|H1N1|6B.1
EPI_ISL_203293|2015.781|Human|Nigeria|H1N1|6B.1
EPI_ISL_129245|2009.644|Human|Reunion|H1N1|6B.1
EPI_ISL_232589|2016.279|Human|Rwanda|H1N1|6B.1
EPI_ISL_87569|2010.068|Human|Senegal|H1N1|6B.1
EPI_ISL_12241620|2021.762|Human|Senegal|H1N1|6B.1A.5a.1
EPI_ISL_35021|2009.499|Human|Seychelles|H1N1|6B.1
EPI_ISL_123176|1997.581|Human|SouthAfrica|H1N1|nan
EPI_ISL_133658|2011.707|wild.other|SouthAfrica|H1N2|nan
EPI_ISL_175880|2013.427|Human|SouthAfrica|H1N1|6B.1
EPI_ISL_171814|2014.26|Human|SouthAfrica|H1N1|6B.1
EPI_ISL_205286|2015.54|Human|SouthAfrica|H1N1|6B.1
EPI_ISL_205296|2015.625|Human|SouthAfrica|H1N1|6B.1
EPI_ISL_205297|2015.504|Human|SouthAfrica|H1N1|6B.1
EPI_ISL_233062|2016.497|Human|SouthAfrica|H1N1|6B.1
EPI_ISL_232688|2016.224|Human|SouthAfrica|H1N1|6B.2
EPI_ISL_508547|2020.098|Human|SouthAfrica|H1N1|6B.1A.5a.1
EPI_ISL_510028|2020.109|Human|SouthAfrica|H1N1|6B.1A.5a.2
EPI_ISL_9713664|2021.858|Human|SouthAfrica|H1N1|6B.1
EPI_ISL_9713688|2021.819|Human|SouthAfrica|H1N1|6B.1A.5a.1
EPI_ISL_7861818|2021.742|Human|SouthAfrica|H1N1|6B.1A.5a.1
EPI_ISL_7868610|2021.784|Human|SouthAfrica|H1N1|6B.1A.5a.1
EPI_ISL_7867417|2021.726|Human|SouthAfrica|H1N1|6B.1A.5a.1
EPI_ISL_7758110|2021.699|Human|SouthAfrica|H1N1|6B.1A.5a.1
EPI_ISL_7757578|2021.71|Human|SouthAfrica|H1N1|6B.1A.5a.1
EPI_ISL_7758814|2021.718|Human|SouthAfrica|H1N1|6B.1A.5a.1
EPI_ISL_9713668|2021.819|Human|SouthAfrica|H1N1|6B.1A.5a.1
EPI_ISL_9402282|2021.775|Human|SouthAfrica|H1N1|6B.1A.5a.2a.1
EPI_ISL_14115625|2022.014|Human|SouthAfrica|H1N1|6B.1A.5a.1
EPI_ISL_14115618|2022.126|Human|SouthAfrica|H1N1|6B.1A.5a.1
EPI_ISL_14115603|2022.359|Human|SouthAfrica|H1N1|6B.1A.5a.1
EPI_ISL_14115613|2022.247|Human|SouthAfrica|H1N1|6B.1A.5a.1
EPI_ISL_14115619|2022.334|Human|SouthAfrica|H1N1|6B.1A.5a.2a.1
EPI_ISL_14115608|2022.296|Human|SouthAfrica|H1N1|6B.1A.5a.2a.1
EPI_ISL_35022|2009.496|Human|Tanzania|H1N1|6B.1
EPI_ISL_214171|2015.822|Human|Tanzania|H1N1|6B.1
EPI_ISL_232606|2016.227|Human|Tanzania|H1N1|6B.1
EPI_ISL_268456|2017.318|Human|Tanzania|H1N1|6B.1
EPI_ISL_298524|2017.896|Human|Tanzania|H1N1|6B.1
EPI_ISL_319830|2018.312|Human|Tanzania|H1N1|6B.1
EPI_ISL_167591|2013.414|swine|Togo|H1N1|6B.1
EPI_ISL_292627|2017.83|Human|Togo|H1N1|6B.1
EPI_ISL_3315859|2021.038|Human|Togo|H1N1|6B.1A.5a.1
EPI_ISL_162013|2009.759|Human|Uganda|H1N1|6B.1
EPI_ISL_162011|2009.838|Human|Uganda|H1N1|6B.1
EPI_ISL_162004|2009.707|Human|Uganda|H1N1|6B.1A.6
EPI_ISL_161999|2010.86|Human|Uganda|H1N1|6B.1
EPI_ISL_381597|2011.825|Human|Uganda|H1N1|6B.1
EPI_ISL_381589|2013.233|Human|Uganda|H1N1|6B.1
EPI_ISL_381585|2013.299|Human|Uganda|H1N1|6B.1
EPI_ISL_176803|2014.512|Human|Uganda|H1N1|6B.1
EPI_ISL_227473|2016.112|Human|Uganda|H1N1|6B.1
EPI_ISL_220967|2015.86|Human|Zambia|H1N1|6B.1
EPI_ISL_220959|2015.523|Human|Zambia|H1N1|6B.1
EPI_ISL_4081220|2018.666|swine|Zambia|H1N1|6B.1A
EPI_ISL_4081225|2018.666|swine|Zambia|H1N1|6B.1A
EPI_ISL_4081222|2018.666|swine|Zambia|H1N1|6B.1A
EPI_ISL_4081223|2018.666|swine|Zambia|H1N1|6B.1A
EPI_ISL_6915|1977.5|Human|China|H1N1|nan
EPI_ISL_148291|1991.5|swine|China|H1N1|6B.1
EPI_ISL_148292|1992.5|swine|China|H1N1|6B.1
EPI_ISL_123174|1995.581|Human|China|H1N1|nan
EPI_ISL_22625|1995.5|Human|China|H1N1|nan
EPI_ISL_123175|1996.582|Human|China|H1N1|nan
EPI_ISL_6244|1996.5|Human|China|H1N1|nan
EPI_ISL_5686|1996.5|Human|China|H1N1|nan
EPI_ISL_5690|1996.5|Human|China|H1N1|nan
EPI_ISL_5689|1996.5|Human|China|H1N1|nan
EPI_ISL_5687|1996.5|Human|China|H1N1|nan
EPI_ISL_6409|1996.5|Human|China|H1N1|nan
EPI_ISL_5688|1996.5|Human|China|H1N1|nan
EPI_ISL_6243|1996.5|Human|China|H1N1|nan
EPI_ISL_6410|1996.5|Human|China|H1N1|nan
EPI_ISL_6220|1996.5|Human|China|H1N1|nan
EPI_ISL_123177|1997.581|Human|China|H1N1|nan
EPI_ISL_123154|1999.581|Human|China|H1N1|nan
EPI_ISL_123183|2000.582|Human|China|H1N1|6B.1A.6
EPI_ISL_146357|2001.5|wild.ans|China|H1N9|nan
EPI_ISL_123190|2002.581|Human|China|H1N1|6B.1A.6
EPI_ISL_67905|2002.5|swine|China|H1N1|6B.1
EPI_ISL_76963|2006.833|swine|China|H1N1|nan
EPI_ISL_33887|2007.5|swine|China|H1N1|nan
EPI_ISL_25229|2007.225|swine|China|H1N2|6B.1
EPI_ISL_98887|2007.748|wild.ans|China|H1N1|nan
EPI_ISL_75778|2008.667|swine|China|H1N1|6B.1
EPI_ISL_84428|2008.863|swine|China|H1N1|6B.1
EPI_ISL_81514|2008.5|swine|China|H1N1|nan
EPI_ISL_156214|2009.833|Dom.other|China|H1N1|6B.1
EPI_ISL_102191|2009.833|Human|China|H1N1|6B.1
EPI_ISL_61272|2009.46|Human|China|H1N1|6B.1
EPI_ISL_73580|2009.501|Human|China|H1N1|6B.1
EPI_ISL_73551|2009.411|Human|China|H1N1|6B.1
EPI_ISL_74643|2009.893|Human|China|H1N1|6B.1
EPI_ISL_62479|2009.792|Human|China|H1N1|6B.1
EPI_ISL_62416|2009.441|Human|China|H1N1|6B.1
EPI_ISL_73577|2009.529|Human|China|H1N1|6B.1
EPI_ISL_108537|2009.995|Human|China|H1N1|6B.1
EPI_ISL_30823|2009.389|Human|China|H1N1|6B.1
EPI_ISL_30517|2009.389|Human|China|H1N1|6B.1
EPI_ISL_73544|2009.411|Human|China|H1N1|6B.1
EPI_ISL_31134|2009.403|Human|China|H1N1|6B.1
EPI_ISL_73553|2009.403|Human|China|H1N1|6B.1
EPI_ISL_30898|2009.411|Human|China|H1N1|6B.1
EPI_ISL_30884|2009.411|Human|China|H1N1|6B.1
EPI_ISL_73559|2009.458|Human|China|H1N1|6B.1
EPI_ISL_62194|2009.4|Human|China|H1N1|6B.1
EPI_ISL_30621|2009.389|Human|China|H1N1|6B.1
EPI_ISL_30883|2009.392|Human|China|H1N1|6B.1
EPI_ISL_164831|2009.995|Human|China|H1N1|6B.1
EPI_ISL_77405|2009.712|Human|China|H1N1|6B.1
EPI_ISL_77388|2009.674|Human|China|H1N1|6B.1
EPI_ISL_164832|2009.995|Human|China|H1N1|6B.1
EPI_ISL_77387|2009.674|Human|China|H1N1|6B.1
EPI_ISL_77412|2009.668|Human|China|H1N1|6B.1
EPI_ISL_73584|2009.6|Human|China|H1N1|6B.1
EPI_ISL_73550|2009.419|Human|China|H1N1|6B.1
EPI_ISL_73548|2009.438|Human|China|H1N1|6B.1
EPI_ISL_61399|2009.005|Human|China|H1N1|6B.1A.6
EPI_ISL_61867|2009.537|Human|China|H1N1|6B.1A.6
EPI_ISL_73583|2009.532|Human|China|H1N1|nan
EPI_ISL_96947|2009.997|swine|China|H1N1|6B.1
EPI_ISL_75782|2009.668|swine|China|H1N1|6B.1
EPI_ISL_91637|2009.079|swine|China|H1N1|nan
EPI_ISL_98911|2010.197|Dom.ans|China|H1N3|nan
EPI_ISL_98912|2010.197|Dom.ans|China|H1N3|nan
EPI_ISL_334469|2010.088|Human|China|H1N1|6B.1
EPI_ISL_75086|2010.047|Human|China|H1N1|6B.1
EPI_ISL_75881|2010.274|Human|China|H1N1|6B.1
EPI_ISL_75880|2010.252|Human|China|H1N1|6B.1
EPI_ISL_75876|2010.074|Human|China|H1N1|6B.1
EPI_ISL_75879|2010.181|Human|China|H1N1|6B.1
EPI_ISL_334470|2010.088|Human|China|H1N1|6B.1
EPI_ISL_75085|2010.071|Human|China|H1N1|6B.1
EPI_ISL_381548|2010.258|Human|China|H1N1|6B.1
EPI_ISL_75873|2010.071|Human|China|H1N1|6B.1
EPI_ISL_164847|2010.995|Human|China|H1N1|6B.1
EPI_ISL_164848|2010.995|Human|China|H1N1|6B.1
EPI_ISL_164858|2010.995|Human|China|H1N1|6B.1
EPI_ISL_76648|2010.038|Human|China|H1N1|6B.1
EPI_ISL_76647|2010.181|Human|China|H1N1|6B.1
EPI_ISL_108539|2010.011|Human|China|H1N1|6B.1
EPI_ISL_75865|2010.066|Human|China|H1N1|6B.1
EPI_ISL_75882|2010.142|Human|China|H1N1|6B.1
EPI_ISL_83677|2010.104|Human|China|H1N1|6B.1A.6
EPI_ISL_83674|2010.016|Human|China|H1N1|6B.1A.6
EPI_ISL_83675|2010.112|Human|China|H1N1|nan
EPI_ISL_83676|2010.112|Human|China|H1N1|nan
EPI_ISL_104327|2010.162|swine|China|H1N1|6B.1
EPI_ISL_132839|2010.748|swine|China|H1N1|6B.1
EPI_ISL_96963|2010.077|swine|China|H1N1|6B.1
EPI_ISL_104329|2010.5|swine|China|H1N1|nan
EPI_ISL_109824|2010.915|swine|China|H1N1|nan
EPI_ISL_109818|2010.915|swine|China|H1N1|nan
EPI_ISL_109819|2010.915|swine|China|H1N1|nan
EPI_ISL_109815|2010.833|swine|China|H1N1|nan
EPI_ISL_109822|2010.915|swine|China|H1N1|nan
EPI_ISL_132836|2010.5|swine|China|H1N1|nan
EPI_ISL_109820|2010.915|swine|China|H1N1|nan
EPI_ISL_75321|2010.038|swine|China|H1N1|nan
EPI_ISL_96972|2010.403|swine|China|H1N1|nan
EPI_ISL_96955|2010.345|swine|China|H1N1|nan
EPI_ISL_96978|2010.156|swine|China|H1N2|6B.1
EPI_ISL_96981|2010.649|swine|China|H1N2|6B.1
EPI_ISL_168484|2010.989|swine|China|H1N2|nan
EPI_ISL_139116|2010.915|swine|China|H1N2|nan
EPI_ISL_103107|2010.915|swine|China|H1N2|nan
EPI_ISL_142936|2011.129|Dom.ans|China|H1N2|nan
EPI_ISL_142938|2011.181|Dom.ans|China|H1N2|nan
EPI_ISL_96133|2011.5|Dom.ans|China|H1N2|nan
EPI_ISL_96134|2011.414|Dom.ans|China|H1N2|nan
EPI_ISL_208812|2011.085|Dom.ans|China|H1N2|nan
EPI_ISL_98401|2011.414|Dom.ans|China|H1N3|nan
EPI_ISL_98404|2011.414|Dom.ans|China|H1N3|nan
EPI_ISL_98403|2011.414|Dom.ans|China|H1N3|nan
EPI_ISL_98402|2011.414|Dom.ans|China|H1N3|nan
EPI_ISL_96136|2011.414|Dom.ans|China|H1N3|nan
EPI_ISL_96135|2011.414|Dom.ans|China|H1N3|nan
EPI_ISL_98400|2011.414|Dom.ans|China|H1N3|nan
EPI_ISL_94582|2011.197|Human|China|H1N1|6B.1
EPI_ISL_94654|2011.359|Human|China|H1N1|6B.1
EPI_ISL_94563|2011.123|Human|China|H1N1|6B.1
EPI_ISL_94566|2011.123|Human|China|H1N1|6B.1
EPI_ISL_94552|2011.11|Human|China|H1N1|6B.1
EPI_ISL_108540|2011.019|Human|China|H1N1|6B.1
EPI_ISL_94551|2011.096|Human|China|H1N1|6B.1
EPI_ISL_94652|2011.266|Human|China|H1N1|6B.1
EPI_ISL_94562|2011.11|Human|China|H1N1|6B.1
EPI_ISL_94578|2011.093|Human|China|H1N1|6B.1
EPI_ISL_164855|2011.995|Human|China|H1N1|6B.1
EPI_ISL_164853|2011.995|Human|China|H1N1|6B.1
EPI_ISL_164859|2011.995|Human|China|H1N1|6B.1
EPI_ISL_164850|2011.995|Human|China|H1N1|6B.1
EPI_ISL_164851|2011.995|Human|China|H1N1|6B.1
EPI_ISL_164852|2011.995|Human|China|H1N1|6B.1
EPI_ISL_164856|2011.995|Human|China|H1N1|6B.1
EPI_ISL_164849|2011.995|Human|China|H1N1|6B.1
EPI_ISL_164857|2011.995|Human|China|H1N1|6B.1
EPI_ISL_164854|2011.995|Human|China|H1N1|6B.1
EPI_ISL_94564|2011.088|Human|China|H1N1|6B.1
EPI_ISL_94568|2011.118|Human|China|H1N1|6B.1
EPI_ISL_148286|2011.008|Human|China|H1N1|nan
EPI_ISL_93974|2011.025|Human|China|H1N1|nan
EPI_ISL_85649|2011.008|Human|China|H1N1|nan
EPI_ISL_164860|2011.995|Human|China|H1N1|nan
EPI_ISL_131144|2011.151|swine|China|H1N1|6B.1
EPI_ISL_93623|2011.5|swine|China|H1N1|6B.1
EPI_ISL_91852|2011.096|swine|China|H1N1|nan
EPI_ISL_109832|2011.5|swine|China|H1N1|nan
EPI_ISL_482232|2011.915|swine|China|H1N1|nan
EPI_ISL_482247|2011.5|swine|China|H1N1|nan
EPI_ISL_482243|2011.748|swine|China|H1N1|nan
EPI_ISL_248321|2011.871|swine|China|H1N1|nan
EPI_ISL_129863|2011.981|swine|China|H1N1|nan
EPI_ISL_169569|2011.852|swine|China|H1N1|nan
EPI_ISL_482256|2011.5|swine|China|H1N1|nan
EPI_ISL_482251|2011.5|swine|China|H1N1|nan
EPI_ISL_109827|2011.5|swine|China|H1N1|nan
EPI_ISL_482223|2011.085|swine|China|H1N1|nan
EPI_ISL_248336|2011.871|swine|China|H1N1|nan
EPI_ISL_208810|2012.085|Dom.ans|China|H1N2|nan
EPI_ISL_208809|2012.085|Dom.ans|China|H1N2|nan
EPI_ISL_208811|2012.085|Dom.ans|China|H1N2|nan
EPI_ISL_208808|2012.085|Dom.ans|China|H1N2|nan
EPI_ISL_334474|2012.883|Human|China|H1N1|6B.1
EPI_ISL_334472|2012.883|Human|China|H1N1|6B.1
EPI_ISL_334473|2012.883|Human|China|H1N1|6B.1
EPI_ISL_334471|2012.883|Human|China|H1N1|6B.1
EPI_ISL_138290|2012.945|Human|China|H1N1|nan
EPI_ISL_248331|2012.904|swine|China|H1N1|nan
EPI_ISL_482225|2012.164|swine|China|H1N1|nan
EPI_ISL_482268|2012.164|swine|China|H1N1|nan
EPI_ISL_169578|2012.866|swine|China|H1N1|nan
EPI_ISL_482246|2012.085|swine|China|H1N1|nan
EPI_ISL_482227|2012.249|swine|China|H1N1|nan
EPI_ISL_169567|2012.366|swine|China|H1N1|nan
EPI_ISL_129864|2012.153|swine|China|H1N1|nan
EPI_ISL_482244|2012.085|swine|China|H1N1|nan
EPI_ISL_169583|2012.863|swine|China|H1N1|nan
EPI_ISL_482269|2012.164|swine|China|H1N1|nan
EPI_ISL_222082|2012.79|swine|China|H1N1|nan
EPI_ISL_166533|2012.085|swine|China|H1N1|nan
EPI_ISL_205060|2012.801|swine|China|H1N2|nan
EPI_ISL_171205|2012.872|swine|China|H1N2|nan
EPI_ISL_151927|2012.025|wild.ans|China|H1N2|nan
EPI_ISL_278127|2013.789|Dom.ans|China|H1N2|nan
EPI_ISL_278125|2013.789|Dom.ans|China|H1N2|nan
EPI_ISL_278126|2013.789|Dom.ans|China|H1N2|nan
EPI_ISL_278124|2013.789|Dom.ans|China|H1N2|nan
EPI_ISL_278136|2013.512|Dom.ans|China|H1N3|nan
EPI_ISL_278135|2013.512|Dom.ans|China|H1N3|nan
EPI_ISL_278141|2013.54|Dom.ans|China|H1N3|nan
EPI_ISL_278138|2013.54|Dom.ans|China|H1N3|nan
EPI_ISL_278142|2013.54|Dom.ans|China|H1N3|nan
EPI_ISL_278137|2013.54|Dom.ans|China|H1N3|nan
EPI_ISL_278140|2013.54|Dom.ans|China|H1N3|nan
EPI_ISL_278139|2013.54|Dom.ans|China|H1N3|nan
EPI_ISL_278143|2013.54|Dom.ans|China|H1N3|nan
EPI_ISL_278144|2013.567|Dom.ans|China|H1N3|nan
EPI_ISL_278145|2013.567|Dom.ans|China|H1N3|nan
EPI_ISL_170455|2013.263|Dom.ans|China|H1N4|nan
EPI_ISL_163608|2013.263|Dom.ans|China|H1N4|nan
EPI_ISL_170453|2013.263|Dom.ans|China|H1N4|nan
EPI_ISL_170454|2013.263|Dom.ans|China|H1N4|nan
EPI_ISL_334449|2013.921|Human|China|H1N1|6B.1
EPI_ISL_334450|2013.921|Human|China|H1N1|6B.1
EPI_ISL_141598|2013.137|Human|China|H1N1|6B.1
EPI_ISL_153533|2013.986|Human|China|H1N1|nan
EPI_ISL_282076|2013.915|swine|China|H1N1|6B.1
EPI_ISL_169557|2013.038|swine|China|H1N1|nan
EPI_ISL_169559|2013.036|swine|China|H1N1|nan
EPI_ISL_12957482|2013.753|swine|China|H1N1|nan
EPI_ISL_482239|2013.833|swine|China|H1N1|nan
EPI_ISL_482265|2013.085|swine|China|H1N1|nan
EPI_ISL_482281|2013.162|swine|China|H1N1|nan
EPI_ISL_169570|2013.036|swine|China|H1N1|nan
EPI_ISL_157893|2013.044|swine|China|H1N1|nan
EPI_ISL_482263|2013.085|swine|China|H1N1|nan
EPI_ISL_169573|2013.038|swine|China|H1N1|nan
EPI_ISL_282075|2013.329|swine|China|H1N1|nan
EPI_ISL_169561|2013.038|swine|China|H1N1|nan
EPI_ISL_482250|2013.162|swine|China|H1N1|nan
EPI_ISL_387114|2013.885|swine|China|H1N1|nan
EPI_ISL_156387|2013.849|swine|China|H1N1|nan
EPI_ISL_249793|2013.54|swine|China|H1N1|nan
EPI_ISL_282062|2013.666|swine|China|H1N1|nan
EPI_ISL_4081620|2013.5|swine|China|H1N1|nan
EPI_ISL_4081618|2013.5|swine|China|H1N1|nan
EPI_ISL_12957472|2013.868|swine|China|H1N1|nan
EPI_ISL_176792|2013.038|swine|China|H1N1|nan
EPI_ISL_12941178|2013.808|swine|China|H1N1|nan
EPI_ISL_157896|2013.175|swine|China|H1N1|nan
EPI_ISL_12957976|2013.827|swine|China|H1N1|nan
EPI_ISL_176794|2013.038|swine|China|H1N1|nan
EPI_ISL_4081617|2013.247|swine|China|H1N1|nan
EPI_ISL_4081615|2013.162|swine|China|H1N1|nan
EPI_ISL_4081613|2013.162|swine|China|H1N1|nan
EPI_ISL_4081614|2013.247|swine|China|H1N1|nan
EPI_ISL_290104|2013.874|wild.other|China|H1N2|nan
EPI_ISL_278134|2014.885|Dom.ans|China|H1N2|nan
EPI_ISL_278131|2014.885|Dom.ans|China|H1N2|nan
EPI_ISL_278129|2014.885|Dom.ans|China|H1N2|nan
EPI_ISL_278128|2014.885|Dom.ans|China|H1N2|nan
EPI_ISL_278133|2014.885|Dom.ans|China|H1N2|nan
EPI_ISL_278132|2014.885|Dom.ans|China|H1N2|nan
EPI_ISL_278130|2014.885|Dom.ans|China|H1N2|nan
EPI_ISL_278146|2014.189|Dom.gal|China|H1N3|nan
EPI_ISL_278151|2014.885|Dom.other|China|H1N2|nan
EPI_ISL_334438|2014.247|Human|China|H1N1|6B.1
EPI_ISL_334441|2014.126|Human|China|H1N1|6B.1
EPI_ISL_334437|2014.247|Human|China|H1N1|6B.1
EPI_ISL_334436|2014.173|Human|China|H1N1|6B.1
EPI_ISL_334442|2014.126|Human|China|H1N1|6B.1
EPI_ISL_334435|2014.173|Human|China|H1N1|6B.2
EPI_ISL_4031201|2014.162|Human|China|H1N1|6B.2
EPI_ISL_4031199|2014.164|Human|China|H1N1|6B.2
EPI_ISL_4031202|2014.162|Human|China|H1N1|6B.2
EPI_ISL_4031200|2014.164|Human|China|H1N1|6B.2
EPI_ISL_505433|2014.937|swine|China|H1N1|nan
EPI_ISL_505436|2014.923|swine|China|H1N1|nan
EPI_ISL_12958025|2014.929|swine|China|H1N1|nan
EPI_ISL_167155|2014.008|swine|China|H1N1|nan
EPI_ISL_249799|2014.984|swine|China|H1N1|nan
EPI_ISL_282078|2014.748|swine|China|H1N1|nan
EPI_ISL_225534|2014.94|swine|China|H1N1|nan
EPI_ISL_282079|2014.833|swine|China|H1N1|nan
EPI_ISL_12941102|2014.956|swine|China|H1N1|nan
EPI_ISL_12958234|2014.918|swine|China|H1N1|nan
EPI_ISL_505445|2014.885|swine|China|H1N1|nan
EPI_ISL_12958409|2014.918|swine|China|H1N1|nan
EPI_ISL_12958037|2014.918|swine|China|H1N1|nan
EPI_ISL_12957773|2014.975|swine|China|H1N1|nan
EPI_ISL_218331|2014.852|swine|China|H1N1|nan
EPI_ISL_12941313|2014.822|swine|China|H1N1|nan
EPI_ISL_12958384|2014.918|swine|China|H1N1|nan
EPI_ISL_12957780|2014.975|swine|China|H1N1|nan
EPI_ISL_12958396|2014.923|swine|China|H1N1|nan
EPI_ISL_12957496|2014.918|swine|China|H1N1|nan
EPI_ISL_12958024|2014.929|swine|China|H1N1|nan
EPI_ISL_217172|2014.085|swine|China|H1N2|nan
EPI_ISL_212391|2014.918|wild.ans|China|H1N1|nan
EPI_ISL_266409|2014.973|wild.ans|China|H1N1|nan
EPI_ISL_266407|2014.978|wild.ans|China|H1N1|nan
EPI_ISL_212381|2014.918|wild.ans|China|H1N1|nan
EPI_ISL_212379|2014.918|wild.ans|China|H1N1|nan
EPI_ISL_266414|2014.981|wild.ans|China|H1N1|nan
EPI_ISL_266415|2014.973|wild.ans|China|H1N1|nan
EPI_ISL_266413|2014.973|wild.ans|China|H1N1|nan
EPI_ISL_266408|2014.973|wild.ans|China|H1N2|nan
EPI_ISL_266410|2014.986|wild.ans|China|H1N2|nan
EPI_ISL_212383|2014.918|wild.ans|China|H1N2|nan
EPI_ISL_205135|2014.915|wild.unknown|China|H1N1|nan
EPI_ISL_205136|2014.915|wild.unknown|China|H1N1|nan
EPI_ISL_199316|2015.096|Dom.ans|China|H1N1|nan
EPI_ISL_278147|2015.504|Dom.gal|China|H1N3|nan
EPI_ISL_278148|2015.504|Dom.gal|China|H1N3|nan
EPI_ISL_278150|2015.353|Dom.gal|China|H1N9|nan
EPI_ISL_278149|2015.353|Dom.gal|China|H1N9|nan
EPI_ISL_334445|2015.989|Human|China|H1N1|6B.1
EPI_ISL_334446|2015.989|Human|China|H1N1|6B.1
EPI_ISL_334466|2015.937|Human|China|H1N1|6B.2
EPI_ISL_334460|2015.94|Human|China|H1N1|6B.2
EPI_ISL_334452|2015.907|Human|China|H1N1|6B.2
EPI_ISL_235023|2015.929|Human|China|H1N1|6B.2
EPI_ISL_334448|2015.951|Human|China|H1N1|6B.2
EPI_ISL_236219|2015.929|Human|China|H1N1|6B.2
EPI_ISL_334456|2015.926|Human|China|H1N1|6B.2
EPI_ISL_334458|2015.937|Human|China|H1N1|6B.2
EPI_ISL_334461|2015.929|Human|China|H1N1|6B.2
EPI_ISL_334443|2015.989|Human|China|H1N1|6B.2
EPI_ISL_334462|2015.929|Human|China|H1N1|6B.2
EPI_ISL_334453|2015.921|Human|China|H1N1|6B.2
EPI_ISL_334454|2015.921|Human|China|H1N1|6B.2
EPI_ISL_206573|2015.499|Human|China|H1N1|nan
EPI_ISL_505434|2015.882|swine|China|H1N1|nan
EPI_ISL_256370|2015.438|swine|China|H1N1|nan
EPI_ISL_12958179|2015.877|swine|China|H1N1|nan
EPI_ISL_505447|2015.041|swine|China|H1N1|nan
EPI_ISL_249844|2015.962|swine|China|H1N1|nan
EPI_ISL_505440|2015.052|swine|China|H1N1|nan
EPI_ISL_249812|2015.814|swine|China|H1N1|nan
EPI_ISL_266595|2015.23|swine|China|H1N1|nan
EPI_ISL_256373|2015.934|swine|China|H1N1|nan
EPI_ISL_505439|2015.052|swine|China|H1N1|nan
EPI_ISL_256368|2015.247|swine|China|H1N1|nan
EPI_ISL_12958405|2015.841|swine|China|H1N1|nan
EPI_ISL_12957772|2015.836|swine|China|H1N1|nan
EPI_ISL_12958036|2015.847|swine|China|H1N1|nan
EPI_ISL_12958196|2015.836|swine|China|H1N1|nan
EPI_ISL_12941289|2015.852|swine|China|H1N1|nan
EPI_ISL_482289|2015.915|swine|China|H1N1|nan
EPI_ISL_12958212|2015.836|swine|China|H1N1|nan
EPI_ISL_282061|2015.414|swine|China|H1N1|nan
EPI_ISL_12940938|2015.838|swine|China|H1N1|nan
EPI_ISL_505437|2015.962|swine|China|H1N2|nan
EPI_ISL_302712|2015.096|wild.ans|China|H1N1|nan
EPI_ISL_302762|2015.096|wild.ans|China|H1N1|nan
EPI_ISL_212415|2015.096|wild.ans|China|H1N1|nan
EPI_ISL_302723|2015.096|wild.ans|China|H1N1|nan
EPI_ISL_302713|2015.096|wild.ans|China|H1N1|nan
EPI_ISL_302808|2015.184|wild.ans|China|H1N1|nan
EPI_ISL_302718|2015.096|wild.ans|China|H1N1|nan
EPI_ISL_302730|2015.096|wild.ans|China|H1N1|nan
EPI_ISL_212412|2015.022|wild.ans|China|H1N1|nan
EPI_ISL_302802|2015.184|wild.ans|China|H1N1|nan
EPI_ISL_302761|2015.096|wild.ans|China|H1N1|nan
EPI_ISL_302721|2015.096|wild.ans|China|H1N1|nan
EPI_ISL_302726|2015.096|wild.ans|China|H1N1|nan
EPI_ISL_294954|2015.096|wild.ans|China|H1N1|nan
EPI_ISL_302763|2015.096|wild.ans|China|H1N1|nan
EPI_ISL_217481|2015.992|wild.ans|China|H1N1|nan
EPI_ISL_302809|2015.184|wild.ans|China|H1N1|nan
EPI_ISL_212418|2015.096|wild.ans|China|H1N8|nan
EPI_ISL_302709|2015.096|wild.other|China|H1N1|nan
EPI_ISL_302722|2015.096|wild.other|China|H1N1|nan
EPI_ISL_256099|2016.128|Dom.gal|China|H1N2|nan
EPI_ISL_277886|2016.951|Human|China|H1N1|6B.1
EPI_ISL_255312|2016.929|Human|China|H1N1|6B.1
EPI_ISL_334467|2016.951|Human|China|H1N1|6B.1
EPI_ISL_334468|2016.951|Human|China|H1N1|6B.1
EPI_ISL_235546|2016.276|Human|China|H1N1|6B.1
EPI_ISL_234633|2016.276|Human|China|H1N1|6B.1
EPI_ISL_282778|2016.951|Human|China|H1N1|6B.1
EPI_ISL_257811|2016.929|Human|China|H1N1|6B.1
EPI_ISL_4031205|2016.527|Human|China|H1N1|6B.1
EPI_ISL_255317|2016.893|Human|China|H1N1|6B.1
EPI_ISL_256318|2016.071|Human|China|H1N1|6B.2
EPI_ISL_4031208|2016.339|Human|China|H1N1|6B.2
EPI_ISL_4031207|2016.437|Human|China|H1N1|6B.2
EPI_ISL_4031204|2016.432|Human|China|H1N1|6B.2
EPI_ISL_256317|2016.071|Human|China|H1N1|6B.2
EPI_ISL_4031206|2016.434|Human|China|H1N1|6B.2
EPI_ISL_239998|2016.803|Human|China|H1N1|nan
EPI_ISL_505435|2016.896|swine|China|H1N1|nan
EPI_ISL_12940961|2016.918|swine|China|H1N1|nan
EPI_ISL_282052|2016.175|swine|China|H1N1|nan
EPI_ISL_293278|2016.415|swine|China|H1N1|nan
EPI_ISL_482242|2016.915|swine|China|H1N1|nan
EPI_ISL_12957207|2016.872|swine|China|H1N1|nan
EPI_ISL_12957487|2016.872|swine|China|H1N1|nan
EPI_ISL_12958226|2016.913|swine|China|H1N1|nan
EPI_ISL_12957507|2016.842|swine|China|H1N1|nan
EPI_ISL_12958414|2016.885|swine|China|H1N1|nan
EPI_ISL_505444|2016.923|swine|China|H1N1|nan
EPI_ISL_12958449|2016.885|swine|China|H1N1|nan
EPI_ISL_12958230|2016.913|swine|China|H1N1|nan
EPI_ISL_482260|2016.833|swine|China|H1N1|nan
EPI_ISL_12941032|2016.918|swine|China|H1N1|nan
EPI_ISL_12941025|2016.918|swine|China|H1N1|nan
EPI_ISL_293276|2016.26|swine|China|H1N1|nan
EPI_ISL_12941297|2016.872|swine|China|H1N1|nan
EPI_ISL_12957492|2016.872|swine|China|H1N1|nan
EPI_ISL_12958225|2016.822|swine|China|H1N1|nan
EPI_ISL_12958227|2016.913|swine|China|H1N1|nan
EPI_ISL_293279|2016.836|swine|China|H1N1|nan
EPI_ISL_12957495|2016.948|swine|China|H1N1|nan
EPI_ISL_12958402|2016.926|swine|China|H1N1|nan
EPI_ISL_293277|2016.295|swine|China|H1N1|nan
EPI_ISL_12958464|2016.836|swine|China|H1N1|nan
EPI_ISL_12958408|2016.885|swine|China|H1N1|nan
EPI_ISL_12958029|2016.836|swine|China|H1N1|nan
EPI_ISL_12958410|2016.885|swine|China|H1N1|nan
EPI_ISL_505443|2016.902|swine|China|H1N2|nan
EPI_ISL_302821|2016.153|wild.ans|China|H1N1|nan
EPI_ISL_217876|2016.153|wild.ans|China|H1N1|nan
EPI_ISL_302816|2016.153|wild.ans|China|H1N1|nan
EPI_ISL_217878|2016.153|wild.ans|China|H1N1|nan
EPI_ISL_302810|2016.153|wild.ans|China|H1N1|nan
EPI_ISL_302813|2016.153|wild.ans|China|H1N1|nan
EPI_ISL_6816031|2017.581|Dom.gal|China|H1N3|nan
EPI_ISL_4031222|2017.408|Human|China|H1N1|6B.1
EPI_ISL_4031226|2017.348|Human|China|H1N1|6B.1
EPI_ISL_4031225|2017.348|Human|China|H1N1|6B.1
EPI_ISL_4031219|2017.403|Human|China|H1N1|6B.1
EPI_ISL_4031215|2017.362|Human|China|H1N1|6B.1
EPI_ISL_4031211|2017.332|Human|China|H1N1|6B.1
EPI_ISL_4031221|2017.405|Human|China|H1N1|6B.1
EPI_ISL_4031224|2017.348|Human|China|H1N1|6B.1
EPI_ISL_4031220|2017.737|Human|China|H1N1|6B.1
EPI_ISL_4031210|2017.622|Human|China|H1N1|6B.1
EPI_ISL_1653923|2017.868|Human|China|H1N1|6B.1
EPI_ISL_314046|2017.929|Human|China|H1N1|6B.1A
EPI_ISL_1652687|2017.797|Human|China|H1N1|6B.2
EPI_ISL_1652689|2017.529|Human|China|H1N1|6B.2
EPI_ISL_1652535|2017.436|Human|China|H1N1|6B.2
EPI_ISL_1652690|2017.641|Human|China|H1N1|6B.2
EPI_ISL_12958033|2017.866|swine|China|H1N1|nan
EPI_ISL_482241|2017.085|swine|China|H1N1|nan
EPI_ISL_293284|2017.49|swine|China|H1N1|nan
EPI_ISL_12958185|2017.808|swine|China|H1N1|nan
EPI_ISL_12958182|2017.877|swine|China|H1N1|nan
EPI_ISL_12958208|2017.863|swine|China|H1N1|nan
EPI_ISL_12941001|2017.836|swine|China|H1N1|nan
EPI_ISL_12958201|2017.808|swine|China|H1N1|nan
EPI_ISL_12957502|2017.816|swine|China|H1N1|nan
EPI_ISL_12958237|2017.871|swine|China|H1N1|nan
EPI_ISL_389787|2017.247|swine|China|H1N1|nan
EPI_ISL_12958400|2017.882|swine|China|H1N1|nan
EPI_ISL_12957485|2017.836|swine|China|H1N1|nan
EPI_ISL_482283|2017.915|swine|China|H1N1|nan
EPI_ISL_12958034|2017.866|swine|China|H1N1|nan
EPI_ISL_12958399|2017.882|swine|China|H1N1|nan
EPI_ISL_293281|2017.252|swine|China|H1N1|nan
EPI_ISL_12958043|2017.863|swine|China|H1N1|nan
EPI_ISL_12941217|2017.836|swine|China|H1N1|nan
EPI_ISL_293283|2017.342|swine|China|H1N1|nan
EPI_ISL_12958040|2017.863|swine|China|H1N1|nan
EPI_ISL_12940921|2017.841|swine|China|H1N1|nan
EPI_ISL_389785|2017.247|swine|China|H1N1|nan
EPI_ISL_293280|2017.225|swine|China|H1N1|nan
EPI_ISL_12958465|2017.877|swine|China|H1N1|nan
EPI_ISL_10398539|2017.89|swine|China|H1N1|nan
EPI_ISL_12958242|2017.882|swine|China|H1N1|nan
EPI_ISL_482284|2017.915|swine|China|H1N1|nan
EPI_ISL_4031238|2018.548|Human|China|H1N1|6B.1
EPI_ISL_365604|2018.038|Human|China|H1N1|6B.1
EPI_ISL_365626|2018.082|Human|China|H1N1|6B.1A
EPI_ISL_4031236|2018.553|Human|China|H1N1|6B.1A
EPI_ISL_4031237|2018.553|Human|China|H1N1|6B.1A
EPI_ISL_365636|2018.104|Human|China|H1N1|6B.1A
EPI_ISL_365620|2018.068|Human|China|H1N1|6B.1A
EPI_ISL_365613|2018.038|Human|China|H1N1|6B.1A
EPI_ISL_4031231|2018.005|Human|China|H1N1|6B.1A
EPI_ISL_365610|2018.033|Human|China|H1N1|6B.1A
EPI_ISL_4031233|2018.195|Human|China|H1N1|6B.1A.1
EPI_ISL_4031241|2018.504|Human|China|H1N1|6B.1A.1
EPI_ISL_4031243|2018.005|Human|China|H1N1|6B.1A.1
EPI_ISL_4031235|2018.551|Human|China|H1N1|6B.1A.1
EPI_ISL_4031232|2018.005|Human|China|H1N1|6B.1A.1
EPI_ISL_4031240|2018.553|Human|China|H1N1|6B.1A.1
EPI_ISL_4031242|2018.405|Human|China|H1N1|6B.1A.1
EPI_ISL_4031234|2018.551|Human|China|H1N1|6B.1A.1
EPI_ISL_4031244|2018.463|Human|China|H1N1|6B.1A.1
EPI_ISL_365609|2018.041|Human|China|H1N1|6B.1A.1
EPI_ISL_4031230|2018.005|Human|China|H1N1|6B.1A.1
EPI_ISL_697551|2018.132|swine|China|H1N1|nan
EPI_ISL_12957206|2018.921|swine|China|H1N1|nan
EPI_ISL_12958458|2018.896|swine|China|H1N1|nan
EPI_ISL_12958210|2018.882|swine|China|H1N1|nan
EPI_ISL_12958206|2018.882|swine|China|H1N1|nan
EPI_ISL_12958218|2018.882|swine|China|H1N1|nan
EPI_ISL_12957974|2018.852|swine|China|H1N1|nan
EPI_ISL_12958444|2018.967|swine|China|H1N1|nan
EPI_ISL_12958466|2018.847|swine|China|H1N1|nan
EPI_ISL_12958221|2018.882|swine|China|H1N1|nan
EPI_ISL_482222|2018.162|swine|China|H1N1|nan
EPI_ISL_12941305|2018.921|swine|China|H1N1|nan
EPI_ISL_482252|2018.085|swine|China|H1N1|nan
EPI_ISL_12957768|2018.885|swine|China|H1N1|nan
EPI_ISL_12957473|2018.921|swine|China|H1N1|nan
EPI_ISL_14777890|2018.162|swine|China|H1N1|nan
EPI_ISL_12939617|2018.852|swine|China|H1N1|nan
EPI_ISL_12958240|2018.86|swine|China|H1N1|nan
EPI_ISL_370660|2018.748|swine|China|H1N1|nan
EPI_ISL_482259|2018.162|swine|China|H1N1|nan
EPI_ISL_12939610|2018.852|swine|China|H1N1|nan
EPI_ISL_502192|2018.888|wild.other|China|H1N1|nan
EPI_ISL_402274|2019.86|Human|China|H1N1|6B.1
EPI_ISL_365642|2019.036|Human|China|H1N1|6B.1A
EPI_ISL_365645|2019.036|Human|China|H1N1|6B.1A
EPI_ISL_365646|2019.036|Human|China|H1N1|6B.1A.2
EPI_ISL_503555|2019.216|Human|China|H1N1|6B.1A.5a
EPI_ISL_503550|2019.121|Human|China|H1N1|6B.1A.5a
EPI_ISL_365643|2019.036|Human|China|H1N1|6B.1A.5a
EPI_ISL_365658|2019.038|Human|China|H1N1|6B.1A.5a
EPI_ISL_365653|2019.038|Human|China|H1N1|6B.1A.5a
EPI_ISL_365656|2019.038|Human|China|H1N1|6B.1A.5a
EPI_ISL_365666|2019.038|Human|China|H1N1|6B.1A.5a
EPI_ISL_365641|2019.036|Human|China|H1N1|6B.1A.5a
EPI_ISL_365667|2019.038|Human|China|H1N1|6B.1A.5a
EPI_ISL_365660|2019.038|Human|China|H1N1|6B.1A.6
EPI_ISL_402382|2019.655|Human|China|H1N1|6B.2
EPI_ISL_12958028|2019.836|swine|China|H1N1|nan
EPI_ISL_12957973|2019.888|swine|China|H1N1|nan
EPI_ISL_12958213|2019.836|swine|China|H1N1|nan
EPI_ISL_12958455|2019.871|swine|China|H1N1|nan
EPI_ISL_12958198|2019.863|swine|China|H1N1|nan
EPI_ISL_12941133|2019.923|swine|China|H1N1|nan
EPI_ISL_12958435|2019.868|swine|China|H1N1|nan
EPI_ISL_12958431|2019.868|swine|China|H1N1|nan
EPI_ISL_12941321|2019.123|swine|China|H1N1|nan
EPI_ISL_12958187|2019.863|swine|China|H1N1|nan
EPI_ISL_697519|2019.219|swine|China|H1N1|nan
EPI_ISL_12958438|2019.868|swine|China|H1N1|nan
EPI_ISL_12958385|2019.874|swine|China|H1N1|nan
EPI_ISL_12958173|2019.874|swine|China|H1N1|nan
EPI_ISL_12941140|2019.923|swine|China|H1N1|nan
EPI_ISL_12958041|2019.874|swine|China|H1N1|nan
EPI_ISL_12957484|2019.836|swine|China|H1N1|nan
EPI_ISL_12958044|2019.874|swine|China|H1N1|nan
EPI_ISL_12958411|2019.868|swine|China|H1N1|nan
EPI_ISL_12958038|2019.874|swine|China|H1N1|nan
EPI_ISL_14174411|2019.351|wild.other|China|H1N1|nan
EPI_ISL_485562|2020.016|Human|China|H1N1|6B.1
EPI_ISL_485488|2020.033|Human|China|H1N1|6B.1
EPI_ISL_644638|2020.098|Human|China|H1N1|6B.1A.5a.2
EPI_ISL_14768121|2020.303|swine|China|H1N1|nan
EPI_ISL_14768124|2020.443|swine|China|H1N1|nan
EPI_ISL_14768125|2020.462|swine|China|H1N1|nan
EPI_ISL_14768139|2020.694|swine|China|H1N1|nan
EPI_ISL_14768119|2020.23|swine|China|H1N1|nan
EPI_ISL_14870988|2020.844|swine|China|H1N1|nan
EPI_ISL_14768130|2020.705|swine|China|H1N1|nan
EPI_ISL_14768122|2020.038|swine|China|H1N1|nan
EPI_ISL_14768129|2020.609|swine|China|H1N1|nan
EPI_ISL_14768131|2020.705|swine|China|H1N1|nan
EPI_ISL_14768137|2020.951|swine|China|H1N1|nan
EPI_ISL_14768128|2020.604|swine|China|H1N1|nan
EPI_ISL_14768123|2020.355|swine|China|H1N1|nan
EPI_ISL_14768136|2020.951|swine|China|H1N1|nan
EPI_ISL_14768132|2020.768|swine|China|H1N1|nan
EPI_ISL_14768133|2020.587|swine|China|H1N1|nan
EPI_ISL_14768117|2020.049|swine|China|H1N1|nan
EPI_ISL_14870987|2020.844|swine|China|H1N1|nan
EPI_ISL_5135|1977.5|Human|HongKong|H1N1|nan
EPI_ISL_88275|1977.323|swine|HongKong|H1N1|6B.1
EPI_ISL_88244|1977.277|swine|HongKong|H1N1|6B.1
EPI_ISL_88251|1977.293|swine|HongKong|H1N1|6B.1
EPI_ISL_88271|1977.312|swine|HongKong|H1N1|6B.1
EPI_ISL_88263|1977.312|swine|HongKong|H1N1|6B.1
EPI_ISL_88252|1977.293|swine|HongKong|H1N1|6B.1
EPI_ISL_88234|1977.5|swine|HongKong|H1N1|6B.1
EPI_ISL_88261|1977.293|swine|HongKong|H1N1|6B.1
EPI_ISL_88265|1977.312|swine|HongKong|H1N1|6B.1
EPI_ISL_88235|1977.5|swine|HongKong|H1N1|6B.1
EPI_ISL_88254|1977.293|swine|HongKong|H1N1|nan
EPI_ISL_88257|1977.293|swine|HongKong|H1N1|nan
EPI_ISL_88278|1978.5|swine|HongKong|H1N1|6B.1
EPI_ISL_88282|1978.052|swine|HongKong|H1N1|6B.1
EPI_ISL_88286|1979.989|swine|HongKong|H1N1|6B.1
EPI_ISL_88284|1979.989|swine|HongKong|H1N1|6B.1
EPI_ISL_88293|1979.989|swine|HongKong|H1N1|6B.1
EPI_ISL_88285|1979.989|swine|HongKong|H1N1|nan
EPI_ISL_88298|1993.605|swine|HongKong|H1N1|6B.1
EPI_ISL_88308|1993.91|swine|HongKong|H1N1|6B.1
EPI_ISL_88946|1994.312|swine|HongKong|H1N1|6B.1
EPI_ISL_88944|1994.312|swine|HongKong|H1N1|6B.1
EPI_ISL_88313|1994.099|swine|HongKong|H1N1|6B.1
EPI_ISL_88950|1999.97|swine|HongKong|H1N1|nan
EPI_ISL_88316|2000.32|swine|HongKong|H1N1|6B.1
EPI_ISL_88321|2000.705|swine|HongKong|H1N1|nan
EPI_ISL_88317|2000.525|swine|HongKong|H1N1|nan
EPI_ISL_88318|2000.571|swine|HongKong|H1N1|nan
EPI_ISL_88329|2001.31|swine|HongKong|H1N1|6B.1
EPI_ISL_88337|2001.989|swine|HongKong|H1N1|6B.1
EPI_ISL_88335|2001.912|swine|HongKong|H1N1|6B.1
EPI_ISL_29763|2001.268|swine|HongKong|H1N1|nan
EPI_ISL_88327|2001.233|swine|HongKong|H1N1|nan
EPI_ISL_29765|2001.795|swine|HongKong|H1N1|nan
EPI_ISL_88331|2001.452|swine|HongKong|H1N1|nan
EPI_ISL_88334|2001.712|swine|HongKong|H1N1|nan
EPI_ISL_88324|2001.044|swine|HongKong|H1N1|nan
EPI_ISL_88328|2001.233|swine|HongKong|H1N1|nan
EPI_ISL_29766|2001.967|swine|HongKong|H1N1|nan
EPI_ISL_88332|2001.578|swine|HongKong|H1N1|nan
EPI_ISL_29762|2001.159|swine|HongKong|H1N1|nan
EPI_ISL_88333|2001.66|swine|HongKong|H1N1|nan
EPI_ISL_29764|2001.268|swine|HongKong|H1N2|nan
EPI_ISL_88339|2002.134|swine|HongKong|H1N1|6B.1
EPI_ISL_88345|2002.937|swine|HongKong|H1N1|6B.1
EPI_ISL_88344|2002.907|swine|HongKong|H1N1|nan
EPI_ISL_88341|2002.447|swine|HongKong|H1N1|nan
EPI_ISL_88340|2002.392|swine|HongKong|H1N1|nan
EPI_ISL_88343|2002.688|swine|HongKong|H1N2|nan
EPI_ISL_88342|2002.614|swine|HongKong|H1N2|nan
EPI_ISL_88338|2002.055|swine|HongKong|H1N2|nan
EPI_ISL_29767|2002.518|swine|HongKong|H1N2|nan
EPI_ISL_88346|2003.099|swine|HongKong|H1N1|nan
EPI_ISL_88347|2003.351|swine|HongKong|H1N1|nan
EPI_ISL_88351|2003.74|swine|HongKong|H1N2|nan
EPI_ISL_29769|2003.31|swine|HongKong|H1N2|nan
EPI_ISL_88349|2003.521|swine|HongKong|H1N2|nan
EPI_ISL_29768|2003.06|swine|HongKong|H1N2|nan
EPI_ISL_88353|2003.858|swine|HongKong|H1N2|nan
EPI_ISL_123193|2004.582|Human|HongKong|H1N1|nan
EPI_ISL_88359|2004.287|swine|HongKong|H1N1|nan
EPI_ISL_88361|2004.721|swine|HongKong|H1N1|nan
EPI_ISL_88363|2004.954|swine|HongKong|H1N1|nan
EPI_ISL_88362|2004.784|swine|HongKong|H1N2|nan
EPI_ISL_88356|2004.145|swine|HongKong|H1N2|nan
EPI_ISL_29772|2004.784|swine|HongKong|H1N2|nan
EPI_ISL_88360|2004.612|swine|HongKong|H1N2|nan
EPI_ISL_88355|2004.014|swine|HongKong|H1N2|nan
EPI_ISL_88366|2005.074|swine|HongKong|H1N1|nan
EPI_ISL_88370|2005.929|swine|HongKong|H1N1|nan
EPI_ISL_88365|2005.074|swine|HongKong|H1N1|nan
EPI_ISL_29773|2005.86|swine|HongKong|H1N2|nan
EPI_ISL_88375|2006.312|swine|HongKong|H1N1|nan
EPI_ISL_88377|2006.915|swine|HongKong|H1N1|nan
EPI_ISL_88378|2006.951|swine|HongKong|H1N1|nan
EPI_ISL_88373|2006.236|swine|HongKong|H1N1|nan
EPI_ISL_88376|2006.734|swine|HongKong|H1N1|nan
EPI_ISL_88371|2006.025|swine|HongKong|H1N2|nan
EPI_ISL_29770|2006.581|swine|HongKong|H1N2|nan
EPI_ISL_29771|2007.962|swine|HongKong|H1N1|nan
EPI_ISL_88380|2007.099|swine|HongKong|H1N1|nan
EPI_ISL_88382|2007.31|swine|HongKong|H1N1|nan
EPI_ISL_88381|2007.233|swine|HongKong|H1N1|nan
EPI_ISL_88379|2007.022|swine|HongKong|H1N1|nan
EPI_ISL_88388|2008.962|swine|HongKong|H1N1|nan
EPI_ISL_88386|2008.809|swine|HongKong|H1N1|nan
EPI_ISL_88383|2008.025|swine|HongKong|H1N1|nan
EPI_ISL_88384|2008.369|swine|HongKong|H1N1|nan
EPI_ISL_88387|2008.847|swine|HongKong|H1N1|nan
EPI_ISL_110641|2009.6|Human|HongKong|H1N1|6B.1
EPI_ISL_121297|2009.54|Human|HongKong|H1N1|6B.1
EPI_ISL_121289|2009.529|Human|HongKong|H1N1|6B.1
EPI_ISL_121278|2009.499|Human|HongKong|H1N1|6B.1
EPI_ISL_121277|2009.493|Human|HongKong|H1N1|6B.1
EPI_ISL_121304|2009.578|Human|HongKong|H1N1|6B.1
EPI_ISL_110615|2009.6|Human|HongKong|H1N1|6B.1
EPI_ISL_110476|2009.573|Human|HongKong|H1N1|6B.1
EPI_ISL_110579|2009.592|Human|HongKong|H1N1|6B.1
EPI_ISL_110242|2009.515|Human|HongKong|H1N1|6B.1
EPI_ISL_78801|2009.652|Human|HongKong|H1N1|6B.1
EPI_ISL_69710|2009.808|Human|HongKong|H1N1|6B.1A.6
EPI_ISL_74288|2009.805|swine|HongKong|H1N1|6B.1
EPI_ISL_74296|2009.921|swine|HongKong|H1N1|6B.1
EPI_ISL_74382|2009.959|swine|HongKong|H1N1|nan
EPI_ISL_74381|2009.959|swine|HongKong|H1N1|nan
EPI_ISL_88392|2009.096|swine|HongKong|H1N1|nan
EPI_ISL_74378|2009.844|swine|HongKong|H1N1|nan
EPI_ISL_88397|2009.134|swine|HongKong|H1N1|nan
EPI_ISL_88389|2009.019|swine|HongKong|H1N1|nan
EPI_ISL_88391|2009.019|swine|HongKong|H1N1|nan
EPI_ISL_88403|2009.211|swine|HongKong|H1N1|nan
EPI_ISL_88401|2009.211|swine|HongKong|H1N1|nan
EPI_ISL_88395|2009.134|swine|HongKong|H1N1|nan
EPI_ISL_74374|2009.614|swine|HongKong|H1N1|nan
EPI_ISL_74379|2009.844|swine|HongKong|H1N1|nan
EPI_ISL_74372|2009.556|swine|HongKong|H1N2|nan
EPI_ISL_29775|2009.145|swine|HongKong|H1N2|nan
EPI_ISL_88402|2009.211|swine|HongKong|H1N2|nan
EPI_ISL_74287|2010.016|swine|HongKong|H1N1|6B.1
EPI_ISL_96980|2010.584|swine|HongKong|H1N2|nan
EPI_ISL_150295|2013.715|Human|HongKong|H1N1|6B.1
EPI_ISL_172653|2014.808|Human|HongKong|H1N1|6B.1
EPI_ISL_172651|2014.8|Human|HongKong|H1N1|6B.1
EPI_ISL_172654|2014.781|Human|HongKong|H1N1|6B.1
EPI_ISL_202772|2015.759|Human|HongKong|H1N1|6B.1
EPI_ISL_193599|2015.43|Human|HongKong|H1N1|6B.1
EPI_ISL_202570|2015.767|Human|HongKong|H1N1|6B.1
EPI_ISL_193306|2015.43|Human|HongKong|H1N1|6B.1
EPI_ISL_206505|2015.767|Human|HongKong|H1N1|6B.1
EPI_ISL_203605|2015.767|Human|HongKong|H1N1|6B.1
EPI_ISL_203604|2015.759|Human|HongKong|H1N1|6B.1
EPI_ISL_193302|2015.444|Human|HongKong|H1N1|6B.1
EPI_ISL_193597|2015.444|Human|HongKong|H1N1|6B.1
EPI_ISL_248175|2016.587|Human|HongKong|H1N1|6B.1
EPI_ISL_234638|2016.604|Human|HongKong|H1N1|6B.1
EPI_ISL_234636|2016.587|Human|HongKong|H1N1|6B.1
EPI_ISL_218179|2016.008|Human|HongKong|H1N1|6B.1
EPI_ISL_234635|2016.579|Human|HongKong|H1N1|6B.1
EPI_ISL_232154|2016.374|Human|HongKong|H1N1|6B.1
EPI_ISL_232170|2016.366|Human|HongKong|H1N1|6B.1
EPI_ISL_227401|2016.011|Human|HongKong|H1N1|6B.1
EPI_ISL_232169|2016.366|Human|HongKong|H1N1|6B.1
EPI_ISL_234637|2016.601|Human|HongKong|H1N1|6B.1
EPI_ISL_218178|2016.011|Human|HongKong|H1N1|6B.2
EPI_ISL_248223|2017.022|Human|HongKong|H1N1|6B.1
EPI_ISL_281598|2017.542|Human|HongKong|H1N1|6B.1
EPI_ISL_275657|2017.537|Human|HongKong|H1N1|6B.1
EPI_ISL_275656|2017.532|Human|HongKong|H1N1|6B.1
EPI_ISL_275659|2017.548|Human|HongKong|H1N1|6B.1
EPI_ISL_248224|2017.022|Human|HongKong|H1N1|6B.1
EPI_ISL_248222|2017.003|Human|HongKong|H1N1|6B.1
EPI_ISL_256090|2017.022|Human|HongKong|H1N1|6B.1
EPI_ISL_286077|2017.778|Human|HongKong|H1N1|6B.1A
EPI_ISL_365271|2018.874|Dom.other|HongKong|H1N1|6B.1A
EPI_ISL_319762|2018.447|Human|HongKong|H1N1|6B.1A.2
EPI_ISL_959868|2020.197|Human|HongKong|H1N1|6B.1A.5a
EPI_ISL_959867|2020.183|Human|HongKong|H1N1|6B.1A.5a.1
EPI_ISL_959871|2020.197|Human|HongKong|H1N1|6B.1A.5a.2
EPI_ISL_14223957|2020.915|swine|HongKong|H1N2|nan
EPI_ISL_10251|1986.5|Human|Taiwan|H1N1|nan
EPI_ISL_10111|1996.5|Human|Taiwan|H1N1|nan
EPI_ISL_1928|1997.5|Human|Taiwan|H1N1|nan
EPI_ISL_30215|1999.997|Human|Taiwan|H1N1|nan
EPI_ISL_87723|2002.5|Human|Taiwan|H1N1|6B.1A.6
EPI_ISL_30207|2002.074|Human|Taiwan|H1N1|6B.1A.6
EPI_ISL_30216|2002.005|Human|Taiwan|H1N1|nan
EPI_ISL_30217|2002.011|Human|Taiwan|H1N1|nan
EPI_ISL_93595|2005.033|Human|Taiwan|H1N1|6B.1A.6
EPI_ISL_93576|2005.989|Human|Taiwan|H1N1|nan
EPI_ISL_93594|2005.055|Human|Taiwan|H1N1|nan
EPI_ISL_93591|2006.033|Human|Taiwan|H1N1|nan
EPI_ISL_93592|2006.008|Human|Taiwan|H1N1|nan
EPI_ISL_93600|2006.493|Human|Taiwan|H1N1|nan
EPI_ISL_93579|2006.121|Human|Taiwan|H1N1|nan
EPI_ISL_93597|2006.504|Human|Taiwan|H1N1|nan
EPI_ISL_93580|2006.392|Human|Taiwan|H1N1|nan
EPI_ISL_93582|2007.868|Human|Taiwan|H1N1|6B.1A.6
EPI_ISL_30205|2007.658|Human|Taiwan|H1N1|6B.1A.6
EPI_ISL_93581|2007.211|Human|Taiwan|H1N1|nan
EPI_ISL_93583|2008.79|Human|Taiwan|H1N1|6B.1A.6
EPI_ISL_93585|2008.896|Human|Taiwan|H1N1|6B.1A.6
EPI_ISL_30212|2008.055|Human|Taiwan|H1N1|6B.1A.6
EPI_ISL_93598|2008.861|Human|Taiwan|H1N1|6B.1A.6
EPI_ISL_93577|2008.934|Human|Taiwan|H1N1|6B.1A.6
EPI_ISL_30209|2008.005|Human|Taiwan|H1N1|6B.1A.6
EPI_ISL_93586|2008.333|Human|Taiwan|H1N1|6B.1A.6
EPI_ISL_93588|2008.825|Human|Taiwan|H1N1|6B.1A.6
EPI_ISL_93578|2008.943|Human|Taiwan|H1N1|6B.1A.6
EPI_ISL_93589|2008.915|Human|Taiwan|H1N1|6B.1A.6
EPI_ISL_93587|2008.82|Human|Taiwan|H1N1|6B.1A.6
EPI_ISL_93599|2008.781|Human|Taiwan|H1N1|6B.1A.6
EPI_ISL_93584|2008.716|Human|Taiwan|H1N1|nan
EPI_ISL_93593|2008.762|Human|Taiwan|H1N1|nan
EPI_ISL_101897|2009.992|Human|Taiwan|H1N1|6B.1
EPI_ISL_65721|2009.712|Human|Taiwan|H1N1|6B.1
EPI_ISL_502149|2009.441|Human|Taiwan|H1N1|6B.1
EPI_ISL_61844|2009.521|Human|Taiwan|H1N1|6B.1
EPI_ISL_101888|2009.69|Human|Taiwan|H1N1|6B.1
EPI_ISL_101895|2009.923|Human|Taiwan|H1N1|6B.1
EPI_ISL_33945|2009.408|Human|Taiwan|H1N1|6B.1
EPI_ISL_101896|2009.962|Human|Taiwan|H1N1|6B.1
EPI_ISL_101891|2009.74|Human|Taiwan|H1N1|6B.1
EPI_ISL_33942|2009.386|Human|Taiwan|H1N1|6B.1
EPI_ISL_78831|2009.803|Human|Taiwan|H1N1|6B.1
EPI_ISL_65723|2009.712|Human|Taiwan|H1N1|6B.1
EPI_ISL_78803|2009.666|Human|Taiwan|H1N1|6B.1
EPI_ISL_65720|2009.712|Human|Taiwan|H1N1|6B.1
EPI_ISL_93590|2009.033|Human|Taiwan|H1N1|6B.1A.6
EPI_ISL_86225|2009.923|swine|Taiwan|H1N1|6B.1
EPI_ISL_502159|2010.797|Human|Taiwan|H1N1|6B.1
EPI_ISL_502162|2010.836|Human|Taiwan|H1N1|6B.1
EPI_ISL_101898|2010.34|Human|Taiwan|H1N1|6B.1
EPI_ISL_123411|2010.833|Human|Taiwan|H1N1|6B.1
EPI_ISL_502168|2010.934|Human|Taiwan|H1N1|6B.1
EPI_ISL_123377|2010.5|Human|Taiwan|H1N1|6B.1
EPI_ISL_101901|2010.967|Human|Taiwan|H1N1|6B.1
EPI_ISL_101899|2010.608|Human|Taiwan|H1N1|6B.1
EPI_ISL_101900|2010.679|Human|Taiwan|H1N1|6B.1
EPI_ISL_82211|2010.666|swine|Taiwan|H1N1|6B.1
EPI_ISL_502087|2011.055|Human|Taiwan|H1N1|6B.1
EPI_ISL_101906|2011.044|Human|Taiwan|H1N1|6B.1
EPI_ISL_123425|2011.5|Human|Taiwan|H1N1|6B.1
EPI_ISL_101910|2011.071|Human|Taiwan|H1N1|6B.1
EPI_ISL_139377|2011.085|Human|Taiwan|H1N1|6B.1
EPI_ISL_101912|2011.09|Human|Taiwan|H1N1|6B.1
EPI_ISL_139379|2011.145|Human|Taiwan|H1N1|6B.1
EPI_ISL_101908|2011.049|Human|Taiwan|H1N1|6B.1
EPI_ISL_101904|2011.044|Human|Taiwan|H1N1|6B.1
EPI_ISL_139380|2011.142|Human|Taiwan|H1N1|6B.1
EPI_ISL_502081|2012.014|Human|Taiwan|H1N1|6B.1
EPI_ISL_502120|2012.167|Human|Taiwan|H1N1|6B.1
EPI_ISL_502118|2012.161|Human|Taiwan|H1N1|6B.1
EPI_ISL_502102|2012.09|Human|Taiwan|H1N1|6B.1
EPI_ISL_502154|2012.546|Human|Taiwan|H1N1|6B.1
EPI_ISL_502163|2013.962|Human|Taiwan|H1N1|6B.1
EPI_ISL_502160|2013.929|Human|Taiwan|H1N1|6B.1
EPI_ISL_502161|2013.942|Human|Taiwan|H1N1|6B.1
EPI_ISL_502092|2013.088|Human|Taiwan|H1N1|6B.1
EPI_ISL_502101|2013.123|Human|Taiwan|H1N1|6B.1
EPI_ISL_502151|2013.518|Human|Taiwan|H1N1|6B.1
EPI_ISL_502126|2013.274|Human|Taiwan|H1N1|6B.1
EPI_ISL_502181|2013.219|Human|Taiwan|H1N1|6B.1
EPI_ISL_502152|2013.562|Human|Taiwan|H1N1|6B.1
EPI_ISL_502091|2013.082|Human|Taiwan|H1N1|6B.1
EPI_ISL_502156|2013.803|Human|Taiwan|H1N1|6B.1
EPI_ISL_502109|2013.175|Human|Taiwan|H1N1|6B.1
EPI_ISL_502093|2013.093|Human|Taiwan|H1N1|6B.1
EPI_ISL_502082|2013.044|Human|Taiwan|H1N1|6B.1
EPI_ISL_502075|2014.005|Human|Taiwan|H1N1|6B.1
EPI_ISL_502114|2014.148|Human|Taiwan|H1N1|6B.1
EPI_ISL_502076|2014.008|Human|Taiwan|H1N1|6B.1
EPI_ISL_502116|2014.153|Human|Taiwan|H1N1|6B.1
EPI_ISL_502094|2014.074|Human|Taiwan|H1N1|6B.1
EPI_ISL_502085|2014.038|Human|Taiwan|H1N1|6B.1
EPI_ISL_502098|2014.077|Human|Taiwan|H1N1|6B.1
EPI_ISL_502122|2014.175|Human|Taiwan|H1N1|6B.1
EPI_ISL_172625|2014.767|Human|Taiwan|H1N1|6B.1
EPI_ISL_172628|2014.762|Human|Taiwan|H1N1|6B.1
EPI_ISL_502164|2014.811|Human|Taiwan|H1N1|6B.1
EPI_ISL_502141|2014.337|Human|Taiwan|H1N1|6B.2
EPI_ISL_253788|2015.995|Human|Taiwan|H1N1|6B.1
EPI_ISL_502171|2015.915|Human|Taiwan|H1N1|6B.1
EPI_ISL_211978|2015.901|Human|Taiwan|H1N1|6B.1
EPI_ISL_263405|2015.959|Human|Taiwan|H1N1|6B.1
EPI_ISL_263421|2015.989|Human|Taiwan|H1N1|6B.1
EPI_ISL_502132|2015.299|Human|Taiwan|H1N1|6B.1
EPI_ISL_502172|2015.918|Human|Taiwan|H1N1|6B.1
EPI_ISL_502074|2015.879|Human|Taiwan|H1N1|6B.1
EPI_ISL_502175|2015.956|Human|Taiwan|H1N1|6B.1
EPI_ISL_502153|2015.479|Human|Taiwan|H1N1|6B.1
EPI_ISL_502145|2015.416|Human|Taiwan|H1N1|6B.1
EPI_ISL_502123|2015.241|Human|Taiwan|H1N1|6B.1
EPI_ISL_502133|2015.307|Human|Taiwan|H1N1|6B.1
EPI_ISL_502167|2015.819|Human|Taiwan|H1N1|6B.1
EPI_ISL_502140|2015.381|Human|Taiwan|H1N1|6B.1
EPI_ISL_263396|2015.951|Human|Taiwan|H1N1|6B.1
EPI_ISL_502155|2015.567|Human|Taiwan|H1N1|6B.1
EPI_ISL_502169|2015.855|Human|Taiwan|H1N1|6B.1
EPI_ISL_211981|2015.926|Human|Taiwan|H1N1|6B.2
EPI_ISL_211979|2015.899|Human|Taiwan|H1N1|6B.2
EPI_ISL_502166|2015.816|Human|Taiwan|H1N1|6B.2
EPI_ISL_502174|2015.956|Human|Taiwan|H1N1|6B.2
EPI_ISL_211982|2015.937|Human|Taiwan|H1N1|6B.2
EPI_ISL_502177|2015.995|Human|Taiwan|H1N1|6B.2
EPI_ISL_263436|2015.942|Human|Taiwan|H1N1|6B.2
EPI_ISL_502173|2015.923|Human|Taiwan|H1N1|6B.2
EPI_ISL_212794|2015.923|Human|Taiwan|H1N1|6B.2
EPI_ISL_211977|2015.901|Human|Taiwan|H1N1|6B.2
EPI_ISL_502137|2016.238|Human|Taiwan|H1N1|6B.1
EPI_ISL_253731|2016.085|Human|Taiwan|H1N1|6B.1
EPI_ISL_502179|2016.251|Human|Taiwan|H1N1|6B.1
EPI_ISL_502095|2016.074|Human|Taiwan|H1N1|6B.1
EPI_ISL_253802|2016.126|Human|Taiwan|H1N1|6B.1
EPI_ISL_241950|2016.893|Human|Taiwan|H1N1|6B.1
EPI_ISL_502107|2016.109|Human|Taiwan|H1N1|6B.1
EPI_ISL_502129|2016.18|Human|Taiwan|H1N1|6B.1
EPI_ISL_502090|2016.052|Human|Taiwan|H1N1|6B.1
EPI_ISL_502111|2016.126|Human|Taiwan|H1N1|6B.1
EPI_ISL_502080|2016.016|Human|Taiwan|H1N1|6B.1
EPI_ISL_253750|2016.057|Human|Taiwan|H1N1|6B.2
EPI_ISL_253738|2016.15|Human|Taiwan|H1N1|6B.2
EPI_ISL_253771|2016.123|Human|Taiwan|H1N1|6B.2
EPI_ISL_253746|2016.046|Human|Taiwan|H1N1|6B.2
EPI_ISL_502121|2016.153|Human|Taiwan|H1N1|6B.2
EPI_ISL_263435|2016.019|Human|Taiwan|H1N1|6B.2
EPI_ISL_502103|2016.085|Human|Taiwan|H1N1|6B.2
EPI_ISL_253799|2016.087|Human|Taiwan|H1N1|6B.2
EPI_ISL_253781|2016.077|Human|Taiwan|H1N1|6B.2
EPI_ISL_502089|2016.049|Human|Taiwan|H1N1|6B.2
EPI_ISL_277401|2017.425|Human|Taiwan|H1N1|6B.1
EPI_ISL_277400|2017.348|Human|Taiwan|H1N1|6B.1
EPI_ISL_274869|2017.342|Human|Taiwan|H1N1|6B.1
EPI_ISL_502176|2017.964|Human|Taiwan|H1N1|6B.1A
EPI_ISL_277396|2017.332|Human|Taiwan|H1N1|6B.1A
EPI_ISL_502165|2017.759|Human|Taiwan|H1N1|6B.1A
EPI_ISL_502079|2018.011|Human|Taiwan|H1N1|6B.1A
EPI_ISL_390449|2019.427|Human|Taiwan|H1N1|6B.1A.5a
EPI_ISL_390450|2019.501|Human|Taiwan|H1N1|6B.1A.5a
EPI_ISL_224273|2016.109|Human|Albania|H1N1|6B.1
EPI_ISL_224280|2016.085|Human|Albania|H1N1|6B.1
EPI_ISL_12241585|2021.97|Human|Albania|H1N1|6B.1A.5a.2a
EPI_ISL_12241583|2021.94|Human|Albania|H1N1|6B.1A.5a.2a
EPI_ISL_505143|2005.055|swine|Austria|H1N2|nan
EPI_ISL_504606|2006.805|swine|Austria|H1N1|nan
EPI_ISL_76914|2009.899|Human|Austria|H1N1|6B.1
EPI_ISL_75161|2009.901|Human|Austria|H1N1|6B.1
EPI_ISL_75162|2010.011|Human|Austria|H1N1|6B.1
EPI_ISL_80382|2010.011|Human|Austria|H1N1|6B.1
EPI_ISL_504847|2014.808|swine|Austria|H1N1|nan
EPI_ISL_1055773|1979.885|swine|Belgium|H1N1|nan
EPI_ISL_29097|1992.5|swine|Belgium|H1N1|nan
EPI_ISL_199470|1998.5|swine|Belgium|H1N1|nan
EPI_ISL_129573|2005.5|swine|Belgium|H1N1|nan
EPI_ISL_129559|2007.5|swine|Belgium|H1N1|nan
EPI_ISL_129558|2007.5|swine|Belgium|H1N2|nan
EPI_ISL_74835|2008.833|wild.ans|Belgium|H1N1|nan
EPI_ISL_76886|2009.838|Human|Belgium|H1N1|6B.1
EPI_ISL_75158|2009.94|Human|Belgium|H1N1|6B.1
EPI_ISL_5162506|2010.033|swine|Belgium|H1N1|nan
EPI_ISL_195022|2010.863|swine|Belgium|H1N1|nan
EPI_ISL_195031|2010.953|swine|Belgium|H1N1|nan
EPI_ISL_195023|2010.874|swine|Belgium|H1N1|nan
EPI_ISL_133118|2011.14|Human|Belgium|H1N1|6B.1
EPI_ISL_195041|2011.044|swine|Belgium|H1N1|nan
EPI_ISL_195028|2011.647|swine|Belgium|H1N1|nan
EPI_ISL_195038|2011.773|swine|Belgium|H1N1|nan
EPI_ISL_195029|2011.34|swine|Belgium|H1N1|nan
EPI_ISL_195142|2012.702|swine|Belgium|H1N1|nan
EPI_ISL_195141|2012.923|swine|Belgium|H1N1|nan
EPI_ISL_195144|2012.579|swine|Belgium|H1N1|nan
EPI_ISL_195146|2012.795|swine|Belgium|H1N1|nan
EPI_ISL_195037|2012.03|swine|Belgium|H1N2|nan
EPI_ISL_195150|2013.162|swine|Belgium|H1N1|nan
EPI_ISL_505288|2013.748|swine|Belgium|H1N2|nan
EPI_ISL_504851|2014.901|swine|Belgium|H1N1|nan
EPI_ISL_4081785|2014.666|swine|Belgium|H1N2|nan
EPI_ISL_4081779|2015.666|swine|Belgium|H1N1|nan
EPI_ISL_4081778|2016.667|swine|Belgium|H1N1|nan
EPI_ISL_292502|2017.923|Human|Belgium|H1N1|6B.1A
EPI_ISL_502736|2017.882|wild.ans|Belgium|H1N1|nan
EPI_ISL_320576|2018.052|Human|Belgium|H1N1|6B.1A
EPI_ISL_320465|2018.115|Human|Belgium|H1N1|6B.1A
EPI_ISL_298764|2018.019|Human|Belgium|H1N1|6B.1A
EPI_ISL_353929|2018.962|Human|Belgium|H1N1|6B.1A.1
EPI_ISL_354093|2018.836|Human|Belgium|H1N1|6B.1A.5
EPI_ISL_353928|2018.901|Human|Belgium|H1N1|6B.1A.5a
EPI_ISL_320463|2018.101|Human|Belgium|H1N1|6B.1A.5b
EPI_ISL_320547|2018.162|Human|Belgium|H1N1|6B.1A.5b
EPI_ISL_4081777|2018.666|swine|Belgium|H1N1|6B.1A.5b
EPI_ISL_4081784|2018.666|swine|Belgium|H1N1|nan
EPI_ISL_4081780|2018.666|swine|Belgium|H1N1|nan
EPI_ISL_4081735|2018.666|swine|Belgium|H1N2|nan
EPI_ISL_502605|2018.901|wild.ans|Belgium|H1N1|6B.1
EPI_ISL_357197|2019.156|Human|Belgium|H1N1|6B.1A
EPI_ISL_357206|2019.085|Human|Belgium|H1N1|6B.1A.2
EPI_ISL_354097|2019.077|Human|Belgium|H1N1|6B.1A.2
EPI_ISL_357198|2019.17|Human|Belgium|H1N1|6B.1A.5
EPI_ISL_353930|2019.077|Human|Belgium|H1N1|6B.1A.5a
EPI_ISL_354520|2019.036|Human|Belgium|H1N1|6B.1A.5a
EPI_ISL_354103|2019.129|Human|Belgium|H1N1|6B.1A.5a
EPI_ISL_501905|2019.159|Human|Belgium|H1N1|6B.1A.5a
EPI_ISL_1840659|2019.978|Human|Belgium|H1N1|6B.1A.5a.1
EPI_ISL_357121|2019.06|Human|Belgium|H1N1|6B.1A.6
EPI_ISL_357201|2019.208|Human|Belgium|H1N1|6B.1A.7
EPI_ISL_357195|2019.085|Human|Belgium|H1N1|6B.1A.7
EPI_ISL_357122|2019.129|Human|Belgium|H1N1|6B.1A.7
EPI_ISL_1837415|2020.052|Human|Belgium|H1N1|6B.1A.5a
EPI_ISL_1310806|2020.036|Human|Belgium|H1N1|6B.1A.5a
EPI_ISL_2455562|2020.074|Human|Belgium|H1N1|6B.1A.5a.1
EPI_ISL_2455699|2020.093|Human|Belgium|H1N1|6B.1A.5a.1
EPI_ISL_2295785|2020.027|Human|Belgium|H1N1|6B.1A.5a.2
EPI_ISL_1310812|2020.052|Human|Belgium|H1N1|6B.1A.5a.2
EPI_ISL_2296287|2020.025|Human|Belgium|H1N1|6B.1A.5b
EPI_ISL_7623079|2020.672|wild.ans|Belgium|H1N1|nan
EPI_ISL_7623045|2020.697|wild.ans|Belgium|H1N1|nan
EPI_ISL_12241596|2021.984|Human|Belgium|H1N1|6B.1A.5a.1
EPI_ISL_12241598|2021.932|Human|Belgium|H1N1|6B.1A.5a.1
EPI_ISL_12241587|2021.959|Human|Belgium|H1N1|6B.1A.5a.1
EPI_ISL_12241591|2021.94|Human|Belgium|H1N1|6B.1A.5a.1
EPI_ISL_12241592|2022.047|Human|Belgium|H1N1|6B.1A.5a.1
EPI_ISL_12241594|2022.049|Human|Belgium|H1N1|6B.1A.5a.1
EPI_ISL_12241593|2022.044|Human|Belgium|H1N1|6B.1A.5a.1
EPI_ISL_12241595|2022.052|Human|Belgium|H1N1|6B.1A.5a.1
EPI_ISL_12241589|2022.011|Human|Belgium|H1N1|6B.1A.5a.1
EPI_ISL_12241588|2022.027|Human|Belgium|H1N1|6B.1A.5a.1
EPI_ISL_208464|2015.959|Human|Bulgaria|H1N1|6B.1
EPI_ISL_208463|2016.019|Human|Bulgaria|H1N1|6B.1
EPI_ISL_527202|2020.172|Human|Bulgaria|H1N1|6B.1A.5a.1
EPI_ISL_527197|2020.128|Human|Bulgaria|H1N1|6B.1A.5a.1
EPI_ISL_12241608|2021.877|Human|Croatia|H1N1|6B.1A.5a.1
EPI_ISL_12241609|2021.953|Human|Croatia|H1N1|6B.1A.5a.1
EPI_ISL_123179|1998.581|Human|Czech|H1N1|nan
EPI_ISL_129448|2000.749|swine|Czech|H1N1|nan
EPI_ISL_63725|2009.485|Human|Czech|H1N1|6B.1
EPI_ISL_63724|2009.534|Human|Czech|H1N1|6B.1
EPI_ISL_108500|2011.814|Human|Czech|H1N1|6B.1
EPI_ISL_89373|2011.066|Human|Czech|H1N1|6B.1
EPI_ISL_150683|2012.997|Human|Czech|H1N1|6B.1
EPI_ISL_150679|2012.975|Human|Czech|H1N1|6B.1
EPI_ISL_163596|2013.022|Human|Czech|H1N1|6B.1
EPI_ISL_150687|2013.003|Human|Czech|H1N1|6B.1
EPI_ISL_163597|2014.06|Human|Czech|H1N1|6B.1
EPI_ISL_162249|2014.041|Human|Czech|H1N1|6B.1
EPI_ISL_213835|2015.816|Human|Czech|H1N1|6B.1
EPI_ISL_304092|2017.967|swine|Czech|H1N1|nan
EPI_ISL_282135|2017.542|swine|Czech|H1N1|nan
EPI_ISL_2771|2000.5|Human|Denmark|H1N1|6B.1A.6
EPI_ISL_15607|2001.5|Human|Denmark|H1N1|6B.1A.6
EPI_ISL_2622|2001.5|Human|Denmark|H1N1|nan
EPI_ISL_15606|2003.5|Human|Denmark|H1N2|3C.2
EPI_ISL_15604|2004.5|Human|Denmark|H1N1|6B.1A.6
EPI_ISL_15603|2005.5|Human|Denmark|H1N1|nan
EPI_ISL_15602|2006.5|Human|Denmark|H1N1|nan
EPI_ISL_27694|2008.5|Human|Denmark|H1N1|6B.1A.6
EPI_ISL_27695|2008.117|Human|Denmark|H1N1|6B.1A.6
EPI_ISL_87677|2009.893|Human|Denmark|H1N1|6B.1
EPI_ISL_75092|2009.904|Human|Denmark|H1N1|6B.1
EPI_ISL_133120|2011.066|Human|Denmark|H1N1|6B.1
EPI_ISL_133122|2011.049|Human|Denmark|H1N1|6B.1
EPI_ISL_90270|2011.077|Human|Denmark|H1N1|6B.1
EPI_ISL_90269|2011.104|Human|Denmark|H1N1|6B.1
EPI_ISL_195048|2011.5|swine|Denmark|H1N1|6B.1
EPI_ISL_195134|2011.392|swine|Denmark|H1N1|nan
EPI_ISL_195111|2011.414|swine|Denmark|H1N2|nan
EPI_ISL_195052|2012.5|swine|Denmark|H1N1|nan
EPI_ISL_195054|2012.5|swine|Denmark|H1N1|nan
EPI_ISL_195100|2012.164|swine|Denmark|H1N2|nan
EPI_ISL_195051|2012.5|swine|Denmark|H1N2|nan
EPI_ISL_4081356|2014.5|swine|Denmark|H1N2|nan
EPI_ISL_4081348|2014.5|swine|Denmark|H1N2|nan
EPI_ISL_4081350|2014.5|swine|Denmark|H1N2|nan
EPI_ISL_4081267|2014.5|swine|Denmark|H1N2|nan
EPI_ISL_4081379|2014.5|swine|Denmark|H1N2|nan
EPI_ISL_4081390|2014.5|swine|Denmark|H1N2|nan
EPI_ISL_505312|2014.216|swine|Denmark|H1N2|nan
EPI_ISL_4081389|2014.5|swine|Denmark|H1N2|nan
EPI_ISL_505311|2014.216|swine|Denmark|H1N2|nan
EPI_ISL_4081394|2014.5|swine|Denmark|H1N2|nan
EPI_ISL_4081260|2015.5|swine|Denmark|H1N1|nan
EPI_ISL_216578|2015.6|swine|Denmark|H1N1|nan
EPI_ISL_4081286|2015.5|swine|Denmark|H1N1|nan
EPI_ISL_4081355|2015.5|swine|Denmark|H1N2|nan
EPI_ISL_4081266|2015.5|swine|Denmark|H1N2|nan
EPI_ISL_4081290|2015.5|swine|Denmark|H1N2|nan
EPI_ISL_4081386|2015.5|swine|Denmark|H1N2|nan
EPI_ISL_4081263|2015.5|swine|Denmark|H1N2|nan
EPI_ISL_4081383|2015.5|swine|Denmark|H1N2|nan
EPI_ISL_4081397|2016.5|swine|Denmark|H1N1|nan
EPI_ISL_4081262|2016.5|swine|Denmark|H1N1|nan
EPI_ISL_4081265|2016.5|swine|Denmark|H1N1|nan
EPI_ISL_4081357|2016.5|swine|Denmark|H1N2|nan
EPI_ISL_4081293|2016.5|swine|Denmark|H1N2|nan
EPI_ISL_4081369|2016.5|swine|Denmark|H1N2|nan
EPI_ISL_4081367|2016.5|swine|Denmark|H1N2|nan
EPI_ISL_4081375|2016.5|swine|Denmark|H1N2|nan
EPI_ISL_4081387|2016.5|swine|Denmark|H1N2|nan
EPI_ISL_4081376|2016.5|swine|Denmark|H1N2|nan
EPI_ISL_4081288|2016.5|swine|Denmark|H1N2|nan
EPI_ISL_293079|2017.822|Human|Denmark|H1N1|6B.1A
EPI_ISL_4081264|2017.5|swine|Denmark|H1N1|nan
EPI_ISL_4081354|2017.5|swine|Denmark|H1N2|nan
EPI_ISL_4081294|2017.5|swine|Denmark|H1N2|nan
EPI_ISL_4081268|2017.5|swine|Denmark|H1N2|nan
EPI_ISL_4081292|2017.5|swine|Denmark|H1N2|nan
EPI_ISL_4081365|2017.5|swine|Denmark|H1N2|nan
EPI_ISL_4081364|2017.5|swine|Denmark|H1N2|nan
EPI_ISL_4081378|2017.5|swine|Denmark|H1N2|nan
EPI_ISL_4081373|2017.5|swine|Denmark|H1N2|nan
EPI_ISL_4081380|2017.5|swine|Denmark|H1N2|nan
EPI_ISL_4081388|2017.5|swine|Denmark|H1N2|nan
EPI_ISL_4081372|2017.5|swine|Denmark|H1N2|nan
EPI_ISL_4081368|2017.5|swine|Denmark|H1N2|nan
EPI_ISL_4081347|2018.5|swine|Denmark|H1N1|nan
EPI_ISL_4081318|2018.5|swine|Denmark|H1N1|nan
EPI_ISL_4081374|2018.5|swine|Denmark|H1N1|nan
EPI_ISL_4081352|2018.5|swine|Denmark|H1N2|nan
EPI_ISL_4081362|2018.5|swine|Denmark|H1N2|nan
EPI_ISL_4081377|2018.5|swine|Denmark|H1N2|nan
EPI_ISL_4081353|2018.5|swine|Denmark|H1N2|nan
EPI_ISL_4081361|2018.5|swine|Denmark|H1N2|nan
EPI_ISL_4081371|2018.5|swine|Denmark|H1N2|nan
EPI_ISL_4081360|2018.5|swine|Denmark|H1N2|nan
EPI_ISL_4081270|2018.5|swine|Denmark|H1N2|nan
EPI_ISL_4081366|2018.5|swine|Denmark|H1N2|nan
EPI_ISL_9606454|2020.519|swine|Denmark|H1N2|nan
EPI_ISL_1246962|2021.055|Human|Denmark|H1N1|6B.1
EPI_ISL_8577072|2021.803|Human|Denmark|H1N1|6B.1A.5a.2a
EPI_ISL_8786194|2021.896|Human|Denmark|H1N1|nan
EPI_ISL_9604273|2021.364|swine|Denmark|H1N1|nan
EPI_ISL_9605609|2021.54|swine|Denmark|H1N2|nan
EPI_ISL_75151|2009.97|Human|Estonia|H1N1|6B.1
EPI_ISL_78781|2009.975|Human|Estonia|H1N1|6B.1
EPI_ISL_75152|2010.008|Human|Estonia|H1N1|6B.1
EPI_ISL_80377|2010.096|Human|Estonia|H1N1|6B.1
EPI_ISL_133126|2011.085|Human|Estonia|H1N1|6B.1
EPI_ISL_133125|2011.071|Human|Estonia|H1N1|6B.1
EPI_ISL_104001|2009.395|Human|Finland|H1N1|6B.1
EPI_ISL_145296|2009.816|Human|Finland|H1N1|6B.1
EPI_ISL_167138|2010.5|Human|Finland|H1N1|6B.1
EPI_ISL_167132|2010.5|Human|Finland|H1N1|6B.1
EPI_ISL_147656|2011.285|Human|Finland|H1N1|6B.1
EPI_ISL_167114|2011.5|Human|Finland|H1N1|6B.1
EPI_ISL_167558|2012.967|Human|Finland|H1N1|6B.1
EPI_ISL_167556|2012.967|Human|Finland|H1N1|6B.1
EPI_ISL_147647|2012.205|Human|Finland|H1N1|6B.1
EPI_ISL_147609|2012.164|Human|Finland|H1N1|6B.1
EPI_ISL_147304|2012.12|Human|Finland|H1N1|6B.1
EPI_ISL_147600|2012.164|Human|Finland|H1N1|6B.1
EPI_ISL_167113|2012.5|Human|Finland|H1N1|6B.1
EPI_ISL_167112|2012.5|Human|Finland|H1N1|6B.1
EPI_ISL_147357|2013.093|Human|Finland|H1N1|6B.1
EPI_ISL_147417|2013.104|Human|Finland|H1N1|6B.1
EPI_ISL_147504|2013.126|Human|Finland|H1N1|6B.1
EPI_ISL_147420|2013.104|Human|Finland|H1N1|6B.1
EPI_ISL_147624|2013.159|Human|Finland|H1N1|6B.1
EPI_ISL_147529|2013.134|Human|Finland|H1N1|6B.1
EPI_ISL_147235|2013.016|Human|Finland|H1N1|6B.1
EPI_ISL_167503|2013.195|Human|Finland|H1N1|6B.1
EPI_ISL_195164|2013.14|swine|Finland|H1N1|6B.1
EPI_ISL_168348|2014.071|Human|Finland|H1N1|6B.1
EPI_ISL_167563|2014.101|Human|Finland|H1N1|6B.1
EPI_ISL_167572|2014.132|Human|Finland|H1N1|6B.1
EPI_ISL_170518|1980.5|swine|France|H1N1|nan
EPI_ISL_10441|1983.5|wild.ans|France|H1N1|nan
EPI_ISL_129518|1995.748|swine|France|H1N1|nan
EPI_ISL_129517|1995.748|swine|France|H1N1|nan
EPI_ISL_129515|1999.748|swine|France|H1N1|nan
EPI_ISL_129516|2002.748|swine|France|H1N1|nan
EPI_ISL_129511|2004.749|swine|France|H1N1|nan
EPI_ISL_129530|2006.668|swine|France|H1N2|nan
EPI_ISL_30487|2009.326|Human|France|H1N1|6B.1
EPI_ISL_30490|2009.329|Human|France|H1N1|6B.1
EPI_ISL_129513|2009.748|swine|France|H1N2|nan
EPI_ISL_153867|2010.984|Human|France|H1N1|6B.1
EPI_ISL_153868|2010.967|Human|France|H1N1|6B.1
EPI_ISL_195105|2010.901|swine|France|H1N1|nan
EPI_ISL_195006|2010.893|swine|France|H1N1|nan
EPI_ISL_153876|2011.5|Human|France|H1N1|6B.1
EPI_ISL_502585|2011.677|swine|France|H1N1|nan
EPI_ISL_195009|2011.449|swine|France|H1N1|nan
EPI_ISL_195011|2011.027|swine|France|H1N1|nan
EPI_ISL_195068|2011.392|swine|France|H1N1|nan
EPI_ISL_195035|2011.496|swine|France|H1N1|nan
EPI_ISL_195007|2011.263|swine|France|H1N1|nan
EPI_ISL_195008|2011.293|swine|France|H1N2|nan
EPI_ISL_195069|2011.088|swine|France|H1N2|nan
EPI_ISL_502586|2011.282|swine|France|H1N2|nan
EPI_ISL_502588|2011.849|swine|France|H1N2|nan
EPI_ISL_195080|2011.104|swine|France|H1N2|nan
EPI_ISL_502584|2011.427|swine|France|H1N2|nan
EPI_ISL_195062|2011.274|swine|France|H1N2|nan
EPI_ISL_195067|2011.5|swine|France|H1N2|nan
EPI_ISL_195259|2012.314|swine|France|H1N1|6B.1
EPI_ISL_195153|2012.292|swine|France|H1N1|nan
EPI_ISL_502499|2012.025|swine|France|H1N1|nan
EPI_ISL_195155|2012.77|swine|France|H1N1|nan
EPI_ISL_195156|2012.601|swine|France|H1N1|nan
EPI_ISL_195154|2012.773|swine|France|H1N1|nan
EPI_ISL_195158|2012.795|swine|France|H1N2|nan
EPI_ISL_195157|2012.519|swine|France|H1N2|nan
EPI_ISL_195077|2012.049|swine|France|H1N2|nan
EPI_ISL_188704|2013.178|swine|France|H1N1|6B.1
EPI_ISL_502543|2013.233|swine|France|H1N1|nan
EPI_ISL_502539|2013.964|swine|France|H1N1|nan
EPI_ISL_502523|2013.285|swine|France|H1N1|nan
EPI_ISL_502504|2013.71|swine|France|H1N1|nan
EPI_ISL_501428|2013.811|swine|France|H1N1|nan
EPI_ISL_502577|2013.06|swine|France|H1N1|nan
EPI_ISL_195160|2013.058|swine|France|H1N1|nan
EPI_ISL_205921|2013.425|swine|France|H1N2|nan
EPI_ISL_381068|2014.137|swine|France|H1N1|6B.1
EPI_ISL_381066|2014.477|swine|France|H1N1|6B.1
EPI_ISL_502445|2014.896|swine|France|H1N1|nan
EPI_ISL_502540|2014.512|swine|France|H1N1|nan
EPI_ISL_502472|2014.425|swine|France|H1N2|nan
EPI_ISL_502535|2014.422|swine|France|H1N2|nan
EPI_ISL_502505|2014.071|swine|France|H1N2|nan
EPI_ISL_387371|2014.422|wild.other|France|H1N2|nan
EPI_ISL_216460|2015.978|Human|France|H1N1|6B.1
EPI_ISL_502537|2015.652|swine|France|H1N1|nan
EPI_ISL_502452|2015.323|swine|France|H1N1|nan
EPI_ISL_502473|2015.762|swine|France|H1N1|nan
EPI_ISL_381069|2015.077|swine|France|H1N1|nan
EPI_ISL_502550|2015.107|swine|France|H1N1|nan
EPI_ISL_502541|2015.441|swine|France|H1N2|nan
EPI_ISL_502544|2015.704|swine|France|H1N2|nan
EPI_ISL_502456|2015.836|swine|France|H1N2|nan
EPI_ISL_218740|2016.161|Human|France|H1N1|6B.1
EPI_ISL_233387|2016.257|Human|France|H1N1|6B.1
EPI_ISL_219338|2016.219|Human|France|H1N1|6B.1
EPI_ISL_218971|2016.18|Human|France|H1N1|6B.2
EPI_ISL_218746|2016.161|Human|France|H1N1|6B.2
EPI_ISL_221813|2016.077|Human|France|H1N1|6B.2
EPI_ISL_381049|2016.306|swine|France|H1N1|6B.1
EPI_ISL_502490|2016.377|swine|France|H1N1|nan
EPI_ISL_502492|2016.91|swine|France|H1N1|nan
EPI_ISL_502997|2016.071|swine|France|H1N1|nan
EPI_ISL_502474|2016.475|swine|France|H1N1|nan
EPI_ISL_502996|2016.09|swine|France|H1N1|nan
EPI_ISL_503001|2016.227|swine|France|H1N1|nan
EPI_ISL_502578|2016.432|swine|France|H1N1|nan
EPI_ISL_502542|2016.74|swine|France|H1N1|nan
EPI_ISL_502999|2016.15|swine|France|H1N1|nan
EPI_ISL_502475|2016.667|swine|France|H1N1|nan
EPI_ISL_381047|2016.077|swine|France|H1N1|nan
EPI_ISL_381067|2016.126|swine|France|H1N1|nan
EPI_ISL_502524|2016.399|swine|France|H1N2|nan
EPI_ISL_502477|2016.872|swine|France|H1N2|nan
EPI_ISL_503000|2016.227|swine|France|H1N2|nan
EPI_ISL_502998|2016.074|swine|France|H1N2|nan
EPI_ISL_502506|2016.779|swine|France|H1N2|nan
EPI_ISL_291155|2017.679|Human|France|H1N1|6B.1
EPI_ISL_281812|2017.578|Human|France|H1N1|6B.1
EPI_ISL_281813|2017.548|Human|France|H1N1|6B.1
EPI_ISL_294127|2017.964|Human|France|H1N1|6B.1A
EPI_ISL_290229|2017.948|Human|France|H1N1|6B.1A
EPI_ISL_294134|2017.975|Human|France|H1N1|6B.1A
EPI_ISL_285645|2017.8|Human|France|H1N1|6B.1A
EPI_ISL_298843|2017.992|Human|France|H1N1|6B.1A.5
EPI_ISL_302318|2017.995|Human|France|H1N1|6B.1A.5b
EPI_ISL_290214|2017.918|Human|France|H1N1|6B.1A.5b
EPI_ISL_502480|2017.252|swine|France|H1N1|nan
EPI_ISL_502460|2017.885|swine|France|H1N1|nan
EPI_ISL_502507|2017.953|swine|France|H1N1|nan
EPI_ISL_502513|2017.386|swine|France|H1N1|nan
EPI_ISL_502449|2017.156|swine|France|H1N1|nan
EPI_ISL_502482|2017.584|swine|France|H1N1|nan
EPI_ISL_502510|2017.367|swine|France|H1N1|nan
EPI_ISL_502528|2017.312|swine|France|H1N1|nan
EPI_ISL_502493|2017.693|swine|France|H1N1|nan
EPI_ISL_502515|2017.392|swine|France|H1N1|nan
EPI_ISL_502471|2017.414|swine|France|H1N1|nan
EPI_ISL_502484|2017.888|swine|France|H1N1|nan
EPI_ISL_502516|2017.66|swine|France|H1N1|nan
EPI_ISL_502459|2017.603|swine|France|H1N1|nan
EPI_ISL_502527|2017.118|swine|France|H1N2|nan
EPI_ISL_502479|2017.219|swine|France|H1N2|nan
EPI_ISL_502483|2017.564|swine|France|H1N2|nan
EPI_ISL_502508|2017.967|swine|France|H1N2|nan
EPI_ISL_502514|2017.436|swine|France|H1N2|nan
EPI_ISL_305397|2018.096|Human|France|H1N1|6B.1A
EPI_ISL_297458|2018.005|Human|France|H1N1|6B.1A
EPI_ISL_294135|2018.014|Human|France|H1N1|6B.1A
EPI_ISL_302326|2018.082|Human|France|H1N1|6B.1A
EPI_ISL_331649|2018.811|Human|France|H1N1|6B.1A
EPI_ISL_294143|2018.027|Human|France|H1N1|6B.1A
EPI_ISL_294141|2018.014|Human|France|H1N1|6B.1A
EPI_ISL_297460|2018.019|Human|France|H1N1|6B.1A
EPI_ISL_305479|2018.058|Human|France|H1N1|6B.1A
EPI_ISL_305480|2018.068|Human|France|H1N1|6B.1A
EPI_ISL_305395|2018.115|Human|France|H1N1|6B.1A.1
EPI_ISL_306574|2018.153|Human|France|H1N1|6B.1A.1
EPI_ISL_332139|2018.849|Human|France|H1N1|6B.1A.2
EPI_ISL_332704|2018.89|Human|France|H1N1|6B.1A.5a
EPI_ISL_335966|2018.978|Human|France|H1N1|6B.1A.5a
EPI_ISL_338157|2018.997|Human|France|H1N1|6B.1A.5a
EPI_ISL_335326|2018.926|Human|France|H1N1|6B.1A.5a
EPI_ISL_297447|2018.011|Human|France|H1N1|6B.1A.5b
EPI_ISL_305387|2018.041|Human|France|H1N1|6B.1A.5b
EPI_ISL_305398|2018.123|Human|France|H1N1|6B.1A.6
EPI_ISL_335324|2018.942|Human|France|H1N1|6B.1A.6
EPI_ISL_335322|2018.904|Human|France|H1N1|6B.1A.6
EPI_ISL_335971|2018.986|Human|France|H1N1|6B.1A.7
EPI_ISL_335970|2018.986|Human|France|H1N1|6B.1A.7
EPI_ISL_378939|2018.044|swine|France|H1N1|6B.1A
EPI_ISL_502501|2018.91|swine|France|H1N1|nan
EPI_ISL_502545|2018.077|swine|France|H1N1|nan
EPI_ISL_502447|2018.044|swine|France|H1N1|nan
EPI_ISL_502522|2018.874|swine|France|H1N1|nan
EPI_ISL_502469|2018.488|swine|France|H1N1|nan
EPI_ISL_502451|2018.37|swine|France|H1N1|nan
EPI_ISL_502531|2018.118|swine|France|H1N1|nan
EPI_ISL_502463|2018.027|swine|France|H1N1|nan
EPI_ISL_502534|2018.521|swine|France|H1N1|nan
EPI_ISL_502518|2018.614|swine|France|H1N1|nan
EPI_ISL_502487|2018.063|swine|France|H1N1|nan
EPI_ISL_502532|2018.605|swine|France|H1N1|nan
EPI_ISL_502489|2018.266|swine|France|H1N1|nan
EPI_ISL_502519|2018.748|swine|France|H1N2|nan
EPI_ISL_502521|2018.89|swine|France|H1N2|nan
EPI_ISL_502465|2018.077|swine|France|H1N2|nan
EPI_ISL_502497|2018.942|swine|France|H1N2|nan
EPI_ISL_502468|2018.427|swine|France|H1N2|nan
EPI_ISL_502488|2018.153|swine|France|H1N2|nan
EPI_ISL_502520|2018.808|swine|France|H1N2|nan
EPI_ISL_339391|2019.016|Human|France|H1N1|6B.1A
EPI_ISL_340900|2019.101|Human|France|H1N1|6B.1A
EPI_ISL_338172|2019.036|Human|France|H1N1|6B.1A
EPI_ISL_339415|2019.074|Human|France|H1N1|6B.1A.2
EPI_ISL_338168|2019.036|Human|France|H1N1|6B.1A.2
EPI_ISL_346490|2019.09|Human|France|H1N1|6B.1A.5
EPI_ISL_338402|2019.058|Human|France|H1N1|6B.1A.5
EPI_ISL_353951|2019.23|Human|France|H1N1|6B.1A.5a
EPI_ISL_353939|2019.175|Human|France|H1N1|6B.1A.5a
EPI_ISL_338397|2019.063|Human|France|H1N1|6B.1A.5a
EPI_ISL_403451|2019.967|Human|France|H1N1|6B.1A.5a.1
EPI_ISL_400350|2019.918|Human|France|H1N1|6B.1A.5a.1
EPI_ISL_346493|2019.099|Human|France|H1N1|6B.1A.5b
EPI_ISL_354663|2019.099|Human|France|H1N1|6B.1A.5b
EPI_ISL_403450|2019.962|Human|France|H1N1|6B.1A.5b
EPI_ISL_395080|2019.764|Human|France|H1N1|6B.1A.5b
EPI_ISL_338166|2019.014|Human|France|H1N1|6B.1A.6
EPI_ISL_338385|2019.016|Human|France|H1N1|6B.1A.6
EPI_ISL_338161|2019.016|Human|France|H1N1|6B.1A.6
EPI_ISL_338173|2019.044|Human|France|H1N1|6B.1A.6
EPI_ISL_346489|2019.096|Human|France|H1N1|6B.1A.6
EPI_ISL_354683|2019.279|Human|France|H1N1|6B.1A.7
EPI_ISL_338384|2019.055|Human|France|H1N1|6B.1A.7
EPI_ISL_343430|2019.09|Human|France|H1N1|6B.1A.7
EPI_ISL_351942|2019.189|Human|France|H1N1|6B.1A.7
EPI_ISL_395079|2019.721|Human|France|H1N1|nan
EPI_ISL_9593318|2019.614|swine|France|H1N1|6B.1A.5a
EPI_ISL_9593215|2019.901|swine|France|H1N1|6B.1A.5a
EPI_ISL_9593306|2019.277|swine|France|H1N1|nan
EPI_ISL_9593211|2019.786|swine|France|H1N1|nan
EPI_ISL_9593338|2019.655|swine|France|H1N1|nan
EPI_ISL_9589621|2019.995|swine|France|H1N1|nan
EPI_ISL_9593203|2019.578|swine|France|H1N1|nan
EPI_ISL_9593305|2019.058|swine|France|H1N1|nan
EPI_ISL_9590485|2019.811|swine|France|H1N1|nan
EPI_ISL_9590435|2019.715|swine|France|H1N1|nan
EPI_ISL_9590087|2019.137|swine|France|H1N1|nan
EPI_ISL_9593207|2019.715|swine|France|H1N1|nan
EPI_ISL_9590324|2019.192|swine|France|H1N1|nan
EPI_ISL_9589977|2019.082|swine|France|H1N1|nan
EPI_ISL_9593205|2019.422|swine|France|H1N1|nan
EPI_ISL_9593339|2019.882|swine|France|H1N1|nan
EPI_ISL_9593284|2019.956|swine|France|H1N1|nan
EPI_ISL_9593312|2019.825|swine|France|H1N1|nan
EPI_ISL_9593217|2019.94|swine|France|H1N1|nan
EPI_ISL_9593209|2019.767|swine|France|H1N1|nan
EPI_ISL_9593213|2019.83|swine|France|H1N1|nan
EPI_ISL_9590333|2019.216|swine|France|H1N1|nan
EPI_ISL_9593317|2019.592|swine|France|H1N1|nan
EPI_ISL_9593329|2019.332|swine|France|H1N2|nan
EPI_ISL_9590552|2019.882|swine|France|H1N2|nan
EPI_ISL_9593316|2019.342|swine|France|H1N2|nan
EPI_ISL_9593283|2019.362|swine|France|H1N2|nan
EPI_ISL_9590372|2019.315|swine|France|H1N2|nan
EPI_ISL_527211|2020.09|Human|France|H1N1|6B.1A.5a.1
EPI_ISL_536810|2020.189|Human|France|H1N1|6B.1A.5a.2
EPI_ISL_9590688|2020.15|swine|France|H1N1|6B.1A.5a
EPI_ISL_9593219|2020.115|swine|France|H1N1|6B.1A.5a
EPI_ISL_9590911|2020.464|swine|France|H1N1|6B.1A.5a
EPI_ISL_9593354|2020.53|swine|France|H1N1|nan
EPI_ISL_9593196|2020.036|swine|France|H1N1|nan
EPI_ISL_9589893|2020.139|swine|France|H1N1|nan
EPI_ISL_9593349|2020.169|swine|France|H1N1|nan
EPI_ISL_9593187|2020.686|swine|France|H1N1|nan
EPI_ISL_9593326|2020.724|swine|France|H1N1|nan
EPI_ISL_9590591|2020.079|swine|France|H1N1|nan
EPI_ISL_9593200|2020.598|swine|France|H1N1|nan
EPI_ISL_9593294|2020.492|swine|France|H1N1|nan
EPI_ISL_9593287|2020.399|swine|France|H1N1|nan
EPI_ISL_9593353|2020.158|swine|France|H1N1|nan
EPI_ISL_9593278|2020.664|swine|France|H1N1|nan
EPI_ISL_9589879|2020.044|swine|France|H1N1|nan
EPI_ISL_9593313|2020.377|swine|France|H1N1|nan
EPI_ISL_9593221|2020.21|swine|France|H1N1|nan
EPI_ISL_9593301|2020.055|swine|France|H1N1|nan
EPI_ISL_9593330|2020.863|swine|France|H1N1|nan
EPI_ISL_9591606|2020.481|swine|France|H1N2|6B.1A.5a.2
EPI_ISL_9589807|2020.117|swine|France|H1N2|6B.1A.5a.2
EPI_ISL_9593291|2020.664|swine|France|H1N2|nan
EPI_ISL_9593195|2020.71|swine|France|H1N2|nan
EPI_ISL_9591701|2020.454|swine|France|H1N2|nan
EPI_ISL_9593229|2020.552|swine|France|H1N2|nan
EPI_ISL_9593279|2020.689|swine|France|H1N2|nan
EPI_ISL_9593331|2020.227|swine|France|H1N2|nan
EPI_ISL_9590721|2020.339|swine|France|H1N2|nan
EPI_ISL_9589764|2020.437|swine|France|H1N2|nan
EPI_ISL_9702164|2021.934|Human|France|H1N1|6B.1A.5a.1
EPI_ISL_11814509|2021.978|Human|France|H1N1|6B.1A.5a.1
EPI_ISL_9482328|2021.934|Human|France|H1N1|6B.1A.5a.1
EPI_ISL_11814504|2021.97|Human|France|H1N1|6B.1A.5a.1
EPI_ISL_9483686|2021.997|Human|France|H1N1|6B.1A.5a.1
EPI_ISL_9483612|2021.975|Human|France|H1N1|6B.1A.5a.1
EPI_ISL_8582457|2021.699|Human|France|H1N1|6B.1A.5a.1
EPI_ISL_11323850|2021.94|Human|France|H1N1|6B.1A.5a.1
EPI_ISL_9140508|2021.762|Human|France|H1N1|6B.1A.5a.2a
EPI_ISL_9140500|2021.874|Human|France|H1N1|nan
EPI_ISL_4106156|2021.627|Human|France|H1N2|6B.1
EPI_ISL_11814545|2022.145|Human|France|H1N1|6B.1A.5a.1
EPI_ISL_11323858|2022.041|Human|France|H1N1|6B.1A.5a.1
EPI_ISL_11814552|2022.184|Human|France|H1N1|6B.1A.5a.1
EPI_ISL_11814600|2022.132|Human|France|H1N1|6B.1A.5a.1
EPI_ISL_539860|1977.5|Dom.ans|Germany|H1N1|nan
EPI_ISL_199474|1977.5|Dom.ans|Germany|H1N1|nan
EPI_ISL_170785|1977.5|Dom.ans|Germany|H1N1|nan
EPI_ISL_170529|1979.5|Dom.ans|Germany|H1N1|nan
EPI_ISL_539869|1979.932|swine|Germany|H1N1|nan
EPI_ISL_170523|1981.5|swine|Germany|H1N1|nan
EPI_ISL_539864|1992.5|swine|Germany|H1N1|nan
EPI_ISL_279682|1995.666|Human|Germany|H1N1|nan
EPI_ISL_4666|2000.5|swine|Germany|H1N2|nan
EPI_ISL_13578|2003.5|swine|Germany|H1N1|nan
EPI_ISL_29106|2003.5|swine|Germany|H1N2|nan
EPI_ISL_29114|2004.5|swine|Germany|H1N1|nan
EPI_ISL_504558|2004.153|swine|Germany|H1N1|nan
EPI_ISL_29116|2004.5|swine|Germany|H1N1|nan
EPI_ISL_504559|2004.24|swine|Germany|H1N1|nan
EPI_ISL_505130|2004.5|swine|Germany|H1N2|nan
EPI_ISL_505131|2004.683|swine|Germany|H1N2|nan
EPI_ISL_505135|2004.877|swine|Germany|H1N2|nan
EPI_ISL_504584|2005.975|swine|Germany|H1N1|nan
EPI_ISL_504568|2005.507|swine|Germany|H1N1|nan
EPI_ISL_504581|2005.912|swine|Germany|H1N1|nan
EPI_ISL_504579|2005.868|swine|Germany|H1N1|nan
EPI_ISL_504570|2005.529|swine|Germany|H1N1|nan
EPI_ISL_504573|2005.66|swine|Germany|H1N1|nan
EPI_ISL_504574|2005.679|swine|Germany|H1N1|nan
EPI_ISL_504580|2005.888|swine|Germany|H1N1|nan
EPI_ISL_504572|2005.622|swine|Germany|H1N1|nan
EPI_ISL_504565|2005.471|swine|Germany|H1N1|nan
EPI_ISL_504578|2005.855|swine|Germany|H1N1|nan
EPI_ISL_504576|2005.784|swine|Germany|H1N1|nan
EPI_ISL_504582|2005.926|swine|Germany|H1N1|nan
EPI_ISL_505146|2005.066|swine|Germany|H1N2|nan
EPI_ISL_505140|2005.027|swine|Germany|H1N2|nan
EPI_ISL_12995|2005.932|swine|Germany|H1N2|nan
EPI_ISL_504605|2006.808|swine|Germany|H1N1|nan
EPI_ISL_504604|2006.792|swine|Germany|H1N1|nan
EPI_ISL_504591|2006.219|swine|Germany|H1N1|nan
EPI_ISL_504586|2006.03|swine|Germany|H1N1|nan
EPI_ISL_504602|2006.789|swine|Germany|H1N1|nan
EPI_ISL_504588|2006.137|swine|Germany|H1N1|nan
EPI_ISL_504610|2006.923|swine|Germany|H1N1|nan
EPI_ISL_504590|2006.186|swine|Germany|H1N1|nan
EPI_ISL_504598|2006.693|swine|Germany|H1N1|nan
EPI_ISL_30585|2006.953|swine|Germany|H1N1|nan
EPI_ISL_504609|2006.901|swine|Germany|H1N1|nan
EPI_ISL_504597|2006.693|swine|Germany|H1N1|nan
EPI_ISL_504608|2006.838|swine|Germany|H1N1|nan
EPI_ISL_505152|2006.904|swine|Germany|H1N2|nan
EPI_ISL_505150|2006.827|swine|Germany|H1N2|nan
EPI_ISL_504630|2007.907|swine|Germany|H1N1|nan
EPI_ISL_504614|2007.23|swine|Germany|H1N1|nan
EPI_ISL_504615|2007.252|swine|Germany|H1N1|nan
EPI_ISL_504624|2007.636|swine|Germany|H1N1|nan
EPI_ISL_504620|2007.54|swine|Germany|H1N1|nan
EPI_ISL_504616|2007.277|swine|Germany|H1N1|nan
EPI_ISL_504618|2007.356|swine|Germany|H1N1|nan
EPI_ISL_504622|2007.6|swine|Germany|H1N1|nan
EPI_ISL_504612|2007.2|swine|Germany|H1N1|nan
EPI_ISL_504628|2007.89|swine|Germany|H1N1|nan
EPI_ISL_504623|2007.625|swine|Germany|H1N1|nan
EPI_ISL_504613|2007.211|swine|Germany|H1N1|nan
EPI_ISL_30586|2007.219|swine|Germany|H1N2|nan
EPI_ISL_505162|2007.907|swine|Germany|H1N2|nan
EPI_ISL_505158|2007.638|swine|Germany|H1N2|nan
EPI_ISL_505161|2007.904|swine|Germany|H1N2|nan
EPI_ISL_505157|2007.633|swine|Germany|H1N2|nan
EPI_ISL_504652|2008.73|swine|Germany|H1N1|nan
EPI_ISL_504637|2008.246|swine|Germany|H1N1|nan
EPI_ISL_504658|2008.915|swine|Germany|H1N1|nan
EPI_ISL_504645|2008.519|swine|Germany|H1N1|nan
EPI_ISL_504650|2008.672|swine|Germany|H1N1|nan
EPI_ISL_504631|2008.038|swine|Germany|H1N1|nan
EPI_ISL_504640|2008.306|swine|Germany|H1N1|nan
EPI_ISL_504636|2008.194|swine|Germany|H1N1|nan
EPI_ISL_504635|2008.115|swine|Germany|H1N1|nan
EPI_ISL_504646|2008.669|swine|Germany|H1N1|nan
EPI_ISL_504651|2008.705|swine|Germany|H1N1|nan
EPI_ISL_504643|2008.314|swine|Germany|H1N1|nan
EPI_ISL_504655|2008.811|swine|Germany|H1N1|nan
EPI_ISL_504657|2008.82|swine|Germany|H1N1|nan
EPI_ISL_504649|2008.672|swine|Germany|H1N1|nan
EPI_ISL_505168|2008.842|swine|Germany|H1N2|6B.1A.5a
EPI_ISL_505164|2008.194|swine|Germany|H1N2|nan
EPI_ISL_505163|2008.172|swine|Germany|H1N2|nan
EPI_ISL_505167|2008.391|swine|Germany|H1N2|nan
EPI_ISL_505165|2008.268|swine|Germany|H1N2|nan
EPI_ISL_80760|2008.724|wild.ans|Germany|H1N1|nan
EPI_ISL_80759|2008.724|wild.ans|Germany|H1N1|nan
EPI_ISL_151093|2009.553|Human|Germany|H1N1|6B.1
EPI_ISL_145653|2009.551|Human|Germany|H1N1|6B.1
EPI_ISL_60974|2009.332|Human|Germany|H1N1|6B.1
EPI_ISL_504668|2009.153|swine|Germany|H1N1|nan
EPI_ISL_504691|2009.816|swine|Germany|H1N1|nan
EPI_ISL_504680|2009.397|swine|Germany|H1N1|nan
EPI_ISL_504683|2009.608|swine|Germany|H1N1|nan
EPI_ISL_504675|2009.26|swine|Germany|H1N1|nan
EPI_ISL_504687|2009.742|swine|Germany|H1N1|nan
EPI_ISL_504682|2009.592|swine|Germany|H1N1|nan
EPI_ISL_504671|2009.211|swine|Germany|H1N1|nan
EPI_ISL_504672|2009.214|swine|Germany|H1N1|nan
EPI_ISL_504662|2009.058|swine|Germany|H1N1|nan
EPI_ISL_504694|2009.942|swine|Germany|H1N1|nan
EPI_ISL_504674|2009.233|swine|Germany|H1N1|nan
EPI_ISL_504684|2009.605|swine|Germany|H1N1|nan
EPI_ISL_504693|2009.838|swine|Germany|H1N1|nan
EPI_ISL_504673|2009.233|swine|Germany|H1N1|nan
EPI_ISL_504666|2009.132|swine|Germany|H1N1|nan
EPI_ISL_504681|2009.468|swine|Germany|H1N1|nan
EPI_ISL_504663|2009.071|swine|Germany|H1N1|nan
EPI_ISL_505183|2009.8|swine|Germany|H1N2|6B.1A.5a
EPI_ISL_505175|2009.126|swine|Germany|H1N2|nan
EPI_ISL_505170|2009.03|swine|Germany|H1N2|nan
EPI_ISL_505174|2009.068|swine|Germany|H1N2|nan
EPI_ISL_505182|2009.808|swine|Germany|H1N2|nan
EPI_ISL_505173|2009.058|swine|Germany|H1N2|nan
EPI_ISL_505172|2009.055|swine|Germany|H1N2|nan
EPI_ISL_505176|2009.164|swine|Germany|H1N2|nan
EPI_ISL_505178|2009.51|swine|Germany|H1N2|nan
EPI_ISL_505181|2009.797|swine|Germany|H1N2|nan
EPI_ISL_505179|2009.518|swine|Germany|H1N2|nan
EPI_ISL_505177|2009.397|swine|Germany|H1N2|nan
EPI_ISL_78761|2010.027|Human|Germany|H1N1|6B.1
EPI_ISL_78760|2010.019|Human|Germany|H1N1|6B.1
EPI_ISL_504699|2010.299|swine|Germany|H1N1|nan
EPI_ISL_504708|2010.614|swine|Germany|H1N1|nan
EPI_ISL_504718|2010.767|swine|Germany|H1N1|nan
EPI_ISL_504703|2010.556|swine|Germany|H1N1|nan
EPI_ISL_504712|2010.685|swine|Germany|H1N1|nan
EPI_ISL_504702|2010.479|swine|Germany|H1N1|nan
EPI_ISL_504725|2010.86|swine|Germany|H1N1|nan
EPI_ISL_504706|2010.592|swine|Germany|H1N1|nan
EPI_ISL_504723|2010.855|swine|Germany|H1N1|nan
EPI_ISL_504727|2010.89|swine|Germany|H1N1|nan
EPI_ISL_504717|2010.756|swine|Germany|H1N1|nan
EPI_ISL_504695|2010.027|swine|Germany|H1N1|nan
EPI_ISL_504698|2010.288|swine|Germany|H1N1|nan
EPI_ISL_504711|2010.685|swine|Germany|H1N1|nan
EPI_ISL_504709|2010.641|swine|Germany|H1N1|nan
EPI_ISL_504696|2010.148|swine|Germany|H1N1|nan
EPI_ISL_504716|2010.729|swine|Germany|H1N1|nan
EPI_ISL_504700|2010.364|swine|Germany|H1N1|nan
EPI_ISL_504710|2010.666|swine|Germany|H1N1|nan
EPI_ISL_504720|2010.803|swine|Germany|H1N1|nan
EPI_ISL_504721|2010.841|swine|Germany|H1N1|nan
EPI_ISL_194996|2010.493|swine|Germany|H1N1|nan
EPI_ISL_194995|2010.364|swine|Germany|H1N1|nan
EPI_ISL_151064|2010.838|swine|Germany|H1N2|6B.1
EPI_ISL_505193|2010.737|swine|Germany|H1N2|6B.1A.5a
EPI_ISL_505196|2010.814|swine|Germany|H1N2|6B.1A.5a
EPI_ISL_505202|2010.989|swine|Germany|H1N2|6B.1A.5a
EPI_ISL_194998|2010.5|swine|Germany|H1N2|6B.1A.5a
EPI_ISL_505187|2010.471|swine|Germany|H1N2|nan
EPI_ISL_505200|2010.893|swine|Germany|H1N2|nan
EPI_ISL_505194|2010.803|swine|Germany|H1N2|nan
EPI_ISL_505186|2010.411|swine|Germany|H1N2|nan
EPI_ISL_505201|2010.932|swine|Germany|H1N2|nan
EPI_ISL_79311|2010.5|swine|Germany|H1N2|nan
EPI_ISL_133053|2011.033|Human|Germany|H1N1|6B.1
EPI_ISL_132997|2011.112|Human|Germany|H1N1|6B.1
EPI_ISL_151066|2011.101|swine|Germany|H1N1|6B.1
EPI_ISL_504745|2011.534|swine|Germany|H1N1|nan
EPI_ISL_504780|2011.951|swine|Germany|H1N1|nan
EPI_ISL_504765|2011.833|swine|Germany|H1N1|nan
EPI_ISL_504761|2011.8|swine|Germany|H1N1|nan
EPI_ISL_504757|2011.696|swine|Germany|H1N1|nan
EPI_ISL_504756|2011.682|swine|Germany|H1N1|nan
EPI_ISL_195005|2011.238|swine|Germany|H1N1|nan
EPI_ISL_504760|2011.797|swine|Germany|H1N1|nan
EPI_ISL_504779|2011.951|swine|Germany|H1N1|nan
EPI_ISL_504728|2011.005|swine|Germany|H1N1|nan
EPI_ISL_504755|2011.663|swine|Germany|H1N1|nan
EPI_ISL_504781|2011.973|swine|Germany|H1N1|nan
EPI_ISL_504750|2011.619|swine|Germany|H1N1|nan
EPI_ISL_504749|2011.616|swine|Germany|H1N1|nan
EPI_ISL_504754|2011.658|swine|Germany|H1N1|nan
EPI_ISL_504731|2011.066|swine|Germany|H1N1|nan
EPI_ISL_504735|2011.184|swine|Germany|H1N1|nan
EPI_ISL_504775|2011.948|swine|Germany|H1N1|nan
EPI_ISL_504776|2011.945|swine|Germany|H1N1|nan
EPI_ISL_504733|2011.162|swine|Germany|H1N1|nan
EPI_ISL_504742|2011.408|swine|Germany|H1N1|nan
EPI_ISL_504782|2011.973|swine|Germany|H1N1|nan
EPI_ISL_504743|2011.455|swine|Germany|H1N1|nan
EPI_ISL_504772|2011.91|swine|Germany|H1N1|nan
EPI_ISL_504773|2011.912|swine|Germany|H1N1|nan
EPI_ISL_504730|2011.008|swine|Germany|H1N1|nan
EPI_ISL_504759|2011.784|swine|Germany|H1N1|nan
EPI_ISL_504732|2011.132|swine|Germany|H1N1|nan
EPI_ISL_504758|2011.688|swine|Germany|H1N1|nan
EPI_ISL_504771|2011.879|swine|Germany|H1N1|nan
EPI_ISL_504748|2011.619|swine|Germany|H1N1|nan
EPI_ISL_151087|2011.967|swine|Germany|H1N2|6B.1
EPI_ISL_151076|2011.751|swine|Germany|H1N2|6B.1
EPI_ISL_151082|2011.855|swine|Germany|H1N2|6B.1
EPI_ISL_154222|2011.608|swine|Germany|H1N2|6B.1
EPI_ISL_505216|2011.605|swine|Germany|H1N2|6B.1A.5a
EPI_ISL_505212|2011.493|swine|Germany|H1N2|6B.1A.5a
EPI_ISL_505209|2011.192|swine|Germany|H1N2|6B.1A.5a
EPI_ISL_505219|2011.644|swine|Germany|H1N2|6B.1A.5a
EPI_ISL_505218|2011.638|swine|Germany|H1N2|6B.1A.5a
EPI_ISL_505222|2011.704|swine|Germany|H1N2|6B.1A.5a
EPI_ISL_505228|2011.926|swine|Germany|H1N2|6B.1A.5a
EPI_ISL_195002|2011.184|swine|Germany|H1N2|6B.1A.5a
EPI_ISL_195084|2011.877|swine|Germany|H1N2|6B.1A.5a
EPI_ISL_505226|2011.868|swine|Germany|H1N2|nan
EPI_ISL_505224|2011.836|swine|Germany|H1N2|nan
EPI_ISL_505211|2011.485|swine|Germany|H1N2|nan
EPI_ISL_505210|2011.463|swine|Germany|H1N2|nan
EPI_ISL_151078|2011.819|swine|Germany|H1N2|nan
EPI_ISL_505215|2011.603|swine|Germany|H1N2|nan
EPI_ISL_505207|2011.074|swine|Germany|H1N2|nan
EPI_ISL_505225|2011.858|swine|Germany|H1N2|nan
EPI_ISL_195000|2011.008|swine|Germany|H1N2|nan
EPI_ISL_505233|2011.992|swine|Germany|H1N2|nan
EPI_ISL_505229|2011.932|swine|Germany|H1N2|nan
EPI_ISL_504806|2012.279|swine|Germany|H1N1|nan
EPI_ISL_504785|2012.06|swine|Germany|H1N1|nan
EPI_ISL_504799|2012.128|swine|Germany|H1N1|nan
EPI_ISL_504811|2012.481|swine|Germany|H1N1|nan
EPI_ISL_504798|2012.12|swine|Germany|H1N1|nan
EPI_ISL_504784|2012.049|swine|Germany|H1N1|nan
EPI_ISL_504802|2012.216|swine|Germany|H1N1|nan
EPI_ISL_504791|2012.082|swine|Germany|H1N1|nan
EPI_ISL_504796|2012.117|swine|Germany|H1N1|nan
EPI_ISL_504805|2012.24|swine|Germany|H1N1|nan
EPI_ISL_504783|2012.033|swine|Germany|H1N1|nan
EPI_ISL_504787|2012.063|swine|Germany|H1N1|nan
EPI_ISL_504810|2012.385|swine|Germany|H1N1|nan
EPI_ISL_504786|2012.046|swine|Germany|H1N1|nan
EPI_ISL_504801|2012.178|swine|Germany|H1N1|nan
EPI_ISL_151089|2012.049|swine|Germany|H1N2|6B.1
EPI_ISL_505241|2012.194|swine|Germany|H1N2|6B.1
EPI_ISL_154228|2012.142|swine|Germany|H1N2|6B.1
EPI_ISL_151091|2012.142|swine|Germany|H1N2|6B.1
EPI_ISL_154227|2012.142|swine|Germany|H1N2|6B.1
EPI_ISL_505249|2012.355|swine|Germany|H1N2|6B.1
EPI_ISL_505261|2012.945|swine|Germany|H1N2|6B.1
EPI_ISL_505236|2012.066|swine|Germany|H1N2|6B.1A.5a
EPI_ISL_505240|2012.161|swine|Germany|H1N2|6B.1A.5a
EPI_ISL_505243|2012.216|swine|Germany|H1N2|nan
EPI_ISL_505256|2012.53|swine|Germany|H1N2|nan
EPI_ISL_505257|2012.921|swine|Germany|H1N2|nan
EPI_ISL_505237|2012.117|swine|Germany|H1N2|nan
EPI_ISL_505238|2012.126|swine|Germany|H1N2|nan
EPI_ISL_505235|2012.066|swine|Germany|H1N2|nan
EPI_ISL_505262|2012.951|swine|Germany|H1N2|nan
EPI_ISL_505252|2012.41|swine|Germany|H1N2|nan
EPI_ISL_154230|2012.213|swine|Germany|H1N2|nan
EPI_ISL_505263|2012.948|swine|Germany|H1N2|nan
EPI_ISL_505251|2012.366|swine|Germany|H1N2|nan
EPI_ISL_505239|2012.156|swine|Germany|H1N2|nan
EPI_ISL_505234|2012.068|swine|Germany|H1N2|nan
EPI_ISL_505244|2012.238|swine|Germany|H1N2|nan
EPI_ISL_504814|2013.115|swine|Germany|H1N1|6B.1
EPI_ISL_504816|2013.142|swine|Germany|H1N1|6B.1A.5a
EPI_ISL_504817|2013.153|swine|Germany|H1N1|nan
EPI_ISL_504822|2013.496|swine|Germany|H1N1|nan
EPI_ISL_504826|2013.751|swine|Germany|H1N1|nan
EPI_ISL_504824|2013.655|swine|Germany|H1N1|nan
EPI_ISL_504820|2013.468|swine|Germany|H1N1|nan
EPI_ISL_504813|2013.036|swine|Germany|H1N1|nan
EPI_ISL_504821|2013.496|swine|Germany|H1N1|nan
EPI_ISL_504823|2013.595|swine|Germany|H1N1|nan
EPI_ISL_504828|2013.942|swine|Germany|H1N1|nan
EPI_ISL_504815|2013.123|swine|Germany|H1N1|nan
EPI_ISL_504827|2013.901|swine|Germany|H1N1|nan
EPI_ISL_504819|2013.389|swine|Germany|H1N1|nan
EPI_ISL_505293|2013.882|swine|Germany|H1N2|6B.1
EPI_ISL_505284|2013.688|swine|Germany|H1N2|6B.1
EPI_ISL_505299|2013.926|swine|Germany|H1N2|6B.1
EPI_ISL_505282|2013.556|swine|Germany|H1N2|6B.1
EPI_ISL_505298|2013.912|swine|Germany|H1N2|6B.1
EPI_ISL_505300|2013.921|swine|Germany|H1N2|6B.1
EPI_ISL_505269|2013.216|swine|Germany|H1N2|6B.1
EPI_ISL_505292|2013.868|swine|Germany|H1N2|6B.1
EPI_ISL_505272|2013.233|swine|Germany|H1N2|6B.1A.5a
EPI_ISL_505279|2013.4|swine|Germany|H1N2|6B.1A.5a
EPI_ISL_505297|2013.923|swine|Germany|H1N2|nan
EPI_ISL_505294|2013.868|swine|Germany|H1N2|nan
EPI_ISL_505290|2013.83|swine|Germany|H1N2|nan
EPI_ISL_505285|2013.688|swine|Germany|H1N2|nan
EPI_ISL_505268|2013.162|swine|Germany|H1N2|nan
EPI_ISL_505281|2013.523|swine|Germany|H1N2|nan
EPI_ISL_505270|2013.214|swine|Germany|H1N2|nan
EPI_ISL_505283|2013.622|swine|Germany|H1N2|nan
EPI_ISL_505302|2013.945|swine|Germany|H1N2|nan
EPI_ISL_505275|2013.332|swine|Germany|H1N2|nan
EPI_ISL_505291|2013.852|swine|Germany|H1N2|nan
EPI_ISL_505286|2013.707|swine|Germany|H1N2|nan
EPI_ISL_505273|2013.304|swine|Germany|H1N2|nan
EPI_ISL_173261|2014.962|Human|Germany|H1N1|6B.1
EPI_ISL_173260|2014.953|Human|Germany|H1N1|6B.1
EPI_ISL_173272|2014.964|Human|Germany|H1N1|6B.1
EPI_ISL_504831|2014.129|swine|Germany|H1N1|6B.1
EPI_ISL_504841|2014.707|swine|Germany|H1N1|6B.1
EPI_ISL_504829|2014.055|swine|Germany|H1N1|6B.1
EPI_ISL_504844|2014.762|swine|Germany|H1N1|6B.1A.5a
EPI_ISL_504837|2014.274|swine|Germany|H1N1|6B.1A.5a
EPI_ISL_504836|2014.244|swine|Germany|H1N1|nan
EPI_ISL_504839|2014.578|swine|Germany|H1N1|nan
EPI_ISL_504842|2014.696|swine|Germany|H1N1|nan
EPI_ISL_504848|2014.811|swine|Germany|H1N1|nan
EPI_ISL_504834|2014.175|swine|Germany|H1N1|nan
EPI_ISL_504845|2014.773|swine|Germany|H1N1|nan
EPI_ISL_504850|2014.896|swine|Germany|H1N1|nan
EPI_ISL_504859|2014.956|swine|Germany|H1N1|nan
EPI_ISL_504855|2014.94|swine|Germany|H1N1|nan
EPI_ISL_504832|2014.148|swine|Germany|H1N1|nan
EPI_ISL_504857|2014.973|swine|Germany|H1N1|nan
EPI_ISL_504854|2014.942|swine|Germany|H1N1|nan
EPI_ISL_504835|2014.225|swine|Germany|H1N1|nan
EPI_ISL_504852|2014.899|swine|Germany|H1N1|nan
EPI_ISL_505306|2014.096|swine|Germany|H1N2|6B.1
EPI_ISL_505309|2014.151|swine|Germany|H1N2|6B.1
EPI_ISL_505304|2014.052|swine|Germany|H1N2|6B.1
EPI_ISL_505307|2014.099|swine|Germany|H1N2|6B.1
EPI_ISL_505330|2014.929|swine|Germany|H1N2|6B.1
EPI_ISL_505316|2014.362|swine|Germany|H1N2|nan
EPI_ISL_505331|2014.929|swine|Germany|H1N2|nan
EPI_ISL_505319|2014.619|swine|Germany|H1N2|nan
EPI_ISL_505324|2014.8|swine|Germany|H1N2|nan
EPI_ISL_505317|2014.419|swine|Germany|H1N2|nan
EPI_ISL_505303|2014.019|swine|Germany|H1N2|nan
EPI_ISL_505326|2014.877|swine|Germany|H1N2|nan
EPI_ISL_505320|2014.647|swine|Germany|H1N2|nan
EPI_ISL_505332|2014.937|swine|Germany|H1N2|nan
EPI_ISL_505329|2014.923|swine|Germany|H1N2|nan
EPI_ISL_505327|2014.904|swine|Germany|H1N2|nan
EPI_ISL_505325|2014.827|swine|Germany|H1N2|nan
EPI_ISL_505313|2014.216|swine|Germany|H1N2|nan
EPI_ISL_505328|2014.915|swine|Germany|H1N2|nan
EPI_ISL_373023|2015.055|Human|Germany|H1N1|6B.1
EPI_ISL_504865|2015.164|swine|Germany|H1N1|6B.1
EPI_ISL_504867|2015.227|swine|Germany|H1N1|6B.1
EPI_ISL_504868|2015.285|swine|Germany|H1N1|6B.1
EPI_ISL_504863|2015.068|swine|Germany|H1N1|6B.1A.5a
EPI_ISL_504871|2015.397|swine|Germany|H1N1|nan
EPI_ISL_504861|2015.041|swine|Germany|H1N1|nan
EPI_ISL_504862|2015.058|swine|Germany|H1N1|nan
EPI_ISL_504858|2015.011|swine|Germany|H1N1|nan
EPI_ISL_504873|2015.825|swine|Germany|H1N1|nan
EPI_ISL_504872|2015.649|swine|Germany|H1N1|nan
EPI_ISL_504869|2015.384|swine|Germany|H1N1|nan
EPI_ISL_504330|2015.858|swine|Germany|H1N2|6B.1
EPI_ISL_505351|2015.797|swine|Germany|H1N2|nan
EPI_ISL_505342|2015.323|swine|Germany|H1N2|nan
EPI_ISL_505343|2015.381|swine|Germany|H1N2|nan
EPI_ISL_505337|2015.137|swine|Germany|H1N2|nan
EPI_ISL_505348|2015.605|swine|Germany|H1N2|nan
EPI_ISL_505339|2015.153|swine|Germany|H1N2|nan
EPI_ISL_505341|2015.244|swine|Germany|H1N2|nan
EPI_ISL_505338|2015.137|swine|Germany|H1N2|nan
EPI_ISL_505345|2015.471|swine|Germany|H1N2|nan
EPI_ISL_505347|2015.611|swine|Germany|H1N2|nan
EPI_ISL_505336|2015.118|swine|Germany|H1N2|nan
EPI_ISL_238917|2016.26|swine|Germany|H1N1|6B.1
EPI_ISL_237542|2016.128|swine|Germany|H1N1|nan
EPI_ISL_373443|2018.211|Human|Germany|H1N1|6B.1A
EPI_ISL_376640|2018.044|Human|Germany|H1N1|6B.1A
EPI_ISL_376724|2018.063|Human|Germany|H1N1|6B.1A
EPI_ISL_373431|2018.2|Human|Germany|H1N1|6B.1A
EPI_ISL_373439|2018.156|Human|Germany|H1N1|6B.1A.1
EPI_ISL_373425|2018.236|Human|Germany|H1N1|6B.1A.1
EPI_ISL_373424|2018.236|Human|Germany|H1N1|6B.1A.1
EPI_ISL_373441|2018.184|Human|Germany|H1N1|6B.1A.5b
EPI_ISL_308752|2018.315|swine|Germany|H1N1|nan
EPI_ISL_366954|2019.121|Human|Germany|H1N1|6B.1A.1
EPI_ISL_387213|2019.063|Human|Germany|H1N1|6B.1A.2
EPI_ISL_387212|2019.044|Human|Germany|H1N1|6B.1A.2
EPI_ISL_387215|2019.074|Human|Germany|H1N1|6B.1A.2
EPI_ISL_368907|2019.233|Human|Germany|H1N1|6B.1A.5
EPI_ISL_387216|2019.074|Human|Germany|H1N1|6B.1A.5a
EPI_ISL_387210|2019.036|Human|Germany|H1N1|6B.1A.5a
EPI_ISL_369082|2019.252|Human|Germany|H1N1|6B.1A.5a
EPI_ISL_414723|2019.995|Human|Germany|H1N1|6B.1A.5a.1
EPI_ISL_405006|2019.995|Human|Germany|H1N1|6B.1A.5a.1
EPI_ISL_372666|2019.142|Human|Germany|H1N1|6B.1A.5b
EPI_ISL_372658|2019.153|Human|Germany|H1N1|6B.1A.5b
EPI_ISL_387211|2019.036|Human|Germany|H1N1|6B.1A.5b
EPI_ISL_370585|2019.025|Human|Germany|H1N1|6B.1A.6
EPI_ISL_387209|2019.036|Human|Germany|H1N1|6B.1A.6
EPI_ISL_370584|2019.025|Human|Germany|H1N1|6B.1A.6
EPI_ISL_414072|2019.959|Human|Germany|H1N1|6B.1A.7
EPI_ISL_414070|2019.962|Human|Germany|H1N1|6B.1A.7
EPI_ISL_435187|2020.101|Human|Germany|H1N1|6B.1A.5a
EPI_ISL_536818|2020.167|Human|Germany|H1N1|6B.1A.5a
EPI_ISL_414733|2020.033|Human|Germany|H1N1|6B.1A.5a.1
EPI_ISL_427864|2020.036|Human|Germany|H1N1|6B.1A.5a.1
EPI_ISL_414729|2020.022|Human|Germany|H1N1|6B.1A.5a.2
EPI_ISL_427869|2020.055|Human|Germany|H1N1|6B.1A.5a.2
EPI_ISL_427865|2020.041|Human|Germany|H1N1|6B.1A.5b
EPI_ISL_414728|2020.022|Human|Germany|H1N1|6B.1A.5b
EPI_ISL_414727|2020.019|Human|Germany|H1N1|6B.1A.5b
EPI_ISL_491173|2020.44|Human|Germany|H1N1|nan
EPI_ISL_12942281|2022.145|Human|Germany|H1N1|6B.1A.5a.1
EPI_ISL_13638360|2022.337|Human|Germany|H1N1|6B.1A.5a.1
EPI_ISL_13503236|2022.181|Human|Germany|H1N1|6B.1A.5a.1
EPI_ISL_14925890|2022.353|Human|Germany|H1N1|6B.1A.5a.1
EPI_ISL_14934966|2022.562|Human|Germany|H1N1|6B.1A.5a.2a.1
EPI_ISL_80087|2009.995|Human|Greece|H1N1|6B.1
EPI_ISL_76877|2009.953|Human|Greece|H1N1|6B.1
EPI_ISL_78744|2010.047|Human|Greece|H1N1|6B.1
EPI_ISL_78733|2010.033|Human|Greece|H1N1|6B.1
EPI_ISL_133078|2011.071|Human|Greece|H1N1|6B.1
EPI_ISL_133097|2011.112|Human|Greece|H1N1|6B.1
EPI_ISL_391762|2018.016|Human|Greece|H1N1|6B.1A
EPI_ISL_391763|2018.208|Human|Greece|H1N1|6B.1A
EPI_ISL_29308|2006.5|swine|Hungary|H1N1|nan
EPI_ISL_87631|2009.923|Human|Hungary|H1N1|6B.1
EPI_ISL_106144|2009.816|Human|Hungary|H1N1|6B.1
EPI_ISL_106145|2010.03|Human|Hungary|H1N1|6B.1
EPI_ISL_106130|2010.115|swine|Hungary|H1N1|6B.1
EPI_ISL_95333|2011.047|Human|Hungary|H1N1|6B.1
EPI_ISL_95331|2011.071|Human|Hungary|H1N1|6B.1
EPI_ISL_129815|2011.395|swine|Hungary|H1N1|6B.1
EPI_ISL_195166|2013.31|swine|Hungary|H1N1|nan
EPI_ISL_527226|2020.131|Human|Hungary|H1N1|6B.1A.5a.2
EPI_ISL_105979|2011.5|swine|Iceland|H1N1|6B.1
EPI_ISL_13203558|2022.249|Human|Iceland|H1N1|6B.1A.5a.1
EPI_ISL_93074|2009.405|Human|Ireland|H1N1|6B.1
EPI_ISL_131577|2009.748|Human|Ireland|H1N1|6B.1
EPI_ISL_131677|2010.956|Human|Ireland|H1N1|6B.1
EPI_ISL_131679|2010.951|Human|Ireland|H1N1|6B.1
EPI_ISL_212251|2015.94|Human|Ireland|H1N1|6B.1
EPI_ISL_212254|2015.989|Human|Ireland|H1N1|6B.1
EPI_ISL_527228|2020.169|Human|Ireland|H1N1|6B.1A.5a.2
EPI_ISL_147190|1949.5|Human|Italy|H1N1|nan
EPI_ISL_69304|1949.5|Human|Italy|H1N1|nan
EPI_ISL_170784|1981.5|swine|Italy|H1N1|nan
EPI_ISL_68916|1987.5|Human|Italy|H1N1|nan
EPI_ISL_68984|1987.5|swine|Italy|H1N1|nan
EPI_ISL_27596|1989.005|Human|Italy|H1N1|nan
EPI_ISL_27634|1989.003|Human|Italy|H1N1|nan
EPI_ISL_95804|1994.5|swine|Italy|H1N1|nan
EPI_ISL_27598|1995.964|Human|Italy|H1N1|nan
EPI_ISL_129521|1998.748|swine|Italy|H1N1|nan
EPI_ISL_95867|1998.085|swine|Italy|H1N2|nan
EPI_ISL_95866|1999.5|swine|Italy|H1N2|nan
EPI_ISL_95878|2000.5|swine|Italy|H1N2|nan
EPI_ISL_129525|2001.748|swine|Italy|H1N1|nan
EPI_ISL_25673|2003.5|Dom.ans|Italy|H1N1|nan
EPI_ISL_129528|2003.748|swine|Italy|H1N1|nan
EPI_ISL_95863|2003.5|swine|Italy|H1N2|nan
EPI_ISL_95862|2003.748|swine|Italy|H1N2|nan
EPI_ISL_129526|2005.748|swine|Italy|H1N1|nan
EPI_ISL_95876|2005.748|swine|Italy|H1N2|nan
EPI_ISL_25672|2006.5|Dom.ans|Italy|H1N1|nan
EPI_ISL_129579|2006.5|swine|Italy|H1N1|nan
EPI_ISL_28841|2007.5|Dom.ans|Italy|H1N1|nan
EPI_ISL_25670|2007.5|Dom.ans|Italy|H1N1|nan
EPI_ISL_95877|2008.667|swine|Italy|H1N2|nan
EPI_ISL_31114|2009.4|Human|Italy|H1N1|6B.1
EPI_ISL_32461|2009.458|Human|Italy|H1N1|6B.1
EPI_ISL_73603|2009.937|swine|Italy|H1N1|6B.1
EPI_ISL_66077|2009.904|swine|Italy|H1N1|6B.1
EPI_ISL_95869|2009.915|swine|Italy|H1N2|nan
EPI_ISL_95872|2009.247|swine|Italy|H1N2|nan
EPI_ISL_278936|2010.666|Human|Italy|H1N1|6B.1
EPI_ISL_278935|2010.666|Human|Italy|H1N1|6B.1
EPI_ISL_195015|2010.923|swine|Italy|H1N1|nan
EPI_ISL_195019|2010.978|swine|Italy|H1N1|nan
EPI_ISL_84662|2010.414|swine|Italy|H1N2|6B.1
EPI_ISL_195018|2010.742|swine|Italy|H1N2|nan
EPI_ISL_278995|2011.666|Human|Italy|H1N1|6B.1
EPI_ISL_278996|2011.666|Human|Italy|H1N1|6B.1
EPI_ISL_278990|2011.666|Human|Italy|H1N1|6B.1
EPI_ISL_278931|2011.666|Human|Italy|H1N1|nan
EPI_ISL_195110|2011.918|swine|Italy|H1N1|nan
EPI_ISL_171317|2011.915|swine|Italy|H1N1|nan
EPI_ISL_195109|2011.5|swine|Italy|H1N1|nan
EPI_ISL_195017|2011.184|swine|Italy|H1N2|nan
EPI_ISL_278923|2011.666|swine|Italy|H1N2|nan
EPI_ISL_279000|2012.667|Human|Italy|H1N1|6B.1
EPI_ISL_164827|2012.667|swine|Italy|H1N1|6B.1
EPI_ISL_142229|2012.582|swine|Italy|H1N1|nan
EPI_ISL_278926|2012.667|swine|Italy|H1N1|nan
EPI_ISL_278925|2012.667|swine|Italy|H1N1|nan
EPI_ISL_164826|2012.667|swine|Italy|H1N1|nan
EPI_ISL_278912|2012.667|swine|Italy|H1N2|nan
EPI_ISL_278998|2013.666|Human|Italy|H1N1|6B.1
EPI_ISL_278910|2013.666|swine|Italy|H1N1|6B.1
EPI_ISL_278897|2013.666|swine|Italy|H1N1|nan
EPI_ISL_278888|2013.666|swine|Italy|H1N1|nan
EPI_ISL_278908|2013.666|swine|Italy|H1N1|nan
EPI_ISL_278918|2013.666|swine|Italy|H1N1|nan
EPI_ISL_278907|2013.666|swine|Italy|H1N1|nan
EPI_ISL_195106|2013.082|swine|Italy|H1N1|nan
EPI_ISL_145714|2013.162|swine|Italy|H1N1|nan
EPI_ISL_278899|2013.666|swine|Italy|H1N2|nan
EPI_ISL_278901|2013.666|swine|Italy|H1N2|nan
EPI_ISL_207233|2013.879|swine|Italy|H1N2|nan
EPI_ISL_278896|2013.666|swine|Italy|H1N2|nan
EPI_ISL_207227|2013.986|swine|Italy|H1N2|nan
EPI_ISL_278905|2013.666|swine|Italy|H1N2|nan
EPI_ISL_278994|2014.666|Human|Italy|H1N1|6B.1
EPI_ISL_278993|2014.666|Human|Italy|H1N1|6B.1
EPI_ISL_278877|2014.666|swine|Italy|H1N1|6B.1
EPI_ISL_278870|2014.666|swine|Italy|H1N1|nan
EPI_ISL_278862|2014.666|swine|Italy|H1N1|nan
EPI_ISL_278868|2014.666|swine|Italy|H1N1|nan
EPI_ISL_278860|2014.666|swine|Italy|H1N1|nan
EPI_ISL_278867|2014.666|swine|Italy|H1N1|nan
EPI_ISL_278892|2014.666|swine|Italy|H1N1|nan
EPI_ISL_278874|2014.666|swine|Italy|H1N1|nan
EPI_ISL_278866|2014.666|swine|Italy|H1N1|nan
EPI_ISL_278882|2014.666|swine|Italy|H1N1|nan
EPI_ISL_278876|2014.666|swine|Italy|H1N1|nan
EPI_ISL_278850|2014.666|swine|Italy|H1N1|nan
EPI_ISL_278895|2014.666|swine|Italy|H1N2|nan
EPI_ISL_278893|2014.666|swine|Italy|H1N2|nan
EPI_ISL_278864|2014.666|swine|Italy|H1N2|nan
EPI_ISL_502073|2014.666|swine|Italy|H1N2|nan
EPI_ISL_278865|2014.666|swine|Italy|H1N2|nan
EPI_ISL_278875|2014.666|swine|Italy|H1N2|nan
EPI_ISL_278854|2014.666|swine|Italy|H1N2|nan
EPI_ISL_278852|2014.666|swine|Italy|H1N2|nan
EPI_ISL_278880|2014.666|swine|Italy|H1N2|nan
EPI_ISL_278858|2014.666|swine|Italy|H1N2|nan
EPI_ISL_278873|2014.666|swine|Italy|H1N2|nan
EPI_ISL_278879|2014.666|swine|Italy|H1N2|nan
EPI_ISL_278871|2014.666|swine|Italy|H1N2|nan
EPI_ISL_207229|2014.019|swine|Italy|H1N2|nan
EPI_ISL_278859|2014.666|swine|Italy|H1N2|nan
EPI_ISL_278863|2014.666|swine|Italy|H1N2|nan
EPI_ISL_278989|2015.666|Human|Italy|H1N1|6B.1
EPI_ISL_278987|2015.666|Human|Italy|H1N1|6B.1
EPI_ISL_278986|2015.666|Human|Italy|H1N1|6B.1
EPI_ISL_278849|2015.666|swine|Italy|H1N1|6B.1
EPI_ISL_278830|2015.666|swine|Italy|H1N1|6B.1
EPI_ISL_278846|2015.666|swine|Italy|H1N1|nan
EPI_ISL_278822|2015.666|swine|Italy|H1N1|nan
EPI_ISL_278834|2015.666|swine|Italy|H1N1|nan
EPI_ISL_278831|2015.666|swine|Italy|H1N1|nan
EPI_ISL_278829|2015.666|swine|Italy|H1N1|nan
EPI_ISL_278838|2015.666|swine|Italy|H1N2|nan
EPI_ISL_278832|2015.666|swine|Italy|H1N2|nan
EPI_ISL_278835|2015.666|swine|Italy|H1N2|nan
EPI_ISL_278823|2015.666|swine|Italy|H1N2|nan
EPI_ISL_278840|2015.666|swine|Italy|H1N2|nan
EPI_ISL_278833|2015.666|swine|Italy|H1N2|nan
EPI_ISL_278836|2015.666|swine|Italy|H1N2|nan
EPI_ISL_278839|2015.666|swine|Italy|H1N2|nan
EPI_ISL_224202|2016.191|Human|Italy|H1N1|6B.1
EPI_ISL_224206|2016.205|Human|Italy|H1N1|6B.1
EPI_ISL_252683|2016.749|Human|Italy|H1N1|nan
EPI_ISL_4083591|2016.5|swine|Italy|H1N1|nan
EPI_ISL_505090|2016.915|swine|Italy|H1N1|nan
EPI_ISL_502072|2016.249|swine|Italy|H1N1|nan
EPI_ISL_505088|2016.164|swine|Italy|H1N2|nan
EPI_ISL_14755028|2017.334|swine|Italy|H1N1|6B.1
EPI_ISL_14763817|2017.066|swine|Italy|H1N1|nan
EPI_ISL_14761976|2017.753|swine|Italy|H1N1|nan
EPI_ISL_14755009|2017.03|swine|Italy|H1N1|nan
EPI_ISL_14763358|2017.195|swine|Italy|H1N1|nan
EPI_ISL_14763659|2017.079|swine|Italy|H1N1|nan
EPI_ISL_14755048|2017.899|swine|Italy|H1N1|nan
EPI_ISL_14755024|2017.263|swine|Italy|H1N1|nan
EPI_ISL_14761785|2017.811|swine|Italy|H1N1|nan
EPI_ISL_14755049|2017.907|swine|Italy|H1N1|nan
EPI_ISL_14760954|2017.962|swine|Italy|H1N1|nan
EPI_ISL_14755059|2017.989|swine|Italy|H1N1|nan
EPI_ISL_14762763|2017.545|swine|Italy|H1N2|nan
EPI_ISL_14761565|2017.814|swine|Italy|H1N2|nan
EPI_ISL_14761173|2017.89|swine|Italy|H1N2|nan
EPI_ISL_14762862|2017.54|swine|Italy|H1N2|nan
EPI_ISL_14763462|2017.107|swine|Italy|H1N2|nan
EPI_ISL_14755014|2017.121|swine|Italy|H1N2|nan
EPI_ISL_14761878|2017.789|swine|Italy|H1N2|nan
EPI_ISL_14761691|2017.003|swine|Italy|H1N2|nan
EPI_ISL_14761352|2017.792|swine|Italy|H1N2|nan
EPI_ISL_14755037|2017.542|swine|Italy|H1N2|nan
EPI_ISL_14755008|2017.022|swine|Italy|H1N2|nan
EPI_ISL_376735|2018.088|Human|Italy|H1N1|6B.1A
EPI_ISL_376806|2018.082|Human|Italy|H1N1|6B.1A
EPI_ISL_373448|2018.121|Human|Italy|H1N1|6B.1A
EPI_ISL_376732|2018.079|Human|Italy|H1N1|6B.1A
EPI_ISL_376731|2018.074|Human|Italy|H1N1|6B.1A.5b
EPI_ISL_4083709|2018.293|swine|Italy|H1N1|6B.1
EPI_ISL_4083705|2018.644|swine|Italy|H1N1|6B.1
EPI_ISL_14751211|2018.792|swine|Italy|H1N1|6B.1
EPI_ISL_14751216|2018.808|swine|Italy|H1N1|nan
EPI_ISL_14751219|2018.83|swine|Italy|H1N1|nan
EPI_ISL_14751154|2018.134|swine|Italy|H1N1|nan
EPI_ISL_14751168|2018.238|swine|Italy|H1N1|nan
EPI_ISL_14751287|2018.978|swine|Italy|H1N1|nan
EPI_ISL_14751231|2018.885|swine|Italy|H1N1|nan
EPI_ISL_14751164|2018.219|swine|Italy|H1N1|nan
EPI_ISL_14751189|2018.471|swine|Italy|H1N1|nan
EPI_ISL_14751240|2018.885|swine|Italy|H1N1|nan
EPI_ISL_14751193|2018.597|swine|Italy|H1N1|nan
EPI_ISL_14751194|2018.638|swine|Italy|H1N1|nan
EPI_ISL_14751199|2018.693|swine|Italy|H1N1|nan
EPI_ISL_4083710|2018.463|swine|Italy|H1N1|nan
EPI_ISL_14751239|2018.885|swine|Italy|H1N1|nan
EPI_ISL_4083707|2018.255|swine|Italy|H1N2|nan
EPI_ISL_505087|2018.162|swine|Italy|H1N2|nan
EPI_ISL_14751230|2018.885|swine|Italy|H1N2|nan
EPI_ISL_14751198|2018.69|swine|Italy|H1N2|nan
EPI_ISL_14751200|2018.699|swine|Italy|H1N2|nan
EPI_ISL_14751179|2018.318|swine|Italy|H1N2|nan
EPI_ISL_14751220|2018.83|swine|Italy|H1N2|nan
EPI_ISL_14751167|2018.23|swine|Italy|H1N2|nan
EPI_ISL_14751202|2018.715|swine|Italy|H1N2|nan
EPI_ISL_14751152|2018.69|swine|Italy|H1N2|nan
EPI_ISL_14751192|2018.586|swine|Italy|H1N2|nan
EPI_ISL_4083721|2018.951|swine|Italy|H1N2|nan
EPI_ISL_14751160|2018.115|swine|Italy|H1N2|nan
EPI_ISL_14751238|2018.885|swine|Italy|H1N2|nan
EPI_ISL_14751196|2018.66|swine|Italy|H1N2|nan
EPI_ISL_14751273|2018.953|swine|Italy|H1N2|nan
EPI_ISL_14751197|2018.666|swine|Italy|H1N2|nan
EPI_ISL_370590|2019.025|Human|Italy|H1N1|6B.1A
EPI_ISL_387219|2019.044|Human|Italy|H1N1|6B.1A.1
EPI_ISL_370592|2019.025|Human|Italy|H1N1|6B.1A.3
EPI_ISL_372694|2019.142|Human|Italy|H1N1|6B.1A.5
EPI_ISL_387221|2019.044|Human|Italy|H1N1|6B.1A.5a
EPI_ISL_366534|2019.099|Human|Italy|H1N1|6B.1A.5a
EPI_ISL_366536|2019.082|Human|Italy|H1N1|6B.1A.5a
EPI_ISL_387228|2019.063|Human|Italy|H1N1|6B.1A.5a
EPI_ISL_370591|2019.025|Human|Italy|H1N1|6B.1A.6
EPI_ISL_387229|2019.063|Human|Italy|H1N1|6B.1A.6
EPI_ISL_366961|2019.066|Human|Italy|H1N1|6B.1A.7
EPI_ISL_366530|2019.14|Human|Italy|H1N1|6B.1A.7
EPI_ISL_14749656|2019.162|swine|Italy|H1N1|6B.1
EPI_ISL_14749628|2019.805|swine|Italy|H1N1|6B.1A
EPI_ISL_14749692|2019.058|swine|Italy|H1N1|6B.1A.6
EPI_ISL_14749662|2019.134|swine|Italy|H1N1|6B.1A.6
EPI_ISL_14749654|2019.178|swine|Italy|H1N1|6B.1A.7
EPI_ISL_14749608|2019.962|swine|Italy|H1N1|nan
EPI_ISL_14749635|2019.745|swine|Italy|H1N1|nan
EPI_ISL_14749701|2019.425|swine|Italy|H1N1|nan
EPI_ISL_14749704|2019.389|swine|Italy|H1N1|nan
EPI_ISL_14749676|2019.008|swine|Italy|H1N1|nan
EPI_ISL_14749691|2019.578|swine|Italy|H1N1|nan
EPI_ISL_14749666|2019.118|swine|Italy|H1N1|nan
EPI_ISL_14749637|2019.715|swine|Italy|H1N1|nan
EPI_ISL_14749684|2019.074|swine|Italy|H1N1|nan
EPI_ISL_14749633|2019.737|swine|Italy|H1N1|nan
EPI_ISL_14749611|2019.937|swine|Italy|H1N1|nan
EPI_ISL_14749672|2019.085|swine|Italy|H1N1|nan
EPI_ISL_14749716|2019.238|swine|Italy|H1N1|nan
EPI_ISL_14749617|2019.874|swine|Italy|H1N1|nan
EPI_ISL_14749673|2019.085|swine|Italy|H1N1|nan
EPI_ISL_14749631|2019.795|swine|Italy|H1N1|nan
EPI_ISL_14749638|2019.712|swine|Italy|H1N1|nan
EPI_ISL_14749647|2019.433|swine|Italy|H1N1|nan
EPI_ISL_14749674|2019.082|swine|Italy|H1N1|nan
EPI_ISL_14749707|2019.036|swine|Italy|H1N1|nan
EPI_ISL_14749688|2019.063|swine|Italy|H1N1|nan
EPI_ISL_4083711|2019.14|swine|Italy|H1N1|nan
EPI_ISL_4083716|2019.285|swine|Italy|H1N1|nan
EPI_ISL_4083712|2019.364|swine|Italy|H1N1|nan
EPI_ISL_14749657|2019.17|swine|Italy|H1N1|nan
EPI_ISL_4083726|2019.386|swine|Italy|H1N1|nan
EPI_ISL_4083723|2019.923|swine|Italy|H1N2|nan
EPI_ISL_4083720|2019.827|swine|Italy|H1N2|nan
EPI_ISL_14749681|2019.077|swine|Italy|H1N2|nan
EPI_ISL_14749678|2019.789|swine|Italy|H1N2|nan
EPI_ISL_14749629|2019.805|swine|Italy|H1N2|nan
EPI_ISL_14749669|2019.112|swine|Italy|H1N2|nan
EPI_ISL_14749687|2019.655|swine|Italy|H1N2|nan
EPI_ISL_14749680|2019.789|swine|Italy|H1N2|nan
EPI_ISL_14749618|2019.866|swine|Italy|H1N2|nan
EPI_ISL_14749609|2019.951|swine|Italy|H1N2|nan
EPI_ISL_14749623|2019.825|swine|Italy|H1N2|nan
EPI_ISL_4083804|2019.937|swine|Italy|H1N2|nan
EPI_ISL_4083718|2019.734|swine|Italy|H1N2|nan
EPI_ISL_14749630|2019.789|swine|Italy|H1N2|nan
EPI_ISL_14749682|2019.773|swine|Italy|H1N2|nan
EPI_ISL_14749690|2019.06|swine|Italy|H1N2|nan
EPI_ISL_14749613|2019.921|swine|Italy|H1N2|nan
EPI_ISL_14749622|2019.825|swine|Italy|H1N2|nan
EPI_ISL_14749648|2019.027|swine|Italy|H1N2|nan
EPI_ISL_14749644|2019.515|swine|Italy|H1N2|nan
EPI_ISL_427902|2020.044|Human|Italy|H1N1|6B.1A.5a.1
EPI_ISL_414752|2020.033|Human|Italy|H1N1|6B.1A.5a.1
EPI_ISL_414741|2020.016|Human|Italy|H1N1|6B.1A.7
EPI_ISL_427892|2020.036|Human|Italy|H1N1|6B.1A.7
EPI_ISL_14764373|2020.484|swine|Italy|H1N1|6B.1
EPI_ISL_14766976|2020.94|swine|Italy|H1N1|6B.1
EPI_ISL_4083713|2020.098|swine|Italy|H1N1|6B.1
EPI_ISL_14764438|2020.082|swine|Italy|H1N1|nan
EPI_ISL_14766718|2020.836|swine|Italy|H1N1|nan
EPI_ISL_14764694|2020.169|swine|Italy|H1N1|nan
EPI_ISL_14764493|2020.128|swine|Italy|H1N1|nan
EPI_ISL_14766629|2020.784|swine|Italy|H1N1|nan
EPI_ISL_14764508|2020.137|swine|Italy|H1N1|nan
EPI_ISL_14764276|2020.358|swine|Italy|H1N1|nan
EPI_ISL_14766893|2020.932|swine|Italy|H1N1|nan
EPI_ISL_14764707|2020.172|swine|Italy|H1N1|nan
EPI_ISL_14764412|2020.071|swine|Italy|H1N1|nan
EPI_ISL_14766636|2020.822|swine|Italy|H1N1|nan
EPI_ISL_14766800|2020.932|swine|Italy|H1N1|nan
EPI_ISL_14766631|2020.79|swine|Italy|H1N1|nan
EPI_ISL_14766720|2020.842|swine|Italy|H1N1|nan
EPI_ISL_14766754|2020.883|swine|Italy|H1N1|nan
EPI_ISL_4083727|2020.096|swine|Italy|H1N1|nan
EPI_ISL_4083728|2020.169|swine|Italy|H1N2|nan
EPI_ISL_14766438|2020.65|swine|Italy|H1N2|nan
EPI_ISL_14766717|2020.822|swine|Italy|H1N2|nan
EPI_ISL_14764424|2020.082|swine|Italy|H1N2|nan
EPI_ISL_14764758|2020.251|swine|Italy|H1N2|nan
EPI_ISL_14764467|2020.117|swine|Italy|H1N2|nan
EPI_ISL_14766414|2020.555|swine|Italy|H1N2|nan
EPI_ISL_14764453|2020.101|swine|Italy|H1N2|nan
EPI_ISL_4083747|2020.423|swine|Italy|H1N2|nan
EPI_ISL_14766798|2020.899|swine|Italy|H1N2|nan
EPI_ISL_14766626|2020.749|swine|Italy|H1N2|nan
EPI_ISL_14766635|2020.809|swine|Italy|H1N2|nan
EPI_ISL_14766633|2020.801|swine|Italy|H1N2|nan
EPI_ISL_14766623|2020.727|swine|Italy|H1N2|nan
EPI_ISL_14764346|2020.041|swine|Italy|H1N2|nan
EPI_ISL_14764730|2020.191|swine|Italy|H1N2|nan
EPI_ISL_14766978|2020.115|swine|Italy|H1N2|nan
EPI_ISL_14764740|2020.205|swine|Italy|H1N2|nan
EPI_ISL_14766413|2020.538|swine|Italy|H1N2|nan
EPI_ISL_14766755|2020.893|swine|Italy|H1N2|nan
EPI_ISL_14937239|2022.162|swine|Italy|H1N1|nan
EPI_ISL_14937235|2022.085|swine|Italy|H1N1|nan
EPI_ISL_14937236|2022.162|swine|Italy|H1N1|nan
EPI_ISL_14937238|2022.5|swine|Italy|H1N1|nan
EPI_ISL_14937234|2022.162|swine|Italy|H1N2|nan
EPI_ISL_14937237|2022.085|swine|Italy|H1N2|nan
EPI_ISL_12241637|2021.953|Human|Kosovo|H1N1|6B.1A.5a.1
EPI_ISL_697680|2009.915|Human|Lithuania|H1N1|6B.1
EPI_ISL_697682|2009.915|Human|Lithuania|H1N1|6B.1
EPI_ISL_31545|2009.414|Human|Luxembourg|H1N1|6B.1
EPI_ISL_202947|2015.107|Human|Luxembourg|H1N1|6B.1
EPI_ISL_233631|2016.246|Human|Luxembourg|H1N1|6B.1
EPI_ISL_233418|2016.284|Human|Luxembourg|H1N1|6B.1
EPI_ISL_345667|2019.077|Human|Luxembourg|H1N1|6B.1A.5a
EPI_ISL_345669|2019.003|Human|Luxembourg|H1N1|6B.1A.5a
EPI_ISL_406546|2019.975|Human|Luxembourg|H1N1|6B.1A.5a
EPI_ISL_345666|2019.074|Human|Luxembourg|H1N1|6B.1A.7
EPI_ISL_406549|2020.016|Human|Luxembourg|H1N1|6B.1A.5a
EPI_ISL_406541|2020.019|Human|Luxembourg|H1N1|6B.1A.5a.1
EPI_ISL_487114|2020.093|Human|Luxembourg|H1N1|6B.1A.5a.1
EPI_ISL_487122|2020.156|Human|Luxembourg|H1N1|6B.1A.5a.2
EPI_ISL_487147|2020.117|Human|Luxembourg|H1N1|6B.1A.5a.2
EPI_ISL_13885587|2022.063|Human|Luxembourg|H1N1|6B.1A.5a.1
EPI_ISL_13885598|2022.088|Human|Luxembourg|H1N1|6B.1A.5a.1
EPI_ISL_9140505|2021.816|Human|Monaco|H1N1|6B.1A.5a.1
EPI_ISL_9482302|2021.816|Human|Monaco|H1N1|6B.1A.5a.1
EPI_ISL_263186|2013.504|Human|Montenegro|H1N1|6B.1
EPI_ISL_233745|2016.178|Human|Montenegro|H1N1|6B.1
EPI_ISL_233757|2016.104|Human|Montenegro|H1N1|6B.1
EPI_ISL_84886|1954.5|Human|Netherlands|H1N1|nan
EPI_ISL_170519|1980.5|swine|Netherlands|H1N1|nan
EPI_ISL_142016|1999.5|wild.ans|Netherlands|H1N1|nan
EPI_ISL_328986|1999.723|wild.ans|Netherlands|H1N1|nan
EPI_ISL_73361|2000.893|wild.ans|Netherlands|H1N1|nan
EPI_ISL_267436|2005.926|wild.ans|Netherlands|H1N1|nan
EPI_ISL_267427|2005.795|wild.ans|Netherlands|H1N1|nan
EPI_ISL_243518|2006.723|wild.ans|Netherlands|H1N1|nan
EPI_ISL_267245|2006.712|wild.ans|Netherlands|H1N1|nan
EPI_ISL_243510|2006.022|wild.ans|Netherlands|H1N1|nan
EPI_ISL_243438|2006.647|wild.ans|Netherlands|H1N1|nan
EPI_ISL_243653|2006.89|wild.ans|Netherlands|H1N1|nan
EPI_ISL_243539|2006.877|wild.ans|Netherlands|H1N1|nan
EPI_ISL_84552|2006.5|wild.ans|Netherlands|H1N4|nan
EPI_ISL_84454|2007.115|Human|Netherlands|H1N1|6B.1A.6
EPI_ISL_243497|2007.038|wild.ans|Netherlands|H1N1|nan
EPI_ISL_243445|2007.06|wild.ans|Netherlands|H1N1|nan
EPI_ISL_243383|2007.8|wild.ans|Netherlands|H1N1|nan
EPI_ISL_84561|2007.5|wild.ans|Netherlands|H1N5|nan
EPI_ISL_329055|2008.224|wild.other|Netherlands|H1N3|nan
EPI_ISL_76459|2009.674|Human|Netherlands|H1N1|6B.1
EPI_ISL_76460|2009.858|Human|Netherlands|H1N1|6B.1
EPI_ISL_243450|2009.745|wild.ans|Netherlands|H1N1|nan
EPI_ISL_328943|2009.97|wild.ans|Netherlands|H1N1|nan
EPI_ISL_243543|2009.97|wild.ans|Netherlands|H1N1|nan
EPI_ISL_267277|2009.97|wild.ans|Netherlands|H1N1|nan
EPI_ISL_804037|2009.575|wild.ans|Netherlands|H1N5|nan
EPI_ISL_76470|2010.047|Human|Netherlands|H1N1|6B.1
EPI_ISL_90464|2010.107|Human|Netherlands|H1N1|6B.1
EPI_ISL_243580|2010.934|wild.ans|Netherlands|H1N1|nan
EPI_ISL_243594|2010.921|wild.ans|Netherlands|H1N1|nan
EPI_ISL_309807|2011.408|Dom.gal|Netherlands|H1N1|nan
EPI_ISL_195021|2011.247|swine|Netherlands|H1N1|nan
EPI_ISL_195027|2011.893|swine|Netherlands|H1N1|nan
EPI_ISL_195032|2011.088|swine|Netherlands|H1N1|nan
EPI_ISL_195103|2011.4|swine|Netherlands|H1N2|6B.1
EPI_ISL_195026|2011.167|swine|Netherlands|H1N2|nan
EPI_ISL_195065|2011.855|swine|Netherlands|H1N2|nan
EPI_ISL_195034|2011.085|swine|Netherlands|H1N2|nan
EPI_ISL_243468|2011.044|wild.ans|Netherlands|H1N1|nan
EPI_ISL_195040|2012.025|swine|Netherlands|H1N1|nan
EPI_ISL_195147|2012.798|swine|Netherlands|H1N1|nan
EPI_ISL_195024|2012.087|swine|Netherlands|H1N1|nan
EPI_ISL_195181|2012.415|swine|Netherlands|H1N1|nan
EPI_ISL_195143|2012.423|swine|Netherlands|H1N1|nan
EPI_ISL_195180|2012.369|swine|Netherlands|H1N1|nan
EPI_ISL_195025|2012.052|swine|Netherlands|H1N1|nan
EPI_ISL_195145|2012.314|swine|Netherlands|H1N1|nan
EPI_ISL_195183|2012.369|swine|Netherlands|H1N2|nan
EPI_ISL_195104|2012.97|swine|Netherlands|H1N2|nan
EPI_ISL_195149|2012.314|swine|Netherlands|H1N2|nan
EPI_ISL_243387|2012.809|wild.ans|Netherlands|H1N1|nan
EPI_ISL_243610|2012.519|wild.ans|Netherlands|H1N1|nan
EPI_ISL_267284|2012.145|wild.ans|Netherlands|H1N1|nan
EPI_ISL_267197|2012.896|wild.ans|Netherlands|H1N1|nan
EPI_ISL_243654|2012.885|wild.ans|Netherlands|H1N1|nan
EPI_ISL_291187|2012.205|wild.ans|Netherlands|H1N1|nan
EPI_ISL_195179|2013.274|swine|Netherlands|H1N2|nan
EPI_ISL_505301|2013.94|swine|Netherlands|H1N2|nan
EPI_ISL_243537|2013.707|wild.ans|Netherlands|H1N1|nan
EPI_ISL_284271|2014.973|Human|Netherlands|H1N1|6B.1
EPI_ISL_284313|2014.973|Human|Netherlands|H1N1|6B.1
EPI_ISL_504853|2014.904|swine|Netherlands|H1N1|nan
EPI_ISL_504846|2014.816|swine|Netherlands|H1N1|nan
EPI_ISL_267317|2014.704|wild.ans|Netherlands|H1N1|nan
EPI_ISL_329034|2014.704|wild.ans|Netherlands|H1N1|nan
EPI_ISL_267256|2014.652|wild.ans|Netherlands|H1N1|nan
EPI_ISL_284649|2015.014|Human|Netherlands|H1N1|6B.1
EPI_ISL_179477|2015.014|Human|Netherlands|H1N1|6B.1
EPI_ISL_304046|2015.277|swine|Netherlands|H1N1|6B.1A.5a
EPI_ISL_4081789|2015.666|swine|Netherlands|H1N1|nan
EPI_ISL_505340|2015.186|swine|Netherlands|H1N2|nan
EPI_ISL_239751|2016.131|Human|Netherlands|H1N1|6B.1
EPI_ISL_241361|2016.992|Human|Netherlands|H1N1|6B.1
EPI_ISL_304089|2016.352|swine|Netherlands|H1N1|nan
EPI_ISL_291975|2017.992|Human|Netherlands|H1N1|6B.1A
EPI_ISL_291992|2017.932|Human|Netherlands|H1N1|6B.1A.5b
EPI_ISL_301278|2018.079|Human|Netherlands|H1N1|6B.1A
EPI_ISL_301267|2018.063|Human|Netherlands|H1N1|6B.1A
EPI_ISL_309600|2018.288|Human|Netherlands|H1N1|6B.1A
EPI_ISL_305964|2018.222|Human|Netherlands|H1N1|6B.1A.1
EPI_ISL_291986|2018.011|Human|Netherlands|H1N1|6B.1A.5b
EPI_ISL_304183|2018.173|Human|Netherlands|H1N2|6B.1A
EPI_ISL_815400|2018.775|wild.ans|Netherlands|H1N1|nan
EPI_ISL_349486|2019.208|Human|Netherlands|H1N1|6B.1A.1
EPI_ISL_340320|2019.093|Human|Netherlands|H1N1|6B.1A.2
EPI_ISL_344868|2019.151|Human|Netherlands|H1N1|6B.1A.5a
EPI_ISL_343379|2019.077|Human|Netherlands|H1N1|6B.1A.5a
EPI_ISL_339380|2019.066|Human|Netherlands|H1N1|6B.1A.6
EPI_ISL_343369|2019.115|Human|Netherlands|H1N1|6B.1A.6
EPI_ISL_336266|2019.044|Human|Netherlands|H1N1|6B.1A.7
EPI_ISL_340291|2019.074|Human|Netherlands|H1N1|6B.1A.7
EPI_ISL_430865|2019.729|Human|Netherlands|H1N1|nan
EPI_ISL_430866|2019.729|swine|Netherlands|H1N1|nan
EPI_ISL_717722|2020.73|Human|Netherlands|H1N1|nan
EPI_ISL_717720|2020.691|Human|Netherlands|H1N1|nan
EPI_ISL_10073514|2022.085|Human|Netherlands|H1N1|6B.1A.5a.1
EPI_ISL_11887910|2022.225|Human|Netherlands|H1N1|6B.1A.5a.1
EPI_ISL_12429494|2022.268|Human|Netherlands|H1N1|6B.1A.5a.1
EPI_ISL_11670370|2022.205|Human|Netherlands|H1N1|6B.1A.5a.1
EPI_ISL_14751125|2022.605|Human|Netherlands|H1N1|6B.1A.5a.1
EPI_ISL_15544284|2022.756|Human|Netherlands|H1N1|6B.1A.5a.2a
EPI_ISL_14918899|2022.641|Human|Netherlands|H1N1|6B.1A.5a.2a
EPI_ISL_14570072|2022.592|Human|Netherlands|H1N1|6B.1A.5a.2a.1
EPI_ISL_15544295|2022.756|Human|Netherlands|H1N1|6B.1A.5a.2a.1
EPI_ISL_15348505|2022.748|Human|Netherlands|H1N2|nan
EPI_ISL_78780|2009.882|Human|Norway|H1N1|6B.1
EPI_ISL_75359|2009.858|Human|Norway|H1N1|6B.1
EPI_ISL_62579|2009.685|Human|Norway|H1N1|6B.1
EPI_ISL_62741|2009.666|Human|Norway|H1N1|6B.1
EPI_ISL_30456|2009.345|Human|Norway|H1N1|6B.1
EPI_ISL_100253|2009.77|swine|Norway|H1N1|6B.1
EPI_ISL_527262|2020.093|Human|Norway|H1N1|6B.1A.5b
EPI_ISL_129529|2000.749|swine|Poland|H1N1|nan
EPI_ISL_129447|2001.748|swine|Poland|H1N1|nan
EPI_ISL_504660|2008.582|swine|Poland|H1N1|nan
EPI_ISL_505169|2008.582|swine|Poland|H1N2|nan
EPI_ISL_80102|2009.937|Human|Poland|H1N1|6B.1
EPI_ISL_87678|2009.921|Human|Poland|H1N1|6B.1
EPI_ISL_133129|2011.093|Human|Poland|H1N1|6B.1
EPI_ISL_133128|2011.082|Human|Poland|H1N1|6B.1
EPI_ISL_195112|2011.816|swine|Poland|H1N1|nan
EPI_ISL_195163|2012.033|swine|Poland|H1N1|nan
EPI_ISL_195162|2012.385|swine|Poland|H1N1|nan
EPI_ISL_195266|2012.754|swine|Poland|H1N1|nan
EPI_ISL_195172|2013.058|swine|Poland|H1N1|nan
EPI_ISL_206455|2014.973|swine|Poland|H1N1|nan
EPI_ISL_156806|2013.162|Human|Portugal|H1N1|6B.1
EPI_ISL_499156|2017.816|swine|Portugal|H1N1|nan
EPI_ISL_527267|2020.09|Human|Portugal|H1N1|6B.1A.5a.2
EPI_ISL_66104|1977.5|Human|Russia|H1N1|nan
EPI_ISL_243351|1977.5|Human|Russia|H1N1|nan
EPI_ISL_7073|1979.5|Human|Russia|H1N1|nan
EPI_ISL_123178|1998.581|Human|Russia|H1N1|nan
EPI_ISL_123188|2002.581|Human|Russia|H1N1|6B.1A.6
EPI_ISL_25031|2006.5|Human|Russia|H1N1|nan
EPI_ISL_30419|2009.384|Human|Russia|H1N1|6B.1
EPI_ISL_74207|2009.923|Human|Russia|H1N1|6B.1
EPI_ISL_1347689|2010.23|Human|Russia|H1N1|6B.1
EPI_ISL_1347550|2010.03|Human|Russia|H1N1|6B.1
EPI_ISL_76246|2010.164|Human|Russia|H1N1|6B.1
EPI_ISL_79365|2010.104|Human|Russia|H1N1|6B.1
EPI_ISL_1347833|2011.142|Human|Russia|H1N1|6B.1
EPI_ISL_1347992|2011.255|Human|Russia|H1N1|6B.1
EPI_ISL_95340|2011.036|Human|Russia|H1N1|6B.1
EPI_ISL_97359|2011.142|Human|Russia|H1N1|6B.1
EPI_ISL_95328|2011.088|Human|Russia|H1N1|6B.1
EPI_ISL_1360030|2012.989|Human|Russia|H1N1|6B.1
EPI_ISL_127690|2012.131|Human|Russia|H1N1|6B.1
EPI_ISL_156274|2013.011|Human|Russia|H1N1|6B.1
EPI_ISL_140999|2013.214|Human|Russia|H1N1|6B.1
EPI_ISL_1361638|2013.268|Human|Russia|H1N1|6B.1
EPI_ISL_1361593|2013.255|Human|Russia|H1N1|6B.1
EPI_ISL_166442|2014.186|Human|Russia|H1N1|6B.1
EPI_ISL_166412|2014.189|Human|Russia|H1N1|6B.1
EPI_ISL_906138|2014.285|swine|Russia|H1N1|6B.1
EPI_ISL_906139|2014.285|swine|Russia|H1N1|6B.1
EPI_ISL_191667|2015.123|Human|Russia|H1N1|6B.1
EPI_ISL_193607|2015.088|Human|Russia|H1N1|6B.1
EPI_ISL_207547|2015.97|Human|Russia|H1N1|6B.1
EPI_ISL_218153|2015.964|Human|Russia|H1N1|6B.1
EPI_ISL_193601|2015.222|Human|Russia|H1N1|6B.1
EPI_ISL_192647|2015.17|Human|Russia|H1N1|6B.1
EPI_ISL_193300|2015.211|Human|Russia|H1N1|6B.1
EPI_ISL_192648|2015.189|Human|Russia|H1N1|6B.2
EPI_ISL_192118|2015.118|Human|Russia|H1N1|6B.2
EPI_ISL_207566|2016.027|Human|Russia|H1N1|6B.1
EPI_ISL_233980|2016.085|Human|Russia|H1N1|6B.1
EPI_ISL_1287738|2016.107|Human|Russia|H1N1|6B.1
EPI_ISL_232650|2016.074|Human|Russia|H1N1|6B.1
EPI_ISL_388056|2016.287|Human|Russia|H1N1|nan
EPI_ISL_1096143|2017.277|swine|Russia|H1N2|nan
EPI_ISL_393488|2018.748|Dom.ans|Russia|H1N2|nan
EPI_ISL_322393|2018.249|Human|Russia|H1N1|6B.1
EPI_ISL_315959|2018.134|Human|Russia|H1N1|6B.1A
EPI_ISL_315958|2018.23|Human|Russia|H1N1|6B.1A
EPI_ISL_316041|2018.123|Human|Russia|H1N1|6B.1A.1
EPI_ISL_316026|2018.11|Human|Russia|H1N1|6B.1A.1
EPI_ISL_697686|2019.786|Dom.ans|Russia|H1N1|nan
EPI_ISL_697687|2019.786|Dom.ans|Russia|H1N1|nan
EPI_ISL_368813|2019.178|Human|Russia|H1N1|6B.1A.7
EPI_ISL_377934|2019.17|Human|Russia|H1N1|6B.1A.7
EPI_ISL_906133|2019.329|swine|Russia|H1N1|6B.1
EPI_ISL_906135|2019.329|swine|Russia|H1N2|nan
EPI_ISL_80181|2009.953|Human|Serbia|H1N1|6B.1
EPI_ISL_80184|2009.951|Human|Serbia|H1N1|6B.1
EPI_ISL_501503|2016.628|swine|Serbia|H1N1|nan
EPI_ISL_501505|2016.779|swine|Serbia|H1N1|nan
EPI_ISL_501502|2017.164|swine|Serbia|H1N1|6B.1
EPI_ISL_501507|2017.222|swine|Serbia|H1N1|nan
EPI_ISL_501501|2017.142|swine|Serbia|H1N1|nan
EPI_ISL_527270|2020.148|Human|Slovenia|H1N1|6B.1A.5a.1
EPI_ISL_129532|2002.748|swine|Spain|H1N2|nan
EPI_ISL_5287|2003.5|swine|Spain|H1N1|nan
EPI_ISL_5288|2004.5|swine|Spain|H1N1|nan
EPI_ISL_142642|2007.5|swine|Spain|H1N1|nan
EPI_ISL_142645|2007.5|swine|Spain|H1N2|nan
EPI_ISL_195083|2007.5|swine|Spain|H1N2|nan
EPI_ISL_75143|2009.953|Human|Spain|H1N1|6B.1
EPI_ISL_76847|2009.877|Human|Spain|H1N1|6B.1
EPI_ISL_133100|2011.14|Human|Spain|H1N1|6B.1
EPI_ISL_195056|2011.277|swine|Spain|H1N1|nan
EPI_ISL_195058|2011.466|swine|Spain|H1N1|nan
EPI_ISL_195057|2011.496|swine|Spain|H1N2|nan
EPI_ISL_195055|2011.126|swine|Spain|H1N2|nan
EPI_ISL_195061|2012.396|swine|Spain|H1N1|nan
EPI_ISL_195059|2012.066|swine|Spain|H1N1|nan
EPI_ISL_195173|2012.505|swine|Spain|H1N1|nan
EPI_ISL_195113|2012.082|swine|Spain|H1N2|nan
EPI_ISL_195060|2012.079|swine|Spain|H1N2|nan
EPI_ISL_15082226|2013.178|Human|Spain|H1N1|6B.1
EPI_ISL_15082225|2013.17|Human|Spain|H1N1|6B.1
EPI_ISL_15082229|2013.255|Human|Spain|H1N1|6B.1
EPI_ISL_15082224|2013.134|Human|Spain|H1N1|6B.1
EPI_ISL_15082227|2013.2|Human|Spain|H1N1|6B.1
EPI_ISL_15082329|2014.082|Human|Spain|H1N1|6B.1
EPI_ISL_15082230|2014.022|Human|Spain|H1N1|6B.1
EPI_ISL_155605|2014.022|Human|Spain|H1N1|6B.1
EPI_ISL_15082336|2014.121|Human|Spain|H1N1|6B.1
EPI_ISL_238341|2015.121|Human|Spain|H1N1|6B.1
EPI_ISL_171582|2015.06|Human|Spain|H1N1|6B.1
EPI_ISL_238373|2015.099|Human|Spain|H1N1|6B.1
EPI_ISL_238315|2015.142|Human|Spain|H1N1|6B.1
EPI_ISL_171598|2015.052|Human|Spain|H1N1|6B.1
EPI_ISL_499133|2015.805|swine|Spain|H1N1|nan
EPI_ISL_499130|2015.932|swine|Spain|H1N2|nan
EPI_ISL_499134|2015.932|swine|Spain|H1N2|nan
EPI_ISL_15082350|2016.148|Human|Spain|H1N1|6B.1
EPI_ISL_15082352|2016.161|Human|Spain|H1N1|6B.1
EPI_ISL_499129|2016.15|swine|Spain|H1N1|nan
EPI_ISL_499132|2016.298|swine|Spain|H1N1|nan
EPI_ISL_499128|2016.074|swine|Spain|H1N2|nan
EPI_ISL_499135|2016.298|swine|Spain|H1N2|nan
EPI_ISL_499131|2016.352|swine|Spain|H1N2|nan
EPI_ISL_291106|2017.953|Human|Spain|H1N1|6B.1A
EPI_ISL_291107|2017.956|Human|Spain|H1N1|6B.1A
EPI_ISL_15082408|2017.997|Human|Spain|H1N1|6B.1A.5b
EPI_ISL_499163|2017.816|swine|Spain|H1N1|nan
EPI_ISL_499136|2017.222|swine|Spain|H1N1|nan
EPI_ISL_499140|2017.762|swine|Spain|H1N1|nan
EPI_ISL_499137|2017.337|swine|Spain|H1N1|nan
EPI_ISL_499145|2017.858|swine|Spain|H1N1|nan
EPI_ISL_499165|2017.378|swine|Spain|H1N1|nan
EPI_ISL_499144|2017.775|swine|Spain|H1N2|nan
EPI_ISL_499139|2017.49|swine|Spain|H1N2|nan
EPI_ISL_499154|2017.219|swine|Spain|H1N2|nan
EPI_ISL_499141|2017.871|swine|Spain|H1N2|nan
EPI_ISL_499138|2017.559|swine|Spain|H1N2|nan
EPI_ISL_15083855|2018.096|Human|Spain|H1N1|6B.1A
EPI_ISL_15082419|2018.129|Human|Spain|H1N1|6B.1A
EPI_ISL_297943|2018.047|Human|Spain|H1N1|6B.1A
EPI_ISL_15082416|2018.093|Human|Spain|H1N1|6B.1A
EPI_ISL_334373|2018.948|Human|Spain|H1N1|6B.1A.5a
EPI_ISL_356058|2018.989|Human|Spain|H1N1|6B.1A.5a
EPI_ISL_334394|2018.986|Human|Spain|H1N1|6B.1A.5a
EPI_ISL_15082421|2018.14|Human|Spain|H1N1|6B.1A.5b
EPI_ISL_15082412|2018.047|Human|Spain|H1N1|6B.1A.5b
EPI_ISL_15082423|2018.142|Human|Spain|H1N1|6B.1A.5b
EPI_ISL_15082424|2018.159|Human|Spain|H1N1|6B.1A.5b
EPI_ISL_336126|2018.997|Human|Spain|H1N1|6B.1A.7
EPI_ISL_499161|2018.797|swine|Spain|H1N1|nan
EPI_ISL_499171|2018.296|swine|Spain|H1N1|nan
EPI_ISL_499147|2018.123|swine|Spain|H1N1|nan
EPI_ISL_499157|2018.142|swine|Spain|H1N1|nan
EPI_ISL_499162|2018.271|swine|Spain|H1N1|nan
EPI_ISL_499151|2018.301|swine|Spain|H1N1|nan
EPI_ISL_499173|2018.964|swine|Spain|H1N1|nan
EPI_ISL_499142|2018.767|swine|Spain|H1N2|nan
EPI_ISL_499143|2018.847|swine|Spain|H1N2|nan
EPI_ISL_499179|2018.863|swine|Spain|H1N2|nan
EPI_ISL_499148|2018.142|swine|Spain|H1N2|nan
EPI_ISL_499149|2018.216|swine|Spain|H1N2|nan
EPI_ISL_499152|2018.863|swine|Spain|H1N2|nan
EPI_ISL_499168|2018.038|swine|Spain|H1N2|nan
EPI_ISL_499153|2018.49|swine|Spain|H1N2|nan
EPI_ISL_499146|2018.107|swine|Spain|H1N2|nan
EPI_ISL_499169|2018.274|swine|Spain|H1N2|nan
EPI_ISL_499172|2018.296|swine|Spain|H1N2|nan
EPI_ISL_499150|2018.271|swine|Spain|H1N2|nan
EPI_ISL_499170|2018.797|swine|Spain|H1N2|nan
EPI_ISL_356453|2019.115|Human|Spain|H1N1|6B.1A.1
EPI_ISL_376064|2019.06|Human|Spain|H1N1|6B.1A.1
EPI_ISL_338829|2019.022|Human|Spain|H1N1|6B.1A.2
EPI_ISL_15082426|2019.014|Human|Spain|H1N1|6B.1A.2
EPI_ISL_345244|2019.022|Human|Spain|H1N1|6B.1A.2
EPI_ISL_376068|2019.068|Human|Spain|H1N1|6B.1A.3
EPI_ISL_345247|2019.038|Human|Spain|H1N1|6B.1A.5
EPI_ISL_372942|2019.063|Human|Spain|H1N1|6B.1A.5a
EPI_ISL_372944|2019.066|Human|Spain|H1N1|6B.1A.5a
EPI_ISL_339370|2019.066|Human|Spain|H1N1|6B.1A.5a
EPI_ISL_372954|2019.184|Human|Spain|H1N1|6B.1A.5a
EPI_ISL_345245|2019.022|Human|Spain|H1N1|6B.1A.5a
EPI_ISL_406958|2019.959|Human|Spain|H1N1|6B.1A.5a.1
EPI_ISL_414167|2019.962|Human|Spain|H1N1|6B.1A.5a.1
EPI_ISL_372955|2019.208|Human|Spain|H1N1|6B.1A.5b
EPI_ISL_372931|2019.112|Human|Spain|H1N1|6B.1A.5b
EPI_ISL_414891|2019.989|Human|Spain|H1N1|6B.1A.5b
EPI_ISL_414163|2019.948|Human|Spain|H1N1|6B.1A.5b
EPI_ISL_376072|2019.077|Human|Spain|H1N1|6B.1A.6
EPI_ISL_372943|2019.063|Human|Spain|H1N1|6B.1A.6
EPI_ISL_366592|2019.107|Human|Spain|H1N1|6B.1A.7
EPI_ISL_376067|2019.066|Human|Spain|H1N1|6B.1A.7
EPI_ISL_376069|2019.068|Human|Spain|H1N1|6B.1A.7
EPI_ISL_341417|2019.06|Human|Spain|H1N1|nan
EPI_ISL_9593374|2019.233|swine|Spain|H1N1|nan
EPI_ISL_6781341|2019.978|swine|Spain|H1N1|nan
EPI_ISL_9593382|2019.488|swine|Spain|H1N1|nan
EPI_ISL_9593380|2019.2|swine|Spain|H1N1|nan
EPI_ISL_6781344|2019.748|swine|Spain|H1N1|nan
EPI_ISL_9593376|2019.416|swine|Spain|H1N1|nan
EPI_ISL_9593381|2019.214|swine|Spain|H1N1|nan
EPI_ISL_499167|2019.162|swine|Spain|H1N1|nan
EPI_ISL_499178|2019.162|swine|Spain|H1N1|nan
EPI_ISL_499164|2019.093|swine|Spain|H1N1|nan
EPI_ISL_499176|2019.192|swine|Spain|H1N1|nan
EPI_ISL_6781304|2019.885|swine|Spain|H1N2|nan
EPI_ISL_9593377|2019.575|swine|Spain|H1N2|nan
EPI_ISL_6781292|2019.885|swine|Spain|H1N2|nan
EPI_ISL_9593378|2019.29|swine|Spain|H1N2|nan
EPI_ISL_6781350|2019.792|swine|Spain|H1N2|nan
EPI_ISL_6781229|2019.849|swine|Spain|H1N2|nan
EPI_ISL_6781289|2019.315|swine|Spain|H1N2|nan
EPI_ISL_9593373|2019.219|swine|Spain|H1N2|nan
EPI_ISL_499175|2019.175|swine|Spain|H1N2|nan
EPI_ISL_499177|2019.219|swine|Spain|H1N2|nan
EPI_ISL_499174|2019.162|swine|Spain|H1N2|nan
EPI_ISL_499166|2019.14|swine|Spain|H1N2|nan
EPI_ISL_410368|2020.033|Human|Spain|H1N1|6B.1A.5a
EPI_ISL_411859|2020.027|Human|Spain|H1N1|6B.1A.5a
EPI_ISL_410365|2020.057|Human|Spain|H1N1|6B.1A.5a.1
EPI_ISL_463725|2020.066|Human|Spain|H1N1|6B.1A.5a.1
EPI_ISL_463708|2020.014|Human|Spain|H1N1|6B.1A.5a.1
EPI_ISL_463716|2020.046|Human|Spain|H1N1|6B.1A.5a.1
EPI_ISL_410376|2020.052|Human|Spain|H1N1|6B.1A.5a.2
EPI_ISL_411864|2020.057|Human|Spain|H1N1|6B.1A.5a.2
EPI_ISL_463730|2020.085|Human|Spain|H1N1|6B.1A.5b
EPI_ISL_412888|2020.071|Human|Spain|H1N1|6B.1A.5b
EPI_ISL_410369|2020.038|Human|Spain|H1N1|6B.1A.5b
EPI_ISL_410366|2020.063|Human|Spain|H1N1|6B.1A.7
EPI_ISL_410361|2020.038|Human|Spain|H1N1|6B.1A.7
EPI_ISL_6781349|2020.454|swine|Spain|H1N2|nan
EPI_ISL_6781345|2020.213|swine|Spain|H1N2|nan
EPI_ISL_8896337|2021.926|Human|Spain|H1N1|6B.1A.5a.1
EPI_ISL_8896336|2021.94|Human|Spain|H1N1|6B.1A.5a.1
EPI_ISL_6917705|2021.852|Human|Spain|H1N1|6B.1A.5a.1
EPI_ISL_12942290|2022.205|Human|Spain|H1N1|6B.1A.5a.1
EPI_ISL_9995287|2022.044|Human|Spain|H1N1|6B.1A.5a.1
EPI_ISL_9714214|2022.5|Human|Spain|H1N1|6B.1A.5a.1
EPI_ISL_9714219|2022.5|Human|Spain|H1N1|6B.1A.5a.1
EPI_ISL_9994830|2022.005|Human|Spain|H1N1|6B.1A.5a.1
EPI_ISL_9995003|2022.063|Human|Spain|H1N1|6B.1A.5a.1
EPI_ISL_9994939|2022.041|Human|Spain|H1N1|6B.1A.5a.1
EPI_ISL_10120187|2022.104|Human|Spain|H1N1|6B.1A.5a.1
EPI_ISL_9994999|2022.055|Human|Spain|H1N1|6B.1A.5a.1
EPI_ISL_14509050|2022.447|Human|Spain|H1N1|6B.1A.5a.2a
EPI_ISL_13953603|2022.414|Human|Spain|H1N1|6B.1A.5a.2a
EPI_ISL_9994997|2022.049|Human|Spain|H1N1|6B.1A.5a.2a
EPI_ISL_15446865|2022.556|Human|Spain|H1N1|6B.1A.5a.2a.1
EPI_ISL_15714661|2022.762|Human|Spain|H1N1|6B.1A.5a.2a.1
EPI_ISL_14816455|2022.655|Human|Spain|H1N1|6B.1A.5a.2a.1
EPI_ISL_15210617|2022.723|Human|Spain|H1N1|6B.1A.5a.2a.1
EPI_ISL_15210618|2022.723|Human|Spain|H1N1|6B.1A.5a.2a.1
EPI_ISL_14816454|2022.641|Human|Spain|H1N1|6B.1A.5a.2a.1
EPI_ISL_15210582|2022.707|Human|Spain|H1N1|6B.1A.5a.2a.1
EPI_ISL_15210626|2022.737|Human|Spain|H1N1|6B.1A.5a.2a.1
EPI_ISL_15210624|2022.726|Human|Spain|H1N1|6B.1A.5a.2a.1
EPI_ISL_15714654|2022.762|Human|Spain|H1N1|6B.1A.5a.2a.1
EPI_ISL_149709|2009.441|Human|Sweden|H1N1|6B.1
EPI_ISL_61669|2009.153|swine|Sweden|H1N2|nan
EPI_ISL_149710|2010.948|Human|Sweden|H1N1|6B.1
EPI_ISL_87300|2010.068|swine|Sweden|H1N2|nan
EPI_ISL_149711|2012.003|Human|Sweden|H1N1|6B.1
EPI_ISL_149625|2012.967|Human|Sweden|H1N1|6B.1
EPI_ISL_149628|2012.981|Human|Sweden|H1N1|6B.1
EPI_ISL_150118|2013.786|Human|Sweden|H1N1|6B.1
EPI_ISL_149637|2013.047|Human|Sweden|H1N1|6B.1
EPI_ISL_149645|2013.123|Human|Sweden|H1N1|6B.1
EPI_ISL_149636|2013.041|Human|Sweden|H1N1|6B.1
EPI_ISL_149640|2013.074|Human|Sweden|H1N1|6B.1
EPI_ISL_153354|2013.975|Human|Sweden|H1N1|6B.1
EPI_ISL_153351|2013.951|Human|Sweden|H1N1|6B.1
EPI_ISL_156916|2014.052|Human|Sweden|H1N1|6B.1
EPI_ISL_155656|2014.014|Human|Sweden|H1N1|6B.1
EPI_ISL_155009|2014.025|Human|Sweden|H1N1|6B.1
EPI_ISL_156997|2014.099|Human|Sweden|H1N1|6B.1
EPI_ISL_155008|2014.041|Human|Sweden|H1N1|6B.1
EPI_ISL_159137|2014.121|Human|Sweden|H1N1|6B.1
EPI_ISL_157117|2014.151|Human|Sweden|H1N1|6B.1
EPI_ISL_256316|2014.953|wild.ans|Sweden|H1N1|nan
EPI_ISL_177072|2015.132|Human|Sweden|H1N1|6B.1
EPI_ISL_202354|2015.814|Human|Sweden|H1N1|6B.1
EPI_ISL_202350|2015.858|Human|Sweden|H1N1|6B.1
EPI_ISL_177074|2015.145|Human|Sweden|H1N1|6B.1
EPI_ISL_177082|2015.134|Human|Sweden|H1N1|6B.1
EPI_ISL_177092|2015.189|Human|Sweden|H1N1|6B.1
EPI_ISL_195662|2015.611|Human|Sweden|H1N1|6B.1
EPI_ISL_174000|2015.068|Human|Sweden|H1N1|6B.1
EPI_ISL_174010|2015.096|Human|Sweden|H1N1|6B.1
EPI_ISL_172924|2015.049|Human|Sweden|H1N1|6B.1
EPI_ISL_174006|2015.016|Human|Sweden|H1N1|6B.1
EPI_ISL_174011|2015.099|Human|Sweden|H1N1|6B.1
EPI_ISL_172927|2015.014|Human|Sweden|H1N1|6B.1
EPI_ISL_177691|2015.244|Human|Sweden|H1N1|6B.2
EPI_ISL_195660|2015.581|Human|Sweden|H1N1|6B.2
EPI_ISL_211878|2016.03|Human|Sweden|H1N1|6B.1
EPI_ISL_214892|2016.027|Human|Sweden|H1N1|6B.1
EPI_ISL_215725|2016.057|Human|Sweden|H1N1|6B.2
EPI_ISL_291395|2017.885|Human|Sweden|H1N1|6B.1
EPI_ISL_291396|2017.904|Human|Sweden|H1N1|6B.1
EPI_ISL_292063|2017.967|Human|Sweden|H1N1|6B.1A
EPI_ISL_282968|2017.414|Human|Sweden|H1N1|6B.1A
EPI_ISL_282979|2017.655|Human|Sweden|H1N1|6B.1A.1
EPI_ISL_292041|2017.948|Human|Sweden|H1N1|6B.1A.1
EPI_ISL_307076|2018.101|Human|Sweden|H1N1|6B.1
EPI_ISL_302178|2018.008|Human|Sweden|H1N1|6B.1A
EPI_ISL_307075|2018.088|Human|Sweden|H1N1|6B.1A
EPI_ISL_329740|2018.663|Human|Sweden|H1N1|6B.1A
EPI_ISL_329743|2018.679|Human|Sweden|H1N1|6B.1A
EPI_ISL_332338|2018.83|Human|Sweden|H1N1|6B.1A
EPI_ISL_310352|2018.23|Human|Sweden|H1N1|6B.1A.1
EPI_ISL_307085|2018.159|Human|Sweden|H1N1|6B.1A.1
EPI_ISL_335525|2018.94|Human|Sweden|H1N1|6B.1A.2
EPI_ISL_334370|2018.986|Human|Sweden|H1N1|6B.1A.5
EPI_ISL_334204|2018.94|Human|Sweden|H1N1|6B.1A.5
EPI_ISL_335548|2018.964|Human|Sweden|H1N1|6B.1A.5
EPI_ISL_334203|2018.926|Human|Sweden|H1N1|6B.1A.5a
EPI_ISL_336148|2018.97|Human|Sweden|H1N1|6B.1A.5a
EPI_ISL_336167|2018.989|Human|Sweden|H1N1|6B.1A.5a
EPI_ISL_336164|2018.948|Human|Sweden|H1N1|6B.1A.5a
EPI_ISL_310356|2018.271|Human|Sweden|H1N1|6B.1A.5b
EPI_ISL_310306|2018.11|Human|Sweden|H1N1|6B.1A.5b
EPI_ISL_310315|2018.085|Human|Sweden|H1N1|6B.1A.6
EPI_ISL_334178|2018.907|Human|Sweden|H1N1|6B.1A.6
EPI_ISL_332350|2018.868|Human|Sweden|H1N1|6B.1A.7
EPI_ISL_336145|2018.959|Human|Sweden|H1N1|6B.1A.7
EPI_ISL_336041|2018.984|Human|Sweden|H1N2|6B.1A.6
EPI_ISL_343455|2019.118|Human|Sweden|H1N1|6B.1A.1
EPI_ISL_334365|2019.003|Human|Sweden|H1N1|6B.1A.2
EPI_ISL_356034|2019.077|Human|Sweden|H1N1|6B.1A.2
EPI_ISL_356044|2019.085|Human|Sweden|H1N1|6B.1A.5
EPI_ISL_343447|2019.093|Human|Sweden|H1N1|6B.1A.5a
EPI_ISL_336157|2019.005|Human|Sweden|H1N1|6B.1A.5a
EPI_ISL_356039|2019.074|Human|Sweden|H1N1|6B.1A.5a
EPI_ISL_391078|2019.668|Human|Sweden|H1N1|6B.1A.5a
EPI_ISL_403221|2019.811|Human|Sweden|H1N1|6B.1A.5a.1
EPI_ISL_399973|2019.868|Human|Sweden|H1N1|6B.1A.5a.1
EPI_ISL_404269|2019.995|Human|Sweden|H1N1|6B.1A.5a.2
EPI_ISL_404217|2019.975|Human|Sweden|H1N1|6B.1A.5b
EPI_ISL_398704|2019.836|Human|Sweden|H1N1|6B.1A.5b
EPI_ISL_398706|2019.871|Human|Sweden|H1N1|6B.1A.5b
EPI_ISL_356054|2019.134|Human|Sweden|H1N1|6B.1A.6
EPI_ISL_343445|2019.088|Human|Sweden|H1N1|6B.1A.6
EPI_ISL_340373|2019.003|Human|Sweden|H1N1|6B.1A.7
EPI_ISL_356028|2019.055|Human|Sweden|H1N1|6B.1A.7
EPI_ISL_414824|2020.128|Human|Sweden|H1N1|6B.1A.5a
EPI_ISL_414823|2020.093|Human|Sweden|H1N1|6B.1A.5a
EPI_ISL_413679|2020.016|Human|Sweden|H1N1|6B.1A.5a.1
EPI_ISL_412393|2020.033|Human|Sweden|H1N1|6B.1A.5a.1
EPI_ISL_413666|2020.09|Human|Sweden|H1N1|6B.1A.5a.2
EPI_ISL_447827|2020.202|Human|Sweden|H1N1|6B.1A.5a.2
EPI_ISL_412390|2020.014|Human|Sweden|H1N1|6B.1A.5b
EPI_ISL_413675|2020.115|Human|Sweden|H1N1|6B.1A.5b
EPI_ISL_426280|2020.117|Human|Sweden|H1N1|6B.1A.7
EPI_ISL_7638011|2021.822|Human|Sweden|H1N1|6B.1A.5a.1
EPI_ISL_8378561|2021.836|Human|Sweden|H1N1|6B.1A.5a.1
EPI_ISL_5743024|2021.699|Human|Sweden|H1N1|6B.1A.5a.2a
EPI_ISL_12894023|2022.26|Human|Sweden|H1N1|6B.1A.5a.1
EPI_ISL_13049061|2022.233|Human|Sweden|H1N1|6B.1A.5a.1
EPI_ISL_12894018|2022.225|Human|Sweden|H1N1|6B.1A.5a.2a
EPI_ISL_15190804|2022.641|Human|Sweden|H1N1|6B.1A.5a.2a.1
EPI_ISL_14755434|2022.595|Human|Sweden|H1N1|6B.1A.5a.2a.1
EPI_ISL_85201|2010.803|Human|Switzerland|H1N1|nan
EPI_ISL_13331553|2022.121|Human|Switzerland|H1N1|6B.1A.5a.1
EPI_ISL_69816|1933.025|Human|UK|H1N1|nan
EPI_ISL_90462|1933.414|Human|UK|H1N1|nan
EPI_ISL_388779|1933.5|wild.other|UK|H1N1|nan
EPI_ISL_84910|1951.5|Human|UK|H1N1|nan
EPI_ISL_6973|1982.5|Human|UK|H1N1|nan
EPI_ISL_129460|1986.5|swine|UK|H1N1|6B.1
EPI_ISL_129503|1990.458|swine|UK|H1N1|nan
EPI_ISL_199476|1992.5|swine|UK|H1N1|nan
EPI_ISL_129471|1992.792|swine|UK|H1N1|nan
EPI_ISL_129475|1993.301|swine|UK|H1N1|6B.1
EPI_ISL_129474|1993.173|swine|UK|H1N1|nan
EPI_ISL_129485|1994.005|swine|UK|H1N1|nan
EPI_ISL_129487|1994.101|swine|UK|H1N1|nan
EPI_ISL_29410|1994.5|swine|UK|H1N1|nan
EPI_ISL_195114|1994.359|swine|UK|H1N2|nan
EPI_ISL_129489|1994.31|swine|UK|H1N2|nan
EPI_ISL_129502|1995.923|swine|UK|H1N1|nan
EPI_ISL_129501|1995.803|swine|UK|H1N1|nan
EPI_ISL_129496|1996.814|swine|UK|H1N1|nan
EPI_ISL_129497|1996.967|swine|UK|H1N2|nan
EPI_ISL_129484|1996.519|swine|UK|H1N2|nan
EPI_ISL_129464|1997.962|swine|UK|H1N1|nan
EPI_ISL_129455|1997.31|swine|UK|H1N1|nan
EPI_ISL_129505|1997.09|swine|UK|H1N2|nan
EPI_ISL_129498|1997.112|swine|UK|H1N2|nan
EPI_ISL_129499|1998.882|swine|UK|H1N1|nan
EPI_ISL_129473|1998.458|swine|UK|H1N1|nan
EPI_ISL_129467|1998.17|swine|UK|H1N1|nan
EPI_ISL_129495|1998.879|swine|UK|H1N2|nan
EPI_ISL_129492|1999.863|swine|UK|H1N1|nan
EPI_ISL_129479|1999.455|swine|UK|H1N1|nan
EPI_ISL_195082|1999.745|swine|UK|H1N2|nan
EPI_ISL_124309|2000.582|Human|UK|H1N1|nan
EPI_ISL_129466|2000.208|swine|UK|H1N1|nan
EPI_ISL_129465|2000.208|swine|UK|H1N1|nan
EPI_ISL_129493|2000.973|swine|UK|H1N2|nan
EPI_ISL_129483|2001.868|swine|UK|H1N1|nan
EPI_ISL_129453|2001.038|swine|UK|H1N1|nan
EPI_ISL_129488|2001.97|swine|UK|H1N2|nan
EPI_ISL_129472|2002.175|swine|UK|H1N1|nan
EPI_ISL_129452|2002.923|swine|UK|H1N2|nan
EPI_ISL_129454|2003.112|swine|UK|H1N1|nan
EPI_ISL_129458|2004.686|swine|UK|H1N1|nan
EPI_ISL_195117|2004.833|swine|UK|H1N2|nan
EPI_ISL_129482|2005.266|swine|UK|H1N1|nan
EPI_ISL_129457|2005.753|swine|UK|H1N1|nan
EPI_ISL_195118|2005.5|swine|UK|H1N2|nan
EPI_ISL_25707|2006.274|Human|UK|H1N1|6B.1A.6
EPI_ISL_25712|2006.271|Human|UK|H1N1|6B.1A.6
EPI_ISL_25708|2006.244|Human|UK|H1N1|nan
EPI_ISL_25710|2006.225|Human|UK|H1N1|nan
EPI_ISL_199472|2006.5|swine|UK|H1N1|nan
EPI_ISL_129478|2006.195|swine|UK|H1N1|nan
EPI_ISL_129491|2006.359|swine|UK|H1N2|nan
EPI_ISL_16373|2007.57|Human|UK|H1N1|6B.1A.6
EPI_ISL_25713|2007.997|Human|UK|H1N1|6B.1A.6
EPI_ISL_16372|2007.871|Human|UK|H1N1|nan
EPI_ISL_129451|2007.847|swine|UK|H1N1|nan
EPI_ISL_25711|2008.022|Human|UK|H1N1|6B.1A.6
EPI_ISL_129508|2008.981|swine|UK|H1N2|nan
EPI_ISL_101639|2009.436|Human|UK|H1N1|6B.1
EPI_ISL_101314|2009.318|Human|UK|H1N1|6B.1
EPI_ISL_101373|2009.323|Human|UK|H1N1|6B.1
EPI_ISL_76170|2009.247|Human|UK|H1N1|6B.1
EPI_ISL_32516|2009.332|Human|UK|H1N1|6B.1
EPI_ISL_32518|2009.323|Human|UK|H1N1|6B.1
EPI_ISL_128084|2009.833|Human|UK|H1N1|6B.1
EPI_ISL_125785|2009.477|Human|UK|H1N1|nan
EPI_ISL_195175|2009.915|swine|UK|H1N1|6B.1
EPI_ISL_129477|2009.268|swine|UK|H1N2|nan
EPI_ISL_195120|2009.247|swine|UK|H1N2|nan
EPI_ISL_129450|2009.03|swine|UK|H1N2|nan
EPI_ISL_191403|2010.934|Human|UK|H1N1|6B.1
EPI_ISL_131651|2010.942|Human|UK|H1N1|6B.1
EPI_ISL_191398|2010.975|Human|UK|H1N1|6B.1
EPI_ISL_206880|2010.975|Human|UK|H1N1|6B.1
EPI_ISL_206868|2010.956|Human|UK|H1N1|6B.1
EPI_ISL_191311|2010.967|Human|UK|H1N1|6B.1
EPI_ISL_191292|2010.97|Human|UK|H1N1|nan
EPI_ISL_129456|2010.932|swine|UK|H1N1|6B.1
EPI_ISL_195123|2010.921|swine|UK|H1N2|nan
EPI_ISL_206877|2011.008|Human|UK|H1N1|6B.1
EPI_ISL_191393|2011.005|Human|UK|H1N1|6B.1
EPI_ISL_195036|2011.529|swine|UK|H1N1|6B.1
EPI_ISL_195124|2011.896|swine|UK|H1N1|nan
EPI_ISL_195127|2011.049|swine|UK|H1N2|nan
EPI_ISL_195125|2011.852|swine|UK|H1N2|nan
EPI_ISL_195165|2012.238|swine|UK|H1N1|6B.1
EPI_ISL_195130|2012.538|swine|UK|H1N1|nan
EPI_ISL_195101|2012.926|swine|UK|H1N2|nan
EPI_ISL_195135|2012.607|swine|UK|H1N2|nan
EPI_ISL_195095|2012.888|swine|UK|H1N2|nan
EPI_ISL_202959|2013.973|Human|UK|H1N1|6B.1
EPI_ISL_202958|2013.945|Human|UK|H1N1|6B.1
EPI_ISL_202953|2013.745|Human|UK|H1N1|6B.1
EPI_ISL_202957|2013.934|Human|UK|H1N1|6B.1
EPI_ISL_195140|2013.345|swine|UK|H1N1|6B.1
EPI_ISL_195092|2013.085|swine|UK|H1N1|6B.1
EPI_ISL_195168|2013.636|swine|UK|H1N1|nan
EPI_ISL_195171|2013.674|swine|UK|H1N1|nan
EPI_ISL_195093|2013.016|swine|UK|H1N1|nan
EPI_ISL_195174|2013.553|swine|UK|H1N1|nan
EPI_ISL_195138|2013.362|swine|UK|H1N2|nan
EPI_ISL_195170|2013.425|swine|UK|H1N2|nan
EPI_ISL_195139|2013.345|swine|UK|H1N2|nan
EPI_ISL_195137|2013.005|swine|UK|H1N2|nan
EPI_ISL_195169|2013.671|swine|UK|H1N2|nan
EPI_ISL_202981|2014.142|Human|UK|H1N1|6B.1
EPI_ISL_202967|2014.055|Human|UK|H1N1|6B.1
EPI_ISL_202969|2014.121|Human|UK|H1N1|6B.1
EPI_ISL_212221|2015.088|Human|UK|H1N1|6B.1
EPI_ISL_240944|2015.973|Human|UK|H1N1|6B.1
EPI_ISL_240929|2015.912|Human|UK|H1N1|6B.1
EPI_ISL_212220|2015.044|Human|UK|H1N1|6B.1
EPI_ISL_212219|2015.022|Human|UK|H1N1|6B.1
EPI_ISL_212234|2015.885|Human|UK|H1N1|6B.1
EPI_ISL_212223|2015.164|Human|UK|H1N1|6B.2
EPI_ISL_240943|2015.962|Human|UK|H1N1|6B.2
EPI_ISL_212237|2015.94|Human|UK|H1N1|6B.2
EPI_ISL_212245|2015.959|Human|UK|H1N1|6B.2
EPI_ISL_241269|2016.219|Human|UK|H1N1|6B.1
EPI_ISL_241277|2016.219|Human|UK|H1N1|6B.1
EPI_ISL_241383|2016.131|Human|UK|H1N1|6B.1
EPI_ISL_241167|2016.052|Human|UK|H1N1|6B.1
EPI_ISL_241165|2016.06|Human|UK|H1N1|6B.1
EPI_ISL_241437|2016.172|Human|UK|H1N1|6B.2
EPI_ISL_241140|2016.055|Human|UK|H1N1|6B.2
EPI_ISL_270588|2017.066|Human|UK|H1N1|6B.1
EPI_ISL_290991|2017.088|Human|UK|H1N1|6B.1
EPI_ISL_270594|2017.153|Human|UK|H1N1|6B.1
EPI_ISL_286801|2017.258|Human|UK|H1N1|6B.1
EPI_ISL_291012|2017.762|Human|UK|H1N1|6B.1A
EPI_ISL_291029|2017.888|Human|UK|H1N1|6B.1A
EPI_ISL_291014|2017.764|Human|UK|H1N1|6B.1A.1
EPI_ISL_304908|2018.118|Human|UK|H1N1|6B.1A
EPI_ISL_303311|2018.022|Human|UK|H1N1|6B.1A
EPI_ISL_335396|2018.901|Human|UK|H1N1|6B.1A
EPI_ISL_335401|2018.907|Human|UK|H1N1|6B.1A
EPI_ISL_373413|2018.203|Human|UK|H1N1|6B.1A
EPI_ISL_370580|2018.964|Human|UK|H1N1|6B.1A
EPI_ISL_338412|2018.932|Human|UK|H1N1|6B.1A
EPI_ISL_335390|2018.83|Human|UK|H1N1|6B.1A
EPI_ISL_298103|2018.03|Human|UK|H1N1|6B.1A
EPI_ISL_301422|2018.041|Human|UK|H1N1|6B.1A
EPI_ISL_312016|2018.134|Human|UK|H1N1|6B.1A.1
EPI_ISL_312018|2018.134|Human|UK|H1N1|6B.1A.1
EPI_ISL_338423|2018.978|Human|UK|H1N1|6B.1A.5
EPI_ISL_338422|2018.97|Human|UK|H1N1|6B.1A.5
EPI_ISL_341265|2018.997|Human|UK|H1N1|6B.1A.5
EPI_ISL_338433|2018.989|Human|UK|H1N1|6B.1A.5
EPI_ISL_338410|2018.907|Human|UK|H1N1|6B.1A.5a
EPI_ISL_335393|2018.877|Human|UK|H1N1|6B.1A.5a
EPI_ISL_341227|2018.959|Human|UK|H1N1|6B.1A.5a
EPI_ISL_341238|2018.997|Human|UK|H1N1|6B.1A.5a
EPI_ISL_312100|2018.195|Human|UK|H1N1|6B.1A.5b
EPI_ISL_312079|2018.178|Human|UK|H1N1|6B.1A.5b
EPI_ISL_376706|2018.03|Human|UK|H1N1|6B.1A.5b
EPI_ISL_338414|2018.956|Human|UK|H1N1|6B.1A.6
EPI_ISL_341233|2018.962|Human|UK|H1N1|6B.1A.6
EPI_ISL_351379|2018.978|Human|UK|H1N1|6B.1A.6
EPI_ISL_338415|2018.959|Human|UK|H1N1|6B.1A.6
EPI_ISL_341229|2018.967|Human|UK|H1N1|6B.1A.7
EPI_ISL_338428|2018.986|Human|UK|H1N1|6B.1A.7
EPI_ISL_513961|2019.044|Human|UK|H1N1|6B.1A
EPI_ISL_513960|2019.079|Human|UK|H1N1|6B.1A
EPI_ISL_341244|2019.005|Human|UK|H1N1|6B.1A
EPI_ISL_364696|2019.016|Human|UK|H1N1|6B.1A.1
EPI_ISL_364697|2019.019|Human|UK|H1N1|6B.1A.1
EPI_ISL_364710|2019.085|Human|UK|H1N1|6B.1A.1
EPI_ISL_364759|2019.123|Human|UK|H1N1|6B.1A.2
EPI_ISL_341249|2019.005|Human|UK|H1N1|6B.1A.2
EPI_ISL_341247|2019.016|Human|UK|H1N1|6B.1A.3
EPI_ISL_341234|2019.005|Human|UK|H1N1|6B.1A.5
EPI_ISL_369740|2019.027|Human|UK|H1N1|6B.1A.5
EPI_ISL_364698|2019.041|Human|UK|H1N1|6B.1A.5
EPI_ISL_351396|2019.06|Human|UK|H1N1|6B.1A.5
EPI_ISL_341256|2019.016|Human|UK|H1N1|6B.1A.5a
EPI_ISL_513968|2019.101|Human|UK|H1N1|6B.1A.5a
EPI_ISL_399792|2019.444|Human|UK|H1N1|6B.1A.5a
EPI_ISL_428574|2019.929|Human|UK|H1N1|6B.1A.5a.1
EPI_ISL_459730|2019.929|Human|UK|H1N1|6B.1A.5a.1
EPI_ISL_428666|2019.953|Human|UK|H1N1|6B.1A.5a.2
EPI_ISL_408113|2019.901|Human|UK|H1N1|6B.1A.5a.2
EPI_ISL_366942|2019.156|Human|UK|H1N1|6B.1A.5b
EPI_ISL_399824|2019.797|Human|UK|H1N1|6B.1A.5b
EPI_ISL_351397|2019.058|Human|UK|H1N1|6B.1A.6
EPI_ISL_364737|2019.112|Human|UK|H1N1|6B.1A.6
EPI_ISL_364738|2019.118|Human|UK|H1N1|6B.1A.6
EPI_ISL_364750|2019.132|Human|UK|H1N1|6B.1A.6
EPI_ISL_341242|2019.016|Human|UK|H1N1|6B.1A.6
EPI_ISL_341237|2019.008|Human|UK|H1N1|6B.1A.6
EPI_ISL_514002|2019.279|Human|UK|H1N1|6B.1A.6
EPI_ISL_364745|2019.118|Human|UK|H1N1|6B.1A.6
EPI_ISL_399808|2019.767|Human|UK|H1N1|6B.1A.6
EPI_ISL_364741|2019.101|Human|UK|H1N1|6B.1A.6
EPI_ISL_368891|2019.252|Human|UK|H1N1|6B.1A.7
EPI_ISL_341262|2019.019|Human|UK|H1N1|6B.1A.7
EPI_ISL_341264|2019.5|Human|UK|H1N1|6B.1A.7
EPI_ISL_487070|2020.09|Human|UK|H1N1|6B.1A.5a
EPI_ISL_9029137|2020.172|Human|UK|H1N1|6B.1A.5a
EPI_ISL_480518|2020.033|Human|UK|H1N1|6B.1A.5a.1
EPI_ISL_9029184|2020.169|Human|UK|H1N1|6B.1A.5a.1
EPI_ISL_9029150|2020.178|Human|UK|H1N1|6B.1A.5a.2
EPI_ISL_9029220|2020.194|Human|UK|H1N1|6B.1A.5a.2
EPI_ISL_480547|2020.052|Human|UK|H1N1|6B.1A.5b
EPI_ISL_9029132|2020.167|Human|UK|H1N1|6B.1A.5b
EPI_ISL_480507|2020.025|Human|UK|H1N1|6B.1A.5b
EPI_ISL_480528|2020.038|Human|UK|H1N1|6B.1A.5b
EPI_ISL_5935441|2021.762|Human|UK|H1N1|6B.1A.5a.1
EPI_ISL_8929286|2021.855|Human|UK|H1N1|6B.1A.5a.2a
EPI_ISL_9650309|2022.008|Human|UK|H1N1|6B.1A.5a.1
EPI_ISL_14387941|2022.312|Human|UK|H1N1|6B.1A.5a.1
EPI_ISL_14572741|2022.422|Human|UK|H1N1|6B.1A.5a.1
EPI_ISL_14021694|2022.258|Human|UK|H1N1|6B.1A.5a.2a
EPI_ISL_14144989|2022.238|Human|UK|H1N1|6B.1A.5a.2a
EPI_ISL_13699516|2022.195|Human|UK|H1N1|6B.1A.5a.2a
EPI_ISL_14145012|2022.244|Human|UK|H1N1|6B.1A.5a.2a
EPI_ISL_15602035|2022.666|Human|UK|H1N1|6B.1A.5a.2a.1
EPI_ISL_15602031|2022.677|Human|UK|H1N1|6B.1A.5a.2a.1
EPI_ISL_697590|2010.773|wild.ans|Ukraine|H1N1|nan
EPI_ISL_209380|2011.104|wild.ans|Ukraine|H1N1|nan
EPI_ISL_145501|2013.214|Human|Ukraine|H1N1|6B.1
EPI_ISL_218183|2015.97|Human|Ukraine|H1N1|6B.1
EPI_ISL_216216|2015.942|Human|Ukraine|H1N1|6B.1
EPI_ISL_192043|2015.279|Human|Ukraine|H1N1|6B.1
EPI_ISL_192126|2015.342|Human|Ukraine|H1N1|6B.1
EPI_ISL_216205|2015.953|Human|Ukraine|H1N1|6B.2
EPI_ISL_216203|2015.959|Human|Ukraine|H1N1|6B.2
EPI_ISL_192067|2015.263|Human|Ukraine|H1N1|6B.2
EPI_ISL_230446|2016.199|Human|Ukraine|H1N1|6B.1
EPI_ISL_230456|2016.098|Human|Ukraine|H1N1|6B.1
EPI_ISL_230464|2016.156|Human|Ukraine|H1N1|6B.2
EPI_ISL_230454|2016.096|Human|Ukraine|H1N1|6B.2
EPI_ISL_296211|2017.005|Human|Ukraine|H1N1|6B.1
EPI_ISL_508595|2020.156|Human|Ukraine|H1N1|6B.1A.5a
EPI_ISL_508582|2020.112|Human|Ukraine|H1N1|6B.1A.5a
EPI_ISL_609925|2020.197|Human|Ukraine|H1N1|6B.1A.5a.1
EPI_ISL_609930|2020.158|Human|Ukraine|H1N1|6B.1A.5a.1
EPI_ISL_609924|2020.098|Human|Ukraine|H1N1|6B.1A.5a.2
EPI_ISL_89934|1983.5|Dom.gal|China|H10N5|nan
EPI_ISL_132818|1985.5|Dom.ans|China|H10N4|nan
EPI_ISL_181414|2003.899|wild.ans|China|H10N5|nan
EPI_ISL_173405|2005.984|Dom.ans|China|H10N3|nan
EPI_ISL_181998|2005.093|Dom.ans|China|H10N8|nan
EPI_ISL_182007|2005.863|wild.ans|China|H10N2|nan
EPI_ISL_181981|2005.863|wild.ans|China|H10N2|nan
EPI_ISL_181982|2005.816|wild.ans|China|H10N6|nan
EPI_ISL_181413|2005.816|wild.ans|China|H10N6|nan
EPI_ISL_181983|2005.863|wild.ans|China|H10N6|nan
EPI_ISL_181999|2005.022|wild.ans|China|H10N8|nan
EPI_ISL_173408|2006.027|Dom.ans|China|H10N3|nan
EPI_ISL_181994|2008.074|Dom.ans|China|H10N7|nan
EPI_ISL_182000|2008.954|Dom.ans|China|H10N8|nan
EPI_ISL_129071|2008.328|swine|China|H10N5|nan
EPI_ISL_181996|2008.893|wild.ans|China|H10N3|nan
EPI_ISL_182006|2009.986|Dom.ans|China|H10N7|nan
EPI_ISL_182001|2009.2|Dom.ans|China|H10N8|nan
EPI_ISL_252870|2009.915|Dom.ans|China|H10N8|nan
EPI_ISL_177495|2009.729|Dom.ans|China|H10N8|nan
EPI_ISL_177497|2009.937|Dom.ans|China|H10N8|nan
EPI_ISL_182002|2009.822|wild.ans|China|H10N8|nan
EPI_ISL_252872|2010.915|Dom.ans|China|H10N7|nan
EPI_ISL_177496|2011.17|Dom.ans|China|H10N8|nan
EPI_ISL_378307|2011.762|wild.ans|China|H10N7|nan
EPI_ISL_143931|2012.23|Dom.ans|China|H10N3|nan
EPI_ISL_146376|2012.5|Dom.ans|China|H10N7|nan
EPI_ISL_181961|2012.975|Dom.ans|China|H10N7|nan
EPI_ISL_171207|2013.915|Dom.ans|China|H10N2|nan
EPI_ISL_181671|2013.953|Dom.ans|China|H10N3|nan
EPI_ISL_181451|2013.474|Dom.ans|China|H10N3|nan
EPI_ISL_181449|2013.474|Dom.ans|China|H10N3|nan
EPI_ISL_181450|2013.474|Dom.ans|China|H10N3|nan
EPI_ISL_181522|2013.09|Dom.ans|China|H10N8|nan
EPI_ISL_177499|2013.964|Dom.ans|China|H10N8|nan
EPI_ISL_173540|2013.896|Dom.gal|China|H10N8|nan
EPI_ISL_179380|2013.608|Dom.gal|China|H10N8|nan
EPI_ISL_181446|2013.975|Dom.gal|China|H10N8|nan
EPI_ISL_173541|2013.896|Dom.gal|China|H10N8|nan
EPI_ISL_142015|2013.162|Dom.gal|China|H10N9|nan
EPI_ISL_152846|2013.923|Human|China|H10N8|nan
EPI_ISL_162076|2013.929|Human|China|H10N8|nan
EPI_ISL_162075|2013.923|Human|China|H10N8|nan
EPI_ISL_181611|2013.934|wild.ans|China|H10N5|nan
EPI_ISL_181613|2013.953|wild.ans|China|H10N7|nan
EPI_ISL_181612|2013.953|wild.ans|China|H10N7|nan
EPI_ISL_181616|2013.953|wild.ans|China|H10N7|nan
EPI_ISL_181615|2013.953|wild.ans|China|H10N7|nan
EPI_ISL_181614|2013.953|wild.ans|China|H10N7|nan
EPI_ISL_388614|2014.162|Dom.ans|China|H10N5|nan
EPI_ISL_173460|2014.241|Dom.gal|China|H10N6|nan
EPI_ISL_173468|2014.241|Dom.gal|China|H10N6|nan
EPI_ISL_173481|2014.299|Dom.gal|China|H10N6|nan
EPI_ISL_195973|2014.162|Dom.gal|China|H10N7|nan
EPI_ISL_181661|2014.011|Dom.gal|China|H10N8|nan
EPI_ISL_173536|2014.011|Dom.gal|China|H10N8|nan
EPI_ISL_162062|2014.019|Human|China|H10N8|nan
EPI_ISL_505078|2014.792|wild.unknown|China|H10N5|nan
EPI_ISL_505076|2014.789|wild.unknown|China|H10N5|nan
EPI_ISL_505077|2014.789|wild.unknown|China|H10N5|nan
EPI_ISL_379793|2015.225|Dom.ans|China|H10N1|nan
EPI_ISL_482743|2019.956|Dom.gal|China|H10N3|nan
EPI_ISL_14835738|2020.066|Dom.gal|China|H10N3|nan
EPI_ISL_14835737|2020.249|Dom.gal|China|H10N3|nan
EPI_ISL_14770168|2020.893|wild.ans|China|H10N4|nan
EPI_ISL_14770171|2020.893|wild.ans|China|H10N4|nan
EPI_ISL_14770169|2020.893|wild.ans|China|H10N4|nan
EPI_ISL_14770170|2020.893|wild.ans|China|H10N4|nan
EPI_ISL_14770167|2020.893|wild.ans|China|H10N8|nan
EPI_ISL_14770161|2020.91|wild.other|China|H10N4|nan
EPI_ISL_14770160|2020.202|wild.other|China|H10N8|nan
EPI_ISL_3247063|2021.003|Dom.gal|China|H10N3|nan
EPI_ISL_3247066|2021.271|Dom.gal|China|H10N3|nan
EPI_ISL_3247070|2021.367|Dom.gal|China|H10N3|nan
EPI_ISL_3247067|2021.329|Dom.gal|China|H10N3|nan
EPI_ISL_3247064|2021.252|Dom.gal|China|H10N3|nan
EPI_ISL_3247065|2021.252|Dom.gal|China|H10N3|nan
EPI_ISL_617|1979.5|Dom.ans|HongKong|H10N9|nan
EPI_ISL_209136|1980.5|Dom.ans|HongKong|H10N5|nan
EPI_ISL_146347|2006.5|wild.ans|HongKong|H10N9|nan
EPI_ISL_146346|2008.5|wild.ans|HongKong|H10N9|nan
EPI_ISL_146354|2008.5|wild.ans|HongKong|H10N9|nan
EPI_ISL_502604|2016.956|wild.ans|Belgium|H10N5|nan
EPI_ISL_502609|2017.025|wild.ans|Belgium|H10N5|nan
EPI_ISL_502606|2018.134|wild.ans|Belgium|H10N1|nan
EPI_ISL_14388281|2021.679|wild.ans|Belgium|H10N4|nan
EPI_ISL_14393464|2022.17|wild.other|Belgium|H10N4|nan
EPI_ISL_95121|2009.381|wild.ans|France|H10N7|nan
EPI_ISL_26347|1949.5|Dom.gal|Germany|H10N7|nan
EPI_ISL_70096|1949.014|Dom.gal|Germany|H10N7|nan
EPI_ISL_148223|2011.808|wild.other|Iceland|H10N5|nan
EPI_ISL_379990|2015.833|wild.other|Iceland|H10N7|nan
EPI_ISL_379991|2015.833|wild.other|Iceland|H10N7|nan
EPI_ISL_379992|2015.833|wild.other|Iceland|H10N7|nan
EPI_ISL_89161|1965.441|Dom.gal|Italy|H10N8|nan
EPI_ISL_5824|1965.5|Dom.gal|Italy|H10N8|nan
EPI_ISL_30000|1966.5|Dom.gal|Italy|H10N8|nan
EPI_ISL_29971|1967.5|Dom.gal|Italy|H10N2|nan
EPI_ISL_29991|2004.5|Dom.ans|Italy|H10N4|nan
EPI_ISL_29998|2006.5|Dom.ans|Italy|H10N7|nan
EPI_ISL_29228|2006.5|Dom.ans|Italy|H10N7|nan
EPI_ISL_158687|2007.5|wild.ans|Italy|H10N1|nan
EPI_ISL_84558|2000.5|wild.ans|Netherlands|H10N7|nan
EPI_ISL_267362|2006.441|wild.ans|Netherlands|H10N6|nan
EPI_ISL_243520|2006.036|wild.ans|Netherlands|H10N7|nan
EPI_ISL_84566|2006.5|wild.ans|Netherlands|H10N7|nan
EPI_ISL_84565|2006.5|wild.other|Netherlands|H10N4|nan
EPI_ISL_84567|2007.5|wild.ans|Netherlands|H10N1|nan
EPI_ISL_243388|2007.23|wild.ans|Netherlands|H10N7|nan
EPI_ISL_243381|2007.222|wild.ans|Netherlands|H10N7|nan
EPI_ISL_243649|2008.016|wild.ans|Netherlands|H10N7|nan
EPI_ISL_329030|2008.951|wild.ans|Netherlands|H10N7|nan
EPI_ISL_309822|2009.282|Dom.gal|Netherlands|H10N7|nan
EPI_ISL_309838|2009.285|Dom.gal|Netherlands|H10N7|nan
EPI_ISL_309798|2009.285|Dom.gal|Netherlands|H10N7|nan
EPI_ISL_309839|2009.29|Dom.gal|Netherlands|H10N7|nan
EPI_ISL_328942|2009.855|wild.ans|Netherlands|H10N4|nan
EPI_ISL_243575|2009.093|wild.ans|Netherlands|H10N7|nan
EPI_ISL_328941|2009.805|wild.other|Netherlands|H10N4|nan
EPI_ISL_328985|2009.805|wild.other|Netherlands|H10N4|nan
EPI_ISL_328996|2010.921|wild.ans|Netherlands|H10N7|nan
EPI_ISL_243394|2010.682|wild.ans|Netherlands|H10N7|nan
EPI_ISL_243574|2011.181|wild.ans|Netherlands|H10N7|nan
EPI_ISL_309840|2012.098|Dom.gal|Netherlands|H10N9|nan
EPI_ISL_309825|2012.175|Dom.gal|Netherlands|H10N9|nan
EPI_ISL_309826|2012.197|Dom.gal|Netherlands|H10N9|nan
EPI_ISL_309841|2012.175|Dom.gal|Netherlands|H10N9|nan
EPI_ISL_309809|2012.098|Dom.gal|Netherlands|H10N9|nan
EPI_ISL_243456|2012.361|wild.ans|Netherlands|H10N7|nan
EPI_ISL_243491|2013.592|wild.ans|Netherlands|H10N7|nan
EPI_ISL_243434|2014.956|wild.ans|Netherlands|H10N7|nan
EPI_ISL_267318|2014.129|wild.ans|Netherlands|H10N7|nan
EPI_ISL_224753|2015.323|Dom.gal|Netherlands|H10N7|nan
EPI_ISL_309830|2015.321|Dom.gal|Netherlands|H10N7|nan
EPI_ISL_243393|2015.17|wild.ans|Netherlands|H10N7|nan
EPI_ISL_394155|2017.737|Dom.gal|Netherlands|H10N7|nan
EPI_ISL_189346|2002.868|wild.ans|Sweden|H10N2|nan
EPI_ISL_189341|2002.811|wild.ans|Sweden|H10N2|nan
EPI_ISL_189468|2002.836|wild.ans|Sweden|H10N4|nan
EPI_ISL_189344|2002.866|wild.ans|Sweden|H10N6|nan
EPI_ISL_189348|2002.929|wild.ans|Sweden|H10N7|nan
EPI_ISL_189467|2002.814|wild.ans|Sweden|H10N8|nan
EPI_ISL_189469|2002.877|wild.ans|Sweden|H10N9|nan
EPI_ISL_189349|2003.493|wild.ans|Sweden|H10N7|nan
EPI_ISL_189470|2003.395|wild.ans|Sweden|H10N8|nan
EPI_ISL_189352|2004.462|wild.ans|Sweden|H10N4|nan
EPI_ISL_189350|2004.413|wild.ans|Sweden|H10N4|nan
EPI_ISL_189471|2005.759|wild.ans|Sweden|H10N4|nan
EPI_ISL_189356|2005.844|wild.ans|Sweden|H10N7|nan
EPI_ISL_189354|2005.852|wild.ans|Sweden|H10N7|nan
EPI_ISL_189319|2005.893|wild.ans|Sweden|H10N7|nan
EPI_ISL_189353|2005.849|wild.ans|Sweden|H10N9|nan
EPI_ISL_189359|2006.797|wild.ans|Sweden|H10N4|nan
EPI_ISL_189363|2006.808|wild.ans|Sweden|H10N9|nan
EPI_ISL_189365|2006.83|wild.ans|Sweden|H10N9|nan
EPI_ISL_189368|2007.43|wild.ans|Sweden|H10N4|nan
EPI_ISL_189369|2007.863|wild.ans|Sweden|H10N5|nan
EPI_ISL_189370|2007.863|wild.ans|Sweden|H10N6|nan
EPI_ISL_189367|2007.652|wild.ans|Sweden|H10N7|nan
EPI_ISL_189375|2009.888|wild.ans|Sweden|H10N1|nan
EPI_ISL_189388|2009.921|wild.ans|Sweden|H10N1|nan
EPI_ISL_189391|2009.923|wild.ans|Sweden|H10N1|nan
EPI_ISL_189372|2009.641|wild.ans|Sweden|H10N6|nan
EPI_ISL_189392|2011.893|wild.ans|Sweden|H10N4|nan
EPI_ISL_26345|1985.5|Dom.gal|UK|H10N4|nan
EPI_ISL_120212|2006.329|wild.other|Ukraine|H10N4|nan
EPI_ISL_146010|1953.5|Dom.ans|Canada|H10N7|nan
EPI_ISL_8778|1977.671|wild.ans|Canada|H10N7|nan
EPI_ISL_8894|1984.579|wild.ans|Canada|H10N6|nan
EPI_ISL_5798|1993.915|wild.ans|Canada|H10N7|nan
EPI_ISL_8898|1995.581|wild.ans|Canada|H10N1|nan
EPI_ISL_138090|1995.586|wild.ans|Canada|H10N7|nan
EPI_ISL_8899|1996.5|wild.ans|Canada|H10N7|nan
EPI_ISL_138100|1997.578|wild.ans|Canada|H10N7|nan
EPI_ISL_138101|1998.592|wild.ans|Canada|H10N7|nan
EPI_ISL_8901|2000.631|wild.ans|Canada|H10N7|nan
EPI_ISL_8900|2000.628|wild.ans|Canada|H10N7|nan
EPI_ISL_138162|2002.499|wild.ans|Canada|H10N7|nan
EPI_ISL_8779|2003.597|wild.ans|Canada|H10N7|nan
EPI_ISL_138172|2004.503|wild.ans|Canada|H10N7|nan
EPI_ISL_137899|2007.589|wild.ans|Canada|H10N7|nan
EPI_ISL_131886|2007.674|wild.ans|Canada|H10N7|nan
EPI_ISL_137859|2010.707|wild.ans|Canada|H10N6|nan
EPI_ISL_137794|2010.611|wild.ans|Canada|H10N6|nan
EPI_ISL_137848|2010.701|wild.ans|Canada|H10N7|nan
EPI_ISL_137742|2010.6|wild.ans|Canada|H10N7|nan
EPI_ISL_137816|2010.622|wild.ans|Canada|H10N7|nan
EPI_ISL_222136|2013.926|wild.ans|Canada|H10N3|nan
EPI_ISL_273578|2015.611|wild.ans|Canada|H10N4|nan
EPI_ISL_273616|2015.608|wild.ans|Canada|H10N5|nan
EPI_ISL_273611|2015.608|wild.ans|Canada|H10N5|nan
EPI_ISL_273528|2015.611|wild.ans|Canada|H10N8|nan
EPI_ISL_253908|2015.608|wild.ans|Canada|H10N8|nan
EPI_ISL_273534|2015.608|wild.ans|Canada|H10N8|nan
EPI_ISL_273581|2016.609|Dom.ans|Canada|H10N5|nan
EPI_ISL_273592|2016.656|wild.ans|Canada|H10N2|nan
EPI_ISL_279793|2016.656|wild.ans|Canada|H10N5|nan
EPI_ISL_273533|2016.607|wild.ans|Canada|H10N5|nan
EPI_ISL_273548|2016.607|wild.ans|Canada|H10N5|nan
EPI_ISL_273604|2016.656|wild.ans|Canada|H10N5|nan
EPI_ISL_13482654|2021.414|wild.other|Canada|H10N7|nan
EPI_ISL_14223846|2021.414|wild.other|Canada|H10N7|nan
EPI_ISL_8891|1978.6|wild.ans|USA|H10N3|nan
EPI_ISL_69993|1979.5|Dom.gal|USA|H10N7|nan
EPI_ISL_5835|1979.581|wild.ans|USA|H10N7|nan
EPI_ISL_142348|1987.5|wild.ans|USA|H10N2|nan
EPI_ISL_138058|1987.378|wild.other|USA|H10N5|nan
EPI_ISL_138061|1987.381|wild.other|USA|H10N7|nan
EPI_ISL_22543|1988.5|wild.ans|USA|H10N0|nan
EPI_ISL_142369|1988.5|wild.ans|USA|H10N7|nan
EPI_ISL_6959|1989.797|wild.ans|USA|H10N7|nan
EPI_ISL_6505|1989.797|wild.ans|USA|H10N7|nan
EPI_ISL_138075|1990.397|wild.other|USA|H10N7|nan
EPI_ISL_68853|1991.5|Dom.gal|USA|H10N7|nan
EPI_ISL_68714|1995.5|Dom.gal|USA|H10N7|nan
EPI_ISL_138093|1996.369|wild.other|USA|H10N7|nan
EPI_ISL_138091|1996.366|wild.other|USA|H10N9|nan
EPI_ISL_138106|1999.392|wild.other|USA|H10N7|nan
EPI_ISL_22542|2000.5|wild.ans|USA|H10N7|nan
EPI_ISL_397943|2000.396|wild.other|USA|H10N3|nan
EPI_ISL_398026|2000.369|wild.other|USA|H10N4|nan
EPI_ISL_138107|2000.369|wild.other|USA|H10N4|nan
EPI_ISL_142357|2000.369|wild.other|USA|H10N4|nan
EPI_ISL_398015|2000.369|wild.other|USA|H10N4|nan
EPI_ISL_397942|2000.396|wild.other|USA|H10N4|nan
EPI_ISL_398016|2000.369|wild.other|USA|H10N4|nan
EPI_ISL_397944|2000.396|wild.other|USA|H10N4|nan
EPI_ISL_142349|2000.385|wild.other|USA|H10N5|nan
EPI_ISL_138133|2000.369|wild.other|USA|H10N7|nan
EPI_ISL_138105|2000.369|wild.other|USA|H10N7|nan
EPI_ISL_31471|2001.5|wild.ans|USA|H10N7|nan
EPI_ISL_31472|2001.5|wild.ans|USA|H10N7|nan
EPI_ISL_397910|2001.378|wild.other|USA|H10N2|nan
EPI_ISL_138127|2001.375|wild.other|USA|H10N7|nan
EPI_ISL_138123|2001.375|wild.other|USA|H10N7|nan
EPI_ISL_142363|2004.97|wild.ans|USA|H10N7|nan
EPI_ISL_397955|2004.374|wild.other|USA|H10N7|nan
EPI_ISL_397954|2004.374|wild.other|USA|H10N7|nan
EPI_ISL_142360|2004.374|wild.other|USA|H10N7|nan
EPI_ISL_327499|2004.374|wild.other|USA|H10N7|nan
EPI_ISL_22538|2004.5|wild.other|USA|H10N7|nan
EPI_ISL_22533|2004.5|wild.other|USA|H10N7|nan
EPI_ISL_142359|2004.383|wild.other|USA|H10N7|nan
EPI_ISL_138171|2004.369|wild.other|USA|H10N7|nan
EPI_ISL_397904|2004.385|wild.other|USA|H10N7|nan
EPI_ISL_397905|2004.385|wild.other|USA|H10N7|nan
EPI_ISL_142358|2004.374|wild.other|USA|H10N8|nan
EPI_ISL_6957|2005.926|wild.ans|USA|H10N8|nan
EPI_ISL_82507|2006.86|wild.ans|USA|H10N1|nan
EPI_ISL_82506|2006.849|wild.ans|USA|H10N2|nan
EPI_ISL_82511|2006.937|wild.ans|USA|H10N2|nan
EPI_ISL_142362|2006.5|wild.ans|USA|H10N3|nan
EPI_ISL_66128|2006.929|wild.ans|USA|H10N3|nan
EPI_ISL_83554|2006.929|wild.ans|USA|H10N3|nan
EPI_ISL_180859|2006.055|wild.ans|USA|H10N4|nan
EPI_ISL_180862|2006.995|wild.ans|USA|H10N4|nan
EPI_ISL_180860|2006.055|wild.ans|USA|H10N4|nan
EPI_ISL_234701|2006.592|wild.ans|USA|H10N6|nan
EPI_ISL_82508|2006.912|wild.ans|USA|H10N7|nan
EPI_ISL_66123|2006.093|wild.ans|USA|H10N7|nan
EPI_ISL_83557|2006.929|wild.ans|USA|H10N7|nan
EPI_ISL_85056|2006.6|wild.ans|USA|H10N8|nan
EPI_ISL_77914|2006.43|wild.other|USA|H10N3|nan
EPI_ISL_77907|2007.458|wild.ans|USA|H10N1|nan
EPI_ISL_139411|2007.556|wild.ans|USA|H10N2|nan
EPI_ISL_19941|2007.836|wild.ans|USA|H10N3|nan
EPI_ISL_19945|2007.945|wild.ans|USA|H10N3|nan
EPI_ISL_83511|2007.09|wild.ans|USA|H10N3|nan
EPI_ISL_86212|2007.723|wild.ans|USA|H10N3|nan
EPI_ISL_180945|2007.052|wild.ans|USA|H10N7|nan
EPI_ISL_75676|2007.704|wild.ans|USA|H10N7|nan
EPI_ISL_30033|2007.858|wild.ans|USA|H10N7|nan
EPI_ISL_30030|2007.838|wild.ans|USA|H10N7|nan
EPI_ISL_75723|2007.586|wild.ans|USA|H10N7|nan
EPI_ISL_94209|2007.858|wild.ans|USA|H10N7|nan
EPI_ISL_94220|2007.934|wild.ans|USA|H10N7|nan
EPI_ISL_94190|2007.841|wild.ans|USA|H10N7|nan
EPI_ISL_83509|2007.074|wild.ans|USA|H10N7|nan
EPI_ISL_83500|2007.063|wild.ans|USA|H10N7|nan
EPI_ISL_30026|2007.811|wild.ans|USA|H10N7|nan
EPI_ISL_82501|2007.063|wild.ans|USA|H10N7|nan
EPI_ISL_216640|2007.485|wild.ans|USA|H10N9|nan
EPI_ISL_82527|2007.164|wild.other|USA|H10N3|nan
EPI_ISL_82528|2007.559|wild.other|USA|H10N7|nan
EPI_ISL_82530|2007.559|wild.other|USA|H10N7|nan
EPI_ISL_94221|2008.948|wild.ans|USA|H10N2|nan
EPI_ISL_142472|2008.675|wild.ans|USA|H10N6|nan
EPI_ISL_180952|2008.978|wild.ans|USA|H10N7|nan
EPI_ISL_94235|2008.891|wild.ans|USA|H10N7|nan
EPI_ISL_180954|2008.978|wild.ans|USA|H10N7|nan
EPI_ISL_141141|2008.678|wild.ans|USA|H10N7|nan
EPI_ISL_85178|2008.817|wild.ans|USA|H10N7|nan
EPI_ISL_180957|2008.978|wild.ans|USA|H10N7|nan
EPI_ISL_142434|2008.574|wild.ans|USA|H10N7|nan
EPI_ISL_142465|2008.574|wild.ans|USA|H10N7|nan
EPI_ISL_142480|2008.697|wild.ans|USA|H10N7|nan
EPI_ISL_180955|2008.978|wild.ans|USA|H10N8|nan
EPI_ISL_142456|2008.415|wild.other|USA|H10N2|nan
EPI_ISL_329022|2008.74|wild.other|USA|H10N4|nan
EPI_ISL_142387|2008.377|wild.other|USA|H10N7|nan
EPI_ISL_142393|2008.391|wild.other|USA|H10N7|nan
EPI_ISL_142413|2008.404|wild.other|USA|H10N7|nan
EPI_ISL_142400|2008.388|wild.other|USA|H10N7|nan
EPI_ISL_142404|2008.391|wild.other|USA|H10N7|nan
EPI_ISL_142463|2008.355|wild.other|USA|H10N7|nan
EPI_ISL_142378|2008.372|wild.other|USA|H10N7|nan
EPI_ISL_137900|2008.374|wild.other|USA|H10N8|nan
EPI_ISL_95423|2009.929|wild.ans|USA|H10N1|nan
EPI_ISL_142556|2009.567|wild.ans|USA|H10N3|nan
EPI_ISL_141243|2009.94|wild.ans|USA|H10N3|nan
EPI_ISL_95424|2009.893|wild.ans|USA|H10N3|nan
EPI_ISL_95384|2009.932|wild.ans|USA|H10N3|nan
EPI_ISL_85089|2009.51|wild.ans|USA|H10N5|nan
EPI_ISL_142558|2009.57|wild.ans|USA|H10N5|nan
EPI_ISL_85170|2009.027|wild.ans|USA|H10N6|nan
EPI_ISL_181014|2009.992|wild.ans|USA|H10N6|nan
EPI_ISL_137512|2009.573|wild.ans|USA|H10N7|nan
EPI_ISL_137502|2009.573|wild.ans|USA|H10N7|nan
EPI_ISL_216660|2009.578|wild.ans|USA|H10N7|nan
EPI_ISL_95395|2009.91|wild.ans|USA|H10N7|nan
EPI_ISL_141244|2009.942|wild.ans|USA|H10N9|nan
EPI_ISL_371802|2009.381|wild.other|USA|H10N1|nan
EPI_ISL_137920|2009.381|wild.other|USA|H10N1|nan
EPI_ISL_142501|2009.405|wild.other|USA|H10N1|nan
EPI_ISL_142520|2009.405|wild.other|USA|H10N1|nan
EPI_ISL_95440|2009.83|wild.other|USA|H10N3|nan
EPI_ISL_85171|2009.063|wild.other|USA|H10N3|nan
EPI_ISL_142535|2009.408|wild.other|USA|H10N7|nan
EPI_ISL_397530|2009.403|wild.other|USA|H10N7|nan
EPI_ISL_371800|2009.414|wild.other|USA|H10N7|nan
EPI_ISL_397548|2009.408|wild.other|USA|H10N7|nan
EPI_ISL_397560|2009.386|wild.other|USA|H10N7|nan
EPI_ISL_397529|2009.403|wild.other|USA|H10N7|nan
EPI_ISL_137907|2009.381|wild.other|USA|H10N7|nan
EPI_ISL_371809|2009.381|wild.other|USA|H10N7|nan
EPI_ISL_371803|2009.381|wild.other|USA|H10N7|nan
EPI_ISL_371799|2009.381|wild.other|USA|H10N7|nan
EPI_ISL_142570|2009.419|wild.other|USA|H10N7|nan
EPI_ISL_142546|2009.419|wild.other|USA|H10N7|nan
EPI_ISL_397549|2009.408|wild.other|USA|H10N7|nan
EPI_ISL_397558|2009.405|wild.other|USA|H10N7|nan
EPI_ISL_142547|2009.416|wild.other|USA|H10N7|nan
EPI_ISL_397528|2009.416|wild.other|USA|H10N7|nan
EPI_ISL_397551|2009.408|wild.other|USA|H10N7|nan
EPI_ISL_397559|2009.405|wild.other|USA|H10N7|nan
EPI_ISL_397556|2009.381|wild.other|USA|H10N7|nan
EPI_ISL_125810|2010.586|wild.ans|USA|H10N0|nan
EPI_ISL_135018|2010.874|wild.ans|USA|H10N6|nan
EPI_ISL_141818|2010.5|wild.ans|USA|H10N6|nan
EPI_ISL_133756|2010.452|wild.ans|USA|H10N7|nan
EPI_ISL_220049|2010.712|wild.ans|USA|H10N7|nan
EPI_ISL_135009|2010.907|wild.ans|USA|H10N7|nan
EPI_ISL_220040|2010.696|wild.ans|USA|H10N7|nan
EPI_ISL_95377|2010.025|wild.ans|USA|H10N7|nan
EPI_ISL_94157|2010.586|wild.ans|USA|H10N7|nan
EPI_ISL_95374|2010.041|wild.ans|USA|H10N7|nan
EPI_ISL_134921|2010.904|wild.ans|USA|H10N7|nan
EPI_ISL_134998|2010.945|wild.ans|USA|H10N7|nan
EPI_ISL_135059|2010.973|wild.ans|USA|H10N7|nan
EPI_ISL_216794|2010.499|wild.ans|USA|H10N7|nan
EPI_ISL_125807|2011.5|wild.ans|USA|H10N0|nan
EPI_ISL_133601|2011.63|wild.ans|USA|H10N1|nan
EPI_ISL_158459|2011.923|wild.ans|USA|H10N2|nan
EPI_ISL_133602|2011.581|wild.ans|USA|H10N3|nan
EPI_ISL_135120|2011.921|wild.ans|USA|H10N3|nan
EPI_ISL_208130|2011.512|wild.ans|USA|H10N5|nan
EPI_ISL_158430|2011.825|wild.ans|USA|H10N7|nan
EPI_ISL_158434|2011.827|wild.ans|USA|H10N7|nan
EPI_ISL_133604|2011.625|wild.ans|USA|H10N7|nan
EPI_ISL_133603|2011.619|wild.ans|USA|H10N7|nan
EPI_ISL_397583|2011.395|wild.other|USA|H10N3|nan
EPI_ISL_371792|2011.389|wild.other|USA|H10N6|nan
EPI_ISL_371787|2011.395|wild.other|USA|H10N6|nan
EPI_ISL_397586|2011.373|wild.other|USA|H10N9|nan
EPI_ISL_397585|2011.395|wild.other|USA|H10N9|nan
EPI_ISL_397584|2011.389|wild.other|USA|H10N9|nan
EPI_ISL_158597|2012.046|wild.ans|USA|H10N1|nan
EPI_ISL_158549|2012.038|wild.ans|USA|H10N3|nan
EPI_ISL_189538|2012.858|wild.ans|USA|H10N3|nan
EPI_ISL_189542|2012.94|wild.ans|USA|H10N3|nan
EPI_ISL_158600|2012.038|wild.ans|USA|H10N7|nan
EPI_ISL_150156|2012.56|wild.ans|USA|H10N7|nan
EPI_ISL_189540|2012.94|wild.ans|USA|H10N7|nan
EPI_ISL_158595|2012.046|wild.ans|USA|H10N7|nan
EPI_ISL_181022|2012.041|wild.ans|USA|H10N7|nan
EPI_ISL_257256|2012.749|wild.ans|USA|H10N7|nan
EPI_ISL_189519|2012.683|wild.ans|USA|H10N9|nan
EPI_ISL_222141|2013.989|wild.ans|USA|H10N3|nan
EPI_ISL_216854|2013.501|wild.ans|USA|H10N7|nan
EPI_ISL_222137|2013.6|wild.ans|USA|H10N7|nan
EPI_ISL_189478|2013.11|wild.ans|USA|H10N7|nan
EPI_ISL_166424|2013.329|wild.ans|USA|H10N7|nan
EPI_ISL_216853|2013.501|wild.ans|USA|H10N7|nan
EPI_ISL_177510|2013.085|wild.ans|USA|H10N7|nan
EPI_ISL_257317|2013.726|wild.ans|USA|H10N7|nan
EPI_ISL_222140|2013.904|wild.ans|USA|H10N7|nan
EPI_ISL_222142|2013.923|wild.ans|USA|H10N8|nan
EPI_ISL_161054|2013.685|wild.ans|USA|H10N8|nan
EPI_ISL_222138|2013.595|wild.ans|USA|H10N8|nan
EPI_ISL_397661|2013.384|wild.other|USA|H10N1|nan
EPI_ISL_397650|2013.384|wild.other|USA|H10N1|nan
EPI_ISL_397635|2013.403|wild.other|USA|H10N1|nan
EPI_ISL_397656|2013.397|wild.other|USA|H10N1|nan
EPI_ISL_397698|2013.403|wild.other|USA|H10N2|nan
EPI_ISL_397675|2013.37|wild.other|USA|H10N2|nan
EPI_ISL_397637|2013.386|wild.other|USA|H10N2|nan
EPI_ISL_371837|2013.389|wild.other|USA|H10N2|nan
EPI_ISL_397640|2013.405|wild.other|USA|H10N2|nan
EPI_ISL_397688|2013.386|wild.other|USA|H10N2|nan
EPI_ISL_397641|2013.4|wild.other|USA|H10N2|nan
EPI_ISL_397625|2013.397|wild.other|USA|H10N2|nan
EPI_ISL_397668|2013.4|wild.other|USA|H10N2|nan
EPI_ISL_397700|2013.403|wild.other|USA|H10N2|nan
EPI_ISL_381844|2013.397|wild.other|USA|H10N7|nan
EPI_ISL_397670|2013.397|wild.other|USA|H10N7|nan
EPI_ISL_371844|2013.389|wild.other|USA|H10N7|nan
EPI_ISL_371843|2013.389|wild.other|USA|H10N7|nan
EPI_ISL_371828|2013.389|wild.other|USA|H10N7|nan
EPI_ISL_397628|2013.386|wild.other|USA|H10N7|nan
EPI_ISL_371827|2013.384|wild.other|USA|H10N7|nan
EPI_ISL_397659|2013.37|wild.other|USA|H10N7|nan
EPI_ISL_371834|2013.389|wild.other|USA|H10N7|nan
EPI_ISL_371774|2013.384|wild.other|USA|H10N7|nan
EPI_ISL_397689|2013.397|wild.other|USA|H10N7|nan
EPI_ISL_397665|2013.384|wild.other|USA|H10N7|nan
EPI_ISL_371775|2013.384|wild.other|USA|H10N7|nan
EPI_ISL_397624|2013.381|wild.other|USA|H10N7|nan
EPI_ISL_381845|2013.397|wild.other|USA|H10N7|nan
EPI_ISL_397699|2013.403|wild.other|USA|H10N7|nan
EPI_ISL_397627|2013.386|wild.other|USA|H10N7|nan
EPI_ISL_397631|2013.397|wild.other|USA|H10N7|nan
EPI_ISL_397653|2013.384|wild.other|USA|H10N7|nan
EPI_ISL_397639|2013.405|wild.other|USA|H10N7|nan
EPI_ISL_397651|2013.384|wild.other|USA|H10N7|nan
EPI_ISL_397633|2013.397|wild.other|USA|H10N8|nan
EPI_ISL_397643|2013.397|wild.other|USA|H10N8|nan
EPI_ISL_397647|2013.384|wild.other|USA|H10N8|nan
EPI_ISL_397662|2013.384|wild.other|USA|H10N8|nan
EPI_ISL_397621|2013.378|wild.other|USA|H10N8|nan
EPI_ISL_397652|2013.384|wild.other|USA|H10N8|nan
EPI_ISL_371773|2013.384|wild.other|USA|H10N8|nan
EPI_ISL_371831|2013.389|wild.other|USA|H10N8|nan
EPI_ISL_397636|2013.384|wild.other|USA|H10N8|nan
EPI_ISL_397678|2013.378|wild.other|USA|H10N9|nan
EPI_ISL_397697|2013.378|wild.other|USA|H10N9|nan
EPI_ISL_397664|2013.384|wild.other|USA|H10N9|nan
EPI_ISL_261433|2014.921|wild.ans|USA|H10N2|nan
EPI_ISL_230177|2014.277|wild.ans|USA|H10N3|nan
EPI_ISL_216738|2014.611|wild.ans|USA|H10N3|nan
EPI_ISL_230172|2014.255|wild.ans|USA|H10N3|nan
EPI_ISL_216731|2014.611|wild.ans|USA|H10N3|nan
EPI_ISL_230171|2014.255|wild.ans|USA|H10N3|nan
EPI_ISL_216752|2014.896|wild.ans|USA|H10N6|nan
EPI_ISL_216702|2014.674|wild.ans|USA|H10N7|nan
EPI_ISL_216775|2014.477|wild.ans|USA|H10N7|nan
EPI_ISL_181056|2014.027|wild.ans|USA|H10N7|nan
EPI_ISL_230168|2014.241|wild.ans|USA|H10N7|nan
EPI_ISL_258584|2014.252|wild.ans|USA|H10N7|nan
EPI_ISL_258582|2014.252|wild.ans|USA|H10N7|nan
EPI_ISL_254841|2015.877|wild.ans|USA|H10N1|nan
EPI_ISL_254862|2015.964|wild.ans|USA|H10N2|nan
EPI_ISL_266508|2015.926|wild.ans|USA|H10N3|nan
EPI_ISL_502695|2015.652|wild.ans|USA|H10N3|nan
EPI_ISL_257279|2015.742|wild.ans|USA|H10N7|nan
EPI_ISL_258492|2015.679|wild.ans|USA|H10N7|nan
EPI_ISL_254868|2015.83|wild.other|USA|H10N2|nan
EPI_ISL_294066|2016.921|wild.ans|USA|H10N1|nan
EPI_ISL_294153|2016.921|wild.ans|USA|H10N3|nan
EPI_ISL_378294|2016.91|wild.ans|USA|H10N3|nan
EPI_ISL_378296|2016.932|wild.ans|USA|H10N7|nan
EPI_ISL_294154|2016.877|wild.ans|USA|H10N7|nan
EPI_ISL_294186|2016.88|wild.ans|USA|H10N7|nan
EPI_ISL_294173|2016.956|wild.ans|USA|H10N7|nan
EPI_ISL_294009|2016.967|wild.ans|USA|H10N7|nan
EPI_ISL_294076|2016.571|wild.ans|USA|H10N7|nan
EPI_ISL_294037|2016.921|wild.ans|USA|H10N7|nan
EPI_ISL_254833|2016.205|wild.ans|USA|H10N7|nan
EPI_ISL_378306|2016.948|wild.ans|USA|H10N9|nan
EPI_ISL_294156|2016.967|wild.ans|USA|H10N9|nan
EPI_ISL_273560|2016.393|wild.other|USA|H10N1|nan
EPI_ISL_279246|2016.388|wild.other|USA|H10N1|nan
EPI_ISL_279290|2016.377|wild.other|USA|H10N1|nan
EPI_ISL_279250|2016.388|wild.other|USA|H10N1|nan
EPI_ISL_279238|2016.388|wild.other|USA|H10N1|nan
EPI_ISL_279237|2016.388|wild.other|USA|H10N2|nan
EPI_ISL_273605|2016.396|wild.other|USA|H10N2|nan
EPI_ISL_279248|2016.388|wild.other|USA|H10N2|nan
EPI_ISL_279259|2016.366|wild.other|USA|H10N2|nan
EPI_ISL_273538|2016.396|wild.other|USA|H10N2|nan
EPI_ISL_273587|2016.393|wild.other|USA|H10N4|nan
EPI_ISL_273530|2016.393|wild.other|USA|H10N4|nan
EPI_ISL_273552|2016.391|wild.other|USA|H10N4|nan
EPI_ISL_273600|2016.391|wild.other|USA|H10N4|nan
EPI_ISL_273576|2016.393|wild.other|USA|H10N4|nan
EPI_ISL_279216|2016.361|wild.other|USA|H10N5|nan
EPI_ISL_273585|2016.391|wild.other|USA|H10N5|nan
EPI_ISL_273598|2016.396|wild.other|USA|H10N5|nan
EPI_ISL_273553|2016.393|wild.other|USA|H10N5|nan
EPI_ISL_273563|2016.393|wild.other|USA|H10N5|nan
EPI_ISL_279215|2016.361|wild.other|USA|H10N5|nan
EPI_ISL_279208|2016.366|wild.other|USA|H10N5|nan
EPI_ISL_273602|2016.396|wild.other|USA|H10N5|nan
EPI_ISL_279275|2016.388|wild.other|USA|H10N5|nan
EPI_ISL_279217|2016.361|wild.other|USA|H10N5|nan
EPI_ISL_279244|2016.366|wild.other|USA|H10N5|nan
EPI_ISL_273579|2016.396|wild.other|USA|H10N5|nan
EPI_ISL_279220|2016.366|wild.other|USA|H10N5|nan
EPI_ISL_279292|2016.377|wild.other|USA|H10N5|nan
EPI_ISL_279293|2016.377|wild.other|USA|H10N5|nan
EPI_ISL_273551|2016.393|wild.other|USA|H10N5|nan
EPI_ISL_279334|2016.372|wild.other|USA|H10N5|nan
EPI_ISL_279277|2016.366|wild.other|USA|H10N5|nan
EPI_ISL_279284|2016.377|wild.other|USA|H10N5|nan
EPI_ISL_273547|2016.391|wild.other|USA|H10N5|nan
EPI_ISL_279291|2016.377|wild.other|USA|H10N5|nan
EPI_ISL_273599|2016.391|wild.other|USA|H10N5|nan
EPI_ISL_273615|2016.393|wild.other|USA|H10N5|nan
EPI_ISL_279256|2016.388|wild.other|USA|H10N5|nan
EPI_ISL_279279|2016.377|wild.other|USA|H10N5|nan
EPI_ISL_297661|2016.391|wild.other|USA|H10N5|nan
EPI_ISL_273575|2016.396|wild.other|USA|H10N8|nan
EPI_ISL_273586|2016.393|wild.other|USA|H10N8|nan
EPI_ISL_273594|2016.393|wild.other|USA|H10N8|nan
EPI_ISL_273606|2016.391|wild.other|USA|H10N8|nan
EPI_ISL_273561|2016.393|wild.other|USA|H10N8|nan
EPI_ISL_273601|2016.393|wild.other|USA|H10N8|nan
EPI_ISL_273584|2016.393|wild.other|USA|H10N9|nan
EPI_ISL_279286|2016.385|wild.other|USA|H10N9|nan
EPI_ISL_294046|2017.066|wild.ans|USA|H10N3|nan
EPI_ISL_14767409|2017.704|wild.ans|USA|H10N4|nan
EPI_ISL_376261|2017.86|wild.ans|USA|H10N7|nan
EPI_ISL_14767415|2017.732|wild.ans|USA|H10N7|nan
EPI_ISL_376289|2017.926|wild.ans|USA|H10N7|nan
EPI_ISL_376270|2017.564|wild.ans|USA|H10N7|nan
EPI_ISL_14767426|2017.679|wild.ans|USA|H10N7|nan
EPI_ISL_294175|2017.184|wild.ans|USA|H10N7|nan
EPI_ISL_376274|2017.688|wild.ans|USA|H10N8|nan
EPI_ISL_376213|2017.581|wild.ans|USA|H10N8|nan
EPI_ISL_393452|2018.951|wild.ans|USA|H10N3|nan
EPI_ISL_393436|2018.866|wild.ans|USA|H10N3|nan
EPI_ISL_393443|2018.907|wild.ans|USA|H10N3|nan
EPI_ISL_393444|2018.89|wild.ans|USA|H10N3|nan
EPI_ISL_393475|2018.962|wild.ans|USA|H10N3|nan
EPI_ISL_378273|2018.14|wild.ans|USA|H10N3|nan
EPI_ISL_393447|2018.907|wild.ans|USA|H10N7|nan
EPI_ISL_388041|2018.323|wild.ans|USA|H10N7|nan
EPI_ISL_393454|2018.921|wild.ans|USA|H10N7|nan
EPI_ISL_393482|2018.214|wild.ans|USA|H10N7|nan
EPI_ISL_505964|2018.238|wild.ans|USA|H10N8|nan
EPI_ISL_506000|2018.058|wild.other|USA|H10N2|nan
EPI_ISL_505997|2018.058|wild.other|USA|H10N2|nan
EPI_ISL_506007|2018.389|wild.other|USA|H10N7|nan
EPI_ISL_506003|2018.389|wild.other|USA|H10N7|nan
EPI_ISL_503784|2019.252|wild.ans|USA|H10N4|nan
EPI_ISL_503782|2019.23|wild.ans|USA|H10N7|nan
EPI_ISL_503785|2019.23|wild.ans|USA|H10N7|nan
EPI_ISL_505570|2019.381|wild.other|USA|H10N7|nan
EPI_ISL_14767412|2020.719|wild.ans|USA|H10N7|nan
EPI_ISL_14767404|2020.77|wild.ans|USA|H10N7|nan
EPI_ISL_14767422|2020.73|wild.ans|USA|H10N7|nan
EPI_ISL_6795363|2021.584|wild.ans|USA|H10N7|nan
EPI_ISL_14777714|2021.414|wild.other|USA|H10N1|nan
EPI_ISL_14777735|2021.414|wild.other|USA|H10N3|nan
EPI_ISL_14777734|2021.414|wild.other|USA|H10N3|nan
EPI_ISL_14777732|2021.414|wild.other|USA|H10N7|nan
EPI_ISL_14777728|2021.414|wild.other|USA|H10N7|nan
EPI_ISL_14777729|2021.414|wild.other|USA|H10N9|nan
EPI_ISL_14777731|2021.414|wild.other|USA|H10N9|nan
EPI_ISL_380996|2011.414|wild.ans|Argentina|H10N7|nan
EPI_ISL_380994|2011.414|wild.ans|Argentina|H10N7|nan
EPI_ISL_333427|2017.321|wild.ans|Asia-Russia|H10N6|nan
EPI_ISL_1240994|2020.658|wild.ans|Asia-Russia|H10N6|nan
EPI_ISL_1005678|2020.658|wild.ans|Asia-Russia|H10N7|nan
EPI_ISL_129740|2012.5|Dom.gal|Australia|H10N7|nan
EPI_ISL_14769175|2013.079|wild.ans|Australia|H10N7|nan
EPI_ISL_14769177|2013.775|wild.ans|Australia|H10N8|nan
EPI_ISL_4070966|2014.225|wild.other|Australia|H10N8|nan
EPI_ISL_14769846|2015.186|wild.unknown|Australia|H10N7|nan
EPI_ISL_14769843|2015.186|wild.unknown|Australia|H10N7|nan
EPI_ISL_14768251|2019.203|wild.ans|Australia|H10N5|nan
EPI_ISL_14768266|2019.203|wild.ans|Australia|H10N8|nan
EPI_ISL_14768767|2019.236|wild.other|Australia|H10N5|nan
EPI_ISL_309177|2009.027|Dom.ans|Bangladesh|H10N7|nan
EPI_ISL_309178|2009.027|Dom.gal|Bangladesh|H10N7|nan
EPI_ISL_309180|2010.786|Dom.ans|Bangladesh|H10N9|nan
EPI_ISL_309174|2015.06|Dom.ans|Bangladesh|H10N6|nan
EPI_ISL_4071636|2019.937|Dom.ans|Bangladesh|H10N2|nan
EPI_ISL_503483|2019.044|Dom.ans|Bangladesh|H10N4|nan
EPI_ISL_4071633|2020.074|Dom.ans|Bangladesh|H10N2|nan
EPI_ISL_4073180|2020.142|Dom.ans|Bangladesh|H10N7|nan
EPI_ISL_4073193|2020.142|Dom.ans|Bangladesh|H10N7|nan
EPI_ISL_399746|2018.099|Dom.ans|Cambodia|H10N7|nan
EPI_ISL_257109|2015.951|wild.ans|Chile|H10N1|nan
EPI_ISL_327593|2016.891|wild.ans|Chile|H10N7|nan
EPI_ISL_120186|2004.071|wild.ans|Egypt|H10N7|nan
EPI_ISL_120189|2004.962|wild.ans|Egypt|H10N7|nan
EPI_ISL_120210|2005.888|wild.ans|Egypt|H10N1|nan
EPI_ISL_120205|2006.992|wild.ans|Egypt|H10N1|nan
EPI_ISL_120204|2006.992|wild.ans|Egypt|H10N9|nan
EPI_ISL_120207|2007.107|wild.ans|Egypt|H10N4|nan
EPI_ISL_120203|2007.049|wild.ans|Egypt|H10N7|nan
EPI_ISL_120200|2007.049|wild.ans|Egypt|H10N7|nan
EPI_ISL_387963|2015.071|wild.ans|Egypt|H10N7|nan
EPI_ISL_189685|2010.321|Dom.ans|Georgia|H10N7|nan
EPI_ISL_189719|2010.077|wild.ans|Georgia|H10N7|nan
EPI_ISL_189692|2011.112|wild.ans|Georgia|H10N4|nan
EPI_ISL_189714|2011.948|wild.ans|Georgia|H10N7|nan
EPI_ISL_329002|2014.896|wild.ans|Georgia|H10N7|nan
EPI_ISL_138752|2001.085|unknow|Israel|H10N7|nan
EPI_ISL_138754|2001.247|unknow|Israel|H10N7|nan
EPI_ISL_26346|1988.5|wild.ans|Japan|H10N4|nan
EPI_ISL_368625|2000.768|Dom.ans|Japan|H10N4|nan
EPI_ISL_301008|2005.5|Dom.ans|Japan|H10N6|nan
EPI_ISL_291115|2006.5|Dom.ans|Japan|H10N3|nan
EPI_ISL_291119|2006.5|Dom.ans|Japan|H10N3|nan
EPI_ISL_209143|2007.737|Dom.ans|Japan|H10N7|nan
EPI_ISL_293521|2008.798|Dom.ans|Japan|H10N9|nan
EPI_ISL_504325|2009.211|Dom.ans|Japan|H10N4|nan
EPI_ISL_504329|2010.838|Dom.ans|Japan|H10N4|nan
EPI_ISL_504328|2011.581|Dom.ans|Japan|H10N7|nan
EPI_ISL_238027|2012.907|Dom.ans|Japan|H10N8|nan
EPI_ISL_237143|2013.833|Dom.ans|Japan|H10N3|nan
EPI_ISL_504327|2013.868|Dom.ans|Japan|H10N3|nan
EPI_ISL_237140|2014.833|Dom.ans|Japan|H10N7|nan
EPI_ISL_504326|2014.86|Dom.ans|Japan|H10N7|nan
EPI_ISL_125919|2009.833|wild.unknown|Korea|H10N1|nan
EPI_ISL_483043|2012.921|wild.ans|Korea|H10N1|nan
EPI_ISL_483040|2012.292|wild.unknown|Korea|H10N4|nan
EPI_ISL_483039|2012.254|wild.unknown|Korea|H10N9|nan
EPI_ISL_483044|2013.942|wild.ans|Korea|H10N7|nan
EPI_ISL_483057|2013.945|wild.unknown|Korea|H10N7|nan
EPI_ISL_483046|2014.868|wild.ans|Korea|H10N4|nan
EPI_ISL_483045|2014.885|wild.ans|Korea|H10N7|nan
EPI_ISL_483054|2014.175|wild.unknown|Korea|H10N4|nan
EPI_ISL_483050|2015.953|wild.ans|Korea|H10N7|nan
EPI_ISL_483055|2015.822|wild.unknown|Korea|H10N5|nan
EPI_ISL_483047|2015.26|wild.unknown|Korea|H10N7|nan
EPI_ISL_483051|2017.104|wild.ans|Korea|H10N7|nan
EPI_ISL_483052|2017.2|wild.ans|Korea|H10N7|nan
EPI_ISL_483058|2017.162|wild.unknown|Korea|H10N7|nan
EPI_ISL_483049|2018.778|wild.ans|Korea|H10N1|nan
EPI_ISL_483048|2018.096|wild.ans|Korea|H10N5|nan
EPI_ISL_483056|2018.844|wild.unknown|Korea|H10N4|nan
EPI_ISL_483053|2019.315|wild.ans|Korea|H10N3|nan
EPI_ISL_4072075|2019.962|wild.ans|Korea|H10N4|nan
EPI_ISL_4072162|2019.885|wild.ans|Korea|H10N7|nan
EPI_ISL_278154|2009.104|wild.ans|Mexico|H10N7|nan
EPI_ISL_298538|2010.652|Dom.ans|Mongolia|H10N8|nan
EPI_ISL_368631|2013.668|Dom.ans|Mongolia|H10N3|nan
EPI_ISL_368629|2014.663|Dom.ans|Mongolia|H10N8|nan
EPI_ISL_207031|2015.66|Dom.ans|Mongolia|H10N2|nan
EPI_ISL_206694|2015.663|Dom.ans|Mongolia|H10N3|nan
EPI_ISL_206697|2015.663|Dom.ans|Mongolia|H10N7|nan
EPI_ISL_206695|2015.663|Dom.ans|Mongolia|H10N7|nan
EPI_ISL_244874|2016.984|Human|Albania|H3N2|3C.2a1
EPI_ISL_244873|2016.986|Human|Albania|H3N2|3C.2a3
EPI_ISL_380071|2019.151|Human|Albania|H3N2|3C.2a1b.2
EPI_ISL_380072|2019.211|Human|Albania|H3N2|3C.3a1
EPI_ISL_12942247|2021.97|Human|Albania|H3N2|3C.2a1b.2a.2a.1
EPI_ISL_12219335|2021.97|Human|Albania|H3N2|3C.2a1b.2a.2a.2
EPI_ISL_12219333|2021.97|Human|Albania|H3N2|3C.2a1b.2a.2a.3
EPI_ISL_12240104|2021.975|Human|Armenia|H3N2|3C.2a1b.2a.2a.2
EPI_ISL_9842647|2022.011|Human|Armenia|H3N2|3C.2a1b.1b
EPI_ISL_19675|1992.5|Dom.other|Austria|H3N8|nan
EPI_ISL_505115|2005.8|swine|Austria|H3N1|3C.3a1
EPI_ISL_504376|2005.515|swine|Austria|H3N2|3C.3a
EPI_ISL_504428|2007.822|swine|Austria|H3N2|3C.3a1
EPI_ISL_13326481|2022.312|Human|Austria|H3N2|3C.2a1b.2a.2a.1
EPI_ISL_13326478|2022.299|Human|Austria|H3N2|3C.2a1b.2a.2a.1
EPI_ISL_13326480|2022.301|Human|Austria|H3N2|3C.2a1b.2a.2b
EPI_ISL_195182|2000.5|swine|Belgium|H3N2|nan
EPI_ISL_504369|2005.351|swine|Belgium|H3N2|3C.3a1
EPI_ISL_30589|2006.874|swine|Belgium|H3N2|3C.3a
EPI_ISL_129520|2007.748|swine|Belgium|H3N2|nan
EPI_ISL_26267|2007.712|wild.ans|Belgium|H3N8|nan
EPI_ISL_504466|2008.915|swine|Belgium|H3N2|nan
EPI_ISL_195191|2010.901|swine|Belgium|H3N2|nan
EPI_ISL_195190|2010.838|swine|Belgium|H3N2|nan
EPI_ISL_195193|2011.868|swine|Belgium|H3N2|nan
EPI_ISL_195189|2011.277|swine|Belgium|H3N2|nan
EPI_ISL_195211|2012.579|swine|Belgium|H3N2|nan
EPI_ISL_195217|2013.195|swine|Belgium|H3N2|nan
EPI_ISL_308148|2017.948|Human|Belgium|H3N2|3C.2a2
EPI_ISL_502599|2017.756|wild.ans|Belgium|H3N8|nan
EPI_ISL_320439|2018.2|Human|Belgium|H3N2|3C.2a1b.1
EPI_ISL_357157|2018.984|Human|Belgium|H3N2|3C.2a1b.1
EPI_ISL_354518|2018.877|Human|Belgium|H3N2|3C.2a1b.1
EPI_ISL_357156|2018.989|Human|Belgium|H3N2|3C.2a1b.2
EPI_ISL_320440|2018.211|Human|Belgium|H3N2|3C.2a2
EPI_ISL_354519|2018.997|Human|Belgium|H3N2|3C.2a2
EPI_ISL_516830|2019.559|Dom.gal|Belgium|H3N1|3C.3a
EPI_ISL_393487|2019.342|Dom.gal|Belgium|H3N1|3C.3a
EPI_ISL_368621|2019.26|Dom.gal|Belgium|H3N1|3C.3a
EPI_ISL_357181|2019.14|Human|Belgium|H3N2|3C.2a1b.1
EPI_ISL_357145|2019.151|Human|Belgium|H3N2|3C.2a1b.1
EPI_ISL_2460152|2019.984|Human|Belgium|H3N2|3C.2a1b.1a
EPI_ISL_354089|2019.066|Human|Belgium|H3N2|3C.2a1b.2
EPI_ISL_357146|2019.181|Human|Belgium|H3N2|3C.2a1b.2
EPI_ISL_366928|2019.096|Human|Belgium|H3N2|3C.2a1b.2
EPI_ISL_398125|2019.334|Human|Belgium|H3N2|3C.2a1b.2b
EPI_ISL_357125|2019.153|Human|Belgium|H3N2|3C.2a2
EPI_ISL_354087|2019.074|Human|Belgium|H3N2|3C.3a
EPI_ISL_2462060|2019.055|Human|Belgium|H3N2|3C.3a1
EPI_ISL_391202|2019.005|Human|Belgium|H3N2|3C.3a1
EPI_ISL_2484034|2020.068|Human|Belgium|H3N2|3C.2a1b.1
EPI_ISL_2484030|2020.079|Human|Belgium|H3N2|3C.2a1b.1a
EPI_ISL_2462334|2020.046|Human|Belgium|H3N2|3C.2a1b.1b
EPI_ISL_2462370|2020.068|Human|Belgium|H3N2|3C.2a1b.2b
EPI_ISL_2462402|2020.077|Human|Belgium|H3N2|3C.3a1
EPI_ISL_7591585|2020.049|wild.ans|Belgium|H3N8|nan
EPI_ISL_12240114|2021.94|Human|Belgium|H3N2|3C.2a1b.1a
EPI_ISL_12240111|2021.871|Human|Belgium|H3N2|3C.2a1b.2a.2a.1
EPI_ISL_12240107|2021.89|Human|Belgium|H3N2|3C.2a1b.2a.2a.3
EPI_ISL_14392759|2021.69|wild.ans|Belgium|H3N8|nan
EPI_ISL_14390393|2021.668|wild.ans|Belgium|H3N8|nan
EPI_ISL_9842651|2022.044|Human|Belgium|H3N2|3C.2a1b.2a.2a.1
EPI_ISL_12240112|2022.044|Human|Belgium|H3N2|3C.2a1b.2a.2a.3
EPI_ISL_235362|2012.027|Human|BosniaHerzegovina|H3N2|3C.2
EPI_ISL_12219614|2021.989|Human|BosniaHerzegovina|H3N2|3C.2a1b.2a.2a.1
EPI_ISL_12219610|2022.011|Human|BosniaHerzegovina|H3N2|3C.2a1b.2a.2a.1
EPI_ISL_244868|2016.932|Human|Bulgaria|H3N2|3C.2a
EPI_ISL_244857|2016.986|Human|Bulgaria|H3N2|3C.2a1
EPI_ISL_338635|2018.989|Human|Bulgaria|H3N2|3C.2a1b.2
EPI_ISL_346115|2018.915|Human|Bulgaria|H3N2|3C.2a2
EPI_ISL_491799|2019.975|Human|Bulgaria|H3N2|3C.3a1
EPI_ISL_409368|2020.022|Human|Bulgaria|H3N2|3C.3a1
EPI_ISL_12219329|2021.953|Human|Croatia|H3N2|3C.2a1b.2a.2
EPI_ISL_12219323|2021.997|Human|Croatia|H3N2|3C.2a1b.2a.2a.1
EPI_ISL_6915293|2021.625|Human|Croatia|H3N2|3C.2a1b.2a.2a.3
EPI_ISL_12219327|2021.975|Human|Croatia|H3N2|3C.2a1b.2a.2a.3
EPI_ISL_63529|2007.71|wild.ans|Czech|H3N8|nan
EPI_ISL_89980|2010.707|wild.ans|Czech|H3N8|nan
EPI_ISL_116136|2011.707|wild.ans|Czech|H3N8|nan
EPI_ISL_129901|2012.178|Human|Czech|H3N2|3C.2
EPI_ISL_129905|2012.243|Human|Czech|H3N2|3C.2
EPI_ISL_129897|2012.158|Human|Czech|H3N2|3C.2
EPI_ISL_15597|2000.5|Human|Denmark|H3N2|3C.2
EPI_ISL_15596|2002.5|Human|Denmark|H3N2|3C.2
EPI_ISL_3764|2003.5|Human|Denmark|H3N2|3C.2
EPI_ISL_15595|2003.5|Human|Denmark|H3N2|3C.2
EPI_ISL_15600|2004.5|Human|Denmark|H3N2|3C.3a
EPI_ISL_15592|2005.5|Human|Denmark|H3N2|3C.3a
EPI_ISL_15589|2006.5|Human|Denmark|H3N2|3C.3a
EPI_ISL_247092|2014.841|swine|Denmark|H3N2|3C.3a
EPI_ISL_4081576|2015.5|swine|Denmark|H3N2|3C.3a
EPI_ISL_247093|2015.225|swine|Denmark|H3N2|3C.3a
EPI_ISL_293078|2017.956|Human|Denmark|H3N2|3C.2a1
EPI_ISL_297489|2017.973|Human|Denmark|H3N2|3C.2a1b.1
EPI_ISL_297488|2017.967|Human|Denmark|H3N2|3C.2a1b.1
EPI_ISL_297479|2017.995|Human|Denmark|H3N2|3C.2a2
EPI_ISL_293075|2017.833|Human|Denmark|H3N2|3C.2a3
EPI_ISL_297472|2018.016|Human|Denmark|H3N2|3C.2a1
EPI_ISL_302091|2018.025|Human|Denmark|H3N2|3C.2a1
EPI_ISL_297473|2018.003|Human|Denmark|H3N2|3C.2a1b.1
EPI_ISL_302089|2018.06|Human|Denmark|H3N2|3C.2a2
EPI_ISL_354066|2019.219|Human|Denmark|H3N2|3C.2a1b.1
EPI_ISL_354072|2019.222|Human|Denmark|H3N2|3C.2a1b.1
EPI_ISL_354076|2019.225|Human|Denmark|H3N2|3C.2a1b.2
EPI_ISL_354069|2019.23|Human|Denmark|H3N2|3C.2a1b.2b
EPI_ISL_407934|2020.033|Human|Denmark|H3N2|3C.2a1b.1a
EPI_ISL_407955|2020.038|Human|Denmark|H3N2|3C.2a1b.1b
EPI_ISL_407952|2020.033|Human|Denmark|H3N2|3C.2a1b.2
EPI_ISL_407933|2020.044|Human|Denmark|H3N2|3C.2a1b.2b
EPI_ISL_407949|2020.033|Human|Denmark|H3N2|3C.3a1
EPI_ISL_9304976|2021.995|Human|Denmark|H3N2|3C.2a1b.1a
EPI_ISL_8576476|2021.825|Human|Denmark|H3N2|3C.2a1b.2a.2
EPI_ISL_9009480|2021.942|Human|Denmark|H3N2|3C.2a1b.2a.2a.1
EPI_ISL_8770012|2021.71|Human|Denmark|H3N2|3C.2a1b.2a.2a.3
EPI_ISL_9009478|2021.945|Human|Denmark|H3N2|3C.2a1b.2a.2a.3a
EPI_ISL_9988839|2021.989|Human|Denmark|H3N2|3C.2a1b.2a.2c
EPI_ISL_13803394|2022.419|Human|Denmark|H3N2|3C.2a1b.1a
EPI_ISL_9988855|2022.052|Human|Denmark|H3N2|3C.2a1b.2a.2
EPI_ISL_13200028|2022.255|Human|Denmark|H3N2|3C.2a1b.2a.2a
EPI_ISL_12343197|2022.184|Human|Denmark|H3N2|3C.2a1b.2a.2a
EPI_ISL_12323512|2022.151|Human|Denmark|H3N2|3C.2a1b.2a.2a.1
EPI_ISL_14459045|2022.499|Human|Denmark|H3N2|3C.2a1b.2a.2a.1
EPI_ISL_10803213|2022.055|Human|Denmark|H3N2|3C.2a1b.2a.2a.2
EPI_ISL_9988851|2022.036|Human|Denmark|H3N2|3C.2a1b.2a.2a.3
EPI_ISL_13390140|2022.31|Human|Denmark|H3N2|3C.2a1b.2a.2b
EPI_ISL_9842656|2021.934|Human|Estonia|H3N2|3C.2a1b.2a.2a.2
EPI_ISL_12240120|2022.011|Human|Estonia|H3N2|3C.2a1b.2a.2a.1
EPI_ISL_12240118|2022.014|Human|Estonia|H3N2|3C.2a1b.2a.2a.2
EPI_ISL_115460|1995.5|Human|Finland|H3N2|3C.3a
EPI_ISL_115461|1995.5|Human|Finland|H3N2|3C.3a
EPI_ISL_115625|2003.5|Human|Finland|H3N2|3C.2
EPI_ISL_151124|2013.162|Human|Finland|H3N2|3C.2
EPI_ISL_151109|2013.14|Human|Finland|H3N2|3C.2
EPI_ISL_151106|2013.14|Human|Finland|H3N2|3C.2
EPI_ISL_151103|2013.137|Human|Finland|H3N2|3C.2
EPI_ISL_151100|2013.126|Human|Finland|H3N2|3C.2
EPI_ISL_151115|2013.153|Human|Finland|H3N2|3C.2
EPI_ISL_151127|2013.164|Human|Finland|H3N2|3C.3a
EPI_ISL_151121|2013.156|Human|Finland|H3N2|nan
EPI_ISL_151118|2013.156|Human|Finland|H3N2|nan
EPI_ISL_322427|2018.192|Human|Finland|H3N2|3C.2a1
EPI_ISL_732327|2020.167|Human|Finland|H3N2|3C.2a1b.2a.1
EPI_ISL_22612|1967.5|Dom.other|France|H3N8|nan
EPI_ISL_19682|1979.5|Dom.other|France|H3N8|nan
EPI_ISL_114199|1981.5|Human|France|H3N2|3C.3a
EPI_ISL_114505|1991.945|Human|France|H3N2|3C.3a
EPI_ISL_114761|1991.915|Human|France|H3N2|nan
EPI_ISL_114812|1992.5|Human|France|H3N2|3C.3a
EPI_ISL_114814|1992.5|Human|France|H3N2|nan
EPI_ISL_115358|1993.5|Human|France|H3N2|3C.2
EPI_ISL_115112|1993.912|Human|France|H3N2|3C.3a
EPI_ISL_115511|1995.885|Human|France|H3N2|3C.3a
EPI_ISL_115566|1996.817|Human|France|H3N2|3C.3a
EPI_ISL_195213|2012.046|swine|France|H3N2|3C.2a1b.1
EPI_ISL_387372|2014.767|wild.other|France|H3N2|nan
EPI_ISL_387370|2014.723|wild.other|France|H3N2|nan
EPI_ISL_223858|2015.956|Human|France|H3N2|3C.3a
EPI_ISL_372304|2015.778|swine|France|H3N2|3C.3a1
EPI_ISL_327777|2016.197|Dom.ans|France|H3N2|nan
EPI_ISL_241839|2016.891|Human|France|H3N2|3C.2
EPI_ISL_252517|2016.964|Human|France|H3N2|3C.2a
EPI_ISL_331737|2016.97|Human|France|H3N2|3C.2a1
EPI_ISL_241829|2016.973|Human|France|H3N2|3C.2a1
EPI_ISL_331718|2016.926|Human|France|H3N2|3C.2a2
EPI_ISL_331772|2016.874|Human|France|H3N2|3C.2a3
EPI_ISL_331763|2016.97|Human|France|H3N2|3C.3a
EPI_ISL_387373|2016.421|wild.other|France|H3N2|nan
EPI_ISL_256538|2017.093|Human|France|H3N2|3C.2
EPI_ISL_331684|2017.175|Human|France|H3N2|3C.2
EPI_ISL_249337|2017.003|Human|France|H3N2|3C.2a
EPI_ISL_331693|2017.025|Human|France|H3N2|3C.2a1
EPI_ISL_282147|2017.54|Human|France|H3N2|3C.2a1b.1
EPI_ISL_293062|2017.962|Human|France|H3N2|3C.2a1b.1
EPI_ISL_290108|2017.926|Human|France|H3N2|3C.2a2
EPI_ISL_245303|2017.003|Human|France|H3N2|3C.2a3
EPI_ISL_310233|2018.258|Human|France|H3N2|3C.2a1
EPI_ISL_305451|2018.162|Human|France|H3N2|3C.2a1b.1
EPI_ISL_309437|2018.197|Human|France|H3N2|3C.2a1b.1
EPI_ISL_335979|2018.967|Human|France|H3N2|3C.2a1b.1
EPI_ISL_335978|2018.964|Human|France|H3N2|3C.2a1b.1
EPI_ISL_337001|2018.975|Human|France|H3N2|3C.2a1b.2
EPI_ISL_302491|2018.079|Human|France|H3N2|3C.2a2
EPI_ISL_332713|2018.907|Human|France|H3N2|3C.2a2
EPI_ISL_333384|2018.888|Human|France|H3N2|3C.2a2
EPI_ISL_302488|2018.019|Human|France|H3N2|3C.2a3
EPI_ISL_335972|2018.984|Human|France|H3N2|3C.2a3
EPI_ISL_345731|2018.942|Human|France|H3N2|3C.2a3
EPI_ISL_314854|2018.255|Human|France|H3N2|3C.3a
EPI_ISL_335336|2018.97|Human|France|H3N2|3C.3a1
EPI_ISL_342960|2019.132|Human|France|H3N2|3C.2a1b.1
EPI_ISL_400355|2019.868|Human|France|H3N2|3C.2a1b.1
EPI_ISL_467776|2019.899|Human|France|H3N2|3C.2a1b.1a
EPI_ISL_337015|2019.003|Human|France|H3N2|3C.2a1b.1b
EPI_ISL_346506|2019.142|Human|France|H3N2|3C.2a1b.1b
EPI_ISL_338401|2019.06|Human|France|H3N2|3C.2a1b.2
EPI_ISL_342954|2019.118|Human|France|H3N2|3C.2a1b.2
EPI_ISL_351973|2019.189|Human|France|H3N2|3C.2a1b.2b
EPI_ISL_400335|2019.775|Human|France|H3N2|3C.2a1b.2b
EPI_ISL_342945|2019.112|Human|France|H3N2|3C.2a2
EPI_ISL_353950|2019.227|Human|France|H3N2|3C.2a3
EPI_ISL_346499|2019.137|Human|France|H3N2|3C.3a
EPI_ISL_353942|2019.208|Human|France|H3N2|3C.3a1
EPI_ISL_348377|2019.164|Human|France|H3N2|3C.3a1
EPI_ISL_411993|2020.071|Human|France|H3N2|3C.2a1b.1
EPI_ISL_412009|2020.09|Human|France|H3N2|3C.2a1b.1a
EPI_ISL_411990|2020.038|Human|France|H3N2|3C.2a1b.1b
EPI_ISL_408461|2020.5|Human|France|H3N2|3C.2a1b.1b
EPI_ISL_408458|2020.014|Human|France|H3N2|3C.2a1b.2a
EPI_ISL_515499|2020.071|Human|France|H3N2|3C.2a1b.2b
EPI_ISL_412016|2020.09|Human|France|H3N2|3C.3a1
EPI_ISL_11323844|2021.871|Human|France|H3N2|3C.2a1b.1a
EPI_ISL_11323857|2021.937|Human|France|H3N2|3C.2a1b.1b
EPI_ISL_11324772|2021.978|Human|France|H3N2|3C.2a1b.2a.2a.1
EPI_ISL_9483635|2021.986|Human|France|H3N2|3C.2a1b.2a.2a.2
EPI_ISL_9401961|2021.707|Human|France|H3N2|3C.2a1b.2a.2a.3
EPI_ISL_9483027|2021.942|Human|France|H3N2|3C.2a1b.2a.2a.3
EPI_ISL_11814591|2021.912|Human|France|H3N2|3C.2a1b.2a.2a.3a
EPI_ISL_9483656|2021.986|Human|France|H3N2|3C.2a1b.2a.2a.3b
EPI_ISL_11814507|2021.967|Human|France|H3N2|3C.2a1b.2a.2a.3b
EPI_ISL_9482333|2021.937|Human|France|H3N2|nan
EPI_ISL_9482807|2021.937|Human|France|H3N2|nan
EPI_ISL_9482304|2021.855|Human|France|H3N2|nan
EPI_ISL_11814594|2022.085|Human|France|H3N2|3C.2a1b.1a
EPI_ISL_11323856|2022.5|Human|France|H3N2|3C.2a1b.1b
EPI_ISL_11814503|2022.142|Human|France|H3N2|3C.2a1b.2a.2a
EPI_ISL_14542029|2022.277|Human|France|H3N2|3C.2a1b.2a.2a
EPI_ISL_15690794|2022.721|Human|France|H3N2|3C.2a1b.2a.2a
EPI_ISL_11323854|2022.03|Human|France|H3N2|3C.2a1b.2a.2a.1
EPI_ISL_14542020|2022.241|Human|France|H3N2|3C.2a1b.2a.2a.1
EPI_ISL_12809096|2022.26|Human|France|H3N2|3C.2a1b.2a.2a.1
EPI_ISL_15689344|2022.668|Human|France|H3N2|3C.2a1b.2a.2a.1b
EPI_ISL_15689349|2022.712|Human|France|H3N2|3C.2a1b.2a.2a.1b
EPI_ISL_9483695|2022.003|Human|France|H3N2|3C.2a1b.2a.2a.3
EPI_ISL_11814593|2022.055|Human|France|H3N2|3C.2a1b.2a.2a.3
EPI_ISL_12809094|2022.266|Human|France|H3N2|3C.2a1b.2a.2a.3
EPI_ISL_12809072|2022.197|Human|France|H3N2|3C.2a1b.2a.2a.3a
EPI_ISL_15689346|2022.66|Human|France|H3N2|3C.2a1b.2a.2a.3a.1
EPI_ISL_11814493|2022.126|Human|France|H3N2|3C.2a1b.2a.2a.3b
EPI_ISL_14542069|2022.548|Human|France|H3N2|3C.2a1b.2a.2b
EPI_ISL_15690713|2022.784|Human|France|H3N2|3C.2a1b.2a.2b
EPI_ISL_19683|1989.5|Dom.other|Germany|H3N8|nan
EPI_ISL_504337|1992.582|swine|Germany|H3N2|nan
EPI_ISL_504336|1992.582|swine|Germany|H3N2|nan
EPI_ISL_29102|2003.5|swine|Germany|H3N2|3C.3a
EPI_ISL_26009|2003.5|swine|Germany|H3N2|nan
EPI_ISL_505113|2004.068|swine|Germany|H3N1|3C.3a
EPI_ISL_504347|2004.194|swine|Germany|H3N2|3C.3a
EPI_ISL_504346|2004.014|swine|Germany|H3N2|3C.3a
EPI_ISL_504348|2004.191|swine|Germany|H3N2|3C.3a
EPI_ISL_504353|2004.929|swine|Germany|H3N2|3C.3a1
EPI_ISL_504350|2004.508|swine|Germany|H3N2|3C.3a1
EPI_ISL_504354|2004.962|swine|Germany|H3N2|3C.3a1
EPI_ISL_504355|2004.973|swine|Germany|H3N2|nan
EPI_ISL_504352|2004.959|swine|Germany|H3N2|nan
EPI_ISL_237791|2004.5|wild.ans|Germany|H3N2|3C.3a
EPI_ISL_505114|2005.762|swine|Germany|H3N1|3C.3a1
EPI_ISL_504374|2005.455|swine|Germany|H3N2|3C.3a
EPI_ISL_504386|2005.929|swine|Germany|H3N2|3C.3a
EPI_ISL_504363|2005.197|swine|Germany|H3N2|3C.3a
EPI_ISL_504362|2005.181|swine|Germany|H3N2|3C.3a
EPI_ISL_504364|2005.205|swine|Germany|H3N2|3C.3a
EPI_ISL_504383|2005.899|swine|Germany|H3N2|3C.3a
EPI_ISL_504361|2005.151|swine|Germany|H3N2|3C.3a
EPI_ISL_504367|2005.296|swine|Germany|H3N2|3C.3a
EPI_ISL_504368|2005.301|swine|Germany|H3N2|3C.3a
EPI_ISL_504366|2005.26|swine|Germany|H3N2|3C.3a
EPI_ISL_504357|2005.088|swine|Germany|H3N2|3C.3a1
EPI_ISL_504358|2005.088|swine|Germany|H3N2|3C.3a1
EPI_ISL_504356|2005.09|swine|Germany|H3N2|3C.3a1
EPI_ISL_504359|2005.123|swine|Germany|H3N2|3C.3a1
EPI_ISL_504360|2005.14|swine|Germany|H3N2|3C.3a1
EPI_ISL_504380|2005.792|swine|Germany|H3N2|3C.3a1
EPI_ISL_504379|2005.745|swine|Germany|H3N2|3C.3a1
EPI_ISL_504385|2005.912|swine|Germany|H3N2|3C.3a1
EPI_ISL_504384|2005.907|swine|Germany|H3N2|3C.3a1
EPI_ISL_504381|2005.83|swine|Germany|H3N2|3C.3a1
EPI_ISL_504387|2005.956|swine|Germany|H3N2|3C.3a1
EPI_ISL_504382|2005.836|swine|Germany|H3N2|3C.3a1
EPI_ISL_504370|2005.351|swine|Germany|H3N2|3C.3a1
EPI_ISL_504407|2006.737|swine|Germany|H3N2|3C.2
EPI_ISL_504409|2006.759|swine|Germany|H3N2|3C.2
EPI_ISL_504408|2006.737|swine|Germany|H3N2|3C.2
EPI_ISL_504392|2006.241|swine|Germany|H3N2|3C.3a
EPI_ISL_504395|2006.312|swine|Germany|H3N2|3C.3a
EPI_ISL_504394|2006.31|swine|Germany|H3N2|3C.3a
EPI_ISL_504398|2006.389|swine|Germany|H3N2|3C.3a
EPI_ISL_504396|2006.318|swine|Germany|H3N2|3C.3a
EPI_ISL_504393|2006.271|swine|Germany|H3N2|3C.3a
EPI_ISL_504410|2006.904|swine|Germany|H3N2|3C.3a
EPI_ISL_504412|2006.904|swine|Germany|H3N2|3C.3a
EPI_ISL_30590|2006.874|swine|Germany|H3N2|3C.3a1
EPI_ISL_504411|2006.893|swine|Germany|H3N2|3C.3a1
EPI_ISL_504405|2006.619|swine|Germany|H3N2|3C.3a1
EPI_ISL_504390|2006.088|swine|Germany|H3N2|3C.3a1
EPI_ISL_504391|2006.148|swine|Germany|H3N2|3C.3a1
EPI_ISL_504388|2006.033|swine|Germany|H3N2|3C.3a1
EPI_ISL_504389|2006.071|swine|Germany|H3N2|3C.3a1
EPI_ISL_504404|2006.586|swine|Germany|H3N2|3C.3a1
EPI_ISL_504397|2006.326|swine|Germany|H3N2|nan
EPI_ISL_504406|2006.619|swine|Germany|H3N2|nan
EPI_ISL_504403|2006.584|swine|Germany|H3N2|nan
EPI_ISL_504402|2006.562|swine|Germany|H3N2|nan
EPI_ISL_505116|2007.603|swine|Germany|H3N1|3C.3a
EPI_ISL_504433|2007.951|swine|Germany|H3N2|3C.2a1b.1
EPI_ISL_504430|2007.852|swine|Germany|H3N2|3C.3a
EPI_ISL_504431|2007.901|swine|Germany|H3N2|3C.3a
EPI_ISL_504432|2007.91|swine|Germany|H3N2|3C.3a
EPI_ISL_504425|2007.633|swine|Germany|H3N2|3C.3a
EPI_ISL_504424|2007.488|swine|Germany|H3N2|3C.3a1
EPI_ISL_504423|2007.449|swine|Germany|H3N2|3C.3a1
EPI_ISL_504417|2007.134|swine|Germany|H3N2|3C.3a1
EPI_ISL_504429|2007.827|swine|Germany|H3N2|3C.3a1
EPI_ISL_504415|2007.096|swine|Germany|H3N2|3C.3a1
EPI_ISL_504414|2007.099|swine|Germany|H3N2|3C.3a1
EPI_ISL_504418|2007.142|swine|Germany|H3N2|3C.3a1
EPI_ISL_504416|2007.126|swine|Germany|H3N2|3C.3a1
EPI_ISL_30591|2007.159|swine|Germany|H3N2|3C.3a1
EPI_ISL_504419|2007.164|swine|Germany|H3N2|3C.3a1
EPI_ISL_504413|2007.052|swine|Germany|H3N2|nan
EPI_ISL_504422|2007.356|swine|Germany|H3N2|nan
EPI_ISL_504421|2007.348|swine|Germany|H3N2|nan
EPI_ISL_504426|2007.652|swine|Germany|H3N2|nan
EPI_ISL_504427|2007.732|swine|Germany|H3N2|nan
EPI_ISL_505117|2008.839|swine|Germany|H3N1|3C.3a
EPI_ISL_504463|2008.896|swine|Germany|H3N2|3C.2a1b.1
EPI_ISL_504447|2008.24|swine|Germany|H3N2|3C.2a1b.1
EPI_ISL_504446|2008.24|swine|Germany|H3N2|3C.2a1b.1
EPI_ISL_504465|2008.902|swine|Germany|H3N2|3C.2a1b.1
EPI_ISL_504459|2008.82|swine|Germany|H3N2|3C.2a1b.1
EPI_ISL_504467|2008.943|swine|Germany|H3N2|3C.2a1b.1
EPI_ISL_504452|2008.445|swine|Germany|H3N2|3C.2a1b.1
EPI_ISL_504468|2008.992|swine|Germany|H3N2|3C.2a1b.1
EPI_ISL_504464|2008.896|swine|Germany|H3N2|3C.2a1b.1
EPI_ISL_504461|2008.842|swine|Germany|H3N2|3C.3a
EPI_ISL_504460|2008.839|swine|Germany|H3N2|3C.3a
EPI_ISL_504437|2008.112|swine|Germany|H3N2|3C.3a
EPI_ISL_504436|2008.115|swine|Germany|H3N2|3C.3a
EPI_ISL_504438|2008.139|swine|Germany|H3N2|3C.3a
EPI_ISL_504440|2008.115|swine|Germany|H3N2|3C.3a
EPI_ISL_504439|2008.115|swine|Germany|H3N2|3C.3a
EPI_ISL_504458|2008.746|swine|Germany|H3N2|3C.3a
EPI_ISL_504456|2008.73|swine|Germany|H3N2|3C.3a
EPI_ISL_504455|2008.637|swine|Germany|H3N2|3C.3a
EPI_ISL_504434|2008.027|swine|Germany|H3N2|3C.3a1
EPI_ISL_504445|2008.194|swine|Germany|H3N2|3C.3a1
EPI_ISL_504435|2008.074|swine|Germany|H3N2|3C.3a1
EPI_ISL_504444|2008.15|swine|Germany|H3N2|3C.3a1
EPI_ISL_504442|2008.15|swine|Germany|H3N2|3C.3a1
EPI_ISL_504443|2008.142|swine|Germany|H3N2|3C.3a1
EPI_ISL_504441|2008.142|swine|Germany|H3N2|3C.3a1
EPI_ISL_504462|2008.858|swine|Germany|H3N2|nan
EPI_ISL_151062|2009.877|swine|Germany|H3N1|nan
EPI_ISL_504472|2009.153|swine|Germany|H3N2|3C.2a1b.1
EPI_ISL_504479|2009.575|swine|Germany|H3N2|3C.2a1b.1
EPI_ISL_504478|2009.542|swine|Germany|H3N2|3C.3a
EPI_ISL_504475|2009.403|swine|Germany|H3N2|3C.3a
EPI_ISL_504470|2009.044|swine|Germany|H3N2|3C.3a
EPI_ISL_504471|2009.071|swine|Germany|H3N2|3C.3a
EPI_ISL_504469|2009.049|swine|Germany|H3N2|3C.3a
EPI_ISL_504474|2009.395|swine|Germany|H3N2|nan
EPI_ISL_504480|2009.586|swine|Germany|H3N2|nan
EPI_ISL_504483|2009.789|swine|Germany|H3N2|nan
EPI_ISL_504482|2009.789|swine|Germany|H3N2|nan
EPI_ISL_504481|2009.721|swine|Germany|H3N2|nan
EPI_ISL_504473|2009.17|swine|Germany|H3N2|nan
EPI_ISL_504484|2009.781|swine|Germany|H3N2|nan
EPI_ISL_504488|2010.701|swine|Germany|H3N2|3C.2
EPI_ISL_504487|2010.57|swine|Germany|H3N2|3C.3a
EPI_ISL_195184|2010.323|swine|Germany|H3N2|3C.3a
EPI_ISL_195185|2010.353|swine|Germany|H3N2|nan
EPI_ISL_133360|2010.5|swine|Germany|H3N2|nan
EPI_ISL_504485|2010.038|swine|Germany|H3N2|nan
EPI_ISL_504489|2010.726|swine|Germany|H3N2|nan
EPI_ISL_504486|2010.321|swine|Germany|H3N2|nan
EPI_ISL_504490|2011.005|swine|Germany|H3N2|3C.2
EPI_ISL_504495|2011.696|swine|Germany|H3N2|3C.2a1b.1
EPI_ISL_504498|2011.967|swine|Germany|H3N2|3C.2a1b.1
EPI_ISL_195202|2011.077|swine|Germany|H3N2|3C.2a1b.1
EPI_ISL_504497|2011.833|swine|Germany|H3N2|3C.2a1b.1
EPI_ISL_133383|2011.5|swine|Germany|H3N2|3C.2a1b.1
EPI_ISL_504496|2011.797|swine|Germany|H3N2|3C.2a1b.1
EPI_ISL_195214|2011.5|swine|Germany|H3N2|3C.2a1b.1
EPI_ISL_504491|2011.236|swine|Germany|H3N2|3C.2a1b.1
EPI_ISL_504492|2011.518|swine|Germany|H3N2|3C.2a3
EPI_ISL_504493|2011.529|swine|Germany|H3N2|3C.2a3
EPI_ISL_504494|2011.529|swine|Germany|H3N2|3C.2a3
EPI_ISL_504507|2012.951|swine|Germany|H3N2|3C.2a1b.1
EPI_ISL_504502|2012.107|swine|Germany|H3N2|3C.2a1b.1
EPI_ISL_195215|2012.068|swine|Germany|H3N2|3C.2a1b.1
EPI_ISL_504503|2012.107|swine|Germany|H3N2|3C.2a1b.1
EPI_ISL_504501|2012.109|swine|Germany|H3N2|3C.2a1b.1
EPI_ISL_133484|2012.5|swine|Germany|H3N2|3C.2a1b.1
EPI_ISL_504499|2012.085|swine|Germany|H3N2|3C.3a1
EPI_ISL_504505|2012.134|swine|Germany|H3N2|3C.3a1
EPI_ISL_504506|2012.142|swine|Germany|H3N2|3C.3a1
EPI_ISL_504504|2012.117|swine|Germany|H3N2|3C.3a1
EPI_ISL_504500|2012.087|swine|Germany|H3N2|nan
EPI_ISL_504524|2013.468|swine|Germany|H3N2|3C.2a1b.1
EPI_ISL_504530|2013.674|swine|Germany|H3N2|3C.2a1b.1
EPI_ISL_504509|2013.049|swine|Germany|H3N2|3C.2a1b.1
EPI_ISL_504510|2013.077|swine|Germany|H3N2|3C.2a1b.1
EPI_ISL_504511|2013.096|swine|Germany|H3N2|3C.2a1b.1
EPI_ISL_504517|2013.285|swine|Germany|H3N2|3C.2a1b.1
EPI_ISL_504516|2013.274|swine|Germany|H3N2|3C.2a1b.1
EPI_ISL_504518|2013.304|swine|Germany|H3N2|3C.3a1
EPI_ISL_504529|2013.584|swine|Germany|H3N2|3C.3a1
EPI_ISL_504522|2013.441|swine|Germany|H3N2|3C.3a1
EPI_ISL_504525|2013.485|swine|Germany|H3N2|3C.3a1
EPI_ISL_504531|2013.674|swine|Germany|H3N2|3C.3a1
EPI_ISL_504512|2013.14|swine|Germany|H3N2|3C.3a1
EPI_ISL_504513|2013.153|swine|Germany|H3N2|3C.3a1
EPI_ISL_504523|2013.479|swine|Germany|H3N2|3C.3a1
EPI_ISL_504514|2013.115|swine|Germany|H3N2|3C.3a1
EPI_ISL_504508|2013.047|swine|Germany|H3N2|3C.3a1
EPI_ISL_504527|2013.501|swine|Germany|H3N2|3C.3a1
EPI_ISL_504533|2013.789|swine|Germany|H3N2|3C.3a1
EPI_ISL_504526|2013.501|swine|Germany|H3N2|3C.3a1
EPI_ISL_504515|2013.227|swine|Germany|H3N2|3C.3a1
EPI_ISL_504528|2013.537|swine|Germany|H3N2|nan
EPI_ISL_504521|2013.422|swine|Germany|H3N2|nan
EPI_ISL_504538|2014.285|swine|Germany|H3N2|3C.3a1
EPI_ISL_504535|2014.189|swine|Germany|H3N2|3C.3a1
EPI_ISL_504536|2014.195|swine|Germany|H3N2|3C.3a1
EPI_ISL_504539|2014.307|swine|Germany|H3N2|nan
EPI_ISL_504540|2014.781|swine|Germany|H3N2|nan
EPI_ISL_504537|2014.249|swine|Germany|H3N2|nan
EPI_ISL_504541|2014.789|swine|Germany|H3N2|nan
EPI_ISL_504534|2014.134|swine|Germany|H3N2|nan
EPI_ISL_192109|2015.151|Human|Germany|H3N2|3C.2
EPI_ISL_13017098|2015.019|Human|Germany|H3N2|3C.3a
EPI_ISL_504552|2015.874|swine|Germany|H3N2|3C.3a
EPI_ISL_504545|2015.058|swine|Germany|H3N2|3C.3a1
EPI_ISL_504543|2015.016|swine|Germany|H3N2|3C.3a1
EPI_ISL_504544|2015.055|swine|Germany|H3N2|nan
EPI_ISL_504546|2015.115|swine|Germany|H3N2|nan
EPI_ISL_504548|2015.241|swine|Germany|H3N2|nan
EPI_ISL_504550|2015.375|swine|Germany|H3N2|nan
EPI_ISL_504549|2015.356|swine|Germany|H3N2|nan
EPI_ISL_504553|2015.877|swine|Germany|H3N2|nan
EPI_ISL_373422|2018.195|Human|Germany|H3N2|3C.2a1
EPI_ISL_376638|2018.022|Human|Germany|H3N2|3C.2a1b.1
EPI_ISL_370583|2018.997|Human|Germany|H3N2|3C.2a1b.1
EPI_ISL_376725|2018.195|Human|Germany|H3N2|3C.2a2
EPI_ISL_373432|2018.268|Human|Germany|H3N2|3C.2a2
EPI_ISL_373423|2018.227|Human|Germany|H3N2|3C.2a2
EPI_ISL_376801|2018.112|Human|Germany|H3N2|3C.2a3
EPI_ISL_376719|2018.104|Human|Germany|H3N2|3C.3a1
EPI_ISL_373433|2018.238|Human|Germany|H3N2|3C.3a1
EPI_ISL_368904|2019.211|Human|Germany|H3N2|3C.2a1b.1
EPI_ISL_401784|2019.789|Human|Germany|H3N2|3C.2a1b.1
EPI_ISL_387214|2019.074|Human|Germany|H3N2|3C.2a1b.1
EPI_ISL_405011|2019.956|Human|Germany|H3N2|3C.2a1b.1a
EPI_ISL_401787|2019.792|Human|Germany|H3N2|3C.2a1b.1b
EPI_ISL_372646|2019.118|Human|Germany|H3N2|3C.2a1b.2
EPI_ISL_369083|2019.266|Human|Germany|H3N2|3C.2a1b.2
EPI_ISL_387217|2019.079|Human|Germany|H3N2|3C.2a1b.2
EPI_ISL_401786|2019.849|Human|Germany|H3N2|3C.2a1b.2a
EPI_ISL_501924|2019.159|Human|Germany|H3N2|3C.2a1b.2b
EPI_ISL_401783|2019.773|Human|Germany|H3N2|3C.2a1b.2b
EPI_ISL_501923|2019.156|Human|Germany|H3N2|3C.2a2
EPI_ISL_372661|2019.151|Human|Germany|H3N2|3C.3a1
EPI_ISL_387445|2019.192|Human|Germany|H3N2|3C.3a1
EPI_ISL_366952|2019.118|Human|Germany|H3N2|3C.3a1
EPI_ISL_407201|2020.033|Human|Germany|H3N2|3C.2a1b.1a
EPI_ISL_407198|2020.019|Human|Germany|H3N2|3C.2a1b.2a
EPI_ISL_410084|2020.052|Human|Germany|H3N2|3C.2a1b.2a
EPI_ISL_410080|2020.044|Human|Germany|H3N2|3C.2a1b.2b
EPI_ISL_410965|2020.052|Human|Germany|H3N2|3C.2a1b.2b
EPI_ISL_410076|2020.036|Human|Germany|H3N2|3C.3a1
EPI_ISL_9198200|2021.871|Human|Germany|H3N2|3C.2a1b.2a.2
EPI_ISL_9854356|2021.901|Human|Germany|H3N2|3C.2a1b.2a.2a.1
EPI_ISL_10155267|2021.997|Human|Germany|H3N2|3C.2a1b.2a.2a.1
EPI_ISL_12219578|2021.814|Human|Germany|H3N2|3C.2a1b.2a.2a.2
EPI_ISL_10155292|2021.986|Human|Germany|H3N2|3C.2a1b.2a.2a.2
EPI_ISL_12219581|2021.775|Human|Germany|H3N2|3C.2a1b.2a.2a.3
EPI_ISL_9250472|2021.874|Human|Germany|H3N2|3C.2a1b.2a.2a.3
EPI_ISL_7404288|2021.745|Human|Germany|H3N2|3C.2a1b.2a.2c
EPI_ISL_13811815|2022.334|Human|Germany|H3N2|3C.2a1b.1a
EPI_ISL_12839670|2022.145|Human|Germany|H3N2|3C.2a1b.2a.2a
EPI_ISL_12839625|2022.208|Human|Germany|H3N2|3C.2a1b.2a.2a.1
EPI_ISL_11787239|2022.101|Human|Germany|H3N2|3C.2a1b.2a.2a.1
EPI_ISL_13638368|2022.34|Human|Germany|H3N2|3C.2a1b.2a.2a.1
EPI_ISL_13811812|2022.318|Human|Germany|H3N2|3C.2a1b.2a.2a.1
EPI_ISL_13503252|2022.296|Human|Germany|H3N2|3C.2a1b.2a.2a.1
EPI_ISL_12839615|2022.192|Human|Germany|H3N2|3C.2a1b.2a.2a.2
EPI_ISL_11787147|2022.101|Human|Germany|H3N2|3C.2a1b.2a.2a.2
EPI_ISL_14931608|2022.455|Human|Germany|H3N2|3C.2a1b.2a.2a.3
EPI_ISL_11217737|2022.104|Human|Germany|H3N2|3C.2a1b.2a.2a.3
EPI_ISL_12839651|2022.255|Human|Germany|H3N2|3C.2a1b.2a.2a.3b
EPI_ISL_14610654|2022.504|Human|Germany|H3N2|3C.2a1b.2a.2b
EPI_ISL_14925935|2022.381|Human|Germany|H3N2|3C.2a1b.2a.2b
EPI_ISL_12839600|2022.145|Human|Germany|H3N2|3C.2a1b.2a.2c
EPI_ISL_275853|2017.003|Human|Greece|H3N2|3C.2a1
EPI_ISL_31484|2007.5|wild.ans|Hungary|H3N8|nan
EPI_ISL_235364|2011.945|Human|Hungary|H3N2|3C.2
EPI_ISL_235366|2013.099|Human|Hungary|H3N2|3C.2
EPI_ISL_195218|2013.151|swine|Hungary|H3N2|nan
EPI_ISL_527220|2020.071|Human|Hungary|H3N2|3C.3a1
EPI_ISL_9593265|2021.932|Human|Hungary|H3N2|3C.2a1b.2a.2a.3
EPI_ISL_9593232|2022.005|Human|Hungary|H3N2|3C.2a1b.2a.2a.1
EPI_ISL_148200|2011.784|wild.ans|Iceland|H3N6|nan
EPI_ISL_391199|2019.17|Human|Iceland|H3N2|3C.2a1b.1
EPI_ISL_13203515|2022.329|Human|Iceland|H3N2|3C.2a1b.2a.2a.1
EPI_ISL_13203501|2022.329|Human|Iceland|H3N2|3C.2a1b.2a.2a.1
EPI_ISL_270420|2016.784|Human|Ireland|H3N2|3C.2a1
EPI_ISL_270572|2017.175|Human|Ireland|H3N2|3C.2a1
EPI_ISL_301498|2018.038|Human|Ireland|H3N2|3C.2a2
EPI_ISL_12240125|2021.967|Human|Ireland|H3N2|3C.2a1b.2a.2a.3
EPI_ISL_12240123|2021.926|Human|Ireland|H3N2|3C.2a1b.2a.2a.3
EPI_ISL_8808670|2021.803|Human|Ireland|H3N2|3C.2a1b.2a.2c
EPI_ISL_13339883|2022.17|Human|Ireland|H3N2|3C.2a1b.2a.2a.1
EPI_ISL_13339880|2022.282|Human|Ireland|H3N2|3C.2a1b.2a.2a.3
EPI_ISL_84915|1981.5|swine|Italy|H3N2|nan
EPI_ISL_25040|1988.096|Human|Italy|H3N2|nan
EPI_ISL_25042|1990.047|Human|Italy|H3N2|3C.3a
EPI_ISL_19677|1991.5|Dom.other|Italy|H3N8|nan
EPI_ISL_19673|1991.5|Dom.other|Italy|H3N8|nan
EPI_ISL_19678|1991.5|Dom.other|Italy|H3N8|nan
EPI_ISL_25044|1991.978|Human|Italy|H3N2|3C.3a
EPI_ISL_33841|1991.964|Human|Italy|H3N2|nan
EPI_ISL_19674|1992.5|Dom.other|Italy|H3N8|nan
EPI_ISL_29471|1995.071|Human|Italy|H3N2|nan
EPI_ISL_27599|1997.014|Human|Italy|H3N2|nan
EPI_ISL_129523|2001.748|swine|Italy|H3N2|3C.3a
EPI_ISL_28851|2002.918|Human|Italy|H3N2|3C.2
EPI_ISL_129527|2002.748|swine|Italy|H3N2|nan
EPI_ISL_28852|2003.811|Human|Italy|H3N2|3C.2
EPI_ISL_28842|2006.5|Dom.ans|Italy|H3N2|3C.3a1
EPI_ISL_25671|2006.5|Dom.ans|Italy|H3N2|3C.3a1
EPI_ISL_169777|2006.5|wild.ans|Italy|H3N6|nan
EPI_ISL_278920|2010.666|swine|Italy|H3N2|3C.2a1b.1
EPI_ISL_195187|2010.929|swine|Italy|H3N2|nan
EPI_ISL_278980|2011.666|Human|Italy|H3N2|3C.2
EPI_ISL_278973|2011.666|Human|Italy|H3N2|3C.3a
EPI_ISL_278948|2011.666|Human|Italy|H3N2|3C.3a
EPI_ISL_278922|2011.666|swine|Italy|H3N2|nan
EPI_ISL_195207|2011.778|swine|Italy|H3N2|nan
EPI_ISL_278940|2012.667|Human|Italy|H3N2|3C.2
EPI_ISL_278942|2012.667|Human|Italy|H3N2|3C.2
EPI_ISL_278944|2012.667|Human|Italy|H3N2|3C.2
EPI_ISL_278939|2012.667|Human|Italy|H3N2|3C.2a1b.2a.1a.1
EPI_ISL_278913|2012.667|swine|Italy|H3N2|3C.2a1b.1
EPI_ISL_278977|2013.666|Human|Italy|H3N2|3C.3a
EPI_ISL_278917|2013.666|swine|Italy|H3N2|3C.2a1b.1
EPI_ISL_278887|2013.666|swine|Italy|H3N2|3C.2a1b.1
EPI_ISL_163605|2013.748|swine|Italy|H3N2|3C.2a1b.1
EPI_ISL_163606|2013.496|swine|Italy|H3N2|3C.2a1b.1
EPI_ISL_163604|2013.833|swine|Italy|H3N2|nan
EPI_ISL_278900|2013.666|swine|Italy|H3N2|nan
EPI_ISL_278966|2014.666|Human|Italy|H3N2|3C.2
EPI_ISL_278967|2014.666|Human|Italy|H3N2|3C.3a
EPI_ISL_278968|2014.666|Human|Italy|H3N2|3C.3a
EPI_ISL_278841|2014.666|swine|Italy|H3N2|3C.2a1b.1
EPI_ISL_278889|2014.666|swine|Italy|H3N2|3C.2a1b.1
EPI_ISL_278883|2014.666|swine|Italy|H3N2|3C.2a1b.1
EPI_ISL_278894|2014.666|swine|Italy|H3N2|3C.2a1b.1
EPI_ISL_278869|2014.666|swine|Italy|H3N2|3C.2a1b.1
EPI_ISL_278856|2014.666|swine|Italy|H3N2|3C.2a1b.1
EPI_ISL_278842|2014.666|swine|Italy|H3N2|3C.3a1
EPI_ISL_278855|2014.666|swine|Italy|H3N2|3C.3a1
EPI_ISL_278843|2014.666|swine|Italy|H3N2|3C.3a1
EPI_ISL_278950|2015.666|Human|Italy|H3N2|3C.2
EPI_ISL_278953|2015.666|Human|Italy|H3N2|3C.3a
EPI_ISL_278982|2015.666|Human|Italy|H3N2|3C.3a
EPI_ISL_278983|2015.666|Human|Italy|H3N2|3C.3a
EPI_ISL_278954|2015.666|Human|Italy|H3N2|3C.3a
EPI_ISL_278955|2015.666|Human|Italy|H3N2|3C.3a
EPI_ISL_278848|2015.666|swine|Italy|H3N2|3C.2a1b.1
EPI_ISL_278824|2015.666|swine|Italy|H3N2|3C.2a1b.1
EPI_ISL_278844|2015.666|swine|Italy|H3N2|3C.2a1b.1
EPI_ISL_278826|2015.666|swine|Italy|H3N2|3C.2a1b.1
EPI_ISL_278827|2015.666|swine|Italy|H3N2|nan
EPI_ISL_224200|2016.153|Human|Italy|H3N2|3C.2
EPI_ISL_505089|2016.5|swine|Italy|H3N2|3C.2a1b.1
EPI_ISL_505091|2017.2|swine|Italy|H3N2|3C.2a1b.1
EPI_ISL_14761061|2017.995|swine|Italy|H3N2|3C.2a1b.1
EPI_ISL_14762672|2017.603|swine|Italy|H3N2|3C.2a1b.1
EPI_ISL_14762967|2017.488|swine|Italy|H3N2|3C.2a1b.1
EPI_ISL_14763118|2017.238|swine|Italy|H3N2|3C.2a1b.1
EPI_ISL_14762582|2017.718|swine|Italy|H3N2|3C.2a1b.1
EPI_ISL_373449|2018.211|Human|Italy|H3N2|3C.2a1b.1
EPI_ISL_376564|2018.093|Human|Italy|H3N2|3C.2a1b.1
EPI_ISL_376740|2018.184|Human|Italy|H3N2|3C.2a2
EPI_ISL_373447|2018.181|Human|Italy|H3N2|3C.2a2
EPI_ISL_370588|2018.833|Human|Italy|H3N2|3C.2a2
EPI_ISL_373450|2018.066|Human|Italy|H3N2|3C.2a3
EPI_ISL_376736|2018.09|Human|Italy|H3N2|3C.2a3
EPI_ISL_14755005|2018.058|swine|Italy|H3N2|3C.2a1b.1
EPI_ISL_14751234|2018.882|swine|Italy|H3N2|3C.3a1
EPI_ISL_14755004|2018.452|swine|Italy|H3N2|nan
EPI_ISL_14751221|2018.833|swine|Italy|H3N2|nan
EPI_ISL_372683|2019.126|Human|Italy|H3N2|3C.2a1b.1
EPI_ISL_414087|2019.959|Human|Italy|H3N2|3C.2a1b.1a
EPI_ISL_372689|2019.121|Human|Italy|H3N2|3C.2a1b.2
EPI_ISL_369993|2019.06|Human|Italy|H3N2|3C.2a1b.2
EPI_ISL_387226|2019.063|Human|Italy|H3N2|3C.2a1b.2
EPI_ISL_387222|2019.044|Human|Italy|H3N2|3C.2a1b.2
EPI_ISL_387232|2019.063|Human|Italy|H3N2|3C.2a1b.2
EPI_ISL_414082|2019.975|Human|Italy|H3N2|3C.2a1b.2b
EPI_ISL_387454|2019.137|Human|Italy|H3N2|3C.2a2
EPI_ISL_387223|2019.047|Human|Italy|H3N2|3C.2a2
EPI_ISL_366477|2019.066|Human|Italy|H3N2|3C.3a
EPI_ISL_372691|2019.14|Human|Italy|H3N2|3C.3a1
EPI_ISL_501948|2019.186|Human|Italy|H3N2|3C.3a1
EPI_ISL_387225|2019.063|Human|Italy|H3N2|3C.3a1
EPI_ISL_387220|2019.044|Human|Italy|H3N2|3C.3a1
EPI_ISL_14749659|2019.14|swine|Italy|H3N1|3C.3a1
EPI_ISL_14749663|2019.134|swine|Italy|H3N2|3C.2a1b.1
EPI_ISL_14749653|2019.178|swine|Italy|H3N2|3C.2a1b.1
EPI_ISL_14749718|2019.238|swine|Italy|H3N2|3C.2a1b.1
EPI_ISL_14749621|2019.844|swine|Italy|H3N2|3C.2a1b.1
EPI_ISL_14749620|2019.844|swine|Italy|H3N2|3C.2a1b.1
EPI_ISL_14749712|2019.268|swine|Italy|H3N2|3C.3a1
EPI_ISL_14749665|2019.132|swine|Italy|H3N2|3C.3a1
EPI_ISL_14749705|2019.389|swine|Italy|H3N2|3C.3a1
EPI_ISL_14749706|2019.041|swine|Italy|H3N2|3C.3a1
EPI_ISL_14749695|2019.526|swine|Italy|H3N2|3C.3a1
EPI_ISL_14749655|2019.17|swine|Italy|H3N2|3C.3a1
EPI_ISL_14749649|2019.195|swine|Italy|H3N2|3C.3a1
EPI_ISL_14749698|2019.463|swine|Italy|H3N2|3C.3a1
EPI_ISL_14749661|2019.137|swine|Italy|H3N2|nan
EPI_ISL_14749710|2019.31|swine|Italy|H3N2|nan
EPI_ISL_14749643|2019.6|swine|Italy|H3N2|nan
EPI_ISL_14749619|2019.852|swine|Italy|H3N2|nan
EPI_ISL_14749641|2019.69|swine|Italy|H3N2|nan
EPI_ISL_414748|2020.005|Human|Italy|H3N2|3C.2a1b.1a
EPI_ISL_414746|2020.044|Human|Italy|H3N2|3C.2a1b.2b
EPI_ISL_427899|2020.022|Human|Italy|H3N2|3C.3a1
EPI_ISL_14764385|2020.063|swine|Italy|H3N2|3C.3a1
EPI_ISL_14764045|2020.005|swine|Italy|H3N2|3C.3a1
EPI_ISL_14766975|2020.937|swine|Italy|H3N2|3C.3a1
EPI_ISL_14764481|2020.12|swine|Italy|H3N2|3C.3a1
EPI_ISL_14764333|2020.005|swine|Italy|H3N2|3C.3a1
EPI_ISL_14764683|2020.167|swine|Italy|H3N2|nan
EPI_ISL_14764263|2020.347|swine|Italy|H3N2|nan
EPI_ISL_14766637|2020.836|swine|Italy|H3N2|nan
EPI_ISL_9492447|2021.986|Human|Italy|H3N2|3C.2a1b.2a.2a.3
EPI_ISL_8429138|2021.882|Human|Italy|H3N2|3C.2a1b.2a.2c
EPI_ISL_235383|2013.099|Human|Kosovo|H3N2|3C.3a
EPI_ISL_12219589|2021.973|Human|Kosovo|H3N2|3C.2a1b.2a.2a.1
EPI_ISL_12219309|2021.937|Human|Kosovo|H3N2|3C.2a1b.2a.2a.2
EPI_ISL_12219572|2021.97|Human|Kosovo|H3N2|3C.2a1b.2a.2a.2
EPI_ISL_12942762|2021.973|Human|Kosovo|H3N2|3C.2a1b.2a.2a.3
EPI_ISL_12219308|2022.025|Human|Kosovo|H3N2|3C.2a1b.2a.2a.1
EPI_ISL_12219317|2021.989|Human|Latvia|H3N2|3C.2a1b.2a.2a.1
EPI_ISL_12219320|2021.978|Human|Latvia|H3N2|3C.2a1b.2a.2a.2
EPI_ISL_12219315|2022.019|Human|Latvia|H3N2|3C.2a1b.2a.2a.2
EPI_ISL_13203517|2022.34|Human|Lithuania|H3N2|3C.2a1b.2a.2a.2
EPI_ISL_202423|2015.145|Human|Luxembourg|H3N2|3C.2
EPI_ISL_345561|2018.112|Human|Luxembourg|H3N2|3C.3a
EPI_ISL_344885|2018.91|Human|Luxembourg|H3N2|3C.3a
EPI_ISL_345551|2019.003|Human|Luxembourg|H3N2|3C.2a1b.1
EPI_ISL_365516|2019.192|Human|Luxembourg|H3N2|3C.2a1b.1
EPI_ISL_365504|2019.142|Human|Luxembourg|H3N2|3C.2a1b.1b
EPI_ISL_345560|2019.115|Human|Luxembourg|H3N2|3C.2a1b.2
EPI_ISL_365519|2019.208|Human|Luxembourg|H3N2|3C.2a1b.2
EPI_ISL_365505|2019.142|Human|Luxembourg|H3N2|3C.2a1b.2b
EPI_ISL_365492|2019.121|Human|Luxembourg|H3N2|3C.2a3
EPI_ISL_345544|2019.074|Human|Luxembourg|H3N2|3C.3a
EPI_ISL_406553|2019.959|Human|Luxembourg|H3N2|3C.3a1
EPI_ISL_365518|2019.197|Human|Luxembourg|H3N2|3C.3a1
EPI_ISL_487159|2020.096|Human|Luxembourg|H3N2|3C.2a1b.1a
EPI_ISL_487161|2020.055|Human|Luxembourg|H3N2|3C.2a1b.2a
EPI_ISL_487242|2020.153|Human|Luxembourg|H3N2|3C.2a1b.2a
EPI_ISL_487235|2020.115|Human|Luxembourg|H3N2|3C.2a1b.2b
EPI_ISL_406559|2020.038|Human|Luxembourg|H3N2|3C.3a1
EPI_ISL_487156|2020.063|Human|Luxembourg|H3N2|nan
EPI_ISL_9775383|2021.975|Human|Luxembourg|H3N2|3C.2a1b.2a.2a.1
EPI_ISL_9775384|2021.992|Human|Luxembourg|H3N2|3C.2a1b.2a.2a.3
EPI_ISL_13885638|2022.014|Human|Luxembourg|H3N2|3C.2a1b.2a.2a
EPI_ISL_13885629|2022.178|Human|Luxembourg|H3N2|3C.2a1b.2a.2a.1
EPI_ISL_13885636|2022.159|Human|Luxembourg|H3N2|3C.2a1b.2a.2a.1
EPI_ISL_13885650|2022.208|Human|Luxembourg|H3N2|3C.2a1b.2a.2a.2
EPI_ISL_13885617|2022.107|Human|Luxembourg|H3N2|3C.2a1b.2a.2a.3
EPI_ISL_13885635|2022.203|Human|Luxembourg|H3N2|3C.2a1b.2a.2a.3b
EPI_ISL_13885639|2022.178|Human|Luxembourg|H3N2|3C.2a1b.2a.2c
EPI_ISL_259175|2016.992|Human|Macedonia|H3N2|3C.2a
EPI_ISL_259172|2017.005|Human|Macedonia|H3N2|3C.2a1
EPI_ISL_261847|2017.025|Human|Macedonia|H3N2|3C.2a3
EPI_ISL_362162|2019.211|Human|Macedonia|H3N2|3C.2a1b.1
EPI_ISL_362159|2019.178|Human|Macedonia|H3N2|3C.2a1b.2
EPI_ISL_362163|2019.216|Human|Macedonia|H3N2|3C.2a2
EPI_ISL_362164|2019.227|Human|Macedonia|H3N2|3C.3a1
EPI_ISL_512113|2020.087|Human|Macedonia|H3N2|3C.3a1
EPI_ISL_124885|1968.5|Human|Netherlands|H3N2|3C.2a4
EPI_ISL_113017|1969.5|Human|Netherlands|H3N2|3C.2a4
EPI_ISL_113036|1971.5|Human|Netherlands|H3N2|3C.3a
EPI_ISL_113847|1972.5|Human|Netherlands|H3N2|3C.2a4
EPI_ISL_113864|1973.5|Human|Netherlands|H3N2|3C.2a4
EPI_ISL_113918|1974.5|Human|Netherlands|H3N2|3C.3a
EPI_ISL_113919|1974.5|Human|Netherlands|H3N2|3C.3a
EPI_ISL_113920|1974.5|Human|Netherlands|H3N2|nan
EPI_ISL_113921|1975.5|Human|Netherlands|H3N2|3C.2a4
EPI_ISL_113966|1975.5|Human|Netherlands|H3N2|3C.2a4
EPI_ISL_113969|1976.5|Human|Netherlands|H3N2|3C.2a4
EPI_ISL_114016|1976.5|Human|Netherlands|H3N2|3C.3a
EPI_ISL_124886|1976.5|Human|Netherlands|H3N2|nan
EPI_ISL_114018|1977.5|Human|Netherlands|H3N2|3C.3a
EPI_ISL_114198|1980.915|Human|Netherlands|H3N2|3C.3a
EPI_ISL_115699|1982.247|Human|Netherlands|H3N2|3C.3a
EPI_ISL_114201|1982.915|Human|Netherlands|H3N2|nan
EPI_ISL_114200|1982.5|Human|Netherlands|H3N2|nan
EPI_ISL_84917|1984.5|swine|Netherlands|H3N2|nan
EPI_ISL_114247|1985.5|Human|Netherlands|H3N2|3C.3a
EPI_ISL_114248|1985.085|Human|Netherlands|H3N2|nan
EPI_ISL_114297|1988.164|Human|Netherlands|H3N2|3C.3a
EPI_ISL_114348|1989.948|Human|Netherlands|H3N2|3C.3a
EPI_ISL_114349|1989.959|Human|Netherlands|H3N2|nan
EPI_ISL_114608|1991.964|Human|Netherlands|H3N2|3C.3a
EPI_ISL_114660|1991.964|Human|Netherlands|H3N2|nan
EPI_ISL_114705|1992.022|Human|Netherlands|H3N2|3C.3a
EPI_ISL_110952|1992.5|Human|Netherlands|H3N2|3C.3a
EPI_ISL_114659|1992.025|Human|Netherlands|H3N2|nan
EPI_ISL_115041|1993.5|Human|Netherlands|H3N2|3C.2
EPI_ISL_115354|1993.173|Human|Netherlands|H3N2|3C.3a
EPI_ISL_115305|1993.123|Human|Netherlands|H3N2|3C.3a
EPI_ISL_115355|1993.929|Human|Netherlands|H3N2|3C.3a
EPI_ISL_115458|1994.011|Human|Netherlands|H3N2|3C.3a
EPI_ISL_115512|1995.027|Human|Netherlands|H3N2|3C.3a
EPI_ISL_115567|1996.079|Human|Netherlands|H3N2|3C.3a
EPI_ISL_115619|1997.975|Human|Netherlands|H3N2|3C.2
EPI_ISL_115772|1998.036|Human|Netherlands|H3N2|3C.3a
EPI_ISL_115620|1998.956|Human|Netherlands|H3N2|nan
EPI_ISL_115773|1999.748|Human|Netherlands|H3N2|3C.2
EPI_ISL_73370|1999.764|wild.ans|Netherlands|H3N5|nan
EPI_ISL_115621|2000.014|Human|Netherlands|H3N2|3C.2
EPI_ISL_267184|2000.893|wild.ans|Netherlands|H3N8|nan
EPI_ISL_267344|2000.637|wild.ans|Netherlands|H3N8|nan
EPI_ISL_115622|2001.214|Human|Netherlands|H3N2|3C.2
EPI_ISL_115623|2001.216|Human|Netherlands|H3N2|3C.2
EPI_ISL_328940|2001.729|wild.ans|Netherlands|H3N6|nan
EPI_ISL_115624|2002.153|Human|Netherlands|H3N2|3C.2
EPI_ISL_110691|2003.173|Human|Netherlands|H3N2|3C.2
EPI_ISL_113069|2003.732|Human|Netherlands|H3N2|3C.2
EPI_ISL_113061|2003.282|Human|Netherlands|H3N2|3C.2
EPI_ISL_267251|2003.732|wild.ans|Netherlands|H3N8|nan
EPI_ISL_267383|2003.732|wild.ans|Netherlands|H3N8|nan
EPI_ISL_267401|2004.713|wild.ans|Netherlands|H3N8|nan
EPI_ISL_30793|2005.5|wild.ans|Netherlands|H3N8|nan
EPI_ISL_309832|2006.737|Dom.ans|Netherlands|H3N8|3C.3a
EPI_ISL_115648|2006.978|Human|Netherlands|H3N2|3C.3a
EPI_ISL_115647|2006.151|Human|Netherlands|H3N2|nan
EPI_ISL_84553|2006.5|wild.ans|Netherlands|H3N1|3C.3a
EPI_ISL_243606|2006.671|wild.ans|Netherlands|H3N8|3C.3a
EPI_ISL_30804|2006.5|wild.ans|Netherlands|H3N8|nan
EPI_ISL_267207|2006.712|wild.ans|Netherlands|H3N8|nan
EPI_ISL_243633|2006.693|wild.ans|Netherlands|H3N8|nan
EPI_ISL_115695|2007.134|Human|Netherlands|H3N2|3C.3a
EPI_ISL_33850|2007.5|wild.ans|Netherlands|H3N2|nan
EPI_ISL_267443|2007.929|wild.ans|Netherlands|H3N6|nan
EPI_ISL_243639|2007.578|wild.other|Netherlands|H3N8|nan
EPI_ISL_376207|2007.532|wild.other|Netherlands|H3N8|nan
EPI_ISL_30805|2007.5|wild.other|Netherlands|H3N8|nan
EPI_ISL_376202|2008.768|wild.ans|Netherlands|H3N2|3C.3a
EPI_ISL_267236|2008.768|wild.ans|Netherlands|H3N2|3C.3a
EPI_ISL_329031|2008.787|wild.ans|Netherlands|H3N6|nan
EPI_ISL_328993|2008.639|wild.ans|Netherlands|H3N6|nan
EPI_ISL_243492|2008.639|wild.ans|Netherlands|H3N8|nan
EPI_ISL_243638|2008.831|wild.other|Netherlands|H3N8|nan
EPI_ISL_243651|2008.833|wild.other|Netherlands|H3N8|nan
EPI_ISL_267392|2009.688|wild.ans|Netherlands|H3N3|nan
EPI_ISL_115775|2010.975|Human|Netherlands|H3N2|3C.2
EPI_ISL_267386|2010.767|wild.ans|Netherlands|H3N2|nan
EPI_ISL_243634|2010.721|wild.ans|Netherlands|H3N8|nan
EPI_ISL_243486|2010.77|wild.other|Netherlands|H3N8|nan
EPI_ISL_115697|2011.011|Human|Netherlands|H3N2|3C.3a
EPI_ISL_195194|2011.581|swine|Netherlands|H3N2|3C.2a1b.1
EPI_ISL_195195|2011.858|swine|Netherlands|H3N2|3C.2a1b.1
EPI_ISL_195192|2011.937|swine|Netherlands|H3N2|nan
EPI_ISL_267203|2011.701|wild.ans|Netherlands|H3N2|nan
EPI_ISL_291184|2011.584|wild.ans|Netherlands|H3N8|nan
EPI_ISL_243527|2011.718|wild.ans|Netherlands|H3N8|nan
EPI_ISL_291185|2011.649|wild.ans|Netherlands|H3N8|nan
EPI_ISL_243513|2011.786|wild.ans|Netherlands|H3N8|nan
EPI_ISL_195222|2012.355|swine|Netherlands|H3N2|3C.3a1
EPI_ISL_195237|2012.314|swine|Netherlands|H3N2|nan
EPI_ISL_267224|2012.626|wild.ans|Netherlands|H3N2|3C.2
EPI_ISL_373081|2013.997|wild.ans|Netherlands|H3N2|3C.2
EPI_ISL_267342|2013.69|wild.ans|Netherlands|H3N6|nan
EPI_ISL_373088|2013.69|wild.ans|Netherlands|H3N6|nan
EPI_ISL_376206|2013.784|wild.ans|Netherlands|H3N8|3C.3a
EPI_ISL_243553|2013.748|wild.ans|Netherlands|H3N8|nan
EPI_ISL_373082|2013.767|wild.ans|Netherlands|H3N8|nan
EPI_ISL_239747|2014.819|Human|Netherlands|H3N2|3C.3a
EPI_ISL_291195|2014.921|wild.ans|Netherlands|H3N6|nan
EPI_ISL_267243|2014.953|wild.ans|Netherlands|H3N6|nan
EPI_ISL_239750|2015.184|Human|Netherlands|H3N2|3C.2
EPI_ISL_328958|2015.638|wild.ans|Netherlands|H3N2|nan
EPI_ISL_373089|2015.658|wild.ans|Netherlands|H3N8|nan
EPI_ISL_241356|2016.97|Human|Netherlands|H3N2|3C.2
EPI_ISL_240591|2016.907|Human|Netherlands|H3N2|3C.2
EPI_ISL_241354|2016.967|Human|Netherlands|H3N2|3C.2a
EPI_ISL_240594|2016.913|Human|Netherlands|H3N2|3C.2a1
EPI_ISL_240588|2016.872|Human|Netherlands|H3N2|3C.2a2
EPI_ISL_241351|2016.964|Human|Netherlands|H3N2|3C.2a3
EPI_ISL_376197|2016.62|wild.ans|Netherlands|H3N2|nan
EPI_ISL_259986|2017.003|Human|Netherlands|H3N2|3C.2
EPI_ISL_242387|2017.027|Human|Netherlands|H3N2|3C.2a
EPI_ISL_242386|2017.027|Human|Netherlands|H3N2|3C.2a1
EPI_ISL_291966|2017.967|Human|Netherlands|H3N2|3C.2a2
EPI_ISL_249661|2017.101|Human|Netherlands|H3N2|3C.2a3
EPI_ISL_255649|2017.118|Human|Netherlands|H3N2|3C.3a
EPI_ISL_293132|2018.025|Human|Netherlands|H3N2|3C.2a1
EPI_ISL_293134|2018.038|Human|Netherlands|H3N2|3C.2a1b.1
EPI_ISL_336557|2018.123|Human|Netherlands|H3N2|3C.2a1b.1
EPI_ISL_305500|2018.164|Human|Netherlands|H3N2|3C.2a1b.2
EPI_ISL_306979|2018.233|Human|Netherlands|H3N2|3C.2a2
EPI_ISL_350668|2019.236|Human|Netherlands|H3N2|3C.2a1b.1
EPI_ISL_340294|2019.085|Human|Netherlands|H3N2|3C.2a1b.1
EPI_ISL_340295|2019.085|Human|Netherlands|H3N2|3C.2a1b.2
EPI_ISL_349471|2019.151|Human|Netherlands|H3N2|3C.2a1b.2b
EPI_ISL_347633|2019.189|Human|Netherlands|H3N2|3C.3a1
EPI_ISL_12240175|2021.803|Human|Netherlands|H3N2|3C.2a1b.2a.2
EPI_ISL_12942939|2021.967|Human|Netherlands|H3N2|3C.2a1b.2a.2
EPI_ISL_8814258|2021.584|Human|Netherlands|H3N2|3C.2a1b.2a.2a.1
EPI_ISL_12240160|2021.759|Human|Netherlands|H3N2|3C.2a1b.2a.2a.3
EPI_ISL_10626833|2021.775|Human|Netherlands|H3N2|3C.2a1b.2a.2a.3
EPI_ISL_12942860|2021.858|Human|Netherlands|H3N2|3C.2a1b.2a.2a.3b
EPI_ISL_7988203|2021.948|Human|Netherlands|H3N2|3C.2a1b.2a.2b
EPI_ISL_10626850|2021.918|Human|Netherlands|H3N2|3C.2a1b.2a.2c
EPI_ISL_12853611|2022.332|Human|Netherlands|H3N2|3C.2a1b.2a.2
EPI_ISL_10945421|2022.162|Human|Netherlands|H3N2|3C.2a1b.2a.2a
EPI_ISL_10434306|2022.093|Human|Netherlands|H3N2|3C.2a1b.2a.2a
EPI_ISL_11887928|2022.225|Human|Netherlands|H3N2|3C.2a1b.2a.2a.1
EPI_ISL_11669373|2022.211|Human|Netherlands|H3N2|3C.2a1b.2a.2a.1
EPI_ISL_14120582|2022.482|Human|Netherlands|H3N2|3C.2a1b.2a.2a.1
EPI_ISL_11887876|2022.241|Human|Netherlands|H3N2|3C.2a1b.2a.2a.1
EPI_ISL_14751120|2022.627|Human|Netherlands|H3N2|3C.2a1b.2a.2a.1
EPI_ISL_12429505|2022.277|Human|Netherlands|H3N2|3C.2a1b.2a.2a.1
EPI_ISL_15215325|2022.699|Human|Netherlands|H3N2|3C.2a1b.2a.2a.1b
EPI_ISL_15544288|2022.753|Human|Netherlands|H3N2|3C.2a1b.2a.2a.1b
EPI_ISL_11166200|2022.175|Human|Netherlands|H3N2|3C.2a1b.2a.2a.2
EPI_ISL_11886153|2022.219|Human|Netherlands|H3N2|3C.2a1b.2a.2a.2
EPI_ISL_11668766|2022.219|Human|Netherlands|H3N2|3C.2a1b.2a.2a.3
EPI_ISL_15215328|2022.715|Human|Netherlands|H3N2|3C.2a1b.2a.2a.3
EPI_ISL_10434299|2022.079|Human|Netherlands|H3N2|3C.2a1b.2a.2a.3
EPI_ISL_11669433|2022.216|Human|Netherlands|H3N2|3C.2a1b.2a.2a.3a
EPI_ISL_15215327|2022.71|Human|Netherlands|H3N2|3C.2a1b.2a.2a.3a
EPI_ISL_13324719|2022.411|Human|Netherlands|H3N2|3C.2a1b.2a.2a.3a
EPI_ISL_14751131|2022.608|Human|Netherlands|H3N2|3C.2a1b.2a.2a.3a.1
EPI_ISL_15544290|2022.764|Human|Netherlands|H3N2|3C.2a1b.2a.2a.3a.1
EPI_ISL_10073545|2022.101|Human|Netherlands|H3N2|3C.2a1b.2a.2a.3b
EPI_ISL_11309897|2022.184|Human|Netherlands|H3N2|3C.2a1b.2a.2b
EPI_ISL_12429516|2022.282|Human|Netherlands|H3N2|3C.2a1b.2a.2b
EPI_ISL_10678452|2022.123|Human|Netherlands|H3N2|3C.2a1b.2a.2c
EPI_ISL_14989784|2022.655|wild.ans|Netherlands|H3N2|nan
EPI_ISL_114245|1983.5|Human|Norway|H3N2|nan
EPI_ISL_129979|2009.833|wild.ans|Norway|H3N8|nan
EPI_ISL_259124|2016.448|Human|Norway|H3N2|3C.2a1
EPI_ISL_390020|2018.756|Human|Norway|H3N2|3C.2a1b.2
EPI_ISL_609935|2019.781|Human|Norway|H3N2|3C.2a1b.2b
EPI_ISL_12240183|2021.918|Human|Norway|H3N2|3C.2a1b.1a
EPI_ISL_12710566|2021.899|Human|Norway|H3N2|3C.2a1b.2a.2
EPI_ISL_5365800|2021.597|Human|Norway|H3N2|3C.2a1b.2a.2a
EPI_ISL_12240181|2021.811|Human|Norway|H3N2|3C.2a1b.2a.2a.3
EPI_ISL_12240182|2021.899|Human|Norway|H3N2|3C.2a1b.2a.2a.3a
EPI_ISL_12240179|2021.786|Human|Norway|H3N2|3C.2a1b.2a.2c
EPI_ISL_12240185|2022.014|Human|Norway|H3N2|3C.2a1b.2a.2a.1
EPI_ISL_12943046|2022.195|Human|Poland|H3N2|3C.2a1b.2a.2a.1
EPI_ISL_14218862|2011.241|Human|Portugal|H3N2|3C.2a1b.2a.2a.1
EPI_ISL_333359|2016.926|Human|Portugal|H3N2|3C.2a3
EPI_ISL_9527986|2021.929|Human|Portugal|H3N2|3C.2a1b.2a.2
EPI_ISL_9527987|2021.934|Human|Portugal|H3N2|3C.2a1b.2a.2a
EPI_ISL_11403042|2021.984|Human|Portugal|H3N2|3C.2a1b.2a.2a.1
EPI_ISL_9527989|2021.945|Human|Portugal|H3N2|3C.2a1b.2a.2a.3
EPI_ISL_9528028|2021.967|Human|Portugal|H3N2|3C.2a1b.2a.2a.3
EPI_ISL_9527971|2021.915|Human|Portugal|H3N2|3C.2a1b.2a.2a.3b
EPI_ISL_12141756|2022.175|Human|Portugal|H3N2|3C.2a1b.1a
EPI_ISL_13163844|2022.178|Human|Portugal|H3N2|3C.2a1b.2a.2
EPI_ISL_14218942|2022.293|Human|Portugal|H3N2|3C.2a1b.2a.2a.1
EPI_ISL_14218914|2022.274|Human|Portugal|H3N2|3C.2a1b.2a.2a.1
EPI_ISL_14218909|2022.263|Human|Portugal|H3N2|3C.2a1b.2a.2a.1
EPI_ISL_13163879|2022.178|Human|Portugal|H3N2|3C.2a1b.2a.2a.1
EPI_ISL_14261725|2022.301|Human|Portugal|H3N2|3C.2a1b.2a.2a.1
EPI_ISL_14261905|2022.345|Human|Portugal|H3N2|3C.2a1b.2a.2a.1
EPI_ISL_13163898|2022.225|Human|Portugal|H3N2|3C.2a1b.2a.2a.1
EPI_ISL_14261723|2022.285|Human|Portugal|H3N2|3C.2a1b.2a.2a.1
EPI_ISL_14218935|2022.293|Human|Portugal|H3N2|3C.2a1b.2a.2a.1
EPI_ISL_14261918|2022.29|Human|Portugal|H3N2|3C.2a1b.2a.2a.1
EPI_ISL_11403039|2022.025|Human|Portugal|H3N2|3C.2a1b.2a.2a.1a
EPI_ISL_13163873|2022.219|Human|Portugal|H3N2|3C.2a1b.2a.2a.3
EPI_ISL_14218940|2022.301|Human|Portugal|H3N2|3C.2a1b.2a.2a.3
EPI_ISL_11403075|2022.112|Human|Portugal|H3N2|3C.2a1b.2a.2a.3
EPI_ISL_12141757|2022.055|Human|Portugal|H3N2|3C.2a1b.2a.2a.3
EPI_ISL_12142307|2022.181|Human|Portugal|H3N2|3C.2a1b.2a.2a.3
EPI_ISL_11403035|2022.016|Human|Portugal|H3N2|3C.2a1b.2a.2a.3
EPI_ISL_14218931|2022.277|Human|Portugal|H3N2|3C.2a1b.2a.2a.3a
EPI_ISL_12142181|2022.189|Human|Portugal|H3N2|3C.2a1b.2a.2a.3a
EPI_ISL_12142220|2022.178|Human|Portugal|H3N2|3C.2a1b.2a.2a.3a
EPI_ISL_12142172|2022.17|Human|Portugal|H3N2|3C.2a1b.2a.2a.3a
EPI_ISL_13163867|2022.203|Human|Portugal|H3N2|3C.2a1b.2a.2a.3a.1
EPI_ISL_13163892|2022.225|Human|Portugal|H3N2|3C.2a1b.2a.2a.3b
EPI_ISL_12142156|2022.134|Human|Portugal|H3N2|3C.2a1b.2a.2a.3b
EPI_ISL_19680|1980.5|Dom.other|Romania|H3N8|nan
EPI_ISL_403947|2019.975|Human|Romania|H3N2|3C.2a1b.2b
EPI_ISL_403948|2019.995|Human|Romania|H3N2|3C.3a1
EPI_ISL_468323|2020.077|Human|Romania|H3N2|3C.2a1b.1a
EPI_ISL_413468|2020.052|Human|Romania|H3N2|3C.3a1
EPI_ISL_516791|2020.156|Human|Romania|H3N2|3C.3a1
EPI_ISL_515980|2020.148|Human|Romania|H3N2|3C.3a1
EPI_ISL_515982|2020.161|Human|Romania|H3N2|3C.3a1
EPI_ISL_468329|2020.066|Human|Romania|H3N2|3C.3a1
EPI_ISL_515931|2020.123|Human|Romania|H3N2|3C.3a1
EPI_ISL_515976|2020.131|Human|Romania|H3N2|3C.3a1
EPI_ISL_515519|2020.101|Human|Romania|H3N2|nan
EPI_ISL_12491257|2022.258|Human|Romania|H3N2|3C.2a1b.2a.2a.1
EPI_ISL_12607372|2022.271|Human|Romania|H3N2|3C.2a1b.2a.2a.1
EPI_ISL_12646999|2022.255|Human|Romania|H3N2|3C.2a1b.2a.2a.1
EPI_ISL_12539695|2022.274|Human|Romania|H3N2|3C.2a1b.2a.2a.1
EPI_ISL_12607352|2022.225|Human|Romania|H3N2|3C.2a1b.2a.2a.1
EPI_ISL_12607933|2022.219|Human|Romania|H3N2|3C.2a1b.2a.2a.1
EPI_ISL_12607367|2022.214|Human|Romania|H3N2|3C.2a1b.2a.2a.1
EPI_ISL_12631163|2022.238|Human|Romania|H3N2|3C.2a1b.2a.2a.1
EPI_ISL_12607376|2022.227|Human|Romania|H3N2|3C.2a1b.2a.2a.1
EPI_ISL_12495162|2022.236|Human|Romania|H3N2|3C.2a1b.2a.2a.2
EPI_ISL_12666618|2022.03|Human|Romania|H3N2|3C.2a1b.2a.2a.2
EPI_ISL_12809120|2022.219|Human|Romania|H3N2|3C.2a1b.2a.2a.3
EPI_ISL_12647001|2022.252|Human|Romania|H3N2|3C.2a1b.2a.2a.3
EPI_ISL_12666613|2022.2|Human|Romania|H3N2|3C.2a1b.2a.2a.3b
EPI_ISL_12579694|2022.2|Human|Romania|H3N2|3C.2a1b.2a.2a.3b
EPI_ISL_12579700|2022.255|Human|Romania|H3N2|3C.2a1b.2a.2a.3b
EPI_ISL_12607368|2022.17|Human|Romania|H3N2|3C.2a1b.2a.2a.3b
EPI_ISL_12631942|2022.244|Human|Romania|H3N2|3C.2a1b.2a.2a.3b
EPI_ISL_12666615|2022.189|Human|Romania|H3N2|3C.2a1b.2a.2c
EPI_ISL_124928|1986.581|Human|Russia|H3N2|3C.3a
EPI_ISL_937|1986.5|Human|Russia|H3N2|nan
EPI_ISL_127595|1999.581|Human|Russia|H3N2|3C.2
EPI_ISL_504928|2008.749|Dom.ans|Russia|H3N1|nan
EPI_ISL_121363|2009.666|Dom.ans|Russia|H3N0|nan
EPI_ISL_504945|2010.748|Dom.ans|Russia|H3N6|nan
EPI_ISL_504947|2010.748|Dom.ans|Russia|H3N8|nan
EPI_ISL_504944|2010.833|Dom.ans|Russia|H3N8|nan
EPI_ISL_504946|2010.833|Dom.ans|Russia|H3N8|nan
EPI_ISL_504949|2011.666|Dom.ans|Russia|H3N8|nan
EPI_ISL_504950|2011.748|Dom.ans|Russia|H3N8|nan
EPI_ISL_504951|2011.748|Dom.ans|Russia|H3N8|nan
EPI_ISL_93682|2011.101|Human|Russia|H3N2|3C.2
EPI_ISL_235234|2012.027|Human|Russia|H3N2|3C.2
EPI_ISL_235237|2012.281|Human|Russia|H3N2|3C.2
EPI_ISL_235233|2012.049|Human|Russia|H3N2|3C.3a
EPI_ISL_170260|2014.178|Human|Russia|H3N2|3C.2
EPI_ISL_195855|2015.26|Human|Russia|H3N2|3C.2
EPI_ISL_192699|2015.137|Human|Russia|H3N2|3C.3a
EPI_ISL_230360|2016.24|Human|Russia|H3N2|3C.2
EPI_ISL_249014|2016.929|Human|Russia|H3N2|3C.2a
EPI_ISL_242629|2016.951|Human|Russia|H3N2|3C.2a1
EPI_ISL_242611|2016.907|Human|Russia|H3N2|3C.2a3
EPI_ISL_273651|2017.099|Human|Russia|H3N2|3C.2a1
EPI_ISL_297717|2017.852|Human|Russia|H3N2|3C.2a1b.1
EPI_ISL_291645|2017.877|Human|Russia|H3N2|3C.2a2
EPI_ISL_273657|2017.255|Human|Russia|H3N2|3C.2a3
EPI_ISL_322488|2018.227|Human|Russia|H3N2|3C.2a1
EPI_ISL_330159|2018.677|Human|Russia|H3N2|3C.2a1
EPI_ISL_322440|2018.233|Human|Russia|H3N2|3C.2a1b.1
EPI_ISL_322489|2018.216|Human|Russia|H3N2|3C.2a1b.1
EPI_ISL_346067|2018.975|Human|Russia|H3N2|3C.2a1b.2
EPI_ISL_322457|2018.159|Human|Russia|H3N2|3C.2a2
EPI_ISL_322485|2018.279|Human|Russia|H3N2|3C.2a2
EPI_ISL_322456|2018.162|Human|Russia|H3N2|3C.2a2
EPI_ISL_313519|2018.121|Human|Russia|H3N2|3C.2a3
EPI_ISL_337413|2018.704|wild.ans|Russia|H3N8|nan
EPI_ISL_339040|2018.704|wild.ans|Russia|H3N8|nan
EPI_ISL_377662|2019.214|Human|Russia|H3N2|3C.2a1b.1
EPI_ISL_380079|2019.142|Human|Russia|H3N2|3C.2a1b.1
EPI_ISL_402952|2019.981|Human|Russia|H3N2|3C.2a1b.1b
EPI_ISL_350701|2019.173|Human|Russia|H3N2|3C.2a1b.2
EPI_ISL_395182|2019.34|Human|Russia|H3N2|3C.2a1b.2
EPI_ISL_403967|2019.962|Human|Russia|H3N2|3C.2a1b.2a
EPI_ISL_364356|2019.293|Human|Russia|H3N2|3C.2a1b.2b
EPI_ISL_364353|2019.205|Human|Russia|H3N2|3C.2a2
EPI_ISL_380069|2019.208|Human|Russia|H3N2|3C.2a4
EPI_ISL_407145|2019.978|Human|Russia|H3N2|3C.3a1
EPI_ISL_429851|2020.093|Human|Russia|H3N2|3C.2a1b.1a
EPI_ISL_471287|2020.208|Human|Russia|H3N2|3C.2a1b.1b
EPI_ISL_471388|2020.172|Human|Russia|H3N2|3C.2a1b.1b
EPI_ISL_407100|2020.025|Human|Russia|H3N2|3C.2a1b.2
EPI_ISL_405292|2020.014|Human|Russia|H3N2|3C.2a1b.2a
EPI_ISL_419087|2020.169|Human|Russia|H3N2|3C.2a1b.2b
EPI_ISL_419384|2020.096|Human|Russia|H3N2|3C.3a1
EPI_ISL_14931847|2021.762|Dom.ans|Russia|H3N2|nan
EPI_ISL_14931848|2021.849|Dom.ans|Russia|H3N8|nan
EPI_ISL_14931849|2021.849|Dom.ans|Russia|H3N8|nan
EPI_ISL_8694325|2021.877|Human|Russia|H3N2|3C.2a1b.2a.2
EPI_ISL_6157758|2021.786|Human|Russia|H3N2|3C.2a1b.2a.2
EPI_ISL_12107439|2021.948|Human|Russia|H3N2|3C.2a1b.2a.2a
EPI_ISL_9164159|2021.929|Human|Russia|H3N2|3C.2a1b.2a.2a.2
EPI_ISL_6564988|2021.841|Human|Russia|H3N2|3C.2a1b.2a.2a.2
EPI_ISL_9640025|2021.995|Human|Russia|H3N2|3C.2a1b.2a.2a.2
EPI_ISL_12107444|2021.967|Human|Russia|H3N2|3C.2a1b.2a.2c
EPI_ISL_15427761|2022.773|Human|Russia|H3N2|3C.2a1b.2a.2a.1b
EPI_ISL_12107788|2022.066|Human|Russia|H3N2|3C.2a1b.2a.2a.2
EPI_ISL_9260865|2022.003|Human|Russia|H3N2|3C.2a1b.2a.2a.2
EPI_ISL_13089778|2022.036|Human|Russia|H3N2|3C.2a1b.2a.2c
EPI_ISL_12107787|2022.063|Human|Russia|H3N2|3C.2a1b.2a.2c
EPI_ISL_93660|2010.814|Human|Serbia|H3N2|3C.3a
EPI_ISL_195874|2015.099|Human|Serbia|H3N2|3C.2
EPI_ISL_195853|2015.211|Human|Serbia|H3N2|3C.3a
EPI_ISL_493326|2020.038|Human|Serbia|H3N2|3C.3a1
EPI_ISL_12943127|2021.997|Human|Serbia|H3N2|3C.2a1b.2a.2a.1
EPI_ISL_13892661|2022.052|Human|Serbia|H3N2|3C.2a1b.2a.2a
EPI_ISL_12219306|2022.008|Human|Serbia|H3N2|3C.2a1b.2a.2a.1
EPI_ISL_13892666|2022.238|Human|Serbia|H3N2|3C.2a1b.2a.2a.1
EPI_ISL_13892664|2022.2|Human|Serbia|H3N2|3C.2a1b.2a.2a.2
EPI_ISL_12219491|2022.044|Human|Serbia|H3N2|3C.2a1b.2a.2a.3
EPI_ISL_13892660|2022.236|Human|Serbia|H3N2|3C.2a1b.2a.2a.3b
EPI_ISL_12943139|2021.904|Human|Slovenia|H3N2|3C.2a1b.2a.2a.2
EPI_ISL_12943144|2021.995|Human|Slovenia|H3N2|3C.2a1b.2a.2a.2
EPI_ISL_12943198|2022.164|Human|Slovenia|H3N2|3C.2a1b.2a.2a.1
EPI_ISL_12943195|2022.159|Human|Slovenia|H3N2|3C.2a1b.2a.2a.2
EPI_ISL_19671|1985.5|Dom.other|Spain|H3N8|nan
EPI_ISL_114707|1991.989|Human|Spain|H3N2|3C.3a
EPI_ISL_114657|1992.036|Human|Spain|H3N2|3C.3a
EPI_ISL_115301|1993.5|Human|Spain|H3N2|3C.3a
EPI_ISL_115300|1993.5|Human|Spain|H3N2|3C.3a
EPI_ISL_115304|1993.5|Human|Spain|H3N2|nan
EPI_ISL_6908|2002.5|swine|Spain|H3N2|3C.3a1
EPI_ISL_5286|2004.5|swine|Spain|H3N2|3C.3a1
EPI_ISL_129533|2007.748|swine|Spain|H3N2|3C.3a
EPI_ISL_128940|2007.5|swine|Spain|H3N2|3C.3a
EPI_ISL_142643|2007.5|swine|Spain|H3N2|nan
EPI_ISL_195196|2011.5|swine|Spain|H3N2|nan
EPI_ISL_195200|2011.452|swine|Spain|H3N2|nan
EPI_ISL_195197|2011.5|swine|Spain|H3N2|nan
EPI_ISL_195198|2012.5|swine|Spain|H3N2|nan
EPI_ISL_195220|2012.699|swine|Spain|H3N2|nan
EPI_ISL_195221|2012.301|swine|Spain|H3N2|nan
EPI_ISL_195201|2012.09|swine|Spain|H3N2|nan
EPI_ISL_195219|2012.508|swine|Spain|H3N2|nan
EPI_ISL_15082223|2013.022|Human|Spain|H3N2|3C.2
EPI_ISL_15082228|2013.2|Human|Spain|H3N2|3C.3a
EPI_ISL_153547|2013.953|Human|Spain|H3N2|3C.3a
EPI_ISL_15082340|2014.134|Human|Spain|H3N2|3C.2
EPI_ISL_15082333|2014.101|Human|Spain|H3N2|3C.3a
EPI_ISL_15082330|2014.088|Human|Spain|H3N2|3C.3a
EPI_ISL_153544|2014.008|Human|Spain|H3N2|3C.3a
EPI_ISL_15082334|2014.11|Human|Spain|H3N2|3C.3a
EPI_ISL_171530|2015.036|Human|Spain|H3N2|3C.2
EPI_ISL_206114|2015.748|Human|Spain|H3N2|3C.3a
EPI_ISL_238487|2015.118|Human|Spain|H3N2|3C.3a
EPI_ISL_171542|2015.058|Human|Spain|H3N2|3C.3a
EPI_ISL_171545|2015.06|Human|Spain|H3N2|3C.3a
EPI_ISL_171537|2015.047|Human|Spain|H3N2|3C.3a
EPI_ISL_504547|2015.151|swine|Spain|H3N2|nan
EPI_ISL_15082353|2016.172|Human|Spain|H3N2|3C.2
EPI_ISL_15082357|2016.964|Human|Spain|H3N2|3C.2a
EPI_ISL_240707|2016.937|Human|Spain|H3N2|3C.2a
EPI_ISL_241980|2016.981|Human|Spain|H3N2|3C.2a1
EPI_ISL_241982|2016.992|Human|Spain|H3N2|3C.2a1
EPI_ISL_256437|2016.989|Human|Spain|H3N2|3C.2a2
EPI_ISL_15082360|2016.978|Human|Spain|H3N2|3C.2a3
EPI_ISL_15082366|2016.995|Human|Spain|H3N2|3C.2a3
EPI_ISL_15082356|2016.959|Human|Spain|H3N2|3C.2a3
EPI_ISL_15082351|2016.158|Human|Spain|H3N2|3C.3a
EPI_ISL_15082398|2017.049|Human|Spain|H3N2|3C.2a
EPI_ISL_250284|2017.074|Human|Spain|H3N2|3C.2a
EPI_ISL_15082404|2017.077|Human|Spain|H3N2|3C.2a
EPI_ISL_309325|2017.011|Human|Spain|H3N2|3C.2a
EPI_ISL_253432|2017.06|Human|Spain|H3N2|3C.2a1
EPI_ISL_15082407|2017.967|Human|Spain|H3N2|3C.2a1
EPI_ISL_291781|2017.923|Human|Spain|H3N2|3C.2a1
EPI_ISL_285612|2017.819|Human|Spain|H3N2|3C.2a1b.1
EPI_ISL_15082406|2017.953|Human|Spain|H3N2|3C.2a2
EPI_ISL_288431|2017.921|Human|Spain|H3N2|3C.2a2
EPI_ISL_15082384|2017.005|Human|Spain|H3N2|3C.2a3
EPI_ISL_244999|2017.5|Human|Spain|H3N2|3C.2a3
EPI_ISL_15082402|2017.068|Human|Spain|H3N2|3C.3a
EPI_ISL_499120|2017.488|swine|Spain|H3N2|3C.3a1
EPI_ISL_499127|2017.337|swine|Spain|H3N2|3C.3a1
EPI_ISL_499119|2017.148|swine|Spain|H3N2|nan
EPI_ISL_15082413|2018.071|Human|Spain|H3N2|3C.2a1b.1
EPI_ISL_15082420|2018.156|Human|Spain|H3N2|3C.2a1b.1
EPI_ISL_15082418|2018.134|Human|Spain|H3N2|3C.2a1b.1
EPI_ISL_15082410|2018.019|Human|Spain|H3N2|3C.2a2
EPI_ISL_376772|2018.008|Human|Spain|H3N2|3C.2a2
EPI_ISL_499123|2018.06|swine|Spain|H3N2|nan
EPI_ISL_499121|2018.123|swine|Spain|H3N2|nan
EPI_ISL_499126|2018.479|swine|Spain|H3N2|nan
EPI_ISL_346786|2019.134|Human|Spain|H3N2|3C.2a1b.1
EPI_ISL_345255|2019.044|Human|Spain|H3N2|3C.2a1b.1
EPI_ISL_377468|2019.271|Human|Spain|H3N2|3C.2a1b.2
EPI_ISL_377466|2019.26|Human|Spain|H3N2|3C.2a1b.2
EPI_ISL_387285|2019.074|Human|Spain|H3N2|3C.2a1b.2
EPI_ISL_406902|2019.975|Human|Spain|H3N2|3C.2a1b.2a
EPI_ISL_377440|2019.23|Human|Spain|H3N2|3C.2a1b.2b
EPI_ISL_13949962|2019.94|Human|Spain|H3N2|3C.2a1b.2b
EPI_ISL_355892|2019.145|Human|Spain|H3N2|3C.2a1b.2b
EPI_ISL_346776|2019.126|Human|Spain|H3N2|3C.2a2
EPI_ISL_346742|2019.099|Human|Spain|H3N2|3C.2a2
EPI_ISL_346782|2019.132|Human|Spain|H3N2|3C.2a3
EPI_ISL_377503|2019.118|Human|Spain|H3N2|3C.3a1
EPI_ISL_499124|2019.162|swine|Spain|H3N1|nan
EPI_ISL_499125|2019.162|swine|Spain|H3N1|nan
EPI_ISL_410292|2020.074|Human|Spain|H3N2|3C.2a1b.1a
EPI_ISL_428003|2020.036|Human|Spain|H3N2|3C.2a1b.2a
EPI_ISL_414493|2020.128|Human|Spain|H3N2|3C.2a1b.2b
EPI_ISL_13949964|2020.066|Human|Spain|H3N2|3C.2a1b.2b
EPI_ISL_411873|2020.033|Human|Spain|H3N2|3C.3a1
EPI_ISL_6781281|2020.328|swine|Spain|H3N1|nan
EPI_ISL_6781348|2020.377|swine|Spain|H3N2|nan
EPI_ISL_12240101|2021.767|Human|Spain|H3N2|3C.2a1b.2a.2
EPI_ISL_14078801|2021.885|Human|Spain|H3N2|3C.2a1b.2a.2a
EPI_ISL_9359973|2021.967|Human|Spain|H3N2|3C.2a1b.2a.2a
EPI_ISL_9359980|2021.893|Human|Spain|H3N2|3C.2a1b.2a.2a
EPI_ISL_8882136|2021.97|Human|Spain|H3N2|3C.2a1b.2a.2a.1
EPI_ISL_9359938|2021.964|Human|Spain|H3N2|3C.2a1b.2a.2a.1a
EPI_ISL_9714206|2021.956|Human|Spain|H3N2|3C.2a1b.2a.2a.3
EPI_ISL_6852312|2021.879|Human|Spain|H3N2|3C.2a1b.2a.2a.3
EPI_ISL_6852550|2021.877|Human|Spain|H3N2|3C.2a1b.2a.2a.3
EPI_ISL_7692008|2021.899|Human|Spain|H3N2|3C.2a1b.2a.2a.3
EPI_ISL_7692006|2021.904|Human|Spain|H3N2|3C.2a1b.2a.2a.3
EPI_ISL_8882124|2021.948|Human|Spain|H3N2|3C.2a1b.2a.2a.3
EPI_ISL_8882130|2021.964|Human|Spain|H3N2|3C.2a1b.2a.2c
EPI_ISL_8882155|2021.951|Human|Spain|H3N2|3C.2a1b.2a.2c
EPI_ISL_5034086|2021.756|Human|Spain|H3N2|3C.2a1b.2a.2c
EPI_ISL_11246965|2022.101|Human|Spain|H3N2|3C.2a1b.1a
EPI_ISL_9995004|2022.066|Human|Spain|H3N2|3C.2a1b.2a.2a
EPI_ISL_14509117|2022.447|Human|Spain|H3N2|3C.2a1b.2a.2a
EPI_ISL_12599167|2022.299|Human|Spain|H3N2|3C.2a1b.2a.2a
EPI_ISL_12646194|2022.17|Human|Spain|H3N2|3C.2a1b.2a.2a.1
EPI_ISL_15701449|2022.819|Human|Spain|H3N2|3C.2a1b.2a.2a.1
EPI_ISL_14924362|2022.647|Human|Spain|H3N2|3C.2a1b.2a.2a.1
EPI_ISL_11766275|2022.123|Human|Spain|H3N2|3C.2a1b.2a.2a.1
EPI_ISL_15388045|2022.756|Human|Spain|H3N2|3C.2a1b.2a.2a.1
EPI_ISL_12870574|2022.362|Human|Spain|H3N2|3C.2a1b.2a.2a.1
EPI_ISL_15081641|2022.693|Human|Spain|H3N2|3C.2a1b.2a.2a.1
EPI_ISL_15579594|2022.795|Human|Spain|H3N2|3C.2a1b.2a.2a.1
EPI_ISL_12870579|2022.373|Human|Spain|H3N2|3C.2a1b.2a.2a.1
EPI_ISL_12705631|2022.299|Human|Spain|H3N2|3C.2a1b.2a.2a.1
EPI_ISL_13471380|2022.468|Human|Spain|H3N2|3C.2a1b.2a.2a.1
EPI_ISL_14080483|2022.345|Human|Spain|H3N2|3C.2a1b.2a.2a.1
EPI_ISL_13244276|2022.416|Human|Spain|H3N2|3C.2a1b.2a.2a.1
EPI_ISL_12471304|2022.277|Human|Spain|H3N2|3C.2a1b.2a.2a.1
EPI_ISL_14077826|2022.247|Human|Spain|H3N2|3C.2a1b.2a.2a.1
EPI_ISL_13471377|2022.455|Human|Spain|H3N2|3C.2a1b.2a.2a.1
EPI_ISL_12870573|2022.362|Human|Spain|H3N2|3C.2a1b.2a.2a.1
EPI_ISL_15447013|2022.674|Human|Spain|H3N2|3C.2a1b.2a.2a.1
EPI_ISL_14078448|2022.384|Human|Spain|H3N2|3C.2a1b.2a.2a.1
EPI_ISL_14027401|2022.545|Human|Spain|H3N2|3C.2a1b.2a.2a.1
EPI_ISL_12127792|2022.238|Human|Spain|H3N2|3C.2a1b.2a.2a.1
EPI_ISL_11766279|2022.173|Human|Spain|H3N2|3C.2a1b.2a.2a.1
EPI_ISL_13692834|2022.414|Human|Spain|H3N2|3C.2a1b.2a.2a.1
EPI_ISL_15081639|2022.693|Human|Spain|H3N2|3C.2a1b.2a.2a.1
EPI_ISL_11814252|2022.173|Human|Spain|H3N2|3C.2a1b.2a.2a.1a
EPI_ISL_11814281|2022.17|Human|Spain|H3N2|3C.2a1b.2a.2a.1a
EPI_ISL_15081645|2022.704|Human|Spain|H3N2|3C.2a1b.2a.2a.1b
EPI_ISL_15714971|2022.721|Human|Spain|H3N2|3C.2a1b.2a.2a.1b
EPI_ISL_15210629|2022.718|Human|Spain|H3N2|3C.2a1b.2a.2a.1b
EPI_ISL_15363456|2022.762|Human|Spain|H3N2|3C.2a1b.2a.2a.1b
EPI_ISL_15388063|2022.742|Human|Spain|H3N2|3C.2a1b.2a.2a.1b
EPI_ISL_15579598|2022.795|Human|Spain|H3N2|3C.2a1b.2a.2a.1b
EPI_ISL_15388066|2022.756|Human|Spain|H3N2|3C.2a1b.2a.2a.1b
EPI_ISL_15388064|2022.742|Human|Spain|H3N2|3C.2a1b.2a.2a.1b
EPI_ISL_15388053|2022.762|Human|Spain|H3N2|3C.2a1b.2a.2a.1b
EPI_ISL_14811843|2022.622|Human|Spain|H3N2|3C.2a1b.2a.2a.1b
EPI_ISL_15388051|2022.745|Human|Spain|H3N2|3C.2a1b.2a.2a.1b
EPI_ISL_15388047|2022.699|Human|Spain|H3N2|3C.2a1b.2a.2a.1b
EPI_ISL_15388052|2022.751|Human|Spain|H3N2|3C.2a1b.2a.2a.1b
EPI_ISL_13531918|2022.351|Human|Spain|H3N2|3C.2a1b.2a.2a.3
EPI_ISL_12471330|2022.301|Human|Spain|H3N2|3C.2a1b.2a.2a.3
EPI_ISL_14509033|2022.205|Human|Spain|H3N2|3C.2a1b.2a.2a.3
EPI_ISL_11766277|2022.151|Human|Spain|H3N2|3C.2a1b.2a.2a.3
EPI_ISL_14509111|2022.37|Human|Spain|H3N2|3C.2a1b.2a.2a.3a
EPI_ISL_15363454|2022.753|Human|Spain|H3N2|3C.2a1b.2a.2a.3a
EPI_ISL_14924368|2022.641|Human|Spain|H3N2|3C.2a1b.2a.2a.3a
EPI_ISL_15447084|2022.66|Human|Spain|H3N2|3C.2a1b.2a.2a.3a.1
EPI_ISL_15714975|2022.737|Human|Spain|H3N2|3C.2a1b.2a.2a.3a.1
EPI_ISL_13471376|2022.455|Human|Spain|H3N2|3C.2a1b.2a.2a.3b
EPI_ISL_14027400|2022.545|Human|Spain|H3N2|3C.2a1b.2a.2b
EPI_ISL_15714603|2022.753|Human|Spain|H3N2|3C.2a1b.2a.2b
EPI_ISL_15210588|2022.718|Human|Spain|H3N2|3C.2a1b.2a.2b
EPI_ISL_15388059|2022.756|Human|Spain|H3N2|3C.2a1b.2a.2b
EPI_ISL_15579596|2022.775|Human|Spain|H3N2|3C.2a1b.2a.2b
EPI_ISL_15714969|2022.723|Human|Spain|H3N2|3C.2a1b.2a.2b
EPI_ISL_14977270|2022.666|Human|Spain|H3N2|3C.2a1b.2a.2b
EPI_ISL_15210611|2022.677|Human|Spain|H3N2|3C.2a1b.2a.2b
EPI_ISL_15714964|2022.748|Human|Spain|H3N2|3C.2a1b.2a.2b
EPI_ISL_15210590|2022.721|Human|Spain|H3N2|3C.2a1b.2a.2b
EPI_ISL_15388048|2022.74|Human|Spain|H3N2|3C.2a1b.2a.2b
EPI_ISL_15579604|2022.803|Human|Spain|H3N2|3C.2a1b.2a.2b
EPI_ISL_15701456|2022.819|Human|Spain|H3N2|3C.2a1b.2a.2b
EPI_ISL_13692833|2022.414|Human|Spain|H3N2|3C.2a1b.2a.2b
EPI_ISL_12339066|2022.296|Human|Spain|H3N2|3C.2a1b.2a.2c
EPI_ISL_12471307|2022.277|Human|Spain|H3N2|3C.2a1b.2a.2c
EPI_ISL_114249|1985.5|Human|Sweden|H3N2|3C.3a
EPI_ISL_114298|1988.5|Human|Sweden|H3N2|3C.3a
EPI_ISL_114871|1992.749|Human|Sweden|H3N2|3C.2
EPI_ISL_114867|1992.12|Human|Sweden|H3N2|3C.3a
EPI_ISL_114868|1992.833|Human|Sweden|H3N2|3C.3a
EPI_ISL_189612|2002.948|wild.ans|Sweden|H3N8|nan
EPI_ISL_149719|2009.668|Human|Sweden|H3N2|3C.3a
EPI_ISL_149716|2011.989|Human|Sweden|H3N2|3C.2
EPI_ISL_149714|2011.83|Human|Sweden|H3N2|3C.2
EPI_ISL_149712|2011.984|Human|Sweden|H3N2|3C.2
EPI_ISL_149718|2011.762|Human|Sweden|H3N2|3C.3a
EPI_ISL_149715|2012.03|Human|Sweden|H3N2|3C.2
EPI_ISL_149713|2012.284|Human|Sweden|H3N2|3C.2
EPI_ISL_149717|2012.191|Human|Sweden|H3N2|3C.3a
EPI_ISL_155657|2013.97|Human|Sweden|H3N2|3C.3a
EPI_ISL_159141|2014.118|Human|Sweden|H3N2|3C.2
EPI_ISL_166996|2014.099|Human|Sweden|H3N2|3C.3a
EPI_ISL_157000|2014.099|Human|Sweden|H3N2|3C.3a
EPI_ISL_159401|2014.14|Human|Sweden|H3N2|3C.3a
EPI_ISL_205782|2015.893|Human|Sweden|H3N2|3C.2
EPI_ISL_205783|2015.888|Human|Sweden|H3N2|3C.2a
EPI_ISL_205778|2015.893|Human|Sweden|H3N2|3C.3a
EPI_ISL_177064|2015.112|Human|Sweden|H3N2|3C.3a
EPI_ISL_177060|2015.132|Human|Sweden|H3N2|3C.3a
EPI_ISL_215741|2016.134|Human|Sweden|H3N2|3C.2
EPI_ISL_233633|2016.639|Human|Sweden|H3N2|3C.2a
EPI_ISL_239529|2016.803|Human|Sweden|H3N2|3C.2a1
EPI_ISL_241933|2016.97|Human|Sweden|H3N2|3C.2a2
EPI_ISL_239535|2016.861|Human|Sweden|H3N2|3C.2a3
EPI_ISL_263032|2017.326|Human|Sweden|H3N2|3C.2
EPI_ISL_282965|2017.663|Human|Sweden|H3N2|3C.2
EPI_ISL_258819|2017.014|Human|Sweden|H3N2|3C.2a
EPI_ISL_241899|2017.005|Human|Sweden|H3N2|3C.2a1
EPI_ISL_282971|2017.723|Human|Sweden|H3N2|3C.2a1
EPI_ISL_292040|2017.948|Human|Sweden|H3N2|3C.2a1
EPI_ISL_282981|2017.753|Human|Sweden|H3N2|3C.2a1
EPI_ISL_291399|2017.877|Human|Sweden|H3N2|3C.2a1b.1
EPI_ISL_281575|2017.627|Human|Sweden|H3N2|3C.2a1b.2
EPI_ISL_282983|2017.753|Human|Sweden|H3N2|3C.2a2
EPI_ISL_282985|2017.773|Human|Sweden|H3N2|3C.2a2
EPI_ISL_241904|2017.005|Human|Sweden|H3N2|3C.2a3
EPI_ISL_282963|2017.644|Human|Sweden|H3N2|3C.2a4
EPI_ISL_310242|2017.885|Human|Sweden|H3N2|3C.3a
EPI_ISL_3156269|2018.833|Dom.other|Sweden|H3N8|nan
EPI_ISL_3156271|2018.838|Dom.other|Sweden|H3N8|nan
EPI_ISL_3156270|2018.833|Dom.other|Sweden|H3N8|nan
EPI_ISL_310247|2018.126|Human|Sweden|H3N2|3C.2a1
EPI_ISL_340376|2018.923|Human|Sweden|H3N2|3C.2a1
EPI_ISL_307080|2018.121|Human|Sweden|H3N2|3C.2a1
EPI_ISL_302267|2018.041|Human|Sweden|H3N2|3C.2a1b.1
EPI_ISL_329741|2018.677|Human|Sweden|H3N2|3C.2a1b.1
EPI_ISL_335541|2018.962|Human|Sweden|H3N2|3C.2a1b.1
EPI_ISL_334193|2018.923|Human|Sweden|H3N2|3C.2a1b.2
EPI_ISL_310249|2018.167|Human|Sweden|H3N2|3C.2a2
EPI_ISL_334198|2018.926|Human|Sweden|H3N2|3C.2a2
EPI_ISL_340377|2018.937|Human|Sweden|H3N2|3C.2a2
EPI_ISL_307083|2018.145|Human|Sweden|H3N2|3C.2a2
EPI_ISL_334183|2018.921|Human|Sweden|H3N2|3C.3a
EPI_ISL_307077|2018.101|Human|Sweden|H3N2|3C.3a1
EPI_ISL_336154|2019.008|Human|Sweden|H3N2|3C.2a1b.1
EPI_ISL_347807|2019.134|Human|Sweden|H3N2|3C.2a1b.1
EPI_ISL_404262|2019.995|Human|Sweden|H3N2|3C.2a1b.1a
EPI_ISL_391072|2019.652|Human|Sweden|H3N2|3C.2a1b.1b
EPI_ISL_355221|2019.093|Human|Sweden|H3N2|3C.2a1b.2
EPI_ISL_391076|2019.63|Human|Sweden|H3N2|3C.2a1b.2
EPI_ISL_391081|2019.627|Human|Sweden|H3N2|3C.2a1b.2a
EPI_ISL_398736|2019.879|Human|Sweden|H3N2|3C.2a1b.2a
EPI_ISL_347810|2019.148|Human|Sweden|H3N2|3C.2a1b.2b
EPI_ISL_395317|2019.74|Human|Sweden|H3N2|3C.2a1b.2b
EPI_ISL_343373|2019.079|Human|Sweden|H3N2|3C.2a2
EPI_ISL_355220|2019.079|Human|Sweden|H3N2|3C.2a2
EPI_ISL_391084|2019.636|Human|Sweden|H3N2|3C.2a3
EPI_ISL_391079|2019.679|Human|Sweden|H3N2|3C.3a1
EPI_ISL_426369|2020.096|Human|Sweden|H3N2|3C.2a1b.1a
EPI_ISL_413665|2020.087|Human|Sweden|H3N2|3C.2a1b.1b
EPI_ISL_412388|2020.005|Human|Sweden|H3N2|3C.2a1b.2a
EPI_ISL_447885|2020.216|Human|Sweden|H3N2|3C.2a1b.2a.1
EPI_ISL_447871|2020.156|Human|Sweden|H3N2|3C.2a1b.2b
EPI_ISL_447881|2020.191|Human|Sweden|H3N2|3C.2a1b.2b
EPI_ISL_404276|2020.003|Human|Sweden|H3N2|3C.3a1
EPI_ISL_7637940|2021.781|Human|Sweden|H3N2|3C.2a1b.1a
EPI_ISL_1760817|2021.189|Human|Sweden|H3N2|3C.2a1b.2a.2
EPI_ISL_860634|2021.019|Human|Sweden|H3N2|3C.2a1b.2a.2
EPI_ISL_2234358|2021.307|Human|Sweden|H3N2|3C.2a1b.2a.2a
EPI_ISL_7638020|2021.838|Human|Sweden|H3N2|3C.2a1b.2a.2a.1
EPI_ISL_8377577|2021.89|Human|Sweden|H3N2|3C.2a1b.2a.2a.3
EPI_ISL_8377573|2021.91|Human|Sweden|H3N2|3C.2a1b.2a.2a.3
EPI_ISL_7637993|2021.833|Human|Sweden|H3N2|3C.2a1b.2a.2c
EPI_ISL_14755421|2022.422|Human|Sweden|H3N2|3C.2a1b.1a
EPI_ISL_11805567|2022.058|Human|Sweden|H3N2|3C.2a1b.2a.2a.1
EPI_ISL_15190800|2022.608|Human|Sweden|H3N2|3C.2a1b.2a.2a.1
EPI_ISL_15190853|2022.693|Human|Sweden|H3N2|3C.2a1b.2a.2a.1b
EPI_ISL_14755406|2022.389|Human|Sweden|H3N2|3C.2a1b.2a.2a.3
EPI_ISL_15190796|2022.605|Human|Sweden|H3N2|3C.2a1b.2a.2a.3a.1
EPI_ISL_14755432|2022.592|Human|Sweden|H3N2|3C.2a1b.2a.2b
EPI_ISL_22611|1979.5|Dom.other|Switzerland|H3N8|nan
EPI_ISL_19679|1979.5|Dom.other|Switzerland|H3N8|nan
EPI_ISL_110907|1989.5|Human|Switzerland|H3N2|3C.3a
EPI_ISL_114503|1991.5|Human|Switzerland|H3N2|3C.3a
EPI_ISL_114611|1992.038|Human|Switzerland|H3N2|3C.3a
EPI_ISL_19676|1993.5|Dom.other|Switzerland|H3N8|nan
EPI_ISL_115462|1995.085|Human|Switzerland|H3N2|3C.3a
EPI_ISL_115513|1996.5|Human|Switzerland|H3N2|3C.3a
EPI_ISL_177468|2011.833|Dom.other|Switzerland|H3N8|nan
EPI_ISL_165829|2013.929|Human|Switzerland|H3N2|3C.3a
EPI_ISL_331821|2017.97|Human|Switzerland|H3N2|3C.2a2
EPI_ISL_333652|2018.899|Human|Switzerland|H3N2|3C.2a1b.1b
EPI_ISL_333330|2018.874|Human|Switzerland|H3N2|3C.2a2
EPI_ISL_333651|2018.877|Human|Switzerland|H3N2|3C.3a1
EPI_ISL_9401998|2021.836|Human|Switzerland|H3N2|3C.2a1b.2a.2a.1
EPI_ISL_12240207|2021.932|Human|Switzerland|H3N2|3C.2a1b.2a.2a.3
EPI_ISL_9402010|2021.973|Human|Switzerland|H3N2|3C.2a1b.2a.2a.3b
EPI_ISL_9401999|2021.885|Human|Switzerland|H3N2|3C.2a1b.2a.2c
EPI_ISL_14328712|2022.181|Human|Switzerland|H3N2|3C.2a1b.2a.2a.1
EPI_ISL_14326784|2022.26|Human|Switzerland|H3N2|3C.2a1b.2a.2a.1
EPI_ISL_14326787|2022.263|Human|Switzerland|H3N2|3C.2a1b.2a.2a.1
EPI_ISL_14328700|2022.244|Human|Switzerland|H3N2|3C.2a1b.2a.2a.2
EPI_ISL_14328728|2022.219|Human|Switzerland|H3N2|3C.2a1b.2a.2a.2
EPI_ISL_14326891|2022.241|Human|Switzerland|H3N2|3C.2a1b.2a.2a.2
EPI_ISL_14326688|2022.241|Human|Switzerland|H3N2|3C.2a1b.2a.2a.3
EPI_ISL_14328717|2022.2|Human|Switzerland|H3N2|3C.2a1b.2a.2a.3
EPI_ISL_14326680|2022.238|Human|Switzerland|H3N2|3C.2a1b.2a.2a.3b
EPI_ISL_14328719|2022.203|Human|Switzerland|H3N2|3C.2a1b.2a.2a.3b
EPI_ISL_12240209|2022.005|Human|Switzerland|H3N2|3C.2a1b.2a.2c
EPI_ISL_123229|1972.582|Human|UK|H3N2|3C.3a
EPI_ISL_114246|1985.5|Human|UK|H3N2|3C.3a
EPI_ISL_114296|1988.5|Human|UK|H3N2|3C.3a
EPI_ISL_8280|1989.5|Dom.other|UK|H3N8|nan
EPI_ISL_19884|1989.5|Dom.other|UK|H3N8|nan
EPI_ISL_114346|1989.5|Human|UK|H3N2|3C.3a
EPI_ISL_129504|1990.595|swine|UK|H3N2|3C.2
EPI_ISL_114502|1991.704|Human|UK|H3N2|3C.3a
EPI_ISL_115770|1991.5|Human|UK|H3N2|nan
EPI_ISL_115409|1993.5|Human|UK|H3N2|3C.3a
EPI_ISL_115408|1993.5|Human|UK|H3N2|nan
EPI_ISL_129481|1993.811|swine|UK|H3N2|nan
EPI_ISL_129486|1994.101|swine|UK|H3N2|nan
EPI_ISL_195204|1994.5|swine|UK|H3N2|nan
EPI_ISL_129506|1997.11|swine|UK|H3N2|nan
EPI_ISL_177487|1998.5|Dom.other|UK|H3N8|nan
EPI_ISL_177489|1998.5|Dom.other|UK|H3N8|nan
EPI_ISL_107210|2003.819|Human|UK|H3N2|3C.2
EPI_ISL_107710|2003.915|Human|UK|H3N2|3C.2
EPI_ISL_107577|2003.923|Human|UK|H3N2|3C.2
EPI_ISL_107593|2003.926|Human|UK|H3N2|3C.3a
EPI_ISL_107405|2003.882|Human|UK|H3N2|nan
EPI_ISL_177471|2006.414|Dom.other|UK|H3N8|nan
EPI_ISL_177472|2006.162|Dom.other|UK|H3N8|nan
EPI_ISL_156745|2009.915|Dom.other|UK|H3N8|nan
EPI_ISL_177492|2009.915|Dom.other|UK|H3N8|nan
EPI_ISL_177491|2009.833|Dom.other|UK|H3N8|nan
EPI_ISL_177490|2009.666|Dom.other|UK|H3N8|nan
EPI_ISL_156748|2010.334|Dom.other|UK|H3N8|nan
EPI_ISL_156749|2011.753|Dom.other|UK|H3N8|nan
EPI_ISL_156750|2011.833|Dom.other|UK|H3N8|nan
EPI_ISL_151841|2013.534|Dom.other|UK|H3N8|nan
EPI_ISL_197753|2014.847|Dom.other|UK|H3N8|nan
EPI_ISL_188840|2014.995|Human|UK|H3N2|3C.2
EPI_ISL_286007|2014.918|Human|UK|H3N2|3C.2
EPI_ISL_286781|2014.959|Human|UK|H3N2|3C.2
EPI_ISL_286964|2014.986|Human|UK|H3N2|3C.2
EPI_ISL_286777|2014.973|Human|UK|H3N2|3C.2
EPI_ISL_286967|2014.984|Human|UK|H3N2|3C.2
EPI_ISL_286960|2014.975|Human|UK|H3N2|3C.2
EPI_ISL_286959|2014.967|Human|UK|H3N2|3C.2
EPI_ISL_286162|2014.929|Human|UK|H3N2|3C.2
EPI_ISL_286021|2014.973|Human|UK|H3N2|3C.2
EPI_ISL_286924|2014.975|Human|UK|H3N2|3C.2
EPI_ISL_286965|2014.989|Human|UK|H3N2|3C.2
EPI_ISL_286161|2014.956|Human|UK|H3N2|3C.2
EPI_ISL_286937|2014.992|Human|UK|H3N2|3C.2
EPI_ISL_286026|2014.915|Human|UK|H3N2|3C.2
EPI_ISL_286999|2014.953|Human|UK|H3N2|3C.2
EPI_ISL_286160|2014.956|Human|UK|H3N2|3C.2
EPI_ISL_286930|2014.959|Human|UK|H3N2|3C.2
EPI_ISL_286966|2014.989|Human|UK|H3N2|3C.2
EPI_ISL_286968|2014.995|Human|UK|H3N2|3C.2
EPI_ISL_188797|2014.953|Human|UK|H3N2|3C.2a
EPI_ISL_286928|2014.973|Human|UK|H3N2|3C.2a
EPI_ISL_286030|2014.959|Human|UK|H3N2|3C.2a
EPI_ISL_286286|2014.956|Human|UK|H3N2|3C.3a
EPI_ISL_186568|2014.975|Human|UK|H3N2|3C.3a
EPI_ISL_188802|2014.962|Human|UK|H3N2|3C.3a
EPI_ISL_188774|2014.915|Human|UK|H3N2|3C.3a
EPI_ISL_286990|2014.973|Human|UK|H3N2|3C.3a
EPI_ISL_286006|2014.797|Human|UK|H3N2|3C.3a
EPI_ISL_286003|2014.649|Human|UK|H3N2|3C.3a
EPI_ISL_286923|2014.86|Human|UK|H3N2|3C.3a
EPI_ISL_286940|2014.86|Human|UK|H3N2|nan
EPI_ISL_240662|2015.838|Dom.other|UK|H3N8|nan
EPI_ISL_240663|2015.762|Dom.other|UK|H3N8|nan
EPI_ISL_186591|2015.03|Human|UK|H3N2|3C.2
EPI_ISL_287000|2015.121|Human|UK|H3N2|3C.2
EPI_ISL_287014|2015.203|Human|UK|H3N2|3C.2
EPI_ISL_286875|2015.016|Human|UK|H3N2|3C.2
EPI_ISL_287001|2015.058|Human|UK|H3N2|3C.2
EPI_ISL_286983|2015.011|Human|UK|H3N2|3C.2
EPI_ISL_286785|2015.008|Human|UK|H3N2|3C.2
EPI_ISL_286954|2015.022|Human|UK|H3N2|3C.2
EPI_ISL_286994|2015.011|Human|UK|H3N2|3C.2
EPI_ISL_286998|2015.011|Human|UK|H3N2|3C.2
EPI_ISL_286775|2015.041|Human|UK|H3N2|3C.2
EPI_ISL_286944|2015.025|Human|UK|H3N2|3C.2
EPI_ISL_286783|2015.052|Human|UK|H3N2|3C.2
EPI_ISL_286876|2015.5|Human|UK|H3N2|3C.2
EPI_ISL_287016|2015.071|Human|UK|H3N2|3C.2
EPI_ISL_286991|2015.016|Human|UK|H3N2|3C.2
EPI_ISL_286929|2015.003|Human|UK|H3N2|3C.2
EPI_ISL_286961|2015.033|Human|UK|H3N2|3C.2
EPI_ISL_287006|2015.055|Human|UK|H3N2|3C.2
EPI_ISL_286953|2015.016|Human|UK|H3N2|3C.2
EPI_ISL_286776|2015.019|Human|UK|H3N2|3C.2
EPI_ISL_285510|2015.036|Human|UK|H3N2|3C.2
EPI_ISL_287008|2015.088|Human|UK|H3N2|3C.2
EPI_ISL_286970|2015.003|Human|UK|H3N2|3C.2
EPI_ISL_286995|2015.016|Human|UK|H3N2|3C.2
EPI_ISL_203385|2015.874|Human|UK|H3N2|3C.2a
EPI_ISL_287159|2015.271|Human|UK|H3N2|3C.3a
EPI_ISL_286996|2015.016|Human|UK|H3N2|3C.3a
EPI_ISL_286002|2015.011|Human|UK|H3N2|3C.3a
EPI_ISL_188851|2015.03|Human|UK|H3N2|3C.3a
EPI_ISL_188846|2015.014|Human|UK|H3N2|3C.3a
EPI_ISL_285997|2015.036|Human|UK|H3N2|3C.3a
EPI_ISL_287003|2015.208|Human|UK|H3N2|3C.3a
EPI_ISL_287010|2015.11|Human|UK|H3N2|3C.3a
EPI_ISL_286987|2015.011|Human|UK|H3N2|3C.3a
EPI_ISL_286943|2015.036|Human|UK|H3N2|3C.3a
EPI_ISL_286988|2015.011|Human|UK|H3N2|3C.3a
EPI_ISL_286947|2015.011|Human|UK|H3N2|3C.3a
EPI_ISL_241161|2016.068|Human|UK|H3N2|3C.2
EPI_ISL_274831|2016.948|Human|UK|H3N2|3C.2a
EPI_ISL_270437|2016.959|Human|UK|H3N2|3C.2a
EPI_ISL_248523|2016.97|Human|UK|H3N2|3C.2a1
EPI_ISL_276318|2016.975|Human|UK|H3N2|3C.2a1
EPI_ISL_248485|2016.831|Human|UK|H3N2|3C.2a2
EPI_ISL_269789|2016.896|Human|UK|H3N2|3C.2a3
EPI_ISL_274392|2016.975|Human|UK|H3N2|3C.2a3
EPI_ISL_274810|2016.975|Human|UK|H3N2|3C.2a3
EPI_ISL_274811|2016.975|Human|UK|H3N2|3C.3a
EPI_ISL_240963|2016.008|Human|UK|H3N2|nan
EPI_ISL_270419|2017.132|Human|UK|H3N2|3C.2
EPI_ISL_286866|2017.814|Human|UK|H3N2|3C.2
EPI_ISL_248546|2017.011|Human|UK|H3N2|3C.2a
EPI_ISL_270510|2017.066|Human|UK|H3N2|3C.2a1
EPI_ISL_286863|2017.792|Human|UK|H3N2|3C.2a1
EPI_ISL_286862|2017.792|Human|UK|H3N2|3C.2a1b.1
EPI_ISL_292282|2017.962|Human|UK|H3N2|3C.2a1b.1
EPI_ISL_298011|2017.888|Human|UK|H3N2|3C.2a1b.2
EPI_ISL_292306|2017.967|Human|UK|H3N2|3C.2a2
EPI_ISL_292248|2017.926|Human|UK|H3N2|3C.2a2
EPI_ISL_293681|2017.992|Human|UK|H3N2|3C.2a2
EPI_ISL_269903|2017.197|Human|UK|H3N2|3C.2a3
EPI_ISL_381748|2017.134|wild.other|UK|H3N8|nan
EPI_ISL_306360|2018.153|Dom.other|UK|H3N8|nan
EPI_ISL_293711|2018.011|Human|UK|H3N2|3C.2a1
EPI_ISL_312054|2018.162|Human|UK|H3N2|3C.2a1
EPI_ISL_301456|2018.041|Human|UK|H3N2|3C.2a1
EPI_ISL_312097|2018.189|Human|UK|H3N2|3C.2a1b.1
EPI_ISL_333639|2018.948|Human|UK|H3N2|3C.2a1b.1
EPI_ISL_373410|2018.082|Human|UK|H3N2|3C.2a1b.1
EPI_ISL_343202|2018.945|Human|UK|H3N2|3C.2a1b.2
EPI_ISL_312081|2018.175|Human|UK|H3N2|3C.2a2
EPI_ISL_304918|2018.118|Human|UK|H3N2|3C.2a2
EPI_ISL_373414|2018.14|Human|UK|H3N2|3C.2a2
EPI_ISL_373411|2018.192|Human|UK|H3N2|3C.2a2
EPI_ISL_301476|2018.03|Human|UK|H3N2|3C.2a2
EPI_ISL_301467|2018.041|Human|UK|H3N2|3C.2a3
EPI_ISL_312048|2018.17|Human|UK|H3N2|3C.3a
EPI_ISL_301488|2018.058|Human|UK|H3N2|3C.3a1
EPI_ISL_376790|2018.255|Human|UK|H3N2|3C.3a1
EPI_ISL_298073|2018.019|Human|UK|H3N2|nan
EPI_ISL_377705|2019.115|Dom.other|UK|H3N8|nan
EPI_ISL_338432|2019.016|Human|UK|H3N2|3C.2a1
EPI_ISL_364723|2019.101|Human|UK|H3N2|3C.2a1b.1
EPI_ISL_366466|2019.079|Human|UK|H3N2|3C.2a1b.1
EPI_ISL_369739|2019.027|Human|UK|H3N2|3C.2a1b.1
EPI_ISL_428668|2019.934|Human|UK|H3N2|3C.2a1b.1a
EPI_ISL_399961|2019.904|Human|UK|H3N2|3C.2a1b.1a
EPI_ISL_351407|2019.085|Human|UK|H3N2|3C.2a1b.1b
EPI_ISL_487047|2019.964|Human|UK|H3N2|3C.2a1b.1b
EPI_ISL_398663|2019.877|Human|UK|H3N2|3C.2a1b.1b
EPI_ISL_513958|2019.06|Human|UK|H3N2|3C.2a1b.2
EPI_ISL_362659|2019.367|Human|UK|H3N2|3C.2a1b.2
EPI_ISL_369014|2019.271|Human|UK|H3N2|3C.2a1b.2
EPI_ISL_372530|2019.31|Human|UK|H3N2|3C.2a1b.2
EPI_ISL_350628|2019.101|Human|UK|H3N2|3C.2a1b.2
EPI_ISL_471011|2019.964|Human|UK|H3N2|3C.2a1b.2a
EPI_ISL_399840|2019.814|Human|UK|H3N2|3C.2a1b.2a
EPI_ISL_403215|2019.734|Human|UK|H3N2|3C.2a1b.2a
EPI_ISL_399781|2019.227|Human|UK|H3N2|3C.2a1b.2b
EPI_ISL_470993|2019.997|Human|UK|H3N2|3C.2a1b.2b
EPI_ISL_404293|2019.921|Human|UK|H3N2|3C.2a1b.2b
EPI_ISL_357339|2019.345|Human|UK|H3N2|3C.2a1b.2b
EPI_ISL_428576|2019.942|Human|UK|H3N2|3C.3a1
EPI_ISL_514045|2019.362|Human|UK|H3N2|3C.3a1
EPI_ISL_412475|2019.948|Human|UK|H3N2|3C.3a1
EPI_ISL_480523|2020.038|Human|UK|H3N2|3C.2a1b.1a
EPI_ISL_414711|2020.022|Human|UK|H3N2|3C.2a1b.2a
EPI_ISL_9029224|2020.667|Human|UK|H3N2|3C.2a1b.2a.2
EPI_ISL_487049|2020.005|Human|UK|H3N2|3C.2a1b.2b
EPI_ISL_487058|2020.079|Human|UK|H3N2|3C.2a1b.2b
EPI_ISL_9029123|2020.167|Human|UK|H3N2|3C.3a1
EPI_ISL_9383908|2021.973|Human|UK|H3N2|3C.2a1b.1a
EPI_ISL_5935277|2021.293|Human|UK|H3N2|3C.2a1b.2a.2
EPI_ISL_8929301|2021.885|Human|UK|H3N2|3C.2a1b.2a.2a
EPI_ISL_9383693|2021.956|Human|UK|H3N2|3C.2a1b.2a.2a
EPI_ISL_9383914|2021.973|Human|UK|H3N2|3C.2a1b.2a.2a.1
EPI_ISL_9702096|2021.918|Human|UK|H3N2|3C.2a1b.2a.2a.1a
EPI_ISL_5935329|2021.751|Human|UK|H3N2|3C.2a1b.2a.2a.3
EPI_ISL_9650307|2021.921|Human|UK|H3N2|3C.2a1b.2a.2a.3
EPI_ISL_5935488|2021.762|Human|UK|H3N2|3C.2a1b.2a.2a.3
EPI_ISL_9383899|2021.978|Human|UK|H3N2|3C.2a1b.2a.2a.3a
EPI_ISL_8929397|2021.901|Human|UK|H3N2|3C.2a1b.2a.2b
EPI_ISL_9383896|2021.973|Human|UK|H3N2|3C.2a1b.2a.2c
EPI_ISL_11112324|2022.068|Human|UK|H3N2|3C.2a1b.1a
EPI_ISL_11112336|2022.068|Human|UK|H3N2|3C.2a1b.2a.2
EPI_ISL_11155014|2022.184|Human|UK|H3N2|3C.2a1b.2a.2a
EPI_ISL_11112383|2022.118|Human|UK|H3N2|3C.2a1b.2a.2a
EPI_ISL_13812809|2022.318|Human|UK|H3N2|3C.2a1b.2a.2a.1
EPI_ISL_14145010|2022.258|Human|UK|H3N2|3C.2a1b.2a.2a.1
EPI_ISL_12288938|2022.238|Human|UK|H3N2|3C.2a1b.2a.2a.1
EPI_ISL_12288769|2022.236|Human|UK|H3N2|3C.2a1b.2a.2a.1
EPI_ISL_14145028|2022.277|Human|UK|H3N2|3C.2a1b.2a.2a.1a
EPI_ISL_13055009|2022.216|Human|UK|H3N2|3C.2a1b.2a.2a.1a
EPI_ISL_15504837|2022.762|Human|UK|H3N2|3C.2a1b.2a.2a.1b
EPI_ISL_14572556|2022.381|Human|UK|H3N2|3C.2a1b.2a.2a.2
EPI_ISL_13699533|2022.205|Human|UK|H3N2|3C.2a1b.2a.2a.3
EPI_ISL_11403526|2022.195|Human|UK|H3N2|3C.2a1b.2a.2a.3
EPI_ISL_9650320|2022.033|Human|UK|H3N2|3C.2a1b.2a.2a.3a
EPI_ISL_15505742|2022.767|Human|UK|H3N2|3C.2a1b.2a.2a.3a.1
EPI_ISL_15602028|2022.666|Human|UK|H3N2|3C.2a1b.2a.2a.3a.1
EPI_ISL_15058996|2022.674|Human|UK|H3N2|3C.2a1b.2a.2a.3a.1
EPI_ISL_15058762|2022.671|Human|UK|H3N2|3C.2a1b.2a.2a.3a.1
EPI_ISL_14145098|2022.296|Human|UK|H3N2|3C.2a1b.2a.2a.3b
EPI_ISL_13338029|2022.351|Human|UK|H3N2|3C.2a1b.2a.2b
EPI_ISL_13431265|2022.195|Human|UK|H3N2|3C.2a1b.2a.2c
EPI_ISL_132843|1963.5|Dom.ans|Ukraine|H3N8|nan
EPI_ISL_120213|2006.745|wild.ans|Ukraine|H3N8|nan
EPI_ISL_145506|2013.26|Human|Ukraine|H3N2|3C.2
EPI_ISL_192180|2015.151|Human|Ukraine|H3N2|3C.2
EPI_ISL_191966|2015.282|Human|Ukraine|H3N2|3C.3a
EPI_ISL_191964|2015.263|Human|Ukraine|H3N2|3C.3a
EPI_ISL_191965|2015.285|Human|Ukraine|H3N2|3C.3a
EPI_ISL_225047|2016.249|Human|Ukraine|H3N2|3C.2
EPI_ISL_244719|2016.836|Human|Ukraine|H3N2|3C.2a
EPI_ISL_244734|2016.943|Human|Ukraine|H3N2|3C.2a1
EPI_ISL_244903|2016.91|Human|Ukraine|H3N2|3C.2a2
EPI_ISL_244733|2016.94|Human|Ukraine|H3N2|3C.2a3
EPI_ISL_273628|2017.008|Human|Ukraine|H3N2|3C.2a
EPI_ISL_268352|2017.005|Human|Ukraine|H3N2|3C.2a1
EPI_ISL_268356|2017.027|Human|Ukraine|H3N2|3C.2a3
EPI_ISL_346128|2018.959|Human|Ukraine|H3N2|3C.2a1b.1
EPI_ISL_346111|2018.934|Human|Ukraine|H3N2|3C.2a1b.2
EPI_ISL_314344|2018.184|Human|Ukraine|H3N2|3C.2a2
EPI_ISL_314357|2018.222|Human|Ukraine|H3N2|3C.2a2
EPI_ISL_365788|2019.099|Human|Ukraine|H3N2|3C.2a1b.1
EPI_ISL_394947|2019.263|Human|Ukraine|H3N2|3C.2a1b.1
EPI_ISL_404169|2020.036|Human|Ukraine|H3N2|3C.2a1b.1b
EPI_ISL_1625835|2020.172|Human|Ukraine|H3N2|3C.3a1
EPI_ISL_13970495|2021.975|Human|Ukraine|H3N2|3C.2a1b.2a.2
EPI_ISL_13970479|2021.973|Human|Ukraine|H3N2|3C.2a1b.2a.2a.1
EPI_ISL_13970484|2021.978|Human|Ukraine|H3N2|3C.2a1b.2a.2a.2
EPI_ISL_13970494|2022.055|Human|Ukraine|H3N2|3C.2a1b.2a.2a.1
EPI_ISL_13970480|2022.005|Human|Ukraine|H3N2|3C.2a1b.2a.2a.2
EPI_ISL_13970477|2022.044|Human|Ukraine|H3N2|3C.2a1b.2a.2a.2
EPI_ISL_379552|1976.582|Dom.ans|Canada|H3N8|3C.2
EPI_ISL_8827|1976.609|wild.ans|Canada|H3N1|nan
EPI_ISL_8807|1976.615|wild.ans|Canada|H3N2|3C.2
EPI_ISL_8811|1978.619|wild.ans|Canada|H3N3|3C.2
EPI_ISL_189716|1978.597|wild.ans|Canada|H3N8|nan
EPI_ISL_8813|1979.605|wild.ans|Canada|H3N6|3C.2
EPI_ISL_8747|1979.614|wild.ans|Canada|H3N6|3C.2
EPI_ISL_8745|1979.608|wild.ans|Canada|H3N8|3C.2
EPI_ISL_8812|1979.605|wild.ans|Canada|H3N8|3C.2
EPI_ISL_8872|1980.593|wild.ans|Canada|H3N8|3C.2
EPI_ISL_8817|1983.611|wild.ans|Canada|H3N1|3C.2
EPI_ISL_8819|1983.63|wild.ans|Canada|H3N5|3C.2
EPI_ISL_5779|1985.627|wild.ans|Canada|H3N6|nan
EPI_ISL_8821|1985.638|wild.ans|Canada|H3N8|3C.2
EPI_ISL_8820|1985.638|wild.ans|Canada|H3N8|3C.2
EPI_ISL_99476|1986.649|wild.ans|Canada|H3N8|3C.2
EPI_ISL_99475|1986.649|wild.ans|Canada|H3N8|nan
EPI_ISL_99492|1987.614|wild.ans|Canada|H3N8|3C.2
EPI_ISL_99493|1987.611|wild.ans|Canada|H3N8|3C.2
EPI_ISL_99494|1987.611|wild.ans|Canada|H3N8|nan
EPI_ISL_99495|1987.589|wild.ans|Canada|H3N8|nan
EPI_ISL_8823|1988.675|wild.ans|Canada|H3N3|3C.2
EPI_ISL_99479|1988.702|wild.ans|Canada|H3N8|3C.2
EPI_ISL_99474|1989.584|wild.ans|Canada|H3N8|3C.2
EPI_ISL_99468|1990.655|wild.ans|Canada|H3N8|nan
EPI_ISL_99453|1991.649|wild.ans|Canada|H3N6|nan
EPI_ISL_99456|1991.605|wild.ans|Canada|H3N8|3C.2
EPI_ISL_99454|1991.605|wild.ans|Canada|H3N8|3C.2
EPI_ISL_99455|1991.605|wild.ans|Canada|H3N8|nan
EPI_ISL_99457|1991.605|wild.ans|Canada|H3N8|nan
EPI_ISL_99463|1991.603|wild.ans|Canada|H3N8|nan
EPI_ISL_99462|1991.603|wild.ans|Canada|H3N8|nan
EPI_ISL_99461|1991.603|wild.ans|Canada|H3N8|nan
EPI_ISL_99459|1991.603|wild.ans|Canada|H3N8|nan
EPI_ISL_99460|1991.603|wild.ans|Canada|H3N8|nan
EPI_ISL_99458|1991.603|wild.ans|Canada|H3N8|nan
EPI_ISL_99464|1991.603|wild.ans|Canada|H3N8|nan
EPI_ISL_99452|1992.609|wild.ans|Canada|H3N6|3C.2
EPI_ISL_99449|1992.645|wild.ans|Canada|H3N8|3C.2
EPI_ISL_99446|1993.625|wild.ans|Canada|H3N8|3C.2
EPI_ISL_99444|1993.638|wild.ans|Canada|H3N8|nan
EPI_ISL_99447|1993.625|wild.ans|Canada|H3N9|3C.2
EPI_ISL_99407|1994.614|wild.ans|Canada|H3N6|nan
EPI_ISL_99408|1994.611|wild.ans|Canada|H3N8|nan
EPI_ISL_99409|1994.603|wild.ans|Canada|H3N8|nan
EPI_ISL_99406|1994.616|wild.ans|Canada|H3N8|nan
EPI_ISL_8824|1995.581|wild.ans|Canada|H3N5|nan
EPI_ISL_99403|1995.611|wild.ans|Canada|H3N8|3C.2
EPI_ISL_99404|1995.597|wild.ans|Canada|H3N8|nan
EPI_ISL_1715|1997.5|swine|Canada|H3N2|3C.3a
EPI_ISL_99395|1997.592|wild.ans|Canada|H3N8|3C.2
EPI_ISL_99396|1997.592|wild.ans|Canada|H3N8|3C.2
EPI_ISL_99383|1998.608|wild.ans|Canada|H3N8|nan
EPI_ISL_99385|1998.592|wild.ans|Canada|H3N8|nan
EPI_ISL_99386|1998.592|wild.ans|Canada|H3N8|nan
EPI_ISL_99351|1999.597|wild.ans|Canada|H3N6|3C.2
EPI_ISL_99352|1999.575|wild.ans|Canada|H3N8|3C.2
EPI_ISL_4040|2001.5|swine|Canada|H3N3|nan
EPI_ISL_4039|2001.5|swine|Canada|H3N3|nan
EPI_ISL_99343|2001.595|wild.ans|Canada|H3N8|nan
EPI_ISL_8826|2001.595|wild.ans|Canada|H3N8|nan
EPI_ISL_30894|2003.5|Dom.other|Canada|H3N8|nan
EPI_ISL_99244|2003.6|wild.ans|Canada|H3N3|nan
EPI_ISL_99335|2003.586|wild.ans|Canada|H3N6|nan
EPI_ISL_99332|2004.615|wild.ans|Canada|H3N1|3C.3a1
EPI_ISL_99330|2004.62|wild.ans|Canada|H3N8|3C.2
EPI_ISL_10150|2005.5|Dom.gal|Canada|H3N2|3C.3a
EPI_ISL_195615|2005.304|Human|Canada|H3N2|3C.3a
EPI_ISL_10145|2005.5|Human|Canada|H3N2|3C.3a
EPI_ISL_20134|2005.526|swine|Canada|H3N2|3C.3a
EPI_ISL_151203|2005.066|swine|Canada|H3N2|3C.3a
EPI_ISL_151006|2005.378|swine|Canada|H3N2|3C.3a
EPI_ISL_151007|2005.764|swine|Canada|H3N2|3C.3a
EPI_ISL_10149|2005.5|swine|Canada|H3N2|3C.3a
EPI_ISL_151005|2005.066|swine|Canada|H3N2|3C.3a
EPI_ISL_10146|2005.5|swine|Canada|H3N2|3C.3a
EPI_ISL_10148|2005.5|swine|Canada|H3N2|3C.3a
EPI_ISL_151008|2005.773|swine|Canada|H3N2|3C.3a
EPI_ISL_10147|2005.5|swine|Canada|H3N2|nan
EPI_ISL_64899|2005.63|wild.ans|Canada|H3N3|3C.2
EPI_ISL_64816|2005.592|wild.ans|Canada|H3N8|3C.3a1
EPI_ISL_99311|2005.605|wild.ans|Canada|H3N8|3C.3a1
EPI_ISL_64886|2005.638|wild.ans|Canada|H3N8|3C.3a1
EPI_ISL_64903|2005.592|wild.ans|Canada|H3N8|nan
EPI_ISL_64884|2005.586|wild.ans|Canada|H3N8|nan
EPI_ISL_151009|2006.145|swine|Canada|H3N2|3C.3a
EPI_ISL_151011|2006.49|swine|Canada|H3N2|3C.3a
EPI_ISL_151010|2006.329|swine|Canada|H3N2|3C.3a
EPI_ISL_64388|2006.633|wild.ans|Canada|H3N2|3C.2
EPI_ISL_64380|2006.63|wild.ans|Canada|H3N2|3C.2
EPI_ISL_64381|2006.63|wild.ans|Canada|H3N2|3C.2
EPI_ISL_64391|2006.644|wild.ans|Canada|H3N2|3C.2
EPI_ISL_64390|2006.644|wild.ans|Canada|H3N2|3C.2
EPI_ISL_64383|2006.63|wild.ans|Canada|H3N8|nan
EPI_ISL_99296|2006.603|wild.ans|Canada|H3N8|nan
EPI_ISL_99300|2006.603|wild.ans|Canada|H3N8|nan
EPI_ISL_99297|2006.603|wild.ans|Canada|H3N8|nan
EPI_ISL_99301|2006.603|wild.ans|Canada|H3N8|nan
EPI_ISL_99298|2006.603|wild.ans|Canada|H3N8|nan
EPI_ISL_99290|2006.603|wild.ans|Canada|H3N8|nan
EPI_ISL_99289|2006.603|wild.ans|Canada|H3N8|nan
EPI_ISL_99302|2006.603|wild.ans|Canada|H3N8|nan
EPI_ISL_14418|2007.5|Human|Canada|H3N2|nan
EPI_ISL_151012|2007.466|swine|Canada|H3N2|nan
EPI_ISL_151015|2007.753|swine|Canada|H3N2|nan
EPI_ISL_151631|2007.825|swine|Canada|H3N2|nan
EPI_ISL_131865|2007.729|wild.ans|Canada|H3N2|3C.2
EPI_ISL_131765|2007.729|wild.ans|Canada|H3N2|3C.2
EPI_ISL_63573|2007.605|wild.ans|Canada|H3N2|nan
EPI_ISL_131769|2007.729|wild.ans|Canada|H3N6|nan
EPI_ISL_63333|2007.721|wild.ans|Canada|H3N6|nan
EPI_ISL_99266|2007.655|wild.ans|Canada|H3N8|3C.2
EPI_ISL_131885|2007.729|wild.ans|Canada|H3N8|3C.3a1
EPI_ISL_131763|2007.723|wild.ans|Canada|H3N8|3C.3a1
EPI_ISL_131764|2007.715|wild.ans|Canada|H3N8|3C.3a1
EPI_ISL_99284|2007.627|wild.ans|Canada|H3N8|nan
EPI_ISL_99285|2007.627|wild.ans|Canada|H3N8|nan
EPI_ISL_99286|2007.627|wild.ans|Canada|H3N8|nan
EPI_ISL_131742|2007.5|wild.ans|Canada|H3N8|nan
EPI_ISL_99278|2007.638|wild.ans|Canada|H3N8|nan
EPI_ISL_99282|2007.638|wild.ans|Canada|H3N8|nan
EPI_ISL_99275|2007.638|wild.ans|Canada|H3N8|nan
EPI_ISL_99277|2007.638|wild.ans|Canada|H3N8|nan
EPI_ISL_127968|2007.674|wild.ans|Canada|H3N8|nan
EPI_ISL_131874|2007.674|wild.ans|Canada|H3N8|nan
EPI_ISL_127960|2007.674|wild.ans|Canada|H3N8|nan
EPI_ISL_127957|2007.674|wild.ans|Canada|H3N8|nan
EPI_ISL_131873|2007.674|wild.ans|Canada|H3N8|nan
EPI_ISL_127969|2007.674|wild.ans|Canada|H3N8|nan
EPI_ISL_131877|2007.674|wild.ans|Canada|H3N8|nan
EPI_ISL_131867|2007.674|wild.ans|Canada|H3N8|nan
EPI_ISL_131882|2007.674|wild.ans|Canada|H3N8|nan
EPI_ISL_127970|2007.674|wild.ans|Canada|H3N8|nan
EPI_ISL_99267|2007.655|wild.ans|Canada|H3N8|nan
EPI_ISL_99262|2007.655|wild.ans|Canada|H3N8|nan
EPI_ISL_99258|2007.655|wild.ans|Canada|H3N8|nan
EPI_ISL_131864|2007.712|wild.ans|Canada|H3N8|nan
EPI_ISL_131776|2007.71|wild.ans|Canada|H3N8|nan
EPI_ISL_131888|2007.729|wild.ans|Canada|H3N8|nan
EPI_ISL_131878|2007.712|wild.ans|Canada|H3N8|nan
EPI_ISL_131870|2007.712|wild.ans|Canada|H3N8|nan
EPI_ISL_131875|2007.712|wild.ans|Canada|H3N8|nan
EPI_ISL_127966|2007.718|wild.ans|Canada|H3N8|nan
EPI_ISL_127964|2007.718|wild.ans|Canada|H3N8|nan
EPI_ISL_127962|2007.718|wild.ans|Canada|H3N8|nan
EPI_ISL_127956|2007.718|wild.ans|Canada|H3N8|nan
EPI_ISL_127954|2007.718|wild.ans|Canada|H3N8|nan
EPI_ISL_127953|2007.718|wild.ans|Canada|H3N8|nan
EPI_ISL_127963|2007.718|wild.ans|Canada|H3N8|nan
EPI_ISL_127952|2007.718|wild.ans|Canada|H3N8|nan
EPI_ISL_127961|2007.718|wild.ans|Canada|H3N8|nan
EPI_ISL_127955|2007.718|wild.ans|Canada|H3N8|nan
EPI_ISL_99259|2007.655|wild.ans|Canada|H3N8|nan
EPI_ISL_99274|2007.638|wild.ans|Canada|H3N8|nan
EPI_ISL_99273|2007.638|wild.ans|Canada|H3N8|nan
EPI_ISL_131889|2007.726|wild.ans|Canada|H3N8|nan
EPI_ISL_25494|2007.737|wild.other|Canada|H3N2|nan
EPI_ISL_151016|2008.41|swine|Canada|H3N2|nan
EPI_ISL_174475|2008.5|wild.ans|Canada|H3N8|3C.2
EPI_ISL_99252|2008.601|wild.ans|Canada|H3N8|3C.2
EPI_ISL_99253|2008.601|wild.ans|Canada|H3N8|nan
EPI_ISL_89332|2009.386|swine|Canada|H3N2|3C.3a
EPI_ISL_89324|2009.252|swine|Canada|H3N2|3C.3a
EPI_ISL_151020|2009.729|swine|Canada|H3N2|nan
EPI_ISL_89334|2009.405|swine|Canada|H3N2|nan
EPI_ISL_89333|2009.403|swine|Canada|H3N2|nan
EPI_ISL_89325|2009.348|swine|Canada|H3N2|nan
EPI_ISL_127976|2009.701|wild.ans|Canada|H3N6|3C.3a1
EPI_ISL_131755|2009.603|wild.ans|Canada|H3N8|3C.2
EPI_ISL_131760|2009.69|wild.ans|Canada|H3N8|3C.2
EPI_ISL_127944|2009.332|wild.ans|Canada|H3N8|3C.2
EPI_ISL_127942|2009.701|wild.ans|Canada|H3N8|3C.2
EPI_ISL_131758|2009.605|wild.ans|Canada|H3N8|3C.2
EPI_ISL_127949|2009.616|wild.ans|Canada|H3N8|3C.2
EPI_ISL_127943|2009.6|wild.ans|Canada|H3N8|3C.2
EPI_ISL_127977|2009.595|wild.ans|Canada|H3N8|3C.2
EPI_ISL_131757|2009.603|wild.ans|Canada|H3N8|3C.2
EPI_ISL_131759|2009.603|wild.ans|Canada|H3N8|3C.2
EPI_ISL_99250|2009.63|wild.ans|Canada|H3N8|3C.2
EPI_ISL_99247|2009.641|wild.ans|Canada|H3N8|3C.2
EPI_ISL_131761|2009.688|wild.ans|Canada|H3N8|nan
EPI_ISL_131751|2009.611|wild.ans|Canada|H3N9|nan
EPI_ISL_89166|2010.973|swine|Canada|H3N2|3C.3a
EPI_ISL_151633|2010.052|swine|Canada|H3N2|nan
EPI_ISL_137822|2010.622|wild.ans|Canada|H3N6|nan
EPI_ISL_137827|2010.622|wild.ans|Canada|H3N6|nan
EPI_ISL_137823|2010.622|wild.ans|Canada|H3N6|nan
EPI_ISL_137825|2010.622|wild.ans|Canada|H3N6|nan
EPI_ISL_137821|2010.622|wild.ans|Canada|H3N6|nan
EPI_ISL_137688|2010.619|wild.ans|Canada|H3N7|3C.2
EPI_ISL_137813|2010.619|wild.ans|Canada|H3N7|nan
EPI_ISL_137700|2010.668|wild.ans|Canada|H3N7|nan
EPI_ISL_137686|2010.619|wild.ans|Canada|H3N7|nan
EPI_ISL_137689|2010.619|wild.ans|Canada|H3N7|nan
EPI_ISL_137687|2010.619|wild.ans|Canada|H3N7|nan
EPI_ISL_137685|2010.619|wild.ans|Canada|H3N7|nan
EPI_ISL_137684|2010.614|wild.ans|Canada|H3N8|3C.2
EPI_ISL_137809|2010.614|wild.ans|Canada|H3N8|3C.2
EPI_ISL_137693|2010.647|wild.ans|Canada|H3N8|3C.2
EPI_ISL_137691|2010.647|wild.ans|Canada|H3N8|3C.2
EPI_ISL_137814|2010.622|wild.ans|Canada|H3N8|3C.2
EPI_ISL_137786|2010.608|wild.ans|Canada|H3N8|3C.2
EPI_ISL_137787|2010.611|wild.ans|Canada|H3N8|3C.2
EPI_ISL_137698|2010.647|wild.ans|Canada|H3N8|3C.2
EPI_ISL_137692|2010.647|wild.ans|Canada|H3N8|3C.2
EPI_ISL_137695|2010.647|wild.ans|Canada|H3N8|3C.2
EPI_ISL_137837|2010.668|wild.ans|Canada|H3N8|3C.2
EPI_ISL_137836|2010.668|wild.ans|Canada|H3N8|3C.2
EPI_ISL_137838|2010.668|wild.ans|Canada|H3N8|3C.2
EPI_ISL_137839|2010.668|wild.ans|Canada|H3N8|3C.2
EPI_ISL_137676|2010.682|wild.ans|Canada|H3N8|3C.2
EPI_ISL_137662|2010.548|wild.ans|Canada|H3N8|3C.2
EPI_ISL_137672|2010.682|wild.ans|Canada|H3N8|3C.2
EPI_ISL_137664|2010.682|wild.ans|Canada|H3N8|3C.2
EPI_ISL_137669|2010.682|wild.ans|Canada|H3N8|3C.2
EPI_ISL_137673|2010.682|wild.ans|Canada|H3N8|3C.2
EPI_ISL_137674|2010.682|wild.ans|Canada|H3N8|3C.2
EPI_ISL_137833|2010.682|wild.ans|Canada|H3N8|3C.2
EPI_ISL_137671|2010.682|wild.ans|Canada|H3N8|3C.2
EPI_ISL_137856|2010.704|wild.ans|Canada|H3N8|3C.2
EPI_ISL_137873|2010.718|wild.ans|Canada|H3N8|3C.2
EPI_ISL_137736|2010.6|wild.ans|Canada|H3N8|3C.2
EPI_ISL_137731|2010.6|wild.ans|Canada|H3N8|3C.2
EPI_ISL_137831|2010.611|wild.ans|Canada|H3N8|3C.2
EPI_ISL_137828|2010.589|wild.ans|Canada|H3N8|3C.2
EPI_ISL_137829|2010.589|wild.ans|Canada|H3N8|3C.2
EPI_ISL_137830|2010.603|wild.ans|Canada|H3N8|3C.2
EPI_ISL_137747|2010.605|wild.ans|Canada|H3N8|3C.2
EPI_ISL_137785|2010.605|wild.ans|Canada|H3N8|3C.2
EPI_ISL_137740|2010.6|wild.ans|Canada|H3N8|3C.2
EPI_ISL_137707|2010.723|wild.ans|Canada|H3N8|3C.2
EPI_ISL_137703|2010.718|wild.ans|Canada|H3N8|3C.2
EPI_ISL_137682|2010.701|wild.ans|Canada|H3N8|3C.3a1
EPI_ISL_137680|2010.701|wild.ans|Canada|H3N8|3C.3a1
EPI_ISL_137683|2010.701|wild.ans|Canada|H3N8|3C.3a1
EPI_ISL_137679|2010.701|wild.ans|Canada|H3N8|3C.3a1
EPI_ISL_137732|2010.6|wild.ans|Canada|H3N8|nan
EPI_ISL_137802|2010.611|wild.ans|Canada|H3N8|nan
EPI_ISL_137819|2010.622|wild.ans|Canada|H3N8|nan
EPI_ISL_137804|2010.611|wild.ans|Canada|H3N8|nan
EPI_ISL_137817|2010.622|wild.ans|Canada|H3N8|nan
EPI_ISL_137811|2010.616|wild.ans|Canada|H3N8|nan
EPI_ISL_137797|2010.611|wild.ans|Canada|H3N8|nan
EPI_ISL_137699|2010.666|wild.ans|Canada|H3N8|nan
EPI_ISL_137697|2010.647|wild.ans|Canada|H3N8|nan
EPI_ISL_137798|2010.611|wild.ans|Canada|H3N8|nan
EPI_ISL_137723|2010.6|wild.ans|Canada|H3N8|nan
EPI_ISL_103836|2011.551|Dom.gal|Canada|H3N2|3C.3a
EPI_ISL_104479|2011.148|Dom.gal|Canada|H3N2|nan
EPI_ISL_87961|2011.003|Human|Canada|H3N2|3C.2
EPI_ISL_166542|2011.063|Human|Canada|H3N2|3C.2
EPI_ISL_278811|2011.186|swine|Canada|H3N2|3C.3a
EPI_ISL_278794|2011.186|swine|Canada|H3N2|3C.3a
EPI_ISL_278795|2011.184|swine|Canada|H3N2|3C.3a
EPI_ISL_151160|2011.852|swine|Canada|H3N2|nan
EPI_ISL_151209|2011.915|swine|Canada|H3N2|nan
EPI_ISL_171298|2011.893|swine|Canada|H3N2|nan
EPI_ISL_171306|2011.893|swine|Canada|H3N2|nan
EPI_ISL_148250|2011.723|wild.ans|Canada|H3N8|3C.2
EPI_ISL_148245|2011.658|wild.ans|Canada|H3N8|3C.2
EPI_ISL_148251|2011.729|wild.ans|Canada|H3N8|3C.3a1
EPI_ISL_148249|2011.715|wild.ans|Canada|H3N8|3C.3a1
EPI_ISL_148253|2011.729|wild.ans|Canada|H3N8|3C.3a1
EPI_ISL_148252|2011.729|wild.ans|Canada|H3N8|3C.3a1
EPI_ISL_148254|2011.729|wild.ans|Canada|H3N8|3C.3a1
EPI_ISL_148255|2011.729|wild.ans|Canada|H3N8|nan
EPI_ISL_148243|2011.66|wild.other|Canada|H3N5|nan
EPI_ISL_207049|2012.776|swine|Canada|H3N2|3C.3a
EPI_ISL_207045|2012.735|swine|Canada|H3N2|3C.3a
EPI_ISL_207057|2012.814|swine|Canada|H3N2|3C.3a
EPI_ISL_207064|2012.964|swine|Canada|H3N2|3C.3a
EPI_ISL_207066|2012.964|swine|Canada|H3N2|3C.3a
EPI_ISL_171305|2012.907|swine|Canada|H3N2|3C.3a
EPI_ISL_171302|2012.77|swine|Canada|H3N2|3C.3a
EPI_ISL_171304|2012.929|swine|Canada|H3N2|3C.3a
EPI_ISL_171303|2012.801|swine|Canada|H3N2|3C.3a
EPI_ISL_207063|2012.929|swine|Canada|H3N2|3C.3a
EPI_ISL_207065|2012.964|swine|Canada|H3N2|3C.3a
EPI_ISL_207058|2012.85|swine|Canada|H3N2|3C.3a
EPI_ISL_207056|2012.814|swine|Canada|H3N2|3C.3a
EPI_ISL_207060|2012.929|swine|Canada|H3N2|3C.3a
EPI_ISL_171300|2012.137|swine|Canada|H3N2|3C.3a
EPI_ISL_171301|2012.287|swine|Canada|H3N2|3C.3a
EPI_ISL_171299|2012.033|swine|Canada|H3N2|3C.3a
EPI_ISL_171307|2012.639|swine|Canada|H3N2|3C.3a
EPI_ISL_207047|2012.776|swine|Canada|H3N2|3C.3a
EPI_ISL_207042|2012.451|swine|Canada|H3N2|3C.3a
EPI_ISL_207032|2012.085|swine|Canada|H3N2|3C.3a
EPI_ISL_207037|2012.317|swine|Canada|H3N2|3C.3a
EPI_ISL_207050|2012.792|swine|Canada|H3N2|nan
EPI_ISL_207052|2012.792|swine|Canada|H3N2|nan
EPI_ISL_207033|2012.087|swine|Canada|H3N2|nan
EPI_ISL_207061|2012.929|swine|Canada|H3N2|nan
EPI_ISL_207036|2012.292|swine|Canada|H3N2|nan
EPI_ISL_207035|2012.221|swine|Canada|H3N2|nan
EPI_ISL_207059|2012.923|swine|Canada|H3N2|nan
EPI_ISL_207038|2012.317|swine|Canada|H3N2|nan
EPI_ISL_207078|2013.236|swine|Canada|H3N2|3C.3a
EPI_ISL_207097|2013.542|swine|Canada|H3N2|3C.3a
EPI_ISL_207085|2013.351|swine|Canada|H3N2|3C.3a
EPI_ISL_207171|2013.962|swine|Canada|H3N2|3C.3a
EPI_ISL_207115|2013.693|swine|Canada|H3N2|3C.3a
EPI_ISL_207084|2013.351|swine|Canada|H3N2|3C.3a
EPI_ISL_207080|2013.274|swine|Canada|H3N2|3C.3a
EPI_ISL_207073|2013.156|swine|Canada|H3N2|3C.3a
EPI_ISL_207095|2013.463|swine|Canada|H3N2|3C.3a
EPI_ISL_207093|2013.463|swine|Canada|H3N2|3C.3a
EPI_ISL_207086|2013.351|swine|Canada|H3N2|3C.3a
EPI_ISL_207076|2013.195|swine|Canada|H3N2|3C.3a
EPI_ISL_207089|2013.389|swine|Canada|H3N2|3C.3a
EPI_ISL_207145|2013.811|swine|Canada|H3N2|3C.3a
EPI_ISL_207164|2013.926|swine|Canada|H3N2|3C.3a
EPI_ISL_207153|2013.885|swine|Canada|H3N2|3C.3a
EPI_ISL_207150|2013.849|swine|Canada|H3N2|3C.3a
EPI_ISL_207112|2013.693|swine|Canada|H3N2|3C.3a
EPI_ISL_207140|2013.773|swine|Canada|H3N2|3C.3a
EPI_ISL_207107|2013.619|swine|Canada|H3N2|3C.3a
EPI_ISL_207069|2013.079|swine|Canada|H3N2|3C.3a
EPI_ISL_207091|2013.463|swine|Canada|H3N2|3C.3a
EPI_ISL_207075|2013.195|swine|Canada|H3N2|3C.3a
EPI_ISL_207090|2013.389|swine|Canada|H3N2|3C.3a
EPI_ISL_207100|2013.619|swine|Canada|H3N2|3C.3a
EPI_ISL_207087|2013.351|swine|Canada|H3N2|3C.3a
EPI_ISL_207142|2013.773|swine|Canada|H3N2|3C.3a
EPI_ISL_278804|2013.014|swine|Canada|H3N2|3C.3a
EPI_ISL_207170|2013.904|swine|Canada|H3N2|nan
EPI_ISL_207143|2013.811|swine|Canada|H3N2|nan
EPI_ISL_207071|2013.121|swine|Canada|H3N2|nan
EPI_ISL_207116|2013.729|swine|Canada|H3N2|nan
EPI_ISL_207099|2013.619|swine|Canada|H3N2|nan
EPI_ISL_207072|2013.121|swine|Canada|H3N2|nan
EPI_ISL_172568|2014.814|Human|Canada|H3N2|3C.2
EPI_ISL_172766|2014.888|Human|Canada|H3N2|3C.2
EPI_ISL_171371|2014.814|Human|Canada|H3N2|3C.2
EPI_ISL_171390|2014.942|Human|Canada|H3N2|3C.3a
EPI_ISL_172765|2014.838|Human|Canada|H3N2|3C.3a
EPI_ISL_172768|2014.962|Human|Canada|H3N2|3C.3a
EPI_ISL_171397|2014.879|Human|Canada|H3N2|3C.3a
EPI_ISL_171374|2014.762|Human|Canada|H3N2|3C.3a
EPI_ISL_207962|2014.633|swine|Canada|H3N2|3C.3a
EPI_ISL_207975|2014.94|swine|Canada|H3N2|3C.3a
EPI_ISL_207875|2014.208|swine|Canada|H3N2|3C.3a
EPI_ISL_236208|2014.46|swine|Canada|H3N2|3C.3a
EPI_ISL_207872|2014.173|swine|Canada|H3N2|3C.3a
EPI_ISL_207920|2014.422|swine|Canada|H3N2|3C.3a
EPI_ISL_236196|2014.052|swine|Canada|H3N2|3C.3a
EPI_ISL_207979|2014.995|swine|Canada|H3N2|3C.3a
EPI_ISL_278803|2014.499|swine|Canada|H3N2|3C.3a
EPI_ISL_281252|2014.208|swine|Canada|H3N2|3C.3a
EPI_ISL_278798|2014.055|swine|Canada|H3N2|3C.3a
EPI_ISL_278799|2014.055|swine|Canada|H3N2|3C.3a
EPI_ISL_278797|2014.052|swine|Canada|H3N2|3C.3a
EPI_ISL_207972|2014.904|swine|Canada|H3N2|nan
EPI_ISL_207961|2014.595|swine|Canada|H3N2|nan
EPI_ISL_236200|2014.729|swine|Canada|H3N2|nan
EPI_ISL_207984|2014.975|swine|Canada|H3N2|nan
EPI_ISL_236198|2014.167|swine|Canada|H3N2|nan
EPI_ISL_236201|2014.055|swine|Canada|H3N2|nan
EPI_ISL_236203|2014.534|swine|Canada|H3N2|nan
EPI_ISL_236209|2014.559|swine|Canada|H3N2|nan
EPI_ISL_236204|2014.671|swine|Canada|H3N2|nan
EPI_ISL_236207|2014.611|swine|Canada|H3N2|nan
EPI_ISL_236194|2014.849|swine|Canada|H3N2|nan
EPI_ISL_236206|2014.671|swine|Canada|H3N2|nan
EPI_ISL_236205|2014.674|swine|Canada|H3N2|nan
EPI_ISL_236202|2014.31|swine|Canada|H3N2|nan
EPI_ISL_207967|2014.866|swine|Canada|H3N2|nan
EPI_ISL_208604|2015.784|Human|Canada|H3N2|3C.2
EPI_ISL_211897|2015.901|Human|Canada|H3N2|3C.2
EPI_ISL_202806|2015.712|Human|Canada|H3N2|3C.2
EPI_ISL_202416|2015.77|Human|Canada|H3N2|3C.2a
EPI_ISL_205608|2015.77|Human|Canada|H3N2|3C.2a
EPI_ISL_208002|2015.893|Human|Canada|H3N2|3C.2a
EPI_ISL_282709|2015.496|swine|Canada|H3N2|3C.2
EPI_ISL_282727|2015.252|swine|Canada|H3N2|3C.2
EPI_ISL_281244|2015.038|swine|Canada|H3N2|3C.2
EPI_ISL_207986|2015.033|swine|Canada|H3N2|3C.3a
EPI_ISL_207990|2015.282|swine|Canada|H3N2|3C.3a
EPI_ISL_278808|2015.156|swine|Canada|H3N2|3C.3a
EPI_ISL_282737|2015.175|swine|Canada|H3N2|3C.3a
EPI_ISL_207988|2015.115|swine|Canada|H3N2|3C.3a
EPI_ISL_282703|2015.767|swine|Canada|H3N2|3C.3a
EPI_ISL_282696|2015.959|swine|Canada|H3N2|3C.3a
EPI_ISL_282717|2015.416|swine|Canada|H3N2|3C.3a
EPI_ISL_208064|2015.345|swine|Canada|H3N2|3C.3a
EPI_ISL_278810|2015.115|swine|Canada|H3N2|3C.3a
EPI_ISL_278805|2015.115|swine|Canada|H3N2|3C.3a
EPI_ISL_208068|2015.345|swine|Canada|H3N2|nan
EPI_ISL_282730|2015.055|swine|Canada|H3N2|nan
EPI_ISL_282725|2015.227|swine|Canada|H3N2|nan
EPI_ISL_282716|2015.348|swine|Canada|H3N2|nan
EPI_ISL_282714|2015.34|swine|Canada|H3N2|nan
EPI_ISL_282720|2015.455|swine|Canada|H3N2|nan
EPI_ISL_282732|2015.093|swine|Canada|H3N2|nan
EPI_ISL_282692|2015.803|swine|Canada|H3N2|nan
EPI_ISL_282723|2015.227|swine|Canada|H3N2|nan
EPI_ISL_282724|2015.227|swine|Canada|H3N2|nan
EPI_ISL_282715|2015.345|swine|Canada|H3N2|nan
EPI_ISL_282695|2015.959|swine|Canada|H3N2|nan
EPI_ISL_282707|2015.458|swine|Canada|H3N2|nan
EPI_ISL_282700|2015.668|swine|Canada|H3N2|nan
EPI_ISL_282691|2015.803|swine|Canada|H3N2|nan
EPI_ISL_282735|2015.093|swine|Canada|H3N2|nan
EPI_ISL_273544|2015.608|wild.ans|Canada|H3N4|nan
EPI_ISL_273603|2015.608|wild.ans|Canada|H3N8|nan
EPI_ISL_239669|2016.708|Human|Canada|H3N2|3C.2
EPI_ISL_239641|2016.792|Human|Canada|H3N2|3C.2
EPI_ISL_223175|2016.09|Human|Canada|H3N2|3C.2
EPI_ISL_223180|2016.208|Human|Canada|H3N2|3C.2a
EPI_ISL_239567|2016.781|Human|Canada|H3N2|3C.2a
EPI_ISL_213999|2016.016|Human|Canada|H3N2|3C.2a
EPI_ISL_239640|2016.762|Human|Canada|H3N2|3C.2a1
EPI_ISL_239672|2016.872|Human|Canada|H3N2|3C.2a1
EPI_ISL_223179|2016.246|Human|Canada|H3N2|3C.2a1
EPI_ISL_223174|2016.117|Human|Canada|H3N2|3C.2a1
EPI_ISL_223178|2016.158|Human|Canada|H3N2|3C.3a
EPI_ISL_244890|2016.926|Human|Canada|H3N2|3C.3a
EPI_ISL_244894|2016.973|Human|Canada|H3N2|3C.3a
EPI_ISL_244898|2016.975|Human|Canada|H3N2|3C.3a
EPI_ISL_239639|2016.74|Human|Canada|H3N2|3C.3a
EPI_ISL_244888|2016.751|Human|Canada|H3N2|3C.3a
EPI_ISL_244885|2016.738|Human|Canada|H3N2|3C.3a
EPI_ISL_239893|2016.861|Human|Canada|H3N2|nan
EPI_ISL_282478|2016.743|swine|Canada|H3N2|3C.2
EPI_ISL_282509|2016.399|swine|Canada|H3N2|3C.3a
EPI_ISL_282507|2016.383|swine|Canada|H3N2|3C.3a
EPI_ISL_282486|2016.609|swine|Canada|H3N2|3C.3a
EPI_ISL_282527|2016.221|swine|Canada|H3N2|3C.3a
EPI_ISL_282473|2016.842|swine|Canada|H3N2|3C.3a
EPI_ISL_282464|2016.937|swine|Canada|H3N2|3C.3a
EPI_ISL_282697|2016.016|swine|Canada|H3N2|3C.3a
EPI_ISL_282744|2016.893|swine|Canada|H3N2|3C.3a
EPI_ISL_282482|2016.798|swine|Canada|H3N2|3C.3a
EPI_ISL_282490|2016.661|swine|Canada|H3N2|3C.3a
EPI_ISL_282447|2016.937|swine|Canada|H3N2|3C.3a
EPI_ISL_282546|2016.109|swine|Canada|H3N2|3C.3a
EPI_ISL_282518|2016.339|swine|Canada|H3N2|3C.3a
EPI_ISL_282500|2016.552|swine|Canada|H3N2|nan
EPI_ISL_282488|2016.609|swine|Canada|H3N2|nan
EPI_ISL_282480|2016.762|swine|Canada|H3N2|nan
EPI_ISL_282517|2016.322|swine|Canada|H3N2|nan
EPI_ISL_282479|2016.762|swine|Canada|H3N2|nan
EPI_ISL_378972|2016.948|swine|Canada|H3N2|nan
EPI_ISL_282538|2016.033|swine|Canada|H3N2|nan
EPI_ISL_282519|2016.342|swine|Canada|H3N2|nan
EPI_ISL_282474|2016.664|swine|Canada|H3N2|nan
EPI_ISL_282470|2016.803|swine|Canada|H3N2|nan
EPI_ISL_282545|2016.109|swine|Canada|H3N2|nan
EPI_ISL_282483|2016.587|swine|Canada|H3N2|nan
EPI_ISL_282466|2016.798|swine|Canada|H3N2|nan
EPI_ISL_373116|2016.393|swine|Canada|H3N2|nan
EPI_ISL_282461|2016.915|swine|Canada|H3N2|nan
EPI_ISL_282462|2016.915|swine|Canada|H3N2|nan
EPI_ISL_282491|2016.661|swine|Canada|H3N2|nan
EPI_ISL_282460|2016.915|swine|Canada|H3N2|nan
EPI_ISL_282520|2016.15|swine|Canada|H3N2|nan
EPI_ISL_282541|2016.071|swine|Canada|H3N2|nan
EPI_ISL_282481|2016.798|swine|Canada|H3N2|nan
EPI_ISL_282743|2016.434|swine|Canada|H3N2|nan
EPI_ISL_273591|2016.609|wild.ans|Canada|H3N6|nan
EPI_ISL_285740|2017.718|Human|Canada|H3N2|3C.2a1
EPI_ISL_308973|2017.718|Human|Canada|H3N2|3C.2a1
EPI_ISL_296529|2017.838|Human|Canada|H3N2|3C.2a1
EPI_ISL_285731|2017.679|Human|Canada|H3N2|3C.2a1b.1
EPI_ISL_285742|2017.742|Human|Canada|H3N2|3C.2a1b.1
EPI_ISL_288546|2017.679|Human|Canada|H3N2|3C.2a1b.1
EPI_ISL_296087|2017.896|Human|Canada|H3N2|3C.2a1b.1
EPI_ISL_296125|2017.871|Human|Canada|H3N2|3C.2a2
EPI_ISL_312828|2017.701|Human|Canada|H3N2|3C.2a2
EPI_ISL_296154|2017.833|Human|Canada|H3N2|3C.2a2
EPI_ISL_296439|2017.953|Human|Canada|H3N2|3C.2a2
EPI_ISL_305837|2017.882|Human|Canada|H3N2|3C.2a2
EPI_ISL_285733|2017.668|Human|Canada|H3N2|3C.2a3
EPI_ISL_296447|2017.888|Human|Canada|H3N2|nan
EPI_ISL_378592|2017.121|swine|Canada|H3N2|3C.2
EPI_ISL_378649|2017.167|swine|Canada|H3N2|3C.3a
EPI_ISL_378994|2017.479|swine|Canada|H3N2|3C.3a
EPI_ISL_378978|2017.677|swine|Canada|H3N2|3C.3a
EPI_ISL_378977|2017.329|swine|Canada|H3N2|3C.3a
EPI_ISL_378643|2017.74|swine|Canada|H3N2|3C.3a
EPI_ISL_378622|2017.932|swine|Canada|H3N2|3C.3a
EPI_ISL_378588|2017.91|swine|Canada|H3N2|3C.3a
EPI_ISL_378610|2017.932|swine|Canada|H3N2|3C.3a
EPI_ISL_378641|2017.299|swine|Canada|H3N2|nan
EPI_ISL_378997|2017.679|swine|Canada|H3N2|nan
EPI_ISL_378617|2017.318|swine|Canada|H3N2|nan
EPI_ISL_378987|2017.321|swine|Canada|H3N2|nan
EPI_ISL_378581|2017.126|swine|Canada|H3N2|nan
EPI_ISL_378971|2017.271|swine|Canada|H3N2|nan
EPI_ISL_378992|2017.195|swine|Canada|H3N2|nan
EPI_ISL_378594|2017.299|swine|Canada|H3N2|nan
EPI_ISL_378651|2017.301|swine|Canada|H3N2|nan
EPI_ISL_378998|2017.551|swine|Canada|H3N2|nan
EPI_ISL_378974|2017.375|swine|Canada|H3N2|nan
EPI_ISL_378645|2017.737|swine|Canada|H3N2|nan
EPI_ISL_378657|2017.904|swine|Canada|H3N2|nan
EPI_ISL_378640|2017.044|swine|Canada|H3N2|nan
EPI_ISL_381374|2017.614|wild.ans|Canada|H3N8|3C.2
EPI_ISL_327372|2017.614|wild.ans|Canada|H3N8|3C.2
EPI_ISL_381401|2017.614|wild.ans|Canada|H3N8|3C.2
EPI_ISL_381411|2017.614|wild.ans|Canada|H3N8|3C.2
EPI_ISL_327375|2017.611|wild.ans|Canada|H3N8|nan
EPI_ISL_327345|2017.611|wild.ans|Canada|H3N8|nan
EPI_ISL_327387|2017.611|wild.ans|Canada|H3N8|nan
EPI_ISL_327344|2017.611|wild.ans|Canada|H3N8|nan
EPI_ISL_381392|2017.611|wild.ans|Canada|H3N8|nan
EPI_ISL_381371|2017.611|wild.ans|Canada|H3N8|nan
EPI_ISL_328318|2017.611|wild.ans|Canada|H3N8|nan
EPI_ISL_327341|2017.611|wild.ans|Canada|H3N8|nan
EPI_ISL_381385|2017.611|wild.ans|Canada|H3N8|nan
EPI_ISL_381369|2017.611|wild.ans|Canada|H3N8|nan
EPI_ISL_381389|2017.611|wild.ans|Canada|H3N8|nan
EPI_ISL_381368|2017.611|wild.ans|Canada|H3N8|nan
EPI_ISL_328301|2017.611|wild.ans|Canada|H3N8|nan
EPI_ISL_327393|2017.614|wild.ans|Canada|H3N8|nan
EPI_ISL_327376|2017.611|wild.ans|Canada|H3N8|nan
EPI_ISL_328306|2017.611|wild.ans|Canada|H3N8|nan
EPI_ISL_328283|2017.611|wild.ans|Canada|H3N8|nan
EPI_ISL_327360|2017.611|wild.ans|Canada|H3N8|nan
EPI_ISL_381412|2017.614|wild.ans|Canada|H3N8|nan
EPI_ISL_327354|2017.611|wild.ans|Canada|H3N8|nan
EPI_ISL_327365|2017.611|wild.ans|Canada|H3N8|nan
EPI_ISL_381407|2017.614|wild.ans|Canada|H3N8|nan
EPI_ISL_328369|2017.611|wild.ans|Canada|H3N8|nan
EPI_ISL_328293|2017.611|wild.ans|Canada|H3N8|nan
EPI_ISL_502304|2018.164|Dom.other|Canada|H3N2|3C.2a1b.1
EPI_ISL_502299|2018.23|Dom.other|Canada|H3N2|3C.2a1b.1
EPI_ISL_502293|2018.184|Dom.other|Canada|H3N2|3C.2a1b.1
EPI_ISL_502291|2018.811|Dom.other|Canada|H3N2|3C.2a1b.1
EPI_ISL_502287|2018.786|Dom.other|Canada|H3N2|3C.2a1b.1
EPI_ISL_502294|2018.184|Dom.other|Canada|H3N2|3C.2a1b.1
EPI_ISL_502296|2018.195|Dom.other|Canada|H3N2|3C.2a1b.1
EPI_ISL_502297|2018.197|Dom.other|Canada|H3N2|3C.2a1b.1
EPI_ISL_502289|2018.795|Dom.other|Canada|H3N2|3C.2a1b.1
EPI_ISL_502288|2018.805|Dom.other|Canada|H3N2|3C.2a1b.1
EPI_ISL_332970|2018.54|Human|Canada|H3N2|3C.2a1
EPI_ISL_332185|2018.54|Human|Canada|H3N2|3C.2a1
EPI_ISL_332950|2018.488|Human|Canada|H3N2|3C.2a1
EPI_ISL_313509|2018.123|Human|Canada|H3N2|3C.2a1b.1
EPI_ISL_346080|2018.904|Human|Canada|H3N2|3C.2a1b.1
EPI_ISL_332190|2018.696|Human|Canada|H3N2|3C.2a1b.1
EPI_ISL_338641|2018.844|Human|Canada|H3N2|3C.2a1b.2
EPI_ISL_339778|2018.896|Human|Canada|H3N2|3C.2a1b.2
EPI_ISL_390139|2018.978|Human|Canada|H3N2|3C.2a1b.2
EPI_ISL_332971|2018.586|Human|Canada|H3N2|3C.2a2
EPI_ISL_313513|2018.178|Human|Canada|H3N2|3C.2a2
EPI_ISL_299988|2018.008|Human|Canada|H3N2|3C.2a2
EPI_ISL_332183|2018.562|Human|Canada|H3N2|3C.2a2
EPI_ISL_332952|2018.397|Human|Canada|H3N2|3C.2a2
EPI_ISL_332182|2018.392|Human|Canada|H3N2|3C.2a2
EPI_ISL_346104|2018.915|Human|Canada|H3N2|3C.2a2
EPI_ISL_338636|2018.915|Human|Canada|H3N2|3C.2a2
EPI_ISL_332972|2018.658|Human|Canada|H3N2|3C.2a3
EPI_ISL_341103|2018.893|Human|Canada|H3N2|3C.2a3
EPI_ISL_332187|2018.658|Human|Canada|H3N2|3C.2a3
EPI_ISL_313512|2018.14|Human|Canada|H3N2|3C.3a
EPI_ISL_313500|2018.192|Human|Canada|H3N2|3C.3a
EPI_ISL_299980|2018.5|Human|Canada|H3N2|3C.3a
EPI_ISL_299985|2018.036|Human|Canada|H3N2|3C.3a1
EPI_ISL_313515|2018.247|Human|Canada|H3N2|3C.3a1
EPI_ISL_305835|2018.036|Human|Canada|H3N2|3C.3a1
EPI_ISL_378597|2018.047|swine|Canada|H3N2|3C.3a
EPI_ISL_373109|2018.184|swine|Canada|H3N2|nan
EPI_ISL_373106|2018.348|swine|Canada|H3N2|nan
EPI_ISL_373104|2018.271|swine|Canada|H3N2|nan
EPI_ISL_373102|2018.307|swine|Canada|H3N2|nan
EPI_ISL_373036|2018.614|wild.ans|Canada|H3N8|nan
EPI_ISL_350088|2019.071|Human|Canada|H3N2|3C.2a1b.1
EPI_ISL_365797|2019.268|Human|Canada|H3N2|3C.2a1b.1
EPI_ISL_355593|2019.071|Human|Canada|H3N2|3C.2a1b.1
EPI_ISL_400776|2019.679|Human|Canada|H3N2|3C.2a1b.1
EPI_ISL_400851|2019.827|Human|Canada|H3N2|3C.2a1b.1b
EPI_ISL_398539|2019.674|Human|Canada|H3N2|3C.2a1b.1b
EPI_ISL_404747|2019.674|Human|Canada|H3N2|3C.2a1b.1b
EPI_ISL_409419|2019.937|Human|Canada|H3N2|3C.2a1b.1b
EPI_ISL_398552|2019.329|Human|Canada|H3N2|3C.2a1b.2
EPI_ISL_398549|2019.392|Human|Canada|H3N2|3C.2a1b.2
EPI_ISL_365815|2019.096|Human|Canada|H3N2|3C.2a1b.2
EPI_ISL_398827|2019.729|Human|Canada|H3N2|3C.2a1b.2a
EPI_ISL_400778|2019.693|Human|Canada|H3N2|3C.2a1b.2a
EPI_ISL_400774|2019.668|Human|Canada|H3N2|3C.2a1b.2a
EPI_ISL_400794|2019.751|Human|Canada|H3N2|3C.2a1b.2b
EPI_ISL_400808|2019.767|Human|Canada|H3N2|3C.2a1b.2b
EPI_ISL_409420|2019.923|Human|Canada|H3N2|3C.2a1b.2b
EPI_ISL_350087|2019.038|Human|Canada|H3N2|3C.2a2
EPI_ISL_350090|2019.041|Human|Canada|H3N2|3C.2a2
EPI_ISL_349895|2019.033|Human|Canada|H3N2|3C.2a2
EPI_ISL_368193|2019.208|Human|Canada|H3N2|3C.2a3
EPI_ISL_393564|2019.208|Human|Canada|H3N2|3C.2a3
EPI_ISL_350066|2019.074|Human|Canada|H3N2|3C.3a1
EPI_ISL_398553|2019.46|Human|Canada|H3N2|3C.3a1
EPI_ISL_393793|2019.208|Human|Canada|H3N2|3C.3a1
EPI_ISL_501813|2019.638|wild.ans|Canada|H3N6|nan
EPI_ISL_707104|2019.638|wild.ans|Canada|H3N6|nan
EPI_ISL_707105|2019.638|wild.ans|Canada|H3N8|nan
EPI_ISL_501820|2019.638|wild.ans|Canada|H3N8|nan
EPI_ISL_501828|2019.638|wild.ans|Canada|H3N8|nan
EPI_ISL_501827|2019.638|wild.ans|Canada|H3N8|nan
EPI_ISL_501832|2019.638|wild.ans|Canada|H3N8|nan
EPI_ISL_501837|2019.638|wild.ans|Canada|H3N8|nan
EPI_ISL_501831|2019.638|wild.ans|Canada|H3N8|nan
EPI_ISL_501841|2019.638|wild.ans|Canada|H3N8|nan
EPI_ISL_471532|2020.172|Human|Canada|H3N2|3C.2a1b.1a
EPI_ISL_471533|2020.178|Human|Canada|H3N2|3C.2a1b.1b
EPI_ISL_471534|2020.213|Human|Canada|H3N2|3C.2a1b.1b
EPI_ISL_471535|2020.169|Human|Canada|H3N2|3C.2a1b.1b
EPI_ISL_471536|2020.169|Human|Canada|H3N2|3C.3a1
EPI_ISL_4061554|2020.669|wild.ans|Canada|H3N8|nan
EPI_ISL_9390611|2021.863|Human|Canada|H3N2|3C.2a1b.2a.2a.3a
EPI_ISL_9390623|2021.877|Human|Canada|H3N2|3C.2a1b.2a.2a.3a
EPI_ISL_9390614|2021.858|Human|Canada|H3N2|3C.2a1b.2a.2c
EPI_ISL_9390604|2021.816|Human|Canada|H3N2|3C.2a1b.2a.2c
EPI_ISL_9390625|2021.822|Human|Canada|H3N2|3C.2a1b.2a.2c
EPI_ISL_14198766|2022.312|Human|Canada|H3N2|3C.2a1b.2a.2a
EPI_ISL_14198752|2022.255|Human|Canada|H3N2|3C.2a1b.2a.2a
EPI_ISL_14198761|2022.356|Human|Canada|H3N2|3C.2a1b.2a.2a.1
EPI_ISL_14198743|2022.258|Human|Canada|H3N2|3C.2a1b.2a.2a.1
EPI_ISL_14198747|2022.312|Human|Canada|H3N2|3C.2a1b.2a.2a.1
EPI_ISL_14198750|2022.334|Human|Canada|H3N2|3C.2a1b.2a.2a.1
EPI_ISL_14198753|2022.408|Human|Canada|H3N2|3C.2a1b.2a.2a.1
EPI_ISL_14198755|2022.359|Human|Canada|H3N2|3C.2a1b.2a.2a.1
EPI_ISL_14198744|2022.364|Human|Canada|H3N2|3C.2a1b.2a.2a.1a
EPI_ISL_14198749|2022.263|Human|Canada|H3N2|3C.2a1b.2a.2a.1a
EPI_ISL_14198754|2022.233|Human|Canada|H3N2|3C.2a1b.2a.2a.1a
EPI_ISL_6982|1070|Human|USA|H3N2|3C.2a4
EPI_ISL_6847|1968.5|Human|USA|H3N2|3C.2a4
EPI_ISL_8973|1968.5|Human|USA|H3N2|3C.2a4
EPI_ISL_7092|1968.5|Human|USA|H3N2|3C.2a4
EPI_ISL_6850|1969.5|Human|USA|H3N2|3C.2a4
EPI_ISL_7065|1969.5|Human|USA|H3N2|3C.2a4
EPI_ISL_6848|1969.5|Human|USA|H3N2|3C.2a4
EPI_ISL_7269|1970|Human|USA|H3N2|3C.2a4
EPI_ISL_7268|1970|Human|USA|H3N2|3C.2a4
EPI_ISL_152|1971.5|Human|USA|H3N2|3C.2a4
EPI_ISL_7037|1971.5|Human|USA|H3N2|3C.3a
EPI_ISL_9279|1972.5|Human|USA|H3N2|3C.2a4
EPI_ISL_237|1972.5|Human|USA|H3N2|3C.2a4
EPI_ISL_9278|1972.5|Human|USA|H3N2|3C.2a4
EPI_ISL_9045|1973.5|Human|USA|H3N2|3C.2a4
EPI_ISL_9033|1974.5|Human|USA|H3N2|3C.3a
EPI_ISL_9046|1974.5|Human|USA|H3N2|3C.3a
EPI_ISL_9047|1974.5|Human|USA|H3N2|3C.3a
EPI_ISL_6979|1974.5|Human|USA|H3N2|nan
EPI_ISL_6977|1975.5|Human|USA|H3N2|3C.3a
EPI_ISL_8093|1976.5|Dom.other|USA|H3N8|nan
EPI_ISL_8094|1976.5|Dom.other|USA|H3N8|nan
EPI_ISL_9054|1976.5|Human|USA|H3N2|3C.3a
EPI_ISL_7120|1976.5|Human|USA|H3N2|3C.3a
EPI_ISL_7077|1976.5|Human|USA|H3N2|3C.3a
EPI_ISL_114197|1977.5|Human|USA|H3N2|3C.3a
EPI_ISL_9049|1977.5|Human|USA|H3N2|3C.3a
EPI_ISL_9035|1977.5|Human|USA|H3N2|3C.3a
EPI_ISL_9036|1977.5|Human|USA|H3N2|3C.3a
EPI_ISL_6980|1977.5|Human|USA|H3N2|3C.3a
EPI_ISL_1714|1977.5|swine|USA|H3N2|3C.3a
EPI_ISL_8087|1978.5|Dom.other|USA|H3N8|nan
EPI_ISL_9030|1978.5|Human|USA|H3N2|3C.3a
EPI_ISL_6888|1978.5|Human|USA|H3N2|3C.3a
EPI_ISL_9032|1978.5|Human|USA|H3N2|3C.3a
EPI_ISL_9031|1978.5|Human|USA|H3N2|3C.3a
EPI_ISL_9145|1978.5|Human|USA|H3N2|3C.3a
EPI_ISL_6876|1978.5|Human|USA|H3N2|nan
EPI_ISL_8088|1980.5|Dom.other|USA|H3N8|nan
EPI_ISL_8089|1980.5|Dom.other|USA|H3N8|nan
EPI_ISL_20807|1980.5|Dom.other|USA|H3N8|nan
EPI_ISL_9055|1980.5|Human|USA|H3N2|3C.3a
EPI_ISL_9252|1980.5|Human|USA|H3N2|3C.3a
EPI_ISL_9146|1980.5|Human|USA|H3N2|3C.3a
EPI_ISL_5136|1980.5|swine|USA|H3N2|3C.3a
EPI_ISL_15830|1981.5|Dom.other|USA|H3N8|nan
EPI_ISL_8097|1981.5|Dom.other|USA|H3N8|nan
EPI_ISL_8090|1981.5|Dom.other|USA|H3N8|nan
EPI_ISL_8095|1981.5|Dom.other|USA|H3N8|nan
EPI_ISL_68957|1981.5|Dom.other|USA|H3N8|nan
EPI_ISL_8099|1981.5|Dom.other|USA|H3N8|nan
EPI_ISL_8098|1981.5|Dom.other|USA|H3N8|nan
EPI_ISL_15342|1981.5|Dom.other|USA|H3N8|nan
EPI_ISL_8100|1981.5|Dom.other|USA|H3N8|nan
EPI_ISL_8096|1981.5|Dom.other|USA|H3N8|nan
EPI_ISL_9147|1981.5|Human|USA|H3N2|3C.3a
EPI_ISL_8101|1982.5|Dom.other|USA|H3N8|nan
EPI_ISL_15343|1982.5|Dom.other|USA|H3N8|nan
EPI_ISL_8102|1983.5|Dom.other|USA|H3N8|nan
EPI_ISL_15356|1983.5|Dom.other|USA|H3N8|nan
EPI_ISL_5105|1983.5|Human|USA|H3N2|nan
EPI_ISL_19672|1985.5|Dom.other|USA|H3N8|nan
EPI_ISL_5395|1985.5|Human|USA|H3N2|3C.3a
EPI_ISL_9250|1985.5|Human|USA|H3N2|nan
EPI_ISL_9282|1985.5|Human|USA|H3N2|nan
EPI_ISL_21280|1986.5|Dom.other|USA|H3N8|nan
EPI_ISL_21061|1986.5|Dom.other|USA|H3N8|nan
EPI_ISL_15344|1986.5|Dom.other|USA|H3N8|nan
EPI_ISL_19663|1986.5|Dom.other|USA|H3N8|nan
EPI_ISL_6889|1986.5|Human|USA|H3N2|3C.3a
EPI_ISL_6221|1986.5|Human|USA|H3N2|3C.3a
EPI_ISL_5372|1986.5|Human|USA|H3N2|3C.3a
EPI_ISL_114293|1986.5|Human|USA|H3N2|3C.3a
EPI_ISL_9283|1986.5|Human|USA|H3N2|nan
EPI_ISL_8198|1986.5|Human|USA|H3N2|nan
EPI_ISL_7017|1986.847|wild.ans|USA|H3N1|nan
EPI_ISL_6933|1986.8|wild.ans|USA|H3N2|nan
EPI_ISL_6333|1986.852|wild.ans|USA|H3N8|nan
EPI_ISL_6960|1986.5|wild.ans|USA|H3N8|nan
EPI_ISL_7034|1986.847|wild.ans|USA|H3N8|nan
EPI_ISL_19104|1987.5|Dom.other|USA|H3N8|nan
EPI_ISL_21060|1987.5|Dom.other|USA|H3N8|nan
EPI_ISL_6782|1987.797|wild.ans|USA|H3N8|3C.2
EPI_ISL_6515|1987.5|wild.ans|USA|H3N8|nan
EPI_ISL_6231|1987.808|wild.ans|USA|H3N8|nan
EPI_ISL_15346|1988.5|Dom.other|USA|H3N8|nan
EPI_ISL_15345|1988.5|Dom.other|USA|H3N8|nan
EPI_ISL_15347|1988.5|Dom.other|USA|H3N8|nan
EPI_ISL_115768|1988.5|Human|USA|H3N2|3C.3a
EPI_ISL_9284|1988.5|Human|USA|H3N2|3C.3a
EPI_ISL_5310|1988.5|Human|USA|H3N2|3C.3a
EPI_ISL_114295|1988.5|Human|USA|H3N2|3C.3a
EPI_ISL_9285|1988.5|Human|USA|H3N2|nan
EPI_ISL_6460|1988.5|wild.ans|USA|H3N2|nan
EPI_ISL_114345|1989.5|Human|USA|H3N2|3C.3a
EPI_ISL_15348|1990.5|Dom.other|USA|H3N8|nan
EPI_ISL_114453|1990.5|Human|USA|H3N2|3C.3a
EPI_ISL_114452|1990.5|Human|USA|H3N2|3C.3a
EPI_ISL_9286|1990.5|Human|USA|H3N2|nan
EPI_ISL_6496|1990.795|wild.ans|USA|H3N6|3C.2
EPI_ISL_99527|1990.397|wild.other|USA|H3N6|nan
EPI_ISL_99471|1990.397|wild.other|USA|H3N6|nan
EPI_ISL_99470|1990.4|wild.other|USA|H3N6|nan
EPI_ISL_99472|1990.397|wild.other|USA|H3N6|nan
EPI_ISL_379553|1991.581|Dom.ans|USA|H3N8|nan
EPI_ISL_15351|1991.5|Dom.other|USA|H3N8|nan
EPI_ISL_15352|1991.5|Dom.other|USA|H3N8|nan
EPI_ISL_15349|1991.5|Dom.other|USA|H3N8|nan
EPI_ISL_15350|1992.5|Dom.other|USA|H3N8|nan
EPI_ISL_114655|1992.254|Human|USA|H3N2|3C.3a
EPI_ISL_114612|1992.254|Human|USA|H3N2|3C.3a
EPI_ISL_114656|1992.254|Human|USA|H3N2|3C.3a
EPI_ISL_99450|1992.645|wild.ans|USA|H3N8|nan
EPI_ISL_68832|1992.5|wild.other|USA|H3N3|nan
EPI_ISL_5550|1993.17|Human|USA|H3N2|3C.3a
EPI_ISL_5661|1993.184|Human|USA|H3N2|3C.3a
EPI_ISL_5606|1993.23|Human|USA|H3N2|3C.3a
EPI_ISL_5475|1993.09|Human|USA|H3N2|3C.3a
EPI_ISL_5607|1993.252|Human|USA|H3N2|nan
EPI_ISL_5675|1993.17|Human|USA|H3N2|nan
EPI_ISL_15353|1994.5|Dom.other|USA|H3N8|nan
EPI_ISL_5527|1994.121|Human|USA|H3N2|3C.3a
EPI_ISL_5442|1994.03|Human|USA|H3N2|3C.3a
EPI_ISL_5575|1994.107|Human|USA|H3N2|3C.3a
EPI_ISL_5378|1994.995|Human|USA|H3N2|3C.3a
EPI_ISL_5398|1994.934|Human|USA|H3N2|3C.3a
EPI_ISL_5516|1994.967|Human|USA|H3N2|3C.3a
EPI_ISL_5444|1994.573|Human|USA|H3N2|3C.3a
EPI_ISL_5524|1994.082|Human|USA|H3N2|3C.3a
EPI_ISL_5579|1994.036|Human|USA|H3N2|nan
EPI_ISL_5445|1994.044|Human|USA|H3N2|nan
EPI_ISL_5486|1994.918|Human|USA|H3N2|nan
EPI_ISL_5396|1994.838|Human|USA|H3N2|nan
EPI_ISL_99439|1994.386|wild.other|USA|H3N2|3C.3a1
EPI_ISL_99413|1994.389|wild.other|USA|H3N2|3C.3a1
EPI_ISL_99427|1994.386|wild.other|USA|H3N2|3C.3a1
EPI_ISL_99422|1994.386|wild.other|USA|H3N3|3C.3a1
EPI_ISL_99411|1994.389|wild.other|USA|H3N8|3C.3a1
EPI_ISL_99426|1994.386|wild.other|USA|H3N8|3C.3a1
EPI_ISL_99414|1994.389|wild.other|USA|H3N8|3C.3a1
EPI_ISL_99421|1994.389|wild.other|USA|H3N8|3C.3a1
EPI_ISL_99415|1994.389|wild.other|USA|H3N8|3C.3a1
EPI_ISL_99425|1994.386|wild.other|USA|H3N8|3C.3a1
EPI_ISL_99433|1994.386|wild.other|USA|H3N8|3C.3a1
EPI_ISL_99430|1994.386|wild.other|USA|H3N8|3C.3a1
EPI_ISL_99437|1994.386|wild.other|USA|H3N8|3C.3a1
EPI_ISL_99435|1994.386|wild.other|USA|H3N8|3C.3a1
EPI_ISL_99410|1994.389|wild.other|USA|H3N8|3C.3a1
EPI_ISL_99442|1994.386|wild.other|USA|H3N8|3C.3a1
EPI_ISL_99423|1994.386|wild.other|USA|H3N8|3C.3a1
EPI_ISL_99436|1994.386|wild.other|USA|H3N8|3C.3a1
EPI_ISL_99420|1994.389|wild.other|USA|H3N8|3C.3a1
EPI_ISL_99438|1994.386|wild.other|USA|H3N8|3C.3a1
EPI_ISL_68712|1995.5|Dom.ans|USA|H3N8|nan
EPI_ISL_5309|1995.951|Human|USA|H3N2|3C.3a
EPI_ISL_5293|1995.907|Human|USA|H3N2|3C.3a
EPI_ISL_5520|1995.132|Human|USA|H3N2|3C.3a
EPI_ISL_5439|1995.099|Human|USA|H3N2|3C.3a
EPI_ISL_5382|1995.063|Human|USA|H3N2|3C.3a
EPI_ISL_5487|1995.027|Human|USA|H3N2|3C.3a
EPI_ISL_5440|1995.058|Human|USA|H3N2|3C.3a
EPI_ISL_5517|1995.195|Human|USA|H3N2|3C.3a
EPI_ISL_5298|1995.964|Human|USA|H3N2|3C.3a
EPI_ISL_5297|1995.989|Human|USA|H3N2|3C.3a
EPI_ISL_5316|1995.992|Human|USA|H3N2|3C.3a
EPI_ISL_5484|1996.959|Human|USA|H3N2|3C.2
EPI_ISL_5154|1996.945|Human|USA|H3N2|3C.2
EPI_ISL_5389|1996.978|Human|USA|H3N2|3C.2
EPI_ISL_5301|1996.025|Human|USA|H3N2|3C.3a
EPI_ISL_5307|1996.044|Human|USA|H3N2|3C.3a
EPI_ISL_5221|1996.923|Human|USA|H3N2|3C.3a
EPI_ISL_5289|1996.945|Human|USA|H3N2|3C.3a
EPI_ISL_5152|1996.918|Human|USA|H3N2|3C.3a
EPI_ISL_5388|1996.962|Human|USA|H3N2|3C.3a
EPI_ISL_5224|1996.945|Human|USA|H3N2|3C.3a
EPI_ISL_5391|1996.164|Human|USA|H3N2|3C.3a
EPI_ISL_5303|1996.038|Human|USA|H3N2|3C.3a
EPI_ISL_5299|1996.025|Human|USA|H3N2|3C.3a
EPI_ISL_5393|1996.057|Human|USA|H3N2|3C.3a
EPI_ISL_5436|1996.249|Human|USA|H3N2|3C.3a
EPI_ISL_5216|1996.948|Human|USA|H3N2|3C.3a
EPI_ISL_5205|1996.937|Human|USA|H3N2|3C.3a
EPI_ISL_5204|1996.997|Human|USA|H3N2|3C.3a
EPI_ISL_15842|1997.5|Dom.other|USA|H3N8|nan
EPI_ISL_8976|1997.918|Human|USA|H3N2|3C.2
EPI_ISL_5091|1997.959|Human|USA|H3N2|3C.2
EPI_ISL_8975|1997.91|Human|USA|H3N2|3C.2
EPI_ISL_5158|1997.162|Human|USA|H3N2|3C.3a
EPI_ISL_5157|1997.003|Human|USA|H3N2|3C.3a
EPI_ISL_5150|1997.014|Human|USA|H3N2|3C.3a
EPI_ISL_5153|1997.005|Human|USA|H3N2|3C.3a
EPI_ISL_5180|1997.058|Human|USA|H3N2|3C.3a
EPI_ISL_5173|1997.014|Human|USA|H3N2|3C.3a
EPI_ISL_22553|1998.5|Dom.gal|USA|H3N2|nan
EPI_ISL_9016|1998.085|Human|USA|H3N2|3C.2
EPI_ISL_5092|1998.033|Human|USA|H3N2|3C.2
EPI_ISL_9023|1998.068|Human|USA|H3N2|3C.2
EPI_ISL_6721|1998.989|Human|USA|H3N2|3C.2
EPI_ISL_8164|1998.989|Human|USA|H3N2|3C.2
EPI_ISL_6732|1998.989|Human|USA|H3N2|3C.2
EPI_ISL_9019|1998.192|Human|USA|H3N2|3C.3a
EPI_ISL_9005|1998.011|Human|USA|H3N2|3C.3a
EPI_ISL_141302|1998.666|wild.ans|USA|H3N9|3C.3a1
EPI_ISL_99390|1998.378|wild.other|USA|H3N8|3C.3a1
EPI_ISL_99394|1998.375|wild.other|USA|H3N8|3C.3a1
EPI_ISL_99389|1998.378|wild.other|USA|H3N8|3C.3a1
EPI_ISL_99387|1998.378|wild.other|USA|H3N8|3C.3a1
EPI_ISL_99391|1998.378|wild.other|USA|H3N8|nan
EPI_ISL_99392|1998.378|wild.other|USA|H3N8|nan
EPI_ISL_99388|1998.378|wild.other|USA|H3N8|nan
EPI_ISL_8168|1999.088|Human|USA|H3N2|3C.2
EPI_ISL_8956|1999.036|Human|USA|H3N2|3C.2
EPI_ISL_8155|1999.019|Human|USA|H3N2|3C.2
EPI_ISL_6678|1999.756|Human|USA|H3N2|3C.2
EPI_ISL_8223|1999.049|Human|USA|H3N2|3C.2
EPI_ISL_6641|1999.855|Human|USA|H3N2|3C.2
EPI_ISL_8685|1999.058|Human|USA|H3N2|3C.2
EPI_ISL_8184|1999.068|Human|USA|H3N2|3C.2
EPI_ISL_8183|1999.093|Human|USA|H3N2|3C.2
EPI_ISL_6727|1999.948|Human|USA|H3N2|nan
EPI_ISL_1717|1999.5|swine|USA|H3N2|3C.3a
EPI_ISL_22521|1999.5|wild.ans|USA|H3N1|3C.3a1
EPI_ISL_8455|1999.5|wild.ans|USA|H3N1|3C.3a1
EPI_ISL_8434|1999.5|wild.ans|USA|H3N2|3C.3a1
EPI_ISL_8456|1999.5|wild.ans|USA|H3N2|3C.3a1
EPI_ISL_141329|1999.5|wild.ans|USA|H3N2|3C.3a1
EPI_ISL_22522|1999.5|wild.ans|USA|H3N2|3C.3a1
EPI_ISL_6533|1999.789|wild.ans|USA|H3N2|nan
EPI_ISL_8377|1999.5|wild.ans|USA|H3N5|nan
EPI_ISL_8419|1999.5|wild.ans|USA|H3N6|3C.2
EPI_ISL_22520|1999.5|wild.ans|USA|H3N6|3C.3a1
EPI_ISL_141378|1999.5|wild.ans|USA|H3N8|3C.2
EPI_ISL_99369|1999.392|wild.other|USA|H3N2|3C.3a1
EPI_ISL_99381|1999.392|wild.other|USA|H3N2|3C.3a1
EPI_ISL_99370|1999.392|wild.other|USA|H3N2|3C.3a1
EPI_ISL_99355|1999.392|wild.other|USA|H3N2|3C.3a1
EPI_ISL_99382|1999.392|wild.other|USA|H3N2|3C.3a1
EPI_ISL_99366|1999.392|wild.other|USA|H3N2|3C.3a1
EPI_ISL_99363|1999.392|wild.other|USA|H3N2|3C.3a1
EPI_ISL_99367|1999.392|wild.other|USA|H3N2|3C.3a1
EPI_ISL_99365|1999.392|wild.other|USA|H3N2|3C.3a1
EPI_ISL_99376|1999.392|wild.other|USA|H3N2|3C.3a1
EPI_ISL_99362|1999.392|wild.other|USA|H3N2|3C.3a1
EPI_ISL_99371|1999.392|wild.other|USA|H3N2|3C.3a1
EPI_ISL_99378|1999.392|wild.other|USA|H3N2|3C.3a1
EPI_ISL_99364|1999.392|wild.other|USA|H3N2|3C.3a1
EPI_ISL_99375|1999.392|wild.other|USA|H3N2|3C.3a1
EPI_ISL_99380|1999.392|wild.other|USA|H3N2|3C.3a1
EPI_ISL_99356|1999.392|wild.other|USA|H3N8|3C.3a1
EPI_ISL_99379|1999.392|wild.other|USA|H3N8|3C.3a1
EPI_ISL_99357|1999.392|wild.other|USA|H3N8|3C.3a1
EPI_ISL_99373|1999.392|wild.other|USA|H3N8|3C.3a1
EPI_ISL_99361|1999.392|wild.other|USA|H3N8|3C.3a1
EPI_ISL_99377|1999.392|wild.other|USA|H3N8|3C.3a1
EPI_ISL_99358|1999.392|wild.other|USA|H3N8|3C.3a1
EPI_ISL_99354|1999.392|wild.other|USA|H3N8|3C.3a1
EPI_ISL_99372|1999.392|wild.other|USA|H3N8|3C.3a1
EPI_ISL_99514|1999.389|wild.other|USA|H3N8|nan
EPI_ISL_6662|2000.005|Human|USA|H3N2|3C.2
EPI_ISL_6646|2000.005|Human|USA|H3N2|3C.2
EPI_ISL_5074|2000.005|Human|USA|H3N2|3C.2
EPI_ISL_22518|2000.5|wild.ans|USA|H3N6|3C.2
EPI_ISL_22519|2000.5|wild.ans|USA|H3N6|3C.2
EPI_ISL_141317|2000.5|wild.ans|USA|H3N6|3C.2
EPI_ISL_22592|2000.5|wild.ans|USA|H3N9|3C.2
EPI_ISL_5063|2001.984|Human|USA|H3N2|3C.2
EPI_ISL_8619|2001.986|Human|USA|H3N2|3C.2
EPI_ISL_5064|2001.997|Human|USA|H3N2|3C.2
EPI_ISL_15843|2002.5|Dom.other|USA|H3N8|nan
EPI_ISL_4663|2002.5|Dom.other|USA|H3N8|nan
EPI_ISL_6679|2002.096|Human|USA|H3N2|3C.2
EPI_ISL_5059|2002.173|Human|USA|H3N2|3C.2
EPI_ISL_8704|2002.074|Human|USA|H3N2|3C.2
EPI_ISL_129582|2002.5|swine|USA|H3N2|nan
EPI_ISL_5345|2002.682|wild.ans|USA|H3N2|3C.2
EPI_ISL_99340|2002.622|wild.ans|USA|H3N6|3C.2
EPI_ISL_5342|2002.682|wild.ans|USA|H3N8|3C.2
EPI_ISL_66122|2002.682|wild.ans|USA|H3N8|3C.2
EPI_ISL_6936|2002.63|wild.ans|USA|H3N8|3C.2
EPI_ISL_66126|2002.63|wild.ans|USA|H3N8|3C.2
EPI_ISL_6938|2002.63|wild.ans|USA|H3N8|3C.2
EPI_ISL_9783|2003.5|Dom.other|USA|H3N8|nan
EPI_ISL_9528|2003.5|Dom.other|USA|H3N8|nan
EPI_ISL_9534|2003.5|Dom.other|USA|H3N8|nan
EPI_ISL_6683|2003.258|Human|USA|H3N2|3C.2
EPI_ISL_6635|2003.093|Human|USA|H3N2|3C.2
EPI_ISL_6742|2003.879|Human|USA|H3N2|3C.2
EPI_ISL_5036|2003.901|Human|USA|H3N2|3C.2
EPI_ISL_5016|2003.956|Human|USA|H3N2|3C.2
EPI_ISL_5056|2003.83|Human|USA|H3N2|3C.2
EPI_ISL_6659|2003.956|Human|USA|H3N2|3C.2
EPI_ISL_6741|2003.907|Human|USA|H3N2|3C.2
EPI_ISL_4995|2003.91|Human|USA|H3N2|3C.2
EPI_ISL_6694|2003.216|Human|USA|H3N2|3C.2
EPI_ISL_6650|2003.096|Human|USA|H3N2|3C.2
EPI_ISL_6719|2003.132|Human|USA|H3N2|3C.2
EPI_ISL_6705|2003.975|Human|USA|H3N2|3C.2
EPI_ISL_6712|2003.304|Human|USA|H3N2|3C.3a
EPI_ISL_6730|2003.304|Human|USA|H3N2|3C.3a
EPI_ISL_3767|2003.5|Human|USA|H3N2|3C.3a
EPI_ISL_153570|2003.118|Human|USA|H3N2|3C.3a
EPI_ISL_90507|2003.964|Human|USA|H3N2|3C.3a
EPI_ISL_8249|2003.622|Human|USA|H3N2|nan
EPI_ISL_6729|2003.197|Human|USA|H3N2|nan
EPI_ISL_6649|2003.134|Human|USA|H3N2|nan
EPI_ISL_151214|2003.751|swine|USA|H3N2|nan
EPI_ISL_67421|2003.5|swine|USA|H3N2|nan
EPI_ISL_83309|2003.085|swine|USA|H3N2|nan
EPI_ISL_83312|2003.581|swine|USA|H3N2|nan
EPI_ISL_83306|2003.581|swine|USA|H3N2|nan
EPI_ISL_4591|2004.5|Dom.gal|USA|H3N2|3C.3a
EPI_ISL_235762|2004.5|Dom.gal|USA|H3N2|nan
EPI_ISL_65337|2004.5|Dom.gal|USA|H3N2|nan
EPI_ISL_294945|2004.085|Dom.other|USA|H3N8|nan
EPI_ISL_5088|2004.033|Human|USA|H3N2|3C.2
EPI_ISL_91023|2004.022|Human|USA|H3N2|3C.2
EPI_ISL_6651|2004.014|Human|USA|H3N2|3C.2
EPI_ISL_5024|2004.096|Human|USA|H3N2|3C.2
EPI_ISL_8217|2004.989|Human|USA|H3N2|3C.3a
EPI_ISL_20982|2004.986|Human|USA|H3N2|3C.3a
EPI_ISL_20963|2004.973|Human|USA|H3N2|3C.3a
EPI_ISL_8221|2004.842|Human|USA|H3N2|3C.3a
EPI_ISL_9540|2004.5|swine|USA|H3N1|nan
EPI_ISL_151283|2004.784|swine|USA|H3N2|3C.3a
EPI_ISL_151262|2004.189|swine|USA|H3N2|3C.3a
EPI_ISL_150704|2004.995|swine|USA|H3N2|3C.3a
EPI_ISL_150827|2004.377|swine|USA|H3N2|nan
EPI_ISL_151261|2004.169|swine|USA|H3N2|nan
EPI_ISL_142328|2004.973|wild.ans|USA|H3N2|3C.2
EPI_ISL_79870|2005.5|Dom.other|USA|H3N8|nan
EPI_ISL_79865|2005.762|Dom.other|USA|H3N8|nan
EPI_ISL_79899|2005.852|Dom.other|USA|H3N8|nan
EPI_ISL_79867|2005.762|Dom.other|USA|H3N8|nan
EPI_ISL_79866|2005.5|Dom.other|USA|H3N8|nan
EPI_ISL_79869|2005.5|Dom.other|USA|H3N8|nan
EPI_ISL_79864|2005.745|Dom.other|USA|H3N8|nan
EPI_ISL_79868|2005.5|Dom.other|USA|H3N8|nan
EPI_ISL_20970|2005.025|Human|USA|H3N2|3C.3a
EPI_ISL_8188|2005.088|Human|USA|H3N2|3C.3a
EPI_ISL_8211|2005.005|Human|USA|H3N2|3C.3a
EPI_ISL_90485|2005.975|Human|USA|H3N2|3C.3a
EPI_ISL_154551|2005.5|Human|USA|H3N2|3C.3a
EPI_ISL_154532|2005.5|Human|USA|H3N2|3C.3a
EPI_ISL_8651|2005.008|Human|USA|H3N2|3C.3a
EPI_ISL_8962|2005.016|Human|USA|H3N2|3C.3a
EPI_ISL_150833|2005.416|swine|USA|H3N2|3C.3a
EPI_ISL_150831|2005.203|swine|USA|H3N2|3C.3a
EPI_ISL_150832|2005.304|swine|USA|H3N2|3C.3a
EPI_ISL_7020|2005.5|wild.ans|USA|H3N2|3C.3a1
EPI_ISL_216618|2005.493|wild.ans|USA|H3N2|3C.3a1
EPI_ISL_216621|2005.493|wild.ans|USA|H3N2|3C.3a1
EPI_ISL_216623|2005.493|wild.ans|USA|H3N2|3C.3a1
EPI_ISL_64896|2005.5|wild.ans|USA|H3N2|3C.3a1
EPI_ISL_7172|2005.5|wild.ans|USA|H3N2|3C.3a1
EPI_ISL_7000|2005.5|wild.ans|USA|H3N2|3C.3a1
EPI_ISL_216622|2005.493|wild.ans|USA|H3N2|3C.3a1
EPI_ISL_216619|2005.493|wild.ans|USA|H3N2|3C.3a1
EPI_ISL_7021|2005.5|wild.ans|USA|H3N2|3C.3a1
EPI_ISL_216620|2005.493|wild.ans|USA|H3N2|3C.3a1
EPI_ISL_87503|2005.5|wild.ans|USA|H3N6|3C.2
EPI_ISL_7169|2005.5|wild.ans|USA|H3N6|3C.2
EPI_ISL_5616|2005.6|wild.ans|USA|H3N6|nan
EPI_ISL_28111|2005.66|wild.ans|USA|H3N8|3C.2
EPI_ISL_216386|2005.704|wild.ans|USA|H3N8|3C.2
EPI_ISL_87502|2005.485|wild.ans|USA|H3N8|3C.2
EPI_ISL_216625|2005.707|wild.ans|USA|H3N8|3C.2
EPI_ISL_7008|2005.5|wild.ans|USA|H3N8|3C.2
EPI_ISL_7006|2005.5|wild.ans|USA|H3N8|3C.2
EPI_ISL_216616|2005.493|wild.ans|USA|H3N8|3C.3a1
EPI_ISL_6335|2005.63|wild.ans|USA|H3N8|nan
EPI_ISL_6151|2005.608|wild.ans|USA|H3N8|nan
EPI_ISL_6150|2005.608|wild.ans|USA|H3N8|nan
EPI_ISL_6953|2005.6|wild.ans|USA|H3N8|nan
EPI_ISL_6504|2005.926|wild.ans|USA|H3N8|nan
EPI_ISL_99327|2005.378|wild.other|USA|H3N6|nan
EPI_ISL_99326|2005.378|wild.other|USA|H3N6|nan
EPI_ISL_99325|2005.378|wild.other|USA|H3N6|nan
EPI_ISL_99324|2005.378|wild.other|USA|H3N6|nan
EPI_ISL_397971|2005.386|wild.other|USA|H3N6|nan
EPI_ISL_142330|2005.386|wild.other|USA|H3N6|nan
EPI_ISL_327558|2005.378|wild.other|USA|H3N6|nan
EPI_ISL_397966|2005.397|wild.other|USA|H3N6|nan
EPI_ISL_99318|2005.378|wild.other|USA|H3N6|nan
EPI_ISL_99321|2005.378|wild.other|USA|H3N6|nan
EPI_ISL_397975|2005.375|wild.other|USA|H3N6|nan
EPI_ISL_397967|2005.386|wild.other|USA|H3N6|nan
EPI_ISL_22593|2005.5|wild.other|USA|H3N6|nan
EPI_ISL_99314|2005.384|wild.other|USA|H3N6|nan
EPI_ISL_99313|2005.384|wild.other|USA|H3N6|nan
EPI_ISL_327562|2005.384|wild.other|USA|H3N6|nan
EPI_ISL_142329|2005.373|wild.other|USA|H3N6|nan
EPI_ISL_22595|2005.5|wild.other|USA|H3N6|nan
[truncated: 865,713 more chars]
