# Supplementary material for: Using homologous network to identify reassortment risk in H5Nx avian influenza viruses
Source: PLoS Comput Biol. 2025 Jul 22;21(7):e1013301. doi: 10.1371/journal.pcbi.1013301 (PMC12282916; doi:10.1371/journal.pcbi.1013301)
Supplement: S1 File — This ZIP archive includes the dataset and code used to reproduce the results of this study. (ZIP) [file pcbi.1013301.s012.zip › S1_File/Fig1/fig1A/sequence statistical.ipynb]

# %% [code]
import pandas as pd
import re
from collections import defaultdict
input_file = "Ready_HA.txt"
output_file = "H5_Region_Year_Statistics.xlsx"

stats = defaultdict(lambda: defaultdict(int))
with open(input_file, "r") as file:
    for line in file:
        parts = line.strip().split("|")
        if len(parts) < 6:
            continue  
        epi_id, year, host, country, subtype, lineage = parts
        if not re.match(r"H5.*", subtype):
            continue
        year = int(float(year))  
        stats[country][year] += 1

regions = sorted(stats.keys())
years = sorted(set(year for count in stats.values() for year in count.keys())) 
columns = ["Region"] + years
data = []
for region in regions:
    row = [region] + [stats[region].get(year, 0) for year in years]
    data.append(row)
df = pd.DataFrame(data, columns=columns)
with pd.ExcelWriter(output_file, engine='openpyxl') as writer:
    df.to_excel(writer, sheet_name="H5_Statistics", index=False)
