# Supplementary material for: Using homologous network to identify reassortment risk in H5Nx avian influenza viruses
Source: PLoS Comput Biol. 2025 Jul 22;21(7):e1013301. doi: 10.1371/journal.pcbi.1013301 (PMC12282916; doi:10.1371/journal.pcbi.1013301)
Supplement: S1 File — This ZIP archive includes the dataset and code used to reproduce the results of this study. (ZIP) [file pcbi.1013301.s012.zip › S1_File/step2threshold_estimate(S2_Fig)/distance_analysisMP/Ready_MP_aln.tree]

(('EPI_ISL_7046':0.000000006,(('EPI_ISL_222162':0.002749485,('EPI_ISL_273608':0.0,'EPI_ISL_273526':0.0):0.004164679)0.917:0.004206456,(('EPI_ISL_206384':0.000000006,('EPI_ISL_94195':0.001362353,'EPI_ISL_94181':0.001365775)0.789:0.001356307)0.869:0.002734880,'EPI_ISL_125793':0.009827768)0.754:0.001358232)0.868:0.002775080)0.917:0.002727349,'EPI_ISL_216641':0.002727095,(('EPI_ISL_378378':0.002765332,('EPI_ISL_82528':0.000000006,'EPI_ISL_82530':0.001358612)0.872:0.002754671)0.765:0.001349173,(((('EPI_ISL_7071':0.004105338,((('EPI_ISL_141326':0.0,'EPI_ISL_79790':0.0):0.000000006,(((('EPI_ISL_220188':0.0,'EPI_ISL_220176':0.0,'EPI_ISL_220164':0.0):0.008491768,'EPI_ISL_141989':0.007053579)0.833:0.002688196,(('EPI_ISL_82492':0.000000006,(('EPI_ISL_208139':0.0,'EPI_ISL_208186':0.0):0.000000006,((('EPI_ISL_14767367':0.001357784,'EPI_ISL_14767440':0.002734750)0.000:0.000000006,(('EPI_ISL_14767439':0.0,'EPI_ISL_14767319':0.0):0.000000006,'EPI_ISL_697518':0.001357681)0.000:0.000000006)0.000:0.000000006,('EPI_ISL_4072261':0.0,'EPI_ISL_4072262':0.0):0.002725080)0.991:0.008292790)0.832:0.001358860)0.000:0.000000006,('EPI_ISL_134983':0.004117843,('EPI_ISL_189658':0.001358414,(('EPI_ISL_141223':0.000000006,('EPI_ISL_208660':0.001358660,('EPI_ISL_257253':0.000000006,'EPI_ISL_257252':0.000000006)0.946:0.004216902)0.773:0.001366735)0.860:0.001358602,('EPI_ISL_85170':0.000000006,('EPI_ISL_135066':0.004120518,('EPI_ISL_125810':0.001357535,'EPI_ISL_94157':0.001365120)0.759:0.001383780)0.927:0.004123838)0.000:0.000000006)0.000:0.000000006)0.000:0.000000006)0.859:0.001358699)0.762:0.001366301)0.871:0.002742634,(('EPI_ISL_127951':0.001369359,'EPI_ISL_216365':0.001362256)0.797:0.001359512,('EPI_ISL_79794':0.004101920,'EPI_ISL_64375':0.000000006)0.000:0.000000006)0.912:0.001358977)0.000:0.000000006)0.000:0.000000006,('EPI_ISL_79770':0.0,'EPI_ISL_79772':0.0):0.005488576)0.463:0.001359190)0.000:0.000000006,((('EPI_ISL_83498':0.004104105,(('EPI_ISL_137899':0.0,'EPI_ISL_206351':0.0):0.000000006,('EPI_ISL_83496':0.004105149,'EPI_ISL_24812':0.008354148)0.000:0.000000006)0.000:0.000000006)0.783:0.001365797,('EPI_ISL_22632':0.001365358,((('EPI_ISL_133752':0.000000006,(((('EPI_ISL_206264':0.0,'EPI_ISL_206268':0.0):0.000000006,'EPI_ISL_4072260':0.004127423)0.836:0.001359137,('EPI_ISL_257261':0.001359156,('EPI_ISL_257260':0.001364963,'EPI_ISL_230634':0.006960852)0.769:0.001359908)0.000:0.000000006)0.000:0.000000006,((('EPI_ISL_273601':0.0,'EPI_ISL_273544':0.0):0.000000006,'EPI_ISL_327365':0.001359599)0.884:0.002758283,('EPI_ISL_378293':0.000000006,('EPI_ISL_378288':0.001359414,(('EPI_ISL_376287':0.0,'EPI_ISL_376326':0.0):0.000000006,'EPI_ISL_393456':0.005489468)0.750:0.000000006)0.955:0.002727453)0.787:0.001356527)0.948:0.004108625)0.957:0.004103802)0.823:0.001359261,'EPI_ISL_141194':0.000000006)0.000:0.000000006,('EPI_ISL_137510':0.001358462,('EPI_ISL_85105':0.000000006,'EPI_ISL_141847':0.001358477)0.000:0.000000006)0.943:0.002726329)0.799:0.001362724)0.753:0.001365960)0.944:0.004128315,(('EPI_ISL_83558':0.0,'EPI_ISL_82489':0.0,'EPI_ISL_64402':0.0):0.000000006,(('EPI_ISL_83524':0.004128745,'EPI_ISL_94214':0.001355826)0.761:0.001369957,(('EPI_ISL_83557':0.0,'EPI_ISL_83509':0.0):0.001358687,'EPI_ISL_84978':0.005487219)0.000:0.000000006)1.000:0.000000006)0.000:0.000000006)0.858:0.001359026)0.000:0.000000006,(((('EPI_ISL_79762':0.0,'EPI_ISL_79763':0.0):0.001359338,('EPI_ISL_94206':0.0,'EPI_ISL_82526':0.0):0.001359494)0.000:0.000000006,(((((((((((('EPI_ISL_99509':0.0,'EPI_ISL_99344':0.0):0.001348292,(('EPI_ISL_397964':0.001359135,(('EPI_ISL_142326':0.0,'EPI_ISL_397969':0.0,'EPI_ISL_397970':0.0,'EPI_ISL_397965':0.0,'EPI_ISL_99314':0.0,'EPI_ISL_99313':0.0,'EPI_ISL_327562':0.0,'EPI_ISL_327521':0.0,'EPI_ISL_327516':0.0,'EPI_ISL_142331':0.0,'EPI_ISL_397972':0.0,'EPI_ISL_99315':0.0,'EPI_ISL_99323':0.0,'EPI_ISL_99319':0.0,'EPI_ISL_327573':0.0,'EPI_ISL_64883':0.0,'EPI_ISL_99317':0.0):0.000000006,('EPI_ISL_142350':0.001359130,(('EPI_ISL_84618':0.0,'EPI_ISL_327559':0.0):0.004150964,('EPI_ISL_31481':0.002752526,'EPI_ISL_142346':0.002724091)0.866:0.002796702)0.246:0.002710201)0.724:0.000000006)0.000:0.000000006)0.856:0.001359235,(('EPI_ISL_99316':0.0,'EPI_ISL_397974':0.0,'EPI_ISL_397973':0.0):0.001358914,('EPI_ISL_22593':0.005487371,(('EPI_ISL_142327':0.0,'EPI_ISL_131463':0.0):0.000000006,'EPI_ISL_33862':0.005491026)0.850:0.001358912)0.000:0.000000006)0.000:0.000000006)0.999:0.011211527)0.750:0.001394481,((('EPI_ISL_99385':0.0,'EPI_ISL_99386':0.0):0.001359581,('EPI_ISL_131444':0.000000006,('EPI_ISL_8725':0.006882313,((('EPI_ISL_135054':0.008559265,(('EPI_ISL_14767431':0.0,'EPI_ISL_14767432':0.0,'EPI_ISL_14767429':0.0):0.004185427,'EPI_ISL_257231':0.004147909)0.721:0.001137770)0.983:0.008662686,('EPI_ISL_83508':0.008394285,'EPI_ISL_64884':0.004185762)0.744:0.001375052)0.387:0.001318028,(('EPI_ISL_158517':0.000000006,(('EPI_ISL_130104':0.0,'EPI_ISL_130106':0.0):0.002727258,(('EPI_ISL_158489':0.000000006,'EPI_ISL_158515':0.001359484)0.828:0.001359311,(('EPI_ISL_158506':0.0,'EPI_ISL_158512':0.0,'EPI_ISL_158511':0.0,'EPI_ISL_158467':0.0,'EPI_ISL_158468':0.0,'EPI_ISL_158494':0.0):0.000000006,('EPI_ISL_95386':0.002727582,'EPI_ISL_158466':0.001359311)0.000:0.000000006)1.000:0.000000006)0.000:0.000000006)0.969:0.004104144)0.956:0.004103749,('EPI_ISL_8862':0.004103491,((('EPI_ISL_99343':0.0,'EPI_ISL_8826':0.0):0.000000006,((('EPI_ISL_85085':0.006943154,((('EPI_ISL_94183':0.005490429,('EPI_ISL_85074':0.004105181,'EPI_ISL_85107':0.000000006)0.869:0.001359253)0.000:0.000000006,'EPI_ISL_64905':0.000000006)0.000:0.000000006,((('EPI_ISL_95440':0.004102908,(((((('EPI_ISL_230177':0.0,'EPI_ISL_230171':0.0):0.000000006,'EPI_ISL_254868':0.001357814)0.912:0.002725013,(('EPI_ISL_243733':0.001359010,'EPI_ISL_257130':0.001367718)0.795:0.001363700,('EPI_ISL_167891':0.009730370,('EPI_ISL_189538':0.004194105,'EPI_ISL_168208':0.005559971)0.346:0.001303179)0.000:0.000000006)0.862:0.001359163)0.000:0.000000006,(('EPI_ISL_257153':0.002721911,'EPI_ISL_243732':0.000000006)0.936:0.004138688,(('EPI_ISL_258576':0.0,'EPI_ISL_258575':0.0,'EPI_ISL_258583':0.0,'EPI_ISL_258569':0.0,'EPI_ISL_258571':0.0):0.002743531,('EPI_ISL_258506':0.000000006,('EPI_ISL_378294':0.004101703,'EPI_ISL_254719':0.002725374)0.728:0.000000006)0.000:0.000000006)0.946:0.004096557)0.768:0.001378981)0.854:0.001360326,(('EPI_ISL_95373':0.0,'EPI_ISL_95370':0.0,'EPI_ISL_95371':0.0):0.001358864,('EPI_ISL_95376':0.0,'EPI_ISL_95372':0.0):0.000000006)0.000:0.000000006)0.928:0.001359009,('EPI_ISL_19949':0.000000006,('EPI_ISL_258566':0.004105135,('EPI_ISL_82536':0.001359076,'EPI_ISL_85171':0.001360401)0.000:0.000000006)0.998:0.000000006)0.000:0.000000006)0.000:0.000000006)0.790:0.001346930,'EPI_ISL_82527':0.001391474)0.978:0.006904973,'EPI_ISL_262489':0.001359104)0.000:0.000000006)0.734:0.001337162)0.902:0.004175170,('EPI_ISL_99331':0.001360892,('EPI_ISL_141140':0.000000006,'EPI_ISL_79775':0.005489208)0.945:0.004104696)0.000:0.000000006)0.924:0.002743432,((((((((((('EPI_ISL_85120':0.0,'EPI_ISL_30019':0.0):0.000000006,'EPI_ISL_63338':0.001358990)0.784:0.001366589,(('EPI_ISL_85144':0.0,'EPI_ISL_85130':0.0):0.000000006,'EPI_ISL_85251':0.001359035)0.780:0.001361392)0.810:0.001369418,'EPI_ISL_139398':0.001359536)0.000:0.000000006,'EPI_ISL_301010':0.001359612)0.000:0.000000006,'EPI_ISL_84651':0.001359391)0.000:0.000000006,(('EPI_ISL_30017':0.0,'EPI_ISL_85128':0.0):0.000000006,'EPI_ISL_30013':0.002727626)0.000:0.000000006)0.000:0.000000006,(('EPI_ISL_85108':0.001359442,('EPI_ISL_85125':0.001359433,(('EPI_ISL_30012':0.0,'EPI_ISL_63567':0.0,'EPI_ISL_85109':0.0,'EPI_ISL_85118':0.0,'EPI_ISL_63663':0.0,'EPI_ISL_63578':0.0,'EPI_ISL_84635':0.0):0.000000006,'EPI_ISL_85116':0.002727803)0.000:0.000000006)0.000:0.000000006)0.786:0.001348376,'EPI_ISL_63541':0.006923842)0.787:0.001380320)0.000:0.000000006,('EPI_ISL_83539':0.0,'EPI_ISL_63049':0.0):0.005490021)0.000:0.000000006,('EPI_ISL_83513':0.000000006,'EPI_ISL_95913':0.005487918)0.982:0.005489793)0.293:0.001369471,'EPI_ISL_208171':0.002745447)0.764:0.001362185)0.791:0.001368944)0.000:0.000000006,((((('EPI_ISL_142342':0.001358669,(('EPI_ISL_327565':0.0,'EPI_ISL_131466':0.0):0.000000006,'EPI_ISL_327518':0.001358691)0.000:0.000000006)0.988:0.008308351,('EPI_ISL_94232':0.002726083,'EPI_ISL_83533':0.000000006)0.890:0.002708810)0.656:0.001399446,(('EPI_ISL_75718':0.006047069,('EPI_ISL_75717':0.002748498,'EPI_ISL_75719':0.001359183)0.774:0.002261086)0.941:0.005683276,'EPI_ISL_82501':0.007909559)0.748:0.001783214)0.000:0.000000006,('EPI_ISL_146037':0.0,'EPI_ISL_148101':0.0,'EPI_ISL_137887':0.0):0.002727674)0.980:0.005490773,('EPI_ISL_99340':0.001359031,('EPI_ISL_99268':0.001359138,('EPI_ISL_138172':0.001363910,'EPI_ISL_99302':0.002733629)0.777:0.001364570)0.000:0.000000006)0.579:0.000000006)0.000:0.000000006)0.000:0.000000006)0.000:0.000000006)0.841:0.001359343)0.000:0.000000006)0.948:0.000000006)0.000:0.000000006)0.593:0.001357543,(('EPI_ISL_8779':0.004402292,('EPI_ISL_142109':0.0,'EPI_ISL_397899':0.0,'EPI_ISL_397900':0.0,'EPI_ISL_12538':0.0):0.020221512)0.702:0.001092231,('EPI_ISL_141151':0.006887769,('EPI_ISL_131718':0.005494641,((((('EPI_ISL_141980':0.011624446,'EPI_ISL_134919':0.011606471)0.728:0.000935493,'EPI_ISL_141254':0.002767085)0.069:0.001370057,'EPI_ISL_99251':0.005463129)0.614:0.000000006,'EPI_ISL_220022':0.006909473)0.898:0.002782442,('EPI_ISL_371831':0.009694143,(((('EPI_ISL_87503':0.0,'EPI_ISL_7169':0.0):0.013959605,(('EPI_ISL_291120':0.001358385,('EPI_ISL_291128':0.001358478,('EPI_ISL_291126':0.0,'EPI_ISL_291125':0.0,'EPI_ISL_291124':0.0,'EPI_ISL_291121':0.0):0.000000006)0.000:0.000000006)0.818:0.002659247,('EPI_ISL_291114':0.001776306,('EPI_ISL_199167':0.009686649,('EPI_ISL_182000':0.000000006,('EPI_ISL_290241':0.0,'EPI_ISL_298615':0.0):0.004136134)0.000:0.000000006)0.993:0.008403086)0.847:0.003879552)0.974:0.008574073)0.710:0.001524298,(('EPI_ISL_7022':0.000000006,'EPI_ISL_216385':0.001359020)0.992:0.009744894,((('EPI_ISL_95439':0.000000006,((('EPI_ISL_85204':0.000000006,('EPI_ISL_85113':0.001357597,(('EPI_ISL_85066':0.0,'EPI_ISL_85106':0.0,'EPI_ISL_85058':0.0,'EPI_ISL_85052':0.0,'EPI_ISL_85068':0.0,'EPI_ISL_84639':0.0,'EPI_ISL_63658':0.0,'EPI_ISL_84644':0.0):0.000000006,('EPI_ISL_85083':0.001357396,('EPI_ISL_85123':0.001357356,('EPI_ISL_33928':0.0,'EPI_ISL_63545':0.0,'EPI_ISL_85115':0.0):0.001357513)0.000:0.000000006)0.000:0.000000006)0.000:0.000000006)0.427:0.002723876)0.977:0.006889599,((('EPI_ISL_141508':0.000000006,(('EPI_ISL_141144':0.001357628,(((((('EPI_ISL_6996':0.000000006,'EPI_ISL_206356':0.011101968)0.837:0.001357459,(('EPI_ISL_141103':0.0,'EPI_ISL_141135':0.0,'EPI_ISL_141331':0.0):0.000000006,'EPI_ISL_135016':0.002727474)0.920:0.002722865)0.000:0.000000006,((((('EPI_ISL_133605':0.001357011,'EPI_ISL_206340':0.000000006)0.000:0.000000006,(('EPI_ISL_189518':0.0,'EPI_ISL_189515':0.0):0.000000006,((('EPI_ISL_158516':0.0,'EPI_ISL_158463':0.0):0.000000006,'EPI_ISL_158464':0.001358881)0.930:0.002722511,(((('EPI_ISL_161077':0.0,'EPI_ISL_216678':0.0,'EPI_ISL_216688':0.0,'EPI_ISL_161091':0.0,'EPI_ISL_162245':0.0):0.000000006,'EPI_ISL_161090':0.005503344)0.855:0.001356722,('EPI_ISL_220018':0.001356815,(('EPI_ISL_257137':0.0,'EPI_ISL_243747':0.0):0.000000006,('EPI_ISL_220197':0.0,'EPI_ISL_220183':0.0,'EPI_ISL_220193':0.0,'EPI_ISL_220174':0.0):0.002722451)0.000:0.000000006)0.000:0.000000006)0.917:0.001356867,('EPI_ISL_134906':0.001356931,(('EPI_ISL_135004':0.0,'EPI_ISL_135013':0.0,'EPI_ISL_134917':0.0,'EPI_ISL_257126':0.0,'EPI_ISL_135005':0.0,'EPI_ISL_220201':0.0):0.000000006,(('EPI_ISL_158465':0.0,'EPI_ISL_158519':0.0):0.000000006,'EPI_ISL_158486':0.001357036)0.856:0.001357036)0.000:0.000000006)0.558:0.000000006)0.000:0.000000006)0.890:0.001356867)0.175:0.001356943)0.848:0.001357155,('EPI_ISL_95394':0.005483385,'EPI_ISL_75705':0.000000006)0.864:0.001358270)0.000:0.000000006,('EPI_ISL_94224':0.002723193,('EPI_ISL_94234':0.001356986,'EPI_ISL_94236':0.000000006)0.000:0.000000006)0.876:0.001357370)0.000:0.000000006,(('EPI_ISL_95391':0.004104547,('EPI_ISL_135007':0.005481794,'EPI_ISL_79795':0.001356927)0.000:0.000000006)0.840:0.001357640,(('EPI_ISL_220182':0.001357668,'EPI_ISL_95438':0.000000006)0.884:0.004098286,'EPI_ISL_220244':0.001357272)0.000:0.000000006)0.000:0.000000006)0.000:0.000000006)1.000:0.000000006,((('EPI_ISL_230159':0.001519910,(('EPI_ISL_257286':0.0,'EPI_ISL_257275':0.0):0.001517643,'EPI_ISL_261413':0.003994894)0.162:0.001347627)0.943:0.005392057,'EPI_ISL_135126':0.000000006)0.000:0.000000006,('EPI_ISL_328430':0.006964546,'EPI_ISL_397766':0.002780924)0.752:0.001321765)0.850:0.001357147)0.000:0.000000006,(((('EPI_ISL_95465':0.0,'EPI_ISL_134935':0.0,'EPI_ISL_83530':0.0,'EPI_ISL_141233':0.0,'EPI_ISL_75713':0.0,'EPI_ISL_75691':0.0,'EPI_ISL_75678':0.0,'EPI_ISL_85161':0.0,'EPI_ISL_84979':0.0,'EPI_ISL_206342':0.0,'EPI_ISL_206341':0.0):0.000000006,'EPI_ISL_94205':0.001357401)0.000:0.000000006,(('EPI_ISL_75699':0.000000006,('EPI_ISL_141202':0.004109201,'EPI_ISL_134941':0.000000006)0.909:0.001357134)0.000:0.000000006,('EPI_ISL_77212':0.000000006,'EPI_ISL_95415':0.002723870)0.119:0.001357289)0.844:0.001357155)0.000:0.000000006,((('EPI_ISL_83540':0.000000006,'EPI_ISL_135048':0.001356986)0.857:0.001357155,('EPI_ISL_141207':0.000000006,('EPI_ISL_141258':0.001356635,'EPI_ISL_141108':0.000000006)0.876:0.001356880)0.852:0.001357116)0.000:0.000000006,('EPI_ISL_66125':0.002748698,('EPI_ISL_99249':0.004096530,((('EPI_ISL_95432':0.000000006,('EPI_ISL_141239':0.000000006,(('EPI_ISL_134963':0.0,'EPI_ISL_141255':0.0,'EPI_ISL_220198':0.0):0.001368302,'EPI_ISL_95408':0.002736542)0.776:0.001356059)0.914:0.001356743)0.935:0.002722327,('EPI_ISL_99266':0.002722020,('EPI_ISL_75676':0.002722159,((('EPI_ISL_257222':0.004093321,('EPI_ISL_94233':0.004098182,'EPI_ISL_141843':0.000000006)0.000:0.000000006)0.921:0.001355598,('EPI_ISL_141143':0.002719922,'EPI_ISL_63350':0.001356181)0.000:0.000000006)0.954:0.002721180,(((('EPI_ISL_19942':0.002722264,(('EPI_ISL_20032':0.0,'EPI_ISL_63591':0.0):0.000000006,'EPI_ISL_63592':0.001356497)0.000:0.000000006)0.838:0.001356462,'EPI_ISL_141210':0.009697919)0.000:0.000000006,'EPI_ISL_141213':0.001356249)0.000:0.000000006,('EPI_ISL_141101':0.0,'EPI_ISL_141229':0.0):0.000000006)0.000:0.000000006)0.836:0.001356522)0.160:0.000000006)0.000:0.000000006)0.943:0.002722483,('EPI_ISL_148099':0.002739768,('EPI_ISL_146021':0.001356925,'EPI_ISL_148104':0.000000006)0.000:0.000000006)0.864:0.001362675)0.000:0.000000006)0.777:0.001358848)0.789:0.001366508)0.000:0.000000006)1.000:0.000000006)0.000:0.000000006,((('EPI_ISL_149785':0.0,'EPI_ISL_150138':0.0):0.006957201,'EPI_ISL_141112':0.001359355)0.788:0.001364553,'EPI_ISL_141145':0.000000006)0.765:0.001357180)0.845:0.001358182)0.000:0.000000006,'EPI_ISL_137630':0.001356619)0.944:0.004103311)0.310:0.002719042,('EPI_ISL_5345':0.000000006,('EPI_ISL_119130':0.000000006,'EPI_ISL_189657':0.001357812)0.998:0.008269279)0.867:0.002774047)0.929:0.004218776,((('EPI_ISL_3436':0.002741377,((('EPI_ISL_397971':0.001366772,'EPI_ISL_99318':0.000000006)0.857:0.001357980,(('EPI_ISL_397858':0.0,'EPI_ISL_327558':0.0,'EPI_ISL_99321':0.0,'EPI_ISL_397975':0.0):0.001357803,('EPI_ISL_397968':0.0,'EPI_ISL_99328':0.0,'EPI_ISL_99327':0.0,'EPI_ISL_99326':0.0,'EPI_ISL_99325':0.0,'EPI_ISL_99324':0.0,'EPI_ISL_142330':0.0,'EPI_ISL_397966':0.0,'EPI_ISL_397967':0.0,'EPI_ISL_142329':0.0,'EPI_ISL_22595':0.0,'EPI_ISL_22594':0.0,'EPI_ISL_99322':0.0,'EPI_ISL_327560':0.0):0.000000006)0.000:0.000000006)0.879:0.002749920,('EPI_ISL_216619':0.001359370,(('EPI_ISL_7020':0.0,'EPI_ISL_216621':0.0,'EPI_ISL_216623':0.0,'EPI_ISL_7172':0.0,'EPI_ISL_7000':0.0,'EPI_ISL_216622':0.0,'EPI_ISL_7021':0.0,'EPI_ISL_216620':0.0,'EPI_ISL_216616':0.0):0.000000006,('EPI_ISL_64896':0.001358004,'EPI_ISL_216618':0.001358110)0.000:0.000000006)0.000:0.000000006)0.771:0.001357998)0.936:0.004138731)0.772:0.001366591,('EPI_ISL_6533':0.000000006,('EPI_ISL_142097':0.0,'EPI_ISL_397923':0.0,'EPI_ISL_99341':0.0):0.002725591)0.000:0.000000006)0.000:0.000000006,(('EPI_ISL_6957':0.004100684,((((('EPI_ISL_131886':0.006875565,('EPI_ISL_148223':0.005594088,(((('EPI_ISL_327621':0.001364621,'EPI_ISL_380990':0.001356008)0.931:0.004162088,('EPI_ISL_225000':0.001364947,('EPI_ISL_372103':0.004154809,'EPI_ISL_258496':0.002753116)0.739:0.001326000)0.779:0.001396993)0.790:0.001330356,(((('EPI_ISL_372157':0.001357220,('EPI_ISL_258495':0.001358568,(('EPI_ISL_368798':0.0,'EPI_ISL_397711':0.0,'EPI_ISL_397713':0.0):0.000000006,'EPI_ISL_379234':0.001357381)0.000:0.000000006)0.000:0.000000006)0.933:0.002723102,('EPI_ISL_397717':0.004104626,('EPI_ISL_379240':0.0,'EPI_ISL_379561':0.0,'EPI_ISL_379231':0.0):0.000000006)0.000:0.000000006)0.885:0.001357414,(('EPI_ISL_208121':0.0,'EPI_ISL_208115':0.0,'EPI_ISL_208117':0.0,'EPI_ISL_208109':0.0,'EPI_ISL_208111':0.0,'EPI_ISL_208118':0.0,'EPI_ISL_208112':0.0,'EPI_ISL_208119':0.0,'EPI_ISL_208106':0.0,'EPI_ISL_208110':0.0,'EPI_ISL_208116':0.0):0.001357497,((('EPI_ISL_397709':0.0,'EPI_ISL_328506':0.0,'EPI_ISL_328512':0.0,'EPI_ISL_397708':0.0,'EPI_ISL_378283':0.0):0.000000006,'EPI_ISL_328507':0.001357799)0.900:0.001357823,('EPI_ISL_328508':0.000000006,('EPI_ISL_328622':0.002629997,('EPI_ISL_279297':0.002727044,(('EPI_ISL_279226':0.0,'EPI_ISL_279261':0.0,'EPI_ISL_279334':0.0):0.001359302,'EPI_ISL_279265':0.000000006)0.743:0.000000006)0.951:0.007092277)0.948:0.005674579)0.000:0.000000006)0.970:0.004100070)0.000:0.000000006)0.857:0.001358165,((('EPI_ISL_327605':0.0,'EPI_ISL_327603':0.0):0.000000006,'EPI_ISL_326967':0.001357073)0.996:0.008272963,((('EPI_ISL_397645':0.001357222,('EPI_ISL_397674':0.0,'EPI_ISL_397662':0.0):0.001359734)0.000:0.000000006,(('EPI_ISL_371833':0.0,'EPI_ISL_397692':0.0,'EPI_ISL_371822':0.0,'EPI_ISL_397637':0.0,'EPI_ISL_381844':0.0,'EPI_ISL_397699':0.0,'EPI_ISL_397639':0.0,'EPI_ISL_397647':0.0,'EPI_ISL_397621':0.0,'EPI_ISL_397652':0.0):0.000000006,'EPI_ISL_371829':0.001360520)0.000:0.000000006)0.000:0.000000006,'EPI_ISL_397516':0.001357269)0.000:0.000000006)0.937:0.002727101)0.000:0.000000006)0.940:0.004112130,((('EPI_ISL_381842':0.0,'EPI_ISL_397638':0.0,'EPI_ISL_397650':0.0,'EPI_ISL_397656':0.0,'EPI_ISL_397698':0.0,'EPI_ISL_397675':0.0,'EPI_ISL_397633':0.0,'EPI_ISL_397643':0.0,'EPI_ISL_208102':0.0):0.000000006,(('EPI_ISL_397644':0.0,'EPI_ISL_371837':0.0):0.001357997,'EPI_ISL_397640':0.001357879)0.000:0.000000006)0.000:0.000000006,(('EPI_ISL_397661':0.0,'EPI_ISL_397653':0.0):0.001357582,('EPI_ISL_371834':0.0,'EPI_ISL_397689':0.0,'EPI_ISL_381845':0.0,'EPI_ISL_397627':0.0):0.000000006)0.864:0.001357752)0.791:0.001376612)0.762:0.001292868)0.983:0.008407330)0.000:0.000000006,('EPI_ISL_131866':0.000000006,'EPI_ISL_180816':0.001358971)0.875:0.001359311)0.849:0.001357777,(('EPI_ISL_6506':0.001358065,(('EPI_ISL_6629':0.0,'EPI_ISL_216624':0.0):0.000000006,('EPI_ISL_141325':0.001358310,'EPI_ISL_378377':0.001358234)0.000:0.000000006)0.000:0.000000006)0.967:0.004100296,('EPI_ISL_6504':0.001367324,('EPI_ISL_327538':0.006878684,(('EPI_ISL_127936':0.0,'EPI_ISL_131751':0.0):0.000000006,('EPI_ISL_127966':0.0,'EPI_ISL_127964':0.0,'EPI_ISL_127962':0.0,'EPI_ISL_127956':0.0,'EPI_ISL_127954':0.0,'EPI_ISL_127953':0.0,'EPI_ISL_127963':0.0,'EPI_ISL_127952':0.0,'EPI_ISL_127961':0.0,'EPI_ISL_127955':0.0):0.001358011)0.000:0.000000006)0.927:0.002734028)0.344:0.001362084)0.000:0.000000006)0.594:0.000000006,('EPI_ISL_5799':0.0,'EPI_ISL_189652':0.0):0.001361545)0.000:0.000000006,((('EPI_ISL_142099':0.0,'EPI_ISL_154637':0.0):0.002725136,(('EPI_ISL_31469':0.000000006,(('EPI_ISL_142106':0.0,'EPI_ISL_397891':0.0,'EPI_ISL_397893':0.0,'EPI_ISL_142111':0.0):0.001371491,('EPI_ISL_142112':0.001369560,('EPI_ISL_397949':0.0,'EPI_ISL_142113':0.0):0.001365631)0.781:0.001361387)0.887:0.002748171)0.852:0.001358321,'EPI_ISL_12572':0.002724962)0.000:0.000000006)0.856:0.001358067,(('EPI_ISL_87494':0.000000006,('EPI_ISL_25197':0.0,'EPI_ISL_25200':0.0,'EPI_ISL_25199':0.0,'EPI_ISL_23353':0.0,'EPI_ISL_25198':0.0):0.001357983)0.000:0.000000006,('EPI_ISL_28755':0.001361810,'EPI_ISL_66122':0.002739549)0.783:0.001362741)0.864:0.001358027)0.000:0.000000006)0.000:0.000000006)0.896:0.002741251,('EPI_ISL_31482':0.000000006,('EPI_ISL_79750':0.000000006,('EPI_ISL_371776':0.001393982,('EPI_ISL_397592':0.0,'EPI_ISL_397607':0.0):0.001327215)1.000:0.020035136)0.998:0.015524585)0.426:0.001362202)0.788:0.001368874)0.864:0.002816285)0.786:0.001290879)0.000:0.000000006,(('EPI_ISL_8901':0.000000006,('EPI_ISL_22526':0.001358422,('EPI_ISL_141310':0.000000006,'EPI_ISL_141309':0.001358461)0.000:0.000000006)0.950:0.002725774)0.860:0.001358708,'EPI_ISL_99245':0.004101056)0.000:0.000000006)0.921:0.001358891)0.843:0.001362863,'EPI_ISL_8766':0.001359044)0.000:0.000000006,((('EPI_ISL_141306':0.002750862,(('EPI_ISL_6513':0.000000006,'EPI_ISL_141304':0.002725139)0.874:0.002803873,'EPI_ISL_7042':0.007003814)0.764:0.001294746)0.779:0.001370610,(((('EPI_ISL_6962':0.001359228,'EPI_ISL_5691':0.001359322)0.521:0.000000006,(((((((((('EPI_ISL_216637':0.002727689,('EPI_ISL_8016':0.001358481,'EPI_ISL_64387':0.001358600)0.000:0.000000006)0.000:0.000000006,((('EPI_ISL_64008':0.005485972,'EPI_ISL_74349':0.000000006)0.851:0.001359456,'EPI_ISL_131904':0.009722541)0.000:0.000000006,('EPI_ISL_79786':0.002725972,'EPI_ISL_180861':0.005487245)0.000:0.000000006)0.000:0.000000006)0.000:0.000000006,((((('EPI_ISL_79769':0.0,'EPI_ISL_79768':0.0):0.001359413,('EPI_ISL_141327':0.001363191,(('EPI_ISL_141204':0.002729742,((('EPI_ISL_94185':0.002724048,'EPI_ISL_141209':0.001361264)0.000:0.000000006,('EPI_ISL_141152':0.0,'EPI_ISL_141148':0.0,'EPI_ISL_141146':0.0,'EPI_ISL_141247':0.0,'EPI_ISL_141215':0.0):0.000000006)0.609:0.000000006,('EPI_ISL_131482':0.002723444,('EPI_ISL_141224':0.001357321,'EPI_ISL_141093':0.001358719)0.000:0.000000006)0.000:0.000000006)0.000:0.000000006)0.924:0.002723948,((('EPI_ISL_63343':0.002724122,('EPI_ISL_94194':0.0,'EPI_ISL_94219':0.0,'EPI_ISL_94231':0.0):0.001357749)0.000:0.000000006,('EPI_ISL_141111':0.001358034,(('EPI_ISL_208448':0.0,'EPI_ISL_208447':0.0):0.005497940,(((('EPI_ISL_134987':0.001357049,('EPI_ISL_134926':0.000000006,((('EPI_ISL_133642':0.0,'EPI_ISL_158508':0.0):0.000000006,'EPI_ISL_158450':0.001356215)0.899:0.001358680,'EPI_ISL_137872':0.002722354)0.000:0.000000006)0.000:0.000000006)0.865:0.001356935,'EPI_ISL_94182':0.001356919)0.000:0.000000006,('EPI_ISL_95396':0.001357001,'EPI_ISL_134934':0.004097011)0.000:0.000000006)0.000:0.000000006,('EPI_ISL_125800':0.0,'EPI_ISL_95389':0.0,'EPI_ISL_135129':0.0):0.000000006)0.000:0.000000006)0.951:0.004102830)0.000:0.000000006)0.000:0.000000006,('EPI_ISL_83534':0.0,'EPI_ISL_94200':0.0,'EPI_ISL_83536':0.0):0.000000006)0.000:0.000000006)0.889:0.002724343)0.379:0.001364219)0.724:0.000000006,('EPI_ISL_64380':0.0,'EPI_ISL_64381':0.0):0.002725647)0.000:0.000000006,'EPI_ISL_6988':0.002725947)0.000:0.000000006,('EPI_ISL_28752':0.0,'EPI_ISL_64391':0.0,'EPI_ISL_64390':0.0,'EPI_ISL_25619':0.0,'EPI_ISL_74347':0.0):0.000000006)0.000:0.000000006)0.900:0.000000006,(((('EPI_ISL_216628':0.004103554,'EPI_ISL_64376':0.002726208)0.075:0.000000006,((('EPI_ISL_95436':0.006982272,('EPI_ISL_142372':0.001359096,(('EPI_ISL_142464':0.0,'EPI_ISL_131470':0.0,'EPI_ISL_131472':0.0,'EPI_ISL_142437':0.0):0.000000006,'EPI_ISL_131471':0.001358993)0.000:0.000000006)0.988:0.009831406)0.739:0.001303634,((('EPI_ISL_142469':0.0,'EPI_ISL_142471':0.0):0.002738361,'EPI_ISL_127973':0.001364000)0.930:0.004130985,((('EPI_ISL_328437':0.000000006,'EPI_ISL_397787':0.001357630)0.906:0.001358639,((('EPI_ISL_328446':0.0,'EPI_ISL_397785':0.0):0.001372041,'EPI_ISL_397786':0.002737550)0.866:0.002742956,('EPI_ISL_328439':0.000000006,'EPI_ISL_397788':0.001358384)0.333:0.001358410)0.000:0.000000006)0.917:0.002729146,('EPI_ISL_134916':0.002746745,'EPI_ISL_216374':0.001364918)0.883:0.002737255)0.000:0.000000006)0.000:0.000000006)0.000:0.000000006,(('EPI_ISL_216539':0.0,'EPI_ISL_216538':0.0):0.000000006,'EPI_ISL_216542':0.001357898)0.977:0.005492882)0.836:0.001358524)0.000:0.000000006,('EPI_ISL_141221':0.001367637,'EPI_ISL_141124':0.001356621)0.797:0.001362056)0.000:0.000000006,(((('EPI_ISL_131772':0.008389873,'EPI_ISL_79796':0.001378737)0.785:0.001344788,((('EPI_ISL_131741':0.0,'EPI_ISL_64389':0.0,'EPI_ISL_64379':0.0):0.000000006,'EPI_ISL_64388':0.001357756)0.919:0.002726878,((('EPI_ISL_131720':0.0,'EPI_ISL_131712':0.0,'EPI_ISL_131749':0.0):0.004262117,'EPI_ISL_131468':0.012807361)0.741:0.001227420,(((('EPI_ISL_131465':0.0,'EPI_ISL_84617':0.0,'EPI_ISL_63701':0.0):0.000000006,(('EPI_ISL_133666':0.0,'EPI_ISL_146088':0.0,'EPI_ISL_142550':0.0,'EPI_ISL_142524':0.0,'EPI_ISL_142516':0.0,'EPI_ISL_142533':0.0):0.001348943,('EPI_ISL_131480':0.000000006,'EPI_ISL_142499':0.001358496)0.779:0.001377894)0.930:0.004143371)0.733:0.000000006,('EPI_ISL_131467':0.002736060,'EPI_ISL_142345':0.002753414)0.430:0.002751659)0.953:0.005485449,'EPI_ISL_180947':0.004100266)0.269:0.000000006)0.000:0.000000006)0.913:0.002742659)0.000:0.000000006,('EPI_ISL_216103':0.001358346,(('EPI_ISL_7008':0.001366850,'EPI_ISL_378376':0.002735700)0.879:0.002735355,'EPI_ISL_142324':0.000000006)0.000:0.000000006)0.854:0.001358524)0.000:0.000000006,('EPI_ISL_64022':0.005528107,('EPI_ISL_6997':0.001358422,('EPI_ISL_216386':0.0,'EPI_ISL_87502':0.0,'EPI_ISL_216625':0.0):0.002727960)0.000:0.000000006)0.977:0.000000006)1.000:0.000000006)0.000:0.000000006)0.000:0.000000006,(('EPI_ISL_8768':0.0,'EPI_ISL_397953':0.0,'EPI_ISL_397960':0.0,'EPI_ISL_397865':0.0,'EPI_ISL_131460':0.0,'EPI_ISL_397859':0.0,'EPI_ISL_327539':0.0):0.005487189,(('EPI_ISL_397904':0.001358612,(('EPI_ISL_397958':0.0,'EPI_ISL_397955':0.0,'EPI_ISL_397954':0.0,'EPI_ISL_142360':0.0,'EPI_ISL_327499':0.0,'EPI_ISL_8786':0.0,'EPI_ISL_8785':0.0):0.000000006,'EPI_ISL_8865':0.001361340)0.865:0.001358772)0.000:0.000000006,('EPI_ISL_22538':0.000000006,('EPI_ISL_22588':0.0,'EPI_ISL_142323':0.0):0.001358637)0.000:0.000000006)0.000:0.000000006)0.953:0.002725901)0.927:0.002725908,(('EPI_ISL_7007':0.002727008,(('EPI_ISL_142363':0.000000006,('EPI_ISL_180815':0.002737309,(('EPI_ISL_327567':0.000000006,'EPI_ISL_84624':0.001357746)0.864:0.001357855,(('EPI_ISL_327570':0.001357627,((('EPI_ISL_142344':0.001357439,'EPI_ISL_142339':0.001357602)0.000:0.000000006,('EPI_ISL_63604':0.002723574,'EPI_ISL_63603':0.000000006)0.867:0.001358375)0.000:0.000000006,'EPI_ISL_142343':0.001357690)0.000:0.000000006)0.849:0.001358080,'EPI_ISL_63598':0.002725037)0.000:0.000000006)0.976:0.005510267)0.000:0.000000006)0.000:0.000000006,(('EPI_ISL_141113':0.001361033,('EPI_ISL_137682':0.0,'EPI_ISL_137680':0.0,'EPI_ISL_137683':0.0,'EPI_ISL_137679':0.0):0.001372580)0.753:0.001280474,'EPI_ISL_135018':0.012669493)0.757:0.001443521)0.971:0.004102046)0.000:0.000000006,'EPI_ISL_11405':0.002726893)0.841:0.001359384)0.000:0.000000006,(('EPI_ISL_85057':0.012539210,('EPI_ISL_12520':0.004103573,'EPI_ISL_6935':0.000000006)0.000:0.000000006)0.225:0.000000006,('EPI_ISL_21279':0.0,'EPI_ISL_12570':0.0,'EPI_ISL_12571':0.0,'EPI_ISL_12855':0.0,'EPI_ISL_22517':0.0,'EPI_ISL_12561':0.0,'EPI_ISL_22515':0.0,'EPI_ISL_22516':0.0,'EPI_ISL_12569':0.0,'EPI_ISL_22514':0.0):0.002726623)0.000:0.000000006)0.787:0.000000006,'EPI_ISL_5342':0.001382799)0.000:0.000000006,'EPI_ISL_6989':0.008286490)0.979:0.006883520,((((('EPI_ISL_85218':0.0,'EPI_ISL_84643':0.0):0.002732742,('EPI_ISL_63519':0.0,'EPI_ISL_63520':0.0,'EPI_ISL_33931':0.0):0.001356977)0.761:0.001396231,('EPI_ISL_64374':0.001367464,'EPI_ISL_79751':0.001364280)0.789:0.001365105)0.802:0.001348520,(('EPI_ISL_83494':0.0,'EPI_ISL_82509':0.0):0.005502888,(('EPI_ISL_257240':0.001389158,'EPI_ISL_257292':0.006931346)0.389:0.001344461,('EPI_ISL_208098':0.004107369,(('EPI_ISL_137981':0.001360076,(('EPI_ISL_138038':0.0,'EPI_ISL_138037':0.0):0.001360338,(('EPI_ISL_137985':0.0,'EPI_ISL_137478':0.0,'EPI_ISL_137476':0.0,'EPI_ISL_137880':0.0,'EPI_ISL_133772':0.0):0.000000006,'EPI_ISL_141977':0.001361564)0.000:0.000000006)0.000:0.000000006)0.000:0.000000006,('EPI_ISL_142004':0.001360210,'EPI_ISL_208445':0.001360169)0.000:0.000000006)0.980:0.000000006)0.351:0.000000006)0.965:0.004111017)0.000:0.000000006)0.979:0.005501102,(((('EPI_ISL_99284':0.0,'EPI_ISL_99285':0.0):0.000000006,'EPI_ISL_99286':0.001360077)0.862:0.001359896,(((((((((('EPI_ISL_180914':0.000000006,(('EPI_ISL_137742':0.0,'EPI_ISL_137688':0.0,'EPI_ISL_137813':0.0,'EPI_ISL_137700':0.0,'EPI_ISL_137686':0.0,'EPI_ISL_137689':0.0,'EPI_ISL_137687':0.0,'EPI_ISL_137685':0.0,'EPI_ISL_137873':0.0,'EPI_ISL_137745':0.0):0.000000006,'EPI_ISL_137731':0.001359172)0.917:0.002730313)0.438:0.001359301,'EPI_ISL_31599':0.002727265)0.000:0.000000006,('EPI_ISL_66124':0.000000006,'EPI_ISL_216642':0.001359094)0.841:0.001359089)0.000:0.000000006,('EPI_ISL_79756':0.001359196,((('EPI_ISL_131865':0.0,'EPI_ISL_131765':0.0,'EPI_ISL_388039':0.0):0.000000006,('EPI_ISL_141099':0.0,'EPI_ISL_141089':0.0,'EPI_ISL_141098':0.0):0.002726526)0.901:0.001362969,'EPI_ISL_79773':0.002727348)0.000:0.000000006)0.000:0.000000006)1.000:0.000000006,((((('EPI_ISL_142475':0.000000006,('EPI_ISL_397560':0.001358089,('EPI_ISL_397559':0.001358920,(((('EPI_ISL_138054':0.0,'EPI_ISL_137925':0.0,'EPI_ISL_142501':0.0,'EPI_ISL_142520':0.0,'EPI_ISL_371800':0.0,'EPI_ISL_142531':0.0):0.000000006,(('EPI_ISL_371802':0.0,'EPI_ISL_137920':0.0,'EPI_ISL_142570':0.0,'EPI_ISL_142546':0.0):0.001358508,'EPI_ISL_397530':0.000000006)0.830:0.001358329)0.000:0.000000006,(('EPI_ISL_131476':0.001366937,'EPI_ISL_142535':0.002742466)0.000:0.000000006,(('EPI_ISL_397548':0.0,'EPI_ISL_397529':0.0):0.001358245,('EPI_ISL_142547':0.0,'EPI_ISL_397528':0.0):0.001366937)0.000:0.000000006)0.000:0.000000006)0.000:0.000000006,('EPI_ISL_142539':0.001359079,'EPI_ISL_397527':0.000000006)0.912:0.001358462)0.000:0.000000006)0.000:0.000000006)0.992:0.006893806)0.918:0.002727006,(('EPI_ISL_74353':0.001359330,(('EPI_ISL_74350':0.0,'EPI_ISL_74352':0.0,'EPI_ISL_74351':0.0,'EPI_ISL_74394':0.0,'EPI_ISL_74346':0.0,'EPI_ISL_74354':0.0,'EPI_ISL_74355':0.0):0.000000006,'EPI_ISL_74356':0.001359195)0.000:0.000000006)0.000:0.000000006,(('EPI_ISL_79755':0.001358812,(('EPI_ISL_397842':0.0,'EPI_ISL_79753':0.0):0.004102003,('EPI_ISL_74357':0.000000006,'EPI_ISL_74358':0.001358919)0.000:0.000000006)0.000:0.000000006)0.000:0.000000006,'EPI_ISL_79752':0.004109576)0.415:0.001359025)0.947:0.002727053)0.000:0.000000006,(('EPI_ISL_142556':0.000000006,(('EPI_ISL_371791':0.0,'EPI_ISL_371794':0.0):0.000000006,('EPI_ISL_371788':0.001358788,(('EPI_ISL_371785':0.0,'EPI_ISL_371790':0.0,'EPI_ISL_397582':0.0,'EPI_ISL_371795':0.0,'EPI_ISL_189678':0.0,'EPI_ISL_397587':0.0):0.000000006,'EPI_ISL_397581':0.001358904)0.000:0.000000006)0.877:0.001358788)0.970:0.004102708)0.958:0.004103403,(('EPI_ISL_216794':0.001369704,'EPI_ISL_254766':0.001359178)0.899:0.002752797,((('EPI_ISL_141231':0.000000006,'EPI_ISL_181014':0.001359071)0.000:0.000000006,('EPI_ISL_131479':0.001361319,('EPI_ISL_75710':0.004103276,('EPI_ISL_131475':0.000000006,'EPI_ISL_142529':0.002726338)0.000:0.000000006)0.737:0.000000006)0.926:0.001358929)0.000:0.000000006,(('EPI_ISL_158480':0.001358777,((('EPI_ISL_95399':0.0,'EPI_ISL_95379':0.0):0.000000006,'EPI_ISL_134975':0.001358822)0.000:0.000000006,(((('EPI_ISL_216566':0.0,'EPI_ISL_216584':0.0,'EPI_ISL_216591':0.0,'EPI_ISL_216587':0.0):0.000000006,'EPI_ISL_216589':0.002726150)0.900:0.001358835,('EPI_ISL_137845':0.0,'EPI_ISL_137843':0.0):0.008288185)0.558:0.000000006,('EPI_ISL_95425':0.001360618,'EPI_ISL_137723':0.004130316)0.768:0.001368403)0.000:0.000000006)0.000:0.000000006)0.845:0.001358922,'EPI_ISL_180957':0.004102491)0.000:0.000000006)0.000:0.000000006)0.000:0.000000006)0.830:0.001359124)0.000:0.000000006,(((('EPI_ISL_137799':0.000000006,'EPI_ISL_137824':0.002725083)0.762:0.001348375,('EPI_ISL_85205':0.002751871,('EPI_ISL_137793':0.001377884,(('EPI_ISL_137665':0.0,'EPI_ISL_137676':0.0,'EPI_ISL_137662':0.0,'EPI_ISL_137672':0.0,'EPI_ISL_137664':0.0,'EPI_ISL_137669':0.0,'EPI_ISL_137673':0.0,'EPI_ISL_137674':0.0,'EPI_ISL_137833':0.0,'EPI_ISL_137671':0.0,'EPI_ISL_137856':0.0):0.001357868,((((('EPI_ISL_189481':0.001357453,(('EPI_ISL_133602':0.0,'EPI_ISL_158524':0.0):0.000000006,(('EPI_ISL_133615':0.001357381,'EPI_ISL_133612':0.000000006)0.833:0.001357411,'EPI_ISL_133652':0.001357833)0.000:0.000000006)0.000:0.000000006)0.928:0.002724182,('EPI_ISL_137837':0.0,'EPI_ISL_137836':0.0,'EPI_ISL_137838':0.0,'EPI_ISL_137839':0.0,'EPI_ISL_137831':0.0,'EPI_ISL_137828':0.0,'EPI_ISL_137829':0.0,'EPI_ISL_137830':0.0):0.001357748)0.000:0.000000006,((('EPI_ISL_148255':0.001358245,('EPI_ISL_148244':0.002724746,'EPI_ISL_133586':0.001357799)0.000:0.000000006)0.879:0.001358301,'EPI_ISL_133622':0.002724223)0.000:0.000000006,'EPI_ISL_148250':0.001357999)0.000:0.000000006)0.000:0.000000006,(('EPI_ISL_137693':0.0,'EPI_ISL_137691':0.0,'EPI_ISL_137698':0.0,'EPI_ISL_137692':0.0,'EPI_ISL_137695':0.0,'EPI_ISL_137736':0.0,'EPI_ISL_137802':0.0,'EPI_ISL_137819':0.0,'EPI_ISL_137804':0.0,'EPI_ISL_137811':0.0,'EPI_ISL_137797':0.0,'EPI_ISL_137826':0.0,'EPI_ISL_133597':0.0):0.000000006,((('EPI_ISL_134939':0.001357952,('EPI_ISL_148245':0.000000006,('EPI_ISL_148204':0.0,'EPI_ISL_148235':0.0):0.001358553)0.858:0.001358215)0.000:0.000000006,('EPI_ISL_137740':0.001357975,(('EPI_ISL_137684':0.0,'EPI_ISL_137809':0.0):0.001360567,('EPI_ISL_137699':0.0,'EPI_ISL_137697':0.0):0.000000006)0.885:0.001357872)0.000:0.000000006)1.000:0.000000006,('EPI_ISL_137814':0.0,'EPI_ISL_137786':0.0,'EPI_ISL_137787':0.0,'EPI_ISL_137747':0.0,'EPI_ISL_137785':0.0):0.001357936)0.000:0.000000006)0.000:0.000000006)0.000:0.000000006,('EPI_ISL_148258':0.002724223,('EPI_ISL_137732':0.000000006,((((('EPI_ISL_189531':0.001357655,'EPI_ISL_189534':0.001357856)0.000:0.000000006,(('EPI_ISL_189498':0.001357670,'EPI_ISL_189493':0.001357616)0.000:0.000000006,('EPI_ISL_189489':0.0,'EPI_ISL_189500':0.0):0.000000006)0.000:0.000000006)0.978:0.000000006,'EPI_ISL_189513':0.001357612)0.000:0.000000006,'EPI_ISL_220247':0.004097618)0.974:0.005483472,('EPI_ISL_148251':0.0,'EPI_ISL_148249':0.0,'EPI_ISL_148253':0.0,'EPI_ISL_148252':0.0,'EPI_ISL_148254':0.0):0.005493999)0.000:0.000000006)0.000:0.000000006)0.934:0.001357911)0.000:0.000000006)0.764:0.001349878)0.771:0.001373049)0.769:0.001369993)0.801:0.001379180,'EPI_ISL_79788':0.000000006)0.916:0.001359090,((('EPI_ISL_142560':0.0,'EPI_ISL_142563':0.0):0.000000006,'EPI_ISL_142569':0.001359187)0.950:0.002726948,('EPI_ISL_189668':0.000000006,(('EPI_ISL_371786':0.002726579,'EPI_ISL_278195':0.000000006)0.882:0.001359132,('EPI_ISL_234308':0.0,'EPI_ISL_234314':0.0,'EPI_ISL_234315':0.0,'EPI_ISL_234309':0.0,'EPI_ISL_234319':0.0):0.004103853)0.714:0.000000006)0.000:0.000000006)0.958:0.004103619)0.000:0.000000006)0.000:0.000000006,((('EPI_ISL_142468':0.0,'EPI_ISL_142470':0.0):0.001359093,('EPI_ISL_95397':0.0,'EPI_ISL_216387':0.0,'EPI_ISL_190084':0.0,'EPI_ISL_141119':0.0):0.000000006)0.000:0.000000006,('EPI_ISL_142561':0.001365629,(('EPI_ISL_216785':0.0,'EPI_ISL_216661':0.0):0.001359593,'EPI_ISL_216657':0.000000006)0.907:0.002739907)0.786:0.001356000)0.000:0.000000006)0.000:0.000000006)0.000:0.000000006,((((((('EPI_ISL_216788':0.0,'EPI_ISL_216874':0.0):0.001359641,'EPI_ISL_216787':0.000000006)0.940:0.002727899,'EPI_ISL_131764':0.001359215)0.000:0.000000006,(('EPI_ISL_134990':0.004104663,(('EPI_ISL_158421':0.000000006,'EPI_ISL_158437':0.002727829)0.910:0.002727525,('EPI_ISL_134981':0.000000006,('EPI_ISL_134979':0.000000006,'EPI_ISL_216792':0.005491428)0.842:0.001359836)0.000:0.000000006)0.533:0.000000006)0.000:0.000000006,'EPI_ISL_134902':0.004104401)0.839:0.001359530)0.881:0.001363176,(('EPI_ISL_85174':0.0,'EPI_ISL_85164':0.0):0.008415271,'EPI_ISL_148238':0.001406374)0.779:0.001316374)0.000:0.000000006,((('EPI_ISL_135014':0.000000006,'EPI_ISL_134944':0.002726226)0.000:0.000000006,('EPI_ISL_216867':0.004118306,('EPI_ISL_177507':0.005515802,('EPI_ISL_220226':0.002679707,'EPI_ISL_254776':0.009852847)0.284:0.002824956)0.000:0.000000006)0.990:0.005500148)0.828:0.001358966,(('EPI_ISL_141244':0.004105741,'EPI_ISL_134945':0.001358845)0.742:0.000000006,'EPI_ISL_135058':0.000000006)0.000:0.000000006)0.846:0.001359157)0.000:0.000000006,((((('EPI_ISL_84961':0.002726966,('EPI_ISL_84623':0.001359209,'EPI_ISL_133654':0.000000006)0.858:0.001360082)0.000:0.000000006,(('EPI_ISL_95407':0.000000006,('EPI_ISL_94237':0.002713262,'EPI_ISL_137515':0.005602524)0.961:0.006970241)0.846:0.001359093,'EPI_ISL_142472':0.001359196)0.000:0.000000006)0.000:0.000000006,(('EPI_ISL_216854':0.0,'EPI_ISL_216853':0.0):0.002728569,(('EPI_ISL_181013':0.002727501,'EPI_ISL_381146':0.008398060)0.746:0.001375869,'EPI_ISL_206362':0.001360306)0.000:0.000000006)0.849:0.001360022)0.000:0.000000006,('EPI_ISL_79754':0.002740471,((('EPI_ISL_142460':0.005555286,'EPI_ISL_131473':0.002779350)0.763:0.001322164,'EPI_ISL_131763':0.001359041)0.000:0.000000006,('EPI_ISL_131713':0.0,'EPI_ISL_131872':0.0,'EPI_ISL_131800':0.0,'EPI_ISL_63333':0.0,'EPI_ISL_131885':0.0):0.000000006)0.925:0.001359133)0.000:0.000000006)0.000:0.000000006,((('EPI_ISL_142421':0.0,'EPI_ISL_131491':0.0,'EPI_ISL_142446':0.0,'EPI_ISL_131490':0.0,'EPI_ISL_142386':0.0,'EPI_ISL_142365':0.0,'EPI_ISL_142409':0.0,'EPI_ISL_131487':0.0,'EPI_ISL_142383':0.0,'EPI_ISL_131486':0.0,'EPI_ISL_142377':0.0,'EPI_ISL_131493':0.0,'EPI_ISL_142422':0.0,'EPI_ISL_142425':0.0,'EPI_ISL_142411':0.0,'EPI_ISL_142459':0.0,'EPI_ISL_142438':0.0,'EPI_ISL_131492':0.0,'EPI_ISL_142417':0.0,'EPI_ISL_142457':0.0,'EPI_ISL_216651':0.0):0.000000006,('EPI_ISL_131320':0.001359281,('EPI_ISL_142440':0.001359257,'EPI_ISL_142370':0.001359339)0.000:0.000000006)0.827:0.000000006)0.000:0.000000006,(('EPI_ISL_216783':0.0,'EPI_ISL_216672':0.0,'EPI_ISL_216665':0.0):0.001359043,'EPI_ISL_180953':0.000000006)0.948:0.002726897)0.871:0.001359281)0.000:0.000000006)0.000:0.000000006)0.000:0.000000006,'EPI_ISL_398027':0.002726414)0.418:0.001359813,((((('EPI_ISL_133759':0.006953442,('EPI_ISL_94240':0.000000006,'EPI_ISL_278197':0.001358792)0.925:0.002726896)0.740:0.000000006,((('EPI_ISL_216099':0.002738165,'EPI_ISL_134952':0.001359145)0.000:0.000000006,('EPI_ISL_189571':0.004103401,'EPI_ISL_127974':0.002743838)0.000:0.000000006)0.000:0.000000006,'EPI_ISL_158441':0.006909027)0.831:0.001359305)0.000:0.000000006,(((('EPI_ISL_216384':0.005489947,(('EPI_ISL_220035':0.001364101,('EPI_ISL_141250':0.002766040,(('EPI_ISL_189490':0.004104020,'EPI_ISL_158503':0.000000006)0.000:0.000000006,(('EPI_ISL_216378':0.0,'EPI_ISL_216382':0.0,'EPI_ISL_216381':0.0,'EPI_ISL_216380':0.0,'EPI_ISL_216383':0.0):0.000000006,'EPI_ISL_216379':0.001359627)0.871:0.001359602)0.784:0.001359145)0.763:0.001373300)0.802:0.001365251,('EPI_ISL_133632':0.000000006,'EPI_ISL_220170':0.001359086)0.930:0.002727628)0.000:0.000000006)0.847:0.001359071,(('EPI_ISL_131864':0.0,'EPI_ISL_131776':0.0,'EPI_ISL_131888':0.0,'EPI_ISL_99257':0.0,'EPI_ISL_75694':0.0):0.000000006,'EPI_ISL_141197':0.005490006)0.000:0.000000006)0.540:0.000000006,'EPI_ISL_85177':0.001359366)0.000:0.000000006,'EPI_ISL_131481':0.001359314)0.000:0.000000006)0.000:0.000000006,((('EPI_ISL_216368':0.002764123,('EPI_ISL_95437':0.000000006,'EPI_ISL_95435':0.001359326)0.892:0.002759677)0.854:0.002706910,('EPI_ISL_131761':0.001371143,('EPI_ISL_137663':0.001370151,(('EPI_ISL_220175':0.001358339,('EPI_ISL_134931':0.001358315,('EPI_ISL_134929':0.0,'EPI_ISL_220053':0.0):0.000000006)0.000:0.000000006)0.848:0.001358894,('EPI_ISL_134927':0.001358258,('EPI_ISL_220155':0.0,'EPI_ISL_220154':0.0):0.004102023)0.000:0.000000006)0.782:0.001366635)0.797:0.001357109)0.133:0.001364413)0.756:0.000000006,'EPI_ISL_94165':0.002727488)0.000:0.000000006)0.000:0.000000006,'EPI_ISL_141126':0.004104045)0.916:0.002728187)0.000:0.000000006,('EPI_ISL_142056':0.001359684,((('EPI_ISL_141987':0.001359651,(('EPI_ISL_208307':0.0,'EPI_ISL_208193':0.0):0.000000006,'EPI_ISL_208185':0.002727941)0.849:0.001359620)0.000:0.000000006,(('EPI_ISL_142005':0.001361053,'EPI_ISL_142007':0.001359713)0.000:0.000000006,('EPI_ISL_208446':0.001359724,'EPI_ISL_208126':0.004131059)0.357:0.000000006)0.000:0.000000006)0.000:0.000000006,((('EPI_ISL_208190':0.001359791,'EPI_ISL_137482':0.002727538)0.000:0.000000006,'EPI_ISL_141974':0.001359906)0.000:0.000000006,('EPI_ISL_137958':0.001359964,('EPI_ISL_137948':0.0,'EPI_ISL_142003':0.0,'EPI_ISL_133757':0.0,'EPI_ISL_141336':0.0,'EPI_ISL_141334':0.0,'EPI_ISL_137480':0.0,'EPI_ISL_208453':0.0,'EPI_ISL_141992':0.0,'EPI_ISL_142061':0.0,'EPI_ISL_137946':0.0,'EPI_ISL_137949':0.0,'EPI_ISL_141959':0.0,'EPI_ISL_141990':0.0,'EPI_ISL_141948':0.0,'EPI_ISL_137950':0.0,'EPI_ISL_141958':0.0,'EPI_ISL_141982':0.0,'EPI_ISL_141981':0.0,'EPI_ISL_141985':0.0,'EPI_ISL_141976':0.0,'EPI_ISL_141983':0.0,'EPI_ISL_141984':0.0,'EPI_ISL_141986':0.0,'EPI_ISL_141973':0.0,'EPI_ISL_137957':0.0,'EPI_ISL_137953':0.0,'EPI_ISL_137954':0.0,'EPI_ISL_137952':0.0,'EPI_ISL_137959':0.0,'EPI_ISL_142000':0.0,'EPI_ISL_142060':0.0,'EPI_ISL_137972':0.0,'EPI_ISL_141999':0.0,'EPI_ISL_142048':0.0,'EPI_ISL_141998':0.0,'EPI_ISL_141960':0.0,'EPI_ISL_141966':0.0,'EPI_ISL_141972':0.0,'EPI_ISL_141953':0.0,'EPI_ISL_208319':0.0,'EPI_ISL_141979':0.0,'EPI_ISL_133763':0.0):0.000000006)0.000:0.000000006)0.000:0.000000006)0.000:0.000000006)0.997:0.008288914)0.835:0.001359523,('EPI_ISL_141320':0.002728048,((('EPI_ISL_139424':0.001359589,'EPI_ISL_139423':0.000000006)0.928:0.001359675,(('EPI_ISL_378313':0.006896112,('EPI_ISL_141914':0.001359751,(('EPI_ISL_63576':0.0,'EPI_ISL_84650':0.0):0.000000006,'EPI_ISL_84652':0.001359542)0.828:0.001359794)0.000:0.000000006)0.836:0.001359797,(('EPI_ISL_139408':0.0,'EPI_ISL_139416':0.0):0.000000006,(('EPI_ISL_19941':0.000000006,('EPI_ISL_141945':0.002727150,('EPI_ISL_139394':0.001359392,('EPI_ISL_257216':0.000000006,'EPI_ISL_257227':0.001359122)0.922:0.002727285)0.000:0.000000006)0.954:0.002727297)0.856:0.001359718,('EPI_ISL_234712':0.000000006,'EPI_ISL_234713':0.001359509)0.855:0.001359665)0.000:0.000000006)1.000:0.000000006)0.002:0.000000006)0.000:0.000000006,'EPI_ISL_77907':0.002730505)0.925:0.002727987)0.000:0.000000006)0.569:0.000000006)0.000:0.000000006,((('EPI_ISL_224871':0.001474463,'EPI_ISL_224872':0.001252758)1.000:0.025096514,'EPI_ISL_70975':0.002922823)0.741:0.001183218,('EPI_ISL_79784':0.005495050,('EPI_ISL_64917':0.001359645,((((('EPI_ISL_99308':0.0,'EPI_ISL_327536':0.0,'EPI_ISL_327511':0.0,'EPI_ISL_28123':0.0,'EPI_ISL_99304':0.0,'EPI_ISL_327575':0.0,'EPI_ISL_327553':0.0,'EPI_ISL_142337':0.0,'EPI_ISL_64404':0.0,'EPI_ISL_99309':0.0):0.000000006,('EPI_ISL_397908':0.001360766,('EPI_ISL_137890':0.0,'EPI_ISL_33861':0.0,'EPI_ISL_64447':0.0):0.000000006)0.897:0.001359078)0.847:0.001359266,(('EPI_ISL_84619':0.001359305,('EPI_ISL_189681':0.0,'EPI_ISL_12858':0.0,'EPI_ISL_327572':0.0):0.002729896)0.000:0.000000006,('EPI_ISL_12856':0.000000006,('EPI_ISL_189671':0.0,'EPI_ISL_397976':0.0,'EPI_ISL_327498':0.0,'EPI_ISL_327504':0.0,'EPI_ISL_27589':0.0,'EPI_ISL_189664':0.0,'EPI_ISL_142336':0.0,'EPI_ISL_327550':0.0,'EPI_ISL_327519':0.0,'EPI_ISL_397909':0.0):0.000000006)0.000:0.000000006)0.000:0.000000006)0.783:0.001370590,((((('EPI_ISL_79791':0.0,'EPI_ISL_79803':0.0):0.000000006,('EPI_ISL_137703':0.005494475,((('EPI_ISL_161095':0.001358868,(('EPI_ISL_161054':0.0,'EPI_ISL_161035':0.0,'EPI_ISL_309171':0.0,'EPI_ISL_162261':0.0):0.000000006,('EPI_ISL_180805':0.001358723,'EPI_ISL_162280':0.002726106)0.000:0.000000006)1.000:0.000000006)0.000:0.000000006,('EPI_ISL_162257':0.000000006,('EPI_ISL_135011':0.000000006,'EPI_ISL_134998':0.001359009)0.997:0.008316148)0.400:0.001358658)0.930:0.002726397,((('EPI_ISL_133644':0.001359840,'EPI_ISL_133616':0.001358806)0.000:0.000000006,'EPI_ISL_133623':0.001358846)0.000:0.000000006,(('EPI_ISL_133624':0.0,'EPI_ISL_133631':0.0,'EPI_ISL_133627':0.0,'EPI_ISL_133589':0.0,'EPI_ISL_133619':0.0,'EPI_ISL_133628':0.0):0.000000006,'EPI_ISL_95417':0.002726396)0.000:0.000000006)0.000:0.000000006)0.000:0.000000006)0.975:0.004102806)0.914:0.002726994,((('EPI_ISL_125796':0.0,'EPI_ISL_697580':0.0):0.005607309,('EPI_ISL_95410':0.002725790,('EPI_ISL_95413':0.001358530,'EPI_ISL_95406':0.000000006)0.000:0.000000006)0.943:0.004186025)0.845:0.002718034,('EPI_ISL_86212':0.0,'EPI_ISL_75723':0.0,'EPI_ISL_75702':0.0):0.000000006)0.472:0.001359331)0.000:0.000000006,'EPI_ISL_137894':0.000000006)0.724:0.000000006,((('EPI_ISL_142434':0.000000006,('EPI_ISL_142480':0.000000006,'EPI_ISL_141122':0.002726220)0.824:0.001358883)0.000:0.000000006,'EPI_ISL_142479':0.002726166)0.924:0.004159690,(('EPI_ISL_166491':0.0,'EPI_ISL_123259':0.0,'EPI_ISL_697572':0.0,'EPI_ISL_697569':0.0):0.004114375,('EPI_ISL_137851':0.001359591,('EPI_ISL_137854':0.0,'EPI_ISL_137855':0.0,'EPI_ISL_131753':0.0,'EPI_ISL_137860':0.0):0.000000006)0.000:0.000000006)0.922:0.004180662)0.416:0.002731398)0.833:0.002743863)0.781:0.001356650,('EPI_ISL_64393':0.005557496,'EPI_ISL_77917':0.001386202)0.777:0.001339594)0.000:0.000000006)0.387:0.000000006)0.000:0.000000006)0.897:0.001359633)0.861:0.001359389)0.000:0.000000006)0.830:0.001363967)0.000:0.000000006,((((('EPI_ISL_4040':0.001359237,((((('EPI_ISL_95434':0.004101834,((('EPI_ISL_15108':0.004109464,('EPI_ISL_206390':0.005486012,('EPI_ISL_80907':0.001358371,'EPI_ISL_19946':0.002746683)0.000:0.000000006)0.000:0.000000006)0.916:0.001360153,(((((('EPI_ISL_134910':0.004104029,('EPI_ISL_133598':0.001352622,('EPI_ISL_148214':0.005512004,('EPI_ISL_148242':0.0,'EPI_ISL_148243':0.0):0.000000006)0.993:0.011252485)0.247:0.001372439)0.718:0.000000006,('EPI_ISL_95369':0.000000006,'EPI_ISL_220189':0.005488570)0.000:0.000000006)0.000:0.000000006,('EPI_ISL_141195':0.0,'EPI_ISL_141196':0.0):0.004102108)0.728:0.000000006,('EPI_ISL_133587':0.002739238,'EPI_ISL_158589':0.004135956)0.865:0.004161347)0.807:0.002726743,('EPI_ISL_84625':0.000000006,('EPI_ISL_94241':0.005485812,'EPI_ISL_82523':0.000000006)0.926:0.002726782)0.000:0.000000006)0.840:0.001358853,('EPI_ISL_64916':0.001358954,('EPI_ISL_180950':0.002726896,(((('EPI_ISL_131744':0.0,'EPI_ISL_131742':0.0):0.004103539,((('EPI_ISL_216644':0.002746830,'EPI_ISL_216638':0.001377881)0.884:0.002720873,(('EPI_ISL_148239':0.005556880,'EPI_ISL_64383':0.002757602)0.869:0.002727202,(('EPI_ISL_180911':0.0,'EPI_ISL_180910':0.0):0.000000006,'EPI_ISL_180912':0.001358433)0.967:0.004102529)0.000:0.000000006)0.573:0.000000006,'EPI_ISL_64378':0.004103199)0.000:0.000000006)0.000:0.000000006,('EPI_ISL_134950':0.008282757,('EPI_ISL_371804':0.001359573,(('EPI_ISL_158483':0.001358674,('EPI_ISL_158479':0.000000006,'EPI_ISL_158462':0.002737257)0.000:0.000000006)0.945:0.002726144,(('EPI_ISL_142564':0.0,'EPI_ISL_216377':0.0,'EPI_ISL_142567':0.0,'EPI_ISL_142568':0.0):0.000000006,('EPI_ISL_181011':0.002725852,'EPI_ISL_95422':0.001358767)0.000:0.000000006)0.000:0.000000006)0.855:0.001359743)0.000:0.000000006)0.841:0.001358645)0.000:0.000000006,('EPI_ISL_180859':0.001359374,'EPI_ISL_174475':0.002727119)0.000:0.000000006)0.000:0.000000006)0.806:0.001361474)0.786:0.001375108)0.000:0.000000006)0.841:0.001358864,'EPI_ISL_137903':0.008281602)0.000:0.000000006)0.986:0.000000006,'EPI_ISL_28111':0.000000006)0.000:0.000000006,(('EPI_ISL_142362':0.001358870,('EPI_ISL_79793':0.004102262,'EPI_ISL_234708':0.006878368)0.000:0.000000006)0.000:0.000000006,'EPI_ISL_82511':0.001358906)0.856:0.001358852)0.777:0.001337784,'EPI_ISL_278042':0.006943187)0.758:0.001391238,('EPI_ISL_5351':0.002727625,'EPI_ISL_23354':0.000000006)0.962:0.004104677)0.000:0.000000006)0.933:0.000000006,((((('EPI_ISL_142436':0.001358232,('EPI_ISL_216655':0.004100277,('EPI_ISL_131878':0.0,'EPI_ISL_131870':0.0,'EPI_ISL_131875':0.0):0.000000006)0.000:0.000000006)0.930:0.002725757,('EPI_ISL_146039':0.001358962,('EPI_ISL_131740':0.006880065,('EPI_ISL_142467':0.002726341,('EPI_ISL_141120':0.001357813,'EPI_ISL_141203':0.000000006)0.000:0.000000006)0.982:0.005490917)0.000:0.000000006)0.000:0.000000006)0.854:0.001358736,('EPI_ISL_99312':0.000000006,'EPI_ISL_30029':0.005486790)0.915:0.002726922)0.000:0.000000006,('EPI_ISL_64900':0.004173087,'EPI_ISL_216640':0.007012665)0.776:0.001313876)0.837:0.001359552,('EPI_ISL_8910':0.001368352,'EPI_ISL_5343':0.001364366)0.786:0.001358458)0.000:0.000000006)0.000:0.000000006,((('EPI_ISL_6498':0.0,'EPI_ISL_5561':0.0,'EPI_ISL_6403':0.0):0.000000006,'EPI_ISL_6497':0.001359064)0.883:0.001359276,'EPI_ISL_4039':0.004113183)0.000:0.000000006)0.000:0.000000006,((('EPI_ISL_28751':0.0,'EPI_ISL_28753':0.0):0.004169472,(('EPI_ISL_28750':0.000000006,(('EPI_ISL_216388':0.002726206,('EPI_ISL_180872':0.0,'EPI_ISL_84976':0.0,'EPI_ISL_84974':0.0):0.000000006)0.859:0.001359153,'EPI_ISL_79777':0.002726634)0.000:0.000000006)0.000:0.000000006,('EPI_ISL_189672':0.0,'EPI_ISL_64727':0.0):0.004120490)0.874:0.002697555)0.727:0.002815263,((('EPI_ISL_127968':0.0,'EPI_ISL_127960':0.0,'EPI_ISL_127957':0.0,'EPI_ISL_131873':0.0,'EPI_ISL_127969':0.0,'EPI_ISL_131877':0.0,'EPI_ISL_131867':0.0,'EPI_ISL_131882':0.0,'EPI_ISL_127970':0.0):0.001359627,'EPI_ISL_131874':0.000000006)0.961:0.005544845,('EPI_ISL_24811':0.005489573,'EPI_ISL_131903':0.000000006)0.550:0.002788863)0.584:0.001324732)0.745:0.000000006)0.913:0.001359301,('EPI_ISL_3482':0.000000006,('EPI_ISL_328442':0.005487290,(('EPI_ISL_31474':0.0,'EPI_ISL_328449':0.0):0.000000006,('EPI_ISL_328440':0.0,'EPI_ISL_328441':0.0):0.001358967)0.000:0.000000006)0.972:0.004103299)0.946:0.004105364)0.000:0.000000006)0.752:0.000000006,((('EPI_ISL_99252':0.013173260,'EPI_ISL_189674':0.014631317)0.323:0.002354798,((('EPI_ISL_141318':0.0,'EPI_ISL_22518':0.0,'EPI_ISL_22592':0.0,'EPI_ISL_12546':0.0):0.000000006,(('EPI_ISL_99244':0.005614459,(('EPI_ISL_5616':0.0,'EPI_ISL_6500':0.0):0.000000006,'EPI_ISL_85073':0.002744921)0.986:0.007033525)0.750:0.001288540,('EPI_ISL_139420':0.011125175,'EPI_ISL_22542':0.001360140)0.000:0.000000006)0.000:0.000000006)0.924:0.000000006,('EPI_ISL_6990':0.000000006,('EPI_ISL_141110':0.0,'EPI_ISL_141123':0.0):0.004103817)0.993:0.009741298)0.000:0.000000006)0.959:0.005550868,('EPI_ISL_142092':0.001359883,('EPI_ISL_398010':0.0,'EPI_ISL_142076':0.0):0.000000006)0.876:0.002779195)0.328:0.002724078)0.873:0.001359098)0.000:0.000000006,(((((('EPI_ISL_6950':0.000000006,('EPI_ISL_87497':0.000000006,'EPI_ISL_6941':0.002726696)0.825:0.001359297)0.958:0.006500730,('EPI_ISL_397920':0.010749604,('EPI_ISL_397921':0.001357688,(('EPI_ISL_142084':0.0,'EPI_ISL_397930':0.0):0.001357821,(('EPI_ISL_142095':0.0,'EPI_ISL_397916':0.0):0.001357981,(('EPI_ISL_138144':0.0,'EPI_ISL_138049':0.0,'EPI_ISL_138047':0.0,'EPI_ISL_398004':0.0,'EPI_ISL_397915':0.0,'EPI_ISL_131454':0.0,'EPI_ISL_138153':0.0,'EPI_ISL_138151':0.0,'EPI_ISL_138148':0.0,'EPI_ISL_142100':0.0,'EPI_ISL_138156':0.0,'EPI_ISL_138152':0.0,'EPI_ISL_138137':0.0,'EPI_ISL_138138':0.0,'EPI_ISL_138142':0.0,'EPI_ISL_138139':0.0,'EPI_ISL_99342':0.0,'EPI_ISL_138143':0.0,'EPI_ISL_138141':0.0,'EPI_ISL_398000':0.0):0.000000006,('EPI_ISL_138158':0.0,'EPI_ISL_138160':0.0):0.001357873)0.000:0.000000006)0.519:0.000000006)0.000:0.000000006)0.903:0.004532495)0.474:0.001426087)0.971:0.007632242,(('EPI_ISL_22590':0.001358769,(('EPI_ISL_25205':0.001358809,('EPI_ISL_141294':0.000000006,'EPI_ISL_12530':0.001358664)0.000:0.000000006)0.919:0.001358810,('EPI_ISL_22520':0.001358959,'EPI_ISL_26426':0.001361369)0.000:0.000000006)0.000:0.000000006)0.903:0.002979718,('EPI_ISL_31467':0.002978593,(('EPI_ISL_146019':0.000000006,(((((('EPI_ISL_134956':0.004101631,'EPI_ISL_127945':0.004102601)0.000:0.000000006,(('EPI_ISL_141155':0.0,'EPI_ISL_141115':0.0,'EPI_ISL_63549':0.0,'EPI_ISL_181008':0.0):0.000000006,((((((('EPI_ISL_189491':0.009709683,'EPI_ISL_158447':0.001358317)0.000:0.000000006,((('EPI_ISL_220258':0.001357303,(('EPI_ISL_258547':0.000000006,'EPI_ISL_258519':0.004097045)0.837:0.001357491,'EPI_ISL_258525':0.001357711)0.000:0.000000006)0.980:0.004099690,('EPI_ISL_189533':0.001358385,'EPI_ISL_158586':0.001358470)0.000:0.000000006)0.854:0.001358178,'EPI_ISL_294053':0.002726606)0.000:0.000000006)0.000:0.000000006,'EPI_ISL_158541':0.002725018)0.845:0.001358423,('EPI_ISL_189502':0.000000006,'EPI_ISL_161074':0.002725313)0.922:0.002725558)0.000:0.000000006,((('EPI_ISL_273587':0.004101623,((('EPI_ISL_294027':0.001358354,('EPI_ISL_294046':0.004103856,('EPI_ISL_294074':0.0,'EPI_ISL_294171':0.0):0.000000006)0.872:0.001358246)0.000:0.000000006,('EPI_ISL_258536':0.000000006,('EPI_ISL_216852':0.002760079,'EPI_ISL_294179':0.004133218)0.923:0.004133744)0.830:0.001358166)0.000:0.000000006,(((('EPI_ISL_257692':0.0,'EPI_ISL_257688':0.0):0.001358375,('EPI_ISL_254781':0.002725181,'EPI_ISL_273596':0.000000006)0.836:0.001358407)0.000:0.000000006,('EPI_ISL_254857':0.0,'EPI_ISL_294021':0.0,'EPI_ISL_254837':0.0,'EPI_ISL_254860':0.0,'EPI_ISL_397802':0.0,'EPI_ISL_244138':0.0):0.000000006)0.857:0.000000006,((('EPI_ISL_701669':0.001383028,'EPI_ISL_376319':0.002725018)0.918:0.004118158,'EPI_ISL_254847':0.001358230)0.000:0.000000006,'EPI_ISL_294176':0.001358354)0.000:0.000000006)1.000:0.000000006)0.000:0.000000006)0.909:0.001358406,('EPI_ISL_328513':0.000000006,(('EPI_ISL_256333':0.002725382,('EPI_ISL_147151':0.001358203,'EPI_ISL_189523':0.000000006)0.000:0.000000006)0.840:0.001358416,('EPI_ISL_397810':0.008283997,('EPI_ISL_161087':0.001358094,('EPI_ISL_256493':0.001358098,'EPI_ISL_181053':0.000000006)0.000:0.000000006)0.925:0.001366947)0.000:0.000000006)1.000:0.000000006)0.000:0.000000006)0.813:0.001363185,'EPI_ISL_134949':0.001367470)0.814:0.001353756)0.000:0.000000006,('EPI_ISL_133584':0.001358563,('EPI_ISL_158497':0.001366367,'EPI_ISL_158533':0.004122345)0.812:0.001364340)0.000:0.000000006)0.000:0.000000006,('EPI_ISL_294038':0.001347968,('EPI_ISL_254840':0.001358945,'EPI_ISL_258538':0.000000006)0.765:0.001383378)0.996:0.009739663)0.830:0.001358199)0.000:0.000000006)1.000:0.000000006,('EPI_ISL_206357':0.002725487,('EPI_ISL_95416':0.002732010,('EPI_ISL_142452':0.002723765,(('EPI_ISL_142462':0.0,'EPI_ISL_63148':0.0):0.000000006,('EPI_ISL_142398':0.001358803,(('EPI_ISL_142427':0.0,'EPI_ISL_142456':0.0,'EPI_ISL_142402':0.0,'EPI_ISL_99256':0.0,'EPI_ISL_142399':0.0,'EPI_ISL_142458':0.0,'EPI_ISL_142407':0.0,'EPI_ISL_142401':0.0):0.000000006,'EPI_ISL_142394':0.001360154)0.000:0.000000006)0.876:0.001358911)0.776:0.001365877)0.938:0.004134796)0.000:0.000000006)0.997:0.000000006)0.000:0.000000006,'EPI_ISL_141130':0.001358802)0.000:0.000000006,('EPI_ISL_135001':0.004101908,((('EPI_ISL_97226':0.0,'EPI_ISL_97225':0.0,'EPI_ISL_97227':0.0,'EPI_ISL_134982':0.0):0.000000006,'EPI_ISL_158537':0.006878804)0.831:0.001367275,(('EPI_ISL_189670':0.000000006,(('EPI_ISL_215560':0.000000006,'EPI_ISL_215565':0.001358604)0.992:0.008429187,(('EPI_ISL_189496':0.0,'EPI_ISL_189495':0.0):0.001362920,'EPI_ISL_177513':0.001363780)0.775:0.001280298)0.966:0.007008814)0.839:0.001358603,(('EPI_ISL_141116':0.0,'EPI_ISL_141154':0.0):0.000000006,('EPI_ISL_85184':0.001358569,('EPI_ISL_141127':0.001360004,'EPI_ISL_141092':0.001358761)0.000:0.000000006)1.000:0.000000006)0.000:0.000000006)0.807:0.001368348)0.799:0.001357859)0.000:0.000000006)0.000:0.000000006,('EPI_ISL_371792':0.001357656,('EPI_ISL_397583':0.000000006,'EPI_ISL_278191':0.001357402)0.000:0.000000006)0.992:0.006885137)0.835:0.001358725)0.871:0.002779683,('EPI_ISL_6954':0.001357860,(('EPI_ISL_6944':0.0,'EPI_ISL_6943':0.0,'EPI_ISL_66127':0.0,'EPI_ISL_6942':0.0):0.004100936,'EPI_ISL_7035':0.001358058)0.000:0.000000006)0.964:0.005543289)0.731:0.001092425)0.574:0.001378309)0.756:0.001374978)0.732:0.001123292,('EPI_ISL_141303':0.002727466,(('EPI_ISL_80909':0.011886582,((('EPI_ISL_99290':0.001359586,(('EPI_ISL_99299':0.0,'EPI_ISL_99296':0.0,'EPI_ISL_99300':0.0,'EPI_ISL_99297':0.0,'EPI_ISL_99301':0.0):0.000000006,('EPI_ISL_99298':0.001359702,'EPI_ISL_157959':0.001359741)0.349:0.000000006)0.906:0.000000006)0.873:0.000000006,('EPI_ISL_139427':0.002738424,('EPI_ISL_77910':0.001259589,'EPI_ISL_77906':0.001765567)0.924:0.005240074)0.206:0.001364674)0.980:0.009714930,'EPI_ISL_141378':0.000000006)0.000:0.000000006)0.981:0.004104928,(('EPI_ISL_138098':0.0,'EPI_ISL_8799':0.0,'EPI_ISL_146092':0.0):0.000000006,(('EPI_ISL_141293':0.001366826,('EPI_ISL_138102':0.0,'EPI_ISL_146023':0.0):0.001365090)0.810:0.001360573,('EPI_ISL_398026':0.0,'EPI_ISL_142357':0.0,'EPI_ISL_398015':0.0):0.005490206)0.000:0.000000006)0.000:0.000000006)0.000:0.000000006)0.959:0.004103739)0.000:0.000000006,((('EPI_ISL_141324':0.004226491,('EPI_ISL_8900':0.006775761,('EPI_ISL_6945':0.005318296,'EPI_ISL_7036':0.001567307)0.975:0.006961936)0.000:0.000000006)0.143:0.001349537,'EPI_ISL_26428':0.004366887)0.941:0.005412369,('EPI_ISL_6628':0.001358260,(((('EPI_ISL_64021':0.001360997,('EPI_ISL_180862':0.008277125,'EPI_ISL_127971':0.000000006)0.812:0.001362703)0.788:0.001362198,('EPI_ISL_180860':0.0,'EPI_ISL_216626':0.0):0.005484587)0.000:0.000000006,(('EPI_ISL_7502':0.0,'EPI_ISL_6951':0.0):0.000000006,'EPI_ISL_7068':0.002725849)0.000:0.000000006)0.838:0.000000006,(('EPI_ISL_7009':0.002724807,('EPI_ISL_7023':0.000000006,'EPI_ISL_216627':0.001358450)0.896:0.001358333)0.000:0.000000006,'EPI_ISL_157963':0.004099673)0.000:0.000000006)0.000:0.000000006)0.952:0.005639796)0.746:0.001286039)0.000:0.000000006,(((((('EPI_ISL_141321':0.0,'EPI_ISL_20131':0.0):0.000000006,(('EPI_ISL_79759':0.004104111,('EPI_ISL_79800':0.001359461,(('EPI_ISL_87504':0.0,'EPI_ISL_79760':0.0):0.000000006,'EPI_ISL_12515':0.001359519)0.000:0.000000006)0.503:0.000000006)0.000:0.000000006,'EPI_ISL_79771':0.006884577)0.828:0.001361309)0.000:0.000000006,'EPI_ISL_67874':0.001359974)0.966:0.006994693,((('EPI_ISL_99334':0.004105442,(((('EPI_ISL_137502':0.001359129,'EPI_ISL_137489':0.000000006)0.847:0.001359129,(('EPI_ISL_141850':0.0,'EPI_ISL_141917':0.0):0.000000006,'EPI_ISL_141855':0.001359061)0.000:0.000000006)0.928:0.002727360,(('EPI_ISL_141925':0.001359187,(('EPI_ISL_141826':0.0,'EPI_ISL_141825':0.0,'EPI_ISL_141875':0.0):0.000000006,('EPI_ISL_141845':0.002727239,('EPI_ISL_141932':0.0,'EPI_ISL_141813':0.0,'EPI_ISL_141812':0.0):0.001359399)0.721:0.000000006)0.000:0.000000006)0.923:0.002727283,'EPI_ISL_141956':0.002727905)0.000:0.000000006)0.851:0.001359692,('EPI_ISL_157961':0.0,'EPI_ISL_63431':0.0):0.000000006)0.602:0.000000006)0.281:0.001401280,'EPI_ISL_79761':0.001329633)0.973:0.007082836,(('EPI_ISL_99287':0.0,'EPI_ISL_27591':0.0,'EPI_ISL_27590':0.0,'EPI_ISL_27592':0.0):0.004191206,('EPI_ISL_216634':0.002728997,('EPI_ISL_180864':0.006891263,('EPI_ISL_8074':0.001360416,'EPI_ISL_216636':0.001360291)0.000:0.000000006)0.749:0.000000006)0.796:0.004104753)0.843:0.002748208)0.906:0.004360747)0.901:0.006907249,((('EPI_ISL_65626':0.002615863,'EPI_ISL_30797':0.010057385)0.995:0.017194388,('EPI_ISL_6148':0.002728007,'EPI_ISL_6534':0.000000006)0.000:0.000000006)0.777:0.001374547,('EPI_ISL_189684':0.004103677,(('EPI_ISL_142071':0.0,'EPI_ISL_397940':0.0,'EPI_ISL_8394':0.0,'EPI_ISL_398018':0.0,'EPI_ISL_138107':0.0,'EPI_ISL_397944':0.0,'EPI_ISL_142349':0.0):0.000000006,'EPI_ISL_397947':0.001360749)0.000:0.000000006)0.968:0.005527093)0.553:0.001358916)0.753:0.000000006,('EPI_ISL_141322':0.004106090,('EPI_ISL_1767':0.011187917,('EPI_ISL_141311':0.008405953,'EPI_ISL_141316':0.005603976)0.816:0.002715770)0.000:0.000000006)0.899:0.002731568)0.000:0.000000006)0.600:0.000000006)0.000:0.000000006)0.912:0.000000006)0.000:0.000000006)0.431:0.001562028,('EPI_ISL_156551':0.016051212,('EPI_ISL_99303':0.017294855,('EPI_ISL_99475':0.001358211,(((((((('EPI_ISL_99469':0.008369177,('EPI_ISL_8765':0.005550490,(('EPI_ISL_22553':0.001361596,'EPI_ISL_5856':0.001371061)0.854:0.002718314,('EPI_ISL_138094':0.008283311,(('EPI_ISL_131415':0.0,'EPI_ISL_131419':0.0):0.000000006,(('EPI_ISL_123969':0.006902899,'EPI_ISL_189663':0.001358869)0.461:0.000000051,('EPI_ISL_99401':0.000000006,'EPI_ISL_99388':0.012671652)0.816:0.001358682)0.000:0.000000006)0.453:0.000000006)0.638:0.001400823)0.946:0.005569371)0.844:0.002809163)0.754:0.001314447,((('EPI_ISL_10123':0.004113439,'EPI_ISL_6993':0.002735691)0.763:0.001368939,((((((('EPI_ISL_99394':0.0,'EPI_ISL_99387':0.0,'EPI_ISL_99391':0.0,'EPI_ISL_99392':0.0):0.004115696,((('EPI_ISL_138088':0.0,'EPI_ISL_138086':0.0,'EPI_ISL_138087':0.0,'EPI_ISL_138089':0.0):0.000000006,('EPI_ISL_138078':0.000000006,'EPI_ISL_138084':0.016962275)0.759:0.001358442)0.963:0.005564164,('EPI_ISL_141301':0.000000006,'EPI_ISL_141256':0.002724328)0.952:0.004146483)0.756:0.001336113)0.000:0.000000006,((('EPI_ISL_138045':0.0,'EPI_ISL_138090':0.0):0.000000006,'EPI_ISL_8898':0.001357683)0.942:0.005670236,('EPI_ISL_13592':0.005395690,'EPI_ISL_13595':0.011480179)0.977:0.011883345)0.733:0.001207330)0.000:0.000000006,((('EPI_ISL_4055':0.001357743,'EPI_ISL_8824':0.000000006)0.882:0.002730438,((((('EPI_ISL_138100':0.001358056,'EPI_ISL_8861':0.004100622)0.000:0.000000006,'EPI_ISL_141308':0.000000006)0.714:0.000000006,(('EPI_ISL_142352':0.008276606,('EPI_ISL_141314':0.0,'EPI_ISL_141313':0.0):0.000000006)0.990:0.009695089,('EPI_ISL_8909':0.002751271,'EPI_ISL_138109':0.001352968)0.990:0.009748045)0.731:0.000000006)0.000:0.000000006,('EPI_ISL_6335':0.002752186,'EPI_ISL_6151':0.002756215)0.925:0.004096810)0.967:0.005564637,('EPI_ISL_138091':0.0,'EPI_ISL_99402':0.0):0.004160867)0.754:0.001321489)0.461:0.001381918,'EPI_ISL_99399':0.005481894)0.740:0.000000006)0.000:0.000000006,'EPI_ISL_692':0.002723771)0.760:0.001351847,('EPI_ISL_131889':0.000000006,((('EPI_ISL_134946':0.0,'EPI_ISL_189532':0.0):0.000000006,(('EPI_ISL_162255':0.002722799,'EPI_ISL_256472':0.004098409)0.000:0.000000006,(((('EPI_ISL_4073115':0.000000006,'EPI_ISL_245515':0.002722832)0.000:0.000000006,('EPI_ISL_4073116':0.002722544,('EPI_ISL_4073118':0.001406056,'EPI_ISL_4073119':0.008310085)0.903:0.004079118)0.736:0.000000006)0.000:0.000000006,'EPI_ISL_4073117':0.001356733)0.856:0.001357045,('EPI_ISL_245470':0.004097156,'EPI_ISL_504969':0.000000006)0.000:0.000000006)0.830:0.001357603)0.945:0.002723428)0.916:0.002723618,('EPI_ISL_127975':0.001357611,('EPI_ISL_131755':0.0,'EPI_ISL_131760':0.0,'EPI_ISL_127944':0.0,'EPI_ISL_127942':0.0,'EPI_ISL_131758':0.0,'EPI_ISL_127949':0.0,'EPI_ISL_127943':0.0,'EPI_ISL_127977':0.0,'EPI_ISL_131757':0.0,'EPI_ISL_131759':0.0):0.001357790)0.000:0.000000006)0.950:0.002723890)0.948:0.004137155)0.884:0.002747861,('EPI_ISL_99450':0.001392381,('EPI_ISL_99407':0.000000006,'EPI_ISL_99406':0.001359468)0.955:0.004143787)0.790:0.001336127)0.000:0.000000006)0.857:0.001358612,('EPI_ISL_99479':0.001207319,'EPI_ISL_6360':0.024777270)0.904:0.004312806)0.000:0.000000006)0.000:0.000000006,((((((('EPI_ISL_131374':0.001359758,'EPI_ISL_6964':0.006920909)0.770:0.001364865,(('EPI_ISL_131394':0.0,'EPI_ISL_131397':0.0):0.006894731,('EPI_ISL_131365':0.001357551,('EPI_ISL_7019':0.0,'EPI_ISL_99455':0.0):0.000000006)0.539:0.000000006)0.000:0.000000006)0.921:0.005882909,'EPI_ISL_379550':0.014327434)0.585:0.001135489,'EPI_ISL_8802':0.004100282)0.000:0.000000006,('EPI_ISL_138041':0.005530243,(('EPI_ISL_8384':0.005541459,((('EPI_ISL_99332':0.005486496,((((('EPI_ISL_64903':0.000000006,('EPI_ISL_84637':0.001357317,(('EPI_ISL_85196':0.0,'EPI_ISL_63538':0.0,'EPI_ISL_84638':0.0,'EPI_ISL_85121':0.0):0.000000006,'EPI_ISL_84646':0.001357138)0.000:0.000000006)0.948:0.002723333)0.854:0.001357679,'EPI_ISL_99289':0.002724532)0.000:0.000000006,'EPI_ISL_99330':0.001357813)0.000:0.000000006,('EPI_ISL_83495':0.002792955,'EPI_ISL_82521':0.005559495)0.780:0.001310168)0.925:0.002726152,(('EPI_ISL_99505':0.0,'EPI_ISL_99278':0.0,'EPI_ISL_99282':0.0,'EPI_ISL_99275':0.0,'EPI_ISL_99277':0.0,'EPI_ISL_99274':0.0):0.004133321,('EPI_ISL_69744':0.002758279,'EPI_ISL_84980':0.002764213)0.750:0.001355864)0.767:0.001364422)0.000:0.000000006)0.963:0.004102621,((('EPI_ISL_64816':0.0,'EPI_ISL_99311':0.0,'EPI_ISL_64886':0.0):0.009773352,((('EPI_ISL_22533':0.0,'EPI_ISL_142359':0.0,'EPI_ISL_397905':0.0):0.000000006,'EPI_ISL_138171':0.001359145)0.939:0.002728594,('EPI_ISL_82479':0.009702014,'EPI_ISL_82499':0.006882508)0.000:0.000000006)0.886:0.002799676)0.774:0.001326556,'EPI_ISL_6233':0.002726775)0.000:0.000000006)0.000:0.000000006,((('EPI_ISL_220210':0.005509632,(('EPI_ISL_158532':0.004123200,'EPI_ISL_257119':0.002750752)0.870:0.002765764,'EPI_ISL_134922':0.000000006)0.000:0.000000006)0.894:0.001359237,((((('EPI_ISL_66129':0.001359024,'EPI_ISL_64898':0.004103516)0.000:0.000000006,(('EPI_ISL_141097':0.0,'EPI_ISL_206347':0.0,'EPI_ISL_146090':0.0,'EPI_ISL_148105':0.0,'EPI_ISL_146041':0.0,'EPI_ISL_141106':0.0,'EPI_ISL_146087':0.0):0.000000006,'EPI_ISL_95375':0.002726827)0.000:0.000000006)0.000:0.000000006,('EPI_ISL_95427':0.001359385,('EPI_ISL_135000':0.002727268,('EPI_ISL_220042':0.000000006,'EPI_ISL_142558':0.001359319)0.000:0.000000006)0.000:0.000000006)0.837:0.001359237)0.000:0.000000006,((((('EPI_ISL_180952':0.0,'EPI_ISL_180954':0.0):0.000000006,('EPI_ISL_216663':0.000000006,'EPI_ISL_216668':0.001358712)0.944:0.002726066)0.978:0.005559559,('EPI_ISL_142463':0.001358349,'EPI_ISL_142378':0.000000006)0.756:0.001347780)0.884:0.002758118,'EPI_ISL_141150':0.001359058)0.000:0.000000006,('EPI_ISL_84627':0.0,'EPI_ISL_327554':0.0):0.002726842)0.000:0.000000006)0.960:0.000000006,'EPI_ISL_141193':0.001359215)0.000:0.000000006)0.951:0.004114255,((('EPI_ISL_64887':0.0,'EPI_ISL_79805':0.0):0.000000006,('EPI_ISL_139445':0.005509119,('EPI_ISL_80894':0.001084302,'EPI_ISL_81014':0.002881439)0.705:0.000351199)0.746:0.000000006)0.995:0.009690009,('EPI_ISL_99333':0.004142196,(('EPI_ISL_6994':0.001384683,('EPI_ISL_142465':0.006880770,(('EPI_ISL_95400':0.000000006,((('EPI_ISL_135022':0.002745814,'EPI_ISL_134995':0.001376004)0.774:0.001350115,(('EPI_ISL_95414':0.0,'EPI_ISL_95449':0.0,'EPI_ISL_135031':0.0,'EPI_ISL_134974':0.0):0.000000006,'EPI_ISL_95388':0.004099486)0.000:0.000000006)0.000:0.000000006,'EPI_ISL_135047':0.001358204)0.849:0.001359958)0.848:0.001358980,'EPI_ISL_141095':0.001358966)0.000:0.000000006)0.935:0.004126310)0.766:0.001326541,('EPI_ISL_82507':0.001359656,((('EPI_ISL_63571':0.0,'EPI_ISL_84660':0.0):0.000000006,'EPI_ISL_84642':0.001359668)0.933:0.002728102,'EPI_ISL_84631':0.001359821)0.000:0.000000006)0.944:0.004149393)0.877:0.002772185)0.420:0.001362231)0.000:0.000000006)0.950:0.002736798)0.790:0.001353305)0.896:0.002757202,(('EPI_ISL_99383':0.0,'EPI_ISL_99514':0.0):0.008360088,'EPI_ISL_91542':0.006968706)0.742:0.001340380)0.757:0.001368376)0.774:0.001358516)0.855:0.001358807,('EPI_ISL_99451':0.002724987,((((('EPI_ISL_99524':0.0,'EPI_ISL_99456':0.0,'EPI_ISL_99454':0.0):0.001357819,'EPI_ISL_99465':0.004099529)0.000:0.000000006,(((('EPI_ISL_28017':0.002789510,'EPI_ISL_68733':0.002704537)0.988:0.011524366,(('EPI_ISL_4069586':0.005164286,'EPI_ISL_4069597':0.003133009)0.997:0.030277020,('EPI_ISL_4069582':0.014950476,(('EPI_ISL_4069589':0.0,'EPI_ISL_4069596':0.0):0.013242451,'EPI_ISL_4069588':0.021185836)0.679:0.002529511)0.874:0.007963952)0.997:0.024764119)0.702:0.000968954,('EPI_ISL_360':0.006945632,(('EPI_ISL_14870959':0.010895301,(((('EPI_ISL_14870910':0.008435506,('EPI_ISL_14870905':0.0,'EPI_ISL_14870904':0.0):0.006960476)0.830:0.002651467,((('EPI_ISL_14870893':0.002712440,('EPI_ISL_14870886':0.001357274,('EPI_ISL_14870965':0.002712560,('EPI_ISL_14870950':0.001351797,'EPI_ISL_14870887':0.001358182)0.794:0.001353923)0.279:0.000000006)0.450:0.000000006)0.000:0.000000006,'EPI_ISL_14867452':0.004083297)0.459:0.001352803,'EPI_ISL_14870915':0.006857146)0.000:0.000000006)0.000:0.000000006,'EPI_ISL_14867156':0.008246607)0.984:0.009268293,('EPI_ISL_14870955':0.008978374,('EPI_ISL_14870932':0.002740831,'EPI_ISL_14870917':0.005556977)0.760:0.002166278)0.042:0.002618009)0.813:0.005307281)0.997:0.022911146,'EPI_ISL_167217':0.022287813)0.784:0.005577810)1.000:0.040463795)0.647:0.001665671,(('EPI_ISL_3728':0.005537842,('EPI_ISL_28016':0.000000006,'EPI_ISL_5885':0.005610336)0.932:0.004123734)0.778:0.001350498,('EPI_ISL_3706':0.018585500,(('EPI_ISL_8948':0.0,'EPI_ISL_234382':0.0):0.000000006,'EPI_ISL_378722':0.000000006)0.846:0.002858492)0.767:0.001243268)0.000:0.000000006)0.989:0.008308679)0.000:0.000000006,('EPI_ISL_131420':0.001341489,('EPI_ISL_142333':0.008441438,'EPI_ISL_3479':0.004178825)0.919:0.005614316)0.887:0.002766423)0.000:0.000000006,('EPI_ISL_8858':0.005484066,((('EPI_ISL_131443':0.005525760,('EPI_ISL_131449':0.006908305,'EPI_ISL_99350':0.001399118)0.755:0.001324740)0.781:0.001378298,'EPI_ISL_99444':0.001363342)0.789:0.001363172,('EPI_ISL_397943':0.019830744,('EPI_ISL_63574':0.004135373,'EPI_ISL_141942':0.004136747)0.984:0.008439335)0.000:0.000000006)0.000:0.000000006)0.846:0.001357564)0.923:0.002725830)0.000:0.000000006)0.000:0.000000006,('EPI_ISL_189662':0.004102440,('EPI_ISL_189651':0.009716603,(('EPI_ISL_33932':0.007033667,(('EPI_ISL_85076':0.0,'EPI_ISL_139403':0.0,'EPI_ISL_85062':0.0,'EPI_ISL_85061':0.0):0.001365186,('EPI_ISL_139387':0.004123392,('EPI_ISL_63543':0.000000006,('EPI_ISL_63340':0.000000006,'EPI_ISL_234705':0.001357387)0.849:0.001357523)0.776:0.001355449)0.762:0.001381204)0.773:0.001228159)0.974:0.007372080,(('EPI_ISL_3429':0.006913557,'EPI_ISL_99349':0.000000006)0.971:0.004098348,((('EPI_ISL_131446':0.005600803,('EPI_ISL_6934':0.002722574,('EPI_ISL_31472':0.001356763,(('EPI_ISL_142083':0.0,'EPI_ISL_189683':0.0):0.002722060,('EPI_ISL_138133':0.0,'EPI_ISL_138105':0.0):0.001357068)0.000:0.000000006)0.000:0.000000006)0.952:0.005595638)0.755:0.001282022,('EPI_ISL_131404':0.000000006,'EPI_ISL_131401':0.001357633)0.000:0.000000006)0.000:0.000000006,('EPI_ISL_99395':0.0,'EPI_ISL_99396':0.0):0.004098380)0.000:0.000000006)0.758:0.001189224)0.937:0.004283653)0.000:0.000000006)0.985:0.005500016)0.852:0.001358402)0.000:0.000000006,(('EPI_ISL_138104':0.009908873,'EPI_ISL_99464':0.002703689)0.989:0.009860219,(('EPI_ISL_99492':0.001358822,('EPI_ISL_8911':0.005785924,'EPI_ISL_10304':0.023587163)0.733:0.001181583)0.000:0.000000006,'EPI_ISL_99458':0.002725604)0.865:0.001358577)0.000:0.000000006)0.961:0.000000006,(('EPI_ISL_5781':0.004167668,'EPI_ISL_8875':0.005549972)0.934:0.005567909,('EPI_ISL_5795':0.004100600,('EPI_ISL_148103':0.0,'EPI_ISL_95822':0.0):0.000000006)0.000:0.000000006)0.918:0.001358393)0.000:0.000000006,(((((('EPI_ISL_243352':0.002731704,'EPI_ISL_119097':0.000000006)1.000:0.023421049,(((('EPI_ISL_229212':0.000000006,(('EPI_ISL_132848':0.0,'EPI_ISL_70131':0.0,'EPI_ISL_89171':0.0):0.000000006,'EPI_ISL_70132':0.001359307)0.853:0.001359417)1.000:0.017300589,(('EPI_ISL_146010':0.018430362,((((('EPI_ISL_132863':0.028058898,(('EPI_ISL_243530':0.008919584,((('EPI_ISL_293514':0.006841627,(('EPI_ISL_231640':0.000000006,('EPI_ISL_78709':0.001354612,('EPI_ISL_132817':0.000000006,'EPI_ISL_78713':0.000000006)0.000:0.000000006)0.922:0.001378979)0.000:0.000000006,('EPI_ISL_124206':0.005591465,('EPI_ISL_208442':0.002754510,'EPI_ISL_208076':0.002732205)0.978:0.008529169)0.761:0.001271494)0.900:0.004398428)0.914:0.006581784,((((((((((('EPI_ISL_328978':0.002663310,'EPI_ISL_328987':0.004202609)0.988:0.009885582,('EPI_ISL_148201':0.007015076,('EPI_ISL_267770':0.001240225,'EPI_ISL_328974':0.008431911)0.944:0.005707994)0.862:0.002684881)0.000:0.000000006,('EPI_ISL_243547':0.000000006,'EPI_ISL_243578':0.001355442)0.847:0.001358002)0.872:0.001356211,'EPI_ISL_243451':0.001362379)0.757:0.000000006,(('EPI_ISL_189452':0.001356106,(('EPI_ISL_243632':0.0,'EPI_ISL_243408':0.0,'EPI_ISL_243427':0.0):0.000000006,(('EPI_ISL_267366':0.0,'EPI_ISL_267170':0.0,'EPI_ISL_267439':0.0,'EPI_ISL_328994':0.0):0.005476355,'EPI_ISL_277382':0.001356247)0.000:0.000000006)0.914:0.001356159)0.000:0.000000006,'EPI_ISL_65830':0.004129523)0.000:0.000000006)1.000:0.000000006,('EPI_ISL_105974':0.0,'EPI_ISL_189405':0.0,'EPI_ISL_189403':0.0,'EPI_ISL_189404':0.0):0.000000006)0.000:0.000000006,((('EPI_ISL_267205':0.0,'EPI_ISL_329051':0.0):0.001369128,'EPI_ISL_329041':0.001348800)0.954:0.004176356,(('EPI_ISL_189707':0.001342840,('EPI_ISL_189724':0.009692590,'EPI_ISL_189703':0.000000006)0.786:0.001373109)0.883:0.002770175,('EPI_ISL_378286':0.004138740,(((('EPI_ISL_252219':0.001355292,(('EPI_ISL_252208':0.0,'EPI_ISL_252209':0.0,'EPI_ISL_252206':0.0,'EPI_ISL_257312':0.0):0.000000006,('EPI_ISL_252213':0.001355225,'EPI_ISL_308784':0.006866037)0.000:0.000000006)0.000:0.000000006)0.871:0.002743800,('EPI_ISL_6795367':0.006968761,('EPI_ISL_327625':0.005030801,('EPI_ISL_327624':0.000000006,'EPI_ISL_327607':0.005468408)0.748:0.001185412)0.858:0.003369643)0.906:0.004205783)0.875:0.002741387,('EPI_ISL_14777719':0.0,'EPI_ISL_14777736':0.0):0.005503316)0.000:0.000000006,(('EPI_ISL_3319119':0.011382107,'EPI_ISL_7622539':0.001215064)0.999:0.011735842,'EPI_ISL_9589507':0.011526920)0.708:0.001004892)0.985:0.009790926)0.916:0.004186992)0.858:0.002779831)0.779:0.001332349)0.938:0.002720335,'EPI_ISL_120193':0.000000006)0.805:0.001355655,(('EPI_ISL_189717':0.004116879,('EPI_ISL_15429940':0.001355214,'EPI_ISL_189689':0.000000006)0.000:0.000000006)0.964:0.004092227,((('EPI_ISL_267403':0.008451129,('EPI_ISL_329025':0.000000006,('EPI_ISL_189691':0.000000006,'EPI_ISL_189711':0.002720369)0.867:0.001355785)0.000:0.000000006)0.839:0.001355755,'EPI_ISL_138695':0.000000006)0.854:0.001355924,(('EPI_ISL_308785':0.0,'EPI_ISL_381339':0.0):0.005473713,((('EPI_ISL_243556':0.005485086,(('EPI_ISL_243493':0.000000006,'EPI_ISL_267413':0.001355808)0.858:0.001355853,'EPI_ISL_189695':0.001355933)0.000:0.000000006)0.000:0.000000006,'EPI_ISL_189710':0.001356137)0.000:0.000000006,'EPI_ISL_189701':0.000000006)0.000:0.000000006)0.864:0.001355864)0.000:0.000000006)0.925:0.002720366)0.000:0.000000006,('EPI_ISL_243660':0.000000006,('EPI_ISL_267222':0.000000006,(('EPI_ISL_129977':0.005489277,('EPI_ISL_328961':0.000000006,'EPI_ISL_329012':0.001355319)0.000:0.000000006)0.000:0.000000006,('EPI_ISL_329017':0.011355893,'EPI_ISL_243506':0.008524225)0.710:0.001162380)0.887:0.001356242)0.984:0.005475559)0.956:0.004094020)0.760:0.001484465,('EPI_ISL_77902':0.018142418,((('EPI_ISL_33859':0.005494899,(('EPI_ISL_397873':0.002746889,'EPI_ISL_127586':0.001356796)0.780:0.001366743,((('EPI_ISL_379236':0.002834347,('EPI_ISL_257297':0.001354674,'EPI_ISL_257285':0.000000006)0.999:0.014237920)0.758:0.001254913,((((('EPI_ISL_208435':0.0,'EPI_ISL_208075':0.0):0.000000006,'EPI_ISL_208128':0.001353765)0.976:0.005478536,'EPI_ISL_371796':0.000000006)0.946:0.002717281,'EPI_ISL_142526':0.000000006)0.935:0.001354525,(('EPI_ISL_141156':0.0,'EPI_ISL_127941':0.0,'EPI_ISL_142502':0.0):0.000000006,(((('EPI_ISL_328621':0.0,'EPI_ISL_328619':0.0):0.004122971,'EPI_ISL_208077':0.001332746)0.889:0.002776807,('EPI_ISL_208080':0.005509329,(('EPI_ISL_215574':0.005322501,('EPI_ISL_252227':0.002737512,('EPI_ISL_252212':0.012731036,('EPI_ISL_222193':0.002795122,'EPI_ISL_277411':0.009818012)0.738:0.001238961)0.851:0.002806554)0.738:0.001583453)0.761:0.002744599,(((('EPI_ISL_372111':0.002704775,'EPI_ISL_372108':0.006969256)0.788:0.001385230,((('EPI_ISL_14777715':0.004096835,'EPI_ISL_4061163':0.005596923)0.888:0.004178826,('EPI_ISL_309426':0.001364524,('EPI_ISL_373077':0.006862005,(('EPI_ISL_373079':0.000000006,'EPI_ISL_505800':0.002718375)0.853:0.001354916,('EPI_ISL_373065':0.0,'EPI_ISL_373073':0.0):0.000000006)0.000:0.000000006)0.793:0.001351521)0.768:0.001376506)0.777:0.001356495,((('EPI_ISL_14767321':0.0,'EPI_ISL_388040':0.0):0.006990602,('EPI_ISL_14767365':0.001370733,('EPI_ISL_9589573':0.0,'EPI_ISL_9589443':0.0):0.002724569)0.917:0.004198805)0.904:0.004081259,('EPI_ISL_328620':0.000000006,'EPI_ISL_14769829':0.008310964)0.000:0.000000006)0.000:0.000000006)0.997:0.009670593)0.000:0.000000006,('EPI_ISL_371783':0.000000006,('EPI_ISL_208107':0.006921094,'EPI_ISL_397694':0.002729409)0.865:0.002756183)0.862:0.001355259)0.000:0.000000006,'EPI_ISL_379229':0.006864276)0.316:0.001555050)0.874:0.002576286)0.727:0.000000006)0.890:0.002686947,(('EPI_ISL_131752':0.0,'EPI_ISL_208103':0.0,'EPI_ISL_127939':0.0,'EPI_ISL_127940':0.0):0.002737737,'EPI_ISL_154833':0.001353592)0.782:0.001361187)0.000:0.000000006)1.000:0.000000006)0.000:0.000000006)0.980:0.004089557,('EPI_ISL_277376':0.0,'EPI_ISL_132865':0.0):0.000000006)0.000:0.000000006)0.736:0.001375998)0.923:0.005533161,('EPI_ISL_397888':0.001355227,('EPI_ISL_327520':0.001355324,('EPI_ISL_397901':0.0,'EPI_ISL_397898':0.0,'EPI_ISL_327555':0.0,'EPI_ISL_327535':0.0,'EPI_ISL_327578':0.0,'EPI_ISL_327547':0.0,'EPI_ISL_142116':0.0,'EPI_ISL_142322':0.0):0.000000006)0.000:0.000000006)0.893:0.004186236)0.998:0.016433309,('EPI_ISL_550':0.010524686,(('EPI_ISL_133779':0.008282275,('EPI_ISL_131469':0.008495764,('EPI_ISL_208683':0.004273416,('EPI_ISL_208088':0.000000006,'EPI_ISL_208684':0.001360959)0.880:0.004011010)0.995:0.014592124)0.791:0.000000006)0.754:0.005249739,'EPI_ISL_133775':0.008594305)1.000:0.027180501)0.366:0.004095592)0.729:0.001689243)0.762:0.001781920)0.408:0.003585152)0.990:0.020202611,'EPI_ISL_243447':0.026698415)0.643:0.010304299)0.976:0.022893481,('EPI_ISL_243571':0.033771015,((((((('EPI_ISL_65834':0.0,'EPI_ISL_65835':0.0):0.004110480,((('EPI_ISL_243389':0.001313835,('EPI_ISL_243481':0.000000006,((('EPI_ISL_267771':0.0,'EPI_ISL_329038':0.0):0.000000006,((('EPI_ISL_267214':0.0,'EPI_ISL_243603':0.0):0.000000006,'EPI_ISL_267393':0.001357936)0.768:0.000000006,((('EPI_ISL_329047':0.000000006,'EPI_ISL_267201':0.002723005)0.949:0.004098548,'EPI_ISL_243555':0.002724414)0.000:0.000000006,('EPI_ISL_15052970':0.008269038,('EPI_ISL_376203':0.001357853,('EPI_ISL_328991':0.0,'EPI_ISL_328979':0.0,'EPI_ISL_328982':0.0):0.002720753)0.000:0.000000006)0.994:0.008298259)0.966:0.004102384)0.901:0.001357643)0.000:0.000000006,'EPI_ISL_267335':0.001357471)0.913:0.001357725)0.888:0.002783568)0.950:0.005631775,(((('EPI_ISL_243560':0.0,'EPI_ISL_243545':0.0):0.007008553,(('EPI_ISL_243631':0.0,'EPI_ISL_267361':0.0):0.000000006,'EPI_ISL_267220':0.001356659)0.766:0.001312935)0.904:0.002785091,(('EPI_ISL_267397':0.0,'EPI_ISL_197195':0.0,'EPI_ISL_267415':0.0):0.002724495,('EPI_ISL_243516':0.002806795,(('EPI_ISL_397342':0.001365765,(('EPI_ISL_393962':0.0,'EPI_ISL_393957':0.0):0.008269791,'EPI_ISL_337414':0.000000006)0.909:0.004121027)1.000:0.014072455,'EPI_ISL_378635':0.000000006)0.443:0.001314974)0.969:0.005560343)0.000:0.000000006)0.000:0.000000006,('EPI_ISL_267360':0.002680109,'EPI_ISL_267305':0.005608507)0.947:0.005578488)0.885:0.002776823)0.783:0.001332164,(((('EPI_ISL_329018':0.0,'EPI_ISL_267157':0.0):0.001357526,('EPI_ISL_243529':0.002725048,(('EPI_ISL_329014':0.0,'EPI_ISL_267260':0.0,'EPI_ISL_329039':0.0,'EPI_ISL_267354':0.0,'EPI_ISL_329016':0.0):0.000000006,'EPI_ISL_267391':0.001357747)0.963:0.004098662)0.000:0.000000006)0.996:0.000000006,(('EPI_ISL_243551':0.0,'EPI_ISL_189454':0.0):0.000000006,('EPI_ISL_243598':0.001364868,'EPI_ISL_267355':0.004096220)0.785:0.001362661)0.000:0.000000006)0.000:0.000000006,(('EPI_ISL_243577':0.002722017,'EPI_ISL_243496':0.004142682)0.957:0.005560114,('EPI_ISL_189451':0.0,'EPI_ISL_243658':0.0,'EPI_ISL_267307':0.0):0.001374839)0.795:0.001346194)0.917:0.002723143)0.000:0.000000006)0.852:0.001357338,'EPI_ISL_189453':0.000000006)0.775:0.001264189,'EPI_ISL_89941':0.005606549)0.945:0.005592602,('EPI_ISL_267234':0.004096046,(('EPI_ISL_267445':0.001356420,('EPI_ISL_267204':0.000000006,('EPI_ISL_267202':0.001356307,('EPI_ISL_329020':0.0,'EPI_ISL_329007':0.0,'EPI_ISL_267367':0.0):0.000000006)0.915:0.001356263)0.000:0.000000006)0.939:0.004131679,(('EPI_ISL_329011':0.0,'EPI_ISL_329026':0.0):0.000000006,'EPI_ISL_329015':0.001356083)0.751:0.001337670)0.870:0.002772941)0.000:0.000000006)0.663:0.000919952,'EPI_ISL_84570':0.010177345)0.965:0.011121238,'EPI_ISL_267338':0.009258037)0.060:0.005006286)0.850:0.012523044)0.929:0.017013610)0.964:0.026369281,('EPI_ISL_143945':0.023375121,'EPI_ISL_139369':0.025653224)1.000:0.053779243)0.907:0.018273525,((('EPI_ISL_175337':0.020718265,('EPI_ISL_112261':0.006744134,('EPI_ISL_158026':0.005369683,'EPI_ISL_158020':0.010176466)0.998:0.024700548)0.803:0.010300745)0.992:0.023134281,((('EPI_ISL_68828':0.008223940,('EPI_ISL_68737':0.004711191,'EPI_ISL_8018':0.044047829)0.843:0.005464132)1.000:0.031869821,(((((('EPI_ISL_707413':0.051818439,'EPI_ISL_699204':0.030515646)0.976:0.025511487,(('EPI_ISL_378704':0.009755474,((('EPI_ISL_176160':0.000000006,((((((((('EPI_ISL_223201':0.001355938,'EPI_ISL_223202':0.000000006)0.952:0.002726014,'EPI_ISL_192292':0.001356284)0.737:0.000000027,((((('EPI_ISL_200455':0.0,'EPI_ISL_200631':0.0,'EPI_ISL_199129':0.0):0.000000006,'EPI_ISL_700909':0.004093815)0.801:0.001361419,('EPI_ISL_208998':0.001330304,('EPI_ISL_176835':0.000000006,'EPI_ISL_285226':0.001355564)0.972:0.005564964)0.740:0.001394660)0.802:0.001362428,('EPI_ISL_203704':0.001356051,('EPI_ISL_4069828':0.001356179,('EPI_ISL_696856':0.000000006,((((((('EPI_ISL_699163':0.001356499,((((('EPI_ISL_699295':0.005592278,'EPI_ISL_242871':0.004132464)0.861:0.002743385,(((('EPI_ISL_12335304':0.0,'EPI_ISL_234464':0.0):0.000000006,('EPI_ISL_249116':0.000000006,('EPI_ISL_697106':0.0,'EPI_ISL_697108':0.0):0.012630779)0.841:0.001356251)0.000:0.000000006,('EPI_ISL_699360':0.001354101,'EPI_ISL_4069605':0.001370923)0.969:0.005528988)0.000:0.000000006,(((('EPI_ISL_242875':0.004094405,(('EPI_ISL_378712':0.000000006,('EPI_ISL_707433':0.001356553,'EPI_ISL_307920':0.005498238)0.742:0.000000006)0.000:0.000000006,'EPI_ISL_1005655':0.002724231)0.432:0.001356242)0.000:0.000000006,('EPI_ISL_257984':0.0,'EPI_ISL_242842':0.0):0.001356296)0.879:0.001356246,(('EPI_ISL_707371':0.001361014,('EPI_ISL_707368':0.0,'EPI_ISL_707367':0.0):0.001360361)0.808:0.001367385,(('EPI_ISL_697087':0.000000006,('EPI_ISL_697084':0.0,'EPI_ISL_697088':0.0):0.002719063)0.902:0.002786404,('EPI_ISL_699564':0.002724619,'EPI_ISL_1005676':0.000000006)0.793:0.001324991)0.877:0.002769154)0.783:0.001363535)0.000:0.000000006,((('EPI_ISL_250315':0.0,'EPI_ISL_240829':0.0):0.001355960,'EPI_ISL_239994':0.000000006)0.924:0.002720816,'EPI_ISL_249138':0.001356175)0.000:0.000000006)1.000:0.000000006)0.000:0.000000006)0.856:0.001356742,(('EPI_ISL_170237':0.0,'EPI_ISL_192309':0.0,'EPI_ISL_234467':0.0):0.000000006,((('EPI_ISL_700923':0.002720568,('EPI_ISL_462581':0.0,'EPI_ISL_501410':0.0):0.000000006)0.000:0.000000006,'EPI_ISL_215582':0.001357885)0.846:0.001356175,'EPI_ISL_172822':0.001356273)0.000:0.000000006)0.000:0.000000006)0.854:0.001356958,(('EPI_ISL_180138':0.001356256,('EPI_ISL_180142':0.0,'EPI_ISL_180103':0.0,'EPI_ISL_277050':0.0,'EPI_ISL_160436':0.0):0.000000006)0.875:0.001356358,'EPI_ISL_698002':0.001356543)0.000:0.000000006)0.559:0.000000006,'EPI_ISL_217947':0.002722025)0.000:0.000000006)0.000:0.000000006,('EPI_ISL_696574':0.000000006,(('EPI_ISL_269517':0.001356861,('EPI_ISL_379663':0.000000006,'EPI_ISL_268508':0.001358912)0.000:0.000000006)0.998:0.008353493,(('EPI_ISL_696584':0.001355757,('EPI_ISL_14835738':0.001355801,('EPI_ISL_482743':0.000000006,('EPI_ISL_3247063':0.002720147,('EPI_ISL_3247070':0.000000006,'EPI_ISL_3247065':0.001355982)0.941:0.002720519)0.757:0.000000006)0.000:0.000000006)0.000:0.000000006)0.609:0.000000006,'EPI_ISL_697855':0.004096299)0.000:0.000000006)0.005:0.001356129)0.720:0.000000052)0.000:0.000000006,((((('EPI_ISL_284984':0.006886209,'EPI_ISL_707354':0.004102124)0.000:0.000000006,((('EPI_ISL_696766':0.0,'EPI_ISL_697881':0.0,'EPI_ISL_697885':0.0):0.001364871,'EPI_ISL_162875':0.004094233)0.000:0.000000006,'EPI_ISL_283474':0.002721161)0.000:0.000000006)0.914:0.001356290,(('EPI_ISL_200391':0.0,'EPI_ISL_198905':0.0):0.001360226,'EPI_ISL_4073212':0.001356256)0.000:0.000000006)0.000:0.000000006,(('EPI_ISL_258006':0.002726874,'EPI_ISL_707534':0.001370587)0.757:0.001352990,(('EPI_ISL_707545':0.0,'EPI_ISL_707539':0.0,'EPI_ISL_707538':0.0,'EPI_ISL_699489':0.0):0.000000006,('EPI_ISL_699556':0.001356046,('EPI_ISL_707568':0.000000006,('EPI_ISL_707566':0.001355925,'EPI_ISL_699587':0.016564003)0.000:0.000000006)0.927:0.002721117)0.000:0.000000006)0.000:0.000000006)0.859:0.001356290)0.000:0.000000006,((((((('EPI_ISL_242866':0.001356408,('EPI_ISL_707686':0.001358418,('EPI_ISL_259755':0.004096242,'EPI_ISL_502188':0.002732488)0.000:0.000000006)0.872:0.001356577)0.000:0.000000006,'EPI_ISL_283535':0.002728698)0.000:0.000000006,('EPI_ISL_699639':0.005477807,('EPI_ISL_283546':0.004097661,('EPI_ISL_242858':0.001375096,('EPI_ISL_699250':0.002743502,('EPI_ISL_505059':0.0,'EPI_ISL_505060':0.0):0.001359459)0.806:0.001359602)0.796:0.001357908)0.000:0.000000006)0.145:0.000000006)0.961:0.000000006,(((('EPI_ISL_699502':0.0,'EPI_ISL_277047':0.0,'EPI_ISL_283526':0.0,'EPI_ISL_379586':0.0,'EPI_ISL_285561':0.0,'EPI_ISL_284995':0.0,'EPI_ISL_285211':0.0,'EPI_ISL_277060':0.0,'EPI_ISL_277098':0.0,'EPI_ISL_277109':0.0,'EPI_ISL_215584':0.0,'EPI_ISL_277125':0.0,'EPI_ISL_277096':0.0,'EPI_ISL_502186':0.0):0.000000006,(('EPI_ISL_242850':0.000000006,'EPI_ISL_242867':0.000000006)0.997:0.005477235,((((('EPI_ISL_14835737':0.001374844,('EPI_ISL_3247066':0.000000006,('EPI_ISL_3247064':0.001356471,'EPI_ISL_3247067':0.001356468)0.000:0.000000006)0.762:0.001353928)0.980:0.006990768,'EPI_ISL_4062012':0.002770448)0.755:0.001339448,((('EPI_ISL_259761':0.001356993,'EPI_ISL_378709':0.001356815)0.000:0.000000006,((('EPI_ISL_697044':0.0,'EPI_ISL_697134':0.0,'EPI_ISL_697051':0.0):0.000000006,'EPI_ISL_697135':0.000000006)0.920:0.002726390,('EPI_ISL_696560':0.008462648,('EPI_ISL_707513':0.001356639,(('EPI_ISL_707518':0.0,'EPI_ISL_707514':0.0,'EPI_ISL_699448':0.0):0.000000006,'EPI_ISL_707511':0.001356651)0.000:0.000000006)0.891:0.002770288)0.627:0.001319950)0.733:0.000000006)1.000:0.000000006,(((((('EPI_ISL_259749':0.0,'EPI_ISL_242885':0.0,'EPI_ISL_242884':0.0,'EPI_ISL_378707':0.0,'EPI_ISL_285548':0.0):0.000000006,'EPI_ISL_257999':0.001356563)0.846:0.001356824,('EPI_ISL_707444':0.0,'EPI_ISL_707436':0.0):0.001356849)0.000:0.000000006,'EPI_ISL_248314':0.001356849)0.000:0.000000006,'EPI_ISL_338377':0.000000006)0.000:0.000000006,(('EPI_ISL_699218':0.0,'EPI_ISL_707445':0.0,'EPI_ISL_259762':0.0,'EPI_ISL_283496':0.0,'EPI_ISL_257986':0.0,'EPI_ISL_257989':0.0,'EPI_ISL_707446':0.0,'EPI_ISL_707448':0.0,'EPI_ISL_707438':0.0,'EPI_ISL_696950':0.0,'EPI_ISL_707439':0.0,'EPI_ISL_707447':0.0,'EPI_ISL_696954':0.0,'EPI_ISL_696951':0.0,'EPI_ISL_707441':0.0,'EPI_ISL_707442':0.0,'EPI_ISL_696961':0.0,'EPI_ISL_699247':0.0,'EPI_ISL_699249':0.0,'EPI_ISL_697152':0.0,'EPI_ISL_379404':0.0):0.000000006,((('EPI_ISL_242863':0.0,'EPI_ISL_258010':0.0):0.000000006,('EPI_ISL_325939':0.005534002,('EPI_ISL_285150':0.000000006,'EPI_ISL_285011':0.001358231)0.773:0.001359431)0.802:0.001358945)0.904:0.002739485,('EPI_ISL_699388':0.000000006,(('EPI_ISL_699390':0.0,'EPI_ISL_697833':0.0):0.000000006,(('EPI_ISL_707461':0.0,'EPI_ISL_699375':0.0):0.001356447,'EPI_ISL_707462':0.000000006)0.883:0.001356687)0.851:0.001356803)0.000:0.000000006)0.846:0.001356824)0.000:0.000000006)0.000:0.000000006)0.000:0.000000006)0.915:0.001363477,(('EPI_ISL_242861':0.001356871,'EPI_ISL_285315':0.000000006)0.882:0.002766095,('EPI_ISL_285186':0.002747512,('EPI_ISL_707431':0.002722647,((('EPI_ISL_699196':0.001357345,'EPI_ISL_253626':0.001357082)0.000:0.000000006,'EPI_ISL_699241':0.001357287)0.000:0.000000006,(('EPI_ISL_242852':0.0,'EPI_ISL_259751':0.0,'EPI_ISL_258033':0.0,'EPI_ISL_258032':0.0,'EPI_ISL_285213':0.0,'EPI_ISL_697866':0.0):0.000000006,'EPI_ISL_697854':0.001357211)0.000:0.000000006)0.000:0.000000006)0.787:0.001358817)0.771:0.001345020)0.969:0.005551312)0.000:0.000000006,('EPI_ISL_249153':0.001358008,'EPI_ISL_212471':0.001356611)0.000:0.000000006)0.000:0.000000006)0.831:0.001356619)0.000:0.000000006,'EPI_ISL_283523':0.004101608)0.000:0.000000006,(('EPI_ISL_378710':0.004113811,('EPI_ISL_283514':0.0,'EPI_ISL_277120':0.0):0.000000006)0.000:0.000000006,'EPI_ISL_242849':0.005477563)0.832:0.001356442)0.000:0.000000006)1.000:0.000000006,(('EPI_ISL_253035':0.004094778,'EPI_ISL_285228':0.001359918)0.000:0.000000006,('EPI_ISL_277108':0.001356667,('EPI_ISL_242872':0.001369480,'EPI_ISL_284689':0.001383766)0.889:0.002718853)0.728:0.000000006)0.000:0.000000006)1.000:0.000000006,((('EPI_ISL_277105':0.0,'EPI_ISL_277110':0.0):0.001356719,'EPI_ISL_192471':0.001356568)0.726:0.000000006,((('EPI_ISL_277119':0.001362262,(('EPI_ISL_277124':0.0,'EPI_ISL_277064':0.0):0.001356492,('EPI_ISL_283543':0.001356742,(('EPI_ISL_242877':0.0,'EPI_ISL_242854':0.0):0.000000006,(('EPI_ISL_707541':0.0,'EPI_ISL_699608':0.0,'EPI_ISL_699594':0.0):0.000000006,'EPI_ISL_707569':0.001356634)0.917:0.002723618)0.848:0.001356620)0.134:0.000000006)0.505:0.000000006)0.528:0.000000006,'EPI_ISL_707381':0.001371748)0.000:0.000000006,'EPI_ISL_249139':0.001356451)0.000:0.000000006)1.000:0.000000006)0.000:0.000000006,'EPI_ISL_277046':0.002722261)0.870:0.001356466)0.000:0.000000006)1.000:0.000000006,('EPI_ISL_697856':0.0,'EPI_ISL_283495':0.0,'EPI_ISL_258018':0.0,'EPI_ISL_198787':0.0,'EPI_ISL_203718':0.0,'EPI_ISL_277099':0.0,'EPI_ISL_707572':0.0,'EPI_ISL_707571':0.0,'EPI_ISL_696644':0.0):0.000000006)0.000:0.000000006,(((((('EPI_ISL_4071160':0.000000006,'EPI_ISL_697983':0.006885530)0.000:0.000000006,'EPI_ISL_696569':0.001356468)0.000:0.000000006,(('EPI_ISL_192472':0.0,'EPI_ISL_198850':0.0):0.001356319,'EPI_ISL_192503':0.000000006)0.918:0.002721439)0.000:0.000000006,((('EPI_ISL_707530':0.0,'EPI_ISL_707532':0.0,'EPI_ISL_699474':0.0,'EPI_ISL_696639':0.0):0.000000006,('EPI_ISL_696609':0.0,'EPI_ISL_696891':0.0):0.006867628)0.826:0.001362517,(((('EPI_ISL_283500':0.002722535,('EPI_ISL_700886':0.004096302,'EPI_ISL_700916':0.000000006)0.000:0.000000006)0.862:0.001356543,((('EPI_ISL_696762':0.0,'EPI_ISL_707559':0.0,'EPI_ISL_707567':0.0,'EPI_ISL_696681':0.0,'EPI_ISL_699584':0.0,'EPI_ISL_696674':0.0):0.000000006,(('EPI_ISL_696748':0.0,'EPI_ISL_696725':0.0):0.001355757,'EPI_ISL_696717':0.001355809)0.000:0.000000006)0.000:0.000000006,((('EPI_ISL_698023':0.000000006,('EPI_ISL_697356':0.000000006,('EPI_ISL_697380':0.0,'EPI_ISL_698006':0.0,'EPI_ISL_697359':0.0,'EPI_ISL_696744':0.0,'EPI_ISL_698015':0.0):0.000000006)0.733:0.000000051)0.470:0.001355731,'EPI_ISL_698004':0.000000006)0.468:0.000000052,'EPI_ISL_697353':0.000000006)0.071:0.000000051)0.842:0.001356701)0.000:0.000000006,((((('EPI_ISL_239332':0.001363125,'EPI_ISL_379664':0.002721672)0.000:0.000000006,'EPI_ISL_267764':0.002722676)0.000:0.000000006,('EPI_ISL_283486':0.0,'EPI_ISL_379658':0.0):0.000000006)0.000:0.000000006,('EPI_ISL_269513':0.001356353,(((('EPI_ISL_269511':0.001368963,'EPI_ISL_327778':0.004102897)0.335:0.001350783,((('EPI_ISL_379676':0.0,'EPI_ISL_379654':0.0):0.001356634,(('EPI_ISL_696533':0.0,'EPI_ISL_249308':0.0):0.000000006,'EPI_ISL_267763':0.001356716)0.000:0.000000006)0.000:0.000000006,'EPI_ISL_379655':0.004095730)0.000:0.000000006)0.773:0.001946389,('EPI_ISL_256109':0.001361807,'EPI_ISL_248778':0.001362779)0.781:0.002133792)0.268:0.001368810,'EPI_ISL_379665':0.001943750)0.805:0.002168459)0.781:0.001360182)0.842:0.001356499,('EPI_ISL_707380':0.005520633,'EPI_ISL_203722':0.001371461)0.779:0.001349476)0.000:0.000000006)1.000:0.000000006,('EPI_ISL_283516':0.004102449,((('EPI_ISL_696695':0.002719338,(('EPI_ISL_696724':0.0,'EPI_ISL_696746':0.0):0.000000006,'EPI_ISL_696727':0.001355563)0.000:0.000000006)0.936:0.002724031,'EPI_ISL_199039':0.008289449)0.000:0.000000006,('EPI_ISL_696559':0.001356927,'EPI_ISL_698070':0.000000006)0.871:0.001356876)0.913:0.001356758)0.000:0.000000006)0.000:0.000000006)1.000:0.000000006)0.000:0.000000006,('EPI_ISL_172821':0.001356602,((('EPI_ISL_259754':0.001356566,((('EPI_ISL_285257':0.001364214,'EPI_ISL_276786':0.005478450)0.374:0.000000006,'EPI_ISL_285015':0.001356616)0.000:0.000000006,(('EPI_ISL_239330':0.0,'EPI_ISL_283542':0.0,'EPI_ISL_381469':0.0,'EPI_ISL_233629':0.0,'EPI_ISL_239329':0.0,'EPI_ISL_239331':0.0):0.000000006,'EPI_ISL_284992':0.001356722)0.000:0.000000006)0.000:0.000000006)0.909:0.001356590,('EPI_ISL_242898':0.000000006,(('EPI_ISL_258026':0.0,'EPI_ISL_258021':0.0):0.001356570,'EPI_ISL_258031':0.001356637)0.000:0.000000006)0.000:0.000000006)0.860:0.001356446,('EPI_ISL_397115':0.001356384,'EPI_ISL_180147':0.000000006)0.724:0.000000051)0.000:0.000000006)0.000:0.000000006)0.994:0.000000006,((('EPI_ISL_501500':0.015542156,'EPI_ISL_707352':0.002785430)0.737:0.001307203,'EPI_ISL_192294':0.001356469)0.000:0.000000006,('EPI_ISL_203714':0.000000006,'EPI_ISL_192280':0.006901523)0.845:0.001356945)0.000:0.000000006)0.000:0.000000006)0.000:0.000000006,(('EPI_ISL_192322':0.001356125,('EPI_ISL_223673':0.0,'EPI_ISL_171342':0.0):0.000000006)0.915:0.002721226,('EPI_ISL_697438':0.000000006,'EPI_ISL_696591':0.005476952)0.736:0.000000006)0.921:0.000000006)0.000:0.000000006,((((('EPI_ISL_192495':0.0,'EPI_ISL_526774':0.0):0.000000006,('EPI_ISL_697362':0.001356956,'EPI_ISL_200414':0.000000006)0.856:0.001356755)0.000:0.000000006,'EPI_ISL_258014':0.001356755)0.000:0.000000006,(('EPI_ISL_699500':0.0,'EPI_ISL_699511':0.0):0.002734745,'EPI_ISL_285114':0.004109991)0.000:0.000000006)0.000:0.000000006,'EPI_ISL_285374':0.001356831)0.841:0.001356694)0.012:0.001356618)0.741:0.000000051)0.000:0.000000006)0.571:0.000000006)0.000:0.000000006,((((('EPI_ISL_258028':0.000000006,'EPI_ISL_284987':0.001355010)0.973:0.005474504,(('EPI_ISL_697859':0.0,'EPI_ISL_697858':0.0):0.001355540,(('EPI_ISL_697860':0.0,'EPI_ISL_697863':0.0,'EPI_ISL_697849':0.0,'EPI_ISL_699499':0.0):0.000000006,('EPI_ISL_699482':0.000000006,('EPI_ISL_697853':0.001356095,'EPI_ISL_697857':0.000000006)0.437:0.001357592)0.866:0.001355661)0.000:0.000000006)0.844:0.001355877)0.000:0.000000006,(('EPI_ISL_696619':0.0,'EPI_ISL_696623':0.0,'EPI_ISL_696622':0.0,'EPI_ISL_697333':0.0,'EPI_ISL_697324':0.0):0.000000006,'EPI_ISL_4071127':0.001361340)0.844:0.001356164)0.000:0.000000006,'EPI_ISL_699165':0.000000006)0.000:0.000000006,('EPI_ISL_697040':0.000000006,(((('EPI_ISL_697079':0.000000006,('EPI_ISL_697322':0.004095580,'EPI_ISL_697267':0.002721274)0.000:0.000000006)0.928:0.001360139,('EPI_ISL_699436':0.0,'EPI_ISL_330737':0.0):0.001356413)0.000:0.000000006,((('EPI_ISL_14870977':0.001380126,('EPI_ISL_696567':0.0,'EPI_ISL_696562':0.0):0.001345334)0.960:0.005532845,('EPI_ISL_707348':0.0,'EPI_ISL_707343':0.0,'EPI_ISL_697835':0.0,'EPI_ISL_697834':0.0,'EPI_ISL_697903':0.0):0.004117357)0.742:0.001366008,'EPI_ISL_699442':0.000000006)0.000:0.000000006)0.000:0.000000006,'EPI_ISL_697052':0.004093176)0.000:0.002722072)0.048:0.000000051)0.950:0.004093245)0.000:0.000000006)0.000:0.000000006,(((('EPI_ISL_173924':0.004148077,'EPI_ISL_502185':0.004148641)0.767:0.001326812,'EPI_ISL_175767':0.001356255)0.000:0.000000006,'EPI_ISL_179850':0.002745853)0.000:0.000000006,(((('EPI_ISL_285375':0.004107206,('EPI_ISL_203719':0.000000006,('EPI_ISL_272727':0.0,'EPI_ISL_272729':0.0):0.004095104)0.000:0.000000006)0.000:0.000000006,('EPI_ISL_192301':0.002722477,'EPI_ISL_272724':0.000000006)0.900:0.001356177)0.847:0.001356211,(('EPI_ISL_234455':0.001356142,(('EPI_ISL_1005674':0.001365783,('EPI_ISL_699335':0.002722144,('EPI_ISL_696771':0.001355461,'EPI_ISL_503369':0.006867073)0.000:0.000000006)0.883:0.002717861)0.957:0.005529415,'EPI_ISL_234451':0.001355763)0.000:0.000000006)0.870:0.001356083,'EPI_ISL_249140':0.004097674)0.000:0.000000006)0.524:0.000000006,(('EPI_ISL_697058':0.000000006,(('EPI_ISL_696579':0.000000006,(((('EPI_ISL_700903':0.000000006,(('EPI_ISL_700902':0.0,'EPI_ISL_700890':0.0):0.000000006,'EPI_ISL_700887':0.001355769)0.848:0.001355916)0.883:0.001356136,((('EPI_ISL_179978':0.0,'EPI_ISL_180033':0.0,'EPI_ISL_181900':0.0,'EPI_ISL_180087':0.0,'EPI_ISL_180072':0.0):0.001356116,('EPI_ISL_176360':0.0,'EPI_ISL_179896':0.0,'EPI_ISL_426186':0.0,'EPI_ISL_4071297':0.0,'EPI_ISL_198137':0.0,'EPI_ISL_198123':0.0):0.000000006)0.890:0.001356404,'EPI_ISL_169428':0.000000006)0.870:0.001356394)0.000:0.000000006,('EPI_ISL_179847':0.0,'EPI_ISL_179849':0.0,'EPI_ISL_203699':0.0):0.000000006)0.000:0.000000006,'EPI_ISL_176024':0.006868505)0.003:0.001356139)0.325:0.000000051,'EPI_ISL_697048':0.000000006)0.000:0.000000051)0.433:0.000000051,'EPI_ISL_696859':0.000000006)0.716:0.000000051)0.000:0.000000006)0.000:0.000000006)0.000:0.000000006,('EPI_ISL_283531':0.002725580,((('EPI_ISL_192504':0.001355447,(('EPI_ISL_4032093':0.001355404,'EPI_ISL_192478':0.002719214)0.000:0.000000006,('EPI_ISL_283540':0.002719795,('EPI_ISL_283479':0.0,'EPI_ISL_233628':0.0):0.000000006)0.000:0.000000006)0.000:0.000000006)0.894:0.001355616,((('EPI_ISL_192411':0.001355573,('EPI_ISL_176152':0.001357001,('EPI_ISL_192392':0.001355784,'EPI_ISL_175992':0.002720372)0.000:0.000000006)0.505:0.000000006)1.000:0.000000006,(('EPI_ISL_259756':0.001355808,('EPI_ISL_4031942':0.005519604,('EPI_ISL_180139':0.001633350,('EPI_ISL_283519':0.002942813,'EPI_ISL_699239':0.049695412)0.291:0.001141175)0.716:0.000000011)0.754:0.000000006)0.232:0.000000006,('EPI_ISL_198128':0.001353559,'EPI_ISL_198141':0.001364568)0.905:0.002723235)0.000:0.000000006)0.000:0.000000006,(((('EPI_ISL_249152':0.000000006,('EPI_ISL_198913':0.001356112,'EPI_ISL_192469':0.000000006)0.894:0.001356112)0.848:0.001355919,(((('EPI_ISL_203708':0.0,'EPI_ISL_203709':0.0):0.006860555,('EPI_ISL_175989':0.000000006,'EPI_ISL_179842':0.001358735)0.000:0.000000006)0.954:0.002718636,(((('EPI_ISL_175821':0.001354890,'EPI_ISL_175790':0.000000006)0.930:0.002718608,'EPI_ISL_156315':0.001355223)0.000:0.000000006,(('EPI_ISL_198134':0.001355173,('EPI_ISL_200388':0.001356257,('EPI_ISL_200408':0.002730751,('EPI_ISL_249130':0.002717417,'EPI_ISL_249128':0.002717738)0.000:0.000000006)0.923:0.002718362)0.000:0.000000006)0.000:0.000000006,'EPI_ISL_699370':0.008266815)0.816:0.001361284)0.000:0.000000006,'EPI_ISL_142919':0.000000006)0.000:0.000000006)0.859:0.001355453,'EPI_ISL_502272':0.001355746)0.000:0.000000006)0.578:0.000000006,(((('EPI_ISL_176442':0.001355955,'EPI_ISL_166324':0.001355779)0.000:0.000000006,'EPI_ISL_175597':0.000000006)0.000:0.000000006,('EPI_ISL_162874':0.0,'EPI_ISL_249099':0.0,'EPI_ISL_160435':0.0,'EPI_ISL_162878':0.0,'EPI_ISL_142031':0.0,'EPI_ISL_203705':0.0):0.000000006)0.000:0.000000006,(('EPI_ISL_180081':0.000000006,'EPI_ISL_180101':0.000000006)0.000:0.000000006,'EPI_ISL_180154':0.001356067)0.859:0.001355999)0.860:0.001356198)0.000:0.000000006,(((('EPI_ISL_283524':0.0,'EPI_ISL_192316':0.0):0.000000006,'EPI_ISL_172818':0.001355818)0.861:0.001356941,'EPI_ISL_162879':0.001355616)0.000:0.000000006,((('EPI_ISL_283522':0.002736330,'EPI_ISL_258551':0.002735778)0.753:0.001345174,(('EPI_ISL_180024':0.0,'EPI_ISL_180014':0.0,'EPI_ISL_283541':0.0,'EPI_ISL_180037':0.0,'EPI_ISL_192391':0.0,'EPI_ISL_379587':0.0,'EPI_ISL_163716':0.0,'EPI_ISL_283517':0.0,'EPI_ISL_176836':0.0,'EPI_ISL_203706':0.0,'EPI_ISL_203707':0.0):0.000000006,'EPI_ISL_179844':0.001358495)0.000:0.000000006)0.000:0.000000006,('EPI_ISL_426184':0.001356191,('EPI_ISL_283532':0.000000006,'EPI_ISL_176158':0.001356533)0.747:0.000000006)0.927:0.001358170)0.000:0.000000006)0.000:0.000000006)0.000:0.000000006)0.000:0.000000006)0.144:0.001355919,'EPI_ISL_192283':0.005476994)0.000:0.000000006)0.000:0.000000006)1.000:0.000000006,(((('EPI_ISL_283518':0.002738304,'EPI_ISL_192505':0.001365688)0.772:0.001355254,(('EPI_ISL_285557':0.0,'EPI_ISL_203724':0.0):0.000000006,('EPI_ISL_283530':0.001355820,('EPI_ISL_283527':0.000000006,'EPI_ISL_283512':0.001355802)0.841:0.001355820)0.000:0.000000006)0.000:0.000000006)0.909:0.001356135,(('EPI_ISL_203678':0.0,'EPI_ISL_175916':0.0):0.000000006,(((('EPI_ISL_4071296':0.001355749,(('EPI_ISL_142904':0.0,'EPI_ISL_142902':0.0,'EPI_ISL_142073':0.0,'EPI_ISL_156527':0.0,'EPI_ISL_140356':0.0):0.000000006,'EPI_ISL_157221':0.001355820)0.000:0.000000006)0.000:0.000000006,('EPI_ISL_234465':0.006865053,((((('EPI_ISL_163712':0.000000006,'EPI_ISL_168015':0.001356294)0.000:0.000000006,'EPI_ISL_172827':0.002721512)0.000:0.000000006,('EPI_ISL_175774':0.0,'EPI_ISL_175770':0.0,'EPI_ISL_175778':0.0,'EPI_ISL_161675':0.0,'EPI_ISL_163724':0.0,'EPI_ISL_163727':0.0):0.000000006)0.000:0.000000006,('EPI_ISL_180015':0.000000006,'EPI_ISL_179981':0.000000006)0.929:0.002734052)0.873:0.001358592,('EPI_ISL_203726':0.0,'EPI_ISL_203727':0.0):0.002720327)0.000:0.000000006)0.840:0.001355469)0.821:0.001361824,'EPI_ISL_175775':0.001362146)0.010:0.001353217,'EPI_ISL_180019':0.000000006)0.731:0.000000051)0.000:0.000000006)0.000:0.000000006,(('EPI_ISL_283478':0.0,'EPI_ISL_192281':0.0):0.002752816,(('EPI_ISL_192336':0.0,'EPI_ISL_192335':0.0):0.000000006,'EPI_ISL_283480':0.001356806)0.889:0.002750982)0.763:0.001352848)0.858:0.001356256)0.000:0.000000006,((('EPI_ISL_234458':0.005471865,'EPI_ISL_234443':0.000000006)0.000:0.000000006,'EPI_ISL_700915':0.001361885)0.840:0.001355847,('EPI_ISL_141159':0.004096684,'EPI_ISL_203691':0.001355847)0.000:0.000000006)0.000:0.000000006)0.000:0.000000006,((((('EPI_ISL_192275':0.001356256,(('EPI_ISL_173535':0.000000006,('EPI_ISL_180143':0.000000006,'EPI_ISL_707376':0.006889997)0.743:0.000000006)0.503:0.001355919,'EPI_ISL_179911':0.000000006)0.724:0.000000051)0.000:0.000000006,((('EPI_ISL_181444':0.001355898,('EPI_ISL_161677':0.001355732,'EPI_ISL_284664':0.006873406)0.000:0.000000006)0.862:0.001356147,(('EPI_ISL_176159':0.009815844,'EPI_ISL_145389':0.002054911)0.768:0.002049802,((('EPI_ISL_162867':0.0,'EPI_ISL_203659':0.0,'EPI_ISL_145391':0.0):0.000000006,'EPI_ISL_173727':0.002817098)0.783:0.001349100,'EPI_ISL_192408':0.002731280)0.425:0.001374919)0.742:0.000000006)0.742:0.000000006,('EPI_ISL_176134':0.001356085,'EPI_ISL_234428':0.002720296)0.728:0.000000006)0.000:0.000000006)1.000:0.000000006,('EPI_ISL_4032055':0.000000006,'EPI_ISL_4032094':0.001358349)0.936:0.002721268)0.000:0.000000006,('EPI_ISL_192450':0.0,'EPI_ISL_192435':0.0):0.002721640)0.000:0.000000006,(((('EPI_ISL_174447':0.001356467,('EPI_ISL_699557':0.001355903,((('EPI_ISL_700900':0.000000006,('EPI_ISL_699260':0.001358609,('EPI_ISL_253028':0.000000006,('EPI_ISL_707450':0.001355435,'EPI_ISL_697180':0.000000006)0.906:0.001357981)0.784:0.001362955)0.810:0.001363244)0.876:0.001362324,('EPI_ISL_700908':0.0,'EPI_ISL_700901':0.0):0.001356051)0.000:0.000000006,(((('EPI_ISL_283494':0.0,'EPI_ISL_192493':0.0,'EPI_ISL_192285':0.0,'EPI_ISL_200379':0.0):0.000000006,'EPI_ISL_699598':0.002720482)0.000:0.000000006,('EPI_ISL_284990':0.002744996,('EPI_ISL_707564':0.0,'EPI_ISL_707558':0.0,'EPI_ISL_707561':0.0,'EPI_ISL_707562':0.0,'EPI_ISL_707565':0.0,'EPI_ISL_707560':0.0,'EPI_ISL_707563':0.0,'EPI_ISL_707557':0.0,'EPI_ISL_699588':0.0):0.001372763)0.895:0.002718645)0.000:0.000000006,('EPI_ISL_699486':0.002720247,(('EPI_ISL_192306':0.001355578,'EPI_ISL_192312':0.000000006)0.911:0.001355811,'EPI_ISL_502187':0.002721124)0.000:0.000000006)0.997:0.000000006)1.000:0.000000006)0.000:0.000000006)0.852:0.001356207)0.000:0.000000006,'EPI_ISL_200574':0.000000006)0.809:0.000000006,('EPI_ISL_4063436':0.004555462,'EPI_ISL_381335':0.014216065)0.736:0.002391446)0.821:0.001356254,('EPI_ISL_180032':0.0,'EPI_ISL_181779':0.0,'EPI_ISL_142922':0.0,'EPI_ISL_143663':0.0,'EPI_ISL_283510':0.0,'EPI_ISL_192326':0.0,'EPI_ISL_169131':0.0,'EPI_ISL_176133':0.0,'EPI_ISL_203668':0.0,'EPI_ISL_145737':0.0,'EPI_ISL_175869':0.0,'EPI_ISL_179848':0.0,'EPI_ISL_175973':0.0,'EPI_ISL_173528':0.0,'EPI_ISL_203684':0.0,'EPI_ISL_203712':0.0,'EPI_ISL_234450':0.0,'EPI_ISL_161829':0.0,'EPI_ISL_234454':0.0):0.000000006)0.000:0.000000006)0.000:0.000000006)0.000:0.000000006,'EPI_ISL_176271':0.001357481)0.726:0.000000051)0.012:0.001356920,'EPI_ISL_176154':0.008334110)0.000:0.000000006,(((('EPI_ISL_142930':0.001401830,'EPI_ISL_249132':0.000000006)0.000:0.000000006,(('EPI_ISL_278205':0.006919199,'EPI_ISL_278204':0.001390942)0.940:0.005520596,(('EPI_ISL_173498':0.001403875,('EPI_ISL_203683':0.002772326,'EPI_ISL_176025':0.000000006)0.103:0.000000051)0.423:0.002761775,'EPI_ISL_700888':0.004141459)0.728:0.001355584)0.806:0.001365416)0.031:0.000000052,'EPI_ISL_179846':0.000000006)0.672:0.001356417,'EPI_ISL_179921':0.000000006)0.076:0.000000051)0.804:0.001371377)0.000:0.000000006,('EPI_ISL_173500':0.000000006,(((((('EPI_ISL_175873':0.002906765,((((('EPI_ISL_175926':0.008286913,(('EPI_ISL_175642':0.000000006,'EPI_ISL_175835':0.002722511)0.828:0.001357170,'EPI_ISL_175964':0.001357015)0.000:0.000000006)0.526:0.000000006,((('EPI_ISL_192359':0.004098632,'EPI_ISL_175983':0.000000006)0.000:0.000000006,(('EPI_ISL_700885':0.000000006,(('EPI_ISL_699262':0.001365104,'EPI_ISL_699311':0.000000006)0.979:0.005513013,('EPI_ISL_700884':0.001365601,('EPI_ISL_707488':0.0,'EPI_ISL_707487':0.0):0.000000006)0.000:0.000000006)0.956:0.002722817)0.000:0.000000006,(('EPI_ISL_200620':0.000000006,'EPI_ISL_200615':0.001356838)0.772:0.001362858,('EPI_ISL_200430':0.001357693,'EPI_ISL_199040':0.000000006)0.942:0.004167127)0.769:0.001360194)0.975:0.004097102)0.946:0.004126301,('EPI_ISL_176295':0.004129751,'EPI_ISL_175923':0.002756482)0.761:0.001345290)0.798:0.001361976)0.000:0.000000006,('EPI_ISL_175977':0.000000006,'EPI_ISL_175931':0.001356828)0.866:0.001357015)0.000:0.000000006,'EPI_ISL_175963':0.000000006)0.905:0.000000006,(('EPI_ISL_175972':0.001357099,('EPI_ISL_173493':0.000000006,('EPI_ISL_179922':0.000000006,'EPI_ISL_176030':0.001357181)0.853:0.001358096)0.000:0.000000006)0.007:0.001357164,'EPI_ISL_176190':0.000000006)0.506:0.000000051)0.913:0.000000006)0.917:0.005481340,((('EPI_ISL_143943':0.001356738,(((((((('EPI_ISL_250815':0.0,'EPI_ISL_250816':0.0):0.001356528,(('EPI_ISL_200609':0.0,'EPI_ISL_200608':0.0):0.006885218,('EPI_ISL_234461':0.005479616,(('EPI_ISL_192302':0.001362226,'EPI_ISL_249125':0.008286813)0.000:0.000000006,('EPI_ISL_199121':0.001357333,('EPI_ISL_249118':0.0,'EPI_ISL_249119':0.0):0.000000006)0.828:0.001357927)0.940:0.002724960)0.000:0.000000006)0.930:0.002722580)0.000:0.000000006,('EPI_ISL_175915':0.000000006,'EPI_ISL_234459':0.006868772)0.852:0.001356605)0.000:0.000000006,('EPI_ISL_192911':0.001356311,'EPI_ISL_175871':0.000000006)0.000:0.000000006)0.000:0.000000006,(('EPI_ISL_234466':0.002721466,'EPI_ISL_175967':0.001356778)0.000:0.000000006,('EPI_ISL_175910':0.0,'EPI_ISL_175870':0.0,'EPI_ISL_175917':0.0,'EPI_ISL_175875':0.0,'EPI_ISL_175980':0.0):0.000000006)0.000:0.000000006)0.000:0.000000006,('EPI_ISL_249120':0.000000006,'EPI_ISL_234457':0.002722891)0.932:0.002721742)0.000:0.000000006,((('EPI_ISL_192910':0.000000006,('EPI_ISL_700899':0.002721207,'EPI_ISL_700913':0.000000006)0.979:0.004095394)0.796:0.001360300,('EPI_ISL_175979':0.0,'EPI_ISL_175974':0.0):0.002734668)0.803:0.001366019,('EPI_ISL_175922':0.001356719,('EPI_ISL_175919':0.002721919,'EPI_ISL_192364':0.001356432)0.000:0.000000006)0.586:0.000000006)0.000:0.000000006)0.000:0.000000006,'EPI_ISL_153064':0.001360403)0.874:0.001356667)0.000:0.000000006,(('EPI_ISL_234438':0.002724283,'EPI_ISL_173932':0.004096720)0.000:0.000000006,('EPI_ISL_145377':0.000000006,'EPI_ISL_145363':0.001356663)0.859:0.001356663)0.000:0.000000006)1.000:0.000000006,('EPI_ISL_175640':0.000000006,(((('EPI_ISL_249104':0.001358172,'EPI_ISL_285118':0.006868882)0.784:0.001362107,('EPI_ISL_155815':0.000000006,'EPI_ISL_192397':0.002720955)0.000:0.000000006)0.000:0.000000006,('EPI_ISL_176369':0.000000006,'EPI_ISL_173925':0.005477524)0.108:0.001356712)0.770:0.001361920,((((((('EPI_ISL_180092':0.000000006,'EPI_ISL_180097':0.001357103)0.799:0.001361901,('EPI_ISL_176276':0.0,'EPI_ISL_176280':0.0,'EPI_ISL_283493':0.0,'EPI_ISL_176197':0.0,'EPI_ISL_192383':0.0):0.001358088)0.783:0.001357895,'EPI_ISL_175787':0.000000006)0.000:0.000000006,(('EPI_ISL_173489':0.0,'EPI_ISL_153338':0.0):0.000000006,'EPI_ISL_175635':0.001357991)0.927:0.002720718)0.846:0.001356020,(('EPI_ISL_176270':0.001356153,('EPI_ISL_379594':0.001355962,(('EPI_ISL_283473':0.0,'EPI_ISL_192341':0.0):0.004145329,('EPI_ISL_192451':0.001355939,'EPI_ISL_192429':0.000000006)0.775:0.001352375)0.802:0.001361451)0.000:0.000000006)0.000:0.000000006,(((((('EPI_ISL_142903':0.000000006,'EPI_ISL_163709':0.002720403)0.858:0.001356005,(('EPI_ISL_176289':0.0,'EPI_ISL_200114':0.0,'EPI_ISL_175643':0.0,'EPI_ISL_175731':0.0,'EPI_ISL_142916':0.0,'EPI_ISL_283549':0.0,'EPI_ISL_142915':0.0,'EPI_ISL_175649':0.0,'EPI_ISL_139501':0.0,'EPI_ISL_154827':0.0,'EPI_ISL_141176':0.0,'EPI_ISL_192465':0.0,'EPI_ISL_159072':0.0,'EPI_ISL_142901':0.0,'EPI_ISL_176298':0.0,'EPI_ISL_283503':0.0,'EPI_ISL_176307':0.0,'EPI_ISL_175833':0.0,'EPI_ISL_192360':0.0,'EPI_ISL_192398':0.0,'EPI_ISL_151417':0.0):0.000000006,(('EPI_ISL_176287':0.0,'EPI_ISL_176294':0.0):0.000000006,('EPI_ISL_175681':0.000000006,'EPI_ISL_176166':0.001356195)0.067:0.000000052)0.848:0.001356174)0.000:0.000000006)0.000:0.000000006,'EPI_ISL_176155':0.001362426)0.000:0.000000006,'EPI_ISL_173631':0.001356064)0.000:0.000000006,'EPI_ISL_175680':0.001356174)0.000:0.000000006,('EPI_ISL_192416':0.001355966,('EPI_ISL_142924':0.001356031,('EPI_ISL_142929':0.0,'EPI_ISL_138985':0.0,'EPI_ISL_148696':0.0,'EPI_ISL_142592':0.0):0.000000006)0.279:0.001356122)0.000:0.000000006)0.000:0.000000006)0.000:0.000000006)0.999:0.000000006,'EPI_ISL_175826':0.000000006)0.000:0.000000006,(((('EPI_ISL_192909':0.0,'EPI_ISL_169442':0.0,'EPI_ISL_364317':0.0):0.000000006,'EPI_ISL_192310':0.001356083)0.933:0.002720530,'EPI_ISL_157703':0.000000006)0.000:0.000000006,('EPI_ISL_180094':0.001356262,'EPI_ISL_180096':0.000000006)0.923:0.002720798)0.925:0.002721298)0.788:0.001362292)1.000:0.006955030)0.667:0.000000037)0.742:0.000000006)0.840:0.001357567,('EPI_ISL_192300':0.001044245,'EPI_ISL_699298':0.013118012)0.914:0.004430397)0.000:0.000000006,('EPI_ISL_175786':0.001510642,(((((((('EPI_ISL_181966':0.000000006,('EPI_ISL_145362':0.000000006,'EPI_ISL_173629':0.005489551)0.729:0.000000051)0.044:0.001357074,('EPI_ISL_294455':0.001357150,('EPI_ISL_102572':0.000000006,'EPI_ISL_145368':0.005479935)0.000:0.000000006)0.000:0.000000006)0.000:0.000000006,(('EPI_ISL_135869':0.001354934,('EPI_ISL_173923':0.0,'EPI_ISL_250818':0.0):0.001376946)0.788:0.001360833,('EPI_ISL_502268':0.009702669,('EPI_ISL_502269':0.000000006,(('EPI_ISL_234452':0.0,'EPI_ISL_244959':0.0,'EPI_ISL_244960':0.0):0.002749447,('EPI_ISL_234463':0.001364703,'EPI_ISL_200601':0.002737635)0.942:0.004183874)0.871:0.002749516)0.000:0.000000006)0.000:0.000000006)0.922:0.002735165)0.870:0.001356862,((('EPI_ISL_127670':0.0,'EPI_ISL_146253':0.0,'EPI_ISL_146219':0.0):0.000000006,((('EPI_ISL_145384':0.006755622,'EPI_ISL_250817':0.002931441)0.309:0.001362375,'EPI_ISL_145379':0.003926670)0.812:0.001547354,((((((('EPI_ISL_502274':0.0,'EPI_ISL_387721':0.0,'EPI_ISL_157939':0.0):0.000000006,('EPI_ISL_175867':0.004105744,('EPI_ISL_283475':0.005520304,(('EPI_ISL_327408':0.021711111,((((((('EPI_ISL_379656':0.001356148,'EPI_ISL_372783':0.000000006)0.867:0.001356105,(((('EPI_ISL_268507':0.001355943,'EPI_ISL_379677':0.001355901)0.734:0.000000006,(((('EPI_ISL_1516445':0.001341905,'EPI_ISL_1495970':0.004139081)0.863:0.002790200,('EPI_ISL_1374063':0.002737683,'EPI_ISL_1374068':0.001356372)0.741:0.001341096)0.965:0.007085225,('EPI_ISL_14223934':0.012533405,('EPI_ISL_1374069':0.005327570,'EPI_ISL_353999':0.001586338)0.395:0.001166093)0.965:0.008855759)0.918:0.005465377,(('EPI_ISL_1374052':0.004110718,('EPI_ISL_482756':0.0,'EPI_ISL_5159336':0.0):0.002757090)0.736:0.005471045,(('EPI_ISL_276783':0.000000006,(('EPI_ISL_276785':0.001356095,('EPI_ISL_378726':0.0,'EPI_ISL_378724':0.0):0.001355808)0.000:0.000000006,((('EPI_ISL_707403':0.0,'EPI_ISL_707402':0.0,'EPI_ISL_707393':0.0,'EPI_ISL_707404':0.0,'EPI_ISL_707412':0.0):0.001355851,'EPI_ISL_379680':0.009679000)0.000:0.000000006,'EPI_ISL_322178':0.002722537)0.000:0.000000006)0.000:0.000000006)0.000:0.000000006,('EPI_ISL_1374054':0.002718367,('EPI_ISL_314056':0.001355171,('EPI_ISL_379678':0.002722139,'EPI_ISL_379679':0.002718394)0.000:0.000000006)0.000:0.000000006)0.954:0.002725050)0.719:0.000000006)0.683:0.001355925)0.339:0.000000006)0.000:0.000000006,('EPI_ISL_696534':0.0,'EPI_ISL_268502':0.0):0.001355924)0.000:0.000000006,'EPI_ISL_267759':0.000000006)0.000:0.000000006)0.956:0.002720468,'EPI_ISL_285123':0.000000006)0.000:0.000000006,'EPI_ISL_1005675':0.015468227)0.843:0.001355957,(('EPI_ISL_249147':0.0,'EPI_ISL_249144':0.0,'EPI_ISL_215688':0.0):0.000000006,('EPI_ISL_285133':0.0,'EPI_ISL_242275':0.0):0.004094075)0.000:0.000000006)0.000:0.000000006,('EPI_ISL_242870':0.002720455,('EPI_ISL_699293':0.005473947,(('EPI_ISL_1483239':0.0,'EPI_ISL_1483231':0.0):0.000000006,'EPI_ISL_1477043':0.000000006)0.958:0.004093315)0.000:0.000000006)0.869:0.001355900)0.956:0.002733225,(('EPI_ISL_239333':0.001378137,'EPI_ISL_285128':0.002728717)0.761:0.001351442,((('EPI_ISL_249146':0.0,'EPI_ISL_249142':0.0):0.000000006,('EPI_ISL_249145':0.002724098,'EPI_ISL_283501':0.002722533)0.000:0.000000006)0.000:0.000000006,('EPI_ISL_249148':0.006866260,(('EPI_ISL_699308':0.0,'EPI_ISL_696784':0.0):0.002721777,('EPI_ISL_699263':0.002722197,'EPI_ISL_696829':0.000000006)0.000:0.000000006)0.946:0.002720871)0.000:0.000000006)0.928:0.002723912)0.000:0.000000006)0.194:0.004312801)0.839:0.002574642,('EPI_ISL_200568':0.000000006,('EPI_ISL_234434':0.004126154,('EPI_ISL_284667':0.004093264,('EPI_ISL_199225':0.000000006,'EPI_ISL_249136':0.002733831)0.000:0.000000006)0.785:0.001340865)0.778:0.001375906)0.000:0.000000006)0.871:0.002702794)0.749:0.001418589)0.928:0.004107719)0.000:0.000000006,(((('EPI_ISL_321558':0.000000006,'EPI_ISL_321557':0.001354998)0.989:0.012702031,(('EPI_ISL_321562':0.0,'EPI_ISL_321560':0.0):0.004112468,('EPI_ISL_387326':0.0,'EPI_ISL_387368':0.0,'EPI_ISL_387369':0.0,'EPI_ISL_387363':0.0,'EPI_ISL_387365':0.0,'EPI_ISL_387311':0.0,'EPI_ISL_387366':0.0,'EPI_ISL_387324':0.0,'EPI_ISL_387364':0.0,'EPI_ISL_387367':0.0,'EPI_ISL_387350':0.0):0.000000006)0.969:0.008573819)0.889:0.004250591,('EPI_ISL_321508':0.000000006,('EPI_ISL_321517':0.001355518,('EPI_ISL_321519':0.000000006,('EPI_ISL_321540':0.0,'EPI_ISL_321511':0.0):0.001355484)0.000:0.000000006)0.927:0.002719637)0.973:0.007021122)0.829:0.002639271,((((((((('EPI_ISL_284663':0.002722242,('EPI_ISL_284665':0.004102370,'EPI_ISL_284666':0.001356755)0.000:0.000000006)0.866:0.001357239,('EPI_ISL_234456':0.005474288,(((('EPI_ISL_173481':0.001355533,(('EPI_ISL_181955':0.0,'EPI_ISL_181954':0.0):0.000000006,'EPI_ISL_173460':0.001355567)0.000:0.000000006)0.000:0.000000006,'EPI_ISL_173468':0.001355499)0.864:0.001355711,('EPI_ISL_176043':0.000000006,'EPI_ISL_182071':0.001355702)0.000:0.000000006)0.738:0.000000006,'EPI_ISL_181784':0.000000006)0.817:0.001364201)0.778:0.001361214)0.000:0.000000006,(('EPI_ISL_234426':0.000000006,('EPI_ISL_234440':0.002733891,'EPI_ISL_234441':0.004131575)0.860:0.002742345)0.927:0.001356389,((((('EPI_ISL_201384':0.002736093,'EPI_ISL_199098':0.004152601)0.927:0.004106658,(('EPI_ISL_195294':0.001356371,(('EPI_ISL_200431':0.0,'EPI_ISL_200286':0.0,'EPI_ISL_198880':0.0,'EPI_ISL_200819':0.0,'EPI_ISL_178262':0.0,'EPI_ISL_178261':0.0,'EPI_ISL_200837':0.0):0.000000006,'EPI_ISL_200838':0.001356059)0.000:0.000000006)0.793:0.001340977,('EPI_ISL_199107':0.0,'EPI_ISL_198879':0.0):0.009846695)0.793:0.001378122)0.000:0.000000006,'EPI_ISL_234432':0.004092129)0.000:0.000000006,'EPI_ISL_700917':0.006872324)0.310:0.001347061,'EPI_ISL_176157':0.001375515)0.960:0.005493747)0.000:0.000000006)0.000:0.000000006,(('EPI_ISL_181727':0.006977812,'EPI_ISL_294491':0.011233008)0.785:0.004180824,('EPI_ISL_203687':0.005490565,(('EPI_ISL_173632':0.0,'EPI_ISL_397340':0.0):0.002726907,(('EPI_ISL_203689':0.0,'EPI_ISL_179839':0.0,'EPI_ISL_146179':0.0):0.000000006,'EPI_ISL_179841':0.001356125)0.000:0.000000006)0.284:0.000000006)0.728:0.000000006)0.883:0.001356362)0.000:0.000000006,(('EPI_ISL_285256':0.000000006,('EPI_ISL_283521':0.005529702,'EPI_ISL_700907':0.002725547)0.000:0.000000006)0.000:0.000000006,(('EPI_ISL_198138':0.000000006,(('EPI_ISL_200381':0.002722273,('EPI_ISL_198843':0.002722103,('EPI_ISL_266426':0.0,'EPI_ISL_198865':0.0):0.000000006)0.000:0.000000006)0.942:0.002722540,'EPI_ISL_699397':0.006891720)0.000:0.000000006)0.000:0.000000006,'EPI_ISL_285574':0.014213036)0.847:0.001356831)0.160:0.001357497)0.872:0.001356544,(((((('EPI_ISL_242845':0.008303338,(((('EPI_ISL_181782':0.0,'EPI_ISL_181446':0.0,'EPI_ISL_152846':0.0,'EPI_ISL_162076':0.0,'EPI_ISL_162075':0.0):0.001356744,('EPI_ISL_700896':0.004127892,'EPI_ISL_281312':0.001350945)0.891:0.002749189)0.000:0.000000006,('EPI_ISL_234433':0.006867114,(('EPI_ISL_200422':0.0,'EPI_ISL_199023':0.0):0.001305555,'EPI_ISL_283456':0.004186664)0.839:0.002789876)0.742:0.000000006)1.000:0.000000006,(('EPI_ISL_180137':0.001353731,'EPI_ISL_180100':0.001367875)0.773:0.001360636,('EPI_ISL_170151':0.004095548,('EPI_ISL_379588':0.004095511,('EPI_ISL_175991':0.000000006,'EPI_ISL_379592':0.002737454)0.000:0.000000006)0.000:0.000000006)0.929:0.002721831)0.000:0.000000006)0.986:0.000000006)0.000:0.000000006,(('EPI_ISL_200614':0.001361681,'EPI_ISL_198915':0.001363155)0.891:0.002731910,'EPI_ISL_199118':0.001356711)0.000:0.000000006)0.000:0.000000006,(('EPI_ISL_199025':0.004097363,(('EPI_ISL_179843':0.001356118,'EPI_ISL_176023':0.000000006)0.858:0.001356380,(('EPI_ISL_240520':0.004142998,'EPI_ISL_249154':0.004190222)0.764:0.001317554,(('EPI_ISL_217495':0.001359238,'EPI_ISL_217880':0.002732640)0.807:0.001363495,'EPI_ISL_200612':0.000000006)0.000:0.000000006)0.860:0.001356544)0.000:0.000000006)1.000:0.000000006,('EPI_ISL_173488':0.001359346,('EPI_ISL_181906':0.000000006,(('EPI_ISL_181769':0.0,'EPI_ISL_173544':0.0):0.001356682,('EPI_ISL_173536':0.001357766,(('EPI_ISL_181916':0.0,'EPI_ISL_181913':0.0,'EPI_ISL_181705':0.0,'EPI_ISL_173540':0.0,'EPI_ISL_173541':0.0):0.000000006,'EPI_ISL_181768':0.001356527)0.000:0.000000006)0.000:0.000000006)0.692:0.000000051)0.001:0.002721733)0.000:0.000000006)0.000:0.000000006)0.000:0.000000006,((('EPI_ISL_181905':0.0,'EPI_ISL_162062':0.0):0.001356626,(((('EPI_ISL_192323':0.005533227,(('EPI_ISL_283477':0.001356839,('EPI_ISL_192318':0.004094659,('EPI_ISL_284690':0.000000006,((((((('EPI_ISL_697377':0.001384073,'EPI_ISL_699636':0.000000006)0.744:0.000000006,'EPI_ISL_699635':0.000000006)0.000:0.000000006,('EPI_ISL_699540':0.0,'EPI_ISL_699374':0.0):0.001356094)0.919:0.002721025,('EPI_ISL_697372':0.002733348,'EPI_ISL_707576':0.000000006)0.615:0.000000051)0.000:0.000000006,(('EPI_ISL_699251':0.0,'EPI_ISL_697996':0.0,'EPI_ISL_697988':0.0,'EPI_ISL_699252':0.0,'EPI_ISL_697989':0.0,'EPI_ISL_697987':0.0,'EPI_ISL_697986':0.0,'EPI_ISL_697985':0.0,'EPI_ISL_697991':0.0):0.002720547,('EPI_ISL_698005':0.0,'EPI_ISL_699544':0.0):0.001364576)0.000:0.000000006)0.894:0.000000006,('EPI_ISL_707575':0.0,'EPI_ISL_699543':0.0):0.000000006)0.000:0.000000006,('EPI_ISL_697368':0.000000006,'EPI_ISL_698008':0.002721394)0.000:0.000000006)0.982:0.005490182)0.849:0.001358471)0.000:0.000000006)0.000:0.000000006,('EPI_ISL_699207':0.001356321,('EPI_ISL_410990':0.004120497,(('EPI_ISL_699356':0.0,'EPI_ISL_696978':0.0):0.000000006,'EPI_ISL_707680':0.002721415)0.000:0.000000006)0.000:0.000000006)0.979:0.004095323)0.771:0.001361491)0.777:0.001361415,('EPI_ISL_234453':0.009679737,((('EPI_ISL_181661':0.000000006,'EPI_ISL_181688':0.001357137)0.848:0.001357087,(('EPI_ISL_181448':0.0,'EPI_ISL_181685':0.0,'EPI_ISL_181686':0.0,'EPI_ISL_181687':0.0,'EPI_ISL_173526':0.0):0.000000006,('EPI_ISL_192279':0.002722610,('EPI_ISL_170981':0.001356544,(('EPI_ISL_176818':0.0,'EPI_ISL_176816':0.0,'EPI_ISL_172823':0.0,'EPI_ISL_176832':0.0):0.000000006,'EPI_ISL_172816':0.001358463)0.000:0.000000006)0.986:0.006874020)0.741:0.000000006)0.000:0.000000006)0.882:0.001356911,(('EPI_ISL_181918':0.0,'EPI_ISL_176447':0.0):0.000000006,('EPI_ISL_177499':0.000000006,'EPI_ISL_181914':0.001356763)0.000:0.000000006)0.000:0.000000006)0.815:0.001356846)0.000:0.000000006)0.010:0.001356737,'EPI_ISL_176446':0.000000006)0.061:0.000000052,'EPI_ISL_176445':0.000000006)0.924:0.002721753)0.413:0.000000006,'EPI_ISL_700921':0.001356642)0.000:0.000000006)0.000:0.000000006,('EPI_ISL_200830':0.002725817,('EPI_ISL_173487':0.0,'EPI_ISL_181695':0.0,'EPI_ISL_179380':0.0,'EPI_ISL_249137':0.0,'EPI_ISL_181452':0.0,'EPI_ISL_181568':0.0,'EPI_ISL_182016':0.0,'EPI_ISL_700924':0.0,'EPI_ISL_700920':0.0,'EPI_ISL_700892':0.0,'EPI_ISL_700906':0.0,'EPI_ISL_234445':0.0,'EPI_ISL_170530':0.0,'EPI_ISL_700922':0.0):0.000000006)0.000:0.000000006)0.725:0.000000006,((('EPI_ISL_180102':0.000000006,((((('EPI_ISL_198885':0.0,'EPI_ISL_198889':0.0,'EPI_ISL_198924':0.0,'EPI_ISL_198927':0.0,'EPI_ISL_198919':0.0,'EPI_ISL_198933':0.0,'EPI_ISL_198926':0.0,'EPI_ISL_198976':0.0):0.000000006,(('EPI_ISL_297931':0.0,'EPI_ISL_297930':0.0):0.001355815,('EPI_ISL_253034':0.002720282,'EPI_ISL_4071929':0.000000006)0.000:0.000000006)0.931:0.002723845)0.000:0.000000006,('EPI_ISL_198937':0.001356382,('EPI_ISL_4071930':0.0,'EPI_ISL_284651':0.0,'EPI_ISL_284650':0.0):0.005511233)0.000:0.000000006)0.000:0.000000006,('EPI_ISL_198934':0.0,'EPI_ISL_198930':0.0):0.001362560)0.000:0.000000006,('EPI_ISL_200611':0.001356126,(('EPI_ISL_198886':0.0,'EPI_ISL_199010':0.0,'EPI_ISL_198887':0.0):0.000000006,('EPI_ISL_198799':0.001356289,('EPI_ISL_206036':0.004109813,(('EPI_ISL_205313':0.0,'EPI_ISL_206568':0.0):0.000000006,'EPI_ISL_249141':0.005475088)0.111:0.001356198)0.000:0.000000006)1.000:0.000000006)0.000:0.000000006)0.850:0.001356304)0.947:0.002720952)0.950:0.004114014,'EPI_ISL_700927':0.002722096)0.000:0.000000006,(((((('EPI_ISL_707378':0.001346103,'EPI_ISL_699362':0.002752833)0.977:0.007185467,'EPI_ISL_699560':0.005714437)0.743:0.001184945,('EPI_ISL_192284':0.001356739,'EPI_ISL_699355':0.009677176)0.000:0.000000006)0.000:0.000000006,('EPI_ISL_200449':0.0,'EPI_ISL_199141':0.0,'EPI_ISL_200632':0.0):0.002730186)0.889:0.001360489,(('EPI_ISL_259747':0.006944294,'EPI_ISL_242888':0.002729558)0.878:0.002771293,('EPI_ISL_259758':0.005477995,('EPI_ISL_249133':0.002723843,'EPI_ISL_249280':0.004096283)0.000:0.000000006)0.000:0.000000006)0.583:0.002729681)0.000:0.000000006,(('EPI_ISL_216875':0.001357255,'EPI_ISL_505080':0.002731080)0.000:0.000000006,'EPI_ISL_283539':0.011182844)0.924:0.002722071)0.000:0.000000006)1.000:0.000000006)0.000:0.000000006)0.722:0.000000006,('EPI_ISL_697864':0.001345576,('EPI_ISL_699290':0.004096837,'EPI_ISL_699301':0.001358209)0.763:0.001385418)0.941:0.004113070)0.163:0.001364289,'EPI_ISL_176144':0.001362919)0.770:0.001356917,'EPI_ISL_699285':0.001373188)0.825:0.001357359)0.000:0.000000006)0.000:0.000000006,((('EPI_ISL_387724':0.002730229,((((('EPI_ISL_387793':0.0,'EPI_ISL_387794':0.0,'EPI_ISL_387795':0.0,'EPI_ISL_387792':0.0,'EPI_ISL_387790':0.0,'EPI_ISL_387786':0.0,'EPI_ISL_387758':0.0):0.002738066,('EPI_ISL_387775':0.001356405,('EPI_ISL_387731':0.000000006,(('EPI_ISL_387334':0.0,'EPI_ISL_387339':0.0,'EPI_ISL_387344':0.0):0.004120757,(('EPI_ISL_387318':0.0,'EPI_ISL_387309':0.0):0.000000006,('EPI_ISL_321559':0.001356565,'EPI_ISL_368671':0.000000006)0.942:0.002721885)0.878:0.001356579)0.000:0.000000006)0.000:0.000000006)0.930:0.004118271)0.772:0.001360953,'EPI_ISL_234427':0.000000006)0.000:0.000000006,('EPI_ISL_387797':0.0,'EPI_ISL_387796':0.0,'EPI_ISL_387765':0.0):0.002723235)0.956:0.004099319,'EPI_ISL_387754':0.000000006)0.000:0.000000006)0.842:0.001356533,(('EPI_ISL_387734':0.0,'EPI_ISL_387733':0.0):0.005479813,('EPI_ISL_134028':0.000000006,('EPI_ISL_203660':0.002722789,((((('EPI_ISL_501499':0.001359172,'EPI_ISL_502191':0.002727050)0.799:0.001355407,'EPI_ISL_502190':0.001357266)0.000:0.000000006,(('EPI_ISL_176146':0.001356883,'EPI_ISL_176145':0.000000006)0.785:0.001359177,('EPI_ISL_176141':0.001360031,'EPI_ISL_176140':0.001375928)0.776:0.001355217)0.807:0.001369928)0.000:0.000000006,('EPI_ISL_174274':0.001357271,'EPI_ISL_378684':0.001357266)0.358:0.000000006)0.000:0.000000006,(('EPI_ISL_502189':0.001357025,('EPI_ISL_176142':0.0,'EPI_ISL_176137':0.0,'EPI_ISL_378683':0.0,'EPI_ISL_378685':0.0,'EPI_ISL_378687':0.0,'EPI_ISL_378686':0.0,'EPI_ISL_378682':0.0):0.000000006)0.000:0.000000006,('EPI_ISL_14223932':0.0,'EPI_ISL_14223928':0.0,'EPI_ISL_14223930':0.0):0.005483431)0.000:0.000000006)0.000:0.000000006)0.828:0.002722768)0.950:0.002722304)0.000:0.000000006)0.286:0.000000006,'EPI_ISL_173934':0.006959541)0.000:0.000000006)0.000:0.000000006,((((('EPI_ISL_285122':0.001170189,'EPI_ISL_258009':0.005530119)0.764:0.001557659,((('EPI_ISL_337281':0.002738651,'EPI_ISL_337279':0.002750469)0.875:0.002731220,('EPI_ISL_258005':0.000000006,('EPI_ISL_700931':0.002719268,(('EPI_ISL_14223929':0.006976259,('EPI_ISL_14223938':0.000000006,('EPI_ISL_14223931':0.005482581,'EPI_ISL_14223935':0.012582965)0.000:0.000000006)0.908:0.004117537)0.994:0.015811883,('EPI_ISL_700904':0.0,'EPI_ISL_700919':0.0):0.006908032)0.000:0.000000006)0.844:0.001356911)0.000:0.000000006)0.996:0.006865300,('EPI_ISL_700895':0.001355819,('EPI_ISL_700889':0.000000006,((('EPI_ISL_700925':0.0,'EPI_ISL_700910':0.0):0.000000006,('EPI_ISL_502184':0.001355613,'EPI_ISL_502183':0.000000006)0.872:0.001355550)0.956:0.004093030,'EPI_ISL_700894':0.001356131)0.000:0.000000006)0.000:0.000000006)0.558:0.000000006)0.000:0.000000006)0.888:0.002713387,('EPI_ISL_192307':0.004122838,'EPI_ISL_502277':0.005487602)0.747:0.001410030)0.954:0.004113552,'EPI_ISL_700926':0.000000006)0.963:0.004111355,(('EPI_ISL_199061':0.001356373,((((('EPI_ISL_199261':0.0,'EPI_ISL_199390':0.0):0.000000006,'EPI_ISL_379574':0.001356320)0.919:0.002721499,'EPI_ISL_199239':0.001356581)0.000:0.000000006,('EPI_ISL_203728':0.0,'EPI_ISL_266437':0.0,'EPI_ISL_199060':0.0,'EPI_ISL_212422':0.0,'EPI_ISL_212420':0.0,'EPI_ISL_212421':0.0,'EPI_ISL_199062':0.0):0.000000006)0.000:0.000000006,((('EPI_ISL_255890':0.004094912,'EPI_ISL_243348':0.004098197)0.509:0.000000006,('EPI_ISL_199154':0.000000006,'EPI_ISL_199164':0.001363128)0.854:0.001356656)0.000:0.000000006,(('EPI_ISL_283704':0.0,'EPI_ISL_221725':0.0):0.000000006,'EPI_ISL_221724':0.001356253)0.899:0.002726213)0.000:0.000000006)0.000:0.000000006)0.778:0.001359124,('EPI_ISL_200424':0.0,'EPI_ISL_200275':0.0):0.001361477)0.962:0.005542900)0.000:0.000000006)0.000:0.000000006,(('EPI_ISL_387348':0.001356301,(('EPI_ISL_182072':0.008278850,('EPI_ISL_502273':0.005499294,'EPI_ISL_173630':0.002723360)0.000:0.000000006)0.828:0.001355032,'EPI_ISL_387349':0.000000006)0.000:0.000000006)0.724:0.000000051,'EPI_ISL_502270':0.000000006)0.035:0.001356662)0.951:0.002722080,'EPI_ISL_161832':0.002721902)0.000:0.000000006)0.764:0.000000006)0.000:0.000000006,(('EPI_ISL_173938':0.002724537,('EPI_ISL_173935':0.008550310,('EPI_ISL_213833':0.001357108,'EPI_ISL_213834':0.000000006)0.999:0.015791884)0.739:0.001138885)0.000:0.000000006,(('EPI_ISL_387127':0.002746468,'EPI_ISL_256106':0.006949867)0.782:0.001349930,('EPI_ISL_294469':0.001356275,'EPI_ISL_173633':0.000000006)0.996:0.011102289)0.000:0.000000006)1.000:0.000000006)0.000:0.000000006)0.000:0.000000006,(('EPI_ISL_134030':0.006920736,('EPI_ISL_173933':0.000000006,(('EPI_ISL_173936':0.0,'EPI_ISL_145372':0.0):0.002773358,'EPI_ISL_145375':0.002792527)0.783:0.001310019)0.798:0.001371681)0.761:0.001360745,('EPI_ISL_387120':0.000000006,('EPI_ISL_387121':0.000000006,('EPI_ISL_387122':0.001356440,('EPI_ISL_387116':0.0,'EPI_ISL_387123':0.0):0.000000006)0.937:0.002721485)0.447:0.001360438)0.804:0.001363133)0.774:0.001363484)0.851:0.001356658,'EPI_ISL_127673':0.000000006)0.838:0.001360346,((('EPI_ISL_179840':0.002720533,('EPI_ISL_234442':0.001355757,'EPI_ISL_176150':0.000000006)0.000:0.000000006)0.972:0.005477121,('EPI_ISL_161830':0.006903542,((('EPI_ISL_387743':0.001356106,(('EPI_ISL_387757':0.0,'EPI_ISL_387749':0.0):0.000000006,('EPI_ISL_387751':0.001362282,('EPI_ISL_387788':0.0,'EPI_ISL_387787':0.0):0.001355925)0.000:0.000000006)0.000:0.000000006)0.983:0.005480436,('EPI_ISL_142872':0.006868357,('EPI_ISL_93624':0.0,'EPI_ISL_103210':0.0):0.002720742)0.000:0.000000006)0.000:0.000000006,('EPI_ISL_387738':0.0,'EPI_ISL_387739':0.0):0.006871398)0.827:0.001356216)0.217:0.000000006)0.763:0.000000006,(((('EPI_ISL_143949':0.002761729,('EPI_ISL_102574':0.001360014,('EPI_ISL_145380':0.0,'EPI_ISL_145370':0.0,'EPI_ISL_145376':0.0):0.000000006)0.927:0.004125630)0.917:0.004114319,((('EPI_ISL_151740':0.004111653,'EPI_ISL_502275':0.001344274)0.888:0.002761423,(((('EPI_ISL_145369':0.001356552,'EPI_ISL_127663':0.000000006)0.859:0.001356274,('EPI_ISL_145386':0.005475634,'EPI_ISL_129981':0.001356126)0.000:0.000000006)0.556:0.000000006,('EPI_ISL_89650':0.000000006,('EPI_ISL_173638':0.004101579,'EPI_ISL_173639':0.000000006)0.864:0.001356203)0.850:0.001356295)0.000:0.000000006,('EPI_ISL_127665':0.000000006,('EPI_ISL_134029':0.008265675,'EPI_ISL_161833':0.000000006)0.836:0.001356083)0.000:0.000000006)0.000:0.000000006)0.853:0.001356458,'EPI_ISL_294457':0.002723877)0.000:0.000000006)0.841:0.001356348,('EPI_ISL_145378':0.001356418,(('EPI_ISL_234425':0.004145045,'EPI_ISL_387117':0.001364508)0.770:0.001358461,'EPI_ISL_102573':0.001356663)0.000:0.000000006)0.000:0.000000006)0.583:0.000000006,(('EPI_ISL_176156':0.004159101,('EPI_ISL_283534':0.000000006,'EPI_ISL_203685':0.005482927)0.759:0.001324211)0.972:0.006950122,(('EPI_ISL_127661':0.001369210,'EPI_ISL_127675':0.002729385)0.794:0.001350176,('EPI_ISL_173731':0.002743330,'EPI_ISL_194249':0.004116445)0.966:0.006927669)0.000:0.000000006)0.849:0.001356176)0.000:0.000000006)0.000:0.000000006)0.000:0.000000006,(((((((('EPI_ISL_175914':0.000000006,(((('EPI_ISL_175734':0.001361575,(('EPI_ISL_175985':0.0,'EPI_ISL_234429':0.0,'EPI_ISL_175912':0.0,'EPI_ISL_175929':0.0,'EPI_ISL_175868':0.0,'EPI_ISL_176029':0.0,'EPI_ISL_234460':0.0):0.000000006,('EPI_ISL_176828':0.001356682,'EPI_ISL_234435':0.000000006)0.906:0.002730037)0.000:0.000000006)0.518:0.000000006,'EPI_ISL_175668':0.001356870)0.000:0.000000006,('EPI_ISL_159478':0.001356706,'EPI_ISL_285124':0.014046279)0.000:0.000000006)0.000:0.000000006,('EPI_ISL_175924':0.000000006,('EPI_ISL_175982':0.001357133,'EPI_ISL_175669':0.000000006)0.221:0.000000051)0.549:0.000000051)0.873:0.008313788)0.858:0.008300353,((('EPI_ISL_173634':0.005476585,(('EPI_ISL_146222':0.000000006,'EPI_ISL_146226':0.001355796)0.951:0.004094425,('EPI_ISL_146236':0.002721669,('EPI_ISL_387130':0.001359085,((('EPI_ISL_181527':0.0,'EPI_ISL_176443':0.0):0.001356605,(('EPI_ISL_181893':0.0,'EPI_ISL_181526':0.0,'EPI_ISL_181608':0.0,'EPI_ISL_173534':0.0):0.000000006,'EPI_ISL_181524':0.001356480)0.000:0.000000006)0.839:0.001356576,('EPI_ISL_181607':0.004095212,'EPI_ISL_181786':0.008289196)0.000:0.000000006)0.897:0.002735848)0.892:0.002731673)0.000:0.000000006)0.857:0.001355949)0.000:0.000000006,'EPI_ISL_146228':0.001356105)0.000:0.000000006,(('EPI_ISL_98865':0.011302037,((('EPI_ISL_387736':0.0,'EPI_ISL_387735':0.0):0.000000006,'EPI_ISL_387737':0.001356189)0.965:0.004100366,('EPI_ISL_224910':0.006876385,((('EPI_ISL_321563':0.008262510,((('EPI_ISL_321507':0.0,'EPI_ISL_321512':0.0,'EPI_ISL_321504':0.0):0.000000006,'EPI_ISL_321502':0.001357010)0.907:0.001361096,'EPI_ISL_327635':0.005494987)0.752:0.000000006)0.892:0.001359446,'EPI_ISL_224916':0.001356799)0.000:0.000000006,'EPI_ISL_321513':0.001356790)0.986:0.005479776)0.000:0.000000006)0.915:0.004270282)0.705:0.001212544,('EPI_ISL_146238':0.002732110,'EPI_ISL_181136':0.005506990)0.754:0.001372817)0.000:0.000000006)0.000:0.000000006)0.868:0.001356808,(('EPI_ISL_146239':0.002727127,('EPI_ISL_234444':0.001348421,'EPI_ISL_146247':0.006890738)0.778:0.001397966)0.778:0.001353968,(('EPI_ISL_146265':0.0,'EPI_ISL_146230':0.0,'EPI_ISL_146268':0.0):0.000000006,'EPI_ISL_146244':0.001356185)0.000:0.000000006)0.000:0.000000006)0.937:0.002726166,('EPI_ISL_146267':0.002721415,('EPI_ISL_161831':0.000000006,'EPI_ISL_98866':0.004095190)0.000:0.000000006)0.000:0.000000006)0.001:0.001356334,'EPI_ISL_175984':0.000000006)0.086:0.000000051,('EPI_ISL_146233':0.006866400,(('EPI_ISL_154157':0.0,'EPI_ISL_266461':0.0,'EPI_ISL_266460':0.0,'EPI_ISL_154156':0.0):0.001356206,('EPI_ISL_146254':0.001357911,('EPI_ISL_250820':0.001356704,('EPI_ISL_146229':0.006864495,'EPI_ISL_206765':0.008267237)0.000:0.000000006)0.929:0.002720791)0.000:0.000000006)0.544:0.000000006)0.000:0.000000006)0.975:0.004120189,(('EPI_ISL_134198':0.002720995,(('EPI_ISL_139168':0.004103428,('EPI_ISL_294460':0.004098498,('EPI_ISL_145367':0.000000006,('EPI_ISL_173640':0.002722271,'EPI_ISL_127667':0.006881621)0.450:0.000000006)0.000:0.000000006)0.988:0.006870676)0.370:0.000000006,('EPI_ISL_173643':0.005567468,'EPI_ISL_145371':0.005592426)0.322:0.001303341)0.732:0.000000006)0.920:0.000000006,((((('EPI_ISL_139167':0.000000006,((('EPI_ISL_146295':0.001357001,('EPI_ISL_146296':0.001355428,('EPI_ISL_146262':0.0,'EPI_ISL_146258':0.0):0.008266572)0.000:0.000000006)0.977:0.006882122,((('EPI_ISL_146279':0.009684166,(('EPI_ISL_69430':0.005478675,'EPI_ISL_146256':0.000000006)0.985:0.006895149,('EPI_ISL_146289':0.002737622,((('EPI_ISL_150407':0.001365954,'EPI_ISL_150418':0.002727673)0.996:0.014226616,'EPI_ISL_146298':0.004390430)0.879:0.004025630,(((('EPI_ISL_146310':0.001356014,'EPI_ISL_146292':0.000000006)0.852:0.001357237,('EPI_ISL_146283':0.0,'EPI_ISL_146300':0.0):0.000000006)0.000:0.000000006,('EPI_ISL_146311':0.001356354,(('EPI_ISL_146290':0.001346201,'EPI_ISL_146317':0.004117156)0.768:0.001374593,'EPI_ISL_146293':0.006900452)0.000:0.000000006)0.000:0.000000006)1.000:0.000000006,('EPI_ISL_146291':0.001357592,(('EPI_ISL_146316':0.0,'EPI_ISL_146318':0.0):0.000000006,'EPI_ISL_146302':0.001356053)0.963:0.004094483)0.000:0.000000006)0.000:0.000000006)0.796:0.001366717)0.810:0.001360585)0.000:0.000000006)0.366:0.001316935,((((('EPI_ISL_151696':0.008276175,(('EPI_ISL_151698':0.0,'EPI_ISL_151697':0.0):0.000000006,'EPI_ISL_369825':0.001355728)0.748:0.000000006)0.966:0.005476177,(('EPI_ISL_63585':0.002722766,'EPI_ISL_63583':0.001356530)0.000:0.000000006,('EPI_ISL_63582':0.004091783,'EPI_ISL_63584':0.001175253)0.818:0.001549270)0.000:0.000000006)0.871:0.001356933,('EPI_ISL_170532':0.002721199,('EPI_ISL_151694':0.000000006,'EPI_ISL_151695':0.001356899)0.000:0.000000006)0.941:0.002721936)0.000:0.000000006,('EPI_ISL_137553':0.001356063,'EPI_ISL_25702':0.000000006)0.938:0.002721667)0.886:0.001354726,('EPI_ISL_100152':0.004123967,'EPI_ISL_84325':0.001360144)0.000:0.000000006)0.956:0.005533635)0.872:0.002808973,((('EPI_ISL_89652':0.001159270,'EPI_ISL_234439':0.004317694)1.000:0.018935027,('EPI_ISL_146287':0.002758982,('EPI_ISL_203702':0.017287824,('EPI_ISL_146266':0.009764967,'EPI_ISL_139368':0.002797117)0.842:0.003022585)0.722:0.001034777)0.754:0.001297333)0.881:0.002827592,'EPI_ISL_76285':0.000000006)0.779:0.001360031)0.799:0.001357159)0.000:0.000000006,(('EPI_ISL_696561':0.008342645,((('EPI_ISL_76660':0.000000006,('EPI_ISL_76661':0.001357407,'EPI_ISL_76662':0.000000006)0.882:0.001357137)0.781:0.001360230,('EPI_ISL_150410':0.002721388,('EPI_ISL_150400':0.0,'EPI_ISL_150401':0.0,'EPI_ISL_150413':0.0):0.000000006)0.894:0.002736760)0.781:0.001364790,((('EPI_ISL_256105':0.008288281,'EPI_ISL_127668':0.001379348)0.744:0.001329854,'EPI_ISL_376087':0.021389863)0.344:0.001386307,'EPI_ISL_127669':0.000000006)0.982:0.004094848)0.000:0.000000006)0.000:0.000000006,(('EPI_ISL_154183':0.023658281,('EPI_ISL_146250':0.0,'EPI_ISL_146251':0.0):0.010452731)0.092:0.003588324,('EPI_ISL_224914':0.000404669,((('EPI_ISL_321518':0.0,'EPI_ISL_321536':0.0):0.000000006,'EPI_ISL_321532':0.004090504)0.000:0.000000006,('EPI_ISL_321526':0.002720669,(('EPI_ISL_321541':0.000000006,('EPI_ISL_321551':0.0,'EPI_ISL_321553':0.0,'EPI_ISL_321552':0.0,'EPI_ISL_321548':0.0,'EPI_ISL_321550':0.0):0.001363040)0.846:0.001354583,(('EPI_ISL_321531':0.0,'EPI_ISL_321530':0.0,'EPI_ISL_321534':0.0,'EPI_ISL_321515':0.0,'EPI_ISL_321527':0.0,'EPI_ISL_321510':0.0,'EPI_ISL_321529':0.0,'EPI_ISL_321520':0.0,'EPI_ISL_321514':0.0):0.000000006,(('EPI_ISL_321547':0.0,'EPI_ISL_321546':0.0):0.004088575,(('EPI_ISL_321538':0.0,'EPI_ISL_321542':0.0):0.001355463,'EPI_ISL_321528':0.004093440)0.000:0.000000006)0.308:0.000000006)0.000:0.000000006)0.000:0.000000006)0.855:0.001354813)0.999:0.015001981)0.999:0.022537356)0.000:0.000000006)0.917:0.002722541)0.962:0.004100315)0.991:0.008525953,'EPI_ISL_294478':0.007113087)0.743:0.001158181,'EPI_ISL_234437':0.001356362)0.000:0.000000006,('EPI_ISL_139173':0.001358196,(('EPI_ISL_89651':0.002721211,('EPI_ISL_127674':0.005477265,('EPI_ISL_127672':0.0,'EPI_ISL_127676':0.0):0.011119517)0.000:0.000000006)0.369:0.000000006,'EPI_ISL_146255':0.001356278)0.000:0.000000006)0.420:0.000000006)0.000:0.000000006,('EPI_ISL_139169':0.0,'EPI_ISL_69407':0.0):0.000000006)1.000:0.000000006)0.000:0.000000006)0.869:0.001356513,'EPI_ISL_139172':0.000000006)0.961:0.002721748)0.669:0.000000051)0.093:0.002722002)0.939:0.004311154,'EPI_ISL_283485':0.003955624)0.730:0.001357823,(('EPI_ISL_699198':0.033011029,'EPI_ISL_696946':0.016512566)0.902:0.011942875,'EPI_ISL_203720':0.013561822)0.842:0.003400359)0.360:0.004287684)0.000:0.000000051)0.629:0.001606821)0.945:0.016703343,'EPI_ISL_203710':0.027327029)0.982:0.029521167,'EPI_ISL_197207':0.017306689)0.994:0.033520945,(((('EPI_ISL_174489':0.105293879,'EPI_ISL_144546':0.050768662)0.355:0.013254612,(('EPI_ISL_885147':0.0,'EPI_ISL_244523':0.0):0.001355871,(((((('EPI_ISL_697182':0.027532540,'EPI_ISL_707384':0.006501339)0.996:0.019198976,('EPI_ISL_707676':0.006871728,'EPI_ISL_707426':0.000000006)0.000:0.000000006)0.842:0.001356159,(('EPI_ISL_707363':0.001362947,'EPI_ISL_707659':0.001357141)0.889:0.002723775,('EPI_ISL_4072009':0.0,'EPI_ISL_279036':0.0,'EPI_ISL_293502':0.0,'EPI_ISL_244539':0.0):0.000000006)0.000:0.000000006)0.552:0.000000006,'EPI_ISL_293505':0.002720388)0.000:0.000000006,(('EPI_ISL_279026':0.001355871,('EPI_ISL_239351':0.001355719,('EPI_ISL_279021':0.0,'EPI_ISL_266940':0.0,'EPI_ISL_279012':0.0,'EPI_ISL_266943':0.0,'EPI_ISL_266424':0.0):0.000000006)0.000:0.000000006)0.854:0.001355871,(('EPI_ISL_279014':0.000000006,'EPI_ISL_279024':0.001355997)0.866:0.001356026,'EPI_ISL_279039':0.001356685)0.000:0.000000006)0.932:0.000000006)0.983:0.000000006,((((('EPI_ISL_255529':0.002629173,(('EPI_ISL_255492':0.0,'EPI_ISL_255774':0.0):0.000000006,'EPI_ISL_255469':0.001355818)0.729:0.000000006)0.922:0.002626519,(('EPI_ISL_196101':0.0,'EPI_ISL_255470':0.0):0.000000006,'EPI_ISL_196100':0.001357655)0.000:0.000000006)0.870:0.001309389,((((('EPI_ISL_205120':0.001365053,(('EPI_ISL_255824':0.0,'EPI_ISL_221745':0.0):0.000000006,'EPI_ISL_255489':0.001355208)0.778:0.001357910)0.800:0.001358393,(('EPI_ISL_136130':0.000000006,'EPI_ISL_245250':0.006878905)0.863:0.001355599,'EPI_ISL_234671':0.008268052)0.000:0.000000006)0.000:0.000000006,((((('EPI_ISL_121190':0.002762192,'EPI_ISL_245171':0.008354005)0.761:0.001338285,(((('EPI_ISL_25698':0.001357604,('EPI_ISL_25700':0.001357826,('EPI_ISL_73308':0.000000006,('EPI_ISL_25695':0.0,'EPI_ISL_25699':0.0,'EPI_ISL_25701':0.0):0.000000006)0.939:0.000000006)0.756:0.000000006)0.834:0.001375341,(('EPI_ISL_169392':0.004123130,'EPI_ISL_80633':0.000000006)0.914:0.004097078,((((('EPI_ISL_136198':0.002724803,((((((('EPI_ISL_327637':0.001356610,('EPI_ISL_391087':0.0,'EPI_ISL_391094':0.0):0.009758885)0.000:0.000000006,'EPI_ISL_321119':0.001359585)0.824:0.001356718,((('EPI_ISL_321121':0.001357038,(('EPI_ISL_321141':0.001368919,'EPI_ISL_321140':0.002736733)0.938:0.004091394,('EPI_ISL_321134':0.002722870,'EPI_ISL_321122':0.005482027)0.000:0.000000006)0.855:0.001357408)0.000:0.000000006,('EPI_ISL_321126':0.001356735,(('EPI_ISL_321125':0.002721894,'EPI_ISL_321127':0.000000006)0.000:0.000000006,('EPI_ISL_321139':0.002737601,'EPI_ISL_321100':0.004124801)0.862:0.002730873)0.851:0.001356726)0.000:0.000000006)0.000:0.000000006,('EPI_ISL_321142':0.001356787,'EPI_ISL_321135':0.004096773)0.000:0.000000006)0.000:0.000000006)0.889:0.001356883,((((('EPI_ISL_136218':0.0,'EPI_ISL_136129':0.0):0.001356910,('EPI_ISL_245194':0.000000006,(('EPI_ISL_321107':0.0,'EPI_ISL_321106':0.0):0.004147867,(('EPI_ISL_256528':0.0,'EPI_ISL_256525':0.0):0.001322492,'EPI_ISL_391090':0.004165295)0.926:0.004188232)0.870:0.002738628)0.842:0.001356820)0.000:0.000000006,'EPI_ISL_170545':0.002722524)0.000:0.000000006,((('EPI_ISL_166647':0.001364889,('EPI_ISL_166645':0.000000006,'EPI_ISL_166653':0.001356471)0.000:0.000000006)0.000:0.000000006,('EPI_ISL_245179':0.001356663,((((((('EPI_ISL_368791':0.0,'EPI_ISL_368788':0.0):0.005514829,('EPI_ISL_13294855':0.001356400,('EPI_ISL_337526':0.001356409,('EPI_ISL_696765':0.0,'EPI_ISL_697879':0.0):0.004120314)0.000:0.000000006)0.000:0.000000006)0.993:0.005477566,(((('EPI_ISL_195245':0.0,'EPI_ISL_191956':0.0):0.001356502,'EPI_ISL_224905':0.001356619)0.000:0.000000006,'EPI_ISL_224904':0.000000006)0.000:0.000000006,('EPI_ISL_162425':0.004097471,(('EPI_ISL_198774':0.001356502,(('EPI_ISL_255154':0.0,'EPI_ISL_245221':0.0):0.000000006,'EPI_ISL_245140':0.001356358)0.000:0.000000006)0.872:0.001356502,'EPI_ISL_245227':0.002725335)0.000:0.000000006)1.000:0.000000006)0.000:0.000000006)0.000:0.000000006,(('EPI_ISL_321130':0.002753936,'EPI_ISL_321120':0.002744749)0.767:0.001356086,'EPI_ISL_191954':0.000000006)0.896:0.001356747)0.848:0.001356672,(('EPI_ISL_162424':0.002721326,'EPI_ISL_150015':0.000000006)0.918:0.001365247,'EPI_ISL_162421':0.000000006)0.867:0.001356789)0.000:0.000000006,('EPI_ISL_150014':0.0,'EPI_ISL_166637':0.0,'EPI_ISL_162419':0.0):0.000000006)0.000:0.000000006,'EPI_ISL_166638':0.001356770)0.000:0.000000006)0.910:0.001356628)0.871:0.001357107,('EPI_ISL_166636':0.004097531,'EPI_ISL_245264':0.004095877)0.000:0.000000006)0.865:0.001358329)0.000:0.000000006,('EPI_ISL_321109':0.001356957,((('EPI_ISL_245210':0.001363241,'EPI_ISL_224907':0.001358196)0.000:0.000000006,'EPI_ISL_245297':0.004096967)0.821:0.001356759,'EPI_ISL_245215':0.001356930)0.000:0.000000006)0.000:0.000000006)0.000:0.000000006)0.925:0.001357027,('EPI_ISL_136153':0.0,'EPI_ISL_136203':0.0):0.000000006)0.000:0.000000006,'EPI_ISL_170539':0.004099631)0.842:0.001357171,'EPI_ISL_143941':0.000000006)0.000:0.000000006)0.857:0.001357256,'EPI_ISL_100262':0.000000006)0.000:0.000000006,((('EPI_ISL_136302':0.0,'EPI_ISL_136320':0.0):0.000000006,'EPI_ISL_136213':0.002739348)0.767:0.001358629,('EPI_ISL_136239':0.000000006,'EPI_ISL_136242':0.001357704)0.964:0.004131675)0.760:0.001363032)0.000:0.000000006,('EPI_ISL_100261':0.001358593,('EPI_ISL_136163':0.001370243,'EPI_ISL_170553':0.002747488)0.792:0.001351660)0.000:0.000000006)0.000:0.000000006,('EPI_ISL_94676':0.002728453,('EPI_ISL_136160':0.005590531,'EPI_ISL_136298':0.002747631)0.894:0.002722956)0.000:0.000000006)0.000:0.000000006)0.833:0.002734130)0.893:0.002723484,((('EPI_ISL_136158':0.004106639,'EPI_ISL_136164':0.000000006)0.000:0.000000006,'EPI_ISL_243347':0.008275238)0.837:0.001356352,('EPI_ISL_188545':0.001356533,(('EPI_ISL_96861':0.0,'EPI_ISL_96864':0.0):0.000000006,'EPI_ISL_369828':0.001356592)0.000:0.000000006)0.000:0.000000006)0.000:0.000000006)0.882:0.001357349,('EPI_ISL_94673':0.0,'EPI_ISL_170552':0.0,'EPI_ISL_136207':0.0):0.000000006)0.900:0.001357035)0.000:0.000000006,'EPI_ISL_143948':0.001360281)0.000:0.000000006,(((((((('EPI_ISL_198764':0.004095083,'EPI_ISL_170544':0.000000006)0.862:0.001356692,('EPI_ISL_158782':0.002722057,('EPI_ISL_203730':0.0,'EPI_ISL_203754':0.0,'EPI_ISL_393329':0.0):0.004144210)0.746:0.000000006)0.917:0.000000006,('EPI_ISL_245231':0.004106498,('EPI_ISL_245268':0.002745808,(('EPI_ISL_224898':0.0,'EPI_ISL_224899':0.0):0.000000006,('EPI_ISL_224900':0.006884889,('EPI_ISL_224903':0.001357750,'EPI_ISL_224902':0.001358252)0.865:0.000000006)0.861:0.001356587)0.886:0.001356981)0.000:0.000000006)0.915:0.000000006)0.631:0.000000006,('EPI_ISL_503027':0.004095403,((('EPI_ISL_203729':0.001356298,'EPI_ISL_203755':0.000000006)0.926:0.001356279,('EPI_ISL_203756':0.000000006,'EPI_ISL_154130':0.001356164)0.000:0.000000006)0.573:0.000000006,((('EPI_ISL_229210':0.001355715,(('EPI_ISL_224757':0.002721229,'EPI_ISL_329217':0.000000006)0.979:0.000000006,('EPI_ISL_329307':0.001355778,'EPI_ISL_229176':0.001355786)0.000:0.000000006)0.000:0.000000006)0.931:0.001355888,(('EPI_ISL_221347':0.0,'EPI_ISL_221348':0.0):0.000000006,((('EPI_ISL_221350':0.001363653,('EPI_ISL_182748':0.0,'EPI_ISL_182747':0.0):0.001362026)0.788:0.001359186,(('EPI_ISL_217024':0.0,'EPI_ISL_182745':0.0):0.000000006,('EPI_ISL_413007':0.004128364,'EPI_ISL_221351':0.001355790)0.708:0.000000051)0.000:0.000000006)0.850:0.001356004,((('EPI_ISL_171165':0.0,'EPI_ISL_171296':0.0,'EPI_ISL_171141':0.0,'EPI_ISL_171186':0.0,'EPI_ISL_171121':0.0,'EPI_ISL_201002':0.0,'EPI_ISL_201008':0.0,'EPI_ISL_201006':0.0,'EPI_ISL_201005':0.0,'EPI_ISL_201001':0.0,'EPI_ISL_201003':0.0,'EPI_ISL_201009':0.0,'EPI_ISL_201004':0.0,'EPI_ISL_201007':0.0):0.000000006,'EPI_ISL_201010':0.002719272)0.849:0.001357853,'EPI_ISL_221346':0.004119242)0.000:0.000000006)0.000:0.000000006)1.000:0.000000006)0.000:0.000000006,(('EPI_ISL_229204':0.000000006,((('EPI_ISL_205864':0.0,'EPI_ISL_229188':0.0,'EPI_ISL_229193':0.0):0.001356382,('EPI_ISL_229196':0.002722540,('EPI_ISL_229202':0.0,'EPI_ISL_229206':0.0,'EPI_ISL_229207':0.0,'EPI_ISL_229194':0.0,'EPI_ISL_223937':0.0):0.000000006)0.000:0.000000006)0.576:0.000000006,'EPI_ISL_223936':0.002721044)0.000:0.000000006)0.000:0.000000006,(((('EPI_ISL_305602':0.001360880,('EPI_ISL_305601':0.001358951,('EPI_ISL_397366':0.002721808,('EPI_ISL_329250':0.001355148,('EPI_ISL_329219':0.0,'EPI_ISL_329236':0.0):0.000000006)0.877:0.001356464)0.000:0.000000006)0.000:0.000000006)0.978:0.004099455,(('EPI_ISL_229200':0.002728739,'EPI_ISL_329247':0.001356630)0.740:0.000000006,('EPI_ISL_329304':0.000000006,('EPI_ISL_329226':0.0,'EPI_ISL_329300':0.0):0.000000006)0.000:0.000000006)0.000:0.000000006)0.003:0.001356322,'EPI_ISL_329225':0.000000006)0.125:0.000000052,'EPI_ISL_329288':0.000000006)0.069:0.000000051)0.927:0.002721177)0.830:0.001356149)0.000:0.000000006)0.934:0.002721618)0.000:0.000000006,(('EPI_ISL_376085':0.0,'EPI_ISL_376084':0.0,'EPI_ISL_170538':0.0,'EPI_ISL_136190':0.0,'EPI_ISL_136193':0.0):0.000000006,'EPI_ISL_170547':0.001356912)0.000:0.000000006)0.000:0.000000006,(((('EPI_ISL_136184':0.0,'EPI_ISL_170542':0.0):0.004161168,('EPI_ISL_368672':0.000000006,(((('EPI_ISL_400725':0.002745567,'EPI_ISL_400710':0.001348304)0.896:0.002754019,('EPI_ISL_400720':0.001357224,('EPI_ISL_400721':0.0,'EPI_ISL_400769':0.0,'EPI_ISL_332149':0.0):0.000000006)0.000:0.000000006)0.897:0.001360072,'EPI_ISL_400714':0.000000006)0.862:0.001357143,'EPI_ISL_266791':0.006872708)0.000:0.000000006)0.938:0.004154893)0.756:0.001328860,'EPI_ISL_378627':0.002722665)0.000:0.000000006,('EPI_ISL_151134':0.002722183,('EPI_ISL_170548':0.002722343,'EPI_ISL_170555':0.004095799)0.294:0.000000006)0.000:0.000000006)1.000:0.000000006)0.000:0.000000006,'EPI_ISL_245271':0.001356860)0.796:0.002721718,(('EPI_ISL_96858':0.000000006,('EPI_ISL_165438':0.002720225,'EPI_ISL_136211':0.000000006)0.962:0.004100959)0.823:0.001356419,('EPI_ISL_136172':0.002721759,('EPI_ISL_136200':0.001359874,'EPI_ISL_136103':0.000000006)0.000:0.000000006)0.870:0.001356437)0.000:0.000000006)0.872:0.001356805)0.771:0.001271055,(('EPI_ISL_203735':0.004145432,((((('EPI_ISL_255850':0.008305531,('EPI_ISL_244488':0.000000006,'EPI_ISL_224879':0.001355440)0.000:0.000000006)0.000:0.000000006,(('EPI_ISL_198814':0.005508565,(('EPI_ISL_198822':0.0,'EPI_ISL_198816':0.0,'EPI_ISL_234376':0.0,'EPI_ISL_217939':0.0,'EPI_ISL_234377':0.0,'EPI_ISL_198917':0.0):0.000000006,'EPI_ISL_179644':0.002720393)0.000:0.000000006)0.854:0.001355617,(('EPI_ISL_200272':0.002719730,(('EPI_ISL_179645':0.0,'EPI_ISL_177761':0.0,'EPI_ISL_163493':0.0):0.001355693,'EPI_ISL_504006':0.005474606)0.000:0.000000006)0.308:0.000000006,'EPI_ISL_182061':0.004098348)0.000:0.000000006)0.000:0.000000006)0.000:0.000000006,'EPI_ISL_198909':0.001355406)0.000:0.000000006,(('EPI_ISL_198863':0.0,'EPI_ISL_205963':0.0,'EPI_ISL_198782':0.0,'EPI_ISL_173482':0.0,'EPI_ISL_177762':0.0,'EPI_ISL_244511':0.0,'EPI_ISL_244486':0.0):0.000000006,('EPI_ISL_199083':0.0,'EPI_ISL_199065':0.0):0.001355618)0.000:0.000000006)0.000:0.000000006,('EPI_ISL_203745':0.001354793,'EPI_ISL_203746':0.000000006)0.931:0.002720693)0.783:0.001330898)0.792:0.001386046,'EPI_ISL_205962':0.000000006)0.969:0.005614705)0.877:0.002818367)0.892:0.001355655,'EPI_ISL_205964':0.004092876)0.000:0.000000006,((('EPI_ISL_221716':0.000000006,('EPI_ISL_707453':0.001377260,(('EPI_ISL_707651':0.0,'EPI_ISL_707500':0.0,'EPI_ISL_697211':0.0,'EPI_ISL_697188':0.0):0.000000006,'EPI_ISL_707417':0.005477480)0.967:0.005529663)0.885:0.002714688)0.842:0.001355925,(((('EPI_ISL_255563':0.0,'EPI_ISL_255587':0.0,'EPI_ISL_255414':0.0,'EPI_ISL_255420':0.0):0.006867925,'EPI_ISL_278027':0.004093776)0.000:0.000000006,(('EPI_ISL_255703':0.001355243,('EPI_ISL_255746':0.000000006,'EPI_ISL_255743':0.002720968)0.000:0.000000006)0.984:0.008382802,(('EPI_ISL_292240':0.004065495,'EPI_ISL_266823':0.009807257)0.910:0.004199290,'EPI_ISL_240703':0.005484699)0.309:0.000000006)0.859:0.002713518)0.000:0.000000006,((('EPI_ISL_707480':0.004090607,('EPI_ISL_698071':0.001362072,(('EPI_ISL_697138':0.000000006,'EPI_ISL_697946':0.004114387)0.940:0.004122460,('EPI_ISL_698003':0.000000006,(('EPI_ISL_707526':0.0,'EPI_ISL_707523':0.0,'EPI_ISL_699429':0.0):0.000000006,'EPI_ISL_696689':0.001356212)0.961:0.004096765)0.787:0.001356886)0.773:0.001372479)0.960:0.004117535)0.000:0.000000006,((('EPI_ISL_200252':0.0,'EPI_ISL_199211':0.0):0.000000006,'EPI_ISL_503024':0.002718635)0.854:0.001355062,(('EPI_ISL_278026':0.002718599,'EPI_ISL_272740':0.008301544)0.000:0.000000006,'EPI_ISL_244536':0.000000006)0.999:0.000000006)0.000:0.000000006)0.000:0.000000006,'EPI_ISL_697969':0.006866113)0.846:0.001357649)0.000:0.000000006)0.853:0.001355776,(((('EPI_ISL_182086':0.0,'EPI_ISL_181668':0.0,'EPI_ISL_181666':0.0,'EPI_ISL_175335':0.0,'EPI_ISL_219828':0.0,'EPI_ISL_199109':0.0,'EPI_ISL_199036':0.0,'EPI_ISL_255416':0.0,'EPI_ISL_200283':0.0,'EPI_ISL_255417':0.0,'EPI_ISL_218205':0.0,'EPI_ISL_218202':0.0,'EPI_ISL_168385':0.0):0.000000006,((('EPI_ISL_198767':0.001355719,'EPI_ISL_217025':0.001355800)0.000:0.000000006,('EPI_ISL_182066':0.002721461,(((('EPI_ISL_201356':0.004092555,('EPI_ISL_390943':0.001356110,((('EPI_ISL_255754':0.000000006,'EPI_ISL_255747':0.001356416)0.000:0.000000006,'EPI_ISL_282395':0.004095544)0.922:0.002720749,(('EPI_ISL_203741':0.001356220,('EPI_ISL_201371':0.001356033,'EPI_ISL_390942':0.032515692)0.000:0.000000006)0.980:0.000000006,('EPI_ISL_386927':0.0,'EPI_ISL_390452':0.0,'EPI_ISL_393519':0.0):0.000000006)1.000:0.000000006)0.000:0.000000006)0.917:0.001355755)0.000:0.000000006,(('EPI_ISL_182062':0.001355608,(('EPI_ISL_283702':0.004160545,('EPI_ISL_4071931':0.001360742,('EPI_ISL_282394':0.000000006,(('EPI_ISL_707517':0.0,'EPI_ISL_699454':0.0,'EPI_ISL_707493':0.0):0.000000006,'EPI_ISL_4072173':0.002716517)0.928:0.002716873)0.802:0.001358250)0.810:0.001360802)0.000:0.000000006,'EPI_ISL_278031':0.002717632)0.959:0.004153015)0.000:0.000000006,(((('EPI_ISL_182060':0.001361871,'EPI_ISL_4061544':0.002719420)0.000:0.000000006,'EPI_ISL_203732':0.004092907)0.000:0.000000006,((('EPI_ISL_205138':0.0,'EPI_ISL_205137':0.0,'EPI_ISL_205139':0.0,'EPI_ISL_205140':0.0):0.000000006,('EPI_ISL_205117':0.0,'EPI_ISL_205118':0.0):0.001355579)0.879:0.001359386,(('EPI_ISL_244524':0.0,'EPI_ISL_277042':0.0):0.002760270,(('EPI_ISL_255491':0.0,'EPI_ISL_277041':0.0,'EPI_ISL_255389':0.0,'EPI_ISL_277040':0.0,'EPI_ISL_282396':0.0):0.000000006,('EPI_ISL_253031':0.0,'EPI_ISL_253029':0.0):0.001355557)0.774:0.001342420)0.959:0.005557795)0.726:0.000000006)0.000:0.000000006,'EPI_ISL_208839':0.002719969)0.840:0.001355623)0.000:0.000000006)0.000:0.000000006,('EPI_ISL_208833':0.0,'EPI_ISL_255467':0.0):0.001356637)0.000:0.000000006,('EPI_ISL_283966':0.005474469,('EPI_ISL_198765':0.000000006,(('EPI_ISL_203737':0.0,'EPI_ISL_203736':0.0):0.018361395,('EPI_ISL_203740':0.0,'EPI_ISL_203748':0.0,'EPI_ISL_203747':0.0,'EPI_ISL_203749':0.0):0.000000006)0.977:0.004097910)0.903:0.001358487)0.000:0.000000006)0.533:0.000000006)0.576:0.000000006)0.596:0.000000006,((((('EPI_ISL_205856':0.000000006,'EPI_ISL_503036':0.001355656)0.864:0.001355727,'EPI_ISL_259927':0.000000006)0.000:0.000000006,(('EPI_ISL_179651':0.001355678,(('EPI_ISL_283967':0.0,'EPI_ISL_283968':0.0):0.000000006,('EPI_ISL_283705':0.0,'EPI_ISL_283965':0.0):0.002719669)0.965:0.005485727)0.000:0.000000006,'EPI_ISL_179653':0.001356717)0.000:0.000000006)0.000:0.000000006,'EPI_ISL_234670':0.001355931)0.787:0.001332588,('EPI_ISL_295501':0.000000006,('EPI_ISL_707582':0.008291259,(('EPI_ISL_295496':0.0,'EPI_ISL_295519':0.0):0.001356406,(('EPI_ISL_295500':0.0,'EPI_ISL_295497':0.0,'EPI_ISL_297326':0.0,'EPI_ISL_297325':0.0,'EPI_ISL_295503':0.0,'EPI_ISL_297327':0.0,'EPI_ISL_295498':0.0,'EPI_ISL_297324':0.0,'EPI_ISL_295502':0.0,'EPI_ISL_295520':0.0):0.000000006,'EPI_ISL_295521':0.001357269)0.000:0.000000006)0.000:0.000000006)0.139:0.001357014)0.969:0.005550331)0.775:0.001393330)0.000:0.000000006)0.000:0.000000006,('EPI_ISL_199230':0.002719928,'EPI_ISL_200822':0.008383565)0.000:0.000000006)0.000:0.000000006,'EPI_ISL_237947':0.002732520)0.000:0.000000006)0.000:0.000000006)0.000:0.000000006)0.879:0.001324532,((((((('EPI_ISL_504007':0.000000006,('EPI_ISL_255822':0.002719703,('EPI_ISL_309200':0.001355019,'EPI_ISL_4031450':0.008261474)0.000:0.000000006)0.885:0.001355640)0.888:0.002742678,(('EPI_ISL_255853':0.0,'EPI_ISL_255852':0.0):0.002787834,((((((('EPI_ISL_707420':0.001354625,('EPI_ISL_707465':0.006880772,'EPI_ISL_505804':0.005471535)0.000:0.000000006)0.658:0.000000006,('EPI_ISL_697993':0.0,'EPI_ISL_697992':0.0):0.001354481)0.000:0.000000006,('EPI_ISL_697411':0.001355022,(('EPI_ISL_698062':0.0,'EPI_ISL_698066':0.0):0.001354899,(('EPI_ISL_698065':0.0,'EPI_ISL_698061':0.0):0.002721354,'EPI_ISL_698064':0.000000006)0.687:0.000000051)0.000:0.000000006)0.934:0.002719248)0.000:0.000000006,('EPI_ISL_707482':0.0,'EPI_ISL_698049':0.0,'EPI_ISL_698050':0.0):0.002721704)0.936:0.002717793,(('EPI_ISL_697981':0.004093742,'EPI_ISL_502208':0.000000006)0.920:0.001354589,(((((('EPI_ISL_502202':0.002718638,'EPI_ISL_14174306':0.000000006)0.712:0.001361863,('EPI_ISL_697976':0.000000006,('EPI_ISL_14174436':0.001355072,('EPI_ISL_707667':0.0,'EPI_ISL_697973':0.0,'EPI_ISL_697971':0.0):0.000000006)0.000:0.000000006)0.841:0.001355782)0.000:0.000000006,'EPI_ISL_707501':0.001354819)0.000:0.000000006,('EPI_ISL_14174187':0.006866251,(('EPI_ISL_707573':0.0,'EPI_ISL_698028':0.0,'EPI_ISL_698019':0.0,'EPI_ISL_698030':0.0):0.000000006,'EPI_ISL_698016':0.001355273)0.959:0.002725975)0.737:0.000000006)0.000:0.000000006,(('EPI_ISL_707484':0.0,'EPI_ISL_698056':0.0):0.001354877,(('EPI_ISL_315237':0.0,'EPI_ISL_14174523':0.0):0.000000006,'EPI_ISL_502206':0.001354638)0.000:0.000000006)0.000:0.000000006)1.000:0.000000006,('EPI_ISL_833248':0.001354412,(('EPI_ISL_14174476':0.001356506,'EPI_ISL_14174437':0.000000006)0.965:0.004089686,((('EPI_ISL_697900':0.0,'EPI_ISL_698067':0.0):0.004115943,('EPI_ISL_368368':0.001368921,'EPI_ISL_718225':0.002730525)0.885:0.002729930)0.761:0.001358570,(('EPI_ISL_14174522':0.001362245,('EPI_ISL_697894':0.000000006,'EPI_ISL_697896':0.001354049)0.768:0.001361324)0.954:0.004118978,(('EPI_ISL_418178':0.0,'EPI_ISL_418179':0.0,'EPI_ISL_418172':0.0,'EPI_ISL_418173':0.0,'EPI_ISL_418170':0.0,'EPI_ISL_418174':0.0,'EPI_ISL_418181':0.0,'EPI_ISL_418175':0.0,'EPI_ISL_418177':0.0,'EPI_ISL_418169':0.0):0.002717237,('EPI_ISL_707016':0.000000006,'EPI_ISL_4071622':0.004088844)0.000:0.000000006)0.989:0.005469835)0.000:0.000000006)0.880:0.001354501)0.000:0.000000006)0.973:0.000000006)0.000:0.000000006)0.000:0.000000006)0.952:0.004117385,('EPI_ISL_707373':0.002750342,'EPI_ISL_707524':0.001342800)0.792:0.001387104)0.747:0.000000006,'EPI_ISL_502204':0.004078430)0.956:0.005538208)0.772:0.001312485)0.764:0.001358363,('EPI_ISL_199220':0.004092012,'EPI_ISL_199180':0.000000006)0.870:0.001355518)0.000:0.000000006,'EPI_ISL_255845':0.001355635)0.000:0.000000006,('EPI_ISL_181127':0.000000006,'EPI_ISL_200268':0.001355390)0.840:0.001355518)0.000:0.000000006,(('EPI_ISL_199423':0.001355543,(('EPI_ISL_255433':0.0,'EPI_ISL_255428':0.0):0.002720019,'EPI_ISL_199460':0.002720243)0.000:0.000000006)0.000:0.000000006,('EPI_ISL_200473':0.001355661,'EPI_ISL_234679':0.002727877)0.000:0.000000006)0.000:0.000000006)1.000:0.000000006,(((('EPI_ISL_255876':0.0,'EPI_ISL_255884':0.0,'EPI_ISL_255844':0.0,'EPI_ISL_255426':0.0):0.000000006,('EPI_ISL_255425':0.001356003,('EPI_ISL_255839':0.001356281,('EPI_ISL_255422':0.0,'EPI_ISL_255424':0.0):0.000000006)0.000:0.000000006)0.873:0.001355979)0.977:0.005476313,'EPI_ISL_279181':0.002720085)0.000:0.000000006,(('EPI_ISL_244535':0.0,'EPI_ISL_240704':0.0):0.000000006,'EPI_ISL_199290':0.001355763)0.000:0.000000006)0.000:0.000000006)0.000:0.000000006)0.785:0.001320563,'EPI_ISL_206569':0.002725108)0.798:0.001340542)0.000:0.000000006)0.765:0.001822352)0.986:0.013443068,'EPI_ISL_699212':0.001448264)0.997:0.028811986,'EPI_ISL_699282':0.010792108)0.995:0.036635210)0.833:0.010149408,('EPI_ISL_4069650':0.071448377,(('EPI_ISL_88351':0.015417248,((('EPI_ISL_1501':0.006927752,(((((('EPI_ISL_29787':0.004103019,(('EPI_ISL_29788':0.004134765,'EPI_ISL_29786':0.005582238)0.847:0.004121028,('EPI_ISL_132830':0.006098536,(('EPI_ISL_328887':0.010042194,('EPI_ISL_328919':0.011381097,((('EPI_ISL_328892':0.0,'EPI_ISL_328894':0.0,'EPI_ISL_328924':0.0,'EPI_ISL_328889':0.0):0.000000006,'EPI_ISL_328923':0.001356291)0.992:0.006874783,(((((('EPI_ISL_371759':0.005480026,('EPI_ISL_328911':0.000000006,('EPI_ISL_328875':0.001366171,('EPI_ISL_328874':0.0,'EPI_ISL_328926':0.0):0.000000006)0.875:0.001355041)0.871:0.001354798)0.000:0.000000006,('EPI_ISL_328884':0.002717308,'EPI_ISL_328885':0.000000006)0.846:0.001355870)0.000:0.000000006,('EPI_ISL_328921':0.001356224,('EPI_ISL_206691':0.0,'EPI_ISL_206693':0.0,'EPI_ISL_328902':0.0,'EPI_ISL_328918':0.0,'EPI_ISL_328922':0.0,'EPI_ISL_328876':0.0,'EPI_ISL_328917':0.0):0.000000006)0.000:0.000000006)0.000:0.000000006,'EPI_ISL_328913':0.002718427)0.000:0.000000006,(('EPI_ISL_328909':0.0,'EPI_ISL_328888':0.0):0.000000006,('EPI_ISL_328906':0.001355282,(('EPI_ISL_328908':0.0,'EPI_ISL_328890':0.0,'EPI_ISL_328878':0.0,'EPI_ISL_328881':0.0,'EPI_ISL_328880':0.0,'EPI_ISL_328879':0.0,'EPI_ISL_328882':0.0):0.001355324,'EPI_ISL_328904':0.000000006)0.000:0.000000006)0.871:0.001355366)0.843:0.001355143)0.000:0.000000006,('EPI_ISL_328920':0.001354841,('EPI_ISL_328886':0.001354925,('EPI_ISL_328925':0.000000006,'EPI_ISL_328893':0.001355023)0.000:0.000000006)0.868:0.001354988)0.000:0.000000006)0.717:0.000000006)0.952:0.005674301)0.904:0.005495119)0.919:0.006531403,('EPI_ISL_402133':0.008695545,'EPI_ISL_393353':0.006886118)0.989:0.012149832)0.854:0.004342414)0.993:0.013664937)0.798:0.000000006)0.000:0.000000006,(('EPI_ISL_29785':0.008412747,('EPI_ISL_29790':0.000000006,'EPI_ISL_29796':0.002727014)0.914:0.004214010)0.848:0.003338380,('EPI_ISL_29795':0.009321764,'EPI_ISL_63782':0.007806206)0.880:0.005466525)0.861:0.003557143)0.776:0.001345214,(('EPI_ISL_29792':0.0,'EPI_ISL_29793':0.0):0.008322687,('EPI_ISL_132828':0.002723839,'EPI_ISL_29789':0.000000006)0.000:0.000000006)0.895:0.002745571)0.878:0.002776365,('EPI_ISL_85780':0.007411204,((('EPI_ISL_502284':0.0,'EPI_ISL_502283':0.0):0.000000006,('EPI_ISL_502281':0.001355947,'EPI_ISL_502285':0.000000006)0.840:0.001356701)0.972:0.007969302,(('EPI_ISL_12810421':0.017422479,('EPI_ISL_353983':0.023134297,((((('EPI_ISL_8387677':0.0,'EPI_ISL_8387676':0.0):0.012530733,(('EPI_ISL_14768083':0.0,'EPI_ISL_14768095':0.0):0.002717964,'EPI_ISL_8387673':0.015441823)0.000:0.000000006)0.830:0.001355327,(('EPI_ISL_368366':0.005470980,((('EPI_ISL_14768078':0.000000006,('EPI_ISL_14768094':0.0,'EPI_ISL_14768093':0.0):0.001354864)0.000:0.000000006,('EPI_ISL_14768096':0.001368500,'EPI_ISL_14768081':0.006912463)0.791:0.001345005)0.986:0.006867026,'EPI_ISL_282421':0.000000006)0.000:0.000000006)0.912:0.002718601,'EPI_ISL_368361':0.002717207)0.000:0.000000006)0.842:0.001355006,((('EPI_ISL_370231':0.004090854,'EPI_ISL_8387690':0.011088641)0.000:0.000000006,'EPI_ISL_295661':0.000000006)0.763:0.000000051,'EPI_ISL_8387688':0.000000006)0.196:0.001354878)0.000:0.000000006,('EPI_ISL_8387681':0.004105146,('EPI_ISL_8387675':0.002703740,('EPI_ISL_8387689':0.002692306,('EPI_ISL_8387682':0.005534764,('EPI_ISL_8387695':0.000000006,'EPI_ISL_8387693':0.002716509)0.991:0.008289195)0.299:0.000000006)0.199:0.001368869)0.766:0.001370039)0.888:0.001382063)0.291:0.004153311)0.924:0.006032277)0.796:0.002645114,'EPI_ISL_85790':0.001311255)0.913:0.004595406)0.872:0.004259152)0.973:0.009405639)0.765:0.001360128,('EPI_ISL_76067':0.009685747,((('EPI_ISL_4070020':0.000000006,'EPI_ISL_4070021':0.001359078)1.000:0.030044879,'EPI_ISL_197828':0.007865973)0.035:0.000149055,(('EPI_ISL_142873':0.005985376,(('EPI_ISL_165816':0.001356156,'EPI_ISL_161230':0.000000006)0.988:0.011052660,'EPI_ISL_144271':0.001484706)0.855:0.004099386)0.850:0.003860796,('EPI_ISL_144228':0.003978013,(('EPI_ISL_144268':0.000000006,('EPI_ISL_144270':0.005505857,(('EPI_ISL_161224':0.001394775,('EPI_ISL_144278':0.002744321,('EPI_ISL_11207837':0.028942556,(('EPI_ISL_165820':0.002748291,('EPI_ISL_161231':0.004094105,(('EPI_ISL_161202':0.0,'EPI_ISL_161203':0.0):0.000000006,'EPI_ISL_161218':0.001355436)0.000:0.000000006)0.944:0.005523430)0.924:0.004157965,'EPI_ISL_144238':0.001380799)0.914:0.002729108)0.000:0.000000006)0.765:0.001315642)0.710:0.001403733,('EPI_ISL_140388':0.004130121,'EPI_ISL_165818':0.002755943)0.737:0.000000006)0.887:0.002690337)0.000:0.000000006)0.000:0.000000006,('EPI_ISL_161199':0.008291642,(((('EPI_ISL_165817':0.002795500,'EPI_ISL_165821':0.004117831)0.868:0.002722897,'EPI_ISL_161197':0.000000006)0.000:0.000000006,'EPI_ISL_165822':0.004121612)0.931:0.002724089,'EPI_ISL_165819':0.008283976)0.000:0.000000006)0.858:0.001356055)0.959:0.007160141)0.956:0.007456907)0.987:0.011556487)0.968:0.007560391)0.117:0.000000006)0.278:0.000000006,(('EPI_ISL_85788':0.002693013,('EPI_ISL_85786':0.000000006,'EPI_ISL_85787':0.002726423)0.759:0.001406384)0.982:0.008856781,('EPI_ISL_131529':0.012602342,(((((((((('EPI_ISL_229601':0.002665121,'EPI_ISL_229600':0.004186067)0.969:0.006999217,'EPI_ISL_229557':0.006933005)0.000:0.000000006,'EPI_ISL_229563':0.004088951)0.000:0.000000006,(((('EPI_ISL_170363':0.001379994,'EPI_ISL_14834995':0.011103631)0.776:0.001339067,'EPI_ISL_170359':0.000000006)0.000:0.000000006,'EPI_ISL_170360':0.001354817)0.835:0.001355564,('EPI_ISL_151968':0.000000006,('EPI_ISL_14835011':0.004392367,('EPI_ISL_14834997':0.009675099,('EPI_ISL_14835051':0.002717821,'EPI_ISL_14835013':0.001355219)0.000:0.000000006)0.738:0.001072199)1.000:0.017407695)0.403:0.001355610)0.000:0.000000006)0.000:0.000000006,(('EPI_ISL_14835002':0.0,'EPI_ISL_14835052':0.0):0.011311611,'EPI_ISL_14835008':0.004130424)0.895:0.004113851)0.890:0.001354824,(((('EPI_ISL_427814':0.001378295,'EPI_ISL_170365':0.001339366)0.902:0.004111306,('EPI_ISL_151933':0.001317420,'EPI_ISL_229617':0.005545805)0.943:0.005625960)0.736:0.000000006,('EPI_ISL_151965':0.000000006,'EPI_ISL_170361':0.004090864)0.931:0.002718932)0.000:0.000000006,('EPI_ISL_129852':0.001355125,('EPI_ISL_151943':0.002730826,(('EPI_ISL_170362':0.005470672,'EPI_ISL_170358':0.000000006)0.847:0.001354961,'EPI_ISL_151940':0.005472672)0.000:0.000000006)0.856:0.001355059)0.735:0.000000006)0.000:0.000000006)0.993:0.006910189,'EPI_ISL_30440':0.000000006)0.848:0.001355813,('EPI_ISL_85776':0.006901371,(('EPI_ISL_62977':0.0,'EPI_ISL_62976':0.0):0.000000006,('EPI_ISL_85777':0.002720125,('EPI_ISL_30446':0.001379981,'EPI_ISL_30449':0.002720278)0.000:0.000000006)1.000:0.000000006)0.999:0.000000006)0.000:0.000000006)0.767:0.001348899,'EPI_ISL_131525':0.006883708)0.772:0.001378435,(('EPI_ISL_30439':0.000000006,'EPI_ISL_131526':0.001367802)0.920:0.002720340,('EPI_ISL_131531':0.008268165,('EPI_ISL_64316':0.000000006,('EPI_ISL_63459':0.006884555,'EPI_ISL_63455':0.001356002)0.000:0.000000006)0.000:0.000000006)0.000:0.000000006)0.807:0.001354785)0.000:0.000000006)0.999:0.013114024)0.671:0.000875847)0.994:0.015716864)0.785:0.007033856,('EPI_ISL_127':0.001358515,(((('EPI_ISL_9357':0.000000006,('EPI_ISL_10375':0.001348566,(('EPI_ISL_10373':0.0,'EPI_ISL_4535':0.0):0.000000006,'EPI_ISL_9342':0.001357213)0.778:0.001369234)0.955:0.004140151)0.792:0.001358490,((('EPI_ISL_10376':0.000000006,'EPI_ISL_19623':0.002720987)0.856:0.001356561,((('EPI_ISL_4534':0.002722280,(('EPI_ISL_85779':0.000000006,('EPI_ISL_304642':0.001356690,('EPI_ISL_19626':0.004119963,('EPI_ISL_10377':0.000000006,'EPI_ISL_9494':0.001356109)0.944:0.004120917)0.777:0.001366453)0.728:0.000000006)0.000:0.000000006,('EPI_ISL_30450':0.006948373,('EPI_ISL_19627':0.004064823,'EPI_ISL_30443':0.009699083)0.737:0.000000006)0.986:0.008320969)0.000:0.000000006)0.000:0.000000006,'EPI_ISL_304636':0.001358491)0.850:0.001358494,'EPI_ISL_9488':0.001356766)0.000:0.000000006)0.000:0.000000006,(('EPI_ISL_9485':0.002721598,'EPI_ISL_304639':0.001362656)0.000:0.000000006,(('EPI_ISL_19624':0.000000006,('EPI_ISL_19621':0.001357206,'EPI_ISL_19625':0.000000006)0.836:0.001356951)0.958:0.002722246,('EPI_ISL_304634':0.001357038,'EPI_ISL_304637':0.001356865)0.000:0.000000006)0.926:0.002726400)0.882:0.001356569)0.950:0.004104191)0.735:0.001333474,'EPI_ISL_85783':0.015680420)0.973:0.009819722,('EPI_ISL_85793':0.018137968,'EPI_ISL_11169':0.013287755)0.831:0.002510388)0.000:0.000000006)0.271:0.000000006)0.774:0.002731519,((('EPI_ISL_140':0.000000006,((('EPI_ISL_9380':0.001345206,('EPI_ISL_2554':0.000000006,('EPI_ISL_9381':0.000000006,'EPI_ISL_80309':0.000000006)0.984:0.005429787)0.000:0.000000006)0.000:0.000000006,'EPI_ISL_80307':0.001357219)0.841:0.001368310,'EPI_ISL_2553':0.001357012)0.699:0.000000006)0.000:0.000000006,'EPI_ISL_2556':0.004097376)0.960:0.006987292,(('EPI_ISL_80310':0.0,'EPI_ISL_80311':0.0,'EPI_ISL_80312':0.0,'EPI_ISL_80313':0.0):0.008311604,('EPI_ISL_9379':0.001357600,('EPI_ISL_2615':0.000000006,'EPI_ISL_76379':0.001357451)0.000:0.000000006)0.000:0.000000006)0.973:0.008367243)0.848:0.002896080)0.693:0.001623734)0.983:0.024675775,((('EPI_ISL_243355':0.011564002,('EPI_ISL_7473':0.002712494,'EPI_ISL_3891':0.001385561)1.000:0.014498838)0.713:0.000991757,(('EPI_ISL_121374':0.001356863,'EPI_ISL_83491':0.000000006)0.969:0.005482078,((((('EPI_ISL_10367':0.0,'EPI_ISL_225553':0.0):0.002751760,'EPI_ISL_256107':0.005573327)0.940:0.005559446,('EPI_ISL_336':0.005506516,('EPI_ISL_67424':0.007005273,'EPI_ISL_337':0.006941740)0.895:0.004227831)0.882:0.002791406)0.761:0.001360030,(((('EPI_ISL_335':0.002739748,'EPI_ISL_339':0.002738844)0.769:0.001358402,'EPI_ISL_338':0.001356797)0.000:0.000000006,'EPI_ISL_378632':0.001358193)0.842:0.001359689,('EPI_ISL_150415':0.001359814,'EPI_ISL_190690':0.002725211)0.780:0.001354541)0.000:0.000000006)0.000:0.000000006,'EPI_ISL_333':0.001362220)0.948:0.002723131)0.344:0.000000006)0.000:0.000000006,((((('EPI_ISL_13005':0.0,'EPI_ISL_13012':0.0):0.000000006,'EPI_ISL_134201':0.002722343)0.931:0.002722860,((('EPI_ISL_146277':0.000000006,'EPI_ISL_146282':0.002725557)1.000:0.025747739,'EPI_ISL_11187':0.004482236)0.711:0.001007604,(('EPI_ISL_150420':0.004348316,('EPI_ISL_150424':0.000000006,('EPI_ISL_150427':0.001363116,'EPI_ISL_151738':0.002730562)0.592:0.001350407)0.995:0.018531121)0.821:0.008806540,('EPI_ISL_13020':0.001358414,((('EPI_ISL_13023':0.006872309,'EPI_ISL_13021':0.001356969)0.514:0.000000006,'EPI_ISL_13019':0.001357139)0.000:0.000000006,('EPI_ISL_13011':0.0,'EPI_ISL_13010':0.0,'EPI_ISL_12580':0.0,'EPI_ISL_13022':0.0,'EPI_ISL_98370':0.0,'EPI_ISL_98371':0.0,'EPI_ISL_98372':0.0,'EPI_ISL_13014':0.0,'EPI_ISL_13016':0.0,'EPI_ISL_13017':0.0):0.000000006)0.000:0.000000006)0.987:0.012828781)0.709:0.001136106)0.000:0.000000006)0.000:0.000000006,('EPI_ISL_201792':0.008402461,(('EPI_ISL_146278':0.004278862,'EPI_ISL_146314':0.001214695)0.963:0.005736267,('EPI_ISL_341':0.001356660,'EPI_ISL_334':0.000000006)0.882:0.002757984)0.820:0.002699745)0.912:0.004225430)0.766:0.001362457,(('EPI_ISL_150431':0.000000006,('EPI_ISL_150426':0.001357982,('EPI_ISL_150430':0.001357032,'EPI_ISL_150412':0.001357017)0.518:0.000000006)0.000:0.000000006)0.000:0.000000006,('EPI_ISL_150402':0.002722963,('EPI_ISL_150422':0.001367435,'EPI_ISL_150404':0.001348260)0.916:0.004113211)0.731:0.000000006)0.887:0.002740932)0.918:0.002730763)0.936:0.011458690)0.968:0.018663031)0.577:0.004573012)0.953:0.013764720)0.772:0.003679781,(((((('EPI_ISL_112642':0.015348247,((((('EPI_ISL_76349':0.001357680,('EPI_ISL_76441':0.000000006,'EPI_ISL_113715':0.004102742)0.849:0.001357689)0.000:0.000000006,((((('EPI_ISL_139117':0.002724553,'EPI_ISL_99582':0.001360322)0.000:0.000000006,'EPI_ISL_99580':0.002724476)0.000:0.000000006,('EPI_ISL_133706':0.000000006,'EPI_ISL_71340':0.002724217)0.000:0.000000006)0.735:0.000000006,('EPI_ISL_99575':0.002782954,('EPI_ISL_99571':0.000000006,('EPI_ISL_99552':0.001357439,'EPI_ISL_99572':0.002737676)0.000:0.000000006)0.975:0.006920820)0.713:0.001320765)0.853:0.004145906,'EPI_ISL_99573':0.002755190)0.753:0.001351110)0.000:0.000000006,(('EPI_ISL_113259':0.000000006,((('EPI_ISL_154188':0.002723004,((((('EPI_ISL_387769':0.0,'EPI_ISL_387771':0.0,'EPI_ISL_387728':0.0):0.000000006,'EPI_ISL_181124':0.002722826)0.777:0.001219984,('EPI_ISL_181121':0.004099556,(('EPI_ISL_379565':0.005543752,'EPI_ISL_166546':0.006938223)0.740:0.001327667,'EPI_ISL_387766':0.000000006)0.000:0.000000006)0.916:0.004273665)0.946:0.005726562,((('EPI_ISL_387768':0.0,'EPI_ISL_387727':0.0):0.002781903,('EPI_ISL_208666':0.009252536,('EPI_ISL_368669':0.001421013,('EPI_ISL_279514':0.001354776,'EPI_ISL_293988':0.000000006)0.935:0.005437760)0.997:0.020870938)0.959:0.010712413)0.181:0.001326600,('EPI_ISL_387753':0.000000006,(('EPI_ISL_174915':0.0,'EPI_ISL_174914':0.0):0.000000006,'EPI_ISL_174912':0.001356391)0.915:0.002762881)0.000:0.000000006)0.873:0.002726776)0.884:0.002765546,'EPI_ISL_112551':0.000000006)0.842:0.001358728)0.000:0.000000006,(((('EPI_ISL_112187':0.001357407,(('EPI_ISL_66213':0.005492338,((('EPI_ISL_333969':0.004097482,'EPI_ISL_9572779':0.012490200)0.846:0.002952546,(('EPI_ISL_387346':0.008387490,((('EPI_ISL_387782':0.0,'EPI_ISL_387799':0.0,'EPI_ISL_387802':0.0,'EPI_ISL_387789':0.0,'EPI_ISL_387801':0.0,'EPI_ISL_387755':0.0):0.000000006,(('EPI_ISL_387357':0.006876544,('EPI_ISL_387806':0.0,'EPI_ISL_387328':0.0):0.000000006)0.000:0.000000006,'EPI_ISL_387361':0.001356520)0.837:0.001356535)0.743:0.000000006,'EPI_ISL_387803':0.001356364)0.319:0.002665960)0.937:0.004195777,'EPI_ISL_387740':0.000000006)0.000:0.000000006)0.857:0.001356796,('EPI_ISL_154165':0.0,'EPI_ISL_266469':0.0):0.000000006)0.955:0.004118330)0.000:0.000000006,'EPI_ISL_266485':0.011162399)0.909:0.002732948)0.000:0.000000006,(('EPI_ISL_112326':0.002723477,(('EPI_ISL_113549':0.0,'EPI_ISL_112584':0.0,'EPI_ISL_112585':0.0):0.000000006,(('EPI_ISL_112616':0.004169005,'EPI_ISL_154178':0.005614632)0.747:0.001329676,(('EPI_ISL_154182':0.0,'EPI_ISL_107987':0.0):0.004159130,('EPI_ISL_266468':0.0,'EPI_ISL_154164':0.0):0.002754172)0.929:0.004141816)0.000:0.000000006)0.000:0.000000006)0.846:0.001357540,'EPI_ISL_113308':0.001357509)0.000:0.000000006)0.000:0.000000006,('EPI_ISL_76320':0.0,'EPI_ISL_76431':0.0,'EPI_ISL_113431':0.0,'EPI_ISL_112188':0.0,'EPI_ISL_112614':0.0,'EPI_ISL_154186':0.0,'EPI_ISL_99554':0.0):0.000000006)1.000:0.000000006,(('EPI_ISL_113432':0.001357364,('EPI_ISL_76319':0.0,'EPI_ISL_76435':0.0):0.001357509)0.000:0.000000006,(((((('EPI_ISL_154193':0.0,'EPI_ISL_154167':0.0,'EPI_ISL_266493':0.0,'EPI_ISL_266462':0.0,'EPI_ISL_154158':0.0):0.000000006,'EPI_ISL_266472':0.004098688)0.779:0.001357872,'EPI_ISL_154170':0.004139099)0.761:0.001359429,'EPI_ISL_112257':0.001365544)0.869:0.002740694,(('EPI_ISL_113491':0.001357330,'EPI_ISL_112258':0.000000006)0.863:0.001357659,((('EPI_ISL_146882':0.0,'EPI_ISL_208682':0.0):0.001357017,'EPI_ISL_188535':0.000000006)0.978:0.004097999,'EPI_ISL_112494':0.012541884)0.000:0.000000006)0.870:0.001357679)0.000:0.000000006,'EPI_ISL_76434':0.004099294)0.000:0.000000006)0.000:0.000000006)0.000:0.000000006)0.952:0.000000006,'EPI_ISL_99570':0.015589372)0.920:0.002723704)0.865:0.001357688,'EPI_ISL_76323':0.000000006)0.000:0.000000006)0.765:0.000000006,((((('EPI_ISL_112150':0.008473797,('EPI_ISL_113433':0.0,'EPI_ISL_113434':0.0):0.004231762)0.748:0.001262264,('EPI_ISL_76383':0.0,'EPI_ISL_76380':0.0):0.000000006)0.882:0.001358379,((((('EPI_ISL_76397':0.0,'EPI_ISL_76399':0.0,'EPI_ISL_76403':0.0,'EPI_ISL_76442':0.0,'EPI_ISL_76360':0.0,'EPI_ISL_76388':0.0,'EPI_ISL_76384':0.0,'EPI_ISL_76377':0.0,'EPI_ISL_76446':0.0,'EPI_ISL_76341':0.0):0.000000006,('EPI_ISL_76390':0.001358533,'EPI_ISL_76344':0.001358462)0.000:0.000000006)1.000:0.000000006,'EPI_ISL_76395':0.001358579)0.000:0.000000006,(((((((('EPI_ISL_76448':0.002774263,(('EPI_ISL_76306':0.002727878,'EPI_ISL_76305':0.000000006)0.953:0.005572810,((('EPI_ISL_112525':0.0,'EPI_ISL_112582':0.0):0.002761426,'EPI_ISL_112495':0.004133868)0.974:0.007222735,'EPI_ISL_76414':0.007149040)0.726:0.001119933)0.773:0.001403948)0.771:0.001327787,'EPI_ISL_76422':0.001359144)0.000:0.000000006,'EPI_ISL_76418':0.001359212)0.855:0.001359212,'EPI_ISL_76416':0.001359125)0.000:0.000000006,'EPI_ISL_76419':0.000000006)0.000:0.000000006,'EPI_ISL_76421':0.002726663)0.816:0.001360905,((('EPI_ISL_76361':0.000000006,(('EPI_ISL_76352':0.000000006,('EPI_ISL_76339':0.004110273,((('EPI_ISL_76436':0.001358442,'EPI_ISL_76337':0.002742198)0.000:0.000000006,(('EPI_ISL_76333':0.0,'EPI_ISL_76439':0.0):0.000000006,'EPI_ISL_76328':0.001358484)0.820:0.001358443)0.000:0.000000006,'EPI_ISL_76336':0.001358341)0.000:0.000000006)0.860:0.001358653)0.819:0.001365448,'EPI_ISL_76357':0.001359003)0.771:0.001377169)0.939:0.002725605,'EPI_ISL_76420':0.000000006)0.000:0.000000006,'EPI_ISL_76410':0.004101333)0.808:0.001363648)0.764:0.001381094,('EPI_ISL_76394':0.001390413,'EPI_ISL_76407':0.004123603)0.765:0.001351793)0.797:0.001356127)0.000:0.000000006,'EPI_ISL_76340':0.001360817)0.000:0.000000006)0.849:0.001360243,(('EPI_ISL_76438':0.0,'EPI_ISL_76437':0.0):0.004098722,'EPI_ISL_76338':0.006880373)0.585:0.000000006)0.000:0.000000006,('EPI_ISL_112613':0.009738398,(((('EPI_ISL_112407':0.0,'EPI_ISL_112433':0.0,'EPI_ISL_112431':0.0):0.000000006,('EPI_ISL_112644':0.002750316,'EPI_ISL_112758':0.002772990)0.789:0.001343482)0.850:0.001357196,('EPI_ISL_76289':0.001358762,(('EPI_ISL_112697':0.001357153,(('EPI_ISL_112370':0.0,'EPI_ISL_112372':0.0):0.001357500,('EPI_ISL_76290':0.0,'EPI_ISL_112352':0.0,'EPI_ISL_112206':0.0,'EPI_ISL_112643':0.0):0.000000006)0.000:0.000000006)0.600:0.000000006,'EPI_ISL_113360':0.002743220)0.000:0.000000006)0.000:0.000000006)0.000:0.000000006,('EPI_ISL_112670':0.001367027,('EPI_ISL_112728':0.000000006,'EPI_ISL_112672':0.001357187)0.818:0.001362253)0.780:0.001362580)0.497:0.001359233)0.000:0.000000006)0.571:0.000000006)0.000:0.000000006,(('EPI_ISL_113255':0.001357899,((('EPI_ISL_76318':0.0,'EPI_ISL_76321':0.0,'EPI_ISL_76317':0.0,'EPI_ISL_76327':0.0,'EPI_ISL_112070':0.0,'EPI_ISL_113254':0.0):0.000000006,('EPI_ISL_113256':0.001368677,'EPI_ISL_113358':0.002781708)0.791:0.001350429)0.000:0.000000006,('EPI_ISL_112186':0.001357909,(('EPI_ISL_113484':0.0,'EPI_ISL_113483':0.0):0.001357819,'EPI_ISL_113305':0.001357858)0.000:0.000000006)0.000:0.000000006)0.996:0.000000006)0.000:0.000000006,((('EPI_ISL_113430':0.000000006,('EPI_ISL_113480':0.0,'EPI_ISL_113363':0.0):0.001358014)0.000:0.000000006,((('EPI_ISL_154171':0.002724020,(((('EPI_ISL_703132':0.001346121,(('EPI_ISL_2825401':0.001355936,'EPI_ISL_2825296':0.000000006)0.934:0.004200544,'EPI_ISL_2825314':0.001290920)0.952:0.004214264)0.912:0.004170213,(('EPI_ISL_2825348':0.004100178,('EPI_ISL_2825419':0.002722679,(('EPI_ISL_2825619':0.0,'EPI_ISL_2825601':0.0,'EPI_ISL_2825583':0.0,'EPI_ISL_2825277':0.0):0.005479163,('EPI_ISL_2825492':0.005526939,'EPI_ISL_2825365':0.004109338)0.486:0.001372923)0.746:0.000000006)0.000:0.000000006)0.813:0.002723061,'EPI_ISL_252834':0.000000006)0.756:0.004137492)0.965:0.007078419,('EPI_ISL_154185':0.001364676,((('EPI_ISL_199022':0.001363209,(('EPI_ISL_197206':0.0,'EPI_ISL_220493':0.0):0.000000006,(('EPI_ISL_200434':0.000000006,'EPI_ISL_505075':0.000000006)0.000:0.000000006,('EPI_ISL_199027':0.001357780,'EPI_ISL_200277':0.000000006)0.916:0.002724941)0.970:0.004101284)0.893:0.002751506)0.896:0.002727041,(('EPI_ISL_158780':0.000000006,('EPI_ISL_131283':0.019444709,'EPI_ISL_200480':0.009710506)0.846:0.002787459)0.844:0.001357691,('EPI_ISL_143938':0.004104551,('EPI_ISL_216914':0.002732706,'EPI_ISL_369829':0.001369337)0.280:0.001356974)0.490:0.000000006)0.000:0.000000006)0.770:0.001366416,'EPI_ISL_237131':0.005508546)0.780:0.001357408)0.780:0.001409956)0.273:0.001318037,('EPI_ISL_252833':0.002750860,(('EPI_ISL_200585':0.0,'EPI_ISL_199439':0.0,'EPI_ISL_200598':0.0,'EPI_ISL_199438':0.0,'EPI_ISL_199442':0.0):0.000000006,'EPI_ISL_2825383':0.001357431)0.752:0.001384675)0.942:0.004098496)0.000:0.000000006)0.848:0.000000006,((('EPI_ISL_266480':0.002724307,('EPI_ISL_154159':0.0,'EPI_ISL_266463':0.0):0.000000006)0.945:0.004113146,(('EPI_ISL_181732':0.000000006,(('EPI_ISL_146881':0.001372496,'EPI_ISL_131251':0.002738162)0.783:0.001345371,('EPI_ISL_154187':0.007150808,(((((((((('EPI_ISL_199433':0.000000006,'EPI_ISL_199351':0.001363969)0.772:0.001358946,(('EPI_ISL_200591':0.0,'EPI_ISL_199424':0.0,'EPI_ISL_199428':0.0):0.000000006,'EPI_ISL_199429':0.001357066)0.897:0.002744604)0.896:0.002755830,'EPI_ISL_702698':0.001379329)0.784:0.001351910,'EPI_ISL_702655':0.000000006)0.784:0.001355199,(('EPI_ISL_702868':0.0,'EPI_ISL_702949':0.0):0.000000006,'EPI_ISL_200548':0.005488045)0.904:0.002728419)0.830:0.001378250,('EPI_ISL_199219':0.0,'EPI_ISL_199237':0.0):0.009684924)0.000:0.000000006,('EPI_ISL_173530':0.001356481,(((((('EPI_ISL_197208':0.0,'EPI_ISL_220492':0.0):0.000000006,'EPI_ISL_199335':0.001356194)0.192:0.001355963,('EPI_ISL_197205':0.0,'EPI_ISL_220495':0.0,'EPI_ISL_220494':0.0,'EPI_ISL_220498':0.0):0.000000006)0.851:0.001356317,'EPI_ISL_252465':0.012565745)0.000:0.000000006,('EPI_ISL_702992':0.005520947,'EPI_ISL_703172':0.002719697)0.755:0.001371893)0.000:0.000000006,('EPI_ISL_4072219':0.001356750,'EPI_ISL_205143':0.000000006)0.000:0.000000006)0.000:0.000000006)0.937:0.002727015)0.000:0.000000006,'EPI_ISL_328169':0.002723510)0.865:0.001357531,(('EPI_ISL_146883':0.001357524,((('EPI_ISL_389660':0.002689747,'EPI_ISL_389650':0.004181854)0.953:0.005590559,('EPI_ISL_179174':0.0,'EPI_ISL_158786':0.0):0.000000006)0.867:0.001357441,('EPI_ISL_273061':0.000000006,'EPI_ISL_2825437':0.005478358)0.907:0.002727333)0.000:0.000000006)1.000:0.000000006,(('EPI_ISL_181729':0.002751723,(('EPI_ISL_197203':0.0,'EPI_ISL_197204':0.0,'EPI_ISL_197202':0.0):0.000000006,('EPI_ISL_220501':0.0,'EPI_ISL_220502':0.0):0.001357033)0.888:0.002743846)0.920:0.004136808,'EPI_ISL_702385':0.000000006)0.000:0.000000006)0.000:0.000000006)0.768:0.001342509,'EPI_ISL_252823':0.005565802)0.890:0.002759308)0.000:0.000000006)0.011:0.001358257)0.262:0.000000051,((('EPI_ISL_266484':0.000000006,('EPI_ISL_154162':0.0,'EPI_ISL_266466':0.0):0.001358379)0.922:0.002725191,('EPI_ISL_285467':0.001345205,'EPI_ISL_285468':0.001382817)0.931:0.005499453)0.735:0.000000006,(('EPI_ISL_266478':0.000000006,'EPI_ISL_154172':0.002724679)0.868:0.001357867,('EPI_ISL_154173':0.000000006,('EPI_ISL_266481':0.002725020,'EPI_ISL_154190':0.004098397)0.000:0.000000006)0.000:0.000000006)0.836:0.001361084)0.894:0.001360769)0.000:0.000000006)0.593:0.000000006,(((('EPI_ISL_266465':0.0,'EPI_ISL_154161':0.0):0.012884913,('EPI_ISL_400282':0.0,'EPI_ISL_4071036':0.0):0.012891318)0.819:0.002579947,('EPI_ISL_154191':0.002724263,(('EPI_ISL_220496':0.004171540,'EPI_ISL_702794':0.004173936)0.856:0.002693665,'EPI_ISL_220497':0.005484107)0.000:0.000000006)0.946:0.005535678)0.757:0.001366294,('EPI_ISL_154175':0.006979360,'EPI_ISL_199116':0.008290612)0.000:0.000000006)0.774:0.001351950)0.000:0.000000006)0.000:0.000000006,(('EPI_ISL_2825331':0.001357088,('EPI_ISL_200562':0.001357063,(('EPI_ISL_200561':0.0,'EPI_ISL_200557':0.0,'EPI_ISL_200547':0.0,'EPI_ISL_200558':0.0,'EPI_ISL_200556':0.0,'EPI_ISL_200559':0.0):0.000000006,('EPI_ISL_196051':0.000000006,'EPI_ISL_273110':0.002722506)0.847:0.001357153)0.000:0.000000006)0.000:0.000000006)0.907:0.002726953,('EPI_ISL_273060':0.001359111,('EPI_ISL_397401':0.002723954,'EPI_ISL_397402':0.000000006)0.976:0.005483301)0.000:0.000000006)0.982:0.004099257)0.880:0.002727870)0.907:0.002737173,'EPI_ISL_76316':0.001361632)0.809:0.001367319)0.878:0.001358700)0.814:0.003072080)0.960:0.009965253,(('EPI_ISL_76351':0.0,'EPI_ISL_76355':0.0,'EPI_ISL_76354':0.0):0.002424995,'EPI_ISL_112127':0.013018342)0.997:0.020968852)0.580:0.000420800,((('EPI_ISL_76406':0.001359361,('EPI_ISL_76408':0.0,'EPI_ISL_76411':0.0,'EPI_ISL_76370':0.0):0.000000006)0.933:0.007043182,(('EPI_ISL_76335':0.0,'EPI_ISL_76332':0.0,'EPI_ISL_76301':0.0):0.005490702,((('EPI_ISL_112233':0.015422995,('EPI_ISL_76348':0.004099630,('EPI_ISL_76298':0.001358680,('EPI_ISL_76295':0.000000006,'EPI_ISL_76300':0.001358636)0.000:0.000000006)0.962:0.006945319)0.875:0.002793167)0.000:0.000000006,'EPI_ISL_76345':0.000000006)0.713:0.000000006,((('EPI_ISL_76347':0.001357819,(('EPI_ISL_112159':0.015730069,('EPI_ISL_99556':0.0,'EPI_ISL_99558':0.0,'EPI_ISL_99555':0.0):0.004083161)0.946:0.005637362,((('EPI_ISL_76311':0.006888551,('EPI_ISL_76334':0.000000006,('EPI_ISL_76329':0.0,'EPI_ISL_76330':0.0):0.001357714)0.972:0.004099937)0.000:0.000000006,('EPI_ISL_76315':0.004130306,'EPI_ISL_76432':0.004099561)0.000:0.000000006)0.000:0.000000006,('EPI_ISL_76433':0.000000006,('EPI_ISL_112337':0.001358620,'EPI_ISL_112351':0.002725885)0.000:0.000000006)0.925:0.001359919)0.000:0.000000006)0.855:0.001357973)0.000:0.000000006,('EPI_ISL_76294':0.004185330,('EPI_ISL_702590':0.011221054,('EPI_ISL_70634':0.002817366,((((('EPI_ISL_696947':0.039401666,'EPI_ISL_220499':0.004219630)0.900:0.007256234,((('EPI_ISL_201361':0.0,'EPI_ISL_703036':0.0):0.000000006,(((('EPI_ISL_707509':0.000000006,'EPI_ISL_707495':0.001358151)1.000:0.012535947,'EPI_ISL_199308':0.000000006)0.917:0.001359898,(('EPI_ISL_707459':0.006870906,('EPI_ISL_707547':0.003019292,'EPI_ISL_285465':0.025215560)0.726:0.001073143)0.000:0.000000006,('EPI_ISL_1184535':0.002840235,'EPI_ISL_14224055':0.011243995)0.841:0.002643643)0.938:0.002725167)0.000:0.000000006,('EPI_ISL_707552':0.002731266,('EPI_ISL_220503':0.000000006,('EPI_ISL_707531':0.004098017,('EPI_ISL_253033':0.001370372,('EPI_ISL_707423':0.000000006,(('EPI_ISL_707677':0.013979950,'EPI_ISL_707678':0.000000006)0.918:0.002741675,'EPI_ISL_707430':0.000000006)0.956:0.004099241)0.798:0.001358388)0.792:0.001358366)0.000:0.000000006)0.000:0.000000006)0.842:0.001357704)0.930:0.002724340)0.000:0.000000006,'EPI_ISL_220500':0.001357333)0.889:0.004021681)0.971:0.008604165,'EPI_ISL_266483':0.000000006)0.717:0.000000006,'EPI_ISL_154169':0.004099700)0.935:0.006987136,'EPI_ISL_702751':0.009926979)0.863:0.004099025)0.729:0.001338834)0.922:0.004366918)0.878:0.004045567)0.773:0.001342460,('EPI_ISL_112615':0.017575527,'EPI_ISL_99557':0.031792414)0.926:0.007037011)0.764:0.001380760)0.000:0.000000006)0.999:0.019071979)0.871:0.004035761,(((('EPI_ISL_328171':0.004177372,('EPI_ISL_221718':0.001365479,'EPI_ISL_328168':0.001361918)0.752:0.001311927)0.949:0.005596571,((('EPI_ISL_576378':0.007087741,'EPI_ISL_576382':0.005520331)0.942:0.005559564,'EPI_ISL_702885':0.001356040)0.000:0.000000006,'EPI_ISL_328170':0.000000006)0.883:0.002768336)0.897:0.004215046,('EPI_ISL_702411':0.002724787,(('EPI_ISL_702911':0.006967043,'EPI_ISL_311327':0.002758046)0.383:0.001340269,'EPI_ISL_703077':0.012537357)0.000:0.000000006)0.762:0.001296489)0.997:0.015596692,'EPI_ISL_76400':0.009631603)0.658:0.000802927)0.803:0.001464112)0.000:0.000000006,((('EPI_ISL_76366':0.0,'EPI_ISL_76374':0.0):0.000000006,((('EPI_ISL_76409':0.0,'EPI_ISL_76404':0.0):0.000000006,('EPI_ISL_76381':0.002727599,'EPI_ISL_76385':0.000000006)0.874:0.001359657)0.986:0.006886256,('EPI_ISL_76362':0.001359263,('EPI_ISL_76386':0.000000006,'EPI_ISL_76382':0.002728114)0.000:0.000000006)0.000:0.000000006)0.837:0.001359354)0.891:0.005056441,'EPI_ISL_76346':0.008982938)0.972:0.007201573)1.000:0.033428688,'EPI_ISL_379567':0.016634152)0.881:0.007545660,((((('EPI_ISL_499':0.008333742,((((((((('EPI_ISL_7114':0.002940198,('EPI_ISL_6459':0.001361891,('EPI_ISL_6877':0.002732315,('EPI_ISL_6755':0.000000006,'EPI_ISL_7091':0.002732179)0.000:0.000000006)0.000:0.000000006)0.765:0.001268998)0.996:0.011276022,(((((('EPI_ISL_122039':0.000000006,('EPI_ISL_189556':0.000000006,'EPI_ISL_189325':0.001361547)0.963:0.004116925)0.785:0.001364930,('EPI_ISL_158189':0.001368469,('EPI_ISL_189468':0.001373529,('EPI_ISL_189395':0.004114842,('EPI_ISL_189315':0.005506268,('EPI_ISL_9832':0.002735665,(('EPI_ISL_158214':0.002770125,'EPI_ISL_189321':0.006941271)0.763:0.001355730,'EPI_ISL_65221':0.001362904)0.000:0.000000006)0.908:0.002735024)0.000:0.000000006)0.815:0.001363815)0.766:0.001367152)0.783:0.001370880)0.804:0.001371392,('EPI_ISL_328995':0.006914350,('EPI_ISL_120188':0.005579833,('EPI_ISL_120214':0.008363263,('EPI_ISL_120212':0.000000006,'EPI_ISL_243448':0.006911252)0.370:0.001807286)0.931:0.005165560)0.380:0.001341653)0.000:0.000000006)0.516:0.001364967,'EPI_ISL_158215':0.009769246)0.731:0.000000015,((('EPI_ISL_30795':0.004151594,'EPI_ISL_7015':0.004162862)0.720:0.001353169,('EPI_ISL_64401':0.003971911,'EPI_ISL_88224':0.008625174)0.952:0.009087908)0.742:0.000000006,(('EPI_ISL_76445':0.001405621,('EPI_ISL_76359':0.001462443,'EPI_ISL_76307':0.014076913)0.737:0.002703077)0.939:0.005409702,('EPI_ISL_76447':0.007704619,('EPI_ISL_112069':0.011403653,'EPI_ISL_243630':0.011485916)0.828:0.002873785)0.209:0.001850998)0.760:0.001530373)0.000:0.000000006)1.000:0.000000006,(((('EPI_ISL_189348':0.004265025,'EPI_ISL_327814':0.007066178)0.763:0.001247145,(((((((((((('EPI_ISL_293516':0.001374759,'EPI_ISL_291113':0.002731268)0.895:0.002737516,(('EPI_ISL_142062':0.001374579,('EPI_ISL_257263':0.001362692,('EPI_ISL_257266':0.000000006,(('EPI_ISL_257259':0.0,'EPI_ISL_257271':0.0):0.001362460,'EPI_ISL_257255':0.001362402)0.000:0.000000006)0.000:0.000000006)0.790:0.001361312)0.930:0.004142629,(('EPI_ISL_209143':0.0,'EPI_ISL_75176':0.0):0.000000006,('EPI_ISL_98887':0.004117137,'EPI_ISL_89263':0.002733827)0.731:0.000000006)0.000:0.000000006)0.849:0.001362752)0.000:0.000000006,(('EPI_ISL_76310':0.000000006,((((('EPI_ISL_165780':0.0,'EPI_ISL_165779':0.0):0.001399306,'EPI_ISL_155055':0.002715624)0.977:0.006917845,('EPI_ISL_131284':0.009716753,(('EPI_ISL_89125':0.004111978,(((('EPI_ISL_75180':0.005569380,'EPI_ISL_75177':0.000000006)0.848:0.001361556,('EPI_ISL_206828':0.002731806,'EPI_ISL_138847':0.005507120)0.321:0.000000006)0.000:0.000000006,(('EPI_ISL_146347':0.005554537,'EPI_ISL_252874':0.001330750)0.892:0.002780939,('EPI_ISL_291119':0.002731399,'EPI_ISL_299165':0.000000006)0.863:0.001361366)0.000:0.000000006)0.000:0.000000006,('EPI_ISL_146348':0.001370084,'EPI_ISL_146349':0.001365017)0.800:0.001359417)0.000:0.000000006)0.878:0.001364208,'EPI_ISL_288010':0.001362538)0.000:0.000000006)0.869:0.001361545)0.000:0.000000006,'EPI_ISL_298610':0.002734409)0.920:0.002733723,'EPI_ISL_885151':0.005501723)0.000:0.000000006)0.000:0.000000006,'EPI_ISL_84444':0.002733099)0.860:0.001362402)0.000:0.000000006,(('EPI_ISL_288012':0.000000006,'EPI_ISL_15042':0.005503383)0.851:0.001362446,(('EPI_ISL_301015':0.002733310,(('EPI_ISL_237144':0.002755631,'EPI_ISL_76287':0.002757821)0.780:0.001359031,(('EPI_ISL_681277':0.001362553,(('EPI_ISL_400262':0.0,'EPI_ISL_400264':0.0,'EPI_ISL_400263':0.0,'EPI_ISL_1041163':0.0):0.000000006,'EPI_ISL_4071292':0.002733774)0.000:0.000000006)0.956:0.004114183,('EPI_ISL_293513':0.004114008,'EPI_ISL_293509':0.001362535)0.000:0.000000006)0.865:0.001362623)0.000:0.000000006)0.844:0.001362287,(('EPI_ISL_181137':0.004111497,'EPI_ISL_378353':0.000000006)0.917:0.001362234,((('EPI_ISL_143930':0.002738503,((('EPI_ISL_309235':0.001362105,(('EPI_ISL_237147':0.001375288,('EPI_ISL_483054':0.001369278,'EPI_ISL_237175':0.005528493)0.771:0.001364524)0.892:0.002738796,'EPI_ISL_274207':0.016948451)0.625:0.000000006)0.000:0.000000006,(('EPI_ISL_292793':0.004116726,'EPI_ISL_237139':0.002733214)0.053:0.000000006,('EPI_ISL_309230':0.001370565,'EPI_ISL_163898':0.001363629)0.791:0.001367179)0.000:0.000000006)0.000:0.000000006,'EPI_ISL_181120':0.005504314)0.873:0.001362954)0.000:0.000000006,('EPI_ISL_299148':0.004119184,'EPI_ISL_238027':0.001362405)0.714:0.000000006)0.995:0.000000006,('EPI_ISL_206824':0.004113372,('EPI_ISL_292792':0.004123199,('EPI_ISL_85155':0.001362387,('EPI_ISL_85274':0.0,'EPI_ISL_85150':0.0):0.000000006)0.918:0.001362313)0.461:0.000000006)0.000:0.000000006)0.000:0.000000006)0.000:0.000000006)0.857:0.001362437)0.000:0.000000006)0.000:0.000000006,'EPI_ISL_237991':0.001362471)0.000:0.000000006,(('EPI_ISL_291115':0.0,'EPI_ISL_89179':0.0,'EPI_ISL_76429':0.0,'EPI_ISL_136685':0.0):0.000000006,('EPI_ISL_89128':0.000000006,('EPI_ISL_89182':0.001362471,'EPI_ISL_89123':0.004119766)0.000:0.000000006)0.919:0.001362471)0.000:0.000000006)0.764:0.000000006,(('EPI_ISL_291116':0.004113953,(((('EPI_ISL_76308':0.001362150,('EPI_ISL_76309':0.002735310,('EPI_ISL_76428':0.0,'EPI_ISL_76425':0.0):0.000000006)0.000:0.000000006)0.832:0.001362203,(((('EPI_ISL_131204':0.000000006,(('EPI_ISL_267279':0.005561233,('EPI_ISL_217931':0.004114204,(((('EPI_ISL_333244':0.0,'EPI_ISL_333243':0.0,'EPI_ISL_333147':0.0):0.009927509,('EPI_ISL_368631':0.005499140,('EPI_ISL_290233':0.002732091,'EPI_ISL_235196':0.000000006)0.000:0.000000006)0.613:0.001361718)0.000:0.000000006,'EPI_ISL_209123':0.000000006)0.000:0.000000006,('EPI_ISL_237148':0.005499144,('EPI_ISL_12627551':0.0,'EPI_ISL_12627552':0.0):0.006895917)0.000:0.000000006)0.000:0.000000006)0.866:0.002787290)0.790:0.001324791,('EPI_ISL_165793':0.002733045,('EPI_ISL_112052':0.0,'EPI_ISL_112051':0.0):0.002733405)0.000:0.000000006)1.000:0.000000006)0.000:0.000000006,'EPI_ISL_504946':0.004111322)0.000:0.000000006,((('EPI_ISL_309177':0.0,'EPI_ISL_309178':0.0):0.001362094,(('EPI_ISL_149694':0.0,'EPI_ISL_298538':0.0,'EPI_ISL_298537':0.0):0.000000006,'EPI_ISL_298609':0.002733487)0.838:0.001362347)0.000:0.000000006,'EPI_ISL_165805':0.001361939)0.000:0.000000006)0.000:0.000000006,('EPI_ISL_189416':0.002756597,(('EPI_ISL_291117':0.001361998,('EPI_ISL_288013':0.000000006,('EPI_ISL_112523':0.001361949,(('EPI_ISL_291122':0.001361778,'EPI_ISL_28756':0.002736357)0.000:0.000000006,'EPI_ISL_75567':0.000000006)0.920:0.001362042)0.000:0.000000006)0.000:0.000000006)0.000:0.000000006,'EPI_ISL_70556':0.005501171)0.810:0.001366108)0.789:0.001366813)0.853:0.001362212)0.000:0.000000006,(('EPI_ISL_112130':0.001362914,'EPI_ISL_112129':0.000000006)1.000:0.008298746,('EPI_ISL_75190':0.000000006,(('EPI_ISL_75574':0.0,'EPI_ISL_75188':0.0):0.000000006,'EPI_ISL_75575':0.005570864)0.850:0.001361776)0.979:0.004111678)0.000:0.000000006)0.000:0.000000006,('EPI_ISL_120184':0.001335174,'EPI_ISL_120186':0.004168235)0.913:0.004185928)0.851:0.001362406)0.088:0.000000006,'EPI_ISL_150640':0.002734210)0.000:0.000000006)0.605:0.000000006,('EPI_ISL_262484':0.004111941,((('EPI_ISL_378354':0.002733203,(('EPI_ISL_292795':0.004112876,((('EPI_ISL_397403':0.001395648,('EPI_ISL_217935':0.002733198,('EPI_ISL_378703':0.000000006,('EPI_ISL_212407':0.001363953,('EPI_ISL_212409':0.000000006,('EPI_ISL_212405':0.004116438,'EPI_ISL_212411':0.001368035)0.866:0.002734637)0.234:0.001363100)0.784:0.001362152)0.000:0.000000006)0.000:0.000000006)0.773:0.001374214,('EPI_ISL_205136':0.002755889,'EPI_ISL_244550':0.004161982)0.865:0.002757551)0.775:0.001360886,('EPI_ISL_301005':0.0,'EPI_ISL_237168':0.0):0.000000006)0.000:0.000000006)0.918:0.001362566,((('EPI_ISL_303629':0.001362735,('EPI_ISL_381806':0.000000006,'EPI_ISL_381807':0.008391458)0.842:0.001362565)0.000:0.000000006,'EPI_ISL_238029':0.001362678)0.000:0.000000006,('EPI_ISL_483043':0.0,'EPI_ISL_378360':0.0):0.000000006)0.000:0.000000006)0.000:0.000000006)0.871:0.001362522,('EPI_ISL_179427':0.001369981,'EPI_ISL_291370':0.005560585)0.787:0.001363938)0.000:0.000000006,('EPI_ISL_167219':0.0,'EPI_ISL_125919':0.0):0.000000006)0.000:0.000000006)0.921:0.001362446)0.000:0.000000006,'EPI_ISL_89180':0.002745997)0.803:0.001362447,(('EPI_ISL_139231':0.014206807,(((((('EPI_ISL_237132':0.008317998,('EPI_ISL_381694':0.001361587,((('EPI_ISL_208810':0.0,'EPI_ISL_208809':0.0):0.002788379,'EPI_ISL_208811':0.001321950)0.991:0.009859106,'EPI_ISL_131209':0.000000006)0.000:0.000000006)0.836:0.001362595)0.000:0.000000006,('EPI_ISL_284646':0.0,'EPI_ISL_284648':0.0,'EPI_ISL_284647':0.0,'EPI_ISL_284645':0.0,'EPI_ISL_284644':0.0):0.001361366)0.000:0.000000006,(((('EPI_ISL_206815':0.004130100,('EPI_ISL_206827':0.004111314,('EPI_ISL_208658':0.002750173,'EPI_ISL_85152':0.004147024)0.047:0.001366670)0.684:0.000000006)0.261:0.000000006,'EPI_ISL_75182':0.001361833)0.000:0.000000006,(('EPI_ISL_75189':0.005571298,('EPI_ISL_75576':0.002801904,'EPI_ISL_75573':0.011307109)0.752:0.001311476)0.871:0.000000006,('EPI_ISL_75178':0.000000006,('EPI_ISL_301041':0.001361959,('EPI_ISL_142936':0.000000006,'EPI_ISL_142938':0.001361785)0.850:0.001361877)0.716:0.000000006)0.000:0.000000006)0.000:0.000000006)0.000:0.000000006,('EPI_ISL_293518':0.001378625,'EPI_ISL_129146':0.004137493)0.768:0.001357034)0.000:0.000000006)0.000:0.000000006,('EPI_ISL_74719':0.004159134,'EPI_ISL_292796':0.002752006)0.765:0.001354686)0.811:0.001361877,'EPI_ISL_299140':0.000000006)0.000:0.000000006,'EPI_ISL_89174':0.004111049)0.774:0.001376187)0.778:0.001358147,('EPI_ISL_189396':0.005500003,(('EPI_ISL_163594':0.0,'EPI_ISL_163595':0.0):0.002742009,'EPI_ISL_63505':0.002750390)0.000:0.000000006)0.848:0.001361997)0.000:0.000000006)0.923:0.001363246,((('EPI_ISL_89176':0.001362402,('EPI_ISL_2791':0.005501509,'EPI_ISL_356':0.001371029)0.000:0.000000006)0.877:0.000000006,'EPI_ISL_297':0.000000006)0.000:0.000000006,(((('EPI_ISL_158197':0.008494075,'EPI_ISL_76440':0.002883117)0.763:0.001235581,(((('EPI_ISL_12638':0.008525435,'EPI_ISL_291127':0.004239411)0.877:0.002622534,('EPI_ISL_24686':0.007003371,'EPI_ISL_506088':0.005515864)0.000:0.000000006)0.576:0.002793319,('EPI_ISL_122094':0.0,'EPI_ISL_122095':0.0):0.011303659)0.874:0.002727053,(('EPI_ISL_94966':0.0,'EPI_ISL_129980':0.0):0.012761794,(('EPI_ISL_301027':0.008334150,('EPI_ISL_206840':0.008385568,'EPI_ISL_165808':0.001354946)0.504:0.002819919)0.756:0.001405793,('EPI_ISL_76286':0.004190954,'EPI_ISL_238020':0.008450161)0.753:0.001317381)0.875:0.002766726)0.216:0.001363809)0.639:0.000000006)0.887:0.000000006,(((('EPI_ISL_96863':0.008207133,'EPI_ISL_75185':0.004223769)0.769:0.001528513,('EPI_ISL_206845':0.015647358,'EPI_ISL_99577':0.002821467)0.769:0.001317697)0.799:0.001364144,(((('EPI_ISL_158221':0.004145563,('EPI_ISL_169777':0.005550616,('EPI_ISL_25672':0.002766359,('EPI_ISL_28841':0.0,'EPI_ISL_25670':0.0):0.002739724)0.761:0.001360497)0.869:0.002794921)0.888:0.002755299,('EPI_ISL_181414':0.006898819,'EPI_ISL_89936':0.000000006)0.862:0.001368159)0.696:0.000000006,((('EPI_ISL_163903':0.0,'EPI_ISL_163902':0.0):0.004987726,((((('EPI_ISL_189339':0.004109148,('EPI_ISL_376206':0.000000006,(('EPI_ISL_293997':0.0,'EPI_ISL_329647':0.0):0.005537830,'EPI_ISL_294761':0.001377509)0.768:0.001357398)0.943:0.002731394)0.000:0.000000006,(('EPI_ISL_216878':0.001341753,('EPI_ISL_399425':0.001369018,'EPI_ISL_216879':0.001358459)0.774:0.001393731)0.975:0.005549901,('EPI_ISL_121363':0.001361366,'EPI_ISL_156215':0.000000006)0.000:0.000000006)0.944:0.002731864)0.849:0.001365570,('EPI_ISL_189686':0.001324355,'EPI_ISL_165787':0.012693290)0.775:0.001408929)0.000:0.000000006,((((((('EPI_ISL_63506':0.0,'EPI_ISL_63508':0.0):0.000000006,'EPI_ISL_63509':0.000000006)0.956:0.005495031,('EPI_ISL_63507':0.001361080,('EPI_ISL_165806':0.004116411,('EPI_ISL_290234':0.0,'EPI_ISL_294003':0.0,'EPI_ISL_298545':0.0):0.001361080)0.000:0.000000006)0.000:0.000000006)0.901:0.002731427,'EPI_ISL_89173':0.000000006)0.000:0.000000006,(('EPI_ISL_65846':0.0,'EPI_ISL_65850':0.0,'EPI_ISL_65833':0.0):0.005557205,'EPI_ISL_10063':0.001337134)0.930:0.004171386)0.000:0.000000006,('EPI_ISL_173405':0.0,'EPI_ISL_173408':0.0):0.005501824)0.000:0.000000006,'EPI_ISL_76424':0.004110174)0.000:0.000000006)0.000:0.000000006,'EPI_ISL_149888':0.015436729)0.747:0.001917811)0.943:0.006554739,('EPI_ISL_163901':0.003200098,'EPI_ISL_163897':0.003714272)0.252:0.002203797)0.758:0.003748847)0.820:0.001357391,((('EPI_ISL_89175':0.004165599,('EPI_ISL_146338':0.000000006,'EPI_ISL_368627':0.009712968)0.931:0.004174942)0.923:0.004120005,('EPI_ISL_119129':0.0,'EPI_ISL_146341':0.0):0.004123110)0.000:0.000000006,'EPI_ISL_25673':0.006904547)0.839:0.001356901)0.000:0.000000006)0.000:0.000000006,('EPI_ISL_120191':0.004168533,'EPI_ISL_76405':0.004187981)0.771:0.001326697)0.000:0.000000006)1.000:0.000000006,((('EPI_ISL_89124':0.012583692,(((('EPI_ISL_89181':0.0,'EPI_ISL_76283':0.0):0.000000006,('EPI_ISL_146355':0.001373490,'EPI_ISL_131206':0.004133951)0.779:0.001361920)0.000:0.000000006,(((('EPI_ISL_66211':0.0,'EPI_ISL_66207':0.0,'EPI_ISL_66212':0.0,'EPI_ISL_66208':0.0,'EPI_ISL_66206':0.0):0.002732719,'EPI_ISL_75196':0.000000006)0.940:0.004163731,(('EPI_ISL_146367':0.001362469,(('EPI_ISL_146363':0.0,'EPI_ISL_146306':0.0,'EPI_ISL_146307':0.0,'EPI_ISL_146364':0.0,'EPI_ISL_146365':0.0):0.000000006,'EPI_ISL_146366':0.001364890)0.000:0.000000006)0.981:0.004112953,('EPI_ISL_131210':0.000000006,('EPI_ISL_112160':0.004142409,'EPI_ISL_75569':0.002758408)0.782:0.001366819)0.000:0.000000006)0.786:0.001353484)0.796:0.001386094,'EPI_ISL_97286':0.004114168)0.000:0.000000006)0.000:0.000000006,('EPI_ISL_112031':0.005500992,('EPI_ISL_89258':0.002761295,'EPI_ISL_75193':0.004147056)0.769:0.001362083)0.000:0.000000006)0.000:0.000000006)0.840:0.001362703,(((((((('EPI_ISL_89556':0.004113125,'EPI_ISL_132522':0.004111498)0.000:0.000000006,('EPI_ISL_84453':0.0,'EPI_ISL_84449':0.0):0.000000006)0.000:0.000000006,(('EPI_ISL_146356':0.002934875,'EPI_ISL_130432':0.041329348)0.753:0.001167834,('EPI_ISL_84450':0.001361825,'EPI_ISL_64856':0.001361799)0.000:0.000000006)0.000:0.000000006)0.000:0.000000006,'EPI_ISL_11168':0.004111972)0.000:0.000000006,(('EPI_ISL_112053':0.000000006,'EPI_ISL_112466':0.005503925)0.891:0.004265294,'EPI_ISL_205135':0.014380399)0.877:0.004050949)0.000:0.000000006,'EPI_ISL_64901':0.004111100)0.230:0.001353820,((('EPI_ISL_182007':0.0,'EPI_ISL_112148':0.0):0.000000006,'EPI_ISL_181981':0.001362375)0.000:0.000000006,('EPI_ISL_238011':0.000000006,'EPI_ISL_64397':0.004239680)0.912:0.002731270)0.954:0.004130428)0.804:0.001388023,(((('EPI_ISL_98884':0.001363253,'EPI_ISL_89122':0.002734175)0.000:0.000000006,('EPI_ISL_76304':0.002734293,('EPI_ISL_89127':0.002734319,('EPI_ISL_89129':0.002733919,('EPI_ISL_131205':0.0,'EPI_ISL_24683':0.0):0.000000006)0.000:0.000000006)0.860:0.001362854)0.000:0.000000006)0.000:0.000000006,(('EPI_ISL_291123':0.000000006,('EPI_ISL_291130':0.000000006,('EPI_ISL_379001':0.004151800,'EPI_ISL_378701':0.001383395)0.806:0.001347096)0.880:0.001362730)0.958:0.004113714,('EPI_ISL_288008':0.0,'EPI_ISL_291118':0.0,'EPI_ISL_112149':0.0):0.000000006)0.000:0.000000006)0.000:0.000000006,('EPI_ISL_293517':0.000000006,'EPI_ISL_131208':0.004112542)0.829:0.001362782)0.834:0.001363969)0.000:0.000000006)0.972:0.004115108,('EPI_ISL_76288':0.002755747,('EPI_ISL_158341':0.004139196,(('EPI_ISL_33851':0.001363705,'EPI_ISL_84554':0.001363495)0.000:0.000000006,((('EPI_ISL_243582':0.005593659,'EPI_ISL_243561':0.002737473)0.960:0.006972542,('EPI_ISL_243471':0.000000006,'EPI_ISL_77444':0.005506941)0.848:0.001363559)0.000:0.000000006,('EPI_ISL_243542':0.002775621,('EPI_ISL_189719':0.004172426,'EPI_ISL_243488':0.002808247)0.744:0.001318859)0.893:0.002773578)0.000:0.000000006)0.797:0.001377730)0.745:0.001369073)0.773:0.001365867)0.000:0.000000006)0.000:0.000000006)0.000:0.000000006)0.794:0.001363383,(('EPI_ISL_142014':0.0,'EPI_ISL_328986':0.0):0.011383295,('EPI_ISL_7158':0.000000006,'EPI_ISL_7029':0.001367956)0.919:0.004260304)0.009:0.002670089)0.733:0.000000006)0.733:0.000000006,(('EPI_ISL_122073':0.001340837,'EPI_ISL_189456':0.002788172)0.920:0.004149304,(((('EPI_ISL_243505':0.002673045,('EPI_ISL_267207':0.000000006,('EPI_ISL_309832':0.000000006,'EPI_ISL_243606':0.001361511)0.874:0.001361204)0.761:0.003201056)0.980:0.009423419,('EPI_ISL_267390':0.001362697,((('EPI_ISL_267251':0.0,'EPI_ISL_267383':0.0,'EPI_ISL_267401':0.0):0.000000006,'EPI_ISL_243596':0.001363644)0.776:0.001379333,('EPI_ISL_189320':0.004115617,('EPI_ISL_122040':0.000000006,'EPI_ISL_158190':0.001363236)0.000:0.000000006)0.949:0.004131468)0.764:0.001359385)0.000:0.000000006)0.000:0.000000006,('EPI_ISL_329042':0.002734551,('EPI_ISL_391798':0.000000006,('EPI_ISL_158211':0.008433567,(('EPI_ISL_65842':0.011143525,('EPI_ISL_291179':0.004113592,('EPI_ISL_158687':0.004109841,'EPI_ISL_158320':0.000000006)0.975:0.004112112)0.000:0.000000006)0.000:0.000000006,('EPI_ISL_84563':0.001372944,'EPI_ISL_74112':0.002759786)0.896:0.002725237)0.788:0.001331770)0.774:0.001402667)0.947:0.002734227)0.000:0.000000006)0.000:0.000000006,('EPI_ISL_122036':0.001363240,'EPI_ISL_3548':0.000000006)0.885:0.001363003)0.919:0.001365166)0.000:0.000000006)1.000:0.000000006,((('EPI_ISL_76322':0.009809865,('EPI_ISL_76284':0.004112894,(('EPI_ISL_181998':0.001362016,'EPI_ISL_181999':0.000000006)0.926:0.002733421,'EPI_ISL_12416':0.004197130)0.000:0.000000006)0.761:0.001372943)0.549:0.002909670,'EPI_ISL_76415':0.011311903)0.758:0.001303245,(((('EPI_ISL_3182':0.007031382,'EPI_ISL_310':0.004211745)0.756:0.001305619,(('EPI_ISL_120199':0.004139936,(('EPI_ISL_804055':0.002746171,'EPI_ISL_84560':0.001375642)0.933:0.004139208,('EPI_ISL_120190':0.001361929,('EPI_ISL_189328':0.001361724,'EPI_ISL_329056':0.000000006)0.000:0.000000006)0.909:0.002733184)0.000:0.000000006)0.859:0.001362239,((((('EPI_ISL_30811':0.005501744,(('EPI_ISL_148200':0.000000006,'EPI_ISL_148226':0.004112306)0.985:0.005500267,('EPI_ISL_189472':0.001362529,('EPI_ISL_189323':0.000000006,((('EPI_ISL_30796':0.004113264,(('EPI_ISL_26267':0.0,'EPI_ISL_267193':0.0):0.000000006,('EPI_ISL_78757':0.002732081,'EPI_ISL_33850':0.004111974)0.000:0.000000006)0.000:0.000000006)0.951:0.002732090,((((('EPI_ISL_189368':0.0,'EPI_ISL_243589':0.0):0.000000006,'EPI_ISL_243383':0.004112471)0.000:0.000000006,(((('EPI_ISL_74835':0.0,'EPI_ISL_74836':0.0):0.001361844,('EPI_ISL_804018':0.005512971,(('EPI_ISL_234920':0.002729207,((('EPI_ISL_293986':0.0,'EPI_ISL_329646':0.0):0.004142921,('EPI_ISL_234919':0.001368962,'EPI_ISL_293985':0.001362553)0.781:0.001364654)0.746:0.001368037,('EPI_ISL_293987':0.000000006,'EPI_ISL_252419':0.000000006)0.000:0.000000006)0.278:0.000000006)1.000:0.014023503,'EPI_ISL_33853':0.005501990)0.000:0.000000006)0.802:0.001358300)0.000:0.000000006,(('EPI_ISL_189447':0.000000006,'EPI_ISL_243559':0.004121846)0.928:0.002732017,'EPI_ISL_189334':0.001361810)0.000:0.000000006)0.000:0.000000006,('EPI_ISL_80760':0.0,'EPI_ISL_80759':0.0):0.001361819)0.000:0.000000006)0.000:0.000000006,(('EPI_ISL_243401':0.000000006,('EPI_ISL_329028':0.001361765,'EPI_ISL_137660':0.004115437)0.724:0.000000006)0.000:0.000000006,(('EPI_ISL_309822':0.0,'EPI_ISL_309798':0.0,'EPI_ISL_309839':0.0):0.000000006,'EPI_ISL_309838':0.001364649)0.998:0.009745723)0.897:0.002732149)0.850:0.001361835,('EPI_ISL_189407':0.000000006,('EPI_ISL_243438':0.004144335,(('EPI_ISL_309840':0.0,'EPI_ISL_309809':0.0):0.000000006,('EPI_ISL_309825':0.0,'EPI_ISL_309826':0.0,'EPI_ISL_309841':0.0):0.001361552)0.937:0.004139289)0.762:0.001368989)0.000:0.000000006)0.564:0.000000006)0.000:0.000000006,('EPI_ISL_158218':0.002735068,('EPI_ISL_267362':0.000000006,'EPI_ISL_243381':0.001362426)0.929:0.004183132)0.867:0.002764034)0.917:0.002732867)0.839:0.001362447)0.000:0.000000006)0.000:0.000000006)0.867:0.001362482,((('EPI_ISL_120183':0.001362188,(('EPI_ISL_89568':0.006905117,('EPI_ISL_131203':0.001367152,('EPI_ISL_146315':0.002752238,('EPI_ISL_206826':0.001380084,'EPI_ISL_206823':0.002738956)0.784:0.001363134)0.774:0.001375303)0.967:0.004146814)0.000:0.000000006,('EPI_ISL_277045':0.001367782,('EPI_ISL_277044':0.001357429,'EPI_ISL_277043':0.001376012)0.768:0.001380572)0.999:0.012706151)0.978:0.005504879)0.000:0.000000006,((((('EPI_ISL_120198':0.0,'EPI_ISL_120196':0.0):0.004117408,('EPI_ISL_158418':0.005521660,(('EPI_ISL_237163':0.002705144,'EPI_ISL_165810':0.008496095)0.989:0.011320356,(('EPI_ISL_189431':0.0,'EPI_ISL_189423':0.0,'EPI_ISL_189408':0.0,'EPI_ISL_158377':0.0):0.000000006,'EPI_ISL_158412':0.001362693)0.000:0.000000006)0.279:0.001370059)0.894:0.002753077)0.000:0.000000006,('EPI_ISL_291190':0.008895573,('EPI_ISL_14393464':0.015494128,('EPI_ISL_7595492':0.002735512,'EPI_ISL_707688':0.007181653)0.000:0.000000006)0.839:0.002685198)0.947:0.005664446)0.839:0.001361427,('EPI_ISL_131282':0.001379493,('EPI_ISL_212386':0.000000006,'EPI_ISL_387355':0.005495723)0.891:0.002735503)0.924:0.004140792)0.000:0.000000006,('EPI_ISL_243527':0.004147366,('EPI_ISL_189692':0.000000006,'EPI_ISL_189722':0.005512002)0.782:0.001368632)0.761:0.001370147)0.912:0.002741022)0.000:0.000000006,('EPI_ISL_179386':0.015903071,('EPI_ISL_65845':0.000000006,'EPI_ISL_138602':0.004110064)0.695:0.001046536)0.974:0.007259452)0.953:0.004113156)0.000:0.000000006,('EPI_ISL_158398':0.000000006,'EPI_ISL_309805':0.005500212)0.991:0.006903023)0.000:0.000000006,(((('EPI_ISL_88226':0.0,'EPI_ISL_88225':0.0):0.000000006,('EPI_ISL_200922':0.000000006,'EPI_ISL_200932':0.001361411)0.996:0.008302245)0.000:0.000000006,('EPI_ISL_200918':0.002784203,'EPI_ISL_88222':0.005590989)0.863:0.002728871)0.994:0.010503074,'EPI_ISL_146332':0.022320794)0.652:0.000671538)0.849:0.001362463,((('EPI_ISL_75191':0.005536962,('EPI_ISL_256570':0.006881753,('EPI_ISL_189723':0.009739098,('EPI_ISL_182006':0.006981115,((((('EPI_ISL_165809':0.0,'EPI_ISL_124280':0.0):0.000000006,((('EPI_ISL_98911':0.0,'EPI_ISL_98912':0.0):0.002731504,(('EPI_ISL_95914':0.0,'EPI_ISL_144490':0.0):0.000000006,('EPI_ISL_138617':0.002731351,'EPI_ISL_132324':0.002731675)0.719:0.000000006)0.000:0.000000006)0.907:0.002731780,'EPI_ISL_165789':0.001362973)0.000:0.000000006)0.000:0.000000006,('EPI_ISL_146359':0.002730277,('EPI_ISL_381808':0.002731315,'EPI_ISL_146358':0.001361164)0.000:0.000000006)0.958:0.002732059)0.858:0.001361769,'EPI_ISL_99553':0.000000006)0.859:0.001362054,('EPI_ISL_252870':0.000000006,(('EPI_ISL_75181':0.001362270,((('EPI_ISL_146378':0.0,'EPI_ISL_146379':0.0,'EPI_ISL_146335':0.0):0.000000006,'EPI_ISL_146380':0.001361184)0.965:0.004117839,'EPI_ISL_208941':0.001361996)0.000:0.000000006)0.946:0.000000006,('EPI_ISL_131207':0.002733127,'EPI_ISL_504325':0.005499785)0.000:0.000000006)0.000:0.000000006)0.365:0.000000006)0.431:0.002793221)0.779:0.001340325)0.733:0.000000006)0.781:0.002773880)0.839:0.002839603,('EPI_ISL_294770':0.012856216,((((('EPI_ISL_138947':0.000000006,'EPI_ISL_128938':0.001362293)0.855:0.001362431,('EPI_ISL_80508':0.000000006,('EPI_ISL_80507':0.001362543,'EPI_ISL_80506':0.001362538)0.710:0.000000006)0.916:0.000000006)0.708:0.000000006,('EPI_ISL_142881':0.001364155,('EPI_ISL_127502':0.000000006,((((('EPI_ISL_309184':0.0,'EPI_ISL_309187':0.0,'EPI_ISL_309186':0.0):0.002731731,(((('EPI_ISL_218443':0.002735778,'EPI_ISL_279526':0.001361718)0.455:0.000000006,((('EPI_ISL_372294':0.004109835,(('EPI_ISL_372292':0.0,'EPI_ISL_372293':0.0,'EPI_ISL_372296':0.0,'EPI_ISL_502286':0.0,'EPI_ISL_372282':0.0,'EPI_ISL_502292':0.0,'EPI_ISL_502300':0.0):0.000000006,('EPI_ISL_372284':0.001360831,'EPI_ISL_372297':0.000000006)0.926:0.001360845)0.000:0.000000006)0.898:0.002758791,(('EPI_ISL_379498':0.001361897,(((((('EPI_ISL_379517':0.0,'EPI_ISL_379523':0.0,'EPI_ISL_379521':0.0):0.001361152,(('EPI_ISL_4061925':0.0,'EPI_ISL_4061869':0.0,'EPI_ISL_4061898':0.0,'EPI_ISL_4168034':0.0,'EPI_ISL_4168036':0.0,'EPI_ISL_499086':0.0):0.000000006,'EPI_ISL_4031576':0.001361230)0.852:0.001361106)0.325:0.000000006,('EPI_ISL_502304':0.0,'EPI_ISL_502293':0.0,'EPI_ISL_502294':0.0):0.001360958)0.000:0.000000006,'EPI_ISL_379513':0.001360816)0.000:0.000000006,(('EPI_ISL_502291':0.0,'EPI_ISL_502287':0.0,'EPI_ISL_502289':0.0,'EPI_ISL_502288':0.0):0.002730378,('EPI_ISL_502299':0.0,'EPI_ISL_502296':0.0,'EPI_ISL_502297':0.0,'EPI_ISL_329158':0.0,'EPI_ISL_328523':0.0,'EPI_ISL_328526':0.0,'EPI_ISL_329171':0.0,'EPI_ISL_372291':0.0,'EPI_ISL_328522':0.0,'EPI_ISL_329151':0.0,'EPI_ISL_329172':0.0,'EPI_ISL_372290':0.0,'EPI_ISL_372281':0.0,'EPI_ISL_379537':0.0,'EPI_ISL_379497':0.0,'EPI_ISL_379522':0.0,'EPI_ISL_379541':0.0):0.000000006)0.614:0.000000006)0.000:0.000000006,('EPI_ISL_379502':0.0,'EPI_ISL_379506':0.0,'EPI_ISL_379505':0.0):0.001360927)0.000:0.000000006)0.000:0.000000006,(('EPI_ISL_366884':0.004111738,'EPI_ISL_6785325':0.000000006)0.000:0.000000006,('EPI_ISL_499085':0.000000006,('EPI_ISL_499084':0.001361010,'EPI_ISL_6785359':0.001360940)0.000:0.000000006)0.960:0.002730391)0.841:0.001360859)0.774:0.001351973)0.934:0.004211779,(('EPI_ISL_234613':0.0,'EPI_ISL_284693':0.0):0.000000006,('EPI_ISL_329174':0.001361374,((('EPI_ISL_329168':0.001361329,('EPI_ISL_329163':0.001361136,('EPI_ISL_329170':0.0,'EPI_ISL_284695':0.0,'EPI_ISL_234605':0.0,'EPI_ISL_329165':0.0,'EPI_ISL_234608':0.0,'EPI_ISL_190463':0.0,'EPI_ISL_284697':0.0,'EPI_ISL_234606':0.0,'EPI_ISL_329164':0.0,'EPI_ISL_234604':0.0,'EPI_ISL_284694':0.0):0.000000006)0.514:0.000000006)0.516:0.000000006,('EPI_ISL_329169':0.0,'EPI_ISL_329183':0.0,'EPI_ISL_329175':0.0,'EPI_ISL_329167':0.0,'EPI_ISL_329173':0.0,'EPI_ISL_329178':0.0):0.001361205)0.000:0.000000006,('EPI_ISL_234610':0.000000006,'EPI_ISL_234609':0.001361120)0.855:0.001361204)0.000:0.000000006)0.845:0.001361244)0.854:0.002734549)0.873:0.002766916)0.000:0.000000006,'EPI_ISL_217479':0.008300078)0.000:0.000000006,(('EPI_ISL_170565':0.001361546,((('EPI_ISL_309185':0.0,'EPI_ISL_309190':0.0,'EPI_ISL_309188':0.0,'EPI_ISL_309182':0.0,'EPI_ISL_309183':0.0):0.000000006,'EPI_ISL_309189':0.001361627)0.891:0.001361856,'EPI_ISL_138998':0.002732133)0.242:0.000000006)0.000:0.000000006,('EPI_ISL_129987':0.001361638,'EPI_ISL_279527':0.001361714)0.000:0.000000006)0.000:0.000000006)0.000:0.000000006)0.941:0.002732297,'EPI_ISL_309181':0.000000006)0.963:0.004112393,(('EPI_ISL_93812':0.0,'EPI_ISL_138948':0.0):0.001363484,(('EPI_ISL_93814':0.0,'EPI_ISL_93813':0.0,'EPI_ISL_93816':0.0,'EPI_ISL_93815':0.0,'EPI_ISL_93817':0.0):0.000000006,((('EPI_ISL_329146':0.0,'EPI_ISL_329149':0.0):0.000000006,'EPI_ISL_190689':0.001362020)0.909:0.002732883,('EPI_ISL_129593':0.001362171,('EPI_ISL_84476':0.0,'EPI_ISL_134031':0.0):0.001362165)0.334:0.000000006)0.584:0.000000006)0.000:0.000000006)0.462:0.000000006)0.000:0.000000006,('EPI_ISL_162440':0.002302927,(((('EPI_ISL_181329':0.005536064,(('EPI_ISL_379543':0.0,'EPI_ISL_379544':0.0):0.000000006,'EPI_ISL_379542':0.019862067)0.906:0.002731561)0.869:0.000000006,('EPI_ISL_379507':0.000000006,((('EPI_ISL_328525':0.004109987,('EPI_ISL_379546':0.0,'EPI_ISL_379510':0.0,'EPI_ISL_379508':0.0,'EPI_ISL_379511':0.0,'EPI_ISL_379512':0.0):0.000000006)0.000:0.000000006,'EPI_ISL_379547':0.001361317)0.856:0.001361423,(('EPI_ISL_285502':0.002851631,(('EPI_ISL_297933':0.002731098,'EPI_ISL_285503':0.001361092)0.000:0.000000006,'EPI_ISL_297934':0.001361216)0.000:0.000000006)0.912:0.001361381,('EPI_ISL_379545':0.0,'EPI_ISL_379509':0.0,'EPI_ISL_379504':0.0):0.000000006)0.000:0.000000006)0.855:0.001361482)0.000:0.000000006)0.000:0.000000006,('EPI_ISL_151146':0.0,'EPI_ISL_151145':0.0):0.004110129)0.633:0.000381595,('EPI_ISL_162438':0.0,'EPI_ISL_162436':0.0):0.002348841)0.767:0.002807557)0.962:0.005958679)0.849:0.001362256)0.913:0.002737834)0.430:0.001376512)0.888:0.004129993,'EPI_ISL_80505':0.002778251)0.992:0.013544582,(('EPI_ISL_273054':0.014400771,'EPI_ISL_156969':0.014601543)0.151:0.003642669,(((('EPI_ISL_378308':0.002733560,'EPI_ISL_237133':0.001362281)0.000:0.000000006,((('EPI_ISL_381805':0.004138872,'EPI_ISL_309224':0.002757591)0.746:0.001368714,('EPI_ISL_239388':0.001362316,('EPI_ISL_503348':0.004111609,'EPI_ISL_217877':0.000000006)0.000:0.000000006)0.793:0.001369545)0.777:0.001363926,('EPI_ISL_237152':0.000000006,'EPI_ISL_237128':0.001362227)0.000:0.000000006)0.000:0.000000006)0.000:0.000000006,('EPI_ISL_483044':0.0,'EPI_ISL_483057':0.0):0.004111182)0.969:0.004137598,('EPI_ISL_151927':0.004111609,((('EPI_ISL_252872':0.002740007,(('EPI_ISL_130355':0.001362154,'EPI_ISL_95912':0.000000006)0.000:0.000000006,'EPI_ISL_309180':0.008302073)0.788:0.001364477)0.776:0.001373624,'EPI_ISL_208812':0.002733161)0.000:0.000000006,(('EPI_ISL_206813':0.001365674,('EPI_ISL_208808':0.001375728,'EPI_ISL_483040':0.004121032)0.768:0.001369659)0.786:0.001365025,('EPI_ISL_298540':0.000000006,'EPI_ISL_149866':0.001362087)0.000:0.000000006)0.000:0.000000006)0.000:0.000000006)0.802:0.001378692)0.567:0.000505340)0.938:0.008474624)0.514:0.003684704)0.839:0.002891332)0.797:0.002757504,((('EPI_ISL_370664':0.002732414,'EPI_ISL_120208':0.001361976)0.000:0.000000006,((((((('EPI_ISL_88233':0.003978932,('EPI_ISL_88228':0.005500360,(('EPI_ISL_133656':0.002744588,('EPI_ISL_133657':0.0,'EPI_ISL_133655':0.0):0.005596646)0.872:0.002750933,'EPI_ISL_88227':0.000000006)0.000:0.000000006)0.785:0.001525228)0.773:0.004227996,'EPI_ISL_88229':0.008226253)0.750:0.001499138,((('EPI_ISL_205133':0.002736093,(((('EPI_ISL_158291':0.0,'EPI_ISL_189409':0.0):0.001361717,'EPI_ISL_30794':0.000000006)0.947:0.004171751,('EPI_ISL_66210':0.005603025,('EPI_ISL_158308':0.000000006,('EPI_ISL_243661':0.001361057,('EPI_ISL_189419':0.001360883,'EPI_ISL_189372':0.002732628)0.000:0.000000006)0.924:0.001361186)0.770:0.001372060)0.760:0.001359062)0.809:0.001370034,(('EPI_ISL_243509':0.004181354,('EPI_ISL_96113':0.001346797,'EPI_ISL_309824':0.008435643)0.841:0.002789284)0.571:0.002758431,('EPI_ISL_243651':0.000000006,(('EPI_ISL_243639':0.0,'EPI_ISL_243636':0.0,'EPI_ISL_243402':0.0):0.001361903,('EPI_ISL_376207':0.0,'EPI_ISL_30805':0.0):0.000000006)0.861:0.001361992)0.921:0.002732633)0.727:0.000000006)0.543:0.000000006)0.537:0.000000006,('EPI_ISL_122098':0.000000006,('EPI_ISL_122100':0.001361655,'EPI_ISL_122096':0.002732364)0.000:0.000000006)0.934:0.001361941)0.000:0.000000006,('EPI_ISL_112497':0.004112862,((('EPI_ISL_243388':0.001363857,(((('EPI_ISL_158365':0.001362020,('EPI_ISL_243498':0.001360838,('EPI_ISL_243384':0.004108340,'EPI_ISL_243650':0.005494847)0.000:0.000000006)0.874:0.001365061)0.000:0.000000006,((('EPI_ISL_14768099':0.005543476,'EPI_ISL_267238':0.002797231)0.355:0.002745014,((('EPI_ISL_309818':0.0,'EPI_ISL_176815':0.0):0.001361589,('EPI_ISL_243491':0.001361589,('EPI_ISL_328964':0.004127377,(('EPI_ISL_697685':0.0,'EPI_ISL_7592096':0.0):0.000000006,'EPI_ISL_14388281':0.008297983)0.893:0.002749808)0.867:0.002768311)0.000:0.000000006)0.000:0.000000006,('EPI_ISL_294080':0.000000006,'EPI_ISL_294124':0.001361106)0.969:0.004110242)0.765:0.001331366)0.727:0.000000006,'EPI_ISL_291195':0.005528503)0.894:0.002764103)0.784:0.001364933,('EPI_ISL_243583':0.0,'EPI_ISL_243613':0.0):0.001373074)0.801:0.001359580,(('EPI_ISL_243398':0.001351240,('EPI_ISL_267228':0.004117130,'EPI_ISL_213841':0.000000006)0.889:0.002753307)0.766:0.002770444,('EPI_ISL_243621':0.002739149,(('EPI_ISL_189338':0.0,'EPI_ISL_189322':0.0):0.000000006,(('EPI_ISL_267166':0.000000006,('EPI_ISL_213838':0.004114675,'EPI_ISL_129979':0.002732146)0.000:0.000000006)0.000:0.000000006,('EPI_ISL_267203':0.005610317,'EPI_ISL_120194':0.004187955)0.774:0.001309510)0.826:0.001361609)0.000:0.000000006)0.730:0.001361817)0.747:0.000000006)0.000:0.000000006)0.999:0.000000006,('EPI_ISL_243404':0.004111509,('EPI_ISL_243476':0.0,'EPI_ISL_30817':0.0):0.002732164)0.000:0.000000006)0.952:0.000000006,((((('EPI_ISL_120201':0.001362261,('EPI_ISL_120205':0.001362216,('EPI_ISL_120204':0.000000006,'EPI_ISL_267443':0.002733487)0.859:0.001365363)0.000:0.000000006)0.860:0.001362515,'EPI_ISL_120189':0.002733136)0.000:0.000000006,'EPI_ISL_120203':0.000000006)0.000:0.000000006,'EPI_ISL_80762':0.008307511)0.842:0.001362155,(('EPI_ISL_120200':0.0,'EPI_ISL_120202':0.0):0.002732718,('EPI_ISL_158231':0.0,'EPI_ISL_84562':0.0):0.004113239)0.000:0.000000006)0.000:0.000000006)0.000:0.000000006)1.000:0.000000006)0.000:0.000000006)0.921:0.001361985,((((((('EPI_ISL_267356':0.005503480,((('EPI_ISL_316596':0.011136794,('EPI_ISL_267352':0.000000006,('EPI_ISL_373082':0.001380217,'EPI_ISL_243663':0.006993786)0.787:0.001352214)0.000:0.000000006)0.000:0.000000006,('EPI_ISL_293992':0.002731696,('EPI_ISL_294778':0.000000006,'EPI_ISL_294779':0.001361451)0.000:0.000000006)0.989:0.005504462)0.922:0.002732149,'EPI_ISL_267389':0.002731842)0.000:0.000000006)0.000:0.000000006,'EPI_ISL_502611':0.016921384)0.742:0.001361321,'EPI_ISL_93285':0.008301102)0.000:0.000000006,(('EPI_ISL_192666':0.0,'EPI_ISL_362149':0.0):0.005536680,'EPI_ISL_191604':0.002754781)0.869:0.002768462)0.000:0.000000006,((('EPI_ISL_376199':0.0,'EPI_ISL_328963':0.0):0.002755904,'EPI_ISL_502597':0.001360521)0.881:0.002769325,(('EPI_ISL_158367':0.0,'EPI_ISL_158338':0.0):0.005484936,('EPI_ISL_243625':0.002744858,'EPI_ISL_116138':0.002751007)0.550:0.000000006)0.416:0.001382161)0.789:0.001340073)0.000:0.000000006,((('EPI_ISL_327777':0.002732461,('EPI_ISL_328962':0.004111657,'EPI_ISL_373085':0.001361965)0.000:0.000000006)0.604:0.002771407,'EPI_ISL_189685':0.011242319)0.746:0.001344272,(('EPI_ISL_176809':0.002732010,('EPI_ISL_291184':0.002738852,('EPI_ISL_116136':0.004110665,(('EPI_ISL_379990':0.0,'EPI_ISL_379992':0.0):0.000000006,'EPI_ISL_379991':0.002743536)0.984:0.005497223)0.000:0.000000006)0.736:0.000000006)0.109:0.001369156,('EPI_ISL_235197':0.002731728,'EPI_ISL_235198':0.000000006)0.797:0.001368778)0.791:0.001368141)0.000:0.000000006)0.767:0.000000006,(('EPI_ISL_267417':0.005503983,('EPI_ISL_267318':0.000000006,'EPI_ISL_378366':0.002730452)0.944:0.002731651)0.000:0.000000006,(('EPI_ISL_243391':0.000000006,'EPI_ISL_129976':0.002731082)0.241:0.001361722,('EPI_ISL_148227':0.002809905,('EPI_ISL_267194':0.005593247,'EPI_ISL_502606':0.002766854)0.924:0.004184165)0.783:0.001326967)0.000:0.000000006)0.000:0.000000006)0.000:0.000000006)0.000:0.000000006,'EPI_ISL_9261739':0.006905305)0.545:0.001361984,(('EPI_ISL_122034':0.011354374,('EPI_ISL_140706':0.001361770,('EPI_ISL_293993':0.0,'EPI_ISL_298535':0.0):0.000000006)0.956:0.008428039)0.305:0.002877615,('EPI_ISL_133658':0.014314579,'EPI_ISL_504951':0.005719973)0.798:0.002726171)0.779:0.002698383)0.000:0.000000006,(((('EPI_ISL_167461':0.000000006,('EPI_ISL_167462':0.001360939,'EPI_ISL_167460':0.001361460)0.000:0.000000006)0.889:0.002780634,(('EPI_ISL_4031112':0.001360813,('EPI_ISL_4031063':0.0,'EPI_ISL_4031064':0.0):0.000000006)0.960:0.005605304,(('EPI_ISL_200931':0.005673407,'EPI_ISL_200924':0.007067807)0.818:0.002651773,('EPI_ISL_200930':0.000000006,'EPI_ISL_200927':0.001364610)0.917:0.002771469)0.753:0.001316683)0.914:0.004229063)0.878:0.002739620,'EPI_ISL_25913':0.000000006)0.858:0.001361985,'EPI_ISL_189713':0.004112907)0.000:0.000000006)1.000:0.000000006)0.000:0.000000006,(((((((('EPI_ISL_80593':0.005499646,(('EPI_ISL_89340':0.0,'EPI_ISL_116139':0.0):0.006967912,'EPI_ISL_77452':0.001358359)0.210:0.001375289)0.000:0.000000006,'EPI_ISL_30793':0.002731427)0.000:0.000000006,(('EPI_ISL_243434':0.001361222,'EPI_ISL_243393':0.000000006)0.961:0.005587242,((('EPI_ISL_122086':0.0,'EPI_ISL_158223':0.0):0.002811987,'EPI_ISL_267426':0.012847890)0.739:0.001314850,(('EPI_ISL_117500':0.0,'EPI_ISL_117502':0.0,'EPI_ISL_117501':0.0):0.000000006,'EPI_ISL_129583':0.001361364)0.964:0.005554801)0.748:0.001373836)0.331:0.001348427)0.828:0.001361598,(((((('EPI_ISL_243501':0.001361614,('EPI_ISL_243400':0.001361778,'EPI_ISL_267431':0.000000006)0.000:0.000000006)0.858:0.001361645,('EPI_ISL_309834':0.015482751,'EPI_ISL_291186':0.005500347)0.000:0.000000006)0.913:0.002735961,'EPI_ISL_267427':0.002733756)0.000:0.000000006,'EPI_ISL_243392':0.009725680)0.817:0.001361731,('EPI_ISL_148203':0.004114555,('EPI_ISL_189353':0.001362186,'EPI_ISL_30806':0.001370699)0.828:0.002747850)0.354:0.000000006)0.569:0.000000006,'EPI_ISL_243486':0.001361865)0.000:0.000000006)0.614:0.000000006,('EPI_ISL_267333':0.005514500,('EPI_ISL_177986':0.004110502,'EPI_ISL_243657':0.000000006)0.000:0.000000006)0.809:0.001361736)0.000:0.000000006,(((('EPI_ISL_267399':0.000000006,('EPI_ISL_84568':0.004112072,'EPI_ISL_189388':0.001361937)0.000:0.000000006)0.000:0.000000006,(((('EPI_ISL_697597':0.005518294,('EPI_ISL_171721':0.001361954,(('EPI_ISL_243439':0.004108832,(((('EPI_ISL_507001':0.009784084,'EPI_ISL_213837':0.002731354)0.000:0.000000006,'EPI_ISL_243610':0.001361455)0.000:0.000000006,('EPI_ISL_267284':0.0,'EPI_ISL_243553':0.0):0.000000006)0.954:0.000000006,(('EPI_ISL_267197':0.000000006,'EPI_ISL_243537':0.008296949)0.841:0.001361494,('EPI_ISL_309810':0.002748703,'EPI_ISL_243387':0.002731604)0.000:0.000000006)0.000:0.000000006)0.000:0.000000006)0.864:0.001362003,('EPI_ISL_504950':0.001361786,('EPI_ISL_504927':0.000000006,('EPI_ISL_243664':0.001361829,'EPI_ISL_504949':0.001361922)0.000:0.000000006)0.000:0.000000006)0.838:0.001362257)0.000:0.000000006)0.867:0.001362336)0.000:0.000000006,'EPI_ISL_165792':0.001362231)0.000:0.000000006,(('EPI_ISL_267368':0.004103272,'EPI_ISL_216877':0.002814499)0.832:0.001375792,('EPI_ISL_329032':0.005534361,((('EPI_ISL_131281':0.0,'EPI_ISL_131280':0.0):0.001362054,('EPI_ISL_148370':0.000000006,'EPI_ISL_148368':0.002734642)0.000:0.000000006)0.000:0.000000006,('EPI_ISL_146396':0.002746638,'EPI_ISL_146360':0.001377613)0.795:0.001352927)0.779:0.001370911)0.430:0.001348970)0.508:0.000019455)0.000:0.000000006,'EPI_ISL_98893':0.006897515)0.974:0.005503972)0.834:0.001362843,(('EPI_ISL_267376':0.004187783,'EPI_ISL_176755':0.004174507)0.966:0.006940026,('EPI_ISL_189329':0.002733169,'EPI_ISL_243407':0.004244281)0.000:0.000000006)0.000:0.000000006)0.961:0.004128172,('EPI_ISL_32602':0.001362514,('EPI_ISL_31484':0.001360563,'EPI_ISL_65843':0.000000006)0.807:0.001371096)0.814:0.001362297)0.000:0.000000006)0.000:0.000000006,(((((((('EPI_ISL_291187':0.002732922,('EPI_ISL_267392':0.001361891,'EPI_ISL_158370':0.002732164)0.000:0.000000006)0.000:0.000000006,('EPI_ISL_243399':0.002780138,'EPI_ISL_267171':0.005574561)0.765:0.001332482)0.968:0.004112628,('EPI_ISL_329024':0.001362032,'EPI_ISL_267189':0.004132503)0.000:0.000000006)0.940:0.002733047,(((((((((('EPI_ISL_309929':0.0,'EPI_ISL_309823':0.0):0.001361710,('EPI_ISL_243609':0.000000006,'EPI_ISL_24785':0.004110965)0.866:0.001361753)0.000:0.000000006,('EPI_ISL_267409':0.001365225,('EPI_ISL_243654':0.008406237,(('EPI_ISL_309816':0.0,'EPI_ISL_309815':0.0):0.006915155,('EPI_ISL_309807':0.000000006,'EPI_ISL_243468':0.001362071)0.000:0.000000006)0.345:0.001319437)0.925:0.004186571)0.000:0.000000006)0.731:0.000000006,'EPI_ISL_243531':0.004130864)0.854:0.001361753,(('EPI_ISL_243497':0.002752441,'EPI_ISL_158286':0.001367282)0.761:0.001371037,'EPI_ISL_84561':0.001361635)0.000:0.000000006)0.000:0.000000006,(('EPI_ISL_243526':0.002731981,'EPI_ISL_122027':0.001361540)0.000:0.000000006,'EPI_ISL_33852':0.000000006)0.000:0.000000006)0.000:0.000000006,(('EPI_ISL_189336':0.001361428,(('EPI_ISL_329030':0.0,'EPI_ISL_243575':0.0):0.002731344,('EPI_ISL_30813':0.000000006,'EPI_ISL_122033':0.002744037)0.000:0.000000006)0.027:0.000000006)0.000:0.000000006,(('EPI_ISL_74837':0.004113702,'EPI_ISL_243649':0.002730800)0.000:0.000000006,'EPI_ISL_189474':0.000000006)0.863:0.001362810)0.846:0.001361583)0.000:0.000000006,('EPI_ISL_243539':0.002807579,'EPI_ISL_329029':0.005583614)0.774:0.001307620)0.913:0.002732276,'EPI_ISL_158372':0.001361890)0.000:0.000000006,('EPI_ISL_329031':0.006894626,('EPI_ISL_84567':0.002732392,('EPI_ISL_504947':0.002751017,'EPI_ISL_243602':0.001370491)0.117:0.001369203)0.248:0.000000006)0.730:0.000000006)0.000:0.000000006)0.845:0.001361865,(((((('EPI_ISL_267766':0.001361528,'EPI_ISL_291182':0.002731719)0.000:0.000000006,((('EPI_ISL_796158':0.0,'EPI_ISL_309801':0.0,'EPI_ISL_309802':0.0):0.000000006,'EPI_ISL_4061542':0.001361580)0.893:0.004155717,('EPI_ISL_243490':0.002789786,'EPI_ISL_189414':0.001323584)0.909:0.004208747)0.952:0.005578115)0.000:0.000000006,('EPI_ISL_243394':0.007137788,'EPI_ISL_120207':0.007165468)0.726:0.001153671)0.000:0.000000006,'EPI_ISL_243637':0.001361528)0.000:0.000000006,'EPI_ISL_243595':0.006899776)0.850:0.001362308,(('EPI_ISL_328943':0.0,'EPI_ISL_243543':0.0,'EPI_ISL_267277':0.0):0.002752783,'EPI_ISL_243456':0.002774109)0.762:0.001344252)0.000:0.000000006)1.000:0.000000006,((('EPI_ISL_77441':0.004108534,'EPI_ISL_329021':0.000000006)0.990:0.005506373,('EPI_ISL_189420':0.002731038,'EPI_ISL_158339':0.000000006)0.000:0.000000006)0.867:0.001362734,(('EPI_ISL_158227':0.002730904,'EPI_ISL_309797':0.000000006)0.741:0.001361602,(('EPI_ISL_158288':0.0,'EPI_ISL_158274':0.0):0.000000006,'EPI_ISL_243585':0.006900412)0.957:0.002735677)0.715:0.000000006)0.917:0.000000006)0.000:0.000000006,((('EPI_ISL_697586':0.000000006,(('EPI_ISL_28842':0.0,'EPI_ISL_25671':0.0):0.000000006,(((('EPI_ISL_243492':0.000000006,'EPI_ISL_158234':0.006899830)0.109:0.001362514,('EPI_ISL_329055':0.001361632,(('EPI_ISL_243592':0.002731554,((('EPI_ISL_122028':0.0,'EPI_ISL_158277':0.0):0.000000006,'EPI_ISL_158290':0.001361695)0.862:0.001361727,'EPI_ISL_158272':0.001361867)0.000:0.000000006)1.000:0.000000006,('EPI_ISL_158256':0.0,'EPI_ISL_158271':0.0,'EPI_ISL_158270':0.0,'EPI_ISL_158244':0.0,'EPI_ISL_158263':0.0,'EPI_ISL_158285':0.0,'EPI_ISL_158278':0.0,'EPI_ISL_158236':0.0,'EPI_ISL_158307':0.0):0.000000006)0.823:0.000000006)0.000:0.000000006)0.916:0.001362542,((('EPI_ISL_267342':0.0,'EPI_ISL_373088':0.0):0.004111502,(('EPI_ISL_267263':0.0,'EPI_ISL_189333':0.0,'EPI_ISL_30814':0.0,'EPI_ISL_189410':0.0):0.000000006,'EPI_ISL_328993':0.001362017)0.000:0.000000006)0.512:0.000000006,('EPI_ISL_189355':0.0,'EPI_ISL_189356':0.0,'EPI_ISL_189354':0.0,'EPI_ISL_189319':0.0):0.001362009)0.000:0.000000006)0.000:0.000000006,('EPI_ISL_267370':0.005499812,'EPI_ISL_243386':0.000000006)0.838:0.001361906)0.868:0.001361863)0.135:0.001361607)0.917:0.001361651,'EPI_ISL_243519':0.002731648)0.000:0.000000006,(((('EPI_ISL_30804':0.000000006,('EPI_ISL_26258':0.0,'EPI_ISL_65844':0.0):0.002732718)0.987:0.005554513,'EPI_ISL_189406':0.001357993)0.787:0.001377995,((('EPI_ISL_158298':0.0,'EPI_ISL_158311':0.0,'EPI_ISL_158314':0.0,'EPI_ISL_158301':0.0):0.000000006,('EPI_ISL_122090':0.000000006,'EPI_ISL_122087':0.002731889)0.864:0.001361779)0.000:0.000000006,'EPI_ISL_243474':0.001361693)0.853:0.001362455)0.000:0.000000006,(('EPI_ISL_63529':0.002765024,('EPI_ISL_309806':0.002732751,('EPI_ISL_243385':0.001361538,'EPI_ISL_309804':0.001362189)0.000:0.000000006)0.790:0.001364232)0.810:0.001369760,('EPI_ISL_189441':0.0,'EPI_ISL_189439':0.0,'EPI_ISL_189432':0.0,'EPI_ISL_189434':0.0,'EPI_ISL_189438':0.0):0.005500800)0.000:0.000000006)0.000:0.000000006)1.000:0.000000006)0.000:0.000000006,((('EPI_ISL_267236':0.0,'EPI_ISL_70400':0.0):0.000000006,((('EPI_ISL_203001':0.000000006,'EPI_ISL_171318':0.001361814)0.954:0.004128265,'EPI_ISL_267267':0.001387103)0.778:0.001347940,(('EPI_ISL_309843':0.005561113,(('EPI_ISL_116137':0.005496334,('EPI_ISL_243450':0.005503514,((('EPI_ISL_158394':0.0,'EPI_ISL_158390':0.0,'EPI_ISL_158410':0.0,'EPI_ISL_158384':0.0,'EPI_ISL_158400':0.0,'EPI_ISL_158409':0.0):0.000000006,('EPI_ISL_189392':0.004173067,'EPI_ISL_309837':0.005619129)0.882:0.002719749)0.776:0.001367167,'EPI_ISL_243604':0.001368055)0.810:0.002753092)0.621:0.000000006)0.000:0.000000006,'EPI_ISL_76656':0.004109372)0.904:0.002773538)0.760:0.001358161,'EPI_ISL_73385':0.004148638)0.784:0.001365751)0.000:0.000000006)0.000:0.000000006,(('EPI_ISL_89980':0.000000006,'EPI_ISL_243397':0.001366070)0.849:0.001361686,('EPI_ISL_243594':0.001361651,(((('EPI_ISL_397405':0.0,'EPI_ISL_397407':0.0):0.001362838,('EPI_ISL_328992':0.000000006,('EPI_ISL_373089':0.005596074,'EPI_ISL_243457':0.004176811)0.769:0.001320110)0.767:0.001364300)0.778:0.001387518,(('EPI_ISL_397752':0.002735611,'EPI_ISL_502608':0.000000006)0.926:0.004162679,'EPI_ISL_243620':0.004141042)0.858:0.002750185)0.936:0.004123591,(('EPI_ISL_328977':0.005612190,('EPI_ISL_825173':0.000000006,'EPI_ISL_825158':0.001362587)0.947:0.005630263)0.749:0.001287721,'EPI_ISL_267408':0.004110692)0.000:0.000000006)0.856:0.001362339)0.000:0.000000006)1.000:0.000000006)0.000:0.000000006)1.000:0.000000006)0.745:0.000000006,((('EPI_ISL_84565':0.007279621,('EPI_ISL_84552':0.008646215,'EPI_ISL_309803':0.015886224)0.928:0.008190180)0.920:0.005586547,('EPI_ISL_329006':0.009679817,'EPI_ISL_146331':0.004523115)0.394:0.002650064)0.000:0.000000006,'EPI_ISL_64815':0.001634937)0.383:0.002468532)0.863:0.001361938)0.000:0.000000006)0.852:0.001362319)0.000:0.000000006)0.840:0.001364928)0.763:0.000000006,(('EPI_ISL_243520':0.014659005,('EPI_ISL_7544':0.0,'EPI_ISL_68979':0.0):0.017689055)0.842:0.003915114,('EPI_ISL_120210':0.008383027,('EPI_ISL_150011':0.000000006,((('EPI_ISL_189324':0.001362505,'EPI_ISL_309819':0.006899555)0.750:0.000000006,('EPI_ISL_64643':0.006898130,'EPI_ISL_237791':0.004113694)0.000:0.000000006)0.000:0.000000006,'EPI_ISL_189327':0.001362769)0.866:0.001362423)0.863:0.002825507)0.735:0.001317524)0.871:0.002775201)0.820:0.001360368,(((('EPI_ISL_181847':0.009956707,'EPI_ISL_99578':0.004172542)0.942:0.007448506,('EPI_ISL_181994':0.006741482,'EPI_ISL_181996':0.016269782)0.913:0.005672306)0.925:0.005763885,'EPI_ISL_76331':0.004111200)0.741:0.000000006,('EPI_ISL_119075':0.014480950,((('EPI_ISL_138752':0.0,'EPI_ISL_138754':0.0):0.008337646,('EPI_ISL_309800':0.011278179,('EPI_ISL_243640':0.006941015,('EPI_ISL_104409':0.001361634,('EPI_ISL_177495':0.002732443,'EPI_ISL_201385':0.004122533)0.000:0.000000006)0.890:0.002838491)0.754:0.001395178)0.862:0.004196176)0.963:0.008804053,(('EPI_ISL_146357':0.002779281,(((('EPI_ISL_206839':0.004109543,'EPI_ISL_206817':0.009859082)0.915:0.004199037,'EPI_ISL_112464':0.001361205)0.000:0.000000006,'EPI_ISL_112465':0.000000006)0.998:0.015185440,(('EPI_ISL_112583':0.011983688,'EPI_ISL_266397':0.019633083)0.648:0.000939119,('EPI_ISL_89571':0.001361102,'EPI_ISL_89572':0.000000006)1.000:0.022885823)0.377:0.002207625)0.938:0.005507958)0.736:0.001355978,'EPI_ISL_3906':0.004150573)0.982:0.006957724)0.000:0.000000006)0.933:0.002739291)0.846:0.001366679)0.000:0.000000006)0.915:0.000000006)0.000:0.000000006)0.929:0.000000006)0.000:0.000000006,(((((('EPI_ISL_156200':0.000000006,('EPI_ISL_156205':0.004109138,('EPI_ISL_7032':0.0,'EPI_ISL_156210':0.0):0.000000006)0.866:0.001361637)0.906:0.002739563,('EPI_ISL_156199':0.001366285,('EPI_ISL_156204':0.001361071,'EPI_ISL_156202':0.000000006)0.764:0.000000006)0.272:0.001379497)0.781:0.001356893,((('EPI_ISL_21009':0.001365783,'EPI_ISL_156022':0.004117732)0.000:0.000000006,((('EPI_ISL_156011':0.001361399,'EPI_ISL_197754':0.001361346)0.461:0.000000006,((('EPI_ISL_155988':0.0,'EPI_ISL_7033':0.0,'EPI_ISL_156018':0.0):0.000000006,(('EPI_ISL_8578':0.001366275,('EPI_ISL_7511':0.000000006,'EPI_ISL_156081':0.002730382)0.791:0.001361858)0.785:0.001360865,('EPI_ISL_155987':0.0,'EPI_ISL_156043':0.0,'EPI_ISL_6929':0.0,'EPI_ISL_8571':0.0):0.001361202)0.000:0.000000006)0.000:0.000000006,'EPI_ISL_156040':0.000000006)0.000:0.000000006)0.000:0.000000006,'EPI_ISL_156016':0.004109645)0.858:0.001361174)0.000:0.000000006,(('EPI_ISL_7164':0.0,'EPI_ISL_155974':0.0,'EPI_ISL_68556':0.0,'EPI_ISL_68559':0.0):0.000000006,'EPI_ISL_155976':0.002737699)0.000:0.000000006)0.000:0.000000006)0.985:0.005533713,('EPI_ISL_125860':0.000000006,('EPI_ISL_189350':0.006975908,('EPI_ISL_122070':0.000000006,(('EPI_ISL_189364':0.0,'EPI_ISL_189363':0.0,'EPI_ISL_189365':0.0):0.000000006,'EPI_ISL_189411':0.008299483)0.947:0.004112697)0.726:0.001307903)0.875:0.002803566)0.000:0.000000006)0.924:0.002737700,(((((('EPI_ISL_182002':0.008405677,'EPI_ISL_307919':0.005582866)0.891:0.004187546,(('EPI_ISL_146346':0.0,'EPI_ISL_146354':0.0):0.001363435,('EPI_ISL_301007':0.005504084,('EPI_ISL_299166':0.004105644,(('EPI_ISL_182001':0.0,'EPI_ISL_299147':0.0):0.000000006,('EPI_ISL_293521':0.001360074,(('EPI_ISL_252873':0.002817816,('EPI_ISL_206825':0.000000006,('EPI_ISL_131202':0.001360187,('EPI_ISL_143932':0.002730861,'EPI_ISL_146377':0.005524971)0.757:0.001379575)0.000:0.000000006)1.000:0.000000006)0.000:0.000000006,('EPI_ISL_154560':0.001360416,((('EPI_ISL_378631':0.001360386,((('EPI_ISL_14769182':0.001323035,('EPI_ISL_14769890':0.001345760,'EPI_ISL_14768774':0.001420714)0.920:0.004196367)0.984:0.008392967,('EPI_ISL_129740':0.000000006,('EPI_ISL_143951':0.006889717,(('EPI_ISL_14769175':0.002745417,'EPI_ISL_14768255':0.008476399)0.853:0.002765004,(('EPI_ISL_14769964':0.006969328,((('EPI_ISL_4070963':0.000000006,'EPI_ISL_4070966':0.001359657)0.931:0.004142115,('EPI_ISL_14769272':0.002791083,'EPI_ISL_14768271':0.032630141)0.738:0.001321991)0.924:0.004169996,'EPI_ISL_14769178':0.004154704)0.760:0.001381465)0.755:0.001347770,((('EPI_ISL_14768166':0.001360770,'EPI_ISL_14769834':0.000000006)0.991:0.008702735,(('EPI_ISL_14769833':0.0,'EPI_ISL_14769838':0.0):0.001359509,('EPI_ISL_14769878':0.002741937,('EPI_ISL_14769831':0.000000006,(('EPI_ISL_14768168':0.004103627,'EPI_ISL_14769837':0.000000006)0.000:0.000000006,(('EPI_ISL_14769842':0.0,'EPI_ISL_14769843':0.0):0.001356241,'EPI_ISL_14769867':0.001374706)0.968:0.005529016)0.900:0.002727080)0.921:0.002721673)0.790:0.001380649)0.000:0.000000006)0.858:0.002857735,('EPI_ISL_14769853':0.002734102,'EPI_ISL_14769846':0.000000006)0.859:0.002736151)0.965:0.007005852)0.785:0.001382134)0.768:0.001368151)0.000:0.000000006)0.993:0.000000006)0.000:0.000000006,'EPI_ISL_143934':0.004107367)0.842:0.001360595)0.000:0.000000006,('EPI_ISL_301613':0.0,'EPI_ISL_206844':0.0,'EPI_ISL_154565':0.0,'EPI_ISL_154563':0.0,'EPI_ISL_154564':0.0,'EPI_ISL_154561':0.0,'EPI_ISL_154562':0.0,'EPI_ISL_154568':0.0,'EPI_ISL_154570':0.0,'EPI_ISL_154572':0.0,'EPI_ISL_154569':0.0,'EPI_ISL_154567':0.0,'EPI_ISL_176770':0.0,'EPI_ISL_176769':0.0):0.000000006)0.000:0.000000006,(('EPI_ISL_154566':0.000000006,('EPI_ISL_244547':0.000000006,('EPI_ISL_266410':0.002734585,('EPI_ISL_244552':0.001360725,('EPI_ISL_244555':0.0,'EPI_ISL_205146':0.0,'EPI_ISL_397404':0.0):0.000000006)0.000:0.000000006)0.923:0.001360385)0.571:0.001360297)0.861:0.001360333,'EPI_ISL_154588':0.001361011)0.000:0.000000006)0.000:0.000000006)0.891:0.001360382)0.840:0.001360126)0.000:0.000000006)0.789:0.000000006)0.739:0.000000006)0.873:0.004125425)0.879:0.002753140)0.000:0.000000006,('EPI_ISL_209380':0.001339844,('EPI_ISL_189714':0.002728922,'EPI_ISL_189702':0.000000006)0.762:0.001391303)0.988:0.008324969)0.741:0.001293520,'EPI_ISL_87297':0.015667029)0.978:0.010327640,('EPI_ISL_189465':0.018190797,('EPI_ISL_99528':0.001361170,'EPI_ISL_99472':0.000000006)0.993:0.015236886)0.846:0.004884218)0.751:0.001267634,((('EPI_ISL_24789':0.006890204,(('EPI_ISL_122085':0.0,'EPI_ISL_122088':0.0,'EPI_ISL_122091':0.0,'EPI_ISL_122025':0.0):0.004106881,'EPI_ISL_189612':0.000000006)0.000:0.000000006)0.996:0.006902776,((((('EPI_ISL_16396':0.0,'EPI_ISL_7027':0.0):0.006858307,('EPI_ISL_120185':0.006958419,'EPI_ISL_120216':0.006944850)0.737:0.000000006)0.194:0.001366302,('EPI_ISL_129978':0.005510983,(('EPI_ISL_122030':0.0,'EPI_ISL_158325':0.0,'EPI_ISL_158317':0.0,'EPI_ISL_189443':0.0,'EPI_ISL_189369':0.0,'EPI_ISL_189370':0.0,'EPI_ISL_158297':0.0,'EPI_ISL_158306':0.0):0.000000006,'EPI_ISL_158315':0.001360526)0.000:0.000000006)0.953:0.005535489)0.917:0.004180591,('EPI_ISL_189393':0.004109342,(('EPI_ISL_65832':0.010767740,('EPI_ISL_122032':0.000838428,'EPI_ISL_158233':0.003272839)0.444:0.002810731)0.760:0.001843008,'EPI_ISL_158216':0.004108692)0.000:0.000000006)0.759:0.001348760)0.908:0.002762508,('EPI_ISL_189457':0.001373641,('EPI_ISL_189341':0.000000006,(('EPI_ISL_166885':0.0,'EPI_ISL_20082':0.0,'EPI_ISL_20081':0.0,'EPI_ISL_70153':0.0):0.000000006,('EPI_ISL_70155':0.002730361,('EPI_ISL_7024':0.004108252,'EPI_ISL_6918':0.006924059)0.000:0.000000006)0.865:0.001360846)0.988:0.008297097)0.780:0.001363016)0.887:0.002745532)0.000:0.000000006)0.792:0.001386830,(('EPI_ISL_8919':0.006898223,(((('EPI_ISL_7167':0.0,'EPI_ISL_7168':0.0):0.021292634,'EPI_ISL_7545':0.013471951)0.610:0.000563734,('EPI_ISL_68734':0.008526672,('EPI_ISL_20835':0.020680763,'EPI_ISL_73979':0.008586837)0.962:0.010213438)0.957:0.007126703)0.779:0.001406315,(((('EPI_ISL_31509':0.0,'EPI_ISL_31504':0.0):0.000000006,('EPI_ISL_76065':0.0,'EPI_ISL_76068':0.0):0.001359727)1.000:0.036704280,('EPI_ISL_65222':0.009401984,'EPI_ISL_84835':0.015250074)0.959:0.010635204)0.748:0.002765949,'EPI_ISL_370662':0.014046303)0.704:0.000000051)0.773:0.001513205)0.130:0.001228781,('EPI_ISL_158281':0.001340455,('EPI_ISL_243475':0.002731914,('EPI_ISL_243655':0.0,'EPI_ISL_243521':0.0):0.000000006)0.910:0.004174331)0.982:0.008504097)0.871:0.002958223)0.759:0.001371150)0.787:0.001368030)0.000:0.000000006,(('EPI_ISL_155056':0.001372665,('EPI_ISL_165781':0.005612036,('EPI_ISL_165784':0.000000006,('EPI_ISL_165797':0.0,'EPI_ISL_165796':0.0):0.002730115)0.985:0.007032785)0.766:0.001294187)0.748:0.001277960,('EPI_ISL_189688':0.002730371,(('EPI_ISL_504945':0.0,'EPI_ISL_504944':0.0):0.000000006,(('EPI_ISL_291188':0.008314840,('EPI_ISL_243513':0.0,'EPI_ISL_267292':0.0):0.000000006)0.000:0.000000006,(('EPI_ISL_309831':0.008314408,(('EPI_ISL_502610':0.007054058,((('EPI_ISL_7987330':0.005504612,(('EPI_ISL_400270':0.000000006,'EPI_ISL_9988765':0.009741357)0.000:0.000000006,'EPI_ISL_697696':0.002732651)0.000:0.000000006)0.831:0.001361211,('EPI_ISL_503511':0.008308519,('EPI_ISL_1240995':0.005500223,'EPI_ISL_403726':0.000000006)0.841:0.001363249)0.000:0.000000006)0.837:0.002733641,('EPI_ISL_387969':0.004112666,'EPI_ISL_780416':0.001362793)0.000:0.000000006)0.752:0.001278341)0.946:0.005624656,('EPI_ISL_267224':0.0,'EPI_ISL_373081':0.0,'EPI_ISL_243515':0.0):0.000000006)0.000:0.000000006)0.794:0.001393003,'EPI_ISL_294125':0.005529706)0.770:0.001340634)0.857:0.001361208)0.000:0.000000006)0.955:0.005635172)0.975:0.007044622)0.846:0.001361419)0.858:0.002769099,((('EPI_ISL_267387':0.007279563,'EPI_ISL_200921':0.013161075)0.849:0.003887863,(((('EPI_ISL_165788':0.0,'EPI_ISL_165791':0.0):0.000000006,((('EPI_ISL_419356':0.005581231,'EPI_ISL_341563':0.002771685)0.540:0.002725990,('EPI_ISL_328971':0.002739404,((((('EPI_ISL_502598':0.009732698,('EPI_ISL_257095':0.000000006,'EPI_ISL_257050':0.001361819)0.916:0.002731989)0.737:0.000000006,('EPI_ISL_502604':0.000000006,'EPI_ISL_502609':0.000000006)0.915:0.001361475)0.000:0.000000006,'EPI_ISL_267317':0.001361441)0.000:0.000000006,((('EPI_ISL_224753':0.0,'EPI_ISL_309830':0.0):0.002733166,('EPI_ISL_309829':0.001361179,(('EPI_ISL_293983':0.001360982,(('EPI_ISL_293984':0.0,'EPI_ISL_293952':0.0):0.000000006,('EPI_ISL_293982':0.001360683,'EPI_ISL_293981':0.001360683)0.000:0.000000006)1.000:0.000000006)0.000:0.000000006,'EPI_ISL_293980':0.001363651)0.869:0.001360940)0.000:0.000000006)0.781:0.001360248,'EPI_ISL_256316':0.002755961)0.782:0.001372371)0.782:0.001364255,'EPI_ISL_257066':0.001372782)0.801:0.001371480)0.727:0.000000006)0.895:0.004244292,'EPI_ISL_378307':0.012797008)0.748:0.001258303)0.993:0.008355494,('EPI_ISL_243666':0.004109553,('EPI_ISL_176813':0.004141828,'EPI_ISL_243406':0.000000006)0.000:0.000000006)0.744:0.001382709)0.354:0.001352187,(((('EPI_ISL_328996':0.0,'EPI_ISL_243574':0.0):0.001365701,((('EPI_ISL_267293':0.002750532,'EPI_ISL_189687':0.002751811)0.783:0.001375232,('EPI_ISL_122099':0.006896975,'EPI_ISL_189718':0.002731714)0.000:0.000000006)0.000:0.000000006,'EPI_ISL_189700':0.009717214)0.000:0.000000006)0.000:0.000000006,((('EPI_ISL_376197':0.002739840,'EPI_ISL_502736':0.006905848)0.000:0.000000006,'EPI_ISL_267243':0.012631952)0.768:0.001346413,'EPI_ISL_267199':0.005551547)0.881:0.002781158)0.000:0.000000006,('EPI_ISL_697590':0.004110579,('EPI_ISL_804037':0.000000006,('EPI_ISL_243634':0.001360370,('EPI_ISL_309799':0.000000006,'EPI_ISL_189698':0.004112378)0.952:0.004151454)0.787:0.001373734)0.934:0.002732034)0.000:0.000000006)0.000:0.000000006)0.991:0.006897897)0.000:0.000000006,((('EPI_ISL_378357':0.015479318,('EPI_ISL_290242':0.001362749,('EPI_ISL_294001':0.001362440,('EPI_ISL_209127':0.004110933,'EPI_ISL_209114':0.000000006)0.992:0.005500717)0.000:0.000000006)0.000:0.000000006)0.789:0.001425199,((((((('EPI_ISL_244544':0.001361131,(('EPI_ISL_266408':0.0,'EPI_ISL_244542':0.0,'EPI_ISL_397406':0.0):0.000000006,'EPI_ISL_244541':0.001361199)0.000:0.000000006)0.932:0.004217197,((('EPI_ISL_205147':0.0,'EPI_ISL_212382':0.0,'EPI_ISL_212410':0.0):0.001361102,(((((('EPI_ISL_6795223':0.002748219,(((('EPI_ISL_339040':0.002764961,('EPI_ISL_337401':0.0,'EPI_ISL_337397':0.0):0.006944715)0.783:0.001342793,('EPI_ISL_1240993':0.002731353,('EPI_ISL_1184539':0.0,'EPI_ISL_1184514':0.0):0.000000006)0.969:0.004106334)0.000:0.000000006,('EPI_ISL_462612':0.004105833,'EPI_ISL_400271':0.011145946)0.000:0.000000006)0.000:0.000000006,'EPI_ISL_400278':0.005492189)0.794:0.001358216)0.883:0.002752585,'EPI_ISL_369299':0.000000006)0.000:0.000000006,'EPI_ISL_237158':0.005502318)0.841:0.001361400,('EPI_ISL_505078':0.002741199,(('EPI_ISL_388614':0.0,'EPI_ISL_505076':0.0,'EPI_ISL_505074':0.0):0.000000006,'EPI_ISL_505077':0.000000006)0.000:0.000000006)0.933:0.002731200)0.000:0.000000006,((('EPI_ISL_257415':0.004110080,('EPI_ISL_369312':0.001361464,('EPI_ISL_369309':0.000000006,('EPI_ISL_239414':0.002731634,'EPI_ISL_237173':0.001361514)0.000:0.000000006)0.000:0.000000006)0.000:0.000000006)0.942:0.004112208,('EPI_ISL_381468':0.002731980,'EPI_ISL_279042':0.004109560)0.389:0.000000006)0.000:0.000000006,('EPI_ISL_389661':0.008552480,('EPI_ISL_181671':0.002732248,'EPI_ISL_168013':0.000000006)0.000:0.000000006)0.849:0.001361493)0.000:0.000000006)1.000:0.000000006,((('EPI_ISL_370661':0.001367641,(('EPI_ISL_400276':0.002742171,('EPI_ISL_4072075':0.002729341,('EPI_ISL_1041162':0.001360364,'EPI_ISL_1184527':0.002737097)0.000:0.000000006)0.895:0.002738693)0.756:0.001374456,('EPI_ISL_483053':0.000000006,(('EPI_ISL_4062013':0.000000006,('EPI_ISL_4062019':0.001361228,('EPI_ISL_4062011':0.0,'EPI_ISL_4062017':0.0):0.000000006)0.880:0.001361152)0.952:0.002730693,'EPI_ISL_4072160':0.002730422)0.000:0.000000006)0.000:0.000000006)0.906:0.002747376)0.781:0.001369845,'EPI_ISL_209135':0.001361663)0.000:0.000000006,((('EPI_ISL_298543':0.000000006,(('EPI_ISL_181761':0.0,'EPI_ISL_181453':0.0):0.001361493,((('EPI_ISL_483045':0.0,'EPI_ISL_483047':0.0,'EPI_ISL_220507':0.0):0.000000006,('EPI_ISL_378250':0.000000006,('EPI_ISL_378249':0.001361914,'EPI_ISL_378251':0.001361922)0.000:0.000000006)0.917:0.001363426)0.968:0.005513128,'EPI_ISL_209116':0.004122572)0.725:0.000000006)0.890:0.000000006)0.000:0.000000006,('EPI_ISL_2825565':0.004111356,(('EPI_ISL_242402':0.0,'EPI_ISL_369306':0.0,'EPI_ISL_369313':0.0):0.001361688,'EPI_ISL_400273':0.000000006)0.000:0.000000006)0.850:0.001361662)0.000:0.000000006,((((('EPI_ISL_331295':0.000000006,((('EPI_ISL_333137':0.001360773,'EPI_ISL_369323':0.001364405)0.786:0.001378391,('EPI_ISL_14769872':0.005511418,(('EPI_ISL_14769963':0.000000006,'EPI_ISL_14769907':0.001362564)0.853:0.001362037,'EPI_ISL_14768772':0.006897435)0.000:0.000000006)0.806:0.001364048)0.779:0.001374518,(((((('EPI_ISL_4073180':0.0,'EPI_ISL_4073193':0.0):0.004135128,'EPI_ISL_387986':0.001372363)0.803:0.001357242,(('EPI_ISL_9955603':0.000000006,'EPI_ISL_9955023':0.000000006)0.996:0.005494546,(('EPI_ISL_697692':0.0,'EPI_ISL_697691':0.0):0.002730644,('EPI_ISL_400267':0.000000006,'EPI_ISL_339038':0.001361067)0.000:0.000000006)0.000:0.000000006)0.000:0.000000006)0.751:0.001360804,('EPI_ISL_1184538':0.005494346,(('EPI_ISL_4072008':0.0,'EPI_ISL_503347':0.0):0.000000006,('EPI_ISL_400260':0.001360669,('EPI_ISL_403720':0.002729322,'EPI_ISL_400279':0.002729959)0.000:0.000000006)0.924:0.000000006)0.859:0.000000006)0.000:0.000000006)0.776:0.001363292,'EPI_ISL_403723':0.005535032)0.770:0.001343044,'EPI_ISL_4071303':0.005588396)0.933:0.004183554)0.783:0.001360731)0.000:0.000000006,(('EPI_ISL_1184533':0.005477313,('EPI_ISL_503525':0.001437295,('EPI_ISL_14883811':0.001362464,'EPI_ISL_14886524':0.000000006)0.978:0.008559538)0.263:0.001362335)0.772:0.001434486,'EPI_ISL_483056':0.006967144)0.000:0.000000006)0.000:0.000000006,'EPI_ISL_217484':0.004119018)0.783:0.001366330,'EPI_ISL_369314':0.002747915)0.789:0.001370495,('EPI_ISL_217938':0.001361740,'EPI_ISL_217933':0.001361578)0.000:0.000000006)0.000:0.000000006)0.000:0.000000006)1.000:0.000000006)0.000:0.000000006)0.875:0.001361147,((('EPI_ISL_400261':0.002743316,'EPI_ISL_4071304':0.001374876)0.812:0.001352977,'EPI_ISL_9572813':0.009711974)0.000:0.000000006,'EPI_ISL_217934':0.001361623)0.000:0.000000006)0.778:0.001274523)0.918:0.004245021,(((((('EPI_ISL_502599':0.001362249,('EPI_ISL_822837':0.004122433,'EPI_ISL_7622863':0.006894926)0.000:0.000000006)0.917:0.002732770,('EPI_ISL_814560':0.000000006,('EPI_ISL_516830':0.001368828,('EPI_ISL_393487':0.0,'EPI_ISL_368621':0.0):0.000000006)0.995:0.008301959)0.839:0.001363837)0.000:0.000000006,((('EPI_ISL_502614':0.002757890,'EPI_ISL_502594':0.007002993)0.850:0.002748890,((((((((('EPI_ISL_278517':0.005497712,'EPI_ISL_278514':0.001361383)0.398:0.000000006,(('EPI_ISL_278510':0.001361351,'EPI_ISL_278511':0.000000006)0.830:0.001363920,'EPI_ISL_278515':0.001361390)0.445:0.000000006)0.000:0.000000006,('EPI_ISL_278512':0.0,'EPI_ISL_278513':0.0,'EPI_ISL_278518':0.0,'EPI_ISL_278516':0.0):0.000000006)0.868:0.001361547,'EPI_ISL_707499':0.001361547)0.000:0.000000006,(((('EPI_ISL_309208':0.001361569,('EPI_ISL_309229':0.004109734,'EPI_ISL_2825474':0.006895818)0.000:0.000000006)0.545:0.000000006,('EPI_ISL_278520':0.001367834,'EPI_ISL_278519':0.000000006)0.845:0.001361473)0.000:0.000000006,('EPI_ISL_284769':0.0,'EPI_ISL_381803':0.0):0.000000006)0.000:0.000000006,('EPI_ISL_502879':0.001360771,(('EPI_ISL_369324':0.0,'EPI_ISL_379735':0.0,'EPI_ISL_379732':0.0,'EPI_ISL_379697':0.0,'EPI_ISL_379710':0.0):0.000000006,'EPI_ISL_379696':0.001360865)0.000:0.000000006)0.887:0.001361255)0.852:0.001361590)0.000:0.000000006,'EPI_ISL_328718':0.004109641)0.000:0.000000006,(('EPI_ISL_339039':0.0,'EPI_ISL_337394':0.0):0.001361426,('EPI_ISL_381801':0.000000006,'EPI_ISL_368637':0.006892848)0.000:0.000000006)0.000:0.000000006)0.000:0.000000006,'EPI_ISL_278509':0.008297856)0.919:0.002731811,(('EPI_ISL_209131':0.0,'EPI_ISL_503352':0.0):0.000000006,(('EPI_ISL_369325':0.000000006,'EPI_ISL_369326':0.001360885)0.849:0.001361283,('EPI_ISL_400277':0.002731573,'EPI_ISL_333089':0.004111514)0.000:0.000000006)1.000:0.000000006)0.000:0.000000006)0.000:0.000000006)0.388:0.001361375,(((('EPI_ISL_6784733':0.000000006,'EPI_ISL_14835463':0.002730241)0.947:0.004112064,('EPI_ISL_502595':0.000000006,'EPI_ISL_803115':0.011252230)0.846:0.001361165)0.000:0.000000006,('EPI_ISL_400280':0.000000006,'EPI_ISL_503005':0.004110609)0.848:0.001361257)0.000:0.000000006,((((((('EPI_ISL_295495':0.005497546,'EPI_ISL_3663324':0.001361205)0.000:0.000000006,(('EPI_ISL_12607934':0.0,'EPI_ISL_12627436':0.0,'EPI_ISL_12627546':0.0,'EPI_ISL_12627545':0.0):0.001361164,(('EPI_ISL_12627437':0.0,'EPI_ISL_12627544':0.0,'EPI_ISL_12627547':0.0,'EPI_ISL_12627443':0.0,'EPI_ISL_12627438':0.0,'EPI_ISL_12627442':0.0,'EPI_ISL_12627439':0.0):0.000000006,('EPI_ISL_12627444':0.001361167,'EPI_ISL_12627548':0.002736008)0.244:0.000000006)0.000:0.000000006)0.907:0.002731137)0.000:0.000000006,(('EPI_ISL_503353':0.001384877,'EPI_ISL_9572785':0.004131579)0.774:0.001345345,('EPI_ISL_9957423':0.006921537,(('EPI_ISL_7593059':0.005561790,'EPI_ISL_4071301':0.002795040)0.349:0.002729046,(('EPI_ISL_11207832':0.002741943,'EPI_ISL_11211428':0.001369397)0.766:0.001369126,((('EPI_ISL_403715':0.004137285,'EPI_ISL_6795221':0.000000006)0.954:0.004108721,('EPI_ISL_503356':0.001363412,'EPI_ISL_503345':0.001363490)0.733:0.000000006)0.399:0.001373646,'EPI_ISL_242410':0.001363775)0.790:0.001370927)0.742:0.000000006)0.803:0.001355853)0.000:0.000000006)0.000:0.000000006)1.000:0.000000006,(((('EPI_ISL_1184516':0.0,'EPI_ISL_1184528':0.0):0.000000006,('EPI_ISL_14835565':0.000000006,'EPI_ISL_3663327':0.002730425)0.848:0.001361126)0.865:0.001360722,(('EPI_ISL_14770168':0.0,'EPI_ISL_14770170':0.0,'EPI_ISL_14770167':0.0):0.001361162,('EPI_ISL_14770171':0.0,'EPI_ISL_14770169':0.0,'EPI_ISL_14770161':0.0):0.000000006)0.000:0.000000006)0.866:0.001361849,(((('EPI_ISL_1760456':0.0,'EPI_ISL_1760455':0.0):0.002730645,(('EPI_ISL_9572774':0.0,'EPI_ISL_9572782':0.0):0.009851500,'EPI_ISL_9572742':0.004187550)0.415:0.002712181)0.000:0.000000006,('EPI_ISL_697690':0.001361205,(('EPI_ISL_503346':0.004126062,(('EPI_ISL_403714':0.001360803,('EPI_ISL_403713':0.0,'EPI_ISL_403705':0.0):0.000000006)0.924:0.002730485,'EPI_ISL_4071308':0.001361076)0.000:0.000000006)0.995:0.000000006,('EPI_ISL_338328':0.0,'EPI_ISL_697694':0.0):0.000000006)0.000:0.000000006)0.882:0.001361205)0.000:0.000000006,('EPI_ISL_397334':0.002731075,('EPI_ISL_4072163':0.001375666,'EPI_ISL_6784853':0.005538797)0.791:0.001355463)0.000:0.000000006)1.000:0.000000006)0.000:0.000000006)0.000:0.000000006,'EPI_ISL_9959271':0.002731445)0.000:0.000000006,('EPI_ISL_502607':0.000000006,'EPI_ISL_337398':0.004110340)0.859:0.001361451)0.000:0.000000006,((('EPI_ISL_376208':0.001362602,('EPI_ISL_2825510':0.002767881,'EPI_ISL_14775931':0.004162047)0.763:0.001331117)0.000:0.000000006,(('EPI_ISL_4072004':0.0,'EPI_ISL_503350':0.0,'EPI_ISL_4072140':0.0,'EPI_ISL_4071219':0.0,'EPI_ISL_3663323':0.0):0.000000006,('EPI_ISL_393488':0.001361407,('EPI_ISL_1081358':0.002730903,'EPI_ISL_257413':0.002731584)0.000:0.000000006)0.000:0.000000006)0.000:0.000000006)1.000:0.000000006,((('EPI_ISL_280492':0.0,'EPI_ISL_280493':0.0):0.000000006,('EPI_ISL_280495':0.0,'EPI_ISL_280494':0.0):0.001361183)0.957:0.004129033,'EPI_ISL_4071029':0.002731311)0.731:0.000000006)0.000:0.000000006)0.000:0.000000006)0.000:0.000000006)0.871:0.002731671)0.730:0.001346583,'EPI_ISL_7987328':0.006916376)0.000:0.000000006,('EPI_ISL_14769258':0.0,'EPI_ISL_14769259':0.0,'EPI_ISL_14768185':0.0):0.022947001)0.860:0.002749083,(('EPI_ISL_224581':0.002734196,('EPI_ISL_328966':0.000000006,('EPI_ISL_502602':0.001361058,'EPI_ISL_328955':0.002732080)0.000:0.000000006)0.000:0.000000006)0.968:0.004109378,(('EPI_ISL_243612':0.000000006,'EPI_ISL_399743':0.004113361)0.829:0.001361515,'EPI_ISL_267186':0.001361490)0.000:0.000000006)0.923:0.002731955)0.000:0.000000006)0.000:0.000000006,((('EPI_ISL_395082':0.008530313,'EPI_ISL_502603':0.004252384)0.759:0.001281569,(((((('EPI_ISL_390458':0.006892316,'EPI_ISL_819124':0.000000006)0.871:0.002842700,('EPI_ISL_1184523':0.004133126,'EPI_ISL_1184520':0.000000006)0.998:0.012756757)0.771:0.001277080,(('EPI_ISL_503489':0.002730426,'EPI_ISL_503516':0.000000006)0.985:0.008424115,('EPI_ISL_4071720':0.004145955,('EPI_ISL_4071636':0.000000006,'EPI_ISL_4071633':0.002738192)0.778:0.001366686)0.877:0.002809159)0.766:0.001325976)0.792:0.001370877,((('EPI_ISL_355935':0.0,'EPI_ISL_355936':0.0,'EPI_ISL_355938':0.0,'EPI_ISL_355937':0.0):0.002754355,(('EPI_ISL_14769903':0.0,'EPI_ISL_14769904':0.0):0.001362688,(((('EPI_ISL_14769273':0.004113722,('EPI_ISL_14768186':0.000000006,'EPI_ISL_14769056':0.001362482)0.905:0.001362429)0.000:0.000000006,'EPI_ISL_14769254':0.002733608)0.000:0.000000006,(((((('EPI_ISL_14768248':0.004111389,('EPI_ISL_14768773':0.008315808,('EPI_ISL_14769828':0.000000006,'EPI_ISL_14769607':0.002731970)0.000:0.000000006)0.000:0.000000006)0.919:0.001362187,(('EPI_ISL_14768226':0.0,'EPI_ISL_14768224':0.0,'EPI_ISL_14769697':0.0):0.005500006,'EPI_ISL_14769870':0.004111656)0.000:0.000000006)0.855:0.001362305,(('EPI_ISL_14769260':0.002778032,('EPI_ISL_14768231':0.001392123,((('EPI_ISL_14768228':0.0,'EPI_ISL_14769740':0.0):0.001361629,('EPI_ISL_14768767':0.000000006,'EPI_ISL_14768251':0.001361746)0.000:0.000000006)0.776:0.001351086,'EPI_ISL_14768250':0.002746574)0.774:0.001385200)0.386:0.001374543)0.877:0.002734921,('EPI_ISL_14768247':0.000000006,((('EPI_ISL_14769263':0.0,'EPI_ISL_14769264':0.0):0.000000006,'EPI_ISL_14769265':0.001361949)0.903:0.002741470,('EPI_ISL_14769879':0.002731893,'EPI_ISL_14768261':0.000000006)0.000:0.000000006)0.856:0.001361892)0.954:0.002732922)0.000:0.000000006)0.000:0.000000006,(('EPI_ISL_14768277':0.0,'EPI_ISL_14768276':0.0,'EPI_ISL_14768275':0.0,'EPI_ISL_14768274':0.0,'EPI_ISL_14768262':0.0):0.000000006,(((('EPI_ISL_14769170':0.0,'EPI_ISL_14769748':0.0):0.000000006,'EPI_ISL_14769747':0.001359175)0.993:0.009990836,('EPI_ISL_14769402':0.005604078,'EPI_ISL_14769274':0.002770260)0.893:0.004245112)0.834:0.002653934,('EPI_ISL_14768249':0.005500544,('EPI_ISL_14769164':0.0,'EPI_ISL_14768241':0.0,'EPI_ISL_14769184':0.0):0.000000006)0.000:0.000000006)0.939:0.002732859)0.850:0.001362233)0.000:0.000000006,((((('EPI_ISL_14768196':0.001367993,'EPI_ISL_14768263':0.004142730)0.781:0.001361345,(('EPI_ISL_14769500':0.0,'EPI_ISL_14769743':0.0):0.009755912,(('EPI_ISL_14769063':0.011503993,'EPI_ISL_14768265':0.005794770)0.740:0.001159374,(((('EPI_ISL_14769169':0.001362190,'EPI_ISL_14769873':0.004112750)0.000:0.000000006,('EPI_ISL_14769061':0.004228240,('EPI_ISL_14769065':0.0,'EPI_ISL_14769064':0.0):0.001277922)0.991:0.008470837)0.000:0.000000006,(('EPI_ISL_14769048':0.006908550,('EPI_ISL_14769047':0.0,'EPI_ISL_14768775':0.0):0.000000006)0.000:0.000000006,'EPI_ISL_14769830':0.001361623)0.926:0.002732758)0.000:0.000000006,(('EPI_ISL_14768257':0.001362224,('EPI_ISL_14768256':0.0,'EPI_ISL_14768253':0.0):0.000000006)0.523:0.000000006,('EPI_ISL_14769746':0.0,'EPI_ISL_14769745':0.0):0.001362539)0.000:0.000000006)0.000:0.000000006)0.773:0.001368268)0.758:0.001368764)0.000:0.000000006,'EPI_ISL_14768246':0.001362480)0.000:0.000000006,(('EPI_ISL_14769269':0.0,'EPI_ISL_14768243':0.0):0.000000006,('EPI_ISL_14769168':0.004210617,'EPI_ISL_14768264':0.004192170)0.782:0.001315058)0.000:0.000000006)0.000:0.000000006,((('EPI_ISL_14768258':0.002753171,(('EPI_ISL_14769882':0.0,'EPI_ISL_14769885':0.0,'EPI_ISL_14769881':0.0,'EPI_ISL_14769884':0.0,'EPI_ISL_14769887':0.0):0.000000006,('EPI_ISL_14769883':0.0,'EPI_ISL_14769886':0.0):0.001362117)0.984:0.006986102)0.758:0.001373301,((('EPI_ISL_14768266':0.000000006,'EPI_ISL_14769325':0.001361509)0.912:0.002733605,('EPI_ISL_14769326':0.001361798,('EPI_ISL_14768259':0.000000006,'EPI_ISL_14769062':0.006895508)0.000:0.000000006)0.000:0.000000006)0.000:0.000000006,'EPI_ISL_14769261':0.005505289)0.811:0.001360102)0.877:0.002747671,('EPI_ISL_14769271':0.0,'EPI_ISL_14768190':0.0):0.000000006)0.841:0.001362140)0.000:0.000000006)0.000:0.000000006,'EPI_ISL_14769051':0.005501507)0.839:0.001362404)0.000:0.000000006,'EPI_ISL_14769253':0.001362300)0.786:0.001371649)0.903:0.002768924)0.489:0.001371581,('EPI_ISL_14768290':0.001413002,('EPI_ISL_14768281':0.0,'EPI_ISL_14768770':0.0):0.001324285)0.996:0.009746006)0.585:0.000000006)0.000:0.000000006,'EPI_ISL_337566':0.002733002)0.854:0.001364481,((('EPI_ISL_661312':0.009723401,('EPI_ISL_284779':0.008308736,(('EPI_ISL_502615':0.0,'EPI_ISL_502617':0.0):0.002737529,'EPI_ISL_502596':0.004172197)0.953:0.005565337)0.000:0.000000006)0.893:0.000000006,(('EPI_ISL_309174':0.005515868,(('EPI_ISL_333141':0.007017534,('EPI_ISL_250237':0.0,'EPI_ISL_250235':0.0,'EPI_ISL_250236':0.0):0.002759676)0.841:0.002779324,('EPI_ISL_332681':0.005732142,'EPI_ISL_333108':0.008491652)0.757:0.001223778)0.805:0.001379697)0.000:0.000000006,((('EPI_ISL_332690':0.001362559,'EPI_ISL_387973':0.000000006)0.926:0.001362740,('EPI_ISL_387963':0.002745186,'EPI_ISL_328958':0.012740786)0.000:0.000000006)0.000:0.000000006,'EPI_ISL_257092':0.002733941)0.853:0.001362741)0.000:0.000000006)0.000:0.000000006,('EPI_ISL_333102':0.005529070,('EPI_ISL_240681':0.0,'EPI_ISL_240680':0.0):0.005503257)0.000:0.000000006)0.000:0.000000006)0.799:0.001368493)0.795:0.001370198,((((((('EPI_ISL_697689':0.002730837,(((('EPI_ISL_368653':0.000000006,'EPI_ISL_6781375':0.002731202)0.000:0.000000006,('EPI_ISL_368665':0.0,'EPI_ISL_368661':0.0,'EPI_ISL_368647':0.0):0.001361545)0.000:0.000000006,('EPI_ISL_368641':0.0,'EPI_ISL_368633':0.0,'EPI_ISL_368632':0.0):0.001361332)0.000:0.000000006,(('EPI_ISL_368651':0.0,'EPI_ISL_368650':0.0,'EPI_ISL_368657':0.0):0.002731193,('EPI_ISL_368639':0.0,'EPI_ISL_368635':0.0,'EPI_ISL_368640':0.0):0.001361427)0.000:0.000000006)0.000:0.000000006)0.874:0.001361524,((((('EPI_ISL_217482':0.0,'EPI_ISL_217488':0.0):0.001361233,'EPI_ISL_9572815':0.008297386)0.000:0.000000006,'EPI_ISL_369320':0.001361636)0.852:0.001361245,('EPI_ISL_369301':0.001361235,('EPI_ISL_697693':0.005495505,('EPI_ISL_369319':0.001361106,('EPI_ISL_2825528':0.004108293,('EPI_ISL_292494':0.008341254,(('EPI_ISL_1081357':0.0,'EPI_ISL_1081361':0.0,'EPI_ISL_1081359':0.0,'EPI_ISL_1081356':0.0,'EPI_ISL_1081360':0.0,'EPI_ISL_1081354':0.0,'EPI_ISL_1081367':0.0,'EPI_ISL_1081355':0.0,'EPI_ISL_1081366':0.0,'EPI_ISL_1081362':0.0):0.000000006,('EPI_ISL_1081365':0.0,'EPI_ISL_1081363':0.0,'EPI_ISL_1081364':0.0):0.001360831)0.797:0.001377201)0.381:0.001355788)0.000:0.000000006)0.000:0.000000006)0.868:0.001361256)0.000:0.000000006)0.000:0.000000006,('EPI_ISL_483052':0.002759141,'EPI_ISL_309219':0.004132612)0.779:0.001363385)0.871:0.001361456)0.000:0.000000006,('EPI_ISL_403722':0.002731607,('EPI_ISL_14835567':0.000000006,'EPI_ISL_14835605':0.002731518)0.455:0.001361631)0.000:0.000000006)0.000:0.000000006,(('EPI_ISL_143929':0.001361825,('EPI_ISL_400265':0.002795052,'EPI_ISL_4071719':0.005564929)0.776:0.001323435)0.000:0.000000006,'EPI_ISL_505079':0.004131491)0.851:0.001361240)0.853:0.001361716,(('EPI_ISL_3221222':0.0,'EPI_ISL_3221328':0.0,'EPI_ISL_3205004':0.0,'EPI_ISL_3204257':0.0,'EPI_ISL_3226331':0.0,'EPI_ISL_3161955':0.0):0.001361912,(('EPI_ISL_3228312':0.0,'EPI_ISL_3229260':0.0,'EPI_ISL_3229187':0.0,'EPI_ISL_3229401':0.0):0.000000006,'EPI_ISL_257087':0.002780197)0.000:0.000000006)0.000:0.000000006)0.000:0.000000006,(((('EPI_ISL_379793':0.014029411,'EPI_ISL_179387':0.000000006)0.963:0.004111155,(((('EPI_ISL_302809':0.0,'EPI_ISL_237166':0.0,'EPI_ISL_378309':0.0,'EPI_ISL_2825546':0.0,'EPI_ISL_237157':0.0):0.000000006,('EPI_ISL_381696':0.000000006,('EPI_ISL_4071034':0.001370290,(((('EPI_ISL_445051':0.0,'EPI_ISL_445002':0.0,'EPI_ISL_445090':0.0,'EPI_ISL_445093':0.0,'EPI_ISL_445091':0.0):0.000000006,'EPI_ISL_445092':0.001356945)0.858:0.001357493,'EPI_ISL_445089':0.000000006)0.000:0.000000006,'EPI_ISL_445001':0.001360698)0.887:0.002734977)0.913:0.002720289)0.977:0.005489454)0.000:0.000000006,(('EPI_ISL_217481':0.004112563,('EPI_ISL_372786':0.004110863,'EPI_ISL_329599':0.001361724)0.000:0.000000006)0.531:0.000000006,(('EPI_ISL_244546':0.0,'EPI_ISL_244545':0.0):0.000000006,'EPI_ISL_244543':0.001361825)0.847:0.001361946)0.000:0.000000006)0.000:0.000000006,('EPI_ISL_239411':0.002763608,'EPI_ISL_237151':0.001351410)0.886:0.002747878)0.882:0.001358858)0.000:0.000000006,('EPI_ISL_290104':0.000000006,('EPI_ISL_387356':0.001362608,('EPI_ISL_483049':0.006897229,('EPI_ISL_4072074':0.008339550,(((('EPI_ISL_369318':0.004119582,'EPI_ISL_372787':0.004111234)0.059:0.000000006,(('EPI_ISL_293288':0.0,'EPI_ISL_293287':0.0,'EPI_ISL_332399':0.0,'EPI_ISL_293291':0.0,'EPI_ISL_293290':0.0,'EPI_ISL_332401':0.0,'EPI_ISL_293289':0.0,'EPI_ISL_291131':0.0):0.000000006,'EPI_ISL_291111':0.004111318)0.909:0.002731843)0.000:0.000000006,(('EPI_ISL_14768254':0.004111124,('EPI_ISL_369317':0.0,'EPI_ISL_369333':0.0):0.001361540)0.000:0.000000006,(('EPI_ISL_1634480':0.0,'EPI_ISL_4071300':0.0):0.005547612,'EPI_ISL_372784':0.001369566)0.775:0.001363534)0.000:0.000000006)0.000:0.000000006,'EPI_ISL_369311':0.002731345)0.768:0.001393438)0.642:0.001343002)0.000:0.000000006)0.965:0.004125126)0.000:0.000000006)0.000:0.000000006,(('EPI_ISL_166543':0.008315809,('EPI_ISL_379962':0.010254113,'EPI_ISL_379964':0.016060487)0.586:0.002374503)0.000:0.000000006,'EPI_ISL_283536':0.009718455)0.755:0.001371437)0.845:0.001358901)0.851:0.001358490,((((('EPI_ISL_337411':0.001303021,('EPI_ISL_14931848':0.0,'EPI_ISL_14931849':0.0):0.006995120)0.899:0.004264162,('EPI_ISL_328957':0.001348317,('EPI_ISL_796648':0.001351732,'EPI_ISL_300529':0.002764567)0.929:0.004177004)0.928:0.004215296)0.900:0.004139011,((((('EPI_ISL_237137':0.000000006,('EPI_ISL_217932':0.005529388,(((('EPI_ISL_700932':0.006897882,('EPI_ISL_4062020':0.000000006,(('EPI_ISL_4072077':0.001383790,'EPI_ISL_4072076':0.002737834)0.873:0.002743116,('EPI_ISL_503357':0.001362605,('EPI_ISL_1632707':0.002731451,'EPI_ISL_4062014':0.001361735)0.000:0.000000006)0.558:0.000000006)0.000:0.000000006)0.000:0.000000006)0.873:0.001361591,'EPI_ISL_257048':0.000000006)0.000:0.000000006,((('EPI_ISL_701617':0.000000006,('EPI_ISL_4071025':0.001362930,'EPI_ISL_1041164':0.002735829)0.575:0.001377290)0.974:0.005499686,('EPI_ISL_239394':0.000000006,('EPI_ISL_239575':0.002734152,'EPI_ISL_368628':0.001365753)0.741:0.000000006)0.000:0.000000006)0.801:0.001364825,'EPI_ISL_239395':0.001413162)0.788:0.001359764)0.862:0.001362352,'EPI_ISL_4031067':0.005500752)0.000:0.000000006)0.869:0.001360085)0.977:0.004112549,'EPI_ISL_212425':0.006896576)0.000:0.000000006,'EPI_ISL_217936':0.004110703)0.000:0.000000006,(('EPI_ISL_378285':0.000000006,('EPI_ISL_212419':0.004283283,('EPI_ISL_217937':0.001353914,(('EPI_ISL_212404':0.0,'EPI_ISL_212380':0.0):0.000000006,'EPI_ISL_212401':0.002732342)0.904:0.002775098)0.968:0.005697434)0.760:0.001221555)0.842:0.001368176,(((('EPI_ISL_209121':0.0,'EPI_ISL_209119':0.0):0.001361258,((('EPI_ISL_12749782':0.0,'EPI_ISL_12749781':0.0):0.008367769,'EPI_ISL_328970':0.001391676)0.865:0.002747552,('EPI_ISL_333101':0.006890533,'EPI_ISL_239412':0.000000006)0.805:0.001363068)0.790:0.001375169)0.000:0.000000006,(('EPI_ISL_372785':0.002731518,((((('EPI_ISL_224716':0.001362718,('EPI_ISL_224748':0.001366304,('EPI_ISL_224752':0.002734497,('EPI_ISL_224707':0.006889947,'EPI_ISL_224747':0.001437421)0.625:0.004053729)0.000:0.000000006)0.828:0.001357981)0.000:0.000000006,('EPI_ISL_292497':0.001361210,('EPI_ISL_292187':0.001363043,'EPI_ISL_224740':0.000000006)0.000:0.000000006)0.877:0.001361320)0.000:0.000000006,(('EPI_ISL_224743':0.0,'EPI_ISL_224744':0.0,'EPI_ISL_292326':0.0):0.000000006,('EPI_ISL_224742':0.002731369,'EPI_ISL_266820':0.000000006)0.863:0.001361388)0.000:0.000000006)0.000:0.000000006,(((('EPI_ISL_224729':0.0,'EPI_ISL_292496':0.0,'EPI_ISL_266821':0.0,'EPI_ISL_266822':0.0):0.000000006,('EPI_ISL_224715':0.002733901,'EPI_ISL_224746':0.005504213)0.723:0.001364025)0.835:0.001363941,(('EPI_ISL_231684':0.0,'EPI_ISL_230820':0.0):0.000000006,'EPI_ISL_234057':0.002731111)0.751:0.001361450)0.356:0.000000006,('EPI_ISL_292175':0.002731091,('EPI_ISL_224745':0.000000006,('EPI_ISL_292185':0.000000006,('EPI_ISL_292234':0.001361151,'EPI_ISL_266824':0.002730860)0.000:0.000000006)0.932:0.001361319)0.908:0.001361390)0.000:0.000000006)0.000:0.000000006)0.000:0.000000006,((('EPI_ISL_4062113':0.005505167,('EPI_ISL_505531':0.0,'EPI_ISL_505539':0.0,'EPI_ISL_505533':0.0):0.000000006)0.880:0.002768061,(('EPI_ISL_295492':0.004107578,(('EPI_ISL_412991':0.000000006,(((('EPI_ISL_288439':0.001361375,(('EPI_ISL_412998':0.004107141,'EPI_ISL_380991':0.000000006)0.000:0.000000006,(('EPI_ISL_505432':0.001360209,'EPI_ISL_405278':0.005492033)0.000:0.000000006,(('EPI_ISL_419312':0.000000006,'EPI_ISL_417414':0.001360591)0.955:0.004106871,((('EPI_ISL_405391':0.0,'EPI_ISL_417415':0.0,'EPI_ISL_402134':0.0,'EPI_ISL_525449':0.0,'EPI_ISL_525465':0.0):0.000000006,'EPI_ISL_525448':0.002733407)0.000:0.000000006,('EPI_ISL_525454':0.000000006,(('EPI_ISL_809658':0.001359801,(('EPI_ISL_833482':0.0,'EPI_ISL_804047':0.0,'EPI_ISL_804043':0.0):0.000000006,'EPI_ISL_811128':0.001359639)0.000:0.000000006)0.906:0.002729229,('EPI_ISL_985190':0.002728429,(((('EPI_ISL_985180':0.0,'EPI_ISL_985193':0.0):0.002728102,'EPI_ISL_1240997':0.001359865)0.000:0.000000006,(('EPI_ISL_14770166':0.0,'EPI_ISL_681276':0.0,'EPI_ISL_738055':0.0,'EPI_ISL_1063533':0.0,'EPI_ISL_978900':0.0,'EPI_ISL_854607':0.0,'EPI_ISL_4061713':0.0,'EPI_ISL_1041173':0.0,'EPI_ISL_985179':0.0,'EPI_ISL_985204':0.0,'EPI_ISL_985181':0.0,'EPI_ISL_985185':0.0,'EPI_ISL_985182':0.0,'EPI_ISL_1009702':0.0,'EPI_ISL_1009706':0.0):0.000000006,('EPI_ISL_4061712':0.001359762,(('EPI_ISL_1184517':0.001359782,('EPI_ISL_985202':0.0,'EPI_ISL_985188':0.0,'EPI_ISL_1009681':0.0,'EPI_ISL_985183':0.0,'EPI_ISL_1009703':0.0,'EPI_ISL_1009697':0.0):0.000000006)0.896:0.001359890,'EPI_ISL_681281':0.002728767)0.000:0.000000006)0.723:0.000000006)0.000:0.000000006)0.000:0.000000006,((('EPI_ISL_5260457':0.0,'EPI_ISL_985189':0.0):0.000000006,'EPI_ISL_1184510':0.002727623)0.849:0.001359825,('EPI_ISL_2820261':0.0,'EPI_ISL_2820479':0.0,'EPI_ISL_2820465':0.0,'EPI_ISL_2820504':0.0,'EPI_ISL_2820250':0.0,'EPI_ISL_2820262':0.0,'EPI_ISL_2820501':0.0,'EPI_ISL_2815374':0.0,'EPI_ISL_2820288':0.0,'EPI_ISL_2820480':0.0):0.002729397)0.000:0.000000006)0.000:0.000000006)0.876:0.001359939)0.374:0.000000006)0.000:0.000000006)0.000:0.000000006)0.928:0.001360135)0.861:0.001359940)0.867:0.001360294)0.000:0.000000006,((('EPI_ISL_288438':0.001360245,'EPI_ISL_413002':0.002729616)0.000:0.000000006,((('EPI_ISL_338359':0.001359840,'EPI_ISL_297463':0.000000006)0.929:0.002728923,('EPI_ISL_255182':0.0,'EPI_ISL_237554':0.0):0.001360643)0.000:0.000000006,('EPI_ISL_412992':0.004106592,'EPI_ISL_272859':0.001360508)0.000:0.000000006)0.999:0.000000006)0.000:0.000000006,('EPI_ISL_707668':0.0,'EPI_ISL_308806':0.0,'EPI_ISL_267136':0.0,'EPI_ISL_267135':0.0,'EPI_ISL_388773':0.0,'EPI_ISL_9594306':0.0,'EPI_ISL_266419':0.0,'EPI_ISL_266421':0.0,'EPI_ISL_240677':0.0):0.000000006)0.000:0.000000006)1.000:0.000000006,(((('EPI_ISL_292478':0.001360734,('EPI_ISL_292498':0.0,'EPI_ISL_292334':0.0,'EPI_ISL_292340':0.0):0.001363262)0.437:0.000000006,('EPI_ISL_292341':0.0,'EPI_ISL_292477':0.0):0.000000006)0.409:0.000000006,('EPI_ISL_292479':0.008535689,'EPI_ISL_292476':0.002788170)0.935:0.004075335)0.977:0.005513399,('EPI_ISL_381812':0.001376029,('EPI_ISL_369337':0.001359998,'EPI_ISL_387133':0.000000006)0.785:0.001360496)0.893:0.002729713)0.772:0.000000006)0.000:0.000000006,(('EPI_ISL_285651':0.001360584,(('EPI_ISL_369347':0.0,'EPI_ISL_285606':0.0,'EPI_ISL_369355':0.0,'EPI_ISL_378311':0.0,'EPI_ISL_381815':0.0,'EPI_ISL_285655':0.0,'EPI_ISL_285648':0.0,'EPI_ISL_381813':0.0,'EPI_ISL_381814':0.0,'EPI_ISL_285652':0.0,'EPI_ISL_285650':0.0,'EPI_ISL_369344':0.0,'EPI_ISL_369366':0.0,'EPI_ISL_285604':0.0):0.000000006,(('EPI_ISL_378312':0.0,'EPI_ISL_285601':0.0,'EPI_ISL_285602':0.0):0.001360337,('EPI_ISL_369356':0.001360397,('EPI_ISL_369348':0.0,'EPI_ISL_369349':0.0):0.001360402)0.000:0.000000006)0.000:0.000000006)0.000:0.000000006)0.916:0.002729441,('EPI_ISL_381811':0.004166839,(('EPI_ISL_9572654':0.0,'EPI_ISL_9572655':0.0):0.002728068,'EPI_ISL_9572659':0.000000006)0.964:0.005544782)0.526:0.002748334)0.747:0.000000006)0.915:0.001360508)0.859:0.001360779,'EPI_ISL_332804':0.001360636)0.332:0.000000006)0.000:0.000000006,((('EPI_ISL_696740':0.0,'EPI_ISL_707503':0.0):0.004112002,(('EPI_ISL_304404':0.0,'EPI_ISL_502205':0.0,'EPI_ISL_502201':0.0):0.002729440,'EPI_ISL_502203':0.000000006)0.000:0.000000006)0.965:0.004107126,(('EPI_ISL_308807':0.000000006,(('EPI_ISL_379228':0.0,'EPI_ISL_379227':0.0):0.000000006,('EPI_ISL_308804':0.001360816,(('EPI_ISL_308803':0.0,'EPI_ISL_308805':0.0):0.001361003,'EPI_ISL_308802':0.000000006)0.000:0.000000006)0.896:0.001360869)0.906:0.001360723)0.921:0.002731180,(('EPI_ISL_387139':0.0,'EPI_ISL_14770037':0.0,'EPI_ISL_237553':0.0,'EPI_ISL_412986':0.0):0.000000006,(('EPI_ISL_387140':0.0,'EPI_ISL_387136':0.0):0.002749739,(((((((('EPI_ISL_3128527':0.001359263,(('EPI_ISL_3128533':0.0,'EPI_ISL_1279262':0.0,'EPI_ISL_3135931':0.0,'EPI_ISL_3128524':0.0):0.000000006,('EPI_ISL_12176932':0.001359047,('EPI_ISL_12176851':0.000000006,('EPI_ISL_12176845':0.001359107,('EPI_ISL_12176838':0.0,'EPI_ISL_12176850':0.0):0.000000006)0.371:0.001359121)0.925:0.002726932)0.000:0.000000006)0.000:0.000000006)0.923:0.002747143,('EPI_ISL_660264':0.001367730,('EPI_ISL_1238902':0.0,'EPI_ISL_13175667':0.0):0.001361468)0.788:0.001364095)0.000:0.000000006,(((('EPI_ISL_2234813':0.002728670,(((('EPI_ISL_3102058':0.001359992,'EPI_ISL_5049590':0.001359687)0.000:0.000000006,((('EPI_ISL_956409':0.0,'EPI_ISL_1123350':0.0):0.001359746,(((((('EPI_ISL_7596571':0.0,'EPI_ISL_7597827':0.0,'EPI_ISL_7590312':0.0,'EPI_ISL_984688':0.0,'EPI_ISL_667810':0.0,'EPI_ISL_5057875':0.0,'EPI_ISL_5095323':0.0,'EPI_ISL_5098135':0.0,'EPI_ISL_5058090':0.0,'EPI_ISL_995172':0.0,'EPI_ISL_996003':0.0,'EPI_ISL_641518':0.0,'EPI_ISL_775248':0.0,'EPI_ISL_710533':0.0,'EPI_ISL_1139044':0.0,'EPI_ISL_2234814':0.0,'EPI_ISL_1123351':0.0,'EPI_ISL_710506':0.0,'EPI_ISL_1123360':0.0,'EPI_ISL_766056':0.0,'EPI_ISL_2081528':0.0):0.000000006,'EPI_ISL_1048238':0.001360023)0.000:0.000000006,('EPI_ISL_1139167':0.001359290,'EPI_ISL_2172517':0.001359323)0.000:0.000000006)0.000:0.000000006,(('EPI_ISL_7591058':0.001359300,'EPI_ISL_7623303':0.001359205)0.000:0.000000006,('EPI_ISL_7598788':0.0,'EPI_ISL_1224942':0.0):0.001359553)0.000:0.000000006)0.000:0.000000006,('EPI_ISL_1123353':0.002726735,('EPI_ISL_2172532':0.0,'EPI_ISL_2172523':0.0):0.001359205)0.000:0.000000006)0.825:0.001359375,(('EPI_ISL_2932612':0.0,'EPI_ISL_2932682':0.0,'EPI_ISL_2932617':0.0):0.001359161,'EPI_ISL_4061482':0.002727655)0.000:0.000000006)0.906:0.002728696)0.000:0.000000006,'EPI_ISL_5099463':0.001360039)0.000:0.000000006)1.000:0.000000006,(('EPI_ISL_8215689':0.0,'EPI_ISL_8215688':0.0):0.001359687,'EPI_ISL_846623':0.001359889)0.000:0.000000006)0.000:0.000000006,('EPI_ISL_2172533':0.001359956,'EPI_ISL_2234808':0.001359972)0.381:0.000000006)0.403:0.000000006)0.559:0.000000006,(('EPI_ISL_984695':0.0,'EPI_ISL_984693':0.0):0.001359754,((((('EPI_ISL_654824':0.001359856,('EPI_ISL_2234831':0.001370032,('EPI_ISL_6959593':0.002716741,('EPI_ISL_15576617':0.009765893,(('EPI_ISL_12572659':0.002737940,'EPI_ISL_6959592':0.001360403)0.000:0.000000006,('EPI_ISL_6829533':0.000000006,'EPI_ISL_12572654':0.001360477)0.000:0.000000006)0.000:0.000000006)0.929:0.004140514)0.880:0.002794587)0.484:0.000000006)0.000:0.000000006,('EPI_ISL_7623511':0.001359747,'EPI_ISL_1220094':0.000000006)0.866:0.001359678)0.000:0.000000006,((((((((('EPI_ISL_1399237':0.0,'EPI_ISL_2234811':0.0):0.001359733,(('EPI_ISL_1665252':0.0,'EPI_ISL_1665248':0.0):0.001360297,('EPI_ISL_956411':0.000000006,'EPI_ISL_2234810':0.001359692)0.813:0.001359281)0.793:0.001373652)0.000:0.000000006,('EPI_ISL_1697184':0.000000006,'EPI_ISL_1697197':0.002727763)0.847:0.001359690)0.000:0.000000006,('EPI_ISL_1941578':0.0,'EPI_ISL_1941351':0.0,'EPI_ISL_5066981':0.0,'EPI_ISL_5067957':0.0,'EPI_ISL_5116065':0.0,'EPI_ISL_2172522':0.0):0.000000006)0.000:0.000000006,('EPI_ISL_647969':0.001359882,('EPI_ISL_3102065':0.001360894,('EPI_ISL_3102060':0.0,'EPI_ISL_3102076':0.0):0.000000006)0.857:0.001359694)0.000:0.000000006)0.000:0.000000006,('EPI_ISL_1697192':0.000000006,'EPI_ISL_2113167':0.002728069)0.833:0.001359733)0.780:0.001360440,(('EPI_ISL_1236901':0.0,'EPI_ISL_1307703':0.0,'EPI_ISL_3314973':0.0,'EPI_ISL_3001273':0.0):0.000000006,'EPI_ISL_2131573':0.001359792)0.908:0.002748640)0.790:0.001367560,('EPI_ISL_626650':0.004110086,'EPI_ISL_3950066':0.001359647)0.749:0.000000006)0.000:0.000000006,('EPI_ISL_7778764':0.001359753,('EPI_ISL_6829497':0.002728423,('EPI_ISL_7778753':0.0,'EPI_ISL_7778767':0.0):0.000000006)0.000:0.000000006)0.851:0.001360269)0.000:0.000000006)0.000:0.000000006,((((((('EPI_ISL_1205489':0.002727974,('EPI_ISL_1665257':0.0,'EPI_ISL_7622862':0.0,'EPI_ISL_7623043':0.0,'EPI_ISL_1399231':0.0,'EPI_ISL_984691':0.0,'EPI_ISL_984680':0.0,'EPI_ISL_1063993':0.0,'EPI_ISL_7778762':0.0,'EPI_ISL_7778757':0.0,'EPI_ISL_7778771':0.0,'EPI_ISL_1259399':0.0,'EPI_ISL_5061617':0.0,'EPI_ISL_614399':0.0,'EPI_ISL_5062851':0.0,'EPI_ISL_5102449':0.0,'EPI_ISL_5098138':0.0,'EPI_ISL_4804850':0.0,'EPI_ISL_4805936':0.0,'EPI_ISL_813979':0.0,'EPI_ISL_2234807':0.0,'EPI_ISL_1420637':0.0,'EPI_ISL_1139107':0.0,'EPI_ISL_1139091':0.0,'EPI_ISL_641394':0.0,'EPI_ISL_641378':0.0,'EPI_ISL_1139159':0.0,'EPI_ISL_632316':0.0,'EPI_ISL_1139095':0.0,'EPI_ISL_1139165':0.0,'EPI_ISL_2172530':0.0,'EPI_ISL_1048239':0.0,'EPI_ISL_7778779':0.0,'EPI_ISL_1665260':0.0,'EPI_ISL_846601':0.0,'EPI_ISL_1255051':0.0,'EPI_ISL_2234816':0.0,'EPI_ISL_2234819':0.0,'EPI_ISL_2234817':0.0,'EPI_ISL_1665273':0.0,'EPI_ISL_1665274':0.0,'EPI_ISL_2234820':0.0,'EPI_ISL_626651':0.0,'EPI_ISL_2234812':0.0,'EPI_ISL_722176':0.0,'EPI_ISL_1305779':0.0,'EPI_ISL_1305778':0.0,'EPI_ISL_1238195':0.0,'EPI_ISL_943553':0.0,'EPI_ISL_13175608':0.0,'EPI_ISL_1305780':0.0,'EPI_ISL_1307709':0.0,'EPI_ISL_1095363':0.0,'EPI_ISL_1307720':0.0,'EPI_ISL_3138567':0.0,'EPI_ISL_1391276':0.0,'EPI_ISL_2574053':0.0,'EPI_ISL_1123263':0.0,'EPI_ISL_1123358':0.0,'EPI_ISL_1123355':0.0,'EPI_ISL_1114761':0.0,'EPI_ISL_739691':0.0,'EPI_ISL_1005680':0.0,'EPI_ISL_661178':0.0,'EPI_ISL_1240998':0.0,'EPI_ISL_615068':0.0,'EPI_ISL_2932614':0.0):0.000000006)0.549:0.000000006,'EPI_ISL_739686':0.001359728)0.000:0.000000006,'EPI_ISL_12980521':0.000000006)1.000:0.000000006,(('EPI_ISL_1259397':0.001362242,'EPI_ISL_5863929':0.001359857)0.000:0.000000006,((((('EPI_ISL_4061491':0.001362654,((('EPI_ISL_2276069':0.001362866,(('EPI_ISL_3135897':0.0,'EPI_ISL_2681045':0.0):0.001360511,('EPI_ISL_2276071':0.001360478,'EPI_ISL_14769967':0.001360382)0.000:0.000000006)0.000:0.000000006)0.900:0.002730109,((((((('EPI_ISL_6931008':0.001361264,'EPI_ISL_14760637':0.000000006)0.000:0.000000006,('EPI_ISL_14389133':0.0,'EPI_ISL_7733584':0.0,'EPI_ISL_14760988':0.0,'EPI_ISL_14761208':0.0,'EPI_ISL_14761349':0.0,'EPI_ISL_5463793':0.0):0.004109339)0.000:0.000000006,((('EPI_ISL_9603929':0.0,'EPI_ISL_14760747':0.0,'EPI_ISL_14761327':0.0):0.000000006,'EPI_ISL_9603920':0.002741523)0.718:0.000000051,'EPI_ISL_14760849':0.000000006)0.499:0.001360459)0.000:0.000000006,(((('EPI_ISL_11007532':0.000000006,'EPI_ISL_11007534':0.001360687)0.932:0.002729350,'EPI_ISL_12150666':0.002734228)0.000:0.000000006,('EPI_ISL_12572662':0.002731151,((('EPI_ISL_11633616':0.0,'EPI_ISL_11633709':0.0,'EPI_ISL_11633613':0.0):0.001375204,('EPI_ISL_13243698':0.000000006,'EPI_ISL_13243350':0.004107561)0.802:0.001365467)0.787:0.001356255,'EPI_ISL_11633614':0.002735293)0.000:0.000000006)0.847:0.001360503)0.000:0.000000006,('EPI_ISL_9603819':0.0,'EPI_ISL_9603901':0.0,'EPI_ISL_11327088':0.0,'EPI_ISL_12150657':0.0,'EPI_ISL_12140437':0.0,'EPI_ISL_9603943':0.0,'EPI_ISL_14760656':0.0,'EPI_ISL_14760624':0.0,'EPI_ISL_14760742':0.0,'EPI_ISL_14760713':0.0,'EPI_ISL_14760559':0.0,'EPI_ISL_14760752':0.0,'EPI_ISL_14760730':0.0,'EPI_ISL_14760728':0.0,'EPI_ISL_8882209':0.0,'EPI_ISL_14761417':0.0,'EPI_ISL_14761407':0.0,'EPI_ISL_14761428':0.0,'EPI_ISL_14761261':0.0,'EPI_ISL_14761462':0.0,'EPI_ISL_14761383':0.0,'EPI_ISL_14761250':0.0,'EPI_ISL_15023114':0.0,'EPI_ISL_13026104':0.0,'EPI_ISL_13026236':0.0,'EPI_ISL_13026245':0.0,'EPI_ISL_11922822':0.0,'EPI_ISL_11259292':0.0):0.000000006)0.000:0.000000006)0.000:0.000000006,(('EPI_ISL_6935584':0.001361883,((('EPI_ISL_12572664':0.001360390,('EPI_ISL_7050532':0.002730732,('EPI_ISL_15072538':0.002730546,('EPI_ISL_15576616':0.0,'EPI_ISL_14065167':0.0):0.000000006)0.852:0.001360323)0.298:0.000000006)0.000:0.000000006,('EPI_ISL_7054529':0.001360739,'EPI_ISL_7635907':0.000000006)0.928:0.002729872)0.839:0.001360514,('EPI_ISL_15234359':0.001360522,(((((('EPI_ISL_9012700':0.0,'EPI_ISL_9012694':0.0):0.001360289,'EPI_ISL_15234366':0.001363129)0.000:0.000000006,'EPI_ISL_13969423':0.001360187)0.000:0.000000006,((((('EPI_ISL_12176837':0.0,'EPI_ISL_12471660':0.0):0.001360647,('EPI_ISL_12471657':0.0,'EPI_ISL_12471659':0.0):0.000000006)0.852:0.001360400,('EPI_ISL_5463798':0.0,'EPI_ISL_5463803':0.0,'EPI_ISL_5463799':0.0):0.002729138)0.000:0.000000006,'EPI_ISL_11112340':0.001360230)0.000:0.000000006,('EPI_ISL_14761395':0.004105996,((('EPI_ISL_14841913':0.004105039,((('EPI_ISL_13519451':0.001361103,'EPI_ISL_15579539':0.001359709)0.000:0.000000006,('EPI_ISL_14494933':0.0,'EPI_ISL_14494351':0.0,'EPI_ISL_13778474':0.0):0.000000006)0.000:0.000000006,'EPI_ISL_14494796':0.001359734)0.000:0.000000006)0.818:0.001365050,'EPI_ISL_8377418':0.001364804)0.788:0.001367860,('EPI_ISL_14389524':0.0,'EPI_ISL_13514375':0.0):0.001360230)0.000:0.000000006)1.000:0.000000006)1.000:0.000000006)0.000:0.000000006,('EPI_ISL_13201050':0.001361098,(((('EPI_ISL_14493899':0.002729564,(('EPI_ISL_11259282':0.0,'EPI_ISL_15364792':0.0,'EPI_ISL_13990735':0.0):0.001360230,'EPI_ISL_15586133':0.001361625)0.000:0.000000006)0.000:0.000000006,(('EPI_ISL_14722960':0.000000006,'EPI_ISL_13990717':0.001359887)0.837:0.001360066,(('EPI_ISL_15581789':0.001376936,'EPI_ISL_15579545':0.002749326)0.803:0.001356047,'EPI_ISL_7357590':0.001360362)0.000:0.000000006)1.000:0.000000006)0.000:0.000000006,('EPI_ISL_7880696':0.0,'EPI_ISL_14390100':0.0,'EPI_ISL_11798578':0.0,'EPI_ISL_8377417':0.0,'EPI_ISL_14933724':0.0,'EPI_ISL_7753400':0.0,'EPI_ISL_7753399':0.0,'EPI_ISL_7753396':0.0,'EPI_ISL_7753425':0.0,'EPI_ISL_7753152':0.0,'EPI_ISL_11259276':0.0,'EPI_ISL_8882214':0.0,'EPI_ISL_6101869':0.0,'EPI_ISL_6675755':0.0,'EPI_ISL_5804698':0.0,'EPI_ISL_10993134':0.0,'EPI_ISL_9012574':0.0,'EPI_ISL_5945412':0.0,'EPI_ISL_11560325':0.0,'EPI_ISL_11922810':0.0,'EPI_ISL_11922811':0.0,'EPI_ISL_11922812':0.0,'EPI_ISL_8440976':0.0,'EPI_ISL_5463801':0.0,'EPI_ISL_8416806':0.0,'EPI_ISL_11259316':0.0,'EPI_ISL_11259319':0.0,'EPI_ISL_13990746':0.0,'EPI_ISL_11259289':0.0,'EPI_ISL_13990714':0.0,'EPI_ISL_7053817':0.0,'EPI_ISL_7054770':0.0):0.000000006)0.000:0.000000006,(('EPI_ISL_14064985':0.000000006,('EPI_ISL_15699041':0.001361455,(('EPI_ISL_13026246':0.0,'EPI_ISL_9111105':0.0,'EPI_ISL_9261744':0.0,'EPI_ISL_15535272':0.0,'EPI_ISL_14917968':0.0):0.000000006,('EPI_ISL_14917979':0.001360085,'EPI_ISL_13778464':0.001360230)0.000:0.000000006)0.000:0.000000006)0.879:0.001359748)0.163:0.001360459,('EPI_ISL_14497885':0.0,'EPI_ISL_14497855':0.0,'EPI_ISL_14864650':0.0):0.000000006)0.838:0.001360389)0.000:0.000000006)0.000:0.000000006)0.000:0.000000006,('EPI_ISL_12754533':0.001359842,'EPI_ISL_12754532':0.000000006)0.936:0.002728889)0.943:0.002730766)0.728:0.000000006)0.530:0.000000006)0.000:0.000000006,'EPI_ISL_11259317':0.001360488)0.000:0.000000006)0.000:0.000000006,(((((((((((((('EPI_ISL_14760611':0.0,'EPI_ISL_7733645':0.0,'EPI_ISL_8882212':0.0):0.001361974,('EPI_ISL_11922808':0.000000006,('EPI_ISL_12223734':0.000000006,('EPI_ISL_8515482':0.0,'EPI_ISL_11922813':0.0):0.000000006)0.853:0.001360648)0.934:0.002729929)0.000:0.000000006,'EPI_ISL_8882213':0.004108360)0.000:0.000000006,(('EPI_ISL_8338002':0.001360825,'EPI_ISL_14390385':0.002729823)0.000:0.000000006,('EPI_ISL_11922814':0.001360603,'EPI_ISL_7733599':0.002730340)0.000:0.000000006)1.000:0.000000006)0.000:0.000000006,((('EPI_ISL_11406403':0.001360780,'EPI_ISL_7753406':0.001360659)0.000:0.000000006,('EPI_ISL_11580255':0.002730067,'EPI_ISL_10943657':0.000000006)0.848:0.001360648)0.000:0.000000006,('EPI_ISL_9261751':0.0,'EPI_ISL_9261749':0.0):0.001360578)0.000:0.000000006)0.000:0.000000006,('EPI_ISL_11259283':0.001360658,('EPI_ISL_8377254':0.002749600,('EPI_ISL_11259268':0.0,'EPI_ISL_11259273':0.0,'EPI_ISL_11259271':0.0,'EPI_ISL_11259262':0.0):0.001367261)0.787:0.001361522)0.734:0.000000006)0.000:0.000000006,(('EPI_ISL_14761361':0.002730355,('EPI_ISL_11007528':0.0,'EPI_ISL_11007533':0.0):0.002746861)0.000:0.000000006,('EPI_ISL_14388434':0.0,'EPI_ISL_6507374':0.0,'EPI_ISL_9603922':0.0,'EPI_ISL_11327090':0.0,'EPI_ISL_11798580':0.0,'EPI_ISL_11798568':0.0,'EPI_ISL_11798577':0.0,'EPI_ISL_11798571':0.0,'EPI_ISL_7778754':0.0,'EPI_ISL_9377021':0.0,'EPI_ISL_6590766':0.0,'EPI_ISL_7753329':0.0,'EPI_ISL_7753272':0.0,'EPI_ISL_10347326':0.0,'EPI_ISL_10434073':0.0,'EPI_ISL_10497305':0.0,'EPI_ISL_10497306':0.0,'EPI_ISL_11259270':0.0,'EPI_ISL_11259274':0.0,'EPI_ISL_11259284':0.0,'EPI_ISL_11259263':0.0,'EPI_ISL_11259265':0.0,'EPI_ISL_14760946':0.0,'EPI_ISL_8882171':0.0,'EPI_ISL_7733611':0.0,'EPI_ISL_14761373':0.0,'EPI_ISL_15022831':0.0,'EPI_ISL_13026237':0.0,'EPI_ISL_5942524':0.0,'EPI_ISL_10993074':0.0,'EPI_ISL_9616212':0.0,'EPI_ISL_6934175':0.0,'EPI_ISL_11922809':0.0,'EPI_ISL_11922807':0.0,'EPI_ISL_11922820':0.0,'EPI_ISL_11922818':0.0,'EPI_ISL_11007535':0.0,'EPI_ISL_9029959':0.0,'EPI_ISL_9029965':0.0,'EPI_ISL_11561591':0.0,'EPI_ISL_11406402':0.0,'EPI_ISL_13453559':0.0,'EPI_ISL_13453560':0.0,'EPI_ISL_5463806':0.0):0.000000006)0.000:0.000000006)0.000:0.000000006,'EPI_ISL_9029956':0.001360824)0.000:0.000000006,('EPI_ISL_11561592':0.001360578,('EPI_ISL_12324302':0.0,'EPI_ISL_12325210':0.0):0.002730041)0.000:0.000000006)0.000:0.000000006,('EPI_ISL_14391865':0.001360535,(('EPI_ISL_11007722':0.001360630,(('EPI_ISL_11007721':0.000000006,'EPI_ISL_11922819':0.001360281)0.850:0.001360419,('EPI_ISL_11007540':0.0,'EPI_ISL_11007538':0.0,'EPI_ISL_8440175':0.0):0.000000006)0.000:0.000000006)0.817:0.001365158,('EPI_ISL_14702899':0.002730333,('EPI_ISL_15579544':0.0,'EPI_ISL_14810369':0.0):0.000000006)0.827:0.001360671)0.000:0.000000006)0.000:0.000000006)1.000:0.000000006,(('EPI_ISL_13246267':0.001372414,'EPI_ISL_11259291':0.006890202)0.793:0.001360997,(('EPI_ISL_13967740':0.002731530,'EPI_ISL_13486807':0.000000006)0.870:0.001363144,'EPI_ISL_9160206':0.002729651)0.000:0.000000006)0.732:0.000000006)0.000:0.000000006,'EPI_ISL_10261376':0.001360603)0.000:0.000000006,((('EPI_ISL_9603939':0.0,'EPI_ISL_9603937':0.0,'EPI_ISL_9603931':0.0):0.001362108,'EPI_ISL_14761272':0.002730097)0.000:0.000000006,(('EPI_ISL_12754531':0.0,'EPI_ISL_12754534':0.0):0.002729693,'EPI_ISL_10993196':0.002734225)0.733:0.000000006)0.000:0.000000006)0.000:0.000000006,'EPI_ISL_12749687':0.001360578)0.928:0.001360619)0.920:0.002729704,('EPI_ISL_14871339':0.002728684,'EPI_ISL_11007544':0.000000006)0.903:0.001360399)0.000:0.000000006)0.875:0.001360252,('EPI_ISL_15350905':0.000000006,('EPI_ISL_13957819':0.004107789,('EPI_ISL_13048383':0.004109502,'EPI_ISL_13048382':0.000000006)0.000:0.000000006)0.964:0.004114339)0.921:0.002729230)0.000:0.000000006)0.515:0.000000006,(((((('EPI_ISL_7778765':0.0,'EPI_ISL_2194218':0.0,'EPI_ISL_2194219':0.0):0.000000006,'EPI_ISL_2227278':0.001362993)0.967:0.004107142,((((('EPI_ISL_2174084':0.001381314,(('EPI_ISL_11725869':0.0,'EPI_ISL_11725962':0.0):0.001364744,('EPI_ISL_7267244':0.001360958,(('EPI_ISL_11798569':0.0,'EPI_ISL_7778774':0.0,'EPI_ISL_7778766':0.0,'EPI_ISL_8377056':0.0,'EPI_ISL_5403566':0.0,'EPI_ISL_7733048':0.0,'EPI_ISL_8882218':0.0,'EPI_ISL_6937114':0.0,'EPI_ISL_7452805':0.0,'EPI_ISL_6599075':0.0,'EPI_ISL_6596216':0.0,'EPI_ISL_4653177':0.0,'EPI_ISL_4651963':0.0,'EPI_ISL_6600745':0.0,'EPI_ISL_6599895':0.0,'EPI_ISL_6600769':0.0,'EPI_ISL_8809153':0.0,'EPI_ISL_9012457':0.0,'EPI_ISL_9029961':0.0,'EPI_ISL_11561589':0.0):0.000000006,((('EPI_ISL_9012618':0.0,'EPI_ISL_9012572':0.0):0.001361775,('EPI_ISL_5323346':0.0,'EPI_ISL_5323347':0.0):0.001360983)0.261:0.000000006,'EPI_ISL_6600943':0.001360959)0.000:0.000000006)0.000:0.000000006)0.000:0.000000006)0.896:0.002758995)0.793:0.001344683,'EPI_ISL_1224989':0.001360107)0.000:0.000000006,(('EPI_ISL_2227277':0.001360249,('EPI_ISL_7778756':0.0,'EPI_ISL_7778755':0.0,'EPI_ISL_7778763':0.0,'EPI_ISL_683592':0.0,'EPI_ISL_711055':0.0,'EPI_ISL_711059':0.0,'EPI_ISL_2172528':0.0,'EPI_ISL_1123361':0.0):0.000000006)0.000:0.000000006,(((((('EPI_ISL_13285246':0.0,'EPI_ISL_13285245':0.0,'EPI_ISL_13285550':0.0,'EPI_ISL_13285549':0.0):0.000000006,('EPI_ISL_13009652':0.000000006,'EPI_ISL_14936999':0.001359821)0.850:0.001360107)0.855:0.001360107,((('EPI_ISL_14098915':0.0,'EPI_ISL_14098922':0.0,'EPI_ISL_14098923':0.0,'EPI_ISL_14098916':0.0,'EPI_ISL_14098924':0.0,'EPI_ISL_14098917':0.0,'EPI_ISL_15214841':0.0):0.000000006,'EPI_ISL_14098921':0.001360240)0.860:0.001360107,((('EPI_ISL_15077376':0.0,'EPI_ISL_15077377':0.0):0.001361750,('EPI_ISL_15078244':0.002728949,('EPI_ISL_11628233':0.0,'EPI_ISL_11628234':0.0):0.000000006)0.857:0.001360452)0.000:0.000000006,(('EPI_ISL_13117168':0.001359945,('EPI_ISL_13434407':0.0,'EPI_ISL_13434418':0.0):0.001359821)0.358:0.000000006,(('EPI_ISL_15004054':0.0,'EPI_ISL_15004053':0.0,'EPI_ISL_15078255':0.0,'EPI_ISL_15069397':0.0,'EPI_ISL_15078250':0.0,'EPI_ISL_14937002':0.0,'EPI_ISL_14553997':0.0):0.000000006,('EPI_ISL_15004402':0.0,'EPI_ISL_15004375':0.0):0.001360184)0.848:0.001360029)0.000:0.000000006)0.000:0.000000006)0.614:0.000000006)0.000:0.000000006,(((('EPI_ISL_15078253':0.001360241,((('EPI_ISL_11971495':0.0,'EPI_ISL_13433400':0.0,'EPI_ISL_11971496':0.0,'EPI_ISL_12691034':0.0,'EPI_ISL_11971498':0.0,'EPI_ISL_13433388':0.0,'EPI_ISL_11971497':0.0,'EPI_ISL_13433376':0.0,'EPI_ISL_13009636':0.0,'EPI_ISL_15004403':0.0,'EPI_ISL_12691029':0.0,'EPI_ISL_13432605':0.0,'EPI_ISL_13052423':0.0,'EPI_ISL_12691028':0.0,'EPI_ISL_15004407':0.0,'EPI_ISL_15004406':0.0,'EPI_ISL_13433352':0.0,'EPI_ISL_11971482':0.0,'EPI_ISL_13433365':0.0,'EPI_ISL_15078248':0.0,'EPI_ISL_15214845':0.0):0.000000006,(((('EPI_ISL_13052430':0.0,'EPI_ISL_13052431':0.0):0.001360141,'EPI_ISL_15078245':0.001360062)0.000:0.000000006,(('EPI_ISL_15004391':0.0,'EPI_ISL_13285556':0.0,'EPI_ISL_15004390':0.0):0.001360028,'EPI_ISL_15078254':0.004117865)0.000:0.000000006)0.426:0.000000006,(('EPI_ISL_11971486':0.0,'EPI_ISL_11971487':0.0):0.001360032,('EPI_ISL_13052720':0.001360317,'EPI_ISL_15004068':0.001360318)0.000:0.000000006)0.000:0.000000006)0.055:0.000000006)0.000:0.000000006,(('EPI_ISL_15004379':0.0,'EPI_ISL_15004378':0.0):0.001360028,(('EPI_ISL_11971466':0.0,'EPI_ISL_11971467':0.0,'EPI_ISL_14937000':0.0,'EPI_ISL_15078251':0.0):0.001360096,'EPI_ISL_13052721':0.001360096)0.000:0.000000006)0.000:0.000000006)0.000:0.000000006)0.845:0.001359678,('EPI_ISL_13245602':0.0,'EPI_ISL_11259266':0.0,'EPI_ISL_13117299':0.0,'EPI_ISL_13114176':0.0,'EPI_ISL_13116131':0.0,'EPI_ISL_9876777':0.0,'EPI_ISL_11897702':0.0,'EPI_ISL_12567532':0.0,'EPI_ISL_12690906':0.0,'EPI_ISL_13009618':0.0,'EPI_ISL_13432800':0.0,'EPI_ISL_15004070':0.0,'EPI_ISL_13052417':0.0,'EPI_ISL_15004072':0.0,'EPI_ISL_12690319':0.0,'EPI_ISL_15004401':0.0,'EPI_ISL_15004399':0.0,'EPI_ISL_15004071':0.0,'EPI_ISL_13434454':0.0,'EPI_ISL_13434466':0.0,'EPI_ISL_15004061':0.0,'EPI_ISL_11628232':0.0,'EPI_ISL_9909371':0.0,'EPI_ISL_13285241':0.0,'EPI_ISL_13285242':0.0,'EPI_ISL_12567533':0.0,'EPI_ISL_11628218':0.0,'EPI_ISL_13432610':0.0,'EPI_ISL_12690909':0.0,'EPI_ISL_15004394':0.0,'EPI_ISL_13052415':0.0,'EPI_ISL_13434551':0.0,'EPI_ISL_13285559':0.0,'EPI_ISL_13052429':0.0,'EPI_ISL_15004060':0.0,'EPI_ISL_11971465':0.0,'EPI_ISL_11971501':0.0,'EPI_ISL_15004397':0.0,'EPI_ISL_11971464':0.0,'EPI_ISL_11971500':0.0,'EPI_ISL_11897684':0.0,'EPI_ISL_11897685':0.0,'EPI_ISL_15004395':0.0,'EPI_ISL_15215278':0.0,'EPI_ISL_14937104':0.0,'EPI_ISL_11897683':0.0,'EPI_ISL_13009634':0.0,'EPI_ISL_11897700':0.0,'EPI_ISL_13432788':0.0,'EPI_ISL_12690321':0.0,'EPI_ISL_14937071':0.0,'EPI_ISL_14937070':0.0,'EPI_ISL_13052723':0.0,'EPI_ISL_15077375':0.0,'EPI_ISL_15078240':0.0,'EPI_ISL_13052722':0.0,'EPI_ISL_15215280':0.0,'EPI_ISL_13052724':0.0,'EPI_ISL_15078241':0.0,'EPI_ISL_15063842':0.0,'EPI_ISL_15063846':0.0,'EPI_ISL_15077374':0.0,'EPI_ISL_14937069':0.0,'EPI_ISL_14937105':0.0,'EPI_ISL_14937098':0.0):0.000000006)0.000:0.000000006,('EPI_ISL_11971502':0.0,'EPI_ISL_11971490':0.0,'EPI_ISL_11971491':0.0):0.001359860)0.000:0.000000006,((((('EPI_ISL_15004387':0.001359963,(('EPI_ISL_13433435':0.001359858,('EPI_ISL_15214846':0.0,'EPI_ISL_15063669':0.0):0.001359972)0.000:0.000000006,'EPI_ISL_11897678':0.001361745)0.000:0.000000006)0.504:0.000000006,('EPI_ISL_13285237':0.0,'EPI_ISL_13285238':0.0):0.001359876)0.000:0.000000006,('EPI_ISL_14533193':0.001359985,('EPI_ISL_15063841':0.002729305,(('EPI_ISL_13432814':0.0,'EPI_ISL_13433412':0.0,'EPI_ISL_13433423':0.0,'EPI_ISL_13432826':0.0,'EPI_ISL_15063839':0.0,'EPI_ISL_14937103':0.0,'EPI_ISL_15214839':0.0):0.000000006,('EPI_ISL_14937101':0.001405536,('EPI_ISL_12690590':0.0,'EPI_ISL_12690589':0.0):0.001360133)0.000:0.000000006)0.000:0.000000006)0.000:0.000000006)0.861:0.001360010)0.000:0.000000006,((('EPI_ISL_15602898':0.001363809,'EPI_ISL_11971489':0.001359860)0.000:0.000000006,'EPI_ISL_13431693':0.001359860)0.000:0.000000006,('EPI_ISL_11628231':0.000000006,'EPI_ISL_15078252':0.002728605)0.834:0.001360437)0.000:0.000000006)0.000:0.000000006,'EPI_ISL_15215277':0.002732042)0.000:0.000000006)0.000:0.000000006)0.000:0.000000006,('EPI_ISL_12968593':0.0,'EPI_ISL_12968823':0.0,'EPI_ISL_12968592':0.0,'EPI_ISL_12968817':0.0):0.001359821)0.852:0.001360107,('EPI_ISL_2652003':0.001360191,('EPI_ISL_5099451':0.0,'EPI_ISL_5145744':0.0):0.007347555)0.000:0.000000006)0.000:0.000000006)0.000:0.000000006)0.709:0.000000006,'EPI_ISL_7778775':0.001360175)0.000:0.000000006,('EPI_ISL_5530613':0.0,'EPI_ISL_5804789':0.0):0.001360396)0.000:0.000000006)0.864:0.001360245,'EPI_ISL_1665249':0.001360222)0.748:0.000000006,('EPI_ISL_3102081':0.001360181,('EPI_ISL_1665258':0.0,'EPI_ISL_3135926':0.0,'EPI_ISL_1665250':0.0,'EPI_ISL_1665262':0.0):0.000000006)0.000:0.000000006)0.000:0.000000006,'EPI_ISL_10364607':0.001360427)0.837:0.001360222)0.000:0.000000006,('EPI_ISL_14871337':0.0,'EPI_ISL_14871336':0.0,'EPI_ISL_14871335':0.0,'EPI_ISL_14871338':0.0,'EPI_ISL_4061485':0.0):0.000000006)0.000:0.000000006,'EPI_ISL_11007546':0.004107652)0.912:0.002745864,'EPI_ISL_1665267':0.000000006)0.000:0.000000006)0.000:0.000000006)1.000:0.000000006,(('EPI_ISL_1206285':0.000000006,('EPI_ISL_1307716':0.000000006,'EPI_ISL_1239109':0.002727626)0.752:0.000000051)0.485:0.001359667,(('EPI_ISL_5115763':0.0,'EPI_ISL_5095644':0.0):0.001359751,'EPI_ISL_718223':0.001359769)0.000:0.000000006)0.467:0.000000006)0.000:0.000000006,'EPI_ISL_3143954':0.001359751)0.000:0.000000006,('EPI_ISL_1719914':0.0,'EPI_ISL_1719915':0.0):0.001368234)0.000:0.000000006)0.000:0.000000006,('EPI_ISL_5143300':0.001365937,('EPI_ISL_1095453':0.001359857,('EPI_ISL_623074':0.000000006,'EPI_ISL_14874401':0.005490189)0.836:0.001359678)0.000:0.000000006)0.000:0.000000006)0.000:0.000000006)0.000:0.000000006)0.000:0.000000006,(((('EPI_ISL_14836079':0.0,'EPI_ISL_14823812':0.0,'EPI_ISL_1039231':0.0,'EPI_ISL_1038924':0.0,'EPI_ISL_644125':0.0,'EPI_ISL_644134':0.0,'EPI_ISL_644126':0.0):0.000000006,(('EPI_ISL_615073':0.002728789,(('EPI_ISL_3128523':0.000000006,('EPI_ISL_5863447':0.001359806,(('EPI_ISL_5865417':0.0,'EPI_ISL_5863749':0.0):0.000000006,'EPI_ISL_5865550':0.001359874)0.000:0.000000006)0.000:0.000000006)0.000:0.000000006,'EPI_ISL_779129':0.004105257)0.830:0.001359976)0.000:0.000000006,'EPI_ISL_8215663':0.001359976)0.000:0.000000006)0.000:0.000000006,((('EPI_ISL_14223937':0.006887539,'EPI_ISL_985211':0.001360187)0.000:0.000000006,(((((((('EPI_ISL_12572660':0.0,'EPI_ISL_12572663':0.0,'EPI_ISL_12572658':0.0,'EPI_ISL_12572652':0.0):0.000000006,'EPI_ISL_12572653':0.001360269)0.983:0.006902577,'EPI_ISL_1009690':0.000000006)0.835:0.001360336,('EPI_ISL_3090099':0.001363086,('EPI_ISL_14835963':0.001360434,((((('EPI_ISL_977599':0.0,'EPI_ISL_14824122':0.0,'EPI_ISL_14836026':0.0,'EPI_ISL_5260463':0.0,'EPI_ISL_14836086':0.0,'EPI_ISL_14770165':0.0,'EPI_ISL_1939617':0.0,'EPI_ISL_14770162':0.0,'EPI_ISL_2555536':0.0,'EPI_ISL_14770163':0.0,'EPI_ISL_14770164':0.0,'EPI_ISL_5260444':0.0,'EPI_ISL_6760682':0.0,'EPI_ISL_8215654':0.0,'EPI_ISL_14822756':0.0,'EPI_ISL_14819900':0.0,'EPI_ISL_14822549':0.0,'EPI_ISL_5260452':0.0,'EPI_ISL_8215653':0.0,'EPI_ISL_5260466':0.0,'EPI_ISL_1139015':0.0,'EPI_ISL_1114742':0.0,'EPI_ISL_1009686':0.0,'EPI_ISL_985207':0.0,'EPI_ISL_1009709':0.0):0.000000006,((('EPI_ISL_1009689':0.001360286,('EPI_ISL_1665272':0.000000006,'EPI_ISL_1114759':0.001360506)0.860:0.001360403)0.000:0.000000006,('EPI_ISL_5260469':0.0,'EPI_ISL_5260465':0.0):0.001360187)0.000:0.000000006,'EPI_ISL_1009683':0.001362751)0.000:0.000000006)0.000:0.000000006,('EPI_ISL_5260464':0.001363311,('EPI_ISL_5260460':0.001360579,('EPI_ISL_6914131':0.002728977,'EPI_ISL_5260458':0.000000006)0.867:0.001360487)0.000:0.000000006)0.854:0.001360340)0.000:0.000000006,('EPI_ISL_5260417':0.002728994,'EPI_ISL_14778363':0.000000006)0.000:0.000000006)1.000:0.000000006,('EPI_ISL_5260416':0.001360433,(((('EPI_ISL_11208196':0.0,'EPI_ISL_6772898':0.0):0.000000006,(('EPI_ISL_11208199':0.0,'EPI_ISL_8518268':0.0,'EPI_ISL_7983813':0.0):0.002734158,'EPI_ISL_6757629':0.001372725)0.791:0.001356226)0.000:0.000000006,'EPI_ISL_11208197':0.008383694)0.836:0.001360357,(('EPI_ISL_5260467':0.001363595,'EPI_ISL_5260468':0.001364126)0.797:0.001356192,('EPI_ISL_1009711':0.001359939,('EPI_ISL_978916':0.0,'EPI_ISL_1009698':0.0):0.000000006)0.000:0.000000006)0.831:0.001361582)0.000:0.000000006)1.000:0.000000006)1.000:0.000000006)0.000:0.000000006)0.000:0.000000006)0.628:0.000000006,'EPI_ISL_15435500':0.001360240)0.000:0.000000006,(((('EPI_ISL_1399240':0.0,'EPI_ISL_1080579':0.0):0.000000006,'EPI_ISL_2172526':0.001360324)0.846:0.001361320,('EPI_ISL_668457':0.001360144,'EPI_ISL_11208195':0.002741945)0.000:0.000000006)0.579:0.000000006,'EPI_ISL_8215687':0.001360228)0.000:0.000000006)0.975:0.000000006,(('EPI_ISL_1822595':0.001365149,(('EPI_ISL_14822357':0.001360260,('EPI_ISL_1041136':0.0,'EPI_ISL_1041128':0.0):0.001360270)0.467:0.000000006,(('EPI_ISL_6772738':0.001359830,('EPI_ISL_6772737':0.0,'EPI_ISL_6772736':0.0,'EPI_ISL_6760686':0.0):0.000000006)0.983:0.005490688,('EPI_ISL_3770740':0.002729188,('EPI_ISL_11208193':0.000000006,('EPI_ISL_11208194':0.001359847,'EPI_ISL_11504587':0.002729012)0.000:0.000000006)0.000:0.000000006)0.000:0.000000006)0.912:0.002728806)0.000:0.000000006)0.000:0.000000006,'EPI_ISL_6760681':0.001360667)0.000:0.000000006)0.000:0.000000006,('EPI_ISL_1009694':0.001360144,('EPI_ISL_14223939':0.002729342,('EPI_ISL_3102077':0.002729408,('EPI_ISL_1937884':0.001360263,'EPI_ISL_2555541':0.000000006)0.000:0.000000006)0.856:0.001360187)0.127:0.000000006)0.921:0.000000006)0.000:0.000000006)0.913:0.001360178,((('EPI_ISL_3102055':0.0,'EPI_ISL_3102054':0.0):0.001365909,'EPI_ISL_2234822':0.002725630)0.786:0.001364396,('EPI_ISL_3298234':0.002727184,('EPI_ISL_3098719':0.001359408,('EPI_ISL_5099372':0.000000006,('EPI_ISL_1225077':0.001359408,('EPI_ISL_2234809':0.002727566,'EPI_ISL_2173364':0.002740036)0.000:0.000000006)0.931:0.000000006)0.953:0.000000006)0.000:0.000000006)0.920:0.002745510)0.000:0.000000006)0.000:0.000000006)0.000:0.000000006,(('EPI_ISL_12754536':0.001359664,'EPI_ISL_1719910':0.002727769)0.000:0.000000006,'EPI_ISL_12754535':0.001363715)0.865:0.001359959)0.854:0.001359546)0.000:0.000000006,((('EPI_ISL_5061890':0.0,'EPI_ISL_1665256':0.0):0.000000006,(('EPI_ISL_626648':0.0,'EPI_ISL_626647':0.0):0.002745192,'EPI_ISL_654829':0.000000006)0.871:0.001359517)0.848:0.001359861,(((('EPI_ISL_5115617':0.001360685,(('EPI_ISL_5141340':0.000000006,'EPI_ISL_3102066':0.001362121)0.867:0.001359690,('EPI_ISL_5099628':0.0,'EPI_ISL_5098159':0.0,'EPI_ISL_5098144':0.0,'EPI_ISL_5095645':0.0,'EPI_ISL_5126214':0.0,'EPI_ISL_3102070':0.0):0.000000006)0.544:0.000000006)0.000:0.000000006,(('EPI_ISL_1719911':0.001359795,'EPI_ISL_2114013':0.001359941)0.415:0.000000006,'EPI_ISL_3102080':0.006934101)0.000:0.000000006)0.719:0.000000006,'EPI_ISL_5099462':0.002733761)0.000:0.000000006,'EPI_ISL_1665264':0.001367393)0.835:0.001360281)0.000:0.000000006)0.000:0.000000006)0.000:0.000000006,('EPI_ISL_4069778':0.001359839,'EPI_ISL_14937233':0.000000006)0.908:0.002729586)0.167:0.001373709,('EPI_ISL_683594':0.000000006,'EPI_ISL_668456':0.001363195)0.767:0.001357430)0.947:0.004129029,('EPI_ISL_696912':0.002730551,(('EPI_ISL_707670':0.0,'EPI_ISL_707660':0.0):0.001360280,(('EPI_ISL_707370':0.0,'EPI_ISL_707663':0.0):0.000000006,(('EPI_ISL_707579':0.0,'EPI_ISL_697979':0.0,'EPI_ISL_697977':0.0):0.002728941,'EPI_ISL_707583':0.001359991)0.000:0.000000006)0.000:0.000000006)0.000:0.000000006)0.000:0.000000006)0.777:0.001401591,(('EPI_ISL_14770035':0.0,'EPI_ISL_387135':0.0):0.000000006,'EPI_ISL_14770049':0.011140171)0.943:0.004150013)0.790:0.001325542,'EPI_ISL_413008':0.000000006)0.257:0.000000006)0.000:0.000000006)0.743:0.000000006)0.000:0.000000006)0.876:0.001360521)0.759:0.001340417)0.894:0.002766331,(((((((((((('EPI_ISL_271712':0.001360775,'EPI_ISL_255934':0.001360713)0.000:0.000000006,'EPI_ISL_255185':0.001360843)0.000:0.000000006,((('EPI_ISL_419350':0.0,'EPI_ISL_268930':0.0,'EPI_ISL_268947':0.0,'EPI_ISL_255174':0.0,'EPI_ISL_237964':0.0,'EPI_ISL_271709':0.0,'EPI_ISL_271714':0.0,'EPI_ISL_255193':0.0,'EPI_ISL_271706':0.0,'EPI_ISL_255202':0.0,'EPI_ISL_255191':0.0,'EPI_ISL_5034856':0.0,'EPI_ISL_5034849':0.0):0.000000006,('EPI_ISL_255211':0.001361238,'EPI_ISL_256305':0.002729998)0.431:0.000000006)1.000:0.000000006,('EPI_ISL_419357':0.0,'EPI_ISL_419358':0.0):0.004107251)0.000:0.000000006)1.000:0.000000006,(('EPI_ISL_266538':0.001363449,'EPI_ISL_309196':0.000000006)0.862:0.001360698,('EPI_ISL_261634':0.001360802,'EPI_ISL_242817':0.002730845)0.000:0.000000006)0.000:0.000000006)0.000:0.000000006,(('EPI_ISL_387141':0.0,'EPI_ISL_387138':0.0):0.004109053,'EPI_ISL_237731':0.001360508)0.690:0.000000006)0.000:0.000000006,(('EPI_ISL_282133':0.001360663,'EPI_ISL_255213':0.001360841)0.000:0.000000006,'EPI_ISL_297234':0.002730001)0.000:0.000000006)0.000:0.000000006,'EPI_ISL_5034854':0.005514333)0.000:0.000000006,(('EPI_ISL_419352':0.0,'EPI_ISL_419349':0.0,'EPI_ISL_419353':0.0):0.004127656,('EPI_ISL_255936':0.0,'EPI_ISL_255937':0.0):0.001383432)0.785:0.001351094)0.000:0.000000006,(((('EPI_ISL_322179':0.002729003,(((('EPI_ISL_332441':0.001375958,('EPI_ISL_313226':0.001359827,('EPI_ISL_332439':0.001359791,('EPI_ISL_305453':0.000000006,('EPI_ISL_305417':0.0,'EPI_ISL_305416':0.0,'EPI_ISL_332431':0.0):0.001359817)0.000:0.000000006)0.000:0.000000006)0.912:0.002740729)0.800:0.001350396,'EPI_ISL_302823':0.002742405)0.000:0.000000006,'EPI_ISL_332440':0.001360220)0.000:0.000000006,(('EPI_ISL_291109':0.0,'EPI_ISL_313227':0.0,'EPI_ISL_287906':0.0,'EPI_ISL_288412':0.0,'EPI_ISL_332436':0.0,'EPI_ISL_292223':0.0,'EPI_ISL_292224':0.0,'EPI_ISL_292225':0.0):0.000000006,('EPI_ISL_287907':0.001360122,('EPI_ISL_332432':0.0,'EPI_ISL_332433':0.0):0.001360119)0.000:0.000000006)0.000:0.000000006)0.000:0.000000006)0.786:0.001346577,(('EPI_ISL_503150':0.006928211,('EPI_ISL_413009':0.004116390,'EPI_ISL_303520':0.001360300)0.000:0.000000006)0.000:0.000000006,('EPI_ISL_303631':0.002738506,(('EPI_ISL_334425':0.0,'EPI_ISL_335265':0.0):0.001361034,('EPI_ISL_292413':0.0,'EPI_ISL_292414':0.0):0.000000006)0.000:0.000000006)0.895:0.002729990)0.172:0.001381893)0.983:0.008627923,(('EPI_ISL_419367':0.000000006,('EPI_ISL_603237':0.002731788,'EPI_ISL_603226':0.001361409)0.762:0.000000006)0.000:0.000000006,(('EPI_ISL_603231':0.002726375,'EPI_ISL_603233':0.002748190)0.953:0.005562987,'EPI_ISL_419347':0.000000006)0.884:0.001360321)0.957:0.005764612)0.739:0.001138597,('EPI_ISL_271704':0.001364516,(('EPI_ISL_255627':0.0,'EPI_ISL_240012':0.0):0.000000006,('EPI_ISL_419351':0.004109801,'EPI_ISL_339105':0.001360803)0.000:0.000000006)0.921:0.001360843)0.000:0.000000006)0.979:0.000000006)0.000:0.000000006,((('EPI_ISL_436165':0.002728895,'EPI_ISL_240110':0.004107268)0.000:0.000000006,'EPI_ISL_261687':0.000000006)0.920:0.001360508,((('EPI_ISL_4031461':0.0,'EPI_ISL_4031476':0.0,'EPI_ISL_387143':0.0):0.004108541,('EPI_ISL_436167':0.000000006,'EPI_ISL_436163':0.001360641)0.000:0.000000006)0.346:0.001360620,(((('EPI_ISL_436179':0.001360646,('EPI_ISL_240893':0.001360671,'EPI_ISL_309195':0.001360502)0.000:0.000000006)0.637:0.000000006,'EPI_ISL_262059':0.001360570)0.000:0.000000006,('EPI_ISL_5034855':0.0,'EPI_ISL_5034852':0.0):0.000000006)0.000:0.000000006,('EPI_ISL_436143':0.002730175,'EPI_ISL_436149':0.001360493)0.000:0.000000006)0.000:0.000000006)0.836:0.001360672)0.000:0.000000006)0.923:0.001360919,(('EPI_ISL_436152':0.002730800,(('EPI_ISL_288364':0.0,'EPI_ISL_288363':0.0):0.002730639,((((('EPI_ISL_247713':0.0,'EPI_ISL_4031467':0.0,'EPI_ISL_4031463':0.0,'EPI_ISL_256818':0.0,'EPI_ISL_436133':0.0,'EPI_ISL_237944':0.0,'EPI_ISL_529179':0.0,'EPI_ISL_287564':0.0,'EPI_ISL_268666':0.0,'EPI_ISL_268619':0.0,'EPI_ISL_237921':0.0,'EPI_ISL_15430045':0.0,'EPI_ISL_247724':0.0,'EPI_ISL_257699':0.0,'EPI_ISL_1121143':0.0,'EPI_ISL_247725':0.0,'EPI_ISL_256298':0.0):0.000000006,'EPI_ISL_1121145':0.000000006)0.000:0.000000006,(((('EPI_ISL_268658':0.001361035,'EPI_ISL_238897':0.001360953)0.276:0.000000006,('EPI_ISL_241249':0.001361120,'EPI_ISL_268631':0.000000006)0.857:0.001361017)0.000:0.000000006,'EPI_ISL_255209':0.001361023)0.000:0.000000006,('EPI_ISL_309197':0.005496176,(((('EPI_ISL_247723':0.000000006,'EPI_ISL_316517':0.000000006)1.000:0.000000006,(('EPI_ISL_316581':0.001361227,('EPI_ISL_316552':0.000000006,'EPI_ISL_316554':0.000000006)0.000:0.000000006)0.927:0.001361195,'EPI_ISL_684037':0.005512923)0.000:0.000000006)0.000:0.000000006,((('EPI_ISL_316566':0.0,'EPI_ISL_316573':0.0):0.001362540,('EPI_ISL_282143':0.001361159,('EPI_ISL_316567':0.0,'EPI_ISL_316531':0.0,'EPI_ISL_280674':0.0):0.000000006)0.000:0.000000006)0.884:0.001361100,('EPI_ISL_316593':0.000000006,('EPI_ISL_316587':0.0,'EPI_ISL_316591':0.0):0.000000006)0.000:0.000000006)0.899:0.001361100)0.843:0.001363965,('EPI_ISL_268634':0.0,'EPI_ISL_268645':0.0,'EPI_ISL_239801':0.0,'EPI_ISL_253036':0.0):0.000000006)0.000:0.000000006)0.833:0.001364908)0.000:0.000000006)1.000:0.000000006,((('EPI_ISL_436142':0.002737566,((('EPI_ISL_255218':0.001360914,'EPI_ISL_255206':0.000000006)0.857:0.001360962,(('EPI_ISL_300547':0.000000006,(('EPI_ISL_320684':0.0,'EPI_ISL_320660':0.0,'EPI_ISL_320683':0.0,'EPI_ISL_320954':0.0):0.000000006,'EPI_ISL_337410':0.002730243)0.835:0.001363691)0.000:0.000000006,('EPI_ISL_14770051':0.002730649,('EPI_ISL_14770042':0.001360852,(('EPI_ISL_14770047':0.000000006,('EPI_ISL_4069758':0.0,'EPI_ISL_4069651':0.0,'EPI_ISL_4069762':0.0,'EPI_ISL_4069750':0.0):0.001360482)0.000:0.000000006,('EPI_ISL_4069736':0.006929751,('EPI_ISL_4069759':0.0,'EPI_ISL_4070379':0.0):0.004105439)0.491:0.001385126)0.955:0.005495646)0.000:0.000000006)0.973:0.004109150)0.851:0.001360920)0.756:0.000000006,('EPI_ISL_379983':0.0,'EPI_ISL_413011':0.0):0.000000006)0.000:0.000000006)0.000:0.000000006,'EPI_ISL_255194':0.002730540)0.826:0.001361224,((('EPI_ISL_247716':0.0,'EPI_ISL_247715':0.0):0.004109628,'EPI_ISL_247721':0.001361165)0.000:0.000000006,'EPI_ISL_247722':0.001361123)0.857:0.001363953)0.000:0.000000006)0.000:0.000000006,('EPI_ISL_238894':0.001367543,(('EPI_ISL_268622':0.004308356,('EPI_ISL_372491':0.001360801,('EPI_ISL_319652':0.001360920,('EPI_ISL_885145':0.0,'EPI_ISL_335273':0.0,'EPI_ISL_288437':0.0):0.000000006)0.000:0.000000006)0.968:0.007132620)0.756:0.001187222,'EPI_ISL_274858':0.002730804)0.000:0.000000006)0.000:0.000000006)0.850:0.001361036)0.000:0.000000006)0.969:0.000000006,'EPI_ISL_262057':0.000000006)0.000:0.000000006)0.931:0.002730957,(('EPI_ISL_436150':0.0,'EPI_ISL_436697':0.0,'EPI_ISL_436694':0.0,'EPI_ISL_436710':0.0,'EPI_ISL_436712':0.0,'EPI_ISL_259074':0.0,'EPI_ISL_256462':0.0,'EPI_ISL_243085':0.0,'EPI_ISL_255189':0.0,'EPI_ISL_288411':0.0):0.000000006,('EPI_ISL_260059':0.000000006,('EPI_ISL_260058':0.001364825,'EPI_ISL_287565':0.000000006)0.842:0.001361422)0.000:0.000000006)0.000:0.000000006)0.000:0.000000006)0.915:0.002731315)0.977:0.007050677)0.854:0.002747154,('EPI_ISL_237167':0.004111305,(('EPI_ISL_368348':0.0,'EPI_ISL_368347':0.0):0.001367572,('EPI_ISL_206695':0.002736907,('EPI_ISL_483055':0.001373238,('EPI_ISL_237156':0.0,'EPI_ISL_237169':0.0):0.001354943)0.864:0.002767090)0.762:0.001378029)0.815:0.001361724)0.000:0.000000006)0.999:0.000000006)0.000:0.000000006,((('EPI_ISL_399751':0.005530746,(((('EPI_ISL_378633':0.0,'EPI_ISL_302766':0.0,'EPI_ISL_205144':0.0,'EPI_ISL_205145':0.0):0.000000006,('EPI_ISL_378702':0.005513079,(((('EPI_ISL_212391':0.0,'EPI_ISL_212381':0.0,'EPI_ISL_212383':0.0,'EPI_ISL_212415':0.0):0.000000006,('EPI_ISL_212414':0.002731649,('EPI_ISL_212406':0.0,'EPI_ISL_212424':0.0):0.000000006)0.883:0.001361585)0.436:0.001367838,((('EPI_ISL_302717':0.001364268,('EPI_ISL_212379':0.000000006,('EPI_ISL_212412':0.001361381,'EPI_ISL_212418':0.004111303)0.000:0.000000006)0.913:0.001361424)0.000:0.000000006,(((('EPI_ISL_239393':0.002730750,(((('EPI_ISL_239583':0.0,'EPI_ISL_239581':0.0):0.001361412,('EPI_ISL_14767426':0.0,'EPI_ISL_4072266':0.0):0.001361183)0.000:0.000000006,(('EPI_ISL_328937':0.0,'EPI_ISL_240614':0.0,'EPI_ISL_240603':0.0,'EPI_ISL_240623':0.0):0.000000006,'EPI_ISL_239417':0.001361348)0.000:0.000000006)0.950:0.000000006,('EPI_ISL_239392':0.001361308,'EPI_ISL_389024':0.002731068)0.000:0.000000006)0.000:0.000000006)0.919:0.002731544,('EPI_ISL_302761':0.001361444,'EPI_ISL_212423':0.004115908)0.490:0.000000006)0.000:0.000000006,('EPI_ISL_302808':0.0,'EPI_ISL_302802':0.0,'EPI_ISL_294954':0.0):0.001361325)0.000:0.000000006,('EPI_ISL_302762':0.001361611,'EPI_ISL_302712':0.001362016)0.000:0.000000006)1.000:0.000000006)0.000:0.000000006,('EPI_ISL_212427':0.0,'EPI_ISL_266409':0.0,'EPI_ISL_266407':0.0,'EPI_ISL_266415':0.0,'EPI_ISL_266413':0.0,'EPI_ISL_302723':0.0,'EPI_ISL_302713':0.0,'EPI_ISL_302718':0.0,'EPI_ISL_302730':0.0,'EPI_ISL_302721':0.0,'EPI_ISL_302726':0.0,'EPI_ISL_302763':0.0,'EPI_ISL_302709':0.0,'EPI_ISL_302722':0.0,'EPI_ISL_244551':0.0,'EPI_ISL_257730':0.0):0.000000006)0.000:0.000000006)0.822:0.001361380,'EPI_ISL_239398':0.001361236)0.000:0.000000006)0.923:0.000000006)0.000:0.000000006,'EPI_ISL_369331':0.005495081)0.841:0.001361212,'EPI_ISL_179385':0.001360876)0.000:0.000000006)0.000:0.000000006,'EPI_ISL_483050':0.002731038)0.860:0.001361529,('EPI_ISL_217879':0.001361375,'EPI_ISL_368659':0.006891900)0.000:0.000000006)0.912:0.001361366)0.860:0.001361607)0.000:0.000000006)0.000:0.000000006,('EPI_ISL_387971':0.002735798,('EPI_ISL_250238':0.008299783,('EPI_ISL_4808840':0.001360593,('EPI_ISL_7623045':0.001360687,('EPI_ISL_7591585':0.004117782,'EPI_ISL_7623079':0.001360726)0.000:0.000000006)0.000:0.000000006)0.998:0.008353723)0.000:0.000000006)0.949:0.002733028)0.874:0.001361946)0.000:0.000000006,'EPI_ISL_206816':0.000000006)0.000:0.000000006,((('EPI_ISL_250232':0.0,'EPI_ISL_250233':0.0,'EPI_ISL_250234':0.0):0.002733109,('EPI_ISL_333094':0.008520869,'EPI_ISL_502616':0.007114703)0.335:0.002647284)0.745:0.000000006,(((('EPI_ISL_502613':0.004117878,('EPI_ISL_815400':0.001362057,'EPI_ISL_502605':0.001362256)0.000:0.000000006)0.903:0.002733870,('EPI_ISL_331289':0.000000006,('EPI_ISL_12771962':0.0,'EPI_ISL_12771889':0.0):0.004111136)0.745:0.001379941)0.895:0.002751800,('EPI_ISL_400283':0.002756884,('EPI_ISL_4071028':0.002756499,('EPI_ISL_503349':0.002752763,'EPI_ISL_1184534':0.004149514)0.756:0.001368696)0.889:0.002754374)0.749:0.001376952)0.766:0.001365445,((((((((('EPI_ISL_4056296':0.005573737,((('EPI_ISL_462611':0.0,'EPI_ISL_462613':0.0):0.004206652,'EPI_ISL_388008':0.002720641)0.928:0.004162179,(('EPI_ISL_7987332':0.0,'EPI_ISL_7987331':0.0):0.004243859,('EPI_ISL_329573':0.004186675,(('EPI_ISL_503499':0.0,'EPI_ISL_4071220':0.0):0.000000006,'EPI_ISL_4071026':0.001360771)0.921:0.004165335)0.642:0.002743120)0.747:0.000000006)0.000:0.000000006)0.842:0.001363692,((('EPI_ISL_825157':0.004125270,'EPI_ISL_328975':0.002733042)0.000:0.000000006,(('EPI_ISL_4071516':0.009739500,('EPI_ISL_4071511':0.012740405,(('EPI_ISL_503502':0.0,'EPI_ISL_503524':0.0):0.000000006,'EPI_ISL_503523':0.002732263)0.862:0.003118191)0.867:0.005565601)0.840:0.002924476,('EPI_ISL_503483':0.004145217,('EPI_ISL_333099':0.008383448,'EPI_ISL_209112':0.001397215)0.767:0.001350936)0.776:0.001366821)0.809:0.001368939)0.000:0.000000006,'EPI_ISL_337413':0.001362934)0.000:0.000000006)0.000:0.000000006,((('EPI_ISL_328976':0.001362048,('EPI_ISL_9593365':0.0,'EPI_ISL_9593364':0.0,'EPI_ISL_9593366':0.0,'EPI_ISL_9593363':0.0,'EPI_ISL_9593362':0.0):0.005502016)0.000:0.000000006,('EPI_ISL_14885170':0.006892097,((((('EPI_ISL_12627550':0.0,'EPI_ISL_12627549':0.0):0.004110380,('EPI_ISL_337148':0.002906937,'EPI_ISL_400274':0.004132284)0.770:0.001366244)0.000:0.000000006,'EPI_ISL_403716':0.004110262)0.000:0.000000006,'EPI_ISL_1041179':0.006889435)0.000:0.000000006,((('EPI_ISL_1241002':0.001368682,'EPI_ISL_14776042':0.004121720)0.768:0.001364433,'EPI_ISL_338358':0.004110704)0.000:0.000000006,'EPI_ISL_400289':0.002733300)0.000:0.000000006)0.000:0.000000006)0.943:0.002732369)0.843:0.001362547,('EPI_ISL_1240999':0.001362325,('EPI_ISL_337145':0.0,'EPI_ISL_337149':0.0):0.005498584)0.000:0.000000006)1.000:0.000000006)1.000:0.000000006,(((('EPI_ISL_503358':0.0,'EPI_ISL_503359':0.0):0.000000006,'EPI_ISL_400275':0.001361816)0.000:0.000000006,('EPI_ISL_1273442':0.006898586,('EPI_ISL_400284':0.001361713,'EPI_ISL_337147':0.002732274)0.000:0.000000006)0.000:0.000000006)0.000:0.000000006,('EPI_ISL_7987336':0.0,'EPI_ISL_7987334':0.0,'EPI_ISL_7987335':0.0):0.006900379)0.842:0.001362062)0.000:0.000000006,(('EPI_ISL_7987329':0.001404896,'EPI_ISL_4071806':0.006927147)0.760:0.001333083,((((((('EPI_ISL_15267028':0.009776694,('EPI_ISL_14389203':0.000000006,'EPI_ISL_9012575':0.001361751)0.792:0.001370854)0.770:0.001364896,('EPI_ISL_9251569':0.002768870,'EPI_ISL_1263541':0.008424052)0.752:0.001355774)0.000:0.000000006,('EPI_ISL_6772735':0.002721414,(('EPI_ISL_2234825':0.0,'EPI_ISL_2234829':0.0):0.000000006,(('EPI_ISL_2234828':0.0,'EPI_ISL_2234827':0.0):0.000000006,'EPI_ISL_2234830':0.001362067)0.909:0.001361357)0.979:0.007021744)0.865:0.002763908)0.443:0.001361946,('EPI_ISL_697686':0.0,'EPI_ISL_697687':0.0):0.005525253)0.000:0.000000006,'EPI_ISL_14931847':0.008299922)0.000:0.000000006,('EPI_ISL_1240996':0.001345854,(('EPI_ISL_15579541':0.002780324,(('EPI_ISL_6511912':0.0,'EPI_ISL_6512576':0.0):0.000000006,'EPI_ISL_14392497':0.001360941)0.884:0.002740592)0.894:0.002740644,('EPI_ISL_7987343':0.000000006,(('EPI_ISL_15579543':0.0,'EPI_ISL_15579542':0.0):0.002729449,('EPI_ISL_7987342':0.001360359,'EPI_ISL_7987338':0.000000006)0.938:0.002729576)0.000:0.000000006)0.000:0.000000006)0.963:0.005564936)0.403:0.002775199)0.105:0.001362044,('EPI_ISL_338361':0.002760411,'EPI_ISL_4031375':0.002759454)0.767:0.001352056)0.000:0.000000006)0.000:0.000000006)1.000:0.000000006,('EPI_ISL_1184521':0.006941135,('EPI_ISL_14161097':0.006908668,'EPI_ISL_337395':0.000000006)0.866:0.001362273)0.000:0.000000006)0.000:0.000000006,(('EPI_ISL_400286':0.000000006,'EPI_ISL_400288':0.002756463)0.000:0.000000006,('EPI_ISL_1241001':0.005502855,('EPI_ISL_1005678':0.001361973,'EPI_ISL_1184524':0.002734071)0.000:0.000000006)0.845:0.001362117)0.929:0.002743697)0.830:0.001362180,(((((('EPI_ISL_15213974':0.001361781,('EPI_ISL_9955849':0.001375471,'EPI_ISL_9954721':0.002758441)0.907:0.005534360)0.748:0.000000006,(((('EPI_ISL_403707':0.0,'EPI_ISL_503006':0.0,'EPI_ISL_4071213':0.0,'EPI_ISL_4071215':0.0):0.000000006,'EPI_ISL_4062000':0.004112345)0.000:0.000000006,('EPI_ISL_462610':0.0,'EPI_ISL_462608':0.0):0.002732874)0.000:0.000000006,('EPI_ISL_697516':0.001361955,'EPI_ISL_1184537':0.002732372)0.744:0.000000006)0.000:0.000000006)0.979:0.004111900,(((('EPI_ISL_14392759':0.001361786,'EPI_ISL_14390393':0.000000006)0.936:0.002732429,'EPI_ISL_9951121':0.004244095)0.000:0.000000006,'EPI_ISL_333615':0.002731870)0.000:0.000000006,('EPI_ISL_337146':0.002744359,('EPI_ISL_400269':0.002733289,('EPI_ISL_400285':0.001363646,('EPI_ISL_400268':0.000000006,'EPI_ISL_338357':0.001362203)0.000:0.000000006)0.000:0.000000006)0.769:0.001370119)0.776:0.001361063)0.000:0.000000006)0.766:0.001357263,'EPI_ISL_14989784':0.012684084)0.382:0.001379214,('EPI_ISL_327474':0.001344089,'EPI_ISL_258657':0.014225065)0.409:0.001387372)0.727:0.000000006,('EPI_ISL_7987333':0.004127202,('EPI_ISL_7975818':0.005540768,('EPI_ISL_502593':0.001356647,'EPI_ISL_14390387':0.005569835)0.772:0.001373899)0.750:0.001374936)0.000:0.000000006)0.000:0.000000006)0.913:0.001362025,('EPI_ISL_329002':0.002732410,'EPI_ISL_12801398':0.006897588)0.000:0.000000006)0.000:0.000000006)0.865:0.001361989)0.000:0.000000006)0.941:0.000000006)0.000:0.000000006)0.884:0.001358897)0.863:0.001359440,('EPI_ISL_399746':0.013156237,'EPI_ISL_503488':0.010288776)0.851:0.003846003)0.000:0.000000006,'EPI_ISL_9955427':0.005531214)0.753:0.001489298,('EPI_ISL_277029':0.001363959,'EPI_ISL_277030':0.001371162)0.992:0.012686431)0.376:0.001296830)0.916:0.004122100,('EPI_ISL_291185':0.011960151,('EPI_ISL_181963':0.014870559,'EPI_ISL_506071':0.031217625)0.851:0.011509450)0.740:0.002126258)0.771:0.001352196)0.751:0.001352067)1.000:0.014168626,(('EPI_ISL_8931':0.011488490,'EPI_ISL_10067':0.008700735)0.872:0.003911914,('EPI_ISL_366885':0.015496872,((('EPI_ISL_69866':0.001397748,(('EPI_ISL_132866':0.0,'EPI_ISL_8939':0.0):0.001325111,'EPI_ISL_5816':0.002789552)0.954:0.005570967)0.971:0.007841628,(('EPI_ISL_5815':0.0,'EPI_ISL_8017':0.0):0.011959809,'EPI_ISL_8937':0.009410713)0.776:0.002526629)0.988:0.014230344,('EPI_ISL_69953':0.016126966,('EPI_ISL_69910':0.005623160,(('EPI_ISL_8020':0.0,'EPI_ISL_15790':0.0,'EPI_ISL_8935':0.0):0.001390795,'EPI_ISL_8069':0.001343200)0.829:0.002757207)0.893:0.005475420)0.963:0.009220758)0.687:0.000946486)0.000:0.000000006)0.753:0.001466018)0.740:0.001357669,(((('EPI_ISL_206814':0.012990982,(('EPI_ISL_143939':0.008558677,(('EPI_ISL_112526':0.003004300,('EPI_ISL_206820':0.001357879,'EPI_ISL_206810':0.000000006)0.963:0.006744193)0.119:0.001320617,('EPI_ISL_206830':0.0,'EPI_ISL_206831':0.0):0.012264896)0.320:0.000000006)0.833:0.002864500,'EPI_ISL_143937':0.007161354)0.989:0.011921299)0.807:0.002786186,((('EPI_ISL_301619':0.0,'EPI_ISL_587':0.0):0.000000006,'EPI_ISL_643':0.012566772)0.989:0.009279183,('EPI_ISL_99569':0.008534890,((('EPI_ISL_10069':0.005649759,(('EPI_ISL_158005':0.0,'EPI_ISL_158006':0.0,'EPI_ISL_158003':0.0):0.023084061,(('EPI_ISL_10085':0.002786705,(('EPI_ISL_1796':0.002722636,'EPI_ISL_3839':0.000000006)0.754:0.001136303,((('EPI_ISL_162475':0.000000006,'EPI_ISL_179541':0.012490374)0.944:0.004114769,('EPI_ISL_158028':0.018535956,('EPI_ISL_158029':0.009967876,('EPI_ISL_158014':0.001353914,(('EPI_ISL_369175':0.000000006,'EPI_ISL_143276':0.004098663)0.969:0.005477369,((('EPI_ISL_369174':0.0,'EPI_ISL_158024':0.0,'EPI_ISL_158009':0.0):0.000000006,(('EPI_ISL_158032':0.0,'EPI_ISL_158033':0.0,'EPI_ISL_158034':0.0):0.001354261,('EPI_ISL_158010':0.002716599,'EPI_ISL_158008':0.002716381)0.000:0.000000006)0.939:0.000000006)0.000:0.000000006,(('EPI_ISL_4031117':0.015375177,(('EPI_ISL_158031':0.0,'EPI_ISL_158030':0.0):0.000000006,(('EPI_ISL_179536':0.002717379,('EPI_ISL_179538':0.000000006,'EPI_ISL_179539':0.001354221)0.000:0.000000006)0.920:0.002716983,(('EPI_ISL_379625':0.000000006,('EPI_ISL_143275':0.002729075,('EPI_ISL_158001':0.0,'EPI_ISL_158002':0.0,'EPI_ISL_158000':0.0):0.001356280)0.876:0.002740250)0.886:0.001354199,'EPI_ISL_179540':0.006857618)0.000:0.000000006)0.997:0.000000006)0.000:0.000000006)0.000:0.000000006,('EPI_ISL_179535':0.001187065,'EPI_ISL_502392':0.020072659)0.931:0.005679830)0.818:0.001354115)0.000:0.000000006)0.741:0.000000006)0.940:0.007074520)0.735:0.001181105)0.750:0.001323907)0.849:0.002832396,('EPI_ISL_139238':0.001329243,(('EPI_ISL_139245':0.0,'EPI_ISL_138609':0.0):0.001354622,('EPI_ISL_139235':0.0,'EPI_ISL_139230':0.0,'EPI_ISL_139240':0.0,'EPI_ISL_139234':0.0,'EPI_ISL_138604':0.0):0.000000006)0.895:0.002761280)0.888:0.004132918)1.000:0.023721741)0.915:0.004389973)0.763:0.001318359,(('EPI_ISL_10077':0.001362056,'EPI_ISL_10084':0.001358753)0.889:0.002748284,(('EPI_ISL_10083':0.001357127,'EPI_ISL_10082':0.000000006)0.965:0.002725612,'EPI_ISL_10095':0.024460100)0.000:0.000000006)0.745:0.000000006)0.433:0.003922629)0.959:0.009015968)0.740:0.001212497,('EPI_ISL_10070':0.000000006,'EPI_ISL_10075':0.001358522)0.972:0.005527991)0.741:0.001313114,('EPI_ISL_12742':0.000000006,'EPI_ISL_12743':0.002724788)0.986:0.008466887)0.964:0.008567136)0.848:0.003332829)0.338:0.001258358)0.979:0.010442627,((('EPI_ISL_14769896':0.005484968,'EPI_ISL_14769832':0.000000006)1.000:0.027533047,(((('EPI_ISL_14769066':0.009672356,('EPI_ISL_14768268':0.006927236,'EPI_ISL_14769255':0.006937470)0.666:0.000000006)0.953:0.007221849,('EPI_ISL_14769324':0.029001650,((('EPI_ISL_14768170':0.002757014,(('EPI_ISL_14769262':0.005530471,'EPI_ISL_14769871':0.004126572)0.732:0.001378981,'EPI_ISL_14769060':0.002737367)0.917:0.004176147)0.836:0.003801688,'EPI_ISL_14769179':0.004516895)0.864:0.005711433,('EPI_ISL_14769905':0.009709307,('EPI_ISL_14769892':0.002766732,('EPI_ISL_14769283':0.002747442,'EPI_ISL_14768267':0.004131800)0.746:0.001353428)0.875:0.004325029)0.988:0.015149912)0.230:0.002588762)0.918:0.008356169)0.912:0.005553908,('EPI_ISL_181766':0.000000006,((('EPI_ISL_206841':0.004147940,(((((((('EPI_ISL_696915':0.005590762,'EPI_ISL_199251':0.002725041)0.891:0.004702720,('EPI_ISL_200554':0.010105635,('EPI_ISL_200571':0.001625232,'EPI_ISL_200572':0.002481386)0.913:0.006570636)0.116:0.002984176)0.881:0.003681683,('EPI_ISL_235201':0.007000183,(('EPI_ISL_203715':0.021735765,'EPI_ISL_163899':0.019518002)0.778:0.003282461,('EPI_ISL_278136':0.000000006,(('EPI_ISL_197452':0.001365090,'EPI_ISL_197445':0.001358238)0.899:0.002752175,'EPI_ISL_171207':0.001358573)0.000:0.000000006)0.000:0.000000006)0.874:0.002806498)0.758:0.001297903)0.000:0.000000006,((('EPI_ISL_278126':0.002724362,('EPI_ISL_278127':0.001357876,('EPI_ISL_278125':0.0,'EPI_ISL_195973':0.0,'EPI_ISL_175782':0.0,'EPI_ISL_175785':0.0):0.000000006)0.000:0.000000006)0.972:0.004099920,(('EPI_ISL_278124':0.005481962,('EPI_ISL_163592':0.002727508,(('EPI_ISL_283545':0.001357601,('EPI_ISL_197457':0.001357997,'EPI_ISL_197450':0.000000006)0.000:0.000000006)0.835:0.001358852,(('EPI_ISL_175823':0.004101167,('EPI_ISL_199316':0.000000006,('EPI_ISL_200479':0.0,'EPI_ISL_199329':0.0):0.001357773)0.884:0.001357982)0.000:0.000000006,('EPI_ISL_256099':0.001358151,(((((('EPI_ISL_278147':0.0,'EPI_ISL_278148':0.0):0.004099246,(('EPI_ISL_6816031':0.009851982,'EPI_ISL_199333':0.004237558)0.754:0.001261529,'EPI_ISL_283547':0.001377447)0.798:0.001357918)0.000:0.000000006,'EPI_ISL_283548':0.001357841)0.857:0.001369426,('EPI_ISL_278150':0.0,'EPI_ISL_278149':0.0):0.004111924)0.733:0.000000006,('EPI_ISL_697110':0.005531305,'EPI_ISL_309172':0.002736054)0.433:0.002770099)0.739:0.001346531,('EPI_ISL_285338':0.001357858,'EPI_ISL_285381':0.000000006)0.977:0.005495060)0.000:0.000000006)0.952:0.000000006)0.000:0.000000006)0.851:0.001358661)0.000:0.000000006)0.847:0.001358179,'EPI_ISL_206818':0.000000006)0.000:0.000000006)0.746:0.001280819,('EPI_ISL_167103':0.000000006,'EPI_ISL_167104':0.001358217)0.983:0.006742423)0.771:0.001608983)0.920:0.002726603,('EPI_ISL_98401':0.0,'EPI_ISL_98404':0.0,'EPI_ISL_98403':0.0,'EPI_ISL_98402':0.0,'EPI_ISL_96136':0.0,'EPI_ISL_96135':0.0,'EPI_ISL_98400':0.0,'EPI_ISL_119217':0.0,'EPI_ISL_119215':0.0,'EPI_ISL_119216':0.0,'EPI_ISL_119214':0.0,'EPI_ISL_142030':0.0,'EPI_ISL_142029':0.0,'EPI_ISL_127691':0.0):0.000000006)0.000:0.000000006,'EPI_ISL_127581':0.001358488)0.000:0.000000006,((('EPI_ISL_278135':0.0,'EPI_ISL_278141':0.0,'EPI_ISL_278138':0.0,'EPI_ISL_278142':0.0,'EPI_ISL_278137':0.0,'EPI_ISL_278140':0.0,'EPI_ISL_278139':0.0,'EPI_ISL_278143':0.0):0.008437098,'EPI_ISL_167105':0.004181473)0.777:0.001304064,'EPI_ISL_235202':0.001358548)0.000:0.000000006)0.000:0.000000006,('EPI_ISL_142015':0.000000006,(('EPI_ISL_170455':0.0,'EPI_ISL_163608':0.0,'EPI_ISL_170454':0.0):0.001368754,'EPI_ISL_170453':0.001354659)0.814:0.001363875)0.971:0.005485499)0.764:0.001348092)0.893:0.002766485,((('EPI_ISL_278144':0.0,'EPI_ISL_278145':0.0):0.008291925,('EPI_ISL_167102':0.002732242,('EPI_ISL_229211':0.002735059,'EPI_ISL_244614':0.004121247)0.753:0.001375459)0.000:0.000000006)0.983:0.005487932,((('EPI_ISL_252819':0.018389280,(('EPI_ISL_252811':0.0,'EPI_ISL_252812':0.0,'EPI_ISL_252813':0.0):0.001358978,(('EPI_ISL_252822':0.0,'EPI_ISL_252821':0.0,'EPI_ISL_252820':0.0):0.002726409,(('EPI_ISL_305606':0.011448424,'EPI_ISL_9572811':0.008658562)0.692:0.003989472,(('EPI_ISL_200427':0.012632284,((('EPI_ISL_310022':0.0,'EPI_ISL_200466':0.0,'EPI_ISL_200552':0.0):0.002725751,'EPI_ISL_175765':0.001358680)0.000:0.000000006,'EPI_ISL_212045':0.001358854)0.000:0.000000006)0.010:0.001358810,'EPI_ISL_175783':0.000000006)0.480:0.000000051)0.746:0.000000006)0.459:0.000000006)0.000:0.000000006)0.888:0.002708876,(('EPI_ISL_163907':0.0,'EPI_ISL_163906':0.0,'EPI_ISL_163904':0.0,'EPI_ISL_163905':0.0):0.001394320,((('EPI_ISL_179743':0.000000006,('EPI_ISL_179795':0.001364932,(((('EPI_ISL_179798':0.001358395,'EPI_ISL_235200':0.001358791)0.000:0.000000006,(('EPI_ISL_179716':0.002725648,'EPI_ISL_179748':0.001358487)0.000:0.000000006,(('EPI_ISL_179738':0.0,'EPI_ISL_176448':0.0):0.000000006,('EPI_ISL_181735':0.001358118,'EPI_ISL_179784':0.000000006)0.907:0.001360002)0.843:0.001358636)0.000:0.000000006)0.000:0.000000006,(('EPI_ISL_179790':0.001358586,'EPI_ISL_179735':0.001358580)0.000:0.000000006,('EPI_ISL_179744':0.0,'EPI_ISL_179739':0.0,'EPI_ISL_181736':0.0,'EPI_ISL_179740':0.0,'EPI_ISL_179781':0.0,'EPI_ISL_179793':0.0,'EPI_ISL_179833':0.0,'EPI_ISL_181764':0.0,'EPI_ISL_181731':0.0,'EPI_ISL_179788':0.0,'EPI_ISL_179835':0.0,'EPI_ISL_179779':0.0,'EPI_ISL_179741':0.0,'EPI_ISL_179786':0.0,'EPI_ISL_179792':0.0,'EPI_ISL_179777':0.0,'EPI_ISL_179797':0.0,'EPI_ISL_179796':0.0,'EPI_ISL_179794':0.0,'EPI_ISL_181462':0.0):0.000000006)0.000:0.000000006)0.000:0.000000006,('EPI_ISL_179783':0.000000006,'EPI_ISL_221396':0.001358680)0.000:0.000000006)0.000:0.000000006)0.005:0.001358482)0.488:0.000000052,'EPI_ISL_179746':0.000000006)0.952:0.005563265,'EPI_ISL_278146':0.005628948)0.755:0.001297750)0.762:0.001393901)0.924:0.005548965,'EPI_ISL_206836':0.013986106)0.356:0.000000006)0.000:0.000000006)0.944:0.002727819,((('EPI_ISL_283537':0.009745467,('EPI_ISL_221747':0.006886811,('EPI_ISL_378355':0.000000006,'EPI_ISL_378361':0.001358848)0.972:0.004105579)0.000:0.000000006)0.816:0.001356418,(('EPI_ISL_174913':0.000000006,('EPI_ISL_282917':0.014510196,('EPI_ISL_179384':0.000000006,'EPI_ISL_181126':0.001358102)0.955:0.007236062)0.788:0.002458122)0.834:0.001358790,('EPI_ISL_206821':0.008303695,('EPI_ISL_221746':0.000000006,'EPI_ISL_221744':0.006889905)0.931:0.002725834)0.000:0.000000006)0.000:0.000000006)0.958:0.004111506,(('EPI_ISL_205854':0.000000006,('EPI_ISL_146382':0.0,'EPI_ISL_146336':0.0,'EPI_ISL_146337':0.0,'EPI_ISL_146381':0.0):0.004103617)0.913:0.001359813,('EPI_ISL_96134':0.008520048,(('EPI_ISL_206842':0.0,'EPI_ISL_197464':0.0,'EPI_ISL_197466':0.0,'EPI_ISL_197461':0.0,'EPI_ISL_197463':0.0,'EPI_ISL_197465':0.0):0.000000006,'EPI_ISL_197467':0.001360581)0.924:0.004482569)0.280:0.002625729)0.000:0.000000006)0.000:0.000000006)0.999:0.014081873)0.824:0.000000006)0.680:0.000000006,(('EPI_ISL_15105':0.002728948,'EPI_ISL_84448':0.002728570)0.000:0.000000006,(((('EPI_ISL_146402':0.021230460,('EPI_ISL_120195':0.003510958,('EPI_ISL_77445':0.006412299,('EPI_ISL_243395':0.004184103,((('EPI_ISL_231648':0.0,'EPI_ISL_231650':0.0,'EPI_ISL_290236':0.0):0.000000006,'EPI_ISL_231649':0.001358404)0.803:0.001382467,(('EPI_ISL_257067':0.0,'EPI_ISL_257089':0.0,'EPI_ISL_257079':0.0):0.001378336,(('EPI_ISL_290248':0.0,'EPI_ISL_290246':0.0,'EPI_ISL_298532':0.0,'EPI_ISL_290247':0.0):0.000000006,('EPI_ISL_290238':0.0,'EPI_ISL_290239':0.0):0.001358829)0.916:0.002759274)0.780:0.001335633)0.945:0.004230883)0.737:0.001845228)0.840:0.003376959)0.880:0.003928135)0.574:0.000205143,('EPI_ISL_483039':0.002783228,'EPI_ISL_266401':0.008404535)0.979:0.008420997)0.769:0.001392642,(('EPI_ISL_243653':0.001359719,'EPI_ISL_243445':0.000000006)0.956:0.002728002,((((((((('EPI_ISL_2825455':0.001360063,(('EPI_ISL_362150':0.004126048,(('EPI_ISL_7595028':0.001414668,'EPI_ISL_9012576':0.004082953)0.984:0.008341548,'EPI_ISL_4056412':0.005491922)0.000:0.000000006)0.961:0.004131974,((((('EPI_ISL_462607':0.002773887,'EPI_ISL_403721':0.004151130)0.490:0.002733976,'EPI_ISL_707540':0.002729872)0.717:0.000000006,('EPI_ISL_1241003':0.002728752,(('EPI_ISL_239390':0.001359889,'EPI_ISL_239432':0.000000006)0.915:0.001360111,('EPI_ISL_237129':0.001360196,('EPI_ISL_4072162':0.004121548,'EPI_ISL_503004':0.001374554)0.758:0.001356397)0.000:0.000000006)0.000:0.000000006)0.974:0.005493428)0.000:0.000000006,(('EPI_ISL_6784703':0.005501583,'EPI_ISL_370672':0.002729215)0.000:0.000000006,('EPI_ISL_237159':0.001360235,(('EPI_ISL_237154':0.001370447,'EPI_ISL_284784':0.009800260)0.176:0.001359425,('EPI_ISL_240675':0.0,'EPI_ISL_240676':0.0):0.006888442)0.000:0.000000006)0.995:0.000000006)0.000:0.000000006)0.000:0.000000006,('EPI_ISL_237150':0.001344587,('EPI_ISL_237992':0.0,'EPI_ISL_267868':0.0):0.006928916)0.764:0.001388065)0.905:0.001360156)0.000:0.000000006)0.876:0.001372077,('EPI_ISL_337412':0.001377509,('EPI_ISL_165790':0.001341430,('EPI_ISL_165794':0.0,'EPI_ISL_165795':0.0):0.006947662)0.763:0.001398443)0.812:0.001353892)0.000:0.000000006,((((('EPI_ISL_181765':0.002729389,'EPI_ISL_182528':0.000000006)0.924:0.001360400,'EPI_ISL_206837':0.000000006)0.000:0.000000006,('EPI_ISL_146320':0.004164797,'EPI_ISL_181522':0.004168940)0.755:0.001334425)0.929:0.002729179,('EPI_ISL_379253':0.002720535,'EPI_ISL_143935':0.005577297)0.483:0.002766176)0.685:0.000000006,('EPI_ISL_63511':0.0,'EPI_ISL_63524':0.0):0.001360434)0.000:0.000000006)0.000:0.000000006,('EPI_ISL_149861':0.0,'EPI_ISL_149872':0.0):0.004107314)0.850:0.001360285,('EPI_ISL_209117':0.0,'EPI_ISL_207031':0.0):0.004105580)0.000:0.000000006,'EPI_ISL_209133':0.005498046)0.000:0.000000006,('EPI_ISL_267350':0.001360114,((('EPI_ISL_400287':0.001359697,(('EPI_ISL_337569':0.0,'EPI_ISL_1041174':0.0):0.000000006,('EPI_ISL_1240994':0.002727723,'EPI_ISL_1041175':0.000000006)0.000:0.000000006)0.768:0.000000006)0.000:0.000000006,('EPI_ISL_252815':0.001359764,('EPI_ISL_1241000':0.005493683,(('EPI_ISL_483046':0.002764922,(((('EPI_ISL_278134':0.0,'EPI_ISL_278131':0.0,'EPI_ISL_278129':0.0,'EPI_ISL_278128':0.0,'EPI_ISL_278133':0.0,'EPI_ISL_278132':0.0,'EPI_ISL_278130':0.0,'EPI_ISL_278151':0.0):0.000000006,'EPI_ISL_279041':0.006886014)0.000:0.000000006,(('EPI_ISL_333218':0.015553756,('EPI_ISL_206697':0.002739914,('EPI_ISL_368642':0.000000006,('EPI_ISL_217876':0.001359496,('EPI_ISL_333097':0.004104262,('EPI_ISL_302821':0.0,'EPI_ISL_302816':0.0,'EPI_ISL_217878':0.0,'EPI_ISL_302810':0.0,'EPI_ISL_217485':0.0,'EPI_ISL_217494':0.0):0.000000006)0.000:0.000000006)0.868:0.001359511)0.896:0.002723384)0.764:0.001399524)0.000:0.000000006,('EPI_ISL_209130':0.0,'EPI_ISL_209111':0.0):0.004109874)0.824:0.001362904)0.000:0.000000006,'EPI_ISL_237177':0.004105020)0.178:0.001360491)0.783:0.001367018,'EPI_ISL_381467':0.000000006)0.582:0.000000006)0.000:0.000000006)0.860:0.001360671)0.974:0.005496403,('EPI_ISL_291191':0.008293693,('EPI_ISL_368629':0.009335406,'EPI_ISL_329052':0.016578539)0.587:0.000362713)0.000:0.000000006)0.863:0.001363273)0.000:0.000000006)0.000:0.000000006,('EPI_ISL_146325':0.001360100,'EPI_ISL_146323':0.000000006)0.965:0.004106280)0.843:0.001360022,(('EPI_ISL_243622':0.001359866,(('EPI_ISL_189340':0.001359719,'EPI_ISL_189613':0.000000006)0.910:0.002728308,('EPI_ISL_132840':0.006882810,('EPI_ISL_189708':0.004147604,('EPI_ISL_697588':0.001340609,('EPI_ISL_267261':0.001361485,(('EPI_ISL_309835':0.0,'EPI_ISL_309930':0.0):0.000000006,'EPI_ISL_309833':0.001359422)0.787:0.001368829)0.972:0.005570377)0.746:0.001374319)0.947:0.005559938)0.733:0.000000006)0.055:0.000000006)0.961:0.000000006,('EPI_ISL_189721':0.000000006,'EPI_ISL_189733':0.002728913)0.000:0.000000006)0.000:0.000000006)0.950:0.002728111)0.000:0.000000006)0.000:0.000000006,((('EPI_ISL_394155':0.001360578,((('EPI_ISL_505081':0.004105673,('EPI_ISL_4031115':0.004148272,(('EPI_ISL_209124':0.0,'EPI_ISL_207030':0.0,'EPI_ISL_209125':0.0,'EPI_ISL_209118':0.0):0.001361803,(('EPI_ISL_209128':0.0,'EPI_ISL_206694':0.0):0.001360062,'EPI_ISL_209134':0.000000006)0.000:0.000000006)0.874:0.002744054)0.765:0.001366617)0.000:0.000000006,'EPI_ISL_1184532':0.002728541)0.000:0.000000006,'EPI_ISL_240673':0.001359882)0.000:0.000000006)0.920:0.001359654,('EPI_ISL_240672':0.000000006,(('EPI_ISL_1184519':0.002751510,'EPI_ISL_7987341':0.002745925)0.882:0.002753306,'EPI_ISL_369310':0.006883099)0.000:0.000000006)0.000:0.000000006)0.000:0.000000006,('EPI_ISL_333611':0.0,'EPI_ISL_333612':0.0,'EPI_ISL_333614':0.0,'EPI_ISL_333613':0.0):0.009692338)0.975:0.005525119)0.487:0.001364157)0.913:0.002651860)0.776:0.005177175)0.908:0.008221085,(('EPI_ISL_76426':0.0,'EPI_ISL_76427':0.0):0.007267879,('EPI_ISL_644':0.000000006,'EPI_ISL_76342':0.006897283)0.963:0.008278121)0.722:0.001878717)0.842:0.004321606)0.698:0.002070296,'EPI_ISL_170528':0.008162180)0.915:0.004501431)0.753:0.001491837,(('EPI_ISL_158815':0.012699149,(('EPI_ISL_143950':0.002744154,(('EPI_ISL_399753':0.005592778,'EPI_ISL_371849':0.011382852)0.890:0.004236213,('EPI_ISL_143931':0.000000006,'EPI_ISL_179173':0.002726900)0.993:0.009840857)0.759:0.001297843)0.764:0.001443437,'EPI_ISL_283538':0.018383275)0.759:0.001367932)0.812:0.002750190,'EPI_ISL_80631':0.002816546)0.999:0.018561646)0.821:0.002843006,((('EPI_ISL_132864':0.002793391,((((('EPI_ISL_84558':0.000000006,((('EPI_ISL_122066':0.0,'EPI_ISL_158203':0.0,'EPI_ISL_189551':0.0):0.000000006,'EPI_ISL_122067':0.001360106)0.994:0.006888474,('EPI_ISL_377':0.008454761,'EPI_ISL_26430':0.005689079)0.831:0.002649202)0.000:0.000000006)0.000:0.000000006,((('EPI_ISL_243580':0.002728188,(('EPI_ISL_60937':0.0,'EPI_ISL_80592':0.0):0.002729053,((('EPI_ISL_243414':0.001360165,('EPI_ISL_189448':0.001360077,'EPI_ISL_243624':0.004106938)0.450:0.000000006)0.000:0.000000006,(('EPI_ISL_189445':0.001360199,'EPI_ISL_158360':0.001360089)0.000:0.000000006,'EPI_ISL_189446':0.002734070)0.000:0.000000006)0.000:0.000000006,('EPI_ISL_158322':0.0,'EPI_ISL_158357':0.0,'EPI_ISL_158329':0.0,'EPI_ISL_158352':0.0,'EPI_ISL_158344':0.0,'EPI_ISL_158351':0.0,'EPI_ISL_158349':0.0,'EPI_ISL_243611':0.0):0.000000006)1.000:0.000000006)0.000:0.000000006)0.877:0.002740818,((('EPI_ISL_63510':0.001398538,'EPI_ISL_165801':0.009747034)0.759:0.001336574,'EPI_ISL_120187':0.002733002)0.729:0.000000006,'EPI_ISL_29998':0.002729049)0.216:0.001376226)0.766:0.001348256,('EPI_ISL_89177':0.002758958,('EPI_ISL_112128':0.004207364,(('EPI_ISL_387776':0.0,'EPI_ISL_387777':0.0,'EPI_ISL_387779':0.0):0.001359740,'EPI_ISL_387778':0.000000006)0.989:0.009829271)0.758:0.001277917)0.996:0.011367460)0.779:0.001382735)0.849:0.001360362,((('EPI_ISL_368625':0.004197003,'EPI_ISL_504928':0.012961755)0.948:0.006950558,('EPI_ISL_301017':0.004043056,((((('EPI_ISL_89264':0.0,'EPI_ISL_13025':0.0):0.000000006,('EPI_ISL_12405':0.001359582,'EPI_ISL_12639':0.001359750)0.776:0.000000006)0.000:0.000000006,'EPI_ISL_146362':0.004104665)0.839:0.001359675,(((('EPI_ISL_206838':0.007024378,(('EPI_ISL_146399':0.0,'EPI_ISL_146329':0.0,'EPI_ISL_146401':0.0,'EPI_ISL_146400':0.0,'EPI_ISL_146398':0.0):0.000000006,'EPI_ISL_146397':0.001359269)0.737:0.001267025)0.978:0.008500784,(('EPI_ISL_206829':0.006948193,('EPI_ISL_266470':0.002762412,('EPI_ISL_266488':0.0,'EPI_ISL_154160':0.0,'EPI_ISL_266464':0.0):0.000000006)0.784:0.001317048)0.790:0.001423012,'EPI_ISL_76282':0.001368327)0.788:0.001361355)0.767:0.001365204,(((((((('EPI_ISL_85151':0.001359346,((('EPI_ISL_378630':0.0,'EPI_ISL_378629':0.0):0.001408496,'EPI_ISL_176039':0.006926322)0.758:0.001321341,'EPI_ISL_291371':0.001359302)0.000:0.000000006)0.000:0.000000006,(('EPI_ISL_181449':0.0,'EPI_ISL_181450':0.0):0.005668241,'EPI_ISL_290243':0.001217474)0.987:0.009933509)0.852:0.001359349,((((((('EPI_ISL_238028':0.002726120,('EPI_ISL_301043':0.009697705,('EPI_ISL_85154':0.001369493,('EPI_ISL_179432':0.000000006,(('EPI_ISL_179430':0.0,'EPI_ISL_301614':0.0):0.001383140,'EPI_ISL_368626':0.001345462)0.966:0.005515334)0.794:0.001350808)0.594:0.001369495)0.281:0.000000006)0.908:0.000000006,(('EPI_ISL_257246':0.001360078,'EPI_ISL_237146':0.004131085)0.766:0.001371053,('EPI_ISL_181451':0.005544842,'EPI_ISL_30546':0.004145533)0.772:0.001342444)0.000:0.000000006)1.000:0.000000006,(('EPI_ISL_14767441':0.002732978,'EPI_ISL_14767424':0.004131849)0.876:0.002756330,('EPI_ISL_504328':0.001359973,('EPI_ISL_179448':0.008282447,(('EPI_ISL_237138':0.000000006,((('EPI_ISL_333427':0.001358103,('EPI_ISL_240602':0.000000006,'EPI_ISL_381833':0.001358099)0.000:0.000000006)0.940:0.002725403,('EPI_ISL_237171':0.000000006,'EPI_ISL_237135':0.000000006)0.851:0.001358397)0.000:0.000000006,((('EPI_ISL_237127':0.001363776,'EPI_ISL_239418':0.000000006)0.515:0.000000006,'EPI_ISL_378359':0.001358305)0.000:0.000000006,((((('EPI_ISL_293507':0.000000006,('EPI_ISL_239368':0.002734478,'EPI_ISL_293991':0.001357551)0.000:0.000000006)0.000:0.000000006,('EPI_ISL_14767420':0.001355472,'EPI_ISL_14767425':0.004129690)0.768:0.001368153)0.971:0.004100196,'EPI_ISL_293506':0.004101256)0.000:0.000000006,'EPI_ISL_257254':0.001358643)0.000:0.000000006,('EPI_ISL_237136':0.001359789,'EPI_ISL_239415':0.001358567)0.000:0.000000006)0.000:0.000000006)0.000:0.000000006)0.488:0.001358593)0.733:0.000000051,(('EPI_ISL_215568':0.0,'EPI_ISL_215571':0.0,'EPI_ISL_239387':0.0):0.000000006,('EPI_ISL_257732':0.002726102,('EPI_ISL_368624':0.000000006,('EPI_ISL_293508':0.002751119,'EPI_ISL_237160':0.005563978)0.881:0.002738880)0.843:0.001358912)0.000:0.000000006)0.000:0.000000006)0.000:0.000000006)0.737:0.001365313)0.000:0.000000006)0.000:0.000000006)1.000:0.000000006,('EPI_ISL_130218':0.001358929,'EPI_ISL_182902':0.001358837)0.000:0.000000006)1.000:0.000000006,(((('EPI_ISL_85153':0.0,'EPI_ISL_85149':0.0):0.001364194,('EPI_ISL_301002':0.001367631,(((('EPI_ISL_181615':0.001361364,(('EPI_ISL_181613':0.0,'EPI_ISL_181612':0.0,'EPI_ISL_181616':0.0):0.000000006,'EPI_ISL_181614':0.001358797)0.000:0.000000006)0.000:0.000000006,(('EPI_ISL_181961':0.006880250,'EPI_ISL_181611':0.000000006)0.000:0.000000006,'EPI_ISL_257272':0.005485150)0.859:0.001358473)0.851:0.001358643,((((('EPI_ISL_302813':0.007004096,'EPI_ISL_205110':0.001289885)0.018:0.004179700,'EPI_ISL_181122':0.001515135)0.557:0.000026230,'EPI_ISL_238026':0.008285767)0.726:0.000000006,'EPI_ISL_292794':0.004102571)0.000:0.000000006,('EPI_ISL_206834':0.0,'EPI_ISL_238022':0.0):0.000000006)0.000:0.000000006)0.868:0.001358812,'EPI_ISL_293515':0.006899153)0.000:0.000000006)0.000:0.000000006)0.553:0.000000006,'EPI_ISL_504329':0.001358882)0.000:0.000000006,('EPI_ISL_177497':0.0,'EPI_ISL_130227':0.0,'EPI_ISL_85271':0.0):0.000000006)0.906:0.000000006)0.000:0.000000006,'EPI_ISL_182905':0.001358812)0.954:0.004307141,((('EPI_ISL_368634':0.001358956,(('EPI_ISL_329566':0.006881346,'EPI_ISL_209113':0.000000006)0.000:0.000000006,'EPI_ISL_237178':0.002726659)0.840:0.001359070)0.000:0.000000006,'EPI_ISL_400266':0.005486200)0.951:0.004103212,('EPI_ISL_293519':0.000000006,(('EPI_ISL_252832':0.000000006,'EPI_ISL_209129':0.000000006)1.000:0.011129372,'EPI_ISL_376083':0.000000006)0.844:0.001359213)0.000:0.000000006)0.926:0.002727490)0.000:0.000000006)0.000:0.000000006,((((('EPI_ISL_237172':0.000000006,'EPI_ISL_239396':0.002727482)0.000:0.000000006,('EPI_ISL_483048':0.002733911,'EPI_ISL_240620':0.002738640)0.793:0.001370422)0.000:0.000000006,('EPI_ISL_369330':0.001359067,('EPI_ISL_239399':0.0,'EPI_ISL_239391':0.0):0.000000006)0.911:0.002726923)0.982:0.005490807,(((('EPI_ISL_483051':0.0,'EPI_ISL_483058':0.0):0.002728542,('EPI_ISL_327640':0.000000006,('EPI_ISL_370666':0.0,'EPI_ISL_370669':0.0,'EPI_ISL_370670':0.0,'EPI_ISL_370668':0.0):0.004104357)0.931:0.004105064)0.000:0.000000006,(('EPI_ISL_237161':0.0,'EPI_ISL_237134':0.0):0.001370338,'EPI_ISL_237130':0.002744854)0.786:0.001358035)0.000:0.000000006,(('EPI_ISL_237143':0.0,'EPI_ISL_504327':0.0):0.000000006,((('EPI_ISL_237140':0.0,'EPI_ISL_504326':0.0):0.002727873,('EPI_ISL_266414':0.005549301,('EPI_ISL_237141':0.0,'EPI_ISL_237149':0.0,'EPI_ISL_237165':0.0,'EPI_ISL_179429':0.0):0.000000006)0.000:0.000000006)0.839:0.001359802,('EPI_ISL_237170':0.001359951,(('EPI_ISL_378358':0.0,'EPI_ISL_378356':0.0):0.002727850,('EPI_ISL_370663':0.004126357,'EPI_ISL_293990':0.002768745)0.759:0.001352623)0.000:0.000000006)0.000:0.000000006)0.000:0.000000006)1.000:0.000000006)0.721:0.000000006)0.721:0.000000006,('EPI_ISL_14770160':0.005511022,(((('EPI_ISL_4071294':0.001359070,'EPI_ISL_4072269':0.000000006)0.893:0.001359138,'EPI_ISL_4071295':0.002727336)0.000:0.000000006,((('EPI_ISL_389829':0.001359630,('EPI_ISL_462609':0.002727269,'EPI_ISL_403718':0.000000006)0.000:0.000000006)0.837:0.001365496,('EPI_ISL_4072268':0.001359045,('EPI_ISL_4072161':0.0,'EPI_ISL_4071967':0.0):0.001358953)0.000:0.000000006)1.000:0.000000006,('EPI_ISL_9572793':0.0,'EPI_ISL_4072007':0.0,'EPI_ISL_4071999':0.0):0.000000006)0.000:0.000000006)0.000:0.000000006,'EPI_ISL_4071293':0.001359176)0.788:0.001367346)0.737:0.001362395)0.958:0.004106543)0.848:0.001359385,'EPI_ISL_84864':0.000000006)0.000:0.000000006,(('EPI_ISL_89178':0.006886451,((('EPI_ISL_291129':0.002797283,('EPI_ISL_301019':0.001380191,'EPI_ISL_301009':0.002719364)0.920:0.004182135)0.780:0.001311618,'EPI_ISL_293512':0.000000006)0.000:0.000000006,'EPI_ISL_75186':0.001364777)0.860:0.001359158)0.000:0.000000006,('EPI_ISL_664':0.004105326,('EPI_ISL_301008':0.002726687,('EPI_ISL_155060':0.001359322,'EPI_ISL_75194':0.001371370)0.968:0.005530166)0.000:0.000000006)0.923:0.001359904)0.852:0.001359525)0.000:0.000000006,(('EPI_ISL_291112':0.004103746,('EPI_ISL_293511':0.004103652,'EPI_ISL_648':0.005489571)0.000:0.000000006)0.550:0.000000006,(('EPI_ISL_622':0.000000006,('EPI_ISL_238024':0.000000006,'EPI_ISL_161519':0.005491129)0.844:0.001358940)0.562:0.001359024,'EPI_ISL_238025':0.004120222)0.742:0.000000027)0.000:0.000000006)0.000:0.000000006,'EPI_ISL_290232':0.001359216)0.921:0.002727711)0.000:0.000000006,('EPI_ISL_293520':0.005491922,('EPI_ISL_237142':0.002736654,'EPI_ISL_77908':0.001361022)0.773:0.001364910)0.000:0.000000006)0.000:0.000000006)0.761:0.001366097,'EPI_ISL_506076':0.005544955)0.749:0.001457002)0.297:0.001420036)0.770:0.001416396,'EPI_ISL_30877':0.000000006)0.000:0.000000006)0.775:0.001354360,(((((('EPI_ISL_99567':0.0,'EPI_ISL_99564':0.0):0.013784276,'EPI_ISL_2790':0.004065600)0.942:0.006334521,'EPI_ISL_9371':0.018786383)0.742:0.001167458,(('EPI_ISL_112185':0.009706465,((((('EPI_ISL_75195':0.002750751,(('EPI_ISL_506152':0.005542139,(('EPI_ISL_492105':0.0,'EPI_ISL_492088':0.0):0.000000006,'EPI_ISL_492106':0.002731478)1.000:0.014190170)0.793:0.004160240,(('EPI_ISL_506144':0.002728395,((('EPI_ISL_506141':0.001359457,(('EPI_ISL_506137':0.000000006,'EPI_ISL_177496':0.009693800)0.857:0.001359456,'EPI_ISL_77205':0.005489472)0.000:0.000000006)1.000:0.000000006,('EPI_ISL_98908':0.0,'EPI_ISL_77204':0.0):0.000000006)0.000:0.000000006,(('EPI_ISL_146403':0.004134198,('EPI_ISL_89573':0.001359521,((('EPI_ISL_98907':0.0,'EPI_ISL_84596':0.0,'EPI_ISL_84594':0.0):0.000000006,'EPI_ISL_84595':0.001359732)0.000:0.000000006,(('EPI_ISL_84589':0.001359561,('EPI_ISL_84593':0.0,'EPI_ISL_84588':0.0):0.000000006)0.000:0.000000006,'EPI_ISL_84590':0.015596649)0.837:0.001359678)0.923:0.002727838)0.000:0.000000006)0.000:0.000000006,'EPI_ISL_95865':0.001359605)0.000:0.000000006)0.000:0.000000006)0.752:0.000000006,'EPI_ISL_206832':0.002728327)0.000:0.000000006)0.706:0.001376152)0.749:0.001304378,('EPI_ISL_143816':0.002721591,'EPI_ISL_273049':0.001377583)0.963:0.005769290)0.888:0.002793415,'EPI_ISL_84443':0.001360241)0.798:0.001373595,('EPI_ISL_131211':0.001320906,'EPI_ISL_89570':0.005544364)0.889:0.002790644)0.000:0.000000006,('EPI_ISL_181413':0.001360314,('EPI_ISL_181983':0.001360225,'EPI_ISL_181982':0.000000006)0.000:0.000000006)0.904:0.001360493)0.000:0.000000006)0.797:0.001369209,(('EPI_ISL_76281':0.009733360,'EPI_ISL_133705':0.002738729)0.000:0.000000006,((('EPI_ISL_14768242':0.008382463,'EPI_ISL_14769256':0.002791071)0.886:0.005247851,(('EPI_ISL_14769176':0.000000006,'EPI_ISL_14769180':0.002729208)0.998:0.010176053,(('EPI_ISL_14769888':0.006961033,(('EPI_ISL_14769877':0.002726974,(('EPI_ISL_14769162':0.0,'EPI_ISL_14769068':0.0):0.001359471,'EPI_ISL_14769183':0.000000006)0.000:0.000000006)0.953:0.005489933,('EPI_ISL_14769177':0.001361098,'EPI_ISL_14769839':0.001361165)0.727:0.000000006)0.383:0.002739634)0.874:0.002766360,(('EPI_ISL_14769067':0.006980001,('EPI_ISL_14769744':0.012858534,'EPI_ISL_4070951':0.008374229)0.810:0.002855200)0.756:0.001315386,((('EPI_ISL_14768273':0.016012671,'EPI_ISL_14769889':0.008736341)0.147:0.002391367,('EPI_ISL_14769891':0.000000006,('EPI_ISL_14768252':0.001332315,'EPI_ISL_14768260':0.005556761)0.993:0.008357995)0.997:0.015443913)0.152:0.000000006,('EPI_ISL_14769171':0.002867493,'EPI_ISL_14769880':0.011268084)0.754:0.001263400)0.865:0.001375857)0.000:0.000000006)0.818:0.002444534)0.545:0.002712442)0.721:0.000000010,((('EPI_ISL_14769869':0.000000006,'EPI_ISL_14769868':0.000000006)0.916:0.000000006,('EPI_ISL_14769965':0.001778951,'EPI_ISL_14768174':0.000000006)0.612:0.000000027)0.870:0.005538180,('EPI_ISL_14769181':0.006887396,(('EPI_ISL_14769267':0.0,'EPI_ISL_14769266':0.0):0.000000006,(('EPI_ISL_4070957':0.0,'EPI_ISL_4070960':0.0):0.001347062,'EPI_ISL_14768245':0.002762175)0.909:0.002760257)0.000:0.000000006)0.744:0.001398688)0.963:0.005843066)0.995:0.014785921)0.812:0.001357605)0.800:0.001382844)0.877:0.002859799,(('EPI_ISL_243518':0.0,'EPI_ISL_267245':0.0):0.001360981,('EPI_ISL_243510':0.000000006,('EPI_ISL_243396':0.001361074,'EPI_ISL_267320':0.002733372)0.000:0.000000006)0.000:0.000000006)0.997:0.011388382)0.749:0.001265938,('EPI_ISL_224262':0.0,'EPI_ISL_19633':0.0,'EPI_ISL_3547':0.0):0.013054052)0.000:0.000000006)0.998:0.012602898,(('EPI_ISL_26264':0.0,'EPI_ISL_65840':0.0):0.006955473,('EPI_ISL_5812':0.003776519,('EPI_ISL_4617':0.033627435,(('EPI_ISL_66183':0.028245851,(('EPI_ISL_506100':0.014158754,(('EPI_ISL_506097':0.001295946,('EPI_ISL_66190':0.002737259,(('EPI_ISL_506158':0.001358868,(('EPI_ISL_506153':0.0,'EPI_ISL_506155':0.0):0.000000006,'EPI_ISL_506157':0.002726379)0.000:0.000000006)0.999:0.012635626,'EPI_ISL_66187':0.000000006)0.497:0.002767334)0.869:0.002839440)0.964:0.007462188,'EPI_ISL_506094':0.015817602)0.746:0.001095929)0.700:0.000860214,('EPI_ISL_506081':0.000000006,'EPI_ISL_506063':0.001358111)0.980:0.007436875)0.763:0.003301995)0.937:0.009164858,('EPI_ISL_9886':0.008942325,(('EPI_ISL_506064':0.000000006,'EPI_ISL_84580':0.008274144)0.955:0.006561882,('EPI_ISL_506070':0.008655352,(('EPI_ISL_84591':0.0,'EPI_ISL_84592':0.0):0.014571036,('EPI_ISL_506103':0.004097315,(('EPI_ISL_84587':0.004104348,('EPI_ISL_506113':0.001359483,('EPI_ISL_506112':0.0,'EPI_ISL_506118':0.0):0.000000006)0.776:0.001368332)0.875:0.002736166,'EPI_ISL_506092':0.004116522)0.000:0.000000006)0.850:0.002521588)0.770:0.001234852)0.737:0.001457562)0.934:0.009783310)1.000:0.038135210)0.730:0.003657499)0.703:0.008586226)0.902:0.007465829)0.505:0.000000006)0.908:0.004122830)0.763:0.001595232,('EPI_ISL_189467':0.009528717,('EPI_ISL_89132':0.001227168,('EPI_ISL_76444':0.000000006,'EPI_ISL_76443':0.002727984)0.999:0.014467186)0.941:0.005947844)0.790:0.002834781)0.899:0.003866976,((((('EPI_ISL_118930':0.002729556,((('EPI_ISL_539860':0.0,'EPI_ISL_199474':0.0,'EPI_ISL_170785':0.0):0.007032841,(('EPI_ISL_118929':0.0,'EPI_ISL_118560':0.0):0.011670032,('EPI_ISL_119046':0.005287476,'EPI_ISL_1108':0.001614793)0.973:0.013049160)0.731:0.002441859)0.317:0.002701103,(((('EPI_ISL_5829':0.0,'EPI_ISL_142016':0.0):0.008320033,(('EPI_ISL_73364':0.0,'EPI_ISL_73398':0.0):0.006839272,('EPI_ISL_73365':0.011051374,('EPI_ISL_267344':0.001670001,'EPI_ISL_224261':0.002442504)0.108:0.004272574)0.731:0.001724778)0.994:0.011835899)0.765:0.002612327,(('EPI_ISL_5888':0.007018793,('EPI_ISL_122101':0.001363210,'EPI_ISL_291193':0.004133752)0.959:0.005661905)0.841:0.002731991,('EPI_ISL_73380':0.001360266,((('EPI_ISL_158199':0.004104993,'EPI_ISL_122074':0.000000006)0.000:0.000000006,(((('EPI_ISL_189400':0.002728199,'EPI_ISL_122075':0.008301036)0.000:0.000000006,(('EPI_ISL_243483':0.006885639,('EPI_ISL_158220':0.0,'EPI_ISL_158224':0.0,'EPI_ISL_158229':0.0,'EPI_ISL_158219':0.0):0.000000006)0.877:0.001359823,'EPI_ISL_31483':0.004106557)0.000:0.000000006)0.000:0.000000006,('EPI_ISL_158340':0.002739766,('EPI_ISL_158323':0.002736749,('EPI_ISL_158321':0.0,'EPI_ISL_158184':0.0,'EPI_ISL_158328':0.0,'EPI_ISL_158324':0.0,'EPI_ISL_158186':0.0,'EPI_ISL_158362':0.0,'EPI_ISL_158353':0.0,'EPI_ISL_158337':0.0,'EPI_ISL_158361':0.0):0.000000006)0.000:0.000000006)0.924:0.001360173)0.000:0.000000006,('EPI_ISL_158331':0.0,'EPI_ISL_312376':0.0):0.002728215)0.828:0.001360096)0.000:0.000000006,(((('EPI_ISL_122077':0.001358712,(('EPI_ISL_73378':0.0,'EPI_ISL_189346':0.0):0.000000006,'EPI_ISL_189475':0.004102438)0.000:0.000000006)0.000:0.000000006,(('EPI_ISL_158222':0.0,'EPI_ISL_158225':0.0):0.001371621,('EPI_ISL_189367':0.002771147,'EPI_ISL_243480':0.006972418)0.755:0.001334540)0.929:0.002741195)0.979:0.006900646,((('EPI_ISL_158228':0.001359915,('EPI_ISL_158230':0.000000006,('EPI_ISL_29991':0.001379984,'EPI_ISL_189352':0.002736495)0.779:0.001352904)0.000:0.000000006)0.000:0.000000006,('EPI_ISL_243627':0.001228277,'EPI_ISL_243495':0.005658514)0.983:0.008474086)0.925:0.002728363,(('EPI_ISL_189424':0.004135234,('EPI_ISL_84566':0.001364805,(('EPI_ISL_30808':0.000000006,'EPI_ISL_243462':0.001359622)0.848:0.001359594,('EPI_ISL_243599':0.002728238,'EPI_ISL_30809':0.001359425)0.000:0.000000006)0.805:0.001363649)0.778:0.001381537)0.805:0.001357765,((('EPI_ISL_243633':0.000000006,'EPI_ISL_243390':0.001360415)0.920:0.002728641,('EPI_ISL_267436':0.005548028,'EPI_ISL_84564':0.008410083)0.553:0.002756522)0.726:0.000000006,'EPI_ISL_158217':0.005490584)0.000:0.000000006)0.000:0.000000006)0.854:0.001360054)0.000:0.000000006,((((('EPI_ISL_381748':0.012834266,'EPI_ISL_267386':0.007132826)0.863:0.004151070,('EPI_ISL_189375':0.0,'EPI_ISL_189391':0.0):0.004169951)0.756:0.001327320,'EPI_ISL_95121':0.002729733)0.000:0.000000006,('EPI_ISL_158293':0.001370719,('EPI_ISL_243659':0.000000006,('EPI_ISL_267268':0.001360727,'EPI_ISL_267256':0.004108395)0.000:0.000000006)0.955:0.004152334)0.772:0.001359472)0.906:0.001360502,'EPI_ISL_376202':0.000000006)0.921:0.002729049)0.000:0.000000006)0.000:0.000000006)0.875:0.002761426)0.747:0.001620760)0.352:0.001323599,'EPI_ISL_5884':0.011525000)0.890:0.002562975)0.000:0.000000006)0.562:0.000000006,(('EPI_ISL_158213':0.004254907,('EPI_ISL_73368':0.002777003,('EPI_ISL_122038':0.007012182,'EPI_ISL_189349':0.001407115)0.773:0.001292870)0.828:0.002716640)0.995:0.012743716,(('EPI_ISL_118683':0.000000006,'EPI_ISL_118660':0.001364377)0.982:0.005498263,('EPI_ISL_119048':0.002784971,'EPI_ISL_146013':0.006923012)0.852:0.002743620)0.000:0.000000006)0.813:0.001357743)0.000:0.000000006,'EPI_ISL_118658':0.000000006)0.000:0.000000006,(('EPI_ISL_10441':0.003328699,'EPI_ISL_118847':0.021354300)0.061:0.001378036,(('EPI_ISL_118931':0.0,'EPI_ISL_118993':0.0):0.002472998,'EPI_ISL_118934':0.001642550)0.917:0.005714203)0.902:0.005291361)0.796:0.001354375,((('EPI_ISL_189394':0.004198223,('EPI_ISL_26340':0.006888853,('EPI_ISL_158193':0.002730019,('EPI_ISL_329022':0.005557982,('EPI_ISL_243638':0.002726186,'EPI_ISL_329023':0.000000006)0.915:0.004157099)0.958:0.006962908)0.000:0.000000006)0.761:0.001297755)0.981:0.008504029,('EPI_ISL_288006':0.008301011,(('EPI_ISL_266399':0.010141461,('EPI_ISL_146376':0.004204601,(('EPI_ISL_266396':0.0,'EPI_ISL_266398':0.0):0.000000006,('EPI_ISL_168478':0.001363805,'EPI_ISL_162561':0.001362158)0.906:0.002725191)0.766:0.001302800)0.917:0.007067121)0.986:0.012968830,((('EPI_ISL_189343':0.003868586,'EPI_ISL_189344':0.001631942)0.975:0.010071127,(('EPI_ISL_158195':0.000000006,('EPI_ISL_73361':0.016909374,('EPI_ISL_122031':0.002731748,('EPI_ISL_189469':0.002728177,'EPI_ISL_122035':0.002727572)0.000:0.000000006)0.000:0.000000006)0.848:0.001358987)0.718:0.000000006,('EPI_ISL_158205':0.0,'EPI_ISL_73387':0.0):0.001359349)0.438:0.004463657)0.939:0.006751763,(('EPI_ISL_267196':0.004258315,(('EPI_ISL_120215':0.002743823,'EPI_ISL_120213':0.001376547)0.968:0.006918450,('EPI_ISL_189471':0.004108882,('EPI_ISL_189359':0.004110431,('EPI_ISL_189398':0.005494519,('EPI_ISL_189318':0.0,'EPI_ISL_189332':0.0,'EPI_ISL_189464':0.0):0.001360554)0.000:0.000000006)0.842:0.001364520)0.000:0.000000006)0.802:0.002705696)0.968:0.007069616,(((('EPI_ISL_158232':0.000000006,('EPI_ISL_84553':0.001365257,'EPI_ISL_77443':0.004137121)0.000:0.000000006)0.978:0.004110465,('EPI_ISL_122092':0.001361580,('EPI_ISL_189330':0.008297000,'EPI_ISL_122079':0.001361054)0.000:0.000000006)0.927:0.002732312)0.000:0.000000006,('EPI_ISL_84556':0.006895341,(('EPI_ISL_243514':0.006891765,(('EPI_ISL_243665':0.0,'EPI_ISL_243584':0.0,'EPI_ISL_243601':0.0):0.000000006,('EPI_ISL_243472':0.002729229,('EPI_ISL_328942':0.002730174,('EPI_ISL_328941':0.0,'EPI_ISL_328985':0.0):0.000000006)0.868:0.001360459)0.000:0.000000006)0.000:0.000000006)0.886:0.001361230,('EPI_ISL_122037':0.0,'EPI_ISL_122071':0.0):0.002744120)0.000:0.000000006)0.831:0.001360651)0.873:0.000000006,'EPI_ISL_7159':0.012581244)0.424:0.004125646)0.873:0.002848018)0.021:0.001327671)0.758:0.000000006)0.000:0.000000006)0.854:0.001360900,(('EPI_ISL_76423':0.002453609,('EPI_ISL_3172':0.0,'EPI_ISL_3154':0.0):0.005884202)0.929:0.004112153,(((('EPI_ISL_65841':0.019735404,('EPI_ISL_146342':0.013457828,(('EPI_ISL_112235':0.004702980,'EPI_ISL_112673':0.006586764)0.964:0.015068421,((((((((('EPI_ISL_200447':0.009719522,('EPI_ISL_378625':0.001356161,('EPI_ISL_378624':0.001356285,'EPI_ISL_378626':0.000000006)0.000:0.000000006)0.759:0.001397009)0.860:0.002942422,('EPI_ISL_206833':0.000000006,('EPI_ISL_96133':0.005536153,'EPI_ISL_143936':0.005554733)0.851:0.002752197)0.827:0.002532941)0.897:0.004176393,'EPI_ISL_206843':0.009539458)0.357:0.001570298,'EPI_ISL_146326':0.004101080)0.000:0.000000006,'EPI_ISL_113552':0.002728578)0.838:0.002612971,'EPI_ISL_252838':0.008515743)0.419:0.004999759,('EPI_ISL_6781438':0.011812539,'EPI_ISL_163900':0.013304107)0.227:0.001446130)0.151:0.000000006,'EPI_ISL_234320':0.019508978)0.790:0.003292622,('EPI_ISL_200495':0.000000006,'EPI_ISL_200506':0.001357314)0.909:0.005662231)0.969:0.014061143)0.966:0.013896088)0.916:0.009657486)0.698:0.004021569,('EPI_ISL_294560':0.003131763,(('EPI_ISL_298539':0.006744403,('EPI_ISL_165804':0.009832946,'EPI_ISL_165807':0.002810858)0.866:0.002915029)0.840:0.002890316,'EPI_ISL_179039':0.008256191)0.718:0.001119165)0.999:0.020428914)0.856:0.004978680,((('EPI_ISL_506106':0.008768699,'EPI_ISL_120206':0.005462334)0.976:0.011448871,('EPI_ISL_267184':0.011264827,('EPI_ISL_189470':0.005711423,(('EPI_ISL_73362':0.005341854,'EPI_ISL_328940':0.007166916)0.915:0.004331313,'EPI_ISL_73370':0.005752123)0.755:0.001301350)0.699:0.001129033)0.786:0.002745219)0.739:0.000000006,(('EPI_ISL_235195':0.001475049,'EPI_ISL_235194':0.001250820)0.999:0.033186385,('EPI_ISL_235193':0.005509381,(('EPI_ISL_506057':0.000000006,'EPI_ISL_12869980':0.015448032)0.999:0.021675795,((('EPI_ISL_12864553':0.001355855,'EPI_ISL_506058':0.000000006)0.998:0.018399503,('EPI_ISL_506056':0.002719731,('EPI_ISL_506049':0.001355970,'EPI_ISL_378725':0.000000006)0.000:0.000000006)0.831:0.003091906)0.907:0.005989617,('EPI_ISL_235192':0.011975688,'EPI_ISL_506052':0.017651440)0.688:0.001623156)0.832:0.006321316)0.997:0.021989653)0.982:0.018147017)0.966:0.015979874)0.398:0.001498385)0.826:0.002706862,('EPI_ISL_267359':0.006897683,(('EPI_ISL_29228':0.0,'EPI_ISL_7160':0.0):0.009734802,('EPI_ISL_158207':0.004109231,(('EPI_ISL_158194':0.004102230,('EPI_ISL_267319':0.000000006,(('EPI_ISL_122080':0.0,'EPI_ISL_158196':0.0):0.000000006,'EPI_ISL_189615':0.001358677)0.852:0.001358747)0.000:0.000000006)0.951:0.004156062,(('EPI_ISL_189397':0.0,'EPI_ISL_73391':0.0):0.000000006,'EPI_ISL_122081':0.004104401)0.884:0.002758749)0.756:0.001350204)0.000:0.000000006)0.155:0.001394125)0.965:0.005520964)0.000:0.000000006)0.000:0.000000006)0.888:0.002739062)0.786:0.001416577)0.939:0.004164192)0.432:0.001332997,('EPI_ISL_119137':0.014303874,'EPI_ISL_143657':0.001263796)0.998:0.017091700)0.000:0.000000006)0.000:0.000000006,'EPI_ISL_5826':0.012612767)0.887:0.002501850,((((((('EPI_ISL_26347':0.0,'EPI_ISL_70096':0.0):0.006583353,(('EPI_ISL_132871':0.011752297,(('EPI_ISL_237951':0.000433152,('EPI_ISL_75886':0.012550709,('EPI_ISL_75885':0.012342180,'EPI_ISL_75883':0.006152749)0.717:0.004878145)1.000:0.031668905)0.978:0.014776459,('EPI_ISL_8925':0.004161721,('EPI_ISL_118752':0.009802992,'EPI_ISL_8932':0.002767749)0.738:0.001328213)0.978:0.009328204)0.766:0.002349232)0.976:0.009555722,(('EPI_ISL_70115':0.019440753,('EPI_ISL_170786':0.021497444,('EPI_ISL_29971':0.013699088,('EPI_ISL_68990':0.023993902,('EPI_ISL_170529':0.011906172,(('EPI_ISL_539869':0.005468120,('EPI_ISL_1055773':0.009709591,'EPI_ISL_170519':0.004139042)0.446:0.001373045)0.739:0.000000006,((('EPI_ISL_129517':0.019920674,'EPI_ISL_68984':0.006885546)0.000:0.000000006,(('EPI_ISL_195117':0.017030572,(('EPI_ISL_539864':0.002743298,(((('EPI_ISL_129486':0.004102890,((('EPI_ISL_505169':0.000000006,((('EPI_ISL_129495':0.008402302,'EPI_ISL_129479':0.006944033)0.857:0.002719332,('EPI_ISL_195082':0.004102052,'EPI_ISL_129505':0.000000006)0.000:0.000000006)0.847:0.002558659,('EPI_ISL_129488':0.006748228,((((('EPI_ISL_129478':0.000000006,('EPI_ISL_129450':0.005616380,'EPI_ISL_129508':0.007041863)0.709:0.001253289)0.000:0.000000006,'EPI_ISL_129451':0.004096555)0.947:0.004098893,'EPI_ISL_129457':0.004099482)0.000:0.000000006,(('EPI_ISL_195118':0.000000006,'EPI_ISL_129477':0.000000006)0.000:0.000000006,(('EPI_ISL_195130':0.005481435,('EPI_ISL_195120':0.000000006,'EPI_ISL_195124':0.001357498)0.685:0.000000006)0.720:0.002735435,'EPI_ISL_195168':0.017210812)0.847:0.002749834)0.837:0.001361441)0.854:0.001358195,'EPI_ISL_129472':0.000000006)0.771:0.001540447)0.109:0.001371285)0.778:0.001545709)0.892:0.001358073,('EPI_ISL_129489':0.000000006,'EPI_ISL_129484':0.002725047)0.000:0.000000006)0.898:0.002775100,'EPI_ISL_129485':0.005551390)0.740:0.001332690)0.738:0.000000006,(('EPI_ISL_129487':0.001338080,'EPI_ISL_195204':0.005560596)0.779:0.001390539,('EPI_ISL_199476':0.001358516,('EPI_ISL_129501':0.006879369,('EPI_ISL_129471':0.002725526,'EPI_ISL_129474':0.002725983)0.000:0.000000006)0.566:0.000000006)0.000:0.000000006)0.842:0.000000006)1.000:0.000000006,(((('EPI_ISL_129502':0.002727703,('EPI_ISL_129452':0.016841795,('EPI_ISL_129497':0.002261063,'EPI_ISL_129455':0.008901456)0.868:0.004230971)0.780:0.001770356)0.000:0.000000006,('EPI_ISL_129499':0.004101287,('EPI_ISL_129498':0.006897241,(('EPI_ISL_129493':0.0,'EPI_ISL_129483':0.0):0.001238015,'EPI_ISL_199472':0.020081628)0.939:0.005645739)0.000:0.000000006)0.935:0.005494092)0.813:0.001359284,'EPI_ISL_129481':0.000000006)0.000:0.000000006,(('EPI_ISL_95867':0.005485315,('EPI_ISL_29097':0.006879229,('EPI_ISL_195114':0.002746234,'EPI_ISL_129506':0.008376801)0.879:0.002735963)0.000:0.000000006)0.844:0.001358255,((('EPI_ISL_129482':0.022182771,(('EPI_ISL_129491':0.008337673,('EPI_ISL_129454':0.000000006,'EPI_ISL_129458':0.001359384)0.000:0.000000006)0.966:0.006886309,(('EPI_ISL_129466':0.000000006,'EPI_ISL_129465':0.002727373)0.739:0.000000006,('EPI_ISL_129492':0.002737883,'EPI_ISL_129453':0.005605142)0.930:0.004128908)0.617:0.001389866)0.965:0.007363928)0.711:0.000968221,'EPI_ISL_129467':0.004143778)0.930:0.004145115,(((((('EPI_ISL_146865':0.0,'EPI_ISL_146841':0.0,'EPI_ISL_146853':0.0):0.023432840,'EPI_ISL_67417':0.009355788)0.888:0.005871117,('EPI_ISL_28428':0.002742565,'EPI_ISL_156353':0.021533232)0.738:0.001704709)0.887:0.004168303,'EPI_ISL_28431':0.021957507)0.744:0.001337020,'EPI_ISL_13923':0.023465945)0.727:0.001044247,(('EPI_ISL_106920':0.003985248,'EPI_ISL_106921':0.007169584)1.000:0.028952167,('EPI_ISL_28425':0.004115663,'EPI_ISL_28430':0.005568994)0.944:0.009085678)0.521:0.003789310)0.873:0.002787286)0.000:0.000000006)0.876:0.001358443)0.000:0.000000006)0.000:0.000000006,(('EPI_ISL_29410':0.001379821,('EPI_ISL_129496':0.000000006,('EPI_ISL_129464':0.0,'EPI_ISL_129473':0.0):0.002725986)0.975:0.005520741)0.747:0.001344792,(('EPI_ISL_13920':0.016730807,('EPI_ISL_27380':0.018654185,'EPI_ISL_13925':0.012314573)0.886:0.007658135)0.904:0.006970465,(((('EPI_ISL_4081286':0.033438041,'EPI_ISL_129447':0.013232405)0.913:0.008193147,(('EPI_ISL_9605609':0.030395421,(((('EPI_ISL_4081347':0.017946532,(('EPI_ISL_4081260':0.000000006,'EPI_ISL_4081262':0.001358275)1.000:0.017026275,('EPI_ISL_4081348':0.015114605,'EPI_ISL_278832':0.006268360)0.962:0.009248242)0.633:0.000533603)0.752:0.002104340,((('EPI_ISL_505178':0.008583799,('EPI_ISL_278874':0.009850186,(('EPI_ISL_195015':0.0,'EPI_ISL_278908':0.0):0.004109055,('EPI_ISL_14761976':0.012753291,'EPI_ISL_195106':0.006977480)0.840:0.002734639)0.880:0.002787419)0.980:0.009913842)0.927:0.005597023,((((((('EPI_ISL_195111':0.020144740,('EPI_ISL_505181':0.010362471,'EPI_ISL_4081292':0.013356556)0.630:0.000702788)0.783:0.001412851,('EPI_ISL_4081267':0.010654978,'EPI_ISL_4081397':0.023836494)0.712:0.001936579)0.789:0.001363984,((('EPI_ISL_504572':0.004134257,('EPI_ISL_4081356':0.014291896,'EPI_ISL_4081357':0.008602110)0.821:0.002620927)0.775:0.001341474,'EPI_ISL_504742':0.016034476)0.784:0.001376932,(((('EPI_ISL_4081350':0.007086833,'EPI_ISL_505238':0.004096383)0.871:0.005242570,('EPI_ISL_505303':0.012862193,('EPI_ISL_61669':0.009387501,'EPI_ISL_87300':0.007255452)0.818:0.001392280)0.000:0.000000006)0.963:0.005754088,'EPI_ISL_504691':0.008610832)0.255:0.001247858,('EPI_ISL_4081354':0.000000006,'EPI_ISL_4081362':0.012546829)0.999:0.021771199)0.812:0.002596305)0.000:0.000000006)0.000:0.000000006,('EPI_ISL_4081268':0.023061425,('EPI_ISL_505243':0.014759240,'EPI_ISL_505285':0.015829508)0.759:0.002391815)0.832:0.002921283)0.855:0.001359418,('EPI_ISL_4081355':0.025719472,('EPI_ISL_4081264':0.020150868,('EPI_ISL_4081394':0.013139689,'EPI_ISL_4081265':0.018940210)0.762:0.002453385)0.842:0.003239835)0.698:0.001073400)0.000:0.000000006,('EPI_ISL_9593312':0.026370421,((('EPI_ISL_4081293':0.013205307,('EPI_ISL_9593195':0.000000006,('EPI_ISL_9593326':0.002722790,(('EPI_ISL_9589807':0.0,'EPI_ISL_9589764':0.0):0.000000006,('EPI_ISL_9591606':0.001357109,('EPI_ISL_4106156':0.001358328,'EPI_ISL_9593291':0.002722179)0.000:0.000000006)0.000:0.000000006)0.000:0.000000006)0.856:0.001356980)0.986:0.010287896)0.653:0.000831638,('EPI_ISL_4081294':0.008384505,'EPI_ISL_502541':0.005600866)0.737:0.001307717)0.902:0.002753034,(((('EPI_ISL_499121':0.000000006,'EPI_ISL_499126':0.002722041)0.768:0.001381660,('EPI_ISL_6781281':0.006965316,'EPI_ISL_6781348':0.002763843)0.754:0.001312314)0.998:0.014469450,(('EPI_ISL_499145':0.008282182,(('EPI_ISL_499147':0.011216252,'EPI_ISL_499151':0.002692607)0.883:0.002781706,('EPI_ISL_9593380':0.005520441,('EPI_ISL_9593382':0.005565720,'EPI_ISL_14749644':0.005603810)0.770:0.001303801)0.768:0.001363765)0.000:0.000000006)1.000:0.012639253,(('EPI_ISL_499132':0.005562569,('EPI_ISL_6781289':0.016100742,('EPI_ISL_9593373':0.005544936,('EPI_ISL_499146':0.009710474,('EPI_ISL_499150':0.004098368,'EPI_ISL_499166':0.006870898)0.000:0.000000006)0.793:0.001348312)0.771:0.001365325)0.746:0.001317724)0.939:0.004170277,((((('EPI_ISL_499143':0.004082941,'EPI_ISL_499168':0.001404102)0.946:0.005421181,('EPI_ISL_499174':0.017133424,'EPI_ISL_499169':0.007145301)0.477:0.001298789)0.762:0.001495091,('EPI_ISL_499139':0.005538573,'EPI_ISL_6781344':0.008373664)0.898:0.004203859)0.774:0.001329621,(('EPI_ISL_499154':0.0,'EPI_ISL_499123':0.0):0.009947787,'EPI_ISL_499170':0.011298324)0.885:0.004043682)0.000:0.000000006,'EPI_ISL_499137':0.005474321)0.909:0.001360425)0.000:0.000000006)0.623:0.002837182)0.768:0.001258000,(('EPI_ISL_4081290':0.006983604,('EPI_ISL_4081352':0.000000006,'EPI_ISL_4083723':0.002722768)0.990:0.014359979)0.966:0.009941404,(('EPI_ISL_504775':0.000000006,'EPI_ISL_504784':0.001357108)0.931:0.002722574,('EPI_ISL_505218':0.000000006,('EPI_ISL_504796':0.0,'EPI_ISL_505244':0.0):0.001356956)0.000:0.000000006)0.451:0.002721734)0.751:0.000000006)0.000:0.000000006)0.868:0.004250801)0.032:0.002629580)0.795:0.001350209,((('EPI_ISL_4081266':0.0,'EPI_ISL_502073':0.0):0.000000006,('EPI_ISL_505290':0.001350359,'EPI_ISL_505317':0.001373111)0.879:0.002734779)0.992:0.014439018,(('EPI_ISL_505194':0.000000006,('EPI_ISL_505262':0.008498332,('EPI_ISL_505294':0.000000006,'EPI_ISL_505319':0.002722192)0.954:0.007058137)0.907:0.004051465)0.756:0.001360375,'EPI_ISL_505229':0.005516645)0.990:0.011574447)0.735:0.001112400)0.377:0.001367987)0.766:0.000000006,('EPI_ISL_195100':0.014447334,'EPI_ISL_505224':0.013106354)0.776:0.002444581)0.837:0.001365277)0.000:0.000000006,('EPI_ISL_278893':0.002420377,('EPI_ISL_4083707':0.000000006,'EPI_ISL_4083720':0.002720572)0.942:0.007259565)1.000:0.025215784)0.802:0.001368590,'EPI_ISL_504640':0.008326579)0.563:0.000195437)0.999:0.021413968,('EPI_ISL_504817':0.020080030,(('EPI_ISL_199470':0.004110052,('EPI_ISL_308752':0.005485142,((('EPI_ISL_95863':0.021394410,(((((((((('EPI_ISL_504781':0.005480879,'EPI_ISL_504481':0.002723648)0.000:0.000000006,'EPI_ISL_504480':0.002723607)0.000:0.000000006,('EPI_ISL_504489':0.002722355,'EPI_ISL_504486':0.000000006)0.917:0.001359317)0.000:0.000000006,('EPI_ISL_79311':0.002729939,(('EPI_ISL_504459':0.0,'EPI_ISL_504467':0.0):0.000000006,(('EPI_ISL_504806':0.001796775,'EPI_ISL_133383':0.002765295)0.892:0.003679898,('EPI_ISL_504483':0.0,'EPI_ISL_504482':0.0):0.000000006)0.914:0.001357299)0.797:0.001379003)0.765:0.001355491)0.849:0.001357898,(((('EPI_ISL_504473':0.011099289,'EPI_ISL_504720':0.009686735)0.000:0.000000006,(((('EPI_ISL_504433':0.0,'EPI_ISL_504426':0.0):0.000000006,(('EPI_ISL_504465':0.002756664,'EPI_ISL_504479':0.002722309)0.894:0.002728706,('EPI_ISL_504447':0.0,'EPI_ISL_504446':0.0):0.001357483)0.000:0.000000006)0.000:0.000000006,('EPI_ISL_505347':0.004266673,'EPI_ISL_195220':0.014277971)0.751:0.001211956)0.000:0.000000006,(((((('EPI_ISL_505200':0.002722112,(('EPI_ISL_504702':0.001356621,'EPI_ISL_504735':0.001356344)0.000:0.000000006,'EPI_ISL_504805':0.002721162)0.830:0.001356570)0.000:0.000000006,'EPI_ISL_195005':0.004107294)0.000:0.000000006,('EPI_ISL_504680':0.0,'EPI_ISL_504712':0.0,'EPI_ISL_504760':0.0):0.000000006)1.000:0.000000006,('EPI_ISL_505211':0.001356921,(('EPI_ISL_504708':0.002748616,'EPI_ISL_504761':0.001368610)0.786:0.001356486,'EPI_ISL_504776':0.002722730)0.000:0.000000006)0.853:0.001356853)0.000:0.000000006,(((('EPI_ISL_504755':0.000000006,'EPI_ISL_505297':0.001356693)0.000:0.000000006,('EPI_ISL_504703':0.000000006,'EPI_ISL_504854':0.012526020)0.908:0.002722095)0.834:0.001356677,'EPI_ISL_504728':0.001360458)0.000:0.000000006,(('EPI_ISL_504756':0.0,'EPI_ISL_195021':0.0):0.001365567,'EPI_ISL_504749':0.002739147)0.775:0.001359414)0.000:0.000000006)0.000:0.000000006,'EPI_ISL_504782':0.006866921)0.970:0.005479658)0.912:0.002723380)0.000:0.000000006,((('EPI_ISL_505336':0.009764324,'EPI_ISL_504846':0.001334241)0.986:0.013442601,(('EPI_ISL_717722':0.0,'EPI_ISL_717720':0.0):0.015463961,(('EPI_ISL_505313':0.000000006,((('EPI_ISL_502527':0.001356222,('EPI_ISL_4081735':0.002720644,'EPI_ISL_502524':0.000000006)0.000:0.000000006)0.769:0.001368863,'EPI_ISL_9593329':0.005515752)0.779:0.001354400,('EPI_ISL_505340':0.002720606,'EPI_ISL_4081778':0.005486942)0.000:0.000000006)1.000:0.000000006)0.970:0.000000006,((('EPI_ISL_14755014':0.000000006,'EPI_ISL_14749681':0.004093926)0.858:0.001355769,('EPI_ISL_14749619':0.009676751,('EPI_ISL_14749629':0.001359835,(((('EPI_ISL_14766438':0.001358735,('EPI_ISL_14766633':0.001355365,'EPI_ISL_14937237':0.004095274)0.000:0.000000006)0.882:0.001355384,('EPI_ISL_14766629':0.001361117,'EPI_ISL_14766637':0.001367487)0.777:0.001357737)0.000:0.000000006,('EPI_ISL_14749621':0.0,'EPI_ISL_14749620':0.0):0.000000006)0.944:0.002719053,(((((('EPI_ISL_14764333':0.001355169,'EPI_ISL_14749698':0.002718443)0.000:0.000000006,(('EPI_ISL_14749673':0.0,'EPI_ISL_14749674':0.0):0.001355063,'EPI_ISL_14749712':0.002718473)0.000:0.000000006)0.000:0.000000006,('EPI_ISL_14749618':0.0,'EPI_ISL_14764424':0.0,'EPI_ISL_14749665':0.0,'EPI_ISL_14749705':0.0,'EPI_ISL_14749706':0.0,'EPI_ISL_14749661':0.0):0.000000006)0.000:0.000000006,('EPI_ISL_14764385':0.0,'EPI_ISL_14764045':0.0):0.004090559)0.845:0.001358920,'EPI_ISL_14764683':0.001354945)0.000:0.000000006,('EPI_ISL_14749695':0.0,'EPI_ISL_14749655':0.0,'EPI_ISL_14749649':0.0,'EPI_ISL_14749710':0.0):0.000000006)0.000:0.000000006)0.821:0.001359577)0.826:0.001363385)0.000:0.000000006)0.923:0.004106339,'EPI_ISL_505328':0.002740797)0.758:0.001352985)0.000:0.000000006)0.932:0.010092578)0.974:0.011227712,((('EPI_ISL_504395':0.0,'EPI_ISL_504396':0.0):0.001356953,('EPI_ISL_30589':0.001357249,('EPI_ISL_504394':0.0,'EPI_ISL_504398':0.0,'EPI_ISL_504393':0.0):0.000000006)0.000:0.000000006)0.967:0.004097237,('EPI_ISL_504425':0.001357367,'EPI_ISL_505165':0.002723087)0.000:0.000000006)0.000:0.000000006)0.923:0.001357035)0.000:0.000000006,'EPI_ISL_504785':0.016907579)0.859:0.001357893)0.000:0.000000006,('EPI_ISL_504431':0.002727228,((('EPI_ISL_128940':0.002723307,('EPI_ISL_504432':0.0,'EPI_ISL_504455':0.0):0.004097023)0.000:0.000000006,('EPI_ISL_504412':0.000000006,((((((('EPI_ISL_504478':0.0,'EPI_ISL_504475':0.0):0.000000006,'EPI_ISL_504487':0.002724326)0.878:0.001357661,'EPI_ISL_504466':0.004098441)0.000:0.000000006,'EPI_ISL_504462':0.000000006)0.944:0.002723526,'EPI_ISL_504427':0.000000006)0.000:0.000000006,'EPI_ISL_504674':0.001357265)0.865:0.001357265,('EPI_ISL_129520':0.002722673,'EPI_ISL_129533':0.001357121)0.000:0.000000006)1.000:0.000000006)1.000:0.000000006)0.000:0.000000006,'EPI_ISL_504410':0.004097603)0.445:0.001369377)0.485:0.001359515)0.983:0.006872362,('EPI_ISL_129527':0.004134606,('EPI_ISL_129523':0.004432441,'EPI_ISL_195060':0.024793743)0.727:0.001062881)0.784:0.001357283)0.000:0.000000006,(((((('EPI_ISL_195052':0.004200445,'EPI_ISL_195054':0.004105626)0.990:0.008410526,('EPI_ISL_504618':0.000000006,('EPI_ISL_504709':0.006869807,'EPI_ISL_504671':0.000000006)0.848:0.001356347)0.000:0.000000006)0.997:0.009686078,'EPI_ISL_5286':0.002725204)0.000:0.000000006,('EPI_ISL_504615':0.006889011,(('EPI_ISL_195193':0.012941548,('EPI_ISL_195031':0.004146069,'EPI_ISL_195023':0.001336298)0.860:0.004095165)0.991:0.012906047,('EPI_ISL_504609':0.006915562,'EPI_ISL_504403':0.002724937)0.873:0.002767293)0.595:0.000000006)0.967:0.005479381)0.416:0.001358296,('EPI_ISL_6908':0.004126128,(('EPI_ISL_504357':0.0,'EPI_ISL_504358':0.0,'EPI_ISL_504356':0.0,'EPI_ISL_504359':0.0):0.000000006,((('EPI_ISL_504363':0.0,'EPI_ISL_504362':0.0,'EPI_ISL_504364':0.0):0.000000006,('EPI_ISL_504390':0.002722831,('EPI_ISL_504369':0.001356993,(('EPI_ISL_505146':0.0,'EPI_ISL_504354':0.0):0.002725620,'EPI_ISL_504353':0.000000006)0.906:0.002722660)0.000:0.000000006)0.000:0.000000006)0.000:0.000000006,('EPI_ISL_504350':0.001360143,(((((('EPI_ISL_30591':0.001355639,'EPI_ISL_504419':0.000000006)0.957:0.005605324,(('EPI_ISL_504417':0.0,'EPI_ISL_504415':0.0,'EPI_ISL_504418':0.0,'EPI_ISL_504416':0.0):0.000000006,'EPI_ISL_504414':0.001355606)0.915:0.004147788)0.858:0.002690805,(((('EPI_ISL_504404':0.000000006,'EPI_ISL_504406':0.000000006)0.913:0.001357869,('EPI_ISL_504387':0.004111507,'EPI_ISL_504389':0.001357047)0.553:0.000000006)0.000:0.000000006,('EPI_ISL_504385':0.0,'EPI_ISL_504384':0.0):0.000000006)0.000:0.000000006,('EPI_ISL_504402':0.001357276,('EPI_ISL_504424':0.0,'EPI_ISL_504423':0.0):0.005480706)0.000:0.000000006)0.000:0.000000006)0.906:0.002725015,(('EPI_ISL_505115':0.0,'EPI_ISL_504380':0.0):0.001365324,('EPI_ISL_504407':0.0,'EPI_ISL_504409':0.0,'EPI_ISL_504408':0.0):0.005524226)0.754:0.001361576)0.000:0.000000006,('EPI_ISL_504397':0.005491575,('EPI_ISL_505114':0.0,'EPI_ISL_504379':0.0,'EPI_ISL_504381':0.0,'EPI_ISL_504382':0.0):0.001361422)0.761:0.001363423)0.789:0.001363944,('EPI_ISL_504360':0.001373481,'EPI_ISL_504370':0.004105217)0.793:0.001350847)0.790:0.001365436)0.804:0.001362779)0.892:0.001356968)0.889:0.002755893)0.868:0.002741667)0.000:0.000000006,('EPI_ISL_29102':0.0,'EPI_ISL_504361':0.0):0.006918404)0.849:0.001358611)0.735:0.000000006,(('EPI_ISL_195184':0.003298638,('EPI_ISL_195080':0.012049030,'EPI_ISL_195154':0.013983933)0.080:0.000864461)0.935:0.007160370,('EPI_ISL_195105':0.010444079,'EPI_ISL_304092':0.026385531)0.598:0.002560214)0.635:0.005108394)0.854:0.001357241,(('EPI_ISL_129515':0.000000006,(('EPI_ISL_29114':0.001360943,(('EPI_ISL_505113':0.0,'EPI_ISL_504347':0.0,'EPI_ISL_504348':0.0):0.000000006,'EPI_ISL_504346':0.001357814)0.785:0.001361504)0.931:0.004134358,('EPI_ISL_129513':0.006940345,(('EPI_ISL_88379':0.002788886,(('EPI_ISL_88395':0.001358120,('EPI_ISL_88387':0.000000006,('EPI_ISL_74379':0.004100727,('EPI_ISL_88401':0.004099245,'EPI_ISL_75321':0.004100595)0.000:0.000000006)1.000:0.000000006)0.000:0.000000006)0.770:0.001368322,(('EPI_ISL_169557':0.001408373,'EPI_ISL_169559':0.002692270)0.996:0.014107089,('EPI_ISL_96972':0.009766230,('EPI_ISL_74374':0.004106219,('EPI_ISL_96981':0.006888436,('EPI_ISL_176792':0.006990078,('EPI_ISL_157896':0.0,'EPI_ISL_4081613':0.0,'EPI_ISL_4081614':0.0):0.005532034)0.939:0.005550024)0.740:0.001408399)0.896:0.002759586)0.760:0.001373443)0.775:0.001349200)0.908:0.004124357)0.586:0.002742778,((((('EPI_ISL_88365':0.000000006,('EPI_ISL_166533':0.004122439,'EPI_ISL_74372':0.004187022)0.993:0.009817139)0.999:0.012547991,('EPI_ISL_88359':0.001370682,'EPI_ISL_88361':0.005547569)0.798:0.001352395)0.000:0.000000006,(('EPI_ISL_88344':0.000000006,'EPI_ISL_88347':0.001358322)0.867:0.001358230,'EPI_ISL_88346':0.001357886)0.000:0.000000006)0.000:0.000000006,('EPI_ISL_29762':0.000000006,('EPI_ISL_96980':0.013981944,(('EPI_ISL_88363':0.000000006,('EPI_ISL_88366':0.0,'EPI_ISL_88371':0.0):0.002723931)0.841:0.001358090,'EPI_ISL_88370':0.001358186)0.000:0.000000006)0.839:0.001357703)0.000:0.000000006)0.000:0.000000006,(('EPI_ISL_88375':0.008311959,'EPI_ISL_88373':0.004109807)0.763:0.001376572,((('EPI_ISL_282075':0.002728505,(('EPI_ISL_12957482':0.001357366,('EPI_ISL_4081620':0.0,'EPI_ISL_12941178':0.0,'EPI_ISL_505434':0.0,'EPI_ISL_505435':0.0):0.000000006)0.941:0.004098316,'EPI_ISL_505433':0.005482823)0.000:0.000000006)0.965:0.004104491,((('EPI_ISL_482243':0.0,'EPI_ISL_482246':0.0):0.001362419,('EPI_ISL_12958025':0.011155384,('EPI_ISL_157893':0.0,'EPI_ISL_4081618':0.0):0.001377909)0.762:0.001356504)0.839:0.001362445,'EPI_ISL_96978':0.019919363)0.000:0.000000006)0.844:0.001358292,((((((('EPI_ISL_88389':0.001358024,'EPI_ISL_109824':0.004106713)0.000:0.000000006,(('EPI_ISL_88376':0.002726378,('EPI_ISL_482225':0.001369684,('EPI_ISL_482250':0.001362585,'EPI_ISL_88384':0.004096913)0.801:0.001367793)0.000:0.000000006)0.000:0.000000006,('EPI_ISL_74378':0.006875297,'EPI_ISL_88377':0.000000006)0.863:0.001357943)0.000:0.000000006)0.000:0.000000006,((('EPI_ISL_109819':0.001308221,'EPI_ISL_109820':0.002500106)0.941:0.004394477,('EPI_ISL_169569':0.004119723,'EPI_ISL_88392':0.000000006)0.000:0.000000006)0.882:0.002743642,('EPI_ISL_482247':0.000000006,('EPI_ISL_132836':0.004101829,(('EPI_ISL_153533':0.004143643,('EPI_ISL_387114':0.000000006,'EPI_ISL_12958179':0.002725543)0.923:0.004151015)0.936:0.005577393,'EPI_ISL_482251':0.004099701)0.000:0.000000006)0.918:0.001358686)0.798:0.001367603)0.795:0.001356975)0.000:0.000000006,(((('EPI_ISL_88386':0.008340109,('EPI_ISL_248331':0.004100240,'EPI_ISL_88381':0.000000006)0.000:0.000000006)0.852:0.001357940,((('EPI_ISL_169567':0.005553315,'EPI_ISL_12941032':0.006934895)0.750:0.001336083,('EPI_ISL_91852':0.0,'EPI_ISL_482232':0.0,'EPI_ISL_482227':0.0,'EPI_ISL_482239':0.0,'EPI_ISL_482281':0.0,'EPI_ISL_88378':0.0,'EPI_ISL_88388':0.0):0.000000006)0.000:0.000000006,'EPI_ISL_88380':0.001364217)0.000:0.000000006)0.000:0.000000006,((('EPI_ISL_88397':0.002724935,(('EPI_ISL_109815':0.0,'EPI_ISL_109822':0.0):0.001358050,('EPI_ISL_482256':0.0,'EPI_ISL_482223':0.0,'EPI_ISL_482268':0.0,'EPI_ISL_482269':0.0,'EPI_ISL_482265':0.0,'EPI_ISL_482263':0.0):0.001358054)0.000:0.000000006)0.000:0.000000006,(('EPI_ISL_248321':0.002727179,(('EPI_ISL_33887':0.0,'EPI_ISL_482244':0.0):0.000000006,'EPI_ISL_81514':0.008597402)0.948:0.004113182)0.784:0.001378895,'EPI_ISL_88391':0.002723999)0.000:0.000000006)0.000:0.000000006,(('EPI_ISL_109832':0.002713473,'EPI_ISL_109827':0.002739410)0.781:0.001378673,'EPI_ISL_88382':0.004112644)0.748:0.000000006)0.000:0.000000006)0.779:0.000000006,(('EPI_ISL_129863':0.001357227,'EPI_ISL_129864':0.000000006)0.983:0.006936152,('EPI_ISL_169561':0.004138440,(('EPI_ISL_12957472':0.0,'EPI_ISL_12958037':0.0):0.005486286,((((((((((((('EPI_ISL_12941217':0.004184081,'EPI_ISL_12957473':0.005518640)0.944:0.006964370,'EPI_ISL_282052':0.008317898)0.000:0.000000006,'EPI_ISL_505444':0.002729648)0.852:0.001359085,(('EPI_ISL_12958234':0.001358922,'EPI_ISL_12958384':0.002726899)0.000:0.000000006,'EPI_ISL_12957772':0.002728530)0.000:0.000000006)0.000:0.000000006,'EPI_ISL_256373':0.005487189)0.000:0.000000006,((('EPI_ISL_12957496':0.000000006,'EPI_ISL_206573':0.001359210)0.816:0.001359185,'EPI_ISL_249799':0.001358972)0.000:0.000000006,(('EPI_ISL_293279':0.017066535,'EPI_ISL_12958409':0.005587335)0.750:0.001304551,'EPI_ISL_482289':0.001359006)0.000:0.000000006)0.000:0.000000006)1.000:0.000000006,('EPI_ISL_218331':0.000000006,('EPI_ISL_12958024':0.002772779,'EPI_ISL_12958458':0.008450579)0.853:0.002719314)0.842:0.001359006)0.000:0.000000006,(((('EPI_ISL_12957495':0.006881456,'EPI_ISL_12958385':0.006878368)0.094:0.000000006,'EPI_ISL_12958212':0.006879932)0.000:0.000000006,(('EPI_ISL_225534':0.006992064,'EPI_ISL_12941102':0.004141054)0.787:0.001327333,(('EPI_ISL_12940938':0.001379349,'EPI_ISL_12958196':0.006911674)0.778:0.001346305,('EPI_ISL_12958396':0.001358984,'EPI_ISL_12958237':0.011135017)0.000:0.000000006)0.858:0.001359160)0.000:0.000000006)0.000:0.000000006,'EPI_ISL_256368':0.002726025)0.845:0.001359165)0.000:0.000000006,((('EPI_ISL_266595':0.0,'EPI_ISL_293278':0.0):0.005512064,('EPI_ISL_12958226':0.002746522,'EPI_ISL_12958402':0.005540028)0.856:0.002769422)0.778:0.001370710,('EPI_ISL_389785':0.005509067,('EPI_ISL_12958240':0.008279865,'EPI_ISL_12957773':0.000000006)0.000:0.000000006)0.862:0.001359926)0.000:0.000000006)0.000:0.000000006,(((('EPI_ISL_12958405':0.001364513,((('EPI_ISL_12958221':0.001367492,('EPI_ISL_12958213':0.002726322,'EPI_ISL_14768121':0.000000006)0.786:0.001354364)0.810:0.001362535,(('EPI_ISL_12958414':0.0,'EPI_ISL_12958449':0.0,'EPI_ISL_12958408':0.0):0.001358684,'EPI_ISL_12957502':0.001360424)0.000:0.000000006)0.786:0.001365407,'EPI_ISL_12958410':0.004138198)0.764:0.001363475)0.786:0.001350646,'EPI_ISL_12958225':0.012610461)0.749:0.001385227,(('EPI_ISL_282062':0.0,'EPI_ISL_505440':0.0):0.000000006,('EPI_ISL_282061':0.001355194,'EPI_ISL_12941297':0.005509470)0.773:0.001374880)0.000:0.000000006)0.000:0.000000006,'EPI_ISL_12957780':0.005488350)0.000:0.000000006)0.000:0.000000006,((('EPI_ISL_12958400':0.000000006,'EPI_ISL_12958399':0.009682530)0.975:0.006761416,'EPI_ISL_12958466':0.001528320)0.326:0.002762369,'EPI_ISL_10398539':0.001542502)0.914:0.005344942)0.846:0.001359040,((('EPI_ISL_505436':0.0,'EPI_ISL_505445':0.0,'EPI_ISL_505447':0.0):0.000000006,'EPI_ISL_12941025':0.004103389)0.000:0.000000006,('EPI_ISL_12957507':0.008283916,('EPI_ISL_12957492':0.011260688,'EPI_ISL_249844':0.004180384)0.270:0.001304424)0.737:0.000000006)0.000:0.000000006)0.925:0.002726461,('EPI_ISL_156387':0.001308448,'EPI_ISL_293281':0.005568721)0.871:0.002794232)0.000:0.000000006)0.781:0.001330974)0.885:0.002843890)0.754:0.001313045)0.000:0.000000006)1.000:0.000000006,('EPI_ISL_148286':0.0,'EPI_ISL_93974':0.0,'EPI_ISL_85649':0.0):0.001357819)0.000:0.000000006,(('EPI_ISL_109818':0.000000006,('EPI_ISL_91637':0.002724468,('EPI_ISL_88383':0.000000006,('EPI_ISL_29771':0.000000006,'EPI_ISL_74382':0.002723702)0.851:0.001357826)0.861:0.000000006)0.901:0.001357743)0.859:0.001357819,('EPI_ISL_74381':0.001369073,'EPI_ISL_88403':0.002741393)0.778:0.001354708)0.000:0.000000006)1.000:0.000000006,(('EPI_ISL_222082':0.002788559,'EPI_ISL_169583':0.005587767)0.496:0.002695935,('EPI_ISL_169570':0.001358147,(('EPI_ISL_256370':0.011174601,((('EPI_ISL_12958230':0.0,'EPI_ISL_12958227':0.0):0.000000006,'EPI_ISL_12958182':0.005476990)0.968:0.005508421,('EPI_ISL_167155':0.002723406,'EPI_ISL_169578':0.001358233)0.000:0.000000006)0.000:0.000000006)0.957:0.004109854,('EPI_ISL_138290':0.000000006,('EPI_ISL_169573':0.0,'EPI_ISL_505439':0.0):0.001357482)0.866:0.001357774)0.000:0.000000006)0.938:0.002724721)0.733:0.000000006)0.000:0.000000006)0.790:0.001359969)0.796:0.001357826)0.787:0.001344342)0.743:0.000000006)0.855:0.001372068)0.000:0.000000006)0.000:0.000000006,((('EPI_ISL_129525':0.005482192,((('EPI_ISL_504624':0.003091834,('EPI_ISL_504750':0.028005604,((('EPI_ISL_504376':0.000000006,'EPI_ISL_504374':0.005488287)0.947:0.004101841,'EPI_ISL_504355':0.000000006)0.765:0.001243131,'EPI_ISL_504570':0.002859106)0.838:0.002670397)0.386:0.001211811)0.996:0.011199257,((('EPI_ISL_502588':0.000924759,'EPI_ISL_502510':0.015953420)0.982:0.012103147,(((('EPI_ISL_195011':0.002792912,'EPI_ISL_502504':0.010979511)0.564:0.000101987,'EPI_ISL_195035':0.002734423)0.508:0.001369665,(('EPI_ISL_502577':0.005562320,(('EPI_ISL_502480':0.008354728,('EPI_ISL_9593229':0.005490969,('EPI_ISL_502484':0.001355851,'EPI_ISL_9593213':0.002727234)0.000:0.000000006)0.870:0.004156233)0.857:0.005503937,(((('EPI_ISL_9593221':0.008353138,('EPI_ISL_502477':0.001365684,'EPI_ISL_502475':0.005508975)0.000:0.000000006)0.990:0.006850846,'EPI_ISL_502472':0.002719698)0.000:0.000000006,('EPI_ISL_502473':0.000000006,'EPI_ISL_502578':0.002719075)0.950:0.004093034)0.887:0.001360245,('EPI_ISL_502998':0.004137173,((('EPI_ISL_503001':0.001262340,'EPI_ISL_502516':0.011241970)0.417:0.002828536,(((((('EPI_ISL_502471':0.012701861,(('EPI_ISL_502468':0.001345300,('EPI_ISL_9590324':0.001312696,'EPI_ISL_9593278':0.008376041)0.879:0.002811129)0.885:0.002764260,'EPI_ISL_9593209':0.004125763)0.873:0.002836721)0.757:0.001273294,((('EPI_ISL_9593305':0.005554431,(('EPI_ISL_9593318':0.0,'EPI_ISL_9590688':0.0,'EPI_ISL_9590911':0.0):0.000000006,('EPI_ISL_9593215':0.001359464,'EPI_ISL_9593219':0.004110096)0.785:0.001356345)0.778:0.001305531)0.889:0.002782072,('EPI_ISL_502487':0.004102501,'EPI_ISL_9593313':0.007031965)0.940:0.006989097)0.667:0.000000006,('EPI_ISL_9590435':0.002764995,'EPI_ISL_9591701':0.004094885)0.950:0.005531524)0.000:0.000000006)0.000:0.000000006,'EPI_ISL_9589621':0.013950324)0.842:0.001355108,'EPI_ISL_502456':0.001354869)0.000:0.000000006,((('EPI_ISL_9593284':0.005620267,('EPI_ISL_9590333':0.000000006,'EPI_ISL_9593317':0.001353967)0.993:0.008398179)0.725:0.001268468,('EPI_ISL_502521':0.004202069,'EPI_ISL_9593316':0.005497365)0.941:0.005499258)0.000:0.000000006,(((('EPI_ISL_502518':0.004252233,'EPI_ISL_502489':0.005640572)0.757:0.001225557,('EPI_ISL_502492':0.000000006,('EPI_ISL_502460':0.006939977,'EPI_ISL_9590087':0.005520002)0.857:0.002751782)0.000:0.000000006)0.000:0.000000006,'EPI_ISL_502483':0.001354249)0.910:0.002717577,(((('EPI_ISL_9593211':0.001354299,('EPI_ISL_9590552':0.001360082,'EPI_ISL_9593279':0.001354636)0.000:0.000000006)0.972:0.004089442,((('EPI_ISL_9593207':0.001353963,('EPI_ISL_502522':0.001354298,'EPI_ISL_9593203':0.001354047)0.000:0.000000006)0.800:0.001361806,('EPI_ISL_9593205':0.001338183,('EPI_ISL_9590485':0.000000006,'EPI_ISL_9593200':0.002721296)0.972:0.005495486)0.774:0.001384715)0.775:0.001351396,(('EPI_ISL_502519':0.000000006,('EPI_ISL_9593294':0.008404115,'EPI_ISL_9593187':0.005579876)0.730:0.001276057)0.919:0.001354661,'EPI_ISL_502497':0.011157648)0.209:0.000000006)0.000:0.000000006)0.796:0.001370922,'EPI_ISL_502479':0.001356795)0.835:0.001354506,'EPI_ISL_502482':0.006904804)0.000:0.000000006)0.000:0.000000006)0.000:0.000000006)0.916:0.000000006,'EPI_ISL_502469':0.013984830)0.000:0.000000006)0.829:0.001360379,('EPI_ISL_9593217':0.004094502,(('EPI_ISL_502465':0.000000006,'EPI_ISL_9590591':0.006859866)0.917:0.002717755,'EPI_ISL_503000':0.000000006)0.000:0.000000006)0.811:0.001360608)0.759:0.001361526)0.797:0.001355111)0.831:0.000000006)0.162:0.004149025)0.743:0.001314819,'EPI_ISL_195156':0.005526492)0.805:0.002764875)0.729:0.000000006,((('EPI_ISL_9589977':0.012512032,('EPI_ISL_502999':0.000000006,'EPI_ISL_502515':0.005478895)0.000:0.000000006)0.999:0.008269751,('EPI_ISL_195157':0.004093467,'EPI_ISL_502586':0.001356292)0.000:0.000000006)0.855:0.001355243,('EPI_ISL_502493':0.012791740,((('EPI_ISL_502490':0.005707965,'EPI_ISL_9593354':0.017291274)0.847:0.003955770,(('EPI_ISL_501428':0.001356283,('EPI_ISL_502513':0.006869219,('EPI_ISL_502474':0.005474843,('EPI_ISL_502463':0.009686894,((('EPI_ISL_502507':0.000000006,((('EPI_ISL_9593283':0.001366478,'EPI_ISL_9593287':0.002733357)0.899:0.002734084,('EPI_ISL_502501':0.0,'EPI_ISL_9593349':0.0):0.000000006)0.000:0.000000006,'EPI_ISL_9593306':0.002720502)0.838:0.001360493)0.875:0.001356651,('EPI_ISL_9593338':0.008297558,'EPI_ISL_502545':0.000000006)0.000:0.000000006)0.433:0.001358215,('EPI_ISL_9593353':0.004115594,'EPI_ISL_9593339':0.011095629)0.000:0.000000006)0.983:0.004095257)0.647:0.000000006)0.000:0.000000006)0.864:0.001356356)0.000:0.000000006,(('EPI_ISL_502508':0.0,'EPI_ISL_502488':0.0):0.004095049,'EPI_ISL_502459':0.008315609)0.739:0.000000006)0.000:0.000000006)0.764:0.001341365,'EPI_ISL_502997':0.004139713)0.850:0.002808180)0.290:0.002712077)0.000:0.000000006)0.916:0.005373805)0.939:0.007027062,('EPI_ISL_195113':0.011179580,((((('EPI_ISL_195182':0.000000006,'EPI_ISL_504392':0.002725241)0.860:0.003056578,'EPI_ISL_195142':0.027929123)0.013:0.000973262,'EPI_ISL_195218':0.015665071)0.775:0.001442182,'EPI_ISL_504547':0.015568770)0.880:0.004169069,('EPI_ISL_504367':0.0,'EPI_ISL_504368':0.0,'EPI_ISL_504366':0.0):0.005625850)0.895:0.004351428)0.866:0.004189048)0.721:0.003006070)0.000:0.000000006,('EPI_ISL_499175':0.030479790,'EPI_ISL_195197':0.011618208)0.984:0.015782541)0.689:0.000000006)0.288:0.000000006,'EPI_ISL_129448':0.004106780)0.000:0.000000006,('EPI_ISL_129516':0.009723168,('EPI_ISL_129529':0.004117500,'EPI_ISL_129511':0.005497466)0.000:0.000000006)1.000:0.000000006)0.000:0.000000006)0.938:0.000000006)0.000:0.000000006)0.960:0.005472097,((('EPI_ISL_499128':0.0,'EPI_ISL_499131':0.0,'EPI_ISL_499141':0.0,'EPI_ISL_499157':0.0,'EPI_ISL_499142':0.0):0.036335431,('EPI_ISL_195196':0.008509773,(('EPI_ISL_6781292':0.005881723,('EPI_ISL_6781304':0.001361781,('EPI_ISL_499179':0.012643981,('EPI_ISL_499152':0.002734864,'EPI_ISL_499177':0.019908030)0.754:0.001484560)0.426:0.001311210)0.913:0.006697325)0.992:0.017981355,('EPI_ISL_195173':0.005317837,'EPI_ISL_499162':0.011598045)0.980:0.015683399)0.934:0.009960821)0.972:0.012042965)0.890:0.006944633,'EPI_ISL_26009':0.002823184)0.769:0.001326365)0.442:0.001428152,('EPI_ISL_129528':0.005383938,('EPI_ISL_504559':0.002939318,('EPI_ISL_499165':0.002853822,'EPI_ISL_9593376':0.009662609)1.000:0.038811720)0.919:0.008838610)0.955:0.008582500)0.772:0.001382962)0.000:0.000000006)0.000:0.000000006,(('EPI_ISL_4666':0.000000006,'EPI_ISL_505131':0.001357654)0.974:0.009366941,('EPI_ISL_95878':0.007836072,((((('EPI_ISL_505143':0.0,'EPI_ISL_505140':0.0,'EPI_ISL_504352':0.0):0.001360319,(('EPI_ISL_505130':0.0,'EPI_ISL_505135':0.0):0.000000006,('EPI_ISL_29106':0.001357507,'EPI_ISL_12995':0.004097829)0.731:0.000000006)0.000:0.000000006)0.877:0.002738399,'EPI_ISL_129532':0.001364358)0.225:0.001366734,(('EPI_ISL_13578':0.0,'EPI_ISL_504558':0.0):0.001359895,'EPI_ISL_504383':0.005482825)0.000:0.000000006)0.906:0.004272043,(('EPI_ISL_195110':0.021288234,'EPI_ISL_195055':0.016445650)0.808:0.003357056,((((('EPI_ISL_195185':0.003969494,('EPI_ISL_278876':0.006760600,(((('EPI_ISL_195143':0.002730039,'EPI_ISL_195141':0.004096970)0.736:0.000000006,('EPI_ISL_195181':0.005622394,'EPI_ISL_278860':0.009842652)0.756:0.001259801)0.000:0.000000006,'EPI_ISL_195027':0.001356791)0.000:0.000000006,'EPI_ISL_195180':0.002721856)0.839:0.002968929)0.899:0.005582544)0.439:0.001520623,'EPI_ISL_195187':0.017009616)0.000:0.000000006,('EPI_ISL_195041':0.002756048,(('EPI_ISL_278867':0.002661797,'EPI_ISL_278822':0.004223282)0.988:0.009963084,'EPI_ISL_195038':0.008477130)0.734:0.001208378)0.958:0.004129658)0.981:0.006941111,'EPI_ISL_504591':0.004123795)0.776:0.001359933,(((((((('EPI_ISL_504613':0.001373219,('EPI_ISL_30585':0.001368200,('EPI_ISL_504610':0.002818511,('EPI_ISL_504693':0.000000006,'EPI_ISL_504696':0.004195502)0.997:0.012842309)0.734:0.001286335)0.884:0.002745007)0.831:0.002748699,((('EPI_ISL_504612':0.006869965,((('EPI_ISL_504608':0.002722874,'EPI_ISL_505161':0.004096978)0.000:0.000000006,'EPI_ISL_504578':0.001358570)0.864:0.001357093,(('EPI_ISL_504413':0.001357362,('EPI_ISL_504422':0.0,'EPI_ISL_504421':0.0):0.000000006)0.863:0.001357502,('EPI_ISL_504623':0.004096777,'EPI_ISL_505116':0.004097389)0.000:0.000000006)0.847:0.001357195)0.000:0.000000006)1.000:0.000000006,'EPI_ISL_504582':0.000000006)0.000:0.000000006,(((((('EPI_ISL_504684':0.002720524,('EPI_ISL_504651':0.000000006,(('EPI_ISL_504576':0.001357565,'EPI_ISL_504663':0.002722219)0.000:0.000000006,('EPI_ISL_504759':0.014341937,'EPI_ISL_85201':0.002618565)0.933:0.008458987)0.798:0.001355381)0.000:0.000000006)0.000:0.000000006,('EPI_ISL_504391':0.0,'EPI_ISL_504388':0.0):0.002721148)0.845:0.001356517,(('EPI_ISL_501505':0.032961256,'EPI_ISL_501501':0.021899482)0.863:0.004017159,((('EPI_ISL_505157':0.001356437,(('EPI_ISL_504649':0.004095436,'EPI_ISL_505172':0.004095100)0.329:0.000000006,('EPI_ISL_504437':0.0,'EPI_ISL_504436':0.0,'EPI_ISL_504438':0.0,'EPI_ISL_504440':0.0,'EPI_ISL_504439':0.0):0.005511732)0.000:0.000000006)0.000:0.000000006,('EPI_ISL_504622':0.000000006,'EPI_ISL_504628':0.001359889)0.000:0.000000006)0.000:0.000000006,('EPI_ISL_504646':0.001356570,'EPI_ISL_504643':0.005476771)0.000:0.000000006)0.848:0.001356576)0.000:0.000000006)0.900:0.001358081,'EPI_ISL_504598':0.009774878)0.000:0.000000006,'EPI_ISL_504590':0.000000006)0.000:0.000000006,((((('EPI_ISL_505179':0.009707797,(('EPI_ISL_505228':0.002732075,('EPI_ISL_504758':0.001357358,('EPI_ISL_504730':0.001357387,'EPI_ISL_504855':0.012541223)0.000:0.000000006)0.796:0.001368335)0.782:0.001377467,('EPI_ISL_504828':0.000000006,'EPI_ISL_303879':0.002722473)0.996:0.011191390)0.336:0.001350274)0.000:0.000000006,'EPI_ISL_505177':0.005481507)0.000:0.000000006,('EPI_ISL_504434':0.0,'EPI_ISL_504445':0.0,'EPI_ISL_504435':0.0,'EPI_ISL_504444':0.0,'EPI_ISL_504442':0.0,'EPI_ISL_504443':0.0,'EPI_ISL_504441':0.0):0.000000006)0.000:0.000000006,('EPI_ISL_504694':0.002722771,'EPI_ISL_504635':0.001357440)0.000:0.000000006)0.000:0.000000006,((('EPI_ISL_504700':0.000000006,'EPI_ISL_194995':0.000000006)0.948:0.005531378,(('EPI_ISL_504496':0.001357246,'EPI_ISL_195214':0.000000006)0.995:0.006872222,('EPI_ISL_504757':0.002733865,'EPI_ISL_504485':0.000000006)0.000:0.000000006)0.766:0.001350809)0.795:0.004131761,((('EPI_ISL_504662':0.000000006,'EPI_ISL_504748':0.014060391)0.000:0.000000006,'EPI_ISL_504773':0.005481032)0.000:0.000000006,('EPI_ISL_504681':0.006917587,'EPI_ISL_504698':0.001379882)0.473:0.002718264)0.908:0.001357134)0.657:0.000000006)0.924:0.001357097)0.835:0.001357073)0.000:0.000000006)0.954:0.005628331,(('EPI_ISL_278864':0.008610338,'EPI_ISL_278839':0.006845851)0.985:0.011848599,('EPI_ISL_195019':0.007049850,(((('EPI_ISL_14751200':0.012586745,((('EPI_ISL_163606':0.000000006,(('EPI_ISL_278854':0.000000006,'EPI_ISL_278835':0.001357100)0.802:0.001365515,(('EPI_ISL_14766635':0.015974620,'EPI_ISL_14937234':0.007017226)0.912:0.005493109,('EPI_ISL_14762763':0.001357245,(('EPI_ISL_14751193':0.000000006,'EPI_ISL_14749631':0.001356889)0.852:0.001358639,('EPI_ISL_14762967':0.000000006,('EPI_ISL_14751167':0.001360699,('EPI_ISL_14749716':0.002761889,'EPI_ISL_14749666':0.002741032)0.777:0.001347478)0.000:0.000000006)0.000:0.000000006)0.832:0.001357408)0.000:0.000000006)0.906:0.002726590)0.772:0.001366755)0.774:0.001352954,'EPI_ISL_278899':0.004162043)0.881:0.002745318,((((((('EPI_ISL_278862':0.0,'EPI_ISL_252683':0.0):0.000000006,(('EPI_ISL_4083591':0.002723003,('EPI_ISL_14763817':0.000000006,'EPI_ISL_14766798':0.006873013)0.900:0.002722722)0.770:0.001379392,'EPI_ISL_14755024':0.011166737)0.726:0.000000006)0.000:0.000000006,('EPI_ISL_14751240':0.012716404,'EPI_ISL_14755049':0.002807146)0.754:0.001292398)0.917:0.002727180,((('EPI_ISL_14766626':0.017173261,'EPI_ISL_14761173':0.002806907)0.950:0.006904570,(('EPI_ISL_278868':0.000000006,'EPI_ISL_278900':0.002723876)0.849:0.001357612,'EPI_ISL_278894':0.002738294)0.000:0.000000006)0.000:0.000000006,'EPI_ISL_163605':0.004099824)0.813:0.001357316)0.728:0.000000006,((('EPI_ISL_505089':0.000000006,((('EPI_ISL_14762582':0.001357366,('EPI_ISL_14755008':0.004116625,'EPI_ISL_14761061':0.000000006)0.000:0.000000006)0.917:0.001363563,('EPI_ISL_14755004':0.004098641,('EPI_ISL_505091':0.001375876,(('EPI_ISL_14766414':0.002723350,(('EPI_ISL_14751287':0.001357161,('EPI_ISL_14751192':0.001357219,'EPI_ISL_14749623':0.004102727)0.000:0.000000006)0.997:0.000000006,(('EPI_ISL_14751202':0.0,'EPI_ISL_14751197':0.0,'EPI_ISL_14749704':0.0,'EPI_ISL_14762672':0.0):0.000000006,(('EPI_ISL_14766800':0.001296174,'EPI_ISL_14937239':0.008409121)0.867:0.002835725,'EPI_ISL_14764263':0.004103675)0.875:0.002769034)0.000:0.000000006)0.000:0.000000006)0.802:0.001350691,'EPI_ISL_14751168':0.004128519)0.765:0.001368047)0.970:0.005501551)0.000:0.000000006)0.000:0.000000006,'EPI_ISL_14751231':0.002723469)0.836:0.001357277)0.742:0.001358576,'EPI_ISL_14762862':0.008356924)0.864:0.002775076,('EPI_ISL_278869':0.000000006,('EPI_ISL_14749688':0.011128860,('EPI_ISL_14763462':0.002731609,'EPI_ISL_14761785':0.009747222)0.000:0.000000006)0.493:0.001358213)0.903:0.002751393)0.796:0.001351102)0.000:0.000000006,(((((('EPI_ISL_14751152':0.002638752,'EPI_ISL_14764276':0.004230116)0.966:0.007019312,('EPI_ISL_278841':0.000000006,'EPI_ISL_278826':0.002723657)0.947:0.002724099)0.000:0.000000006,((('EPI_ISL_14749663':0.000000006,('EPI_ISL_14749653':0.0,'EPI_ISL_14749718':0.0):0.001356666)0.977:0.004094952,((('EPI_ISL_14764707':0.005478043,'EPI_ISL_14755005':0.001356372)0.000:0.000000006,'EPI_ISL_14763118':0.001356040)0.000:0.000000006,'EPI_ISL_14751220':0.002722392)0.000:0.000000006)0.998:0.008270915,(('EPI_ISL_278865':0.0,'EPI_ISL_278844':0.0):0.000000006,('EPI_ISL_278824':0.001357158,'EPI_ISL_278848':0.000000006)0.908:0.001357274)0.000:0.000000006)0.888:0.001357568)0.827:0.001357849,'EPI_ISL_278889':0.001357781)0.000:0.000000006,('EPI_ISL_278918':0.000000006,'EPI_ISL_278887':0.001357813)0.000:0.000000006)0.982:0.000000006,('EPI_ISL_278917':0.004107155,'EPI_ISL_163604':0.001357603)0.000:0.000000006)0.000:0.000000006)0.000:0.000000006,(('EPI_ISL_278883':0.001338810,('EPI_ISL_278842':0.0,'EPI_ISL_278855':0.0,'EPI_ISL_278843':0.0):0.005503700)0.783:0.001392345,(('EPI_ISL_278882':0.000000006,'EPI_ISL_278834':0.004098803)0.000:0.000000006,('EPI_ISL_14764412':0.017061516,'EPI_ISL_14764453':0.002810806)0.993:0.015617354)0.863:0.001357844)0.000:0.000000006)0.000:0.000000006)0.764:0.001349023)0.758:0.001377665,('EPI_ISL_195207':0.001367698,('EPI_ISL_145714':0.000000006,'EPI_ISL_207227':0.002747308)0.919:0.002758338)0.893:0.002729853)0.000:0.000000006,('EPI_ISL_278892':0.002722858,('EPI_ISL_278888':0.002725614,'EPI_ISL_278907':0.001357073)0.000:0.000000006)0.926:0.004104267)0.782:0.002786760,('EPI_ISL_278922':0.000000006,('EPI_ISL_142229':0.000000006,'EPI_ISL_278846':0.005480780)0.953:0.004098326)0.925:0.004115944)0.744:0.001248294)0.985:0.015855718)0.918:0.007848856)0.751:0.001254204,(((('EPI_ISL_195145':0.008555381,((('EPI_ISL_505237':0.006967374,(('EPI_ISL_195191':0.0,'EPI_ISL_195189':0.0):0.000000006,'EPI_ISL_195192':0.001356904)0.764:0.001311080)0.979:0.008459926,((('EPI_ISL_499172':0.006934673,('EPI_ISL_499138':0.014465127,'EPI_ISL_9593378':0.003942191)0.948:0.008524860)0.692:0.002801364,(('EPI_ISL_195057':0.001356560,'EPI_ISL_499130':0.005488873)0.000:0.000000006,'EPI_ISL_499135':0.011085384)0.737:0.000000006)0.437:0.001002323,('EPI_ISL_6781229':0.009948168,'EPI_ISL_6781345':0.005530110)0.997:0.022355275)0.932:0.005923799)0.737:0.001359191,('EPI_ISL_504472':0.001356835,('EPI_ISL_504456':0.000000006,'EPI_ISL_504458':0.001356654)0.000:0.000000006)0.781:0.001364233)0.717:0.001127212)0.980:0.010003698,('EPI_ISL_502544':0.021691586,((('EPI_ISL_4081789':0.006941171,'EPI_ISL_195024':0.002791411)0.729:0.001305047,('EPI_ISL_504725':0.000000006,'EPI_ISL_504791':0.001356196)0.000:0.000000006)1.000:0.018791761,('EPI_ISL_499129':0.016901450,('EPI_ISL_195200':0.011110259,('EPI_ISL_499173':0.014095693,('EPI_ISL_195201':0.005489348,'EPI_ISL_195058':0.005486988)0.000:0.000000006)0.897:0.002728213)0.000:0.000000006)0.833:0.002720422)0.792:0.002803823)0.852:0.002787627)0.000:0.000000006,('EPI_ISL_282135':0.025263414,'EPI_ISL_14751239':0.014514975)0.919:0.006886925)0.816:0.001345507,((((('EPI_ISL_278863':0.015486824,('EPI_ISL_278856':0.008291485,('EPI_ISL_278838':0.002723485,('EPI_ISL_278859':0.004100386,'EPI_ISL_278895':0.000000006)0.000:0.000000006)0.908:0.002725817)0.000:0.000000006)0.976:0.006943838,('EPI_ISL_278923':0.005514237,'EPI_ISL_278866':0.014275913)0.747:0.001369200)0.781:0.001360971,('EPI_ISL_278905':0.009977020,'EPI_ISL_278873':0.014472356)0.850:0.004014343)0.000:0.000000006,('EPI_ISL_95872':0.000000006,('EPI_ISL_95869':0.002733953,'EPI_ISL_195018':0.001357157)0.781:0.001364315)0.844:0.001357755)0.795:0.001389353,(('EPI_ISL_278926':0.004148889,(('EPI_ISL_14761565':0.002760906,'EPI_ISL_278827':0.002702346)0.867:0.002763079,(('EPI_ISL_278912':0.000000006,(('EPI_ISL_278840':0.005536501,(('EPI_ISL_278901':0.0,'EPI_ISL_278875':0.0,'EPI_ISL_278880':0.0):0.000000006,'EPI_ISL_278833':0.002720298)0.745:0.001353413)0.868:0.002764289,'EPI_ISL_278852':0.002723543)0.000:0.000000006)0.741:0.000000006,'EPI_ISL_278896':0.011107547)0.446:0.001364637)0.756:0.001332588)0.953:0.005765088,'EPI_ISL_278829':0.018682097)0.735:0.001161917)0.995:0.011173133)0.000:0.000000006)0.950:0.000000006,(((('EPI_ISL_5288':0.002785414,'EPI_ISL_142642':0.007007492)0.758:0.001326503,(('EPI_ISL_195172':0.017330494,'EPI_ISL_29308':0.008586271)0.748:0.001103140,'EPI_ISL_142643':0.002723759)0.000:0.000000006)0.000:0.000000006,((((((('EPI_ISL_278925':0.013031024,'EPI_ISL_195069':0.010184571)0.172:0.003846687,('EPI_ISL_129559':0.000000006,('EPI_ISL_195028':0.011453251,('EPI_ISL_195144':0.005665965,(('EPI_ISL_504861':0.001359573,(('EPI_ISL_502528':0.002141012,'EPI_ISL_502531':0.010306479)0.166:0.001395044,('EPI_ISL_4081780':0.001356851,'EPI_ISL_9593330':0.000000006)0.890:0.003527451)0.592:0.000562604)0.000:0.000000006,'EPI_ISL_502537':0.001356746)0.958:0.006938631)0.931:0.007041178)0.866:0.004101479)0.723:0.000000006)0.585:0.001358108,('EPI_ISL_195190':0.009688773,('EPI_ISL_195068':0.009957364,('EPI_ISL_205921':0.001333478,('EPI_ISL_502505':0.000000006,('EPI_ISL_502506':0.0,'EPI_ISL_502514':0.0):0.005486019)0.921:0.004150626)0.993:0.014398014)0.885:0.005460514)0.735:0.000000006)0.904:0.000000006,'EPI_ISL_129530':0.000000006)0.721:0.000000006,(('EPI_ISL_504673':0.012744892,('EPI_ISL_504597':0.000000006,('EPI_ISL_504675':0.010192115,('EPI_ISL_504660':0.000000006,'EPI_ISL_195266':0.006860632)0.999:0.012996811)0.721:0.000960182)0.753:0.001346064)0.790:0.001367230,(((('EPI_ISL_195155':0.006872623,(('EPI_ISL_502584':0.005589563,'EPI_ISL_195067':0.002772563)0.777:0.001316764,'EPI_ISL_195077':0.008273773)0.000:0.000000006)0.000:0.000000006,('EPI_ISL_195009':0.007041240,('EPI_ISL_502499':0.000000006,'EPI_ISL_502543':0.005482343)0.997:0.011335606)0.710:0.001256299)0.924:0.002723475,('EPI_ISL_195007':0.009678557,('EPI_ISL_195008':0.011257050,'EPI_ISL_502585':0.007001151)0.136:0.001286461)0.724:0.000000006)0.000:0.000000006,('EPI_ISL_195006':0.006907578,('EPI_ISL_195062':0.006871870,'EPI_ISL_195153':0.014528625)0.000:0.000000006)0.506:0.001359511)0.893:0.002747038)0.764:0.001373647)0.721:0.000000006,('EPI_ISL_195158':0.009999970,('EPI_ISL_502539':0.000000006,'EPI_ISL_502540':0.002725635)0.991:0.014377836)0.753:0.005479265)0.856:0.001357944,((('EPI_ISL_129579':0.000000006,('EPI_ISL_129526':0.000000006,'EPI_ISL_95876':0.002722670)0.846:0.001357161)0.775:0.001360401,(('EPI_ISL_30590':0.0,'EPI_ISL_504411':0.0):0.000000006,(('EPI_ISL_504606':0.0,'EPI_ISL_504605':0.0):0.002819275,'EPI_ISL_504668':0.015614498)0.704:0.002665035)0.938:0.004121151)0.785:0.001362716,(('EPI_ISL_5162506':0.001949708,('EPI_ISL_195146':0.011967828,('EPI_ISL_195037':0.001400951,'EPI_ISL_195150':0.006878959)0.984:0.011175487)0.498:0.002450802)0.849:0.003900670,((('EPI_ISL_502449':0.000000006,('EPI_ISL_9593196':0.002738505,'EPI_ISL_9589893':0.004111525)0.765:0.001366277)0.000:0.000000006,'EPI_ISL_502447':0.004098625)0.858:0.002890485,('EPI_ISL_502452':0.002725257,(('EPI_ISL_502451':0.001376472,'EPI_ISL_9589879':0.004100989)0.982:0.006968282,('EPI_ISL_502445':0.0,'EPI_ISL_502996':0.0,'EPI_ISL_502542':0.0):0.000000006)0.000:0.000000006)0.726:0.001211724)1.000:0.020472776)0.808:0.002682022)0.000:0.000000006)0.000:0.000000006)0.000:0.000000006,('EPI_ISL_129573':0.0,'EPI_ISL_504573':0.0):0.000000006)0.000:0.000000006)0.000:0.000000006,('EPI_ISL_95877':0.011267711,'EPI_ISL_505174':0.006893289)0.867:0.002795270)0.915:0.002748062,('EPI_ISL_29116':0.005512266,(((('EPI_ISL_504645':0.005484151,('EPI_ISL_129558':0.001290201,'EPI_ISL_195029':0.015651088)0.968:0.006985396)0.000:0.000000006,(('EPI_ISL_504798':0.018368045,('EPI_ISL_195221':0.005608384,(('EPI_ISL_504717':0.015627066,('EPI_ISL_499133':0.000000006,('EPI_ISL_499124':0.004094566,'EPI_ISL_499125':0.000000006)1.000:0.012531011)0.966:0.007132754)0.823:0.002702130,'EPI_ISL_195219':0.008427946)0.729:0.001281720)0.648:0.002699123)0.714:0.000000006,('EPI_ISL_504405':0.001357882,('EPI_ISL_504657':0.006918307,('EPI_ISL_504428':0.0,'EPI_ISL_504429':0.0):0.001381497)0.764:0.001345536)0.802:0.001371751)0.835:0.001359079)0.924:0.001358080,'EPI_ISL_142645':0.009689681)0.000:0.000000006,(((('EPI_ISL_505210':0.002782444,'EPI_ISL_195183':0.004067749)0.998:0.012857923,('EPI_ISL_505176':0.000000006,('EPI_ISL_195026':0.011101796,'EPI_ISL_505187':0.000000006)0.924:0.002720305)0.946:0.005542854)0.728:0.001321675,(('EPI_ISL_504636':0.000000006,('EPI_ISL_504672':0.000000006,'EPI_ISL_504711':0.002723449)0.928:0.002722972)0.954:0.002737250,'EPI_ISL_504650':0.012523658)0.000:0.000000006)0.944:0.002725351,'EPI_ISL_504386':0.004097320)0.000:0.000000006)0.000:0.000000006)0.856:0.001358144)0.000:0.000000006,(((('EPI_ISL_504584':0.008276690,'EPI_ISL_504682':0.009685844)0.348:0.000000006,('EPI_ISL_504588':0.004163980,('EPI_ISL_504568':0.000000006,('EPI_ISL_504614':0.000000006,'EPI_ISL_504652':0.004223985)0.937:0.004103118)0.949:0.004164230)0.741:0.001321391)0.000:0.000000006,('EPI_ISL_5287':0.001357642,(('EPI_ISL_505152':0.005501826,(('EPI_ISL_504579':0.001357883,(('EPI_ISL_504586':0.002723934,('EPI_ISL_504602':0.005496094,('EPI_ISL_504580':0.000000006,('EPI_ISL_504779':0.016886235,'EPI_ISL_504616':0.000000006)0.941:0.002724168)0.859:0.001357134)0.000:0.000000006)0.882:0.001358191,'EPI_ISL_195162':0.016972819)0.000:0.000000006)0.684:0.000000006,((((('EPI_ISL_505163':0.002722310,('EPI_ISL_505170':0.005479684,('EPI_ISL_505167':0.000000006,'EPI_ISL_505117':0.004098101)0.000:0.000000006)0.000:0.000000006)0.961:0.004096247,((((('EPI_ISL_504801':0.008267186,('EPI_ISL_504731':0.001357756,('EPI_ISL_504727':0.000000006,('EPI_ISL_504771':0.001359251,('EPI_ISL_504802':0.001356276,('EPI_ISL_504743':0.000000006,'EPI_ISL_504783':0.001356286)0.851:0.001356393)0.000:0.000000006)1.000:0.000000006)0.000:0.000000006)0.000:0.000000006)0.906:0.001389467,((('EPI_ISL_504490':0.001359758,('EPI_ISL_504488':0.000000006,('EPI_ISL_504494':0.001355984,('EPI_ISL_504492':0.0,'EPI_ISL_504493':0.0):0.000000006)0.828:0.001355908)0.905:0.002737366)0.879:0.002809546,'EPI_ISL_505273':0.008372893)0.781:0.001311266,'EPI_ISL_133360':0.001355911)0.000:0.000000006)0.868:0.001359391,(('EPI_ISL_504655':0.000000006,'EPI_ISL_504666':0.002724288)0.000:0.000000006,'EPI_ISL_504754':0.006866552)0.832:0.001356457)0.000:0.000000006,('EPI_ISL_504695':0.006914678,('EPI_ISL_194996':0.004120823,'EPI_ISL_504772':0.004128343)0.742:0.001412749)0.945:0.005453550)0.969:0.005478935,'EPI_ISL_504620':0.001356826)0.000:0.000000006)0.720:0.000000006,(((('EPI_ISL_505182':0.001356404,('EPI_ISL_30586':0.001356447,'EPI_ISL_505173':0.005494143)0.000:0.000000006)0.541:0.000000006,('EPI_ISL_504604':0.001357370,'EPI_ISL_505158':0.002748127)0.748:0.001365965)0.000:0.000000006,('EPI_ISL_504637':0.002724234,((('EPI_ISL_504470':0.0,'EPI_ISL_504471':0.0,'EPI_ISL_504469':0.0):0.000000006,'EPI_ISL_504474':0.001356560)0.960:0.004095984,('EPI_ISL_505175':0.002721791,'EPI_ISL_505164':0.000000006)0.000:0.000000006)0.787:0.001356545)0.775:0.001373292)0.000:0.000000006,'EPI_ISL_504631':0.006872547)0.000:0.000000006)0.000:0.000000006,('EPI_ISL_505150':0.0,'EPI_ISL_195083':0.0):0.000000006)0.000:0.000000006,('EPI_ISL_505162':0.001360258,('EPI_ISL_151062':0.0,'EPI_ISL_504484':0.0):0.004163301)0.786:0.001356051)0.958:0.004097195)0.526:0.001388881)0.769:0.001340826,(('EPI_ISL_504452':0.005614175,'EPI_ISL_504706':0.014197797)0.728:0.001309033,'EPI_ISL_504565':0.005485380)0.000:0.000000006)0.000:0.000000006)0.000:0.000000006)0.000:0.000000006,(('EPI_ISL_9593374':0.024354767,('EPI_ISL_14749684':0.024790754,'EPI_ISL_195163':0.001125469)0.956:0.010675064)0.594:0.006603828,(('EPI_ISL_504581':0.001369065,((('EPI_ISL_504723':0.006904295,('EPI_ISL_504658':0.000000006,'EPI_ISL_504687':0.002722830)0.881:0.002730350)0.771:0.001362944,(('EPI_ISL_504699':0.001299738,'EPI_ISL_505222':0.006989859)0.914:0.004179205,('EPI_ISL_304089':0.037872740,((((((((((('EPI_ISL_505251':0.001379447,'EPI_ISL_505291':0.002714070)0.936:0.004106679,('EPI_ISL_504787':0.006866786,'EPI_ISL_505209':0.000000006)0.000:0.000000006)0.916:0.002739521,((((('EPI_ISL_505240':0.002721984,'EPI_ISL_505272':0.001356754)0.000:0.000000006,'EPI_ISL_505256':0.001356789)0.000:0.000000006,('EPI_ISL_505216':0.002721926,(('EPI_ISL_504780':0.0,'EPI_ISL_504799':0.0):0.000000006,'EPI_ISL_504826':0.004096998)0.845:0.001356797)0.000:0.000000006)0.000:0.000000006,'EPI_ISL_505226':0.001357101)0.894:0.001363238,'EPI_ISL_504716':0.004097993)0.750:0.000000006)0.750:0.000000006,('EPI_ISL_505207':0.004096425,(((('EPI_ISL_504815':0.001356571,'EPI_ISL_505215':0.002721724)0.000:0.000000006,(('EPI_ISL_505168':0.0,'EPI_ISL_195002':0.0):0.000000006,('EPI_ISL_505234':0.001361662,('EPI_ISL_505239':0.002721739,('EPI_ISL_504491':0.000000006,'EPI_ISL_195084':0.001356637)0.000:0.000000006)0.779:0.001364510)0.813:0.001358346)0.000:0.000000006)0.000:0.000000006,(('EPI_ISL_504786':0.002726881,'EPI_ISL_505212':0.004096065)0.000:0.000000006,('EPI_ISL_505275':0.004095842,'EPI_ISL_195065':0.002721879)0.000:0.000000006)0.000:0.000000006)0.000:0.000000006,('EPI_ISL_504721':0.000000006,'EPI_ISL_504732':0.004093905)0.963:0.004099898)0.919:0.002722389)0.000:0.000000006)0.000:0.000000006,(('EPI_ISL_195034':0.002722234,(('EPI_ISL_504710':0.0,'EPI_ISL_505201':0.0,'EPI_ISL_505219':0.0,'EPI_ISL_195000':0.0):0.000000006,'EPI_ISL_505236':0.002722100)0.000:0.000000006)0.467:0.001357001,'EPI_ISL_505225':0.004113149)0.740:0.000000020)0.000:0.000000006,('EPI_ISL_505196':0.005654647,'EPI_ISL_505257':0.006884918)0.000:0.000000006)0.996:0.000000006,('EPI_ISL_505183':0.0,'EPI_ISL_194998':0.0):0.000000006)0.000:0.000000006,((((('EPI_ISL_504811':0.001356956,(('EPI_ISL_502532':0.015775539,'EPI_ISL_504832':0.005795004)0.741:0.001089395,(('EPI_ISL_504821':0.002734329,'EPI_ISL_504834':0.011139445)0.000:0.000000006,'EPI_ISL_195040':0.001356728)0.000:0.000000006)0.761:0.002722419)0.000:0.000000006,(('EPI_ISL_504845':0.004096716,(((('EPI_ISL_504836':0.000000006,'EPI_ISL_504842':0.005479789)0.910:0.002725509,'EPI_ISL_504816':0.002723114)0.000:0.000000006,'EPI_ISL_504848':0.005480529)0.852:0.001356930,('EPI_ISL_504844':0.004095459,'EPI_ISL_504839':0.000000006)0.976:0.005480623)0.000:0.000000006)0.000:0.000000006,('EPI_ISL_504863':0.002733144,('EPI_ISL_504837':0.000000006,'EPI_ISL_304046':0.002722540)0.774:0.001353622)0.896:0.002762761)0.902:0.002722728)0.000:0.000000006,(('EPI_ISL_504824':0.005477760,('EPI_ISL_504765':0.000000006,('EPI_ISL_505279':0.000000006,'EPI_ISL_505351':0.006882363)0.934:0.004107341)0.906:0.002722592)0.000:0.000000006,'EPI_ISL_504745':0.001356913)0.000:0.000000006)0.000:0.000000006,(('EPI_ISL_504810':0.005543140,
[truncated: 602,297 more chars]
