# Supplementary material for: Using homologous network to identify reassortment risk in H5Nx avian influenza viruses
Source: PLoS Comput Biol. 2025 Jul 22;21(7):e1013301. doi: 10.1371/journal.pcbi.1013301 (PMC12282916; doi:10.1371/journal.pcbi.1013301)
Supplement: S1 File — This ZIP archive includes the dataset and code used to reproduce the results of this study. (ZIP) [file pcbi.1013301.s012.zip › S1_File/step2threshold_estimate(S2_Fig)/distance_analysisHA/Ready_HA_aln.tree]

((('EPI_ISL_315784':0.002847314,('EPI_ISL_291644':0.001420977,'EPI_ISL_304329':0.000711310)0.000:0.000000006)0.000:0.000000006,(('EPI_ISL_396230':0.000709950,('EPI_ISL_282147':0.0,'EPI_ISL_376638':0.0,'EPI_ISL_291399':0.0,'EPI_ISL_286862':0.0,'EPI_ISL_296151':0.0,'EPI_ISL_274452':0.0,'EPI_ISL_275856':0.0,'EPI_ISL_284661':0.0):0.000000006)0.000:0.000000006,(('EPI_ISL_313499':0.002847730,'EPI_ISL_283181':0.000710110)0.000:0.000000006,('EPI_ISL_308925':0.002136671,'EPI_ISL_331842':0.001423292)0.882:0.001425240)0.000:0.000000006)0.000:0.000000006)0.000:0.000000006,'EPI_ISL_302554':0.001421079,(('EPI_ISL_297489':0.003571021,('EPI_ISL_296080':0.002135238,('EPI_ISL_291738':0.000710306,'EPI_ISL_319712':0.000000006)0.000:0.000000006)0.771:0.000710924)0.782:0.000711582,(((((('EPI_ISL_331252':0.001421871,'EPI_ISL_282889':0.002134402)0.000:0.000000006,(('EPI_ISL_316439':0.003560364,('EPI_ISL_335668':0.002139929,'EPI_ISL_342260':0.001421427)0.959:0.002853467)0.000:0.000000006,'EPI_ISL_300214':0.000000006)0.914:0.000710167)0.000:0.000000006,('EPI_ISL_275785':0.000709953,'EPI_ISL_292456':0.002135168)0.000:0.000000006)1.000:0.000000006,((('EPI_ISL_285742':0.000000007,('EPI_ISL_376583':0.001420571,'EPI_ISL_376771':0.000000006)0.970:0.002132944)0.849:0.000709992,('EPI_ISL_292282':0.004289764,'EPI_ISL_331067':0.001423499)0.777:0.000710481)0.000:0.000000006,(('EPI_ISL_297717':0.003777320,'EPI_ISL_12951803':0.004208435)0.705:0.000589514,('EPI_ISL_286062':0.000710226,'EPI_ISL_313509':0.002138256)0.000:0.000000007)0.000:0.000000006)1.000:0.000000006)0.000:0.000000006,(('EPI_ISL_329838':0.002137003,'EPI_ISL_330946':0.000712476)0.794:0.000708965,('EPI_ISL_296087':0.000709719,'EPI_ISL_282815':0.000000006)0.000:0.000000006)0.837:0.000709995)0.000:0.000000006,(((((('EPI_ISL_296073':0.000000006,'EPI_ISL_315003':0.001411276)0.915:0.001411300,('EPI_ISL_305799':0.002135027,'EPI_ISL_314382':0.002134420)0.781:0.001431420)0.744:0.000000006,(((((('EPI_ISL_364327':0.000709771,('EPI_ISL_364377':0.002132925,'EPI_ISL_364328':0.000709589)0.000:0.000000006)0.833:0.000709825,(('EPI_ISL_305451':0.001420984,(((('EPI_ISL_354072':0.003566193,(((('EPI_ISL_337086':0.001423233,'EPI_ISL_351770':0.000710640)0.777:0.000710188,('EPI_ISL_338609':0.000712135,'EPI_ISL_351922':0.000711490)0.782:0.000710741)0.000:0.000000006,'EPI_ISL_349695':0.000710177)0.000:0.000000006,('EPI_ISL_347807':0.002845972,('EPI_ISL_344683':0.0,'EPI_ISL_336572':0.0):0.002849040)0.760:0.000715721)0.000:0.000000006)0.959:0.002847013,'EPI_ISL_320288':0.004997967)0.363:0.000000006,('EPI_ISL_330952':0.002134432,(('EPI_ISL_391595':0.003571487,(('EPI_ISL_366497':0.0,'EPI_ISL_387268':0.0,'EPI_ISL_387272':0.0):0.003570285,'EPI_ISL_378563':0.000000006)0.777:0.000707028)0.746:0.000714810,'EPI_ISL_350554':0.002133107)0.000:0.000000006)0.954:0.002133198)0.000:0.000000006,(('EPI_ISL_339060':0.000712394,('EPI_ISL_390105':0.000000006,('EPI_ISL_398818':0.001421493,('EPI_ISL_368186':0.000000006,'EPI_ISL_391114':0.000000006)0.773:0.000709529)0.781:0.000711394)0.960:0.002132557)0.813:0.000710139,('EPI_ISL_348200':0.000710176,((('EPI_ISL_370109':0.000709995,('EPI_ISL_346080':0.000710463,('EPI_ISL_369754':0.000000006,(('EPI_ISL_350088':0.0,'EPI_ISL_355593':0.0):0.000710597,('EPI_ISL_349956':0.000710297,'EPI_ISL_386869':0.001421617)0.000:0.000000006)1.000:0.000000006)0.000:0.000000006)0.836:0.000710119)0.000:0.000000006,((('EPI_ISL_347930':0.002134980,('EPI_ISL_369739':0.001421563,'EPI_ISL_362587':0.001421273)0.000:0.000000006)0.933:0.001421377,'EPI_ISL_378108':0.002849504)0.000:0.000000006,('EPI_ISL_387214':0.0,'EPI_ISL_346786':0.0,'EPI_ISL_369981':0.0):0.000000006)0.000:0.000000006)0.000:0.000000006,(('EPI_ISL_363831':0.002138734,'EPI_ISL_348171':0.001420932)0.000:0.000000006,(('EPI_ISL_355599':0.000710498,('EPI_ISL_362162':0.000710840,('EPI_ISL_364723':0.001421260,'EPI_ISL_366950':0.000712143)0.794:0.000709812)0.000:0.000000006)0.538:0.000000006,'EPI_ISL_417907':0.002136481)0.000:0.000000006)1.000:0.000000006)0.000:0.000000006)0.960:0.002134267)0.000:0.000000006)0.000:0.000000006)0.693:0.000000006,'EPI_ISL_376727':0.000709823)0.000:0.000000006)0.485:0.000000006,(((((((('EPI_ISL_350077':0.000000006,(('EPI_ISL_395117':0.002132157,('EPI_ISL_395114':0.000000006,('EPI_ISL_380099':0.002130746,'EPI_ISL_386961':0.002131590)0.000:0.000000006)0.000:0.000000006)0.906:0.000709293,((('EPI_ISL_338560':0.000709621,'EPI_ISL_365797':0.000711386)0.000:0.000000006,'EPI_ISL_366000':0.002843697)0.000:0.000000006,(('EPI_ISL_332173':0.001420197,('EPI_ISL_354066':0.002849151,'EPI_ISL_350668':0.001426274)0.760:0.000705340)0.000:0.000000006,('EPI_ISL_331905':0.000000006,'EPI_ISL_339754':0.000709500)0.000:0.000000006)0.000:0.000000006)0.000:0.000000006)0.866:0.000709457)0.927:0.000709781,'EPI_ISL_377904':0.002847068)0.000:0.000000006,('EPI_ISL_345551':0.002847659,'EPI_ISL_334112':0.000000006)0.934:0.000710103)0.863:0.000709984,'EPI_ISL_312868':0.001421107)0.000:0.000000006,('EPI_ISL_297473':0.0,'EPI_ISL_293134':0.0,'EPI_ISL_15082420':0.0,'EPI_ISL_15082418':0.0,'EPI_ISL_312844':0.0):0.000000006)0.000:0.000000006,((('EPI_ISL_332551':0.000710049,'EPI_ISL_332177':0.000000006)0.954:0.002134116,'EPI_ISL_396214':0.001424124)0.000:0.000000006,(('EPI_ISL_285731':0.0,'EPI_ISL_288546':0.0):0.000710626,((('EPI_ISL_332190':0.000716272,'EPI_ISL_365779':0.002134132)0.975:0.003574173,('EPI_ISL_336713':0.000710918,('EPI_ISL_331897':0.000710885,(('EPI_ISL_338621':0.000710930,'EPI_ISL_362388':0.000711893)0.885:0.001423413,('EPI_ISL_341010':0.000000006,('EPI_ISL_392519':0.001422345,('EPI_ISL_362203':0.000000006,'EPI_ISL_363935':0.000710228)0.889:0.000710032)0.000:0.000000006)0.000:0.000000006)0.894:0.001423640)0.797:0.000713012)0.804:0.000710308)0.000:0.000000006,((('EPI_ISL_365788':0.000000006,('EPI_ISL_365516':0.000710556,'EPI_ISL_394947':0.002135302)0.000:0.000000006)0.000:0.000000006,('EPI_ISL_391199':0.000000006,'EPI_ISL_345255':0.004280291)0.819:0.000710051)0.940:0.001420710,(('EPI_ISL_391118':0.002133605,'EPI_ISL_366780':0.000711203)0.778:0.000710063,('EPI_ISL_354518':0.000000006,'EPI_ISL_332543':0.000709827)0.863:0.000709862)0.000:0.000000006)0.932:0.001421006)0.844:0.000710004)0.000:0.000000006)0.000:0.000000006)1.000:0.000000006,((('EPI_ISL_376564':0.000709797,('EPI_ISL_347060':0.002134112,'EPI_ISL_373449':0.000000006)0.000:0.000000006)0.863:0.000709947,(('EPI_ISL_336696':0.004278852,('EPI_ISL_322083':0.000710254,('EPI_ISL_4055901':0.000000006,(('EPI_ISL_12995117':0.001421916,(((((('EPI_ISL_351407':0.000710603,(((('EPI_ISL_346506':0.002136539,(('EPI_ISL_391127':0.000712782,'EPI_ISL_386835':0.000711700)0.798:0.000710866,('EPI_ISL_337015':0.0,'EPI_ISL_333652':0.0,'EPI_ISL_350582':0.0):0.000000006)0.000:0.000000006)0.890:0.000710697,'EPI_ISL_349711':0.001423102)0.000:0.000000006,'EPI_ISL_365504':0.000711311)0.000:0.000000006,('EPI_ISL_344187':0.0,'EPI_ISL_366118':0.0):0.000711523)0.000:0.000000006)0.925:0.001422348,('EPI_ISL_429205':0.001422570,'EPI_ISL_498218':0.000000006)0.942:0.001421311)0.712:0.000000006,((('EPI_ISL_424766':0.000000006,('EPI_ISL_390092':0.001425324,('EPI_ISL_409378':0.002848276,'EPI_ISL_390681':0.003562416)0.323:0.000000006)0.897:0.000000006)0.000:0.000000006,((((((('EPI_ISL_491813':0.000000006,'EPI_ISL_413736':0.000710667)0.925:0.001422059,('EPI_ISL_378062':0.001421040,('EPI_ISL_9402252':0.004283564,(('EPI_ISL_9482256':0.000709574,(('EPI_ISL_11323857':0.000709580,'EPI_ISL_11323856':0.000000006)0.870:0.000709630,'EPI_ISL_9842647':0.000709328)0.000:0.000000006)0.910:0.001420047,('EPI_ISL_11497651':0.002134619,(('EPI_ISL_10828384':0.000000006,'EPI_ISL_7257488':0.000709983)0.859:0.000711247,('EPI_ISL_6306265':0.000000006,'EPI_ISL_6306620':0.000000006)0.000:0.000000006)0.758:0.000710403)0.787:0.000710544)0.000:0.000000006)0.990:0.004284493)0.756:0.000714770)0.000:0.000000006,(((((('EPI_ISL_1015492':0.003568058,('EPI_ISL_412522':0.000000006,('EPI_ISL_409047':0.000710678,'EPI_ISL_463800':0.000710643)0.000:0.000000006)0.000:0.000000006)0.921:0.001422681,'EPI_ISL_584002':0.002850961)0.000:0.000000006,('EPI_ISL_471287':0.001423979,'EPI_ISL_577622':0.001423597)0.787:0.000712559)0.000:0.000000006,'EPI_ISL_414881':0.000000006)1.000:0.000000006,((('EPI_ISL_471533':0.000710790,'EPI_ISL_471535':0.000000006)0.963:0.002135055,('EPI_ISL_410745':0.000000006,('EPI_ISL_455815':0.001422070,'EPI_ISL_415747':0.000000006)0.000:0.000000006)0.000:0.000000006)0.904:0.000710470,(('EPI_ISL_424758':0.0,'EPI_ISL_418532':0.0):0.000000006,('EPI_ISL_424763':0.001422154,'EPI_ISL_528874':0.001422352)0.000:0.000000006)0.000:0.000000006)0.913:0.000710670)0.000:0.000000006,'EPI_ISL_2462334':0.002136611)0.837:0.000710598)0.000:0.000000006,(('EPI_ISL_398208':0.000710390,'EPI_ISL_2932739':0.000710553)0.000:0.000000006,(('EPI_ISL_367377':0.002135905,'EPI_ISL_391072':0.002134031)0.000:0.000000006,'EPI_ISL_416800':0.002135706)0.000:0.000000006)0.000:0.000000006)0.000:0.000000006,(((('EPI_ISL_594224':0.000710757,(('EPI_ISL_398539':0.0,'EPI_ISL_404747':0.0):0.000710723,'EPI_ISL_400028':0.001423180)0.000:0.000000006)0.000:0.000000006,('EPI_ISL_407955':0.0,'EPI_ISL_400851':0.0,'EPI_ISL_418543':0.0):0.000000006)1.000:0.000000006,((((((('EPI_ISL_409419':0.002139400,'EPI_ISL_487047':0.002134128)0.711:0.000000006,('EPI_ISL_405462':0.000710568,'EPI_ISL_412179':0.001421520)0.000:0.000000006)0.000:0.000000006,('EPI_ISL_398663':0.000710524,('EPI_ISL_414854':0.001424769,('EPI_ISL_402415':0.000710512,'EPI_ISL_413665':0.000710248)0.182:0.000000006)0.612:0.000000006)0.000:0.000000006)0.000:0.000000006,('EPI_ISL_404583':0.000000006,'EPI_ISL_421119':0.000000006)0.935:0.000711012)0.000:0.000000006,'EPI_ISL_415690':0.002849343)0.849:0.000710523,'EPI_ISL_405417':0.002135941)0.000:0.000000006,'EPI_ISL_412025':0.002141264)0.000:0.000000006)0.000:0.000000006,('EPI_ISL_411990':0.000711497,'EPI_ISL_471534':0.000000006)0.968:0.002137310)0.898:0.001423791)0.837:0.000710409,('EPI_ISL_405334':0.002134780,'EPI_ISL_400883':0.002849554)0.000:0.000000006)0.750:0.000000006,'EPI_ISL_409388':0.002134198)0.000:0.000000006)0.000:0.000000006,'EPI_ISL_405728':0.001421884)0.000:0.000000006)0.000:0.000000006,('EPI_ISL_516138':0.004302749,(('EPI_ISL_409051':0.000000006,((('EPI_ISL_402952':0.0,'EPI_ISL_404169':0.0):0.000000006,'EPI_ISL_430836':0.002134411)0.840:0.000710217,'EPI_ISL_1367569':0.000710184)0.000:0.000000006)0.835:0.000710085,('EPI_ISL_717670':0.003567944,('EPI_ISL_534303':0.001421384,('EPI_ISL_481338':0.000000006,('EPI_ISL_412543':0.000709960,('EPI_ISL_577616':0.000709958,('EPI_ISL_644654':0.000709973,'EPI_ISL_2245461':0.005003617)0.768:0.000710647)0.000:0.000000006)0.997:0.000000006)0.000:0.000000006)0.824:0.000709885)0.000:0.000000006)0.883:0.001429723)0.754:0.000706224)0.000:0.000000006,((('EPI_ISL_401787':0.0,'EPI_ISL_399020':0.0):0.001424655,'EPI_ISL_510013':0.000712413)0.786:0.000710126,(('EPI_ISL_398536':0.001422121,'EPI_ISL_413233':0.003579972)0.739:0.000000006,(((('EPI_ISL_419385':0.002849762,('EPI_ISL_402203':0.000000006,('EPI_ISL_471388':0.002852378,'EPI_ISL_416767':0.000713526)0.791:0.000708940)0.775:0.000708975)0.797:0.000713677,('EPI_ISL_1296299':0.001425792,'EPI_ISL_419273':0.001424756)0.884:0.001421816)0.000:0.000000006,'EPI_ISL_378111':0.000711126)0.000:0.000000006,('EPI_ISL_485475':0.002847130,'EPI_ISL_485472':0.005731898)0.737:0.000716958)0.000:0.000000006)0.000:0.000000006)0.000:0.000000006)0.000:0.000000006,(('EPI_ISL_510015':0.001423041,('EPI_ISL_429198':0.000709933,'EPI_ISL_485419':0.002141243)0.925:0.002142596)0.787:0.000711708,'EPI_ISL_378110':0.000710508)0.000:0.000000006)0.000:0.000000006)0.845:0.000710207,(('EPI_ISL_400310':0.000710569,(('EPI_ISL_408461':0.000710318,'EPI_ISL_410751':0.000000006)0.913:0.001421842,'EPI_ISL_481342':0.002848603)0.000:0.000000006)0.950:0.002136233,('EPI_ISL_402209':0.000710375,'EPI_ISL_416801':0.003569349)0.909:0.001423411)0.000:0.000000006)0.996:0.003564814)0.859:0.000710286)0.000:0.000000006)0.000:0.000000006,(('EPI_ISL_322440':0.0,'EPI_ISL_322489':0.0):0.000000006,'EPI_ISL_307894':0.002137245)0.858:0.000710086)0.841:0.000710057)0.165:0.000000006,('EPI_ISL_336557':0.002851612,'EPI_ISL_418547':0.002851157)0.722:0.000710892)0.000:0.000000006)0.000:0.000000006,('EPI_ISL_332081':0.002136522,('EPI_ISL_333863':0.002853725,('EPI_ISL_311961':0.000710113,'EPI_ISL_376568':0.000000006)0.790:0.000711370)0.766:0.000710651)0.778:0.000711190)0.000:0.000000006)0.000:0.000000006,(('EPI_ISL_357181':0.000711563,'EPI_ISL_346128':0.002141987)0.766:0.000709812,('EPI_ISL_373410':0.000000006,'EPI_ISL_331077':0.003561514)0.837:0.000709785)0.000:0.000000006)0.000:0.000000006,((((('EPI_ISL_387297':0.000709511,'EPI_ISL_362250':0.000709442)0.318:0.000000006,'EPI_ISL_393781':0.002132096)0.000:0.000000006,((('EPI_ISL_338274':0.001420335,('EPI_ISL_378566':0.002133678,((('EPI_ISL_366466':0.001421105,'EPI_ISL_377662':0.002133159)0.000:0.000000006,'EPI_ISL_378546':0.001420424)0.000:0.000000006,'EPI_ISL_361873':0.001422407)0.000:0.000000006)0.908:0.001420520)0.000:0.000000006,('EPI_ISL_365771':0.001419871,'EPI_ISL_362174':0.003560591)0.364:0.000000006)0.000:0.000000006,(('EPI_ISL_411993':0.001424685,'EPI_ISL_401784':0.000706476)0.985:0.003564813,('EPI_ISL_400355':0.000000006,'EPI_ISL_516144':0.001421284)0.000:0.000000006)0.957:0.002134820)0.000:0.000000006)0.000:0.000000006,('EPI_ISL_370583':0.001423485,(((((('EPI_ISL_350610':0.000710127,((('EPI_ISL_412130':0.000000006,'EPI_ISL_493140':0.001421186)0.964:0.002133600,((('EPI_ISL_2484034':0.003567375,((('EPI_ISL_485555':0.000712559,'EPI_ISL_485909':0.001424631)0.770:0.000709944,('EPI_ISL_487470':0.002849791,(('EPI_ISL_402407':0.0,'EPI_ISL_491795':0.0):0.000000006,('EPI_ISL_487159':0.000711481,('EPI_ISL_1296326':0.000000006,('EPI_ISL_410292':0.000711106,'EPI_ISL_404262':0.000000006)0.908:0.000711181)0.846:0.000711318)0.000:0.000000007)0.000:0.000000006)0.000:0.000000006)0.774:0.000712086,('EPI_ISL_427858':0.000712321,('EPI_ISL_534358':0.003573461,((('EPI_ISL_395151':0.000000006,'EPI_ISL_491787':0.000710140)0.845:0.000710137,(('EPI_ISL_414748':0.001427038,'EPI_ISL_1647862':0.004284396)0.886:0.001421912,('EPI_ISL_467776':0.001427199,'EPI_ISL_499052':0.002865843)0.723:0.000708324)0.411:0.000000006)0.676:0.000000006,(((('EPI_ISL_414087':0.000000006,'EPI_ISL_516175':0.004282530)0.834:0.000711086,('EPI_ISL_9388924':0.003563610,('EPI_ISL_9304976':0.000709800,('EPI_ISL_12240183':0.002134013,('EPI_ISL_7637940':0.001420494,(('EPI_ISL_12713978':0.001421772,('EPI_ISL_13803394':0.000709774,'EPI_ISL_14755421':0.000000006)0.930:0.002139194)0.771:0.000710849,(('EPI_ISL_12713425':0.0,'EPI_ISL_13284992':0.0):0.001420343,'EPI_ISL_12579920':0.000711372)0.779:0.000710100)0.000:0.000000006)0.977:0.003577060)0.753:0.000710928)0.000:0.000000006)0.982:0.003565956)0.000:0.000000006,((('EPI_ISL_429851':0.000712231,('EPI_ISL_3836431':0.006439661,'EPI_ISL_481336':0.000000006)0.834:0.000710515)0.000:0.000000006,('EPI_ISL_644652':0.000710026,('EPI_ISL_6760984':0.003567085,'EPI_ISL_766836':0.000000006)0.000:0.000000006)0.869:0.000710221)0.000:0.000000006,(((('EPI_ISL_984711':0.002848968,(('EPI_ISL_11956820':0.005621910,('EPI_ISL_13811815':0.000709671,'EPI_ISL_11496612':0.000000006)0.923:0.002231847)0.482:0.000719037,('EPI_ISL_1296305':0.002860754,(('EPI_ISL_12141756':0.002135317,(('EPI_ISL_8636635':0.000000006,(('EPI_ISL_11323844':0.000710235,'EPI_ISL_12187409':0.000000006)0.841:0.000710330,('EPI_ISL_4005753':0.001421683,(('EPI_ISL_9388894':0.0,'EPI_ISL_9033405':0.0):0.000709467,('EPI_ISL_9383908':0.000709544,('EPI_ISL_12240114':0.000709598,'EPI_ISL_11112324':0.002844121)0.482:0.000000006)0.000:0.000000006)0.972:0.002133320)0.000:0.000000006)0.889:0.000710242)0.946:0.001421751,'EPI_ISL_11814594':0.004284571)0.000:0.000000006)0.000:0.000000006,(('EPI_ISL_9482333':0.000720250,'EPI_ISL_9402014':0.000000006)0.000:0.000000006,('EPI_ISL_11246965':0.002853465,'EPI_ISL_9482807':0.002372364)0.767:0.000707767)0.981:0.002848873)0.975:0.002861874)0.766:0.000801006)0.858:0.001322658)0.000:0.000000006,((((('EPI_ISL_1296310':0.0,'EPI_ISL_1296315':0.0):0.000000006,'EPI_ISL_11497670':0.001424368)0.000:0.000000006,(('EPI_ISL_9713666':0.000711136,(((('EPI_ISL_7623044':0.000000006,'EPI_ISL_7587888':0.000000006)0.957:0.000000006,'EPI_ISL_7623046':0.000775465)0.000:0.000000006,('EPI_ISL_7622861':0.000000006,'EPI_ISL_7342941':0.000000006)0.948:0.001568789)1.000:0.000000006,'EPI_ISL_11496553':0.000000006)0.000:0.000000006)0.953:0.001422876,('EPI_ISL_7257629':0.001424384,('EPI_ISL_14016110':0.000710794,('EPI_ISL_14016107':0.000000006,'EPI_ISL_14016109':0.003563445)0.000:0.000000006)0.000:0.000000006)0.000:0.000000006)0.851:0.000710520)0.972:0.002134678,'EPI_ISL_1519354':0.004284552)0.000:0.000000006,('EPI_ISL_4005746':0.000710596,('EPI_ISL_3534324':0.000000006,'EPI_ISL_4373562':0.001422831)0.000:0.000000006)1.000:0.007157512)0.000:0.000000006)0.827:0.000710650,'EPI_ISL_426369':0.003565689)0.000:0.000000006,('EPI_ISL_412009':0.000712285,('EPI_ISL_428668':0.000710581,'EPI_ISL_399961':0.000000006)0.806:0.000710357)0.774:0.000710553)0.000:0.000000006)0.000:0.000000006)0.000:0.000000006,(((((('EPI_ISL_421100':0.002850425,('EPI_ISL_435229':0.000710186,('EPI_ISL_497911':0.000710139,'EPI_ISL_430832':0.000000006)0.000:0.000000006)0.912:0.000710137)0.291:0.000000006,'EPI_ISL_517666':0.001421752)0.000:0.000000006,(('EPI_ISL_405011':0.0,'EPI_ISL_409031':0.0,'EPI_ISL_416799':0.0,'EPI_ISL_413701':0.0,'EPI_ISL_418574':0.0,'EPI_ISL_421112':0.0,'EPI_ISL_409449':0.0):0.000000006,('EPI_ISL_480523':0.001421891,'EPI_ISL_480452':0.002134057)0.805:0.000000006)0.000:0.000000006)1.000:0.000000006,(('EPI_ISL_471532':0.000710338,('EPI_ISL_514707':0.002848778,'EPI_ISL_404588':0.002135585)0.426:0.000000006)0.000:0.000000006,('EPI_ISL_409685':0.000000006,'EPI_ISL_409389':0.001421851)0.000:0.000000006)0.000:0.000000006)0.000:0.000000006,(('EPI_ISL_2460152':0.000000006,'EPI_ISL_2484030':0.000710441)0.974:0.002134403,('EPI_ISL_407934':0.002139807,('EPI_ISL_468323':0.002846951,('EPI_ISL_407201':0.000000006,'EPI_ISL_487468':0.000000006)0.000:0.000000006)0.847:0.000710065)0.000:0.000000006)0.848:0.000710192)0.000:0.000000006,'EPI_ISL_413722':0.000710369)0.000:0.000000006)0.991:0.000000006)0.702:0.000000006)0.198:0.000711285)0.787:0.000709971)0.914:0.001423063)0.000:0.000000006,'EPI_ISL_443130':0.000710083)0.000:0.000000006,('EPI_ISL_404576':0.001422149,((('EPI_ISL_413723':0.000000006,'EPI_ISL_766808':0.000710969)0.849:0.000711261,('EPI_ISL_416827':0.000000006,'EPI_ISL_418523':0.000710542)0.000:0.000000006)0.844:0.000710345,'EPI_ISL_5983972':0.008605683)0.000:0.000000006)0.846:0.000710535)0.000:0.000000006)0.950:0.002134616,'EPI_ISL_421102':0.000709931)0.000:0.000000006)0.000:0.000000006,'EPI_ISL_365746':0.002846890)0.000:0.000000006,('EPI_ISL_363873':0.001423115,('EPI_ISL_409411':0.002133720,'EPI_ISL_491796':0.000709982)0.000:0.000000006)0.000:0.000000006)0.000:0.000000006,(('EPI_ISL_400818':0.000710752,('EPI_ISL_400776':0.000466712,'EPI_ISL_393759':0.000000006)0.597:0.000243932)0.798:0.000709595,'EPI_ISL_361870':0.000709964)0.000:0.000000007)0.000:0.000000007,(('EPI_ISL_336532':0.0,'EPI_ISL_349916':0.0):0.000710086,'EPI_ISL_391101':0.001421365)0.000:0.000000006)0.000:0.000000006,'EPI_ISL_363927':0.002117398)0.767:0.000706068)0.783:0.000704471)0.938:0.000705604,(('EPI_ISL_362223':0.000702950,'EPI_ISL_365770':0.007889244)0.776:0.000718002,('EPI_ISL_349764':0.001421909,((('EPI_ISL_336154':0.003560496,('EPI_ISL_365835':0.000711187,('EPI_ISL_333639':0.001420229,('EPI_ISL_329741':0.000000006,'EPI_ISL_363969':0.001420616)0.000:0.000000006)0.000:0.000000006)0.905:0.000709604)0.000:0.000000006,('EPI_ISL_355541':0.001419506,('EPI_ISL_368904':0.001419913,'EPI_ISL_342960':0.000709206)0.000:0.000000006)0.859:0.000709331)0.000:0.000000006,'EPI_ISL_357914':0.001420191)0.000:0.000000006)0.841:0.000709519)0.000:0.000000006)0.936:0.001410738)0.838:0.000705098,((((((((('EPI_ISL_235537':0.002141169,(('EPI_ISL_230368':0.000711440,'EPI_ISL_331761':0.002850974)0.000:0.000000006,(('EPI_ISL_237366':0.000000006,'EPI_ISL_235092':0.001423311)0.000:0.000000006,'EPI_ISL_232098':0.000711325)0.000:0.000000006)0.000:0.000000006)0.839:0.000710750,('EPI_ISL_289135':0.000712486,('EPI_ISL_238712':0.000000006,'EPI_ISL_247737':0.003567351)0.912:0.001423882)0.929:0.002137426)0.000:0.000000006,(('EPI_ISL_246752':0.001423504,(((((('EPI_ISL_241829':0.002131043,'EPI_ISL_288866':0.002146562)0.953:0.002891309,('EPI_ISL_242629':0.000707879,'EPI_ISL_289551':0.000714203)0.931:0.002123618)0.957:0.003584998,'EPI_ISL_239164':0.003575423)0.000:0.000000006,'EPI_ISL_240555':0.001421974)0.000:0.000000006,'EPI_ISL_248523':0.000000006)0.796:0.000000006,(('EPI_ISL_256139':0.004282767,'EPI_ISL_241603':0.000710416)0.000:0.000000006,(((('EPI_ISL_275889':0.001422048,('EPI_ISL_258590':0.0,'EPI_ISL_253051':0.0):0.000000006)0.000:0.000000006,('EPI_ISL_259132':0.000711249,'EPI_ISL_275945':0.002140016)0.768:0.000711262)0.000:0.000000006,('EPI_ISL_238147':0.002134299,('EPI_ISL_12942858':0.000710418,('EPI_ISL_275957':0.002136371,'EPI_ISL_289352':0.000000006)0.956:0.002135732)0.000:0.000000006)0.000:0.000000006)0.000:0.000000006,'EPI_ISL_240333':0.002135744)0.954:0.002136147)0.000:0.000000006)0.000:0.000000006)0.000:0.000000006,'EPI_ISL_331768':0.001422588)0.836:0.000710549)0.000:0.000000006,('EPI_ISL_1633470':0.002851387,('EPI_ISL_239120':0.003573377,(('EPI_ISL_247989':0.0,'EPI_ISL_239716':0.0):0.000710349,'EPI_ISL_237313':0.000000006)0.979:0.003575408)0.740:0.000706782)0.000:0.000000006)0.000:0.000000006,(('EPI_ISL_206245':0.001422326,(('EPI_ISL_205668':0.0,'EPI_ISL_219158':0.0):0.000000006,'EPI_ISL_213988':0.001423516)0.000:0.000000006)0.599:0.000000006,'EPI_ISL_223174':0.002850877)0.000:0.000000006)0.991:0.000000006,((('EPI_ISL_255961':0.005022143,((('EPI_ISL_239640':0.001423286,('EPI_ISL_244857':0.000000006,('EPI_ISL_270420':0.000710613,'EPI_ISL_239697':0.000000006)0.897:0.000711374)0.000:0.000000006)0.950:0.001423097,((('EPI_ISL_258285':0.000000006,('EPI_ISL_249983':0.000000006,'EPI_ISL_327330':0.002136775)0.851:0.000710995)0.900:0.001422859,(('EPI_ISL_275759':0.002849251,('EPI_ISL_242386':0.001422366,('EPI_ISL_241982':0.002134253,(('EPI_ISL_244874':0.0,'EPI_ISL_331737':0.0,'EPI_ISL_241980':0.0,'EPI_ISL_239529':0.0,'EPI_ISL_241899':0.0):0.000000006,'EPI_ISL_259172':0.002135187)0.000:0.000000006)0.000:0.000000006)0.000:0.000000006)0.941:0.001421854,'EPI_ISL_242610':0.001422651)0.000:0.000000006)0.919:0.000710685,(('EPI_ISL_239667':0.0,'EPI_ISL_240307':0.0):0.000000006,((('EPI_ISL_239672':0.001423277,'EPI_ISL_253197':0.000000006)0.925:0.001424156,('EPI_ISL_331693':0.000000006,('EPI_ISL_249021':0.000710588,'EPI_ISL_232546':0.002138038)0.000:0.000000006)0.000:0.000000006)0.827:0.000711091,'EPI_ISL_259124':0.002136225)0.000:0.000000006)0.000:0.000000006)0.859:0.000710875)0.000:0.000000006,'EPI_ISL_223179':0.000711503)0.910:0.000711175)0.000:0.000000006,(((('EPI_ISL_244734':0.000711045,('EPI_ISL_291638':0.000710969,('EPI_ISL_268378':0.001423291,(('EPI_ISL_275847':0.001423247,('EPI_ISL_256210':0.000000006,'EPI_ISL_273649':0.000000006)0.000:0.000000006)0.696:0.000000006,'EPI_ISL_396455':0.002851808)0.000:0.000000006)0.000:0.000000006)0.842:0.000711429)0.000:0.000000006,((('EPI_ISL_270158':0.002860416,('EPI_ISL_268286':0.000000006,'EPI_ISL_277537':0.004284531)0.752:0.000707281)0.892:0.001429536,('EPI_ISL_268352':0.001431318,('EPI_ISL_282870':0.002867401,('EPI_ISL_279243':0.000000006,'EPI_ISL_275946':0.000711474)0.943:0.002146282)0.760:0.000701773)0.927:0.002144433)0.000:0.000000006,'EPI_ISL_270510':0.002851739)0.000:0.000000006)1.000:0.000000006,(('EPI_ISL_253432':0.000000006,'EPI_ISL_281464':0.004281108)0.856:0.000710858,'EPI_ISL_12995401':0.002850821)0.000:0.000000006)0.000:0.000000006,((('EPI_ISL_326930':0.000000006,((('EPI_ISL_14925727':0.001423074,'EPI_ISL_305039':0.000000006)0.000:0.000000006,'EPI_ISL_296529':0.001423619)0.000:0.000000006,('EPI_ISL_376634':0.000711301,('EPI_ISL_299968':0.000711101,'EPI_ISL_373501':0.001423519)0.000:0.000000006)0.000:0.000000006)0.000:0.000000006)0.849:0.000706183,('EPI_ISL_381582':0.002137052,('EPI_ISL_313517':0.002142252,('EPI_ISL_304996':0.001426417,'EPI_ISL_304990':0.000707866)0.946:0.002146680)0.744:0.000709665)0.000:0.000000006)0.842:0.000706187,('EPI_ISL_275853':0.002853285,'EPI_ISL_283359':0.000711271)0.000:0.000000006)0.938:0.001413461)0.884:0.000706124)0.866:0.001413220,('EPI_ISL_231959':0.000710615,'EPI_ISL_255325':0.006443022)0.000:0.000000007)0.805:0.000705976)0.000:0.000000006,(('EPI_ISL_239668':0.002138172,('EPI_ISL_249337':0.001421959,'EPI_ISL_215248':0.001422149)0.000:0.000000006)0.000:0.000000006,(('EPI_ISL_381129':0.007584673,((('EPI_ISL_195934':0.003573126,((('EPI_ISL_194973':0.002141736,('EPI_ISL_205282':0.002141280,'EPI_ISL_220275':0.002141514)0.749:0.000707733)0.945:0.002855649,((((('EPI_ISL_215629':0.000000006,((('EPI_ISL_15082360':0.000711065,('EPI_ISL_333359':0.000710795,'EPI_ISL_244823':0.003569041)0.000:0.000000006)1.000:0.000000006,('EPI_ISL_331772':0.001422690,('EPI_ISL_245303':0.001427980,'EPI_ISL_249979':0.000707875)0.986:0.004291306)0.000:0.000000006)0.000:0.000000006,((('EPI_ISL_261847':0.000716618,'EPI_ISL_300840':0.002857005)0.756:0.000707912,((('EPI_ISL_363434':0.003564405,((('EPI_ISL_346399':0.000000006,'EPI_ISL_400291':0.004278418)0.936:0.002133012,('EPI_ISL_378558':0.000706879,'EPI_ISL_4056062':0.001424204)0.942:0.002141180)0.753:0.000711927,(('EPI_ISL_332972':0.0,'EPI_ISL_332187':0.0):0.002134171,('EPI_ISL_357915':0.004290650,('EPI_ISL_393600':0.003563947,((('EPI_ISL_346782':0.001421510,(('EPI_ISL_341103':0.0,'EPI_ISL_330031':0.0,'EPI_ISL_348146':0.0):0.000000006,'EPI_ISL_398532':0.000710397)0.000:0.000000006)0.000:0.000000006,(('EPI_ISL_491766':0.002134512,'EPI_ISL_362170':0.001422042)0.000:0.000000006,'EPI_ISL_356312':0.000710159)0.000:0.000000006)0.000:0.000000006,'EPI_ISL_363869':0.000710453)0.000:0.000000006)0.625:0.000717315)0.766:0.000703964)0.368:0.000000007)0.000:0.000000006)0.926:0.002133508,((((('EPI_ISL_365492':0.002133690,('EPI_ISL_510017':0.002142880,'EPI_ISL_402256':0.001416280)0.978:0.004288841)0.000:0.000000006,'EPI_ISL_340494':0.001420565)0.857:0.000709792,'EPI_ISL_313503':0.001421176)0.000:0.000000006,'EPI_ISL_12952779':0.005002058)0.000:0.000000006,'EPI_ISL_396849':0.000710240)0.000:0.000000006)1.000:0.007888206,('EPI_ISL_281533':0.002850181,('EPI_ISL_292539':0.002851006,(((('EPI_ISL_396622':0.001426128,'EPI_ISL_316099':0.000712626)0.799:0.000711328,'EPI_ISL_302488':0.002138606)0.000:0.000000006,(('EPI_ISL_303238':0.001423935,('EPI_ISL_313533':0.001424840,'EPI_ISL_376766':0.001423697)0.000:0.000000006)0.823:0.001424029,'EPI_ISL_285733':0.001425352)0.000:0.000000006)0.000:0.000000006,((((('EPI_ISL_322423':0.0,'EPI_ISL_322424':0.0):0.000000006,'EPI_ISL_322446':0.000706012)0.962:0.002121009,('EPI_ISL_303156':0.000000006,(('EPI_ISL_345731':0.000000006,('EPI_ISL_329853':0.002136110,(('EPI_ISL_391084':0.007871982,('EPI_ISL_362396':0.000000006,('EPI_ISL_331885':0.0,'EPI_ISL_335612':0.0):0.001420766)0.000:0.000000006)0.000:0.000000006,(('EPI_ISL_368193':0.0,'EPI_ISL_393564':0.0):0.003568956,('EPI_ISL_353950':0.001421821,('EPI_ISL_352063':0.0,'EPI_ISL_347964':0.0):0.000710109)0.000:0.000000006)0.917:0.000709891)0.930:0.001422386)0.000:0.000000006)0.000:0.000000006,('EPI_ISL_347951':0.000712937,'EPI_ISL_349707':0.000000006)0.851:0.000710570)0.930:0.001422299)0.000:0.000000006)0.907:0.000705734,('EPI_ISL_322080':0.000710707,('EPI_ISL_313519':0.001422523,'EPI_ISL_366050':0.002849054)0.000:0.000000006)0.000:0.000000006)0.935:0.001414943,(((((('EPI_ISL_330475':0.000711240,'EPI_ISL_284876':0.000712587)0.000:0.000000006,(('EPI_ISL_308922':0.000712149,'EPI_ISL_308921':0.000712443)0.950:0.002139682,'EPI_ISL_378752':0.002852970)0.000:0.000000006)0.000:0.000000006,'EPI_ISL_299853':0.001424436)0.000:0.000000006,(('EPI_ISL_396379':0.001423679,(('EPI_ISL_298339':0.000711070,(('EPI_ISL_376801':0.0,'EPI_ISL_373450':0.0,'EPI_ISL_376736':0.0):0.000711071,'EPI_ISL_320769':0.000000006)0.000:0.000000006)0.898:0.000711070,('EPI_ISL_300208':0.000711515,'EPI_ISL_522426':0.000712967)0.901:0.001428471)0.000:0.000000006)0.658:0.000000006,'EPI_ISL_314296':0.001423593)0.000:0.000000007)0.000:0.000000006,'EPI_ISL_329856':0.002852319)0.000:0.000000006,('EPI_ISL_301467':0.003569884,('EPI_ISL_277171':0.0,'EPI_ISL_275615':0.0,'EPI_ISL_275970':0.0):0.000000006)0.000:0.000000006)0.000:0.000000006)0.845:0.000706354)0.961:0.002122731)0.000:0.000000006)0.000:0.000000006)0.872:0.000707487)0.808:0.000706130,((((((('EPI_ISL_244842':0.0,'EPI_ISL_239296':0.0,'EPI_ISL_1633469':0.0):0.000000006,(('EPI_ISL_257843':0.000000006,'EPI_ISL_244700':0.000711013)0.938:0.001424559,((('EPI_ISL_269903':0.000710854,'EPI_ISL_275836':0.004289955)0.771:0.000712711,('EPI_ISL_255579':0.000711095,('EPI_ISL_274810':0.0,'EPI_ISL_241618':0.0):0.000000006)0.000:0.000000006)0.909:0.000711425,('EPI_ISL_277146':0.002858285,('EPI_ISL_241351':0.000712480,'EPI_ISL_249661':0.000000006)0.978:0.002136323)0.000:0.000000006)0.000:0.000000006)0.930:0.001423038)0.000:0.000000006,'EPI_ISL_242763':0.001424744)0.000:0.000000006,'EPI_ISL_249985':0.000000006)1.000:0.000000006,'EPI_ISL_263408':0.000710533)0.000:0.000000006,(('EPI_ISL_232562':0.000000006,('EPI_ISL_268318':0.001423888,'EPI_ISL_393967':0.000712274)0.798:0.000709599)0.000:0.000000006,('EPI_ISL_240194':0.000710528,'EPI_ISL_238901':0.000710969)0.000:0.000000006)0.000:0.000000006)1.000:0.000000006,(((((('EPI_ISL_365782':0.002146281,'EPI_ISL_363937':0.001422186)0.926:0.002137717,('EPI_ISL_356225':0.000709771,('EPI_ISL_335972':0.001421346,'EPI_ISL_364005':0.002854783)0.000:0.000000006)0.000:0.000000006)0.814:0.001421455,('EPI_ISL_293075':0.001422531,'EPI_ISL_299833':0.002135168)0.000:0.000000006)0.999:0.005010101,((('EPI_ISL_261864':0.000710093,((('EPI_ISL_242652':0.001421829,('EPI_ISL_255333':0.000709904,'EPI_ISL_273703':0.002134183)0.000:0.000000006)1.000:0.000000006,(('EPI_ISL_244873':0.0,'EPI_ISL_244733':0.0,'EPI_ISL_242655':0.0,'EPI_ISL_275857':0.0):0.000000006,'EPI_ISL_256812':0.000711098)0.000:0.000000006)0.000:0.000000006,'EPI_ISL_242659':0.000710303)0.875:0.000710138)0.000:0.000000006,((('EPI_ISL_270195':0.0,'EPI_ISL_270198':0.0):0.000000006,('EPI_ISL_273657':0.000711108,(('EPI_ISL_262615':0.000000006,'EPI_ISL_275774':0.000000006)0.847:0.000710689,('EPI_ISL_281462':0.000710414,('EPI_ISL_268295':0.000000006,'EPI_ISL_275767':0.000000006)0.000:0.000000006)0.984:0.002848675)0.000:0.000000006)0.000:0.000000006)0.000:0.000000006,('EPI_ISL_291628':0.000000006,'EPI_ISL_285704':0.000710690)0.850:0.000710687)0.868:0.000710412)0.000:0.000000006,('EPI_ISL_242611':0.000710335,('EPI_ISL_261863':0.001422407,'EPI_ISL_268340':0.002848743)0.000:0.000000006)1.000:0.000000006)0.000:0.000000006)0.852:0.000710477,('EPI_ISL_268356':0.000713264,('EPI_ISL_15082384':0.001423576,'EPI_ISL_239535':0.000000006)0.902:0.001424464)0.788:0.000709371)0.000:0.000000006,((('EPI_ISL_244999':0.000710590,(('EPI_ISL_312822':0.005738173,('EPI_ISL_321239':0.002136323,'EPI_ISL_241904':0.000000006)0.000:0.000000006)0.924:0.000710557,'EPI_ISL_288823':0.000000006)0.000:0.000000006)0.834:0.000710637,('EPI_ISL_15082366':0.000000006,('EPI_ISL_15082356':0.000710581,'EPI_ISL_269789':0.000711231)0.000:0.000000006)0.000:0.000000006)0.922:0.001422638,(('EPI_ISL_393751':0.000711937,'EPI_ISL_281757':0.002851015)0.411:0.000711088,'EPI_ISL_274392':0.003566611)0.000:0.000000006)0.719:0.000000006)0.000:0.000000006)0.000:0.000000006)0.971:0.002121242)0.851:0.000705979)0.918:0.001415372,('EPI_ISL_286960':0.000000006,'EPI_ISL_286991':0.001421569)0.000:0.000000006)0.871:0.000705611,((('EPI_ISL_171372':0.002138260,(('EPI_ISL_232996':0.005026251,'EPI_ISL_232994':0.003580079)0.886:0.001409890,('EPI_ISL_286964':0.000710038,('EPI_ISL_172568':0.0,'EPI_ISL_171371':0.0):0.001421477)0.000:0.000000006)0.000:0.000000006)0.961:0.002132714,('EPI_ISL_391468':0.002844207,(('EPI_ISL_382041':0.002450416,((('EPI_ISL_151124':0.000000006,('EPI_ISL_151109':0.000000006,'EPI_ISL_151121':0.016115855)0.988:0.004987624)0.968:0.003563914,(('EPI_ISL_176847':0.000710016,(('EPI_ISL_257188':0.000711020,'EPI_ISL_235363':0.001423676)0.765:0.000710660,'EPI_ISL_151804':0.002846890)0.000:0.000000006)0.859:0.000710022,(((((('EPI_ISL_235348':0.000710558,('EPI_ISL_189628':0.000709982,(((('EPI_ISL_136433':0.000709949,('EPI_ISL_15082223':0.000709749,('EPI_ISL_189618':0.001421550,'EPI_ISL_149691':0.003561042)0.000:0.000000006)0.637:0.000000006)0.562:0.000000006,('EPI_ISL_145506':0.001422712,'EPI_ISL_370289':0.002137559)0.778:0.000709932)0.000:0.000000006,('EPI_ISL_145939':0.000000006,'EPI_ISL_273220':0.001425203)0.858:0.000710255)0.000:0.000000006,'EPI_ISL_189158':0.000000006)0.000:0.000000006)0.773:0.000710339)0.898:0.001421568,('EPI_ISL_202138':0.004271909,(((('EPI_ISL_142949':0.001419316,((('EPI_ISL_235349':0.0,'EPI_ISL_235350':0.0):0.005024378,('EPI_ISL_288383':0.002132553,'EPI_ISL_288401':0.000710219)0.995:0.005025526)0.737:0.000684143,'EPI_ISL_101506':0.001419597)0.000:0.000000006)0.000:0.000000006,(((('EPI_ISL_263247':0.006447705,(((((((('EPI_ISL_106847':0.005702257,('EPI_ISL_83691':0.001417045,(('EPI_ISL_149713':0.003578320,('EPI_ISL_136502':0.0,'EPI_ISL_189219':0.0,'EPI_ISL_189307':0.0):0.005732917)0.760:0.000688749,(('EPI_ISL_235316':0.002138845,('EPI_ISL_139924':0.002127560,('EPI_ISL_263304':0.000707865,('EPI_ISL_288245':0.005734670,('EPI_ISL_136444':0.001419779,'EPI_ISL_189292':0.000000006)0.957:0.002860037)0.852:0.001410655)0.000:0.000000006)0.887:0.001412040)0.885:0.002129991,('EPI_ISL_188994':0.007861584,('EPI_ISL_263132':0.0,'EPI_ISL_263156':0.0):0.001422963)0.740:0.000000006)0.869:0.001411596)0.773:0.000708525)0.000:0.000000006)0.000:0.000000006,('EPI_ISL_87885':0.002127652,('EPI_ISL_79466':0.000708048,('EPI_ISL_128253':0.002127503,'EPI_ISL_208775':0.002127433)0.000:0.000000006)0.958:0.002127632)0.787:0.000000006)0.000:0.000000006,('EPI_ISL_208786':0.000708115,(('EPI_ISL_152348':0.004283760,('EPI_ISL_235297':0.001424842,('EPI_ISL_235296':0.000000006,'EPI_ISL_235298':0.000000006)0.896:0.001423781)0.846:0.001417651)0.901:0.002130636,('EPI_ISL_94555':0.001424135,'EPI_ISL_143020':0.002843331)0.862:0.001418705)0.000:0.000000006)0.000:0.000000006)0.000:0.000000006,('EPI_ISL_187471':0.000707981,('EPI_ISL_128255':0.000000006,('EPI_ISL_135260':0.000707935,('EPI_ISL_87961':0.000000006,'EPI_ISL_166542':0.000000006)0.000:0.000000006)0.869:0.000707860)0.169:0.000707989)0.000:0.000000006)0.000:0.000000006,('EPI_ISL_208800':0.001416899,'EPI_ISL_152692':0.002838807)0.000:0.000000006)0.919:0.000708235,'EPI_ISL_93659':0.004267282)0.000:0.000000006,'EPI_ISL_93682':0.001418823)0.000:0.000000006,((((('EPI_ISL_87952':0.000000006,('EPI_ISL_93678':0.000708519,('EPI_ISL_91033':0.000000006,'EPI_ISL_91140':0.000708789)0.843:0.000708516)0.000:0.000000006)1.000:0.000000006,(('EPI_ISL_235362':0.001424656,'EPI_ISL_99771':0.000706315)0.939:0.002131366,('EPI_ISL_93788':0.001420157,((('EPI_ISL_174319':0.012971251,'EPI_ISL_171023':0.000000006)0.919:0.002855401,(('EPI_ISL_171044':0.002843245,('EPI_ISL_171040':0.000000006,(('EPI_ISL_212195':0.006433752,('EPI_ISL_181114':0.001418286,('EPI_ISL_188956':0.000000006,('EPI_ISL_237045':0.007873390,('EPI_ISL_216912':0.000000006,'EPI_ISL_225557':0.001419752)0.957:0.002130649)0.738:0.000000006)0.978:0.002842261)0.000:0.000000006)0.762:0.000709771,('EPI_ISL_266454':0.009469891,('EPI_ISL_245576':0.000000006,('EPI_ISL_252696':0.001422875,'EPI_ISL_252810':0.000711392)0.802:0.000708335)1.000:0.009488275)0.722:0.000573306)0.959:0.002846586)0.000:0.000000006)0.000:0.000000006,(('EPI_ISL_191504':0.003569939,((('EPI_ISL_198365':0.001421212,('EPI_ISL_245327':0.014403365,('EPI_ISL_179622':0.000708946,'EPI_ISL_203176':0.003557373)0.000:0.000000006)0.798:0.000708113)0.942:0.002132566,((('EPI_ISL_188904':0.001417968,(('EPI_ISL_246031':0.000714599,'EPI_ISL_258642':0.002132173)1.000:0.007897108,'EPI_ISL_179625':0.000718243)0.774:0.000700517)0.000:0.000000006,(((('EPI_ISL_205322':0.002842084,'EPI_ISL_205994':0.000000006)0.837:0.000708654,('EPI_ISL_208919':0.001421919,'EPI_ISL_208989':0.000706062)0.770:0.000710807)0.000:0.000000006,((('EPI_ISL_234572':0.005714456,(('EPI_ISL_246098':0.000000006,'EPI_ISL_4081701':0.022648379)0.954:0.002851338,(('EPI_ISL_295656':0.008584662,((('EPI_ISL_301929':0.000710107,'EPI_ISL_301930':0.001420414)0.000:0.000000006,('EPI_ISL_502896':0.005744457,('EPI_ISL_388626':0.001429412,((('EPI_ISL_4081930':0.003578615,'EPI_ISL_4082016':0.004300405)0.911:0.002140325,(('EPI_ISL_707266':0.000000006,('EPI_ISL_884294':0.001421943,('EPI_ISL_4083451':0.002139837,'EPI_ISL_6795285':0.002155967)0.861:0.001427308)0.947:0.002139738)0.967:0.002849944,(('EPI_ISL_4082011':0.002137544,('EPI_ISL_4081931':0.000710582,('EPI_ISL_4081704':0.000000006,'EPI_ISL_4081906':0.000710595)0.800:0.000711326)0.761:0.000713607)0.785:0.000708877,('EPI_ISL_14769983':0.004294981,('EPI_ISL_4083612':0.000710137,'EPI_ISL_6795325':0.003570079)0.878:0.001436648)0.765:0.000701960)0.000:0.000000006)0.847:0.000711110)0.724:0.000000006,(('EPI_ISL_700972':0.000000006,'EPI_ISL_700965':0.001422714)0.000:0.000000006,('EPI_ISL_504144':0.000710134,'EPI_ISL_4081852':0.004996440)0.000:0.000000006)0.897:0.001421397)0.990:0.004296827)0.863:0.001411030)0.948:0.002867965)0.988:0.004990547,('EPI_ISL_282405':0.001419877,'EPI_ISL_260821':0.000709752)0.291:0.000000006)0.000:0.000000006)0.971:0.002855867,('EPI_ISL_296682':0.005739579,(('EPI_ISL_372892':0.002129908,'EPI_ISL_368784':0.000717303)1.000:0.014192114,('EPI_ISL_503892':0.008244355,('EPI_ISL_388617':0.000709856,('EPI_ISL_501277':0.002844702,('EPI_ISL_393546':0.004268164,'EPI_ISL_393539':0.003554038)0.000:0.000000006)0.725:0.000000006)0.406:0.001795975)0.918:0.003560624)0.872:0.001805817)0.760:0.000680799)0.876:0.001425428)0.954:0.002850706)0.737:0.000711477,('EPI_ISL_379271':0.009382250,('EPI_ISL_252709':0.000708599,'EPI_ISL_230191':0.000000006)0.954:0.002862188)0.851:0.001408154)0.000:0.000000006,((('EPI_ISL_234528':0.002123009,('EPI_ISL_399406':0.017441918,((('EPI_ISL_299526':0.011475993,'EPI_ISL_372920':0.018050033)0.000:0.000000006,'EPI_ISL_221737':0.000000006)0.896:0.001416653,('EPI_ISL_280243':0.002125425,('EPI_ISL_285505':0.000692557,'EPI_ISL_303866':0.003581054)0.998:0.006479918)0.854:0.001426003)0.744:0.000739985)0.569:0.001407687)0.748:0.000722029,'EPI_ISL_504174':0.002843498)0.000:0.000000006,('EPI_ISL_280242':0.004981963,((((('EPI_ISL_503961':0.000706527,'EPI_ISL_503151':0.002134067)0.908:0.002853946,(('EPI_ISL_503972':0.000000006,'EPI_ISL_503622':0.000000006)0.998:0.006433684,'EPI_ISL_4082224':0.012258172)0.739:0.000000006)0.823:0.000709769,((('EPI_ISL_697665':0.008830762,'EPI_ISL_6781668':0.014062104)0.803:0.002177098,('EPI_ISL_707320':0.002129902,('EPI_ISL_707321':0.002128548,'EPI_ISL_14770027':0.009325155)0.000:0.000000006)0.947:0.003513697)0.790:0.002061803,'EPI_ISL_393509':0.000843812)0.953:0.003428319)0.998:0.007919263,('EPI_ISL_256566':0.0,'EPI_ISL_258650':0.0):0.000000006)0.979:0.002843300,((('EPI_ISL_297093':0.002130281,('EPI_ISL_295673':0.005727119,'EPI_ISL_301918':0.003574986)0.947:0.002845985)0.706:0.000000006,('EPI_ISL_327824':0.0,'EPI_ISL_256100':0.0,'EPI_ISL_327834':0.0,'EPI_ISL_327836':0.0,'EPI_ISL_243725':0.0,'EPI_ISL_243730':0.0,'EPI_ISL_280215':0.0,'EPI_ISL_280240':0.0):0.000000006)0.000:0.000000006,(('EPI_ISL_264204':0.000708972,'EPI_ISL_285336':0.002845715)0.000:0.000000006,(('EPI_ISL_258626':0.002133032,'EPI_ISL_262582':0.000713397)0.871:0.001417680,'EPI_ISL_234573':0.000708825)0.000:0.000000006)0.000:0.000000006)0.000:0.000000006)0.541:0.000708731)0.000:0.000000006)0.000:0.000000006)0.000:0.000000006)0.000:0.000000006,'EPI_ISL_209376':0.004278480)0.828:0.000708488)0.000:0.000000006,(('EPI_ISL_205063':0.001417874,(('EPI_ISL_205066':0.002142581,'EPI_ISL_216894':0.000707851)0.802:0.000710459,('EPI_ISL_203102':0.0,'EPI_ISL_203183':0.0):0.000000006)0.000:0.000000006)0.991:0.004268222,('EPI_ISL_180673':0.000708564,'EPI_ISL_237047':0.008580756)0.000:0.000000006)0.000:0.000000006)0.000:0.000000006)0.000:0.000000006,((((((('EPI_ISL_369835':0.000667422,'EPI_ISL_504964':0.005040828)1.000:0.007944279,'EPI_ISL_372421':0.012278024)0.000:0.000000006,('EPI_ISL_499203':0.013060788,(('EPI_ISL_504113':0.000000006,('EPI_ISL_501675':0.001417402,'EPI_ISL_503591':0.000000006)0.861:0.000708338)0.855:0.001940481,(('EPI_ISL_4081693':0.000703230,('EPI_ISL_6816045':0.002842093,'EPI_ISL_4081954':0.000000006)0.881:0.001427162)1.000:0.009143819,(('EPI_ISL_4083601':0.005691002,'EPI_ISL_4082288':0.004795660)0.985:0.005510307,('EPI_ISL_504044':0.000184724,'EPI_ISL_707273':0.002659806)0.704:0.000712464)0.732:0.000000006)0.878:0.002137195)0.990:0.007441652)0.979:0.006472316)0.225:0.001252022,(('EPI_ISL_396141':0.004160725,'EPI_ISL_707125':0.007401749)1.000:0.014082780,('EPI_ISL_388618':0.012183128,('EPI_ISL_4081697':0.008730241,(('EPI_ISL_697745':0.005231638,'EPI_ISL_4082017':0.007925893)0.974:0.006102051,('EPI_ISL_504046':0.001548233,('EPI_ISL_707020':0.001412147,('EPI_ISL_14770021':0.004299212,('EPI_ISL_4089885':0.003568836,'EPI_ISL_4082025':0.000714387)0.859:0.001408693)0.955:0.002879902)0.957:0.003458478)0.895:0.002189510)0.935:0.003683692)0.964:0.004463124)0.934:0.003648081)0.810:0.001373923)0.751:0.000682668,('EPI_ISL_285469':0.006305208,'EPI_ISL_281990':0.003035909)0.849:0.001414989)0.000:0.000000006,('EPI_ISL_502840':0.009358504,(((('EPI_ISL_297174':0.001417748,'EPI_ISL_301931':0.000708066)0.732:0.000000006,('EPI_ISL_503897':0.007227584,(('EPI_ISL_4082031':0.005739440,('EPI_ISL_4081849':0.001414625,'EPI_ISL_4082029':0.004306162)0.946:0.002880826)0.970:0.004282000,('EPI_ISL_6785546':0.014894899,('EPI_ISL_697653':0.001454064,('EPI_ISL_14769994':0.000713568,('EPI_ISL_14872410':0.000000006,'EPI_ISL_14873218':0.000710138)0.778:0.000708694)0.976:0.004280239)0.961:0.004735771)0.894:0.003610919)0.996:0.008760074)0.382:0.001350463)0.949:0.002839134,((((((((('EPI_ISL_379740':0.000708794,(('EPI_ISL_387873':0.0,'EPI_ISL_320979':0.0):0.000000006,('EPI_ISL_379739':0.000000006,'EPI_ISL_379738':0.000708492)0.860:0.000708447)0.000:0.000000006)0.993:0.005700331,('EPI_ISL_387841':0.004326741,('EPI_ISL_399613':0.002139237,'EPI_ISL_700974':0.002852679)0.993:0.006524897)0.409:0.001374293)0.452:0.000000006,((('EPI_ISL_311326':0.000000006,'EPI_ISL_387842':0.006443381)0.915:0.001417594,'EPI_ISL_388920':0.000000006)0.000:0.000000006,'EPI_ISL_329653':0.000707903)0.856:0.000708181)0.000:0.000000006,('EPI_ISL_379295':0.000708867,('EPI_ISL_372903':0.005701389,'EPI_ISL_303867':0.000000006)0.848:0.002127648)0.000:0.000000006)0.000:0.000000006,('EPI_ISL_299564':0.000708936,'EPI_ISL_396963':0.006425859)0.000:0.000000006)0.000:0.000000006,('EPI_ISL_373711':0.000708418,(('EPI_ISL_329977':0.0,'EPI_ISL_294269':0.0,'EPI_ISL_373603':0.0,'EPI_ISL_373568':0.0,'EPI_ISL_379332':0.0,'EPI_ISL_373653':0.0,'EPI_ISL_373623':0.0,'EPI_ISL_373562':0.0,'EPI_ISL_373679':0.0,'EPI_ISL_373553':0.0,'EPI_ISL_379339':0.0,'EPI_ISL_281759':0.0,'EPI_ISL_281750':0.0,'EPI_ISL_280479':0.0,'EPI_ISL_279421':0.0,'EPI_ISL_281761':0.0,'EPI_ISL_280481':0.0,'EPI_ISL_280478':0.0,'EPI_ISL_280482':0.0):0.000000006,('EPI_ISL_294288':0.000708126,(('EPI_ISL_328739':0.0,'EPI_ISL_328756':0.0,'EPI_ISL_328759':0.0,'EPI_ISL_328757':0.0,'EPI_ISL_328760':0.0):0.000000006,'EPI_ISL_328740':0.000708233)0.875:0.000708320)0.000:0.000000006)0.000:0.000000006)0.000:0.000000006)0.000:0.000000006,'EPI_ISL_387834':0.011498800)0.915:0.001420565,'EPI_ISL_281311':0.000710197)0.785:0.000708183,('EPI_ISL_399606':0.007206978,(('EPI_ISL_499250':0.003584455,('EPI_ISL_4081937':0.001407324,'EPI_ISL_6795351':0.003573119)0.978:0.005039650)0.972:0.004289345,('EPI_ISL_388621':0.000000006,'EPI_ISL_399615':0.000707411)0.957:0.002856146)0.884:0.001368174)0.990:0.005758365)0.000:0.000000006)0.000:0.000000006,(('EPI_ISL_6785518':0.013206345,('EPI_ISL_4082024':0.000000006,'EPI_ISL_4081992':0.002134767)1.000:0.011031567)0.782:0.001198070,'EPI_ISL_297066':0.001418856)0.810:0.000711359)0.740:0.000665918)1.000:0.009189839)0.393:0.000889114,'EPI_ISL_296391':0.004290256)0.764:0.000699704)0.872:0.001416153)0.992:0.005738303,'EPI_ISL_171035':0.000712135)0.781:0.000708026)0.938:0.002846388)1.000:0.017582422,('EPI_ISL_91032':0.000708472,'EPI_ISL_93486':0.004280231)0.000:0.000000006)0.000:0.000000006)0.663:0.000000006)0.000:0.000000006)0.000:0.000000006,'EPI_ISL_278942':0.005662886)0.848:0.000703449,(('EPI_ISL_79320':0.000000006,('EPI_ISL_196404':0.000708556,('EPI_ISL_152490':0.000708397,'EPI_ISL_152658':0.001418092)0.000:0.000000006)1.000:0.000000006)0.000:0.000000006,((('EPI_ISL_235221':0.002142735,'EPI_ISL_129535':0.004989299)0.737:0.000705330,('EPI_ISL_369551':0.001417818,(('EPI_ISL_4081160':0.002128857,'EPI_ISL_189274':0.000000006)0.991:0.004267562,'EPI_ISL_129905':0.001417742)0.000:0.000000006)0.877:0.000708239)0.000:0.000000006,'EPI_ISL_149712':0.002135341)0.902:0.001417726)0.000:0.000000006)0.860:0.000703549,('EPI_ISL_93663':0.003559126,(('EPI_ISL_235304':0.002138471,(('EPI_ISL_235305':0.000712541,('EPI_ISL_288797':0.002129335,('EPI_ISL_189034':0.000708882,'EPI_ISL_189079':0.000000006)0.000:0.000000006)0.767:0.000708051)0.911:0.001423606,('EPI_ISL_119712':0.002612397,'EPI_ISL_235222':0.002146647)0.615:0.000238977)0.778:0.000709921)0.892:0.001422575,'EPI_ISL_93673':0.003554719)0.000:0.000000006)0.000:0.000000006)0.897:0.001410287)0.909:0.002114873)0.994:0.006437388,'EPI_ISL_235290':0.002854090)0.892:0.002822952,((((('EPI_ISL_118540':0.004280680,('EPI_ISL_91141':0.001419062,('EPI_ISL_89585':0.000708820,'EPI_ISL_93667':0.000708967)0.000:0.000000006)0.759:0.000701375)0.888:0.001429015,'EPI_ISL_78688':0.004275660)0.436:0.000000006,('EPI_ISL_76632':0.000709997,((('EPI_ISL_76690':0.0,'EPI_ISL_127629':0.0):0.002851564,('EPI_ISL_79464':0.000710361,'EPI_ISL_90465':0.001421331)0.790:0.000708186)0.751:0.000707309,('EPI_ISL_95078':0.001419958,(('EPI_ISL_108258':0.002130906,'EPI_ISL_108090':0.000710900)0.752:0.000708701,('EPI_ISL_369514':0.000000006,('EPI_ISL_135263':0.002847357,'EPI_ISL_135256':0.002131260)0.715:0.000000006)0.000:0.000000006)0.799:0.000709510)0.888:0.001425607)0.941:0.002132646)0.000:0.000000006)0.000:0.000000006,((((('EPI_ISL_152810':0.002130588,'EPI_ISL_93666':0.002847772)0.767:0.000711376,(('EPI_ISL_90466':0.001419154,(('EPI_ISL_152393':0.000000006,(('EPI_ISL_394107':0.000710562,'EPI_ISL_393687':0.000000006)1.000:0.009350536,('EPI_ISL_263195':0.002861290,'EPI_ISL_263177':0.003576645)0.928:0.002150155)0.753:0.000693423)0.000:0.000000006,((('EPI_ISL_278973':0.002844632,'EPI_ISL_93639':0.002850233)0.881:0.001424095,'EPI_ISL_393700':0.000709020)0.000:0.000000006,(('EPI_ISL_84053':0.000708749,('EPI_ISL_394052':0.000709232,'EPI_ISL_394111':0.000000006)0.785:0.000709789)0.807:0.000709927,('EPI_ISL_108178':0.003554517,(('EPI_ISL_394108':0.000717799,'EPI_ISL_393707':0.000702286)0.993:0.005011510,(('EPI_ISL_393706':0.000713168,'EPI_ISL_394112':0.005047349)0.915:0.002127943,'EPI_ISL_381593':0.002127665)0.000:0.000000006)0.972:0.003554128)0.618:0.000000006)1.000:0.000000006)0.000:0.000000006)0.000:0.000000006)0.829:0.000708774,'EPI_ISL_393684':0.002128995)0.000:0.000000006)0.000:0.000000006,(('EPI_ISL_116402':0.004990261,('EPI_ISL_74159':0.000708854,'EPI_ISL_76686':0.002133852)0.000:0.000000006)0.000:0.000000006,'EPI_ISL_74079':0.002140817)0.000:0.000000006)0.644:0.000000006,(('EPI_ISL_89943':0.002130176,('EPI_ISL_77951':0.004281459,('EPI_ISL_93655':0.000707880,('EPI_ISL_30822':0.000000006,(((('EPI_ISL_120410':0.007843245,((('EPI_ISL_181323':0.001417864,(('EPI_ISL_115695':0.002136372,'EPI_ISL_94618':0.006434848)0.869:0.001415349,((('EPI_ISL_62781':0.002842231,('EPI_ISL_28848':0.002125392,'EPI_ISL_62795':0.002124536)0.000:0.000000006)0.000:0.000000006,'EPI_ISL_78573':0.006410849)0.990:0.005008614,'EPI_ISL_63363':0.007860402)0.732:0.000707222)0.780:0.000710611)0.111:0.000706296,'EPI_ISL_30210':0.002125121)0.000:0.000000006,((((('EPI_ISL_234603':0.001419210,('EPI_ISL_278953':0.000000006,'EPI_ISL_25019':0.000000006)0.000:0.000000006)0.938:0.001414346,(('EPI_ISL_30206':0.004268061,('EPI_ISL_105349':0.001416778,'EPI_ISL_7637':0.000706629)0.764:0.000713469)0.781:0.000703271,'EPI_ISL_157612':0.003548173)0.000:0.000000006)0.578:0.000000006,'EPI_ISL_503091':0.001414503)0.000:0.000000006,(((((('EPI_ISL_15354':0.002836204,('EPI_ISL_118160':0.001415069,('EPI_ISL_115648':0.000711179,'EPI_ISL_15355':0.002841827)0.767:0.000704588)0.000:0.000000006)0.860:0.000706926,'EPI_ISL_120404':0.001414859)0.000:0.000000006,('EPI_ISL_12847':0.0,'EPI_ISL_12846':0.0):0.000000006)0.000:0.000000006,('EPI_ISL_145697':0.009300604,(('EPI_ISL_7622':0.002130638,'EPI_ISL_7642':0.002837745)0.884:0.001415058,'EPI_ISL_127612':0.002125319)0.000:0.000000006)0.211:0.000707218)0.995:0.004994953,(((((((((('EPI_ISL_302515':0.002128257,'EPI_ISL_302516':0.002841244)0.802:0.000000006,((('EPI_ISL_90490':0.002134545,'EPI_ISL_20999':0.001422861)0.242:0.000705053,('EPI_ISL_20992':0.000708345,'EPI_ISL_20983':0.000000006)0.991:0.004277288)0.753:0.000000006,('EPI_ISL_132413':0.002131882,'EPI_ISL_132411':0.002844133)0.736:0.000000006)0.000:0.000000006)0.000:0.000000006,'EPI_ISL_7756':0.002842398)0.849:0.000708131,'EPI_ISL_90485':0.000708132)0.000:0.000000006,((('EPI_ISL_6630':0.000708056,('EPI_ISL_117860':0.000707454,'EPI_ISL_117858':0.000000006)0.916:0.001417816)0.711:0.000000006,('EPI_ISL_33844':0.0,'EPI_ISL_120385':0.0,'EPI_ISL_29270':0.0,'EPI_ISL_90498':0.0):0.000000006)0.679:0.000000006,'EPI_ISL_118419':0.003556553)0.000:0.000000006)1.000:0.000000006,(((('EPI_ISL_29273':0.001417325,(('EPI_ISL_15589':0.000708059,(('EPI_ISL_20994':0.0,'EPI_ISL_20993':0.0):0.001418493,('EPI_ISL_90492':0.003553417,'EPI_ISL_64211':0.000000006)0.000:0.000000006)0.994:0.003553351)0.000:0.000000006,'EPI_ISL_120392':0.003554050)0.833:0.000708026)0.000:0.000000006,'EPI_ISL_9199':0.001417116)0.000:0.000000006,('EPI_ISL_13228':0.003556471,('EPI_ISL_154551':0.0,'EPI_ISL_154532':0.0):0.002129394)0.762:0.000709880)0.000:0.000000006,(('EPI_ISL_6530':0.001417794,(('EPI_ISL_6406':0.002128581,'EPI_ISL_98702':0.002130790)0.724:0.000000006,('EPI_ISL_208769':0.006452436,(('EPI_ISL_7621':0.003547462,(('EPI_ISL_118008':0.001415402,'EPI_ISL_29906':0.002125519)0.000:0.000000006,'EPI_ISL_208783':0.004259211)0.859:0.000707011)0.471:0.000000006,'EPI_ISL_69392':0.004978759)0.871:0.001401173)0.942:0.003581707)0.782:0.000707145)0.000:0.000000006,'EPI_ISL_98681':0.000000006)0.000:0.000000006)0.000:0.000000006)0.000:0.000000006,(((('EPI_ISL_90496':0.002839998,(((('EPI_ISL_29679':0.002838445,(('EPI_ISL_117954':0.005730666,'EPI_ISL_7590':0.010790977)0.744:0.000677738,'EPI_ISL_115647':0.007127014)0.000:0.000000006)0.000:0.000000006,('EPI_ISL_120384':0.000708288,('EPI_ISL_9268':0.000705067,'EPI_ISL_90523':0.002132201)0.888:0.001422173)0.900:0.001418168)0.955:0.002125941,('EPI_ISL_8221':0.002126806,((('EPI_ISL_20963':0.001416119,('EPI_ISL_8211':0.0,'EPI_ISL_8962':0.0):0.000000006)0.771:0.000707981,('EPI_ISL_15592':0.001420664,'EPI_ISL_503110':0.004271776)0.758:0.000707395)0.948:0.002130267,('EPI_ISL_8188':0.001417550,(('EPI_ISL_8217':0.0,'EPI_ISL_20982':0.0):0.000708838,('EPI_ISL_20970':0.0,'EPI_ISL_8651':0.0):0.000000006)0.000:0.000000006)0.935:0.001416416)0.000:0.000000006)0.865:0.000708572)0.000:0.000000006,(('EPI_ISL_6955':0.001416960,('EPI_ISL_5651':0.002130111,'EPI_ISL_6210':0.000000007)0.000:0.000000006)0.844:0.000707648,(('EPI_ISL_132752':0.000705253,(('EPI_ISL_30208':0.003556723,((((('EPI_ISL_107710':0.000707318,'EPI_ISL_5024':0.000707109)0.000:0.000000006,('EPI_ISL_113069':0.000000006,('EPI_ISL_6659':0.002125254,'EPI_ISL_503078':0.003553512)0.000:0.000000006)0.908:0.000707074)0.983:0.002836966,((('EPI_ISL_8249':0.003571766,'EPI_ISL_127602':0.004290552)0.961:0.003570912,((('EPI_ISL_6202':0.007860873,(('EPI_ISL_117160':0.005005433,'EPI_ISL_117209':0.002142223)0.753:0.000695931,'EPI_ISL_107711':0.003555414)0.027:0.000000006)0.839:0.000707750,('EPI_ISL_10115':0.003551271,(((('EPI_ISL_116066':0.005678981,('EPI_ISL_5409':0.001413458,((('EPI_ISL_6173':0.012168842,(('EPI_ISL_115773':0.000000006,('EPI_ISL_6678':0.000000006,'EPI_ISL_90467':0.000705092)0.962:0.002119299)0.978:0.002830039,('EPI_ISL_115623':0.002118528,('EPI_ISL_5118':0.000704724,('EPI_ISL_6225':0.000000006,('EPI_ISL_5144':0.0,'EPI_ISL_5455':0.0):0.000704922)0.000:0.000000006)0.000:0.000000006)0.995:0.005676891)0.000:0.000000006)0.816:0.000707210,(((('EPI_ISL_6729':0.001411401,'EPI_ISL_6649':0.002848320)0.982:0.005339117,(('EPI_ISL_6650':0.000706699,'EPI_ISL_6719':0.000708267)0.982:0.002839744,('EPI_ISL_503081':0.007849324,('EPI_ISL_503086':0.004265789,'EPI_ISL_110691':0.000000006)0.000:0.000000006)0.809:0.000707840)0.747:0.001077303)0.974:0.005097032,(((('EPI_ISL_6519':0.000705622,('EPI_ISL_6679':0.000000006,'EPI_ISL_5059':0.000706044)0.989:0.003540839)0.000:0.000000006,(('EPI_ISL_7284':0.000705605,'EPI_ISL_8704':0.002830458)0.726:0.000000006,('EPI_ISL_3764':0.002829263,(('EPI_ISL_6712':0.0,'EPI_ISL_6730':0.0):0.004965248,'EPI_ISL_15596':0.000705597)0.000:0.000000006)0.000:0.000000006)1.000:0.000000007)0.000:0.000000006,('EPI_ISL_8619':0.001412057,('EPI_ISL_5063':0.002125620,(('EPI_ISL_503112':0.003539432,((((('EPI_ISL_6178':0.002138513,'EPI_ISL_6683':0.004269446)0.742:0.000695759,'EPI_ISL_9231':0.002120881)0.000:0.000000006,('EPI_ISL_115625':0.0,'EPI_ISL_115624':0.0):0.000705781)0.000:0.000000006,('EPI_ISL_151020':0.000000006,('EPI_ISL_282478':0.000667446,'EPI_ISL_378592':0.002896646)1.000:0.025001882)1.000:0.037267806)0.288:0.000705730,'EPI_ISL_5064':0.003540473)0.000:0.000000006)0.000:0.000000007,('EPI_ISL_503092':0.000000006,('EPI_ISL_10114':0.007851400,('EPI_ISL_28851':0.000000006,('EPI_ISL_28852':0.002119267,'EPI_ISL_6635':0.004966843)0.723:0.000000006)0.925:0.002133142)0.753:0.000696240)0.919:0.000705532)0.894:0.001419873)0.790:0.000703791)0.723:0.000000006)0.000:0.000000006,('EPI_ISL_90495':0.001429729,'EPI_ISL_83306':0.009303033)0.772:0.000692153)0.889:0.002522152)0.997:0.008181892,(('EPI_ISL_8223':0.001413602,(('EPI_ISL_2674':0.000000006,'EPI_ISL_105790':0.002121490)0.969:0.002833351,('EPI_ISL_8168':0.000000006,('EPI_ISL_6721':0.000706201,('EPI_ISL_8164':0.0,'EPI_ISL_6732':0.0):0.001413361)0.000:0.000000006)0.983:0.000000006)0.000:0.000000006)0.484:0.000000006,(((('EPI_ISL_120351':0.001416226,(((('EPI_ISL_15597':0.002124390,'EPI_ISL_115621':0.003547089)0.915:0.002132775,'EPI_ISL_6641':0.002835604)0.077:0.000000006,('EPI_ISL_6662':0.000707480,('EPI_ISL_6646':0.000706894,'EPI_ISL_5074':0.000707657)0.784:0.000706672)0.813:0.000707304)0.000:0.000000006,(('EPI_ISL_115622':0.000707493,('EPI_ISL_120362':0.000000006,'EPI_ISL_5198':0.002125718)0.000:0.000000006)1.000:0.006420890,(((((('EPI_ISL_304098':0.005843703,(('EPI_ISL_255353':0.0,'EPI_ISL_255354':0.0,'EPI_ISL_255362':0.0):0.000000006,'EPI_ISL_255351':0.000708398)0.724:0.000592575)1.000:0.017036789,(('EPI_ISL_283573':0.0,'EPI_ISL_237794':0.0):0.000000006,('EPI_ISL_283574':0.002130836,'EPI_ISL_283575':0.000708505)0.787:0.000706892)0.865:0.002654186)1.000:0.065421213,'EPI_ISL_5634':0.004983560)0.586:0.000000006,'EPI_ISL_5112':0.000706549)0.000:0.000000006,('EPI_ISL_6466':0.003547624,('EPI_ISL_6727':0.004991171,'EPI_ISL_237795':0.002135305)0.458:0.000698417)0.000:0.000000006)0.000:0.000000006,'EPI_ISL_127600':0.002128447)0.923:0.000707028)0.740:0.000000006)0.000:0.000000006)0.978:0.003560282,(((('EPI_ISL_8155':0.000705070,'EPI_ISL_120361':0.000000006)0.000:0.000000006,('EPI_ISL_115620':0.004962211,'EPI_ISL_120357':0.002119794)0.736:0.000000006)0.000:0.000000006,((((('EPI_ISL_5092':0.002122867,('EPI_ISL_5091':0.000000006,'EPI_ISL_8975':0.000706066)0.000:0.000000006)0.918:0.001413161,('EPI_ISL_8976':0.001417717,'EPI_ISL_9023':0.001413926)0.883:0.001414499)0.000:0.000000006,('EPI_ISL_8956':0.002829650,(('EPI_ISL_8184':0.001413692,'EPI_ISL_120342':0.000000006)0.875:0.001416133,('EPI_ISL_8183':0.002834460,'EPI_ISL_8685':0.002832710)0.764:0.000703649)0.939:0.002840759)0.937:0.002138701)0.000:0.000000006,((((('EPI_ISL_151106':0.000000006,'EPI_ISL_151118':0.005695848)0.984:0.003544138,('EPI_ISL_151103':0.0,'EPI_ISL_151100':0.0,'EPI_ISL_151115':0.0,'EPI_ISL_29667':0.0):0.000000006)0.952:0.002128034,'EPI_ISL_115568':0.000704709)0.783:0.000707707,('EPI_ISL_120344':0.007132771,'EPI_ISL_9016':0.001413581)0.000:0.000000006)0.000:0.000000006,'EPI_ISL_115619':0.002123603)0.836:0.000706269)0.000:0.000000006,(((('EPI_ISL_10547':0.0,'EPI_ISL_10546':0.0):0.066328533,(('EPI_ISL_115514':0.002833255,('EPI_ISL_5224':0.000000006,('EPI_ISL_5153':0.000705395,'EPI_ISL_5388':0.002833692)0.000:0.000000006)0.973:0.003559807)0.958:0.003566499,((((('EPI_ISL_115771':0.001416032,(('EPI_ISL_5216':0.002121131,('EPI_ISL_5180':0.000704782,('EPI_ISL_5204':0.000704533,'EPI_ISL_5205':0.000704532)0.000:0.000000006)0.834:0.000705301)0.000:0.000000006,('EPI_ISL_5173':0.004268966,((('EPI_ISL_166496':0.034738537,(('EPI_ISL_131245':0.000000006,'EPI_ISL_131496':0.000000006)0.965:0.006832851,(((('EPI_ISL_168403':0.000707169,('EPI_ISL_168411':0.0,'EPI_ISL_168410':0.0):0.000706178)0.778:0.000716116,'EPI_ISL_236925':0.017399086)0.765:0.000697695,(('EPI_ISL_164353':0.0,'EPI_ISL_164354':0.0,'EPI_ISL_164369':0.0,'EPI_ISL_164355':0.0,'EPI_ISL_181096':0.0):0.000705894,('EPI_ISL_164350':0.0,'EPI_ISL_164348':0.0):0.000000006)0.919:0.001415582)0.000:0.000000006,('EPI_ISL_164346':0.0,'EPI_ISL_164343':0.0,'EPI_ISL_164347':0.0):0.000705781)1.000:0.012661111)0.998:0.016716603)1.000:0.047969845,((('EPI_ISL_696558':0.0,'EPI_ISL_166497':0.0):0.002676752,(('EPI_ISL_696552':0.0,'EPI_ISL_696554':0.0):0.000000006,('EPI_ISL_696537':0.001414672,'EPI_ISL_696536':0.004286388)0.948:0.002131669)1.000:0.020587660)1.000:0.056526172,(('EPI_ISL_27380':0.023601803,(('EPI_ISL_106920':0.020808211,'EPI_ISL_106921':0.020742711)0.998:0.015057066,'EPI_ISL_13925':0.014863710)0.822:0.001443181)0.779:0.000806621,((('EPI_ISL_146758':0.004251346,(((((((('EPI_ISL_277684':0.0,'EPI_ISL_277688':0.0,'EPI_ISL_277693':0.0,'EPI_ISL_277694':0.0,'EPI_ISL_277685':0.0,'EPI_ISL_277691':0.0):0.002130613,(('EPI_ISL_310031':0.001411343,'EPI_ISL_310033':0.000705300)0.000:0.000000007,(('EPI_ISL_310046':0.000705266,'EPI_ISL_310049':0.000705300)0.000:0.000000006,('EPI_ISL_310038':0.0,'EPI_ISL_310067':0.0,'EPI_ISL_310041':0.0,'EPI_ISL_312234':0.0,'EPI_ISL_310039':0.0,'EPI_ISL_310069':0.0):0.000000006)0.000:0.000000006)0.778:0.000707439)0.391:0.000704671,(('EPI_ISL_277682':0.0,'EPI_ISL_277678':0.0,'EPI_ISL_277675':0.0,'EPI_ISL_277681':0.0):0.000705229,('EPI_ISL_515509':0.0,'EPI_ISL_515508':0.0):0.005688134)0.000:0.000000006)0.993:0.005677442,('EPI_ISL_255989':0.0,'EPI_ISL_277697':0.0,'EPI_ISL_255995':0.0,'EPI_ISL_277671':0.0,'EPI_ISL_255990':0.0):0.000000006)0.000:0.000000006,('EPI_ISL_255991':0.000000006,('EPI_ISL_255996':0.001412914,'EPI_ISL_255909':0.000707264)0.744:0.000000006)0.000:0.000000006)0.000:0.000000006,('EPI_ISL_277673':0.000000006,'EPI_ISL_255994':0.000000006)0.918:0.000705937)0.000:0.000000006,'EPI_ISL_255992':0.000000006)1.000:0.015088402,(('EPI_ISL_277701':0.000696531,('EPI_ISL_515510':0.000705765,('EPI_ISL_515513':0.000000006,('EPI_ISL_515512':0.0,'EPI_ISL_515511':0.0):0.000000006)0.000:0.000000006)0.999:0.010730432)1.000:0.010774136,('EPI_ISL_236923':0.002112264,'EPI_ISL_236924':0.001423242)0.992:0.004985669)0.451:0.000000006)0.998:0.013026582)1.000:0.039512219,('EPI_ISL_146841':0.000000006,('EPI_ISL_146865':0.000710522,'EPI_ISL_146853':0.002145905)0.808:0.000706938)1.000:0.037340125)0.916:0.005048666,'EPI_ISL_28431':0.006158930)0.918:0.003374461)0.889:0.005270766)0.994:0.011596808)0.934:0.004635690,(('EPI_ISL_4081231':0.032897255,('EPI_ISL_700746':0.005758027,'EPI_ISL_700765':0.001362123)0.996:0.014398019)0.998:0.023836206,('EPI_ISL_191079':0.010858318,'EPI_ISL_4081229':0.032066788)0.997:0.015507158)1.000:0.042589389)0.884:0.002316169)0.251:0.000689401)0.767:0.000701644)0.982:0.003554779,(('EPI_ISL_5436':0.003729434,('EPI_ISL_341299':0.099364064,('EPI_ISL_329081':0.022606616,'EPI_ISL_329095':0.000787343)1.000:0.048749810)0.955:0.010661479)0.786:0.001227773,'EPI_ISL_120335':0.000706945)0.756:0.000704554)0.782:0.000705305,(((('EPI_ISL_328833':0.000041605,('EPI_ISL_328797':0.000000006,'EPI_ISL_328799':0.000710390)0.999:0.007838334)1.000:0.102397845,(((('EPI_ISL_129506':0.063732863,'EPI_ISL_13923':0.089354210)0.994:0.026521911,('EPI_ISL_195204':0.067758011,('EPI_ISL_129486':0.031728803,('EPI_ISL_129504':0.005615716,'EPI_ISL_129481':0.041914257)0.538:0.001288363)1.000:0.039158372)0.351:0.006822807)1.000:0.041035918,((('EPI_ISL_522':0.021373397,('EPI_ISL_366885':0.020812204,('EPI_ISL_15789':0.000706517,('EPI_ISL_15106':0.000702065,'EPI_ISL_8022':0.000000006)0.885:0.002111801)1.000:0.044617019)0.779:0.007926349)0.848:0.004995816,(((('EPI_ISL_327777':0.117167107,((('EPI_ISL_99528':0.0,'EPI_ISL_99527':0.0,'EPI_ISL_99471':0.0,'EPI_ISL_99472':0.0):0.000000006,'EPI_ISL_99470':0.000703412)1.000:0.063538606,(('EPI_ISL_267184':0.022790003,'EPI_ISL_328940':0.016391899)0.979:0.010424236,('EPI_ISL_267344':0.007711946,('EPI_ISL_73370':0.015121972,'EPI_ISL_243633':0.020437379)0.740:0.001567559)0.998:0.017149014)0.988:0.023164182)0.578:0.009400466)1.000:0.041970518,(('EPI_ISL_307026':0.051057696,((('EPI_ISL_400726':0.031825167,'EPI_ISL_400719':0.015058851)0.861:0.004925315,('EPI_ISL_365545':0.032749316,'EPI_ISL_365546':0.041928096)0.379:0.005027791)1.000:0.037195865,('EPI_ISL_400704':0.000707340,'EPI_ISL_400703':0.000000006)1.000:0.048973580)0.971:0.023410641)1.000:0.089125699,(((((('EPI_ISL_63574':0.005715329,('EPI_ISL_141942':0.004255716,('EPI_ISL_234707':0.005720375,'EPI_ISL_33932':0.008571356)0.730:0.000647509)0.870:0.001398968)0.922:0.003457523,('EPI_ISL_82489':0.002755751,((((((('EPI_ISL_63545':0.001415036,('EPI_ISL_85204':0.000700525,'EPI_ISL_84633':0.002127475)0.874:0.001411834)0.955:0.002825187,('EPI_ISL_85106':0.001406615,'EPI_ISL_85058':0.000000006)0.912:0.000702627)0.000:0.000000006,'EPI_ISL_234708':0.004231431)0.000:0.000000006,('EPI_ISL_85066':0.0,'EPI_ISL_85083':0.0,'EPI_ISL_85052':0.0):0.000000006)0.696:0.000000006,(('EPI_ISL_85068':0.001407723,'EPI_ISL_85075':0.002818503)0.000:0.000000006,('EPI_ISL_85113':0.004966590,'EPI_ISL_63658':0.000689381)0.973:0.003546830)0.000:0.000000006)0.000:0.000000006,((('EPI_ISL_85110':0.001406939,'EPI_ISL_84648':0.000000006)0.945:0.003346788,('EPI_ISL_84639':0.002639861,'EPI_ISL_63342':0.000883923)0.426:0.000707894)0.929:0.002297587,(('EPI_ISL_327365':0.005645678,(('EPI_ISL_273544':0.0,'EPI_ISL_273591':0.0):0.000700829,'EPI_ISL_378293':0.005651950)0.000:0.000000006)1.000:0.016545862,'EPI_ISL_63339':0.003593878)0.746:0.000639243)0.786:0.000703761)0.978:0.003555337,((((('EPI_ISL_257281':0.004300225,('EPI_ISL_4072257':0.002113454,('EPI_ISL_4072255':0.000703308,(('EPI_ISL_258486':0.0,'EPI_ISL_258488':0.0,'EPI_ISL_258487':0.0):0.000000006,(('EPI_ISL_4072258':0.000703078,('EPI_ISL_258485':0.000703574,'EPI_ISL_258481':0.002113162)0.000:0.000000006)1.000:0.000000006,'EPI_ISL_258479':0.000000006)0.000:0.000000006)0.000:0.000000006)0.000:0.000000006)0.776:0.000657678)0.998:0.005714841,(('EPI_ISL_206262':0.0,'EPI_ISL_206264':0.0,'EPI_ISL_206267':0.0,'EPI_ISL_222151':0.0,'EPI_ISL_222148':0.0,'EPI_ISL_222155':0.0,'EPI_ISL_222149':0.0,'EPI_ISL_222154':0.0):0.002822181,'EPI_ISL_166439':0.004949548)0.000:0.000000006)0.815:0.001366602,('EPI_ISL_4056426':0.002859768,'EPI_ISL_4056504':0.002810665)1.000:0.016743755)0.920:0.002890874,(('EPI_ISL_257263':0.000702710,(('EPI_ISL_4072265':0.001384684,'EPI_ISL_14767406':0.004980532)0.984:0.004985661,('EPI_ISL_258480':0.002820508,(('EPI_ISL_215554':0.000000006,'EPI_ISL_215555':0.000000006)0.996:0.005675148,('EPI_ISL_215551':0.003531680,'EPI_ISL_215541':0.001412635)0.891:0.001418286)0.868:0.001403532)0.000:0.000000006)0.967:0.002824062)0.000:0.000000006,('EPI_ISL_257260':0.000706836,'EPI_ISL_257255':0.000788764)0.994:0.005602993)0.446:0.002112840)0.972:0.004304597,((('EPI_ISL_257259':0.000000006,'EPI_ISL_257271':0.000000006)0.995:0.005662907,('EPI_ISL_257225':0.001408896,('EPI_ISL_257257':0.006414275,'EPI_ISL_257264':0.002130306)0.724:0.000695390)0.000:0.000000006)0.871:0.001424758,(('EPI_ISL_257249':0.000704049,(('EPI_ISL_257270':0.0,'EPI_ISL_257265':0.0):0.002115773,'EPI_ISL_257247':0.000000006)0.000:0.000000006)0.880:0.001415009,((('EPI_ISL_257287':0.000705215,('EPI_ISL_257278':0.0,'EPI_ISL_257280':0.0):0.002117452)0.413:0.000000006,'EPI_ISL_257300':0.004238904)0.481:0.000706777,'EPI_ISL_257274':0.001408322)0.878:0.001411025)0.986:0.004985617)0.868:0.001382187)0.981:0.004298228)0.856:0.001473635)0.131:0.002387127)0.999:0.019942845,(('EPI_ISL_146342':0.010869911,(('EPI_ISL_179795':0.000000006,'EPI_ISL_179784':0.002219530)1.000:0.027329402,((('EPI_ISL_163900':0.0,'EPI_ISL_163899':0.0):0.004983561,(('EPI_ISL_179739':0.000000006,'EPI_ISL_179740':0.000704002)0.758:0.000708639,('EPI_ISL_179793':0.002123724,'EPI_ISL_181731':0.002127541)0.935:0.002122316)0.979:0.005018688)0.991:0.010960236,('EPI_ISL_200506':0.000512383,'EPI_ISL_200554':0.007317338)1.000:0.022521610)0.987:0.012995752)1.000:0.040848280)0.857:0.004615473,((('EPI_ISL_266397':0.017934083,('EPI_ISL_266399':0.007177446,('EPI_ISL_266396':0.005005549,'EPI_ISL_266398':0.005010113)0.753:0.000819621)0.997:0.013785839)0.931:0.007259513,(('EPI_ISL_167461':0.000000006,('EPI_ISL_167460':0.006479466,'EPI_ISL_167462':0.002864645)0.846:0.001425039)1.000:0.029715082,('EPI_ISL_199251':0.020051807,('EPI_ISL_200495':0.000000006,'EPI_ISL_200572':0.000709392)1.000:0.017993946)1.000:0.038100545)0.967:0.010664618)1.000:0.030211867,(('EPI_ISL_285381':0.030209848,('EPI_ISL_221746':0.019764791,('EPI_ISL_221747':0.010787514,(('EPI_ISL_252811':0.0,'EPI_ISL_252812':0.0,'EPI_ISL_252813':0.0):0.005163362,(('EPI_ISL_252822':0.0,'EPI_ISL_252821':0.0):0.001504749,'EPI_ISL_252820':0.002758614)0.962:0.004978025)0.998:0.014895520)0.968:0.007661743)0.797:0.002374383)1.000:0.042896934,('EPI_ISL_89570':0.011886720,('EPI_ISL_181766':0.000000006,(('EPI_ISL_181732':0.0,'EPI_ISL_181729':0.0):0.000000006,('EPI_ISL_182528':0.000705780,'EPI_ISL_181765':0.001412562)0.733:0.000000006)0.000:0.000000006)1.000:0.035303811)0.877:0.006566045)0.980:0.016383864)1.000:0.023546337)1.000:0.025917710)0.994:0.016368772,(('EPI_ISL_4070951':0.019684178,(((('EPI_ISL_14768231':0.0,'EPI_ISL_14768277':0.0,'EPI_ISL_14768276':0.0,'EPI_ISL_14768275':0.0,'EPI_ISL_14768274':0.0,'EPI_ISL_14768262':0.0):0.009289642,(('EPI_ISL_14769882':0.0,'EPI_ISL_14769883':0.0,'EPI_ISL_14769884':0.0,'EPI_ISL_14769887':0.0):0.000704235,('EPI_ISL_14769885':0.0,'EPI_ISL_14769881':0.0,'EPI_ISL_14769886':0.0):0.000000006)0.989:0.009406563)1.000:0.036293935,((('EPI_ISL_14768186':0.016355245,('EPI_ISL_14768253':0.006596645,('EPI_ISL_14768267':0.007870325,'EPI_ISL_14768246':0.008667341)0.962:0.004890016)0.860:0.002353429)0.971:0.005220393,'EPI_ISL_14769891':0.005965906)0.785:0.001132485,(('EPI_ISL_14769965':0.0,'EPI_ISL_14768168':0.0,'EPI_ISL_14769868':0.0):0.005747830,('EPI_ISL_14769903':0.000693098,'EPI_ISL_14769904':0.000720006)1.000:0.017557313)0.944:0.003508401)0.000:0.000000006)0.306:0.001223990,('EPI_ISL_14769162':0.002118165,'EPI_ISL_14769068':0.000000006)1.000:0.013126442)0.997:0.012922326)0.962:0.011882832,'EPI_ISL_14769171':0.011650076)1.000:0.087613079)0.836:0.004215810,(((('EPI_ISL_168478':0.003560670,'EPI_ISL_162561':0.002109403)1.000:0.056209357,('EPI_ISL_221744':0.061768277,((('EPI_ISL_200479':0.001412494,'EPI_ISL_199329':0.000000006)0.997:0.013144416,(('EPI_ISL_179384':0.000703794,'EPI_ISL_181126':0.000715352)0.989:0.007149882,('EPI_ISL_378354':0.000713221,('EPI_ISL_378355':0.001416772,'EPI_ISL_378361':0.007890358)0.923:0.002131046)0.850:0.001453943)0.921:0.004331851)1.000:0.021575710,('EPI_ISL_244614':0.021402477,(('EPI_ISL_167105':0.014016413,'EPI_ISL_167102':0.009348102)0.977:0.007822654,'EPI_ISL_208658':0.013415002)0.945:0.006694310)0.979:0.010593692)1.000:0.028673825)0.543:0.005295204)0.733:0.005250707,((('EPI_ISL_133705':0.012787329,'EPI_ISL_277028':0.052374145)1.000:0.026799335,'EPI_ISL_266401':0.067435868)0.854:0.004231503,((((((('EPI_ISL_64859':0.000700372,'EPI_ISL_10063':0.000000006)0.997:0.006460355,'EPI_ISL_149866':0.010093538)0.709:0.000592540,(((((('EPI_ISL_165798':0.000000006,('EPI_ISL_165800':0.000000006,'EPI_ISL_165799':0.002827488)0.924:0.001401231)0.993:0.004914881,((('EPI_ISL_250232':0.0,'EPI_ISL_250233':0.0,'EPI_ISL_250234':0.0):0.006466976,('EPI_ISL_284779':0.013952388,'EPI_ISL_284784':0.013206712)0.809:0.001740157)0.996:0.010250164,'EPI_ISL_298543':0.007206750)0.704:0.001986926)0.744:0.000000006,'EPI_ISL_165793':0.016447950)0.899:0.001409324,(('EPI_ISL_165797':0.000686931,'EPI_ISL_165796':0.000717707)1.000:0.012800372,('EPI_ISL_65845':0.003516900,(('EPI_ISL_298608':0.0,'EPI_ISL_298542':0.0,'EPI_ISL_298546':0.0):0.002812966,'EPI_ISL_298539':0.002104547)0.887:0.001417207)0.758:0.000696743)0.000:0.000000006)0.000:0.000000006,((('EPI_ISL_293993':0.0,'EPI_ISL_298535':0.0):0.000000006,'EPI_ISL_290242':0.000700514)0.947:0.002109511,((('EPI_ISL_290248':0.0,'EPI_ISL_290246':0.0,'EPI_ISL_298532':0.0,'EPI_ISL_290247':0.0):0.006382226,('EPI_ISL_4031112':0.000000006,('EPI_ISL_4031063':0.000698686,'EPI_ISL_4031064':0.000000006)0.915:0.001399013)0.995:0.007801781)0.861:0.001393746,(((('EPI_ISL_290237':0.005633817,('EPI_ISL_209113':0.010676137,('EPI_ISL_209127':0.006201043,(('EPI_ISL_503353':0.003523225,(('EPI_ISL_337398':0.002828061,'EPI_ISL_697690':0.001400487)1.000:0.009968602,'EPI_ISL_697693':0.005648097)0.000:0.000000006)0.971:0.003596010,('EPI_ISL_400277':0.007760777,'EPI_ISL_4072004':0.005076361)0.676:0.001227005)0.738:0.001514572)0.755:0.000913002)0.833:0.001403726)0.883:0.001424929,(('EPI_ISL_181727':0.004941401,'EPI_ISL_290233':0.011382768)0.000:0.000000006,'EPI_ISL_290240':0.004228170)0.810:0.000700783)0.000:0.000000006,'EPI_ISL_133706':0.005638528)0.808:0.000700735,'EPI_ISL_293994':0.004219948)0.000:0.000000006)0.782:0.000702955)0.861:0.001400975)0.850:0.000699609,('EPI_ISL_138847':0.016609872,'EPI_ISL_298544':0.006519906)0.703:0.000538214)0.000:0.000000006)0.747:0.000000006,(('EPI_ISL_63507':0.003513494,('EPI_ISL_400279':0.007967394,(('EPI_ISL_209123':0.003519284,('EPI_ISL_503351':0.009339126,'EPI_ISL_503350':0.004952660)0.952:0.004955702)0.755:0.000000007,('EPI_ISL_378358':0.000694303,('EPI_ISL_378357':0.000702501,'EPI_ISL_378356':0.000700363)0.946:0.002121822)0.984:0.004248033)0.731:0.000518295)1.000:0.014649721)0.951:0.003864114,(('EPI_ISL_63511':0.0,'EPI_ISL_63524':0.0):0.008932937,('EPI_ISL_165794':0.000700515,'EPI_ISL_165795':0.000000006)1.000:0.015321560)0.418:0.000676612)0.994:0.006746776)0.780:0.001024313,'EPI_ISL_89556':0.007478997)0.984:0.006167531,'EPI_ISL_294002':0.018076247)0.711:0.002496299,(((((((('EPI_ISL_290241':0.001415508,'EPI_ISL_298615':0.000693593)0.969:0.002823754,('EPI_ISL_298537':0.001403315,('EPI_ISL_298533':0.001404044,('EPI_ISL_298541':0.000702800,(('EPI_ISL_298613':0.0,'EPI_ISL_298549':0.0):0.000000006,'EPI_ISL_298612':0.000701822)0.791:0.000701312)0.792:0.000701478)0.000:0.000000006)0.000:0.000000006)0.957:0.002107155,(('EPI_ISL_4072005':0.001426366,('EPI_ISL_400266':0.000696383,'EPI_ISL_403718':0.007812916)0.988:0.006472383)0.967:0.003508323,'EPI_ISL_294164':0.016474627)0.000:0.000000006)0.978:0.003536083,('EPI_ISL_368634':0.021631650,((('EPI_ISL_136685':0.006294440,((('EPI_ISL_1041164':0.002102240,'EPI_ISL_1041162':0.000000006)0.998:0.009723919,('EPI_ISL_14767425':0.005588765,'EPI_ISL_717765':0.010035973)0.735:0.000991902)0.991:0.006422906,((('EPI_ISL_14767432':0.004236465,(('EPI_ISL_502349':0.002101675,('EPI_ISL_502350':0.000000006,('EPI_ISL_502345':0.001400566,'EPI_ISL_502351':0.000000007)0.000:0.000000006)0.000:0.000000006)0.774:0.000703068,('EPI_ISL_14767408':0.001403127,'EPI_ISL_14767433':0.001401350)0.766:0.000697808)0.964:0.002822832)0.751:0.000571228,('EPI_ISL_503004':0.004950783,('EPI_ISL_4072263':0.002104056,('EPI_ISL_14767441':0.005643387,('EPI_ISL_403720':0.009277358,'EPI_ISL_1184538':0.005702360)0.646:0.001356827)0.735:0.000000006)0.000:0.000000006)0.886:0.001523475)0.982:0.003537283,(('EPI_ISL_400262':0.0,'EPI_ISL_400264':0.0):0.005573628,(('EPI_ISL_370669':0.0,'EPI_ISL_370668':0.0):0.000000006,'EPI_ISL_370670':0.000701229)0.998:0.006518905)0.842:0.001386002)0.769:0.001122676)0.977:0.005281384)0.917:0.002912828,('EPI_ISL_378360':0.007828953,'EPI_ISL_143936':0.003536197)0.949:0.004233271)0.405:0.000000006,((('EPI_ISL_373082':0.020518388,(('EPI_ISL_63506':0.0,'EPI_ISL_63509':0.0):0.000000006,'EPI_ISL_63508':0.000704682)0.987:0.005372713)0.878:0.002129023,(('EPI_ISL_337395':0.014191139,'EPI_ISL_1184532':0.015412682)0.988:0.007981513,('EPI_ISL_121363':0.007805299,(('EPI_ISL_376206':0.005176199,('EPI_ISL_502599':0.007649040,'EPI_ISL_1184519':0.003011166)0.985:0.005754416)0.966:0.004043460,((('EPI_ISL_333611':0.0,'EPI_ISL_333612':0.0,'EPI_ISL_333614':0.0,'EPI_ISL_333613':0.0):0.004664989,('EPI_ISL_209121':0.0,'EPI_ISL_209119':0.0):0.003140009)0.973:0.005050604,(('EPI_ISL_355935':0.0,'EPI_ISL_355936':0.0,'EPI_ISL_355938':0.0,'EPI_ISL_355937':0.0):0.007773008,((('EPI_ISL_339040':0.006354108,((('EPI_ISL_14392759':0.0,'EPI_ISL_14390393':0.0):0.005672188,('EPI_ISL_14931847':0.004252844,('EPI_ISL_14931848':0.0,'EPI_ISL_14931849':0.0):0.004967400)0.898:0.002082126)0.991:0.006404764,(('EPI_ISL_400271':0.007802409,'EPI_ISL_4031115':0.002125089)0.726:0.000689916,(('EPI_ISL_400269':0.008560776,('EPI_ISL_1184539':0.003526032,('EPI_ISL_1184514':0.003527276,'EPI_ISL_1240993':0.004233060)0.000:0.000000006)0.985:0.005718947)0.938:0.002818892,('EPI_ISL_337401':0.0,'EPI_ISL_337397':0.0):0.003538138)0.753:0.000690213)0.000:0.000000006)0.920:0.001403805)0.000:0.000000006,'EPI_ISL_400283':0.009930092)0.000:0.000000006,(('EPI_ISL_337145':0.0,'EPI_ISL_337149':0.0):0.002110800,('EPI_ISL_1240995':0.010730817,('EPI_ISL_337147':0.002133393,'EPI_ISL_1184533':0.005688143)0.764:0.000684751)0.000:0.000000006)0.980:0.002813976)0.000:0.000000006)0.995:0.008246077)0.985:0.006727381)0.817:0.000000006)0.701:0.000000006)0.948:0.003137721)0.999:0.010250836,(('EPI_ISL_290238':0.0,'EPI_ISL_290239':0.0):0.003522233,('EPI_ISL_368633':0.000699519,('EPI_ISL_368641':0.000699622,'EPI_ISL_368632':0.000000006)0.000:0.000000006)1.000:0.010304377)0.997:0.010604019)0.841:0.001597578)0.903:0.002178395)0.748:0.000628054)0.889:0.001412342,(('EPI_ISL_506076':0.009258096,((('EPI_ISL_234712':0.001408386,'EPI_ISL_234713':0.000000006)0.984:0.004230258,('EPI_ISL_139394':0.001404634,'EPI_ISL_139400':0.001404752)0.000:0.000000006)0.833:0.001388954,(('EPI_ISL_141956':0.002102962,(('EPI_ISL_273603':0.000694121,'EPI_ISL_273543':0.003526241)0.955:0.003519288,('EPI_ISL_328306':0.006400804,(((((('EPI_ISL_327387':0.0,'EPI_ISL_328283':0.0):0.000000006,('EPI_ISL_381412':0.000698985,('EPI_ISL_327375':0.0,'EPI_ISL_327344':0.0,'EPI_ISL_327360':0.0,'EPI_ISL_327354':0.0):0.004948366)0.385:0.000000006)0.000:0.000000006,'EPI_ISL_501841':0.003506528)0.000:0.000000006,('EPI_ISL_327376':0.001399673,('EPI_ISL_328301':0.000000006,('EPI_ISL_328300':0.000699150,'EPI_ISL_328309':0.000699057)0.000:0.000000006)0.918:0.000699093)0.000:0.000000006)1.000:0.000000006,'EPI_ISL_327345':0.000702629)0.000:0.000000006,'EPI_ISL_327346':0.000699168)0.749:0.000646338)0.989:0.005743881)0.998:0.007834232)0.749:0.000000006,(('EPI_ISL_257268':0.000000006,'EPI_ISL_257267':0.000000006)1.000:0.005642768,'EPI_ISL_142062':0.000698406)0.774:0.000705823)0.967:0.003544669)0.986:0.006996071)0.988:0.007484206,('EPI_ISL_98884':0.014419554,((((('EPI_ISL_181122':0.011389298,(('EPI_ISL_181137':0.001389440,'EPI_ISL_179387':0.002837180)0.997:0.007121095,'EPI_ISL_378353':0.002129885)0.846:0.001397036)0.741:0.000690835,'EPI_ISL_237146':0.005520513)0.871:0.001371270,(('EPI_ISL_85149':0.000697884,('EPI_ISL_85271':0.000000006,'EPI_ISL_85153':0.000000006)0.000:0.000000006)0.998:0.004915489,('EPI_ISL_293520':0.002110746,((('EPI_ISL_85152':0.0,'EPI_ISL_85154':0.0):0.000000006,('EPI_ISL_85155':0.000700154,'EPI_ISL_85274':0.000000006)0.000:0.000000006)0.000:0.000000007,'EPI_ISL_85150':0.000700759)0.879:0.001408289)0.263:0.001398038)0.733:0.000000006)0.851:0.000683182,('EPI_ISL_291129':0.001399965,'EPI_ISL_30546':0.006143679)0.000:0.000000006)0.995:0.005908919,((((('EPI_ISL_378359':0.004242268,(('EPI_ISL_239368':0.002799997,('EPI_ISL_293507':0.000000006,'EPI_ISL_293991':0.000699101)0.873:0.001409717)0.986:0.004954211,('EPI_ISL_257254':0.004953648,'EPI_ISL_237133':0.005942305)0.859:0.001459868)0.000:0.000000006)0.347:0.000000006,('EPI_ISL_1184516':0.005698535,'EPI_ISL_1241003':0.005646354)0.999:0.009298576)0.751:0.000851837,('EPI_ISL_293990':0.004989567,((((('EPI_ISL_1081365':0.0,'EPI_ISL_1081363':0.0,'EPI_ISL_1081364':0.0):0.000000006,('EPI_ISL_1081354':0.000701781,(('EPI_ISL_1081357':0.0,'EPI_ISL_1081361':0.0,'EPI_ISL_1081356':0.0,'EPI_ISL_1081360':0.0):0.000000006,'EPI_ISL_1081359':0.000000006)0.000:0.000000006)0.957:0.001404547)0.854:0.000701845,'EPI_ISL_1081362':0.000000006)0.000:0.000000006,'EPI_ISL_1081355':0.000701878)0.787:0.000699724,('EPI_ISL_1081367':0.000000006,'EPI_ISL_1081366':0.001406298)0.773:0.000706785)0.968:0.004258213)0.970:0.004840976)0.217:0.000716618,'EPI_ISL_257246':0.006258482)0.986:0.004583322,(('EPI_ISL_291126':0.000699537,((('EPI_ISL_291125':0.000699654,'EPI_ISL_291124':0.000699569)0.000:0.000000006,'EPI_ISL_291120':0.000699304)0.000:0.000000006,('EPI_ISL_291121':0.000000006,'EPI_ISL_291128':0.001400018)0.000:0.000000006)0.000:0.000000006)0.806:0.000700795,('EPI_ISL_257248':0.006385832,((('EPI_ISL_257286':0.000000006,'EPI_ISL_257284':0.000000006)0.984:0.006420014,('EPI_ISL_381455':0.000000006,((('EPI_ISL_381452':0.0,'EPI_ISL_381453':0.0,'EPI_ISL_381457':0.0):0.000000006,('EPI_ISL_381449':0.000000006,'EPI_ISL_381458':0.000000006)0.000:0.000000006)0.902:0.000700259,(('EPI_ISL_381454':0.0,'EPI_ISL_381448':0.0,'EPI_ISL_381451':0.0):0.000000006,'EPI_ISL_381450':0.000699753)0.000:0.000000006)0.000:0.000000006)0.989:0.005659758)0.991:0.006400664,(((('EPI_ISL_368626':0.004218455,('EPI_ISL_215571':0.000699103,('EPI_ISL_215568':0.000000006,'EPI_ISL_215569':0.000000006)0.000:0.000000006)0.993:0.004213126)0.000:0.000000006,((('EPI_ISL_239583':0.0,'EPI_ISL_239581':0.0):0.002819275,('EPI_ISL_14767420':0.001397831,('EPI_ISL_1184537':0.004947859,('EPI_ISL_1041163':0.003520257,('EPI_ISL_400263':0.003519397,'EPI_ISL_4071292':0.004229559)0.000:0.000000006)0.000:0.000000006)0.964:0.002828287)0.953:0.002837744)0.948:0.002815384,'EPI_ISL_237127':0.005631607)0.000:0.000000006)0.989:0.004970805,('EPI_ISL_257253':0.000000006,'EPI_ISL_257252':0.000700683)0.961:0.002850849)0.749:0.000670797,('EPI_ISL_14767402':0.004254974,'EPI_ISL_14767424':0.004241006)0.999:0.009306408)0.000:0.000000006)0.740:0.000668271)0.990:0.005689312)0.770:0.000695365)0.762:0.000734700)0.982:0.004399483)0.739:0.000561329)0.979:0.004419661)0.000:0.000000006,((('EPI_ISL_284646':0.0,'EPI_ISL_284647':0.0,'EPI_ISL_284645':0.0,'EPI_ISL_284644':0.0):0.000000006,'EPI_ISL_284648':0.000700302)1.000:0.022371986,(('EPI_ISL_163903':0.0,'EPI_ISL_163902':0.0,'EPI_ISL_163901':0.0,'EPI_ISL_163897':0.0,'EPI_ISL_163898':0.0):0.017097323,((('EPI_ISL_257251':0.007830600,('EPI_ISL_257215':0.004971512,'EPI_ISL_257214':0.003546413)0.734:0.000672401)0.772:0.001949888,(('EPI_ISL_14767403':0.006412550,(('EPI_ISL_14767439':0.003546469,'EPI_ISL_14767437':0.003537866)0.949:0.002825384,('EPI_ISL_502347':0.001405048,'EPI_ISL_14767440':0.006354448)0.000:0.000000006)0.869:0.001378311)0.999:0.007975642,'EPI_ISL_257266':0.007882083)0.724:0.000803861)0.899:0.002132253,(('EPI_ISL_234717':0.001401247,((((('EPI_ISL_257216':0.0,'EPI_ISL_257244':0.0):0.000000007,'EPI_ISL_257227':0.000000006)0.843:0.000701164,('EPI_ISL_257239':0.002107833,('EPI_ISL_257233':0.002812381,('EPI_ISL_257243':0.002115629,'EPI_ISL_257241':0.003561832)0.949:0.002815740)0.000:0.000000006)0.848:0.000701102)0.000:0.000000006,'EPI_ISL_257224':0.000000006)0.000:0.000000006,'EPI_ISL_257229':0.007105722)0.998:0.006375579)0.941:0.002671464,(('EPI_ISL_215556':0.0,'EPI_ISL_215559':0.0):0.006545909,(('EPI_ISL_14767421':0.001406380,('EPI_ISL_403717':0.002115688,'EPI_ISL_403708':0.001409751)0.763:0.000713854)1.000:0.012066012,(('EPI_ISL_258483':0.0,'EPI_ISL_258484':0.0,'EPI_ISL_258482':0.0):0.003539997,'EPI_ISL_4072259':0.002829851)0.870:0.002979148)0.231:0.000657665)0.994:0.007964940)0.684:0.000722243)0.999:0.013137884)0.843:0.002342014)0.747:0.000676487)0.975:0.004358316,('EPI_ISL_8919':0.016245699,(((((('EPI_ISL_64401':0.046692275,(('EPI_ISL_88224':0.019902584,('EPI_ISL_88226':0.000000006,'EPI_ISL_88225':0.000701119)1.000:0.026937502)1.000:0.021494003,((((('EPI_ISL_267224':0.0,'EPI_ISL_373081':0.0):0.015024356,('EPI_ISL_243634':0.017096375,('EPI_ISL_329031':0.002168070,'EPI_ISL_267392':0.007039827)0.961:0.004460962)0.880:0.002767341)0.998:0.011140801,'EPI_ISL_120213':0.007929884)0.809:0.001247884,(('EPI_ISL_174913':0.045128006,((('EPI_ISL_257067':0.000000006,('EPI_ISL_257089':0.0,'EPI_ISL_257079':0.0):0.000700779)1.000:0.011362649,((('EPI_ISL_240672':0.005635318,((((('EPI_ISL_7591585':0.004194308,'EPI_ISL_337413':0.000706207)0.998:0.009600691,'EPI_ISL_14989784':0.029551248)0.664:0.000283067,('EPI_ISL_373089':0.004196848,('EPI_ISL_368621':0.000000006,('EPI_ISL_516830':0.000699342,'EPI_ISL_393487':0.002103107)0.000:0.000000006)1.000:0.015837181)0.980:0.005676614)0.318:0.000670996,'EPI_ISL_376197':0.012084838)0.935:0.002162678,'EPI_ISL_209111':0.013495097)0.000:0.000000006)0.000:0.000000006,('EPI_ISL_333102':0.030012172,((('EPI_ISL_4031067':0.013570544,((((('EPI_ISL_279042':0.006439925,('EPI_ISL_237156':0.002112461,'EPI_ISL_237169':0.001405959)0.835:0.001331338)0.995:0.006441194,('EPI_ISL_200447':0.003011175,('EPI_ISL_9572811':0.009376236,'EPI_ISL_9572742':0.013046822)1.000:0.028351018)0.206:0.000522943)0.783:0.000710609,(('EPI_ISL_217488':0.005674465,('EPI_ISL_239399':0.002817995,'EPI_ISL_239391':0.000000006)0.997:0.006416890)0.842:0.001380588,'EPI_ISL_237128':0.007076477)0.770:0.000697080)0.000:0.000000006,(('EPI_ISL_239398':0.001581601,('EPI_ISL_9572774':0.000000006,'EPI_ISL_9572782':0.000701401)1.000:0.030428848)0.940:0.003498151,(('EPI_ISL_239582':0.000000006,'EPI_ISL_239584':0.000000006)0.738:0.000691471,('EPI_ISL_4072268':0.004222644,((('EPI_ISL_4071294':0.000000006,'EPI_ISL_4071295':0.004223079)0.000:0.000000006,'EPI_ISL_4072269':0.002811803)0.000:0.000000006,('EPI_ISL_4071293':0.002814961,('EPI_ISL_4071999':0.002106750,'EPI_ISL_6784853':0.005639229)0.000:0.000000006)0.000:0.000000006)0.723:0.000000006)0.992:0.004952137)0.941:0.002839569)0.984:0.004942333)0.972:0.002811302,(('EPI_ISL_387775':0.0,'EPI_ISL_387778':0.0):0.000000006,('EPI_ISL_387776':0.0,'EPI_ISL_387777':0.0,'EPI_ISL_387779':0.0):0.000702261)1.000:0.008477073)0.000:0.000000006)0.808:0.000700376,('EPI_ISL_209135':0.007769204,((('EPI_ISL_209130':0.000715632,(('EPI_ISL_209124':0.0,'EPI_ISL_207030':0.0,'EPI_ISL_209125':0.0,'EPI_ISL_209118':0.0,'EPI_ISL_209134':0.0):0.000704884,'EPI_ISL_209122':0.002815278)0.768:0.000686569)1.000:0.009862388,('EPI_ISL_697689':0.002001539,(('EPI_ISL_379735':0.0,'EPI_ISL_379732':0.0,'EPI_ISL_379697':0.0,'EPI_ISL_379710':0.0):0.000000006,'EPI_ISL_379696':0.001401885)0.994:0.006499487)0.953:0.003535445)0.409:0.000806782,('EPI_ISL_390942':0.002524052,(('EPI_ISL_390452':0.0,'EPI_ISL_393519':0.0):0.004404664,'EPI_ISL_390943':0.001238584)0.185:0.001396685)0.995:0.008815494)0.691:0.000000006)0.000:0.000000006)0.783:0.000708737,'EPI_ISL_337412':0.005641089)0.280:0.000539466)0.968:0.003689183)0.772:0.000695194,((((('EPI_ISL_337566':0.004258435,'EPI_ISL_388008':0.007824698)0.726:0.000664049,(('EPI_ISL_9951121':0.015071948,('EPI_ISL_400275':0.004232481,('EPI_ISL_503358':0.000700875,'EPI_ISL_503359':0.000700836)0.762:0.000701311)0.882:0.001439952)0.689:0.000709409,'EPI_ISL_337569':0.001442863)0.950:0.002783581)0.000:0.000000006,('EPI_ISL_337146':0.001400552,('EPI_ISL_333615':0.000699464,'EPI_ISL_338357':0.002102647)0.000:0.000000006)0.960:0.002101991)0.000:0.000000007,(('EPI_ISL_400289':0.003511705,'EPI_ISL_400285':0.002106952)0.764:0.000698941,('EPI_ISL_400268':0.002133535,'EPI_ISL_1041175':0.006380377)0.739:0.000671094)1.000:0.006348430)0.978:0.004241394,((('EPI_ISL_368651':0.000000006,('EPI_ISL_368650':0.0,'EPI_ISL_368657':0.0):0.000700924)0.951:0.003469183,(('EPI_ISL_368639':0.0,'EPI_ISL_368635':0.0,'EPI_ISL_368640':0.0):0.001413115,(('EPI_ISL_368665':0.0,'EPI_ISL_368661':0.0,'EPI_ISL_368647':0.0):0.001403582,'EPI_ISL_368653':0.001415657)0.981:0.003537222)0.741:0.000751113)0.975:0.007273253,'EPI_ISL_14776042':0.026451234)0.956:0.005689377)0.955:0.004250168)0.888:0.001448241)0.740:0.000676737,('EPI_ISL_267386':0.002081738,('EPI_ISL_504949':0.000000006,('EPI_ISL_504927':0.001403820,'EPI_ISL_504950':0.002106459)0.770:0.000696328)0.956:0.003542152)1.000:0.012202901)0.792:0.001701335)0.976:0.007493179,((('EPI_ISL_328993':0.002107811,'EPI_ISL_243492':0.002110498)0.957:0.003531091,('EPI_ISL_504946':0.007001334,(('EPI_ISL_243553':0.006232360,'EPI_ISL_291195':0.005113837)1.000:0.014356717,('EPI_ISL_291185':0.003713881,(('EPI_ISL_267243':0.005783941,'EPI_ISL_381748':0.012893151)0.966:0.004937830,'EPI_ISL_504951':0.002186268)0.978:0.005452814)0.805:0.001436189)0.990:0.006421893)0.580:0.000048494)0.710:0.000576008,('EPI_ISL_267342':0.0,'EPI_ISL_373088':0.0):0.012199979)0.995:0.007184878)0.000:0.000000006)0.000:0.000000006,('EPI_ISL_30804':0.025381986,(('EPI_ISL_28842':0.0,'EPI_ISL_25671':0.0):0.021269455,(('EPI_ISL_267203':0.004169504,'EPI_ISL_243527':0.013727766)1.000:0.014762830,(('EPI_ISL_33850':0.000700338,('EPI_ISL_267207':0.001401726,(('EPI_ISL_376202':0.0,'EPI_ISL_267236':0.0):0.009192651,('EPI_ISL_309832':0.000700077,('EPI_ISL_243606':0.002104992,'EPI_ISL_26267':0.004223738)0.000:0.000000006)0.000:0.000000006)0.000:0.000000006)0.854:0.000700340)0.000:0.000000006,'EPI_ISL_84553':0.002809869)0.798:0.001269547)0.984:0.007368425)0.919:0.004281277)0.733:0.000642789)0.738:0.000677398)0.828:0.001416745)0.895:0.002119606,(('EPI_ISL_504928':0.015079684,('EPI_ISL_189686':0.010713034,('EPI_ISL_89980':0.005008011,'EPI_ISL_328958':0.011439896)0.789:0.001267068)0.971:0.004336955)0.850:0.001357721,'EPI_ISL_31484':0.008474773)0.000:0.000000006)0.796:0.000701989,(((('EPI_ISL_158256':0.004233779,'EPI_ISL_63529':0.004225876)0.744:0.000684805,('EPI_ISL_129979':0.007797535,'EPI_ISL_189687':0.003531369)0.862:0.001405444)1.000:0.009276200,('EPI_ISL_237791':0.006083549,('EPI_ISL_189613':0.012684747,(('EPI_ISL_504945':0.0,'EPI_ISL_504947':0.0):0.000000006,'EPI_ISL_504944':0.000699685)1.000:0.013229712)0.819:0.002714432)0.907:0.002386687)0.871:0.001391613,((('EPI_ISL_291184':0.009223248,('EPI_ISL_116136':0.002809244,'EPI_ISL_243513':0.007821632)0.000:0.000000006)0.999:0.007763730,('EPI_ISL_169777':0.005638547,(('EPI_ISL_376207':0.0,'EPI_ISL_30805':0.0):0.000000006,(('EPI_ISL_243639':0.0,'EPI_ISL_243402':0.0):0.000000006,'EPI_ISL_243636':0.000700492)0.911:0.000700531)0.990:0.003520918)0.744:0.000000006)0.999:0.008585337,('EPI_ISL_243486':0.018148363,(('EPI_ISL_267443':0.012170259,'EPI_ISL_189612':0.002077546)0.996:0.008937226,(('EPI_ISL_267251':0.0,'EPI_ISL_267383':0.0):0.001699117,'EPI_ISL_267401':0.005342452)0.956:0.004254529)0.968:0.004855561)0.733:0.000499468)0.869:0.001341719)0.758:0.000705310)0.709:0.001104587,('EPI_ISL_243651':0.000698074,('EPI_ISL_243638':0.001397175,'EPI_ISL_329023':0.000698089)0.000:0.000000006)1.000:0.024073034)0.999:0.014721093,'EPI_ISL_104409':0.029835835)0.952:0.006401031,('EPI_ISL_170528':0.011978677,(('EPI_ISL_148200':0.020523420,'EPI_ISL_30793':0.015016021)1.000:0.034698491,'EPI_ISL_132843':0.029954853)0.947:0.010343171)0.987:0.010820247)0.993:0.011535459)0.853:0.002481271)0.984:0.005981225,('EPI_ISL_3172':0.002124178,'EPI_ISL_3154':0.000691708)1.000:0.018273598)0.847:0.002151513)0.967:0.005167088)0.000:0.000000006)0.328:0.003955764,('EPI_ISL_6781438':0.060489176,(('EPI_ISL_179385':0.015207033,('EPI_ISL_387355':0.013583843,'EPI_ISL_379964':0.022569789)0.816:0.002162778)0.998:0.016767487,('EPI_ISL_221745':0.019274941,('EPI_ISL_505079':0.022888648,('EPI_ISL_282917':0.022867140,('EPI_ISL_309172':0.020423860,('EPI_ISL_277029':0.005035263,'EPI_ISL_277030':0.002784835)1.000:0.015932397)0.990:0.009159358)0.918:0.003650379)0.884:0.003216648)0.725:0.002554151)0.986:0.018936460)1.000:0.043331187)0.940:0.006627745)0.666:0.002396774,(((('EPI_ISL_212045':0.002845227,(('EPI_ISL_163907':0.0,'EPI_ISL_163906':0.0):0.000708082,('EPI_ISL_163904':0.0,'EPI_ISL_163905':0.0):0.000000006)0.859:0.001423682)0.983:0.005946771,(('EPI_ISL_179173':0.006713610,'EPI_ISL_143939':0.017472890)0.982:0.006173637,('EPI_ISL_167103':0.0,'EPI_ISL_167104':0.0):0.023497028)0.290:0.000614643)0.635:0.005114620,'EPI_ISL_127691':0.006349246)1.000:0.059440292,(((('EPI_ISL_506153':0.0,'EPI_ISL_506155':0.0):0.000000006,('EPI_ISL_506158':0.000000006,'EPI_ISL_506157':0.000708385)0.887:0.000708267)1.000:0.050835380,('EPI_ISL_506081':0.007751543,'EPI_ISL_506063':0.000019502)0.938:0.010630936)0.999:0.027262415,((((((('EPI_ISL_167143':0.0,'EPI_ISL_167144':0.0,'EPI_ISL_167145':0.0):0.000705814,'EPI_ISL_143454':0.002831415)0.781:0.000705688,('EPI_ISL_90108':0.000706349,'EPI_ISL_127502':0.002122146)0.754:0.000706437)0.000:0.000000006,((((('EPI_ISL_84476':0.000704680,'EPI_ISL_134031':0.000000006)0.982:0.002826121,('EPI_ISL_279527':0.006235588,((('EPI_ISL_309185':0.002125847,(('EPI_ISL_309182':0.001412453,(('EPI_ISL_309190':0.0,'EPI_ISL_309189':0.0):0.000000006,'EPI_ISL_309188':0.004964022)0.835:0.000704764)0.000:0.000000006,'EPI_ISL_309183':0.000000006)0.946:0.002831846)1.000:0.008610007,('EPI_ISL_170565':0.007854010,(('EPI_ISL_217479':0.007118484,((((((('EPI_ISL_329163':0.0,'EPI_ISL_234605':0.0,'EPI_ISL_329165':0.0,'EPI_ISL_284693':0.0):0.000000006,'EPI_ISL_329174':0.000705483)0.000:0.000000006,(('EPI_ISL_329170':0.000705428,((('EPI_ISL_284697':0.0,'EPI_ISL_329164':0.0):0.000705428,('EPI_ISL_284694':0.000705905,('EPI_ISL_234604':0.000000006,'EPI_ISL_329168':0.001411901)0.775:0.000705990)0.904:0.001413501)0.000:0.000000006,('EPI_ISL_234609':0.005700219,'EPI_ISL_234606':0.000702958)1.000:0.010080490)0.807:0.000705133)0.000:0.000000006,('EPI_ISL_284695':0.000705358,'EPI_ISL_234613':0.000705428)0.737:0.000000006)0.000:0.000000006)1.000:0.000000007,('EPI_ISL_190463':0.002119485,('EPI_ISL_234610':0.000705470,'EPI_ISL_234608':0.000705373)0.459:0.000705969)0.879:0.000000006)0.000:0.000000006,(('EPI_ISL_329183':0.0,'EPI_ISL_329175':0.0):0.002838547,('EPI_ISL_329169':0.000705505,('EPI_ISL_329167':0.0,'EPI_ISL_329173':0.0,'EPI_ISL_329178':0.0):0.000000006)0.933:0.002119583)0.896:0.001418667)0.719:0.000698375,((((((((('EPI_ISL_6785325':0.005013087,('EPI_ISL_379498':0.001416962,'EPI_ISL_379502':0.000708440)0.924:0.001416699)0.523:0.000000006,'EPI_ISL_379497':0.001416581)0.514:0.000000006,'EPI_ISL_379513':0.001415635)0.752:0.000000006,('EPI_ISL_328526':0.000000006,('EPI_ISL_379506':0.000707896,'EPI_ISL_379505':0.000000006)0.890:0.000707451)0.854:0.000706220)0.000:0.000000006,(('EPI_ISL_379522':0.001413718,('EPI_ISL_502287':0.000000006,(('EPI_ISL_502291':0.0,'EPI_ISL_502289':0.0):0.000000006,'EPI_ISL_502288':0.000707616)0.929:0.000707506)0.999:0.005686703)0.517:0.000000006,('EPI_ISL_379521':0.001415407,('EPI_ISL_379517':0.000707058,'EPI_ISL_379523':0.000706861)0.000:0.000000006)0.927:0.001414195)0.000:0.000000006)0.000:0.000000006,((('EPI_ISL_329158':0.0,'EPI_ISL_328523':0.0,'EPI_ISL_329171':0.0,'EPI_ISL_372291':0.0,'EPI_ISL_328522':0.0,'EPI_ISL_379537':0.0,'EPI_ISL_379541':0.0):0.000000006,'EPI_ISL_372281':0.000706324)0.000:0.000000006,((('EPI_ISL_502304':0.0,'EPI_ISL_502293':0.0,'EPI_ISL_502294':0.0):0.000000006,('EPI_ISL_502299':0.0,'EPI_ISL_502296':0.0,'EPI_ISL_502297':0.0):0.000706578)0.982:0.003555245,('EPI_ISL_366884':0.005711306,(('EPI_ISL_4031576':0.003567444,('EPI_ISL_4061925':0.001422426,('EPI_ISL_4168034':0.000707452,(('EPI_ISL_4061869':0.0,'EPI_ISL_4061898':0.0):0.000707534,'EPI_ISL_4168036':0.001430325)0.000:0.000000006)0.874:0.001417478)0.919:0.002125550)0.988:0.005011557,('EPI_ISL_499086':0.001422645,('EPI_ISL_6785359':0.003553941,('EPI_ISL_499085':0.000000006,'EPI_ISL_499084':0.002124168)0.000:0.000000006)0.973:0.003545934)0.764:0.000703505)0.753:0.000705925)0.954:0.002844162)0.738:0.000702031)0.000:0.000000006)0.000:0.000000006,'EPI_ISL_372290':0.000706249)0.000:0.000000006,('EPI_ISL_329151':0.000000006,'EPI_ISL_329172':0.000706455)0.869:0.000706250)0.714:0.000642163,('EPI_ISL_372296':0.000706617,(('EPI_ISL_372292':0.0,'EPI_ISL_372293':0.0,'EPI_ISL_502286':0.0,'EPI_ISL_372282':0.0,'EPI_ISL_502292':0.0,'EPI_ISL_372294':0.0,'EPI_ISL_502300':0.0):0.000000006,('EPI_ISL_372297':0.000000006,'EPI_ISL_372284':0.000706709)0.852:0.000707426)0.000:0.000000006)0.987:0.005061460)0.998:0.007923188)0.928:0.002132383,'EPI_ISL_218443':0.001416113)0.766:0.000707736)0.751:0.000703835,('EPI_ISL_309184':0.000704201,('EPI_ISL_309187':0.000705344,'EPI_ISL_309186':0.000705341)0.777:0.000707065)0.981:0.002836130)0.867:0.001423488)0.750:0.000678172)0.770:0.000912015,('EPI_ISL_129987':0.004256732,('EPI_ISL_279526':0.000707271,'EPI_ISL_138998':0.002833857)0.936:0.002124357)0.623:0.000515824)0.749:0.002123966)0.643:0.001598784)0.757:0.000000006,('EPI_ISL_93812':0.002118106,'EPI_ISL_129593':0.002117657)0.874:0.000000006)0.000:0.000000006,(((('EPI_ISL_93815':0.000705136,'EPI_ISL_93817':0.002827689)0.000:0.000000006,('EPI_ISL_93814':0.000705257,'EPI_ISL_93813':0.000705281)0.793:0.000705794)0.790:0.000000006,'EPI_ISL_93816':0.002118583)0.941:0.002122080,((('EPI_ISL_128938':0.002122958,('EPI_ISL_190689':0.002121779,('EPI_ISL_329146':0.001413589,'EPI_ISL_329149':0.003543101)0.316:0.000000006)0.771:0.000707264)0.929:0.002134237,('EPI_ISL_138947':0.001426317,'EPI_ISL_142881':0.004276513)0.757:0.000690523)0.968:0.002850604,((('EPI_ISL_162440':0.001412991,('EPI_ISL_162438':0.0,'EPI_ISL_162436':0.0):0.000000006)0.937:0.001413054,((((('EPI_ISL_379542':0.0,'EPI_ISL_379543':0.0):0.001423178,'EPI_ISL_379544':0.000707646)0.952:0.003579592,'EPI_ISL_328525':0.013688768)0.936:0.002834922,('EPI_ISL_379504':0.000000006,(((('EPI_ISL_379545':0.001416076,('EPI_ISL_285503':0.002854819,'EPI_ISL_285502':0.002139668)0.763:0.000697079)0.000:0.000000006,('EPI_ISL_297933':0.006518132,'EPI_ISL_297934':0.005086608)0.756:0.000626474)0.978:0.003566094,('EPI_ISL_379509':0.003546453,(('EPI_ISL_379512':0.000706929,(('EPI_ISL_379546':0.000000006,'EPI_ISL_379508':0.000706977)0.791:0.000706597,'EPI_ISL_379547':0.000708240)0.781:0.000707134)0.748:0.000000006,('EPI_ISL_379510':0.0,'EPI_ISL_379511':0.0):0.000000006)0.000:0.000000006)0.758:0.000695228)0.968:0.002846963,'EPI_ISL_379507':0.003542457)0.000:0.000000006)0.779:0.000702785)0.884:0.001417397,'EPI_ISL_138948':0.002830282)0.000:0.000000006)0.772:0.000696910,('EPI_ISL_151146':0.000704866,'EPI_ISL_151145':0.000000006)0.992:0.005693950)0.928:0.002149415)0.746:0.000696872)0.760:0.000705642)0.732:0.000695024,'EPI_ISL_309181':0.002844063)0.950:0.002840761)0.991:0.003558627,('EPI_ISL_80506':0.004259243,('EPI_ISL_80507':0.000706418,'EPI_ISL_80508':0.000705772)0.759:0.000710590)0.981:0.004273556)0.731:0.000000006,('EPI_ISL_181329':0.005740444,'EPI_ISL_80505':0.004553305)0.384:0.001099921)1.000:0.027076905,('EPI_ISL_506094':0.033824290,('EPI_ISL_506071':0.0,'EPI_ISL_506070':0.0):0.033151977)0.868:0.005950127)0.948:0.011456836)1.000:0.036260435)0.992:0.023249660)0.254:0.010916460)1.000:0.034948461)0.941:0.019641578,((((('EPI_ISL_19949':0.002140768,('EPI_ISL_95372':0.002141494,(('EPI_ISL_95373':0.000712796,'EPI_ISL_95376':0.002855759)0.000:0.000000006,('EPI_ISL_95370':0.0,'EPI_ISL_95371':0.0):0.000000006)0.000:0.000000006)0.783:0.000712848)0.771:0.000713182,'EPI_ISL_82536':0.001428512)0.799:0.003854262,(('EPI_ISL_243733':0.002143834,'EPI_ISL_257130':0.000714206)0.742:0.000708095,(('EPI_ISL_254719':0.000683621,'EPI_ISL_258506':0.005043582)0.984:0.004329519,('EPI_ISL_258566':0.002142884,(('EPI_ISL_258576':0.000712197,'EPI_ISL_258575':0.000000006)0.848:0.000712227,('EPI_ISL_258583':0.000000006,('EPI_ISL_258569':0.000712226,'EPI_ISL_258571':0.000712290)0.000:0.000000006)0.000:0.000000006)0.951:0.002142681)0.000:0.000000006)0.932:0.002868070)0.957:0.010668298)1.000:0.165754950,((('EPI_ISL_8827':0.012768858,(('EPI_ISL_7017':0.002116936,'EPI_ISL_7034':0.000000006)0.998:0.009770173,('EPI_ISL_6515':0.000000006,'EPI_ISL_6231':0.001405333)0.967:0.006757593)0.989:0.012124974)0.927:0.011619616,((((('EPI_ISL_189656':0.006366049,(('EPI_ISL_5779':0.026883230,((('EPI_ISL_99475':0.018771772,'EPI_ISL_8747':0.002089941)0.907:0.002130898,'EPI_ISL_99494':0.021557430)0.000:0.000000006,'EPI_ISL_8872':0.007789167)0.760:0.000587583)0.928:0.002228040,'EPI_ISL_379552':0.002108838)0.759:0.000699496)0.766:0.000703477,((((('EPI_ISL_8823':0.012384669,'EPI_ISL_379553':0.017570257)0.872:0.002607046,('EPI_ISL_138073':0.006404367,(((((('EPI_ISL_99407':0.000700174,'EPI_ISL_99406':0.000703978)0.999:0.007897849,('EPI_ISL_99463':0.0,'EPI_ISL_99462':0.0):0.004289182)0.844:0.001365036,('EPI_ISL_99468':0.003521584,'EPI_ISL_99458':0.007074029)0.000:0.000000006)0.880:0.001418523,('EPI_ISL_99453':0.006414381,('EPI_ISL_99444':0.003615571,('EPI_ISL_141305':0.007736633,'EPI_ISL_99408':0.000784051)0.960:0.003544662)0.967:0.004222905)0.835:0.001372071)0.999:0.007093151,('EPI_ISL_99464':0.006394464,('EPI_ISL_99383':0.004156801,'EPI_ISL_99514':0.011608524)0.998:0.010990596)0.978:0.006396060)0.000:0.000000006,('EPI_ISL_99476':0.001397738,(('EPI_ISL_99404':0.005652416,('EPI_ISL_99448':0.000701976,('EPI_ISL_99409':0.005654278,'EPI_ISL_99446':0.000701934)0.000:0.000000006)0.709:0.000000006)0.957:0.003555112,(('EPI_ISL_99385':0.0,'EPI_ISL_99386':0.0):0.005704350,(('EPI_ISL_99273':0.016535038,(('EPI_ISL_234702':0.008487854,(('EPI_ISL_139387':0.001405805,(('EPI_ISL_63340':0.001402002,'EPI_ISL_234705':0.000701859)0.875:0.001413303,'EPI_ISL_63543':0.000700212)0.745:0.000700078)0.995:0.004950885,(((('EPI_ISL_85078':0.005643499,((('EPI_ISL_85077':0.001406075,'EPI_ISL_85221':0.001409402)0.956:0.002811236,('EPI_ISL_85223':0.002106732,(('EPI_ISL_85124':0.0,'EPI_ISL_84645':0.0):0.001402600,(((((('EPI_ISL_85142':0.000000006,((('EPI_ISL_141889':0.0,'EPI_ISL_141836':0.0):0.001404698,('EPI_ISL_85135':0.002109662,(('EPI_ISL_141995':0.0,'EPI_ISL_142009':0.0):0.000701226,('EPI_ISL_142059':0.000701241,(('EPI_ISL_142006':0.0,'EPI_ISL_141991':0.0):0.000000006,((('EPI_ISL_208663':0.002108647,('EPI_ISL_208092':0.000000006,'EPI_ISL_208097':0.001403276)0.911:0.000701024)0.000:0.000000006,'EPI_ISL_208191':0.001403461)0.000:0.000000006,('EPI_ISL_208305':0.002106398,('EPI_ISL_208189':0.0,'EPI_ISL_208662':0.0,'EPI_ISL_208661':0.0,'EPI_ISL_208134':0.0,'EPI_ISL_208135':0.0,'EPI_ISL_208188':0.0,'EPI_ISL_208187':0.0):0.000000006)0.000:0.000000006)0.954:0.001403536)0.000:0.000000006)0.000:0.000000006)0.981:0.002814352)0.105:0.000000006)0.000:0.000000006,((((((((('EPI_ISL_142004':0.001404798,('EPI_ISL_138038':0.0,'EPI_ISL_138037':0.0):0.000701723)0.000:0.000000006,((('EPI_ISL_141997':0.000702144,((('EPI_ISL_141966':0.000701841,'EPI_ISL_142060':0.000701848)0.000:0.000000006,('EPI_ISL_142000':0.0,'EPI_ISL_141999':0.0,'EPI_ISL_142048':0.0,'EPI_ISL_141998':0.0,'EPI_ISL_141960':0.0):0.000000006)0.000:0.000000006,('EPI_ISL_142056':0.000000006,(('EPI_ISL_142003':0.0,'EPI_ISL_141336':0.0,'EPI_ISL_141335':0.0):0.000000006,'EPI_ISL_141953':0.001404253)0.847:0.000701813)0.848:0.000702178)0.000:0.000000006)0.850:0.000701832,'EPI_ISL_137959':0.001405130)0.000:0.000000006,'EPI_ISL_141982':0.000701650)0.000:0.000000006)0.000:0.000000006,'EPI_ISL_208190':0.001404592)0.000:0.000000006,('EPI_ISL_141981':0.000701380,(('EPI_ISL_141334':0.0,'EPI_ISL_141985':0.0,'EPI_ISL_141976':0.0,'EPI_ISL_141983':0.0,'EPI_ISL_141984':0.0,'EPI_ISL_141986':0.0,'EPI_ISL_141973':0.0):0.000000006,'EPI_ISL_141974':0.000701491)0.000:0.000000006)0.853:0.000701651)0.000:0.000000006,(('EPI_ISL_141990':0.000701918,'EPI_ISL_137982':0.001405195)0.000:0.000000006,(((('EPI_ISL_208185':0.000702195,((('EPI_ISL_208453':0.0,'EPI_ISL_208446':0.0):0.000000006,'EPI_ISL_208319':0.000702363)0.917:0.000702638,'EPI_ISL_208193':0.003526049)0.000:0.000000006)0.000:0.000000006,'EPI_ISL_208307':0.001405293)0.848:0.000701964,'EPI_ISL_208451':0.002108757)0.000:0.000000006,('EPI_ISL_137880':0.0,'EPI_ISL_133772':0.0,'EPI_ISL_137937':0.0,'EPI_ISL_137958':0.0,'EPI_ISL_141958':0.0,'EPI_ISL_137952':0.0):0.000000006)0.000:0.000000006)0.000:0.000000006)1.000:0.000000007,(((('EPI_ISL_141987':0.003525004,'EPI_ISL_137972':0.002107851)0.882:0.001422604,(('EPI_ISL_137985':0.0,'EPI_ISL_137942':0.0):0.001405290,'EPI_ISL_137482':0.002815402)0.789:0.000703203)0.000:0.000000006,('EPI_ISL_141977':0.000701778,((('EPI_ISL_141959':0.000000006,'EPI_ISL_141948':0.000701814)0.851:0.000702940,('EPI_ISL_142007':0.000000006,'EPI_ISL_142005':0.000702170)0.849:0.000701970)0.000:0.000000006,'EPI_ISL_142061':0.000000006)0.000:0.000000006)0.938:0.001404831)0.000:0.000000006,(('EPI_ISL_137946':0.0,'EPI_ISL_137949':0.0,'EPI_ISL_137950':0.0):0.001404339,('EPI_ISL_141952':0.002813700,('EPI_ISL_141972':0.000701800,('EPI_ISL_137478':0.000701563,'EPI_ISL_137948':0.000000006)0.000:0.000000006)0.914:0.000701758)0.000:0.000000006)0.000:0.000000006)0.000:0.000000006)0.000:0.000000006,('EPI_ISL_137480':0.0,'EPI_ISL_137957':0.0,'EPI_ISL_137953':0.0,'EPI_ISL_137954':0.0):0.000702004)0.844:0.000701962,(('EPI_ISL_141915':0.000701846,'EPI_ISL_141907':0.000000006)0.946:0.001406004,'EPI_ISL_141820':0.000702175)0.000:0.000000006)0.000:0.000000006,'EPI_ISL_141844':0.001405588)0.905:0.001405781)0.868:0.000701769)0.000:0.000000006,'EPI_ISL_141916':0.002108730)0.000:0.000000006,(((('EPI_ISL_85266':0.0,'EPI_ISL_85136':0.0):0.001409176,'EPI_ISL_234716':0.002826855)0.765:0.000699780,('EPI_ISL_141846':0.002824360,((('EPI_ISL_141850':0.000701482,(('EPI_ISL_133762':0.001404535,'EPI_ISL_141937':0.000000006)0.922:0.000701581,(((('EPI_ISL_141929':0.000702324,('EPI_ISL_141902':0.0,'EPI_ISL_141938':0.0):0.000702184)0.807:0.000701742,('EPI_ISL_141878':0.000000006,'EPI_ISL_141831':0.001405592)0.837:0.000701540)0.000:0.000000006,('EPI_ISL_141933':0.001404513,'EPI_ISL_141912':0.001403890)0.000:0.000000006)0.999:0.000000006,('EPI_ISL_141842':0.0,'EPI_ISL_141847':0.0):0.000000006)0.000:0.000000006)0.000:0.000000006)0.951:0.001404725,'EPI_ISL_141939':0.000702012)0.000:0.000000006,'EPI_ISL_141816':0.000702058)0.763:0.000698494)0.938:0.002115284)0.000:0.000000006,'EPI_ISL_85260':0.000702004)0.000:0.000000006)0.000:0.000000006,(('EPI_ISL_141848':0.0,'EPI_ISL_141898':0.0,'EPI_ISL_141890':0.0):0.000000006,'EPI_ISL_141905':0.002109846)0.951:0.001405126)0.982:0.004241716,'EPI_ISL_85059':0.002827342)0.729:0.000691674,(((('EPI_ISL_85137':0.002819327,'EPI_ISL_141827':0.002112403)0.935:0.002113414,'EPI_ISL_85064':0.000700856)0.000:0.000000006,(('EPI_ISL_85063':0.002106444,('EPI_ISL_85069':0.002105341,'EPI_ISL_85086':0.000700994)0.000:0.000000006)0.591:0.000000006,'EPI_ISL_85060':0.000701081)0.000:0.000000006)1.000:0.000000006,('EPI_ISL_85079':0.0,'EPI_ISL_85067':0.0,'EPI_ISL_85065':0.0):0.000000006)0.000:0.000000006)0.541:0.000000006)0.000:0.000000006)0.441:0.000700859)0.000:0.000000006,('EPI_ISL_85126':0.0,'EPI_ISL_33923':0.0,'EPI_ISL_63572':0.0):0.004931002)0.975:0.002810078)0.000:0.000000006,((((('EPI_ISL_258490':0.001415379,('EPI_ISL_258489':0.000000006,'EPI_ISL_258491':0.001406577)0.752:0.000696490)0.987:0.005101464,(('EPI_ISL_502391':0.001406929,('EPI_ISL_502348':0.000704159,'EPI_ISL_502346':0.000704301)0.879:0.001415048)0.999:0.008543905,('EPI_ISL_327393':0.003522298,('EPI_ISL_327341':0.001405536,('EPI_ISL_328293':0.000702097,(('EPI_ISL_381407':0.0,'EPI_ISL_328369':0.0):0.000000006,(('EPI_ISL_381366':0.0,'EPI_ISL_381392':0.0,'EPI_ISL_381371':0.0,'EPI_ISL_328318':0.0,'EPI_ISL_381385':0.0,'EPI_ISL_381369':0.0,'EPI_ISL_381389':0.0,'EPI_ISL_381368':0.0):0.001405438,'EPI_ISL_328331':0.000702237)0.864:0.000000006)0.000:0.000000006)0.862:0.000702264)0.000:0.000000006)0.959:0.002907333)0.484:0.000595546)1.000:0.014293837,((((('EPI_ISL_84649':0.000700607,('EPI_ISL_85111':0.0,'EPI_ISL_85146':0.0,'EPI_ISL_85114':0.0,'EPI_ISL_30012':0.0,'EPI_ISL_30013':0.0,'EPI_ISL_85122':0.0,'EPI_ISL_63541':0.0,'EPI_ISL_85116':0.0):0.000000006)0.566:0.000000006,('EPI_ISL_33924':0.000000006,'EPI_ISL_26272':0.001404336)0.910:0.001402672)0.000:0.000000006,'EPI_ISL_33934':0.000700544)0.000:0.000000006,(((('EPI_ISL_63567':0.0,'EPI_ISL_85109':0.0):0.000700811,'EPI_ISL_85269':0.002107425)0.000:0.000000006,'EPI_ISL_33926':0.000700695)0.000:0.000000006,('EPI_ISL_84641':0.002105269,'EPI_ISL_84650':0.000700544)0.717:0.000000006)0.000:0.000000006)0.000:0.000000006,('EPI_ISL_33928':0.002810253,(('EPI_ISL_84661':0.000000006,(('EPI_ISL_84632':0.0,'EPI_ISL_63542':0.0):0.000700624,(('EPI_ISL_25499':0.0,'EPI_ISL_63540':0.0,'EPI_ISL_33929':0.0,'EPI_ISL_63577':0.0):0.000000006,'EPI_ISL_133753':0.001403096)0.814:0.000700864)0.000:0.000000006)0.000:0.000000006,'EPI_ISL_63548':0.000700647)0.898:0.000700727)0.000:0.000000006)0.000:0.000000006)0.868:0.000700545,('EPI_ISL_85072':0.000700305,'EPI_ISL_85084':0.000000006)0.867:0.000700419)0.000:0.000000006,'EPI_ISL_85080':0.000000006)0.832:0.000700327)0.871:0.001407494,('EPI_ISL_141140':0.003532612,'EPI_ISL_141193':0.007845514)0.924:0.002826986)0.927:0.002131832,('EPI_ISL_83513':0.003530555,((('EPI_ISL_139398':0.004299802,'EPI_ISL_208171':0.012117283)0.881:0.002079814,('EPI_ISL_84651':0.002105051,('EPI_ISL_84644':0.005659777,(('EPI_ISL_85120':0.0,'EPI_ISL_30019':0.0):0.000000006,'EPI_ISL_63338':0.001402244)0.762:0.000695090)0.778:0.000706945)0.000:0.000000006)0.342:0.000700364,('EPI_ISL_30017':0.000700684,'EPI_ISL_85128':0.002103907)0.000:0.000000006)0.753:0.000688472)0.996:0.005683884)0.849:0.001389232)0.852:0.001411917)0.000:0.000000006,'EPI_ISL_64884':0.009907354)0.988:0.004430040)0.699:0.001190549,'EPI_ISL_85057':0.019507253)0.954:0.003706102)0.939:0.003556778)0.967:0.004275030)0.954:0.002834891)0.745:0.000666236)0.870:0.001411801)0.984:0.004107104,('EPI_ISL_8819':0.006206356,('EPI_ISL_99474':0.007765088,(((('EPI_ISL_141378':0.006527219,(((((((((('EPI_ISL_148255':0.003537438,('EPI_ISL_148245':0.000000006,'EPI_ISL_148250':0.002111562)0.765:0.000701694)0.980:0.004245678,(((((((((('EPI_ISL_137729':0.0,'EPI_ISL_137688':0.0,'EPI_ISL_137731':0.0):0.000000006,'EPI_ISL_137736':0.001404285)0.000:0.000000006,('EPI_ISL_137687':0.000701507,('EPI_ISL_137686':0.0,'EPI_ISL_137685':0.0):0.000701642)0.000:0.000000006)0.000:0.000000006,(('EPI_ISL_137700':0.0,'EPI_ISL_137689':0.0):0.000702461,'EPI_ISL_137813':0.001406945)0.792:0.000702839)0.856:0.000701650,(('EPI_ISL_137665':0.0,'EPI_ISL_137676':0.0,'EPI_ISL_137672':0.0,'EPI_ISL_137669':0.0,'EPI_ISL_137673':0.0,'EPI_ISL_137674':0.0,'EPI_ISL_137833':0.0,'EPI_ISL_137671':0.0):0.000000006,('EPI_ISL_137662':0.000702011,'EPI_ISL_137664':0.000000006)0.858:0.000701849)0.000:0.000000006)0.000:0.000000006,'EPI_ISL_137856':0.000701891)0.929:0.000701849,('EPI_ISL_137873':0.001404599,(('EPI_ISL_137837':0.0,'EPI_ISL_137836':0.0,'EPI_ISL_137838':0.0,'EPI_ISL_137839':0.0):0.001405100,('EPI_ISL_137831':0.0,'EPI_ISL_137828':0.0,'EPI_ISL_137829':0.0,'EPI_ISL_137830':0.0):0.000000006)0.848:0.000702078)0.000:0.000000006)0.934:0.001408112,'EPI_ISL_137732':0.002111447)0.000:0.000000006,'EPI_ISL_137707':0.002110492)0.000:0.000000006,(('EPI_ISL_137814':0.0,'EPI_ISL_137786':0.0,'EPI_ISL_137787':0.0):0.000701867,(('EPI_ISL_137747':0.0,'EPI_ISL_137785':0.0):0.000701815,'EPI_ISL_137740':0.000000006)0.000:0.000000006)0.940:0.001405091)0.000:0.000000006)0.885:0.000702185,(('EPI_ISL_137693':0.0,'EPI_ISL_137691':0.0,'EPI_ISL_137698':0.0,'EPI_ISL_137695':0.0):0.000702437,'EPI_ISL_137692':0.000000006)0.990:0.003527684)0.566:0.000000006,('EPI_ISL_137684':0.0,'EPI_ISL_137809':0.0):0.000702087)0.000:0.000000006,(('EPI_ISL_137793':0.000703281,(((('EPI_ISL_137811':0.000000006,(('EPI_ISL_137822':0.0,'EPI_ISL_137827':0.0,'EPI_ISL_137823':0.0,'EPI_ISL_137821':0.0):0.000703703,'EPI_ISL_137825':0.000703205)0.805:0.000701419)0.923:0.000701946,'EPI_ISL_137723':0.002814434)0.000:0.000000006,('EPI_ISL_137817':0.000701884,('EPI_ISL_137799':0.0,'EPI_ISL_137806':0.0,'EPI_ISL_137800':0.0,'EPI_ISL_137819':0.0,'EPI_ISL_137699':0.0,'EPI_ISL_137697':0.0,'EPI_ISL_137798':0.0):0.000000006)0.649:0.000000006)0.000:0.000000007,'EPI_ISL_137797':0.000701755)0.893:0.000701873)0.000:0.000000006,('EPI_ISL_137805':0.0,'EPI_ISL_137802':0.0,'EPI_ISL_137804':0.0):0.000000006)0.844:0.000702046)0.999:0.006359846,(((('EPI_ISL_161075':0.004862020,((('EPI_ISL_502694':0.000000006,('EPI_ISL_502691':0.000000006,('EPI_ISL_502639':0.000000006,('EPI_ISL_502690':0.000000006,('EPI_ISL_502692':0.000000006,'EPI_ISL_502693':0.000702199)0.160:0.000000058)0.755:0.000000058)0.000:0.000000006)0.000:0.000000006)0.972:0.003526105,('EPI_ISL_502640':0.000000006,'EPI_ISL_502696':0.002816244)0.959:0.002817431)0.868:0.001409894,('EPI_ISL_162268':0.002109347,(('EPI_ISL_502687':0.002111975,('EPI_ISL_502688':0.000000006,'EPI_ISL_502689':0.000000006)0.000:0.000000006)0.973:0.004271098,('EPI_ISL_502708':0.001416102,'EPI_ISL_502641':0.001406753)0.910:0.002097764)0.999:0.007163216)0.000:0.000000006)0.880:0.001502856)0.769:0.001398979,('EPI_ISL_158497':0.004246771,'EPI_ISL_220219':0.004985869)0.938:0.002923908)0.977:0.004162791,'EPI_ISL_174475':0.006373710)0.235:0.000000006,('EPI_ISL_141120':0.000686430,((('EPI_ISL_258517':0.007888095,('EPI_ISL_502720':0.004969450,'EPI_ISL_14777747':0.018883520)0.954:0.004276613)0.965:0.003559409,('EPI_ISL_158537':0.007086789,('EPI_ISL_189532':0.004952247,'EPI_ISL_148243':0.015118370)0.601:0.000000006)0.000:0.000000006)0.737:0.000687161,('EPI_ISL_161086':0.0,'EPI_ISL_161076':0.0,'EPI_ISL_161072':0.0):0.009994319)0.979:0.003580896)0.949:0.002839186)0.000:0.000000006)0.727:0.000000006,'EPI_ISL_141203':0.002819475)0.769:0.001403287,('EPI_ISL_7006':0.000699424,'EPI_ISL_180947':0.000707505)0.969:0.003546220)0.969:0.004312922,('EPI_ISL_142561':0.015063341,(('EPI_ISL_141130':0.008578095,((('EPI_ISL_95416':0.001403274,'EPI_ISL_142453':0.016496237)0.001:0.000692537,'EPI_ISL_135016':0.008487913)0.732:0.000000006,('EPI_ISL_131889':0.002799995,'EPI_ISL_134956':0.007066020)0.858:0.001457166)0.993:0.005720781)0.828:0.001404282,(('EPI_ISL_142469':0.000000006,'EPI_ISL_142471':0.000700812)0.991:0.004985082,(('EPI_ISL_99256':0.001416446,(('EPI_ISL_142402':0.000700044,'EPI_ISL_142398':0.000000006)0.902:0.000699870,('EPI_ISL_142394':0.000699658,('EPI_ISL_142427':0.0,'EPI_ISL_142462':0.0,'EPI_ISL_63148':0.0,'EPI_ISL_142399':0.0,'EPI_ISL_142458':0.0,'EPI_ISL_142452':0.0,'EPI_ISL_142407':0.0,'EPI_ISL_142401':0.0,'EPI_ISL_142419':0.0):0.000000006)0.000:0.000000006)0.741:0.000687148)1.000:0.009999273,(('EPI_ISL_127942':0.0,'EPI_ISL_127943':0.0):0.000700989,((('EPI_ISL_127949':0.000701392,'EPI_ISL_127977':0.000701259)0.000:0.000000006,'EPI_ISL_131760':0.000701040)0.000:0.000000006,('EPI_ISL_131755':0.0,'EPI_ISL_127944':0.0,'EPI_ISL_131758':0.0,'EPI_ISL_131757':0.0,'EPI_ISL_131759':0.0):0.000000006)0.000:0.000000006)0.991:0.004988624)0.714:0.000614426)0.979:0.004947131)0.855:0.002798023)0.971:0.005109124)0.961:0.004425746,(((('EPI_ISL_397964':0.000000006,('EPI_ISL_22595':0.000701527,('EPI_ISL_22593':0.000000006,'EPI_ISL_22594':0.000701808)0.841:0.000701581)0.000:0.000000006)0.000:0.000000006,'EPI_ISL_397967':0.000701627)0.875:0.001408639,(('EPI_ISL_99328':0.0,'EPI_ISL_99326':0.0,'EPI_ISL_99325':0.0,'EPI_ISL_99324':0.0,'EPI_ISL_327521':0.0):0.000000006,'EPI_ISL_327560':0.010205065)0.946:0.002114334)0.197:0.000699679,((('EPI_ISL_99316':0.0,'EPI_ISL_397974':0.0,'EPI_ISL_397973':0.0):0.000000006,(((('EPI_ISL_397975':0.000700567,('EPI_ISL_327558':0.0,'EPI_ISL_99321':0.0):0.000702900)0.480:0.000702289,('EPI_ISL_99314':0.0,'EPI_ISL_99313':0.0):0.002107102)0.436:0.000000006,('EPI_ISL_397858':0.0,'EPI_ISL_397971':0.0,'EPI_ISL_99318':0.0):0.000701314)0.839:0.000701377,(((('EPI_ISL_397965':0.000701731,'EPI_ISL_99323':0.000000006)0.950:0.002112191,'EPI_ISL_99319':0.000702287)0.791:0.000702567,('EPI_ISL_142331':0.0,'EPI_ISL_397972':0.0,'EPI_ISL_64883':0.0):0.001403862)0.000:0.000000006,('EPI_ISL_397968':0.001403663,('EPI_ISL_142329':0.000701313,('EPI_ISL_397969':0.000701623,(('EPI_ISL_327562':0.0,'EPI_ISL_99315':0.0,'EPI_ISL_99317':0.0):0.000000006,'EPI_ISL_327516':0.000000006)0.000:0.000000006)0.846:0.000702612)0.000:0.000000006)0.602:0.000000006)0.601:0.000000006)0.000:0.000000006)0.590:0.000000006,((('EPI_ISL_99327':0.0,'EPI_ISL_99322':0.0):0.000000006,'EPI_ISL_397966':0.000701517)0.790:0.000704021,('EPI_ISL_142330':0.001403966,'EPI_ISL_327573':0.000000006)0.898:0.001405877)0.810:0.000701002)0.000:0.000000006)1.000:0.031675270)0.704:0.000372164)1.000:0.020456661,(('EPI_ISL_6782':0.005638164,('EPI_ISL_99492':0.004251325,'EPI_ISL_8821':0.000700977)0.000:0.000000006)0.776:0.000702102,('EPI_ISL_99388':0.000000006,(('EPI_ISL_99362':0.000701421,('EPI_ISL_99364':0.000701379,(('EPI_ISL_99359':0.0,'EPI_ISL_99357':0.0,'EPI_ISL_99358':0.0):0.000701347,(('EPI_ISL_99379':0.0,'EPI_ISL_99373':0.0):0.000702314,(('EPI_ISL_99512':0.0,'EPI_ISL_99374':0.0,'EPI_ISL_99246':0.0,'EPI_ISL_99515':0.0,'EPI_ISL_99368':0.0,'EPI_ISL_131436':0.0,'EPI_ISL_99369':0.0,'EPI_ISL_99381':0.0,'EPI_ISL_99370':0.0,'EPI_ISL_99355':0.0,'EPI_ISL_99382':0.0,'EPI_ISL_99366':0.0,'EPI_ISL_99363':0.0,'EPI_ISL_99367':0.0,'EPI_ISL_99365':0.0,'EPI_ISL_99376':0.0,'EPI_ISL_99371':0.0,'EPI_ISL_99380':0.0,'EPI_ISL_99356':0.0,'EPI_ISL_99361':0.0,'EPI_ISL_99377':0.0,'EPI_ISL_99354':0.0,'EPI_ISL_99372':0.0):0.000000006,'EPI_ISL_99378':0.000701183)0.000:0.000000006)0.000:0.000000006)0.505:0.000000006)0.000:0.000000006)0.992:0.005653102,'EPI_ISL_99375':0.001405578)0.969:0.002814793)1.000:0.029952874)0.747:0.000666739)0.863:0.001443863,('EPI_ISL_99479':0.006366195,('EPI_ISL_8820':0.002109659,(((((((('EPI_ISL_99335':0.003526273,(((('EPI_ISL_99281':0.0,'EPI_ISL_99278':0.0,'EPI_ISL_99282':0.0,'EPI_ISL_99275':0.0,'EPI_ISL_99277':0.0,'EPI_ISL_99274':0.0):0.000700068,'EPI_ISL_99283':0.000000006)1.000:0.008528514,('EPI_ISL_95450':0.006965108,('EPI_ISL_99253':0.002228731,'EPI_ISL_99250':0.008391261)0.411:0.000708835)0.931:0.002957835)0.898:0.002120319,(('EPI_ISL_99247':0.002105510,(('EPI_ISL_257299':0.006381580,('EPI_ISL_158474':0.004956320,(('EPI_ISL_258532':0.007173526,(('EPI_ISL_258518':0.002113808,'EPI_ISL_256491':0.002825043)0.943:0.002822987,('EPI_ISL_505962':0.013522515,('EPI_ISL_501831':0.006489142,('EPI_ISL_14777711':0.000701532,'EPI_ISL_14777739':0.000000006)1.000:0.012108828)0.839:0.001398352)0.978:0.004358533)0.748:0.000635625)0.998:0.006505931,'EPI_ISL_220231':0.007854796)0.736:0.000653202)0.975:0.003567567)0.732:0.000688423,('EPI_ISL_208098':0.002102255,('EPI_ISL_254721':0.006340461,('EPI_ISL_208184':0.000698867,'EPI_ISL_208192':0.000000006)0.997:0.005628877)0.000:0.000000006)0.995:0.005636830)0.000:0.000000006)0.000:0.000000006,('EPI_ISL_220254':0.009843022,('EPI_ISL_220206':0.002001704,'EPI_ISL_158456':0.003646383)0.803:0.001407481)0.878:0.001521946)0.929:0.002110484)0.908:0.002115653)0.939:0.002838667,(('EPI_ISL_99266':0.010027551,('EPI_ISL_135048':0.005664195,((((('EPI_ISL_701626':0.004273121,(('EPI_ISL_381418':0.0,'EPI_ISL_381374':0.0,'EPI_ISL_381401':0.0,'EPI_ISL_381411':0.0):0.000700370,'EPI_ISL_327372':0.000000006)0.742:0.000656897)0.995:0.007120610,((((('EPI_ISL_393463':0.005692302,'EPI_ISL_502374':0.003556839)0.733:0.000775975,'EPI_ISL_376211':0.006381280)0.874:0.001594885,('EPI_ISL_506170':0.000000006,'EPI_ISL_506179':0.001402609)1.000:0.007517251)0.283:0.000688012,('EPI_ISL_701655':0.002824191,'EPI_ISL_376356':0.000695062)0.923:0.002405487)0.874:0.001865579,('EPI_ISL_376226':0.0,'EPI_ISL_376214':0.0,'EPI_ISL_376229':0.0):0.010708760)0.873:0.001385101)0.341:0.000000006,(('EPI_ISL_258533':0.004230643,(('EPI_ISL_256341':0.000000006,'EPI_ISL_256470':0.000700354)0.994:0.006421120,('EPI_ISL_502370':0.002809513,('EPI_ISL_502379':0.002104137,(('EPI_ISL_502385':0.0,'EPI_ISL_502386':0.0):0.001404442,('EPI_ISL_502366':0.000000006,'EPI_ISL_502365':0.000000006)0.769:0.000702504)0.798:0.000700269)0.000:0.000000006)0.996:0.006414265)0.742:0.000645119)0.748:0.000000006,((('EPI_ISL_279298':0.000706701,('EPI_ISL_279282':0.001404004,('EPI_ISL_279285':0.000000006,('EPI_ISL_273597':0.000701353,('EPI_ISL_273539':0.0,'EPI_ISL_273580':0.0):0.000000006)0.903:0.000701574)0.000:0.000000006)0.761:0.000698747)0.964:0.002832806,'EPI_ISL_294188':0.009966860)0.743:0.000694295,(('EPI_ISL_261425':0.000000006,(('EPI_ISL_230072':0.000000006,'EPI_ISL_230063':0.002109271)0.838:0.000701649,('EPI_ISL_254790':0.0,'EPI_ISL_254789':0.0):0.001404196)0.000:0.000000007)0.000:0.000000006,'EPI_ISL_261415':0.002814481)0.929:0.001406810)0.000:0.000000006)0.000:0.000000006)0.991:0.005638396,(('EPI_ISL_141029':0.004338227,('EPI_ISL_161055':0.001403001,'EPI_ISL_166441':0.001410355)0.997:0.007857630)0.732:0.001323858,((('EPI_ISL_4061554':0.007159920,(('EPI_ISL_501813':0.0,'EPI_ISL_707105':0.0):0.000000006,('EPI_ISL_501828':0.000000006,('EPI_ISL_501820':0.000703219,('EPI_ISL_501827':0.0,'EPI_ISL_501832':0.0,'EPI_ISL_501837':0.0):0.000000006)0.771:0.000703296)0.929:0.000703457)0.951:0.003568002)0.946:0.003873664,'EPI_ISL_707104':0.007134071)0.951:0.003971267,'EPI_ISL_373036':0.004971572)0.999:0.013002868)0.031:0.001453266)0.732:0.000000006,'EPI_ISL_135015':0.005654081)0.745:0.000690564)0.952:0.003549657)0.982:0.004964815,(('EPI_ISL_75719':0.000700829,(('EPI_ISL_75714':0.0,'EPI_ISL_75724':0.0,'EPI_ISL_75686':0.0,'EPI_ISL_75704':0.0,'EPI_ISL_75707':0.0,'EPI_ISL_75716':0.0,'EPI_ISL_75705':0.0):0.000000006,('EPI_ISL_75721':0.000700830,('EPI_ISL_75703':0.000700925,'EPI_ISL_75700':0.000700830)0.000:0.000000006)0.000:0.000000006)0.000:0.000000006)0.999:0.009212213,('EPI_ISL_99244':0.004964067,(('EPI_ISL_220155':0.003563939,('EPI_ISL_134905':0.002101906,(('EPI_ISL_220187':0.0,'EPI_ISL_220192':0.0):0.003508005,'EPI_ISL_158443':0.006336842)0.000:0.000000006)0.842:0.001381399)0.978:0.004246838,(('EPI_ISL_85141':0.0,'EPI_ISL_85140':0.0):0.005626732,('EPI_ISL_85053':0.000699030,(('EPI_ISL_85070':0.0,'EPI_ISL_85074':0.0):0.000000006,'EPI_ISL_85082':0.002101119)0.000:0.000000006)0.901:0.001400950)0.000:0.000000006)0.993:0.006401325)0.853:0.001369290)0.776:0.000718372)0.868:0.001405968)0.939:0.002825602,('EPI_ISL_8377':0.002147315,(('EPI_ISL_22521':0.0,'EPI_ISL_8455':0.0):0.000702441,('EPI_ISL_22522':0.001403502,('EPI_ISL_8434':0.000701375,('EPI_ISL_8456':0.0,'EPI_ISL_141329':0.0):0.000000006)0.000:0.000000006)0.812:0.000701762)0.741:0.000669723)0.999:0.010033677)0.924:0.002823495,(('EPI_ISL_99411':0.000000006,'EPI_ISL_99425':0.001400306)0.901:0.002098834,('EPI_ISL_99438':0.000700268,('EPI_ISL_99414':0.000700042,((((('EPI_ISL_99522':0.0,'EPI_ISL_99422':0.0):0.001401083,('EPI_ISL_99415':0.0,'EPI_ISL_99435':0.0):0.000700074)0.000:0.000000006,(('EPI_ISL_99439':0.0,'EPI_ISL_99437':0.0,'EPI_ISL_99436':0.0):0.000700184,'EPI_ISL_99416':0.000700006)0.000:0.000000006)1.000:0.000000006,(('EPI_ISL_99432':0.0,'EPI_ISL_99520':0.0,'EPI_ISL_99521':0.0,'EPI_ISL_138079':0.0,'EPI_ISL_99440':0.0,'EPI_ISL_99431':0.0,'EPI_ISL_99427':0.0,'EPI_ISL_99426':0.0,'EPI_ISL_99421':0.0,'EPI_ISL_99430':0.0,'EPI_ISL_99442':0.0,'EPI_ISL_99423':0.0,'EPI_ISL_99420':0.0):0.000000006,('EPI_ISL_99410':0.000700046,'EPI_ISL_99433':0.000700121)0.000:0.000000006)0.000:0.000000006)0.000:0.000000006,'EPI_ISL_99413':0.000700213)0.000:0.000000006)0.000:0.000000006)0.916:0.002117913)0.999:0.009281352)0.000:0.000000006,(('EPI_ISL_6335':0.002834215,'EPI_ISL_6151':0.003531785)0.857:0.001426647,(('EPI_ISL_5616':0.000699667,'EPI_ISL_6236':0.000708179)0.956:0.002835962,('EPI_ISL_6150':0.001416097,'EPI_ISL_6953':0.000696023)0.985:0.004255625)0.740:0.000686803)1.000:0.026852084)0.909:0.002051126,('EPI_ISL_99340':0.009766495,(('EPI_ISL_99343':0.000000006,'EPI_ISL_8826':0.000700935)0.851:0.001611020,(('EPI_ISL_85076':0.0,'EPI_ISL_139403':0.0,'EPI_ISL_85062':0.0,'EPI_ISL_85061':0.0):0.006384940,(('EPI_ISL_99330':0.001403500,('EPI_ISL_99289':0.007072897,'EPI_ISL_64903':0.002813044)0.000:0.000000006)0.761:0.000000006,('EPI_ISL_99259':0.002815819,((('EPI_ISL_99284':0.0,'EPI_ISL_99285':0.0):0.000702645,'EPI_ISL_99286':0.001404176)0.999:0.007068326,('EPI_ISL_85123':0.001405346,(('EPI_ISL_85196':0.0,'EPI_ISL_84637':0.0,'EPI_ISL_84638':0.0):0.000000006,('EPI_ISL_85121':0.000702063,('EPI_ISL_63538':0.000702223,'EPI_ISL_84646':0.001405408)0.000:0.000000006)0.000:0.000000006)0.000:0.000000006)1.000:0.007069157)0.000:0.000000006)0.897:0.001404013)0.796:0.002104317)0.965:0.004774921)0.970:0.005069131)1.000:0.017553639)0.395:0.000681042,(('EPI_ISL_141826':0.0,'EPI_ISL_141932':0.0,'EPI_ISL_141825':0.0,'EPI_ISL_141813':0.0,'EPI_ISL_141812':0.0):0.000000006,('EPI_ISL_141925':0.001410618,'EPI_ISL_141845':0.000704667)0.838:0.000706539)1.000:0.039061093)0.879:0.002249623,('EPI_ISL_99452':0.003532254,((('EPI_ISL_99524':0.0,'EPI_ISL_99454':0.0):0.000000006,'EPI_ISL_99456':0.000699794)0.983:0.003517709,('EPI_ISL_99449':0.002111297,'EPI_ISL_99450':0.002814416)0.874:0.001410765)0.742:0.000690658)0.907:0.002127794)0.970:0.003535434)0.740:0.000691389)0.918:0.002118982)0.000:0.000000006,(('EPI_ISL_99495':0.002110288,('EPI_ISL_99493':0.004280799,('EPI_ISL_8824':0.004241691,(('EPI_ISL_99395':0.000702120,'EPI_ISL_99396':0.000000006)1.000:0.008499459,'EPI_ISL_99403':0.000000006)0.956:0.003552102)1.000:0.013713810)0.738:0.000647867)0.716:0.000543053,'EPI_ISL_99447':0.010817462)0.995:0.006517507)0.733:0.000000006)0.977:0.004449519)0.758:0.001396709)0.951:0.003049891,'EPI_ISL_189716':0.005000810)0.733:0.000655347,'EPI_ISL_8811':0.002124258)1.000:0.007119106)0.000:0.000000006,(('EPI_ISL_8817':0.007480846,('EPI_ISL_131718':0.003755175,(('EPI_ISL_127936':0.0,'EPI_ISL_131751':0.0):0.007096837,('EPI_ISL_127966':0.0,'EPI_ISL_127964':0.0,'EPI_ISL_127962':0.0,'EPI_ISL_127956':0.0,'EPI_ISL_127954':0.0,'EPI_ISL_127953':0.0,'EPI_ISL_127963':0.0,'EPI_ISL_127952':0.0,'EPI_ISL_127961':0.0,'EPI_ISL_127955':0.0):0.000000006)0.137:0.002633914)1.000:0.043924980)0.026:0.001905229,('EPI_ISL_8745':0.000000006,'EPI_ISL_8812':0.001403195)0.876:0.002107202)0.999:0.009256364)0.891:0.002097241,'EPI_ISL_8813':0.015161752)0.260:0.000640448,('EPI_ISL_119100':0.005006664,'EPI_ISL_8807':0.010743657)0.625:0.001478773)1.000:0.030657946)0.999:0.050551429,('EPI_ISL_68712':0.112057853,(((('EPI_ISL_99523':0.0,'EPI_ISL_99455':0.0):0.002845350,'EPI_ISL_99457':0.001405514)1.000:0.023146539,(('EPI_ISL_99461':0.0,'EPI_ISL_99459':0.0,'EPI_ISL_99460':0.0):0.017675336,(('EPI_ISL_22553':0.025949220,'EPI_ISL_6496':0.002397699)0.334:0.000763256,(((((((('EPI_ISL_216618':0.0,'EPI_ISL_216621':0.0,'EPI_ISL_216623':0.0,'EPI_ISL_64896':0.0,'EPI_ISL_216620':0.0,'EPI_ISL_216616':0.0):0.000000006,(('EPI_ISL_216622':0.000000006,'EPI_ISL_7020':0.000703142)0.851:0.000703334,('EPI_ISL_216619':0.001408828,('EPI_ISL_7021':0.000703801,'EPI_ISL_7172':0.001407806)0.000:0.000000006)0.661:0.000000006)0.000:0.000000006)0.000:0.000000006,'EPI_ISL_7000':0.001407437)1.000:0.010685618,('EPI_ISL_22520':0.004970014,((('EPI_ISL_83530':0.017392568,(((('EPI_ISL_84973':0.000000006,('EPI_ISL_84961':0.002115238,'EPI_ISL_84984':0.001409713)0.000:0.000000006)0.000:0.000000006,('EPI_ISL_84972':0.001421128,'EPI_ISL_75696':0.006395954)0.043:0.000695114)1.000:0.015038345,((('EPI_ISL_131769':0.001413634,'EPI_ISL_131742':0.000707265)0.993:0.005691013,('EPI_ISL_63573':0.004268900,(('EPI_ISL_131878':0.0,'EPI_ISL_131870':0.0,'EPI_ISL_131875':0.0):0.000000006,(('EPI_ISL_131864':0.0,'EPI_ISL_131888':0.0):0.000000006,'EPI_ISL_131776':0.000707227)0.931:0.001414015)0.913:0.002133575)0.911:0.002158696)0.964:0.004178036,(('EPI_ISL_131761':0.006410874,(('EPI_ISL_141817':0.000706148,'EPI_ISL_141857':0.000706148)0.000:0.000000006,('EPI_ISL_141863':0.001413295,(('EPI_ISL_141887':0.000705695,(('EPI_ISL_141904':0.000000006,'EPI_ISL_141903':0.001412532)0.917:0.000705643,'EPI_ISL_141926':0.002119876)0.000:0.000000006)1.000:0.000000006,'EPI_ISL_141927':0.000000006)0.000:0.000000006)0.871:0.000705874)0.786:0.000709996)0.758:0.000705304,(((('EPI_ISL_141201':0.004989898,((('EPI_ISL_94978':0.007123834,(('EPI_ISL_141237':0.0,'EPI_ISL_141232':0.0):0.004303097,'EPI_ISL_135047':0.005017928)0.111:0.000677813)0.000:0.000000006,(('EPI_ISL_158538':0.000706827,(('EPI_ISL_158451':0.000000006,('EPI_ISL_158448':0.001415565,'EPI_ISL_158446':0.000000006)0.910:0.000706892)0.848:0.000706753,('EPI_ISL_158454':0.0,'EPI_ISL_158449':0.0):0.001415097)0.000:0.000000006)1.000:0.010017058,('EPI_ISL_135022':0.004271613,('EPI_ISL_134903':0.003548858,('EPI_ISL_134927':0.001428321,'EPI_ISL_134974':0.004273654)0.288:0.000703114)0.000:0.000000006)0.986:0.003557913)0.000:0.000000006)0.931:0.002128957,(('EPI_ISL_94175':0.000702856,'EPI_ISL_94167':0.001421300)0.980:0.003568881,('EPI_ISL_697561':0.000714079,'EPI_ISL_220220':0.010753593)0.781:0.000703625)0.788:0.000708993)0.772:0.000709414)0.747:0.000689871,((('EPI_ISL_135099':0.0,'EPI_ISL_135100':0.0,'EPI_ISL_135092':0.0):0.000000006,((((('EPI_ISL_150303':0.000000006,('EPI_ISL_150137':0.002835827,('EPI_ISL_150155':0.000707664,'EPI_ISL_150334':0.001413938)0.803:0.000706550)0.000:0.000000006)1.000:0.000000006,'EPI_ISL_150300':0.000706685)0.000:0.000000006,('EPI_ISL_150304':0.000706685,('EPI_ISL_149787':0.0,'EPI_ISL_149786':0.0):0.000000006)0.914:0.001414203)0.945:0.002124228,('EPI_ISL_150158':0.001415530,('EPI_ISL_150140':0.000000006,'EPI_ISL_150147':0.000707209)0.000:0.000000006)0.771:0.000706798)0.779:0.000714635,(('EPI_ISL_150134':0.0,'EPI_ISL_150135':0.0):0.000706530,'EPI_ISL_150139':0.000708166)0.725:0.000702976)0.988:0.004270362)0.907:0.000706498,(('EPI_ISL_135107':0.0,'EPI_ISL_134890':0.0,'EPI_ISL_135106':0.0,'EPI_ISL_135097':0.0,'EPI_ISL_135098':0.0,'EPI_ISL_135085':0.0,'EPI_ISL_135104':0.0,'EPI_ISL_135068':0.0,'EPI_ISL_135105':0.0,'EPI_ISL_135088':0.0,'EPI_ISL_135089':0.0):0.000000006,'EPI_ISL_135102':0.000706457)0.000:0.000000006)1.000:0.009302608)0.856:0.001436708,'EPI_ISL_148236':0.012181927)0.772:0.001411987,(('EPI_ISL_141197':0.005729561,(('EPI_ISL_141206':0.003553498,('EPI_ISL_141233':0.000710611,'EPI_ISL_141222':0.002131844)0.000:0.000000006)0.989:0.007109772,((((((('EPI_ISL_256486':0.002845448,'EPI_ISL_258540':0.005724022)0.997:0.007153483,('EPI_ISL_254867':0.004394692,('EPI_ISL_502383':0.009285792,(('EPI_ISL_273383':0.0,'EPI_ISL_273385':0.0,'EPI_ISL_273390':0.0,'EPI_ISL_273388':0.0,'EPI_ISL_273387':0.0,'EPI_ISL_273391':0.0):0.000000006,('EPI_ISL_273389':0.0,'EPI_ISL_273384':0.0):0.000706762)0.975:0.005146706)0.937:0.003576236)0.997:0.008513329)0.677:0.000000006,(('EPI_ISL_257131':0.003541248,('EPI_ISL_257117':0.002831366,('EPI_ISL_258536':0.000709152,'EPI_ISL_258547':0.000707100)1.000:0.012187655)0.547:0.000000006)0.000:0.000000006,('EPI_ISL_189521':0.004259189,(('EPI_ISL_220217':0.002830235,('EPI_ISL_257149':0.004253474,('EPI_ISL_220025':0.000000006,('EPI_ISL_243735':0.001413338,'EPI_ISL_220213':0.002120713)0.000:0.000000006)0.000:0.000000006)0.000:0.000000006)0.000:0.000000006,'EPI_ISL_220223':0.004255344)0.914:0.001412959)0.456:0.000000006)0.000:0.000000007)0.957:0.001413551,('EPI_ISL_158436':0.006443160,(('EPI_ISL_257126':0.000000006,'EPI_ISL_257170':0.002839665)0.947:0.002127051,(('EPI_ISL_243739':0.002839679,'EPI_ISL_257127':0.004278155)0.974:0.004296082,'EPI_ISL_257144':0.004973055)0.000:0.000000006)0.940:0.002865435)0.729:0.000682651)0.000:0.000000006,(('EPI_ISL_257134':0.003563699,('EPI_ISL_243748':0.001415072,(('EPI_ISL_245465':0.0,'EPI_ISL_257145':0.0):0.000000006,'EPI_ISL_243742':0.000705900)0.779:0.000707066)0.946:0.002839791)0.969:0.004268757,(('EPI_ISL_220197':0.0,'EPI_ISL_220183':0.0,'EPI_ISL_220193':0.0,'EPI_ISL_220174':0.0):0.000702228,('EPI_ISL_257135':0.002828697,('EPI_ISL_245467':0.002119291,('EPI_ISL_220188':0.000705135,('EPI_ISL_220176':0.0,'EPI_ISL_220164':0.0):0.000000006)0.850:0.000705186)0.000:0.000000006)0.291:0.000710525)0.982:0.003549040)0.000:0.000000006)0.000:0.000000006,(('EPI_ISL_189484':0.001414130,'EPI_ISL_257118':0.002851587)0.988:0.004994167,'EPI_ISL_220045':0.000708299)0.398:0.000705722)0.938:0.002844197,'EPI_ISL_141245':0.005715479)0.932:0.002895441)0.953:0.003620364)0.733:0.000710838,'EPI_ISL_99257':0.003587168)0.788:0.000670597)0.739:0.000000006)0.977:0.004425257)0.890:0.002183095)0.828:0.001804659,('EPI_ISL_82492':0.002808856,'EPI_ISL_30032':0.007199432)1.000:0.011997169)0.928:0.003827774)0.563:0.002661732,(('EPI_ISL_99302':0.000706481,(('EPI_ISL_99299':0.0,'EPI_ISL_99296':0.0,'EPI_ISL_99300':0.0,'EPI_ISL_99297':0.0,'EPI_ISL_99290':0.0):0.000000006,('EPI_ISL_99301':0.000000006,'EPI_ISL_99298':0.000706663)0.854:0.000706571)0.766:0.000000006)0.994:0.007735037,(('EPI_ISL_82519':0.002846676,(('EPI_ISL_19950':0.000000006,('EPI_ISL_19943':0.003542396,('EPI_ISL_22632':0.000706516,('EPI_ISL_22637':0.001416297,('EPI_ISL_94208':0.000000006,'EPI_ISL_22635':0.000704768)0.885:0.001411994)0.775:0.000707095)0.767:0.000706978)0.834:0.000707400)0.984:0.005005588,(('EPI_ISL_99260':0.0,'EPI_ISL_99267':0.0,'EPI_ISL_99262':0.0):0.000000006,'EPI_ISL_99258':0.000706444)0.755:0.000687564)0.926:0.002859406)0.991:0.005705231,('EPI_ISL_64886':0.003542675,('EPI_ISL_64816':0.000000006,'EPI_ISL_99311':0.000707588)0.957:0.002125708)0.000:0.000000006)1.000:0.012354500)0.905:0.003502620)0.985:0.004555162,(('EPI_ISL_99332':0.002837629,('EPI_ISL_82483':0.000696125,('EPI_ISL_82521':0.007113039,'EPI_ISL_64393':0.004253480)0.727:0.000715713)1.000:0.009307245)0.742:0.000689255,((('EPI_ISL_66125':0.001408057,((((('EPI_ISL_216589':0.000706903,'EPI_ISL_216584':0.000706857)0.000:0.000000006,('EPI_ISL_216566':0.0,'EPI_ISL_216591':0.0):0.000000006)0.729:0.000000006,'EPI_ISL_216587':0.001415011)0.997:0.005736450,('EPI_ISL_75697':0.002833614,('EPI_ISL_95434':0.004257388,('EPI_ISL_141113':0.002130769,(('EPI_ISL_133622':0.000000006,(('EPI_ISL_189508':0.007842032,'EPI_ISL_133587':0.002124299)0.000:0.000000006,('EPI_ISL_133623':0.001416284,'EPI_ISL_133618':0.001417348)0.786:0.000708980)0.846:0.000707843)0.875:0.001416928,('EPI_ISL_133598':0.004260200,((('EPI_ISL_133596':0.0,'EPI_ISL_133595':0.0):0.000000006,'EPI_ISL_133594':0.000706790)0.948:0.001415366,'EPI_ISL_158516':0.004258902)0.000:0.000000006)0.246:0.000706417)0.854:0.001421155)0.951:0.002844058)0.000:0.000000006)0.790:0.000709244)0.778:0.000700918,('EPI_ISL_131764':0.002819189,('EPI_ISL_216788':0.0,'EPI_ISL_216787':0.0,'EPI_ISL_216874':0.0):0.009387862)0.992:0.006470351)0.689:0.000720897)0.997:0.007119048,(((((('EPI_ISL_141121':0.000000006,((('EPI_ISL_141155':0.000000006,'EPI_ISL_141115':0.000703209)0.921:0.001407904,('EPI_ISL_141132':0.000000006,(('EPI_ISL_141110':0.000704851,'EPI_ISL_141092':0.002823033)0.144:0.000703842,('EPI_ISL_141122':0.000703210,(('EPI_ISL_141511':0.0,'EPI_ISL_141512':0.0,'EPI_ISL_141513':0.0):0.000000006,(('EPI_ISL_141510':0.0,'EPI_ISL_141134':0.0):0.000703297,'EPI_ISL_141157':0.000703406)0.000:0.000000006)0.000:0.000000006)0.920:0.001407873)0.753:0.000000006)0.000:0.000000006)0.772:0.000703550,('EPI_ISL_141097':0.0,'EPI_ISL_141131':0.0):0.001410781)0.791:0.000705441)0.000:0.000000006,'EPI_ISL_141109':0.000703672)0.997:0.007088959,('EPI_ISL_141331':0.001407490,(('EPI_ISL_141135':0.0,'EPI_ISL_141099':0.0,'EPI_ISL_141089':0.0):0.000000006,'EPI_ISL_141098':0.000702920)0.798:0.000000006)0.981:0.003528568)0.000:0.000000006,(('EPI_ISL_141251':0.000000006,'EPI_ISL_134991':0.002120755)0.970:0.002119025,((((((('EPI_ISL_220169':0.001426327,((('EPI_ISL_177511':0.001416588,'EPI_ISL_177513':0.000000006)0.856:0.000705029,('EPI_ISL_177512':0.001411280,('EPI_ISL_189496':0.0,'EPI_ISL_189495':0.0):0.000705300)0.000:0.000000006)0.744:0.000784339,('EPI_ISL_162255':0.002061567,(('EPI_ISL_328513':0.004255988,(((('EPI_ISL_161040':0.0,'EPI_ISL_161080':0.0):0.002122340,('EPI_ISL_216681':0.002119493,('EPI_ISL_216744':0.000706985,(('EPI_ISL_216748':0.0,'EPI_ISL_216750':0.0,'EPI_ISL_216747':0.0):0.000000006,'EPI_ISL_216749':0.001416222)0.000:0.000000006)0.995:0.005696772)0.772:0.000714425)0.000:0.000000006,('EPI_ISL_220238':0.000708572,(('EPI_ISL_220239':0.0,'EPI_ISL_220248':0.0):0.000000006,'EPI_ISL_220256':0.000705937)0.904:0.001413774)0.798:0.000705690)0.000:0.000000006,('EPI_ISL_220244':0.0,'EPI_ISL_220252':0.0):0.000000006)0.929:0.000000007)0.747:0.000000006,('EPI_ISL_220232':0.000706301,'EPI_ISL_220245':0.000000006)0.879:0.001413646)0.801:0.002193903)0.999:0.007152067)0.987:0.005636778)0.740:0.000693692,(('EPI_ISL_158481':0.000698281,(('EPI_ISL_158461':0.000000006,'EPI_ISL_158466':0.001410401)0.891:0.000704648,(('EPI_ISL_158514':0.0,'EPI_ISL_158513':0.0,'EPI_ISL_158511':0.0):0.000000006,'EPI_ISL_158512':0.001410578)0.753:0.000000006)0.889:0.002130150)0.975:0.002835104,'EPI_ISL_220175':0.006410423)0.000:0.000000006)0.000:0.000000006,('EPI_ISL_134929':0.0,'EPI_ISL_134931':0.0):0.000704793)0.776:0.000704454,'EPI_ISL_134951':0.002124420)0.954:0.002833069,(((('EPI_ISL_158465':0.000703852,('EPI_ISL_158519':0.001409127,'EPI_ISL_158464':0.000704115)0.000:0.000000006)0.999:0.008571600,'EPI_ISL_220182':0.003557075)0.873:0.001403083,((('EPI_ISL_376342':0.007345422,('EPI_ISL_376337':0.003607185,'EPI_ISL_502364':0.010099055)0.769:0.001168629)1.000:0.015425377,(('EPI_ISL_161050':0.006410396,((((('EPI_ISL_245524':0.000705514,('EPI_ISL_256467':0.000000006,('EPI_ISL_256476':0.000705290,'EPI_ISL_257694':0.000704754)0.000:0.000000006)1.000:0.000000006)0.000:0.000000006,('EPI_ISL_294054':0.003542776,('EPI_ISL_294162':0.002134291,'EPI_ISL_294017':0.006434743)0.759:0.000689699)0.932:0.002124183)0.921:0.002121807,('EPI_ISL_254774':0.000000006,('EPI_ISL_245525':0.003587531,'EPI_ISL_376310':0.005716335)0.739:0.000660833)0.970:0.003546128)0.932:0.002128640,('EPI_ISL_294056':0.005025794,'EPI_ISL_256468':0.007898057)0.834:0.001368667)0.737:0.000704487,((('EPI_ISL_216708':0.0,'EPI_ISL_216700':0.0):0.000000006,'EPI_ISL_216710':0.000704814)0.000:0.000000006,((((('EPI_ISL_216687':0.000704765,'EPI_ISL_216698':0.000000006)0.851:0.000704735,('EPI_ISL_216695':0.0,'EPI_ISL_216690':0.0,'EPI_ISL_216694':0.0,'EPI_ISL_216686':0.0):0.000000006)0.000:0.000000006,'EPI_ISL_216707':0.000704662)0.000:0.000000006,'EPI_ISL_216676':0.000704649)0.000:0.000000006,'EPI_ISL_216709':0.000704558)0.922:0.000704735)0.975:0.002829050)0.743:0.000703386)0.876:0.001415005,('EPI_ISL_189491':0.001408964,('EPI_ISL_189534':0.000000006,'EPI_ISL_189483':0.002115468)0.000:0.000000006)0.000:0.000000006)0.923:0.002817612)0.840:0.002142901,'EPI_ISL_220212':0.007814677)0.567:0.000000006)0.000:0.000000006,('EPI_ISL_220018':0.002831570,(((('EPI_ISL_256344':0.004256278,'EPI_ISL_294021':0.001410477)0.388:0.000704654,((('EPI_ISL_254852':0.001409565,'EPI_ISL_256481':0.000704030)0.000:0.000000006,(('EPI_ISL_506175':0.012947166,(('EPI_ISL_376307':0.0,'EPI_ISL_376322':0.0,'EPI_ISL_376272':0.0,'EPI_ISL_376355':0.0,'EPI_ISL_376275':0.0,'EPI_ISL_376281':0.0):0.000000006,'EPI_ISL_376354':0.000704344)0.736:0.000713271)0.775:0.000696854,('EPI_ISL_258537':0.0,'EPI_ISL_258549':0.0):0.000000006)0.861:0.000704030)0.000:0.000000006,((('EPI_ISL_258524':0.000000006,'EPI_ISL_258529':0.000707326)0.886:0.001420361,'EPI_ISL_376314':0.010049973)0.762:0.000697265,('EPI_ISL_254866':0.0,'EPI_ISL_254829':0.0):0.000704074)0.000:0.000000006)0.000:0.000000006)0.985:0.004264327,(((('EPI_ISL_502697':0.003528506,(('EPI_ISL_502643':0.000000006,('EPI_ISL_502698':0.000000006,'EPI_ISL_502700':0.001408496)0.933:0.001407037)0.871:0.001414991,('EPI_ISL_502677':0.000000006,('EPI_ISL_502679':0.000000006,('EPI_ISL_502678':0.000000006,'EPI_ISL_502634':0.000000006)1.000:0.000000006)0.000:0.000000006)0.979:0.004252889)0.918:0.002829212)0.718:0.000000006,('EPI_ISL_258523':0.000000006,('EPI_ISL_502671':0.000702644,'EPI_ISL_502676':0.000703828)0.893:0.001408508)0.000:0.000000006)0.938:0.001407158,((((('EPI_ISL_502726':0.000000006,('EPI_ISL_502725':0.000704035,('EPI_ISL_502724':0.0,'EPI_ISL_502727':0.0):0.000000006)0.000:0.000000006)0.000:0.000000006,'EPI_ISL_502723':0.002116077)0.956:0.002831005,('EPI_ISL_502684':0.002126993,('EPI_ISL_502672':0.000000006,('EPI_ISL_502669':0.0,'EPI_ISL_502667':0.0):0.000000006)0.774:0.000700032)0.916:0.002126718)0.925:0.002121748,(('EPI_ISL_245543':0.000000006,(('EPI_ISL_257691':0.0,'EPI_ISL_245528':0.0):0.000000006,'EPI_ISL_256339':0.000704262)0.881:0.000703993)0.935:0.001408871,'EPI_ISL_376267':0.003532223)0.000:0.000000006)0.868:0.000703319,('EPI_ISL_393473':0.009360467,('EPI_ISL_393457':0.005115073,(('EPI_ISL_376247':0.0,'EPI_ISL_376330':0.0):0.000699374,'EPI_ISL_376327':0.001410061)0.911:0.002690437)0.859:0.003545226)0.960:0.004222274)0.000:0.000000006)0.000:0.000000006,'EPI_ISL_256569':0.001407607)0.936:0.002838679)0.859:0.001403849,(('EPI_ISL_256334':0.000704776,'EPI_ISL_256480':0.000000006)0.937:0.002136027,(('EPI_ISL_254748':0.005691153,(('EPI_ISL_254746':0.000703845,('EPI_ISL_254744':0.000703845,'EPI_ISL_254747':0.000000006)0.000:0.000000006)0.979:0.002115108,'EPI_ISL_245534':0.003530117)0.000:0.000000006)0.000:0.000000006,('EPI_ISL_294027':0.001411033,((((('EPI_ISL_701639':0.0,'EPI_ISL_376231':0.0):0.000000006,'EPI_ISL_376329':0.000704496)0.986:0.002824760,('EPI_ISL_376288':0.000692467,('EPI_ISL_502373':0.000000006,('EPI_ISL_502372':0.001405713,('EPI_ISL_502369':0.0,'EPI_ISL_502368':0.0):0.003536893)0.750:0.000711975)0.996:0.004970123)0.984:0.004261966)0.000:0.000000006,(('EPI_ISL_376259':0.000000006,'EPI_ISL_376347':0.000705600)0.964:0.002118285,((((((('EPI_ISL_376269':0.0,'EPI_ISL_376306':0.0,'EPI_ISL_376239':0.0):0.002119166,'EPI_ISL_376336':0.002118494)0.000:0.000000006,'EPI_ISL_701644':0.000000006)0.919:0.000705060,'EPI_ISL_701652':0.001411344)0.000:0.000000006,('EPI_ISL_376339':0.000000006,'EPI_ISL_376271':0.001411947)0.854:0.000705103)0.000:0.000000006,('EPI_ISL_376294':0.000705400,'EPI_ISL_701670':0.000000006)0.920:0.001411556)0.000:0.000000006,((('EPI_ISL_701638':0.003537420,(('EPI_ISL_376224':0.0,'EPI_ISL_376280':0.0,'EPI_ISL_376309':0.0,'EPI_ISL_376245':0.0):0.000000006,'EPI_ISL_376248':0.001410748)0.000:0.000000006)0.000:0.000000006,'EPI_ISL_376225':0.001412651)0.000:0.000000006,('EPI_ISL_376217':0.001413370,'EPI_ISL_376283':0.001411576)0.000:0.000000006)0.000:0.000000006)0.000:0.000000006)0.862:0.000704746)0.000:0.000000006,(('EPI_ISL_376344':0.003534049,('EPI_ISL_376220':0.001410015,'EPI_ISL_376333':0.001410026)0.000:0.000000006)0.000:0.000000006,('EPI_ISL_294012':0.001410127,'EPI_ISL_376260':0.005682886)0.726:0.000000006)0.000:0.000000006)0.000:0.000000006)0.963:0.002117225)0.777:0.000705714)0.865:0.001415991)0.992:0.005720270)0.951:0.002836136)0.858:0.001410317)0.000:0.000000006,'EPI_ISL_137663':0.001410378)0.000:0.000000007,('EPI_ISL_134916':0.005675365,((('EPI_ISL_220195':0.008636668,'EPI_ISL_220201':0.005760225)0.751:0.000638239,('EPI_ISL_135032':0.001411247,'EPI_ISL_135021':0.000000006)0.897:0.001415871)0.877:0.001412623,('EPI_ISL_245466':0.003545928,'EPI_ISL_158544':0.002845753)0.968:0.003552466)0.000:0.000000006)0.000:0.000000006)0.000:0.000000006)1.000:0.007096262)0.762:0.000699878,('EPI_ISL_141145':0.005781429,('EPI_ISL_141143':0.007047270,('EPI_ISL_141108':0.001414206,'EPI_ISL_141207':0.002120489)0.762:0.000788714)0.738:0.001391745)0.965:0.003490727)0.909:0.001418102,'EPI_ISL_158517':0.006379653)0.000:0.000000006)0.000:0.000000006,(('EPI_ISL_141228':0.011469334,((((('EPI_ISL_133621':0.0,'EPI_ISL_133619':0.0,'EPI_ISL_133620':0.0):0.004252716,('EPI_ISL_137682':0.0,'EPI_ISL_137680':0.0,'EPI_ISL_137683':0.0,'EPI_ISL_137679':0.0):0.002126043)0.755:0.000700950,('EPI_ISL_123259':0.001405656,('EPI_ISL_166491':0.000000006,('EPI_ISL_697572':0.0,'EPI_ISL_697569':0.0):0.000706210)0.866:0.001425354)1.000:0.015220038)0.743:0.000674293,(('EPI_ISL_148251':0.0,'EPI_ISL_148249':0.0,'EPI_ISL_148253':0.0,'EPI_ISL_148254':0.0):0.000000006,'EPI_ISL_148252':0.001409247)1.000:0.012212932)0.910:0.002151333,('EPI_ISL_137850':0.007179415,('EPI_ISL_134989':0.002133233,(((('EPI_ISL_273361':0.002830182,'EPI_ISL_273369':0.002833082)0.000:0.000000006,((('EPI_ISL_369370':0.000000006,'EPI_ISL_369367':0.001410941)0.989:0.004275600,'EPI_ISL_369372':0.002843935)0.933:0.002835601,('EPI_ISL_6795397':0.015103103,(('EPI_ISL_266525':0.0,'EPI_ISL_266517':0.0,'EPI_ISL_266516':0.0):0.000000006,'EPI_ISL_266522':0.000705211)0.000:0.000000006)0.406:0.000699692)0.893:0.001436824)0.886:0.001440731,(('EPI_ISL_273382':0.0,'EPI_ISL_273380':0.0,'EPI_ISL_273381':0.0):0.002637350,(('EPI_ISL_273378':0.0,'EPI_ISL_273366':0.0,'EPI_ISL_273379':0.0):0.000903013,'EPI_ISL_273365':0.001216759)0.931:0.002845809)0.749:0.000880026)1.000:0.014732650,('EPI_ISL_166429':0.007910061,(('EPI_ISL_254809':0.0,'EPI_ISL_254810':0.0):0.006402240,('EPI_ISL_378299':0.002724534,'EPI_ISL_261423':0.000822928)0.995:0.006490333)0.851:0.001389806)0.998:0.009652781)0.671:0.000392382)0.984:0.005016278)0.961:0.004266904)0.000:0.000000006)0.000:0.000000006,'EPI_ISL_95439':0.007807569)0.976:0.003536642)0.886:0.001418081)0.989:0.005009245)0.744:0.000667437)0.740:0.000000006)0.903:0.002850441,('EPI_ISL_4040':0.0,'EPI_ISL_4039':0.0):0.016651661)0.904:0.002117875,(('EPI_ISL_99387':0.001413587,(('EPI_ISL_99390':0.0,'EPI_ISL_99389':0.0):0.000000006,(('EPI_ISL_99391':0.0,'EPI_ISL_99392':0.0):0.000706089,'EPI_ISL_99394':0.000706160)0.722:0.000000006)0.000:0.000000006)0.993:0.005069790,(((('EPI_ISL_141316':0.000000006,('EPI_ISL_22519':0.000706035,'EPI_ISL_141317':0.000000006)0.969:0.002835267)0.994:0.004967346,('EPI_ISL_66122':0.013636421,('EPI_ISL_6936':0.0,'EPI_ISL_66126':0.0,'EPI_ISL_6938':0.0):0.015220047)0.725:0.000745965)0.000:0.000000006,((('EPI_ISL_141318':0.0,'EPI_ISL_22518':0.0,'EPI_ISL_22592':0.0):0.003545493,'EPI_ISL_8419':0.000711813)0.000:0.000667137,((('EPI_ISL_64899':0.008141854,(('EPI_ISL_64388':0.000000006,(('EPI_ISL_64391':0.000000006,'EPI_ISL_64390':0.000709260)0.947:0.001418907,('EPI_ISL_64380':0.0,'EPI_ISL_64381':0.0):0.002129445)0.000:0.000000006)0.000:0.000000006,(('EPI_ISL_158421':0.003559646,(((((('EPI_ISL_309615':0.000707898,(('EPI_ISL_309627':0.000708565,('EPI_ISL_308825':0.0,'EPI_ISL_329549':0.0,'EPI_ISL_309624':0.0,'EPI_ISL_309593':0.0,'EPI_ISL_309616':0.0,'EPI_ISL_309613':0.0,'EPI_ISL_309592':0.0,'EPI_ISL_309622':0.0,'EPI_ISL_309631':0.0,'EPI_ISL_309633':0.0,'EPI_ISL_303847':0.0,'EPI_ISL_306676':0.0,'EPI_ISL_309424':0.0,'EPI_ISL_329558':0.0,'EPI_ISL_309612':0.0,'EPI_ISL_329545':0.0,'EPI_ISL_309590':0.0,'EPI_ISL_308901':0.0,'EPI_ISL_329548':0.0,'EPI_ISL_329547':0.0,'EPI_ISL_329544':0.0,'EPI_ISL_308824':0.0,'EPI_ISL_309629':0.0,'EPI_ISL_303845':0.0):0.000000006)0.201:0.000000006,'EPI_ISL_308899':0.000707658)0.000:0.000000006)0.000:0.000000006,'EPI_ISL_309618':0.000707752)0.000:0.000000006,('EPI_ISL_309625':0.000707752,'EPI_ISL_309427':0.000707703)0.000:0.000000006)0.000:0.000000006,((((('EPI_ISL_373069':0.0,'EPI_ISL_373071':0.0):0.000708855,('EPI_ISL_506002':0.001418249,'EPI_ISL_373048':0.000708984)0.000:0.000000006)1.000:0.000000006,('EPI_ISL_373051':0.001418167,('EPI_ISL_373053':0.000000006,'EPI_ISL_373072':0.000708951)0.909:0.000708658)0.000:0.000000006)0.000:0.000000006,('EPI_ISL_506008':0.000708933,(('EPI_ISL_373067':0.0,'EPI_ISL_373025':0.0,'EPI_ISL_373050':0.0,'EPI_ISL_505992':0.0,'EPI_ISL_505979':0.0,'EPI_ISL_505985':0.0,'EPI_ISL_505986':0.0,'EPI_ISL_505984':0.0,'EPI_ISL_505994':0.0,'EPI_ISL_505988':0.0,'EPI_ISL_505976':0.0):0.000000006,'EPI_ISL_373039':0.002129354)0.000:0.000000007)0.000:0.000000006)0.000:0.000000006,(('EPI_ISL_373034':0.0,'EPI_ISL_373080':0.0):0.000000006,'EPI_ISL_373032':0.000708939)0.913:0.000708888)0.999:0.005708726)1.000:0.021279524,(('EPI_ISL_397718':0.001417526,'EPI_ISL_397717':0.000000006)0.852:0.001448668,('EPI_ISL_397715':0.000707260,('EPI_ISL_397716':0.000707233,'EPI_ISL_397714':0.000000006)0.000:0.000000006)0.860:0.001389467)1.000:0.011041184)0.773:0.002713068,'EPI_ISL_158441':0.000704654)0.433:0.000000006)0.960:0.002133003,(('EPI_ISL_135030':0.001419545,(('EPI_ISL_134902':0.0,'EPI_ISL_134957':0.0):0.003569819,'EPI_ISL_135019':0.002853055)0.721:0.000701095)0.000:0.000000006,(('EPI_ISL_158543':0.005018892,('EPI_ISL_158470':0.0,'EPI_ISL_158469':0.0,'EPI_ISL_158471':0.0):0.004296527)0.746:0.000689373,'EPI_ISL_134964':0.002129069)0.000:0.000000006)0.000:0.000000006)1.000:0.008580431)0.992:0.007023620)0.990:0.007508190,('EPI_ISL_5345':0.000683630,(((((('EPI_ISL_216386':0.0,'EPI_ISL_216625':0.0):0.000702792,'EPI_ISL_87502':0.002850391)0.958:0.002848180,(('EPI_ISL_7008':0.000704337,((('EPI_ISL_137703':0.007139656,((('EPI_ISL_216844':0.0,'EPI_ISL_216847':0.0,'EPI_ISL_216845':0.0):0.000689752,(('EPI_ISL_216842':0.0,'EPI_ISL_216846':0.0):0.000708281,'EPI_ISL_216843':0.000000006)0.960:0.002859735)0.996:0.007203847,('EPI_ISL_189513':0.005747790,('EPI_ISL_189503':0.002136449,(('EPI_ISL_162241':0.001985375,('EPI_ISL_161095':0.002711162,'EPI_ISL_161057':0.000853096)0.525:0.002134063)0.898:0.002292016,('EPI_ISL_216678':0.000707646,'EPI_ISL_216688':0.000000006)0.717:0.000000006)0.898:0.002132482)0.972:0.004290636)0.992:0.005784710)0.757:0.000684887)0.741:0.000682376,'EPI_ISL_135031':0.005725213)0.953:0.002861673,'EPI_ISL_216641':0.000000006)0.997:0.004986650)0.769:0.000714680,('EPI_ISL_87503':0.000708158,'EPI_ISL_7169':0.000000006)0.992:0.005709330)0.758:0.000707120)0.000:0.000000006,('EPI_ISL_216630':0.000644283,((('EPI_ISL_127976':0.004260535,('EPI_ISL_388039':0.002147472,('EPI_ISL_131872':0.000000006,('EPI_ISL_131865':0.0,'EPI_ISL_131765':0.0):0.000707705)0.745:0.000694941)0.989:0.004999404)0.000:0.000000006,(('EPI_ISL_142468':0.0,'EPI_ISL_142470':0.0):0.003548780,(('EPI_ISL_131713':0.000000006,'EPI_ISL_63333':0.000707276)0.842:0.000707136,(('EPI_ISL_131885':0.000707188,'EPI_ISL_131763':0.000000006)0.914:0.000707093,'EPI_ISL_131800':0.000000006)0.000:0.000000006)0.924:0.000707093)0.000:0.000000006)0.000:0.000000006,('EPI_ISL_216539':0.000707473,'EPI_ISL_216538':0.000000006)0.915:0.001415665)0.895:0.002193696)1.000:0.013750792)0.000:0.000000006,(('EPI_ISL_216636':0.001417172,'EPI_ISL_8074':0.000709707)0.999:0.007149516,'EPI_ISL_142328':0.004260410)0.000:0.000000006)0.000:0.000000006,('EPI_ISL_28111':0.002083091,('EPI_ISL_95400':0.012814529,(('EPI_ISL_220032':0.002835475,((('EPI_ISL_220036':0.007122111,((('EPI_ISL_135049':0.002835900,'EPI_ISL_220051':0.002831117)0.000:0.000000006,'EPI_ISL_220052':0.003556273)0.000:0.000000006,((('EPI_ISL_220046':0.0,'EPI_ISL_220145':0.0,'EPI_ISL_220146':0.0):0.001416817,'EPI_ISL_135007':0.002131289)0.793:0.000708148,('EPI_ISL_220148':0.000000006,'EPI_ISL_220039':0.000706748)0.946:0.001415012)0.000:0.000000006)0.000:0.000000006)0.875:0.000706261,'EPI_ISL_220033':0.002126052)0.000:0.000000006,('EPI_ISL_220038':0.000000006,'EPI_ISL_220179':0.002125153)0.000:0.000000006)0.000:0.000000006)0.993:0.004989344,((('EPI_ISL_141119':0.006414542,'EPI_ISL_141107':0.003549739)0.000:0.000000006,(((('EPI_ISL_85174':0.0,'EPI_ISL_85164':0.0):0.001418383,'EPI_ISL_85173':0.000000006)0.000:0.000000006,('EPI_ISL_95399':0.001419253,((('EPI_ISL_95418':0.002841509,'EPI_ISL_141231':0.000708951)0.000:0.000000006,'EPI_ISL_95420':0.004992682)0.000:0.000000006,'EPI_ISL_95397':0.002129804)0.000:0.000000006)0.984:0.002842315)0.908:0.001423200,('EPI_ISL_141214':0.000713141,'EPI_ISL_141230':0.002845088)0.747:0.000702906)0.918:0.002134613)0.739:0.000704969,('EPI_ISL_99252':0.003554081,'EPI_ISL_141090':0.004983666)0.000:0.000000006)0.407:0.000701190)0.859:0.001601627)0.937:0.003579529)0.901:0.002184843)0.970:0.002864103)0.988:0.007523632)0.931:0.004474595,'EPI_ISL_5342':0.007115404)0.286:0.001474218)0.736:0.000047433)1.000:0.007190211,('EPI_ISL_99351':0.001419466,'EPI_ISL_99352':0.002124170)0.841:0.001376343)0.986:0.005831536)0.740:0.000615215)0.864:0.001411532,('EPI_ISL_141302':0.004954181,'EPI_ISL_6533':0.013603943)0.000:0.000000006)0.712:0.000456070,('EPI_ISL_6504':0.013152664,(('EPI_ISL_131873':0.001412591,('EPI_ISL_127969':0.000705673,('EPI_ISL_127968':0.0,'EPI_ISL_131874':0.0,'EPI_ISL_127960':0.0,'EPI_ISL_127957':0.0,'EPI_ISL_131877':0.0,'EPI_ISL_131867':0.0,'EPI_ISL_131882':0.0,'EPI_ISL_127970':0.0):0.000000006)0.000:0.000000006)1.000:0.007814028,('EPI_ISL_64383':0.003542469,(('EPI_ISL_397535':0.0,'EPI_ISL_397536':0.0):0.000702680,'EPI_ISL_397577':0.000000006)1.000:0.016657411)0.000:0.000000006)0.868:0.002666584)0.999:0.013409975)0.996:0.007823220)1.000:0.016545721)0.435:0.002832998)0.950:0.009241653,(('EPI_ISL_6333':0.002826116,('EPI_ISL_6933':0.002117763,'EPI_ISL_68832':0.013606396)0.000:0.000000006)0.983:0.006061733,('EPI_ISL_6960':0.011036501,'EPI_ISL_6460':0.016657452)0.602:0.000206798)0.937:0.009973471)0.980:0.030412197)0.995:0.043502154)0.961:0.035766334)0.868:0.026739987,(((((((('EPI_ISL_143950':0.116173442,(('EPI_ISL_5829':0.021890590,'EPI_ISL_73362':0.014941226)1.000:0.035274693,(('EPI_ISL_189396':0.022353748,('EPI_ISL_30814':0.010192254,('EPI_ISL_267267':0.020033732,(('EPI_ISL_189397':0.002881969,('EPI_ISL_73380':0.003602620,'EPI_ISL_73385':0.002159442)0.000:0.000000006)0.946:0.002173202,(('EPI_ISL_84568':0.003612565,'EPI_ISL_267399':0.000702574)1.000:0.010987957,'EPI_ISL_73378':0.009493354)0.748:0.000681160)0.708:0.000000006)0.188:0.000716811)0.989:0.012790633)0.999:0.016829863,((('EPI_ISL_14769837':0.002208849,'EPI_ISL_14769833':0.001394025)1.000:0.027188030,((('EPI_ISL_14769828':0.010643326,'EPI_ISL_14769060':0.011855429)0.883:0.002353040,('EPI_ISL_14768261':0.000000006,('EPI_ISL_14769963':0.001417859,'EPI_ISL_14769907':0.004357418)0.999:0.007995767)0.930:0.002367885)0.953:0.004682576,'EPI_ISL_14769164':0.006126327)1.000:0.026126463)1.000:0.038786670,(('EPI_ISL_221396':0.018784403,('EPI_ISL_285338':0.044225845,'EPI_ISL_127581':0.010524981)0.990:0.011631626)1.000:0.024589864,(('EPI_ISL_120187':0.010089394,(((('EPI_ISL_189420':0.000718194,'EPI_ISL_189419':0.001434415)1.000:0.008792978,('EPI_ISL_88229':0.010169730,('EPI_ISL_697586':0.008659918,('EPI_ISL_189424':0.003593269,(('EPI_ISL_189431':0.0,'EPI_ISL_189408':0.0):0.000656212,'EPI_ISL_189405':0.007272794)0.962:0.003665531)0.760:0.000000006)0.743:0.001426781)0.828:0.001363486)0.991:0.005884320,(('EPI_ISL_146326':0.030512980,'EPI_ISL_146332':0.015159170)0.678:0.001041411,'EPI_ISL_506088':0.016882331)0.939:0.003702345)0.754:0.000687231,(('EPI_ISL_288008':0.002880593,('EPI_ISL_291112':0.001438048,('EPI_ISL_291116':0.000000006,'EPI_ISL_291113':0.003591109)0.780:0.000714944)0.872:0.001438141)0.996:0.007251857,('EPI_ISL_15105':0.003632833,((((('EPI_ISL_291130':0.002148476,'EPI_ISL_378701':0.002867350)0.000:0.000000006,('EPI_ISL_291123':0.001431363,'EPI_ISL_379001':0.005757195)0.000:0.000000006)0.984:0.005498220,('EPI_ISL_146362':0.011041490,('EPI_ISL_89571':0.002158286,'EPI_ISL_89572':0.002887446)0.999:0.010269700)0.931:0.003938707)0.746:0.000658585,('EPI_ISL_94966':0.021770326,('EPI_ISL_146348':0.001434054,'EPI_ISL_146349':0.002161583)0.923:0.003315217)0.839:0.001430624)0.944:0.002899301,'EPI_ISL_293516':0.015049777)0.765:0.001071701)0.855:0.001420362)0.911:0.002218092)0.889:0.002294256)0.025:0.001143329,((('EPI_ISL_165787':0.014739386,('EPI_ISL_130432':0.013161503,(('EPI_ISL_146360':0.011799891,(('EPI_ISL_277045':0.002152637,('EPI_ISL_277044':0.0,'EPI_ISL_277043':0.0):0.000000006)1.000:0.014012175,((('EPI_ISL_146325':0.002149661,'EPI_ISL_146323':0.000000006)0.940:0.001431388,('EPI_ISL_237139':0.002875201,'EPI_ISL_237163':0.003588252)0.000:0.000000006)0.811:0.000715151,('EPI_ISL_293513':0.008654605,((('EPI_ISL_237129':0.002874465,((('EPI_ISL_240602':0.005031472,('EPI_ISL_217484':0.001437176,'EPI_ISL_217877':0.008709694)0.363:0.001425421)0.720:0.000000006,('EPI_ISL_239575':0.001432672,'EPI_ISL_239388':0.001434656)0.909:0.001436025)0.996:0.005041166,('EPI_ISL_212427':0.005027477,('EPI_ISL_368348':0.0,'EPI_ISL_368347':0.0):0.000000006)0.975:0.002872322)0.000:0.000000006)0.753:0.000000006,('EPI_ISL_212414':0.006505067,('EPI_ISL_378702':0.002159342,('EPI_ISL_378703':0.004356705,'EPI_ISL_205147':0.004344279)0.753:0.000681675)0.948:0.002893139)0.703:0.001428298)0.948:0.002865118,('EPI_ISL_179430':0.007202255,'EPI_ISL_238029':0.002147787)0.759:0.000716448)0.000:0.000000006)0.816:0.000714195)0.754:0.000567706)1.000:0.009006714)0.732:0.000632094,(((('EPI_ISL_143951':0.002136907,'EPI_ISL_143937':0.002890688)0.999:0.010928755,('EPI_ISL_146402':0.004355697,'EPI_ISL_237144':0.015324830)0.749:0.000742361)0.981:0.005155093,'EPI_ISL_165781':0.013851821)0.480:0.001374711,(('EPI_ISL_165784':0.013062892,('EPI_ISL_165780':0.002141124,'EPI_ISL_165779':0.001448146)0.944:0.002867408)0.735:0.000761044,'EPI_ISL_146320':0.015311410)0.734:0.000734757)0.942:0.002752398)0.695:0.002060665)0.955:0.004580250)0.935:0.003648552,('EPI_ISL_89340':0.010874401,('EPI_ISL_243666':0.011622236,(((((('EPI_ISL_243624':0.002872408,'EPI_ISL_243621':0.000718924)0.872:0.001436618,('EPI_ISL_158328':0.004344200,'EPI_ISL_189432':0.003620811)0.747:0.000694102)0.919:0.002156839,('EPI_ISL_189445':0.003603655,'EPI_ISL_189446':0.000710454)0.937:0.002157910)0.000:0.000000006,'EPI_ISL_189447':0.000000006)1.000:0.000000006,((('EPI_ISL_189403':0.0,'EPI_ISL_189438':0.0):0.000716547,('EPI_ISL_189439':0.001433306,('EPI_ISL_189434':0.000715781,(('EPI_ISL_189443':0.0,'EPI_ISL_189404':0.0):0.000000006,'EPI_ISL_189441':0.001432967)0.000:0.000000006)0.495:0.000000006)0.000:0.000000006)0.998:0.006485763,'EPI_ISL_189448':0.004317156)0.688:0.000000006)0.000:0.000000006,'EPI_ISL_243480':0.013809694)0.362:0.000719561)0.784:0.000000006)0.994:0.006535554)0.724:0.000755348,((('EPI_ISL_329052':0.027890904,(((('EPI_ISL_502598':0.012058470,'EPI_ISL_502597':0.007888852)0.305:0.001347011,'EPI_ISL_502607':0.012211133)0.846:0.001616208,'EPI_ISL_291190':0.010140683)0.000:0.000000006,'EPI_ISL_328977':0.009432132)0.972:0.005058201)0.900:0.002911073,('EPI_ISL_333094':0.027356196,(('EPI_ISL_505081':0.012054054,('EPI_ISL_503525':0.006381311,('EPI_ISL_9572815':0.003654218,('EPI_ISL_1634480':0.017755708,'EPI_ISL_697516':0.001489688)0.930:0.002859449)0.994:0.008249511)1.000:0.016936052)0.941:0.005113226,('EPI_ISL_697685':0.023028873,('EPI_ISL_14769877':0.006185236,'EPI_ISL_14769254':0.021221619)0.996:0.009997772)0.742:0.001298781)0.000:0.000000006)0.996:0.005893942)0.050:0.001163265,('EPI_ISL_503511':0.019088224,(('EPI_ISL_503499':0.003597485,(('EPI_ISL_707688':0.003603392,'EPI_ISL_1184540':0.005049740)0.868:0.001447148,'EPI_ISL_14777727':0.025955468)0.854:0.001421284)0.845:0.001487362,('EPI_ISL_12771962':0.004543030,'EPI_ISL_12771889':0.001659710)0.993:0.008388614)0.935:0.004684890)0.999:0.026555038)0.991:0.007724937)0.988:0.007350901)0.040:0.002162150)0.366:0.003449361)1.000:0.019338312)0.984:0.016170571)0.236:0.011117044)0.956:0.029800546,(('EPI_ISL_132849':0.001449257,'EPI_ISL_80217':0.001447960)1.000:0.062573294,('EPI_ISL_131322':0.080942357,('EPI_ISL_161827':0.005173785,('EPI_ISL_366229':0.002164426,'EPI_ISL_4061537':0.006562047)0.904:0.005119133)1.000:0.062961460)1.000:0.052351851)0.437:0.007905848)0.986:0.108803965,('EPI_ISL_327592':0.177787271,((((((((('EPI_ISL_141309':0.005095676,('EPI_ISL_31469':0.000000006,('EPI_ISL_156551':0.022559091,('EPI_ISL_64900':0.009300850,(('EPI_ISL_142324':0.003706937,('EPI_ISL_7022':0.002159053,'EPI_ISL_216385':0.001433684)0.920:0.002779115)0.944:0.002883922,('EPI_ISL_6989':0.005042805,('EPI_ISL_6988':0.006490846,((('EPI_ISL_131766':0.005753280,('EPI_ISL_378379':0.001430249,'EPI_ISL_64387':0.002164669)0.950:0.002879344)0.000:0.000000006,'EPI_ISL_6997':0.004310250)0.000:0.000000006,'EPI_ISL_6990':0.005036725)0.869:0.000000006)0.764:0.000715612)0.781:0.000807699)0.000:0.000000006)0.884:0.002718871)0.991:0.008059371)1.000:0.008730410)0.384:0.000685162,'EPI_ISL_8909':0.005779397)0.000:0.000000006,'EPI_ISL_131448':0.002876700)0.919:0.001435253,('EPI_ISL_7042':0.004345441,('EPI_ISL_6513':0.003614853,'EPI_ISL_6962':0.002882082)0.858:0.001429343)0.965:0.003613484)0.000:0.000000006,('EPI_ISL_141310':0.002885272,('EPI_ISL_141311':0.002158873,'EPI_ISL_22526':0.001441769)0.923:0.002171106)1.000:0.012389928)0.000:0.000000006,('EPI_ISL_131443':0.001426877,'EPI_ISL_131444':0.002894646)0.999:0.008719923)0.915:0.002878397,'EPI_ISL_131420':0.005126016)0.993:0.007616236,(((('EPI_ISL_131363':0.000717875,'EPI_ISL_8907':0.000718238)0.757:0.000713345,(('EPI_ISL_5848':0.006884724,(((('EPI_ISL_5803':0.000714153,'EPI_ISL_8904':0.002157358)0.765:0.000721176,(('EPI_ISL_141296':0.006558745,'EPI_ISL_10123':0.008021550)0.966:0.004320653,('EPI_ISL_6503':0.010879824,(('EPI_ISL_6535':0.008650610,'EPI_ISL_6418':0.004315229)0.000:0.000000006,('EPI_ISL_7041':0.002152421,(('EPI_ISL_7069':0.001429933,'EPI_ISL_6961':0.002148904)0.000:0.000000006,('EPI_ISL_7043':0.015309741,'EPI_ISL_7044':0.001429928)0.000:0.000000006)0.921:0.002153668)0.954:0.002873109)0.957:0.002882909)0.746:0.000724084)0.959:0.002874781)0.713:0.000681554,'EPI_ISL_7038':0.013159211)0.992:0.011933775,('EPI_ISL_132850':0.020587584,'EPI_ISL_8780':0.025154264)1.000:0.023576936)1.000:0.018014058)0.940:0.007691055,'EPI_ISL_131365':0.023839719)0.989:0.009820903)0.777:0.001448732,(('EPI_ISL_7019':0.004351902,('EPI_ISL_6964':0.002152740,'EPI_ISL_6998':0.002878262)0.862:0.001421452)1.000:0.007254470,((('EPI_ISL_131401':0.001433094,('EPI_ISL_131394':0.002872877,('EPI_ISL_131397':0.0,'EPI_ISL_131404':0.0):0.000000006)0.735:0.000000006)0.413:0.000734791,('EPI_ISL_131415':0.002297299,(('EPI_ISL_267426':0.014842443,('EPI_ISL_329006':0.010993674,('EPI_ISL_76656':0.006667180,'EPI_ISL_189723':0.020797377)0.723:0.000601514)0.599:0.002744913)1.000:0.049267714,(('EPI_ISL_142074':0.010246698,((((('EPI_ISL_8910':0.007956717,'EPI_ISL_131459':0.005053011)0.766:0.000711276,('EPI_ISL_397921':0.000717274,'EPI_ISL_131457':0.000716294)0.000:0.000000006)0.757:0.000718141,'EPI_ISL_131454':0.003606957)0.801:0.001317957,(('EPI_ISL_142327':0.000000006,'EPI_ISL_131463':0.000717239)0.816:0.001388645,('EPI_ISL_142326':0.001439088,('EPI_ISL_142350':0.002883480,'EPI_ISL_397970':0.001442130)0.742:0.000710913)0.908:0.002218095)1.000:0.021580102)0.985:0.006702461,('EPI_ISL_397990':0.002879069,('EPI_ISL_131450':0.003599683,'EPI_ISL_142082':0.006505235)0.000:0.000000006)0.861:0.001461292)0.938:0.003591053)0.988:0.005076822,((('EPI_ISL_131431':0.002154667,'EPI_ISL_131437':0.002894990)0.000:0.000000006,('EPI_ISL_131441':0.001435618,(('EPI_ISL_131442':0.000000006,'EPI_ISL_131429':0.002157647)0.825:0.000716893,'EPI_ISL_131434':0.000717087)0.000:0.000000006)0.845:0.000716861)0.000:0.000000006,'EPI_ISL_131294':0.000000006)0.736:0.000000006)1.000:0.018376629)0.545:0.004611594)0.998:0.009346147)1.000:0.013258907,'EPI_ISL_131371':0.006525486)1.000:0.010273566)0.000:0.000000006)0.891:0.001568025,(('EPI_ISL_131449':0.015715000,(((((('EPI_ISL_83495':0.003626910,'EPI_ISL_83504':0.006525118)0.995:0.007265182,(((((((((('EPI_ISL_267368':0.029020828,(((('EPI_ISL_225000':0.005445063,(('EPI_ISL_381849':0.007279320,((('EPI_ISL_505572':0.000718011,'EPI_ISL_505595':0.000714872)0.838:0.002042796,(('EPI_ISL_4061205':0.002163725,'EPI_ISL_4057447':0.001436861)0.743:0.000709311,('EPI_ISL_4058002':0.001439581,'EPI_ISL_4057502':0.002157144)0.924:0.002164868)0.947:0.005205023)1.000:0.037066768,('EPI_ISL_372110':0.008720192,'EPI_ISL_221436':0.004366792)0.733:0.000719340)0.377:0.002124674)0.904:0.002488427,('EPI_ISL_372103':0.000000007,'EPI_ISL_258496':0.004308652)0.968:0.003267326)0.807:0.001434546)0.961:0.003924329,('EPI_ISL_397680':0.002875999,('EPI_ISL_371847':0.001433688,('EPI_ISL_397645':0.000715981,'EPI_ISL_371822':0.000000006)0.000:0.000000006)0.997:0.005041628)0.424:0.000000006)0.336:0.000000006,((((('EPI_ISL_397666':0.000718060,'EPI_ISL_371833':0.002870371)0.920:0.002164900,'EPI_ISL_371830':0.002154613)0.000:0.000000006,'EPI_ISL_397655':0.004310414)0.000:0.000000006,('EPI_ISL_397692':0.000000006,'EPI_ISL_397674':0.001432354)0.843:0.000715618)0.000:0.000000006,'EPI_ISL_397638':0.000715412)0.774:0.000713595)0.396:0.002220759,(('EPI_ISL_279226':0.002872855,'EPI_ISL_279297':0.000718513)0.750:0.000687489,('EPI_ISL_279265':0.002163996,('EPI_ISL_273550':0.000000006,'EPI_ISL_273554':0.001431411)0.964:0.003596697)0.912:0.002179125)1.000:0.013857756)0.959:0.007036329)0.997:0.013511001,('EPI_ISL_216375':0.005028701,('EPI_ISL_158475':0.002152757,((('EPI_ISL_158488':0.001433126,'EPI_ISL_158496':0.004313846)0.599:0.000000006,('EPI_ISL_158495':0.002151524,'EPI_ISL_158592':0.003603457)0.778:0.000718071)0.000:0.000000006,('EPI_ISL_158484':0.002872804,'EPI_ISL_158440':0.001433138)0.722:0.000000006)0.000:0.000000006)0.975:0.003666805)0.737:0.000694880)0.751:0.001424997,'EPI_ISL_216374':0.006564678)0.964:0.003583673,('EPI_ISL_95409':0.008658985,((('EPI_ISL_189501':0.007300815,'EPI_ISL_257129':0.008787073)0.927:0.002818278,(('EPI_ISL_230090':0.007901522,('EPI_ISL_215563':0.000000006,'EPI_ISL_215536':0.001433215)1.000:0.021331529)0.998:0.009951278,((('EPI_ISL_257151':0.0,'EPI_ISL_230095':0.0):0.015273067,('EPI_ISL_135133':0.001432330,(('EPI_ISL_135066':0.006601179,('EPI_ISL_135101':0.002143289,'EPI_ISL_135087':0.002913007)0.724:0.000647065)0.989:0.005954414,('EPI_ISL_189535':0.003604913,'EPI_ISL_189541':0.002896754)0.995:0.008100043)0.915:0.002809742)0.000:0.000000006)0.000:0.000000006,'EPI_ISL_257148':0.007928266)0.779:0.000720177)0.770:0.000713230)0.747:0.000704034,('EPI_ISL_129068':0.014683677,(('EPI_ISL_125802':0.003599621,'EPI_ISL_134953':0.001436432)0.727:0.000714996,(((('EPI_ISL_254858':0.008748047,(((('EPI_ISL_257695':0.003586047,'EPI_ISL_254850':0.000715024)0.000:0.000000006,(('EPI_ISL_254856':0.000717416,'EPI_ISL_254844':0.003602456)0.779:0.000714910,('EPI_ISL_376325':0.000721522,((('EPI_ISL_506172':0.002160435,'EPI_ISL_701672':0.002274532)0.782:0.000714215,'EPI_ISL_393453':0.002156715)0.000:0.000000006,'EPI_ISL_6795398':0.018303545)0.886:0.001433088)1.000:0.010152818)0.000:0.000000006)1.000:0.000000006,(('EPI_ISL_393484':0.004299629,'EPI_ISL_393485':0.006860409)0.999:0.010715078,'EPI_ISL_254855':0.002150871)0.000:0.000000006)0.000:0.000000006,'EPI_ISL_393479':0.017541409)0.782:0.000711090)0.372:0.000720772,(('EPI_ISL_369374':0.004320514,('EPI_ISL_273393':0.000000006,'EPI_ISL_273392':0.001432599)0.751:0.000720491)0.932:0.002866239,(('EPI_ISL_502352':0.002154181,'EPI_ISL_14767401':0.002165967)0.984:0.004328344,(('EPI_ISL_328299':0.000715300,'EPI_ISL_327386':0.000000006)0.928:0.001433524,'EPI_ISL_378269':0.007931577)0.000:0.000000006)0.996:0.008015731)0.991:0.006549442)0.737:0.000000006,('EPI_ISL_381456':0.009393122,'EPI_ISL_230073':0.002149017)0.000:0.000000006)0.831:0.000718029,('EPI_ISL_378301':0.011579913,(((('EPI_ISL_502721':0.002150788,(('EPI_ISL_376296':0.001433289,'EPI_ISL_376352':0.000000006)0.938:0.002184817,((('EPI_ISL_376338':0.002149907,'EPI_ISL_376252':0.000715354)0.000:0.000000006,'EPI_ISL_376276':0.002868832)0.000:0.000000006,'EPI_ISL_376335':0.005757287)0.755:0.000687283)0.995:0.006547196)0.742:0.000720528,'EPI_ISL_294036':0.001430293)0.946:0.002166219,('EPI_ISL_376242':0.009388679,('EPI_ISL_294166':0.005025069,(('EPI_ISL_393442':0.0,'EPI_ISL_506171':0.0):0.000000006,'EPI_ISL_701618':0.002147896)1.000:0.007929734)0.000:0.000000006)0.738:0.000704762)0.963:0.003591811,('EPI_ISL_294062':0.008655798,(('EPI_ISL_254843':0.002152517,'EPI_ISL_294071':0.007216491)0.870:0.001433248,(('EPI_ISL_273535':0.000710453,('EPI_ISL_266519':0.002169089,'EPI_ISL_266531':0.002146534)0.988:0.005777692)0.955:0.002876734,('EPI_ISL_294158':0.000716747,'EPI_ISL_294023':0.002151908)0.866:0.001431279)0.000:0.000000006)0.779:0.000734244)0.398:0.000712814)0.080:0.000733835)0.683:0.000000006)0.997:0.007216608)0.850:0.002100785)0.963:0.004438353)0.977:0.003602235)0.000:0.000000006)0.000:0.000000006,((((((('EPI_ISL_134963':0.001431943,('EPI_ISL_134926':0.000714173,'EPI_ISL_135056':0.001435218)0.796:0.000716907)0.000:0.000000006,'EPI_ISL_134977':0.000715119)0.877:0.001430856,'EPI_ISL_133605':0.007937676)0.765:0.000722685,'EPI_ISL_95408':0.002871192)0.744:0.000714411,('EPI_ISL_135062':0.002878314,(('EPI_ISL_135058':0.001833687,'EPI_ISL_134945':0.002860367)0.875:0.001773396,('EPI_ISL_135012':0.002881048,('EPI_ISL_134919':0.001432463,('EPI_ISL_135013':0.0,'EPI_ISL_135014':0.0):0.000000006)0.923:0.002159076)0.742:0.000710544)0.767:0.000710322)0.956:0.002878862)0.780:0.000716210,'EPI_ISL_95388':0.000000006)0.746:0.000714944,'EPI_ISL_141239':0.003594621)0.932:0.002153315)0.000:0.000000006,('EPI_ISL_278062':0.003642795,'EPI_ISL_95437':0.009492928)0.734:0.000666543)0.000:0.000000006,('EPI_ISL_95375':0.004325350,('EPI_ISL_134918':0.001432262,('EPI_ISL_141255':0.004358788,'EPI_ISL_135006':0.002885408)0.859:0.001417285)0.737:0.000705879)0.975:0.004324542)0.830:0.000715110,(((('EPI_ISL_95390':0.001439896,'EPI_ISL_141221':0.003594147)0.928:0.002144108,('EPI_ISL_180956':0.005070012,'EPI_ISL_127945':0.004340489)0.994:0.006487231)0.000:0.000000006,('EPI_ISL_95391':0.002866349,('EPI_ISL_135011':0.002867320,'EPI_ISL_134939':0.010124000)0.000:0.000000006)0.919:0.000714666)0.854:0.000715477,'EPI_ISL_190084':0.000000006)0.000:0.000000006)0.915:0.000715402,('EPI_ISL_216388':0.004313439,'EPI_ISL_142467':0.007252405)0.906:0.002166337)0.000:0.000000006,((('EPI_ISL_135130':0.013075992,(((('EPI_ISL_141508':0.005024112,((('EPI_ISL_258577':0.008798576,'EPI_ISL_220222':0.010234420)0.998:0.008723515,('EPI_ISL_158499':0.009425329,('EPI_ISL_134942':0.005030189,(((('EPI_ISL_158506':0.005050061,((('EPI_ISL_220216':0.005032771,'EPI_ISL_158590':0.002877788)0.770:0.000704289,('EPI_ISL_158529':0.001432241,(('EPI_ISL_189480':0.006476873,('EPI_ISL_181053':0.002145139,('EPI_ISL_502706':0.008005063,('EPI_ISL_257693':0.000713632,('EPI_ISL_254851':0.000713704,'EPI_ISL_254864':0.000713773)0.000:0.000000006)0.992:0.007275430)0.983:0.006509645)0.000:0.000000006)0.771:0.000712615,(('EPI_ISL_216866':0.002151737,'EPI_ISL_181061':0.001432180)0.968:0.003610843,('EPI_ISL_502715':0.007995871,'EPI_ISL_161077':0.002150642)0.909:0.002157378)0.957:0.002878089)0.875:0.001432286)0.790:0.000712852)0.000:0.000000006,('EPI_ISL_397803':0.008008754,(('EPI_ISL_261416':0.000714880,('EPI_ISL_261429':0.002143509,('EPI_ISL_261435':0.000000006,'EPI_ISL_261432':0.000000006)0.000:0.000000006)0.779:0.000712393)0.881:0.001452516,('EPI_ISL_261442':0.005022564,(('EPI_ISL_261417':0.001429347,('EPI_ISL_230082':0.000000006,'EPI_ISL_230064':0.003585078)0.845:0.000713318)0.000:0.000000006,'EPI_ISL_261418':0.000000006)0.000:0.000000006)0.773:0.000694494)0.992:0.007316565)0.958:0.004306831)0.766:0.000696660)0.947:0.002886441,'EPI_ISL_189539':0.007203404)0.000:0.000000006,(('EPI_ISL_134946':0.007272875,(('EPI_ISL_189502':0.001432312,(('EPI_ISL_189486':0.002875247,('EPI_ISL_189487':0.0,'EPI_ISL_189493':0.0):0.003598338)0.752:0.000712002,'EPI_ISL_189514':0.002150990)0.000:0.000000006)0.748:0.000705812,'EPI_ISL_158532':0.002166601)0.974:0.003666097)0.729:0.000660235,(('EPI_ISL_134944':0.003601279,('EPI_ISL_189522':0.002195735,('EPI_ISL_222167':0.004347005,'EPI_ISL_222164':0.000676986)0.999:0.009458352)0.989:0.006506499)0.856:0.001461538,('EPI_ISL_158547':0.003602513,'EPI_ISL_220215':0.006531886)1.000:0.011012554)0.758:0.000691629)0.000:0.000000007)0.000:0.000000006,('EPI_ISL_135041':0.003600852,'EPI_ISL_135035':0.004324599)0.767:0.000707852)0.866:0.000000006)0.974:0.002867441)0.000:0.000000006)0.997:0.005032128,'EPI_ISL_94982':0.011585474)0.000:0.000000006)0.000:0.000000006,'EPI_ISL_85162':0.005025032)0.908:0.002152377,'EPI_ISL_141117':0.005046759)0.884:0.001432070,'EPI_ISL_83540':0.000716192)0.722:0.000732191)1.000:0.008045725,('EPI_ISL_216099':0.007221298,((('EPI_ISL_216377':0.009393675,'EPI_ISL_95422':0.002148258)0.395:0.000000007,('EPI_ISL_142564':0.002889944,'EPI_ISL_148258':0.008697110)0.744:0.000699335)0.000:0.000000006,'EPI_ISL_133584':0.005036797)0.000:0.000000006)0.997:0.007315162)0.765:0.000621760,('EPI_ISL_141127':0.005073821,('EPI_ISL_142538':0.010331647,('EPI_ISL_142540':0.001441515,'EPI_ISL_142534':0.000709354)0.970:0.005199258)1.000:0.016290524)0.865:0.003590034)0.671:0.000000006)0.959:0.003622830)0.607:0.001415211,(('EPI_ISL_7046':0.008066559,'EPI_ISL_6985':0.015415422)0.647:0.000613487,'EPI_ISL_83494':0.010136816)0.000:0.000000006)0.870:0.002018953,((('EPI_ISL_82499':0.002156948,('EPI_ISL_63049':0.002149916,((('EPI_ISL_94189':0.002159864,('EPI_ISL_94237':0.000715450,'EPI_ISL_94234':0.000000006)0.772:0.000711970)0.927:0.002164165,'EPI_ISL_94216':0.002879629)0.787:0.000713239,('EPI_ISL_83539':0.001431641,'EPI_ISL_139415':0.005758664)0.622:0.000000006)0.000:0.000000006)0.992:0.005046930)0.882:0.001428914,(('EPI_ISL_83496':0.007260173,('EPI_ISL_94240':0.008735982,'EPI_ISL_139412':0.002165117)0.917:0.002848707)0.993:0.005835041,('EPI_ISL_135128':0.002861539,'EPI_ISL_158502':0.003619088)1.000:0.016896534)0.000:0.000000006)0.762:0.000000006,('EPI_ISL_142489':0.001437230,(('EPI_ISL_142464':0.001435015,'EPI_ISL_142429':0.001435976)0.000:0.000000006,('EPI_ISL_142460':0.000717211,('EPI_ISL_161508':0.003598925,(('EPI_ISL_137660':0.012463061,('EPI_ISL_131480':0.000000006,'EPI_ISL_131477':0.000717156)0.000:0.000000006)0.998:0.007263368,('EPI_ISL_142487':0.000709186,'EPI_ISL_371814':0.005785453)0.979:0.004334444)0.000:0.000000006)0.982:0.003596778)0.000:0.000000006)0.754:0.000718548)1.000:0.022845642)0.966:0.003736459)0.944:0.003665230,('EPI_ISL_15108':0.002893672,'EPI_ISL_20036':0.010881891)0.845:0.001487556)1.000:0.018651240,('EPI_ISL_31482':0.012500614,'EPI_ISL_141301':0.004320313)0.875:0.002511707)0.149:0.000806765)0.707:0.002325160,'EPI_ISL_216637':0.021833638)0.980:0.006574051)0.764:0.001060891)0.000:0.002549496,(('EPI_ISL_397920':0.025434445,'EPI_ISL_131433':0.007081365)1.000:0.029594803,('EPI_ISL_77910':0.002419395,'EPI_ISL_77906':0.002757663)1.000:0.070230946)0.262:0.002536447)1.000:0.112235026)0.939:0.089684254)1.000:0.506722097,(((('EPI_ISL_267771':0.0,'EPI_ISL_329051':0.0,'EPI_ISL_267335':0.0):0.000649268,((((('EPI_ISL_267157':0.000000006,'EPI_ISL_189454':0.000718864)0.000:0.000000007,('EPI_ISL_243516':0.013168670,('EPI_ISL_329047':0.009393557,('EPI_ISL_376203':0.009553578,('EPI_ISL_328991':0.001437913,'EPI_ISL_328979':0.000000006)0.806:0.001330594)0.996:0.009820545)0.967:0.005894073)0.970:0.004460556)0.933:0.002194116,(('EPI_ISL_329015':0.002174358,(('EPI_ISL_329011':0.0,'EPI_ISL_328982':0.0):0.000000006,'EPI_ISL_243572':0.002162859)0.782:0.000704090)0.956:0.003661403,('EPI_ISL_189453':0.006376606,(('EPI_ISL_329014':0.000717181,('EPI_ISL_329039':0.000000006,'EPI_ISL_267445':0.009409439)0.000:0.000000006)0.000:0.000000006,('EPI_ISL_267391':0.001434258,('EPI_ISL_267260':0.000000006,'EPI_ISL_267354':0.000715978)0.947:0.001433428)0.000:0.000000006)0.999:0.008771656)0.914:0.003061968)0.991:0.006606017)0.719:0.000724755,('EPI_ISL_243551':0.000716581,'EPI_ISL_243658':0.000000006)0.996:0.009406753)0.979:0.005902620,(('EPI_ISL_267355':0.0,'EPI_ISL_329041':0.0):0.000708194,(('EPI_ISL_243555':0.001386562,'EPI_ISL_267201':0.005887003)1.000:0.011843492,'EPI_ISL_243603':0.007301657)0.847:0.001454126)0.998:0.008916867)0.693:0.005087403)1.000:0.154290891,((((((('EPI_ISL_243571':0.002872578,('EPI_ISL_243578':0.002885415,'EPI_ISL_243389':0.002154180)0.984:0.004323245)0.000:0.000000006,(((('EPI_ISL_397694':0.005788979,('EPI_ISL_372111':0.000000006,('EPI_ISL_328620':0.007360094,(('EPI_ISL_14769829':0.023222746,('EPI_ISL_14767365':0.006778776,('EPI_ISL_9589573':0.001860312,'EPI_ISL_9589443':0.002492361)1.000:0.014308495)0.983:0.008567523)0.967:0.006759163,(('EPI_ISL_373065':0.0,'EPI_ISL_373073':0.0):0.003726921,('EPI_ISL_14777715':0.011789869,'EPI_ISL_505800':0.005145346)0.811:0.001303289)1.000:0.016275693)0.982:0.007010323)0.724:0.000634550)1.000:0.017696865)0.839:0.001451079,('EPI_ISL_379229':0.006486983,'EPI_ISL_371783':0.002154011)0.000:0.000000006)0.974:0.005839887,'EPI_ISL_326967':0.064763801)0.842:0.002696816,((((('EPI_ISL_252212':0.017564103,'EPI_ISL_257297':0.002161526)0.479:0.000715444,((('EPI_ISL_277411':0.008728562,'EPI_ISL_215574':0.003631228)0.855:0.001383485,'EPI_ISL_222193':0.005062666)0.976:0.004373891,'EPI_ISL_252227':0.006479900)0.000:0.000000007)0.288:0.001921609,('EPI_ISL_208683':0.001694051,('EPI_ISL_208088':0.000717693,'EPI_ISL_208684':0.000712492)0.998:0.009203497)0.470:0.000724433)0.992:0.006688577,('EPI_ISL_208435':0.000000006,('EPI_ISL_208128':0.002152952,'EPI_ISL_208075':0.001431239)0.337:0.000712990)0.995:0.007240459)0.857:0.002045609,'EPI_ISL_148201':0.009623708)0.903:0.002163580)0.943:0.003011627)0.468:0.001504802,('EPI_ISL_267770':0.002280572,'EPI_ISL_328974':0.012284312)1.000:0.019021315)0.323:0.003972122,'EPI_ISL_328987':0.037073149)1.000:0.019526404,'EPI_ISL_267234':0.007828541)0.993:0.020210688,(('EPI_ISL_105974':0.014391088,('EPI_ISL_65834':0.003858047,(((('EPI_ISL_197195':0.001439162,'EPI_ISL_243577':0.008719148)0.759:0.000727969,'EPI_ISL_267415':0.002165461)0.751:0.000604105,'EPI_ISL_267397':0.001557009)1.000:0.016042142,('EPI_ISL_243529':0.024626570,((('EPI_ISL_189701':0.002179309,'EPI_ISL_378635':0.002918003)0.996:0.011155938,(('EPI_ISL_337414':0.000000006,('EPI_ISL_393962':0.000723384,'EPI_ISL_393957':0.000720209)1.000:0.012435781)1.000:0.036607330,('EPI_ISL_267360':0.004503990,('EPI_ISL_15052970':0.042052983,('EPI_ISL_243560':0.000000006,'EPI_ISL_243545':0.000717613)0.999:0.016083800)0.975:0.007394813)0.868:0.002244305)1.000:0.010912705)0.982:0.007567504,'EPI_ISL_267307':0.008994043)0.875:0.002695515)0.961:0.004763171)0.913:0.003890838)1.000:0.012912186)0.945:0.009735470,('EPI_ISL_132865':0.010623377,('EPI_ISL_379236':0.003871277,'EPI_ISL_127586':0.008800021)0.999:0.017626687)1.000:0.029165556)0.844:0.006656885)1.000:0.105640773,('EPI_ISL_138059':0.052123929,(('EPI_ISL_138074':0.000300309,('EPI_ISL_131426':0.008744509,('EPI_ISL_142068':0.004237041,('EPI_ISL_78713':0.011340789,('EPI_ISL_133779':0.001435472,'EPI_ISL_133775':0.000000006)1.000:0.016321952)1.000:0.052120816)0.982:0.014606168)1.000:0.047297624)0.529:0.003850589,('EPI_ISL_138057':0.016421084,'EPI_ISL_138062':0.003475118)0.000:0.001929678)1.000:0.054977747)0.919:0.027958011)0.999:0.113381520)1.000:0.229842733,(('EPI_ISL_132863':0.039555097,((((('EPI_ISL_65830':0.002864754,('EPI_ISL_189689':0.014748365,('EPI_ISL_189724':0.005746326,('EPI_ISL_189711':0.003579946,'EPI_ISL_189703':0.000000006)0.000:0.000000006)1.000:0.016967356)0.990:0.010352217)0.940:0.003299689,((('EPI_ISL_243408':0.000708840,'EPI_ISL_243427':0.001441907)0.960:0.004329819,(((('EPI_ISL_308784':0.012504814,('EPI_ISL_277382':0.003602156,'EPI_ISL_397342':0.002159609)0.864:0.002074921)0.998:0.009523516,(('EPI_ISL_14767321':0.001429174,'EPI_ISL_388040':0.002159161)1.000:0.017694730,('EPI_ISL_14777719':0.000637594,'EPI_ISL_14777736':0.002229518)1.000:0.036459469)0.937:0.007485043)0.810:0.000000006,('EPI_ISL_15429940':0.000711085,'EPI_ISL_189717':0.005762529)0.772:0.000721436)0.706:0.000702778,('EPI_ISL_329025':0.001430460,'EPI_ISL_189691':0.000717249)0.954:0.002890064)1.000:0.013188593)0.940:0.003626298,(('EPI_ISL_329012':0.001433367,'EPI_ISL_243451':0.000000006)0.963:0.003579617,(('EPI_ISL_243506':0.001436530,'EPI_ISL_267222':0.000711025)0.975:0.003618550,('EPI_ISL_243598':0.003598670,'EPI_ISL_129977':0.002885022)0.920:0.002147808)0.911:0.002181455)0.986:0.004365612)0.763:0.001024533)0.751:0.002201511,'EPI_ISL_243660':0.010439591)0.932:0.005918297,('EPI_ISL_293514':0.006133705,(('EPI_ISL_378286':0.021700333,(('EPI_ISL_208442':0.0,'EPI_ISL_208073':0.0):0.001438237,'EPI_ISL_208076':0.000706101)0.987:0.008374745)0.998:0.013668864,('EPI_ISL_231640':0.000000006,('EPI_ISL_78709':0.002859178,'EPI_ISL_132817':0.006509342)0.969:0.003616270)0.747:0.000581926)1.000:0.013723715)0.999:0.017400223)0.999:0.021512924,'EPI_ISL_550':0.010558093)0.998:0.051870686)1.000:0.159205959,(((((('EPI_ISL_131469':0.008771867,('EPI_ISL_277376':0.006115502,(('EPI_ISL_252206':0.000000006,('EPI_ISL_252208':0.002160543,('EPI_ISL_252213':0.0,'EPI_ISL_252209':0.0):0.001438672)0.000:0.000000006)0.980:0.008000439,(('EPI_ISL_327605':0.000000006,'EPI_ISL_327603':0.000719547)0.903:0.005046911,('EPI_ISL_327624':0.002381017,'EPI_ISL_327607':0.004125696)0.819:0.006387247)0.800:0.007131012)1.000:0.050384947)0.680:0.001557800)1.000:0.022327555,(((('EPI_ISL_371796':0.005048020,'EPI_ISL_142526':0.000716738)0.740:0.000718158,'EPI_ISL_142502':0.000000006)0.761:0.000000006,(((('EPI_ISL_328621':0.000000006,'EPI_ISL_328619':0.000000006)1.000:0.019733623,((('EPI_ISL_4061163':0.017662197,('EPI_ISL_309426':0.007365075,('EPI_ISL_373079':0.000990176,'EPI_ISL_373077':0.003350030)1.000:0.012141841)0.793:0.001398974)1.000:0.018248247,'EPI_ISL_372108':0.000901237)0.992:0.008420232,'EPI_ISL_208077':0.003822561)0.754:0.001064422)0.856:0.002918898,'EPI_ISL_208080':0.015729717)1.000:0.012631596,('EPI_ISL_127941':0.001436527,('EPI_ISL_127940':0.001438140,('EPI_ISL_131752':0.000717337,('EPI_ISL_208103':0.0,'EPI_ISL_127939':0.0):0.000000006)0.000:0.000000006)0.792:0.000719739)0.849:0.001568170)0.873:0.001308072)0.974:0.009144381,'EPI_ISL_397873':0.010658108)1.000:0.023797581)0.947:0.007547749,'EPI_ISL_397505':0.002614848)1.000:0.071241931,('EPI_ISL_8716':0.002145255,('EPI_ISL_8792':0.000727618,'EPI_ISL_99496':0.008717294)0.768:0.000000006)0.370:0.001950148)0.997:0.038628289,'EPI_ISL_5830':0.028947012)0.999:0.072792933,(('EPI_ISL_327509':0.005677620,('EPI_ISL_33859':0.001269739,('EPI_ISL_141156':0.003113359,'EPI_ISL_154833':0.012566738)0.980:0.006602399)0.954:0.011464719)1.000:0.084888708,('EPI_ISL_267338':0.017464439,('EPI_ISL_267413':0.081574622,((((((('EPI_ISL_267202':0.000712202,('EPI_ISL_329016':0.000706167,'EPI_ISL_329007':0.004303928)0.775:0.000718962)0.000:0.000000006,'EPI_ISL_267204':0.000712340)0.766:0.000654405,(('EPI_ISL_328961':0.001425888,'EPI_ISL_329017':0.000712223)0.418:0.000000006,'EPI_ISL_243632':0.014524558)0.993:0.005798596)0.986:0.006724753,(((('EPI_ISL_267366':0.001433176,'EPI_ISL_267439':0.002155579)0.000:0.000000006,(('EPI_ISL_267214':0.001434875,'EPI_ISL_243530':0.001432607)0.886:0.001432998,'EPI_ISL_267170':0.000715757)0.000:0.000000006)0.972:0.003595108,((('EPI_ISL_267403':0.003025400,((('EPI_ISL_328978':0.015148748,('EPI_ISL_3319119':0.012026469,'EPI_ISL_7622539':0.012878219)1.000:0.019737201)0.732:0.001167153,((('EPI_ISL_252219':0.001439157,'EPI_ISL_257312':0.002150228)0.868:0.002294954,(('EPI_ISL_308785':0.001450230,'EPI_ISL_381339':0.000698819)0.987:0.007546965,'EPI_ISL_9589507':0.024416909)0.995:0.008387192)0.682:0.003114349,'EPI_ISL_6795367':0.029662316)0.912:0.005214352)0.211:0.001194303,'EPI_ISL_189707':0.000736398)0.977:0.004885047)0.986:0.005815366,(('EPI_ISL_267220':0.002146086,('EPI_ISL_243631':0.000715746,'EPI_ISL_267361':0.000715750)0.727:0.000721856)0.999:0.010211314,('EPI_ISL_208107':0.007917334,('EPI_ISL_328622':0.015499393,('EPI_ISL_327625':0.025786711,'EPI_ISL_327621':0.002103873)1.000:0.028516994)0.900:0.002573088)0.953:0.004443810)0.925:0.003464656)0.896:0.002300941,'EPI_ISL_189695':0.003614750)0.945:0.002864297)0.222:0.000000007,('EPI_ISL_189710':0.001714290,((('EPI_ISL_329018':0.0,'EPI_ISL_267305':0.0):0.003628230,'EPI_ISL_243447':0.000688369)0.991:0.006077665,('EPI_ISL_243556':0.007226444,'EPI_ISL_243493':0.002149290)0.901:0.002639205)0.990:0.008686581)0.999:0.013661190)1.000:0.016006795)0.983:0.007035902,'EPI_ISL_120193':0.001841294)0.840:0.002042141,'EPI_ISL_89941':0.016563402)1.000:0.034381486,(('EPI_ISL_65835':0.016237176,('EPI_ISL_77902':0.004180723,'EPI_ISL_124206':0.032822699)0.996:0.011375679)0.918:0.003697893,(((((('EPI_ISL_267393':0.004346594,('EPI_ISL_257285':0.000720174,('EPI_ISL_257295':0.000720105,'EPI_ISL_257293':0.001441716)0.000:0.000000006)1.000:0.013327948)0.902:0.002218052,'EPI_ISL_138695':0.008765990)0.761:0.000676528,('EPI_ISL_243547':0.000721327,('EPI_ISL_243481':0.000721349,'EPI_ISL_243496':0.002160224)0.885:0.001444814)0.954:0.002900299)0.985:0.005083140,('EPI_ISL_189451':0.000719615,'EPI_ISL_189452':0.003608168)0.000:0.000000006)0.952:0.003668269,(('EPI_ISL_267205':0.002168547,'EPI_ISL_329038':0.001440659)1.000:0.020153040,('EPI_ISL_329020':0.000000006,'EPI_ISL_267367':0.001439045)0.741:0.000586229)0.920:0.002992815)1.000:0.017306255,'EPI_ISL_84570':0.008827985)0.753:0.000571083)0.998:0.017640321)0.488:0.006529169)0.840:0.013331290)0.997:0.057509824)1.000:0.103396747)0.816:0.087981545)0.997:0.181326154)1.000:0.634408027)0.998:0.357435595,((((((((('EPI_ISL_150640':0.035771158,('EPI_ISL_88233':0.039761923,((('EPI_ISL_77452':0.016186840,('EPI_ISL_98893':0.020545887,((((('EPI_ISL_333243':0.000000006,('EPI_ISL_333244':0.000000006,'EPI_ISL_333147':0.000000006)0.841:0.000725246)1.000:0.014186691,(('EPI_ISL_14769051':0.017485627,('EPI_ISL_14769283':0.016647497,('EPI_ISL_14769830':0.012528409,('EPI_ISL_14768257':0.000000006,'EPI_ISL_14768258':0.008062950)0.799:0.000762089)0.699:0.000454131)0.965:0.005995000)0.999:0.015810640,('EPI_ISL_333218':0.011378846,'EPI_ISL_333141':0.011091126)0.890:0.003461702)0.987:0.008100865)0.954:0.004341689,(((('EPI_ISL_316596':0.010759410,'EPI_ISL_7987330':0.020510188)0.660:0.000253588,('EPI_ISL_4071034':0.015739311,((('EPI_ISL_4072077':0.005860464,'EPI_ISL_4072076':0.002926470)0.991:0.005845234,'EPI_ISL_1760456':0.016374564)0.000:0.000000006,(('EPI_ISL_4062013':0.002178637,((('EPI_ISL_4062020':0.000724975,'EPI_ISL_4062014':0.003656092)0.555:0.000000006,'EPI_ISL_4062000':0.005839232)0.000:0.000000006,('EPI_ISL_4062019':0.0,'EPI_ISL_4062011':0.0,'EPI_ISL_4062017':0.0):0.002179406)0.743:0.000000006)0.968:0.005279610,'EPI_ISL_14768773':0.021770310)0.515:0.001308283)0.999:0.011257207)0.788:0.001280797)0.731:0.000891905,(('EPI_ISL_9593364':0.0,'EPI_ISL_9593366':0.0,'EPI_ISL_9593363':0.0):0.000000006,('EPI_ISL_9593365':0.000000006,'EPI_ISL_9593362':0.000725262)0.740:0.000000058)1.000:0.013856572)0.977:0.007563475,('EPI_ISL_12749782':0.004530538,'EPI_ISL_12749781':0.002769451)1.000:0.047349136)0.950:0.006495145)0.999:0.008634484,(((('EPI_ISL_213841':0.007386150,'EPI_ISL_309824':0.002175728)0.957:0.004445442,('EPI_ISL_825157':0.018226736,(('EPI_ISL_309818':0.0,'EPI_ISL_176815':0.0):0.005150144,((('EPI_ISL_397403':0.008810192,('EPI_ISL_397404':0.002183237,('EPI_ISL_212386':0.002191049,'EPI_ISL_212382':0.001457286)0.767:0.000719236)0.481:0.000729128)0.417:0.000000006,(('EPI_ISL_397405':0.001452141,'EPI_ISL_397406':0.008792041)0.568:0.000000006,'EPI_ISL_397407':0.001451842)0.744:0.000000006)0.980:0.005153220,'EPI_ISL_780416':0.005169632)0.959:0.003677111)0.730:0.000474726)0.996:0.009148672)0.979:0.005156149,'EPI_ISL_189411':0.005877683)0.898:0.002669559,'EPI_ISL_129978':0.008364727)0.972:0.004452207)0.727:0.000893283,'EPI_ISL_697597':0.008946796)0.975:0.005707911)0.652:0.003082542)0.534:0.000000006,'EPI_ISL_189406':0.008115972)0.903:0.001852839,(((('EPI_ISL_205133':0.002176768,'EPI_ISL_179427':0.002910063)0.762:0.000766456,('EPI_ISL_239414':0.001481701,'EPI_ISL_237160':0.007341378)0.768:0.000663266)1.000:0.028622971,('EPI_ISL_243519':0.008773097,('EPI_ISL_189414':0.011751318,'EPI_ISL_208941':0.026268221)0.228:0.000000006)0.000:0.000000006)0.747:0.000757955,('EPI_ISL_132324':0.000000006,('EPI_ISL_148368':0.002993357,('EPI_ISL_14769066':0.021906284,('EPI_ISL_14768174':0.000000006,'EPI_ISL_14769869':0.000724296)1.000:0.024397147)0.989:0.011261967)1.000:0.017061135)0.966:0.002874989)0.961:0.004012609)0.358:0.001967743)0.967:0.012470797)1.000:0.028485714,(('EPI_ISL_99360':0.045110113,((('EPI_ISL_189407':0.003652674,(('EPI_ISL_189410':0.010307468,('EPI_ISL_243476':0.000726742,'EPI_ISL_30817':0.000726409)0.971:0.003679449)0.717:0.000704419,'EPI_ISL_78757':0.002917242)0.766:0.000725279)0.370:0.000726185,(('EPI_ISL_267193':0.002185128,'EPI_ISL_64643':0.002914662)0.751:0.000727871,'EPI_ISL_30796':0.006576236)0.000:0.000000006)0.908:0.003952629,('EPI_ISL_804018':0.005195760,'EPI_ISL_309803':0.024435200)0.979:0.009432606)1.000:0.029674943)0.158:0.004018148,('EPI_ISL_506100':0.047788511,((('EPI_ISL_9886':0.005890599,((('EPI_ISL_98907':0.000000006,('EPI_ISL_84595':0.004423243,('EPI_ISL_84596':0.000000006,'EPI_ISL_84594':0.002945360)0.964:0.002936719)0.749:0.000731604)0.921:0.001460079,('EPI_ISL_98908':0.001457291,(('EPI_ISL_95865':0.005428518,('EPI_ISL_492106':0.000647509,('EPI_ISL_492105':0.001458202,'EPI_ISL_492088':0.000728212)0.753:0.000811138)1.000:0.049181095)0.404:0.002200892,('EPI_ISL_506137':0.006414043,('EPI_ISL_506152':0.014834656,('EPI_ISL_506141':0.000728090,'EPI_ISL_506144':0.005874619)0.000:0.000000006)0.928:0.003131340)0.897:0.002297262)0.970:0.004847401)0.000:0.000000006)0.851:0.001502426,('EPI_ISL_84591':0.005283424,('EPI_ISL_84590':0.002319280,(('EPI_ISL_84589':0.000000006,(('EPI_ISL_84587':0.016666682,'EPI_ISL_84592':0.000000006)0.611:0.000732651,'EPI_ISL_84588':0.001463352)0.733:0.000731669)0.743:0.000715683,'EPI_ISL_84593':0.002955634)0.964:0.003677340)1.000:0.012622929)0.530:0.001420694)1.000:0.023317287)0.908:0.003129836,('EPI_ISL_506092':0.018652247,('EPI_ISL_506064':0.003301636,('EPI_ISL_84580':0.006656431,('EPI_ISL_506118':0.002188908,('EPI_ISL_506113':0.000000006,'EPI_ISL_506112':0.000729868)0.870:0.001463142)0.992:0.005946884)0.993:0.007087517)0.999:0.013014675)0.942:0.005177635)0.979:0.010126698,'EPI_ISL_4617':0.004203552)0.907:0.016351012)1.000:0.088847573)0.016:0.004018274)0.947:0.011168373,(('EPI_ISL_505571':0.042025960,('EPI_ISL_189690':0.002920614,('EPI_ISL_189696':0.002176016,'EPI_ISL_189698':0.002212685)1.000:0.011160002)0.775:0.006035284)1.000:0.041523071,('EPI_ISL_82479':0.027850974,((('EPI_ISL_397892':0.004379938,('EPI_ISL_397890':0.001454717,(((('EPI_ISL_142103':0.001454070,'EPI_ISL_397950':0.000726379)0.000:0.000000006,'EPI_ISL_327532':0.001456008)0.000:0.000000006,('EPI_ISL_327578':0.0,'EPI_ISL_397893':0.0):0.000000006)0.000:0.000000006,('EPI_ISL_142106':0.000726368,'EPI_ISL_397891':0.001453901)0.000:0.000000006)0.972:0.002183607)0.000:0.000000006)0.000:0.000000006,((((('EPI_ISL_397888':0.000727954,(('EPI_ISL_327561':0.000726799,'EPI_ISL_327547':0.001455313)0.000:0.000000006,('EPI_ISL_327555':0.000726856,'EPI_ISL_327535':0.002184206)0.798:0.000000006)0.920:0.000000007)0.000:0.000000006,(('EPI_ISL_397949':0.0,'EPI_ISL_142113':0.0):0.000726989,((('EPI_ISL_397897':0.002188804,'EPI_ISL_142322':0.001455473)0.000:0.000000006,'EPI_ISL_142116':0.000000006)0.917:0.000727162,'EPI_ISL_397898':0.000726928)0.000:0.000000006)0.000:0.000000006)0.743:0.000000006,'EPI_ISL_327520':0.001455595)0.778:0.000725763,(('EPI_ISL_142338':0.001458077,('EPI_ISL_33862':0.0,'EPI_ISL_84619':0.0):0.000000006)0.947:0.004378870,('EPI_ISL_84624':0.002936532,'EPI_ISL_142346':0.000715184)0.999:0.012738775)1.000:0.016571867)0.768:0.000729653,('EPI_ISL_327569':0.003675643,'EPI_ISL_142111':0.003657504)0.940:0.002924590)0.771:0.000729251)0.833:0.002159615,'EPI_ISL_99339':0.009205619)0.742:0.006160052)0.926:0.007972463)1.000:0.043703351)1.000:0.038738901,(((('EPI_ISL_121374':0.012350328,('EPI_ISL_190690':0.007950380,((('EPI_ISL_256107':0.002921813,('EPI_ISL_10367':0.000727779,'EPI_ISL_225553':0.000000006)0.964:0.002939861)0.754:0.000723204,('EPI_ISL_150415':0.000738241,'EPI_ISL_256105':0.008074596)0.870:0.001459262)1.000:0.012012257,'EPI_ISL_333':0.006661375)0.800:0.001584546)1.000:0.015753825)0.460:0.003044381,('EPI_ISL_243355':0.021649084,(((('EPI_ISL_336':0.008007223,(('EPI_ISL_150430':0.000000006,'EPI_ISL_150407':0.001465179)1.000:0.041578576,(('EPI_ISL_150427':0.002197340,('EPI_ISL_151738':0.000728696,'EPI_ISL_150424':0.000000006)0.899:0.002196948)0.999:0.018491032,('EPI_ISL_150412':0.024393595,('EPI_ISL_76660':0.000000006,('EPI_ISL_76661':0.000000007,'EPI_ISL_76662':0.002187999)0.401:0.001454455)0.997:0.013754211)0.975:0.008742967)0.999:0.015898026)0.713:0.001594032)0.988:0.009798176,(('EPI_ISL_146283':0.016211306,(('EPI_ISL_146279':0.014210330,((((('EPI_ISL_139167':0.005121387,'EPI_ISL_84325':0.010384901)0.564:0.000734710,(('EPI_ISL_150400':0.001453356,'EPI_ISL_150401':0.000733884)0.994:0.008501963,('EPI_ISL_150418':0.007273256,'EPI_ISL_145371':0.018298330)0.716:0.005179260)0.947:0.005532430)0.000:0.000000006,(('EPI_ISL_69407':0.005351033,('EPI_ISL_139169':0.006441937,('EPI_ISL_139168':0.004418986,'EPI_ISL_139172':0.007373267)0.954:0.005171669)0.999:0.011363429)0.739:0.002130843,(((((((('EPI_ISL_145379':0.018684028,('EPI_ISL_127661':0.002931288,'EPI_ISL_127675':0.002196011)0.939:0.003003237)0.364:0.000680848,'EPI_ISL_127673':0.004380792)0.851:0.001481051,('EPI_ISL_387123':0.009636306,(('EPI_ISL_387122':0.0,'EPI_ISL_387120':0.0):0.000722205,'EPI_ISL_387121':0.000732411)0.941:0.002909711)0.956:0.003688110)0.768:0.000734539,('EPI_ISL_102574':0.002924619,('EPI_ISL_145377':0.003657314,'EPI_ISL_145380':0.001459327)0.900:0.002196391)0.998:0.008086715)0.000:0.000000006,((('EPI_ISL_127667':0.000000006,'EPI_ISL_145367':0.000726566)0.998:0.005114500,('EPI_ISL_161833':0.015536021,'EPI_ISL_89650':0.005116554)0.000:0.000000006)0.797:0.000724151,('EPI_ISL_145370':0.005127710,('EPI_ISL_145369':0.008011110,'EPI_ISL_127663':0.002281283)0.864:0.001440044)0.991:0.006616391)0.768:0.000731781)1.000:0.013290819,(('EPI_ISL_127672':0.001491871,'EPI_ISL_127676':0.000705711)1.000:0.016534976,'EPI_ISL_161830':0.017954074)0.679:0.000676548)0.733:0.000761910,(('EPI_ISL_173934':0.008139595,'EPI_ISL_173630':0.004431241)0.985:0.005956859,((('EPI_ISL_127670':0.002196242,'EPI_ISL_161832':0.010339983)0.510:0.000000006,('EPI_ISL_173938':0.005965176,'EPI_ISL_387130':0.011170591)0.951:0.003638156)0.999:0.007341913,((((('EPI_ISL_146219':0.009612654,'EPI_ISL_146253':0.002197048)0.948:0.002941112,(('EPI_ISL_150426':0.005134029,('EPI_ISL_134198':0.004409396,('EPI_ISL_173640':0.003659706,('EPI_ISL_173643':0.002177539,('EPI_ISL_294457':0.004417184,'EPI_ISL_127665':0.001444106)0.869:0.002193030)0.730:0.000000006)0.954:0.002929371)0.931:0.002199782)0.861:0.001464276,('EPI_ISL_294460':0.009663764,'EPI_ISL_145378':0.005183707)0.986:0.005160196)0.729:0.000715411)0.491:0.000733592,'EPI_ISL_146255':0.009661376)0.000:0.000000006,((((((((((('EPI_ISL_277125':0.024141307,('EPI_ISL_700910':0.004116180,('EPI_ISL_502184':0.021494299,'EPI_ISL_502183':0.003231593)0.954:0.006564885)0.954:0.006357341)0.971:0.006909534,('EPI_ISL_700915':0.000709578,'EPI_ISL_700917':0.002934532)0.943:0.004377965)0.706:0.000749410,('EPI_ISL_175668':0.002348281,(('EPI_ISL_234466':0.013420040,('EPI_ISL_175914':0.003098988,('EPI_ISL_175980':0.002932842,'EPI_ISL_175963':0.002167240)0.985:0.005702123)0.734:0.000874803)0.995:0.007498044,('EPI_ISL_175983':0.011728886,'EPI_ISL_175972':0.006131135)0.881:0.002381582)0.786:0.002153047)0.808:0.004476265)0.763:0.000000006,((((('EPI_ISL_387793':0.0,'EPI_ISL_387794':0.0,'EPI_ISL_387795':0.0,'EPI_ISL_387792':0.0,'EPI_ISL_387790':0.0):0.000727567,('EPI_ISL_387786':0.0,'EPI_ISL_387758':0.0):0.000000006)0.935:0.002908803,('EPI_ISL_234434':0.002177216,('EPI_ISL_284667':0.003653769,('EPI_ISL_200611':0.000000006,('EPI_ISL_199225':0.003662690,'EPI_ISL_200568':0.001456209)0.000:0.000000006)0.000:0.000000006)0.945:0.002945680)1.000:0.008228478)0.974:0.004477178,('EPI_ISL_387796':0.000731577,'EPI_ISL_387765':0.001452559)0.994:0.005908162)0.864:0.001405001,'EPI_ISL_234427':0.005904270)0.964:0.003673451)0.000:0.000000006,((('EPI_ISL_234456':0.008910631,((('EPI_ISL_176133':0.000000006,(('EPI_ISL_4063436':0.002236189,('EPI_ISL_234450':0.005191507,'EPI_ISL_234454':0.005154396)0.971:0.003684937)0.852:0.001462674,'EPI_ISL_502185':0.005896621)0.736:0.000703619)0.869:0.001459171,'EPI_ISL_277119':0.019449779)0.768:0.000730906,('EPI_ISL_173498':0.000000006,((('EPI_ISL_181452':0.002187620,'EPI_ISL_234445':0.009624127)0.737:0.000000006,'EPI_ISL_181568':0.002189522)0.000:0.000000006,('EPI_ISL_700892':0.000000006,'EPI_ISL_170530':0.002185672)0.945:0.002186238)0.860:0.000000006)0.938:0.002927666)0.740:0.000667281)0.995:0.006700983,(('EPI_ISL_234426':0.012575658,'EPI_ISL_194249':0.017828295)0.719:0.000734455,((('EPI_ISL_179839':0.008051986,('EPI_ISL_146179':0.003646158,'EPI_ISL_173534':0.002182150)0.000:0.000000006)0.760:0.000717134,('EPI_ISL_173632':0.002924282,('EPI_ISL_223202':0.004381753,'EPI_ISL_397340':0.004375502)0.379:0.000000006)0.971:0.003666359)0.929:0.002194444,(('EPI_ISL_181893':0.000000006,(('EPI_ISL_181526':0.0,'EPI_ISL_181524':0.0):0.001458899,('EPI_ISL_181527':0.001460665,('EPI_ISL_176443':0.0,'EPI_ISL_182072':0.0):0.000000006)0.939:0.002190562)0.355:0.000726682)0.063:0.000000058,((('EPI_ISL_234440':0.010402163,'EPI_ISL_234441':0.003684916)0.994:0.007360787,'EPI_ISL_181607':0.000000006)0.854:0.000727524,'EPI_ISL_181608':0.001459314)0.000:0.000000006)0.973:0.003665046)0.867:0.001480030)0.775:0.000732202)0.751:0.000702576,(('EPI_ISL_387724':0.005169894,('EPI_ISL_387731':0.001424120,((('EPI_ISL_321559':0.004404024,'EPI_ISL_368671':0.004406591)0.997:0.007383499,('EPI_ISL_387318':0.000724379,'EPI_ISL_387309':0.008069842)0.000:0.000000006)0.997:0.006588354,('EPI_ISL_387348':0.010334764,('EPI_ISL_387334':0.0,'EPI_ISL_387339':0.0,'EPI_ISL_387344':0.0):0.006620408)0.727:0.000716980)0.985:0.005213784)0.999:0.009717982)0.286:0.001404408,(('EPI_ISL_181136':0.011876902,('EPI_ISL_387721':0.002194470,((('EPI_ISL_387757':0.003646096,('EPI_ISL_387788':0.0,'EPI_ISL_387787':0.0):0.002913797)0.000:0.000000006,'EPI_ISL_387751':0.001455142)0.000:0.000000006,('EPI_ISL_387743':0.0,'EPI_ISL_387749':0.0):0.000000006)0.936:0.002185360)0.888:0.002172789)0.969:0.004431133,((('EPI_ISL_321526':0.007637169,((((('EPI_ISL_321534':0.0,'EPI_ISL_321527':0.0,'EPI_ISL_321510':0.0,'EPI_ISL_321520':0.0):0.002914685,(('EPI_ISL_321562':0.0,'EPI_ISL_321560':0.0):0.002903121,('EPI_ISL_387326':0.0,'EPI_ISL_387368':0.0,'EPI_ISL_387369':0.0,'EPI_ISL_387363':0.0,'EPI_ISL_387365':0.0,'EPI_ISL_387311':0.0,'EPI_ISL_387366':0.0,'EPI_ISL_387324':0.0,'EPI_ISL_387364':0.0,'EPI_ISL_387367':0.0,'EPI_ISL_387350':0.0):0.003960343)0.983:0.005610554)0.000:0.000000006,'EPI_ISL_321515':0.001458224)0.996:0.005895304,'EPI_ISL_321514':0.000699656)0.932:0.002228426,(('EPI_ISL_321513':0.008804888,('EPI_ISL_321519':0.006595744,('EPI_ISL_321517':0.004398606,'EPI_ISL_321532':0.002930208)0.864:0.001445337)0.000:0.000000006)0.845:0.000726317,(('EPI_ISL_321558':0.002146315,'EPI_ISL_321557':0.004445009)1.000:0.015680109,(('EPI_ISL_321563':0.000666707,'EPI_ISL_321518':0.009628834)0.977:0.004485565,('EPI_ISL_321507':0.0,'EPI_ISL_321502':0.0,'EPI_ISL_321512':0.0,'EPI_ISL_321504':0.0):0.003671360)0.935:0.002170790)0.000:0.000000006)0.748:0.000718835)0.956:0.004907851)0.241:0.002181297,((('EPI_ISL_321536':0.001456221,(('EPI_ISL_321531':0.0,'EPI_ISL_321529':0.0):0.000000006,'EPI_ISL_321530':0.000727535)0.788:0.000728743)0.738:0.000967918,((('EPI_ISL_321547':0.0,'EPI_ISL_321546':0.0):0.002189832,(('EPI_ISL_321551':0.0,'EPI_ISL_321553':0.0,'EPI_ISL_321552':0.0,'EPI_ISL_321548':0.0,'EPI_ISL_321550':0.0):0.002186544,('EPI_ISL_321538':0.002916077,('EPI_ISL_321541':0.001456710,'EPI_ISL_321542':0.002190373)0.000:0.000000006)0.879:0.001459255)0.886:0.001461039)0.765:0.000724864,'EPI_ISL_321528':0.000728152)0.893:0.001958864)1.000:0.013358724,(('EPI_ISL_321540':0.0,'EPI_ISL_321511':0.0):0.002934007,'EPI_ISL_321508':0.001453503)0.974:0.005532641)0.772:0.001730188)0.985:0.006042180,'EPI_ISL_387754':0.007392771)0.838:0.001414423)0.717:0.000000006)0.980:0.004370276)0.000:0.000000006)0.000:0.000000006,('EPI_ISL_176157':0.006631154,('EPI_ISL_387734':0.0,'EPI_ISL_387733':0.0):0.005939704)0.976:0.005140486)0.997:0.005180564,'EPI_ISL_151740':0.007396961)0.738:0.000668608,('EPI_ISL_150413':0.005858226,'EPI_ISL_502275':0.002920012)0.753:0.000729155)0.800:0.000727899,(('EPI_ISL_387127':0.003648607,'EPI_ISL_173639':0.005862905)0.000:0.000000006,'EPI_ISL_502274':0.005121495)0.883:0.002185521)0.000:0.000000006,(('EPI_ISL_145376':0.007357112,(('EPI_ISL_175964':0.022071327,(('EPI_ISL_145384':0.003699807,'EPI_ISL_173638':0.011124723)0.733:0.000688945,('EPI_ISL_294469':0.009580853,('EPI_ISL_135869':0.008059492,(('EPI_ISL_14223937':0.002007985,'EPI_ISL_14223939':0.003878960)1.000:0.016569093,'EPI_ISL_14223931':0.004905140)0.971:0.009168197)0.995:0.009048146)0.397:0.000000006)0.946:0.003028551)0.825:0.001359615,(('EPI_ISL_102573':0.005130735,('EPI_ISL_145386':0.003677693,'EPI_ISL_250817':0.004414392)0.865:0.001445655)0.744:0.000707357,'EPI_ISL_176137':0.017885716)0.929:0.002210583)0.000:0.000000006)0.000:0.000000006,'EPI_ISL_181786':0.012640489)0.446:0.000727134)0.751:0.000648586,(((((('EPI_ISL_502269':0.001458775,'EPI_ISL_502268':0.000729219)0.729:0.000696276,('EPI_ISL_250818':0.000676224,'EPI_ISL_173923':0.011211918)0.976:0.004475536)0.992:0.007655618,(((((('EPI_ISL_176141':0.000000006,'EPI_ISL_176140':0.001451998)0.953:0.002912397,((('EPI_ISL_707371':0.011857499,'EPI_ISL_284665':0.005920815)0.867:0.002841978,('EPI_ISL_502188':0.026303334,(((((('EPI_ISL_707571':0.0,'EPI_ISL_699608':0.0):0.000000006,(((('EPI_ISL_696744':0.003660018,('EPI_ISL_697380':0.002196005,'EPI_ISL_696681':0.000728987)0.000:0.000000006)0.959:0.002929337,('EPI_ISL_696746':0.001460672,'EPI_ISL_696727':0.000000006)0.782:0.000729641)0.790:0.000731809,('EPI_ISL_696724':0.002201105,'EPI_ISL_696674':0.002203596)0.753:0.000725363)0.000:0.000000006,'EPI_ISL_696695':0.003660801)0.000:0.000000006)0.516:0.000724989,'EPI_ISL_697353':0.000000006)0.240:0.000000058,(('EPI_ISL_696725':0.000729574,(('EPI_ISL_696748':0.0,'EPI_ISL_696717':0.0):0.000000006,'EPI_ISL_696762':0.000729524)0.000:0.000000006)0.864:0.000729574,('EPI_ISL_707569':0.0,'EPI_ISL_699594':0.0):0.000000006)0.000:0.000000006)0.941:0.003192131,('EPI_ISL_697857':0.000729761,'EPI_ISL_697866':0.000721920)0.998:0.007094750)0.889:0.002256439,(('EPI_ISL_698056':0.000000006,('EPI_ISL_697969':0.010468025,'EPI_ISL_698019':0.000000006)0.548:0.000000006)0.437:0.000777616,((((((('EPI_ISL_697267':0.000727668,'EPI_ISL_697322':0.001466360)0.943:0.002210380,('EPI_ISL_699356':0.005841601,(('EPI_ISL_697894':0.000000006,('EPI_ISL_697079':0.000730854,('EPI_ISL_696623':0.000746361,'EPI_ISL_698067':0.001552079)0.756:0.000726293)0.294:0.002914794)0.957:0.000000006,'EPI_ISL_1005676':0.014030331)0.000:0.000000006)0.758:0.000723489)0.937:0.002184503,(('EPI_ISL_501500':0.010285859,'EPI_ISL_397115':0.001452398)0.475:0.000000007,(('EPI_ISL_707462':0.0,'EPI_ISL_699375':0.0):0.002210175,'EPI_ISL_699370':0.000700555)0.995:0.005869770)0.000:0.000000006)0.000:0.000000006,(('EPI_ISL_707572':0.0,'EPI_ISL_696644':0.0):0.000000006,'EPI_ISL_697359':0.005879071)0.823:0.000725372)0.701:0.000000231,'EPI_ISL_698049':0.000769231)0.574:0.000726578,('EPI_ISL_707354':0.011032755,(((('EPI_ISL_697356':0.001583681,('EPI_ISL_697362':0.005251331,(('EPI_ISL_697106':0.0,'EPI_ISL_697108':0.0):0.006019280,'EPI_ISL_707352':0.004411922)0.729:0.000704559)0.328:0.000723985)0.753:0.000000031,'EPI_ISL_1005655':0.005110082)0.000:0.000000006,'EPI_ISL_4071160':0.008812226)0.896:0.001453665,('EPI_ISL_696639':0.000000006,('EPI_ISL_699474':0.000726107,('EPI_ISL_707530':0.000000006,'EPI_ISL_707532':0.000727038)0.000:0.000000006)0.360:0.000725742)0.983:0.002911871)0.000:0.000000006)0.000:0.000000006)0.773:0.000730466,(('EPI_ISL_697979':0.001548760,((('EPI_ISL_4071127':0.004373164,(('EPI_ISL_698061':0.000000006,'EPI_ISL_698066':0.000909131)0.969:0.003541177,('EPI_ISL_696619':0.000730399,('EPI_ISL_696622':0.002235441,('EPI_ISL_697333':0.0,'EPI_ISL_697324':0.0):0.002235281)0.000:0.000000006)0.743:0.000728529)0.882:0.001456675)0.884:0.001456165,((('EPI_ISL_696567':0.0,'EPI_ISL_696562':0.0):0.010284459,'EPI_ISL_14870977':0.005130993)0.578:0.000000006,'EPI_ISL_696579':0.000000006)0.959:0.004345767)0.751:0.000729333,(('EPI_ISL_696569':0.002198295,'EPI_ISL_696574':0.000000006)0.728:0.000000006,('EPI_ISL_696584':0.000000006,('EPI_ISL_697438':0.000742610,('EPI_ISL_696859':0.000000006,'EPI_ISL_696856':0.000000006)0.867:0.000000006)0.998:0.000000006)0.000:0.000000006)0.876:0.001461724)0.910:0.005866674)0.816:0.000000006,'EPI_ISL_696591':0.001572305)0.774:0.002896887)0.723:0.000685524)0.956:0.003926090)0.968:0.003343568)0.000:0.000000006)0.997:0.009281195,('EPI_ISL_198138':0.005540898,'EPI_ISL_700907':0.008484664)0.290:0.000656935)0.971:0.004046775)0.881:0.001467077,('EPI_ISL_176142':0.002184438,(('EPI_ISL_378683':0.0,'EPI_ISL_378682':0.0):0.004378224,(('EPI_ISL_378687':0.000000006,('EPI_ISL_378685':0.001457182,'EPI_ISL_378684':0.001454011)0.778:0.000728639)0.000:0.000000006,('EPI_ISL_174274':0.005112118,'EPI_ISL_378686':0.001454250)0.917:0.000000006)0.000:0.000000006)0.956:0.002183463)0.000:0.000000006)0.874:0.001458658,(('EPI_ISL_200379':0.010309104,((('EPI_ISL_198850':0.002917804,('EPI_ISL_266426':0.000727076,('EPI_ISL_198843':0.000727867,'EPI_ISL_198865':0.000728891)0.894:0.001456223)0.000:0.000000006)0.949:0.002923077,('EPI_ISL_272729':0.000760816,('EPI_ISL_272727':0.003005015,'EPI_ISL_272724':0.007082495)0.740:0.002357840)0.955:0.003617171)0.928:0.002190099,('EPI_ISL_203719':0.002183121,((('EPI_ISL_700886':0.000013293,(('EPI_ISL_707487':0.006583677,('EPI_ISL_699639':0.002247686,(('EPI_ISL_707564':0.0,'EPI_ISL_707558':0.0,'EPI_ISL_707561':0.0,'EPI_ISL_707562':0.0,'EPI_ISL_707565':0.0,'EPI_ISL_707560':0.0,'EPI_ISL_707557':0.0):0.000000006,'EPI_ISL_707563':0.000727924)1.000:0.015719083)0.722:0.000663890)0.000:0.000000006,'EPI_ISL_699486':0.002183570)0.980:0.004385022)0.687:0.000826319,('EPI_ISL_700900':0.000725895,(('EPI_ISL_700926':0.000725500,'EPI_ISL_700925':0.000000006)0.962:0.002180240,'EPI_ISL_700889':0.002181353)0.000:0.000000006)0.748:0.000659369)0.999:0.009497062,'EPI_ISL_200612':0.012519162)0.000:0.000000006)0.839:0.000726002)0.000:0.000000007)0.954:0.002914436,('EPI_ISL_203702':0.0,'EPI_ISL_203704':0.0):0.005139656)0.940:0.002952653)0.746:0.000771039,('EPI_ISL_502189':0.003584559,('EPI_ISL_501499':0.000000006,('EPI_ISL_502190':0.002185773,'EPI_ISL_502191':0.001455664)0.000:0.000000006)0.922:0.002259631)0.900:0.002224156)0.987:0.006371634,(('EPI_ISL_173924':0.001445340,'EPI_ISL_173631':0.000735300)1.000:0.017349686,((('EPI_ISL_176024':0.000000006,((('EPI_ISL_179842':0.005128404,('EPI_ISL_175989':0.002920764,'EPI_ISL_203684':0.000726587)0.762:0.000714739)0.969:0.003667169,((('EPI_ISL_203659':0.0,'EPI_ISL_162878':0.0):0.004397351,'EPI_ISL_156315':0.008138730)0.669:0.000000006,('EPI_ISL_203705':0.0,'EPI_ISL_203707':0.0):0.000711566)0.799:0.002189791)0.843:0.001465137,(('EPI_ISL_179840':0.000000006,((((((('EPI_ISL_179848':0.010238082,'EPI_ISL_169428':0.001617872)0.153:0.002173075,('EPI_ISL_162879':0.002912865,(('EPI_ISL_142031':0.002197700,'EPI_ISL_203706':0.000715577)0.967:0.003656291,'EPI_ISL_203660':0.003642190)0.347:0.000000006)0.764:0.000874568)0.828:0.001308159,('EPI_ISL_142592':0.001452611,'EPI_ISL_203668':0.007313437)0.000:0.000000006)0.657:0.000000006,(((((('EPI_ISL_175873':0.001471882,((('EPI_ISL_234432':0.007329012,((('EPI_ISL_181448':0.000000006,('EPI_ISL_181686':0.0,'EPI_ISL_181687':0.0):0.001452688)0.858:0.000725387,(('EPI_ISL_181685':0.000724802,'EPI_ISL_173535':0.000726544)0.797:0.000725559,'EPI_ISL_181688':0.000726349)0.000:0.000000006)1.000:0.000000006,((('EPI_ISL_173544':0.002183511,'EPI_ISL_176445':0.000000006)0.734:0.000000058,'EPI_ISL_176446':0.000000006)0.524:0.000725375,('EPI_ISL_176160':0.0,'EPI_ISL_181918':0.0,'EPI_ISL_173526':0.0,'EPI_ISL_176447':0.0):0.000000006)0.000:0.000000006)0.000:0.000000006)0.849:0.000725280,('EPI_ISL_234463':0.012546225,'EPI_ISL_182071':0.001451920)0.000:0.000000006)0.986:0.004829080,'EPI_ISL_181444':0.004771757)0.253:0.002103741)0.649:0.000000058,(((('EPI_ISL_176159':0.001452552,'EPI_ISL_175984':0.000000006)0.000:0.000000006,'EPI_ISL_175973':0.000000006)0.000:0.000000006,('EPI_ISL_174447':0.009593175,'EPI_ISL_179841':0.001453339)0.000:0.000000006)0.786:0.000725972,('EPI_ISL_234428':0.006604205,(((('EPI_ISL_700923':0.002907493,(('EPI_ISL_462581':0.0,'EPI_ISL_501410':0.0):0.002178749,'EPI_ISL_215582':0.006603893)0.000:0.000000006)0.998:0.005863210,('EPI_ISL_198128':0.001463782,'EPI_ISL_198141':0.005154307)0.846:0.001451588)0.669:0.000718650,('EPI_ISL_200609':0.000726552,'EPI_ISL_200608':0.000000006)1.000:0.011027457)0.000:0.000000006,'EPI_ISL_203712':0.003644800)0.991:0.004367771)0.838:0.001474881)0.947:0.002183255)0.798:0.000728830,(((((('EPI_ISL_175982':0.005143684,'EPI_ISL_176030':0.001468314)0.740:0.000713929,((('EPI_ISL_175929':0.002192719,'EPI_ISL_175915':0.004390760)0.863:0.002177157,(((('EPI_ISL_250815':0.0,'EPI_ISL_250816':0.0):0.001455127,'EPI_ISL_234455':0.008879728)0.924:0.002196299,(('EPI_ISL_175910':0.001455975,'EPI_ISL_175917':0.000728263)0.728:0.000000006,(((('EPI_ISL_4069605':0.011086539,('EPI_ISL_697993':0.008299977,('EPI_ISL_699290':0.004405092,(('EPI_ISL_698028':0.008061207,('EPI_ISL_699360':0.002211000,'EPI_ISL_699397':0.007382242)0.758:0.000701518)0.000:0.000000007,'EPI_ISL_707680':0.006580677)0.738:0.000708758)0.494:0.002193489)0.867:0.000000006)0.746:0.000732454,((('EPI_ISL_696829':0.000731233,'EPI_ISL_699308':0.007364225)0.981:0.004393110,('EPI_ISL_699263':0.003655471,(('EPI_ISL_696771':0.000730009,('EPI_ISL_1005674':0.005868460,'EPI_ISL_699335':0.005137775)0.876:0.001460576)0.995:0.006606222,('EPI_ISL_699301':0.008079506,'EPI_ISL_696784':0.013327126)0.464:0.000000006)0.000:0.000000006)0.000:0.000000007)0.917:0.000728639,('EPI_ISL_699293':0.005128715,(('EPI_ISL_698030':0.001600160,(((((('EPI_ISL_699165':0.000000006,(('EPI_ISL_14223935':0.019792475,'EPI_ISL_14223929':0.018231940)0.757:0.002680547,('EPI_ISL_697377':0.000000006,(('EPI_ISL_697372':0.0,'EPI_ISL_699543':0.0):0.000000006,'EPI_ISL_707576':0.000000006)0.000:0.000000006)0.810:0.000726313)0.184:0.000000006)0.747:0.000000006,('EPI_ISL_698050':0.000747602,'EPI_ISL_699544':0.000332619)0.626:0.000396261)0.936:0.001457939,('EPI_ISL_699540':0.001458802,'EPI_ISL_699374':0.000000006)0.944:0.002188932)0.000:0.000000006,'EPI_ISL_707575':0.000000006)0.861:0.000000006,'EPI_ISL_697368':0.000000006)0.891:0.002929905,('EPI_ISL_697896':0.005877412,'EPI_ISL_698003':0.000000006)0.600:0.000000006)0.303:0.003334537)0.323:0.001713181,'EPI_ISL_410990':0.018058364)0.979:0.005220925)0.000:0.000000006)0.968:0.002935441)0.921:0.003642208,('EPI_ISL_697052':0.011006990,(('EPI_ISL_505804':0.002911092,'EPI_ISL_4062012':0.007393342)0.991:0.006692513,(('EPI_ISL_699362':0.002184495,(('EPI_ISL_1483239':0.0,'EPI_ISL_1477043':0.0):0.000000006,'EPI_ISL_1483231':0.000000006)0.988:0.005126234)0.871:0.001508563,'EPI_ISL_14223938':0.019347164)0.517:0.000709972)0.933:0.006760451)0.990:0.013682627)0.997:0.008302167,('EPI_ISL_200620':0.0,'EPI_ISL_200615':0.0):0.009683386)0.832:0.002860725)0.746:0.001448931)0.963:0.003607481,(('EPI_ISL_175924':0.000801857,'EPI_ISL_175967':0.000000006)0.996:0.007266602,(('EPI_ISL_234459':0.011022129,('EPI_ISL_175871':0.001447415,'EPI_ISL_175979':0.002184340)0.955:0.003009396)0.494:0.000689345,'EPI_ISL_175919':0.004435065)0.000:0.000000006)0.792:0.001452161)0.768:0.000781813)0.747:0.000000006,('EPI_ISL_175931':0.000722819,'EPI_ISL_175977':0.001460189)0.933:0.002195889)0.000:0.000000006)0.000:0.000000006,('EPI_ISL_176029':0.001452991,('EPI_ISL_175870':0.002183500,('EPI_ISL_153064':0.001454062,(('EPI_ISL_175922':0.0,'EPI_ISL_175875':0.0):0.000000006,'EPI_ISL_175868':0.000726568)0.782:0.000728921)0.784:0.000726110)0.000:0.000000006)0.985:0.002916409)0.764:0.000732048,'EPI_ISL_145391':0.004385256)0.784:0.000721129,'EPI_ISL_173727':0.001455354)0.774:0.000727997,('EPI_ISL_175926':0.002917394,'EPI_ISL_175867':0.002925101)0.879:0.001455935)0.890:0.001455396)0.774:0.000725119,((('EPI_ISL_176150':0.002908627,('EPI_ISL_179921':0.000000006,('EPI_ISL_234458':0.002909904,'EPI_ISL_175869':0.000000006)0.002:0.000725270)0.727:0.000000058)0.000:0.000000006,((((((('EPI_ISL_203720':0.002180991,('EPI_ISL_203726':0.000725260,('EPI_ISL_203722':0.001451967,'EPI_ISL_203724':0.004378978)0.000:0.000000006)0.000:0.000000006)0.964:0.002919046,(('EPI_ISL_200830':0.003645089,(((('EPI_ISL_697976':0.009632286,(('EPI_ISL_337281':0.001466911,'EPI_ISL_337279':0.000718582)0.984:0.004479177,(('EPI_ISL_699262':0.000000006,'EPI_ISL_699311':0.000725804)0.974:0.003673027,(('EPI_ISL_699390':0.002337882,'EPI_ISL_699388':0.004350427)0.994:0.007236145,(('EPI_ISL_697996':0.000000006,'EPI_ISL_697992':0.000000006)0.998:0.005985713,((('EPI_ISL_700904':0.000727097,'EPI_ISL_700919':0.000726271)0.911:0.001454630,(('EPI_ISL_699635':0.000000006,'EPI_ISL_699636':0.000000006)0.990:0.005106663,('EPI_ISL_699163':0.007350258,(('EPI_ISL_698062':0.000000006,(('EPI_ISL_697411':0.001480002,'EPI_ISL_698064':0.000732012)0.000:0.000000058,'EPI_ISL_698065':0.000000006)0.570:0.000732779)0.058:0.000000058,'EPI_ISL_1005675':0.005873048)0.907:0.002172523)0.948:0.002929851)0.000:0.000000006)0.920:0.001453699,'EPI_ISL_700931':0.007324372)0.059:0.000000006)0.741:0.000000006)0.814:0.001444394)0.988:0.005090652)0.894:0.002192167)0.848:0.001514986,'EPI_ISL_700884':0.000725752)0.844:0.001450786,(('EPI_ISL_696766':0.0,'EPI_ISL_697881':0.0):0.014094251,'EPI_ISL_707488':0.002144043)0.941:0.002976611)0.958:0.002918605,(('EPI_ISL_700887':0.002911657,(('EPI_ISL_700909':0.004405261,'EPI_ISL_284666':0.003676235)0.774:0.000702965,(('EPI_ISL_700888':0.000723379,('EPI_ISL_700903':0.001465156,'EPI_ISL_700890':0.000713010)0.991:0.005128164)0.767:0.000729077,'EPI_ISL_700902':0.005119624)0.000:0.000000006)0.000:0.000000006)0.859:0.000725719,('EPI_ISL_700896':0.0,'EPI_ISL_281312':0.0):0.003641977)0.000:0.000000006)0.992:0.005861196)0.910:0.002190918,((((('EPI_ISL_700924':0.002908079,(('EPI_ISL_505080':0.000726007,'EPI_ISL_505074':0.000726191)0.793:0.000725818,('EPI_ISL_700927':0.002168962,'EPI_ISL_700895':0.014056086)0.752:0.000738113)0.000:0.000000006)0.528:0.000000006,'EPI_ISL_216875':0.000724970)0.000:0.000000006,((('EPI_ISL_505075':0.000000006,'EPI_ISL_234452':0.010282855)0.926:0.001451462,'EPI_ISL_700921':0.002180626)0.000:0.000000006,'EPI_ISL_700885':0.008797865)0.000:0.000000006)0.000:0.000000006,(('EPI_ISL_277109':0.017893124,((('EPI_ISL_277099':0.003429303,(('EPI_ISL_277096':0.007341307,('EPI_ISL_277060':0.001462973,('EPI_ISL_277124':0.000000006,'EPI_ISL_277064':0.000726864)0.893:0.001448153)0.476:0.000730201)0.000:0.000000006,(('EPI_ISL_253035':0.005141566,('EPI_ISL_699239':0.002201394,'EPI_ISL_699249':0.000720895)0.994:0.005162713)0.848:0.001448654,(('EPI_ISL_502186':0.011870493,(('EPI_ISL_699500':0.0,'EPI_ISL_699511':0.0):0.000000006,'EPI_ISL_697854':0.000726749)0.938:0.002985518)0.744:0.000663358,'EPI_ISL_277120':0.002202701)0.975:0.003673606)0.776:0.000738601)0.778:0.000947314)0.964:0.004416704,('EPI_ISL_397401':0.004421619,'EPI_ISL_397402':0.001444707)0.977:0.005413452)0.964:0.004903759,'EPI_ISL_234467':0.002978984)0.966:0.004474405)0.747:0.000671161,((((('EPI_ISL_200391':0.0,'EPI_ISL_198905':0.0):0.002921655,('EPI_ISL_200414':0.001452861,'EPI_ISL_526774':0.003656761)0.920:0.002193400)0.907:0.002186714,(((('EPI_ISL_215584':0.011882565,('EPI_ISL_283456':0.004434138,'EPI_ISL_700901':0.005920171)0.864:0.001408167)0.925:0.000000006,('EPI_ISL_284690':0.016301576,(((((('EPI_ISL_707559':0.0,'EPI_ISL_707567':0.0,'EPI_ISL_699584':0.0):0.003229963,('EPI_ISL_700916':0.015004105,'EPI_ISL_330737':0.005766720)0.784:0.002185605)0.985:0.005106427,((('EPI_ISL_699436':0.002198955,'EPI_ISL_4073212':0.004395454)0.988:0.005966816,(('EPI_ISL_696609':0.0,'EPI_ISL_696891':0.0):0.006076727,(('EPI_ISL_707348':0.0,'EPI_ISL_707343':0.0):0.000000006,'EPI_ISL_697900':0.000000006)0.992:0.007367263)0.994:0.007467425)0.840:0.001377816,('EPI_ISL_699442':0.000726365,'EPI_ISL_503369':0.005112505)0.000:0.000000006)0.998:0.006913243)0.721:0.000425130,((('EPI_ISL_707513':0.000726928,('EPI_ISL_707518':0.000000006,'EPI_ISL_707514':0.000726928)0.000:0.000000006)0.911:0.001455304,('EPI_ISL_707511':0.000727729,'EPI_ISL_699448':0.001455994)0.000:0.000000006)0.982:0.005182391,('EPI_ISL_707367':0.000726656,(('EPI_ISL_697977':0.000792117,('EPI_ISL_697087':0.003752150,('EPI_ISL_697084':0.000940465,'EPI_ISL_697088':0.000000006)0.973:0.006111718)0.878:0.002679992)0.846:0.000000006,'EPI_ISL_707368':0.000000006)0.000:0.000000006)0.961:0.004361913)0.994:0.009051193)0.878:0.001444549,((('EPI_ISL_707566':0.0,'EPI_ISL_699588':0.0):0.002943372,('EPI_ISL_707568':0.0,'EPI_ISL_699587':0.0):0.000718712)0.998:0.008950278,('EPI_ISL_699557':0.005860418,(('EPI_ISL_707545':0.000728050,('EPI_ISL_699556':0.000000006,('EPI_ISL_707539':0.0,'EPI_ISL_707538':0.0,'EPI_ISL_699489':0.0):0.000728030)0.000:0.000000006)0.836:0.001400384,('EPI_ISL_707534':0.000000006,'EPI_ISL_699499':0.003658406)0.772:0.000788117)0.996:0.007403496)0.869:0.001484322)0.906:0.002241660)0.943:0.002938793,(('EPI_ISL_707433':0.008806504,'EPI_ISL_696946':0.008074831)0.000:0.000000006,((('EPI_ISL_307920':0.002180268,(('EPI_ISL_699218':0.0,'EPI_ISL_707445':0.0,'EPI_ISL_707446':0.0,'EPI_ISL_707444':0.0,'EPI_ISL_707448':0.0,'EPI_ISL_707438':0.0,'EPI_ISL_696950':0.0,'EPI_ISL_707436':0.0,'EPI_ISL_707439':0.0,'EPI_ISL_707447':0.0,'EPI_ISL_696954':0.0,'EPI_ISL_696951':0.0,'EPI_ISL_707441':0.0,'EPI_ISL_707442':0.0,'EPI_ISL_696961':0.0):0.000000006,('EPI_ISL_697152':0.007451082,'EPI_ISL_699247':0.002929221)0.897:0.000000006)0.000:0.000000006)0.916:0.001453621,(('EPI_ISL_707450':0.000000006,'EPI_ISL_697180':0.000000006)0.973:0.003711440,('EPI_ISL_697040':0.000000006,('EPI_ISL_697048':0.000000006,('EPI_ISL_697058':0.000000006,('EPI_ISL_697135':0.000000006,('EPI_ISL_697044':0.000000006,('EPI_ISL_697134':0.0,'EPI_ISL_697051':0.0):0.000000006)0.750:0.000000006)0.530:0.000000006)0.912:0.000810215)0.000:0.000000006)1.000:0.007432035)0.759:0.000664440)0.750:0.000684214,('EPI_ISL_699250':0.002178013,(('EPI_ISL_696559':0.008853067,'EPI_ISL_696560':0.007365448)0.962:0.004375225,'EPI_ISL_379404':0.009532616)0.737:0.000741483)0.997:0.006626643)0.990:0.004419307)0.986:0.004394100)0.195:0.000717544)0.788:0.000000006)0.000:0.000000006,(('EPI_ISL_199039':0.000000006,'EPI_ISL_199040':0.001453260)0.939:0.001453226,'EPI_ISL_234464':0.001453471)0.382:0.000000006)0.000:0.000000006,(('EPI_ISL_699298':0.012560270,(('EPI_ISL_700913':0.001454695,'EPI_ISL_700899':0.003648992)0.000:0.000000006,'EPI_ISL_700894':0.000727656)0.748:0.000719194)0.872:0.001464939,'EPI_ISL_4069828':0.005110959)0.000:0.000000006)1.000:0.008062879)0.338:0.000000006,'EPI_ISL_198787':0.003643618)0.000:0.000000006,'EPI_ISL_203727':0.000725345)0.000:0.000000006)0.813:0.000725298)0.890:0.000725050,('EPI_ISL_700922':0.000724747,('EPI_ISL_199025':0.007354228,('EPI_ISL_700906':0.000725495,('EPI_ISL_700920':0.000000006,('EPI_ISL_217495':0.003640508,'EPI_ISL_217880':0.002212403)1.000:0.020201277)0.812:0.000726476)0.828:0.000726004)0.000:0.000000006)0.940:0.001450833)0.000:0.000000006)0.766:0.000716908)0.888:0.001464821,(('EPI_ISL_284663':0.019383032,('EPI_ISL_198137':0.000000006,'EPI_ISL_198123':0.001453376)0.998:0.008067638)0.721:0.000734788,(('EPI_ISL_234435':0.008162952,(((('EPI_ISL_699260':0.003187102,'EPI_ISL_284689':0.008642831)0.948:0.003620977,((('EPI_ISL_707381':0.000000006,'EPI_ISL_707380':0.000727024)0.893:0.002182723,('EPI_ISL_697110':0.000741088,('EPI_ISL_707378':0.002188805,'EPI_ISL_707376':0.003642785)0.945:0.000000006)0.994:0.007368363)0.953:0.002930173,('EPI_ISL_699282':0.005115122,((('EPI_ISL_699251':0.0,'EPI_ISL_697988':0.0,'EPI_ISL_699252':0.0):0.005841975,('EPI_ISL_699207':0.000000006,'EPI_ISL_696978':0.000726905)0.740:0.000000006)1.000:0.009617497,('EPI_ISL_253028':0.000702704,'EPI_ISL_699355':0.015610530)0.865:0.001503776)0.877:0.001439194)0.000:0.000000006)0.000:0.000000006)0.000:0.000000006,('EPI_ISL_697981':0.002401358,('EPI_ISL_699564':0.017093199,'EPI_ISL_699285':0.003646736)0.163:0.000000006)0.837:0.000726702)1.000:0.010357738,(('EPI_ISL_234461':0.006581086,'EPI_ISL_234457':0.003713482)0.714:0.002181010,('EPI_ISL_200574':0.010367564,(('EPI_ISL_234433':0.002909017,'EPI_ISL_200601':0.005149126)0.950:0.002978626,(('EPI_ISL_244959':0.0,'EPI_ISL_244960':0.0):0.007317644,('EPI_ISL_200631':0.000000006,('EPI_ISL_200455':0.001457594,'EPI_ISL_199129':0.000728496)0.791:0.000725316)0.969:0.003684940)0.852:0.001464010)0.815:0.000737768)0.752:0.000000006)0.578:0.000665751)0.885:0.002166577)0.988:0.005165264,(('EPI_ISL_284664':0.007331914,((('EPI_ISL_200422':0.0,'EPI_ISL_199023':0.0):0.000000006,'EPI_ISL_200408':0.002917007)0.965:0.001454222,'EPI_ISL_700908':0.010299243)0.000:0.000000006)0.999:0.006597749,(((('EPI_ISL_234453':0.005842431,(('EPI_ISL_200430':0.005855706,(('EPI_ISL_697864':0.008049477,(('EPI_ISL_200449':0.0,'EPI_ISL_200632':0.0):0.000722269,'EPI_ISL_199141':0.000729980)0.995:0.004380675)0.000:0.000000006,'EPI_ISL_199118':0.001452869)0.775:0.000732764)0.777:0.000719275,('EPI_ISL_277098':0.001454043,(('EPI_ISL_277108':0.000727829,('EPI_ISL_277105':0.000726263,'EPI_ISL_277110':0.000000006)0.949:0.002186561)0.790:0.000725638,'EPI_ISL_502187':0.014050601)0.000:0.000000006)1.000:0.008061624)0.000:0.000000006)0.959:0.002181976,('EPI_ISL_200388':0.005149808,(((('EPI_ISL_14223932':0.001462980,'EPI_ISL_14223930':0.003652372)0.918:0.002184230,'EPI_ISL_14223928':0.000000006)0.812:0.000727594,'EPI_ISL_14223934':0.000000006)0.985:0.005156164,'EPI_ISL_200381':0.002929415)0.892:0.002181277)0.965:0.003654741)0.000:0.000000006,('EPI_ISL_198915':0.012616676,'EPI_ISL_198134':0.002954308)0.754:0.000703371)0.936:0.000726352,'EPI_ISL_234465':0.007332493)0.000:0.000000006)0.970:0.002907048)0.738:0.000732427)0.000:0.000000006)0.921:0.000725426,'EPI_ISL_161829':0.011065669)0.605:0.000000006,'EPI_ISL_176154':0.001452437)0.000:0.000000006,('EPI_ISL_179849':0.0,'EPI_ISL_203687':0.0):0.000000006)0.000:0.000000006,(('EPI_ISL_203685':0.002179130,(('EPI_ISL_203715':0.005876008,'EPI_ISL_203714':0.000697827)0.958:0.002935990,((('EPI_ISL_203710':0.004435580,'EPI_ISL_203718':0.008160279)0.809:0.001385941,('EPI_ISL_285374':0.002922753,'EPI_ISL_285375':0.004390796)1.000:0.015632678)0.354:0.000739564,'EPI_ISL_203689':0.000724672)0.000:0.000000006)0.918:0.001452073)0.750:0.000000006,('EPI_ISL_203691':0.003639396,((('EPI_ISL_200431':0.0,'EPI_ISL_199107':0.0):0.000000006,'EPI_ISL_201384':0.000725487)0.984:0.003647725,('EPI_ISL_199098':0.006727357,'EPI_ISL_198879':0.007438798)0.741:0.000613416)0.750:0.000725641)0.736:0.000000006)0.000:0.000000006)0.000:0.000000006)0.902:0.000725558,'EPI_ISL_203699':0.001451589)0.686:0.000000006)0.888:0.000725606,('EPI_ISL_179850':0.003639598,('EPI_ISL_181779':0.000724999,('EPI_ISL_182016':0.0,'EPI_ISL_173528':0.0):0.000000006)0.942:0.001451872)0.000:0.000000006)0.044:0.000725620,'EPI_ISL_179847':0.000000006)0.732:0.000000058)0.000:0.000000006,('EPI_ISL_145389':0.002608860,((('EPI_ISL_176155':0.002191633,'EPI_ISL_176156':0.002920943)0.927:0.002959083,'EPI_ISL_173925':0.032045688)0.751:0.000694711,('EPI_ISL_179844':0.004399272,'EPI_ISL_258551':0.001441929)0.950:0.002942170)0.760:0.000580266)0.952:0.003372602)0.004:0.000725705,'EPI_ISL_175974':0.000792604)0.013:0.000000118,'EPI_ISL_176025':0.000000006)0.233:0.000000058)0.742:0.000000058,((('EPI_ISL_176144':0.002929116,('EPI_ISL_176146':0.001455359,'EPI_ISL_176145':0.001459123)0.964:0.002920586)0.979:0.004410345,('EPI_ISL_176134':0.007319393,(((('EPI_ISL_176152':0.000725690,'EPI_ISL_203678':0.000725857)0.000:0.000000006,(('EPI_ISL_179843':0.000725664,(('EPI_ISL_179846':0.0,'EPI_ISL_175991':0.0):0.000000006,(('EPI_ISL_161677':0.000000006,'EPI_ISL_168013':0.000726548)0.998:0.005107280,'EPI_ISL_176023':0.001452298)0.695:0.000000006)0.000:0.000000006)0.000:0.000000006,(('EPI_ISL_175992':0.000725909,((('EPI_ISL_381335':0.008075337,'EPI_ISL_176158':0.000000006)0.914:0.002211428,'EPI_ISL_502272':0.016409881)0.768:0.000699982,('EPI_ISL_203708':0.000000006,'EPI_ISL_203709':0.000725749)0.987:0.003646942)0.000:0.000000006)0.000:0.000000006,('EPI_ISL_294491':0.002928597,('EPI_ISL_234443':0.003662169,'EPI_ISL_234451':0.003658832)0.927:0.002190979)0.977:0.005132692)0.832:0.000725664)0.907:0.000725493)0.795:0.001096054,'EPI_ISL_175916':0.000761794)0.768:0.001086157,'EPI_ISL_203683':0.004392025)0.918:0.002915181)0.401:0.000000006)0.935:0.002189810,('EPI_ISL_234442':0.009619231,'EPI_ISL_145737':0.002183986)0.933:0.002921056)0.769:0.000727430)0.711:0.000000006)0.779:0.000000006)0.829:0.008394391,'EPI_ISL_294478':0.021044298)0.093:0.000000058,'EPI_ISL_179922':0.000792255)0.575:0.002799393)0.871:0.003037061)0.988:0.006700931)0.833:0.001938685,('EPI_ISL_173935':0.004385596,'EPI_ISL_173629':0.000000006)0.981:0.002914281)0.358:0.000000006,('EPI_ISL_102572':0.002190760,(('EPI_ISL_502273':0.000729001,'EPI_ISL_502270':0.000729084)0.994:0.005135532,('EPI_ISL_143943':0.001457025,('EPI_ISL_173634':0.005747691,('EPI_ISL_234438':0.008097530,'EPI_ISL_173932':0.008327408)0.810:0.002157676)0.751:0.000859643)0.751:0.000734533)0.954:0.002916976)0.000:0.000000006)0.000:0.000000006,((('EPI_ISL_234429':0.015206047,('EPI_ISL_175923':0.003698180,('EPI_ISL_234460':0.006608841,('EPI_ISL_175985':0.000729024,'EPI_ISL_175912':0.000000006)0.690:0.000000006)0.985:0.005900836)0.967:0.006517872)0.999:0.017433772,('EPI_ISL_145375':0.008831439,(('EPI_ISL_173933':0.004386060,('EPI_ISL_145368':0.001453955,('EPI_ISL_134030':0.004405490,('EPI_ISL_134028':0.004406688,'EPI_ISL_134029':0.006624257)0.731:0.000693655)0.961:0.003675013)0.000:0.000000006)0.978:0.002182837,(('EPI_ISL_256106':0.005857680,('EPI_ISL_173731':0.005870821,'EPI_ISL_145363':0.000711029)0.956:0.003700449)0.743:0.000720541,(('EPI_ISL_145362':0.004441825,'EPI_ISL_502277':0.011873879)0.261:0.002149546,('EPI_ISL_173936':0.002916861,'EPI_ISL_145372':0.000000006)0.958:0.002182519)0.691:0.000000006)0.000:0.000000006)0.748:0.000726319)0.878:0.002921432)0.875:0.000000006,('EPI_ISL_294455':0.010388508,'EPI_ISL_173633':0.006723023)0.764:0.000647474)0.193:0.000727118)0.991:0.005936564)0.996:0.006695235)0.000:0.000000006,('EPI_ISL_170532':0.003657861,(('EPI_ISL_234437':0.004449700,'EPI_ISL_127674':0.011907568)0.734:0.000676179,('EPI_ISL_89651':0.005927700,'EPI_ISL_139173':0.007424423)0.896:0.002166765)0.112:0.002192704)0.759:0.000000006)0.000:0.000000006)0.736:0.000666289)0.999:0.007444541)0.940:0.002951192,'EPI_ISL_696561':0.015657198)0.831:0.001335702)0.791:0.000860831)1.000:0.011862085,(('EPI_ISL_100152':0.014294782,((('EPI_ISL_146316':0.0,'EPI_ISL_146318':0.0):0.000000006,'EPI_ISL_146302':0.000731358)1.000:0.011107603,('EPI_ISL_146300':0.005871388,('EPI_ISL_146310':0.000729682,'EPI_ISL_146292':0.000730618)0.968:0.002932030)0.603:0.000000006)0.904:0.003582322)0.990:0.007420947,('EPI_ISL_89652':0.007850760,(('EPI_ISL_93624':0.001472769,'EPI_ISL_103210':0.001462418)0.990:0.006211570,('EPI_ISL_188545':0.003727589,'EPI_ISL_234439':0.004390574)0.952:0.004210622)0.982:0.007250492)1.000:0.027838579)0.618:0.003056837)0.111:0.000000006,(((('EPI_ISL_146250':0.000000006,'EPI_ISL_146251':0.000000006)0.998:0.012959860,('EPI_ISL_387117':0.004047814,'EPI_ISL_234425':0.005567819)1.000:0.022624628)0.947:0.005158386,'EPI_ISL_146256':0.032477127)0.714:0.001126322,('EPI_ISL_127669':0.000851027,('EPI_ISL_127668':0.001512581,('EPI_ISL_376087':0.049786353,'EPI_ISL_387116':0.004445615)0.401:0.000759312)0.993:0.007940335)0.981:0.004487916)0.988:0.006078792)0.743:0.000662526)0.923:0.002291445,('EPI_ISL_146289':0.015686188,('EPI_ISL_146278':0.005469373,('EPI_ISL_146298':0.005957056,('EPI_ISL_224910':0.017316067,('EPI_ISL_224914':0.013419448,'EPI_ISL_224916':0.010198692)0.985:0.007960677)0.999:0.015348625)0.995:0.008575678)0.930:0.003838356)0.985:0.006208384)0.628:0.000216591)1.000:0.020625438,'EPI_ISL_69430':0.014754938)1.000:0.020352083)0.972:0.007351952,((((('EPI_ISL_150402':0.000729378,'EPI_ISL_150431':0.000000006)0.990:0.005142381,('EPI_ISL_150420':0.004399543,'EPI_ISL_11187':0.011124348)0.940:0.003682124)0.473:0.000751711,('EPI_ISL_150422':0.0,'EPI_ISL_150404':0.0):0.015592322)0.051:0.000000006,(('EPI_ISL_13012':0.003686495,('EPI_ISL_13005':0.000729535,'EPI_ISL_13019':0.001459005)0.723:0.000716767)0.979:0.005161962,('EPI_ISL_65625':0.001485713,(('EPI_ISL_341':0.007727294,('EPI_ISL_83491':0.012160707,((((('EPI_ISL_146229':0.008038134,('EPI_ISL_206765':0.007458916,'EPI_ISL_250820':0.008058678)0.833:0.001456249)0.753:0.000809034,(('EPI_ISL_146267':0.002213925,'EPI_ISL_98866':0.005952506)0.922:0.002192687,('EPI_ISL_146254':0.003691462,('EPI_ISL_146247':0.019664490,(((('EPI_ISL_146228':0.007462675,(('EPI_ISL_387738':0.0,'EPI_ISL_387739':0.0):0.014279002,'EPI_ISL_142872':0.002854593)0.997:0.007587974)0.717:0.000625140,('EPI_ISL_387735':0.001452744,('EPI_ISL_387736':0.002920112,'EPI_ISL_387737':0.000000006)0.744:0.000735851)1.000:0.008119002)0.918:0.002209797,((('EPI_ISL_146233':0.009049510,'EPI_ISL_146236':0.011300632)0.375:0.001292440,('EPI_ISL_146268':0.001457101,('EPI_ISL_146230':0.002940224,'EPI_ISL_146239':0.002940201)0.911:0.002200629)0.984:0.004423922)0.359:0.000000006,'EPI_ISL_146238':0.010365212)0.000:0.000000006)0.736:0.000000006,(('EPI_ISL_98865':0.004983296,'EPI_ISL_234444':0.008338884)0.917:0.002978783,'EPI_ISL_146244':0.013998719)0.762:0.003073409)0.896:0.002916799)0.911:0.002964468)0.000:0.000000006)0.842:0.000729982)0.000:0.000000006,'EPI_ISL_146265':0.005890835)0.846:0.002678952,'EPI_ISL_161831':0.015260431)1.000:0.029152395,(('EPI_ISL_146314':0.005895931,('EPI_ISL_146277':0.001464704,'EPI_ISL_146282':0.005897062)0.000:0.000000006)0.933:0.002936511,('EPI_ISL_146293':0.009634833,((('EPI_ISL_146291':0.001461012,'EPI_ISL_146311':0.000000006)0.903:0.001461544,(('EPI_ISL_146262':0.000000006,'EPI_ISL_146258':0.000000006)1.000:0.016433133,('EPI_ISL_146295':0.005807165,'EPI_ISL_146296':0.003692357)0.897:0.000000006)1.000:0.009635528)0.321:0.000000006,('EPI_ISL_146290':0.002208150,'EPI_ISL_146317':0.005170429)0.874:0.001478207)0.761:0.000700696)0.899:0.001629534)0.978:0.007218644)0.988:0.010058818)1.000:0.016698640)0.965:0.005677317,'EPI_ISL_334':0.008175573)0.935:0.003672479)0.976:0.005164635)0.978:0.005186233)0.740:0.001162045,('EPI_ISL_7473':0.005731475,'EPI_ISL_134201':0.006720824)0.997:0.013681907)0.441:0.001962974)1.000:0.012266302,(('EPI_ISL_335':0.005480745,'EPI_ISL_339':0.007078513)1.000:0.024652979,(('EPI_ISL_67424':0.012402263,(('EPI_ISL_13011':0.000000006,(('EPI_ISL_13022':0.000000006,'EPI_ISL_13017':0.002184993)0.824:0.000727171,'EPI_ISL_98371':0.000000006)0.888:0.000727566)0.860:0.000727046,(((('EPI_ISL_12580':0.002919566,'EPI_ISL_98370':0.000000006)0.915:0.001455848,(('EPI_ISL_98372':0.0,'EPI_ISL_13014':0.0):0.000000006,('EPI_ISL_13023':0.001455716,'EPI_ISL_13016':0.001455662)0.000:0.000000006)0.000:0.000000006)0.752:0.000728514,'EPI_ISL_13021':0.001457208)0.783:0.000726024,('EPI_ISL_13010':0.004386147,'EPI_ISL_13020':0.008843122)0.953:0.000000006)0.000:0.000000006)1.000:0.028711882)1.000:0.022912600,(('EPI_ISL_378632':0.004426031,('EPI_ISL_150410':0.010508248,'EPI_ISL_337':0.005110938)1.000:0.013476162)0.733:0.000706820,'EPI_ISL_338':0.008851913)0.888:0.002977441)0.882:0.003342576)0.312:0.003880120)0.971:0.006562763)0.903:0.005200643)0.999:0.033820024,(((('EPI_ISL_4534':0.000732589,(('EPI_ISL_9488':0.006578936,(('EPI_ISL_19627':0.005155735,'EPI_ISL_30443':0.002905374)1.000:0.012648139,('EPI_ISL_10376':0.000661638,'EPI_ISL_19623':0.009667302)0.992:0.005929302)0.742:0.000000006)0.000:0.000000006,(('EPI_ISL_304642':0.001452995,('EPI_ISL_85779':0.001455978,'EPI_ISL_304636':0.001454692)0.000:0.000000006)0.000:0.000000006,(('EPI_ISL_304639':0.004403501,(('EPI_ISL_19624':0.001463289,'EPI_ISL_9485':0.000718601)0.998:0.005124659,('EPI_ISL_304637':0.005106585,(('EPI_ISL_19625':0.001445388,'EPI_ISL_19621':0.002204739)0.992:0.006619909,'EPI_ISL_304634':0.001452194)0.678:0.000732081)0.000:0.000000006)0.861:0.001443789)0.947:0.002943225,(('EPI_ISL_10377':0.001451762,'EPI_ISL_9494':0.000000006)0.994:0.006671625,'EPI_ISL_19626':0.011123884)0.925:0.002889045)0.732:0.000717628)0.831:0.000726335)0.747:0.000720070)1.000:0.024057531,(('EPI_ISL_9357':0.000000006,('EPI_ISL_10373':0.000607829,('EPI_ISL_4535':0.003737731,('EPI_ISL_10375':0.007450486,'EPI_ISL_9342':0.006474867)0.728:0.000747051)0.796:0.001474960)1.000:0.009673302)0.699:0.001547315,'EPI_ISL_85783':0.072691138)0.629:0.004858744)0.980:0.009920479,(('EPI_ISL_127':0.003060005,(('EPI_ISL_188535':0.029721435,('EPI_ISL_139368':0.003531031,('EPI_ISL_146287':0.003728574,('EPI_ISL_146266':0.000000006,('EPI_ISL_146222':0.000000006,'EPI_ISL_146226':0.002909182)0.972:0.002180798)1.000:0.017114802)0.975:0.005398054)1.000:0.023017127)1.000:0.029384478,('EPI_ISL_140':0.004522115,('EPI_ISL_235754':0.0,'EPI_ISL_235755':0.0):0.008688847)0.429:0.000770926)1.000:0.020217461)0.878:0.002188326,(('EPI_ISL_1501':0.012148799,(((((((('EPI_ISL_85790':0.002724131,('EPI_ISL_12810421':0.063948971,('EPI_ISL_370231':0.008403513,((((('EPI_ISL_8387681':0.017209012,(('EPI_ISL_8387675':0.016828293,(('EPI_ISL_8387695':0.002217010,'EPI_ISL_8387693':0.002942326)0.998:0.010917447,('EPI_ISL_8387682':0.001469619,'EPI_ISL_8387689':0.009550298)0.940:0.003505203)0.920:0.003584707)0.984:0.007373895,('EPI_ISL_8387677':0.000000006,'EPI_ISL_8387676':0.000000006)1.000:0.017256674)0.715:0.000738461)0.000:0.000000006,('EPI_ISL_353983':0.019502599,('EPI_ISL_368361':0.016984306,(('EPI_ISL_14768083':0.002971350,'EPI_ISL_14768095':0.002173745)1.000:0.018339212,(('EPI_ISL_282421':0.000741534,'EPI_ISL_368366':0.007488566)0.742:0.000507973,('EPI_ISL_14768081':0.002173969,(('EPI_ISL_14768094':0.000000006,'EPI_ISL_14768093':0.000000006)0.994:0.004407823,('EPI_ISL_14768096':0.004402315,'EPI_ISL_14768078':0.005881129)0.000:0.000000006)0.885:0.001495064)1.000:0.013669492)0.913:0.004426269)0.824:0.001487875)0.502:0.001731991)0.761:0.000000006)0.856:0.000730967,'EPI_ISL_295661':0.000731930)0.000:0.000000006,('EPI_ISL_8387690':0.000000006,'EPI_ISL_8387688':0.000000006)1.000:0.024230240)0.534:0.000711388,'EPI_ISL_8387673':0.034298582)0.821:0.002105731)1.000:0.035014863)0.989:0.016683425)0.998:0.018334755,(('EPI_ISL_502284':0.0,'EPI_ISL_502283':0.0):0.003090139,('EPI_ISL_502281':0.002891407,'EPI_ISL_502285':0.005979093)0.870:0.002914932)1.000:0.028473407)0.985:0.011281616,('EPI_ISL_85788':0.006229557,'EPI_ISL_85787':0.006407145)1.000:0.022123258)0.336:0.000918190,('EPI_ISL_85780':0.000000006,'EPI_ISL_85786':0.001486404)1.000:0.017293659)0.964:0.005290675,((('EPI_ISL_131525':0.011921494,(('EPI_ISL_30449':0.002188111,((('EPI_ISL_62977':0.000728023,'EPI_ISL_62976':0.000000006)0.949:0.002956284,('EPI_ISL_131529':0.017462457,'EPI_ISL_93285':0.012886701)0.941:0.004258507)0.744:0.000702466,'EPI_ISL_30446':0.002919711)0.000:0.000000006)0.745:0.000739336,('EPI_ISL_85776':0.010324018,('EPI_ISL_85777':0.018020373,'EPI_ISL_30440':0.009051447)0.534:0.001357380)0.923:0.003013834)0.867:0.002126507)0.971:0.005253635,'EPI_ISL_30450':0.011131458)0.961:0.005289571,((('EPI_ISL_64316':0.002186356,'EPI_ISL_63455':0.002188072)0.000:0.000000006,('EPI_ISL_63459':0.004411254,'EPI_ISL_30439':0.007376862)0.739:0.000705343)0.757:0.000000007,(('EPI_ISL_131526':0.002165637,(('EPI_ISL_151933':0.021565365,(('EPI_ISL_427814':0.002190913,('EPI_ISL_170358':0.006657679,('EPI_ISL_170365':0.002922885,'EPI_ISL_151940':0.011149736)0.000:0.000000006)0.000:0.000000006)0.942:0.002187523,('EPI_ISL_170361':0.018728422,'EPI_ISL_229601':0.033571082)0.851:0.000000006)0.502:0.001631956)0.894:0.003041479,(('EPI_ISL_229600':0.018049685,((('EPI_ISL_229617':0.013359481,('EPI_ISL_170363':0.002253921,'EPI_ISL_229563':0.011123649)0.398:0.000677447)0.892:0.001496678,'EPI_ISL_151968':0.014855518)0.000:0.000000006,'EPI_ISL_170359':0.003665175)0.861:0.002179866)0.992:0.009111763,((('EPI_ISL_170362':0.005151346,('EPI_ISL_229557':0.008203132,((('EPI_ISL_14834995':0.009899752,'EPI_ISL_14834997':0.033952663)0.908:0.003498529,('EPI_ISL_14835013':0.006541822,('EPI_ISL_14835008':0.006520677,'EPI_ISL_14835011':0.015093977)0.207:0.001377503)0.983:0.006097146)0.999:0.010546803,('EPI_ISL_14835051':0.000629229,('EPI_ISL_14835002':0.002182911,'EPI_ISL_14835052':0.000000007)0.981:0.005218369)1.000:0.015953401)0.957:0.005930925)0.997:0.008989176)0.988:0.005204696,('EPI_ISL_151943':0.004398482,'EPI_ISL_151965':0.010324235)0.000:0.000000006)0.818:0.001468455,('EPI_ISL_129852':0.002965033,'EPI_ISL_170360':0.011900451)0.719:0.000691060)0.971:0.004229060)0.881:0.002907377)0.995:0.009990830)1.000:0.013104173,'EPI_ISL_131531':0.030566287)0.030:0.001210150)0.995:0.009518058)1.000:0.015231806)0.847:0.002232127,((('EPI_ISL_29785':0.030585131,'EPI_ISL_29788':0.016051893)0.717:0.000956150,(('EPI_ISL_29790':0.002166346,'EPI_ISL_29796':0.002206161)1.000:0.016534797,('EPI_ISL_132828':0.010335857,(('EPI_ISL_29792':0.0,'EPI_ISL_29793':0.0):0.017130153,('EPI_ISL_29786':0.004385791,'EPI_ISL_29789':0.002921369)0.912:0.002242995)0.817:0.001387274)0.964:0.005218919)0.950:0.003676407)0.837:0.001420611,'EPI_ISL_29787':0.005159954)1.000:0.010484971)0.980:0.006966917,('EPI_ISL_197828':0.018745778,(('EPI_ISL_4070020':0.002939098,'EPI_ISL_4070021':0.007396702)1.000:0.094789788,(('EPI_ISL_142873':0.024629148,('EPI_ISL_144228':0.002849745,'EPI_ISL_144270':0.010498528)1.000:0.021353164)0.782:0.001622605,((('EPI_ISL_144278':0.012973636,'EPI_ISL_165820':0.027012145)0.999:0.017247296,('EPI_ISL_140388':0.013580240,((('EPI_ISL_161203':0.000751264,('EPI_ISL_161202':0.001473462,'EPI_ISL_161218':0.006627564)0.848:0.001450718)1.000:0.010456907,'EPI_ISL_144238':0.005168363)0.974:0.005528681,(('EPI_ISL_144271':0.005335072,'EPI_ISL_161199':0.016439010)0.752:0.001818800,((('EPI_ISL_165822':0.004402831,(('EPI_ISL_165816':0.000701796,'EPI_ISL_161197':0.004429011)0.898:0.002922655,'EPI_ISL_11207837':0.071648309)0.854:0.001515543)0.000:0.000000006,('EPI_ISL_161231':0.003691938,'EPI_ISL_161224':0.004433253)0.779:0.000706941)0.999:0.006580384,((('EPI_ISL_165817':0.005159725,'EPI_ISL_165821':0.003669294)0.988:0.006066848,'EPI_ISL_165819':0.014177678)0.852:0.001388346,('EPI_ISL_161230':0.015687164,'EPI_ISL_165818':0.006690873)0.191:0.001479602)0.000:0.000000006)0.932:0.003207557)0.401:0.000812898)0.986:0.008655844)1.000:0.018751998)0.878:0.003779507,'EPI_ISL_144268':0.019624522)0.859:0.001677820)1.000:0.019485043)0.246:0.002382025)0.995:0.012082393)0.226:0.001018620,('EPI_ISL_63782':0.015422752,('EPI_ISL_29795':0.023206226,('EPI_ISL_132830':0.013972607,((('EPI_ISL_328926':0.004438904,((('EPI_ISL_328909':0.000000006,'EPI_ISL_328888':0.001461165)0.953:0.002941575,((('EPI_ISL_328890':0.0,'EPI_ISL_328879':0.0):0.000000006,('EPI_ISL_328881':0.000730010,('EPI_ISL_328908':0.0,'EPI_ISL_328878':0.0,'EPI_ISL_328880':0.0,'EPI_ISL_328882':0.0):0.000729961)0.000:0.000000006)0.912:0.001461135,('EPI_ISL_328904':0.000730072,'EPI_ISL_328906':0.002194733)0.000:0.000000006)0.948:0.002940767)0.903:0.002206483,(('EPI_ISL_328886':0.000729476,('EPI_ISL_328925':0.000730281,'EPI_ISL_328893':0.000731059)0.903:0.001463428)0.000:0.000000006,(('EPI_ISL_328892':0.0,'EPI_ISL_328894':0.0):0.000731117,'EPI_ISL_328923':0.001464186)0.789:0.000729342)0.988:0.005170169)0.881:0.002174124)0.978:0.006792324,((('EPI_ISL_328918':0.006613419,('EPI_ISL_328924':0.000000006,'EPI_ISL_328889':0.000728748)1.000:0.006607817)0.297:0.000000006,('EPI_ISL_328913':0.004392864,(('EPI_ISL_371759':0.001462566,('EPI_ISL_328885':0.003676306,'EPI_ISL_328884':0.004412998)0.914:0.002198617)0.975:0.003668007,'EPI_ISL_328921':0.002190970)0.000:0.000000006)0.830:0.000728993)0.000:0.000000006,((('EPI_ISL_206691':0.001461297,'EPI_ISL_328902':0.000000006)0.961:0.002941521,('EPI_ISL_328919':0.006619693,((('EPI_ISL_328887':0.004399269,(('EPI_ISL_328875':0.0,'EPI_ISL_328874':0.0):0.002189734,'EPI_ISL_328917':0.000000006)0.000:0.000000006)0.858:0.000728439,(('EPI_ISL_206693':0.0,'EPI_ISL_328922':0.0):0.000000006,'EPI_ISL_328876':0.000728905)0.857:0.000728689)0.000:0.000000006,'EPI_ISL_328911':0.000728771)0.000:0.000000006)0.760:0.000719648)0.862:0.001469610,'EPI_ISL_328920':0.002937630)0.925:0.002203800)0.965:0.005083605)0.998:0.016194511,('EPI_ISL_402133':0.021047599,'EPI_ISL_393353':0.021136359)0.967:0.009370799)1.000:0.034622173)0.983:0.009510188)0.502:0.002288032)1.000:0.033534862)1.000:0.033752400)0.836:0.002717678,'EPI_ISL_11169':0.027047076)0.857:0.003376272)0.178:0.001962480)0.428:0.004100693,'EPI_ISL_85793':0.040923309)1.000:0.033475016)1.000:0.081649194,('EPI_ISL_99349':0.023579303,(('EPI_ISL_216638':0.013551334,((((('EPI_ISL_142566':0.002184638,'EPI_ISL_135034':0.004376577)0.000:0.000000007,(('EPI_ISL_133770':0.001458770,('EPI_ISL_129067':0.000726614,('EPI_ISL_129069':0.000726696,'EPI_ISL_129070':0.000726666)0.000:0.000000006)0.881:0.001457856)0.956:0.002931911,'EPI_ISL_220214':0.009565644)0.721:0.000724797)0.954:0.002943862,('EPI_ISL_134995':0.005181894,'EPI_ISL_216852':0.014197752)0.840:0.001405488)0.633:0.000531166,('EPI_ISL_397611':0.003572116,'EPI_ISL_208102':0.010503981)1.000:0.039097119)1.000:0.024303702,('EPI_ISL_77917':0.005421518,('EPI_ISL_82526':0.002993501,'EPI_ISL_278063':0.006325991)0.977:0.004750245)0.799:0.001531445)0.681:0.001559992)0.997:0.012032645,'EPI_ISL_142095':0.014980259)0.997:0.019210356)1.000:0.040000836)0.971:0.018335514)0.768:0.006239887,((('EPI_ISL_8950':0.002230430,'EPI_ISL_23347':0.007320887)0.817:0.002496574,(('EPI_ISL_8818':0.001450626,('EPI_ISL_8776':0.002178580,'EPI_ISL_8878':0.001451500)0.454:0.000000006)0.991:0.010632639,(('EPI_ISL_5801':0.001465497,'EPI_ISL_8884':0.001449011)0.983:0.007664771,('EPI_ISL_8883':0.001078925,'EPI_ISL_23346':0.004777710)0.900:0.003767626)1.000:0.038347566)0.980:0.009396225)0.992:0.013899706,((((((('EPI_ISL_15213974':0.015053056,('EPI_ISL_220015':0.013825760,('EPI_ISL_222146':0.002936814,'EPI_ISL_222156':0.002204418)0.926:0.002484879)0.468:0.000705896)0.996:0.008916011,('EPI_ISL_220259':0.010476485,((('EPI_ISL_502685':0.000728430,('EPI_ISL_502636':0.000728442,'EPI_ISL_502637':0.000729348)0.000:0.000000006)0.989:0.005160348,('EPI_ISL_294179':0.001464722,((('EPI_ISL_309582':0.0,'EPI_ISL_309614':0.0):0.000000006,('EPI_ISL_309579':0.002187267,'EPI_ISL_309585':0.001457312)0.000:0.000000006)0.792:0.000727992,('EPI_ISL_309589':0.000729139,'EPI_ISL_309635':0.003654793)0.769:0.000728157)0.979:0.004415761)0.906:0.002182621)0.995:0.005936722,(((('EPI_ISL_294026':0.006660621,('EPI_ISL_502648':0.001462579,'EPI_ISL_502646':0.001461655)0.997:0.009650515)0.915:0.002913192,('EPI_ISL_378268':0.004404779,('EPI_ISL_378270':0.001462826,'EPI_ISL_14767405':0.008114158)0.000:0.000000006)0.999:0.007446940)0.776:0.000714244,('EPI_ISL_378300':0.003015672,'EPI_ISL_217482':0.015736320)0.831:0.001442681)0.726:0.000722935,('EPI_ISL_266504':0.0,'EPI_ISL_266499':0.0):0.005206192)0.711:0.000655947)0.934:0.002995824)0.814:0.001322140)0.984:0.008063761,'EPI_ISL_162282':0.015448456)0.818:0.001880849,'EPI_ISL_371786':0.015185168)0.999:0.012168718,'EPI_ISL_95382':0.010507389)0.968:0.005939813,'EPI_ISL_132522':0.011210037)0.974:0.006638478,(((('EPI_ISL_154565':0.000729770,(((((('EPI_ISL_154561':0.0,'EPI_ISL_154567':0.0):0.000729006,'EPI_ISL_154564':0.000729011)0.349:0.000000006,('EPI_ISL_154568':0.000729488,(('EPI_ISL_154570':0.000730467,'EPI_ISL_154569':0.000729588)0.834:0.000729049,'EPI_ISL_154572':0.001460207)0.000:0.000000006)0.933:0.001459714)0.000:0.000000006,'EPI_ISL_154562':0.000729092)0.000:0.000000006,('EPI_ISL_154563':0.000729037,'EPI_ISL_154588':0.000729018)0.368:0.000000006)0.000:0.000000006,('EPI_ISL_154566':0.002194476,'EPI_ISL_154560':0.001462268)0.763:0.000728493)0.804:0.000729901)0.842:0.000730013,(('EPI_ISL_212405':0.002202125,('EPI_ISL_212411':0.001459953,('EPI_ISL_212407':0.000728759,('EPI_ISL_212409':0.000728888,'EPI_ISL_212410':0.000729033)0.802:0.000728797)0.000:0.000000006)0.882:0.001456256)0.998:0.007361926,('EPI_ISL_176770':0.000000006,'EPI_ISL_176769':0.000000006)0.897:0.001461183)0.000:0.000000006)1.000:0.022632139,('EPI_ISL_138844':0.004439610,('EPI_ISL_85214':0.002192055,'EPI_ISL_230180':0.000731982)0.957:0.003684618)0.930:0.003012774)0.857:0.002229984,'EPI_ISL_379551':0.007024653)0.581:0.002444203)1.000:0.022487141)1.000:0.033159565)0.997:0.053755097,('EPI_ISL_379550':0.030412650,'EPI_ISL_99402':0.023158879)1.000:0.115506041)0.873:0.091773523,(('EPI_ISL_89171':0.001456146,('EPI_ISL_70131':0.000726565,'EPI_ISL_132848':0.001452912)0.000:0.000000006)0.751:0.000000006,('EPI_ISL_70132':0.001453654,'EPI_ISL_229212':0.003640450)0.852:0.000728229)0.700:0.060244051)1.000:0.663660512,(((((('EPI_ISL_83508':0.057810322,('EPI_ISL_6501':0.005579847,(('EPI_ISL_208099':0.010301889,('EPI_ISL_257218':0.001429708,'EPI_ISL_257219':0.004223989)0.725:0.000656913)1.000:0.019110366,('EPI_ISL_30023':0.005272860,('EPI_ISL_85261':0.000809635,('EPI_ISL_85127':0.002889089,('EPI_ISL_85243':0.000726659,('EPI_ISL_85212':0.002153465,'EPI_ISL_85254':0.001458310)0.406:0.000000006)0.960:0.002887779)0.726:0.001221074)0.971:0.007302603)0.992:0.008462000)0.889:0.004004580)0.950:0.009612944)0.999:0.019745117,('EPI_ISL_75717':0.017808727,(('EPI_ISL_131744':0.000725295,('EPI_ISL_180950':0.008012868,'EPI_ISL_371804':0.005092234)0.913:0.002146648)0.968:0.004370836,(((('EPI_ISL_25501':0.002885749,(('EPI_ISL_137510':0.007293476,('EPI_ISL_85167':0.001814142,('EPI_ISL_133748':0.001796751,'EPI_ISL_132816':0.001798679)0.996:0.007266020)0.921:0.003228110)0.966:0.004637693,(('EPI_ISL_141103':0.001439468,'EPI_ISL_141096':0.002158384)0.733:0.000938137,(('EPI_ISL_257303':0.008748984,((('EPI_ISL_14767431':0.006427604,'EPI_ISL_502344':0.019558876)0.991:0.009784771,'EPI_ISL_294061':0.014712876)0.453:0.000615974,'EPI_ISL_378303':0.027561818)0.000:0.000000006)0.737:0.000547932,'EPI_ISL_261437':0.011086760)1.000:0.014580859)0.989:0.005839161)0.694:0.000447087)0.830:0.001412278,'EPI_ISL_137515':0.009487421)0.986:0.005143949,('EPI_ISL_63575':0.010293100,(((('EPI_ISL_369371':0.045076614,'EPI_ISL_158504':0.002632348)0.994:0.009983449,(((('EPI_ISL_393472':0.005061347,('EPI_ISL_328341':0.002153754,('EPI_ISL_327364':0.001435592,'EPI_ISL_381404':0.002153974)0.000:0.000000006)0.868:0.001432661)0.997:0.006555036,('EPI_ISL_6795362':0.022280945,'EPI_ISL_502682':0.006653823)0.818:0.001335039)0.869:0.001721801,(('EPI_ISL_4056561':0.015642486,'EPI_ISL_378275':0.013463828)0.874:0.002679534,'EPI_ISL_266500':0.002165636)0.947:0.003328829)0.799:0.002693913,'EPI_ISL_294005':0.010846487)1.000:0.018388616)0.845:0.001981829,('EPI_ISL_94979':0.004332133,('EPI_ISL_94977':0.000715034,'EPI_ISL_94973':0.000000006)0.944:0.002155584)0.943:0.003610520)0.966:0.004915504,('EPI_ISL_135117':0.016931102,'EPI_ISL_141811':0.021733690)0.657:0.002355863)0.993:0.007640712)0.736:0.000566398)0.997:0.007399939,('EPI_ISL_95394':0.009432909,('EPI_ISL_397539':0.007101471,'EPI_ISL_141200':0.001610921)0.964:0.004669571)0.978:0.005686607)0.789:0.001373671)0.975:0.007464067)1.000:0.024271874)0.997:0.023961525,'EPI_ISL_8867':0.001705439)0.858:0.005826725,('EPI_ISL_5795':0.005355904,('EPI_ISL_1798':0.030464549,(('EPI_ISL_132847':0.033353060,'EPI_ISL_11168':0.025347111)0.992:0.013635448,'EPI_ISL_68943':0.040652727)0.244:0.003225877)1.000:0.019283544)0.000:0.007684983)0.956:0.102855404,(('EPI_ISL_14769067':0.015676088,('EPI_ISL_14769872':0.051985449,('EPI_ISL_14769889':0.003838980,'EPI_ISL_14769326':0.029136539)0.998:0.016861424)0.761:0.003171562)1.000:0.058640015,(((('EPI_ISL_189465':0.016370244,(('EPI_ISL_189336':0.023413693,('EPI_ISL_189330':0.005719616,('EPI_ISL_189327':0.000709722,'EPI_ISL_189324':0.001420503)0.000:0.000000006)0.756:0.000665219)0.926:0.002855719,'EPI_ISL_189315':0.008719362)1.000:0.008464882)0.643:0.000263716,(('EPI_ISL_189334':0.008653601,'EPI_ISL_189333':0.000696113)1.000:0.017061939,('EPI_ISL_30795':0.002137724,('EPI_ISL_267263':0.007170403,('EPI_ISL_189332':0.000874963,'EPI_ISL_189329':0.003562372)0.785:0.000562200)0.761:0.000752877)0.960:0.005619429)0.997:0.009589992)0.743:0.000751168,'EPI_ISL_189328':0.015171915)0.000:0.000000006,(((((('EPI_ISL_309837':0.013429025,'EPI_ISL_328992':0.019177379)0.911:0.003566342,'EPI_ISL_309806':0.003624625)0.976:0.005037167,'EPI_ISL_189340':0.000721745)1.000:0.016688816,((('EPI_ISL_309800':0.008377793,'EPI_ISL_503489':0.040218396)0.861:0.003056910,('EPI_ISL_189339':0.006732156,('EPI_ISL_291186':0.006465271,'EPI_ISL_309804':0.003598763)0.946:0.003357765)0.175:0.000652752)0.994:0.009129048,((('EPI_ISL_337411':0.008164124,'EPI_ISL_503502':0.010074566)1.000:0.017997032,(('EPI_ISL_240681':0.002915584,'EPI_ISL_814560':0.011652171)0.873:0.002324429,'EPI_ISL_14390387':0.034292216)0.137:0.000559084)1.000:0.026198219,('EPI_ISL_298540':0.006242526,('EPI_ISL_368628':0.002432645,('EPI_ISL_239394':0.003304633,'EPI_ISL_14835567':0.014063843)0.739:0.000739774)1.000:0.020026686)0.715:0.001178679)1.000:0.015563425)0.789:0.001239925)0.712:0.000633303,('EPI_ISL_293519':0.002144273,((('EPI_ISL_293508':0.001405381,'EPI_ISL_301614':0.002877489)0.980:0.005043566,('EPI_ISL_239392':0.003595313,'EPI_ISL_328937':0.004339873)0.962:0.004341223)0.998:0.008837112,'EPI_ISL_262484':0.011694242)0.948:0.004308409)1.000:0.010336580)1.000:0.016877069,('EPI_ISL_804055':0.007245727,(('EPI_ISL_189338':0.001447589,'EPI_ISL_189322':0.000697674)0.996:0.007265084,'EPI_ISL_120214':0.003611743)0.880:0.002090861)0.976:0.005122377)0.111:0.002857769)0.996:0.042767515)0.894:0.073524198)1.000:0.626373890,(('EPI_ISL_27378':0.035993783,(('EPI_ISL_189393':0.039395391,(((('EPI_ISL_84560':0.014723544,('EPI_ISL_267409':0.008828833,'EPI_ISL_267356':0.006472922)1.000:0.017175138)0.734:0.000486932,('EPI_ISL_189394':0.004327292,('EPI_ISL_329024':0.013946060,'EPI_ISL_189400':0.005765154)0.928:0.002840046)0.861:0.001418156)0.736:0.000686457,'EPI_ISL_189398':0.018986742)0.943:0.003469888,(((('EPI_ISL_267238':0.022674433,(('EPI_ISL_502613':0.015261165,'EPI_ISL_331295':0.003635917)0.907:0.002932865,((('EPI_ISL_400284':0.006450252,('EPI_ISL_400287':0.004294362,('EPI_ISL_400280':0.001664148,'EPI_ISL_400276':0.000715572)0.971:0.003357720)0.741:0.000000006)0.883:0.002854136,('EPI_ISL_395082':0.002886677,('EPI_ISL_1241001':0.005044361,'EPI_ISL_400270':0.001425739)0.999:0.006522357)0.855:0.001417670)0.986:0.005888945,'EPI_ISL_7592096':0.020652859)0.780:0.001346853)1.000:0.027694431)0.996:0.013081004,('EPI_ISL_89573':0.022852977,('EPI_ISL_140706':0.023885253,((('EPI_ISL_368637':0.005772835,('EPI_ISL_14768290':0.003564290,('EPI_ISL_14768281':0.0,'EPI_ISL_14768770':0.0):0.003607660)0.996:0.008798743)0.998:0.008027949,('EPI_ISL_370663':0.005744130,('EPI_ISL_239415':0.000000006,'EPI_ISL_239417':0.000721978)0.960:0.002875012)0.759:0.000638605)0.967:0.005041661,'EPI_ISL_293518':0.005841649)0.999:0.011171990)0.810:0.003912564)0.709:0.001082724)0.998:0.012967760,'EPI_ISL_291191':0.050374277)0.872:0.004907926,'EPI_ISL_189395':0.012473297)0.323:0.000000031)0.999:0.019442937)0.919:0.009837538,('EPI_ISL_167219':0.029743183,('EPI_ISL_65846':0.000712569,('EPI_ISL_65850':0.0,'EPI_ISL_65833':0.0):0.000715709)1.000:0.023022548)0.994:0.020804368)0.940:0.040969582)0.949:0.101366147,('EPI_ISL_14769255':0.065455663,(('EPI_ISL_132862':0.012422189,('EPI_ISL_89388':0.023576897,('EPI_ISL_1802':0.007156248,('EPI_ISL_6514':0.011066414,'EPI_ISL_6336':0.012819917)0.986:0.010274122)1.000:0.025322290)0.993:0.014067501)0.881:0.011908028,(('EPI_ISL_141293':0.021033146,(('EPI_ISL_257112':0.008985197,'EPI_ISL_326960':0.011009774)1.000:0.070106544,(((((('EPI_ISL_141211':0.002906144,'EPI_ISL_158435':0.006588903)0.856:0.001447866,('EPI_ISL_134952':0.003627429,'EPI_ISL_95427':0.006564932)0.598:0.000000006)0.000:0.000000006,'EPI_ISL_137866':0.006565708)0.982:0.006282285,('EPI_ISL_141138':0.009212437,'EPI_ISL_141149':0.003994010)0.983:0.008168499)0.997:0.010848234,((('EPI_ISL_134917':0.006526934,(('EPI_ISL_257124':0.003642327,(('EPI_ISL_294059':0.018902854,('EPI_ISL_258631':0.011299557,(('EPI_ISL_294010':0.005779690,('EPI_ISL_376292':0.003011884,'EPI_ISL_393477':0.010231263)0.972:0.005136773)0.883:0.002253655,'EPI_ISL_245526':0.004379891)0.927:0.002597107)0.543:0.000750164)0.950:0.004790131,'EPI_ISL_189520':0.008812683)0.882:0.002129529)0.952:0.002911203,('EPI_ISL_133757':0.000722501,'EPI_ISL_208126':0.002164628)0.753:0.000703947)0.889:0.001466922)0.730:0.000660592,'EPI_ISL_135115':0.011001647)0.979:0.004420135,(('EPI_ISL_216387':0.003622750,('EPI_ISL_216657':0.002175530,('EPI_ISL_216785':0.000000006,'EPI_ISL_216661':0.000720422)0.869:0.001438301)0.983:0.004373330)0.928:0.002914120,('EPI_ISL_95380':0.008063550,'EPI_ISL_75710':0.006589408)0.836:0.001416372)0.869:0.001439165)0.872:0.002277342)1.000:0.014879026,(('EPI_ISL_397926':0.004818834,(('EPI_ISL_84626':0.008051043,('EPI_ISL_84625':0.004373393,('EPI_ISL_94241':0.005089547,'EPI_ISL_82523':0.001448512)0.988:0.005842621)0.926:0.002919251)0.892:0.002864143,(('EPI_ISL_84622':0.002183878,'EPI_ISL_84623':0.001424523)0.996:0.005980923,('EPI_ISL_7003':0.004505255,'EPI_ISL_180872':0.014511980)0.629:0.000718580)0.980:0.004973501)1.000:0.013724161)0.987:0.007812688,(('EPI_ISL_216631':0.001468349,'EPI_ISL_216628':0.002148772)1.000:0.019443176,('EPI_ISL_94205':0.013974197,('EPI_ISL_85105':0.009457776,('EPI_ISL_257228':0.009436684,'EPI_ISL_139430':0.003788659)0.700:0.001333694)0.971:0.006900143)0.999:0.013989012)0.832:0.002612244)0.935:0.003789619)0.183:0.000000006)0.858:0.010056279)1.000:0.032809203,((('EPI_ISL_148239':0.027059085,((((('EPI_ISL_397615':0.000718282,('EPI_ISL_397612':0.000718078,('EPI_ISL_397588':0.000000006,'EPI_ISL_397614':0.000718132)0.000:0.000000006)0.000:0.000000006)1.000:0.015479244,'EPI_ISL_134993':0.004416401)0.739:0.000650664,'EPI_ISL_141252':0.003613048)0.000:0.000000006,('EPI_ISL_125806':0.009468579,('EPI_ISL_208131':0.004388242,(((('EPI_ISL_254869':0.001440366,('EPI_ISL_378274':0.004218216,'EPI_ISL_376263':0.010983868)0.849:0.001588631)0.000:0.000000007,'EPI_ISL_378305':0.005786804)0.866:0.001521686,('EPI_ISL_6795359':0.023820071,('EPI_ISL_4061269':0.002191787,(('EPI_ISL_4061182':0.0,'EPI_ISL_4061266':0.0):0.000000006,('EPI_ISL_4061159':0.000719293,'EPI_ISL_4057652':0.000719246)0.000:0.000000006)0.748:0.000692256)0.999:0.021981296)0.918:0.003996242)0.988:0.005930928,'EPI_ISL_372106':0.015598824)0.758:0.001227325)0.998:0.006587185)0.000:0.000000006)0.000:0.000000006,(('EPI_ISL_216817':0.007033577,('EPI_ISL_266502':0.009068375,((('EPI_ISL_503053':0.012508187,((('EPI_ISL_378271':0.012399915,('EPI_ISL_389024':0.007982213,'EPI_ISL_373041':0.005065301)0.276:0.000000006)0.757:0.000713398,'EPI_ISL_501814':0.008740411)0.674:0.000727936,('EPI_ISL_506004':0.003622156,((('EPI_ISL_373047':0.000000006,('EPI_ISL_505980':0.000721863,('EPI_ISL_373026':0.000722123,('EPI_ISL_373052':0.001446057,'EPI_ISL_373049':0.001445512)0.346:0.000000006)0.860:0.000721988)0.752:0.000000006)0.000:0.000000006,'EPI_ISL_373031':0.000722427)0.960:0.002170993,('EPI_ISL_506005':0.000724215,('EPI_ISL_505956':0.002897763,('EPI_ISL_506009':0.000000006,(('EPI_ISL_373028':0.001446327,'EPI_ISL_506006':0.000722504)0.000:0.000000006,'EPI_ISL_373042':0.001446235)0.000:0.000000006)0.858:0.000000006)0.911:0.001446766)0.747:0.000719437)0.710:0.000733994)1.000:0.023816554)0.752:0.000693534)0.866:0.001480417,'EPI_ISL_273542':0.002904701)0.767:0.001338444,('EPI_ISL_266523':0.005098605,'EPI_ISL_4072267':0.004406347)0.910:0.003016831)0.673:0.003537116)1.000:0.019024201)0.549:0.001392619,'EPI_ISL_189509':0.011359034)0.896:0.002560609)0.990:0.006667527)0.865:0.002481746,('EPI_ISL_180815':0.001476995,('EPI_ISL_397609':0.016354160,('EPI_ISL_142367':0.001074281,'EPI_ISL_33347':0.003998404)0.971:0.005415458)0.988:0.008046678)0.196:0.001045695)1.000:0.026301917,(('EPI_ISL_8911':0.002458211,(('EPI_ISL_4419':0.009905660,((('EPI_ISL_142078':0.000000006,'EPI_ISL_142079':0.000721224)0.996:0.008161252,('EPI_ISL_142071':0.000721502,'EPI_ISL_398018':0.000000006)0.943:0.004289298)0.998:0.013225789,('EPI_ISL_397945':0.005097281,('EPI_ISL_398017':0.000000006,'EPI_ISL_8394':0.001447156)0.000:0.000000006)1.000:0.021973470)0.855:0.003055998)0.967:0.007374777,(('EPI_ISL_142112':0.003824838,'EPI_ISL_82529':0.020689797)0.497:0.002074503,((('EPI_ISL_6499':0.001444478,('EPI_ISL_5563':0.002164042,('EPI_ISL_87499':0.0,'EPI_ISL_87498':0.0):0.000716270)0.934:0.002166830)0.862:0.001452682,('EPI_ISL_148240':0.021401762,('EPI_ISL_63576':0.000718584,('EPI_ISL_85251':0.002883654,('EPI_ISL_85144':0.002159806,'EPI_ISL_85130':0.002163327)0.468:0.000000006)0.923:0.001439289)0.768:0.000750203)0.470:0.000699777)0.994:0.004995309,('EPI_ISL_397901':0.012490003,('EPI_ISL_327498':0.030949087,((((('EPI_ISL_327538':0.001440480,('EPI_ISL_142339':0.000719551,('EPI_ISL_327570':0.0,'EPI_ISL_327567':0.0):0.000000006)0.852:0.000719534)0.000:0.000000006,'EPI_ISL_142342':0.002163010)0.789:0.000719970,'EPI_ISL_327518':0.000720723)0.787:0.000710322,'EPI_ISL_327565':0.000732123)0.995:0.008686485,(('EPI_ISL_95465':0.002887045,'EPI_ISL_95381':0.005119491)0.983:0.005675698,((('EPI_ISL_158523':0.003634208,'EPI_ISL_158485':0.012566145)0.997:0.008047211,('EPI_ISL_85143':0.005086420,'EPI_ISL_94238':0.002161784)0.577:0.000000006)0.758:0.000000006,'EPI_ISL_85169':0.007250067)0.929:0.003052395)0.950:0.004367301)0.977:0.006757087)0.906:0.002976289)0.187:0.000000006)0.933:0.003051622)1.000:0.020619975)0.990:0.009127944)0.845:0.001945975,'EPI_ISL_293511':0.036484539)0.791:0.001662372)0.708:0.004311401)0.979:0.014010404)0.991:0.043375762)0.960:0.150352845)1.000:0.521111036)0.994:0.313652102)0.999:0.391544353,(('EPI_ISL_466695':0.885903356,('EPI_ISL_105891':0.007770361,'EPI_ISL_105896':0.026070799)1.000:1.006998511)1.000:0.613487154,((((('EPI_ISL_8937':0.027607490,('EPI_ISL_5815':0.000708155,'EPI_ISL_8017':0.000727613)1.000:0.028804779)0.996:0.027491915,('EPI_ISL_8729':0.030388429,('EPI_ISL_8735':0.006810182,'EPI_ISL_5811':0.017519753)1.000:0.030712547)0.127:0.004845204)0.957:0.031536631,('EPI_ISL_65223':0.030907540,(((('EPI_ISL_6234':0.001442370,('EPI_ISL_6626':0.001437199,('EPI_ISL_21004':0.001436830,'EPI_ISL_68972':0.000717026)0.796:0.000716305)0.771:0.000714436)0.976:0.004181817,(('EPI_ISL_6230':0.000715117,('EPI_ISL_6229':0.000000006,'EPI_ISL_6145':0.001435756)0.778:0.000719717)0.923:0.002349171,('EPI_ISL_138041':0.002879701,('EPI_ISL_6361':0.002881064,('EPI_ISL_6949':0.000000006,'EPI_ISL_6992':0.000717692)0.978:0.002878826)0.000:0.000000006)0.997:0.007847370)0.063:0.000682579)0.958:0.003142734,('EPI_ISL_8758':0.002084698,('EPI_ISL_5856':0.060006913,(('EPI_ISL_6991':0.002186727,('EPI_ISL_131382':0.001438496,(('EPI_ISL_131380':0.000717826,'EPI_ISL_131387':0.001440284)0.773:0.000720257,'EPI_ISL_133667':0.002159621)0.000:0.000000006)0.754:0.000699394)0.950:0.007326683,(('EPI_ISL_141304':0.001439421,('EPI_ISL_141256':0.002160666,'EPI_ISL_141308':0.000000006)0.000:0.000000006)0.786:0.000740509,('EPI_ISL_5615':0.004353299,('EPI_ISL_6149':0.002163868,((('EPI_ISL_6950':0.000729799,('EPI_ISL_87497':0.000718688,'EPI_ISL_6941':0.002164182)0.757:0.000714390)0.994:0.006560989,('EPI_ISL_6945':0.004337065,('EPI_ISL_5351':0.000720542,'EPI_ISL_7036':0.001438598)0.941:0.002161571)0.731:0.000704730)1.000:0.008013391,(('EPI_ISL_142352':0.0,'EPI_ISL_141313':0.0):0.000000006,'EPI_ISL_141314':0.002885805)0.984:0.004338969)0.753:0.000724611)0.956:0.003628697)0.447:0.000705465)1.000:0.037810523)0.991:0.014969478)0.991:0.014022710)0.291:0.001512915)0.999:0.024506732,'EPI_ISL_8748':0.002926332)1.000:0.107869402)0.991:0.042949842)0.971:0.121397635,('EPI_ISL_389661':0.100026195,('EPI_ISL_76307':0.020412235,(((('EPI_ISL_88228':0.017929711,('EPI_ISL_200918':0.014149205,'EPI_ISL_88222':0.010114786)0.190:0.002498137)1.000:0.047317263,((('EPI_ISL_587':0.002883651,(((('EPI_ISL_161519':0.009483343,'EPI_ISL_643':0.007298444)0.985:0.005793640,('EPI_ISL_262489':0.003600092,('EPI_ISL_12405':0.007236967,('EPI_ISL_13025':0.003598764,'EPI_ISL_12639':0.002152623)0.742:0.000721828)0.754:0.000702456)0.936:0.002163693)0.725:0.000714464,('EPI_ISL_112148':0.015405628,('EPI_ISL_112526':0.012710335,('EPI_ISL_112497':0.009389416,'EPI_ISL_89568':0.020116476)0.082:0.001958421)0.929:0.003087953)0.787:0.001400682)0.967:0.003625383,'EPI_ISL_622':0.002886856)0.868:0.001426021)0.757:0.000712958,(((('EPI_ISL_112185':0.016667882,'EPI_ISL_76429':0.007675194)0.369:0.001289948,((('EPI_ISL_99577':0.005757738,'EPI_ISL_76331':0.006471106)0.000:0.000000006,('EPI_ISL_76284':0.004307768,('EPI_ISL_112070':0.003517756,'EPI_ISL_112466':0.010262191)0.999:0.013256662)0.000:0.000000006)0.000:0.000000006,('EPI_ISL_243622':0.008832147,(((('EPI_ISL_502608':0.017753448,(('EPI_ISL_80593':0.000000006,'EPI_ISL_116139':0.000000006)0.985:0.005049013,('EPI_ISL_243609':0.001434040,'EPI_ISL_243526':0.002145485)0.957:0.003592524)0.830:0.001326021)0.993:0.006630255,('EPI_ISL_243583':0.010891979,(('EPI_ISL_4061542':0.002860607,('EPI_ISL_796158':0.000712454,('EPI_ISL_309801':0.0,'EPI_ISL_309802':0.0):0.000000006)0.000:0.000000006)1.000:0.010044153,('EPI_ISL_243595':0.002776272,'EPI_ISL_243531':0.002260584)0.039:0.000679112)0.946:0.003019432)0.707:0.000691356)0.950:0.002875533,('EPI_ISL_165809':0.012321453,('EPI_ISL_267292':0.004797465,'EPI_ISL_309834':0.022706532)1.000:0.014984860)0.587:0.000000006)0.834:0.001548281,((('EPI_ISL_378285':0.008001005,(((('EPI_ISL_328971':0.007208544,('EPI_ISL_4031375':0.020195502,'EPI_ISL_341563':0.018752550)0.827:0.002507711)0.335:0.000000006,((('EPI_ISL_2234825':0.001426368,('EPI_ISL_2234829':0.000000006,'EPI_ISL_2234827':0.000000006)0.000:0.000000006)0.694:0.000000006,('EPI_ISL_2234828':0.000712416,'EPI_ISL_2234830':0.001427569)0.848:0.001426452)1.000:0.017142008,('EPI_ISL_7987332':0.000000006,'EPI_ISL_7987331':0.000000006)0.999:0.018696948)0.991:0.009402252)0.924:0.002850299,('EPI_ISL_332681':0.004372824,(('EPI_ISL_2825510':0.011572140,((('EPI_ISL_707499':0.002145424,('EPI_ISL_284769':0.004337977,'EPI_ISL_333137':0.003618195)0.717:0.000679457)0.000:0.000000006,(('EPI_ISL_381803':0.005758636,((((((('EPI_ISL_278510':0.001431222,'EPI_ISL_278516':0.000712471)0.000:0.000000006,'EPI_ISL_278514':0.000000006)0.942:0.000000006,('EPI_ISL_278511':0.000712533,'EPI_ISL_278512':0.001425665)0.333:0.000000006)0.000:0.000000006,('EPI_ISL_278518':0.000716013,('EPI_ISL_278515':0.000712245,'EPI_ISL_278513':0.001429561)0.502:0.000000006)0.000:0.000000006)0.000:0.000000006,('EPI_ISL_278517':0.000715056,'EPI_ISL_278509':0.002861533)0.775:0.000710511)0.754:0.000704880,'EPI_ISL_2825565':0.006468638)0.863:0.001438414,'EPI_ISL_381801':0.003582783)0.401:0.000713328)0.779:0.000000006,(('EPI_ISL_397334':0.002910565,'EPI_ISL_462609':0.014630386)0.847:0.001395287,((('EPI_ISL_681277':0.007206022,('EPI_ISL_403721':0.002147206,('EPI_ISL_400261':0.002861921,'EPI_ISL_4072074':0.005019514)0.000:0.000000006)0.000:0.000000006)0.969:0.003968772,(('EPI_ISL_462612':0.003584934,(('EPI_ISL_462611':0.000715679,'EPI_ISL_462613':0.000712924)0.925:0.002147468,('EPI_ISL_462608':0.001429708,'EPI_ISL_462610':0.000714164)0.000:0.000000006)0.000:0.000000006)0.936:0.003392476,('EPI_ISL_1184527':0.004319886,'EPI_ISL_14835605':0.004333422)0.960:0.004668862)0.929:0.003467330)0.972:0.003957804,('EPI_ISL_2825474':0.005031378,'EPI_ISL_2825528':0.002144152)0.000:0.000000006)0.784:0.001428279)0.884:0.001430377)0.000:0.000000006)0.000:0.000000006,('EPI_ISL_381833':0.005041188,'EPI_ISL_292821':0.004323509)0.753:0.000691658)0.872:0.000000006)0.995:0.005803502,'EPI_ISL_381805':0.007260563)0.761:0.000609995)0.999:0.010327591)0.981:0.005825328,((('EPI_ISL_381806':0.003584897,(('EPI_ISL_252819':0.015263241,(('EPI_ISL_378633':0.004334139,'EPI_ISL_378630':0.005042233)0.873:0.001423192,'EPI_ISL_217937':0.007934839)0.000:0.000000006)0.811:0.000714362,('EPI_ISL_381807':0.004307957,((('EPI_ISL_212406':0.001429672,('EPI_ISL_205144':0.0,'EPI_ISL_205145':0.0):0.003593630)0.754:0.001437738,(('EPI_ISL_237170':0.003589619,((('EPI_ISL_237150':0.004309962,'EPI_ISL_237141':0.001431500)0.741:0.000726228,'EPI_ISL_2825455':0.005768516)0.800:0.000708949,'EPI_ISL_237157':0.007217400)0.000:0.000000006)0.868:0.000716335,('EPI_ISL_212425':0.003459978,('EPI_ISL_302766':0.000000006,'EPI_ISL_212424':0.000716038)0.859:0.001368756)0.912:0.002384340)0.748:0.000000006)0.917:0.001430377,'EPI_ISL_217932':0.003587134)0.000:0.000000006)0.868:0.000714682)0.000:0.000000006)0.000:0.000000006,(('EPI_ISL_257092':0.012517563,((((('EPI_ISL_9955849':0.002158888,('EPI_ISL_9955427':0.0,'EPI_ISL_9954721':0.0):0.002157359)0.869:0.001390626,'EPI_ISL_9988765':0.010233819)0.988:0.005096093,('EPI_ISL_403705':0.000000006,('EPI_ISL_403713':0.000715954,'EPI_ISL_400278':0.001432894)0.000:0.000000006)0.000:0.000000006)0.846:0.001431949,'EPI_ISL_400273':0.002169772)0.956:0.003796738,('EPI_ISL_4071720':0.010750415,('EPI_ISL_6772735':0.005085004,('EPI_ISL_9955603':0.002877236,'EPI_ISL_9955023':0.001432261)0.908:0.002147537)0.997:0.009158943)0.925:0.003638795)0.953:0.004117685)0.880:0.002148293,'EPI_ISL_250238':0.016190396)0.819:0.001306393)0.950:0.001431588,(('EPI_ISL_237137':0.002891180,('EPI_ISL_2825546':0.003615649,('EPI_ISL_212404':0.000000006,('EPI_ISL_212401':0.000714633,'EPI_ISL_212380':0.000000006)0.848:0.000714373)0.939:0.002868387)0.987:0.005809758)0.747:0.000000006,('EPI_ISL_217936':0.006553030,'EPI_ISL_252815':0.004309014)0.385:0.001416196)0.883:0.002127431)0.672:0.000000006)0.867:0.002125547)0.991:0.005995378,'EPI_ISL_189700':0.007977451)0.041:0.000597729,((((('EPI_ISL_309833':0.000000006,('EPI_ISL_309835':0.000712416,'EPI_ISL_309930':0.000712618)0.000:0.000000006)1.000:0.010846375,'EPI_ISL_243659':0.001451420)0.864:0.002853245,('EPI_ISL_243398':0.004315678,('EPI_ISL_243515':0.006553393,'EPI_ISL_243457':0.006517190)0.919:0.002849134)0.801:0.000704584)0.723:0.000000006,('EPI_ISL_243384':0.004307807,(('EPI_ISL_243620':0.001426895,('EPI_ISL_328957':0.004294337,'EPI_ISL_267352':0.002860937)0.000:0.000000006)0.717:0.000000006,('EPI_ISL_294778':0.005029911,'EPI_ISL_294779':0.007685050)0.987:0.006853655)0.994:0.006473252)0.000:0.000000006)0.913:0.002180178,'EPI_ISL_165810':0.010186458)0.853:0.001504232)1.000:0.015328201)0.992:0.007284150)0.987:0.007190005)0.882:0.001869166)0.877:0.001705559,((((('EPI_ISL_76424':0.007939353,(((('EPI_ISL_76308':0.011623411,'EPI_ISL_76309':0.008684261)0.000:0.000000006,('EPI_ISL_76428':0.000717423,'EPI_ISL_76425':0.001432540)0.770:0.000692081)0.459:0.001428210,'EPI_ISL_97286':0.011646139)0.000:0.000000006,'EPI_ISL_112235':0.012349050)0.741:0.000696575)0.000:0.000000006,((('EPI_ISL_112523':0.013103847,(((((((('EPI_ISL_257242':0.002876981,'EPI_ISL_257222':0.003607334)0.980:0.004324488,(((('EPI_ISL_257315':0.002873682,('EPI_ISL_257294':0.000000006,'EPI_ISL_257301':0.001430040)0.980:0.004334378)0.981:0.004325874,('EPI_ISL_95913':0.004647618,(('EPI_ISL_378629':0.001535490,(((('EPI_ISL_212423':0.002148808,((('EPI_ISL_244544':0.0,'EPI_ISL_244542':0.0):0.000714744,((('EPI_ISL_244543':0.000714908,'EPI_ISL_244546':0.000714715)0.000:0.000000006,'EPI_ISL_244541':0.000714865)0.000:0.000000006,'EPI_ISL_244545':0.000714744)0.000:0.000000006)0.840:0.000714820,'EPI_ISL_302717':0.001431516)0.000:0.000000006)0.809:0.000714352,((('EPI_ISL_244555':0.036963568,'EPI_ISL_244551':0.002968556)0.737:0.000624596,'EPI_ISL_244547':0.002151725)0.807:0.000715976,('EPI_ISL_205146':0.001434983,'EPI_ISL_244552':0.001432023)0.000:0.000000006)0.802:0.000716655)0.738:0.000718031,'EPI_ISL_244550':0.002870791)0.977:0.004240342,'EPI_ISL_217935':0.002978455)0.392:0.000699453)0.995:0.009236481,((('EPI_ISL_237172':0.000000006,('EPI_ISL_292796':0.003655798,'EPI_ISL_239418':0.003602130)0.748:0.000703270)0.000:0.000000006,('EPI_ISL_243349':0.002885374,('EPI_ISL_217485':0.0,'EPI_ISL_217494':0.0):0.002160111)0.266:0.000706153)0.994:0.008440650,('EPI_ISL_237142':0.003579505,(((('EPI_ISL_14767428':0.003598072,('EPI_ISL_4072266':0.000714151,('EPI_ISL_239396':0.002208009,'EPI_ISL_239393':0.002142431)0.733:0.000000006)0.803:0.000713917)0.781:0.000714643,'EPI_ISL_239432':0.006484680)0.000:0.000000006,'EPI_ISL_239387':0.002866312)0.000:0.000000006,(('EPI_ISL_370671':0.001431445,'EPI_ISL_462607':0.014555244)0.903:0.002164555,'EPI_ISL_239390':0.002873434)0.768:0.000706196)0.999:0.008699495)0.941:0.003946763)0.933:0.004041783)0.975:0.005580399)0.905:0.002565732)0.716:0.000780497,((('EPI_ISL_501811':0.010303349,('EPI_ISL_376349':0.002213790,'EPI_ISL_502390':0.005737991)0.838:0.001390809)1.000:0.008098530,'EPI_ISL_294184':0.005917922)0.720:0.000536163,'EPI_ISL_254859':0.006543708)1.000:0.016194612)0.769:0.000654568,'EPI_ISL_125794':0.005035673)0.738:0.000000006)0.622:0.001408964,'EPI_ISL_368624':0.014623824)0.964:0.003619447,('EPI_ISL_85151':0.003587314,'EPI_ISL_292793':0.011617345)0.000:0.000000006)0.940:0.002149614,(('EPI_ISL_95914':0.005066082,(('EPI_ISL_130355':0.0,'EPI_ISL_95912':0.0):0.002165201,('EPI_ISL_143816':0.001435749,'EPI_ISL_273049':0.001434585)0.991:0.005792487)0.861:0.001422086)0.966:0.003612055,(('EPI_ISL_66212':0.000000006,('EPI_ISL_66206':0.000715316,('EPI_ISL_66211':0.002155909,'EPI_ISL_66210':0.003749981)0.739:0.000708709)0.663:0.000000006)0.807:0.000000006,('EPI_ISL_66208':0.003105076,'EPI_ISL_66207':0.003026165)0.389:0.000000006)0.994:0.006507125)0.895:0.002162825)0.000:0.000000006,'EPI_ISL_99553':0.008666549)0.993:0.005086027,'EPI_ISL_252874':0.005816071)0.742:0.000672448,'EPI_ISL_112160':0.002157304)0.914:0.002147708)0.866:0.001444876,(('EPI_ISL_112031':0.002153065,('EPI_ISL_112052':0.003588503,'EPI_ISL_112051':0.000000006)0.774:0.000714478)0.786:0.000717025,(('EPI_ISL_112149':0.005028676,('EPI_ISL_76281':0.003598948,'EPI_ISL_76282':0.001441323)0.865:0.001426742)0.109:0.000000006,('EPI_ISL_112053':0.001442258,'EPI_ISL_112069':0.001427823)0.988:0.005051922)0.000:0.000000006)0.000:0.000000006)0.894:0.001435041,'EPI_ISL_76310':0.005043234)0.737:0.000711947)0.000:0.000000007,('EPI_ISL_76304':0.005031247,(('EPI_ISL_76426':0.000714786,'EPI_ISL_76427':0.000715081)0.968:0.002870468,('EPI_ISL_76283':0.002880768,('EPI_ISL_112129':0.001431023,('EPI_ISL_112128':0.000714930,'EPI_ISL_112130':0.002148615)0.333:0.000000006)0.936:0.002158474)0.747:0.000709141)0.000:0.000000006)0.000:0.000000006)0.000:0.000000006,(('EPI_ISL_14768268':0.003177104,('EPI_ISL_273054':0.005702352,('EPI_ISL_378631':0.007289418,'EPI_ISL_217934':0.003559152)1.000:0.014264148)0.998:0.011603443)0.800:0.001906371,('EPI_ISL_14769256':0.006167103,(((('EPI_ISL_14769266':0.014493595,(('EPI_ISL_14768256':0.005085180,('EPI_ISL_14769063':0.028086261,('EPI_ISL_14769169':0.001431939,('EPI_ISL_14768775':0.002147392,('EPI_ISL_14769047':0.000711630,'EPI_ISL_14769048':0.006482040)0.753:0.000723581)0.999:0.005765295)0.000:0.000000006)0.453:0.000670606)1.000:0.013423297,('EPI_ISL_14769744':0.003857626,('EPI_ISL_4070957':0.000000006,'EPI_ISL_4070960':0.000714688)0.948:0.003336889)0.821:0.001763088)0.990:0.008406570)0.406:0.000581867,'EPI_ISL_14769890':0.033755330)0.319:0.001522794,(('EPI_ISL_14769325':0.034502677,'EPI_ISL_14769838':0.003653366)0.938:0.003554257,'EPI_ISL_14769831':0.002886522)0.994:0.006810469)0.929:0.003757588,'EPI_ISL_14769888':0.011946431)0.997:0.008737884)0.992:0.007735644)1.000:0.024200518)0.770:0.000714136,'EPI_ISL_76286':0.002151429)0.867:0.001441077)0.971:0.003582243,((((((('EPI_ISL_142334':0.000719348,'EPI_ISL_30797':0.000713492)0.979:0.005030497,(('EPI_ISL_84618':0.000715707,'EPI_ISL_327559':0.000000006)0.892:0.001426543,('EPI_ISL_63701':0.002871273,(('EPI_ISL_131465':0.0,'EPI_ISL_84617':0.0):0.000000006,('EPI_ISL_142345':0.004490207,('EPI_ISL_131467':0.000878402,'EPI_ISL_131466':0.004161886)0.520:0.000718405)0.980:0.004880326)0.000:0.000000006)0.000:0.000000006)0.995:0.008434920)0.998:0.010515809,('EPI_ISL_216634':0.007835419,('EPI_ISL_180914':0.004906566,'EPI_ISL_131473':0.005220113)0.855:0.002146616)0.968:0.003783514)0.000:0.000000006,(('EPI_ISL_131468':0.032794898,((('EPI_ISL_141114':0.002152086,'EPI_ISL_141111':0.000713984)0.992:0.005815228,(('EPI_ISL_63343':0.003619324,((('EPI_ISL_135001':0.008673491,('EPI_ISL_94182':0.001431762,(('EPI_ISL_208448':0.0,'EPI_ISL_208447':0.0):0.008746243,('EPI_ISL_125800':0.000000006,'EPI_ISL_135129':0.002147140)0.739:0.000648040)0.982:0.005115774)0.000:0.000000006)0.960:0.002151018,(('EPI_ISL_95396':0.008673688,((((('EPI_ISL_158450':0.002149470,(('EPI_ISL_189494':0.002867025,('EPI_ISL_189481':0.000000006,'EPI_ISL_189517':0.000715287)0.000:0.000000007)0.989:0.003594315,'EPI_ISL_158508':0.002873794)0.000:0.000000006)0.000:0.000000007,('EPI_ISL_133642':0.000714368,'EPI_ISL_158515':0.001436838)0.756:0.000716861)0.911:0.000715181,'EPI_ISL_137872':0.002867994)0.000:0.000000006,('EPI_ISL_135053':0.000718315,'EPI_ISL_134987':0.002152457)0.779:0.000713394)0.981:0.002868153,('EPI_ISL_134959':0.000777368,(('EPI_ISL_158505':0.004317507,('EPI_ISL_158522':0.001433809,'EPI_ISL_158452':0.001432628)0.000:0.000000006)0.982:0.004264395,'EPI_ISL_134934':0.002225781)0.784:0.002157083)0.953:0.002816126)0.000:0.000000006)0.830:0.000715467,('EPI_ISL_134941':0.007945486,'EPI_ISL_95389':0.005036146)0.000:0.000000006)0.000:0.000000006)0.908:0.001432860,((('EPI_ISL_94219':0.001433302,'EPI_ISL_94194':0.001435931)0.760:0.000714995,(((('EPI_ISL_141148':0.001431434,'EPI_ISL_141112':0.000714444)0.000:0.000000006,('EPI_ISL_141123':0.001430452,'EPI_ISL_141147':0.002147690)0.753:0.000000006)0.000:0.000000006,('EPI_ISL_141152':0.000714967,'EPI_ISL_141146':0.002865977)0.000:0.000000006)0.000:0.000000006,'EPI_ISL_141093':0.001430439)0.974:0.002866535)0.000:0.000000006,'EPI_ISL_94231':0.000000006)0.000:0.000000006)0.980:0.004339820)0.768:0.001087784,('EPI_ISL_63592':0.002871913,((('EPI_ISL_63591':0.002152286,'EPI_ISL_63590':0.000716224)0.000:0.000000006,'EPI_ISL_83536':0.000716728)0.000:0.000000006,'EPI_ISL_83534':0.000716063)0.000:0.000000006)0.961:0.002868865)0.747:0.001026616)1.000:0.008741185,(((('EPI_ISL_278061':0.001435460,'EPI_ISL_278153':0.001428960)0.992:0.005059267,'EPI_ISL_94232':0.000706189)0.965:0.002880146,(('EPI_ISL_20032':0.000714090,'EPI_ISL_19946':0.002154324)0.874:0.001434844,((('EPI_ISL_25503':0.000715262,('EPI_ISL_19942':0.000715204,'EPI_ISL_94200':0.000715262)0.000:0.000000006)0.954:0.002881373,('EPI_ISL_141142':0.009486719,'EPI_ISL_94242':0.007290791)0.829:0.001368810)0.925:0.002160796,('EPI_ISL_83524':0.002168392,'EPI_ISL_83522':0.000704708)0.990:0.004337355)0.000:0.000000006)0.751:0.000000006)0.441:0.000801365,'EPI_ISL_64917':0.002072756)0.956:0.004319394)0.967:0.004427183)0.895:0.000000006,(('EPI_ISL_131471':0.002145896,('EPI_ISL_131470':0.001434269,('EPI_ISL_142457':0.000716621,('EPI_ISL_142437':0.000000006,('EPI_ISL_131472':0.002874162,'EPI_ISL_142372':0.000716562)0.000:0.000000006)0.000:0.000000006)0.727:0.000000006)0.510:0.000728551)1.000:0.018392221,(('EPI_ISL_95404':0.008497920,(((('EPI_ISL_141216':0.002147206,'EPI_ISL_220266':0.001430623)0.000:0.000000007,(('EPI_ISL_141208':0.0,'EPI_ISL_141220':0.0,'EPI_ISL_144546':0.0):0.000000006,'EPI_ISL_95403':0.004308623)0.269:0.000714858)1.000:0.011351756,('EPI_ISL_83531':0.003608566,'EPI_ISL_63344':0.003593571)0.976:0.005493163)0.880:0.002829225,((('EPI_ISL_131481':0.005763755,((('EPI_ISL_134891':0.003610420,'EPI_ISL_125803':0.002893864)0.958:0.003602829,(('EPI_ISL_158535':0.001429226,'EPI_ISL_158439':0.001434850)0.922:0.002159105,(('EPI_ISL_189477':0.000000006,(('EPI_ISL_162265':0.000716301,'EPI_ISL_216680':0.002872301)0.000:0.000000006,('EPI_ISL_254848':0.001439112,('EPI_ISL_502718':0.001438393,'EPI_ISL_502716':0.000000006)0.927:0.002161929)0.995:0.005786332)0.970:0.002871887)0.865:0.001455716,(('EPI_ISL_230093':0.002872838,'EPI_ISL_230070':0.000715604)0.000:0.000000006,('EPI_ISL_230074':0.002175488,'EPI_ISL_230077':0.005074236)0.748:0.000696822)0.727:0.000695888)1.000:0.009482569)0.764:0.000718600)0.994:0.005769765,'EPI_ISL_94214':0.002870931)0.000:0.000000006)0.846:0.001438314,'EPI_ISL_63349':0.007232626)0.748:0.000701948,(((('EPI_ISL_378292':0.004321679,('EPI_ISL_218501':0.000000006,'EPI_ISL_219995':0.000716328)0.000:0.000000006)1.000:0.013240545,((('EPI_ISL_266509':0.001424101,'EPI_ISL_266498':0.002889443)0.959:0.004099143,('EPI_ISL_378313':0.004344477,(('EPI_ISL_393456':0.000715074,'EPI_ISL_393459':0.000000006)0.997:0.005033040,(('EPI_ISL_376287':0.003589962,'EPI_ISL_376326':0.000715540)0.769:0.000716765,('EPI_ISL_376319':0.002869419,'EPI_ISL_378288':0.002871766)0.000:0.000000006)0.000:0.000000006)0.727:0.000693218)0.951:0.003895169)0.995:0.007333995,(((('EPI_ISL_373037':0.007238752,('EPI_ISL_373063':0.000715663,((('EPI_ISL_373033':0.001431924,'EPI_ISL_373027':0.005039490)0.506:0.000000006,'EPI_ISL_373040':0.001433604)0.000:0.000000006,('EPI_ISL_373075':0.000717650,'EPI_ISL_373056':0.002152928)0.883:0.001433394)0.000:0.000000006)0.959:0.003597455)0.939:0.002887205,((('EPI_ISL_294034':0.007202054,(('EPI_ISL_14767320':0.002167609,'EPI_ISL_14767413':0.005054867)0.735:0.000700870,((('EPI_ISL_502620':0.000715814,'EPI_ISL_504948':0.003587201)0.752:0.000714923,(('EPI_ISL_9589287':0.002870242,'EPI_ISL_9589449':0.000000006)1.000:0.009408613,'EPI_ISL_14767438':0.001432069)0.000:0.000000006)0.000:0.000000006,'EPI_ISL_14767435':0.002148535)0.776:0.000715116)1.000:0.005039039)0.056:0.000000006,(('EPI_ISL_506167':0.002868174,'EPI_ISL_393467':0.000716897)0.882:0.001442314,('EPI_ISL_701668':0.002212143,('EPI_ISL_506180':0.0,'EPI_ISL_393478':0.0):0.004332138)0.994:0.005820533)0.768:0.000704803)0.000:0.000000006,('EPI_ISL_294060':0.005054516,('EPI_ISL_393440':0.007952244,(('EPI_ISL_378287':0.001439869,'EPI_ISL_376332':0.002156042)0.761:0.000706391,'EPI_ISL_4056934':0.010885766)0.779:0.000731759)0.918:0.002155592)0.758:0.000707649)0.725:0.000000006)0.864:0.001406103,'EPI_ISL_376265':0.008715388)0.868:0.001473651,('EPI_ISL_266505':0.002867599,('EPI_ISL_266511':0.000715298,'EPI_ISL_266507':0.002149365)0.337:0.000000006)0.000:0.000000006)0.981:0.005334462)0.982:0.006403326)0.881:0.002083385,((('EPI_ISL_134980':0.003591621,('EPI_ISL_134928':0.002152713,'EPI_ISL_134940':0.003593889)0.000:0.000000006)0.895:0.001436109,(((('EPI_ISL_397810':0.002153538,('EPI_ISL_294013':0.000721896,('EPI_ISL_294183':0.006488601,('EPI_ISL_294078':0.001430441,'EPI_ISL_294006':0.002147744)0.000:0.000000006)0.781:0.000710516)0.980:0.004335746)0.946:0.002901022,('EPI_ISL_161074':0.001435770,'EPI_ISL_161035':0.000717773)0.929:0.002158531)0.434:0.000716795,'EPI_ISL_279213':0.021306766)0.000:0.000000006,'EPI_ISL_158433':0.002876121)0.968:0.002877239)0.757:0.000715761,('EPI_ISL_141246':0.007945089,'EPI_ISL_95432':0.003601826)0.260:0.000000006)0.748:0.000000006)0.914:0.002895188,(('EPI_ISL_397565':0.002884536,((('EPI_ISL_158540':0.002123524,'EPI_ISL_158539':0.005080451)1.000:0.018386820,((('EPI_ISL_397578':0.002151801,('EPI_ISL_397580':0.000714793,'EPI_ISL_397573':0.002149774)0.000:0.000000006)0.839:0.000714870,('EPI_ISL_397579':0.001431613,((((('EPI_ISL_397575':0.0,'EPI_ISL_397574':0.0):0.000000006,'EPI_ISL_397572':0.001431294)0.894:0.001431905,'EPI_ISL_131484':0.000715074)0.000:0.000000006,('EPI_ISL_131483':0.0,'EPI_ISL_397567':0.0):0.000000006)1.000:0.000000006,('EPI_ISL_397540':0.001430954,'EPI_ISL_397568':0.000714829)0.735:0.000000006)0.824:0.000000006)0.504:0.000000006)0.590:0.000000006,(('EPI_ISL_234308':0.002864891,(('EPI_ISL_234314':0.0,'EPI_ISL_234319':0.0):0.000714556,('EPI_ISL_234315':0.0,'EPI_ISL_234309':0.0):0.000000006)0.000:0.000000006)0.895:0.002146841,('EPI_ISL_371829':0.007171352,(('EPI_ISL_189523':0.001432825,'EPI_ISL_216711':0.009393768)0.772:0.000716545,(('EPI_ISL_379561':0.001460024,('EPI_ISL_379240':0.000000006,'EPI_ISL_379231':0.000714916)0.743:0.000690562)0.996:0.008483230,(('EPI_ISL_397709':0.001431741,(('EPI_ISL_368798':0.0,'EPI_ISL_378283':0.0):0.000713236,'EPI_ISL_397708':0.000714508)0.768:0.000712957)0.928:0.003034611,('EPI_ISL_328507':0.002873280,((('EPI_ISL_372157':0.001431063,(('EPI_ISL_397713':0.002890368,'EPI_ISL_258495':0.003612863)0.747:0.000700012,'EPI_ISL_328508':0.002149558)0.000:0.000000006)0.000:0.000000006,'EPI_ISL_379234':0.002867006)0.879:0.000715439,('EPI_ISL_397711':0.002878599,('EPI_ISL_328506':0.001436616,'EPI_ISL_328512':0.001439473)0.752:0.000712703)0.922:0.002156369)0.733:0.000000006)0.761:0.001260761)0.977:0.005767852)0.986:0.007613919)0.000:0.000000006)0.978:0.004316492)0.981:0.004310794)0.000:0.000000006)0.000:0.000000006,('EPI_ISL_397576':0.000712365,'EPI_ISL_371798':0.004298910)0.455:0.000715221)0.884:0.001433767)0.734:0.000691991,(('EPI_ISL_181013':0.002657162,('EPI_ISL_162267':0.008174177,'EPI_ISL_161090':0.006367774)0.802:0.002109698)0.975:0.005126209,(('EPI_ISL_254836':0.009461832,('EPI_ISL_162260':0.002152676,'EPI_ISL_162284':0.000716309)0.861:0.001450845)0.997:0.007718642,('EPI_ISL_158447':0.010217730,('EPI_ISL_158431':0.002176486,(('EPI_ISL_245537':0.001435796,'EPI_ISL_256333':0.000000006)1.000:0.012572556,(('EPI_ISL_294069':0.006495149,((('EPI_ISL_258478':0.003596270,'EPI_ISL_378262':0.003593788)0.000:0.000000006,'EPI_ISL_266512':0.003601417)0.000:0.000000006,('EPI_ISL_257291':0.002887096,'EPI_ISL_378261':0.011617440)0.000:0.000000006)0.000:0.000000006)1.000:0.008693647,(('EPI_ISL_254830':0.000720415,'EPI_ISL_254834':0.003589365)0.952:0.002869959,('EPI_ISL_294151':0.003594595,'EPI_ISL_279210':0.007218778)0.000:0.000000006)0.000:0.000000006)0.425:0.000615085)0.992:0.005167982)0.959:0.003660192)0.862:0.002393694)0.053:0.000690027)0.994:0.006073861)0.907:0.002149567)0.996:0.006534968)0.775:0.001112525)0.751:0.001248489)0.916:0.002888218,(('EPI_ISL_82493':0.005039983,('EPI_ISL_278042':0.008828372,'EPI_ISL_329314':0.010302767)0.724:0.000567215)0.000:0.000000006,'EPI_ISL_63347':0.002868761)0.637:0.000496363)0.765:0.000958315)0.766:0.000686056)0.000:0.000000006)0.000:0.000000006,((('EPI_ISL_397960':0.001432404,'EPI_ISL_397859':0.005029454)0.761:0.000000006,('EPI_ISL_397906':0.002868936,'EPI_ISL_397865':0.000715486)0.397:0.000000006)0.000:0.000000006,((('EPI_ISL_8768':0.0,'EPI_ISL_131460':0.0):0.000000006,'EPI_ISL_327539':0.000000006)0.838:0.000712709,('EPI_ISL_397953':0.000715783,('EPI_ISL_131461':0.0,'EPI_ISL_131462':0.0):0.000000006)0.000:0.000000007)0.845:0.000712522)0.964:0.002858361)0.000:0.000000006,('EPI_ISL_94361':0.009763136,(('EPI_ISL_234312':0.000714550,'EPI_ISL_234306':0.000000006)1.000:0.015493370,('EPI_ISL_381000':0.007277493,'EPI_ISL_379988':0.008023037)0.718:0.000464562)0.984:0.008085661)1.000:0.022402537)0.969:0.003868257,('EPI_ISL_20131':0.006398310,('EPI_ISL_64905':0.006019954,'EPI_ISL_82481':0.010857994)0.980:0.006522625)0.968:0.004563221)0.823:0.002277321)0.435:0.000000006)0.981:0.004969829,((((((('EPI_ISL_76342':0.007038155,('EPI_ISL_76440':0.006302777,('EPI_ISL_76287':0.005057465,'EPI_ISL_76445':0.007248672)0.946:0.003827768)0.772:0.001411832)0.936:0.003063847,'EPI_ISL_76288':0.002170884)0.982:0.004293289,('EPI_ISL_76359':0.013100985,(('EPI_ISL_99567':0.003777717,'EPI_ISL_99564':0.000000006)0.995:0.009879273,('EPI_ISL_76444':0.003761974,'EPI_ISL_76443':0.002728173)1.000:0.021604139)0.805:0.001490631)0.745:0.000711659)0.619:0.000000006,'EPI_ISL_76447':0.012272208)0.559:0.000741465,'EPI_ISL_99578':0.019025781)0.874:0.001835938,'EPI_ISL_84835':0.021010486)0.079:0.000731291,'EPI_ISL_99569':0.014202211)0.789:0.001485264)0.942:0.006048989)0.961:0.006962886,((('EPI_ISL_76423':0.029289135,((('EPI_ISL_66190':0.001435283,'EPI_ISL_66187':0.016907020)0.994:0.008340022,'EPI_ISL_506097':0.005863338)0.803:0.001361307,'EPI_ISL_66183':0.005413257)1.000:0.056411468)0.905:0.005620140,('EPI_ISL_10069':0.004379958,(('EPI_ISL_10083':0.031809092,('EPI_ISL_10075':0.012350369,('EPI_ISL_1796':0.007196900,'EPI_ISL_10070':0.005766474)0.724:0.000702172)0.974:0.006391886)0.997:0.013195988,((('EPI_ISL_10084':0.008718925,('EPI_ISL_10077':0.008631125,(('EPI_ISL_10085':0.004295708,'EPI_ISL_10082':0.001425791)0.743:0.000955304,('EPI_ISL_139238':0.016284521,(('EPI_ISL_138604':0.000000006,('EPI_ISL_139235':0.000000006,('EPI_ISL_139230':0.000000006,'EPI_ISL_139234':0.000000006)0.000:0.000000006)0.522:0.000000006)0.829:0.001466202,(('EPI_ISL_139245':0.0,'EPI_ISL_139240':0.0):0.000000006,'EPI_ISL_138609':0.000000006)0.866:0.001415235)1.000:0.024065358)1.000:0.027781716)0.848:0.002638359)0.837:0.001350074)0.933:0.004773752,('EPI_ISL_10095':0.008406856,(((('EPI_ISL_369175':0.011994206,'EPI_ISL_4031117':0.038991113)0.398:0.000511255,(('EPI_ISL_158033':0.000718544,('EPI_ISL_158032':0.000000006,'EPI_ISL_158034':0.000718791)0.000:0.000000006)0.972:0.003622734,(('EPI_ISL_158031':0.0,'EPI_ISL_158030':0.0):0.003650544,(('EPI_ISL_176287':0.001485206,'EPI_ISL_143275':0.000000006)0.994:0.005841999,'EPI_ISL_143276':0.004373291)0.715:0.000683748)0.943:0.002890911)0.913:0.002215855)1.000:0.013195552,('EPI_ISL_158029':0.014584130,('EPI_ISL_158028':0.002153810,'EPI_ISL_369174':0.004387142)1.000:0.010828672)0.977:0.007134234)0.354:0.001463771,'EPI_ISL_379625':0.028813520)1.000:0.033085992)1.000:0.025469325)0.999:0.013538097,('EPI_ISL_12742':0.005068214,'EPI_ISL_12743':0.004247448)1.000:0.015748486)0.979:0.007541713)0.810:0.001395088)1.000:0.017177591)0.901:0.003968587,((((((((((('EPI_ISL_76422':0.005763054,('EPI_ISL_76416':0.008102324,((('EPI_ISL_76407':0.002864602,'EPI_ISL_76409':0.001431441)0.000:0.000000007,'EPI_ISL_76414':0.003589125)0.911:0.001430181,(('EPI_ISL_76410':0.001436065,((((('EPI_ISL_76384':0.005579360,'EPI_ISL_76399':0.000889315)0.807:0.002158431,'EPI_ISL_76403':0.000895593)0.635:0.000535728,('EPI_ISL_76383':0.001435603,('EPI_ISL_76385':0.001432809,'EPI_ISL_76390':0.000715830)0.756:0.000710085)0.945:0.002151112)0.737:0.000715625,(('EPI_ISL_76377':0.001429015,'EPI_ISL_76357':0.003583090)0.000:0.000000006,(('EPI_ISL_76352':0.002131919,('EPI_ISL_76344':0.005079889,'EPI_ISL_76441':0.004340702)0.989:0.006562127)0.987:0.005091770,('EPI_ISL_76360':0.005001379,((('EPI_ISL_76341':0.000713093,'EPI_ISL_76340':0.000000006)0.999:0.010767762,('EPI_ISL_76337':0.001948590,'EPI_ISL_76338':0.003087753)0.994:0.006635188)0.825:0.001576983,('EPI_ISL_76349':0.000718272,'EPI_ISL_76446':0.000713367)0.996:0.006469231)0.338:0.000708429)0.773:0.000761129)0.754:0.000711572)0.877:0.001430816)0.893:0.001434985,((('EPI_ISL_76361':0.000000006,('EPI_ISL_76366':0.000714127,'EPI_ISL_76362':0.000714034)0.000:0.000000006)0.759:0.000000006,('EPI_ISL_76346':0.010287885,('EPI_ISL_76333':0.002876694,'EPI_ISL_76336':0.000715347)0.986:0.006576662)0.946:0.005059452)0.965:0.004103040,('EPI_ISL_76395':0.003813978,('EPI_ISL_76397':0.000000006,'EPI_ISL_76442':0.000714757)0.935:0.002677408)0.109:0.000701465)0.795:0.000926537)0.746:0.000712253)0.931:0.002164367,('EPI_ISL_76420':0.001430567,('EPI_ISL_76419':0.001429216,'EPI_ISL_76421':0.000000006)0.000:0.000000006)0.757:0.000709586)0.798:0.000720942)0.722:0.000560969)0.952:0.003779493)0.870:0.002361859,((('EPI_ISL_328168':0.008212644,('EPI_ISL_328171':0.001229279,'EPI_ISL_221718':0.008198438)0.792:0.001457476)1.000:0.021781526,((((('EPI_ISL_576378':0.002708580,'EPI_ISL_576382':0.005207218)1.000:0.027014230,'EPI_ISL_703077':0.011786839)0.668:0.000586498,'EPI_ISL_702885':0.001472742)0.999:0.011404619,'EPI_ISL_702911':0.012814693)0.991:0.008804681,'EPI_ISL_702411':0.004729566)0.877:0.004726382)1.000:0.047941615,'EPI_ISL_76448':0.019319887)0.835:0.004013913)0.955:0.005095938,('EPI_ISL_76374':0.016464740,(('EPI_ISL_76400':0.004303344,'EPI_ISL_76380':0.005801800)0.999:0.013132491,(('EPI_ISL_76405':0.002169148,('EPI_ISL_76404':0.002167867,'EPI_ISL_76406':0.005051726)0.769:0.000687520)0.994:0.005871481,((('EPI_ISL_76394':0.0,'EPI_ISL_76388':0.0):0.000000006,'EPI_ISL_76382':0.000715941)1.000:0.005796792,('EPI_ISL_76418':0.002155891,'EPI_ISL_76415':0.002166594)0.877:0.001442065)0.746:0.000634393)0.913:0.003162771)0.295:0.004481030)0.999:0.014209566)0.763:0.000937325,('EPI_ISL_76351':0.000657715,('EPI_ISL_76355':0.0,'EPI_ISL_76354':0.0):0.000769540)1.000:0.040194421)0.109:0.002608841,('EPI_ISL_76411':0.014041148,('EPI_ISL_76386':0.010236711,('EPI_ISL_76408':0.001436733,'EPI_ISL_76381':0.009487618)0.737:0.000647828)0.998:0.013913426)0.988:0.009961868)1.000:0.084075190,(('EPI_ISL_131312':0.000730543,('EPI_ISL_131424':0.0,'EPI_ISL_131423':0.0):0.000702422)1.000:0.044410135,(('EPI_ISL_131372':0.002295406,('EPI_ISL_131419':0.010187431,(((('EPI_ISL_131421':0.002156544,'EPI_ISL_131425':0.000716354)0.942:0.003244149,('EPI_ISL_131313':0.005119251,('EPI_ISL_131427':0.005044839,'EPI_ISL_99353':0.002164254)0.830:0.001354269)0.998:0.008452891)0.422:0.001368329,((('EPI_ISL_131451':0.007321469,(('EPI_ISL_99347':0.0,'EPI_ISL_131452':0.0):0.002141756,'EPI_ISL_99348':0.001428124)0.820:0.001315515)0.999:0.010262034,('EPI_ISL_131445':0.002143708,('EPI_ISL_142069':0.0,'EPI_ISL_131447':0.0,'EPI_ISL_398013':0.0):0.001426007)0.863:0.001434520)0.745:0.001424549,'EPI_ISL_142067':0.002877090)1.000:0.018234214)1.000:0.030721997,'EPI_ISL_131379':0.000000006)0.735:0.000659208)0.969:0.004980788)0.994:0.009175238,'EPI_ISL_131361':0.002710615)0.693:0.002086447)1.000:0.070636419)0.946:0.012919916,(('EPI_ISL_5813':0.018646182,('EPI_ISL_10067':0.011711655,(('EPI_ISL_8931':0.017420178,'EPI_ISL_8932':0.013876941)1.000:0.021061067,'EPI_ISL_5826':0.093002901)0.767:0.006503090)0.993:0.011776071)0.100:0.003048175,((((('EPI_ISL_326963':0.006886006,('EPI_ISL_326978':0.004100240,'EPI_ISL_327608':0.008898880)0.176:0.000871327)0.950:0.005636005,('EPI_ISL_381001':0.003700588,'EPI_ISL_4062118':0.029646489)0.999:0.011826065)1.000:0.030135917,('EPI_ISL_77374':0.007888704,('EPI_ISL_94360':0.004289741,'EPI_ISL_77373':0.005737550)0.743:0.000000006)0.996:0.012482724)0.346:0.004315408,'EPI_ISL_77372':0.022900893)1.000:0.077884926,(('EPI_ISL_67874':0.022596014,'EPI_ISL_8766':0.004193141)0.698:0.005023114,(('EPI_ISL_8764':0.004499670,('EPI_ISL_8767':0.008119672,('EPI_ISL_141320':0.003321982,(('EPI_ISL_397952':0.0,'EPI_ISL_142107':0.0):0.000717375,('EPI_ISL_397903':0.000717834,'EPI_ISL_142108':0.000000006)0.768:0.000720660)0.988:0.005435237)0.894:0.002736661)1.000:0.016310639)0.841:0.002218792,'EPI_ISL_141236':0.056659475)0.808:0.002693485)0.994:0.019220918)1.000:0.028965147)0.914:0.007213816)0.999:0.017188623,('EPI_ISL_8765':0.008055106,(('EPI_ISL_13592':0.005790178,'EPI_ISL_13595':0.034386114)1.000:0.025194608,('EPI_ISL_5691':0.005166245,('EPI_ISL_142098':0.001430344,('EPI_ISL_131458':0.003589500,('EPI_ISL_142099':0.000000006,'EPI_ISL_154637':0.000715980)0.908:0.000714968)0.000:0.000000006)0.995:0.009401772)0.992:0.011567062)0.975:0.010314501)1.000:0.027466197)0.925:0.005246313,((('EPI_ISL_2554':0.001444463,(('EPI_ISL_76379':0.008706831,((('EPI_ISL_80311':0.002853305,('EPI_ISL_80310':0.000710800,'EPI_ISL_80313':0.004282303)0.000:0.000000006)0.000:0.000000006,'EPI_ISL_80312':0.000711080)0.967:0.005635003,'EPI_ISL_76285':0.011753085)0.817:0.006498734)0.993:0.007959649,((('EPI_ISL_9381':0.0,'EPI_ISL_80309':0.0):0.002137394,('EPI_ISL_9379':0.000710916,'EPI_ISL_9380':0.000710503)0.960:0.003592859)0.982:0.005049806,'EPI_ISL_80307':0.005720113)0.922:0.002881884)0.897:0.002109907)0.976:0.007418051,(('EPI_ISL_2553':0.0,'EPI_ISL_2556':0.0):0.002863787,'EPI_ISL_2615':0.003572478)0.890:0.002670077)1.000:0.076911329,('EPI_ISL_131374':0.002276107,(('EPI_ISL_6233':0.016706756,('EPI_ISL_142092':0.012324082,('EPI_ISL_141321':0.003999067,('EPI_ISL_7023':0.001426224,'EPI_ISL_216627':0.000718330)1.000:0.017242205)0.999:0.012536705)0.994:0.009568476)0.868:0.002985014,('EPI_ISL_141306':0.005788836,('EPI_ISL_6148':0.003621674,'EPI_ISL_6534':0.004339002)0.747:0.000677941)0.927:0.003057955)0.964:0.004810531)0.997:0.012113549)0.237:0.001404345)0.327:0.001980395,((('EPI_ISL_76348':0.003576262,(('EPI_ISL_76335':0.005066414,(('EPI_ISL_76328':0.004287312,((('EPI_ISL_76294':0.002175879,'EPI_ISL_76298':0.003628091)0.721:0.000685989,('EPI_ISL_76311':0.003554943,'EPI_ISL_70634':0.022476225)0.978:0.006683742)0.994:0.005869805,('EPI_ISL_112233':0.009470577,(('EPI_ISL_266483':0.000000006,'EPI_ISL_154169':0.002877725)1.000:0.036090874,(((('EPI_ISL_702751':0.017121080,'EPI_ISL_273110':0.016339580)0.950:0.005556001,((('EPI_ISL_220500':0.002877232,(('EPI_ISL_201361':0.006551793,(((((('EPI_ISL_707531':0.005815758,('EPI_ISL_707547':0.000716629,'EPI_ISL_707552':0.000000006)0.731:0.000678158)0.986:0.004383822,('EPI_ISL_707509':0.0,'EPI_ISL_707495':0.0):0.010155989)0.000:0.000000006,('EPI_ISL_285465':0.016204901,((('EPI_ISL_707526':0.000000006,('EPI_ISL_14224055':0.010031322,'EPI_ISL_1184535':0.007235879)0.976:0.006929860)0.940:0.004357657,('EPI_ISL_707677':0.007241038,(('EPI_ISL_707423':0.0,'EPI_ISL_696947':0.0):0.000000006,('EPI_ISL_707678':0.000718452,'EPI_ISL_707430':0.031912420)0.796:0.000000006)0.000:0.000000006)0.888:0.001447535)0.775:0.000706636,'EPI_ISL_707459':0.008733674)0.707:0.000629127)0.985:0.005164225)0.887:0.001438238,'EPI_ISL_220503':0.002883430)0.810:0.001433837,'EPI_ISL_253033':0.007234185)0.000:0.000000007,'EPI_ISL_199308':0.000719583)0.981:0.004348836)0.853:0.001430865,'EPI_ISL_703036':0.001440018)0.712:0.000000006)0.154:0.001361676,'EPI_ISL_220499':0.003691193)1.000:0.017035192,'EPI_ISL_702590':0.010796626)0.953:0.006175334)0.946:0.004971035,'EPI_ISL_266470':0.010634481)0.990:0.010342443,('EPI_ISL_112615':0.0,'EPI_ISL_154160':0.0,'EPI_ISL_266464':0.0):0.004792011)0.820:0.004204384)0.888:0.004442095)0.978:0.005233404)0.718:0.000752026)0.932:0.002893551,('EPI_ISL_76323':0.012094801,(('EPI_ISL_76436':0.004611713,(('EPI_ISL_76289':0.002884022,('EPI_ISL_112351':0.000000006,('EPI_ISL_76432':0.000719519,'EPI_ISL_76433':0.003634579)0.000:0.000000006)0.832:0.000719835)0.000:0.000000006,('EPI_ISL_112407':0.005791284,(('EPI_ISL_112352':0.000718888,('EPI_ISL_112433':0.000000006,(('EPI_ISL_112697':0.002168584,(('EPI_ISL_112728':0.0,'EPI_ISL_113715':0.0):0.000000006,'EPI_ISL_112758':0.001440382)0.746:0.000716495)0.947:0.002909922,'EPI_ISL_112644':0.001432120)0.985:0.004364960)0.997:0.006528516)0.000:0.000000006,'EPI_ISL_112370':0.000719174)0.743:0.000719924)0.407:0.000719885)0.992:0.007000521)0.242:0.001119108,('EPI_ISL_112584':0.004158410,(('EPI_ISL_113552':0.006464237,'EPI_ISL_112614':0.014797144)0.882:0.002208516,('EPI_ISL_113308':0.0,'EPI_ISL_113259':0.0):0.004462121)0.922:0.006148053)0.913:0.004912263)0.497:0.002389579)0.744:0.001142510)0.854:0.001383139)0.758:0.000734907,('EPI_ISL_76329':0.000000006,'EPI_ISL_76330':0.001439392)0.981:0.005051418)1.000:0.012642675)0.881:0.002671603,(((('EPI_ISL_112337':0.010747385,('EPI_ISL_76295':0.003516428,'EPI_ISL_76300':0.002961944)0.139:0.000788628)1.000:0.016310402,(((((((('EPI_ISL_112613':0.001853183,'EPI_ISL_154171':0.012011446)0.971:0.004956972,('EPI_ISL_154185':0.008786036,('EPI_ISL_154182':0.009553372,'EPI_ISL_266488':0.009371013)0.607:0.001436456)0.943:0.003428253)0.853:0.001718935,(('EPI_ISL_146882':0.0,'EPI_ISL_208682':0.0):0.012918779,('EPI_ISL_146881':0.009631437,('EPI_ISL_266481':0.0,'EPI_ISL_266465':0.0,'EPI_ISL_154161':0.0):0.015961566)0.992:0.010025171)0.979:0.007512664)0.934:0.004623837,((((('EPI_ISL_143938':0.009199503,('EPI_ISL_273061':0.005176076,('EPI_ISL_273060':0.000825806,('EPI_ISL_158786':0.016227625,'EPI_ISL_179174':0.002922175)0.946:0.003527567)0.936:0.005814443)0.996:0.009960467)0.553:0.003532042,('EPI_ISL_702385':0.006464857,('EPI_ISL_154187':0.011977330,('EPI_ISL_197207':0.028057646,('EPI_ISL_702794':0.009392027,(('EPI_ISL_220496':0.0,'EPI_ISL_220493':0.0):0.000795080,'EPI_ISL_220497':0.002805874)0.921:0.003736316)0.528:0.005958259)1.000:0.020871256)0.044:0.000411782)0.737:0.001059554)0.782:0.001461763,('EPI_ISL_154175':0.006174310,(('EPI_ISL_154167':0.005496955,('EPI_ISL_154173':0.001436111,'EPI_ISL_154172':0.004319051)0.988:0.004721589)0.889:0.002800033,(('EPI_ISL_266480':0.004323513,('EPI_ISL_154159':0.0,'EPI_ISL_266463':0.0):0.000000006)0.969:0.004580961,'EPI_ISL_154190':0.011495419)0.165:0.001380418)0.799:0.001055743)0.000:0.000721365)0.673:0.000815791,('EPI_ISL_131251':0.008064247,('EPI_ISL_154186':0.001595786,('EPI_ISL_266467':0.0,'EPI_ISL_154163':0.0):0.004890778)0.947:0.002898381)0.777:0.000907412)0.997:0.009053954,((('EPI_ISL_266493':0.002850587,'EPI_ISL_311327':0.007300612)0.782:0.002933271,'EPI_ISL_154193':0.035943472)0.818:0.003112596,((('EPI_ISL_154183':0.002924322,('EPI_ISL_266478':0.009279258,(('EPI_ISL_266462':0.0,'EPI_ISL_154158':0.0):0.001436940,('EPI_ISL_266472':0.000717862,('EPI_ISL_154157':0.0,'EPI_ISL_266461':0.0,'EPI_ISL_266460':0.0,'EPI_ISL_154156':0.0):0.000717862)0.000:0.000000006)0.639:0.000246243)1.000:0.021277206)0.832:0.001371398,('EPI_ISL_154165':0.0,'EPI_ISL_266469':0.0):0.002201403)1.000:0.017574163,('EPI_ISL_285467':0.030223728,((((((('EPI_ISL_200585':0.0,'EPI_ISL_200598':0.0,'EPI_ISL_199438':0.0,'EPI_ISL_199442':0.0):0.000678605,'EPI_ISL_2825383':0.009497908)0.997:0.007519618,((('EPI_ISL_200562':0.0,'EPI_ISL_200561':0.0,'EPI_ISL_200557':0.0,'EPI_ISL_200556':0.0,'EPI_ISL_200559':0.0):0.000000006,('EPI_ISL_2825331':0.007967214,('EPI_ISL_200547':0.0,'EPI_ISL_200558':0.0):0.000000006)0.870:0.001435800)0.996:0.006088598,'EPI_ISL_2825437':0.016113986)0.327:0.000516374)0.991:0.006401950,('EPI_ISL_200473':0.009414481,(('EPI_ISL_378308':0.005060610,('EPI_ISL_237131':0.001436394,('EPI_ISL_179432':0.004322116,'EPI_ISL_252465':0.007224165)0.000:0.000000006)0.784:0.000711115)0.872:0.001447465,('EPI_ISL_252823':0.008589826,'EPI_ISL_389660':0.016115911)0.631:0.000156714)0.939:0.002157714)0.727:0.000717235)0.962:0.004003360,((((('EPI_ISL_200591':0.0,'EPI_ISL_199428':0.0):0.000000006,'EPI_ISL_199424':0.000715952)0.994:0.005776087,('EPI_ISL_200548':0.008698874,'EPI_ISL_199433':0.004347215)0.741:0.000730338)0.944:0.003097728,((('EPI_ISL_1632707':0.015056382,(((('EPI_ISL_698005':0.000000006,'EPI_ISL_698006':0.000000006)0.981:0.005060205,('EPI_ISL_698023':0.000000006,'EPI_ISL_698016':0.000000006)0.887:0.002155624)0.973:0.005926079,('EPI_ISL_697973':0.002411520,'EPI_ISL_697971':0.001358346)0.872:0.004987515)0.932:0.003328825,('EPI_ISL_2825348':0.010147275,'EPI_ISL_2825401':0.013442086)0.614:0.001316961)0.921:0.003439251)0.915:0.003612639,'EPI_ISL_252834':0.003201515)0.942:0.003288685,('EPI_ISL_702949':0.005760741,('EPI_ISL_199335':0.001432079,(('EPI_ISL_200480':0.001422582,'EPI_ISL_702992':0.007993979)0.960:0.004406674,('EPI_ISL_2825619':0.000000006,('EPI_ISL_2825601':0.0,'EPI_ISL_2825277':0.0):0.002149868)1.000:0.011674172)0.325:0.001399448)0.746:0.000000006)0.000:0.000000006)0.958:0.004117520)0.869:0.003315625,(('EPI_ISL_328170':0.000722499,'EPI_ISL_328169':0.005829540)1.000:0.015272621,('EPI_ISL_2825365':0.013885431,('EPI_ISL_400282':0.002154247,('EPI_ISL_4071036':0.000716526,'EPI_ISL_4072007':0.001433851)0.000:0.000000006)1.000:0.015857309)0.853:0.002689238)0.993:0.008369369)0.711:0.001615630)0.993:0.007945932,(('EPI_ISL_166546':0.031238411,(('EPI_ISL_181121':0.004859020,'EPI_ISL_368669':0.007550560)0.915:0.003718325,(('EPI_ISL_379567':0.006993152,'EPI_ISL_379565':0.006254726)1.000:0.016942250,(('EPI_ISL_387769':0.0,'EPI_ISL_387771':0.0,'EPI_ISL_387728':0.0):0.008053541,'EPI_ISL_387766':0.002902241)0.849:0.001716976)0.777:0.001298977)0.400:0.004278319)0.964:0.005999043,(('EPI_ISL_387806':0.005071535,(('EPI_ISL_9572779':0.034592730,(('EPI_ISL_387357':0.005086749,'EPI_ISL_387328':0.003628530)0.865:0.001444854,'EPI_ISL_389650':0.023199823)0.741:0.001482958)0.000:0.000000007,('EPI_ISL_387356':0.000757139,('EPI_ISL_387349':0.000718839,'EPI_ISL_387346':0.000000006)0.860:0.001402889)1.000:0.011713997)0.509:0.001418512)0.881:0.001433194,('EPI_ISL_387753':0.001435749,(('EPI_ISL_387768':0.0,'EPI_ISL_387727':0.0):0.013141899,(('EPI_ISL_387789':0.000723794,('EPI_ISL_387782':0.000000006,'EPI_ISL_387802':0.001434040)0.000:0.000710878)0.996:0.007285907,('EPI_ISL_387755':0.002164302,(('EPI_ISL_387799':0.0,'EPI_ISL_387801':0.0):0.000720904,('EPI_ISL_387797':0.000000006,'EPI_ISL_387803':0.000718750)0.776:0.000717450)0.876:0.001435936)0.946:0.002924724)0.311:0.001416372)0.479:0.000000006)0.000:0.000000006)0.989:0.006079808)0.904:0.003942543)0.162:0.002864636,'EPI_ISL_199116':0.021503906)0.979:0.009576997)1.000:0.014625308)0.758:0.001768420)0.827:0.002995578)0.998:0.011460334)0.998:0.012416693,(((('EPI_ISL_76320':0.001438443,'EPI_ISL_76435':0.000718684)0.813:0.000719152,(('EPI_ISL_76318':0.0,'EPI_ISL_76317':0.0):0.000000006,'EPI_ISL_112186':0.000717690)0.722:0.000000006)0.400:0.001434250,('EPI_ISL_113254':0.001439399,(((('EPI_ISL_112258':0.002896691,('EPI_ISL_113484':0.000000006,'EPI_ISL_113483':0.001438443)0.971:0.002897085)0.751:0.000709036,'EPI_ISL_113433':0.001438449)0.000:0.000000006,'EPI_ISL_113434':0.000000006)0.991:0.005780843,'EPI_ISL_113360':0.005796427)0.866:0.001446877)0.757:0.000724158)0.922:0.002159233,(((('EPI_ISL_112188':0.002932314,'EPI_ISL_112583':0.010262361)0.755:0.000677022,'EPI_ISL_113549':0.010235090)0.000:0.000000006,('EPI_ISL_112326':0.006520115,(((('EPI_ISL_112257':0.003625903,('EPI_ISL_112465':0.000000006,'EPI_ISL_112464':0.001439052)0.995:0.004338025)0.000:0.000000006,('EPI_ISL_113491':0.002168494,'EPI_ISL_113255':0.000719059)0.000:0.000000006)0.000:0.000000006,('EPI_ISL_76431':0.002881980,('EPI_ISL_113431':0.000715297,'EPI_ISL_113432':0.004338849)0.140:0.001444781)0.000:0.000000006)0.833:0.000719055,'EPI_ISL_112616':0.005800592)0.000:0.000000006)0.896:0.000719560)0.978:0.002887290,('EPI_ISL_112494':0.020522849,('EPI_ISL_154178':0.004106574,'EPI_ISL_154170':0.011230916)1.000:0.019299364)0.650:0.000271595)0.773:0.000729417)0.913:0.002132162)0.925:0.002201478,((('EPI_ISL_76438':0.0,'EPI_ISL_76437':0.0):0.004361574,('EPI_ISL_76321':0.000717222,('EPI_ISL_76316':0.000000006,'EPI_ISL_76315':0.000718263)0.933:0.002167361)0.991:0.005828105)0.941:0.003623072,('EPI_ISL_76327':0.001775151,('EPI_ISL_112127':0.015666330,(((('EPI_ISL_99573':0.010496937,('EPI_ISL_99575':0.003106363,('EPI_ISL_99572':0.001437282,'EPI_ISL_99571':0.000724204)1.000:0.008578611)0.721:0.001360672)0.997:0.007427637,('EPI_ISL_76305':0.003929879,('EPI_ISL_76306':0.001781581,(('EPI_ISL_112150':0.002160902,((('EPI_ISL_99552':0.003112049,'EPI_ISL_66213':0.013767530)0.984:0.005587355,(('EPI_ISL_99582':0.002183247,('EPI_ISL_99580':0.006517114,('EPI_ISL_71340':0.000718188,'EPI_ISL_139117':0.000000006)0.000:0.000000006)0.749:0.000696082)1.000:0.010953104,((((('EPI_ISL_197206':0.014276942,(((('EPI_ISL_173530':0.003601186,(((('EPI_ISL_220495':0.000720275,'EPI_ISL_220492':0.000716274)0.891:0.001439699,'EPI_ISL_197205':0.000000006)0.925:0.000718182,'EPI_ISL_220494':0.000000006)0.862:0.000717935,('EPI_ISL_220498':0.000000006,'EPI_ISL_197208':0.002160220)0.000:0.000000006)1.000:0.010183967)0.000:0.000000006,((('EPI_ISL_199219':0.000725110,'EPI_ISL_199237':0.000712596)1.000:0.011647279,'EPI_ISL_696915':0.013441782)0.000:0.000000006,(((('EPI_ISL_702868':0.005266768,'EPI_ISL_2825314':0.016057362)0.786:0.002137504,'EPI_ISL_285468':0.013067820)0.738:0.000807296,('EPI_ISL_2825296':0.010225709,'EPI_ISL_9572785':0.011946051)0.999:0.014947040)0.774:0.001415078,'EPI_ISL_199351':0.005757141)0.989:0.005178791)0.649:0.001437968)0.913:0.002166720,(('EPI_ISL_205143':0.002881203,('EPI_ISL_200434':0.000000006,('EPI_ISL_703172':0.000000006,'EPI_ISL_703132':0.001433623)1.000:0.013841076)0.848:0.001436613)0.997:0.006531029,('EPI_ISL_199022':0.007976314,('EPI_ISL_199439':0.008782540,'EPI_ISL_199027':0.005847335)0.124:0.000661250)0.000:0.000000006)0.976:0.003622220)0.985:0.007579940,('EPI_ISL_216914':0.017141507,('EPI_ISL_1184525':0.028025388,('EPI_ISL_2825492':0.012430380,('EPI_ISL_2825419':0.013060721,'EPI_ISL_2825583':0.007554311)0.814:0.005171070)0.951:0.004921693)0.994:0.009332626)0.953:0.005781290)0.992:0.008601854)0.984:0.007110368,'EPI_ISL_252833':0.001452660)0.637:0.002178223,'EPI_ISL_112551':0.000740477)0.918:0.002192704,'EPI_ISL_266485':0.020707060)0.754:0.000650272,(((((('EPI_ISL_174914':0.001436056,'EPI_ISL_387740':0.002156574)0.000:0.000000006,(('EPI_ISL_279514':0.002980503,'EPI_ISL_293988':0.002084994)1.000:0.024794738,(('EPI_ISL_387361':0.013131346,'EPI_ISL_181124':0.002188025)0.927:0.002859007,'EPI_ISL_333969':0.000000006)0.980:0.005919615)0.809:0.001323543)0.742:0.000719868,'EPI_ISL_181120':0.014743810)0.998:0.008137606,'EPI_ISL_154191':0.007328243)0.860:0.002173479,(('EPI_ISL_154188':0.012575042,(('EPI_ISL_196051':0.014884791,(('EPI_ISL_199429':0.013980541,'EPI_ISL_702698':0.008091568)0.941:0.004264723,('EPI_ISL_702655':0.000000006,(('EPI_ISL_197203':0.0,'EPI_ISL_197204':0.0,'EPI_ISL_197202':0.0):0.002828389,('EPI_ISL_220501':0.0,'EPI_ISL_220502':0.0):0.010262285)0.999:0.010993418)0.928:0.002163888)0.955:0.004202108)0.990:0.007409439,('EPI_ISL_146883':0.011456694,('EPI_ISL_266484':0.0,'EPI_ISL_154162':0.0,'EPI_ISL_266466':0.0):0.018752992)0.653:0.000222834)0.946:0.003459785)0.278:0.000756757,('EPI_ISL_99570':0.001437238,'EPI_ISL_99554':0.000721440)0.999:0.007777176)0.250:0.000859212)0.977:0.005787796,'EPI_ISL_107987':0.013888271)0.955:0.003757186)0.860:0.001500874)0.749:0.000682203)0.719:0.000750607,((('EPI_ISL_208666':0.0,'EPI_ISL_174915':0.0):0.014221635,'EPI_ISL_174912':0.000000006)0.346:0.004670778,('EPI_ISL_266468':0.0,'EPI_ISL_154164':0.0):0.015199381)0.410:0.001691455)0.984:0.005063214)0.935:0.002896850,('EPI_ISL_99556':0.0,'EPI_ISL_99558':0.0,'EPI_ISL_99555':0.0,'EPI_ISL_99557':0.0):0.004341521)0.992:0.007010813)0.091:0.001464782)0.455:0.001496998)0.639:0.000732305,('EPI_ISL_112582':0.001435159,'EPI_ISL_112495':0.001449000)1.000:0.011309189)0.938:0.002988214,('EPI_ISL_76339':0.004359070,'EPI_ISL_76439':0.004319194)0.888:0.002501123)0.432:0.000724401)0.404:0.000765794)0.841:0.001101736)0.753:0.000000006)0.741:0.000000006,('EPI_ISL_112525':0.017639076,(('EPI_ISL_112187':0.008721225,('EPI_ISL_76322':0.001438868,('EPI_ISL_76319':0.002159402,'EPI_ISL_76434':0.001439003)0.753:0.000000006)0.728:0.000704830)0.552:0.000726681,('EPI_ISL_113430':0.002881703,(('EPI_ISL_113256':0.000736073,(('EPI_ISL_113480':0.002626014,'EPI_ISL_113358':0.000683496)0.676:0.000294741,'EPI_ISL_113363':0.000719135)0.911:0.002152684)0.778:0.002201306,'EPI_ISL_113305':0.000720829)0.998:0.009556303)0.999:0.011854392)0.718:0.000000006)0.871:0.000726847)0.946:0.005619494,('EPI_ISL_112206':0.001132742,(('EPI_ISL_112431':0.001506831,(('EPI_ISL_112673':0.001441468,((('EPI_ISL_112672':0.000548305,'EPI_ISL_4072219':0.050477926)0.942:0.003236193,'EPI_ISL_112670':0.020907965)0.736:0.000560866,'EPI_ISL_112643':0.002887490)0.000:0.000000006)0.763:0.000712559,'EPI_ISL_112642':0.001452284)0.992:0.005783094)0.987:0.006629462,'EPI_ISL_112585':0.008076745)0.521:0.001041882)1.000:0.017040175)0.973:0.006161029)0.856:0.002245909,(('EPI_ISL_76301':0.002882062,('EPI_ISL_76334':0.000717214,'EPI_ISL_76332':0.000000006)0.857:0.001439893)0.996:0.008285082,('EPI_ISL_112159':0.017549008,('EPI_ISL_76290':0.004524805,'EPI_ISL_112372':0.003484409)1.000:0.018274195)0.873:0.002889736)0.996:0.008564337)0.989:0.006504474,('EPI_ISL_76347':0.000722287,'EPI_ISL_76345':0.000712520)0.985:0.005801502)0.851:0.001722713)1.000:0.031712313,'EPI_ISL_76370':0.017972583)1.000:0.094836492)0.924:0.004706768,(('EPI_ISL_24785':0.004457197,('EPI_ISL_243490':0.007424621,'EPI_ISL_189733':0.007874979)0.953:0.004390677)1.000:0.022902046,(((('EPI_ISL_329056':0.007955759,('EPI_ISL_64815':0.002916557,'EPI_ISL_30811':0.001415840)0.996:0.007992864)0.862:0.001378600,((((('EPI_ISL_243472':0.005030884,'EPI_ISL_243665':0.002163403)0.972:0.004325944,('EPI_ISL_243604':0.002868191,('EPI_ISL_243657':0.003593819,'EPI_ISL_243406':0.003579518)0.978:0.004335785)0.921:0.002154103)0.739:0.000732046,'EPI_ISL_243625':0.002837177)0.992:0.005059533,('EPI_ISL_120198':0.003954253,'EPI_ISL_120196':0.002142126)0.960:0.003890251)0.746:0.000759569,'EPI_ISL_267196':0.004359252)0.991:0.005073543)0.978:0.005806322,('EPI_ISL_65221':0.000745413,(('EPI_ISL_243390':0.008734415,(('EPI_ISL_309819':0.003584183,'EPI_ISL_243630':0.000708994)0.963:0.003598115,(((('EPI_ISL_243627':0.003580267,('EPI_ISL_158285':0.002532828,'EPI_ISL_243495':0.005357439)0.307:0.000715828)0.936:0.003585868,'EPI_ISL_30808':0.004309756)0.855:0.001431757,('EPI_ISL_243599':0.002150245,'EPI_ISL_30809':0.002871484)0.763:0.000702307)0.000:0.000000006,(('EPI_ISL_243386':0.005096016,(('EPI_ISL_129976':0.006710605,'EPI_ISL_243391':0.011825167)0.708:0.000479284,('EPI_ISL_243404':0.000000006,((('EPI_ISL_243611':0.003573805,(('EPI_ISL_243483':0.002858667,('EPI_ISL_243640':0.000712663,'EPI_ISL_243582':0.001425891)0.763:0.000715254)0.973:0.003598616,('EPI_ISL_148226':0.009441143,'EPI_ISL_148227':0.005810255)0.989:0.006577272)0.805:0.002136772)0.751:0.000000006,(('EPI_ISL_243602':0.000709126,('EPI_ISL_117500':0.000712469,(('EPI_ISL_117502':0.0,'EPI_ISL_117501':0.0):0.002140636,'EPI_ISL_129583':0.004293533)0.000:0.000000006)0.930:0.002146020)0.980:0.003601326,'EPI_ISL_243407':0.002140981)0.968:0.003586898)0.000:0.000000006,(('EPI_ISL_243505':0.002166585,'EPI_ISL_243613':0.013062434)0.662:0.000694597,('EPI_ISL_243395':0.002859964,('EPI_ISL_243650':0.010204450,('EPI_ISL_243392':0.001379198,'EPI_ISL_267228':0.007253977)0.999:0.012456242)0.948:0.003578731)0.391:0.000000006)0.729:0.000000006)1.000:0.000000006)0.000:0.000000006)0.760:0.000646856)0.995:0.006558070,(('EPI_ISL_243396':0.002128289,'EPI_ISL_243559':0.004315996)0.996:0.005768386,'EPI_ISL_243462':0.000000006)0.782:0.000715166)0.771:0.000710997)0.894:0.001435597)0.746:0.000655432)0.956:0.003701519,'EPI_ISL_267359':0.009427290)0.272:0.000662679)0.990:0.006501208)0.996:0.010270366,((('EPI_ISL_329042':0.005916064,(((('EPI_ISL_378377':0.001432082,'EPI_ISL_378378':0.000000006)0.710:0.000000006,(('EPI_ISL_180816':0.001431756,('EPI_ISL_141194':0.002880049,'EPI_ISL_141125':0.004341988)0.992:0.005794071)0.324:0.000000006,'EPI_ISL_180861':0.002148666)0.000:0.000000006)0.000:0.000000006,(('EPI_ISL_84982':0.000000006,('EPI_ISL_85206':0.0,'EPI_ISL_85175':0.0):0.006482592)0.000:0.000000006,((('EPI_ISL_84976':0.002877275,'EPI_ISL_84974':0.000716798)0.886:0.001431942,'EPI_ISL_84979':0.000000006)0.899:0.000715419,(('EPI_ISL_95444':0.003600490,'EPI_ISL_142498':0.007242581)0.766:0.000709079,((((((('EPI_ISL_162258':0.000715577,'EPI_ISL_161078':0.000000006)0.000:0.000000006,('EPI_ISL_161059':0.001429972,'EPI_ISL_216677':0.007215075)0.773:0.000718925)0.868:0.000715050,('EPI_ISL_161084':0.002871411,('EPI_ISL_181055':0.005875157,'EPI_ISL_294030':0.018409525)0.727:0.000605140)0.000:0.000000006)0.872:0.001430181,'EPI_ISL_148238':0.001439987)0.991:0.005038826,(('EPI_ISL_216366':0.003609450,(((('EPI_ISL_142482':0.001431964,'EPI_ISL_142499':0.000715269)0.000:0.000000006,('EPI_ISL_131479':0.000000006,'EPI_ISL_131474':0.001432246)0.839:0.000715292)0.000:0.000000006,('EPI_ISL_142529':0.000715805,('EPI_ISL_142515':0.000715092,'EPI_ISL_397532':0.000000006)0.897:0.000715336)0.000:0.000000006)0.000:0.000000006,('EPI_ISL_133666':0.001433301,('EPI_ISL_131476':0.0,'EPI_ISL_131475':0.0):0.001432452)0.750:0.000717111)0.743:0.000703475)0.981:0.004331849,('EPI_ISL_95387':0.002149388,('EPI_ISL_142568':0.002871260,('EPI_ISL_216588':0.000910485,'EPI_ISL_181011':0.005607578)0.936:0.002860293)0.000:0.000000006)0.993:0.004311492)0.000:0.000000006)0.473:0.000000006,('EPI_ISL_141209':0.003593799,(('EPI_ISL_141204':0.002149578,('EPI_ISL_141235':0.001432709,('EPI_ISL_141224':0.001433217,'EPI_ISL_141215':0.000715313)0.000:0.000000006)0.000:0.000000006)0.947:0.001432048,('EPI_ISL_94185':0.002873928,(('EPI_ISL_131482':0.000716908,'EPI_ISL_141247':0.002150409)0.780:0.000715453,'EPI_ISL_94183':0.003590142)0.000:0.000000006)0.000:0.000000006)0.774:0.000715953)0.940:0.002155725)0.000:0.000000006,('EPI_ISL_95426':0.003590671,'EPI_ISL_216650':0.001433693)0.000:0.000000006)0.000:0.000000006)0.981:0.003588803)0.000:0.000000006)0.939:0.001432417)0.878:0.000714744,('EPI_ISL_7068':0.000715382,('EPI_ISL_6629':0.005045023,('EPI_ISL_6506':0.001439751,'EPI_ISL_6628':0.002874939)0.749:0.000710957)0.751:0.000716373)0.745:0.000000006)1.000:0.013093271)0.977:0.007312290,('EPI_ISL_73398':0.004469559,('EPI_ISL_73391':0.006538368,('EPI_ISL_150011':0.002416498,'EPI_ISL_33851':0.008447195)0.844:0.002140628)0.959:0.006479129)1.000:0.014781663)0.959:0.005236644,'EPI_ISL_73364':0.009553180)0.748:0.000650538)0.664:0.000658991)0.972:0.005972719)0.999:0.010720879)0.997:0.009703442)0.951:0.008540159,((((('EPI_ISL_12864553':0.005854040,'EPI_ISL_506058':0.001378237)1.000:0.029590184,('EPI_ISL_506057':0.004368663,'EPI_ISL_12869980':0.026063755)0.955:0.006194999)0.999:0.020881695,('EPI_ISL_235192':0.016855897,(('EPI_ISL_506049':0.001534746,('EPI_ISL_506056':0.005883662,'EPI_ISL_378725':0.003533850)0.868:0.002134137)1.000:0.026378657,'EPI_ISL_506052':0.023969838)0.544:0.001960232)0.791:0.004062667)1.000:0.076543685,'EPI_ISL_235193':0.002473163)0.999:0.021544127,('EPI_ISL_235195':0.000710854,'EPI_ISL_235194':0.000000006)1.000:0.065860014)1.000:0.022912528)0.864:0.009443240)0.872:0.022459099)0.994:0.149726491)1.000:0.738528380,((((('EPI_ISL_73361':0.033318773,(('EPI_ISL_142014':0.0,'EPI_ISL_328986':0.0):0.000000006,'EPI_ISL_142016':0.001419230)1.000:0.026688181)0.000:0.007511181,(('EPI_ISL_91542':0.007836152,(((('EPI_ISL_120191':0.013099424,((((('EPI_ISL_96133':0.011484331,'EPI_ISL_165789':0.002820688)0.954:0.003655686,('EPI_ISL_208808':0.007269420,(('EPI_ISL_292794':0.012171529,(('EPI_ISL_142936':0.000705830,'EPI_ISL_142938':0.002135363)0.992:0.005696819,'EPI_ISL_298609':0.003541141)0.000:0.000000006)0.905:0.001420929,('EPI_ISL_151927':0.009289325,('EPI_ISL_208812':0.004317082,('EPI_ISL_208810':0.0,'EPI_ISL_208809':0.0):0.013691058)0.725:0.000649981)0.889:0.001432025)0.749:0.000572141)1.000:0.017543243)0.831:0.001335962,((('EPI_ISL_267279':0.004306960,(('EPI_ISL_291187':0.008743117,((('EPI_ISL_208811':0.005724523,('EPI_ISL_290104':0.045028916,'EPI_ISL_266410':0.013405401)0.805:0.001729489)0.975:0.004280137,(((('EPI_ISL_393488':0.017615786,('EPI_ISL_502736':0.005704255,('EPI_ISL_250237':0.0,'EPI_ISL_250235':0.0,'EPI_ISL_250236':0.0):0.003954202)1.000:0.016694681)0.724:0.000393990,'EPI_ISL_256316':0.004303540)0.957:0.002846764,'EPI_ISL_189708':0.002840629)0.884:0.001482815,'EPI_ISL_368642':0.025781643)0.730:0.000656929)0.771:0.000000006,(('EPI_ISL_267317':0.0,'EPI_ISL_329034':0.0):0.003105185,'EPI_ISL_267256':0.003339245)1.000:0.008617731)0.990:0.006482744)0.923:0.002847647,'EPI_ISL_189702':0.007174543)0.737:0.000624775)0.999:0.007915278,('EPI_ISL_697590':0.002829391,'EPI_ISL_209380':0.004986521)0.998:0.010071327)0.763:0.000675400,(((((('EPI_ISL_400286':0.003590315,'EPI_ISL_1184524':0.007885520)0.735:0.000670840,('EPI_ISL_400288':0.002879883,'EPI_ISL_14775931':0.015928432)0.857:0.001375753)0.998:0.006433045,('EPI_ISL_339038':0.004963958,(('EPI_ISL_503488':0.009981280,('EPI_ISL_697686':0.000000006,'EPI_ISL_697687':0.001410837)0.994:0.003534790)0.000:0.000000006,((('EPI_ISL_815400':0.001449682,('EPI_ISL_7623079':0.003536760,'EPI_ISL_7623045':0.000000006)0.999:0.008515890)0.427:0.000705074,'EPI_ISL_502605':0.003508337)0.861:0.001436943,'EPI_ISL_9959271':0.037167767)0.432:0.000725045)0.978:0.002827454)0.000:0.000000006)0.739:0.000586456,(('EPI_ISL_403715':0.000679546,'EPI_ISL_6795221':0.002146334)0.991:0.005748325,('EPI_ISL_4071516':0.015801935,('EPI_ISL_6784703':0.004999941,(('EPI_ISL_1184531':0.000000006,'EPI_ISL_1241002':0.000704965)0.985:0.004256211,('EPI_ISL_6784733':0.002835646,'EPI_ISL_14835463':0.004973705)0.851:0.001421818)0.967:0.002839204)0.757:0.000706902)0.854:0.001442899)0.968:0.004358848)1.000:0.028801480,('EPI_ISL_149861':0.000539899,'EPI_ISL_149872':0.002283904)0.792:0.002157422)0.832:0.001518934,'EPI_ISL_165790':0.005728222)0.986:0.005013396)0.927:0.002118482)0.768:0.000747739,((('EPI_ISL_165788':0.0,'EPI_ISL_165791':0.0):0.012365405,'EPI_ISL_165792':0.004188892)0.995:0.008835870,'EPI_ISL_133658':0.033229049)0.729:0.000527357)0.807:0.001270174,('EPI_ISL_243594':0.013102709,(('EPI_ISL_243580':0.004292854,((('EPI_ISL_267284':0.006470577,('EPI_ISL_267197':0.004293451,'EPI_ISL_243537':0.003587458)0.975:0.005061276)0.746:0.000658161,'EPI_ISL_243610':0.005686373)0.000:0.000000006,'EPI_ISL_243387':0.009287998)0.883:0.002108488)0.999:0.009458544,('EPI_ISL_243468':0.005000379,('EPI_ISL_309807':0.007982055,'EPI_ISL_243654':0.009381589)0.862:0.002019796)0.994:0.006518067)0.832:0.001904536)0.999:0.011163402)1.000:0.015504099)0.956:0.004966372,(('EPI_ISL_267427':0.009752601,('EPI_ISL_189722':0.021931493,('EPI_ISL_87297':0.005770780,('EPI_ISL_98911':0.000617614,'EPI_ISL_98912':0.002215902)0.993:0.008709529)0.954:0.006811840)0.999:0.017893462)0.844:0.002424514,('EPI_ISL_120208':0.022545865,(('EPI_ISL_120216':0.001414298,('EPI_ISL_267436':0.010102577,('EPI_ISL_25672':0.004994478,('EPI_ISL_28841':0.0,'EPI_ISL_25670':0.0):0.003628746)0.997:0.008759947)0.898:0.003525360)0.734:0.000000006,('EPI_ISL_25673':0.003590386,('EPI_ISL_120184':0.002224212,(('EPI_ISL_243518':0.000701771,'EPI_ISL_267245':0.002844191)0.986:0.005142390,((('EPI_ISL_158271':0.005695890,((('EPI_ISL_243539':0.004264282,'EPI_ISL_329055':0.020532330)0.000:0.000000006,('EPI_ISL_243510':0.002850965,('EPI_ISL_243653':0.002145228,'EPI_ISL_243445':0.004275464)0.928:0.002840600)0.850:0.001418583)0.840:0.000707556,'EPI_ISL_84561':0.002126057)0.000:0.000000006)0.613:0.000176446,'EPI_ISL_243497':0.006950148)0.251:0.000712342,'EPI_ISL_804037':0.012412528)0.779:0.001131399)1.000:0.013140513)0.493:0.000648500)0.729:0.000669804)0.766:0.000752954)0.902:0.002819293)0.722:0.000687027)0.921:0.002836571,('EPI_ISL_84552':0.017708010,('EPI_ISL_243438':0.009977572,('EPI_ISL_243450':0.012416119,('EPI_ISL_243383':0.002150989,(('EPI_ISL_80760':0.0,'EPI_ISL_80759':0.0):0.005779206,('EPI_ISL_74835':0.002864861,(('EPI_ISL_328943':0.0,'EPI_ISL_243543':0.0):0.000000006,'EPI_ISL_267277':0.001423312)0.975:0.003603334)0.742:0.000662253)0.988:0.005081280)0.800:0.001306631)0.991:0.007953037)0.807:0.003076444)0.996:0.008759314)0.997:0.008724585,(((('EPI_ISL_288013':0.006175349,('EPI_ISL_292792':0.010355613,(('EPI_ISL_237130':0.006397772,('EPI_ISL_237154':0.002832794,(((((((('EPI_ISL_14767442':0.007901423,'EPI_ISL_14767423':0.010912069)0.994:0.008707064,'EPI_ISL_237158':0.003597043)0.732:0.000649531,('EPI_ISL_279041':0.002123367,('EPI_ISL_240603':0.000000006,'EPI_ISL_240623':0.000705702)0.880:0.001420712)0.995:0.007162638)0.712:0.000000006,'EPI_ISL_220507':0.007136651)0.979:0.002846709,(('EPI_ISL_266409':0.000707324,'EPI_ISL_266407':0.000707239)0.949:0.002123095,(('EPI_ISL_266415':0.000705799,'EPI_ISL_266413':0.000707386)0.896:0.001418234,(('EPI_ISL_205136':0.000706208,(((('EPI_ISL_302712':0.0,'EPI_ISL_302723':0.0):0.000000006,'EPI_ISL_212415':0.000705489)0.966:0.002120635,('EPI_ISL_302762':0.000706192,'EPI_ISL_302713':0.000000006)0.000:0.000000006)0.921:0.001413481,'EPI_ISL_257730':0.000706205)0.000:0.000000006)0.000:0.000000006,(('EPI_ISL_205135':0.002123438,('EPI_ISL_302718':0.0,'EPI_ISL_302761':0.0,'EPI_ISL_302721':0.0):0.000000006)0.917:0.000707068,((('EPI_ISL_294954':0.000000006,(((('EPI_ISL_212412':0.0,'EPI_ISL_212418':0.0):0.000000006,'EPI_ISL_212381':0.000706109)0.000:0.000000006,('EPI_ISL_212383':0.002121503,'EPI_ISL_212391':0.000705986)0.754:0.000000006)0.000:0.000000006,'EPI_ISL_212379':0.000706227)0.857:0.000706033)0.000:0.000000006,('EPI_ISL_302808':0.000705953,'EPI_ISL_302802':0.000000006)0.852:0.000705919)0.000:0.000000006,(('EPI_ISL_302726':0.000000006,'EPI_ISL_302722':0.000705805)0.849:0.000705848,(('EPI_ISL_302730':0.000000006,'EPI_ISL_302709':0.000706104)0.859:0.000706064,'EPI_ISL_302763':0.000706750)0.000:0.000000006)0.000:0.000000006)0.000:0.000000006)0.827:0.000706163)0.794:0.000704473)0.900:0.001416829)0.000:0.000000006)0.440:0.001412869,('EPI_ISL_266408':0.003540745,('EPI_ISL_266414':0.002834716,('EPI_ISL_278134':0.004969920,('EPI_ISL_278131':0.0,'EPI_ISL_278129':0.0,'EPI_ISL_278128':0.0,'EPI_ISL_278133':0.0,'EPI_ISL_278132':0.0,'EPI_ISL_278130':0.0,'EPI_ISL_278151':0.0):0.000710253)0.885:0.001414443)0.934:0.002122978)0.000:0.000000006)0.772:0.000710168,((((('EPI_ISL_333097':0.008679736,'EPI_ISL_209116':0.002885415)0.751:0.000658708,(('EPI_ISL_302813':0.004979574,('EPI_ISL_240675':0.000706167,'EPI_ISL_240676':0.000000006)0.772:0.000705509)0.768:0.000707710,((('EPI_ISL_237167':0.005685760,((((((('EPI_ISL_14769746':0.0,'EPI_ISL_14769745':0.0):0.000000006,((('EPI_ISL_14769065':0.000000006,'EPI_ISL_14769064':0.000705842)0.996:0.003541424,('EPI_ISL_14769062':0.001414808,'EPI_ISL_14769061':0.000706192)0.000:0.000000006)1.000:0.009924372,'EPI_ISL_14769747':0.017895522)0.565:0.000122488)0.878:0.001414135,('EPI_ISL_14768259':0.001413838,'EPI_ISL_14768263':0.003546961)0.730:0.000708737)0.917:0.001415507,('EPI_ISL_14769879':0.004277209,('EPI_ISL_14769265':0.003541301,('EPI_ISL_14769263':0.000000006,'EPI_ISL_14769264':0.000708278)0.958:0.004302738)0.994:0.008038544)0.959:0.004258938)0.000:0.000000006,('EPI_ISL_14768254':0.002865733,('EPI_ISL_14769500':0.001418403,('EPI_ISL_14768226':0.000708360,'EPI_ISL_14769743':0.000708450)0.000:0.000000006)1.000:0.020361607)0.754:0.000676811)0.000:0.000000006,'EPI_ISL_14768772':0.018022739)0.999:0.010735013,((('EPI_ISL_339039':0.0,'EPI_ISL_337394':0.0):0.002125543,('EPI_ISL_4071300':0.005736627,('EPI_ISL_4071025':0.000705939,'EPI_ISL_701617':0.000000006)0.982:0.004985206)0.732:0.000695608)0.969:0.002836854,('EPI_ISL_4071028':0.000715692,'EPI_ISL_4071026':0.001404641)1.000:0.012195132)0.000:0.000000006)0.980:0.003543784)0.000:0.000000006,(((('EPI_ISL_217878':0.000000006,'EPI_ISL_302810':0.000705928)0.845:0.000705730,'EPI_ISL_302816':0.000000006)0.000:0.000000006,('EPI_ISL_302821':0.004971315,'EPI_ISL_217876':0.000000006)0.461:0.000705698)0.917:0.002133075,'EPI_ISL_4071301':0.018080698)0.756:0.000699915)0.000:0.000000006,(('EPI_ISL_240620':0.001420834,'EPI_ISL_239395':0.001423097)0.882:0.001415953,'EPI_ISL_209129':0.000706286)0.000:0.000000006)0.842:0.000706161)0.000:0.000000006)0.924:0.002132617,'EPI_ISL_217481':0.006459013)0.868:0.001410111,'EPI_ISL_237132':0.002125401)0.000:0.000000006,'EPI_ISL_302809':0.002828934)0.974:0.002834756)0.755:0.000695057,('EPI_ISL_239411':0.000000006,'EPI_ISL_237151':0.001412274)0.964:0.002840893)0.940:0.002844367)0.739:0.000000006)0.000:0.000000006,('EPI_ISL_237161':0.000000006,'EPI_ISL_237134':0.000000006)0.979:0.003539536)0.923:0.004038134)1.000:0.015165161)0.961:0.005030692,('EPI_ISL_98887':0.015533762,'EPI_ISL_84443':0.006962275)0.991:0.006784763)0.909:0.002750022,(('EPI_ISL_84450':0.007310457,(('EPI_ISL_84448':0.003636510,'EPI_ISL_84444':0.001464809)1.000:0.008791970,('EPI_ISL_84453':0.007319307,'EPI_ISL_84449':0.001462349)0.014:0.000726161)0.000:0.000000006)0.402:0.001162418,(('EPI_ISL_96135':0.000709891,('EPI_ISL_96136':0.000709956,(('EPI_ISL_98404':0.0,'EPI_ISL_98403':0.0,'EPI_ISL_98402':0.0,'EPI_ISL_98400':0.0):0.000000006,('EPI_ISL_96134':0.000709811,'EPI_ISL_98401':0.000709925)0.759:0.000000006)0.160:0.000000006)0.749:0.000000006)0.935:0.006034889,((('EPI_ISL_170453':0.000000006,('EPI_ISL_170454':0.000000006,('EPI_ISL_163608':0.000000006,'EPI_ISL_170455':0.001421279)0.412:0.000710048)0.960:0.002133408)0.965:0.005984058,(((('EPI_ISL_278150':0.0,'EPI_ISL_278149':0.0):0.008006584,(('EPI_ISL_278147':0.000000006,'EPI_ISL_278148':0.000711607)0.935:0.002917960,('EPI_ISL_256099':0.011019945,'EPI_ISL_6816031':0.020150922)0.576:0.002601438)0.971:0.005782251)0.934:0.003672990,('EPI_ISL_199316':0.012065240,('EPI_ISL_237992':0.000678606,'EPI_ISL_267868':0.002176591)1.000:0.018169858)0.964:0.006006351)0.989:0.007184502,('EPI_ISL_278146':0.007863841,('EPI_ISL_278136':0.005059682,(('EPI_ISL_278135':0.001425810,(('EPI_ISL_278140':0.000000006,('EPI_ISL_278142':0.000711721,('EPI_ISL_278138':0.0,'EPI_ISL_278137':0.0):0.003578457)0.777:0.000712065)0.895:0.001425243,'EPI_ISL_278141':0.000712745)0.784:0.000712217)0.886:0.000716927,(('EPI_ISL_278139':0.0,'EPI_ISL_278143':0.0,'EPI_ISL_278145':0.0):0.000000007,'EPI_ISL_278144':0.000711734)0.716:0.000000006)0.990:0.007175879)0.649:0.001487202)0.984:0.005777580)0.950:0.005579382)1.000:0.015287536,('EPI_ISL_278127':0.001424445,(('EPI_ISL_278125':0.0,'EPI_ISL_278124':0.0):0.005763979,'EPI_ISL_278126':0.000000006)0.447:0.000713449)0.951:0.005040946)0.979:0.009854940)1.000:0.028454577)0.956:0.004356176)1.000:0.010672148,'EPI_ISL_146357':0.005093437)0.897:0.002865492)0.880:0.002229648)0.000:0.002408933,(('EPI_ISL_14769258':0.0,'EPI_ISL_14768185':0.0):0.000000006,'EPI_ISL_14769259':0.000710339)1.000:0.108470385)0.126:0.009980013)0.999:0.067228151,(('EPI_ISL_88365':0.138891863,(((('EPI_ISL_29097':0.013246038,(('EPI_ISL_129479':0.048078494,(((('EPI_ISL_29410':0.004381829,('EPI_ISL_129496':0.000690754,('EPI_ISL_129464':0.001457328,'EPI_ISL_129473':0.004300463)0.982:0.004389586)0.998:0.010980517)0.997:0.008740198,('EPI_ISL_129485':0.013113098,'EPI_ISL_199476':0.000726621)0.753:0.000708866)0.000:0.000000006,('EPI_ISL_129471':0.005057448,('EPI_ISL_129487':0.005696403,(('EPI_ISL_129499':0.021085669,'EPI_ISL_129467':0.011954190)0.989:0.008618480,(((('EPI_ISL_129465':0.008018328,('EPI_ISL_129466':0.003377571,(('EPI_ISL_195130':0.016853798,'EPI_ISL_195168':0.023998484)1.000:0.039136712,(('EPI_ISL_195124':0.049139099,'EPI_ISL_129458':0.004088163)0.969:0.006045054,'EPI_ISL_129454':0.000000006)1.000:0.015127721)0.835:0.002680116)0.981:0.005320028)0.953:0.004378124,(('EPI_ISL_129453':0.012357879,('EPI_ISL_129492':0.005051324,'EPI_ISL_129483':0.010130016)0.722:0.000733782)0.785:0.001268249,('EPI_ISL_129457':0.012404023,'EPI_ISL_199472':0.009744905)1.000:0.030403667)0.966:0.004493558)0.987:0.005169152,'EPI_ISL_129455':0.004252515)0.998:0.011772404,'EPI_ISL_129502':0.013293264)0.922:0.003628311)0.000:0.000000006)0.908:0.001510883)0.744:0.000712682)0.000:0.000000006,((('EPI_ISL_129478':0.000724439,'EPI_ISL_129451':0.012537405)1.000:0.072626897,('EPI_ISL_129472':0.030234784,'EPI_ISL_129482':0.052212048)0.884:0.004149782)0.737:0.000783806,'EPI_ISL_129474':0.007216016)0.762:0.000724052)0.000:0.000000007)0.601:0.000529035,'EPI_ISL_129501':0.017881955)0.999:0.011451848)0.000:0.001339531,((('EPI_ISL_95804':0.019809822,'EPI_ISL_129521':0.032351034)0.935:0.005838118,((((('EPI_ISL_170518':0.0,'EPI_ISL_170523':0.0):0.004334040,('EPI_ISL_170519':0.005088006,('EPI_ISL_1055773':0.004355562,(('EPI_ISL_170529':0.014565171,('EPI_ISL_10441':0.018774121,('EPI_ISL_539860':0.002126578,('EPI_ISL_199474':0.000000006,'EPI_ISL_170785':0.002150895)0.765:0.000706935)0.969:0.008444471)1.000:0.043488775)1.000:0.017656369,'EPI_ISL_539869':0.005865720)0.760:0.000595903)0.926:0.002804443)0.996:0.007304446)0.824:0.001447936,'EPI_ISL_170784':0.004281569)1.000:0.022023864,'EPI_ISL_68984':0.006058496)0.989:0.009639145,('EPI_ISL_129518':0.019859992,'EPI_ISL_129517':0.022201845)1.000:0.025235600)0.993:0.011016579)0.621:0.001654302,'EPI_ISL_539864':0.017728426)0.065:0.000677107)0.836:0.003959614,(('EPI_ISL_164365':0.0,'EPI_ISL_164360':0.0,'EPI_ISL_164367':0.0,'EPI_ISL_164361':0.0,'EPI_ISL_164366':0.0,'EPI_ISL_164368':0.0,'EPI_ISL_164364':0.0,'EPI_ISL_164363':0.0):0.000715145,'EPI_ISL_164362':0.000000006)1.000:0.085927199)0.904:0.009364884,('EPI_ISL_199470':0.017938546,('EPI_ISL_278832':0.080209624,(((('EPI_ISL_9593377':0.002940272,'EPI_ISL_6781349':0.008562275)1.000:0.095012472,('EPI_ISL_4081260':0.001663409,'EPI_ISL_4081262':0.006323365)1.000:0.107440432)0.877:0.009492711,((((('EPI_ISL_505303':0.041140751,(('EPI_ISL_61669':0.007745323,'EPI_ISL_87300':0.020493869)0.943:0.008162150,('EPI_ISL_4081350':0.022444910,'EPI_ISL_505238':0.014875137)0.991:0.013387325)0.955:0.007607353)0.941:0.007111841,('EPI_ISL_9605609':0.011179801,('EPI_ISL_4083804':0.000000006,'EPI_ISL_4083747':0.003614649)0.999:0.022773132)1.000:0.068789857)0.773:0.001720921,('EPI_ISL_4081347':0.089699095,(('EPI_ISL_505243':0.036976933,('EPI_ISL_14766798':0.059629883,(('EPI_ISL_195109':0.000000006,(((('EPI_ISL_14751193':0.000000006,'EPI_ISL_14749631':0.006486100)1.000:0.011576379,('EPI_ISL_14762763':0.000900773,('EPI_ISL_14749716':0.007913765,'EPI_ISL_14749666':0.008135733)0.894:0.002772411)0.952:0.004248155)0.986:0.005668833,('EPI_ISL_14749629':0.018884288,(('EPI_ISL_14749637':0.005068745,('EPI_ISL_14937239':0.014668808,'EPI_ISL_14764508':0.005082873)0.837:0.001456277)0.993:0.006525443,('EPI_ISL_14764276':0.015346192,'EPI_ISL_14764707':0.016898791)0.000:0.000000006)1.000:0.009759273)0.679:0.000642040)0.999:0.007592941,('EPI_ISL_278882':0.002157014,'EPI_ISL_278834':0.007229993)0.829:0.001372054)1.000:0.010209809)0.923:0.004411440,(('EPI_ISL_4083726':0.001910268,'EPI_ISL_4083727':0.004602259)1.000:0.038454409,'EPI_ISL_14764694':0.054837923)0.757:0.002762932)0.973:0.009240637)0.992:0.015801172)0.956:0.007352952,('EPI_ISL_4081353':0.021611220,('EPI_ISL_4081352':0.000652340,'EPI_ISL_4083723':0.004414154)1.000:0.029459253)1.000:0.044537823)0.996:0.013847923)0.554:0.000224177)0.818:0.002201146,('EPI_ISL_4081348':0.062667057,('EPI_ISL_278893':0.002076088,('EPI_ISL_4083707':0.001105170,'EPI_ISL_4083720':0.007593020)1.000:0.020419296)1.000:0.056146512)0.986:0.014021354)0.960:0.006546848,'EPI_ISL_505178':0.037220856)1.000:0.019269420)0.044:0.003460718,((((((('EPI_ISL_195100':0.059966037,(((('EPI_ISL_195104':0.009487618,'EPI_ISL_4081379':0.013175630)0.888:0.002844999,(((('EPI_ISL_14761691':0.033142305,'EPI_ISL_4081361':0.035778751)0.878:0.004615422,(((('EPI_ISL_4081362':0.029947874,('EPI_ISL_505332':0.002175200,'EPI_ISL_505301':0.000698659)0.977:0.005861285)0.922:0.003556301,(('EPI_ISL_4081378':0.014096902,'EPI_ISL_14749648':0.023228267)0.935:0.005036635,(('EPI_ISL_4081383':0.000000006,'EPI_ISL_906135':0.023524432)0.292:0.002313158,'EPI_ISL_499148':0.030450363)0.740:0.003393270)0.993:0.008773222)0.728:0.000000006,((('EPI_ISL_505342':0.012478413,'EPI_ISL_505343':0.007951229)0.986:0.006558033,((('EPI_ISL_4081367':0.002884862,'EPI_ISL_4081368':0.005820011)0.944:0.003759052,('EPI_ISL_4081366':0.008120488,('EPI_ISL_14764740':0.005052217,('EPI_ISL_14749682':0.000697118,'EPI_ISL_14764346':0.002186214)0.976:0.005149956)0.999:0.011074026)0.160:0.001318725)1.000:0.018476790,(('EPI_ISL_4081376':0.009196929,('EPI_ISL_14749622':0.000703523,'EPI_ISL_14766978':0.002887055)1.000:0.037360393)0.157:0.000666126,'EPI_ISL_4081377':0.013555746)0.989:0.006267221)0.468:0.001428688)0.215:0.000000006,('EPI_ISL_4081388':0.016132584,('EPI_ISL_4081390':0.000000006,'EPI_ISL_4081387':0.018296623)0.821:0.001417729)0.998:0.008006779)0.455:0.000715781)0.745:0.000000006,('EPI_ISL_4081375':0.020885493,'EPI_ISL_4081389':0.006630427)0.797:0.001333759)0.931:0.001422767)0.691:0.000000006,'EPI_ISL_4083721':0.036005884)0.603:0.000733779,('EPI_ISL_4081373':0.017931543,('EPI_ISL_4081365':0.011312369,'EPI_ISL_4081364':0.017469163)0.986:0.008123891)0.992:0.007778376)0.000:0.000000006)0.112:0.001156223,((('EPI_ISL_505312':0.015016206,'EPI_ISL_505311':0.004017402)0.997:0.008749436,('EPI_ISL_4081372':0.025904068,('EPI_ISL_4081374':0.030834245,(('EPI_ISL_4081386':0.002177213,('EPI_ISL_257494':0.000715232,'EPI_ISL_257502':0.000000006)0.999:0.010919666)0.785:0.002020627,('EPI_ISL_4081380':0.010662953,'EPI_ISL_4081371':0.021999007)0.974:0.007025265)0.963:0.008375866)0.976:0.008412765)0.676:0.000942206)0.000:0.000000006,('EPI_ISL_4081369':0.025615473,('EPI_ISL_505337':0.018259833,('EPI_ISL_505320':0.016661535,'EPI_ISL_505327':0.015408835)0.432:0.001891929)0.874:0.002291109)0.022:0.001215823)0.825:0.000715218)0.968:0.007721850,('EPI_ISL_4081360':0.040746547,('EPI_ISL_14751196':0.004453656,'EPI_ISL_14749690':0.002793007)1.000:0.046954785)0.347:0.001111676)1.000:0.041996432)0.932:0.011242812,(('EPI_ISL_505325':0.061891192,('EPI_ISL_4081394':0.055738273,('EPI_ISL_504742':0.037989436,((('EPI_ISL_504691':0.026640575,'EPI_ISL_4081397':0.057838014)0.781:0.002045520,'EPI_ISL_504572':0.012921759)0.848:0.001814179,'EPI_ISL_505181':0.023566906)0.299:0.001602740)0.553:0.002534905)0.980:0.010077360)0.999:0.020688893,((((('EPI_ISL_4081264':0.073636515,('EPI_ISL_4081286':0.036282065,(('EPI_ISL_14751199':0.000727597,(('EPI_ISL_14766438':0.000903523,('EPI_ISL_14766633':0.007839100,'EPI_ISL_14937237':0.011208264)0.402:0.000731015)0.988:0.005712218,'EPI_ISL_14766629':0.010305104)0.968:0.004367331)0.990:0.008560965,('EPI_ISL_4081270':0.010002690,('EPI_ISL_14766755':0.025652909,(('EPI_ISL_14749613':0.000000006,'EPI_ISL_14764730':0.000720142)0.999:0.008134360,('EPI_ISL_9590372':0.002888324,('EPI_ISL_502520':0.002881744,'EPI_ISL_9590721':0.009497040)0.898:0.002200302)0.993:0.006619072)0.958:0.004486803)0.605:0.000806263)0.510:0.002278727)1.000:0.032300403)1.000:0.034546305)0.045:0.003132994,('EPI_ISL_4081265':0.018359254,('EPI_ISL_6781341':0.017001774,(('EPI_ISL_14755037':0.000000006,('EPI_ISL_14751194':0.007284314,'EPI_ISL_14751238':0.001446314)0.774:0.000709584)0.740:0.000656469,(('EPI_ISL_4083718':0.002157648,'EPI_ISL_14749630':0.000719419)0.999:0.006558548,'EPI_ISL_14766635':0.018457415)0.621:0.000000006)0.889:0.005331403)1.000:0.025310630)1.000:0.052609081)0.730:0.001387528,(('EPI_ISL_4081288':0.053986994,((('EPI_ISL_4081290':0.001194641,(('EPI_ISL_14764758':0.015236174,('EPI_ISL_14751198':0.000000006,(('EPI_ISL_14749618':0.000000006,'EPI_ISL_14764424':0.002175844)0.964:0.002902773,'EPI_ISL_14749669':0.000000006)0.910:0.001449847)0.986:0.006982994)0.943:0.004355170,'EPI_ISL_9606454':0.015908752)0.997:0.009492166)1.000:0.031118596,('EPI_ISL_4081293':0.032692979,('EPI_ISL_4081294':0.029087836,(('EPI_ISL_4081292':0.023037683,'EPI_ISL_502541':0.011992588)0.994:0.011407878,(('EPI_ISL_9591606':0.001438974,('EPI_ISL_9589807':0.000000006,'EPI_ISL_9593291':0.002159385)0.802:0.000718632)0.757:0.000721936,(('EPI_ISL_9593195':0.001437478,'EPI_ISL_9589764':0.000000006)0.000:0.000000006,'EPI_ISL_4106156':0.008004849)0.786:0.000718543)1.000:0.047480012)0.740:0.003626865)0.682:0.002741397)1.000:0.015150682)0.114:0.002190298,'EPI_ISL_505347':0.040294356)1.000:0.016021199)0.811:0.005471818,(('EPI_ISL_4081268':0.062526757,'EPI_ISL_505285':0.045196619)0.922:0.010366256,(('EPI_ISL_4081266':0.008168004,'EPI_ISL_502073':0.003507535)0.996:0.010078241,('EPI_ISL_505290':0.004162458,'EPI_ISL_505317':0.008347972)0.447:0.004502837)1.000:0.061029256)0.679:0.000925295)1.000:0.013749388)0.860:0.003026833,('EPI_ISL_4081267':0.059429470,'EPI_ISL_14761878':0.077585214)0.953:0.012553534)0.575:0.002079738,'EPI_ISL_504640':0.024271848)1.000:0.022959738)0.794:0.001781460)0.183:0.002945597,('EPI_ISL_505229':0.007307655,(('EPI_ISL_505294':0.005594547,'EPI_ISL_505319':0.003134100)1.000:0.020986160,('EPI_ISL_505194':0.000000006,'EPI_ISL_505262':0.013900479)0.159:0.002293770)0.896:0.005060336)1.000:0.074591725)0.718:0.000957457,'EPI_ISL_129447':0.023088902)0.942:0.003664382,('EPI_ISL_504817':0.053885824,(((((('EPI_ISL_29114':0.016070186,(('EPI_ISL_504591':0.013759028,('EPI_ISL_504565':0.004515519,('EPI_ISL_504630':0.009444959,(('EPI_ISL_195032':0.013695490,(('EPI_ISL_504725':0.001464563,'EPI_ISL_504791':0.007957751)0.306:0.001680302,('EPI_ISL_195024':0.004159252,'EPI_ISL_4081789':0.015729729)0.747:0.001389730)0.999:0.016149618)0.988:0.006816002,(('EPI_ISL_504858':0.025286977,('EPI_ISL_195038':0.014518374,(('EPI_ISL_278867':0.003613351,'EPI_ISL_278822':0.002882942)1.000:0.022445049,'EPI_ISL_195041':0.008940691)0.411:0.000651008)0.732:0.000718391)1.000:0.009612021,((((('EPI_ISL_195143':0.012373906,'EPI_ISL_278876':0.019828513)0.000:0.000000006,('EPI_ISL_505331':0.021511683,'EPI_ISL_504781':0.002942543)0.826:0.001373337)0.912:0.000717153,'EPI_ISL_195141':0.008670914)0.000:0.000000006,'EPI_ISL_195180':0.005056335)0.000:0.000000006,('EPI_ISL_195027':0.002190455,'EPI_ISL_195181':0.011655849)0.390:0.000680451)1.000:0.016807520)0.815:0.001551149)0.738:0.000760984)0.999:0.010752386)0.967:0.005231091)0.927:0.003747809,'EPI_ISL_504588':0.022289212)0.962:0.004540772)0.916:0.003100463,'EPI_ISL_29116':0.016803990)0.297:0.001417840,('EPI_ISL_195144':0.003602560,'EPI_ISL_195150':0.017657268)1.000:0.051884235)0.745:0.000732858,((((('EPI_ISL_504718':0.006551527,('EPI_ISL_504683':0.000717783,('EPI_ISL_195022':0.000719043,('EPI_ISL_195179':0.005799636,'EPI_ISL_195056':0.002895168)0.899:0.002162774)0.992:0.005061194)0.736:0.000695859)1.000:0.008033182,('EPI_ISL_504699':0.010359442,'EPI_ISL_195112':0.017060703)0.916:0.003512880)0.897:0.002180324,(('EPI_ISL_504723':0.010968358,('EPI_ISL_504658':0.005818438,'EPI_ISL_504687':0.010254391)0.838:0.001381236)0.928:0.002956246,'EPI_ISL_304089':0.048805434)0.789:0.001413397)1.000:0.018356550,(('EPI_ISL_504652':0.013177871,('EPI_ISL_504568':0.001485110,'EPI_ISL_504614':0.009378869)0.078:0.000604342)0.995:0.007497766,('EPI_ISL_304092':0.067570974,'EPI_ISL_504706':0.027954949)0.715:0.002446567)0.000:0.000000006)0.780:0.000706929,(('EPI_ISL_504574':0.008862739,'EPI_ISL_504682':0.031452583)0.735:0.000557325,'EPI_ISL_5287':0.003598327)0.760:0.000817851)1.000:0.013193651)0.735:0.000604489,(('EPI_ISL_501507':0.073428389,'EPI_ISL_129528':0.014201526)0.712:0.001884285,('EPI_ISL_504570':0.000926933,'EPI_ISL_504624':0.017444000)1.000:0.021273363)0.759:0.000703079)0.824:0.001427997,((('EPI_ISL_499133':0.055807899,(('EPI_ISL_499153':0.050963707,((('EPI_ISL_499140':0.0,'EPI_ISL_499144':0.0):0.006808319,'EPI_ISL_9593381':0.015475979)1.000:0.031766313,('EPI_ISL_195173':0.008929442,'EPI_ISL_499162':0.035434939)0.895:0.004276548)0.901:0.005890356)1.000:0.021900899,('EPI_ISL_499156':0.000000006,'EPI_ISL_499163':0.001437696)1.000:0.072259255)0.632:0.003890552)0.881:0.003537544,(((('EPI_ISL_278829':0.049641463,('EPI_ISL_278926':0.019203860,('EPI_ISL_278897':0.002891207,'EPI_ISL_278870':0.003639413)1.000:0.021623340)0.977:0.010045372)0.986:0.010349088,(('EPI_ISL_278860':0.040436375,(('EPI_ISL_278874':0.025088676,((('EPI_ISL_278865':0.013423621,'EPI_ISL_14761976':0.011896453)0.956:0.005641646,('EPI_ISL_195106':0.008409226,'EPI_ISL_278866':0.017124780)0.731:0.001954083)0.910:0.002577720,(('EPI_ISL_278908':0.013434927,(('EPI_ISL_278888':0.008776102,(('EPI_ISL_14761785':0.008886450,'EPI_ISL_14749688':0.017202533)0.989:0.007319384,'EPI_ISL_278892':0.005160476)0.883:0.002160050)0.895:0.002183690,'EPI_ISL_278907':0.002192151)0.997:0.009044576)0.770:0.001214777,((('EPI_ISL_278868':0.011028651,(('EPI_ISL_14764412':0.036473223,'EPI_ISL_278918':0.002373109)0.719:0.000516739,(('EPI_ISL_14755049':0.008740771,(('EPI_ISL_14755024':0.002874426,'EPI_ISL_14751192':0.007352459)0.976:0.004393868,'EPI_ISL_278862':0.000719648)0.000:0.000000006)0.795:0.000699271,('EPI_ISL_252683':0.008060954,('EPI_ISL_14751240':0.014697352,('EPI_ISL_4083591':0.002891676,'EPI_ISL_14763817':0.006532635)0.000:0.000000006)0.831:0.001402276)0.973:0.004415358)0.995:0.006598440)0.847:0.001386365)0.973:0.004484756,('EPI_ISL_142229':0.000645826,'EPI_ISL_278846':0.008062402)0.999:0.008841276)0.737:0.000693312,('EPI_ISL_195015':0.002163742,('EPI_ISL_14763659':0.022143981,('EPI_ISL_4083716':0.000655856,'EPI_ISL_14749657':0.001510053)1.000:0.038044650)0.899:0.004737275)0.429:0.000000006)0.780:0.000717037)0.803:0.001210609)0.777:0.002927284)0.988:0.008623190,'EPI_ISL_195110':0.013155815)0.996:0.013538692)0.990:0.010066983,('EPI_ISL_195019':0.023820934,(('EPI_ISL_14761173':0.006635768,'EPI_ISL_14766626':0.017122166)1.000:0.029587842,(('EPI_ISL_278864':0.012661661,('EPI_ISL_278838':0.004400148,('EPI_ISL_278895':0.000723805,'EPI_ISL_278859':0.001440256)0.932:0.003597094)1.000:0.015561567)0.413:0.000000006,('EPI_ISL_278839':0.020261494,('EPI_ISL_14761565':0.007917905,'EPI_ISL_14762862':0.019478975)0.999:0.011921192)0.180:0.002826959)1.000:0.018254207)0.978:0.008212996)0.956:0.004694936)0.127:0.000722436)0.889:0.002113414,(('EPI_ISL_504615':0.016209649,((('EPI_ISL_505165':0.025372231,'EPI_ISL_142642':0.022470358)0.732:0.002139404,'EPI_ISL_504613':0.016166675)0.747:0.000700065,(('EPI_ISL_504598':0.011707903,((((('EPI_ISL_504610':0.005207907,(('EPI_ISL_504693':0.002924343,'EPI_ISL_504696':0.002848823)1.000:0.017722652,'EPI_ISL_30585':0.005259725)0.457:0.002056957)0.999:0.009298834,'EPI_ISL_504785':0.039029475)0.534:0.000089436,('EPI_ISL_504612':0.012371777,'EPI_ISL_504620':0.018364254)0.738:0.000738407)0.000:0.000000006,((('EPI_ISL_504578':0.000697801,'EPI_ISL_504608':0.006524261)0.958:0.002896891,('EPI_ISL_504590':0.007333642,('EPI_ISL_504618':0.002885447,((((('EPI_ISL_504695':0.023171789,(('EPI_ISL_504772':0.008774845,('EPI_ISL_504721':0.000719087,'EPI_ISL_504732':0.001441051)0.717:0.000672962)0.986:0.005119694,('EPI_ISL_194996':0.003606327,('EPI_ISL_504708':0.001443863,((((('EPI_ISL_501428':0.000719825,(((((('EPI_ISL_9593221':0.023809989,'EPI_ISL_502480':0.001459212)0.980:0.005094062,('EPI_ISL_9593213':0.017159057,'EPI_ISL_502484':0.005927566)0.942:0.003517686)0.929:0.002950127,'EPI_ISL_502463':0.018471114)0.851:0.001484404,(((((('EPI_ISL_502522':0.000704778,'EPI_ISL_9593203':0.007282747)0.740:0.000739258,'EPI_ISL_9593207':0.013914139)0.739:0.000711788,'EPI_ISL_9593205':0.010174175)0.750:0.000806829,('EPI_ISL_9590485':0.000704606,'EPI_ISL_9593200':0.003624988)0.997:0.007968733)1.000:0.016341580,('EPI_ISL_502474':0.007338262,('EPI_ISL_503001':0.005133780,'EPI_ISL_502513':0.008080809)0.845:0.002081417)0.999:0.007524010)0.723:0.000589956,'EPI_ISL_502459':0.021480675)0.444:0.000731591)0.828:0.001442493,'EPI_ISL_9593211':0.018561460)0.914:0.002133795,('EPI_ISL_502471':0.010802697,('EPI_ISL_502487':0.005295722,'EPI_ISL_9593313':0.012306719)0.957:0.004342232)0.993:0.006797747)0.738:0.000000006)0.000:0.000000006,('EPI_ISL_9593217':0.034440397,'EPI_ISL_502997':0.013593368)0.810:0.001802218)0.745:0.000683232,((((('EPI_ISL_9593305':0.016476903,('EPI_ISL_9590435':0.008271571,'EPI_ISL_9591701':0.014086439)0.999:0.012618772)0.193:0.000529756,('EPI_ISL_9590333':0.000000006,'EPI_ISL_9593317':0.001440984)1.000:0.019884063)0.759:0.000790291,'EPI_ISL_502497':0.015426729)0.759:0.000724723,('EPI_ISL_9593354':0.022640007,('EPI_ISL_9590324':0.002858735,'EPI_ISL_9593278':0.008078016)1.000:0.015908052)0.790:0.001107167)0.716:0.000731627,'EPI_ISL_502490':0.013157850)0.978:0.003650427)0.996:0.006966867,(('EPI_ISL_9589621':0.020780313,(((('EPI_ISL_9593306':0.001454555,('EPI_ISL_502501':0.000000006,'EPI_ISL_9593349':0.008023090)0.789:0.000716583)0.954:0.003673755,'EPI_ISL_9593287':0.014103622)0.685:0.002148252,(('EPI_ISL_9593338':0.009500603,'EPI_ISL_9593312':0.010237475)0.746:0.000728940,('EPI_ISL_502545':0.001448054,('EPI_ISL_9593339':0.006752024,'EPI_ISL_9593353':0.015629257)0.726:0.000557922)0.777:0.000725109)0.741:0.000000006)0.836:0.001034785,'EPI_ISL_502507':0.004048043)0.321:0.002729152)1.000:0.020897519,'EPI_ISL_502493':0.019552485)0.354:0.000720789)0.999:0.008582604,'EPI_ISL_504761':0.004399157)0.718:0.000683339)0.784:0.000718556)0.000:0.000000006)0.377:0.000671904)0.935:0.003101405,'EPI_ISL_504798':0.018493174)0.306:0.000587238,(('EPI_ISL_504771':0.007388196,('EPI_ISL_504802':0.011711854,('EPI_ISL_504801':0.011679630,('EPI_ISL_504727':0.000719590,(('EPI_ISL_504783':0.012480273,'EPI_ISL_504743':0.000728819)0.763:0.001435713,('EPI_ISL_195147':0.004357305,(('EPI_ISL_504859':0.013503538,(('EPI_ISL_14763358':0.003918472,'EPI_ISL_14751219':0.010709787)0.874:0.002144596,((('EPI_ISL_14749633':0.006786018,('EPI_ISL_14937235':0.012328038,'EPI_ISL_14749611':0.002296552)0.995:0.007479552)0.974:0.004900589,'EPI_ISL_14749704':0.010974246)0.864:0.001445413,((((('EPI_ISL_14749672':0.0,'EPI_ISL_14749673':0.0,'EPI_ISL_14749674':0.0):0.011809405,'EPI_ISL_14749676':0.007347057)0.846:0.001400050,(('EPI_ISL_14751216':0.002877571,('EPI_ISL_14749635':0.007269176,'EPI_ISL_14764438':0.002171747)0.411:0.000000006)1.000:0.008734383,('EPI_ISL_14755009':0.000000006,'EPI_ISL_14755059':0.001445898)0.000:0.000000006)0.926:0.002167158)0.895:0.001443177,((('EPI_ISL_14751168':0.003644842,'EPI_ISL_14749687':0.013291012)0.309:0.001431243,('EPI_ISL_14751189':0.002894273,('EPI_ISL_14751287':0.000720914,'EPI_ISL_14755048':0.000000006)0.000:0.000000006)0.839:0.000721152)0.747:0.000000006,('EPI_ISL_14751164':0.005076894,'EPI_ISL_14751231':0.012454175)0.000:0.000000006)0.000:0.000000006)0.985:0.003612702,(('EPI_ISL_14749647':0.003582949,'EPI_ISL_14766631':0.014154375)0.983:0.005902834,(('EPI_ISL_14749617':0.005695565,('EPI_ISL_14749701':0.001565581,'EPI_ISL_14766636':0.013847528)0.461:0.000732218)0.997:0.007452508,'EPI_ISL_14751154':0.002183503)0.732:0.000677668)0.975:0.003660793)0.000:0.000000006)0.990:0.007800574)0.997:0.010118046)0.683:0.000445890,('EPI_ISL_504823':0.008015012,(('EPI_ISL_9593301':0.012754586,'EPI_ISL_14749691':0.008669458)1.000:0.018294184,'EPI_ISL_504853':0.011951953)0.844:0.001986896)0.854:0.001444527)0.756:0.000715908)0.965:0.002893089)0.000:0.000000007)0.000:0.000000006)0.536:0.000720552)0.716:0.000616432)1.000:0.013269645,(('EPI_ISL_504655':0.001436827,'EPI_ISL_504666':0.002160221)0.000:0.000000006,'EPI_ISL_504754':0.020631986)0.816:0.000718318)0.000:0.000000006)0.972:0.005050638,'EPI_ISL_504671':0.009334648)0.934:0.003851036,(('EPI_ISL_195052':0.009520054,'EPI_ISL_195054':0.006558050)0.997:0.010701953,('EPI_ISL_505233':0.020525230,('EPI_ISL_504709':0.000566269,'EPI_ISL_504805':0.007377617)1.000:0.013157737)0.944:0.004969981)0.972:0.005508079)0.000:0.000000006)0.999:0.011756682)0.440:0.002086396)0.902:0.000000006,((('EPI_ISL_505316':0.055537913,('EPI_ISL_195058':0.011999345,((('EPI_ISL_499154':0.035295625,(('EPI_ISL_499137':0.005939683,('EPI_ISL_499170':0.011442588,('EPI_ISL_499139':0.009336832,'EPI_ISL_6781344':0.030495727)0.744:0.002850248)1.000:0.013558093)0.716:0.001469791,(((('EPI_ISL_499174':0.028358152,('EPI_ISL_6781289':0.021733525,'EPI_ISL_9593373':0.024970778)0.942:0.006471838)0.560:0.000000006,('EPI_ISL_499146':0.015424741,('EPI_ISL_6781350':0.019679520,('EPI_ISL_499150':0.014216686,'EPI_ISL_499166':0.014393208)0.743:0.000734530)0.999:0.007575503)0.824:0.001394975)0.723:0.000717540,'EPI_ISL_499132':0.013173772)0.864:0.001464645,('EPI_ISL_499143':0.003666891,'EPI_ISL_499168':0.003567645)1.000:0.020086950)0.748:0.001386366)0.979:0.006327338)0.496:0.001615882,'EPI_ISL_499173':0.026231206)0.993:0.009182601,('EPI_ISL_499169':0.023537519,('EPI_ISL_499165':0.004731422,'EPI_ISL_9593376':0.018236149)0.996:0.011652459)1.000:0.027412786)0.676:0.000770731)0.991:0.008747252)0.737:0.001472105,'EPI_ISL_504623':0.006524005)0.837:0.001446051,('EPI_ISL_504657':0.013153664,('EPI_ISL_504582':0.006530336,('EPI_ISL_504645':0.013906321,(((('EPI_ISL_504698':0.008043197,('EPI_ISL_504796':0.010186036,('EPI_ISL_504716':0.002215423,'EPI_ISL_504815':0.012450245)0.910:0.002925130)0.936:0.003675893)0.995:0.007298243,'EPI_ISL_504681':0.005039990)0.000:0.000000006,(('EPI_ISL_504710':0.000000006,('EPI_ISL_504810':0.001432018,'EPI_ISL_504819':0.007261157)0.957:0.002890686)0.962:0.002884687,('EPI_ISL_504700':0.000000006,'EPI_ISL_194995':0.000000006)0.761:0.000708778)0.986:0.004344378)0.986:0.005075101,((('EPI_ISL_504662':0.005065368,('EPI_ISL_504786':0.017321959,('EPI_ISL_504730':0.002176159,'EPI_ISL_504758':0.003613378)1.000:0.016702286)0.927:0.004056347)0.857:0.001435080,('EPI_ISL_504635':0.000722074,'EPI_ISL_504694':0.013130767)0.769:0.000713273)0.740:0.000683129,'EPI_ISL_504748':0.021386630)0.904:0.002184624)0.994:0.006601579)0.748:0.000654830)0.000:0.000000006)0.736:0.000717736)0.974:0.004321526)0.000:0.000000006)0.000:0.000000006,((('EPI_ISL_504663':0.011558829,('EPI_ISL_504651':0.003076715,'EPI_ISL_504684':0.006329675)0.984:0.006556567)0.984:0.006110788,('EPI_ISL_504649':0.011645729,('EPI_ISL_504646':0.013135677,('EPI_ISL_504643':0.007217331,('EPI_ISL_504622':0.002120654,'EPI_ISL_504628':0.001474807)0.976:0.004352376)0.749:0.000730998)0.000:0.000000006)0.971:0.002920582)0.756:0.000682333,(((('EPI_ISL_504759':0.016449013,'EPI_ISL_85201':0.011022536)0.995:0.012623146,'EPI_ISL_504609':0.011664512)0.669:0.000000006,'EPI_ISL_504576':0.003599755)0.898:0.001447497,('EPI_ISL_501505':0.048312030,'EPI_ISL_501501':0.048164419)0.828:0.002928767)0.767:0.000711673)0.994:0.005054812)0.151:0.000677865)0.929:0.002200630,((('EPI_ISL_504668':0.021067801,(('EPI_ISL_504606':0.0,'EPI_ISL_504605':0.0):0.000000006,'EPI_ISL_504604':0.000716803)0.984:0.007186083)0.968:0.006618758,('EPI_ISL_504581':0.010981780,('EPI_ISL_504869':0.039397706,('EPI_ISL_504862':0.017993543,('EPI_ISL_504828':0.003320838,'EPI_ISL_303879':0.004654278)0.999:0.016190079)0.999:0.018936965)0.858:0.004817407)0.820:0.000000006)0.899:0.002097335,(((('EPI_ISL_29308':0.010997478,'EPI_ISL_504573':0.003644564)0.862:0.001407293,((((('EPI_ISL_195146':0.028783677,'EPI_ISL_5162506':0.008728303)0.951:0.006021627,'EPI_ISL_195145':0.044146673)0.949:0.005137679,(('EPI_ISL_504773':0.011948492,'EPI_ISL_504806':0.012474596)0.996:0.010414672,('EPI_ISL_504717':0.024307769,'EPI_ISL_504733':0.014734346)0.440:0.000901386)0.999:0.009059161)0.566:0.000000006,'EPI_ISL_129573':0.001437566)0.805:0.000718398,(('EPI_ISL_504650':0.007303740,'EPI_ISL_504631':0.008797117)0.383:0.002487632,'EPI_ISL_504757':0.025114436)0.990:0.008152811)0.000:0.000000006)0.000:0.000000006,((((('EPI_ISL_502996':0.000668055,'EPI_ISL_502542':0.004396151)0.995:0.005859781,(('EPI_ISL_502451':0.000547663,'EPI_ISL_9589879':0.005243726)1.000:0.015774989,('EPI_ISL_502449':0.000684298,'EPI_ISL_502447':0.004372802)0.994:0.006000512)0.739:0.000571829)0.772:0.000716459,'EPI_ISL_502452':0.001443533)0.800:0.000723244,'EPI_ISL_502445':0.000718197)1.000:0.045096597,((('EPI_ISL_282135':0.059311419,('EPI_ISL_502475':0.010716622,'EPI_ISL_502482':0.013182117)1.000:0.044305225)0.751:0.005807212,(('EPI_ISL_502999':0.000796331,('EPI_ISL_502515':0.012608662,'EPI_ISL_9589977':0.012456028)0.438:0.001356590)1.000:0.014563730,('EPI_ISL_195154':0.009269431,'EPI_ISL_502510':0.030600940)0.843:0.002730874)1.000:0.022459625)0.751:0.001172158,(((('EPI_ISL_195023':0.008024988,('EPI_ISL_502523':0.006097985,('EPI_ISL_504851':0.009780511,('EPI_ISL_4081779':0.004877347,'EPI_ISL_4081784':0.018059444)0.999:0.012006531)0.982:0.008131580)1.000:0.018693759)0.993:0.009668374,'EPI_ISL_195029':0.020949217)0.953:0.005125086,(((((('EPI_ISL_195011':0.003651826,'EPI_ISL_502504':0.014704283)0.887:0.002281059,('EPI_ISL_195156':0.008893112,'EPI_ISL_502577':0.014022660)0.802:0.001187081)0.082:0.001336065,('EPI_ISL_502473':0.000000006,'EPI_ISL_502578':0.007274344)1.000:0.025358752)0.962:0.004490700,'EPI_ISL_195035':0.010360340)0.998:0.012554425,('EPI_ISL_195068':0.024396425,'EPI_ISL_195008':0.020097460)0.755:0.001460185)0.711:0.000000006,(('EPI_ISL_195031':0.015300721,((('EPI_ISL_502534':0.034718309,('EPI_ISL_195142':0.002633473,'EPI_ISL_14764493':0.038770530)0.992:0.009358771)0.085:0.001239193,(((('EPI_ISL_4081780':0.004980053,'EPI_ISL_9593330':0.009660233)1.000:0.021090662,('EPI_ISL_502537':0.007957225,('EPI_ISL_14749638':0.026994977,(('EPI_ISL_502532':0.022931045,('EPI_ISL_717722':0.0,'EPI_ISL_717720':0.0):0.025215171)0.720:0.003871863,('EPI_ISL_504861':0.003956633,((('EPI_ISL_505090':0.000515626,'EPI_ISL_14749608':0.016313887)0.996:0.007481739,'EPI_ISL_504873':0.002909299)0.761:0.001062607,'EPI_ISL_504871':0.000350720)0.918:0.002888764)0.677:0.001067094)0.706:0.000000006)0.810:0.000740688)0.533:0.001457220)0.761:0.000715389,('EPI_ISL_502531':0.029523556,'EPI_ISL_502528':0.016475939)0.922:0.003430885)0.868:0.000000006,'EPI_ISL_4081778':0.017650415)1.000:0.012127395)0.993:0.008736140,'EPI_ISL_195028':0.025280545)0.762:0.001366147)0.394:0.000808230,('EPI_ISL_129559':0.009128192,'EPI_ISL_195025':0.025717777)0.671:0.000322012)0.998:0.005910674)0.764:0.000720494)0.725:0.000597150,(((('EPI_ISL_502539':0.000000006,'EPI_ISL_502540':0.005054019)1.000:0.023362558,('EPI_ISL_195158':0.003004382,('EPI_ISL_502535':0.0,'EPI_ISL_387371':0.0):0.009383863)1.000:0.023381853)0.956:0.007520656,('EPI_ISL_502469':0.050134232,(('EPI_ISL_502518':0.007788873,'EPI_ISL_9593284':0.012821547)1.000:0.016386048,(('EPI_ISL_502492':0.003620768,'EPI_ISL_502489':0.006560232)0.908:0.003302042,('EPI_ISL_502460':0.003208526,('EPI_ISL_9593209':0.018455387,'EPI_ISL_9590087':0.010165767)0.228:0.000703588)0.993:0.010979906)0.712:0.002800733)1.000:0.032118732)0.876:0.005986223)0.754:0.000964723,((('EPI_ISL_195006':0.017516709,((('EPI_ISL_9590591':0.029620158,(('EPI_ISL_9593196':0.005026047,'EPI_ISL_9589893':0.005947104)0.992:0.008022746,('EPI_ISL_9593326':0.011774867,('EPI_ISL_9593187':0.017085807,'EPI_ISL_9593294':0.015946842)0.887:0.004952485)0.819:0.001614881)0.995:0.012182968)0.990:0.011400423,'EPI_ISL_502516':0.026389747)0.980:0.008932411,'EPI_ISL_195007':0.001362108)1.000:0.019953057)0.602:0.000111005,('EPI_ISL_502544':0.027941910,('EPI_ISL_195155':0.010990548,('EPI_ISL_195009':0.007294395,('EPI_ISL_195153':0.009645237,('EPI_ISL_502499':0.000000006,'EPI_ISL_502543':0.007254792)0.998:0.007446275)0.734:0.000515899)0.969:0.003734142)0.763:0.001291041)0.936:0.003020469)0.935:0.002165141,('EPI_ISL_502585':0.017358598,'EPI_ISL_195080':0.023340107)0.981:0.009359204)0.674:0.000000006)0.681:0.000000006)0.000:0.000000006)0.855:0.001514263)0.743:0.000641866)0.991:0.003764718,(('EPI_ISL_504636':0.000637511,('EPI_ISL_504711':0.006502192,'EPI_ISL_504672':0.000722761)0.939:0.002966538)1.000:0.018982603,(('EPI_ISL_504660':0.003562996,'EPI_ISL_195266':0.017807650)1.000:0.014429272,('EPI_ISL_504597':0.004426272,((((('EPI_ISL_504756':0.002153684,'EPI_ISL_195021':0.000733852)1.000:0.011029177,((('EPI_ISL_504776':0.007350878,('EPI_ISL_504760':0.008728748,('EPI_ISL_504712':0.001443157,('EPI_ISL_504782':0.008064339,'EPI_ISL_195005':0.005887865)0.750:0.000669606)0.000:0.000000006)0.888:0.002149293)0.982:0.005111218,('EPI_ISL_504703':0.002145010,'EPI_ISL_504854':0.029308118)0.930:0.002925054)0.000:0.000000006,((('EPI_ISL_504728':0.001445983,'EPI_ISL_504735':0.002890614)0.994:0.005832091,('EPI_ISL_504755':0.000000006,'EPI_ISL_505297':0.015556338)0.997:0.008034857)0.491:0.001432893,('EPI_ISL_504731':0.007256088,('EPI_ISL_504680':0.001440607,'EPI_ISL_504702':0.005077230)0.451:0.000723270)0.466:0.000000006)0.739:0.000000006)0.755:0.000684784)0.955:0.003402271,('EPI_ISL_504637':0.001720000,'EPI_ISL_504675':0.005522921)0.182:0.000705740)0.969:0.004560152,('EPI_ISL_505179':0.007082542,'EPI_ISL_504749':0.012864792)0.868:0.002080309)0.978:0.005935164,'EPI_ISL_504673':0.019346164)0.008:0.001392757)0.881:0.002163836)0.853:0.002158851)0.228:0.000813223)0.905:0.002010083)0.000:0.000000006)0.783:0.000717245)0.758:0.000734706)0.918:0.002143353,('EPI_ISL_5288':0.002876911,((('EPI_ISL_504720':0.013153975,'EPI_ISL_504846':0.021241239)1.000:0.025023998,(('EPI_ISL_278925':0.000691854,'EPI_ISL_278899':0.007276404)1.000:0.040229225,('EPI_ISL_129579':0.008088970,'EPI_ISL_129526':0.008055533)0.666:0.002066586)0.675:0.001511976)0.218:0.000000006,('EPI_ISL_499171':0.080452474,('EPI_ISL_6781229':0.008509997,'EPI_ISL_6781345':0.010576200)1.000:0.066235667)0.485:0.004902121)0.794:0.000000006)0.000:0.000000006)0.821:0.000717282)0.746:0.000000007,(('EPI_ISL_499136':0.014571049,'EPI_ISL_499145':0.022785789)0.972:0.008753849,('EPI_ISL_499149':0.036996440,'EPI_ISL_195061':0.013413130)0.284:0.001740589)1.000:0.026190319)0.754:0.000998003)0.850:0.003736110,'EPI_ISL_14751239':0.065813708)0.989:0.011408386)0.997:0.009937912)0.832:0.002552167)0.814:0.001764472,(('EPI_ISL_129529':0.004329612,(((('EPI_ISL_129515':0.002960038,'EPI_ISL_129516':0.023724987)0.745:0.000634832,'EPI_ISL_129511':0.019979342)0.000:0.000000006,('EPI_ISL_88346':0.002963628,((('EPI_ISL_88359':0.007317939,'EPI_ISL_88361':0.013252940)0.918:0.002812641,((((((('EPI_ISL_88386':0.010150375,'EPI_ISL_88381':0.001446256)0.966:0.003584947,'EPI_ISL_88384':0.010132672)0.000:0.000000006,'EPI_ISL_88375':0.004313274)0.839:0.000714069,('EPI_ISL_88370':0.005753670,(((('EPI_ISL_88378':0.000665775,'EPI_ISL_88380':0.001486796)1.000:0.017020415,'EPI_ISL_88382':0.008831956)0.420:0.000595444,'EPI_ISL_88376':0.009351793)0.780:0.000762331,('EPI_ISL_76963':0.013052264,(('EPI_ISL_88377':0.003613317,(('EPI_ISL_91637':0.005750384,'EPI_ISL_88383':0.000715955)0.760:0.000711132,('EPI_ISL_29771':0.000000006,'EPI_ISL_74382':0.008645447)0.809:0.000717241)0.962:0.002892335)0.766:0.000693398,(((('EPI_ISL_482244':0.000717270,('EPI_ISL_33887':0.000711196,'EPI_ISL_81514':0.002867720)0.896:0.001434558)0.924:0.003835716,'EPI_ISL_370660':0.044755471)0.833:0.001917366,(('EPI_ISL_74378':0.013843895,((('EPI_ISL_12957976':0.005046801,('EPI_ISL_505437':0.002877329,('EPI_ISL_171205':0.001434419,'EPI_ISL_505443':0.000717592)0.434:0.000000006)0.904:0.002893413)1.000:0.015031105,('EPI_ISL_169557':0.012961763,'EPI_ISL_169559':0.018135199)0.998:0.011867357)0.073:0.002198619,'EPI_ISL_88403':0.009294304)0.873:0.002312714)0.745:0.000667915,'EPI_ISL_88391':0.012322589)0.755:0.000725667)0.759:0.000715164,(((('EPI_ISL_74381':0.012439143,'EPI_ISL_88397':0.007197788)0.943:0.003632428,(('EPI_ISL_142739':0.0,'EPI_ISL_142741':0.0):0.000000006,'EPI_ISL_14174097':0.031233275)1.000:0.024314521)0.712:0.000743618,((('EPI_ISL_88392':0.000712821,('EPI_ISL_169569':0.010923317,('EPI_ISL_109819':0.0,'EPI_ISL_109820':0.0):0.012518251)0.752:0.000646472)0.756:0.000702734,'EPI_ISL_88389':0.003600764)0.982:0.004331943,((('EPI_ISL_248336':0.013789317,('EPI_ISL_88388':0.001429376,((('EPI_ISL_153533':0.010223147,('EPI_ISL_387114':0.002128070,'EPI_ISL_12958179':0.013193194)0.987:0.005992228)0.383:0.000965756,'EPI_ISL_12958029':0.033815926)0.990:0.006938366,('EPI_ISL_132836':0.006560994,('EPI_ISL_482247':0.0,'EPI_ISL_482251':0.0):0.007234568)0.733:0.000656096)0.969:0.003620211)0.000:0.000000006)0.000:0.000000006,((((((('EPI_ISL_167155':0.007951603,(('EPI_ISL_169570':0.003600166,('EPI_ISL_138290':0.000000006,'EPI_ISL_169573':0.001426762)0.923:0.002147304)0.906:0.002160187,('EPI_ISL_169578':0.005047956,'EPI_ISL_256370':0.002889291)0.922:0.002143069)0.758:0.000702940)0.874:0.001440249,('EPI_ISL_85649':0.000000006,('EPI_ISL_93974':0.000713766,'EPI_ISL_148286':0.003590892)0.000:0.000000006)0.793:0.000714860)0.776:0.000713440,(('EPI_ISL_482269':0.001428504,(('EPI_ISL_169561':0.007317373,((((('EPI_ISL_4081610':0.002914037,'EPI_ISL_4081609':0.001437243)0.998:0.009510145,(('EPI_ISL_12958465':0.011163600,('EPI_ISL_293277':0.005788690,'EPI_ISL_293276':0.009500431)0.297:0.000618688)0.994:0.005571936,(('EPI_ISL_12941313':0.001428461,'EPI_ISL_12941289':0.000719273)0.952:0.003652604,'EPI_ISL_12957485':0.018435463)0.875:0.002105476)0.745:0.000695680)0.766:0.000725602,('EPI_ISL_249793':0.000713714,('EPI_ISL_282078':0.0,'EPI_ISL_282079':0.0):0.014490649)0.000:0.000000006)0.923:0.002975255,'EPI_ISL_293283':0.028250775)0.403:0.001356720,((((('EPI_ISL_249799':0.005767138,(('EPI_ISL_12958435':0.023744745,(('EPI_ISL_12958043':0.0,'EPI_ISL_12958040':0.0):0.010826435,((('EPI_ISL_12957768':0.007240508,'EPI_ISL_12958438':0.007984007)0.846:0.001382228,(('EPI_ISL_14870988':0.004358559,'EPI_ISL_14870987':0.007940002)0.996:0.006530794,('EPI_ISL_14768139':0.006498853,('EPI_ISL_14768129':0.000000006,('EPI_ISL_14768128':0.000715547,'EPI_ISL_14768132':0.000000006)0.837:0.000711873)0.901:0.002140297)0.955:0.003587028)0.955:0.003608853)0.954:0.002165931,('EPI_ISL_12941133':0.005030305,'EPI_ISL_12941140':0.000000006)1.000:0.013878513)0.588:0.000000006)0.965:0.005734086)0.331:0.008856637,(((('EPI_ISL_10398539':0.002905341,'EPI_ISL_12939610':0.017586442)0.779:0.000673275,(((('EPI_ISL_12958198':0.009039924,'EPI_ISL_14768136':0.018547291)0.959:0.004848497,('EPI_ISL_482222':0.001440524,'EPI_ISL_697519':0.000707631)0.990:0.005769114)0.000:0.000000006,'EPI_ISL_12958411':0.005747707)0.729:0.000724758,('EPI_ISL_12957780':0.002160147,'EPI_ISL_12957973':0.011596641)0.999:0.008684158)0.961:0.003575608)0.000:0.000000006,(('EPI_ISL_12958242':0.005073994,'EPI_ISL_482284':0.004312969)0.753:0.000701484,('EPI_ISL_482259':0.004356266,'EPI_ISL_12958041':0.010143211)0.928:0.002847780)0.794:0.000714380)0.959:0.004411838,'EPI_ISL_239998':0.000604089)1.000:0.022845739)0.747:0.000807679)0.856:0.000000006,(((((((('EPI_ISL_256368':0.000657105,('EPI_ISL_12958028':0.010991449,'EPI_ISL_14768117':0.009495472)1.000:0.022711967)0.993:0.007988730,((('EPI_ISL_12958385':0.015350538,('EPI_ISL_12957495':0.013540438,'EPI_ISL_12958240':0.012194756)0.000:0.001251297)0.995:0.007413763,('EPI_ISL_482260':0.000713384,'EPI_ISL_389787':0.000000006)1.000:0.019001267)0.743:0.000687040,('EPI_ISL_12958212':0.015993501,('EPI_ISL_12957507':0.011626973,'EPI_ISL_12958225':0.007315777)0.321:0.001390795)0.272:0.001479841)0.000:0.000000006)0.000:0.000000006,('EPI_ISL_225534':0.007229214,'EPI_ISL_12941102':0.002148135)0.921:0.002154587)0.920:0.001428223,((('EPI_ISL_12957496':0.002159941,(('EPI_ISL_12958024':0.001632375,'EPI_ISL_12958458':0.017400128)0.954:0.004409437,'EPI_ISL_282052':0.007514316)0.864:0.001878318)0.734:0.000719176,'EPI_ISL_206573':0.001445368)0.767:0.000678305,'EPI_ISL_12957974':0.017505472)0.879:0.001451488)0.000:0.000000007,((('EPI_ISL_12957772':0.001446719,'EPI_ISL_505444':0.000698805)0.999:0.008735392,('EPI_ISL_12941321':0.016278357,('EPI_ISL_12957207':0.001437303,('EPI_ISL_12957206':0.015448749,('EPI_ISL_293279':0.001430995,'EPI_ISL_293284':0.001442950)0.968:0.003722032)0.743:0.000598085)0.824:0.001348036)0.988:0.005923060)0.871:0.001394981,('EPI_ISL_282061':0.008745425,'EPI_ISL_12957492':0.016880164)0.476:0.002156403)0.741:0.000000006)0.000:0.000000006,(((('EPI_ISL_12940921':0.008646070,('EPI_ISL_482252':0.001502625,'EPI_ISL_502192':0.003517859)0.875:0.002915893)0.926:0.003577026,(('EPI_ISL_12958208':0.003592622,((('EPI_ISL_12958187':0.010844742,(('EPI_ISL_14768123':0.006594031,'EPI_ISL_14768130':0.021556272)0.968:0.007944462,(('EPI_ISL_14768124':0.005757312,'EPI_ISL_14768119':0.015985773)0.742:0.000719289,('EPI_ISL_14768137':0.010912148,('EPI_ISL_14768125':0.001448493,('EPI_ISL_14768133':0.002142854,('EPI_ISL_14768122':0.000000006,'EPI_ISL_14768131':0.000713442)0.000:0.000000006)0.992:0.005024395)0.975:0.004380368)0.744:0.000648715)0.000:0.000000006)0.950:0.002863788)0.000:0.000000006,('EPI_ISL_12958185':0.002144577,'EPI_ISL_12958455':0.008648485)0.759:0.000718435)0.683:0.000000006,('EPI_ISL_12958210':0.003628481,'EPI_ISL_12958206':0.000679874)0.997:0.007959594)0.891:0.001437299)0.739:0.000626810,'EPI_ISL_12958218':0.002230278)1.000:0.011079834)0.971:0.005378891,('EPI_ISL_12941217':0.005874160,'EPI_ISL_12957473':0.012401832)0.991:0.007375320)0.989:0.007804644,('EPI_ISL_12958036':0.008708010,'EPI_ISL_12958464':0.009453881)0.239:0.000683981)0.745:0.000000006)0.000:0.000000007,(('EPI_ISL_12957773':0.003582122,((('EPI_ISL_12958237':0.010168576,'EPI_ISL_12958396':0.002162823)0.741:0.000722633,'EPI_ISL_12940938':0.009406942)0.291:0.000689159,'EPI_ISL_12958196':0.007240325)0.869:0.001450816)0.000:0.000000006,'EPI_ISL_256373':0.005807074)0.835:0.000713860)0.863:0.000713983,('EPI_ISL_505447':0.001436141,(('EPI_ISL_12958234':0.007918904,(('EPI_ISL_12958400':0.010986750,'EPI_ISL_12958466':0.011071468)0.978:0.005762033,('EPI_ISL_12958226':0.008703387,'EPI_ISL_12958402':0.005099431)0.993:0.007296212)0.755:0.000642897)0.782:0.000739066,'EPI_ISL_505436':0.000000006)0.000:0.000000006)0.846:0.000714044)0.000:0.000000006)0.000:0.000000006,((('EPI_ISL_505440':0.000000006,'EPI_ISL_505439':0.001429303)0.948:0.002144234,(('EPI_ISL_282062':0.006595728,'EPI_ISL_12958201':0.015407841)0.698:0.000602713,'EPI_ISL_505445':0.001438987)0.803:0.000712906)0.000:0.000000006,('EPI_ISL_249844':0.011588675,('EPI_ISL_266595':0.001428301,'EPI_ISL_293278':0.000000007)1.000:0.007930328)0.000:0.000000006)1.000:0.000000007)0.000:0.000000006,((((((('EPI_ISL_12940961':0.002880227,('EPI_ISL_12958033':0.004314638,'EPI_ISL_12958034':0.000000006)0.961:0.005048792)0.925:0.002151254,('EPI_ISL_12939617':0.005109946,('EPI_ISL_12958173':0.000713054,('EPI_ISL_12958044':0.0,'EPI_ISL_12958038':0.0):0.000000006)0.922:0.002812629)0.999:0.010963306)0.000:0.000000006,'EPI_ISL_12941305':0.005747647)0.378:0.000699911,('EPI_ISL_482242':0.000717691,'EPI_ISL_482241':0.002157320)0.925:0.002168307)0.998:0.007979505,(('EPI_ISL_482289':0.001425874,('EPI_ISL_12958384':0.001431228,'EPI_ISL_482283':0.011602977)0.000:0.000000006)0.500:0.001435451,('EPI_ISL_218331':0.003575827,'EPI_ISL_12941032':0.009470713)0.972:0.004349919)0.759:0.000708922)0.874:0.001435231,(('EPI_ISL_249812':0.010115710,('EPI_ISL_156387':0.005025480,'EPI_ISL_293281':0.013810986)0.741:0.000720653)0.975:0.003581715,'EPI_ISL_12958409':0.008639513)0.000:0.000000006)0.845:0.000713389,(('EPI_ISL_12957472':0.000709705,'EPI_ISL_12958037':0.000718121)0.999:0.008652943,(('EPI_ISL_12958410':0.007814125,(('EPI_ISL_12958221':0.009495680,('EPI_ISL_12958213':0.001428974,'EPI_ISL_14768121':0.000000006)0.999:0.008002557)0.888:0.002121100,((('EPI_ISL_12958414':0.0,'EPI_ISL_12958449':0.0):0.001427758,'EPI_ISL_12958408':0.005775205)0.951:0.002895455,(('EPI_ISL_12958444':0.006542173,'EPI_ISL_12958431':0.009464537)0.987:0.006615354,'EPI_ISL_12957502':0.010966151)0.718:0.000660254)0.754:0.000725158)0.892:0.002317568)0.929:0.003572374,'EPI_ISL_12958405':0.007074614)0.996:0.008329482)0.000:0.000000006)0.000:0.000000006)0.000:0.000000006,(('EPI_ISL_12941025':0.016103468,('EPI_ISL_12958399':0.016791988,('EPI_ISL_12958182':0.011275914,('EPI_ISL_12958230':0.004372182,'EPI_ISL_12958227':0.006524524)0.965:0.005984400)0.714:0.002404093)0.946:0.003839181)0.726:0.000624299,('EPI_ISL_12957487':0.018676826,'EPI_ISL_12941297':0.016450076)0.869:0.002589996)0.438:0.000714786)0.850:0.001457052)0.990:0.005091752)0.831:0.001379858,((('EPI_ISL_482265':0.0,'EPI_ISL_482263':0.0):0.003580746,(('EPI_ISL_482239':0.000000006,'EPI_ISL_482256':0.014001087)0.920:0.001429725,'EPI_ISL_482281':0.001428926)0.000:0.000000006)0.000:0.000000006,'EPI_ISL_482250':0.002145225)0.852:0.000713271)0.000:0.000000006)0.819:0.000713237,('EPI_ISL_109818':0.000719751,'EPI_ISL_12957484':0.002863316)0.628:0.001427810)0.739:0.000000006)0.504:0.000000006,('EPI_ISL_482232':0.000711804,'EPI_ISL_109832':0.003586190)0.775:0.000716082)0.000:0.000000006,(('EPI_ISL_482225':0.000000006,'EPI_ISL_482227':0.000713528)0.945:0.002146203,('EPI_ISL_248331':0.005744389,('EPI_ISL_169583':0.003600633,'EPI_ISL_222082':0.003591836)0.928:0.002879427)0.730:0.000000006)0.393:0.000000006)0.000:0.000000006,('EPI_ISL_482223':0.000713260,'EPI_ISL_482268':0.000000006)0.922:0.001428106)0.942:0.001427946,('EPI_ISL_109827':0.008692829,'EPI_ISL_109815':0.004297346)0.000:0.000000006)0.980:0.002865012)0.893:0.001431076,('EPI_ISL_169567':0.014686644,(((((('EPI_ISL_505433':0.000950642,('EPI_ISL_282075':0.010218842,(('EPI_ISL_505434':0.0,'EPI_ISL_505435':0.0):0.000000006,('EPI_ISL_12957482':0.000715289,'EPI_ISL_12941178':0.000717396)0.793:0.000715754)0.921:0.002160954)0.757:0.001199631)0.977:0.005070302,'EPI_ISL_109822':0.003403704)0.849:0.001634049,((('EPI_ISL_4081618':0.000843287,('EPI_ISL_4081620':0.000000006,'EPI_ISL_157893':0.000000006)0.762:0.000595500)0.997:0.007340578,'EPI_ISL_12958025':0.015341929)0.799:0.001463268,('EPI_ISL_482243':0.002153417,'EPI_ISL_482246':0.000719985)0.994:0.005797784)0.948:0.002887709)0.125:0.000717469,(('EPI_ISL_389785':0.035255859,'EPI_ISL_14777890':0.004334687)0.740:0.000742810,('EPI_ISL_129863':0.001425800,'EPI_ISL_129864':0.001446579)0.998:0.009421711)0.916:0.002169693)0.735:0.000000006,('EPI_ISL_91852':0.002150086,'EPI_ISL_248321':0.005039755)0.880:0.001438518)0.743:0.000000006,'EPI_ISL_109824':0.005769860)0.974:0.004360493)0.838:0.001392952)0.978:0.003603531)0.742:0.000706263)0.955:0.002148814,'EPI_ISL_96955':0.017507140)0.000:0.000000006)0.000:0.000000006)0.756:0.000713533)0.875:0.001432205)0.000:0.000000006)0.000:0.000000006)0.965:0.003600479,('EPI_ISL_88373':0.013360556,'EPI_ISL_88371':0.010305485)0.794:0.001264105)0.945:0.002868209,('EPI_ISL_88363':0.004313144,'EPI_ISL_88366':0.007291967)0.983:0.005129046)0.892:0.002280681,'EPI_ISL_166533':0.054650177)0.723:0.000611499)0.799:0.000719138,(('EPI_ISL_29762':0.002870381,('EPI_ISL_88344':0.002863973,'EPI_ISL_88347':0.005076848)0.996:0.007271165)0.738:0.000725658,((((('EPI_ISL_12941001':0.036181113,('EPI_ISL_176792':0.008691266,(('EPI_ISL_176794':0.003573908,'EPI_ISL_293280':0.015383946)0.969:0.005100651,('EPI_ISL_4081613':0.000000006,'EPI_ISL_4081614':0.001442491)1.000:0.019268181)0.526:0.000000006)0.174:0.000834586)1.000:0.014709315,'EPI_ISL_74374':0.011296913)0.685:0.001397560,'EPI_ISL_96972':0.019174405)0.914:0.004313081,('EPI_ISL_88387':0.005785165,((('EPI_ISL_88395':0.008250339,('EPI_ISL_157896':0.002122568,('EPI_ISL_4081617':0.002898828,'EPI_ISL_4081615':0.000000006)0.966:0.004438754)1.000:0.021842527)0.703:0.000446293,('EPI_ISL_74379':0.015895109,'EPI_ISL_75321':0.012912654)0.625:0.000231721)0.740:0.000683915,'EPI_ISL_88401':0.010971487)0.910:0.002198388)0.955:0.006101439)0.994:0.011964207,'EPI_ISL_88379':0.014998355)1.000:0.013887732)0.766:0.000705559)0.716:0.000626277)1.000:0.013957642)0.966:0.002871775,'EPI_ISL_129448':0.008696584)0.712:0.000711415)0.970:0.003618537,(('EPI_ISL_195059':0.059530066,(('EPI_ISL_504584':0.015978108,(('EPI_ISL_499141':0.046177213,('EPI_ISL_499172':0.030883787,('EPI_ISL_499129':0.015161591,('EPI_ISL_499138':0.003772527,'EPI_ISL_9593378':0.020766795)0.997:0.014048941)0.873:0.006605964)1.000:0.028342930)0.993:0.015095257,('EPI_ISL_504559':0.002873133,((('EPI_ISL_504580':0.003587897,(('EPI_ISL_504674':0.018639384,('EPI_ISL_14749684':0.039093240,'EPI_ISL_195163':0.005616966)1.000:0.029274937)0.748:0.002657902,('EPI_ISL_195162':0.028005407,'EPI_ISL_195172':0.031823277)0.989:0.011530628)0.422:0.000000006)0.000:0.000000006,((('EPI_ISL_504586':0.002198708,'EPI_ISL_504750':0.039258481)0.739:0.000667332,'EPI_ISL_504602':0.014552841)0.000:0.000000006,('EPI_ISL_504616':0.013192286,((('EPI_ISL_502550':0.008635308,('EPI_ISL_195160':0.001567348,('EPI_ISL_14760954':0.011735380,'EPI_ISL_14766800':0.034675493)0.998:0.012634890)0.926:0.003648008)1.000:0.015562769,('EPI_ISL_504779':0.003009448,'EPI_ISL_504787':0.004208380)0.863:0.002226401)0.987:0.007157814,(('EPI_ISL_504822':0.010270366,('EPI_ISL_504813':0.003495764,('EPI_ISL_504847':0.012614813,'EPI_ISL_504835':0.009400688)0.840:0.002128399)0.698:0.000741890)0.999:0.013194481,((('EPI_ISL_504826':0.010926051,('EPI_ISL_504780':0.000717287,'EPI_ISL_504799':0.000717719)0.000:0.000000006)0.997:0.005777854,(('EPI_ISL_504857':0.016845335,(('EPI_ISL_504765':0.001440024,('EPI_ISL_504784':0.003632493,'EPI_ISL_504775':0.000710596)0.870:0.001444330)0.918:0.002202679,'EPI_ISL_504820':0.013923104)0.050:0.000682179)0.706:0.000000006,(('EPI_ISL_504832':0.011628852,(('EPI_ISL_504834':0.014841011,'EPI_ISL_504855':0.013407668)0.802:0.001266406,'EPI_ISL_195040':0.003599662)0.000:0.000000006)0.000:0.000000006,'EPI_ISL_504821':0.008688989)0.983:0.003601758)0.000:0.000000006)0.547:0.000726369,((((('EPI_ISL_430865':0.002879481,('EPI_ISL_430866':0.000000006,'EPI_ISL_15348505':0.012409576)0.829:0.000719623)0.000:0.000000006,'EPI_ISL_14766718':0.007256108)1.000:0.026484969,('EPI_ISL_237542':0.004057488,('EPI_ISL_4081318':0.008925214,'EPI_ISL_491173':0.019330947)0.903:0.003803261)0.939:0.005065298)1.000:0.012339989,('EPI_ISL_504850':0.013137686,'EPI_ISL_504811':0.001505916)0.859:0.001426924)0.000:0.000000006,('EPI_ISL_504827':0.008684243,'EPI_ISL_504824':0.003659039)0.896:0.002175936)0.964:0.003545664)0.997:0.011341657)0.973:0.005787763)0.985:0.006825678)0.977:0.005832749)0.836:0.000715410)0.741:0.000685210,'EPI_ISL_504579':0.016892814)0.903:0.002190485)0.710:0.001284282)0.929:0.003879509)1.000:0.011181822,('EPI_ISL_308752':0.006602093,'EPI_ISL_499175':0.079916215)0.728:0.002254397)0.880:0.003726483)0.708:0.000483597,('EPI_ISL_13578':0.001437342,'EPI_ISL_504558':0.000000006)1.000:0.031474351)0.898:0.002224392)0.927:0.003206449)0.778:0.002227346,((('EPI_ISL_195111':0.055169406,('EPI_ISL_4081354':0.070107890,('EPI_ISL_4081355':0.046431170,('EPI_ISL_4081356':0.036757999,('EPI_ISL_4081357':0.019915024,'EPI_ISL_9593331':0.020803651)1.000:0.019481427)0.658:0.003636809)0.544:0.008686394)0.980:0.012119959)0.997:0.018237177,('EPI_ISL_499130':0.020367992,('EPI_ISL_499176':0.015878572,(('EPI_ISL_499128':0.008009452,('EPI_ISL_499151':0.019393277,((('EPI_ISL_9593382':0.018777699,'EPI_ISL_9593380':0.015349831)0.843:0.005274350,('EPI_ISL_14749644':0.017834998,'EPI_ISL_499142':0.010427153)0.594:0.012051218)0.851:0.004721212,('EPI_ISL_499147':0.006503625,'EPI_ISL_499157':0.005188433)0.929:0.004381021)0.706:0.000666427)0.951:0.003691985)0.928:0.005405335,'EPI_ISL_9593374':0.043709491)0.733:0.001061678)0.992:0.012544290)1.000:0.037343568)0.473:0.002184361,('EPI_ISL_195051':0.010616541,'EPI_ISL_4081263':0.035112998)1.000:0.065305765)0.000:0.000000009)0.816:0.001884119)0.000:0.000000006)1.000:0.018179503)0.833:0.011225737)0.669:0.034977766)1.000:0.085586855,(('EPI_ISL_379920':0.025630606,('EPI_ISL_224873':0.012224839,((('EPI_ISL_257113':0.0,'EPI_ISL_257110':0.0,'EPI_ISL_257111':0.0):0.003552714,('EPI_ISL_327591':0.000713022,'EPI_ISL_327589':0.000700599)0.987:0.005017933)0.862:0.003375675,('EPI_ISL_326969':0.004905401,'EPI_ISL_327596':0.010189200)1.000:0.014900168)1.000:0.020027947)0.974:0.016605692)1.000:0.084704767,((('EPI_ISL_138076':0.008361189,('EPI_ISL_22558':0.008651339,'EPI_ISL_6443':0.006477162)0.941:0.004634214)0.850:0.005300628,((('EPI_ISL_8799':0.0,'EPI_ISL_146092':0.0):0.003076686,'EPI_ISL_138170':0.015733375)0.879:0.004311921,(('EPI_ISL_138168':0.001003400,(('EPI_ISL_138167':0.0,'EPI_ISL_138165':0.0):0.000706737,(('EPI_ISL_138164':0.0,'EPI_ISL_138166':0.0):0.000000006,(('EPI_ISL_8803':0.0,'EPI_ISL_146038':0.0):0.000706248,'EPI_ISL_138169':0.000706285)0.000:0.000000006)0.000:0.000000006)0.652:0.000410800)0.992:0.009817481,(('EPI_ISL_137888':0.0,'EPI_ISL_137889':0.0):0.007621268,('EPI_ISL_94184':0.018680691,'EPI_ISL_64402':0.008575222)0.659:0.003664476)0.996:0.011409219)0.931:0.005104056)1.000:0.034170898)0.927:0.010011012,((('EPI_ISL_5859':0.010006598,(((('EPI_ISL_5787':0.010079851,'EPI_ISL_5558':0.007373308)0.164:0.000558842,(('EPI_ISL_12560':0.005624733,(('EPI_ISL_138043':0.001421221,('EPI_ISL_138086':0.002133561,((('EPI_ISL_138088':0.001420652,'EPI_ISL_138089':0.002134725)0.000:0.000000006,(('EPI_ISL_138085':0.000709895,'EPI_ISL_99434':0.000709730)0.000:0.000000006,('EPI_ISL_99424':0.000709918,('EPI_ISL_138083':0.0,'EPI_ISL_138081':0.0):0.000000006)0.922:0.001420850)0.000:0.000000006)0.998:0.000000006,('EPI_ISL_138084':0.0,'EPI_ISL_99428':0.0,'EPI_ISL_138078':0.0,'EPI_ISL_138087':0.0,'EPI_ISL_138082':0.0):0.000000006)0.000:0.000000006)0.000:0.000000006)0.996:0.006748549,('EPI_ISL_6144':0.002847099,('EPI_ISL_6625':0.001420479,('EPI_ISL_216649':0.0,'EPI_ISL_216648':0.0):0.001420510)0.763:0.000711569)0.910:0.002587813)0.948:0.003581887)0.938:0.004970322,(('EPI_ISL_12555':0.005779089,('EPI_ISL_146036':0.006518573,('EPI_ISL_138098':0.003612071,(((((((((((((('EPI_ISL_146041':0.0,'EPI_ISL_141106':0.0):0.000706007,('EPI_ISL_146090':0.000705989,'EPI_ISL_141150':0.000705833)0.000:0.000000006)0.000:0.000000006,('EPI_ISL_148105':0.000000006,'EPI_ISL_146087':0.000706096)0.863:0.000705989)0.886:0.001455956,('EPI_ISL_141105':0.005022531,'EPI_ISL_294189':0.026993437)0.756:0.000715303)0.998:0.006400896,((((((((((((('EPI_ISL_133624':0.005714153,'EPI_ISL_158586':0.004277796)0.724:0.000000006,('EPI_ISL_158545':0.012289955,(('EPI_ISL_257114':0.0,'EPI_ISL_243749':0.0):0.000000006,'EPI_ISL_257147':0.002126145)0.920:0.002909707)0.358:0.002093692)0.724:0.000697472,'EPI_ISL_158442':0.006420384)0.784:0.000703224,(('EPI_ISL_125804':0.002836775,'EPI_ISL_134985':0.001415986)0.755:0.000710263,'EPI_ISL_135121':0.007142812)0.917:0.002129711)0.000:0.000000006,('EPI_ISL_135008':0.004974682,(('EPI_ISL_273541':0.012506514,((((('EPI_ISL_258633':0.0,'EPI_ISL_222147':0.0):0.000710143,('EPI_ISL_222159':0.001421316,('EPI_ISL_222153':0.002846982,'EPI_ISL_222152':0.000710014)0.000:0.000000006)0.000:0.000000006)0.753:0.000728097,('EPI_ISL_222158':0.001412645,'EPI_ISL_222161':0.007196392)0.969:0.003577207)0.966:0.004289715,('EPI_ISL_261428':0.000729582,'EPI_ISL_261422':0.015228395)0.884:0.002177727)0.999:0.008171567,((((('EPI_ISL_372094':0.000708783,('EPI_ISL_281296':0.000000006,'EPI_ISL_397512':0.000707758)0.777:0.000707888)0.194:0.000708050,('EPI_ISL_328501':0.000000006,(('EPI_ISL_281295':0.0,'EPI_ISL_372100':0.0):0.000708023,(('EPI_ISL_281297':0.0,'EPI_ISL_372115':0.0):0.000707949,'EPI_ISL_281298':0.000000006)0.838:0.000708216)0.913:0.000000006)0.980:0.004264958)0.000:0.000000006,((('EPI_ISL_397724':0.001416135,(('EPI_ISL_372109':0.002127511,('EPI_ISL_397729':0.002125535,(('EPI_ISL_397722':0.000000006,(('EPI_ISL_397735':0.0,'EPI_ISL_397746':0.0):0.000000006,'EPI_ISL_397744':0.000706911)0.859:0.000707228)0.000:0.000000006,'EPI_ISL_281299':0.000707121)0.000:0.000000006)0.790:0.000707115)0.000:0.000000006,'EPI_ISL_397728':0.002836004)0.835:0.000707162)0.000:0.000000006,(((('EPI_ISL_397734':0.000707428,(('EPI_ISL_397743':0.000000006,('EPI_ISL_397741':0.000707594,'EPI_ISL_397749':0.000707462)0.000:0.000000006)0.000:0.000000006,('EPI_ISL_328504':0.002138246,(('EPI_ISL_397738':0.000707722,'EPI_ISL_397751':0.003550812)0.000:0.000000006,('EPI_ISL_397742':0.0,'EPI_ISL_397733':0.0):0.000000006)0.000:0.000000006)0.906:0.000707551)0.854:0.000707372)0.000:0.000000006,('EPI_ISL_328509':0.0,'EPI_ISL_397745':0.0):0.000000006)0.000:0.000000006,'EPI_ISL_328511':0.000707201)0.801:0.000707223,'EPI_ISL_397740':0.000707080)0.818:0.000708515)0.000:0.000000006,('EPI_ISL_397725':0.000000006,('EPI_ISL_397731':0.000000006,'EPI_ISL_397732':0.000707792)0.849:0.000707501)0.000:0.000000006)0.000:0.000000006)0.999:0.008592174,('EPI_ISL_256343':0.005698020,((('EPI_ISL_501825':0.008618900,(('EPI_ISL_381421':0.0,'EPI_ISL_327380':0.0,'EPI_ISL_381378':0.0,'EPI_ISL_381402':0.0,'EPI_ISL_381395':0.0,'EPI_ISL_381370':0.0,'EPI_ISL_381413':0.0):0.001416986,'EPI_ISL_327391':0.000000006)0.910:0.002891225)0.994:0.007223474,('EPI_ISL_328520':0.001453454,'EPI_ISL_328518':0.007162142)0.924:0.002761271)0.861:0.001539889,(('EPI_ISL_328516':0.002832939,'EPI_ISL_328517':0.004319482)0.997:0.007950846,(((('EPI_ISL_254854':0.002857659,('EPI_ISL_502658':0.000710236,'EPI_ISL_502722':0.000000006)0.980:0.004294850)0.868:0.001419715,(('EPI_ISL_328521':0.002144130,('EPI_ISL_273386':0.002861328,'EPI_ISL_328430':0.001409804)0.998:0.007200143)0.740:0.000702346,(('EPI_ISL_378291':0.010175998,'EPI_ISL_328447':0.004368073)0.128:0.001340775,(('EPI_ISL_294043':0.005731641,('EPI_ISL_376262':0.007187920,((('EPI_ISL_503781':0.0,'EPI_ISL_503780':0.0,'EPI_ISL_503783':0.0):0.004990331,(('EPI_ISL_502380':0.0,'EPI_ISL_505966':0.0):0.003558153,'EPI_ISL_393449':0.002845229)0.000:0.000000006)0.968:0.003583579,('EPI_ISL_376221':0.002147209,('EPI_ISL_376353':0.001421847,('EPI_ISL_376241':0.001421430,'EPI_ISL_376237':0.004995929)0.309:0.000000006)0.740:0.000700285)0.998:0.006490137)0.756:0.000689501)0.617:0.000713340)0.000:0.000000006,'EPI_ISL_294067':0.001421968)1.000:0.007149812)0.727:0.000000006)0.773:0.000000006)0.000:0.000000006,(('EPI_ISL_501835':0.009400433,((('EPI_ISL_376273':0.0,'EPI_ISL_376302':0.0,'EPI_ISL_376232':0.0):0.000710282,(('EPI_ISL_376285':0.001420490,'EPI_ISL_701667':0.002132609)0.000:0.000000006,(('EPI_ISL_376268':0.0,'EPI_ISL_376311':0.0,'EPI_ISL_376331':0.0,'EPI_ISL_376321':0.0,'EPI_ISL_376250':0.0):0.000000006,('EPI_ISL_376279':0.001421042,'EPI_ISL_376308':0.000710120)0.000:0.000000006)0.000:0.000000006)0.797:0.000710736)0.759:0.000708663,('EPI_ISL_376293':0.000709266,('EPI_ISL_376348':0.000709575,'EPI_ISL_376244':0.000000006)0.000:0.000000006)0.883:0.001423554)0.920:0.002783701)0.418:0.000718102,('EPI_ISL_294024':0.005071559,'EPI_ISL_378276':0.010128963)0.741:0.000000006)0.981:0.003498196)0.840:0.000709193,(((('EPI_ISL_397801':0.002841846,(('EPI_ISL_294157':0.012834298,('EPI_ISL_376345':0.007313383,('EPI_ISL_294161':0.003562881,('EPI_ISL_294011':0.003560819,'EPI_ISL_294073':0.003561132)0.000:0.000000006)0.695:0.001283384)0.244:0.000699939)0.787:0.000861902,('EPI_ISL_273395':0.006490649,'EPI_ISL_273536':0.005767777)0.760:0.000661260)0.796:0.000710270)0.000:0.000000006,('EPI_ISL_254839':0.002130902,(((('EPI_ISL_254861':0.001423907,'EPI_ISL_245545':0.001419461)0.778:0.000710170,'EPI_ISL_254832':0.000709017)0.000:0.000000006,'EPI_ISL_502654':0.002130201)0.823:0.000708912,('EPI_ISL_256342':0.000000006,(('EPI_ISL_256466':0.0,'EPI_ISL_256474':0.0):0.000000006,'EPI_ISL_328514':0.001421199)0.840:0.000708538)0.897:0.000708638)0.000:0.000000006)0.000:0.000000006)1.000:0.000000006,(('EPI_ISL_294180':0.000712179,'EPI_ISL_294041':0.001421518)0.994:0.004993007,'EPI_ISL_245536':0.000000006)0.932:0.000708680)0.000:0.000000006,('EPI_ISL_256469':0.005019158,('EPI_ISL_294028':0.004987961,(('EPI_ISL_294064':0.0,'EPI_ISL_294065':0.0):0.000709109,('EPI_ISL_294004':0.002133412,'EPI_ISL_502657':0.002141358)0.924:0.002136536)0.000:0.000000007)0.985:0.004307212)0.748:0.000680496)0.965:0.002130020)0.000:0.000000006)0.809:0.000709051)0.775:0.000732638)0.760:0.001523195)0.940:0.003010765,('EPI_ISL_278192':0.005743816,('EPI_ISL_261440':0.000000006,('EPI_ISL_261419':0.001420302,(('EPI_ISL_261430':0.0,'EPI_ISL_261438':0.0):0.000000006,'EPI_ISL_261424':0.000000006)0.000:0.000000006)0.876:0.000708893)0.999:0.007207017)0.811:0.001186709)0.848:0.001422189)0.907:0.002358546)0.867:0.002494043,'EPI_ISL_158445':0.005016278)0.705:0.001398223)0.716:0.000000006)0.999:0.000000006,(((('EPI_ISL_216381':0.002837662,((('EPI_ISL_216379':0.000706331,'EPI_ISL_216382':0.001413467)0.000:0.000000006,('EPI_ISL_216378':0.000706408,('EPI_ISL_216383':0.000706559,'EPI_ISL_216380':0.000000006)0.000:0.000000006)0.922:0.000706409)0.000:0.000000006,'EPI_ISL_216384':0.001413678)0.779:0.000706037)0.738:0.000693052,('EPI_ISL_181057':0.003581017,('EPI_ISL_309171':0.000000006,'EPI_ISL_162261':0.000707557)0.869:0.001399751)0.997:0.007184565)0.965:0.003565880,((('EPI_ISL_216101':0.000707289,'EPI_ISL_216100':0.000000006)1.000:0.010891629,'EPI_ISL_135040':0.006520031)0.761:0.002044668,(((('EPI_ISL_4072261':0.0,'EPI_ISL_4072262':0.0):0.010214219,(('EPI_ISL_278189':0.001411427,'EPI_ISL_278190':0.000000006)0.869:0.001407367,('EPI_ISL_278196':0.001412713,(('EPI_ISL_273525':0.0,'EPI_ISL_273590':0.0):0.001412647,'EPI_ISL_273612':0.000705910)0.000:0.000000006)0.801:0.001423001)0.952:0.004911240)0.996:0.010346747,((('EPI_ISL_376300':0.038316782,(('EPI_ISL_327366':0.004983561,('EPI_ISL_397817':0.004290294,('EPI_ISL_376357':0.002851943,('EPI_ISL_501843':0.007205050,'EPI_ISL_393483':0.006470849)0.887:0.002082264)0.965:0.003606975)0.758:0.000663337)0.936:0.002146570,'EPI_ISL_328515':0.002130470)0.767:0.000700372)0.521:0.001410211,(('EPI_ISL_376216':0.002835871,('EPI_ISL_376316':0.001422434,'EPI_ISL_506178':0.007914972)0.749:0.000703742)0.000:0.000000006,('EPI_ISL_376340':0.000000006,('EPI_ISL_376323':0.000707132,'EPI_ISL_376266':0.000000006)0.847:0.000707068)0.983:0.002835710)0.998:0.007254332)0.975:0.005013556,('EPI_ISL_189528':0.002123661,'EPI_ISL_135126':0.005684111)0.000:0.000000006)0.617:0.001402982)0.964:0.002860597,('EPI_ISL_147151':0.010826235,('EPI_ISL_222160':0.004274336,(('EPI_ISL_215538':0.001417618,('EPI_ISL_215552':0.000000006,'EPI_ISL_215542':0.000000006)0.834:0.001420960)0.755:0.000706808,('EPI_ISL_215565':0.002853892,'EPI_ISL_215557':0.004990502)0.726:0.000696744)0.992:0.006488154)0.963:0.004314974)0.892:0.002118238)0.361:0.000000006)0.880:0.000000006)0.342:0.000000006,('EPI_ISL_135054':0.003551153,((('EPI_ISL_397607':0.000707007,(('EPI_ISL_371776':0.0,'EPI_ISL_397592':0.0):0.000000006,('EPI_ISL_397599':0.000707913,('EPI_ISL_397595':0.000706829,'EPI_ISL_397606':0.000706851)0.347:0.000000006)0.999:0.000000006)0.998:0.000000006)0.000:0.000000006,(((('EPI_ISL_397598':0.000706372,('EPI_ISL_397601':0.000706492,'EPI_ISL_397593':0.000706570)0.000:0.000000006)0.000:0.000000006,('EPI_ISL_397591':0.0,'EPI_ISL_397620':0.0,'EPI_ISL_397602':0.0):0.000000006)0.000:0.000000006,'EPI_ISL_397604':0.000707352)0.000:0.000000006,'EPI_ISL_397608':0.000706570)0.943:0.001414875)1.000:0.010773585,'EPI_ISL_135043':0.002136908)0.867:0.001415149)0.792:0.000705407)0.000:0.000000006)0.000:0.000000006,(('EPI_ISL_189533':0.010770834,('EPI_ISL_189488':0.009344508,'EPI_ISL_135124':0.005755377)0.893:0.002093394)0.895:0.002161369,'EPI_ISL_189479':0.015914416)0.745:0.000690156)0.000:0.000000006,(('EPI_ISL_258578':0.005712606,'EPI_ISL_328519':0.003800709)0.995:0.008465237,('EPI_ISL_243744':0.000708628,'EPI_ISL_257119':0.001414897)0.961:0.003565534)0.952:0.002851340)0.985:0.003543953,(((('EPI_ISL_135127':0.007192017,'EPI_ISL_135125':0.007216483)0.946:0.003538658,(('EPI_ISL_125799':0.0,'EPI_ISL_697578':0.0):0.005706027,('EPI_ISL_95366':0.002836608,('EPI_ISL_134986':0.002852044,('EPI_ISL_141249':0.0,'EPI_ISL_141248':0.0):0.004287493)0.757:0.000695039)0.757:0.000707157)0.718:0.000716789)0.951:0.002621214,('EPI_ISL_141195':0.0,'EPI_ISL_141196':0.0):0.004269799)0.598:0.000215891,'EPI_ISL_95369':0.012899767)0.000:0.000000006)0.969:0.003617215,(('EPI_ISL_95412':0.004276259,'EPI_ISL_95413':0.001427026)0.762:0.000666822,('EPI_ISL_95410':0.004297954,'EPI_ISL_95406':0.003571512)0.902:0.002149071)1.000:0.013042722)0.744:0.000637904,('EPI_ISL_137903':0.007898768,'EPI_ISL_141104':0.007185199)0.728:0.000646749)0.751:0.000712072,(((('EPI_ISL_137726':0.000705586,('EPI_ISL_137728':0.0,'EPI_ISL_137733':0.0,'EPI_ISL_137730':0.0,'EPI_ISL_137734':0.0):0.000000006)0.918:0.000705488,'EPI_ISL_137746':0.000000006)0.000:0.000000006,('EPI_ISL_137727':0.001412016,'EPI_ISL_137744':0.000000006)0.911:0.000705432)0.776:0.000706601,('EPI_ISL_137708':0.000000006,(('EPI_ISL_137678':0.0,'EPI_ISL_137677':0.0,'EPI_ISL_137710':0.0,'EPI_ISL_137721':0.0,'EPI_ISL_137739':0.0,'EPI_ISL_137719':0.0,'EPI_ISL_137716':0.0):0.000704972,'EPI_ISL_137718':0.000000006)0.966:0.002118766)0.763:0.000705455)1.000:0.010039968)0.766:0.000702478,(('EPI_ISL_137896':0.004300959,'EPI_ISL_83533':0.006445228)0.765:0.000679927,(('EPI_ISL_95365':0.011437829,(('EPI_ISL_137904':0.003785825,('EPI_ISL_125805':0.000689824,'EPI_ISL_135131':0.003574100)0.984:0.004837957)0.884:0.002806303,(((((('EPI_ISL_146019':0.004985497,(((('EPI_ISL_148241':0.0,'EPI_ISL_148232':0.0):0.000707649,('EPI_ISL_148233':0.000707619,'EPI_ISL_148231':0.000000006)0.000:0.000000006)1.000:0.010758176,'EPI_ISL_95436':0.000707659)0.000:0.000000006,('EPI_ISL_95415':0.004264817,'EPI_ISL_134949':0.001415939)0.000:0.000000006)0.943:0.001416231)0.191:0.000000006,'EPI_ISL_95398':0.004271786)0.000:0.000000006,('EPI_ISL_137934':0.005747614,'EPI_ISL_181008':0.009350949)0.747:0.000672080)0.000:0.000000006,'EPI_ISL_181010':0.000707701)0.989:0.003549046,'EPI_ISL_94165':0.007131372)0.000:0.000000006,'EPI_ISL_94197':0.007834582)0.902:0.001413193)0.708:0.000000006)0.752:0.000000006,('EPI_ISL_99279':0.003558002,'EPI_ISL_146089':0.004984253)0.751:0.000696476)0.000:0.000000006)0.616:0.000000006)0.000:0.000000006)0.995:0.006477396,('EPI_ISL_137936':0.0,'EPI_ISL_146020':0.0):0.005048649)0.744:0.000636071,(('EPI_ISL_378376':0.000649710,('EPI_ISL_180911':0.000711834,('EPI_ISL_180910':0.002825876,'EPI_ISL_180912':0.000000006)0.776:0.000700686)0.983:0.005035157)1.000:0.010801594,((('EPI_ISL_137893':0.004822206,'EPI_ISL_94211':0.029641809)1.000:0.018780006,('EPI_ISL_63571':0.000704162,(('EPI_ISL_85115':0.001409331,'EPI_ISL_84631':0.002826156)0.717:0.000000006,('EPI_ISL_84660':0.000704100,'EPI_ISL_84642':0.002117852)0.000:0.000000006)0.000:0.000000006)1.000:0.011053517)0.744:0.001128239,'EPI_ISL_66129':0.004273859)0.839:0.002844592)0.230:0.000000006)0.758:0.000691568,((('EPI_ISL_146037':0.0,'EPI_ISL_137887':0.0):0.000690748,'EPI_ISL_148101':0.001427137)0.998:0.008670498,(('EPI_ISL_84627':0.0,'EPI_ISL_137890':0.0,'EPI_ISL_33861':0.0,'EPI_ISL_327554':0.0,'EPI_ISL_64447':0.0):0.008430711,((('EPI_ISL_139413':0.000704546,('EPI_ISL_139414':0.0,'EPI_ISL_82535':0.0):0.000708156)0.994:0.006179367,('EPI_ISL_94223':0.006183332,('EPI_ISL_82531':0.000000006,'EPI_ISL_82532':0.000000006)0.975:0.004550406)0.049:0.000628114)0.977:0.005831588,('EPI_ISL_137891':0.001407753,'EPI_ISL_84621':0.000000006)0.994:0.005867492)0.761:0.001381642)0.946:0.003690032)0.990:0.005765906)0.939:0.002145109,('EPI_ISL_66121':0.014339528,(('EPI_ISL_146091':0.0,'EPI_ISL_137886':0.0):0.007202517,(('EPI_ISL_137894':0.006418053,('EPI_ISL_146043':0.014590315,((('EPI_ISL_85119':0.002136945,(('EPI_ISL_84640':0.0,'EPI_ISL_84635':0.0):0.000000006,'EPI_ISL_85262':0.004259538)0.959:0.002841560)0.928:0.002132629,('EPI_ISL_137895':0.006497025,'EPI_ISL_85112':0.007938770)0.845:0.001355436)0.770:0.000700596,('EPI_ISL_234706':0.006430424,('EPI_ISL_234720':0.003547542,('EPI_ISL_234715':0.000707062,('EPI_ISL_234719':0.002124749,'EPI_ISL_234721':0.000707466)0.338:0.000000006)0.000:0.000000006)0.986:0.004288005)0.739:0.000698328)0.961:0.004382420)0.447:0.001998272)0.591:0.000000006,((((('EPI_ISL_146039':0.000712738,('EPI_ISL_388042':0.000511668,('EPI_ISL_142500':0.000000006,((((((('EPI_ISL_142511':0.0,'EPI_ISL_142545':0.0,'EPI_ISL_137910':0.0,'EPI_ISL_146042':0.0,'EPI_ISL_137919':0.0,'EPI_ISL_146086':0.0,'EPI_ISL_142514':0.0,'EPI_ISL_146040':0.0,'EPI_ISL_142542':0.0,'EPI_ISL_142509':0.0,'EPI_ISL_142493':0.0,'EPI_ISL_142550':0.0,'EPI_ISL_142518':0.0):0.000000006,(('EPI_ISL_142506':0.0,'EPI_ISL_328624':0.0):0.000707450,(('EPI_ISL_137930':0.0,'EPI_ISL_142521':0.0):0.000707682,('EPI_ISL_142533':0.000707562,('EPI_ISL_142524':0.0,'EPI_ISL_142516':0.0,'EPI_ISL_371812':0.0,'EPI_ISL_142537':0.0,'EPI_ISL_142541':0.0):0.000000006)0.000:0.000000006)0.834:0.000707408)0.000:0.000000006)0.000:0.000000006,('EPI_ISL_142519':0.000000006,'EPI_ISL_142522':0.000707400)0.864:0.000707450)0.000:0.000000006,(('EPI_ISL_142523':0.0,'EPI_ISL_397562':0.0,'EPI_ISL_397557':0.0,'EPI_ISL_142517':0.0):0.000707406,(('EPI_ISL_99251':0.0,'EPI_ISL_138055':0.0,'EPI_ISL_146085':0.0):0.000707179,('EPI_ISL_142504':0.000707199,('EPI_ISL_137911':0.000707150,'EPI_ISL_371816':0.000000006)0.000:0.000000006)0.892:0.000708039)0.000:0.000000006)1.000:0.000000006)0.000:0.000000006,((('EPI_ISL_142544':0.001416668,('EPI_ISL_142483':0.000707406,('EPI_ISL_137932':0.000707408,'EPI_ISL_142549':0.001416167)0.000:0.000000006)0.000:0.000000006)0.738:0.000000006,'EPI_ISL_146088':0.000707677)0.000:0.000000006,'EPI_ISL_397550':0.000707179)0.000:0.000000006)0.000:0.000000006,'EPI_ISL_142531':0.000707854)0.000:0.000000006,(('EPI_ISL_137659':0.0,'EPI_ISL_137656':0.0):0.000708432,('EPI_ISL_137658':0.000000006,('EPI_ISL_137657':0.0,'EPI_ISL_137655':0.0):0.000708665)0.000:0.000000006)1.000:0.007153805)0.330:0.000707077)1.000:0.020507977)0.989:0.005893032)0.848:0.001383468,(('EPI_ISL_131747':0.0,'EPI_ISL_131748':0.0,'EPI_ISL_131750':0.0):0.000706293,'EPI_ISL_131887':0.000000006)0.980:0.003582316)0.747:0.000711652,(('EPI_ISL_148100':0.0,'EPI_ISL_146021':0.0):0.000706487,('EPI_ISL_148104':0.0,'EPI_ISL_148099':0.0):0.000000006)0.996:0.005720283)0.713:0.000706276,('EPI_ISL_84620':0.0,'EPI_ISL_137892':0.0):0.008606973)0.000:0.000000006,(('EPI_ISL_148106':0.000705301,((('EPI_ISL_142424':0.0,'EPI_ISL_142415':0.0):0.002121683,('EPI_ISL_142454':0.000706112,('EPI_ISL_142396':0.001413018,'EPI_ISL_142420':0.002121625)0.000:0.000000006)0.000:0.000000006)1.000:0.012192804,(((('EPI_ISL_216651':0.000707083,('EPI_ISL_180828':0.001415355,(('EPI_ISL_216467':0.0,'EPI_ISL_216537':0.0):0.000000006,('EPI_ISL_180825':0.000707430,('EPI_ISL_180837':0.000707096,('EPI_ISL_180817':0.0,'EPI_ISL_216393':0.0,'EPI_ISL_216466':0.0,'EPI_ISL_216469':0.0,'EPI_ISL_180826':0.0):0.000000006)0.000:0.000000006)0.915:0.000706975)0.000:0.000000006)0.929:0.001415003)0.000:0.000000006,('EPI_ISL_216653':0.0,'EPI_ISL_216652':0.0,'EPI_ISL_216655':0.0):0.000707081)0.986:0.004985870,(((('EPI_ISL_158541':0.004978801,((('EPI_ISL_158494':0.006414100,((('EPI_ISL_133606':0.004992434,'EPI_ISL_158437':0.002849745)0.872:0.001412363,('EPI_ISL_243736':0.001417305,('EPI_ISL_133586':0.000707801,'EPI_ISL_133611':0.000707601)0.000:0.000000006)0.865:0.000707570)0.726:0.000000006,('EPI_ISL_133610':0.003551139,('EPI_ISL_133607':0.002128537,((('EPI_ISL_133615':0.0,'EPI_ISL_133612':0.0):0.002127972,(('EPI_ISL_158473':0.001412620,'EPI_ISL_158477':0.003575005)0.932:0.002142037,'EPI_ISL_133614':0.001419503)0.748:0.000707104)0.000:0.000000006,('EPI_ISL_133616':0.000000006,'EPI_ISL_133609':0.002128173)0.000:0.000000006)0.000:0.000000006)0.875:0.000707512)0.000:0.000000006)0.735:0.000000006)0.000:0.000000006,('EPI_ISL_133646':0.0,'EPI_ISL_133608':0.0):0.000000006)0.000:0.000000006,'EPI_ISL_133613':0.002126417)0.000:0.000000006)0.298:0.000693862,'EPI_ISL_133652':0.001434565)1.000:0.007961976,'EPI_ISL_381146':0.005771559)0.726:0.000587976,('EPI_ISL_216791':0.0,'EPI_ISL_216790':0.0):0.005041160)0.991:0.005049632)0.741:0.000700345,('EPI_ISL_131903':0.000705276,'EPI_ISL_131798':0.001415068)0.773:0.000708333)0.754:0.000690515)0.890:0.001436150)0.885:0.001420737,'EPI_ISL_146024':0.002838174)0.924:0.002097913)0.997:0.004990407)0.994:0.007226316)0.925:0.003527274)0.000:0.000000006)0.995:0.008574481,((('EPI_ISL_12571':0.0,'EPI_ISL_12569':0.0):0.000706518,('EPI_ISL_12570':0.000000006,('EPI_ISL_12572':0.000706746,'EPI_ISL_22514':0.000706748)0.000:0.000000006)0.000:0.000000007)0.918:0.001414352,((('EPI_ISL_22516':0.001414958,'EPI_ISL_12561':0.000706702)0.000:0.000000006,('EPI_ISL_22515':0.000706835,('EPI_ISL_21279':0.000706705,'EPI_ISL_12855':0.000000006)0.000:0.000000006)0.828:0.000706669)0.000:0.000000006,'EPI_ISL_22517':0.000707615)0.000:0.000000006)0.994:0.009480308)0.994:0.012186509,'EPI_ISL_77908':0.062699236)0.346:0.001957534,(('EPI_ISL_6951':0.003521515,(('EPI_ISL_25200':0.000706982,'EPI_ISL_25198':0.000000006)0.000:0.000000006,(('EPI_ISL_25197':0.0,'EPI_ISL_25199':0.0):0.000000006,'EPI_ISL_23353':0.002835163)0.718:0.000706909)0.984:0.005769671)1.000:0.010947264,('EPI_ISL_141377':0.000703354,(('EPI_ISL_138163':0.004965617,(('EPI_ISL_138148':0.002853020,((((('EPI_ISL_397996':0.000706083,('EPI_ISL_397916':0.000708266,'EPI_ISL_397914':0.000707197)0.787:0.000706076)0.000:0.000000006,('EPI_ISL_138144':0.0,'EPI_ISL_138048':0.0,'EPI_ISL_138049':0.0,'EPI_ISL_397928':0.0,'EPI_ISL_138047':0.0,'EPI_ISL_398004':0.0,'EPI_ISL_138158':0.0,'EPI_ISL_138147':0.0,'EPI_ISL_397925':0.0,'EPI_ISL_397934':0.0,'EPI_ISL_138160':0.0,'EPI_ISL_138153':0.0,'EPI_ISL_397927':0.0,'EPI_ISL_142100':0.0,'EPI_ISL_138152':0.0,'EPI_ISL_138159':0.0,'EPI_ISL_138138':0.0,'EPI_ISL_99342':0.0,'EPI_ISL_138143':0.0,'EPI_ISL_138145':0.0,'EPI_ISL_138146':0.0,'EPI_ISL_138161':0.0):0.000000006)1.000:0.000000006,('EPI_ISL_138151':0.000706449,'EPI_ISL_138156':0.000706083)0.000:0.000000006)0.000:0.000000006,(((('EPI_ISL_138137':0.000706100,'EPI_ISL_138149':0.000706201)0.000:0.000000006,('EPI_ISL_142084':0.0,'EPI_ISL_397930':0.0):0.000706156)0.000:0.000000006,('EPI_ISL_138142':0.0,'EPI_ISL_138139':0.0,'EPI_ISL_138141':0.0):0.000706049)0.000:0.000000006,'EPI_ISL_398000':0.000706200)0.000:0.000000007)0.722:0.000000006,'EPI_ISL_397915':0.000705928)0.875:0.002831780)0.999:0.010538554,'EPI_ISL_216624':0.019973058)0.658:0.000228305)0.791:0.000709271,('EPI_ISL_4038':0.005679422,(('EPI_ISL_25207':0.000000006,'EPI_ISL_25206':0.000705144)0.981:0.002826970,('EPI_ISL_25208':0.000000006,'EPI_ISL_25209':0.000705397)0.993:0.003536713)0.000:0.000000006)0.000:0.000000006)0.973:0.003545720)0.969:0.004277216)0.965:0.004308731)0.748:0.000000006,'EPI_ISL_138109':0.004972253)0.381:0.000000006,'EPI_ISL_99208':0.004267676)1.000:0.010818926)0.947:0.003515003)0.731:0.000692028)0.729:0.000468348,(('EPI_ISL_6498':0.0,'EPI_ISL_5561':0.0,'EPI_ISL_6403':0.0,'EPI_ISL_6497':0.0):0.014040249,('EPI_ISL_138102':0.000712089,'EPI_ISL_146023':0.001421579)0.964:0.005000640)0.993:0.008934699)1.000:0.017462471)0.988:0.007044963)0.982:0.004594310,'EPI_ISL_22555':0.003420451)0.314:0.001574535,(('EPI_ISL_62978':0.000711083,'EPI_ISL_5344':0.000708303)0.994:0.006432978,(('EPI_ISL_138063':0.002123162,'EPI_ISL_8802':0.008692183)0.955:0.003583687,('EPI_ISL_22544':0.0,'EPI_ISL_146022':0.0):0.000709116)0.000:0.000000006)0.872:0.000000006)1.000:0.024939117)0.660:0.002626316,('EPI_ISL_148103':0.002133858,'EPI_ISL_146018':0.004320541)0.982:0.006124915)0.999:0.013090648,(('EPI_ISL_8793':0.008811438,('EPI_ISL_8810':0.009127858,(('EPI_ISL_132841':0.0,'EPI_ISL_69871':0.0):0.006860019,'EPI_ISL_8795':0.008345014)0.265:0.000615547)1.000:0.011421937)0.972:0.005711482,('EPI_ISL_8794':0.013725394,('EPI_ISL_5868':0.009441298,('EPI_ISL_8797':0.005025039,(('EPI_ISL_381725':0.0,'EPI_ISL_381726':0.0,'EPI_ISL_381727':0.0):0.010062555,('EPI_ISL_8796':0.004297205,'EPI_ISL_8949':0.016655127)0.000:0.000000006)0.541:0.000696243)0.885:0.002126016)0.964:0.003631864)0.000:0.000000006)0.957:0.006458462)0.870:0.007726270)0.950:0.021138474)1.000:0.060584017)0.454:0.023882794)0.999:0.152075100,(('EPI_ISL_314823':0.125851501,(('EPI_ISL_329096':0.000000006,('EPI_ISL_329082':0.027585802,('EPI_ISL_329080':0.0,'EPI_ISL_14284876':0.0,'EPI_ISL_329094':0.0):0.000695369)0.801:0.000744725)1.000:0.159299985,((((('EPI_ISL_27634':0.005770319,'EPI_ISL_123156':0.002870153)0.997:0.006536267,'EPI_ISL_6905':0.001446614)0.765:0.000700041,(('EPI_ISL_173282':0.000716210,'EPI_ISL_68916':0.006530031)0.000:0.000000007,'EPI_ISL_123155':0.004302809)0.139:0.000715264)0.834:0.000714473,((('EPI_ISL_10251':0.000715363,('EPI_ISL_6774':0.000000006,'EPI_ISL_6837':0.000714813)0.800:0.000714608)0.825:0.000714958,(('EPI_ISL_6838':0.001431441,'EPI_ISL_7081':0.000000006)0.990:0.003588429,('EPI_ISL_6914':0.000000006,'EPI_ISL_7052':0.001432132)0.890:0.000715018)0.000:0.000000006)0.830:0.002149659,('EPI_ISL_27596':0.002155056,(('EPI_ISL_22625':0.007939573,(('EPI_ISL_123177':0.002722464,('EPI_ISL_123176':0.006361645,(('EPI_ISL_123179':0.003604732,'EPI_ISL_120415':0.000000006)0.962:0.002898844,((((('EPI_ISL_6424':0.000717626,('EPI_ISL_6364':0.000716823,('EPI_ISL_147184':0.0,'EPI_ISL_123180':0.0):0.001436609)0.785:0.000718603)0.747:0.000697669,(((('EPI_ISL_15607':0.002155409,('EPI_ISL_503065':0.002153372,(('EPI_ISL_6881':0.005767018,((('EPI_ISL_8666':0.000716069,(((('EPI_ISL_8971':0.005764616,('EPI_ISL_123186':0.004341800,(((((('EPI_ISL_123193':0.001437309,('EPI_ISL_9127':0.000000006,(('EPI_ISL_15602':0.002156990,('EPI_ISL_120434':0.004327409,(('EPI_ISL_25708':0.0,'EPI_ISL_25710':0.0):0.001442095,((('EPI_ISL_95933':0.003604955,((('EPI_ISL_120441':0.002156396,'EPI_ISL_120442':0.000717421)0.000:0.000000006,(('EPI_ISL_7811':0.000717450,('EPI_ISL_208689':0.006513223,((('EPI_ISL_16373':0.0,'EPI_ISL_62957':0.0):0.000000006,'EPI_ISL_25713':0.000716668)0.957:0.002158554,('EPI_ISL_29777':0.002165827,'EPI_ISL_78569':0.005801150)0.734:0.000707405)0.723:0.000725365)0.933:0.002158131)0.000:0.000000006,(((('EPI_ISL_208729':0.004326756,('EPI_ISL_62923':0.001437105,('EPI_ISL_70162':0.001439944,('EPI_ISL_190699':0.001440976,'EPI_ISL_70160':0.001438111)0.000:0.000000006)0.858:0.000718112)0.000:0.000000006)0.840:0.000717840,((('EPI_ISL_93582':0.002878618,('EPI_ISL_30212':0.001439007,'EPI_ISL_93586':0.000717729)0.000:0.000000006)0.904:0.001436637,(('EPI_ISL_78563':0.006620012,'EPI_ISL_77966':0.014048832)0.913:0.002804340,(('EPI_ISL_62840':0.000813741,'EPI_ISL_78574':0.006463670)0.743:0.000661173,(((((('EPI_ISL_27695':0.002165613,'EPI_ISL_25711':0.001435835)0.000:0.000000006,'EPI_ISL_27694':0.000717651)0.000:0.000000006,((((((((((((('EPI_ISL_93207':0.002158095,'EPI_ISL_77942':0.003606546)0.000:0.000000006,'EPI_ISL_156324':0.004329366)0.831:0.000717899,('EPI_ISL_87230':0.002175103,(((('EPI_ISL_89599':0.001439189,('EPI_ISL_62488':0.0,'EPI_ISL_62519':0.0):0.000717387)0.390:0.000000006,'EPI_ISL_87194':0.000717711)0.000:0.000000006,('EPI_ISL_89600':0.0,'EPI_ISL_87209':0.0,'EPI_ISL_62528':0.0):0.000000006)0.000:0.000000006,'EPI_ISL_87202':0.000717466)0.760:0.000702912)0.974:0.003624362)0.000:0.000000006,('EPI_ISL_144596':0.004326169,'EPI_ISL_62912':0.002879002)0.000:0.000000006)0.000:0.000000006,('EPI_ISL_70159':0.000721671,(('EPI_ISL_99236':0.004330374,('EPI_ISL_77967':0.002164197,'EPI_ISL_99235':0.005063685)0.267:0.001438168)0.040:0.000000006,((('EPI_ISL_80818':0.0,'EPI_ISL_80806':0.0,'EPI_ISL_144595':0.0):0.000000006,'EPI_ISL_80387':0.002878971)0.000:0.000000006,(('EPI_ISL_156325':0.001437256,('EPI_ISL_156326':0.000717969,('EPI_ISL_156323':0.0,'EPI_ISL_156330':0.0,'EPI_ISL_156327':0.0,'EPI_ISL_156328':0.0):0.000000006)0.000:0.000000006)0.914:0.000718003,'EPI_ISL_80822':0.003609140)0.000:0.000000006)0.000:0.000000006)0.894:0.001437984)0.790:0.000715325)0.879:0.000717241,'EPI_ISL_95932':0.000718164)0.000:0.000000006,((((('EPI_ISL_208690':0.000718567,'EPI_ISL_80807':0.004335147)0.000:0.000000006,(('EPI_ISL_83677':0.0,'EPI_ISL_83674':0.0):0.004336424,'EPI_ISL_93598':0.001438324)0.359:0.000000006)0.000:0.000000006,'EPI_ISL_208732':0.000000006)0.000:0.000000006,(('EPI_ISL_93578':0.005806920,'EPI_ISL_99232':0.005063255)0.697:0.001438283,'EPI_ISL_80383':0.003603728)0.663:0.000000006)0.944:0.001436249,(('EPI_ISL_61399':0.002158383,(('EPI_ISL_70618':0.002934825,'EPI_ISL_208717':0.003611370)0.879:0.001458600,('EPI_ISL_61867':0.002169689,'EPI_ISL_69710':0.003613378)0.865:0.001433382)0.000:0.000000006)0.584:0.000000006,(('EPI_ISL_93256':0.000718647,('EPI_ISL_80812':0.000000006,('EPI_ISL_80830':0.000718104,'EPI_ISL_80793':0.000000006)0.934:0.001438123)0.850:0.000718351)0.000:0.000000006,'EPI_ISL_99231':0.002877748)0.847:0.000717533)0.000:0.000000006)0.952:0.002183389)0.840:0.000726936,'EPI_ISL_16372':0.000000006)0.943:0.000000006,('EPI_ISL_62802':0.000716665,'EPI_ISL_71839':0.002166140)0.810:0.000719278)0.000:0.000000006,('EPI_ISL_70166':0.004327589,'EPI_ISL_89588':0.002878646)0.732:0.000000006)0.000:0.000000006,(((('EPI_ISL_93577':0.002157863,('EPI_ISL_120444':0.004341041,'EPI_ISL_120446':0.001432033)0.858:0.001446152)0.000:0.000000006,('EPI_ISL_162004':0.003611127,'EPI_ISL_80832':0.001437818)0.000:0.000000006)0.986:0.000000007,((('EPI_ISL_99238':0.005756768,('EPI_ISL_99239':0.007204470,'EPI_ISL_99228':0.002207778)0.394:0.000709492)0.760:0.000751000,((('EPI_ISL_99217':0.006515995,(('EPI_ISL_99230':0.000716764,'EPI_ISL_99229':0.000000006)0.985:0.003597575,('EPI_ISL_99210':0.004323771,(('EPI_ISL_99225':0.000000006,'EPI_ISL_99220':0.002157763)0.766:0.000714848,('EPI_ISL_99219':0.004329302,('EPI_ISL_99227':0.000000006,'EPI_ISL_99223':0.001435876)0.732:0.000000006)0.885:0.001439238)0.976:0.002885311)0.000:0.000000007)0.763:0.000726160)0.757:0.000707378,'EPI_ISL_99237':0.002887600)0.740:0.000811942,('EPI_ISL_99240':0.007820758,'EPI_ISL_99222':0.000881916)0.337:0.001444026)0.766:0.000629861)0.919:0.001436682,('EPI_ISL_80789':0.003604917,'EPI_ISL_76117':0.002925631)0.973:0.003616241)0.000:0.000000006)0.000:0.000000006,('EPI_ISL_263217':0.000709681,'EPI_ISL_263187':0.002894747)0.957:0.002894957)0.897:0.001435433)0.913:0.000726151,('EPI_ISL_93585':0.002167104,('EPI_ISL_93588':0.001439938,'EPI_ISL_93589':0.001437753)0.958:0.002884337)0.969:0.003603957)0.000:0.000000006,('EPI_ISL_127615':0.001438545,'EPI_ISL_106671':0.001438014)0.769:0.000717200)0.000:0.000000006)0.000:0.000000006,'EPI_ISL_106713':0.002880435)0.000:0.000000006,'EPI_ISL_70179':0.000000006)0.000:0.000000006,'EPI_ISL_93590':0.003603324)0.000:0.000000006)0.914:0.000726106)0.000:0.000000006)0.513:0.000000006,((('EPI_ISL_96142':0.003600084,'EPI_ISL_96137':0.005788625)0.650:0.000000006,'EPI_ISL_62784':0.002156020)0.000:0.000000006,('EPI_ISL_29676':0.000717997,'EPI_ISL_30227':0.000000006)0.995:0.005053532)0.918:0.001436559)0.000:0.000000006)0.000:0.000000006,('EPI_ISL_29633':0.000716719,'EPI_ISL_28893':0.000720964)0.891:0.001437768)0.890:0.000726106,'EPI_ISL_28850':0.002884841)0.000:0.000000006)0.531:0.000000006)0.000:0.000000006,(((('EPI_ISL_63357':0.000717151,('EPI_ISL_62779':0.000000006,('EPI_ISL_70158':0.002155857,'EPI_ISL_62780':0.000717342)0.000:0.000000006)0.000:0.000000006)0.957:0.001436223,(('EPI_ISL_93583':0.002882016,'EPI_ISL_154509':0.000718962)0.358:0.000717779,'EPI_ISL_30209':0.002159956)0.000:0.000000006)0.000:0.000000006,'EPI_ISL_62798':0.005051460)0.838:0.000717607,'EPI_ISL_30205':0.004331066)0.000:0.000000006)0.749:0.000000006)0.937:0.001453135,('EPI_ISL_8026':0.000715708,('EPI_ISL_7825':0.000000006,'EPI_ISL_7784':0.001435835)0.958:0.002158168)0.757:0.000720812)0.000:0.000000006,('EPI_ISL_7805':0.001436463,'EPI_ISL_8025':0.001440145)0.964:0.002889944)0.994:0.004400139)0.930:0.002190619)0.000:0.000000006)0.767:0.000727241,'EPI_ISL_120429':0.002882595)0.940:0.002191237)0.909:0.001454825)0.000:0.000000006,'EPI_ISL_123192':0.000718804)0.000:0.000000006,(('EPI_ISL_93580':0.004333363,'EPI_ISL_25031':0.004330894)0.000:0.000000006,(((('EPI_ISL_93581':0.000718770,('EPI_ISL_70167':0.002900758,('EPI_ISL_70174':0.001440822,'EPI_ISL_106752':0.003604127)0.729:0.000698711)0.988:0.005077683)0.751:0.000718307,'EPI_ISL_7803':0.000717974)0.862:0.001441262,((('EPI_ISL_120438':0.000000006,'EPI_ISL_151784':0.002169505)0.000:0.000000006,('EPI_ISL_181327':0.000716589,'EPI_ISL_120439':0.002873257)0.455:0.000000006)0.725:0.000000006,(('EPI_ISL_93599':0.002874948,'EPI_ISL_63397':0.000717022)0.000:0.000000006,('EPI_ISL_93587':0.000712149,'EPI_ISL_93593':0.002892931)0.947:0.002164141)0.981:0.003596840)0.982:0.003605135)0.894:0.002146297,'EPI_ISL_93597':0.005093779)0.994:0.005818344)1.000:0.008692451)0.918:0.002246111,('EPI_ISL_12838':0.002228095,(('EPI_ISL_119810':0.0,'EPI_ISL_119996':0.0):0.000000006,'EPI_ISL_119839':0.000719396)0.973:0.004308055)0.895:0.002155868)0.000:0.000000006,'EPI_ISL_120426':0.004268693)0.082:0.000720148,(('EPI_ISL_93576':0.001437982,(('EPI_ISL_129922':0.013084242,(('EPI_ISL_218299':0.000000006,'EPI_ISL_218303':0.000716199)1.000:0.014874382,('EPI_ISL_160787':0.004932539,'EPI_ISL_162680':0.010491853)0.047:0.002097372)0.999:0.015206959)1.000:0.013597041,(('EPI_ISL_93600':0.000718495,('EPI_ISL_93579':0.001439559,'EPI_ISL_12836':0.001440986)0.894:0.001438696)0.000:0.000000006,(('EPI_ISL_93592':0.001439955,'EPI_ISL_93584':0.002168087)0.877:0.001443256,((('EPI_ISL_7938':0.0,'EPI_ISL_7816':0.0):0.003604423,(('EPI_ISL_120432':0.002178159,'EPI_ISL_106669':0.004348954)0.752:0.000707629,'EPI_ISL_93591':0.003614589)0.000:0.000000006)0.000:0.000000006,('EPI_ISL_120435':0.000723099,'EPI_ISL_99209':0.002158733)0.893:0.001438902)0.790:0.000716475)0.789:0.000719762)0.838:0.000719946)0.745:0.000000006)0.495:0.001435994,'EPI_ISL_120427':0.002164457)0.881:0.001502806)0.944:0.002894397)1.000:0.010334265)0.000:0.000000006,('EPI_ISL_106472':0.004332526,'EPI_ISL_106599':0.002885066)0.976:0.003612459)0.000:0.000000006,(((((('EPI_ISL_8262':0.000713942,'EPI_ISL_8606':0.001434164)0.805:0.000718262,('EPI_ISL_6846':0.001433262,'EPI_ISL_123191':0.000716292)0.798:0.000715076)0.000:0.000000006,('EPI_ISL_8693':0.002165832,'EPI_ISL_67226':0.001431444)0.719:0.000000006)0.000:0.000000006,((((('EPI_ISL_512845':0.044267783,('EPI_ISL_700751':0.008462468,'EPI_ISL_328490':0.023821494)0.251:0.002523266)1.000:0.017456419,((('EPI_ISL_7875':0.003596660,(((((('EPI_ISL_8045':0.001431829,('EPI_ISL_7785':0.000715629,('EPI_ISL_19107':0.001434333,('EPI_ISL_7981':0.002150910,('EPI_ISL_8012':0.0,'EPI_ISL_7558':0.0):0.000000006)0.000:0.000000006)0.846:0.000715426)0.743:0.000000006)0.035:0.000717064,'EPI_ISL_7983':0.002152890)0.779:0.000714211,'EPI_ISL_7760':0.000714811)0.000:0.000000006,'EPI_ISL_7864':0.000000006)0.000:0.000000006,(((((('EPI_ISL_7596':0.0,'EPI_ISL_7626':0.0,'EPI_ISL_7828':0.0,'EP
[truncated: 771,710 more chars]
