# Supplementary material for: Using homologous network to identify reassortment risk in H5Nx avian influenza viruses
Source: PLoS Comput Biol. 2025 Jul 22;21(7):e1013301. doi: 10.1371/journal.pcbi.1013301 (PMC12282916; doi:10.1371/journal.pcbi.1013301)
Supplement: S1 File — This ZIP archive includes the dataset and code used to reproduce the results of this study. (ZIP) [file pcbi.1013301.s012.zip › S1_File/step2threshold_estimate(S2_Fig)/distance_analysisNP/Ready_NP_aln.tree]

('EPI_ISL_134935':0.007528314,'EPI_ISL_134996':0.005272981,((((('EPI_ISL_376356':0.004421058,('EPI_ISL_189510':0.001462392,('EPI_ISL_220254':0.004429631,('EPI_ISL_181055':0.002195960,('EPI_ISL_161084':0.001461924,('EPI_ISL_162258':0.0,'EPI_ISL_161078':0.0):0.000000006)0.000:0.000000006)0.865:0.001470167)0.768:0.000726684)0.000:0.000000006)0.996:0.004475449,('EPI_ISL_135051':0.002933199,('EPI_ISL_135043':0.001468771,(((('EPI_ISL_254723':0.002951463,(((('EPI_ISL_273393':0.0,'EPI_ISL_273392':0.0):0.000000006,'EPI_ISL_273386':0.000730808)0.860:0.000730218,('EPI_ISL_369374':0.001462365,(('EPI_ISL_273591':0.0,'EPI_ISL_273529':0.0):0.000730320,'EPI_ISL_273596':0.000000006)0.977:0.002976205)0.000:0.000000006)0.000:0.000000006,(('EPI_ISL_393443':0.000730128,('EPI_ISL_393434':0.005899135,('EPI_ISL_14767431':0.000000006,'EPI_ISL_14767432':0.000000006)0.960:0.002932985)0.000:0.000000006)0.968:0.002198767,((('EPI_ISL_378291':0.001464265,('EPI_ISL_378278':0.002952396,('EPI_ISL_14767318':0.001468806,'EPI_ISL_14767316':0.002947258)0.981:0.004458054)0.737:0.000720335)0.000:0.000000006,(('EPI_ISL_388041':0.005911248,'EPI_ISL_378261':0.003672119)0.000:0.000000006,'EPI_ISL_376337':0.005157830)0.000:0.000000006)0.000:0.000000006,('EPI_ISL_328299':0.0,'EPI_ISL_327386':0.0):0.000730319)0.000:0.000000006)0.864:0.000730220)0.973:0.004460122)0.976:0.004478672,('EPI_ISL_397716':0.001462037,(('EPI_ISL_372106':0.0,'EPI_ISL_397718':0.0,'EPI_ISL_397717':0.0,'EPI_ISL_230162':0.0):0.000000006,'EPI_ISL_397713':0.000729981)0.000:0.000000006)0.952:0.002961267)0.761:0.000711504,(((('EPI_ISL_393471':0.005939957,(((((('EPI_ISL_373037':0.005150953,('EPI_ISL_294023':0.0,'EPI_ISL_376344':0.0,'EPI_ISL_376330':0.0,'EPI_ISL_376217':0.0,'EPI_ISL_397798':0.0):0.000000006)0.555:0.000000006,('EPI_ISL_376296':0.000729747,('EPI_ISL_505595':0.003671991,'EPI_ISL_376352':0.000000006)0.000:0.000000006)0.909:0.001463060)0.000:0.000000006,((('EPI_ISL_393480':0.001461812,('EPI_ISL_393459':0.001483319,'EPI_ISL_502390':0.004436959)0.760:0.000715791)0.000:0.000000006,('EPI_ISL_502362':0.003670144,'EPI_ISL_393477':0.001462004)0.000:0.000000006)0.000:0.000000006,'EPI_ISL_393448':0.004411548)0.982:0.003670248)0.000:0.000000006,(('EPI_ISL_506180':0.0,'EPI_ISL_393478':0.0):0.001461921,('EPI_ISL_376247':0.000729941,'EPI_ISL_376254':0.003669955)0.603:0.000000006)0.000:0.000000006)0.000:0.000000006,('EPI_ISL_376333':0.001462160,(('EPI_ISL_376276':0.002197452,'EPI_ISL_701637':0.000000006)0.843:0.000730001,('EPI_ISL_701628':0.000737544,'EPI_ISL_701630':0.000000006)0.970:0.002196018)0.000:0.000000006)0.000:0.000000006)0.000:0.000000006,(((((('EPI_ISL_373043':0.0,'EPI_ISL_373055':0.0):0.001462264,(((('EPI_ISL_373075':0.000728124,(('EPI_ISL_373032':0.0,'EPI_ISL_373034':0.0,'EPI_ISL_373080':0.0):0.000730668,'EPI_ISL_373056':0.000730376)0.773:0.000735401)0.867:0.001466503,(('EPI_ISL_373039':0.0,'EPI_ISL_373069':0.0,'EPI_ISL_373071':0.0):0.000730011,'EPI_ISL_373049':0.000730121)0.000:0.000000006)0.000:0.000000006,('EPI_ISL_373050':0.0,'EPI_ISL_373040':0.0,'EPI_ISL_373033':0.0):0.000000006)0.563:0.000000006,(('EPI_ISL_373027':0.000729955,'EPI_ISL_373048':0.000730121)0.000:0.000000006,('EPI_ISL_373051':0.000730002,'EPI_ISL_373052':0.000730021)0.000:0.000000006)0.000:0.000000006)0.000:0.000000006)0.907:0.001645617,('EPI_ISL_701662':0.006294425,('EPI_ISL_9589287':0.000826432,'EPI_ISL_9589449':0.001406413)1.000:0.016903138)0.343:0.001399161)0.689:0.000551929,'EPI_ISL_376336':0.000000006)0.920:0.000730121,((((('EPI_ISL_376289':0.0,'EPI_ISL_393474':0.0):0.000730333,'EPI_ISL_376339':0.000730124)0.000:0.000000006,((('EPI_ISL_376271':0.000730101,('EPI_ISL_701669':0.000730014,(('EPI_ISL_376294':0.0,'EPI_ISL_701670':0.0):0.000731627,'EPI_ISL_376220':0.000731454)0.801:0.000729368)0.000:0.000000006)0.000:0.000000006,(('EPI_ISL_701636':0.000730180,'EPI_ISL_376225':0.000730180)0.000:0.000000006,('EPI_ISL_6795365':0.015298012,((('EPI_ISL_376269':0.0,'EPI_ISL_376306':0.0,'EPI_ISL_376239':0.0):0.000730940,'EPI_ISL_701638':0.000730235)0.000:0.000000006,(('EPI_ISL_393462':0.000000006,('EPI_ISL_506176':0.003671361,'EPI_ISL_701961':0.001461798)0.000:0.000000006)0.952:0.001462202,'EPI_ISL_701652':0.000730135)0.000:0.000000006)0.979:0.000000006)0.828:0.000730165)0.860:0.000730089)0.000:0.000000006,('EPI_ISL_376283':0.000729955,'EPI_ISL_701644':0.000729986)0.000:0.000000006)1.000:0.000000006)0.000:0.000000006,('EPI_ISL_376338':0.0,'EPI_ISL_376280':0.0,'EPI_ISL_376309':0.0,'EPI_ISL_376248':0.0,'EPI_ISL_376245':0.0):0.000000006)0.880:0.000000006,(('EPI_ISL_376244':0.0,'EPI_ISL_376348':0.0,'EPI_ISL_376293':0.0):0.001462303,'EPI_ISL_701646':0.003670187)0.000:0.000000006)0.000:0.000000006)0.000:0.000000006,(('EPI_ISL_376260':0.000730216,'EPI_ISL_376264':0.001463273)0.000:0.000000006,('EPI_ISL_393436':0.001475605,'EPI_ISL_393466':0.002199959)0.926:0.002199465)0.850:0.000730103)0.924:0.000729998)0.893:0.002191306)0.873:0.001481342,('EPI_ISL_501831':0.008913508,(('EPI_ISL_505964':0.008297885,('EPI_ISL_294074':0.0,'EPI_ISL_294171':0.0):0.005294659)0.921:0.002876353,(('EPI_ISL_393476':0.001462983,((('EPI_ISL_376262':0.002935550,'EPI_ISL_294043':0.000000006)0.000:0.000000006,(('EPI_ISL_294078':0.000730472,'EPI_ISL_397807':0.002934262)0.467:0.000000006,('EPI_ISL_294160':0.000000006,(('EPI_ISL_701667':0.000000006,'EPI_ISL_376268':0.000000006)0.838:0.000730783,(('EPI_ISL_701641':0.0,'EPI_ISL_376297':0.0,'EPI_ISL_376285':0.0,'EPI_ISL_376273':0.0,'EPI_ISL_376302':0.0,'EPI_ISL_376232':0.0,'EPI_ISL_376311':0.0,'EPI_ISL_376308':0.0,'EPI_ISL_376331':0.0,'EPI_ISL_376321':0.0,'EPI_ISL_376250':0.0):0.000000006,'EPI_ISL_376279':0.000730763)0.000:0.000000006)0.997:0.004426861)0.903:0.001462874)0.000:0.000000006)0.000:0.000000006,'EPI_ISL_294017':0.000730554)0.000:0.000000006)0.963:0.002197605,('EPI_ISL_258533':0.000000006,('EPI_ISL_256473':0.001462753,('EPI_ISL_254735':0.002934003,'EPI_ISL_502713':0.000730470)0.000:0.000000006)0.501:0.000000006)0.977:0.000000006)0.000:0.000000006)0.821:0.000730095)0.000:0.000000006)0.914:0.001462819,((('EPI_ISL_273611':0.0,'EPI_ISL_273534':0.0):0.007492842,'EPI_ISL_220241':0.002197009)0.436:0.000000006,'EPI_ISL_258504':0.005155060)0.000:0.000000006)0.000:0.000000006,(('EPI_ISL_254867':0.004954191,(('EPI_ISL_393452':0.0,'EPI_ISL_393475':0.0):0.002704958,'EPI_ISL_15602898':0.008514710)0.901:0.002958651)0.778:0.000972883,((('EPI_ISL_258534':0.002933286,'EPI_ISL_258538':0.011191926)0.000:0.000000006,(('EPI_ISL_261433':0.000732170,(('EPI_ISL_266523':0.002197395,'EPI_ISL_266531':0.000000006)0.985:0.003670918,('EPI_ISL_378300':0.001464080,'EPI_ISL_397817':0.000730485)0.000:0.000000006)0.851:0.001466690)0.799:0.000729538,'EPI_ISL_328521':0.004415906)0.000:0.000000006)0.000:0.000000006,(('EPI_ISL_378293':0.000724853,('EPI_ISL_378270':0.002196286,'EPI_ISL_397765':0.000000006)0.932:0.002206946)0.956:0.002991009,(('EPI_ISL_397799':0.008153691,(((((('EPI_ISL_393479':0.002973961,('EPI_ISL_11971502':0.0,'EPI_ISL_11971490':0.0,'EPI_ISL_11971491':0.0):0.012851522)0.729:0.000701490,('EPI_ISL_506167':0.001463569,'EPI_ISL_393467':0.000000006)0.948:0.002202503)0.000:0.000000006,'EPI_ISL_376252':0.003672826)0.980:0.003680018,(('EPI_ISL_393447':0.009779502,'EPI_ISL_378264':0.004829888)0.925:0.003355319,('EPI_ISL_393472':0.005899369,(('EPI_ISL_701620':0.001462935,('EPI_ISL_376257':0.0,'EPI_ISL_376222':0.0):0.000000006)0.970:0.002938314,('EPI_ISL_378287':0.002200863,('EPI_ISL_505965':0.002237950,('EPI_ISL_502384':0.000000006,'EPI_ISL_505972':0.000730264)0.764:0.000697647)0.985:0.005252121)0.958:0.002947456)0.000:0.000000006)0.943:0.002952012)0.938:0.002207012)0.000:0.000000006,((('EPI_ISL_397825':0.002931999,(('EPI_ISL_252210':0.000730068,('EPI_ISL_252196':0.0,'EPI_ISL_252204':0.0):0.001462397)0.000:0.000000006,('EPI_ISL_252195':0.000729901,'EPI_ISL_252211':0.001463210)0.428:0.000732172)0.979:0.003671552)0.000:0.000000006,'EPI_ISL_397814':0.004413571)0.834:0.000729492,('EPI_ISL_279215':0.0,'EPI_ISL_279208':0.0,'EPI_ISL_279244':0.0,'EPI_ISL_279285':0.0):0.003671019)0.000:0.000000006)0.000:0.000000006,('EPI_ISL_397796':0.002196940,('EPI_ISL_273382':0.0,'EPI_ISL_273380':0.0,'EPI_ISL_273381':0.0):0.002933479)0.721:0.000000006)0.000:0.000000006)0.957:0.002196679,('EPI_ISL_328515':0.000731433,(('EPI_ISL_273536':0.003671237,('EPI_ISL_14767406':0.011940857,('EPI_ISL_502620':0.002949835,('EPI_ISL_376211':0.000725103,'EPI_ISL_376303':0.002946740)0.730:0.000730723)0.949:0.002211659)0.000:0.000000006)0.861:0.000730187,(('EPI_ISL_294046':0.004414795,(('EPI_ISL_6795361':0.002966928,('EPI_ISL_14767422':0.004416651,('EPI_ISL_14767412':0.000000006,'EPI_ISL_14767404':0.000730492)0.969:0.002198348)0.000:0.000000006)1.000:0.008904689,('EPI_ISL_328341':0.003671974,'EPI_ISL_378306':0.001462930)0.000:0.000000006)0.936:0.002196807)0.000:0.000000006,(('EPI_ISL_254833':0.000732182,'EPI_ISL_294163':0.003670139)0.000:0.000000006,('EPI_ISL_505960':0.005954956,(('EPI_ISL_294156':0.000730083,'EPI_ISL_294175':0.000000006)0.000:0.000000006,(('EPI_ISL_376234':0.000000006,(('EPI_ISL_701639':0.0,'EPI_ISL_376231':0.0):0.000000006,'EPI_ISL_376329':0.000729988)0.916:0.000730274)0.998:0.007394100,('EPI_ISL_294173':0.000000006,'EPI_ISL_376342':0.000729924)0.000:0.000000006)0.861:0.000729996)0.918:0.002245684)0.756:0.000689588)0.000:0.000000006)0.965:0.002203029)0.000:0.000000006)0.000:0.000000006)0.974:0.003721877)0.778:0.000700085)0.766:0.000727169)0.930:0.002206845)0.757:0.000734829)0.989:0.003680050,(((((('EPI_ISL_14767415':0.008182595,(('EPI_ISL_376349':0.000000006,'EPI_ISL_292821':0.000730947)0.767:0.000790414,'EPI_ISL_506168':0.008882275)0.464:0.001431672)0.961:0.003800179,('EPI_ISL_230097':0.0,'EPI_ISL_257169':0.0):0.005916079)0.000:0.000000006,'EPI_ISL_220228':0.000730419)0.787:0.000751117,('EPI_ISL_257139':0.004468385,(('EPI_ISL_220247':0.002203386,'EPI_ISL_220240':0.000728157)0.891:0.001498820,(('EPI_ISL_256335':0.002198285,('EPI_ISL_245527':0.002198934,('EPI_ISL_256486':0.000734045,'EPI_ISL_254830':0.001466052)0.882:0.001462388)0.000:0.000000006)0.957:0.003885857,(('EPI_ISL_254763':0.0,'EPI_ISL_254762':0.0):0.006139214,'EPI_ISL_220259':0.001268722)1.000:0.013926540)0.733:0.000546528)0.864:0.001481827)0.727:0.000720145)0.794:0.000714004,((('EPI_ISL_257118':0.002938211,((('EPI_ISL_397664':0.001464883,((('EPI_ISL_397628':0.000730534,'EPI_ISL_397665':0.000730516)0.000:0.000000006,((('EPI_ISL_397656':0.0,'EPI_ISL_397699':0.0):0.000000006,(('EPI_ISL_397627':0.001463298,('EPI_ISL_397633':0.0,'EPI_ISL_397643':0.0):0.000730603)0.000:0.000000006,'EPI_ISL_381842':0.001463307)0.000:0.000000006)0.745:0.000000006,'EPI_ISL_397689':0.000730584)0.000:0.000000006)0.871:0.000730615,('EPI_ISL_397641':0.000730680,('EPI_ISL_379230':0.002936005,(('EPI_ISL_371827':0.001463875,('EPI_ISL_371828':0.000730694,'EPI_ISL_371774':0.001463657)0.000:0.000000006)0.000:0.000000006,'EPI_ISL_371775':0.001463771)0.970:0.003674551)0.000:0.000000006)0.845:0.000730800)0.000:0.000000006)0.974:0.002940182,'EPI_ISL_257115':0.002197767)0.000:0.000000006,(('EPI_ISL_220252':0.001463151,('EPI_ISL_220227':0.002211393,(('EPI_ISL_254798':0.0,'EPI_ISL_254800':0.0):0.007425335,('EPI_ISL_220265':0.000730695,('EPI_ISL_216751':0.001463310,'EPI_ISL_220264':0.002198867)0.000:0.000000006)0.791:0.000735991)0.745:0.000721822)0.955:0.002949965)0.000:0.000000006,('EPI_ISL_261415':0.013547801,'EPI_ISL_220260':0.001478579)0.858:0.001457413)0.000:0.000000006)0.921:0.000730632)0.000:0.000000006,(('EPI_ISL_230176':0.008172336,('EPI_ISL_189492':0.001468370,(('EPI_ISL_258547':0.002201457,'EPI_ISL_258519':0.000000006)0.976:0.002198472,('EPI_ISL_258525':0.002198173,'EPI_ISL_258500':0.002201723)0.000:0.000000006)0.773:0.000730737)0.767:0.000728707)0.796:0.000737798,'EPI_ISL_220025':0.000730524)0.000:0.000000006)0.000:0.000000006,'EPI_ISL_220223':0.001463248)0.000:0.000000006)0.971:0.002199505,('EPI_ISL_220022':0.0,'EPI_ISL_220170':0.0):0.002196527)0.000:0.000000006)0.893:0.001463997)0.780:0.000731913)0.000:0.000000006)0.859:0.000730026,(('EPI_ISL_189506':0.005961015,((('EPI_ISL_261428':0.008237536,('EPI_ISL_230090':0.000729895,('EPI_ISL_166428':0.001462667,('EPI_ISL_166430':0.002196969,'EPI_ISL_166429':0.000000006)0.000:0.000000006)0.787:0.000732164)0.850:0.001420339)0.971:0.004451388,('EPI_ISL_397816':0.003655850,('EPI_ISL_376324':0.007472975,('EPI_ISL_309633':0.008933638,'EPI_ISL_254743':0.000716758)0.958:0.003771795)0.883:0.002260273)0.875:0.002199824)0.761:0.000793569,('EPI_ISL_220213':0.003672546,((('EPI_ISL_378266':0.000732202,(('EPI_ISL_372881':0.0,'EPI_ISL_372880':0.0,'EPI_ISL_379794':0.0,'EPI_ISL_372882':0.0):0.000000006,'EPI_ISL_372883':0.000729843)0.874:0.001465912)0.950:0.003125832,('EPI_ISL_378268':0.005068915,('EPI_ISL_381418':0.000730299,'EPI_ISL_381405':0.000000006)0.951:0.003110243)0.173:0.000650697)1.000:0.011345826,((('EPI_ISL_273369':0.006006105,'EPI_ISL_266519':0.006738436)0.754:0.000659096,((('EPI_ISL_261435':0.002197024,'EPI_ISL_261416':0.000000006)0.779:0.000731583,('EPI_ISL_261417':0.001461881,(('EPI_ISL_230064':0.001466850,'EPI_ISL_230087':0.000733131)0.810:0.000728768,('EPI_ISL_230082':0.002934467,'EPI_ISL_261418':0.001463347)0.000:0.000000006)0.000:0.000000006)0.785:0.000730511)0.952:0.002941030,('EPI_ISL_254731':0.002218949,'EPI_ISL_254759':0.005936685)0.869:0.001456200)0.737:0.000000006)0.000:0.000000006,'EPI_ISL_253908':0.003671042)0.987:0.005274457)0.663:0.001379227)0.000:0.000000006)0.932:0.002975376)0.960:0.003692304,((('EPI_ISL_189679':0.003669695,'EPI_ISL_150309':0.000729832)0.000:0.000000006,(('EPI_ISL_158587':0.003669510,('EPI_ISL_294056':0.005191436,('EPI_ISL_230071':0.003669123,('EPI_ISL_222154':0.0,'EPI_ISL_222156':0.0):0.000000006)0.907:0.002959221)0.999:0.010548888)0.487:0.000000006,'EPI_ISL_189477':0.005893139)0.000:0.000000006)0.000:0.000000006,(('EPI_ISL_220244':0.003683412,'EPI_ISL_230168':0.001471415)0.416:0.000725517,('EPI_ISL_258582':0.002941402,((((((('EPI_ISL_14767313':0.0,'EPI_ISL_14767312':0.0):0.002200516,('EPI_ISL_14767320':0.002186984,('EPI_ISL_14767424':0.006655370,'EPI_ISL_4056561':0.005168651)0.000:0.000000006)0.886:0.002219887)0.998:0.006696273,('EPI_ISL_254749':0.000730160,((('EPI_ISL_14767401':0.002212978,('EPI_ISL_502348':0.0,'EPI_ISL_502346':0.0):0.003276637)0.950:0.004156309,('EPI_ISL_378271':0.001470113,'EPI_ISL_369367':0.003688536)0.936:0.002946873)0.943:0.003725915,('EPI_ISL_273398':0.002956804,('EPI_ISL_273397':0.002941438,'EPI_ISL_254724':0.000738166)0.760:0.000708895)0.854:0.001493633)0.786:0.000723711)0.000:0.000000006)0.993:0.004411256,('EPI_ISL_258520':0.002962556,(('EPI_ISL_501835':0.005190851,('EPI_ISL_393454':0.002196559,'EPI_ISL_376230':0.000000006)0.962:0.002959398)0.759:0.000709351,('EPI_ISL_294022':0.003681803,('EPI_ISL_294170':0.003684107,('EPI_ISL_4061555':0.004430501,('EPI_ISL_707105':0.002205574,'EPI_ISL_366390':0.001469248)0.744:0.000723870)0.878:0.001478113)0.774:0.000729805)0.000:0.000000006)0.992:0.005195246)0.044:0.000713401)0.749:0.000000006,('EPI_ISL_245534':0.005157366,(('EPI_ISL_14767430':0.001504341,(('EPI_ISL_14767421':0.000730820,'EPI_ISL_403708':0.000000006)0.948:0.002996651,('EPI_ISL_501830':0.004468902,'EPI_ISL_14767414':0.003724068)0.856:0.001426483)0.852:0.001456111)1.000:0.008232392,('EPI_ISL_258513':0.001465627,('EPI_ISL_266503':0.002936045,('EPI_ISL_254869':0.001462395,('EPI_ISL_254858':0.002946787,'EPI_ISL_254764':0.002214821)0.768:0.000727300)0.000:0.000000006)0.791:0.000733662)0.758:0.000698593)0.894:0.001499487)0.000:0.000000006)0.000:0.000000006,('EPI_ISL_254834':0.003675580,('EPI_ISL_294029':0.006713001,((('EPI_ISL_506007':0.0,'EPI_ISL_506003':0.0):0.007385934,('EPI_ISL_376295':0.006714319,('EPI_ISL_393482':0.003667653,('EPI_ISL_294050':0.002195096,(('EPI_ISL_376259':0.0,'EPI_ISL_376347':0.0):0.002931146,('EPI_ISL_376335':0.000723929,'EPI_ISL_376216':0.002203844)0.939:0.002207488)0.000:0.000000006)0.000:0.000000006)0.958:0.002976984)0.464:0.000693281)0.000:0.000000006,'EPI_ISL_294039':0.001461908)0.946:0.002951300)0.841:0.001452671)0.755:0.000738726)0.948:0.001462060,('EPI_ISL_258545':0.002932495,(((((((((('EPI_ISL_257689':0.000000006,('EPI_ISL_503053':0.009053866,('EPI_ISL_14767315':0.002938931,((('EPI_ISL_14767439':0.000000006,'EPI_ISL_14767447':0.000731173)0.904:0.000731155,((('EPI_ISL_14767442':0.001464474,'EPI_ISL_14767319':0.001464449)0.000:0.000000006,('EPI_ISL_14767367':0.000731134,'EPI_ISL_14767435':0.002199594)0.000:0.000000006)0.000:0.000000006,'EPI_ISL_14767440':0.000731095)0.000:0.000000006)0.944:0.001466437,'EPI_ISL_378272':0.000000006)0.000:0.000000006)0.975:0.004508167)0.916:0.002907128)0.000:0.000000006,(('EPI_ISL_294042':0.000000006,(('EPI_ISL_303850':0.0,'EPI_ISL_309622':0.0,'EPI_ISL_309582':0.0):0.001468250,'EPI_ISL_309589':0.001469101)0.965:0.002937507)0.971:0.002940171,((('EPI_ISL_502380':0.004461666,'EPI_ISL_502376':0.002208853)0.985:0.005278594,'EPI_ISL_14767409':0.008278266)0.741:0.000644656,(('EPI_ISL_378277':0.001466237,'EPI_ISL_378273':0.001470736)0.958:0.002934015,('EPI_ISL_294024':0.002207003,(('EPI_ISL_4061554':0.005186058,(('EPI_ISL_4058002':0.005166380,(('EPI_ISL_14937105':0.015254521,('EPI_ISL_14937101':0.000000006,('EPI_ISL_15214839':0.001465705,((((('EPI_ISL_14937103':0.000730215,('EPI_ISL_15063839':0.002197797,('EPI_ISL_12690590':0.0,'EPI_ISL_12690589':0.0):0.000000006)0.000:0.000000006)0.888:0.000730735,('EPI_ISL_15215278':0.001463103,(((('EPI_ISL_13433400':0.000730359,('EPI_ISL_13433388':0.0,'EPI_ISL_13433376':0.0):0.000000006)0.914:0.000730385,('EPI_ISL_15078255':0.0,'EPI_ISL_15069397':0.0):0.001462958)0.000:0.000000006,('EPI_ISL_13009636':0.0,'EPI_ISL_15078245':0.0):0.000000006)0.000:0.000000006,(((('EPI_ISL_11971495':0.0,'EPI_ISL_11971498':0.0,'EPI_ISL_11971497':0.0):0.000000006,'EPI_ISL_11971496':0.000730497)0.852:0.000731071,('EPI_ISL_15078244':0.002197111,'EPI_ISL_14937070':0.000730498)0.351:0.000000006)0.602:0.000000006,((('EPI_ISL_15078250':0.002198143,'EPI_ISL_14553997':0.000730275)0.000:0.000000006,'EPI_ISL_14937002':0.000000006)0.750:0.000000006,('EPI_ISL_15004054':0.000000006,'EPI_ISL_15004053':0.000730241)0.984:0.003672150)0.821:0.000730376)0.000:0.000000006)0.000:0.000000006)0.832:0.000730395)0.000:0.000000006,'EPI_ISL_14937071':0.000000006)1.000:0.000000006,((('EPI_ISL_15063842':0.0,'EPI_ISL_15063846':0.0,'EPI_ISL_15077374':0.0):0.000000006,('EPI_ISL_15077376':0.000731412,'EPI_ISL_15077377':0.000730563)0.810:0.000730257)0.855:0.000730396,'EPI_ISL_15063841':0.000730376)0.000:0.000000006)0.000:0.000000006,(('EPI_ISL_13432814':0.0,'EPI_ISL_13432826':0.0,'EPI_ISL_14533193':0.0):0.000730385,('EPI_ISL_13433412':0.0,'EPI_ISL_13433423':0.0):0.000000006)0.956:0.001462752)0.782:0.000731988)0.806:0.000730984)0.954:0.003709954)0.915:0.002953470,(('EPI_ISL_14937069':0.000827654,('EPI_ISL_6795398':0.007340417,(('EPI_ISL_15077375':0.003669425,(('EPI_ISL_13052429':0.0,'EPI_ISL_15004395':0.0,'EPI_ISL_13052723':0.0,'EPI_ISL_13052722':0.0):0.000000006,'EPI_ISL_15078240':0.001461270)0.735:0.000000006)0.852:0.000729680,(((('EPI_ISL_13117299':0.0,'EPI_ISL_15004070':0.0,'EPI_ISL_15004072':0.0,'EPI_ISL_12690319':0.0,'EPI_ISL_15004401':0.0,'EPI_ISL_15004399':0.0,'EPI_ISL_15004071':0.0,'EPI_ISL_12690909':0.0,'EPI_ISL_13433435':0.0,'EPI_ISL_15004394':0.0,'EPI_ISL_13434551':0.0,'EPI_ISL_14937104':0.0,'EPI_ISL_15215280':0.0,'EPI_ISL_15078252':0.0,'EPI_ISL_13052724':0.0):0.000000006,'EPI_ISL_15004397':0.001461546)0.000:0.000000006,('EPI_ISL_13052415':0.000730123,('EPI_ISL_15004387':0.000729693,'EPI_ISL_13285559':0.001461516)0.000:0.000000006)1.000:0.000000006)0.000:0.000000006,('EPI_ISL_13052417':0.001461635,('EPI_ISL_11971489':0.000730122,('EPI_ISL_12690321':0.000729662,'EPI_ISL_13431693':0.002196812)0.000:0.000000006)0.000:0.000000006)0.000:0.000000006)0.000:0.000000006)0.942:0.003054969)0.950:0.004479588)0.973:0.004322007,((('EPI_ISL_6795362':0.002932084,('EPI_ISL_6795359':0.006005054,((('EPI_ISL_13114176':0.0,'EPI_ISL_13434407':0.0,'EPI_ISL_13434418':0.0,'EPI_ISL_15078241':0.0):0.000000006,(('EPI_ISL_15004402':0.0,'EPI_ISL_15004375':0.0):0.000730686,('EPI_ISL_13116131':0.001466626,'EPI_ISL_13117168':0.000000006)0.559:0.000000006)0.000:0.000000006)0.000:0.000000006,('EPI_ISL_13434454':0.0,'EPI_ISL_13434466':0.0):0.000730670)0.972:0.004513176)0.356:0.001391543)0.432:0.000000006,(('EPI_ISL_4061556':0.003741630,('EPI_ISL_14835760':0.000730617,('EPI_ISL_14835758':0.000000006,('EPI_ISL_14835757':0.001463294,'EPI_ISL_14835759':0.001463589)0.718:0.000000006)0.000:0.000000006)0.997:0.006718485)0.022:0.000679352,'EPI_ISL_14777712':0.008186513)0.000:0.000000006)0.202:0.000000006,(('EPI_ISL_14777735':0.000738289,'EPI_ISL_14777734':0.000723843)1.000:0.015900367,('EPI_ISL_6795363':0.005181475,(('EPI_ISL_13285237':0.0,'EPI_ISL_13285238':0.0):0.002940767,'EPI_ISL_15215277':0.004444092)0.944:0.003014423)0.839:0.001493104)0.734:0.000705965)0.000:0.000000006)0.780:0.000729607)0.757:0.000734958)0.766:0.000730758,(((('EPI_ISL_11971465':0.0,'EPI_ISL_11971464':0.0):0.000731585,(('EPI_ISL_15004061':0.000731482,'EPI_ISL_15004060':0.000000006)0.910:0.000730791,('EPI_ISL_11971501':0.0,'EPI_ISL_11971500':0.0):0.000000006)0.000:0.000000006)0.997:0.006750882,(('EPI_ISL_15004407':0.0,'EPI_ISL_15004406':0.0,'EPI_ISL_13433352':0.0,'EPI_ISL_13433365':0.0):0.000000006,(((('EPI_ISL_13052720':0.000730046,(('EPI_ISL_12691034':0.0,'EPI_ISL_15004379':0.0,'EPI_ISL_12691029':0.0,'EPI_ISL_15004068':0.0,'EPI_ISL_12691028':0.0,'EPI_ISL_11971482':0.0,'EPI_ISL_15078253':0.0):0.000000006,'EPI_ISL_13052423':0.000729923)0.000:0.000000006)0.000:0.000000006,'EPI_ISL_15004403':0.000729993)0.000:0.000000006,(((((('EPI_ISL_15004391':0.0,'EPI_ISL_13285556':0.0):0.000000006,'EPI_ISL_15004390':0.000730359)0.851:0.000730028,('EPI_ISL_13052721':0.000729946,'EPI_ISL_15078248':0.001462206)0.000:0.000000006)0.601:0.000000006,('EPI_ISL_11971486':0.0,'EPI_ISL_11971487':0.0):0.001462041)0.000:0.000000006,(('EPI_ISL_15078254':0.002932830,'EPI_ISL_15004378':0.000730011)0.000:0.000000006,('EPI_ISL_15078251':0.001462037,('EPI_ISL_13432605':0.000729909,('EPI_ISL_11971466':0.0,'EPI_ISL_11971467':0.0,'EPI_ISL_14937000':0.0):0.000000006)0.000:0.000000006)0.847:0.000729964)0.000:0.000000006)0.000:0.000000006,'EPI_ISL_15214845':0.000729927)0.000:0.000000006)0.000:0.000000006,('EPI_ISL_13052430':0.0,'EPI_ISL_13052431':0.0):0.000729992)0.864:0.000729905)0.986:0.006002386)0.926:0.002923636,('EPI_ISL_702097':0.002934368,(('EPI_ISL_393485':0.003684234,(('EPI_ISL_14777716':0.003677712,('EPI_ISL_4061266':0.000730901,('EPI_ISL_4061159':0.000730843,'EPI_ISL_4057652':0.000730872)0.000:0.000000006)0.999:0.006658018)0.000:0.000000006,(('EPI_ISL_14777732':0.0,'EPI_ISL_14777728':0.0):0.010472344,('EPI_ISL_14777729':0.000730587,'EPI_ISL_14777731':0.000000006)0.998:0.008926168)0.876:0.001488011)0.782:0.000746200)0.788:0.000719278,('EPI_ISL_502371':0.003675921,(('EPI_ISL_4061230':0.001441885,(('EPI_ISL_4057502':0.0,'EPI_ISL_4061182':0.0,'EPI_ISL_4061205':0.0,'EPI_ISL_4061269':0.0,'EPI_ISL_4057447':0.0,'EPI_ISL_4056934':0.0):0.000000006,('EPI_ISL_4058179':0.0,'EPI_ISL_4057371':0.0,'EPI_ISL_4057534':0.0):0.000730243)0.947:0.002972153)0.992:0.005952243,('EPI_ISL_501811':0.002194503,'EPI_ISL_14767405':0.005909093)0.576:0.000738855)0.733:0.000000006)0.107:0.000000006)0.000:0.000000006)0.856:0.000730166)0.000:0.000000006)0.755:0.000735251)0.744:0.000716194,'EPI_ISL_393440':0.003698419)0.915:0.002228542)0.763:0.000727610)0.000:0.000000006)0.783:0.000735236)0.791:0.000726847)0.000:0.000000006,((('EPI_ISL_502344':0.011376279,'EPI_ISL_294069':0.001506469)0.765:0.000691632,'EPI_ISL_254854':0.000730323)0.000:0.000000006,'EPI_ISL_397811':0.001462462)0.000:0.000000006)0.000:0.000000006,('EPI_ISL_4072267':0.006756400,(('EPI_ISL_328433':0.0,'EPI_ISL_328435':0.0,'EPI_ISL_328434':0.0):0.000000006,'EPI_ISL_328414':0.000730499)0.985:0.004524169)0.758:0.000637273)0.942:0.001462669,(((('EPI_ISL_328331':0.0,'EPI_ISL_381366':0.0,'EPI_ISL_381392':0.0,'EPI_ISL_381371':0.0,'EPI_ISL_328318':0.0,'EPI_ISL_381385':0.0,'EPI_ISL_381369':0.0,'EPI_ISL_381389':0.0,'EPI_ISL_381368':0.0,'EPI_ISL_328369':0.0,'EPI_ISL_328293':0.0):0.000000006,('EPI_ISL_381401':0.002213345,'EPI_ISL_327393':0.000722620)0.936:0.002213305)0.000:0.000000006,'EPI_ISL_327341':0.001463250)0.977:0.002934275,('EPI_ISL_376325':0.005157229,'EPI_ISL_293998':0.003671727)0.000:0.000000006)0.854:0.000730195)0.000:0.000000006,((('EPI_ISL_294038':0.006741689,(((('EPI_ISL_4061062':0.0,'EPI_ISL_4057712':0.0):0.000729993,(('EPI_ISL_4061168':0.003673619,(('EPI_ISL_4061213':0.0,'EPI_ISL_4061201':0.0,'EPI_ISL_4061189':0.0,'EPI_ISL_4061181':0.0,'EPI_ISL_4061143':0.0,'EPI_ISL_4061209':0.0,'EPI_ISL_4061211':0.0,'EPI_ISL_4061231':0.0,'EPI_ISL_4061070':0.0,'EPI_ISL_4061195':0.0,'EPI_ISL_4056783':0.0):0.000000006,('EPI_ISL_4061224':0.001463424,'EPI_ISL_4056071':0.000730611)0.000:0.000000006)1.000:0.000000006)0.000:0.000000006,'EPI_ISL_4057833':0.006664037)0.815:0.000732969)0.732:0.000705508,('EPI_ISL_4061063':0.004414036,('EPI_ISL_4061065':0.001463108,('EPI_ISL_4061066':0.0,'EPI_ISL_4061166':0.0):0.000000006)0.965:0.003702798)0.989:0.005253803)0.979:0.004472258,(('EPI_ISL_502672':0.000000006,('EPI_ISL_502669':0.000000006,'EPI_ISL_502667':0.000730682)0.904:0.000730653)0.917:0.001466840,('EPI_ISL_294041':0.000000006,('EPI_ISL_502706':0.002197676,('EPI_ISL_294180':0.000000006,('EPI_ISL_294026':0.001462823,(('EPI_ISL_294177':0.001472039,'EPI_ISL_294015':0.000728528)0.903:0.001467806,'EPI_ISL_294183':0.002932971)0.000:0.000000006)1.000:0.000000006)0.000:0.000000006)0.904:0.000730345)0.778:0.000732087)0.731:0.000720285)0.984:0.004531114)0.736:0.000686633,(('EPI_ISL_397803':0.000000006,'EPI_ISL_328516':0.000730658)0.979:0.002934951,('EPI_ISL_369372':0.002949266,(('EPI_ISL_501825':0.002205022,('EPI_ISL_393453':0.001464259,'EPI_ISL_373041':0.002213585)0.880:0.001466531)0.804:0.000729067,'EPI_ISL_506006':0.012123683)0.000:0.000000006)0.981:0.003674183)0.000:0.000000006)0.422:0.000000006,('EPI_ISL_502379':0.008468299,'EPI_ISL_328430':0.009962243)0.711:0.000464860)0.000:0.000000006)0.000:0.000000006,(('EPI_ISL_294028':0.000726647,('EPI_ISL_502709':0.001463386,'EPI_ISL_502702':0.000000006)0.881:0.001470018)0.936:0.002209643,('EPI_ISL_254729':0.002934387,('EPI_ISL_294169':0.004410688,('EPI_ISL_328447':0.002211805,('EPI_ISL_506000':0.000000006,'EPI_ISL_505997':0.001461844)1.000:0.007440644)0.878:0.001466799)0.000:0.000000006)0.858:0.000730302)0.000:0.000000006)0.000:0.000000006,('EPI_ISL_254734':0.002954296,'EPI_ISL_254741':0.004435059)0.749:0.000720757)0.851:0.000730236,((('EPI_ISL_373046':0.005933240,'EPI_ISL_376265':0.004457589)0.920:0.002197449,(('EPI_ISL_273606':0.000730195,(('EPI_ISL_279272':0.0,'EPI_ISL_279239':0.0,'EPI_ISL_279227':0.0,'EPI_ISL_279273':0.0,'EPI_ISL_279247':0.0,'EPI_ISL_279246':0.0,'EPI_ISL_279250':0.0,'EPI_ISL_279238':0.0,'EPI_ISL_279220':0.0,'EPI_ISL_279292':0.0,'EPI_ISL_279277':0.0,'EPI_ISL_279284':0.0,'EPI_ISL_273599':0.0,'EPI_ISL_273561':0.0,'EPI_ISL_279286':0.0):0.000000006,('EPI_ISL_273577':0.000000006,('EPI_ISL_273598':0.000000006,'EPI_ISL_297661':0.001462770)0.907:0.003672218)0.847:0.000730223)0.000:0.000000006)0.785:0.000733556,((('EPI_ISL_279249':0.000729873,('EPI_ISL_279293':0.0,'EPI_ISL_273546':0.0):0.000000006)0.859:0.000729933,('EPI_ISL_279295':0.000000006,('EPI_ISL_279213':0.002196158,'EPI_ISL_279290':0.000730064)0.000:0.000000006)0.000:0.000000006)0.954:0.001462115,(('EPI_ISL_279226':0.0,'EPI_ISL_279334':0.0):0.000000006,('EPI_ISL_279210':0.001462993,'EPI_ISL_273551':0.000730045)0.000:0.000000006)0.000:0.000000006)0.792:0.000729672)0.906:0.001464384)0.000:0.000000006,((('EPI_ISL_294058':0.000736122,'EPI_ISL_294027':0.000727629)0.994:0.005167666,(('EPI_ISL_254757':0.003693469,('EPI_ISL_397801':0.002212758,'EPI_ISL_393464':0.005926677)0.752:0.000719045)0.785:0.000729837,(('EPI_ISL_294021':0.004445699,(('EPI_ISL_254751':0.0,'EPI_ISL_254750':0.0):0.000728966,'EPI_ISL_254752':0.000733339)0.929:0.002229066)0.748:0.000707982,(('EPI_ISL_14767438':0.010695437,'EPI_ISL_376300':0.009154012)0.912:0.002794689,('EPI_ISL_273595':0.001461830,('EPI_ISL_376261':0.005153706,('EPI_ISL_294011':0.002932270,('EPI_ISL_294009':0.000729943,('EPI_ISL_294073':0.000000006,('EPI_ISL_294166':0.001462035,('EPI_ISL_294161':0.003016935,'EPI_ISL_378276':0.008242965)0.770:0.000656351)0.771:0.000000006)0.000:0.000000006)0.565:0.000000006)0.000:0.000000006)0.927:0.001462056)0.000:0.000000006)0.837:0.000730016)0.000:0.000000006)0.000:0.000000006)0.000:0.000000006,((('EPI_ISL_256489':0.000730486,'EPI_ISL_254832':0.000000006)0.793:0.000731225,(('EPI_ISL_502654':0.000730331,(('EPI_ISL_254857':0.000730387,'EPI_ISL_254861':0.001462801)0.430:0.000000006,'EPI_ISL_245545':0.001462642)0.000:0.000000006)0.000:0.000000006,'EPI_ISL_254847':0.001464260)0.822:0.000731994)0.795:0.000731734,('EPI_ISL_256469':0.001462684,((('EPI_ISL_254851':0.000000006,'EPI_ISL_254864':0.000730395)0.919:0.001463406,(('EPI_ISL_256466':0.002217620,('EPI_ISL_328514':0.001462934,('EPI_ISL_254860':0.000730294,'EPI_ISL_256342':0.000000006)0.000:0.000000006)0.790:0.000731363)0.770:0.000730981,('EPI_ISL_256474':0.0,'EPI_ISL_245536':0.0):0.000000006)0.000:0.000000006)0.865:0.000730268,(((('EPI_ISL_257691':0.0,'EPI_ISL_256338':0.0):0.000000006,'EPI_ISL_245546':0.000730350)0.937:0.001462666,('EPI_ISL_256468':0.000730237,'EPI_ISL_256344':0.000000006)0.000:0.000000006)0.907:0.000730179,(('EPI_ISL_257693':0.000000006,('EPI_ISL_502657':0.004441679,('EPI_ISL_294004':0.002199797,'EPI_ISL_502681':0.001463082)0.000:0.000000006)0.993:0.003672288)0.915:0.001462226,('EPI_ISL_258549':0.000731540,((('EPI_ISL_254866':0.0,'EPI_ISL_254829':0.0):0.001463001,'EPI_ISL_294055':0.002939391)0.000:0.000000006,('EPI_ISL_258537':0.000730205,('EPI_ISL_294005':0.000000006,'EPI_ISL_294010':0.001462584)0.974:0.002935511)0.000:0.000000006)0.000:0.000000006)0.964:0.002199972)0.000:0.000000006)0.868:0.000730174)0.000:0.000000006)0.000:0.000000006)0.877:0.000730142)0.000:0.000000006)0.844:0.000730127)0.000:0.000000006,(('EPI_ISL_376243':0.000000006,'EPI_ISL_376319':0.001463118)0.848:0.000730502,((('EPI_ISL_376221':0.000730420,'EPI_ISL_376316':0.000730420)0.000:0.000000006,(('EPI_ISL_376314':0.000736449,'EPI_ISL_506178':0.002203145)0.757:0.000727272,'EPI_ISL_376241':0.001462844)0.000:0.000000006)1.000:0.000000006,('EPI_ISL_376353':0.004414764,('EPI_ISL_393465':0.002935662,('EPI_ISL_376323':0.0,'EPI_ISL_376266':0.0,'EPI_ISL_376340':0.0):0.001462794)0.000:0.000000006)0.000:0.000000006)0.000:0.000000006)0.946:0.001462589)0.000:0.000000006)0.973:0.002937594)0.000:0.000000006)0.344:0.000000006)1.000:0.006651512)0.953:0.002932296)0.000:0.000000006)0.966:0.002942256,(('EPI_ISL_397539':0.004451095,('EPI_ISL_137845':0.0,'EPI_ISL_137843':0.0):0.004415306)0.903:0.002223545,('EPI_ISL_133599':0.000000006,(('EPI_ISL_137862':0.0,'EPI_ISL_137865':0.0,'EPI_ISL_137861':0.0,'EPI_ISL_137864':0.0):0.000000006,('EPI_ISL_137853':0.0,'EPI_ISL_137857':0.0):0.001461952)0.963:0.002934005)0.788:0.000729421)0.781:0.000734741)0.894:0.001463245,((('EPI_ISL_133759':0.005153254,('EPI_ISL_125801':0.006645407,(('EPI_ISL_137840':0.004404630,(((((('EPI_ISL_133604':0.000729957,'EPI_ISL_133623':0.000000006)0.000:0.000000006,('EPI_ISL_133617':0.000731158,'EPI_ISL_162282':0.004424545)0.776:0.000730130)0.932:0.002957039,(((('EPI_ISL_158505':0.000731492,'EPI_ISL_158509':0.000730853)0.896:0.001461102,('EPI_ISL_216383':0.004404722,'EPI_ISL_216384':0.014352497)0.903:0.002250738)0.000:0.000000006,'EPI_ISL_158516':0.000729687)0.000:0.000000006,('EPI_ISL_158463':0.002931594,(('EPI_ISL_158461':0.001462147,('EPI_ISL_158514':0.0,'EPI_ISL_158513':0.0):0.000000006)0.916:0.000729901,('EPI_ISL_158520':0.0,'EPI_ISL_158515':0.0):0.000000006)0.000:0.000000006)0.893:0.000729783)0.911:0.002199664)0.988:0.005238321,((('EPI_ISL_162259':0.002233879,('EPI_ISL_216702':0.003675282,('EPI_ISL_162267':0.001464080,('EPI_ISL_166433':0.0,'EPI_ISL_162284':0.0):0.000000006)0.000:0.000000006)0.767:0.000705347)0.987:0.006034114,(('EPI_ISL_216749':0.0,'EPI_ISL_216744':0.0,'EPI_ISL_216748':0.0,'EPI_ISL_216750':0.0,'EPI_ISL_216747':0.0):0.001477983,(('EPI_ISL_230165':0.0,'EPI_ISL_230160':0.0):0.000000006,'EPI_ISL_230163':0.000731110)0.877:0.001457534)0.951:0.003731849)0.914:0.003703154,('EPI_ISL_158490':0.001462874,((('EPI_ISL_189508':0.000000006,('EPI_ISL_177512':0.0,'EPI_ISL_177509':0.0):0.005909985)0.756:0.001462791,('EPI_ISL_189501':0.002934053,'EPI_ISL_189479':0.000730430)0.000:0.000000006)0.868:0.000730440,'EPI_ISL_158462':0.001463072)0.000:0.000000006)0.799:0.001446499)0.760:0.000000006)0.962:0.002212902,(((('EPI_ISL_133602':0.006704364,(((('EPI_ISL_133627':0.005898119,'EPI_ISL_133645':0.000000006)0.921:0.000730255,'EPI_ISL_133632':0.000000006)0.893:0.000729924,(((((('EPI_ISL_220253':0.006686833,'EPI_ISL_257117':0.001490811)0.762:0.000707964,'EPI_ISL_158524':0.000730548)0.000:0.000000006,'EPI_ISL_158481':0.001465060)0.000:0.000000006,(('EPI_ISL_133638':0.001461893,((((('EPI_ISL_133629':0.000731308,('EPI_ISL_133614':0.000729817,'EPI_ISL_133609':0.001461844)0.000:0.000000006)0.557:0.000000006,'EPI_ISL_181012':0.000729730)0.000:0.000000006,(('EPI_ISL_133601':0.000000006,('EPI_ISL_133649':0.000729875,'EPI_ISL_133652':0.000729828)0.000:0.000000006)0.000:0.000000006,'EPI_ISL_133610':0.000729820)0.921:0.001461697)0.000:0.000000006,('EPI_ISL_133613':0.000729764,('EPI_ISL_158478':0.000729851,'EPI_ISL_133620':0.000729853)0.000:0.000000006)0.000:0.000000006)0.614:0.000000006,('EPI_ISL_133586':0.0,'EPI_ISL_133618':0.0,'EPI_ISL_133646':0.0,'EPI_ISL_133607':0.0,'EPI_ISL_133608':0.0):0.000000006)0.000:0.000000006)0.865:0.000729886,('EPI_ISL_257129':0.002931971,('EPI_ISL_158494':0.001464303,('EPI_ISL_133615':0.0,'EPI_ISL_133612':0.0,'EPI_ISL_133641':0.0):0.000731668)0.389:0.000730988)0.000:0.000000006)0.000:0.000000006)0.000:0.000000006,((('EPI_ISL_158477':0.000732555,'EPI_ISL_158473':0.002203370)0.798:0.000728125,'EPI_ISL_158489':0.003671109)0.000:0.000000006,'EPI_ISL_257119':0.001462144)0.854:0.000729981)0.000:0.000000006,((('EPI_ISL_397800':0.009099093,((('EPI_ISL_502688':0.0,'EPI_ISL_502689':0.0):0.001463642,'EPI_ISL_502687':0.000000006)0.997:0.005165988,('EPI_ISL_502697':0.000000006,'EPI_ISL_502641':0.000000006)0.757:0.000743254)0.836:0.001366953)0.989:0.005281273,('EPI_ISL_220215':0.001462387,('EPI_ISL_158430':0.000730076,'EPI_ISL_158434':0.000000006)0.965:0.002934729)0.000:0.000000006)0.848:0.000729774,'EPI_ISL_257138':0.003672654)0.000:0.000000006)0.000:0.000000006)0.275:0.000730117,('EPI_ISL_133603':0.000729992,(('EPI_ISL_258532':0.007403121,((((((('EPI_ISL_4061206':0.0,'EPI_ISL_4061202':0.0):0.015655190,(('EPI_ISL_327353':0.002193916,('EPI_ISL_373035':0.002929347,'EPI_ISL_376253':0.002929833)0.000:0.000000006)0.856:0.000731806,('EPI_ISL_505571':0.019644916,('EPI_ISL_327349':0.003688446,('EPI_ISL_502387':0.006742408,'EPI_ISL_505959':0.005250273)0.741:0.000640349)0.186:0.000732651)0.000:0.000000006)0.915:0.003618095)0.992:0.006937610,(('EPI_ISL_273542':0.0,'EPI_ISL_273530':0.0,'EPI_ISL_273543':0.0):0.000000006,'EPI_ISL_273587':0.000729935)1.000:0.010634834)0.784:0.001341974,(('EPI_ISL_273362':0.0,'EPI_ISL_273363':0.0):0.000000006,'EPI_ISL_273368':0.000729631)0.997:0.005163441)0.000:0.000000006,('EPI_ISL_378302':0.006662716,(('EPI_ISL_294016':0.005896349,(('EPI_ISL_397777':0.000732631,'EPI_ISL_397818':0.001462847)0.964:0.002931812,('EPI_ISL_254793':0.001472587,('EPI_ISL_378304':0.002177551,'EPI_ISL_369371':0.002978225)0.998:0.009793610)0.754:0.000723923)0.000:0.000000006)0.000:0.000000006,('EPI_ISL_393469':0.001256080,'EPI_ISL_505570':0.006923330)1.000:0.017671328)0.789:0.000737433)0.759:0.000724234)0.911:0.000729715,('EPI_ISL_222141':0.000000006,('EPI_ISL_254694':0.002931367,(('EPI_ISL_261426':0.001463949,(('EPI_ISL_230065':0.0,'EPI_ISL_230092':0.0):0.000000006,('EPI_ISL_261442':0.001462142,'EPI_ISL_230081':0.000730064)0.771:0.000000006)0.000:0.000000006)0.991:0.003672087,(('EPI_ISL_261432':0.000000006,'EPI_ISL_261422':0.000729871)0.972:0.002931852,((('EPI_ISL_254693':0.0,'EPI_ISL_177987':0.0):0.000000006,'EPI_ISL_256345':0.001462823)0.000:0.000000006,('EPI_ISL_254782':0.000729631,'EPI_ISL_254783':0.002195242)0.444:0.000000006)0.000:0.000000006)0.967:0.002195062)0.000:0.000000006)0.872:0.000729656)0.000:0.000000006)0.997:0.006636097,('EPI_ISL_220232':0.002931120,((('EPI_ISL_378275':0.006706401,('EPI_ISL_294066':0.006646741,(('EPI_ISL_376224':0.0,'EPI_ISL_376345':0.0):0.004419936,('EPI_ISL_14767427':0.002934218,('EPI_ISL_369369':0.0,'EPI_ISL_369368':0.0):0.000000006)0.828:0.000732833)0.508:0.000000006)0.271:0.000698864)0.983:0.004857254,('EPI_ISL_254756':0.005529312,('EPI_ISL_294153':0.000714959,'EPI_ISL_294189':0.002220784)0.961:0.003357714)0.462:0.000740877)0.950:0.003298303,(('EPI_ISL_230066':0.001470792,'EPI_ISL_261412':0.000727603)0.993:0.005961328,('EPI_ISL_258528':0.005194704,('EPI_ISL_254785':0.005236436,('EPI_ISL_254754':0.003707821,'EPI_ISL_397840':0.002967695)0.989:0.005237126)0.737:0.000673313)0.853:0.001465166)0.908:0.002217946)0.000:0.000000006)0.920:0.002971100)0.861:0.001520609)0.748:0.000737420,'EPI_ISL_133606':0.000729841)0.000:0.000000006)0.000:0.000000006)0.923:0.002253540)0.789:0.000686386,'EPI_ISL_181053':0.009665354)0.000:0.000000006,(('EPI_ISL_148251':0.0,'EPI_ISL_148249':0.0,'EPI_ISL_148253':0.0,'EPI_ISL_148252':0.0,'EPI_ISL_148254':0.0):0.002928461,'EPI_ISL_148261':0.002225819)0.980:0.004423737)0.000:0.000000006,('EPI_ISL_133605':0.000000006,'EPI_ISL_158442':0.002196838)0.962:0.002937237)0.000:0.000000006)0.755:0.000755569,('EPI_ISL_216817':0.001461515,'EPI_ISL_216826':0.000000006)0.985:0.005157574)0.950:0.002982193)0.865:0.001491359,('EPI_ISL_141215':0.000730086,(('EPI_ISL_95384':0.000000006,('EPI_ISL_189669':0.004444075,('EPI_ISL_158546':0.000729088,'EPI_ISL_158598':0.000732576)0.977:0.004444452)0.955:0.003718355)0.908:0.001461899,('EPI_ISL_141224':0.000000006,((('EPI_ISL_230075':0.003703750,('EPI_ISL_230077':0.002950397,('EPI_ISL_230073':0.002198108,'EPI_ISL_261431':0.000000006)0.766:0.000728789)0.871:0.001477347)0.880:0.001467161,('EPI_ISL_220214':0.001463767,('EPI_ISL_161055':0.000750431,(('EPI_ISL_294052':0.005210658,('EPI_ISL_294061':0.000000006,('EPI_ISL_294064':0.0,'EPI_ISL_294065':0.0):0.002199078)0.783:0.000697824)0.967:0.002976522,('EPI_ISL_328517':0.000000006,('EPI_ISL_245526':0.001463509,'EPI_ISL_254776':0.002936646)0.000:0.000000006)0.000:0.000000006)0.994:0.005909658)0.971:0.003696168)0.000:0.000000006)0.986:0.004447526,(('EPI_ISL_220221':0.005971432,('EPI_ISL_257140':0.001461643,('EPI_ISL_243735':0.000729864,('EPI_ISL_257146':0.000729900,'EPI_ISL_257171':0.003669776)0.000:0.000000006)0.000:0.000000006)0.894:0.002168587)0.974:0.003753435,((('EPI_ISL_502640':0.000000006,(('EPI_ISL_256472':0.003708500,'EPI_ISL_502704':0.002215444)0.296:0.001461598,((('EPI_ISL_254852':0.002198440,'EPI_ISL_256569':0.000000006)0.971:0.002198084,('EPI_ISL_161073':0.002947354,('EPI_ISL_216752':0.004425494,(('EPI_ISL_502639':0.0,'EPI_ISL_502692':0.0,'EPI_ISL_502693':0.0,'EPI_ISL_502690':0.0,'EPI_ISL_502694':0.0,'EPI_ISL_502691':0.0):0.000737705,(('EPI_ISL_309624':0.002198458,('EPI_ISL_309593':0.000731814,(('EPI_ISL_329549':0.0,'EPI_ISL_309615':0.0,'EPI_ISL_309616':0.0,'EPI_ISL_309613':0.0,'EPI_ISL_309592':0.0,'EPI_ISL_309627':0.0,'EPI_ISL_309631':0.0,'EPI_ISL_303847':0.0,'EPI_ISL_309424':0.0,'EPI_ISL_329558':0.0,'EPI_ISL_309618':0.0,'EPI_ISL_309612':0.0,'EPI_ISL_308899':0.0,'EPI_ISL_329545':0.0,'EPI_ISL_309590':0.0,'EPI_ISL_308901':0.0,'EPI_ISL_309629':0.0,'EPI_ISL_303845':0.0):0.000000006,(('EPI_ISL_309427':0.001463633,'EPI_ISL_309625':0.000730663)0.309:0.000000006,'EPI_ISL_306676':0.000731606)0.000:0.000000006)0.000:0.000000006)0.719:0.000000006)1.000:0.011205885,('EPI_ISL_502682':0.002939805,('EPI_ISL_502695':0.001468101,'EPI_ISL_502718':0.000000006)0.859:0.000730545)0.000:0.000000006)0.963:0.002202377)0.770:0.000718434)0.766:0.000741872)0.000:0.000000006)0.000:0.000000006,'EPI_ISL_258501':0.002204355)0.750:0.000730525)0.730:0.000000006)0.000:0.000000006,'EPI_ISL_502696':0.000730473)0.999:0.006667081,('EPI_ISL_220157':0.002196885,(('EPI_ISL_220211':0.000000006,'EPI_ISL_189485':0.002198719)0.958:0.003600953,('EPI_ISL_162285':0.006208537,'EPI_ISL_397766':0.013769716)0.514:0.001336689)0.887:0.001572477)0.000:0.000000006)0.762:0.000726526)0.881:0.001487691)0.749:0.000716774)0.000:0.000000006)0.000:0.000000006)0.000:0.000000006)0.865:0.000730285)0.000:0.000000006)0.594:0.000000006,(('EPI_ISL_125798':0.008935205,(('EPI_ISL_206342':0.0,'EPI_ISL_206340':0.0):0.000729698,'EPI_ISL_206341':0.000000006)0.918:0.002216568)0.777:0.000716729,(((((('EPI_ISL_220197':0.0,'EPI_ISL_220183':0.0,'EPI_ISL_220193':0.0,'EPI_ISL_220174':0.0):0.006230215,('EPI_ISL_125794':0.010892164,('EPI_ISL_397541':0.000729914,'EPI_ISL_397570':0.000000006)0.983:0.005504707)0.444:0.000739333)0.976:0.004103438,'EPI_ISL_85176':0.002196169)0.000:0.000000006,('EPI_ISL_141120':0.003695468,('EPI_ISL_141103':0.000730031,'EPI_ISL_141135':0.000000006)0.748:0.000721628)0.957:0.002947477)0.000:0.000000006,((('EPI_ISL_158544':0.010414745,('EPI_ISL_141143':0.001462229,('EPI_ISL_206376':0.003670570,('EPI_ISL_206352':0.000793783,(('EPI_ISL_137630':0.002957667,'EPI_ISL_220035':0.000721206)0.895:0.002174258,('EPI_ISL_94977':0.001473283,('EPI_ISL_94976':0.0,'EPI_ISL_94975':0.0):0.002210056)0.751:0.000772191)0.962:0.003701344)0.926:0.002880644)0.000:0.000000006)0.382:0.000000006)0.000:0.000000006,('EPI_ISL_206335':0.003690797,('EPI_ISL_133590':0.002932515,((('EPI_ISL_189496':0.0,'EPI_ISL_189495':0.0,'EPI_ISL_177511':0.0):0.000000006,'EPI_ISL_177513':0.000730625)0.999:0.007475968,('EPI_ISL_243734':0.007400397,('EPI_ISL_220191':0.004424776,('EPI_ISL_158454':0.002982538,('EPI_ISL_189491':0.002934346,'EPI_ISL_220198':0.000000006)0.000:0.000000006)0.991:0.004413104)0.000:0.000000006)0.754:0.000674042)0.941:0.003041496)0.963:0.003723065)0.889:0.001473748)0.840:0.000729764,((('EPI_ISL_133752':0.001463178,('EPI_ISL_137510':0.000000006,'EPI_ISL_141847':0.001463145)0.000:0.000000006)1.000:0.007516357,(((('EPI_ISL_83554':0.002960707,'EPI_ISL_137893':0.001469277)0.911:0.001469545,(('EPI_ISL_99303':0.005902223,('EPI_ISL_82509':0.004416852,('EPI_ISL_30030':0.003696261,(((('EPI_ISL_220041':0.002935616,(('EPI_ISL_162279':0.008153965,('EPI_ISL_158458':0.002197215,'EPI_ISL_189542':0.002931087)0.000:0.000000006)0.969:0.002196513,(((('EPI_ISL_158543':0.000732037,'EPI_ISL_189518':0.003680267)0.766:0.000728458,('EPI_ISL_220165':0.0,'EPI_ISL_220192':0.0):0.002194804)0.000:0.000000006,'EPI_ISL_134905':0.000729674)0.000:0.000000006,'EPI_ISL_135041':0.000729640)0.000:0.000000006)0.849:0.000730253)0.000:0.000000006,(('EPI_ISL_502360':0.0,'EPI_ISL_502377':0.0,'EPI_ISL_502372':0.0):0.013614279,(((((('EPI_ISL_294158':0.001462180,((('EPI_ISL_376286':0.000730528,('EPI_ISL_701663':0.000000006,'EPI_ISL_376256':0.002198094)0.845:0.000730562)0.000:0.000000006,('EPI_ISL_701660':0.000511614,'EPI_ISL_701645':0.016051390)0.989:0.006142034)0.948:0.002197351,'EPI_ISL_294013':0.000730376)0.000:0.000000006)1.000:0.007391759,('EPI_ISL_378297':0.002194947,('EPI_ISL_273361':0.001474949,('EPI_ISL_327391':0.000000006,(('EPI_ISL_327380':0.0,'EPI_ISL_381413':0.0):0.000000006,('EPI_ISL_381378':0.0,'EPI_ISL_381402':0.0,'EPI_ISL_381395':0.0,'EPI_ISL_381370':0.0):0.000730009)0.977:0.002195817)0.873:0.001458405)0.987:0.004430332)0.721:0.000000006)0.567:0.000000006,'EPI_ISL_273544':0.000729530)0.000:0.000000006,(('EPI_ISL_376299':0.004408182,('EPI_ISL_381407':0.000729280,('EPI_ISL_381412':0.001460725,(('EPI_ISL_327346':0.0,'EPI_ISL_381411':0.0,'EPI_ISL_327376':0.0,'EPI_ISL_328306':0.0,'EPI_ISL_328283':0.0,'EPI_ISL_327360':0.0,'EPI_ISL_327354':0.0):0.000000006,('EPI_ISL_327375':0.0,'EPI_ISL_327345':0.0,'EPI_ISL_327387':0.0,'EPI_ISL_327344':0.0):0.000729758)0.000:0.000000006)0.000:0.000000006)1.000:0.007387084)0.000:0.000000006,((('EPI_ISL_276780':0.001461808,'EPI_ISL_276779':0.000000006)0.852:0.000729790,(('EPI_ISL_276778':0.003677354,('EPI_ISL_276773':0.000000006,(('EPI_ISL_276777':0.0,'EPI_ISL_276774':0.0,'EPI_ISL_276776':0.0,'EPI_ISL_276769':0.0,'EPI_ISL_276771':0.0,'EPI_ISL_276765':0.0,'EPI_ISL_276768':0.0,'EPI_ISL_276767':0.0,'EPI_ISL_276770':0.0,'EPI_ISL_276775':0.0):0.002199562,'EPI_ISL_276772':0.000729787)0.000:0.000000006)0.880:0.001464594)0.769:0.000731355,(('EPI_ISL_276762':0.0,'EPI_ISL_276764':0.0):0.000000006,'EPI_ISL_276763':0.001461773)0.907:0.001461688)0.000:0.000000006)0.997:0.006699373,(('EPI_ISL_273383':0.0,'EPI_ISL_273385':0.0,'EPI_ISL_273390':0.0,'EPI_ISL_273389':0.0,'EPI_ISL_273388':0.0,'EPI_ISL_273387':0.0,'EPI_ISL_273391':0.0,'EPI_ISL_273384':0.0):0.001469089,(('EPI_ISL_397753':0.001461075,(((('EPI_ISL_701621':0.000729360,'EPI_ISL_701625':0.001460850)0.000:0.000000006,'EPI_ISL_376334':0.001460811)0.000:0.000000006,('EPI_ISL_376320':0.000729466,'EPI_ISL_701657':0.000729466)0.000:0.000000006)1.000:0.000000006,('EPI_ISL_701658':0.000730492,'EPI_ISL_701647':0.001460895)0.000:0.000000006)0.000:0.000000006)0.916:0.001460903,((('EPI_ISL_505961':0.005898838,('EPI_ISL_701672':0.000737409,'EPI_ISL_501821':0.003682101)0.773:0.000723690)0.000:0.000000006,('EPI_ISL_393455':0.001460713,(('EPI_ISL_701619':0.0,'EPI_ISL_503784':0.0,'EPI_ISL_503781':0.0,'EPI_ISL_503780':0.0,'EPI_ISL_503783':0.0):0.000729414,'EPI_ISL_501842':0.004411622)0.000:0.000000006)0.844:0.000729416)0.000:0.000000006,((('EPI_ISL_393457':0.001460831,'EPI_ISL_502389':0.001460694)0.000:0.000000006,('EPI_ISL_502357':0.000000006,'EPI_ISL_393481':0.002936505)0.000:0.000000006)0.998:0.000000006,('EPI_ISL_376290':0.001462747,'EPI_ISL_376313':0.000729415)0.000:0.000000006)0.000:0.000000006)0.000:0.000000006)0.952:0.002941264)0.944:0.002978112)0.872:0.001450646)0.000:0.000000006)0.927:0.000000006,(((('EPI_ISL_294950':0.0,'EPI_ISL_211726':0.0):0.000729389,('EPI_ISL_294951':0.000000006,('EPI_ISL_211728':0.000729363,'EPI_ISL_211727':0.000729391)0.745:0.000000006)0.000:0.000000006)0.998:0.005902351,'EPI_ISL_378298':0.002929945)0.000:0.000000006,((('EPI_ISL_506171':0.000734245,('EPI_ISL_506169':0.0,'EPI_ISL_701640':0.0):0.000726675)0.978:0.003709028,('EPI_ISL_4061156':0.005895048,((('EPI_ISL_4061170':0.000729777,'EPI_ISL_4061060':0.000729795)0.000:0.000000006,(('EPI_ISL_4061183':0.0,'EPI_ISL_4061197':0.0,'EPI_ISL_4057034':0.0,'EPI_ISL_4056996':0.0,'EPI_ISL_4061200':0.0,'EPI_ISL_4056751':0.0,'EPI_ISL_4061220':0.0,'EPI_ISL_4058108':0.0,'EPI_ISL_4061238':0.0,'EPI_ISL_4061111':0.0):0.000000006,'EPI_ISL_4061167':0.001461748)0.000:0.000000006)0.636:0.000000006,(('EPI_ISL_4061236':0.0,'EPI_ISL_4061210':0.0,'EPI_ISL_4061204':0.0):0.000729762,('EPI_ISL_4061199':0.000729773,('EPI_ISL_4061235':0.0,'EPI_ISL_4061225':0.0,'EPI_ISL_4057958':0.0,'EPI_ISL_4061214':0.0,'EPI_ISL_4061059':0.0,'EPI_ISL_4061173':0.0):0.000000006)0.850:0.000729777)0.000:0.000000006)0.743:0.000000006)0.988:0.005194137)0.757:0.000707371,('EPI_ISL_376343':0.003667580,('EPI_ISL_294184':0.002203583,'EPI_ISL_505966':0.001466814)0.781:0.000727434)0.000:0.000000006)0.852:0.000729527)0.000:0.000000006)0.000:0.000000006,'EPI_ISL_701655':0.009658906)0.930:0.003754283)0.856:0.002898671)0.744:0.001461662,('EPI_ISL_95375':0.005152815,('EPI_ISL_94235':0.002195872,('EPI_ISL_206381':0.002935488,'EPI_ISL_206316':0.000736115)0.964:0.002940906)0.000:0.000000006)0.235:0.000732821)0.995:0.005987008,('EPI_ISL_206333':0.007505540,'EPI_ISL_94211':0.003713567)0.919:0.002971556)0.738:0.000683688)0.745:0.001474604)0.565:0.000000006)0.633:0.000000006,('EPI_ISL_63549':0.004468043,('EPI_ISL_139412':0.005233772,'EPI_ISL_82503':0.001487928)0.742:0.000667261)0.980:0.003730220)0.000:0.000000006)0.730:0.000000006,(((((('EPI_ISL_94167':0.002936179,(('EPI_ISL_94168':0.0,'EPI_ISL_94169':0.0):0.000000006,('EPI_ISL_94173':0.000731096,'EPI_ISL_94177':0.002937736)0.000:0.000000006)0.000:0.000000006)0.427:0.000745401,'EPI_ISL_129068':0.011994488)0.768:0.000719169,('EPI_ISL_63049':0.000000006,('EPI_ISL_83539':0.000730740,'EPI_ISL_94236':0.005156929)0.721:0.000000006)0.000:0.000000006)0.000:0.000000006,'EPI_ISL_94237':0.002935510)0.996:0.005903354,(((('EPI_ISL_137515':0.006696729,(((('EPI_ISL_133748':0.001463038,'EPI_ISL_132816':0.000000006)0.982:0.004448370,(((('EPI_ISL_141243':0.000730365,('EPI_ISL_135059':0.005168442,'EPI_ISL_158541':0.001462928)0.000:0.000000006)0.000:0.000000006,'EPI_ISL_257124':0.011957882)0.847:0.000730477,('EPI_ISL_95395':0.000729058,'EPI_ISL_134983':0.004429742)0.885:0.001468002)0.000:0.000000006,'EPI_ISL_85178':0.000730589)0.949:0.002214107)0.756:0.000717560,'EPI_ISL_206351':0.006649941)0.000:0.000000006,('EPI_ISL_142465':0.002208731,('EPI_ISL_142479':0.000000006,'EPI_ISL_206315':0.001463340)0.983:0.002945496)0.776:0.000725330)0.878:0.001474513)0.861:0.001462466,(('EPI_ISL_84980':0.003683596,('EPI_ISL_79802':0.005160359,(('EPI_ISL_266512':0.006736943,((('EPI_ISL_376326':0.000000006,('EPI_ISL_378274':0.000730463,'EPI_ISL_376236':0.002198234)0.000:0.000000006)0.000:0.000000006,('EPI_ISL_378288':0.000000006,'EPI_ISL_393456':0.008196500)0.866:0.001463166)0.874:0.000730499,('EPI_ISL_378313':0.001462968,'EPI_ISL_504948':0.003672864)0.000:0.000000006)0.898:0.002189861)0.959:0.003732771,(('EPI_ISL_158474':0.004469715,'EPI_ISL_208450':0.005218802)0.758:0.000692430,('EPI_ISL_141240':0.002941006,((('EPI_ISL_14767434':0.010505633,('EPI_ISL_215553':0.002202967,((('EPI_ISL_376332':0.000730777,((('EPI_ISL_501822':0.001470100,('EPI_ISL_4056426':0.002200513,'EPI_ISL_4056504':0.000000006)0.963:0.002953964)0.772:0.000730529,('EPI_ISL_4056417':0.000731042,('EPI_ISL_501826':0.000000006,('EPI_ISL_4056509':0.000731634,('EPI_ISL_14767413':0.001468455,'EPI_ISL_14767423':0.000728754)0.934:0.002209796)0.000:0.000000006)0.000:0.000000006)0.895:0.001469856)0.888:0.001467916,('EPI_ISL_501814':0.007417344,('EPI_ISL_707106':0.000731794,('EPI_ISL_501818':0.000000006,(('EPI_ISL_501820':0.0,'EPI_ISL_501828':0.0,'EPI_ISL_501827':0.0,'EPI_ISL_501832':0.0):0.000000006,('EPI_ISL_501813':0.000731141,'EPI_ISL_501837':0.000731169)0.000:0.000000006)0.932:0.000731122)0.791:0.000734008)0.816:0.000731694)0.000:0.000000006)0.919:0.001463902)0.000:0.000000006,'EPI_ISL_502347':0.004430113)0.000:0.000000006,(('EPI_ISL_206266':0.001468607,'EPI_ISL_378262':0.002205860)0.774:0.000729875,('EPI_ISL_273581':0.000000006,'EPI_ISL_397794':0.011219451)0.857:0.000730895)0.000:0.000000006)0.000:0.000000006)0.868:0.001453806)0.629:0.001480592,'EPI_ISL_158443':0.005157530)0.721:0.000000006,('EPI_ISL_158518':0.002961777,(('EPI_ISL_397822':0.005211783,('EPI_ISL_381454':0.000000006,(('EPI_ISL_381455':0.0,'EPI_ISL_381452':0.0,'EPI_ISL_381453':0.0,'EPI_ISL_381457':0.0,'EPI_ISL_381451':0.0,'EPI_ISL_381458':0.0,'EPI_ISL_381449':0.0):0.000000006,('EPI_ISL_381450':0.000730518,'EPI_ISL_381448':0.000730526)0.000:0.000000006)0.000:0.000000006)0.963:0.003747779)0.898:0.002202621,('EPI_ISL_266508':0.005191145,('EPI_ISL_397793':0.000728851,(('EPI_ISL_397831':0.0,'EPI_ISL_397833':0.0,'EPI_ISL_397836':0.0,'EPI_ISL_397838':0.0,'EPI_ISL_397837':0.0,'EPI_ISL_397832':0.0):0.002200574,'EPI_ISL_397783':0.001467952)0.752:0.000736376)0.879:0.001487127)0.722:0.000697306)0.954:0.003732999)0.980:0.004448324)0.000:0.000000006)0.000:0.000000006)0.789:0.000722690)0.890:0.001477614)0.000:0.000000006)0.914:0.000730995,(('EPI_ISL_328436':0.016749350,('EPI_ISL_94241':0.005168508,'EPI_ISL_82523':0.000736257)0.951:0.003723167)0.882:0.002196026,('EPI_ISL_141214':0.005221887,('EPI_ISL_135030':0.002954636,'EPI_ISL_135003':0.000719482)0.965:0.004487927)0.987:0.006724123)0.000:0.000000006)0.853:0.000730668)0.000:0.000000006,('EPI_ISL_79770':0.0,'EPI_ISL_79772':0.0):0.001463226)0.000:0.000000006,(((('EPI_ISL_95394':0.008297786,'EPI_ISL_137850':0.003675512)0.975:0.005283530,(('EPI_ISL_131864':0.0,'EPI_ISL_131776':0.0,'EPI_ISL_131888':0.0):0.000731702,('EPI_ISL_131878':0.0,'EPI_ISL_131870':0.0,'EPI_ISL_131875':0.0):0.000731344)0.891:0.002213951)0.991:0.007479184,((('EPI_ISL_79765':0.006702017,('EPI_ISL_79759':0.003699118,('EPI_ISL_216637':0.002946577,'EPI_ISL_216628':0.001480550)0.742:0.000702695)0.920:0.002253415)0.859:0.001451252,((((('EPI_ISL_327504':0.0,'EPI_ISL_27589':0.0,'EPI_ISL_142336':0.0,'EPI_ISL_327550':0.0):0.000000006,('EPI_ISL_189664':0.0,'EPI_ISL_12856':0.0,'EPI_ISL_327519':0.0):0.000730687)0.945:0.001463510,((('EPI_ISL_327498':0.0,'EPI_ISL_99304':0.0,'EPI_ISL_142337':0.0,'EPI_ISL_397909':0.0):0.000000006,(('EPI_ISL_84627':0.0,'EPI_ISL_327554':0.0):0.000730781,('EPI_ISL_327511':0.000730793,('EPI_ISL_137890':0.0,'EPI_ISL_33861':0.0,'EPI_ISL_64447':0.0):0.001466143)0.000:0.000000006)1.000:0.000000006)0.000:0.000000006,('EPI_ISL_84619':0.000731333,('EPI_ISL_189667':0.000730790,(('EPI_ISL_189681':0.0,'EPI_ISL_12858':0.0,'EPI_ISL_327572':0.0,'EPI_ISL_397908':0.0):0.000730764,(('EPI_ISL_99308':0.0,'EPI_ISL_327536':0.0,'EPI_ISL_327575':0.0,'EPI_ISL_327553':0.0):0.000000006,(('EPI_ISL_28123':0.0,'EPI_ISL_99309':0.0):0.000000006,'EPI_ISL_64404':0.000000006)0.856:0.000730785)0.868:0.000730822)0.000:0.000000006)0.539:0.000000006)1.000:0.000000006)0.000:0.000000006)0.911:0.002655709,((('EPI_ISL_63541':0.0,'EPI_ISL_85116':0.0):0.000000006,('EPI_ISL_234707':0.003702065,'EPI_ISL_141151':0.002958698)0.732:0.000716191)0.872:0.002420448,('EPI_ISL_83511':0.003691235,('EPI_ISL_82519':0.003688488,(('EPI_ISL_63591':0.001462334,('EPI_ISL_94200':0.000000006,('EPI_ISL_25503':0.002196822,'EPI_ISL_63592':0.001462189)0.722:0.000000006)0.000:0.000000006)0.869:0.000730181,('EPI_ISL_19942':0.000000006,('EPI_ISL_63343':0.000730185,'EPI_ISL_20032':0.000730196)0.000:0.000000006)0.000:0.000000006)0.878:0.001471440)0.726:0.000721506)0.779:0.001268252)0.368:0.001438875)0.987:0.007341616,('EPI_ISL_85122':0.016384327,((('EPI_ISL_166441':0.015264631,(((((('EPI_ISL_141253':0.011584771,(('EPI_ISL_397373':0.018582631,(('EPI_ISL_216794':0.005994575,'EPI_ISL_220186':0.005236098)0.794:0.000668323,((('EPI_ISL_135049':0.002199532,('EPI_ISL_220169':0.017609276,'EPI_ISL_220052':0.001491084)0.662:0.001446671)0.000:0.000000006,(('EPI_ISL_257121':0.001468356,'EPI_ISL_257147':0.000731149)0.904:0.001469811,('EPI_ISL_230172':0.011215242,(('EPI_ISL_245465':0.0,'EPI_ISL_243742':0.0):0.000000006,'EPI_ISL_257145':0.000731183)0.839:0.000731030)0.000:0.000000006)0.944:0.001464966)0.846:0.000731185,(((((('EPI_ISL_189543':0.004575503,'EPI_ISL_376233':0.012932835)0.304:0.002098014,('EPI_ISL_158532':0.006659042,('EPI_ISL_158589':0.002203140,('EPI_ISL_220243':0.003705602,'EPI_ISL_245540':0.005195880)0.724:0.000716789)0.141:0.000000006)0.724:0.000000006)0.865:0.000731339,(((('EPI_ISL_162255':0.004418306,'EPI_ISL_158480':0.000000006)0.000:0.000000006,('EPI_ISL_220179':0.000000006,'EPI_ISL_220203':0.000731241)0.871:0.000732151)0.889:0.000731283,((((('EPI_ISL_189520':0.003679848,('EPI_ISL_294030':0.014420703,(('EPI_ISL_279298':0.000731229,(('EPI_ISL_273563':0.0,'EPI_ISL_273539':0.0):0.000000006,(('EPI_ISL_273575':0.0,'EPI_ISL_273597':0.0,'EPI_ISL_273580':0.0):0.000731229,'EPI_ISL_279282':0.000731195)0.000:0.000000006)0.000:0.000000006)1.000:0.007415835,('EPI_ISL_502660':0.000732003,(('EPI_ISL_208121':0.0,'EPI_ISL_208115':0.0,'EPI_ISL_208117':0.0,'EPI_ISL_208109':0.0,'EPI_ISL_208111':0.0,'EPI_ISL_208118':0.0,'EPI_ISL_208119':0.0,'EPI_ISL_208106':0.0,'EPI_ISL_208116':0.0):0.000000006,('EPI_ISL_208110':0.000731869,'EPI_ISL_208112':0.000000006)0.878:0.000731889)0.852:0.000732033)0.000:0.000000006)0.858:0.001448607)0.958:0.003718017)0.000:0.000000006,((('EPI_ISL_189502':0.0,'EPI_ISL_189519':0.0):0.000000006,(((('EPI_ISL_220219':0.000731773,'EPI_ISL_189512':0.001465835)0.389:0.000000006,'EPI_ISL_189513':0.000731822)0.000:0.000000006,('EPI_ISL_189494':0.0,'EPI_ISL_189517':0.0):0.001465615)0.000:0.000000006,((('EPI_ISL_189481':0.001470760,'EPI_ISL_189499':0.000732534)0.770:0.000733409,'EPI_ISL_161087':0.002201377)0.000:0.000000006,'EPI_ISL_189571':0.001465433)0.000:0.000000006)0.000:0.000000006)1.000:0.000000006,('EPI_ISL_189483':0.000731843,('EPI_ISL_189486':0.003680752,(((('EPI_ISL_181057':0.005174258,(('EPI_ISL_161054':0.000000006,'EPI_ISL_162280':0.002201685)0.843:0.000731743,('EPI_ISL_162268':0.000000006,('EPI_ISL_162241':0.001465587,'EPI_ISL_162262':0.002939249)0.000:0.000000006)0.000:0.000000006)0.000:0.000000006)0.805:0.000728760,('EPI_ISL_254767':0.003688293,('EPI_ISL_216095':0.002942420,'EPI_ISL_216775':0.000732645)0.873:0.001478466)0.866:0.001467980)0.756:0.000737121,(('EPI_ISL_162283':0.0,'EPI_ISL_309171':0.0,'EPI_ISL_162261':0.0):0.000000006,('EPI_ISL_294012':0.003681097,('EPI_ISL_161077':0.001465756,(('EPI_ISL_216695':0.0,'EPI_ISL_216690':0.0,'EPI_ISL_216694':0.0,'EPI_ISL_216708':0.0,'EPI_ISL_216710':0.0,'EPI_ISL_216700':0.0,'EPI_ISL_216707':0.0):0.000000006,('EPI_ISL_216686':0.000731894,('EPI_ISL_216687':0.000000006,'EPI_ISL_216698':0.001465891)0.748:0.000731944)0.000:0.000000006)0.998:0.003680153)0.000:0.000000006)1.000:0.000000006)0.000:0.000000006)0.000:0.000000006,'EPI_ISL_220263':0.002945332)0.969:0.002939556)0.000:0.000000006)0.997:0.000000006)0.000:0.000000006)0.000:0.000000006,(('EPI_ISL_216688':0.000737135,('EPI_ISL_216678':0.000000006,'EPI_ISL_254840':0.003683554)0.770:0.000728064)0.981:0.003683137,'EPI_ISL_189530':0.002201574)0.728:0.000000006)0.000:0.000000006,'EPI_ISL_216711':0.003681512)0.922:0.001465359,('EPI_ISL_220216':0.005916666,'EPI_ISL_158433':0.000000006)0.000:0.000000006)0.911:0.001464903)0.000:0.000000006,('EPI_ISL_220152':0.001464446,'EPI_ISL_220033':0.002200150)0.000:0.000000006)0.000:0.000000006)0.780:0.000734563,(((((('EPI_ISL_161074':0.001464717,(('EPI_ISL_216101':0.000731353,'EPI_ISL_216100':0.000000006)0.982:0.003677289,'EPI_ISL_189493':0.002200463)0.000:0.000000006)0.935:0.002220431,((('EPI_ISL_216866':0.002995988,'EPI_ISL_502719':0.005240941)0.850:0.001421048,('EPI_ISL_222142':0.001464873,('EPI_ISL_216680':0.000000006,(((('EPI_ISL_254742':0.000736126,'EPI_ISL_254733':0.000733114)0.818:0.000730079,(('EPI_ISL_376288':0.001465043,(('EPI_ISL_502364':0.002938177,('EPI_ISL_393449':0.002937691,(('EPI_ISL_502369':0.000000006,'EPI_ISL_502368':0.000000006)0.860:0.000731328,'EPI_ISL_502373':0.002205983)0.000:0.000000006)0.000:0.000000006)0.841:0.000731308,'EPI_ISL_502378':0.002938684)0.000:0.000000006)0.934:0.001464849,(((('EPI_ISL_502650':0.0,'EPI_ISL_502653':0.0):0.002975450,'EPI_ISL_502635':0.002960885)0.910:0.002206578,(('EPI_ISL_502638':0.003703677,('EPI_ISL_502648':0.000000006,'EPI_ISL_502646':0.000731247)0.875:0.001481434)0.753:0.000653466,'EPI_ISL_14777714':0.012072722)0.831:0.001535478)0.000:0.000000006,('EPI_ISL_254844':0.001511990,'EPI_ISL_294167':0.012821976)0.742:0.000690211)0.947:0.001464917)0.000:0.000000006)0.000:0.000000006,('EPI_ISL_376328':0.003684899,'EPI_ISL_294162':0.000731318)0.000:0.000000006)0.000:0.000000006,'EPI_ISL_701665':0.001464667)0.838:0.000731395)0.000:0.000000006)0.962:0.002200856)0.000:0.000000006,('EPI_ISL_254730':0.003738371,('EPI_ISL_397776':0.002941375,('EPI_ISL_705719':0.001465255,'EPI_ISL_502708':0.002201695)0.000:0.000000006)0.947:0.003678396)1.000:0.009783644)0.808:0.001469233)0.935:0.002207046,((((('EPI_ISL_294179':0.0,'EPI_ISL_397809':0.0):0.008164452,('EPI_ISL_397536':0.0,'EPI_ISL_131483':0.0,'EPI_ISL_131484':0.0):0.000731433)0.732:0.000000006,('EPI_ISL_397577':0.0,'EPI_ISL_397578':0.0,'EPI_ISL_397575':0.0,'EPI_ISL_397573':0.0,'EPI_ISL_397574':0.0,'EPI_ISL_397567':0.0,'EPI_ISL_397540':0.0,'EPI_ISL_397572':0.0,'EPI_ISL_397565':0.0):0.000000006)0.000:0.000000006,'EPI_ISL_397535':0.000731483)0.000:0.000000006,('EPI_ISL_397580':0.000731497,'EPI_ISL_397579':0.000731458)0.000:0.000000006)0.000:0.000000006)0.000:0.000000006,'EPI_ISL_397568':0.000731510)0.841:0.000731665,('EPI_ISL_135055':0.005925729,('EPI_ISL_157957':0.0,'EPI_ISL_157955':0.0):0.001464780)0.000:0.000000006)0.000:0.000000006,(('EPI_ISL_371786':0.002213178,'EPI_ISL_278195':0.002211792)0.880:0.001476257,'EPI_ISL_95427':0.002952315)0.769:0.000729290)0.798:0.000733156)0.809:0.000730984,(((('EPI_ISL_254859':0.003701219,('EPI_ISL_266509':0.000731758,('EPI_ISL_266498':0.0,'EPI_ISL_266507':0.0):0.000733209)0.984:0.004461793)0.735:0.000721294,((('EPI_ISL_266505':0.007443584,((((((((((('EPI_ISL_393468':0.004453027,'EPI_ISL_701651':0.003713237)0.751:0.000703321,'EPI_ISL_256337':0.001469522)0.899:0.001469889,'EPI_ISL_397806':0.003677171)0.000:0.000000006,'EPI_ISL_254856':0.000731125)0.000:0.000000006,('EPI_ISL_254850':0.001465886,'EPI_ISL_258521':0.000732735)0.773:0.000730810)0.730:0.000000006,'EPI_ISL_245533':0.005161211)0.925:0.002210899,('EPI_ISL_376242':0.004425191,('EPI_ISL_378267':0.002938529,('EPI_ISL_294067':0.000000006,('EPI_ISL_309581':0.000729976,(((('EPI_ISL_309584':0.000731188,'EPI_ISL_309634':0.001464447)0.000:0.000000006,('EPI_ISL_308824':0.0,'EPI_ISL_309614':0.0,'EPI_ISL_309580':0.0,'EPI_ISL_309588':0.0,'EPI_ISL_309591':0.0,'EPI_ISL_309628':0.0,'EPI_ISL_309583':0.0,'EPI_ISL_309611':0.0,'EPI_ISL_309632':0.0,'EPI_ISL_309617':0.0):0.000000006)0.000:0.000000006,('EPI_ISL_329548':0.0,'EPI_ISL_329547':0.0,'EPI_ISL_329544':0.0):0.000731365)0.000:0.000000006,(('EPI_ISL_506002':0.000732525,(((('EPI_ISL_373026':0.000000006,('EPI_ISL_506005':0.000731230,'EPI_ISL_373063':0.000731855)0.789:0.000734798)0.871:0.000731474,('EPI_ISL_505992':0.0,'EPI_ISL_505988':0.0):0.000731974)0.000:0.000000006,('EPI_ISL_506008':0.001464911,'EPI_ISL_373025':0.000731521)0.734:0.000000006)0.807:0.000000006,(('EPI_ISL_373067':0.0,'EPI_ISL_505979':0.0,'EPI_ISL_505985':0.0,'EPI_ISL_505986':0.0,'EPI_ISL_505984':0.0,'EPI_ISL_505994':0.0,'EPI_ISL_373053':0.0,'EPI_ISL_505976':0.0,'EPI_ISL_373072':0.0):0.000000006,'EPI_ISL_506004':0.001469544)0.000:0.000000006)0.000:0.000000006)0.983:0.005276425,'EPI_ISL_308825':0.004511997)0.726:0.000658947)0.742:0.000734757)0.994:0.006677895)0.832:0.000731650)0.000:0.000000006)0.939:0.002953263)0.912:0.002211284,'EPI_ISL_278192':0.004432094)0.000:0.000000006,('EPI_ISL_258536':0.002964081,'EPI_ISL_245541':0.002208579)0.974:0.003697655)0.000:0.000000006,((('EPI_ISL_273556':0.000731365,((('EPI_ISL_281299':0.001470915,('EPI_ISL_281295':0.0,'EPI_ISL_281297':0.0,'EPI_ISL_372100':0.0,'EPI_ISL_328501':0.0,'EPI_ISL_372115':0.0,'EPI_ISL_281298':0.0,'EPI_ISL_372094':0.0):0.000726775)0.878:0.001476852,'EPI_ISL_281296':0.002201791)0.946:0.002206958,'EPI_ISL_397512':0.000731366)0.308:0.000000006)0.734:0.000731370,'EPI_ISL_381849':0.000000006)0.999:0.009774947,(('EPI_ISL_328520':0.002939348,('EPI_ISL_378301':0.005165873,'EPI_ISL_254732':0.002200888)0.000:0.000000006)0.966:0.002201308,('EPI_ISL_256343':0.005915609,('EPI_ISL_501843':0.005994077,'EPI_ISL_506174':0.004480906)0.985:0.005958941)0.000:0.000000006)0.761:0.000706392)0.880:0.001492313)0.000:0.000000006,'EPI_ISL_258499':0.003677138)0.890:0.001483999)0.756:0.000716420,((('EPI_ISL_261419':0.0,'EPI_ISL_261430':0.0,'EPI_ISL_261438':0.0,'EPI_ISL_261440':0.0):0.000000006,'EPI_ISL_261424':0.000000006)0.991:0.005246011,'EPI_ISL_254843':0.005970325)0.741:0.000686650)0.000:0.000000006,'EPI_ISL_254784':0.003678183)0.425:0.000732742)0.821:0.001374246,'EPI_ISL_170563':0.008312798)0.993:0.006036604,(('EPI_ISL_161035':0.001460331,('EPI_ISL_216701':0.000735369,'EPI_ISL_216692':0.000731205)0.899:0.002222860)0.997:0.007535648,(('EPI_ISL_397609':0.000000006,'EPI_ISL_397618':0.000730704)0.895:0.001464095,(('EPI_ISL_158592':0.000730466,(('EPI_ISL_220249':0.007427392,('EPI_ISL_216102':0.001475013,(('EPI_ISL_257695':0.003675819,((('EPI_ISL_376226':0.0,'EPI_ISL_376214':0.0,'EPI_ISL_376229':0.0):0.002935271,(('EPI_ISL_505974':0.001471710,'EPI_ISL_14777711':0.005172465)0.863:0.001462278,('EPI_ISL_506009':0.000000006,(('EPI_ISL_505980':0.0,'EPI_ISL_373031':0.0,'EPI_ISL_373058':0.0):0.000000006,'EPI_ISL_373047':0.000729905)0.916:0.000730018)0.999:0.006661604)0.000:0.000000006)0.948:0.002203673,'EPI_ISL_294176':0.003674038)0.000:0.000000006)0.000:0.000000006,'EPI_ISL_258508':0.004413683)0.974:0.002949358)0.874:0.001460061)0.373:0.000000006,('EPI_ISL_258581':0.003615391,('EPI_ISL_161042':0.001548541,'EPI_ISL_161050':0.007365029)0.072:0.000710568)0.940:0.002293480)0.000:0.000000006)0.756:0.000000006,'EPI_ISL_216876':0.008160992)0.479:0.000733089)0.908:0.002242984)0.874:0.002187097)0.000:0.000000006)0.995:0.000000006,(((('EPI_ISL_95400':0.000000006,'EPI_ISL_95402':0.000730919)0.846:0.000731007,('EPI_ISL_95378':0.0,'EPI_ISL_141220':0.0):0.000000006)0.000:0.000000006,((('EPI_ISL_220046':0.0,'EPI_ISL_220145':0.0,'EPI_ISL_220146':0.0):0.000731103,'EPI_ISL_220047':0.000000006)0.863:0.000731084,((((('EPI_ISL_245466':0.002209868,'EPI_ISL_257143':0.000731333)0.980:0.003705421,(('EPI_ISL_397608':0.003714546,('EPI_ISL_234308':0.000000006,('EPI_ISL_234314':0.0,'EPI_ISL_234315':0.0,'EPI_ISL_234309':0.0,'EPI_ISL_234319':0.0):0.000731560)0.906:0.002185489)0.960:0.003718062,(('EPI_ISL_137859':0.000000006,'EPI_ISL_137848':0.001464202)0.951:0.002201747,('EPI_ISL_216791':0.0,'EPI_ISL_216790':0.0):0.002202833)0.000:0.000000006)0.944:0.002215345)0.735:0.000723582,(('EPI_ISL_220017':0.000731035,'EPI_ISL_95420':0.002937253)0.000:0.000000006,('EPI_ISL_220034':0.002200218,('EPI_ISL_95423':0.003675505,(('EPI_ISL_133596':0.0,'EPI_ISL_133594':0.0,'EPI_ISL_133595':0.0,'EPI_ISL_133598':0.0):0.000000006,'EPI_ISL_158437':0.002936354)0.971:0.002199269)0.000:0.000000006)0.840:0.000730973)0.000:0.000000006)0.000:0.000000006,((('EPI_ISL_158487':0.004419566,((('EPI_ISL_135019':0.000730959,('EPI_ISL_220184':0.003715184,('EPI_ISL_257136':0.008842064,('EPI_ISL_257256':0.002392790,'EPI_ISL_257262':0.002036217)0.964:0.004481080)0.456:0.001600512)0.428:0.000000006)0.000:0.000000006,'EPI_ISL_220039':0.001465706)0.834:0.000730976,'EPI_ISL_141239':0.000731019)0.000:0.000000006)0.574:0.000000006,'EPI_ISL_141211':0.000730994)0.000:0.000000006,(('EPI_ISL_220051':0.000729050,('EPI_ISL_220167':0.0,'EPI_ISL_158525':0.0):0.002202858)0.775:0.000735432,('EPI_ISL_141208':0.001463968,'EPI_ISL_158523':0.003676720)0.000:0.000000006)0.000:0.000000006)0.000:0.000000006)0.000:0.000000006,('EPI_ISL_158534':0.000731140,(('EPI_ISL_220190':0.0,'EPI_ISL_220180':0.0):0.000000006,'EPI_ISL_158510':0.001464202)0.000:0.000000006)0.971:0.002943122)0.000:0.000000006)0.000:0.000000006)0.000:0.000000006,('EPI_ISL_220150':0.000731117,('EPI_ISL_206350':0.000730976,'EPI_ISL_220266':0.000730976)0.000:0.000000006)0.000:0.000000006)0.000:0.000000006)0.978:0.000000006)0.766:0.000000006)0.784:0.002889867)0.915:0.002902382,'EPI_ISL_95439':0.005331697)0.965:0.005331757)0.968:0.005239492,(('EPI_ISL_141321':0.000573892,('EPI_ISL_224871':0.001546614,'EPI_ISL_224872':0.001394484)1.000:0.026545550)0.923:0.002390608,(('EPI_ISL_64880':0.009019186,('EPI_ISL_99312':0.001501129,(('EPI_ISL_85218':0.0,'EPI_ISL_84643':0.0):0.000556833,('EPI_ISL_63519':0.0,'EPI_ISL_63520':0.0,'EPI_ISL_33931':0.0):0.006845408)0.998:0.011446557)0.811:0.001354804)0.982:0.004561759,((((('EPI_ISL_94234':0.012101467,'EPI_ISL_82481':0.010896857)0.044:0.001046185,((('EPI_ISL_327565':0.0,'EPI_ISL_327518':0.0,'EPI_ISL_131466':0.0,'EPI_ISL_327538':0.0):0.000000006,'EPI_ISL_142339':0.000731368)0.993:0.008090145,(('EPI_ISL_220037':0.002955255,'EPI_ISL_220031':0.002210963)0.990:0.005271872,('EPI_ISL_141141':0.007499609,(('EPI_ISL_63344':0.003674378,('EPI_ISL_83534':0.001463051,('EPI_ISL_83531':0.000000006,'EPI_ISL_83536':0.001463178)0.000:0.000000006)0.840:0.000730514)0.000:0.000000006,('EPI_ISL_135066':0.004425047,((('EPI_ISL_134927':0.004460567,'EPI_ISL_134919':0.004461401)0.758:0.000702641,(((('EPI_ISL_141234':0.001465838,'EPI_ISL_94970':0.000735676)0.796:0.000728768,'EPI_ISL_141241':0.001463689)0.000:0.000000006,(('EPI_ISL_94973':0.002936256,'EPI_ISL_220042':0.002198993)0.000:0.000000006,'EPI_ISL_141222':0.001464073)0.000:0.000000006)1.000:0.000000006,('EPI_ISL_220045':0.002935903,('EPI_ISL_141212':0.001476371,'EPI_ISL_135009':0.005181167)0.163:0.000722513)0.000:0.000000006)0.000:0.000000006)0.981:0.003680555,(('EPI_ISL_278062':0.0,'EPI_ISL_278061':0.0):0.000000006,'EPI_ISL_278153':0.000730737)0.970:0.002199312)0.000:0.000000006)0.979:0.002198576)0.975:0.003748744)0.742:0.000607357)0.954:0.003999591)0.816:0.002746616)0.779:0.001087445,((('EPI_ISL_141125':0.005174035,((('EPI_ISL_79781':0.005158977,'EPI_ISL_131742':0.006654650)0.000:0.000000006,((('EPI_ISL_30032':0.005174555,(('EPI_ISL_19950':0.0,'EPI_ISL_94208':0.0,'EPI_ISL_22635':0.0,'EPI_ISL_22637':0.0):0.000000006,'EPI_ISL_30023':0.002198107)0.767:0.000734582)0.785:0.000728945,('EPI_ISL_82531':0.0,'EPI_ISL_82532':0.0):0.000000006)0.973:0.002934413,((((((('EPI_ISL_206349':0.009698281,('EPI_ISL_142346':0.007409867,('EPI_ISL_95450':0.002224494,'EPI_ISL_141107':0.001454666)0.997:0.005954968)0.000:0.000000006)0.797:0.000726816,'EPI_ISL_79760':0.000730467)0.000:0.000000006,('EPI_ISL_141102':0.003683332,(((('EPI_ISL_141126':0.002199283,('EPI_ISL_84961':0.000730927,'EPI_ISL_75713':0.000000006)0.000:0.000000006)0.432:0.000731611,(((('EPI_ISL_75700':0.0,'EPI_ISL_75705':0.0,'EPI_ISL_75691':0.0):0.000000006,'EPI_ISL_75698':0.001464125)0.000:0.000000006,('EPI_ISL_141251':0.000731201,'EPI_ISL_141202':0.000000006)0.980:0.002936604)0.000:0.000000006,(('EPI_ISL_83530':0.000731023,('EPI_ISL_148104':0.000000006,'EPI_ISL_148099':0.002199723)0.919:0.001464236)0.000:0.000000006,('EPI_ISL_142466':0.003680551,('EPI_ISL_95392':0.005173485,'EPI_ISL_75699':0.001464071)0.000:0.000000006)0.997:0.000000006)1.000:0.000000006)0.000:0.000000006)0.888:0.000730938,((('EPI_ISL_141249':0.0,'EPI_ISL_141248':0.0):0.007402119,('EPI_ISL_141108':0.002964685,'EPI_ISL_141207':0.002969313)0.752:0.000712230)0.000:0.000000006,('EPI_ISL_83540':0.000000006,'EPI_ISL_134981':0.005913166)0.169:0.000730761)0.838:0.000730881)0.000:0.000000006,'EPI_ISL_63341':0.001463942)0.000:0.000000006)0.947:0.002198301)0.000:0.000000006,((('EPI_ISL_131886':0.003697512,(('EPI_ISL_99287':0.0,'EPI_ISL_27591':0.0,'EPI_ISL_27592':0.0):0.000000006,'EPI_ISL_27590':0.000000006)0.984:0.005873224)0.927:0.003039423,(((('EPI_ISL_158499':0.0,'EPI_ISL_158590':0.0):0.007372954,('EPI_ISL_141245':0.007447921,(('EPI_ISL_257114':0.0,'EPI_ISL_243749':0.0):0.001463169,('EPI_ISL_158528':0.000730586,'EPI_ISL_189537':0.001463524)0.000:0.000000006)0.982:0.004599185)0.887:0.002192223)0.872:0.001549178,(((('EPI_ISL_137512':0.0,'EPI_ISL_133756':0.0):0.000730402,('EPI_ISL_85089':0.000730283,('EPI_ISL_141916':0.000731222,(('EPI_ISL_137502':0.0,'EPI_ISL_141823':0.0,'EPI_ISL_141828':0.0):0.000000006,'EPI_ISL_141814':0.000730433)0.842:0.000730402)0.000:0.000000006)0.000:0.000000006)1.000:0.009670907,('EPI_ISL_63575':0.001463973,'EPI_ISL_139415':0.003678187)0.000:0.000000006)0.979:0.002937861,('EPI_ISL_141090':0.004414493,(('EPI_ISL_141204':0.002948143,'EPI_ISL_230096':0.009815970)0.917:0.002977484,('EPI_ISL_125802':0.005991014,'EPI_ISL_206345':0.006741318)0.849:0.001423237)0.789:0.001468549)0.000:0.000000006)0.798:0.000732614)0.791:0.000731777,('EPI_ISL_119132':0.009855262,'EPI_ISL_75693':0.006128494)0.711:0.000583736)0.000:0.000000006)0.834:0.000730935,'EPI_ISL_141328':0.000000006)0.000:0.000000006)0.000:0.000000006,(('EPI_ISL_90463':0.000728378,('EPI_ISL_85170':0.002947677,('EPI_ISL_208139':0.000729070,'EPI_ISL_208186':0.000735652)0.943:0.002968588)0.924:0.002227423)0.869:0.001472087,(('EPI_ISL_94220':0.002934298,(('EPI_ISL_25501':0.003680866,('EPI_ISL_94209':0.002199266,'EPI_ISL_94190':0.001463929)0.000:0.000000006)0.851:0.000730704,'EPI_ISL_94198':0.000730818)0.000:0.000000006)0.976:0.002198398,('EPI_ISL_133770':0.005199022,(('EPI_ISL_85266':0.0,'EPI_ISL_85136':0.0):0.001478695,'EPI_ISL_206358':0.005934680)0.746:0.000701528)0.956:0.002965864)0.000:0.000000006)0.952:0.001463258)0.847:0.000730582,'EPI_ISL_190084':0.000000006)0.000:0.000000006,('EPI_ISL_84953':0.001460734,'EPI_ISL_146043':0.002218742)0.953:0.002945501)0.844:0.000730582)0.000:0.000000006)0.000:0.000000006,('EPI_ISL_134953':0.002250193,'EPI_ISL_220173':0.005907385)0.992:0.006684544)0.742:0.000723248)0.888:0.001489058,'EPI_ISL_378379':0.003684890)0.758:0.000723528,'EPI_ISL_138050':0.002934621)0.000:0.000000006)0.889:0.000730421,('EPI_ISL_7023':0.000000006,'EPI_ISL_216627':0.003672441)1.000:0.008164571)0.000:0.000000006,(('EPI_ISL_146091':0.0,'EPI_ISL_137886':0.0):0.001462617,'EPI_ISL_99311':0.005909343)0.747:0.000736029)0.876:0.001458869)0.914:0.002216622)0.491:0.001390785)0.736:0.000579404,('EPI_ISL_506076':0.002979740,('EPI_ISL_301017':0.002966243,'EPI_ISL_643':0.005203356)0.745:0.000684067)0.992:0.005488171)0.988:0.007219645,'EPI_ISL_397892':0.026521938)0.295:0.000464062,('EPI_ISL_99343':0.000000006,'EPI_ISL_8826':0.000730690)0.994:0.008669702)0.970:0.005480235,((((((('EPI_ISL_99385':0.0,'EPI_ISL_99386':0.0):0.000742971,'EPI_ISL_99340':0.004422263)0.962:0.002934593,((('EPI_ISL_85055':0.001405360,'EPI_ISL_85056':0.000794713)0.947:0.003809294,('EPI_ISL_99292':0.002995051,('EPI_ISL_99290':0.001463719,(('EPI_ISL_99299':0.0,'EPI_ISL_99296':0.0,'EPI_ISL_99300':0.0,'EPI_ISL_99297':0.0):0.000730834,('EPI_ISL_99301':0.0,'EPI_ISL_99298':0.0):0.000000006)0.000:0.000000006)0.729:0.000686398)0.747:0.000646491)0.999:0.010909441,('EPI_ISL_6996':0.010698053,(('EPI_ISL_141218':0.000000006,('EPI_ISL_141237':0.000732419,'EPI_ISL_141232':0.000733160)0.813:0.000732649)0.999:0.004419658,('EPI_ISL_189676':0.007412414,('EPI_ISL_22632':0.002199978,'EPI_ISL_19946':0.000000006)0.897:0.001463597)0.000:0.000000006)0.993:0.007458974)0.989:0.007904692)0.691:0.000453815)0.000:0.000000006,((('EPI_ISL_8860':0.002198071,('EPI_ISL_82492':0.004427876,'EPI_ISL_82521':0.003737506)1.000:0.011321303)0.000:0.000000006,(('EPI_ISL_6944':0.0,'EPI_ISL_6943':0.0,'EPI_ISL_6942':0.0):0.005207372,('EPI_ISL_82505':0.006168510,('EPI_ISL_64889':0.002393226,'EPI_ISL_66121':0.004981782)0.404:0.000709861)0.997:0.008051870)0.740:0.000707562)0.935:0.001463390,(('EPI_ISL_131443':0.0,'EPI_ISL_131444':0.0):0.002940165,('EPI_ISL_99509':0.000739396,'EPI_ISL_99344':0.000725289)0.997:0.005910829)0.000:0.000000006)0.919:0.001464734)0.997:0.005943882,((((((('EPI_ISL_376287':0.076116252,(((((('EPI_ISL_119109':0.0,'EPI_ISL_8713':0.0):0.012760103,'EPI_ISL_8748':0.000760240)0.779:0.000713852,(((('EPI_ISL_141298':0.005302310,'EPI_ISL_141297':0.005907959)0.945:0.003740209,('EPI_ISL_692':0.011429640,('EPI_ISL_131380':0.001470942,('EPI_ISL_138091':0.004441019,('EPI_ISL_131420':0.007923142,(('EPI_ISL_138099':0.0,'EPI_ISL_146036':0.0):0.007955575,'EPI_ISL_99244':0.010738300)0.843:0.001470002)0.942:0.003262344)0.908:0.002193314)0.850:0.002095768)0.943:0.003749569)0.999:0.008625939,'EPI_ISL_8847':0.012966461)0.775:0.001283843,(('EPI_ISL_189654':0.006709428,(((('EPI_ISL_8831':0.002198065,('EPI_ISL_8793':0.000730615,'EPI_ISL_8829':0.000731287)0.000:0.000000006)0.986:0.004443558,(('EPI_ISL_8863':0.000730632,'EPI_ISL_8810':0.000000006)0.972:0.003686777,((((('EPI_ISL_8869':0.003731692,'EPI_ISL_8797':0.006721558)0.760:0.000684691,'EPI_ISL_4437':0.002933727)0.000:0.000000006,('EPI_ISL_8747':0.006649075,'EPI_ISL_1798':0.008148497)0.000:0.000000006)0.000:0.000000006,(((((('EPI_ISL_99527':0.005913425,'EPI_ISL_8876':0.000000006)0.962:0.004639757,((('EPI_ISL_5850':0.0,'EPI_ISL_118848':0.0):0.006280490,(((('EPI_ISL_118877':0.000731687,('EPI_ISL_118850':0.000000006,('EPI_ISL_118769':0.001465488,('EPI_ISL_118928':0.000731646,('EPI_ISL_1199':0.000731618,'EPI_ISL_118881':0.000000006)0.000:0.000000006)0.930:0.001465452)0.759:0.000000006)0.000:0.000000006)0.942:0.002210618,('EPI_ISL_118880':0.000000006,('EPI_ISL_118876':0.002939898,'EPI_ISL_118851':0.003681490)0.000:0.000000006)0.776:0.000729116)0.874:0.001471844,((('EPI_ISL_3434':0.008285883,'EPI_ISL_1089':0.006037317)0.696:0.000658853,(('EPI_ISL_22568':0.000743939,('EPI_ISL_3409':0.001479022,('EPI_ISL_1090':0.001473470,'EPI_ISL_1091':0.000728848)0.854:0.001472197)0.961:0.003705874)0.757:0.000715324,(('EPI_ISL_3400':0.005236327,(('EPI_ISL_22547':0.011980047,('EPI_ISL_3393':0.001468301,('EPI_ISL_3386':0.0,'EPI_ISL_262474':0.0):0.002202072)0.000:0.000000006)0.975:0.004442356,((('EPI_ISL_28122':0.000000006,('EPI_ISL_24793':0.000000006,('EPI_ISL_25612':0.0,'EPI_ISL_24806':0.0):0.000732910)0.750:0.000000006)0.968:0.003735179,(('EPI_ISL_22991':0.000732935,(('EPI_ISL_16423':0.0,'EPI_ISL_16402':0.0):0.003724757,('EPI_ISL_20842':0.0,'EPI_ISL_22992':0.0,'EPI_ISL_19125':0.0):0.001467626)0.000:0.000000006)0.880:0.001470285,('EPI_ISL_19116':0.000000006,(('EPI_ISL_20847':0.0,'EPI_ISL_20846':0.0,'EPI_ISL_20844':0.0,'EPI_ISL_16407':0.0,'EPI_ISL_19126':0.0,'EPI_ISL_20845':0.0,'EPI_ISL_16408':0.0):0.000000006,'EPI_ISL_23002':0.002203893)0.951:0.002204169)0.908:0.001472334)0.754:0.000704150)0.988:0.006730680,((((('EPI_ISL_24799':0.003682431,(('EPI_ISL_22983':0.001465963,('EPI_ISL_8055':0.000731885,'EPI_ISL_8062':0.000000006)0.000:0.000000006)0.889:0.001469621,('EPI_ISL_8060':0.002210917,'EPI_ISL_8059':0.000728751)0.872:0.001475617)0.933:0.002214169)0.000:0.000000006,'EPI_ISL_24786':0.000732126)0.000:0.000000006,('EPI_ISL_28115':0.0,'EPI_ISL_23000':0.0,'EPI_ISL_22998':0.0,'EPI_ISL_24794':0.0,'EPI_ISL_28117':0.0,'EPI_ISL_25605':0.0):0.000731984)0.943:0.002953064,(('EPI_ISL_25609':0.000000006,(('EPI_ISL_24800':0.0,'EPI_ISL_7175':0.0):0.000731936,'EPI_ISL_25608':0.000000006)0.739:0.000000055)0.895:0.001466081,((('EPI_ISL_22984':0.0,'EPI_ISL_25616':0.0):0.002207707,(('EPI_ISL_8066':0.000000006,'EPI_ISL_16416':0.000732402)0.918:0.000732979,(('EPI_ISL_8051':0.0,'EPI_ISL_25615':0.0,'EPI_ISL_64331':0.0,'EPI_ISL_24808':0.0,'EPI_ISL_25613':0.0,'EPI_ISL_24807':0.0):0.000000006,('EPI_ISL_22978':0.000732467,'EPI_ISL_25614':0.000732365)0.745:0.000000006)0.000:0.000000006)0.798:0.000734113)0.882:0.001467747,(((('EPI_ISL_19123':0.0,'EPI_ISL_16401':0.0):0.000732131,'EPI_ISL_19119':0.000000006)0.984:0.003547206,'EPI_ISL_19124':0.000000006)0.919:0.000877829,'EPI_ISL_19122':0.000000006)0.000:0.000000006)0.780:0.000736193)0.742:0.000731803)1.000:0.012013317,('EPI_ISL_64834':0.012076272,(('EPI_ISL_22989':0.0,'EPI_ISL_19114':0.0,'EPI_ISL_20840':0.0,'EPI_ISL_20839':0.0,'EPI_ISL_19115':0.0,'EPI_ISL_22988':0.0):0.003050730,(('EPI_ISL_19128':0.000000006,'EPI_ISL_20849':0.000731829)1.000:0.007373024,('EPI_ISL_19131':0.000731814,((('EPI_ISL_7184':0.0,'EPI_ISL_20851':0.0,'EPI_ISL_7504':0.0,'EPI_ISL_19130':0.0):0.000000006,'EPI_ISL_24798':0.002202171)0.844:0.000731995,(('EPI_ISL_24796':0.0,'EPI_ISL_24795':0.0,'EPI_ISL_22986':0.0,'EPI_ISL_22987':0.0):0.000000006,'EPI_ISL_28118':0.001465400)0.948:0.002206917)0.000:0.000000006)0.928:0.002318365)0.319:0.000684579)0.994:0.006636296)0.000:0.000000006)0.533:0.000734748)0.999:0.007596694)0.880:0.002230444)0.837:0.002096121,'EPI_ISL_3406':0.008335465)0.992:0.007634617)0.748:0.000745531)0.860:0.001442986,'EPI_ISL_3404':0.005213728)0.921:0.002244385)0.000:0.000000006,'EPI_ISL_118879':0.002202068)0.967:0.005703388)0.999:0.014720219,('EPI_ISL_99457':0.000735564,('EPI_ISL_99523':0.000000006,'EPI_ISL_99455':0.000731320)0.737:0.000729699)0.987:0.007536852)0.909:0.003845939)1.000:0.011381223,('EPI_ISL_5848':0.003710954,('EPI_ISL_5795':0.011291373,('EPI_ISL_99478':0.001477466,'EPI_ISL_8875':0.008974439)0.815:0.001382682)0.948:0.003068137)0.724:0.000577824)0.953:0.003818018,(('EPI_ISL_119099':0.006647862,'EPI_ISL_189716':0.001463160)0.000:0.000000006,(('EPI_ISL_99477':0.004476148,('EPI_ISL_99464':0.001501225,('EPI_ISL_13595':0.036622544,(('EPI_ISL_141320':0.002959851,'EPI_ISL_397926':0.001460025)1.000:0.020839874,('EPI_ISL_99524':0.000729768,('EPI_ISL_99456':0.0,'EPI_ISL_99454':0.0):0.000000006)0.793:0.001414899)0.881:0.002521468)0.016:0.000462410)0.990:0.006001969)0.824:0.001429989,(('EPI_ISL_99476':0.004439986,('EPI_ISL_8821':0.002204519,'EPI_ISL_99474':0.004447451)0.941:0.002965555)0.869:0.001469341,('EPI_ISL_99475':0.006656216,('EPI_ISL_8802':0.008910245,(('EPI_ISL_21004':0.0,'EPI_ISL_68972':0.0):0.010737466,('EPI_ISL_99461':0.0,'EPI_ISL_99459':0.0,'EPI_ISL_99460':0.0):0.014696156)0.911:0.003514643)0.000:0.000000006)0.818:0.000728993)0.000:0.000000006)0.995:0.004410584)0.000:0.000000006)0.028:0.000686679,'EPI_ISL_13598':0.008237309)0.915:0.002245598,('EPI_ISL_119103':0.009988514,((('EPI_ISL_6229':0.0,'EPI_ISL_6145':0.0):0.000762596,'EPI_ISL_6230':0.002176093)1.000:0.022891045,(('EPI_ISL_8894':0.006675193,('EPI_ISL_22575':0.006717388,('EPI_ISL_5779':0.003720647,('EPI_ISL_5803':0.000000006,'EPI_ISL_8904':0.000731027)0.950:0.002953199)0.933:0.002227926)0.734:0.000710004)0.743:0.000857907,((((('EPI_ISL_119128':0.001438761,'EPI_ISL_138041':0.010538241)0.969:0.004472039,((('EPI_ISL_142348':0.006870818,'EPI_ISL_7038':0.004505495)0.748:0.000654329,('EPI_ISL_99479':0.000734428,'EPI_ISL_8883':0.000730161)0.993:0.005180141)0.000:0.000000006,('EPI_ISL_8712':0.005243467,('EPI_ISL_5560':0.002942377,'EPI_ISL_6993':0.008250100)0.992:0.006015361)0.747:0.000686959)0.000:0.000000006)0.986:0.003693631,(('EPI_ISL_68943':0.006005677,'EPI_ISL_22563':0.008259716)0.968:0.004473162,(('EPI_ISL_31540':0.004416726,('EPI_ISL_6234':0.005577497,('EPI_ISL_7041':0.004878763,('EPI_ISL_138058':0.000729790,'EPI_ISL_138061':0.000734466)1.000:0.008652966)0.155:0.000662980)0.927:0.002584073)0.000:0.000000006,'EPI_ISL_27588':0.000000006)0.783:0.000729380)0.761:0.000732087)0.860:0.001475368,('EPI_ISL_6503':0.017440453,(('EPI_ISL_119110':0.004410582,('EPI_ISL_8758':0.009896494,'EPI_ISL_99492':0.008376311)0.448:0.001312706)0.000:0.000000006,('EPI_ISL_119119':0.000719574,'EPI_ISL_189649':0.006682803)0.926:0.002223639)0.767:0.000686156)0.868:0.001525395)0.947:0.002986926,(('EPI_ISL_6933':0.007405560,(((((('EPI_ISL_5346':0.0,'EPI_ISL_6443':0.0):0.000000006,('EPI_ISL_22565':0.000731906,('EPI_ISL_22561':0.000732315,'EPI_ISL_22576':0.000000006)0.000:0.000000006)1.000:0.019078088)0.852:0.000731201,('EPI_ISL_5559':0.002199430,'EPI_ISL_7069':0.002938242)0.495:0.000000006)0.000:0.000000006,'EPI_ISL_6514':0.002202176)0.999:0.008165610,('EPI_ISL_99483':0.001490333,('EPI_ISL_99489':0.0,'EPI_ISL_99487':0.0,'EPI_ISL_8848':0.0,'EPI_ISL_99488':0.0):0.000709913)1.000:0.012788052)0.000:0.000000006,'EPI_ISL_119108':0.004420856)0.797:0.000734797)0.743:0.000000006,('EPI_ISL_131322':0.005952195,(('EPI_ISL_6992':0.000730603,('EPI_ISL_6949':0.000730591,'EPI_ISL_6361':0.000730524)0.000:0.000000006)0.992:0.005200408,('EPI_ISL_6418':0.002198430,'EPI_ISL_5853':0.000000006)0.728:0.000704039)0.988:0.004509418)0.775:0.000693838)0.827:0.002952498)0.877:0.002100494)0.788:0.002691881)0.991:0.008939906)0.703:0.000445340)0.000:0.000000006)0.000:0.000000006,('EPI_ISL_8872':0.003698160,'EPI_ISL_8836':0.004456758)0.744:0.000712009)0.778:0.000732607)0.751:0.000725155)0.789:0.000737302,('EPI_ISL_8729':0.011960935,(('EPI_ISL_8794':0.003905741,('EPI_ISL_8780':0.002521359,('EPI_ISL_5852':0.009469961,('EPI_ISL_5844':0.000758947,'EPI_ISL_68992':0.001438697)1.000:0.011846311)0.891:0.002882225)0.901:0.003208761)0.981:0.005206610,(('EPI_ISL_379554':0.0,'EPI_ISL_132841':0.0,'EPI_ISL_69871':0.0):0.003002183,'EPI_ISL_4444':0.009014119)0.909:0.003526556)0.672:0.000954977)0.000:0.000000006)0.757:0.000727052,('EPI_ISL_237951':0.008984654,('EPI_ISL_99451':0.012024439,(('EPI_ISL_174508':0.000000006,'EPI_ISL_22564':0.000731020)0.977:0.005174404,('EPI_ISL_5831':0.002947111,'EPI_ISL_8950':0.002215316)0.923:0.002250555)0.884:0.002253955)0.827:0.001458921)0.935:0.002994313)0.927:0.002251878)0.754:0.000683603,((('EPI_ISL_23347':0.004413045,'EPI_ISL_8796':0.002933043)0.000:0.000000006,(('EPI_ISL_119106':0.006924997,('EPI_ISL_141296':0.000731949,'EPI_ISL_87496':0.000731996)1.000:0.017731625)0.720:0.000483140,('EPI_ISL_8843':0.006847757,'EPI_ISL_8949':0.006844384)0.719:0.000553323)0.952:0.002213347)0.000:0.000000006,('EPI_ISL_381725':0.0,'EPI_ISL_381726':0.0,'EPI_ISL_381727':0.0):0.007396399)0.945:0.002211511)0.763:0.000735889)0.870:0.001471663)0.772:0.000723661,((('EPI_ISL_99463':0.0,'EPI_ISL_99462':0.0):0.026354477,('EPI_ISL_99495':0.007500906,('EPI_ISL_99493':0.001477718,'EPI_ISL_99494':0.000719090)0.978:0.005330649)0.915:0.002944236)0.134:0.001473803,('EPI_ISL_99400':0.014077231,('EPI_ISL_68714':0.010587119,('EPI_ISL_141377':0.012273388,((('EPI_ISL_138133':0.0,'EPI_ISL_138105':0.0):0.005165328,('EPI_ISL_99349':0.004429588,'EPI_ISL_3479':0.006674447)0.000:0.000000006)0.940:0.003796889,('EPI_ISL_99388':0.002140710,('EPI_ISL_31469':0.007436239,'EPI_ISL_1767':0.003776647)0.965:0.004513628)0.743:0.000704771)0.898:0.002902836)0.860:0.002262756)0.782:0.001936282)1.000:0.013183159)0.751:0.000000006)0.000:0.000000006,((('EPI_ISL_131312':0.000000006,('EPI_ISL_131424':0.0,'EPI_ISL_131423':0.0):0.000733361)0.783:0.000885919,(('EPI_ISL_119159':0.001469316,'EPI_ISL_99393':0.000000006)0.983:0.002948556,('EPI_ISL_119158':0.002945728,'EPI_ISL_131421':0.000733464)0.000:0.000000006)0.642:0.000583022)1.000:0.077988636,(((('EPI_ISL_5787':0.008183663,('EPI_ISL_131379':0.002159013,('EPI_ISL_99412':0.000000006,'EPI_ISL_189665':0.001464248)0.742:0.000776789)1.000:0.023844480)0.000:0.000000006,(((((('EPI_ISL_8900':0.005967096,(('EPI_ISL_141309':0.001462981,(('EPI_ISL_64903':0.000772043,('EPI_ISL_99289':0.005919209,'EPI_ISL_64884':0.001519492)0.376:0.000700814)0.999:0.005887030,((((('EPI_ISL_216386':0.0,'EPI_ISL_216625':0.0):0.000736179,'EPI_ISL_87502':0.000727935)0.997:0.004430334,'EPI_ISL_6989':0.008150645)0.000:0.000000006,('EPI_ISL_12515':0.008305284,('EPI_ISL_11405':0.001468141,'EPI_ISL_79792':0.000733651)0.731:0.000593885)0.970:0.003824120)0.734:0.000721540,'EPI_ISL_64008':0.001476632)0.996:0.006695527)0.000:0.000000006)0.000:0.000000006,('EPI_ISL_142352':0.001462973,'EPI_ISL_141313':0.000000006)0.946:0.001462803)0.737:0.000678634)0.975:0.003764584,(('EPI_ISL_66122':0.001444976,('EPI_ISL_6936':0.000730808,('EPI_ISL_66126':0.0,'EPI_ISL_6938':0.0):0.000000006)0.878:0.001491726)1.000:0.010506709,('EPI_ISL_25198':0.014408540,((((('EPI_ISL_22593':0.002936166,(((('EPI_ISL_142326':0.0,'EPI_ISL_99316':0.0,'EPI_ISL_99318':0.0,'EPI_ISL_22595':0.0,'EPI_ISL_397974':0.0):0.000000006,(('EPI_ISL_142350':0.0,'EPI_ISL_397970':0.0):0.001464493,'EPI_ISL_142329':0.000731799)0.000:0.000000006)0.000:0.000000006,'EPI_ISL_397971':0.000731092)0.856:0.000732177,('EPI_ISL_142327':0.000731191,'EPI_ISL_131463':0.000000006)0.850:0.000731029)0.000:0.000000006)0.981:0.003673019,((('EPI_ISL_8786':0.0,'EPI_ISL_8785':0.0):0.000731329,(('EPI_ISL_22588':0.0,'EPI_ISL_142323':0.0):0.000000006,'EPI_ISL_8865':0.001464799)0.000:0.000000006)0.996:0.006658366,((('EPI_ISL_131714':0.008912219,('EPI_ISL_131866':0.000730471,'EPI_ISL_131767':0.000000006)0.000:0.000000006)0.854:0.000730926,'EPI_ISL_131766':0.000000006)0.858:0.000730486,(((('EPI_ISL_24811':0.002197739,'EPI_ISL_157963':0.002197542)0.718:0.000000006,'EPI_ISL_127971':0.002201532)0.000:0.000000006,((('EPI_ISL_127951':0.001468337,'EPI_ISL_216365':0.000733243)0.887:0.001462864,'EPI_ISL_64389':0.001463193)0.000:0.000000006,'EPI_ISL_64379':0.000730469)0.000:0.000000006)0.000:0.000000006,('EPI_ISL_79777':0.002937233,'EPI_ISL_24810':0.001463087)0.000:0.000000006)0.000:0.000000006)0.995:0.005161977)0.000:0.000000006)0.889:0.002222556,((('EPI_ISL_397903':0.0,'EPI_ISL_142108':0.0):0.000730770,(('EPI_ISL_397952':0.0,'EPI_ISL_142107':0.0):0.000000006,'EPI_ISL_142363':0.010431019)0.838:0.000730461)0.000:0.000000006,(((((('EPI_ISL_7020':0.0,'EPI_ISL_216618':0.0,'EPI_ISL_216623':0.0,'EPI_ISL_7172':0.0,'EPI_ISL_216622':0.0,'EPI_ISL_216620':0.0):0.000000006,'EPI_ISL_7021':0.000731007)0.000:0.000000006,'EPI_ISL_216619':0.001464053)0.000:0.000000006,'EPI_ISL_64896':0.001464059)0.000:0.000000006,('EPI_ISL_216621':0.000000006,'EPI_ISL_7000':0.000730918)0.286:0.000731161)0.985:0.004464030,'EPI_ISL_7068':0.005209805)0.757:0.000694893)0.862:0.001461524)0.988:0.005918696,((('EPI_ISL_25208':0.0,'EPI_ISL_25209':0.0):0.005237628,((('EPI_ISL_138172':0.005985114,('EPI_ISL_99333':0.006062306,('EPI_ISL_142333':0.009885575,(('EPI_ISL_83495':0.002941899,'EPI_ISL_82499':0.001465224)0.772:0.000728528,('EPI_ISL_94222':0.004426198,'EPI_ISL_206390':0.002197912)0.738:0.000741242)0.981:0.006661131)0.965:0.005357841)0.724:0.000624474)0.852:0.001438473,(((((('EPI_ISL_6236':0.000742250,('EPI_ISL_87499':0.002942044,'EPI_ISL_6501':0.002200147)0.728:0.000000006)0.976:0.002928788,((((((('EPI_ISL_142463':0.0,'EPI_ISL_142378':0.0):0.002946280,(('EPI_ISL_127936':0.0,'EPI_ISL_127975':0.0,'EPI_ISL_131751':0.0,'EPI_ISL_127973':0.0):0.000000006,'EPI_ISL_137703':0.007414507)0.933:0.002203825)0.957:0.002949408,('EPI_ISL_85175':0.000730754,('EPI_ISL_141235':0.002208375,'EPI_ISL_141216':0.002205969)0.882:0.001470245)0.899:0.001466689)0.000:0.000000006,((('EPI_ISL_148100':0.002195908,'EPI_ISL_146088':0.005906948)0.495:0.000738569,(((('EPI_ISL_95433':0.001463141,((('EPI_ISL_137678':0.0,'EPI_ISL_137677':0.0,'EPI_ISL_137718':0.0,'EPI_ISL_137710':0.0,'EPI_ISL_137721':0.0,'EPI_ISL_137739':0.0,'EPI_ISL_137719':0.0,'EPI_ISL_137716':0.0):0.000000006,('EPI_ISL_137730':0.000731213,(('EPI_ISL_137728':0.0,'EPI_ISL_137733':0.0,'EPI_ISL_137726':0.0,'EPI_ISL_137734':0.0):0.000000006,(('EPI_ISL_137744':0.0,'EPI_ISL_137727':0.0):0.000000006,'EPI_ISL_137746':0.000731404)0.860:0.000730999)0.000:0.000000006)0.351:0.000731161)0.996:0.004415021,'EPI_ISL_141114':0.000730592)0.000:0.000000006)0.000:0.000000006,('EPI_ISL_85177':0.002200092,'EPI_ISL_141229':0.002198299)0.741:0.000000006)0.000:0.000000006,('EPI_ISL_206339':0.002198116,'EPI_ISL_141148':0.000000006)0.000:0.000000006)0.000:0.000000006,('EPI_ISL_141146':0.001480218,('EPI_ISL_137907':0.000730898,'EPI_ISL_371809':0.000000006)0.999:0.011230851)0.764:0.000716428)0.978:0.002934963)0.731:0.000000006,('EPI_ISL_131903':0.000000006,'EPI_ISL_131715':0.000730269)0.838:0.000730286)0.000:0.000000006)0.965:0.000000006,((('EPI_ISL_142429':0.000730208,('EPI_ISL_142396':0.001463251,('EPI_ISL_142424':0.0,'EPI_ISL_142415':0.0):0.001462360)0.000:0.000000006)0.000:0.000000006,((('EPI_ISL_142367':0.0,'EPI_ISL_142489':0.0,'EPI_ISL_142413':0.0,'EPI_ISL_142400':0.0,'EPI_ISL_142404':0.0,'EPI_ISL_142419':0.0,'EPI_ISL_142409':0.0,'EPI_ISL_131492':0.0,'EPI_ISL_142454':0.0):0.000000006,'EPI_ISL_142420':0.000730448)0.000:0.000000006,'EPI_ISL_142391':0.013507170)0.837:0.000730375)0.885:0.001472001,(((('EPI_ISL_95387':0.000730598,(('EPI_ISL_328448':0.001463858,('EPI_ISL_133597':0.001471975,(('EPI_ISL_133622':0.0,'EPI_ISL_133630':0.0):0.000000006,'EPI_ISL_133611':0.000730708)0.000:0.000000006)0.000:0.000000006)0.000:0.000000006,('EPI_ISL_328444':0.0,'EPI_ISL_328445':0.0,'EPI_ISL_328443':0.0,'EPI_ISL_328438':0.0):0.026924554)0.909:0.001464509)0.000:0.000000006,(('EPI_ISL_181014':0.002222846,(('EPI_ISL_371792':0.004466613,'EPI_ISL_397584':0.000692192)0.975:0.005325526,('EPI_ISL_278193':0.000000006,('EPI_ISL_371789':0.000000006,('EPI_ISL_397583':0.000731090,'EPI_ISL_371787':0.001464319)0.000:0.000000006)0.000:0.000000006)0.957:0.003681296)0.971:0.005228429)0.741:0.000714567,'EPI_ISL_254766':0.004415273)0.000:0.000000006)1.000:0.000000006,(('EPI_ISL_206355':0.000732698,('EPI_ISL_137729':0.002197783,(((((('EPI_ISL_137688':0.0,'EPI_ISL_137813':0.0,'EPI_ISL_137686':0.0,'EPI_ISL_137687':0.0,'EPI_ISL_137685':0.0):0.000730445,('EPI_ISL_137700':0.0,'EPI_ISL_137689':0.0):0.000000006)0.748:0.001463086,(('EPI_ISL_137665':0.0,'EPI_ISL_137676':0.0,'EPI_ISL_137662':0.0,'EPI_ISL_137672':0.0,'EPI_ISL_137664':0.0,'EPI_ISL_137669':0.0,'EPI_ISL_137673':0.0,'EPI_ISL_137674':0.0,'EPI_ISL_137833':0.0,'EPI_ISL_137671':0.0,'EPI_ISL_137856':0.0):0.001462984,'EPI_ISL_137736':0.000730464)0.000:0.000000006)0.858:0.000730548,'EPI_ISL_137742':0.000730460)0.000:0.000000006,'EPI_ISL_137731':0.000000006)1.000:0.000000006,'EPI_ISL_137873':0.001463200)0.000:0.000000006)0.968:0.002944420)0.877:0.001466976,'EPI_ISL_142568':0.001463282)0.000:0.000000006)0.000:0.000000006,'EPI_ISL_134939':0.005901045)0.952:0.002202511)0.771:0.000729051)0.760:0.000000006,('EPI_ISL_216655':0.005908226,('EPI_ISL_142475':0.001463175,('EPI_ISL_180837':0.0,'EPI_ISL_180817':0.0,'EPI_ISL_216393':0.0,'EPI_ISL_216466':0.0,'EPI_ISL_216467':0.0,'EPI_ISL_180828':0.0,'EPI_ISL_216469':0.0,'EPI_ISL_216537':0.0,'EPI_ISL_180825':0.0,'EPI_ISL_180826':0.0):0.001462910)0.000:0.000000006)0.999:0.007425238)0.696:0.001467339,('EPI_ISL_85206':0.016267249,'EPI_ISL_131798':0.017889201)0.874:0.002676930)0.959:0.002940437)0.000:0.000000006,('EPI_ISL_77908':0.012091345,'EPI_ISL_69744':0.000000006)0.835:0.001461760)0.854:0.000729917,('EPI_ISL_8726':0.003690371,(('EPI_ISL_65199':0.0,'EPI_ISL_168390':0.0,'EPI_ISL_64821':0.0):0.000000006,(('EPI_ISL_65198':0.0,'EPI_ISL_5873':0.0):0.000000006,'EPI_ISL_18347':0.008171632)0.833:0.000729963)0.992:0.004435716)0.747:0.000721490)0.000:0.000000006,(('EPI_ISL_85085':0.005895311,(('EPI_ISL_79785':0.004443288,('EPI_ISL_82483':0.000729940,('EPI_ISL_79764':0.002195927,(('EPI_ISL_143225':0.000000006,'EPI_ISL_257225':0.000731461)0.789:0.000731880,(('EPI_ISL_257260':0.002936086,((((('EPI_ISL_257261':0.001463094,'EPI_ISL_257257':0.002941368)0.306:0.000000006,'EPI_ISL_257263':0.002197927)0.000:0.000000006,('EPI_ISL_257251':0.000730378,('EPI_ISL_257268':0.000000006,'EPI_ISL_257267':0.000000006)0.963:0.002197543)0.000:0.000000006)0.000:0.000000006,(('EPI_ISL_257270':0.000000006,'EPI_ISL_257265':0.000000006)0.838:0.000730535,('EPI_ISL_257249':0.000000006,'EPI_ISL_257247':0.000731087)0.000:0.000000006)0.942:0.001463043)0.849:0.000730345,('EPI_ISL_215560':0.000732240,(('EPI_ISL_215552':0.0,'EPI_ISL_215542':0.0):0.000732312,('EPI_ISL_215551':0.000000006,(('EPI_ISL_215569':0.0,'EPI_ISL_215543':0.0,'EPI_ISL_215548':0.0,'EPI_ISL_215540':0.0):0.000000006,'EPI_ISL_215566':0.000000006)0.910:0.000729980)0.000:0.000000006)0.000:0.000000006)0.949:0.001462359)0.000:0.000000006)0.000:0.000000006,'EPI_ISL_257250':0.002197186)0.391:0.000731401)0.993:0.004423895)0.000:0.000000006)0.914:0.002216764)0.923:0.002933247,((('EPI_ISL_129067':0.0,'EPI_ISL_129070':0.0,'EPI_ISL_129069':0.0):0.006001029,'EPI_ISL_95405':0.008935066)0.391:0.000685496,('EPI_ISL_134916':0.012733157,('EPI_ISL_256481':0.000720310,('EPI_ISL_258524':0.000731252,'EPI_ISL_258529':0.000730536)0.753:0.000741117)1.000:0.016660287)0.000:0.000000006)0.997:0.005881292)0.729:0.000000006)0.000:0.000000006,'EPI_ISL_99273':0.003722991)0.000:0.000000006)0.000:0.000000006,(('EPI_ISL_85078':0.000728576,'EPI_ISL_85066':0.000732198)0.783:0.000763606,('EPI_ISL_82526':0.009109710,('EPI_ISL_7046':0.001627964,('EPI_ISL_189671':0.004349361,'EPI_ISL_206313':0.004587210)0.727:0.001384099)0.997:0.007508670)0.799:0.001354293)0.769:0.000700383)0.998:0.007397446)0.000:0.000000006,'EPI_ISL_99302':0.008898159)0.761:0.000664968)0.968:0.003023335,(('EPI_ISL_180815':0.009821034,'EPI_ISL_80909':0.002920873)0.974:0.004533074,((('EPI_ISL_25207':0.0,'EPI_ISL_25206':0.0):0.002196358,('EPI_ISL_4038':0.002199673,'EPI_ISL_138163':0.005903346)0.000:0.000000006)0.844:0.000732266,(('EPI_ISL_7007':0.000734160,(('EPI_ISL_66125':0.003697864,('EPI_ISL_7008':0.000000006,'EPI_ISL_64375':0.001465424)0.745:0.000724965)0.979:0.004451609,'EPI_ISL_64898':0.001479962)0.810:0.001499649)0.998:0.009695492,(('EPI_ISL_64374':0.000000006,'EPI_ISL_79751':0.000730218)1.000:0.012758985,('EPI_ISL_142100':0.000731163,('EPI_ISL_397934':0.000730534,(('EPI_ISL_138048':0.0,'EPI_ISL_138049':0.0,'EPI_ISL_138047':0.0,'EPI_ISL_142084':0.0,'EPI_ISL_397930':0.0,'EPI_ISL_397925':0.0,'EPI_ISL_138160':0.0,'EPI_ISL_138153':0.0,'EPI_ISL_397927':0.0,'EPI_ISL_138149':0.0,'EPI_ISL_138156':0.0,'EPI_ISL_138152':0.0,'EPI_ISL_138137':0.0,'EPI_ISL_138159':0.0,'EPI_ISL_138138':0.0):0.000000006,('EPI_ISL_138158':0.000730531,'EPI_ISL_138147':0.000730566)0.000:0.000000006)0.000:0.000000006)0.765:0.000731106)0.918:0.002255711)0.419:0.000681996)0.000:0.000000006)0.855:0.001469251)0.950:0.002957961)0.825:0.000000006)0.882:0.003718701,'EPI_ISL_141316':0.006011663)0.921:0.002959582)0.911:0.002252971)0.735:0.000694662)0.874:0.001479108,(((('EPI_ISL_8377':0.002940301,'EPI_ISL_22591':0.000741149)0.991:0.005163137,(('EPI_ISL_6533':0.002216595,((('EPI_ISL_142071':0.0,'EPI_ISL_398018':0.0):0.006049556,('EPI_ISL_189684':0.000730673,'EPI_ISL_397947':0.000000006)0.996:0.009809366)0.874:0.002132083,(('EPI_ISL_64917':0.011473256,'EPI_ISL_94232':0.008693673)0.999:0.015073085,((('EPI_ISL_8803':0.0,'EPI_ISL_138164':0.0,'EPI_ISL_138168':0.0,'EPI_ISL_146038':0.0,'EPI_ISL_138167':0.0,'EPI_ISL_138169':0.0,'EPI_ISL_138166':0.0,'EPI_ISL_138165':0.0):0.002957765,((((('EPI_ISL_22538':0.0,'EPI_ISL_142359':0.0,'EPI_ISL_397905':0.0):0.000000006,(('EPI_ISL_131465':0.0,'EPI_ISL_84617':0.0):0.000000006,'EPI_ISL_63701':0.000731309)1.000:0.007435722)0.928:0.001465170,('EPI_ISL_22533':0.001464848,'EPI_ISL_138171':0.000000006)0.000:0.000000006)0.762:0.000727202,'EPI_ISL_119131':0.001473847)0.993:0.005207722,('EPI_ISL_22672':0.005972442,('EPI_ISL_20131':0.001470988,((('EPI_ISL_85076':0.0,'EPI_ISL_85062':0.0,'EPI_ISL_85061':0.0):0.000000006,'EPI_ISL_139403':0.000738465)0.969:0.004458068,('EPI_ISL_85074':0.000730975,('EPI_ISL_85082':0.000731063,('EPI_ISL_85070':0.0,'EPI_ISL_85053':0.0):0.000000006)0.000:0.000000006)0.973:0.004513909)0.854:0.001461637)0.907:0.002214530)0.973:0.004474640)0.728:0.000714305)0.999:0.012056284,('EPI_ISL_31471':0.000812294,'EPI_ISL_31472':0.000652197)1.000:0.010518151)0.715:0.000767231)0.000:0.000000006)0.890:0.001479471)0.769:0.000717666,(('EPI_ISL_4040':0.001465576,'EPI_ISL_4039':0.001471972)0.901:0.001470021,('EPI_ISL_6954':0.001466096,(('EPI_ISL_131454':0.002201171,((((('EPI_ISL_131457':0.000730583,('EPI_ISL_142097':0.0,'EPI_ISL_397923':0.0):0.000000006)0.910:0.000730678,('EPI_ISL_397915':0.002201914,('EPI_ISL_397921':0.000732128,'EPI_ISL_138148':0.000731065)0.792:0.000731340)0.000:0.000000006)0.000:0.000000006,(((('EPI_ISL_397891':0.0,'EPI_ISL_142322':0.0):0.000000006,'EPI_ISL_142111':0.001464387)0.899:0.001463933,('EPI_ISL_142106':0.000731114,('EPI_ISL_397897':0.000731135,'EPI_ISL_142116':0.000731097)0.000:0.000000006)0.855:0.000731022)0.000:0.000000006,('EPI_ISL_8910':0.001484309,'EPI_ISL_397893':0.015854871)0.613:0.000715762)0.993:0.005165213)0.843:0.000730794,('EPI_ISL_397928':0.0,'EPI_ISL_131459':0.0):0.002198523)0.000:0.000000006,(('EPI_ISL_131458':0.001465057,'EPI_ISL_142098':0.000000006)0.929:0.001463746,(('EPI_ISL_138151':0.0,'EPI_ISL_138161':0.0):0.000732676,'EPI_ISL_397916':0.000731653)0.802:0.000732834)0.000:0.000000006)0.000:0.000000006)0.783:0.000729551,'EPI_ISL_87494':0.003691863)0.762:0.000735392)0.000:0.000000006)0.996:0.005935534)0.477:0.000734004)0.000:0.000000006,((((((('EPI_ISL_150514':0.002191348,'EPI_ISL_150523':0.000743672)0.997:0.005962088,('EPI_ISL_83503':0.004411115,(((('EPI_ISL_75710':0.001481192,('EPI_ISL_139411':0.002938034,'EPI_ISL_146024':0.000735907)0.755:0.000709940)0.996:0.005931642,('EPI_ISL_141213':0.008245236,(('EPI_ISL_158436':0.005921459,(('EPI_ISL_257151':0.0,'EPI_ISL_230095':0.0):0.009662662,(('EPI_ISL_189484':0.003675505,((('EPI_ISL_158498':0.002196690,('EPI_ISL_230161':0.002196947,((('EPI_ISL_378299':0.000729526,(('EPI_ISL_397813':0.003669412,'EPI_ISL_261423':0.000000006)0.000:0.000000006,'EPI_ISL_261413':0.000729595)0.857:0.000729528)0.000:0.000000006,'EPI_ISL_261429':0.003667270)0.976:0.002928591,('EPI_ISL_230179':0.005922757,('EPI_ISL_168210':0.000737612,('EPI_ISL_168226':0.000000006,'EPI_ISL_168221':0.000000006)0.000:0.000000006)0.924:0.002235076)0.356:0.000724300)0.000:0.000000006)0.986:0.003671384)0.000:0.000000006,(('EPI_ISL_158591':0.000442118,'EPI_ISL_230080':0.009231645)0.901:0.002282369,('EPI_ISL_397599':0.000695296,'EPI_ISL_397606':0.002237443)0.998:0.008804249)0.592:0.000143386)0.000:0.000000006,((('EPI_ISL_158475':0.000729823,(('EPI_ISL_158485':0.000000006,(('EPI_ISL_254790':0.0,'EPI_ISL_254789':0.0):0.005268804,'EPI_ISL_376346':0.008309958)0.966:0.006711128)0.874:0.000729827,'EPI_ISL_181022':0.002935655)0.000:0.000000006)0.000:0.000000006,(('EPI_ISL_258584':0.005967320,((('EPI_ISL_161095':0.0,'EPI_ISL_161057':0.0):0.002932107,((('EPI_ISL_254848':0.002199918,('EPI_ISL_256334':0.000729750,'EPI_ISL_256480':0.000000006)0.769:0.000731809)0.774:0.000728390,('EPI_ISL_254841':0.000715663,('EPI_ISL_254727':0.003702930,(('EPI_ISL_502700':0.000730473,'EPI_ISL_502698':0.000000006)0.980:0.002197505,(('EPI_ISL_502677':0.0,'EPI_ISL_502678':0.0,'EPI_ISL_502634':0.0,'EPI_ISL_502679':0.0):0.002197634,'EPI_ISL_502643':0.000000006)0.000:0.000000006)0.776:0.000717122)0.942:0.002235450)0.949:0.002222246)0.724:0.000734396,('EPI_ISL_502684':0.0,'EPI_ISL_502636':0.0,'EPI_ISL_502685':0.0,'EPI_ISL_502637':0.0):0.008178448)0.888:0.001464869)0.000:0.000000006,'EPI_ISL_162260':0.001461417)0.967:0.004961717)0.920:0.003219995,(('EPI_ISL_254842':0.002933086,('EPI_ISL_258505':0.005155505,(((('EPI_ISL_373028':0.000729791,('EPI_ISL_505956':0.000000006,'EPI_ISL_373042':0.000729906)0.000:0.000000006)1.000:0.008983807,('EPI_ISL_701671':0.003673601,'EPI_ISL_701626':0.000000006)0.895:0.002207241)0.887:0.002215784,(('EPI_ISL_294036':0.001462331,('EPI_ISL_393473':0.008898619,'EPI_ISL_502721':0.000000006)0.000:0.000000006)0.769:0.000731952,'EPI_ISL_294037':0.002950997)0.867:0.001463766)0.000:0.000000006,((('EPI_ISL_254736':0.0,'EPI_ISL_245542':0.0):0.001461807,((('EPI_ISL_499190':0.0,'EPI_ISL_499186':0.0,'EPI_ISL_499189':0.0,'EPI_ISL_499187':0.0,'EPI_ISL_499188':0.0):0.000000006,'EPI_ISL_499191':0.000729109)0.870:0.001490174,('EPI_ISL_499192':0.001465863,'EPI_ISL_499185':0.002206229)0.767:0.000702327)0.998:0.008955587)0.000:0.000000006,('EPI_ISL_294151':0.002988343,'EPI_ISL_309585':0.007479148)0.859:0.001425308)0.000:0.000000006)0.840:0.000729725)0.000:0.000000006)0.952:0.002196419,((('EPI_ISL_206264':0.0,'EPI_ISL_222164':0.0,'EPI_ISL_206268':0.0):0.008141734,(('EPI_ISL_294006':0.002200030,'EPI_ISL_245531':0.005155837)0.000:0.000000006,('EPI_ISL_220229':0.001461772,'EPI_ISL_505973':0.006736493)0.724:0.000000006)0.000:0.000000006)0.971:0.002931294,('EPI_ISL_273608':0.006650624,('EPI_ISL_257276':0.001458300,((('EPI_ISL_273535':0.001461214,('EPI_ISL_14767410':0.005149813,(('EPI_ISL_273592':0.002195833,('EPI_ISL_273604':0.000000006,'EPI_ISL_273541':0.000729811)0.000:0.000000006)0.993:0.004416700,('EPI_ISL_369375':0.000730069,('EPI_ISL_378269':0.001462314,'EPI_ISL_369373':0.000730060)0.000:0.000000006)0.996:0.004410104)0.000:0.000000006)0.734:0.000000006)0.744:0.002201615,(('EPI_ISL_294154':0.0,'EPI_ISL_294157':0.0):0.002941229,'EPI_ISL_245529':0.001467692)0.860:0.001473261)0.885:0.001470350,('EPI_ISL_258631':0.000728437,'EPI_ISL_258632':0.000733286)0.945:0.002210313)0.668:0.001464827)0.750:0.000000006)0.489:0.000732532)0.000:0.000000006)0.000:0.000000006)0.807:0.001461557)0.879:0.000729936,'EPI_ISL_243748':0.002196227)0.000:0.000000006)0.000:0.000000006)0.858:0.000730448,'EPI_ISL_158588':0.000730338)0.737:0.000000006)0.174:0.000723434)0.873:0.001465984,('EPI_ISL_215557':0.000731495,'EPI_ISL_215538':0.000731172)0.971:0.003698810)0.969:0.004505011)0.922:0.002941321)0.000:0.000000006,'EPI_ISL_79799':0.002931938)0.000:0.000000006,('EPI_ISL_99254':0.002195718,(('EPI_ISL_99283':0.0,'EPI_ISL_99270':0.0):0.000000006,'EPI_ISL_99272':0.000729743)0.000:0.000000006)0.956:0.001461787)0.000:0.000000006)0.284:0.000700827)0.936:0.002235186,(((('EPI_ISL_79775':0.006653374,('EPI_ISL_79793':0.003671762,(('EPI_ISL_99293':0.000000006,('EPI_ISL_99258':0.002206464,('EPI_ISL_141228':0.008904413,'EPI_ISL_75695':0.000000006)0.935:0.002945792)0.743:0.000730232)0.000:0.000000006,('EPI_ISL_84550':0.001463374,'EPI_ISL_80907':0.000000006)0.871:0.000730474)0.972:0.002197552)0.000:0.000000006)0.000:0.000000006,('EPI_ISL_141140':0.003680341,'EPI_ISL_189653':0.006717228)0.945:0.002967195)0.842:0.000730320,((((('EPI_ISL_148240':0.005210411,'EPI_ISL_26271':0.002203593)0.906:0.002209699,('EPI_ISL_137891':0.000730600,'EPI_ISL_84621':0.000000006)0.941:0.001462990)0.000:0.000000006,(((('EPI_ISL_99505':0.0,'EPI_ISL_99278':0.0,'EPI_ISL_99282':0.0,'EPI_ISL_99275':0.0,'EPI_ISL_99277':0.0):0.000730557,'EPI_ISL_99281':0.000000006)0.981:0.002934206,('EPI_ISL_329314':0.000729088,('EPI_ISL_206391':0.003671523,(('EPI_ISL_94183':0.001462665,('EPI_ISL_94231':0.000000006,('EPI_ISL_94194':0.000730278,'EPI_ISL_94219':0.000000006)0.924:0.000730361)0.000:0.000000006)0.989:0.003676149,((('EPI_ISL_95396':0.001463910,(('EPI_ISL_135007':0.000000006,'EPI_ISL_134934':0.001463753)0.903:0.001467169,('EPI_ISL_134987':0.003679138,(('EPI_ISL_133642':0.000000006,('EPI_ISL_189487':0.004414869,('EPI_ISL_158508':0.001463168,'EPI_ISL_158450':0.002197744)0.000:0.000000006)0.925:0.000730531)0.914:0.001463178,('EPI_ISL_216375':0.002934845,'EPI_ISL_134926':0.002198026)0.000:0.000000006)0.000:0.000000006)0.905:0.001473764)0.766:0.000728056)0.000:0.000000006,('EPI_ISL_94182':0.000005835,('EPI_ISL_135129':0.000547340,('EPI_ISL_208448':0.0,'EPI_ISL_208447':0.0):0.002387864)0.937:0.002949789)0.944:0.002953460)0.346:0.000707796,'EPI_ISL_95389':0.002968203)0.952:0.003716078)0.000:0.000000006)0.865:0.001467935)0.892:0.002203191)0.000:0.000000006,('EPI_ISL_85258':0.002963727,'EPI_ISL_63337':0.001457773)0.943:0.002212768)0.000:0.000000006)0.000:0.000000006,'EPI_ISL_125800':0.022936939)0.833:0.000730322,(((((('EPI_ISL_99257':0.001462275,('EPI_ISL_95421':0.002933121,((('EPI_ISL_95415':0.000731802,('EPI_ISL_95414':0.001462772,'EPI_ISL_95410':0.000730337)0.000:0.000000006)0.867:0.000731391,'EPI_ISL_95419':0.002229538)0.000:0.000000006,(('EPI_ISL_135022':0.000730448,('EPI_ISL_134974':0.000730409,'EPI_ISL_134964':0.005157804)0.000:0.000000006)0.962:0.002197165,'EPI_ISL_95449':0.001462628)0.000:0.000000006)0.000:0.000000006)0.866:0.000730170)0.000:0.000000006,(((('EPI_ISL_95408':0.000730000,((('EPI_ISL_135044':0.001461741,('EPI_ISL_133636':0.000729742,'EPI_ISL_134975':0.002195307)0.000:0.000000006)0.000:0.000000006,('EPI_ISL_135013':0.0,'EPI_ISL_135014':0.0):0.002195822)0.844:0.000729854,((('EPI_ISL_134963':0.002197197,'EPI_ISL_158468':0.002196677)0.000:0.000000006,((('EPI_ISL_125795':0.002198881,'EPI_ISL_94159':0.000000006)0.999:0.011269541,('EPI_ISL_158455':0.000730298,('EPI_ISL_158449':0.001462787,'EPI_ISL_158451':0.002933083)0.000:0.000000006)0.873:0.001529577)0.769:0.000668950,('EPI_ISL_134977':0.0,'EPI_ISL_134961':0.0):0.000000006)0.860:0.000729994)0.846:0.000729970,('EPI_ISL_134948':0.001457830,'EPI_ISL_135053':0.006661884)0.763:0.000739185)0.000:0.000000006)0.945:0.001462004)0.000:0.000000006,('EPI_ISL_127974':0.000730009,'EPI_ISL_134979':0.002197337)0.000:0.000000006)0.000:0.000000006,('EPI_ISL_148258':0.002933589,('EPI_ISL_134989':0.002939933,'EPI_ISL_134980':0.000730551)0.000:0.000000006)0.949:0.001462172)0.899:0.000730057,'EPI_ISL_141104':0.002196602)0.000:0.000000006)0.000:0.000000006,('EPI_ISL_135002':0.004467413,'EPI_ISL_134978':0.001439188)0.964:0.003714533)0.849:0.000731677,(((('EPI_ISL_127976':0.002937295,('EPI_ISL_141258':0.003681244,('EPI_ISL_216657':0.001463246,('EPI_ISL_216788':0.0,'EPI_ISL_216787':0.0,'EPI_ISL_216874':0.0):0.002210931)0.991:0.004446623)0.000:0.000000006)0.920:0.001472679,(('EPI_ISL_142561':0.004446336,'EPI_ISL_131904':0.002955682)0.975:0.004448497,('EPI_ISL_131490':0.008978944,('EPI_ISL_142365':0.001464750,((('EPI_ISL_142469':0.0,'EPI_ISL_142471':0.0,'EPI_ISL_216651':0.0):0.000000006,('EPI_ISL_216653':0.0,'EPI_ISL_216652':0.0):0.000730260)0.920:0.001462593,('EPI_ISL_131487':0.000730251,(('EPI_ISL_131491':0.0,'EPI_ISL_142446':0.0,'EPI_ISL_142386':0.0,'EPI_ISL_142383':0.0,'EPI_ISL_131486':0.0,'EPI_ISL_142370':0.0,'EPI_ISL_142377':0.0,'EPI_ISL_131493':0.0,'EPI_ISL_142422':0.0,'EPI_ISL_142425':0.0,'EPI_ISL_142411':0.0,'EPI_ISL_142459':0.0,'EPI_ISL_142438':0.0,'EPI_ISL_131488':0.0,'EPI_ISL_142440':0.0,'EPI_ISL_142417':0.0,'EPI_ISL_142457':0.0):0.000000006,('EPI_ISL_142436':0.001462759,'EPI_ISL_142421':0.000730292)0.783:0.000000006)0.783:0.000000006)0.000:0.000000006)0.000:0.000000006)0.835:0.001452707)0.946:0.003723100)0.000:0.000000006)0.874:0.001474627,(('EPI_ISL_158484':0.005160636,(((('EPI_ISL_257137':0.000732862,('EPI_ISL_220206':0.000729844,'EPI_ISL_243747':0.000000006)0.770:0.000729713)0.939:0.002204007,('EPI_ISL_137681':0.000730167,'EPI_ISL_134950':0.003671927)0.000:0.000000006)0.786:0.000732213,('EPI_ISL_135056':0.002948634,('EPI_ISL_134962':0.000000006,('EPI_ISL_134913':0.001469454,'EPI_ISL_134988':0.000734281)0.774:0.000728264)0.770:0.000732516)0.801:0.000731710)0.795:0.000731129,'EPI_ISL_137841':0.001464014)0.000:0.000000006)0.996:0.006708422,((('EPI_ISL_180957':0.0,'EPI_ISL_180955':0.0,'EPI_ISL_206353':0.0):0.000000006,('EPI_ISL_180956':0.000000006,('EPI_ISL_216560':0.000000006,'EPI_ISL_216540':0.000730920)0.996:0.005160216)0.913:0.001462393)0.760:0.000748556,('EPI_ISL_142563':0.001464861,(('EPI_ISL_142560':0.0,'EPI_ISL_142567':0.0):0.000000006,'EPI_ISL_142569':0.001465280)0.000:0.000000006)1.000:0.014318038)0.551:0.000713712)0.761:0.000751640)0.938:0.002194049,'EPI_ISL_141101':0.002936452)0.753:0.000739838)0.000:0.000000006,(((('EPI_ISL_14769880':0.011919682,((((('EPI_ISL_4070951':0.002960671,('EPI_ISL_14768245':0.000732577,('EPI_ISL_4070957':0.000000006,'EPI_ISL_4070960':0.000000006)0.870:0.001466866)0.775:0.000718420)0.917:0.002184622,('EPI_ISL_14769889':0.001300722,('EPI_ISL_14769258':0.0,'EPI_ISL_14769259':0.0,'EPI_ISL_14768185':0.0):0.013020943)0.999:0.009184616)0.757:0.000768791,('EPI_ISL_14769744':0.002960585,(((('EPI_ISL_14768267':0.009811217,(('EPI_ISL_14768186':0.002195356,('EPI_ISL_14769051':0.011163081,(('EPI_ISL_14769169':0.001460148,'EPI_ISL_14768256':0.003673857)0.000:0.000000006,(((('EPI_ISL_14769746':0.0,'EPI_ISL_14769745':0.0):0.004411175,('EPI_ISL_14769870':0.014996132,('EPI_ISL_14768254':0.005277166,'EPI_ISL_14769325':0.012024649)0.140:0.000643845)0.000:0.000000006)0.980:0.003688012,('EPI_ISL_14768196':0.000732178,'EPI_ISL_14768263':0.002930499)0.729:0.000723664)0.957:0.002942000,((((('EPI_ISL_14769871':0.009654343,(('EPI_ISL_14769963':0.000732181,'EPI_ISL_14769907':0.000728485)0.902:0.001464110,((((((((('EPI_ISL_14769063':0.007411414,('EPI_ISL_14768251':0.002969715,(('EPI_ISL_14769170':0.0,'EPI_ISL_14769748':0.0):0.000722873,'EPI_ISL_14769747':0.000740279)0.999:0.008195938)0.622:0.000701822)0.882:0.000000006,('EPI_ISL_14768767':0.006652957,'EPI_ISL_14769828':0.000729941)0.650:0.000000006)0.000:0.000000006,'EPI_ISL_14769607':0.002930959)0.827:0.000729908,('EPI_ISL_14769062':0.009672273,'EPI_ISL_14769879':0.002195133)0.000:0.000000006)0.591:0.000000006,'EPI_ISL_14768248':0.001461122)0.000:0.000000006,('EPI_ISL_14768266':0.004457374,('EPI_ISL_14769882':0.0,'EPI_ISL_14769883':0.0,'EPI_ISL_14769885':0.0,'EPI_ISL_14769881':0.0,'EPI_ISL_14769884':0.0,'EPI_ISL_14769887':0.0,'EPI_ISL_14769886':0.0):0.003698844)0.752:0.000706012)0.000:0.000000006,('EPI_ISL_14769261':0.003668851,(('EPI_ISL_14768773':0.000724565,('EPI_ISL_14769061':0.000000006,('EPI_ISL_14769065':0.0,'EPI_ISL_14769064':0.0):0.000729444)0.767:0.000737409)0.969:0.002938101,('EPI_ISL_14768228':0.000000006,'EPI_ISL_14769740':0.000729387)0.768:0.000730755)0.872:0.001465904)0.000:0.000000006)0.000:0.000000006,'EPI_ISL_14768259':0.000000006)0.000:0.000000006,'EPI_ISL_14769326':0.003683256)0.970:0.002930094)0.000:0.000000006)0.000:0.000000006,'EPI_ISL_14769872':0.006661879)0.806:0.000741409,('EPI_ISL_14768258':0.004438620,('EPI_ISL_14768250':0.002213607,('EPI_ISL_14769873':0.002957492,'EPI_ISL_14768265':0.004447361)0.848:0.001453647)0.766:0.000727696)0.927:0.002214792)0.738:0.000720250,('EPI_ISL_14769273':0.003668877,'EPI_ISL_14768264':0.002194328)0.000:0.000000006)0.865:0.000729729,'EPI_ISL_14768246':0.003668219)0.000:0.000000006)0.900:0.000729499)0.981:0.002194368)0.000:0.000000006)0.000:0.000000006,'EPI_ISL_14769056':0.003678802)0.950:0.003718746)0.904:0.002210354,'EPI_ISL_14769891':0.005193032)0.389:0.000706263,'EPI_ISL_14769181':0.007392226)0.000:0.000000006,('EPI_ISL_14769890':0.005195226,((('EPI_ISL_14769903':0.0,'EPI_ISL_14769904':0.0):0.008896453,('EPI_ISL_14769877':0.005153662,('EPI_ISL_14769048':0.003683112,('EPI_ISL_14768775':0.001462443,(('EPI_ISL_14769830':0.000000006,'EPI_ISL_14768772':0.009656407)0.991:0.005227808,'EPI_ISL_14769047':0.001462713)0.000:0.000000006)0.737:0.000742641)1.000:0.010421358)0.000:0.000000006)0.766:0.000732224,((('EPI_ISL_14769162':0.000729533,'EPI_ISL_14769068':0.000000006)0.867:0.001431478,((((('EPI_ISL_14769164':0.004441217,'EPI_ISL_14768260':0.002212153)0.757:0.000717549,'EPI_ISL_14768247':0.001460767)0.000:0.000000006,'EPI_ISL_14768231':0.004409288)0.887:0.001473980,('EPI_ISL_14769168':0.005193416,('EPI_ISL_14768249':0.000722798,'EPI_ISL_14768243':0.001472973)0.976:0.003726561)0.741:0.000699130)0.999:0.006688926,('EPI_ISL_14769260':0.007386361,('EPI_ISL_14769272':0.007404420,('EPI_ISL_14769183':0.002950007,(('EPI_ISL_14769269':0.005900885,((('EPI_ISL_14769500':0.0,'EPI_ISL_14769743':0.0):0.002173358,('EPI_ISL_14768226':0.000730092,('EPI_ISL_14768224':0.000730088,'EPI_ISL_14769697':0.001462135)0.000:0.000000006)0.952:0.004471973)1.000:0.019699024,('EPI_ISL_14768261':0.007423400,'EPI_ISL_14768257':0.001473727)0.536:0.000721958)0.000:0.000000006)0.000:0.000000006,('EPI_ISL_14769184':0.001472750,'EPI_ISL_14768253':0.002201963)0.777:0.000726035)0.899:0.001473885)0.762:0.000720926)0.000:0.000000006)0.000:0.000000006)0.815:0.000764729)0.157:0.000727089,('EPI_ISL_14768252':0.000729815,(('EPI_ISL_14769271':0.000730468,'EPI_ISL_14768190':0.000000006)0.835:0.000731004,('EPI_ISL_14768277':0.0,'EPI_ISL_14768276':0.0,'EPI_ISL_14768275':0.0,'EPI_ISL_14768274':0.0,'EPI_ISL_14768262':0.0):0.005163333)0.000:0.000000006)0.999:0.007391298)0.749:0.000767141)0.958:0.002957397)0.710:0.000718015)0.735:0.000712058)0.991:0.005183525)0.000:0.000000006,('EPI_ISL_4070963':0.0,'EPI_ISL_4070966':0.0):0.005175852)0.000:0.000000006,'EPI_ISL_14769067':0.010439829)0.585:0.002341461)0.998:0.010769521,'EPI_ISL_141246':0.003266141)0.784:0.001149611,((('EPI_ISL_141223':0.000730253,'EPI_ISL_141219':0.000000006)0.951:0.003757546,'EPI_ISL_134946':0.010510229)0.756:0.000662021,'EPI_ISL_146019':0.002196618)0.000:0.000000006)0.000:0.000000006,('EPI_ISL_95381':0.002960868,'EPI_ISL_206336':0.005183479)0.746:0.000719902)0.820:0.000731750)0.000:0.000000006,('EPI_ISL_137858':0.003673007,('EPI_ISL_137708':0.002199376,(('EPI_ISL_137851':0.0,'EPI_ISL_137855':0.0,'EPI_ISL_137860':0.0):0.000000006,'EPI_ISL_137854':0.000730578)0.959:0.002198474)0.000:0.000000006)1.000:0.008149653)0.979:0.003671656)0.000:0.000000006)0.021:0.000000006,('EPI_ISL_99271':0.000000006,('EPI_ISL_63347':0.002954657,(('EPI_ISL_234717':0.002199266,'EPI_ISL_139398':0.003703645)0.996:0.006799010,('EPI_ISL_84626':0.002210716,'EPI_ISL_137896':0.000726963)0.874:0.001483162)0.760:0.000709221)0.963:0.002950998)0.000:0.000000006)0.000:0.000000006)0.764:0.000720767,('EPI_ISL_142467':0.012036367,('EPI_ISL_142472':0.002971645,('EPI_ISL_141244':0.001462242,('EPI_ISL_95444':0.000000006,'EPI_ISL_134947':0.003673622)0.000:0.000000006)0.987:0.005933578)0.858:0.001439323)0.863:0.001500080)0.968:0.002950315,((((('EPI_ISL_6629':0.001463120,('EPI_ISL_64378':0.003706433,(('EPI_ISL_216388':0.0,'EPI_ISL_216387':0.0):0.002948334,'EPI_ISL_131741':0.002212463)0.753:0.000706611)0.953:0.002958016)0.000:0.000000006,(('EPI_ISL_216639':0.000000006,('EPI_ISL_133666':0.000730397,('EPI_ISL_142529':0.000730306,('EPI_ISL_131474':0.000731547,('EPI_ISL_142550':0.000729976,(('EPI_ISL_142523':0.0,'EPI_ISL_397557':0.0,'EPI_ISL_142517':0.0):0.000000006,'EPI_ISL_397562':0.000730471)0.905:0.001468494)0.779:0.000732376)0.000:0.000000006)0.000:0.000000006)1.000:0.007395639)0.993:0.005155578,'EPI_ISL_33862':0.002200222)0.000:0.000000006)0.000:0.000000006,'EPI_ISL_63641':0.005157763)0.758:0.000840083,('EPI_ISL_180947':0.002330053,((('EPI_ISL_85139':0.024068762,'EPI_ISL_142539':0.002914978)0.991:0.009067106,(('EPI_ISL_142531':0.000730885,(('EPI_ISL_138054':0.0,'EPI_ISL_397529':0.0):0.000000006,('EPI_ISL_397560':0.000000006,'EPI_ISL_397551':0.001464288)0.850:0.000731437)0.000:0.000000006)0.951:0.001463928,(('EPI_ISL_142520':0.003675143,('EPI_ISL_137925':0.000731503,('EPI_ISL_142535':0.0,'EPI_ISL_146085':0.0):0.000000006)0.000:0.000000006)0.865:0.000730984,'EPI_ISL_397530':0.018959983)0.000:0.000000006)0.830:0.000000006)0.523:0.001456446,('EPI_ISL_158497':0.006007621,((('EPI_ISL_148241':0.0,'EPI_ISL_148232':0.0):0.000000006,('EPI_ISL_148233':0.0,'EPI_ISL_148231':0.0):0.000730486)0.939:0.003030378,(('EPI_ISL_502644':0.0,'EPI_ISL_502645':0.0):0.007396957,'EPI_ISL_216677':0.000773831)0.777:0.001408832)0.990:0.006674353)0.921:0.003063279)0.965:0.004361698)0.867:0.002212542)0.911:0.002094168,('EPI_ISL_131874':0.000749066,('EPI_ISL_127970':0.000730951,(('EPI_ISL_127968':0.0,'EPI_ISL_127960':0.0,'EPI_ISL_127957':0.0,'EPI_ISL_131873':0.0,'EPI_ISL_127969':0.0,'EPI_ISL_131877':0.0,'EPI_ISL_131867':0.0):0.000000006,'EPI_ISL_131882':0.000730897)0.000:0.000000006)0.774:0.000714851)1.000:0.013696012)0.000:0.000000006)0.000:0.000000006,((('EPI_ISL_131889':0.008155800,(('EPI_ISL_141130':0.000747527,'EPI_ISL_216588':0.005919641)0.916:0.002197993,(((('EPI_ISL_141029':0.002933764,'EPI_ISL_85161':0.001462594)0.000:0.000000006,(('EPI_ISL_141331':0.0,'EPI_ISL_141099':0.0,'EPI_ISL_141089':0.0,'EPI_ISL_141098':0.0):0.000000006,'EPI_ISL_206357':0.003680323)0.000:0.000000006)0.000:0.000000006,('EPI_ISL_85173':0.002200922,(('EPI_ISL_85174':0.0,'EPI_ISL_85164':0.0):0.002937448,('EPI_ISL_142556':0.005907493,'EPI_ISL_381146':0.004422620)0.708:0.000747631)0.780:0.000726489)0.797:0.000733079)0.958:0.002199586,(('EPI_ISL_95426':0.003761097,('EPI_ISL_189532':0.003746101,(((('EPI_ISL_161086':0.0,'EPI_ISL_161076':0.0,'EPI_ISL_161072':0.0):0.001480491,('EPI_ISL_504969':0.000000006,(('EPI_ISL_245515':0.004470610,('EPI_ISL_4073116':0.000728776,(('EPI_ISL_4073117':0.001478590,('EPI_ISL_4073118':0.002966526,'EPI_ISL_4073119':0.004460641)0.957:0.003722299)0.749:0.000723432,'EPI_ISL_4073115':0.000000006)0.774:0.000737019)0.992:0.006733795)0.988:0.006005877,'EPI_ISL_245470':0.004422735)0.000:0.000000006)0.956:0.002954919)0.742:0.000712302,('EPI_ISL_14777747':0.008162507,('EPI_ISL_502720':0.001468979,'EPI_ISL_294172':0.003680316)0.509:0.000000006)0.838:0.001473344)0.905:0.002246260,'EPI_ISL_254836':0.006698873)0.757:0.000709257)0.871:0.001478162)0.751:0.000727016,((((('EPI_ISL_206346':0.002946616,('EPI_ISL_189523':0.006815191,('EPI_ISL_189509':0.002970707,'EPI_ISL_216731':0.006716638)0.991:0.006045163)0.880:0.002128877)0.782:0.000739390,'EPI_ISL_206360':0.002200285)0.000:0.000000006,('EPI_ISL_220262':0.001476767,(('EPI_ISL_506175':0.004373678,('EPI_ISL_502383':0.000907535,'EPI_ISL_502374':0.002035161)0.919:0.003235418)0.971:0.005057181,('EPI_ISL_256341':0.0,'EPI_ISL_256470':0.0):0.001225446)0.734:0.000970170)0.995:0.005931149)0.765:0.000718459,((('EPI_ISL_134952':0.001474533,'EPI_ISL_216792':0.003697832)0.875:0.001461382,('EPI_ISL_181013':0.007430455,'EPI_ISL_216853':0.007432706)0.000:0.000000006)0.000:0.000000006,((('EPI_ISL_397810':0.003691132,'EPI_ISL_254846':0.000730880)0.740:0.000720888,(('EPI_ISL_256493':0.000000006,('EPI_ISL_244138':0.001464170,'EPI_ISL_273583':0.002221072)0.875:0.001470648)0.876:0.001466022,('EPI_ISL_502673':0.002213668,('EPI_ISL_502705':0.000728953,('EPI_ISL_502671':0.0,'EPI_ISL_502676':0.0):0.003691729)0.765:0.000735475)0.920:0.002226550)0.924:0.002236048)0.993:0.004490791,'EPI_ISL_216377':0.004474607)0.763:0.000698340)0.932:0.002222696)0.969:0.003704065,('EPI_ISL_135001':0.003677752,('EPI_ISL_134956':0.003683717,('EPI_ISL_97226':0.000000006,('EPI_ISL_97225':0.000730980,('EPI_ISL_158540':0.002936007,'EPI_ISL_134982':0.000000006)0.000:0.000000006)0.851:0.000730927)0.899:0.001461935)0.763:0.000742255)0.894:0.001467013)0.793:0.000735195)0.000:0.000000006)0.887:0.001467240)0.942:0.002965249)0.000:0.000000006,('EPI_ISL_127945':0.012745439,'EPI_ISL_146039':0.005153255)0.754:0.000751958)0.734:0.000714246,(('EPI_ISL_87504':0.002963897,'EPI_ISL_7502':0.001454139)0.977:0.003736230,('EPI_ISL_131764':0.002937559,'EPI_ISL_216642':0.002983776)0.951:0.002960821)0.741:0.000718918)0.931:0.002222887)0.715:0.000723191,'EPI_ISL_99341':0.006685871)0.921:0.002209088)0.000:0.000000006,(('EPI_ISL_141306':0.001470685,(('EPI_ISL_6498':0.0,'EPI_ISL_5561':0.0,'EPI_ISL_6497':0.0):0.000000006,'EPI_ISL_6403':0.000731042)0.985:0.005189486)0.970:0.003690084,(('EPI_ISL_99351':0.001463674,'EPI_ISL_99352':0.001472614)0.952:0.002961004,((('EPI_ISL_397990':0.000730163,(('EPI_ISL_138129':0.0,'EPI_ISL_142093':0.0,'EPI_ISL_397910':0.0,'EPI_ISL_138123':0.0):0.000000006,'EPI_ISL_138127':0.000730211)0.000:0.000000006)0.936:0.002240687,('EPI_ISL_142078':0.000730059,'EPI_ISL_12547':0.000730122)0.000:0.000000006)0.997:0.007600560,('EPI_ISL_141293':0.002989401,'EPI_ISL_12546':0.001427500)0.999:0.008456570)0.728:0.000549228)0.796:0.000733651)0.000:0.000000006)0.000:0.000000006)0.683:0.000452156,'EPI_ISL_8862':0.018469365)0.957:0.004769796,'EPI_ISL_8824':0.004473681)0.646:0.001391761,'EPI_ISL_99444':0.010113003)0.960:0.004206384)0.915:0.001955711,(('EPI_ISL_99449':0.0,'EPI_ISL_99450':0.0):0.012806110,((('EPI_ISL_379550':0.009028360,(('EPI_ISL_8725':0.007328347,'EPI_ISL_99334':0.003105815)0.874:0.003018814,(('EPI_ISL_82507':0.004959220,('EPI_ISL_83500':0.010868514,'EPI_ISL_94206':0.005783122)0.074:0.001342681)0.992:0.005509791,('EPI_ISL_138170':0.000000006,('EPI_ISL_64816':0.002984643,'EPI_ISL_64886':0.002184694)0.993:0.005215866)0.000:0.000000006)0.983:0.007663690)1.000:0.015518856)0.974:0.006879005,('EPI_ISL_99406':0.003756532,('EPI_ISL_138045':0.0,'EPI_ISL_8898':0.0,'EPI_ISL_138090':0.0):0.016678291)0.755:0.000655600)0.865:0.001489946,'EPI_ISL_23346':0.009717363)0.734:0.000732123)0.774:0.000940774)0.381:0.000705577,'EPI_ISL_8911':0.014857177)0.844:0.004164412)0.720:0.002034529)0.861:0.002048989,(((('EPI_ISL_85109':0.041508944,((((('EPI_ISL_8937':0.022532550,(('EPI_ISL_69953':0.009168336,'EPI_ISL_69866':0.031844644)0.950:0.007617489,('EPI_ISL_8069':0.011478373,(('EPI_ISL_5815':0.0,'EPI_ISL_8017':0.0):0.008171571,('EPI_ISL_8020':0.0,'EPI_ISL_15790':0.0,'EPI_ISL_8935':0.0):0.000736376)0.997:0.008994043)0.905:0.003345403)0.528:0.001719525)0.620:0.005884876,(('EPI_ISL_132866':0.0,'EPI_ISL_8939':0.0,'EPI_ISL_69910':0.0):0.000000006,'EPI_ISL_5816':0.001466003)1.000:0.024798847)0.855:0.008161274,('EPI_ISL_68828':0.029315345,('EPI_ISL_68737':0.015478379,'EPI_ISL_8018':0.022938795)0.998:0.030372782)0.996:0.023452841)1.000:0.048212894,((('EPI_ISL_14769262':0.001610758,('EPI_ISL_14769283':0.004489444,(('EPI_ISL_14769060':0.002952744,('EPI_ISL_14769274':0.008851581,('EPI_ISL_14769892':0.005492032,'EPI_ISL_14769179':0.006539042)0.620:0.001364212)0.971:0.004756425)0.000:0.000000006,'EPI_ISL_14769324':0.003698767)0.757:0.000702672)0.857:0.005898263)1.000:0.122116668,(((('EPI_ISL_8918':0.068219713,('EPI_ISL_77372':0.041572767,('EPI_ISL_380995':0.033796274,(('EPI_ISL_380996':0.021080625,('EPI_ISL_380993':0.006297423,(('EPI_ISL_224873':0.011585160,(('EPI_ISL_273579':0.0,'EPI_ISL_273593':0.0):0.000777574,(('EPI_ISL_273552':0.0,'EPI_ISL_273600':0.0):0.001463687,('EPI_ISL_273560':0.000730853,(('EPI_ISL_279237':0.001463772,('EPI_ISL_273616':0.0,'EPI_ISL_273585':0.0):0.000730868)0.000:0.000000006,((('EPI_ISL_279259':0.000730803,('EPI_ISL_273553':0.0,'EPI_ISL_273586':0.0):0.000730888)0.000:0.000000006,'EPI_ISL_279279':0.000730769)0.000:0.000000006,(('EPI_ISL_279343':0.0,'EPI_ISL_273550':0.0,'EPI_ISL_273554':0.0,'EPI_ISL_279261':0.0,'EPI_ISL_273588':0.0,'EPI_ISL_279793':0.0,'EPI_ISL_279248':0.0,'EPI_ISL_273538':0.0,'EPI_ISL_279216':0.0,'EPI_ISL_273602':0.0,'EPI_ISL_279275':0.0,'EPI_ISL_279217':0.0,'EPI_ISL_273547':0.0,'EPI_ISL_279291':0.0,'EPI_ISL_273615':0.0,'EPI_ISL_279256':0.0,'EPI_ISL_273594':0.0,'EPI_ISL_273601':0.0,'EPI_ISL_273526':0.0,'EPI_ISL_273590':0.0):0.000000006,'EPI_ISL_273605':0.000730868)0.000:0.000000006)0.000:0.000000006)0.000:0.000000006)0.000:0.000000006)0.763:0.000686943)1.000:0.017891495)0.829:0.001911956,(('EPI_ISL_224876':0.000699950,'EPI_ISL_224878':0.002972093)1.000:0.007541054,((((('EPI_ISL_257113':0.0,'EPI_ISL_257110':0.0):0.000000006,'EPI_ISL_257111':0.000730934)0.951:0.003660198,('EPI_ISL_379428':0.001495300,'EPI_ISL_327591':0.000705089)0.981:0.006084260)0.901:0.002844377,'EPI_ISL_381003':0.016612476)0.926:0.004104324,('EPI_ISL_222693':0.007488141,('EPI_ISL_222691':0.005995040,'EPI_ISL_257108':0.002946158)0.891:0.002204441)0.915:0.002272390)0.751:0.000641146)0.941:0.003051126)0.956:0.007306450)0.821:0.009080788)1.000:0.028946898,(('EPI_ISL_142074':0.025866440,'EPI_ISL_10304':0.013848588)0.721:0.002407013,(('EPI_ISL_77374':0.010744342,('EPI_ISL_94360':0.001462610,'EPI_ISL_77373':0.002210111)0.865:0.002145156)0.951:0.005369071,(('EPI_ISL_94361':0.004753308,('EPI_ISL_380999':0.009116011,'EPI_ISL_381000':0.006655594)0.824:0.001538282)0.993:0.009260470,((('EPI_ISL_379988':0.002345772,('EPI_ISL_380998':0.003800509,'EPI_ISL_380994':0.007414174)0.594:0.000576720)1.000:0.012447877,((('EPI_ISL_234312':0.0,'EPI_ISL_234306':0.0):0.030591771,('EPI_ISL_380997':0.006148920,('EPI_ISL_257122':0.004156197,((('EPI_ISL_257109':0.014466969,'EPI_ISL_222692':0.007615359)0.724:0.000520280,('EPI_ISL_224987':0.007516516,(('EPI_ISL_326968':0.000000006,'EPI_ISL_326978':0.001460065)1.000:0.015161328,(('EPI_ISL_326963':0.005194697,'EPI_ISL_327596':0.002204057)0.999:0.010506035,((((('EPI_ISL_326960':0.002940668,(('EPI_ISL_326964':0.000728961,'EPI_ISL_379433':0.011152761)0.000:0.000000006,'EPI_ISL_326969':0.000729453)0.865:0.001466405)0.739:0.000718222,'EPI_ISL_327592':0.001470657)0.941:0.003196489,('EPI_ISL_381001':0.004673195,'EPI_ISL_327589':0.008725263)0.512:0.001457478)0.999:0.008748053,('EPI_ISL_327631':0.010511852,('EPI_ISL_257112':0.006641432,('EPI_ISL_379436':0.016540908,('EPI_ISL_327593':0.003690481,('EPI_ISL_381789':0.000729485,'EPI_ISL_381785':0.000000006)0.969:0.003702857)0.992:0.005216899)0.000:0.000000006)0.902:0.002226750)0.819:0.001455851)0.750:0.000722652,('EPI_ISL_327630':0.008245758,('EPI_ISL_4062118':0.016957838,('EPI_ISL_379432':0.001444390,'EPI_ISL_379430':0.001489823)0.986:0.007530254)0.940:0.004492630)0.980:0.006722791)0.000:0.000000006)0.846:0.001469445)0.834:0.001444973)0.742:0.000779516)0.983:0.006365201,'EPI_ISL_225002':0.007883923)0.300:0.002042121)0.914:0.004076199)0.985:0.008478488)0.856:0.003210551,'EPI_ISL_379920':0.016204742)0.259:0.000591903)0.960:0.005176324,'EPI_ISL_379919':0.012826749)0.831:0.002183999)0.758:0.001625962)1.000:0.019319636)0.943:0.009028167)0.785:0.005554045)0.999:0.030795612)0.920:0.010706169)0.419:0.006705705,((('EPI_ISL_19681':0.0,'EPI_ISL_19670':0.0):0.007404988,'EPI_ISL_21282':0.000000006)0.859:0.002547642,('EPI_ISL_22611':0.000000006,('EPI_ISL_25008':0.016073354,(('EPI_ISL_8102':0.003676199,'EPI_ISL_15356':0.000000006)0.908:0.004547319,((('EPI_ISL_146012':0.0,'EPI_ISL_27618':0.0):0.000730775,(('EPI_ISL_19680':0.002936811,(('EPI_ISL_22612':0.0,'EPI_ISL_19682':0.0):0.000730938,'EPI_ISL_19679':0.000730946)0.000:0.000000006)0.915:0.001463749,('EPI_ISL_8087':0.001463911,((((('EPI_ISL_8090':0.0,'EPI_ISL_68957':0.0,'EPI_ISL_15342':0.0):0.000730881,'EPI_ISL_8089':0.002199087)0.000:0.000000006,'EPI_ISL_20807':0.000730961)0.000:0.000000006,'EPI_ISL_8088':0.001463902)0.000:0.000000006,(((('EPI_ISL_19671':0.000725884,'EPI_ISL_19672':0.000739797)0.965:0.003700565,('EPI_ISL_19663':0.002199780,('EPI_ISL_15344':0.001467839,('EPI_ISL_21280':0.000000006,(((((((((('EPI_ISL_19683':0.000732453,'EPI_ISL_8280':0.000000006)0.444:0.000000006,(('EPI_ISL_19678':0.000735852,('EPI_ISL_19673':0.000732757,'EPI_ISL_19674':0.004428183)0.000:0.000000006)0.790:0.000735735,('EPI_ISL_19677':0.000000006,((((('EPI_ISL_177487':0.002405513,'EPI_ISL_177489':0.003511960)0.880:0.003014522,'EPI_ISL_177471':0.018418741)0.944:0.003872592,'EPI_ISL_19676':0.000000006)0.765:0.000731404,'EPI_ISL_19675':0.001469582)0.748:0.000743008,('EPI_ISL_32661':0.000742945,('EPI_ISL_30178':0.000733500,'EPI_ISL_30177':0.001469920)0.920:0.002210201)0.995:0.006706796)0.881:0.001463748)0.788:0.000731996)0.925:0.002207983)0.705:0.000732695,'EPI_ISL_177468':0.000732678)0.269:0.000000006,'EPI_ISL_19884':0.000732095)0.406:0.001470634,(('EPI_ISL_15349':0.002203532,('EPI_ISL_15352':0.002203644,(('EPI_ISL_15350':0.000735253,((('EPI_ISL_15842':0.000677545,((('EPI_ISL_9528':0.000000006,(((((((('EPI_ISL_79894':0.0,'EPI_ISL_79895':0.0):0.002206769,'EPI_ISL_79882':0.000000006)0.954:0.002206377,'EPI_ISL_79891':0.000000006)0.754:0.000000006,('EPI_ISL_79890':0.000733323,'EPI_ISL_79892':0.000733286)0.726:0.000000006)0.000:0.000000006,('EPI_ISL_79880':0.000733479,('EPI_ISL_79881':0.000000006,'EPI_ISL_79879':0.000000006)0.000:0.000000006)0.872:0.000733373)0.956:0.002971373,('EPI_ISL_79874':0.000000006,(('EPI_ISL_79876':0.0,'EPI_ISL_79875':0.0):0.000000006,(('EPI_ISL_79901':0.0,'EPI_ISL_79898':0.0):0.007443190,'EPI_ISL_79878':0.000000006)0.836:0.000733868)0.953:0.000000006)0.912:0.003725171)0.748:0.000703535,((((((('EPI_ISL_79903':0.000000006,'EPI_ISL_167696':0.001468825)0.960:0.002205913,(('EPI_ISL_79902':0.001471084,((('EPI_ISL_79905':0.001473415,('EPI_ISL_79873':0.000517077,'EPI_ISL_79904':0.000739431)0.724:0.000219011)0.812:0.000733952,'EPI_ISL_174477':0.000733790)0.000:0.000000006,(('EPI_ISL_294935':0.001469011,('EPI_ISL_166503':0.003689497,('EPI_ISL_294938':0.001432072,'EPI_ISL_234612':0.009061378)0.946:0.003006436)0.000:0.000000006)0.942:0.002221695,'EPI_ISL_294943':0.000733569)0.888:0.001470445)0.762:0.000732455)0.787:0.000735787,('EPI_ISL_79896':0.0,'EPI_ISL_79897':0.0):0.000000006)0.000:0.000000006)0.970:0.002205923,('EPI_ISL_79887':0.0,'EPI_ISL_79888':0.0,'EPI_ISL_79885':0.0,'EPI_ISL_79883':0.0):0.000000006)0.831:0.000733305,('EPI_ISL_79871':0.0,'EPI_ISL_79872':0.0):0.000000006)0.555:0.000000006,('EPI_ISL_79884':0.0,'EPI_ISL_79886':0.0):0.003687612)0.716:0.000000006,'EPI_ISL_79877':0.000733529)0.171:0.000733600,'EPI_ISL_79864':0.000000006)0.932:0.002221159)0.982:0.003716783,'EPI_ISL_294945':0.003700445)0.779:0.000733085)0.000:0.000000006,((((('EPI_ISL_79893':0.001470871,((('EPI_ISL_177498':0.001476098,((('EPI_ISL_177500':0.000000006,('EPI_ISL_294934':0.001469136,'EPI_ISL_294944':0.000733416)0.000:0.000000006)0.000:0.000000006,('EPI_ISL_177501':0.0,'EPI_ISL_279065':0.0,'EPI_ISL_177502':0.0):0.001469597)0.959:0.003000535,(('EPI_ISL_285417':0.000000006,('EPI_ISL_220484':0.000000006,(('EPI_ISL_220481':0.0,'EPI_ISL_220480':0.0,'EPI_ISL_220483':0.0):0.000000006,'EPI_ISL_220485':0.000000006)0.000:0.000000006)0.916:0.000733106)0.000:0.000000006,((('EPI_ISL_700943':0.001468395,(('EPI_ISL_306360':0.0,'EPI_ISL_503873':0.0,'EPI_ISL_503870':0.0,'EPI_ISL_327483':0.0,'EPI_ISL_327484':0.0,'EPI_ISL_327477':0.0,'EPI_ISL_327485':0.0,'EPI_ISL_327478':0.0,'EPI_ISL_327481':0.0):0.000000006,('EPI_ISL_327487':0.0,'EPI_ISL_327486':0.0,'EPI_ISL_327475':0.0,'EPI_ISL_327476':0.0):0.000733257)0.000:0.000000006)0.731:0.000000054,'EPI_ISL_503872':0.000000006)0.175:0.000733285,(('EPI_ISL_503867':0.003691332,('EPI_ISL_503871':0.0,'EPI_ISL_503869':0.0):0.000000006)0.927:0.000733761,('EPI_ISL_3156269':0.0,'EPI_ISL_3156271':0.0,'EPI_ISL_3156270':0.0,'EPI_ISL_377705':0.0,'EPI_ISL_4031580':0.0,'EPI_ISL_4031578':0.0,'EPI_ISL_4031577':0.0,'EPI_ISL_4031579':0.0):0.000000006)0.000:0.000000006)0.957:0.002205890)0.998:0.008249152)0.763:0.000687789)0.901:0.001472007,('EPI_ISL_177490':0.000733097,'EPI_ISL_177491':0.002205155)0.000:0.000000006)0.945:0.002213973,'EPI_ISL_79900':0.001477569)0.769:0.000729334)0.793:0.000736967,'EPI_ISL_79899':0.001468381)0.000:0.000000006,('EPI_ISL_79870':0.0,'EPI_ISL_79865':0.0,'EPI_ISL_79867':0.0,'EPI_ISL_79866':0.0,'EPI_ISL_79869':0.0,'EPI_ISL_79868':0.0):0.000000006)0.000:0.000000006,'EPI_ISL_297956':0.003688991)0.967:0.002946550,('EPI_ISL_9783':0.000000006,'EPI_ISL_9534':0.000732831)0.000:0.000000006)0.930:0.001468886)0.873:0.001471484,(((((('EPI_ISL_32666':0.000732842,(('EPI_ISL_174545':0.002204514,'EPI_ISL_161474':0.000732919)0.720:0.000000006,((('EPI_ISL_32660':0.002204620,('EPI_ISL_32657':0.000732843,(('EPI_ISL_151130':0.002970318,((('EPI_ISL_372997':0.0,'EPI_ISL_372989':0.0,'EPI_ISL_372991':0.0,'EPI_ISL_372994':0.0,'EPI_ISL_373000':0.0,'EPI_ISL_373011':0.0,'EPI_ISL_373014':0.0,'EPI_ISL_373017':0.0,'EPI_ISL_373019':0.0,'EPI_ISL_373022':0.0,'EPI_ISL_158181':0.0,'EPI_ISL_373006':0.0,'EPI_ISL_373003':0.0):0.000000006,'EPI_ISL_373008':0.000733407)0.780:0.000666516,('EPI_ISL_284681':0.005963447,'EPI_ISL_369386':0.002262548)0.980:0.005064292)0.742:0.000896096)0.985:0.004463104,('EPI_ISL_32659':0.000733065,'EPI_ISL_32658':0.000733089)0.000:0.000000006)0.926:0.001467961)0.000:0.000000006)0.553:0.000000006,('EPI_ISL_32665':0.0,'EPI_ISL_32663':0.0,'EPI_ISL_32662':0.0):0.000000006)0.000:0.000000006,'EPI_ISL_32656':0.000732812)0.000:0.000000006)0.741:0.000000006)0.851:0.000732899,('EPI_ISL_177492':0.000735595,((('EPI_ISL_156748':0.001469157,('EPI_ISL_297955':0.000000006,('EPI_ISL_156749':0.002354818,((('EPI_ISL_197753':0.0,'EPI_ISL_240662':0.0):0.000000006,'EPI_ISL_240663':0.001469432)0.990:0.005046583,'EPI_ISL_151841':0.000870210)0.684:0.001478699)0.879:0.002068206)0.836:0.000732844)0.000:0.000000006,('EPI_ISL_156750':0.001466970,'EPI_ISL_281349':0.003702063)0.958:0.002964378)0.802:0.000728242,'EPI_ISL_156745':0.000738879)0.935:0.002216399)0.779:0.000732558)0.000:0.000000006,('EPI_ISL_70195':0.000732940,'EPI_ISL_32664':0.000000006)0.732:0.000000006)0.000:0.000000006,'EPI_ISL_89156':0.000733023)0.999:0.007424368,('EPI_ISL_15843':0.0,'EPI_ISL_4663':0.0):0.000000006)0.000:0.000000006,'EPI_ISL_30894':0.001468121)0.931:0.003703352)0.994:0.006040298)0.950:0.003709568,'EPI_ISL_177472':0.001543641)0.457:0.000696255,'EPI_ISL_15353':0.008152922)0.916:0.002311851)0.791:0.000731806,'EPI_ISL_15351':0.000732295)0.000:0.000000006)0.000:0.000000006)0.913:0.001466479,'EPI_ISL_15348':0.000000006)0.995:0.005943803)0.868:0.001471865,'EPI_ISL_15345':0.000732023)0.000:0.000000006,('EPI_ISL_15346':0.0,'EPI_ISL_15347':0.0):0.000000006)0.965:0.003690429,'EPI_ISL_20809':0.000728012)0.963:0.002951771,'EPI_ISL_21061':0.002938625)0.000:0.000000006,('EPI_ISL_19104':0.0,'EPI_ISL_21060':0.0):0.000000006)0.926:0.000731361)0.000:0.000000006)0.738:0.000000006)0.941:0.003724250)0.990:0.005974185,(('EPI_ISL_8101':0.0,'EPI_ISL_15343':0.0):0.002205401,(('EPI_ISL_8097':0.0,'EPI_ISL_8099':0.0,'EPI_ISL_8098':0.0,'EPI_ISL_8096':0.0):0.000000006,'EPI_ISL_8095':0.000731355)0.883:0.001469542)0.119:0.000731084)0.000:0.000000006,('EPI_ISL_8093':0.000734609,('EPI_ISL_8094':0.000000006,('EPI_ISL_15830':0.0,'EPI_ISL_8100':0.0):0.000731649)0.784:0.000732159)0.809:0.000731624)0.996:0.003676816)0.979:0.003675082)0.000:0.000000006)0.991:0.003714510)0.000:0.000000006,'EPI_ISL_27619':0.002199592)0.936:0.003608501)1.000:0.013224418)0.833:0.002065953)0.795:0.001870650)0.999:0.047954450)1.000:0.105751109,((((((((((((('EPI_ISL_463708':0.019983516,(((('EPI_ISL_14761691':0.032226360,'EPI_ISL_14174097':0.027445515)0.807:0.003049171,(('EPI_ISL_381145':0.024784471,'EPI_ISL_378997':0.020074125)0.781:0.002405816,(((((('EPI_ISL_700770':0.016484576,'EPI_ISL_512845':0.023159407)0.934:0.006242865,('EPI_ISL_381085':0.020500501,'EPI_ISL_4081229':0.025067894)0.791:0.001741782)0.482:0.000000006,(('EPI_ISL_207978':0.022673521,('EPI_ISL_278850':0.003413201,('EPI_ISL_4083710':0.000000006,'EPI_ISL_4083712':0.005124695)1.000:0.016886430)0.997:0.010549072)0.668:0.000356322,('EPI_ISL_505341':0.020719025,('EPI_ISL_12957473':0.007436204,(('EPI_ISL_12957207':0.000733342,(('EPI_ISL_293284':0.002932689,'EPI_ISL_293283':0.010575499)0.700:0.000752874,'EPI_ISL_12941321':0.011237694)0.000:0.000000006)0.000:0.000000006,'EPI_ISL_12957206':0.005178226)0.721:0.000764416)0.992:0.009265541)0.848:0.002030731)0.800:0.000730840)0.872:0.000736145,((((('EPI_ISL_9593377':0.031973349,('EPI_ISL_576566':0.026226304,('EPI_ISL_515509':0.002755654,('EPI_ISL_515508':0.000000006,(('EPI_ISL_255909':0.000726748,(('EPI_ISL_277673':0.0,'EPI_ISL_255996':0.0,'EPI_ISL_255991':0.0,'EPI_ISL_255994':0.0,'EPI_ISL_277697':0.0,'EPI_ISL_255992':0.0,'EPI_ISL_255995':0.0,'EPI_ISL_277671':0.0,'EPI_ISL_255990':0.0):0.000000006,'EPI_ISL_255989':0.000000006)0.000:0.000000006)0.976:0.002925608,((('EPI_ISL_310038':0.0,'EPI_ISL_310067':0.0,'EPI_ISL_310041':0.0,'EPI_ISL_310046':0.0,'EPI_ISL_312234':0.0,'EPI_ISL_310039':0.0,'EPI_ISL_310033':0.0,'EPI_ISL_310049':0.0,'EPI_ISL_310069':0.0):0.000000006,'EPI_ISL_310031':0.000727477)0.978:0.002921518,('EPI_ISL_277678':0.000000006,(('EPI_ISL_277682':0.0,'EPI_ISL_277675':0.0,'EPI_ISL_277681':0.0):0.000727129,('EPI_ISL_277684':0.0,'EPI_ISL_277688':0.0,'EPI_ISL_277693':0.0,'EPI_ISL_277694':0.0,'EPI_ISL_277685':0.0,'EPI_ISL_277691':0.0):0.000727236)0.000:0.000000006)1.000:0.000000006)0.000:0.000000006)0.961:0.002187385)0.640:0.003861308)1.000:0.019919703)0.844:0.003284222)0.731:0.000732697,((((((((('EPI_ISL_1246962':0.027133081,(('EPI_ISL_14766976':0.008003591,(('EPI_ISL_14764373':0.003701597,'EPI_ISL_14766893':0.006751180)0.870:0.001478712,(('EPI_ISL_8786194':0.002919249,'EPI_ISL_9605609':0.003654307)0.000:0.000000006,'EPI_ISL_9604273':0.000000006)0.744:0.000714436)0.998:0.010194886)0.901:0.003115589,('EPI_ISL_9606454':0.016441346,('EPI_ISL_14751198':0.001460717,'EPI_ISL_14749669':0.002227778)0.951:0.003983269)0.443:0.001880213)0.833:0.001544448)0.000:0.000000006,(('EPI_ISL_504872':0.003803983,'EPI_ISL_14766755':0.015596577)0.736:0.000591878,('EPI_ISL_504868':0.002916709,'EPI_ISL_4081383':0.001456030)0.443:0.000000006)0.000:0.000000006)0.845:0.000726063,('EPI_ISL_216578':0.003650728,('EPI_ISL_906135':0.015788468,'EPI_ISL_906133':0.006923095)0.971:0.005174266)0.000:0.000000006)0.955:0.002184438,'EPI_ISL_504852':0.005871067)0.000:0.000000006,'EPI_ISL_278877':0.000733456)0.791:0.000716907,((('EPI_ISL_4081353':0.012979979,'EPI_ISL_4081288':0.005440662)0.787:0.001186107,('EPI_ISL_504867':0.002195208,'EPI_ISL_504841':0.002925992)0.000:0.000000006)0.772:0.000727980,('EPI_ISL_4081360':0.008160572,'EPI_ISL_502072':0.002963241)0.958:0.003719924)0.000:0.000000006)1.000:0.009623577,(('EPI_ISL_328831':0.011208016,('EPI_ISL_195101':0.007484436,('EPI_ISL_195170':0.007533451,'EPI_ISL_195169':0.005289793)0.879:0.002179799)0.862:0.001497339)0.753:0.000704935,(('EPI_ISL_505233':0.010974488,'EPI_ISL_499171':0.017540609)0.704:0.001016141,((('EPI_ISL_329080':0.0,'EPI_ISL_14284876':0.0,'EPI_ISL_329094':0.0):0.000000006,'EPI_ISL_329082':0.013171380)0.985:0.005368366,('EPI_ISL_278871':0.004461851,('EPI_ISL_14761352':0.002232543,'EPI_ISL_14751160':0.000715050)0.989:0.006885031)0.994:0.008318976)0.000:0.000000006)0.875:0.000000006)0.000:0.000000006)0.856:0.000726638,((('EPI_ISL_4081369':0.014199274,(((('EPI_ISL_4081366':0.008366416,(('EPI_ISL_14749682':0.000000006,'EPI_ISL_14764346':0.001471792)0.989:0.006866547,'EPI_ISL_14764740':0.011454013)0.869:0.002726524)0.883:0.002165568,('EPI_ISL_4081367':0.002950507,'EPI_ISL_4081368':0.004390631)0.726:0.000881199)0.996:0.008748549,(('EPI_ISL_14749622':0.002266948,'EPI_ISL_14766978':0.009032767)0.999:0.012440005,('EPI_ISL_4081376':0.006946049,'EPI_ISL_4081377':0.017694480)0.307:0.001432955)0.995:0.008990369)0.692:0.000795203,'EPI_ISL_505327':0.003658676)0.460:0.000736610)0.777:0.000739170,((('EPI_ISL_4081389':0.001469092,'EPI_ISL_4081375':0.013654841)0.360:0.000717882,'EPI_ISL_14749648':0.022567662)0.746:0.000000006,(((('EPI_ISL_4081390':0.000000006,('EPI_ISL_4081388':0.011886329,'EPI_ISL_4081387':0.005872261)0.000:0.000000006)0.951:0.003832494,'EPI_ISL_4081361':0.023923170)0.405:0.002054241,('EPI_ISL_505332':0.002919727,'EPI_ISL_505301':0.000732660)0.997:0.006631421)0.750:0.000000006,('EPI_ISL_505337':0.009613731,(('EPI_ISL_4083721':0.011931139,(('EPI_ISL_4081374':0.012762094,(('EPI_ISL_4081380':0.002210977,'EPI_ISL_4081371':0.001445855)0.999:0.006692363,('EPI_ISL_4081386':0.003664782,('EPI_ISL_257494':0.0,'EPI_ISL_257502':0.0):0.002927556)0.000:0.000000006)0.935:0.002957867)0.874:0.002174239,(('EPI_ISL_4081373':0.010107039,('EPI_ISL_4083804':0.000000006,'EPI_ISL_4083747':0.001459274)1.000:0.023366333)0.738:0.001123420,('EPI_ISL_4081365':0.008286025,'EPI_ISL_4081364':0.013568572)0.787:0.001417835)0.993:0.008195102)0.266:0.000000006)0.912:0.000000006,('EPI_ISL_4081379':0.007505787,'EPI_ISL_195104':0.002974841)0.955:0.003665904)0.000:0.000000006)0.865:0.000727243)0.000:0.000000006)0.000:0.000000006)1.000:0.008115456,('EPI_ISL_6781349':0.035430516,('EPI_ISL_12941305':0.002964860,(('EPI_ISL_12958411':0.007501259,(('EPI_ISL_482222':0.0,'EPI_ISL_697519':0.0):0.002949472,('EPI_ISL_12958435':0.008082766,('EPI_ISL_14768131':0.002868214,('EPI_ISL_14768130':0.000000006,'EPI_ISL_14768123':0.000732412)0.984:0.005290279)0.954:0.003720042)0.752:0.000846155)0.877:0.001494640)0.877:0.001450073,(('EPI_ISL_12939610':0.008222410,'EPI_ISL_10398539':0.002245242)0.748:0.000702741,(('EPI_ISL_239998':0.001473819,('EPI_ISL_12958041':0.012125620,'EPI_ISL_482259':0.003709181)0.934:0.002972468)0.763:0.000728803,'EPI_ISL_12958242':0.002942140)0.000:0.000000006)0.000:0.000000006)0.836:0.001460927)1.000:0.015306123)0.774:0.002259423)0.000:0.000000006)0.862:0.000726906,((('EPI_ISL_700745':0.013474785,(('EPI_ISL_195171':0.015930473,'EPI_ISL_151091':0.011075562)0.082:0.000775461,('EPI_ISL_195092':0.002950163,'EPI_ISL_195174':0.001490030)1.000:0.008042323)0.760:0.000937681)0.768:0.000747675,(((((('EPI_ISL_700750':0.018284507,'EPI_ISL_399214':0.007571118)0.827:0.001406600,'EPI_ISL_167098':0.007373379)0.365:0.000727559,(('EPI_ISL_399210':0.000691487,'EPI_ISL_399211':0.001515492)1.000:0.013625419,(('EPI_ISL_399207':0.0,'EPI_ISL_399208':0.0):0.000000006,'EPI_ISL_399209':0.000733986)0.000:0.000000006)1.000:0.009080615)0.638:0.000000006,((('EPI_ISL_81731':0.002922017,('EPI_ISL_195061':0.006742728,'EPI_ISL_195059':0.004468053)0.957:0.003727056)0.000:0.000000006,('EPI_ISL_88843':0.000000006,('EPI_ISL_127764':0.001468986,'EPI_ISL_124484':0.002206776)0.000:0.000000006)0.923:0.000734325)0.000:0.000000006,(('EPI_ISL_142688':0.0,'EPI_ISL_142696':0.0):0.000726922,(('EPI_ISL_142686':0.0,'EPI_ISL_142692':0.0):0.000726833,'EPI_ISL_142700':0.000726905)0.000:0.000000006)1.000:0.007389571)0.833:0.000726649)0.000:0.000000006,((('EPI_ISL_171317':0.003706363,('EPI_ISL_278810':0.000732977,('EPI_ISL_164827':0.000733164,'EPI_ISL_164826':0.002946358)0.000:0.000000006)0.989:0.005223572)0.740:0.000723930,(((((((('EPI_ISL_167331':0.000000006,'EPI_ISL_198367':0.002205161)0.956:0.002209334,('EPI_ISL_253932':0.000000006,'EPI_ISL_262595':0.002204762)0.999:0.008966131)0.000:0.000000006,'EPI_ISL_153730':0.000000006)1.000:0.000000006,(('EPI_ISL_168302':0.000728191,'EPI_ISL_140909':0.008103055)0.930:0.002197410,(('EPI_ISL_237047':0.003682444,'EPI_ISL_174440':0.000000006)0.946:0.002968070,((('EPI_ISL_372502':0.018282106,(('EPI_ISL_245325':0.000000006,('EPI_ISL_399606':0.006021290,((('EPI_ISL_4082051':0.005960359,('EPI_ISL_499250':0.000742194,'EPI_ISL_6785604':0.004431066)0.947:0.002965756)0.867:0.001467730,('EPI_ISL_388621':0.000000006,'EPI_ISL_399615':0.001467670)0.972:0.002950013)0.000:0.000000006,'EPI_ISL_4082537':0.011227200)0.884:0.002159726)0.979:0.004504451)0.925:0.001469453,(('EPI_ISL_4082017':0.005176314,('EPI_ISL_697745':0.002247543,'EPI_ISL_6795318':0.005979812)0.108:0.000695861)0.000:0.000000006,(('EPI_ISL_504046':0.000000006,('EPI_ISL_707020':0.000733416,('EPI_ISL_4089885':0.001468506,('EPI_ISL_14770021':0.003684667,'EPI_ISL_4082025':0.000732675)0.000:0.000000006)0.783:0.000732703)0.802:0.000733636)0.000:0.000000006,('EPI_ISL_14769984':0.007448822,('EPI_ISL_504045':0.002207031,('EPI_ISL_14769972':0.002212117,('EPI_ISL_6785418':0.002945208,'EPI_ISL_4082008':0.000000006)0.858:0.001471337)0.771:0.000733278)0.743:0.000752506)0.790:0.000718617)0.949:0.001470072)1.000:0.009697315)0.000:0.000000006)0.913:0.001731790,((('EPI_ISL_303856':0.005964759,(('EPI_ISL_503341':0.003702310,(((('EPI_ISL_707117':0.000733744,('EPI_ISL_14224303':0.000000006,('EPI_ISL_4081699':0.000000006,('EPI_ISL_4089889':0.001469916,'EPI_ISL_707022':0.000733889)0.000:0.000000006)0.000:0.000000006)0.788:0.000729317)0.917:0.002243551,'EPI_ISL_4082023':0.008259751)0.729:0.000686030,'EPI_ISL_4089935':0.008318250)0.000:0.000000006,(((('EPI_ISL_502049':0.000737696,'EPI_ISL_4081936':0.001469532)0.790:0.000737863,('EPI_ISL_4082224':0.000740836,'EPI_ISL_6785466':0.005236835)0.758:0.000727171)0.944:0.002212035,'EPI_ISL_700960':0.001468791)0.780:0.000740548,('EPI_ISL_368783':0.000733692,('EPI_ISL_503972':0.0,'EPI_ISL_503622':0.0):0.003689504)0.000:0.000000006)0.910:0.001470543)0.869:0.001461465)0.878:0.001459862,('EPI_ISL_303859':0.000733906,'EPI_ISL_284679':0.000000006)0.000:0.000000006)0.870:0.001451421)0.910:0.002216355,'EPI_ISL_234673':0.001478499)0.774:0.000723155,'EPI_ISL_200105':0.001473101)0.892:0.001950927)0.176:0.000714831,'EPI_ISL_237038':0.003451759)0.925:0.002478229)0.906:0.002188287)0.000:0.000000006)0.000:0.000000006,'EPI_ISL_211799':0.014281292)0.931:0.002173750,(('EPI_ISL_243787':0.008247841,('EPI_ISL_188905':0.005923784,(((((('EPI_ISL_4082173':0.004418683,((('EPI_ISL_502871':0.002955372,'EPI_ISL_4082007':0.004469761)0.978:0.005225142,('EPI_ISL_707264':0.000000006,('EPI_ISL_14769980':0.001470794,'EPI_ISL_4083626':0.000733460)0.896:0.001470996)0.972:0.002944032)0.000:0.000000006,'EPI_ISL_503335':0.000732938)0.867:0.001487657)0.755:0.000911921,(('EPI_ISL_297129':0.000733189,'EPI_ISL_298621':0.000735256)0.937:0.002806454,'EPI_ISL_503952':0.007622877)0.431:0.000736762)0.995:0.007251146,(('EPI_ISL_243357':0.003686301,(('EPI_ISL_372920':0.008469489,'EPI_ISL_296426':0.009237708)0.249:0.001245187,'EPI_ISL_245567':0.004428916)0.000:0.000000006)0.641:0.000000006,('EPI_ISL_234584':0.001471805,((('EPI_ISL_4081897':0.002211876,'EPI_ISL_4081603':0.002212911)0.871:0.001476797,('EPI_ISL_503987':0.005181361,('EPI_ISL_14769988':0.005219246,('EPI_ISL_372506':0.000000006,'EPI_ISL_707336':0.003699397)0.882:0.001487874)0.764:0.000717485)0.000:0.000000006)0.983:0.005211370,'EPI_ISL_707235':0.004494300)0.919:0.002956996)0.945:0.002960557)0.000:0.000000006)0.999:0.000000006,'EPI_ISL_205075':0.000000006)0.000:0.000000006,('EPI_ISL_208974':0.002946010,((('EPI_ISL_299526':0.002943591,(('EPI_ISL_6785546':0.004435484,(('EPI_ISL_503719':0.000000006,('EPI_ISL_4081937':0.000707841,'EPI_ISL_6795351':0.002238468)0.962:0.002972831)0.924:0.001466889,('EPI_ISL_4081940':0.003738267,('EPI_ISL_697744':0.002204761,('EPI_ISL_14769986':0.003684134,'EPI_ISL_6781458':0.005193592)0.000:0.000000006)0.768:0.000691850)0.985:0.003739168)0.000:0.000000006)0.916:0.002210082,'EPI_ISL_6781670':0.007483404)0.900:0.002214835)0.000:0.000000006,('EPI_ISL_4083563':0.005981546,((((((((('EPI_ISL_14770774':0.001468638,('EPI_ISL_14769985':0.002209156,'EPI_ISL_4083617':0.000000006)0.000:0.000000006)0.860:0.000733115,('EPI_ISL_14874535':0.005166893,'EPI_ISL_4082171':0.003739270)0.752:0.000693209)0.000:0.000000006,('EPI_ISL_14224399':0.000726587,(((('EPI_ISL_4081845':0.002206149,'EPI_ISL_707240':0.000733099)0.000:0.000000006,'EPI_ISL_14224344':0.000728576)0.000:0.000000006,(('EPI_ISL_14224409':0.0,'EPI_ISL_14224194':0.0,'EPI_ISL_14224335':0.0,'EPI_ISL_14224217':0.0,'EPI_ISL_14224401':0.0,'EPI_ISL_14224190':0.0):0.000000006,'EPI_ISL_14224295':0.000726462)0.000:0.000000006)0.000:0.000000006,'EPI_ISL_14224359':0.000727725)0.000:0.000000006)0.972:0.002185511)0.831:0.000726339,('EPI_ISL_499047':0.002217706,('EPI_ISL_501672':0.000736180,'EPI_ISL_14769992':0.002951388)0.981:0.003707210)0.770:0.000730062)0.000:0.000000006,((((('EPI_ISL_6785409':0.005957735,'EPI_ISL_697656':0.001494734)0.769:0.000712539,('EPI_ISL_502053':0.002227662,'EPI_ISL_501766':0.004459257)0.741:0.000715045)0.000:0.000000006,(('EPI_ISL_4083632':0.005176127,(('EPI_ISL_368761':0.000000009,'EPI_ISL_697653':0.002955884)0.850:0.000733348,'EPI_ISL_372908':0.000732957)0.000:0.000000006)1.000:0.000000006,'EPI_ISL_393544':0.000000006)0.000:0.000000006)1.000:0.000000006,((('EPI_ISL_4081708':0.001467544,('EPI_ISL_14769971':0.002943778,('EPI_ISL_707277':0.001467632,'EPI_ISL_4081942':0.004427919)0.000:0.000000006)0.930:0.001467559)0.000:0.000000006,'EPI_ISL_4081607':0.000000006)0.919:0.000732833,(('EPI_ISL_697652':0.001467885,('EPI_ISL_707315':0.000000006,'EPI_ISL_4081806':0.004429766)0.000:0.000000006)0.000:0.000000006,('EPI_ISL_4081994':0.001479521,'EPI_ISL_4089929':0.002950581)0.883:0.001464661)0.975:0.002949378)0.000:0.000000006)0.000:0.000000006,(('EPI_ISL_4082067':0.002248856,'EPI_ISL_4089887':0.002952962)0.894:0.001474714,'EPI_ISL_707129':0.000735276)0.763:0.000732099)0.000:0.000000006)0.000:0.000000006,(('EPI_ISL_4081871':0.005922872,('EPI_ISL_4083572':0.002204757,'EPI_ISL_4081956':0.002205879)0.000:0.000000006)0.946:0.002204987,(((('EPI_ISL_14872410':0.0,'EPI_ISL_14873218':0.0):0.002918629,(('EPI_ISL_697763':0.001490297,'EPI_ISL_504118':0.000733096)0.000:0.000000006,('EPI_ISL_503387':0.000000006,(('EPI_ISL_4702772':0.000733574,'EPI_ISL_14775287':0.000000006)0.937:0.002217011,('EPI_ISL_6785501':0.000732952,'EPI_ISL_6795322':0.000000006)0.752:0.000725205)0.992:0.005213891)0.000:0.000000006)0.000:0.000000006)0.940:0.001454725,('EPI_ISL_501283':0.002945407,'EPI_ISL_502841':0.002948885)0.000:0.000000006)0.862:0.000726297,((((('EPI_ISL_504145':0.002208172,((('EPI_ISL_504086':0.000734890,'EPI_ISL_4081680':0.002951346)0.752:0.000733174,(('EPI_ISL_4081941':0.002205285,((('EPI_ISL_4083624':0.005177842,('EPI_ISL_700971':0.002218990,'EPI_ISL_4083628':0.005206951)0.883:0.001469160)0.000:0.000000006,(('EPI_ISL_4081793':0.000736134,'EPI_ISL_4081848':0.002953151)0.805:0.000731350,('EPI_ISL_4081927':0.000000006,'EPI_ISL_4083267':0.002205400)0.970:0.003690182)0.000:0.000000006)0.982:0.000000006,'EPI_ISL_502919':0.001467983)0.000:0.000000006)1.000:0.000000006,(('EPI_ISL_501282':0.000000006,'EPI_ISL_499202':0.001467791)0.828:0.000732915,('EPI_ISL_503943':0.0,'EPI_ISL_504079':0.0):0.000000006)0.000:0.000000006)0.000:0.000000006)0.000:0.000000006,('EPI_ISL_504133':0.000000006,'EPI_ISL_707115':0.001468098)0.853:0.000732976)0.756:0.000733802)0.892:0.001474612,(('EPI_ISL_503971':0.000000006,('EPI_ISL_707112':0.002961568,('EPI_ISL_707299':0.000000006,'EPI_ISL_6781466':0.003685622)0.939:0.002211316)0.763:0.000731884)0.925:0.001468290,(('EPI_ISL_707226':0.002208233,('EPI_ISL_503925':0.001470046,('EPI_ISL_4082055':0.002214549,'EPI_ISL_4081993':0.001470331)0.880:0.001475148)0.000:0.000000006)0.864:0.000733005,'EPI_ISL_503966':0.001468060)0.000:0.000000006)0.789:0.000730409)0.781:0.000736676,(('EPI_ISL_381685':0.0,'EPI_ISL_389843':0.0):0.001467839,(('EPI_ISL_502893':0.001469411,('EPI_ISL_501780':0.002207307,('EPI_ISL_4081629':0.002963788,'EPI_ISL_4082035':0.002216531)0.787:0.000723773)0.000:0.000000006)0.908:0.000733008,(((('EPI_ISL_399443':0.000732845,('EPI_ISL_502851':0.001478679,'EPI_ISL_4081912':0.002954872)0.749:0.000728978)0.000:0.000000006,(('EPI_ISL_4081952':0.002232375,'EPI_ISL_4083629':0.002979022)0.772:0.000709143,'EPI_ISL_697710':0.004434423)0.000:0.000000006)0.000:0.000000006,(('EPI_ISL_4082052':0.001486097,'EPI_ISL_6795319':0.002946784)0.983:0.004484270,'EPI_ISL_4081971':0.001470675)0.766:0.000733738)0.835:0.000734066,((('EPI_ISL_4083608':0.004429987,('EPI_ISL_4083330':0.002223428,'EPI_ISL_4081798':0.000000006)0.000:0.000000006)0.956:0.001468320,(((('EPI_ISL_4081856':0.003722960,'EPI_ISL_700969':0.002986321)0.763:0.000708213,'EPI_ISL_4083568':0.002205503)0.000:0.000000006,('EPI_ISL_4082568':0.002222712,('EPI_ISL_6785457':0.002944361,('EPI_ISL_14770539':0.002944043,'EPI_ISL_4081810':0.000000006)0.000:0.000000006)0.893:0.001464433)0.937:0.002216331)0.000:0.000000006,'EPI_ISL_707271':0.000733052)0.000:0.000000006)0.839:0.000733021,'EPI_ISL_4081850':0.005936450)0.000:0.000000006)0.000:0.000000006)0.917:0.001467817)0.000:0.000000006)0.000:0.000000006,'EPI_ISL_4081814':0.007423123)0.835:0.000734545,(('EPI_ISL_4081892':0.002214562,('EPI_ISL_4083570':0.004428738,('EPI_ISL_15357030':0.001455242,('EPI_ISL_4081706':0.000000006,(('EPI_ISL_4083377':0.0,'EPI_ISL_4082699':0.0):0.000000006,('EPI_ISL_4083615':0.001467928,('EPI_ISL_14770842':0.001467997,'EPI_ISL_6795350':0.000000006)0.960:0.002205214)0.000:0.000000006)0.940:0.000733266)0.000:0.000000006)0.844:0.000000006)0.826:0.002200248)0.946:0.002922562,('EPI_ISL_707316':0.001468692,('EPI_ISL_501674':0.000732789,'EPI_ISL_4082056':0.005921067)0.000:0.000000006)0.000:0.000000006)0.836:0.000726944)0.779:0.000725553)0.000:0.000000006)0.000:0.000000006)0.000:0.000000006,(('EPI_ISL_14769982':0.004475997,'EPI_ISL_6785430':0.000707430)0.984:0.004468844,('EPI_ISL_4081796':0.005173503,('EPI_ISL_369153':0.000000006,'EPI_ISL_393551':0.000732898)0.000:0.000000006)0.000:0.000000006)0.187:0.000732881)0.851:0.000726431,('EPI_ISL_707239':0.001467808,('EPI_ISL_504132':0.000733757,(('EPI_ISL_4083671':0.000729451,('EPI_ISL_14770832':0.003741517,'EPI_ISL_14770841':0.005245372)0.907:0.002193283)0.885:0.001489284,('EPI_ISL_6795285':0.001468862,'EPI_ISL_707268':0.000000006)0.878:0.001474512)0.773:0.000729299)0.000:0.000000006)0.000:0.000000006)0.779:0.000726470,('EPI_ISL_4081930':0.003695606,'EPI_ISL_4081893':0.001469291)0.000:0.000000006)0.754:0.000683630)0.980:0.003714855)0.999:0.008265943,'EPI_ISL_252699':0.007558766)0.915:0.002873550)0.758:0.000737802)0.969:0.002187219,('EPI_ISL_167435':0.000000006,('EPI_ISL_301927':0.007430357,(('EPI_ISL_245052':0.002224251,'EPI_ISL_296542':0.003717496)0.853:0.001466176,(('EPI_ISL_252710':0.005924012,'EPI_ISL_396120':0.015862826)0.000:0.000000006,('EPI_ISL_222479':0.001471248,('EPI_ISL_234951':0.002205755,'EPI_ISL_212191':0.002208509)0.000:0.000000006)0.856:0.000733049)0.905:0.000734341)0.000:0.000000006)0.985:0.002944343)0.999:0.006687504)0.000:0.000000006)0.007:0.000722921)0.758:0.000717053,(((('EPI_ISL_262589':0.005921663,'EPI_ISL_190541':0.000000006)0.824:0.000737641,('EPI_ISL_237042':0.001478278,'EPI_ISL_254685':0.003704984)0.773:0.000727597)0.897:0.001469006,'EPI_ISL_171045':0.000000006)0.890:0.001472740,('EPI_ISL_296421':0.010509717,('EPI_ISL_209199':0.005184174,('EPI_ISL_234527':0.002158053,'EPI_ISL_305777':0.009049361)0.996:0.007569972)0.000:0.000000006)0.888:0.001471761)0.950:0.002987191)0.955:0.002974567)0.997:0.007612897,(('EPI_ISL_505283':0.009126177,'EPI_ISL_14761878':0.020634558)0.746:0.000772335,((('EPI_ISL_504552':0.010361654,('EPI_ISL_504534':0.000727499,'EPI_ISL_504548':0.006647732)0.768:0.000727942)0.000:0.000000006,('EPI_ISL_504541':0.000727080,('EPI_ISL_504550':0.0,'EPI_ISL_504549':0.0):0.001459622)0.793:0.000727908)0.872:0.001511182,('EPI_ISL_247092':0.007642730,(('EPI_ISL_14937236':0.002200060,'EPI_ISL_14937238':0.002238612)1.000:0.015254247,('EPI_ISL_4081576':0.0,'EPI_ISL_247093':0.0):0.000637560)0.989:0.006138174)0.861:0.002033845)0.980:0.005357765)0.987:0.005807544)0.724:0.000572923,((('EPI_ISL_505325':0.011951709,('EPI_ISL_399220':0.000749691,('EPI_ISL_399215':0.002216145,(('EPI_ISL_399216':0.0,'EPI_ISL_399217':0.0,'EPI_ISL_399218':0.0):0.000000006,'EPI_ISL_399219':0.000732662)0.879:0.001471798)0.774:0.000716897)1.000:0.016771667)0.715:0.000000008,(('EPI_ISL_221959':0.000000006,'EPI_ISL_237933':0.003657036)1.000:0.016024478,'EPI_ISL_127879':0.007777171)0.743:0.001276199)0.792:0.000736944,(('EPI_ISL_88840':0.005901889,(('EPI_ISL_171298':0.001108489,'EPI_ISL_171306':0.003294151)0.997:0.008139402,('EPI_ISL_236205':0.009739348,'EPI_ISL_191723':0.001450111)0.964:0.004189512)0.334:0.001057753)0.752:0.000769128,(('EPI_ISL_248336':0.005932222,(('EPI_ISL_195036':0.005895967,'EPI_ISL_328490':0.012006468)0.630:0.001608728,('EPI_ISL_906138':0.000000006,'EPI_ISL_906139':0.000000006)1.000:0.013397936)0.000:0.000000006)0.818:0.000728957,(((((((((((('EPI_ISL_164346':0.0,'EPI_ISL_164343':0.0,'EPI_ISL_164347':0.0):0.000727256,(('EPI_ISL_168403':0.000000006,('EPI_ISL_168411':0.0,'EPI_ISL_168410':0.0):0.001457008)0.982:0.003661303,('EPI_ISL_164361':0.000000006,(('EPI_ISL_164365':0.0,'EPI_ISL_164353':0.0,'EPI_ISL_164354':0.0,'EPI_ISL_164369':0.0,'EPI_ISL_164350':0.0,'EPI_ISL_164355':0.0,'EPI_ISL_181096':0.0):0.000000006,'EPI_ISL_164348':0.000000006)0.842:0.000727366)0.924:0.000727404)0.000:0.000000006)1.000:0.008965504,('EPI_ISL_236925':0.007434864,('EPI_ISL_173577':0.000726737,((('EPI_ISL_174327':0.0,'EPI_ISL_174329':0.0,'EPI_ISL_174323':0.0,'EPI_ISL_174335':0.0,'EPI_ISL_174334':0.0,'EPI_ISL_174324':0.0,'EPI_ISL_174339':0.0,'EPI_ISL_174331':0.0,'EPI_ISL_174328':0.0,'EPI_ISL_174332':0.0):0.000000006,(('EPI_ISL_168413':0.0,'EPI_ISL_168409':0.0,'EPI_ISL_168408':0.0):0.000726794,'EPI_ISL_173580':0.000000006)0.875:0.000726807)0.840:0.000726826,('EPI_ISL_173579':0.0,'EPI_ISL_167967':0.0,'EPI_ISL_173576':0.0,'EPI_ISL_167966':0.0,'EPI_ISL_167968':0.0):0.000000006)0.000:0.000000006)0.737:0.000682852)0.968:0.004512506)0.799:0.001216578,'EPI_ISL_399206':0.009227327)0.220:0.000683686,'EPI_ISL_195093':0.014963107)0.772:0.000972370,(((((((('EPI_ISL_104808':0.000000006,('EPI_ISL_124430':0.0,'EPI_ISL_124297':0.0):0.000000006)0.958:0.002185665,(('EPI_ISL_116234':0.000000006,'EPI_ISL_119608':0.001469647)0.865:0.000733280,'EPI_ISL_116361':0.002206027)0.341:0.000000006)0.909:0.000727737,('EPI_ISL_109894':0.002206482,(('EPI_ISL_132356':0.0,'EPI_ISL_132349':0.0):0.002946830,'EPI_ISL_116141':0.000000006)0.998:0.004431025)0.000:0.000000006)0.877:0.001456357,(('EPI_ISL_124248':0.002210905,'EPI_ISL_124315':0.001474601)0.888:0.001474444,(((('EPI_ISL_161122':0.006809645,'EPI_ISL_151924':0.006067214)0.734:0.000544559,'EPI_ISL_149669':0.003686551)0.000:0.000000006,(('EPI_ISL_191504':0.002203117,('EPI_ISL_234244':0.005914408,('EPI_ISL_201898':0.000732357,'EPI_ISL_203117':0.004442169)0.000:0.000000006)0.000:0.000000006)0.963:0.002985210,(('EPI_ISL_216994':0.003705135,('EPI_ISL_206671':0.002203111,('EPI_ISL_181266':0.000000006,('EPI_ISL_205083':0.003698649,'EPI_ISL_208970':0.005174405)0.000:0.000000006)0.000:0.000000006)0.761:0.000723507)0.888:0.001481020,('EPI_ISL_225549':0.007475514,('EPI_ISL_181274':0.000000006,'EPI_ISL_208916':0.003694363)0.753:0.000693386)0.954:0.002990773)0.000:0.000000006)0.992:0.004490885)0.786:0.000723318,'EPI_ISL_142222':0.001476226)0.962:0.002949228)0.875:0.001456972)0.783:0.000730087,(('EPI_ISL_328798':0.020473123,(((('EPI_ISL_166496':0.008385550,('EPI_ISL_236923':0.000714360,'EPI_ISL_236924':0.001474791)0.993:0.007560469)0.950:0.004431927,'EPI_ISL_168406':0.012733076)0.751:0.000671016,((('EPI_ISL_164362':0.0,'EPI_ISL_164360':0.0,'EPI_ISL_164367':0.0,'EPI_ISL_164366':0.0,'EPI_ISL_164368':0.0,'EPI_ISL_164364':0.0,'EPI_ISL_164363':0.0):0.008929503,(('EPI_ISL_131499':0.000000006,('EPI_ISL_131501':0.0,'EPI_ISL_131502':0.0,'EPI_ISL_131498':0.0,'EPI_ISL_131497':0.0,'EPI_ISL_131500':0.0):0.000000006)0.000:0.000000006,('EPI_ISL_168401':0.000706315,'EPI_ISL_168402':0.005920009)0.759:0.001481355)0.977:0.003698790)0.736:0.000703355,('EPI_ISL_237923':0.006797346,('EPI_ISL_283573':0.000727144,('EPI_ISL_283574':0.0,'EPI_ISL_283575':0.0,'EPI_ISL_237794':0.0):0.000000006)0.800:0.001333204)1.000:0.011502822)0.768:0.000718359)0.000:0.000000006,('EPI_ISL_127762':0.003441166,'EPI_ISL_124486':0.003677575)0.961:0.004021997)0.415:0.000719466)0.756:0.000735628,('EPI_ISL_127774':0.009723152,('EPI_ISL_124472':0.009122496,('EPI_ISL_97040':0.0,'EPI_ISL_97045':0.0):0.012974872)0.817:0.001356618)0.770:0.000730560)0.000:0.000000006)0.873:0.000726419,('EPI_ISL_207982':0.010404595,((((('EPI_ISL_100251':0.001469860,(('EPI_ISL_100248':0.000733575,('EPI_ISL_100198':0.000000006,'EPI_ISL_130037':0.002948822)0.000:0.000000006)0.000:0.000000006,'EPI_ISL_100249':0.005186731)0.000:0.000000006)0.000:0.000000006,(((((('EPI_ISL_156336':0.0,'EPI_ISL_130117':0.0):0.000000006,(('EPI_ISL_124046':0.001469678,('EPI_ISL_130154':0.000733807,'EPI_ISL_109913':0.001469674)0.000:0.000000006)0.873:0.000733935,'EPI_ISL_271717':0.000727097)0.753:0.000000006)0.000:0.000000006,(('EPI_ISL_167983':0.002190039,('EPI_ISL_195459':0.001470041,'EPI_ISL_226061':0.002966156)0.991:0.005258355)0.975:0.004429187,'EPI_ISL_271059':0.002187396)0.718:0.000000006)0.000:0.000000006,('EPI_ISL_271642':0.000727063,('EPI_ISL_271043':0.000000006,'EPI_ISL_132377':0.000733706)0.000:0.000000006)0.000:0.000000006)0.000:0.000000006,(('EPI_ISL_271645':0.0,'EPI_ISL_271646':0.0):0.000727033,('EPI_ISL_271747':0.000000006,(((('EPI_ISL_271653':0.0,'EPI_ISL_271715':0.0):0.000000006,((('EPI_ISL_271757':0.002192051,'EPI_ISL_271049':0.000000006)0.840:0.000727099,'EPI_ISL_271076':0.000727023)0.000:0.000000006,'EPI_ISL_271761':0.000000006)0.926:0.000728608)0.000:0.000000006,'EPI_ISL_271046':0.000727054)0.952:0.001456236,(('EPI_ISL_271738':0.000719708,'EPI_ISL_271075':0.001466355)0.943:0.002198019,('EPI_ISL_271047':0.000728514,'EPI_ISL_271643':0.000000006)0.000:0.000000006)0.706:0.002191910)0.000:0.000000006)0.000:0.000000006)0.929:0.001459898)0.964:0.002920553,('EPI_ISL_97140':0.000000006,('EPI_ISL_116357':0.000000006,'EPI_ISL_124418':0.002952419)0.910:0.001469534)0.753:0.000000006)0.971:0.002186889)0.862:0.001455595,('EPI_ISL_124249':0.000733498,(('EPI_ISL_124246':0.0,'EPI_ISL_130053':0.0):0.000000006,'EPI_ISL_129989':0.000733667)0.000:0.000000006)0.992:0.004433088)0.000:0.000000006,(((('EPI_ISL_151002':0.000729058,'EPI_ISL_116143':0.002958286)0.792:0.000725984,('EPI_ISL_124310':0.001468592,'EPI_ISL_127882':0.002208857)0.000:0.000000006)0.851:0.000726615,'EPI_ISL_97087':0.000726511)0.000:0.000000006,'EPI_ISL_97086':0.000000006)0.000:0.000000006)0.946:0.002201667,(('EPI_ISL_381589':0.000000006,'EPI_ISL_381585':0.000727030)0.997:0.008534155,('EPI_ISL_282692':0.000000006,'EPI_ISL_282491':0.001455806)1.000:0.015407895)0.765:0.001088093)0.755:0.000714261)0.763:0.000740020)0.000:0.000000006,(((('EPI_ISL_328777':0.011708725,(('EPI_ISL_328820':0.000726694,(('EPI_ISL_328827':0.0,'EPI_ISL_328822':0.0,'EPI_ISL_328828':0.0,'EPI_ISL_328819':0.0):0.000000006,'EPI_ISL_328818':0.000726695)0.000:0.000000006)0.999:0.008502642,(('EPI_ISL_328830':0.000746331,'EPI_ISL_328835':0.000708527)0.994:0.007444600,('EPI_ISL_328809':0.003672270,('EPI_ISL_328825':0.001457837,(('EPI_ISL_328774':0.001474162,'EPI_ISL_328779':0.000711949)0.986:0.005155319,('EPI_ISL_328778':0.000727145,'EPI_ISL_328775':0.001456660)0.675:0.000000006)0.018:0.000724114)0.924:0.002222990)0.948:0.002940022)0.731:0.001104068)0.947:0.003782105)0.715:0.000933942,('EPI_ISL_328763':0.000000006,('EPI_ISL_328808':0.0,'EPI_ISL_328815':0.0,'EPI_ISL_328806':0.0):0.000726382)1.000:0.012166942)0.905:0.002294967,('EPI_ISL_328817':0.0,'EPI_ISL_328814':0.0):0.011996131)0.743:0.000681999,((('EPI_ISL_194990':0.000659376,'EPI_ISL_700764':0.006714463)0.987:0.006709959,(('EPI_ISL_700757':0.007359903,((('EPI_ISL_700763':0.0,'EPI_ISL_700762':0.0):0.000725995,'EPI_ISL_700747':0.000000006)0.996:0.007407780,('EPI_ISL_700760':0.000741272,'EPI_ISL_700759':0.000713601)0.997:0.005937916)0.000:0.000000006)0.190:0.000853223,'EPI_ISL_700766':0.008796624)0.981:0.006757181)0.977:0.005308976,(((((('EPI_ISL_700753':0.000000006,'EPI_ISL_700749':0.001455213)1.000:0.013432067,('EPI_ISL_700746':0.004672875,'EPI_ISL_700765':0.004193787)0.992:0.006852929)0.853:0.002354085,('EPI_ISL_191081':0.004391158,(('EPI_ISL_700768':0.011902240,('EPI_ISL_700758':0.010564183,'EPI_ISL_223342':0.011320510)0.943:0.003680815)0.252:0.000000006,'EPI_ISL_191080':0.000000006)0.000:0.000000006)0.948:0.002928569)0.699:0.001467911,((((('EPI_ISL_275568':0.008517960,('EPI_ISL_328804':0.0,'EPI_ISL_327490':0.0,'EPI_ISL_328807':0.0):0.013823120)0.320:0.000373215,'EPI_ISL_700752':0.008891412)0.000:0.000000006,('EPI_ISL_95472':0.000000006,'EPI_ISL_97044':0.002946798)1.000:0.008207754)0.744:0.000722750,'EPI_ISL_124359':0.004458747)0.794:0.000850179,'EPI_ISL_131144':0.012908078)0.620:0.000612331)0.370:0.000000006,('EPI_ISL_196004':0.005172401,'EPI_ISL_295551':0.013611094)0.958:0.005201068)0.451:0.000000006,((('EPI_ISL_78733':0.002192307,(((((('EPI_ISL_133097':0.001455480,'EPI_ISL_164831':0.000733520)0.738:0.000000006,((((('EPI_ISL_128662':0.000728347,(('EPI_ISL_502120':0.0,'EPI_ISL_502102':0.0):0.000000006,('EPI_ISL_502081':0.000733804,'EPI_ISL_502154':0.001468702)0.000:0.000000006)0.776:0.000740197)0.982:0.003701906,('EPI_ISL_128688':0.001469385,('EPI_ISL_106845':0.001469260,'EPI_ISL_101541':0.000000006)0.000:0.000000006)0.763:0.000735407)0.773:0.000733845,'EPI_ISL_164855':0.000733761)0.000:0.000000006,'EPI_ISL_164850':0.000733535)0.000:0.000000006,(((('EPI_ISL_164832':0.0,'EPI_ISL_94566':0.0,'EPI_ISL_94652':0.0,'EPI_ISL_94578':0.0,'EPI_ISL_164853':0.0,'EPI_ISL_164856':0.0,'EPI_ISL_164849':0.0,'EPI_ISL_164860':0.0):0.000000006,((('EPI_ISL_426493':0.000763699,('EPI_ISL_253934':0.000685247,'EPI_ISL_253935':0.003002725)0.990:0.006079233)0.675:0.000000006,'EPI_ISL_123120':0.000000006)0.844:0.000733495,'EPI_ISL_164859':0.001469284)0.000:0.000000006)0.000:0.000000006,('EPI_ISL_94551':0.000733454,'EPI_ISL_94552':0.000733470)0.000:0.000000006)1.000:0.000000006,(((('EPI_ISL_164852':0.000733481,'EPI_ISL_94582':0.001469214)0.000:0.000000006,'EPI_ISL_94564':0.000733538)0.000:0.000000006,'EPI_ISL_94568':0.000733535)0.000:0.000000006,('EPI_ISL_164857':0.000733445,'EPI_ISL_94654':0.000000006)1.000:0.000000006)0.000:0.000000006)0.000:0.000000006)0.999:0.000000006)0.000:0.000000006,'EPI_ISL_147656':0.000726746)0.000:0.000000006,((('EPI_ISL_129194':0.001455553,((('EPI_ISL_147304':0.0,'EPI_ISL_147600':0.0):0.001455551,((('EPI_ISL_369634':0.000726752,(('EPI_ISL_118689':0.000733517,'EPI_ISL_122599':0.001469208)0.765:0.000000006,('EPI_ISL_115085':0.0,'EPI_ISL_110113':0.0):0.000000006)1.000:0.000000006)0.000:0.000000006,(('EPI_ISL_161704':0.002186675,('EPI_ISL_378639':0.014492789,('EPI_ISL_282478':0.000000006,'EPI_ISL_378592':0.003653817)1.000:0.011290474)0.844:0.002864275)0.721:0.000000006,(('EPI_ISL_117054':0.000733916,(('EPI_ISL_128403':0.000000006,('EPI_ISL_134841':0.000000006,'EPI_ISL_129016':0.000000006)0.868:0.000733817)0.860:0.000733835,(('EPI_ISL_369633':0.0,'EPI_ISL_369650':0.0):0.000000006,'EPI_ISL_282494':0.009693334)0.000:0.000000006)0.000:0.000000006)0.889:0.001457113,'EPI_ISL_369629':0.000726555)0.426:0.000729932)0.721:0.000000006)1.000:0.000000006,((('EPI_ISL_369647':0.002190382,('EPI_ISL_146787':0.000726871,'EPI_ISL_146786':0.000000006)0.912:0.000726810)0.000:0.000000006,(('EPI_ISL_263291':0.0,'EPI_ISL_263139':0.0):0.002186859,'EPI_ISL_167113':0.000726839)0.763:0.000000006)0.000:0.000000006,('EPI_ISL_369637':0.000727128,(('EPI_ISL_167112':0.0,'EPI_ISL_369649':0.0,'EPI_ISL_369627':0.0,'EPI_ISL_369635':0.0,'EPI_ISL_369644':0.0,'EPI_ISL_129195':0.0):0.000000006,((('EPI_ISL_207173':0.000736901,(('EPI_ISL_207984':0.000723128,((('EPI_ISL_282523':0.001455641,(('EPI_ISL_282744':0.002931665,'EPI_ISL_282482':0.002202565)0.767:0.000717165,('EPI_ISL_282490':0.000000006,('EPI_ISL_373104':0.000726820,'EPI_ISL_373102':0.000000006)0.992:0.004392959)0.899:0.001455773)0.000:0.000000006)0.000:0.000000006,'EPI_ISL_373115':0.008107246)0.893:0.001446557,'EPI_ISL_282545':0.002938781)0.945:0.002954991)0.745:0.000736702,'EPI_ISL_282700':0.005896854)0.744:0.000715739)0.996:0.005890546,((('EPI_ISL_111395':0.0,'EPI_ISL_103740':0.0):0.000000006,(('EPI_ISL_369645':0.0,'EPI_ISL_302510':0.0):0.000000006,'EPI_ISL_369630':0.000726815)0.000:0.000000006)0.779:0.000000006,('EPI_ISL_369640':0.000000006,('EPI_ISL_128404':0.000733380,('EPI_ISL_117047':0.000733367,'EPI_ISL_121448':0.000733358)0.000:0.000000006)0.000:0.000000006)0.918:0.000726665)0.000:0.000000006)0.880:0.000726709,'EPI_ISL_117346':0.000733450)0.000:0.000000006)0.000:0.000000006)0.000:0.000000006)0.995:0.000000006)0.000:0.000000006)0.633:0.000000006,'EPI_ISL_369631':0.000727685)0.000:0.000000006)0.908:0.000726739,((('EPI_ISL_181404':0.001469425,('EPI_ISL_139377':0.002949115,'EPI_ISL_96007':0.000000006)0.000:0.000000006)0.841:0.000726739,(((('EPI_ISL_135249':0.0,'EPI_ISL_393947':0.0):0.000000006,('EPI_ISL_162683':0.000727037,('EPI_ISL_161629':0.000727472,(('EPI_ISL_161630':0.0,'EPI_ISL_161628':0.0,'EPI_ISL_160441':0.0,'EPI_ISL_161623':0.0,'EPI_ISL_161624':0.0,'EPI_ISL_161840':0.0,'EPI_ISL_161626':0.0):0.000000006,'EPI_ISL_162682':0.000727583)0.000:0.000000006)0.000:0.000000006)0.976:0.002921123)0.000:0.000000006,'EPI_ISL_89957':0.000741936)0.000:0.000000006,((('EPI_ISL_134453':0.000000006,'EPI_ISL_208696':0.001468961)0.977:0.002949009,'EPI_ISL_369632':0.002195442)0.752:0.000730666,(('EPI_ISL_88075':0.000734496,((((('EPI_ISL_194197':0.000000006,('EPI_ISL_275573':0.005888066,(('EPI_ISL_502118':0.002207535,'EPI_ISL_194215':0.000000006)0.893:0.001478235,'EPI_ISL_502159':0.000737590)0.806:0.000730848)0.364:0.000000006)0.000:0.000000006,('EPI_ISL_101901':0.0,'EPI_ISL_101912':0.0,'EPI_ISL_139379':0.0):0.000733358)0.470:0.000000006,'EPI_ISL_86564':0.000733775)0.000:0.000000006,'EPI_ISL_91293':0.001471882)0.467:0.000000006,'EPI_ISL_218481':0.002207524)0.487:0.000000006)0.000:0.000000006,('EPI_ISL_102003':0.002210962,'EPI_ISL_95328':0.001466621)0.768:0.000737069)0.716:0.000000006)0.000:0.000000006)0.000:0.000000006)1.000:0.000000006,((('EPI_ISL_94904':0.000735179,'EPI_ISL_101547':0.000734252)0.888:0.001472189,('EPI_ISL_218477':0.000726578,((('EPI_ISL_329079':0.0,'EPI_ISL_399201':0.0):0.008251671,'EPI_ISL_106850':0.002215301)0.860:0.001474081,('EPI_ISL_83885':0.000733258,('EPI_ISL_101543':0.001468213,'EPI_ISL_218480':0.000000006)0.000:0.000000006)0.000:0.000000006)0.000:0.000000006)0.924:0.000726578)0.000:0.000000006,((('EPI_ISL_164497':0.0,'EPI_ISL_164389':0.0,'EPI_ISL_164390':0.0,'EPI_ISL_160446':0.0,'EPI_ISL_164594':0.0,'EPI_ISL_160438':0.0,'EPI_ISL_164388':0.0):0.000000006,(('EPI_ISL_160785':0.003655857,'EPI_ISL_146754':0.000000006)0.862:0.000727660,('EPI_ISL_164387':0.000726759,'EPI_ISL_87465':0.000733554)0.517:0.000000006)0.776:0.000000006)0.000:0.000000006,('EPI_ISL_13871190':0.000733547,(('EPI_ISL_141551':0.001469313,'EPI_ISL_208740':0.000000006)0.988:0.002946638,'EPI_ISL_88067':0.000733571)0.000:0.000000006)0.914:0.000733506)0.850:0.000726718)0.000:0.000000006)0.000:0.000000006)0.000:0.000000006,('EPI_ISL_123425':0.000733470,'EPI_ISL_393909':0.000000006)0.886:0.000726736)0.938:0.000726716)0.862:0.001510384,('EPI_ISL_328833':0.000701742,('EPI_ISL_328797':0.0,'EPI_ISL_328799':0.0):0.007401127)1.000:0.015099823)0.752:0.000681536,'EPI_ISL_275576':0.012008779)0.774:0.000729177)0.000:0.000000006,(('EPI_ISL_134468':0.013130422,'EPI_ISL_206455':0.018623408)0.864:0.001961454,(('EPI_ISL_84662':0.003708600,'EPI_ISL_78780':0.001457845)0.908:0.001456646,('EPI_ISL_188657':0.002728332,'EPI_ISL_182841':0.007705576)1.000:0.030428610)0.000:0.000000006)0.774:0.000000006)0.000:0.000000006,((('EPI_ISL_123266':0.000733201,'EPI_ISL_62416':0.000000006)0.842:0.000000006,(((('EPI_ISL_278801':0.000000006,('EPI_ISL_100253':0.001468706,'EPI_ISL_188646':0.005247870)0.000:0.000000006)0.722:0.000726974,(((((((((('EPI_ISL_121277':0.000726397,('EPI_ISL_110579':0.000000006,'EPI_ISL_121289':0.000726317)0.000:0.000000006)0.872:0.000726379,('EPI_ISL_149709':0.000000006,('EPI_ISL_166499':0.000726500,('EPI_ISL_86434':0.000734771,'EPI_ISL_101891':0.000733188)0.000:0.000000006)0.000:0.000000006)0.000:0.000000006)0.861:0.000726477,('EPI_ISL_75086':0.001468182,'EPI_ISL_74140':0.000000006)0.838:0.000726464)0.000:0.000000006,((((('EPI_ISL_151210':0.0,'EPI_ISL_195990':0.0):0.005874642,(('EPI_ISL_133122':0.000726391,(((('EPI_ISL_133118':0.0,'EPI_ISL_133126':0.0,'EPI_ISL_133125':0.0):0.000000006,('EPI_ISL_95331':0.0,'EPI_ISL_131677':0.0,'EPI_ISL_191393':0.0):0.000000006)0.000:0.000000006,(('EPI_ISL_153876':0.001458084,('EPI_ISL_206880':0.000991613,'EPI_ISL_191292':0.000730585)0.898:0.001970996)0.348:0.000000006,'EPI_ISL_191398':0.000734681)0.000:0.000000006)0.000:0.000000006,('EPI_ISL_135255':0.002922518,'EPI_ISL_89373':0.000726387)0.000:0.000000006)0.000:0.000000006)0.988:0.002918026,((((('EPI_ISL_504814':0.002193151,'EPI_ISL_149640':0.000725176)0.881:0.001465281,(('EPI_ISL_174264':0.000728524,('EPI_ISL_310575':0.000000006,'EPI_ISL_174246':0.000000006)0.938:0.002186824)0.917:0.002203966,'EPI_ISL_502109':0.005189330)0.759:0.000721250)0.898:0.001456288,'EPI_ISL_87463':0.002947416)0.000:0.000000006,((((('EPI_ISL_88110':0.000000006,'EPI_ISL_93272':0.000000006)0.844:0.000726603,((('EPI_ISL_1360112':0.000726332,'EPI_ISL_288256':0.003654217)0.000:0.000000006,(('EPI_ISL_1361638':0.0,'EPI_ISL_369641':0.0):0.000000006,(((('EPI_ISL_194044':0.001468300,'EPI_ISL_129015':0.001467943)0.000:0.000000006,'EPI_ISL_193580':0.000733510)0.000:0.000000006,'EPI_ISL_127690':0.000732938)0.000:0.000000006,(('EPI_ISL_116258':0.0,'EPI_ISL_208706':0.0):0.000000006,('EPI_ISL_208728':0.001467886,('EPI_ISL_208727':0.000000006,'EPI_ISL_208697':0.000733882)0.000:0.000000006)0.837:0.000733041)0.000:0.000000006)0.999:0.000000006)0.000:0.000000006)0.000:0.000000006,('EPI_ISL_269975':0.002186443,('EPI_ISL_141542':0.002206030,'EPI_ISL_269977':0.000726641)0.000:0.000000006)0.972:0.002185419)0.923:0.001455799)0.000:0.000000006,((('EPI_ISL_503757':0.002193043,(((('EPI_ISL_151066':0.000726456,('EPI_ISL_263236':0.001460199,(('EPI_ISL_263243':0.0,'EPI_ISL_263232':0.0):0.000000006,'EPI_ISL_224761':0.005881810)0.765:0.000725968)0.765:0.000728796)0.718:0.000000006,('EPI_ISL_101910':0.0,'EPI_ISL_95333':0.0,'EPI_ISL_191403':0.0,'EPI_ISL_206868':0.0,'EPI_ISL_191311':0.0):0.000000006)0.000:0.000000006,(('EPI_ISL_195259':0.004440563,'EPI_ISL_369608':0.000726490)0.000:0.000000006,'EPI_ISL_133053':0.000000006)0.000:0.000000006)0.000:0.000000006,('EPI_ISL_224767':0.000726742,('EPI_ISL_224766':0.0,'EPI_ISL_224772':0.0):0.000000006)0.937:0.001455848)0.000:0.000000006)0.834:0.000726709,((('EPI_ISL_177718':0.0,'EPI_ISL_177716':0.0):0.000000006,'EPI_ISL_158621':0.000000006)0.838:0.000726530,('EPI_ISL_279000':0.000733130,'EPI_ISL_149711':0.000000006)0.972:0.002186241)0.000:0.000000006)0.000:0.000000006,'EPI_ISL_128694':0.003688352)0.000:0.000000006)1.000:0.000000006,(((('EPI_ISL_278799':0.003687425,'EPI_ISL_97359':0.000000006)0.858:0.000733280,(('EPI_ISL_76648':0.000734374,('EPI_ISL_426490':0.001468686,((('EPI_ISL_426138':0.0,'EPI_ISL_177717':0.0,'EPI_ISL_101906':0.0,'EPI_ISL_139380':0.0):0.000000006,(('EPI_ISL_177715':0.001468474,(('EPI_ISL_133102':0.001468554,'EPI_ISL_95243':0.002956588)0.735:0.000730358,'EPI_ISL_263126':0.002197549)0.699:0.000039016)0.000:0.000000054,'EPI_ISL_421694':0.000733408)0.463:0.000000055)0.000:0.000000054,('EPI_ISL_85572':0.000577930,'EPI_ISL_95084':0.000768968)0.589:0.000155735)0.298:0.000000055)0.031:0.000658846)0.154:0.000017250,'EPI_ISL_127887':0.003688082)0.409:0.000000055)0.401:0.000000054,'EPI_ISL_429661':0.000000006)0.743:0.000000055,(('EPI_ISL_132997':0.002919792,('EPI_ISL_90270':0.0,'EPI_ISL_90269':0.0):0.000754581)0.000:0.000000006,'EPI_ISL_195048':0.002210914)0.857:0.000727312)0.000:0.000000006)0.739:0.000000006,'EPI_ISL_189080':0.002918814)0.844:0.000726496)0.000:0.000000006,(('EPI_ISL_206877':0.002991994,('EPI_ISL_208738':0.001469218,('EPI_ISL_90582':0.000000006,'EPI_ISL_94562':0.001469264)0.000:0.000000006)0.949:0.002980890)0.915:0.002197662,('EPI_ISL_381597':0.004409258,'EPI_ISL_182872':0.003710600)0.078:0.001462471)0.839:0.000000006)0.000:0.000000006)0.861:0.000726477)0.000:0.000000006,(((('EPI_ISL_77388':0.0,'EPI_ISL_77387':0.0):0.000733500,'EPI_ISL_79825':0.001457096)0.783:0.000727265,(((('EPI_ISL_93623':0.002185157,(((('EPI_ISL_77412':0.000735962,'EPI_ISL_94784':0.003706317)0.757:0.000732167,'EPI_ISL_63241':0.000733093)0.000:0.000000006,'EPI_ISL_73584':0.000733848)0.000:0.000000006,'EPI_ISL_96947':0.000733307)0.756:0.000000006)0.862:0.000726483,(('EPI_ISL_369620':0.002920342,('EPI_ISL_369612':0.003654626,'EPI_ISL_95503':0.000733123)0.000:0.000000006)0.818:0.000728765,('EPI_ISL_78833':0.002225374,'EPI_ISL_697680':0.001481341)0.765:0.000726050)0.800:0.000728937)0.000:0.000000006,(((('EPI_ISL_143679':0.002205884,(('EPI_ISL_64525':0.000733725,'EPI_ISL_146839':0.000000006)0.864:0.000726514,'EPI_ISL_61511':0.000000006)0.928:0.000727010)0.000:0.000000006,((((('EPI_ISL_122614':0.000000006,('EPI_ISL_75151':0.001455067,'EPI_ISL_81662':0.000000006)0.001:0.000726433)0.736:0.000000055,(('EPI_ISL_86418':0.000000006,(('EPI_ISL_191721':0.002217181,'EPI_ISL_191720':0.002211962)0.995:0.006739122,'EPI_ISL_61817':0.000733346)0.882:0.000000006)0.000:0.000000006,'EPI_ISL_132400':0.000000006)0.920:0.000726554)0.000:0.000000006,((('EPI_ISL_78805':0.002205943,((((((('EPI_ISL_83880':0.001490745,('EPI_ISL_334469':0.0,'EPI_ISL_334470':0.0):0.001468645)0.000:0.000000006,(('EPI_ISL_79394':0.001471698,('EPI_ISL_502162':0.000733331,'EPI_ISL_79484':0.000000006)0.764:0.000734025)0.064:0.000734482,('EPI_ISL_101899':0.0,'EPI_ISL_101900':0.0):0.002205720)0.707:0.000000006)0.000:0.000000006,('EPI_ISL_79449':0.0,'EPI_ISL_79446':0.0):0.000000006)0.999:0.000000006,('EPI_ISL_167114':0.001455275,'EPI_ISL_91330':0.002185592)0.000:0.000000006)0.000:0.000000006,'EPI_ISL_278936':0.000000006)0.000:0.000000006,'EPI_ISL_278935':0.001455359)0.784:0.000726387,('EPI_ISL_76647':0.000000006,'EPI_ISL_76617':0.001468393)0.782:0.000735457)0.768:0.001459044)0.871:0.000000006,((('EPI_ISL_75737':0.000000006,(('EPI_ISL_75752':0.000734843,('EPI_ISL_65024':0.001468698,'EPI_ISL_71321':0.002211312)0.481:0.000000006)0.129:0.000000006,'EPI_ISL_86361':0.001471893)0.000:0.000000006)0.613:0.000000006,'EPI_ISL_238917':0.000000006)0.757:0.000000006,(((((((('EPI_ISL_83562':0.000000006,'EPI_ISL_86555':0.000733383)0.911:0.001469477,'EPI_ISL_62566':0.000729990)0.782:0.000725966,'EPI_ISL_30825':0.000726544)0.000:0.000000006,((((((('EPI_ISL_91341':0.001457987,'EPI_ISL_80100':0.000729320)0.769:0.000725872,('EPI_ISL_74129':0.002185807,((((('EPI_ISL_278931':0.000000006,'EPI_ISL_152189':0.000726596)0.906:0.000726520,('EPI_ISL_90554':0.000000006,('EPI_ISL_90587':0.000000006,(('EPI_ISL_90576':0.0,'EPI_ISL_94922':0.0,'EPI_ISL_90578':0.0):0.001470113,('EPI_ISL_278990':0.001468174,'EPI_ISL_278996':0.000733213)0.000:0.000000006)0.902:0.000000006)0.999:0.000000006)0.000:0.000000006)0.901:0.001455532,'EPI_ISL_188639':0.000733244)0.780:0.000730671,(('EPI_ISL_188662':0.0,'EPI_ISL_182852':0.0):0.000733126,(('EPI_ISL_193578':0.000000006,'EPI_ISL_193588':0.000733319)0.990:0.004430471,((('EPI_ISL_263248':0.001454806,(('EPI_ISL_94893':0.002211991,'EPI_ISL_106806':0.010568282)0.796:0.000000006,('EPI_ISL_95340':0.000000006,'EPI_ISL_421523':0.001469365)0.000:0.000000006)1.000:0.000000006)0.000:0.000000006,(('EPI_ISL_146808':0.000727013,'EPI_ISL_105062':0.000733826)0.794:0.000728856,('EPI_ISL_195166':0.006681162,('EPI_ISL_278995':0.000733279,'EPI_ISL_133078':0.000726594)0.000:0.000000006)0.903:0.001455006)0.000:0.000000006)0.000:0.000000006,('EPI_ISL_133120':0.0,'EPI_ISL_133100':0.0):0.000000006)0.000:0.000000006)0.930:0.001464774)0.000:0.000000006)0.000:0.000000006,('EPI_ISL_502087':0.000733705,('EPI_ISL_101904':0.000000006,'EPI_ISL_101908':0.000733665)0.000:0.000000006)0.993:0.003694247)0.920:0.001465009)0.513:0.000000006)0.593:0.000000006,('EPI_ISL_1361593':0.002186442,(((('EPI_ISL_95176':0.001471701,'EPI_ISL_95500':0.000733134)0.389:0.000000006,('EPI_ISL_146135':0.000000006,'EPI_ISL_146131':0.001468282)0.851:0.000733188)0.000:0.000000006,(('EPI_ISL_95348':0.000733236,((('EPI_ISL_89933':0.000000006,'EPI_ISL_124452':0.000733294)0.858:0.000733290,'EPI_ISL_88102':0.000733277)0.000:0.000000006,'EPI_ISL_88100':0.000000006)0.738:0.000000006)0.841:0.000733191,('EPI_ISL_164851':0.000733247,'EPI_ISL_95185':0.000000006)0.851:0.000733166)0.000:0.000000006)1.000:0.000000006,'EPI_ISL_106144':0.000733144)0.000:0.000000006)0.867:0.000726665)0.000:0.000000006,(((('EPI_ISL_153867':0.000000006,'EPI_ISL_135944':0.001472050)0.909:0.001455091,('EPI_ISL_149710':0.002918323,'EPI_ISL_95336':0.001468449)0.135:0.000000006)0.000:0.000000006,'EPI_ISL_153868':0.002918549)0.834:0.000726577,((('EPI_ISL_123411':0.001470801,('EPI_ISL_133108':0.000000006,'EPI_ISL_502168':0.001469298)0.000:0.000000006)0.000:0.000000006,(('EPI_ISL_131651':0.000733479,('EPI_ISL_90552':0.000000006,(('EPI_ISL_133128':0.001455686,'EPI_ISL_1360030':0.000726771)0.000:0.000000006,'EPI_ISL_133129':0.000727309)0.848:0.000726696)0.000:0.000000006)0.000:0.000000006,'EPI_ISL_131679':0.000733432)0.928:0.000726715)0.926:0.001455435,((('EPI_ISL_166542':0.000733455,'EPI_ISL_87464':0.000000006)0.855:0.000733417,('EPI_ISL_86233':0.000734986,'EPI_ISL_95168':0.000000006)0.712:0.000000006)0.905:0.000000006,(('EPI_ISL_87468':0.0,'EPI_ISL_87467':0.0):0.000000006,('EPI_ISL_369609':0.0,'EPI_ISL_108113':0.0):0.000000006)0.959:0.002188468)0.000:0.000000006)0.000:0.000000006)0.865:0.000726581)0.000:0.000000006,(((('EPI_ISL_104330':0.004431841,'EPI_ISL_278797':0.000000006)0.912:0.000733188,((('EPI_ISL_61518':0.000732996,('EPI_ISL_71365':0.002958325,('EPI_ISL_61839':0.000733017,(('EPI_ISL_156214':0.0,'EPI_ISL_30823':0.0,'EPI_ISL_32414':0.0,'EPI_ISL_31673':0.0,'EPI_ISL_87637':0.0):0.000000006,(('EPI_ISL_87634':0.000734501,('EPI_ISL_86300':0.001471934,(((('EPI_ISL_80382':0.001454795,('EPI_ISL_87569':0.000000006,'EPI_ISL_80377':0.001454594)0.882:0.000726428)0.000:0.000000006,('EPI_ISL_80166':0.000000006,'EPI_ISL_101898':0.001468110)0.000:0.000000006)0.925:0.000726342,'EPI_ISL_80140':0.000000006)0.000:0.000000006,(('EPI_ISL_30487':0.0,'EPI_ISL_30490':0.0,'EPI_ISL_30456':0.0):0.000000006,('EPI_ISL_32516':0.0,'EPI_ISL_33957':0.0):0.000000006)0.927:0.000726409)0.747:0.000000055)0.066:0.000726089)0.139:0.000000055,('EPI_ISL_366492':0.000000006,'EPI_ISL_66076':0.003704663)0.828:0.000733846)0.384:0.000000055)0.000:0.000000055)0.412:0.000000055)0.000:0.000000055)0.747:0.000000055,(((((('EPI_ISL_61794':0.0,'EPI_ISL_61789':0.0):0.001468062,((('EPI_ISL_86427':0.001471927,('EPI_ISL_62263':0.0,'EPI_ISL_29712':0.0):0.000000006)0.000:0.000000006,('EPI_ISL_60974':0.001468069,'EPI_ISL_29711':0.000733062)0.000:0.000000006)0.000:0.000000006,('EPI_ISL_101639':0.001467938,'EPI_ISL_61786':0.000733079)0.000:0.000000006)0.000:0.000000006)0.973:0.000000006,'EPI_ISL_32642':0.000726370)0.000:0.000000006,('EPI_ISL_33959':0.0,'EPI_ISL_63943':0.0):0.000000006)0.000:0.000000006,'EPI_ISL_121278':0.000726236)0.868:0.000726283,('EPI_ISL_62652':0.000000006,('EPI_ISL_147529':0.000726226,('EPI_ISL_147624':0.000000006,'EPI_ISL_328761':0.000000006)0.000:0.000000006)0.838:0.000726263)0.000:0.000000006)0.000:0.000000006)0.953:0.001454727,(((('EPI_ISL_33960':0.0,'EPI_ISL_33230':0.0,'EPI_ISL_61530':0.0):0.000000006,'EPI_ISL_132405':0.000726456)0.000:0.000000006,((('EPI_ISL_63236':0.000733721,(('EPI_ISL_61272':0.0,'EPI_ISL_32461':0.0,'EPI_ISL_101314':0.0,'EPI_ISL_208758':0.0):0.000000006,('EPI_ISL_60828':0.000000006,(('EPI_ISL_86319':0.0,'EPI_ISL_86342':0.0,'EPI_ISL_86331':0.0,'EPI_ISL_86398':0.0,'EPI_ISL_86396':0.0,'EPI_ISL_86397':0.0):0.000000006,('EPI_ISL_71311':0.000734825,'EPI_ISL_130429':0.000734774)0.755:0.000000006)0.930:0.000000006)0.000:0.000000006)1.000:0.000000006)0.000:0.000000006,'EPI_ISL_35012':0.000000006)0.000:0.000000006,(('EPI_ISL_61807':0.000733191,'EPI_ISL_61512':0.000733085)0.000:0.000000006,'EPI_ISL_34539':0.000733101)0.000:0.000000006)0.999:0.000000006)0.000:0.000000006,(('EPI_ISL_132396':0.000726422,'EPI_ISL_30628':0.000733089)0.745:0.000000006,((((('EPI_ISL_106922':0.000730039,'EPI_ISL_146868':0.002194057)0.775:0.000724479,('EPI_ISL_146840':0.000726600,'EPI_ISL_71319':0.006031723)0.275:0.000000006)0.000:0.000000006,('EPI_ISL_61529':0.000000006,(('EPI_ISL_110641':0.0,'EPI_ISL_110615':0.0,'EPI_ISL_110242':0.0,'EPI_ISL_146863':0.0):0.000000006,('EPI_ISL_146862':0.000726591,'EPI_ISL_84549':0.001488271)0.733:0.000000006)0.000:0.000000006)0.000:0.000000006)0.000:0.000000006,(('EPI_ISL_131245':0.0,'EPI_ISL_131496':0.0):0.004456102,'EPI_ISL_146758':0.009150708)0.856:0.001473944)0.910:0.001455069,('EPI_ISL_61813':0.002958393,('EPI_ISL_93210':0.001453062,('EPI_ISL_76581':0.000000006,'EPI_ISL_76582':0.000726578)0.937:0.002191503)0.412:0.000729938)0.739:0.000000006)0.739:0.000000006)1.000:0.000000006)0.000:0.000000006)0.000:0.000000006)0.008:0.000726436,'EPI_ISL_73583':0.000000006)0.755:0.000000055,('EPI_ISL_78761':0.0,'EPI_ISL_78760':0.0):0.001457554)0.000:0.000000006)0.000:0.000000006,(('EPI_ISL_70787':0.000733263,('EPI_ISL_63724':0.000726550,'EPI_ISL_78814':0.000733279)0.000:0.000000006)0.000:0.000000006,('EPI_ISL_86225':0.000000006,'EPI_ISL_82211':0.002919361)0.849:0.000728177)0.853:0.000726565)0.000:0.000000006,(('EPI_ISL_125814':0.000726832,'EPI_ISL_33545':0.000727061)0.000:0.000000006,(('EPI_ISL_71867':0.000000006,('EPI_ISL_151062':0.000726657,('EPI_ISL_78781':0.000727497,'EPI_ISL_66077':0.000730389)0.801:0.000726081)0.748:0.000000006)0.000:0.000000006,'EPI_ISL_73416':0.001469037)0.911:0.001455222)0.000:0.000000006)0.000:0.000000006)0.495:0.000000006,('EPI_ISL_104001':0.000726464,('EPI_ISL_76460':0.000726436,('EPI_ISL_76914':0.000726510,(('EPI_ISL_145653':0.0,'EPI_ISL_278803':0.0):0.000000006,('EPI_ISL_71367':0.002205825,'EPI_ISL_78828':0.001469346)0.714:0.000000006)0.000:0.000000006)0.000:0.000000006)0.860:0.000726499)0.000:0.000000006)0.479:0.000000006,(('EPI_ISL_195125':0.000731126,('EPI_ISL_195135':0.002962729,'EPI_ISL_195138':0.002960799)0.944:0.002967917)0.890:0.001474506,'EPI_ISL_80102':0.000000006)0.856:0.000726554)0.000:0.000000006,((((('EPI_ISL_78807':0.002205995,'EPI_ISL_80163':0.000733192)0.000:0.000000006,'EPI_ISL_35021':0.000733192)0.000:0.000000006,'EPI_ISL_195175':0.003686289)0.829:0.000733192,(('EPI_ISL_78818':0.001468518,'EPI_ISL_73548':0.000000006)0.793:0.000000006,('EPI_ISL_65721':0.000000006,('EPI_ISL_65723':0.0,'EPI_ISL_65720':0.0):0.000000006)0.944:0.001471611)0.000:0.000000006)0.000:0.000000006,('EPI_ISL_103850':0.002949411,'EPI_ISL_86410':0.000733479)0.786:0.000736841)0.000:0.000000006)0.000:0.000000006,(((((('EPI_ISL_83836':0.000733213,('EPI_ISL_73603':0.003510766,'EPI_ISL_73577':0.000000006)0.860:0.000871525)0.000:0.000000006,('EPI_ISL_87574':0.000733645,'EPI_ISL_87580':0.000735809)0.792:0.000732735)0.511:0.000000006,('EPI_ISL_78856':0.001468655,('EPI_ISL_140404':0.004478864,'EPI_ISL_140407':0.000000006)0.611:0.000733240)0.450:0.000000006)0.000:0.000000006,('EPI_ISL_105734':0.002209351,(('EPI_ISL_29962':0.0,'EPI_ISL_86553':0.0):0.000000006,'EPI_ISL_86554':0.000733184)0.476:0.000000015)0.923:0.000732947)0.523:0.000000006,'EPI_ISL_33576':0.000734743)0.743:0.000000006,('EPI_ISL_167138':0.000000006,'EPI_ISL_71313':0.000726372)0.866:0.000726663)0.000:0.000000006)0.512:0.000000006)0.000:0.000000006)0.543:0.000000006,(((('EPI_ISL_278807':0.002918763,('EPI_ISL_124392':0.002206915,('EPI_ISL_105979':0.005139737,('EPI_ISL_127751':0.008355904,'EPI_ISL_278821':0.019798933)0.287:0.000664022)0.000:0.000000006)0.852:0.000726686)0.000:0.000000006,('EPI_ISL_96955':0.002945104,(('EPI_ISL_328832':0.0,'EPI_ISL_328839':0.0):0.005173329,('EPI_ISL_328811':0.002908000,('EPI_ISL_328795':0.000720231,('EPI_ISL_328794':0.000000006,'EPI_ISL_328796':0.002188359)0.772:0.000736576)0.997:0.007464445)0.970:0.004505420)0.971:0.005171710)0.000:0.000000006)0.000:0.000000006,'EPI_ISL_381548':0.001455388)0.847:0.000726529,(((('EPI_ISL_67435':0.001454778,'EPI_ISL_74287':0.002188824)0.000:0.000000006,(('EPI_ISL_75879':0.001475460,'EPI_ISL_104329':0.002961501)0.768:0.000728166,(((((('EPI_ISL_75881':0.0,'EPI_ISL_75880':0.0):0.000733175,('EPI_ISL_164847':0.000733210,'EPI_ISL_102191':0.000733132)0.000:0.000000006)0.000:0.000000006,(('EPI_ISL_62479':0.0,'EPI_ISL_77405':0.0,'EPI_ISL_164848':0.0):0.000000006,('EPI_ISL_75876':0.002208012,('EPI_ISL_94563':0.001468528,('EPI_ISL_108540':0.001468623,'EPI_ISL_164854':0.000000006)0.850:0.000734130)0.000:0.000000006)0.843:0.000733196)0.000:0.000000006)0.000:0.000000006,(('EPI_ISL_75873':0.001472281,'EPI_ISL_75865':0.000745011)0.786:0.000733669,'EPI_ISL_104327':0.002959393)0.000:0.000000006)0.000:0.000000006,('EPI_ISL_76638':0.000733102,'EPI_ISL_74296':0.001470671)0.000:0.000000006)0.000:0.000000006,'EPI_ISL_75085':0.000733074)0.000:0.000000006)0.999:0.000000006)0.000:0.000000006,('EPI_ISL_164858':0.001468440,('EPI_ISL_75882':0.000000006,'EPI_ISL_93331':0.002188774)0.840:0.000726411)0.000:0.000000006)0.000:0.000000006,'EPI_ISL_73793':0.002205924)0.839:0.000726675)0.751:0.000000006)0.463:0.000000006)0.000:0.000000006,('EPI_ISL_79817':0.001463030,'EPI_ISL_71373':0.000732087)0.786:0.000728553)0.000:0.000000006,'EPI_ISL_132824':0.002206666)0.000:0.000000006)0.000:0.000000006,('EPI_ISL_74132':0.002185094,(('EPI_ISL_79365':0.000000006,('EPI_ISL_167132':0.000000006,'EPI_ISL_74207':0.000733096)0.763:0.000000054)0.022:0.000726742,'EPI_ISL_73550':0.000000006)0.889:0.000726737)0.000:0.000000006)0.000:0.000000006,((('EPI_ISL_62741':0.0,'EPI_ISL_76246':0.0):0.000733241,(('EPI_ISL_80179':0.000733380,(('EPI_ISL_71369':0.000733226,((((((((('EPI_ISL_101888':0.000733204,(('EPI_ISL_69029':0.000733229,('EPI_ISL_74288':0.001091424,('EPI_ISL_76629':0.000000006,(('EPI_ISL_167144':0.0,'EPI_ISL_90108':0.0):0.000000006,'EPI_ISL_167145':0.000733494)0.968:0.002206317)0.916:0.001468196)0.775:0.001096294)0.000:0.000000006,'EPI_ISL_29736':0.000000006)0.514:0.000000006)0.000:0.000000006,'EPI_ISL_129245':0.001468411)0.000:0.000000006,'EPI_ISL_73551':0.001468577)0.379:0.000000006,'EPI_ISL_71354':0.000733201)0.514:0.000000006,'EPI_ISL_78800':0.001470924)0.000:0.000000006,'EPI_ISL_62225':0.000733312)0.000:0.000000006,'EPI_ISL_29735':0.000733236)0.000:0.000000006,(('EPI_ISL_73467':0.0,'EPI_ISL_73452':0.0):0.001468178,('EPI_ISL_73460':0.000733173,'EPI_ISL_123267':0.000000006)0.000:0.000000006)0.854:0.000733188)0.474:0.000000006,('EPI_ISL_78803':0.0,'EPI_ISL_80181':0.0,'EPI_ISL_80184':0.0):0.000733277)0.000:0.000000006)0.501:0.000000006,('EPI_ISL_62231':0.0,'EPI_ISL_429237':0.0,'EPI_ISL_35022':0.0,'EPI_ISL_73580':0.0,'EPI_ISL_30517':0.0,'EPI_ISL_73544':0.0,'EPI_ISL_31134':0.0,'EPI_ISL_73553':0.0,'EPI_ISL_30898':0.0,'EPI_ISL_30884':0.0,'EPI_ISL_73559':0.0,'EPI_ISL_62194':0.0,'EPI_ISL_30621':0.0,'EPI_ISL_30883':0.0,'EPI_ISL_78801':0.0,'EPI_ISL_101897':0.0,'EPI_ISL_502149':0.0,'EPI_ISL_61844':0.0,'EPI_ISL_101895':0.0,'EPI_ISL_33945':0.0,'EPI_ISL_33942':0.0,'EPI_ISL_106130':0.0,'EPI_ISL_31114':0.0,'EPI_ISL_31545':0.0,'EPI_ISL_30419':0.0,'EPI_ISL_101373':0.0,'EPI_ISL_76170':0.0,'EPI_ISL_128084':0.0,'EPI_ISL_78815':0.0,'EPI_ISL_64502':0.0,'EPI_ISL_61141':0.0,'EPI_ISL_61990':0.0,'EPI_ISL_61785':0.0,'EPI_ISL_87579':0.0,'EPI_ISL_74718':0.0,'EPI_ISL_156329':0.0,'EPI_ISL_62232':0.0,'EPI_ISL_61833':0.0,'EPI_ISL_194201':0.0,'EPI_ISL_76621':0.0,'EPI_ISL_122856':0.0,'EPI_ISL_61476':0.0,'EPI_ISL_35025':0.0):0.000000006)0.479:0.000000006)0.458:0.000000006,'EPI_ISL_96963':0.000733170)0.382:0.000000006)0.618:0.000000006,(('EPI_ISL_101896':0.000733355,'EPI_ISL_63243':0.000000006)0.000:0.000000006,('EPI_ISL_86412':0.000000006,'EPI_ISL_71312':0.001473454)0.000:0.000734965)0.869:0.000733292)0.716:0.000000006)0.000:0.000000006)0.484:0.000000006,(('EPI_ISL_108539':0.000734631,('EPI_ISL_106145':0.001468786,'EPI_ISL_87678':0.000000006)0.742:0.000726629)0.740:0.000000006,('EPI_ISL_61465':0.000000006,('EPI_ISL_122387':0.000000006,'EPI_ISL_122633':0.000000006)0.000:0.000000006)0.919:0.000726581)0.000:0.000000006)0.509:0.000000006)0.459:0.000000006,((('EPI_ISL_156326':0.0,'EPI_ISL_156330':0.0,'EPI_ISL_156328':0.0):0.000000006,'EPI_ISL_156327':0.000733157)0.922:0.001469003,'EPI_ISL_161999':0.003663522)0.000:0.000000006)0.000:0.000000006)0.492:0.000000006,'EPI_ISL_61670':0.001468534)0.000:0.000000006,(('EPI_ISL_30187':0.000000006,('EPI_ISL_61235':0.001468386,('EPI_ISL_74643':0.001468793,'EPI_ISL_62579':0.000733312)0.000:0.000000006)0.000:0.000000006)0.000:0.000000006,('EPI_ISL_78831':0.001471782,('EPI_ISL_71957':0.0,'EPI_ISL_105717':0.0):0.000000006)0.836:0.000733247)0.000:0.000000006)0.517:0.000000006)0.000:0.000000006,('EPI_ISL_121304':0.0,'EPI_ISL_110476':0.0,'EPI_ISL_63725':0.0,'EPI_ISL_78744':0.0,'EPI_ISL_93074':0.0,'EPI_ISL_76470':0.0,'EPI_ISL_90464':0.0,'EPI_ISL_75359':0.0,'EPI_ISL_75143':0.0,'EPI_ISL_32518':0.0,'EPI_ISL_278804':0.0,'EPI_ISL_79816':0.0,'EPI_ISL_79808':0.0,'EPI_ISL_33953':0.0,'EPI_ISL_61307':0.0,'EPI_ISL_78779':0.0,'EPI_ISL_87518':0.0,'EPI_ISL_78762':0.0,'EPI_ISL_69727':0.0,'EPI_ISL_120451':0.0,'EPI_ISL_89630':0.0,'EPI_ISL_131899':0.0):0.000000006)0.000:0.000000006,((((('EPI_ISL_164385':0.0,'EPI_ISL_163042':0.0,'EPI_ISL_164384':0.0,'EPI_ISL_164386':0.0):0.000000006,'EPI_ISL_163496':0.000000006)0.956:0.002917992,('EPI_ISL_224776':0.000726398,('EPI_ISL_224769':0.000726515,(('EPI_ISL_224869':0.0,'EPI_ISL_224773':0.0,'EPI_ISL_224775':0.0,'EPI_ISL_224768':0.0):0.000000006,'EPI_ISL_224765':0.000726514)0.000:0.000000006)0.000:0.000000006)0.938:0.002187622)0.755:0.000731789,'EPI_ISL_70686':0.000726434)0.396:0.000000006,((('EPI_ISL_121297':0.000000006,(((('EPI_ISL_145296':0.002185320,(((('EPI_ISL_76459':0.000000006,'EPI_ISL_75092':0.000000006)1.000:0.000000006,'EPI_ISL_75158':0.000726187)0.000:0.000000006,('EPI_ISL_87677':0.000000006,'EPI_ISL_75162':0.001456438)0.864:0.000726436)0.000:0.000000006,'EPI_ISL_129456':0.001468139)0.914:0.000726284)0.000:0.000000006,'EPI_ISL_125785':0.000000006)0.000:0.000000006,'EPI_ISL_75161':0.000727216)0.000:0.000000006,'EPI_ISL_76847':0.000726361)0.852:0.000726360)0.000:0.000000006,('EPI_ISL_87631':0.000733047,(((('EPI_ISL_429244':0.0,'EPI_ISL_429224':0.0):0.000737462,'EPI_ISL_421442':0.000732657)0.811:0.000734113,'EPI_ISL_108500':0.002919452)0.000:0.000000006,'EPI_ISL_426351':0.003691413)0.848:0.000726447)0.000:0.000000006)0.000:0.000000006,('EPI_ISL_131577':0.000733109,'EPI_ISL_61826':0.000000006)0.890:0.000733116)0.854:0.000726459)0.000:0.000000006)0.738:0.000000006,'EPI_ISL_162013':0.002187517)0.000:0.000000006,('EPI_ISL_93686':0.002188445,('EPI_ISL_278811':0.003723613,('EPI_ISL_278794':0.0,'EPI_ISL_278798':0.0,'EPI_ISL_278806':0.0,'EPI_ISL_278793':0.0):0.004453778)0.582:0.002213690)0.736:0.000000006)0.000:0.000000006,('EPI_ISL_75152':0.001456401,(('EPI_ISL_80087':0.001460127,'EPI_ISL_76877':0.000727582)0.787:0.000728467,('EPI_ISL_104874':0.000733389,'EPI_ISL_76886':0.000000006)0.000:0.000000006)0.881:0.000726597)0.000:0.000000006)0.645:0.000000006,(('EPI_ISL_505345':0.009023694,(('EPI_ISL_505268':0.000744953,'EPI_ISL_278879':0.005176633)0.683:0.001457605,(('EPI_ISL_505312':0.0,'EPI_ISL_505311':0.0):0.000730624,'EPI_ISL_14766720':0.013688674)0.860:0.002184756)0.739:0.000651402)0.996:0.006813854,('EPI_ISL_151064':0.001458650,((('EPI_ISL_151078':0.005140532,('EPI_ISL_154230':0.003659700,'EPI_ISL_505302':0.008101912)0.000:0.000000006)0.954:0.002196123,(((('EPI_ISL_505339':0.007392834,((('EPI_ISL_505281':0.002200280,('EPI_ISL_505288':0.003056129,'EPI_ISL_505338':0.013663799)0.729:0.000594276)0.922:0.002225792,('EPI_ISL_505249':0.000000006,'EPI_ISL_505300':0.002191420)0.868:0.001466066)0.958:0.002947245,'EPI_ISL_151076':0.002210569)0.753:0.000710434)0.000:0.000000006,('EPI_ISL_505269':0.005151464,'EPI_ISL_154227':0.001465602)0.869:0.001452240)0.000:0.000000006,((('EPI_ISL_154228':0.000000006,('EPI_ISL_505298':0.005868862,(('EPI_ISL_505329':0.001451231,'EPI_ISL_505348':0.001471973)1.000:0.009680685,'EPI_ISL_14766413':0.023030199)0.000:0.000000006)0.971:0.000000006)0.000:0.000000006,('EPI_ISL_505304':0.002187685,'EPI_ISL_505284':0.000000006)0.922:0.001457169)0.982:0.003667788,(('EPI_ISL_154222':0.001463459,(('EPI_ISL_505330':0.009613421,(('EPI_ISL_505270':0.005206807,'EPI_ISL_505282':0.009008805)0.829:0.001400516,'EPI_ISL_151087':0.000726834)0.000:0.000000006)0.000:0.000000006,('EPI_ISL_505320':0.016217617,'EPI_ISL_504553':0.012320636)0.799:0.001872932)0.800:0.000725891)0.780:0.000727708,(('EPI_ISL_505252':0.002941152,('EPI_ISL_505241':0.001465748,('EPI_ISL_505307':0.006654811,('EPI_ISL_505299':0.002206616,(('EPI_ISL_505293':0.0,'EPI_ISL_505309':0.0):0.000000006,'EPI_ISL_505306':0.002188704)0.860:0.001460320)0.859:0.001451187)0.881:0.001478404)0.880:0.001464974)0.761:0.000718689,'EPI_ISL_505286':0.010478493)0.000:0.000000006)0.858:0.000726717)0.000:0.000000006)0.000:0.000000006,'EPI_ISL_151082':0.002918823)0.758:0.000726332)0.886:0.001458184,('EPI_ISL_505292':0.012740659,'EPI_ISL_505261':0.002244031)0.752:0.000674480)0.000:0.000000006)0.742:0.000692369)0.969:0.003703496)0.000:0.000000006)0.000:0.000000006,((('EPI_ISL_163048':0.000000006,'EPI_ISL_163045':0.000727150)0.989:0.006037611,(('EPI_ISL_162684':0.0,'EPI_ISL_163204':0.0,'EPI_ISL_163189':0.0,'EPI_ISL_162685':0.0,'EPI_ISL_163205':0.0,'EPI_ISL_163185':0.0,'EPI_ISL_163187':0.0,'EPI_ISL_163206':0.0):0.000000006,('EPI_ISL_163184':0.001456981,'EPI_ISL_163190':0.000727631)0.000:0.000000006)0.726:0.000583888)1.000:0.010583101,(('EPI_ISL_151093':0.000000006,('EPI_ISL_108537':0.000734232,(('EPI_ISL_196013':0.000000006,('EPI_ISL_196015':0.000726794,'EPI_ISL_196030':0.000726907)0.000:0.000000006)0.972:0.005188595,((('EPI_ISL_196022':0.000000006,'EPI_ISL_196011':0.000726086)0.000:0.000000006,('EPI_ISL_295546':0.001453711,('EPI_ISL_295528':0.000000006,'EPI_ISL_295529':0.001453976)0.000:0.000000006)0.940:0.001455272)0.000:0.000000006,('EPI_ISL_195982':0.000000006,'EPI_ISL_195985':0.002185639)0.959:0.001454494)0.996:0.008205263)0.940:0.003700802)0.000:0.000000006)1.000:0.000000006,('EPI_ISL_195472':0.000000006,('EPI_ISL_195475':0.0,'EPI_ISL_195473':0.0):0.000726560)0.961:0.002185872)0.000:0.000000006)0.834:0.000726401)0.000:0.000000006,'EPI_ISL_132406':0.000000006)0.000:0.000000006)0.502:0.000000006,(('EPI_ISL_132397':0.000726495,'EPI_ISL_132398':0.000000006)0.877:0.000726434,(('EPI_ISL_94160':0.008873089,('EPI_ISL_79833':0.000000006,'EPI_ISL_79834':0.000726636)0.000:0.000000006)0.910:0.000114999,'EPI_ISL_162011':0.000719038)0.707:0.000620452)0.000:0.000000006)0.000:0.000000006)0.000:0.000000006)0.845:0.000732286)0.000:0.000000006)0.000:0.000000006)0.509:0.000000006,('EPI_ISL_124407':0.005254085,(('EPI_ISL_143444':0.002206950,('EPI_ISL_132985':0.000000006,'EPI_ISL_119366':0.002207338)0.000:0.000000006)0.999:0.008194929,('EPI_ISL_97128':0.000000006,('EPI_ISL_196000':0.005142380,'EPI_ISL_97127':0.000726872)0.000:0.000000006)0.000:0.000000006)0.997:0.005942990)0.730:0.000670383)0.000:0.000000006)0.000:0.000000006,(((((('EPI_ISL_295527':0.001455375,(('EPI_ISL_295554':0.0,'EPI_ISL_295552':0.0):0.000000006,'EPI_ISL_195988':0.000726885)0.000:0.000000006)0.996:0.006692925,(('EPI_ISL_195995':0.0,'EPI_ISL_195996':0.0):0.000000006,'EPI_ISL_196008':0.005139833)0.931:0.003676757)0.889:0.002357972,'EPI_ISL_295531':0.011878431)0.811:0.001375421,(((('EPI_ISL_207081':0.000000006,'EPI_ISL_207957':0.008120403)0.970:0.002919074,'EPI_ISL_207878':0.005130011)0.000:0.000000006,('EPI_ISL_378647':0.014521217,'EPI_ISL_207174':0.000481463)0.999:0.008404209)0.998:0.005130088,'EPI_ISL_387373':0.016477293)0.000:0.000000006)0.000:0.000000006,('EPI_ISL_208934':0.016880301,(('EPI_ISL_295553':0.009751755,('EPI_ISL_196010':0.002189646,'EPI_ISL_295555':0.001461860)0.748:0.000610150)0.996:0.007627103,(('EPI_ISL_196032':0.001453993,(('EPI_ISL_196025':0.0,'EPI_ISL_196012':0.0,'EPI_ISL_196014':0.0):0.000000006,(('EPI_ISL_196023':0.001456310,'EPI_ISL_196024':0.000000006)0.752:0.000725909,'EPI_ISL_196016':0.000725951)0.735:0.000000006)0.000:0.000000006)0.934:0.002200329,('EPI_ISL_196002':0.000727892,'EPI_ISL_196001':0.000726613)0.748:0.000721898)0.989:0.005169066)0.809:0.001567811)0.728:0.000621757)0.916:0.000726556,('EPI_ISL_195127':0.002951221,('EPI_ISL_195137':0.011254607,('EPI_ISL_195123':0.000000006,'EPI_ISL_195095':0.005179103)0.759:0.000729517)0.758:0.000744889)0.937:0.002204261)0.000:0.000000006)0.000:0.000000006,('EPI_ISL_119337':0.002958823,(('EPI_ISL_160791':0.000000006,(('EPI_ISL_162677':0.000000006,(('EPI_ISL_218017':0.000000006,('EPI_ISL_218503':0.000000006,(('EPI_ISL_218526':0.0,'EPI_ISL_218554':0.0,'EPI_ISL_218531':0.0,'EPI_ISL_218523':0.0,'EPI_ISL_218527':0.0,'EPI_ISL_218528':0.0,'EPI_ISL_218553':0.0,'EPI_ISL_218522':0.0):0.000000006,'EPI_ISL_218530':0.000726684)0.952:0.001455160)0.980:0.003651991)0.921:0.001454548,'EPI_ISL_164595':0.001457128)0.000:0.000000006)0.000:0.000000006,('EPI_ISL_218246':0.0,'EPI_ISL_218258':0.0,'EPI_ISL_218236':0.0,'EPI_ISL_218240':0.0,'EPI_ISL_218245':0.0,'EPI_ISL_218253':0.0,'EPI_ISL_218256':0.0,'EPI_ISL_218263':0.0,'EPI_ISL_218261':0.0,'EPI_ISL_218251':0.0):0.002926032)0.985:0.003656015)0.893:0.001463769,('EPI_ISL_160793':0.003696623,'EPI_ISL_160788':0.002213049)0.732:0.000697997)0.924:0.002202166)0.773:0.000725368)0.000:0.000000006,((((('EPI_ISL_221976':0.002924105,('EPI_ISL_314819':0.003687993,'EPI_ISL_337285':0.002944364)0.873:0.002210216)1.000:0.012982695,('EPI_ISL_134587':0.000000006,'EPI_ISL_237798':0.005901704)0.726:0.000646611)0.985:0.004527989,'EPI_ISL_134588':0.004434921)0.842:0.001441107,'EPI_ISL_109876':0.004440034)0.364:0.000000006,((((((('EPI_ISL_64549':0.000000006,(('EPI_ISL_700751':0.003682576,(('EPI_ISL_161839':0.0,'EPI_ISL_163497':0.0,'EPI_ISL_161838':0.0,'EPI_ISL_161669':0.0):0.000718526,'EPI_ISL_163043':0.001464118)0.937:0.002233066)0.758:0.000700603,'EPI_ISL_84105':0.000733910)0.000:0.000000006)0.000:0.000000006,(('EPI_ISL_76240':0.001464434,'EPI_ISL_77708':0.002215540)0.860:0.001457140,('EPI_ISL_181294':0.008126816,'EPI_ISL_181287':0.003652462)0.730:0.000749947)0.785:0.000722046)0.920:0.000718613,(('EPI_ISL_181282':0.005875152,('EPI_ISL_181288':0.005131365,('EPI_ISL_123377':0.001472623,((('EPI_ISL_160437':0.0,'EPI_ISL_164461':0.0,'EPI_ISL_164465':0.0):0.000000006,('EPI_ISL_164464':0.0,'EPI_ISL_164463':0.0,'EPI_ISL_164462':0.0):0.000726351)1.000:0.008202704,('EPI_ISL_103838':0.000730979,'EPI_ISL_103839':0.001476373)0.993:0.005310889)0.335:0.000653493)0.731:0.000000008)0.000:0.000000006)0.714:0.000726842,((((('EPI_ISL_130144':0.001467635,('EPI_ISL_271741':0.002188319,('EPI_ISL_271718':0.000000006,'EPI_ISL_271083':0.000726821)0.880:0.001455836)0.779:0.001468832)0.737:0.000000006,(('EPI_ISL_271066':0.000000006,('EPI_ISL_271085':0.000726664,('EPI_ISL_130123':0.008950629,'EPI_ISL_90106':0.000000006)0.829:0.000000006)0.000:0.000000006)0.000:0.000000006,'EPI_ISL_271058':0.001455473)0.887:0.000728068)0.885:0.001460304,('EPI_ISL_93362':0.004435053,('EPI_ISL_102544':0.006766426,'EPI_ISL_127778':0.002218922)0.988:0.005202141)0.750:0.000751780)0.811:0.000723700,('EPI_ISL_124335':0.000702569,'EPI_ISL_117012':0.002984192)0.986:0.005294634)0.000:0.000000006,('EPI_ISL_124008':0.000000006,'EPI_ISL_89166':0.001468725)0.000:0.000000006)0.000:0.000000006)0.920:0.000114987)0.920:0.000620442,(((('EPI_ISL_171044':0.000737426,('EPI_ISL_171035':0.000726211,(('EPI_ISL_174319':0.005187442,'EPI_ISL_171023':0.000000006)0.968:0.002205364,'EPI_ISL_171040':0.000732821)0.000:0.000000006)0.770:0.000724550)1.000:0.010651300,('EPI_ISL_181286':0.000000006,'EPI_ISL_181293':0.001459993)0.996:0.006750398)0.065:0.000579694,'EPI_ISL_275577':0.012712519)0.764:0.000774466,('EPI_ISL_271719':0.001454676,(('EPI_ISL_271073':0.003652327,('EPI_ISL_151003':0.000793092,('EPI_ISL_133715':0.000742570,'EPI_ISL_143152':0.002204500)0.882:0.002154071)0.987:0.006005197)0.842:0.001485156,(((('EPI_ISL_97115':0.002946548,(('EPI_ISL_124480':0.003687005,('EPI_ISL_124438':0.002205290,'EPI_ISL_119334':0.001468522)0.000:0.000000006)0.862:0.000733198,('EPI_ISL_100195':0.000734969,('EPI_ISL_97073':0.000000006,'EPI_ISL_124406':0.000733193)0.000:0.000000006)0.000:0.000000006)0.000:0.000000006)0.997:0.000000006,((('EPI_ISL_117559':0.001468928,'EPI_ISL_124488':0.000000006)0.950:0.001468838,('EPI_ISL_156338':0.000736972,('EPI_ISL_129992':0.000000006,(('EPI_ISL_127771':0.001462835,'EPI_ISL_156557':0.004458097)0.953:0.002975917,'EPI_ISL_136651':0.002960607)0.758:0.000726905)0.725:0.000731583)0.988:0.003695593)0.000:0.000000006,(('EPI_ISL_150993':0.000000006,('EPI_ISL_222495':0.012040627,'EPI_ISL_116146':0.000000006)0.989:0.002952712)0.928:0.002184508,'EPI_ISL_143503':0.006704135)0.749:0.000733333)0.870:0.000727011)0.000:0.000000006,(('EPI_ISL_127707':0.000710044,(('EPI_ISL_161152':0.0,'EPI_ISL_161151':0.0):0.000000006,'EPI_ISL_168340':0.002931631)0.993:0.005912288)0.900:0.001481968,(('EPI_ISL_130051':0.005239639,('EPI_ISL_151131':0.003677751,('EPI_ISL_145706':0.000964690,'EPI_ISL_144932':0.003095339)0.869:0.002008414)0.725:0.000665678)0.956:0.002971880,('EPI_ISL_127781':0.007488063,'EPI_ISL_127928':0.005209647)0.757:0.000714025)0.000:0.000000006)0.000:0.000000006)0.000:0.000000006,((((('EPI_ISL_97126':0.000000006,(((('EPI_ISL_281966':0.014374780,('EPI_ISL_138994':0.000733579,('EPI_ISL_133680':0.000000006,'EPI_ISL_161195':0.003426726)0.000:0.000000006)0.936:0.001698475)0.000:0.000000006,((((('EPI_ISL_180662':0.002947583,'EPI_ISL_134277':0.004432753)0.584:0.000000006,((((('EPI_ISL_151989':0.000000006,'EPI_ISL_163875':0.003690987)0.946:0.002186297,(('EPI_ISL_203137':0.006039678,((('EPI_ISL_203144':0.002242526,'EPI_ISL_246096':0.005967811)0.754:0.000713651,'EPI_ISL_222094':0.002959566)0.757:0.000740845,('EPI_ISL_208983':0.000736341,('EPI_ISL_180682':0.000734528,'EPI_ISL_253720':0.005186800)0.000:0.000000006)0.946:0.002216414)0.830:0.001413012)0.999:0.009967167,('EPI_ISL_266544':0.017388834,('EPI_ISL_372895':0.001493434,'EPI_ISL_396127':0.001455492)1.000:0.019730082)0.953:0.004757164)0.725:0.000616228)0.000:0.000000006,((((('EPI_ISL_200081':0.002957178,(('EPI_ISL_399316':0.0,'EPI_ISL_372887':0.0):0.001456210,'EPI_ISL_372890':0.000000006)0.912:0.002208941)0.999:0.008195703,(('EPI_ISL_243362':0.000735656,'EPI_ISL_243366':0.000736971)0.999:0.007436236,'EPI_ISL_173680':0.000000006)0.990:0.004435131)0.000:0.000000006,('EPI_ISL_156555':0.000733734,'EPI_ISL_245060':0.008189326)0.000:0.000000006)0.892:0.000727016,(('EPI_ISL_149430':0.000733591,((('EPI_ISL_167147':0.0,'EPI_ISL_164910':0.0,'EPI_ISL_164908':0.0,'EPI_ISL_164909':0.0):0.000000006,'EPI_ISL_164907':0.000727108)0.761:0.000766123,('EPI_ISL_166508':0.011798408,'EPI_ISL_167146':0.000796507)0.174:0.001547198)0.758:0.000690255)0.056:0.000000006,('EPI_ISL_168318':0.002198861,'EPI_ISL_161181':0.002916523)0.877:0.001466497)0.000:0.000000006)0.000:0.000000006,('EPI_ISL_170816':0.000000006,('EPI_ISL_237040':0.010546257,'EPI_ISL_198172':0.003722726)0.745:0.001457737)0.996:0.006687597)0.937:0.002186464)0.000:0.000000006,(((('EPI_ISL_173676':0.000000006,'EPI_ISL_225564':0.007438206)0.938:0.002955947,(('EPI_ISL_191495':0.000000006,('EPI_ISL_399368':0.012897508,('EPI_ISL_253918':0.000000006,('EPI_ISL_299404':0.002208152,('EPI_ISL_295676':0.000735225,('EPI_ISL_301923':0.000000006,'EPI_ISL_303870':0.000734088)0.778:0.000733593)0.898:0.001473538)0.000:0.000000006)0.000:0.000000006)0.993:0.004446323)0.974:0.003717395,((('EPI_ISL_222696':0.000000006,(('EPI_ISL_4082130':0.000726613,'EPI_ISL_707307':0.005177942)0.000:0.000000006,('EPI_ISL_379319':0.000726663,('EPI_ISL_301925':0.001470674,('EPI_ISL_399655':0.000000006,'EPI_ISL_4083595':0.006699572)0.842:0.000726431)0.000:0.000000006)0.856:0.000726691)0.937:0.001455614)0.993:0.004395690,(('EPI_ISL_221825':0.000000006,((('EPI_ISL_503336':0.000000006,('EPI_ISL_501750':0.0,'EPI_ISL_499256':0.0):0.002206960)0.997:0.008318089,('EPI_ISL_503959':0.009101569,('EPI_ISL_393524':0.000732367,'EPI_ISL_503905':0.002212636)0.960:0.004465745)0.960:0.003816246)0.736:0.000655233,(('EPI_ISL_243369':0.000733568,(('EPI_ISL_280483':0.001476511,'EPI_ISL_297177':0.001467446)0.935:0.002252570,'EPI_ISL_254677':0.001469126)0.000:0.000000006)0.000:0.000000006,'EPI_ISL_393502':0.005184685)0.000:0.000000006)0.999:0.000000006)0.000:0.000000006,((((('EPI_ISL_299565':0.001473228,'EPI_ISL_393491':0.006706044)0.759:0.000734022,'EPI_ISL_379742':0.004431666)0.000:0.000000006,'EPI_ISL_277243':0.000000006)0.000:0.000000006,(('EPI_ISL_707234':0.001469199,('EPI_ISL_4083557':0.003001093,'EPI_ISL_4082024':0.004478307)0.852:0.001443484)0.000:0.000000006,('EPI_ISL_501775':0.001475129,'EPI_ISL_502811':0.002224817)0.764:0.000728534)0.999:0.007433556)0.922:0.002205664,'EPI_ISL_296544':0.004467968)0.335:0.000716583)0.964:0.003654206)0.741:0.000748921,(((('EPI_ISL_304650':0.002239961,'EPI_ISL_504149':0.010592983)0.894:0.002191747,'EPI_ISL_272824':0.014382859)0.000:0.000000006,(((((('EPI_ISL_4081666':0.011311939,((('EPI_ISL_502855':0.000000006,'EPI_ISL_4081947':0.004440642)0.988:0.005219101,('EPI_ISL_4082030':0.008238972,('EPI_ISL_502060':0.003692237,('EPI_ISL_14770001':0.003691679,'EPI_ISL_6795301':0.005932945)0.000:0.000000006)0.855:0.001507088)0.910:0.002214530)0.872:0.001485934,('EPI_ISL_501749':0.006712014,(('EPI_ISL_707312':0.006772004,('EPI_ISL_4081692':0.000743886,'EPI_ISL_4081984':0.002203642)0.994:0.005274602)0.752:0.000661972,(('EPI_ISL_389838':0.008194540,('EPI_ISL_387896':0.0,'EPI_ISL_379741':0.0):0.000000006)0.000:0.000000006,('EPI_ISL_320689':0.000000006,(('EPI_ISL_387909':0.0,'EPI_ISL_327457':0.0):0.000000006,('EPI_ISL_503620':0.002967346,'EPI_ISL_387822':0.001459795)0.947:0.002972959)0.000:0.000000006)0.851:0.000726702)0.910:0.001457059)0.763:0.000747967)0.883:0.001447213)0.760:0.000707293)0.870:0.001478860,'EPI_ISL_256564':0.002208089)0.000:0.000000006,'EPI_ISL_296274':0.006682231)0.000:0.000000006,'EPI_ISL_234672':0.000000006)0.845:0.000727350,('EPI_ISL_264208':0.004437645,'EPI_ISL_252788':0.002957362)0.000:0.000000006)0.894:0.001460640,(('EPI_ISL_267075':0.002188574,(('EPI_ISL_295798':0.001469934,('EPI_ISL_502066':0.005188623,'EPI_ISL_381072':0.000734533)0.758:0.000742666)0.872:0.002949253,('EPI_ISL_285413':0.003695042,('EPI_ISL_303861':0.005949334,('EPI_ISL_387955':0.001462492,((('EPI_ISL_707318':0.002211077,'EPI_ISL_697659':0.002976430)0.964:0.003636356,'EPI_ISL_502892':0.008292224)0.350:0.000744469,('EPI_ISL_503476':0.002962353,('EPI_ISL_396967':0.000000006,'EPI_ISL_502898':0.003697709)0.902:0.001487885)0.769:0.001388028)0.598:0.000070426)0.880:0.001458608)0.734:0.000741565)0.875:0.001457361)0.831:0.000000006)0.919:0.000727447,((((('EPI_ISL_282403':0.002959287,'EPI_ISL_266543':0.000000006)0.980:0.002952170,(((((('EPI_ISL_379289':0.0,'EPI_ISL_373552':0.0,'EPI_ISL_379344':0.0,'EPI_ISL_373556':0.0,'EPI_ISL_373722':0.0):0.000000006,('EPI_ISL_328739':0.000728076,('EPI_ISL_328756':0.0,'EPI_ISL_328759':0.0,'EPI_ISL_328740':0.0,'EPI_ISL_328757':0.0,'EPI_ISL_328760':0.0):0.000000006)0.919:0.000727484)0.000:0.000000006,('EPI_ISL_387920':0.001460278,'EPI_ISL_373637':0.001463912)0.896:0.001459438)0.765:0.000746535,('EPI_ISL_503956':0.002234500,('EPI_ISL_697520':0.000739769,'EPI_ISL_4081929':0.002957333)0.941:0.003707773)0.999:0.009849151)0.746:0.000704979,(('EPI_ISL_302021':0.000000006,'EPI_ISL_504150':0.010471230)0.670:0.001450046,('EPI_ISL_503944':0.002951908,('EPI_ISL_6816037':0.008968785,('EPI_ISL_4081598':0.005959091,'EPI_ISL_6781468':0.002211181)0.508:0.000739623)0.000:0.000000006)0.990:0.005235772)0.950:0.003006713)0.933:0.002200339,'EPI_ISL_234242':0.000000006)0.000:0.000000006)0.774:0.000717295,'EPI_ISL_296424':0.004453398)0.857:0.001475415,'EPI_ISL_243807':0.002248761)0.880:0.001455004,((((('EPI_ISL_208931':0.000000006,('EPI_ISL_246088':0.001477448,'EPI_ISL_260815':0.002218102)0.767:0.000731004)0.911:0.000733985,(('EPI_ISL_311324':0.002957630,(('EPI_ISL_372902':0.005929928,(('EPI_ISL_399373':0.002225261,('EPI_ISL_697650':0.002206350,(((('EPI_ISL_4082033':0.000705155,('EPI_ISL_14769994':0.002945871,'EPI_ISL_14769970':0.000000006)0.958:0.002984637)0.980:0.004473505,'EPI_ISL_707227':0.002207745)0.000:0.000000006,('EPI_ISL_697536':0.0,'EPI_ISL_4081950':0.0):0.002258961)0.000:0.000000006,('EPI_ISL_499248':0.000000006,'EPI_ISL_6785518':0.005932302)0.000:0.000000006)0.000:0.000000006)0.990:0.005204031)0.751:0.000725973,('EPI_ISL_381682':0.002210745,'EPI_ISL_501671':0.002947336)0.000:0.000000006)0.915:0.001469191)0.000:0.000000006,'EPI_ISL_502857':0.008962778)0.935:0.002207694)0.881:0.001503340,('EPI_ISL_264215':0.000000006,'EPI_ISL_393545':0.005932265)0.764:0.000720026)0.980:0.003709585)0.000:0.000000006,('EPI_ISL_252794':0.001470103,('EPI_ISL_245059':0.001470192,('EPI_ISL_4082019':0.000733177,('EPI_ISL_4081880':0.000733516,('EPI_ISL_4083593':0.000732705,'EPI_ISL_4083573':0.000736039)0.960:0.002210269)0.000:0.000000006)1.000:0.015243268)0.000:0.000000006)0.835:0.000734013)0.000:0.000000006,(('EPI_ISL_254678':0.005196179,'EPI_ISL_297075':0.003695215)0.757:0.000738972,('EPI_ISL_252802':0.0,'EPI_ISL_252718':0.0):0.000000006)0.827:0.000734539)0.000:0.000000006,('EPI_ISL_245043':0.002212289,'EPI_ISL_245327':0.002208015)0.000:0.000000006)0.999:0.000000006)0.000:0.000000006)0.789:0.000725476)0.882:0.001462144)0.857:0.000727865,(((('EPI_ISL_243759':0.002957307,'EPI_ISL_234953':0.002953533)0.753:0.000734432,'EPI_ISL_195380':0.002207559)0.000:0.000000006,'EPI_ISL_173750':0.000733750)0.859:0.000733731,('EPI_ISL_216913':0.002214788,('EPI_ISL_202952':0.002966256,'EPI_ISL_208942':0.002968517)0.770:0.000723332)0.756:0.000734955)0.593:0.000000006)0.000:0.000000006)0.761:0.000729887)0.752:0.000732043)0.515:0.000741561,'EPI_ISL_707221':0.026573614)0.786:0.000719043,'EPI_ISL_132382':0.002947019)0.000:0.000000006)0.000:0.000000006,(((('EPI_ISL_278795':0.0,'EPI_ISL_167220':0.0):0.003686474,'EPI_ISL_159598':0.000000006)0.930:0.001469151,'EPI_ISL_237036':0.009698390)0.000:0.000000006,('EPI_ISL_161142':0.005834759,('EPI_ISL_201851':0.003691542,('EPI_ISL_256255':0.000738179,'EPI_ISL_222091':0.000732150)0.995:0.007523682)0.919:0.002991290)0.856:0.001569272)0.916:0.001454955)0.852:0.000727074)0.000:0.000000006,('EPI_ISL_133006':0.001469193,('EPI_ISL_211811':0.009219129,'EPI_ISL_234526':0.012220562)0.947:0.005162590)0.733:0.000000006)0.000:0.000000006,('EPI_ISL_167433':0.003719336,'EPI_ISL_162471':0.003735808)0.942:0.002968008)0.905:0.001455715,('EPI_ISL_155700':0.005197259,('EPI_ISL_271732':0.005947264,'EPI_ISL_151992':0.005943790)0.743:0.000669447)0.768:0.000728012)0.000:0.000000006)0.000:0.000000006,((('EPI_ISL_271078':0.001471420,'EPI_ISL_271727':0.004400024)0.877:0.001450735,'EPI_ISL_271650':0.000000006)0.952:0.001459407,('EPI_ISL_281975':0.0,'EPI_ISL_281929':0.0,'EPI_ISL_281931':0.0):0.000000006)0.873:0.000726814)0.751:0.000732415,(((('EPI_ISL_170846':0.000000006,((('EPI_ISL_297193':0.0,'EPI_ISL_299531':0.0):0.000000006,'EPI_ISL_6795220':0.011236157)1.000:0.016705588,'EPI_ISL_388921':0.008222871)0.000:0.000000006)0.781:0.000733435,('EPI_ISL_203201':0.007459476,('EPI_ISL_206672':0.003700242,'EPI_ISL_219945':0.002206605)0.748:0.000750413)0.771:0.000724870)0.791:0.000736616,((('EPI_ISL_212200':0.005870485,'EPI_ISL_174444':0.000000006)0.938:0.001455826,((((('EPI_ISL_203112':0.000000006,('EPI_ISL_258614':0.001505692,('EPI_ISL_282913':0.001993800,('EPI_ISL_296670':0.004964236,'EPI_ISL_299534':0.004004160)0.944:0.003731008)0.752:0.000961414)0.761:0.000729074)0.000:0.000000006,('EPI_ISL_262591':0.002959058,('EPI_ISL_252706':0.001474469,(('EPI_ISL_299535':0.000000006,(('EPI_ISL_502840':0.0,'EPI_ISL_502896':0.0):0.005247222,'EPI_ISL_499222':0.005986850)0.991:0.006779905)0.967:0.002948927,'EPI_ISL_296391':0.004441036)0.000:0.000000006)0.876:0.001473904)0.883:0.001480208)0.000:0.000000006,(('EPI_ISL_295675':0.007440547,(('EPI_ISL_296675':0.002225711,'EPI_ISL_281310':0.001462240)0.970:0.003730082,('EPI_ISL_388061':0.008191317,'EPI_ISL_243785':0.000000006)0.861:0.000735862)0.283:0.000000006)0.892:0.001488128,'EPI_ISL_262586':0.002214192)0.893:0.001466017)0.987:0.004465723,'EPI_ISL_235742':0.005979383)0.731:0.000713015,('EPI_ISL_162472':0.000000006,('EPI_ISL_173677':0.002946914,(('EPI_ISL_168507':0.0,'EPI_ISL_14769979':0.0):0.000733592,'EPI_ISL_174307':0.002207568)0.000:0.000000006)0.000:0.000000006)0.000:0.000000006)0.989:0.000000006)0.000:0.000000006,((((('EPI_ISL_234577':0.000000006,'EPI_ISL_697649':0.015117165)0.874:0.001480845,'EPI_ISL_281303':0.004456583)0.770:0.000726067,'EPI_ISL_14769978':0.014312373)0.000:0.000000006,(((((('EPI_ISL_504128':0.003689818,('EPI_ISL_503955':0.000733813,('EPI_ISL_6795218':0.002980704,('EPI_ISL_4081943':0.000737006,'EPI_ISL_4089891':0.000735056)0.747:0.000710103)0.925:0.002240397)0.000:0.000000006)0.944:0.002209576,('EPI_ISL_399367':0.000000006,'EPI_ISL_504122':0.001470765)0.856:0.000733388)0.000:0.000000006,'EPI_ISL_1367162':0.004393098)0.977:0.003729279,('EPI_ISL_393542':0.000000006,'EPI_ISL_503728':0.002951077)0.997:0.005266254)0.749:0.000676402,('EPI_ISL_502048':0.002964239,'EPI_ISL_707229':0.003715971)0.974:0.004507465)0.783:0.000728164,('EPI_ISL_260813':0.002947253,'EPI_ISL_246023':0.006684789)0.000:0.000000006)0.831:0.000727944)0.000:0.000000006,'EPI_ISL_245590':0.006700282)0.910:0.001456075)0.809:0.000727009)0.781:0.000739120,((((('EPI_ISL_504113':0.000660575,('EPI_ISL_503591':0.000733276,'EPI_ISL_501675':0.000000006)0.781:0.000807692)0.695:0.000748283,(('EPI_ISL_4083601':0.002951062,'EPI_ISL_4082288':0.002961219)0.967:0.003811809,('EPI_ISL_504044':0.000000006,'EPI_ISL_707273':0.002947310)0.744:0.000663453)0.731:0.000720451)0.998:0.007599880,('EPI_ISL_368779':0.000732321,'EPI_ISL_503965':0.002959448)0.896:0.002204888)0.969:0.004977328,('EPI_ISL_297173':0.007135674,('EPI_ISL_499203':0.005786988,(('EPI_ISL_4081702':0.000740014,'EPI_ISL_4083577':0.001472722)0.888:0.001961301,('EPI_ISL_6816045':0.002210398,('EPI_ISL_4081693':0.000734521,'EPI_ISL_4081954':0.000000006)0.000:0.000000006)0.859:0.001738349)0.950:0.004506919)0.953:0.004357563)0.477:0.001479649)0.994:0.007061745,((('EPI_ISL_245785':0.001470046,'EPI_ISL_245076':0.010508491)0.000:0.000000006,'EPI_ISL_174302':0.002208892)0.000:0.000000006,('EPI_ISL_243771':0.0,'EPI_ISL_166532':0.0,'EPI_ISL_243765':0.0,'EPI_ISL_245778':0.0,'EPI_ISL_243756':0.0,'EPI_ISL_243758':0.0,'EPI_ISL_245803':0.0,'EPI_ISL_243755':0.0):0.000000006)0.000:0.000000006)0.993:0.005194304)0.776:0.000716401)0.988:0.004404600)0.821:0.000726821,('EPI_ISL_131142':0.010473625,('EPI_ISL_98870':0.000733479,('EPI_ISL_127701':0.000729486,'EPI_ISL_129970':0.000740722)0.954:0.002213547)0.000:0.000000006)0.000:0.000000006)0.794:0.000727656,(('EPI_ISL_127888':0.000000006,'EPI_ISL_134287':0.004441777)0.967:0.002962316,((('EPI_ISL_206452':0.002223179,('EPI_ISL_167148':0.000731990,'EPI_ISL_161188':0.000724266)0.910:0.002194324)0.991:0.006726361,'EPI_ISL_130130':0.002980078)0.862:0.001443269,('EPI_ISL_127814':0.001470242,(('EPI_ISL_116279':0.0,'EPI_ISL_124435':0.0):0.000000006,(('EPI_ISL_124296':0.002966758,(('EPI_ISL_130027':0.0,'EPI_ISL_130171':0.0):0.000000006,'EPI_ISL_130038':0.001469598)0.987:0.005104580)0.746:0.000826033,'EPI_ISL_116236':0.000733696)0.000:0.000000006)0.000:0.000000006)0.000:0.000000006)0.895:0.001461560)0.749:0.000726321)0.875:0.001460828,'EPI_ISL_127750':0.002217107)0.893:0.001460608,'EPI_ISL_119599':0.000733393)0.000:0.000000006)0.000:0.000000006)0.975:0.003681426)0.738:0.000728627)0.000:0.000000006)0.000:0.000000006,((('EPI_ISL_116935':0.0,'EPI_ISL_124500':0.0):0.003695073,'EPI_ISL_275575':0.009639956)0.000:0.000000006,'EPI_ISL_275572':0.011147265)0.800:0.000719119)0.000:0.000000006,('EPI_ISL_117006':0.001470312,'EPI_ISL_181290':0.011903558)0.000:0.000000006)0.000:0.000000006,'EPI_ISL_275569':0.013453164)0.838:0.000727284)0.000:0.000000006)0.443:0.000000006,('EPI_ISL_191719':0.016755720,'EPI_ISL_132402':0.000745331)0.769:0.000711915)0.000:0.000000006,(((('EPI_ISL_142837':0.000000006,((('EPI_ISL_334239':0.000000006,'EPI_ISL_365290':0.002953263)0.919:0.002772826,('EPI_ISL_273512':0.000728337,'EPI_ISL_273509':0.000000006)0.848:0.001628269)0.997:0.013982813,'EPI_ISL_353280':0.012005562)0.976:0.009522468)0.997:0.010254974,(('EPI_ISL_696558':0.0,'EPI_ISL_166497':0.0):0.003726389,((('EPI_ISL_696552':0.0,'EPI_ISL_696554':0.0):0.000729900,('EPI_ISL_696537':0.000000006,'EPI_ISL_696536':0.000734253)0.509:0.001484741)0.995:0.008316549,(('EPI_ISL_696557':0.0,'EPI_ISL_696556':0.0,'EPI_ISL_696555':0.0):0.000000006,(('EPI_ISL_696545':0.0,'EPI_ISL_696546':0.0):0.000735111,(('EPI_ISL_696542':0.0,'EPI_ISL_696540':0.0,'EPI_ISL_696539':0.0,'EPI_ISL_696543':0.0,'EPI_ISL_696535':0.0,'EPI_ISL_696538':0.0):0.000000006,'EPI_ISL_696541':0.000735057)0.000:0.000000006)0.973:0.003697195)0.986:0.006056478)0.906:0.002960099)1.000:0.010867363)0.886:0.002195741,'EPI_ISL_207977':0.015035832)0.711:0.000682435,(('EPI_ISL_129815':0.007432165,('EPI_ISL_195103':0.001469527,'EPI_ISL_93363':0.007448109)0.614:0.000736021)0.722:0.000000006,'EPI_ISL_88842':0.000000006)0.995:0.000000006)0.000:0.000000006)0.494:0.000000006,('EPI_ISL_124351':0.001473947,('EPI_ISL_278805':0.000732677,(('EPI_ISL_130016':0.002206520,(('EPI_ISL_157196':0.000000006,'EPI_ISL_245035':0.007428413)1.000:0.008974047,('EPI_ISL_154593':0.000665948,(('EPI_ISL_206674':0.002945008,'EPI_ISL_211812':0.000731313)0.712:0.000736897,('EPI_ISL_181115':0.003685834,('EPI_ISL_180672':0.000733410,'EPI_ISL_205081':0.001471535)0.907:0.001470722)0.000:0.000000006)0.980:0.003764291)0.998:0.008282334)0.000:0.000000006)0.000:0.000000006,'EPI_ISL_130040':0.001468731)0.975:0.002953286)0.885:0.001481409)0.916:0.002208519)0.000:0.000000006)0.000:0.000000006)0.856:0.000731040)0.000:0.000000006)0.593:0.000000006)0.000:0.000000006,(('EPI_ISL_151160':0.009614327,'EPI_ISL_81730':0.000726649)0.000:0.000000006,(((((('EPI_ISL_71864':0.000726824,('EPI_ISL_697682':0.001469236,'EPI_ISL_73408':0.005925296)0.000:0.000000006)0.919:0.000728616,(('EPI_ISL_137749':0.0,'EPI_ISL_137748':0.0):0.003689666,'EPI_ISL_190017':0.000000006)0.991:0.000000006)0.000:0.000000006,('EPI_ISL_505263':0.002108334,'EPI_ISL_505326':0.007521207)0.994:0.007507107)0.951:0.002187198,(('EPI_ISL_295544':0.004563581,('EPI_ISL_295547':0.000714391,('EPI_ISL_295536':0.000727089,'EPI_ISL_295532':0.000000006)0.879:0.001471707)0.955:0.004337406)1.000:0.011396918,('EPI_ISL_151162':0.0,'EPI_ISL_195992':0.0):0.003601709)0.746:0.000790201)0.000:0.000000006,('EPI_ISL_195134':0.003764614,('EPI_ISL_381069':0.012106810,('EPI_ISL_381047':0.002921235,'EPI_ISL_381067':0.002946102)0.927:0.003711244)0.993:0.008320545)0.858:0.001403025)0.000:0.000000006,('EPI_ISL_167100':0.001455425,('EPI_ISL_154591':0.000000006,'EPI_ISL_98555':0.001455312)0.716:0.000000006)0.845:0.000726635)0.000:0.000000006)0.000:0.000000006)0.000:0.000000006)0.507:0.000000006,(('EPI_ISL_191079':0.005944147,'EPI_ISL_194989':0.005928610)0.432:0.001439649,('EPI_ISL_100252':0.001469626,'EPI_ISL_100250':0.000738831)0.973:0.002951055)0.808:0.000000006)0.000:0.000000006)0.525:0.000000006,((((('EPI_ISL_12957976':0.0,'EPI_ISL_505437':0.0):0.000000006,('EPI_ISL_171205':0.000000006,'EPI_ISL_505443':0.000000006)0.835:0.000798089)0.993:0.007373303,'EPI_ISL_181292':0.007486320)0.505:0.000668680,(('EPI_ISL_4081286':0.0,'EPI_ISL_4081263':0.0):0.015934389,('EPI_ISL_195051':0.009383608,'EPI_ISL_274853':0.014015353)0.490:0.001131868)0.799:0.001413330)0.783:0.000763902,(('EPI_ISL_195139':0.010146774,'EPI_ISL_576565':0.021370620)0.447:0.002625205,((((('EPI_ISL_700769':0.001174453,'EPI_ISL_4081230':0.005440759)0.999:0.016878120,'EPI_ISL_14223957':0.027317378)0.794:0.002339686,'EPI_ISL_195165':0.007430794)0.617:0.000000006,'EPI_ISL_194991':0.004395318)0.315:0.000000006,('EPI_ISL_151089':0.004574067,'EPI_ISL_331320':0.019935783)0.338:0.002050480)0.922:0.000725569)0.740:0.000000006)0.752:0.000000006)0.000:0.000000006)0.561:0.000000006)0.000:0.000000006,((((('EPI_ISL_499149':0.004564076,'EPI_ISL_6781341':0.002956106)0.786:0.001336623,(('EPI_ISL_4083718':0.000000006,'EPI_ISL_14749630':0.000000006)0.987:0.004418443,('EPI_ISL_14755037':0.000734387,'EPI_ISL_14751238':0.003701462)0.772:0.000733313)0.761:0.000836744)1.000:0.027544232,('EPI_ISL_14766754':0.024896140,('EPI_ISL_14751196':0.000638612,'EPI_ISL_14749690':0.001571337)0.997:0.013554416)0.875:0.009003730)0.879:0.003636323,((((('EPI_ISL_328824':0.000000006,(('EPI_ISL_328834':0.0,'EPI_ISL_328826':0.0):0.000727041,'EPI_ISL_328829':0.000727291)0.000:0.000000006)0.000:0.000000006,((('EPI_ISL_9572832':0.002200481,('EPI_ISL_9589101':0.000725946,'EPI_ISL_9572830':0.000000006)0.742:0.000717432)0.923:0.003360396,('EPI_ISL_9572825':0.003188245,('EPI_ISL_9572829':0.000728293,'EPI_ISL_9572826':0.000727106)0.777:0.001206862)0.794:0.002199177)1.000:0.010861095,(((('EPI_ISL_328776':0.0,'EPI_ISL_366227':0.0,'EPI_ISL_366228':0.0):0.001456139,'EPI_ISL_328783':0.004398429)0.140:0.000000006,('EPI_ISL_366221':0.002208316,(('EPI_ISL_366226':0.0,'EPI_ISL_366223':0.0,'EPI_ISL_366222':0.0,'EPI_ISL_366225':0.0,'EPI_ISL_366220':0.0):0.000000006,'EPI_ISL_366224':0.000727670)0.945:0.002942558)0.930:0.002926305)0.000:0.000000006,('EPI_ISL_328816':0.0,'EPI_ISL_328813':0.0,'EPI_ISL_328812':0.0,'EPI_ISL_328771':0.0):0.000000006)0.000:0.000000006)0.918:0.000728595)0.707:0.000698552,'EPI_ISL_328785':0.002224960)1.000:0.014036751,(('EPI_ISL_290891':0.018821252,'EPI_ISL_369291':0.021481777)0.734:0.001101102,'EPI_ISL_337287':0.032711894)0.953:0.004849982)0.548:0.000168322,(((('EPI_ISL_9590372':0.003679853,('EPI_ISL_502520':0.003689031,'EPI_ISL_9590721':0.005165515)0.730:0.000698477)0.934:0.002954934,('EPI_ISL_14749613':0.000000006,'EPI_ISL_14764730':0.000734596)0.996:0.006838052)0.862:0.001453257,('EPI_ISL_9593331':0.006625962,'EPI_ISL_4081270':0.003660024)0.709:0.000000006)0.492:0.001496776,'EPI_ISL_4081378':0.000691859)1.000:0.016770789)0.877:0.001554373)0.000:0.000000006,('EPI_ISL_12941001':0.030643129,((('EPI_ISL_257154':0.000596633,'EPI_ISL_297055':0.003089973)1.000:0.017783380,((('EPI_ISL_245071':0.008947974,'EPI_ISL_252719':0.012787440)0.000:0.000000006,('EPI_ISL_150673':0.000000006,'EPI_ISL_167340':0.005185636)0.000:0.000000006)0.713:0.000000006,('EPI_ISL_173623':0.0,'EPI_ISL_182281':0.0):0.007440168)0.955:0.005415654)0.983:0.006956061,(((('EPI_ISL_12958173':0.008619693,('EPI_ISL_14870987':0.013998712,('EPI_ISL_14870988':0.011328433,('EPI_ISL_12957768':0.005279057,'EPI_ISL_12958438':0.008984729)0.754:0.000753123)0.701:0.000485342)0.947:0.005153299)0.975:0.006116467,'EPI_ISL_12958464':0.013413573)0.811:0.001691385,('EPI_ISL_282078':0.000000006,'EPI_ISL_282079':0.000733912)0.990:0.004450355)0.755:0.000726763,((('EPI_ISL_4081610':0.000000006,'EPI_ISL_4081609':0.004468220)0.982:0.003688018,((('EPI_ISL_293277':0.005927924,'EPI_ISL_293276':0.009717958)0.000:0.000000006,('EPI_ISL_12958465':0.008942191,(('EPI_ISL_12957485':0.000000006,'EPI_ISL_505732':0.005184195)0.998:0.010563039,('EPI_ISL_12941313':0.000000006,'EPI_ISL_12941289':0.005209642)0.878:0.001494612)0.948:0.002933807)0.000:0.000000006)0.981:0.002946416,'EPI_ISL_249793':0.001455782)0.000:0.000000006)0.859:0.000726696,((((((((((('EPI_ISL_12958410':0.005173234,(('EPI_ISL_12957502':0.005194081,('EPI_ISL_12958221':0.000727761,('EPI_ISL_12958213':0.001470327,'EPI_ISL_14768121':0.001477166)0.965:0.003713592)0.997:0.006706724)0.000:0.000000006,('EPI_ISL_12958414':0.000733412,('EPI_ISL_12958449':0.000000006,'EPI_ISL_12958408':0.002230109)0.695:0.000000006)0.954:0.002205888)0.924:0.002261805)0.456:0.000718860,'EPI_ISL_12958040':0.008963440)0.750:0.000760975,'EPI_ISL_12958405':0.004456239)0.841:0.001472914,'EPI_ISL_225534':0.002951431)0.942:0.002934435,(('EPI_ISL_256373':0.003724687,('EPI_ISL_12957496':0.000738769,'EPI_ISL_206573':0.002946877)0.974:0.003744645)0.304:0.001446882,('EPI_ISL_249799':0.004591908,('EPI_ISL_12958240':0.011212696,('EPI_ISL_12957495':0.008157520,'EPI_ISL_12958385':0.011452664)0.793:0.001438779)0.935:0.004057146)0.495:0.000536177)0.719:0.000000006)0.000:0.000000006,(((((('EPI_ISL_12958400':0.016052142,'EPI_ISL_12958466':0.010702550)0.929:0.003733820,('EPI_ISL_12941102':0.005925846,(('EPI_ISL_12958230':0.002236384,'EPI_ISL_12958227':0.001453506)0.999:0.008238732,('EPI_ISL_12958182':0.009718174,'EPI_ISL_12958399':0.003086751)0.743:0.001379299)0.953:0.003871905)0.381:0.000000006)0.000:0.000000006,'EPI_ISL_389785':0.011271516)0.835:0.000732014,('EPI_ISL_12958201':0.012489992,('EPI_ISL_12958196':0.008593325,('EPI_ISL_12958396':0.002673622,'EPI_ISL_12958237':0.010094012)0.897:0.002208331)0.913:0.002331561)0.836:0.001776845)0.000:0.000000006,((('EPI_ISL_505440':0.000000006,'EPI_ISL_505439':0.000732716)0.978:0.002943968,(('EPI_ISL_266595':0.001468194,'EPI_ISL_293278':0.000000006)0.998:0.004431827,'EPI_ISL_282062':0.002205372)0.000:0.000000006)0.846:0.000733128,((('EPI_ISL_282061':0.006682306,('EPI_ISL_12941217':0.008187971,(('EPI_ISL_12940921':0.005254596,('EPI_ISL_14768122':0.009120678,('EPI_ISL_482252':0.000000006,'EPI_ISL_502192':0.002943855)0.943:0.002306148)0.730:0.000568555)0.926:0.002283091,'EPI_ISL_12957780':0.000733247)0.000:0.000000006)0.986:0.003686233)0.000:0.000000006,(((('EPI_ISL_12957773':0.004441750,('EPI_ISL_12958234':0.004471955,'EPI_ISL_12958409':0.005245791)0.751:0.000690893)0.944:0.002237271,('EPI_ISL_282052':0.006432326,('EPI_ISL_12958024':0.003820355,'EPI_ISL_12958458':0.013666199)0.976:0.005185879)0.883:0.003194110)0.000:0.000000006,('EPI_ISL_12957507':0.012130993,'EPI_ISL_12941297':0.007537991)0.731:0.000663332)0.539:0.000000006,(('EPI_ISL_12958212':0.005266447,(('EPI_ISL_12957487':0.012308920,'EPI_ISL_12941025':0.012898169)0.800:0.001343148,'EPI_ISL_12958036':0.005279649)0.764:0.000723748)0.735:0.000654577,('EPI_ISL_256368':0.006689631,'EPI_ISL_293279':0.009761878)0.858:0.001497672)0.000:0.000000006)0.465:0.000000006)0.000:0.000000006,((('EPI_ISL_218331':0.002949855,'EPI_ISL_12941032':0.008271745)0.807:0.002227361,((('EPI_ISL_482242':0.000000006,'EPI_ISL_482241':0.002207615)0.986:0.005246676,(('EPI_ISL_12958034':0.003674116,('EPI_ISL_12940961':0.000000006,'EPI_ISL_12958033':0.003691661)0.558:0.000766567)0.264:0.000702819,('EPI_ISL_12939617':0.004525967,('EPI_ISL_12958044':0.001488419,'EPI_ISL_12958038':0.000724499)0.977:0.005198208)0.992:0.008314851)0.832:0.001502202)0.969:0.003837851,'EPI_ISL_14777890':0.008387448)0.740:0.000633411)0.701:0.000000006,('EPI_ISL_12958384':0.0,'EPI_ISL_482289':0.0):0.001473229)0.845:0.000733842)0.000:0.000000006)0.000:0.000000006)0.000:0.000000006,(('EPI_ISL_12957772':0.002947655,'EPI_ISL_505444':0.002239392)0.984:0.004447795,('EPI_ISL_12958226':0.010769199,'EPI_ISL_12957492':0.013102716)0.700:0.000472076)0.787:0.000734070)0.741:0.000000006)0.852:0.000727316,'EPI_ISL_505447':0.001468460)0.000:0.000000006,(('EPI_ISL_249812':0.005130355,'EPI_ISL_156387':0.002919127)0.000:0.000000006,'EPI_ISL_293281':0.008946250)0.808:0.000725420)0.918:0.001456475,'EPI_ISL_176794':0.000733218)0.378:0.000000006,(('EPI_ISL_12957472':0.0,'EPI_ISL_12958037':0.0):0.002205738,(('EPI_ISL_165153':0.003017531,'EPI_ISL_282063':0.004429004)0.982:0.005498000,'EPI_ISL_12958029':0.025928703)0.680:0.000442190)0.000:0.000000006)0.000:0.000000006,'EPI_ISL_293280':0.016062116)0.825:0.000726602)0.000:0.000000006)0.990:0.005883899)0.727:0.000737386)0.795:0.000000006)0.000:0.000000006)0.005:0.000000006,((((((('EPI_ISL_156274':0.003712084,(('EPI_ISL_378613':0.012639039,(((('EPI_ISL_147647':0.000000006,'EPI_ISL_147609':0.000726841)0.902:0.001456252,((((('EPI_ISL_163596':0.001458147,(('EPI_ISL_150679':0.001455780,(('EPI_ISL_150683':0.0,'EPI_ISL_150687':0.0):0.000000006,'EPI_ISL_156806':0.001469481)0.000:0.000000006)0.000:0.000000006,((('EPI_ISL_14749478':0.000733730,'EPI_ISL_159533':0.000733703)0.000:0.000000006,'EPI_ISL_14749475':0.005185078)0.837:0.000733642,(((('EPI_ISL_14751273':0.011523618,('EPI_ISL_4083716':0.002225569,'EPI_ISL_14749657':0.001438563)0.999:0.011535781)0.761:0.001224842,('EPI_ISL_278831':0.002206352,'EPI_ISL_278836':0.005186775)0.000:0.000000006)0.000:0.000000006,('EPI_ISL_4083705':0.005915264,('EPI_ISL_4083711':0.004390455,((('EPI_ISL_14749656':0.001475713,'EPI_ISL_4083713':0.003667486)0.744:0.000722927,'EPI_ISL_14751211':0.000732795)0.000:0.000000006,'EPI_ISL_4083709':0.000000006)0.000:0.000000006)0.500:0.000697490)1.000:0.008912440)0.756:0.000721828,'EPI_ISL_278910':0.002215632)0.944:0.002197968)0.000:0.000000006)0.000:0.000000006)0.989:0.002919891,('EPI_ISL_150650':0.004443750,((('EPI_ISL_149637':0.0,'EPI_ISL_189623':0.0):0.000000006,(((('EPI_ISL_502151':0.0,'EPI_ISL_502126':0.0):0.000000006,'EPI_ISL_502152':0.001472054)0.852:0.000733758,'EPI_ISL_502181':0.000733758)0.000:0.000000006,'EPI_ISL_263308':0.000727014)0.850:0.000726900)0.862:0.000726871,('EPI_ISL_189309':0.000000006,'EPI_ISL_153619':0.001472490)0.000:0.000000006)0.538:0.000000006)0.000:0.000000006)0.850:0.000726853,(((('EPI_ISL_147504':0.0,'EPI_ISL_1347992':0.0,'EPI_ISL_1354478':0.0):0.000000006,((('EPI_ISL_15082226':0.000733330,'EPI_ISL_145685':0.002210163)0.000:0.000000006,'EPI_ISL_502091':0.000000006)0.000:0.000000006,('EPI_ISL_145496':0.000734661,'EPI_ISL_195164':0.001468994)0.000:0.000000006)0.000:0.000000006)0.842:0.000726703,('EPI_ISL_429836':0.001471253,'EPI_ISL_421527':0.000734300)0.000:0.000000006)0.893:0.000726736,('EPI_ISL_502156':0.003689872,('EPI_ISL_202953':0.003689286,'EPI_ISL_282076':0.005183529)0.000:0.000000006)0.906:0.001471785)0.000:0.000000006)0.000:0.000000006,(('EPI_ISL_147357':0.0,'EPI_ISL_147417':0.0,'EPI_ISL_147420':0.0,'EPI_ISL_189220':0.0):0.000000006,((('EPI_ISL_195983':0.000728642,'EPI_ISL_195986':0.002920067)0.759:0.000727278,('EPI_ISL_195984':0.000000006,('EPI_ISL_195987':0.000730601,'EPI_ISL_295530':0.002188196)0.894:0.001454758)0.903:0.001460119)0.794:0.000726196,('EPI_ISL_157488':0.001469306,(('EPI_ISL_505731':0.015942581,('EPI_ISL_207965':0.000726897,'EPI_ISL_282733':0.000728430)0.970:0.005159275)0.735:0.000733548,'EPI_ISL_402274':0.000726784)0.000:0.000000006)0.000:0.000000006)1.000:0.000000006)1.000:0.000000006)0.000:0.000000006,((('EPI_ISL_151482':0.003687848,'EPI_ISL_145504':0.000000006)0.999:0.000000006,('EPI_ISL_485562':0.000000006,'EPI_ISL_15082224':0.000733777)0.000:0.000000006)0.971:0.000000006,('EPI_ISL_278998':0.002215721,'EPI_ISL_393948':0.000726321)0.779:0.000728784)0.000:0.000000006)0.000:0.000000006)1.000:0.000000006,('EPI_ISL_174248':0.001455619,('EPI_ISL_176803':0.002209810,((((('EPI_ISL_167591':0.002230338,('EPI_ISL_202969':0.0,'EPI_ISL_257190':0.0):0.002970092)0.740:0.000723629,'EPI_ISL_1347689':0.000000006)0.847:0.000727390,('EPI_ISL_15082229':0.001469276,(('EPI_ISL_15082225':0.0,'EPI_ISL_136505':0.0):0.000000006,'EPI_ISL_156812':0.002947264)0.000:0.000000006)0.996:0.000000006)0.000:0.000000006,(('EPI_ISL_189157':0.0,'EPI_ISL_136506':0.0,'EPI_ISL_189634':0.0,'EPI_ISL_189627':0.0):0.000000006,'EPI_ISL_149645':0.000727137)0.000:0.000000006)0.000:0.000000006,(('EPI_ISL_193734':0.001469352,'EPI_ISL_195140':0.002206895)0.000:0.000000006,(('EPI_ISL_504831':0.002927645,'EPI_ISL_1347550':0.000723180)0.768:0.000733426,(((('EPI_ISL_334473':0.0,'EPI_ISL_502101':0.0,'EPI_ISL_141545':0.0):0.000000006,('EPI_ISL_141598':0.000733860,(('EPI_ISL_145509':0.000733801,('EPI_ISL_334471':0.000000006,('EPI_ISL_334474':0.000000006,(('EPI_ISL_15082227':0.000733840,('EPI_ISL_162674':0.000727256,'EPI_ISL_164468':0.000000006)0.960:0.002187528)0.000:0.000000006,'EPI_ISL_502092':0.000733737)0.445:0.000000006)0.000:0.000000006)0.000:0.000000006)0.425:0.000000006,('EPI_ISL_140999':0.000733750,'EPI_ISL_334472':0.000733780)0.000:0.000000006)0.459:0.000000006)0.449:0.000000006)0.747:0.000000006,('EPI_ISL_14749481':0.000730775,('EPI_ISL_221955':0.000739452,'EPI_ISL_266232':0.001451383)0.999:0.008207083)0.867:0.001463613)0.000:0.000000006,('EPI_ISL_381066':0.009639928,'EPI_ISL_1347833':0.000727019)0.000:0.000000006)0.000:0.000000006)0.855:0.000727000)0.837:0.000726922)0.000:0.000000006)0.837:0.000726821)0.000:0.000000006)0.000:0.000000006,('EPI_ISL_138692':0.000735712,'EPI_ISL_167572':0.003656829)0.786:0.000727410)0.000:0.000000006)0.518:0.000726833,(((((('EPI_ISL_194048':0.001469635,'EPI_ISL_148760':0.000733691)0.000:0.000000006,'EPI_ISL_502082':0.000733670)0.000:0.000000006,(((('EPI_ISL_149625':0.0,'EPI_ISL_149636':0.0):0.000000006,'EPI_ISL_149628':0.000000006)0.853:0.000727003,'EPI_ISL_502093':0.000733648)0.739:0.000000006,'EPI_ISL_148746':0.000000006)0.000:0.000000006)0.896:0.001462102,'EPI_ISL_153079':0.003689439)0.000:0.000000006,(((((((('EPI_ISL_163597':0.000726230,(('EPI_ISL_167556':0.000726623,'EPI_ISL_168348':0.001473336)0.788:0.000726895,((((('EPI_ISL_15082336':0.001468529,'EPI_ISL_150118':0.000000006)0.841:0.000733108,'EPI_ISL_157117':0.000732981)0.000:0.000000006,'EPI_ISL_155656':0.000732963)0.000:0.000000006,('EPI_ISL_202959':0.001468197,'EPI_ISL_171814':0.000732994)0.000:0.000000006)0.000:0.000000006,(('EPI_ISL_153354':0.0,'EPI_ISL_153351':0.0,'EPI_ISL_156997':0.0,'EPI_ISL_159137':0.0):0.000000006,'EPI_ISL_163677':0.002205813)0.000:0.000000006)0.999:0.000000006)0.000:0.000000006)0.768:0.000731533,'EPI_ISL_278994':0.004443952)0.772:0.000723880,((('EPI_ISL_263184':0.001455144,'EPI_ISL_263186':0.000726561)0.000:0.000000006,('EPI_ISL_167633':0.001454880,('EPI_ISL_167597':0.001454897,'EPI_ISL_156810':0.000000006)0.000:0.000000006)0.840:0.000726497)0.000:0.000000006,((('EPI_ISL_274852':0.000729270,(((((('EPI_ISL_223349':0.000000006,(((('EPI_ISL_209301':0.000733805,'EPI_ISL_194836':0.000000006)0.848:0.000733806,(('EPI_ISL_220970':0.002186902,'EPI_ISL_208490':0.000727200)0.000:0.000000006,'EPI_ISL_234629':0.004393408)0.839:0.000726946)0.000:0.000000006,('EPI_ISL_210334':0.000000006,('EPI_ISL_224167':0.001456196,((('EPI_ISL_224119':0.000727576,'EPI_ISL_233521':0.001456392)0.000:0.000000006,('EPI_ISL_207933':0.000000006,'EPI_ISL_232580':0.000726978)0.000:0.000000006)0.000:0.000000006,(('EPI_ISL_221049':0.001455840,('EPI_ISL_213223':0.000727257,'EPI_ISL_218093':0.001456515)0.774:0.000727585)0.000:0.000000006,('EPI_ISL_220992':0.0,'EPI_ISL_236224':0.0):0.000000006)0.000:0.000000006)0.000:0.000000006)0.849:0.000727048)0.000:0.000000006)0.000:0.000000006,'EPI_ISL_224191':0.000727132)0.905:0.001456054)0.000:0.000000006,(('EPI_ISL_172628':0.000733628,('EPI_ISL_168953':0.001470233,('EPI_ISL_174010':0.001481076,(('EPI_ISL_188709':0.0,'EPI_ISL_172637':0.0,'EPI_ISL_171850':0.0,'EPI_ISL_237268':0.0,'EPI_ISL_237243':0.0):0.000000006,'EPI_ISL_170148':0.001469103)0.946:0.002215090)0.754:0.000734184)0.000:0.000000006)0.000:0.000000006,('EPI_ISL_193302':0.0,'EPI_ISL_193597':0.0,'EPI_ISL_175262':0.0,'EPI_ISL_175253':0.0):0.000000006)0.999:0.000000006)0.000:0.000000006,(('EPI_ISL_224140':0.000726941,'EPI_ISL_222195':0.000000006)0.738:0.000721670,('EPI_ISL_205490':0.001456014,('EPI_ISL_228146':0.000733744,((((((('EPI_ISL_369655':0.000000006,'EPI_ISL_223290':0.002188518)0.848:0.000726701,'EPI_ISL_369667':0.000000006)0.000:0.000000006,'EPI_ISL_232650':0.000728321)0.000:0.000000006,((('EPI_ISL_230416':0.002192024,(('EPI_ISL_237497':0.0,'EPI_ISL_369671':0.0):0.000726834,'EPI_ISL_238791':0.000726707)0.000:0.000000006)0.593:0.000000006,'EPI_ISL_233538':0.002186333)0.000:0.000000006,('EPI_ISL_218180':0.000727313,'EPI_ISL_253844':0.001455603)0.000:0.000000006)0.747:0.000000006)0.000:0.000000006,('EPI_ISL_1287738':0.0,'EPI_ISL_207503':0.0,'EPI_ISL_214919':0.0,'EPI_ISL_214925':0.0):0.000000006)0.000:0.000000006,('EPI_ISL_232705':0.000000006,'EPI_ISL_289469':0.000726780)0.000:0.000000006)0.915:0.001455485,('EPI_ISL_236218':0.001461171,'EPI_ISL_15082352':0.001471903)0.921:0.002201634)0.000:0.000000006)0.887:0.001462672)0.893:0.001465906)0.938:0.002197638)0.000:0.000000006,((('EPI_ISL_172653':0.0,'EPI_ISL_172651':0.0,'EPI_ISL_172654':0.0,'EPI_ISL_237209':0.0,'EPI_ISL_237212':0.0,'EPI_ISL_173270':0.0):0.000000006,('EPI_ISL_237214':0.0,'EPI_ISL_173274':0.0,'EPI_ISL_237207':0.0,'EPI_ISL_173268':0.0):0.000733561)0.914:0.001471697,(('EPI_ISL_281280':0.005180961,('EPI_ISL_200783':0.000721929,('EPI_ISL_217921':0.000734247,'EPI_ISL_255355':0.004409128)0.879:0.001480174)0.969:0.002944285)0.630:0.000000006,((('EPI_ISL_278989':0.000733839,'EPI_ISL_426175':0.001475014)0.794:0.000735889,(('EPI_ISL_197809':0.0,'EPI_ISL_195818':0.0):0.000000006,'EPI_ISL_207376':0.000726919)0.955:0.002186893)0.000:0.000000006,((('EPI_ISL_207930':0.000727038,((('EPI_ISL_502123':0.001476241,('EPI_ISL_210300':0.000729731,'EPI_ISL_221604':0.000729164)0.893:0.001460509)0.761:0.000727708,((('EPI_ISL_328782':0.0,'EPI_ISL_328780':0.0,'EPI_ISL_328781':0.0):0.000726887,('EPI_ISL_504865':0.001456125,((('EPI_ISL_174000':0.0,'EPI_ISL_172924':0.0):0.000000006,('EPI_ISL_177691':0.000733812,'EPI_ISL_195811':0.001469586)0.000:0.000000006)0.999:0.000000006,('EPI_ISL_192043':0.000734457,(('EPI_ISL_218135':0.000000006,('EPI_ISL_205486':0.000727217,'EPI_ISL_173272':0.000000006)0.000:0.000000006)0.000:0.000000006,('EPI_ISL_230467':0.002932142,'EPI_ISL_230473':0.001476656)0.767:0.000719537)0.802:0.000729302)0.798:0.000727629)0.000:0.000000006)0.855:0.000726985)0.000:0.000000006,(('EPI_ISL_174011':0.001480021,'EPI_ISL_192130':0.001471263)0.000:0.000000006,'EPI_ISL_206500':0.001456411)0.000:0.000000006)0.869:0.000726959)0.000:0.000000006,'EPI_ISL_373023':0.005133166)0.000:0.000000006)0.000:0.000000006,((((('EPI_ISL_230532':0.0,'EPI_ISL_230534':0.0):0.000727487,'EPI_ISL_210317':0.002187276)0.000:0.000000006,'EPI_ISL_195820':0.002207321)0.000:0.000000006,('EPI_ISL_206565':0.002187544,('EPI_ISL_278830':0.003694624,'EPI_ISL_218971':0.000728948)0.795:0.000740289)0.706:0.000000006)1.000:0.000000006,(('EPI_ISL_235344':0.002203473,'EPI_ISL_220959':0.000716895)0.936:0.002204171,((('EPI_ISL_230420':0.0,'EPI_ISL_230421':0.0):0.000000006,'EPI_ISL_205296':0.002990090)0.913:0.001455786,'EPI_ISL_197576':0.001469321)0.000:0.000000006)0.855:0.000726940)0.000:0.000000006)1.000:0.000000006,((((('EPI_ISL_278987':0.000000006,('EPI_ISL_188705':0.0,'EPI_ISL_237224':0.0):0.000733839)0.860:0.000733760,'EPI_ISL_195795':0.000733760)0.000:0.000000006,((((((('EPI_ISL_192128':0.0,'EPI_ISL_237248':0.0):0.001469577,('EPI_ISL_238341':0.000000006,'EPI_ISL_238315':0.000000006)0.850:0.000733763)0.000:0.000000006,(('EPI_ISL_502133':0.0,'EPI_ISL_278986':0.0,'EPI_ISL_284271':0.0,'EPI_ISL_284313':0.0,'EPI_ISL_284649':0.0,'EPI_ISL_179477':0.0,'EPI_ISL_192647':0.0,'EPI_ISL_177082':0.0,'EPI_ISL_212220':0.0,'EPI_ISL_192126':0.0,'EPI_ISL_172642':0.0,'EPI_ISL_237211':0.0,'EPI_ISL_178492':0.0,'EPI_ISL_191447':0.0,'EPI_ISL_237281':0.0):0.000000006,'EPI_ISL_174006':0.000738070)0.000:0.000000006)0.000:0.000000006,((('EPI_ISL_191450':0.000133821,('EPI_ISL_212221':0.000000006,'EPI_ISL_212219':0.000733779)0.912:0.000723643)0.722:0.000610837,'EPI_ISL_193607':0.000000006)0.000:0.000000006,'EPI_ISL_228129':0.000733688)0.000:0.000000006)1.000:0.000000006,('EPI_ISL_173261':0.0,'EPI_ISL_173260':0.0):0.000733661)0.000:0.000000006,('EPI_ISL_193601':0.0,'EPI_ISL_174820':0.0):0.000733670)0.000:0.000000006,('EPI_ISL_202947':0.000733661,(('EPI_ISL_502145':0.001474580,'EPI_ISL_192048':0.000734576)0.773:0.000734003,(('EPI_ISL_502167':0.000733688,'EPI_ISL_171598':0.000000006)0.858:0.000733745,('EPI_ISL_177074':0.000733658,('EPI_ISL_278849':0.000731468,'EPI_ISL_172927':0.001488606)0.770:0.000737261)0.467:0.000000006)0.000:0.000000006)0.610:0.000000006)0.000:0.000000006)0.735:0.000000006)0.999:0.000000006,('EPI_ISL_202378':0.000000006,'EPI_ISL_221599':0.000727072)0.980:0.002920471)0.000:0.000000006,'EPI_ISL_192640':0.000733691)0.000:0.000000006)0.000:0.000000006)0.926:0.000726980)0.000:0.000000006)0.000:0.000000006)0.000:0.000000006,('EPI_ISL_221645':0.0,'EPI_ISL_221644':0.0):0.001457889)0.772:0.000731954,'EPI_ISL_168854':0.004445633)0.871:0.001460438)0.785:0.000728253,('EPI_ISL_166442':0.002188293,'EPI_ISL_202957':0.000733841)0.000:0.000000006)0.978:0.002919443,'EPI_ISL_381068':0.001458338)0.000:0.000000006)0.000:0.000000006)0.913:0.001455249,((('EPI_ISL_263246':0.002918263,'EPI_ISL_263226':0.001455135)0.400:0.000000006,('EPI_ISL_263225':0.0,'EPI_ISL_263196':0.0,'EPI_ISL_263129':0.0,'EPI_ISL_263163':0.0):0.000000006)0.000:0.000000006,'EPI_ISL_263140':0.001455240)0.855:0.000726649)0.000:0.000000006,('EPI_ISL_166412':0.002927126,'EPI_ISL_146125':0.001474621)0.771:0.000725001)0.000:0.000000006,((((('EPI_ISL_189963':0.001471968,('EPI_ISL_189964':0.001474535,'EPI_ISL_381062':0.004399029)0.763:0.000729179)0.771:0.000725952,(('EPI_ISL_145539':0.000000006,((('EPI_ISL_167619':0.0,'EPI_ISL_167599':0.0,'EPI_ISL_167601':0.0,'EPI_ISL_167643':0.0):0.000000006,('EPI_ISL_172652':0.002206348,('EPI_ISL_237083':0.001468993,'EPI_ISL_167558':0.000726700)0.000:0.000000006)1.000:0.000000006)0.000:0.000000006,(((('EPI_ISL_157753':0.000000006,((('EPI_ISL_143737':0.000733692,'EPI_ISL_157157':0.001469425)0.000:0.000000006,('EPI_ISL_170845':0.001474205,'EPI_ISL_252707':0.004460410)0.980:0.004474593)0.845:0.000733352,'EPI_ISL_163650':0.002206029)0.000:0.000000006)0.928:0.000733835,'EPI_ISL_502141':0.001472897)0.000:0.000000006,((('EPI_ISL_278993':0.000733594,'EPI_ISL_167634':0.000699824)0.000:0.000000055,'EPI_ISL_4081983':0.011281763)0.641:0.000028892,'EPI_ISL_167656':0.000727035)0.813:0.000727010)0.000:0.000000006,((('EPI_ISL_202981':0.0,'EPI_ISL_156762':0.0,'EPI_ISL_14749484':0.0):0.001468835,((('EPI_ISL_428983':0.001470154,'EPI_ISL_502075':0.000733518)0.000:0.000000006,('EPI_ISL_421533':0.001469006,'EPI_ISL_426177':0.000733437)0.000:0.000000006)0.000:0.000000006,'EPI_ISL_428979':0.001469124)0.452:0.000734621)0.000:0.000000006,((((('EPI_ISL_502098':0.002206521,'EPI_ISL_210348':0.004437597)0.054:0.000000006,'EPI_ISL_15082230':0.003690049)0.000:0.000000006,'EPI_ISL_153089':0.000733338)0.000:0.000000006,(('EPI_ISL_168842':0.000733341,'EPI_ISL_202967':0.001469085)0.000:0.000000006,(('EPI_ISL_15082329':0.0,'EPI_ISL_155605':0.0):0.000733338,('EPI_ISL_155009':0.000000006,'EPI_ISL_157160':0.000733414)0.919:0.001468832)0.000:0.000000006)1.000:0.000000006)0.000:0.000000006,(('EPI_ISL_150298':0.0,'EPI_ISL_159349':0.0):0.000000006,(('EPI_ISL_177072':0.000000006,'EPI_ISL_192049':0.000733501)0.886:0.001476186,'EPI_ISL_205289':0.002961239)0.779:0.000730486)0.000:0.000000006)0.000:0.000000006)0.999:0.000000006)0.000:0.000000006)0.908:0.000726688)0.000:0.000000006,((('EPI_ISL_189959':0.001469641,'EPI_ISL_172193':0.001457860)0.000:0.000000006,(('EPI_ISL_145499':0.001469192,('EPI_ISL_167624':0.000726789,'EPI_ISL_171806':0.001469050)0.000:0.000000006)0.000:0.000000006,(('EPI_ISL_189961':0.002210362,(('EPI_ISL_189958':0.0,'EPI_ISL_189967':0.0):0.000000006,'EPI_ISL_189957':0.000733543)0.000:0.000000006)0.966:0.002207780,(('EPI_ISL_167614':0.001459421,('EPI_ISL_202958':0.001474814,'EPI_ISL_167664':0.000727870)0.774:0.000729191)0.314:0.000728953,'EPI_ISL_282690':0.008860579)0.000:0.000000006)0.833:0.000727197)0.000:0.000000006)0.000:0.000000006,'EPI_ISL_263245':0.001455250)0.000:0.000000006)0.000:0.000000006)0.840:0.000726753,'EPI_ISL_171845':0.004449763)0.000:0.000000006,(((('EPI_ISL_209060':0.002946458,(((('EPI_ISL_172648':0.000733622,((('EPI_ISL_192648':0.000733636,(('EPI_ISL_237226':0.0,'EPI_ISL_192124':0.0):0.000733649,((((((('EPI_ISL_192118':0.0,'EPI_ISL_281257':0.0,'EPI_ISL_191666':0.0):0.000000006,('EPI_ISL_192067':0.000733457,('EPI_ISL_237218':0.0,'EPI_ISL_173267':0.0):0.000733475)0.000:0.000000006)0.000:0.000000006,'EPI_ISL_176851':0.000728173)0.868:0.000728468,((('EPI_ISL_334453':0.000000006,'EPI_ISL_1652690':0.005183695)0.000:0.000000006,'EPI_ISL_334454':0.000000006)0.000:0.000000006,(((('EPI_ISL_208486':0.001456004,'EPI_ISL_402382':0.000000006)0.730:0.000000006,(('EPI_ISL_4031206':0.000000006,('EPI_ISL_227399':0.0,'EPI_ISL_218175':0.0):0.000727522)0.849:0.000727124,(('EPI_ISL_218178':0.002191927,'EPI_ISL_226994':0.001465904)0.788:0.000723240,(('EPI_ISL_195816':0.000000006,'EPI_ISL_208219':0.000000006)0.931:0.000727150,((((('EPI_ISL_334448':0.0,'EPI_ISL_334461':0.0,'EPI_ISL_334462':0.0,'EPI_ISL_502103':0.0):0.000000006,('EPI_ISL_235023':0.000000006,'EPI_ISL_236219':0.000000006)0.000:0.000000006)0.863:0.000727983,('EPI_ISL_259852':0.002188293,'EPI_ISL_232688':0.000000006)0.000:0.000000006)0.876:0.000727130,'EPI_ISL_213150':0.001456145)0.000:0.000000006,('EPI_ISL_221004':0.0,'EPI_ISL_226999':0.0):0.000000006)0.000:0.000000006)0.662:0.000000006)0.000:0.000000006)0.000:0.000000006)1.000:0.000000006,((('EPI_ISL_253771':0.000000006,('EPI_ISL_227461':0.000727154,'EPI_ISL_214969':0.001456538)0.000:0.000000006)1.000:0.000000006,(('EPI_ISL_233496':0.000000006,('EPI_ISL_227649':0.002956678,'EPI_ISL_239913':0.000732002)0.736:0.001471212)0.863:0.000727030,('EPI_ISL_259863':0.000000006,(('EPI_ISL_221293':0.000000006,('EPI_ISL_216205':0.000727307,('EPI_ISL_216203':0.0,'EPI_ISL_230464':0.0,'EPI_ISL_221055':0.0,'EPI_ISL_223312':0.0,'EPI_ISL_221249':0.0,'EPI_ISL_213274':0.0):0.000000006)0.000:0.000000006)0.000:0.000000006,'EPI_ISL_230454':0.001456191)0.830:0.000727181)0.000:0.000000006)0.862:0.000727029)0.000:0.000000006,((((((((('EPI_ISL_1652687':0.0,'EPI_ISL_1652535':0.0):0.001469752,('EPI_ISL_1652689':0.000733737,(((((('EPI_ISL_240943':0.001470091,'EPI_ISL_212237':0.000000006)0.000:0.000000006,'EPI_ISL_241437':0.001469420)0.836:0.000733665,('EPI_ISL_281253':0.001469443,('EPI_ISL_227424':0.000716692,'EPI_ISL_502137':0.000733809)0.218:0.000011286)0.000:0.000000006)0.477:0.000000006,('EPI_ISL_195660':0.001472288,'EPI_ISL_215725':0.000735054)0.802:0.000734232)0.000:0.000000006,'EPI_ISL_334456':0.000733755)0.543:0.000000006,'EPI_ISL_334458':0.001469241)0.000:0.000000006)0.547:0.000000055)0.000:0.000000006,'EPI_ISL_211977':0.001469676)0.000:0.000000006,('EPI_ISL_4031201':0.0,'EPI_ISL_4031199':0.0,'EPI_ISL_4031202':0.0,'EPI_ISL_4031200':0.0,'EPI_ISL_4031208':0.0,'EPI_ISL_4031207':0.0,'EPI_ISL_4031204':0.0):0.000733679)0.548:0.000000055,('EPI_ISL_334466':0.0,'EPI_ISL_334460':0.0,'EPI_ISL_334452':0.0,'EPI_ISL_256318':0.0,'EPI_ISL_211979':0.0,'EPI_ISL_502121':0.0,'EPI_ISL_241140':0.0,'EPI_ISL_219024':0.0):0.000000006)0.632:0.000000006,'EPI_ISL_256317':0.000733568)0.475:0.000000006,'EPI_ISL_216804':0.001469445)0.000:0.000000006,('EPI_ISL_221813':0.000000006,'EPI_ISL_218746':0.001469767)0.843:0.000733772)0.726:0.000000006,(('EPI_ISL_211747':0.0,'EPI_ISL_211748':0.0,'EPI_ISL_206530':0.0):0.000000006,'EPI_ISL_205291':0.000000006)0.917:0.000727087)0.726:0.000000006)0.000:0.000000006)0.000:0.000000006,((((('EPI_ISL_211982':0.000734026,'EPI_ISL_253781':0.000000006)0.833:0.000727366,'EPI_ISL_502166':0.000734218)0.000:0.000000006,'EPI_ISL_263436':0.000000006)0.000:0.000000006,('EPI_ISL_221782':0.000733710,('EPI_ISL_253799':0.001456369,(('EPI_ISL_253738':0.0,'EPI_ISL_253746':0.0):0.000727203,(('EPI_ISL_263435':0.0,'EPI_ISL_236839':0.0):0.000000006,('EPI_ISL_502174':0.000733843,('EPI_ISL_334443':0.0,'EPI_ISL_211981':0.0,'EPI_ISL_502177':0.0,'EPI_ISL_502173':0.0,'EPI_ISL_212794':0.0,'EPI_ISL_502089':0.0,'EPI_ISL_220917':0.0):0.000000006)0.999:0.000000006)0.000:0.000000006)0.266:0.000000006)0.000:0.000000006)0.162:0.000727247)0.960:0.002187730,'EPI_ISL_253750':0.000727133)0.000:0.000000006)0.000:0.000000006)0.811:0.000729595)0.590:0.000001123,'EPI_ISL_178484':0.000733669)0.000:0.000000054,'EPI_ISL_177092':0.001470013)0.364:0.000000055,(((('EPI_ISL_192630':0.000733743,('EPI_ISL_212223':0.001469497,('EPI_ISL_212528':0.000733723,('EPI_ISL_193849':0.000733455,('EPI_ISL_194502':0.000733438,('EPI_ISL_195829':0.000000006,'EPI_ISL_195814':0.000733486)0.000:0.000000006)0.802:0.000737038)0.806:0.000733824)0.000:0.000000006)0.000:0.000000006)0.000:0.000000006,'EPI_ISL_212529':0.001469355)0.000:0.000000006,(('EPI_ISL_212245':0.002946988,(('EPI_ISL_237227':0.0,'EPI_ISL_192125':0.0,'EPI_ISL_237240':0.0,'EPI_ISL_192131':0.0,'EPI_ISL_237239':0.0,'EPI_ISL_237234':0.0):0.000000006,'EPI_ISL_194497':0.000734082)0.924:0.000733676)0.000:0.000000006,('EPI_ISL_192646':0.0,'EPI_ISL_177604':0.0,'EPI_ISL_218433':0.0,'EPI_ISL_212530':0.0):0.000000006)0.000:0.000000006)0.000:0.000000006,('EPI_ISL_237284':0.0,'EPI_ISL_178490':0.0):0.000733747)0.854:0.000733636)0.000:0.000000055)0.000:0.000000055)0.000:0.000000055,('EPI_ISL_172639':0.0,'EPI_ISL_237084':0.0,'EPI_ISL_197804':0.0,'EPI_ISL_14749480':0.0):0.000000006)0.445:0.000000054,'EPI_ISL_238373':0.002209062)0.000:0.000000054)0.446:0.000000055,('EPI_ISL_188708':0.0,'EPI_ISL_237220':0.0):0.002211570)0.000:0.000000055,('EPI_ISL_172647':0.000733755,('EPI_ISL_502164':0.001469302,(('EPI_ISL_172625':0.0,'EPI_ISL_172649':0.0):0.000000006,'EPI_ISL_192120':0.000733772)0.000:0.000000006)0.000:0.000000006)0.869:0.000733649)0.465:0.000031791,'EPI_ISL_281284':0.000733527)0.209:0.000690986)0.002:0.000000088,'EPI_ISL_237086':0.003689718)1.000:0.000000055,((((('EPI_ISL_167563':0.000726929,(((('EPI_ISL_259855':0.000727026,'EPI_ISL_259848':0.000000006)0.946:0.001455764,(((('EPI_ISL_502140':0.000733485,'EPI_ISL_194904':0.000733429)0.435:0.000000006,'EPI_ISL_193300':0.000733530)0.000:0.000000006,'EPI_ISL_502155':0.001469164)0.000:0.000000006,'EPI_ISL_210349':0.000000006)0.999:0.000000006)0.000:0.000000006,('EPI_ISL_502169':0.000000006,('EPI_ISL_263396':0.000000006,'EPI_ISL_502080':0.000000006)0.860:0.000726893)0.908:0.001455611)0.909:0.000726827,'EPI_ISL_263167':0.002186423)0.000:0.000000006)1.000:0.000000006,'EPI_ISL_399261':0.000000006)0.000:0.000000006,(('EPI_ISL_237247':0.0,'EPI_ISL_172643':0.0):0.001469142,'EPI_ISL_263290':0.000000006)0.839:0.000726815)0.000:0.000000006,(((((('EPI_ISL_334030':0.002974195,'EPI_ISL_334038':0.000685421)0.983:0.005210073,'EPI_ISL_282718':0.008932571)0.456:0.001468673,((('EPI_ISL_502116':0.0,'EPI_ISL_176991':0.0):0.000000006,(('EPI_ISL_171582':0.000732960,'EPI_ISL_188724':0.000734206)0.795:0.000738222,'EPI_ISL_502122':0.000733508)0.000:0.000000006)1.000:0.000000006,'EPI_ISL_176986':0.000726760)0.853:0.000000006)0.878:0.000726883,'EPI_ISL_427423':0.000000006)0.832:0.000728035,(('EPI_ISL_205297':0.002206984,'EPI_ISL_167680':0.000000006)0.000:0.000000006,('EPI_ISL_190442':0.000733752,('EPI_ISL_178103':0.000733743,('EPI_ISL_175260':0.000733619,'EPI_ISL_194930':0.000733675)0.000:0.000000006)0.000:0.000000006)0.963:0.002210001)0.839:0.000726929)0.000:0.000000006,((('EPI_ISL_175254':0.002999806,'EPI_ISL_227473':0.003700460)0.752:0.000690803,('EPI_ISL_167684':0.000000006,('EPI_ISL_163674':0.000733509,'EPI_ISL_167618':0.000726875)0.000:0.000000006)0.000:0.000000006)0.855:0.000726856,('EPI_ISL_192068':0.000734496,'EPI_ISL_172641':0.000733614)0.000:0.000000006)0.000:0.000000006)0.000:0.000000006)0.000:0.000000006,(('EPI_ISL_218429':0.004442704,(((((('EPI_ISL_241167':0.0,'EPI_ISL_241165':0.0):0.002207781,('EPI_ISL_207948':0.000000006,'EPI_ISL_235565':0.003654193)0.000:0.000000006)0.000:0.000000006,'EPI_ISL_213151':0.000727016)0.782:0.000728542,('EPI_ISL_206516':0.000000006,'EPI_ISL_202385':0.001468697)0.797:0.000727454)0.782:0.000727656,'EPI_ISL_193011':0.000000006)0.794:0.000725479,('EPI_ISL_212527':0.000725857,('EPI_ISL_200781':0.000733927,((((('EPI_ISL_206532':0.0,'EPI_ISL_207369':0.0):0.000000006,'EPI_ISL_203601':0.000000006)0.919:0.000727708,('EPI_ISL_223215':0.002188029,('EPI_ISL_194846':0.000000006,('EPI_ISL_234632':0.0,'EPI_ISL_193594':0.0):0.000733898)0.000:0.000000006)0.000:0.000000006)0.000:0.000000006,'EPI_ISL_222200':0.001456594)0.000:0.000000006,('EPI_ISL_215027':0.000727244,(('EPI_ISL_206984':0.0,'EPI_ISL_213112':0.0):0.000000006,(('EPI_ISL_213178':0.0,'EPI_ISL_221005':0.0):0.000000006,(('EPI_ISL_218072':0.0,'EPI_ISL_222192':0.0):0.000000006,'EPI_ISL_232716':0.000727323)0.927:0.000727335)0.962:0.002195101)0.000:0.000000006)0.000:0.000000006)0.000:0.000000006)0.897:0.001466870)0.936:0.002205604)0.775:0.000726534)0.767:0.000730647,(('EPI_ISL_173275':0.0,'EPI_ISL_237225':0.0):0.001469091,'EPI_ISL_193299':0.002946525)0.000:0.000000006)0.845:0.000726849)0.000:0.000000006)0.000:0.000000006,(((('EPI_ISL_218145':0.002920619,(('EPI_ISL_257040':0.001463661,'EPI_ISL_257041':0.002223614)0.957:0.002982683,((('EPI_ISL_274869':0.001470580,((((((('EPI_ISL_283221':0.002922066,'EPI_ISL_296211':0.000000006)0.000:0.000000006,('EPI_ISL_281813':0.001470048,(('EPI_ISL_330381':0.000000006,'EPI_ISL_300893':0.000727421)0.945:0.002191578,('EPI_ISL_281620':0.000000006,('EPI_ISL_289562':0.000727287,'EPI_ISL_299838':0.001457345)0.000:0.000000006)0.000:0.000000006)0.639:0.000000006)0.000:0.000000006)0.000:0.000000006,'EPI_ISL_292627':0.002921219)0.901:0.001458613,('EPI_ISL_284834':0.001465707,'EPI_ISL_277625':0.003671611)0.778:0.000721015)0.000:0.000000006,(('EPI_ISL_275662':0.002925668,'EPI_ISL_257811':0.000000006)0.000:0.000000006,(('EPI_ISL_255312':0.0,'EPI_ISL_248223':0.0):0.000000006,('EPI_ISL_275657':0.000727644,'EPI_ISL_275659':0.000000006)0.920:0.001457104)0.000:0.000000006)0.000:0.000000006)0.924:0.000000006,('EPI_ISL_277400':0.0,'EPI_ISL_266846':0.0):0.000734144)0.000:0.000000006,('EPI_ISL_4031219':0.000734000,(('EPI_ISL_4031215':0.0,'EPI_ISL_4031211':0.0,'EPI_ISL_4031221':0.0,'EPI_ISL_4031220':0.0,'EPI_ISL_277632':0.0):0.000000006,('EPI_ISL_4031226':0.000734041,('EPI_ISL_4031225':0.0,'EPI_ISL_4031224':0.0):0.000733950)0.000:0.000000006)0.000:0.000000006)0.900:0.000734041)0.000:0.000000006)0.921:0.001459246,('EPI_ISL_234638':0.000727330,'EPI_ISL_239919':0.000000006)0.000:0.000000006)0.904:0.000727374,((((('EPI_ISL_237866':0.002205113,'EPI_ISL_239925':0.004431004)0.000:0.000000006,'EPI_ISL_237851':0.002205834)0.841:0.000733187,'EPI_ISL_237850':0.000000006)0.879:0.000733059,'EPI_ISL_233090':0.001457060)0.764:0.000000006,((((((((((((((('EPI_ISL_202350':0.000734206,(('EPI_ISL_202354':0.0,'EPI_ISL_211878':0.0):0.000000006,'EPI_ISL_236220':0.000727461)0.000:0.000000006)0.925:0.001456925,'EPI_ISL_273787':0.000727505)0.224:0.000000006,'EPI_ISL_238763':0.000727638)0.000:0.000000006,(('EPI_ISL_322393':0.001457109,'EPI_ISL_233980':0.000727472)0.000:0.000000006,('EPI_ISL_233502':0.002188570,(((((('EPI_ISL_210308':0.001456933,('EPI_ISL_259851':0.001459038,('EPI_ISL_230408':0.000000006,'EPI_ISL_239751':0.000000006)0.000:0.000000006)0.847:0.000727404)0.000:0.000000006,(('EPI_ISL_225467':0.0,'EPI_ISL_225468':0.0):0.000734169,'EPI_ISL_328431':0.000000006)0.858:0.000727431)0.000:0.000000006,((('EPI_ISL_208464':0.0,'EPI_ISL_208463':0.0):0.000727459,((('EPI_ISL_232169':0.000727678,('EPI_ISL_232170':0.000728745,('EPI_ISL_241277':0.000736683,('EPI_ISL_218181':0.000728381,'EPI_ISL_237495':0.000727448)0.778:0.000730787)0.827:0.000726094)0.000:0.000000006)0.839:0.000727616,(('EPI_ISL_235546':0.000000006,'EPI_ISL_234633':0.000000006)0.956:0.001457715,('EPI_ISL_502179':0.000000006,('EPI_ISL_240289':0.0,'EPI_ISL_259837':0.0):0.002928742)0.716:0.000000006)0.634:0.000000006)0.000:0.000000006,'EPI_ISL_232154':0.000727617)0.862:0.000727505)0.000:0.000000006,('EPI_ISL_502129':0.002952749,('EPI_ISL_233047':0.000000006,('EPI_ISL_234637':0.002190993,'EPI_ISL_233387':0.002208860)0.000:0.000000006)0.000:0.000000006)0.846:0.000727485)0.000:0.000000006)0.000:0.000000006,(('EPI_ISL_240929':0.000000006,'EPI_ISL_378615':0.002188547)0.845:0.000727461,((('EPI_ISL_253788':0.000000006,'EPI_ISL_224206':0.000727470)0.738:0.000000055,'EPI_ISL_240233':0.000727374)0.000:0.000000006,'EPI_ISL_261883':0.000727495)0.000:0.000000006)1.000:0.000000006)0.000:0.000000006,((('EPI_ISL_233032':0.000000006,('EPI_ISL_502172':0.000000006,(('EPI_ISL_262692':0.002936466,'EPI_ISL_253216':0.000735468)0.779:0.000720186,'EPI_ISL_289569':0.000000006)0.939:0.001456531)0.836:0.000727337)0.856:0.000727361,('EPI_ISL_216170':0.001456650,'EPI_ISL_213123':0.000000006)0.834:0.000727396)0.000:0.000000006,((((('EPI_ISL_253731':0.001456834,'EPI_ISL_218190':0.000727387)0.000:0.000000006,('EPI_ISL_224202':0.001456737,'EPI_ISL_207566':0.002188059)0.000:0.000000006)1.000:0.000000006,('EPI_ISL_226250':0.000000006,((((('EPI_ISL_312600':0.001467330,('EPI_ISL_261829':0.001457118,((('EPI_ISL_256090':0.000000006,('EPI_ISL_248224':0.000000006,'EPI_ISL_275656':0.001462635)0.000:0.000000006)0.000:0.000000006,('EPI_ISL_4031222':0.001472049,'EPI_ISL_4031210':0.000000006)0.911:0.000735404)0.880:0.000727494,'EPI_ISL_257914':0.001473970)0.000:0.000000006)0.782:0.000727518)0.797:0.000727636,('EPI_ISL_234635':0.000000006,'EPI_ISL_266848':0.001470427)0.983:0.003659236)0.000:0.000000006,('EPI_ISL_241950':0.000734262,'EPI_ISL_216106':0.001456764)0.000:0.000000006)0.000:0.000000006,'EPI_ISL_256096':0.000000006)0.000:0.000000006,('EPI_ISL_4031205':0.002215532,'EPI_ISL_270257':0.000734372)0.900:0.001475397)0.848:0.000727413)0.851:0.000727380)0.000:0.000000006,('EPI_ISL_273727':0.000727462,'EPI_ISL_281610':0.001457237)0.000:0.000000006)1.000:0.000000006,(('EPI_ISL_282512':0.000735856,'EPI_ISL_223260':0.000727095)0.796:0.000727947,'EPI_ISL_213160':0.000727427)0.337:0.000000006)0.000:0.000000006)0.000:0.000000006)0.000:0.000000006,'EPI_ISL_221194':0.000727445)0.000:0.000000006)0.000:0.000000006)1.000:0.000000006)0.000:0.000000006,(('EPI_ISL_230456':0.001456941,'EPI_ISL_259897':0.001456955)0.000:0.000000006,'EPI_ISL_282765':0.002188579)0.000:0.000000006)0.000:0.000000006,(((('EPI_ISL_224273':0.000000006,'EPI_ISL_224280':0.000727411)0.858:0.000727414,(('EPI_ISL_291395':0.001470353,('EPI_ISL_502107':0.001470974,('EPI_ISL_233631':0.000735064,((('EPI_ISL_502171':0.0,'EPI_ISL_502074':0.0):0.000734058,(((('EPI_ISL_233068':0.002188648,('EPI_ISL_202570':0.0,'EPI_ISL_203605':0.0,'EPI_ISL_211978':0.0,'EPI_ISL_502175':0.0,'EPI_ISL_502090':0.0,'EPI_ISL_502111':0.0,'EPI_ISL_218740':0.0,'EPI_ISL_219338':0.0,'EPI_ISL_214892':0.0,'EPI_ISL_212234':0.0,'EPI_ISL_202380':0.0,'EPI_ISL_203591':0.0,'EPI_ISL_218901':0.0,'EPI_ISL_227596':0.0,'EPI_ISL_257203':0.0):0.000000006)0.249:0.000000006,('EPI_ISL_212254':0.000734152,'EPI_ISL_225464':0.001470375)0.403:0.000000006)0.000:0.000000006,'EPI_ISL_241269':0.001470277)0.000:0.000000006,'EPI_ISL_502095':0.001470270)0.232:0.000000006)0.327:0.000000006,('EPI_ISL_202772':0.0,'EPI_ISL_203604':0.0):0.000000006)0.465:0.000000006)0.472:0.000000006)0.556:0.000000006)0.598:0.000000006,'EPI_ISL_281264':0.001470417)0.743:0.000000006)0.000:0.000000006,('EPI_ISL_307076':0.003692887,'EPI_ISL_235346':0.000000006)0.827:0.000727374)0.000:0.000000006,'EPI_ISL_213162':0.000727871)0.000:0.000000006)0.000:0.000000006,('EPI_ISL_485488':0.0,'EPI_ISL_263405':0.0,'EPI_ISL_263421':0.0,'EPI_ISL_253802':0.0,'EPI_ISL_213835':0.0,'EPI_ISL_381049':0.0,'EPI_ISL_233745':0.0,'EPI_ISL_207547':0.0,'EPI_ISL_218146':0.0,'EPI_ISL_227455':0.0,'EPI_ISL_224153':0.0,'EPI_ISL_213263':0.0,'EPI_ISL_259819':0.0,'EPI_ISL_257794':0.0,'EPI_ISL_221605':0.0,'EPI_ISL_227474':0.0,'EPI_ISL_233492':0.0,'EPI_ISL_206556':0.0,'EPI_ISL_216263':0.0,'EPI_ISL_233742':0.0,'EPI_ISL_369674':0.0,'EPI_ISL_235024':0.0):0.000000006)0.000:0.000000006,(('EPI_ISL_232668':0.001459007,((((('EPI_ISL_376761':0.000000006,('EPI_ISL_376789':0.0,'EPI_ISL_376704':0.0):0.000734490)0.918:0.001470978,(((((((('EPI_ISL_700966':0.005210214,('EPI_ISL_697668':0.001479163,'EPI_ISL_4081977':0.002212944)0.902:0.002235028)0.987:0.006025884,(('EPI_ISL_376664':0.001472307,('EPI_ISL_376588':0.0,'EPI_ISL_376811':0.0):0.001472709)0.000:0.000000006,'EPI_ISL_376602':0.000000006)0.000:0.000000006)0.855:0.000734528,('EPI_ISL_292433':0.001470922,(('EPI_ISL_340461':0.001471131,('EPI_ISL_329740':0.000000006,'EPI_ISL_329743':0.000734322)0.000:0.000000006)0.977:0.002961315,('EPI_ISL_365613':0.001470986,((('EPI_ISL_4031231':0.000734367,'EPI_ISL_332071':0.000000006)0.876:0.000735578,('EPI_ISL_376647':0.001471491,('EPI_ISL_310352':0.001470786,'EPI_ISL_292502':0.002190078)0.000:0.000000006)0.444:0.000000006)0.000:0.000000006,('EPI_ISL_365626':0.0,'EPI_ISL_365620':0.0,'EPI_ISL_368907':0.0,'EPI_ISL_292041':0.0,'EPI_ISL_305543':0.0,'EPI_ISL_305552':0.0,'EPI_ISL_339386':0.0):0.000000006)0.000:0.000000006)0.443:0.000000006)0.000:0.000000006)0.000:0.000000006)0.478:0.000000006,'EPI_ISL_399202':0.001471066)0.750:0.000000006,(('EPI_ISL_312592':0.000000006,((((('EPI_ISL_305395':0.000734630,'EPI_ISL_376629':0.000734605)0.000:0.000000006,('EPI_ISL_376594':0.0,'EPI_ISL_373483':0.0):0.000000006)1.000:0.000000006,('EPI_ISL_376648':0.000000006,'EPI_ISL_376821':0.000734892)0.936:0.001471251)0.000:0.000000006,'EPI_ISL_291014':0.000735599)0.000:0.000000006,('EPI_ISL_295992':0.000727906,(('EPI_ISL_370619':0.002950818,('EPI_ISL_372060':0.000734631,((((('EPI_ISL_372031':0.0,'EPI_ISL_370592':0.0):0.000000006,'EPI_ISL_370134':0.001474181)0.921:0.001471589,'EPI_ISL_372083':0.000000006)0.920:0.000734706,('EPI_ISL_372082':0.002210694,'EPI_ISL_387303':0.000734669)0.000:0.000000006)0.000:0.000000006,((((('EPI_ISL_369779':0.000734732,'EPI_ISL_370153':0.002213934)0.000:0.000000006,('EPI_ISL_505749':0.000734863,(('EPI_ISL_370628':0.0,'EPI_ISL_370615':0.0,'EPI_ISL_387292':0.0):0.000734527,(('EPI_ISL_370599':0.000000006,'EPI_ISL_370577':0.000734415)0.842:0.000734402,'EPI_ISL_369734':0.000000006)0.000:0.000000006)0.888:0.000735512)0.000:0.000000006)1.000:0.000000006,'EPI_ISL_376068':0.002952059)0.000:0.000000006,((('EPI_ISL_378918':0.0,'EPI_ISL_369786':0.0,'EPI_ISL_370629':0.0,'EPI_ISL_369737':0.0,'EPI_ISL_369784':0.0):0.000000006,'EPI_ISL_369819':0.000734837)0.000:0.000000006,'EPI_ISL_369823':0.000734754)0.000:0.000000006)0.000:0.000000006,'EPI_ISL_376489':0.000734884)0.895:0.000734741)0.935:0.001471433)0.000:0.000000006)0.594:0.000000006,('EPI_ISL_378917':0.000000006,'EPI_ISL_369992':0.000734834)0.865:0.000734774)0.000:0.000000006)0.912:0.000727888)0.852:0.000727787)0.000:0.000000006,(((((('EPI_ISL_316026':0.000000006,'EPI_ISL_321711':0.000727737)0.849:0.000727776,((('EPI_ISL_4081220':0.0,'EPI_ISL_4081225':0.0):0.000728057,('EPI_ISL_4081222':0.000000006,'EPI_ISL_4081223':0.000000006)0.754:0.000000006)0.937:0.001458541,(('EPI_ISL_4031233':0.0,'EPI_ISL_4031241':0.0,'EPI_ISL_4031243':0.0,'EPI_ISL_4031232':0.0,'EPI_ISL_4031240':0.0,'EPI_ISL_4031242':0.0,'EPI_ISL_4031230':0.0):0.000000006,'EPI_ISL_4031235':0.000735874)0.913:0.000734445)0.000:0.000000006)0.000:0.000000006,'EPI_ISL_4031234':0.001470967)0.857:0.000727758,('EPI_ISL_428409':0.001471473,('EPI_ISL_428410':0.000734637,'EPI_ISL_422480':0.002951307)0.000:0.000000006)0.887:0.000734521)0.000:0.000000006,'EPI_ISL_4031237':0.000734668)0.000:0.000000006,((('EPI_ISL_316041':0.001471342,(('EPI_ISL_399205':0.0,'EPI_ISL_399204':0.0):0.001471494,('EPI_ISL_320465':0.000000006,('EPI_ISL_305397':0.002210315,(('EPI_ISL_378939':0.0,'EPI_ISL_391763':0.0,'EPI_ISL_301278':0.0):0.000000006,('EPI_ISL_376729':0.000734567,('EPI_ISL_292063':0.001471703,('EPI_ISL_291029':0.000000006,'EPI_ISL_301422':0.000735089)0.743:0.000000006)0.842:0.000734693)0.000:0.000000006)0.000:0.000000006)0.999:0.000000006)0.000:0.000000006)0.512:0.000728267)0.000:0.000000006,('EPI_ISL_421438':0.002219067,(('EPI_ISL_314301':0.0,'EPI_ISL_314302':0.0):0.001470664,('EPI_ISL_312588':0.000000006,((((('EPI_ISL_335734':0.000000006,(((('EPI_ISL_369793':0.000734212,(((('EPI_ISL_366559':0.000734210,('EPI_ISL_370575':0.000734156,'EPI_ISL_366920':0.000000006)0.000:0.000000006)0.848:0.000734125,(((('EPI_ISL_372059':0.0,'EPI_ISL_372058':0.0):0.000734071,'EPI_ISL_387219':0.000000006)0.848:0.000734042,'EPI_ISL_372057':0.000734079)0.000:0.000000006,('EPI_ISL_370613':0.000734062,'EPI_ISL_369788':0.000734057)0.732:0.000000006)0.000:0.000000006)0.948:0.002208549,'EPI_ISL_305964':0.000734764)0.000:0.000000006,'EPI_ISL_368951':0.000734057)0.000:0.000000006)0.550:0.000000006,('EPI_ISL_370620':0.000000006,'EPI_ISL_366563':0.002210228)0.927:0.001470158)0.000:0.000000006,(('EPI_ISL_372062':0.0,'EPI_ISL_356453':0.0,'EPI_ISL_376064':0.0,'EPI_ISL_373466':0.0,'EPI_ISL_376550':0.0,'EPI_ISL_366540':0.0,'EPI_ISL_387267':0.0,'EPI_ISL_366597':0.0,'EPI_ISL_370103':0.0,'EPI_ISL_369821':0.0,'EPI_ISL_370154':0.0,'EPI_ISL_370144':0.0,'EPI_ISL_372537':0.0,'EPI_ISL_368979':0.0):0.000000006,(((((('EPI_ISL_376494':0.000000006,((('EPI_ISL_370031':0.0,'EPI_ISL_4062108':0.0):0.000000006,'EPI_ISL_369817':0.000734224)0.756:0.000733530,('EPI_ISL_387306':0.000734899,('EPI_ISL_366611':0.0,'EPI_ISL_370207':0.0):0.000736258)0.800:0.000735579)0.899:0.001477496)0.971:0.002208080,'EPI_ISL_370621':0.001469846)0.000:0.000000006,'EPI_ISL_368892':0.001470141)0.830:0.000736174,'EPI_ISL_340459':0.000000006)0.000:0.000000006,'EPI_ISL_376537':0.004453285)0.852:0.000734023,('EPI_ISL_373425':0.000734016,('EPI_ISL_373424':0.000736816,('EPI_ISL_306574':0.000734786,'EPI_ISL_373439':0.000733835)0.000:0.000000006)0.000:0.000000006)0.842:0.000733979)0.000:0.000000006)0.000:0.000000006)1.000:0.000000006,((('EPI_ISL_387499':0.000734216,(('EPI_ISL_376552':0.0,'EPI_ISL_369782':0.0,'EPI_ISL_369789':0.0,'EPI_ISL_369780':0.0,'EPI_ISL_387246':0.0,'EPI_ISL_501996':0.0):0.000000006,('EPI_ISL_501678':0.005942712,'EPI_ISL_372422':0.001466806)0.756:0.000745141)0.000:0.000000006)0.855:0.000734764,'EPI_ISL_370105':0.000735614)0.000:0.000000006,('EPI_ISL_501999':0.001470183,'EPI_ISL_372032':0.000734057)0.000:0.000000006)0.000:0.000000006)0.999:0.000000006)0.000:0.000000006,'EPI_ISL_336774':0.000000006)0.000:0.000000006,(('EPI_ISL_353929':0.000000006,('EPI_ISL_366954':0.001469527,('EPI_ISL_364696':0.000733920,('EPI_ISL_364697':0.0,'EPI_ISL_364710':0.0,'EPI_ISL_366557':0.0,'EPI_ISL_369989':0.0):0.000000006)0.000:0.000000006)0.898:0.000733835)0.930:0.001456419,((((('EPI_ISL_370627':0.000734219,'EPI_ISL_366927':0.001470515)0.000:0.000000006,'EPI_ISL_343455':0.000734111)0.000:0.000000006,('EPI_ISL_370624':0.0,'EPI_ISL_372020':0.0,'EPI_ISL_372019':0.0,'EPI_ISL_387204':0.0,'EPI_ISL_387278':0.0,'EPI_ISL_370602':0.0,'EPI_ISL_369979':0.0):0.000000006)1.000:0.000000006,('EPI_ISL_387293':0.000734552,'EPI_ISL_370618':0.002208932)0.000:0.000000006)0.000:0.000000006,('EPI_ISL_366578':0.001470481,'EPI_ISL_707260':0.006715388)0.000:0.000000006)0.921:0.000734086)0.000:0.000000006)0.000:0.000000006,'EPI_ISL_370118':0.000733953)0.914:0.000727339,('EPI_ISL_282979':0.001478162,(('EPI_ISL_331264':0.0,'EPI_ISL_331267':0.0,'EPI_ISL_331271':0.0):0.000000006,('EPI_ISL_347575':0.001470826,((('EPI_ISL_372906':0.003713451,'EPI_ISL_503985':0.002964215)0.875:0.001470076,(((('EPI_ISL_370623':0.0,'EPI_ISL_370614':0.0):0.001470509,('EPI_ISL_376501':0.0,'EPI_ISL_387511':0.0,'EPI_ISL_370611':0.0):0.000734292)0.000:0.000000006,('EPI_ISL_372035':0.0,'EPI_ISL_372034':0.0):0.000734255)0.000:0.000000006,(('EPI_ISL_372075':0.0,'EPI_ISL_372033':0.0,'EPI_ISL_369768':0.0):0.000000006,'EPI_ISL_501941':0.002208879)0.000:0.000000006)0.000:0.000000006)0.925:0.000734249,('EPI_ISL_332418':0.000000006,'EPI_ISL_683998':0.011248355)0.000:0.000000006)0.000:0.000000006)0.878:0.000734318)0.886:0.001470693)0.930:0.002215160)0.000:0.000000006)0.000:0.000000006)0.878:0.001461226)0.782:0.000727405)0.000:0.000000006,(((((('EPI_ISL_372767':0.002209612,((((('EPI_ISL_341233':0.000000006,(('EPI_ISL_341247':0.000734270,('EPI_ISL_376072':0.000734334,'EPI_ISL_357121':0.000000006)0.000:0.000000006)0.890:0.000727626,((('EPI_ISL_14749662':0.000734399,('EPI_ISL_335971':0.000734320,('EPI_ISL_370590':0.0,'EPI_ISL_356054':0.0,'EPI_ISL_338414':0.0,'EPI_ISL_351397':0.0,'EPI_ISL_364738':0.0,'EPI_ISL_364750':0.0,'EPI_ISL_364745':0.0):0.000000006)0.000:0.000000006)1.000:0.000000006,('EPI_ISL_505743':0.000734302,('EPI_ISL_370591':0.001470321,('EPI_ISL_338173':0.000733032,'EPI_ISL_514002':0.001472938)0.415:0.000738605)0.542:0.000000006)0.000:0.000000006)0.000:0.000000006,'EPI_ISL_338415':0.000000006)0.000:0.000000006)0.869:0.000727697)0.897:0.000727688,('EPI_ISL_368813':0.002195177,'EPI_ISL_350606':0.001464339)0.885:0.001456692)0.000:0.000000006,('EPI_ISL_336002':0.001460988,('EPI_ISL_351379':0.000000006,(('EPI_ISL_364741':0.001471237,(('EPI_ISL_346489':0.0,'EPI_ISL_343369':0.0):0.000000006,'EPI_ISL_343445':0.001471478)0.000:0.000000006)0.921:0.001472128,'EPI_ISL_339380':0.001471393)0.000:0.000000006)0.774:0.000733584)0.770:0.000730324)0.000:0.000000006,'EPI_ISL_336831':0.000000006)0.000:0.000000006,(((((('EPI_ISL_338166':0.000735104,('EPI_ISL_366477':0.000734262,(('EPI_ISL_501998':0.0,'EPI_ISL_369760':0.0):0.000000006,(('EPI_ISL_365660':0.000000006,'EPI_ISL_505744':0.000734293)0.908:0.000734276,'EPI_ISL_364737':0.001470953)0.000:0.000000006)0.000:0.000000006)0.857:0.000735225)0.000:0.000000006,'EPI_ISL_399808':0.003695047)0.000:0.000000006,('EPI_ISL_14749692':0.000734323,(('EPI_ISL_334178':0.0,'EPI_ISL_336041':0.0):0.001471365,'EPI_ISL_370584':0.001470928)0.000:0.000000006)0.000:0.000000006)0.000:0.000000006,(('EPI_ISL_335324':0.0,'EPI_ISL_335322':0.0,'EPI_ISL_338385':0.0,'EPI_ISL_338161':0.0,'EPI_ISL_370585':0.0,'EPI_ISL_387209':0.0,'EPI_ISL_387229':0.0,'EPI_ISL_372741':0.0,'EPI_ISL_340466':0.0):0.000000006,('EPI_ISL_372743':0.001470872,'EPI_ISL_372086':0.000734417)0.739:0.000000006)1.000:0.000000006)0.000:0.000000006,'EPI_ISL_501983':0.000734417)0.000:0.000000006,('EPI_ISL_334434':0.000000006,('EPI_ISL_372943':0.000000006,'EPI_ISL_370034':0.000734249)0.000:0.000000006)0.923:0.000727561)0.000:0.000000006)0.000:0.000000006)0.921:0.001457511,(('EPI_ISL_399200':0.000000006,(('EPI_ISL_315959':0.0,'EPI_ISL_315958':0.0):0.000734596,('EPI_ISL_298103':0.002211388,'EPI_ISL_302326':0.000734686)0.000:0.000000006)1.000:0.000000006)0.000:0.000000006,('EPI_ISL_321718':0.000000006,(('EPI_ISL_320161':0.000000006,('EPI_ISL_14174411':0.001475333,'EPI_ISL_365271':0.001475303)0.890:0.001472771)0.000:0.000000006,'EPI_ISL_341244':0.002209697)0.000:0.000000006)0.945:0.001457726)0.838:0.000727883)0.000:0.000000006,'EPI_ISL_502207':0.002952248)0.000:0.000000006,((('EPI_ISL_294127':0.0,'EPI_ISL_376640':0.0,'EPI_ISL_373448':0.0,'EPI_ISL_309600':0.0,'EPI_ISL_291106':0.0):0.000000006,(('EPI_ISL_376735':0.001471138,'EPI_ISL_376724':0.002210007)0.714:0.000000006,((('EPI_ISL_373443':0.002210774,'EPI_ISL_373495':0.001471203)0.000:0.000000006,('EPI_ISL_312016':0.001476630,'EPI_ISL_373468':0.002221116)0.759:0.000732355)0.000:0.000000006,('EPI_ISL_373431':0.000734568,('EPI_ISL_305398':0.000734650,('EPI_ISL_303311':0.000734763,'EPI_ISL_373482':0.000000006)0.000:0.000000006)0.846:0.000734632)0.743:0.000000006)0.000:0.000000006)0.508:0.000000006)0.000:0.000000006,(('EPI_ISL_294143':0.000000006,'EPI_ISL_294141':0.000000006)0.934:0.001471591,'EPI_ISL_307075':0.000734624)0.733:0.000000006)0.999:0.000000006)0.000:0.000000006,('EPI_ISL_15082416':0.001471027,(('EPI_ISL_373105':0.000000006,(((('EPI_ISL_391762':0.0,'EPI_ISL_291107':0.0,'EPI_ISL_15083855':0.0,'EPI_ISL_297943':0.0,'EPI_ISL_310315':0.0):0.000000006,'EPI_ISL_15082419':0.001470846)0.000:0.000000006,'EPI_ISL_290229':0.000734493)0.000:0.000000006,('EPI_ISL_304908':0.001471141,'EPI_ISL_376812':0.001471030)0.000:0.000000006)0.999:0.000000006)0.000:0.000000006,('EPI_ISL_330878':0.001457443,'EPI_ISL_373413':0.000734430)0.000:0.000000006)0.000:0.000000006)0.901:0.000727764)0.862:0.000727959,(((('EPI_ISL_373479':0.0,'EPI_ISL_376838':0.0):0.001473901,'EPI_ISL_362099':0.000731054)0.780:0.000725190,(('EPI_ISL_305309':0.0,'EPI_ISL_300888':0.0):0.000727711,((((('EPI_ISL_372027':0.001471356,('EPI_ISL_349486':0.001472902,'EPI_ISL_366506':0.000000006)0.000:0.000000006)0.854:0.000734869,'EPI_ISL_376754':0.000734511)0.000:0.000000006,'EPI_ISL_376703':0.000734509)0.000:0.000000006,('EPI_ISL_370634':0.002209584,('EPI_ISL_373498':0.000734869,('EPI_ISL_376799':0.001470479,'EPI_ISL_307085':0.002209120)0.000:0.000000006)0.873:0.000734392)0.000:0.000000006)0.000:0.000000006,((('EPI_ISL_387464':0.004438794,'EPI_ISL_376653':0.000734524)0.000:0.000000006,(('EPI_ISL_373458':0.0,'EPI_ISL_376630':0.0):0.000000006,('EPI_ISL_312018':0.000734479,'EPI_ISL_376659':0.000000006)0.852:0.000735281)0.000:0.000000006)1.000:0.000000006,('EPI_ISL_373472':0.001475583,'EPI_ISL_13563916':0.000736389)0.818:0.000734320)0.000:0.000000006)0.999:0.000000006)0.000:0.000000006)0.929:0.001457862,('EPI_ISL_266843':0.000000006,('EPI_ISL_502165':0.000734395,'EPI_ISL_376797':0.000000006)0.942:0.001470978)0.845:0.000734445)0.000:0.000000006)0.000:0.000000006)1.000:0.000000006)0.000:0.000000006)1.000:0.000000006)0.000:0.000000006,((((('EPI_ISL_376643':0.000734434,('EPI_ISL_376752':0.0,'EPI_ISL_376655':0.0):0.000000006)0.869:0.001478160,(('EPI_ISL_357195':0.000727911,((('EPI_ISL_357122':0.000727980,'EPI_ISL_351942':0.000734773)0.000:0.000000006,('EPI_ISL_345210':0.000000006,('EPI_ISL_376067':0.000734728,'EPI_ISL_336266':0.000734800)0.000:0.000000006)0.999:0.000000006)0.000:0.000000006,((('EPI_ISL_343430':0.0,'EPI_ISL_366961':0.0,'EPI_ISL_340291':0.0,'EPI_ISL_376504':0.0):0.000000006,'EPI_ISL_338384':0.001471525)0.000:0.000000006,('EPI_ISL_341229':0.000734631,('EPI_ISL_336126':0.000000006,'EPI_ISL_341417':0.000734523)0.880:0.000734615)0.000:0.000000006)0.999:0.000000006)0.000:0.000000006)0.847:0.000727893,((('EPI_ISL_376551':0.000734620,'EPI_ISL_362656':0.000734551)0.000:0.000000006,(((('EPI_ISL_372728':0.000000006,'EPI_ISL_354783':0.000734723)0.850:0.000734641,(('EPI_ISL_366592':0.0,'EPI_ISL_336145':0.0):0.000734883,'EPI_ISL_340373':0.000734920)0.785:0.000736660)0.000:0.000000006,('EPI_ISL_354683':0.002210363,('EPI_ISL_338428':0.000000006,'EPI_ISL_341262':0.000735926)0.000:0.000000006)0.959:0.002216623)0.000:0.000000006,(('EPI_ISL_332350':0.0,'EPI_ISL_332417':0.0):0.000000006,'EPI_ISL_399360':0.002950675)0.000:0.000000006)0.000:0.000000006)0.999:0.000000006,(((((((((((('EPI_ISL_435225':0.001472518,('EPI_ISL_426280':0.0,'EPI_ISL_412553':0.0,'EPI_ISL_412557':0.0):0.000734561)0.000:0.000000006,'EPI_ISL_414844':0.000000006)0.000:0.000000006,('EPI_ISL_414182':0.000000006,('EPI_ISL_410366':0.000000006,'EPI_ISL_410361':0.000000006)0.968:0.002209894)0.850:0.000734446)0.000:0.000000006,'EPI_ISL_414101':0.001471080)0.901:0.001472811,(((('EPI_ISL_404335':0.000734619,('EPI_ISL_405477':0.000000006,('EPI_ISL_412474':0.000734584,'EPI_ISL_427848':0.001473185)0.000:0.000000006)0.000:0.000000006)0.867:0.000734506,'EPI_ISL_427942':0.001471010)0.000:0.000000006,('EPI_ISL_366530':0.000734510,'EPI_ISL_501904':0.002210117)0.000:0.000000006)0.458:0.000000006,(('EPI_ISL_335970':0.0,'EPI_ISL_414741':0.0,'EPI_ISL_427892':0.0,'EPI_ISL_356028':0.0,'EPI_ISL_368891':0.0,'EPI_ISL_366511':0.0,'EPI_ISL_412554':0.0,'EPI_ISL_366472':0.0):0.000000006,('EPI_ISL_376069':0.002951327,('EPI_ISL_427929':0.001470617,('EPI_ISL_414826':0.000734231,('EPI_ISL_404331':0.0,'EPI_ISL_414895':0.0):0.000000006)0.000:0.000000006)0.925:0.000734354)0.738:0.000000006)0.209:0.000000006)0.000:0.000000006)0.578:0.000000006,('EPI_ISL_414715':0.001473670,'EPI_ISL_405415':0.000000006)0.858:0.000734377)0.000:0.000000006,'EPI_ISL_372914':0.000736035)0.000:0.000000006,(('EPI_ISL_387243':0.000737148,('EPI_ISL_357201':0.000000006,'EPI_ISL_353973':0.002951647)0.263:0.000729110)0.798:0.000726876,('EPI_ISL_414072':0.0,'EPI_ISL_414070':0.0):0.000734471)0.000:0.000000006)1.000:0.000000006,'EPI_ISL_345666':0.000000006)0.000:0.000000006,'EPI_ISL_377934':0.002190139)0.849:0.000727730,('EPI_ISL_341264':0.000000006,('EPI_ISL_14749654':0.001471282,'EPI_ISL_346445':0.001470828)0.000:0.000000006)0.000:0.000000006)0.914:0.001457630,'EPI_ISL_348328':0.000727833)0.431:0.000000006)0.000:0.000000006)0.892:0.001464633)0.800:0.000726319,('EPI_ISL_297458':0.002210077,'EPI_ISL_281330':0.000734540)0.000:0.000000006)0.877:0.000727799,('EPI_ISL_320576':0.002193277,'EPI_ISL_298764':0.000734920)0.947:0.002925687)0.000:0.000000006,((((('EPI_ISL_365642':0.002966046,'EPI_ISL_346413':0.002228166)0.767:0.000729223,'EPI_ISL_332426':0.002950812)0.000:0.000000006,'EPI_ISL_331840':0.000734560)0.859:0.000734472,'EPI_ISL_376571':0.000000006)0.000:0.000000006,('EPI_ISL_413631':0.005191648,((((((('EPI_ISL_366604':0.000000006,(((('EPI_ISL_7861818':0.0,'EPI_ISL_7868610':0.0,'EPI_ISL_7867417':0.0,'EPI_ISL_7757578':0.0,'EPI_ISL_7758814':0.0):0.000000006,((('EPI_ISL_14771313':0.000734496,(('EPI_ISL_14115618':0.001471436,'EPI_ISL_14115625':0.001471713)0.000:0.000000006,'EPI_ISL_14115613':0.003697965)0.830:0.000734454)0.000:0.000000006,('EPI_ISL_5365818':0.000734390,('EPI_ISL_9713668':0.001470887,'EPI_ISL_9713688':0.000734380)0.000:0.000000006)0.978:0.000000006)0.000:0.000000006,('EPI_ISL_14751125':0.002950432,'EPI_ISL_14115603':0.002212313)0.000:0.000000006)0.000:0.000000006)0.836:0.000727751,('EPI_ISL_7758110':0.000000006,(('EPI_ISL_12241608':0.000000006,'EPI_ISL_12241609':0.000734353)0.864:0.000734464,'EPI_ISL_5935441':0.000734495)0.000:0.000000006)0.000:0.000000006)0.987:0.003662699,((('EPI_ISL_4005757':0.000000006,'EPI_ISL_4005747':0.002951119)0.000:0.000000006,('EPI_ISL_13885587':0.000731376,(((((('EPI_ISL_12241593':0.0,'EPI_ISL_12942281':0.0):0.000735222,(('EPI_ISL_14572741':0.002212381,(('EPI_ISL_11670370':0.0,'EPI_ISL_8896337':0.0,'EPI_ISL_9994830':0.0):0.000000006,('EPI_ISL_11814600':0.000735263,'EPI_ISL_11814509':0.000735115)0.000:0.000000006)1.000:0.000000006)0.000:0.000000006,'EPI_ISL_13331553':0.000000006)0.845:0.000728279)0.000:0.000000006,('EPI_ISL_12241596':0.0,'EPI_ISL_12241598':0.0):0.001472185)0.000:0.000000006,'EPI_ISL_9482302':0.000000006)0.000:0.000000006,((('EPI_ISL_11323850':0.000735069,(('EPI_ISL_11814552':0.000000006,('EPI_ISL_12894023':0.0,'EPI_ISL_13049061':0.0):0.000735785)0.907:0.000735087,(('EPI_ISL_9995287':0.0,'EPI_ISL_9994939':0.0):0.000000006,'EPI_ISL_12942290':0.001472155)0.000:0.000000006)0.928:0.001472076)0.000:0.000000006,'EPI_ISL_12241595':0.000736086)0.000:0.000000006,('EPI_ISL_12241601':0.0,'EPI_ISL_12241592':0.0,'EPI_ISL_12241594':0.0,'EPI_ISL_9140505':0.0,'EPI_ISL_10073514':0.0,'EPI_ISL_11887910':0.0):0.000000006)0.999:0.000000006)0.000:0.000000006,(('EPI_ISL_11814545':0.000735148,((('EPI_ISL_13885598':0.000000006,('EPI_ISL_12241587':0.000000006,('EPI_ISL_13203558':0.0,'EPI_ISL_12429494':0.0,'EPI_ISL_9995003':0.0,'EPI_ISL_10120187':0.0,'EPI_ISL_9994999':0.0):0.000000006)0.000:0.000000006)0.846:0.000728406,('EPI_ISL_9482328':0.000729587,((('EPI_ISL_14115517':0.001472504,'EPI_ISL_11323858':0.000735661)0.000:0.000000006,'EPI_ISL_9702164':0.000000006)0.000:0.000000006,('EPI_ISL_12241591':0.0,'EPI_ISL_12241637':0.0,'EPI_ISL_14387941':0.0):0.000000006)0.999:0.000000006)0.000:0.000000006)0.892:0.000728299,'EPI_ISL_13503236':0.001459128)0.000:0.000000006)0.000:0.000000006,'EPI_ISL_13638360':0.002190248)0.000:0.000000006)0.000:0.000000006)0.919:0.001458390)0.000:0.000000006,(('EPI_ISL_9483612':0.002190707,'EPI_ISL_8896336':0.000000006)0.909:0.001458384,(('EPI_ISL_14925890':0.002930052,('EPI_ISL_12241620':0.000000006,('EPI_ISL_6917705':0.000735097,('EPI_ISL_12241589':0.0,'EPI_ISL_12241588':0.0):0.000734975)0.000:0.000000006)0.999:0.000000006)0.000:0.000000006,('EPI_ISL_9483686':0.001458560,('EPI_ISL_9650309':0.002211905,('EPI_ISL_11814504':0.000000006,(('EPI_ISL_7638011':0.000734950,'EPI_ISL_8378561':0.000000006)0.840:0.000734925,('EPI_ISL_9140500':0.000734875,('EPI_ISL_9714214':0.0,'EPI_ISL_9714219':0.0):0.000735570)0.000:0.000000006)1.000:0.000000006)1.000:0.000000006)0.000:0.000000006)0.865:0.000728258)0.929:0.001458959)0.000:0.000000006)0.000:0.000000006)0.993:0.004403825)0.842:0.000728194,('EPI_ISL_389844':0.002212094,('EPI_ISL_366947':0.001473143,('EPI_ISL_369994':0.000734848,'EPI_ISL_369752':0.000000006)0.919:0.001472744)0.000:0.000000006)0.000:0.000000006)0.843:0.000728071,(('EPI_ISL_338423':0.001472648,((('EPI_ISL_346490':0.000736545,'EPI_ISL_338402':0.001476018)0.763:0.000730709,(('EPI_ISL_387298':0.0,'EPI_ISL_366138':0.0):0.000000006,'EPI_ISL_370138':0.000734909)0.901:0.001475295)0.890:0.001504226,(('EPI_ISL_356044':0.001472061,('EPI_ISL_334370':0.0,'EPI_ISL_334204':0.0):0.000000006)0.000:0.000000006,'EPI_ISL_369810':0.002210607)0.824:0.000734758)0.000:0.000000006)0.848:0.000735103,('EPI_ISL_345667':0.000000006,(((('EPI_ISL_369043':0.000734820,'EPI_ISL_414208':0.002210599)0.000:0.000000006,('EPI_ISL_502027':0.000000006,(('EPI_ISL_435226':0.002951368,((('EPI_ISL_412525':0.000735264,('EPI_ISL_405414':0.0,'EPI_ISL_414828':0.0,'EPI_ISL_427944':0.0,'EPI_ISL_414829':0.0):0.000000006)0.000:0.000000006,'EPI_ISL_414075':0.000735114)0.000:0.000000006,('EPI_ISL_427943':0.000734660,'EPI_ISL_414792':0.000735958)0.000:0.000000006)0.000:0.000000006)0.787:0.000748282,('EPI_ISL_414910':0.000734767,('EPI_ISL_435227':0.000000006,'EPI_ISL_414911':0.000734751)0.000:0.000000006)0.809:0.000734315)0.806:0.000735407)0.000:0.000000006)0.000:0.000000006,'EPI_ISL_6825321':0.003696143)0.845:0.000735152,((('EPI_ISL_372954':0.000734385,('EPI_ISL_12957484':0.002210033,(((('EPI_ISL_404452':0.000000006,(((('EPI_ISL_413630':0.0,'EPI_ISL_413626':0.0,'EPI_ISL_424991':0.0):0.000000006,(('EPI_ISL_508547':0.0,'EPI_ISL_405460':0.0,'EPI_ISL_527217':0.0,'EPI_ISL_427882':0.0):0.000000006,'EPI_ISL_453781':0.000734961)0.000:0.000000006)0.000:0.000000006,(('EPI_ISL_414849':0.002955800,'EPI_ISL_406958':0.001475822)0.000:0.000000006,('EPI_ISL_14866753':0.001472137,('EPI_ISL_411901':0.000734929,'EPI_ISL_414151':0.001471873)0.000:0.000000006)0.000:0.000000006)1.000:0.000000006)0.000:0.000000006,(('EPI_ISL_4081844':0.005197997,'EPI_ISL_428249':0.000734986)0.000:0.000000006,'EPI_ISL_959888':0.003705298)0.000:0.000000006)0.000:0.000000006)0.924:0.000728217,((((('EPI_ISL_394195':0.001471887,'EPI_ISL_414081':0.000734870)0.000:0.000000006,((((((('EPI_ISL_13026389':0.005202136,('EPI_ISL_427946':0.002214062,('EPI_ISL_414733':0.0,'EPI_ISL_427864':0.0,'EPI_ISL_412499':0.0):0.000000006)0.325:0.000000006)0.219:0.000000006,'EPI_ISL_637072':0.001471703)0.000:0.000000006,'EPI_ISL_759846':0.000734842)0.000:0.000000006,'EPI_ISL_414723':0.000734855)0.851:0.000734858,('EPI_ISL_427961':0.0,'EPI_ISL_427860':0.0):0.000734884)0.000:0.000000006,'EPI_ISL_644637':0.002217747)0.000:0.000000006,('EPI_ISL_527268':0.000736880,('EPI_ISL_403086':0.000000006,'EPI_ISL_403087':0.001471846)0.917:0.001471795)0.758:0.000000006)0.000:0.000000006)0.000:0.000000006,('EPI_ISL_3315859':0.000735288,('EPI_ISL_959863':0.000000006,'EPI_ISL_4005752':0.001471642)0.924:0.001476015)0.800:0.000735677)0.000:0.000000006,(((('EPI_ISL_453788':0.002214422,('EPI_ISL_419287':0.001471696,('EPI_ISL_644630':0.000734751,'EPI_ISL_470822':0.000000006)0.000:0.000000006)0.893:0.000734854)0.000:0.000000006,'EPI_ISL_427902':0.002210924)0.000:0.000000006,((('EPI_ISL_435242':0.000734943,('EPI_ISL_412506':0.000000006,'EPI_ISL_414205':0.000734837)0.945:0.002210912)0.000:0.000000006,('EPI_ISL_481355':0.000734945,'EPI_ISL_527211':0.000000006)0.000:0.000000006)0.000:0.000000006,('EPI_ISL_510025':0.000738958,'EPI_ISL_476014':0.001473831)0.787:0.000733427)0.000:0.000000006)0.000:0.000000006,'EPI_ISL_403080':0.000734978)0.000:0.000000006)1.000:0.000000006,('EPI_ISL_8582457':0.0,'EPI_ISL_490080':0.0,'EPI_ISL_405422':0.0,'EPI_ISL_644639':0.0):0.000000006)0.999:0.000000006)0.000:0.000000006,('EPI_ISL_2455562':0.001458354,('EPI_ISL_453791':0.000734851,'EPI_ISL_644645':0.001471930)0.000:0.000000006)0.860:0.000728131)0.000:0.000000006,((('EPI_ISL_2455699':0.0,'EPI_ISL_406541':0.0,'EPI_ISL_487114':0.0):0.000000006,(('EPI_ISL_403221':0.002214220,'EPI_ISL_1840659':0.000728414)0.144:0.000000006,('EPI_ISL_412393':0.000735321,('EPI_ISL_959867':0.000735234,'EPI_ISL_405006':0.000000006)0.000:0.000000006)0.850:0.000728470)0.000:0.000000006)0.000:0.000000006,(((((('EPI_ISL_4005744':0.005283249,'EPI_ISL_6816027':0.006843064)0.735:0.000657629,'EPI_ISL_404324':0.000735243)0.000:0.000000006,((('EPI_ISL_480518':0.001474086,'EPI_ISL_759847':0.000735121)0.000:0.000000006,'EPI_ISL_400350':0.000735263)0.000:0.000000006,((('EPI_ISL_410365':0.000735412,('EPI_ISL_609930':0.002211785,('EPI_ISL_414766':0.000735152,('EPI_ISL_412518':0.000740150,'EPI_ISL_428574':0.001475097)0.765:0.000734211)0.000:0.000000006)0.257:0.000000006)0.000:0.000000006,('EPI_ISL_527202':0.0,'EPI_ISL_403451':0.0,'EPI_ISL_414167':0.0,'EPI_ISL_463725':0.0,'EPI_ISL_459730':0.0,'EPI_ISL_9029184':0.0,'EPI_ISL_405436':0.0,'EPI_ISL_412570':0.0,'EPI_ISL_414202':0.0,'EPI_ISL_412532':0.0,'EPI_ISL_412517':0.0,'EPI_ISL_428027':0.0,'EPI_ISL_427957':0.0,'EPI_ISL_427951':0.0,'EPI_ISL_414784':0.0,'EPI_ISL_427824':0.0,'EPI_ISL_412492':0.0,'EPI_ISL_419282':0.0):0.000000006)1.000:0.000000006,((('EPI_ISL_399973':0.000000006,'EPI_ISL_413679':0.000735112)0.900:0.000735218,'EPI_ISL_527254':0.001472200)0.000:0.000000006,((((('EPI_ISL_463716':0.000743395,'EPI_ISL_414052':0.000735218)0.000:0.000000006,'EPI_ISL_609925':0.000735139)0.000:0.000000006,(('EPI_ISL_527197':0.000735173,'EPI_ISL_398674':0.000735155)0.000:0.000000006,'EPI_ISL_398723':0.001472592)0.000:0.000000006)0.000:0.000000006,('EPI_ISL_427956':0.001473719,'EPI_ISL_6825319':0.001472482)0.000:0.000000006)1.000:0.000000006,'EPI_ISL_414752':0.000735263)0.000:0.000000006)0.000:0.000000006)0.000:0.000000006)1.000:0.000000006)0.000:0.000000006,('EPI_ISL_435214':0.001472521,('EPI_ISL_527270':0.000735460,'EPI_ISL_414129':0.000000006)0.411:0.000735311)0.000:0.000000006)0.000:0.000000006,'EPI_ISL_412533':0.000735139)0.000:0.000000006,'EPI_ISL_503624':0.001472481)0.000:0.000000006)0.959:0.001458654)0.782:0.000729627)0.768:0.000730479)0.779:0.000731087,'EPI_ISL_401481':0.001473438)0.786:0.000728218,('EPI_ISL_387221':0.000734879,'EPI_ISL_387228':0.000000006)0.952:0.002211428)0.000:0.000000006)0.000:0.000000006)1.000:0.000000006)0.000:0.000000006)0.574:0.000000006,(('EPI_ISL_332422':0.001471371,('EPI_ISL_353928':0.000000006,('EPI_ISL_339370':0.001471626,('EPI_ISL_366536':0.0,'EPI_ISL_334394':0.0):0.000000006)0.000:0.000000006)0.844:0.000727811)0.000:0.000000006,'EPI_ISL_340464':0.000000006)0.911:0.000727906)0.000:0.000000006,('EPI_ISL_609918':0.002958449,((((((('EPI_ISL_536818':0.003694318,('EPI_ISL_405472':0.000734912,('EPI_ISL_435187':0.000736100,'EPI_ISL_959877':0.000734878)0.000:0.000000006)0.000:0.000000006)0.664:0.000000006,('EPI_ISL_428026':0.002211553,('EPI_ISL_413629':0.002211232,'EPI_ISL_527183':0.000000006)0.000:0.000000006)0.857:0.000734812)0.000:0.000000006,'EPI_ISL_959868':0.000734830)0.000:0.000000006,((((('EPI_ISL_2932714':0.001472915,'EPI_ISL_508582':0.000000006)0.921:0.000734887,'EPI_ISL_427988':0.005188061)0.000:0.000000006,'EPI_ISL_453796':0.000734879)0.000:0.000000006,(('EPI_ISL_644631':0.002952172,('EPI_ISL_410368':0.000000006,'EPI_ISL_9029137':0.000000006)0.851:0.000734839)0.000:0.000000006,('EPI_ISL_510028':0.000734753,'EPI_ISL_644636':0.000000006)0.918:0.001473530)0.000:0.000000006)0.000:0.000000006,(('EPI_ISL_391078':0.0,'EPI_ISL_508595':0.0):0.000000006,'EPI_ISL_411859':0.000734786)0.000:0.000000006)1.000:0.000000006)0.000:0.000000006,(('EPI_ISL_487070':0.001473491,'EPI_ISL_413624':0.001472657)0.000:0.000000006,'EPI_ISL_425372':0.000735015)0.000:0.000000006)0.000:0.000000006,(('EPI_ISL_406549':0.000727934,('EPI_ISL_1310806':0.000728726,'EPI_ISL_959895':0.000736389)0.742:0.000730717)0.919:0.001463488,'EPI_ISL_406546':0.002925460)0.000:0.000000006)0.925:0.000728049,(('EPI_ISL_354103':0.000727975,'EPI_ISL_345245':0.000734780)0.730:0.000000006,('EPI_ISL_353930':0.000000006,((((('EPI_ISL_372942':0.0,'EPI_ISL_372944':0.0):0.000734612,'EPI_ISL_419293':0.001471239)0.000:0.000000006,('EPI_ISL_387299':0.0,'EPI_ISL_366606':0.0,'EPI_ISL_372618':0.0,'EPI_ISL_370039':0.0):0.000734780)0.000:0.000000006,('EPI_ISL_390449':0.000734893,('EPI_ISL_399792':0.000734823,('EPI_ISL_453797':0.000734887,'EPI_ISL_365667':0.000734858)0.000:0.000000006)0.000:0.000000006)0.921:0.001471610)0.000:0.000000006,(('EPI_ISL_338157':0.0,'EPI_ISL_341256':0.0,'EPI_ISL_370633':0.0,'EPI_ISL_368949':0.0,'EPI_ISL_351982':0.0):0.000000006,'EPI_ISL_353939':0.001471536)0.000:0.000000006)0.999:0.000000006)0.000:0.000000006)0.000:0.000000006)0.000:0.000000006)0.839:0.000728600)0.000:0.000000006,(((('EPI_ISL_354093':0.000727995,((('EPI_ISL_357198':0.000728170,('EPI_ISL_341234':0.000734890,('EPI_ISL_364698':0.000734912,(('EPI_ISL_338422':0.0,'EPI_ISL_341265':0.0,'EPI_ISL_369740':0.0):0.000000006,'EPI_ISL_372694':0.000734888)0.000:0.000000006)0.000:0.000000006)0.000:0.000000006)0.895:0.000728081,(('EPI_ISL_351396':0.000734843,'EPI_ISL_338433':0.000734740)0.000:0.000000006,'EPI_ISL_345247':0.000000006)0.000:0.000000006)0.855:0.000728005,('EPI_ISL_368812':0.000727981,((('EPI_ISL_354520':0.000000006,'EPI_ISL_345669':0.000727839)0.000:0.000000006,((('EPI_ISL_419295':0.001470699,('EPI_ISL_368937':0.000745660,('EPI_ISL_353951':0.0,'EPI_ISL_336157':0.0):0.000000006)0.000:0.000000006)0.843:0.000734548,((('EPI_ISL_387210':0.0,'EPI_ISL_369809':0.0):0.000000006,'EPI_ISL_369766':0.001471042)0.827:0.000734628,'EPI_ISL_366534':0.000734536)0.421:0.000000006)0.000:0.000000006,((((('EPI_ISL_353969':0.000734513,'EPI_ISL_356039':0.001471347)0.000:0.000000006,'EPI_ISL_369758':0.000734620)0.000:0.000000006,('EPI_ISL_503555':0.0,'EPI_ISL_503550':0.0):0.000734635)0.000:0.000000006,(('EPI_ISL_343379':0.000000006,'EPI_ISL_366483':0.000734772)0.847:0.000734665,'EPI_ISL_501905':0.000734488)0.000:0.000000006)0.000:0.000000006,('EPI_ISL_387289':0.000734659,('EPI_ISL_387301':0.001474383,('EPI_ISL_341227':0.0,'EPI_ISL_513968':0.0,'EPI_ISL_353967':0.0,'EPI_ISL_340472':0.0):0.000000006)0.000:0.000000006)0.864:0.000000006)1.000:0.000000006)0.999:0.000000006)0.000:0.000000006,(('EPI_ISL_480528':0.000734823,((('EPI_ISL_412888':0.001477715,'EPI_ISL_403450':0.000734757)0.000:0.000000006,'EPI_ISL_410369':0.000000006)0.000:0.000000006,('EPI_ISL_414163':0.0,'EPI_ISL_480507':0.0,'EPI_ISL_501795':0.0,'EPI_ISL_403811':0.0):0.000000006)0.000:0.000000006)0.911:0.000735029,('EPI_ISL_6825432':0.001471646,(('EPI_ISL_387216':0.0,'EPI_ISL_414891':0.0):0.000000006,'EPI_ISL_6825358':0.000734622)0.000:0.000000006)0.000:0.000000006)0.902:0.000734612)0.853:0.000727910)0.282:0.000000006)0.000:0.000000006)0.000:0.000000006,('EPI_ISL_336164':0.000000006,(('EPI_ISL_404217':0.0,'EPI_ISL_480547':0.0):0.000000006,(('EPI_ISL_2296287':0.000000006,('EPI_ISL_427865':0.000734633,(('EPI_ISL_463730':0.0,'EPI_ISL_414799':0.0,'EPI_ISL_427986':0.0,'EPI_ISL_414719':0.0):0.000000006,'EPI_ISL_9029132':0.000734749)0.000:0.000000006)0.000:0.000000006)0.832:0.000728040,'EPI_ISL_427842':0.002213333)0.000:0.000000006)0.922:0.000728123)0.851:0.000728047)0.000:0.000000006,((((('EPI_ISL_365643':0.0,'EPI_ISL_365658':0.0,'EPI_ISL_365656':0.0,'EPI_ISL_335326':0.0,'EPI_ISL_335548':0.0,'EPI_ISL_336167':0.0,'EPI_ISL_343447':0.0,'EPI_ISL_398725':0.0,'EPI_ISL_419284':0.0):0.000000006,'EPI_ISL_365653':0.000734669)0.000:0.000000006,(('EPI_ISL_338397':0.000734749,'EPI_ISL_366566':0.001480303)0.000:0.000000006,(('EPI_ISL_395079':0.000000006,('EPI_ISL_644648':0.002962313,(('EPI_ISL_644627':0.001472855,('EPI_ISL_480422':0.001475811,'EPI_ISL_481290':0.000737689)0.773:0.000736193)0.000:0.000000006,'EPI_ISL_637074':0.000734769)0.772:0.000734974)0.885:0.001478019)0.765:0.000737636,'EPI_ISL_369082':0.001474046)0.789:0.000733427)0.000:0.000000006)1.000:0.000000006,('EPI_ISL_337449':0.000735056,'EPI_ISL_381574':0.002209972)0.000:0.000000006)0.000:0.000000006,('EPI_ISL_398226':0.002210263,((('EPI_ISL_344868':0.0,'EPI_ISL_387247':0.0,'EPI_ISL_366471':0.0):0.000734908,'EPI_ISL_332421':0.000000006)0.849:0.000734762,(('EPI_ISL_376413':0.001471676,('EPI_ISL_366521':0.0,'EPI_ISL_502002':0.0):0.000000006)0.000:0.000000006,'EPI_ISL_387305':0.000735045)0.826:0.000734758)0.000:0.000000006)0.000:0.000000006)0.999:0.000000006)0.000:0.000000006,(('EPI_ISL_363199':0.000728135,('EPI_ISL_341238':0.001471981,'EPI_ISL_362653':0.000000006)0.000:0.000000006)0.879:0.000728014,(((((((((((('EPI_ISL_12241640':0.000737573,('EPI_ISL_8577072':0.000734763,'EPI_ISL_9140508':0.000000006)0.830:0.000734451)0.781:0.000734664,('EPI_ISL_12894018':0.000734617,(('EPI_ISL_13953603':0.002950967,'EPI_ISL_14225415':0.000000006)0.945:0.001471202,'EPI_ISL_5743024':0.000000006)0.000:0.000000006)0.793:0.000737715)0.790:0.000734935,((('EPI_ISL_14836397':0.002951001,('EPI_ISL_15544284':0.001473405,'EPI_ISL_14854660':0.000738269)0.796:0.000734840)0.000:0.000000006,(('EPI_ISL_8576494':0.000734572,'EPI_ISL_14115675':0.002209862)0.497:0.000000006,'EPI_ISL_14918899':0.000736665)0.000:0.000000006)1.000:0.000000006,(('EPI_ISL_12241585':0.0,'EPI_ISL_14021694':0.0,'EPI_ISL_14144989':0.0,'EPI_ISL_14854656':0.0):0.000000006,'EPI_ISL_9994997':0.000734638)0.000:0.000000006)0.000:0.000000006)0.971:0.000000006,'EPI_ISL_9525979':0.002928394)0.000:0.000000006,((('EPI_ISL_8929286':0.002216101,'EPI_ISL_4005443':0.001474405)0.771:0.000734609,(((('EPI_ISL_14934966':0.000000006,((((('EPI_ISL_15602035':0.000000006,('EPI_ISL_15210618':0.000000006,'EPI_ISL_15210624':0.000734316)0.841:0.000734391)0.861:0.000734360,(('EPI_ISL_15544295':0.002209340,('EPI_ISL_14570072':0.0,'EPI_ISL_15446865':0.0,'EPI_ISL_14755434':0.0,'EPI_ISL_15602031':0.0):0.000000006)0.000:0.000000006,'EPI_ISL_15210626':0.002212849)0.000:0.000000006)0.000:0.000000006,'EPI_ISL_15190804':0.000735198)0.000:0.000000006,(('EPI_ISL_14816454':0.000000006,'EPI_ISL_15210582':0.000734298)0.865:0.000734477,('EPI_ISL_15714654':0.001470535,'EPI_ISL_15170862':0.000734236)0.000:0.000000006)1.000:0.000000006)0.000:0.000000006,('EPI_ISL_14816455':0.0,'EPI_ISL_15210617':0.0):0.000734218)0.000:0.000000006)0.773:0.000727650,'EPI_ISL_15714661':0.002213083)0.763:0.000730460,('EPI_ISL_14115619':0.0,'EPI_ISL_14115608':0.0):0.000735550)0.789:0.000731659,'EPI_ISL_9402282':0.000732444)0.934:0.002201755)0.764:0.000729202,'EPI_ISL_14145012':0.000734621)0.000:0.000000006)1.000:0.000000006,((('EPI_ISL_644628':0.000735444,'EPI_ISL_14854659':0.003705106)0.768:0.000735285,'EPI_ISL_15260059':0.001474281)0.000:0.000000006,(('EPI_ISL_14509050':0.000734395,'EPI_ISL_13699516':0.000000006)0.763:0.000734311,'EPI_ISL_12709126':0.001459784)0.784:0.000729549)0.000:0.000000006)0.000:0.000000006,'EPI_ISL_12241583':0.000734629)0.852:0.000727861,'EPI_ISL_428023':0.000734557)0.000:0.000000006,(((('EPI_ISL_404269':0.001471763,((('EPI_ISL_499253':0.002210360,(('EPI_ISL_527228':0.0,'EPI_ISL_414921':0.0,'EPI_ISL_435211':0.0,'EPI_ISL_503978':0.0):0.000000006,'EPI_ISL_6825434':0.000734514)0.000:0.000000006)0.000:0.000000006,'EPI_ISL_4082208':0.005958289)0.867:0.000734523,('EPI_ISL_414707':0.001471171,(('EPI_ISL_411864':0.0,'EPI_ISL_414079':0.0):0.000000006,'EPI_ISL_410376':0.000736587)0.000:0.000000006)0.000:0.000000006)0.582:0.000000006)0.000:0.000000006,('EPI_ISL_576099':0.000727624,('EPI_ISL_609924':0.000000006,('EPI_ISL_2295785':0.000000006,('EPI_ISL_959871':0.000734165,('EPI_ISL_414800':0.000734247,('EPI_ISL_414700':0.0,'EPI_ISL_414699':0.0,'EPI_ISL_414735':0.0):0.000000006)0.000:0.000000006)0.847:0.000734287)0.000:0.000000006)0.000:0.000000006)0.881:0.000727672)0.837:0.000727741,(('EPI_ISL_527226':0.000734852,(('EPI_ISL_644643':0.000736989,'EPI_ISL_481351':0.000735773)0.785:0.000735095,'EPI_ISL_447827':0.000734553)0.000:0.000000006)1.000:0.000000006,(((('EPI_ISL_414729':0.000734553,('EPI_ISL_1386246':0.000000006,('EPI_ISL_428666':0.0,'EPI_ISL_404297':0.0):0.000734502)0.863:0.000734518)0.000:0.000000006,'EPI_ISL_414850':0.001470781)0.000:0.000000006,(('EPI_ISL_428031':0.000734536,('EPI_ISL_401483':0.000734476,('EPI_ISL_427958':0.000734450,'EPI_ISL_435245':0.000000006)0.834:0.000734417)0.000:0.000000006)0.931:0.000000006,('EPI_ISL_527267':0.0,'EPI_ISL_413666':0.0,'EPI_ISL_408113':0.0,'EPI_ISL_9029150':0.0,'EPI_ISL_9029220':0.0,'EPI_ISL_412545':0.0,'EPI_ISL_404285':0.0,'EPI_ISL_435208':0.0,'EPI_ISL_404325':0.0,'EPI_ISL_414216':0.0,'EPI_ISL_427936':0.0,'EPI_ISL_414794':0.0,'EPI_ISL_463803':0.0,'EPI_ISL_1386240':0.0,'EPI_ISL_453792':0.0,'EPI_ISL_427861':0.0,'EPI_ISL_510026':0.0,'EPI_ISL_510024':0.0,'EPI_ISL_644635':0.0):0.000000006)0.000:0.000000006)0.000:0.000000006,('EPI_ISL_490081':0.000734452,'EPI_ISL_644634':0.001470930)0.000:0.000000006)0.000:0.000000006)1.000:0.000000006)0.000:0.000000006,('EPI_ISL_427869':0.000734567,'EPI_ISL_487147':0.000727687)0.000:0.000000006)1.000:0.000000006)0.000:0.000000006,('EPI_ISL_1310812':0.0,'EPI_ISL_487122':0.0):0.000000006)0.000:0.000000006,'EPI_ISL_644638':0.000734920)0.922:0.000727810,'EPI_ISL_536810':0.000000006)0.918:0.001457880)0.000:0.000000006)1.000:0.000000006)0.000:0.000000006,(((('EPI_ISL_1837415':0.000000006,('EPI_ISL_414824':0.0,'EPI_ISL_414823':0.0):0.001471478)0.878:0.001458225,((((('EPI_ISL_356749':0.000734690,'EPI_ISL_354787':0.000734643)0.042:0.000000006,'EPI_ISL_346415':0.000734669)0.000:0.000000006,('EPI_ISL_365666':0.0,'EPI_ISL_365641':0.0,'EPI_ISL_376519':0.0,'EPI_ISL_387282':0.0,'EPI_ISL_387281':0.0,'EPI_ISL_370175':0.0,'EPI_ISL_387280':0.0,'EPI_ISL_387279':0.0,'EPI_ISL_370179':0.0,'EPI_ISL_387206':0.0,'EPI_ISL_369761':0.0,'EPI_ISL_369756':0.0):0.000000006)0.000:0.000000006,'EPI_ISL_366724':0.001471611)0.000:0.000000006,'EPI_ISL_419285':0.002953208)0.852:0.000734824)0.462:0.000000006,(('EPI_ISL_400357':0.002955300,(('EPI_ISL_333979':0.000000006,'EPI_ISL_333978':0.000728075)0.770:0.000729986,'EPI_ISL_390450':0.002216843)0.374:0.000728910)0.000:0.000000006,('EPI_ISL_369798':0.000734530,('EPI_ISL_335966':0.000734646,(('EPI_ISL_332704':0.0,'EPI_ISL_334373':0.0,'EPI_ISL_356058':0.0,'EPI_ISL_334203':0.0,'EPI_ISL_336148':0.0,'EPI_ISL_369820':0.0):0.000000006,'EPI_ISL_376410':0.001471097)0.000:0.000000006)0.000:0.000000006)0.000:0.000000006)0.932:0.000727909)0.000:0.000000006,(('EPI_ISL_338410':0.0,'EPI_ISL_335393':0.0):0.001475172,'EPI_ISL_358209':0.000730122)0.791:0.000729216)0.000:0.000000006)0.000:0.000000006)0.963:0.002189622)0.831:0.000727713)0.000:0.000000006)1.000:0.000000006,(((('EPI_ISL_291012':0.000734439,('EPI_ISL_376569':0.001471192,'EPI_ISL_331269':0.001471072)0.000:0.000000006)0.000:0.000000006,('EPI_ISL_292426':0.000734687,((('EPI_ISL_332139':0.000734623,(('EPI_ISL_320160':0.000000006,('EPI_ISL_319762':0.000728037,'EPI_ISL_321746':0.000000006)0.743:0.000000006)0.907:0.001457893,('EPI_ISL_354781':0.001477049,(('EPI_ISL_331596':0.0,'EPI_ISL_332420':0.0):0.000734619,('EPI_ISL_376416':0.000734619,('EPI_ISL_331838':0.0,'EPI_ISL_331595':0.0):0.000000006)0.000:0.000000006)0.742:0.000734307)0.914:0.001477588)0.276:0.000000006)0.000:0.000000006,'EPI_ISL_365636':0.001471494)0.743:0.000000006,(((('EPI_ISL_4031244':0.000734632,((('EPI_ISL_332425':0.000000006,'EPI_ISL_4063593':0.000737275)0.953:0.002210106,('EPI_ISL_370610':0.001471228,'EPI_ISL_365645':0.002209800)0.000:0.000000006)0.000:0.000000006,(('EPI_ISL_4031236':0.001471561,'EPI_ISL_320165':0.000734524)0.000:0.000000006,'EPI_ISL_338172':0.001471214)0.000:0.000000006)0.000:0.000000006)1.000:0.000000006,'EPI_ISL_320947':0.000000006)1.000:0.000000006,(('EPI_ISL_331649':0.0,'EPI_ISL_340900':0.0):0.000000006,('EPI_ISL_357206':0.001457932,((((('EPI_ISL_387213':0.0,'EPI_ISL_387215':0.0,'EPI_ISL_369109':0.0,'EPI_ISL_404974':0.0):0.000000006,('EPI_ISL_346438':0.000734559,'EPI_ISL_404970':0.001471533)0.000:0.000000006)0.000:0.000000006,'EPI_ISL_345244':0.000734572)0.000:0.000000006,'EPI_ISL_356754':0.000736710)0.000:0.000000006,(('EPI_ISL_510023':0.000734582,('EPI_ISL_370597':0.001471980,'EPI_ISL_365646':0.001471040)0.000:0.000000006)0.556:0.000000006,'EPI_ISL_346429':0.002209664)0.000:0.000000006)0.000:0.000000006)0.897:0.001460012)0.000:0.000000006)0.000:0.000000006,(('EPI_ISL_340467':0.001471405,('EPI_ISL_334365':0.000735733,(('EPI_ISL_338168':0.000000006,'EPI_ISL_13724303':0.000734492)0.846:0.000734545,(((('EPI_ISL_364759':0.000734607,(((('EPI_ISL_6825361':0.001471857,'EPI_ISL_414728':0.002211164)0.000:0.000000006,(('EPI_ISL_502807':0.000734876,(('EPI_ISL_398704':0.0,'EPI_ISL_399824':0.0,'EPI_ISL_341242':0.0,'EPI_ISL_341237':0.0,'EPI_ISL_414179':0.0,'EPI_ISL_405431':0.0,'EPI_ISL_435219':0.0,'EPI_ISL_414930':0.0,'EPI_ISL_419290':0.0,'EPI_ISL_398215':0.0):0.000000006,(((('EPI_ISL_414727':0.0,'EPI_ISL_501805':0.0,'EPI_ISL_403822':0.0):0.000734604,('EPI_ISL_403070':0.0,'EPI_ISL_414053':0.0,'EPI_ISL_403109':0.0,'EPI_ISL_412550':0.0,'EPI_ISL_404314':0.0,'EPI_ISL_412464':0.0,'EPI_ISL_404291':0.0,'EPI_ISL_405471':0.0,'EPI_ISL_405441':0.0,'EPI_ISL_403068':0.0,'EPI_ISL_427969':0.0,'EPI_ISL_427822':0.0,'EPI_ISL_403807':0.0):0.000000006)0.908:0.001475171,('EPI_ISL_427888':0.000734568,((('EPI_ISL_412470':0.001471514,('EPI_ISL_527262':0.000734674,'EPI_ISL_697636':0.003693649)0.360:0.000000006)0.000:0.000000006,('EPI_ISL_414107':0.0,'EPI_ISL_403072':0.0,'EPI_ISL_427947':0.0,'EPI_ISL_405425':0.0):0.000000006)1.000:0.000000006,'EPI_ISL_414833':0.000734656)0.000:0.000000006)0.773:0.000735780)0.785:0.000736300,'EPI_ISL_395609':0.000736427)0.000:0.000000006)0.000:0.000000006)1.000:0.000000006,('EPI_ISL_368950':0.000734786,'EPI_ISL_414136':0.000734863)0.000:0.000000006)0.000:0.000000006)0.000:0.000000006,(('EPI_ISL_395080':0.000733190,('EPI_ISL_398706':0.000000006,('EPI_ISL_412390':0.0,'EPI_ISL_413675':0.0):0.002211316)0.907:0.001474834)0.782:0.000739447,'EPI_ISL_414839':0.002210797)0.000:0.000000006)0.000:0.000000006,'EPI_ISL_427981':0.002957076)0.911:0.001471544)0.000:0.000000006,'EPI_ISL_340320':0.000000006)0.000:0.000000006,(('EPI_ISL_338829':0.000000006,'EPI_ISL_15082426':0.000734521)0.854:0.000734507,(('EPI_ISL_414115':0.000000006,'EPI_ISL_414830':0.000734641)0.855:0.000734632,('EPI_ISL_372076':0.000000006,'EPI_ISL_387212':0.000734759)0.859:0.000734632)0.000:0.000000006)0.855:0.000734598)0.000:0.000000006,'EPI_ISL_341249':0.000734690)0.851:0.000734560)0.000:0.000000006)0.857:0.000734550)0.000:0.000000006,('EPI_ISL_354097':0.000000006,('EPI_ISL_339415':0.0,'EPI_ISL_335525':0.0,'EPI_ISL_356034':0.0):0.000000006)0.880:0.000727964)0.852:0.000728053)0.000:0.000000006)0.779:0.000728156)0.797:0.000729885)0.841:0.000727751,((('EPI_ISL_376806':0.0,'EPI_ISL_376732':0.0):0.000000006,'EPI_ISL_14749628':0.005189127)0.833:0.000734418,((('EPI_ISL_372067':0.0,'EPI_ISL_372063':0.0,'EPI_ISL_376507':0.0):0.001472119,('EPI_ISL_332072':0.000000006,(('EPI_ISL_340469':0.000734453,(('EPI_ISL_366516':0.000734834,'EPI_ISL_404968':0.000736459)0.805:0.000735540,'EPI_ISL_334433':0.004070575)0.000:0.000000006)0.000:0.000000006,'EPI_ISL_332338':0.000734467)0.509:0.000000006)0.000:0.000000006)0.977:0.003250199,(('EPI_ISL_291975':0.0,'EPI_ISL_301267':0.0):0.000734175,'EPI_ISL_312589':0.000000006)0.000:0.000000006)0.945:0.002189008)0.000:0.000000006)0.000:0.000000006,((('EPI_ISL_332419':0.000735699,'EPI_ISL_332074':0.000736002)0.891:0.001474949,('EPI_ISL_312594':0.000000006,('EPI_ISL_285645':0.000000006,('EPI_ISL_297460':0.001471311,('EPI_ISL_305479':0.0,'EPI_ISL_305480':0.0):0.002213930)0.000:0.000000006)0.918:0.000734552)0.780:0.000729076)0.885:0.001461354,('EPI_ISL_365609':0.001471906,'EPI_ISL_282968':0.000000006)0.000:0.000000006)0.858:0.000727681)0.000:0.000000006)0.000:0.000000006,(('EPI_ISL_372931':0.002969117,(('EPI_ISL_320463':0.001457769,(('EPI_ISL_320547':0.000000006,(('EPI_ISL_373441':0.002209897,'EPI_ISL_347100':0.003658295)0.000:0.000000006,('EPI_ISL_376572':0.001470676,((('EPI_ISL_366940':0.000736329,(('EPI_ISL_346493':0.000730651,'EPI_ISL_354663':0.000740354)0.982:0.003695528,('EPI_ISL_378924':0.000734774,'EPI_ISL_376490':0.000734802)0.672:0.000000006)0.913:0.002215497)0.122:0.000734230,(((((((('EPI_ISL_366932':0.000734704,('EPI_ISL_369021':0.000000006,('EPI_ISL_387211':0.000734250,'EPI_ISL_370009':0.000000006)0.996:0.003692198)0.823:0.000734362)0.000:0.000000006,('EPI_ISL_366567':0.001470974,'EPI_ISL_372658':0.000734441)0.000:0.000000006)0.000:0.000000006,('EPI_ISL_372081':0.0,'EPI_ISL_372955':0.0,'EPI_ISL_370601':0.0,'EPI_ISL_368960':0.0,'EPI_ISL_370136':0.0,'EPI_ISL_387274':0.0,'EPI_ISL_370603':0.0,'EPI_ISL_366919':0.0,'EPI_ISL_370142':0.0,'EPI_ISL_366542':0.0,'EPI_ISL_353968':0.0,'EPI_ISL_372761':0.0):0.000000006)0.083:0.000000006,('EPI_ISL_366558':0.001470901,'EPI_ISL_370625':0.001471624)0.000:0.000000006)0.000:0.000000006,'EPI_ISL_370003':0.001472075)0.000:0.000000006,(('EPI_ISL_368964':0.0,'EPI_ISL_368958':0.0):0.000734352,'EPI_ISL_366552':0.001471006)0.000:0.000000006)0.000:0.000000006,(('EPI_ISL_366554':0.000734347,('EPI_ISL_372666':0.000734508,('EPI_ISL_368970':0.000734386,('EPI_ISL_366946':0.000000006,'EPI_ISL_387207':0.000734645)0.000:0.000000006)0.000:0.000000006)0.856:0.000734435)0.000:0.000000006,('EPI_ISL_366942':0.000734444,('EPI_ISL_387205':0.000734378,'EPI_ISL_387208':0.000734417)0.000:0.000000006)0.000:0.000000006)0.000:0.000000006)0.976:0.000000006,'EPI_ISL_366599':0.001470910)0.000:0.000000006)0.910:0.001470905,'EPI_ISL_378919':0.002950554)0.000:0.000000006)0.000:0.000000006)0.939:0.001457616)0.854:0.000727798,(((('EPI_ISL_302318':0.000734516,('EPI_ISL_376731':0.0,'EPI_ISL_291992':0.0,'EPI_ISL_15082421':0.0,'EPI_ISL_15082412':0.0,'EPI_ISL_15082423':0.0,'EPI_ISL_15082424':0.0,'EPI_ISL_310356':0.0,'EPI_ISL_376706':0.0):0.000000006)0.000:0.000000006,(('EPI_ISL_291986':0.000735214,'EPI_ISL_15082408':0.000736806)0.795:0.000734709,('EPI_ISL_366734':0.003694184,('EPI_ISL_305387':0.000735729,'EPI_ISL_376408':0.002950815)0.000:0.000000006)0.591:0.000000006)0.000:0.000000006)1.000:0.000000006,(('EPI_ISL_312100':0.0,'EPI_ISL_312079':0.0):0.000734433,'EPI_ISL_297447':0.000734552)0.000:0.000000006)0.000:0.000000006,'EPI_ISL_320162':0.001471095)0.000:0.000000006)0.000:0.000000006)0.903:0.000728567,((('EPI_ISL_358208':0.000970792,'EPI_ISL_346430':0.002219042)0.886:0.001952552,('EPI_ISL_290214':0.0,'EPI_ISL_310306':0.0):0.000000006)0.625:0.000000006,'EPI_ISL_298843':0.002209517)0.716:0.000000006)0.742:0.000730539)0.934:0.002191252,('EPI_ISL_334034':0.002924543,(('EPI_ISL_376756':0.0,'EPI_ISL_376755':0.0):0.001471055,('EPI_ISL_376656':0.000000006,('EPI_ISL_329550':0.001470742,('EPI_ISL_373455':0.0,'EPI_ISL_376644':0.0):0.000734309)0.000:0.000000006)0.000:0.000000006)0.988:0.002950109)0.000:0.000000006)0.000:0.000000006)0.000:0.000000006)0.880:0.000727907,('EPI_ISL_357197':0.000000006,((('EPI_ISL_370580':0.002209718,'EPI_ISL_378920':0.001471363)0.000:0.000000006,('EPI_ISL_369735':0.000734669,('EPI_ISL_369744':0.001471285,'EPI_ISL_513960':0.000734532)0.170:0.000000006)0.000:0.000000006)0.000:0.000000006,('EPI_ISL_339391':0.0,'EPI_ISL_335396':0.0,'EPI_ISL_335401':0.0,'EPI_ISL_338412':0.0,'EPI_ISL_335390':0.0,'EPI_ISL_513961':0.0):0.000000006)0.000:0.000000006)0.976:0.002189209)0.000:0.000000006,((('EPI_ISL_373407':0.002955332,(('EPI_ISL_312596':0.000727314,('EPI_ISL_293079':0.001456423,'EPI_ISL_313066':0.000000006)0.000:0.000000006)0.852:0.000727286,(('EPI_ISL_321751':0.001457457,((('EPI_ISL_377135':0.005136124,((('EPI_ISL_305540':0.0,'EPI_ISL_320152':0.0,'EPI_ISL_305538':0.0):0.000000006,('EPI_ISL_309795':0.000734399,'EPI_ISL_315203':0.002211243)0.000:0.000000006)0.999:0.000000006,'EPI_ISL_307755':0.000000006)0.000:0.000000006)0.833:0.000727641,('EPI_ISL_502176':0.002950728,('EPI_ISL_302178':0.0,'EPI_ISL_292421':0.0):0.000000006)0.942:0.000000006)0.000:0.000000006,(('EPI_ISL_314046':0.0,'EPI_ISL_286077':0.0):0.000000006,'EPI_ISL_298530':0.000727741)0.000:0.000000006)0.000:0.000000006)0.950:0.001456934,'EPI_ISL_365610':0.003691380)0.000:0.000000006)0.863:0.000728073)0.000:0.000000006,'EPI_ISL_290991':0.000734318)0.000:0.000000006,((((('EPI_ISL_365604':0.002992309,'EPI_ISL_294135':0.000734299)0.358:0.000000006,(('EPI_ISL_502079':0.0,'EPI_ISL_505574':0.0):0.000000006,'EPI_ISL_378750':0.000735177)0.968:0.002950373)0.000:0.000000006,('EPI_ISL_294134':0.0,'EPI_ISL_270588':0.0,'EPI_ISL_269657':0.0,'EPI_ISL_269648':0.0):0.000000006)0.000:0.000000006,((('EPI_ISL_267061':0.002208949,'EPI_ISL_370605':0.002950128)0.000:0.000000006,'EPI_ISL_291155':0.000734235)0.000:0.000000006,(('EPI_ISL_285926':0.001470071,('EPI_ISL_286801':0.000736008,'EPI_ISL_270594':0.000000006)0.000:0.000000006)0.945:0.001470367,'EPI_ISL_277396':0.002209655)0.000:0.000000006)0.000:0.000000006)0.999:0.000000006,(('EPI_ISL_312183':0.000000006,'EPI_ISL_312587':0.000727840)0.837:0.000728864,('EPI_ISL_269259':0.000000006,'EPI_ISL_269663':0.000734437)0.000:0.000000006)0.853:0.000728084)0.000:0.000000006)0.000:0.000000006)0.963:0.002189203,(('EPI_ISL_253047':0.000753091,'EPI_ISL_348516':0.011237123)0.777:0.000704614,'EPI_ISL_227515':0.000000006)0.906:0.000727495)0.000:0.000000006)0.551:0.000000006,'EPI_ISL_223298':0.002188675)0.000:0.000000006)0.000:0.000000006,(((('EPI_ISL_237816':0.001456874,'EPI_ISL_1653923':0.000000006)0.000:0.000000006,'EPI_ISL_240219':0.003666609)0.826:0.000727396,'EPI_ISL_230425':0.000727461)0.000:0.000000006,((('EPI_ISL_15082350':0.000000006,'EPI_ISL_248178':0.001458785)0.453:0.000727625,('EPI_ISL_205489':0.000000006,'EPI_ISL_228235':0.000000006)0.965:0.002923122)0.000:0.000000006,('EPI_ISL_277622':0.003664092,('EPI_ISL_269262':0.001457115,'EPI_ISL_275560':0.000734548)0.000:0.000000006)0.834:0.000727680)0.000:0.000000006)0.000:0.000000006)0.000:0.000000006,((('EPI_ISL_233757':0.000728424,'EPI_ISL_233019':0.001456692)0.000:0.000000006,('EPI_ISL_216216':0.000000006,'EPI_ISL_218153':0.000727270)0.000:0.000000006)0.000:0.000000006,(((('EPI_ISL_329890':0.000730010,((('EPI_ISL_292686':0.002189578,'EPI_ISL_322352':0.001457867)0.000:0.000000006,('EPI_ISL_300039':0.000000006,('EPI_ISL_277401':0.002211474,'EPI_ISL_349821':0.000725196)0.422:0.000733685)0.853:0.000727591)0.000:0.000000006,('EPI_ISL_291396':0.002208435,'EPI_ISL_331261':0.002208601)0.000:0.000000006)0.000:0.000000006)0.846:0.000727245,('EPI_ISL_234007':0.000000006,'EPI_ISL_400700':0.002951290)0.000:0.000000006)0.000:0.000000006,'EPI_ISL_230446':0.000727238)0.000:0.000000006,'EPI_ISL_227454':0.000727147)0.855:0.000727255)0.858:0.000727378)0.000:0.000000006,('EPI_ISL_232632':0.001457137,((('EPI_ISL_216460':0.0,'EPI_ISL_240944':0.0):0.000000006,('EPI_ISL_248222':0.000727955,((('EPI_ISL_282778':0.000000006,('EPI_ISL_277886':0.000000006,('EPI_ISL_334467':0.0,'EPI_ISL_334468':0.0):0.000000006)0.000:0.000000006)0.000:0.000000006,'EPI_ISL_255317':0.000727905)0.848:0.000727939,('EPI_ISL_4031238':0.002213908,'EPI_ISL_249945':0.000727447)0.769:0.000730122)0.000:0.000000006)0.924:0.001458432)0.000:0.000000006,'EPI_ISL_296395':0.011294814)0.851:0.000727520)0.000:0.000000006)0.000:0.000000006,('EPI_ISL_206505':0.000000006,((('EPI_ISL_221594':0.0,'EPI_ISL_221590':0.0,'EPI_ISL_221593':0.0):0.000000006,'EPI_ISL_221592':0.000000006)0.901:0.000727487,('EPI_ISL_218965':0.000736064,(('EPI_ISL_273797':0.000729578,('EPI_ISL_281812':0.000000006,'EPI_ISL_306112':0.000727982)0.790:0.000729772)0.888:0.001456015,('EPI_ISL_248279':0.000727378,('EPI_ISL_255804':0.000000006,'EPI_ISL_281598':0.002194322)0.000:0.000000006)0.000:0.000000006)0.800:0.000728511)0.806:0.000728539)0.735:0.000000006)0.000:0.000000006)0.000:0.000000006,'EPI_ISL_212251':0.000734084)0.000:0.000000006,(((((('EPI_ISL_224113':0.000000006,'EPI_ISL_227489':0.001457109)0.857:0.000727326,(((('EPI_ISL_248182':0.0,'EPI_ISL_240226':0.0):0.001456878,(('EPI_ISL_227450':0.0,'EPI_ISL_227441':0.0):0.000000006,'EPI_ISL_233016':0.001459118)0.843:0.000727125)0.000:0.000000006,(('EPI_ISL_218092':0.000727186,('EPI_ISL_293357':0.000000006,('EPI_ISL_236222':0.002194123,('EPI_ISL_287706':0.003661802,('EPI_ISL_233062':0.000727381,('EPI_ISL_9713664':0.000734152,('EPI_ISL_225465':0.0,'EPI_ISL_225466':0.0):0.000734149)0.612:0.000000006)0.000:0.000000006)0.772:0.000725234)0.813:0.000731110)0.917:0.000727214)0.000:0.000000006,('EPI_ISL_213172':0.000727208,('EPI_ISL_240284':0.000727291,'EPI_ISL_328432':0.001456588)0.000:0.000000006)0.000:0.000000006)0.000:0.000000006)1.000:0.000000006,(('EPI_ISL_221120':0.000727326,'EPI_ISL_238767':0.000727273)0.000:0.000000006,('EPI_ISL_223348':0.0,'EPI_ISL_218147':0.0,'EPI_ISL_210311':0.0,'EPI_ISL_216108':0.0,'EPI_ISL_214170':0.0,'EPI_ISL_232722':0.0,'EPI_ISL_223275':0.0):0.000000006)0.000:0.000000006)1.000:0.000000006)0.000:0.000000006,'EPI_ISL_227470':0.000727315)0.869:0.000727352,((('EPI_ISL_233017':0.000727500,(('EPI_ISL_227452':0.000000006,'EPI_ISL_227445':0.000000006)0.948:0.002196959,(('EPI_ISL_282483':0.001456755,('EPI_ISL_373116':0.000000006,('EPI_ISL_282466':0.000000006,'EPI_ISL_373109':0.001457156)0.849:0.000727515)0.000:0.000000006)0.905:0.000727509,'EPI_ISL_282525':0.000000006)0.781:0.000728152)0.785:0.000728273)0.000:0.000000006,('EPI_ISL_203606':0.0,'EPI_ISL_212202':0.0):0.000000006)0.000:0.000000006,('EPI_ISL_211724':0.0,'EPI_ISL_263483':0.0):0.000000006)0.000:0.000000006)0.920:0.000728077,'EPI_ISL_238753':0.002923091)0.000:0.000000006,(('EPI_ISL_237809':0.002189780,'EPI_ISL_233418':0.000000006)0.850:0.000727384,((('EPI_ISL_233987':0.000727436,('EPI_ISL_216198':0.001457042,(('EPI_ISL_233483':0.000727975,('EPI_ISL_221082':0.0,'EPI_ISL_215053':0.0,'EPI_ISL_213196':0.0,'EPI_ISL_213203':0.0,'EPI_ISL_221613':0.0):0.000000006)0.000:0.000000006,(('EPI_ISL_223293':0.0,'EPI_ISL_293475':0.0):0.000727754,('EPI_ISL_241383':0.000000006,('EPI_ISL_221209':0.0,'EPI_ISL_221104':0.0,'EPI_ISL_216157':0.0):0.000000006)0.000:0.000000006)0.845:0.000727675)0.939:0.001457114)0.000:0.000000006)0.000:0.000000006,('EPI_ISL_235324':0.000727374,('EPI_ISL_227401':0.000727272,('EPI_ISL_14755028':0.004443418,'EPI_ISL_235788':0.002952022)0.000:0.000000006)0.855:0.000727367)0.000:0.000000006)1.000:0.000000006,('EPI_ISL_218183':0.001457003,('EPI_ISL_236829':0.001457010,('EPI_ISL_365438':0.005149870,(((('EPI_ISL_263240':0.000727509,'EPI_ISL_248248':0.002192083)0.718:0.000000006,('EPI_ISL_293360':0.000734199,('EPI_ISL_334445':0.0,'EPI_ISL_334446':0.0):0.000000006)0.999:0.000000006)0.000:0.000000006,('EPI_ISL_227015':0.000727469,'EPI_ISL_215678':0.000734285)0.000:0.000000006)0.000:0.000000006,((('EPI_ISL_275661':0.002926007,('EPI_ISL_269923':0.002188028,((('EPI_ISL_241361':0.000734827,'EPI_ISL_255310':0.001457368)0.000:0.000000006,'EPI_ISL_259840':0.000727387)0.000:0.000000006,('EPI_ISL_293396':0.0,'EPI_ISL_257805':0.0):0.000000006)0.000:0.000000006)0.880:0.001454281)0.773:0.000736558,('EPI_ISL_248175':0.000000006,'EPI_ISL_234636':0.000000006)0.823:0.000727569)0.000:0.000000006,('EPI_ISL_218144':0.0,'EPI_ISL_233546':0.0,'EPI_ISL_208494':0.0):0.000000006)0.000:0.000000006)0.000:0.000000006)0.862:0.000727706)0.000:0.000000006)1.000:0.000000006)0.000:0.000000006)1.000:0.000000006)0.522:0.000000006)0.000:0.000000006,(('EPI_ISL_218179':0.000000006,('EPI_ISL_202064':0.000733960,'EPI_ISL_234644':0.000731671)0.787:0.000727976)0.858:0.000727495,('EPI_ISL_210293':0.002924342,'EPI_ISL_233515':0.001457032)0.730:0.000000006)0.949:0.000000006)0.000:0.000000006)0.000:0.000000006)0.771:0.000735140)0.929:0.002184162)0.000:0.000000006,('EPI_ISL_223223':0.002920890,(('EPI_ISL_210316':0.002920563,((('EPI_ISL_502153':0.000733793,('EPI_ISL_237208':0.000000006,'EPI_ISL_197803':0.001469310)0.833:0.000733643)0.000:0.000000006,'EPI_ISL_193599':0.000000006)0.607:0.000000006,((('EPI_ISL_210364':0.002948629,'EPI_ISL_234588':0.001469567)0.000:0.000000006,'EPI_ISL_502132':0.000733674)0.000:0.000000006,('EPI_ISL_205286':0.0,'EPI_ISL_193306':0.0,'EPI_ISL_195823':0.0,'EPI_ISL_177608':0.0):0.000000006)0.000:0.000000006)0.969:0.000000006)0.599:0.000000006,(('EPI_ISL_216227':0.002924172,(((('EPI_ISL_427467':0.000000006,'EPI_ISL_287686':0.002923050)0.839:0.000727124,('EPI_ISL_427463':0.000733777,'EPI_ISL_421657':0.000000006)0.000:0.000000006)0.829:0.000726999,'EPI_ISL_421337':0.000733649)0.000:0.000000006,('EPI_ISL_216226':0.000726968,'EPI_ISL_178482':0.000734007)0.000:0.000000006)0.000:0.000000006)0.831:0.000726980,'EPI_ISL_223346':0.000000006)0.000:0.000000006)0.000:0.000000006)1.000:0.000000006)1.000:0.000000006,(((('EPI_ISL_235549':0.003662209,'EPI_ISL_206990':0.000000006)0.801:0.000726458,'EPI_ISL_203293':0.002954048)0.773:0.000730277,(('EPI_ISL_214164':0.000726864,'EPI_ISL_197566':0.000000006)0.000:0.000000006,'EPI_ISL_206506':0.002186163)0.865:0.000726923)0.000:0.000000006,(('EPI_ISL_203303':0.0,'EPI_ISL_228154':0.0):0.004463407,(('EPI_ISL_214171':0.000000006,(('EPI_ISL_298524':0.002208764,'EPI_ISL_319830':0.001460675)0.959:0.002928734,'EPI_ISL_232606':0.000727264)0.000:0.000000006)0.000:0.000000006,('EPI_ISL_268456':0.000714067,'EPI_ISL_277219':0.002945130)0.960:0.002939629)0.951:0.002209287)0.746:0.000710414)0.000:0.000000006)0.000:0.000000006,('EPI_ISL_195808':0.000734675,('EPI_ISL_232589':0.002927578,'EPI_ISL_220967':0.000728374)0.765:0.000728074)0.903:0.001460639)0.843:0.000726948)0.927:0.001455785)0.764:0.000726846,(((('EPI_ISL_176976':0.000000006,'EPI_ISL_166024':0.000733559)0.915:0.001455621,('EPI_ISL_399245':0.001456173,((('EPI_ISL_162249':0.001456406,'EPI_ISL_173351':0.002187385)0.000:0.000000006,'EPI_ISL_399266':0.001456108)0.000:0.000000006,('EPI_ISL_166899':0.002186809,(('EPI_ISL_502163':0.001469488,'EPI_ISL_502076':0.001469085)0.000:0.000000006,(('EPI_ISL_502160':0.000734891,(('EPI_ISL_334436':0.0,'EPI_ISL_334435':0.0):0.000733697,'EPI_ISL_166015':0.000733727)0.000:0.000000006)0.000:0.000000006,(((((('EPI_ISL_334441':0.000000006,'EPI_ISL_334442':0.000747254)0.914:0.000733693,'EPI_ISL_191667':0.001469422)0.000:0.000000006,('EPI_ISL_163957':0.0,'EPI_ISL_502085':0.0,'EPI_ISL_157072':0.0):0.000000006)1.000:0.000000006,('EPI_ISL_150295':0.000729576,'EPI_ISL_153618':0.001477709)0.881:0.001476443)0.000:0.000000006,(('EPI_ISL_334449':0.0,'EPI_ISL_334450':0.0):0.000734554,('EPI_ISL_334438':0.0,'EPI_ISL_334437':0.0):0.001469409)0.000:0.000000006)0.000:0.000000006,'EPI_ISL_175259':0.003689081)0.000:0.000000006)0.560:0.000000006)0.999:0.000000006)0.000:0.000000006)0.000:0.000000006)0.851:0.000726862)0.000:0.000000006,(('EPI_ISL_173265':0.002219145,('EPI_ISL_199501':0.001477006,('EPI_ISL_195662':0.002213955,('EPI_ISL_193606':0.000733684,'EPI_ISL_192621':0.000000006)0.885:0.001473551)0.773:0.000737094)0.873:0.001476016)0.866:0.001475593,((((('EPI_ISL_156916':0.0,'EPI_ISL_155008':0.0):0.000735296,'EPI_ISL_161332':0.001477889)0.788:0.000733036,'EPI_ISL_161861':0.001471551)0.000:0.000000006,'EPI_ISL_161860':0.001469514)0.846:0.000733572,'EPI_ISL_161866':0.001469149)0.000:0.000000006)0.999:0.000000006)0.000:0.000000006,('EPI_ISL_502114':0.001468743,('EPI_ISL_502161':0.000733208,'EPI_ISL_502094':0.000000006)0.000:0.000000006)0.987:0.002947727)0.000:0.000000006)0.835:0.000726737)0.000:0.000000006,('EPI_ISL_175880':0.000738387,('EPI_ISL_164784':0.001472602,'EPI_ISL_178497':0.002223154)0.914:0.002220090)0.789:0.000731192)0.918:0.001477322,('EPI_ISL_146127':0.005196726,'EPI_ISL_162296':0.002960928)0.745:0.000729909)0.000:0.000000006)0.000:0.000000006,'EPI_ISL_208766':0.000000006)0.000:0.000000006)0.882:0.001462761)0.747:0.001455633,('EPI_ISL_369636':0.005133421,('EPI_ISL_369639':0.002922871,((('EPI_ISL_147235':0.000727104,'EPI_ISL_146123':0.000733778)0.743:0.000000055,(((('EPI_ISL_189619':0.000727154,('EPI_ISL_263280':0.000727047,'EPI_ISL_151501':0.000000006)0.000:0.000000006)0.914:0.001456234,('EPI_ISL_147948':0.002920860,'EPI_ISL_189286':0.004393109)0.303:0.000000006)0.000:0.000000006,('EPI_ISL_188704':0.001455882,(('EPI_ISL_189616':0.0,'EPI_ISL_189277':0.0):0.000000006,('EPI_ISL_145501':0.000733698,('EPI_ISL_393910':0.0,'EPI_ISL_399258':0.0):0.000000006)0.927:0.001459148)0.754:0.000000006)0.825:0.000727047)0.000:0.000000006,('EPI_ISL_273215':0.002219907,'EPI_ISL_167503':0.000727065)0.000:0.000000006)0.000:0.000000006)0.860:0.000727068,(('EPI_ISL_194194':0.0,'EPI_ISL_194042':0.0):0.000000006,'EPI_ISL_146119':0.000733752)0.000:0.000000006)0.985:0.002920517)0.000:0.000000006)0.663:0.000000006)0.972:0.004551610,('EPI_ISL_378992':0.016319751,('EPI_ISL_282743':0.005275010,(((('EPI_ISL_14770784':0.006767094,('EPI_ISL_6781483':0.002940974,'EPI_ISL_4082044':0.000000006)0.984:0.005236113)0.906:0.002949097,('EPI_ISL_378996':0.000000006,('EPI_ISL_378973':0.000725758,('EPI_ISL_378989':0.001453230,'EPI_ISL_378982':0.000725821)0.000:0.000000006)0.000:0.000000006)0.000:0.000000006)0.880:0.001448811,'EPI_ISL_378970':0.002943695)0.904:0.002186725,('EPI_ISL_378990':0.006645826,('EPI_ISL_378979':0.002187950,'EPI_ISL_378985':0.000729006)0.970:0.004433092)0.909:0.002241853)0.736:0.000699249)0.722:0.001044970)0.999:0.009509033)0.702:0.000620124,((('EPI_ISL_290886':0.001480210,('EPI_ISL_334023':0.000000006,'EPI_ISL_365288':0.002918138)0.913:0.002192421)0.989:0.004411101,('EPI_ISL_221964':0.000000006,(('EPI_ISL_304100':0.002214268,'EPI_ISL_348525':0.006683998)0.959:0.003661768,'EPI_ISL_281898':0.000736428)0.957:0.002927922)0.000:0.000000006)0.000:0.000000006,('EPI_ISL_238047':0.000000006,'EPI_ISL_348603':0.004395544)0.992:0.003655839)1.000:0.015729487)0.000:0.000000006,('EPI_ISL_501507':0.022807931,'EPI_ISL_373107':0.029586633)0.819:0.002867298)0.832:0.001437295,(('EPI_ISL_236194':0.018814811,((('EPI_ISL_236207':0.002972269,'EPI_ISL_236206':0.000689254)0.992:0.006694121,(('EPI_ISL_136563':0.005181211,('EPI_ISL_124318':0.000000006,'EPI_ISL_138218':0.003700536)0.843:0.000733884)0.000:0.000000006,'EPI_ISL_139840':0.005181282)0.000:0.000000006)0.869:0.000727129,((('EPI_ISL_103836':0.000000006,('EPI_ISL_171307':0.000000006,('EPI_ISL_104479':0.004392756,'EPI_ISL_171301':0.000726970)0.933:0.000000006)0.000:0.000000006)0.000:0.000000006,('EPI_ISL_171300':0.002181977,'EPI_ISL_171299':0.004406560)0.762:0.000736346)0.000:0.000000006,(('EPI_ISL_236209':0.000000006,('EPI_ISL_236203':0.002920934,'EPI_ISL_236204':0.002187678)0.000:0.000000006)1.000:0.012659391,(('EPI_ISL_206375':0.000733711,(((('EPI_ISL_256254':0.000733605,'EPI_ISL_239893':0.004670186)0.348:0.000000006,('EPI_ISL_234956':0.001475530,('EPI_ISL_243373':0.000734250,'EPI_ISL_235750':0.000000006)0.777:0.000734363)0.878:0.001472466)0.000:0.000000006,'EPI_ISL_212213':0.000733631)0.000:0.000000006,(('EPI_ISL_206372':0.0,'EPI_ISL_206453':0.0):0.000000006,'EPI_ISL_206373':0.000733539)0.000:0.000000006)0.000:0.000000006)0.997:0.007984368,('EPI_ISL_206673':0.002265020,'EPI_ISL_378998':0.009736828)0.812:0.001372266)0.964:0.003720401)0.729:0.000000006)0.000:0.000000006)0.666:0.001650556)0.960:0.005135124,((('EPI_ISL_221949':0.003816823,('EPI_ISL_233599':0.000731902,('EPI_ISL_290899':0.000720328,('EPI_ISL_304094':0.000727333,('EPI_ISL_334028':0.000727825,'EPI_ISL_348602':0.000730532)0.790:0.000729332)0.790:0.000737647)0.984:0.004435190)0.840:0.002064647)1.000:0.022962222,('EPI_ISL_274846':0.004658017,(('EPI_ISL_270384':0.001454335,'EPI_ISL_304107':0.001466193)0.953:0.004478286,(('EPI_ISL_304106':0.005931290,('EPI_ISL_237403':0.000719934,'EPI_ISL_255357':0.000736236)0.928:0.002945663)0.917:0.004199333,('EPI_ISL_221966':0.000000006,'EPI_ISL_237407':0.004403134)0.803:0.001699033)0.724:0.002419510)0.985:0.008122938)0.901:0.004337369)0.987:0.007118605,(('EPI_ISL_1308012':0.002711337,'EPI_ISL_15241547':0.008537578)1.000:0.021471902,'EPI_ISL_378972':0.024715623)0.655:0.000600396)0.752:0.000807871)0.719:0.000583237)0.000:0.000000006,(('EPI_ISL_365560':0.013539231,('EPI_ISL_233618':0.000000006,(('EPI_ISL_255353':0.0,'EPI_ISL_255354':0.0,'EPI_ISL_255362':0.0,'EPI_ISL_255351':0.0):0.000000006,'EPI_ISL_304098':0.003663423)0.979:0.003664923)0.851:0.001927512)0.977:0.006280548,(('EPI_ISL_233595':0.000728970,'EPI_ISL_221977':0.000728290)0.995:0.007700380,('EPI_ISL_233615':0.001405604,('EPI_ISL_365278':0.006418676,'EPI_ISL_362112':0.000547663)0.997:0.008096831)0.998:0.008814786)0.871:0.002167051)0.998:0.006057406)0.835:0.000726726)0.000:0.000000006,((('EPI_ISL_729336':0.026374174,(('EPI_ISL_261458':0.022307388,((('EPI_ISL_696548':0.0,'EPI_ISL_696547':0.0):0.001487801,('EPI_ISL_696549':0.000733624,(('EPI_ISL_696553':0.0,'EPI_ISL_696551':0.0):0.000000006,'EPI_ISL_696550':0.000733616)0.000:0.000000006)0.936:0.002949923)1.000:0.020918745,('EPI_ISL_310060':0.010083741,(('EPI_ISL_277716':0.001467021,('EPI_ISL_277701':0.002210665,(('EPI_ISL_515510':0.0,'EPI_ISL_515513':0.0,'EPI_ISL_515512':0.0,'EPI_ISL_515511':0.0):0.003695126,(('EPI_ISL_515514':0.0,'EPI_ISL_515516':0.0,'EPI_ISL_515515':0.0):0.000000006,'EPI_ISL_515517':0.000727698)1.000:0.012076466)0.925:0.002931363)0.971:0.003684082)0.726:0.000000006,(('EPI_ISL_277700':0.0,'EPI_ISL_277711':0.0,'EPI_ISL_277709':0.0,'EPI_ISL_277713':0.0,'EPI_ISL_277702':0.0,'EPI_ISL_277715':0.0):0.000719065,(('EPI_ISL_277717':0.0,'EPI_ISL_277708':0.0,'EPI_ISL_277707':0.0):0.000000006,'EPI_ISL_277710':0.000727517)0.803:0.000736959)0.949:0.002200129)0.866:0.002618047)1.000:0.020043796)0.703:0.001445146)0.826:0.001795025,('EPI_ISL_381060':0.010124598,('EPI_ISL_234602':0.009359153,((('EPI_ISL_381059':0.002323798,'EPI_ISL_381063':0.015879894)0.119:0.000634978,('EPI_ISL_196006':0.000000006,('EPI_ISL_196017':0.000000006,('EPI_ISL_196019':0.000727662,'EPI_ISL_196021':0.000727625)0.000:0.000000006)0.909:0.000727607)0.999:0.008114425)0.916:0.002739187,'EPI_ISL_196018':0.006193426)0.312:0.000833653)0.293:0.001295484)1.000:0.019621132)0.357:0.001052853)0.551:0.001972563,(((('EPI_ISL_163046':0.0,'EPI_ISL_163050':0.0,'EPI_ISL_163049':0.0,'EPI_ISL_163047':0.0,'EPI_ISL_163051':0.0):0.005199865,((('EPI_ISL_161664':0.0,'EPI_ISL_160789':0.0,'EPI_ISL_161662':0.0,'EPI_ISL_161663':0.0,'EPI_ISL_164476':0.0,'EPI_ISL_161661':0.0):0.000000006,('EPI_ISL_160794':0.0,'EPI_ISL_161668':0.0):0.000727640)0.000:0.000000006,((('EPI_ISL_218051':0.0,'EPI_ISL_218046':0.0,'EPI_ISL_218050':0.0,'EPI_ISL_218049':0.0,'EPI_ISL_218043':0.0,'EPI_ISL_218047':0.0,'EPI_ISL_218048':0.0,'EPI_ISL_218052':0.0):0.002202739,(('EPI_ISL_218295':0.0,'EPI_ISL_218287':0.0,'EPI_ISL_218293':0.0,'EPI_ISL_218291':0.0,'EPI_ISL_218289':0.0,'EPI_ISL_218290':0.0,'EPI_ISL_218294':0.0,'EPI_ISL_218286':0.0):0.000000006,'EPI_ISL_218292':0.000728051)0.919:0.002195282)0.975:0.003704729,((('EPI_ISL_164477':0.0,'EPI_ISL_164478':0.0):0.000000006,'EPI_ISL_162681':0.000000006)0.000:0.000000006,('EPI_ISL_218322':0.000728789,('EPI_ISL_218323':0.0,'EPI_ISL_218324':0.0,'EPI_ISL_218326':0.0,'EPI_ISL_218321':0.0,'EPI_ISL_218325':0.0):0.000000006)1.000:0.011346386)0.439:0.000722051)0.885:0.001466718)0.885:0.002171902)0.997:0.007452924,((('EPI_ISL_103840':0.000000006,('EPI_ISL_165152':0.005940805,((('EPI_ISL_4081615':0.000000006,('EPI_ISL_157896':0.000000006,'EPI_ISL_4081617':0.003722057)0.850:0.000734123)0.927:0.002213447,('EPI_ISL_12958043':0.008107378,('EPI_ISL_482260':0.001729939,'EPI_ISL_389787':0.001970128)0.949:0.005224163)0.977:0.005561214)0.376:0.000737488,(('EPI_ISL_12958225':0.012019737,'EPI_ISL_217172':0.006695235)0.000:0.000000006,((('EPI_ISL_482283':0.017148901,'EPI_ISL_370660':0.019549498)0.781:0.001888383,'EPI_ISL_12940938':0.012807448)0.086:0.000000006,(('EPI_ISL_12957974':0.009910916,('EPI_ISL_12958208':0.003033097,((('EPI_ISL_12958187':0.001522350,'EPI_ISL_14768137':0.014523083)0.990:0.005894788,(('EPI_ISL_14768125':0.007501833,('EPI_ISL_14768124':0.003722543,('EPI_ISL_14768139':0.0,'EPI_ISL_14768119':0.0):0.007483660)0.856:0.001481111)0.948:0.002950801,((('EPI_ISL_12958210':0.0,'EPI_ISL_12958206':0.0):0.001470965,'EPI_ISL_12958185':0.000734429)0.000:0.000000006,(('EPI_ISL_14768129':0.000734820,('EPI_ISL_14768128':0.0,'EPI_ISL_14768132':0.0,'EPI_ISL_14768133':0.0):0.000000006)0.997:0.008319903,'EPI_ISL_12958455':0.006808471)0.828:0.001396652)0.902:0.000734603)0.000:0.000000006)0.910:0.002128935,'EPI_ISL_12958218':0.002300994)0.858:0.001499066)0.976:0.003795395)0.726:0.000520118,(('EPI_ISL_482284':0.005218224,((('EPI_ISL_12958028':0.005215396,'EPI_ISL_14768117':0.004484433)0.989:0.006884565,('EPI_ISL_12958444':0.001490891,'EPI_ISL_12958431':0.007484832)0.929:0.002965629)0.869:0.001468837,('EPI_ISL_12957973':0.011328281,('EPI_ISL_12958198':0.007730270,'EPI_ISL_14768136':0.007454265)0.982:0.006916358)0.866:0.002260568)0.715:0.000716529)0.743:0.000876176,('EPI_ISL_12941133':0.005407509,'EPI_ISL_12941140':0.015275313)0.982:0.007510785)0.966:0.004424830)0.995:0.007515765)0.000:0.000000006)0.893:0.001469130)0.000:0.000000006)0.919:0.000736268)0.758:0.000694981,'EPI_ISL_249844':0.017375881)0.749:0.000866791,((('EPI_ISL_218581':0.0,'EPI_ISL_218582':0.0,'EPI_ISL_219062':0.0,'EPI_ISL_218598':0.0,'EPI_ISL_218593':0.0,'EPI_ISL_218595':0.0,'EPI_ISL_218594':0.0,'EPI_ISL_218586':0.0):0.004397228,(('EPI_ISL_218283':0.0,'EPI_ISL_218285':0.0):0.000000006,('EPI_ISL_218612':0.0,'EPI_ISL_218613':0.0,'EPI_ISL_218602':0.0,'EPI_ISL_218606':0.0,'EPI_ISL_218604':0.0,'EPI_ISL_218600':0.0,'EPI_ISL_218607':0.0,'EPI_ISL_218608':0.0,'EPI_ISL_218601':0.0,'EPI_ISL_218610':0.0):0.000726742)0.000:0.000000006)0.990:0.005111765,(('EPI_ISL_164475':0.0,'EPI_ISL_164473':0.0,'EPI_ISL_164474':0.0):0.000000006,'EPI_ISL_160814':0.000738098)0.721:0.000759591)0.971:0.004365504)0.772:0.001744939)0.938:0.003662668,('EPI_ISL_4081231':0.019331928,'EPI_ISL_503373':0.032642606)0.617:0.004628070)0.738:0.000648946)0.690:0.000000006,(((('EPI_ISL_399213':0.0,'EPI_ISL_399212':0.0):0.014478678,'EPI_ISL_341299':0.022941173)0.931:0.005475812,(('EPI_ISL_501503':0.005047737,'EPI_ISL_501502':0.007744771)0.999:0.014107407,'EPI_ISL_328836':0.016446871)0.753:0.003764869)0.760:0.001276805,'EPI_ISL_282708':0.018303305)0.792:0.000804895)0.788:0.001370991)0.834:0.000730920)0.000:0.000000006,(('EPI_ISL_314823':0.018768492,'EPI_ISL_4081372':0.027340536)0.822:0.002979873,(('EPI_ISL_499164':0.037878018,(('EPI_ISL_499178':0.012185056,('EPI_ISL_499161':0.004595216,'EPI_ISL_499167':0.008381344)0.959:0.007806244)1.000:0.017206851,('EPI_ISL_499148':0.023291065,('EPI_ISL_499156':0.003604236,'EPI_ISL_499163':0.000915917)0.989:0.014197412)0.995:0.018620740)0.865:0.004019660)1.000:0.033171369,'EPI_ISL_1096143':0.027513518)0.887:0.004175768)0.768:0.000771420)0.233:0.000000006,('EPI_ISL_321596':0.007705198,('EPI_ISL_297427':0.000000006,'EPI_ISL_321756':0.000000006)0.988:0.008199071)1.000:0.021690659)0.600:0.000438015)0.805:0.001652997)0.974:0.010344213,((('EPI_ISL_368769':0.001469212,((((('EPI_ISL_707329':0.000733491,('EPI_ISL_4081938':0.000733455,'EPI_ISL_327633':0.000744237)0.000:0.000000006)0.546:0.000000006,'EPI_ISL_6785400':0.002945982)0.000:0.000000006,('EPI_ISL_503947':0.0,'EPI_ISL_504130':0.0):0.000000006)0.000:0.000000006,'EPI_ISL_396144':0.001469032)0.000:0.000000006,(('EPI_ISL_396966':0.001470932,'EPI_ISL_389839':0.000000006)0.926:0.001469248,('EPI_ISL_503912':0.005192099,'EPI_ISL_387838':0.002948275)0.513:0.000000006)0.020:0.000000006)0.000:0.000000006)0.817:0.001376603,((((('EPI_ISL_2133':0.010633755,'EPI_ISL_29768':0.009082063)0.866:0.002090659,'EPI_ISL_13466':0.010442716)0.756:0.000792895,(('EPI_ISL_1717':0.004470023,('EPI_ISL_2136':0.004443542,'EPI_ISL_2134':0.008125820)0.747:0.000746296)0.789:0.000724651,((('EPI_ISL_13928':0.008828818,('EPI_ISL_129582':0.008252104,'EPI_ISL_83309':0.008441221)0.974:0.006046407)0.741:0.001548211,((('EPI_ISL_92314':0.012432638,('EPI_ISL_151323':0.012427471,'EPI_ISL_150870':0.000243169)1.000:0.021132768)0.999:0.013992151,(('EPI_ISL_63633':0.019952864,(('EPI_ISL_24590':0.000000006,'EPI_ISL_24588':0.001459472)0.966:0.004347249,('EPI_ISL_150885':0.009392405,'EPI_ISL_63210':0.012738481)0.991:0.009087538)0.799:0.001441941)0.953:0.005529742,'EPI_ISL_151249':0.037592621)0.822:0.002062661)0.737:0.000689247,'EPI_ISL_24582':0.008130801)0.000:0.000000006)0.959:0.002925430,('EPI_ISL_3362':0.013552529,('EPI_ISL_2132':0.008084365,('EPI_ISL_24584':0.001457272,('EPI_ISL_24583':0.0,'EPI_ISL_24585':0.0):0.000000006)0.972:0.004577076)0.898:0.002958630)0.915:0.003056630)0.000:0.000000006)0.000:0.000000006)0.912:0.000726343,('EPI_ISL_29807':0.004427992,('EPI_ISL_30163':0.000000006,'EPI_ISL_63616':0.005940376)0.696:0.001468047)1.000:0.016581315)0.000:0.000000006,(((((((((('EPI_ISL_24574':0.0,'EPI_ISL_24577':0.0):0.000000006,('EPI_ISL_24573':0.000000006,'EPI_ISL_24576':0.000727859)0.918:0.000726519)0.999:0.007366586,('EPI_ISL_142690':0.016552114,(('EPI_ISL_24575':0.0,'EPI_ISL_24579':0.0,'EPI_ISL_24578':0.0,'EPI_ISL_24581':0.0):0.000732941,'EPI_ISL_132825':0.015146743)0.871:0.001460234)0.744:0.000768428)0.992:0.008167614,'EPI_ISL_3106':0.006645296)0.931:0.002305261,('EPI_ISL_28757':0.000000006,('EPI_ISL_10547':0.0,'EPI_ISL_10546':0.0):0.001470973)1.000:0.016000398)0.741:0.000645835,(((((('EPI_ISL_236198':0.030508952,(((((((('EPI_ISL_83305':0.003486070,('EPI_ISL_150890':0.000660080,'EPI_ISL_79859':0.003806661)1.000:0.017431027)0.878:0.002515170,(('EPI_ISL_67421':0.000000006,'EPI_ISL_65337':0.000000006)0.855:0.001508178,'EPI_ISL_150397':0.019899737)0.263:0.000716830)0.767:0.000770009,('EPI_ISL_150827':0.001461957,'EPI_ISL_151265':0.002936923)0.873:0.001455807)0.799:0.000729489,'EPI_ISL_151283':0.001458589)0.000:0.000000006,'EPI_ISL_4591':0.000000006)0.000:0.000000006,('EPI_ISL_151268':0.004399412,(('EPI_ISL_151262':0.000727194,'EPI_ISL_151259':0.000000006)0.000:0.000000006,('EPI_ISL_150842':0.012058137,'EPI_ISL_63618':0.010522054)0.720:0.000633243)0.921:0.000727170)0.000:0.000000006)0.000:0.000000006,(((('EPI_ISL_93209':0.008097485,('EPI_ISL_89332':0.005126731,'EPI_ISL_104803':0.004498310)0.852:0.002178539)0.740:0.000776099,(((('EPI_ISL_151016':0.000000006,('EPI_ISL_124343':0.005590518,'EPI_ISL_207035':0.010807877)0.640:0.000349264)0.764:0.000716724,(((('EPI_ISL_93359':0.000832268,'EPI_ISL_207041':0.005045047)0.920:0.002969501,('EPI_ISL_124050':0.003775718,('EPI_ISL_207116':0.009646315,('EPI_ISL_207036':0.003003179,'EPI_ISL_207072':0.007449321)0.738:0.000701327)0.320:0.001478082)0.964:0.004560413)0.962:0.004218002,(('EPI_ISL_129999':0.000734251,'EPI_ISL_130055':0.000000006)0.998:0.009068345,(('EPI_ISL_134289':0.001468920,(('EPI_ISL_130121':0.000000006,'EPI_ISL_130131':0.002205863)0.848:0.000733848,((('EPI_ISL_151916':0.008947775,'EPI_ISL_127727':0.000000006)0.868:0.000733430,('EPI_ISL_281949':0.000733282,(('EPI_ISL_281983':0.0,'EPI_ISL_281933':0.0,'EPI_ISL_281954':0.0,'EPI_ISL_281960':0.0,'EPI_ISL_281945':0.0,'EPI_ISL_281981':0.0,'EPI_ISL_281911':0.0,'EPI_ISL_281955':0.0,'EPI_ISL_281930':0.0):0.000000006,'EPI_ISL_281912':0.000734943)0.759:0.000000006)0.991:0.004441028)0.000:0.000000006,'EPI_ISL_144533':0.001468944)0.938:0.001468927)0.000:0.000000006)0.000:0.000000006,((((((('EPI_ISL_207042':0.002186956,'EPI_ISL_207032':0.000726768)0.000:0.000000006,('EPI_ISL_207142':0.0,'EPI_ISL_236196':0.0):0.007480076)0.000:0.000000006,'EPI_ISL_207037':0.000000006)1.000:0.000000006,('EPI_ISL_207033':0.000000006,'EPI_ISL_127895':0.000000006)0.926:0.000726748)0.000:0.000000006,('EPI_ISL_207043':0.000726724,'EPI_ISL_207038':0.001455500)0.000:0.000000006)0.000:0.000000006,('EPI_ISL_207047':0.0,'EPI_ISL_207061':0.0):0.002919229)0.570:0.000741785,'EPI_ISL_282538':0.011153220)0.513:0.000713374)0.981:0.004501076)0.736:0.000739355)0.648:0.001472386,(((('EPI_ISL_282723':0.002205280,'EPI_ISL_282724':0.002934961)1.000:0.012320898,(('EPI_ISL_207050':0.0,'EPI_ISL_207052':0.0):0.000000006,('EPI_ISL_282519':0.000000006,(('EPI_ISL_282470':0.000000006,'EPI_ISL_378617':0.002188755)0.963:0.002926566,'EPI_ISL_282474':0.000000006)0.850:0.000727452)1.000:0.009668831)0.998:0.009934103)0.882:0.002743617,'EPI_ISL_282540':0.018800075)0.000:0.000000006,('EPI_ISL_93358':0.003738813,(((('EPI_ISL_282695':0.0,'EPI_ISL_282546':0.0):0.000000006,'EPI_ISL_282518':0.002190477)1.000:0.008928690,('EPI_ISL_207090':0.001501560,('EPI_ISL_207058':0.000727071,((('EPI_ISL_207063':0.0,'EPI_ISL_207065':0.0,'EPI_ISL_207056':0.0,'EPI_ISL_207075':0.0):0.000000006,'EPI_ISL_207100':0.000727071)0.000:0.000000006,(('EPI_ISL_207069':0.002192026,('EPI_ISL_207060':0.002187094,'EPI_ISL_207087':0.001456032)0.398:0.000000006)0.947:0.000000006,(('EPI_ISL_147198':0.000734401,'EPI_ISL_151132':0.000729142)0.785:0.000728813,'EPI_ISL_207091':0.001456228)0.000:0.000000006)0.000:0.000000006)0.000:0.000000006)0.782:0.000682420)0.750:0.000744244)0.991:0.006747044,'EPI_ISL_97112':0.004543435)0.962:0.004373923)0.827:0.001440402)0.915:0.002312393)0.899:0.002095842)0.967:0.002943001,(('EPI_ISL_90371':0.002224347,('EPI_ISL_124337':0.000000006,'EPI_ISL_116350':0.000000006)0.938:0.002967238)0.995:0.006341586,(('EPI_ISL_282735':0.022615311,'EPI_ISL_128457':0.007036451)0.452:0.000000006,(((('EPI_ISL_207057':0.001456902,('EPI_ISL_207045':0.000000006,'EPI_ISL_207049':0.000727352)0.000:0.000000006)1.000:0.011902652,(('EPI_ISL_208064':0.012069328,('EPI_ISL_207967':0.003650667,'EPI_ISL_282460':0.019195336)0.952:0.004638720)0.855:0.002119027,'EPI_ISL_132375':0.004508510)0.999:0.006712787)0.000:0.000000006,(('EPI_ISL_90126':0.0,'EPI_ISL_90360':0.0):0.001455027,'EPI_ISL_93351':0.002241048)0.985:0.004472072)0.390:0.000733265,'EPI_ISL_127730':0.007449118)0.863:0.001853985)0.940:0.002974216)0.918:0.002570059)0.000:0.000000006,'EPI_ISL_151015':0.002190196)0.950:0.002949692)0.991:0.005915103,'EPI_ISL_151012':0.005134749)0.381:0.000000006,((((((('EPI_ISL_25494':0.001303799,'EPI_ISL_381061':0.012115792)0.969:0.005345632,'EPI_ISL_10146':0.000000006)0.848:0.000726959,((((('EPI_ISL_151161':0.0,'EPI_ISL_195991':0.0):0.003688712,((('EPI_ISL_195999':0.0,'EPI_ISL_151191':0.0):0.002186717,('EPI_ISL_195997':0.002968960,'EPI_ISL_196031':0.007421578)0.748:0.000684670)0.000:0.000000006,'EPI_ISL_195998':0.005869783)0.927:0.002923993)1.000:0.016601973,((('EPI_ISL_207117':0.002938475,('EPI_ISL_207874':0.000000006,('EPI_ISL_282717':0.002920592,('EPI_ISL_207988':0.001456026,((('EPI_ISL_282464':0.003661536,('EPI_ISL_282473':0.002921634,'EPI_ISL_282447':0.000727574)0.000:0.000000006)0.998:0.005132141,('EPI_ISL_207979':0.000727148,('EPI_ISL_282696':0.001459419,('EPI_ISL_282703':0.000000006,'EPI_ISL_282697':0.000727171)0.958:0.002936512)0.870:0.001457359)0.000:0.000000006)0.676:0.000000006,'EPI_ISL_282737':0.001456188)0.000:0.000000006)0.000:0.000000006)0.974:0.002924485)0.885:0.001452275)0.758:0.000672079,('EPI_ISL_281248':0.000000006,'EPI_ISL_282741':0.006629175)0.960:0.003735875)0.999:0.018679892,'EPI_ISL_281247':0.033896823)0.447:0.003351314)0.754:0.001008284,('EPI_ISL_282715':0.024367534,('EPI_ISL_151007':0.0,'EPI_ISL_151008':0.0):0.000000006)0.864:0.000726647)0.000:0.000000006,(('EPI_ISL_282707':0.035043191,(('EPI_ISL_282732':0.012122416,('EPI_ISL_151209':0.000858462,'EPI_ISL_282481':0.020702311)0.849:0.002955777)0.995:0.009969957,('EPI_ISL_195446':0.002911269,'EPI_ISL_261488':0.006040531)1.000:0.022051443)0.034:0.000475263)0.392:0.000831798,('EPI_ISL_109922':0.024921201,('EPI_ISL_151011':0.002339129,('EPI_ISL_207956':0.020227618,((('EPI_ISL_207099':0.000707732,'EPI_ISL_207082':0.002953177)0.977:0.003696703,(('EPI_ISL_207034':0.001461070,(((('EPI_ISL_253719':0.007555416,'EPI_ISL_256554':0.004458035)0.981:0.006032943,(('EPI_ISL_378971':0.003720982,('EPI_ISL_378994':0.000000006,('EPI_ISL_378978':0.001452877,'EPI_ISL_378977':0.000739581)0.995:0.005889741)0.741:0.000683280)0.988:0.005237229,(((('EPI_ISL_207055':0.001457369,'EPI_ISL_207085':0.001457204)0.737:0.000000006,(((('EPI_ISL_278808':0.0,'EPI_ISL_151994':0.0):0.002189546,('EPI_ISL_151135':0.0,'EPI_ISL_151988':0.0):0.000000006)0.924:0.001457313,(('EPI_ISL_282461':0.000718664,'EPI_ISL_378987':0.002209175)1.000:0.014313202,'EPI_ISL_236208':0.002641958)0.860:0.001762904)0.000:0.000000006,(('EPI_ISL_207971':0.003661137,(('EPI_ISL_207873':0.000727352,(('EPI_ISL_207176':0.000000006,((('EPI_ISL_378580':0.007374812,'EPI_ISL_281249':0.000000006)0.873:0.000727872,('EPI_ISL_207987':0.001448390,(('EPI_ISL_282471':0.001457971,(((('EPI_ISL_399722':0.005302624,'EPI_ISL_707265':0.010661119)0.867:0.002142533,'EPI_ISL_297073':0.000734621)0.000:0.000000006,('EPI_ISL_372560':0.003666240,'EPI_ISL_6795217':0.009822435)0.960:0.003796582)0.847:0.000734581,('EPI_ISL_378610':0.003670844,'EPI_ISL_378975':0.002957046)0.765:0.000719309)0.000:0.000000006)0.961:0.002190965,'EPI_ISL_282505':0.000000006)0.995:0.005185048)0.874:0.001474457)0.000:0.000000006,(('EPI_ISL_282739':0.002190513,('EPI_ISL_378661':0.006634326,('EPI_ISL_282477':0.003480181,'EPI_ISL_378581':0.005377497)0.395:0.001440219)0.000:0.000000006)0.000:0.000000006,'EPI_ISL_282539':0.000729167)0.950:0.001457497)0.922:0.001457669)0.908:0.000728429,'EPI_ISL_207958':0.002190427)0.000:0.000000006)0.919:0.001458636,(((('EPI_ISL_207976':0.001456161,('EPI_ISL_237054':0.002988190,'EPI_ISL_246085':0.002960809)0.972:0.003699098)0.000:0.000000006,(((('EPI_ISL_378583':0.004464738,('EPI_ISL_378601':0.000705140,'EPI_ISL_378650':0.002957464)0.927:0.002924196)0.982:0.005195505,('EPI_ISL_282698':0.000727150,('EPI_ISL_281243':0.000000006,('EPI_ISL_282476':0.002937544,'EPI_ISL_235793':0.001459489)0.952:0.002950924)0.000:0.000000006)0.000:0.000000006)0.864:0.000727125,((('EPI_ISL_282462':0.002198075,('EPI_ISL_378586':0.002921796,'EPI_ISL_282469':0.000000006)0.771:0.000724341)0.884:0.001466501,'EPI_ISL_282503':0.000732030)0.756:0.000723207,'EPI_ISL_282702':0.001458214)0.784:0.000731668)0.000:0.000000006,(((('EPI_ISL_4081831':0.004022496,('EPI_ISL_10864794':0.0,'EPI_ISL_10877204':0.0):0.011427406)0.984:0.006311289,(('EPI_ISL_388619':0.000000006,'EPI_ISL_14769973':0.005926160)1.000:0.016308597,('EPI_ISL_245049':0.000000006,'EPI_ISL_283550':0.000733880)0.718:0.000369086)0.598:0.000696456)0.955:0.003334867,('EPI_ISL_378599':0.0,'EPI_ISL_378602':0.0):0.005885121)0.000:0.000000006,((((((('EPI_ISL_378591':0.001456203,(('EPI_ISL_388064':0.006801486,'EPI_ISL_700961':0.009132660)0.978:0.005978686,'EPI_ISL_378648':0.002188154)0.737:0.000000006)0.000:0.000000006,('EPI_ISL_4081791':0.005992245,'EPI_ISL_373113':0.000684916)0.999:0.007432465)0.836:0.000727280,'EPI_ISL_378643':0.002187140)0.000:0.000000006,'EPI_ISL_282472':0.002187206)0.096:0.000727160,(('EPI_ISL_502889':0.004520646,'EPI_ISL_368800':0.008291097)0.733:0.000669769,('EPI_ISL_707295':0.011225241,'EPI_ISL_295695':0.000000006)0.000:0.000000006)0.987:0.003691901)0.000:0.000000006,('EPI_ISL_378597':0.000728264,('EPI_ISL_378622':0.000728993,'EPI_ISL_378588':0.000728494)0.782:0.000727943)0.985:0.004425829)0.940:0.001456800,('EPI_ISL_299570':0.005182914,('EPI_ISL_285331':0.001476525,('EPI_ISL_329966':0.000000006,'EPI_ISL_296456':0.000736271)0.980:0.002939663)0.775:0.000721860)0.000:0.000000006)0.728:0.001456433)0.857:0.000727283)0.853:0.000727125)0.000:0.000000006,('EPI_ISL_504163':0.004480942,('EPI_ISL_500718':0.000733317,'EPI_ISL_4081795':0.002216394)0.871:0.001467175)1.000:0.008254618)0.949:0.002930552,(('EPI_ISL_281241':0.000000006,'EPI_ISL_378656':0.000728301)0.998:0.005139102,('EPI_ISL_282527':0.002923020,('EPI_ISL_282736':0.000000006,((('EPI_ISL_707130':0.008811968,'EPI_ISL_501787':0.010729770)0.983:0.007174643,'EPI_ISL_378589':0.002979438)0.914:0.002170245,'EPI_ISL_282492':0.000730085)0.951:0.002930542)0.000:0.000000006)0.000:0.000000006)0.961:0.002944983)0.749:0.000723622)0.000:0.000000006)0.816:0.000727650,('EPI_ISL_236813':0.005887875,(('EPI_ISL_282716':0.0,'EPI_ISL_282714':0.0):0.007407802,('EPI_ISL_207961':0.006701405,('EPI_ISL_207171':0.002187883,((('EPI_ISL_207172':0.000000006,('EPI_ISL_207093':0.002922240,'EPI_ISL_207084':0.000727349)0.000:0.000000006)0.000:0.000000006,(('EPI_ISL_207962':0.001460105,(('EPI_ISL_378649':0.001425733,'EPI_ISL_299188':0.005252845)0.999:0.008287351,'EPI_ISL_282480':0.003718975)0.762:0.000676277)0.770:0.000732734,(('EPI_ISL_207975':0.000000006,('EPI_ISL_207986':0.000728190,('EPI_ISL_207990':0.000727776,'EPI_ISL_208068':0.000000006)0.000:0.000000006)0.914:0.000727776)0.000:0.000000006,('EPI_ISL_282507':0.001457642,((('EPI_ISL_282509':0.0,'EPI_ISL_282486':0.0):0.000000006,'EPI_ISL_378641':0.004397330)0.976:0.003666907,('EPI_ISL_282500':0.001440880,'EPI_ISL_282488':0.000877744)0.982:0.004289272)0.000:0.000000006)0.970:0.002189530)0.895:0.001459266)0.788:0.000727446)0.000:0.000000006,(('EPI_ISL_207078':0.000727408,'EPI_ISL_236811':0.011286680)0.751:0.000000006,'EPI_ISL_151139':0.000000006)0.000:0.000000006)0.771:0.000000006)0.000:0.000000006)0.874:0.000727178)0.000:0.000000006)0.531:0.000000006)0.998:0.000000006)1.000:0.000000006)0.000:0.000000006,(('EPI_ISL_207095':0.000727735,('EPI_ISL_378974':0.009628184,'EPI_ISL_207097':0.000000006)0.000:0.000000006)0.841:0.000728311,('EPI_ISL_207115':0.000729329,(('EPI_ISL_207149':0.000727262,(('EPI_ISL_207159':0.000000006,((('EPI_ISL_282451':0.000726640,'EPI_ISL_378600':0.000000006)0.989:0.005912233,(('EPI_ISL_378594':0.005111469,('EPI_ISL_282522':0.002270757,('EPI_ISL_378657':0.003683767,('EPI_ISL_378660':0.001454537,('EPI_ISL_282448':0.000000006,'EPI_ISL_281250':0.000000006)0.000:0.000000006)0.845:0.001450090)0.993:0.005923178)0.657:0.001437910)0.755:0.000767873,'EPI_ISL_282694':0.003669461)0.921:0.002214763)0.840:0.001452016,('EPI_ISL_207970':0.001461687,'EPI_ISL_378991':0.008948977)0.919:0.002197129)0.765:0.000728586)0.864:0.000727096,('EPI_ISL_207155':0.000000006,'EPI_ISL_236199':0.001456371)0.000:0.000000006)0.000:0.000000006)0.000:0.000000006,((('EPI_ISL_282515':0.000000006,('EPI_ISL_502894':0.011373011,'EPI_ISL_378585':0.001439841)0.928:0.002957607)0.984:0.004395047,'EPI_ISL_236201':0.000000006)0.000:0.000000006,'EPI_ISL_207960':0.000727236)0.947:0.001456371)0.915:0.001460947)0.793:0.000727266)0.000:0.000000006)0.000:0.000000006,(('EPI_ISL_207066':0.0,'EPI_ISL_207080':0.0,'EPI_ISL_207073':0.0,'EPI_ISL_151137':0.0,'EPI_ISL_151136':0.0,'EPI_ISL_151133':0.0):0.000000006,'EPI_ISL_207086':0.000727681)0.000:0.000000006)0.000:0.000000006)0.000:0.000000006)0.919:0.000727654,'EPI_ISL_207064':0.000000006)0.000:0.000000006,'EPI_ISL_706355':0.020926501)0.799:0.000728169)0.882:0.001472393,('EPI_ISL_207110':0.000000006,'EPI_ISL_207919':0.002921597)0.994:0.005154175)0.758:0.000733820)0.313:0.000232227,('EPI_ISL_207059':0.000000006,('EPI_ISL_282720':0.009654163,'EPI_ISL_207143':0.000726392)0.498:0.001462489)0.925:0.002695323)0.996:0.011691727)0.843:0.002479625)0.970:0.004499350)0.674:0.000541096)0.785:0.000717845)0.000:0.000000006)0.000:0.000000006,('EPI_ISL_150833':0.000726840,(('EPI_ISL_236202':0.019338815,('EPI_ISL_162014':0.005346631,('EPI_ISL_124320':0.008825521,'EPI_ISL_156335':0.000874511)0.483:0.002976285)0.988:0.009840418)0.990:0.008571385,(('EPI_ISL_151163':0.0,'EPI_ISL_151212':0.0):0.015663412,('EPI_ISL_191722':0.007295303,(('EPI_ISL_171305':0.0,'EPI_ISL_171304':0.0,'EPI_ISL_171303':0.0):0.000658139,'EPI_ISL_171302':0.008976938)0.998:0.007845680)0.967:0.005358756)0.924:0.003268709)0.752:0.000637069)0.000:0.000000006)1.000:0.000000006,('EPI_ISL_20134':0.000726858,'EPI_ISL_93193':0.003656451)0.000:0.000000006)0.000:0.000000006,((('EPI_ISL_14418':0.006653955,'EPI_ISL_151010':0.003683791)0.741:0.000709907,((('EPI_ISL_151009':0.002104547,('EPI_ISL_89334':0.008159674,'EPI_ISL_89333':0.009638020)0.877:0.001595979)0.826:0.001471162,(('EPI_ISL_207178':0.002188013,'EPI_ISL_207170':0.003660667)0.000:0.000000006,((('EPI_ISL_378645':0.000731477,'EPI_ISL_373106':0.002924302)0.987:0.005153629,(('EPI_ISL_207875':0.000000006,'EPI_ISL_281252':0.000000006)0.820:0.000727935,('EPI_ISL_207972':0.000000006,('EPI_ISL_282730':0.000728246,'EPI_ISL_282725':0.000728084)0.789:0.000727768)0.852:0.000726657)0.000:0.000000006)0.534:0.000735639,('EPI_ISL_236200':0.001448967,'EPI_ISL_281251':0.005210113)0.914:0.002206055)1.000:0.006629621)1.000:0.014425145)0.743:0.000697740,(('EPI_ISL_93207':0.003668298,(('EPI_ISL_93206':0.005972119,'EPI_ISL_282513':0.019949271)0.921:0.003775580,'EPI_ISL_151631':0.000000006)0.000:0.000000006)0.771:0.000735752,(('EPI_ISL_281244':0.000734835,(('EPI_ISL_282709':0.000728784,'EPI_ISL_282727':0.000727751)0.973:0.002921356,(('EPI_ISL_207980':0.000000006,'EPI_ISL_281242':0.002207554)0.974:0.002925219,'EPI_ISL_282722':0.000726456)0.000:0.000000006)0.325:0.000726887)1.000:0.015458674,'EPI_ISL_134591':0.009211648)0.695:0.001165179)0.998:0.006077992)0.719:0.000634184)0.000:0.000000006,('EPI_ISL_10148':0.000000006,'EPI_ISL_151206':0.003654199)0.834:0.000726845)0.000:0.000000006)0.000:0.000000006,(((((((('EPI_ISL_207169':0.027203108,('EPI_ISL_378593':0.024921118,('EPI_ISL_378651':0.008902882,'EPI_ISL_157605':0.000000006)1.000:0.016949099)0.630:0.001141043)0.840:0.000000006,(((('EPI_ISL_256555':0.001489892,'EPI_ISL_295680':0.002207733)0.998:0.009228324,('EPI_ISL_147158':0.000724225,((((('EPI_ISL_207145':0.0,'EPI_ISL_207140':0.0):0.000000006,(('EPI_ISL_207153':0.001454267,'EPI_ISL_207150':0.000000006)0.808:0.000727378,('EPI_ISL_207872':0.000727031,'EPI_ISL_207920':0.000727220)0.752:0.000728368)0.820:0.000727109)0.000:0.000000006,('EPI_ISL_207112':0.000000006,'EPI_ISL_207164':0.000726238)0.904:0.000725966)0.914:0.001453955,('EPI_ISL_207076':0.000000006,('EPI_ISL_207089':0.000726025,'EPI_ISL_207107':0.000000006)0.850:0.000726038)0.000:0.000000006)0.000:0.000000006,'EPI_ISL_207071':0.000726048)0.980:0.003670636)0.802:0.001260747)1.000:0.014454386,('EPI_ISL_79862':0.002199138,'EPI_ISL_79858':0.008983749)0.774:0.000749765)0.000:0.000000006,'EPI_ISL_89324':0.008104607)0.819:0.000726984)0.000:0.000000006,('EPI_ISL_282691':0.0,'EPI_ISL_282541':0.0):0.015809386)0.939:0.002920938,'EPI_ISL_151208':0.009653684)0.854:0.001468722,(('EPI_ISL_151633':0.009797937,(('EPI_ISL_151207':0.003661192,('EPI_ISL_97090':0.017505534,'EPI_ISL_151632':0.004440537)0.746:0.000701691)0.748:0.000782320,('EPI_ISL_207918':0.025787810,'EPI_ISL_151634':0.007105434)0.845:0.002537249)0.976:0.005130318)0.407:0.000680808,'EPI_ISL_93161':0.012740156)0.746:0.000775862)0.000:0.000000006,(('EPI_ISL_207053':0.016650020,'EPI_ISL_150882':0.003012927)0.358:0.001426755,'EPI_ISL_93166':0.016663543)0.744:0.000715130)0.000:0.000000006,(('EPI_ISL_150872':0.011134927,('EPI_ISL_29810':0.005139042,('EPI_ISL_64466':0.001457480,(('EPI_ISL_282520':0.027207729,'EPI_ISL_378640':0.033068961)0.953:0.007769682,('EPI_ISL_282517':0.000529103,'EPI_ISL_282479':0.002398717)1.000:0.040977073)0.764:0.001356457)0.000:0.000000006)0.000:0.000000006)0.834:0.000726653,('EPI_ISL_10150':0.0,'EPI_ISL_10145':0.0,'EPI_ISL_151203':0.0,'EPI_ISL_10149':0.0,'EPI_ISL_151005':0.0,'EPI_ISL_150832':0.0):0.000000006)0.000:0.000000006)0.881:0.000000006,(('EPI_ISL_151006':0.000727861,'EPI_ISL_10147':0.000728154)0.814:0.000728110,('EPI_ISL_93162':0.005143584,('EPI_ISL_89325':0.005957806,('EPI_ISL_93177':0.003658484,('EPI_ISL_93172':0.000726879,'EPI_ISL_93176':0.005128276)0.000:0.000000006)0.535:0.000726412)0.000:0.000000006)0.996:0.005882344)0.000:0.000000006)0.647:0.000000006)0.000:0.000000006)0.943:0.001455413)0.756:0.000910562,('EPI_ISL_79861':0.009213305,(((('EPI_ISL_130057':0.007445587,('EPI_ISL_189991':0.006685574,'EPI_ISL_97097':0.004431595)0.000:0.000000006)0.992:0.005943515,('EPI_ISL_123521':0.004381111,('EPI_ISL_63191':0.000000006,('EPI_ISL_97102':0.008208109,'EPI_ISL_63208':0.003655892)0.000:0.000000006)0.763:0.000756519)0.840:0.001483423)0.868:0.001486452,('EPI_ISL_124333':0.000739006,'EPI_ISL_119606':0.000730063)0.999:0.007463638)0.000:0.000000006,((('EPI_ISL_150937':0.003658634,('EPI_ISL_124007':0.006685986,('EPI_ISL_97070':0.001474911,(('EPI_ISL_116362':0.001469598,(('EPI_ISL_119598':0.000732541,'EPI_ISL_124009':0.001473161)0.915:0.001470758,'EPI_ISL_93354':0.004439451)0.000:0.000000006)0.895:0.001471860,(('EPI_ISL_98878':0.003692895,(('EPI_ISL_145707':0.005210133,((('EPI_ISL_124491':0.000733771,(('EPI_ISL_130056':0.0,'EPI_ISL_130134':0.0):0.000000006,('EPI_ISL_151779':0.000731315,('EPI_ISL_282911':0.0,'EPI_ISL_285473':0.0):0.000737515)0.900:0.001472092)0.973:0.002947436)0.000:0.000000006,'EPI_ISL_134280':0.004433732)0.000:0.000000006,'EPI_ISL_233607':0.014991839)0.782:0.000728313)0.774:0.000727698,'EPI_ISL_124437':0.003693309)0.000:0.000000006)0.000:0.000000006,'EPI_ISL_142023':0.009714759)0.761:0.000728140)0.795:0.000732495)0.820:0.000725935)0.000:0.000000006)0.777:0.000731504,('EPI_ISL_116933':0.0,'EPI_ISL_116993':0.0):0.005214340)0.736:0.000725520,('EPI_ISL_97085':0.003776289,'EPI_ISL_119335':0.011534325)0.727:0.000657664)0.803:0.000728530)0.733:0.000689867)0.984:0.005829016)0.723:0.001053057)0.957:0.004056981,('EPI_ISL_124338':0.0,'EPI_ISL_127584':0.0):0.008915890)0.839:0.001651310,('EPI_ISL_9540':0.009143831,(((((('EPI_ISL_29805':0.002187267,'EPI_ISL_150841':0.000000006)0.952:0.002186931,(((('EPI_ISL_147152':0.018060821,('EPI_ISL_129917':0.008554347,('EPI_ISL_124394':0.009326681,('EPI_ISL_116359':0.005180630,('EPI_ISL_104806':0.003673727,('EPI_ISL_104805':0.000000006,('EPI_ISL_90366':0.001472938,'EPI_ISL_104807':0.001456029)0.000:0.000000006)0.896:0.000000006)0.000:0.000000006)0.952:0.003470806)0.731:0.000613267)0.875:0.002183254)0.913:0.002758322,('EPI_ISL_63614':0.001457437,(('EPI_ISL_30054':0.0,'EPI_ISL_30053':0.0):0.000000006,('EPI_ISL_79860':0.005204051,'EPI_ISL_83267':0.000735342)0.923:0.000000006)0.000:0.000000006)0.963:0.003673760)0.865:0.001460294,'EPI_ISL_151293':0.003660046)0.000:0.000000006,('EPI_ISL_151295':0.000000006,'EPI_ISL_150893':0.004398318)0.965:0.002926549)0.903:0.001456270)0.000:0.000000006,(('EPI_ISL_14769977':0.021104891,'EPI_ISL_106287':0.007717007)0.384:0.000396508,'EPI_ISL_79854':0.012082246)0.792:0.000759889)0.000:0.000000006,'EPI_ISL_151288':0.001456251)0.000:0.000000006,'EPI_ISL_150924':0.007362286)1.000:0.008906910,(('EPI_ISL_151272':0.016609436,'EPI_ISL_150840':0.015070658)0.742:0.000704481,('EPI_ISL_150704':0.007463097,'EPI_ISL_151261':0.004474970)0.727:0.000665857)0.000:0.000000006)0.983:0.004527599)0.756:0.000629813)0.768:0.000718474,((('EPI_ISL_96921':0.003658012,(('EPI_ISL_64678':0.004438205,('EPI_ISL_281958':0.0,'EPI_ISL_281918':0.0):0.000000006)0.700:0.002214301,'EPI_ISL_13852':0.011161419)0.731:0.000725628)0.764:0.000734408,(('EPI_ISL_151626':0.001450589,'EPI_ISL_92022':0.001481905)0.999:0.007568758,('EPI_ISL_168345':0.000000006,'EPI_ISL_96930':0.000000006)0.866:0.001446195)0.897:0.002212926)0.892:0.001457638,('EPI_ISL_83313':0.000000006,'EPI_ISL_83307':0.001470668)0.963:0.002948263)0.000:0.000000006)0.225:0.000000006,((('EPI_ISL_83315':0.000000006,'EPI_ISL_83314':0.000737756)0.995:0.004391770,('EPI_ISL_83302':0.002221552,'EPI_ISL_83304':0.001479994)0.761:0.000728296)0.000:0.000000006,(('EPI_ISL_83310':0.000736119,'EPI_ISL_83303':0.001473177)0.925:0.002211609,((((('EPI_ISL_150831':0.001467407,(((('EPI_ISL_150843':0.000791461,('EPI_ISL_119339':0.0,'EPI_ISL_124399':0.0):0.010531922)0.848:0.001696603,('EPI_ISL_116349':0.0,'EPI_ISL_124041':0.0):0.014478376)0.947:0.003383187,((('EPI_ISL_198165':0.0,'EPI_ISL_198168':0.0,'EPI_ISL_198162':0.0):0.003754993,'EPI_ISL_74392':0.005164859)0.988:0.006744299,((('EPI_ISL_150880':0.000727251,'EPI_ISL_150886':0.005880893)0.000:0.000000006,(('EPI_ISL_222096':0.028022024,'EPI_ISL_151194':0.000741057)0.761:0.000715843,'EPI_ISL_132826':0.007459737)0.000:0.000000006)0.000:0.000000006,('EPI_ISL_29808':0.001431399,('EPI_ISL_154633':0.008215993,('EPI_ISL_129802':0.005951872,'EPI_ISL_153740':0.006831586)0.762:0.002101144)1.000:0.014880932)0.745:0.000757272)0.760:0.000713197)0.879:0.001470983)0.765:0.000737606,'EPI_ISL_150869':0.002923572)0.000:0.000000006)0.000:0.000000006,((('EPI_ISL_150879':0.000732615,(('EPI_ISL_116352':0.003025923,'EPI_ISL_124404':0.001444060)1.000:0.009885598,'EPI_ISL_79852':0.005502066)0.747:0.000648800)0.959:0.004474988,'EPI_ISL_124396':0.012192810)0.031:0.002157225,((('EPI_ISL_124332':0.015103096,('EPI_ISL_104647':0.009600903,('EPI_ISL_86219':0.002215281,('EPI_ISL_86216':0.001469115,('EPI_ISL_103955':0.002958712,'EPI_ISL_87554':0.002214843)0.882:0.001474009)0.000:0.000000006)0.983:0.006028456)0.680:0.000740115)0.854:0.001507483,(((((((('EPI_ISL_150931':0.004422588,((('EPI_ISL_103956':0.0,'EPI_ISL_93356':0.0,'EPI_ISL_151000':0.0):0.000000006,'EPI_ISL_109864':0.000734342)1.000:0.007437160,((((('EPI_ISL_116999':0.000000006,(('EPI_ISL_90102':0.0,'EPI_ISL_90103':0.0):0.000000006,'EPI_ISL_109912':0.000000006)0.981:0.002922440)0.900:0.001456534,((('EPI_ISL_87552':0.003690868,(((('EPI_ISL_124316':0.000734342,(((('EPI_ISL_143196':0.0,'EPI_ISL_143191':0.0):0.000000006,('EPI_ISL_99419':0.000000006,'EPI_ISL_95264':0.000000006)0.726:0.000727069)0.000:0.000000006,(('EPI_ISL_133938':0.0,'EPI_ISL_133937':0.0,'EPI_ISL_133909':0.0,'EPI_ISL_133866':0.0,'EPI_ISL_133899':0.0,'EPI_ISL_133911':0.0,'EPI_ISL_133879':0.0,'EPI_ISL_133872':0.0,'EPI_ISL_99174':0.0,'EPI_ISL_133947':0.0):0.000000006,('EPI_ISL_132964':0.001470239,((('EPI_ISL_132318':0.001469940,(('EPI_ISL_129552':0.0,'EPI_ISL_129292':0.0):0.000733765,'EPI_ISL_129179':0.001469547)0.000:0.000000006)0.983:0.002958066,('EPI_ISL_124317':0.000734025,('EPI_ISL_117562':0.0,'EPI_ISL_117563':0.0):0.001472617)0.000:0.000000006)0.913:0.001471173,'EPI_ISL_127702':0.000000006)0.000:0.000000006)0.853:0.000733824)0.000:0.000000006)0.000:0.000000006,(('EPI_ISL_133871':0.0,'EPI_ISL_133877':0.0):0.000727024,'EPI_ISL_124051':0.004433716)0.000:0.000000006)0.000:0.000000006)0.897:0.000727181,((((((('EPI_ISL_134301':0.005194128,('EPI_ISL_129621':0.001475185,('EPI_ISL_142021':0.000000006,'EPI_ISL_167977':0.004441709)0.976:0.002962572)0.346:0.001474552)0.717:0.000000006,('EPI_ISL_142216':0.001470307,'EPI_ISL_142217':0.002952691)0.862:0.000000006)0.994:0.000000006,(('EPI_ISL_142707':0.000727396,('EPI_ISL_142711':0.000000006,('EPI_ISL_142703':0.000727681,('EPI_ISL_142701':0.001457193,('EPI_ISL_142705':0.000000006,'EPI_ISL_142709':0.001457826)0.757:0.000000006)0.855:0.000727328)0.000:0.000000006)0.000:0.000000006)0.898:0.001462192,('EPI_ISL_142698':0.000000006,('EPI_ISL_142215':0.002208328,('EPI_ISL_142739':0.0,'EPI_ISL_142741':0.0):0.002929707)0.000:0.000000006)0.881:0.001463724)0.761:0.000722242)0.000:0.000000006,((('EPI_ISL_245791':0.0,'EPI_ISL_245790':0.0):0.000000006,('EPI_ISL_129192':0.000734804,('EPI_ISL_99793':0.0,'EPI_ISL_99795':0.0):0.001470669)0.000:0.000000006)0.000:0.000000006,'EPI_ISL_161128':0.007412108)0.843:0.000727528)0.000:0.000000006,'EPI_ISL_387132':0.018932451)0.764:0.000752092,'EPI_ISL_225500':0.009035823)0.766:0.000704756,((('EPI_ISL_128295':0.000723775,('EPI_ISL_134279':0.001500844,'EPI_ISL_278198':0.012129922)0.932:0.002952151)0.932:0.002227316,(((('EPI_ISL_151908':0.002979806,'EPI_ISL_157888':0.007481214)0.045:0.000712374,(('EPI_ISL_137558':0.001470450,((('EPI_ISL_162562':0.0,'EPI_ISL_167970':0.0):0.002207481,('EPI_ISL_155800':0.000733915,'EPI_ISL_155696':0.000000006)0.000:0.000000006)0.989:0.004441269,('EPI_ISL_142019':0.002209893,('EPI_ISL_147139':0.000734311,'EPI_ISL_139266':0.000000006)0.884:0.001469689)0.757:0.000747955)0.881:0.001469059)0.000:0.000000006,'EPI_ISL_143878':0.001470717)0.983:0.003695336)0.000:0.000000006,('EPI_ISL_93364':0.000733990,'EPI_ISL_139271':0.002951698)0.807:0.000000006)0.000:0.000000006,(('EPI_ISL_138209':0.005937227,(('EPI_ISL_151925':0.002221005,('EPI_ISL_153861':0.003705970,'EPI_ISL_162584':0.002220586)0.759:0.000728768)0.962:0.002967947,('EPI_ISL_129684':0.0,'EPI_ISL_131162':0.0):0.002208822)0.000:0.000000006)0.841:0.000733940,('EPI_ISL_97118':0.0,'EPI_ISL_97119':0.0):0.000734546)0.000:0.000000006)0.552:0.000000006)0.733:0.000000006,'EPI_ISL_97080':0.000000006)0.999:0.000000006)0.000:0.000000006)0.803:0.000727226,((((((((('EPI_ISL_258617':0.006707930,('EPI_ISL_230639':0.003717851,('EPI_ISL_285408':0.002195836,('EPI_ISL_295663':0.000000006,('EPI_ISL_4081981':0.003697800,(('EPI_ISL_393504':0.002204213,'EPI_ISL_504066':0.004482180)0.928:0.002240608,'EPI_ISL_501779':0.000734542)0.000:0.000000006)0.989:0.002950977)0.942:0.002993557)0.995:0.007599275)0.713:0.000678822)0.773:0.000730548,(((((('EPI_ISL_297094':0.001482731,(('EPI_ISL_697644':0.008317135,('EPI_ISL_697758':0.002210701,('EPI_ISL_4082064':0.003703440,'EPI_ISL_6781671':0.002949129)0.000:0.000000006)0.852:0.001470821)0.969:0.003708694,'EPI_ISL_304651':0.000000006)0.749:0.000731605)0.911:0.002203433,('EPI_ISL_6785613':0.013562051,'EPI_ISL_260828':0.000000006)0.824:0.001494117)0.986:0.004449825,('EPI_ISL_297061':0.005190959,((('EPI_ISL_282414':0.004398352,'EPI_ISL_253961':0.001457196)0.772:0.000000006,('EPI_ISL_263479':0.000000006,'EPI_ISL_253980':0.000727496)0.000:0.000000006)0.000:0.000000006,'EPI_ISL_209367':0.002950379)0.756:0.000734376)0.385:0.000722885)0.000:0.000000006,(((('EPI_ISL_327632':0.005963700,('EPI_ISL_379472':0.002960841,('EPI_ISL_387830':0.004439020,(('EPI_ISL_399437':0.000714085,'EPI_ISL_4089876':0.003725819)0.990:0.005220268,('EPI_ISL_503953':0.005230575,('EPI_ISL_502887':0.002977041,'EPI_ISL_499225':0.003712206)0.844:0.001482589)0.889:0.002214071)0.000:0.000000006)0.918:0.002226426)0.918:0.002207416)0.951:0.003012832,('EPI_ISL_296691':0.002202659,('EPI_ISL_278441':0.002960422,((('EPI_ISL_501657':0.000000006,'EPI_ISL_700962':0.001470299)0.998:0.005183318,('EPI_ISL_278437':0.000000006,(('EPI_ISL_370481':0.002201852,((((('EPI_ISL_504120':0.000000006,('EPI_ISL_697709':0.003696510,('EPI_ISL_499255':0.001471599,'EPI_ISL_499046':0.000000006)0.000:0.000000006)0.920:0.000734866)0.893:0.000734841,('EPI_ISL_4081881':0.004521647,('EPI_ISL_4083566':0.000000006,('EPI_ISL_6795214':0.002989980,'EPI_ISL_4082467':0.001450630)0.982:0.004482461)0.942:0.002984327)0.845:0.001448530)0.000:0.000000006,('EPI_ISL_502877':0.002951579,(('EPI_ISL_393431':0.000732777,(('EPI_ISL_501669':0.000000006,('EPI_ISL_707276':0.000736358,'EPI_ISL_4082015':0.000732583)0.875:0.001476761)0.000:0.000000006,('EPI_ISL_4084598':0.002212092,'EPI_ISL_6781485':0.000000006)0.932:0.001471398)0.956:0.002219057)0.347:0.000739110,'EPI_ISL_4082043':0.007450603)0.000:0.000000006)0.000:0.000000006)0.000:0.000000006,'EPI_ISL_499259':0.005229457)0.984:0.003707750,'EPI_ISL_697528':0.007468915)0.000:0.000000006)0.072:0.000729198,'EPI_ISL_369151':0.000751518)0.948:0.002950724)0.000:0.000000006)0.000:0.000000006,'EPI_ISL_501777':0.008951234)0.844:0.000740369)0.752:0.000000006)0.853:0.001489184)0.853:0.001447815,'EPI_ISL_261457':0.002964554)0.874:0.001482871,(('EPI_ISL_379282':0.000685275,'EPI_ISL_6795300':0.012096167)0.984:0.005190293,'EPI_ISL_280221':0.004397552)0.000:0.000000006)0.846:0.000729664)0.000:0.000000006,(('EPI_ISL_256253':0.002210627,('EPI_ISL_197198':0.000000006,'EPI_ISL_246034':0.003692340)0.000:0.000000006)0.000:0.000000006,((('EPI_ISL_256257':0.000731235,'EPI_ISL_243360':0.004462010)0.910:0.001475463,('EPI_ISL_6785631':0.004525370,('EPI_ISL_707332':0.002218021,'EPI_ISL_4083549':0.004463261)0.734:0.000662431)1.000:0.019406339)0.000:0.000000006,(('EPI_ISL_222505':0.002207449,('EPI_ISL_257157':0.002951288,'EPI_ISL_254683':0.002207530)0.000:0.000000006)0.984:0.003694694,((('EPI_ISL_707233':0.003798808,('EPI_ISL_502876':0.000000006,'EPI_ISL_4089881':0.003691439)0.948:0.003622620)0.964:0.004641211,'EPI_ISL_4082048':0.024410605)0.934:0.003684985,'EPI_ISL_237048':0.001477821)0.758:0.000732273)0.000:0.000000006)1.000:0.000000006)0.999:0.000000006)0.000:0.000000006,((('EPI_ISL_245782':0.0,'EPI_ISL_245806':0.0):0.000000006,'EPI_ISL_254010':0.000728442)0.976:0.002193471,(((((('EPI_ISL_4082031':0.002998343,('EPI_ISL_4081849':0.002965553,'EPI_ISL_4082029':0.002969654)0.728:0.000690304)1.000:0.009800427,(('EPI_ISL_297174':0.000733907,'EPI_ISL_503897':0.002208241)0.000:0.000000006,'EPI_ISL_301931':0.004436298)0.864:0.000733949)0.000:0.000000006,('EPI_ISL_261459':0.001470054,('EPI_ISL_258623':0.000000006,(((('EPI_ISL_378957':0.000000006,'EPI_ISL_700973':0.001470014)0.986:0.003693294,'EPI_ISL_503727':0.012766467)0.000:0.000000006,(('EPI_ISL_503957':0.000000006,'EPI_ISL_700967':0.003692951)1.000:0.009040999,'EPI_ISL_504087':0.006034997)0.751:0.000660369)0.801:0.000735476,(('EPI_ISL_368681':0.004438025,(('EPI_ISL_303877':0.001469729,'EPI_ISL_372549':0.004437793)0.501:0.000000006,'EPI_ISL_372420':0.002212009)0.000:0.000000006)0.000:0.000000006,'EPI_ISL_327634':0.001470864)0.778:0.000734377)0.782:0.000734534)0.906:0.000733935)0.000:0.000000006)1.000:0.000000006,((((('EPI_ISL_277244':0.000000006,'EPI_ISL_281869':0.000000006)0.930:0.000727414,('EPI_ISL_379286':0.0,'EPI_ISL_379334':0.0,'EPI_ISL_373603':0.0,'EPI_ISL_373568':0.0,'EPI_ISL_379332':0.0,'EPI_ISL_379295':0.0,'EPI_ISL_373623':0.0,'EPI_ISL_373679':0.0,'EPI_ISL_373553':0.0):0.000000006)0.000:0.000000006,(('EPI_ISL_373711':0.000727525,('EPI_ISL_373653':0.0,'EPI_ISL_379339':0.0):0.001456537)0.000:0.000000006,'EPI_ISL_379327':0.000727314)0.000:0.000000006)0.000:0.000000006,(((('EPI_ISL_329977':0.000727309,(('EPI_ISL_387873':0.0,'EPI_ISL_320979':0.0):0.000000006,('EPI_ISL_379739':0.0,'EPI_ISL_379740':0.0,'EPI_ISL_379738':0.0):0.000000006)0.862:0.000727311)0.741:0.000000006,('EPI_ISL_294288':0.0,'EPI_ISL_294269':0.0,'EPI_ISL_373562':0.0,'EPI_ISL_379305':0.0):0.000000006)0.000:0.000000006,((('EPI_ISL_311326':0.0,'EPI_ISL_329653':0.0):0.000000006,('EPI_ISL_388920':0.000734156,'EPI_ISL_387842':0.004437079)0.000:0.000000006)0.908:0.000734096,(('EPI_ISL_281759':0.0,'EPI_ISL_281750':0.0,'EPI_ISL_280479':0.0,'EPI_ISL_281761':0.0,'EPI_ISL_280481':0.0,'EPI_ISL_280478':0.0,'EPI_ISL_280482':0.0):0.000000006,(('EPI_ISL_503919':0.000000006,('EPI_ISL_6795357':0.006765949,'EPI_ISL_4082000':0.003017764)0.744:0.000672847)0.996:0.006687226,(('EPI_ISL_388670':0.006712356,'EPI_ISL_299564':0.000727955)0.777:0.000742193,'EPI_ISL_499254':0.011303369)0.000:0.000000006)0.995:0.000000006)0.000:0.000000006)0.000:0.000000006)0.908:0.000727343,('EPI_ISL_279421':0.000000006,(('EPI_ISL_387841':0.003740191,('EPI_ISL_399613':0.001479494,'EPI_ISL_700974':0.004457338)0.946:0.003011193)0.852:0.001448242,(((('EPI_ISL_387834':0.004451163,('EPI_ISL_399385':0.000628040,('EPI_ISL_4081696':0.002951348,'EPI_ISL_4083614':0.004482752)0.962:0.003869949)1.000:0.009889014)0.733:0.000744053,('EPI_ISL_396963':0.002999444,('EPI_ISL_4081934':0.000721322,'EPI_ISL_4081999':0.000749802)1.000:0.009821187)0.757:0.000693474)0.000:0.000000006,((('EPI_ISL_372912':0.000000006,('EPI_ISL_503962':0.002208619,(('EPI_ISL_4081717':0.002962424,'EPI_ISL_6795290':0.003710752)0.973:0.004475372,('EPI_ISL_368843':0.000734082,'EPI_ISL_503982':0.002222589)0.788:0.000734477)0.000:0.000000006)1.000:0.000000006)0.000:0.000000006,'EPI_ISL_372903':0.001470426)0.783:0.000731515,'EPI_ISL_503474':0.001473549)0.808:0.000739780)0.805:0.000733038,'EPI_ISL_303867':0.000737553)0.339:0.000735459)0.730:0.000000006)0.999:0.000000006)0.000:0.000000006)0.000:0.000000006,'EPI_ISL_281311':0.001470279)0.846:0.000727358)0.745:0.000000006,'EPI_ISL_297066':0.001471726)0.810:0.002195194,'EPI_ISL_243377':0.002217001)0.959:0.002954139)0.000:0.000000006)0.000:0.000000006)0.783:0.000726276,'EPI_ISL_203136':0.001473135)0.875:0.001470642,(('EPI_ISL_208981':0.000000006,('EPI_ISL_254012':0.000727832,(('EPI_ISL_254040':0.0,'EPI_ISL_254041':0.0,'EPI_ISL_253990':0.0,'EPI_ISL_254007':0.0,'EPI_ISL_254005':0.0):0.000000006,'EPI_ISL_254006':0.000738407)0.000:0.000000006)0.964:0.002188687)0.839:0.000727493,((('EPI_ISL_205066':0.001470434,('EPI_ISL_216894':0.000000006,(('EPI_ISL_203102':0.0,'EPI_ISL_203183':0.0):0.000000006,'EPI_ISL_205063':0.000734349)0.842:0.000734313)0.000:0.000000006)0.958:0.000000006,('EPI_ISL_200936':0.000738600,(((('EPI_ISL_254031':0.0,'EPI_ISL_253993':0.0,'EPI_ISL_254014':0.0):0.000000006,('EPI_ISL_280240':0.001458161,((('EPI_ISL_280215':0.001459284,'EPI_ISL_399768':0.000734537)0.000:0.000000006,('EPI_ISL_327823':0.000735877,('EPI_ISL_253983':0.0,'EPI_ISL_254042':0.0,'EPI_ISL_253982':0.0,'EPI_ISL_254035':0.0,'EPI_ISL_254036':0.0,'EPI_ISL_254030':0.0,'EPI_ISL_280246':0.0):0.000000006)0.758:0.000000006)0.000:0.000000006,'EPI_ISL_235726':0.000000006)0.000:0.000000006)0.859:0.000727755)0.000:0.000000006,'EPI_ISL_243721':0.000734423)0.000:0.000000006,'EPI_ISL_280201':0.000727689)0.986:0.003665847)0.772:0.000725087)0.000:0.000000006,((('EPI_ISL_253725':0.001476247,('EPI_ISL_253702':0.000000006,('EPI_ISL_369835':0.000710739,'EPI_ISL_504964':0.002219198)0.997:0.007427714)0.919:0.002201382)0.768:0.000723727,('EPI_ISL_311325':0.002951578,('EPI_ISL_329655':0.002951021,('EPI_ISL_311323':0.001470626,('EPI_ISL_296547':0.001473525,'EPI_ISL_329654':0.000000006)0.000:0.000000006)0.826:0.000734345)0.000:0.000000006)0.879:0.001484558)0.931:0.002194502,('EPI_ISL_245065':0.000734444,('EPI_ISL_203185':0.000000006,'EPI_ISL_209148':0.000734239)0.840:0.000734336)0.000:0.000000006)0.908:0.001457567)0.000:0.000000006)0.877:0.001460006)0.887:0.001456019,'EPI_ISL_197216':0.000000006)0.000:0.000000006,('EPI_ISL_252781':0.005289480,'EPI_ISL_230638':0.005995685)0.747:0.000639840)0.000:0.000000006,((('EPI_ISL_311223':0.001445500,('EPI_ISL_396128':0.000744823,'EPI_ISL_707324':0.005213942)0.998:0.006764660)0.926:0.003005661,('EPI_ISL_502046':0.011320703,('EPI_ISL_300553':0.000736126,'EPI_ISL_4082165':0.007439182)0.000:0.000000006)0.801:0.001474637)0.983:0.004470957,('EPI_ISL_237045':0.004424043,('EPI_ISL_203138':0.000776566,'EPI_ISL_217471':0.002173000)0.984:0.004502159)0.722:0.000755921)0.000:0.000000006)0.000:0.000000006,('EPI_ISL_196102':0.003734533,('EPI_ISL_230186':0.005196217,('EPI_ISL_205067':0.002952589,('EPI_ISL_236810':0.003691236,((((('EPI_ISL_243757':0.000733881,'EPI_ISL_243777':0.001470103)0.707:0.000000006,('EPI_ISL_195645':0.0,'EPI_ISL_243760':0.0,'EPI_ISL_243751':0.0,'EPI_ISL_243781':0.0,'EPI_ISL_243769':0.0,'EPI_ISL_243778':0.0):0.000000006)0.000:0.000000006,'EPI_ISL_243763':0.000733837)0.859:0.000733979,('EPI_ISL_243766':0.0,'EPI_ISL_243764':0.0,'EPI_ISL_243767':0.0,'EPI_ISL_206887':0.0,'EPI_ISL_243772':0.0,'EPI_ISL_243768':0.0,'EPI_ISL_243775':0.0):0.000000006)0.000:0.000000006,'EPI_ISL_243750':0.000734143)0.918:0.000734258)0.000:0.000000006)0.727:0.000000006)0.801:0.001485486)0.562:0.001466393)0.940:0.002950484,('EPI_ISL_200140':0.002909683,'EPI_ISL_372884':0.012880763)0.991:0.007538281)0.315:0.001440756)0.000:0.000000006,(((((('EPI_ISL_103848':0.002953721,(('EPI_ISL_132990':0.000734515,'EPI_ISL_243071':0.000736475)0.983:0.003700467,('EPI_ISL_130124':0.005206515,('EPI_ISL_130116':0.000000006,'EPI_ISL_136653':0.001470267)0.998:0.005192408)0.168:0.000000006)0.000:0.000000006)0.858:0.000734054,((('EPI_ISL_127795':0.0,'EPI_ISL_130006':0.0):0.002956351,'EPI_ISL_127752':0.000734055)0.000:0.000000006,('EPI_ISL_133955':0.001463037,('EPI_ISL_131141':0.004439476,('EPI_ISL_127759':0.000000006,'EPI_ISL_126260':0.000734091)0.000:0.000000006)0.767:0.000732856)0.887:0.001459140)0.846:0.000727353)0.000:0.000000006,'EPI_ISL_132360':0.002953154)0.852:0.000727249,('EPI_ISL_127708':0.002961174,('EPI_ISL_136652':0.003691699,('EPI_ISL_132992':0.001470022,'EPI_ISL_138219':0.002210269)0.000:0.000000006)0.949:0.002975094)0.869:0.001472477)0.000:0.000000006,(((('EPI_ISL_207088':0.0,'EPI_ISL_157606':0.0):0.000000006,'EPI_ISL_130041':0.000733758)0.853:0.000727036,((((((('EPI_ISL_253925':0.010494165,(((('EPI_ISL_246032':0.002949455,'EPI_ISL_282406':0.005184541)0.000:0.000000006,('EPI_ISL_707017':0.009092933,('EPI_ISL_503154':0.000000006,'EPI_ISL_697663':0.002948142)0.957:0.005196418)0.984:0.006819453)0.988:0.005978478,(('EPI_ISL_243761':0.000000006,(('EPI_ISL_234586':0.005981165,'EPI_ISL_203184':0.003751246)0.856:0.001439502,'EPI_ISL_243754':0.001471975)0.000:0.000000006)0.000:0.000000006,('EPI_ISL_245802':0.006625538,('EPI_ISL_198166':0.001551791,(('EPI_ISL_243753':0.0,'EPI_ISL_245775':0.0,'EPI_ISL_243752':0.0,'EPI_ISL_243762':0.0,'EPI_ISL_245773':0.0,'EPI_ISL_245810':0.0,'EPI_ISL_245798':0.0,'EPI_ISL_245774':0.0,'EPI_ISL_245787':0.0,'EPI_ISL_245801':0.0,'EPI_ISL_245811':0.0):0.000000006,'EPI_ISL_245796':0.001470395)0.855:0.001400938)0.075:0.000723575)0.407:0.000818820)0.917:0.002215388)0.418:0.000718195,('EPI_ISL_209342':0.000000006,'EPI_ISL_225505':0.002952388)1.000:0.009716804)0.000:0.000000006)0.893:0.002234479,('EPI_ISL_212187':0.002209026,'EPI_ISL_212193':0.000000006)1.000:0.014365222)0.752:0.000758395,('EPI_ISL_226067':0.000688370,'EPI_ISL_235724':0.002264785)1.000:0.009777194)0.636:0.000772200,'EPI_ISL_203097':0.010628515)0.765:0.000724316,('EPI_ISL_207158':0.002209252,('EPI_ISL_157607':0.002190828,('EPI_ISL_162333':0.000000006,('EPI_ISL_179625':0.001477721,'EPI_ISL_188904':0.000732960)0.914:0.001477475)0.971:0.003717479)0.910:0.002198756)0.983:0.004412579)0.000:0.000000006,((((('EPI_ISL_161124':0.002188555,'EPI_ISL_161180':0.000000006)0.961:0.003686521,(('EPI_ISL_167593':0.000000006,(('EPI_ISL_168295':0.001456208,('EPI_ISL_168310':0.0,'EPI_ISL_161145':0.0):0.000000006)0.848:0.000727208,('EPI_ISL_168319':0.000727288,(((('EPI_ISL_167594':0.0,'EPI_ISL_168309':0.0):0.000000006,'EPI_ISL_168325':0.000727179)0.000:0.000000006,('EPI_ISL_168315':0.000727233,'EPI_ISL_168336':0.000000006)0.898:0.000729329)0.861:0.000727202,'EPI_ISL_161187':0.000727263)0.000:0.000000006)0.577:0.000000006)0.000:0.000000006)0.000:0.000000006,((('EPI_ISL_139853':0.002465079,'EPI_ISL_140918':0.010199912)0.817:0.002194745,'EPI_ISL_167592':0.000466269)0.786:0.000991289,((('EPI_ISL_161123':0.002188350,('EPI_ISL_161158':0.0,'EPI_ISL_161184':0.0):0.000000006)0.000:0.000000006,'EPI_ISL_161150':0.000727114)0.850:0.000727208,(('EPI_ISL_166509':0.0,'EPI_ISL_161115':0.0,'EPI_ISL_161139':0.0):0.000000006,('EPI_ISL_168317':0.000727211,'EPI_ISL_161182':0.000727227)0.000:0.000000006)0.000:0.000000006)0.790:0.000726840)0.877:0.001458919)0.741:0.000703293)0.975:0.003722884,((('EPI_ISL_216893':0.006747887,'EPI_ISL_296261':0.007488718)0.984:0.006953564,'EPI_ISL_134281':0.003038892)0.453:0.000656843,'EPI_ISL_203151':0.012066381)0.000:0.000000006)0.766:0.000720511,('EPI_ISL_213796':0.006013111,(('EPI_ISL_253929':0.000000006,'EPI_ISL_258654':0.001470213)1.000:0.010595081,('EPI_ISL_203114':0.004448048,('EPI_ISL_225508':0.003697284,'EPI_ISL_225506':0.001470709)0.895:0.001495578)0.736:0.000671798)0.918:0.002299918)0.938:0.002936025)0.000:0.000000006,('EPI_ISL_262600':0.015095021,((('EPI_ISL_157156':0.000733825,'EPI_ISL_157614':0.000000006)0.985:0.003710670,('EPI_ISL_180661':0.006684111,(('EPI_ISL_166548':0.001469438,'EPI_ISL_170844':0.001469578)0.178:0.000000006,((('EPI_ISL_295670':0.000746388,'EPI_ISL_303872':0.001472208)0.777:0.000730434,('EPI_ISL_503721':0.008953342,('EPI_ISL_329652':0.001478228,(('EPI_ISL_503900':0.006493045,'EPI_ISL_502818':0.005189737)0.866:0.001718679,((((('EPI_ISL_4081951':0.003685892,'EPI_ISL_6781482':0.002207029)0.000:0.000000006,('EPI_ISL_4083569':0.008948411,'EPI_ISL_4081902':0.002945203)0.000:0.000000006)0.000:0.000000006,'EPI_ISL_6781447':0.002205940)0.956:0.002968433,(('EPI_ISL_707249':0.004467990,'EPI_ISL_4081924':0.005226736)0.962:0.003709041,('EPI_ISL_396975':0.002945317,'EPI_ISL_371760':0.000733739)0.729:0.000000006)0.000:0.000000006)0.915:0.000733245,'EPI_ISL_379378':0.000000006)0.891:0.001477118)0.931:0.002219114)0.804:0.000729354)0.000:0.000000006)0.984:0.003688887,(('EPI_ISL_389847':0.011324307,'EPI_ISL_235739':0.001463737)0.851:0.001482269,('EPI_ISL_208930':0.002889501,'EPI_ISL_4081716':0.033190725)0.826:0.001544813)0.000:0.000000006)0.954:0.002211637)0.000:0.000000006)0.367:0.000719073)0.886:0.001489126,((('EPI_ISL_256260':0.004574001,'EPI_ISL_502059':0.014471743)0.881:0.002123462,(('EPI_ISL_147160':0.000000006,(('EPI_ISL_146016':0.0,'EPI_ISL_127770':0.0):0.000000006,'EPI_ISL_156552':0.005942288)0.913:0.001469457)0.000:0.000000006,(('EPI_ISL_148407':0.000733734,('EPI_ISL_150110':0.000000006,'EPI_ISL_150111':0.000735918)0.000:0.000000006)0.000:0.000000006,('EPI_ISL_253727':0.006702789,('EPI_ISL_200935':0.004441721,'EPI_ISL_197200':0.007441859)0.000:0.000000006)0.958:0.002207948)0.846:0.000733752)0.000:0.000000006)0.837:0.000733740,(('EPI_ISL_143217':0.001485893,(('EPI_ISL_179403':0.0,'EPI_ISL_179404':0.0):0.001469502,('EPI_ISL_174298':0.000000006,'EPI_ISL_188901':0.000733794)0.000:0.000000006)0.992:0.005945282)0.786:0.000722166,(('EPI_ISL_203105':0.001495142,('EPI_ISL_217475':0.001475237,'EPI_ISL_246038':0.001473432)0.762:0.000711309)1.000:0.009032348,('EPI_ISL_138864':0.002206317,'EPI_ISL_145655':0.000734937)0.816:0.000734572)0.000:0.000000006)0.000:0.000000006)0.530:0.000000006)0.000:0.000000006)0.999:0.000000006)0.000:0.000000006)0.000:0.000000006,(((((((('EPI_ISL_129361':0.000734146,('EPI_ISL_129421':0.000000006,'EPI_ISL_129417':0.000000006)0.000:0.000000006)0.931:0.001469504,(('EPI_ISL_142025':0.000000006,'EPI_ISL_139268':0.000733840)0.904:0.000733758,'EPI_ISL_126250':0.002947331)0.000:0.000000006)0.000:0.000000006,('EPI_ISL_132941':0.002207355,'EPI_ISL_132319':0.001469378)0.389:0.000000006)0.000:0.000000006,'EPI_ISL_151926':0.000733634)0.000:0.000000006,('EPI_ISL_200098':0.007447103,('EPI_ISL_129420':0.0,'EPI_ISL_126257':0.0,'EPI_ISL_129170':0.0):0.000000006)0.833:0.000733740)0.000:0.000000006,((((('EPI_ISL_126253':0.0,'EPI_ISL_126248':0.0):0.000000006,'EPI_ISL_126247':0.000733832)0.844:0.000733758,('EPI_ISL_129188':0.0,'EPI_ISL_137620':0.0,'EPI_ISL_131255':0.0,'EPI_ISL_129869':0.0,'EPI_ISL_129293':0.0,'EPI_ISL_129877':0.0,'EPI_ISL_131256':0.0,'EPI_ISL_129609':0.0):0.000000006)0.000:0.000000006,'EPI_ISL_129683':0.000733740)0.000:0.000000006,'EPI_ISL_129874':0.000733634)0.000:0.000000006)0.999:0.000000006,((((('EPI_ISL_4082084':0.001459956,'EPI_ISL_4082090':0.000000006)0.999:0.009752522,(((('EPI_ISL_221727':0.009073506,'EPI_ISL_257035':0.005297071)0.723:0.000639510,(('EPI_ISL_285337':0.004531057,'EPI_ISL_503730':0.006016051)0.976:0.004426622,('EPI_ISL_230188':0.001469879,'EPI_ISL_258648':0.007442322)0.000:0.000000006)0.814:0.000739248)0.795:0.000744177,(('EPI_ISL_256251':0.000729270,'EPI_ISL_234291':0.001479614)0.926:0.002212774,('EPI_ISL_222687':0.008207356,('EPI_ISL_234931':0.001476420,('EPI_ISL_237039':0.000734762,'EPI_ISL_234932':0.000734443)0.769:0.000731347)0.966:0.002964454)0.000:0.000000006)0.197:0.000736524)0.966:0.002944990,(((('EPI_ISL_170574':0.000728935,('EPI_ISL_203113':0.003715729,'EPI_ISL_205071':0.002201924)0.766:0.000748348)0.981:0.003712819,('EPI_ISL_200093':0.005295090,(('EPI_ISL_243375':0.001469971,('EPI_ISL_235790':0.001469585,'EPI_ISL_222484':0.000733785)0.292:0.000000006)0.000:0.000000006,('EPI_ISL_216999':0.000000006,'EPI_ISL_257156':0.003689214)0.890:0.000733662)0.997:0.006799736)0.724:0.000655712)0.788:0.000747051,('EPI_ISL_260803':0.002950739,('EPI_ISL_296676':0.002209000,('EPI_ISL_208920':0.001469283,'EPI_ISL_282400':0.005180466)0.000:0.000000006)0.000:0.000000006)0.983:0.003703822)0.793:0.000729130,('EPI_ISL_155695':0.000733530,'EPI_ISL_502849':0.031147508)0.000:0.000000006)0.734:0.000000006)0.995:0.004446216)0.000:0.000000006,('EPI_ISL_137557':0.000000006,(('EPI_ISL_138858':0.000000006,'EPI_ISL_154632':0.003743845)0.838:0.000735025,('EPI_ISL_153757':0.004438540,'EPI_ISL_4082110':0.011093569)0.000:0.000000006)0.846:0.000773726)0.747:0.000000006)0.747:0.000000006,'EPI_ISL_129408':0.000000006)0.000:0.000000006,(('EPI_ISL_266454':0.005117416,(('EPI_ISL_252696':0.002956350,('EPI_ISL_245576':0.000000006,'EPI_ISL_252810':0.000733813)0.000:0.000000006)0.999:0.004441003,('EPI_ISL_181114':0.000733729,(('EPI_ISL_188956':0.000000006,('EPI_ISL_216912':0.000000006,'EPI_ISL_225557':0.000733843)0.951:0.001469742)0.990:0.003689651,'EPI_ISL_212195':0.003692014)0.000:0.000000006)0.000:0.000000006)0.784:0.000831433)0.897:0.002243251,((((('EPI_ISL_504174':0.002959029,'EPI_ISL_205994':0.000000006)0.912:0.000000006,(((((('EPI_ISL_281990':0.002950032,('EPI_ISL_388624':0.008210758,('EPI_ISL_6795298':0.018353572,'EPI_ISL_285469':0.000748928)0.565:0.000721939)0.000:0.000000006)0.740:0.000745132,'EPI_ISL_372421':0.008245884)0.870:0.001465176,(('EPI_ISL_285336':0.000733992,(('EPI_ISL_234573':0.0,'EPI_ISL_243725':0.0,'EPI_ISL_262582':0.0):0.000000006,(('EPI_ISL_243730':0.000000006,'EPI_ISL_256100':0.001470055)0.846:0.000733952,('EPI_ISL_327834':0.000701873,'EPI_ISL_258626':0.000735547)0.000:0.000000055)0.000:0.000000055)0.004:0.000000055)0.004:0.000008705,('EPI_ISL_295673':0.001509273,'EPI_ISL_301918':0.003714099)0.887:0.001460250)0.017:0.000008869)0.017:0.000007356,('EPI_ISL_297093':0.004439755,'EPI_ISL_264204':0.000000006)0.910:0.001469882)0.529:0.000000055,('EPI_ISL_379271':0.004393661,(((((((('EPI_ISL_700958':0.003732495,'EPI_ISL_4083437':0.004492474)0.903:0.002193544,('EPI_ISL_4081697':0.005932642,(('EPI_ISL_4089936':0.002719694,'EPI_ISL_6795332':0.004452670)0.994:0.006254155,('EPI_ISL_697532':0.002951091,'EPI_ISL_4083361':0.002948260)0.000:0.000000006)0.984:0.003691533)0.000:0.000000006)0.760:0.000742347,'EPI_ISL_399433':0.001469550)0.996:0.005935616,'EPI_ISL_327836':0.000000006)0.909:0.000733790,'EPI_ISL_327824':0.000000006)0.914:0.000005320,('EPI_ISL_388618':0.007632707,'EPI_ISL_388673':0.008414282)0.809:0.001310926)0.004:0.000000061,('EPI_ISL_297214':0.004487486,('EPI_ISL_396141':0.002176366,'EPI_ISL_707125':0.004521850)1.000:0.009134950)0.739:0.000696714)0.000:0.000000054,(('EPI_ISL_372550':0.007435233,('EPI_ISL_256566':0.0,'EPI_ISL_258650':0.0):0.000000006)0.000:0.000000006,(('EPI_ISL_399442':0.002306104,(('EPI_ISL_501662':0.0,'EPI_ISL_503903':0.0):0.002210114,('EPI_ISL_503961':0.001471484,'EPI_ISL_503151':0.000733270)0.754:0.000747169)0.888:0.002136202)0.928:0.002942181,((((('EPI_ISL_14770027':0.003723824,'EPI_ISL_6816032':0.000712772)0.977:0.003721020,('EPI_ISL_707321':0.000734529,'EPI_ISL_707320':0.002968032)0.765:0.000734213)0.000:0.000000006,'EPI_ISL_697665':0.002954093)0.924:0.001469856,(('EPI_ISL_393509':0.001475658,'EPI_ISL_6816041':0.004453529)0.019:0.000730397,'EPI_ISL_6781668':0.005186155)0.000:0.000000006)0.741:0.000644815,('EPI_ISL_6816034':0.000783255,('EPI_ISL_4081967':0.000782656,'EPI_ISL_6795280':0.004395120)0.438:0.000742225)0.899:0.002261772)0.963:0.003777850)0.999:0.006836970)0.846:0.000733957)0.631:0.000000054)0.000:0.000000054)0.769:0.000727187,'EPI_ISL_280242':0.002197148)0.796:0.000730176)0.000:0.000000006,(('EPI_ISL_208919':0.000734085,'EPI_ISL_234572':0.002208577)0.000:0.000000006,'EPI_ISL_208989':0.000734280)0.869:0.000734086)0.000:0.000000006,((('EPI_ISL_399406':0.013672445,'EPI_ISL_264228':0.002288096)0.739:0.000659463,(('EPI_ISL_234528':0.002949014,'EPI_ISL_221737':0.000734014)0.000:0.000000006,('EPI_ISL_280243':0.000727292,('EPI_ISL_285505':0.001486936,'EPI_ISL_303866':0.002951417)0.974:0.003720307)0.766:0.000729010)0.848:0.000727300)0.000:0.000000006,('EPI_ISL_209376':0.000727007,('EPI_ISL_252709':0.000736305,'EPI_ISL_230191':0.000733487)0.931:0.002224948)0.896:0.001480594)0.000:0.000000006)0.000:0.000000006,((((((((('EPI_ISL_503892':0.001478926,('EPI_ISL_4082011':0.002214493,('EPI_ISL_4081931':0.000734207,('EPI_ISL_4081906':0.000734307,'EPI_ISL_4081704':0.000000006)0.000:0.000000006)0.787:0.000732623)0.922:0.002230536)0.868:0.001465578,('EPI_ISL_393546':0.000733929,('EPI_ISL_393539':0.002208531,'EPI_ISL_388617':0.003692467)0.000:0.000000006)0.874:0.001476948)0.938:0.002216717,((('EPI_ISL_395614':0.000718942,'EPI_ISL_707120':0.005950297)0.878:0.001503615,('EPI_ISL_372892':0.002949290,'EPI_ISL_368784':0.000000006)0.872:0.001470321)0.921:0.002210418,(('EPI_ISL_4081992':0.004462910,'EPI_ISL_4081922':0.000723259)0.838:0.001477391,('EPI_ISL_4081867':0.003693350,('EPI_ISL_707122':0.006689258,'EPI_ISL_4082034':0.005204415)0.723:0.000760329)0.998:0.007625357)0.938:0.002970660)0.000:0.000000006)0.918:0.001470178,((('EPI_ISL_4082016':0.001459979,'EPI_ISL_707257':0.002241076)0.999:0.006767234,('EPI_ISL_399599':0.003726815,(('EPI_ISL_502911':0.002950631,('EPI_ISL_501747':0.001471071,'EPI_ISL_707114':0.001470968)0.000:0.000000006)0.000:0.000000006,('EPI_ISL_501277':0.002979016,'EPI_ISL_503991':0.002960652)0.705:0.000726252)0.963:0.003738154)0.852:0.001434174)0.971:0.003739140,'EPI_ISL_295656':0.000000006)0.867:0.000733968)0.000:0.000000006,'EPI_ISL_282405':0.001469955)0.000:0.000000006,'EPI_ISL_260821':0.000000006)0.000:0.000000006,('EPI_ISL_296682':0.004471408,((('EPI_ISL_393513':0.005969534,('EPI_ISL_388626':0.000740659,((('EPI_ISL_707266':0.000000006,('EPI_ISL_14769983':0.002969022,('EPI_ISL_4083612':0.000000006,'EPI_ISL_6795325':0.001470767)0.767:0.000729036)0.961:0.002963335)0.000:0.000000006,('EPI_ISL_884294':0.000723532,'EPI_ISL_4083451':0.003704569)0.767:0.000734162)0.973:0.002940588,(((('EPI_ISL_504144':0.0,'EPI_ISL_700965':0.0):0.000000006,'EPI_ISL_700972':0.000734483)0.000:0.000000006,('EPI_ISL_4081852':0.001471131,'EPI_ISL_4083605':0.003693988)0.000:0.000000006)0.000:0.000000006,('EPI_ISL_4082054':0.000733664,'EPI_ISL_4082404':0.001473700)0.961:0.002961807)0.757:0.000730645)0.879:0.001461848)0.940:0.002224018)0.715:0.000705893,('EPI_ISL_301930':0.002208535,'EPI_ISL_301929':0.000734282)0.000:0.000000006)0.773:0.000732642,'EPI_ISL_298620':0.000732832)0.928:0.002210445)0.737:0.000714808)0.834:0.000727232,('EPI_ISL_270352':0.004394904,'EPI_ISL_330080':0.005140268)0.000:0.000000006)0.000:0.000000006,('EPI_ISL_4081701':0.016757487,'EPI_ISL_246098':0.001521502)0.759:0.000686877)0.928:0.001460578)0.985:0.004406357)0.983:0.005170417)0.844:0.000727160)0.000:0.000000006,((('EPI_ISL_174304':0.000733199,('EPI_ISL_256258':0.0,'EPI_ISL_212208':0.0):0.002953569)0.776:0.000737020,('EPI_ISL_170673':0.004444491,(('EPI_ISL_205064':0.000804532,'EPI_ISL_222527':0.002148402)0.992:0.005215272,('EPI_ISL_177590':0.000000006,('EPI_ISL_234240':0.001476451,('EPI_ISL_230187':0.000730593,'EPI_ISL_211815':0.003714189)0.748:0.000747713)0.950:0.002209083)0.942:0.002903380)0.748:0.000791774)0.000:0.000000006)0.920:0.001470984,((('EPI_ISL_200089':0.003692485,('EPI_ISL_4082123':0.000727141,('EPI_ISL_191519':0.000000006,((((('EPI_ISL_211825':0.000000006,'EPI_ISL_299527':0.005186764)0.827:0.000734617,'EPI_ISL_234530':0.002947687)0.000:0.000000006,('EPI_ISL_225563':0.000000006,'EPI_ISL_229216':0.001472126)0.848:0.000734973)0.801:0.000734482,((('EPI_ISL_203109':0.000733599,'EPI_ISL_225561':0.001469255)0.000:0.000000006,('EPI_ISL_260805':0.002179944,'EPI_ISL_4089879':0.012967363)0.924:0.003003513)0.442:0.000728615,'EPI_ISL_295688':0.012811573)0.753:0.000742032)0.801:0.000734510,'EPI_ISL_190476':0.003691262)0.000:0.000000006)0.999:0.000000006)0.000:0.000000006)0.498:0.001447829,'EPI_ISL_203194':0.005945080)0.765:0.000745265,(('EPI_ISL_222087':0.003690912,('EPI_ISL_253709':0.008186579,(('EPI_ISL_243776':0.0,'EPI_ISL_243770':0.0):0.000000006,'EPI_ISL_205518':0.002208183)0.000:0.000000006)0.952:0.002211597)0.000:0.000000006,(('EPI_ISL_243783':0.005951359,(('EPI_ISL_237046':0.005194531,(('EPI_ISL_281235':0.002187289,'EPI_ISL_387835':0.004496497)0.996:0.006778803,(('EPI_ISL_280232':0.000000006,('EPI_ISL_373581':0.002920453,'EPI_ISL_373599':0.000000006)0.968:0.002920357)0.983:0.003656688,'EPI_ISL_256249':0.000000006)0.000:0.000000006)0.758:0.000732677)0.763:0.000721991,'EPI_ISL_235746':0.001472893)0.778:0.000739718)0.747:0.000721443,'EPI_ISL_222483':0.004457269)0.786:0.000725483)0.968:0.002924283)0.891:0.001457732)0.000:0.000000006)0.000:0.000000006)0.000:0.000000006)0.891:0.000727018,(('EPI_ISL_132939':0.002223354,'EPI_ISL_207062':0.002191379)0.885:0.001459812,(((('EPI_ISL_124295':0.000000006,('EPI_ISL_127583':0.001469609,('EPI_ISL_130054':0.0,'EPI_ISL_130049':0.0):0.001471391)0.000:0.000000006)0.000:0.000000006,((('EPI_ISL_130050':0.0,'EPI_ISL_130025':0.0,'EPI_ISL_124883':0.0):0.000000006,'EPI_ISL_124323':0.000733652)0.000:0.000000006,'EPI_ISL_132981':0.004433772)0.953:0.002207608)0.905:0.001469789,(('EPI_ISL_200086':0.002243068,'EPI_ISL_281988':0.013630795)0.892:0.002210296,('EPI_ISL_234677':0.002158659,'EPI_ISL_285477':0.009936616)0.992:0.006842779)0.938:0.002963403)0.729:0.000000006,('EPI_ISL_121897':0.0,'EPI_ISL_124312':0.0,'EPI_ISL_102523':0.0,'EPI_ISL_121898':0.0):0.000000006)0.999:0.000000006)0.000:0.000000006)0.855:0.000727119)0.000:0.000000006,(('EPI_ISL_133846':0.0,'EPI_ISL_133832':0.0):0.000000006,(((('EPI_ISL_129807':0.0,'EPI_ISL_143149':0.0):0.002211477,'EPI_ISL_134284':0.001468817)0.781:0.000740743,((((((('EPI_ISL_258642':0.000737340,('EPI_ISL_246031':0.000000006,'EPI_ISL_257031':0.000734838)0.781:0.000735272)1.000:0.006691361,((('EPI_ISL_245050':0.003694252,'EPI_ISL_205322':0.004435993)0.000:0.000000006,('EPI_ISL_179622':0.001470855,('EPI_ISL_203176':0.002950419,'EPI_ISL_198365':0.000734255)0.000:0.000000006)0.898:0.001473145)0.000:0.000000006,'EPI_ISL_180673':0.001472192)0.000:0.000000006)0.984:0.003709633,'EPI_ISL_146015':0.002233817)0.879:0.001456640,('EPI_ISL_116395':0.000733883,'EPI_ISL_124250':0.002948011)0.463:0.000000006)0.000:0.000000006,('EPI_ISL_127868':0.0,'EPI_ISL_124319':0.0):0.000733965)0.000:0.000000006,(('EPI_ISL_103847':0.000000006,'EPI_ISL_127717':0.003689816)0.836:0.000733803,'EPI_ISL_116233':0.001469764)0.000:0.000000006)0.000:0.000000006,('EPI_ISL_102557':0.000733965,'EPI_ISL_124313':0.000733907)0.000:0.000000006)0.000:0.000000006)1.000:0.000000006,('EPI_ISL_102546':0.0,'EPI_ISL_99418':0.0,'EPI_ISL_124247':0.0,'EPI_ISL_124314':0.0,'EPI_ISL_102531':0.0,'EPI_ISL_189997':0.0):0.000000006)0.999:0.000000006)0.000:0.000000006)0.000:0.000000006)0.905:0.001456375)0.000:0.000000006,'EPI_ISL_150929':0.000000006)0.000:0.000000006,((('EPI_ISL_100054':0.000000006,('EPI_ISL_132988':0.001438098,'EPI_ISL_139941':0.002252557)0.993:0.005227058)0.994:0.005235575,'EPI_ISL_127901':0.004485782)0.848:0.001440352,'EPI_ISL_124006':0.000000006)0.999:0.000000006)0.000:0.000000006)0.760:0.000700645,('EPI_ISL_97114':0.0,'EPI_ISL_97130':0.0):0.007501889)0.870:0.001487992,('EPI_ISL_150526':0.003667595,(('EPI_ISL_127813':0.008204227,((('EPI_ISL_133804':0.0,'EPI_ISL_133826':0.0,'EPI_ISL_133812':0.0,'EPI_ISL_133811':0.0,'EPI_ISL_133820':0.0,'EPI_ISL_133831':0.0,'EPI_ISL_133807':0.0,'EPI_ISL_133806':0.0,'EPI_ISL_133829':0.0):0.000000006,'EPI_ISL_86215':0.000734257)0.845:0.000727432,'EPI_ISL_133786':0.000000006)0.000:0.000000006)0.990:0.002188402,(('EPI_ISL_97079':0.004439848,'EPI_ISL_198164':0.002209871)0.000:0.000000006,((('EPI_ISL_136649':0.006021047,'EPI_ISL_119351':0.006036041)0.737:0.000673428,'EPI_ISL_151993':0.005663139)0.000:0.000000006,'EPI_ISL_119336':0.000734195)0.961:0.002408490)0.716:0.000000006)0.000:0.000000006)0.630:0.000728396)0.000:0.000000006,('EPI_ISL_151278':0.005136393,('EPI_ISL_124350':0.004492860,'EPI_ISL_127746':0.004509485)0.844:0.002183474)0.000:0.000000006)0.726:0.000000006)0.896:0.002203005)0.745:0.000719803,'EPI_ISL_88837':0.006679129)0.000:0.000000006,(('EPI_ISL_137561':0.014331400,('EPI_ISL_124010':0.000000006,'EPI_ISL_103844':0.006693170)0.000:0.000000006)0.996:0.008199786,'EPI_ISL_126261':0.002207503)0.000:0.000000006)0.000:0.000000006,'EPI_ISL_97105':0.011264354)0.912:0.001455919,(('EPI_ISL_119368':0.000733684,((('EPI_ISL_150943':0.001476362,'EPI_ISL_88844':0.002959585)0.949:0.002955224,('EPI_ISL_150985':0.008962046,'EPI_ISL_150935':0.000000006)0.000:0.000000006)0.836:0.000727136,'EPI_ISL_127783':0.010475009)0.000:0.000000006)0.000:0.000000006,((((('EPI_ISL_116353':0.0,'EPI_ISL_124340':0.0,'EPI_ISL_119593':0.0,'EPI_ISL_124341':0.0,'EPI_ISL_124342':0.0,'EPI_ISL_103957':0.0):0.000000006,'EPI_ISL_116360':0.000733910)0.870:0.000733950,'EPI_ISL_109877':0.000734114)0.362:0.000000006,'EPI_ISL_116394':0.000000006)0.000:0.000000006,'EPI_ISL_116393':0.002208018)0.968:0.002207837)0.982:0.003657411)0.000:0.000000006,('EPI_ISL_87553':0.006752449,('EPI_ISL_102558':0.006018995,'EPI_ISL_119329':0.002980885)0.885:0.002204881)0.867:0.001476610)0.000:0.000000006,('EPI_ISL_79855':0.011569026,(('EPI_ISL_150995':0.002966947,(('EPI_ISL_124402':0.0,'EPI_ISL_124401':0.0):0.000742024,'EPI_ISL_98867':0.002948758)0.959:0.002958517)0.741:0.000723563,((('EPI_ISL_90101':0.0,'EPI_ISL_109911':0.0):0.002982370,(('EPI_ISL_150998':0.000714509,('EPI_ISL_135961':0.001422414,'EPI_ISL_245062':0.014450337)0.975:0.005315392)0.922:0.002247122,'EPI_ISL_150997':0.001478025)0.841:0.001457355)0.967:0.003731201,('EPI_ISL_150944':0.002199734,'EPI_ISL_151204':0.001467530)0.773:0.000720394)0.000:0.000000006)0.907:0.002865155)0.979:0.004473499)0.903:0.001452756,('EPI_ISL_100196':0.006716176,((('EPI_ISL_29804':0.000726984,(((((('EPI_ISL_147142':0.018025238,'EPI_ISL_93366':0.011014447)0.804:0.001792826,('EPI_ISL_182282':0.011264816,('EPI_ISL_130179':0.012217949,('EPI_ISL_132315':0.001480005,('EPI_ISL_127780':0.000730887,('EPI_ISL_138860':0.0,'EPI_ISL_143442':0.0):0.003708821)0.738:0.000911233)0.999:0.012114189)0.850:0.002082218)0.506:0.000794133)0.000:0.000000006,('EPI_ISL_116356':0.003029139,('EPI_ISL_150986':0.000000006,'EPI_ISL_97138':0.000734103)0.737:0.000706476)1.000:0.012702596)0.836:0.000728849,'EPI_ISL_79857':0.002957305)0.000:0.000000006,'EPI_ISL_119332':0.012129332)0.833:0.000726901,'EPI_ISL_29806':0.001455942)0.000:0.000000006)0.000:0.000000006,('EPI_ISL_87551':0.011421034,'EPI_ISL_150926':0.003810822)0.738:0.000585919)0.960:0.002189302,('EPI_ISL_150891':0.000730643,'EPI_ISL_150874':0.000724717)0.941:0.002195287)0.000:0.000000006)0.543:0.000000006)0.000:0.000000006)0.917:0.001452942,('EPI_ISL_177503':0.001469346,'EPI_ISL_97111':0.013553987)0.000:0.000000006)0.957:0.002182989)0.610:0.000000006)0.929:0.002176173,'EPI_ISL_151214':0.005145161)0.745:0.000737679,'EPI_ISL_24571':0.000727048)0.733:0.000000006,'EPI_ISL_24572':0.000000006)0.000:0.000000006)0.909:0.000725606)0.922:0.001453274)0.000:0.000000006,'EPI_ISL_83312':0.008975470)0.916:0.000725056)0.000:0.000000006,('EPI_ISL_130052':0.025604578,'EPI_ISL_151257':0.008527371)0.902:0.003373053)0.701:0.000424562,'EPI_ISL_83306':0.010836439)0.991:0.006242143,('EPI_ISL_2138':0.004436209,'EPI_ISL_2131':0.000000006)0.868:0.001446604)0.969:0.003722151,((('EPI_ISL_29767':0.000715344,(('EPI_ISL_88355':0.002190840,('EPI_ISL_88353':0.002936414,('EPI_ISL_75321':0.007539576,'EPI_ISL_96981':0.013017517)0.995:0.011281007)0.000:0.000000006)0.989:0.002923540,((('EPI_ISL_29773':0.012590786,('EPI_ISL_12958402':0.038066032,'EPI_ISL_96980':0.013366197)0.938:0.008620951)0.821:0.002389427,('EPI_ISL_29772':0.006684217,('EPI_ISL_29770':0.004992687,'EPI_ISL_88402':0.013688174)0.970:0.007045185)0.741:0.000688495)0.903:0.001466031,(('EPI_ISL_29775':0.015805390,('EPI_ISL_25229':0.005155978,(('EPI_ISL_103107':0.000726513,('EPI_ISL_139116':0.000000006,'EPI_ISL_205060':0.000728284)0.800:0.000731137)1.000:0.016049878,'EPI_ISL_168484':0.006869393)0.726:0.000505302)0.764:0.000734451)0.724:0.000710011,'EPI_ISL_88360':0.004435872)0.953:0.002946493)0.000:0.000000006)0.757:0.000743090)0.997:0.006675504,((('EPI_ISL_164393':0.0,'EPI_ISL_164395':0.0,'EPI_ISL_164396':0.0,'EPI_ISL_164394':0.0,'EPI_ISL_164391':0.0,'EPI_ISL_164445':0.0,'EPI_ISL_164397':0.0,'EPI_ISL_160783':0.0,'EPI_ISL_164392':0.0,'EPI_ISL_164444':0.0):0.004918284,((('EPI_ISL_218279':0.000000006,('EPI_ISL_218277':0.0,'EPI_ISL_218280':0.0):0.000000006)0.000:0.000000006,(('EPI_ISL_218278':0.0,'EPI_ISL_218272':0.0,'EPI_ISL_218273':0.0):0.000000006,('EPI_ISL_218274':0.0,'EPI_ISL_218275':0.0,'EPI_ISL_218276':0.0):0.000726511)0.946:0.001455456)0.997:0.011479923,('EPI_ISL_218304':0.000726688,('EPI_ISL_218306':0.0,'EPI_ISL_218305':0.0):0.000000006)0.996:0.010419736)0.962:0.006661888)1.000:0.033878798,((('EPI_ISL_93249':0.000727733,(('EPI_ISL_208657':0.0,'EPI_ISL_208656':0.0):0.000728085,('EPI_ISL_93245':0.0,'EPI_ISL_93246':0.0,'EPI_ISL_93250':0.0,'EPI_ISL_93248':0.0,'EPI_ISL_93247':0.0):0.000000006)0.000:0.000000006)0.996:0.012257484,(('EPI_ISL_129922':0.0,'EPI_ISL_208655':0.0):0.004230347,(('EPI_ISL_218299':0.0,'EPI_ISL_218303':0.0):0.003683032,('EPI_ISL_160787':0.002194914,'EPI_ISL_162680':0.002935993)0.754:0.000721700)0.944:0.003902141)0.993:0.010060070)0.995:0.009774200,(('EPI_ISL_164450':0.0,'EPI_ISL_160784':0.0,'EPI_ISL_164449':0.0,'EPI_ISL_164448':0.0,'EPI_ISL_164447':0.0,'EPI_ISL_164446':0.0):0.006940694,(('EPI_ISL_218296':0.0,'EPI_ISL_218297':0.0,'EPI_ISL_218300':0.0,'EPI_ISL_218298':0.0):0.011256041,((('EPI_ISL_164455':0.0,'EPI_ISL_163054':0.0):0.001458234,('EPI_ISL_164458':0.0,'EPI_ISL_164460':0.0,'EPI_ISL_164453':0.0,'EPI_ISL_163053':0.0,'EPI_ISL_160786':0.0,'EPI_ISL_164459':0.0,'EPI_ISL_164454':0.0,'EPI_ISL_164456':0.0):0.000000006)0.936:0.002200674,((('EPI_ISL_160813':0.0,'EPI_ISL_160790':0.0,'EPI_ISL_162672':0.0):0.000000006,('EPI_ISL_162673':0.000732804,'EPI_ISL_162668':0.003668699)0.766:0.000725326)0.000:0.000000006,'EPI_ISL_164479':0.000727593)0.880:0.001461211)0.737:0.000687208)0.828:0.002024798)1.000:0.026192844)0.721:0.001477620)0.739:0.000748661)0.754:0.000718704,(('EPI_ISL_24587':0.0,'EPI_ISL_24586':0.0):0.000000006,'EPI_ISL_24589':0.000728091)0.987:0.003688544)0.742:0.000698360)0.886:0.001467290)0.607:0.000100994)0.038:0.002442774,((('EPI_ISL_29763':0.0,'EPI_ISL_29764':0.0):0.010702606,'EPI_ISL_29765':0.002730077)1.000:0.031790984,((((('EPI_ISL_9880':0.009207640,'EPI_ISL_2135':0.000588358)0.980:0.010418020,(('EPI_ISL_9877':0.011858147,'EPI_ISL_65306':0.010426137)0.847:0.003152498,(('EPI_ISL_91942':0.018159588,('EPI_ISL_9879':0.011928583,'EPI_ISL_9882':0.000000006)1.000:0.031982612)0.684:0.001454970,'EPI_ISL_9883':0.009736440)0.996:0.013028255)0.986:0.013439224)0.921:0.011497578,'EPI_ISL_132827':0.064519418)0.947:0.010704420,('EPI_ISL_68996':0.011797330,('EPI_ISL_88351':0.072465934,(((((('EPI_ISL_20806':0.003732506,('EPI_ISL_1119':0.009640212,('EPI_ISL_20100':0.005497808,('EPI_ISL_28433':0.003548229,(('EPI_ISL_90157':0.039765187,((('EPI_ISL_181291':0.007180132,(((('EPI_ISL_221943':0.0,'EPI_ISL_233602':0.0):0.000000006,('EPI_ISL_334037':0.009707231,'EPI_ISL_237390':0.000680004)0.982:0.003713742)1.000:0.014414803,'EPI_ISL_274687':0.001302242)0.982:0.005912440,('EPI_ISL_233598':0.002041605,((('EPI_ISL_233627':0.000726507,('EPI_ISL_221948':0.001455370,'EPI_ISL_237388':0.002951892)0.928:0.002199339)0.000:0.000000006,'EPI_ISL_268776':0.007377947)0.000:0.000000006,'EPI_ISL_221956':0.002920330)0.569:0.000000006)0.957:0.006116768)0.845:0.001500872)0.616:0.000552302,'EPI_ISL_275571':0.013092317)1.000:0.059181607,('EPI_ISL_68696':0.003217920,'EPI_ISL_90158':0.011166217)0.944:0.010336483)0.941:0.011539140)0.934:0.009811724,('EPI_ISL_90160':0.021749906,'EPI_ISL_20099':0.016454732)1.000:0.032191547)0.947:0.006885017)0.996:0.008305664)0.161:0.000600174)0.989:0.005431899)0.756:0.000648785,'EPI_ISL_28432':0.009785746)0.858:0.002014967,((('EPI_ISL_69296':0.000000006,'EPI_ISL_30166':0.000726239)0.958:0.002249376,(((('EPI_ISL_88254':0.004463283,('EPI_ISL_88275':0.000726197,('EPI_ISL_88278':0.000000006,'EPI_ISL_88282':0.000726164)0.000:0.000000006)0.954:0.003630886)0.936:0.003012213,'EPI_ISL_8010':0.011998963)0.727:0.000680334,(('EPI_ISL_88244':0.002915761,(('EPI_ISL_88251':0.0,'EPI_ISL_88252':0.0):0.008251871,('EPI_ISL_88257':0.000000006,('EPI_ISL_88271':0.000733654,'EPI_ISL_88234':0.000000006)0.809:0.002294505)0.927:0.003687763)0.743:0.000598209)0.000:0.000000006,(('EPI_ISL_88263':0.0,'EPI_ISL_88261':0.0,'EPI_ISL_88235':0.0):0.001453836,'EPI_ISL_88265':0.000000006)0.931:0.001456195)0.775:0.000692415)0.773:0.000762207,(('EPI_ISL_88285':0.002183690,(('EPI_ISL_88286':0.0,'EPI_ISL_88293':0.0):0.001453601,'EPI_ISL_88284':0.002227475)0.000:0.000000006)0.978:0.004256653,('EPI_ISL_7130':0.012522486,'EPI_ISL_7796':0.003037141)0.730:0.000756516)0.988:0.004555450)0.751:0.000667220)0.388:0.000728094,(((('EPI_ISL_129460':0.000761405,('EPI_ISL_129475':0.024136796,'EPI_ISL_129503':0.006059114)0.829:0.001380237)1.000:0.019910989,'EPI_ISL_27593':0.002244866)0.698:0.000377172,'EPI_ISL_7535':0.005441638)0.758:0.002230196,'EPI_ISL_7774':0.033361238)0.804:0.001673664)0.602:0.000289811)0.677:0.004859444,('EPI_ISL_90156':0.069606717,'EPI_ISL_90159':0.074233061)0.653:0.003901683)0.999:0.018754704,((('EPI_ISL_13923':0.030486358,('EPI_ISL_13925':0.014480940,('EPI_ISL_27380':0.009808649,('EPI_ISL_106920':0.004379728,'EPI_ISL_106921':0.010614725)0.996:0.011521018)0.999:0.013770548)0.781:0.002152044)0.999:0.022397508,'EPI_ISL_67417':0.041707815)0.884:0.003358507,'EPI_ISL_30059':0.002822915)0.988:0.010214600)0.980:0.009299298,'EPI_ISL_9878':0.044288469)0.661:0.000920971)0.892:0.003987160)0.490:0.000149759)0.584:0.004986238,(((('EPI_ISL_84428':0.027614944,('EPI_ISL_67905':0.000727685,('EPI_ISL_75778':0.0,'EPI_ISL_75782':0.0,'EPI_ISL_132839':0.0):0.000000006)0.789:0.001404589)1.000:0.022236562,('EPI_ISL_88946':0.000000006,'EPI_ISL_88944':0.000726969)0.741:0.000763475)0.971:0.004379054,('EPI_ISL_148291':0.000000006,(('EPI_ISL_88324':0.015125098,('EPI_ISL_88317':0.015081629,('EPI_ISL_88337':0.009179227,(('EPI_ISL_88338':0.002923740,('EPI_ISL_88343':0.004430424,('EPI_ISL_29769':0.000727632,('EPI_ISL_88356':0.002201652,'EPI_ISL_88362':0.002937354)0.764:0.000722666)0.883:0.002197119)0.976:0.004438370)0.000:0.000000006,('EPI_ISL_88342':0.000693467,'EPI_ISL_88349':0.002968065)0.984:0.003701136)0.994:0.007489636)0.760:0.002107924)0.742:0.000825162)0.682:0.000792882,'EPI_ISL_88328':0.017255657)1.000:0.014234685)0.774:0.000726541)0.743:0.000713218,((('EPI_ISL_88298':0.000000006,'EPI_ISL_88333':0.023581060)0.934:0.002185894,(('EPI_ISL_29766':0.016703670,('EPI_ISL_88318':0.018906560,('EPI_ISL_88950':0.012704201,'EPI_ISL_88321':0.019568678)0.280:0.000821198)0.721:0.000492891)0.952:0.004619447,(('EPI_ISL_88331':0.000000006,'EPI_ISL_88341':0.005133491)1.000:0.012997777,((('EPI_ISL_88334':0.007813579,((('EPI_ISL_88329':0.000730287,('EPI_ISL_88335':0.000000006,'EPI_ISL_88340':0.001457061)0.993:0.004414651)0.936:0.002930057,'EPI_ISL_88316':0.000000006)0.000:
[truncated: 728,339 more chars]
