# Supplementary material for: Using homologous network to identify reassortment risk in H5Nx avian influenza viruses
Source: PLoS Comput Biol. 2025 Jul 22;21(7):e1013301. doi: 10.1371/journal.pcbi.1013301 (PMC12282916; doi:10.1371/journal.pcbi.1013301)
Supplement: S1 File — This ZIP archive includes the dataset and code used to reproduce the results of this study. (ZIP) [file pcbi.1013301.s012.zip › S1_File/step2threshold_estimate(S2_Fig)/distance_analysisPA/Ready_PA_aln.tree]

('EPI_ISL_240929':0.000997721,((((('EPI_ISL_215678':0.000495711,(('EPI_ISL_322393':0.000496072,'EPI_ISL_259851':0.000496735)0.774:0.000494522,'EPI_ISL_369674':0.000494670)0.000:0.000000006)0.000:0.000000006,('EPI_ISL_230408':0.000494720,(('EPI_ISL_237850':0.000519390,'EPI_ISL_237809':0.000990615)0.873:0.000000006,((((((((('EPI_ISL_240289':0.0,'EPI_ISL_259837':0.0):0.003994079,('EPI_ISL_232170':0.000495340,'EPI_ISL_232169':0.000000006)0.981:0.001985891)0.000:0.000000006,'EPI_ISL_232154':0.001487075)0.000:0.000000006,(('EPI_ISL_235546':0.0,'EPI_ISL_234633':0.0):0.000991573,'EPI_ISL_502179':0.000990726)0.347:0.000000006)0.917:0.000495840,'EPI_ISL_235788':0.002485334)0.000:0.000000006,('EPI_ISL_239919':0.001478561,(((('EPI_ISL_4031221':0.000495067,(('EPI_ISL_330381':0.000000006,'EPI_ISL_300893':0.000495380)0.930:0.000992053,((('EPI_ISL_281813':0.002485362,'EPI_ISL_299838':0.000991415)0.000:0.000000006,'EPI_ISL_281620':0.000000006)1.000:0.000000006,('EPI_ISL_289562':0.000991172,('EPI_ISL_292627':0.001987035,('EPI_ISL_296211':0.002983404,'EPI_ISL_283221':0.001489156)0.000:0.000000006)0.506:0.000000006)0.000:0.000000006)0.000:0.000000006)0.849:0.000495079)0.000:0.000000006,(('EPI_ISL_277400':0.001488598,'EPI_ISL_266846':0.000495749)0.916:0.000990748,(('EPI_ISL_4031215':0.0,'EPI_ISL_4031211':0.0):0.000991422,'EPI_ISL_284834':0.001487594)0.109:0.000000006)0.000:0.000000006)1.000:0.000000006,'EPI_ISL_277632':0.000000006)0.000:0.000000006,((('EPI_ISL_274869':0.002486163,('EPI_ISL_275662':0.000495167,('EPI_ISL_248223':0.000000006,('EPI_ISL_275657':0.001491017,'EPI_ISL_275659':0.000996302)0.880:0.000992600)0.000:0.000000006)0.000:0.000000006)0.854:0.000495042,('EPI_ISL_4031219':0.000496089,'EPI_ISL_277625':0.000496308)0.795:0.000495459)0.000:0.000000006,((('EPI_ISL_4031226':0.000000006,('EPI_ISL_4031225':0.000000006,'EPI_ISL_4031224':0.000495251)0.860:0.000495183)0.886:0.000495061,'EPI_ISL_4031220':0.000991143)0.000:0.000000006,('EPI_ISL_255312':0.0,'EPI_ISL_257811':0.0):0.000495067)0.000:0.000000006)1.000:0.000000006)0.732:0.000000006)0.916:0.000984833)0.000:0.000000006,('EPI_ISL_234638':0.001487456,'EPI_ISL_221605':0.000494768)0.000:0.000000006)0.869:0.000000006,('EPI_ISL_237866':0.001970414,'EPI_ISL_239925':0.003507502)0.791:0.000989512)0.903:0.000491761,(('EPI_ISL_195808':0.000495631,('EPI_ISL_232589':0.003487669,'EPI_ISL_220967':0.000988994)0.879:0.000998839)0.780:0.000493715,(((((((('EPI_ISL_203303':0.0,'EPI_ISL_228154':0.0):0.003999207,('EPI_ISL_206990':0.000492461,'EPI_ISL_235549':0.001489764)0.936:0.001509085)0.760:0.000480484,(('EPI_ISL_218145':0.000991203,('EPI_ISL_232606':0.004488144,('EPI_ISL_214171':0.001489973,(('EPI_ISL_268456':0.000483602,'EPI_ISL_277219':0.004013443)0.976:0.003015823,('EPI_ISL_298524':0.000993769,'EPI_ISL_319830':0.000994346)0.982:0.002500021)0.872:0.000992697)0.000:0.000000006)0.952:0.001486754)0.745:0.000000006,'EPI_ISL_216227':0.001984046)0.000:0.000000006)0.000:0.000000006,'EPI_ISL_177608':0.000494534)0.000:0.000000006,(('EPI_ISL_210293':0.000000006,('EPI_ISL_427463':0.001986275,(('EPI_ISL_427467':0.000498215,'EPI_ISL_287686':0.002986199)0.938:0.001488664,'EPI_ISL_421657':0.000495040)0.309:0.000000006)0.984:0.001984960)0.823:0.000494665,'EPI_ISL_421337':0.001487495)0.000:0.000000006)0.000:0.000000006,(('EPI_ISL_203293':0.001487234,'EPI_ISL_210316':0.000000006)0.851:0.000494666,'EPI_ISL_223346':0.000990052)0.000:0.000000006)0.000:0.000000006,((('EPI_ISL_223223':0.002483567,'EPI_ISL_240219':0.003949206)0.738:0.000545964,'EPI_ISL_195823':0.000990095)0.000:0.000000006,(('EPI_ISL_502132':0.000495669,'EPI_ISL_502153':0.000989866)0.893:0.000990139,('EPI_ISL_237208':0.000991955,'EPI_ISL_197803':0.000495968)0.797:0.000494371)0.000:0.000000006)0.000:0.000000006)1.000:0.000000006,('EPI_ISL_205286':0.001492737,(('EPI_ISL_210364':0.002482094,(('EPI_ISL_214164':0.000495163,'EPI_ISL_197566':0.001488234)0.882:0.000990316,(('EPI_ISL_193599':0.0,'EPI_ISL_193306':0.0):0.001485956,('EPI_ISL_237086':0.000000006,'EPI_ISL_206506':0.002482521)0.000:0.000000006)0.529:0.000000006)0.000:0.000000006)0.919:0.000991551,('EPI_ISL_178497':0.002486827,('EPI_ISL_164784':0.001515878,(((('EPI_ISL_224140':0.000496287,'EPI_ISL_222195':0.000987652)0.990:0.002980506,(((((('EPI_ISL_218180':0.000989125,(('EPI_ISL_223290':0.001483036,((('EPI_ISL_232705':0.000493754,('EPI_ISL_238791':0.000988127,('EPI_ISL_232650':0.000494085,(('EPI_ISL_1287738':0.0,'EPI_ISL_207503':0.0):0.000000006,'EPI_ISL_214919':0.000494031)0.000:0.000000006)0.928:0.000988552)0.000:0.000000006)1.000:0.000000006,((('EPI_ISL_369655':0.000493683,'EPI_ISL_230416':0.002477773)0.485:0.000000006,'EPI_ISL_253844':0.002480472)0.000:0.000000006,('EPI_ISL_233538':0.0,'EPI_ISL_289469':0.0,'EPI_ISL_369667':0.0):0.000000006)0.000:0.000000006)1.000:0.000000006,'EPI_ISL_369671':0.000493705)0.000:0.000000006)0.000:0.000000006,'EPI_ISL_237497':0.000988953)0.855:0.000493612)0.000:0.000000006,'EPI_ISL_214925':0.000493618)0.915:0.000494270,'EPI_ISL_220970':0.001483387)0.000:0.000000006,('EPI_ISL_228146':0.000987964,'EPI_ISL_234629':0.003476339)0.000:0.000000006)0.700:0.000000006,('EPI_ISL_205490':0.001978476,(('EPI_ISL_210334':0.000493569,('EPI_ISL_224119':0.001981340,'EPI_ISL_224191':0.001484513)0.000:0.000000006)0.000:0.000000006,(('EPI_ISL_213223':0.000495057,'EPI_ISL_218093':0.001486237)0.782:0.000492688,(('EPI_ISL_232580':0.0,'EPI_ISL_236224':0.0):0.000000006,('EPI_ISL_221049':0.000000006,('EPI_ISL_207933':0.000000006,('EPI_ISL_224167':0.000000006,('EPI_ISL_233521':0.000494437,'EPI_ISL_220992':0.000493538)0.000:0.000000006)0.000:0.000000006)0.000:0.000000006)0.000:0.000000006)0.000:0.000000006)0.865:0.000493614)0.932:0.000493595)0.000:0.000000006)0.000:0.000000006,('EPI_ISL_208490':0.000988675,('EPI_ISL_236218':0.000988715,'EPI_ISL_15082352':0.000988227)0.000:0.000000006)0.886:0.000493636)0.876:0.000993467)0.924:0.001487126,(((('EPI_ISL_172628':0.000989173,(('EPI_ISL_193302':0.0,'EPI_ISL_193597':0.0):0.000995287,'EPI_ISL_223349':0.001985133)0.771:0.000488598)0.798:0.000493986,('EPI_ISL_174010':0.000494098,(('EPI_ISL_188709':0.0,'EPI_ISL_170148':0.0):0.000000006,('EPI_ISL_172637':0.0,'EPI_ISL_171850':0.0,'EPI_ISL_237268':0.0,'EPI_ISL_237243':0.0):0.000988440)0.908:0.000991617)0.774:0.000493962)0.000:0.000000006,(((('EPI_ISL_175262':0.000493492,'EPI_ISL_175253':0.000493594)0.893:0.000987298,(('EPI_ISL_502145':0.001979665,(('EPI_ISL_192048':0.000987125,'EPI_ISL_237281':0.000493204)0.338:0.000000006,((((((((((('EPI_ISL_278830':0.002476718,'EPI_ISL_502123':0.000987662)0.000:0.000000006,(('EPI_ISL_207376':0.000988655,('EPI_ISL_197809':0.000493199,'EPI_ISL_195818':0.000493212)0.790:0.000494423)0.768:0.000492727,(('EPI_ISL_230473':0.000494276,'EPI_ISL_230467':0.001980095)0.921:0.001483242,('EPI_ISL_218135':0.001483679,'EPI_ISL_205486':0.000987130)0.000:0.000000006)0.851:0.000493422)0.000:0.000000006)1.000:0.000000006,(('EPI_ISL_212220':0.000989772,'EPI_ISL_237211':0.000493416)0.801:0.000493536,'EPI_ISL_278849':0.000987422)0.000:0.000000006)0.995:0.000000006,('EPI_ISL_178492':0.000987468,((('EPI_ISL_278986':0.000498642,'EPI_ISL_223298':0.001986674)0.789:0.000490167,('EPI_ISL_192640':0.000990016,('EPI_ISL_193601':0.000988038,'EPI_ISL_174820':0.000000006)0.000:0.000000006)0.855:0.000493345)0.000:0.000000006,('EPI_ISL_195811':0.002975154,('EPI_ISL_205296':0.000000006,(('EPI_ISL_235344':0.004491987,'EPI_ISL_220959':0.000975074)0.957:0.001995581,('EPI_ISL_230420':0.000000006,'EPI_ISL_230421':0.000000006)0.991:0.002975535)0.000:0.000000006)0.907:0.000493243)0.728:0.000000006)1.000:0.000000006)0.000:0.000000006)0.000:0.000000006,'EPI_ISL_173272':0.000000006)0.000:0.000000006,((('EPI_ISL_174000':0.000493835,'EPI_ISL_191447':0.000989387)0.000:0.000000006,('EPI_ISL_177074':0.000987699,((('EPI_ISL_278989':0.000493315,'EPI_ISL_171598':0.000987510)0.344:0.000000006,'EPI_ISL_212221':0.000493234)0.000:0.000000006,((('EPI_ISL_373023':0.000988507,('EPI_ISL_426175':0.003999889,'EPI_ISL_281280':0.001993569)0.416:0.000980907)0.715:0.000000006,('EPI_ISL_238341':0.000000006,'EPI_ISL_238315':0.000987421)0.833:0.000493268)0.000:0.000000006,(((('EPI_ISL_174011':0.000987816,('EPI_ISL_210317':0.001979066,('EPI_ISL_173261':0.0,'EPI_ISL_173260':0.0):0.000493234)0.342:0.000000006)0.000:0.000000006,('EPI_ISL_177691':0.001482555,'EPI_ISL_192130':0.000493300)0.777:0.000000006)0.000:0.000000006,('EPI_ISL_278987':0.0,'EPI_ISL_202947':0.0,'EPI_ISL_284313':0.0,'EPI_ISL_284649':0.0,'EPI_ISL_179477':0.0,'EPI_ISL_212219':0.0,'EPI_ISL_172642':0.0,'EPI_ISL_188705':0.0,'EPI_ISL_237224':0.0,'EPI_ISL_191450':0.0,'EPI_ISL_195795':0.0):0.000000006)0.000:0.000000006,('EPI_ISL_284271':0.000493273,('EPI_ISL_193607':0.000987400,('EPI_ISL_504865':0.001485449,'EPI_ISL_177082':0.003472571)0.411:0.000496349)0.743:0.000000006)0.000:0.000000006)1.000:0.000000006)0.000:0.000000006)0.000:0.000000006)0.000:0.000000006)1.000:0.000000006,('EPI_ISL_192043':0.000987687,('EPI_ISL_172927':0.000493379,('EPI_ISL_197576':0.000493509,'EPI_ISL_174006':0.000493254)0.000:0.000000006)0.553:0.000000006)0.000:0.000000006)0.000:0.000000006)1.000:0.000000006,('EPI_ISL_202378':0.000493752,'EPI_ISL_221599':0.000000006)0.971:0.001980889)0.000:0.000000006,('EPI_ISL_218971':0.002474504,('EPI_ISL_207930':0.000493080,('EPI_ISL_206565':0.002489064,('EPI_ISL_230532':0.000496396,'EPI_ISL_230534':0.000988651)0.933:0.001493160)0.747:0.000485462)0.000:0.000000006)0.837:0.000493218)0.000:0.000000006,(('EPI_ISL_206500':0.003471119,'EPI_ISL_192126':0.001979922)0.756:0.000496419,'EPI_ISL_192647':0.000493297)0.741:0.000000006)0.984:0.000000006,('EPI_ISL_195820':0.000987533,'EPI_ISL_172924':0.000493412)0.000:0.000000006)0.000:0.000000006,((('EPI_ISL_328782':0.0,'EPI_ISL_328781':0.0):0.000493567,'EPI_ISL_328780':0.000000006)0.956:0.001985102,('EPI_ISL_210300':0.004994929,'EPI_ISL_221604':0.000000006)0.899:0.000987797)0.766:0.000493950)0.864:0.000493374)0.000:0.000000006)0.000:0.000000006,('EPI_ISL_228129':0.002475158,('EPI_ISL_502133':0.000992019,'EPI_ISL_502167':0.002478372)0.778:0.000493179)0.725:0.000000006)0.000:0.000000006)0.832:0.000493311,('EPI_ISL_200783':0.000496670,('EPI_ISL_217921':0.000497796,'EPI_ISL_255355':0.004485921)0.928:0.001482807)1.000:0.003979644)0.000:0.000000006,(('EPI_ISL_221645':0.0,'EPI_ISL_221644':0.0):0.002975019,'EPI_ISL_168953':0.001483740)0.000:0.000000006)0.000:0.000000006)1.000:0.000000006,((('EPI_ISL_172653':0.0,'EPI_ISL_172651':0.0,'EPI_ISL_172654':0.0):0.000000006,(('EPI_ISL_237214':0.0,'EPI_ISL_173274':0.0,'EPI_ISL_237207':0.0,'EPI_ISL_173268':0.0):0.000493412,('EPI_ISL_237209':0.000493309,('EPI_ISL_237212':0.0,'EPI_ISL_173270':0.0):0.000000006)0.000:0.000000006)0.866:0.000493397)0.916:0.000493795,('EPI_ISL_209301':0.000493730,'EPI_ISL_194836':0.000494500)0.951:0.001485854)0.000:0.000000006)0.000:0.000000006)0.842:0.000493489,((((('EPI_ISL_502094':0.000000006,('EPI_ISL_502114':0.002484163,'EPI_ISL_502161':0.000988744)0.000:0.000000006)0.979:0.003045426,'EPI_ISL_282690':0.008100888)0.766:0.000430969,(('EPI_ISL_199501':0.001481965,(('EPI_ISL_193606':0.000493691,'EPI_ISL_192621':0.000493850)0.841:0.000495050,'EPI_ISL_195662':0.003473544)0.753:0.000000006)0.442:0.000496652,'EPI_ISL_173265':0.000986368)0.928:0.001485856)0.000:0.000000006,(('EPI_ISL_166442':0.000988601,'EPI_ISL_175880':0.002478948)0.750:0.000000006,(('EPI_ISL_146125':0.001483956,('EPI_ISL_381068':0.000989616,('EPI_ISL_167633':0.000987847,('EPI_ISL_167597':0.000988047,'EPI_ISL_156810':0.000493516)0.000:0.000000006)0.764:0.000492804)0.797:0.000495522)0.000:0.000000006,((((((((('EPI_ISL_334449':0.0,'EPI_ISL_334450':0.0):0.001485264,(('EPI_ISL_334441':0.0,'EPI_ISL_334442':0.0):0.002479027,((((('EPI_ISL_334436':0.0,'EPI_ISL_334435':0.0):0.000493591,'EPI_ISL_173351':0.002485461)0.000:0.000000006,'EPI_ISL_502076':0.000000006)1.000:0.000000006,'EPI_ISL_502085':0.000493702)0.000:0.000000006,'EPI_ISL_175259':0.003977198)0.684:0.000493644)0.000:0.000000006)0.938:0.000000006,('EPI_ISL_162249':0.002973983,'EPI_ISL_399266':0.001993435)0.872:0.000000006)0.000:0.000000006,(('EPI_ISL_166899':0.001979166,('EPI_ISL_157072':0.000493519,'EPI_ISL_502163':0.000988322)0.000:0.000000006)1.000:0.000000006,('EPI_ISL_502160':0.000000006,'EPI_ISL_166015':0.001483098)0.000:0.000000006)0.000:0.000000006)0.000:0.000000006,('EPI_ISL_399245':0.000000006,(('EPI_ISL_334438':0.0,'EPI_ISL_334437':0.0):0.001485807,'EPI_ISL_191667':0.001982810)0.744:0.000496761)0.923:0.000988371)0.448:0.000493647,('EPI_ISL_189958':0.001486291,('EPI_ISL_167614':0.000989410,('EPI_ISL_202958':0.000992311,'EPI_ISL_167664':0.001490015)0.766:0.000490239)0.780:0.000497109)0.774:0.000492701)0.000:0.000000006,(('EPI_ISL_171845':0.001483055,(((('EPI_ISL_426177':0.007524689,((((('EPI_ISL_168842':0.001483990,'EPI_ISL_502075':0.000493666)0.729:0.000000006,(('EPI_ISL_428983':0.001485879,('EPI_ISL_421533':0.000988098,'EPI_ISL_428979':0.000989094)0.000:0.000000006)0.858:0.000493688,'EPI_ISL_502098':0.001979956)0.000:0.000000006)0.000:0.000000006,((('EPI_ISL_177072':0.0,'EPI_ISL_192049':0.0):0.001480584,'EPI_ISL_205289':0.004984276)0.766:0.000498967,('EPI_ISL_210348':0.001980097,'EPI_ISL_172652':0.000988531)0.000:0.000000006)0.852:0.000493634)0.000:0.000000006,'EPI_ISL_237083':0.002975327)0.866:0.000493600,(('EPI_ISL_167601':0.000493448,'EPI_ISL_167643':0.000000006)0.838:0.000493591,('EPI_ISL_502141':0.001482902,((('EPI_ISL_159349':0.001484006,'EPI_ISL_163650':0.001979700)0.000:0.000000006,'EPI_ISL_157753':0.000493541)0.000:0.000000006,(('EPI_ISL_170845':0.003023608,'EPI_ISL_252707':0.007076981)0.925:0.001955712,('EPI_ISL_143737':0.000493596,'EPI_ISL_157157':0.000493650)0.000:0.000000006)0.851:0.000493560)0.000:0.000000006)0.864:0.000493631)0.509:0.000000006)0.344:0.000993877)0.863:0.000987150,(('EPI_ISL_381062':0.010118052,('EPI_ISL_189959':0.001485415,(('EPI_ISL_263246':0.002556569,('EPI_ISL_263196':0.015681859,('EPI_ISL_263163':0.020764119,('EPI_ISL_263226':0.015058174,'EPI_ISL_263225':0.012609194)0.968:0.006611286)0.089:0.002620344)0.928:0.008319329)1.000:0.024217089,(('EPI_ISL_189964':0.000000006,'EPI_ISL_189963':0.002968119)0.953:0.001978147,('EPI_ISL_189967':0.000987061,'EPI_ISL_189957':0.000492204)0.933:0.001496527)0.501:0.000939547)0.815:0.001570934)0.946:0.002040143)0.744:0.000443452,(((('EPI_ISL_166024':0.000493660,'EPI_ISL_176976':0.002478834)0.000:0.000000006,('EPI_ISL_161866':0.002978076,(((('EPI_ISL_156916':0.000000006,'EPI_ISL_155008':0.000000006)0.992:0.002478344,(((('EPI_ISL_502122':0.000989183,('EPI_ISL_502116':0.000995245,('EPI_ISL_173275':0.0,'EPI_ISL_237225':0.0):0.003491840)0.745:0.000490575)0.731:0.000000006,(((((('EPI_ISL_167684':0.001003857,'EPI_ISL_163674':0.000989547)0.907:0.001485824,'EPI_ISL_167563':0.001485130)0.725:0.000000006,('EPI_ISL_205297':0.002986433,'EPI_ISL_193299':0.002479028)0.737:0.000000006)0.000:0.000000006,(('EPI_ISL_212527':0.001486907,((('EPI_ISL_222200':0.001983836,(('EPI_ISL_223215':0.000494435,('EPI_ISL_221005':0.000989652,('EPI_ISL_206532':0.0,'EPI_ISL_207369':0.0,'EPI_ISL_203601':0.0):0.001485289)0.242:0.000000006)0.000:0.000000006,'EPI_ISL_206984':0.000494297)0.000:0.000000006)0.000:0.000000006,('EPI_ISL_232716':0.000989837,('EPI_ISL_218072':0.000494389,('EPI_ISL_213178':0.0,'EPI_ISL_222192':0.0):0.000000006)0.000:0.000000006)0.899:0.000494415)0.917:0.000494404,('EPI_ISL_194846':0.000000006,((('EPI_ISL_234632':0.000000006,'EPI_ISL_193594':0.000000006)0.896:0.000494467,('EPI_ISL_213112':0.000993116,'EPI_ISL_215027':0.000496013)0.791:0.000494266)0.000:0.000000006,'EPI_ISL_200781':0.000495022)0.000:0.000000006)0.000:0.000000006)0.890:0.000992162)0.749:0.000493575,(('EPI_ISL_193011':0.000990281,(('EPI_ISL_206516':0.000492181,'EPI_ISL_202385':0.002487863)0.780:0.000496587,('EPI_ISL_207948':0.001487171,('EPI_ISL_213151':0.000989243,('EPI_ISL_241167':0.000000006,'EPI_ISL_241165':0.000493769)0.950:0.000988064)0.000:0.000000006)0.083:0.000494652)0.925:0.001490402)0.936:0.001487367,'EPI_ISL_218429':0.002479647)0.000:0.000000006)0.942:0.000988995)0.000:0.000000006,('EPI_ISL_237226':0.0,'EPI_ISL_192124':0.0,'EPI_ISL_176991':0.0):0.000000006)0.000:0.000000006,('EPI_ISL_427423':0.002481749,('EPI_ISL_14749480':0.001485083,'EPI_ISL_167680':0.000989620)0.000:0.000000006)0.850:0.000494134)0.000:0.000000006)0.000:0.000000006,((((((('EPI_ISL_334030':0.001527486,'EPI_ISL_334038':0.000000006)1.000:0.010860164,'EPI_ISL_227473':0.008852658)0.610:0.000188617,'EPI_ISL_282718':0.004995654)0.788:0.000499832,((((('EPI_ISL_502140':0.001489142,('EPI_ISL_193300':0.001487796,('EPI_ISL_502155':0.000000006,(('EPI_ISL_263396':0.0,'EPI_ISL_502080':0.0):0.000993264,'EPI_ISL_502169':0.000000006)0.981:0.002486434)0.960:0.001985265)0.000:0.000000006)0.838:0.000494840,('EPI_ISL_194904':0.001000544,'EPI_ISL_210349':0.002503516)0.789:0.000487641)0.000:0.000000006,('EPI_ISL_259855':0.000000006,'EPI_ISL_259848':0.000989844)0.925:0.000990308)0.967:0.001486576,('EPI_ISL_281284':0.001487383,('EPI_ISL_263167':0.000494510,'EPI_ISL_238373':0.002990875)0.000:0.000000006)0.000:0.000000006)0.908:0.000990260,(('EPI_ISL_172647':0.000000006,(('EPI_ISL_172625':0.000000006,'EPI_ISL_502164':0.003982904)0.954:0.001485673,'EPI_ISL_172649':0.002979921)0.000:0.000000006)0.000:0.000000006,'EPI_ISL_192120':0.002480981)0.892:0.000989111)0.770:0.000495616)0.382:0.000000006,'EPI_ISL_176986':0.000494125)0.000:0.000000006,('EPI_ISL_171582':0.001488309,'EPI_ISL_188724':0.000495322)0.768:0.000494257)0.000:0.000000006,'EPI_ISL_167618':0.000494146)0.000:0.000000006)0.000:0.000000006,'EPI_ISL_175254':0.003481899)0.898:0.000988957)0.000:0.000000006,('EPI_ISL_161332':0.000988839,'EPI_ISL_161860':0.001485379)0.746:0.000000006)0.000:0.000000006,'EPI_ISL_161861':0.000493828)0.935:0.000988952)0.000:0.000000006)0.711:0.000000006,('EPI_ISL_150295':0.001486139,'EPI_ISL_153618':0.000992299)0.405:0.000990115)0.903:0.000493634,('EPI_ISL_202957':0.000989259,(((('EPI_ISL_146135':0.000000006,'EPI_ISL_146131':0.002468887)0.883:0.000988989,((('EPI_ISL_164475':0.0,'EPI_ISL_164473':0.0,'EPI_ISL_164474':0.0,'EPI_ISL_160814':0.0):0.000976493,(('EPI_ISL_218612':0.0,'EPI_ISL_218613':0.0,'EPI_ISL_218602':0.0,'EPI_ISL_218604':0.0,'EPI_ISL_218600':0.0,'EPI_ISL_218607':0.0,'EPI_ISL_218608':0.0,'EPI_ISL_218601':0.0,'EPI_ISL_218610':0.0):0.000000006,'EPI_ISL_218606':0.000491915)1.000:0.014295617)0.888:0.001491924,(((('EPI_ISL_224767':0.0,'EPI_ISL_224766':0.0,'EPI_ISL_224772':0.0):0.002962112,((('EPI_ISL_279000':0.000987631,'EPI_ISL_149711':0.000987073)0.764:0.000491700,(('EPI_ISL_193580':0.000498825,'EPI_ISL_288256':0.002973928)0.784:0.000487054,((((('EPI_ISL_116258':0.000985241,('EPI_ISL_278850':0.001901961,('EPI_ISL_4083710':0.000000006,'EPI_ISL_4083712':0.002499596)1.000:0.010695240)0.999:0.007610579)0.000:0.000000006,((('EPI_ISL_499171':0.016281371,('EPI_ISL_269975':0.000984875,('EPI_ISL_141542':0.002477163,'EPI_ISL_269977':0.001479774)0.000:0.000000006)0.000:0.000000006)0.850:0.000492009,'EPI_ISL_127690':0.000491985)0.000:0.000000006,'EPI_ISL_1361638':0.000492171)0.000:0.000000006)0.000:0.000000006,('EPI_ISL_129015':0.003965748,('EPI_ISL_369641':0.000000006,'EPI_ISL_1360112':0.000492085)0.912:0.000492151)0.000:0.000000006)0.000:0.000000006,('EPI_ISL_208706':0.002472018,'EPI_ISL_194044':0.003967487)0.741:0.000496298)0.869:0.000492053,('EPI_ISL_208697':0.002480453,('EPI_ISL_208727':0.000000006,'EPI_ISL_208728':0.000492251)0.770:0.000491990)0.874:0.000987742)0.000:0.000000006)0.000:0.000000006)0.779:0.000482303,('EPI_ISL_128694':0.000986085,'EPI_ISL_188657':0.000000006)0.958:0.001988141)0.924:0.001490525)0.710:0.000000006,((('EPI_ISL_195101':0.005994586,('EPI_ISL_195170':0.006518092,'EPI_ISL_195169':0.003999323)0.945:0.002489994)0.853:0.000977446,(('EPI_ISL_1361593':0.002966078,'EPI_ISL_133053':0.000984504)0.747:0.000000006,('EPI_ISL_369608':0.000984289,((((((((('EPI_ISL_195048':0.002467505,('EPI_ISL_90270':0.000000006,'EPI_ISL_90269':0.000000006)0.913:0.000996953)0.716:0.000000006,(((('EPI_ISL_424991':0.000000006,('EPI_ISL_413626':0.006640604,'EPI_ISL_345245':0.004018549)0.887:0.003463444)0.984:0.004454026,'EPI_ISL_345244':0.002592824)0.435:0.000948759,'EPI_ISL_413624':0.002592232)0.996:0.005401735,(((((('EPI_ISL_4081386':0.005981509,(('EPI_ISL_257494':0.000492600,'EPI_ISL_257502':0.000000006)1.000:0.008040334,('EPI_ISL_4081380':0.004510638,'EPI_ISL_4081371':0.004522174)1.000:0.010728073)0.000:0.000000006)1.000:0.011593396,('EPI_ISL_6781349':0.046346380,(('EPI_ISL_381069':0.006027622,('EPI_ISL_381047':0.004482570,'EPI_ISL_381067':0.004528564)0.997:0.007184896)0.983:0.005853104,'EPI_ISL_243527':0.025768485)0.795:0.001349126)0.243:0.000355099)0.000:0.000000006,('EPI_ISL_4081286':0.010558354,('EPI_ISL_191398':0.001479276,('EPI_ISL_89373':0.000492014,((('EPI_ISL_133122':0.000491911,('EPI_ISL_135255':0.000491885,'EPI_ISL_131677':0.000492262)0.000:0.000000006)0.000:0.000000006,'EPI_ISL_133125':0.001479793)0.000:0.000000006,(('EPI_ISL_153876':0.000985824,(((('EPI_ISL_206880':0.000000006,'EPI_ISL_191292':0.000000006)0.000:0.000000006,'EPI_ISL_95331':0.002473360)0.000:0.000000006,'EPI_ISL_133118':0.000000006)0.000:0.000000006,'EPI_ISL_133126':0.000491814)0.766:0.000491688)0.762:0.000493129,'EPI_ISL_191393':0.001478873)0.000:0.000000006)0.000:0.000000006)0.000:0.000000006)0.773:0.000500238)0.785:0.000485954)0.903:0.000984213,(('EPI_ISL_87463':0.002468287,('EPI_ISL_95185':0.001989940,((('EPI_ISL_399215':0.000918103,('EPI_ISL_399220':0.007533656,(('EPI_ISL_399216':0.0,'EPI_ISL_399217':0.0,'EPI_ISL_399218':0.0):0.000000006,'EPI_ISL_399219':0.000493485)0.738:0.000495588)0.914:0.001561434)1.000:0.021762618,('EPI_ISL_381085':0.023843240,'EPI_ISL_132402':0.013773877)0.737:0.001471989)0.738:0.000445043,((((((('EPI_ISL_329080':0.0,'EPI_ISL_14284876':0.0,'EPI_ISL_329094':0.0):0.000000020,'EPI_ISL_329082':0.014687126)1.000:0.010559901,('EPI_ISL_150943':0.000000006,('EPI_ISL_106145':0.002519588,(('EPI_ISL_328804':0.0,'EPI_ISL_328807':0.0):0.000462369,'EPI_ISL_327490':0.001015026)1.000:0.015304078)0.736:0.000453799)0.000:0.000000006)0.767:0.000491292,('EPI_ISL_4081613':0.001525599,('EPI_ISL_4081617':0.003369923,'EPI_ISL_157896':0.026005653)0.946:0.004627425)1.000:0.067604392)0.000:0.000000006,((((('EPI_ISL_88844':0.001979725,(('EPI_ISL_63243':0.000000006,('EPI_ISL_87518':0.000492369,('EPI_ISL_167143':0.000491967,((('EPI_ISL_167144':0.0,'EPI_ISL_90108':0.0):0.000000006,'EPI_ISL_167145':0.000492591)0.759:0.000494559,'EPI_ISL_76629':0.001488301)0.887:0.000982952)0.785:0.000493307)0.796:0.000490810)0.430:0.000491076,('EPI_ISL_429244':0.000491114,'EPI_ISL_78762':0.000000006)0.000:0.000000006)0.929:0.000491421)0.000:0.000000006,(('EPI_ISL_75158':0.000983791,('EPI_ISL_80102':0.000983539,'EPI_ISL_79365':0.000984985)0.000:0.000000006)0.000:0.000000006,'EPI_ISL_66076':0.002471416)0.832:0.000491294)0.000:0.000000006,((((((('EPI_ISL_96947':0.001477350,((('EPI_ISL_164346':0.0,'EPI_ISL_164343':0.0,'EPI_ISL_164347':0.0,'EPI_ISL_164348':0.0):0.000986087,(((('EPI_ISL_164365':0.0,'EPI_ISL_164362':0.0,'EPI_ISL_164361':0.0,'EPI_ISL_164366':0.0,'EPI_ISL_164368':0.0,'EPI_ISL_164355':0.0,'EPI_ISL_181096':0.0):0.000000006,'EPI_ISL_164364':0.000492581)0.000:0.000000006,('EPI_ISL_164360':0.000492466,'EPI_ISL_164367':0.000492638)0.000:0.000000006)0.000:0.000000006,'EPI_ISL_164363':0.000492637)0.946:0.001982268)0.997:0.006052851,(('EPI_ISL_168401':0.000000006,'EPI_ISL_168402':0.000986383)0.988:0.002981007,(('EPI_ISL_131499':0.0,'EPI_ISL_131501':0.0,'EPI_ISL_131502':0.0,'EPI_ISL_131498':0.0):0.000000006,('EPI_ISL_131497':0.000000006,'EPI_ISL_131500':0.000992212)0.733:0.000000006)0.736:0.000485718)0.996:0.004533039)0.798:0.001465160)0.000:0.000000006,((('EPI_ISL_196002':0.0,'EPI_ISL_196001':0.0):0.000000006,('EPI_ISL_196032':0.000491900,(('EPI_ISL_196025':0.0,'EPI_ISL_196012':0.0,'EPI_ISL_196023':0.0,'EPI_ISL_196014':0.0):0.000000006,'EPI_ISL_196024':0.000491881)0.000:0.000000006)0.991:0.002467891)0.979:0.002975661,('EPI_ISL_196010':0.005453432,('EPI_ISL_295555':0.001534900,'EPI_ISL_295553':0.012163641)0.833:0.000955864)0.980:0.003552829)0.936:0.001978856)0.000:0.000000006,('EPI_ISL_65024':0.000491422,('EPI_ISL_278795':0.006459407,'EPI_ISL_166499':0.000000006)0.000:0.000000006)0.864:0.000491298)0.000:0.000000006,(((('EPI_ISL_78856':0.002467289,(('EPI_ISL_73580':0.0,'EPI_ISL_156329':0.0):0.000000006,('EPI_ISL_86553':0.000000006,('EPI_ISL_86554':0.000491397,'EPI_ISL_73577':0.000983691)0.000:0.000000006)1.000:0.000000006)0.000:0.000000006)0.000:0.000000006,'EPI_ISL_134468':0.010017319)0.735:0.000000052,'EPI_ISL_73583':0.000000006)0.573:0.000491270,(('EPI_ISL_101314':0.000000006,('EPI_ISL_100250':0.006100244,'EPI_ISL_181290':0.007097517)0.744:0.000392535)0.669:0.000491637,('EPI_ISL_73793':0.000984606,(('EPI_ISL_75162':0.000491807,('EPI_ISL_75092':0.000491873,'EPI_ISL_151062':0.000491953)0.793:0.000491945)0.000:0.000000006,('EPI_ISL_87631':0.002472412,'EPI_ISL_87677':0.001973258)0.000:0.000000006)0.000:0.000000006)0.958:0.001479205)0.746:0.000000006)0.746:0.000000006)1.000:0.000000006,('EPI_ISL_62741':0.000000006,('EPI_ISL_75152':0.000493595,('EPI_ISL_164393':0.0,'EPI_ISL_164395':0.0,'EPI_ISL_164396':0.0,'EPI_ISL_164394':0.0,'EPI_ISL_164391':0.0,'EPI_ISL_164445':0.0,'EPI_ISL_164397':0.0,'EPI_ISL_160783':0.0,'EPI_ISL_164392':0.0,'EPI_ISL_164444':0.0):0.007994626)0.779:0.000490388)0.876:0.000491312)0.000:0.000000006,(('EPI_ISL_62225':0.0,'EPI_ISL_61833':0.0):0.000000006,(('EPI_ISL_121304':0.0,'EPI_ISL_110476':0.0):0.001476195,'EPI_ISL_62232':0.001476045)0.000:0.000000006)0.921:0.000491154)0.000:0.000000006,((((((('EPI_ISL_87569':0.000986512,'EPI_ISL_80377':0.000982787)0.484:0.000983708,('EPI_ISL_101898':0.001476879,'EPI_ISL_80382':0.001970374)0.742:0.000000006)0.892:0.000984408,'EPI_ISL_71365':0.002465297)0.000:0.000000006,'EPI_ISL_31673':0.000000006)1.000:0.000000006,'EPI_ISL_61839':0.000491064)0.000:0.000000006,('EPI_ISL_278798':0.0,'EPI_ISL_278799':0.0,'EPI_ISL_278810':0.0,'EPI_ISL_278805':0.0,'EPI_ISL_278806':0.0,'EPI_ISL_278793':0.0):0.003952960)0.913:0.000985864,(('EPI_ISL_79833':0.000986078,'EPI_ISL_79834':0.000000006)0.984:0.002465389,'EPI_ISL_74132':0.002465162)0.000:0.000000006)0.730:0.000000006)1.000:0.000000006)0.000:0.000000006,((('EPI_ISL_75161':0.000491519,('EPI_ISL_167132':0.000000006,'EPI_ISL_74207':0.000983151)0.900:0.000491346)0.000:0.000000006,('EPI_ISL_79817':0.000453282,'EPI_ISL_278821':0.016290732)0.920:0.001516855)0.846:0.000491467,(('EPI_ISL_108537':0.001971180,'EPI_ISL_32414':0.000983720)0.000:0.000000006,'EPI_ISL_30823':0.000000006)0.833:0.000491279)0.000:0.000000006)0.000:0.000000006,((((((((((('EPI_ISL_80163':0.000992570,('EPI_ISL_124320':0.001494597,('EPI_ISL_132356':0.008690668,'EPI_ISL_156335':0.005634864)0.699:0.000324858)0.989:0.003500233)0.745:0.000484327,'EPI_ISL_195175':0.000491480)0.000:0.000000006,'EPI_ISL_74288':0.001971291)0.841:0.000491503,(('EPI_ISL_151161':0.0,'EPI_ISL_195991':0.0):0.002485039,('EPI_ISL_195998':0.002979234,(('EPI_ISL_195999':0.0,'EPI_ISL_151191':0.0):0.001972381,('EPI_ISL_195997':0.002468860,'EPI_ISL_196031':0.005957475)0.000:0.000000006)0.731:0.000483423)0.927:0.001487700)0.912:0.001986219)0.727:0.000000006,((((('EPI_ISL_195165':0.011393836,'EPI_ISL_331320':0.023295994)0.853:0.001707952,(('EPI_ISL_700752':0.016709399,('EPI_ISL_282692':0.000000006,'EPI_ISL_282491':0.005473261)1.000:0.024109968)0.814:0.001476180,('EPI_ISL_282708':0.020547505,('EPI_ISL_103838':0.000492449,'EPI_ISL_103839':0.002966824)0.861:0.001009397)0.724:0.000968589)0.000:0.000000006)0.818:0.000491355,(((((('EPI_ISL_195093':0.009521783,('EPI_ISL_4081377':0.028857913,'EPI_ISL_151091':0.001610428)0.995:0.006905903)0.737:0.000487528,((((('EPI_ISL_168406':0.001503052,('EPI_ISL_236923':0.001496370,'EPI_ISL_236924':0.000979052)0.999:0.007576421)1.000:0.008528072,((('EPI_ISL_80087':0.000491509,'EPI_ISL_76877':0.000000006)0.767:0.000498593,'EPI_ISL_181294':0.011116759)0.666:0.000486024,('EPI_ISL_129815':0.004459854,'EPI_ISL_151089':0.003464337)0.339:0.000496140)0.351:0.000000006)0.730:0.000000006,('EPI_ISL_104874':0.000491488,(((('EPI_ISL_90552':0.000491562,('EPI_ISL_133129':0.000491526,(('EPI_ISL_131679':0.0,'EPI_ISL_133128':0.0):0.000000006,'EPI_ISL_1360030':0.000491420)0.000:0.000000006)0.000:0.000000006)0.866:0.000491526,('EPI_ISL_502168':0.000000006,('EPI_ISL_133108':0.001477974,('EPI_ISL_131651':0.001971764,'EPI_ISL_123411':0.000983967)0.000:0.000000006)1.000:0.000000006)0.000:0.000000006)0.825:0.000491702,('EPI_ISL_95168':0.000492336,(('EPI_ISL_166542':0.001479804,'EPI_ISL_87464':0.000000006)0.997:0.002964952,(('EPI_ISL_87468':0.0,'EPI_ISL_87467':0.0):0.000000006,('EPI_ISL_369609':0.000000006,'EPI_ISL_108113':0.000984753)0.913:0.000492048)0.997:0.002965801)0.000:0.000000006)0.984:0.002467591)0.000:0.000000006,('EPI_ISL_95336':0.001974025,('EPI_ISL_153868':0.001978385,(('EPI_ISL_153867':0.000000006,'EPI_ISL_135944':0.000492294)0.891:0.000492183,'EPI_ISL_149710':0.000985534)0.000:0.000000006)0.000:0.000000006)0.986:0.001973126)0.856:0.000491519)0.000:0.000000006)0.000:0.000000006,'EPI_ISL_76886':0.000491484)0.866:0.000491558,(((('EPI_ISL_80181':0.0,'EPI_ISL_80184':0.0):0.001464436,('EPI_ISL_501507':0.031162401,('EPI_ISL_501503':0.003759457,'EPI_ISL_501502':0.010939240)0.999:0.010449525)0.820:0.002037370)0.942:0.002005344,(('EPI_ISL_195061':0.003488917,'EPI_ISL_195059':0.004003099)0.976:0.003480522,('EPI_ISL_194991':0.009530116,('EPI_ISL_191081':0.005474066,(('EPI_ISL_223342':0.011047205,('EPI_ISL_700753':0.004008451,'EPI_ISL_700749':0.004528638)0.996:0.008992066)0.995:0.007675031,('EPI_ISL_191080':0.002463981,'EPI_ISL_700768':0.012715713)0.963:0.004272720)0.755:0.000750208)0.882:0.001012599)0.481:0.000483440)0.758:0.000496896)0.782:0.000489976,(((('EPI_ISL_93362':0.005527046,('EPI_ISL_102544':0.004579046,(('EPI_ISL_154593':0.000498985,((('EPI_ISL_206674':0.001999498,'EPI_ISL_211812':0.004502769)0.864:0.000975781,('EPI_ISL_180672':0.000492883,('EPI_ISL_205081':0.000495613,'EPI_ISL_222495':0.002979113)0.972:0.002485063)0.879:0.000991574)0.000:0.000000006,'EPI_ISL_181115':0.003473426)0.930:0.001481448)0.999:0.005508877,(('EPI_ISL_130040':0.000000006,('EPI_ISL_151993':0.002537513,'EPI_ISL_157196':0.006022372)0.727:0.000468318)0.000:0.000000006,'EPI_ISL_130016':0.001983393)0.000:0.000000006)0.984:0.003986076)0.996:0.006087947)0.954:0.002960284,(('EPI_ISL_505263':0.002582735,'EPI_ISL_505326':0.010036162)1.000:0.011806382,('EPI_ISL_206455':0.005024262,('EPI_ISL_73603':0.000489643,'EPI_ISL_278922':0.005000409)0.738:0.000499807)0.792:0.000824315)0.869:0.001143037)0.747:0.000000006,(((((('EPI_ISL_194989':0.004558854,'EPI_ISL_512845':0.029691232)0.975:0.005591280,((('EPI_ISL_275568':0.016836748,('EPI_ISL_700769':0.000000006,'EPI_ISL_4081230':0.007992698)1.000:0.012786848)0.636:0.000416797,'EPI_ISL_191723':0.010059563)0.179:0.000497775,'EPI_ISL_161999':0.004060978)0.733:0.000511742)0.730:0.000377311,(('EPI_ISL_12957976':0.000000006,('EPI_ISL_505437':0.000000006,('EPI_ISL_171205':0.000492448,'EPI_ISL_505443':0.000000006)0.848:0.000492337)0.974:0.001974227)0.994:0.005007480,(('EPI_ISL_12958402':0.015161061,('EPI_ISL_12957485':0.001985179,'EPI_ISL_505732':0.004999629)1.000:0.013577185)0.895:0.002726645,('EPI_ISL_12958029':0.016870662,((((('EPI_ISL_293279':0.002121718,(('EPI_ISL_12941321':0.010471327,('EPI_ISL_12957207':0.001703503,'EPI_ISL_293284':0.001762200)0.875:0.001450113)1.000:0.011575605,('EPI_ISL_165153':0.001324583,'EPI_ISL_282063':0.003633905)0.959:0.002996334)0.027:0.001027185)0.702:0.000347523,('EPI_ISL_12957472':0.000491924,'EPI_ISL_12958037':0.000000006)1.000:0.004969126)0.000:0.000000006,((((('EPI_ISL_12957496':0.000498102,'EPI_ISL_206573':0.003969854)0.999:0.005982758,(((('EPI_ISL_282052':0.008663224,'EPI_ISL_505731':0.012753663)0.818:0.000868809,('EPI_ISL_12958024':0.002018319,'EPI_ISL_12958458':0.018941783)0.837:0.000952528)0.753:0.000500811,'EPI_ISL_12958036':0.008008304)0.875:0.000979745,(((('EPI_ISL_12958196':0.005999511,('EPI_ISL_12958396':0.001483843,'EPI_ISL_12958237':0.006007691)0.923:0.001508403)0.766:0.000479430,(('EPI_ISL_12940921':0.009236344,('EPI_ISL_482252':0.000000006,'EPI_ISL_502192':0.001982529)0.992:0.004536593)0.942:0.002435499,('EPI_ISL_256373':0.008154376,'EPI_ISL_12958225':0.010690001)0.784:0.000861100)0.775:0.000491930)0.787:0.000488898,(('EPI_ISL_12957772':0.001495171,'EPI_ISL_505444':0.002471636)0.992:0.004487405,(('EPI_ISL_12941217':0.004525331,'EPI_ISL_12957473':0.009662706)0.997:0.006517888,('EPI_ISL_12957773':0.005565251,'EPI_ISL_12957780':0.000958324)0.577:0.001483648)0.831:0.001517008)0.000:0.000000006)0.000:0.000000006,((('EPI_ISL_12958385':0.014154842,('EPI_ISL_12957495':0.003554067,'EPI_ISL_12958240':0.009095128)0.860:0.001575643)0.985:0.003553169,(('EPI_ISL_256368':0.003044013,'EPI_ISL_389785':0.013242611)0.713:0.000424927,('EPI_ISL_12958212':0.007426147,'EPI_ISL_12957507':0.015058499)0.777:0.000852466)0.000:0.000000006)0.000:0.000000006,'EPI_ISL_12941102':0.004462598)0.841:0.000492204)0.966:0.001479526)0.000:0.000000006)0.826:0.000492183,(('EPI_ISL_282062':0.002964030,(('EPI_ISL_12958400':0.008764373,'EPI_ISL_12958466':0.011851646)0.979:0.004341792,('EPI_ISL_12958226':0.010684763,(('EPI_ISL_12958230':0.000000006,'EPI_ISL_12958408':0.003000938)0.982:0.003599690,('EPI_ISL_12958399':0.006669004,'EPI_ISL_12958182':0.010677891)0.339:0.000833139)0.996:0.007179051)0.893:0.001919718)0.000:0.000000006)0.943:0.000984595,('EPI_ISL_266595':0.0,'EPI_ISL_293278':0.0):0.007986376)0.000:0.000000006)0.000:0.000000006,((((('EPI_ISL_225534':0.003498633,('EPI_ISL_12958405':0.004480641,('EPI_ISL_12958410':0.001984136,(('EPI_ISL_12957502':0.000462374,'EPI_ISL_12958034':0.006537201)0.982:0.003862552,(('EPI_ISL_12958227':0.001482082,('EPI_ISL_12958414':0.000000006,'EPI_ISL_12958449':0.000990821)0.000:0.000000006)0.974:0.002826772,('EPI_ISL_12958221':0.001513381,('EPI_ISL_12958213':0.001978635,('EPI_ISL_14768121':0.000493930,'EPI_ISL_14768122':0.000000006)0.403:0.000498975)0.999:0.006036964)0.992:0.005180214)0.033:0.000467933)0.898:0.001668423)0.976:0.002982068)0.925:0.001913753)0.772:0.000577444,('EPI_ISL_12941025':0.008597426,(((('EPI_ISL_12941305':0.005177466,('EPI_ISL_482242':0.000000006,'EPI_ISL_482241':0.002478425)0.999:0.004923686)0.855:0.001483188,(('EPI_ISL_12940961':0.001553289,'EPI_ISL_12958033':0.005449654)0.273:0.000724759,('EPI_ISL_12939617':0.008452046,('EPI_ISL_12958173':0.001532701,'EPI_ISL_12958044':0.001445272)0.999:0.008496316)0.937:0.005409484)0.910:0.002458615)0.996:0.005326697,('EPI_ISL_12958384':0.000464504,'EPI_ISL_482283':0.008616937)0.937:0.002064361)0.431:0.000983553,('EPI_ISL_218331':0.001008875,'EPI_ISL_12941032':0.009043024)0.725:0.000514493)0.972:0.003016694)0.718:0.000413559)0.803:0.000493431,(('EPI_ISL_12941313':0.000000006,'EPI_ISL_12941289':0.000985473)0.997:0.003463439,('EPI_ISL_293276':0.006478095,'EPI_ISL_293277':0.003963969)0.000:0.000000006)0.990:0.003471952)0.000:0.000000006,(('EPI_ISL_505440':0.0,'EPI_ISL_505439':0.0):0.004964198,(('EPI_ISL_12958464':0.011173929,(((('EPI_ISL_12957974':0.009164167,('EPI_ISL_12958208':0.006468200,('EPI_ISL_12958218':0.003975575,(('EPI_ISL_12958185':0.000987306,('EPI_ISL_14768124':0.007040608,(('EPI_ISL_14768125':0.003000193,'EPI_ISL_14768131':0.002481310)0.998:0.005563071,(('EPI_ISL_14768139':0.021073537,'EPI_ISL_14768119':0.000000006)0.999:0.007706599,'EPI_ISL_14768137':0.007658408)0.746:0.000335418)0.750:0.000494079)0.929:0.001958207)0.000:0.000000006,(('EPI_ISL_12958210':0.000986066,'EPI_ISL_12958206':0.001992245)0.992:0.003975415,('EPI_ISL_12958187':0.009539595,'EPI_ISL_12958455':0.009534262)0.713:0.000505471)0.797:0.000492906)0.983:0.002983469)0.680:0.000000006)0.989:0.005015365)0.948:0.002940956,((('EPI_ISL_12958040':0.002523858,('EPI_ISL_14768130':0.002515750,'EPI_ISL_14768123':0.001449404)1.000:0.009077090)0.986:0.004554568,('EPI_ISL_12941133':0.019926645,(('EPI_ISL_12958201':0.007500376,'EPI_ISL_370660':0.006464638)0.000:0.000000006,(('EPI_ISL_482284':0.006463259,(('EPI_ISL_12958028':0.002434215,'EPI_ISL_14768117':0.005654920)1.000:0.010687603,('EPI_ISL_12958435':0.008565463,('EPI_ISL_12958444':0.007573600,'EPI_ISL_12958431':0.007055578)0.897:0.001952463)0.976:0.003549548)0.920:0.002451824)0.891:0.000000006,(('EPI_ISL_12958198':0.008102733,'EPI_ISL_14768136':0.006045246)0.991:0.006056020,('EPI_ISL_14870987':0.017959146,('EPI_ISL_12957973':0.010617879,('EPI_ISL_12957768':0.001981515,'EPI_ISL_12958438':0.010667305)0.946:0.002492634)0.871:0.001005474)0.929:0.001990089)0.854:0.000970431)0.000:0.000000006)0.858:0.000000006)0.904:0.001514152)0.962:0.002989430,'EPI_ISL_12941140':0.010134204)0.911:0.001940472)0.722:0.000000006,('EPI_ISL_14870988':0.005674966,(('EPI_ISL_14768132':0.000000006,'EPI_ISL_14768129':0.004486834)0.744:0.000000006,('EPI_ISL_14768128':0.002005715,'EPI_ISL_14768133':0.006002550)0.743:0.000495251)0.835:0.001332500)1.000:0.019398698)0.688:0.000507998,'EPI_ISL_12941001':0.013655449)0.000:0.000000006)0.983:0.002972625,('EPI_ISL_249799':0.004549965,'EPI_ISL_12957487':0.009114459)0.682:0.000928285)0.714:0.000000006)0.757:0.000000006)0.000:0.000000006,(('EPI_ISL_505436':0.000985613,('EPI_ISL_505445':0.0,'EPI_ISL_505447':0.0):0.000000006)0.844:0.000491992,('EPI_ISL_249844':0.008596011,'EPI_ISL_249812':0.005070848)0.752:0.000408736)0.750:0.000000006)0.907:0.000000006)0.000:0.000000006,((((('EPI_ISL_482222':0.0,'EPI_ISL_697519':0.0):0.006513668,'EPI_ISL_12958411':0.002965029)0.976:0.003014554,('EPI_ISL_12958242':0.004458435,('EPI_ISL_482259':0.005509585,('EPI_ISL_12958041':0.002995960,'EPI_ISL_12958038':0.001471113)0.975:0.003508550)0.970:0.002987070)0.000:0.000000006)1.000:0.014388461,('EPI_ISL_12941297':0.004139645,('EPI_ISL_282061':0.008842836,'EPI_ISL_12957492':0.009532192)0.300:0.000329726)0.889:0.001012927)0.723:0.000308653,(('EPI_ISL_12958234':0.005005906,'EPI_ISL_12958409':0.008105066)0.799:0.001462856,('EPI_ISL_156387':0.001456789,'EPI_ISL_293281':0.010603474)0.878:0.001511090)0.743:0.000000006)0.729:0.000000006)0.000:0.000000006)0.860:0.000491936,(('EPI_ISL_4081610':0.002520006,'EPI_ISL_4081609':0.000955848)0.997:0.006036796,('EPI_ISL_249793':0.002548113,('EPI_ISL_282078':0.000492628,'EPI_ISL_282079':0.000000006)1.000:0.011154972)0.754:0.000400966)0.957:0.001994823)0.000:0.000000006,('EPI_ISL_176794':0.002525953,'EPI_ISL_293280':0.012729669)0.928:0.001935087)0.814:0.000000006)0.879:0.001049485)0.992:0.004978500)0.948:0.002454314)0.000:0.000000006,(((('EPI_ISL_295531':0.017131824,('EPI_ISL_328833':0.001496823,('EPI_ISL_328797':0.0,'EPI_ISL_328799':0.0):0.005513865)1.000:0.019874690)0.245:0.001870558,(((('EPI_ISL_207982':0.017866276,('EPI_ISL_207977':0.015255271,('EPI_ISL_207878':0.008056993,(('EPI_ISL_378647':0.012839590,'EPI_ISL_207174':0.000814224)0.996:0.005596140,('EPI_ISL_207081':0.000000006,'EPI_ISL_207957':0.004969737)1.000:0.005907700)0.745:0.000000006)0.991:0.004640178)0.228:0.000392827)0.933:0.002035966,('EPI_ISL_295552':0.000984682,(('EPI_ISL_195988':0.0,'EPI_ISL_295554':0.0):0.000000006,'EPI_ISL_295527':0.000491661)0.000:0.000000006)1.000:0.013734973)0.000:0.000000006,(('EPI_ISL_89166':0.003505778,((('EPI_ISL_236206':0.010030436,('EPI_ISL_124318':0.001475572,('EPI_ISL_136563':0.004954245,('EPI_ISL_139840':0.003957442,'EPI_ISL_138218':0.003956822)0.000:0.000000006)0.000:0.000000006)0.799:0.000504120)0.756:0.000477988,((('EPI_ISL_103836':0.000000006,'EPI_ISL_104479':0.000490578)0.966:0.001475850,(('EPI_ISL_171300':0.0,'EPI_ISL_171299':0.0):0.000000006,('EPI_ISL_171307':0.000000006,((('EPI_ISL_236204':0.000491104,'EPI_ISL_236207':0.000494094)0.948:0.001480386,('EPI_ISL_236203':0.000491913,'EPI_ISL_236209':0.001479250)0.000:0.000000006)1.000:0.010756863,(('EPI_ISL_239893':0.006082318,(('EPI_ISL_234956':0.002965343,('EPI_ISL_235750':0.000491799,'EPI_ISL_243373':0.001973058)0.000:0.000000006)0.972:0.001982133,(('EPI_ISL_206372':0.000492350,'EPI_ISL_206375':0.000000006)0.893:0.000987788,(('EPI_ISL_206453':0.000000006,'EPI_ISL_212213':0.000985677)0.849:0.000492419,('EPI_ISL_206373':0.000492468,'EPI_ISL_256254':0.000000006)0.000:0.000000006)0.796:0.000491389)0.895:0.000995755)0.736:0.000385196)0.997:0.006137396,('EPI_ISL_378998':0.011092482,'EPI_ISL_206673':0.002551619)0.986:0.004572677)0.998:0.007257132)0.774:0.000814507)0.843:0.000490743)0.000:0.000000006)0.756:0.000477437,'EPI_ISL_171301':0.009002033)0.904:0.001500490)0.983:0.002983239,('EPI_ISL_278794':0.0,'EPI_ISL_278804':0.0):0.001485663)0.758:0.000448911)0.936:0.002696905,('EPI_ISL_236194':0.004988061,('EPI_ISL_378992':0.020160342,('EPI_ISL_282743':0.008121591,(('EPI_ISL_378979':0.002249936,'EPI_ISL_378985':0.005263769)0.991:0.004525059,('EPI_ISL_378990':0.007538835,(('EPI_ISL_378996':0.000985867,'EPI_ISL_378982':0.004961813)0.000:0.000000006,('EPI_ISL_378989':0.001491934,('EPI_ISL_14770784':0.006078460,('EPI_ISL_6781483':0.004512041,'EPI_ISL_4082044':0.002995476)1.000:0.008705696)0.990:0.005499482)0.419:0.000483059)0.996:0.005007611)0.843:0.001216200)0.930:0.002716155)0.981:0.005399677)0.998:0.010398721)0.008:0.000977047)0.877:0.001802107)0.791:0.000496089,(('EPI_ISL_195995':0.0,'EPI_ISL_195996':0.0):0.002461130,('EPI_ISL_196008':0.002443032,('EPI_ISL_295536':0.0,'EPI_ISL_295532':0.0):0.009649243)0.979:0.004074737)0.999:0.006525048)0.269:0.000000006)0.791:0.000486629,('EPI_ISL_195171':0.014813875,('EPI_ISL_127781':0.003959905,((('EPI_ISL_119334':0.003457486,('EPI_ISL_130051':0.011020345,('EPI_ISL_124480':0.001491995,((('EPI_ISL_133715':0.003492481,'EPI_ISL_143152':0.000470108)0.999:0.005548318,('EPI_ISL_151003':0.000000006,('EPI_ISL_167148':0.000000006,'EPI_ISL_161188':0.002390404)1.000:0.009108203)0.872:0.000995290)0.966:0.002997461,('EPI_ISL_271719':0.000973355,'EPI_ISL_271073':0.001000619)0.943:0.002135471)0.877:0.001332390)0.178:0.000478070)0.000:0.000000006)0.628:0.000000006,((('EPI_ISL_127750':0.001478983,('EPI_ISL_97126':0.000000006,('EPI_ISL_127701':0.001980389,'EPI_ISL_129970':0.000987286)0.770:0.000488830)0.952:0.001979956)0.933:0.001483480,('EPI_ISL_131142':0.005496085,((((('EPI_ISL_127814':0.001969724,(('EPI_ISL_116279':0.0,'EPI_ISL_124435':0.0):0.000000006,'EPI_ISL_116236':0.003470172)0.000:0.000000006)0.000:0.000000006,'EPI_ISL_130130':0.003959874)0.841:0.000491325,(('EPI_ISL_130027':0.0,'EPI_ISL_130038':0.0):0.000986675,'EPI_ISL_130171':0.000984690)0.979:0.002469553)0.000:0.000000006,('EPI_ISL_151992':0.007519221,('EPI_ISL_127888':0.000482246,'EPI_ISL_134287':0.004483796)0.943:0.001533157)0.742:0.000452323)0.000:0.000000006,'EPI_ISL_124296':0.000983627)0.930:0.001507488)0.743:0.000462049)0.890:0.000986743,(((('EPI_ISL_124437':0.002971185,'EPI_ISL_127778':0.000488351)0.878:0.000989138,('EPI_ISL_142023':0.007019433,((((('EPI_ISL_211811':0.010608921,'EPI_ISL_234526':0.011212762)0.866:0.002540045,(((((((('EPI_ISL_387955':0.000000006,(('EPI_ISL_503476':0.007525167,('EPI_ISL_502898':0.000499117,'EPI_ISL_4082030':0.008568069)0.772:0.000488738)0.000:0.000000006,'EPI_ISL_396967':0.002977545)0.985:0.002981267)0.791:0.000602434,('EPI_ISL_399406':0.007794514,'EPI_ISL_502892':0.012235032)0.414:0.000840525)0.945:0.001872987,('EPI_ISL_295798':0.000000006,'EPI_ISL_381072':0.002971104)0.991:0.003475811)0.000:0.000000006,'EPI_ISL_285413':0.003469460)0.839:0.000492929,('EPI_ISL_303861':0.007511237,('EPI_ISL_245059':0.001485004,'EPI_ISL_252794':0.000493411)0.925:0.001487106)0.000:0.000000006)0.862:0.000500202,('EPI_ISL_208931':0.000488205,'EPI_ISL_260815':0.003498492)0.874:0.000994669)0.000:0.000000006,(('EPI_ISL_222687':0.002476140,(('EPI_ISL_245327':0.004053500,'EPI_ISL_245043':0.007075957)0.747:0.000418097,('EPI_ISL_234672':0.001485955,('EPI_ISL_252788':0.002481787,('EPI_ISL_256564':0.002524270,'EPI_ISL_296274':0.004525292)0.750:0.000450973)0.741:0.000492754)0.903:0.000990322)0.000:0.000000006)0.616:0.000000006,('EPI_ISL_243807':0.001484394,('EPI_ISL_296424':0.006515169,((('EPI_ISL_302021':0.004975011,((('EPI_ISL_379344':0.000000006,('EPI_ISL_328739':0.0,'EPI_ISL_328756':0.0,'EPI_ISL_328759':0.0,'EPI_ISL_328740':0.0,'EPI_ISL_328757':0.0,'EPI_ISL_328760':0.0):0.000493317)0.907:0.000493288,('EPI_ISL_387920':0.002476495,('EPI_ISL_373552':0.0,'EPI_ISL_373556':0.0):0.000000006)0.000:0.000000006)0.874:0.001029693,('EPI_ISL_503956':0.000495814,('EPI_ISL_697520':0.001514472,'EPI_ISL_4081929':0.000961895)0.971:0.002518238)1.000:0.009044258)0.346:0.000466569)0.926:0.001517235,('EPI_ISL_282403':0.000992101,'EPI_ISL_266543':0.000490505)0.949:0.001486439)0.000:0.000000006,'EPI_ISL_234242':0.000000006)0.770:0.000492427)0.877:0.000989860)0.775:0.000493544)0.000:0.000000006)0.000:0.000000006,('EPI_ISL_297075':0.009629318,('EPI_ISL_264215':0.000493730,('EPI_ISL_393545':0.011113497,('EPI_ISL_311324':0.002010184,('EPI_ISL_502857':0.007583819,('EPI_ISL_372902':0.002511153,(('EPI_ISL_381682':0.002500673,'EPI_ISL_501671':0.004006438)0.728:0.000477731,('EPI_ISL_399373':0.000994641,(('EPI_ISL_499248':0.001486955,('EPI_ISL_697650':0.002980850,'EPI_ISL_707227':0.002980755)0.316:0.000000006)0.771:0.000494819,('EPI_ISL_6785518':0.006108625,'EPI_ISL_4082033':0.006105223)0.748:0.000409399)0.941:0.001493666)0.769:0.000492716)0.996:0.004506634)0.747:0.000467726)0.973:0.003011243)0.915:0.001469947)0.000:0.000000006)0.880:0.001019899)0.752:0.000463733)1.000:0.011106199)0.716:0.000481809,((((((((('EPI_ISL_203137':0.003509244,(('EPI_ISL_208983':0.004476800,'EPI_ISL_180682':0.000489887)0.955:0.002116810,('EPI_ISL_222094':0.005501986,('EPI_ISL_203144':0.002515264,'EPI_ISL_246096':0.006516684)0.888:0.001449040)0.918:0.001873980)0.926:0.001953824)0.999:0.006511119,(('EPI_ISL_256255':0.000480926,'EPI_ISL_222091':0.001498403)1.000:0.007436687,('EPI_ISL_201851':0.005173006,'EPI_ISL_237048':0.003832476)0.992:0.004546996)0.965:0.003128407)0.000:0.000000006,('EPI_ISL_272824':0.016781054,(('EPI_ISL_173750':0.000000006,('EPI_ISL_195380':0.002981628,('EPI_ISL_243759':0.001488874,'EPI_ISL_197216':0.002482028)0.754:0.000483991)0.877:0.000993262)0.972:0.001976488,('EPI_ISL_216913':0.010090290,('EPI_ISL_202952':0.001490643,'EPI_ISL_208942':0.001983783)0.763:0.000467130)0.879:0.001008155)0.000:0.000000006)0.993:0.003466439)0.837:0.000000006,('EPI_ISL_161142':0.000493030,'EPI_ISL_281958':0.005459560)0.993:0.004471138)0.893:0.000955260,('EPI_ISL_159598':0.000000006,('EPI_ISL_167220':0.000000006,('EPI_ISL_173680':0.000000006,('EPI_ISL_243362':0.001976014,'EPI_ISL_243366':0.000996132)0.991:0.003479532)0.888:0.000985815)0.992:0.002474686)0.996:0.005017678)0.975:0.003000110,((('EPI_ISL_133680':0.005528920,'EPI_ISL_281966':0.012200454)0.859:0.000956661,'EPI_ISL_271732':0.000491819)0.000:0.000000006,('EPI_ISL_281931':0.000492162,(('EPI_ISL_281929':0.0,'EPI_ISL_271650':0.0):0.000000006,('EPI_ISL_281975':0.0,'EPI_ISL_271078':0.0):0.001987385)0.405:0.000492278)0.940:0.001479663)0.954:0.001477779)0.000:0.000000006,('EPI_ISL_127770':0.000983313,('EPI_ISL_146015':0.0,'EPI_ISL_161150':0.0):0.000000006)1.000:0.006959212)0.000:0.000000006,(('EPI_ISL_132382':0.002970146,(('EPI_ISL_167593':0.009067325,(((((('EPI_ISL_156555':0.000984785,'EPI_ISL_200081':0.009511898)0.759:0.000494478,'EPI_ISL_149430':0.000987254)0.365:0.000000006,('EPI_ISL_170816':0.000519807,('EPI_ISL_198172':0.003009376,'EPI_ISL_237040':0.009047253)0.921:0.001978293)0.955:0.002445661)0.000:0.000000006,((('EPI_ISL_166508':0.000491896,(('EPI_ISL_166509':0.000491768,('EPI_ISL_168319':0.000491917,'EPI_ISL_161115':0.000491962)0.000:0.000000006)0.528:0.000000006,'EPI_ISL_168318':0.000491929)0.000:0.000000006)0.000:0.000000006,('EPI_ISL_164908':0.000000006,('EPI_ISL_257031':0.004494451,(('EPI_ISL_245050':0.005980500,(('EPI_ISL_246031':0.000000006,'EPI_ISL_258642':0.000493067)0.918:0.000493067,'EPI_ISL_245060':0.004481653)0.000:0.000000006)0.000:0.000000006,'EPI_ISL_245035':0.002475570)0.761:0.000482164)1.000:0.008554520)0.837:0.000491917)0.000:0.000000006,('EPI_ISL_168295':0.0,'EPI_ISL_167147':0.0,'EPI_ISL_164910':0.0,'EPI_ISL_164907':0.0,'EPI_ISL_164909':0.0,'EPI_ISL_161187':0.0,'EPI_ISL_161123':0.0,'EPI_ISL_161145':0.0):0.000000006)0.000:0.000000006)0.000:0.000000006,('EPI_ISL_278198':0.010660442,(('EPI_ISL_168317':0.0,'EPI_ISL_168315':0.0,'EPI_ISL_168309':0.0,'EPI_ISL_168336':0.0,'EPI_ISL_150111':0.0):0.000000006,('EPI_ISL_150110':0.000984864,('EPI_ISL_148407':0.000491990,'EPI_ISL_168325':0.000492521)0.468:0.000492753)0.743:0.000000006)0.837:0.000492257)0.463:0.000000006)0.722:0.000000027,'EPI_ISL_167146':0.000000006)0.772:0.000447224)0.988:0.004021438,('EPI_ISL_151989':0.002473177,'EPI_ISL_163875':0.003479511)0.951:0.002503785)0.858:0.000989441)0.869:0.000984381,('EPI_ISL_130131':0.001979765,'EPI_ISL_134277':0.002986200)0.772:0.000492535)0.000:0.000000006)1.000:0.000000006,('EPI_ISL_180662':0.004472064,('EPI_ISL_271727':0.002472857,('EPI_ISL_155700':0.006012564,('EPI_ISL_133006':0.000000006,'EPI_ISL_162471':0.006977275)0.970:0.001996725)0.742:0.000470654)0.787:0.000493241)0.000:0.000000006)0.000:0.000000006)0.758:0.000493619,(('EPI_ISL_191495':0.000406520,('EPI_ISL_253918':0.000000006,(('EPI_ISL_303870':0.001980615,('EPI_ISL_295676':0.003471982,'EPI_ISL_301923':0.000000006)0.000:0.000000006)0.924:0.001493136,'EPI_ISL_299404':0.002485645)0.739:0.000488337)0.999:0.007088892)0.999:0.006682401,('EPI_ISL_173676':0.001960416,'EPI_ISL_225564':0.005555403)0.975:0.003994100)0.995:0.006066242)0.363:0.000498971,('EPI_ISL_266544':0.005009301,('EPI_ISL_372895':0.004048293,'EPI_ISL_396127':0.003465506)1.000:0.008283098)1.000:0.016511369)0.730:0.000460328)0.975:0.002499582)0.000:0.000000006,(((('EPI_ISL_134280':0.008006380,(('EPI_ISL_156336':0.000492254,(('EPI_ISL_130117':0.000492188,(('EPI_ISL_271761':0.0,'EPI_ISL_271715':0.0,'EPI_ISL_271049':0.0):0.000492047,('EPI_ISL_271738':0.000492136,'EPI_ISL_132377':0.001973699)0.465:0.000000006)0.000:0.000000006)0.000:0.000000006,('EPI_ISL_230188':0.042271674,('EPI_ISL_167983':0.004312190,('EPI_ISL_195459':0.004524593,('EPI_ISL_234951':0.005459720,'EPI_ISL_226061':0.002483995)0.820:0.001024483)0.903:0.002714435)0.870:0.004407485)0.987:0.007315473)0.836:0.000492157)0.000:0.000000006,('EPI_ISL_271047':0.0,'EPI_ISL_271643':0.0,'EPI_ISL_271075':0.0):0.001479785)1.000:0.004958194)0.000:0.000000006,(('EPI_ISL_145707':0.002007107,('EPI_ISL_130134':0.000488314,('EPI_ISL_151779':0.004459661,('EPI_ISL_282911':0.0,'EPI_ISL_285473':0.0):0.000505134)0.976:0.002492634)0.999:0.004505209)0.733:0.000463021,('EPI_ISL_129179':0.001478124,'EPI_ISL_140918':0.000494449)0.983:0.002963999)0.000:0.000000006)1.000:0.000000006,'EPI_ISL_124491':0.000000006)0.000:0.000000006,'EPI_ISL_233607':0.014143189)0.845:0.000491282)0.734:0.000000006,('EPI_ISL_127774':0.003473758,'EPI_ISL_98878':0.002979596)0.836:0.001477835)0.941:0.001969937)0.000:0.000000006)1.000:0.000000006,('EPI_ISL_119599':0.000491096,'EPI_ISL_97115':0.000000006)0.902:0.000491187)0.000:0.000000006)0.922:0.002531480)0.734:0.000430268)0.000:0.000000006,(((('EPI_ISL_261458':0.023028408,(('EPI_ISL_174319':0.001995541,'EPI_ISL_171023':0.000475120)0.966:0.002518776,('EPI_ISL_171044':0.001974397,('EPI_ISL_171035':0.000492073,'EPI_ISL_171040':0.000000006)0.000:0.000000006)0.851:0.000971675)0.990:0.006050977)0.931:0.003998043,(('EPI_ISL_166497':0.003521331,(((('EPI_ISL_696542':0.000000006,('EPI_ISL_696545':0.000990832,'EPI_ISL_696546':0.000493636)0.903:0.000991396)0.837:0.000494139,('EPI_ISL_696540':0.000494139,'EPI_ISL_696535':0.001981411)0.000:0.000000006)0.885:0.000494074,('EPI_ISL_696538':0.000000006,('EPI_ISL_696539':0.000000006,'EPI_ISL_696543':0.000988736)0.847:0.000494259)0.000:0.000000006)0.983:0.003581520,('EPI_ISL_696557':0.000493794,('EPI_ISL_696556':0.0,'EPI_ISL_696555':0.0):0.000000006)0.734:0.000397750)1.000:0.012370210)1.000:0.012261730,((((('EPI_ISL_381063':0.017930392,('EPI_ISL_196021':0.002615976,('EPI_ISL_196006':0.000000006,('EPI_ISL_196019':0.000491893,'EPI_ISL_196017':0.000000006)0.863:0.001478414)0.246:0.001840697)0.916:0.002396025)0.969:0.003985532,('EPI_ISL_234602':0.012171563,'EPI_ISL_381059':0.004598053)0.824:0.001214633)0.332:0.001233856,('EPI_ISL_381060':0.015272949,'EPI_ISL_196018':0.007238162)0.775:0.002676843)1.000:0.022638747,((((((((((((('EPI_ISL_99350':0.000000006,'EPI_ISL_8861':0.001475436)0.978:0.003563109,'EPI_ISL_99344':0.012174813)0.794:0.000891240,('EPI_ISL_99263':0.008626205,('EPI_ISL_95386':0.018296152,('EPI_ISL_99335':0.001967108,(('EPI_ISL_99244':0.000483244,'EPI_ISL_79775':0.007497985)0.994:0.003971721,'EPI_ISL_8862':0.002461919)0.000:0.000000006)0.912:0.001585679)0.369:0.000323518)0.998:0.005593890)0.753:0.000988770,'EPI_ISL_26426':0.006457286)0.771:0.000000006,(((('EPI_ISL_131443':0.0,'EPI_ISL_131444':0.0):0.002959871,((('EPI_ISL_131742':0.005564341,('EPI_ISL_134955':0.011205718,(('EPI_ISL_158532':0.003487126,'EPI_ISL_135126':0.006008289)0.933:0.001985635,((('EPI_ISL_94182':0.003486692,('EPI_ISL_135129':0.000984978,('EPI_ISL_125800':0.000491718,('EPI_ISL_208448':0.0,'EPI_ISL_208447':0.0):0.005962076)0.000:0.000000006)0.935:0.001985059)0.939:0.002483571,('EPI_ISL_141243':0.000972207,'EPI_ISL_189658':0.003479696)0.956:0.003006023)0.997:0.006651176,(('EPI_ISL_119134':0.001977263,(('EPI_ISL_125805':0.001504156,'EPI_ISL_135131':0.000969817)1.000:0.007582577,('EPI_ISL_257132':0.004967043,('EPI_ISL_134905':0.000986383,'EPI_ISL_257126':0.002967902)0.000:0.000000006)0.950:0.002031624)0.743:0.000439787)0.765:0.000496222,(('EPI_ISL_158443':0.002018224,((('EPI_ISL_176770':0.0,'EPI_ISL_176769':0.0):0.000000006,('EPI_ISL_154565':0.000492140,('EPI_ISL_154560':0.000492274,((('EPI_ISL_154564':0.0,'EPI_ISL_154561':0.0):0.000000006,((('EPI_ISL_154568':0.0,'EPI_ISL_154570':0.0,'EPI_ISL_154569':0.0):0.000000006,'EPI_ISL_154572':0.000492223)0.849:0.000497188,('EPI_ISL_154563':0.000492273,'EPI_ISL_154566':0.000492273)0.000:0.000000006)0.000:0.000000006)1.000:0.000000006,('EPI_ISL_154562':0.000985404,('EPI_ISL_154588':0.000491269,'EPI_ISL_154567':0.000988270)0.874:0.000987773)0.801:0.000000006)0.000:0.000000006)0.838:0.000492176)0.000:0.000000006)0.000:0.000000006,(('EPI_ISL_205146':0.000492321,('EPI_ISL_244552':0.000000006,('EPI_ISL_378702':0.001975257,'EPI_ISL_266410':0.001479888)0.000:0.000000006)0.796:0.000493741)0.896:0.000986563,((('EPI_ISL_212405':0.0,'EPI_ISL_212411':0.0):0.000000006,('EPI_ISL_212409':0.000000006,'EPI_ISL_212407':0.000493196)0.920:0.000493234)0.993:0.002472901,'EPI_ISL_378631':0.002471407)0.000:0.000000006)0.917:0.000985834)1.000:0.008559927)0.751:0.000450008,('EPI_ISL_135066':0.001979966,'EPI_ISL_257231':0.003471833)0.874:0.000990917)0.923:0.001488719)0.989:0.003608248)0.720:0.000347161)0.970:0.003520882)0.974:0.004565711)0.124:0.000361637,('EPI_ISL_6504':0.006490308,('EPI_ISL_397906':0.002473481,(('EPI_ISL_397859':0.000985634,(('EPI_ISL_397904':0.0,'EPI_ISL_8768':0.0,'EPI_ISL_397953':0.0,'EPI_ISL_397960':0.0,'EPI_ISL_131460':0.0,'EPI_ISL_327539':0.0):0.000000006,'EPI_ISL_397865':0.000492543)0.000:0.000000006)0.993:0.002471816,('EPI_ISL_397905':0.000000006,('EPI_ISL_22538':0.000492191,('EPI_ISL_131461':0.0,'EPI_ISL_131462':0.0):0.001479445)0.000:0.000000006)0.000:0.000000006)0.756:0.000492568)0.747:0.000498689)0.959:0.002276269)1.000:0.008865009,'EPI_ISL_141301':0.004021838)0.749:0.000426043)0.000:0.000000006,('EPI_ISL_141305':0.005039726,'EPI_ISL_131448':0.009569435)0.729:0.000403969)0.862:0.000490315,(('EPI_ISL_4419':0.007961729,('EPI_ISL_8909':0.005500027,'EPI_ISL_22590':0.001481115)0.919:0.001971683)0.415:0.000000006,('EPI_ISL_180945':0.005552220,('EPI_ISL_131741':0.003893700,('EPI_ISL_131749':0.001970232,(('EPI_ISL_131798':0.0,'EPI_ISL_131720':0.0):0.000000006,'EPI_ISL_131712':0.000491103)0.000:0.000000006)0.698:0.000559051)1.000:0.007590517)0.999:0.008559029)0.000:0.000000006)0.000:0.000000006)0.990:0.005152496,('EPI_ISL_371831':0.033399251,(((('EPI_ISL_138109':0.004457334,('EPI_ISL_141321':0.002972278,((((((('EPI_ISL_79785':0.003500304,('EPI_ISL_99249':0.003003822,(('EPI_ISL_371847':0.005973799,(((((((('EPI_ISL_208112':0.000492948,(('EPI_ISL_208121':0.0,'EPI_ISL_208115':0.0,'EPI_ISL_208111':0.0,'EPI_ISL_208118':0.0,'EPI_ISL_208119':0.0,'EPI_ISL_208106':0.0,'EPI_ISL_208110':0.0,'EPI_ISL_208116':0.0):0.000000006,('EPI_ISL_208109':0.000492956,'EPI_ISL_208117':0.000987212)0.000:0.000000006)0.000:0.000000006)1.000:0.006499762,((('EPI_ISL_371834':0.000000006,'EPI_ISL_397647':0.000986482)0.854:0.000492808,(('EPI_ISL_379561':0.000488549,('EPI_ISL_379240':0.000986994,'EPI_ISL_379231':0.000000006)0.887:0.000993033)0.989:0.003492647,('EPI_ISL_397713':0.001482487,'EPI_ISL_258495':0.001481028)0.875:0.000996909)0.928:0.001480944)0.000:0.000000006,(('EPI_ISL_397625':0.000493360,'EPI_ISL_371775':0.000492570)0.922:0.000988016,('EPI_ISL_397715':0.000000006,'EPI_ISL_397714':0.000493558)1.000:0.011060859)0.000:0.000000006)0.000:0.000000006)0.936:0.000986456,'EPI_ISL_397662':0.000986271)0.000:0.000000006,((('EPI_ISL_397666':0.0,'EPI_ISL_397692':0.0,'EPI_ISL_371822':0.0,'EPI_ISL_397665':0.0,'EPI_ISL_397699':0.0,'EPI_ISL_397639':0.0):0.000000006,(((('EPI_ISL_371829':0.000492709,('EPI_ISL_371833':0.000492542,'EPI_ISL_371843':0.001976413)0.000:0.000000006)0.970:0.001976278,'EPI_ISL_225000':0.001976940)0.000:0.000000006,'EPI_ISL_371773':0.001481373)0.000:0.000000006,(('EPI_ISL_397633':0.0,'EPI_ISL_397643':0.0):0.001481070,('EPI_ISL_397675':0.000000006,'EPI_ISL_397688':0.000493064)0.951:0.000987936)0.000:0.000000006)0.000:0.000000006)1.000:0.000000006,(('EPI_ISL_397516':0.001481124,(((((('EPI_ISL_397656':0.000492699,('EPI_ISL_397661':0.0,'EPI_ISL_397653':0.0):0.000986235)0.235:0.000000006,('EPI_ISL_397700':0.000492783,('EPI_ISL_381844':0.0,'EPI_ISL_397670':0.0,'EPI_ISL_371827':0.0):0.000000006)0.857:0.000492963)0.000:0.000000006,('EPI_ISL_326967':0.016309307,'EPI_ISL_397659':0.000492650)0.000:0.000000006)0.000:0.000000006,'EPI_ISL_397668':0.001481231)0.000:0.000000006,('EPI_ISL_381842':0.0,'EPI_ISL_397645':0.0,'EPI_ISL_397680':0.0,'EPI_ISL_397621':0.0,'EPI_ISL_397652':0.0):0.000000006)0.000:0.000000006,(('EPI_ISL_397635':0.0,'EPI_ISL_397624':0.0):0.000000006,'EPI_ISL_371844':0.000492907)0.868:0.000492750)0.934:0.000986318)0.000:0.000000006,(('EPI_ISL_397638':0.000492856,'EPI_ISL_208102':0.001481721)0.000:0.000000006,('EPI_ISL_381845':0.000989123,('EPI_ISL_397689':0.000000006,'EPI_ISL_397627':0.000492900)0.752:0.000492880)0.909:0.000989084)0.000:0.000000006)0.000:0.000000006)0.000:0.000000006)0.000:0.000000006,('EPI_ISL_397698':0.000492894,'EPI_ISL_397640':0.000000006)0.996:0.002473030)0.745:0.000476249,(('EPI_ISL_397644':0.000000006,'EPI_ISL_371837':0.001686370)0.954:0.001978169,(('EPI_ISL_397655':0.000493133,('EPI_ISL_397631':0.000000006,('EPI_ISL_397650':0.000493037,'EPI_ISL_397508':0.000493133)0.000:0.000000006)0.000:0.000000006)0.850:0.000493165,('EPI_ISL_397693':0.000987969,('EPI_ISL_397637':0.000493091,'EPI_ISL_371830':0.002474764)0.000:0.000000006)0.855:0.000493311)0.000:0.000000006)0.875:0.001502565)0.995:0.004509553,'EPI_ISL_216852':0.003973470)0.740:0.000496245,((('EPI_ISL_161086':0.0,'EPI_ISL_161076':0.0,'EPI_ISL_161072':0.0):0.000989435,('EPI_ISL_222136':0.003472306,('EPI_ISL_258525':0.003969279,'EPI_ISL_216716':0.002969818)0.000:0.000000006)0.998:0.003474982)0.770:0.000491891,'EPI_ISL_166441':0.004969961)0.000:0.000000006)0.000:0.000000006)0.721:0.000491537,'EPI_ISL_162284':0.002478344)0.983:0.003501700)0.974:0.003498340)0.739:0.000462215,('EPI_ISL_69744':0.001480510,'EPI_ISL_87499':0.000988387)0.934:0.001480937)0.000:0.000000006,'EPI_ISL_64393':0.004459404)0.978:0.002491417,(('EPI_ISL_85106':0.000492916,('EPI_ISL_85058':0.0,'EPI_ISL_85083':0.0,'EPI_ISL_85052':0.0):0.000000006)0.999:0.006124239,((((('EPI_ISL_85108':0.001977825,('EPI_ISL_63578':0.000000006,(('EPI_ISL_63539':0.000987868,('EPI_ISL_85118':0.001481003,('EPI_ISL_63541':0.0,'EPI_ISL_85116':0.0):0.000987907)0.000:0.000000006)0.645:0.000000006,'EPI_ISL_63663':0.002999262)0.000:0.000000006)0.000:0.000000006)0.870:0.000974959,'EPI_ISL_84636':0.007529826)0.886:0.001504499,('EPI_ISL_234709':0.000980434,(('EPI_ISL_97225':0.000987457,('EPI_ISL_134982':0.000000006,'EPI_ISL_97226':0.001482752)0.000:0.000000006)0.000:0.000000006,'EPI_ISL_97227':0.003471294)1.000:0.004995952)0.889:0.000995421)0.000:0.000000006,(('EPI_ISL_257216':0.0,'EPI_ISL_257227':0.0):0.006863984,('EPI_ISL_208660':0.005253417,('EPI_ISL_208187':0.002483964,('EPI_ISL_208318':0.000494873,'EPI_ISL_257283':0.004477489)0.000:0.000000006)0.881:0.001750663)0.996:0.005094666)0.929:0.002178768)0.993:0.003504533,('EPI_ISL_208177':0.009016234,(((((('EPI_ISL_208075':0.0,'EPI_ISL_208171':0.0):0.005970933,'EPI_ISL_139398':0.003467434)0.000:0.000000006,(((('EPI_ISL_85137':0.000985841,('EPI_ISL_141827':0.001480353,('EPI_ISL_273566':0.0,'EPI_ISL_273576':0.0,'EPI_ISL_273572':0.0):0.008500747)0.000:0.000000006)0.000:0.000000006,'EPI_ISL_141905':0.001479916)0.922:0.000986028,((('EPI_ISL_63338':0.000986240,'EPI_ISL_30019':0.000492673)0.000:0.000000006,('EPI_ISL_30017':0.000492600,('EPI_ISL_85251':0.001480085,('EPI_ISL_85144':0.000985458,'EPI_ISL_85130':0.000000006)0.759:0.000494855)0.962:0.002472112)0.731:0.000000006)0.000:0.000000006,(('EPI_ISL_85120':0.0,'EPI_ISL_63339':0.0,'EPI_ISL_84640':0.0):0.000000006,'EPI_ISL_84651':0.000986260)0.000:0.000000006)0.000:0.000000006)0.000:0.000000006,'EPI_ISL_85128':0.001480987)0.900:0.000986124)0.000:0.000000006,('EPI_ISL_83513':0.001981495,'EPI_ISL_234708':0.002975916)0.735:0.000492008)0.000:0.000000006,(('EPI_ISL_141850':0.002971035,('EPI_ISL_234715':0.001976715,('EPI_ISL_137502':0.000492583,('EPI_ISL_137489':0.000000006,'EPI_ISL_141855':0.000492617)0.000:0.000000006)0.545:0.000000006)0.000:0.000000006)0.916:0.000988265,((('EPI_ISL_141826':0.0,'EPI_ISL_141825':0.0):0.000986934,(('EPI_ISL_141932':0.0,'EPI_ISL_141813':0.0,'EPI_ISL_141812':0.0,'EPI_ISL_141875':0.0):0.000000006,('EPI_ISL_141845':0.001977688,'EPI_ISL_141925':0.000492866)0.000:0.000000006)0.000:0.000000006)0.997:0.002472811,'EPI_ISL_94206':0.003467103)0.000:0.000000006)0.962:0.001480615)0.839:0.000492704,'EPI_ISL_82505':0.000986486)0.000:0.000000006)0.000:0.000000006)0.995:0.006101110)0.904:0.001915588)0.901:0.001499850,('EPI_ISL_327603':0.095642461,('EPI_ISL_85109':0.010579818,('EPI_ISL_381418':0.047732585,('EPI_ISL_371803':0.030924682,'EPI_ISL_371799':0.000000006)1.000:0.060561654)0.964:0.011370903)1.000:0.021381581)0.959:0.010005543)0.769:0.000471982,((((('EPI_ISL_131463':0.000000006,('EPI_ISL_189667':0.000492935,'EPI_ISL_142338':0.000000006)0.996:0.004475129)0.000:0.000000006,(('EPI_ISL_397968':0.000000006,'EPI_ISL_397970':0.002977948)0.938:0.001482095,'EPI_ISL_142327':0.000986783)0.000:0.000000006)0.000:0.000000006,(('EPI_ISL_142346':0.008548760,(('EPI_ISL_84618':0.0,'EPI_ISL_327559':0.0,'EPI_ISL_327511':0.0,'EPI_ISL_84627':0.0,'EPI_ISL_327554':0.0):0.000000006,'EPI_ISL_31481':0.000492059)0.771:0.000472867)0.870:0.001014412,(('EPI_ISL_99308':0.0,'EPI_ISL_327536':0.0,'EPI_ISL_28123':0.0,'EPI_ISL_99304':0.0,'EPI_ISL_327575':0.0,'EPI_ISL_327553':0.0,'EPI_ISL_142337':0.0,'EPI_ISL_64404':0.0,'EPI_ISL_99309':0.0):0.000000006,'EPI_ISL_33862':0.000987203)1.000:0.004484589)0.872:0.000984354)0.750:0.000491804,((('EPI_ISL_142350':0.000493380,(('EPI_ISL_142331':0.0,'EPI_ISL_397972':0.0,'EPI_ISL_64883':0.0):0.000987407,(('EPI_ISL_142326':0.0,'EPI_ISL_397969':0.0,'EPI_ISL_397965':0.0,'EPI_ISL_142329':0.0,'EPI_ISL_327521':0.0,'EPI_ISL_327516':0.0,'EPI_ISL_99315':0.0,'EPI_ISL_99323':0.0,'EPI_ISL_99319':0.0,'EPI_ISL_327573':0.0,'EPI_ISL_99317':0.0):0.000000006,('EPI_ISL_99314':0.0,'EPI_ISL_99313':0.0):0.000493254)0.000:0.000000006)0.533:0.000000006)0.000:0.000000006,('EPI_ISL_327562':0.000000006,('EPI_ISL_397858':0.000498296,'EPI_ISL_22595':0.002485335)0.876:0.000986060)0.844:0.000493489)0.791:0.000494170,('EPI_ISL_99316':0.0,'EPI_ISL_22593':0.0,'EPI_ISL_397974':0.0,'EPI_ISL_397973':0.0):0.000989219)0.775:0.000496259)1.000:0.009330848,(('EPI_ISL_127970':0.000491164,('EPI_ISL_131874':0.000491408,('EPI_ISL_127968':0.0,'EPI_ISL_127960':0.0,'EPI_ISL_127957':0.0,'EPI_ISL_131873':0.0,'EPI_ISL_127969':0.0,'EPI_ISL_131877':0.0,'EPI_ISL_131867':0.0,'EPI_ISL_131882':0.0):0.000000006)0.000:0.000000006)0.997:0.007523018,('EPI_ISL_64899':0.007896106,(('EPI_ISL_131465':0.0,'EPI_ISL_84617':0.0):0.000489904,'EPI_ISL_63701':0.000987393)0.994:0.006286821)0.967:0.005034907)0.994:0.006689543)0.989:0.005462626)0.000:0.000000006,(((('EPI_ISL_12639':0.000984666,('EPI_ISL_12405':0.001972698,'EPI_ISL_13025':0.004460536)0.000:0.000000006)0.986:0.001972093,('EPI_ISL_301008':0.001971203,('EPI_ISL_293517':0.003458768,(('EPI_ISL_131210':0.002469797,(('EPI_ISL_98887':0.005473659,('EPI_ISL_136685':0.000981248,('EPI_ISL_179039':0.008147871,'EPI_ISL_89263':0.000000006)0.979:0.002475235)0.936:0.001486862)0.000:0.000000006,('EPI_ISL_75193':0.003483873,'EPI_ISL_148370':0.012123971)0.736:0.000477093)0.953:0.001478435)0.000:0.000000006,('EPI_ISL_299140':0.005537477,('EPI_ISL_85274':0.0,'EPI_ISL_85150':0.0):0.001953944)0.991:0.004011887)0.967:0.001971029)0.487:0.000000006)0.000:0.000000006)0.969:0.001476938,((('EPI_ISL_63574':0.002986300,'EPI_ISL_141942':0.006008780)0.945:0.002475892,(('EPI_ISL_139387':0.000491004,(('EPI_ISL_63340':0.000490895,('EPI_ISL_234705':0.0,'EPI_ISL_234706':0.0):0.000984377)0.793:0.000492928,'EPI_ISL_63543':0.002957890)0.000:0.000000006)0.876:0.000985119,(('EPI_ISL_85068':0.000000006,'EPI_ISL_63658':0.003958259)0.814:0.000984072,((((('EPI_ISL_85080':0.000493014,((('EPI_ISL_33924':0.0,'EPI_ISL_26272':0.0):0.000491335,'EPI_ISL_33928':0.004964245)0.000:0.000000006,((('EPI_ISL_85111':0.011617556,'EPI_ISL_84641':0.004515296)0.313:0.000955202,((('EPI_ISL_85114':0.0,'EPI_ISL_63342':0.0):0.000000006,('EPI_ISL_33926':0.000983432,('EPI_ISL_33934':0.000491320,'EPI_ISL_84649':0.000491254)0.485:0.000000006)0.000:0.000000006)0.000:0.000000006,('EPI_ISL_30012':0.0,'EPI_ISL_63567':0.0):0.000983236)0.777:0.000490197)0.737:0.000000006,('EPI_ISL_63548':0.000491581,(('EPI_ISL_84661':0.0,'EPI_ISL_25499':0.0,'EPI_ISL_63540':0.0,'EPI_ISL_33929':0.0,'EPI_ISL_63577':0.0,'EPI_ISL_133753':0.0):0.000000006,('EPI_ISL_63542':0.000983741,'EPI_ISL_33927':0.000491514)0.000:0.000000006)0.000:0.000000006)0.810:0.000492592)0.974:0.001973136)0.951:0.001480568)0.785:0.000491196,'EPI_ISL_85072':0.000000006)0.479:0.000491921,'EPI_ISL_85056':0.000000006)0.943:0.000983734,'EPI_ISL_85084':0.005957964)0.000:0.000000006,('EPI_ISL_139412':0.004503984,('EPI_ISL_85126':0.0,'EPI_ISL_33923':0.0,'EPI_ISL_63572':0.0):0.003501625)0.717:0.000458244)0.000:0.000000006)0.887:0.000986069)0.948:0.001982669)0.873:0.000984518,'EPI_ISL_99289':0.007047541)0.000:0.000000006)0.000:0.000000006,('EPI_ISL_301017':0.000983992,'EPI_ISL_131205':0.000987849)0.945:0.001483775)0.976:0.001974613)0.425:0.000492625)0.597:0.000491901)0.000:0.000000006,('EPI_ISL_6501':0.005009830,(('EPI_ISL_146039':0.003093184,(((((('EPI_ISL_206351':0.001499526,('EPI_ISL_135123':0.000450193,(('EPI_ISL_254842':0.009066441,'EPI_ISL_189543':0.001513581)0.751:0.000465183,('EPI_ISL_189529':0.002476638,(('EPI_ISL_220229':0.001479064,('EPI_ISL_273544':0.003102442,('EPI_ISL_381456':0.003875482,('EPI_ISL_257288':0.000987544,(('EPI_ISL_258492':0.0,'EPI_ISL_257305':0.0):0.000000006,'EPI_ISL_257275':0.000492088)0.793:0.000493846)0.754:0.000589067)0.396:0.000494118)0.900:0.001384016)0.000:0.000000006,('EPI_ISL_294156':0.011186911,'EPI_ISL_254741':0.005010237)0.815:0.000958628)0.893:0.000988023)0.764:0.000491968)0.987:0.003520253)1.000:0.009595685)0.742:0.000473515,'EPI_ISL_137904':0.000984570)0.000:0.000000006,((('EPI_ISL_258490':0.000492033,(('EPI_ISL_257286':0.0,'EPI_ISL_258489':0.0):0.000000006,'EPI_ISL_266511':0.002467978)0.000:0.000000006)1.000:0.005974534,(('EPI_ISL_257256':0.002712058,('EPI_ISL_166439':0.002712456,(('EPI_ISL_222148':0.0,'EPI_ISL_222149':0.0):0.000492358,(('EPI_ISL_206267':0.0,'EPI_ISL_222151':0.0,'EPI_ISL_222155':0.0):0.000000006,'EPI_ISL_222154':0.000492263)0.000:0.000000006)0.970:0.002773261)0.428:0.000967243)0.963:0.002763852,(((('EPI_ISL_257270':0.0,'EPI_ISL_257265':0.0):0.000985568,'EPI_ISL_257257':0.002971603)0.876:0.000000006,'EPI_ISL_257247':0.000000006)0.000:0.000000006,'EPI_ISL_257249':0.000000006)0.960:0.001974955)0.000:0.000000006)0.995:0.002969105,((((((('EPI_ISL_256337':0.009628075,'EPI_ISL_257127':0.000925882)0.999:0.006572250,(('EPI_ISL_257144':0.000494368,('EPI_ISL_257138':0.002010783,'EPI_ISL_162445':0.003000296)0.740:0.000461885)0.980:0.002981131,(('EPI_ISL_220215':0.003486791,(('EPI_ISL_261415':0.001972340,('EPI_ISL_230063':0.001477019,'EPI_ISL_230072':0.000000006)0.000:0.000000006)0.991:0.002963358,(((('EPI_ISL_258534':0.001978608,('EPI_ISL_258540':0.003531848,('EPI_ISL_506170':0.000493997,'EPI_ISL_506179':0.000000006)0.997:0.004531856)0.741:0.000436643)0.789:0.000492599,'EPI_ISL_376211':0.006973299)0.000:0.000000006,'EPI_ISL_258517':0.000492707)0.000:0.000000006,(('EPI_ISL_381374':0.0,'EPI_ISL_327372':0.0):0.005032260,('EPI_ISL_254835':0.000000006,(('EPI_ISL_294166':0.0,'EPI_ISL_294022':0.0):0.001485038,'EPI_ISL_294170':0.002486263)0.976:0.002488927)0.972:0.002028079)0.734:0.000443351)0.000:0.000000006)0.975:0.002989885)0.899:0.001477789,('EPI_ISL_158490':0.000492315,('EPI_ISL_158485':0.000985600,'EPI_ISL_158534':0.000985329)0.000:0.000000006)0.000:0.000000006)0.677:0.000492100)0.732:0.000000006)0.875:0.000000006,((('EPI_ISL_245465':0.003468260,(('EPI_ISL_189487':0.004995663,'EPI_ISL_189484':0.002495258)0.746:0.000474823,('EPI_ISL_128317':0.001523763,('EPI_ISL_379242':0.016477559,(('EPI_ISL_225573':0.000618730,'EPI_ISL_370420':0.011020746)1.000:0.013114517,(('EPI_ISL_225575':0.010109579,('EPI_ISL_370419':0.006147318,'EPI_ISL_370417':0.008769068)0.857:0.001428721)0.863:0.001954064,'EPI_ISL_226054':0.012812586)1.000:0.010208362)0.184:0.001105718)0.988:0.005431277)1.000:0.006474846)0.000:0.000000006)0.000:0.000000006,('EPI_ISL_220165':0.0,'EPI_ISL_220187':0.0,'EPI_ISL_220171':0.0):0.000984687)0.879:0.000992217,'EPI_ISL_135125':0.003980053)0.879:0.000980043)0.000:0.000000006,('EPI_ISL_162285':0.006535703,(('EPI_ISL_206262':0.0,'EPI_ISL_222150':0.0):0.005522502,('EPI_ISL_189546':0.002479591,'EPI_ISL_220224':0.001983439)0.729:0.000432937)0.993:0.005096100)0.837:0.000937900)0.000:0.000000006,(('EPI_ISL_220216':0.002964299,('EPI_ISL_220243':0.002966353,('EPI_ISL_162265':0.000493813,'EPI_ISL_189510':0.005527890)0.788:0.000490813)0.000:0.000000006)0.948:0.001478531,'EPI_ISL_158439':0.001478788)0.000:0.000000006)0.000:0.000000006,('EPI_ISL_257118':0.004974733,('EPI_ISL_158523':0.002025155,'EPI_ISL_257137':0.004986698)0.312:0.000973465)0.715:0.000000006)0.912:0.000985635,(('EPI_ISL_258584':0.006029571,'EPI_ISL_220233':0.002988854)0.904:0.001470546,((((('EPI_ISL_261435':0.001480329,'EPI_ISL_230064':0.002482749)0.921:0.001487026,('EPI_ISL_236802':0.001481259,('EPI_ISL_174409':0.0,'EPI_ISL_206439':0.0):0.000492900)0.325:0.000000006)0.729:0.000489035,'EPI_ISL_261427':0.004993330)0.976:0.002498260,('EPI_ISL_294016':0.002481688,'EPI_ISL_294035':0.002479874)1.000:0.008176055)0.736:0.000482421,('EPI_ISL_257131':0.000993702,('EPI_ISL_215538':0.001490373,((('EPI_ISL_258633':0.0,'EPI_ISL_222147':0.0):0.001979724,'EPI_ISL_222153':0.001983347)0.860:0.000997871,('EPI_ISL_222158':0.000985867,('EPI_ISL_222161':0.003465189,'EPI_ISL_254784':0.001974417)0.000:0.000000006)0.885:0.000987979)0.846:0.000982357)0.985:0.002994116)0.771:0.000487076)0.000:0.000000006)0.761:0.000492021)0.753:0.000498195)0.932:0.001479094)0.367:0.000490117,'EPI_ISL_99279':0.000989309)0.867:0.001209879,'EPI_ISL_95375':0.004262739)0.759:0.001606145,('EPI_ISL_134975':0.004077205,(('EPI_ISL_216566':0.0,'EPI_ISL_216584':0.0):0.000000006,(('EPI_ISL_216589':0.000000006,'EPI_ISL_216587':0.000492437)0.798:0.000492500,'EPI_ISL_216591':0.000493088)0.785:0.000492937)0.727:0.000387990)0.999:0.007067914)1.000:0.007337519)0.985:0.005349752,'EPI_ISL_235720':0.006929075)0.772:0.001032222)0.975:0.003002787)0.860:0.000984092,'EPI_ISL_6233':0.002979996)0.945:0.003602002,(('EPI_ISL_22542':0.003725335,((('EPI_ISL_138129':0.0,'EPI_ISL_142093':0.0,'EPI_ISL_397910':0.0):0.000491231,(('EPI_ISL_397990':0.0,'EPI_ISL_138123':0.0):0.000491729,'EPI_ISL_138127':0.000491912)0.797:0.000492066)0.759:0.000492412,(('EPI_ISL_398010':0.0,'EPI_ISL_142076':0.0):0.000491010,(('EPI_ISL_142078':0.0,'EPI_ISL_142079':0.0):0.000000006,('EPI_ISL_397939':0.0,'EPI_ISL_12547':0.0):0.000491146)0.782:0.000490930)0.753:0.000492113)0.990:0.004266817)0.864:0.001436580,((('EPI_ISL_378379':0.004029069,'EPI_ISL_174475':0.003494865)0.744:0.000457072,(('EPI_ISL_206357':0.002474116,((('EPI_ISL_95436':0.000978162,'EPI_ISL_134949':0.001978185)0.981:0.002979536,((('EPI_ISL_161075':0.003012963,('EPI_ISL_502640':0.000000006,'EPI_ISL_502696':0.000490656)0.994:0.003968396)0.750:0.000478058,('EPI_ISL_216660':0.006959660,('EPI_ISL_181012':0.004978799,(((((('EPI_ISL_142500':0.000982181,('EPI_ISL_371802':0.0,'EPI_ISL_137920':0.0):0.000982363)0.000:0.000000006,'EPI_ISL_142549':0.000490566)0.000:0.000000006,('EPI_ISL_142546':0.000490325,(('EPI_ISL_371800':0.001474566,((('EPI_ISL_142535':0.0,'EPI_ISL_142537':0.0,'EPI_ISL_142541':0.0):0.000000006,((('EPI_ISL_142511':0.0,'EPI_ISL_142518':0.0):0.000490652,(('EPI_ISL_371816':0.0,'EPI_ISL_137911':0.0):0.000000006,(('EPI_ISL_142544':0.000000006,'EPI_ISL_137932':0.000981974)0.843:0.000490503,('EPI_ISL_397556':0.0,'EPI_ISL_142504':0.0):0.000490883)0.000:0.000000006)0.000:0.000000006)0.907:0.000490587,'EPI_ISL_142520':0.000982374)0.000:0.000000006)0.000:0.000000006,('EPI_ISL_99251':0.0,'EPI_ISL_146085':0.0):0.000490707)0.000:0.000000006)0.898:0.000490510,('EPI_ISL_397530':0.0,'EPI_ISL_142570':0.0):0.000000006)0.000:0.000000006)0.854:0.000490473)0.000:0.000000006,('EPI_ISL_142501':0.0,'EPI_ISL_397549':0.0,'EPI_ISL_397551':0.0):0.000000006)0.000:0.000000006,((('EPI_ISL_138054':0.000490718,('EPI_ISL_142517':0.000490849,(('EPI_ISL_397562':0.0,'EPI_ISL_397557':0.0):0.000000006,'EPI_ISL_142523':0.000490754)0.000:0.000000006)0.844:0.000490731)0.000:0.000000006,'EPI_ISL_142531':0.001968616)0.826:0.000490600,'EPI_ISL_397527':0.000490426)0.000:0.000000006)0.000:0.000000006,('EPI_ISL_142538':0.001480610,'EPI_ISL_397548':0.000985845)0.757:0.000489255)0.980:0.002979461)0.207:0.000476659)0.409:0.000000006)0.932:0.000982649,'EPI_ISL_95398':0.002461222)0.000:0.000000006)0.000:0.000000006,'EPI_ISL_181010':0.001475075)0.973:0.001978985)0.752:0.000483764,('EPI_ISL_137890':0.0,'EPI_ISL_33861':0.0,'EPI_ISL_64447':0.0):0.004959586)0.000:0.000000006)0.791:0.000492786,((('EPI_ISL_131889':0.003468861,(('EPI_ISL_95416':0.001462134,'EPI_ISL_158497':0.004986495)0.978:0.003000076,((('EPI_ISL_141130':0.000490245,(('EPI_ISL_141127':0.003468872,'EPI_ISL_141145':0.000992425)0.757:0.000481111,('EPI_ISL_141154':0.002459412,'EPI_ISL_141204':0.004448648)0.301:0.000000006)0.000:0.000000006)1.000:0.000000006,(('EPI_ISL_141110':0.001474944,('EPI_ISL_141116':0.001474709,((('EPI_ISL_135016':0.000980085,('EPI_ISL_148223':0.003953185,'EPI_ISL_158537':0.007019349)0.853:0.000994193)0.000:0.000000006,'EPI_ISL_189488':0.003473111)0.995:0.003469039,'EPI_ISL_95438':0.005012978)0.420:0.000974351)0.745:0.000000006)0.890:0.000490438,'EPI_ISL_95389':0.006954583)0.000:0.000000006)0.000:0.000000006,'EPI_ISL_189670':0.001473907)0.750:0.000482234)0.911:0.001495206)0.877:0.000981749,(('EPI_ISL_137855':0.000000006,'EPI_ISL_137860':0.000490907)1.000:0.007453897,'EPI_ISL_180815':0.004445655)0.000:0.000000006)0.000:0.000000006,(('EPI_ISL_206338':0.003505406,(((('EPI_ISL_327393':0.008746207,'EPI_ISL_245467':0.012833363)0.974:0.005511834,'EPI_ISL_243744':0.002901585)0.722:0.000572241,((('EPI_ISL_258480':0.001842159,('EPI_ISL_397783':0.002962229,('EPI_ISL_4072267':0.002468650,'EPI_ISL_397839':0.001479222)0.000:0.000000006)0.920:0.001620531)0.935:0.001985610,('EPI_ISL_257292':0.002001700,'EPI_ISL_403708':0.008050393)0.892:0.001821717)0.871:0.001125282,('EPI_ISL_257264':0.002495685,('EPI_ISL_501822':0.011595063,('EPI_ISL_222160':0.003479241,(((('EPI_ISL_376212':0.001977238,((('EPI_ISL_499190':0.0,'EPI_ISL_499186':0.0,'EPI_ISL_499189':0.0,'EPI_ISL_499187':0.0,'EPI_ISL_499188':0.0):0.000000006,'EPI_ISL_499191':0.000491582)0.890:0.000985157,('EPI_ISL_499192':0.001970114,'EPI_ISL_499185':0.003959219)0.736:0.000496048)0.984:0.003466540)0.925:0.001521678,'EPI_ISL_503053':0.007503704)0.750:0.000464404,(('EPI_ISL_206266':0.001972025,('EPI_ISL_215553':0.001973885,(((('EPI_ISL_257303':0.000491630,('EPI_ISL_258481':0.000491571,'EPI_ISL_257291':0.002466502)0.000:0.000000006)0.000:0.000000006,('EPI_ISL_257284':0.000000006,'EPI_ISL_257281':0.000000006)0.916:0.000491605)0.000:0.000000006,(('EPI_ISL_4072254':0.001985277,('EPI_ISL_397779':0.002470563,(('EPI_ISL_4072257':0.000985593,'EPI_ISL_397826':0.000983334)0.786:0.000493419,'EPI_ISL_4072262':0.001973020)0.000:0.000000006)0.877:0.000978646)0.987:0.003478220,'EPI_ISL_381460':0.005973557)0.000:0.000000006)0.000:0.000000006,((('EPI_ISL_258486':0.0,'EPI_ISL_258488':0.0):0.000000006,('EPI_ISL_258487':0.000000006,('EPI_ISL_4072258':0.001976881,'EPI_ISL_4072255':0.000986962)0.850:0.000986576)0.748:0.000000006)0.000:0.000000006,'EPI_ISL_258485':0.000491735)0.910:0.000491628)0.997:0.003459435)0.600:0.000000006)0.000:0.000000006,(((('EPI_ISL_258483':0.0,'EPI_ISL_258484':0.0,'EPI_ISL_258482':0.0):0.000491874,(('EPI_ISL_397813':0.001484032,('EPI_ISL_397822':0.000000006,'EPI_ISL_397825':0.000491745)0.748:0.000487150)0.981:0.002476547,'EPI_ISL_378295':0.004456414)0.000:0.000000006)0.000:0.000000006,'EPI_ISL_254723':0.003459593)0.838:0.000492446,((((('EPI_ISL_369375':0.000490496,('EPI_ISL_378269':0.000490372,'EPI_ISL_369373':0.000490506)0.000:0.000000006)1.000:0.006950459,(('EPI_ISL_381393':0.0,'EPI_ISL_381387':0.0):0.000488621,'EPI_ISL_369372':0.004475553)0.922:0.001482396)0.000:0.000000006,('EPI_ISL_327341':0.002469195,(('EPI_ISL_381366':0.0,'EPI_ISL_381392':0.0,'EPI_ISL_381371':0.0,'EPI_ISL_328318':0.0,'EPI_ISL_381385':0.0,'EPI_ISL_381369':0.0,'EPI_ISL_381389':0.0,'EPI_ISL_381368':0.0):0.000984378,('EPI_ISL_328331':0.002470850,'EPI_ISL_328293':0.000000006)0.779:0.000490648)0.880:0.000991240)0.897:0.000981726)0.933:0.000983244,(('EPI_ISL_502620':0.003502695,'EPI_ISL_504948':0.005003702)0.903:0.001458272,('EPI_ISL_376332':0.005472462,((((('EPI_ISL_4056426':0.000491292,'EPI_ISL_4056417':0.000000006)0.947:0.000983876,'EPI_ISL_501826':0.000491662)0.000:0.000000006,'EPI_ISL_14767423':0.005961232)0.000:0.000000006,(('EPI_ISL_14767434':0.005456121,('EPI_ISL_14767320':0.000984495,('EPI_ISL_14767435':0.000552551,'EPI_ISL_14767421':0.000984216)0.359:0.000000006)0.000:0.000000006)0.772:0.000491583,'EPI_ISL_4056509':0.003464820)0.793:0.000493072)0.857:0.000988787,'EPI_ISL_4056504':0.001980237)0.871:0.000981745)0.748:0.000494506)0.000:0.000000006)0.000:0.000000006,('EPI_ISL_14767439':0.002997870,'EPI_ISL_502347':0.000966121)0.993:0.003988376)0.847:0.000491373)0.000:0.000000006)0.246:0.000000006)0.000:0.000000006,(('EPI_ISL_14767318':0.000984851,'EPI_ISL_14767316':0.000000006)1.000:0.004969267,('EPI_ISL_378270':0.000984334,(('EPI_ISL_378267':0.000986824,'EPI_ISL_378275':0.000987095)0.775:0.000490598,'EPI_ISL_378268':0.001478480)0.000:0.000000006)0.000:0.000000006)0.961:0.000984057)0.844:0.001165836)0.876:0.001877961)0.758:0.000485731)0.750:0.000482768)0.919:0.001483077)0.956:0.002510754,'EPI_ISL_222152':0.003981792)0.954:0.002519048)0.726:0.000444883,(('EPI_ISL_94970':0.000375907,'EPI_ISL_94972':0.003615039)1.000:0.008607606,('EPI_ISL_206329':0.001483825,('EPI_ISL_125810':0.000492569,'EPI_ISL_94157':0.000489320)0.999:0.004954026)0.768:0.000485663)0.759:0.000493856)0.996:0.004961671)0.643:0.000489725)0.997:0.006308682)0.980:0.004692043)0.947:0.005039577)0.995:0.009818870)0.828:0.001316149,(('EPI_ISL_99406':0.006952162,(('EPI_ISL_123969':0.005448845,('EPI_ISL_189663':0.0,'EPI_ISL_99401':0.0):0.000000006)0.999:0.004953094,'EPI_ISL_99407':0.006460704)0.000:0.000000006)0.962:0.001973505,((((('EPI_ISL_99385':0.0,'EPI_ISL_99386':0.0):0.008016233,'EPI_ISL_99403':0.001499714)0.750:0.000473439,('EPI_ISL_3429':0.013652288,'EPI_ISL_138098':0.001498662)0.840:0.000969525)0.763:0.000506033,(('EPI_ISL_99395':0.0,'EPI_ISL_99396':0.0):0.002929396,'EPI_ISL_8858':0.004536249)0.924:0.002004760)1.000:0.011294132,('EPI_ISL_131426':0.006578225,('EPI_ISL_119158':0.002485793,(('EPI_ISL_119159':0.000484516,'EPI_ISL_99393':0.001493142)0.986:0.004028703,('EPI_ISL_99388':0.000484515,('EPI_ISL_138106':0.002494111,((('EPI_ISL_99379':0.000492783,'EPI_ISL_99373':0.000000006)0.967:0.001481197,('EPI_ISL_99359':0.000492847,'EPI_ISL_99369':0.002969366)0.000:0.000000006)0.000:0.000000006,('EPI_ISL_99514':0.000492889,(('EPI_ISL_99512':0.0,'EPI_ISL_99374':0.0,'EPI_ISL_99246':0.0,'EPI_ISL_99368':0.0,'EPI_ISL_99381':0.0,'EPI_ISL_99370':0.0,'EPI_ISL_99355':0.0,'EPI_ISL_99382':0.0,'EPI_ISL_99366':0.0,'EPI_ISL_99364':0.0,'EPI_ISL_99380':0.0,'EPI_ISL_99361':0.0,'EPI_ISL_99377':0.0,'EPI_ISL_99354':0.0,'EPI_ISL_99372':0.0):0.000000006,('EPI_ISL_99357':0.0,'EPI_ISL_99358':0.0):0.000492830)0.000:0.000000006)0.000:0.000000006)0.931:0.001982389)0.993:0.004004098)0.982:0.003499539)0.975:0.002993643)0.810:0.000890001)1.000:0.012468499)0.761:0.000762981)0.874:0.000990000)0.867:0.000992680,'EPI_ISL_692':0.012083426)0.860:0.000991615,('EPI_ISL_99408':0.008022559,(((((('EPI_ISL_99478':0.015527645,('EPI_ISL_8776':0.000983851,((('EPI_ISL_8878':0.001477206,'EPI_ISL_8818':0.000983285)0.000:0.000000006,'EPI_ISL_1802':0.000983712)0.000:0.000000006,'EPI_ISL_8817':0.001478544)0.000:0.000000006)1.000:0.008689045)0.235:0.000720269,(('EPI_ISL_189654':0.003947753,('EPI_ISL_99476':0.006569980,('EPI_ISL_119110':0.003984549,'EPI_ISL_8758':0.003470213)0.987:0.004545558)0.725:0.000426111)0.000:0.000000006,(('EPI_ISL_5781':0.001933079,('EPI_ISL_138075':0.000492087,'EPI_ISL_99472':0.000000006)1.000:0.007601464)0.998:0.007654287,('EPI_ISL_189649':0.000473933,('EPI_ISL_99453':0.017793396,'EPI_ISL_5797':0.001980762)0.890:0.001486841)0.998:0.007068339)0.953:0.002949209)0.288:0.000588033)0.965:0.003546002,(('EPI_ISL_1798':0.007054753,((('EPI_ISL_189650':0.011631704,('EPI_ISL_5795':0.000988966,'EPI_ISL_99493':0.001472278)0.986:0.003973708)0.934:0.002049916,('EPI_ISL_8820':0.000492457,('EPI_ISL_8821':0.002566976,(('EPI_ISL_8907':0.0,'EPI_ISL_5801':0.0):0.001007918,'EPI_ISL_8884':0.000468227)1.000:0.015302164)0.737:0.000392482)0.893:0.001452736)1.000:0.011050077,'EPI_ISL_8747':0.001634697)0.821:0.001378930)0.994:0.005877811,('EPI_ISL_189648':0.008866400,((('EPI_ISL_379555':0.009503382,(((('EPI_ISL_132862':0.0,'EPI_ISL_8807':0.0):0.000000006,'EPI_ISL_8774':0.000490849)1.000:0.014880570,('EPI_ISL_5826':0.013515163,(('EPI_ISL_85566':0.010262129,('EPI_ISL_8928':0.003990820,'EPI_ISL_522':0.001464323)0.991:0.005685128)0.998:0.007525692,((('EPI_ISL_69953':0.021464792,(((('EPI_ISL_5815':0.0,'EPI_ISL_8017':0.0):0.003967071,((('EPI_ISL_5816':0.002971818,(('EPI_ISL_132866':0.0,'EPI_ISL_8939':0.0):0.002980347,'EPI_ISL_69910':0.001982229)0.885:0.001485538)0.000:0.000000006,(('EPI_ISL_7544':0.001482991,'EPI_ISL_68979':0.001495175)0.988:0.009101208,('EPI_ISL_68828':0.030483794,('EPI_ISL_68737':0.005499708,'EPI_ISL_8018':0.044678009)1.000:0.020780774)1.000:0.022904844)1.000:0.015845319)0.950:0.001481899,'EPI_ISL_8937':0.010089677)0.000:0.000000006)0.957:0.001484529,'EPI_ISL_8069':0.001980338)0.740:0.000000006,('EPI_ISL_8020':0.0,'EPI_ISL_15790':0.0,'EPI_ISL_8935':0.0):0.001478043)1.000:0.021817572)1.000:0.029316792,(((('EPI_ISL_27378':0.011456303,(('EPI_ISL_25620':0.0,'EPI_ISL_15106':0.0,'EPI_ISL_8022':0.0):0.000000006,'EPI_ISL_15789':0.000997508)0.961:0.007744324)1.000:0.083623986,(('EPI_ISL_70115':0.022009386,('EPI_ISL_132843':0.001629773,'EPI_ISL_65625':0.009923387)1.000:0.021629071)0.975:0.008727975,(('EPI_ISL_132849':0.000492419,'EPI_ISL_80217':0.000000006)1.000:0.035472818,((('EPI_ISL_29971':0.037802319,('EPI_ISL_132871':0.029395873,('EPI_ISL_70098':0.016684494,('EPI_ISL_30000':0.006355434,('EPI_ISL_89161':0.000491324,'EPI_ISL_5824':0.000000006)0.892:0.002139905)1.000:0.034689379)0.889:0.004153088)0.880:0.004030655)0.635:0.003608565,((('EPI_ISL_129525':0.037321570,(('EPI_ISL_199470':0.014094818,(('EPI_ISL_278867':0.001884937,'EPI_ISL_278822':0.002612411)1.000:0.052555330,('EPI_ISL_129523':0.008654157,'EPI_ISL_5286':0.013548492)0.874:0.002795717)1.000:0.013852591)0.854:0.003052071,((((('EPI_ISL_499133':0.028771755,('EPI_ISL_6781350':0.033231504,('EPI_ISL_195219':0.001557681,'EPI_ISL_504547':0.014863938)0.726:0.002180073)1.000:0.013625997)0.908:0.002657271,(('EPI_ISL_195173':0.005524592,'EPI_ISL_499162':0.021642511)1.000:0.019197983,(('EPI_ISL_499140':0.0,'EPI_ISL_499144':0.0):0.014857993,'EPI_ISL_9593381':0.010198449)1.000:0.026220426)0.333:0.001581287)1.000:0.018063243,('EPI_ISL_129528':0.011485288,('EPI_ISL_6908':0.002987276,(('EPI_ISL_505113':0.000494671,'EPI_ISL_504348':0.000000006)0.812:0.000000006,('EPI_ISL_504346':0.000493424,'EPI_ISL_504347':0.001493863)0.925:0.001490169)1.000:0.013421895)0.998:0.008616591)0.340:0.000275481)0.991:0.007728695,'EPI_ISL_13578':0.028199582)0.978:0.007105025,('EPI_ISL_95867':0.004486913,'EPI_ISL_95866':0.009118244)0.986:0.005612428)0.841:0.001957670)0.964:0.005045540)0.146:0.001554671,((((('EPI_ISL_539864':0.004088565,((('EPI_ISL_28430':0.019595057,('EPI_ISL_28431':0.007410451,('EPI_ISL_156353':0.012756511,('EPI_ISL_146865':0.001488792,('EPI_ISL_146841':0.000000006,'EPI_ISL_146853':0.008206857)0.564:0.000000006)0.987:0.008005669)1.000:0.026618035)1.000:0.018502854)0.755:0.000875074,'EPI_ISL_28428':0.022354499)0.741:0.000846079,'EPI_ISL_28425':0.010063319)1.000:0.009912695)0.041:0.000165719,'EPI_ISL_129521':0.022421533)0.978:0.004277023,(('EPI_ISL_95804':0.007395929,'EPI_ISL_95862':0.026555819)0.970:0.005775289,((('EPI_ISL_13925':0.024184762,('EPI_ISL_27380':0.015403534,('EPI_ISL_106920':0.009668898,'EPI_ISL_106921':0.020198308)0.987:0.007600777)0.983:0.008255156)0.998:0.013005646,('EPI_ISL_13920':0.037693264,'EPI_ISL_67417':0.034216731)0.232:0.002397695)0.984:0.006382409,((((('EPI_ISL_308752':0.015899592,((('EPI_ISL_95863':0.019914604,('EPI_ISL_29114':0.019773099,(('EPI_ISL_504558':0.008088837,'EPI_ISL_504559':0.008703173)0.998:0.007164053,(('EPI_ISL_5288':0.001489347,(('EPI_ISL_505114':0.000995756,('EPI_ISL_504379':0.0,'EPI_ISL_504381':0.0,'EPI_ISL_504382':0.0):0.000000006)1.000:0.012727347,((((((('EPI_ISL_207233':0.016241618,(('EPI_ISL_14766798':0.017745642,('EPI_ISL_14763462':0.006630582,'EPI_ISL_14751200':0.007715576)0.689:0.000942890)1.000:0.018775756,'EPI_ISL_278873':0.015521496)0.929:0.003959820)0.809:0.001272373,('EPI_ISL_95872':0.000994144,(('EPI_ISL_278860':0.023379022,'EPI_ISL_278925':0.011534128)0.617:0.000134997,(('EPI_ISL_278864':0.010425959,'EPI_ISL_278839':0.010883374)0.998:0.009249573,('EPI_ISL_278923':0.007189515,'EPI_ISL_278905':0.010245282)0.820:0.000921865)0.747:0.000000006)0.848:0.000497045)0.000:0.000000006)0.761:0.000559695,((('EPI_ISL_4083726':0.001325653,'EPI_ISL_4083727':0.004716678)1.000:0.026690666,'EPI_ISL_195109':0.002654892)0.672:0.000208682,'EPI_ISL_278829':0.013441244)0.992:0.005127205)0.274:0.000879717,('EPI_ISL_278838':0.007342173,('EPI_ISL_278895':0.000000006,'EPI_ISL_278859':0.003499242)0.770:0.000740482)1.000:0.014235894)1.000:0.015651472,('EPI_ISL_95877':0.007310351,'EPI_ISL_278856':0.030660929)0.939:0.003435918)0.825:0.000950447,('EPI_ISL_195019':0.020037021,(((((((('EPI_ISL_278901':0.001490180,((('EPI_ISL_278858':0.000000006,('EPI_ISL_505088':0.003998124,('EPI_ISL_14763659':0.007023739,'EPI_ISL_278823':0.000483531)0.885:0.001074898)0.000:0.000000006)1.000:0.006520862,((('EPI_ISL_14751167':0.000475657,('EPI_ISL_14751193':0.000989265,'EPI_ISL_14749631':0.003511885)0.966:0.002528351)0.986:0.003885932,('EPI_ISL_14762763':0.000690136,('EPI_ISL_14749666':0.007064492,('EPI_ISL_14749716':0.005025441,'EPI_ISL_14762967':0.001496457)0.749:0.000495038)0.928:0.001804134)0.903:0.001970584)0.999:0.007835621,'EPI_ISL_278833':0.006526513)0.000:0.000000006)0.000:0.000000006,'EPI_ISL_278875':0.003492369)0.852:0.000495598)0.000:0.000000006,(('EPI_ISL_278882':0.001505136,'EPI_ISL_278834':0.006038333)0.888:0.001496353,'EPI_ISL_14751152':0.016471159)0.750:0.000489725)0.796:0.000502111,('EPI_ISL_14749707':0.002387738,'EPI_ISL_14749687':0.006210493)1.000:0.019486811)0.755:0.000491091,'EPI_ISL_278840':0.008056848)0.859:0.000987888,('EPI_ISL_278827':0.004531094,('EPI_ISL_14762862':0.008128524,'EPI_ISL_14761565':0.008133249)0.906:0.001996582)0.998:0.006576405)0.927:0.002003493,('EPI_ISL_278926':0.002984366,(('EPI_ISL_278896':0.004028477,('EPI_ISL_278854':0.000000006,'EPI_ISL_278835':0.002484789)0.998:0.007101119)0.980:0.004005731,('EPI_ISL_278912':0.001464228,'EPI_ISL_278852':0.003549539)0.994:0.004548260)0.000:0.000000006)0.758:0.000000006)0.993:0.005047723,'EPI_ISL_195018':0.004526655)0.927:0.002572544,'EPI_ISL_95869':0.000415867)1.000:0.011535452)0.982:0.004944512)0.874:0.000996970,(('EPI_ISL_195197':0.024000744,(('EPI_ISL_129526':0.004501995,('EPI_ISL_95876':0.002094904,('EPI_ISL_195110':0.009246897,((((('EPI_ISL_278917':0.002493280,(((((('EPI_ISL_278869':0.002996314,(('EPI_ISL_278855':0.000496321,('EPI_ISL_278842':0.000000006,'EPI_ISL_278843':0.000497373)0.000:0.000000006)0.991:0.002491512,('EPI_ISL_278887':0.000496615,'EPI_ISL_278883':0.001492594)0.000:0.000000006)0.997:0.002993443)0.000:0.000000006,('EPI_ISL_163605':0.000996857,'EPI_ISL_278889':0.001996323)0.713:0.000000006)0.000:0.000000006,'EPI_ISL_163604':0.002493024)0.000:0.000000006,('EPI_ISL_14761173':0.001909241,'EPI_ISL_14766626':0.010305614)1.000:0.015120791)0.666:0.000479370,('EPI_ISL_278868':0.005564089,'EPI_ISL_278900':0.001988350)0.959:0.003042728)0.976:0.002517367,('EPI_ISL_278876':0.005028856,('EPI_ISL_278899':0.002997460,(('EPI_ISL_278880':0.001514638,'EPI_ISL_278894':0.000487125)0.990:0.003535460,'EPI_ISL_163606':0.000996607)0.910:0.001500155)0.000:0.000000006)0.924:0.000994498)0.000:0.000000006)0.774:0.000498590,((('EPI_ISL_14764412':0.005401710,'EPI_ISL_14764453':0.001657234)1.000:0.026264448,('EPI_ISL_14755024':0.009704071,((('EPI_ISL_278862':0.000496299,'EPI_ISL_278826':0.002992988)0.000:0.000000006,((('EPI_ISL_14755004':0.010198887,'EPI_ISL_14763817':0.003048327)0.722:0.000444334,('EPI_ISL_14751240':0.006013723,'EPI_ISL_4083591':0.000000006)0.000:0.000000006)0.733:0.000501569,'EPI_ISL_252683':0.008597061)0.924:0.001488633)0.000:0.000000006,('EPI_ISL_278841':0.000000006,'EPI_ISL_14755049':0.007047206)0.000:0.000000006)0.750:0.000000006)0.952:0.003672170)0.881:0.001883538,'EPI_ISL_278918':0.002004964)0.876:0.000999101)0.995:0.003495155,('EPI_ISL_278908':0.009594878,('EPI_ISL_195015':0.000000006,(('EPI_ISL_278888':0.001499329,('EPI_ISL_278892':0.001017543,'EPI_ISL_14761785':0.011722443)0.907:0.001476649)0.752:0.000423510,'EPI_ISL_278907':0.001560846)1.000:0.008635700)0.556:0.000496383)0.000:0.000000006)0.000:0.000000006,('EPI_ISL_142229':0.000489319,'EPI_ISL_278846':0.006049643)0.995:0.005031257)0.983:0.002813351,(((('EPI_ISL_195106':0.004258872,'EPI_ISL_278866':0.012855105)0.974:0.003895623,(('EPI_ISL_505089':0.003539406,(('EPI_ISL_14762672':0.003502695,('EPI_ISL_505091':0.001993687,'EPI_ISL_14751168':0.005519725)0.000:0.000000006)0.935:0.001511496,('EPI_ISL_14755008':0.003690007,('EPI_ISL_14762582':0.002008541,'EPI_ISL_14761061':0.001505567)0.857:0.001155951)0.937:0.002342591)0.842:0.000963599)0.990:0.005078054,(('EPI_ISL_278865':0.000000006,('EPI_ISL_278844':0.000496788,('EPI_ISL_278824':0.001992805,'EPI_ISL_278848':0.000000006)0.000:0.000000006)0.905:0.000496881)0.000:0.000000006,(('EPI_ISL_14751220':0.003524028,('EPI_ISL_14755005':0.001501634,('EPI_ISL_14764707':0.009157672,('EPI_ISL_14749663':0.001001010,('EPI_ISL_14749653':0.0,'EPI_ISL_14749718':0.0):0.001000859)0.981:0.003052256)0.734:0.000469845)0.769:0.000501614)0.740:0.000487863,'EPI_ISL_14763118':0.000505879)0.999:0.006547439)1.000:0.008268066)0.998:0.008185356)0.279:0.000416589,'EPI_ISL_14761976':0.022989966)0.887:0.001585791,'EPI_ISL_278874':0.015503583)0.885:0.001686998)0.721:0.001204941)1.000:0.013362412)0.223:0.000394103)0.000:0.000000006,'EPI_ISL_129579':0.004999455)0.877:0.001531489)0.214:0.000955260,(((('EPI_ISL_282135':0.040090846,(('EPI_ISL_504637':0.002860924,(((('EPI_ISL_195021':0.000517850,('EPI_ISL_504756':0.000521646,'EPI_ISL_504749':0.003493553)0.475:0.001511430)0.997:0.005512224,(((((('EPI_ISL_504708':0.002023952,'EPI_ISL_504761':0.004540666)0.988:0.003521444,(('EPI_ISL_504776':0.007101923,'EPI_ISL_505211':0.003524066)0.932:0.002004093,('EPI_ISL_505238':0.006564840,('EPI_ISL_504760':0.006038693,('EPI_ISL_504782':0.005571690,('EPI_ISL_504712':0.001503640,'EPI_ISL_195005':0.004032623)0.752:0.000488082)0.774:0.000515426)0.680:0.000485393)0.880:0.001016708)0.918:0.001498864)0.000:0.000000006,('EPI_ISL_504755':0.011278053,('EPI_ISL_504703':0.007262368,'EPI_ISL_504854':0.018308138)0.916:0.002461677)0.750:0.000422664)0.000:0.000000006,'EPI_ISL_504702':0.000497336)0.000:0.000000006,('EPI_ISL_504731':0.006578528,('EPI_ISL_504728':0.001505372,'EPI_ISL_504735':0.002494457)0.957:0.002039080)0.769:0.000471775)0.921:0.000497354,'EPI_ISL_504680':0.002997101)0.000:0.000000006)0.971:0.001995029,('EPI_ISL_504675':0.002492387,'EPI_ISL_504461':0.002497334)0.000:0.000000006)0.881:0.001480490,'EPI_ISL_505200':0.011750363)0.880:0.001161966)0.209:0.000826581,'EPI_ISL_505179':0.006516337)0.999:0.009562693)0.852:0.002029268,(('EPI_ISL_504612':0.010627859,(((('EPI_ISL_504623':0.006518256,(('EPI_ISL_504609':0.004080714,('EPI_ISL_30591':0.000995130,'EPI_ISL_504419':0.000000006)0.997:0.006598165)0.750:0.000434249,(('EPI_ISL_505116':0.011802849,('EPI_ISL_504413':0.001493999,('EPI_ISL_504422':0.000000006,'EPI_ISL_504421':0.001489732)0.984:0.002994710)0.959:0.002561565)0.745:0.000437802,((('EPI_ISL_195198':0.007097442,('EPI_ISL_6781229':0.008283116,'EPI_ISL_6781345':0.008228306)1.000:0.016783622)0.999:0.008337622,'EPI_ISL_195083':0.004092613)0.949:0.002963064,'EPI_ISL_504657':0.010610185)0.751:0.000514908)0.000:0.000000006)0.000:0.000000006)0.909:0.000992366,('EPI_ISL_504582':0.002490616,(((((('EPI_ISL_505175':0.006567218,('EPI_ISL_505164':0.000999791,('EPI_ISL_504469':0.000997579,('EPI_ISL_504474':0.001994959,('EPI_ISL_504470':0.001993365,'EPI_ISL_504471':0.000000006)0.000:0.000000006)0.771:0.000497598)0.962:0.001998856)0.762:0.000470794)0.945:0.002019368,(('EPI_ISL_504434':0.0,'EPI_ISL_504445':0.0,'EPI_ISL_504435':0.0,'EPI_ISL_504444':0.0,'EPI_ISL_504442':0.0,'EPI_ISL_504443':0.0,'EPI_ISL_504441':0.0):0.002996104,(('EPI_ISL_504635':0.000000006,'EPI_ISL_504748':0.013764964)0.764:0.000491028,'EPI_ISL_505177':0.009094648)0.766:0.000506869)0.798:0.000495778)0.000:0.000000006,((((('EPI_ISL_505186':0.004007984,((('EPI_ISL_505222':0.006036321,(('EPI_ISL_504730':0.002491255,(('EPI_ISL_505215':0.007541990,(((('EPI_ISL_505294':0.008713458,'EPI_ISL_505319':0.005493789)1.000:0.010847594,('EPI_ISL_504827':0.005087063,'EPI_ISL_505275':0.001964067)1.000:0.006606461)0.000:0.000000006,('EPI_ISL_505168':0.000504829,'EPI_ISL_195084':0.007564776)0.766:0.000489564)0.808:0.000496175,('EPI_ISL_505212':0.004499400,'EPI_ISL_195149':0.006019748)0.306:0.000000006)0.000:0.000000006)0.862:0.000496184,('EPI_ISL_504504':0.006614959,'EPI_ISL_195065':0.003559080)0.731:0.000436311)0.000:0.000000006)0.000:0.000000006,'EPI_ISL_504815':0.009064086)0.926:0.000993487)0.000:0.000000006,(('EPI_ISL_505218':0.006029360,(('EPI_ISL_505226':0.002011901,'EPI_ISL_505256':0.004027476)0.847:0.001987212,((('EPI_ISL_504780':0.000496808,'EPI_ISL_504799':0.001498121)0.000:0.000000006,('EPI_ISL_504826':0.006061680,'EPI_ISL_504855':0.007639617)0.867:0.001983775)0.934:0.001991582,(((((('EPI_ISL_505324':0.005093853,('EPI_ISL_237542':0.003510743,('EPI_ISL_504330':0.001494306,'EPI_ISL_4081318':0.013833084)0.000:0.000000006)0.999:0.006644934)0.922:0.002389721,('EPI_ISL_505342':0.010169438,'EPI_ISL_505343':0.004152642)0.930:0.002464984)0.895:0.001612419,'EPI_ISL_505272':0.003514415)0.749:0.000484044,('EPI_ISL_505240':0.000496964,'EPI_ISL_505239':0.000000006)0.985:0.002999857)0.747:0.000497485,'EPI_ISL_505216':0.001496918)0.824:0.000996673,((('EPI_ISL_505316':0.007442845,('EPI_ISL_504836':0.002322532,'EPI_ISL_504842':0.004758919)0.032:0.002487082)0.974:0.003785238,('EPI_ISL_504844':0.006086644,'EPI_ISL_504839':0.007095565)0.976:0.003561548)0.752:0.000467373,('EPI_ISL_504816':0.002495093,('EPI_ISL_504845':0.008119610,('EPI_ISL_504863':0.005550941,'EPI_ISL_304046':0.003518669)0.974:0.003077178)0.836:0.000955168)0.000:0.000000006)1.000:0.007045315)0.431:0.000000006)0.724:0.000000006)0.833:0.000991335)0.768:0.000505639,(('EPI_ISL_504745':0.002491479,(('EPI_ISL_505244':0.005028453,(('EPI_ISL_504765':0.002492960,('EPI_ISL_504775':0.000496805,'EPI_ISL_504784':0.000993849)0.883:0.000996534)0.956:0.002040442,'EPI_ISL_504820':0.008624230)0.747:0.000449666)0.746:0.000501561,((('EPI_ISL_504857':0.012305499,(('EPI_ISL_504822':0.006031283,(('EPI_ISL_504847':0.007187988,('EPI_ISL_504837':0.000476691,'EPI_ISL_303879':0.001020053)0.996:0.006170126)0.937:0.002443482,'EPI_ISL_504835':0.012185484)0.000:0.000000006)0.872:0.001001342,'EPI_ISL_504813':0.004515135)0.843:0.000936957)0.952:0.002560241,(('EPI_ISL_504811':0.000000006,'EPI_ISL_504850':0.007552583)0.377:0.000499000,('EPI_ISL_504824':0.006578993,'EPI_ISL_133484':0.002045999)0.746:0.000447296)0.907:0.000996887)0.000:0.000000006,('EPI_ISL_504832':0.007565459,('EPI_ISL_504834':0.005526437,('EPI_ISL_504821':0.009118229,'EPI_ISL_195040':0.001005204)0.756:0.000487768)0.000:0.000000006)0.905:0.000994052)0.000:0.000000006)0.834:0.000496551)0.000:0.000000006,('EPI_ISL_505279':0.000000006,'EPI_ISL_505351':0.007060009)1.000:0.007570119)0.965:0.001992622)0.803:0.000495528)0.822:0.000496404,(('EPI_ISL_505183':0.000000006,((('EPI_ISL_505193':0.006117007,'EPI_ISL_505202':0.007133749)0.322:0.001428292,('EPI_ISL_195000':0.004525000,(('EPI_ISL_504810':0.004063498,'EPI_ISL_504819':0.005579713)0.729:0.000445698,'EPI_ISL_504710':0.000000006)0.886:0.001000315)0.419:0.000492551)0.718:0.000000006,'EPI_ISL_195034':0.007569395)0.000:0.000000006)0.000:0.000000006,('EPI_ISL_505225':0.005057980,('EPI_ISL_505219':0.004000885,('EPI_ISL_505201':0.001492789,'EPI_ISL_505236':0.006537948)0.000:0.000000006)0.900:0.001485650)0.973:0.003021139)0.850:0.000496424)0.000:0.000000006)0.732:0.000480877,'EPI_ISL_505257':0.011239237)0.871:0.001308036,('EPI_ISL_504716':0.003814999,'EPI_ISL_505207':0.003071361)0.312:0.001139444)0.878:0.001696142,('EPI_ISL_504806':0.007067383,'EPI_ISL_133383':0.002522258)0.994:0.006153736)0.996:0.006069376,('EPI_ISL_504662':0.002514128,(('EPI_ISL_504758':0.007648498,('EPI_ISL_504828':0.019966350,'EPI_ISL_505228':0.007357082)0.632:0.000158588)1.000:0.005583820,(('EPI_ISL_505196':0.005071144,(('EPI_ISL_505209':0.002515660,('EPI_ISL_505251':0.004059010,'EPI_ISL_505291':0.008641453)0.957:0.002504703)0.750:0.000471012,'EPI_ISL_504787':0.004038832)0.982:0.004040591)0.982:0.003547987,'EPI_ISL_504786':0.020817435)0.725:0.000492373)0.946:0.001996398)0.982:0.003515426)0.649:0.000000006)0.000:0.000000006,(('EPI_ISL_504485':0.004667634,'EPI_ISL_504773':0.016613834)0.758:0.000867204,'EPI_ISL_504694':0.009636572)0.746:0.000485275)0.000:0.000000006,((('EPI_ISL_504695':0.003517618,('EPI_ISL_194996':0.003016027,('EPI_ISL_504772':0.005077135,('EPI_ISL_504721':0.000998156,'EPI_ISL_504732':0.004016651)0.860:0.000969693)0.991:0.004582647)0.937:0.002004423)0.922:0.001491137,((('EPI_ISL_504480':0.001499151,(('EPI_ISL_499141':0.021036778,('EPI_ISL_499136':0.017733890,('EPI_ISL_499146':0.008767064,'EPI_ISL_499176':0.016317346)0.988:0.007602998)0.873:0.001682346)0.981:0.004313344,((('EPI_ISL_504490':0.002003261,('EPI_ISL_504488':0.000490244,('EPI_ISL_504492':0.0,'EPI_ISL_504493':0.0,'EPI_ISL_504494':0.0):0.002505637)0.943:0.002008009)0.976:0.003007319,'EPI_ISL_133360':0.001495054)0.413:0.000000006,(('EPI_ISL_505273':0.000515161,'EPI_ISL_505336':0.005042847)1.000:0.015398544,('EPI_ISL_504757':0.005546044,(('EPI_ISL_504725':0.001494980,'EPI_ISL_504791':0.007123148)0.893:0.001501430,('EPI_ISL_4081789':0.011238937,'EPI_ISL_195024':0.008702174)0.866:0.001484082)0.869:0.001001361)0.842:0.000987634)0.761:0.000507173)0.641:0.000000006)0.937:0.001496207)0.868:0.001006799,(((('EPI_ISL_504802':0.005529867,('EPI_ISL_504727':0.000497848,('EPI_ISL_504743':0.000497074,'EPI_ISL_504783':0.002002875)0.941:0.001499418)0.000:0.000000006)0.000:0.000000006,'EPI_ISL_504801':0.006034168)0.917:0.000998466,('EPI_ISL_504796':0.006554009,'EPI_ISL_505229':0.003501117)0.000:0.000000006)0.846:0.000992753,'EPI_ISL_504771':0.003521916)0.993:0.004034927)0.764:0.000488784,(((('EPI_ISL_504491':0.003995601,('EPI_ISL_504798':0.006996024,('EPI_ISL_195214':0.001005972,'EPI_ISL_504496':0.004530268)0.747:0.000545414)0.632:0.000507604)0.997:0.005548385,'EPI_ISL_504666':0.002495031)0.000:0.000000006,(('EPI_ISL_504754':0.009848590,'EPI_ISL_504846':0.018184540)0.879:0.001923002,'EPI_ISL_505234':0.008611064)0.000:0.000000006)1.000:0.000000006,'EPI_ISL_504655':0.000000006)0.000:0.000000006)0.000:0.000000006)0.993:0.003001567,(('EPI_ISL_504693':0.002550247,'EPI_ISL_504696':0.004013443)0.991:0.004544092,('EPI_ISL_504700':0.000476988,'EPI_ISL_194995':0.001019560)1.000:0.012235832)0.000:0.000000006)0.933:0.000993262)0.958:0.002499842,('EPI_ISL_194998':0.007105780,('EPI_ISL_504681':0.002239054,'EPI_ISL_504698':0.006830533)0.300:0.000446736)0.995:0.005613230)0.990:0.004544812)0.743:0.000499061)0.934:0.001492994,((('EPI_ISL_505161':0.009578282,('EPI_ISL_504598':0.005028666,('EPI_ISL_504590':0.004549237,(('EPI_ISL_504709':0.000975092,'EPI_ISL_504805':0.003031873)1.000:0.014668403,('EPI_ISL_504618':0.000665241,(('EPI_ISL_195052':0.003683526,'EPI_ISL_195054':0.007524783)0.985:0.004384244,'EPI_ISL_504671':0.003331703)0.990:0.004384011)0.718:0.000596960)0.998:0.006335234)0.839:0.000945917)0.897:0.001497678)0.549:0.000000006,('EPI_ISL_504610':0.004025911,('EPI_ISL_195055':0.021348074,'EPI_ISL_30585':0.002042857)0.978:0.003500396)0.945:0.001982260)0.000:0.000000006,((('EPI_ISL_504391':0.000000006,'EPI_ISL_504388':0.000495987)0.990:0.002493802,(('EPI_ISL_504576':0.000993250,(('EPI_ISL_504663':0.007686838,('EPI_ISL_504651':0.000000006,'EPI_ISL_504684':0.005525984)0.997:0.005626255)0.975:0.003648831,('EPI_ISL_504759':0.012443093,'EPI_ISL_85201':0.006555806)1.000:0.012159243)0.719:0.000321013)0.000:0.000000006,(('EPI_ISL_501501':0.035610450,((((('EPI_ISL_504440':0.000000006,('EPI_ISL_504436':0.000000006,(('EPI_ISL_504438':0.0,'EPI_ISL_504439':0.0):0.000000006,'EPI_ISL_504437':0.000992868)0.713:0.000000006)0.000:0.000000006)0.999:0.005617546,'EPI_ISL_505172':0.006654266)0.736:0.000396982,('EPI_ISL_504649':0.005009338,'EPI_ISL_505157':0.007206916)0.000:0.000000006)0.000:0.000000006,('EPI_ISL_504622':0.000499195,'EPI_ISL_504628':0.002489249)0.977:0.002490452)0.974:0.002763581,('EPI_ISL_504646':0.008479892,'EPI_ISL_504643':0.014260413)0.372:0.000895840)0.842:0.001226291)0.563:0.000504014,'EPI_ISL_501505':0.037950086)0.747:0.000000006)0.000:0.000000006)0.959:0.002071011,('EPI_ISL_504785':0.021191631,(('EPI_ISL_30590':0.000496235,'EPI_ISL_504411':0.000000006)0.992:0.002997292,('EPI_ISL_504608':0.005001433,'EPI_ISL_504578':0.000495544)0.000:0.000000006)0.460:0.000537020)0.782:0.001533359)0.741:0.000416758)0.000:0.000000006)0.771:0.000495688,'EPI_ISL_504452':0.003497995)0.772:0.000496757)0.788:0.000495859,((('EPI_ISL_504668':0.014386229,('EPI_ISL_504606':0.000000006,'EPI_ISL_504605':0.000495762)0.944:0.002476709)0.993:0.005059783,((((((('EPI_ISL_195068':0.015080967,(('EPI_ISL_502475':0.008944253,(((('EPI_ISL_502484':0.000000006,(('EPI_ISL_502469':0.002510590,'EPI_ISL_502521':0.003006329)0.720:0.000500861,'EPI_ISL_502518':0.003510169)0.000:0.000000006)0.000:0.000000006,'EPI_ISL_9593316':0.008153856)0.929:0.001498528,'EPI_ISL_502479':0.001498976)0.000:0.000000006,(('EPI_ISL_9593229':0.013300722,((('EPI_ISL_502519':0.001998613,(('EPI_ISL_9593187':0.002516200,('EPI_ISL_9593215':0.000499045,'EPI_ISL_9593219':0.004022822)0.912:0.001504421)0.997:0.004038002,'EPI_ISL_9593294':0.007574471)0.000:0.000000006)0.979:0.002502317,(('EPI_ISL_9590552':0.004539726,('EPI_ISL_9593211':0.008153085,'EPI_ISL_9593279':0.005069101)0.845:0.000975525)0.989:0.003024593,'EPI_ISL_9593221':0.011722096)0.490:0.000000006)0.000:0.000000006,('EPI_ISL_502497':0.001494457,'EPI_ISL_9591701':0.005584899)0.964:0.002518662)0.000:0.000000006)0.426:0.000499539,((((('EPI_ISL_9590485':0.000495057,'EPI_ISL_9593200':0.005045113)0.770:0.000501776,'EPI_ISL_9590911':0.002513282)0.955:0.002008145,('EPI_ISL_9593207':0.005591097,('EPI_ISL_502522':0.001503950,'EPI_ISL_9593203':0.003016261)0.914:0.001537515)0.752:0.000468803)0.754:0.000391177,'EPI_ISL_9593205':0.007697419)0.982:0.003045757,'EPI_ISL_9589621':0.007079678)0.751:0.000000006)0.927:0.000998464)0.989:0.007054298)1.000:0.019265515,'EPI_ISL_195105':0.005785748)0.957:0.004515298)0.887:0.002021114,('EPI_ISL_195035':0.009790785,((('EPI_ISL_502477':0.014017705,('EPI_ISL_502472':0.003691523,('EPI_ISL_502473':0.000000006,'EPI_ISL_502578':0.003493543)1.000:0.008413246)0.685:0.000489039)1.000:0.011575591,((((((('EPI_ISL_501428':0.000497935,('EPI_ISL_502471':0.010666078,(((('EPI_ISL_502474':0.003027417,('EPI_ISL_502513':0.006083025,(('EPI_ISL_502508':0.001503976,'EPI_ISL_502488':0.000992384)0.996:0.004596245,('EPI_ISL_502506':0.000000006,'EPI_ISL_502514':0.003508231)0.996:0.004069053)0.833:0.000926613)0.924:0.001535450)0.899:0.001538880,('EPI_ISL_502463':0.015938751,('EPI_ISL_502480':0.005241776,'EPI_ISL_9593213':0.017771472)0.763:0.000825095)0.863:0.001539415)0.918:0.001967471,((((('EPI_ISL_9593306':0.002000808,('EPI_ISL_502501':0.000494165,'EPI_ISL_9593349':0.006055442)0.882:0.001000988)0.935:0.001498677,('EPI_ISL_502507':0.001495200,(((('EPI_ISL_9593353':0.010659554,'EPI_ISL_9593339':0.009108270)0.000:0.000000006,'EPI_ISL_502545':0.000496435)0.914:0.000996312,'EPI_ISL_9593312':0.006032554)0.000:0.000000006,('EPI_ISL_9593283':0.007851179,'EPI_ISL_9593287':0.011471962)0.819:0.001288435)0.000:0.000000006)0.000:0.000000006)0.808:0.000937611,'EPI_ISL_9593338':0.004586662)1.000:0.009191677,(((('EPI_ISL_502482':0.005052424,(('EPI_ISL_9590333':0.001499936,'EPI_ISL_9593317':0.002007569)0.999:0.006615567,'EPI_ISL_502483':0.000999310)0.955:0.002512494)0.958:0.003017329,('EPI_ISL_9593217':0.012219060,(('EPI_ISL_502465':0.001003164,('EPI_ISL_9590591':0.005571334,'EPI_ISL_9593209':0.003537762)0.731:0.000483140)1.000:0.006046834,'EPI_ISL_503000':0.001495099)0.000:0.000000006)0.839:0.000497263)0.000:0.000000006,(('EPI_ISL_502487':0.001000403,'EPI_ISL_9593313':0.004015211)0.989:0.004013051,(('EPI_ISL_502468':0.004666384,('EPI_ISL_9590324':0.000973317,'EPI_ISL_9593278':0.006087661)0.978:0.003985875)0.983:0.005088717,'EPI_ISL_502456':0.001902076)0.680:0.001599204)0.705:0.000000006)0.000:0.000000006,((('EPI_ISL_9593305':0.003585088,('EPI_ISL_9593318':0.000584920,'EPI_ISL_9590688':0.002794487)0.994:0.005907004)0.340:0.002725038,'EPI_ISL_9593284':0.012066786)0.984:0.005038354,('EPI_ISL_502489':0.009764513,('EPI_ISL_502460':0.001986763,'EPI_ISL_9590087':0.006112796)0.995:0.006772866)0.885:0.001897803)0.000:0.000000006)0.000:0.000000006)0.787:0.000498015,('EPI_ISL_9590435':0.013790790,('EPI_ISL_503001':0.006160593,'EPI_ISL_502516':0.011830468)0.782:0.000911300)0.748:0.000509835)0.940:0.001487414)0.571:0.000000006,'EPI_ISL_502459':0.009127232)0.953:0.002003043)0.000:0.000000006)0.000:0.000000006,('EPI_ISL_502492':0.009780205,('EPI_ISL_502490':0.004748523,'EPI_ISL_9593354':0.019972185)0.628:0.000160579)0.999:0.006167437)0.721:0.000343427,'EPI_ISL_502997':0.011908733)0.999:0.006723045,'EPI_ISL_195157':0.003005334)0.728:0.000000006,'EPI_ISL_502493':0.018666069)0.980:0.003061405,('EPI_ISL_195011':0.002582400,'EPI_ISL_502504':0.016623743)0.883:0.001885218)0.078:0.000486417,'EPI_ISL_195156':0.009563931)0.876:0.001090660)0.740:0.000987310,('EPI_ISL_502586':0.004051894,(('EPI_ISL_502505':0.003703325,(('EPI_ISL_502999':0.000000006,'EPI_ISL_502515':0.005521561)0.168:0.000378489,'EPI_ISL_9589977':0.014576722)0.994:0.005010254)0.954:0.003568799,'EPI_ISL_205921':0.004182613)0.999:0.008574481)0.748:0.000467698)0.975:0.004035738)0.998:0.007168380)0.758:0.000465727,((('EPI_ISL_502539':0.000000006,'EPI_ISL_502540':0.001994927)1.000:0.013830291,('EPI_ISL_195158':0.002661035,('EPI_ISL_502535':0.0,'EPI_ISL_387371':0.0):0.005904081)0.999:0.008818622)0.999:0.011229362,((((((('EPI_ISL_195077':0.009260133,('EPI_ISL_502584':0.001493183,'EPI_ISL_195067':0.002579662)0.990:0.004059257)0.723:0.000481771,('EPI_ISL_502577':0.011252662,'EPI_ISL_502544':0.014378851)0.000:0.000000006)0.897:0.000996074,('EPI_ISL_195009':0.002519550,('EPI_ISL_502499':0.000459427,'EPI_ISL_502543':0.005590403)0.999:0.005624699)0.986:0.003525932)0.000:0.000000006,'EPI_ISL_195155':0.014395466)0.993:0.005400662,('EPI_ISL_195006':0.017562540,'EPI_ISL_195062':0.012761461)0.653:0.001555297)0.985:0.003415973,'EPI_ISL_195008':0.015509747)0.732:0.000347245,'EPI_ISL_129530':0.002494189)0.754:0.000494459)0.790:0.000501425)0.871:0.001012411,('EPI_ISL_502445':0.000000006,((('EPI_ISL_502451':0.000000006,'EPI_ISL_9589879':0.007601068)1.000:0.011396107,(('EPI_ISL_9593196':0.002017711,'EPI_ISL_9589893':0.003547540)1.000:0.007669026,('EPI_ISL_502449':0.000501184,'EPI_ISL_502447':0.003522314)0.748:0.000000006)0.999:0.006167923)0.824:0.000903467,((('EPI_ISL_502996':0.0,'EPI_ISL_502998':0.0):0.001502163,'EPI_ISL_502542':0.003013168)0.897:0.001002106,'EPI_ISL_502452':0.000000006)0.000:0.000000006)0.857:0.000499027)1.000:0.025126694)0.197:0.000479056,(((('EPI_ISL_5162506':0.005540801,((('EPI_ISL_4081778':0.010614043,((('EPI_ISL_14749638':0.016386342,'EPI_ISL_504861':0.000000006)0.985:0.003350165,(('EPI_ISL_491173':0.014851261,('EPI_ISL_717722':0.000540056,'EPI_ISL_717720':0.001953476)1.000:0.016346197)0.951:0.004109440,'EPI_ISL_502537':0.008256544)0.407:0.000511489)0.963:0.003131832,(('EPI_ISL_4081780':0.005185478,'EPI_ISL_9593330':0.006867813)1.000:0.011151953,'EPI_ISL_502528':0.007088612)0.743:0.001015095)0.589:0.000062152)1.000:0.012061264,('EPI_ISL_4081785':0.008615011,(('EPI_ISL_9593301':0.017495062,'EPI_ISL_14749691':0.016348836)0.983:0.006608596,(('EPI_ISL_14749619':0.014901286,('EPI_ISL_14755014':0.000000006,'EPI_ISL_14749681':0.006033592)0.920:0.001543259)0.675:0.000578301,('EPI_ISL_14749629':0.011814830,((('EPI_ISL_14764276':0.003006806,('EPI_ISL_14749621':0.0,'EPI_ISL_14749620':0.0):0.001499316)0.978:0.003035930,(('EPI_ISL_14749695':0.003001852,(('EPI_ISL_14749649':0.000996814,'EPI_ISL_14749710':0.000996555)0.895:0.000998492,(('EPI_ISL_14749655':0.000000006,'EPI_ISL_14764683':0.002488720)0.000:0.000000006,'EPI_ISL_14766635':0.007574663)0.915:0.000993125)0.000:0.000000006)0.812:0.000496998,((((('EPI_ISL_14749712':0.003001257,('EPI_ISL_14764333':0.004519081,'EPI_ISL_14749674':0.000000006)0.000:0.000000006)0.935:0.000496761,('EPI_ISL_14749706':0.000994846,('EPI_ISL_14764424':0.000994796,('EPI_ISL_14749618':0.000496861,'EPI_ISL_14749698':0.000496951)0.000:0.000000006)0.911:0.000994474)0.000:0.000000006)0.866:0.000498068,'EPI_ISL_14749661':0.000496798)0.000:0.000000006,(('EPI_ISL_14764385':0.001997232,'EPI_ISL_14764045':0.000000006)0.996:0.004502269,'EPI_ISL_14749705':0.002491763)0.000:0.000000006)0.000:0.000000006,'EPI_ISL_14749665':0.000994246)0.916:0.000996029)0.720:0.000471719)0.738:0.000508979,(('EPI_ISL_14766629':0.007559434,('EPI_ISL_14766438':0.002030134,'EPI_ISL_14766633':0.001468236)0.333:0.000499956)0.744:0.000463379,'EPI_ISL_14937237':0.009171444)0.891:0.001073750)0.997:0.007452792)0.658:0.001962362)0.998:0.011802614)0.999:0.011283812)0.962:0.003997824)0.991:0.005549043,'EPI_ISL_195146':0.013426568)0.861:0.001384870)0.754:0.000437070,('EPI_ISL_195029':0.010286562,'EPI_ISL_195187':0.005662818)0.801:0.000916624)1.000:0.013321550,((('EPI_ISL_504650':0.004519532,'EPI_ISL_504631':0.004015131)0.950:0.002514590,(('EPI_ISL_505210':0.003471581,'EPI_ISL_195183':0.008689469)1.000:0.012821151,((('EPI_ISL_505187':0.008095927,((('EPI_ISL_505313':0.002553641,(('EPI_ISL_505328':0.003506688,('EPI_ISL_502532':0.014345296,(('EPI_ISL_505340':0.002517445,'EPI_ISL_499134':0.005067608)0.936:0.001997618,'EPI_ISL_504873':0.005548211)0.755:0.000495987)0.793:0.000496947)0.000:0.000000006,'EPI_ISL_502531':0.011690259)0.355:0.000948565)1.000:0.014081110,'EPI_ISL_195026':0.004680501)0.790:0.001476857,'EPI_ISL_505237':0.010136033)0.726:0.000429530)0.917:0.001548368,'EPI_ISL_505176':0.000993757)0.958:0.003201366,'EPI_ISL_195172':0.027898306)0.388:0.000353289)0.950:0.002551168)0.940:0.001997932,((('EPI_ISL_195266':0.012738321,'EPI_ISL_504660':0.003096221)0.996:0.006093065,('EPI_ISL_504717':0.014917310,('EPI_ISL_502588':0.015518048,'EPI_ISL_504645':0.006724107)0.845:0.001299985)0.955:0.003028837)0.899:0.001515450,'EPI_ISL_129573':0.000502589)0.960:0.001997607)0.752:0.000481062)0.762:0.000506035,('EPI_ISL_504573':0.004043484,'EPI_ISL_29308':0.006088604)0.753:0.000452187)0.000:0.000000006)0.983:0.001987618,((((('EPI_ISL_504636':0.000507278,('EPI_ISL_504711':0.007209443,'EPI_ISL_504672':0.000894530)0.993:0.004631226)0.997:0.006179842,((((((('EPI_ISL_504489':0.001516149,'EPI_ISL_504486':0.002512840)1.000:0.009662791,('EPI_ISL_504433':0.001493519,(('EPI_ISL_504447':0.000996732,'EPI_ISL_504446':0.000505314)0.988:0.003570487,'EPI_ISL_504484':0.011242525)0.752:0.000408881)0.871:0.001008321)0.851:0.001003391,'EPI_ISL_504426':0.002480379)0.864:0.001008082,(('EPI_ISL_195181':0.008237833,((('EPI_ISL_195027':0.002013294,'EPI_ISL_195180':0.003519762)0.847:0.000979625,('EPI_ISL_195191':0.001992904,('EPI_ISL_504781':0.002994768,('EPI_ISL_195143':0.005519097,'EPI_ISL_195141':0.006525350)0.000:0.000000006)0.915:0.000994613)0.332:0.000000006)0.000:0.000000006,('EPI_ISL_195192':0.004535744,'EPI_ISL_195189':0.000477897)0.918:0.001516751)0.732:0.000365178)1.000:0.008209032,(('EPI_ISL_504458':0.000995232,'EPI_ISL_504456':0.000993832)0.969:0.001992613,'EPI_ISL_504472':0.003997902)0.000:0.000000006)0.907:0.000992196)0.000:0.000000006,(((('EPI_ISL_504465':0.002006026,'EPI_ISL_504479':0.004003030)0.970:0.003125671,'EPI_ISL_505347':0.024700444)0.678:0.000376953,('EPI_ISL_195145':0.014928851,'EPI_ISL_195207':0.011918532)0.898:0.003059214)0.786:0.000000006,(('EPI_ISL_79311':0.004507657,(('EPI_ISL_504483':0.0,'EPI_ISL_504482':0.0):0.006050156,('EPI_ISL_504459':0.000000006,'EPI_ISL_504467':0.000992566)0.849:0.000989634)0.944:0.002002761)0.745:0.000499107,('EPI_ISL_278863':0.017081839,'EPI_ISL_504481':0.002418547)0.984:0.004102357)0.768:0.000491787)0.000:0.000000006)0.814:0.000000006,('EPI_ISL_504463':0.000478594,'EPI_ISL_504468':0.006567498)0.996:0.005019398)0.378:0.002144829,'EPI_ISL_504464':0.011540682)0.892:0.001532392)0.928:0.002421367,('EPI_ISL_504412':0.001533911,((('EPI_ISL_504674':0.011704091,(('EPI_ISL_504427':0.000000006,('EPI_ISL_504466':0.000999757,'EPI_ISL_504462':0.000499693)0.999:0.005022895)0.907:0.001502616,('EPI_ISL_504431':0.000452633,'EPI_ISL_504430':0.019148859)0.995:0.006132207)0.853:0.001005088)0.746:0.000484310,(('EPI_ISL_504410':0.002981148,('EPI_ISL_504473':0.003995929,'EPI_ISL_128940':0.001522938)0.922:0.001504986)0.746:0.000514634,(((('EPI_ISL_195221':0.009181229,('EPI_ISL_499173':0.028207648,'EPI_ISL_195201':0.003653821)0.870:0.001816895)0.755:0.000517846,('EPI_ISL_195058':0.008712277,'EPI_ISL_499137':0.024400157)0.842:0.001381052)0.998:0.006624863,'EPI_ISL_129533':0.001513892)0.742:0.000478776,'EPI_ISL_129520':0.004024822)0.764:0.000496465)0.000:0.000000006)0.875:0.001385279,(('EPI_ISL_504432':0.001997066,'EPI_ISL_504455':0.004011846)0.813:0.000937651,('EPI_ISL_504460':0.001675635,'EPI_ISL_504733':0.009582377)0.956:0.003403081)0.798:0.003700833)0.720:0.000567697)0.910:0.002946824)0.162:0.000530127,(('EPI_ISL_505165':0.006070188,'EPI_ISL_504425':0.000994285)0.981:0.003567482,'EPI_ISL_504720':0.018607463)0.830:0.001045995)0.998:0.006576945,'EPI_ISL_504403':0.008154623)0.737:0.000394095)0.000:0.000000006,'EPI_ISL_504597':0.007026764)0.941:0.001486458)0.716:0.000499647,'EPI_ISL_12995':0.009593792)0.000:0.000000006)0.000:0.000000006)0.937:0.000993312,(('EPI_ISL_504613':0.011655970,(('EPI_ISL_504615':0.009997109,('EPI_ISL_30589':0.002500017,('EPI_ISL_504398':0.001487375,('EPI_ISL_504395':0.000494874,('EPI_ISL_504394':0.0,'EPI_ISL_504396':0.0,'EPI_ISL_504393':0.0):0.000000006)0.716:0.000000006)0.304:0.000983326)0.993:0.004904191)0.707:0.000242141,(((('EPI_ISL_502585':0.010881588,('EPI_ISL_195154':0.007275377,'EPI_ISL_502510':0.025294043)0.992:0.009799415)0.986:0.005088927,('EPI_ISL_195080':0.012746539,('EPI_ISL_195007':0.008625200,'EPI_ISL_195069':0.007709124)0.934:0.002490794)0.962:0.003131613)0.601:0.000141269,'EPI_ISL_195153':0.027062068)0.992:0.007023261,'EPI_ISL_195060':0.034802460)0.868:0.002396219)0.788:0.000495956)0.000:0.000000006,(('EPI_ISL_207229':0.003706065,('EPI_ISL_145714':0.000000006,'EPI_ISL_207227':0.001493905)0.688:0.000296523)1.000:0.030087338,'EPI_ISL_14751239':0.051234464)0.867:0.004327978)0.734:0.000000006)0.715:0.000000006,(('EPI_ISL_499129':0.021081676,'EPI_ISL_195200':0.013705529)1.000:0.025178795,('EPI_ISL_142642':0.009864444,'EPI_ISL_195196':0.015122555)0.703:0.001338965)0.679:0.000489984)0.858:0.000496107)0.000:0.000000006)0.836:0.000494944)0.000:0.000000006)0.955:0.002049249,((('EPI_ISL_504591':0.011885808,('EPI_ISL_504565':0.002034317,('EPI_ISL_504630':0.034435907,(('EPI_ISL_195041':0.007341414,('EPI_ISL_195038':0.014162205,'EPI_ISL_195002':0.007572567)0.702:0.000230989)0.983:0.004235476,('EPI_ISL_195032':0.015899603,'EPI_ISL_195185':0.006434389)0.965:0.004490378)0.989:0.005659612)0.788:0.001226682)0.998:0.005720453)0.781:0.000804030,(((((('EPI_ISL_195023':0.003525722,('EPI_ISL_195142':0.007536627,'EPI_ISL_195193':0.005619566)0.930:0.002569739)0.931:0.002038221,('EPI_ISL_195031':0.001979718,('EPI_ISL_504851':0.007048358,'EPI_ISL_502523':0.003607189)0.989:0.004600861)0.977:0.003532180)0.935:0.002640249,('EPI_ISL_195190':0.006731280,(('EPI_ISL_195144':0.003515051,'EPI_ISL_195037':0.000490006)0.906:0.001552464,('EPI_ISL_195150':0.005078686,('EPI_ISL_387372':0.000000006,'EPI_ISL_387370':0.000496642)0.997:0.006105465)0.817:0.000914225)1.000:0.009706296)0.936:0.002986037)1.000:0.017226500,(('EPI_ISL_195057':0.004439275,'EPI_ISL_6781292':0.020599825)0.994:0.009031209,('EPI_ISL_499130':0.013510255,'EPI_ISL_9593374':0.024630345)0.865:0.003134639)1.000:0.019646740)0.726:0.000794688,((((((('EPI_ISL_499172':0.019828455,('EPI_ISL_499138':0.001122193,'EPI_ISL_9593378':0.010574479)0.994:0.009008665)0.993:0.008667096,(('EPI_ISL_499121':0.002499339,('EPI_ISL_499123':0.000000006,'EPI_ISL_499126':0.000995632)0.000:0.000000006)1.000:0.014086706,((('EPI_ISL_499145':0.008060891,(('EPI_ISL_6781348':0.014446699,('EPI_ISL_499147':0.003987684,'EPI_ISL_499157':0.006141329)0.945:0.002546556)0.827:0.001003742,((('EPI_ISL_499153':0.007415608,'EPI_ISL_9593380':0.014651972)0.631:0.000136439,(('EPI_ISL_499124':0.001530754,'EPI_ISL_499125':0.002978363)0.998:0.007862771,'EPI_ISL_6781289':0.008718182)0.930:0.002424971)0.765:0.000501533,((('EPI_ISL_499179':0.004013660,(('EPI_ISL_6781304':0.007044827,('EPI_ISL_499177':0.004090707,'EPI_ISL_6781281':0.009206452)0.716:0.000421937)0.721:0.001000737,('EPI_ISL_499142':0.005051838,'EPI_ISL_499152':0.005069712)0.863:0.001427532)0.869:0.001055746)0.986:0.003000980,'EPI_ISL_14749644':0.010640293)0.000:0.000000006,'EPI_ISL_499151':0.007549069)0.982:0.002495607)0.772:0.000499054)0.943:0.001494086)0.000:0.000000006,'EPI_ISL_9593382':0.012317875)0.988:0.004283202,'EPI_ISL_499128':0.004795592)0.979:0.004990017)0.967:0.005265923)0.998:0.009063814,('EPI_ISL_195220':0.007669384,('EPI_ISL_499135':0.012177833,('EPI_ISL_499120':0.014266635,('EPI_ISL_499127':0.0,'EPI_ISL_499119':0.0):0.005993167)0.997:0.011087887)0.996:0.008398035)0.864:0.002633615)1.000:0.013476295,'EPI_ISL_499175':0.043133380)0.588:0.003275229,'EPI_ISL_142643':0.009739377)0.773:0.002352112,('EPI_ISL_29116':0.001997241,('EPI_ISL_504354':0.001990803,((('EPI_ISL_504369':0.000497153,(('EPI_ISL_504359':0.000993283,'EPI_ISL_504358':0.000000006)0.890:0.000496188,('EPI_ISL_504356':0.001491309,'EPI_ISL_504357':0.000000006)0.000:0.000000006)0.808:0.000497262)0.611:0.000131188,('EPI_ISL_504390':0.007716736,('EPI_ISL_504362':0.000997682,('EPI_ISL_504363':0.000496207,'EPI_ISL_504364':0.000496227)0.742:0.000493560)0.979:0.002865168)0.356:0.000502609)0.920:0.001359936,'EPI_ISL_504397':0.005513855)0.000:0.000000006)0.975:0.002496994)0.799:0.000916532)0.771:0.000574696,((((('EPI_ISL_504376':0.0,'EPI_ISL_504374':0.0):0.001495539,((('EPI_ISL_504428':0.001987609,'EPI_ISL_504429':0.000511094)0.999:0.007093310,'EPI_ISL_504405':0.000502864)0.991:0.003522166,'EPI_ISL_504570':0.001475709)0.959:0.002540017)0.930:0.001492793,'EPI_ISL_504355':0.002999066)0.869:0.000992650,(('EPI_ISL_129558':0.019064211,((('EPI_ISL_499131':0.032194415,('EPI_ISL_499169':0.011424204,('EPI_ISL_499165':0.000361389,'EPI_ISL_9593376':0.012937211)0.987:0.007910203)1.000:0.022045995)0.882:0.004273576,'EPI_ISL_195113':0.020941518)0.911:0.002565153,'EPI_ISL_142645':0.010110856)0.000:0.000000006)0.903:0.001015185,('EPI_ISL_505173':0.011927093,'EPI_ISL_504386':0.008269020)0.995:0.008146933)0.747:0.000000006)0.000:0.000000006,(((((('EPI_ISL_4081784':0.015372280,('EPI_ISL_9593329':0.010220112,'EPI_ISL_4081779':0.002566302)0.026:0.000433560)0.699:0.000000006,('EPI_ISL_502524':0.000000006,'EPI_ISL_502527':0.001495080)0.835:0.000497269)0.000:0.000000006,('EPI_ISL_502534':0.005652198,'EPI_ISL_4081735':0.011348625)0.754:0.000390897)1.000:0.025963143,'EPI_ISL_129559':0.003516560)0.983:0.005580749,('EPI_ISL_195028':0.019407663,'EPI_ISL_195218':0.024042360)0.719:0.001955932)0.861:0.001507273,('EPI_ISL_195182':0.000497871,'EPI_ISL_504392':0.004496851)0.971:0.002513823)0.976:0.002996592)0.842:0.000495688)0.000:0.000000006)0.918:0.000991624,(('EPI_ISL_504588':0.013799339,('EPI_ISL_5287':0.004493762,((('EPI_ISL_504584':0.012933587,(('EPI_ISL_504604':0.002501243,'EPI_ISL_505152':0.001986175)0.836:0.001000994,('EPI_ISL_505158':0.009101939,(('EPI_ISL_505182':0.014170805,'EPI_ISL_504869':0.025093620)0.552:0.000090987,(('EPI_ISL_505170':0.002494347,('EPI_ISL_505163':0.000495135,'EPI_ISL_505167':0.004517058)0.919:0.001503747)0.905:0.001495540,(('EPI_ISL_30586':0.001989718,('EPI_ISL_505174':0.005512587,('EPI_ISL_504673':0.006034718,'EPI_ISL_505162':0.000496796)0.000:0.000000006)0.985:0.002490888)0.000:0.000000006,('EPI_ISL_505150':0.000988834,'EPI_ISL_504620':0.005536288)0.945:0.002002399)0.000:0.000000006)0.740:0.000000006)0.469:0.000500516)0.000:0.000000006)0.962:0.003363312)0.734:0.000329477,'EPI_ISL_504706':0.026745046)0.980:0.003784430,((('EPI_ISL_504682':0.022644829,'EPI_ISL_504574':0.005009344)0.883:0.002061306,(((('EPI_ISL_504586':0.005032967,(('EPI_ISL_504580':0.005180177,('EPI_ISL_504779':0.019494584,('EPI_ISL_504616':0.004396647,'EPI_ISL_505117':0.005186000)0.762:0.000775358)0.994:0.006277720)0.811:0.000853702,'EPI_ISL_504602':0.006024840)0.765:0.000483680)0.808:0.000945676,(('EPI_ISL_504750':0.022977996,('EPI_ISL_14749684':0.023073556,'EPI_ISL_195163':0.001607338)1.000:0.017674540)0.771:0.002160225,'EPI_ISL_195162':0.030414924)0.539:0.000363714)0.857:0.001048965,'EPI_ISL_504579':0.006560214)0.963:0.003007011,('EPI_ISL_504581':0.008740100,('EPI_ISL_304092':0.048175116,('EPI_ISL_504624':0.009156166,(((('EPI_ISL_504487':0.006558011,('EPI_ISL_504478':0.000496164,'EPI_ISL_504475':0.000000006)0.743:0.000501991)0.957:0.002005120,(('EPI_ISL_504658':0.000998190,'EPI_ISL_504687':0.002995561)0.933:0.001549198,'EPI_ISL_504723':0.009140871)0.765:0.000430074)0.983:0.003542520,'EPI_ISL_304089':0.021252291)0.836:0.001062002,(('EPI_ISL_195017':0.005553288,('EPI_ISL_504683':0.000483096,'EPI_ISL_504718':0.005563434)0.851:0.000985775)0.968:0.002602448,('EPI_ISL_504699':0.006631024,((('EPI_ISL_195179':0.002495335,'EPI_ISL_195056':0.001506448)0.969:0.002999578,((((((('EPI_ISL_504500':0.005520373,(((((('EPI_ISL_504537':0.005514345,('EPI_ISL_504522':0.000494700,('EPI_ISL_504531':0.001491684,('EPI_ISL_504529':0.000993044,'EPI_ISL_504525':0.000000006)0.000:0.000000006)0.883:0.000994959)0.877:0.001002289)0.809:0.000960763,'EPI_ISL_372304':0.015441166)0.929:0.002030191,'EPI_ISL_195222':0.000496403)0.000:0.000000006,(('EPI_ISL_504544':0.005035859,(('EPI_ISL_505090':0.000494615,('EPI_ISL_14764758':0.016362839,('EPI_ISL_14751194':0.002496639,'EPI_ISL_14749608':0.003504924)0.979:0.003039619)0.000:0.000000006)0.996:0.005569732,'EPI_ISL_504871':0.003000956)0.971:0.003539954)0.953:0.002545046,('EPI_ISL_504545':0.001504847,'EPI_ISL_504543':0.000982286)0.995:0.005060081)0.930:0.001991885)0.000:0.000000006,(((('EPI_ISL_504516':0.005003163,'EPI_ISL_504499':0.000994864)0.000:0.000000006,((((('EPI_ISL_504524':0.004004182,'EPI_ISL_504539':0.007046495)0.736:0.000495196,('EPI_ISL_504509':0.001499168,'EPI_ISL_504530':0.004010620)0.732:0.000490946)0.874:0.000993711,'EPI_ISL_504507':0.000997193)0.876:0.000993666,(('EPI_ISL_195160':0.000000006,'EPI_ISL_502550':0.009592011)0.016:0.000506349,'EPI_ISL_14760954':0.015919753)0.961:0.002498480)0.919:0.001496081,('EPI_ISL_504514':0.002490089,(('EPI_ISL_504508':0.001490541,(('EPI_ISL_504521':0.004521658,((('EPI_ISL_504848':0.005538754,'EPI_ISL_504540':0.001994028)0.877:0.001001099,'EPI_ISL_504523':0.000495221)0.964:0.001992806,('EPI_ISL_504518':0.000000006,'EPI_ISL_504512':0.000993343)0.000:0.000000006)0.232:0.000489634)0.895:0.001030815,'EPI_ISL_504862':0.008109957)0.770:0.000469422)0.000:0.000000006,'EPI_ISL_504528':0.000496019)0.000:0.000000006)0.923:0.000992753)0.000:0.000000006)0.000:0.000000006,('EPI_ISL_505331':0.005514515,('EPI_ISL_195217':0.001493370,('EPI_ISL_504526':0.000994381,('EPI_ISL_504533':0.003501553,'EPI_ISL_504527':0.000994889)0.000:0.000000006)0.977:0.002493320)0.000:0.000000006)0.996:0.004504579)0.858:0.000495860,'EPI_ISL_504858':0.005509131)0.000:0.000000006)0.000:0.000000006,('EPI_ISL_504538':0.0,'EPI_ISL_504535':0.0,'EPI_ISL_504536':0.0):0.008059080)0.944:0.001489836)0.000:0.000000006,(('EPI_ISL_504502':0.003995585,'EPI_ISL_504517':0.002492221)0.000:0.000000006,('EPI_ISL_195195':0.000000006,(('EPI_ISL_504513':0.001970259,'EPI_ISL_504515':0.011229694)0.946:0.002524118,('EPI_ISL_504505':0.000000006,'EPI_ISL_504506':0.000992417)0.737:0.000498394)0.945:0.001492411)0.852:0.000495634)0.000:0.000000006)0.000:0.000000006,((((('EPI_ISL_504497':0.000000006,('EPI_ISL_504510':0.0,'EPI_ISL_504511':0.0):0.003505025)0.875:0.001504750,'EPI_ISL_504495':0.003518784)0.847:0.000984288,'EPI_ISL_195213':0.003511448)0.950:0.002067429,('EPI_ISL_278897':0.001974702,'EPI_ISL_278870':0.002521267)1.000:0.008223774)0.749:0.000434548,(('EPI_ISL_504498':0.000495306,'EPI_ISL_195202':0.000000006)0.386:0.000992046,'EPI_ISL_504546':0.015465288)0.938:0.002494819)0.000:0.000000006)0.763:0.000495719,('EPI_ISL_195194':0.000000006,('EPI_ISL_195025':0.000995701,('EPI_ISL_195215':0.000000006,'EPI_ISL_504501':0.001994628)0.772:0.000494581)0.891:0.000995145)0.907:0.000993645)0.796:0.000495762,('EPI_ISL_504503':0.003395848,('EPI_ISL_505297':0.008714691,'EPI_ISL_195237':0.003892453)0.430:0.000496036)0.767:0.000608052)0.964:0.002000445,('EPI_ISL_278920':0.000000006,'EPI_ISL_278913':0.004497978)0.768:0.000491121)0.970:0.001999644,((('EPI_ISL_195147':0.002497984,(('EPI_ISL_504823':0.007018734,('EPI_ISL_504853':0.008445109,('EPI_ISL_430865':0.000521344,('EPI_ISL_14766718':0.003992456,'EPI_ISL_430866':0.000000006)0.748:0.000468790)1.000:0.021498235)0.188:0.000125213)0.790:0.000522951,('EPI_ISL_504859':0.012162148,((((('EPI_ISL_14764694':0.004711122,('EPI_ISL_14766975':0.002496702,'EPI_ISL_14764481':0.000000006)0.920:0.002435048)1.000:0.014048796,'EPI_ISL_14749688':0.005755712)0.854:0.001365100,(('EPI_ISL_14764493':0.014730722,'EPI_ISL_15348505':0.014743601)0.608:0.000063977,((('EPI_ISL_505087':0.000466526,('EPI_ISL_14749609':0.000000006,'EPI_ISL_14764467':0.000497315)1.000:0.006067377)0.971:0.002528496,((('EPI_ISL_14755009':0.000000006,('EPI_ISL_14751231':0.005000097,((('EPI_ISL_14751221':0.002506900,('EPI_ISL_14751234':0.001994430,('EPI_ISL_14749643':0.005542216,('EPI_ISL_14749641':0.001001656,('EPI_ISL_14766623':0.002532861,'EPI_ISL_14937239':0.007107711)0.884:0.001476052)0.865:0.000993728)0.758:0.000497549)0.751:0.000491940)0.967:0.002000081,'EPI_ISL_14755059':0.001499448)0.408:0.000000006,(('EPI_ISL_14751199':0.004010331,('EPI_ISL_14751216':0.000996781,('EPI_ISL_14749635':0.003001583,(('EPI_ISL_14749678':0.001499079,'EPI_ISL_4083728':0.003503497)0.941:0.001999879,'EPI_ISL_14764438':0.002991234)0.000:0.000000006)0.874:0.000994557)0.941:0.002008590)0.946:0.002023640,'EPI_ISL_14751164':0.005047928)0.760:0.000472423)0.000:0.000000006)1.000:0.000000006)0.000:0.000000006,(('EPI_ISL_14749676':0.005064832,('EPI_ISL_14749672':0.001507479,'EPI_ISL_14749673':0.000489700)0.997:0.007175117)0.913:0.001972093,('EPI_ISL_14755048':0.000000006,('EPI_ISL_14751192':0.005022600,(('EPI_ISL_14751189':0.003511893,((('EPI_ISL_14751197':0.000000006,('EPI_ISL_14751202':0.000496837,'EPI_ISL_14749623':0.004008191)0.000:0.000000006)0.000:0.000000006,(('EPI_ISL_14766637':0.005026869,'EPI_ISL_14764263':0.000489003)0.865:0.001000241,'EPI_ISL_14766800':0.002508238)0.987:0.003513180)0.968:0.001996605,('EPI_ISL_14749704':0.002569311,'EPI_ISL_14766414':0.006103664)0.767:0.000453401)0.752:0.000503364)0.877:0.000992826,'EPI_ISL_14751287':0.001496333)0.738:0.000497819)0.932:0.001494280)0.961:0.001990705)0.723:0.000000006)0.903:0.000496351,((('EPI_ISL_14749680':0.002999909,('EPI_ISL_14751179':0.000497691,('EPI_ISL_14749637':0.001999873,'EPI_ISL_14764508':0.003024839)0.926:0.002000198)0.000:0.000000006)0.000:0.000000006,'EPI_ISL_14766717':0.005019637)0.999:0.005020703,('EPI_ISL_14751230':0.002491390,((('EPI_ISL_14766636':0.005545932,('EPI_ISL_14749617':0.005029298,('EPI_ISL_14749701':0.000991755,'EPI_ISL_14937234':0.010136543)0.735:0.000506410)0.739:0.000481855)0.990:0.004047358,'EPI_ISL_14751154':0.004020161)0.732:0.000480830,('EPI_ISL_14766631':0.008261654,'EPI_ISL_14749647':0.004595397)0.876:0.001426124)0.000:0.000000006)0.000:0.000000006)0.916:0.000994120)0.000:0.000000006)0.735:0.000000006,(('EPI_ISL_14749633':0.003866279,('EPI_ISL_14749611':0.003154384,'EPI_ISL_14937235':0.009530071)0.975:0.003579629)1.000:0.006826200,'EPI_ISL_14749659':0.006629452)0.858:0.002461355)0.794:0.000998056)0.729:0.000468511)0.989:0.003115630,('EPI_ISL_14763358':0.000000006,'EPI_ISL_14751219':0.004506667)0.999:0.005617192)0.631:0.000297218,'EPI_ISL_4081777':0.011522848)1.000:0.007652318)0.717:0.000000006)0.908:0.001491754)0.950:0.002012395,'EPI_ISL_505235':0.005044095)0.926:0.001996238,('EPI_ISL_195022':0.000490609,'EPI_ISL_195211':0.006538712)0.764:0.000504442)0.766:0.000495481)0.000:0.000000006)0.884:0.001458681,'EPI_ISL_195112':0.007648982)0.996:0.005134660)0.906:0.001868411)0.429:0.000504010)0.996:0.004980963)0.618:0.001133309)0.660:0.000988141)0.811:0.000873614)0.000:0.000000006)0.859:0.000496036,('EPI_ISL_504568':0.005610255,('EPI_ISL_504366':0.000503932,('EPI_ISL_504367':0.000000006,'EPI_ISL_504368':0.001496132)0.676:0.000490456)0.999:0.007153472)0.986:0.004503456)0.000:0.000000006)0.000:0.000000006)0.905:0.000998591)0.000:0.000000006,('EPI_ISL_504614':0.003496570,'EPI_ISL_504652':0.008445311)0.999:0.010069120)0.955:0.001980432)0.000:0.000000006)0.000:0.000000006,(('EPI_ISL_504350':0.005502203,((('EPI_ISL_504424':0.000495904,'EPI_ISL_504423':0.000000006)1.000:0.007042364,(((('EPI_ISL_504417':0.0,'EPI_ISL_504415':0.0,'EPI_ISL_504414':0.0,'EPI_ISL_504418':0.0,'EPI_ISL_504416':0.0):0.004496213,'EPI_ISL_504406':0.001989027)0.000:0.000000006,(('EPI_ISL_504385':0.0,'EPI_ISL_504384':0.0):0.001488359,'EPI_ISL_504387':0.000000006)0.865:0.000495364)0.000:0.000000006,('EPI_ISL_504404':0.000991682,'EPI_ISL_504389':0.001498648)0.000:0.000000006)0.269:0.000000006)0.973:0.002503941,('EPI_ISL_504402':0.012808597,(('EPI_ISL_505115':0.0,'EPI_ISL_504380':0.0):0.001011428,(('EPI_ISL_504407':0.0,'EPI_ISL_504409':0.0):0.000000006,'EPI_ISL_504408':0.000495702)0.996:0.005025445)0.820:0.000992644)0.766:0.000489465)0.631:0.001484396)0.000:0.000000006,('EPI_ISL_504360':0.003521838,'EPI_ISL_504370':0.005038894)0.880:0.001474997)0.985:0.002985019)0.755:0.000436195)1.000:0.014115028)0.842:0.001428185)0.742:0.000465225)0.992:0.004935392,(('EPI_ISL_95878':0.011419386,('EPI_ISL_4666':0.000000006,'EPI_ISL_505131':0.001485379)1.000:0.007753941)0.720:0.000412593,(('EPI_ISL_505146':0.002493151,('EPI_ISL_504353':0.003503251,('EPI_ISL_505143':0.000992790,(('EPI_ISL_29106':0.0,'EPI_ISL_505135':0.0,'EPI_ISL_505140':0.0):0.000000006,'EPI_ISL_504352':0.000495850)0.000:0.000000006)0.742:0.000000006)0.113:0.000493972)0.984:0.004804257,('EPI_ISL_505130':0.002717526,'EPI_ISL_129532':0.001274019)0.894:0.001466951)1.000:0.019334654)0.427:0.001019461)0.895:0.002518815,(('EPI_ISL_129513':0.014251769,((((('EPI_ISL_88344':0.000992146,'EPI_ISL_88347':0.000991739)0.962:0.001986058,((('EPI_ISL_88365':0.000000006,('EPI_ISL_166533':0.010334061,'EPI_ISL_74372':0.002878433)1.000:0.011337916)1.000:0.009126914,'EPI_ISL_88346':0.003034792)0.840:0.000942953,(((('EPI_ISL_88363':0.007081685,('EPI_ISL_88366':0.002498396,'EPI_ISL_88371':0.003002786)0.952:0.002502660)0.941:0.002494916,((((('EPI_ISL_88381':0.001459558,'EPI_ISL_88386':0.006116675)0.992:0.004051919,('EPI_ISL_88377':0.001492328,((((((('EPI_ISL_74381':0.003539765,'EPI_ISL_88397':0.003511381)0.991:0.004577892,('EPI_ISL_76963':0.003023546,'EPI_ISL_77606':0.002999710)1.000:0.009659710)0.402:0.000443657,'EPI_ISL_88391':0.014738965)0.000:0.000000006,('EPI_ISL_482244':0.000988338,('EPI_ISL_33887':0.000000006,'EPI_ISL_81514':0.006134516)0.981:0.002494818)0.999:0.005002938)0.829:0.000495864,(((((('EPI_ISL_109815':0.003047781,(('EPI_ISL_248331':0.003512605,'EPI_ISL_169561':0.004519177)0.747:0.000469102,(((('EPI_ISL_482225':0.003005106,'EPI_ISL_482227':0.000490746)0.790:0.000499565,(('EPI_ISL_169583':0.003491657,'EPI_ISL_222082':0.002992844)0.903:0.001776934,(('EPI_ISL_138290':0.004004573,'EPI_ISL_169570':0.002492467)0.859:0.001261423,('EPI_ISL_169578':0.001495932,'EPI_ISL_256370':0.007588419)0.940:0.002228881)0.988:0.003506198)0.788:0.000716935)0.000:0.000000006,(((('EPI_ISL_482263':0.001983558,'EPI_ISL_482223':0.001984275)0.391:0.000000006,('EPI_ISL_482232':0.0,'EPI_ISL_482269':0.0):0.000000006)0.000:0.000000006,(('EPI_ISL_482250':0.001488456,'EPI_ISL_482268':0.000990905)0.778:0.000496417,(('EPI_ISL_482247':0.000781933,('EPI_ISL_482256':0.000494341,'EPI_ISL_482265':0.000000006)0.779:0.000703491)0.422:0.001000970,'EPI_ISL_482281':0.001788872)0.769:0.000690597)0.746:0.000000006)0.000:0.000000006,'EPI_ISL_482239':0.001487245)0.853:0.000494552)0.000:0.000000006,(('EPI_ISL_109827':0.001487015,(((('EPI_ISL_148286':0.0,'EPI_ISL_85649':0.0):0.000000006,'EPI_ISL_93974':0.000494687)0.424:0.000499479,'EPI_ISL_109819':0.004485920)0.916:0.001483478,('EPI_ISL_109818':0.0,'EPI_ISL_109820':0.0):0.001984546)0.000:0.000000006)0.000:0.000000006,((('EPI_ISL_505433':0.002988190,('EPI_ISL_282075':0.010621498,(('EPI_ISL_12957482':0.0,'EPI_ISL_12941178':0.0,'EPI_ISL_505434':0.0,'EPI_ISL_505435':0.0):0.000000006,'EPI_ISL_4081620':0.001486949)0.982:0.001487949)0.000:0.000000006)1.000:0.006072289,'EPI_ISL_109822':0.000984206)0.961:0.002013582,'EPI_ISL_109832':0.000992666)0.761:0.000493930)0.920:0.000990204)0.000:0.000000006)0.852:0.001978586)0.926:0.003008832,'EPI_ISL_88388':0.001486856)0.768:0.000599583,('EPI_ISL_482251':0.010115043,'EPI_ISL_132836':0.006786236)0.052:0.000885037)0.890:0.001450225,(('EPI_ISL_167155':0.004560536,(('EPI_ISL_482243':0.000000006,'EPI_ISL_482246':0.000000006)0.992:0.004522581,(('EPI_ISL_157893':0.000000006,'EPI_ISL_4081618':0.000495086)0.998:0.005615532,'EPI_ISL_12958025':0.011797239)0.782:0.000897828)0.943:0.002013221)0.978:0.002995188,('EPI_ISL_109824':0.003983313,(('EPI_ISL_91852':0.001483640,'EPI_ISL_248321':0.005537245)0.943:0.001996509,('EPI_ISL_129863':0.0,'EPI_ISL_129864':0.0):0.003483961)0.000:0.000000006)0.000:0.000000006)0.984:0.002942093)0.208:0.000457627,'EPI_ISL_169567':0.010118773)0.949:0.002086076,('EPI_ISL_88389':0.004065834,('EPI_ISL_88392':0.001452886,'EPI_ISL_169569':0.010151691)0.972:0.003071204)0.729:0.000462768)0.978:0.002498159)0.000:0.000000006,((('EPI_ISL_88403':0.004068436,(('EPI_ISL_169557':0.0,'EPI_ISL_169573':0.0):0.005530886,'EPI_ISL_169559':0.011851343)0.992:0.005623981)0.880:0.001488198,'EPI_ISL_74378':0.011718165)0.622:0.000987238,('EPI_ISL_4081614':0.032010966,'EPI_ISL_176792':0.008328429)1.000:0.013317536)0.756:0.000000006)0.000:0.000000006,(('EPI_ISL_29771':0.001007783,'EPI_ISL_74382':0.004507641)0.870:0.000990579,('EPI_ISL_88383':0.002001084,('EPI_ISL_91637':0.002067544,('EPI_ISL_153533':0.010431272,('EPI_ISL_387114':0.017689228,'EPI_ISL_12958179':0.012040714)0.151:0.005991531)0.982:0.007589637)0.923:0.002441416)0.748:0.000484180)0.999:0.004511770)0.433:0.000496856)0.774:0.000495702)0.863:0.000993419,('EPI_ISL_88382':0.057817173,'EPI_ISL_88376':0.006011173)0.751:0.000000006)0.894:0.000994623,('EPI_ISL_88370':0.004494826,('EPI_ISL_88384':0.011224426,'EPI_ISL_88373':0.006593481)0.433:0.000932348)0.493:0.000000006)0.744:0.000000006,('EPI_ISL_88375':0.003910792,('EPI_ISL_88378':0.002400917,'EPI_ISL_88380':0.001584035)0.953:0.002519707)0.861:0.001077838)0.998:0.005517613)0.981:0.003069205,'EPI_ISL_88361':0.009637153)0.131:0.000460290,'EPI_ISL_88359':0.012662437)0.773:0.000500736)0.000:0.000000006)0.000:0.000000006,('EPI_ISL_88379':0.011435200,((('EPI_ISL_88401':0.008525194,'EPI_ISL_88387':0.005479787)0.000:0.000000006,('EPI_ISL_88395':0.003001677,'EPI_ISL_74379':0.008555559)0.844:0.000979990)0.937:0.001512527,('EPI_ISL_96972':0.014962609,'EPI_ISL_74374':0.010449591)0.721:0.000662460)0.979:0.005451516)1.000:0.011404206)0.870:0.000972156,'EPI_ISL_29762':0.002501406)0.864:0.001738889,'EPI_ISL_96978':0.034963461)0.992:0.007373836)0.849:0.001051638,((('EPI_ISL_129515':0.000476919,'EPI_ISL_129516':0.012127027)0.759:0.000555225,'EPI_ISL_129529':0.003441138)0.684:0.000493247,('EPI_ISL_129511':0.011737327,'EPI_ISL_129448':0.006953718)0.000:0.000000006)0.498:0.000486723)0.999:0.006964315)0.974:0.004106170)0.401:0.000341951,('EPI_ISL_129527':0.007863809,('EPI_ISL_26009':0.006567622,('EPI_ISL_504361':0.000991283,('EPI_ISL_29102':0.000000006,'EPI_ISL_504383':0.000495276)0.725:0.000000006)0.704:0.000461970)0.990:0.007102472)1.000:0.019334920)0.764:0.001895949,('EPI_ISL_4081356':0.008953482,'EPI_ISL_4081357':0.018867424)1.000:0.044644253)0.855:0.003482963,'EPI_ISL_504817':0.055600954)0.921:0.003718757,((('EPI_ISL_29763':0.006512931,'EPI_ISL_29764':0.000000006)0.673:0.001566976,('EPI_ISL_29765':0.007165653,'EPI_ISL_2466':0.009076394)0.807:0.000948482)1.000:0.017667464,('EPI_ISL_129447':0.013802026,('EPI_ISL_4081348':0.018352556,'EPI_ISL_278832':0.015737870)1.000:0.030876851)0.939:0.005241935)0.740:0.000372126)0.999:0.009155554)0.833:0.001096817)0.000:0.000000006)0.000:0.000000006,(('EPI_ISL_504337':0.003994581,'EPI_ISL_504336':0.003520968)0.998:0.009556821,(('EPI_ISL_129518':0.014979312,'EPI_ISL_129517':0.026266383)0.970:0.007105253,((((('EPI_ISL_170519':0.003497228,(('EPI_ISL_1055773':0.005963406,('EPI_ISL_118847':0.021326694,(('EPI_ISL_118683':0.0,'EPI_ISL_118660':0.0):0.006832003,('EPI_ISL_118931':0.000000006,'EPI_ISL_118993':0.000491218)0.947:0.003688261)0.998:0.011432091)0.992:0.006912480)0.000:0.000000006,'EPI_ISL_539869':0.005975384)0.949:0.002983315)1.000:0.007044934,('EPI_ISL_170518':0.000000006,'EPI_ISL_170523':0.000984448)0.975:0.002532133)0.372:0.000435503,'EPI_ISL_170784':0.001026156)0.994:0.006385132,'EPI_ISL_84917':0.006303090)0.995:0.006491857,'EPI_ISL_68984':0.006717002)0.908:0.002765470)0.995:0.008526157)0.942:0.003185184)0.910:0.000986474,('EPI_ISL_29097':0.009030893,(((((('EPI_ISL_129474':0.004009979,'EPI_ISL_195204':0.008613701)0.741:0.000454239,'EPI_ISL_129471':0.003467068)0.000:0.000000006,'EPI_ISL_129486':0.007983277)0.000:0.000000006,(((((('EPI_ISL_195117':0.025082222,'EPI_ISL_129502':0.005076531)0.937:0.002938545,(((('EPI_ISL_129472':0.005693412,(('EPI_ISL_129457':0.009769383,(('EPI_ISL_195118':0.0,'EPI_ISL_129477':0.0):0.005069531,(('EPI_ISL_129482':0.001979691,(('EPI_ISL_195120':0.001678760,'EPI_ISL_195130':0.013598281)0.941:0.002978031,'EPI_ISL_195168':0.019922663)0.975:0.003904471)0.731:0.000506087,'EPI_ISL_129508':0.014734054)0.995:0.005593268)0.898:0.001867800)0.986:0.004405436,'EPI_ISL_199472':0.019457181)0.858:0.001417142)0.907:0.002239844,('EPI_ISL_129493':0.000544861,'EPI_ISL_129452':0.010035807)0.975:0.004077649)1.000:0.007698558,('EPI_ISL_129498':0.001483094,('EPI_ISL_129499':0.004999800,('EPI_ISL_129466':0.007193063,'EPI_ISL_129483':0.013362800)0.691:0.000285010)0.953:0.001997391)0.616:0.000000006)1.000:0.007548123,('EPI_ISL_129506':0.006505162,('EPI_ISL_129497':0.004621178,'EPI_ISL_129455':0.010634643)0.799:0.000881493)0.964:0.003013907)0.846:0.000969620)0.758:0.000493419,'EPI_ISL_129487':0.003477984)0.837:0.000972090,('EPI_ISL_129467':0.011034285,'EPI_ISL_129465':0.017314987)0.972:0.004784857)0.949:0.002036219,'EPI_ISL_129481':0.004506412)0.737:0.000462243,'EPI_ISL_199476':0.000000006)1.000:0.000000006)0.752:0.000000006,(('EPI_ISL_129489':0.000984582,((('EPI_ISL_129488':0.003311543,('EPI_ISL_129478':0.000000006,('EPI_ISL_129451':0.008555346,'EPI_ISL_129450':0.008049737)0.718:0.000476621)1.000:0.019904433)0.996:0.009341879,('EPI_ISL_129505':0.000987073,('EPI_ISL_129479':0.007026371,'EPI_ISL_129495':0.005000997)0.743:0.000494735)0.701:0.000000006)0.999:0.006812072,(('EPI_ISL_505169':0.002525685,'EPI_ISL_195082':0.010150687)0.997:0.007524315,'EPI_ISL_129484':0.012186493)0.329:0.001848428)0.735:0.000690459)0.996:0.006047817,('EPI_ISL_29410':0.009223581,('EPI_ISL_129496':0.001565394,('EPI_ISL_129464':0.001561793,'EPI_ISL_129473':0.000917083)0.775:0.001486808)1.000:0.013310987)0.736:0.004980151)0.947:0.000000006)0.754:0.000489179,((('EPI_ISL_129501':0.007495796,('EPI_ISL_129485':0.002464104,'EPI_ISL_129492':0.026781346)0.935:0.002501639)0.737:0.000516269,(('EPI_ISL_129454':0.000000006,'EPI_ISL_129458':0.005982790)1.000:0.016799466,('EPI_ISL_129453':0.002744530,('EPI_ISL_129491':0.004015094,'EPI_ISL_195124':0.020934806)1.000:0.024771399)0.933:0.004675293)1.000:0.023212317)0.830:0.000973916,'EPI_ISL_195114':0.003994477)0.989:0.003500558)0.991:0.003477367)0.000:0.000000006)0.740:0.001160093)0.161:0.001012798,(('EPI_ISL_13923':0.020658359,(('EPI_ISL_28429':0.002993315,'EPI_ISL_28426':0.000000006)0.997:0.007103310,(('EPI_ISL_13917':0.0,'EPI_ISL_13916':0.0):0.008220925,('EPI_ISL_71591':0.005496493,('EPI_ISL_106915':0.001501671,'EPI_ISL_106912':0.000496317)0.993:0.007800947)0.991:0.007060034)0.994:0.008073663)0.925:0.004772180)1.000:0.036479012,((('EPI_ISL_505224':0.028337599,('EPI_ISL_278893':0.002058151,('EPI_ISL_4083707':0.000000006,'EPI_ISL_4083720':0.005556165)1.000:0.009690407)1.000:0.035286140)0.496:0.003136150,((((('EPI_ISL_505290':0.001492176,'EPI_ISL_505317':0.003028642)0.986:0.004272824,('EPI_ISL_4081266':0.003590912,'EPI_ISL_502073':0.002448093)0.082:0.000318846)1.000:0.029405396,('EPI_ISL_4081394':0.013688495,'EPI_ISL_4081347':0.021317536)1.000:0.017832382)0.609:0.000720908,('EPI_ISL_504640':0.021225049,('EPI_ISL_505194':0.002855648,'EPI_ISL_505262':0.008326109)1.000:0.019909462)0.873:0.002736684)0.845:0.001032394,(((((('EPI_ISL_4081354':0.002798729,'EPI_ISL_4081362':0.012103565)1.000:0.038479869,'EPI_ISL_195111':0.028723593)0.863:0.003221613,('EPI_ISL_4081267':0.026342532,'EPI_ISL_4081264':0.025074658)0.941:0.004846464)0.472:0.000481949,'EPI_ISL_195100':0.020193107)0.000:0.000000006,(('EPI_ISL_505181':0.016415444,(('EPI_ISL_4081290':0.009489882,('EPI_ISL_4081352':0.001394203,'EPI_ISL_4083723':0.004634061)1.000:0.018749566)1.000:0.012923048,((((('EPI_ISL_499143':0.019003267,'EPI_ISL_499168':0.001972630)1.000:0.010855349,(('EPI_ISL_499150':0.009302995,'EPI_ISL_499166':0.008745531)0.970:0.005091557,'EPI_ISL_499174':0.021559577)0.915:0.002746077)0.833:0.001054586,('EPI_ISL_499154':0.020011919,('EPI_ISL_499139':0.008165760,'EPI_ISL_499170':0.009762872)1.000:0.009309790)0.329:0.000000052)1.000:0.010783529,('EPI_ISL_6781344':0.020183072,('EPI_ISL_499132':0.007623284,'EPI_ISL_9593373':0.016586212)0.729:0.000391439)0.731:0.000912378)1.000:0.011255741,('EPI_ISL_4081293':0.022358639,('EPI_ISL_4081294':0.028062033,((((('EPI_ISL_9593195':0.000495007,'EPI_ISL_9589764':0.000000006)0.000:0.000000006,'EPI_ISL_4106156':0.003990176)0.977:0.002488789,'EPI_ISL_9593291':0.001495468)0.752:0.000490922,('EPI_ISL_9591606':0.000018278,'EPI_ISL_9589807':0.000000006)0.730:0.000476923)0.000:0.000000006,'EPI_ISL_9593326':0.004996298)1.000:0.021529771)0.442:0.002263344)0.999:0.008743312)0.571:0.000013860)1.000:0.019124212)0.567:0.000048652,(('EPI_ISL_4081397':0.030590281,(('EPI_ISL_504742':0.015369102,('EPI_ISL_505243':0.017106626,'EPI_ISL_4081355':0.021829577)0.191:0.000431898)1.000:0.010160239,('EPI_ISL_504691':0.001005213,'EPI_ISL_195184':0.001479959)1.000:0.013630521)0.614:0.000168253)0.000:0.000000006,'EPI_ISL_504572':0.001993791)0.989:0.002997571)0.760:0.000494068)0.752:0.000496945,(('EPI_ISL_4081265':0.031959089,('EPI_ISL_4081260':0.001446536,'EPI_ISL_4081262':0.004585013)1.000:0.029593758)0.888:0.006524965,(('EPI_ISL_4081292':0.007672833,'EPI_ISL_502541':0.007040883)1.000:0.029990900,('EPI_ISL_4081268':0.039398716,'EPI_ISL_505285':0.026976299)0.990:0.010654790)0.792:0.001939793)0.751:0.000593726)0.952:0.001493479)0.347:0.000000006)0.748:0.000673035,('EPI_ISL_505178':0.011212740,('EPI_ISL_505303':0.021049568,('EPI_ISL_4081350':0.020724671,('EPI_ISL_61669':0.004563425,'EPI_ISL_87300':0.015470286)0.922:0.002537184)0.817:0.001270097)0.871:0.001454280)0.952:0.002611858)1.000:0.037142781)0.449:0.001863714)1.000:0.070392521)1.000:0.026785314,((('EPI_ISL_26347':0.0,'EPI_ISL_70096':0.0):0.057337195,('EPI_ISL_69853':0.050127452,('EPI_ISL_5878':0.000000006,'EPI_ISL_707107':0.002466348)1.000:0.039635299)0.348:0.003858718)0.392:0.005419601,(((((('EPI_ISL_5831':0.022243377,('EPI_ISL_8795':0.002043563,('EPI_ISL_5864':0.008550196,'EPI_ISL_8949':0.006136788)1.000:0.009807783)0.999:0.010572401)0.847:0.003422150,('EPI_ISL_119098':0.025401751,'EPI_ISL_8811':0.023989873)0.672:0.000949816)0.913:0.004985768,('EPI_ISL_132847':0.007123851,(('EPI_ISL_132848':0.0,'EPI_ISL_70131':0.0,'EPI_ISL_89171':0.0):0.000000006,'EPI_ISL_70132':0.010139474)0.972:0.004109717)0.993:0.009988160)1.000:0.046307069,((('EPI_ISL_69966':0.003015793,('EPI_ISL_69972':0.000982456,('EPI_ISL_697551':0.000990401,'EPI_ISL_22554':0.000000006)0.755:0.000503938)0.971:0.002998903)0.885:0.006423350,('EPI_ISL_9878':0.007894129,((('EPI_ISL_9880':0.015592210,(('EPI_ISL_7796':0.005601486,('EPI_ISL_7774':0.026617600,(((('EPI_ISL_28432':0.002451671,(('EPI_ISL_28433':0.005575539,(('EPI_ISL_90160':0.024982838,'EPI_ISL_20099':0.022763381)1.000:0.035099594,('EPI_ISL_90159':0.056124250,('EPI_ISL_90157':0.050162424,('EPI_ISL_68696':0.004296260,'EPI_ISL_90158':0.024204232)1.000:0.017621406)0.767:0.003874042)0.707:0.003718603)1.000:0.025378614)0.989:0.007182353,'EPI_ISL_90156':0.080414251)0.733:0.000737945)0.998:0.008383185,'EPI_ISL_20806':0.009843934)0.919:0.002421996,((('EPI_ISL_88275':0.000491611,('EPI_ISL_88278':0.000000006,'EPI_ISL_88282':0.000506178)0.974:0.003027064)1.000:0.008642972,(((((('EPI_ISL_88263':0.0,'EPI_ISL_88261':0.0,'EPI_ISL_88265':0.0):0.001503978,'EPI_ISL_88257':0.000000006)0.988:0.002507597,('EPI_ISL_88244':0.000999338,'EPI_ISL_88235':0.000504730)0.989:0.003526562)0.000:0.000000006,'EPI_ISL_88254':0.005545794)0.386:0.000000006,(('EPI_ISL_88251':0.0,'EPI_ISL_88252':0.0):0.002519111,'EPI_ISL_88234':0.001516798)0.892:0.001507055)0.970:0.002507393,'EPI_ISL_88271':0.006126469)0.000:0.000000006)0.830:0.000499488,((('EPI_ISL_8010':0.002524159,('EPI_ISL_7130':0.006264219,(('EPI_ISL_30059':0.001548862,('EPI_ISL_68996':0.000483930,((('EPI_ISL_88308':0.002014576,('EPI_ISL_88343':0.024376055,'EPI_ISL_88313':0.000318391)0.986:0.003280884)0.953:0.002522307,((('EPI_ISL_88324':0.022987123,((('EPI_ISL_88328':0.008434310,(('EPI_ISL_88342':0.000989501,'EPI_ISL_88349':0.002017005)0.994:0.005138211,('EPI_ISL_88338':0.002546710,('EPI_ISL_88362':0.008216828,('EPI_ISL_29769':0.000506950,'EPI_ISL_88356':0.009680096)0.733:0.000393676)0.995:0.004645896)0.901:0.001943416)0.999:0.007639651)0.970:0.004531876,'EPI_ISL_88337':0.016126407)0.144:0.001000452,'EPI_ISL_88317':0.007849680)0.913:0.004214504)1.000:0.011991460,('EPI_ISL_148291':0.001002007,(('EPI_ISL_75782':0.000501478,(('EPI_ISL_75778':0.004050964,'EPI_ISL_132839':0.001003864)0.883:0.000000006,('EPI_ISL_67905':0.000000006,'EPI_ISL_84428':0.001009006)0.000:0.000000006)0.000:0.000000006)1.000:0.027169245,('EPI_ISL_88946':0.000000006,'EPI_ISL_88944':0.001002494)0.694:0.000300983)0.999:0.007315812)0.000:0.000000006)0.977:0.002007582,(((('EPI_ISL_88318':0.017343899,('EPI_ISL_88950':0.018094189,('EPI_ISL_88321':0.011524490,'EPI_ISL_29766':0.014761195)0.883:0.002066117)0.340:0.000848024)0.998:0.006664039,('EPI_ISL_88298':0.000000006,'EPI_ISL_88333':0.022471876)0.947:0.002008097)0.000:0.000000006,(('EPI_ISL_88331':0.000803913,'EPI_ISL_88341':0.002217006)1.000:0.017209395,('EPI_ISL_88334':0.012954826,('EPI_ISL_88327':0.004538189,((('EPI_ISL_88329':0.000000006,('EPI_ISL_88340':0.002011601,'EPI_ISL_88335':0.000000006)0.879:0.000500870)0.989:0.003552897,('EPI_ISL_88316':0.000507308,'EPI_ISL_88345':0.007150716)0.765:0.000475447)0.996:0.003551746,('EPI_ISL_88339':0.006662134,'EPI_ISL_88332':0.005122103)0.829:0.000952569)0.000:0.000000006)0.788:0.001417809)0.917:0.002953448)1.000:0.009457356)0.934:0.001507938,'EPI_ISL_148292':0.002008413)0.761:0.000500435)0.000:0.000000006)0.670:0.001856994,'EPI_ISL_13466':0.021704758)0.995:0.007326837)0.924:0.001993146)0.981:0.008849073,'EPI_ISL_132827':0.077230414)0.988:0.009095128)0.972:0.003959699)0.942:0.002537779,('EPI_ISL_27593':0.000500418,('EPI_ISL_20100':0.007721301,'EPI_ISL_1119':0.010326734)0.969:0.003519489)0.750:0.000489321)0.984:0.003030019,('EPI_ISL_69296':0.000499878,'EPI_ISL_30166':0.000000006)0.977:0.002004566)0.000:0.000000006)0.000:0.000000006)0.719:0.000397975,('EPI_ISL_129475':0.022272733,('EPI_ISL_129460':0.000000006,'EPI_ISL_129503':0.013348036)0.921:0.003613626)1.000:0.021597505)0.874:0.003077972)0.988:0.006592401)0.936:0.003368496,('EPI_ISL_7535':0.003540228,('EPI_ISL_88284':0.003561435,('EPI_ISL_88285':0.001509325,('EPI_ISL_88286':0.002523325,'EPI_ISL_88293':0.002012856)0.889:0.001012743)0.743:0.000475946)0.966:0.003072612)0.908:0.001764594)0.996:0.008985369)0.901:0.003388721,(('EPI_ISL_9879':0.008623606,('EPI_ISL_65306':0.020539853,'EPI_ISL_9883':0.021784109)0.841:0.005843111)1.000:0.017266175,'EPI_ISL_9882':0.005229699)0.803:0.004792952)1.000:0.017327892,'EPI_ISL_9877':0.030533900)1.000:0.051283701)1.000:0.050489138)1.000:0.037097816,('EPI_ISL_69777':0.012653332,((('EPI_ISL_69816':0.0,'EPI_ISL_90462':0.0):0.001967458,('EPI_ISL_388779':0.005004560,(('EPI_ISL_388056':0.0,'EPI_ISL_388057':0.0):0.000000006,'EPI_ISL_229212':0.001990741)0.709:0.000512281)0.988:0.004562102)0.993:0.007326374,(('EPI_ISL_14771217':0.002018773,((('EPI_ISL_235762':0.0,'EPI_ISL_235754':0.0,'EPI_ISL_235755':0.0):0.000499364,('EPI_ISL_69297':0.0,'EPI_ISL_147169':0.0,'EPI_ISL_393518':0.0,'EPI_ISL_20941':0.0):0.000000006)0.776:0.000499562,('EPI_ISL_257043':0.000999071,(((('EPI_ISL_114399':0.000498446,'EPI_ISL_1015492':0.000498498)0.497:0.000000006,('EPI_ISL_123156':0.0,'EPI_ISL_123180':0.0):0.000499460)0.000:0.000000006,(('EPI_ISL_69248':0.0,'EPI_ISL_143158':0.0,'EPI_ISL_105790':0.0,'EPI_ISL_147171':0.0):0.000000006,'EPI_ISL_143165':0.000998178)0.000:0.000000006)1.000:0.000000006,(('EPI_ISL_341293':0.000498690,'EPI_ISL_341294':0.000000006)0.836:0.000498516,('EPI_ISL_29645':0.000000006,'EPI_ISL_147179':0.000498335)0.894:0.000498403)0.000:0.000000006)0.000:0.000000006)0.777:0.000498674)0.778:0.000483987)1.000:0.015046425,((('EPI_ISL_147188':0.001492080,'EPI_ISL_5169':0.000502051)1.000:0.017303477,(((('EPI_ISL_66101':0.008611896,('EPI_ISL_7072':0.000993970,(('EPI_ISL_84910':0.0,'EPI_ISL_7063':0.0,'EPI_ISL_7093':0.0):0.000000006,'EPI_ISL_7084':0.000994316)0.000:0.000000006)0.000:0.000000006)0.826:0.000990703,('EPI_ISL_84886':0.004686263,((('EPI_ISL_66094':0.0,'EPI_ISL_143164':0.0):0.001998276,((((('EPI_ISL_123155':0.002492732,'EPI_ISL_19110':0.005077038)0.572:0.000000006,(('EPI_ISL_19108':0.001497162,('EPI_ISL_7076':0.002509749,'EPI_ISL_6912':0.000992398)0.988:0.003512562)0.871:0.000997918,('EPI_ISL_7059':0.000496565,(('EPI_ISL_170556':0.007648972,((('EPI_ISL_170559':0.000491221,'EPI_ISL_19665':0.001497951)0.909:0.001494809,(((('EPI_ISL_6897':0.000000006,'EPI_ISL_166563':0.002487588)0.982:0.002494778,('EPI_ISL_130404':0.002494812,(('EPI_ISL_8984':0.003489995,('EPI_ISL_7268':0.000495419,('EPI_ISL_7269':0.001986827,'EPI_ISL_6982':0.001986874)0.000:0.000000006)0.000:0.000000006)0.994:0.006094715,('EPI_ISL_152':0.003589835,(('EPI_ISL_113036':0.000492720,'EPI_ISL_7037':0.000500239)0.995:0.004984777,('EPI_ISL_123229':0.001998385,(((('EPI_ISL_9279':0.001989989,'EPI_ISL_9045':0.001490715)0.000:0.000000006,'EPI_ISL_113864':0.000496020)0.000:0.000000006,(('EPI_ISL_8673':0.000495900,('EPI_ISL_113847':0.000992647,(('EPI_ISL_113916':0.0,'EPI_ISL_147170':0.0):0.000994911,('EPI_ISL_8669':0.001492185,(((('EPI_ISL_124886':0.000996672,((('EPI_ISL_9031':0.000498139,((('EPI_ISL_5136':0.001496710,'EPI_ISL_9030':0.000000006)0.000:0.000000006,'EPI_ISL_6888':0.000498119)0.000:0.000000006,((('EPI_ISL_9049':0.0,'EPI_ISL_9035':0.0,'EPI_ISL_9036':0.0):0.000000006,'EPI_ISL_9145':0.000498398)0.998:0.004017557,'EPI_ISL_9032':0.000498119)0.000:0.000000006)0.000:0.000000006)0.763:0.000504463,'EPI_ISL_114197':0.000493129)0.998:0.005606091,(((('EPI_ISL_8972':0.001868280,('EPI_ISL_8952':0.001139908,('EPI_ISL_9038':0.000000006,('EPI_ISL_8954':0.003534327,'EPI_ISL_9050':0.003538823)0.742:0.000470954)0.902:0.001356161)0.989:0.004033750)0.847:0.001129115,(('EPI_ISL_115698':0.000497520,'EPI_ISL_10250':0.000000006)0.940:0.001499755,(('EPI_ISL_114199':0.002522129,('EPI_ISL_114200':0.000501796,('EPI_ISL_173279':0.001495549,('EPI_ISL_110863':0.000497449,'EPI_ISL_114245':0.001996396)0.000:0.000000006)0.890:0.000994473)0.997:0.005068593)0.869:0.000979965,('EPI_ISL_114198':0.001495106,(('EPI_ISL_9147':0.000497782,('EPI_ISL_9055':0.000000006,('EPI_ISL_9146':0.000497811,'EPI_ISL_9252':0.000497731)0.000:0.000000006)0.000:0.000000006)0.936:0.000996728,(('EPI_ISL_114201':0.003501027,('EPI_ISL_115699':0.001017769,'EPI_ISL_76486':0.006566474)0.775:0.000478345)0.000:0.000000006,((((('EPI_ISL_114247':0.001503082,('EPI_ISL_5395':0.0,'EPI_ISL_6889':0.0,'EPI_ISL_6221':0.0,'EPI_ISL_5372':0.0):0.001002750)0.999:0.005039594,'EPI_ISL_8697':0.000497544)0.000:0.000000006,((('EPI_ISL_9282':0.000497890,'EPI_ISL_9216':0.000000006)0.000:0.000000006,('EPI_ISL_8674':0.001507161,'EPI_ISL_8670':0.002508722)0.752:0.000491223)0.770:0.000498481,'EPI_ISL_8987':0.000997049)0.893:0.000998516)0.852:0.000497682,'EPI_ISL_5105':0.000996482)0.000:0.000000006,(('EPI_ISL_114293':0.004009374,((('EPI_ISL_114246':0.000995418,'EPI_ISL_114297':0.010646699)0.000:0.000000006,'EPI_ISL_114250':0.000000006)0.847:0.000497216,((('EPI_ISL_110907':0.000987250,('EPI_ISL_114453':0.000000006,'EPI_ISL_114452':0.000996372)0.922:0.001511791)0.972:0.002514542,('EPI_ISL_114346':0.004007465,((('EPI_ISL_114296':0.000997029,((('EPI_ISL_114660':0.003523618,'EPI_ISL_114454':0.000987661)0.956:0.002016320,((('EPI_ISL_115769':0.000497144,(('EPI_ISL_114608':0.0,'EPI_ISL_114657':0.0):0.000000006,('EPI_ISL_110952':0.001994996,'EPI_ISL_114707':0.000000006)0.863:0.000497444)0.997:0.003509837)0.793:0.000499857,(('EPI_ISL_114456':0.002500071,'EPI_ISL_114457':0.000000006)0.977:0.001996423,(('EPI_ISL_25044':0.000998918,(((('EPI_ISL_114705':0.0,'EPI_ISL_114655':0.0,'EPI_ISL_114612':0.0):0.000000006,'EPI_ISL_114611':0.000497724)0.000:0.000000006,('EPI_ISL_114816':0.000996513,'EPI_ISL_114505':0.000497850)0.000:0.000000006)0.000:0.000000006,'EPI_ISL_114656':0.000996290)0.830:0.000497621)0.000:0.000000006,'EPI_ISL_33841':0.000497452)0.999:0.004006695)0.000:0.000000006)0.000:0.000000006,('EPI_ISL_115770':0.002500109,(((('EPI_ISL_114814':0.000497948,'EPI_ISL_114502':0.000497982)0.000:0.000000006,((('EPI_ISL_115358':0.000997582,((((('EPI_ISL_115112':0.0,'EPI_ISL_115409':0.0,'EPI_ISL_5442':0.0):0.000000006,'EPI_ISL_5575':0.000997476)0.809:0.000498392,((('EPI_ISL_5444':0.003013009,'EPI_ISL_5396':0.003510392)0.760:0.000496210,'EPI_ISL_115458':0.000997747)0.000:0.000000006,'EPI_ISL_5527':0.001497849)0.832:0.000498647)0.826:0.000498645,'EPI_ISL_115408':0.002500503)0.000:0.000000006,('EPI_ISL_5524':0.001998912,'EPI_ISL_115355':0.002505981)0.737:0.000500029)0.939:0.001501693)0.880:0.001001236,('EPI_ISL_115041':0.001000516,'EPI_ISL_114871':0.000496175)0.927:0.001509530)0.862:0.000995847,(('EPI_ISL_114867':0.000996968,'EPI_ISL_8696':0.000997234)0.000:0.000000006,('EPI_ISL_114873':0.001496933,('EPI_ISL_115354':0.002006323,'EPI_ISL_115301':0.002011079)0.953:0.002005179)0.000:0.000000006)0.796:0.000500859)0.874:0.000997343)0.928:0.000498070,'EPI_ISL_114812':0.001998191)0.000:0.000000006,('EPI_ISL_114761':0.001496967,'EPI_ISL_114659':0.001501595)0.000:0.000000006)0.000:0.000000006)0.970:0.001496504)0.884:0.001001739)0.872:0.000998660,('EPI_ISL_114401':0.000498077,'EPI_ISL_114398':0.000498617)0.884:0.000998588)0.758:0.000497022)0.780:0.000497433,(('EPI_ISL_114458':0.000000006,((('EPI_ISL_25042':0.000497293,(('EPI_ISL_114348':0.001999938,'EPI_ISL_114349':0.000492714)0.927:0.001503740,'EPI_ISL_114455':0.000995947)0.000:0.000000006)0.753:0.000000006,'EPI_ISL_114503':0.005022618)0.926:0.001495617,'EPI_ISL_114345':0.000497592)0.000:0.000000006)0.000:0.000000006,'EPI_ISL_9286':0.000497118)0.760:0.000498507)0.983:0.002497661,((('EPI_ISL_115768':0.003499001,'EPI_ISL_25040':0.000497351)0.000:0.000000006,(('EPI_ISL_114298':0.0,'EPI_ISL_114295':0.0):0.001504219,'EPI_ISL_8671':0.001507768)0.873:0.000991822)0.000:0.000000006,(((('EPI_ISL_9284':0.001495855,'EPI_ISL_8675':0.000996021)0.000:0.000000006,('EPI_ISL_5310':0.000495416,'EPI_ISL_9285':0.000501085)0.959:0.002000965)0.000:0.000000006,'EPI_ISL_115700':0.000000006)0.968:0.001495089,'EPI_ISL_114294':0.000995652)0.000:0.000000006)0.000:0.000000006)0.000:0.000000006)0.549:0.000500254)1.000:0.006563307,(('EPI_ISL_124928':0.000497094,'EPI_ISL_937':0.000000006)0.995:0.002997640,('EPI_ISL_8672':0.000497249,('EPI_ISL_114249':0.000996750,('EPI_ISL_9283':0.000000006,'EPI_ISL_8198':0.000497332)0.858:0.000997324)0.887:0.000995736)0.000:0.000000006)0.000:0.000000006)0.845:0.000497458)0.000:0.000000006)0.936:0.001998576,('EPI_ISL_114248':0.000995852,'EPI_ISL_9250':0.001501119)0.938:0.001503161)0.970:0.002518137)0.965:0.001995665)0.970:0.001995035)0.732:0.000000006)0.000:0.000000006)0.759:0.000496525)0.869:0.001000153)0.979:0.002503893,(('EPI_ISL_6833':0.000995085,(('EPI_ISL_7073':0.000997714,'EPI_ISL_8078':0.001498707)0.764:0.000496823,'EPI_ISL_7050':0.000497185)0.000:0.000000006)0.000:0.000000006,'EPI_ISL_7789':0.000995332)0.998:0.004002680)0.000:0.000000006,'EPI_ISL_6876':0.000994776)0.974:0.003041658)0.888:0.001472215)0.924:0.001505794,('EPI_ISL_113921':0.000997979,('EPI_ISL_9047':0.000496267,('EPI_ISL_9046':0.000000006,('EPI_ISL_9033':0.000496318,'EPI_ISL_6977':0.000496282)0.000:0.000000006)0.000:0.000000006)0.879:0.000996819)0.889:0.000994514)0.873:0.000998606,((('EPI_ISL_7077':0.001498343,(('EPI_ISL_13896':0.001990366,('EPI_ISL_1714':0.000000006,'EPI_ISL_81524':0.000993594)0.000:0.000000006)1.000:0.006562850,('EPI_ISL_114016':0.000995686,('EPI_ISL_9054':0.0,'EPI_ISL_7120':0.0):0.000996110)0.761:0.000492011)0.860:0.000998067)0.861:0.000996455,('EPI_ISL_123233':0.001487108,'EPI_ISL_8698':0.001004864)0.899:0.001518498)0.717:0.000000006,'EPI_ISL_8953':0.001996815)0.943:0.001502513)0.871:0.000997018,('EPI_ISL_113918':0.000994146,('EPI_ISL_113919':0.001991109,'EPI_ISL_113920':0.000496630)0.000:0.000000006)0.846:0.000496552)0.000:0.000000006)0.949:0.001494048)0.766:0.000496555)0.000:0.000000006)0.000:0.000000006,(('EPI_ISL_237':0.0,'EPI_ISL_9278':0.0):0.001998184,('EPI_ISL_66106':0.000994547,'EPI_ISL_9190':0.000000006)0.799:0.000500397)0.774:0.000493136)0.000:0.000000006)0.000:0.000000006,((((('EPI_ISL_113966':0.000000006,'EPI_ISL_113969':0.000496478)0.858:0.001586661,'EPI_ISL_129504':0.039918343)0.923:0.002417136,'EPI_ISL_6979':0.000000006)0.758:0.000499271,('EPI_ISL_114018':0.002497005,'EPI_ISL_6980':0.003024521)0.998:0.005552508)0.377:0.000493680,(('EPI_ISL_9057':0.003497431,'EPI_ISL_84915':0.019858695)0.738:0.000000006,'EPI_ISL_5100':0.000994201)0.915:0.000993666)0.000:0.000000006)0.923:0.001502302)0.869:0.001042180)0.895:0.001973955)0.993:0.005065277)0.974:0.003482862)0.747:0.000489635)0.999:0.005044719,('EPI_ISL_19668':0.005544610,((('EPI_ISL_170557':0.0,'EPI_ISL_3290':0.0):0.002513957,'EPI_ISL_130406':0.004518476)0.939:0.002000914,(('EPI_ISL_19669':0.006020218,('EPI_ISL_130402':0.004498606,((((('EPI_ISL_9214':0.000000006,('EPI_ISL_6847':0.000996129,'EPI_ISL_7092':0.000497565)0.803:0.000495562)0.000:0.000000006,((('EPI_ISL_6850':0.000993877,'EPI_ISL_124885':0.001491067)0.000:0.000000006,'EPI_ISL_6848':0.000496266)0.917:0.000995964,('EPI_ISL_246097':0.000992957,'EPI_ISL_243350':0.002493657)0.000:0.000000006)0.819:0.000496139)0.000:0.000000006,('EPI_ISL_25010':0.000993037,'EPI_ISL_335590':0.000496637)0.757:0.000000006)1.000:0.000000006,(('EPI_ISL_8973':0.001491726,'EPI_ISL_7065':0.000993508)0.000:0.000000006,'EPI_ISL_113017':0.000998808)0.854:0.000496218)0.000:0.000000006,('EPI_ISL_9029':0.004026301,'EPI_ISL_8676':0.006584412)0.995:0.004529755)0.999:0.006528955)0.000:0.000000006)0.000:0.000000006,'EPI_ISL_25007':0.003492118)0.713:0.000488893)0.946:0.001997542)0.966:0.003052541)0.930:0.001981732,('EPI_ISL_19666':0.000994417,'EPI_ISL_182214':0.001495429)0.941:0.001499517)0.861:0.001003755)0.988:0.003508295,((('EPI_ISL_19109':0.0,'EPI_ISL_69298':0.0):0.000995980,'EPI_ISL_25025':0.000496817)0.779:0.000496691,(('EPI_ISL_69305':0.001994209,'EPI_ISL_3294':0.000498075)0.883:0.000993454,('EPI_ISL_130408':0.005013572,'EPI_ISL_170562':0.001994042)0.000:0.000000006)0.870:0.000496812)0.000:0.000000006)0.801:0.001426194)0.998:0.006209057,'EPI_ISL_84895':0.000937305)0.999:0.006639106)0.000:0.000000006)0.833:0.000496874)0.000:0.000000006,('EPI_ISL_169835':0.002999714,'EPI_ISL_84911':0.001998713)0.000:0.000000006)0.000:0.000000006,(('EPI_ISL_89007':0.001495217,'EPI_ISL_8314':0.000000006)0.950:0.001492985,('EPI_ISL_170560':0.001993426,'EPI_ISL_75316':0.001496056)0.887:0.000994217)0.766:0.000000006)0.000:0.000000006,('EPI_ISL_22829':0.000000006,'EPI_ISL_21281':0.000496539)0.987:0.002492434)0.906:0.001503399)0.987:0.004170576,('EPI_ISL_147187':0.0,'EPI_ISL_66099':0.0):0.003886733)0.160:0.000966401)0.966:0.002906320)0.961:0.002005354,('EPI_ISL_6853':0.000997052,(('EPI_ISL_6915':0.001498996,((('EPI_ISL_6870':0.000497284,('EPI_ISL_5135':0.000000006,('EPI_ISL_6855':0.001994507,'EPI_ISL_7060':0.000497265)0.720:0.000000006)0.000:0.000000006)0.777:0.000497288,(((('EPI_ISL_6835':0.004560408,('EPI_ISL_5568':0.001997852,'EPI_ISL_5569':0.001001448)0.968:0.003054035)0.906:0.001480348,'EPI_ISL_6972':0.001498603)0.882:0.000999775,((('EPI_ISL_173281':0.003003619,(('EPI_ISL_6973':0.0,'EPI_ISL_6872':0.0):0.000000006,(('EPI_ISL_6900':0.001995322,('EPI_ISL_6785':0.000497567,(((('EPI_ISL_5332':0.0,'EPI_ISL_5336':0.0,'EPI_ISL_6878':0.0,'EPI_ISL_6439':0.0,'EPI_ISL_6771':0.0,'EPI_ISL_5693':0.0):0.000000006,'EPI_ISL_5333':0.000497508)0.000:0.000000006,('EPI_ISL_6437':0.000497567,'EPI_ISL_6770':0.000995844)0.000:0.000000006)1.000:0.000000006,('EPI_ISL_6786':0.000000006,'EPI_ISL_6440':0.000497840)0.860:0.000497762)0.000:0.000000006)0.000:0.000000006)0.879:0.000497604,('EPI_ISL_6906':0.001496545,'EPI_ISL_7051':0.002506892)0.746:0.000499551)0.000:0.000000006)0.000:0.000000006)0.979:0.003015338,'EPI_ISL_27634':0.017604822)0.883:0.001500640,('EPI_ISL_5327':0.001995819,((((((((('EPI_ISL_123154':0.003501496,(((('EPI_ISL_147184':0.000000006,('EPI_ISL_6424':0.000000006,'EPI_ISL_6364':0.000997458)0.915:0.000997223)0.836:0.000498075,(('EPI_ISL_30215':0.000998991,'EPI_ISL_503095':0.001501870)0.915:0.001501473,(('EPI_ISL_6881':0.003506970,('EPI_ISL_503065':0.002498943,('EPI_ISL_15607':0.002505969,((((('EPI_ISL_9028':0.001996131,('EPI_ISL_8655':0.000498466,((('EPI_ISL_8693':0.000498478,'EPI_ISL_8594':0.000498853)0.000:0.000000006,((('EPI_ISL_6846':0.000499537,'EPI_ISL_67226':0.001000284)0.778:0.000498508,'EPI_ISL_8606':0.003508644)0.000:0.000000006,(('EPI_ISL_120425':0.000998551,((('EPI_ISL_15603':0.002001249,('EPI_ISL_93595':0.000000006,'EPI_ISL_93594':0.000997151)0.780:0.000498561)0.758:0.000501461,((('EPI_ISL_15604':0.000996578,('EPI_ISL_12841':0.001993476,('EPI_ISL_116062':0.002495290,'EPI_ISL_25712':0.000497004)0.000:0.000000006)0.979:0.002495455)0.731:0.000000006,('EPI_ISL_6371':0.000997938,('EPI_ISL_6341':0.000498390,'EPI_ISL_5656':0.000000006)0.969:0.001999890)0.000:0.000000006)0.000:0.000000006,('EPI_ISL_83675':0.0,'EPI_ISL_83676':0.0):0.001495715)0.779:0.000496339)1.000:0.004526299,'EPI_ISL_106617':0.004519315)0.000:0.000000006)0.874:0.000498295,('EPI_ISL_123191':0.000494330,('EPI_ISL_16410':0.006201505,('EPI_ISL_7973':0.001995900,(('EPI_ISL_7800':0.0,'EPI_ISL_7585':0.0,'EPI_ISL_8015':0.0,'EPI_ISL_7780':0.0):0.000000006,'EPI_ISL_8027':0.000996869)0.748:0.000000006)0.994:0.004999143)0.979:0.003506802)0.770:0.000503564)0.000:0.000000006)0.000:0.000000006)0.000:0.000000006,((((('EPI_ISL_7997':0.0,'EPI_ISL_8036':0.0):0.003544597,(('EPI_ISL_7556':0.000499450,('EPI_ISL_7982':0.0,'EPI_ISL_7873':0.0,'EPI_ISL_8014':0.0,'EPI_ISL_7949':0.0):0.000000006)0.758:0.000502865,(('EPI_ISL_7611':0.000499121,('EPI_ISL_7967':0.000499196,'EPI_ISL_7883':0.001500512)0.000:0.000000006)0.000:0.000000006,('EPI_ISL_7953':0.000499303,((('EPI_ISL_7865':0.0,'EPI_ISL_7956':0.0):0.000000006,('EPI_ISL_7954':0.000999582,'EPI_ISL_7888':0.001500562)0.808:0.000000006)0.000:0.000000006,(((('EPI_ISL_7910':0.000499329,'EPI_ISL_7999':0.000499260)0.000:0.000000006,'EPI_ISL_7879':0.001000349)0.000:0.000000006,('EPI_ISL_8034':0.000499201,'EPI_ISL_29085':0.000499303)0.000:0.000000006)1.000:0.000000006,('EPI_ISL_8082':0.000498841,'EPI_ISL_7988':0.001001008)0.783:0.000500643)0.000:0.000000006)0.000:0.000000006)0.851:0.000499220)0.965:0.002007876)0.922:0.001515937)0.854:0.000989120,('EPI_ISL_25707':0.004527425,(('EPI_ISL_7875':0.000620343,((((('EPI_ISL_7846':0.000000006,'EPI_ISL_8008':0.001500321)0.844:0.000499264,'EPI_ISL_8031':0.000499315)0.000:0.000000006,'EPI_ISL_19102':0.001001408)0.000:0.000000006,'EPI_ISL_8001':0.001500494)0.947:0.001500374,(((('EPI_ISL_8045':0.000000006,'EPI_ISL_7983':0.000999468)0.838:0.000499087,('EPI_ISL_8012':0.0,'EPI_ISL_7558':0.0,'EPI_ISL_7785':0.0,'EPI_ISL_7981':0.0):0.000000006)0.000:0.000000006,'EPI_ISL_19107':0.000498958)0.857:0.000498958,((((('EPI_ISL_7984':0.000499095,((('EPI_ISL_7972':0.0,'EPI_ISL_7898':0.0):0.000000006,'EPI_ISL_7808':0.000499004)0.000:0.000000006,'EPI_ISL_28863':0.002002379)0.841:0.000499075)0.000:0.000000006,'EPI_ISL_7828':0.000499059)0.000:0.000000006,('EPI_ISL_7596':0.0,'EPI_ISL_7626':0.0,'EPI_ISL_7778':0.0,'EPI_ISL_28864':0.0):0.000000006)0.000:0.000000006,'EPI_ISL_8013':0.002514195)0.924:0.000998966,('EPI_ISL_7864':0.000501050,'EPI_ISL_7760':0.000999546)0.793:0.000498314)0.000:0.000000006)0.000:0.000000006)0.749:0.000455993)0.989:0.003954459,((('EPI_ISL_25708':0.0,'EPI_ISL_25710':0.0):0.001497473,('EPI_ISL_7055':0.000498252,(('EPI_ISL_6161':0.000497202,'EPI_ISL_5657':0.000499284)0.892:0.000998149,'EPI_ISL_6368':0.000497893)0.000:0.000000006)0.844:0.000498141)0.000:0.000000006,(('EPI_ISL_7648':0.002514866,('EPI_ISL_7562':0.000498572,'EPI_ISL_7593':0.000000006)0.758:0.000490979)0.981:0.002529882,(('EPI_ISL_8037':0.001000289,('EPI_ISL_7921':0.000498755,(((('EPI_ISL_7804':0.000499044,('EPI_ISL_84454':0.000000006,'EPI_ISL_7891':0.000498991)0.000:0.000000006)0.857:0.000498900,'EPI_ISL_7947':0.000998680)0.000:0.000000006,'EPI_ISL_7557':0.001500090)0.000:0.000000006,'EPI_ISL_7880':0.000498870)0.000:0.000000006)0.781:0.000499016)0.803:0.000498875,(('EPI_ISL_7603':0.000999553,(('EPI_ISL_7951':0.000498960,('EPI_ISL_7845':0.000998993,('EPI_ISL_7881':0.0,'EPI_ISL_7892':0.0,'EPI_ISL_7980':0.0):0.000000006)0.000:0.000000006)0.847:0.000498847,('EPI_ISL_7923':0.000498796,('EPI_ISL_7912':0.0,'EPI_ISL_7996':0.0,'EPI_ISL_7897':0.0):0.000000006)0.862:0.000500202)0.000:0.000000006)0.924:0.000998540,('EPI_ISL_8084':0.000499321,('EPI_ISL_7565':0.001499624,'EPI_ISL_7968':0.000998974)0.000:0.000000006)0.848:0.000498867)0.000:0.000000006)0.924:0.001515704)0.850:0.000991292)0.737:0.000498653)0.747:0.000498666)0.000:0.000000006)0.988:0.002502026,('EPI_ISL_8262':0.000498359,('EPI_ISL_8250':0.000497028,('EPI_ISL_8272':0.0,'EPI_ISL_8654':0.0):0.001499702)0.777:0.000500543)0.000:0.000000006)0.263:0.000000006,'EPI_ISL_9058':0.003004981)0.000:0.000000006)0.000:0.000000006)0.995:0.002499820)0.000:0.000000006,'EPI_ISL_8971':0.000996575)0.920:0.000998436,((((('EPI_ISL_15602':0.002013778,'EPI_ISL_120434':0.005550132)0.716:0.000480994,((((((('EPI_ISL_127615':0.0,'EPI_ISL_96142':0.0,'EPI_ISL_96137':0.0):0.000000006,(('EPI_ISL_120442':0.000000006,'EPI_ISL_120441':0.000498513)0.862:0.000498337,('EPI_ISL_95933':0.001497560,(((('EPI_ISL_7811':0.000498028,((('EPI_ISL_7805':0.001013924,'EPI_ISL_8025':0.000487623)0.990:0.003518478,'EPI_ISL_8026':0.000996925)0.000:0.000000006,('EPI_ISL_7825':0.000000006,'EPI_ISL_7784':0.000997172)0.905:0.001000765)0.922:0.000997201)0.000:0.000000006,((('EPI_ISL_70158':0.000498245,('EPI_ISL_62780':0.000497852,('EPI_ISL_62779':0.000996597,'EPI_ISL_63357':0.000000006)0.000:0.000000006)0.777:0.000498768)0.892:0.000997293,('EPI_ISL_93583':0.000498054,'EPI_ISL_30209':0.000000006)0.851:0.000498042)0.000:0.000000006,'EPI_ISL_154509':0.000497942)0.863:0.000504993)0.000:0.000000006,((((('EPI_ISL_16373':0.000498282,('EPI_ISL_25713':0.000498079,'EPI_ISL_62957':0.000498923)0.807:0.000498632)0.912:0.000998066,('EPI_ISL_29777':0.001172429,('EPI_ISL_78569':0.001168507,'EPI_ISL_78563':0.005395303)0.715:0.002011885)0.789:0.000826443)0.000:0.000000006,'EPI_ISL_208689':0.002504023)0.910:0.000996980,'EPI_ISL_30205':0.000000006)0.000:0.000000006,'EPI_ISL_28850':0.000996789)0.852:0.000497929)0.000:0.000000006,'EPI_ISL_62798':0.003000986)0.866:0.000997133)0.000:0.000000006)0.852:0.000498189)0.000:0.000000006,(('EPI_ISL_62923':0.000997066,('EPI_ISL_62840':0.000999996,'EPI_ISL_78574':0.001502901)0.473:0.000998813)0.747:0.000000006,('EPI_ISL_190699':0.002010514,('EPI_ISL_70162':0.000498217,'EPI_ISL_70160':0.000498141)0.000:0.000000006)0.932:0.000997182)0.000:0.000000006)0.000:0.000000006,(((('EPI_ISL_62784':0.000502498,('EPI_ISL_29676':0.000496677,'EPI_ISL_30227':0.000500785)0.999:0.004535520)0.723:0.000495289,('EPI_ISL_29633':0.002002256,'EPI_ISL_28893':0.000498896)0.764:0.000499040)0.000:0.000000006,((('EPI_ISL_99225':0.000497012,'EPI_ISL_99220':0.001501889)0.801:0.000499210,(('EPI_ISL_99223':0.001496363,'EPI_ISL_99219':0.000000006)0.853:0.000497991,'EPI_ISL_99240':0.002500074)0.000:0.000000006)0.945:0.000997338,(('EPI_ISL_27695':0.000997169,'EPI_ISL_27694':0.002002009)0.000:0.000000006,(((('EPI_ISL_77966':0.006139055,((('EPI_ISL_99237':0.002502020,('EPI_ISL_120446':0.000000006,'EPI_ISL_120444':0.001498897)0.000:0.000000006)0.375:0.000997783,(((('EPI_ISL_99239':0.001000773,'EPI_ISL_99228':0.004536369)0.958:0.002511057,'EPI_ISL_99222':0.003006740)0.000:0.000000006,(('EPI_ISL_80789':0.000996672,'EPI_ISL_76117':0.001507357)0.983:0.003020296,'EPI_ISL_80832':0.004016734)0.000:0.000000006)0.000:0.000000006,'EPI_ISL_99238':0.002006470)0.000:0.000000006)0.787:0.000502118,'EPI_ISL_162004':0.002507636)0.871:0.001009218)0.773:0.000486108,((('EPI_ISL_70179':0.000997135,'EPI_ISL_70166':0.001496253)0.000:0.000000006,((('EPI_ISL_93577':0.001997629,'EPI_ISL_106671':0.000000006)0.983:0.001998788,('EPI_ISL_25711':0.000498155,('EPI_ISL_106713':0.000997735,'EPI_ISL_93590':0.005036511)0.753:0.000500230)0.000:0.000000006)0.913:0.000996999,('EPI_ISL_93585':0.000996979,('EPI_ISL_93588':0.000499908,'EPI_ISL_93589':0.000995549)0.977:0.002508845)0.866:0.001000831)0.000:0.000000006)0.999:0.000000006,(('EPI_ISL_16372':0.0,'EPI_ISL_62802':0.0):0.000000006,'EPI_ISL_71839':0.000996501)0.000:0.000000006)0.000:0.000000006)1.000:0.000000006,((('EPI_ISL_99230':0.000564858,'EPI_ISL_99229':0.000930763)0.954:0.002522569,'EPI_ISL_99210':0.006002803)0.797:0.002060511,((('EPI_ISL_62912':0.000996991,((('EPI_ISL_80822':0.000497867,'EPI_ISL_99236':0.000497831)0.000:0.000000006,(('EPI_ISL_80387':0.001997800,('EPI_ISL_80818':0.000998880,'EPI_ISL_144595':0.000499281)0.774:0.000497820)0.712:0.000000006,('EPI_ISL_77967':0.001009020,(('EPI_ISL_156325':0.0,'EPI_ISL_156328':0.0):0.000000006,'EPI_ISL_156323':0.000498156)0.972:0.002003474)0.000:0.000000006)0.000:0.000000006)0.852:0.000498462,('EPI_ISL_70159':0.000997283,('EPI_ISL_80806':0.000996502,'EPI_ISL_144596':0.000996851)0.790:0.000499213)0.769:0.000497684)0.000:0.000000006)0.942:0.000996991,(('EPI_ISL_95932':0.000498077,((((('EPI_ISL_87230':0.001496629,('EPI_ISL_62488':0.0,'EPI_ISL_62519':0.0):0.000997029)0.846:0.000000006,('EPI_ISL_89600':0.0,'EPI_ISL_87209':0.0):0.000000006)0.000:0.000000006,('EPI_ISL_89599':0.000998019,'EPI_ISL_62528':0.000497983)0.800:0.000498737)0.000:0.000000006,'EPI_ISL_87202':0.000498069)0.915:0.000498069,('EPI_ISL_156324':0.000999709,('EPI_ISL_99235':0.001998589,'EPI_ISL_77942':0.000497991)0.000:0.000000006)0.921:0.000997144)0.000:0.000000006)0.000:0.000000006,'EPI_ISL_87194':0.000498069)0.000:0.000000006)0.000:0.000000006,('EPI_ISL_89588':0.002000856,('EPI_ISL_263217':0.002508849,'EPI_ISL_263187':0.001503983)0.725:0.000492616)0.935:0.001502373)0.873:0.000498236)0.754:0.000000006)0.000:0.000000006,(((('EPI_ISL_80830':0.0,'EPI_ISL_80793':0.0):0.000498190,((((('EPI_ISL_80807':0.002505396,'EPI_ISL_93598':0.000498027)0.000:0.000000006,('EPI_ISL_93578':0.000498084,('EPI_ISL_80383':0.001497017,'EPI_ISL_208690':0.001498012)0.000:0.000000006)1.000:0.000000006)0.000:0.000000006,('EPI_ISL_99232':0.0,'EPI_ISL_208732':0.0):0.000000006)0.000:0.000000006,(('EPI_ISL_83677':0.0,'EPI_ISL_83674':0.0):0.001496833,('EPI_ISL_208717':0.001114168,('EPI_ISL_99231':0.001122304,'EPI_ISL_70618':0.003399571)0.044:0.000490539)0.845:0.000884199)0.000:0.000000006)0.905:0.000498062,'EPI_ISL_80812':0.000498110)0.000:0.000000006)0.000:0.000000006,'EPI_ISL_93256':0.002504932)0.825:0.000498192,('EPI_ISL_61399':0.001497579,('EPI_ISL_61867':0.000513842,'EPI_ISL_69710':0.001032072)0.798:0.000515956)0.000:0.000000006)0.921:0.000997188)0.000:0.000000006)0.000:0.000000006)0.837:0.000498058)0.000:0.000000006,'EPI_ISL_208729':0.003005256)0.000:0.000000006)0.731:0.000000006,('EPI_ISL_93582':0.000494821,'EPI_ISL_30212':0.002509406)0.455:0.001002794)0.777:0.001501110,'EPI_ISL_93586':0.005573988)0.899:0.002171984,('EPI_ISL_99227':0.017222231,('EPI_ISL_99209':0.020298088,'EPI_ISL_99217':0.009644200)0.145:0.004850416)0.863:0.003822268)0.943:0.002854206)0.675:0.000000006,'EPI_ISL_120429':0.003512037)0.971:0.002513923,((((('EPI_ISL_93581':0.005555861,(('EPI_ISL_106752':0.003007125,('EPI_ISL_70174':0.000998417,'EPI_ISL_70167':0.000498581)0.000:0.000000006)0.976:0.002502824,(('EPI_ISL_93597':0.001498086,(('EPI_ISL_181327':0.000000006,(('EPI_ISL_93599':0.001502189,('EPI_ISL_93587':0.000989152,'EPI_ISL_93593':0.005048238)0.916:0.001518563)0.861:0.000988783,'EPI_ISL_63397':0.002520743)0.949:0.002010713)0.925:0.000498269,('EPI_ISL_151784':0.000498238,('EPI_ISL_120438':0.000498382,'EPI_ISL_120439':0.000997837)0.000:0.000000006)0.000:0.000000006)0.993:0.003010446)0.000:0.000000006,'EPI_ISL_7803':0.000998175)0.000:0.000000006)0.242:0.000490315)0.984:0.003022634,('EPI_ISL_93580':0.004517291,'EPI_ISL_25031':0.002502850)0.000:0.000000006)0.995:0.002999958,('EPI_ISL_123192':0.001494951,('EPI_ISL_123193':0.000000006,'EPI_ISL_9127':0.000497512)0.000:0.000000006)0.000:0.000000006)0.557:0.000497659,(('EPI_ISL_120427':0.001503202,('EPI_ISL_93600':0.003506146,('EPI_ISL_93576':0.000997040,('EPI_ISL_93579':0.000498624,('EPI_ISL_12836':0.000497915,('EPI_ISL_93584':0.000000006,('EPI_ISL_120432':0.001496169,((('EPI_ISL_106669':0.001996866,('EPI_ISL_120435':0.002499414,'EPI_ISL_93591':0.001496899)0.000:0.000000006)0.000:0.000000006,('EPI_ISL_7938':0.000496373,'EPI_ISL_7816':0.000500669)0.966:0.002000667)0.830:0.000497946,'EPI_ISL_93592':0.000000006)0.000:0.000000006)0.931:0.000497941)0.000:0.000000006)0.842:0.000498668)0.740:0.000000027)0.424:0.000502265)0.922:0.001502131)0.975:0.002512398,('EPI_ISL_120426':0.002000993,'EPI_ISL_12838':0.006569970)0.451:0.000499307)0.000:0.000000006)0.965:0.001998907,'EPI_ISL_123186':0.000997872)0.734:0.000495904)0.997:0.004531570,('EPI_ISL_106472':0.000000006,'EPI_ISL_106599':0.001495619)0.915:0.000497734)0.000:0.000000006)0.000:0.000000006,('EPI_ISL_123190':0.001997551,('EPI_ISL_8666':0.0,'EPI_ISL_5265':0.0):0.000000006)0.891:0.000497723)0.923:0.001503172,'EPI_ISL_124309':0.001497925)0.930:0.001505790)0.081:0.000497621)0.752:0.000000006)0.000:0.000000006,('EPI_ISL_123183':0.000999927,((('EPI_ISL_5108':0.0,'EPI_ISL_5192':0.0,'EPI_ISL_5117':0.0):0.000000006,'EPI_ISL_5588':0.000498000)0.000:0.000000006,('EPI_ISL_5187':0.000000006,'EPI_ISL_5115':0.000997238)0.838:0.000498121)0.879:0.000999226)0.872:0.000998710)0.912:0.000498039)0.285:0.000000006)0.000:0.000000006,('EPI_ISL_6880':0.002511968,('EPI_ISL_7047':0.001500304,('EPI_ISL_8268':0.000000006,'EPI_ISL_5128':0.000497965)0.925:0.001502359)0.904:0.001502769)0.966:0.002513794)0.771:0.000486360,(('EPI_ISL_6354':0.003530913,(('EPI_ISL_123181':0.002001575,(((('EPI_ISL_6845':0.001000848,'EPI_ISL_8644':0.000000006)0.884:0.000499099,('EPI_ISL_8264':0.000000006,((('EPI_ISL_8255':0.000000006,('EPI_ISL_2771':0.000498749,('EPI_ISL_8593':0.000498548,('EPI_ISL_8609':0.000498471,('EPI_ISL_8968':0.0,'EPI_ISL_8611':0.0):0.000000006)0.000:0.000000006)0.886:0.000498616)0.000:0.000000006)0.000:0.000000006,(('EPI_ISL_30207':0.000498871,(('EPI_ISL_87723':0.0,'EPI_ISL_30217':0.0):0.000499201,'EPI_ISL_30216':0.000000006)0.000:0.000000006)0.765:0.000501519,((('EPI_ISL_6851':0.0,'EPI_ISL_5362':0.0):0.000000006,('EPI_ISL_5252':0.0,'EPI_ISL_5349':0.0):0.000499103)0.000:0.000000006,'EPI_ISL_123185':0.005036925)0.775:0.000497629)0.970:0.002006083)0.842:0.000498771,('EPI_ISL_9053':0.000498926,'EPI_ISL_123188':0.000498955)0.000:0.000000006)0.913:0.000498926)0.000:0.000000006)0.891:0.001002163,'EPI_ISL_6245':0.001500856)0.878:0.001000870,('EPI_ISL_123182':0.001999950,('EPI_ISL_8665':0.002552738,'EPI_ISL_8181':0.003563057)0.746:0.000456865)0.000:0.000000006)0.830:0.000498565)0.000:0.000000006,'EPI_ISL_6867':0.005030144)0.914:0.001512195)0.871:0.000989303,'EPI_ISL_120418':0.003512278)0.873:0.001020318)0.995:0.005040199)0.000:0.000000006,'EPI_ISL_123177':0.005024180)0.000:0.000000006,('EPI_ISL_123176':0.004090449,('EPI_ISL_123179':0.002495898,'EPI_ISL_120415':0.000000006)0.993:0.004590904)0.740:0.000431815)0.000:0.000000006,('EPI_ISL_1928':0.003019420,'EPI_ISL_120422':0.000486116)0.972:0.002511385)0.739:0.000493509,(('EPI_ISL_6244':0.0,'EPI_ISL_5686':0.0,'EPI_ISL_5690':0.0,'EPI_ISL_5689':0.0,'EPI_ISL_5687':0.0,'EPI_ISL_6409':0.0,'EPI_ISL_5688':0.0,'EPI_ISL_6243':0.0):0.000000006,('EPI_ISL_6220':0.001495266,'EPI_ISL_6410':0.000496529)0.000:0.000000006)0.974:0.002504060)0.877:0.001723908,'EPI_ISL_22625':0.004320860)1.000:0.011528964,((('EPI_ISL_5621':0.004337846,'EPI_ISL_503069':0.005814625)0.999:0.006187620,'EPI_ISL_123173':0.002215748)0.996:0.005914630,(('EPI_ISL_173276':0.000499237,('EPI_ISL_123172':0.002002090,(('EPI_ISL_10111':0.004007969,((((('EPI_ISL_6840':0.000995532,(('EPI_ISL_5276':0.0,'EPI_ISL_5371':0.0,'EPI_ISL_6844':0.0,'EPI_ISL_6777':0.0,'EPI_ISL_6841':0.0):0.000000006,(('EPI_ISL_5308':0.000995455,('EPI_ISL_6404':0.000497335,'EPI_ISL_6879':0.000995676)0.000:0.000000006)0.597:0.000000006,('EPI_ISL_5317':0.000998307,'EPI_ISL_5320':0.000998431)0.771:0.000496350)0.000:0.000000006)0.000:0.000000006)0.896:0.000996071,'EPI_ISL_27598':0.003004614)0.000:0.000000006,'EPI_ISL_6778':0.003502731)0.000:0.000000006,(('EPI_ISL_173283':0.000498185,(('EPI_ISL_5692':0.000497696,('EPI_ISL_5319':0.000498152,'EPI_ISL_5318':0.001496103)0.736:0.000000006)0.000:0.000000006,'EPI_ISL_5566':0.000497800)0.922:0.000998055)0.799:0.000497378,(('EPI_ISL_123175':0.001495164,('EPI_ISL_5434':0.000000006,'EPI_ISL_6775':0.000995718)0.000:0.000000006)0.000:0.000000006,'EPI_ISL_6839':0.004012286)0.892:0.000996049)0.000:0.000000006)0.000:0.000000006,('EPI_ISL_123174':0.001494670,'EPI_ISL_5567':0.003000597)0.000:0.000000006)0.000:0.000000006)0.950:0.002509680,((('EPI_ISL_123178':0.004030559,('EPI_ISL_503111':0.001522194,('EPI_ISL_5048':0.000993926,('EPI_ISL_6375':0.000994459,'EPI_ISL_2622':0.000000006)0.000:0.000000006)0.775:0.000472122)1.000:0.007636040)0.963:0.003042426,'EPI_ISL_279682':0.002002714)0.000:0.000000006,('EPI_ISL_5277':0.001495666,('EPI_ISL_5279':0.000995691,('EPI_ISL_5282':0.000996713,'EPI_ISL_5618':0.001494998)0.000:0.000000006)0.000:0.000000006)0.965:0.002495459)0.964:0.002512545)0.979:0.003028926)0.743:0.000500007)0.755:0.000496565,('EPI_ISL_147193':0.000000006,(('EPI_ISL_368449':0.0,'EPI_ISL_368448':0.0,'EPI_ISL_368440':0.0,'EPI_ISL_368426':0.0,'EPI_ISL_368420':0.0,'EPI_ISL_368447':0.0,'EPI_ISL_368418':0.0,'EPI_ISL_368422':0.0,'EPI_ISL_368425':0.0,'EPI_ISL_368419':0.0,'EPI_ISL_368421':0.0,'EPI_ISL_368434':0.0,'EPI_ISL_368456':0.0,'EPI_ISL_368460':0.0,'EPI_ISL_368444':0.0):0.000000006,('EPI_ISL_368463':0.0,'EPI_ISL_368454':0.0,'EPI_ISL_368451':0.0,'EPI_ISL_368445':0.0,'EPI_ISL_368441':0.0):0.000497469)0.857:0.000497542)0.911:0.000998987)0.762:0.000478336)0.902:0.002166808)0.983:0.005023160,'EPI_ISL_27596':0.002469125)0.999:0.007190680,((('EPI_ISL_6905':0.000499323,'EPI_ISL_173282':0.000498879)0.000:0.000000006,(('EPI_ISL_10251':0.000000006,('EPI_ISL_6838':0.000000006,'EPI_ISL_7081':0.000999270)0.914:0.000998883)0.797:0.000499318,('EPI_ISL_6914':0.002514336,('EPI_ISL_7052':0.000499068,('EPI_ISL_6774':0.001504246,'EPI_ISL_6837':0.001004751)0.771:0.000494962)0.783:0.000500060)0.775:0.000499938)0.893:0.000999084)0.000:0.000000006,'EPI_ISL_68916':0.002000940)0.000:0.000000006)1.000:0.012784803)0.000:0.000000006)0.912:0.000999894)0.000:0.000000006,(('EPI_ISL_329096':0.0,'EPI_ISL_329095':0.0):0.003671569,'EPI_ISL_329081':0.012862235)1.000:0.089436912)0.980:0.002998577)0.766:0.000500905,('EPI_ISL_5324':0.002000488,((('EPI_ISL_243351':0.000497267,('EPI_ISL_5323':0.000497199,('EPI_ISL_5326':0.000000006,'EPI_ISL_6454':0.000497380)0.000:0.000000006)0.846:0.000497247)0.723:0.000000006,('EPI_ISL_5325':0.000000006,'EPI_ISL_66104':0.000497220)0.000:0.000000006)0.000:0.000000006,'EPI_ISL_5373':0.000497362)0.878:0.000996538)0.746:0.000497948)0.956:0.002001818)0.875:0.000998659,('EPI_ISL_147192':0.002997449,('EPI_ISL_147190':0.000000006,'EPI_ISL_69304':0.000497669)0.913:0.000497419)0.000:0.000000006)0.960:0.001495036)0.000:0.000000006)0.749:0.000991189,'EPI_ISL_7048':0.000506590)1.000:0.013574222)0.959:0.005095158,(('EPI_ISL_69245':0.000000006,'EPI_ISL_69277':0.001493188)0.997:0.006545028,('EPI_ISL_143168':0.007104102,'EPI_ISL_69244':0.007608687)0.731:0.000481125)0.275:0.000401203)1.000:0.019181348)0.925:0.004575233)0.720:0.001032783)1.000:0.035698461)0.998:0.030510728)0.992:0.035412121,((('EPI_ISL_161827':0.001958007,('EPI_ISL_366229':0.002466836,'EPI_ISL_4061537':0.001994441)0.221:0.001538206)1.000:0.046680448,(('EPI_ISL_347100':6.343119468,('EPI_ISL_466695':0.270786160,('EPI_ISL_105891':0.019931567,'EPI_ISL_105896':0.013538794)1.000:0.308137910)1.000:0.888956668)0.996:0.456398387,((((((('EPI_ISL_257113':0.0,'EPI_ISL_257110':0.0):0.007846391,((('EPI_ISL_379428':0.000000006,('EPI_ISL_379433':0.001973580,('EPI_ISL_379432':0.000491962,('EPI_ISL_327631':0.001974000,'EPI_ISL_379430':0.000492053)0.000:0.000000006)0.000:0.000000006)0.860:0.000491962)0.999:0.007494135,('EPI_ISL_326968':0.000179002,'EPI_ISL_326978':0.001295968)0.221:0.001174178)0.931:0.002509442,(('EPI_ISL_327591':0.000491304,'EPI_ISL_327589':0.000000006)0.999:0.007545258,'EPI_ISL_4062118':0.013317115)0.974:0.003994839)0.722:0.001125318)1.000:0.011737677,'EPI_ISL_225002':0.001429706)0.668:0.004556592,'EPI_ISL_224987':0.000500590)1.000:0.019413675,((((('EPI_ISL_257108':0.000495661,('EPI_ISL_222692':0.000000006,'EPI_ISL_222691':0.000984191)0.758:0.000487679)1.000:0.010363748,'EPI_ISL_327593':0.020245786)0.778:0.001715908,(((('EPI_ISL_257122':0.0,'EPI_ISL_224876':0.0):0.006020534,('EPI_ISL_327630':0.009118574,(('EPI_ISL_381789':0.000981214,'EPI_ISL_381785':0.000000006)0.999:0.007555790,('EPI_ISL_326963':0.004444799,('EPI_ISL_327592':0.002953033,(('EPI_ISL_326964':0.000491133,'EPI_ISL_326969':0.000490853)0.982:0.002465212,'EPI_ISL_327596':0.001966332)0.000:0.000000006)0.000:0.000000006)0.995:0.005029690)0.813:0.000834524)0.999:0.005611732)0.848:0.000963123,'EPI_ISL_257111':0.018323262)0.726:0.000469315,(('EPI_ISL_257109':0.008538778,('EPI_ISL_379436':0.012097211,('EPI_ISL_257112':0.013647523,('EPI_ISL_326960':0.009132841,'EPI_ISL_381003':0.006068977)0.927:0.002507716)0.713:0.000437981)0.753:0.000438418)0.987:0.003576872,'EPI_ISL_222693':0.013150288)0.721:0.000442080)0.000:0.000000006)1.000:0.014173497,'EPI_ISL_379988':0.007232154)0.574:0.001846103,'EPI_ISL_224878':0.017423225)0.995:0.012432335)0.963:0.014053117,((((('EPI_ISL_380993':0.011148097,'EPI_ISL_279343':0.039354218)0.987:0.011380016,(('EPI_ISL_380996':0.0,'EPI_ISL_380997':0.0):0.008515818,'EPI_ISL_381001':0.018563215)1.000:0.017080817)0.830:0.002665490,(('EPI_ISL_379919':0.000492374,'EPI_ISL_380995':0.000000006)0.993:0.006304654,('EPI_ISL_381000':0.001864868,'EPI_ISL_379920':0.006655941)1.000:0.011739146)0.996:0.006916284)0.986:0.005566707,(('EPI_ISL_77374':0.018168549,('EPI_ISL_380999':0.002648331,('EPI_ISL_380994':0.002535930,'EPI_ISL_380998':0.007964903)0.825:0.001307986)1.000:0.027860603)0.741:0.001133094,('EPI_ISL_77372':0.012975882,('EPI_ISL_94360':0.007202668,('EPI_ISL_224873':0.017608108,'EPI_ISL_94361':0.013343184)0.965:0.004499762)0.998:0.008212495)0.817:0.001267924)0.476:0.000530024)0.973:0.008430289,'EPI_ISL_77373':0.026312705)1.000:0.019496634)1.000:0.043265887,('EPI_ISL_142074':0.025714937,'EPI_ISL_10304':0.021320665)1.000:0.044664977)0.602:0.004598454)0.176:0.017036697)0.883:0.016675129,(('EPI_ISL_19681':0.0,'EPI_ISL_19670':0.0):0.011946156,(((('EPI_ISL_15356':0.000000006,((('EPI_ISL_8087':0.000496395,(('EPI_ISL_22612':0.0,'EPI_ISL_19682':0.0):0.000496677,('EPI_ISL_19680':0.004002511,'EPI_ISL_19679':0.001992644)0.000:0.000000006)0.958:0.001492690)0.000:0.000000006,('EPI_ISL_20807':0.000496287,('EPI_ISL_8088':0.000000006,('EPI_ISL_8089':0.002996465,((('EPI_ISL_8090':0.000995084,('EPI_ISL_68957':0.0,'EPI_ISL_15342':0.0):0.000000006)0.915:0.001500226,((('EPI_ISL_19671':0.0,'EPI_ISL_19672':0.0):0.004558746,('EPI_ISL_20809':0.002521405,(('EPI_ISL_19663':0.000500703,(('EPI_ISL_21061':0.000498879,('EPI_ISL_19104':0.0,'EPI_ISL_21060':0.0):0.001003506)0.866:0.000992605,((('EPI_ISL_177468':0.000500892,('EPI_ISL_19683':0.001002749,((('EPI_ISL_19674':0.002509680,('EPI_ISL_19677':0.001001488,'EPI_ISL_19678':0.000500055)0.000:0.000000006)0.950:0.001508063,('EPI_ISL_19673':0.001001752,((('EPI_ISL_32661':0.002008904,('EPI_ISL_30178':0.001002282,'EPI_ISL_30177':0.001002694)0.305:0.000000006)1.000:0.006066721,('EPI_ISL_19676':0.002005378,('EPI_ISL_19675':0.001036711,'EPI_ISL_177471':0.025579820)0.732:0.000466193)0.000:0.000000006)0.988:0.002512367,'EPI_ISL_19884':0.002514291)0.727:0.000503474)0.902:0.001005400)0.757:0.000496872,'EPI_ISL_8280':0.001000149)0.000:0.000000006)0.798:0.000499356)0.905:0.001518735,('EPI_ISL_15348':0.000496678,(('EPI_ISL_15351':0.000999000,'EPI_ISL_15349':0.000000006)0.887:0.001001464,('EPI_ISL_15352':0.002010258,('EPI_ISL_15353':0.006095625,('EPI_ISL_15350':0.000000006,((('EPI_ISL_15842':0.000968271,(((((('EPI_ISL_79870':0.0,'EPI_ISL_79867':0.0,'EPI_ISL_79866':0.0,'EPI_ISL_79869':0.0,'EPI_ISL_79868':0.0):0.000000006,'EPI_ISL_79865':0.005039421)0.952:0.002020441,('EPI_ISL_79899':0.000499582,(('EPI_ISL_79893':0.002008350,('EPI_ISL_79900':0.001505764,(('EPI_ISL_177491':0.001000582,'EPI_ISL_177490':0.000000006)0.988:0.003025576,((((('EPI_ISL_294944':0.000000006,((('EPI_ISL_220485':0.000000006,('EPI_ISL_220481':0.000501069,'EPI_ISL_220483':0.000000006)0.000:0.000000006)0.000:0.000000006,('EPI_ISL_220480':0.0,'EPI_ISL_220484':0.0):0.001000315)0.874:0.001004613,('EPI_ISL_285417':0.000000006,(('EPI_ISL_306360':0.000000006,(('EPI_ISL_327487':0.0,'EPI_ISL_327486':0.0,'EPI_ISL_327475':0.0,'EPI_ISL_327476':0.0):0.000500204,(((('EPI_ISL_327483':0.0,'EPI_ISL_327484':0.0,'EPI_ISL_327477':0.0,'EPI_ISL_327481':0.0):0.000500049,'EPI_ISL_700943':0.001516265)0.000:0.000000006,'EPI_ISL_327485':0.000500178)0.000:0.000000006,'EPI_ISL_327478':0.000000006)0.000:0.000000006)0.941:0.001001038)0.883:0.001004031,((('EPI_ISL_3156269':0.0,'EPI_ISL_3156271':0.0,'EPI_ISL_3156270':0.0):0.000000006,('EPI_ISL_377705':0.000501740,('EPI_ISL_4031580':0.0,'EPI_ISL_4031578':0.0,'EPI_ISL_4031577':0.0,'EPI_ISL_4031579':0.0):0.000501552)0.813:0.000499914)0.988:0.003542294,('EPI_ISL_503867':0.002008553,(((('EPI_ISL_503873':0.000000006,'EPI_ISL_503870':0.001001448)0.667:0.000000051,'EPI_ISL_503869':0.000000006)0.743:0.000000006,'EPI_ISL_503871':0.000000006)0.738:0.000000052,'EPI_ISL_503872':0.000000006)0.821:0.000503847)0.985:0.003555119)0.851:0.000990515)0.990:0.003527181)0.757:0.000498180)0.998:0.004540901)0.805:0.000499860,('EPI_ISL_177501':0.000499629,('EPI_ISL_279065':0.0,'EPI_ISL_177502':0.0):0.000000006)0.880:0.001002508)0.780:0.000502264,'EPI_ISL_177500':0.000000006)0.836:0.000984674,'EPI_ISL_294934':0.005068992)0.954:0.002040418,'EPI_ISL_177498':0.001509992)0.739:0.000488107)0.856:0.001010425)0.920:0.001508246)0.771:0.000501077,'EPI_ISL_297956':0.001501556)0.000:0.000000006)0.965:0.002516950)0.969:0.003025756,'EPI_ISL_9534':0.000510374)0.669:0.000000006,((('EPI_ISL_15843':0.0,'EPI_ISL_4663':0.0):0.000000006,('EPI_ISL_30894':0.000984499,(((('EPI_ISL_177492':0.000000006,('EPI_ISL_281349':0.004040871,'EPI_ISL_156750':0.000498882)0.980:0.002516701)0.992:0.004025171,('EPI_ISL_32656':0.001000295,(((('EPI_ISL_151130':0.003046331,'EPI_ISL_284681':0.008170997)0.930:0.002509006,((('EPI_ISL_372997':0.000000006,'EPI_ISL_373022':0.000499998)0.928:0.000499987,'EPI_ISL_369386':0.006067368)0.000:0.000000006,(('EPI_ISL_372991':0.0,'EPI_ISL_372994':0.0,'EPI_ISL_373000':0.0,'EPI_ISL_373011':0.0,'EPI_ISL_373017':0.0,'EPI_ISL_373019':0.0,'EPI_ISL_158181':0.0,'EPI_ISL_373006':0.0,'EPI_ISL_373008':0.0,'EPI_ISL_373003':0.0):0.000000006,('EPI_ISL_372989':0.000000006,'EPI_ISL_373014':0.000500785)0.728:0.000000052)0.000:0.000000006)0.248:0.000000006)1.000:0.005550013,'EPI_ISL_32664':0.005593407)0.000:0.000000006,(((('EPI_ISL_32666':0.000499979,('EPI_ISL_32659':0.000499950,'EPI_ISL_32658':0.000500691)0.819:0.000500126)0.000:0.000000006,(('EPI_ISL_161474':0.001502714,'EPI_ISL_32660':0.001503104)0.000:0.000000006,('EPI_ISL_32657':0.0,'EPI_ISL_32665':0.0,'EPI_ISL_32663':0.0,'EPI_ISL_32662':0.0):0.000000006)0.000:0.000000006)0.654:0.000499713,'EPI_ISL_89156':0.000000006)0.426:0.000000052,'EPI_ISL_174545':0.004032602)0.000:0.000000006)0.805:0.000499669)0.000:0.000000006)0.819:0.000499964,(('EPI_ISL_156748':0.001502696,(('EPI_ISL_156749':0.000497038,('EPI_ISL_151841':0.001509813,('EPI_ISL_240663':0.005566684,('EPI_ISL_197753':0.000000006,'EPI_ISL_240662':0.002512199)0.163:0.000000006)0.940:0.002014590)0.982:0.003035344)0.891:0.001008648,'EPI_ISL_297955':0.000498709)0.767:0.000501654)0.762:0.000500555,'EPI_ISL_156745':0.000500282)0.943:0.001503564)0.299:0.000500363,'EPI_ISL_70195':0.000000006)1.000:0.009192838)0.953:0.002028063)0.889:0.001350060,(('EPI_ISL_9528':0.000554844,((((('EPI_ISL_79872':0.000000006,(('EPI_ISL_79887':0.0,'EPI_ISL_79888':0.0,'EPI_ISL_79885':0.0,'EPI_ISL_79883':0.0):0.000000006,(('EPI_ISL_79903':0.000000006,'EPI_ISL_167696':0.003535530)0.983:0.002516240,(('EPI_ISL_79896':0.000502100,((('EPI_ISL_294943':0.001524517,(('EPI_ISL_166503':0.002021114,('EPI_ISL_234612':0.008148924,'EPI_ISL_294938':0.000000006)0.978:0.002528988)0.950:0.002030956,'EPI_ISL_294935':0.003559571)0.885:0.001491476)0.970:0.002541426,('EPI_ISL_79873':0.0,'EPI_ISL_79905':0.0):0.001516155)0.772:0.000496626,('EPI_ISL_174477':0.000501651,'EPI_ISL_79902':0.000501651)0.000:0.000000006)0.804:0.000502080)0.808:0.000501920,'EPI_ISL_79897':0.000501210)0.000:0.000000006)0.914:0.000501150)0.922:0.001002847)0.000:0.000000006,(('EPI_ISL_79884':0.0,'EPI_ISL_79886':0.0):0.001003949,'EPI_ISL_79904':0.001004047)0.757:0.000501678)0.000:0.000000006,('EPI_ISL_79871':0.0,'EPI_ISL_79877':0.0):0.000500927)0.774:0.000503954,'EPI_ISL_79864':0.000498493)0.981:0.003551490,((('EPI_ISL_79880':0.000000006,('EPI_ISL_79881':0.000000006,('EPI_ISL_79879':0.000500442,(('EPI_ISL_79882':0.000000006,('EPI_ISL_79894':0.0,'EPI_ISL_79895':0.0):0.003019449)0.822:0.000500520,('EPI_ISL_79890':0.002510939,('EPI_ISL_79891':0.001001812,'EPI_ISL_79892':0.000000006)0.000:0.000000006)0.961:0.001504288)0.000:0.000000006)1.000:0.000000006)0.000:0.000000006)0.000:0.000000006,('EPI_ISL_79878':0.000500720,(('EPI_ISL_79876':0.0,'EPI_ISL_79875':0.0):0.000000006,('EPI_ISL_79901':0.000501364,'EPI_ISL_79898':0.000000006)0.998:0.003021917)0.000:0.000000006)0.998:0.003524014)0.796:0.000000006,'EPI_ISL_79874':0.000504692)0.822:0.002013191)0.996:0.005548479)0.421:0.000658189,'EPI_ISL_294945':0.001800050)0.905:0.001566896)0.860:0.001154928)0.038:0.002020621,'EPI_ISL_9783':0.006638636)1.000:0.007180498)0.733:0.000502098,('EPI_ISL_177487':0.001000732,'EPI_ISL_177489':0.000000006)0.981:0.002552110)0.998:0.005641561,'EPI_ISL_177472':0.001481276)0.983:0.003553142)0.760:0.000472212)0.955:0.002039051)0.722:0.000492583)0.879:0.001005418)0.986:0.003034399)0.752:0.000482960,(('EPI_ISL_15346':0.0,'EPI_ISL_15347':0.0):0.000499290,'EPI_ISL_15345':0.000000006)0.860:0.001005754)0.972:0.002528414)0.978:0.003035977)0.879:0.000997498,('EPI_ISL_15344':0.000498688,'EPI_ISL_21280':0.003006165)0.000:0.000000006)0.715:0.000485514)0.977:0.003552079)0.952:0.002523793,('EPI_ISL_8101':0.0,'EPI_ISL_15343':0.0):0.001491430)0.991:0.004050330)0.904:0.001502049,((('EPI_ISL_15830':0.0,'EPI_ISL_8100':0.0):0.000497420,('EPI_ISL_8093':0.000497361,'EPI_ISL_8094':0.000497397)0.000:0.000000006)0.922:0.001499453,(('EPI_ISL_8097':0.0,'EPI_ISL_8095':0.0):0.000497424,('EPI_ISL_8099':0.0,'EPI_ISL_8098':0.0,'EPI_ISL_8096':0.0):0.000000006)0.930:0.001498411)0.933:0.002003613)0.772:0.000492441)0.876:0.000997551)0.000:0.000000006)0.976:0.002491571)1.000:0.006057271,'EPI_ISL_8102':0.001495996)0.990:0.005045389)0.819:0.000951535,(('EPI_ISL_27618':0.000000006,'EPI_ISL_27619':0.001492031)0.000:0.000000006,'EPI_ISL_146012':0.004511801)0.971:0.003044886)1.000:0.023393881,('EPI_ISL_22611':0.000531741,'EPI_ISL_25008':0.020030256)0.747:0.000508112)0.856:0.002005480,'EPI_ISL_21282':0.005541751)0.836:0.003560777)1.000:0.051438985)1.000:0.070127876)1.000:0.072278814,(('EPI_ISL_146010':0.022293008,'EPI_ISL_66130':0.104360222)0.974:0.014733062,(('EPI_ISL_89169':0.009007810,(((('EPI_ISL_8836':0.002501683,'EPI_ISL_8837':0.001986101)0.990:0.004367618,(('EPI_ISL_8872':0.007079540,'EPI_ISL_8794':0.002994875)0.950:0.002633669,('EPI_ISL_8745':0.001521906,'EPI_ISL_8812':0.000466281)1.000:0.008504347)0.427:0.000495749)0.986:0.003684210,('EPI_ISL_8780':0.012390690,'EPI_ISL_379552':0.012422586)0.808:0.001304151)0.814:0.001465509,('EPI_ISL_132850':0.011480889,('EPI_ISL_119099':0.004503590,'EPI_ISL_8797':0.000496298)1.000:0.018376064)0.853:0.002441991)0.988:0.008234359)1.000:0.026634820,('EPI_ISL_65223':0.023701021,((((('EPI_ISL_5832':0.007068880,((('EPI_ISL_99457':0.013296238,(('EPI_ISL_99495':0.004018379,(('EPI_ISL_119128':0.007521995,(((('EPI_ISL_99452':0.007004518,((('EPI_ISL_68832':0.003316418,(((((('EPI_ISL_141320':0.003007331,(((('EPI_ISL_20847':0.0,'EPI_ISL_20846':0.0,'EPI_ISL_20844':0.0,'EPI_ISL_16407':0.0,'EPI_ISL_19126':0.0,'EPI_ISL_20845':0.0,'EPI_ISL_16408':0.0):0.000000006,'EPI_ISL_23002':0.002983455)0.990:0.003479113,(('EPI_ISL_16423':0.0,'EPI_ISL_16402':0.0):0.001486501,(('EPI_ISL_20842':0.0,'EPI_ISL_22992':0.0,'EPI_ISL_19125':0.0):0.000494083,'EPI_ISL_22991':0.000495029)0.881:0.000992531)0.773:0.000991646)0.000:0.000000006,(((('EPI_ISL_19123':0.000492184,'EPI_ISL_19119':0.001490807)0.932:0.001490475,((('EPI_ISL_23000':0.000000006,('EPI_ISL_24794':0.000000006,(('EPI_ISL_22998':0.0,'EPI_ISL_28117':0.0,'EPI_ISL_25605':0.0):0.000267712,'EPI_ISL_28115':0.000495190)0.519:0.000226811)0.672:0.000000052)0.996:0.003479020,((('EPI_ISL_8060':0.000991694,'EPI_ISL_8059':0.000989219)0.925:0.001496080,('EPI_ISL_22983':0.001988085,('EPI_ISL_8055':0.000989588,'EPI_ISL_8062':0.000000006)0.000:0.000000006)0.761:0.000489493)0.960:0.001993676,('EPI_ISL_24786':0.001490135,'EPI_ISL_24799':0.001487374)0.744:0.000492297)0.791:0.000495602)0.445:0.000000006,('EPI_ISL_19122':0.0,'EPI_ISL_19124':0.0):0.000000006)0.000:0.000000006)0.835:0.000494247,(('EPI_ISL_24800':0.0,'EPI_ISL_25608':0.0,'EPI_ISL_25609':0.0,'EPI_ISL_7175':0.0):0.000989402,('EPI_ISL_19116':0.001485690,(('EPI_ISL_24793':0.0,'EPI_ISL_25612':0.0,'EPI_ISL_28122':0.0):0.000000006,'EPI_ISL_24806':0.000494066)0.928:0.001487590)0.737:0.000495088)0.000:0.000000006)0.000:0.000000006,('EPI_ISL_16401':0.000000006,(('EPI_ISL_22984':0.0,'EPI_ISL_25616':0.0):0.000990187,((('EPI_ISL_64331':0.0,'EPI_ISL_25614':0.0):0.000494824,((('EPI_ISL_25613':0.000000006,'EPI_ISL_24808':0.000990414)0.736:0.000000006,'EPI_ISL_25615':0.000494746)0.000:0.000000006,'EPI_ISL_24807':0.000000006)0.000:0.000000006)0.955:0.000990107,(('EPI_ISL_8066':0.0,'EPI_ISL_16416':0.0):0.001984275,('EPI_ISL_22978':0.0,'EPI_ISL_8051':0.0):0.000000006)0.000:0.000000006)0.763:0.000494967)0.888:0.000991134)0.852:0.000494259)0.932:0.000495429)1.000:0.009104963)0.917:0.002034878,('EPI_ISL_138050':0.003515828,(('EPI_ISL_6506':0.005816396,('EPI_ISL_31599':0.001996462,'EPI_ISL_79760':0.000495363)0.913:0.001760723)0.975:0.003039495,('EPI_ISL_82483':0.003001992,('EPI_ISL_66124':0.000000006,'EPI_ISL_216642':0.000496520)0.984:0.003517896)0.890:0.001730066)0.994:0.005348945)0.891:0.001486782)0.996:0.006156756,(('EPI_ISL_99391':0.0,'EPI_ISL_99392':0.0):0.000992620,(('EPI_ISL_99390':0.0,'EPI_ISL_99394':0.0):0.000000006,('EPI_ISL_99389':0.000992185,'EPI_ISL_99387':0.000992407)0.717:0.000000006)0.000:0.000000006)1.000:0.007125376)0.812:0.000913800,('EPI_ISL_8899':0.000988669,'EPI_ISL_138100':0.004520732)0.921:0.001494596)0.000:0.000000006,(('EPI_ISL_141293':0.002012481,'EPI_ISL_12546':0.001474901)0.999:0.009727709,('EPI_ISL_99340':0.005032497,'EPI_ISL_189674':0.006083803)0.995:0.004653404)0.741:0.000429840)0.735:0.000000006,((('EPI_ISL_138099':0.009259800,(((((('EPI_ISL_99332':0.003552249,('EPI_ISL_99331':0.007138886,(('EPI_ISL_146091':0.000494404,'EPI_ISL_137886':0.000000006)0.950:0.001995390,((('EPI_ISL_134987':0.012163591,(('EPI_ISL_134981':0.001988838,('EPI_ISL_131753':0.000491504,(('EPI_ISL_166491':0.0,'EPI_ISL_697572':0.0,'EPI_ISL_697569':0.0):0.000496332,'EPI_ISL_123259':0.000494374)0.992:0.003501723)0.872:0.000995732)0.909:0.001493122,'EPI_ISL_85184':0.003480806)0.000:0.000000006)0.951:0.001495122,(('EPI_ISL_99284':0.0,'EPI_ISL_99285':0.0,'EPI_ISL_99286':0.0):0.000990211,(('EPI_ISL_141093':0.000990468,('EPI_ISL_141122':0.000494675,'EPI_ISL_141112':0.000000006)0.000:0.000000006)0.999:0.004491820,'EPI_ISL_329314':0.000490785)0.779:0.000500660)0.884:0.000995596)0.882:0.001472417,'EPI_ISL_99312':0.002523149)0.978:0.003520715)0.949:0.002516193)0.746:0.000409727)0.964:0.002956202,('EPI_ISL_5342':0.003053567,((('EPI_ISL_180816':0.006094746,(('EPI_ISL_127934':0.001983924,('EPI_ISL_131744':0.000992108,('EPI_ISL_180950':0.004994077,('EPI_ISL_127966':0.000493188,('EPI_ISL_127964':0.0,'EPI_ISL_127962':0.0,'EPI_ISL_127956':0.0,'EPI_ISL_127954':0.0,'EPI_ISL_127953':0.0,'EPI_ISL_127963':0.0,'EPI_ISL_127952':0.0,'EPI_ISL_127961':0.0,'EPI_ISL_127955':0.0):0.000000006)0.872:0.000995957)0.728:0.000484802)0.857:0.000991823)0.884:0.000992323,(((((('EPI_ISL_146043':0.007507156,'EPI_ISL_79783':0.002976418)0.725:0.000000006,(('EPI_ISL_79781':0.006494402,'EPI_ISL_15108':0.002980110)0.000:0.000000006,((('EPI_ISL_397558':0.002993777,(('EPI_ISL_137907':0.000493809,'EPI_ISL_142539':0.001488361)0.000:0.000000006,((('EPI_ISL_397560':0.0,'EPI_ISL_397529':0.0):0.000000006,('EPI_ISL_142547':0.0,'EPI_ISL_397528':0.0):0.000493888)0.927:0.000988518,'EPI_ISL_371809':0.002479136)0.000:0.000000006)0.755:0.000483909)0.946:0.001993672,(((('EPI_ISL_141241':0.004982835,('EPI_ISL_141992':0.007053860,('EPI_ISL_137982':0.002476817,('EPI_ISL_133763':0.000988929,('EPI_ISL_133757':0.0,'EPI_ISL_137981':0.0):0.000000006)0.000:0.000000006)0.853:0.000956022)0.961:0.003025594)0.000:0.000000006,((((((('EPI_ISL_261432':0.0,'EPI_ISL_261422':0.0):0.002490310,((('EPI_ISL_378291':0.000991110,('EPI_ISL_328299':0.000491592,'EPI_ISL_327386':0.000497294)0.993:0.004510840)0.912:0.001484377,(('EPI_ISL_273392':0.000000006,('EPI_ISL_273386':0.012105194,('EPI_ISL_273604':0.000494156,'EPI_ISL_273536':0.000494060)0.839:0.000493030)0.000:0.000000006)0.000:0.000000006,'EPI_ISL_273393':0.000493522)0.765:0.000497333)0.922:0.001488540,('EPI_ISL_254790':0.0,'EPI_ISL_254789':0.0):0.001487930)0.918:0.001488625)0.925:0.001509749,('EPI_ISL_261440':0.000000006,'EPI_ISL_261428':0.000988402)0.727:0.000476823)1.000:0.005631373,('EPI_ISL_230077':0.009568978,('EPI_ISL_222163':0.004624032,('EPI_ISL_215550':0.000496716,'EPI_ISL_261439':0.000992148)0.880:0.001384366)1.000:0.007817855)0.782:0.000956875)0.771:0.000488324,('EPI_ISL_261430':0.000000006,('EPI_ISL_261419':0.000988978,('EPI_ISL_261438':0.000000006,'EPI_ISL_261424':0.000000006)0.829:0.000493768)0.000:0.000000006)1.000:0.008141572)0.803:0.000872797,'EPI_ISL_230070':0.002513731)1.000:0.005575271,('EPI_ISL_208139':0.000998826,'EPI_ISL_208186':0.000486613)0.977:0.003026356)0.892:0.001468531)0.000:0.000000006,('EPI_ISL_158421':0.002483945,'EPI_ISL_220173':0.001993975)0.998:0.005000570)0.000:0.000000006,((('EPI_ISL_135048':0.002015188,'EPI_ISL_158456':0.005022155)0.744:0.000459333,'EPI_ISL_95450':0.005511861)0.882:0.000996829,('EPI_ISL_206320':0.000987618,(('EPI_ISL_189679':0.007560478,((((('EPI_ISL_257148':0.000985718,('EPI_ISL_162443':0.000492293,'EPI_ISL_257170':0.000985434)0.000:0.000000006)0.975:0.002998049,'EPI_ISL_158549':0.005994907)0.748:0.000501284,('EPI_ISL_158436':0.002970063,'EPI_ISL_158452':0.002472693)0.000:0.000000006)1.000:0.000000006,('EPI_ISL_158544':0.002476819,((((('EPI_ISL_273535':0.0,'EPI_ISL_273556':0.0):0.002472799,'EPI_ISL_222141':0.001977239)0.000:0.000000006,((('EPI_ISL_266517':0.0,'EPI_ISL_266522':0.0,'EPI_ISL_266516':0.0):0.001971984,'EPI_ISL_273368':0.000500032)1.000:0.007543476,('EPI_ISL_254850':0.002479195,('EPI_ISL_257695':0.001986095,'EPI_ISL_254856':0.001490679)0.743:0.000484075)0.863:0.000985968)0.981:0.002990577)0.996:0.004464575,((('EPI_ISL_220244':0.000993303,'EPI_ISL_220246':0.003476273)0.867:0.000983723,'EPI_ISL_189536':0.001485417)0.745:0.000483163,'EPI_ISL_257136':0.002489910)0.910:0.001491135)0.733:0.000000006,('EPI_ISL_158499':0.000000006,'EPI_ISL_158590':0.001482306)0.994:0.002974441)0.804:0.000496217)0.000:0.000000006)0.000:0.000000006,(((('EPI_ISL_257151':0.0,'EPI_ISL_230095':0.0):0.002981430,'EPI_ISL_220221':0.001491291)0.868:0.000982145,('EPI_ISL_257128':0.002487086,'EPI_ISL_257120':0.001486080)0.951:0.001991217)0.874:0.000990602,(('EPI_ISL_258545':0.007075981,('EPI_ISL_216751':0.001484332,'EPI_ISL_220265':0.001487767)0.899:0.001925933)0.998:0.006109097,((('EPI_ISL_254782':0.000998198,'EPI_ISL_397766':0.002970776)0.999:0.006144599,((('EPI_ISL_4072263':0.0,'EPI_ISL_397833':0.0,'EPI_ISL_397838':0.0):0.000000006,'EPI_ISL_397836':0.000492972)1.000:0.007506709,(('EPI_ISL_266503':0.002977990,'EPI_ISL_397840':0.003495586)0.973:0.003498667,('EPI_ISL_381457':0.000000006,((('EPI_ISL_381458':0.000000006,(('EPI_ISL_381453':0.0,'EPI_ISL_381448':0.0,'EPI_ISL_381449':0.0):0.000000006,'EPI_ISL_381459':0.001977519)0.000:0.000000006)0.000:0.000000006,('EPI_ISL_381452':0.000492765,('EPI_ISL_381450':0.000000006,('EPI_ISL_381454':0.000000006,'EPI_ISL_381455':0.000493031)0.864:0.000492735)0.000:0.000000006)1.000:0.000000006)0.936:0.000000006,'EPI_ISL_381451':0.000000006)0.000:0.000000006)0.983:0.002966773)0.000:0.000000006)0.835:0.000925511)0.997:0.007665982,((((('EPI_ISL_378303':0.001986946,('EPI_ISL_266523':0.001987758,'EPI_ISL_266525':0.000983610)0.984:0.003005770)0.861:0.001444044,'EPI_ISL_14767410':0.009123327)0.940:0.001999800,(('EPI_ISL_261433':0.004019217,'EPI_ISL_376251':0.010106051)0.864:0.001485532,('EPI_ISL_261431':0.000986829,('EPI_ISL_220015':0.006018055,('EPI_ISL_230073':0.001977958,('EPI_ISL_261436':0.000000006,'EPI_ISL_261434':0.000492891)0.800:0.000494455)0.800:0.000493018)0.000:0.000000006)0.972:0.002005393)0.000:0.000000006)0.728:0.000381658,'EPI_ISL_273553':0.008677592)0.991:0.004105875,(('EPI_ISL_168210':0.000000006,('EPI_ISL_168226':0.0,'EPI_ISL_168221':0.0):0.000000006)0.903:0.000988031,((('EPI_ISL_261417':0.002973611,('EPI_ISL_230065':0.000492629,'EPI_ISL_261412':0.001480204)0.000:0.000000006)1.000:0.007526847,((('EPI_ISL_256484':0.002499383,('EPI_ISL_273398':0.004497542,('EPI_ISL_258547':0.001982888,('EPI_ISL_397803':0.000000006,'EPI_ISL_328517':0.000493831)0.750:0.000494340)0.877:0.000988678)0.963:0.002006497)0.765:0.000600117,((((('EPI_ISL_397726':0.000492972,('EPI_ISL_372104':0.000493044,(('EPI_ISL_273611':0.000000006,'EPI_ISL_372094':0.000493037)0.000:0.000000006,(('EPI_ISL_281296':0.0,'EPI_ISL_397512':0.0):0.000000006,'EPI_ISL_381849':0.000986958)0.000:0.000000006)0.000:0.000000006)0.829:0.000492954)0.000:0.000000006,(('EPI_ISL_281295':0.0,'EPI_ISL_281297':0.0,'EPI_ISL_372100':0.0,'EPI_ISL_328501':0.0,'EPI_ISL_372115':0.0,'EPI_ISL_281298':0.0):0.001482093,('EPI_ISL_281299':0.000986608,(('EPI_ISL_328504':0.000000006,('EPI_ISL_397734':0.000493180,(('EPI_ISL_328511':0.0,'EPI_ISL_397743':0.0,'EPI_ISL_397741':0.0,'EPI_ISL_397738':0.0,'EPI_ISL_397751':0.0):0.000000006,('EPI_ISL_397749':0.000986823,('EPI_ISL_397733':0.000987702,'EPI_ISL_328509':0.000987136)0.000:0.000000006)0.000:0.000000006)0.000:0.000000006)0.008:0.000493017)0.747:0.000000052,'EPI_ISL_397745':0.000492967)0.000:0.000000006)0.862:0.000492946)0.000:0.000000006)1.000:0.000000006,(('EPI_ISL_397740':0.000493811,(('EPI_ISL_397725':0.000493729,'EPI_ISL_397724':0.000000006)0.931:0.000988961,('EPI_ISL_397731':0.000000006,'EPI_ISL_397732':0.000493382)0.000:0.000000006)0.813:0.000493768)0.771:0.000493789,((('EPI_ISL_372136':0.000493132,('EPI_ISL_397744':0.000493173,(('EPI_ISL_328503':0.0,'EPI_ISL_328502':0.0):0.000987461,'EPI_ISL_328510':0.000000006)0.655:0.000000006)0.000:0.000000006)0.000:0.000000006,('EPI_ISL_397736':0.0,'EPI_ISL_254769':0.0,'EPI_ISL_372107':0.0,'EPI_ISL_254772':0.0,'EPI_ISL_381850':0.0,'EPI_ISL_372116':0.0):0.000000006)0.000:0.000000006,((((('EPI_ISL_397735':0.000493103,('EPI_ISL_397742':0.000987194,('EPI_ISL_397722':0.0,'EPI_ISL_397746':0.0):0.000000006)0.000:0.000000006)0.902:0.000493174,'EPI_ISL_254771':0.000493040)0.535:0.000000006,'EPI_ISL_397728':0.000987368)0.000:0.000000006,'EPI_ISL_254770':0.000987880)0.000:0.000000006,'EPI_ISL_372109':0.000988725)0.000:0.000000006)0.000:0.000000006)0.910:0.000493352)0.000:0.000000006,'EPI_ISL_397750':0.000492843)0.973:0.003752065,('EPI_ISL_393484':0.000848423,'EPI_ISL_393476':0.002635916)1.000:0.007704057)0.243:0.000608023)0.996:0.004927464,('EPI_ISL_230161':0.000990680,(('EPI_ISL_254785':0.003021511,'EPI_ISL_397817':0.004004998)0.926:0.001977974,'EPI_ISL_230085':0.005475238)0.000:0.000000006)0.775:0.000496169)0.739:0.000477766)0.883:0.001004261,'EPI_ISL_230176':0.004470247)0.000:0.000000006)0.979:0.002985861)0.965:0.002562679)0.724:0.000433279)0.000:0.000000006)0.994:0.002474287)0.939:0.001993271)0.892:0.001483749,'EPI_ISL_141107':0.000987840)0.000:0.000000006)0.855:0.000493579)0.000:0.000000006)0.753:0.000000006)0.889:0.001977729,'EPI_ISL_206328':0.007574285)0.977:0.002998666)0.000:0.000000006)0.000:0.000000006,((((('EPI_ISL_216388':0.003493313,((('EPI_ISL_142540':0.000486229,'EPI_ISL_142534':0.000998929)0.998:0.006090644,(('EPI_ISL_142487':0.000000006,('EPI_ISL_137930':0.0,'EPI_ISL_142521':0.0):0.000494106)0.962:0.001989601,('EPI_ISL_146040':0.000493944,('EPI_ISL_142509':0.000494086,(('EPI_ISL_138055':0.0,'EPI_ISL_142498':0.0,'EPI_ISL_137910':0.0,'EPI_ISL_146042':0.0,'EPI_ISL_142506':0.0,'EPI_ISL_137919':0.0,'EPI_ISL_146086':0.0,'EPI_ISL_328624':0.0,'EPI_ISL_142542':0.0):0.000000006,(('EPI_ISL_142545':0.0,'EPI_ISL_142514':0.0):0.000494084,'EPI_ISL_397550':0.000494319)0.000:0.000000006)0.000:0.000000006)0.000:0.000000006)0.747:0.000495584)0.922:0.001951052)0.999:0.007070648,'EPI_ISL_131740':0.000984146)0.742:0.000500485)0.000:0.000000006,('EPI_ISL_131886':0.002531011,'EPI_ISL_85181':0.008080701)0.844:0.000944153)0.924:0.002483621,'EPI_ISL_83501':0.003510136)0.992:0.004536414,('EPI_ISL_397907':0.003978552,('EPI_ISL_31479':0.001485252,(('EPI_ISL_327572':0.000494178,('EPI_ISL_397908':0.000000006,('EPI_ISL_189681':0.0,'EPI_ISL_12858':0.0):0.000495157)0.000:0.000000006)0.000:0.000000006,('EPI_ISL_397909':0.000493910,(('EPI_ISL_397976':0.0,'EPI_ISL_84619':0.0):0.000000006,(('EPI_ISL_142336':0.000000006,'EPI_ISL_327550':0.000494091)0.000:0.000000006,('EPI_ISL_27589':0.000493920,(('EPI_ISL_189664':0.000000006,'EPI_ISL_12856':0.000000006)0.825:0.000494083,('EPI_ISL_327519':0.000494020,('EPI_ISL_327504':0.000000006,'EPI_ISL_327498':0.001984383)0.000:0.000000006)0.974:0.001983005)0.000:0.000000006)0.000:0.000000006)0.931:0.000493993)0.000:0.000000006)0.957:0.001484924)0.832:0.000494138)0.000:0.000000006)0.956:0.002003926)0.730:0.000476360,'EPI_ISL_64916':0.000494007)0.000:0.000000006)0.000:0.000000006,'EPI_ISL_7046':0.002975674)0.847:0.000494794,(('EPI_ISL_189671':0.002973168,(((('EPI_ISL_141138':0.005578053,'EPI_ISL_94183':0.004492810)0.996:0.006226794,(('EPI_ISL_141142':0.005479188,(('EPI_ISL_94236':0.001483522,('EPI_ISL_94184':0.002976812,'EPI_ISL_278063':0.000988829)0.868:0.000996825)0.881:0.000989856,('EPI_ISL_94242':0.001976763,('EPI_ISL_133759':0.005467054,'EPI_ISL_94222':0.002470167)0.000:0.000000006)0.781:0.000491965)0.740:0.000496096)0.858:0.000978855,(('EPI_ISL_83519':0.000492286,'EPI_ISL_82522':0.000000006)0.838:0.000958089,'EPI_ISL_83522':0.014731583)0.948:0.002037413)0.997:0.004660851)0.716:0.000342100,('EPI_ISL_189673':0.006679128,'EPI_ISL_82508':0.007188258)0.701:0.000316114)0.861:0.000495269,'EPI_ISL_7071':0.003980693)0.000:0.000000006)0.000:0.000000006,'EPI_ISL_82529':0.009017086)0.943:0.001482792)0.000:0.000000006,((('EPI_ISL_131766':0.000493840,(('EPI_ISL_131722':0.0,'EPI_ISL_131737':0.0):0.000493817,'EPI_ISL_131866':0.000493745)0.000:0.000000006)0.975:0.003987315,('EPI_ISL_131467':0.001561752,'EPI_ISL_142345':0.002416636)1.000:0.009718919)0.918:0.002028062,('EPI_ISL_7502':0.002490466,('EPI_ISL_397577':0.009577860,(('EPI_ISL_85175':0.004529834,('EPI_ISL_141227':0.001484119,(('EPI_ISL_278194':0.005991599,('EPI_ISL_137816':0.002975920,('EPI_ISL_137708':0.001502452,'EPI_ISL_137703':0.005013758)0.762:0.000478874)0.000:0.000000006)0.840:0.000493726,('EPI_ISL_141240':0.002478590,'EPI_ISL_220047':0.001980236)0.000:0.000000006)0.000:0.000000006)0.986:0.003014640)0.765:0.000462051,('EPI_ISL_146019':0.001485397,(('EPI_ISL_141099':0.0,'EPI_ISL_141098':0.0):0.000000006,'EPI_ISL_141089':0.000494234)0.906:0.000494188)0.000:0.000000006)0.963:0.002508411)0.865:0.000982740)0.855:0.000985177)0.000:0.000000006)0.000:0.000000006)0.980:0.003035326)0.836:0.000942191,(('EPI_ISL_216539':0.0,'EPI_ISL_216538':0.0):0.009139200,('EPI_ISL_141217':0.000988043,'EPI_ISL_141221':0.000988824)0.989:0.005043359)0.997:0.007097018)0.000:0.000000006,('EPI_ISL_79794':0.007170117,'EPI_ISL_278042':0.010976603)0.881:0.001867664)0.992:0.004432703)0.733:0.000575544)0.955:0.004742423,'EPI_ISL_99268':0.008803348)0.640:0.004420209,('EPI_ISL_397920':0.003230274,('EPI_ISL_397927':0.000989382,('EPI_ISL_138148':0.000494194,('EPI_ISL_138048':0.0,'EPI_ISL_138153':0.0,'EPI_ISL_138145':0.0,'EPI_ISL_138146':0.0):0.000000006)0.000:0.000000006)0.976:0.003787341)1.000:0.012409935)0.926:0.003260991,(('EPI_ISL_131434':0.000989270,('EPI_ISL_99356':0.000494107,'EPI_ISL_99375':0.000494005)0.000:0.000000006)0.999:0.006527465,('EPI_ISL_398018':0.002921082,('EPI_ISL_142071':0.000000006,(('EPI_ISL_398017':0.000492966,'EPI_ISL_397945':0.000496094)0.944:0.001492155,'EPI_ISL_397944':0.000497209)0.790:0.000491354)0.982:0.004087174)1.000:0.007112587)0.728:0.000513871)0.896:0.001851225,((('EPI_ISL_397926':0.009646065,((('EPI_ISL_224871':0.000980573,'EPI_ISL_224872':0.003011398)1.000:0.024017160,((('EPI_ISL_216620':0.000990462,('EPI_ISL_216618':0.000494635,'EPI_ISL_64896':0.000494743)0.000:0.000000006)0.906:0.000494704,((('EPI_ISL_216619':0.000494830,'EPI_ISL_7172':0.000494712)0.000:0.000000006,('EPI_ISL_7021':0.000494594,'EPI_ISL_216623':0.000494666)0.000:0.000000006)0.978:0.000000006,(('EPI_ISL_216621':0.0,'EPI_ISL_216622':0.0):0.000000006,'EPI_ISL_7020':0.000494647)0.000:0.000000006)0.000:0.000000006)0.000:0.000000006,'EPI_ISL_7000':0.000990398)0.933:0.003474511)1.000:0.009896701,'EPI_ISL_25205':0.003132879)0.838:0.001333002)0.951:0.003029036,('EPI_ISL_25208':0.0,'EPI_ISL_25209':0.0):0.010685814)0.968:0.003004747,((((((('EPI_ISL_87503':0.0,'EPI_ISL_7169':0.0):0.011624018,(('EPI_ISL_28752':0.002981307,'EPI_ISL_142112':0.006014997)0.592:0.000000006,(('EPI_ISL_142359':0.001486251,(('EPI_ISL_142360':0.000494510,('EPI_ISL_397958':0.000494367,('EPI_ISL_397955':0.0,'EPI_ISL_397954':0.0,'EPI_ISL_138171':0.0):0.000000006)0.000:0.000000006)0.918:0.000990071,'EPI_ISL_22533':0.001485955)0.000:0.000000006)0.970:0.002800996,(('EPI_ISL_22632':0.000000006,'EPI_ISL_19946':0.001486595)1.000:0.006507240,('EPI_ISL_99265':0.005505977,('EPI_ISL_148099':0.000991026,('EPI_ISL_30026':0.003993527,'EPI_ISL_148104':0.000991074)0.000:0.000000006)0.970:0.001985667)0.000:0.000000006)0.995:0.003989235)0.750:0.000690799)0.000:0.000000006)0.999:0.005471303,(((((('EPI_ISL_99283':0.0,'EPI_ISL_99270':0.0,'EPI_ISL_99254':0.0):0.000491842,'EPI_ISL_99252':0.001495494)0.924:0.001509538,('EPI_ISL_94220':0.001992233,('EPI_ISL_83533':0.002996395,(('EPI_ISL_141331':0.004740382,(('EPI_ISL_148243':0.002048344,'EPI_ISL_158533':0.000944362)1.000:0.009983537,('EPI_ISL_141103':0.000997824,'EPI_ISL_141135':0.000490788)0.744:0.000859006)0.704:0.001861976)0.910:0.001783638,(('EPI_ISL_257215':0.000498498,'EPI_ISL_257242':0.001486704)1.000:0.007016220,(('EPI_ISL_85167':0.000494615,('EPI_ISL_139400':0.004490625,(('EPI_ISL_234712':0.000494418,'EPI_ISL_234713':0.000000006)0.949:0.001988947,(('EPI_ISL_133748':0.000494424,'EPI_ISL_132816':0.000000006)0.969:0.002511957,'EPI_ISL_94185':0.004521400)0.747:0.000466322)0.792:0.000495574)0.000:0.000000006)0.837:0.000494742,'EPI_ISL_94221':0.001486501)0.000:0.000000006)0.967:0.001992133)0.878:0.000991718)0.866:0.001000693)0.735:0.000482705)0.998:0.004876895,((('EPI_ISL_94973':0.008005303,(((((('EPI_ISL_189493':0.000000006,('EPI_ISL_189530':0.001488047,'EPI_ISL_189531':0.000988574)0.906:0.000987532)0.999:0.004974375,(('EPI_ISL_257119':0.001482087,('EPI_ISL_397373':0.001490215,'EPI_ISL_257117':0.001983986)0.850:0.000988590)0.000:0.000000006,'EPI_ISL_220157':0.000492811)0.000:0.000000006)0.978:0.002984873,('EPI_ISL_371792':0.005176195,'EPI_ISL_258519':0.017578155)0.749:0.000798911)0.976:0.002696315,'EPI_ISL_95365':0.002837116)0.061:0.000466416,'EPI_ISL_141202':0.003348407)0.959:0.002151031,(('EPI_ISL_94189':0.002106092,'EPI_ISL_94240':0.003902766)0.967:0.002998979,'EPI_ISL_30027':0.003323031)0.853:0.001152591)0.000:0.000000006)0.000:0.000000006,(('EPI_ISL_258500':0.016272034,('EPI_ISL_141249':0.0,'EPI_ISL_141248':0.0):0.009818659)0.919:0.003875224,('EPI_ISL_206333':0.005976913,((('EPI_ISL_141208':0.0,'EPI_ISL_141220':0.0):0.000000006,'EPI_ISL_144546':0.001484636)1.000:0.007505181,('EPI_ISL_94177':0.007542098,('EPI_ISL_150342':0.005479383,('EPI_ISL_189540':0.006043747,'EPI_ISL_158447':0.003520025)0.924:0.002515571)0.990:0.005144133)0.959:0.003024344)0.000:0.000000006)0.745:0.000000006)0.860:0.000493069)0.995:0.002989506,(((('EPI_ISL_381146':0.002980142,('EPI_ISL_127945':0.000989841,'EPI_ISL_206343':0.003487070)0.000:0.000000006)0.000:0.000000006,(('EPI_ISL_142560':0.0,'EPI_ISL_142569':0.0):0.000496843,'EPI_ISL_142563':0.000493055)0.925:0.001496487)0.991:0.002479451,('EPI_ISL_142475':0.000000006,('EPI_ISL_127976':0.001484096,'EPI_ISL_142479':0.001981316)0.763:0.000000006)0.000:0.000000006)0.973:0.002998263,('EPI_ISL_141029':0.007518009,'EPI_ISL_141236':0.000498561)0.999:0.008620811)0.864:0.001012283)0.746:0.000631451)0.931:0.002016493,(('EPI_ISL_79791':0.000000006,'EPI_ISL_79803':0.000494836)0.949:0.001495491,('EPI_ISL_216650':0.007003499,(('EPI_ISL_94241':0.001001211,'EPI_ISL_82523':0.000984990)0.999:0.005512148,('EPI_ISL_216634':0.002994038,'EPI_ISL_8016':0.000982972)0.954:0.002028596)0.607:0.000481578)0.754:0.000499799)0.923:0.001663278)0.700:0.000307788,(('EPI_ISL_80909':0.001983895,(('EPI_ISL_84623':0.001487278,('EPI_ISL_84622':0.000494810,'EPI_ISL_29701':0.000494685)0.000:0.000000006)0.773:0.000476238,(('EPI_ISL_142466':0.000000006,('EPI_ISL_95425':0.002483914,'EPI_ISL_95379':0.000000006)1.000:0.005498253)0.797:0.001009415,('EPI_ISL_137865':0.002936007,'EPI_ISL_137862':0.016541798)0.944:0.006774115)1.000:0.009125386)0.954:0.002007816)0.000:0.000000006,('EPI_ISL_83503':0.0,'EPI_ISL_82503':0.0):0.007559044)0.964:0.002007307)0.944:0.002075726)0.685:0.000980173,((('EPI_ISL_67874':0.008276879,('EPI_ISL_64887':0.001486814,('EPI_ISL_64886':0.000494683,('EPI_ISL_64816':0.000494685,'EPI_ISL_99311':0.000000006)0.860:0.000494700)0.000:0.000000006)1.000:0.011847132)0.757:0.000807502,(((((('EPI_ISL_84625':0.004174465,'EPI_ISL_139446':0.002876434)0.936:0.002512946,('EPI_ISL_85107':0.003006948,('EPI_ISL_83512':0.002000830,'EPI_ISL_141151':0.002993911)0.946:0.002006651)0.903:0.001628144)0.999:0.007490153,'EPI_ISL_141324':0.004529139)0.736:0.000461226,(((('EPI_ISL_131459':0.000992312,'EPI_ISL_397916':0.000495518)0.781:0.000494926,(('EPI_ISL_397892':0.004004480,(('EPI_ISL_87495':0.0,'EPI_ISL_6939':0.0):0.000471875,(('EPI_ISL_22588':0.0,'EPI_ISL_142323':0.0):0.002000900,(('EPI_ISL_8786':0.0,'EPI_ISL_8785':0.0):0.000496061,('EPI_ISL_327499':0.000496033,('EPI_ISL_142358':0.0,'EPI_ISL_8865':0.0):0.000000006)0.000:0.000000006)0.904:0.001488524)0.995:0.004046767)0.975:0.002533689)0.752:0.000478534,('EPI_ISL_131457':0.000000006,('EPI_ISL_142097':0.0,'EPI_ISL_397923':0.0):0.000494570)0.928:0.000989858)0.000:0.000000006)0.000:0.000000006,('EPI_ISL_397996':0.0,'EPI_ISL_131454':0.0):0.002481607)0.651:0.000494443,(((('EPI_ISL_142095':0.000494504,('EPI_ISL_138151':0.000000006,'EPI_ISL_138161':0.000494482)0.000:0.000000006)0.958:0.001488885,('EPI_ISL_138158':0.0,'EPI_ISL_138160':0.0):0.003482159)0.000:0.000000006,'EPI_ISL_131458':0.000990057)0.000:0.000000006,(('EPI_ISL_397921':0.0,'EPI_ISL_142084':0.0,'EPI_ISL_397930':0.0):0.000991576,'EPI_ISL_397914':0.000493704)0.767:0.000496354)0.000:0.000000006)0.980:0.001983183)0.000:0.000000006,'EPI_ISL_8725':0.003481909)0.000:0.000000006,((('EPI_ISL_82519':0.017465175,('EPI_ISL_138164':0.000000006,(('EPI_ISL_8803':0.0,'EPI_ISL_138168':0.0,'EPI_ISL_146038':0.0,'EPI_ISL_138167':0.0,'EPI_ISL_138169':0.0,'EPI_ISL_138166':0.0):0.000000006,'EPI_ISL_138165':0.000494227)0.864:0.000494390)0.490:0.001550000)0.775:0.001455976,'EPI_ISL_138162':0.005628748)0.976:0.003499049,((((('EPI_ISL_82511':0.000000006,('EPI_ISL_94232':0.008040278,'EPI_ISL_206314':0.009051835)0.000:0.000000006)0.991:0.003998733,('EPI_ISL_82506':0.002506912,('EPI_ISL_129068':0.010805121,'EPI_ISL_94181':0.006453530)0.927:0.002600857)0.973:0.003019601)0.734:0.000496165,('EPI_ISL_63337':0.010190498,('EPI_ISL_83496':0.002022387,(('EPI_ISL_139413':0.0,'EPI_ISL_139414':0.0,'EPI_ISL_82535':0.0):0.006539084,'EPI_ISL_83507':0.001010217)0.762:0.000452444)0.998:0.005620123)0.733:0.000421942)0.000:0.000000006,(('EPI_ISL_77917':0.002001580,(('EPI_ISL_84626':0.001993628,'EPI_ISL_83524':0.004008110)0.877:0.000997692,'EPI_ISL_82526':0.003497439)0.854:0.000989927)0.966:0.002505162,((('EPI_ISL_158593':0.003490282,('EPI_ISL_158535':0.000495907,('EPI_ISL_158518':0.000992539,'EPI_ISL_158504':0.002988431)0.000:0.000000006)0.000:0.000000006)1.000:0.007095607,('EPI_ISL_95437':0.005074159,'EPI_ISL_95382':0.005578187)0.750:0.000384322)0.989:0.004051668,('EPI_ISL_141218':0.009067499,('EPI_ISL_141113':0.001989488,('EPI_ISL_141232':0.001988055,('EPI_ISL_141146':0.000000006,('EPI_ISL_141235':0.003989035,'EPI_ISL_131481':0.004492796)0.745:0.000000006)0.000:0.000000006)0.870:0.001002728)0.996:0.005513378)0.000:0.000000006)0.766:0.000497355)0.783:0.000494432)0.987:0.002996107,('EPI_ISL_6335':0.000990956,'EPI_ISL_6151':0.000000006)0.755:0.000486716)0.957:0.002018926)0.754:0.000478544)0.000:0.000000006)0.980:0.002494246,('EPI_ISL_99271':0.003090079,(((('EPI_ISL_141141':0.010160071,(((('EPI_ISL_85174':0.000000006,'EPI_ISL_85164':0.000000006)0.999:0.005507950,(((((('EPI_ISL_134993':0.002591658,('EPI_ISL_135007':0.000493484,'EPI_ISL_134934':0.003470269)0.972:0.002883329)0.980:0.003000458,('EPI_ISL_125796':0.0,'EPI_ISL_697580':0.0):0.002480843)0.758:0.000486916,'EPI_ISL_134958':0.004465366)0.000:0.000000006,('EPI_ISL_134927':0.003492160,((('EPI_ISL_134998':0.000000006,'EPI_ISL_220049':0.001483998)0.000:0.000000006,(('EPI_ISL_135059':0.003007047,'EPI_ISL_189514':0.004005606)0.747:0.000462938,(('EPI_ISL_158595':0.001480190,('EPI_ISL_158600':0.001974387,((('EPI_ISL_216707':0.0,'EPI_ISL_216692':0.0):0.000000006,'EPI_ISL_216701':0.000492180)0.983:0.003490373,('EPI_ISL_216689':0.000492437,(('EPI_ISL_216699':0.0,'EPI_ISL_216704':0.0):0.000000006,'EPI_ISL_216695':0.000491915)0.879:0.000986307)0.931:0.001988194)0.997:0.005490490)0.000:0.000000006)0.878:0.000991465,'EPI_ISL_257135':0.002976094)0.761:0.000488767)0.000:0.000000006)0.000:0.000000006,'EPI_ISL_134992':0.004967420)0.986:0.002993349)0.764:0.000478524)0.998:0.002971158,('EPI_ISL_30030':0.000987387,('EPI_ISL_25501':0.000988184,('EPI_ISL_63350':0.001482233,'EPI_ISL_94190':0.000000006)0.000:0.000000006)0.930:0.000987264)0.000:0.000000006)0.993:0.003497203,('EPI_ISL_141139':0.003481159,('EPI_ISL_134918':0.004498223,((('EPI_ISL_220212':0.000983312,'EPI_ISL_220231':0.002488778)0.999:0.005516096,(('EPI_ISL_208445':0.001993188,('EPI_ISL_129070':0.000989247,'EPI_ISL_129069':0.000495600)0.843:0.000981409)0.989:0.004026198,'EPI_ISL_141246':0.001992310)0.720:0.000483959)0.000:0.000000006,((('EPI_ISL_294027':0.004503934,('EPI_ISL_506000':0.000000006,'EPI_ISL_505997':0.000494417)0.965:0.002995464)0.951:0.002488909,'EPI_ISL_161055':0.000000006)0.723:0.000483459,'EPI_ISL_220026':0.002995724)0.995:0.003994015)0.421:0.000475984)0.984:0.003581370)0.944:0.002521456)0.858:0.000979882)0.746:0.000476968,(((('EPI_ISL_75691':0.000992658,('EPI_ISL_75717':0.000992710,'EPI_ISL_84979':0.001991203)0.764:0.000494588)0.941:0.001488602,('EPI_ISL_75704':0.000494334,'EPI_ISL_141214':0.009049962)0.750:0.000000006)0.750:0.000000006,(('EPI_ISL_75714':0.0,'EPI_ISL_75703':0.0,'EPI_ISL_75724':0.0,'EPI_ISL_75686':0.0,'EPI_ISL_75707':0.0,'EPI_ISL_75719':0.0,'EPI_ISL_75716':0.0):0.000000006,('EPI_ISL_75721':0.000989582,'EPI_ISL_84976':0.003478035)0.746:0.000000006)0.000:0.000000006)0.000:0.000000006,('EPI_ISL_142446':0.006527739,((((('EPI_ISL_131487':0.000494643,('EPI_ISL_142440':0.000494685,('EPI_ISL_131491':0.000000006,'EPI_ISL_142377':0.000494658)0.000:0.000000006)0.000:0.000000006)0.901:0.000494693,'EPI_ISL_142370':0.000494776)0.000:0.000000006,'EPI_ISL_142422':0.000990819)0.000:0.000000006,((('EPI_ISL_142459':0.000000006,'EPI_ISL_142438':0.000990346)0.000:0.000000006,('EPI_ISL_142365':0.000494974,'EPI_ISL_142436':0.000990484)0.000:0.000000006)0.000:0.000000006,'EPI_ISL_142383':0.000495467)0.850:0.000494830)0.000:0.000000006,(('EPI_ISL_142386':0.0,'EPI_ISL_142409':0.0,'EPI_ISL_131486':0.0,'EPI_ISL_131493':0.0,'EPI_ISL_142425':0.0,'EPI_ISL_142411':0.0):0.000000006,((('EPI_ISL_216653':0.000494957,'EPI_ISL_216652':0.000000006)0.927:0.000990659,(('EPI_ISL_142469':0.0,'EPI_ISL_142471':0.0):0.001500827,('EPI_ISL_216651':0.000000006,'EPI_ISL_216655':0.000494618)0.944:0.000990360)0.000:0.000000006)0.934:0.000990488,'EPI_ISL_142457':0.000494835)0.000:0.000000006)0.000:0.000000006)0.000:0.000000006)0.992:0.002482442)0.981:0.002498119)0.721:0.000340201,'EPI_ISL_157950':0.012334896)0.992:0.004724719)0.872:0.001523395,'EPI_ISL_64917':0.012200837)0.447:0.000457214,(('EPI_ISL_137891':0.0,'EPI_ISL_84621':0.0):0.000473001,('EPI_ISL_99281':0.000000006,(('EPI_ISL_99505':0.0,'EPI_ISL_99278':0.0,'EPI_ISL_99277':0.0,'EPI_ISL_99274':0.0):0.000495130,('EPI_ISL_99282':0.0,'EPI_ISL_99275':0.0):0.000000006)0.516:0.000495096)0.972:0.003014618)0.997:0.004511290)0.843:0.001096872,'EPI_ISL_82479':0.011114620)0.837:0.001522062)0.833:0.000891846)0.779:0.000552174)0.971:0.002444810,(((('EPI_ISL_75710':0.016604438,('EPI_ISL_8779':0.000990938,('EPI_ISL_99334':0.000990177,'EPI_ISL_64903':0.005002423)0.000:0.000000006)0.978:0.003155153)0.705:0.000328808,(('EPI_ISL_8726':0.003837319,(((((('EPI_ISL_150337':0.002972641,('EPI_ISL_150344':0.000990064,('EPI_ISL_150341':0.000000006,'EPI_ISL_150327':0.000493414)0.776:0.000493922)0.759:0.000503541)0.840:0.001469224,('EPI_ISL_135124':0.002480094,('EPI_ISL_208178':0.000000006,(('EPI_ISL_257259':0.000000006,'EPI_ISL_257271':0.000000006)0.817:0.000494781,(('EPI_ISL_257258':0.000495620,'EPI_ISL_257250':0.000494683)0.000:0.000000006,'EPI_ISL_257255':0.000000006)0.000:0.000000006)0.989:0.001983176)0.741:0.000000006)0.943:0.002537998)1.000:0.010912822,('EPI_ISL_141147':0.004706073,((((((('EPI_ISL_220169':0.000987606,'EPI_ISL_257133':0.002972768)0.000:0.000000006,'EPI_ISL_158508':0.002975137)0.868:0.000987949,'EPI_ISL_220017':0.002484939)0.000:0.000000006,(('EPI_ISL_220033':0.002004532,'EPI_ISL_220203':0.004512590)0.753:0.000473973,('EPI_ISL_220051':0.001989352,('EPI_ISL_220167':0.000496504,'EPI_ISL_158525':0.000986759)0.962:0.001992581)0.768:0.000489149)0.000:0.000000006)0.000:0.000000006,('EPI_ISL_220034':0.000988147,('EPI_ISL_220046':0.000493698,'EPI_ISL_220031':0.000000006)0.000:0.000000006)0.933:0.000493678)0.000:0.000000006,('EPI_ISL_135019':0.000992208,('EPI_ISL_220039':0.000494494,'EPI_ISL_135053':0.001983688)0.878:0.000992264)0.797:0.000493707)1.000:0.006561101,'EPI_ISL_206376':0.002012010)0.974:0.003842530)0.967:0.003756930)0.988:0.005295964,(('EPI_ISL_139430':0.003484625,('EPI_ISL_30033':0.001980818,((((('EPI_ISL_125804':0.003485883,(('EPI_ISL_257294':0.003508318,(('EPI_ISL_230093':0.001486539,((('EPI_ISL_206264':0.0,'EPI_ISL_206268':0.0):0.002021126,('EPI_ISL_294153':0.001486983,(('EPI_ISL_294066':0.000500426,'EPI_ISL_294030':0.000000006)0.858:0.000495284,(('EPI_ISL_376304':0.002502257,('EPI_ISL_393443':0.001994484,('EPI_ISL_701632':0.000495147,'EPI_ISL_701625':0.000000006)0.868:0.000995046)0.859:0.000989366)0.945:0.001496432,('EPI_ISL_393434':0.000000006,('EPI_ISL_702176':0.0,'EPI_ISL_393438':0.0):0.000495088)1.000:0.006001782)0.000:0.000000006)0.750:0.000499634)0.999:0.006041609)0.576:0.000964619,('EPI_ISL_254809':0.000494825,'EPI_ISL_254810':0.000000006)1.000:0.004987255)0.750:0.000000006)0.734:0.000000006,('EPI_ISL_217879':0.006091655,('EPI_ISL_273370':0.003495930,('EPI_ISL_707104':0.005019842,('EPI_ISL_376319':0.000988436,('EPI_ISL_376352':0.000000006,'EPI_ISL_701663':0.000493864)0.000:0.000000006)0.991:0.004513109)0.898:0.001495527)0.888:0.001484109)0.886:0.001498080)0.985:0.003003470)0.849:0.000993150,'EPI_ISL_189508':0.012732506)0.316:0.000477707)0.000:0.000000006,(((('EPI_ISL_257222':0.000493626,('EPI_ISL_257229':0.000000006,'EPI_ISL_257224':0.000493500)0.000:0.000000006)0.925:0.000987936,(('EPI_ISL_257243':0.0,'EPI_ISL_257241':0.0):0.000000006,'EPI_ISL_257244':0.000988140)0.859:0.000493602)0.000:0.000000006,('EPI_ISL_257214':0.000000006,'EPI_ISL_257239':0.002474346)0.937:0.000987441)1.000:0.004475844,'EPI_ISL_142062':0.001982072)0.000:0.000000006)0.000:0.000000006,('EPI_ISL_141956':0.002480855,('EPI_ISL_141945':0.001485622,('EPI_ISL_257123':0.001989060,('EPI_ISL_257129':0.011113129,'EPI_ISL_134913':0.002516672)0.732:0.000453430)0.964:0.002501263)0.950:0.001993720)0.000:0.000000006)0.722:0.000000006,'EPI_ISL_139394':0.000493940)0.977:0.001981217,'EPI_ISL_33932':0.000493998)0.000:0.000000006)0.790:0.000490278)0.758:0.000532661,((('EPI_ISL_63576':0.000988607,'EPI_ISL_84650':0.000000006)0.834:0.000493839,('EPI_ISL_85269':0.007065565,'EPI_ISL_84652':0.001979683)0.000:0.000000006)0.886:0.001092281,('EPI_ISL_94233':0.002574642,'EPI_ISL_208130':0.008531127)0.678:0.001448049)0.857:0.001422324)0.939:0.002230216)0.976:0.003751499,((('EPI_ISL_79770':0.000496084,'EPI_ISL_79772':0.001979434)0.958:0.001982917,((('EPI_ISL_75678':0.001975748,('EPI_ISL_75696':0.002474299,((('EPI_ISL_75694':0.001485628,('EPI_ISL_95423':0.003471199,(('EPI_ISL_94167':0.001980892,('EPI_ISL_94175':0.000000006,'EPI_ISL_94169':0.000493412)0.946:0.001991466)0.982:0.002988473,'EPI_ISL_278197':0.005480083)0.000:0.000000006)0.911:0.000989087)0.758:0.000494962,'EPI_ISL_94235':0.003975647)0.737:0.000488854,'EPI_ISL_84974':0.002484076)0.882:0.000989815)0.000:0.000000006)0.998:0.004974586,(('EPI_ISL_99259':0.003973230,'EPI_ISL_137894':0.004471595)0.000:0.000000006,((((((((((('EPI_ISL_141120':0.000987379,(('EPI_ISL_220204':0.002974014,((((('EPI_ISL_189491':0.003494224,'EPI_ISL_158536':0.001996744)0.076:0.000479088,('EPI_ISL_379230':0.002474556,(('EPI_ISL_397641':0.000494108,'EPI_ISL_371828':0.000493816)0.893:0.000992426,('EPI_ISL_397628':0.000987073,'EPI_ISL_371774':0.000988977)0.966:0.001984775)0.000:0.000000006)1.000:0.004971654)0.000:0.000000006,(('EPI_ISL_208097':0.000000006,((('EPI_ISL_273603':0.0,'EPI_ISL_273543':0.0):0.001484505,'EPI_ISL_273612':0.000495811)0.481:0.000491643,('EPI_ISL_273528':0.000493094,(('EPI_ISL_273616':0.0,'EPI_ISL_273534':0.0):0.000493753,'EPI_ISL_253908':0.000000006)0.986:0.002475895)0.000:0.000000006)1.000:0.005473484)0.937:0.001482108,('EPI_ISL_158468':0.004999687,'EPI_ISL_158503':0.001499889)0.732:0.000478180)0.000:0.000000006)0.000:0.000000006,(('EPI_ISL_220217':0.006986859,('EPI_ISL_158493':0.001980150,'EPI_ISL_257150':0.001978022)0.000:0.000000006)0.000:0.000000006,'EPI_ISL_220181':0.001978017)0.000:0.000000006)0.000:0.000000006,('EPI_ISL_257134':0.000000006,'EPI_ISL_158531':0.003972059)0.000:0.000000006)0.000:0.000000006)0.977:0.001978364,((('EPI_ISL_257147':0.005319416,'EPI_ISL_135043':0.000687207)0.778:0.001481474,('EPI_ISL_158458':0.002484166,('EPI_ISL_158521':0.000488482,'EPI_ISL_220218':0.002988886)0.869:0.000998979)0.930:0.001675203)0.700:0.000309046,('EPI_ISL_135011':0.001482742,'EPI_ISL_134959':0.001483650)0.137:0.000000006)0.000:0.000000006)0.963:0.001482792)0.000:0.000000006,((('EPI_ISL_258521':0.005508383,'EPI_ISL_189532':0.002004136)0.845:0.000972209,((('EPI_ISL_243747':0.002474788,('EPI_ISL_189544':0.007158314,('EPI_ISL_222167':0.001001910,'EPI_ISL_222166':0.000982528)1.000:0.006167218)0.807:0.000862759)0.000:0.000000006,('EPI_ISL_161073':0.001492956,'EPI_ISL_256472':0.000987602)0.998:0.004990894)0.000:0.000000006,('EPI_ISL_134956':0.002984450,('EPI_ISL_158460':0.001995470,('EPI_ISL_148236':0.002474285,'EPI_ISL_189545':0.001481892)0.000:0.000000006)0.976:0.002485481)0.748:0.000487365)0.000:0.000000006)0.760:0.000478151,'EPI_ISL_135004':0.004001059)0.886:0.001005391)0.984:0.002475061,((('EPI_ISL_397539':0.004466407,('EPI_ISL_137630':0.001976685,(((('EPI_ISL_162277':0.002498762,'EPI_ISL_258542':0.004517195)0.999:0.006025767,('EPI_ISL_158448':0.001482896,('EPI_ISL_158446':0.000493082,('EPI_ISL_158449':0.000987034,'EPI_ISL_158451':0.000000006)0.000:0.000000006)0.780:0.000493672)0.751:0.000495460)0.774:0.000492205,('EPI_ISL_134977':0.0,'EPI_ISL_134961':0.0):0.000000006)0.917:0.000987355,'EPI_ISL_137841':0.000493038)0.754:0.000499996)0.990:0.002974929)0.000:0.000000006,'EPI_ISL_142561':0.000491635)1.000:0.006022107,'EPI_ISL_95407':0.002515715)0.749:0.000457322)0.000:0.000000006,(('EPI_ISL_85162':0.001980753,(('EPI_ISL_141201':0.000497115,'EPI_ISL_141197':0.000989067)0.996:0.003980630,'EPI_ISL_94982':0.003475634)0.000:0.000000006)0.982:0.002979077,((((((((('EPI_ISL_141206':0.001493086,('EPI_ISL_135115':0.006921471,('EPI_ISL_257228':0.003626055,('EPI_ISL_257268':0.000000006,'EPI_ISL_257267':0.000000006)0.999:0.005402617)0.787:0.000962468)0.969:0.002627914)0.772:0.000487487,(('EPI_ISL_257121':0.003485587,('EPI_ISL_141245':0.001483175,'EPI_ISL_131482':0.000987525)0.000:0.000000006)0.739:0.000000006,('EPI_ISL_94977':0.001483848,('EPI_ISL_94976':0.000493660,'EPI_ISL_94975':0.000492903)0.733:0.000495419)0.990:0.003973152)0.855:0.000493516)0.000:0.000000006,('EPI_ISL_95439':0.015396496,('EPI_ISL_397570':0.000496886,('EPI_ISL_397541':0.000000006,('EPI_ISL_148214':0.004491535,'EPI_ISL_148242':0.000980706)1.000:0.008040742)0.766:0.000491130)0.990:0.004605313)0.779:0.000876143)0.918:0.000987749,('EPI_ISL_137840':0.007553540,'EPI_ISL_206330':0.001510003)0.756:0.000469866)0.000:0.000000006,('EPI_ISL_95395':0.003486732,'EPI_ISL_206332':0.000986478)0.870:0.000993083)0.000:0.000000006,(('EPI_ISL_141205':0.000991676,'EPI_ISL_189676':0.000987346)0.979:0.003480794,('EPI_ISL_220041':0.001986285,('EPI_ISL_135046':0.001989700,((((('EPI_ISL_220052':0.002476350,'EPI_ISL_220043':0.001483093)0.000:0.000000006,'EPI_ISL_220038':0.000000006)0.000:0.000000006,(('EPI_ISL_134909':0.001484704,'EPI_ISL_135003':0.002476952)0.000:0.000000006,('EPI_ISL_220149':0.001980562,'EPI_ISL_135050':0.001484292)0.765:0.000494906)0.000:0.000000006)1.000:0.000000006,('EPI_ISL_137866':0.001483436,'EPI_ISL_134922':0.000987626)0.852:0.000000006)0.000:0.000000006,('EPI_ISL_220145':0.0,'EPI_ISL_220146':0.0):0.001979384)0.000:0.000000006)0.967:0.001987924)0.923:0.001484470)0.727:0.000000006)1.000:0.000000006,(('EPI_ISL_141216':0.003980284,('EPI_ISL_206380':0.000000006,'EPI_ISL_189682':0.002475901)0.000:0.000000006)0.216:0.000000006,'EPI_ISL_206316':0.000493408)0.000:0.000000006)0.000:0.000000006,('EPI_ISL_220037':0.005015524,'EPI_ISL_230096':0.001469154)0.999:0.007051777)0.930:0.001484411,'EPI_ISL_206348':0.002485474)0.928:0.001486557)0.745:0.000502020)0.000:0.000000006,('EPI_ISL_142342':0.003474062,'EPI_ISL_141203':0.001977311)0.000:0.000000006)0.000:0.000000006,'EPI_ISL_216374':0.005976767)0.828:0.000493286,(((((('EPI_ISL_137790':0.000493458,(('EPI_ISL_137824':0.0,'EPI_ISL_137793':0.0,'EPI_ISL_137822':0.0,'EPI_ISL_137827':0.0,'EPI_ISL_137823':0.0,'EPI_ISL_137825':0.0,'EPI_ISL_137821':0.0,'EPI_ISL_137802':0.0,'EPI_ISL_137804':0.0,'EPI_ISL_137811':0.0,'EPI_ISL_137826':0.0):0.000000006,(('EPI_ISL_137815':0.000493504,('EPI_ISL_137819':0.0,'EPI_ISL_137817':0.0):0.000000006)0.851:0.000494550,('EPI_ISL_137699':0.0,'EPI_ISL_137697':0.0):0.000987904)0.000:0.000000006)0.926:0.000493500)0.000:0.000000006,'EPI_ISL_137799':0.000493485)0.000:0.000000006,('EPI_ISL_137806':0.0,'EPI_ISL_137801':0.0,'EPI_ISL_137797':0.0):0.000000006)0.000:0.000000006,('EPI_ISL_137794':0.000493438,('EPI_ISL_137684':0.0,'EPI_ISL_137809':0.0):0.001483114)0.707:0.000000006)0.000:0.000000006,(('EPI_ISL_137676':0.0,'EPI_ISL_137672':0.0,'EPI_ISL_137669':0.0,'EPI_ISL_137673':0.0,'EPI_ISL_137674':0.0,'EPI_ISL_137833':0.0,'EPI_ISL_137671':0.0,'EPI_ISL_137856':0.0):0.000000006,('EPI_ISL_137663':0.002983588,('EPI_ISL_137662':0.0,'EPI_ISL_137664':0.0):0.000493671)0.000:0.000000006)1.000:0.002974782)0.837:0.000493518,(('EPI_ISL_137732':0.001980948,((('EPI_ISL_137814':0.0,'EPI_ISL_137786':0.0,'EPI_ISL_137787':0.0):0.000494789,('EPI_ISL_137747':0.000000006,'EPI_ISL_137785':0.000493904)0.813:0.000493315)0.800:0.000494316,(('EPI_ISL_137837':0.0,'EPI_ISL_137836':0.0,'EPI_ISL_137838':0.0,'EPI_ISL_137839':0.0):0.000988409,(('EPI_ISL_137831':0.0,'EPI_ISL_137828':0.0,'EPI_ISL_137829':0.0,'EPI_ISL_137830':0.0):0.000990231,('EPI_ISL_137873':0.000494977,'EPI_ISL_137740':0.000494797)0.789:0.000493694)0.761:0.000496544)0.800:0.000493838)0.000:0.000000006)0.865:0.000493662,('EPI_ISL_137691':0.000000006,('EPI_ISL_137693':0.000493343,('EPI_ISL_137698':0.0,'EPI_ISL_137692':0.0,'EPI_ISL_137695':0.0):0.000000006)0.842:0.000493343)0.950:0.001482908)0.000:0.000000006)0.971:0.001483828)0.000:0.000000006,'EPI_ISL_388042':0.004478184)0.000:0.000000006,'EPI_ISL_64375':0.002975903)0.000:0.000000006,'EPI_ISL_148239':0.014667523)0.467:0.000488816,'EPI_ISL_141326':0.002483679)0.921:0.001490955)0.944:0.000988298)0.000:0.000000006,('EPI_ISL_66123':0.003030999,'EPI_ISL_125795':0.007075768)0.718:0.000445527)0.778:0.000495881)0.761:0.000482413,('EPI_ISL_216626':0.001485490,((('EPI_ISL_79756':0.003484688,'EPI_ISL_75693':0.003986876)0.727:0.000000006,((('EPI_ISL_216103':0.006497101,'EPI_ISL_180859':0.000000006)0.861:0.000494591,('EPI_ISL_216644':0.001491714,'EPI_ISL_216638':0.001494294)0.970:0.002486300)0.000:0.000000006,(((('EPI_ISL_137681':0.002501698,('EPI_ISL_216823':0.000991984,('EPI_ISL_133617':0.000991648,'EPI_ISL_216839':0.001488626)0.000:0.000000006)0.971:0.002495586)0.879:0.000984387,((((('EPI_ISL_206310':0.001485744,'EPI_ISL_206355':0.000494508)0.000:0.000000006,(('EPI_ISL_189666':0.000494861,((('EPI_ISL_397581':0.0,'EPI_ISL_397587':0.0):0.000000006,'EPI_ISL_371795':0.000990798)0.833:0.000494891,('EPI_ISL_371789':0.000000006,('EPI_ISL_371791':0.0,'EPI_ISL_371794':0.0):0.001488415)0.000:0.000000006)0.000:0.000000006)0.000:0.000000006,('EPI_ISL_371788':0.000000006,(('EPI_ISL_371785':0.0,'EPI_ISL_371790':0.0,'EPI_ISL_397582':0.0):0.000000006,'EPI_ISL_189678':0.000990430)0.844:0.000494899)0.940:0.000990527)1.000:0.005490818)0.918:0.000990202,(('EPI_ISL_137723':0.001991182,((('EPI_ISL_137729':0.0,'EPI_ISL_137736':0.0):0.000000006,'EPI_ISL_137731':0.000495293)0.843:0.000495186,(('EPI_ISL_137688':0.0,'EPI_ISL_137813':0.0,'EPI_ISL_137700':0.0,'EPI_ISL_137686':0.0,'EPI_ISL_137689':0.0,'EPI_ISL_137687':0.0,'EPI_ISL_137685':0.0):0.001491464,'EPI_ISL_137742':0.001985530)0.000:0.000000006)0.748:0.000491758)0.846:0.000974946,'EPI_ISL_148258':0.007082133)0.977:0.003022264)0.000:0.000000006,'EPI_ISL_148240':0.006549256)0.898:0.000990305,'EPI_ISL_95387':0.003487880)0.000:0.000000006)0.962:0.002483581,'EPI_ISL_95449':0.002982346)0.728:0.000499625,('EPI_ISL_131772':0.000989799,'EPI_ISL_133654':0.001983373)0.000:0.000000006)0.930:0.000990158)0.000:0.000000006)0.000:0.000000006,'EPI_ISL_79786':0.000494609)0.899:0.000999310)0.974:0.002499848)0.949:0.002016629)0.939:0.002304114,(((('EPI_ISL_64374':0.001488891,'EPI_ISL_79751':0.000490696)0.922:0.001503941,('EPI_ISL_157959':0.001988798,'EPI_ISL_70975':0.001492525)0.856:0.000978404)0.978:0.002993676,((((((((('EPI_ISL_85146':0.000495543,('EPI_ISL_141989':0.002482706,'EPI_ISL_141980':0.000000006)0.796:0.000991442)0.969:0.001984854,('EPI_ISL_141991':0.000000006,(((((('EPI_ISL_208073':0.0,'EPI_ISL_208662':0.0,'EPI_ISL_208661':0.0,'EPI_ISL_208663':0.0,'EPI_ISL_208134':0.0,'EPI_ISL_208135':0.0,'EPI_ISL_208191':0.0):0.000000006,'EPI_ISL_208188':0.000494898)0.851:0.000495104,('EPI_ISL_141995':0.0,'EPI_ISL_142009':0.0):0.000494512)0.000:0.000000006,((((('EPI_ISL_258631':0.000494487,'EPI_ISL_258632':0.000000006)0.894:0.000494472,(((((('EPI_ISL_142003':0.0,'EPI_ISL_141336':0.0,'EPI_ISL_142005':0.0,'EPI_ISL_142000':0.0,'EPI_ISL_141987':0.0,'EPI_ISL_142056':0.0,'EPI_ISL_142060':0.0,'EPI_ISL_137972':0.0,'EPI_ISL_141999':0.0,'EPI_ISL_142048':0.0,'EPI_ISL_141998':0.0,'EPI_ISL_141960':0.0,'EPI_ISL_141966':0.0):0.000000006,('EPI_ISL_137880':0.0,'EPI_ISL_137958':0.0):0.001486573)0.000:0.000000006,(('EPI_ISL_137937':0.000494629,(('EPI_ISL_137946':0.0,'EPI_ISL_137949':0.0,'EPI_ISL_137950':0.0):0.000000006,'EPI_ISL_141990':0.000494818)0.845:0.000494749)0.000:0.000000006,('EPI_ISL_137482':0.000494348,'EPI_ISL_141952':0.000992932)0.772:0.000495084)0.000:0.000000006)0.000:0.000000006,'EPI_ISL_141953':0.000494638)0.000:0.000000006,('EPI_ISL_142061':0.000494667,('EPI_ISL_142007':0.001486806,(('EPI_ISL_141959':0.0,'EPI_ISL_141948':0.0):0.000000006,'EPI_ISL_129067':0.000494742)0.000:0.000000006)0.000:0.000000006)0.913:0.000494717)0.000:0.000000006,('EPI_ISL_137480':0.0,'EPI_ISL_137957':0.0,'EPI_ISL_137953':0.0,'EPI_ISL_137954':0.0,'EPI_ISL_137952':0.0):0.000494754)0.873:0.000494603)0.000:0.000000006,((('EPI_ISL_141939':0.001486299,((('EPI_ISL_141844':0.000989663,'EPI_ISL_141907':0.001984847)0.000:0.000000006,('EPI_ISL_141816':0.000000006,((('EPI_ISL_141831':0.000989707,'EPI_ISL_141878':0.000000006)0.965:0.001485847,('EPI_ISL_141933':0.000000006,((('EPI_ISL_133762':0.000990182,('EPI_ISL_141937':0.000494520,('EPI_ISL_141912':0.0,'EPI_ISL_234721':0.0):0.000000006)0.000:0.000000006)0.851:0.000494453,((('EPI_ISL_141902':0.0,'EPI_ISL_141938':0.0):0.000494539,('EPI_ISL_141915':0.000494539,(('EPI_ISL_141842':0.0,'EPI_ISL_141847':0.0):0.000000006,'EPI_ISL_137540':0.001485696)0.000:0.000000006)0.000:0.000000006)0.830:0.000494424,'EPI_ISL_141929':0.000494424)0.000:0.000000006)0.613:0.000000006,'EPI_ISL_141917':0.001485912)0.000:0.000000006)0.000:0.000000006)0.916:0.000989622,'EPI_ISL_141820':0.000494366)0.000:0.000000006)0.000:0.000000006)0.000:0.000000006,'EPI_ISL_141846':0.000494327)0.000:0.000000006)0.866:0.000494451,'EPI_ISL_85135':0.000989970)0.000:0.000000006,('EPI_ISL_208094':0.002482336,('EPI_ISL_141848':0.000494376,('EPI_ISL_141898':0.0,'EPI_ISL_141890':0.0):0.000000006)0.921:0.000494436)0.732:0.000000006)1.000:0.000000006)0.000:0.000000006,('EPI_ISL_206349':0.000000006,('EPI_ISL_99250':0.000000006,'EPI_ISL_95368':0.004484366)0.831:0.000494629)0.852:0.000494603)0.000:0.000000006,(('EPI_ISL_234716':0.001497028,('EPI_ISL_85266':0.0,'EPI_ISL_85136':0.0):0.002493863)0.753:0.000487784,'EPI_ISL_208092':0.002984348)0.000:0.000000006)0.000:0.000000006)0.000:0.000000006,(('EPI_ISL_141889':0.0,'EPI_ISL_141836':0.0):0.000990086,('EPI_ISL_142059':0.0,'EPI_ISL_142006':0.0):0.000494505)0.717:0.000000006)0.000:0.000000006,('EPI_ISL_234717':0.000495024,('EPI_ISL_141335':0.004574849,'EPI_ISL_208305':0.004002278)0.999:0.005587141)0.780:0.000495310)0.865:0.000494478)0.000:0.000000006)0.000:0.000000006,'EPI_ISL_85122':0.003479561)0.750:0.000494011,'EPI_ISL_234707':0.002485617)0.906:0.001491941,('EPI_ISL_63519':0.0,'EPI_ISL_63520':0.0,'EPI_ISL_33931':0.0):0.003499425)0.942:0.002527199,('EPI_ISL_85218':0.000494856,'EPI_ISL_84643':0.000000006)1.000:0.007070784)0.824:0.001022982,'EPI_ISL_33933':0.003937014)0.998:0.007596603,((((((((((((((('EPI_ISL_254759':0.003482451,'EPI_ISL_376343':0.004976801)0.000:0.000000006,'EPI_ISL_381414':0.003475576)0.841:0.000493993,(((('EPI_ISL_14767426':0.004479749,((('EPI_ISL_254833':0.000000006,((('EPI_ISL_376226':0.0,'EPI_ISL_376214':0.0,'EPI_ISL_376229':0.0):0.004504613,'EPI_ISL_501809':0.004000167)0.731:0.000483906,((((('EPI_ISL_393475':0.004039980,'EPI_ISL_506174':0.002516845)0.733:0.000476800,'EPI_ISL_6795359':0.013704327)0.883:0.001014349,(('EPI_ISL_502366':0.0,'EPI_ISL_502365':0.0):0.001486361,('EPI_ISL_506167':0.001486504,'EPI_ISL_393467':0.000000006)0.995:0.003485269)0.000:0.000000006)0.000:0.000000006,('EPI_ISL_502370':0.003508168,(('EPI_ISL_502385':0.0,'EPI_ISL_502386':0.0):0.000990900,'EPI_ISL_502379':0.001985407)0.000:0.000000006)0.998:0.002982491)0.771:0.000497187,'EPI_ISL_294161':0.002984728)0.779:0.000493866)0.799:0.000494061)0.000:0.000000006,(('EPI_ISL_273374':0.000494228,(((('EPI_ISL_502673':0.006528040,'EPI_ISL_294172':0.000494120)0.000:0.000000006,'EPI_ISL_309624':0.002983685)0.944:0.001497030,('EPI_ISL_376344':0.001488380,('EPI_ISL_502362':0.000494828,('EPI_ISL_506172':0.001486886,('EPI_ISL_502360':0.001496443,('EPI_ISL_701662':0.000000006,'EPI_ISL_701671':0.000992141)0.945:0.001995114)0.737:0.000489576)0.000:0.000000006)0.934:0.001999262)0.976:0.002996883)0.762:0.000488292,(('EPI_ISL_376253':0.005987898,'EPI_ISL_378301':0.001486198)0.000:0.000000006,'EPI_ISL_376265':0.003480212)0.837:0.000494459)0.000:0.000000006)0.000:0.000000006,('EPI_ISL_376324':0.004486127,'EPI_ISL_376230':0.006498481)0.731:0.000000006)0.000:0.000000006)1.000:0.000000006,(('EPI_ISL_373041':0.005062212,'EPI_ISL_376263':0.006594119)0.370:0.001431292,((('EPI_ISL_502352':0.001986990,'EPI_ISL_14767401':0.001492513)0.996:0.005027909,'EPI_ISL_701626':0.001497508)0.949:0.002050833,'EPI_ISL_505959':0.011695477)0.731:0.000441660)0.742:0.000000006)0.000:0.000000006)0.912:0.000494253,((('EPI_ISL_294173':0.007080067,'EPI_ISL_328341':0.005049915)0.734:0.000440712,('EPI_ISL_294034':0.006091289,('EPI_ISL_505572':0.011216739,('EPI_ISL_373031':0.000494251,((('EPI_ISL_505980':0.0,'EPI_ISL_373026':0.0,'EPI_ISL_373063':0.0):0.000000006,('EPI_ISL_506005':0.000494235,'EPI_ISL_506009':0.000494366)0.000:0.000000006)0.000:0.000000006,('EPI_ISL_373047':0.000989883,'EPI_ISL_373042':0.000000006)0.909:0.000494256)0.000:0.000000006)0.962:0.003048554)0.972:0.003556148)0.732:0.000415193)0.000:0.000000006,((('EPI_ISL_388041':0.003022208,('EPI_ISL_393453':0.000000006,'EPI_ISL_506171':0.000495188)0.994:0.003532621)0.754:0.000459432,('EPI_ISL_501811':0.005993470,((('EPI_ISL_393446':0.000494660,('EPI_ISL_393461':0.000494673,'EPI_ISL_701659':0.000990102)0.000:0.000000006)0.650:0.000990369,(('EPI_ISL_506173':0.000413927,'EPI_ISL_701640':0.021775340)0.910:0.001572413,'EPI_ISL_393458':0.002482823)0.000:0.000000006)0.971:0.002453752,('EPI_ISL_14767424':0.003075588,'EPI_ISL_4061555':0.003950819)0.979:0.003537530)0.190:0.000531910)0.000:0.000000006)0.919:0.000990243,((('EPI_ISL_378306':0.002380639,(((((('EPI_ISL_6795361':0.001996096,('EPI_ISL_14767412':0.000990758,'EPI_ISL_14767404':0.000497170)0.913:0.001497684)0.997:0.006048610,(('EPI_ISL_14777712':0.007640567,(('EPI_ISL_4057502':0.000492761,('EPI_ISL_4057447':0.001984524,((('EPI_ISL_4061230':0.000494196,'EPI_ISL_4056783':0.002979400)0.000:0.000000006,'EPI_ISL_4061205':0.000989459)0.834:0.000494214,('EPI_ISL_4056934':0.0,'EPI_ISL_4057712':0.0):0.000000006)0.000:0.000000006)0.791:0.000496586)0.952:0.001995952,('EPI_ISL_6795362':0.002486730,('EPI_ISL_14835758':0.000501007,('EPI_ISL_14835759':0.000000006,('EPI_ISL_14835760':0.001488102,'EPI_ISL_14835757':0.001985047)0.000:0.000000006)0.796:0.000489644)1.000:0.006086077)0.972:0.003018031)0.742:0.000460973)0.948:0.002047694,('EPI_ISL_14777734':0.000000006,('EPI_ISL_14777735':0.000000006,'EPI_ISL_14777747':0.003484349)0.721:0.000494377)1.000:0.008066196)0.729:0.000450431)0.932:0.001506709,('EPI_ISL_393447':0.001997489,'EPI_ISL_393454':0.001495702)0.781:0.000487010)0.000:0.000000006,(((((((('EPI_ISL_11971495':0.0,'EPI_ISL_11971496':0.0,'EPI_ISL_11971498':0.0,'EPI_ISL_11971497':0.0):0.000495233,'EPI_ISL_15078244':0.003995399)0.663:0.000000006,'EPI_ISL_14937002':0.000991367)0.000:0.000000006,((('EPI_ISL_15078255':0.0,'EPI_ISL_15069397':0.0):0.001986619,'EPI_ISL_14937071':0.000990993)0.000:0.000000006,('EPI_ISL_15004054':0.000000006,'EPI_ISL_15004053':0.000495312)0.961:0.001488586)0.855:0.000495240)0.000:0.000000006,('EPI_ISL_13009636':0.000000006,'EPI_ISL_15078245':0.000495135)0.000:0.000000006)0.993:0.000000006,(('EPI_ISL_15215278':0.000494399,'EPI_ISL_14937070':0.001490775)0.773:0.000496565,('EPI_ISL_13433400':0.000495108,('EPI_ISL_13433388':0.0,'EPI_ISL_13433376':0.0):0.000000006)0.980:0.001986250)0.729:0.000000006)0.722:0.000000006,'EPI_ISL_15078250':0.001990806)0.873:0.000495135,'EPI_ISL_14553997':0.000000006)1.000:0.009561492)0.357:0.000454374,(('EPI_ISL_4061182':0.0,'EPI_ISL_4061266':0.0,'EPI_ISL_4057652':0.0):0.000000006,('EPI_ISL_4061066':0.000000006,'EPI_ISL_4061166':0.000989793)0.924:0.000989001)0.998:0.004531807)0.996:0.005464057,'EPI_ISL_378277':0.005172040)0.384:0.000967191)0.770:0.000602542,('EPI_ISL_294074':0.0,'EPI_ISL_294171':0.0):0.001483987)0.787:0.000497755,(('EPI_ISL_376300':0.005052089,('EPI_ISL_502387':0.005069133,'EPI_ISL_501830':0.007636830)0.828:0.001390456)0.996:0.005069169,('EPI_ISL_506007':0.0,'EPI_ISL_506003':0.0):0.011594276)0.000:0.000000006)0.000:0.000000006)1.000:0.000000006)0.000:0.000000006)0.738:0.000491101,(('EPI_ISL_376261':0.003005676,'EPI_ISL_701658':0.000481894)0.964:0.002007313,(('EPI_ISL_4061065':0.003012223,(('EPI_ISL_4058179':0.0,'EPI_ISL_4057371':0.0,'EPI_ISL_4057534':0.0):0.000988662,('EPI_ISL_4061159':0.000493879,('EPI_ISL_4061063':0.001981240,'EPI_ISL_4061062':0.000493879)0.000:0.000000006)0.000:0.000000006)0.744:0.000470700)1.000:0.008115009,('EPI_ISL_373036':0.002510282,('EPI_ISL_14767313':0.0,'EPI_ISL_14767312':0.0):0.007567634)0.916:0.001994656)0.839:0.000973224)0.951:0.001999645)0.948:0.001492354,(('EPI_ISL_327366':0.003987373,(('EPI_ISL_273362':0.000494111,'EPI_ISL_273363':0.000494609)0.990:0.004027895,(('EPI_ISL_397814':0.001001212,(('EPI_ISL_381401':0.0,'EPI_ISL_381411':0.0):0.000491604,'EPI_ISL_327353':0.004537581)0.915:0.001499162)0.999:0.005489233,('EPI_ISL_254792':0.000988127,(('EPI_ISL_273382':0.0,'EPI_ISL_273380':0.0,'EPI_ISL_273381':0.0):0.001990151,'EPI_ISL_273399':0.001987324)0.916:0.001488479)0.000:0.000000006)0.876:0.000987683)0.882:0.000999300)0.747:0.000490208,'EPI_ISL_254779':0.003980006)0.000:0.000000006)0.504:0.000000006)1.000:0.000000006,(('EPI_ISL_393470':0.007529291,(((('EPI_ISL_369368':0.000988222,((('EPI_ISL_9589287':0.002486839,'EPI_ISL_9589449':0.000988343)0.995:0.005007995,('EPI_ISL_14767405':0.005553627,'EPI_ISL_4056561':0.005029686)0.725:0.000453035)0.764:0.000492543,'EPI_ISL_369369':0.000493730)0.347:0.000000006)0.875:0.000988672,'EPI_ISL_378293':0.001993298)0.954:0.001996103,('EPI_ISL_256486':0.000991465,(((('EPI_ISL_276778':0.000000006,((('EPI_ISL_276777':0.0,'EPI_ISL_276776':0.0,'EPI_ISL_276769':0.0,'EPI_ISL_276771':0.0,'EPI_ISL_276765':0.0,'EPI_ISL_276768':0.0,'EPI_ISL_276767':0.0,'EPI_ISL_276770':0.0,'EPI_ISL_276775':0.0):0.000000006,'EPI_ISL_276774':0.000494151)0.796:0.000495336,('EPI_ISL_276773':0.000000006,'EPI_ISL_276772':0.000494417)0.794:0.000494426)0.803:0.000494105)0.926:0.000494024,(('EPI_ISL_276780':0.000000006,'EPI_ISL_276779':0.000493937)0.870:0.000493941,('EPI_ISL_276762':0.000494131,('EPI_ISL_276764':0.0,'EPI_ISL_276763':0.0):0.000000006)0.851:0.000493999)0.000:0.000000006)0.945:0.002617131,('EPI_ISL_393482':0.001423071,('EPI_ISL_501844':0.005419332,'EPI_ISL_506002':0.002604819)0.186:0.000637598)0.866:0.001934118)0.954:0.002854589,('EPI_ISL_378262':0.003506190,(('EPI_ISL_378272':0.002953986,('EPI_ISL_14767418':0.001988355,'EPI_ISL_14767315':0.001986749)0.727:0.000508813)0.394:0.000494639,('EPI_ISL_14767422':0.002988996,'EPI_ISL_14767403':0.003490625)0.871:0.001005002)0.962:0.002978542)0.958:0.002438472)0.758:0.000535356)0.951:0.002000574)0.672:0.000487421,((((((((('EPI_ISL_273591':0.0,'EPI_ISL_273529':0.0):0.000000006,'EPI_ISL_273549':0.000493878)0.956:0.001484523,((((('EPI_ISL_681278':0.001982113,'EPI_ISL_14835604':0.000501254)0.983:0.004610219,'EPI_ISL_6795387':0.013218057)0.951:0.003037906,('EPI_ISL_6795398':0.004547310,'EPI_ISL_4061557':0.001971232)1.000:0.008682613)0.000:0.000000006,'EPI_ISL_501835':0.000989471)0.999:0.005485744,('EPI_ISL_378263':0.001988677,'EPI_ISL_378264':0.001497671)1.000:0.008084367)0.000:0.000000006)0.000:0.000000006,((('EPI_ISL_4072261':0.0,'EPI_ISL_397831':0.0):0.000497705,'EPI_ISL_397832':0.000492463)0.932:0.001493560,('EPI_ISL_4072259':0.000000006,'EPI_ISL_397793':0.000000006)0.773:0.000491751)0.940:0.001512513)0.840:0.000493932,('EPI_ISL_369374':0.001986523,('EPI_ISL_378296':0.001495510,('EPI_ISL_14767409':0.000989692,('EPI_ISL_14767415':0.000493853,'EPI_ISL_14767430':0.000988462)0.000:0.000000006)0.974:0.002485062)0.909:0.001485420)0.880:0.000992318)0.000:0.000000006,('EPI_ISL_378313':0.000501205,'EPI_ISL_501825':0.006493773)0.912:0.001480449)0.865:0.000493959,(('EPI_ISL_273579':0.0,'EPI_ISL_273593':0.0):0.000000006,(((('EPI_ISL_273538':0.000494435,('EPI_ISL_279286':0.001486646,((('EPI_ISL_273585':0.0,'EPI_ISL_273599':0.0):0.000494469,'EPI_ISL_279217':0.000494409)0.000:0.000000006,(('EPI_ISL_297661':0.0,'EPI_ISL_273606':0.0):0.000494528,'EPI_ISL_273615':0.000000006)0.735:0.000000006)0.000:0.000000006)0.524:0.000000006)0.000:0.000000006,'EPI_ISL_273581':0.000494848)0.000:0.000000006,('EPI_ISL_273586':0.001485771,('EPI_ISL_279239':0.0,'EPI_ISL_279227':0.0,'EPI_ISL_279249':0.0,'EPI_ISL_273550':0.0,'EPI_ISL_279247':0.0,'EPI_ISL_273588':0.0,'EPI_ISL_279295':0.0,'EPI_ISL_279793':0.0,'EPI_ISL_273533':0.0,'EPI_ISL_273605':0.0,'EPI_ISL_279259':0.0,'EPI_ISL_279216':0.0,'EPI_ISL_279215':0.0,'EPI_ISL_279208':0.0,'EPI_ISL_273602':0.0,'EPI_ISL_279275':0.0,'EPI_ISL_279244':0.0,'EPI_ISL_279220':0.0,'EPI_ISL_279292':0.0,'EPI_ISL_273551':0.0,'EPI_ISL_273547':0.0,'EPI_ISL_279291':0.0,'EPI_ISL_279256':0.0,'EPI_ISL_273594':0.0,'EPI_ISL_273601':0.0,'EPI_ISL_273584':0.0,'EPI_ISL_279285':0.0,'EPI_ISL_273571':0.0):0.000000006)0.546:0.000000006)0.000:0.000000006,(('EPI_ISL_273554':0.0,'EPI_ISL_273560':0.0):0.000000006,'EPI_ISL_273590':0.000494359)0.879:0.000494409)0.925:0.000494389)0.994:0.003979145)0.000:0.000000006,'EPI_ISL_254763':0.000494043)0.926:0.000494341,('EPI_ISL_502378':0.001984729,'EPI_ISL_505973':0.002496653)0.984:0.003501331)0.000:0.000000006)0.792:0.000498844)0.764:0.000490514,(('EPI_ISL_502655':0.000000006,'EPI_ISL_502718':0.000000006)0.937:0.001485182,('EPI_ISL_254855':0.001493688,'EPI_ISL_328515':0.000490965)0.960:0.001989057)0.000:0.000000006)1.000:0.000000006)0.000:0.000000006,(((('EPI_ISL_376357':0.001500267,'EPI_ISL_376237':0.007534699)0.742:0.000482229,('EPI_ISL_273587':0.000493692,('EPI_ISL_273530':0.000000006,('EPI_ISL_273542':0.000493719,('EPI_ISL_273578':0.0,'EPI_ISL_273552':0.0,'EPI_ISL_273600':0.0):0.000493769)0.726:0.000000006)0.000:0.000000006)1.000:0.006513820)0.000:0.000000006,(('EPI_ISL_327621':0.000485240,'EPI_ISL_327624':0.001495333)0.985:0.003580779,('EPI_ISL_327608':0.002489856,'EPI_ISL_380990':0.000994369)0.831:0.000954207)0.996:0.005548164)0.841:0.000494007,('EPI_ISL_393481':0.002995113,'EPI_ISL_505960':0.003485253)0.983:0.004029252)0.000:0.000000006)0.000:0.000000006,(('EPI_ISL_328300':0.018472274,('EPI_ISL_381404':0.005651737,('EPI_ISL_327364':0.029293391,'EPI_ISL_4061197':0.028657580)0.135:0.011767457)1.000:0.018223736)0.983:0.009118767,'EPI_ISL_707105':0.005999220)0.159:0.000000006)0.948:0.000989133,'EPI_ISL_254858':0.005486216)0.000:0.000000006,'EPI_ISL_258514':0.001985183)0.766:0.000498290,(('EPI_ISL_258508':0.000988818,'EPI_ISL_258504':0.001486119)0.000:0.000000006,'EPI_ISL_294026':0.006513330)0.785:0.000491612)0.967:0.002664801,('EPI_ISL_701961':0.040851537,('EPI_ISL_701664':0.001500066,(('EPI_ISL_376269':0.0,'EPI_ISL_376306':0.0,'EPI_ISL_376239':0.0):0.000516325,'EPI_ISL_701651':0.001464828)0.776:0.001002868)0.996:0.008064254)0.891:0.002736540)0.779:0.000832187,(('EPI_ISL_216702':0.004492883,(('EPI_ISL_257410':0.007083021,((('EPI_ISL_397776':0.007566865,('EPI_ISL_505964':0.003500351,('EPI_ISL_273608':0.0,'EPI_ISL_273526':0.0):0.001483849)0.938:0.002020615)0.733:0.000462969,((('EPI_ISL_397841':0.005950479,('EPI_ISL_393473':0.004006788,('EPI_ISL_701627':0.000989204,('EPI_ISL_376286':0.000000006,('EPI_ISL_376256':0.001981464,'EPI_ISL_376295':0.001982594)0.000:0.000000006)0.000:0.000000006)0.974:0.002510249)0.733:0.000538972)0.607:0.000977466,'EPI_ISL_294054':0.007001757)0.712:0.000000006,('EPI_ISL_378297':0.001974663,('EPI_ISL_14767431':0.000498587,'EPI_ISL_14767432':0.000986183)0.999:0.006423951)0.758:0.000596220)0.000:0.000000006)0.765:0.000497743,'EPI_ISL_273595':0.003478549)0.882:0.001460465)0.994:0.004533643,((((('EPI_ISL_161035':0.002983988,(('EPI_ISL_397809':0.001486750,('EPI_ISL_397798':0.003010314,'EPI_ISL_294078':0.002500471)0.748:0.000478995)0.000:0.000000006,(('EPI_ISL_701630':0.0,'EPI_ISL_376243':0.0):0.002999499,('EPI_ISL_309593':0.0,'EPI_ISL_309616':0.0,'EPI_ISL_309613':0.0,'EPI_ISL_309592':0.0):0.002507710)0.918:0.001485389)0.999:0.004482009)0.000:0.000000006,'EPI_ISL_180805':0.003487486)0.000:0.000000006,((('EPI_ISL_393436':0.000493450,('EPI_ISL_502355':0.000000006,(('EPI_ISL_502384':0.0,'EPI_ISL_505972':0.0):0.000493325,'EPI_ISL_502371':0.001979922)0.000:0.000000006)0.000:0.000000006)1.000:0.010124195,'EPI_ISL_258505':0.001507956)0.845:0.000975206,'EPI_ISL_220263':0.000493892)0.788:0.000495709)0.000:0.000000006,('EPI_ISL_254737':0.005987898,((('EPI_ISL_397837':0.000496423,'EPI_ISL_397835':0.000492783)0.949:0.001488045,('EPI_ISL_397791':0.000991475,'EPI_ISL_397834':0.001486038)0.000:0.000000006)1.000:0.010216897,((('EPI_ISL_166433':0.000000006,'EPI_ISL_162268':0.000494197)0.000:0.000000006,(('EPI_ISL_162267':0.001485520,'EPI_ISL_379234':0.004985975)0.602:0.000000006,'EPI_ISL_258501':0.000989496)0.000:0.000000006)0.000:0.000000006,((((('EPI_ISL_505571':0.010623398,('EPI_ISL_294076':0.000489649,'EPI_ISL_294163':0.003992607)0.775:0.000519008)0.752:0.000478009,'EPI_ISL_701666':0.002983933)0.000:0.000000006,'EPI_ISL_294186':0.003983101)0.939:0.001496446,'EPI_ISL_254847':0.003502766)0.881:0.000984312,('EPI_ISL_161039':0.000494288,(((('EPI_ISL_397805':0.009553612,('EPI_ISL_216683':0.000494562,'EPI_ISL_258499':0.000000006)0.000:0.000000006)0.781:0.000492901,(('EPI_ISL_393452':0.004945419,(('EPI_ISL_376325':0.004513747,'EPI_ISL_381405':0.000999034)0.845:0.001085961,('EPI_ISL_379794':0.000000006,('EPI_ISL_372882':0.000495992,('EPI_ISL_372880':0.000496390,('EPI_ISL_372881':0.000495938,'EPI_ISL_372883':0.000496002)0.000:0.000000006)0.000:0.000000006)0.949:0.002492255)1.000:0.007999979)0.310:0.000981696)0.984:0.003116612,((((('EPI_ISL_254756':0.004316004,('EPI_ISL_502721':0.001804522,('EPI_ISL_373043':0.001987814,('EPI_ISL_373025':0.000496143,('EPI_ISL_373055':0.000496748,'EPI_ISL_373046':0.000495810)0.787:0.000495555)0.000:0.000000006)0.986:0.003222082)0.440:0.000502321)0.911:0.001671301,(('EPI_ISL_254768':0.001987227,('EPI_ISL_14777739':0.011689857,((('EPI_ISL_501821':0.002504042,('EPI_ISL_4061208':0.000495009,(('EPI_ISL_4061199':0.0,'EPI_ISL_4061235':0.0,'EPI_ISL_4057958':0.0,'EPI_ISL_4061236':0.0,'EPI_ISL_4061156':0.0,'EPI_ISL_4061214':0.0,'EPI_ISL_4061173':0.0,'EPI_ISL_4061213':0.0,'EPI_ISL_4061210':0.0,'EPI_ISL_4061204':0.0):0.000000006,('EPI_ISL_4061225':0.000000006,'EPI_ISL_4061059':0.000494833)0.865:0.000494927)0.000:0.000000006)0.989:0.003500569)0.839:0.000986097,((('EPI_ISL_393463':0.003988098,('EPI_ISL_376290':0.000495089,('EPI_ISL_502357':0.001488729,('EPI_ISL_502382':0.000495069,((('EPI_ISL_502389':0.000495319,'EPI_ISL_505965':0.000495157)0.000:0.000000006,'EPI_ISL_502380':0.000991298)0.000:0.000000006,(('EPI_ISL_506180':0.000000006,'EPI_ISL_393478':0.000495140)0.919:0.000495104,'EPI_ISL_701672':0.002985064)0.000:0.000000006)0.000:0.000000006)0.000:0.000000006)0.912:0.000991186)0.000:0.000000006)0.000:0.000000006,('EPI_ISL_393449':0.004565392,'EPI_ISL_4061554':0.006073146)0.720:0.000435006)0.000:0.000000006,('EPI_ISL_376313':0.000991199,'EPI_ISL_376303':0.000495249)0.737:0.000000006)0.730:0.000000006)0.000:0.000000006,'EPI_ISL_502373':0.003988469)0.828:0.000960877)0.945:0.002026926)0.000:0.000000006,(('EPI_ISL_254793':0.000495235,('EPI_ISL_273397':0.002985312,'EPI_ISL_254794':0.000991645)0.000:0.000000006)0.000:0.000000006,'EPI_ISL_254724':0.000991345)0.997:0.003014567)0.960:0.001488336)0.000:0.000000006,'EPI_ISL_258528':0.002989341)0.000:0.000000006,('EPI_ISL_254787':0.000998316,'EPI_ISL_254845':0.002994207)0.752:0.000491045)0.000:0.000000006,'EPI_ISL_256485':0.000991423)0.744:0.000484429)0.973:0.003004685)0.760:0.000000006,'EPI_ISL_277417':0.008528291)0.917:0.001493990,'EPI_ISL_161058':0.000989094)0.000:0.000000006)0.000:0.000000006)0.889:0.000494217)0.766:0.000504273)0.447:0.000485251)0.000:0.000000006)0.000:0.000000006,(((('EPI_ISL_158495':0.000988707,(('EPI_ISL_133616':0.0,'EPI_ISL_133653':0.0):0.000000006,('EPI_ISL_216850':0.002482045,(('EPI_ISL_216842':0.000986471,'EPI_ISL_216846':0.009580852)0.856:0.000997556,'EPI_ISL_133638':0.000988658)0.000:0.000000006)1.000:0.000000006)0.000:0.000000006)0.932:0.000988306,((((('EPI_ISL_216866':0.003994961,'EPI_ISL_161074':0.001491168)0.747:0.000491791,(((('EPI_ISL_254851':0.0,'EPI_ISL_254864':0.0):0.000000006,'EPI_ISL_257693':0.001485049)0.903:0.000988212,('EPI_ISL_254857':0.000000006,'EPI_ISL_245542':0.000988073)0.721:0.000000006)0.998:0.004977708,((((((((('EPI_ISL_294028':0.003006439,('EPI_ISL_376234':0.000989800,(('EPI_ISL_701641':0.0,'EPI_ISL_376297':0.0):0.001485608,'EPI_ISL_376328':0.002980219)0.000:0.000000006)0.953:0.001993352)0.953:0.002484340,((('EPI_ISL_376342':0.000000006,(('EPI_ISL_701628':0.002486071,'EPI_ISL_376314':0.001490524)0.750:0.000490086,('EPI_ISL_393464':0.002978223,('EPI_ISL_701639':0.0,'EPI_ISL_376329':0.0,'EPI_ISL_376231':0.0):0.000989223)0.000:0.000000006)0.000:0.000000006)0.000:0.000000006,(('EPI_ISL_373037':0.001980822,('EPI_ISL_373032':0.000000006,(('EPI_ISL_373034':0.000493989,'EPI_ISL_373080':0.000000006)0.845:0.000493789,'EPI_ISL_373056':0.000493734)0.000:0.000000006)0.000:0.000000006)0.931:0.001981665,'EPI_ISL_373058':0.007047206)0.929:0.001998103)0.818:0.000493825,('EPI_ISL_393457':0.001979828,'EPI_ISL_393465':0.001979744)0.000:0.000000006)0.858:0.000493491)0.000:0.000000006,'EPI_ISL_254729':0.002975346)0.000:0.000000006,'EPI_ISL_502722':0.002974779)0.000:0.000000006,'EPI_ISL_506175':0.017861471)0.880:0.000987392,('EPI_ISL_279290':0.001488915,'EPI_ISL_279298':0.000987229)0.984:0.002987319)0.000:0.000000006,('EPI_ISL_254727':0.002971790,('EPI_ISL_294004':0.002986253,'EPI_ISL_502657':0.002488331)0.908:0.001484548)0.000:0.000000006)0.000:0.000000006,(((((('EPI_ISL_257691':0.0,'EPI_ISL_245528':0.0,'EPI_ISL_256339':0.0,'EPI_ISL_256475':0.0):0.000493971,'EPI_ISL_245543':0.000494391)0.786:0.000493828,('EPI_ISL_328433':0.000000006,('EPI_ISL_328435':0.000000006,('EPI_ISL_328414':0.000987078,'EPI_ISL_328434':0.000000006)0.884:0.000493211)0.923:0.000493243)0.994:0.003470808)0.000:0.000000006,'EPI_ISL_245546':0.000000006)0.822:0.000493112,'EPI_ISL_254860':0.002475131)0.000:0.000000006,(('EPI_ISL_502671':0.0,'EPI_ISL_502676':0.0):0.000495659,'EPI_ISL_502705':0.000989442)0.932:0.001482241)0.922:0.000987117)0.946:0.001482777,((('EPI_ISL_294043':0.002477167,(('EPI_ISL_294064':0.0,'EPI_ISL_294065':0.0):0.000493663,('EPI_ISL_294055':0.002477175,'EPI_ISL_294169':0.001483436)0.000:0.000000006)0.000:0.000000006)0.984:0.001979161,'EPI_ISL_254846':0.000000006)0.901:0.000990399,'EPI_ISL_397729':0.000988186)0.887:0.000988129)0.000:0.000000006)0.993:0.002981987)0.895:0.000990972,(((((('EPI_ISL_502695':0.000990734,('EPI_ISL_502690':0.000000006,(('EPI_ISL_502692':0.0,'EPI_ISL_502691':0.0):0.000000006,('EPI_ISL_502694':0.000000006,('EPI_ISL_502693':0.000494420,'EPI_ISL_502639':0.000000006)0.807:0.000000006)1.000:0.000000006)0.000:0.000000006)0.972:0.002492620)0.976:0.003004834,(('EPI_ISL_256334':0.000000006,'EPI_ISL_256480':0.000494159)1.000:0.005995082,('EPI_ISL_216752':0.001484287,((('EPI_ISL_502720':0.001980781,('EPI_ISL_376274':0.002496538,('EPI_ISL_502672':0.000000006,('EPI_ISL_502669':0.0,'EPI_ISL_502667':0.0):0.000000006)0.985:0.003498664)0.916:0.001481841)0.000:0.000000006,('EPI_ISL_254844':0.001484763,'EPI_ISL_705719':0.001980266)0.000:0.000000006)0.971:0.001483746,('EPI_ISL_254848':0.001490798,(('EPI_ISL_254852':0.000988772,('EPI_ISL_397804':0.002983154,('EPI_ISL_257692':0.0,'EPI_ISL_257688':0.0):0.003480993)0.000:0.000000006)0.000:0.000000006,'EPI_ISL_254781':0.002479757)0.776:0.000492142)0.935:0.001487954)0.000:0.000000006)0.269:0.000000006)0.431:0.000487927)0.959:0.001991173,'EPI_ISL_502660':0.003977122)0.000:0.000000006,(('EPI_ISL_502709':0.0,'EPI_ISL_502645':0.0):0.000000006,'EPI_ISL_502644':0.000494380)0.999:0.005485298)0.834:0.000494233,(('EPI_ISL_216095':0.0,'EPI_ISL_216775':0.0):0.003477069,('EPI_ISL_254767':0.000995945,'EPI_ISL_294059':0.006014256)0.874:0.000987560)0.378:0.000000006)0.000:0.000000006,((('EPI_ISL_279297':0.001990578,('EPI_ISL_279210':0.000000006,('EPI_ISL_273561':0.000494380,'EPI_ISL_279265':0.002478270)0.000:0.000000006)0.881:0.000995604)0.764:0.000479997,(('EPI_ISL_279226':0.000988474,'EPI_ISL_273546':0.000000006)0.000:0.000000006,('EPI_ISL_279261':0.000000006,'EPI_ISL_279334':0.000493414)0.921:0.000988014)0.375:0.000503503)1.000:0.008585991,('EPI_ISL_368798':0.001980899,(('EPI_ISL_372157':0.000990307,'EPI_ISL_328508':0.000990088)0.786:0.000493703,('EPI_ISL_328507':0.000988495,(('EPI_ISL_372103':0.0,'EPI_ISL_328506':0.0,'EPI_ISL_397708':0.0,'EPI_ISL_378283':0.0):0.000000006,'EPI_ISL_328512':0.000988488)0.000:0.000000006)0.547:0.000000006)0.000:0.000000006)0.760:0.000504019)0.876:0.000981002)0.773:0.000496129)0.893:0.000989738,('EPI_ISL_189500':0.000493393,'EPI_ISL_189503':0.003473178)0.000:0.000000006)0.841:0.000493592,('EPI_ISL_161095':0.005486157,('EPI_ISL_161084':0.000989580,(('EPI_ISL_216738':0.000981693,'EPI_ISL_216731':0.001499356)0.990:0.004007012,('EPI_ISL_216679':0.001489956,(('EPI_ISL_376270':0.003020239,('EPI_ISL_376254':0.004518847,'EPI_ISL_294039':0.002508147)0.737:0.000451959)0.989:0.004008826,'EPI_ISL_254838':0.004984264)0.736:0.000000006)0.966:0.001489010)0.000:0.000000006)1.000:0.004499257)0.000:0.000000006)0.000:0.000000006)0.746:0.000485155,('EPI_ISL_372110':0.006598893,'EPI_ISL_221436':0.005040281)0.987:0.005013995)0.900:0.001001718,'EPI_ISL_216102':0.000999794)0.796:0.000492106)0.952:0.000989296)0.000:0.000000006)0.767:0.000491866,('EPI_ISL_161040':0.0,'EPI_ISL_161080':0.0):0.000498515)0.715:0.000488413)0.964:0.004117556,(('EPI_ISL_279273':0.000000006,'EPI_ISL_279293':0.012148246)0.660:0.004204696,(((('EPI_ISL_309579':0.000495908,(('EPI_ISL_309625':0.0,'EPI_ISL_309615':0.0,'EPI_ISL_309582':0.0,'EPI_ISL_309614':0.0,'EPI_ISL_309588':0.0):0.000000006,('EPI_ISL_309585':0.000495880,'EPI_ISL_309633':0.000495810)0.000:0.000000006)0.000:0.000000006)0.998:0.010169043,'EPI_ISL_701635':0.030932603)0.708:0.004424366,('EPI_ISL_294164':0.010230834,('EPI_ISL_294167':0.007402513,('EPI_ISL_279213':0.002486866,(('EPI_ISL_279250':0.0,'EPI_ISL_279238':0.0):0.003987354,(('EPI_ISL_279272':0.0,'EPI_ISL_273577':0.0,'EPI_ISL_273548':0.0,'EPI_ISL_273598':0.0,'EPI_ISL_279277':0.0,'EPI_ISL_279284':0.0):0.000000006,'EPI_ISL_279246':0.000495513)0.000:0.000000006)0.000:0.000000006)0.756:0.000635118)0.669:0.001293744)0.470:0.001890564)0.992:0.007497484,'EPI_ISL_279279':0.001767694)0.998:0.012060468)0.998:0.014136107)0.991:0.007582340,('EPI_ISL_82489':0.006714832,'EPI_ISL_82509':0.002311835)0.997:0.006737631)0.796:0.001001725,'EPI_ISL_63641':0.011606185)0.736:0.000000006,(((('EPI_ISL_79793':0.005062801,'EPI_ISL_83498':0.009130892)0.754:0.000436895,((('EPI_ISL_19941':0.003524318,('EPI_ISL_63591':0.000984116,'EPI_ISL_63344':0.001990991)0.923:0.001960864)1.000:0.013881319,(('EPI_ISL_142467':0.006508520,('EPI_ISL_141258':0.006507070,('EPI_ISL_131718':0.005009645,'EPI_ISL_127951':0.000495269)0.966:0.001988713)0.000:0.000000006)0.986:0.003011581,(((('EPI_ISL_75695':0.003005802,('EPI_ISL_75676':0.004001927,'EPI_ISL_63341':0.002991201)0.736:0.000450608)0.984:0.003555695,((('EPI_ISL_141090':0.003497560,('EPI_ISL_206358':0.004485326,('EPI_ISL_85127':0.000492533,'EPI_ISL_85270':0.000000006)0.768:0.000487418)0.874:0.000976725)0.147:0.000490372,((('EPI_ISL_127974':0.000988864,'EPI_ISL_95405':0.001487076)0.919:0.001497007,(('EPI_ISL_134974':0.001986971,'EPI_ISL_134948':0.000487576)0.969:0.001986637,('EPI_ISL_95390':0.001481963,('EPI_ISL_95427':0.002969601,'EPI_ISL_95414':0.002472838)0.000:0.000000006)0.000:0.000000006)0.918:0.001483925)0.992:0.004003245,('EPI_ISL_134925':0.004472981,(('EPI_ISL_158476':0.003998124,(('EPI_ISL_397584':0.000987740,'EPI_ISL_278191':0.000494980)0.899:0.000987576,('EPI_ISL_397586':0.000987558,'EPI_ISL_397585':0.000000006)0.000:0.000000006)0.929:0.001501830)0.730:0.000476281,'EPI_ISL_220210':0.005484733)0.000:0.000000006)0.990:0.003494228)0.750:0.000000006)0.000:0.000000006,('EPI_ISL_220040':0.010030936,(('EPI_ISL_94194':0.000000006,'EPI_ISL_94219':0.000492586)0.983:0.002472781,'EPI_ISL_94231':0.003469884)0.000:0.000000006)0.999:0.005951637)0.981:0.003492824)0.836:0.000958366,((((('EPI_ISL_141209':0.000000006,'EPI_ISL_141215':0.000494609)0.968:0.002497613,('EPI_ISL_95913':0.006748870,'EPI_ISL_230634':0.016686308)0.944:0.003357928)0.854:0.000988635,('EPI_ISL_220035':0.002000675,('EPI_ISL_137854':0.003982566,(('EPI_ISL_137853':0.000000006,'EPI_ISL_137858':0.000494517)0.000:0.000000006,(('EPI_ISL_137861':0.001983424,'EPI_ISL_137864':0.000000006)0.931:0.000494515,'EPI_ISL_137857':0.000000006)0.909:0.000494467)0.000:0.000000006)0.991:0.004004428)0.858:0.000980034)0.851:0.000985895,'EPI_ISL_85206':0.004008235)0.880:0.001468920,'EPI_ISL_216375':0.004541203)1.000:0.005562437)0.759:0.000502382,('EPI_ISL_83508':0.003480163,('EPI_ISL_83554':0.000494579,'EPI_ISL_83511':0.001487549)0.753:0.000494401)0.760:0.000492668)0.994:0.003989043)0.855:0.001016740)0.765:0.000467961,(('EPI_ISL_84978':0.001992914,('EPI_ISL_84972':0.001483910,('EPI_ISL_84984':0.000988922,'EPI_ISL_84953':0.000000006)0.000:0.000000006)0.860:0.000983902)1.000:0.006048949,((('EPI_ISL_206313':0.004044363,'EPI_ISL_158445':0.006064364)0.821:0.000949800,(((('EPI_ISL_137899':0.004005141,'EPI_ISL_82493':0.002503544)0.745:0.000482985,('EPI_ISL_141257':0.006054626,'EPI_ISL_85176':0.003524484)0.951:0.002988921)0.000:0.000000006,((('EPI_ISL_134941':0.003005359,('EPI_ISL_135045':0.002982409,('EPI_ISL_134999':0.000494746,'EPI_ISL_158591':0.004496151)0.000:0.000000006)0.969:0.002504448)0.754:0.000483080,(((('EPI_ISL_141212':0.001985340,(('EPI_ISL_141242':0.000993728,'EPI_ISL_95403':0.000994844)0.779:0.000494262,(('EPI_ISL_95434':0.001986909,'EPI_ISL_95366':0.001488189)0.312:0.000000006,(('EPI_ISL_135002':0.001003331,('EPI_ISL_134891':0.000995943,'EPI_ISL_125803':0.000990871)0.974:0.002493496)0.997:0.003990186,('EPI_ISL_95404':0.001488073,('EPI_ISL_94979':0.001491680,'EPI_ISL_141234':0.000496349)0.803:0.000495293)0.000:0.000000006)0.899:0.000990997)0.000:0.000000006)0.000:0.000000006)0.873:0.000495116,('EPI_ISL_141254':0.000000006,'EPI_ISL_141250':0.000495381)0.962:0.001993763)0.000:0.000000006,(((('EPI_ISL_158506':0.004985868,(('EPI_ISL_158548':0.007028799,('EPI_ISL_161050':0.005570295,(('EPI_ISL_189521':0.001487178,(('EPI_ISL_230168':0.001991919,('EPI_ISL_258578':0.000000006,('EPI_ISL_258577':0.000000006,'EPI_ISL_230178':0.000000006)0.000:0.000000006)0.757:0.000489972)0.953:0.001492946,('EPI_ISL_230179':0.001984780,'EPI_ISL_220247':0.001984696)0.000:0.000000006)0.988:0.002985828)0.000:0.000000006,('EPI_ISL_328513':0.004992133,((((('EPI_ISL_256468':0.000494924,'EPI_ISL_256338':0.000000006)0.907:0.000990748,'EPI_ISL_162245':0.000990548)0.000:0.000000006,('EPI_ISL_216688':0.0,'EPI_ISL_162257':0.0):0.000000006)0.000:0.000000006,('EPI_ISL_161091':0.000494810,'EPI_ISL_216676':0.000494817)0.000:0.000000006)0.000:0.000000006,((('EPI_ISL_216678':0.000990564,('EPI_ISL_216675':0.000000006,'EPI_ISL_258498':0.000990869)0.000:0.000000006)0.000:0.000000006,((('EPI_ISL_254736':0.001489123,(('EPI_ISL_376275':0.000495030,(('EPI_ISL_376307':0.0,'EPI_ISL_376322':0.0,'EPI_ISL_376272':0.0,'EPI_ISL_376355':0.0,'EPI_ISL_376354':0.0):0.000000006,'EPI_ISL_376281':0.000495103)0.000:0.000000006)0.963:0.001488281,('EPI_ISL_294162':0.000495028,('EPI_ISL_294006':0.001985757,'EPI_ISL_294183':0.000991021)0.000:0.000000006)0.000:0.000000006)0.834:0.000495484)0.000:0.000000006,'EPI_ISL_257689':0.019591278)0.429:0.000494986,(('EPI_ISL_256476':0.001488291,(('EPI_ISL_256467':0.0,'EPI_ISL_257694':0.0):0.000000006,('EPI_ISL_245524':0.002494823,'EPI_ISL_254830':0.000996561)0.774:0.000491200)0.000:0.000000006)0.000:0.000000006,('EPI_ISL_294053':0.006171828,'EPI_ISL_294175':0.009235621)0.751:0.000344712)0.000:0.000000006)0.968:0.001487639)0.849:0.000494832,(('EPI_ISL_220223':0.001486687,'EPI_ISL_161087':0.003993531)0.720:0.000000006,(((('EPI_ISL_273583':0.004493561,'EPI_ISL_245534':0.001984981)0.000:0.000000006,'EPI_ISL_256471':0.001487903)0.895:0.000495073,'EPI_ISL_294075':0.001985878)0.000:0.000000006,('EPI_ISL_254744':0.000495481,('EPI_ISL_254747':0.0,'EPI_ISL_254746':0.0):0.000000006)0.961:0.001988179)0.943:0.001487513)0.000:0.000000006)0.000:0.000000006)0.000:0.000000006)0.915:0.000494795)0.000:0.000000006)0.874:0.001005720)0.750:0.000469208,'EPI_ISL_397651':0.019009320)0.863:0.001004643)0.000:0.000000006,((('EPI_ISL_371776':0.0,'EPI_ISL_397592':0.0):0.000494773,(('EPI_ISL_397615':0.0,'EPI_ISL_397604':0.0,'EPI_ISL_397595':0.0,'EPI_ISL_397591':0.0,'EPI_ISL_397620':0.0,'EPI_ISL_397602':0.0,'EPI_ISL_397598':0.0):0.000000006,(('EPI_ISL_397612':0.0,'EPI_ISL_397607':0.0):0.000494596,'EPI_ISL_397593':0.000494709)0.000:0.000000006)0.000:0.000000006)1.000:0.012231763,('EPI_ISL_189515':0.005037451,'EPI_ISL_158594':0.001483995)0.945:0.003116644)0.739:0.000412856)0.846:0.000980702,'EPI_ISL_135061':0.006033231)0.958:0.002505257,('EPI_ISL_134983':0.002996513,('EPI_ISL_133636':0.005522622,'EPI_ISL_134950':0.002498675)0.893:0.001486972)0.970:0.002502247)0.000:0.000000006)0.000:0.000000006,('EPI_ISL_133604':0.010107682,('EPI_ISL_94978':0.003990729,('EPI_ISL_220222':0.007043523,(('EPI_ISL_158465':0.000495295,'EPI_ISL_158519':0.000000006)0.975:0.001986380,('EPI_ISL_220201':0.006009164,('EPI_ISL_158425':0.002996172,'EPI_ISL_220018':0.001996571)0.938:0.001999925)0.000:0.000000006)0.783:0.000502212)0.441:0.000489708)0.000:0.000000006)0.000:0.000000006)0.000:0.000000006)0.762:0.000497114,(((((((('EPI_ISL_135054':0.001992318,'EPI_ISL_135044':0.000495468)0.774:0.000497338,'EPI_ISL_135022':0.000992953)0.000:0.000000006,('EPI_ISL_134963':0.000992769,'EPI_ISL_135049':0.000495901)0.000:0.000000006)0.000:0.000000006,('EPI_ISL_220032':0.000497029,('EPI_ISL_158478':0.002004386,'EPI_ISL_158487':0.002001887)0.974:0.002505839)0.756:0.000495947)0.851:0.000495798,('EPI_ISL_134903':0.000994544,'EPI_ISL_134907':0.002986733)0.743:0.000497832)0.000:0.000000006,((('EPI_ISL_148246':0.003001063,(('EPI_ISL_148204':0.0,'EPI_ISL_148235':0.0):0.005502319,(('EPI_ISL_148238':0.002488672,('EPI_ISL_148241':0.0,'EPI_ISL_148233':0.0,'EPI_ISL_148232':0.0,'EPI_ISL_148231':0.0):0.000496850)0.758:0.000495313,(('EPI_ISL_148250':0.000990849,'EPI_ISL_148245':0.000993830)0.856:0.000994507,'EPI_ISL_148255':0.002988288)0.583:0.000000006)0.000:0.000000006)0.755:0.000487385)0.862:0.001003506,'EPI_ISL_134964':0.000992511)0.000:0.000000006,'EPI_ISL_134995':0.002487458)0.000:0.000000006)0.000:0.000000006,('EPI_ISL_220200':0.002486707,(((('EPI_ISL_189486':0.001493126,'EPI_ISL_158437':0.001994785)0.744:0.000495325,(((((((('EPI_ISL_244137':0.013277254,'EPI_ISL_162258':0.001001047)0.751:0.000491341,('EPI_ISL_230175':0.002991315,('EPI_ISL_181061':0.000496460,'EPI_ISL_222137':0.000496665)0.000:0.000000006)0.000:0.000000006)0.768:0.000497456,(('EPI_ISL_328519':0.000496861,('EPI_ISL_256493':0.005604141,'EPI_ISL_328622':0.005606007)0.755:0.000419391)0.915:0.000995397,('EPI_ISL_162262':0.001995758,('EPI_ISL_162260':0.000498769,'EPI_ISL_181057':0.004015492)0.244:0.000495643)0.000:0.000000006)0.935:0.001495147)0.782:0.000496487,('EPI_ISL_256335':0.006681011,(('EPI_ISL_220258':0.002515845,('EPI_ISL_258538':0.003490738,'EPI_ISL_376288':0.008579955)0.392:0.000000006)0.000:0.000000006,'EPI_ISL_397802':0.004501637)1.000:0.005077733)0.729:0.000434302)0.000:0.000000006,(('EPI_ISL_254867':0.004039303,('EPI_ISL_294036':0.001497885,('EPI_ISL_294037':0.000488830,'EPI_ISL_294189':0.002004978)0.923:0.001509930)0.972:0.003024559)0.962:0.002491985,(('EPI_ISL_258582':0.000992626,('EPI_ISL_219869':0.007536131,('EPI_ISL_258581':0.002040636,('EPI_ISL_254798':0.000495790,'EPI_ISL_254800':0.000000006)1.000:0.008746097)0.805:0.000951597)0.000:0.000000006)0.955:0.001491704,('EPI_ISL_222142':0.000495967,'EPI_ISL_222138':0.000000006)0.914:0.000993168)0.000:0.000000006)0.943:0.001491299)0.000:0.000000006,'EPI_ISL_181056':0.002490745)0.920:0.001490956,('EPI_ISL_158538':0.001490671,((('EPI_ISL_257143':0.001490258,((('EPI_ISL_254773':0.015892542,('EPI_ISL_220211':0.001009771,(('EPI_ISL_327605':0.002487208,('EPI_ISL_279237':0.000496168,'EPI_ISL_279248':0.000495802)0.956:0.001991529)0.756:0.000512120,('EPI_ISL_6795365':0.003545122,'EPI_ISL_373066':0.010241211)0.977:0.003497015)1.000:0.010218708)0.771:0.000484115)0.938:0.002029304,'EPI_ISL_189485':0.001995165)0.973:0.002499129,'EPI_ISL_216384':0.003993957)0.000:0.000000006)0.853:0.000495806,'EPI_ISL_220208':0.000992556)0.000:0.000000006,(('EPI_ISL_220188':0.0,'EPI_ISL_220176':0.0,'EPI_ISL_220164':0.0):0.000495900,'EPI_ISL_220195':0.000000006)0.915:0.000992634)0.899:0.000495965)0.000:0.000000006)0.928:0.000992646,(('EPI_ISL_216680':0.006795563,((('EPI_ISL_273575':0.0,'EPI_ISL_273597':0.0,'EPI_ISL_273580':0.0):0.000990859,(('EPI_ISL_273563':0.0,'EPI_ISL_273539':0.0):0.000000006,'EPI_ISL_279282':0.000494901)0.000:0.000000006)0.973:0.003165580,(('EPI_ISL_502687':0.000000006,('EPI_ISL_502688':0.000495132,'EPI_ISL_502689':0.000000006)0.722:0.000000051)0.924:0.001570156,('EPI_ISL_502708':0.001489412,('EPI_ISL_502641':0.000495796,'EPI_ISL_502697':0.000000006)0.000:0.000000006)0.929:0.001916110)0.773:0.001246796)0.323:0.000560621)0.985:0.003782109,(('EPI_ISL_189509':0.006028702,((('EPI_ISL_216854':0.000491334,'EPI_ISL_216853':0.000996153)0.991:0.004536525,('EPI_ISL_216847':0.006019249,('EPI_ISL_216844':0.000495700,('EPI_ISL_216845':0.0,'EPI_ISL_216843':0.0):0.000000006)0.000:0.000000006)0.992:0.004030305)0.934:0.001985620,(('EPI_ISL_189520':0.000993792,('EPI_ISL_189519':0.001489348,(('EPI_ISL_189478':0.000495480,'EPI_ISL_177510':0.000000006)0.983:0.001987363,('EPI_ISL_161078':0.001487920,('EPI_ISL_220249':0.001491787,('EPI_ISL_162259':0.001487834,'EPI_ISL_162278':0.001489416)0.000:0.000000006)0.765:0.000497440)0.958:0.001992026)0.000:0.000000006)0.813:0.000495930)0.765:0.000497618,('EPI_ISL_245531':0.006119925,'EPI_ISL_254836':0.006088992)0.718:0.000425114)0.890:0.001001082)0.734:0.000488265)0.940:0.001494936,'EPI_ISL_181022':0.004500024)0.741:0.000514931)0.798:0.000490487)0.000:0.000000006)0.083:0.000000006,(((('EPI_ISL_327349':0.001987540,('EPI_ISL_393469':0.000963396,'EPI_ISL_505570':0.005554182)0.988:0.004034451)0.000:0.000000006,(('EPI_ISL_393442':0.000000006,'EPI_ISL_701618':0.000495379)1.000:0.004996355,((('EPI_ISL_327346':0.0,'EPI_ISL_327375':0.0,'EPI_ISL_327345':0.0,'EPI_ISL_327387':0.0,'EPI_ISL_327344':0.0,'EPI_ISL_328306':0.0,'EPI_ISL_328283':0.0,'EPI_ISL_327360':0.0,'EPI_ISL_381412':0.0,'EPI_ISL_327354':0.0,'EPI_ISL_381407':0.0):0.000000006,'EPI_ISL_327376':0.000990996)0.976:0.001488867,'EPI_ISL_373035':0.004992955)0.000:0.000000006)0.407:0.000495192)0.940:0.002025404,('EPI_ISL_376310':0.000507065,'EPI_ISL_376327':0.000486880)0.999:0.005017061)0.275:0.000481529,('EPI_ISL_273390':0.000496136,(('EPI_ISL_273385':0.0,'EPI_ISL_273384':0.0):0.000496121,('EPI_ISL_273383':0.0,'EPI_ISL_273389':0.0,'EPI_ISL_273388':0.0,'EPI_ISL_273387':0.0,'EPI_ISL_273391':0.0):0.000000006)0.000:0.000000006)0.775:0.000519279)0.999:0.006010323)0.000:0.000000006,((('EPI_ISL_189518':0.000496924,('EPI_ISL_189492':0.001493435,'EPI_ISL_220252':0.001992756)0.754:0.000494424)0.893:0.000993833,(('EPI_ISL_158435':0.000496626,'EPI_ISL_158430':0.000000006)0.983:0.002491021,(('EPI_ISL_189533':0.002500804,('EPI_ISL_158479':0.000496197,('EPI_ISL_158475':0.002991360,'EPI_ISL_216851':0.003492979)0.416:0.000000006)0.000:0.000000006)0.919:0.000993266,'EPI_ISL_158483':0.001990027)0.000:0.000000006)0.850:0.000496041)0.000:0.000000006,('EPI_ISL_158480':0.002988293,'EPI_ISL_158481':0.003491823)0.387:0.000000006)0.000:0.000000006)0.000:0.000000006)0.960:0.001504901)0.952:0.001493462,((('EPI_ISL_137706':0.001990027,('EPI_ISL_220148':0.001985843,('EPI_ISL_135031':0.000990977,('EPI_ISL_220048':0.001985029,'EPI_ISL_220152':0.001487095)0.472:0.000000006)0.000:0.000000006)0.778:0.000494588)0.449:0.000993447,('EPI_ISL_134988':0.003496840,((('EPI_ISL_158520':0.000497804,'EPI_ISL_158515':0.000495377)0.907:0.000992495,'EPI_ISL_158509':0.002488486)0.000:0.000000006,((('EPI_ISL_189511':0.005580171,('EPI_ISL_220214':0.000991950,'EPI_ISL_220220':0.000000006)0.993:0.004055516)0.725:0.000438349,('EPI_ISL_158498':0.003493282,('EPI_ISL_158455':0.001988661,'EPI_ISL_220198':0.000000006)0.906:0.000495342)0.000:0.000000006)0.000:0.000000006,'EPI_ISL_158450':0.001488864)0.000:0.000000006)0.878:0.000999254)0.806:0.000489235)0.740:0.000000006,('EPI_ISL_135056':0.002505450,'EPI_ISL_134926':0.000988111)0.963:0.001999527)0.889:0.000993643)0.752:0.000495428)1.000:0.009580390)0.811:0.000494179,('EPI_ISL_141327':0.003589187,'EPI_ISL_79754':0.008150229)0.725:0.000391150)0.000:0.000000006)0.000:0.000000006,((('EPI_ISL_95378':0.008090456,(((('EPI_ISL_95394':0.001990293,'EPI_ISL_216369':0.001488846)0.052:0.000485725,((('EPI_ISL_206360':0.002969796,'EPI_ISL_95383':0.001976129)0.763:0.000494417,'EPI_ISL_206346':0.001479864)0.792:0.000491519,'EPI_ISL_141239':0.003465463)0.000:0.000000006)0.988:0.002469493,('EPI_ISL_94195':0.000985717,'EPI_ISL_206384':0.000985681)0.000:0.000000006)0.784:0.000495018,'EPI_ISL_94205':0.001480686)0.726:0.000429286)0.983:0.004573031,('EPI_ISL_95421':0.006052623,'EPI_ISL_206335':0.001459019)0.989:0.004581106)0.993:0.005627507,('EPI_ISL_86212':0.001483956,('EPI_ISL_75723':0.0,'EPI_ISL_75702':0.0):0.000000006)0.959:0.002516924)0.994:0.004993307)0.394:0.000475937)0.932:0.001526188)0.921:0.001479571)0.000:0.000000006,((('EPI_ISL_137888':0.0,'EPI_ISL_137889':0.0):0.003503024,('EPI_ISL_64389':0.005072765,'EPI_ISL_77212':0.009722359)0.929:0.002446967)0.109:0.000482171,('EPI_ISL_79764':0.005062627,('EPI_ISL_79762':0.002495447,('EPI_ISL_83500':0.002998934,('EPI_ISL_84631':0.002486870,('EPI_ISL_84642':0.000988540,('EPI_ISL_85115':0.000000006,('EPI_ISL_63571':0.000000006,'EPI_ISL_84660':0.001981686)0.821:0.000493721)0.000:0.000000006)0.784:0.000495465)0.864:0.000984000)0.912:0.001496097)0.829:0.000940681)0.997:0.004535785)0.742:0.000000006)0.000:0.000000006,((('EPI_ISL_220023':0.003477657,((('EPI_ISL_206359':0.005486652,('EPI_ISL_206381':0.002485642,(('EPI_ISL_94210':0.001485992,(('EPI_ISL_94212':0.001489343,'EPI_ISL_94214':0.003499857)0.848:0.001007867,'EPI_ISL_206390':0.005008827)0.789:0.000481121)0.000:0.000000006,'EPI_ISL_94211':0.002978601)0.848:0.000494292)0.000:0.000000006)0.429:0.000494592,(('EPI_ISL_142556':0.003475342,((('EPI_ISL_141148':0.000493771,(('EPI_ISL_148105':0.000000006,('EPI_ISL_141097':0.000988440,'EPI_ISL_146090':0.000000006)0.914:0.000493733)0.424:0.000493719,'EPI_ISL_146087':0.000000006)0.890:0.000493592)0.000:0.000000006,'EPI_ISL_141150':0.000989261)0.000:0.000000006,('EPI_ISL_141115':0.000493620,('EPI_ISL_146041':0.0,'EPI_ISL_141106':0.0):0.000000006)0.000:0.000000006)0.000:0.000000006)0.800:0.000781120,((('EPI_ISL_220175':0.004983680,('EPI_ISL_220257':0.006082069,('EPI_ISL_257114':0.0,'EPI_ISL_243749':0.0):0.000402401)0.997:0.008307997)0.996:0.006646021,(((('EPI_ISL_125799':0.0,'EPI_ISL_697578':0.0):0.003005482,'EPI_ISL_158589':0.006549465)0.903:0.001476399,(('EPI_ISL_158502':0.001994890,'EPI_ISL_220189':0.001983968)0.995:0.004504775,('EPI_ISL_135012':0.004469217,(('EPI_ISL_220205':0.007004660,('EPI_ISL_220168':0.004979915,((('EPI_ISL_135001':0.000493618,'EPI_ISL_95377':0.000987878)0.000:0.000000006,(('EPI_ISL_141252':0.002973938,('EPI_ISL_220022':0.000989497,'EPI_ISL_220179':0.000992425)0.874:0.000989879)0.158:0.000000006,'EPI_ISL_135020':0.001483514)0.000:0.000000006)0.000:0.000000006,((((('EPI_ISL_189668':0.000493118,'EPI_ISL_278195':0.000000006)0.000:0.000000006,(('EPI_ISL_397609':0.001480086,'EPI_ISL_397618':0.000499563)0.999:0.005030085,(('EPI_ISL_397599':0.000494113,'EPI_ISL_397606':0.000493480)0.951:0.001987645,('EPI_ISL_397614':0.000493009,'EPI_ISL_397611':0.000495839)0.902:0.001490692)0.952:0.002494047)0.741:0.000488711)0.999:0.004471362,'EPI_ISL_134943':0.002475153)0.000:0.000000006,'EPI_ISL_135000':0.000987769)0.910:0.000493486,'EPI_ISL_158539':0.004473164)0.000:0.000000006)0.000:0.000000006)0.907:0.000988022)0.000:0.000000006,(((('EPI_ISL_257125':0.007498326,((('EPI_ISL_135038':0.000987389,'EPI_ISL_135042':0.005980710)0.000:0.000000006,'EPI_ISL_135036':0.000493216)0.923:0.000987136,('EPI_ISL_135039':0.000493069,'EPI_ISL_134994':0.002474410)0.000:0.000000006)0.755:0.000000006)0.379:0.000491676,(('EPI_ISL_278192':0.005469195,('EPI_ISL_378300':0.013641970,('EPI_ISL_220241':0.000984424,('EPI_ISL_245533':0.002467419,('EPI_ISL_245525':0.000491712,('EPI_ISL_254839':0.002473984,'EPI_ISL_256473':0.001482542)0.768:0.000488917)0.000:0.000000006)0.931:0.001482644)0.808:0.001060693)0.975:0.004027076)0.998:0.007752182,('EPI_ISL_220190':0.0,'EPI_ISL_220180':0.0):0.003013730)0.830:0.000961113)0.942:0.001492788,('EPI_ISL_220240':0.010615508,((('EPI_ISL_254721':0.004972175,'EPI_ISL_376346':0.003973555)0.000:0.000000006,('EPI_ISL_254862':0.002504758,('EPI_ISL_266519':0.001977992,'EPI_ISL_266531':0.000497976)0.997:0.005508630)0.719:0.000470691)0.926:0.000988662,('EPI_ISL_254791':0.005515578,('EPI_ISL_254776':0.006502418,('EPI_ISL_254795':0.006637571,'EPI_ISL_294188':0.013364422)0.733:0.000353881)0.737:0.000466165)0.934:0.002008260)0.000:0.000000006)0.961:0.001984958)0.772:0.000491627,(('EPI_ISL_158588':0.002968842,('EPI_ISL_166430':0.0,'EPI_ISL_166428':0.0):0.009126122)0.965:0.003541872,('EPI_ISL_220192':0.000991880,'EPI_ISL_220170':0.001984334)0.738:0.000487678)0.930:0.001490020)0.000:0.000000006)0.000:0.000000006)0.849:0.000995782)0.736:0.000488389)0.782:0.000410098,(('EPI_ISL_158547':0.001478769,'EPI_ISL_158587':0.000503154)1.000:0.014743782,'EPI_ISL_95384':0.002070022)0.845:0.002006713)0.719:0.000586556)0.732:0.000698043,('EPI_ISL_278062':0.002044197,'EPI_ISL_278061':0.000502383)0.933:0.001798062)0.275:0.000496445)0.881:0.001202533)0.924:0.000992280,'EPI_ISL_257124':0.007516991)0.000:0.000000006)0.000:0.000000006,'EPI_ISL_206317':0.005013814)0.831:0.000494166,('EPI_ISL_66129':0.006560915,(('EPI_ISL_7003':0.001485828,'EPI_ISL_142324':0.000990037)0.000:0.000000006,(('EPI_ISL_206342':0.001500322,('EPI_ISL_206341':0.001492908,'EPI_ISL_206340':0.000494558)0.753:0.000488821)0.995:0.003500053,(((('EPI_ISL_133596':0.0,'EPI_ISL_133594':0.0,'EPI_ISL_133595':0.0):0.000495111,'EPI_ISL_133598':0.000990238)0.870:0.000981350,('EPI_ISL_158516':0.000492799,'EPI_ISL_158464':0.000497591)0.947:0.002000481)0.977:0.002496071,'EPI_ISL_142472':0.000991981)0.000:0.000000006)0.999:0.003980682)0.986:0.003018386)0.727:0.000461629)0.000:0.000000006)0.000:0.000000006)0.768:0.000490408)0.747:0.000499234,('EPI_ISL_79750':0.014485194,'EPI_ISL_7008':0.020783188)0.280:0.002873649)0.722:0.000000006)0.000:0.000000006,'EPI_ISL_138172':0.003476590)0.767:0.000681015)0.983:0.005039025)0.999:0.006857863,('EPI_ISL_95468':0.005338571,('EPI_ISL_142453':0.005896596,('EPI_ISL_216636':0.000494675,'EPI_ISL_8074':0.000000006)0.998:0.006751460)0.918:0.003056830)1.000:0.008480208)0.847:0.001472294)0.914:0.001521005,(('EPI_ISL_397890':0.0,'EPI_ISL_327532':0.0):0.015011454,'EPI_ISL_189684':0.005579985)0.991:0.005558323)0.967:0.002534222,('EPI_ISL_119131':0.000899234,((('EPI_ISL_26271':0.002492606,('EPI_ISL_157961':0.003002285,'EPI_ISL_63431':0.000492926)0.882:0.001002495)0.780:0.000490746,'EPI_ISL_82490':0.002486982)0.000:0.000000006,'EPI_ISL_82486':0.003988775)1.000:0.005615163)1.000:0.010821866)0.206:0.000437918)0.000:0.000000006,'EPI_ISL_8722':0.000000006)0.995:0.000000006,((((((('EPI_ISL_81014':0.000000006,('EPI_ISL_80894':0.000000006,'EPI_ISL_79805':0.001488740)0.938:0.000991035)1.000:0.013208388,('EPI_ISL_99351':0.001499053,'EPI_ISL_99352':0.001991015)0.774:0.000491658)0.000:0.000000006,(('EPI_ISL_83495':0.005980482,((((('EPI_ISL_141862':0.001487333,'EPI_ISL_85075':0.000494565)0.000:0.000000006,('EPI_ISL_234704':0.000494672,'EPI_ISL_85221':0.001486878)0.000:0.000000006)0.000:0.000000006,(((('EPI_ISL_63545':0.000492947,('EPI_ISL_85204':0.000989967,(('EPI_ISL_84639':0.000989639,('EPI_ISL_85125':0.000000006,'EPI_ISL_84638':0.000989281)0.854:0.000494371)0.000:0.000000006,'EPI_ISL_84644':0.000000006)0.723:0.000000006)0.783:0.001489092)0.763:0.000497239,((('EPI_ISL_141914':0.006019169,('EPI_ISL_85124':0.0,'EPI_ISL_84645':0.0):0.001500723)0.313:0.000981773,(('EPI_ISL_85059':0.001486217,'EPI_ISL_85223':0.000000006)0.000:0.000000006,'EPI_ISL_85067':0.000494603)0.801:0.000494617)0.710:0.000000006,('EPI_ISL_85064':0.000000006,(('EPI_ISL_85110':0.0,'EPI_ISL_84648':0.0):0.002995889,'EPI_ISL_85113':0.002990649)0.946:0.001998799)0.000:0.000000006)0.000:0.000000006)0.000:0.000000006,(('EPI_ISL_85060':0.0,'EPI_ISL_85065':0.0):0.000000006,(('EPI_ISL_85079':0.000000006,'EPI_ISL_85063':0.000494501)0.912:0.000494504,'EPI_ISL_85112':0.001982992)0.000:0.000000006)0.924:0.000494582)0.851:0.000494658,('EPI_ISL_85077':0.000494702,'EPI_ISL_86211':0.001983956)0.000:0.000000006)0.000:0.000000006)0.954:0.000000006,('EPI_ISL_234702':0.000504374,'EPI_ISL_94165':0.009079810)0.749:0.000486347)0.000:0.000000006,'EPI_ISL_234703':0.000494540)0.871:0.002068235)0.743:0.001015534,(('EPI_ISL_142109':0.0,'EPI_ISL_397899':0.0,'EPI_ISL_397900':0.0,'EPI_ISL_12538':0.0):0.006711423,('EPI_ISL_20131':0.001045498,('EPI_ISL_77902':0.003505602,('EPI_ISL_77906':0.003486783,('EPI_ISL_77910':0.000000006,'EPI_ISL_77908':0.001492544)0.000:0.000000006)0.979:0.003047833)0.810:0.000953020)1.000:0.010732744)0.908:0.002505407)0.991:0.004921302)0.000:0.000000006,(('EPI_ISL_99273':0.012261558,(('EPI_ISL_180864':0.003990834,('EPI_ISL_142363':0.001490070,'EPI_ISL_142334':0.003488791)0.000:0.000000006)0.988:0.004114638,'EPI_ISL_6954':0.012365744)0.923:0.002480580)0.188:0.000431662,(('EPI_ISL_138133':0.0,'EPI_ISL_138105':0.0):0.006594743,(('EPI_ISL_6498':0.000000006,'EPI_ISL_5561':0.000494260)0.949:0.000989550,('EPI_ISL_6403':0.000000006,'EPI_ISL_6497':0.000494818)0.000:0.000000006)0.985:0.004033267)0.972:0.002985752)0.000:0.000000006)0.000:0.000000006,('EPI_ISL_99515':0.0,'EPI_ISL_99208':0.0):0.000990778)0.956:0.001995311,('EPI_ISL_142092':0.011232218,(((('EPI_ISL_8394':0.000496052,'EPI_ISL_397947':0.000495273)0.731:0.000450423,('EPI_ISL_397940':0.000000006,'EPI_ISL_142349':0.003481888)0.988:0.003034066)0.983:0.003035316,((('EPI_ISL_31471':0.000461641,'EPI_ISL_31472':0.001522575)1.000:0.009123795,'EPI_ISL_6934':0.007541931)0.000:0.000000006,(((('EPI_ISL_141318':0.0,'EPI_ISL_22518':0.0):0.000000006,'EPI_ISL_22592':0.000495084)0.975:0.001986956,(('EPI_ISL_141294':0.0,'EPI_ISL_12530':0.0):0.002502584,'EPI_ISL_141316':0.004008328)0.716:0.000483098)0.000:0.000000006,'EPI_ISL_6994':0.011126569)0.838:0.000495576)0.000:0.000000006)0.000:0.000000006,'EPI_ISL_31469':0.008036020)0.745:0.000390603)0.997:0.005114699)0.145:0.000000006,((('EPI_ISL_64900':0.002477770,('EPI_ISL_64390':0.000000006,(('EPI_ISL_64380':0.0,'EPI_ISL_64381':0.0):0.000493771,('EPI_ISL_64388':0.000493895,('EPI_ISL_64391':0.000000006,'EPI_ISL_157963':0.000493807)0.000:0.000000006)0.000:0.000000006)0.000:0.000000006)0.955:0.002513023)1.000:0.009998027,('EPI_ISL_8901':0.000494774,'EPI_ISL_8900':0.000000006)0.955:0.002904313)0.912:0.002356658,'EPI_ISL_8384':0.004609825)0.767:0.001886708)0.737:0.000485343)0.000:0.000000006)0.595:0.000105055)0.265:0.001454135)0.956:0.003041033,(('EPI_ISL_4633':0.017707900,('EPI_ISL_397943':0.000494435,(('EPI_ISL_142357':0.0,'EPI_ISL_398015':0.0):0.000990257,('EPI_ISL_138107':0.000000006,('EPI_ISL_398026':0.000494412,('EPI_ISL_397942':0.0,'EPI_ISL_398016':0.0):0.000494481)0.000:0.000000006)0.901:0.000000006)0.719:0.000000006)0.999:0.007776735)0.704:0.000410222,(('EPI_ISL_141310':0.001504201,('EPI_ISL_22519':0.0,'EPI_ISL_141317':0.0):0.000482073)1.000:0.007776001,('EPI_ISL_26428':0.005534923,'EPI_ISL_99349':0.005547616)0.975:0.004586638)0.937:0.002827909)0.930:0.002238157)0.979:0.003018743,('EPI_ISL_22522':0.000494840,(('EPI_ISL_8456':0.0,'EPI_ISL_141329':0.0):0.000000006,'EPI_ISL_8434':0.000990689)0.000:0.000000006)0.997:0.006460415)0.427:0.000584814)0.999:0.005722927)0.302:0.000462237,((((('EPI_ISL_99522':0.000000006,'EPI_ISL_99440':0.000992039)0.962:0.002005806,('EPI_ISL_99420':0.000000006,'EPI_ISL_99438':0.000495316)0.970:0.002506611)0.820:0.000917171,'EPI_ISL_138083':0.001056925)0.481:0.001000269,'EPI_ISL_99424':0.000552722)0.985:0.003471235,('EPI_ISL_99413':0.004521071,('EPI_ISL_99427':0.000991295,((('EPI_ISL_138087':0.000991099,'EPI_ISL_138078':0.000495127)0.323:0.000000006,'EPI_ISL_99434':0.000495105)0.000:0.000000006,(('EPI_ISL_99428':0.0,'EPI_ISL_138082':0.0):0.000000006,'EPI_ISL_138085':0.000495244)0.000:0.000000006)0.744:0.000000006)0.996:0.004524078)0.813:0.000955675)0.998:0.006376601)0.914:0.001707032,('EPI_ISL_131372':0.004515252,('EPI_ISL_131371':0.000527875,'EPI_ISL_138091':0.022210026)0.429:0.000936783)1.000:0.009267589)0.847:0.000986966)0.000:0.000000006,'EPI_ISL_5798':0.009051612)0.957:0.001993596,'EPI_ISL_6993':0.003505742)0.922:0.001489975,'EPI_ISL_5344':0.000000006)0.735:0.000000006)0.570:0.000495817,'EPI_ISL_6336':0.003496540)0.918:0.001490331)0.900:0.001508247,(('EPI_ISL_141296':0.000993142,'EPI_ISL_87496':0.001989075)0.000:0.000000006,('EPI_ISL_99448':0.005059694,'EPI_ISL_131374':0.004026923)0.983:0.003014712)1.000:0.005019348)0.799:0.000952813)0.998:0.007262944,(('EPI_ISL_148103':0.001501280,'EPI_ISL_146018':0.002505772)0.745:0.000454064,(('EPI_ISL_8714':0.004174568,'EPI_ISL_99465':0.019249919)0.727:0.000848202,('EPI_ISL_7043':0.009905064,('EPI_ISL_142348':0.005416579,('EPI_ISL_22543':0.0,'EPI_ISL_142369':0.0):0.002143334)0.974:0.003989277)0.996:0.007555424)0.765:0.000535309)0.999:0.007715473)0.988:0.005070696,('EPI_ISL_69993':0.000000006,'EPI_ISL_5835':0.000495431)0.991:0.003501704)0.739:0.000465702)0.997:0.005559983,('EPI_ISL_379554':0.003507076,(('EPI_ISL_8827':0.0,'EPI_ISL_132841':0.0):0.000000006,'EPI_ISL_69871':0.009088721)0.754:0.000480831)0.988:0.005139590)0.999:0.006624501,(('EPI_ISL_8847':0.018138740,(((((('EPI_ISL_6964':0.001986915,'EPI_ISL_7019':0.002008302)1.000:0.010673871,((('EPI_ISL_189665':0.000497544,('EPI_ISL_99412':0.000000006,'EPI_ISL_138043':0.000995724)0.000:0.000000006)0.867:0.001014187,('EPI_ISL_118568':0.000498026,'EPI_ISL_131379':0.000498433)0.769:0.000482056)0.998:0.010413501,('EPI_ISL_99449':0.001493638,'EPI_ISL_99450':0.000000006)0.928:0.002409862)1.000:0.011421370)0.924:0.003880461,'EPI_ISL_8883':0.010321820)0.861:0.001740812,'EPI_ISL_189661':0.005902655)0.660:0.000149933,('EPI_ISL_8823':0.011131045,'EPI_ISL_8867':0.016927683)0.701:0.000505900)0.808:0.001423518,((('EPI_ISL_99405':0.009796521,('EPI_ISL_379550':0.004437929,(('EPI_ISL_142067':0.004491532,(('EPI_ISL_99365':0.000000006,('EPI_ISL_131437':0.000495053,('EPI_ISL_131313':0.001489108,(('EPI_ISL_131429':0.0,'EPI_ISL_131441':0.0):0.001488354,'EPI_ISL_131433':0.000495062)0.000:0.000000006)0.555:0.000000006)0.000:0.000000006)0.000:0.000000006,('EPI_ISL_131427':0.000000006,('EPI_ISL_131442':0.000494667,'EPI_ISL_99371':0.000496674)0.895:0.000992250)0.847:0.000495165)0.000:0.000000006)0.737:0.000455866,('EPI_ISL_131294':0.001986391,(('EPI_ISL_99378':0.000495147,('EPI_ISL_99376':0.000495259,(('EPI_ISL_131431':0.0,'EPI_ISL_99360':0.0):0.000000006,'EPI_ISL_99353':0.000495212)0.000:0.000000006)0.785:0.000496562)0.781:0.000495111,('EPI_ISL_131436':0.000495212,('EPI_ISL_99363':0.000495322,('EPI_ISL_99367':0.0,'EPI_ISL_99362':0.0):0.000000006)0.000:0.000000006)0.927:0.000991221)0.000:0.000000006)0.885:0.001530602)1.000:0.013078147)1.000:0.014842752)0.402:0.001330268,('EPI_ISL_8724':0.008727545,('EPI_ISL_138101':0.000882558,'EPI_ISL_141304':0.005638925)1.000:0.011479306)0.977:0.004498755)0.000:0.000000006,'EPI_ISL_8854':0.002494574)0.954:0.003097724)0.998:0.009533151)0.969:0.005683830,(((('EPI_ISL_8863':0.000499310,'EPI_ISL_8810':0.000495475)1.000:0.010807974,('EPI_ISL_119100':0.001492796,'EPI_ISL_8748':0.002995219)0.992:0.004668474)0.783:0.000732239,(('EPI_ISL_8832':0.004217943,'EPI_ISL_143657':0.010019917)0.616:0.000938883,('EPI_ISL_5868':0.004000117,('EPI_ISL_8835':0.004517913,('EPI_ISL_118570':0.004004562,'EPI_ISL_4444':0.001001114)0.993:0.003524327)0.746:0.000479098)0.960:0.002142681)0.000:0.000000006)0.789:0.001288438,('EPI_ISL_8831':0.000495782,('EPI_ISL_8829':0.000495749,'EPI_ISL_8793':0.000992577)0.000:0.000000006)0.989:0.004372549)0.156:0.000996062)1.000:0.011595454)0.775:0.000921394,('EPI_ISL_28013':0.039390531,('EPI_ISL_132863':0.008469413,'EPI_ISL_5830':0.012734049)0.988:0.008823082)0.994:0.011337706)0.679:0.000642832,'EPI_ISL_12517':0.013923413)1.000:0.017778476)0.997:0.017233853)0.625:0.004999330)0.998:0.024314751)0.080:0.017612960)1.000:0.025259127)0.986:0.014555641)0.950:0.008677502)0.959:0.009789104)0.983:0.012018782,(('EPI_ISL_617':0.003861566,'EPI_ISL_89935':0.006163547)1.000:0.028901025,('EPI_ISL_8932':0.024873400,('EPI_ISL_10067':0.018497980,('EPI_ISL_179426':0.020090327,('EPI_ISL_8934':0.005466219,((('EPI_ISL_4539':0.011888338,(('EPI_ISL_89934':0.001477919,'EPI_ISL_129071':0.000491882)0.569:0.000000006,('EPI_ISL_4541':0.001486770,'EPI_ISL_4540':0.003468055)0.779:0.000982250)0.997:0.008760417)0.401:0.001770222,(('EPI_ISL_238016':0.012425160,('EPI_ISL_132818':0.001511338,'EPI_ISL_4542':0.001465714)1.000:0.010451562)0.622:0.000138842,('EPI_ISL_118752':0.012377168,'EPI_ISL_179423':0.009765033)0.754:0.000797457)0.625:0.000489773)0.719:0.000000006,('EPI_ISL_619':0.007095706,'EPI_ISL_209136':0.009106517)0.804:0.000899681)0.652:0.000000006)0.406:0.001374677)0.990:0.009156344)0.863:0.002763942)1.000:0.020290669)0.956:0.006178667)0.700:0.000377377,'EPI_ISL_69866':0.038600035)0.525:0.000793899)0.610:0.000704196,(((((('EPI_ISL_170528':0.017008181,'EPI_ISL_5888':0.035008858)0.805:0.001936651,((('EPI_ISL_112551':0.007589797,('EPI_ISL_76306':0.000727613,'EPI_ISL_112150':0.003759710)0.841:0.002280889)1.000:0.037376640,(('EPI_ISL_29689':0.012371069,('EPI_ISL_85156':0.001563107,'EPI_ISL_85272':0.001941610)1.000:0.023603734)1.000:0.051532910,('EPI_ISL_7545':0.018130142,'EPI_ISL_68734':0.027535916)0.868:0.003320438)0.907:0.004446963)0.974:0.007090344,(('EPI_ISL_89132':0.004724266,(((((('EPI_ISL_181963':0.002029639,'EPI_ISL_206817':0.012652933)0.873:0.001906733,('EPI_ISL_146320':0.010902550,'EPI_ISL_181996':0.004029191)0.937:0.003325633)1.000:0.015621832,(((((('EPI_ISL_206834':0.010116527,('EPI_ISL_206818':0.010697294,(('EPI_ISL_208810':0.0,'EPI_ISL_208809':0.0):0.011938397,(('EPI_ISL_167105':0.011759545,('EPI_ISL_167103':0.002477953,'EPI_ISL_167104':0.000000006)1.000:0.007686638)0.794:0.000844603,(((('EPI_ISL_163899':0.002499973,((('EPI_ISL_176448':0.000000006,(('EPI_ISL_179784':0.000000006,('EPI_ISL_179735':0.001482416,'EPI_ISL_235200':0.004978930)0.000:0.000000006)0.000:0.000000006,'EPI_ISL_179790':0.001978589)0.856:0.000493421)0.000:0.000000006,((('EPI_ISL_179740':0.002476349,('EPI_ISL_179786':0.000000006,('EPI_ISL_179835':0.000000006,('EPI_ISL_179788':0.000000006,('EPI_ISL_179793':0.000493620,'EPI_ISL_181764':0.000000006)0.886:0.000493474)0.860:0.000493295)0.000:0.000000006)0.921:0.000987528)0.407:0.000000006,('EPI_ISL_179743':0.0,'EPI_ISL_179741':0.0):0.000000006)0.000:0.000000006,'EPI_ISL_181736':0.003533404)0.830:0.000988424)0.000:0.000000006,((((('EPI_ISL_179716':0.000493756,'EPI_ISL_176447':0.000000006)0.856:0.000493658,('EPI_ISL_179777':0.000987989,('EPI_ISL_179739':0.000000006,'EPI_ISL_179738':0.000000006)0.936:0.000987985)0.000:0.000000006)0.557:0.000000006,'EPI_ISL_179744':0.000987797)0.000:0.000000006,'EPI_ISL_179779':0.000494574)0.000:0.000000006,(('EPI_ISL_181731':0.000494285,('EPI_ISL_179781':0.000494350,('EPI_ISL_181735':0.000493369,('EPI_ISL_179792':0.0,'EPI_ISL_179783':0.0):0.000000006)0.796:0.000493437)0.757:0.000660698)0.878:0.001329326,('EPI_ISL_179748':0.000493189,('EPI_ISL_179795':0.000493039,'EPI_ISL_179746':0.000000006)0.000:0.000000006)0.871:0.000989279)0.873:0.000988903)0.915:0.000493492)0.924:0.001977016)0.997:0.007613297,(('EPI_ISL_278150':0.000906577,'EPI_ISL_278149':0.006586383)1.000:0.011627083,('EPI_ISL_256099':0.003802725,('EPI_ISL_283548':0.001635815,'EPI_ISL_283547':0.002841124)0.851:0.001534903)0.931:0.002825584)0.943:0.003719376)0.414:0.001091455,('EPI_ISL_199333':0.006318725,('EPI_ISL_285338':0.001891559,'EPI_ISL_285381':0.005659633)1.000:0.015416135)0.939:0.003275444)0.938:0.002361884,('EPI_ISL_146377':0.003980749,('EPI_ISL_163592':0.003571754,('EPI_ISL_278144':0.000987673,'EPI_ISL_278145':0.000493688)0.979:0.003000282)0.722:0.000469119)0.761:0.000483817)0.945:0.001968367)0.695:0.000612522)0.677:0.000979977)0.933:0.002410352)0.971:0.003002085,('EPI_ISL_206841':0.010130237,('EPI_ISL_146382':0.0,'EPI_ISL_146336':0.0,'EPI_ISL_146337':0.0,'EPI_ISL_146381':0.0):0.005572842)0.726:0.000385420)0.917:0.001634241,(('EPI_ISL_252832':0.007074266,('EPI_ISL_182528':0.006926738,('EPI_ISL_181765':0.000586404,'EPI_ISL_181766':0.000000006)0.744:0.001469878)0.923:0.005054610)1.000:0.013956154,(('EPI_ISL_206842':0.002871959,('EPI_ISL_197461':0.001479664,'EPI_ISL_197463':0.000493250)0.965:0.003608524)1.000:0.009806076,(('EPI_ISL_240703':0.016763532,('EPI_ISL_163900':0.006609190,('EPI_ISL_200506':0.000000006,'EPI_ISL_200554':0.000494453)1.000:0.009742863)0.851:0.001536906)0.869:0.001859016,('EPI_ISL_2825437':0.007797306,'EPI_ISL_502203':0.026793683)0.908:0.003023148)0.999:0.010040219)0.871:0.002562182)0.692:0.000323466)0.927:0.002373730,(('EPI_ISL_119217':0.007562227,('EPI_ISL_127691':0.001503046,(('EPI_ISL_206836':0.002483689,'EPI_ISL_206837':0.002982493)0.993:0.004522154,('EPI_ISL_119216':0.000000006,'EPI_ISL_96134':0.002463291)0.730:0.000471511)0.771:0.000490934)0.913:0.001937278)0.991:0.005507422,(('EPI_ISL_252811':0.0,'EPI_ISL_252812':0.0,'EPI_ISL_252813':0.0):0.019960737,(('EPI_ISL_6781438':0.014753114,'EPI_ISL_221746':0.007429385)1.000:0.012909090,((('EPI_ISL_707393':0.000983839,(('EPI_ISL_707403':0.0,'EPI_ISL_707402':0.0,'EPI_ISL_707404':0.0):0.000491578,'EPI_ISL_707412':0.000491472)0.000:0.000000006)0.952:0.001987062,((('EPI_ISL_379679':0.001970836,'EPI_ISL_1374054':0.003959273)0.000:0.000000006,('EPI_ISL_314056':0.001971351,'EPI_ISL_379680':0.003483806)0.000:0.000000006)0.892:0.000996104,(('EPI_ISL_378726':0.0,'EPI_ISL_378724':0.0):0.001485811,('EPI_ISL_379678':0.000000006,'EPI_ISL_322178':0.003488724)0.965:0.001981728)0.875:0.000980576)0.754:0.000482106)1.000:0.010927585,('EPI_ISL_266401':0.006147717,('EPI_ISL_283537':0.006208953,'EPI_ISL_221744':0.015879873)0.976:0.004792745)0.964:0.004853766)0.996:0.007891077)0.975:0.005752139)0.359:0.000389228)0.933:0.002064701)0.900:0.001549994,(('EPI_ISL_205854':0.000979921,((((('EPI_ISL_98401':0.0,'EPI_ISL_98404':0.0,'EPI_ISL_98403':0.0,'EPI_ISL_98402':0.0,'EPI_ISL_96136':0.0):0.001479647,('EPI_ISL_96135':0.0,'EPI_ISL_98400':0.0):0.001479567)0.989:0.004006903,((('EPI_ISL_235201':0.004954310,((('EPI_ISL_142030':0.0,'EPI_ISL_142029':0.0):0.003960076,('EPI_ISL_119215':0.000000006,'EPI_ISL_119214':0.000491214)0.000:0.000000006)0.904:0.000986118,'EPI_ISL_235202':0.006457445)0.000:0.000000006)0.952:0.001479558,('EPI_ISL_127581':0.005059526,('EPI_ISL_142015':0.000483731,('EPI_ISL_170455':0.000000006,(('EPI_ISL_163608':0.0,'EPI_ISL_170454':0.0):0.000000006,'EPI_ISL_170453':0.001002857)0.000:0.000000006)0.872:0.001003945)1.000:0.006581207)0.733:0.000405556)0.000:0.000000006,(('EPI_ISL_197467':0.006056156,(('EPI_ISL_163907':0.0,'EPI_ISL_163906':0.0,'EPI_ISL_163905':0.0):0.000492741,'EPI_ISL_163904':0.000494106)0.984:0.004507777)0.964:0.003224585,(('EPI_ISL_278135':0.000000006,('EPI_ISL_278141':0.0,'EPI_ISL_278138':0.0,'EPI_ISL_278142':0.0,'EPI_ISL_278137':0.0,'EPI_ISL_278140':0.0,'EPI_ISL_278139':0.0,'EPI_ISL_278143':0.0):0.000984537)1.000:0.007113678,('EPI_ISL_278146':0.004168249,(('EPI_ISL_171207':0.002963016,(((((('EPI_ISL_696915':0.014275846,'EPI_ISL_200495':0.012255482)0.750:0.001472373,'EPI_ISL_200572':0.000000006)0.998:0.003960486,('EPI_ISL_175783':0.0,'EPI_ISL_212045':0.0):0.000000006)0.972:0.001478293,('EPI_ISL_175785':0.000491791,'EPI_ISL_283545':0.005965440)0.000:0.000000006)0.872:0.001036929,'EPI_ISL_279181':0.019008922)0.745:0.000441556,'EPI_ISL_175765':0.001971370)0.000:0.000000006)0.548:0.000026591,((('EPI_ISL_278147':0.0,'EPI_ISL_278148':0.0):0.002011761,('EPI_ISL_697110':0.011327333,'EPI_ISL_309172':0.002351298)0.999:0.008771017)0.774:0.000877429,'EPI_ISL_6816031':0.008101080)0.974:0.003533385)0.961:0.003284533)0.863:0.002225361)0.661:0.001132519)0.922:0.001763231)0.165:0.000472912)0.998:0.004484366,(('EPI_ISL_278136':0.000450040,'EPI_ISL_175782':0.002026286)1.000:0.009511666,('EPI_ISL_220497':0.009334823,((('EPI_ISL_283544':0.002478689,('EPI_ISL_197457':0.000000006,'EPI_ISL_197445':0.000493968)0.984:0.001980715)0.000:0.000000006,('EPI_ISL_197452':0.0,'EPI_ISL_197450':0.0):0.002477668)0.783:0.000498915,(('EPI_ISL_195973':0.000987395,(('EPI_ISL_278127':0.0,'EPI_ISL_278125':0.0,'EPI_ISL_278126':0.0):0.000987944,'EPI_ISL_200479':0.004476401)0.000:0.000000006)0.000:0.000000006,('EPI_ISL_199329':0.001980010,('EPI_ISL_175823':0.000988282,'EPI_ISL_181462':0.000493703)0.000:0.000000006)0.969:0.001483114)0.777:0.000489777)0.994:0.006408622)0.985:0.006228653)0.487:0.001100301)0.000:0.000000006,('EPI_ISL_221396':0.013102305,('EPI_ISL_229211':0.003450767,'EPI_ISL_244614':0.005584127)1.000:0.012779654)0.670:0.000508193)0.861:0.000994654)0.997:0.005110144,'EPI_ISL_181994':0.004970422)0.960:0.002982211)0.757:0.001148058,'EPI_ISL_277028':0.026639795)1.000:0.011578244)0.981:0.005980298,(('EPI_ISL_112235':0.015701294,(('EPI_ISL_237992':0.000494739,'EPI_ISL_267868':0.000000006)1.000:0.044509452,('EPI_ISL_146326':0.006659247,'EPI_ISL_112583':0.008514523)0.953:0.005486559)0.984:0.009246851)0.908:0.003449180,(('EPI_ISL_3900':0.001972596,('EPI_ISL_3908':0.002976697,('EPI_ISL_15616':0.000000006,'EPI_ISL_15623':0.000993242)0.985:0.003011815)0.759:0.000475240)0.740:0.000509367,(('EPI_ISL_3889':0.002358182,'EPI_ISL_3898':0.004054645)0.617:0.000992985,'EPI_ISL_10007':0.013524903)0.879:0.002118799)0.959:0.003346591)1.000:0.008744810)0.927:0.002795894,(('EPI_ISL_256105':0.008050145,((('EPI_ISL_337':0.007762149,('EPI_ISL_335':0.004505472,'EPI_ISL_339':0.005024292)0.984:0.004309652)0.818:0.001081884,('EPI_ISL_84325':0.009577164,('EPI_ISL_139173':0.006971919,'EPI_ISL_139172':0.000091131)1.000:0.022280919)1.000:0.021751879)0.980:0.005135176,(((((((('EPI_ISL_173640':0.003714151,('EPI_ISL_173935':0.008967318,'EPI_ISL_173938':0.006197261)0.731:0.000859726)0.999:0.006938858,((((('EPI_ISL_321514':0.008987372,('EPI_ISL_321510':0.004037154,('EPI_ISL_321527':0.001396795,((('EPI_ISL_321507':0.0,'EPI_ISL_321512':0.0,'EPI_ISL_321504':0.0):0.000000006,'EPI_ISL_321502':0.002485610)0.924:0.002017931,('EPI_ISL_321557':0.011227037,('EPI_ISL_224916':0.002982586,('EPI_ISL_224914':0.015909731,(('EPI_ISL_321563':0.002508271,('EPI_ISL_321558':0.004496982,(('EPI_ISL_321547':0.0,'EPI_ISL_321546':0.0):0.000989013,'EPI_ISL_321528':0.001487886)0.774:0.000503638)0.840:0.000968679)0.989:0.004000639,('EPI_ISL_321532':0.004998753,((('EPI_ISL_321517':0.000991964,('EPI_ISL_321531':0.000989911,('EPI_ISL_321530':0.0,'EPI_ISL_321529':0.0):0.000000006)0.975:0.002482927)0.762:0.000494518,'EPI_ISL_321519':0.000494437)0.000:0.000000006,'EPI_ISL_321513':0.000494326)0.982:0.003029335)0.751:0.000510954)0.950:0.003407388)0.856:0.002158050)0.773:0.000483738)0.955:0.002540679)0.997:0.009259298)0.999:0.014671195)0.991:0.010781918)1.000:0.020541345,'EPI_ISL_173493':0.008176648)0.951:0.005151299,((((('EPI_ISL_206765':0.007380025,'EPI_ISL_250820':0.005690703)0.959:0.004529170,'EPI_ISL_146255':0.004275253)0.742:0.000681848,((('EPI_ISL_146882':0.0,'EPI_ISL_208682':0.0):0.006514519,('EPI_ISL_387117':0.002484856,'EPI_ISL_234425':0.002995188)0.998:0.006522655)0.728:0.000491657,('EPI_ISL_89651':0.003961793,((((('EPI_ISL_387127':0.002016558,'EPI_ISL_173638':0.007545255)0.740:0.000449033,(('EPI_ISL_294455':0.004963211,('EPI_ISL_143943':0.006961659,(('EPI_ISL_173923':0.000983396,'EPI_ISL_173925':0.000000006)0.984:0.004002789,('EPI_ISL_502269':0.000492447,'EPI_ISL_502268':0.003476355)0.850:0.000953188)0.999:0.006014948)0.768:0.000000006)0.866:0.000982816,('EPI_ISL_151740':0.003472867,'EPI_ISL_502275':0.005429177)0.973:0.003561816)0.000:0.000000006)0.971:0.003222152,'EPI_ISL_127670':0.003838888)0.621:0.000939920,(('EPI_ISL_89650':0.004003763,('EPI_ISL_129981':0.005848658,('EPI_ISL_145377':0.002258335,'EPI_ISL_161833':0.006808632)0.984:0.005024294)0.844:0.001142187)0.941:0.002156800,('EPI_ISL_93624':0.000497312,'EPI_ISL_103210':0.000981280)1.000:0.007026246)0.747:0.000537489)0.905:0.001791733,'EPI_ISL_102574':0.014699237)0.751:0.000495871)0.891:0.000994118)0.339:0.000000006)0.000:0.000000006,((('EPI_ISL_234437':0.000984163,(((('EPI_ISL_146233':0.010647560,((('EPI_ISL_146222':0.000494318,'EPI_ISL_146226':0.001482834)0.998:0.003996182,'EPI_ISL_146229':0.005478347)0.363:0.000000006,(('EPI_ISL_173634':0.002665575,(('EPI_ISL_175974':0.011130166,('EPI_ISL_192359':0.003315560,'EPI_ISL_175983':0.002180142)0.996:0.006416338)0.948:0.003232208,('EPI_ISL_179922':0.002077439,(('EPI_ISL_175912':0.000992114,('EPI_ISL_234460':0.001978861,('EPI_ISL_176029':0.000000006,('EPI_ISL_175914':0.000493213,'EPI_ISL_175985':0.000493233)0.000:0.000000006)0.000:0.000000006)0.744:0.000490391)0.976:0.002504759,('EPI_ISL_175982':0.002501428,'EPI_ISL_234429':0.002505066)0.898:0.001469579)0.758:0.002144709)0.787:0.002041327)0.406:0.000481086)0.879:0.001304843,(((('EPI_ISL_146228':0.003978411,'EPI_ISL_146236':0.002982156)0.741:0.000489954,(('EPI_ISL_175977':0.013164596,((('EPI_ISL_175929':0.009183264,(((('EPI_ISL_175926':0.000000006,'EPI_ISL_176030':0.000492744)0.981:0.000000006,'EPI_ISL_175640':0.000000006)0.917:0.003485936,('EPI_ISL_175972':0.002484726,('EPI_ISL_175643':0.001021476,('EPI_ISL_175835':0.000987825,'EPI_ISL_151417':0.000000006)0.747:0.000000006)0.844:0.000992959)0.857:0.000981331)0.937:0.001970657,('EPI_ISL_175931':0.004500241,'EPI_ISL_175870':0.004495723)0.750:0.000000006)0.976:0.003503029)0.879:0.000000006,('EPI_ISL_283493':0.007587539,'EPI_ISL_234457':0.004042770)0.920:0.005570478)0.951:0.003461114,'EPI_ISL_146247':0.004006356)0.890:0.001473017)0.339:0.000486140,('EPI_ISL_387793':0.0,'EPI_ISL_387794':0.0,'EPI_ISL_387795':0.0,'EPI_ISL_387792':0.0,'EPI_ISL_387790':0.0,'EPI_ISL_387786':0.0,'EPI_ISL_387758':0.0):0.012591847)0.000:0.000000006)0.819:0.000493408,((('EPI_ISL_387738':0.000000006,'EPI_ISL_387739':0.000987522)1.000:0.006483012,('EPI_ISL_142872':0.001982962,('EPI_ISL_224910':0.006538268,((((('EPI_ISL_387788':0.000000006,'EPI_ISL_387787':0.000493634)0.997:0.003474607,'EPI_ISL_387749':0.001106009)0.000:0.000000006,'EPI_ISL_387751':0.000986820)0.000:0.000000006,('EPI_ISL_387743':0.000989526,'EPI_ISL_387757':0.001484313)0.771:0.000492056)0.000:0.000000006,('EPI_ISL_387736':0.000493153,('EPI_ISL_387737':0.000000006,'EPI_ISL_387735':0.000493102)0.000:0.000000006)0.945:0.001481669)0.967:0.002506690)0.896:0.001467068)0.498:0.000492760)0.000:0.000000006,('EPI_ISL_387721':0.008600198,('EPI_ISL_181136':0.005495865,('EPI_ISL_387754':0.004034658,'EPI_ISL_387724':0.004524975)0.739:0.000450016)0.737:0.000457497)0.949:0.002020019)0.994:0.002972746)0.605:0.000000006,(('EPI_ISL_321518':0.008458848,(('EPI_ISL_321540':0.0,'EPI_ISL_321511':0.0):0.000989828,'EPI_ISL_321508':0.000497173)0.973:0.004203704)1.000:0.009369266,(('EPI_ISL_321536':0.000000006,('EPI_ISL_387326':0.0,'EPI_ISL_387368':0.0,'EPI_ISL_387369':0.0,'EPI_ISL_387363':0.0,'EPI_ISL_387365':0.0,'EPI_ISL_387311':0.0,'EPI_ISL_387366':0.0,'EPI_ISL_387324':0.0,'EPI_ISL_387364':0.0,'EPI_ISL_387367':0.0,'EPI_ISL_387350':0.0):0.003484329)0.987:0.004863492,('EPI_ISL_321515':0.011330877,(('EPI_ISL_321562':0.000000006,'EPI_ISL_321560':0.000494015)1.000:0.007143368,(('EPI_ISL_321534':0.0,'EPI_ISL_321520':0.0):0.000989351,('EPI_ISL_321526':0.000490627,((('EPI_ISL_321542':0.000495412,('EPI_ISL_321551':0.0,'EPI_ISL_321553':0.0,'EPI_ISL_321552':0.0,'EPI_ISL_321548':0.0,'EPI_ISL_321550':0.0):0.000990263)0.789:0.000494044,'EPI_ISL_321538':0.000988938)0.000:0.000000006,'EPI_ISL_321541':0.000493932)0.997:0.003484021)0.755:0.000498907)0.735:0.000381784)0.737:0.000472771)0.977:0.004022842)0.999:0.008152036)0.962:0.004219609)0.902:0.001480198)0.000:0.000000006)0.000:0.000000006)0.867:0.000492747,(('EPI_ISL_175868':0.013899600,'EPI_ISL_146238':0.006704470)0.755:0.000809493,('EPI_ISL_249119':0.015957728,('EPI_ISL_234438':0.007615878,('EPI_ISL_175923':0.005187773,(((('EPI_ISL_176287':0.000000006,'EPI_ISL_176294':0.000989898)0.912:0.000989296,(('EPI_ISL_175649':0.0,'EPI_ISL_175734':0.0):0.000000006,('EPI_ISL_176166':0.000493703,'EPI_ISL_175680':0.000493869)0.720:0.000000006)0.000:0.000000006)0.954:0.001484401,(('EPI_ISL_176276':0.000000006,((('EPI_ISL_176280':0.000493464,'EPI_ISL_159478':0.000493565)0.720:0.000000006,('EPI_ISL_176271':0.002035273,('EPI_ISL_155815':0.000000006,'EPI_ISL_192302':0.003969471)0.849:0.000493406)0.000:0.000000006)0.000:0.000000006,'EPI_ISL_192383':0.000988058)0.728:0.000000052)0.439:0.000000052,'EPI_ISL_176197':0.000000006)0.601:0.000493496)0.000:0.000000006,('EPI_ISL_192416':0.000992132,('EPI_ISL_192465':0.000000006,'EPI_ISL_159072':0.001995811)0.768:0.000492137)0.958:0.001488888)0.991:0.007482301)0.957:0.003726604)0.766:0.000849516)0.957:0.002543873)0.898:0.001000650)0.000:0.000000006,('EPI_ISL_175668':0.002048824,(('EPI_ISL_146230':0.001226056,'EPI_ISL_146239':0.002756029)0.920:0.003048374,('EPI_ISL_175964':0.003071941,('EPI_ISL_175867':0.001489878,(('EPI_ISL_175871':0.001297326,('EPI_ISL_234435':0.003694676,'EPI_ISL_234428':0.004316617)0.926:0.001987924)0.770:0.000682383,(('EPI_ISL_192283':0.005040517,'EPI_ISL_175979':0.000490297)0.752:0.000498103,'EPI_ISL_175980':0.000000006)0.773:0.000495312)0.970:0.002489859)0.761:0.000404463)1.000:0.010944966)0.787:0.001894156)0.802:0.000888029)0.784:0.000996445,((((('EPI_ISL_387796':0.004984565,'EPI_ISL_387765':0.004012587)0.998:0.007575037,('EPI_ISL_146268':0.000987146,'EPI_ISL_146244':0.009027074)0.000:0.000000006)0.982:0.001977809,('EPI_ISL_146265':0.001977349,'EPI_ISL_98866':0.006987301)0.000:0.000000006)0.857:0.000989798,((('EPI_ISL_98865':0.001979663,'EPI_ISL_150413':0.006545542)0.943:0.002141815,'EPI_ISL_146267':0.002354829)0.110:0.000469236,'EPI_ISL_234444':0.005370310)0.972:0.002639816)0.875:0.000986759,(('EPI_ISL_161831':0.003552366,'EPI_ISL_173643':0.009653989)0.820:0.000913089,((('EPI_ISL_387130':0.001489777,((('EPI_ISL_175826':0.000000006,(('EPI_ISL_176442':0.0,'EPI_ISL_181527':0.0):0.000000006,'EPI_ISL_182072':0.000493057)0.969:0.000000006)0.983:0.002970389,('EPI_ISL_181786':0.003472624,'EPI_ISL_146179':0.006986996)0.320:0.000000006)0.000:0.000000006,('EPI_ISL_181607':0.002001182,('EPI_ISL_181608':0.000000006,(('EPI_ISL_181526':0.0,'EPI_ISL_181524':0.0):0.001980320,'EPI_ISL_181893':0.000000006)0.041:0.000000051)0.711:0.000475989)0.995:0.003495626)0.852:0.000985477)1.000:0.010159201,'EPI_ISL_146254':0.002532784)0.775:0.000438684,('EPI_ISL_387116':0.001476714,'EPI_ISL_387121':0.000501860)0.998:0.005996365)0.438:0.000000006)0.000:0.000000006)0.752:0.000485725)1.000:0.004975076)0.562:0.000000006,((('EPI_ISL_294457':0.0,'EPI_ISL_294460':0.0):0.004981417,('EPI_ISL_387122':0.001002125,('EPI_ISL_127667':0.005048376,'EPI_ISL_145367':0.000000006)0.992:0.004020210)0.745:0.000467975)0.992:0.004497521,'EPI_ISL_134198':0.008518735)0.725:0.000496824)0.000:0.000000006,((('EPI_ISL_285374':0.005530356,'EPI_ISL_285375':0.003980798)0.995:0.006071148,((((('EPI_ISL_180143':0.008045156,'EPI_ISL_145389':0.003905738)0.950:0.004407082,(('EPI_ISL_700915':0.001975723,(('EPI_ISL_175992':0.002970775,((('EPI_ISL_176158':0.000000006,(('EPI_ISL_203714':0.000457600,'EPI_ISL_203715':0.007553194)0.970:0.002515675,(('EPI_ISL_283532':0.000493523,'EPI_ISL_283531':0.000493712)0.767:0.000492651,('EPI_ISL_161829':0.002473322,'EPI_ISL_381335':0.001481751)0.000:0.000000006)0.529:0.000000006)0.000:0.000000006)0.000:0.000000006,('EPI_ISL_161675':0.000492651,('EPI_ISL_161677':0.000000006,'EPI_ISL_168013':0.000387440)0.259:0.000105713)0.839:0.000493568)0.758:0.000488505,(('EPI_ISL_284667':0.007535046,(('EPI_ISL_199121':0.000493110,'EPI_ISL_249118':0.000493113)0.000:0.000000006,('EPI_ISL_200614':0.000986529,'EPI_ISL_249125':0.003480572)0.850:0.001488552)0.927:0.001484209)0.933:0.001992607,(('EPI_ISL_180100':0.001487531,'EPI_ISL_203712':0.000991615)0.780:0.000492045,('EPI_ISL_180032':0.000493483,(('EPI_ISL_192307':0.002490739,'EPI_ISL_283516':0.002493727)0.908:0.001481423,'EPI_ISL_169131':0.003476486)0.000:0.000000006)0.000:0.000000006)0.916:0.001482600)0.957:0.001996260)0.929:0.001487254)0.754:0.000496153,(('EPI_ISL_192326':0.000986712,'EPI_ISL_192392':0.000987945)0.974:0.001988223,(('EPI_ISL_180092':0.000000006,'EPI_ISL_180097':0.001481038)0.999:0.004465793,'EPI_ISL_176134':0.000000006)0.000:0.000000006)0.976:0.001977385)0.000:0.000000006)0.899:0.001608170,('EPI_ISL_173632':0.001472795,'EPI_ISL_397340':0.001995659)0.997:0.005386109)0.754:0.001995587)0.591:0.003695595,'EPI_ISL_175767':0.001455161)0.548:0.000154026,('EPI_ISL_175916':0.000000006,((((((('EPI_ISL_250818':0.003319430,('EPI_ISL_203659':0.000486678,('EPI_ISL_179847':0.002982830,'EPI_ISL_203687':0.001481599)0.958:0.002478448)0.919:0.001649294)0.869:0.001483721,((('EPI_ISL_174274':0.002468476,((('EPI_ISL_378687':0.000491696,'EPI_ISL_378685':0.003460662)0.542:0.000000006,'EPI_ISL_378682':0.002966057)0.000:0.000000006,(('EPI_ISL_378684':0.0,'EPI_ISL_378683':0.0):0.000491656,'EPI_ISL_378686':0.001477730)0.000:0.000000006)0.782:0.000494292)0.879:0.000982676,(('EPI_ISL_176142':0.003462679,'EPI_ISL_162875':0.000984274)0.505:0.000000006,('EPI_ISL_198850':0.011571468,('EPI_ISL_176141':0.0,'EPI_ISL_176140':0.0):0.003474136)0.723:0.000491315)0.000:0.000000006)0.715:0.000000006,(('EPI_ISL_502189':0.002473544,'EPI_ISL_502190':0.000985867)0.748:0.000492031,('EPI_ISL_501499':0.000492708,'EPI_ISL_502191':0.002965156)0.753:0.000492444)0.767:0.000492120)0.940:0.002827881)0.990:0.003667678,('EPI_ISL_142915':0.001487551,((('EPI_ISL_175922':0.000000006,'EPI_ISL_175924':0.000000006)0.856:0.001060914,(('EPI_ISL_176369':0.001523974,'EPI_ISL_176307':0.002158151)0.955:0.004306969,((('EPI_ISL_175875':0.000987198,'EPI_ISL_153064':0.000983396)0.935:0.001474753,(('EPI_ISL_192364':0.001506207,('EPI_ISL_249141':0.008088020,'EPI_ISL_234461':0.003479443)0.999:0.006563956)0.690:0.000464349,(('EPI_ISL_176289':0.0,'EPI_ISL_176298':0.0):0.002470367,'EPI_ISL_175915':0.001476399)0.969:0.002976795)0.703:0.000000006)0.298:0.000000006,('EPI_ISL_175967':0.002466454,('EPI_ISL_175919':0.002959096,'EPI_ISL_234459':0.007987733)0.000:0.000000006)0.798:0.000490552)0.000:0.000000006)0.661:0.000000052)0.349:0.000985544,'EPI_ISL_234442':0.002470135)0.867:0.000976547)0.998:0.005525772)0.247:0.000479518,'EPI_ISL_102573':0.002468772)0.745:0.000000006,('EPI_ISL_173639':0.000991229,'EPI_ISL_134028':0.005473802)0.752:0.000486987)0.926:0.000984518,('EPI_ISL_173731':0.006972915,('EPI_ISL_145386':0.002474145,('EPI_ISL_250817':0.006051510,'EPI_ISL_173932':0.004519463)0.721:0.000442686)0.894:0.000986461)0.000:0.000000006)0.000:0.000000006,('EPI_ISL_327408':0.019497008,((('EPI_ISL_135869':0.002515830,'EPI_ISL_176137':0.008083296)0.922:0.001946320,('EPI_ISL_14223928':0.000492449,('EPI_ISL_14223932':0.000491730,'EPI_ISL_14223930':0.000491735)0.000:0.000000006)1.000:0.005984344)0.000:0.000000006,(('EPI_ISL_203691':0.010451581,(('EPI_ISL_180101':0.004090404,(('EPI_ISL_180087':0.000000006,(('EPI_ISL_175770':0.000000006,('EPI_ISL_175774':0.000000006,'EPI_ISL_175778':0.000491244)0.855:0.000000006)0.916:0.001476239,(((('EPI_ISL_163727':0.001978995,'EPI_ISL_175989':0.000492521)0.918:0.001480898,(('EPI_ISL_180024':0.001007902,('EPI_ISL_179896':0.000984091,('EPI_ISL_180015':0.0,'EPI_ISL_179981':0.0):0.000000006)0.000:0.000000006)0.947:0.000983725,(('EPI_ISL_4071297':0.000983942,((('EPI_ISL_176360':0.000000006,'EPI_ISL_160436':0.003953685)0.000:0.000000006,(('EPI_ISL_426186':0.000490904,(('EPI_ISL_180033':0.0,'EPI_ISL_180072':0.0):0.000491498,('EPI_ISL_283474':0.002979713,('EPI_ISL_283480':0.000491416,('EPI_ISL_192281':0.000984288,'EPI_ISL_283478':0.000491383)0.000:0.000000006)0.962:0.001989144)0.762:0.000478287)0.000:0.000000006)1.000:0.000000006,(('EPI_ISL_180081':0.000490962,'EPI_ISL_180139':0.001970464)0.000:0.000000006,'EPI_ISL_181900':0.000491291)0.000:0.000000006)0.000:0.000000006)0.000:0.000000006,('EPI_ISL_198123':0.000986774,('EPI_ISL_208998':0.000985055,'EPI_ISL_198137':0.000490964)0.780:0.000490721)0.897:0.000984924)0.767:0.000492405)0.777:0.000490810,('EPI_ISL_168015':0.001479818,'EPI_ISL_163724':0.000491465)0.898:0.000986548)0.000:0.000000006)0.866:0.000491203)0.000:0.000000006,'EPI_ISL_163712':0.000000006)0.000:0.000000006,('EPI_ISL_179840':0.000983266,'EPI_ISL_180014':0.003956164)0.758:0.000000006)0.000:0.000000006)0.005:0.000491166)0.046:0.000000052,((((('EPI_ISL_203668':0.001970166,'EPI_ISL_203704':0.000000006)0.000:0.000000006,((('EPI_ISL_176133':0.000492503,'EPI_ISL_234443':0.002962938)0.794:0.000490550,(('EPI_ISL_234455':0.004483926,'EPI_ISL_234451':0.001488777)0.990:0.003963235,('EPI_ISL_502185':0.003954412,('EPI_ISL_4063436':0.000488703,('EPI_ISL_234450':0.001482288,'EPI_ISL_234454':0.001974275)0.943:0.001981082)0.869:0.000988101)0.000:0.000000006)0.970:0.001973801)0.759:0.000492476,(('EPI_ISL_142930':0.000495014,((('EPI_ISL_173631':0.002466845,(('EPI_ISL_283473':0.001970914,'EPI_ISL_192341':0.002471772)0.872:0.000991198,('EPI_ISL_192435':0.002466442,'EPI_ISL_192429':0.001477823)0.736:0.000496669)0.949:0.001475938)0.185:0.000000006,'EPI_ISL_142929':0.000491455)0.000:0.000000006,((((('EPI_ISL_142904':0.001476743,(('EPI_ISL_142902':0.0,'EPI_ISL_157221':0.0,'EPI_ISL_4071296':0.0):0.000000006,('EPI_ISL_140356':0.000491366,'EPI_ISL_156527':0.000000006)0.000:0.000000006)0.000:0.000000006)0.856:0.000491406,('EPI_ISL_141176':0.001477008,('EPI_ISL_163716':0.003474937,('EPI_ISL_174447':0.004505972,('EPI_ISL_234467':0.007489330,('EPI_ISL_170237':0.002475641,'EPI_ISL_700923':0.003470925)0.738:0.000498637)0.992:0.003999587)0.865:0.000977985)0.764:0.000485557)0.127:0.000000006)0.000:0.000000006,(('EPI_ISL_192408':0.006468749,(('EPI_ISL_139501':0.000000006,('EPI_ISL_148696':0.000491319,'EPI_ISL_173924':0.001480420)0.882:0.000985305)0.000:0.000000006,'EPI_ISL_179798':0.000000006)0.911:0.000000006)0.507:0.000000006,('EPI_ISL_142916':0.0,'EPI_ISL_283549':0.0):0.000984330)0.000:0.000000006)0.000:0.000000006,((('EPI_ISL_142924':0.000000006,'EPI_ISL_138985':0.000491455)0.834:0.000491455,('EPI_ISL_175963':0.004466786,'EPI_ISL_175787':0.002465901)0.753:0.000000006)0.928:0.000000006,(('EPI_ISL_200114':0.0,'EPI_ISL_162867':0.0,'EPI_ISL_142903':0.0,'EPI_ISL_163709':0.0,'EPI_ISL_142901':0.0):0.000000006,'EPI_ISL_142592':0.000491332)0.000:0.000000006)0.000:0.000000006)1.000:0.000000006,('EPI_ISL_379594':0.000491579,((('EPI_ISL_180094':0.003007061,('EPI_ISL_192336':0.001488983,'EPI_ISL_192318':0.001489675)0.986:0.003498486)0.838:0.000963008,('EPI_ISL_154827':0.002467734,('EPI_ISL_153338':0.000984587,('EPI_ISL_175635':0.000000006,('EPI_ISL_173489':0.000984315,'EPI_ISL_175642':0.000491949)0.000:0.000000006)0.000:0.000000006)0.861:0.000491758)0.000:0.000000006)0.801:0.000495074,('EPI_ISL_176270':0.004739454,'EPI_ISL_175833':0.000000006)0.891:0.000986498)0.894:0.000983862)0.752:0.000000006)0.000:0.000000006)0.000:0.000000006)0.894:0.000491304,'EPI_ISL_181779':0.001972138)0.000:0.000000006)0.880:0.000491197)0.935:0.000983251,(('EPI_ISL_249099':0.001476130,'EPI_ISL_166324':0.000000006)0.773:0.000491730,((('EPI_ISL_198889':0.000984200,('EPI_ISL_198885':0.000000006,('EPI_ISL_198937':0.003461124,'EPI_ISL_198799':0.000491602)0.727:0.000000006)0.000:0.000000006)0.864:0.000978734,((('EPI_ISL_278205':0.000593178,'EPI_ISL_278204':0.014176386)0.999:0.010237392,(('EPI_ISL_297931':0.000982270,('EPI_ISL_297930':0.000000006,'EPI_ISL_282397':0.000490704)0.000:0.000000006)0.950:0.002243408,('EPI_ISL_253034':0.000494273,'EPI_ISL_4071929':0.002468204)0.782:0.000714666)0.833:0.001485034)0.945:0.002740843,(('EPI_ISL_198919':0.000000006,'EPI_ISL_198933':0.000491026)0.837:0.000491065,(('EPI_ISL_198924':0.0,'EPI_ISL_198927':0.0,'EPI_ISL_198934':0.0,'EPI_ISL_198926':0.0,'EPI_ISL_198930':0.0):0.000000006,'EPI_ISL_198976':0.000491005)0.000:0.000000006)0.000:0.000000006)0.874:0.000992980)0.997:0.004468982,(('EPI_ISL_283541':0.000483682,(('EPI_ISL_192478':0.001476476,('EPI_ISL_192504':0.000491910,('EPI_ISL_192469':0.000492674,'EPI_ISL_200379':0.002466593)0.785:0.000491553)0.000:0.000000006)0.887:0.000986756,(('EPI_ISL_172821':0.000000006,'EPI_ISL_4032093':0.000491826)0.000:0.000000006,('EPI_ISL_283479':0.000982743,'EPI_ISL_233628':0.002484820)0.959:0.001981251)0.870:0.000983866)0.954:0.001994010)0.921:0.001486561,((('EPI_ISL_198880':0.000981915,('EPI_ISL_200819':0.000000006,('EPI_ISL_200286':0.001970498,'EPI_ISL_200838':0.004457729)0.758:0.000496205)0.000:0.000000006)0.000:0.000000006,(('EPI_ISL_178262':0.0,'EPI_ISL_200837':0.0):0.000000006,('EPI_ISL_195294':0.003961929,'EPI_ISL_178261':0.000490412)0.000:0.000000006)0.917:0.000490525)0.984:0.002465496,((('EPI_ISL_283517':0.001485943,'EPI_ISL_192493':0.001979939)0.968:0.001972486,(('EPI_ISL_192306':0.001485297,'EPI_ISL_192312':0.000484712)0.958:0.001979110,('EPI_ISL_172822':0.001476091,'EPI_ISL_192335':0.000490866)0.000:0.000000006)0.000:0.000000006)0.207:0.000976808,'EPI_ISL_283519':0.008021994)0.771:0.000508743)0.770:0.000488870)0.000:0.000000006)0.912:0.000985136)0.897:0.000985469)0.000:0.000000006,(('EPI_ISL_203689':0.000000006,((('EPI_ISL_12335304':0.000994958,('EPI_ISL_192472':0.001004071,('EPI_ISL_699370':0.001548859,('EPI_ISL_697106':0.000000006,'EPI_ISL_697108':0.000000006)0.997:0.006074466)0.999:0.008518942)0.759:0.000465603)0.995:0.002974852,('EPI_ISL_203719':0.000491244,((('EPI_ISL_192301':0.001486779,'EPI_ISL_217947':0.006478812)0.739:0.000483358,(('EPI_ISL_285557':0.006517523,('EPI_ISL_4071930':0.000000006,('EPI_ISL_284651':0.0,'EPI_ISL_284650':0.0):0.001968714)0.999:0.006492399)0.849:0.000971928,('EPI_ISL_272727':0.0,'EPI_ISL_272729':0.0,'EPI_ISL_272724':0.0):0.000982793)0.000:0.000000006)0.884:0.000491078,((('EPI_ISL_192505':0.000498257,'EPI_ISL_239332':0.004523409)0.769:0.000485839,(('EPI_ISL_283512':0.000984144,((('EPI_ISL_192503':0.000984249,('EPI_ISL_285256':0.001972687,(('EPI_ISL_248778':0.006530459,('EPI_ISL_242877':0.004969298,'EPI_ISL_283514':0.000000006)0.760:0.000482856)0.870:0.000995568,('EPI_ISL_233629':0.000492149,(((('EPI_ISL_283486':0.000492514,((('EPI_ISL_696533':0.002473454,'EPI_ISL_327778':0.002505666)0.000:0.000000006,('EPI_ISL_696534':0.002970567,('EPI_ISL_276785':0.002477139,(('EPI_ISL_276783':0.000000006,('EPI_ISL_379677':0.000000006,('EPI_ISL_268507':0.000984096,(((('EPI_ISL_1374063':0.001479405,'EPI_ISL_1374068':0.001476088)0.000:0.000000006,('EPI_ISL_1495970':0.007102382,('EPI_ISL_1516445':0.002375874,'EPI_ISL_6760686':0.010166234)0.602:0.000983255)0.996:0.004877247)0.982:0.003998247,('EPI_ISL_1374069':0.004463394,('EPI_ISL_14223934':0.018471268,'EPI_ISL_353999':0.000988902)0.403:0.000000006)0.999:0.006555837)0.989:0.004490215,('EPI_ISL_1374052':0.000991859,('EPI_ISL_482756':0.0,'EPI_ISL_5159336':0.0):0.003472120)0.878:0.000982097)0.000:0.000000006)1.000:0.000000006)0.000:0.000000006)0.762:0.000487897,'EPI_ISL_379656':0.004488599)0.752:0.000495744)0.750:0.000492516)0.883:0.001483505)0.891:0.000984926,'EPI_ISL_379658':0.004968339)0.000:0.000000006)0.888:0.000492420,'EPI_ISL_259754':0.000492043)0.000:0.000000006,(('EPI_ISL_258031':0.002472400,('EPI_ISL_258026':0.001480711,'EPI_ISL_242898':0.000985736)0.000:0.000000006)0.983:0.002470013,('EPI_ISL_239331':0.000497783,('EPI_ISL_239330':0.000497682,'EPI_ISL_239329':0.000986456)0.000:0.000000006)0.769:0.000000006)0.619:0.000000006)0.000:0.000000006,'EPI_ISL_249139':0.000492566)0.000:0.000000006)0.871:0.000492035)0.000:0.000000006)0.988:0.002474626)0.000:0.000000006,'EPI_ISL_379665':0.008005368)0.000:0.000000006,('EPI_ISL_283527':0.002478201,'EPI_ISL_283518':0.001485502)0.768:0.000486471)0.000:0.000000006)0.989:0.002466382,'EPI_ISL_203724':0.000000006)0.000:0.000000006)0.783:0.000495870,'EPI_ISL_203737':0.003492101)0.761:0.000487265)0.000:0.000000006)0.000:0.000000006)0.984:0.002465140,'EPI_ISL_142073':0.008656061)0.785:0.000000006)0.000:0.000000006,'EPI_ISL_203683':0.003964074)0.914:0.000983509)0.000:0.000000006,'EPI_ISL_163957':0.004974975)0.582:0.000000006)0.415:0.000980387)0.845:0.001267169,('EPI_ISL_175669':0.000000006,('EPI_ISL_176190':0.000672001,'EPI_ISL_175731':0.000539003)0.803:0.000983131)0.796:0.000977318)0.846:0.002098459)0.386:0.001103372,'EPI_ISL_175681':0.000000006)0.012:0.000000051)0.947:0.002961860)0.905:0.002002457)0.024:0.000000051)0.354:0.001972585)0.758:0.000503361,(('EPI_ISL_134029':0.000000006,'EPI_ISL_134030':0.000986802)1.000:0.011094721,('EPI_ISL_161832':0.001979663,(((((((((('EPI_ISL_250815':0.0,'EPI_ISL_250816':0.0):0.003261168,('EPI_ISL_249104':0.000988485,'EPI_ISL_192397':0.000989941)0.876:0.001205625)0.757:0.000994082,((('EPI_ISL_192360':0.000000006,'EPI_ISL_283503':0.000493038)0.000:0.000000006,(('EPI_ISL_192310':0.000000006,'EPI_ISL_192911':0.000987741)0.991:0.003969188,(('EPI_ISL_249137':0.000492759,('EPI_ISL_192275':0.001470025,('EPI_ISL_249154':0.005018496,('EPI_ISL_239333':0.003548011,('EPI_ISL_249147':0.004479104,('EPI_ISL_215688':0.000000006,('EPI_ISL_249144':0.000000006,'EPI_ISL_285128':0.003968254)0.840:0.000493061)0.921:0.001487450)0.881:0.000994467)0.831:0.000963199)0.975:0.003031810)0.993:0.004515982)0.000:0.000000006,'EPI_ISL_157703':0.000000006)0.000:0.000000006)0.918:0.000492796)0.743:0.000486383,'EPI_ISL_192398':0.001492427)0.923:0.001772608)0.986:0.004261645,('EPI_ISL_176295':0.004800261,'EPI_ISL_283475':0.005007551)0.986:0.004790699)0.913:0.001982819,'EPI_ISL_173933':0.003996615)0.756:0.000473720,('EPI_ISL_181727':0.000500576,('EPI_ISL_192450':0.004998864,'EPI_ISL_173534':0.001503708)0.747:0.000463831)0.999:0.003964645)0.000:0.000000006,(((('EPI_ISL_176150':0.002954010,'EPI_ISL_176154':0.003512638)0.997:0.006006855,((((('EPI_ISL_234465':0.004961390,('EPI_ISL_179846':0.000491836,'EPI_ISL_203699':0.001478222)0.000:0.000000006)0.000:0.000000006,('EPI_ISL_175869':0.000489413,('EPI_ISL_179911':0.000000006,'EPI_ISL_179850':0.000000006)0.999:0.004511937)0.753:0.000496737)0.942:0.000984979,((('EPI_ISL_169428':0.000986099,('EPI_ISL_283534':0.003467570,('EPI_ISL_176159':0.000500295,('EPI_ISL_179839':0.001975413,'EPI_ISL_179841':0.000986445)0.761:0.000000006)0.940:0.001478588)0.000:0.000000006)0.000:0.000000006,(('EPI_ISL_175821':0.000488146,'EPI_ISL_175790':0.002475646)0.781:0.000497477,('EPI_ISL_203685':0.002967959,'EPI_ISL_179848':0.000985322)0.000:0.000000006)0.966:0.001479933)0.922:0.000985374,('EPI_ISL_142922':0.000000006,'EPI_ISL_143663':0.000492177)0.895:0.000492205)0.000:0.000000006)0.927:0.000000006,('EPI_ISL_175786':0.000523349,'EPI_ISL_175973':0.003120849)0.228:0.000000008)0.864:0.002252685,'EPI_ISL_175984':0.003795053)0.016:0.001163619)0.742:0.000546672,('EPI_ISL_294469':0.000492913,'EPI_ISL_173633':0.000492052)0.775:0.000492569)0.566:0.001479596,'EPI_ISL_179921':0.000000006)0.661:0.000000052)0.000:0.000000006,(('EPI_ISL_249130':0.002678929,((('EPI_ISL_192300':0.004481054,('EPI_ISL_176836':0.005481645,(('EPI_ISL_206036':0.005539753,('EPI_ISL_205313':0.000000006,'EPI_ISL_206568':0.001486089)0.995:0.005552655)0.978:0.003503803,'EPI_ISL_192285':0.003974273)0.000:0.000000006)0.535:0.000000006)0.463:0.000994642,'EPI_ISL_283494':0.012214258)0.624:0.003358346,((('EPI_ISL_199118':0.000000006,'EPI_ISL_199129':0.014744174)0.981:0.002483757,('EPI_ISL_426184':0.004505224,(('EPI_ISL_462581':0.0,'EPI_ISL_501410':0.0):0.000454502,'EPI_ISL_215582':0.010116347)0.930:0.001534456)0.854:0.000984091)0.877:0.000992045,(('EPI_ISL_192495':0.001996539,(((('EPI_ISL_699556':0.002482152,(('EPI_ISL_707539':0.0,'EPI_ISL_707538':0.0):0.000494510,'EPI_ISL_699489':0.000494909)0.000:0.000000006)0.987:0.003510960,('EPI_ISL_697849':0.002482801,'EPI_ISL_697863':0.008082038)0.962:0.003056145)0.933:0.001984772,'EPI_ISL_700908':0.002000238)0.953:0.002501605,((((('EPI_ISL_249128':0.001981109,('EPI_ISL_699260':0.000000006,('EPI_ISL_283500':0.001481355,('EPI_ISL_379664':0.001977479,'EPI_ISL_269513':0.004965673)0.000:0.000000006)0.895:0.000493016)0.976:0.002476208)0.745:0.000496625,('EPI_ISL_239994':0.006000683,('EPI_ISL_268502':0.005477348,(('EPI_ISL_699282':0.001496065,'EPI_ISL_699285':0.000000006)0.966:0.002492072,('EPI_ISL_696946':0.002976071,('EPI_ISL_285123':0.001980732,('EPI_ISL_503369':0.001491751,('EPI_ISL_699335':0.006544800,'EPI_ISL_696771':0.003498064)0.890:0.001482908)0.964:0.001980298)0.000:0.000000006)0.914:0.001480751)0.968:0.002496452)0.750:0.000000006)0.832:0.000494597)0.000:0.000000006,'EPI_ISL_249140':0.003968022)0.000:0.000000006,(('EPI_ISL_285124':0.002474239,(((('EPI_ISL_699360':0.000986365,'EPI_ISL_699290':0.003494258)0.998:0.005501587,(('EPI_ISL_697983':0.003533162,('EPI_ISL_707378':0.000991133,'EPI_ISL_707376':0.001988323)0.906:0.001474167)0.995:0.006420723,'EPI_ISL_696591':0.008424383)0.758:0.001155759)0.468:0.000000006,('EPI_ISL_256109':0.002976620,(('EPI_ISL_1005675':0.007002846,(('EPI_ISL_1005676':0.009548262,('EPI_ISL_410990':0.004512955,('EPI_ISL_707343':0.000000006,'EPI_ISL_697903':0.000000006)0.929:0.001996069)0.964:0.002980076)0.000:0.000000006,('EPI_ISL_699356':0.005424666,('EPI_ISL_14223929':0.008734675,('EPI_ISL_14223935':0.005522491,'EPI_ISL_14223938':0.007117161)0.979:0.004439978)0.945:0.002491168)0.842:0.001070981)0.747:0.000488772)0.766:0.000500637,(('EPI_ISL_699308':0.0,'EPI_ISL_699301':0.0):0.000493100,('EPI_ISL_4069605':0.000987145,'EPI_ISL_696784':0.001482232)0.000:0.000000006)0.972:0.002482709)0.959:0.001979582)0.737:0.000494651)0.000:0.000000006,('EPI_ISL_699262':0.002971929,('EPI_ISL_242275':0.000986633,(((('EPI_ISL_699355':0.007005610,'EPI_ISL_699362':0.008031091)0.736:0.000480970,('EPI_ISL_269517':0.000492726,('EPI_ISL_699263':0.002969265,'EPI_ISL_267763':0.001977121)0.000:0.000000006)0.000:0.000000006)0.892:0.000990130,'EPI_ISL_242870':0.002478790)0.770:0.000492165,('EPI_ISL_285133':0.001485158,('EPI_ISL_250315':0.001977875,'EPI_ISL_240829':0.000000006)0.796:0.000492475)0.749:0.000494614)0.000:0.000000006)0.936:0.000986787)0.744:0.000000006)0.787:0.000000006)0.772:0.000990303,(('EPI_ISL_1483239':0.0,'EPI_ISL_1483231':0.0,'EPI_ISL_1477043':0.0):0.012732332,'EPI_ISL_267764':0.003082164)0.712:0.000391872)0.890:0.000992572)0.000:0.000000006,(('EPI_ISL_249145':0.000498879,('EPI_ISL_249146':0.000988923,'EPI_ISL_249142':0.000000006)0.000:0.000000006)0.951:0.001991998,('EPI_ISL_249280':0.001980323,('EPI_ISL_249148':0.000494453,('EPI_ISL_283501':0.000988422,'EPI_ISL_242871':0.002477642)0.431:0.000000006)0.000:0.000000006)0.877:0.000989959)0.970:0.002480125)0.982:0.002488549)0.848:0.000988370)0.972:0.002525756,'EPI_ISL_234453':0.006576768)0.743:0.000456916)0.738:0.000729072)0.969:0.003970977)0.859:0.001289494,(('EPI_ISL_234466':0.011890081,('EPI_ISL_234434':0.002608467,('EPI_ISL_200611':0.002809553,('EPI_ISL_199225':0.002477586,'EPI_ISL_200568':0.001487467)0.880:0.001157766)0.964:0.004052857)1.000:0.007710232)0.670:0.000189978,(('EPI_ISL_206831':0.000492853,(('EPI_ISL_387734':0.000000006,'EPI_ISL_387733':0.002082030)0.994:0.004494377,(('EPI_ISL_199107':0.000492286,'EPI_ISL_198879':0.000000006)0.998:0.005463242,('EPI_ISL_176157':0.001478191,('EPI_ISL_199098':0.002993396,('EPI_ISL_200431':0.002476072,('EPI_ISL_201384':0.000494212,'EPI_ISL_200283':0.000492227)0.742:0.000492748)0.914:0.001476072)0.997:0.004486478)0.000:0.000000006)0.951:0.001982231)0.902:0.001480336)0.757:0.000491781,('EPI_ISL_176835':0.003464898,('EPI_ISL_234426':0.001976770,(((('EPI_ISL_234463':0.001480193,'EPI_ISL_200601':0.004993319)0.943:0.002007021,('EPI_ISL_200615':0.004010603,('EPI_ISL_234433':0.001485911,('EPI_ISL_200609':0.0,'EPI_ISL_200608':0.0):0.002986190)0.971:0.003019101)0.749:0.000435230)0.997:0.004493195,((('EPI_ISL_285118':0.004461537,('EPI_ISL_176828':0.002966193,(('EPI_ISL_175910':0.0,'EPI_ISL_175917':0.0):0.000000006,(('EPI_ISL_176832':0.002966601,('EPI_ISL_176818':0.000984803,(('EPI_ISL_172816':0.0,'EPI_ISL_170981':0.0):0.000000006,('EPI_ISL_176816':0.000492184,'EPI_ISL_172823':0.000000006)0.925:0.000492043)0.000:0.000000006)0.989:0.003494783)0.916:0.001991584,('EPI_ISL_200620':0.002962812,(('EPI_ISL_249120':0.001500752,(('EPI_ISL_696766':0.000492959,'EPI_ISL_697885':0.000000006)1.000:0.011708398,('EPI_ISL_700896':0.000000006,'EPI_ISL_281312':0.000492847)0.911:0.001959936)0.979:0.004028406)0.866:0.000971361,('EPI_ISL_192910':0.004497947,'EPI_ISL_192279':0.002003218)0.755:0.000465111)0.743:0.000000006)0.775:0.000984908)0.876:0.000987193)0.000:0.000000006)0.000:0.000000006)0.978:0.002487170,'EPI_ISL_700885':0.007999864)0.738:0.000495667,(('EPI_ISL_234440':0.000992769,('EPI_ISL_234452':0.000992694,((('EPI_ISL_199039':0.000000006,'EPI_ISL_199040':0.003464671)0.943:0.001479338,(('EPI_ISL_244959':0.000492188,'EPI_ISL_244960':0.000000006)0.973:0.003079172,'EPI_ISL_699397':0.016399029)0.752:0.000398344)0.000:0.000000006,'EPI_ISL_200455':0.002969008)0.876:0.000985095)0.970:0.002479455)0.867:0.000982766,'EPI_ISL_234441':0.002966359)0.772:0.000501475)0.000:0.000000006)0.871:0.000984876,(('EPI_ISL_387775':0.003426965,'EPI_ISL_387731':0.003062180)0.989:0.004546143,(('EPI_ISL_387349':0.000513395,'EPI_ISL_387348':0.000473817)1.000:0.013375437,(('EPI_ISL_387334':0.000000006,('EPI_ISL_387344':0.000000006,'EPI_ISL_387339':0.000000006)0.000:0.000000006)0.950:0.002724818,(('EPI_ISL_387318':0.000136830,'EPI_ISL_387309':0.000851380)0.990:0.005379645,('EPI_ISL_321559':0.001586298,'EPI_ISL_368671':0.007935149)0.987:0.004506659)0.914:0.002185468)0.987:0.004888893)0.734:0.000469374)0.967:0.002938204)0.859:0.000987636)0.938:0.001488026)0.000:0.000000006)0.000:0.000000006)0.790:0.000491047)0.784:0.000494216)0.727:0.000000006,('EPI_ISL_175873':0.001092397,('EPI_ISL_256106':0.006544385,(((('EPI_ISL_192280':0.001482744,(('EPI_ISL_200391':0.0,'EPI_ISL_198905':0.0):0.000984976,'EPI_ISL_699598':0.006980781)0.000:0.000000006)0.994:0.003466836,((('EPI_ISL_249116':0.003489521,((('EPI_ISL_242866':0.005090021,'EPI_ISL_501500':0.012720101)0.794:0.000879758,('EPI_ISL_372783':0.007978101,(('EPI_ISL_253035':0.000000006,('EPI_ISL_257984':0.000492624,'EPI_ISL_242842':0.000494368)0.997:0.003474287)0.932:0.001492442,'EPI_ISL_242858':0.006518592)0.848:0.000980571)0.000:0.000000006)0.756:0.000638140,('EPI_ISL_249153':0.000819747,'EPI_ISL_212471':0.001155790)0.974:0.003495157)0.984:0.004336723)0.935:0.001987120,(('EPI_ISL_198128':0.000492916,'EPI_ISL_198141':0.002963685)0.951:0.001975409,((('EPI_ISL_697353':0.001072034,(((('EPI_ISL_697380':0.002975205,'EPI_ISL_696744':0.001484725)0.000:0.000000006,'EPI_ISL_696681':0.000000006)0.988:0.002476975,((('EPI_ISL_696695':0.001979949,('EPI_ISL_696746':0.000493443,('EPI_ISL_696762':0.005992949,('EPI_ISL_696724':0.000000006,('EPI_ISL_696748':0.000988550,'EPI_ISL_696725':0.000000006)0.913:0.000493848)0.933:0.000493569)0.000:0.000000006)0.570:0.000000006)0.000:0.000000006,('EPI_ISL_707571':0.0,'EPI_ISL_707569':0.0,'EPI_ISL_699608':0.0,'EPI_ISL_699594':0.0,'EPI_ISL_696727':0.0):0.000000006)0.000:0.000000006,'EPI_ISL_696674':0.000493482)0.000:0.000000006)0.954:0.002473292,'EPI_ISL_699560':0.002503873)0.929:0.005450226)0.821:0.003635108,'EPI_ISL_200408':0.003477319)0.899:0.001502332,((((('EPI_ISL_700892':0.000989868,'EPI_ISL_170530':0.000489875)0.946:0.001482141,(((((((((('EPI_ISL_173535':0.000491830,(('EPI_ISL_181686':0.0,'EPI_ISL_181687':0.0):0.000491796,'EPI_ISL_162062':0.001481769)0.000:0.000000006)0.542:0.000000006,('EPI_ISL_181782':0.0,'EPI_ISL_173526':0.0):0.000491652)0.000:0.000000006,('EPI_ISL_181685':0.000491796,'EPI_ISL_180096':0.002468602)0.000:0.000000006)0.000:0.000000006,(('EPI_ISL_152846':0.0,'EPI_ISL_162076':0.0,'EPI_ISL_162075':0.0):0.000000006,'EPI_ISL_182071':0.000984100)0.847:0.000491660)0.840:0.000491801,('EPI_ISL_177499':0.004484923,'EPI_ISL_181688':0.002469291)0.611:0.000000006)0.000:0.000000006,'EPI_ISL_173544':0.002470426)0.855:0.000491810,('EPI_ISL_294491':0.004465934,'EPI_ISL_173487':0.000499355)0.769:0.000486337)0.000:0.000000006,(('EPI_ISL_176043':0.003977196,'EPI_ISL_181446':0.001986799)0.894:0.001482499,(((('EPI_ISL_181955':0.000492134,'EPI_ISL_173460':0.000000006)0.830:0.000492214,(('EPI_ISL_181954':0.0,'EPI_ISL_173468':0.0):0.000000006,('EPI_ISL_173481':0.000491999,'EPI_ISL_181966':0.001478245)0.000:0.000000006)0.000:0.000000006)0.973:0.001974174,('EPI_ISL_181705':0.000491802,(('EPI_ISL_173540':0.000000006,('EPI_ISL_181769':0.000492139,'EPI_ISL_181661':0.000984530)0.771:0.000492542)0.863:0.000491855,('EPI_ISL_181916':0.000000006,('EPI_ISL_181906':0.0,'EPI_ISL_173541':0.0):0.000000006)0.000:0.000000006)0.907:0.000984588)0.000:0.000000006)0.915:0.000984817,(('EPI_ISL_181452':0.000000006,(('EPI_ISL_173488':0.001478143,('EPI_ISL_181695':0.0,'EPI_ISL_179380':0.0):0.000000006)0.835:0.000491836,('EPI_ISL_181568':0.001479280,('EPI_ISL_173498':0.000000006,('EPI_ISL_176160':0.000000006,'EPI_ISL_182016':0.000491896)0.910:0.000492054)0.940:0.000984615)0.000:0.000000006)0.000:0.000000006)1.000:0.000000006,('EPI_ISL_173536':0.000491838,'EPI_ISL_173528':0.000000006)0.901:0.000984526)0.000:0.000000006)0.000:0.000000006)0.000:0.000000006)0.000:0.000000006,'EPI_ISL_234445':0.001478082)0.816:0.000492070,'EPI_ISL_176445':0.000495412)0.810:0.000492428)0.000:0.000000006,((('EPI_ISL_180154':0.000000006,((('EPI_ISL_198886':0.0,'EPI_ISL_199010':0.0):0.000000006,'EPI_ISL_198887':0.000493192)0.982:0.002477104,'EPI_ISL_180147':0.000000006)0.917:0.000493357)0.975:0.001986156,((('EPI_ISL_249133':0.004518174,'EPI_ISL_249136':0.004045866)0.860:0.000952848,'EPI_ISL_700922':0.000493343)0.000:0.000000006,'EPI_ISL_700927':0.000493312)0.770:0.000493765)0.742:0.000488259,(('EPI_ISL_700895':0.005393225,'EPI_ISL_200612':0.002628836)0.309:0.000960909,'EPI_ISL_199025':0.001114538)0.971:0.002881490)0.993:0.003980980)0.000:0.000000006,(((('EPI_ISL_700884':0.000995643,('EPI_ISL_707488':0.001985189,('EPI_ISL_699311':0.003491146,'EPI_ISL_284690':0.001994202)0.727:0.000484115)0.876:0.000986742)0.997:0.005026247,'EPI_ISL_234456':0.005009089)0.727:0.000461658,'EPI_ISL_181444':0.001976889)0.000:0.000000006,((('EPI_ISL_176024':0.000000006,(((('EPI_ISL_192309':0.004011907,('EPI_ISL_258009':0.006049126,'EPI_ISL_700907':0.003535245)0.970:0.002998656)0.968:0.003053659,'EPI_ISL_172827':0.008180968)0.743:0.000438925,'EPI_ISL_192292':0.005968789)0.000:0.000000006,(((('EPI_ISL_379592':0.000984374,'EPI_ISL_170151':0.001976812)0.752:0.000499401,('EPI_ISL_379588':0.000000006,'EPI_ISL_378704':0.011596435)0.991:0.003968149)0.754:0.000489017,'EPI_ISL_176023':0.001974649)0.000:0.000000006,'EPI_ISL_176144':0.002971110)0.000:0.000000006)1.000:0.000000006)0.000:0.000000006,(('EPI_ISL_175991':0.000492978,'EPI_ISL_176025':0.000000006)0.950:0.000000006,'EPI_ISL_179844':0.000000006)0.914:0.002472279)0.849:0.000492245,('EPI_ISL_502184':0.007986649,('EPI_ISL_234458':0.003441243,('EPI_ISL_192909':0.001482832,('EPI_ISL_169442':0.0,'EPI_ISL_364317':0.0):0.000000006)0.994:0.005061704)0.935:0.002488284)0.392:0.000537343)0.731:0.000000006)0.000:0.000000006)0.000:0.000000006,((('EPI_ISL_700906':0.002929707,('EPI_ISL_216875':0.000533387,((('EPI_ISL_700920':0.007001027,'EPI_ISL_700924':0.001973702)0.000:0.000000006,('EPI_ISL_198915':0.004495894,'EPI_ISL_700909':0.007520082)0.863:0.000980026)0.000:0.000000006,('EPI_ISL_505075':0.009686648,'EPI_ISL_700921':0.000980846)0.237:0.000994813)0.955:0.001940222)0.381:0.000492313)0.000:0.000000006,'EPI_ISL_505080':0.001524129)0.945:0.002477847,('EPI_ISL_700926':0.001972656,('EPI_ISL_249132':0.001477387,((((('EPI_ISL_699499':0.001824208,('EPI_ISL_697857':0.003140519,('EPI_ISL_697860':0.000000006,(('EPI_ISL_697859':0.0,'EPI_ISL_697858':0.0):0.000000006,('EPI_ISL_697864':0.002969645,'EPI_ISL_707534':0.000986485)0.000:0.000000006)0.923:0.001481754)0.461:0.001330130)0.430:0.002984146)0.989:0.005175659,(('EPI_ISL_242845':0.002029393,('EPI_ISL_337281':0.008594899,'EPI_ISL_285211':0.003070348)0.749:0.000341529)1.000:0.011123707,('EPI_ISL_699293':0.011343220,((('EPI_ISL_258028':0.001499568,('EPI_ISL_378709':0.000498609,'EPI_ISL_284987':0.001973891)0.985:0.003500247)1.000:0.007557345,((('EPI_ISL_707564':0.0,'EPI_ISL_707558':0.0,'EPI_ISL_707561':0.0,'EPI_ISL_707562':0.0,'EPI_ISL_707565':0.0,'EPI_ISL_707560':0.0,'EPI_ISL_707563':0.0,'EPI_ISL_707557':0.0,'EPI_ISL_699588':0.0):0.003968413,('EPI_ISL_284990':0.001491091,('EPI_ISL_697856':0.000985562,'EPI_ISL_696829':0.004474976)0.000:0.000000006)0.768:0.000496385)0.970:0.002968506,((('EPI_ISL_284984':0.003977221,'EPI_ISL_283456':0.001479217)0.000:0.000000006,(('EPI_ISL_283521':0.000492529,'EPI_ISL_284992':0.000985211)0.000:0.000000006,('EPI_ISL_285015':0.000499219,'EPI_ISL_276786':0.003972210)0.894:0.000982113)0.964:0.001478980)0.000:0.000000006,('EPI_ISL_285122':0.002994421,'EPI_ISL_707680':0.011197807)0.941:0.002477164)0.638:0.000000006)0.775:0.000478642)0.891:0.001001284,('EPI_ISL_283540':0.002470067,((('EPI_ISL_259758':0.005664097,('EPI_ISL_217495':0.000665481,'EPI_ISL_217880':0.006344203)0.768:0.000985721)0.813:0.000815973,'EPI_ISL_700900':0.002469861)0.000:0.000000006,(('EPI_ISL_699295':0.002966138,'EPI_ISL_284664':0.001975171)0.340:0.000000006,('EPI_ISL_707487':0.002014520,'EPI_ISL_1005674':0.013816902)0.840:0.000952758)0.000:0.000000006)0.859:0.000000006)0.864:0.000000006)0.404:0.002455635)0.987:0.005045655)0.000:0.000000006)0.000:0.000000006,(('EPI_ISL_198843':0.001973774,(('EPI_ISL_707368':0.0,'EPI_ISL_707367':0.0):0.013124515,((('EPI_ISL_192284':0.000492876,('EPI_ISL_199141':0.000985637,'EPI_ISL_200631':0.000000006)0.802:0.000492360)0.739:0.000491664,('EPI_ISL_700913':0.006645852,'EPI_ISL_699298':0.008780185)0.852:0.001347361)0.883:0.000988701,(('EPI_ISL_200422':0.0,'EPI_ISL_199023':0.0):0.000491968,(('EPI_ISL_200449':0.0,'EPI_ISL_200632':0.0):0.003462083,'EPI_ISL_249308':0.008522578)0.000:0.000000006)0.000:0.000000006)0.904:0.000984841)0.000:0.000000006)0.884:0.000991198,'EPI_ISL_200830':0.005983783)0.759:0.000487615)0.774:0.000491936,((('EPI_ISL_198134':0.000985820,(('EPI_ISL_4069828':0.003471015,('EPI_ISL_198138':0.001478245,('EPI_ISL_200388':0.001492792,'EPI_ISL_200381':0.002988873)0.874:0.000978491)0.000:0.000000006)0.000:0.000000006,(('EPI_ISL_258005':0.011076420,('EPI_ISL_284663':0.005525332,('EPI_ISL_700887':0.004873230,('EPI_ISL_700903':0.002357490,'EPI_ISL_700902':0.002619913)0.874:0.001975052)0.937:0.002672131)0.738:0.000465652)0.000:0.000000006,('EPI_ISL_283539':0.004971347,((((('EPI_ISL_696574':0.000000006,'EPI_ISL_696569':0.000326575)0.659:0.000193585,(('EPI_ISL_699436':0.000000006,'EPI_ISL_330737':0.002972731)0.889:0.001478060,('EPI_ISL_697052':0.001938717,'EPI_ISL_697058':0.000000006)0.896:0.004053730)0.279:0.001193673)0.953:0.004803698,(((('EPI_ISL_707354':0.004500077,(('EPI_ISL_707579':0.0,'EPI_ISL_697979':0.0):0.000483138,'EPI_ISL_697977':0.000503530)0.984:0.004040267)0.918:0.001979001,(((((('EPI_ISL_4073212':0.003467858,(('EPI_ISL_696584':0.004965012,'EPI_ISL_397115':0.000000006)0.000:0.000000006,('EPI_ISL_3247070':0.006578987,'EPI_ISL_3247065':0.004495394)1.000:0.014097401)0.748:0.000492548)0.000:0.000000006,('EPI_ISL_3247063':0.000493277,('EPI_ISL_482743':0.000493369,'EPI_ISL_14835738':0.001978684)0.000:0.000000006)1.000:0.011056891)0.000:0.000000006,((('EPI_ISL_707530':0.0,'EPI_ISL_707532':0.0,'EPI_ISL_696639':0.0):0.000492647,('EPI_ISL_699564':0.004999752,'EPI_ISL_696717':0.001983357)0.905:0.001492548)0.000:0.000000006,(((('EPI_ISL_707514':0.0,'EPI_ISL_707513':0.0,'EPI_ISL_699448':0.0):0.000000006,('EPI_ISL_707511':0.000492937,'EPI_ISL_707518':0.000492992)0.000:0.000000006)0.994:0.003469908,('EPI_ISL_696579':0.000000006,(('EPI_ISL_699163':0.007948569,('EPI_ISL_697087':0.002006276,('EPI_ISL_697084':0.001851246,'EPI_ISL_697088':0.000000006)0.979:0.003097403)0.882:0.001519824)0.747:0.000590663,((('EPI_ISL_697362':0.003972066,('EPI_ISL_697438':0.004324950,('EPI_ISL_696859':0.000000006,'EPI_ISL_699165':0.003480963)0.278:0.000000006)0.971:0.002677984)0.000:0.000000006,'EPI_ISL_696644':0.005972917)0.000:0.000000006,('EPI_ISL_696856':0.000000006,('EPI_ISL_697356':0.000000006,('EPI_ISL_697359':0.000000006,'EPI_ISL_698002':0.001482120)0.918:0.000000006)0.982:0.003470011)0.733:0.000000006)0.000:0.000000006)0.204:0.000492883)0.745:0.000000051)0.000:0.000000006,((('EPI_ISL_697985':0.000000006,('EPI_ISL_697986':0.000000006,('EPI_ISL_699251':0.000000006,('EPI_ISL_697996':0.0,'EPI_ISL_697988':0.0,'EPI_ISL_699252':0.0,'EPI_ISL_697989':0.0,'EPI_ISL_697987':0.0,'EPI_ISL_697991':0.0):0.000000006)0.000:0.000000006)0.979:0.000000006)0.998:0.003969046,('EPI_ISL_696560':0.003472967,(('EPI_ISL_14870977':0.001485568,('EPI_ISL_696567':0.0,'EPI_ISL_696562':0.0):0.004982303)0.963:0.002531235,('EPI_ISL_696619':0.000000006,(('EPI_ISL_697333':0.0,'EPI_ISL_697324':0.0):0.004466490,('EPI_ISL_696623':0.000000006,'EPI_ISL_696622':0.000000006)0.415:0.000000006)0.926:0.000000006)0.989:0.004476659)0.738:0.000487491)0.000:0.000000006)0.987:0.002981992,('EPI_ISL_707572':0.001856470,('EPI_ISL_699474':0.023478541,'EPI_ISL_4071127':0.022799305)0.903:0.004092085)0.915:0.002132301)0.776:0.000488850)0.000:0.000000006)0.000:0.000000006)0.000:0.000000006,('EPI_ISL_3247066':0.014597991,('EPI_ISL_14835737':0.000490958,('EPI_ISL_3247067':0.003012310,'EPI_ISL_3247064':0.000495070)0.730:0.000000006)1.000:0.010386194)0.938:0.003273517)0.824:0.000492901,('EPI_ISL_707352':0.006045969,'EPI_ISL_4071160':0.003966706)0.574:0.000000006)0.000:0.000000006,'EPI_ISL_337279':0.003969739)0.767:0.000496194)0.969:0.001975617,('EPI_ISL_699442':0.000000006,('EPI_ISL_697079':0.001010421,('EPI_ISL_697322':0.003970984,'EPI_ISL_697267':0.000491404)0.751:0.000485550)1.000:0.004978134)0.977:0.003466661)0.000:0.000000006,'EPI_ISL_502186':0.005498515)0.752:0.000486430)0.877:0.000994055,('EPI_ISL_284665':0.002473121,'EPI_ISL_277120':0.001481860)0.000:0.000000006)0.000:0.000000006,('EPI_ISL_699639':0.002985722,('EPI_ISL_259756':0.002968015,('EPI_ISL_285150':0.000000006,'EPI_ISL_285011':0.001480647)0.992:0.003493485)0.849:0.000999867)0.871:0.000990374)0.846:0.001014880)0.871:0.002478117)0.914:0.001453375)0.810:0.000492295)0.782:0.000492731,'EPI_ISL_505074':0.000000006)0.000:0.000000006,('EPI_ISL_700916':0.006657075,('EPI_ISL_700904':0.003591205,'EPI_ISL_502187':0.008505385)0.947:0.003505945)0.995:0.005429591)0.772:0.000493210)0.773:0.000491712,((('EPI_ISL_181918':0.000000006,(('EPI_ISL_181905':0.0,'EPI_ISL_181768':0.0,'EPI_ISL_181784':0.0,'EPI_ISL_181914':0.0):0.000000006,(('EPI_ISL_176446':0.000000006,'EPI_ISL_707381':0.006492492)0.854:0.000492105,('EPI_ISL_181913':0.001478180,'EPI_ISL_176443':0.000491844)0.441:0.000000006)1.000:0.000000006)0.000:0.000000006)0.000:0.000000006,('EPI_ISL_700890':0.009569702,'EPI_ISL_700888':0.000998516)0.971:0.002972196)0.343:0.000491856,('EPI_ISL_234432':0.005484606,((('EPI_ISL_192323':0.003484500,('EPI_ISL_700899':0.003470138,('EPI_ISL_700910':0.000000006,'EPI_ISL_502183':0.002475200)0.991:0.004502214)0.975:0.003544290)0.991:0.004984209,('EPI_ISL_283510':0.001477859,('EPI_ISL_223673':0.001479688,('EPI_ISL_283477':0.001479693,('EPI_ISL_192322':0.003481147,'EPI_ISL_171342':0.000981996)0.780:0.000497103)0.894:0.000988537)0.971:0.002470140)0.000:0.000000006)0.323:0.000000006,'EPI_ISL_181448':0.001479169)0.000:0.000000006)0.000:0.000000006)0.905:0.000988197)0.414:0.000495259)0.751:0.000000006)0.777:0.000529724)0.752:0.000455834)0.775:0.000488570)0.949:0.001484361)0.000:0.000000006)0.826:0.000998448,'EPI_ISL_200574':0.004982050)0.759:0.000479941)0.734:0.000498488,(((('EPI_ISL_700919':0.039081918,'EPI_ISL_4062012':0.036091100)0.963:0.008976352,'EPI_ISL_696961':0.030141011)0.951:0.006245527,(('EPI_ISL_249152':0.001489630,'EPI_ISL_203722':0.000984606)0.985:0.002485835,'EPI_ISL_697853':0.002980674)0.739:0.000000006)0.751:0.000977473,((('EPI_ISL_215584':0.006514175,((((('EPI_ISL_700889':0.003680249,'EPI_ISL_700925':0.001779584)0.357:0.000988223,('EPI_ISL_700886':0.002492209,'EPI_ISL_699486':0.005495495)0.632:0.000510191)0.629:0.000458677,(('EPI_ISL_699557':0.003762404,('EPI_ISL_707541':0.001750928,'EPI_ISL_697855':0.003719697)0.949:0.002501038)0.785:0.001717952,('EPI_ISL_707380':0.005057338,((('EPI_ISL_258032':0.003471065,(('EPI_ISL_242849':0.002502551,'EPI_ISL_285186':0.003989716)0.753:0.000475371,((((('EPI_ISL_699198':0.0,'EPI_ISL_697866':0.0):0.000000006,'EPI_ISL_267759':0.000986690)0.000:0.000000006,(('EPI_ISL_697854':0.000987078,'EPI_ISL_258006':0.000494130)0.000:0.000000006,'EPI_ISL_707431':0.001976499)0.000:0.000000006)1.000:0.000000006,(((('EPI_ISL_699241':0.0,'EPI_ISL_699239':0.0):0.000999450,'EPI_ISL_707441':0.012693333)0.729:0.000482173,('EPI_ISL_707446':0.000492726,(('EPI_ISL_699218':0.0,'EPI_ISL_707445':0.0,'EPI_ISL_707444':0.0,'EPI_ISL_707448':0.0,'EPI_ISL_707438':0.0,'EPI_ISL_696950':0.0,'EPI_ISL_707436':0.0,'EPI_ISL_707439':0.0,'EPI_ISL_707447':0.0,'EPI_ISL_696954':0.0,'EPI_ISL_696951':0.0,'EPI_ISL_699247':0.0):0.000000006,'EPI_ISL_697152':0.000492720)0.000:0.000000006)0.000:0.000000006)0.000:0.000000006,('EPI_ISL_707450':0.000493864,'EPI_ISL_697180':0.000989039)0.937:0.001485342)0.836:0.000492720)0.000:0.000000006,('EPI_ISL_699196':0.001481368,(('EPI_ISL_258033':0.001976420,'EPI_ISL_253626':0.000000006)0.864:0.000492729,'EPI_ISL_285213':0.000986350)0.000:0.000000006)0.000:0.000000006)0.000:0.000000006)0.829:0.000492720)0.000:0.000000006,('EPI_ISL_242852':0.000991464,('EPI_ISL_242861':0.000492985,'EPI_ISL_285315':0.000493769)0.754:0.000492092)0.955:0.001484313)0.966:0.001481410,(('EPI_ISL_259747':0.005522494,('EPI_ISL_242888':0.004302180,(('EPI_ISL_285574':0.001503153,('EPI_ISL_698004':0.000516343,('EPI_ISL_698023':0.000526383,('EPI_ISL_697377':0.000000006,(('EPI_ISL_697368':0.000000006,(('EPI_ISL_697372':0.001981182,'EPI_ISL_699544':0.001486533)0.767:0.000490267,'EPI_ISL_698006':0.000000006)0.609:0.000000052)0.004:0.001978502,((('EPI_ISL_698015':0.001482150,('EPI_ISL_699543':0.000000006,('EPI_ISL_699540':0.001917432,'EPI_ISL_699374':0.005992405)0.799:0.003907400)0.917:0.001984851)0.000:0.000000006,('EPI_ISL_707576':0.000000006,('EPI_ISL_699636':0.000000006,('EPI_ISL_699635':0.000000006,'EPI_ISL_698008':0.001482375)0.643:0.000000052)0.286:0.001482291)0.643:0.000000051)0.000:0.000000006,('EPI_ISL_698005':0.000000006,'EPI_ISL_707575':0.000000006)0.990:0.001977835)0.730:0.000000006)0.000:0.000000006)0.000:0.000000006)0.166:0.004333782)0.787:0.001269653)0.987:0.004192803,'EPI_ISL_240520':0.003806543)0.379:0.000466766)0.909:0.001670327)0.926:0.001494108,(((('EPI_ISL_699500':0.0,'EPI_ISL_699511':0.0):0.003476604,('EPI_ISL_242875':0.001980216,'EPI_ISL_285561':0.001491031)0.869:0.000986542)0.000:0.000000006,('EPI_ISL_259761':0.000998787,((((((('EPI_ISL_700931':0.003993215,('EPI_ISL_699388':0.002490289,(('EPI_ISL_707461':0.0,'EPI_ISL_707462':0.0,'EPI_ISL_699375':0.0,'EPI_ISL_699390':0.0):0.000000006,'EPI_ISL_697833':0.000493414)0.868:0.000985344)0.987:0.004009859)0.860:0.000979100,'EPI_ISL_259749':0.000000006)0.000:0.000000006,'EPI_ISL_699212':0.001976433)0.000:0.000000006,'EPI_ISL_257999':0.001481783)0.000:0.000000006,('EPI_ISL_242884':0.000492673,(('EPI_ISL_257989':0.000494416,'EPI_ISL_378707':0.000492584)0.000:0.000000006,('EPI_ISL_284995':0.000492735,'EPI_ISL_696559':0.009010854)0.000:0.000000006)1.000:0.000000006)0.000:0.000000006)0.000:0.000000006,'EPI_ISL_257986':0.000986801)0.938:0.000986514,((('EPI_ISL_325939':0.005978962,'EPI_ISL_378710':0.001976334)0.000:0.000000006,('EPI_ISL_242863':0.0,'EPI_ISL_258010':0.0):0.000000006)0.919:0.000986470,(('EPI_ISL_379676':0.000985985,'EPI_ISL_379654':0.000000006)0.870:0.000985957,('EPI_ISL_242885':0.000000006,'EPI_ISL_242854':0.001975938)0.794:0.000494425)0.888:0.000986033)0.000:0.000000006)0.786:0.000986079)0.902:0.001980769)0.769:0.000490528,('EPI_ISL_258018':0.002973519,'EPI_ISL_258014':0.005591616)0.930:0.001997387)0.954:0.001983322)0.000:0.000000006)0.986:0.003055143)0.761:0.000416532)0.730:0.000000006)0.910:0.000000006,'EPI_ISL_200414':0.000000006)0.000:0.000000006,(('EPI_ISL_379655':0.007043500,'EPI_ISL_700894':0.002992342)0.858:0.000974114,'EPI_ISL_526774':0.001974250)0.000:0.000000006)0.754:0.000490071)0.769:0.000495038,(('EPI_ISL_266426':0.000491445,'EPI_ISL_198865':0.000492973)0.785:0.000492439,((('EPI_ISL_283543':0.001986340,('EPI_ISL_379404':0.004032390,('EPI_ISL_505059':0.000000006,'EPI_ISL_505060':0.000493758)0.988:0.003995679)0.988:0.004506493)0.914:0.001484646,((((((('EPI_ISL_248314':0.000989854,((('EPI_ISL_699502':0.0,'EPI_ISL_707686':0.0):0.000000006,'EPI_ISL_699482':0.000985657)0.948:0.001484074,'EPI_ISL_285228':0.001486370)0.762:0.000492512)0.880:0.000987353,(('EPI_ISL_696609':0.000000006,(('EPI_ISL_707348':0.0,'EPI_ISL_697835':0.0,'EPI_ISL_697834':0.0):0.000000006,'EPI_ISL_696891':0.000988042)0.910:0.000518147)1.000:0.010714888,('EPI_ISL_698070':0.001992551,(('EPI_ISL_697135':0.000000006,((('EPI_ISL_697048':0.000000006,'EPI_ISL_697044':0.000494521)0.000:0.000000006,'EPI_ISL_697040':0.000000006)0.639:0.000000006,'EPI_ISL_697134':0.000000006)0.401:0.000000006)0.838:0.000000006,'EPI_ISL_697051':0.001485838)0.973:0.002987925)0.999:0.005646348)0.787:0.000881036)0.000:0.000000006,('EPI_ISL_242872':0.000491437,'EPI_ISL_284689':0.002484055)0.966:0.001979651)0.836:0.000493011,(('EPI_ISL_285114':0.000988774,('EPI_ISL_242850':0.000493314,'EPI_ISL_242867':0.000000006)0.982:0.002478089)0.759:0.000492942,'EPI_ISL_707371':0.008023114)0.000:0.000000006)0.000:0.000000006,(('EPI_ISL_707559':0.000492802,('EPI_ISL_707567':0.0,'EPI_ISL_699584':0.0):0.000000006)0.998:0.004494679,('EPI_ISL_707568':0.000989356,'EPI_ISL_699587':0.000493955)0.958:0.002481647)0.925:0.001486653)0.849:0.000492622,'EPI_ISL_277046':0.001976080)0.000:0.000000006,((('EPI_ISL_192471':0.001480837,'EPI_ISL_249138':0.002473956)0.000:0.000000006,('EPI_ISL_285548':0.004979703,('EPI_ISL_283523':0.002973444,(('EPI_ISL_338377':0.002884669,'EPI_ISL_699249':0.001579718)0.996:0.005020954,('EPI_ISL_259762':0.003472566,'EPI_ISL_379586':0.000496100)0.752:0.000599504)0.810:0.000879027)0.452:0.000495608)0.747:0.000000006)0.916:0.000000006,((('EPI_ISL_283546':0.002969023,'EPI_ISL_283526':0.001977863)0.000:0.000000006,('EPI_ISL_699207':0.0,'EPI_ISL_696978':0.0):0.006986843)0.818:0.000492648,('EPI_ISL_707433':0.004977113,('EPI_ISL_253028':0.004969844,(('EPI_ISL_1005655':0.006483476,(('EPI_ISL_283542':0.000000006,('EPI_ISL_381469':0.001481886,('EPI_ISL_269511':0.000497322,('EPI_ISL_379663':0.000494394,'EPI_ISL_268508':0.001481507)0.923:0.001483063)0.967:0.001978207)0.000:0.000000006)1.000:0.000000006,'EPI_ISL_285257':0.000493888)0.000:0.000000006)0.914:0.001498192,'EPI_ISL_502188':0.012656555)0.523:0.000477942)0.000:0.000000006)0.889:0.000492634)0.000:0.000000006)0.739:0.000000006)0.000:0.000000006)0.998:0.003967077,(('EPI_ISL_203726':0.0,'EPI_ISL_203727':0.0):0.001479103,((((((('EPI_ISL_258021':0.007056200,'EPI_ISL_700901':0.004021771)0.745:0.000450766,('EPI_ISL_378712':0.006569338,('EPI_ISL_699250':0.003473956,('EPI_ISL_259755':0.000991908,'EPI_ISL_307920':0.002483829)0.423:0.000000006)0.969:0.003513949)0.925:0.001960714)0.893:0.000988288,'EPI_ISL_283535':0.003964931)0.000:0.000000006,'EPI_ISL_234464':0.000000006)0.743:0.000000006,'EPI_ISL_277050':0.004470721)0.944:0.001482321,'EPI_ISL_283530':0.000984809)0.758:0.000500562,'EPI_ISL_203720':0.004980399)0.868:0.000982326)0.000:0.000000006)0.052:0.000000006)0.000:0.000000006)0.765:0.000495837,'EPI_ISL_192294':0.005495856)0.812:0.000486176)0.104:0.000000006)0.747:0.002354531,(((('EPI_ISL_277124':0.006832886,'EPI_ISL_277096':0.005124714)0.407:0.000535225,(('EPI_ISL_277098':0.001481177,('EPI_ISL_277060':0.000996745,'EPI_ISL_277099':0.003461054)0.868:0.001005949)0.733:0.000495493,('EPI_ISL_277108':0.002491601,'EPI_ISL_277119':0.004957443)0.768:0.000483066)0.910:0.001818610)0.914:0.001605827,(('EPI_ISL_277064':0.009078999,'EPI_ISL_277110':0.008161014)0.991:0.005501230,('EPI_ISL_277105':0.002178189,('EPI_ISL_277125':0.001669391,('EPI_ISL_277047':0.002463404,'EPI_ISL_277109':0.003975958)0.917:0.001812056)0.781:0.001475337)0.958:0.003264304)0.000:0.000000006)0.995:0.006082467,('EPI_ISL_203710':0.006793065,('EPI_ISL_283495':0.006832890,'EPI_ISL_283496':0.006731118)0.045:0.003319546)0.746:0.001724815)0.069:0.001644938)0.997:0.006195391)0.443:0.001464707)0.211:0.000000051)0.809:0.001087011,('EPI_ISL_283485':0.003368242,(((('EPI_ISL_173629':0.002961963,('EPI_ISL_145384':0.015977116,'EPI_ISL_145362':0.009024756)0.998:0.008189937)0.420:0.000000006,('EPI_ISL_145368':0.002966335,((((('EPI_ISL_141159':0.002963914,('EPI_ISL_156315':0.003487453,('EPI_ISL_203684':0.000000006,('EPI_ISL_203708':0.000496568,'EPI_ISL_203709':0.001483645)0.995:0.004475867)0.955:0.001997262)0.936:0.001969203)0.754:0.000498098,((((('EPI_ISL_176146':0.000986127,'EPI_ISL_176145':0.000000006)0.997:0.002975940,((('EPI_ISL_198913':0.007518893,((('EPI_ISL_4031942':0.001982496,'EPI_ISL_160435':0.000000006)0.847:0.000986408,((((('EPI_ISL_284666':0.007511042,'EPI_ISL_285226':0.002971383)0.000:0.000000006,'EPI_ISL_192391':0.001977331)0.000:0.000000006,('EPI_ISL_180142':0.000000006,'EPI_ISL_4032094':0.000986669)0.830:0.000492866)0.000:0.000000006,('EPI_ISL_180137':0.001979339,(('EPI_ISL_180138':0.000518390,('EPI_ISL_283524':0.000497051,('EPI_ISL_172818':0.000493174,'EPI_ISL_192316':0.000000006)0.748:0.000490285)0.978:0.002479226)0.881:0.000000006,('EPI_ISL_180103':0.000986739,'EPI_ISL_4032055':0.000000006)0.000:0.000000006)0.000:0.000000006)0.919:0.000492895)0.861:0.000492887,('EPI_ISL_179978':0.000000006,(('EPI_ISL_180037':0.000492972,'EPI_ISL_379587':0.000492971)0.501:0.000000006,'EPI_ISL_180019':0.000510101)0.000:0.000000006)0.000:0.000000006)0.848:0.000493146)0.000:0.000000006,'EPI_ISL_180102':0.003568599)0.860:0.000997741)0.758:0.000484102,'EPI_ISL_192451':0.000988080)0.000:0.000000006,'EPI_ISL_192411':0.000492703)0.999:0.004463976)0.000:0.000000006,('EPI_ISL_142031':0.002974102,((('EPI_ISL_176155':0.0,'EPI_ISL_176156':0.0):0.001987261,('EPI_ISL_258551':0.003476799,('EPI_ISL_203718':0.002962069,'EPI_ISL_179842':0.000000006)0.880:0.000977128)0.949:0.001993463)0.498:0.000981473,'EPI_ISL_175775':0.000000006)0.000:0.000000052)0.859:0.000000006)0.000:0.000000006,('EPI_ISL_162874':0.0,'EPI_ISL_162878':0.0):0.000491883)0.000:0.000000006,('EPI_ISL_175597':0.009052813,'EPI_ISL_142919':0.001476518)0.945:0.001987020)0.909:0.000984835)0.771:0.000489153,((('EPI_ISL_203660':0.0,'EPI_ISL_203705':0.0,'EPI_ISL_203706':0.0,'EPI_ISL_203707':0.0):0.000486206,('EPI_ISL_502272':0.008057017,('EPI_ISL_283522':0.002978201,('EPI_ISL_179843':0.000000006,'EPI_ISL_176152':0.001022919)0.605:0.000000006)0.281:0.000000006)0.934:0.001976246)0.958:0.001985239,'EPI_ISL_162879':0.000000006)0.818:0.001485220)0.951:0.001481920,(('EPI_ISL_145737':0.001978326,'EPI_ISL_198787':0.003476645)0.881:0.000988842,(('EPI_ISL_173727':0.000491855,'EPI_ISL_145391':0.000000006)0.946:0.002002866,'EPI_ISL_179849':0.006501827)0.758:0.000460875)0.991:0.003469592)0.000:0.000000006,'EPI_ISL_145379':0.000492001)0.917:0.000492801)0.000:0.000000006)0.425:0.000497861,(('EPI_ISL_223201':0.0,'EPI_ISL_223202':0.0):0.002009248,'EPI_ISL_502277':0.000460404)1.000:0.007534360)0.772:0.000486531,'EPI_ISL_194249':0.008522071)0.775:0.000592850)0.431:0.000496574)0.830:0.000887897)0.766:0.000477419)0.869:0.001001521)0.937:0.002003073)0.955:0.002756150,(('EPI_ISL_146253':0.001500182,'EPI_ISL_146219':0.003460021)1.000:0.005306390,('EPI_ISL_387120':0.006558593,'EPI_ISL_387123':0.004508742)0.982:0.004815692)0.256:0.000431596)0.939:0.001706045)0.000:0.000000006)0.000:0.000000006,((('EPI_ISL_143131':0.015286806,('EPI_ISL_145369':0.002998671,'EPI_ISL_127663':0.009744813)0.910:0.001988176)0.945:0.002499564,('EPI_ISL_150426':0.003490119,('EPI_ISL_175618':0.006079632,('EPI_ISL_234322':0.006020763,('EPI_ISL_175617':0.007577908,('EPI_ISL_175616':0.004997647,('EPI_ISL_234326':0.000491510,'EPI_ISL_176997':0.000492104)0.835:0.000971356)0.959:0.002996307)0.909:0.001988607)0.906:0.001915293)0.998:0.008243525)0.739:0.000491561)0.910:0.001599830,('EPI_ISL_145371':0.019002173,(('EPI_ISL_127665':0.006793160,'EPI_ISL_127674':0.008169637)0.883:0.002028481,(('EPI_ISL_145380':0.004632301,'EPI_ISL_145375':0.007052895)1.000:0.014313560,('EPI_ISL_145363':0.016148887,'EPI_ISL_145378':0.014318662)0.625:0.000601649)0.955:0.003092966)0.758:0.001009392)0.970:0.003055858)0.714:0.000364628)0.747:0.000534698)0.809:0.001045742,'EPI_ISL_69407':0.004591568)0.939:0.002366495,('EPI_ISL_294478':0.007477524,(('EPI_ISL_127672':0.015173565,'EPI_ISL_127676':0.006220709)0.999:0.011192274,'EPI_ISL_161830':0.015949498)0.518:0.000000006)0.724:0.000499245)0.963:0.003544719)0.750:0.000958242,((('EPI_ISL_127668':0.012828455,(('EPI_ISL_76661':0.000492702,('EPI_ISL_76662':0.008516812,'EPI_ISL_76660':0.002000120)0.879:0.000972650)0.000:0.000000006,'EPI_ISL_173934':0.002969548)0.941:0.000986464)0.000:0.000000006,((('EPI_ISL_234427':0.005581538,'EPI_ISL_700917':0.012796107)0.960:0.004398163,('EPI_ISL_145370':0.019813741,'EPI_ISL_102572':0.011407272)0.136:0.001874361)0.980:0.005083077,((('EPI_ISL_127661':0.009907413,'EPI_ISL_127675':0.003530936)1.000:0.011002797,('EPI_ISL_173630':0.004574021,('EPI_ISL_502273':0.000000006,'EPI_ISL_502270':0.000494776)0.999:0.007573180)0.995:0.005156881)0.702:0.000271996,'EPI_ISL_502274':0.010683412)0.987:0.004007094)0.947:0.002579063)1.000:0.010535303,(('EPI_ISL_150410':0.001492276,('EPI_ISL_150400':0.000000006,'EPI_ISL_150401':0.000986954)0.595:0.001977132)1.000:0.011758298,('EPI_ISL_127669':0.013570845,(('EPI_ISL_170532':0.005003068,'EPI_ISL_150418':0.004046725)0.970:0.003518272,((('EPI_ISL_127673':0.013994112,'EPI_ISL_145376':0.016603040)0.991:0.007762472,('EPI_ISL_173936':0.000000006,'EPI_ISL_145372':0.004545140)0.981:0.005516293)0.794:0.002164210,(('EPI_ISL_378284':0.0,'EPI_ISL_378628':0.0):0.011305964,('EPI_ISL_139169':0.000623470,'EPI_ISL_139168':0.005373741)0.899:0.001742370)0.892:0.001518730)0.994:0.005882084)0.987:0.004670443)0.824:0.000931490)0.866:0.001414614)0.000:0.000000006)1.000:0.004460788,((('EPI_ISL_696561':0.006138337,'EPI_ISL_376087':0.015600059)1.000:0.013662543,'EPI_ISL_154183':0.023672398)0.850:0.001956050,'EPI_ISL_150412':0.013111293)0.000:0.000000006)0.675:0.000253410,('EPI_ISL_150427':0.000000006,'EPI_ISL_150424':0.003958893)1.000:0.008750639)1.000:0.007263510,('EPI_ISL_67424':0.006095603,('EPI_ISL_13011':0.004890640,('EPI_ISL_13014':0.002642967,('EPI_ISL_13023':0.001979615,((('EPI_ISL_98370':0.0,'EPI_ISL_98371':0.0,'EPI_ISL_98372':0.0):0.000000006,(('EPI_ISL_13021':0.002476774,'EPI_ISL_13010':0.000493558)0.721:0.000000006,('EPI_ISL_13016':0.001482814,'EPI_ISL_13022':0.001982518)0.431:0.000000006)0.000:0.000000006)0.000:0.000000006,('EPI_ISL_13017':0.002475514,('EPI_ISL_13020':0.000985987,'EPI_ISL_12580':0.002480153)0.773:0.000496012)0.560:0.000000006)0.715:0.000000006)0.803:0.000832578)0.274:0.000882099)1.000:0.013690044)0.730:0.000339538)0.973:0.003538906,'EPI_ISL_334':0.007552461)0.980:0.003997537,'EPI_ISL_256107':0.000983817)0.843:0.000965216)0.918:0.001970898)0.777:0.000840331,('EPI_ISL_10367':0.000495466,'EPI_ISL_225553':0.001478427)0.998:0.006188330)1.000:0.017190398)0.585:0.000209608,('EPI_ISL_89179':0.003184566,'EPI_ISL_238025':0.003412991)1.000:0.027638460)0.081:0.000827317)0.931:0.003294336,(('EPI_ISL_181732':0.000000006,'EPI_ISL_181729':0.005185859)0.997:0.009687729,(('EPI_ISL_76400':0.020508634,('EPI_ISL_154178':0.014389552,('EPI_ISL_112127':0.004428863,(('EPI_ISL_112616':0.003769172,('EPI_ISL_266478':0.014331516,'EPI_ISL_311327':0.005853641)0.648:0.001195510)0.876:0.002846398,('EPI_ISL_158786':0.037981576,('EPI_ISL_200559':0.007514769,('EPI_ISL_273061':0.001386723,('EPI_ISL_200562':0.001165040,('EPI_ISL_200556':0.002489069,(('EPI_ISL_200561':0.0,'EPI_ISL_200557':0.0,'EPI_ISL_2825331':0.0):0.000495898,('EPI_ISL_200547':0.0,'EPI_ISL_200558':0.0):0.000000006)0.000:0.000000006)0.912:0.001826317)0.990:0.004985050)0.444:0.000680344)0.769:0.002075304)1.000:0.019750301)0.981:0.004805304)0.925:0.003932220)1.000:0.026530400)0.926:0.005481670,((((('EPI_ISL_76300':0.006771388,(('EPI_ISL_76294':0.001500504,('EPI_ISL_76311':0.008093952,(('EPI_ISL_76289':0.013669281,'EPI_ISL_112433':0.025396939)0.920:0.003694741,((('EPI_ISL_112370':0.000000006,'EPI_ISL_112372':0.000493467)0.926:0.001492810,((('EPI_ISL_112431':0.000994633,'EPI_ISL_112644':0.001983770)0.740:0.000492862,'EPI_ISL_112643':0.001985252)0.792:0.000494939,'EPI_ISL_112407':0.000000006)0.976:0.002492952)0.763:0.000487812,('EPI_ISL_76290':0.000000006,'EPI_ISL_112352':0.000493462)0.000:0.000000006)0.750:0.000479929)0.868:0.001471987)0.971:0.003039501)0.746:0.000481835,(('EPI_ISL_112351':0.000991305,('EPI_ISL_76431':0.000000006,'EPI_ISL_112337':0.000991465)0.706:0.000000006)0.994:0.002986183,('EPI_ISL_76295':0.000495048,'EPI_ISL_76298':0.000000006)0.000:0.000000006)0.955:0.001489459)0.684:0.000244950)1.000:0.015636842,((('EPI_ISL_112188':0.018129199,('EPI_ISL_76332':0.000000006,('EPI_ISL_76335':0.000000006,'EPI_ISL_76334':0.000988566)0.880:0.000493898)0.924:0.003509894)0.961:0.005020458,'EPI_ISL_76348':0.000000006)1.000:0.010983012,('EPI_ISL_76419':0.000492012,(('EPI_ISL_76407':0.000996039,'EPI_ISL_76409':0.018552704)0.880:0.001475530,'EPI_ISL_76414':0.002468536)0.000:0.000000006)0.725:0.000581068)1.000:0.007474040)0.771:0.001009513,('EPI_ISL_76411':0.000000006,('EPI_ISL_76404':0.001484165,'EPI_ISL_76408':0.001995306)0.938:0.001978705)0.996:0.006074352)0.748:0.000491639,(((('EPI_ISL_76420':0.001480748,'EPI_ISL_76405':0.005475524)0.000:0.000000006,(((('EPI_ISL_76352':0.002482938,(((('EPI_ISL_76337':0.000492653,((('EPI_ISL_702751':0.020723164,(('EPI_ISL_266483':0.001497844,'EPI_ISL_154169':0.001478006)0.985:0.005455259,(('EPI_ISL_200591':0.0,'EPI_ISL_199424':0.0,'EPI_ISL_199428':0.0):0.002955263,'EPI_ISL_199429':0.004050537)0.999:0.010984180)0.993:0.008127194)0.998:0.011561792,'EPI_ISL_112615':0.012808191)0.860:0.001837649,'EPI_ISL_76328':0.002474339)0.000:0.000000006)0.867:0.000492761,('EPI_ISL_76439':0.0,'EPI_ISL_76438':0.0):0.002472761)0.000:0.000000006,(('EPI_ISL_154170':0.015052173,((('EPI_ISL_266472':0.000494826,(('EPI_ISL_154157':0.0,'EPI_ISL_266461':0.0,'EPI_ISL_266460':0.0,'EPI_ISL_154156':0.0):0.000990241,('EPI_ISL_266462':0.0,'EPI_ISL_154158':0.0):0.000494655)0.000:0.000000006)0.976:0.001984776,('EPI_ISL_154173':0.001986723,'EPI_ISL_154167':0.001986362)0.000:0.000000006)0.842:0.000958528,('EPI_ISL_154193':0.002001870,'EPI_ISL_266493':0.004504560)0.890:0.001524047)1.000:0.010372394)0.966:0.004971423,(((('EPI_ISL_112728':0.007538167,'EPI_ISL_112758':0.014913174)1.000:0.019082128,('EPI_ISL_112672':0.000494431,('EPI_ISL_112697':0.000000006,'EPI_ISL_113715':0.002982332)0.000:0.000000006)0.794:0.000996904)0.978:0.004559993,'EPI_ISL_113308':0.001515998)0.954:0.002454374,(((((('EPI_ISL_112613':0.000988008,'EPI_ISL_112614':0.001488838)0.965:0.001983625,('EPI_ISL_112326':0.000493339,('EPI_ISL_113484':0.0,'EPI_ISL_113483':0.0):0.000493228)0.000:0.000000006)0.998:0.005989924,('EPI_ISL_76436':0.001216855,('EPI_ISL_113432':0.003762220,'EPI_ISL_113259':0.001712065)0.949:0.002498431)0.777:0.000766091)0.766:0.000490091,'EPI_ISL_113491':0.004977351)0.000:0.000000006,(('EPI_ISL_76322':0.002478913,('EPI_ISL_76320':0.002474900,('EPI_ISL_113431':0.000987350,'EPI_ISL_76327':0.000000006)0.000:0.000000006)0.834:0.000493060)0.000:0.000000006,'EPI_ISL_76435':0.000986688)0.000:0.000000006)0.000:0.000000006,(((('EPI_ISL_2825383':0.000500017,('EPI_ISL_2825419':0.010238354,('EPI_ISL_2825401':0.002501170,'EPI_ISL_2825296':0.000997366)0.991:0.004115134)0.712:0.000386913)0.957:0.003044149,(('EPI_ISL_200585':0.000000006,('EPI_ISL_199439':0.000496247,'EPI_ISL_200598':0.000496342)0.000:0.000000006)0.000:0.000000006,('EPI_ISL_199438':0.001494914,'EPI_ISL_199442':0.007072426)0.909:0.001502232)0.919:0.002478147)0.999:0.016869841,(('EPI_ISL_400282':0.001026243,'EPI_ISL_4071036':0.000464917)1.000:0.018440747,('EPI_ISL_285467':0.004502636,'EPI_ISL_285468':0.000522774)0.706:0.001733190)1.000:0.017578285)0.989:0.008242699,((('EPI_ISL_113549':0.000000006,(((('EPI_ISL_266465':0.0,'EPI_ISL_154161':0.0):0.015499536,(('EPI_ISL_146881':0.002593208,('EPI_ISL_576378':0.007239749,'EPI_ISL_576382':0.003387256)1.000:0.024423610)0.713:0.000323417,('EPI_ISL_154175':0.000491904,('EPI_ISL_154190':0.001484016,'EPI_ISL_266481':0.005001198)0.944:0.001980571)0.997:0.005046312)0.943:0.003397599)0.996:0.008813158,'EPI_ISL_113552':0.000000006)0.000:0.000000006,('EPI_ISL_154171':0.003516682,('EPI_ISL_154159':0.0,'EPI_ISL_266463':0.0):0.007573065)0.987:0.005534332)0.829:0.000492418)0.797:0.000491071,'EPI_ISL_266480':0.015812774)0.000:0.000000006,('EPI_ISL_112584':0.0,'EPI_ISL_112585':0.0):0.003973471)0.834:0.001127949)0.933:0.001846550)0.000:0.000000006)0.953:0.002009002)0.767:0.000468023)0.922:0.001492392,('EPI_ISL_76441':0.001500451,'EPI_ISL_76336':0.004995221)0.734:0.000469751)0.994:0.003998550)0.962:0.002516332,(('EPI_ISL_76347':0.000491954,'EPI_ISL_76345':0.000000006)0.922:0.000985489,(((('EPI_ISL_76315':0.004023529,(('EPI_ISL_216914':0.024959201,(((('EPI_ISL_99570':0.001504289,'EPI_ISL_99554':0.000000006)0.996:0.006048990,('EPI_ISL_154186':0.002001358,('EPI_ISL_266467':0.0,'EPI_ISL_154163':0.0):0.002000473)0.755:0.000474084)0.902:0.001492044,('EPI_ISL_702590':0.004671266,('EPI_ISL_220503':0.007598965,('EPI_ISL_220499':0.001496484,('EPI_ISL_220500':0.002483694,('EPI_ISL_201361':0.001989631,'EPI_ISL_703036':0.003500682)0.632:0.000000006)0.920:0.001996157)0.867:0.001500421)0.999:0.008311167)0.989:0.005458884)0.885:0.001567802,(((((('EPI_ISL_199022':0.003518200,'EPI_ISL_200434':0.002006395)1.000:0.012400765,'EPI_ISL_154191':0.002547800)0.885:0.001445520,((('EPI_ISL_702385':0.003540937,('EPI_ISL_197206':0.005984012,((('EPI_ISL_197207':0.0,'EPI_ISL_220496':0.0):0.001014407,'EPI_ISL_220493':0.002489713)0.724:0.000410918,('EPI_ISL_702794':0.004541426,('EPI_ISL_703172':0.009207988,'EPI_ISL_703132':0.004018932)0.896:0.001498591)0.993:0.003610916)0.986:0.004183979)1.000:0.009419037)0.754:0.000452052,('EPI_ISL_154172':0.000996421,('EPI_ISL_702655':0.006527697,((((('EPI_ISL_181124':0.011831108,'EPI_ISL_333969':0.008680676)0.721:0.000000006,(('EPI_ISL_387769':0.0,'EPI_ISL_387771':0.0,'EPI_ISL_387728':0.0):0.005054745,('EPI_ISL_387789':0.001602771,((('EPI_ISL_387797':0.0,'EPI_ISL_387803':0.0):0.001499307,'EPI_ISL_387782':0.000492789)0.959:0.002002274,('EPI_ISL_387802':0.001494193,'EPI_ISL_387755':0.000498034)0.772:0.000499072)0.734:0.000386883)0.914:0.001490504)0.999:0.007101156)0.942:0.001900701,'EPI_ISL_387740':0.000544507)0.718:0.000000006,('EPI_ISL_387753':0.003012368,('EPI_ISL_387768':0.0,'EPI_ISL_387727':0.0):0.009702982)0.973:0.003498343)0.865:0.001509637,('EPI_ISL_2825583':0.001548544,('EPI_ISL_2825619':0.000000006,'EPI_ISL_2825601':0.000494403)0.845:0.000936294)1.000:0.015370255)0.743:0.000491760)0.866:0.000999197)0.936:0.001500793)0.742:0.000485711,(('EPI_ISL_273060':0.003014339,('EPI_ISL_196051':0.002503377,'EPI_ISL_273110':0.003001087)0.928:0.001992102)0.761:0.000490526,('EPI_ISL_200480':0.006104594,(('EPI_ISL_197208':0.0,'EPI_ISL_197205':0.0,'EPI_ISL_220495':0.0,'EPI_ISL_220494':0.0,'EPI_ISL_220498':0.0,'EPI_ISL_220492':0.0):0.005145083,'EPI_ISL_199335':0.003982177)0.998:0.007776832)0.727:0.000420572)0.987:0.003026217)0.922:0.001504918)0.869:0.000994206,('EPI_ISL_369829':0.007212144,'EPI_ISL_154187':0.007170581)0.733:0.000373487)0.000:0.000000006,('EPI_ISL_154185':0.000000006,'EPI_ISL_143938':0.005501124)0.000:0.000000006)0.000:0.000000006,((('EPI_ISL_154165':0.0,'EPI_ISL_266469':0.0):0.000978616,('EPI_ISL_702698':0.001036017,('EPI_ISL_200548':0.006493538,'EPI_ISL_328169':0.002552145)0.879:0.001499388)0.981:0.003989184)0.997:0.005605741,((('EPI_ISL_702868':0.003973494,'EPI_ISL_702949':0.001523469)0.974:0.003048898,('EPI_ISL_200473':0.000508475,('EPI_ISL_199237':0.000494587,('EPI_ISL_199219':0.000494499,('EPI_ISL_199433':0.0,'EPI_ISL_199351':0.0):0.000000006)0.000:0.000000006)0.774:0.000482115)1.000:0.007582691)0.752:0.000494719,(('EPI_ISL_173530':0.000492761,'EPI_ISL_4072219':0.000995554)0.946:0.001537896,((('EPI_ISL_199308':0.003485174,((('EPI_ISL_199027':0.001496682,('EPI_ISL_205143':0.001489516,'EPI_ISL_179432':0.000496857)0.866:0.000988923)0.954:0.001989325,'EPI_ISL_252834':0.003995583)0.759:0.000000006,'EPI_ISL_252823':0.007594165)0.807:0.000495865)0.000:0.000000006,('EPI_ISL_252833':0.002522238,((('EPI_ISL_702992':0.003987850,('EPI_ISL_2825348':0.009324365,'EPI_ISL_697946':0.001571703)0.761:0.001800512)0.000:0.000000006,(('EPI_ISL_2825314':0.002893266,'EPI_ISL_698030':0.003128073)0.886:0.001722222,('EPI_ISL_2825492':0.004286116,'EPI_ISL_2825365':0.005274050)0.757:0.001612950)0.989:0.004154136)0.347:0.000505244,('EPI_ISL_369318':0.004036124,((('EPI_ISL_253033':0.0,'EPI_ISL_253031':0.0,'EPI_ISL_253029':0.0):0.000994568,((('EPI_ISL_707526':0.001488186,('EPI_ISL_697881':0.000495346,('EPI_ISL_696765':0.0,'EPI_ISL_697879':0.0):0.000000006)0.000:0.000000006)0.996:0.006671246,'EPI_ISL_259751':0.006683386)0.788:0.000869567,(('EPI_ISL_707442':0.003054148,('EPI_ISL_707531':0.000981479,'EPI_ISL_707459':0.004528992)0.986:0.003518347)0.240:0.000461140,'EPI_ISL_14224055':0.012718031)0.854:0.001036422)0.888:0.000992846)0.866:0.000997606,((('EPI_ISL_285465':0.004009459,('EPI_ISL_707547':0.001005037,'EPI_ISL_707552':0.000000006)0.027:0.000000052)0.750:0.000471748,('EPI_ISL_707423':0.0,'EPI_ISL_707430':0.0,'EPI_ISL_707678':0.0,'EPI_ISL_696947':0.0,'EPI_ISL_707677':0.0):0.003505140)0.923:0.001502278,('EPI_ISL_707509':0.000499731,'EPI_ISL_707495':0.000989603)0.981:0.003516790)0.930:0.001997299)0.740:0.000461184)0.984:0.002523470)0.767:0.000497939)0.911:0.001478249)0.951:0.002485239,'EPI_ISL_199116':0.007592116)0.913:0.001975226)0.787:0.000996829)0.998:0.006595719)0.926:0.002481095)0.849:0.001441522)0.951:0.004447569)0.827:0.004281422,'EPI_ISL_112258':0.002960194)0.999:0.007683977)0.940:0.002974422,(('EPI_ISL_76301':0.001976333,('EPI_ISL_112233':0.007993730,('EPI_ISL_76440':0.000000006,'EPI_ISL_76333':0.000492635)0.000:0.000000006)0.000:0.000000006)0.990:0.004016849,(('EPI_ISL_112186':0.001016898,('EPI_ISL_113480':0.001509255,'EPI_ISL_113430':0.005488522)0.928:0.001990175)0.990:0.003961467,('EPI_ISL_112206':0.000986268,('EPI_ISL_112187':0.003467304,((('EPI_ISL_154188':0.004775054,('EPI_ISL_266485':0.003245653,('EPI_ISL_266468':0.0,'EPI_ISL_154164':0.0):0.006292457)0.876:0.001459130)0.997:0.006496930,('EPI_ISL_146883':0.010791504,('EPI_ISL_266484':0.004595074,('EPI_ISL_154162':0.0,'EPI_ISL_266466':0.0):0.010642818)0.992:0.006384549)0.956:0.004170889)0.840:0.002298486,('EPI_ISL_112159':0.007604474,(('EPI_ISL_66213':0.010538871,('EPI_ISL_99558':0.000988781,('EPI_ISL_99556':0.012319953,'EPI_ISL_99555':0.000462178)0.875:0.001019787)0.924:0.001533844)0.384:0.000488911,('EPI_ISL_154182':0.006112516,'EPI_ISL_107987':0.011270412)0.806:0.000913776)0.902:0.001447004)0.878:0.000982799)0.760:0.000000006)0.942:0.001484471)0.000:0.000000006)0.983:0.003009123)0.778:0.000453727)0.747:0.000000006,('EPI_ISL_76319':0.004512929,('EPI_ISL_76323':0.000000006,'EPI_ISL_112257':0.003965741)0.987:0.003502357)0.925:0.001974743)0.931:0.000987217,('EPI_ISL_76437':0.005607386,'EPI_ISL_70634':0.024866751)0.958:0.004959948)0.000:0.000000006)0.879:0.000984649)0.876:0.000994079,('EPI_ISL_76383':0.000494228,('EPI_ISL_76390':0.000000006,'EPI_ISL_76385':0.000492693)0.872:0.000986881)0.929:0.001481229)0.990:0.003485485,('EPI_ISL_76384':0.003989014,((('EPI_ISL_76377':0.002472742,'EPI_ISL_76446':0.008039987)0.000:0.000000006,(('EPI_ISL_76360':0.002477877,('EPI_ISL_76349':0.005525049,'EPI_ISL_76357':0.003015248)0.750:0.000452894)0.000:0.000000006,((((('EPI_ISL_76341':0.000000006,'EPI_ISL_76340':0.031519348)0.909:0.000988041,('EPI_ISL_76344':0.002476493,'EPI_ISL_76346':0.003971231)0.000:0.000000006)0.939:0.001484584,(('EPI_ISL_76329':0.0,'EPI_ISL_76330':0.0):0.002503327,(('EPI_ISL_76321':0.000000006,'EPI_ISL_76316':0.003967143)0.757:0.000495403,(((((('EPI_ISL_76434':0.000000006,'EPI_ISL_76433':0.000492366)0.846:0.000492383,('EPI_ISL_113433':0.000492424,'EPI_ISL_113434':0.000000006)0.860:0.000492359)0.000:0.000000006,'EPI_ISL_113305':0.002969108)0.944:0.001480252,'EPI_ISL_76318':0.000000006)0.697:0.000492606,('EPI_ISL_113256':0.009792249,'EPI_ISL_113255':0.009251183)0.943:0.003911093)0.384:0.000000006,('EPI_ISL_76317':0.000985760,('EPI_ISL_113254':0.001952076,(('EPI_ISL_113363':0.005495030,'EPI_ISL_113360':0.008541081)0.456:0.000000006,'EPI_ISL_113358':0.000961825)0.419:0.000494464)0.781:0.000517829)0.000:0.000000006)0.964:0.001979236)0.907:0.001470768)0.983:0.003501500)0.743:0.000000006,('EPI_ISL_76339':0.002979577,'EPI_ISL_76338':0.000989922)0.992:0.004473840)0.752:0.000983874,'EPI_ISL_76351':0.006525894)0.971:0.002484790)0.952:0.001481033)0.946:0.001491175,(('EPI_ISL_76355':0.0,'EPI_ISL_76354':0.0):0.010033306,('EPI_ISL_76395':0.002472642,('EPI_ISL_76399':0.000000006,'EPI_ISL_76380':0.002477408)0.850:0.000492496)0.000:0.000000006)0.735:0.000486846)0.756:0.000488410)0.837:0.000986668)0.955:0.001999781)0.765:0.000502961,('EPI_ISL_76366':0.001479288,('EPI_ISL_76394':0.000492327,'EPI_ISL_76388':0.000000006)0.000:0.000000006)0.987:0.003467685)0.872:0.001485901,('EPI_ISL_76381':0.010022295,(('EPI_ISL_76374':0.003549838,('EPI_ISL_76397':0.002863780,('EPI_ISL_76382':0.001481289,('EPI_ISL_76386':0.001490678,('EPI_ISL_76362':0.000000006,'EPI_ISL_76361':0.000492867)0.994:0.003494735)0.764:0.000486289)0.756:0.000606138)0.308:0.001041476)0.980:0.004417565,('EPI_ISL_76448':0.002988263,('EPI_ISL_76442':0.002988270,('EPI_ISL_76406':0.001491788,'EPI_ISL_76370':0.003978254)0.759:0.000485574)0.888:0.000995231)0.740:0.000519052)0.990:0.003458393)0.000:0.000000006)0.869:0.000962417)0.980:0.004117050,('EPI_ISL_112494':0.028291447,('EPI_ISL_76416':0.010055053,(('EPI_ISL_76421':0.000990985,'EPI_ISL_76422':0.000987354)0.975:0.003001385,('EPI_ISL_76403':0.004515978,('EPI_ISL_76418':0.001485641,'EPI_ISL_76410':0.001493904)0.722:0.000446762)0.991:0.003542652)0.728:0.000451675)0.825:0.000983465)0.972:0.003953061)0.857:0.001874990)0.977:0.009905191)1.000:0.018688141)0.084:0.000493110)1.000:0.010693576)0.813:0.001119954,'EPI_ISL_8931':0.015406693)0.917:0.002326319,(((('EPI_ISL_2615':0.005044481,('EPI_ISL_140':0.004385880,(('EPI_ISL_2554':0.000734739,('EPI_ISL_80307':0.006056997,('EPI_ISL_9381':0.000000006,'EPI_ISL_80309':0.000493752)0.997:0.006582030)0.976:0.004397306)0.978:0.004453764,('EPI_ISL_2553':0.000494674,'EPI_ISL_2556':0.000985026)0.977:0.004061897)0.764:0.001362680)0.732:0.000515152)1.000:0.010009933,('EPI_ISL_1501':0.007424813,('EPI_ISL_127':0.002178593,'EPI_ISL_88351':0.039412841)0.442:0.003101649)0.818:0.007097892)1.000:0.034838836,('EPI_ISL_3182':0.005908377,('EPI_ISL_293995':0.010299850,('EPI_ISL_400266':0.000387310,'EPI_ISL_12627545':0.005070767)1.000:0.010258434)0.967:0.004641836)0.913:0.004276079)0.998:0.014409583,('EPI_ISL_366885':0.012521884,(('EPI_ISL_121374':0.026660504,(('EPI_ISL_243355':0.003985350,('EPI_ISL_201792':0.013774015,('EPI_ISL_13019':0.005371353,'EPI_ISL_341':0.018772398)0.558:0.000016750)0.978:0.003146381)0.971:0.003908204,(('EPI_ISL_333':0.001484016,('EPI_ISL_150415':0.000000006,'EPI_ISL_190690':0.000985552)0.952:0.002484213)0.999:0.007951433,(('EPI_ISL_378632':0.003138924,'EPI_ISL_338':0.008944201)1.000:0.010357782,(('EPI_ISL_150422':0.000000006,'EPI_ISL_150404':0.000492476)0.995:0.006594902,(('EPI_ISL_11187':0.003985643,'EPI_ISL_150420':0.004487140)0.990:0.003949957,('EPI_ISL_150402':0.002475696,'EPI_ISL_150431':0.000984442)0.748:0.000563183)0.977:0.004032019)0.987:0.005197266)0.939:0.002916592)0.456:0.001739332)1.000:0.018056150)0.982:0.012694738,('EPI_ISL_151738':0.039658280,('EPI_ISL_13005':0.024744778,'EPI_ISL_13012':0.025512851)1.000:0.026613527)0.819:0.004081155)1.000:0.030663866)0.999:0.017180334)0.995:0.010702556)0.889:0.002252914,(((('EPI_ISL_118929':0.0,'EPI_ISL_118560':0.0):0.012175396,'EPI_ISL_118930':0.003307297)0.995:0.007735316,(('EPI_ISL_119048':0.010355648,'EPI_ISL_1108':0.001228099)1.000:0.015138216,('EPI_ISL_539860':0.000489882,('EPI_ISL_170785':0.010520841,'EPI_ISL_199474':0.000000006)0.197:0.000495796)1.000:0.022153140)0.670:0.000752033)0.995:0.008389839,('EPI_ISL_68990':0.012242038,('EPI_ISL_170786':0.007766689,'EPI_ISL_5884':0.025387039)0.778:0.002456281)1.000:0.013927480)0.919:0.002994769)1.000:0.011259632,(('EPI_ISL_5813':0.016230853,('EPI_ISL_118658':0.022710859,'EPI_ISL_8925':0.015812252)0.998:0.015138286)0.808:0.002425858,(('EPI_ISL_10441':0.019425026,'EPI_ISL_170529':0.024760496)0.992:0.010777025,(('EPI_ISL_243530':0.025126810,(('EPI_ISL_120193':0.002495950,((('EPI_ISL_189453':0.008657574,(('EPI_ISL_329011':0.0,'EPI_ISL_329026':0.0,'EPI_ISL_243572':0.0):0.000500434,'EPI_ISL_329015':0.001988165)0.996:0.007228161)0.993:0.006620554,(('EPI_ISL_105974':0.003464007,'EPI_ISL_243660':0.006625443)0.994:0.006226884,(('EPI_ISL_267391':0.008117489,'EPI_ISL_84570':0.007224644)1.000:0.010152316,('EPI_ISL_267338':0.011272100,((('EPI_ISL_267234':0.019041796,('EPI_ISL_33859':0.005830948,(('EPI_ISL_127586':0.009608449,('EPI_ISL_154833':0.009116754,((('EPI_ISL_142502':0.000494022,((('EPI_ISL_131752':0.0,'EPI_ISL_208103':0.0,'EPI_ISL_127939':0.0):0.000000006,'EPI_ISL_127940':0.000990524)0.849:0.000494704,(((('EPI_ISL_208080':0.004489862,('EPI_ISL_208107':0.002001536,('EPI_ISL_328620':0.002978384,'EPI_ISL_372111':0.000000006)0.962:0.002490175)0.992:0.004017052)0.727:0.000501790,('EPI_ISL_371783':0.004912141,('EPI_ISL_208077':0.001600654,('EPI_ISL_379229':0.000000006,('EPI_ISL_397694':0.002032021,'EPI_ISL_372108':0.009629454)0.734:0.000451443)0.852:0.001379380)0.981:0.003569128)0.751:0.000578434)0.725:0.000494639,(('EPI_ISL_222193':0.004532347,('EPI_ISL_277411':0.007067550,'EPI_ISL_215574':0.001508680)0.751:0.000438259)0.992:0.004598201,(('EPI_ISL_328621':0.0,'EPI_ISL_328619':0.0):0.000000006,('EPI_ISL_309426':0.003998693,((('EPI_ISL_373065':0.0,'EPI_ISL_373073':0.0):0.001495071,('EPI_ISL_14777715':0.011734408,'EPI_ISL_505800':0.000000006)1.000:0.007061832)0.988:0.003509785,('EPI_ISL_373079':0.000995541,'EPI_ISL_373077':0.000491464)0.990:0.003505885)0.734:0.000484568)0.980:0.002989130)0.956:0.002953058)0.980:0.003561988)1.000:0.007534852,'EPI_ISL_127941':0.000000006)0.000:0.000000006)0.753:0.000497077)0.935:0.001501025,('EPI_ISL_142526':0.000494397,((('EPI_ISL_208435':0.000499772,'EPI_ISL_208128':0.000489898)0.998:0.004517141,(('EPI_ISL_257297':0.001985987,'EPI_ISL_257285':0.002997365)0.993:0.004546441,('EPI_ISL_252212':0.018523992,('EPI_ISL_252227':0.000000006,'EPI_ISL_252205':0.000495699)1.000:0.010676998)0.653:0.000420992)0.912:0.001515124)0.876:0.000986111,'EPI_ISL_371796':0.002979945)0.000:0.000000006)0.997:0.005009644)0.740:0.000473720,'EPI_ISL_379236':0.001999980)0.990:0.003560653)0.722:0.000397882)0.941:0.002020847,('EPI_ISL_141156':0.007012877,'EPI_ISL_132865':0.000497732)0.742:0.000000006)1.000:0.008435869)1.000:0.013540335)0.989:0.007144866,((('EPI_ISL_142069':0.0,'EPI_ISL_131447':0.0,'EPI_ISL_398013':0.0):0.000000006,('EPI_ISL_142082':0.000992043,('EPI_ISL_142077':0.000495626,'EPI_ISL_131450':0.000000006)0.000:0.000000006)1.000:0.007607001)1.000:0.009932904,('EPI_ISL_142098':0.005704233,('EPI_ISL_397505':0.000512614,'EPI_ISL_327509':0.014737682)0.102:0.000350308)1.000:0.010653567)0.908:0.002692807)0.993:0.006702450,'EPI_ISL_550':0.012351882)0.707:0.000545236)0.999:0.007770251)0.991:0.005724405)0.974:0.004123755)0.966:0.003490721,('EPI_ISL_65834':0.003489405,'EPI_ISL_65835':0.005607202)0.999:0.006568411)0.734:0.000549365)0.897:0.002836677,(('EPI_ISL_329020':0.003494307,(('EPI_ISL_243551':0.002002633,(('EPI_ISL_197195':0.000414417,'EPI_ISL_243408':0.045444804)0.944:0.002567751,'EPI_ISL_267415':0.003873735)0.993:0.004242753)0.983:0.003501180,(((('EPI_ISL_329012':0.000000006,('EPI_ISL_328961':0.000000006,'EPI_ISL_329017':0.002988105)0.838:0.000495783)0.995:0.002486575,(('EPI_ISL_329014':0.001490033,('EPI_ISL_189454':0.002486069,('EPI_ISL_329018':0.0,'EPI_ISL_267157':0.0):0.000495434)0.000:0.000000006)0.000:0.000000006,(('EPI_ISL_267260':0.0,'EPI_ISL_267354':0.0,'EPI_ISL_329016':0.0):0.000000006,'EPI_ISL_329039':0.000991785)0.000:0.000000006)0.000:0.000000006)0.983:0.002500677,((((((('EPI_ISL_267771':0.0,'EPI_ISL_329038':0.0):0.000000006,'EPI_ISL_267335':0.000495762)0.973:0.003539028,'EPI_ISL_267305':0.013823389)0.901:0.002027893,('EPI_ISL_243598':0.001988902,'EPI_ISL_243389':0.007048498)0.585:0.000000006)0.000:0.000000006,'EPI_ISL_129977':0.001989617)0.416:0.000502581,('EPI_ISL_243506':0.0,'EPI_ISL_267222':0.0):0.005005165)0.763:0.000485935,'EPI_ISL_243451':0.003505939)0.872:0.000998103)0.877:0.000998715,((('EPI_ISL_243571':0.000992572,('EPI_ISL_208683':0.008877869,('EPI_ISL_208088':0.000990339,'EPI_ISL_208684':0.002004085)0.991:0.004539513)0.997:0.006965494)0.000:0.000000006,('EPI_ISL_267355':0.005006579,((('EPI_ISL_267214':0.0,'EPI_ISL_243603':0.0):0.005037363,'EPI_ISL_148201':0.004533166)0.746:0.000469811,'EPI_ISL_243577':0.002490458)0.000:0.000000006)0.988:0.002491029)0.956:0.001491124,('EPI_ISL_243658':0.000992816,(('EPI_ISL_243529':0.001493283,('EPI_ISL_243481':0.002502530,('EPI_ISL_329041':0.000496352,(('EPI_ISL_267205':0.001491831,'EPI_ISL_329051':0.000000006)0.962:0.001491481,'EPI_ISL_267393':0.001491175)0.000:0.000000006)0.954:0.001999692)0.855:0.000993369)0.967:0.002500609,'EPI_ISL_267307':0.001490878)0.769:0.000499128)0.000:0.000000006)0.993:0.003498094)0.759:0.000496813)0.000:0.000000006)0.755:0.000482949,('EPI_ISL_267202':0.000991409,((('EPI_ISL_329007':0.000992042,'EPI_ISL_267445':0.002987459)0.430:0.000000006,'EPI_ISL_267204':0.000495388)0.000:0.000000006,'EPI_ISL_267367':0.000000006)0.724:0.000000006)0.980:0.003510621)0.785:0.003201206)1.000:0.032639803)1.000:0.074597807,(((('EPI_ISL_73361':0.036398682,(((((('EPI_ISL_336':0.010650326,('EPI_ISL_134201':0.007421026,('EPI_ISL_7473':0.003029246,'EPI_ISL_3891':0.003924185)0.852:0.001128902)0.091:0.001127715)1.000:0.014175566,((('EPI_ISL_3172':0.000982196,'EPI_ISL_3154':0.000000006)0.998:0.005509019,'EPI_ISL_146342':0.011091266)0.738:0.000442019,((('EPI_ISL_76331':0.001483176,('EPI_ISL_89936':0.004873695,('EPI_ISL_294002':0.001473256,('EPI_ISL_298544':0.002459841,'EPI_ISL_290240':0.007439822)0.000:0.000000006)0.921:0.001960947)0.902:0.001599604)0.741:0.000000006,(('EPI_ISL_253032':0.004803330,'EPI_ISL_253030':0.002724536)1.000:0.026143523,((((('EPI_ISL_279179':0.001999462,('EPI_ISL_279178':0.002488878,'EPI_ISL_279180':0.000000006)0.902:0.002998236)0.762:0.000487083,'EPI_ISL_379683':0.001986799)0.553:0.000000006,'EPI_ISL_400551':0.005557880)0.716:0.000215662,'EPI_ISL_231747':0.008855166)0.531:0.001481345,(('EPI_ISL_244527':0.000500823,'EPI_ISL_244526':0.002494458)0.862:0.000987495,'EPI_ISL_208834':0.003492716)0.784:0.000809290)1.000:0.016887468)1.000:0.036171509)0.708:0.000974783,'EPI_ISL_238020':0.005977456)0.875:0.000980657)0.996:0.006184547)0.841:0.001702827,(('EPI_ISL_7167':0.000435759,'EPI_ISL_7168':0.002032911)1.000:0.014777467,('EPI_ISL_84864':0.008827447,(((('EPI_ISL_279039':0.001966978,('EPI_ISL_293502':0.000981856,'EPI_ISL_244539':0.000000006)0.000:0.000000006)0.987:0.003981901,('EPI_ISL_239415':0.001974497,'EPI_ISL_370671':0.004494211)0.942:0.002481201)0.994:0.005001512,(('EPI_ISL_291114':0.001475173,('EPI_ISL_131211':0.003454804,(('EPI_ISL_146348':0.0,'EPI_ISL_146347':0.0):0.000491663,'EPI_ISL_146349':0.000000006)0.956:0.001475466)0.000:0.000000006)0.994:0.004074503,'EPI_ISL_161519':0.010646756)0.730:0.000382226)0.000:0.000000006,'EPI_ISL_76432':0.007462404)0.895:0.001824513)0.986:0.004595337)0.802:0.001181508)0.999:0.011808830,('EPI_ISL_158221':0.017157172,(((('EPI_ISL_122038':0.003946756,'EPI_ISL_73391':0.005011139)1.000:0.010730397,(('EPI_ISL_189332':0.008675246,'EPI_ISL_189469':0.008678188)0.685:0.000287261,('EPI_ISL_120216':0.007662966,'EPI_ISL_122040':0.010688774)0.882:0.001851073)0.920:0.001515642)0.744:0.000456687,((('EPI_ISL_391798':0.005104326,('EPI_ISL_189327':0.001971924,'EPI_ISL_84566':0.006496449)0.939:0.002888940)1.000:0.008330106,(('EPI_ISL_99567':0.0,'EPI_ISL_99564':0.0):0.011819397,('EPI_ISL_158197':0.001955788,'EPI_ISL_158193':0.002993511)0.999:0.005452481)0.308:0.000430657)0.968:0.003165948,((('EPI_ISL_16396':0.001547316,'EPI_ISL_7027':0.000425051)1.000:0.011784259,('EPI_ISL_189324':0.007496913,'EPI_ISL_158215':0.005574503)0.940:0.003030103)0.905:0.002982782,('EPI_ISL_99569':0.010869458,('EPI_ISL_120208':0.007261567,(('EPI_ISL_143929':0.005713751,'EPI_ISL_158026':0.011025238)1.000:0.014877322,'EPI_ISL_120190':0.004430066)0.724:0.001506716)1.000:0.010463213)0.608:0.000116460)0.739:0.000000006)0.506:0.000000006)0.000:0.000000006,(('EPI_ISL_377':0.009644509,('EPI_ISL_122087':0.006050037,'EPI_ISL_26430':0.004491115)1.000:0.009740087)0.483:0.001355190,(((('EPI_ISL_166885':0.000490671,('EPI_ISL_70153':0.000000006,'EPI_ISL_20082':0.000000006)0.000:0.000000006)0.000:0.000000006,'EPI_ISL_70155':0.001474275)0.845:0.000490711,('EPI_ISL_20081':0.000000006,('EPI_ISL_7024':0.001474282,'EPI_ISL_6918':0.004493454)0.898:0.001484726)0.361:0.000000006)1.000:0.019935291,(('EPI_ISL_158218':0.000980403,'EPI_ISL_158228':0.000000006)0.844:0.000984409,('EPI_ISL_84552':0.005956457,(('EPI_ISL_122100':0.006228092,'EPI_ISL_329022':0.011717887)0.683:0.000296602,(('EPI_ISL_243651':0.001483073,('EPI_ISL_243638':0.000492824,'EPI_ISL_329023':0.000985168)0.763:0.000488030)1.000:0.008514764,'EPI_ISL_84554':0.000481443)0.847:0.001484369)0.000:0.000000006)0.571:0.000488705)1.000:0.012502071)0.749:0.002217919)0.695:0.000000006)0.541:0.000015509)1.000:0.016064147)0.977:0.006003493,((('EPI_ISL_3895':0.014743782,(('EPI_ISL_3335':0.008104599,('EPI_ISL_3902':0.004962767,('EPI_ISL_3903':0.002470526,'EPI_ISL_15609':0.003504555)0.000:0.000000006)0.842:0.000924667)0.996:0.005564289,('EPI_ISL_3905':0.006993518,('EPI_ISL_68393':0.001479091,('EPI_ISL_3050':0.001480425,'EPI_ISL_3906':0.011049178)0.539:0.000000006)0.907:0.001986355)0.960:0.003056551)0.827:0.000976862)0.820:0.001083842,('EPI_ISL_1909':0.005540708,'EPI_ISL_1254':0.012783909)0.833:0.002510296)1.000:0.017895827,('EPI_ISL_119075':0.020201815,'EPI_ISL_89175':0.007184127)0.999:0.011394705)0.974:0.006820976)0.107:0.000652344,(((((((('EPI_ISL_122094':0.000000006,'EPI_ISL_122095':0.000490157)0.999:0.011601137,(('EPI_ISL_189394':0.000000006,'EPI_ISL_122071':0.000491908)0.999:0.011089255,('EPI_ISL_122080':0.010158334,(((('EPI_ISL_122035':0.002482879,'EPI_ISL_189341':0.001964947)0.954:0.002466490,('EPI_ISL_329042':0.005467314,'EPI_ISL_189470':0.005456276)0.724:0.000000006)0.964:0.001953705,('EPI_ISL_19633':0.000987411,('EPI_ISL_224262':0.000491303,'EPI_ISL_3547':0.000984315)0.759:0.000490435)0.994:0.003957548)0.000:0.000000006,'EPI_ISL_158189':0.006953117)0.789:0.000854593)0.860:0.001107500)0.969:0.006078139)1.000:0.025786335,(('EPI_ISL_506081':0.001022922,'EPI_ISL_506063':0.001965504)1.000:0.058389673,('EPI_ISL_4617':0.030770763,('EPI_ISL_506100':0.030769819,('EPI_ISL_9886':0.006938674,(('EPI_ISL_506064':0.001009790,'EPI_ISL_84580':0.006603242)0.999:0.008380325,('EPI_ISL_506092':0.005738179,(('EPI_ISL_84588':0.000494136,('EPI_ISL_84587':0.000989466,('EPI_ISL_84589':0.000494230,'EPI_ISL_84592':0.000000006)0.826:0.000494343)0.000:0.000000006)0.994:0.005660271,('EPI_ISL_506113':0.000990377,'EPI_ISL_506112':0.000000006)0.885:0.001853905)1.000:0.015143455)0.956:0.003814514)0.967:0.005289530)1.000:0.016001041)0.999:0.019477312)0.995:0.016013047)0.999:0.021478313)0.763:0.001372620,(('EPI_ISL_76065':0.0,'EPI_ISL_76068':0.0):0.000983701,('EPI_ISL_31509':0.000984775,'EPI_ISL_31504':0.000983719)0.000:0.000000006)1.000:0.039116423)0.670:0.000415654,(((('EPI_ISL_278124':0.000560424,'EPI_ISL_197464':0.007964655)1.000:0.043029322,('EPI_ISL_83491':0.040097257,'EPI_ISL_482289':0.042037720)0.937:0.015130165)0.985:0.013951773,(('EPI_ISL_327814':0.002627373,(('EPI_ISL_85783':0.021999701,('EPI_ISL_9357':0.000000006,('EPI_ISL_10373':0.000493290,('EPI_ISL_4535':0.000493726,('EPI_ISL_10375':0.001981191,'EPI_ISL_9342':0.001483981)0.000:0.000000006)0.876:0.000991346)1.000:0.005486649)0.831:0.001155073)0.946:0.004050792,(('EPI_ISL_85786':0.017915546,('EPI_ISL_85788':0.003786237,'EPI_ISL_85787':0.001701487)0.964:0.004813775)1.000:0.018128972,((('EPI_ISL_19627':0.002484005,'EPI_ISL_30450':0.010594763)0.709:0.000566521,('EPI_ISL_30443':0.001460979,((((((('EPI_ISL_151943':0.002759395,('EPI_ISL_151933':0.006315208,'EPI_ISL_170358':0.008969009)0.218:0.000381409)0.952:0.002223196,'EPI_ISL_151965':0.005520227)0.752:0.000479627,((('EPI_ISL_170361':0.002091393,'EPI_ISL_229557':0.013177751)0.427:0.000948489,('EPI_ISL_170362':0.000497520,'EPI_ISL_151940':0.006489370)0.851:0.000923997)0.868:0.001035450,('EPI_ISL_151968':0.005561155,('EPI_ISL_170363':0.002491859,(('EPI_ISL_229601':0.002945447,'EPI_ISL_229600':0.002373674)0.958:0.003163015,'EPI_ISL_229563':0.007952247)0.854:0.001089216)0.971:0.002991499)0.900:0.001523715)0.996:0.005005020)0.000:0.000000006,(('EPI_ISL_170359':0.002012230,'EPI_ISL_170360':0.002968185)0.999:0.009110360,'EPI_ISL_129852':0.002002189)0.029:0.000471499)0.970:0.002942790,('EPI_ISL_427814':0.002773290,'EPI_ISL_170365':0.005229739)0.975:0.004033350)0.968:0.004078771,'EPI_ISL_131531':0.004995118)0.988:0.004533343,'EPI_ISL_131526':0.001002234)1.000:0.008614796)0.999:0.006497699)0.999:0.006538067,(('EPI_ISL_4534':0.000000006,'EPI_ISL_85779':0.000988432)0.925:0.000494098,((('EPI_ISL_10376':0.000000006,'EPI_ISL_19623':0.002971035)0.999:0.007609370,((('EPI_ISL_304636':0.000493903,('EPI_ISL_304637':0.008572268,(('EPI_ISL_10377':0.000986350,'EPI_ISL_9494':0.000495241)0.990:0.002993784,(((('EPI_ISL_64316':0.0,'EPI_ISL_63455':0.0):0.000000006,('EPI_ISL_30439':0.003988399,'EPI_ISL_63459':0.000984987)0.831:0.000992632)0.975:0.003982267,('EPI_ISL_131525':0.004522312,(('EPI_ISL_30446':0.001978932,(('EPI_ISL_62977':0.0,'EPI_ISL_62976':0.0):0.001979899,('EPI_ISL_85777':0.008085942,('EPI_ISL_30440':0.002503383,'EPI_ISL_85776':0.004023349)0.861:0.001441743)0.992:0.004535412)0.763:0.000495810)0.000:0.000000006,'EPI_ISL_30449':0.002973519)0.753:0.000455872)0.994:0.006618332)0.999:0.009711600,('EPI_ISL_19626':0.004481182,'EPI_ISL_131529':0.021657930)0.827:0.001007970)0.935:0.001505230)0.764:0.000445134)0.908:0.001515837)0.000:0.000000006,'EPI_ISL_304642':0.000986824)0.000:0.000000006,('EPI_ISL_9485':0.007480621,('EPI_ISL_304639':0.001083573,(('EPI_ISL_19621':0.001511167,('EPI_ISL_19624':0.000987813,'EPI_ISL_19625':0.000000006)0.734:0.000469035)1.000:0.007039588,'EPI_ISL_304634':0.000000006)0.928:0.001391861)0.436:0.000962561)0.938:0.003107916)0.768:0.000498958)0.753:0.000475839,'EPI_ISL_9488':0.007535215)0.919:0.001496587)0.000:0.000000006)0.977:0.005967484)0.996:0.009761817)1.000:0.023531220)0.898:0.002201258,((('EPI_ISL_143950':0.016024732,(('EPI_ISL_143931':0.001612235,'EPI_ISL_179173':0.003881225)0.987:0.006279176,('EPI_ISL_400766':0.013601352,(('EPI_ISL_400704':0.001488074,'EPI_ISL_400703':0.000000006)1.000:0.015074699,('EPI_ISL_332146':0.015042222,('EPI_ISL_400759':0.001481657,'EPI_ISL_400757':0.000505741)1.000:0.008109950)0.903:0.002005338)0.927:0.003219765)0.994:0.010395331)0.926:0.007028356)1.000:0.035230994,('EPI_ISL_158815':0.028017219,'EPI_ISL_283538':0.034831587)1.000:0.032914876)0.966:0.010091011,((('EPI_ISL_203678':0.055502920,(('EPI_ISL_163903':0.0,'EPI_ISL_163901':0.0,'EPI_ISL_163897':0.0,'EPI_ISL_163898':0.0):0.000000006,'EPI_ISL_163902':0.000490677)1.000:0.021667472)0.999:0.019239316,('EPI_ISL_76305':0.033770315,'EPI_ISL_4170':0.019489081)0.825:0.007336375)1.000:0.018095177,((((((('EPI_ISL_80310':0.008884247,('EPI_ISL_80313':0.000541191,('EPI_ISL_80311':0.010729158,'EPI_ISL_80312':0.002429670)0.965:0.003497413)0.975:0.003535168)0.993:0.006472691,(('EPI_ISL_76379':0.000000006,'EPI_ISL_76285':0.004981569)0.000:0.000000006,((('EPI_ISL_146278':0.004109702,(('EPI_ISL_100152':0.006081348,('EPI_ISL_150430':0.000493428,'EPI_ISL_150407':0.000492285)0.937:0.002654094)0.240:0.001324902,('EPI_ISL_89652':0.005041368,'EPI_ISL_234439':0.008092715)1.000:0.013180168)0.903:0.001731913)0.752:0.000631894,'EPI_ISL_146314':0.004245893)0.990:0.003673432,(('EPI_ISL_146283':0.004479669,'EPI_ISL_146289':0.005068330)1.000:0.009972320,(('EPI_ISL_146279':0.008346052,((('EPI_ISL_146293':0.003478068,('EPI_ISL_146296':0.001490512,('EPI_ISL_146295':0.001983583,('EPI_ISL_146262':0.000494760,'EPI_ISL_146258':0.000991127)1.000:0.012237019)0.000:0.000000006)1.000:0.005994626)0.202:0.000000006,(((('EPI_ISL_146316':0.0,'EPI_ISL_146302':0.0,'EPI_ISL_146318':0.0):0.005550844,('EPI_ISL_146250':0.0,'EPI_ISL_146251':0.0):0.005066568)0.987:0.004514257,('EPI_ISL_69430':0.012281201,('EPI_ISL_146310':0.000000006,'EPI_ISL_146292':0.000000006)0.958:0.002050564)0.751:0.000432710)0.000:0.000000006,'EPI_ISL_146300':0.001983911)0.957:0.001485140)0.000:0.000000006,(('EPI_ISL_146290':0.003026416,'EPI_ISL_146317':0.007570612)0.734:0.000444492,('EPI_ISL_146291':0.001488400,'EPI_ISL_146311':0.000495434)0.955:0.001999217)0.972:0.001995269)0.990:0.005411855)0.922:0.002519176,('EPI_ISL_146298':0.017450322,(('EPI_ISL_146277':0.000486517,'EPI_ISL_146282':0.002492811)0.921:0.002496150,('EPI_ISL_146256':0.012473958,'EPI_ISL_139167':0.036888014)0.078:0.004469568)0.979:0.005860415)0.724:0.000515330)1.000:0.007725256)0.816:0.000909924)1.000:0.007665684)0.788:0.001785915)0.928:0.004652660,(('EPI_ISL_146266':0.017790414,'EPI_ISL_139368':0.005515355)0.999:0.009914922,('EPI_ISL_203702':0.039318489,'EPI_ISL_146287':0.006844892)0.974:0.007730310)1.000:0.010284402)0.904:0.003045106,('EPI_ISL_9379':0.005512492,'EPI_ISL_9380':0.006749905)1.000:0.012283818)0.976:0.005586892,'EPI_ISL_9371':0.026771286)0.980:0.005730218,'EPI_ISL_76423':0.016189249)0.390:0.001553344,(((('EPI_ISL_84591':0.018053955,('EPI_ISL_84590':0.026274341,'EPI_ISL_84593':0.010327767)1.000:0.022474668)1.000:0.031847994,('EPI_ISL_76286':0.002007352,(('EPI_ISL_66183':0.005957837,('EPI_ISL_506097':0.000000006,(('EPI_ISL_506153':0.0,'EPI_ISL_506155':0.0):0.002977327,('EPI_ISL_506158':0.000492943,'EPI_ISL_506157':0.000492900)0.753:0.000494486)1.000:0.024365216)0.794:0.000490919)0.000:0.000000006,('EPI_ISL_66190':0.000000006,'EPI_ISL_66187':0.000492137)1.000:0.004468761)1.000:0.012628738)0.7
[truncated: 766,718 more chars]
