# Supplementary material for: Using homologous network to identify reassortment risk in H5Nx avian influenza viruses
Source: PLoS Comput Biol. 2025 Jul 22;21(7):e1013301. doi: 10.1371/journal.pcbi.1013301 (PMC12282916; doi:10.1371/journal.pcbi.1013301)
Supplement: S1 File — This ZIP archive includes the dataset and code used to reproduce the results of this study. (ZIP) [file pcbi.1013301.s012.zip › S1_File/step2threshold_estimate(S2_Fig)/distance_analysisPB2/Ready_PB2_aln.tree]

(((((((('EPI_ISL_281264':0.000936622,'EPI_ISL_235024':0.001405918)0.778:0.000466651,('EPI_ISL_253731':0.000934009,'EPI_ISL_322393':0.002340579)0.000:0.000000006)0.000:0.000000006,(('EPI_ISL_216198':0.001407025,('EPI_ISL_202380':0.0,'EPI_ISL_203591':0.0):0.000466329)0.771:0.000467181,((('EPI_ISL_263421':0.000455888,'EPI_ISL_321596':0.009646328)0.773:0.000478079,(('EPI_ISL_233068':0.001869880,((('EPI_ISL_232668':0.000933713,('EPI_ISL_238753':0.002350080,'EPI_ISL_273787':0.001876378)0.761:0.000463499)0.000:0.000000006,'EPI_ISL_233032':0.000933915)0.000:0.000000006,('EPI_ISL_259897':0.001870739,'EPI_ISL_281610':0.000933769)0.345:0.000000006)0.000:0.000000006)0.916:0.000933621,'EPI_ISL_233502':0.002812295)0.469:0.000000006)0.000:0.000000006,((('EPI_ISL_485488':0.001402637,'EPI_ISL_218901':0.000933842)0.000:0.000000006,('EPI_ISL_224153':0.000467374,'EPI_ISL_232632':0.000467320)0.801:0.000466672)0.000:0.000000006,'EPI_ISL_214892':0.000466356)0.000:0.000000006)0.000:0.000000006)0.000:0.000000006)1.000:0.000000006,((((('EPI_ISL_202570':0.0,'EPI_ISL_203605':0.0):0.000466534,'EPI_ISL_206505':0.000000006)0.742:0.000000052,'EPI_ISL_211878':0.000000006)0.000:0.000000006,(('EPI_ISL_238763':0.000466664,'EPI_ISL_227515':0.000468259)0.779:0.000467003,('EPI_ISL_15082350':0.000934037,'EPI_ISL_227474':0.000000006)0.000:0.000000006)0.870:0.000466514)0.000:0.000000006,('EPI_ISL_253802':0.000466743,'EPI_ISL_502090':0.000000006)0.858:0.000466551)0.000:0.000000006)0.000:0.000000006,('EPI_ISL_218179':0.000466403,((((((((('EPI_ISL_236829':0.000000006,'EPI_ISL_210293':0.001871717)0.848:0.000466535,('EPI_ISL_282765':0.003764618,'EPI_ISL_221194':0.001410035)0.788:0.000463755)0.000:0.000000006,('EPI_ISL_223298':0.002340354,((((('EPI_ISL_270594':0.001401949,('EPI_ISL_285926':0.000933018,'EPI_ISL_286801':0.001402511)0.228:0.000000006)0.796:0.000466571,(('EPI_ISL_290991':0.000466151,(('EPI_ISL_269657':0.000000006,'EPI_ISL_269648':0.001401740)0.927:0.001401034,'EPI_ISL_291155':0.003283889)0.000:0.000000006)0.895:0.000466465,(((((((((((('EPI_ISL_292426':0.001879706,('EPI_ISL_4031236':0.001871102,(((((((('EPI_ISL_387214':0.000466400,('EPI_ISL_404970':0.000000006,('EPI_ISL_357206':0.000933642,'EPI_ISL_369109':0.000466310)0.000:0.000000006)0.000:0.000000006)0.856:0.000466400,('EPI_ISL_346429':0.000466429,('EPI_ISL_404974':0.001402673,'EPI_ISL_510023':0.001412496)0.000:0.000000006)0.000:0.000000006)0.920:0.000933777,('EPI_ISL_356754':0.001871561,'EPI_ISL_346438':0.002346439)0.000:0.000000006)0.936:0.001405946,(('EPI_ISL_370624':0.000935156,('EPI_ISL_340467':0.001876297,(('EPI_ISL_334365':0.001872601,('EPI_ISL_338168':0.000000006,'EPI_ISL_13724303':0.000934218)0.933:0.000934234)0.000:0.000000006,((((('EPI_ISL_364759':0.001402778,('EPI_ISL_354097':0.000936074,('EPI_ISL_366928':0.000468062,('EPI_ISL_339415':0.0,'EPI_ISL_335525':0.0,'EPI_ISL_356034':0.0):0.000000006)0.000:0.000000006)0.901:0.000466649)0.000:0.000000006,((('EPI_ISL_341237':0.000000006,('EPI_ISL_340320':0.000934386,'EPI_ISL_341249':0.001403536)0.000:0.000000006)1.000:0.000000006,('EPI_ISL_341242':0.000466619,('EPI_ISL_6825361':0.000000006,('EPI_ISL_414839':0.002810966,'EPI_ISL_435219':0.001402454)0.000:0.000000006)0.916:0.000466575)0.000:0.000000006)0.000:0.000000006,(((('EPI_ISL_395080':0.001403798,('EPI_ISL_413675':0.000935738,('EPI_ISL_398706':0.000000006,'EPI_ISL_412390':0.000467700)0.000:0.000000006)0.961:0.001874297)0.739:0.000467837,('EPI_ISL_414930':0.001402108,(('EPI_ISL_405435':0.0,'EPI_ISL_414179':0.0,'EPI_ISL_405431':0.0,'EPI_ISL_412492':0.0):0.000000006,('EPI_ISL_414136':0.001404546,'EPI_ISL_502807':0.001402691)0.000:0.000000006)0.000:0.000000006)0.975:0.001873348)0.000:0.000000006,(((('EPI_ISL_398704':0.000934062,'EPI_ISL_399824':0.000000006)0.897:0.000466597,('EPI_ISL_398215':0.000466575,'EPI_ISL_419290':0.000466613)0.000:0.000000006)0.909:0.000466566,'EPI_ISL_427981':0.001402328)0.000:0.000000006,('EPI_ISL_697636':0.000933760,('EPI_ISL_414833':0.001401501,((('EPI_ISL_405477':0.000466443,'EPI_ISL_427947':0.000933844)0.000:0.000000006,(((('EPI_ISL_412550':0.000466390,'EPI_ISL_414053':0.000466358)0.000:0.000000006,('EPI_ISL_404293':0.0,'EPI_ISL_403092':0.0,'EPI_ISL_501805':0.0,'EPI_ISL_403822':0.0,'EPI_ISL_403109':0.0,'EPI_ISL_427969':0.0,'EPI_ISL_403807':0.0):0.000000006)0.000:0.000000006,('EPI_ISL_403070':0.000466435,'EPI_ISL_427822':0.000466456)0.000:0.000000006)0.000:0.000000006,'EPI_ISL_414727':0.000466456)0.908:0.000933573)0.000:0.000000006,(('EPI_ISL_527262':0.000933796,'EPI_ISL_427888':0.000466325)0.000:0.000000006,('EPI_ISL_414107':0.0,'EPI_ISL_403072':0.0):0.000000006)1.000:0.000000006)1.000:0.000000006)0.000:0.000000006)0.819:0.000466443)0.000:0.000000006)0.000:0.000000006,'EPI_ISL_414728':0.001401734)0.839:0.000466554)0.843:0.000466658)0.000:0.000000006,('EPI_ISL_372076':0.000000006,'EPI_ISL_370610':0.001403278)0.912:0.000935911)0.000:0.000000006,(('EPI_ISL_338829':0.001404494,'EPI_ISL_15082426':0.000000006)0.840:0.000466733,('EPI_ISL_387211':0.0,'EPI_ISL_387232':0.0):0.000934245)0.000:0.000000006)0.000:0.000000006,('EPI_ISL_414115':0.000942463,'EPI_ISL_414830':0.000459704)0.998:0.004246080)0.846:0.000467123)0.764:0.000467335)0.933:0.001407573)0.766:0.000467617,((('EPI_ISL_320160':0.000934023,'EPI_ISL_321746':0.000000006)0.858:0.000466649,'EPI_ISL_319762':0.000466525)0.000:0.000000006,(('EPI_ISL_320947':0.000933819,'EPI_ISL_332139':0.002341728)0.000:0.000000006,('EPI_ISL_354781':0.002343912,(('EPI_ISL_376416':0.000937303,('EPI_ISL_331596':0.0,'EPI_ISL_331595':0.0,'EPI_ISL_332420':0.0):0.000935923)0.903:0.000934964,'EPI_ISL_331838':0.000000006)0.000:0.000000006)0.907:0.000933977)0.000:0.000000006)0.000:0.000000006)0.754:0.000467507)0.806:0.000465749,('EPI_ISL_332425':0.000000006,'EPI_ISL_4063593':0.001870713)0.920:0.000933481)0.000:0.000000006,'EPI_ISL_365636':0.001401278)0.000:0.000000006,'EPI_ISL_320165':0.000466283)0.000:0.000000006,('EPI_ISL_376745':0.001401658,('EPI_ISL_4031244':0.001407500,'EPI_ISL_365645':0.000937391)0.771:0.000463667)0.000:0.000000006)0.000:0.000000006)0.765:0.000462124)0.896:0.000939652,('EPI_ISL_505574':0.003310432,'EPI_ISL_376752':0.002361507)0.755:0.000449000)0.000:0.000000006,('EPI_ISL_320161':0.000937262,((((('EPI_ISL_298103':0.000466322,('EPI_ISL_514002':0.000936595,((('EPI_ISL_387228':0.0,'EPI_ISL_387229':0.0,'EPI_ISL_370626':0.0):0.000465671,'EPI_ISL_14749692':0.000469618)0.965:0.001874221,('EPI_ISL_399808':0.004717754,(((((((('EPI_ISL_336831':0.000000006,((('EPI_ISL_365660':0.000000006,'EPI_ISL_505744':0.000000006)0.832:0.000466645,('EPI_ISL_501998':0.000466633,'EPI_ISL_364737':0.000000006)0.000:0.000000006)0.898:0.000466708,('EPI_ISL_372943':0.001876855,((('EPI_ISL_334178':0.000468171,'EPI_ISL_336041':0.000466469)0.949:0.001404089,'EPI_ISL_338385':0.001403238)0.735:0.000000006,'EPI_ISL_334434':0.000000006)0.000:0.000000006)0.908:0.000934557)0.000:0.000000006)0.921:0.000466663,'EPI_ISL_335324':0.001402274)0.000:0.000000006,('EPI_ISL_335322':0.000934051,'EPI_ISL_340466':0.000000006)0.842:0.000466642)0.000:0.000000006,(('EPI_ISL_336002':0.002344412,(('EPI_ISL_346489':0.001403475,(('EPI_ISL_343369':0.0,'EPI_ISL_343445':0.0):0.000000006,'EPI_ISL_364741':0.000466973)0.000:0.000000006)0.878:0.000933724,('EPI_ISL_339380':0.000000006,'EPI_ISL_351379':0.000934232)0.782:0.000467940)0.891:0.000937211)0.767:0.000465866,'EPI_ISL_387243':0.002345553)0.000:0.000000006)0.000:0.000000006,('EPI_ISL_370625':0.001412187,'EPI_ISL_366946':0.002823668)0.741:0.000459271)0.846:0.000466626,((('EPI_ISL_338415':0.001402476,'EPI_ISL_338173':0.001872199)0.000:0.000000006,(('EPI_ISL_357121':0.0,'EPI_ISL_376072':0.0):0.000466612,('EPI_ISL_370590':0.000466593,(('EPI_ISL_341247':0.0,'EPI_ISL_351397':0.0,'EPI_ISL_364738':0.0,'EPI_ISL_364750':0.0):0.000000006,('EPI_ISL_364745':0.000466707,('EPI_ISL_14749662':0.000466626,('EPI_ISL_341233':0.000000006,'EPI_ISL_356054':0.001404195)0.000:0.000000006)0.000:0.000000006)0.865:0.000466626)0.000:0.000000006)0.000:0.000000006)0.854:0.000466626)0.000:0.000000006,('EPI_ISL_370591':0.0,'EPI_ISL_338414':0.0,'EPI_ISL_369739':0.0):0.000000006)0.000:0.000000006)1.000:0.000000006,('EPI_ISL_338161':0.000934309,('EPI_ISL_338166':0.000937076,('EPI_ISL_501983':0.000466743,('EPI_ISL_372743':0.000934564,('EPI_ISL_372741':0.000467087,'EPI_ISL_372767':0.000934648)0.000:0.000000006)0.000:0.000000006)0.787:0.000466145)0.896:0.000936625)0.000:0.000000006)0.000:0.000000006,'EPI_ISL_387306':0.000934326)0.726:0.000000006)0.231:0.000000006)0.224:0.000466643)0.940:0.001406696)0.786:0.000467303,'EPI_ISL_321718':0.000466384)0.000:0.000000006,('EPI_ISL_315958':0.000000006,'EPI_ISL_399200':0.002339891)0.000:0.000000006)0.000:0.000000006,((('EPI_ISL_376588':0.001883674,('EPI_ISL_14174411':0.000933749,'EPI_ISL_365271':0.000937379)0.991:0.002834193)0.742:0.000456314,'EPI_ISL_315959':0.000466335)0.000:0.000000006,(('EPI_ISL_421442':0.000466412,'EPI_ISL_302326':0.000933530)0.000:0.000000006,'EPI_ISL_302178':0.001401693)0.000:0.000000006)1.000:0.000000006)0.000:0.000000006,'EPI_ISL_341244':0.002811236)0.666:0.000000052)0.585:0.000933887)0.000:0.000000006,((('EPI_ISL_373444':0.002350211,(('EPI_ISL_4081222':0.0,'EPI_ISL_4081223':0.0):0.000467273,('EPI_ISL_4081220':0.000466782,'EPI_ISL_4081225':0.000000006)0.791:0.000470032)0.979:0.002822374)0.738:0.000459797,((('EPI_ISL_312589':0.000935197,(('EPI_ISL_291975':0.0,'EPI_ISL_301267':0.0):0.000469871,('EPI_ISL_332338':0.000934488,(('EPI_ISL_334433':0.001405325,('EPI_ISL_332072':0.000000006,('EPI_ISL_372064':0.000000006,'EPI_ISL_376507':0.000467068)0.970:0.001873385)0.777:0.000468484)0.790:0.000466426,('EPI_ISL_340469':0.002342732,('EPI_ISL_366516':0.000932146,'EPI_ISL_404968':0.002834604)0.875:0.001407780)0.719:0.000000006)0.000:0.000000006)0.962:0.001874550)0.871:0.000932522)0.787:0.000937820,'EPI_ISL_376634':0.001401617)0.720:0.000000006,(('EPI_ISL_4031237':0.000931181,'EPI_ISL_502207':0.007619254)0.924:0.001409764,('EPI_ISL_297458':0.000934521,('EPI_ISL_376766':0.000933373,((('EPI_ISL_368813':0.002345612,'EPI_ISL_350606':0.000000006)0.988:0.002820238,(('EPI_ISL_370039':0.002346795,('EPI_ISL_376551':0.001410402,('EPI_ISL_372728':0.001402435,(('EPI_ISL_399360':0.002814626,'EPI_ISL_369988':0.000000006)0.928:0.000466616,('EPI_ISL_362656':0.001401724,(('EPI_ISL_332417':0.000000006,'EPI_ISL_354783':0.000466631)0.846:0.000466621,('EPI_ISL_372060':0.000000006,'EPI_ISL_348328':0.000944946)0.000:0.000000006)0.000:0.000000006)0.000:0.000000006)0.000:0.000000006)0.793:0.000462440)0.874:0.000941953)0.769:0.000464124,((((('EPI_ISL_335971':0.000466485,'EPI_ISL_366567':0.002834200)0.000:0.000000006,('EPI_ISL_340373':0.000466791,('EPI_ISL_366954':0.000466764,('EPI_ISL_332350':0.0,'EPI_ISL_336145':0.0):0.000000006)0.000:0.000000006)0.948:0.001402274)0.000:0.000000006,('EPI_ISL_369989':0.000466559,('EPI_ISL_345210':0.000934861,((('EPI_ISL_357122':0.001402895,'EPI_ISL_336266':0.001403815)0.000:0.000000006,('EPI_ISL_372075':0.000466706,('EPI_ISL_351942':0.000000006,(('EPI_ISL_338384':0.0,'EPI_ISL_376067':0.0):0.000000006,(('EPI_ISL_376504':0.000934062,(('EPI_ISL_357195':0.000000006,'EPI_ISL_340291':0.000466746)0.848:0.000466734,'EPI_ISL_341229':0.000000006)0.000:0.000000006)0.836:0.000466665,('EPI_ISL_370627':0.000934066,'EPI_ISL_343430':0.002342194)0.000:0.000000006)0.000:0.000000006)0.000:0.000000006)0.000:0.000000006)1.000:0.000000006)0.000:0.000000006,('EPI_ISL_336126':0.000000006,'EPI_ISL_341417':0.000466519)0.913:0.000934002)0.000:0.000000006)0.834:0.000466575)0.000:0.000000006)0.000:0.000000006,('EPI_ISL_338428':0.001401922,('EPI_ISL_354683':0.001870291,'EPI_ISL_341262':0.000000006)0.000:0.000000006)0.917:0.000466490)0.836:0.000466538,(('EPI_ISL_14749654':0.002350947,'EPI_ISL_341264':0.001409758)0.881:0.000929897,(((('EPI_ISL_335970':0.000000006,'EPI_ISL_353973':0.001402554)0.000:0.000000006,((('EPI_ISL_414715':0.001871616,((('EPI_ISL_426280':0.001405974,('EPI_ISL_412553':0.000467693,'EPI_ISL_412557':0.000465905)0.757:0.000468283)0.786:0.000466603,(('EPI_ISL_414182':0.0,'EPI_ISL_414101':0.0):0.000000006,(('EPI_ISL_414895':0.002344665,(((('EPI_ISL_427848':0.000466385,('EPI_ISL_412470':0.000467122,'EPI_ISL_405417':0.000466698)0.797:0.000468560)0.806:0.000467030,'EPI_ISL_414826':0.001403475)0.000:0.000000006,'EPI_ISL_412554':0.000934471)0.000:0.000000006,((('EPI_ISL_427942':0.000934423,(('EPI_ISL_414072':0.0,'EPI_ISL_414070':0.0):0.000000006,('EPI_ISL_414741':0.000000006,'EPI_ISL_427892':0.000934639)0.954:0.001403669)0.903:0.000934435)0.763:0.000469237,'EPI_ISL_427929':0.001402552)0.000:0.000000006,'EPI_ISL_404314':0.001405935)0.000:0.000000006)0.000:0.000000006)0.952:0.001402691,(('EPI_ISL_410366':0.0,'EPI_ISL_410361':0.0):0.000466894,('EPI_ISL_414844':0.000934907,'EPI_ISL_435225':0.001402787)0.000:0.000000006)0.638:0.000000006)0.000:0.000000006)0.000:0.000000006)0.846:0.000466830,'EPI_ISL_404297':0.000934283)0.000:0.000000006)0.847:0.000466720,'EPI_ISL_501904':0.000934451)0.000:0.000000006,'EPI_ISL_372914':0.000466810)0.861:0.000466712)0.000:0.000000006,(('EPI_ISL_366530':0.000466631,('EPI_ISL_346445':0.000934200,'EPI_ISL_345666':0.000933916)0.225:0.000000006)0.603:0.000000006,'EPI_ISL_387241':0.000934329)0.000:0.000000006)0.000:0.000000006,(('EPI_ISL_356028':0.000466714,'EPI_ISL_377934':0.000934422)0.000:0.000000006,'EPI_ISL_357201':0.001873952)0.000:0.000000006)0.000:0.000000006)0.890:0.000466583)0.000:0.000000006)0.745:0.000463147)0.884:0.000939238,'EPI_ISL_376655':0.000000006)0.000:0.000000006)0.778:0.000467120)0.749:0.000467057)0.784:0.000466391)0.000:0.000000006)0.000:0.000000006,(((('EPI_ISL_310352':0.001401709,('EPI_ISL_292433':0.000000006,'EPI_ISL_316041':0.000933778)0.000:0.000000006)0.941:0.000933755,((((((('EPI_ISL_376643':0.001882373,'EPI_ISL_370620':0.002354257)0.745:0.000457567,(('EPI_ISL_305309':0.0,'EPI_ISL_300888':0.0):0.000466435,'EPI_ISL_312018':0.000466411)0.000:0.000000006)0.000:0.000000006,('EPI_ISL_376646':0.0,'EPI_ISL_376656':0.0):0.000466661)0.000:0.000000006,(('EPI_ISL_373479':0.000466396,(('EPI_ISL_376741':0.001402098,('EPI_ISL_362099':0.000000006,('EPI_ISL_373498':0.000934150,'EPI_ISL_376840':0.000000006)0.941:0.000933683)0.907:0.000466376)0.304:0.000000006,'EPI_ISL_376568':0.000934228)0.000:0.000000006)0.000:0.000000006,(('EPI_ISL_373458':0.000466476,(('EPI_ISL_13563916':0.002831761,('EPI_ISL_370634':0.000461245,'EPI_ISL_370618':0.002822936)0.970:0.002360093)0.711:0.000930052,('EPI_ISL_349486':0.001876396,'EPI_ISL_366138':0.001879552)0.959:0.001876412)0.745:0.000000006)0.502:0.000000006,'EPI_ISL_376703':0.001401588)0.000:0.000000006)0.000:0.000000006)0.000:0.000000006,'EPI_ISL_307085':0.002812714)0.858:0.000466439,(('EPI_ISL_399202':0.000933855,('EPI_ISL_292041':0.001871612,(('EPI_ISL_376564':0.000465449,'EPI_ISL_373492':0.000936575)0.887:0.000935729,((((('EPI_ISL_4031240':0.0,'EPI_ISL_4031242':0.0):0.000000006,'EPI_ISL_4031235':0.000934148)0.000:0.000000006,('EPI_ISL_4031243':0.000466695,'EPI_ISL_4031241':0.000934133)0.000:0.000000006)0.000:0.000000006,('EPI_ISL_4031230':0.000933936,'EPI_ISL_4031233':0.000466504)0.819:0.000000006)0.000:0.000000006,'EPI_ISL_4031232':0.000466589)0.883:0.000466496)0.000:0.000000006)0.000:0.000000006)1.000:0.000000006,('EPI_ISL_4031234':0.003282844,('EPI_ISL_365609':0.000466551,(('EPI_ISL_376640':0.0,'EPI_ISL_376664':0.0):0.000000006,('EPI_ISL_502049':0.002423027,('EPI_ISL_700966':0.001361759,('EPI_ISL_697668':0.001407526,'EPI_ISL_4081977':0.003766972)0.744:0.000509728)0.815:0.001377716)1.000:0.007109706)0.901:0.000935160)0.799:0.000467212)0.000:0.000000006)0.000:0.000000006)0.000:0.000000006,(('EPI_ISL_376635':0.002344151,('EPI_ISL_316026':0.000933719,'EPI_ISL_321711':0.000000006)0.909:0.000466469)0.000:0.000000006,((('EPI_ISL_347575':0.001403936,('EPI_ISL_332418':0.000467078,('EPI_ISL_372906':0.003294925,(('EPI_ISL_370583':0.000936885,'EPI_ISL_376501':0.000467501)0.801:0.000467459,('EPI_ISL_501941':0.001403759,('EPI_ISL_372035':0.000000006,('EPI_ISL_683998':0.007649661,'EPI_ISL_503985':0.003821302)0.748:0.000415550)0.000:0.000000006)0.000:0.000000006)0.781:0.000466354)0.869:0.000936858)0.000:0.000000006)0.971:0.002353793,('EPI_ISL_331271':0.000467103,('EPI_ISL_331264':0.000000006,'EPI_ISL_331267':0.000467189)0.000:0.000000006)0.744:0.000462222)0.992:0.003298463,('EPI_ISL_421438':0.002343033,((((('EPI_ISL_305964':0.001402735,((((('EPI_ISL_353929':0.001876588,('EPI_ISL_364696':0.000000006,(('EPI_ISL_364697':0.0,'EPI_ISL_364710':0.0):0.000466296,'EPI_ISL_366920':0.001401282)0.000:0.000000006)0.860:0.000933281)0.868:0.000939993,(('EPI_ISL_366563':0.002351859,'EPI_ISL_370614':0.000463331)0.931:0.001408678,('EPI_ISL_336774':0.000000006,'EPI_ISL_335734':0.000934193)0.907:0.000936238)0.770:0.000468274)0.776:0.000466128,('EPI_ISL_372080':0.001405972,(('EPI_ISL_366559':0.0,'EPI_ISL_370575':0.0):0.001403076,('EPI_ISL_372031':0.000934741,('EPI_ISL_372028':0.000000006,'EPI_ISL_370613':0.000466671)0.000:0.000000006)0.000:0.000000006)0.782:0.000466812)0.890:0.000936155)0.000:0.000000006,((((('EPI_ISL_366511':0.000934925,((((('EPI_ISL_369979':0.000934316,'EPI_ISL_370585':0.000466874)0.000:0.000000006,'EPI_ISL_370105':0.000934524)0.000:0.000000006,(('EPI_ISL_372061':0.0,'EPI_ISL_372020':0.0,'EPI_ISL_372019':0.0):0.000000006,('EPI_ISL_369766':0.000466860,('EPI_ISL_369981':0.000000006,('EPI_ISL_343455':0.000466603,'EPI_ISL_369820':0.000000006)0.880:0.000466627)0.868:0.000466749)0.000:0.000000006)1.000:0.000000006)0.000:0.000000006,('EPI_ISL_370030':0.000466824,'EPI_ISL_387277':0.002341813)0.827:0.000000006)0.000:0.000000006,(('EPI_ISL_370621':0.000466912,'EPI_ISL_370611':0.000000006)0.858:0.000466864,'EPI_ISL_372079':0.000466860)0.000:0.000000006)0.000:0.000000006)0.771:0.000469124,('EPI_ISL_707260':0.006158351,'EPI_ISL_369764':0.000950497)0.714:0.000451872)0.935:0.001406718,('EPI_ISL_366506':0.000000006,(('EPI_ISL_387292':0.001402509,(((('EPI_ISL_372422':0.000934776,'EPI_ISL_707130':0.007103313)0.000:0.000000006,(('EPI_ISL_372063':0.0,'EPI_ISL_372073':0.0,'EPI_ISL_376550':0.0,'EPI_ISL_376552':0.0,'EPI_ISL_369734':0.0,'EPI_ISL_369784':0.0):0.000000006,'EPI_ISL_501996':0.000466665)0.000:0.000000006)0.000:0.000000006,(('EPI_ISL_372537':0.000000006,'EPI_ISL_501999':0.000933942)0.910:0.000466676,('EPI_ISL_501678':0.004297206,'EPI_ISL_4082034':0.003788079)0.968:0.002808331)0.000:0.000000006)0.910:0.000467454,'EPI_ISL_369042':0.001872210)0.000:0.000000006)0.000:0.000000006,('EPI_ISL_372032':0.000000006,(('EPI_ISL_370144':0.000000006,('EPI_ISL_372068':0.000934438,'EPI_ISL_370154':0.000466882)0.000:0.000000006)0.000:0.000000006,('EPI_ISL_356453':0.000000006,'EPI_ISL_376064':0.000466972)0.851:0.000466929)0.867:0.000466825)0.857:0.000466723)0.922:0.000466628)0.892:0.000935376)0.750:0.000467070,'EPI_ISL_373423':0.000466905)0.000:0.000000006,'EPI_ISL_373433':0.000466788)0.000:0.000000006)0.000:0.000000006,'EPI_ISL_306574':0.000466857)0.000:0.000000006)0.957:0.001405195,'EPI_ISL_340459':0.002346123)0.000:0.000000006,'EPI_ISL_376537':0.001405239)0.000:0.000000006,(('EPI_ISL_370207':0.000466851,(('EPI_ISL_366477':0.000935833,('EPI_ISL_369740':0.000467496,'EPI_ISL_4062108':0.000467051)0.798:0.000466498)0.786:0.000468250,'EPI_ISL_376494':0.000935007)0.000:0.000000006)0.984:0.001874505,('EPI_ISL_314301':0.0,'EPI_ISL_314302':0.0):0.001872691)0.000:0.000000006)0.742:0.000000006,('EPI_ISL_282979':0.000000006,'EPI_ISL_312588':0.000934012)0.000:0.000000006)0.000:0.000000006)0.000:0.000000006)0.846:0.000466522)0.000:0.000000006)0.000:0.000000006)0.823:0.000466374,'EPI_ISL_312592':0.000466367)0.000:0.000000006,((((('EPI_ISL_376659':0.000935066,(('EPI_ISL_376756':0.0,'EPI_ISL_376755':0.0):0.000000006,'EPI_ISL_329550':0.001871772)0.747:0.000465285)0.928:0.001406419,((('EPI_ISL_499167':0.002256404,('EPI_ISL_499161':0.043060323,'EPI_ISL_499178':0.007293123)0.987:0.006240273)0.963:0.002924169,('EPI_ISL_376804':0.000466702,(((('EPI_ISL_376735':0.000934309,('EPI_ISL_373105':0.001872084,('EPI_ISL_290229':0.000466505,'EPI_ISL_304908':0.001404435)0.415:0.000467525)0.458:0.000000006)0.000:0.000000006,(('EPI_ISL_15082416':0.001872206,('EPI_ISL_303311':0.000934296,'EPI_ISL_376576':0.000466702)0.000:0.000000006)0.663:0.000000006,('EPI_ISL_330878':0.004233377,('EPI_ISL_310315':0.000934248,'EPI_ISL_291107':0.000466751)0.467:0.000000006)0.838:0.000466687)0.000:0.000000006)1.000:0.000000006,('EPI_ISL_373443':0.0,'EPI_ISL_291106':0.0,'EPI_ISL_15083855':0.0,'EPI_ISL_15082419':0.0,'EPI_ISL_297943':0.0,'EPI_ISL_373414':0.0,'EPI_ISL_373490':0.0):0.000000006)0.000:0.000000006,(('EPI_ISL_376579':0.000934199,'EPI_ISL_307075':0.000466702)0.000:0.000000006,(((('EPI_ISL_376790':0.000933963,('EPI_ISL_294127':0.000466634,'EPI_ISL_373482':0.000466686)0.000:0.000000006)0.000:0.000000006,('EPI_ISL_391762':0.000466670,'EPI_ISL_376736':0.000933906)0.816:0.000468371)0.000:0.000000006,('EPI_ISL_294143':0.000000006,('EPI_ISL_309600':0.000466682,'EPI_ISL_305398':0.001402663)0.000:0.000000006)0.000:0.000000006)1.000:0.000000006,('EPI_ISL_294141':0.000000006,'EPI_ISL_376812':0.000466804)0.000:0.000000006)0.000:0.000000006)0.000:0.000000006)0.000:0.000000006)0.741:0.000468803)0.957:0.001870249,('EPI_ISL_282968':0.001406439,('EPI_ISL_428409':0.001403088,('EPI_ISL_422480':0.000466528,'EPI_ISL_428410':0.003285454)0.000:0.000000006)0.952:0.001891432)0.778:0.000463178)0.000:0.000000006)1.000:0.000000006,('EPI_ISL_331269':0.002811130,(('EPI_ISL_332419':0.001397627,'EPI_ISL_332074':0.000946146)0.993:0.004245697,((('EPI_ISL_305479':0.000000006,'EPI_ISL_305480':0.000000006)0.840:0.000466429,'EPI_ISL_297460':0.002823623)0.729:0.000000006,('EPI_ISL_285645':0.000000006,'EPI_ISL_312594':0.001402159)0.000:0.000000006)0.000:0.000000006)0.769:0.000466673)0.000:0.000000006)0.000:0.000000006,((((((('EPI_ISL_320465':0.001401473,(((('EPI_ISL_301278':0.001400809,'EPI_ISL_391763':0.000933571)0.000:0.000000006,('EPI_ISL_305397':0.001886178,('EPI_ISL_399205':0.0,'EPI_ISL_399204':0.0):0.001411148)0.768:0.000459120)0.000:0.000000006,'EPI_ISL_298843':0.000933268)0.000:0.000000006,('EPI_ISL_378939':0.000466211,'EPI_ISL_373472':0.000933356)0.000:0.000000006)0.736:0.000000006)0.891:0.000466153,('EPI_ISL_376771':0.002339800,'EPI_ISL_376761':0.003282587)0.000:0.000000006)0.873:0.000466459,(('EPI_ISL_329740':0.0,'EPI_ISL_329743':0.0):0.000000006,'EPI_ISL_340461':0.000934112)0.991:0.002812311)0.000:0.000000006,('EPI_ISL_424991':0.007626934,((((('EPI_ISL_338410':0.000000006,'EPI_ISL_335393':0.000934614)0.926:0.000934196,('EPI_ISL_343379':0.000466728,(('EPI_ISL_354520':0.0,'EPI_ISL_513968':0.0):0.000000006,'EPI_ISL_372070':0.001402411)0.000:0.000000006)0.000:0.000000006)0.839:0.000466713,(('EPI_ISL_376069':0.002817394,(('EPI_ISL_335548':0.000466657,('EPI_ISL_354093':0.000000006,('EPI_ISL_337449':0.001402933,((((('EPI_ISL_372694':0.0,'EPI_ISL_364698':0.0):0.000000006,'EPI_ISL_351396':0.001403400)0.000:0.000000006,'EPI_ISL_338433':0.000466934)0.000:0.000000006,('EPI_ISL_341234':0.000466893,'EPI_ISL_345247':0.000466819)0.747:0.000000006)0.000:0.000000006,('EPI_ISL_338422':0.000000006,('EPI_ISL_357198':0.000936085,'EPI_ISL_341265':0.000467803)0.784:0.000466840)0.919:0.000466839)0.948:0.000934404)0.000:0.000000006)0.000:0.000000006)0.956:0.001872307,(('EPI_ISL_356044':0.000466651,('EPI_ISL_334370':0.000000006,'EPI_ISL_334204':0.000466642)0.000:0.000000006)0.975:0.001875536,'EPI_ISL_338423':0.000936134)0.315:0.000466618)0.000:0.000000006)0.827:0.000467354,(('EPI_ISL_369749':0.000936486,('EPI_ISL_501905':0.001404255,'EPI_ISL_341227':0.000467395)0.800:0.000466419)0.801:0.000467363,('EPI_ISL_346490':0.000000006,'EPI_ISL_338402':0.000466558)0.995:0.003284341)0.000:0.000000006)0.638:0.000000006)0.000:0.000000006,((('EPI_ISL_332421':0.000000006,('EPI_ISL_366522':0.000000006,('EPI_ISL_344868':0.000934754,('EPI_ISL_387247':0.000467531,'EPI_ISL_369759':0.000000006)0.000:0.000000006)0.932:0.000934790)0.820:0.000466729)0.895:0.000934264,('EPI_ISL_376413':0.001404302,('EPI_ISL_366492':0.000934958,('EPI_ISL_376410':0.000934833,('EPI_ISL_372034':0.000000006,'EPI_ISL_369780':0.000466987)0.000:0.000000006)0.000:0.000000006)0.870:0.000934642)0.753:0.000467867)0.000:0.000000006,(((('EPI_ISL_370599':0.000934487,(('EPI_ISL_387285':0.000936486,((('EPI_ISL_366536':0.001402591,'EPI_ISL_339370':0.000000006)0.932:0.000935620,('EPI_ISL_353928':0.000000006,('EPI_ISL_334394':0.000934462,'EPI_ISL_370633':0.000934198)0.000:0.000000006)0.000:0.000000006)0.926:0.000466667,(('EPI_ISL_366952':0.000466810,('EPI_ISL_332422':0.000467365,('EPI_ISL_366961':0.000466681,'EPI_ISL_387225':0.001883439)0.775:0.000466468)0.000:0.000000006)1.000:0.000000006,'EPI_ISL_340464':0.000000006)0.975:0.000000006)0.000:0.000000006)0.919:0.000466739,('EPI_ISL_356039':0.001874603,('EPI_ISL_368979':0.001872498,('EPI_ISL_336157':0.000465569,('EPI_ISL_353951':0.000924587,'EPI_ISL_419295':0.002830963)0.912:0.001419708)0.784:0.000469505)0.787:0.000466868)0.726:0.000466192)0.325:0.000000006)0.000:0.000000006,((('EPI_ISL_503555':0.001872796,('EPI_ISL_366942':0.001403275,('EPI_ISL_353967':0.000000006,'EPI_ISL_353969':0.000934475)0.000:0.000000006)0.000:0.000000006)0.864:0.000466778,(('EPI_ISL_336164':0.000000006,'EPI_ISL_343447':0.000000006)0.000:0.000000006,('EPI_ISL_336167':0.000466917,'EPI_ISL_338397':0.000934821)0.000:0.000000006)0.912:0.000466794)0.000:0.000000006,('EPI_ISL_387303':0.000935042,('EPI_ISL_502002':0.000466785,'EPI_ISL_370596':0.001402788)0.000:0.000000006)0.861:0.000467310)0.000:0.000000006)0.000:0.000000006,(((((((((('EPI_ISL_370103':0.000466978,(((((('EPI_ISL_353939':0.0,'EPI_ISL_369823':0.0):0.000000006,(('EPI_ISL_365667':0.000000006,'EPI_ISL_390449':0.002344829)0.835:0.000467376,('EPI_ISL_453797':0.001403170,'EPI_ISL_399792':0.002815794)0.000:0.000000006)0.851:0.000468017)0.000:0.000000006,((('EPI_ISL_387299':0.000000006,'EPI_ISL_372618':0.000467020)0.896:0.000466952,('EPI_ISL_368907':0.000467171,'EPI_ISL_368964':0.000000006)0.918:0.000934874)0.000:0.000000006,(('EPI_ISL_959877':0.000938342,(((('EPI_ISL_391078':0.0,'EPI_ISL_427988':0.0):0.000000006,(('EPI_ISL_406546':0.001404257,('EPI_ISL_959868':0.000000006,'EPI_ISL_536818':0.000467357)0.896:0.000467234)0.000:0.000000006,'EPI_ISL_609918':0.001873030)0.000:0.000000006)0.999:0.000000006,((((('EPI_ISL_9029137':0.001404423,'EPI_ISL_435187':0.002814717)0.000:0.000000006,'EPI_ISL_406549':0.000935218)0.000:0.000000006,(('EPI_ISL_410368':0.000937630,('EPI_ISL_1310806':0.000461112,'EPI_ISL_959895':0.002360258)0.923:0.001416801)0.776:0.000466533,('EPI_ISL_508595':0.000935172,'EPI_ISL_2932714':0.000935510)0.000:0.000000006)0.000:0.000000006)1.000:0.000000006,(('EPI_ISL_425372':0.001881948,'EPI_ISL_644631':0.000465155)0.927:0.001408324,(('EPI_ISL_487070':0.003299374,('EPI_ISL_428026':0.001875405,('EPI_ISL_508582':0.001405483,'EPI_ISL_527183':0.000935803)0.000:0.000000006)0.759:0.000467333)0.776:0.000468353,'EPI_ISL_411859':0.000467103)0.000:0.000000006)0.000:0.000000006)0.000:0.000000006,'EPI_ISL_453796':0.000467144)0.000:0.000000006)0.000:0.000000006,'EPI_ISL_405471':0.000467214)0.000:0.000000006)0.991:0.002815010,'EPI_ISL_354103':0.001873246)0.354:0.000000006)0.000:0.000000006)0.000:0.000000006,('EPI_ISL_338157':0.000466944,'EPI_ISL_387305':0.001872541)0.418:0.000000006)0.000:0.000000006,('EPI_ISL_351982':0.001403718,('EPI_ISL_369082':0.002345828,((('EPI_ISL_353930':0.000467028,('EPI_ISL_414891':0.000941587,'EPI_ISL_6825432':0.001407418)0.892:0.000932555)0.000:0.000000006,('EPI_ISL_341256':0.0,'EPI_ISL_419293':0.0):0.000000006)1.000:0.000000006,(('EPI_ISL_372942':0.0,'EPI_ISL_372944':0.0):0.000467093,(('EPI_ISL_6825358':0.000467880,('EPI_ISL_403450':0.001408011,(('EPI_ISL_501795':0.0,'EPI_ISL_403811':0.0):0.001403165,(('EPI_ISL_414163':0.000000006,'EPI_ISL_412888':0.000467354)0.907:0.000937172,('EPI_ISL_480507':0.000468196,('EPI_ISL_410369':0.000937770,'EPI_ISL_480528':0.000466774)0.891:0.000937016)0.903:0.000939720)0.859:0.000000006)0.390:0.000469673)0.886:0.000935405)0.779:0.000467198,'EPI_ISL_387301':0.000467039)0.000:0.000000006)1.000:0.000000006)1.000:0.000000006)0.000:0.000000006)0.924:0.000467168)0.897:0.000466970,('EPI_ISL_358209':0.000470524,('EPI_ISL_370588':0.000000006,'EPI_ISL_644628':0.002819617)0.774:0.000465347)0.875:0.000936759)0.000:0.000000006)0.000:0.000000006,('EPI_ISL_370034':0.000466925,('EPI_ISL_345667':0.000467049,('EPI_ISL_395079':0.000466960,(((('EPI_ISL_414699':0.000935148,(('EPI_ISL_959871':0.0,'EPI_ISL_414700':0.0,'EPI_ISL_414800':0.0,'EPI_ISL_414735':0.0):0.000000006,(('EPI_ISL_576099':0.000935014,'EPI_ISL_2295785':0.000467068)0.000:0.000000006,'EPI_ISL_609924':0.000467068)0.000:0.000000006)0.000:0.000000006)0.839:0.000467040,'EPI_ISL_414707':0.000934839)0.000:0.000000006,((((((('EPI_ISL_427936':0.000934701,'EPI_ISL_427869':0.000466865)0.000:0.000000006,(('EPI_ISL_9029220':0.000934715,('EPI_ISL_413666':0.000934293,'EPI_ISL_1310812':0.000466872)0.000:0.000000006)0.855:0.000466865,'EPI_ISL_447827':0.000466955)0.000:0.000000006)1.000:0.000000006,((('EPI_ISL_487147':0.001404165,((('EPI_ISL_412545':0.0,'EPI_ISL_414850':0.0):0.000000006,'EPI_ISL_1386240':0.000934895)0.000:0.000000006,('EPI_ISL_644634':0.000466995,('EPI_ISL_404269':0.000934832,('EPI_ISL_411864':0.000000006,'EPI_ISL_410376':0.000467163)0.000:0.000000006)0.911:0.000934999)0.000:0.000000006)0.000:0.000000006)0.854:0.000466987,('EPI_ISL_644638':0.0,'EPI_ISL_414729':0.0,'EPI_ISL_414794':0.0,'EPI_ISL_510026':0.0,'EPI_ISL_481351':0.0):0.000000006)0.000:0.000000006,(('EPI_ISL_487122':0.0,'EPI_ISL_414216':0.0):0.000466960,(('EPI_ISL_9029150':0.001403678,'EPI_ISL_1386246':0.000000006)0.000:0.000000006,((('EPI_ISL_644635':0.000466960,'EPI_ISL_527267':0.000935097)0.000:0.000000006,(('EPI_ISL_453792':0.000466879,('EPI_ISL_408113':0.001403072,'EPI_ISL_527226':0.000934826)0.000:0.000000006)0.633:0.000000006,'EPI_ISL_435208':0.000466975)0.000:0.000000006)0.000:0.000000006,(('EPI_ISL_510028':0.000466996,'EPI_ISL_644636':0.000000006)0.880:0.000466975,'EPI_ISL_644643':0.000935442)0.000:0.000000006)0.768:0.000000006)0.000:0.000000006)0.000:0.000000006)1.000:0.000000006)0.000:0.000000006,'EPI_ISL_510024':0.000934690)0.881:0.000466960,'EPI_ISL_428666':0.000936156)0.000:0.000000006,(('EPI_ISL_14854656':0.002343607,(((('EPI_ISL_14115619':0.000000006,'EPI_ISL_14115608':0.000936788)0.986:0.001873071,((('EPI_ISL_15714654':0.000000006,('EPI_ISL_15714661':0.001872565,('EPI_ISL_15210582':0.001872665,('EPI_ISL_14570072':0.000467012,('EPI_ISL_14816454':0.0,'EPI_ISL_15602031':0.0,'EPI_ISL_15170862':0.0):0.000000006)0.000:0.000000006)0.852:0.000466979)0.742:0.000000006)0.000:0.000000006,(('EPI_ISL_15602035':0.000466964,('EPI_ISL_14816455':0.000000006,'EPI_ISL_15210617':0.000467175)0.936:0.000934999)0.000:0.000000006,(((('EPI_ISL_14934966':0.0,'EPI_ISL_15544295':0.0,'EPI_ISL_15446865':0.0,'EPI_ISL_14755434':0.0):0.000000006,'EPI_ISL_15190804':0.000466982)0.000:0.000000006,'EPI_ISL_15210626':0.000934876)0.000:0.000000006,('EPI_ISL_15210618':0.000000006,'EPI_ISL_15210624':0.000466848)0.850:0.000466949)0.000:0.000000006)0.844:0.000467183)0.911:0.000934930,'EPI_ISL_9402282':0.000466989)0.000:0.000000006)0.940:0.001406281,('EPI_ISL_8929286':0.000936636,'EPI_ISL_4005443':0.000935921)0.768:0.000465091)0.870:0.000936925,((((('EPI_ISL_12241585':0.0,'EPI_ISL_12241583':0.0):0.001887584,'EPI_ISL_14836397':0.003778282)0.912:0.001398296,(('EPI_ISL_14918899':0.003299714,'EPI_ISL_15260059':0.001879656)0.970:0.002353637,((('EPI_ISL_14509050':0.001404005,'EPI_ISL_13699516':0.000470319)0.960:0.001873630,((('EPI_ISL_12709126':0.001403209,('EPI_ISL_9140508':0.000939576,'EPI_ISL_12241640':0.000937445)0.775:0.000465329)0.000:0.000000006,'EPI_ISL_8577072':0.000467025)0.000:0.000000006,(((('EPI_ISL_14021694':0.0,'EPI_ISL_14144989':0.0):0.000469369,'EPI_ISL_14145012':0.000935690)0.894:0.000934678,'EPI_ISL_9994997':0.000935011)0.000:0.000000006,(('EPI_ISL_15544284':0.003298218,'EPI_ISL_14854660':0.000460531)0.882:0.000943777,'EPI_ISL_8576494':0.000467041)0.000:0.000000006)0.000:0.000000006)0.000:0.000000006)0.461:0.000466960,(('EPI_ISL_12894018':0.000468286,'EPI_ISL_13953603':0.000467186)0.000:0.000000006,('EPI_ISL_5743024':0.000467423,'EPI_ISL_14225415':0.000467176)0.000:0.000000006)0.944:0.000934923)0.000:0.000000006)0.000:0.000000006)0.888:0.000466895,('EPI_ISL_14115675':0.003283717,'EPI_ISL_9525979':0.000466795)0.000:0.000000006)0.944:0.000934529,'EPI_ISL_14854659':0.002342996)0.000:0.000000006)0.000:0.000000006)0.970:0.001873480,('EPI_ISL_6825434':0.000934789,(('EPI_ISL_435211':0.000467367,('EPI_ISL_527228':0.000000006,('EPI_ISL_499253':0.001873532,'EPI_ISL_504130':0.000467521)0.000:0.000000006)0.000:0.000000006)1.000:0.000000006,('EPI_ISL_503978':0.000000006,'EPI_ISL_414921':0.000467424)0.000:0.000000006)0.000:0.000000006)0.951:0.000934821)0.000:0.000000006)0.000:0.000000006,('EPI_ISL_401483':0.000945429,(((('EPI_ISL_5935441':0.001403377,(((('EPI_ISL_7757578':0.001408281,('EPI_ISL_7868610':0.000000006,'EPI_ISL_9713668':0.000466870)0.582:0.000000052)0.000:0.000000006,(('EPI_ISL_7867417':0.000468157,('EPI_ISL_7758814':0.000974006,'EPI_ISL_7861818':0.000934957)0.736:0.000000006)0.000:0.000000006,'EPI_ISL_14751125':0.003286567)0.000:0.000000006)0.000:0.000000006,('EPI_ISL_9713688':0.000467094,'EPI_ISL_14115603':0.002345125)0.769:0.000467493)0.840:0.000466939,(('EPI_ISL_5365818':0.001402948,'EPI_ISL_7758110':0.000000006)0.728:0.000000006,(('EPI_ISL_14115625':0.001879111,('EPI_ISL_14115618':0.000469803,'EPI_ISL_14115613':0.000465684)0.886:0.000939398)0.761:0.000464306,'EPI_ISL_14771313':0.001403840)0.000:0.000000006)0.000:0.000000006)0.908:0.000934885)0.000:0.000000006,('EPI_ISL_12241608':0.000000006,'EPI_ISL_12241609':0.000467250)0.935:0.000934930)0.990:0.002342065,((((((('EPI_ISL_9702164':0.001402831,(('EPI_ISL_9482328':0.000000006,'EPI_ISL_12241591':0.001402814)0.000:0.000000006,('EPI_ISL_12241637':0.000934734,(('EPI_ISL_13885598':0.000000006,('EPI_ISL_9995003':0.000466841,('EPI_ISL_9994999':0.000000006,'EPI_ISL_10120187':0.000466792)0.727:0.000000006)0.911:0.000466781)0.868:0.000466781,(('EPI_ISL_12241587':0.0,'EPI_ISL_11323858':0.0):0.000000006,('EPI_ISL_13203558':0.000466792,'EPI_ISL_12429494':0.000466805)0.000:0.000000006)0.000:0.000000006)0.919:0.000466857)0.716:0.000000006)0.741:0.000000006)0.933:0.000934328,('EPI_ISL_12241592':0.0,'EPI_ISL_12241594':0.0):0.000467700)0.000:0.000000006,(((('EPI_ISL_9140505':0.000467390,('EPI_ISL_11323850':0.000000006,'EPI_ISL_9482302':0.000000006)0.000:0.000000006)0.913:0.000466554,(('EPI_ISL_9995287':0.000000006,'EPI_ISL_9994939':0.000466899)0.906:0.000466877,('EPI_ISL_11814552':0.000000006,('EPI_ISL_12942290':0.001402588,('EPI_ISL_13049061':0.000466682,'EPI_ISL_12894023':0.000466701)0.000:0.000000006)0.849:0.000466753)0.000:0.000000006)0.931:0.000934246)0.000:0.000000006,('EPI_ISL_12241593':0.000933767,'EPI_ISL_12942281':0.000000006)0.828:0.000466554)0.000:0.000000006,('EPI_ISL_12241601':0.0,'EPI_ISL_12241596':0.0):0.000000006)0.000:0.000000006)0.000:0.000000006,(('EPI_ISL_11814545':0.0,'EPI_ISL_11887910':0.0):0.000468383,('EPI_ISL_14387941':0.0,'EPI_ISL_14115517':0.0):0.001404373)0.770:0.000466031)0.000:0.000000006,(('EPI_ISL_13503236':0.000000006,('EPI_ISL_13638360':0.000466630,'EPI_ISL_10073514':0.000933902)0.000:0.000000006)0.930:0.000466574,('EPI_ISL_13885587':0.001873514,'EPI_ISL_12241598':0.000466627)0.484:0.000000006)0.000:0.000000006)0.000:0.000000006,(('EPI_ISL_8896337':0.000470109,('EPI_ISL_14572741':0.001402740,('EPI_ISL_11814509':0.000000006,(('EPI_ISL_11670370':0.000466531,('EPI_ISL_11814600':0.000467949,'EPI_ISL_13331553':0.000466904)0.885:0.000935137)0.788:0.000468158,'EPI_ISL_9994830':0.000934252)0.000:0.000000006)0.000:0.000000006)0.776:0.000464607)0.956:0.001405065,'EPI_ISL_12241595':0.000934196)0.000:0.000000006)0.927:0.000934330,(('EPI_ISL_9483612':0.000936434,'EPI_ISL_8896336':0.000935101)0.969:0.001876389,(('EPI_ISL_9140500':0.000466870,((('EPI_ISL_6917705':0.000467455,('EPI_ISL_11814504':0.000934949,'EPI_ISL_9650309':0.000000006)0.952:0.001403076)0.000:0.000000006,(('EPI_ISL_9714214':0.0,'EPI_ISL_9714219':0.0,'EPI_ISL_8378561':0.0):0.000000006,'EPI_ISL_14925890':0.001875592)0.000:0.000000006)1.000:0.000000006,((('EPI_ISL_12241620':0.000000006,('EPI_ISL_12241589':0.0,'EPI_ISL_12241588':0.0):0.002342863)0.835:0.000466927,'EPI_ISL_9483686':0.000466853)0.000:0.000000006,'EPI_ISL_7638011':0.000000006)0.000:0.000000006)0.000:0.000000006)0.908:0.000466812,('EPI_ISL_4005757':0.001872271,'EPI_ISL_4005747':0.000936280)0.000:0.000000006)0.000:0.000000006)0.866:0.000466685)0.000:0.000000006)0.938:0.001405036,(('EPI_ISL_428023':0.000466827,('EPI_ISL_536810':0.000466868,'EPI_ISL_427861':0.000000006)0.000:0.000000006)0.889:0.000466827,('EPI_ISL_463803':0.000934655,('EPI_ISL_490081':0.001404672,(('EPI_ISL_427958':0.000936328,'EPI_ISL_435245':0.000468387)0.802:0.000466023,'EPI_ISL_428031':0.000934822)0.000:0.000000006)0.000:0.000000006)0.848:0.000466916)0.000:0.000000006)0.000:0.000000006)0.948:0.000934668)0.850:0.000468072)0.000:0.000000006,'EPI_ISL_414079':0.001872601)0.916:0.000934809)0.000:0.000000006)0.527:0.000000006)1.000:0.000000006)0.000:0.000000006,('EPI_ISL_341238':0.0,'EPI_ISL_369822':0.0):0.000000006)0.000:0.000000006,(('EPI_ISL_363199':0.000466945,(('EPI_ISL_401481':0.002350525,('EPI_ISL_398725':0.001404386,'EPI_ISL_419284':0.000938269)0.863:0.000936762)0.380:0.000467483,('EPI_ISL_398226':0.002349301,('EPI_ISL_381574':0.000466966,'EPI_ISL_413631':0.002814896)0.000:0.000000006)0.000:0.000000006)0.841:0.000468471)0.000:0.000000006,(((('EPI_ISL_480422':0.000935083,'EPI_ISL_637074':0.001873846)0.000:0.000000006,('EPI_ISL_481290':0.000467026,'EPI_ISL_644648':0.002344924)0.000:0.000000006)0.000:0.000000006,'EPI_ISL_644627':0.001874695)0.822:0.000467040,'EPI_ISL_368949':0.001873204)0.000:0.000000006)0.000:0.000000006)0.000:0.000000006,'EPI_ISL_362653':0.000935001)0.773:0.000468086,('EPI_ISL_6825321':0.001876288,(((('EPI_ISL_414910':0.000937383,('EPI_ISL_414911':0.000466545,'EPI_ISL_435227':0.000936557)0.776:0.000466617)0.960:0.001878497,(('EPI_ISL_427943':0.000467101,('EPI_ISL_435226':0.000467132,('EPI_ISL_412522':0.000000006,'EPI_ISL_414792':0.000467125)0.000:0.000000006)0.000:0.000000006)0.854:0.000467191,('EPI_ISL_414075':0.000000006,('EPI_ISL_405425':0.000467238,(('EPI_ISL_414828':0.0,'EPI_ISL_414829':0.0):0.000467127,('EPI_ISL_427944':0.0,'EPI_ISL_405422':0.0):0.000000006)0.828:0.000467203)0.729:0.000000006)0.000:0.000000006)0.947:0.001404360)0.756:0.000470085,('EPI_ISL_502027':0.000936033,((((('EPI_ISL_404217':0.0,'EPI_ISL_480547':0.0):0.000466819,'EPI_ISL_414799':0.000466853)0.000:0.000000006,'EPI_ISL_427842':0.000466919)0.000:0.000000006,(('EPI_ISL_2296287':0.0,'EPI_ISL_9029132':0.0,'EPI_ISL_414719':0.0):0.000000006,('EPI_ISL_427865':0.000934362,'EPI_ISL_427986':0.001874810)0.783:0.000468260)0.000:0.000000006)0.730:0.000000006,'EPI_ISL_463730':0.000466861)0.971:0.001407595)0.000:0.000000006)0.000:0.000000006,'EPI_ISL_414208':0.002343577)0.760:0.000467777)0.875:0.000937169)0.782:0.000468286,('EPI_ISL_365653':0.0,'EPI_ISL_368812':0.0):0.001407623)0.756:0.000465978,'EPI_ISL_405414':0.000000006)0.850:0.000466767,(('EPI_ISL_372954':0.0,'EPI_ISL_334203':0.0,'EPI_ISL_336148':0.0,'EPI_ISL_404294':0.0,'EPI_ISL_333979':0.0,'EPI_ISL_333978':0.0):0.000000006,(('EPI_ISL_387464':0.003311440,'EPI_ISL_389844':0.000934167)0.923:0.001407897,('EPI_ISL_387297':0.000466663,'EPI_ISL_340472':0.000935759)0.000:0.000000006)1.000:0.000000006)1.000:0.000000006)0.000:0.000000006,(((((('EPI_ISL_365656':0.000466857,'EPI_ISL_335326':0.000000006)0.845:0.000466857,'EPI_ISL_370580':0.000466876)0.000:0.000000006,'EPI_ISL_366520':0.000000006)0.000:0.000000006,'EPI_ISL_503550':0.000934349)0.000:0.000000006,(('EPI_ISL_365658':0.000936228,'EPI_ISL_365643':0.000467996)0.786:0.000467217,('EPI_ISL_387212':0.000000006,'EPI_ISL_387226':0.000466672)0.872:0.000466767)0.000:0.000000006)0.000:0.000000006,('EPI_ISL_419285':0.003758091,((('EPI_ISL_370179':0.000466733,('EPI_ISL_372027':0.000934230,'EPI_ISL_387207':0.001402556)0.000:0.000000006)0.966:0.000000006,(('EPI_ISL_365666':0.000934089,'EPI_ISL_354787':0.000934039)0.000:0.000000006,((('EPI_ISL_365641':0.0,'EPI_ISL_376519':0.0,'EPI_ISL_387282':0.0,'EPI_ISL_370175':0.0,'EPI_ISL_387279':0.0,'EPI_ISL_366724':0.0,'EPI_ISL_356749':0.0,'EPI_ISL_346415':0.0):0.000000006,'EPI_ISL_369750':0.000466771)0.000:0.000000006,('EPI_ISL_387206':0.0,'EPI_ISL_387274':0.0):0.000466671)0.000:0.000000006)1.000:0.000000006)0.000:0.000000006,(('EPI_ISL_387281':0.001402493,('EPI_ISL_368951':0.000934119,'EPI_ISL_369752':0.000466733)0.000:0.000000006)0.000:0.000000006,'EPI_ISL_387280':0.000466622)0.000:0.000000006)0.000:0.000000006)0.920:0.000466733)0.854:0.000466774)0.000:0.000000006)0.000:0.000000006,((('EPI_ISL_1837415':0.000945661,('EPI_ISL_414824':0.000533179,'EPI_ISL_414823':0.000000006)0.984:0.003236335)0.866:0.000926858,('EPI_ISL_332704':0.000466716,('EPI_ISL_334373':0.000000006,'EPI_ISL_356058':0.000466843)0.856:0.000466774)0.000:0.000000006)0.000:0.000000006,((('EPI_ISL_390450':0.000935690,'EPI_ISL_370009':0.000934128)0.776:0.000467671,'EPI_ISL_335966':0.000466713)0.000:0.000000006,('EPI_ISL_345669':0.001402892,'EPI_ISL_400357':0.002342562)0.000:0.000000006)0.000:0.000000006)0.000:0.000000006)0.000:0.000000006)1.000:0.000000006)0.735:0.000000006,('EPI_ISL_12957484':0.001874506,((((('EPI_ISL_470822':0.000466935,(('EPI_ISL_508547':0.002345516,(('EPI_ISL_510025':0.000939011,('EPI_ISL_404291':0.000937695,'EPI_ISL_476014':0.001406585)0.767:0.000462153)0.937:0.001407648,('EPI_ISL_403104':0.000466889,((('EPI_ISL_412506':0.000000006,'EPI_ISL_405441':0.000467428)0.912:0.000466704,('EPI_ISL_414205':0.000000006,'EPI_ISL_404325':0.000935998)0.000:0.000000006)0.936:0.001402915,'EPI_ISL_435242':0.001403312)0.000:0.000000006)0.000:0.000000006)0.652:0.000000006)0.000:0.000000006,'EPI_ISL_406958':0.001403314)0.000:0.000000006)0.000:0.000000006,((((('EPI_ISL_527211':0.000935390,'EPI_ISL_527268':0.000000006)0.903:0.000466837,'EPI_ISL_14866753':0.001405116)0.000:0.000000006,'EPI_ISL_527217':0.000467158)0.000:0.000000006,('EPI_ISL_414151':0.001872282,((('EPI_ISL_411901':0.0,'EPI_ISL_404324':0.0,'EPI_ISL_412518':0.0,'EPI_ISL_419287':0.0):0.000000006,('EPI_ISL_644637':0.002343115,('EPI_ISL_453791':0.000934516,('EPI_ISL_453788':0.000937992,'EPI_ISL_644630':0.001880110)0.753:0.000465615)0.000:0.000000006)0.000:0.000000006)1.000:0.000000006,(((((('EPI_ISL_412464':0.0,'EPI_ISL_427946':0.0):0.000937753,('EPI_ISL_13026389':0.008060040,(('EPI_ISL_414723':0.0,'EPI_ISL_412499':0.0,'EPI_ISL_759846':0.0):0.000000006,(('EPI_ISL_414733':0.0,'EPI_ISL_427864':0.0):0.000466923,'EPI_ISL_637072':0.000935728)0.000:0.000000006)0.000:0.000000006)0.779:0.000465398)0.889:0.000936937,('EPI_ISL_428249':0.000934619,'EPI_ISL_414849':0.000466919)0.000:0.000000006)0.412:0.000000006,'EPI_ISL_404452':0.000934572)0.000:0.000000006,('EPI_ISL_2455562':0.002815743,('EPI_ISL_405472':0.000469023,'EPI_ISL_481355':0.000466321)0.959:0.001406695)0.000:0.000000006)1.000:0.000000006,('EPI_ISL_404327':0.000000006,('EPI_ISL_427860':0.002345369,'EPI_ISL_427961':0.000934987)0.000:0.000000006)0.929:0.000466955)0.000:0.000000006)1.000:0.000000006)0.000:0.000000006)0.000:0.000000006,'EPI_ISL_644645':0.002813868)0.000:0.000000006)0.000:0.000000006,(('EPI_ISL_453781':0.001872420,'EPI_ISL_427882':0.000466976)0.739:0.000000006,(('EPI_ISL_959888':0.000466925,('EPI_ISL_405462':0.000466955,('EPI_ISL_4081844':0.003765618,'EPI_ISL_403215':0.000000006)0.000:0.000000006)0.852:0.000466955)0.469:0.000000006,'EPI_ISL_403080':0.000934706)0.000:0.000000006)0.000:0.000000006)0.000:0.000000006,(('EPI_ISL_414081':0.002353957,(('EPI_ISL_427902':0.000934493,('EPI_ISL_3315859':0.002351968,('EPI_ISL_959863':0.000464034,'EPI_ISL_4005752':0.001408568)0.874:0.000940592)0.912:0.001404260)0.000:0.000000006,'EPI_ISL_405459':0.001403003)0.000:0.000000006)0.000:0.000000006,('EPI_ISL_490080':0.000000006,'EPI_ISL_644639':0.000934331)0.919:0.000934470)0.866:0.000466845)0.840:0.000466868,('EPI_ISL_394195':0.000934751,(('EPI_ISL_399973':0.000000006,'EPI_ISL_413679':0.000934340)0.961:0.001404515,(((('EPI_ISL_400350':0.000934405,('EPI_ISL_412533':0.000935330,('EPI_ISL_419282':0.000000006,(('EPI_ISL_459730':0.000935807,'EPI_ISL_412570':0.000466789)0.776:0.000467221,('EPI_ISL_414766':0.000467940,'EPI_ISL_412525':0.000935698)0.877:0.000935061)0.000:0.000000006)0.000:0.000000006)0.000:0.000000006)0.845:0.000466794,(('EPI_ISL_503624':0.000467256,(('EPI_ISL_427956':0.002813198,('EPI_ISL_404335':0.001872795,(((('EPI_ISL_414202':0.0,'EPI_ISL_412532':0.0,'EPI_ISL_427824':0.0):0.000000006,(('EPI_ISL_414052':0.001405951,'EPI_ISL_427951':0.000469800)0.738:0.000465784,'EPI_ISL_412517':0.001403734)0.000:0.000000006)0.000:0.000000006,((((('EPI_ISL_527197':0.000935607,((('EPI_ISL_527270':0.001404550,('EPI_ISL_2455699':0.000467134,'EPI_ISL_406541':0.000000006)0.919:0.000467181)0.000:0.000000006,'EPI_ISL_1840659':0.000935723)0.000:0.000000006,('EPI_ISL_527254':0.002344605,'EPI_ISL_463716':0.000513505)0.692:0.000000006)0.000:0.000000006)0.856:0.000467181,(('EPI_ISL_959867':0.000935467,'EPI_ISL_412393':0.000000006)0.844:0.000467176,('EPI_ISL_4005744':0.001877831,('EPI_ISL_609925':0.001879704,'EPI_ISL_609930':0.001409517)0.750:0.000465184)0.196:0.000000006)0.000:0.000000006)0.000:0.000000006,'EPI_ISL_6825319':0.000936595)0.000:0.000000006,((('EPI_ISL_463725':0.000935337,'EPI_ISL_9029184':0.001406616)0.765:0.000467815,'EPI_ISL_480518':0.000934917)0.000:0.000000006,(('EPI_ISL_527202':0.000467111,'EPI_ISL_403451':0.000467196)0.000:0.000000006,'EPI_ISL_414167':0.000000006)0.000:0.000000006)1.000:0.000000006)0.000:0.000000006,'EPI_ISL_405006':0.000467196)0.859:0.000467387)0.000:0.000000006,(((('EPI_ISL_405415':0.000934875,'EPI_ISL_404311':0.000466984)0.000:0.000000006,'EPI_ISL_428027':0.000466955)0.000:0.000000006,'EPI_ISL_414129':0.000935039)0.000:0.000000006,((('EPI_ISL_404317':0.001403211,'EPI_ISL_4081934':0.005661975)0.315:0.000000006,('EPI_ISL_487114':0.000467438,'EPI_ISL_410365':0.000000006)0.909:0.000935025)0.000:0.000000006,('EPI_ISL_435214':0.000466956,('EPI_ISL_427957':0.000000006,('EPI_ISL_414784':0.000466969,('EPI_ISL_412475':0.000466882,'EPI_ISL_412474':0.000000006)0.869:0.000466916)0.000:0.000000006)0.000:0.000000006)0.852:0.000466975)0.000:0.000000006)0.000:0.000000006)0.000:0.000000006)0.000:0.000000006)0.610:0.000467222,'EPI_ISL_6816027':0.005660339)0.000:0.000000006)0.000:0.000000006,'EPI_ISL_414752':0.001403715)0.828:0.000466859)0.000:0.000000006,'EPI_ISL_428574':0.000934507)0.000:0.000000006,('EPI_ISL_759847':0.000934506,('EPI_ISL_403221':0.0,'EPI_ISL_398723':0.0,'EPI_ISL_398674':0.0):0.000000006)0.000:0.000000006)0.000:0.000000006)0.927:0.000934461)0.000:0.000000006)0.780:0.000468293)0.831:0.000465714)0.304:0.000921355)0.972:0.002360528)0.000:0.000000006,((('EPI_ISL_305543':0.001402332,('EPI_ISL_329890':0.000933048,('EPI_ISL_334034':0.003751779,((('EPI_ISL_365642':0.004260279,'EPI_ISL_346413':0.001444487)0.738:0.000453414,('EPI_ISL_332426':0.000466444,('EPI_ISL_331840':0.001871214,(('EPI_ISL_331649':0.0,'EPI_ISL_340900':0.0):0.000000006,'EPI_ISL_338172':0.000466745)1.000:0.002815506)0.000:0.000000006)0.000:0.000000006)0.975:0.001401481,'EPI_ISL_305552':0.000000006)0.000:0.000000006)0.924:0.000933220)0.000:0.000000006)0.840:0.000466264,(((('EPI_ISL_373411':0.001872527,('EPI_ISL_292063':0.000466707,('EPI_ISL_291029':0.000000006,'EPI_ISL_301422':0.000935147)0.845:0.000466731)0.000:0.000000006)0.947:0.001402107,'EPI_ISL_266843':0.000466387)0.000:0.000000006,'EPI_ISL_502165':0.002340776)0.834:0.000466366,('EPI_ISL_320162':0.001879593,((('EPI_ISL_15082412':0.000466584,('EPI_ISL_15082408':0.000933937,((('EPI_ISL_15082421':0.000466504,('EPI_ISL_376749':0.000466547,('EPI_ISL_376408':0.002345236,('EPI_ISL_358208':0.003768030,'EPI_ISL_346430':0.000470222)0.780:0.000463926)0.799:0.000466921)0.000:0.000000006)0.972:0.000000006,('EPI_ISL_297447':0.000934059,('EPI_ISL_320547':0.001407353,('EPI_ISL_312100':0.000000006,'EPI_ISL_312079':0.000000006)0.901:0.000937398)0.745:0.000464826)0.000:0.000000006)1.000:0.000000006,('EPI_ISL_320463':0.000933816,(('EPI_ISL_302318':0.0,'EPI_ISL_305387':0.0,'EPI_ISL_291992':0.0,'EPI_ISL_291986':0.0,'EPI_ISL_376586':0.0):0.000000006,('EPI_ISL_372931':0.003757026,'EPI_ISL_376728':0.000466697)0.708:0.000000006)0.000:0.000000006)0.623:0.000000006)0.000:0.000000006)0.643:0.000000006)0.000:0.000000006,((((('EPI_ISL_346493':0.0,'EPI_ISL_354663':0.0):0.001402704,((((('EPI_ISL_387499':0.001870996,(((('EPI_ISL_366539':0.000466612,'EPI_ISL_353968':0.000466211)0.000:0.000000006,(('EPI_ISL_368892':0.000466306,(((('EPI_ISL_366554':0.000933371,'EPI_ISL_368960':0.000466292)0.000:0.000000006,('EPI_ISL_370003':0.0,'EPI_ISL_370601':0.0,'EPI_ISL_370136':0.0,'EPI_ISL_387205':0.0,'EPI_ISL_366472':0.0,'EPI_ISL_372761':0.0):0.000000006)0.000:0.000000006,'EPI_ISL_368937':0.000933496)0.000:0.000000006,('EPI_ISL_372955':0.000466216,'EPI_ISL_366552':0.001400824)0.000:0.000000006)0.000:0.000000006)0.000:0.000000006,('EPI_ISL_366947':0.000933243,'EPI_ISL_372658':0.000933205)0.717:0.000000006)0.000:0.000000006)1.000:0.000000006,(('EPI_ISL_387208':0.000466253,'EPI_ISL_369014':0.000466297)0.720:0.000000006,(('EPI_ISL_366540':0.000466302,(('EPI_ISL_368891':0.0,'EPI_ISL_368950':0.0,'EPI_ISL_368970':0.0):0.000000006,'EPI_ISL_387511':0.000466331)0.967:0.001401766)0.731:0.000000006,'EPI_ISL_369786':0.000466264)0.000:0.000000006)0.000:0.000000006)0.000:0.000000006,'EPI_ISL_372666':0.000466227)0.000:0.000000006)0.854:0.000466301,('EPI_ISL_372081':0.000466417,'EPI_ISL_369744':0.001872882)0.000:0.000000006)0.989:0.002342232,'EPI_ISL_369782':0.000933980)0.000:0.000000006,'EPI_ISL_387210':0.001402361)0.000:0.000000006,('EPI_ISL_378924':0.000465568,'EPI_ISL_376490':0.001405449)0.947:0.001406623)0.000:0.000000006)0.928:0.000466569,(('EPI_ISL_376827':0.000467140,'EPI_ISL_378919':0.001406217)0.785:0.000466513,('EPI_ISL_290214':0.000000006,'EPI_ISL_310306':0.000933872)0.000:0.000000006)0.000:0.000000006)0.842:0.000466504,('EPI_ISL_15082424':0.001402174,'EPI_ISL_310356':0.001875408)0.310:0.000000006)0.000:0.000000006,'EPI_ISL_366734':0.003761397)0.000:0.000000006)0.735:0.000000006,'EPI_ISL_15082423':0.000933894)0.735:0.000000006)0.862:0.000933672)0.000:0.000000006)0.000:0.000000006,'EPI_ISL_373468':0.001401375)0.000:0.000000006)0.000:0.000000006,((('EPI_ISL_373465':0.000000006,'EPI_ISL_376594':0.000933689)0.826:0.000466886,('EPI_ISL_376798':0.000933337,('EPI_ISL_305395':0.001872698,('EPI_ISL_295992':0.000000006,('EPI_ISL_378918':0.001402126,(((('EPI_ISL_372082':0.000466569,('EPI_ISL_378917':0.000000006,'EPI_ISL_369992':0.000934664)0.982:0.002341568)0.000:0.000000006,('EPI_ISL_376068':0.002814015,((((('EPI_ISL_370153':0.000466674,'EPI_ISL_505749':0.001871673)0.000:0.000000006,'EPI_ISL_369779':0.000933928)0.000:0.000000006,(('EPI_ISL_369736':0.000000006,('EPI_ISL_370628':0.0,'EPI_ISL_370615':0.0):0.000934296)0.845:0.000466639,'EPI_ISL_376489':0.000466812)0.000:0.000000006)0.000:0.000000006,(('EPI_ISL_387291':0.0,'EPI_ISL_370629':0.0):0.000000006,'EPI_ISL_369768':0.000466591)0.000:0.000000006)0.000:0.000000006,'EPI_ISL_370592':0.000466595)0.000:0.000000006)0.918:0.000934033)0.000:0.000000006,('EPI_ISL_369754':0.001872337,'EPI_ISL_370619':0.002340848)0.000:0.000000006)0.000:0.000000006,(('EPI_ISL_372046':0.003284195,'EPI_ISL_372025':0.000934082)0.000:0.000000006,'EPI_ISL_372056':0.000486630)0.000:0.000000006)0.000:0.000000006)0.946:0.000933791)0.793:0.000468258)0.772:0.000465270)0.000:0.000000006)0.851:0.000466731,(('EPI_ISL_373410':0.001401177,(('EPI_ISL_376772':0.000000006,('EPI_ISL_376575':0.000933727,'EPI_ISL_14749628':0.004230250)0.000:0.000000006)0.000:0.000000006,'EPI_ISL_376806':0.000933417)0.750:0.000467730)0.896:0.000938595,('EPI_ISL_292421':0.000933997,('EPI_ISL_320576':0.000466416,'EPI_ISL_298764':0.001401386)0.000:0.000000006)0.773:0.000466958)0.778:0.000466060)0.000:0.000000006)0.000:0.000000006,'EPI_ISL_312016':0.001870232)0.000:0.000000006)0.000:0.000000006,('EPI_ISL_291012':0.000933603,('EPI_ISL_281330':0.000933611,('EPI_ISL_339386':0.000000006,'EPI_ISL_291014':0.000466358)0.000:0.000000006)0.000:0.000000006)0.000:0.000000006)1.000:0.000000006)0.000:0.000000006)0.000:0.000000006)0.000:0.000000006,(('EPI_ISL_4031231':0.000466638,'EPI_ISL_332071':0.000000006)0.940:0.001873205,(('EPI_ISL_365626':0.0,'EPI_ISL_365620':0.0):0.000000006,'EPI_ISL_365613':0.001402216)0.931:0.001413757)0.976:0.002344839)0.737:0.000000006,('EPI_ISL_292502':0.003757550,('EPI_ISL_370605':0.001871445,('EPI_ISL_378920':0.001818357,('EPI_ISL_339391':0.000522865,(('EPI_ISL_335390':0.000466835,(('EPI_ISL_335396':0.0,'EPI_ISL_370586':0.0):0.000000006,('EPI_ISL_513961':0.000000006,'EPI_ISL_513960':0.000935057)0.853:0.000467138)0.000:0.000000006)0.842:0.000466684,('EPI_ISL_335401':0.000000006,('EPI_ISL_357197':0.000933781,'EPI_ISL_338412':0.000467984)0.000:0.000000006)0.000:0.000000006)0.834:0.000879992)0.795:0.000933656)0.724:0.000524578)0.928:0.001403338)0.820:0.000468162)0.924:0.000466337,('EPI_ISL_293079':0.000467690,('EPI_ISL_313066':0.001877720,'EPI_ISL_312596':0.000937099)0.955:0.001874562)0.763:0.000465877)0.737:0.000000006,((('EPI_ISL_294134':0.000000006,'EPI_ISL_294135':0.000000006)0.972:0.001402307,((((('EPI_ISL_321751':0.002342781,'EPI_ISL_286077':0.000466405)0.000:0.000000006,'EPI_ISL_314046':0.000466323)0.000:0.000000006,('EPI_ISL_502176':0.001401962,'EPI_ISL_298530':0.000933476)0.000:0.000000006)0.000:0.000000006,('EPI_ISL_309795':0.000467413,(((('EPI_ISL_305540':0.000000006,'EPI_ISL_315203':0.000466476)0.000:0.000000006,'EPI_ISL_377135':0.005680172)0.000:0.000000006,('EPI_ISL_307755':0.0,'EPI_ISL_305538':0.0):0.000000006)0.000:0.000000006,'EPI_ISL_320152':0.000466337)0.803:0.000466568)0.806:0.000466766)0.887:0.000466481,'EPI_ISL_365610':0.001401649)0.000:0.000000006)0.672:0.000000006,'EPI_ISL_277396':0.000466895)0.000:0.000000006)0.000:0.000000006,('EPI_ISL_502079':0.0,'EPI_ISL_378750':0.0):0.003762376)0.932:0.001401075,'EPI_ISL_267061':0.003290089)0.000:0.000000006,'EPI_ISL_270588':0.000933120)0.000:0.000000006,('EPI_ISL_365604':0.003282685,(('EPI_ISL_312183':0.000000006,'EPI_ISL_312587':0.000932764)0.900:0.000465883,('EPI_ISL_269259':0.000000006,'EPI_ISL_269663':0.000466608)0.000:0.000000006)0.978:0.001869048)0.727:0.000000006)0.000:0.000000006)0.778:0.000466479)0.941:0.001407102,('EPI_ISL_230425':0.000933556,(('EPI_ISL_215678':0.000466448,(((('EPI_ISL_275661':0.000934035,(('EPI_ISL_241361':0.001868938,'EPI_ISL_293396':0.000000006)0.895:0.000465941,('EPI_ISL_269923':0.001871593,('EPI_ISL_255310':0.000933861,('EPI_ISL_257805':0.000465915,'EPI_ISL_259840':0.000466404)0.757:0.000466364)0.782:0.000466352)0.000:0.000000006)0.870:0.000932429)0.773:0.000467625,(('EPI_ISL_233546':0.001871157,('EPI_ISL_263240':0.000933274,'EPI_ISL_365438':0.003760467)0.000:0.000000006)0.543:0.000000006,('EPI_ISL_248175':0.0,'EPI_ISL_234636':0.0):0.000466168)0.000:0.000000006)0.000:0.000000006,'EPI_ISL_248248':0.003755057)0.826:0.000466183,('EPI_ISL_218144':0.000000006,'EPI_ISL_227015':0.000934030)0.937:0.000933107)0.000:0.000000006)1.000:0.000000006,(('EPI_ISL_334445':0.0,'EPI_ISL_334446':0.0,'EPI_ISL_208494':0.0):0.000000006,'EPI_ISL_293360':0.000466293)0.000:0.000000006)0.000:0.000000006)0.853:0.000466307)0.000:0.000000006,('EPI_ISL_206556':0.000000006,'EPI_ISL_223260':0.000466398)0.952:0.001402004)0.444:0.000466623,'EPI_ISL_237851':0.001870757)0.000:0.000000006)0.000:0.000000006)0.000:0.000000006,((((((('EPI_ISL_224113':0.000466385,'EPI_ISL_293357':0.000933709)0.000:0.000000006,(((('EPI_ISL_225465':0.0,'EPI_ISL_225466':0.0):0.000000006,'EPI_ISL_287706':0.003284301)0.000:0.000000006,('EPI_ISL_233062':0.000466861,'EPI_ISL_9713664':0.001403929)0.763:0.000467199)0.000:0.000000006,'EPI_ISL_233016':0.001875580)0.824:0.000466446)0.000:0.000000006,((('EPI_ISL_211724':0.001401765,'EPI_ISL_227470':0.000000006)0.149:0.000466524,(((('EPI_ISL_216108':0.0,'EPI_ISL_238767':0.0):0.000000006,('EPI_ISL_328432':0.000466445,'EPI_ISL_213172':0.000000006)0.917:0.000933791)0.000:0.000000006,('EPI_ISL_232722':0.000935200,'EPI_ISL_240284':0.000933740)0.000:0.000000006)0.000:0.000000006,'EPI_ISL_223348':0.000466514)0.000:0.000000006)0.836:0.000466433,(('EPI_ISL_248182':0.0,'EPI_ISL_240226':0.0):0.001401864,'EPI_ISL_210311':0.000000006)0.836:0.000466454)0.000:0.000000006)1.000:0.000000006,(('EPI_ISL_214170':0.000933737,('EPI_ISL_221120':0.000467392,'EPI_ISL_227489':0.000467266)0.778:0.000466251)0.000:0.000000006,('EPI_ISL_218147':0.0,'EPI_ISL_227441':0.0,'EPI_ISL_203606':0.0,'EPI_ISL_218092':0.0,'EPI_ISL_223275':0.0,'EPI_ISL_236222':0.0):0.000000006)0.000:0.000000006)0.000:0.000000006,('EPI_ISL_212202':0.001406554,'EPI_ISL_233017':0.000464841)0.894:0.000937736)0.782:0.000000006,'EPI_ISL_270352':0.004230433)0.829:0.000466418,(('EPI_ISL_207547':0.0,'EPI_ISL_233980':0.0):0.000466383,'EPI_ISL_218146':0.000933519)0.000:0.000000006)0.000:0.000000006)0.000:0.000000006,('EPI_ISL_213263':0.000933440,'EPI_ISL_218965':0.001407396)0.936:0.001408528)0.000:0.000000006,('EPI_ISL_227450':0.000466462,('EPI_ISL_207566':0.000466461,'EPI_ISL_14755028':0.003285348)0.000:0.000000006)0.851:0.000466484)0.000:0.000000006,(('EPI_ISL_502172':0.000935836,('EPI_ISL_253216':0.000000006,('EPI_ISL_262692':0.000466824,'EPI_ISL_289569':0.000934496)0.000:0.000000006)0.954:0.001875302)0.739:0.000465346,('EPI_ISL_233492':0.000466498,(((((('EPI_ISL_225500':0.000466476,('EPI_ISL_240219':0.000933710,(('EPI_ISL_1653923':0.0,'EPI_ISL_233387':0.0):0.000000006,'EPI_ISL_237816':0.000933578)0.000:0.000000006)0.000:0.000000006)0.935:0.000933807,'EPI_ISL_216263':0.000933794)0.000:0.000000006,('EPI_ISL_275560':0.000000006,'EPI_ISL_269262':0.001872640)0.959:0.001402425)0.000:0.000000006,('EPI_ISL_212254':0.000466661,'EPI_ISL_241269':0.002341740)0.000:0.000000006)1.000:0.000000006,('EPI_ISL_212234':0.000466537,'EPI_ISL_233515':0.001402511)0.000:0.000000006)0.000:0.000000006,(('EPI_ISL_216170':0.000000006,('EPI_ISL_273727':0.001402221,'EPI_ISL_258648':0.005187988)0.000:0.000000006)0.916:0.000466544,(((('EPI_ISL_282512':0.000000006,('EPI_ISL_307076':0.003759708,'EPI_ISL_253047':0.002342619)0.000:0.000000006)0.000:0.000000006,'EPI_ISL_237850':0.000466700)0.000:0.000000006,'EPI_ISL_240233':0.000466573)0.000:0.000000006,(('EPI_ISL_259851':0.001874339,('EPI_ISL_503373':0.017062726,'EPI_ISL_230408':0.000958891)0.763:0.000443951)0.000:0.000000006,(('EPI_ISL_237809':0.000936219,'EPI_ISL_233418':0.000000006)0.930:0.000466727,(('EPI_ISL_281598':0.002343466,('EPI_ISL_248279':0.000000006,(('EPI_ISL_273797':0.000000006,('EPI_ISL_281812':0.000935127,'EPI_ISL_306112':0.000468335)0.822:0.000466693)0.856:0.000466527,'EPI_ISL_255804':0.000466509)0.000:0.000000006)0.000:0.000000006)0.930:0.000933937,'EPI_ISL_277622':0.002345187)0.000:0.000000006)0.855:0.000466653)0.000:0.000000006)0.000:0.000000006)0.896:0.000466564)0.859:0.000466484)0.000:0.000000006)0.000:0.000000006)1.000:0.000000006,(('EPI_ISL_210308':0.001872216,(('EPI_ISL_239919':0.000466024,(('EPI_ISL_284834':0.002821288,'EPI_ISL_277625':0.000471153)0.976:0.002342789,((('EPI_ISL_4031220':0.000466773,('EPI_ISL_4031219':0.000934518,(('EPI_ISL_4031215':0.000467081,'EPI_ISL_4031211':0.000000006)0.980:0.001873452,('EPI_ISL_4031226':0.0,'EPI_ISL_4031225':0.0,'EPI_ISL_4031221':0.0,'EPI_ISL_4031224':0.0):0.000000006)0.000:0.000000006)0.855:0.000466928)0.000:0.000000006,(((('EPI_ISL_277400':0.000466800,'EPI_ISL_266846':0.000000006)0.912:0.000466738,'EPI_ISL_275662':0.002342097)0.000:0.000000006,('EPI_ISL_255312':0.0,'EPI_ISL_257811':0.0):0.000466757)0.000:0.000000006,('EPI_ISL_248223':0.000466753,('EPI_ISL_277632':0.000466698,'EPI_ISL_274869':0.001873305)0.000:0.000000006)1.000:0.000000006)0.946:0.000000006)0.000:0.000000006,(('EPI_ISL_275657':0.000466495,'EPI_ISL_275659':0.000936724)0.934:0.001404021,(('EPI_ISL_283221':0.000000006,(('EPI_ISL_296211':0.002819558,('EPI_ISL_299838':0.000934448,'EPI_ISL_281620':0.000466809)0.000:0.000000006)0.852:0.000466730,('EPI_ISL_292627':0.001872906,'EPI_ISL_289562':0.000934145)0.000:0.000000006)0.000:0.000000006)0.000:0.000000006,(('EPI_ISL_330381':0.000466904,'EPI_ISL_300893':0.000000006)0.954:0.000934463,'EPI_ISL_281813':0.002341314)0.000:0.000000006)0.916:0.000467285)0.000:0.000000006)0.000:0.000000006)0.952:0.001405725)0.878:0.000936466,('EPI_ISL_257040':0.000466581,'EPI_ISL_257043':0.001872130)0.000:0.000000006)0.886:0.000466498)0.000:0.000000006,((((('EPI_ISL_239925':0.002350546,'EPI_ISL_248178':0.000933205)0.390:0.000939108,('EPI_ISL_227401':0.000466485,('EPI_ISL_291395':0.002345969,(('EPI_ISL_230456':0.0,'EPI_ISL_213162':0.0):0.000000006,'EPI_ISL_233090':0.000933379)0.934:0.000466371)0.000:0.000000006)0.755:0.000000006)0.813:0.000466502,(((('EPI_ISL_232170':0.000000006,'EPI_ISL_232169':0.000466531)0.915:0.000466576,'EPI_ISL_234638':0.000934518)0.000:0.000000006,(((('EPI_ISL_235546':0.0,'EPI_ISL_234633':0.0):0.001871261,'EPI_ISL_237866':0.000466555)0.727:0.000000006,('EPI_ISL_232154':0.000466820,'EPI_ISL_502137':0.000933935)0.000:0.000000006)0.000:0.000000006,('EPI_ISL_221605':0.000466659,'EPI_ISL_502179':0.000934433)0.000:0.000000006)0.000:0.000000006)0.000:0.000000006,'EPI_ISL_235788':0.000934916)0.846:0.000466535)0.000:0.000000006,('EPI_ISL_227452':0.000000006,'EPI_ISL_227445':0.000467084)0.964:0.001401890)0.000:0.000000006,(('EPI_ISL_348516':0.009556369,'EPI_ISL_227596':0.000472867)0.771:0.000928508,('EPI_ISL_261883':0.000933579,((('EPI_ISL_296395':0.008047231,'EPI_ISL_378615':0.004706469)0.000:0.000000006,((('EPI_ISL_282503':0.001402056,'EPI_ISL_227455':0.000000006)0.515:0.000000006,'EPI_ISL_225464':0.000466488)0.000:0.000000006,('EPI_ISL_235324':0.000466439,('EPI_ISL_259819':0.000466560,'EPI_ISL_257794':0.000000006)0.992:0.003286589)0.000:0.000000006)0.000:0.000000006)0.861:0.000467041,'EPI_ISL_282740':0.009985619)0.000:0.000000006)0.000:0.000000006)0.915:0.000933739)0.000:0.000000006)0.000:0.000000006)0.000:0.000000006,'EPI_ISL_224202':0.000933973)0.000:0.000000006)0.000:0.000000006)0.000:0.000000006,('EPI_ISL_216460':0.000933776,(((((((((('EPI_ISL_234635':0.000466334,'EPI_ISL_266848':0.001402068)0.000:0.000000006,'EPI_ISL_312600':0.002809596)0.000:0.000000006,('EPI_ISL_241950':0.000000006,'EPI_ISL_256096':0.000466514)0.952:0.001401504)0.000:0.000000006,('EPI_ISL_257914':0.002343606,('EPI_ISL_261829':0.000933591,('EPI_ISL_4031222':0.001871560,('EPI_ISL_4031210':0.000466530,('EPI_ISL_275656':0.001869951,('EPI_ISL_248224':0.0,'EPI_ISL_256090':0.0):0.000466610)0.000:0.000000006)0.000:0.000000006)0.967:0.001401825)0.000:0.000000006)0.855:0.000466310)0.000:0.000000006,('EPI_ISL_4031205':0.000939128,('EPI_ISL_4031238':0.003291524,'EPI_ISL_270257':0.000467829)0.774:0.000463757)0.881:0.000935901)0.911:0.000933599,(('EPI_ISL_292686':0.000934234,(('EPI_ISL_322352':0.000936648,'EPI_ISL_331261':0.000937086)0.943:0.001404179,'EPI_ISL_291396':0.001402562)0.000:0.000000006)0.000:0.000000006,'EPI_ISL_300039':0.002812983)0.841:0.000466583)0.000:0.000000006,((('EPI_ISL_240289':0.000000006,'EPI_ISL_259837':0.001872004)0.996:0.002811495,('EPI_ISL_234644':0.0,'EPI_ISL_202064':0.0):0.000934393)0.000:0.000000006,((('EPI_ISL_221594':0.000466527,'EPI_ISL_212251':0.000466473)0.738:0.000000006,(('EPI_ISL_218183':0.002342742,'EPI_ISL_213160':0.000466817)0.376:0.000000006,'EPI_ISL_226250':0.000466583)0.000:0.000000006)0.000:0.000000006,((('EPI_ISL_218153':0.0,'EPI_ISL_230446':0.0,'EPI_ISL_221592':0.0,'EPI_ISL_221593':0.0):0.000000006,(('EPI_ISL_277401':0.000000006,'EPI_ISL_349821':0.003286499)0.847:0.000466883,('EPI_ISL_216106':0.000466563,(('EPI_ISL_213835':0.000000006,('EPI_ISL_235346':0.000000006,('EPI_ISL_233047':0.002350791,'EPI_ISL_218740':0.000465297)0.783:0.000468975)0.506:0.000934153)0.844:0.000466738,(('EPI_ISL_202772':0.0,'EPI_ISL_203604':0.0):0.000466525,'EPI_ISL_227454':0.000466532)0.531:0.000000006)0.000:0.000000006)0.581:0.000000006)0.000:0.000000006)0.000:0.000000006,'EPI_ISL_234007':0.000466604)0.000:0.000000006)0.000:0.000000006)1.000:0.000000006)0.000:0.000000006,((('EPI_ISL_211978':0.000934083,('EPI_ISL_233742':0.000000006,(('EPI_ISL_502171':0.0,'EPI_ISL_502074':0.0):0.000466654,('EPI_ISL_218190':0.000934020,'EPI_ISL_502129':0.002341032)0.000:0.000000006)1.000:0.000000006)0.000:0.000000006)0.157:0.000466556,'EPI_ISL_221590':0.000466481)0.000:0.000000006,((((('EPI_ISL_400700':0.006169409,'EPI_ISL_210316':0.003754386)0.000:0.000000006,(('EPI_ISL_365646':0.012715916,'EPI_ISL_167572':0.014572975)0.999:0.014046437,(((('EPI_ISL_427423':0.004710921,(('EPI_ISL_193299':0.004235821,('EPI_ISL_173275':0.0,'EPI_ISL_237225':0.0):0.002344593)0.000:0.000000006,'EPI_ISL_167680':0.000000006)0.000:0.000000006)0.859:0.000466701,((((('EPI_ISL_223215':0.000466437,'EPI_ISL_212527':0.001871863)0.000:0.000000006,'EPI_ISL_206984':0.000467094)0.922:0.000466830,((('EPI_ISL_234632':0.0,'EPI_ISL_193594':0.0,'EPI_ISL_200781':0.0):0.000000006,('EPI_ISL_222200':0.000934358,('EPI_ISL_206532':0.000466786,('EPI_ISL_207369':0.0,'EPI_ISL_203601':0.0):0.000000006)0.927:0.000934298)0.732:0.000000006)0.783:0.000000006,((('EPI_ISL_213112':0.000000006,'EPI_ISL_215027':0.000933769)0.921:0.000934082,'EPI_ISL_194846':0.000466672)0.000:0.000000006,(('EPI_ISL_213178':0.001402746,(('EPI_ISL_218072':0.0,'EPI_ISL_222192':0.0):0.000000006,'EPI_ISL_232716':0.000934573)0.000:0.000000006)0.000:0.000000006,'EPI_ISL_221005':0.002341939)0.849:0.000466746)0.000:0.000000006)0.000:0.000000006)0.974:0.001871020,('EPI_ISL_218429':0.001401960,('EPI_ISL_193011':0.000464094,(('EPI_ISL_202385':0.001872042,((('EPI_ISL_241167':0.0,'EPI_ISL_241165':0.0):0.001869614,('EPI_ISL_207948':0.000933729,'EPI_ISL_213151':0.000466955)0.000:0.000000006)0.858:0.000466252,'EPI_ISL_206516':0.001401163)0.000:0.000000006)0.000:0.000000006,'EPI_ISL_235565':0.001870453)0.938:0.001404878)0.888:0.000937243)0.000:0.000000006)0.950:0.000933551,'EPI_ISL_237086':0.005221421)0.000:0.000000006)1.000:0.000000006,((((('EPI_ISL_237226':0.0,'EPI_ISL_192124':0.0):0.000933784,((('EPI_ISL_175254':0.003322100,'EPI_ISL_227473':0.006677883)0.897:0.001390608,'EPI_ISL_282718':0.007585144)0.738:0.000457323,('EPI_ISL_167684':0.002343957,((((('EPI_ISL_172625':0.000467791,'EPI_ISL_502164':0.000933875)0.761:0.000466503,(('EPI_ISL_238373':0.003288592,((('EPI_ISL_259855':0.000938034,'EPI_ISL_259848':0.000938820)0.989:0.003295666,('EPI_ISL_194904':0.000467506,'EPI_ISL_210349':0.000000006)0.000:0.000000006)0.977:0.001874529,('EPI_ISL_193300':0.000933522,((('EPI_ISL_263396':0.0,'EPI_ISL_502169':0.0):0.000000006,'EPI_ISL_502080':0.000466350)0.832:0.000466350,('EPI_ISL_502155':0.000466270,'EPI_ISL_502140':0.001401353)0.000:0.000000006)0.000:0.000000006)0.942:0.001870522)0.000:0.000000006)0.912:0.000466483,('EPI_ISL_263167':0.000933324,'EPI_ISL_281284':0.000466215)0.000:0.000000006)0.884:0.000466333)0.000:0.000000006,'EPI_ISL_399261':0.000935928)0.000:0.000000006,((('EPI_ISL_172648':0.002813912,'EPI_ISL_172641':0.002340272)0.000:0.000000006,('EPI_ISL_177092':0.002822133,'EPI_ISL_237084':0.002352833)0.747:0.000459506)0.850:0.000466262,(((('EPI_ISL_237247':0.0,'EPI_ISL_172643':0.0):0.000466961,'EPI_ISL_263290':0.000934627)0.876:0.000939931,('EPI_ISL_212245':0.003295958,(((((('EPI_ISL_212528':0.000934684,'EPI_ISL_212529':0.001400436)0.000:0.000000006,(('EPI_ISL_194497':0.0,'EPI_ISL_237239':0.0):0.000000006,('EPI_ISL_237234':0.001401157,('EPI_ISL_237227':0.0,'EPI_ISL_192125':0.0,'EPI_ISL_237240':0.0,'EPI_ISL_192131':0.0):0.000933031)0.000:0.000000006)0.922:0.000466084)0.000:0.000000006,('EPI_ISL_193849':0.000466538,('EPI_ISL_195814':0.000466812,('EPI_ISL_194502':0.000468028,'EPI_ISL_195829':0.003285623)0.760:0.000464013)0.786:0.000467201)0.794:0.000465642)0.000:0.000000006,('EPI_ISL_237284':0.0,'EPI_ISL_178490':0.0):0.000000006)0.000:0.000000006,(('EPI_ISL_192630':0.000466058,'EPI_ISL_192646':0.000933130)0.453:0.000000006,('EPI_ISL_212223':0.000466052,('EPI_ISL_177604':0.000000006,'EPI_ISL_218433':0.000933259)0.832:0.000466132)0.735:0.000000006)0.000:0.000000006)0.000:0.000000006,'EPI_ISL_212530':0.000466265)0.776:0.000466775)0.736:0.000463680)0.944:0.001406449,(((('EPI_ISL_175260':0.000466334,('EPI_ISL_190442':0.001401620,('EPI_ISL_194930':0.000933927,'EPI_ISL_178103':0.000000006)0.000:0.000000006)0.754:0.000466815)0.954:0.001404575,('EPI_ISL_178484':0.000000006,'EPI_ISL_178482':0.000936277)0.960:0.001401114)0.000:0.000000006,('EPI_ISL_188708':0.0,'EPI_ISL_237220':0.0):0.000466160)0.000:0.000000006,(('EPI_ISL_195816':0.0,'EPI_ISL_208219':0.0):0.001401624,(((((('EPI_ISL_256318':0.0,'EPI_ISL_256317':0.0):0.000933701,(((((('EPI_ISL_402382':0.000000006,'EPI_ISL_209060':0.004235001)0.000:0.000000006,'EPI_ISL_4031206':0.000933054)0.000:0.000000006,'EPI_ISL_1652689':0.001400834)0.000:0.000000006,((('EPI_ISL_4031208':0.000465974,('EPI_ISL_4031199':0.000466009,(('EPI_ISL_4031201':0.0,'EPI_ISL_4031202':0.0,'EPI_ISL_4031207':0.0,'EPI_ISL_4031204':0.0):0.000000006,'EPI_ISL_4031200':0.000465941)0.000:0.000000006)0.000:0.000000006)0.873:0.000466030,((('EPI_ISL_205291':0.000000006,(('EPI_ISL_211747':0.0,'EPI_ISL_206530':0.0):0.000000006,'EPI_ISL_211748':0.000000006)0.000:0.000000006)0.951:0.001400704,'EPI_ISL_208486':0.000934068)0.000:0.000000006,'EPI_ISL_216804':0.000933050)0.000:0.000000006)0.000:0.000000006,(('EPI_ISL_214969':0.000466882,((('EPI_ISL_1652687':0.0,'EPI_ISL_1652535':0.0):0.000466532,('EPI_ISL_218746':0.001881436,'EPI_ISL_221813':0.001881976)0.773:0.000457626)0.785:0.000466841,('EPI_ISL_219024':0.000466101,'EPI_ISL_211979':0.000933065)0.626:0.000000006)0.000:0.000000006)0.572:0.000000006,'EPI_ISL_334458':0.000466134)0.000:0.000000006)0.000:0.000000006)1.000:0.000000006,(('EPI_ISL_502103':0.000933331,('EPI_ISL_232688':0.000935532,'EPI_ISL_259852':0.002349139)0.768:0.000464166)0.000:0.000000006,('EPI_ISL_334466':0.0,'EPI_ISL_334460':0.0,'EPI_ISL_334452':0.0,'EPI_ISL_235023':0.0,'EPI_ISL_334448':0.0,'EPI_ISL_236219':0.0,'EPI_ISL_334461':0.0,'EPI_ISL_334462':0.0,'EPI_ISL_334453':0.0,'EPI_ISL_334454':0.0,'EPI_ISL_253771':0.0,'EPI_ISL_227399':0.0,'EPI_ISL_218175':0.0):0.000000006)0.000:0.000000006)0.000:0.000000006,((('EPI_ISL_221004':0.001404647,'EPI_ISL_227649':0.001403466)0.755:0.000465367,'EPI_ISL_334456':0.000466160)0.000:0.000000006,('EPI_ISL_227424':0.000466075,('EPI_ISL_253750':0.000466181,'EPI_ISL_502121':0.001869794)0.000:0.000000006)1.000:0.000000006)0.000:0.000000006)0.000:0.000000006)0.835:0.000466313,(('EPI_ISL_226994':0.001872223,(('EPI_ISL_192068':0.000466276,('EPI_ISL_172639':0.000000006,'EPI_ISL_197804':0.000933422)0.000:0.000000006)0.845:0.000466281,'EPI_ISL_239913':0.004707720)0.288:0.000000006)0.619:0.000000006,'EPI_ISL_226999':0.001870197)0.000:0.000000006)0.537:0.000000006,'EPI_ISL_281253':0.001870578)0.000:0.000000006,((((('EPI_ISL_215725':0.002810855,('EPI_ISL_259863':0.002339327,(('EPI_ISL_230454':0.000933568,(('EPI_ISL_216205':0.0,'EPI_ISL_221293':0.0,'EPI_ISL_221055':0.0,'EPI_ISL_223312':0.0,'EPI_ISL_213274':0.0):0.000000006,('EPI_ISL_216203':0.000000006,'EPI_ISL_221249':0.000466848)0.000:0.000000006)0.000:0.000000006)0.000:0.000000006,'EPI_ISL_230464':0.000466428)0.921:0.000466362)0.000:0.000000006)0.863:0.000466237,('EPI_ISL_213150':0.000937251,('EPI_ISL_263435':0.001869321,(((('EPI_ISL_211982':0.000000006,'EPI_ISL_253746':0.000000006)0.912:0.000466070,('EPI_ISL_236839':0.000466079,'EPI_ISL_221782':0.000466745)0.000:0.000000006)0.556:0.000000006,'EPI_ISL_253738':0.000466145)0.000:0.000000006,(((('EPI_ISL_263436':0.000933168,'EPI_ISL_502177':0.000933128)0.326:0.000000006,('EPI_ISL_334443':0.000466243,('EPI_ISL_253799':0.000466202,'EPI_ISL_502089':0.000466236)0.445:0.000000006)0.863:0.000466180)0.000:0.000000006,(('EPI_ISL_211981':0.0,'EPI_ISL_502174':0.0,'EPI_ISL_212794':0.0,'EPI_ISL_220917':0.0):0.000000006,'EPI_ISL_502166':0.000466165)0.000:0.000000006)1.000:0.000000006,('EPI_ISL_253781':0.000466691,'EPI_ISL_502173':0.000466129)0.000:0.000000006)0.000:0.000000006)0.000:0.000000006)0.913:0.000934255)0.784:0.000465838)0.000:0.000000006,('EPI_ISL_241437':0.000934059,('EPI_ISL_212237':0.000000006,'EPI_ISL_240943':0.000934013)0.000:0.000000006)0.965:0.001870348)0.000:0.000000006,('EPI_ISL_241140':0.002339083,'EPI_ISL_233496':0.001401412)0.751:0.000000006)0.000:0.000000006,'EPI_ISL_1652690':0.000933279)0.000:0.000000006)0.884:0.000000006,(((((('EPI_ISL_281257':0.000000006,'EPI_ISL_191666':0.000933682)0.000:0.000000006,('EPI_ISL_192067':0.001402067,(('EPI_ISL_192118':0.000933897,('EPI_ISL_237218':0.0,'EPI_ISL_173267':0.0):0.001402372)0.041:0.000000006,'EPI_ISL_176851':0.000466495)0.000:0.000000006)0.000:0.000000006)0.000:0.000000006,('EPI_ISL_192128':0.0,'EPI_ISL_237248':0.0):0.002340959)0.921:0.000935016,'EPI_ISL_192648':0.000465274)0.774:0.000468523,('EPI_ISL_227461':0.001402777,'EPI_ISL_218178':0.001400831)0.000:0.000000006)1.000:0.000000006,('EPI_ISL_195660':0.001404380,'EPI_ISL_211977':0.000933363)0.766:0.000000006)0.000:0.000000006)0.000:0.000000006)0.926:0.000943296)0.000:0.000000006)0.861:0.000466174)0.000:0.000000006)0.000:0.000000006,('EPI_ISL_192120':0.003283962,('EPI_ISL_172647':0.000000006,'EPI_ISL_172649':0.000466159)0.000:0.000000006)0.927:0.000466165)0.747:0.000466387)0.791:0.000466968)0.000:0.000000006)0.000:0.000000006,('EPI_ISL_205297':0.005669698,('EPI_ISL_171582':0.003295380,'EPI_ISL_188724':0.001417569)0.981:0.002856938)0.753:0.000452452)0.000:0.000000006,((('EPI_ISL_502122':0.000466438,'EPI_ISL_14749480':0.000933330)0.000:0.000000006,'EPI_ISL_163674':0.000934253)0.000:0.000000006,('EPI_ISL_502116':0.0,'EPI_ISL_167618':0.0,'EPI_ISL_176991':0.0):0.000000006)0.000:0.000000006)0.000:0.000000006,('EPI_ISL_176986':0.000000006,(((((('EPI_ISL_209301':0.001402676,((((((('EPI_ISL_213223':0.0,'EPI_ISL_208490':0.0,'EPI_ISL_218093':0.0):0.000000006,('EPI_ISL_207933':0.000000006,('EPI_ISL_224119':0.000934025,'EPI_ISL_220992':0.001401078)0.000:0.000000006)0.920:0.000466378)0.000:0.000000006,'EPI_ISL_220970':0.000933893)0.000:0.000000006,('EPI_ISL_232580':0.000466493,(('EPI_ISL_234629':0.000468111,'EPI_ISL_236224':0.001404369)0.780:0.000467200,'EPI_ISL_224167':0.000466509)0.000:0.000000006)1.000:0.000000006)0.000:0.000000006,(('EPI_ISL_210334':0.002347460,'EPI_ISL_224191':0.000937447)0.772:0.000463979,'EPI_ISL_233521':0.001402098)0.000:0.000000006)0.725:0.000000006,'EPI_ISL_221049':0.001402068)0.908:0.000934755,'EPI_ISL_194836':0.000000006)0.000:0.000000006)0.904:0.000466442,(('EPI_ISL_221645':0.000000006,'EPI_ISL_221644':0.000000006)1.000:0.006153008,((((('EPI_ISL_236218':0.000466503,'EPI_ISL_15082352':0.000000006)0.933:0.000934253,('EPI_ISL_223290':0.000935868,(((('EPI_ISL_238791':0.000467079,'EPI_ISL_232705':0.000934626)0.000:0.000000006,(('EPI_ISL_1287738':0.0,'EPI_ISL_232650':0.0,'EPI_ISL_214919':0.0):0.000000006,'EPI_ISL_207503':0.000000006)0.935:0.000466518)0.000:0.000000006,((('EPI_ISL_369667':0.000466415,'EPI_ISL_253844':0.000933749)0.000:0.000000006,(('EPI_ISL_237497':0.000466391,'EPI_ISL_369671':0.000000006)0.949:0.000933668,'EPI_ISL_218180':0.001402290)0.000:0.000000006)0.000:0.000000006,(('EPI_ISL_233538':0.000466432,'EPI_ISL_230416':0.002813418)0.000:0.000000006,('EPI_ISL_289469':0.0,'EPI_ISL_214925':0.0):0.000000006)0.000:0.000000006)0.000:0.000000006)1.000:0.000000006,'EPI_ISL_369655':0.000466488)0.000:0.000000006)0.903:0.000466533)0.000:0.000000006,'EPI_ISL_205490':0.001404580)0.000:0.000000006,'EPI_ISL_228146':0.000466579)0.987:0.002823203,('EPI_ISL_224140':0.000000006,'EPI_ISL_222195':0.000935624)0.964:0.001878546)0.619:0.000462805)0.000:0.000000006)0.868:0.000466375,('EPI_ISL_172653':0.000466336,(('EPI_ISL_237209':0.000933532,(('EPI_ISL_237212':0.0,'EPI_ISL_173270':0.0):0.000000006,('EPI_ISL_237214':0.000466358,('EPI_ISL_173274':0.0,'EPI_ISL_237207':0.0,'EPI_ISL_173268':0.0):0.000000006)0.916:0.000466399)0.000:0.000000006)0.925:0.000934998,('EPI_ISL_172651':0.000000006,'EPI_ISL_172654':0.000466272)0.000:0.000000006)0.000:0.000000006)0.920:0.000933362)0.000:0.000000006,(('EPI_ISL_172628':0.001408047,(('EPI_ISL_193302':0.0,'EPI_ISL_193597':0.0):0.001414842,'EPI_ISL_223349':0.001884412)0.885:0.000930358)0.758:0.000466995,(('EPI_ISL_168854':0.001871027,('EPI_ISL_174010':0.001408418,('EPI_ISL_188709':0.000000006,('EPI_ISL_170148':0.000000006,('EPI_ISL_172637':0.0,'EPI_ISL_171850':0.0,'EPI_ISL_237268':0.0,'EPI_ISL_237243':0.0):0.000933233)0.843:0.000466161)0.759:0.000466237)0.882:0.000934225)0.364:0.000000006,('EPI_ISL_200783':0.000928406,('EPI_ISL_217921':0.000000006,'EPI_ISL_255355':0.002342870)0.961:0.001882928)0.986:0.002825927)0.000:0.000000006)1.000:0.000000006)0.000:0.000000006,('EPI_ISL_192126':0.000936617,('EPI_ISL_195820':0.003286644,('EPI_ISL_192130':0.000933813,((((('EPI_ISL_328782':0.0,'EPI_ISL_328781':0.0):0.000000006,'EPI_ISL_328780':0.000933814)0.969:0.001401879,(('EPI_ISL_193601':0.001401805,'EPI_ISL_174820':0.000000006)0.848:0.000466449,'EPI_ISL_207930':0.000934453)0.000:0.000000006)0.000:0.000000006,(((((((((('EPI_ISL_373023':0.001403587,('EPI_ISL_192647':0.001407494,'EPI_ISL_281280':0.002819878)0.770:0.000463010)0.000:0.000000006,'EPI_ISL_174011':0.001402221)0.000:0.000000006,('EPI_ISL_172927':0.000935228,'EPI_ISL_426175':0.002810163)0.723:0.000000006)0.000:0.000000006,('EPI_ISL_175262':0.0,'EPI_ISL_175253':0.0):0.000933952)0.000:0.000000006,(((('EPI_ISL_278987':0.000466524,'EPI_ISL_191450':0.000933803)0.000:0.000000006,('EPI_ISL_212221':0.000936166,'EPI_ISL_212219':0.000000006)0.831:0.000466538)0.000:0.000000006,('EPI_ISL_206500':0.001871283,(('EPI_ISL_202378':0.000462939,'EPI_ISL_221599':0.001407471)0.460:0.000938610,('EPI_ISL_502123':0.001401315,'EPI_ISL_172642':0.000000006)0.812:0.000466432)0.744:0.000000006)0.795:0.000000006)0.000:0.000000006,('EPI_ISL_278989':0.000466496,'EPI_ISL_192640':0.000466544)0.000:0.000000006)0.000:0.000000006)0.000:0.000000006,('EPI_ISL_173261':0.0,'EPI_ISL_173260':0.0,'EPI_ISL_278986':0.0,'EPI_ISL_278849':0.0,'EPI_ISL_202947':0.0,'EPI_ISL_284271':0.0,'EPI_ISL_284313':0.0,'EPI_ISL_284649':0.0,'EPI_ISL_179477':0.0,'EPI_ISL_193607':0.0,'EPI_ISL_171598':0.0,'EPI_ISL_177074':0.0,'EPI_ISL_177082':0.0,'EPI_ISL_174000':0.0,'EPI_ISL_188705':0.0,'EPI_ISL_237224':0.0,'EPI_ISL_178492':0.0,'EPI_ISL_195795':0.0):0.000000006)1.000:0.000000006,'EPI_ISL_197576':0.000466455)0.000:0.000000006,(('EPI_ISL_205296':0.000467377,('EPI_ISL_230420':0.0,'EPI_ISL_230421':0.0):0.001873551)0.882:0.000934708,(('EPI_ISL_218971':0.002342390,'EPI_ISL_191447':0.000000006)0.867:0.000466408,('EPI_ISL_210300':0.000466839,'EPI_ISL_221604':0.000466733)0.960:0.001873878)0.000:0.000000006)0.843:0.000466478)0.000:0.000000006,(((((('EPI_ISL_502145':0.002341366,'EPI_ISL_192048':0.000000006)0.859:0.000466585,'EPI_ISL_228129':0.001871407)0.000:0.000000006,'EPI_ISL_237281':0.000000006)0.000:0.000000006,('EPI_ISL_502133':0.001414784,'EPI_ISL_502167':0.003305115)0.836:0.000927542)0.923:0.000933826,('EPI_ISL_177691':0.001401857,'EPI_ISL_174006':0.000466489)0.000:0.000000006)0.000:0.000000006,('EPI_ISL_278830':0.000466544,('EPI_ISL_212220':0.000000006,'EPI_ISL_237211':0.000466559)0.876:0.000466544)0.000:0.000000006)0.000:0.000000006)0.000:0.000000006,(('EPI_ISL_207376':0.000934177,('EPI_ISL_197809':0.000466603,'EPI_ISL_195818':0.000000006)0.000:0.000000006)0.948:0.001401987,(('EPI_ISL_210317':0.002836716,('EPI_ISL_235344':0.003307559,'EPI_ISL_220959':0.000455446)0.948:0.001904248)0.761:0.000451557,('EPI_ISL_173272':0.000466633,(((('EPI_ISL_205486':0.003761081,('EPI_ISL_218135':0.000000006,('EPI_ISL_230473':0.000000006,'EPI_ISL_230467':0.001402715)0.845:0.000466572)0.000:0.000000006)0.923:0.000934007,'EPI_ISL_192043':0.000466610)0.000:0.000000006,'EPI_ISL_172924':0.000000006)0.000:0.000000006,('EPI_ISL_195811':0.001402407,'EPI_ISL_504865':0.000934165)0.000:0.000000006)0.000:0.000000006)0.832:0.000466538)0.000:0.000000006)0.000:0.000000006)1.000:0.000000006)1.000:0.000000006,(('EPI_ISL_206565':0.001872435,('EPI_ISL_238341':0.000467295,'EPI_ISL_238315':0.000936328)0.759:0.000466922)0.000:0.000000006,('EPI_ISL_230532':0.000933262,'EPI_ISL_230534':0.000938534)0.992:0.003293535)0.852:0.000466537)0.000:0.000000006)0.730:0.000000006)0.277:0.000465319)0.873:0.000935519)0.000:0.000000006,'EPI_ISL_168953':0.001401545)0.836:0.000466364)0.875:0.000466398)0.000:0.000000006)0.581:0.000000006,((('EPI_ISL_334030':0.001934917,'EPI_ISL_334038':0.000931376)1.000:0.018468881,(((((('EPI_ISL_175880':0.001876084,(((('EPI_ISL_161866':0.001404174,(('EPI_ISL_161332':0.001880309,('EPI_ISL_156916':0.000468767,'EPI_ISL_155008':0.000465966)0.952:0.001883759)0.887:0.000932371,('EPI_ISL_161860':0.000934744,'EPI_ISL_161861':0.000466813)0.000:0.000000006)0.924:0.000934593)0.000:0.000000006,('EPI_ISL_176976':0.004246095,'EPI_ISL_166024':0.003287976)0.862:0.000945983)0.847:0.000466885,('EPI_ISL_202957':0.000934460,('EPI_ISL_173265':0.000466619,('EPI_ISL_199501':0.000468265,('EPI_ISL_195662':0.001883574,('EPI_ISL_193606':0.0,'EPI_ISL_192621':0.0):0.001874299)0.875:0.000937206)0.893:0.000936779)0.969:0.001877469)0.000:0.000000006)0.865:0.000466900,('EPI_ISL_164784':0.001399004,'EPI_ISL_178497':0.002358122)0.950:0.001886349)0.000:0.000000006)0.694:0.000000006,(('EPI_ISL_146125':0.004245667,(('EPI_ISL_174264':0.000467515,('EPI_ISL_310575':0.000000006,'EPI_ISL_174246':0.000467432)0.000:0.000000006)0.991:0.002828159,(('EPI_ISL_147647':0.000935238,((((('EPI_ISL_194042':0.002352978,((('EPI_ISL_151501':0.001404066,('EPI_ISL_189619':0.000000006,'EPI_ISL_263280':0.000467537)0.000:0.000000006)0.947:0.001407308,('EPI_ISL_189286':0.001409873,'EPI_ISL_146123':0.003811746)0.906:0.001408810)0.770:0.000467008,((('EPI_ISL_393910':0.000000006,('EPI_ISL_399258':0.000000006,'EPI_ISL_145501':0.002819044)0.000:0.000000006)0.770:0.000469016,(('EPI_ISL_188704':0.001406315,('EPI_ISL_189616':0.0,'EPI_ISL_189277':0.0):0.000936030)0.000:0.000000006,'EPI_ISL_147948':0.001879475)0.198:0.000467328)0.788:0.000467059,(('EPI_ISL_167503':0.001413748,'EPI_ISL_273215':0.001882210)0.918:0.001880294,'EPI_ISL_147235':0.002345452)0.604:0.000000006)0.000:0.000000006)0.919:0.001411170)0.762:0.000462157,'EPI_ISL_182841':0.003298931)0.000:0.000000006,'EPI_ISL_146119':0.003788532)0.909:0.000934980,('EPI_ISL_369636':0.000935211,'EPI_ISL_369639':0.002817847)0.000:0.000000006)0.849:0.000467142,((((('EPI_ISL_171205':0.0,'EPI_ISL_505443':0.0):0.000467137,'EPI_ISL_505437':0.000000006)1.000:0.006615392,(('EPI_ISL_164831':0.000468503,(('EPI_ISL_164856':0.000467949,('EPI_ISL_164859':0.000468033,'EPI_ISL_164857':0.000936881)0.000:0.000000006)0.847:0.000468033,'EPI_ISL_164850':0.000000006)0.000:0.000000006)0.935:0.000936990,(('EPI_ISL_164832':0.001409873,('EPI_ISL_164853':0.000000006,'EPI_ISL_164852':0.000468224)0.000:0.000000006)0.471:0.000000006,'EPI_ISL_164849':0.002350584)0.816:0.000000006)0.918:0.000468038)0.000:0.000000006,(('EPI_ISL_128662':0.000935160,('EPI_ISL_502081':0.000000006,'EPI_ISL_502120':0.001403840)0.852:0.000467194)0.000:0.000000006,('EPI_ISL_502102':0.000936782,'EPI_ISL_502154':0.000467360)0.891:0.000936313)0.846:0.000467102)0.000:0.000000006,(('EPI_ISL_94578':0.001403772,('EPI_ISL_133097':0.001873963,((('EPI_ISL_123120':0.001403924,(('EPI_ISL_135249':0.001407067,'EPI_ISL_88075':0.000935287)0.763:0.000466801,(((((((('EPI_ISL_88067':0.000942377,'EPI_ISL_87465':0.003764264)0.000:0.000000006,('EPI_ISL_141551':0.002355232,'EPI_ISL_208740':0.001413845)0.976:0.002816597)0.000:0.000000006,(('EPI_ISL_13871190':0.002344523,('EPI_ISL_164497':0.0,'EPI_ISL_164389':0.0,'EPI_ISL_164390':0.0,'EPI_ISL_160446':0.0,'EPI_ISL_164594':0.0,'EPI_ISL_160438':0.0,'EPI_ISL_164388':0.0,'EPI_ISL_164387':0.0):0.001403926)0.000:0.000000006,('EPI_ISL_160785':0.001407282,'EPI_ISL_146754':0.001873699)0.373:0.000000006)0.000:0.000000006)0.957:0.001403639,'EPI_ISL_96007':0.000000006)0.000:0.000000006,((('EPI_ISL_218480':0.001411528,('EPI_ISL_218477':0.001405422,'EPI_ISL_101543':0.000467822)0.777:0.000461207)0.961:0.001883596,('EPI_ISL_218481':0.000939199,('EPI_ISL_161623':0.000467296,(('EPI_ISL_161628':0.0,'EPI_ISL_161624':0.0,'EPI_ISL_161840':0.0,'EPI_ISL_162683':0.0,'EPI_ISL_162682':0.0,'EPI_ISL_161626':0.0,'EPI_ISL_161629':0.0):0.000000006,('EPI_ISL_161630':0.000467089,'EPI_ISL_160441':0.000467010)0.000:0.000000006)0.000:0.000000006)0.982:0.002818565)0.901:0.000933576)0.000:0.000000006,('EPI_ISL_147656':0.001878435,(((((('EPI_ISL_117047':0.001403650,((('EPI_ISL_111395':0.0,'EPI_ISL_121448':0.0,'EPI_ISL_103740':0.0):0.000000006,'EPI_ISL_369630':0.001874543)0.000:0.000000006,('EPI_ISL_128404':0.001877130,('EPI_ISL_369640':0.001873004,'EPI_ISL_369645':0.001403606)0.521:0.000000006)0.000:0.000000006)0.000:0.000000006)0.841:0.000467010,((('EPI_ISL_369627':0.0,'EPI_ISL_369635':0.0):0.000000006,'EPI_ISL_129195':0.001403194)0.958:0.001403064,((('EPI_ISL_369647':0.003287769,((('EPI_ISL_369633':0.000000006,'EPI_ISL_369650':0.001405652)0.825:0.000467035,('EPI_ISL_117054':0.000467006,('EPI_ISL_134841':0.0,'EPI_ISL_129016':0.0,'EPI_ISL_128403':0.0):0.001404086)0.000:0.000000006)0.849:0.000467241,('EPI_ISL_207173':0.010989849,('EPI_ISL_378639':0.012423817,('EPI_ISL_282478':0.000912729,'EPI_ISL_378592':0.001913722)1.000:0.013889340)0.319:0.000554970)0.000:0.000000006)0.829:0.000467042)0.000:0.000000006,((('EPI_ISL_369631':0.001404124,'EPI_ISL_110113':0.000467000)0.774:0.000000006,(((('EPI_ISL_115085':0.000467060,'EPI_ISL_117346':0.000000006)0.857:0.000467060,('EPI_ISL_369629':0.000467081,'EPI_ISL_118689':0.000467001)0.000:0.000000006)0.910:0.000000006,'EPI_ISL_146787':0.000000006)0.000:0.000000006,('EPI_ISL_369634':0.001403856,('EPI_ISL_146786':0.000467060,'EPI_ISL_263291':0.002815346)0.000:0.000000006)1.000:0.000000006)0.000:0.000000006)1.000:0.000000006,('EPI_ISL_369637':0.000466930,'EPI_ISL_369649':0.000934857)0.000:0.000000006)0.000:0.000000006)0.833:0.000466979,'EPI_ISL_369644':0.001403170)0.000:0.000000006)0.000:0.000000006)0.000:0.000000006,('EPI_ISL_147304':0.0,'EPI_ISL_147600':0.0,'EPI_ISL_302510':0.0):0.000000006)0.000:0.000000006,('EPI_ISL_282494':0.014913918,(('EPI_ISL_167113':0.000000006,'EPI_ISL_167112':0.000467024)0.994:0.002343269,'EPI_ISL_122599':0.001404041)0.000:0.000000006)0.808:0.000466847)0.000:0.000000006,'EPI_ISL_129194':0.000467031)0.776:0.000467638,('EPI_ISL_502118':0.000940079,'EPI_ISL_194215':0.000465716)0.882:0.000937219)0.742:0.000465506)0.883:0.001407221)0.886:0.000933930)0.000:0.000000006,((((((((('EPI_ISL_164851':0.002818368,(('EPI_ISL_4081286':0.015418653,((('EPI_ISL_133122':0.000467041,'EPI_ISL_135255':0.001873072)0.000:0.000000006,('EPI_ISL_191398':0.000467084,'EPI_ISL_89373':0.000934785)0.000:0.000000006)0.000:0.000000006,('EPI_ISL_131677':0.000466910,'EPI_ISL_133125':0.000467041)0.000:0.000000006)0.000:0.000000006)0.952:0.000934563,('EPI_ISL_153876':0.000000006,('EPI_ISL_191393':0.002341677,('EPI_ISL_133118':0.000466716,('EPI_ISL_133126':0.000000006,('EPI_ISL_95331':0.001872548,('EPI_ISL_206880':0.001879306,'EPI_ISL_191292':0.001402222)0.430:0.000467796)0.809:0.000000006)0.000:0.000000006)0.929:0.000466742)0.740:0.000000006)0.000:0.000000006)0.923:0.000466736)0.000:0.000000006,(((('EPI_ISL_257494':0.0,'EPI_ISL_257502':0.0):0.010468337,('EPI_ISL_4081386':0.007007919,('EPI_ISL_4081380':0.000851060,'EPI_ISL_4081371':0.009622879)1.000:0.007602283)0.715:0.000618937)1.000:0.009238666,('EPI_ISL_14766754':0.031691515,(('EPI_ISL_14751196':0.001311818,'EPI_ISL_14749690':0.002929116)1.000:0.016739238,(((('EPI_ISL_4081383':0.001875184,('EPI_ISL_504868':0.000000006,((('EPI_ISL_9606454':0.017100445,('EPI_ISL_14751198':0.000487849,'EPI_ISL_14749669':0.000450516)0.994:0.006394197)0.895:0.001922609,('EPI_ISL_14766976':0.011582524,(('EPI_ISL_9605609':0.001888562,('EPI_ISL_9604273':0.002365149,'EPI_ISL_8786194':0.004267583)0.000:0.000000006)0.998:0.005768796,('EPI_ISL_14764373':0.001421153,'EPI_ISL_14766893':0.003799291)0.749:0.000411552)0.995:0.006442935)0.971:0.003928355)0.996:0.006462550,('EPI_ISL_1246962':0.016092403,'EPI_ISL_499164':0.012221195)0.949:0.003816428)0.000:0.000000006)0.841:0.000468739)0.000:0.000000006,'EPI_ISL_504872':0.005192127)0.822:0.000467610,('EPI_ISL_216578':0.003765512,('EPI_ISL_906133':0.010359693,'EPI_ISL_906135':0.009269392)0.974:0.005118130)0.000:0.000000006)0.998:0.002816138,(('EPI_ISL_278877':0.000935145,(('EPI_ISL_4083804':0.000000006,'EPI_ISL_4083747':0.002347601)1.000:0.015464303,('EPI_ISL_502072':0.003084742,('EPI_ISL_4081360':0.005402981,'EPI_ISL_14766755':0.013997046)0.906:0.001959689)0.774:0.001372416)0.995:0.005993541)0.335:0.000000006,('EPI_ISL_504852':0.007099743,(('EPI_ISL_504841':0.002085668,'EPI_ISL_504867':0.002166306)0.137:0.000482738,('EPI_ISL_4081288':0.006858166,'EPI_ISL_4081353':0.014644666)0.894:0.002024228)0.947:0.002046051)0.685:0.000000006)0.000:0.000000006)0.809:0.000865412)1.000:0.011459685)0.917:0.004389043)0.268:0.000717342,('EPI_ISL_381069':0.007643457,('EPI_ISL_381047':0.007184004,'EPI_ISL_381067':0.005225559)0.980:0.004277856)0.949:0.002996641)0.639:0.000306016)0.000:0.000000006,(('EPI_ISL_95185':0.000000006,'EPI_ISL_95176':0.001405530)0.720:0.000471036,('EPI_ISL_6781349':0.035872754,'EPI_ISL_399206':0.007626100)0.826:0.001394731)0.000:0.000000006)0.000:0.000000006,(((('EPI_ISL_146135':0.000469389,'EPI_ISL_146131':0.001888030)0.881:0.000988811,('EPI_ISL_502109':0.005160811,((('EPI_ISL_504814':0.000933197,'EPI_ISL_146127':0.000933480)0.340:0.000000006,'EPI_ISL_149640':0.000466220)0.709:0.000000006,'EPI_ISL_504829':0.002811590)0.923:0.001457099)0.879:0.001410355)0.934:0.001830412,(((((('EPI_ISL_429661':0.000466959,((('EPI_ISL_177717':0.0,'EPI_ISL_177718':0.0,'EPI_ISL_177716':0.0):0.000467128,'EPI_ISL_177715':0.000467939)0.946:0.001405100,'EPI_ISL_421694':0.000934696)0.000:0.000000006)0.000:0.000000006,(('EPI_ISL_426490':0.000468542,'EPI_ISL_426493':0.001404133)0.898:0.000935238,('EPI_ISL_426138':0.000935117,'EPI_ISL_140407':0.002822713)0.000:0.000000006)0.902:0.000466954)0.913:0.000944422,'EPI_ISL_93272':0.000936139)0.000:0.000000006,(('EPI_ISL_189080':0.001873130,('EPI_ISL_158621':0.000934425,(('EPI_ISL_88110':0.000934412,'EPI_ISL_263126':0.000961401)0.594:0.000000006,(('EPI_ISL_128694':0.000000006,'EPI_ISL_188657':0.001423166)0.973:0.002349070,(('EPI_ISL_279000':0.000000006,'EPI_ISL_149711':0.000466629)0.979:0.002347747,((((('EPI_ISL_129015':0.001404263,('EPI_ISL_141542':0.001405988,('EPI_ISL_269977':0.002353607,'EPI_ISL_269975':0.001417556)0.753:0.000453706)0.767:0.000473312)0.781:0.000465468,(('EPI_ISL_288256':0.004229859,'EPI_ISL_127690':0.000000006)0.350:0.000000006,('EPI_ISL_116258':0.000934030,('EPI_ISL_1361638':0.000466834,'EPI_ISL_369641':0.000934047)0.000:0.000000006)1.000:0.000000006)1.000:0.000000006)0.000:0.000000006,('EPI_ISL_208697':0.000465783,('EPI_ISL_208727':0.000000006,'EPI_ISL_208728':0.003283069)0.764:0.000467910)0.976:0.002344691)0.000:0.000000006,('EPI_ISL_1360112':0.002341557,(('EPI_ISL_193580':0.000000006,'EPI_ISL_194044':0.001870143)0.953:0.001401719,('EPI_ISL_176803':0.005283188,('EPI_ISL_278850':0.001794210,('EPI_ISL_4083710':0.000000006,'EPI_ISL_4083712':0.001935470)1.000:0.012122004)0.999:0.007330514)0.728:0.000388051)0.000:0.000000006)0.000:0.000000006)0.000:0.000000006,('EPI_ISL_208706':0.002965454,'EPI_ISL_499171':0.019119953)0.771:0.000792279)0.881:0.000936357)0.748:0.000465358)0.882:0.000936253)0.000:0.000000006)0.554:0.000000006)1.000:0.000000006,('EPI_ISL_139380':0.0,'EPI_ISL_85572':0.0):0.000000006)0.000:0.000000006)0.000:0.000000006,(((('EPI_ISL_195048':0.002352007,'EPI_ISL_132997':0.000934920)0.000:0.000000006,('EPI_ISL_90269':0.000000006,'EPI_ISL_90270':0.000000006)0.848:0.000466940)0.905:0.001403760,((((('EPI_ISL_224772':0.000466979,('EPI_ISL_224766':0.000000006,'EPI_ISL_224767':0.000466963)0.000:0.000000006)0.950:0.001403082,('EPI_ISL_101910':0.000466916,'EPI_ISL_97359':0.001403957)0.000:0.000000006)0.000:0.000000006,('EPI_ISL_95333':0.002342900,('EPI_ISL_195101':0.007174788,('EPI_ISL_195170':0.007696930,'EPI_ISL_195169':0.005219089)0.964:0.003352564)0.507:0.001372134)0.755:0.000000006)0.000:0.000000006,(('EPI_ISL_224761':0.007632869,('EPI_ISL_263236':0.003119399,('EPI_ISL_263232':0.000648149,(('EPI_ISL_263243':0.0,'EPI_ISL_263139':0.0):0.000935468,('EPI_ISL_243527':0.000933718,('EPI_ISL_700766':0.003766377,'EPI_ISL_700750':0.008120098)0.975:0.003807015)0.000:0.000000006)0.673:0.000285947)0.949:0.002357910)0.732:0.000623587)0.921:0.001423451,('EPI_ISL_95084':0.000934630,(('EPI_ISL_164475':0.0,'EPI_ISL_164473':0.0,'EPI_ISL_164474':0.0,'EPI_ISL_160814':0.0):0.001128897,(('EPI_ISL_218612':0.0,'EPI_ISL_218613':0.0,'EPI_ISL_218602':0.0,'EPI_ISL_218606':0.0,'EPI_ISL_218604':0.0,'EPI_ISL_218600':0.0,'EPI_ISL_218607':0.0,'EPI_ISL_218608':0.0,'EPI_ISL_218601':0.0,'EPI_ISL_218610':0.0):0.002639111,(('EPI_ISL_218581':0.0,'EPI_ISL_218582':0.0,'EPI_ISL_219062':0.0,'EPI_ISL_218598':0.0,'EPI_ISL_218593':0.0,'EPI_ISL_218586':0.0):0.000000006,('EPI_ISL_218595':0.0,'EPI_ISL_218594':0.0):0.000467156)0.944:0.002539715)1.000:0.007190951)0.943:0.002163082)0.416:0.000000006)0.000:0.000000006)1.000:0.000000006,('EPI_ISL_133053':0.0,'EPI_ISL_151066':0.0,'EPI_ISL_191403':0.0,'EPI_ISL_206868':0.0,'EPI_ISL_191311':0.0,'EPI_ISL_369608':0.0):0.000000006)0.000:0.000000006)0.863:0.000466890,('EPI_ISL_127887':0.004234454,('EPI_ISL_133102':0.001406080,'EPI_ISL_95243':0.000934051)0.890:0.000938485)0.777:0.000469100)0.000:0.000000006)0.000:0.000000006,'EPI_ISL_101906':0.001872343)0.799:0.000466214)0.764:0.000470231,'EPI_ISL_1361593':0.002817710)0.757:0.000465844)0.859:0.000466653,('EPI_ISL_87463':0.001871771,((('EPI_ISL_236925':0.007620652,((((('EPI_ISL_174329':0.0,'EPI_ISL_174323':0.0,'EPI_ISL_174339':0.0):0.000467998,('EPI_ISL_174327':0.000000006,(('EPI_ISL_174335':0.0,'EPI_ISL_174334':0.0,'EPI_ISL_174332':0.0):0.000467914,('EPI_ISL_174324':0.0,'EPI_ISL_174331':0.0,'EPI_ISL_174328':0.0):0.000467950)0.000:0.000000006)0.000:0.000000006)0.983:0.001876667,('EPI_ISL_173577':0.0,'EPI_ISL_173576':0.0):0.001404948)0.000:0.000000006,'EPI_ISL_173579':0.000467616)0.000:0.000000006,('EPI_ISL_167967':0.0,'EPI_ISL_167966':0.0,'EPI_ISL_167968':0.0):0.000000006)0.845:0.000922513)0.907:0.001428768,(('EPI_ISL_168413':0.0,'EPI_ISL_173580':0.0,'EPI_ISL_168408':0.0):0.000000006,'EPI_ISL_168409':0.000468473)0.881:0.000936195)1.000:0.009181777,(('EPI_ISL_168403':0.000000006,('EPI_ISL_168411':0.0,'EPI_ISL_168410':0.0):0.002346975)0.984:0.001878201,(('EPI_ISL_164360':0.0,'EPI_ISL_164366':0.0,'EPI_ISL_164350':0.0,'EPI_ISL_164355':0.0,'EPI_ISL_181096':0.0):0.000000006,('EPI_ISL_164353':0.000467752,('EPI_ISL_164354':0.000467780,'EPI_ISL_164369':0.000467690)0.000:0.000000006)0.000:0.000000006)0.000:0.000000006)0.998:0.006718702)0.955:0.002783160)0.000:0.000000006)0.994:0.000000006,(('EPI_ISL_89933':0.000466782,('EPI_ISL_124452':0.000466847,(('EPI_ISL_88102':0.000466709,('EPI_ISL_95348':0.000000006,'EPI_ISL_95500':0.001402585)0.000:0.000000006)0.000:0.000000006,'EPI_ISL_88100':0.001403070)0.843:0.000466956)0.000:0.000000006)0.946:0.000934264,((('EPI_ISL_90582':0.000935081,('EPI_ISL_94562':0.001402909,'EPI_ISL_208738':0.000933621)0.766:0.000468251)0.885:0.000934769,'EPI_ISL_206877':0.000935375)0.000:0.000000006,((('EPI_ISL_95340':0.001403580,('EPI_ISL_193578':0.0,'EPI_ISL_193588':0.0):0.003285934)0.000:0.000000006,(('EPI_ISL_106806':0.002823035,'EPI_ISL_421523':0.000930426)0.965:0.001883632,('EPI_ISL_94893':0.000936292,(('EPI_ISL_195166':0.007593594,('EPI_ISL_133078':0.000465686,'EPI_ISL_278995':0.000936240)0.741:0.000481182)0.869:0.000924577,('EPI_ISL_146808':0.004230222,('EPI_ISL_263248':0.001403238,('EPI_ISL_105062':0.001402441,'EPI_ISL_133100':0.000466527)0.000:0.000000006)0.000:0.000000006)0.784:0.000468020)0.773:0.000464918)0.802:0.000469864)0.000:0.000000006)0.000:0.000000006,'EPI_ISL_133120':0.001871392)0.819:0.000466669)0.985:0.001872242)0.000:0.000000006)0.000:0.000000006,(('EPI_ISL_381597':0.003301880,'EPI_ISL_182872':0.004731342)0.747:0.000456023,(('EPI_ISL_413629':0.007089690,('EPI_ISL_124486':0.006135288,((((((((((('EPI_ISL_195472':0.000466368,('EPI_ISL_195475':0.000000006,'EPI_ISL_195473':0.000000006)0.000:0.000000006)1.000:0.004226347,(('EPI_ISL_191721':0.001870464,'EPI_ISL_191720':0.002832572)0.995:0.004280456,('EPI_ISL_207982':0.013483536,('EPI_ISL_207977':0.015493412,(('EPI_ISL_378647':0.012133246,'EPI_ISL_207174':0.000779212)0.999:0.008392138,('EPI_ISL_207878':0.010314503,('EPI_ISL_207081':0.000000006,'EPI_ISL_207957':0.003753442)0.939:0.002097448)0.205:0.000880787)0.961:0.002828369)0.767:0.000810567)0.963:0.002415277)0.926:0.001410960)0.000:0.000000006,('EPI_ISL_132400':0.000537752,'EPI_ISL_61817':0.001401877)0.000:0.000000006)0.000:0.000000006,((('EPI_ISL_295555':0.001879961,('EPI_ISL_196010':0.002915116,'EPI_ISL_295553':0.009028132)0.982:0.003304830)0.983:0.003310812,(('EPI_ISL_196023':0.001362845,('EPI_ISL_196032':0.000935721,('EPI_ISL_196024':0.000467660,('EPI_ISL_196025':0.0,'EPI_ISL_196012':0.0,'EPI_ISL_196016':0.0,'EPI_ISL_196014':0.0):0.000000006)0.000:0.000000006)0.734:0.000512361)0.990:0.003313786,('EPI_ISL_196002':0.000467000,'EPI_ISL_196001':0.000000006)0.912:0.001449889)0.978:0.003781834)0.984:0.003311255,(((('EPI_ISL_239893':0.005189632,(((('EPI_ISL_206372':0.000467306,'EPI_ISL_256254':0.000935471)0.000:0.000000006,('EPI_ISL_206375':0.000935427,'EPI_ISL_206373':0.000467376)0.000:0.000000006)0.000:0.000000006,('EPI_ISL_206453':0.000000006,'EPI_ISL_212213':0.000935414)0.842:0.000467335)0.896:0.000466868,('EPI_ISL_235750':0.001410581,('EPI_ISL_234956':0.001879697,'EPI_ISL_243373':0.000940459)0.733:0.000460706)0.974:0.002353227)0.309:0.000000006)0.989:0.003785929,('EPI_ISL_206673':0.002593932,'EPI_ISL_378998':0.009877940)0.394:0.000680868)1.000:0.011366042,('EPI_ISL_171299':0.014916377,((('EPI_ISL_124318':0.000933925,('EPI_ISL_236206':0.010509876,('EPI_ISL_138218':0.001870187,('EPI_ISL_139840':0.007089964,'EPI_ISL_136563':0.003753137)0.000:0.000000006)0.764:0.000467020)0.747:0.000468027)0.892:0.000934317,('EPI_ISL_171300':0.0,'EPI_ISL_171301':0.0,'EPI_ISL_171307':0.0):0.000466195)0.000:0.000000006,(('EPI_ISL_236203':0.000933179,(('EPI_ISL_236204':0.0,'EPI_ISL_236207':0.0):0.000000006,'EPI_ISL_236209':0.001401120)0.000:0.000000006)1.000:0.007593383,('EPI_ISL_103836':0.000466549,'EPI_ISL_104479':0.000937912)0.869:0.000962902)0.761:0.000440078)0.874:0.000956351)0.729:0.000502453)0.992:0.005141437,((('EPI_ISL_196008':0.000000006,('EPI_ISL_295536':0.0,'EPI_ISL_295532':0.0):0.009534518)0.995:0.004740966,(('EPI_ISL_195995':0.0,'EPI_ISL_195996':0.0):0.000000006,'EPI_ISL_196031':0.009025787)0.849:0.000926614)0.969:0.002364140,(('EPI_ISL_151161':0.0,'EPI_ISL_195991':0.0):0.000936142,('EPI_ISL_195998':0.002336204,(('EPI_ISL_195999':0.0,'EPI_ISL_151191':0.0):0.004227830,'EPI_ISL_195997':0.001872341)0.000:0.000000006)0.955:0.001875698)0.908:0.001406559)0.931:0.001411109)0.746:0.000466259)0.000:0.000000006)0.000:0.000000006,('EPI_ISL_196004':0.005693234,'EPI_ISL_295551':0.008153933)0.993:0.005743780)0.485:0.000466531,'EPI_ISL_105979':0.008054085)0.000:0.000000006,(('EPI_ISL_151210':0.0,'EPI_ISL_195990':0.0):0.002820825,('EPI_ISL_95503':0.000936445,('EPI_ISL_369612':0.001887313,'EPI_ISL_369620':0.003304255)0.748:0.000452076)0.903:0.000940899)0.879:0.000934342)0.835:0.000466346,(((('EPI_ISL_224869':0.0,'EPI_ISL_224773':0.0,'EPI_ISL_224776':0.0,'EPI_ISL_224765':0.0,'EPI_ISL_224775':0.0,'EPI_ISL_224768':0.0):0.000000006,'EPI_ISL_224769':0.000466724)1.000:0.007101912,((((((('EPI_ISL_119599':0.000938453,'EPI_ISL_97115':0.005199165)0.747:0.000462731,('EPI_ISL_127781':0.007602014,(((((('EPI_ISL_134280':0.005285522,'EPI_ISL_233607':0.009668746)0.758:0.000374287,('EPI_ISL_124491':0.001402553,('EPI_ISL_130134':0.000000006,('EPI_ISL_151779':0.002352781,('EPI_ISL_282911':0.0,'EPI_ISL_285473':0.0):0.000462130)0.991:0.002826740)1.000:0.007146416)0.450:0.000000006)0.000:0.000000006,'EPI_ISL_145707':0.003284885)0.926:0.000471961,'EPI_ISL_142023':0.009028637)0.000:0.000000006,('EPI_ISL_127774':0.002351150,'EPI_ISL_98878':0.002357799)0.867:0.000930948)0.000:0.000000006,'EPI_ISL_102544':0.004707528)0.753:0.000459134)0.877:0.000946188)0.931:0.001410729,('EPI_ISL_90106':0.006635299,((('EPI_ISL_88843':0.001873784,('EPI_ISL_124484':0.002821555,'EPI_ISL_127764':0.003776686)0.848:0.000929218)0.920:0.001405078,'EPI_ISL_84105':0.000000006)1.000:0.000000006,('EPI_ISL_124008':0.001402655,'EPI_ISL_117006':0.007096249)0.000:0.000000006)0.000:0.000000006)0.788:0.000464953)0.874:0.000937197,('EPI_ISL_123377':0.001871706,(('EPI_ISL_181288':0.005622046,('EPI_ISL_103838':0.002271251,'EPI_ISL_103839':0.006244979)0.950:0.002398931)0.751:0.000513204,'EPI_ISL_64549':0.000466647)0.000:0.000000006)0.336:0.000000006)0.000:0.000000006,(('EPI_ISL_275569':0.020730117,'EPI_ISL_275577':0.014694409)0.563:0.000207276,((('EPI_ISL_163053':0.000467889,(('EPI_ISL_164455':0.0,'EPI_ISL_164458':0.0,'EPI_ISL_164460':0.0,'EPI_ISL_164453':0.0,'EPI_ISL_160786':0.0,'EPI_ISL_164459':0.0,'EPI_ISL_164454':0.0,'EPI_ISL_164456':0.0):0.000000006,'EPI_ISL_163054':0.000000006)0.000:0.000000006)0.904:0.001406838,(('EPI_ISL_218296':0.0,'EPI_ISL_218297':0.0,'EPI_ISL_218300':0.0,'EPI_ISL_218298':0.0):0.009119188,('EPI_ISL_160790':0.000945017,(('EPI_ISL_160813':0.0,'EPI_ISL_162673':0.0):0.000000006,('EPI_ISL_162668':0.001874253,('EPI_ISL_164479':0.0,'EPI_ISL_162672':0.0):0.000000006)0.913:0.000467100)0.748:0.000459810)0.957:0.002832040)0.882:0.001424187)0.999:0.007229127,(('EPI_ISL_164450':0.0,'EPI_ISL_160784':0.0,'EPI_ISL_164447':0.0):0.000467520,('EPI_ISL_164449':0.0,'EPI_ISL_164448':0.0,'EPI_ISL_164446':0.0):0.000000006)0.999:0.005755392)0.929:0.002316096)0.749:0.000458346)0.000:0.000000006,(('EPI_ISL_181282':0.008086784,('EPI_ISL_76240':0.000936260,('EPI_ISL_77708':0.000466119,'EPI_ISL_181287':0.001876427)0.788:0.000468551)0.820:0.000466479)0.000:0.000000006,(((('EPI_ISL_171040':0.000000006,('EPI_ISL_171044':0.001879742,'EPI_ISL_171035':0.003309724)0.000:0.000000006)0.879:0.001550302,('EPI_ISL_174319':0.005807135,'EPI_ISL_171023':0.001790495)0.979:0.003832323)1.000:0.009953099,(('EPI_ISL_116935':0.000943642,'EPI_ISL_124500':0.000461559)0.997:0.004936146,'EPI_ISL_261458':0.017548537)0.311:0.000250950)0.969:0.002444481,('EPI_ISL_124335':0.000466347,'EPI_ISL_117012':0.004720895)0.983:0.003313698)0.752:0.000451970)0.000:0.000000006)0.000:0.000000006,((('EPI_ISL_163046':0.0,'EPI_ISL_163050':0.0,'EPI_ISL_163049':0.0,'EPI_ISL_163047':0.0,'EPI_ISL_163051':0.0):0.009125932,(('EPI_ISL_160794':0.000467340,'EPI_ISL_161668':0.000000006)0.881:0.000939772,(('EPI_ISL_161664':0.0,'EPI_ISL_160789':0.0,'EPI_ISL_161662':0.0,'EPI_ISL_161663':0.0,'EPI_ISL_164476':0.0,'EPI_ISL_161661':0.0):0.000466086,((('EPI_ISL_218322':0.0,'EPI_ISL_218323':0.0,'EPI_ISL_218324':0.0,'EPI_ISL_218326':0.0,'EPI_ISL_218321':0.0,'EPI_ISL_218325':0.0):0.005734370,('EPI_ISL_218283':0.0,'EPI_ISL_218285':0.0):0.002826341)0.959:0.002352586,((('EPI_ISL_218295':0.0,'EPI_ISL_218287':0.0,'EPI_ISL_218293':0.0,'EPI_ISL_218291':0.0,'EPI_ISL_218292':0.0,'EPI_ISL_218289':0.0,'EPI_ISL_218290':0.0,'EPI_ISL_218294':0.0,'EPI_ISL_218286':0.0):0.000936180,('EPI_ISL_218049':0.000934804,(('EPI_ISL_218051':0.0,'EPI_ISL_218050':0.0,'EPI_ISL_218043':0.0,'EPI_ISL_218048':0.0,'EPI_ISL_218052':0.0):0.000466929,('EPI_ISL_218046':0.0,'EPI_ISL_218047':0.0):0.000000006)0.000:0.000000006)0.768:0.000466930)0.992:0.003307994,('EPI_ISL_164477':0.0,'EPI_ISL_164478':0.0,'EPI_ISL_162681':0.0):0.000000006)0.000:0.000000006)0.976:0.002350878)0.888:0.000937957)0.731:0.000414039)0.991:0.004648571,(('EPI_ISL_12958043':0.010180541,('EPI_ISL_482260':0.000000006,'EPI_ISL_389787':0.002375246)0.937:0.002787095)1.000:0.013757681,('EPI_ISL_12958029':0.022674225,(('EPI_ISL_165152':0.004231619,('EPI_ISL_4081615':0.002955242,'EPI_ISL_249844':0.018052913)0.727:0.000330444)0.000:0.000000006,'EPI_ISL_103840':0.001403626)0.743:0.000327564)0.726:0.000430954)0.943:0.001937380)0.854:0.001060627)0.448:0.000471352)0.774:0.000462655,((('EPI_ISL_61785':0.000466888,('EPI_ISL_61826':0.000933404,'EPI_ISL_78815':0.001401479)0.000:0.000000006)0.000:0.000000006,(('EPI_ISL_147624':0.000466076,('EPI_ISL_387223':0.0,'EPI_ISL_278795':0.0,'EPI_ISL_403110':0.0,'EPI_ISL_328761':0.0,'EPI_ISL_370134':0.0,'EPI_ISL_366606':0.0,'EPI_ISL_403086':0.0,'EPI_ISL_403087':0.0,'EPI_ISL_369758':0.0):0.000000006)0.785:0.000465770,'EPI_ISL_413630':0.000935083)0.764:0.000467489)0.849:0.000466361,((((('EPI_ISL_33945':0.000466339,('EPI_ISL_80166':0.003297663,'EPI_ISL_78818':0.002348954)0.910:0.001406215)0.000:0.000000006,(('EPI_ISL_80181':0.0,'EPI_ISL_80184':0.0):0.000933473,'EPI_ISL_78814':0.002341041)0.000:0.000000006)0.000:0.000000006,('EPI_ISL_61833':0.000000006,('EPI_ISL_80163':0.000932556,'EPI_ISL_78807':0.003766749)0.752:0.000468412)0.000:0.000000006)0.000:0.000000006,('EPI_ISL_61813':0.001401321,('EPI_ISL_61786':0.000933876,('EPI_ISL_61789':0.000000006,'EPI_ISL_61807':0.000933935)0.000:0.000000006)0.000:0.000000006)0.894:0.000466362)0.864:0.000466594,((('EPI_ISL_181294':0.008070712,('EPI_ISL_195134':0.003406543,'EPI_ISL_275568':0.014984720)0.684:0.000353938)0.774:0.000473233,((((('EPI_ISL_151162':0.000000006,'EPI_ISL_195992':0.013553606)0.936:0.001897747,('EPI_ISL_295547':0.007225774,'EPI_ISL_295544':0.004721642)1.000:0.013342944)0.852:0.001386324,'EPI_ISL_100250':0.006159636)0.744:0.000000006,((((('EPI_ISL_80179':0.002815735,'EPI_ISL_78828':0.002340229)0.757:0.000470603,'EPI_ISL_70686':0.000933444)0.565:0.000000006,'EPI_ISL_75152':0.002811155)0.000:0.000000006,((('EPI_ISL_79833':0.0,'EPI_ISL_79834':0.0):0.001870016,'EPI_ISL_97102':0.004260006)0.756:0.000000006,'EPI_ISL_127879':0.008531717)0.000:0.000000006)1.000:0.000000006,('EPI_ISL_124351':0.005668236,'EPI_ISL_93363':0.004233691)0.721:0.000469624)0.000:0.000000006)0.000:0.000000006,'EPI_ISL_79825':0.001402827)0.829:0.000466308)0.000:0.000000006,'EPI_ISL_124472':0.010488443)0.839:0.000466324)0.000:0.000000006)0.589:0.000000006)0.000:0.000000006)1.000:0.000000006,(('EPI_ISL_71312':0.004927590,('EPI_ISL_328763':0.000924314,('EPI_ISL_328806':0.000467511,('EPI_ISL_328808':0.000000006,'EPI_ISL_328815':0.000467455)0.791:0.000468176)0.845:0.000951488)1.000:0.016299908)0.625:0.000266520,((('EPI_ISL_151089':0.009610162,('EPI_ISL_137749':0.000467119,'EPI_ISL_137748':0.000000006)0.995:0.004793075)0.415:0.001347247,(('EPI_ISL_73416':0.000934215,(('EPI_ISL_151062':0.000935710,('EPI_ISL_78781':0.000466584,'EPI_ISL_66077':0.000000006)0.855:0.000466638)0.774:0.000000006,('EPI_ISL_697682':0.001872773,((('EPI_ISL_127901':0.005210567,'EPI_ISL_127746':0.002838921)0.726:0.000452158,'EPI_ISL_124350':0.004240238)0.740:0.000462445,'EPI_ISL_190017':0.000469387)0.916:0.000933849)0.000:0.000000006)0.000:0.000000006)0.902:0.000000006,('EPI_ISL_381589':0.000931783,'EPI_ISL_381585':0.000942222)1.000:0.007108707)0.707:0.000000006)0.914:0.000466787,'EPI_ISL_71867':0.000934810)0.707:0.000000006)0.707:0.000000006)0.552:0.000000006,((('EPI_ISL_71864':0.001871410,'EPI_ISL_64502':0.000000006)0.850:0.000466477,((((('EPI_ISL_74296':0.001417928,('EPI_ISL_164848':0.001404690,('EPI_ISL_77405':0.000000006,'EPI_ISL_164847':0.000935863)0.000:0.000000006)0.288:0.000467459)0.715:0.000000052,'EPI_ISL_75876':0.001871615)0.000:0.000000006,(('EPI_ISL_71367':0.000933869,'EPI_ISL_124392':0.002810467)0.507:0.000000006,('EPI_ISL_75879':0.004260122,'EPI_ISL_75882':0.003315016)0.737:0.000442993)0.000:0.000000006)0.000:0.000000006,('EPI_ISL_75873':0.001402145,(('EPI_ISL_104327':0.001403619,'EPI_ISL_104329':0.000467026)0.657:0.000935926,('EPI_ISL_76638':0.001870621,(('EPI_ISL_164858':0.003773050,('EPI_ISL_102191':0.000934319,(('EPI_ISL_75881':0.0,'EPI_ISL_75880':0.0):0.000933684,'EPI_ISL_74287':0.001403773)0.000:0.000000006)0.865:0.000466421)0.730:0.000000006,('EPI_ISL_75085':0.002339737,'EPI_ISL_75865':0.001870360)0.774:0.000000006)0.000:0.000000006)0.822:0.000466595)0.735:0.000000006)0.735:0.000000006)0.000:0.000000006,(((('EPI_ISL_153867':0.000938088,'EPI_ISL_135944':0.002352928)0.870:0.001406149,('EPI_ISL_95336':0.000934414,('EPI_ISL_153868':0.001872405,'EPI_ISL_149710':0.002813180)0.000:0.000000006)0.723:0.000000006)0.975:0.002352386,(((('EPI_ISL_108113':0.000466763,'EPI_ISL_369609':0.000466867)0.000:0.000000006,('EPI_ISL_87468':0.000000006,'EPI_ISL_87467':0.000466721)0.000:0.000000006)0.979:0.002352038,('EPI_ISL_95168':0.000000006,('EPI_ISL_166542':0.000934989,'EPI_ISL_87464':0.000000006)0.944:0.000934676)0.766:0.000461172)0.932:0.001415661,('EPI_ISL_123411':0.000466696,('EPI_ISL_133108':0.000000006,('EPI_ISL_502168':0.000934358,(('EPI_ISL_131679':0.000000006,('EPI_ISL_90552':0.000466758,('EPI_ISL_133129':0.000466783,('EPI_ISL_1360030':0.000466868,'EPI_ISL_133128':0.001403839)0.000:0.000000006)0.000:0.000000006)0.856:0.000466853)0.955:0.001402985,'EPI_ISL_131651':0.001403009)0.000:0.000000006)1.000:0.000000006)0.000:0.000000006)0.957:0.001876181)0.927:0.001407935)0.857:0.000941190,('EPI_ISL_94563':0.001403526,('EPI_ISL_108540':0.000466927,'EPI_ISL_164854':0.001406287)0.000:0.000000006)0.978:0.002348622)0.762:0.000462904)0.847:0.000466436)0.000:0.000000006,(((((('EPI_ISL_71365':0.002339944,(('EPI_ISL_31673':0.0,'EPI_ISL_61839':0.0):0.000933737,('EPI_ISL_101898':0.000932974,((('EPI_ISL_278798':0.0,'EPI_ISL_278806':0.0):0.000000006,('EPI_ISL_80377':0.000466130,'EPI_ISL_80382':0.000932913)0.000:0.000000006)0.000:0.000000006,'EPI_ISL_87569':0.001403785)0.000:0.000000006)0.949:0.001401331)0.000:0.000000006)0.959:0.000933435,((('EPI_ISL_30823':0.000933498,(('EPI_ISL_30487':0.0,'EPI_ISL_30490':0.0,'EPI_ISL_33957':0.0):0.000000006,'EPI_ISL_30456':0.000466398)0.899:0.000466419)0.000:0.000000006,('EPI_ISL_156214':0.000466444,'EPI_ISL_32414':0.000933786)0.000:0.000000006)0.000:0.000000006,('EPI_ISL_32516':0.000466486,('EPI_ISL_62652':0.000933963,'EPI_ISL_80140':0.000933637)0.326:0.000000006)0.000:0.000000006)0.000:0.000000006)0.882:0.000466471,('EPI_ISL_61518':0.000000006,('EPI_ISL_278805':0.000466486,'EPI_ISL_86300':0.000000006)0.000:0.000000006)0.000:0.000000006)0.321:0.000466457,(('EPI_ISL_151160':0.007612700,'EPI_ISL_93331':0.002839039)0.139:0.000919648,((('EPI_ISL_87574':0.000000006,('EPI_ISL_87579':0.011544932,'EPI_ISL_87637':0.000870335)0.937:0.002887487)0.845:0.002350192,('EPI_ISL_87580':0.000000006,'EPI_ISL_87634':0.009023981)0.952:0.001876829)0.951:0.001875674,((((((('EPI_ISL_63943':0.000466376,('EPI_ISL_101639':0.000466238,(('EPI_ISL_121278':0.0,'EPI_ISL_62263':0.0):0.000000006,('EPI_ISL_60974':0.000000006,'EPI_ISL_29711':0.000000006)0.534:0.000000006)0.000:0.000000006)0.861:0.000466299)0.000:0.000000006,('EPI_ISL_61272':0.000933520,('EPI_ISL_29712':0.000000006,('EPI_ISL_30628':0.001405394,('EPI_ISL_86361':0.0,'EPI_ISL_86319':0.0,'EPI_ISL_86418':0.0,'EPI_ISL_86342':0.0,'EPI_ISL_86412':0.0,'EPI_ISL_86434':0.0,'EPI_ISL_86331':0.0,'EPI_ISL_86410':0.0,'EPI_ISL_86233':0.0,'EPI_ISL_86427':0.0,'EPI_ISL_86398':0.0,'EPI_ISL_86396':0.0,'EPI_ISL_86397':0.0):0.000000006)0.437:0.000000006)0.895:0.000000006)0.000:0.000000006)0.000:0.000000006,('EPI_ISL_34539':0.0,'EPI_ISL_101314':0.0,'EPI_ISL_33960':0.0,'EPI_ISL_61530':0.0,'EPI_ISL_61794':0.0,'EPI_ISL_70787':0.0):0.000000006)0.379:0.000000006,'EPI_ISL_93206':0.002338905)0.000:0.000000006,((((('EPI_ISL_33230':0.000000006,((('EPI_ISL_93210':0.000466397,('EPI_ISL_60828':0.001401598,('EPI_ISL_32461':0.000466451,('EPI_ISL_63236':0.001871052,'EPI_ISL_696558':0.000466356)0.000:0.000000006)0.000:0.000000006)0.856:0.000466386)0.000:0.000000006,('EPI_ISL_110641':0.000000006,'EPI_ISL_110615':0.000466507)0.840:0.000467150)0.000:0.000000006,(((('EPI_ISL_106922':0.000000006,'EPI_ISL_146868':0.000944229)0.851:0.000466784,(('EPI_ISL_146862':0.0,'EPI_ISL_146840':0.0):0.000000006,'EPI_ISL_146863':0.000933246)0.845:0.000466316)0.000:0.000000006,('EPI_ISL_208758':0.000466411,('EPI_ISL_74129':0.000946156,('EPI_ISL_207918':0.010161773,'EPI_ISL_127751':0.000804691)0.998:0.006312038)0.767:0.000457118)0.000:0.000000006)0.000:0.000000006,('EPI_ISL_124248':0.000000006,'EPI_ISL_124315':0.003287210)1.000:0.008547353)0.000:0.000000006)1.000:0.000000006)0.000:0.000000006,('EPI_ISL_84549':0.002372954,(('EPI_ISL_76581':0.000467415,'EPI_ISL_76582':0.000465824)0.868:0.000947571,'EPI_ISL_146758':0.014542826)0.432:0.000454440)0.730:0.000000006)0.000:0.000000006,((((((('EPI_ISL_164365':0.0,'EPI_ISL_164362':0.0,'EPI_ISL_164367':0.0,'EPI_ISL_164361':0.0,'EPI_ISL_164364':0.0,'EPI_ISL_164363':0.0):0.000000006,'EPI_ISL_164368':0.000466341)0.930:0.001405437,(('EPI_ISL_164346':0.0,'EPI_ISL_164343':0.0,'EPI_ISL_164347':0.0):0.000000006,'EPI_ISL_164348':0.000466529)0.871:0.000935321)1.000:0.008126671,('EPI_ISL_131497':0.000000006,(('EPI_ISL_168401':0.000000006,'EPI_ISL_168402':0.000467147)0.982:0.002343003,(('EPI_ISL_131499':0.0,'EPI_ISL_131501':0.0,'EPI_ISL_131498':0.0,'EPI_ISL_131500':0.0):0.000000006,'EPI_ISL_131502':0.000466841)0.000:0.000000006)0.731:0.000000006)0.976:0.002850636)0.841:0.000904732,'EPI_ISL_71319':0.004258147)0.000:0.000000006,'EPI_ISL_130429':0.001404013)0.000:0.000000006,('EPI_ISL_110242':0.000466337,'EPI_ISL_61529':0.000000006)0.865:0.000466316)0.000:0.000000006)0.000:0.000000006,(('EPI_ISL_131245':0.0,'EPI_ISL_131496':0.0):0.001422085,(('EPI_ISL_236923':0.000484427,'EPI_ISL_236924':0.000453474)1.000:0.011521002,('EPI_ISL_168406':0.000938749,(((('EPI_ISL_696546':0.000467579,('EPI_ISL_696542':0.000467541,'EPI_ISL_696545':0.000467499)0.000:0.000000006)0.936:0.000936053,((('EPI_ISL_696540':0.000936494,('EPI_ISL_696539':0.000467831,('EPI_ISL_696541':0.000000006,'EPI_ISL_696543':0.000936450)0.000:0.000000006)0.878:0.000467792)0.000:0.000000006,'EPI_ISL_696538':0.000467890)0.000:0.000000006,'EPI_ISL_696535':0.000936146)0.000:0.000000006)0.974:0.002854369,(('EPI_ISL_696557':0.0,'EPI_ISL_696555':0.0):0.000000006,'EPI_ISL_696556':0.000467826)0.742:0.000448046)1.000:0.010633468,((((('EPI_ISL_277684':0.0,'EPI_ISL_277688':0.0,'EPI_ISL_277693':0.0,'EPI_ISL_277694':0.0):0.000468140,('EPI_ISL_277685':0.0,'EPI_ISL_277691':0.0):0.000000006)0.873:0.000942415,(('EPI_ISL_277682':0.0,'EPI_ISL_277678':0.0,'EPI_ISL_277675':0.0,'EPI_ISL_277681':0.0):0.000468132,(('EPI_ISL_515509':0.0,'EPI_ISL_515508':0.0):0.004728170,(('EPI_ISL_310031':0.000936596,(('EPI_ISL_310067':0.0,'EPI_ISL_310041':0.0,'EPI_ISL_312234':0.0,'EPI_ISL_310039':0.0,'EPI_ISL_310033':0.0,'EPI_ISL_310049':0.0,'EPI_ISL_310069':0.0):0.000000006,'EPI_ISL_310046':0.000467866)0.000:0.000000006)0.000:0.000000006,'EPI_ISL_310038':0.000936541)0.972:0.001876800)0.327:0.000000006)0.786:0.000464250)1.000:0.004252854,(('EPI_ISL_255989':0.000469511,(('EPI_ISL_277673':0.0,'EPI_ISL_255996':0.0,'EPI_ISL_255991':0.0,'EPI_ISL_277697':0.0,'EPI_ISL_255992':0.0,'EPI_ISL_255995':0.0,'EPI_ISL_277671':0.0,'EPI_ISL_255990':0.0):0.000000006,'EPI_ISL_255909':0.000468804)0.000:0.000000006)0.000:0.000000006,'EPI_ISL_255994':0.000000006)0.693:0.000000006)0.999:0.008217106,(('EPI_ISL_277713':0.000936729,(('EPI_ISL_277717':0.0,'EPI_ISL_277710':0.0,'EPI_ISL_277707':0.0):0.000000006,('EPI_ISL_277708':0.000468014,(('EPI_ISL_277700':0.0,'EPI_ISL_277711':0.0,'EPI_ISL_277709':0.0,'EPI_ISL_277702':0.0):0.000000006,'EPI_ISL_277715':0.000000006)0.868:0.000467973)0.000:0.000000006)0.000:0.000000006)0.982:0.002831236,('EPI_ISL_277716':0.000000006,('EPI_ISL_277701':0.000936133,(('EPI_ISL_515510':0.0,'EPI_ISL_515513':0.0,'EPI_ISL_515512':0.0,'EPI_ISL_515511':0.0):0.002634537,(('EPI_ISL_515514':0.0,'EPI_ISL_515515':0.0,'EPI_ISL_515517':0.0):0.000000006,'EPI_ISL_515516':0.000468366)0.998:0.005719601)0.887:0.001611071)0.770:0.000469433)0.000:0.000000006)0.998:0.006779662)0.964:0.003267021)0.813:0.000904214)0.851:0.000944593)0.956:0.002372064)0.990:0.003285567)0.824:0.000466346,'EPI_ISL_33959':0.001402666)0.000:0.000000006)0.000:0.000000006,('EPI_ISL_32642':0.000465319,'EPI_ISL_129815':0.003771007)0.756:0.000467906)0.000:0.000000006,'EPI_ISL_66076':0.000000006)0.000:0.000000006)0.783:0.000466358)0.719:0.000000006)0.972:0.000000006,('EPI_ISL_80087':0.000467470,('EPI_ISL_74140':0.001402658,'EPI_ISL_80100':0.000000006)0.922:0.000933911)0.000:0.000000006)0.000:0.000000006,(('EPI_ISL_61465':0.000000006,((((('EPI_ISL_83836':0.002812737,(((((('EPI_ISL_502162':0.000933725,'EPI_ISL_79484':0.000000006)0.906:0.000466358,(('EPI_ISL_101899':0.000467104,'EPI_ISL_101900':0.000934690)0.811:0.000466211,'EPI_ISL_79394':0.000000006)0.000:0.000000006)0.930:0.000466341,(('EPI_ISL_76647':0.000466367,'EPI_ISL_76617':0.000000006)0.933:0.000933352,('EPI_ISL_79446':0.000000006,((('EPI_ISL_278935':0.000469198,('EPI_ISL_167114':0.000936146,'EPI_ISL_278936':0.000936135)0.757:0.000464419)0.976:0.002343064,('EPI_ISL_91330':0.000000006,'EPI_ISL_79449':0.000466533)0.000:0.000000006)0.847:0.000466460,'EPI_ISL_83880':0.002344010)0.000:0.000000006)0.919:0.000466329)0.000:0.000000006)0.000:0.000000006,('EPI_ISL_334469':0.0,'EPI_ISL_334470':0.0):0.001401299)0.851:0.000466240,((((('EPI_ISL_74643':0.000933204,'EPI_ISL_86225':0.000466280)0.000:0.000000006,(('EPI_ISL_123266':0.000466240,('EPI_ISL_76648':0.000466771,'EPI_ISL_96963':0.001401236)0.000:0.000000006)0.000:0.000000006,'EPI_ISL_75737':0.002340086)0.000:0.000000006)0.957:0.000000006,('EPI_ISL_65721':0.0,'EPI_ISL_65723':0.0):0.000000006)0.000:0.000000006,('EPI_ISL_65720':0.000000006,(('EPI_ISL_101895':0.001400339,('EPI_ISL_101897':0.000466104,'EPI_ISL_78801':0.000933286)0.000:0.000000006)0.000:0.000000006,'EPI_ISL_101896':0.000933010)0.848:0.000466149)0.000:0.000000006)0.672:0.000000006,(('EPI_ISL_78831':0.001401527,'EPI_ISL_381548':0.001870138)0.374:0.000000006,('EPI_ISL_108537':0.001404383,'EPI_ISL_96955':0.003752726)0.000:0.000000006)1.000:0.000000006)0.000:0.000000006)0.913:0.000466416,'EPI_ISL_78803':0.001401759)0.000:0.000000006)1.000:0.000000006,'EPI_ISL_122633':0.000000006)0.000:0.000000006,(('EPI_ISL_132824':0.002347410,(('EPI_ISL_142688':0.0,'EPI_ISL_142686':0.0,'EPI_ISL_142692':0.0,'EPI_ISL_142696':0.0,'EPI_ISL_142698':0.0):0.000482379,'EPI_ISL_142700':0.000458132)0.999:0.004243277)0.881:0.001401017,((('EPI_ISL_61235':0.0,'EPI_ISL_122856':0.0):0.000253831,'EPI_ISL_61476':0.000468988)0.705:0.000212659,'EPI_ISL_94784':0.004711799)0.000:0.000000006)0.727:0.000000006)0.000:0.000000006,('EPI_ISL_75752':0.000466329,('EPI_ISL_78733':0.002340132,'EPI_ISL_101888':0.000933476)0.000:0.000000006)0.905:0.000000006)0.000:0.000000006,'EPI_ISL_120451':0.000466329)0.860:0.000466302)0.848:0.000466367,((((((('EPI_ISL_700757':0.004726554,(('EPI_ISL_700760':0.000000006,'EPI_ISL_700759':0.000468018)1.000:0.005217656,('EPI_ISL_700747':0.000000006,('EPI_ISL_700763':0.000000006,'EPI_ISL_700762':0.001404255)0.930:0.000467427)0.983:0.003295337)0.745:0.000467542)1.000:0.009064558,('EPI_ISL_167100':0.002345880,'EPI_ISL_154591':0.000000006)0.356:0.000477226)0.870:0.000925577,(('EPI_ISL_101891':0.001431019,'EPI_ISL_82211':0.008089293)0.749:0.000440172,((('EPI_ISL_121289':0.0,'EPI_ISL_121277':0.0,'EPI_ISL_149709':0.0):0.000000006,'EPI_ISL_63724':0.000466832)0.000:0.000000006,('EPI_ISL_110579':0.000466698,'EPI_ISL_166499':0.000466622)0.000:0.000000006)0.000:0.000000006)0.945:0.000933829)0.000:0.000000006,(('EPI_ISL_62479':0.001874331,'EPI_ISL_278803':0.000937883)0.420:0.000935595,((('EPI_ISL_121304':0.0,'EPI_ISL_110476':0.0,'EPI_ISL_87518':0.0,'EPI_ISL_63243':0.0):0.000000006,('EPI_ISL_108539':0.001405115,('EPI_ISL_76470':0.000935118,'EPI_ISL_90464':0.000468134)0.765:0.000466773)0.796:0.000466692)0.914:0.000470408,'EPI_ISL_167098':0.005788236)0.726:0.000000006)0.768:0.000462450)0.000:0.000000006,('EPI_ISL_89630':0.001871376,('EPI_ISL_74132':0.002828036,'EPI_ISL_104874':0.000464085)0.647:0.000469127)0.785:0.000000006)0.000:0.000000006,(((((('EPI_ISL_73544':0.000000006,'EPI_ISL_61511':0.000467248)0.000:0.000000006,(((('EPI_ISL_64525':0.001403326,'EPI_ISL_146839':0.000468399)0.789:0.000464602,(((('EPI_ISL_83562':0.0,'EPI_ISL_86555':0.0):0.000466221,('EPI_ISL_30517':0.0,'EPI_ISL_30621':0.0):0.000000006)0.615:0.000000006,('EPI_ISL_31134':0.0,'EPI_ISL_73553':0.0,'EPI_ISL_62194':0.0,'EPI_ISL_30883':0.0,'EPI_ISL_156326':0.0,'EPI_ISL_156325':0.0,'EPI_ISL_156327':0.0,'EPI_ISL_194201':0.0):0.000000006)0.000:0.000000006,'EPI_ISL_73559':0.000466203)0.000:0.000000006)0.901:0.000466295,('EPI_ISL_79808':0.000000006,((('EPI_ISL_161839':0.0,'EPI_ISL_163497':0.0,'EPI_ISL_161838':0.0,'EPI_ISL_161669':0.0):0.001123774,'EPI_ISL_163043':0.002171564)0.960:0.002336963,'EPI_ISL_79816':0.002814387)0.000:0.000000006)0.922:0.000466380)0.000:0.000000006,('EPI_ISL_81731':0.002350032,'EPI_ISL_143679':0.001409012)0.864:0.000932136)0.000:0.000000006)0.000:0.000000006,'EPI_ISL_61990':0.000466324)0.916:0.000466385,('EPI_ISL_73603':0.000934659,'EPI_ISL_78856':0.000935253)0.882:0.000934361)0.000:0.000000006,((((((('EPI_ISL_78800':0.001403910,'EPI_ISL_78805':0.000932163)0.780:0.000469379,('EPI_ISL_75086':0.001887423,('EPI_ISL_139116':0.000458013,('EPI_ISL_103107':0.001871948,'EPI_ISL_205060':0.000000006)0.806:0.000944517)0.999:0.004744819)0.858:0.000924912)0.746:0.000000006,'EPI_ISL_238917':0.000000006)0.000:0.000000006,('EPI_ISL_75161':0.001871057,('EPI_ISL_35021':0.0,'EPI_ISL_100253':0.0):0.000000006)0.726:0.000000006)0.000:0.000000006,(('EPI_ISL_167138':0.000935148,'EPI_ISL_75151':0.000935447)0.767:0.000466577,('EPI_ISL_84662':0.002819272,(((((('EPI_ISL_195171':0.014586637,'EPI_ISL_195139':0.006197639)0.935:0.002345434,('EPI_ISL_195127':0.004204241,('EPI_ISL_195137':0.006956203,('EPI_ISL_195123':0.001180878,'EPI_ISL_195095':0.005911941)0.487:0.000886034)0.867:0.001639758)0.575:0.000024952)0.846:0.000955213,('EPI_ISL_195165':0.013413177,('EPI_ISL_195125':0.001403191,('EPI_ISL_195135':0.001402226,'EPI_ISL_195138':0.002354362)0.964:0.002366696)0.987:0.003304155)0.000:0.000000006)0.958:0.001402415,(('EPI_ISL_75359':0.0,'EPI_ISL_79365':0.0):0.000000006,('EPI_ISL_62579':0.000467712,('EPI_ISL_78780':0.000466646,'EPI_ISL_106145':0.003289422)0.000:0.000000006)1.000:0.000000006)0.000:0.000000006)1.000:0.000000006,('EPI_ISL_76246':0.001871528,('EPI_ISL_106130':0.000000006,'EPI_ISL_87678':0.000466599)0.961:0.001402225)0.000:0.000000006)0.000:0.000000006,'EPI_ISL_80102':0.001402469)0.000:0.000000006)0.000:0.000000006)0.874:0.000466705)0.916:0.000935834,(('EPI_ISL_63725':0.000466497,('EPI_ISL_31114':0.000466423,'EPI_ISL_31545':0.001401678)0.475:0.000000006)0.000:0.000000006,'EPI_ISL_104001':0.000933586)0.839:0.000466443)0.000:0.000000006,((('EPI_ISL_217172':0.004232649,'EPI_ISL_30825':0.000000006)0.862:0.000466595,('EPI_ISL_30419':0.000000006,('EPI_ISL_73550':0.000000006,'EPI_ISL_62566':0.000933821)0.395:0.000466655)0.850:0.000466667)0.000:0.000000006,((((('EPI_ISL_129245':0.000466537,('EPI_ISL_78744':0.001871163,('EPI_ISL_62231':0.000466521,('EPI_ISL_145653':0.001402133,('EPI_ISL_76460':0.000000006,'EPI_ISL_76914':0.000934765)0.724:0.000000006)0.831:0.000466549)0.000:0.000000006)0.000:0.000000006)0.835:0.000466441,(((((('EPI_ISL_697680':0.001401856,'EPI_ISL_156329':0.000933528)0.764:0.000000006,('EPI_ISL_76877':0.000466457,'EPI_ISL_63241':0.000466430)0.000:0.000000006)0.000:0.000000006,('EPI_ISL_61670':0.000933759,'EPI_ISL_61141':0.000467060)0.000:0.000000006)1.000:0.000000006,('EPI_ISL_105717':0.000466346,'EPI_ISL_62232':0.000466367)0.000:0.000000006)0.000:0.000000006,('EPI_ISL_73548':0.000466416,('EPI_ISL_162013':0.000466372,'EPI_ISL_33942':0.000000006)0.839:0.000466367)0.000:0.000000006)1.000:0.000000006,(('EPI_ISL_71313':0.004237514,'EPI_ISL_35012':0.000462820)0.762:0.000472836,'EPI_ISL_67435':0.001404825)0.793:0.000464907)0.000:0.000000006)0.998:0.000000006,('EPI_ISL_76886':0.000466441,'EPI_ISL_151093':0.000466512)0.000:0.000000006)1.000:0.000000006,'EPI_ISL_71311':0.000470968)0.000:0.000000006,(('EPI_ISL_73551':0.0,'EPI_ISL_30898':0.0,'EPI_ISL_30884':0.0):0.000466411,'EPI_ISL_71957':0.000933592)0.000:0.000000006)0.000:0.000000006)1.000:0.000000006)0.000:0.000000006)0.206:0.000000006,(((((((('EPI_ISL_164385':0.0,'EPI_ISL_163496':0.0,'EPI_ISL_164384':0.0,'EPI_ISL_164386':0.0):0.000000006,'EPI_ISL_163042':0.000466797)0.995:0.003283644,((((('EPI_ISL_132398':0.000000006,'EPI_ISL_132405':0.000000006)0.764:0.003457754,'EPI_ISL_132397':0.000000006)0.931:0.003369999,('EPI_ISL_132402':0.007396027,'EPI_ISL_132406':0.006168194)0.912:0.000000006)0.872:0.000777871,'EPI_ISL_275575':0.014414891)0.585:0.000000006,(('EPI_ISL_399210':0.001450257,'EPI_ISL_399211':0.001837454)1.000:0.014220381,('EPI_ISL_399208':0.000466520,('EPI_ISL_399207':0.000466519,'EPI_ISL_399209':0.001872457)0.000:0.000000006)0.756:0.000745340)1.000:0.015118746)0.735:0.000000006)0.735:0.000000006,((('EPI_ISL_700758':0.015015037,('EPI_ISL_282708':0.016403137,'EPI_ISL_700752':0.016001662)0.780:0.001088059)0.742:0.000360974,((('EPI_ISL_1096143':0.026488722,'EPI_ISL_181290':0.006067513)0.880:0.002109986,('EPI_ISL_328490':0.014565457,(('EPI_ISL_196013':0.000466501,('EPI_ISL_196015':0.000466491,'EPI_ISL_196030':0.000466479)0.000:0.000000006)0.994:0.004765938,('EPI_ISL_196011':0.000458688,(('EPI_ISL_295528':0.001892016,('EPI_ISL_295529':0.000472545,'EPI_ISL_295546':0.005257977)0.742:0.000451347)1.000:0.007605783,('EPI_ISL_196022':0.000000006,'EPI_ISL_195982':0.000934060)0.000:0.000000006)0.953:0.001883129)0.955:0.002352438)0.997:0.005781350)0.731:0.000527313)0.787:0.000826201,('EPI_ISL_295531':0.015804581,(('EPI_ISL_195988':0.0,'EPI_ISL_295554':0.0,'EPI_ISL_295552':0.0):0.000475164,'EPI_ISL_295527':0.001395662)1.000:0.011298179)0.917:0.004624662)0.850:0.000000006)0.878:0.000000006,('EPI_ISL_81662':0.001402422,('EPI_ISL_93686':0.002842574,'EPI_ISL_69727':0.000465041)0.688:0.000468291)0.730:0.000000006)0.000:0.000000006)0.000:0.000000006,(('EPI_ISL_62416':0.000000006,('EPI_ISL_502149':0.000933851,'EPI_ISL_61512':0.000000006)0.901:0.000466544)0.881:0.000466422,('EPI_ISL_73577':0.000937089,(((((('EPI_ISL_162011':0.001401557,(('EPI_ISL_78761':0.0,'EPI_ISL_78760':0.0):0.000466404,'EPI_ISL_75143':0.001401597)0.000:0.000000006)0.878:0.000466381,('EPI_ISL_87677':0.000000006,(('EPI_ISL_75092':0.000468972,'EPI_ISL_89166':0.001872328)0.919:0.001401288,(((('EPI_ISL_75162':0.000933909,('EPI_ISL_505233':0.010988720,'EPI_ISL_87631':0.003327904)0.719:0.000430258)0.000:0.000000006,('EPI_ISL_76459':0.000466875,('EPI_ISL_125785':0.000467175,'EPI_ISL_78833':0.000934109)0.544:0.000000006)0.766:0.000000006)0.000:0.000000006,(('EPI_ISL_75158':0.000466399,'EPI_ISL_131577':0.000933936)0.000:0.000000006,'EPI_ISL_129456':0.001402441)0.000:0.000000006)0.000:0.000000006,(((('EPI_ISL_151091':0.006733041,('EPI_ISL_195061':0.006193401,'EPI_ISL_195059':0.006305994)0.994:0.005269137)0.715:0.000415307,'EPI_ISL_76847':0.002343124)0.000:0.000000006,'EPI_ISL_145296':0.000466422)0.000:0.000000006,('EPI_ISL_108500':0.001402135,'EPI_ISL_73793':0.000466450)0.000:0.000000006)0.000:0.000000006)0.734:0.000000006)0.936:0.000933797)0.895:0.000933735)0.000:0.000000006,'EPI_ISL_76621':0.000466441)0.000:0.000000006,(('EPI_ISL_73580':0.000000006,'EPI_ISL_73583':0.000000006)0.934:0.000933581,('EPI_ISL_65024':0.002351196,'EPI_ISL_62741':0.001403884)0.052:0.000000006)1.000:0.000000006)1.000:0.000000006,((('EPI_ISL_93257':0.0,'EPI_ISL_33576':0.0,'EPI_ISL_35022':0.0,'EPI_ISL_61844':0.0,'EPI_ISL_167132':0.0,'EPI_ISL_93074':0.0,'EPI_ISL_278804':0.0,'EPI_ISL_33953':0.0,'EPI_ISL_278793':0.0,'EPI_ISL_33545':0.0,'EPI_ISL_29962':0.0,'EPI_ISL_29736':0.0,'EPI_ISL_29735':0.0,'EPI_ISL_105734':0.0,'EPI_ISL_71354':0.0,'EPI_ISL_62225':0.0,'EPI_ISL_78762':0.0,'EPI_ISL_74718':0.0):0.000000006,'EPI_ISL_74207':0.000933569)0.000:0.000000006,(('EPI_ISL_106144':0.000950495,'EPI_ISL_191719':0.010971842)0.762:0.000451575,'EPI_ISL_88837':0.001870907)0.000:0.000000006)0.000:0.000000006)0.000:0.000000006,('EPI_ISL_30187':0.000000006,(('EPI_ISL_121297':0.000467429,(('EPI_ISL_429244':0.0,'EPI_ISL_429224':0.0):0.000000006,'EPI_ISL_426351':0.000466432)0.900:0.000934240)0.794:0.000465630,(('EPI_ISL_61307':0.000000006,('EPI_ISL_91341':0.000466698,'EPI_ISL_78779':0.001404107)0.807:0.000466615)0.853:0.000466441,('EPI_ISL_128084':0.001402974,((('EPI_ISL_171298':0.0,'EPI_ISL_171306':0.0):0.003283161,('EPI_ISL_73467':0.000466532,'EPI_ISL_73452':0.000000006)0.000:0.000000006)0.905:0.000466560,'EPI_ISL_73460':0.000000006)0.000:0.000000006)0.840:0.000466403)0.000:0.000000006)0.000:0.000000006)0.000:0.000000006)0.638:0.000000006)0.999:0.000000006)0.000:0.000000006)0.000:0.000000006,((((((((((('EPI_ISL_429237':0.003962982,('EPI_ISL_104330':0.009526701,('EPI_ISL_134468':0.007120506,'EPI_ISL_413624':0.001900903)0.686:0.000448476)0.502:0.000472209)0.308:0.000000052,(('EPI_ISL_191723':0.006302031,(((('EPI_ISL_504541':0.005219213,('EPI_ISL_504550':0.0,'EPI_ISL_504549':0.0):0.003337061)0.907:0.001405994,('EPI_ISL_504552':0.006634824,('EPI_ISL_504534':0.002367822,'EPI_ISL_504548':0.006185763)0.852:0.000926787)0.000:0.000000006)0.993:0.004035654,('EPI_ISL_247092':0.013391694,(('EPI_ISL_4081576':0.0,'EPI_ISL_247093':0.0):0.001197919,('EPI_ISL_14937236':0.004657067,'EPI_ISL_14937238':0.001298933)1.000:0.014690796)0.999:0.007147732)0.826:0.001613801)0.973:0.002660994,('EPI_ISL_505283':0.007073051,'EPI_ISL_14761878':0.022212567)0.753:0.000000006)1.000:0.010740781)0.797:0.001101647,(('EPI_ISL_297427':0.0,'EPI_ISL_321756':0.0):0.024151451,('EPI_ISL_239998':0.002086813,('EPI_ISL_10398539':0.002684879,'EPI_ISL_12939610':0.007268565)0.794:0.001340447)1.000:0.017583612)0.498:0.002172470)0.761:0.000630083)0.000:0.000000006,((('EPI_ISL_328836':0.013056821,((('EPI_ISL_238047':0.000520729,'EPI_ISL_348603':0.011449529)0.977:0.003782142,('EPI_ISL_281898':0.002844430,('EPI_ISL_304100':0.003788104,'EPI_ISL_348525':0.003324232)0.982:0.003337822)0.940:0.002362330)0.913:0.001838935,('EPI_ISL_221964':0.000938962,('EPI_ISL_290886':0.000000006,('EPI_ISL_334023':0.001413482,'EPI_ISL_365288':0.001888258)0.999:0.004765402)0.997:0.005205276)0.887:0.001472943)1.000:0.018483754)0.000:0.000000006,(('EPI_ISL_181286':0.007561312,('EPI_ISL_123267':0.002340594,'EPI_ISL_275576':0.018544965)0.000:0.000000006)0.848:0.000473159,(('EPI_ISL_134588':0.006766479,(('EPI_ISL_221976':0.003800370,('EPI_ISL_314819':0.004850688,'EPI_ISL_337285':0.006126791)0.904:0.001947779)1.000:0.015222810,('EPI_ISL_134587':0.001224996,'EPI_ISL_237798':0.003486109)0.757:0.001029849)0.992:0.004012527)0.930:0.002244556,('EPI_ISL_181292':0.009112863,(('EPI_ISL_233618':0.003205046,'EPI_ISL_365560':0.015226968)0.999:0.007534663,(('EPI_ISL_233595':0.0,'EPI_ISL_221977':0.0):0.012098386,'EPI_ISL_233615':0.007739559)0.922:0.002433215)1.000:0.009895089)0.873:0.001395463)0.863:0.000933596)0.760:0.000465543)0.877:0.000942726,('EPI_ISL_194989':0.002299298,'EPI_ISL_512845':0.026721546)0.983:0.004833988)0.731:0.000454984)0.000:0.000000006,((('EPI_ISL_381085':0.018651112,('EPI_ISL_328807':0.000000006,('EPI_ISL_328804':0.000000006,'EPI_ISL_327490':0.000467115)0.850:0.000467250)1.000:0.020061185)0.310:0.002047934,('EPI_ISL_275572':0.012596701,((('EPI_ISL_223342':0.015700255,('EPI_ISL_700768':0.000000006,('EPI_ISL_700769':0.002339531,'EPI_ISL_4081230':0.008566732)0.859:0.000943798)1.000:0.007414558)0.671:0.000174931,'EPI_ISL_191081':0.002322704)0.393:0.000469698,'EPI_ISL_191080':0.000487922)0.980:0.003400287)0.719:0.000576586)0.778:0.000708805,('EPI_ISL_132396':0.001130414,((('EPI_ISL_73408':0.001318337,('EPI_ISL_505263':0.003264766,'EPI_ISL_505326':0.007251870)1.000:0.009801447)0.899:0.001552326,('EPI_ISL_328833':0.000794683,('EPI_ISL_328797':0.001866293,'EPI_ISL_328799':0.000476511)0.996:0.005830294)1.000:0.021208079)0.666:0.000406904,('EPI_ISL_221949':0.001298396,('EPI_ISL_233599':0.000441235,('EPI_ISL_290899':0.000000006,('EPI_ISL_304094':0.000000006,('EPI_ISL_334028':0.000000006,'EPI_ISL_348602':0.002813491)0.999:0.004229721)0.968:0.001871421)0.999:0.006169021)0.998:0.005429830)1.000:0.016408109)0.389:0.000479859)0.747:0.000000006)0.740:0.000000006)0.000:0.000000006,((((('EPI_ISL_248336':0.008369256,'EPI_ISL_700745':0.016806027)0.441:0.001121847,'EPI_ISL_124359':0.004703089)0.000:0.000000006,('EPI_ISL_96947':0.000466587,'EPI_ISL_188646':0.002810930)0.277:0.000468561)0.804:0.000464680,((((('EPI_ISL_9593331':0.010091344,('EPI_ISL_4081270':0.008624282,('EPI_ISL_4081378':0.004741709,(('EPI_ISL_14749613':0.000925857,'EPI_ISL_14764730':0.001898513)1.000:0.007680447,('EPI_ISL_502520':0.001410868,('EPI_ISL_9590372':0.002384910,'EPI_ISL_9590721':0.005717432)0.745:0.000433057)0.876:0.001390636)0.957:0.002407717)0.740:0.000424689)0.730:0.000935818)1.000:0.018478240,(('EPI_ISL_171317':0.001875558,('EPI_ISL_164826':0.001405169,'EPI_ISL_164827':0.003770049)0.000:0.000000006)0.996:0.005393752,'EPI_ISL_505325':0.018158201)0.775:0.000770798)0.000:0.000000006,(('EPI_ISL_151082':0.004738742,('EPI_ISL_505261':0.006627947,((((((('EPI_ISL_505282':0.008260847,('EPI_ISL_505270':0.005550342,'EPI_ISL_504553':0.022826629)0.907:0.002247377)0.674:0.000210652,('EPI_ISL_151087':0.002400005,'EPI_ISL_505330':0.017008840)0.862:0.001885843)0.763:0.000524023,(('EPI_ISL_505286':0.008140108,('EPI_ISL_505339':0.012631924,(('EPI_ISL_505307':0.007593169,('EPI_ISL_505299':0.004713210,('EPI_ISL_505306':0.001872692,('EPI_ISL_505293':0.000467098,'EPI_ISL_505309':0.000934680)0.000:0.000000006)0.983:0.002868079)0.802:0.000929169)0.838:0.000955848,('EPI_ISL_505241':0.001873144,'EPI_ISL_505252':0.001872807)0.000:0.000000006)0.983:0.003812512)0.776:0.000844499)0.823:0.000954292,('EPI_ISL_154227':0.005666267,'EPI_ISL_505269':0.007132214)0.869:0.001007926)0.740:0.000404701)0.000:0.000000006,('EPI_ISL_154222':0.008234162,(('EPI_ISL_154228':0.002842392,'EPI_ISL_505298':0.005689004)0.730:0.000443190,(('EPI_ISL_505284':0.001891281,'EPI_ISL_505304':0.000453547)0.998:0.005208039,('EPI_ISL_505329':0.002827238,'EPI_ISL_505348':0.004282396)1.000:0.009575170)0.000:0.000000006)0.999:0.006319788)0.751:0.000329735)0.927:0.000933933,('EPI_ISL_151078':0.002342410,('EPI_ISL_154230':0.003767954,'EPI_ISL_505302':0.009528224)0.765:0.000470562)0.984:0.002816327)0.000:0.000000006,('EPI_ISL_151076':0.003764529,('EPI_ISL_505292':0.010087149,(('EPI_ISL_505281':0.000951024,('EPI_ISL_505288':0.000437951,'EPI_ISL_505338':0.007630385)0.890:0.001438087)0.999:0.005709375,('EPI_ISL_505249':0.000469174,'EPI_ISL_505300':0.005657395)0.860:0.000930480)0.987:0.003826187)0.391:0.000892765)0.744:0.000000006)0.875:0.000000006,'EPI_ISL_151064':0.000000006)0.000:0.000000006)0.423:0.000445613)0.983:0.002835692,('EPI_ISL_505341':0.020062738,('EPI_ISL_906138':0.0,'EPI_ISL_906139':0.0):0.014690556)0.228:0.000825873)0.000:0.000000006)0.000:0.000000006,(('EPI_ISL_505345':0.008613488,('EPI_ISL_14766720':0.034715792,('EPI_ISL_505268':0.000425342,'EPI_ISL_278879':0.006186746)0.975:0.002905823)0.724:0.000454421)0.996:0.005789636,'EPI_ISL_4081372':0.024189184)0.102:0.000895709)0.717:0.000381193,('EPI_ISL_314823':0.028365133,('EPI_ISL_14761691':0.028218341,'EPI_ISL_331320':0.020242812)0.841:0.003621520)0.681:0.000604722)0.940:0.001964936)0.000:0.000000006,'EPI_ISL_71321':0.000936699)0.000:0.000000006)0.000:0.000000006,('EPI_ISL_131899':0.000000006,('EPI_ISL_161999':0.001872675,'EPI_ISL_150943':0.000932768)0.780:0.000470908)0.854:0.000466457)0.000:0.000000006,((((('EPI_ISL_12957976':0.002906546,('EPI_ISL_505445':0.003853872,(((((('EPI_ISL_12958465':0.013235771,(('EPI_ISL_293283':0.001378336,'EPI_ISL_12957206':0.011092612)0.997:0.006793551,('EPI_ISL_12941321':0.012625195,('EPI_ISL_12957207':0.000460393,('EPI_ISL_293279':0.0,'EPI_ISL_293284':0.0):0.004266535)0.881:0.001404798)0.948:0.002363714)0.988:0.004837680)0.961:0.003272818,(('EPI_ISL_165153':0.001424101,'EPI_ISL_282063':0.003304388)0.995:0.004718907,('EPI_ISL_176794':0.001441508,'EPI_ISL_293280':0.016104858)0.822:0.000904518)0.000:0.000000006)0.000:0.000000006,(('EPI_ISL_282078':0.0,'EPI_ISL_282079':0.0):0.009546430,('EPI_ISL_249793':0.001151840,(('EPI_ISL_4081610':0.001872015,'EPI_ISL_4081609':0.003319559)0.994:0.005030187,('EPI_ISL_293277':0.005709665,('EPI_ISL_293276':0.009090009,('EPI_ISL_12941313':0.000000006,'EPI_ISL_12941289':0.000937036)0.954:0.001904162)0.834:0.000907486)0.946:0.002127633)0.278:0.000930063)0.800:0.000735915)0.768:0.000455675)0.905:0.000467841,('EPI_ISL_12957472':0.0,'EPI_ISL_12958037':0.0):0.003765431)0.000:0.000000006,(('EPI_ISL_12957485':0.000000006,'EPI_ISL_505732':0.006156485)1.000:0.011992559,('EPI_ISL_12957487':0.009589313,('EPI_ISL_249812':0.007141643,('EPI_ISL_156387':0.001439113,'EPI_ISL_293281':0.013488662)0.713:0.000426647)0.918:0.001472100)0.708:0.000914400)0.612:0.000000006)0.834:0.000467990,((('EPI_ISL_12941025':0.010550658,('EPI_ISL_12957974':0.019334434,('EPI_ISL_282052':0.007651908,('EPI_ISL_12958024':0.002365822,('EPI_ISL_12941001':0.015002627,'EPI_ISL_12958458':0.013541943)0.856:0.002115877)0.973:0.003035306)0.729:0.000496806)0.967:0.002412889)0.238:0.000918350,(('EPI_ISL_266595':0.000467920,'EPI_ISL_293278':0.000000006)0.986:0.001876665,(((('EPI_ISL_12958173':0.008842444,('EPI_ISL_12958044':0.008455677,(('EPI_ISL_482259':0.005250481,('EPI_ISL_12958041':0.003773834,'EPI_ISL_12958038':0.000480765)0.999:0.006274829)0.826:0.001867744,('EPI_ISL_12958242':0.003309315,('EPI_ISL_12958411':0.006670600,(('EPI_ISL_14768131':0.005072796,('EPI_ISL_14768130':0.000939300,'EPI_ISL_14768123':0.000000006)0.993:0.006016755)0.977:0.004279813,(('EPI_ISL_482222':0.0,'EPI_ISL_697519':0.0):0.003344966,'EPI_ISL_12958435':0.009611689)0.734:0.000654137)0.759:0.000709675)0.927:0.001434340)0.840:0.000000006)0.994:0.008114401)0.925:0.007720581)0.884:0.002262078,('EPI_ISL_505440':0.001407711,'EPI_ISL_505439':0.002832624)0.947:0.001943239)0.759:0.000414891,(('EPI_ISL_12958234':0.006194701,'EPI_ISL_12958409':0.007635033)0.783:0.001412447,((((('EPI_ISL_482289':0.002833242,('EPI_ISL_12941305':0.005680544,((('EPI_ISL_482242':0.000000006,'EPI_ISL_482241':0.001413755)0.993:0.004262065,('EPI_ISL_12940961':0.000938753,'EPI_ISL_12958033':0.003312839)0.926:0.001893317)0.726:0.000494041,'EPI_ISL_12939617':0.011649258)0.000:0.000000006)0.998:0.004785753)0.000:0.000000006,('EPI_ISL_12958384':0.001896263,'EPI_ISL_482283':0.007732581)0.848:0.000923659)0.615:0.000939291,('EPI_ISL_218331':0.000457807,'EPI_ISL_12941032':0.006181540)0.969:0.002374225)0.876:0.000942163,(((('EPI_ISL_12957496':0.001415211,'EPI_ISL_206573':0.004260273)0.996:0.006683347,(((('EPI_ISL_12958225':0.013275546,('EPI_ISL_12957772':0.000475770,'EPI_ISL_505444':0.001878232)1.000:0.007888984)0.659:0.000194143,((('EPI_ISL_12941217':0.003316462,'EPI_ISL_12957473':0.005271647)0.998:0.006244677,('EPI_ISL_12957780':0.000934801,((((('EPI_ISL_12958455':0.008580887,'EPI_ISL_12958185':0.001892058)0.548:0.000000006,(('EPI_ISL_12958210':0.001883047,'EPI_ISL_12958206':0.000473602)0.996:0.004384177,'EPI_ISL_12958187':0.007754557)0.704:0.000346247)0.000:0.000000006,('EPI_ISL_14768125':0.016170329,('EPI_ISL_14768137':0.004324404,('EPI_ISL_14768124':0.006831566,('EPI_ISL_14768139':0.000378922,'EPI_ISL_14768119':0.001975012)1.000:0.006304934)0.748:0.000354059)0.851:0.001331433)0.928:0.002388896)0.978:0.002467862,('EPI_ISL_12958208':0.001998128,'EPI_ISL_12958218':0.004131045)0.721:0.000478151)0.997:0.004145670,('EPI_ISL_12940921':0.012115165,('EPI_ISL_14768132':0.012551283,('EPI_ISL_482252':0.000000006,'EPI_ISL_502192':0.004726660)0.916:0.001443450)0.763:0.000418700)0.913:0.001433335)0.985:0.003337019)0.912:0.001884626)0.962:0.002858206,(('EPI_ISL_12941102':0.007111441,(('EPI_ISL_12958201':0.015482053,('EPI_ISL_12958385':0.014180348,('EPI_ISL_12957495':0.003714182,'EPI_ISL_12958240':0.011754502)0.846:0.001329805)0.985:0.003737770)0.717:0.000447935,('EPI_ISL_12957507':0.009110370,'EPI_ISL_256368':0.004784827)0.708:0.000424647)0.000:0.000000006)0.000:0.000000006,('EPI_ISL_12958212':0.007340839,'EPI_ISL_389785':0.012299592)0.721:0.000737700)0.768:0.000466132)0.798:0.000471777)0.000:0.000000006,('EPI_ISL_256373':0.007153310,('EPI_ISL_12957773':0.010053726,((('EPI_ISL_12958396':0.000921037,'EPI_ISL_12958237':0.010069715)0.878:0.000959124,'EPI_ISL_12940938':0.004736942)0.000:0.000000006,'EPI_ISL_12958196':0.008142028)0.906:0.000953892)0.752:0.000454535)0.763:0.000468937)0.914:0.000937831,('EPI_ISL_282062':0.001883975,'EPI_ISL_12958036':0.005679424)0.000:0.000000006)0.000:0.000000006)0.924:0.000940984,('EPI_ISL_12958464':0.013149437,('EPI_ISL_12957492':0.009459911,('EPI_ISL_282061':0.005807076,'EPI_ISL_12941297':0.006075860)0.841:0.000932463)0.949:0.002102314)0.734:0.000363517)0.893:0.000939368,((('EPI_ISL_12958226':0.005304803,'EPI_ISL_12958402':0.004759964)0.999:0.010227147,('EPI_ISL_12958400':0.012777189,'EPI_ISL_12958466':0.005959282)0.892:0.002227214)0.893:0.001572409,('EPI_ISL_12958399':0.007361546,('EPI_ISL_12958182':0.007430800,('EPI_ISL_12958230':0.000469330,'EPI_ISL_12958408':0.000469503)0.988:0.004487420)0.566:0.001403298)1.000:0.008655871)0.784:0.000746542)0.000:0.000000006)0.000:0.000000006,('EPI_ISL_249799':0.004335901,('EPI_ISL_12958405':0.006755431,('EPI_ISL_225534':0.000942542,(('EPI_ISL_12958227':0.000468120,('EPI_ISL_12958414':0.000000006,'EPI_ISL_12958449':0.001883792)0.769:0.000468904)0.995:0.003781352,(('EPI_ISL_12958221':0.010136745,('EPI_ISL_14768122':0.007450354,('EPI_ISL_12958213':0.007084991,'EPI_ISL_14768121':0.002976227)0.681:0.003185761)0.997:0.007676573)0.991:0.005799459,(('EPI_ISL_12957502':0.000941495,'EPI_ISL_12958034':0.000934252)0.993:0.003856956,'EPI_ISL_12958410':0.007224401)0.749:0.000382874)0.714:0.000452173)0.973:0.002390606)0.823:0.000868054)0.994:0.004885265)0.741:0.000392968)0.605:0.000468194)0.562:0.000000006)0.917:0.000000006,('EPI_ISL_14777890':0.005243072,('EPI_ISL_12941140':0.005764381,((((('EPI_ISL_14768128':0.002824946,('EPI_ISL_14870988':0.012003728,('EPI_ISL_14768129':0.002348964,'EPI_ISL_14768133':0.000000006)0.957:0.002816366)0.334:0.002003804)0.992:0.006586908,('EPI_ISL_12957768':0.004293684,'EPI_ISL_12958438':0.008595949)0.826:0.000990912)0.837:0.001056223,'EPI_ISL_12958040':0.008408900)0.612:0.001369996,'EPI_ISL_14870987':0.017347977)0.951:0.002673266,('EPI_ISL_12941133':0.010127999,('EPI_ISL_482284':0.004717091,(('EPI_ISL_12957973':0.013234699,('EPI_ISL_12958198':0.011844233,'EPI_ISL_14768136':0.014278295)0.979:0.005661263)0.981:0.004691530,(('EPI_ISL_12958444':0.001866323,'EPI_ISL_12958431':0.006194529)0.982:0.003801354,('EPI_ISL_12958028':0.008214818,'EPI_ISL_14768117':0.008770645)0.974:0.003763217)0.943:0.001905791)0.879:0.000948995)0.878:0.001382729)0.946:0.002479234)0.994:0.004256790)0.934:0.001892398)0.728:0.000434647)0.000:0.000000006)0.718:0.000000006)0.829:0.000468044,('EPI_ISL_505436':0.000466730,'EPI_ISL_505447':0.000470539)0.884:0.000938653)0.000:0.000000006)0.935:0.002317149)0.981:0.004278407)0.987:0.004194653,(('EPI_ISL_206455':0.008599858,'EPI_ISL_195175':0.000911729)0.956:0.002848313,('EPI_ISL_278922':0.008454076,'EPI_ISL_700770':0.022948179)0.528:0.001669003)0.739:0.000000006)0.000:0.000000006,('EPI_ISL_501507':0.026699211,('EPI_ISL_501503':0.006091657,'EPI_ISL_501502':0.010327339)0.999:0.011392287)0.736:0.000881944)0.847:0.000466757,((('EPI_ISL_274846':0.003086426,(('EPI_ISL_304106':0.005192899,('EPI_ISL_237403':0.000935759,'EPI_ISL_255357':0.001405869)0.885:0.000945970)0.921:0.001683112,(('EPI_ISL_221966':0.000000006,'EPI_ISL_237407':0.002826753)0.982:0.002794312,('EPI_ISL_270384':0.000497022,'EPI_ISL_304107':0.001378493)0.988:0.002838824)0.751:0.000696379)0.991:0.005736113)1.000:0.010565842,((('EPI_ISL_237390':0.001376504,'EPI_ISL_334037':0.005722824)0.971:0.002848777,('EPI_ISL_221943':0.000466259,'EPI_ISL_233602':0.000000006)0.000:0.000000006)0.995:0.006234877,(('EPI_ISL_365278':0.007259643,'EPI_ISL_362112':0.004755559)1.000:0.015088198,('EPI_ISL_274687':0.001388996,('EPI_ISL_274853':0.002353115,(('EPI_ISL_233627':0.004247492,('EPI_ISL_221948':0.003331105,('EPI_ISL_233598':0.000512059,'EPI_ISL_237388':0.004481172)0.737:0.000720328)0.972:0.002850275)0.000:0.000000006,('EPI_ISL_221956':0.002812287,'EPI_ISL_268776':0.007129396)0.330:0.000460530)0.988:0.003770489)0.943:0.001897494)0.930:0.002106621)0.562:0.001251276)1.000:0.013425213)0.745:0.000723434,('EPI_ISL_195259':0.012023103,((('EPI_ISL_4081379':0.009570532,'EPI_ISL_195104':0.002838878)0.964:0.002837024,(((('EPI_ISL_4081361':0.024127510,('EPI_ISL_4083721':0.026133151,'EPI_ISL_4081369':0.017435233)0.067:0.000993485)0.000:0.000000006,('EPI_ISL_505320':0.004260597,(('EPI_ISL_505312':0.009122374,'EPI_ISL_505311':0.000000006)0.997:0.006231540,'EPI_ISL_505337':0.011596089)0.836:0.000900266)0.952:0.001875817)0.939:0.000935378,('EPI_ISL_4081375':0.009636231,(('EPI_ISL_4081390':0.000000006,('EPI_ISL_4081388':0.018332966,'EPI_ISL_4081387':0.011866233)0.454:0.000593964)0.998:0.004237828,('EPI_ISL_4081389':0.002345302,(('EPI_ISL_14749648':0.018443241,('EPI_ISL_505332':0.005197910,'EPI_ISL_505301':0.000000006)0.982:0.001880410)0.000:0.000000006,('EPI_ISL_505327':0.009523468,((('EPI_ISL_14764740':0.004261337,('EPI_ISL_14749682':0.000000006,'EPI_ISL_14764346':0.000468490)0.997:0.006221997)0.995:0.006359404,('EPI_ISL_4081367':0.000481356,'EPI_ISL_4081368':0.009541702)0.985:0.004766666)1.000:0.008154271,(('EPI_ISL_14749622':0.003699617,'EPI_ISL_14766978':0.006819215)1.000:0.014772648,('EPI_ISL_4081376':0.005709419,'EPI_ISL_4081377':0.015418071)0.751:0.000487691)0.994:0.004272155)0.000:0.000000006)0.863:0.000934591)0.754:0.000462007)0.000:0.000000006)0.747:0.000441442)0.945:0.002375526)0.000:0.000000006,('EPI_ISL_4081373':0.013537191,('EPI_ISL_4081364':0.014653148,'EPI_ISL_4081365':0.011176458)0.175:0.000722881)0.997:0.005851652)0.977:0.002347858)0.958:0.002361217,('EPI_ISL_4081263':0.011566997,('EPI_ISL_195051':0.006142074,('EPI_ISL_499149':0.002965249,('EPI_ISL_6781341':0.009200196,('EPI_ISL_14755037':0.002822715,('EPI_ISL_14751238':0.003291583,('EPI_ISL_4083718':0.000000006,'EPI_ISL_14749630':0.000000006)1.000:0.009541605)0.000:0.000000006)0.966:0.002727891)0.871:0.001931794)1.000:0.018374581)0.674:0.000484414)0.761:0.000470901)0.866:0.000938317)0.880:0.000938215)0.752:0.000464374)0.000:0.000000006,(('EPI_ISL_370660':0.028690211,'EPI_ISL_700751':0.007443201)0.265:0.002044025,((((('EPI_ISL_9593377':0.009287573,('EPI_ISL_499148':0.007284165,('EPI_ISL_499156':0.022995426,'EPI_ISL_499163':0.000801028)1.000:0.021320504)0.999:0.017083740)1.000:0.026166695,('EPI_ISL_387373':0.020587675,('EPI_ISL_14766413':0.030797187,'EPI_ISL_195103':0.000000006)0.997:0.006753179)0.865:0.001409684)0.495:0.000402047,((('EPI_ISL_393700':0.009544378,('EPI_ISL_394110':0.033894640,('EPI_ISL_463708':0.021755273,((((('EPI_ISL_286930':0.002846628,(('EPI_ISL_286965':0.001479216,((((((('EPI_ISL_286929':0.001239730,'EPI_ISL_286995':0.001543747)0.282:0.000000006,'EPI_ISL_188840':0.000000006)0.782:0.000470304,'EPI_ISL_287001':0.002073238)0.289:0.000471778,('EPI_ISL_286954':0.000000006,'EPI_ISL_286964':0.003567157)0.862:0.001016868)0.054:0.000000052,('EPI_ISL_286785':0.000000006,'EPI_ISL_285510':0.002593449)0.548:0.002369325)0.227:0.000000052,'EPI_ISL_286781':0.000000006)0.000:0.000000052,(((('EPI_ISL_195887':0.001889356,(('EPI_ISL_287159':0.002362074,('EPI_ISL_175238':0.001414912,'EPI_ISL_287006':0.000942141)0.000:0.000000006)0.938:0.000942308,((((('EPI_ISL_240591':0.000000006,'EPI_ISL_238650':0.000942578)0.957:0.001415093,('EPI_ISL_232535':0.000470975,'EPI_ISL_213985':0.001888829)0.000:0.000000006)0.887:0.000470857,((('EPI_ISL_239669':0.000471065,('EPI_ISL_232555':0.001414957,'EPI_ISL_239658':0.000470725)0.000:0.000000006)0.000:0.000000006,'EPI_ISL_242701':0.000942462)0.000:0.000000006,((('EPI_ISL_238646':0.000471404,'EPI_ISL_256538':0.000944554)0.000:0.000000006,('EPI_ISL_215741':0.001416493,('EPI_ISL_239641':0.000942477,'EPI_ISL_238666':0.000470880)0.000:0.000000006)0.749:0.000000006)0.000:0.000000006,('EPI_ISL_230315':0.003315410,'EPI_ISL_203578':0.000470831)0.000:0.000000006)0.000:0.000000006)0.000:0.000000006)0.964:0.001415077,(((('EPI_ISL_286966':0.000946574,('EPI_ISL_286161':0.000000006,('EPI_ISL_286994':0.002535793,'EPI_ISL_286953':0.000000006)0.714:0.000000006)0.913:0.002074756)0.782:0.000000006,('EPI_ISL_278950':0.001415631,('EPI_ISL_286999':0.000000006,('EPI_ISL_286007':0.000000006,'EPI_ISL_287008':0.000084215)0.454:0.001523061)0.938:0.000000006)0.000:0.000000006)0.000:0.000000006,'EPI_ISL_191966':0.002837872)0.822:0.000470884,'EPI_ISL_177417':0.001892324)0.000:0.000000006)0.000:0.000000006,((('EPI_ISL_194973':0.001888447,('EPI_ISL_220275':0.000470776,'EPI_ISL_205282':0.001891706)0.000:0.000000006)0.970:0.001894983,('EPI_ISL_286876':0.001542468,('EPI_ISL_175222':0.000000006,('EPI_ISL_286875':0.000473335,('EPI_ISL_192180':0.000943371,('EPI_ISL_213977':0.000000006,'EPI_ISL_215629':0.001416877)0.949:0.001416568)0.551:0.000000006)0.000:0.000000006)0.000:0.000000006)0.368:0.000475233)0.806:0.000468036,('EPI_ISL_168901':0.000943100,((('EPI_ISL_286959':0.002712917,'EPI_ISL_169343':0.000950813)0.891:0.000946048,'EPI_ISL_367742':0.001418416)0.783:0.000470213,(('EPI_ISL_263302':0.002365915,('EPI_ISL_235608':0.001442055,'EPI_ISL_191050':0.002361663)0.620:0.000000006)0.822:0.000474172,(((('EPI_ISL_169924':0.001415128,'EPI_ISL_167943':0.000000006)0.837:0.000470949,('EPI_ISL_167920':0.000943041,(((((('EPI_ISL_205208':0.002377401,((((('EPI_ISL_244890':0.000943491,'EPI_ISL_237370':0.000471351)0.000:0.000000006,('EPI_ISL_287287':0.000943170,(('EPI_ISL_275955':0.0,'EPI_ISL_262746':0.0):0.000000006,'EPI_ISL_264427':0.000471320)0.000:0.000000006)0.988:0.002840638)0.000:0.000000006,((('EPI_ISL_274811':0.000471395,'EPI_ISL_288820':0.000943530)0.000:0.000000006,'EPI_ISL_232553':0.000471338)0.000:0.000000006,('EPI_ISL_237374':0.0,'EPI_ISL_233424':0.0):0.000000006)0.000:0.000000006)0.000:0.000000006,('EPI_ISL_244894':0.000000006,'EPI_ISL_244898':0.000471380)0.852:0.000471401)0.767:0.000474206,((('EPI_ISL_295849':0.001416860,('EPI_ISL_283332':0.000000006,(('EPI_ISL_358399':0.000944193,(('EPI_ISL_335644':0.000944723,('EPI_ISL_334183':0.000000006,'EPI_ISL_362221':0.001416899)0.775:0.000471455)0.902:0.000945741,('EPI_ISL_313698':0.0,'EPI_ISL_327669':0.0):0.000000006)0.000:0.000000006)0.932:0.000944010,('EPI_ISL_321923':0.002378253,('EPI_ISL_299980':0.000000006,'EPI_ISL_298374':0.001418126)0.747:0.000465104)0.985:0.002852580)0.000:0.000000006)0.000:0.000000006)0.909:0.000471482,'EPI_ISL_272895':0.000000006)0.000:0.000000006,'EPI_ISL_259237':0.001416896)0.896:0.000942629)0.978:0.002374453)0.758:0.000466435,('EPI_ISL_211704':0.002370236,((('EPI_ISL_194956':0.003315343,'EPI_ISL_224024':0.002364230)0.000:0.000000006,((('EPI_ISL_255341':0.001894989,'EPI_ISL_225057':0.001426747)0.783:0.001418544,('EPI_ISL_249955':0.003834749,'EPI_ISL_393737':0.001445103)0.679:0.000444396)0.758:0.000000006,('EPI_ISL_393695':0.001891432,'EPI_ISL_211931':0.000000006)0.808:0.000473553)0.959:0.001892003)0.000:0.000000006,(('EPI_ISL_197511':0.000471192,'EPI_ISL_219156':0.002839177)0.000:0.000000006,'EPI_ISL_220286':0.002846891)0.000:0.000000006)0.000:0.000000006)0.815:0.000472344)0.797:0.000470702,((((('EPI_ISL_251765':0.000470879,('EPI_ISL_195874':0.000470896,'EPI_ISL_172766':0.000947590)0.000:0.000000006)0.889:0.000470879,('EPI_ISL_212987':0.002369415,('EPI_ISL_279363':0.0,'EPI_ISL_193337':0.0):0.000000006)0.892:0.000943478)0.000:0.000000006,('EPI_ISL_393390':0.001889065,('EPI_ISL_186591':0.001889229,'EPI_ISL_239750':0.002916186)0.731:0.000000006)0.709:0.000000006)0.000:0.000000006,('EPI_ISL_195855':0.001415803,'EPI_ISL_197519':0.000472202)0.799:0.000471122)0.000:0.000000006,((('EPI_ISL_211911':0.000471731,('EPI_ISL_211681':0.000471645,'EPI_ISL_206213':0.000943061)0.000:0.000000006)0.943:0.000943007,'EPI_ISL_175210':0.000000006)0.898:0.000944107,'EPI_ISL_176515':0.000944132)0.781:0.000471147)0.880:0.000470961)0.000:0.000000006,(('EPI_ISL_188797':0.000471022,('EPI_ISL_249787':0.000000006,('EPI_ISL_250336':0.000943139,'EPI_ISL_287016':0.002560968)0.000:0.000000006)0.942:0.000942985)0.000:0.000000006,(((((((('EPI_ISL_14749581':0.001888407,'EPI_ISL_14749583':0.000000006)0.997:0.004764467,((((((((('EPI_ISL_249765':0.000943457,(('EPI_ISL_278982':0.000472940,'EPI_ISL_278955':0.001418247)0.780:0.000470497,(('EPI_ISL_238487':0.000472096,('EPI_ISL_199517':0.001428571,'EPI_ISL_14749586':0.003809741)0.732:0.000462562)0.798:0.000471354,'EPI_ISL_253810':0.001418300)0.000:0.000000006)0.000:0.000000006)0.000:0.000000006,('EPI_ISL_311859':0.001422932,('EPI_ISL_186568':0.002366762,('EPI_ISL_172765':0.000944203,('EPI_ISL_286286':0.000000006,'EPI_ISL_175169':0.000471737)0.000:0.000000006)0.000:0.000000006)0.756:0.000468742)0.986:0.002374739)0.000:0.000000006,((('EPI_ISL_168105':0.001416512,(('EPI_ISL_220303':0.002374277,((('EPI_ISL_223858':0.0,'EPI_ISL_232099':0.0):0.000000006,('EPI_ISL_213013':0.000945970,'EPI_ISL_205778':0.000944166)0.000:0.000000006)0.823:0.000471612,(('EPI_ISL_212136':0.000000006,'EPI_ISL_212958':0.000471538)0.942:0.000943966,'EPI_ISL_289139':0.000943931)0.000:0.000000006)0.879:0.000947783)0.877:0.000943601,'EPI_ISL_286996':0.001890254)0.000:0.000000006)0.547:0.000000006,('EPI_ISL_172531':0.000471305,(('EPI_ISL_176520':0.000472127,'EPI_ISL_175234':0.000471620)0.809:0.000471520,'EPI_ISL_172768':0.001418388)0.000:0.000000006)0.919:0.000943506)0.000:0.000000006,'EPI_ISL_235691':0.001416661)0.000:0.000000006)0.000:0.000000006,'EPI_ISL_399255':0.000471330)0.778:0.000471678,(((((('EPI_ISL_168891':0.003319676,((('EPI_ISL_194181':0.000000006,'EPI_ISL_192691':0.001416380)0.947:0.001416203,(('EPI_ISL_200700':0.000945806,(((('EPI_ISL_197513':0.000943297,'EPI_ISL_202392':0.000470912)0.000:0.000000006,'EPI_ISL_208628':0.000470896)0.000:0.000000006,('EPI_ISL_175203':0.000471118,'EPI_ISL_175201':0.000472790)0.816:0.000471045)0.000:0.000000006,('EPI_ISL_286002':0.000000006,'EPI_ISL_286947':0.001022392)0.953:0.001415709)0.959:0.001891611)0.891:0.000944256,'EPI_ISL_172780':0.001416295)0.000:0.000000006)0.000:0.000000006,'EPI_ISL_393382':0.001416232)0.903:0.000471232)0.000:0.000000006,('EPI_ISL_175231':0.002852178,('EPI_ISL_288173':0.000946020,('EPI_ISL_175200':0.001421259,'EPI_ISL_205176':0.000947112)0.926:0.001420261)0.948:0.001911795)0.763:0.000463927)0.000:0.000000006,('EPI_ISL_250292':0.002849165,('EPI_ISL_393409':0.002845347,('EPI_ISL_172795':0.001892222,('EPI_ISL_288164':0.001417183,('EPI_ISL_215663':0.002847790,'EPI_ISL_188875':0.001897948)0.771:0.000468923)0.792:0.000472141)0.000:0.000000006)0.838:0.000471329)0.000:0.000000006)0.000:0.000000006,((('EPI_ISL_168106':0.000943372,'EPI_ISL_168963':0.001890371)0.000:0.000000006,(('EPI_ISL_205387':0.0,'EPI_ISL_171357':0.0):0.000000006,'EPI_ISL_171364':0.000471439)0.856:0.000471233)0.000:0.000000006,(((('EPI_ISL_166997':0.0,'EPI_ISL_178221':0.0,'EPI_ISL_172779':0.0):0.000000006,'EPI_ISL_377107':0.002366537)0.000:0.000000006,('EPI_ISL_175221':0.000944979,'EPI_ISL_192158':0.000473253)0.000:0.000000006)1.000:0.000000006,(('EPI_ISL_165829':0.000471233,('EPI_ISL_286003':0.000000006,'EPI_ISL_273218':0.001420256)0.000:0.000000006)0.000:0.000000006,(('EPI_ISL_177414':0.000947047,('EPI_ISL_171879':0.000472217,'EPI_ISL_251114':0.000471249)0.767:0.000470179)0.935:0.001418875,('EPI_ISL_169432':0.000000006,(('EPI_ISL_249785':0.0,'EPI_ISL_167919':0.0):0.002839634,('EPI_ISL_202415':0.004270495,'EPI_ISL_173357':0.001891444)0.000:0.000000006)0.910:0.000000006)0.000:0.000000006)0.855:0.000471230)0.000:0.000000006)0.000:0.000000006)0.000:0.000000006)0.000:0.000000006,(((('EPI_ISL_176568':0.000943412,('EPI_ISL_176669':0.001419085,'EPI_ISL_167395':0.000471492)0.746:0.000471802)0.781:0.000472537,(('EPI_ISL_257195':0.000000006,('EPI_ISL_174120':0.000942811,'EPI_ISL_172814':0.001417350)0.000:0.000000006)0.877:0.000471143,'EPI_ISL_167917':0.002364749)0.000:0.000000006)0.851:0.000471252,(('EPI_ISL_169185':0.000000006,('EPI_ISL_253937':0.000000006,'EPI_ISL_253939':0.002847287)0.978:0.002364746)0.835:0.000471232,'EPI_ISL_168910':0.001895200)0.000:0.000000006)0.000:0.000000006,(('EPI_ISL_393374':0.000470331,('EPI_ISL_194170':0.000000006,'EPI_ISL_194169':0.000943144)0.938:0.001418592)0.784:0.001419404,((('EPI_ISL_205218':0.002850623,('EPI_ISL_193313':0.000000006,('EPI_ISL_192696':0.001418662,'EPI_ISL_192697':0.001418080)0.000:0.000000006)0.762:0.000471390)0.861:0.000944666,('EPI_ISL_199516':0.000943348,'EPI_ISL_194960':0.001417478)0.000:0.000000006)0.000:0.000000006,'EPI_ISL_170037':0.003316928)0.842:0.000471230)0.716:0.000000006)0.000:0.000000006)0.000:0.000000006,'EPI_ISL_206244':0.004273840)0.820:0.000471728)0.897:0.000945242,(('EPI_ISL_202445':0.003792369,(('EPI_ISL_167910':0.003323772,(('EPI_ISL_167921':0.000000006,'EPI_ISL_170260':0.000472230)0.000:0.000000006,('EPI_ISL_172535':0.001890908,(('EPI_ISL_393709':0.000471182,'EPI_ISL_172771':0.000000006)0.000:0.000000006,'EPI_ISL_167916':0.002364426)0.851:0.000471303)0.000:0.000000006)0.000:0.000000006)0.859:0.000471319,'EPI_ISL_192157':0.000471236)0.000:0.000000006)0.848:0.000471206,(((((('EPI_ISL_172568':0.0,'EPI_ISL_171371':0.0):0.001417533,'EPI_ISL_171372':0.000471361)0.000:0.000000006,('EPI_ISL_232996':0.002369848,'EPI_ISL_232994':0.001902874)0.883:0.000943994)0.930:0.000943286,(((('EPI_ISL_289549':0.001415063,(('EPI_ISL_286866':0.000000006,((('EPI_ISL_277859':0.0,'EPI_ISL_277861':0.0):0.000470900,'EPI_ISL_300395':0.002364682)0.000:0.000000006,('EPI_ISL_396616':0.000000006,'EPI_ISL_396369':0.001415632)0.839:0.000470935)0.000:0.000000006)0.000:0.000000006,'EPI_ISL_282965':0.000942963)0.856:0.000471093)0.000:0.000000006,(((((('EPI_ISL_273646':0.0,'EPI_ISL_255575':0.0):0.000000006,'EPI_ISL_275883':0.001889686)0.000:0.000000006,'EPI_ISL_299785':0.002362363)0.000:0.000000006,('EPI_ISL_260393':0.000470935,'EPI_ISL_257921':0.000942360)0.000:0.000000006)0.000:0.000000006,'EPI_ISL_255568':0.001888059)0.000:0.000000006,(('EPI_ISL_270188':0.000000006,'EPI_ISL_270190':0.000000006)0.853:0.000470832,('EPI_ISL_274668':0.000000006,'EPI_ISL_274684':0.000471012)0.854:0.000470929)0.000:0.000000006)0.000:0.000000006)1.000:0.000000006,('EPI_ISL_268390':0.000469853,'EPI_ISL_289548':0.000946588)0.895:0.000944650)0.000:0.000000006,(((('EPI_ISL_270419':0.001893628,'EPI_ISL_263032':0.000471474)0.000:0.000000006,('EPI_ISL_331684':0.000471152,('EPI_ISL_260406':0.0,'EPI_ISL_268392':0.0):0.000000006)0.847:0.000471059)0.000:0.000000006,(('EPI_ISL_275798':0.0,'EPI_ISL_275794':0.0):0.000000006,'EPI_ISL_275969':0.001415605)0.901:0.000943223)0.000:0.000000006,'EPI_ISL_287560':0.000942966)0.427:0.000470935)1.000:0.005710618)0.000:0.000000006,'EPI_ISL_391468':0.002839184)0.772:0.000571324,'EPI_ISL_286162':0.003345577)0.936:0.001796026)0.000:0.000000006)0.000:0.000000006,'EPI_ISL_382041':0.001890305)0.818:0.000471115,('EPI_ISL_151804':0.000942866,'EPI_ISL_176847':0.001889308)0.485:0.000000006)0.000:0.000000006,('EPI_ISL_257188':0.000471333,'EPI_ISL_235363':0.000472909)0.793:0.000470994)0.877:0.000950144)0.757:0.000464467,(('EPI_ISL_151121':0.004774230,('EPI_ISL_151109':0.004761821,'EPI_ISL_151127':0.004278153)0.000:0.000000006)0.998:0.003795657,'EPI_ISL_151124':0.000000006)0.905:0.000943062)0.000:0.000000006,((('EPI_ISL_278966':0.002858231,'EPI_ISL_161902':0.001920947)0.726:0.000451021,'EPI_ISL_235359':0.001898338)0.896:0.000948026,'EPI_ISL_205393':0.003316343)0.000:0.000000006)0.000:0.000000006,(('EPI_ISL_149692':0.000000006,'EPI_ISL_205392':0.001420403)0.881:0.000471071,('EPI_ISL_263271':0.001416226,('EPI_ISL_141544':0.000000006,('EPI_ISL_153537':0.000470896,('EPI_ISL_166126':0.001415412,'EPI_ISL_159141':0.001415237)0.000:0.000000006)0.961:0.001415734)0.876:0.000471054)0.000:0.000000006)0.000:0.000000006)0.000:0.000000006,('EPI_ISL_145508':0.001890088,((('EPI_ISL_172835':0.000947086,('EPI_ISL_161899':0.000943428,('EPI_ISL_172632':0.000471084,'EPI_ISL_173051':0.000471035)0.000:0.000000006)0.773:0.000468021)0.931:0.001424030,(('EPI_ISL_15082340':0.002385612,('EPI_ISL_286160':0.002717356,(((('EPI_ISL_194947':0.001418192,'EPI_ISL_201233':0.000947208)0.741:0.000468828,'EPI_ISL_288024':0.000471831)0.805:0.000471264,(('EPI_ISL_188802':0.0,'EPI_ISL_251168':0.0):0.000000006,((('EPI_ISL_191964':0.000000006,'EPI_ISL_171542':0.001415469)0.857:0.000471066,'EPI_ISL_188851':0.000471847)0.000:0.000000006,(('EPI_ISL_278983':0.000000006,'EPI_ISL_195853':0.000000006)0.919:0.000471086,((('EPI_ISL_176684':0.000943686,'EPI_ISL_250932':0.000471153)0.000:0.000000006,('EPI_ISL_178968':0.001889057,('EPI_ISL_250964':0.0,'EPI_ISL_169942':0.0):0.001416997)0.374:0.000000006)0.000:0.000000006,('EPI_ISL_250308':0.000471199,'EPI_ISL_195902':0.000943214)0.000:0.000000006)1.000:0.000000006)1.000:0.000000006)1.000:0.000000006)0.000:0.000000006)0.000:0.000000006,'EPI_ISL_200683':0.001415735)0.959:0.003050337)0.758:0.000763879)0.860:0.000924083,'EPI_ISL_235230':0.000471095)0.000:0.000000006)0.000:0.000000006,('EPI_ISL_167934':0.0,'EPI_ISL_174250':0.0):0.000000006)1.000:0.000000006)0.000:0.000000006)0.000:0.000000006,(((('EPI_ISL_399277':0.001894801,'EPI_ISL_393363':0.001415672)0.000:0.000000006,((((('EPI_ISL_370289':0.000942826,'EPI_ISL_273220':0.001894694)0.000:0.000000006,(('EPI_ISL_235348':0.000000006,(('EPI_ISL_136433':0.000471198,'EPI_ISL_189158':0.000471274)0.000:0.000000006,'EPI_ISL_189628':0.000943372)0.000:0.000000006)0.000:0.000000006,'EPI_ISL_189618':0.000471134)0.901:0.000943481)0.000:0.000000006,('EPI_ISL_145939':0.000000006,'EPI_ISL_149691':0.003314064)0.825:0.000471031)0.000:0.000000006,'EPI_ISL_15082223':0.001889990)0.953:0.001416416,('EPI_ISL_235366':0.001417450,('EPI_ISL_235351':0.003806253,'EPI_ISL_288247':0.001427422)0.757:0.000461200)0.791:0.000472624)0.000:0.000000006)0.000:0.000000006,('EPI_ISL_381590':0.000942749,'EPI_ISL_173307':0.000943023)0.000:0.000000006)0.000:0.000000006,((('EPI_ISL_399263':0.000472924,((('EPI_ISL_149680':0.001887853,('EPI_ISL_15082228':0.000942560,'EPI_ISL_155657':0.003794313)0.375:0.000000006)0.400:0.000000006,(('EPI_ISL_263138':0.000945491,'EPI_ISL_173306':0.002848699)0.759:0.000468309,'EPI_ISL_235360':0.000471548)0.000:0.000000006)0.000:0.000000006,('EPI_ISL_166793':0.001891480,('EPI_ISL_368540':0.001430757,'EPI_ISL_278967':0.004307109)0.753:0.000449317)0.800:0.000472222)0.787:0.000468897)0.883:0.000940543,((((((('EPI_ISL_235383':0.001414664,'EPI_ISL_288356':0.000000006)0.000:0.000000006,('EPI_ISL_235241':0.001887673,((('EPI_ISL_174245':0.000000006,'EPI_ISL_174243':0.001887973)0.900:0.000943316,'EPI_ISL_310576':0.000470757)0.000:0.000000006,('EPI_ISL_202142':0.000000006,('EPI_ISL_202162':0.000000006,'EPI_ISL_166609':0.000488062)0.000:0.000000006)1.000:0.000000006)0.000:0.000000006)0.936:0.000943598)0.916:0.000945191,(('EPI_ISL_167945':0.002362170,('EPI_ISL_288259':0.000000006,('EPI_ISL_167947':0.001416508,((('EPI_ISL_288193':0.001415006,('EPI_ISL_172735':0.002363986,(((((('EPI_ISL_239157':0.001889076,'EPI_ISL_242700':0.000000006)0.933:0.001417617,((('EPI_ISL_238647':0.000471056,('EPI_ISL_247964':0.002838347,((('EPI_ISL_211703':0.001888489,('EPI_ISL_230344':0.000947552,('EPI_ISL_255968':0.000944502,((('EPI_ISL_237442':0.000471133,(('EPI_ISL_286345':0.000000006,'EPI_ISL_286397':0.000000006)0.937:0.001416038,('EPI_ISL_240117':0.000943773,(('EPI_ISL_239639':0.0,'EPI_ISL_244885':0.0):0.000000006,'EPI_ISL_244888':0.000471423)0.749:0.000472981)0.949:0.001889493)0.488:0.000000006)0.614:0.000000006,('EPI_ISL_255649':0.000470468,'EPI_ISL_15082402':0.000472348)0.803:0.000471739)0.000:0.000000006,'EPI_ISL_331763':0.000471148)0.000:0.000000006)0.779:0.000469113)0.945:0.001419196)0.000:0.000000006,'EPI_ISL_220291':0.000942543)0.000:0.000000006,'EPI_ISL_230340':0.001889712)0.000:0.000000006)0.913:0.000942731)0.000:0.000000006,('EPI_ISL_219152':0.000000006,('EPI_ISL_206162':0.001416533,(((('EPI_ISL_238658':0.000943202,('EPI_ISL_225076':0.000943972,'EPI_ISL_225118':0.000472665)0.769:0.000470524)0.000:0.000000006,(('EPI_ISL_286128':0.003811890,'EPI_ISL_255342':0.000949433)0.930:0.001413575,'EPI_ISL_219157':0.000471136)0.000:0.000000006)0.000:0.000000006,('EPI_ISL_273638':0.000943531,('EPI_ISL_240149':0.000943537,'EPI_ISL_279349':0.004271495)0.000:0.000000006)0.894:0.000471061)0.945:0.000943064,('EPI_ISL_244882':0.001895385,'EPI_ISL_275898':0.001421183)0.935:0.001418692)0.000:0.000000006)0.828:0.000471092)0.000:0.000000006)0.000:0.000000006,(('EPI_ISL_15082351':0.000471301,'EPI_ISL_225427':0.000000006)0.986:0.002846262,'EPI_ISL_207412':0.000470465)0.139:0.000472686)0.873:0.000943059)0.875:0.000947395,('EPI_ISL_219154':0.001424726,('EPI_ISL_223178':0.000942378,('EPI_ISL_220350':0.001887472,'EPI_ISL_211707':0.000000006)0.000:0.000000006)0.778:0.000465086)0.957:0.001422666)0.711:0.000000006,('EPI_ISL_219138':0.001415911,('EPI_ISL_195877':0.000942603,(('EPI_ISL_206114':0.000943056,('EPI_ISL_206126':0.001417121,'EPI_ISL_195845':0.000000006)0.000:0.000000006)0.853:0.000470951,'EPI_ISL_197274':0.000470923)0.000:0.000000006)0.883:0.000470948)0.000:0.000000006)0.000:0.000000006,'EPI_ISL_197532':0.000471230)0.981:0.001888473,('EPI_ISL_171390':0.000470790,'EPI_ISL_202086':0.002364239)0.000:0.000000006)0.987:0.002361951)0.000:0.000000006)0.000:0.000000006,(('EPI_ISL_237188':0.000944048,'EPI_ISL_179011':0.000000006)0.864:0.000470642,(('EPI_ISL_174148':0.000946103,'EPI_ISL_263252':0.001417792)0.793:0.000467788,('EPI_ISL_278954':0.002368467,'EPI_ISL_172790':0.000947001)0.925:0.001416304)0.000:0.000000006)0.885:0.000471502)0.902:0.000470764,'EPI_ISL_278977':0.000942564)0.000:0.000000006)0.000:0.000000006)0.000:0.000000006)0.880:0.000470771,'EPI_ISL_156805':0.001888426)0.000:0.000000006)0.254:0.000000006,('EPI_ISL_189280':0.000470808,('EPI_ISL_369589':0.000470800,('EPI_ISL_148042':0.000000006,'EPI_ISL_370313':0.000470895)0.839:0.000470801)0.000:0.000000006)0.968:0.001888403)0.000:0.000000006,('EPI_ISL_162187':0.000000006,('EPI_ISL_368601':0.002361523,'EPI_ISL_134828':0.001887542)0.000:0.000000006)0.000:0.000000006)0.693:0.000000006,((('EPI_ISL_177540':0.000945809,('EPI_ISL_225065':0.001896951,'EPI_ISL_381588':0.001892192)0.855:0.000941942)0.932:0.001417845,('EPI_ISL_381592':0.000000006,'EPI_ISL_149681':0.000471383)0.000:0.000000006)0.924:0.000942246,('EPI_ISL_176548':0.004789023,('EPI_ISL_177536':0.002372244,'EPI_ISL_171381':0.000944936)0.977:0.002848381)0.836:0.000953095)0.000:0.000000006)0.520:0.000000006,(((((('EPI_ISL_288225':0.001889120,('EPI_ISL_176990':0.000942344,(('EPI_ISL_161897':0.000000006,'EPI_ISL_170078':0.001888044)0.838:0.000470707,('EPI_ISL_156405':0.000470706,'EPI_ISL_176930':0.000470644)0.000:0.000000006)0.000:0.000000006)0.859:0.000470718)0.000:0.000000006,'EPI_ISL_156414':0.001416272)0.949:0.001414631,('EPI_ISL_148747':0.000470607,'EPI_ISL_173049':0.002361309)0.000:0.000000006)0.642:0.000000006,('EPI_ISL_263262':0.000473588,'EPI_ISL_263123':0.001412413)0.949:0.001418066)0.000:0.000000006,('EPI_ISL_189638':0.000470841,(('EPI_ISL_147982':0.0,'EPI_ISL_368532':0.0):0.000000006,'EPI_ISL_370292':0.000470687)0.000:0.000000006)0.918:0.000470644)0.000:0.000000006,(('EPI_ISL_239747':0.005395663,'EPI_ISL_166996':0.001706817)0.848:0.001135329,'EPI_ISL_149693':0.000943985)0.890:0.000942826)0.856:0.000470659)0.000:0.000000006)0.923:0.000941161,('EPI_ISL_202138':0.003902218,((('EPI_ISL_399256':0.001421960,'EPI_ISL_369552':0.003804692)0.751:0.000471950,((('EPI_ISL_189232':0.002847126,'EPI_ISL_152354':0.001896897)0.757:0.000467149,((('EPI_ISL_235257':0.001418561,(((((('EPI_ISL_143067':0.000000006,'EPI_ISL_235268':0.001890540)0.910:0.000943587,('EPI_ISL_235207':0.002364934,('EPI_ISL_118607':0.001891284,'EPI_ISL_235320':0.001417216)0.000:0.000000006)0.857:0.000471369)0.000:0.000000006,(('EPI_ISL_208787':0.000943754,('EPI_ISL_205351':0.002364762,('EPI_ISL_235237':0.001896206,'EPI_ISL_288805':0.001418815)0.969:0.002373022)0.000:0.000000006)0.000:0.000000006,'EPI_ISL_218469':0.000471379)0.916:0.000471418)0.977:0.001893836,((('EPI_ISL_394051':0.066275888,(('EPI_ISL_394112':0.008548021,'EPI_ISL_394108':0.002530952)0.816:0.006765675,('EPI_ISL_263156':0.029456472,('EPI_ISL_151118':0.006698134,('EPI_ISL_151106':0.007422577,('EPI_ISL_151115':0.000000006,('EPI_ISL_151103':0.004872784,'EPI_ISL_151100':0.000364771)1.000:0.013779751)0.969:0.009580895)1.000:0.013622247)0.632:0.012809235)0.997:0.015552012)0.985:0.012504609)0.928:0.005705167,(('EPI_ISL_235290':0.001426635,'EPI_ISL_235265':0.001891788)0.000:0.000000006,(((('EPI_ISL_235364':0.001418226,'EPI_ISL_145506':0.007162421)0.552:0.000000006,'EPI_ISL_121703':0.000471581)0.000:0.000000006,(((('EPI_ISL_89585':0.0,'EPI_ISL_91141':0.0):0.000000006,'EPI_ISL_93667':0.000471659)0.979:0.001900452,((('EPI_ISL_76690':0.0,'EPI_ISL_127629':0.0):0.000467946,('EPI_ISL_90465':0.002366743,'EPI_ISL_79464':0.000000006)0.980:0.002376045)0.871:0.000949605,((((('EPI_ISL_235284':0.001422539,('EPI_ISL_235233':0.001418010,((('EPI_ISL_235206':0.001417483,'EPI_ISL_205361':0.001891126)0.000:0.000000006,'EPI_ISL_179533':0.001418005)0.000:0.000000006,('EPI_ISL_288804':0.001422320,'EPI_ISL_122579':0.000469813)0.900:0.000947404)0.000:0.000000006)0.783:0.000472500)0.756:0.000471173,('EPI_ISL_149718':0.002369792,(('EPI_ISL_278948':0.002387157,'EPI_ISL_288799':0.003347557)0.751:0.000455562,(('EPI_ISL_288398':0.003356556,('EPI_ISL_189218':0.000467168,(('EPI_ISL_136455':0.0,'EPI_ISL_189305':0.0):0.000000006,('EPI_ISL_136504':0.000000006,'EPI_ISL_189227':0.000945367)0.908:0.000945063)0.793:0.000477452)1.000:0.005294544)0.745:0.000430017,('EPI_ISL_189276':0.000471758,('EPI_ISL_189230':0.000471670,(('EPI_ISL_136495':0.0,'EPI_ISL_136494':0.0,'EPI_ISL_189266':0.0):0.000471736,'EPI_ISL_189233':0.000471714)0.000:0.000000006)0.000:0.000000006)0.994:0.003819703)0.921:0.001432009)0.000:0.000000006)0.000:0.000000006)0.972:0.002378630,'EPI_ISL_278980':0.002859680)0.866:0.000943615,((((('EPI_ISL_78726':0.003849056,'EPI_ISL_144611':0.002350929)0.989:0.003835464,((('EPI_ISL_77952':0.000944438,'EPI_ISL_30822':0.000471886)0.000:0.000000006,('EPI_ISL_28871':0.000472187,((('EPI_ISL_93655':0.001423868,'EPI_ISL_93649':0.002854080)0.649:0.000468360,('EPI_ISL_77951':0.000470367,((((((('EPI_ISL_77754':0.001891931,'EPI_ISL_31055':0.003322259)0.000:0.000000006,'EPI_ISL_235213':0.002367465)0.000:0.000000006,(('EPI_ISL_77731':0.0,'EPI_ISL_235269':0.0):0.000000006,'EPI_ISL_77786':0.000471853)0.000:0.000000006)0.000:0.000000006,('EPI_ISL_120414':0.001417437,('EPI_ISL_87520':0.000944217,(('EPI_ISL_302514':0.000944198,(('EPI_ISL_77779':0.0,'EPI_ISL_89636':0.0,'EPI_ISL_142968':0.0):0.000000006,('EPI_ISL_208774':0.001417795,('EPI_ISL_80873':0.000944645,'EPI_ISL_235276':0.000471760)0.000:0.000000006)0.842:0.000471713)0.000:0.000000006)1.000:0.000000006,((('EPI_ISL_102700':0.000471769,('EPI_ISL_98859':0.000000006,'EPI_ISL_102845':0.000944404)0.000:0.000000006)0.000:0.000000006,'EPI_ISL_149719':0.000471862)0.843:0.000471754,(('EPI_ISL_87806':0.001417590,'EPI_ISL_302518':0.000472836)0.000:0.000000006,'EPI_ISL_94644':0.001891964)0.000:0.000000006)0.000:0.000000006)0.000:0.000000006)0.000:0.000000006)0.877:0.000471726)0.730:0.000451339,('EPI_ISL_93640':0.000472656,('EPI_ISL_369512':0.003321737,(('EPI_ISL_90821':0.0,'EPI_ISL_89773':0.0):0.001417824,'EPI_ISL_158679':0.000944454)0.000:0.000000006)0.458:0.000944977)0.981:0.002399621)0.895:0.000957541,'EPI_ISL_93638':0.002389307)0.892:0.000938695,'EPI_ISL_93650':0.001438436)0.848:0.000932058)0.803:0.000948270)0.471:0.000000006,('EPI_ISL_89943':0.001418226,('EPI_ISL_93641':0.002369567,('EPI_ISL_118370':0.000472209,('EPI_ISL_93658':0.000944536,'EPI_ISL_93653':0.000000006)0.971:0.001418226)0.000:0.000000006)0.989:0.002368883)0.000:0.000000006)0.000:0.000000006)1.000:0.000000006)0.000:0.000000006,('EPI_ISL_29910':0.000471788,('EPI_ISL_29088':0.000944961,((('EPI_ISL_29279':0.000944275,'EPI_ISL_25024':0.000000006)0.000:0.000000006,((('EPI_ISL_30210':0.003324432,(('EPI_ISL_120410':0.002842109,'EPI_ISL_181323':0.000000006)0.345:0.000471445,(((('EPI_ISL_157612':0.001890845,((('EPI_ISL_503091':0.001417558,(('EPI_ISL_7637':0.000000006,('EPI_ISL_105349':0.001419661,('EPI_ISL_278953':0.000000006,('EPI_ISL_234603':0.0,'EPI_ISL_25019':0.0):0.000000006)0.973:0.001890797)0.000:0.000000006)0.000:0.000000006,'EPI_ISL_30206':0.003319649)0.824:0.000471527)0.000:0.000000006,(('EPI_ISL_19687':0.000943987,('EPI_ISL_120402':0.000471568,'EPI_ISL_208795':0.000471652)0.154:0.000000006)0.791:0.000000006,((('EPI_ISL_96139':0.000477324,'EPI_ISL_28847':0.000000006)0.925:0.001423153,('EPI_ISL_144604':0.000470984,'EPI_ISL_28846':0.000946907)0.931:0.001423687)0.868:0.000947049,'EPI_ISL_7933':0.000470256)0.779:0.000473559)0.000:0.000000006)0.000:0.000000006,('EPI_ISL_30222':0.000471631,((((('EPI_ISL_127612':0.000471525,'EPI_ISL_7590':0.004278374)0.000:0.000000006,('EPI_ISL_7642':0.000471845,((('EPI_ISL_8962':0.001417903,('EPI_ISL_20963':0.000000006,'EPI_ISL_8211':0.000944665)0.000:0.000000006)0.888:0.000947011,('EPI_ISL_15592':0.001430627,'EPI_ISL_503110':0.001893529)0.920:0.001421771)0.762:0.000470931,((('EPI_ISL_8651':0.000944512,(('EPI_ISL_8217':0.0,'EPI_ISL_20982':0.0):0.000000006,('EPI_ISL_20970':0.000944399,'EPI_ISL_8188':0.000471736)0.000:0.000000006)0.939:0.000000006)0.000:0.000000006,'EPI_ISL_174489':0.016173557)0.836:0.000471717,((('EPI_ISL_115647':0.002365806,((('EPI_ISL_120384':0.000473561,('EPI_ISL_503108':0.002370676,((('EPI_ISL_6741':0.0,'EPI_ISL_4995':0.0):0.002853041,('EPI_ISL_5056':0.006237477,(((('EPI_ISL_119839':0.002620783,'EPI_ISL_10112':0.008030777)0.808:0.000846450,(('EPI_ISL_5409':0.000471436,(((('EPI_ISL_6362':0.002367536,('EPI_ISL_120349':0.000945761,((('EPI_ISL_120340':0.000471996,(((((('EPI_ISL_115773':0.000000006,('EPI_ISL_6678':0.000470964,'EPI_ISL_90467':0.000946590)0.905:0.000947709)0.860:0.000471783,'EPI_ISL_2674':0.000944610)0.000:0.000000006,(((('EPI_ISL_6729':0.000467474,'EPI_ISL_6649':0.002382301)0.981:0.002863796,(((('EPI_ISL_8619':0.002369052,'EPI_ISL_5063':0.002368592)0.000:0.000000006,(((('EPI_ISL_503112':0.000945909,(('EPI_ISL_9231':0.000947503,('EPI_ISL_6178':0.001895480,('EPI_ISL_151020':0.025938596,'EPI_ISL_6683':0.001994411)0.722:0.000377317)0.000:0.000000006)0.766:0.000473248,('EPI_ISL_115625':0.0,'EPI_ISL_115624':0.0):0.000946978)0.905:0.000947246)0.000:0.000000006,('EPI_ISL_5064':0.001905713,'EPI_ISL_6679':0.000464072)0.888:0.000954360)0.000:0.000000006,'EPI_ISL_503092':0.000000006)0.000:0.000000006,(('EPI_ISL_6635':0.003807634,('EPI_ISL_28851':0.001421329,'EPI_ISL_28852':0.000945165)0.753:0.000477587)0.891:0.000944946,('EPI_ISL_10114':0.003342720,('EPI_ISL_6659':0.003806247,(('EPI_ISL_503078':0.003324825,'EPI_ISL_107710':0.001893789)0.000:0.000000006,('EPI_ISL_113069':0.000000006,'EPI_ISL_5024':0.001421370)0.000:0.000000006)0.000:0.000000006)0.987:0.003330496)0.887:0.000943571)0.756:0.000472096)0.853:0.000472230)0.000:0.000000006,('EPI_ISL_8704':0.000945504,'EPI_ISL_6519':0.001419015)0.000:0.000000006)0.000:0.000000006,(((('EPI_ISL_5059':0.002382021,(('EPI_ISL_6712':0.0,'EPI_ISL_6730':0.0):0.003803689,('EPI_ISL_15596':0.000947111,((((((('EPI_ISL_91065':0.000472532,('EPI_ISL_6742':0.000000006,'EPI_ISL_6705':0.000472461)0.000:0.000000006)0.835:0.000472389,('EPI_ISL_503100':0.003329977,('EPI_ISL_90478':0.001423930,'EPI_ISL_5088':0.001424130)0.774:0.000470527)0.000:0.000000006)0.882:0.000472389,('EPI_ISL_9090':0.001419568,'EPI_ISL_90504':0.000000006)0.981:0.001894694)0.000:0.000000006,(('EPI_ISL_5036':0.000473601,('EPI_ISL_91023':0.001900204,'EPI_ISL_132414':0.000950692)0.755:0.000470470)0.812:0.000472711,('EPI_ISL_5016':0.000000006,'EPI_ISL_6651':0.000472570)0.979:0.001895017)0.000:0.000000006)0.000:0.000000006,(('EPI_ISL_120368':0.001913055,'EPI_ISL_98691':0.003365590)0.874:0.000932282,('EPI_ISL_107210':0.000000006,('EPI_ISL_15595':0.001423207,'EPI_ISL_107405':0.000945984)0.000:0.000000006)0.966:0.001420367)0.000:0.000000006)0.000:0.000000006,'EPI_ISL_29479':0.001897015)0.967:0.001419690,'EPI_ISL_3764':0.002374157)0.000:0.000000006)0.000:0.000000006)0.987:0.002862218)0.740:0.000462554,'EPI_ISL_90495':0.000945537)0.000:0.000000006,'EPI_ISL_7284':0.000472285)0.762:0.000479186,('EPI_ISL_107577':0.004767946,('EPI_ISL_503081':0.001894340,('EPI_ISL_503086':0.001895026,'EPI_ISL_110691':0.001895034)0.000:0.000000006)0.000:0.000000006)0.998:0.003330013)0.785:0.000466486)0.972:0.002377006)0.759:0.000439727,('EPI_ISL_6650':0.000472566,'EPI_ISL_6719':0.000000006)0.997:0.004802994)1.000:0.006246510,('EPI_ISL_6721':0.000000006,('EPI_ISL_8164':0.0,'EPI_ISL_6732':0.0):0.000471828)0.906:0.000471794)0.000:0.000000006)1.000:0.000000006,('EPI_ISL_8168':0.000471771,'EPI_ISL_8223':0.000471697)0.000:0.000000006)0.000:0.000000006,'EPI_ISL_6173':0.004288876)0.848:0.000471750,'EPI_ISL_120343':0.000472698)0.781:0.000472689)0.000:0.000000006,((('EPI_ISL_15597':0.000472608,'EPI_ISL_237795':0.001892079)0.000:0.000000006,((('EPI_ISL_127600':0.000946373,'EPI_ISL_5634':0.002846799)0.000:0.000000006,'EPI_ISL_6727':0.000471895)0.000:0.000000006,('EPI_ISL_6466':0.001892136,'EPI_ISL_5112':0.000000006)0.945:0.000944396)0.902:0.000471791)0.953:0.000944485,(('EPI_ISL_6641':0.000948956,'EPI_ISL_115621':0.002376014)0.753:0.000469302,('EPI_ISL_120351':0.001418043,(('EPI_ISL_5198':0.001420251,('EPI_ISL_115622':0.000472558,'EPI_ISL_120362':0.000945914)0.000:0.000000006)0.883:0.000989848,((('EPI_ISL_8703':0.001425147,(('EPI_ISL_8996':0.000472490,((('EPI_ISL_8702':0.000472474,'EPI_ISL_8205':0.000472371)0.000:0.000000006,('EPI_ISL_8229':0.000472392,'EPI_ISL_8960':0.000472431)0.000:0.000000006)0.000:0.000000006,(('EPI_ISL_8653':0.0,'EPI_ISL_8691':0.0,'EPI_ISL_9052':0.0,'EPI_ISL_8266':0.0):0.000000006,'EPI_ISL_15606':0.000000006)0.000:0.000000006)0.000:0.000000006)0.000:0.000000006,'EPI_ISL_9881':0.007196688)0.889:0.000948686)0.782:0.000471525,(('EPI_ISL_123189':0.0,'EPI_ISL_6746':0.0):0.000946352,('EPI_ISL_8694':0.000946210,'EPI_ISL_8995':0.000000006)0.933:0.000946460)0.000:0.000000006)0.839:0.000935829,'EPI_ISL_132831':0.011173841)0.914:0.002444245)0.941:0.002333433)0.000:0.000000006)0.000:0.000000006)0.993:0.002368091)0.870:0.000472046,(((((('EPI_ISL_120344':0.006226408,(((('EPI_ISL_29667':0.000471870,('EPI_ISL_115568':0.000000006,'EPI_ISL_115619':0.003322759)0.000:0.000000006)0.000:0.000000006,'EPI_ISL_9016':0.003320951)0.843:0.000472304,('EPI_ISL_8956':0.001903339,(('EPI_ISL_8184':0.000000006,'EPI_ISL_120342':0.001893191)0.839:0.000471714,('EPI_ISL_8685':0.002843319,'EPI_ISL_8183':0.002367382)0.000:0.000000006)0.848:0.000937793)0.971:0.002385779)0.000:0.000000006,('EPI_ISL_8976':0.000472893,'EPI_ISL_9023':0.000945344)0.789:0.000471448)0.000:0.000000006)0.783:0.000472264,((('EPI_ISL_115514':0.001893371,('EPI_ISL_120335':0.000946215,('EPI_ISL_5221':0.002379213,(('EPI_ISL_5157':0.000944810,('EPI_ISL_120345':0.001893439,(('EPI_ISL_5289':0.0,'EPI_ISL_5158':0.0):0.000000006,('EPI_ISL_5152':0.000000006,'EPI_ISL_5150':0.000472303)0.852:0.000472190)0.931:0.000472076)0.000:0.000000006)0.000:0.000000006,('EPI_ISL_115772':0.001418875,('EPI_ISL_9005':0.001418600,'EPI_ISL_9019':0.001419988)0.000:0.000000006)0.979:0.001894224)0.759:0.000467520)0.929:0.001426161)0.748:0.000000006)0.343:0.000473871,(('EPI_ISL_115414':0.002368991,('EPI_ISL_115460':0.000000006,'EPI_ISL_29471':0.000471670)0.952:0.000945240)0.739:0.000000006,(('EPI_ISL_115463':0.001914829,('EPI_ISL_120334':0.002857554,('EPI_ISL_5382':0.000471712,('EPI_ISL_5520':0.000000006,('EPI_ISL_5439':0.000944057,'EPI_ISL_115462':0.001417931)0.000:0.000000006)0.000:0.000000006)0.748:0.000465144)0.853:0.000940250)1.000:0.005749176,((('EPI_ISL_5579':0.000000006,'EPI_ISL_5445':0.000471500)0.954:0.001416413,('EPI_ISL_115300':0.000471323,'EPI_ISL_173280':0.000471129)0.000:0.000000006)1.000:0.000000006,(('EPI_ISL_114868':0.001416071,((((('EPI_ISL_114660':0.004277963,(((((('EPI_ISL_114608':0.000000006,'EPI_ISL_114657':0.000471288)0.919:0.000471310,('EPI_ISL_114707':0.000471461,'EPI_ISL_110952':0.000943801)0.000:0.000000006)0.999:0.004811038,('EPI_ISL_114812':0.005705061,(((((((('EPI_ISL_115567':0.000944038,('EPI_ISL_5393':0.000472248,('EPI_ISL_5299':0.000470745,(('EPI_ISL_5298':0.0,'EPI_ISL_5297':0.0):0.000000006,'EPI_ISL_5316':0.000470764)0.000:0.000000006)0.795:0.000470463)0.879:0.000945894)0.773:0.000470504,('EPI_ISL_115461':0.001420176,'EPI_ISL_5436':0.001894752)0.756:0.000468114)0.973:0.001891314,('EPI_ISL_5440':0.001415795,((('EPI_ISL_5487':0.001889078,'EPI_ISL_5517':0.000942177)0.000:0.000000006,('EPI_ISL_115512':0.000470560,('EPI_ISL_5391':0.0,'EPI_ISL_5303':0.0):0.001890400)0.000:0.000000006)0.000:0.000000006,(('EPI_ISL_5398':0.0,'EPI_ISL_5516':0.0):0.000000006,'EPI_ISL_5378':0.000941843)0.000:0.000000006)0.000:0.000000006)0.000:0.000000006)0.998:0.003316578,('EPI_ISL_115565':0.000470997,'EPI_ISL_127589':0.002368664)0.000:0.000000006)0.301:0.000453105,'EPI_ISL_5486':0.002384374)1.000:0.007196710,('EPI_ISL_114502':0.000000006,('EPI_ISL_114814':0.002361884,((('EPI_ISL_115041':0.002847804,'EPI_ISL_114871':0.000469913)0.772:0.000472904,('EPI_ISL_115358':0.000000006,((('EPI_ISL_115515':0.002842667,('EPI_ISL_115771':0.000940022,(('EPI_ISL_5216':0.0,'EPI_ISL_5173':0.0):0.000000006,(('EPI_ISL_5205':0.0,'EPI_ISL_5180':0.0):0.000000006,'EPI_ISL_5204':0.000471608)0.905:0.000471520)0.915:0.001424504)0.995:0.003812090)0.725:0.000487492,((((('EPI_ISL_115513':0.001419855,('EPI_ISL_503061':0.003813159,'EPI_ISL_120337':0.001891852)0.000:0.000000006)0.000:0.000000006,'EPI_ISL_115566':0.001417418)0.853:0.000471821,'EPI_ISL_115511':0.002368715)0.000:0.000000006,(('EPI_ISL_5309':0.0,'EPI_ISL_5307':0.0):0.001389281,('EPI_ISL_5293':0.000000006,'EPI_ISL_5301':0.000471543)0.777:0.000503356)0.949:0.001898876)0.933:0.000000006,'EPI_ISL_1715':0.013576595)0.393:0.001890721)0.994:0.003811661,('EPI_ISL_115355':0.001891203,('EPI_ISL_115408':0.000471214,'EPI_ISL_5524':0.001890184)0.000:0.000000006)0.789:0.000947098)0.878:0.000941959)0.000:0.000000006)0.979:0.002366800,(((('EPI_ISL_27622':0.000462922,'EPI_ISL_115040':0.002373894)0.968:0.002378876,('EPI_ISL_115354':0.001414642,'EPI_ISL_115301':0.001888220)0.000:0.000000006)0.840:0.000470798,('EPI_ISL_114873':0.000942309,'EPI_ISL_114867':0.000470767)0.075:0.000000006)0.000:0.000000006,'EPI_ISL_8696':0.000470823)0.897:0.000948827)0.586:0.000941355)0.736:0.000000006)0.000:0.000000006)0.849:0.000470635,'EPI_ISL_115770':0.000470622)0.000:0.000000006,('EPI_ISL_114761':0.001887924,'EPI_ISL_114659':0.002836469)0.000:0.000000006)0.000:0.000000006)0.980:0.002862500)0.897:0.001401490,(('EPI_ISL_114456':0.0,'EPI_ISL_114457':0.0):0.000470911,('EPI_ISL_33841':0.001415831,(('EPI_ISL_114816':0.000943213,(('EPI_ISL_114612':0.000471187,('EPI_ISL_114705':0.000471288,'EPI_ISL_114655':0.000471368)0.000:0.000000006)0.857:0.000471235,(('EPI_ISL_114505':0.000471304,'EPI_ISL_114611':0.000000006)0.861:0.000471695,'EPI_ISL_114656':0.000471233)0.000:0.000000006)0.000:0.000000006)0.916:0.000943159,'EPI_ISL_25044':0.000943216)0.000:0.000000006)0.970:0.001889554)0.000:0.000000006)0.794:0.000472138,'EPI_ISL_115769':0.001416024)0.921:0.001421368,(('EPI_ISL_114401':0.001417390,'EPI_ISL_114398':0.000471128)0.770:0.000471218,((('EPI_ISL_110907':0.000471261,(('EPI_ISL_9286':0.001888006,('EPI_ISL_114345':0.000000006,'EPI_ISL_114458':0.000942530)0.000:0.000000006)0.967:0.001414897,('EPI_ISL_114453':0.000943407,'EPI_ISL_114452':0.000470898)0.886:0.000943905)0.000:0.000000006)0.752:0.000000006,'EPI_ISL_114296':0.001888073)0.096:0.000470736,('EPI_ISL_25040':0.000944255,(((('EPI_ISL_114294':0.001896511,(('EPI_ISL_114298':0.0,'EPI_ISL_114295':0.0):0.003825622,'EPI_ISL_8671':0.001893229)0.941:0.001902843)0.859:0.000943655,((('EPI_ISL_8672':0.000000006,((('EPI_ISL_115699':0.001425365,('EPI_ISL_76486':0.001900045,'EPI_ISL_114201':0.003812781)0.864:0.000937500)0.886:0.000944116,((('EPI_ISL_8697':0.000470830,'EPI_ISL_114248':0.000943171)0.000:0.000000006,(('EPI_ISL_114247':0.001900271,(('EPI_ISL_5395':0.0,'EPI_ISL_6889':0.0,'EPI_ISL_6221':0.0):0.000000006,'EPI_ISL_5372':0.000471062)0.965:0.002386433)0.902:0.001409898,('EPI_ISL_9250':0.001415026,((('EPI_ISL_8674':0.000448302,'EPI_ISL_8670':0.003347861)0.939:0.001441664,('EPI_ISL_9282':0.001890258,'EPI_ISL_9216':0.000000006)0.000:0.000000006)0.778:0.000468880,'EPI_ISL_8987':0.000474128)0.983:0.002845982)0.715:0.000000006)0.928:0.000000006)0.000:0.000000006,'EPI_ISL_5105':0.001888412)0.000:0.000000006)0.993:0.003314564,('EPI_ISL_114297':0.006692656,(('EPI_ISL_114293':0.005246848,'EPI_ISL_114246':0.000946600)0.728:0.000468879,'EPI_ISL_114250':0.001417845)0.115:0.000472224)0.707:0.000000006)0.815:0.000000006)0.000:0.000000006,(('EPI_ISL_124928':0.0,'EPI_ISL_937':0.0):0.001423091,('EPI_ISL_114249':0.001424697,('EPI_ISL_9283':0.0,'EPI_ISL_8198':0.0):0.001898921)0.864:0.000938165)0.960:0.001898978)0.960:0.001889766,('EPI_ISL_9284':0.001890537,('EPI_ISL_8675':0.000471412,('EPI_ISL_115700':0.000471248,('EPI_ISL_5310':0.000000006,'EPI_ISL_9285':0.002842829)0.811:0.000472363)0.793:0.000471487)0.000:0.000000006)0.498:0.000471314)0.000:0.000000006)0.000:0.000000006,'EPI_ISL_114346':0.004757448)0.790:0.000471402,((('EPI_ISL_114503':0.006676593,(('EPI_ISL_114348':0.000942816,'EPI_ISL_114349':0.000000006)0.923:0.000942888,('EPI_ISL_114455':0.000474207,'EPI_ISL_25042':0.002375905)0.782:0.000468535)0.000:0.000000006)0.972:0.002363647,'EPI_ISL_114399':0.001889097)0.000:0.000000006,'EPI_ISL_115768':0.000942771)0.893:0.000944817)0.852:0.000947376)0.915:0.001420900)0.889:0.000945503)0.774:0.000473662)0.933:0.001410438)0.721:0.000000006,'EPI_ISL_114454':0.002849147)0.973:0.002367672,'EPI_ISL_115413':0.000943122)0.000:0.000000006,(('EPI_ISL_5475':0.000471225,('EPI_ISL_115305':0.0,'EPI_ISL_114350':0.0):0.000944813)0.000:0.000000006,'EPI_ISL_114610':0.000471610)0.000:0.000000006)0.636:0.000000006,((('EPI_ISL_5607':0.001900661,'EPI_ISL_5675':0.000466389)0.938:0.001422316,('EPI_ISL_127588':0.000943012,('EPI_ISL_8989':0.0,'EPI_ISL_835':0.0):0.001890245)0.000:0.000000006)0.893:0.000471228,'EPI_ISL_5550':0.003316010)0.000:0.000000006)0.000:0.000000006)0.827:0.000471213,(('EPI_ISL_5442':0.000942934,((('EPI_ISL_5444':0.001418238,'EPI_ISL_5575':0.000943398)0.000:0.000000006,('EPI_ISL_115409':0.000471173,'EPI_ISL_115112':0.001416119)0.000:0.000000006)0.000:0.000000006,(('EPI_ISL_115458':0.000000006,'EPI_ISL_5396':0.003796877)0.829:0.000471130,'EPI_ISL_5527':0.000471222)0.000:0.000000006)0.000:0.000000006)0.917:0.000943178,('EPI_ISL_115304':0.0,'EPI_ISL_5661':0.0,'EPI_ISL_5606':0.0):0.000000006)0.579:0.000000006)0.000:0.000000006)0.000:0.000000006)0.994:0.003813014)0.987:0.003324570)0.952:0.001895178,(((('EPI_ISL_5484':0.000944556,'EPI_ISL_5389':0.001422518)0.875:0.000952574,'EPI_ISL_120339':0.000472188)0.000:0.000000006,'EPI_ISL_115563':0.000000006)0.000:0.000000006,(((('EPI_ISL_5388':0.001426917,('EPI_ISL_5224':0.0,'EPI_ISL_5153':0.0):0.002857456)0.757:0.000467240,('EPI_ISL_27599':0.000472157,'EPI_ISL_127594':0.000945230)0.000:0.000000006)0.000:0.000000006,'EPI_ISL_120348':0.003804185)0.770:0.000472879,'EPI_ISL_5154':0.001420599)0.785:0.000472298)0.000:0.000000006)0.998:0.004290651)0.744:0.000471545,(('EPI_ISL_5091':0.0,'EPI_ISL_8975':0.0):0.000000006,'EPI_ISL_5092':0.000471927)0.895:0.000947324)0.775:0.000473251,'EPI_ISL_8155':0.001893498)0.000:0.000000006,'EPI_ISL_115620':0.002370180)0.000:0.000000006,('EPI_ISL_120357':0.000945270,'EPI_ISL_120361':0.000000006)0.914:0.000472165)0.000:0.000000006)0.979:0.002370716)0.778:0.000472466)0.000:0.000000006,'EPI_ISL_127595':0.000471609)0.000:0.000000006,((('EPI_ISL_6646':0.0,'EPI_ISL_5074':0.0):0.001418455,'EPI_ISL_6662':0.000945891)0.000:0.000000006,(('EPI_ISL_5455':0.000000006,'EPI_ISL_5144':0.000471940)0.919:0.000471814,(('EPI_ISL_6225':0.000000006,'EPI_ISL_5118':0.000471806)0.000:0.000000006,'EPI_ISL_115623':0.000471926)0.000:0.000000006)0.993:0.003323260)0.855:0.000471732)0.000:0.000000006,(('EPI_ISL_13899':0.001892389,'EPI_ISL_13897':0.000947138)0.761:0.000472369,('EPI_ISL_146762':0.000471892,(('EPI_ISL_162189':0.001417753,'EPI_ISL_162190':0.000473049)0.880:0.000945587,'EPI_ISL_13898':0.001418160)0.027:0.000000006)0.000:0.000000006)0.975:0.001892225)0.991:0.002847316)0.000:0.000000006,'EPI_ISL_116066':0.003318351)0.998:0.005711932)0.000:0.000000006,('EPI_ISL_6202':0.005745135,(((('EPI_ISL_119810':0.000942739,('EPI_ISL_117160':0.001899955,'EPI_ISL_117209':0.003327966)0.916:0.001415495)0.000:0.000000006,('EPI_ISL_10115':0.002840662,('EPI_ISL_120364':0.002861214,('EPI_ISL_90510':0.003321781,((('EPI_ISL_132416':0.000951801,('EPI_ISL_3767':0.0,'EPI_ISL_153570':0.0):0.001416179)0.000:0.000000006,'EPI_ISL_113061':0.000943148)0.000:0.000000006,('EPI_ISL_132418':0.001418285,'EPI_ISL_6694':0.000943762)0.000:0.000000006)0.000:0.000000006)0.983:0.002859258)0.741:0.000457409)0.751:0.000000006)1.000:0.000000006,(('EPI_ISL_119998':0.001421431,'EPI_ISL_119996':0.001899365)0.891:0.001896438,(('EPI_ISL_8249':0.002371446,'EPI_ISL_127602':0.000947040)0.868:0.000945378,'EPI_ISL_107711':0.001895913)0.357:0.000467936)0.755:0.000000038)0.000:0.000000006,(('EPI_ISL_29484':0.000943433,(((('EPI_ISL_90485':0.000472740,('EPI_ISL_15589':0.000000006,'EPI_ISL_90498':0.001417341)0.764:0.000000006)0.980:0.002376138,('EPI_ISL_98681':0.000000006,'EPI_ISL_33844':0.000000006)0.000:0.000000006)0.990:0.001890376,('EPI_ISL_29489':0.000471189,'EPI_ISL_98685':0.000471810)0.000:0.000000006)0.832:0.000471269,'EPI_ISL_10119':0.023802418)0.000:0.000000006)0.913:0.001417469,'EPI_ISL_30208':0.002886225)0.944:0.001893547)0.756:0.000445351)0.924:0.001446370)0.000:0.000000006,'EPI_ISL_117522':0.001416211)0.772:0.000937228)0.859:0.000956886)0.874:0.000940294,((('EPI_ISL_90507':0.000943819,('EPI_ISL_15600':0.001897541,'EPI_ISL_107593':0.000947470)0.875:0.000943952)0.786:0.000472414,((('EPI_ISL_98697':0.002369651,'EPI_ISL_120371':0.000000006)0.000:0.000000006,('EPI_ISL_120374':0.000943790,'EPI_ISL_29486':0.002364097)0.000:0.000000006)0.000:0.000000006,('EPI_ISL_117210':0.000000006,('EPI_ISL_117113':0.000471475,'EPI_ISL_117304':0.000471455)0.000:0.000000006)0.912:0.000471398)0.923:0.000944089)0.000:0.000000006,(('EPI_ISL_90542':0.0,'EPI_ISL_90540':0.0):0.000000006,('EPI_ISL_10117':0.002375219,'EPI_ISL_65217':0.000947281)0.773:0.000468755)0.000:0.000000006)0.000:0.000000006)0.901:0.000946227)0.752:0.000471190)0.000:0.000000006,('EPI_ISL_132752':0.001422830,((('EPI_ISL_117860':0.002371107,'EPI_ISL_117858':0.000474936)0.895:0.000943572,'EPI_ISL_29273':0.001418562)0.000:0.000000006,((((((((('EPI_ISL_132411':0.001421317,'EPI_ISL_132412':0.001427043)0.771:0.000470479,(('EPI_ISL_302515':0.000473470,('EPI_ISL_20999':0.000000006,'EPI_ISL_302516':0.000000006)0.802:0.000473274)0.797:0.000472280,((('EPI_ISL_20992':0.0,'EPI_ISL_20983':0.0):0.002873632,'EPI_ISL_90490':0.002872657)0.740:0.000454700,'EPI_ISL_132413':0.001899138)0.000:0.000000006)0.000:0.000000006)0.779:0.000477748,'EPI_ISL_7634':0.004296530)0.755:0.000468008,'EPI_ISL_132415':0.000472387)0.896:0.000947877,('EPI_ISL_29494':0.000000006,'EPI_ISL_120392':0.000945061)0.863:0.000471953)0.000:0.000000006,((('EPI_ISL_120385':0.001418808,(('EPI_ISL_154551':0.0,'EPI_ISL_154532':0.0):0.001894174,(('EPI_ISL_13228':0.000945021,(('EPI_ISL_118419':0.004764757,('EPI_ISL_6406':0.0,'EPI_ISL_9199':0.0):0.000000006)0.000:0.000000006,'EPI_ISL_29270':0.000471935)0.000:0.000000006)0.000:0.000000006,'EPI_ISL_6530':0.000945161)0.887:0.000471958)0.000:0.000000006)0.000:0.000000006,'EPI_ISL_98702':0.001898510)0.000:0.000000006,('EPI_ISL_7756':0.002845469,(('EPI_ISL_69392':0.001418171,(('EPI_ISL_208769':0.001425143,'EPI_ISL_208783':0.004281329)0.189:0.000945017,'EPI_ISL_118008':0.001891254)0.000:0.000000006)0.761:0.000472293,('EPI_ISL_7621':0.000000006,'EPI_ISL_29906':0.000944420)0.000:0.000000006)0.995:0.002843607)0.000:0.000000006)0.000:0.000000006)0.583:0.000000006,'EPI_ISL_6630':0.001418406)0.000:0.000000006,'EPI_ISL_120389':0.000944503)0.000:0.000000006,('EPI_ISL_132409':0.017815235,'EPI_ISL_9236':0.000609125)0.865:0.001283702)0.000:0.000000006)0.988:0.002372629)0.000:0.000000006)0.000:0.000000006,(('EPI_ISL_117954':0.004272903,(((('EPI_ISL_90492':0.001894507,(('EPI_ISL_20994':0.0,'EPI_ISL_20993':0.0):0.000472121,'EPI_ISL_64211':0.002374225)0.000:0.000000006)1.000:0.003799835,('EPI_ISL_5651':0.000471843,('EPI_ISL_6955':0.000944908,'EPI_ISL_6210':0.001418495)0.000:0.000000006)0.000:0.000000006)0.824:0.000473199,('EPI_ISL_195615':0.001424444,'EPI_ISL_90496':0.001904733)0.759:0.000467180)0.878:0.000949243,'EPI_ISL_29679':0.002371698)0.439:0.000469985)0.000:0.000000006,('EPI_ISL_12850':0.003345155,('EPI_ISL_120397':0.001416381,'EPI_ISL_127614':0.000000006)0.855:0.000930667)0.988:0.003341776)0.000:0.000000006)0.000:0.000000006)0.000:0.000000006,('EPI_ISL_9268':0.000944035,'EPI_ISL_90523':0.000473060)0.787:0.000471224)0.788:0.000472830,'EPI_ISL_8221':0.001420568)0.767:0.000471119)0.000:0.000000006)0.988:0.002366738)0.000:0.000000006)0.000:0.000000006,'EPI_ISL_7622':0.000471540)0.000:0.000000006,('EPI_ISL_12847':0.001417603,(((('EPI_ISL_12846':0.002368121,'EPI_ISL_15354':0.001892381)0.905:0.000000006,('EPI_ISL_120404':0.000471609,'EPI_ISL_115648':0.000944127)0.000:0.000000006)1.000:0.000000006,'EPI_ISL_118160':0.000471588)0.000:0.000000006,'EPI_ISL_15355':0.000471609)0.000:0.000000006)0.941:0.000944091)0.921:0.001419734,'EPI_ISL_145697':0.002854050)0.926:0.001424197)0.000:0.000000006)0.000:0.000000006)0.853:0.000471528,'EPI_ISL_118418':0.000943847)0.000:0.000000006,((('EPI_ISL_118060':0.001416139,'EPI_ISL_118369':0.000000006)0.000:0.000000006,'EPI_ISL_63363':0.002366146)0.845:0.000471439,('EPI_ISL_7604':0.000000006,('EPI_ISL_78573':0.002847251,('EPI_ISL_62795':0.001416577,('EPI_ISL_28848':0.000943538,'EPI_ISL_62781':0.000943861)0.000:0.000000006)0.000:0.000000006)0.914:0.000943811)0.000:0.000000006)0.000:0.000000006)1.000:0.000000006,('EPI_ISL_115695':0.002366180,('EPI_ISL_66175':0.000941133,(('EPI_ISL_93666':0.002851677,('EPI_ISL_108212':0.002377633,'EPI_ISL_152810':0.001425161)0.761:0.000465979)0.761:0.000513646,((('EPI_ISL_208775':0.001898163,('EPI_ISL_128253':0.001423435,'EPI_ISL_79466':0.000471986)0.766:0.000474358)0.000:0.000000006,(('EPI_ISL_152259':0.001421259,((((('EPI_ISL_235297':0.000472577,'EPI_ISL_235304':0.001423940)0.770:0.000473725,(('EPI_ISL_119712':0.001897484,'EPI_ISL_235222':0.001423547)0.402:0.000000006,('EPI_ISL_235305':0.000945919,('EPI_ISL_189034':0.000472572,('EPI_ISL_288797':0.000945954,'EPI_ISL_189079':0.000955917)0.000:0.000000006)0.000:0.000000006)0.924:0.000473130)0.000:0.000000006)0.970:0.001421024,(('EPI_ISL_149712':0.001423501,(('EPI_ISL_369551':0.001899640,('EPI_ISL_129535':0.001908651,('EPI_ISL_4081160':0.000474843,'EPI_ISL_189274':0.000946527)0.922:0.001426888)0.064:0.000470385)0.745:0.000000006,'EPI_ISL_129905':0.001421519)0.743:0.000000006)0.971:0.001421379,(('EPI_ISL_278942':0.003329721,('EPI_ISL_93678':0.000948081,'EPI_ISL_93673':0.000946439)0.000:0.000000006)0.000:0.000000006,'EPI_ISL_87952':0.000946336)0.912:0.000472826)0.000:0.000000006)0.000:0.000000006,(((((('EPI_ISL_79320':0.000472913,'EPI_ISL_152490':0.000946764)0.000:0.000000006,((('EPI_ISL_152692':0.000000006,'EPI_ISL_152184':0.000472995)0.997:0.003329356,'EPI_ISL_87885':0.000946790)0.433:0.000000006,('EPI_ISL_152348':0.001427312,('EPI_ISL_235296':0.000000006,'EPI_ISL_235298':0.000473374)0.977:0.002869314)0.959:0.003346732)0.824:0.000473218)0.000:0.000000006,('EPI_ISL_106847':0.002374376,(('EPI_ISL_149713':0.006251999,'EPI_ISL_93486':0.001424709)0.746:0.000472057,(((('EPI_ISL_139924':0.002371543,('EPI_ISL_288245':0.002375532,(('EPI_ISL_136444':0.000946702,'EPI_ISL_189292':0.000474093)0.789:0.000472582,'EPI_ISL_263304':0.001421372)0.000:0.000000006)0.000:0.000000006)0.993:0.003332952,'EPI_ISL_235316':0.000951514)0.761:0.000470066,'EPI_ISL_188994':0.005248568)0.000:0.000000006,'EPI_ISL_263132':0.000472959)0.868:0.000472785)0.000:0.000000006)0.832:0.000473082)0.000:0.000000006,'EPI_ISL_196404':0.000000006)0.000:0.000000006,('EPI_ISL_93663':0.000472835,'EPI_ISL_152658':0.001896825)0.000:0.000000006)0.000:0.000000006,('EPI_ISL_208786':0.000000006,'EPI_ISL_208800':0.001421561)0.958:0.001421404)0.000:0.000000006)0.000:0.000000006,((('EPI_ISL_93788':0.001421052,(('EPI_ISL_91033':0.000473563,'EPI_ISL_91140':0.000947024)0.892:0.000949004,('EPI_ISL_235362':0.002382057,'EPI_ISL_99771':0.001429331)0.874:0.000942889)0.000:0.000000006)0.687:0.000000006,((('EPI_ISL_135260':0.000947074,('EPI_ISL_87961':0.001421458,'EPI_ISL_93682':0.002852472)0.443:0.000000006)0.000:0.000000006,('EPI_ISL_187471':0.000000006,'EPI_ISL_118540':0.000473102)0.866:0.000473065)0.785:0.000473774,'EPI_ISL_93659':0.001424234)0.822:0.000472457)0.000:0.000000006,(('EPI_ISL_94615':0.002381085,('EPI_ISL_94555':0.000471362,'EPI_ISL_143020':0.001904093)0.723:0.000472840)0.889:0.000950215,('EPI_ISL_83691':0.001903490,'EPI_ISL_91032':0.000477112)0.784:0.000470160)0.000:0.000000006)0.000:0.000000006)0.000:0.000000006)0.732:0.000000006,'EPI_ISL_128255':0.001420977)0.926:0.000946403)0.771:0.001447715,'EPI_ISL_152367':0.008199935)0.973:0.003844093)0.979:0.003300497)0.953:0.001899185)0.742:0.000000006)0.000:0.000000006)0.831:0.000471562)0.000:0.000000006,'EPI_ISL_94618':0.000472900)0.771:0.000472786,('EPI_ISL_83683':0.002371494,((('EPI_ISL_93660':0.005257062,(('EPI_ISL_94613':0.000944025,(('EPI_ISL_84850':0.001420852,'EPI_ISL_84852':0.001895339)0.874:0.000952976,'EPI_ISL_115697':0.001422951)0.779:0.000467771)0.000:0.000000006,('EPI_ISL_84989':0.000471620,'EPI_ISL_84994':0.000000006)0.850:0.000471614)0.868:0.000937963)0.950:0.001915182,('EPI_ISL_86080':0.000950662,'EPI_ISL_94610':0.001896911)0.908:0.001419015)0.865:0.000942392,'EPI_ISL_83684':0.000950455)0.997:0.004305874)0.915:0.001430807)0.793:0.000470969)0.842:0.000471773,('EPI_ISL_77940':0.002385270,'EPI_ISL_235264':0.002867385)0.751:0.000459789)0.000:0.000000006)0.643:0.000000006)0.000:0.000000006)0.000:0.000000006)0.976:0.002391309,'EPI_ISL_74079':0.000944014)0.000:0.000000006,'EPI_ISL_74159':0.000471515)0.000:0.000000006,('EPI_ISL_76686':0.000471508,('EPI_ISL_116402':0.001417362,(('EPI_ISL_152355':0.000941892,(('EPI_ISL_84053':0.000472137,(('EPI_ISL_394107':0.0,'EPI_ISL_394106':0.0):0.001891252,'EPI_ISL_393687':0.000000006)0.970:0.001894432)0.552:0.000471992,(((('EPI_ISL_381593':0.002374153,('EPI_ISL_393706':0.002370842,'EPI_ISL_393707':0.001420952)0.869:0.000953455)0.978:0.002369207,('EPI_ISL_108178':0.000944118,('EPI_ISL_152393':0.000471716,'EPI_ISL_90466':0.000944187)0.000:0.000000006)0.910:0.000471722)0.000:0.000000006,('EPI_ISL_263195':0.001431101,'EPI_ISL_263177':0.002377121)0.741:0.000464699)0.000:0.000000006,('EPI_ISL_93639':0.004277946,'EPI_ISL_278973':0.000472348)0.756:0.000472933)0.752:0.000000006)0.444:0.000947257)0.959:0.001899015,'EPI_ISL_393684':0.001417697)0.000:0.000000006)0.000:0.000000006)0.920:0.000471536)0.000:0.000000006)0.941:0.000943818,('EPI_ISL_95078':0.001891304,(('EPI_ISL_108090':0.000471288,('EPI_ISL_108258':0.000471372,'EPI_ISL_369514':0.000943339)0.000:0.000000006)0.918:0.000471333,('EPI_ISL_135256':0.000943780,'EPI_ISL_135263':0.002839627)0.559:0.000000006)0.000:0.000000006)0.871:0.000943677)0.000:0.000000006)0.748:0.000465046)0.191:0.000472090,('EPI_ISL_78688':0.002374942,'EPI_ISL_76632':0.002848083)0.742:0.000000006)0.972:0.002360001)0.000:0.000000006,((((('EPI_ISL_118653':0.000944213,'EPI_ISL_235256':0.001417846)0.747:0.000000006,(('EPI_ISL_124532':0.001417503,(((((('EPI_ISL_171375':0.000945366,'EPI_ISL_161895':0.000946017)0.968:0.001902744,(((('EPI_ISL_172528':0.000000006,'EPI_ISL_202109':0.001893637)0.955:0.001418019,'EPI_ISL_161319':0.000000006)0.917:0.000471995,((('EPI_ISL_159401':0.000000006,'EPI_ISL_235374':0.000945005)0.921:0.000472840,'EPI_ISL_288227':0.001893292)0.000:0.000000006,('EPI_ISL_161323':0.000472064,'EPI_ISL_156422':0.001418098)0.000:0.000000006)0.000:0.000000006)0.865:0.000472083,('EPI_ISL_205379':0.003322715,((((('EPI_ISL_175194':0.001897990,(((('EPI_ISL_251360':0.000949179,(((('EPI_ISL_285997':0.001126970,'EPI_ISL_13017098':0.000472100)0.733:0.000000053,'EPI_ISL_175252':0.000945438)0.000:0.000000006,'EPI_ISL_173257':0.000472131)0.000:0.000000006,((('EPI_ISL_251011':0.0,'EPI_ISL_249778':0.0):0.000000006,('EPI_ISL_237184':0.0,'EPI_ISL_176683':0.0,'EPI_ISL_288163':0.0):0.000472210)0.000:0.000000006,('EPI_ISL_250335':0.000945736,('EPI_ISL_191671':0.001897165,'EPI_ISL_177527':0.000472092)0.000:0.000000006)0.358:0.000000006)1.000:0.000000006)0.736:0.000000006)0.906:0.000945182,'EPI_ISL_288201':0.000000006)0.000:0.000000006,'EPI_ISL_171397':0.002369164)0.780:0.000470182,(('EPI_ISL_286940':0.000000006,('EPI_ISL_286006':0.005917046,'EPI_ISL_286923':0.000000006)0.000:0.000000006)0.620:0.001627556,('EPI_ISL_286987':0.002301518,'EPI_ISL_286943':0.000000011)0.393:0.001449391)0.471:0.000179059)0.843:0.000475228)0.000:0.000000006,('EPI_ISL_237183':0.000946104,(('EPI_ISL_174180':0.000945850,('EPI_ISL_188868':0.000472614,('EPI_ISL_286990':0.0,'EPI_ISL_205157':0.0):0.000000006)0.000:0.000000006)1.000:0.000000006,'EPI_ISL_250344':0.000000006)0.000:0.000000006)0.906:0.000472502)0.000:0.000000006,(('EPI_ISL_286988':0.007351662,('EPI_ISL_192699':0.000945472,(('EPI_ISL_171545':0.002370489,('EPI_ISL_177060':0.0,'EPI_ISL_188774':0.0):0.000000006)0.000:0.000000006,(('EPI_ISL_188846':0.000946906,'EPI_ISL_200716':0.000000006)0.846:0.000472452,'EPI_ISL_287010':0.000945348)0.000:0.000000006)0.000:0.000000006)0.683:0.000000052)0.312:0.000470991,'EPI_ISL_191965':0.001423321)0.930:0.001424922)0.983:0.001894523,('EPI_ISL_157000':0.000945232,('EPI_ISL_278968':0.000945686,((((('EPI_ISL_153547':0.0,'EPI_ISL_15082333':0.0):0.000000006,'EPI_ISL_153544':0.000000006)0.803:0.000473477,'EPI_ISL_15082330':0.000479679)0.813:0.000472506,'EPI_ISL_15082334':0.001894162)0.000:0.000000006,'EPI_ISL_153536':0.000000006)0.000:0.000000006)0.998:0.003323865)0.000:0.000000006)0.000:0.000000006,'EPI_ISL_168921':0.001419301)0.881:0.000472202)0.000:0.000000006)0.614:0.000000006)0.000:0.000000006,((((('EPI_ISL_288233':0.000946030,'EPI_ISL_169440':0.000948256)0.938:0.001422818,('EPI_ISL_288248':0.000000006,'EPI_ISL_156418':0.001894152)0.000:0.000000006)0.000:0.000000006,('EPI_ISL_173013':0.000472469,'EPI_ISL_172634':0.000000006)0.906:0.000945512)0.000:0.000000006,('EPI_ISL_173112':0.000944939,((('EPI_ISL_209155':0.000000006,'EPI_ISL_166142':0.002368969)0.000:0.000000006,((((('EPI_ISL_191032':0.0,'EPI_ISL_251330':0.0):0.001895162,('EPI_ISL_236800':0.0,'EPI_ISL_170446':0.0):0.000000006)0.965:0.001420261,((('EPI_ISL_171537':0.001419160,('EPI_ISL_171374':0.0,'EPI_ISL_169457':0.0):0.000945507)0.000:0.000000006,'EPI_ISL_167912':0.000472274)0.000:0.000000006,('EPI_ISL_172778':0.001420367,'EPI_ISL_200698':0.002383646)0.000:0.000000006)0.000:0.000000006)0.839:0.000472312,'EPI_ISL_166195':0.001419640)0.000:0.000000006,('EPI_ISL_249779':0.002373808,('EPI_ISL_176850':0.001894020,'EPI_ISL_263140':0.001418484)0.000:0.000000006)0.608:0.000000006)0.000:0.000000006)0.000:0.000000006,('EPI_ISL_263247':0.000473492,(('EPI_ISL_193342':0.000945151,'EPI_ISL_171369':0.001898065)0.869:0.000947244,('EPI_ISL_263124':0.001419496,('EPI_ISL_167909':0.000946827,'EPI_ISL_172529':0.000472156)0.000:0.000000006)0.000:0.000000006)0.807:0.000472245)0.818:0.000472231)0.956:0.000945104)0.000:0.000000006)0.000:0.000000006,'EPI_ISL_161894':0.002368494)0.000:0.000000006)0.000:0.000000006,(('EPI_ISL_14749585':0.003816334,(('EPI_ISL_166309':0.0,'EPI_ISL_155048':0.0,'EPI_ISL_155049':0.0):0.000000006,(('EPI_ISL_169314':0.0,'EPI_ISL_250205':0.0):0.001422039,'EPI_ISL_167930':0.000471442)0.898:0.000947651)0.746:0.000465105)0.911:0.001428516,('EPI_ISL_151022':0.0,'EPI_ISL_152925':0.0):0.001426583)0.895:0.000948760)0.000:0.000000006,'EPI_ISL_257192':0.003327122)0.782:0.000468691,'EPI_ISL_156423':0.000956320)0.989:0.002855962)0.000:0.000000006,'EPI_ISL_121690':0.000944835)0.840:0.000471827)0.000:0.000000006,((('EPI_ISL_235309':0.001419344,'EPI_ISL_152749':0.000945885)0.951:0.001423004,('EPI_ISL_235234':0.000465703,'EPI_ISL_128638':0.001898613)0.965:0.001899211)0.000:0.000000006,((('EPI_ISL_152500':0.000472056,'EPI_ISL_152360':0.000472203)0.803:0.000470817,(('EPI_ISL_118600':0.002850886,'EPI_ISL_235273':0.002366978)0.727:0.000000006,'EPI_ISL_235262':0.001418480)0.825:0.000472430)0.000:0.000000006,'EPI_ISL_141557':0.001891777)0.000:0.000000006)0.916:0.000471551)0.000:0.000000006,(('EPI_ISL_278939':0.002843162,(((('EPI_ISL_399260':0.001894486,('EPI_ISL_235205':0.000471599,'EPI_ISL_235263':0.001893336)0.000:0.000000006)0.850:0.000471626,'EPI_ISL_205353':0.000000006)0.000:0.000000006,('EPI_ISL_369557':0.001435837,'EPI_ISL_288807':0.002385871)0.756:0.000457191)0.908:0.000944161,('EPI_ISL_235210':0.001418236,'EPI_ISL_278940':0.001417234)0.000:0.000000006)0.548:0.000000006)0.000:0.000000006,(((('EPI_ISL_288341':0.000467455,'EPI_ISL_288390':0.000950454)0.995:0.003335125,(('EPI_ISL_143069':0.000471632,'EPI_ISL_124531':0.000944260)0.000:0.000000006,'EPI_ISL_393690':0.000471780)0.000:0.000000006)0.000:0.000000006,(('EPI_ISL_235311':0.000944299,'EPI_ISL_235223':0.000000006)0.842:0.000471655,('EPI_ISL_149715':0.000471676,'EPI_ISL_142955':0.000943876)0.000:0.000000006)0.000:0.000000006)0.000:0.000000006,(('EPI_ISL_235221':0.000000006,('EPI_ISL_136502':0.000471925,('EPI_ISL_189219':0.0,'EPI_ISL_189307':0.0):0.000000006)0.971:0.001893165)0.958:0.001896730,'EPI_ISL_149714':0.000947965)0.756:0.000469896)0.000:0.000000006)0.000:0.000000006)0.000:0.000000006,(((('EPI_ISL_235260':0.0,'EPI_ISL_235259':0.0):0.000471581,('EPI_ISL_235246':0.000471624,'EPI_ISL_235258':0.000000006)0.000:0.000000006)0.923:0.000471645,'EPI_ISL_278944':0.001417941)0.000:0.000000006,('EPI_ISL_129897':0.002367981,('EPI_ISL_96082':0.001891963,('EPI_ISL_173308':0.001901277,'EPI_ISL_173299':0.002375194)0.731:0.000468073)0.000:0.000000006)0.832:0.000471650)0.000:0.000000006)0.000:0.000000006)0.000:0.000000006)0.612:0.000199169)0.292:0.001218221,('EPI_ISL_115775':0.000000006,'EPI_ISL_235288':0.003315764)0.913:0.000943284)0.000:0.000000006)0.972:0.001893959,(('EPI_ISL_288383':0.000469743,'EPI_ISL_288401':0.000473087)0.996:0.004331629,('EPI_ISL_235349':0.000000006,'EPI_ISL_235350':0.000471184)0.973:0.002383165)0.868:0.000929716)0.791:0.000473163,('EPI_ISL_142949':0.000473678,'EPI_ISL_101506':0.000468786)0.987:0.002847065)0.780:0.000471606)0.744:0.000000006,('EPI_ISL_235252':0.000472298,('EPI_ISL_149717':0.000471189,('EPI_ISL_387267':0.0,'EPI_ISL_366471':0.0,'EPI_ISL_368958':0.0):0.000000006)0.890:0.000943777)0.766:0.000946177)0.789:0.000469832,(('EPI_ISL_273210':0.000472015,'EPI_ISL_208792':0.000942726)0.734:0.000000006,'EPI_ISL_235291':0.000000006)0.000:0.000000006)0.000:0.000000006)0.850:0.000471144,(('EPI_ISL_129901':0.000000006,'EPI_ISL_149716':0.000942305)0.968:0.001889712,(((('EPI_ISL_208802':0.001415366,'EPI_ISL_288369':0.000471145)0.000:0.000000006,'EPI_ISL_235357':0.000942915)0.000:0.000000006,'EPI_ISL_106858':0.000470928)0.000:0.000000006,(('EPI_ISL_128643':0.001419792,'EPI_ISL_393357':0.001895147)0.912:0.001420168,'EPI_ISL_218468':0.001417087)0.000:0.000000006)0.000:0.000000006)0.590:0.000000006)0.584:0.000000006)0.000:0.000000006,('EPI_ISL_129745':0.000000006,('EPI_ISL_369602':0.000000006,('EPI_ISL_369601':0.000470942,('EPI_ISL_147962':0.000943236,('EPI_ISL_160255':0.0,'EPI_ISL_160254':0.0):0.000000006)0.000:0.000000006)0.870:0.000470988)0.939:0.000942774)0.973:0.001890084)0.914:0.000942781)0.724:0.000000006)0.885:0.000470487)0.955:0.000941607)0.996:0.003788172,((('EPI_ISL_232079':0.000939022,('EPI_ISL_172802':0.000000006,'EPI_ISL_205178':0.000941904)0.705:0.000000006)0.954:0.001410330,('EPI_ISL_253817':0.002363021,('EPI_ISL_286967':0.001030168,(('EPI_ISL_286777':0.000523619,('EPI_ISL_286924':0.001667452,'EPI_ISL_287000':0.000944150)0.004:0.000000543)0.786:0.000470274,('EPI_ISL_286983':0.000847756,'EPI_ISL_286944':0.000779661)0.636:0.001119712)0.000:0.000000006)0.984:0.001893970)0.000:0.000000006)0.876:0.000469788,(((((('EPI_ISL_253770':0.002364786,('EPI_ISL_215618':0.000471265,((('EPI_ISL_244823':0.001891086,('EPI_ISL_331772':0.000471253,('EPI_ISL_15082360':0.001889209,'EPI_ISL_333359':0.001416621)0.000:0.000000006)0.760:0.000470335)0.905:0.000947635,((('EPI_ISL_15082384':0.000000006,'EPI_ISL_239535':0.000942744)0.967:0.001415874,(((('EPI_ISL_275857':0.001889695,('EPI_ISL_393751':0.002379496,('EPI_ISL_268318':0.000471058,'EPI_ISL_393967':0.000000006)0.962:0.002381890)0.955:0.001888330)0.724:0.000000006,(((('EPI_ISL_244999':0.001889507,((('EPI_ISL_303238':0.000471321,'EPI_ISL_313533':0.000470936)0.000:0.000000006,((((('EPI_ISL_330475':0.002839233,('EPI_ISL_329856':0.001417445,('EPI_ISL_308922':0.000470624,'EPI_ISL_308921':0.000947608)0.881:0.000943920)0.000:0.000000006)0.891:0.000000006,(('EPI_ISL_275615':0.0,'EPI_ISL_396613':0.0,'EPI_ISL_378752':0.0):0.000000006,('EPI_ISL_301467':0.000943283,'EPI_ISL_275970':0.000475036)0.793:0.000470437)0.000:0.000000006)0.000:0.000000006,(((('EPI_ISL_300208':0.000470921,'EPI_ISL_277171':0.000000006)0.000:0.000000006,'EPI_ISL_522426':0.001888406)0.000:0.000000006,'EPI_ISL_396379':0.000471003)0.000:0.000000006,(('EPI_ISL_298339':0.0,'EPI_ISL_320769':0.0):0.000470173,('EPI_ISL_376801':0.000943053,'EPI_ISL_373450':0.000000006)0.955:0.001418782)0.789:0.000472538)0.000:0.000000006)1.000:0.000000006,((('EPI_ISL_396622':0.000942308,'EPI_ISL_316099':0.000472263)0.957:0.001415091,('EPI_ISL_299853':0.000942347,'EPI_ISL_314296':0.000000006)0.000:0.000000006)0.928:0.000942587,((((('EPI_ISL_322423':0.0,'EPI_ISL_322446':0.0):0.000000006,'EPI_ISL_322424':0.000470924)0.905:0.000471024,'EPI_ISL_364337':0.000943226)0.000:0.000000006,((((((('EPI_ISL_331885':0.0,'EPI_ISL_335612':0.0):0.001889194,('EPI_ISL_391084':0.001888866,('EPI_ISL_352063':0.0,'EPI_ISL_347964':0.0):0.001415708)0.000:0.000000006)0.000:0.000000006,('EPI_ISL_362396':0.000000006,('EPI_ISL_368193':0.0,'EPI_ISL_393564':0.0):0.002369390)0.000:0.000000006)0.760:0.000470669,'EPI_ISL_353950':0.000943658)0.858:0.000945821,'EPI_ISL_329853':0.002838904)0.000:0.000000006,('EPI_ISL_345731':0.000942849,('EPI_ISL_349707':0.000000006,'EPI_ISL_347951':0.000000006)0.000:0.000000006)0.826:0.000471121)0.976:0.001892530,('EPI_ISL_313519':0.002838304,'EPI_ISL_303156':0.001419693)0.000:0.000000006)1.000:0.000000006)0.000:0.000000006,'EPI_ISL_366050':0.000943177)0.856:0.000471018)0.000:0.000000006)0.000:0.000000006,'EPI_ISL_284876':0.000471046)0.922:0.000944300)0.000:0.000000006,('EPI_ISL_285733':0.000944774,'EPI_ISL_302488':0.001896575)0.742:0.000469694)0.967:0.001415594)0.733:0.000000006,(((('EPI_ISL_256812':0.000471201,('EPI_ISL_274392':0.020220484,'EPI_ISL_288823':0.000943410)0.279:0.000000006)0.000:0.000000006,'EPI_ISL_238901':0.000471155)0.000:0.000000006,('EPI_ISL_240194':0.000471125,((((('EPI_ISL_257843':0.000471278,(('EPI_ISL_274810':0.001892537,(('EPI_ISL_269903':0.000472495,'EPI_ISL_275836':0.000942919)0.789:0.000472323,('EPI_ISL_241618':0.000000006,'EPI_ISL_255579':0.000000006)0.000:0.000000006)0.000:0.000000006)0.965:0.001892971,('EPI_ISL_268356':0.001416556,'EPI_ISL_239296':0.000000006)0.839:0.000471299)0.000:0.000000006)0.699:0.000000006,'EPI_ISL_242763':0.000471299)0.000:0.000000006,'EPI_ISL_277146':0.000943388)0.000:0.000000006,'EPI_ISL_244700':0.000000006)0.000:0.000000006,('EPI_ISL_241351':0.000000006,'EPI_ISL_249661':0.000471962)0.979:0.001890238)0.836:0.000471208)0.000:0.000000006)0.000:0.000000006,(('EPI_ISL_244873':0.000943357,('EPI_ISL_249985':0.000000006,'EPI_ISL_255333':0.000000006)0.000:0.000000006)0.842:0.000471228,('EPI_ISL_1633469':0.000471228,'EPI_ISL_244842':0.000471146)0.000:0.000000006)0.000:0.000000006)1.000:0.000000006)0.000:0.000000006,('EPI_ISL_263408':0.000471173,'EPI_ISL_232562':0.000944662)0.798:0.000000006)0.000:0.000000006,((('EPI_ISL_273703':0.000943584,(('EPI_ISL_281462':0.000000006,('EPI_ISL_262615':0.000471489,'EPI_ISL_275774':0.000473683)0.889:0.000943774)0.845:0.000471340,('EPI_ISL_244733':0.0,'EPI_ISL_242655':0.0,'EPI_ISL_242652':0.0,'EPI_ISL_242659':0.0):0.000000006)0.000:0.000000006)0.844:0.000471234,('EPI_ISL_261847':0.000945753,((((('EPI_ISL_241904':0.000471755,((('EPI_ISL_340494':0.001895438,(('EPI_ISL_313503':0.000000006,('EPI_ISL_396849':0.001423215,('EPI_ISL_510017':0.002852117,'EPI_ISL_402256':0.001891011)0.977:0.002870373)0.764:0.000465350)0.000:0.000000006,'EPI_ISL_365492':0.002365952)0.888:0.000942756)0.876:0.000946793,'EPI_ISL_12952779':0.000942887)0.000:0.000000006,(((((((('EPI_ISL_408461':0.000471378,'EPI_ISL_410751':0.000471408)0.944:0.001424796,('EPI_ISL_400310':0.000470712,'EPI_ISL_481342':0.000944800)0.920:0.001428302)0.756:0.000466511,'EPI_ISL_4056062':0.000471073)0.000:0.000000006,'EPI_ISL_378558':0.000471080)0.965:0.001416264,('EPI_ISL_346399':0.000936845,'EPI_ISL_400291':0.001897725)0.950:0.001907065)0.000:0.000000006,'EPI_ISL_357915':0.000943462)0.000:0.000000006,(('EPI_ISL_332972':0.0,'EPI_ISL_332187':0.0):0.000471269,(('EPI_ISL_330031':0.000943446,(('EPI_ISL_341103':0.0,'EPI_ISL_362170':0.0):0.000000006,'EPI_ISL_398532':0.001418022)0.000:0.000000006)0.000:0.000000006,(('EPI_ISL_363869':0.000944771,(('EPI_ISL_346782':0.001890500,('EPI_ISL_393600':0.001416522,'EPI_ISL_356312':0.001417112)0.000:0.000000006)0.000:0.000000006,'EPI_ISL_348146':0.000000006)0.000:0.000000006)0.000:0.000000006,'EPI_ISL_491766':0.001891321)0.837:0.000471278)0.895:0.000945652)0.790:0.000471219)0.000:0.000000006,('EPI_ISL_363434':0.001418027,('EPI_ISL_398211':0.000471136,(('EPI_ISL_405742':0.0,'EPI_ISL_402740':0.0,'EPI_ISL_402743':0.0):0.000945241,'EPI_ISL_409055':0.000945160)0.770:0.000471041)0.763:0.000474781)0.931:0.001415988)0.923:0.000942791)0.977:0.001889474)0.000:0.000000006,('EPI_ISL_312822':0.002366482,'EPI_ISL_292539':0.001891460)0.000:0.000000006)0.000:0.000000006,'EPI_ISL_281533':0.000945008)0.000:0.000000006,'EPI_ISL_321239':0.002365673)0.837:0.000471285,'EPI_ISL_300840':0.002365633)0.000:0.000000006)0.866:0.000471205)0.000:0.000000006,'EPI_ISL_281757':0.002382867)0.000:0.000000006)0.000:0.000000006)1.000:0.000000006,(('EPI_ISL_293075':0.000470900,'EPI_ISL_299833':0.000942862)0.000:0.000000006,(('EPI_ISL_335972':0.001419605,'EPI_ISL_364005':0.001893547)0.756:0.000467985,(('EPI_ISL_363937':0.000000006,'EPI_ISL_365782':0.003807165)0.840:0.000470644,'EPI_ISL_356225':0.000000006)0.000:0.000000006)0.956:0.001414904)0.994:0.003314934)0.000:0.000000006,(('EPI_ISL_269789':0.000000006,('EPI_ISL_15082366':0.000471687,'EPI_ISL_15082356':0.000943358)0.801:0.000471286)0.875:0.000471141,(((('EPI_ISL_275767':0.000000006,('EPI_ISL_273657':0.000000006,('EPI_ISL_261863':0.000472495,'EPI_ISL_261864':0.000000006)0.883:0.000471391)0.855:0.000471298)0.000:0.000000006,'EPI_ISL_242611':0.000943593)0.000:0.000000006,(('EPI_ISL_270195':0.000000006,'EPI_ISL_268295':0.000471234)0.000:0.000000006,('EPI_ISL_270198':0.000943314,'EPI_ISL_268340':0.000944221)0.000:0.000000006)1.000:0.000000006)0.000:0.000000006,('EPI_ISL_291628':0.000000006,'EPI_ISL_285704':0.000944474)0.984:0.002365294)0.818:0.000471227)0.000:0.000000006)0.000:0.000000006)0.945:0.000943427,('EPI_ISL_245303':0.000471153,'EPI_ISL_249979':0.000000006)0.951:0.001416053)0.000:0.000000006)0.899:0.000943469,'EPI_ISL_215614':0.000000006)0.000:0.000000006)0.947:0.000943443)0.000:0.000000006,'EPI_ISL_212983':0.002841111)0.000:0.000000006,('EPI_ISL_215650':0.002839741,('EPI_ISL_12932793':0.0,'EPI_ISL_172769':0.0):0.000000006)0.928:0.000471255)0.000:0.000000006,'EPI_ISL_192109':0.001417922)0.773:0.000469506,'EPI_ISL_202806':0.001421009)0.940:0.001421852,((((('EPI_ISL_213018':0.000000006,('EPI_ISL_234041':0.000472065,('EPI_ISL_263447':0.000945141,'EPI_ISL_240796':0.000473003)0.786:0.000470512)0.809:0.000471511)0.902:0.000943353,(('EPI_ISL_207007':0.001896802,('EPI_ISL_225098':0.000471274,('EPI_ISL_233455':0.001416426,'EPI_ISL_220297':0.000000006)0.000:0.000000006)0.762:0.000471563)0.778:0.000471617,('EPI_ISL_234986':0.002383594,'EPI_ISL_215779':0.002869247)0.757:0.000455654)0.000:0.000000006)0.000:0.000000006,('EPI_ISL_211897':0.001897074,'EPI_ISL_288035':0.000942672)0.921:0.001419197)0.000:0.000000006,(((('EPI_ISL_331768':0.001416205,('EPI_ISL_215248':0.000945376,'EPI_ISL_223179':0.000472915)0.790:0.000470597)0.000:0.000000006,((('EPI_ISL_1633470':0.000943128,(('EPI_ISL_240142':0.000942934,'EPI_ISL_289135':0.000000006)0.000:0.000000006,('EPI_ISL_238712':0.000000006,'EPI_ISL_247737':0.000943158)0.918:0.000944707)0.875:0.000471128)0.000:0.000000006,(((((('EPI_ISL_259172':0.0,'EPI_ISL_239529':0.0):0.000000006,('EPI_ISL_242386':0.000943063,('EPI_ISL_241899':0.000473144,('EPI_ISL_244874':0.000471018,'EPI_ISL_241982':0.000486421)0.797:0.000471591)0.801:0.000471513)0.754:0.000000006)0.000:0.000000006,(('EPI_ISL_242610':0.001889286,'EPI_ISL_275759':0.001415892)0.508:0.000000006,'EPI_ISL_331737':0.000471687)0.000:0.000000006)0.757:0.000000006,'EPI_ISL_241980':0.001889482)0.926:0.001889391,((((('EPI_ISL_240307':0.000942607,('EPI_ISL_259124':0.000471924,'EPI_ISL_239667':0.000470817)0.000:0.000000006)0.911:0.000942759,('EPI_ISL_239672':0.000471093,'EPI_ISL_281756':0.001904687)0.580:0.000000006)0.233:0.000000006,'EPI_ISL_232546':0.000944386)0.000:0.000000006,('EPI_ISL_253197':0.000471058,('EPI_ISL_249021':0.001416274,'EPI_ISL_331693':0.000471597)0.000:0.000000006)1.000:0.000000006)1.000:0.000000006,('EPI_ISL_258285':0.002376656,'EPI_ISL_249983':0.000942854)0.746:0.000472580)0.000:0.000000006)0.859:0.000471140,('EPI_ISL_223174':0.000947975,'EPI_ISL_255961':0.003325273)0.757:0.000468129)0.000:0.000000006)1.000:0.000000006,((('EPI_ISL_237313':0.000000006,('EPI_ISL_247989':0.000000006,'EPI_ISL_239716':0.000943721)0.871:0.000471322)0.942:0.000943354,'EPI_ISL_239640':0.000942901)0.000:0.000000006,(('EPI_ISL_235537':0.000471029,((('EPI_ISL_232098':0.001417421,'EPI_ISL_235092':0.000471428)0.000:0.000000006,('EPI_ISL_331761':0.000000006,'EPI_ISL_237366':0.000943302)0.000:0.000000006)0.000:0.000000006,'EPI_ISL_230368':0.000471211)0.000:0.000000006)0.934:0.000943469,('EPI_ISL_244857':0.000944500,('EPI_ISL_270420':0.0,'EPI_ISL_239697':0.0):0.000000006)0.985:0.002364796)0.000:0.000000006)0.000:0.000000006)1.000:0.000000006)0.000:0.000000006,((('EPI_ISL_270510':0.000943937,('EPI_ISL_244734':0.001417617,('EPI_ISL_12995401':0.000943875,'EPI_ISL_283359':0.002365646)0.000:0.000000006)0.000:0.000000006)1.000:0.000000006,((('EPI_ISL_268286':0.001420299,'EPI_ISL_277537':0.001895933)0.762:0.000470351,(('EPI_ISL_282870':0.001417844,('EPI_ISL_268352':0.000471580,('EPI_ISL_279243':0.000000006,'EPI_ISL_275946':0.000000006)0.921:0.000944156)0.000:0.000000006)0.928:0.000943928,('EPI_ISL_268378':0.000944697,(('EPI_ISL_253432':0.000470927,'EPI_ISL_281464':0.000473127)0.945:0.001418257,'EPI_ISL_270158':0.001417212)0.000:0.000000006)0.853:0.000471572)0.000:0.000000006)0.531:0.000000006,((((((('EPI_ISL_321227':0.000944015,('EPI_ISL_377911':0.000000006,('EPI_ISL_363993':0.000945508,'EPI_ISL_362242':0.000471161)0.774:0.000471843)0.994:0.002845207)0.781:0.000472752,(('EPI_ISL_398983':0.000947139,'EPI_ISL_398572':0.002849375)0.868:0.000943161,('EPI_ISL_332971':0.001417035,'EPI_ISL_330257':0.000943672)0.000:0.000000006)0.791:0.000471608)0.799:0.000471630,('EPI_ISL_330975':0.000471287,('EPI_ISL_15082410':0.000000006,'EPI_ISL_329858':0.000943720)0.934:0.000943695)0.000:0.000000006)0.876:0.000471395,'EPI_ISL_256210':0.000943670)0.000:0.000000006,('EPI_ISL_319729':0.001891191,(((((('EPI_ISL_376706':0.001420798,'EPI_ISL_322074':0.000943939)0.891:0.000948625,((('EPI_ISL_299895':0.000471776,((('EPI_ISL_327658':0.000471798,('EPI_ISL_294438':0.000471692,('EPI_ISL_314357':0.000471804,'EPI_ISL_373466':0.001893025)0.000:0.000000006)0.000:0.000000006)0.870:0.000471693,'EPI_ISL_303215':0.000944132)0.000:0.000000006,'EPI_ISL_305347':0.000944234)0.828:0.000471577)0.000:0.000000006,('EPI_ISL_355535':0.001891858,('EPI_ISL_15082406':0.0,'EPI_ISL_314344':0.0):0.001417004)0.000:0.000000006)1.000:0.000000006,((('EPI_ISL_291645':0.000471507,'EPI_ISL_321249':0.001416754)0.000:0.000000006,'EPI_ISL_396195':0.000944557)0.848:0.000471493,(('EPI_ISL_321890':0.000000006,'EPI_ISL_348199':0.001896360)0.890:0.000949461,'EPI_ISL_312809':0.002375674)0.780:0.000468311)0.000:0.000000006)0.000:0.000000006)1.000:0.000000006,('EPI_ISL_275882':0.0,'EPI_ISL_299897':0.0,'EPI_ISL_277849':0.0,'EPI_ISL_296501':0.0):0.000000006)1.000:0.000000006,((('EPI_ISL_307882':0.001417188,'EPI_ISL_312832':0.001894881)0.000:0.000000006,('EPI_ISL_277477':0.000944718,(('EPI_ISL_307862':0.000944431,'EPI_ISL_299900':0.000000006)0.913:0.000944062,('EPI_ISL_298347':0.000471579,((('EPI_ISL_376638':0.002366261,(((('EPI_ISL_363936':0.002366068,'EPI_ISL_376719':0.000471440)0.000:0.000000006,('EPI_ISL_321198':0.000000006,'EPI_ISL_321922':0.001891354)0.000:0.000000006)1.000:0.000000006,'EPI_ISL_360243':0.000471449)0.000:0.000000006,'EPI_ISL_322962':0.001417005)0.943:0.000471571)0.383:0.000000006,'EPI_ISL_396937':0.000945810)0.000:0.000000006,(((('EPI_ISL_14925678':0.000943647,('EPI_ISL_376796':0.0,'EPI_ISL_313543':0.0):0.000000006)0.925:0.000944017,('EPI_ISL_332182':0.001417525,'EPI_ISL_298573':0.001891475)0.000:0.000000006)0.879:0.000471754,((('EPI_ISL_350076':0.001417573,('EPI_ISL_339678':0.000471774,'EPI_ISL_363942':0.000471929)0.000:0.000000006)0.964:0.001417818,('EPI_ISL_397187':0.002844141,('EPI_ISL_332544':0.000472647,'EPI_ISL_338723':0.000471581)0.796:0.000471554)0.000:0.000000006)0.983:0.001891772,(((('EPI_ISL_302491':0.0,'EPI_ISL_292306':0.0,'EPI_ISL_312081':0.0,'EPI_ISL_312828':0.0,'EPI_ISL_290702':0.0,'EPI_ISL_296120':0.0,'EPI_ISL_361221':0.0,'EPI_ISL_282817':0.0):0.000000006,('EPI_ISL_282985':0.000472040,('EPI_ISL_307083':0.000471678,'EPI_ISL_360755':0.002370336)0.612:0.000000006)0.000:0.000000006)1.000:0.000000006,('EPI_ISL_296125':0.000471606,'EPI_ISL_313513':0.000472784)0.788:0.000471831)0.000:0.000000006,('EPI_ISL_293681':0.000471698,'EPI_ISL_295854':0.000471621)0.000:0.000000006)0.000:0.000000006)0.863:0.000471715)0.000:0.000000006,(('EPI_ISL_331526':0.000945022,'EPI_ISL_315788':0.001421333)0.889:0.000946859,(((('EPI_ISL_319732':0.001893989,('EPI_ISL_14925244':0.000472121,('EPI_ISL_360541':0.000471756,'EPI_ISL_376582':0.000944073)0.000:0.000000006)0.000:0.000000006)0.868:0.000471658,('EPI_ISL_362246':0.002369896,'EPI_ISL_319708':0.000944224)0.731:0.000000006)0.000:0.000000006,(((((('EPI_ISL_373501':0.000000006,'EPI_ISL_339848':0.000944191)0.855:0.000471658,(('EPI_ISL_311679':0.000471658,'EPI_ISL_402293':0.000944709)0.000:0.000000006,(('EPI_ISL_304183':0.001890854,'EPI_ISL_313702':0.000944116)0.000:0.000000006,(('EPI_ISL_350079':0.001892954,('EPI_ISL_376571':0.000944228,('EPI_ISL_341051':0.001419297,'EPI_ISL_376727':0.000000006)0.835:0.000471745)0.000:0.000000006)0.871:0.000471688,('EPI_ISL_298553':0.000949124,('EPI_ISL_330028':0.000000006,(('EPI_ISL_386841':0.000000006,'EPI_ISL_332796':0.000579903)0.810:0.000472053,'EPI_ISL_391106':0.000472412)0.792:0.000472407)0.778:0.000471136)0.790:0.000472855)0.000:0.000000006)0.000:0.000000006)1.000:0.000000006)0.000:0.000000006,('EPI_ISL_376797':0.001423115,('EPI_ISL_4055883':0.000471602,(('EPI_ISL_334198':0.0,'EPI_ISL_355220':0.0):0.000000006,'EPI_ISL_343373':0.000471538)0.000:0.000000006)0.945:0.001422955)0.784:0.000468726)0.000:0.000000006,(('EPI_ISL_312839':0.000944150,'EPI_ISL_319637':0.002842032)0.000:0.000000006,('EPI_ISL_332952':0.002365337,'EPI_ISL_391581':0.002842968)0.000:0.000000006)1.000:0.000000006)0.000:0.000000006,(('EPI_ISL_376811':0.000000006,'EPI_ISL_358479':0.001890861)0.845:0.000471507,('EPI_ISL_376591':0.000944325,'EPI_ISL_305021':0.000943856)0.000:0.000000006)0.667:0.000000006)0.000:0.000000006,(((((('EPI_ISL_373449':0.001890932,'EPI_ISL_309531':0.001892110)0.726:0.000000006,((('EPI_ISL_297479':0.0,'EPI_ISL_302089':0.0,'EPI_ISL_376789':0.0,'EPI_ISL_373407':0.0,'EPI_ISL_376648':0.0,'EPI_ISL_376602':0.0,'EPI_ISL_396395':0.0,'EPI_ISL_4055904':0.0,'EPI_ISL_340479':0.0,'EPI_ISL_314999':0.0):0.000000006,('EPI_ISL_373431':0.000471527,(('EPI_ISL_376724':0.0,'EPI_ISL_373424':0.0,'EPI_ISL_373448':0.0,'EPI_ISL_376740':0.0):0.000000006,('EPI_ISL_373425':0.0,'EPI_ISL_373422':0.0,'EPI_ISL_376725':0.0):0.000471446)0.000:0.000000006)0.918:0.000943935)0.000:0.000000006,('EPI_ISL_387221':0.000471674,('EPI_ISL_376731':0.000944101,'EPI_ISL_331070':0.000000006)0.847:0.000471647)0.000:0.000000006)1.000:0.000000006)0.000:0.000000006,((('EPI_ISL_327742':0.000000006,'EPI_ISL_327733':0.000943786)0.857:0.000471437,('EPI_ISL_331843':0.0,'EPI_ISL_308933':0.0):0.000000006)0.000:0.000000006,'EPI_ISL_322953':0.001893097)0.841:0.000471553)0.000:0.000000006,'EPI_ISL_308148':0.000471658)0.000:0.000000006,((('EPI_ISL_342945':0.000947093,'EPI_ISL_353490':0.001896704)0.763:0.000469720,('EPI_ISL_332713':0.000000006,('EPI_ISL_501923':0.001418130,'EPI_ISL_333330':0.000000006)0.856:0.000471935)0.982:0.001892018)0.000:0.000000006,(('EPI_ISL_357125':0.001892094,((('EPI_ISL_354519':0.000471638,'EPI_ISL_362163':0.000944539)0.000:0.000000006,'EPI_ISL_346115':0.000000006)1.000:0.000000006,('EPI_ISL_349895':0.000945743,('EPI_ISL_350090':0.000946306,('EPI_ISL_368163':0.0,'EPI_ISL_353975':0.0):0.000471698)0.781:0.000471442)0.786:0.000473641)0.000:0.000000006)0.935:0.000944580,((('EPI_ISL_330925':0.001893887,'EPI_ISL_321241':0.000471711)0.000:0.000000006,(('EPI_ISL_396187':0.000472153,'EPI_ISL_342256':0.000472424)0.762:0.000473496,'EPI_ISL_331050':0.000948760)0.773:0.000471603)0.000:0.000000006,('EPI_ISL_322143':0.000944469,'EPI_ISL_348169':0.001894695)0.000:0.000000006)0.000:0.000000006)0.833:0.000471658)0.000:0.000000006)0.000:0.000000006,((('EPI_ISL_291966':0.000944128,('EPI_ISL_304918':0.001419725,('EPI_ISL_320329':0.000000006,'EPI_ISL_320330':0.000471945)0.877:0.000944468)0.750:0.000472446)0.000:0.000000006,((('EPI_ISL_362649':0.001422305,(('EPI_ISL_333384':0.000000006,'EPI_ISL_346776':0.000943947)0.918:0.000944141,('EPI_ISL_370023':0.001417962,('EPI_ISL_346104':0.0,'EPI_ISL_338636':0.0):0.000000006)0.000:0.000000006)0.790:0.000473403)0.767:0.000470546,'EPI_ISL_330018':0.001417255)0.000:0.000000006,'EPI_ISL_331054':0.000472359)0.000:0.000000006)1.000:0.000000006,((((('EPI_ISL_301498':0.000471695,'EPI_ISL_319734':0.000944084)0.000:0.000000006,('EPI_ISL_376821':0.000000006,'EPI_ISL_311672':0.000944448)0.872:0.000471668)0.000:0.000000006,'EPI_ISL_310249':0.000471583)0.000:0.000000006,('EPI_ISL_327686':0.000947482,(((('EPI_ISL_340377':0.0,'EPI_ISL_331875':0.0):0.000000006,((('EPI_ISL_353632':0.0,'EPI_ISL_348161':0.0):0.000000006,'EPI_ISL_350087':0.001418356)0.830:0.000471732,('EPI_ISL_370602':0.000471619,'EPI_ISL_332556':0.000471753)0.000:0.000000006)0.000:0.000000006)0.000:0.000000006,'EPI_ISL_336744':0.000471628)0.994:0.003319484,'EPI_ISL_288450':0.000000006)0.386:0.000471674)0.770:0.000000006)0.991:0.000000006,('EPI_ISL_306979':0.004274882,'EPI_ISL_376754':0.000945505)0.760:0.000000006)0.000:0.000000006)0.703:0.000000006)0.000:0.000000006)0.000:0.000000006)0.917:0.000471636,('EPI_ISL_305837':0.0,'EPI_ISL_285687':0.0,'EPI_ISL_309026':0.0):0.000000006)0.000:0.000000006)0.938:0.000944237)0.836:0.000471691)0.000:0.000000006)0.847:0.000471579)0.000:0.000000006)1.000:0.000000006)0.000:0.000000006,('EPI_ISL_319726':0.001417007,'EPI_ISL_331057':0.002842156)0.000:0.000000006)1.000:0.000000006)0.000:0.000000006,'EPI_ISL_275901':0.000471567)0.000:0.000000006,(('EPI_ISL_376572':0.000470894,('EPI_ISL_331821':0.001419017,('EPI_ISL_305019':0.0,'EPI_ISL_296561':0.0):0.000472248)0.888:0.000946819)0.886:0.000945895,(((('EPI_ISL_331537':0.000471756,'EPI_ISL_321203':0.000000006)0.000:0.000000006,'EPI_ISL_346119':0.002366088)0.908:0.000944042,('EPI_ISL_373483':0.000943836,(('EPI_ISL_376647':0.0,'EPI_ISL_376653':0.0,'EPI_ISL_376799':0.0):0.000000006,('EPI_ISL_319736':0.000471380,('EPI_ISL_299988':0.000944167,('EPI_ISL_373439':0.000471808,'EPI_ISL_376732':0.000000006)0.000:0.000000006)0.779:0.000471965)0.809:0.000472694)0.000:0.000000006)0.000:0.000000006)0.000:0.000000006,('EPI_ISL_381129':0.003274276,('EPI_ISL_322457':0.000473066,'EPI_ISL_322485':0.001418397)0.757:0.000471976)0.766:0.000471297)0.856:0.000471579)0.000:0.000000006)0.000:0.000000006)0.858:0.000471481)0.000:0.000000006,((((('EPI_ISL_311673':0.0,'EPI_ISL_296520':0.0,'EPI_ISL_281738':0.0,'EPI_ISL_381110':0.0):0.000000006,((('EPI_ISL_373441':0.002841441,'EPI_ISL_295119':0.000944151)0.737:0.000000006,((('EPI_ISL_320440':0.001418161,(((('EPI_ISL_339834':0.0,'EPI_ISL_349862':0.0):0.001418443,((('EPI_ISL_322444':0.0,'EPI_ISL_364338':0.0):0.000000006,'EPI_ISL_364318':0.000471752)0.879:0.000471816,(('EPI_ISL_330889':0.0,'EPI_ISL_322443':0.0):0.000944733,'EPI_ISL_364353':0.000000006)0.000:0.000000006)0.917:0.000472054)0.000:0.000000006,'EPI_ISL_290713':0.000945073)0.000:0.000000006,'EPI_ISL_307881':0.001892704)0.000:0.000000006)0.916:0.000944176,('EPI_ISL_299584':0.000471583,'EPI_ISL_299938':0.001417273)0.000:0.000000006)1.000:0.000000006,('EPI_ISL_287602':0.000000006,'EPI_ISL_300764':0.001416727)0.000:0.000000006)1.000:0.000000006)0.000:0.000000006,'EPI_ISL_281526':0.000471589)0.000:0.000000006)0.000:0.000000006,('EPI_ISL_290108':0.000471817,'EPI_ISL_332183':0.000945266)0.785:0.000471558)0.859:0.000471497,'EPI_ISL_273649':0.000471387)0.000:0.000000006,('EPI_ISL_291638':0.001419164,'EPI_ISL_275847':0.000000006)0.841:0.000471371)0.000:0.000000006)0.000:0.000000006,'EPI_ISL_396455':0.000943704)0.815:0.000471491)0.000:0.000000006)0.000:0.000000006,('EPI_ISL_275853':0.000945899,(('EPI_ISL_381582':0.000471686,('EPI_ISL_313517':0.001417858,('EPI_ISL_14925727':0.000472222,(('EPI_ISL_296529':0.0,'EPI_ISL_326930':0.0):0.000000006,('EPI_ISL_305039':0.000944932,'EPI_ISL_299968':0.000471967)0.000:0.000000006)0.000:0.000000006)0.988:0.001892406)0.000:0.000000006)0.000:0.000000006,('EPI_ISL_304996':0.001423340,'EPI_ISL_304990':0.001891346)0.747:0.000468283)0.790:0.000471099)0.772:0.000469803)0.965:0.001886445)0.830:0.000469737,((((('EPI_ISL_239120':0.001422420,('EPI_ISL_241829':0.000471843,'EPI_ISL_288866':0.000470557)0.943:0.001421198)0.632:0.000351511,('EPI_ISL_289551':0.002249035,'EPI_ISL_242629':0.000587684)0.574:0.000945720)0.779:0.000588020,((((('EPI_ISL_274671':0.005242956,'EPI_ISL_225093':0.000945162)0.753:0.000470502,((((((('EPI_ISL_301476':0.001427163,'EPI_ISL_396355':0.000466046)0.971:0.002376218,('EPI_ISL_240588':0.002915687,'EPI_ISL_302535':0.001415589)0.236:0.000000006)0.740:0.000000006,('EPI_ISL_257863':0.003328057,'EPI_ISL_289032':0.002361731)0.863:0.000953499)0.000:0.000000006,'EPI_ISL_277531':0.001415441)0.000:0.000000006,(('EPI_ISL_257321':0.000945422,'EPI_ISL_242637':0.000473030)0.776:0.000469465,'EPI_ISL_241933':0.001416528)0.000:0.000000006)0.000:0.000000006,(((((((((('EPI_ISL_284154':0.002371329,'EPI_ISL_291737':0.001897068)0.919:0.001422707,'EPI_ISL_378755':0.001889569)0.000:0.000000006,('EPI_ISL_302534':0.000470793,'EPI_ISL_255588':0.000476261)0.727:0.000000069)0.000:0.000000006,('EPI_ISL_281712':0.003313929,(('EPI_ISL_270200':0.001888276,('EPI_ISL_252737':0.000470880,'EPI_ISL_256810':0.000471281)0.000:0.000000006)0.850:0.000470901,'EPI_ISL_332328':0.001415816)0.000:0.000000006)0.000:0.000000006)0.000:0.000000006,('EPI_ISL_292531':0.000946386,'EPI_ISL_292528':0.000469984)0.936:0.001418170)0.846:0.000472039,('EPI_ISL_289543':0.002837369,'EPI_ISL_283167':0.001888683)0.000:0.000000006)0.000:0.000000006,('EPI_ISL_331718':0.000471456,'EPI_ISL_256437':0.000492528)0.883:0.000944467)0.855:0.000471018,('EPI_ISL_15610662':0.000471132,(('EPI_ISL_242823':0.000471005,(('EPI_ISL_240858':0.000471132,((('EPI_ISL_242748':0.000471195,'EPI_ISL_244778':0.000471197)0.000:0.000000006,'EPI_ISL_281381':0.000471795)0.000:0.000000006,('EPI_ISL_248106':0.001416428,('EPI_ISL_274674':0.000471248,'EPI_ISL_286014':0.001417880)0.000:0.000000006)0.983:0.000000006)0.000:0.000000006)0.891:0.000471132,'EPI_ISL_281552':0.000942854)0.000:0.000000006)0.651:0.000000006,('EPI_ISL_302538':0.001899571,'EPI_ISL_269294':0.002865410)0.747:0.000463631)0.000:0.000000006)0.000:0.000000006)0.951:0.000942996,'EPI_ISL_244903':0.001416634)0.000:0.000000006,'EPI_ISL_248485':0.000000006)0.998:0.000000006)0.000:0.000000006,'EPI_ISL_247739':0.001416070)0.978:0.001889229)0.000:0.000000006,'EPI_ISL_213988':0.000471086)0.000:0.000000006,((((((('EPI_ISL_208002':0.0,'EPI_ISL_207438':0.0):0.000000006,(('EPI_ISL_206220':0.001416093,(('EPI_ISL_202416':0.0,'EPI_ISL_205608':0.0):0.000471160,'EPI_ISL_202908':0.000943063)0.000:0.000000006)0.000:0.000000006,'EPI_ISL_223180':0.001889320)0.829:0.000471057)0.930:0.000943173,(('EPI_ISL_289227':0.001889025,(((((((((('EPI_ISL_240707':0.000000006,'EPI_ISL_250284':0.000952470)0.910:0.000942795,'EPI_ISL_15082398':0.000942724)0.000:0.000000006,('EPI_ISL_259175':0.001416121,'EPI_ISL_263410':0.000470882)0.766:0.000000006)1.000:0.000000006,'EPI_ISL_15082357':0.000471000)0.000:0.000000006,('EPI_ISL_274445':0.000942969,((('EPI_ISL_259712':0.000943364,'EPI_ISL_268264':0.000943061)0.000:0.000000006,(('EPI_ISL_313500':0.001420597,(('EPI_ISL_310242':0.0,'EPI_ISL_292524':0.0):0.000000006,(('EPI_ISL_290673':0.000000006,'EPI_ISL_309546':0.000943656)0.836:0.000471296,'EPI_ISL_313512':0.000471351)0.716:0.000000006)0.000:0.000000006)0.000:0.000000006,(((('EPI_ISL_314341':0.000471189,'EPI_ISL_361489':0.000000006)0.000:0.000000006,'EPI_ISL_312825':0.000943107)0.000:0.000000006,(((((('EPI_ISL_373413':0.000471287,'EPI_ISL_376569':0.000472455)0.788:0.000471267,('EPI_ISL_329861':0.000471202,(('EPI_ISL_341077':0.000000006,(('EPI_ISL_346499':0.001417982,('EPI_ISL_354087':0.000944049,(('EPI_ISL_345561':0.0,'EPI_ISL_344885':0.0):0.000000006,'EPI_ISL_345544':0.000471586)0.000:0.000000006)0.000:0.000000006)0.912:0.000944043,'EPI_ISL_353676':0.001417526)0.000:0.000000006)0.000:0.000000006,'EPI_ISL_359246':0.000471620)0.878:0.000945498)0.892:0.000945552)0.000:0.000000006,'EPI_ISL_361299':0.000471494)0.000:0.000000006,('EPI_ISL_332174':0.000470932,('EPI_ISL_321243':0.000470936,'EPI_ISL_331079':0.001892845)0.000:0.000000006)0.960:0.001415676)0.000:0.000000006,((((('EPI_ISL_305031':0.000471337,(((('EPI_ISL_321878':0.000000006,('EPI_ISL_380072':0.000472687,'EPI_ISL_355691':0.000472315)0.801:0.000471295)0.000:0.000000006,('EPI_ISL_392562':0.000472352,(((((((((('EPI_ISL_416809':0.003797146,'EPI_ISL_353942':0.000471420)0.695:0.000000006,(('EPI_ISL_366592':0.000946528,'EPI_ISL_355892':0.000944960)0.777:0.000470351,('EPI_ISL_366566':0.000944019,('EPI_ISL_350066':0.000471538,('EPI_ISL_366611':0.0,'EPI_ISL_366604':0.0):0.000000006)0.000:0.000000006)0.935:0.000943794)0.000:0.000000006)0.000:0.000000006,(((('EPI_ISL_419270':0.001417403,('EPI_ISL_487156':0.000475475,'EPI_ISL_404276':0.001899169)0.773:0.000468753)0.000:0.000000006,('EPI_ISL_409368':0.001417156,'EPI_ISL_487471':0.001896069)0.745:0.000473874)0.000:0.000000006,(('EPI_ISL_481334':0.000471707,('EPI_ISL_471536':0.001420273,('EPI_ISL_468329':0.000471519,'EPI_ISL_9029123':0.000000006)0.000:0.000000006)0.835:0.000471583)0.000:0.000000006,((((('EPI_ISL_421120':0.000471629,(('EPI_ISL_2462060':0.0,'EPI_ISL_410076':0.0,'EPI_ISL_512113':0.0,'EPI_ISL_419384':0.0,'EPI_ISL_411873':0.0,'EPI_ISL_391079':0.0,'EPI_ISL_413289':0.0,'EPI_ISL_480456':0.0,'EPI_ISL_577618':0.0):0.000000006,'EPI_ISL_413468':0.000944851)0.000:0.000000006)0.000:0.000000006,((('EPI_ISL_491799':0.0,'EPI_ISL_406559':0.0,'EPI_ISL_412133':0.0):0.000944428,'EPI_ISL_455808':0.000471629)0.000:0.000000006,('EPI_ISL_407145':0.001417854,'EPI_ISL_403948':0.001418112)0.000:0.000000006)1.000:0.000000006)0.000:0.000000006,((('EPI_ISL_527220':0.000000006,'EPI_ISL_493326':0.000471526)0.840:0.000471629,(('EPI_ISL_406553':0.000471695,('EPI_ISL_415783':0.000471733,'EPI_ISL_1625835':0.001419622)0.000:0.000000006)0.695:0.000000006,'EPI_ISL_732324':0.002366920)0.000:0.000000006)0.000:0.000000006,('EPI_ISL_514709':0.001417768,'EPI_ISL_516791':0.000000006)0.000:0.000000006)0.000:0.000000006)1.000:0.000000006,(('EPI_ISL_410756':0.000000006,'EPI_ISL_515982':0.000944602)0.843:0.000471733,((('EPI_ISL_428576':0.000000006,'EPI_ISL_415753':0.000471543)0.000:0.000000006,(('EPI_ISL_515931':0.0,'EPI_ISL_515519':0.0):0.000000006,'EPI_ISL_515976':0.000000006)0.877:0.000471630)0.146:0.000471629,((('EPI_ISL_412016':0.000944609,'EPI_ISL_427899':0.000000006)0.929:0.000471859,'EPI_ISL_409044':0.000000006)0.000:0.000000006,'EPI_ISL_409045':0.000471751)0.865:0.000471733)0.000:0.000000006)0.000:0.000000006)0.000:0.000000006,'EPI_ISL_409443':0.000944619)0.000:0.000000006)0.000:0.000000006)0.000:0.000000006,('EPI_ISL_2462402':0.000944005,('EPI_ISL_515980':0.001426752,'EPI_ISL_407949':0.000471531)0.000:0.000000006)0.879:0.000471641)0.954:0.001419626)0.000:0.000000006,'EPI_ISL_332974':0.000944362)0.000:0.000000006,'EPI_ISL_348377':0.000471526)0.000:0.000000006,(('EPI_ISL_365518':0.000943968,'EPI_ISL_347633':0.000000006)0.854:0.000471505,('EPI_ISL_372661':0.000943919,('EPI_ISL_387445':0.0,'EPI_ISL_387454':0.0):0.000000006)0.847:0.000472278)0.000:0.000000006)0.745:0.000000006,('EPI_ISL_353970':0.000471435,'EPI_ISL_335336':0.000471429)0.000:0.000000006)0.000:0.000000006,((('EPI_ISL_514045':0.000000006,'EPI_ISL_363898':0.000471478)0.852:0.000471451,('EPI_ISL_355581':0.000943812,'EPI_ISL_341167':0.000943611)0.000:0.000000006)0.638:0.000000006,'EPI_ISL_333651':0.000471429)0.000:0.000000006)0.000:0.000000006,(('EPI_ISL_391202':0.0,'EPI_ISL_372691':0.0,'EPI_ISL_377503':0.0):0.000000006,(('EPI_ISL_372533':0.001890169,((((('EPI_ISL_516140':0.002372149,'EPI_ISL_402399':0.000946064)0.986:0.003327111,'EPI_ISL_341042':0.000000006)0.016:0.000000006,'EPI_ISL_378096':0.001417124)0.000:0.000000006,(((('EPI_ISL_366578':0.000944489,('EPI_ISL_369003':0.001416682,'EPI_ISL_369810':0.000471290)0.000:0.000000006)0.873:0.000471379,('EPI_ISL_366470':0.000000006,'EPI_ISL_413232':0.001417088)0.851:0.000471447)0.748:0.000000006,('EPI_ISL_398334':0.003319459,('EPI_ISL_387236':0.000000006,'EPI_ISL_394942':0.001417032)0.891:0.000471420)0.000:0.000000006)0.000:0.000000006,('EPI_ISL_372062':0.000471373,'EPI_ISL_501948':0.001416651)0.732:0.000000006)0.000:0.000000006)1.000:0.000000006,((((('EPI_ISL_387512':0.000943473,('EPI_ISL_369737':0.000471420,('EPI_ISL_372086':0.000471289,'EPI_ISL_365763':0.000943909)0.000:0.000000006)0.000:0.000000006)0.923:0.000943535,'EPI_ISL_387289':0.000471369)0.000:0.000000006,'EPI_ISL_402460':0.002848684)0.000:0.000000006,'EPI_ISL_387293':0.001416704)0.000:0.000000006,(((('EPI_ISL_372083':0.000471339,(('EPI_ISL_366589':0.000943740,('EPI_ISL_387272':0.000472461,((('EPI_ISL_372067':0.0,'EPI_ISL_372033':0.0,'EPI_ISL_372043':0.0,'EPI_ISL_372044':0.0,'EPI_ISL_372042':0.0,'EPI_ISL_372054':0.0,'EPI_ISL_372047':0.0,'EPI_ISL_370597':0.0,'EPI_ISL_366940':0.0,'EPI_ISL_370603':0.0):0.000000006,'EPI_ISL_366483':0.000471444)0.912:0.000471405,'EPI_ISL_417911':0.001890405)0.000:0.000000006)0.000:0.000000006)0.638:0.000000006,'EPI_ISL_366950':0.000943753)0.000:0.000000006)0.000:0.000000006,('EPI_ISL_362345':0.001416805,('EPI_ISL_370118':0.000471444,('EPI_ISL_372059':0.000000006,('EPI_ISL_372078':0.0,'EPI_ISL_372077':0.0):0.000471457)0.000:0.000000006)0.000:0.000000006)0.849:0.000471476)0.000:0.000000006,((((('EPI_ISL_370031':0.000943903,'EPI_ISL_369798':0.000000006)0.929:0.000471399,(('EPI_ISL_370623':0.000000006,'EPI_ISL_393771':0.000943746)0.844:0.000471532,(('EPI_ISL_369036':0.0,'EPI_ISL_370142':0.0):0.000000006,'EPI_ISL_366927':0.000944216)0.000:0.000000006)0.000:0.000000006)0.000:0.000000006,('EPI_ISL_399358':0.001416424,'EPI_ISL_369788':0.000000006)0.446:0.000471459)0.868:0.000471426,(('EPI_ISL_399359':0.001418919,'EPI_ISL_393494':0.000472029)0.901:0.000943382,(('EPI_ISL_387256':0.0,'EPI_ISL_370138':0.0,'EPI_ISL_369762':0.0,'EPI_ISL_369751':0.0):0.000000006,'EPI_ISL_366542':0.000943258)0.863:0.000471307)0.000:0.000000006)1.000:0.000000006,('EPI_ISL_502026':0.000471390,('EPI_ISL_398584':0.000943678,'EPI_ISL_366562':0.000471343)0.000:0.000000006)0.000:0.000000006)0.000:0.000000006)0.000:0.000000006,('EPI_ISL_372057':0.0,'EPI_ISL_387213':0.0,'EPI_ISL_370584':0.0,'EPI_ISL_387219':0.0,'EPI_ISL_369993':0.0,'EPI_ISL_387204':0.0,'EPI_ISL_387278':0.0,'EPI_ISL_369817':0.0,'EPI_ISL_395252':0.0):0.000000006)0.000:0.000000006)0.000:0.000000006)0.000:0.000000006)0.000:0.000000006,'EPI_ISL_351930':0.000944769)0.841:0.000471426)0.000:0.000000006)0.000:0.000000006,('EPI_ISL_362164':0.000947661,'EPI_ISL_362608':0.000470320)0.871:0.000947343)0.797:0.000472086)0.796:0.000471892)0.000:0.000000006,((('EPI_ISL_398553':0.000943319,('EPI_ISL_391104':0.000000006,('EPI_ISL_417916':0.001416898,(('EPI_ISL_393793':0.000471348,'EPI_ISL_372026':0.000471342)0.518:0.000000006,('EPI_ISL_335606':0.000471261,('EPI_ISL_366497':0.000471201,'EPI_ISL_366597':0.000000006)0.000:0.000000006)0.844:0.000471292)0.000:0.000000006)0.000:0.000000006)0.000:0.000000006)0.795:0.000472599,'EPI_ISL_395107':0.000471411)0.768:0.000473097,('EPI_ISL_369756':0.0,'EPI_ISL_369760':0.0):0.000471899)0.811:0.000471891)0.959:0.001420754,'EPI_ISL_322099':0.000471182)0.775:0.000472668)0.000:0.000000006,'EPI_ISL_307077':0.000471287)0.000:0.000000006,(('EPI_ISL_298310':0.0,'EPI_ISL_505743':0.0):0.000000006,'EPI_ISL_403059':0.000000006)0.900:0.000471265)0.000:0.000000006,(('EPI_ISL_309001':0.000000006,('EPI_ISL_312856':0.000000006,'EPI_ISL_312865':0.000471899)0.964:0.001416404)0.842:0.000471183,((('EPI_ISL_326915':0.000000006,'EPI_ISL_396266':0.000471322)0.000:0.000000006,('EPI_ISL_396416':0.001416819,'EPI_ISL_320562':0.001416239)0.000:0.000000006)0.000:0.000000006,'EPI_ISL_312048':0.000471311)0.875:0.000471343)0.000:0.000000006)1.000:0.000000006,((('EPI_ISL_330933':0.000944035,('EPI_ISL_299985':0.0,'EPI_ISL_305835':0.0):0.000000006)0.000:0.000000006,'EPI_ISL_313515':0.000943708)0.855:0.000471287,('EPI_ISL_373495':0.000471783,'EPI_ISL_376630':0.000472033)0.789:0.000470947)0.000:0.000000006)0.000:0.000000006)1.000:0.000000006,('EPI_ISL_309532':0.001416146,('EPI_ISL_315005':0.000000006,'EPI_ISL_330886':0.001415307)0.873:0.000471125)0.747:0.000000006)0.000:0.000000006)0.000:0.000000006,('EPI_ISL_301488':0.002840799,(('EPI_ISL_330894':0.000944674,((('EPI_ISL_400806':0.001889753,(('EPI_ISL_412125':0.0,'EPI_ISL_409384':0.0):0.000000006,'EPI_ISL_412159':0.000942626)0.948:0.000942832)0.000:0.000000006,((('EPI_ISL_405339':0.0,'EPI_ISL_400301':0.0):0.000000006,('EPI_ISL_529129':0.003797607,'EPI_ISL_5933276':0.006194380)0.000:0.000000006)0.000:0.000000006,'EPI_ISL_391367':0.000471114)0.989:0.001890517)0.936:0.001416792,(('EPI_ISL_369021':0.002366017,(('EPI_ISL_409379':0.002367803,('EPI_ISL_366919':0.000000006,('EPI_ISL_416808':0.002373586,'EPI_ISL_418550':0.004793312)0.865:0.000955084)0.000:0.000000006)0.607:0.000000006,('EPI_ISL_366558':0.000944323,((('EPI_ISL_366557':0.0,'EPI_ISL_387298':0.0,'EPI_ISL_366599':0.0,'EPI_ISL_369819':0.0):0.000000006,'EPI_ISL_377643':0.000471736)0.000:0.000000006,((('EPI_ISL_390202':0.000472411,'EPI_ISL_3950048':0.000944700)0.779:0.000471506,'EPI_ISL_369789':0.000471684)0.000:0.000000006,'EPI_ISL_372530':0.000944122)0.000:0.000000006)0.000:0.000000006)0.843:0.000471619)0.000:0.000000006)0.000:0.000000006,('EPI_ISL_387268':0.0,'EPI_ISL_366932':0.0):0.000945748)0.973:0.001891364)0.754:0.000474188)0.906:0.000942679,'EPI_ISL_314854':0.001890204)0.000:0.000000006)0.927:0.000471130)0.909:0.000471266)0.943:0.000946143)0.845:0.000471129,'EPI_ISL_264421':0.000000006)0.000:0.000000006)0.896:0.000943681)0.000:0.000000006,(('EPI_ISL_270437':0.000470968,('EPI_ISL_309325':0.001422728,'EPI_ISL_15082404':0.000492574)0.574:0.000000006)0.000:0.000000006,(('EPI_ISL_248546':0.0,'EPI_ISL_273628':0.0,'EPI_ISL_255318':0.0,'EPI_ISL_248090':0.0):0.000000006,'EPI_ISL_249337':0.000942854)0.000:0.000000006)1.000:0.000000006)0.000:0.000000006,'EPI_ISL_258819':0.000944109)0.879:0.000470942,('EPI_ISL_289036':0.000470953,('EPI_ISL_239567':0.000471157,('EPI_ISL_286342':0.000470998,('EPI_ISL_241594':0.000000006,'EPI_ISL_235112':0.000942859)0.000:0.000000006)0.000:0.000000006)0.000:0.000000006)0.924:0.000942729)0.000:0.000000006,((((('EPI_ISL_233633':0.0,'EPI_ISL_234044':0.0):0.000000006,'EPI_ISL_240769':0.000476198)0.000:0.000000006,('EPI_ISL_253570':0.000942778,(((((('EPI_ISL_277480':0.001888763,('EPI_ISL_12946276':0.000000006,'EPI_ISL_12947926':0.000471064)0.922:0.000471034)0.000:0.000000006,('EPI_ISL_273641':0.000942695,(('EPI_ISL_242387':0.000470931,'EPI_ISL_253196':0.000470909)0.000:0.000000006,'EPI_ISL_327330':0.002365315)0.000:0.000000006)0.000:0.000000006)0.000:0.000000006,('EPI_ISL_252517':0.000000006,('EPI_ISL_396288':0.000472247,'EPI_ISL_284877':0.000470466)0.949:0.001417247)0.955:0.001415509)0.000:0.000000006,('EPI_ISL_277140':0.001422724,'EPI_ISL_283165':0.001418651)0.767:0.000469494)0.000:0.000000006,(('EPI_ISL_247743':0.000471015,'EPI_ISL_274831':0.000942528)0.000:0.000000006,'EPI_ISL_244719':0.001415809)0.000:0.000000006)1.000:0.000000006,('EPI_ISL_275845':0.001416008,('EPI_ISL_256142':0.001419562,'EPI_ISL_230327':0.000471973)0.790:0.000470049)0.000:0.000000006)0.000:0.000000006)1.000:0.000000006)0.000:0.000000006,(('EPI_ISL_241354':0.000473641,'EPI_ISL_273677':0.001895531)0.925:0.001416818,'EPI_ISL_246751':0.000000006)1.000:0.000000006)1.000:0.000000006,(('EPI_ISL_1627087':0.0,'EPI_ISL_4061479':0.0):0.000470965,'EPI_ISL_242639':0.001415048)0.761:0.000000006)0.999:0.000000006)0.000:0.000000006,(('EPI_ISL_240330':0.001415926,('EPI_ISL_269704':0.002840238,(((((('EPI_ISL_292248':0.001415860,'EPI_ISL_322456':0.000000006)0.534:0.000000006,(('EPI_ISL_275812':0.000470994,'EPI_ISL_366056':0.000471086)0.000:0.000000006,'EPI_ISL_330015':0.001889476)0.000:0.000000006)0.000:0.000000006,((((('EPI_ISL_299948':0.000471745,((('EPI_ISL_300215':0.000943860,((('EPI_ISL_360572':0.000000006,'EPI_ISL_358329':0.000471229)0.000:0.000000006,('EPI_ISL_360486':0.000471269,'EPI_ISL_316104':0.000947772)0.385:0.000000006)0.000:0.000000006,'EPI_ISL_396272':0.000471317)0.943:0.000943425)0.000:0.000000006,'EPI_ISL_308932':0.000471368)0.000:0.000000006,'EPI_ISL_296439':0.000471262)0.734:0.000000006)0.891:0.000943745,'EPI_ISL_288431':0.001416201)0.000:0.000000006,('EPI_ISL_410681':0.000000006,('EPI_ISL_314407':0.000948723,'EPI_ISL_303074':0.001421134)0.763:0.000466508)0.000:0.000000006)0.000:0.000000006,'EPI_ISL_304328':0.001415613)0.821:0.000471098,'EPI_ISL_282983':0.000943337)0.000:0.000000006)0.000:0.000000006,'EPI_ISL_396177':0.000470979)0.000:0.000000006,'EPI_ISL_306940':0.000944187)0.786:0.000469544,('EPI_ISL_296154':0.001417241,'EPI_ISL_296567':0.001898032)0.875:0.000948689)0.799:0.000946101)0.852:0.000000006)0.666:0.000000006,'EPI_ISL_233468':0.000942764)0.000:0.000000006)0.000:0.000000006)0.817:0.000948805,(((((('EPI_ISL_268385':0.001418755,'EPI_ISL_278059':0.000947401)0.874:0.000943954,'EPI_ISL_259206':0.000942787)0.000:0.000000006,('EPI_ISL_237365':0.000942645,'EPI_ISL_249961':0.000942584)0.000:0.000000006)0.000:0.000000006,'EPI_ISL_275715':0.001416736)0.842:0.000470861,(('EPI_ISL_242697':0.000469548,'EPI_ISL_287722':0.001416603)0.777:0.000472909,'EPI_ISL_230314':0.000470821)0.000:0.000000006)0.000:0.000000006,'EPI_ISL_242690':0.000942450)0.877:0.000942002)0.882:0.001422895)0.726:0.000000006,(('EPI_ISL_13046448':0.003319876,'EPI_ISL_225429':0.000942950)0.332:0.000000006,'EPI_ISL_242658':0.002370430)0.000:0.000000006)1.000:0.000000006,('EPI_ISL_211922':0.000471093,(('EPI_ISL_258590':0.000471034,((((('EPI_ISL_259132':0.000471597,'EPI_ISL_275945':0.001418394)0.778:0.000471557,'EPI_ISL_240333':0.000942911)0.000:0.000000006,('EPI_ISL_289352':0.0,'EPI_ISL_238147':0.0,'EPI_ISL_253051':0.0):0.000000006)0.000:0.000000006,'EPI_ISL_275957':0.001889245)0.860:0.000471061,'EPI_ISL_275889':0.001890027)0.000:0.000000006)0.776:0.000469306,'EPI_ISL_12942858':0.000946183)0.942:0.001419253)0.000:0.000000006)0.000:0.000000006,(('EPI_ISL_244868':0.003333419,'EPI_ISL_255349':0.001428568)0.752:0.000461762,('EPI_ISL_229790':0.000943685,('EPI_ISL_230362':0.000942885,('EPI_ISL_213999':0.000000006,'EPI_ISL_237368':0.000943934)0.871:0.000470995)0.000:0.000000006)0.000:0.000000006)0.000:0.000000006)1.000:0.000000006,(((('EPI_ISL_223921':0.000943150,('EPI_ISL_205647':0.000471205,'EPI_ISL_214007':0.000000006)0.000:0.000000006)0.851:0.000471092,'EPI_ISL_206245':0.000942861)0.000:0.000000006,'EPI_ISL_239668':0.000943102)0.000:0.000000006,(('EPI_ISL_255325':0.000470986,'EPI_ISL_211929':0.000000006)0.000:0.000000006,('EPI_ISL_205668':0.0,'EPI_ISL_219158':0.0,'EPI_ISL_205621':0.0):0.000000006)0.000:0.000000006)0.000:0.000000006)0.000:0.000000006)0.000:0.000000006,('EPI_ISL_239164':0.000940370,('EPI_ISL_241603':0.001890390,'EPI_ISL_256139':0.001417448)0.445:0.000000006)0.967:0.001890019)0.000:0.000000006)0.000:0.000000006,(('EPI_ISL_231959':0.001419154,(('EPI_ISL_248523':0.0,'EPI_ISL_240555':0.0):0.000000006,'EPI_ISL_246752':0.002365230)0.942:0.001420066)0.880:0.000944455,((('EPI_ISL_203385':0.001422535,'EPI_ISL_232109':0.002372974)0.781:0.000466592,'EPI_ISL_233728':0.001416164)0.000:0.000000006,((('EPI_ISL_240157':0.000000006,'EPI_ISL_259160':0.000000006)0.000:0.000000006,('EPI_ISL_249014':0.002366928,('EPI_ISL_272888':0.000472584,'EPI_ISL_275917':0.001418803)0.944:0.001894098)0.788:0.000000006)0.000:0.000000006,'EPI_ISL_396530':0.005235273)0.979:0.002364814)0.000:0.000000006)0.000:0.000000006)0.000:0.000000006,('EPI_ISL_289553':0.001888583,'EPI_ISL_213986':0.000000006)0.919:0.000470980)0.000:0.000000006)0.848:0.000469725)0.843:0.000469734,(((('EPI_ISL_197276':0.001889884,((((('EPI_ISL_286775':0.002239798,(('EPI_ISL_206219':0.000943121,'EPI_ISL_234038':0.001889332)0.000:0.000000006,(('EPI_ISL_211680':0.000000006,'EPI_ISL_219136':0.000471141)0.951:0.000943006,'EPI_ISL_219206':0.002366989)0.000:0.000000006)0.246:0.000471437)0.098:0.000000052,'EPI_ISL_201208':0.000471038)0.950:0.001417794,'EPI_ISL_237358':0.000943206)0.000:0.000000006,'EPI_ISL_251666':0.000943345)0.000:0.000000006,(((('EPI_ISL_288107':0.000000006,'EPI_ISL_205203':0.000943117)0.955:0.001415924,'EPI_ISL_195901':0.000000006)0.000:0.000000006,(('EPI_ISL_200701':0.001416264,'EPI_ISL_202078':0.000942904)0.000:0.000000006,((('EPI_ISL_257203':0.000471011,(('EPI_ISL_251815':0.0,'EPI_ISL_193325':0.0):0.000000006,('EPI_ISL_205254':0.000943115,('EPI_ISL_251814':0.000471123,'EPI_ISL_208604':0.000471041)0.000:0.000000006)1.000:0.000000006)0.000:0.000000006)0.841:0.000471123,((('EPI_ISL_289089':0.001892751,'EPI_ISL_259154':0.001897043)0.912:0.001421874,'EPI_ISL_206103':0.000471812)0.769:0.000470995,'EPI_ISL_232988':0.001895234)0.000:0.000000006)0.000:0.000000006,('EPI_ISL_194949':0.000471160,((('EPI_ISL_15082353':0.001415781,('EPI_ISL_193336':0.000471170,('EPI_ISL_238657':0.000471207,'EPI_ISL_272882':0.000000006)0.905:0.000943270)0.000:0.000000006)0.845:0.000471103,('EPI_ISL_205278':0.001415630,'EPI_ISL_232999':0.003792182)0.000:0.000000006)0.000:0.000000006,'EPI_ISL_286021':0.000946130)0.846:0.000471123)0.000:0.000000006)0.000:0.000000006)0.996:0.000000006)0.000:0.000000006,('EPI_ISL_199519':0.000944202,((('EPI_ISL_241356':0.000473340,'EPI_ISL_259986':0.000469543)0.986:0.002845080,('EPI_ISL_331764':0.000471256,('EPI_ISL_241161':0.000000006,'EPI_ISL_225047':0.000000006)0.000:0.000000006)0.765:0.000469450)0.884:0.000947899,('EPI_ISL_203567':0.001888823,('EPI_ISL_257199':0.000471288,('EPI_ISL_223175':0.000942839,'EPI_ISL_211919':0.000471081)0.000:0.000000006)0.000:0.000000006)0.844:0.000471108)0.000:0.000000006)0.000:0.000000006)0.000:0.000000006)0.000:0.000000006)0.869:0.000471123,((('EPI_ISL_376531':0.021271629,'EPI_ISL_281755':0.024820230)0.998:0.012301575,('EPI_ISL_368919':0.003911593,('EPI_ISL_387429':0.008362336,'EPI_ISL_368896':0.001844818)0.894:0.002887896)0.968:0.004418271)0.999:0.010193822,'EPI_ISL_394109':0.003802939)0.999:0.013420474)0.000:0.000000006,(('EPI_ISL_210362':0.002369794,('EPI_ISL_288083':0.000000006,'EPI_ISL_200664':0.000471259)0.958:0.001894025)0.764:0.000469701,(('EPI_ISL_207435':0.000470955,'EPI_ISL_219106':0.000000006)0.000:0.000000006,('EPI_ISL_12471330':0.017837347,((('EPI_ISL_346041':0.003318894,(((((('EPI_ISL_311972':0.001417885,'EPI_ISL_305799':0.000000006)0.000:0.000000006,('EPI_ISL_314382':0.000470875,('EPI_ISL_292282':0.001890461,'EPI_ISL_12951803':0.001888538)0.000:0.000000006)1.000:0.000000006)0.000:0.000000006,('EPI_ISL_292456':0.002843320,((('EPI_ISL_283181':0.0,'EPI_ISL_292529':0.0):0.000000006,'EPI_ISL_331251':0.000471112)0.000:0.000000006,'EPI_ISL_313509':0.001890221)0.000:0.000000006)0.905:0.000470987)0.000:0.000000006,'EPI_ISL_332081':0.001892811)0.833:0.000470883,(('EPI_ISL_396217':0.000470825,('EPI_ISL_296511':0.001416028,'EPI_ISL_294420':0.000000006)0.000:0.000000006)0.927:0.001421449,(((('EPI_ISL_331067':0.002368045,(('EPI_ISL_396230':0.000471377,'EPI_ISL_339067':0.004291224)0.759:0.000471567,'EPI_ISL_282147':0.000000006)0.567:0.000000006)0.000:0.000000006,'EPI_ISL_282889':0.000000006)0.739:0.000000006,'EPI_ISL_299688':0.001890437)0.403:0.000000006,'EPI_ISL_284661':0.000000006)0.840:0.000944389)0.783:0.000470588)0.000:0.000000006,(((('EPI_ISL_291738':0.000000006,'EPI_ISL_12950458':0.001416984)0.000:0.000000006,(((('EPI_ISL_332178':0.000469266,'EPI_ISL_336710':0.000945185)0.997:0.003796865,((((((('EPI_ISL_281688':0.0,'EPI_ISL_291740':0.0,'EPI_ISL_307877':0.0):0.000000006,('EPI_ISL_282971':0.001417280,'EPI_ISL_305793':0.000944441)0.889:0.000944276)0.000:0.000000006,('EPI_ISL_283318':0.000470815,('EPI_ISL_322080':0.001420818,'EPI_ISL_299913':0.002844366)0.755:0.000468122)0.000:0.000000006)1.000:0.000000006,('EPI_ISL_292040':0.002842196,(((('EPI_ISL_299903':0.001888715,'EPI_ISL_268387':0.000943141)0.000:0.000000006,'EPI_ISL_275948':0.001892357)0.764:0.000472796,'EPI_ISL_276318':0.000955189)0.940:0.001415822,(((('EPI_ISL_393952':0.000472162,'EPI_ISL_393968':0.000000006)0.968:0.001415712,((('EPI_ISL_273682':0.001889795,((((((((((('EPI_ISL_282981':0.0,'EPI_ISL_286863':0.0):0.001415195,'EPI_ISL_330932':0.000470934)0.055:0.000000006,'EPI_ISL_291781':0.000943010)0.000:0.000000006,('EPI_ISL_310233':0.000944157,'EPI_ISL_270572':0.000471245)0.000:0.000000006)0.000:0.000000005,(('EPI_ISL_322967':0.000944572,('EPI_ISL_396201':0.000471090,('EPI_ISL_396452':0.000942913,'EPI_ISL_14925721':0.000943058)0.000:0.000000006)0.890:0.000945493)0.766:0.000470747,('EPI_ISL_320332':0.001422733,'EPI_ISL_296148':0.001420612)0.763:0.000466738)0.000:0.000000006)1.000:0.000000006,(((('EPI_ISL_307080':0.000470928,'EPI_ISL_301456':0.000000006)0.939:0.000944889,('EPI_ISL_360418':0.001415334,'EPI_ISL_327656':0.000473900)0.964:0.001895460)0.000:0.000000006,'EPI_ISL_304987':0.000942938)0.000:0.000000006,'EPI_ISL_281720':0.000000006)0.000:0.000000006)1.000:0.000000006,('EPI_ISL_296601':0.002362688,('EPI_ISL_285714':0.000000006,(('EPI_ISL_376644':0.000470732,('EPI_ISL_320721':0.000470731,('EPI_ISL_292606':0.000000006,'EPI_ISL_373447':0.000470781)0.000:0.000000006)0.000:0.000000006)0.000:0.000000006,'EPI_ISL_376838':0.000470781)0.980:0.001888192)0.909:0.000470934)0.813:0.000000006)0.707:0.000000006,'EPI_ISL_303069':0.002840320)0.442:0.000471672,(('EPI_ISL_300393':0.002850378,'EPI_ISL_275725':0.001424016)0.450:0.000465588,'EPI_ISL_281547':0.000943750)0.734:0.000000006)0.917:0.000944413,'EPI_ISL_275942':0.000943702)0.000:0.000000006,'EPI_ISL_247738':0.000471157)0.000:0.000000006)0.255:0.000470588,'EPI_ISL_240594':0.001417802)0.769:0.000472480,(('EPI_ISL_256951':0.000942908,'EPI_ISL_273675':0.000000006)0.835:0.000471066,'EPI_ISL_273651':0.001888790)0.289:0.000000006)0.008:0.000000006)0.000:0.000000006,'EPI_ISL_268328':0.001888767)0.000:0.000000006,(((((('EPI_ISL_234046':0.001415665,'EPI_ISL_232828':0.002367588)0.000:0.000000006,'EPI_ISL_233001':0.002841043)0.000:0.000000006,('EPI_ISL_205783':0.001415527,'EPI_ISL_393415':0.002840049)0.000:0.000000006)0.846:0.000000006,('EPI_ISL_286960':0.000000006,'EPI_ISL_286991':0.000000006)0.995:0.004449965)0.847:0.001415688,(('EPI_ISL_255332':0.000471330,(('EPI_ISL_281734':0.001416447,('EPI_ISL_360878':0.000942210,'EPI_ISL_333861':0.001425275)0.924:0.001421948)0.000:0.000000006,(('EPI_ISL_272906':0.000471180,'EPI_ISL_303242':0.000471094)0.000:0.000000006,'EPI_ISL_283349':0.000944204)0.000:0.000000006)0.777:0.000472186)0.778:0.000471180,'EPI_ISL_244879':0.000471365)0.000:0.000000006)0.000:0.000000006,('EPI_ISL_233425':0.000000006,('EPI_ISL_239724':0.000471063,((('EPI_ISL_273684':0.000471121,'EPI_ISL_272885':0.001888917)0.000:0.000000006,'EPI_ISL_258339':0.001415752)0.847:0.000471031,('EPI_ISL_266297':0.000471021,('EPI_ISL_308987':0.000469023,'EPI_ISL_307860':0.000945917)0.900:0.000946013)0.000:0.000000006)0.000:0.000000006)0.857:0.000471014)0.000:0.000000006)0.000:0.000000006)0.000:0.000000006)0.921:0.000942720)0.730:0.000000006)0.000:0.000000006,('EPI_ISL_328489':0.001888675,('EPI_ISL_311649':0.001420437,('EPI_ISL_338432':0.000474701,'EPI_ISL_296434':0.000941729)0.902:0.000945801)0.771:0.000468676)0.743:0.000000006)0.970:0.000000006,((((('EPI_ISL_302554':0.001415764,(('EPI_ISL_306950':0.000943907,(('EPI_ISL_296530':0.0,'EPI_ISL_277440':0.0):0.000000006,(('EPI_ISL_277283':0.000000006,'EPI_ISL_378753':0.000943236)0.838:0.000471220,(('EPI_ISL_15082407':0.0,'EPI_ISL_299967':0.0):0.000000006,'EPI_ISL_327684':0.000471223)0.943:0.001417545)0.000:0.000000006)0.000:0.000000006)0.841:0.000470957,('EPI_ISL_283356':0.000470918,('EPI_ISL_320342':0.001417018,((((('EPI_ISL_331844':0.001416673,('EPI_ISL_350574':0.000942445,('EPI_ISL_330159':0.000470657,'EPI_ISL_332950':0.000470686)0.000:0.000000006)0.916:0.001414821)0.000:0.000000006,(((('EPI_ISL_332970':0.000628755,'EPI_ISL_332185':0.000000006)0.941:0.001257552,'EPI_ISL_329834':0.001416544)0.000:0.000000006,('EPI_ISL_342207':0.000000006,('EPI_ISL_340376':0.000942706,'EPI_ISL_391587':0.000000006)0.910:0.000470795)0.847:0.000470788)0.000:0.000000006,'EPI_ISL_376742':0.000470830)0.000:0.000000006)1.000:0.000000006,'EPI_ISL_330970':0.000000006)0.000:0.000000006,('EPI_ISL_336693':0.000942721,('EPI_ISL_396561':0.000470975,'EPI_ISL_321209':0.000000006)0.000:0.000000006)0.833:0.000470905)0.775:0.000471024,(('EPI_ISL_360533':0.000470824,(('EPI_ISL_378922':0.000471028,(('EPI_ISL_331542':0.0,'EPI_ISL_330503':0.0):0.000471028,'EPI_ISL_339061':0.000471028)0.000:0.000000006)0.974:0.001888736,('EPI_ISL_396825':0.000940494,'EPI_ISL_339058':0.000475043)0.982:0.002839515)0.256:0.000000006)0.000:0.000000006,'EPI_ISL_330025':0.000472122)0.784:0.000470794)0.771:0.000472856)0.772:0.000470408)0.000:0.000000006)0.000:0.000000006)1.000:0.000000006,((((((('EPI_ISL_303234':0.001414997,('EPI_ISL_283174':0.000471547,'EPI_ISL_321222':0.001891130)0.000:0.000000006)0.700:0.000000006,('EPI_ISL_313814':0.000945964,'EPI_ISL_303220':0.001420021)0.761:0.000468212)0.000:0.000000006,(('EPI_ISL_376613':0.000471656,'EPI_ISL_313548':0.000472146)0.801:0.000470632,('EPI_ISL_376629':0.000470791,'EPI_ISL_303061':0.001415184)0.000:0.000000006)0.842:0.000470815)0.000:0.000000006,('EPI_ISL_376729':0.001888435,('EPI_ISL_293711':0.001889252,'EPI_ISL_310247':0.000000006)0.000:0.000000006)0.000:0.000000006)0.000:0.000000006,'EPI_ISL_298073':0.001416952)0.845:0.000470803,'EPI_ISL_312602':0.000942492)0.000:0.000000006,((('EPI_ISL_285740':0.0,'EPI_ISL_308973':0.0):0.001888076,'EPI_ISL_308930':0.000470876)0.000:0.000000006,('EPI_ISL_293078':0.000000006,'EPI_ISL_288102':0.000470914)0.950:0.001415586)0.000:0.000000006)0.859:0.000000006)0.000:0.000000006,(('EPI_ISL_315224':0.000942354,(('EPI_ISL_297472':0.0,'EPI_ISL_4055907':0.0):0.000000006,('EPI_ISL_322427':0.001414900,'EPI_ISL_322488':0.000000006)0.922:0.000470787)0.000:0.000000006)0.881:0.000945790,'EPI_ISL_307878':0.002844979)0.757:0.000468534)0.000:0.000000006,('EPI_ISL_340485':0.000942625,(('EPI_ISL_308929':0.000952638,'EPI_ISL_293132':0.003326879)0.753:0.000464600,('EPI_ISL_298388':0.000470886,'EPI_ISL_302560':0.000942615)0.000:0.000000006)0.000:0.000000006)0.000:0.000000006)0.000:0.000000006,(('EPI_ISL_396559':0.001889265,('EPI_ISL_322076':0.0,'EPI_ISL_339066':0.0):0.000470928)0.000:0.000000006,'EPI_ISL_4064285':0.001414708)0.000:0.000000006)0.000:0.000000006)0.000:0.000000006,(('EPI_ISL_281802':0.001427609,(((('EPI_ISL_282963':0.001416729,'EPI_ISL_396895':0.001889321)0.377:0.000000006,'EPI_ISL_276928':0.001887905)0.000:0.000000006,('EPI_ISL_285884':0.000470957,('EPI_ISL_275965':0.0,'EPI_ISL_273719':0.0):0.000000006)0.000:0.000000006)0.000:0.000000006,('EPI_ISL_283321':0.000470887,'EPI_ISL_396686':0.002363893)0.000:0.000000006)0.000:0.000000006)0.830:0.000470886,'EPI_ISL_300816':0.001415178)0.000:0.000000006)0.000:0.000000006)0.445:0.000472123,'EPI_ISL_312054':0.000470416)0.984:0.002368167,(('EPI_ISL_258368':0.000942915,('EPI_ISL_291705':0.001888478,('EPI_ISL_284921':0.0,'EPI_ISL_284895':0.0):0.000942763)0.000:0.000000006)1.000:0.000000006,((('EPI_ISL_274681':0.000950143,'EPI_ISL_277491':0.000470890)0.000:0.000000006,('EPI_ISL_302091':0.000946559,'EPI_ISL_296447':0.000945578)0.953:0.001896914)0.000:0.000000006,((('EPI_ISL_321913':0.000471004,'EPI_ISL_320808':0.000471300)0.782:0.000471602,('EPI_ISL_286127':0.001888448,(('EPI_ISL_285892':0.000470856,('EPI_ISL_338566':0.000470911,'EPI_ISL_319711':0.000000006)0.994:0.002843154)0.714:0.000000006,('EPI_ISL_281877':0.000950798,('EPI_ISL_281808':0.000474803,'EPI_ISL_281746':0.001928967)0.000:0.000000006)1.000:0.000000006)0.000:0.000000006)0.000:0.000000006)0.845:0.000470905,((((((((('EPI_ISL_288093':0.0,'EPI_ISL_296449':0.0):0.000000006,'EPI_ISL_311668':0.000942335)0.841:0.000470742,((('EPI_ISL_353710':0.001887682,'EPI_ISL_298011':0.000942488)0.000:0.000000006,(((((('EPI_ISL_409052':0.000470975,(((((((('EPI_ISL_412139':0.000942611,('EPI_ISL_403967':0.001414619,('EPI_ISL_410084':0.000942626,'EPI_ISL_487161':0.000471720)0.794:0.000470649)0.000:0.000000006)0.729:0.000000006,(('EPI_ISL_419271':0.000942969,('EPI_ISL_414711':0.001414757,'EPI_ISL_400292':0.000470831)0.299:0.000000006)0.000:0.000000006,'EPI_ISL_365841':0.000470873)0.849:0.000470822)0.000:0.000000006,'EPI_ISL_517673':0.000000006)0.000:0.000000006,(((('EPI_ISL_418521':0.000472265,'EPI_ISL_402479':0.000471049)0.792:0.000470911,('EPI_ISL_412388':0.001416975,((('EPI_ISL_408458':0.000000006,'EPI_ISL_487242':0.000470881)0.898:0.000470829,'EPI_ISL_399840':0.000942675)0.334:0.000000006,'EPI_ISL_404593':0.000470890)0.768:0.000471594)0.750:0.000470887)0.813:0.000471223,'EPI_ISL_391081':0.000943330)0.000:0.000000006,((((('EPI_ISL_400033':0.000942212,(('EPI_ISL_419267':0.000942084,('EPI_ISL_398344':0.000000006,('EPI_ISL_400778':0.000942867,'EPI_ISL_453802':0.000472571)0.797:0.000469732)0.000:0.000000006)0.000:0.000000006,'EPI_ISL_419269':0.000470712)0.892:0.000470740)0.000:0.000000006,('EPI_ISL_481340':0.000942309,'EPI_ISL_498215':0.000470845)0.000:0.000000006)0.000:0.000000006,'EPI_ISL_407198':0.000471421)0.866:0.000471615,('EPI_ISL_400308':0.001890711,(('EPI_ISL_471011':0.000942430,('EPI_ISL_405292':0.001896495,'EPI_ISL_528871':0.000949353)0.862:0.000937751)0.000:0.000000006,'EPI_ISL_418546':0.000470894)0.943:0.000942471)0.490:0.000000006)0.560:0.000000006,(('EPI_ISL_9388961':0.003339317,'EPI_ISL_882810':0.002861606)0.746:0.000453190,(((((('EPI_ISL_406902':0.000470868,'EPI_ISL_400040':0.000000006)0.913:0.000470878,'EPI_ISL_491825':0.000942937)0.000:0.000000006,(('EPI_ISL_400774':0.001418326,(((('EPI_ISL_447885':0.0,'EPI_ISL_516135':0.0):0.000000006,(('EPI_ISL_3100992':0.002847438,('EPI_ISL_3100997':0.000471108,(('EPI_ISL_1292813':0.0,'EPI_ISL_2233233':0.0):0.000000006,('EPI_ISL_11499446':0.000944506,'EPI_ISL_11499448':0.000470761)0.967:0.001892867)0.000:0.000000006)0.955:0.001896091)0.874:0.000943822,((('EPI_ISL_732327':0.0,'EPI_ISL_1064126':0.0):0.000000006,((('EPI_ISL_5327617':0.001890798,('EPI_ISL_766854':0.000000006,'EPI_ISL_4221815':0.000000006)0.000:0.000000006)0.980:0.001889127,(('EPI_ISL_717646':0.0,'EPI_ISL_717647':0.0,'EPI_ISL_883863':0.0):0.000000006,((((('EPI_ISL_1296361':0.000943092,'EPI_ISL_1064135':0.000943178)0.000:0.000000006,'EPI_ISL_4080559':0.001895564)0.000:0.000000006,('EPI_ISL_14862713':0.000460642,'EPI_ISL_14862594':0.000955697)0.998:0.005248979)0.834:0.000471054,('EPI_ISL_1296329':0.000000006,('EPI_ISL_1367568':0.000471082,'EPI_ISL_1367579':0.000472932)0.896:0.000943022)0.000:0.000000006)0.000:0.000000006,('EPI_ISL_5327622':0.0,'EPI_ISL_5984033':0.0):0.002373385)0.000:0.000000006)0.000:0.000000006)0.952:0.000942811,'EPI_ISL_12850879':0.006191760)0.000:0.000000006)0.000:0.000000006,'EPI_ISL_1296313':0.000943024)0.867:0.000471018)0.734:0.000000006)0.000:0.000000006,('EPI_ISL_2932451':0.000933925,'EPI_ISL_15610639':0.003341722)0.944:0.001902620)0.801:0.000473984,('EPI_ISL_15393520':0.000472178,'EPI_ISL_15394429':0.000470966)0.993:0.003320271)0.740:0.000468712)0.706:0.000000006,('EPI_ISL_522425':0.001888630,'EPI_ISL_405460':0.001414527)0.757:0.000000006)0.000:0.000000006)1.000:0.000000006,'EPI_ISL_404331':0.000470871)0.000:0.000000006,('EPI_ISL_412153':0.000470703,('EPI_ISL_510018':0.000943012,'EPI_ISL_400855':0.000000006)0.000:0.000000006)0.874:0.000470836)0.000:0.000000006,((('EPI_ISL_416794':0.000942814,('EPI_ISL_397008':0.0,'EPI_ISL_397007':0.0,'EPI_ISL_398834':0.0,'EPI_ISL_395400':0.0):0.000000006)0.556:0.000000006,'EPI_ISL_386834':0.000470871)0.000:0.000000006,((('EPI_ISL_409105':0.0,'EPI_ISL_404608':0.0,'EPI_ISL_412185':0.0):0.000470902,((('EPI_ISL_401786':0.000000006,'EPI_ISL_410762':0.000942422)0.958:0.001415125,'EPI_ISL_12995400':0.001415287)0.000:0.000000006,'EPI_ISL_400038':0.000471073)0.000:0.000000006)0.000:0.000000006,(((((((((((((((('EPI_ISL_14198766':0.000000006,(('EPI_ISL_14198752':0.0,'EPI_ISL_14797465':0.0,'EPI_ISL_11969462':0.0,'EPI_ISL_10828199':0.0,'EPI_ISL_13284117':0.0,'EPI_ISL_11533853':0.0):0.000000006,(('EPI_ISL_13897323':0.000471441,('EPI_ISL_14465872':0.000000006,'EPI_ISL_14465863':0.000471086)0.786:0.000470840)0.791:0.000471447,'EPI_ISL_15260067':0.001890322)0.000:0.000000006)0.000:0.000000006)0.000:0.000000006,(('EPI_ISL_14930559':0.000000006,('EPI_ISL_14039024':0.000473642,'EPI_ISL_14883650':0.001415877)0.888:0.000942504)0.867:0.000471274,('EPI_ISL_14835660':0.000000006,'EPI_ISL_13897341':0.001890596)0.913:0.000942805)0.000:0.000000006)0.000:0.000000006,'EPI_ISL_14463458':0.000470903)0.905:0.000470945,'EPI_ISL_14863087':0.000947200)0.000:0.000000006,'EPI_ISL_5419107':0.000000006)0.000:0.000000006,('EPI_ISL_14036098':0.000000006,'EPI_ISL_14542029':0.001889037)0.838:0.000470958)0.756:0.000470777,'EPI_ISL_5419122':0.000471175)0.949:0.001419198,(((('EPI_ISL_12240104':0.000000006,'EPI_ISL_12107424':0.000942463)0.848:0.000473509,('EPI_ISL_14819775':0.002368123,('EPI_ISL_10434306':0.000471119,('EPI_ISL_13175661':0.000943277,'EPI_ISL_15394061':0.000471198)0.000:0.000000006)0.873:0.000950651)0.872:0.000939084)0.000:0.000000006,((('EPI_ISL_12219320':0.000961160,'EPI_ISL_3948600':0.007670852)0.769:0.000454215,('EPI_ISL_4373488':0.000944884,('EPI_ISL_9359973':0.000000006,(((('EPI_ISL_9383693':0.000470741,'EPI_ISL_8929301':0.000470688)0.735:0.000000006,('EPI_ISL_13885638':0.000942897,'EPI_ISL_12839670':0.000471703)0.000:0.000000006)1.000:0.000000006,('EPI_ISL_13200028':0.0,'EPI_ISL_10945421':0.0,'EPI_ISL_11112383':0.0):0.000000006)0.000:0.000000006,('EPI_ISL_11155014':0.000000006,'EPI_ISL_14797464':0.000470996)0.854:0.000470958)0.914:0.000470703)0.949:0.001420358)0.782:0.000469514)0.000:0.000000006,(('EPI_ISL_14854642':0.000000006,(('EPI_ISL_6915293':0.000942115,(('EPI_ISL_9401986':0.000470686,(('EPI_ISL_11497691':0.000470741,'EPI_ISL_11956824':0.000000006)0.942:0.000942222,'EPI_ISL_5419119':0.001887420)0.000:0.000000006)0.000:0.000000006,(('EPI_ISL_6424987':0.000000006,('EPI_ISL_9401936':0.000470756,('EPI_ISL_8808407':0.0,'EPI_ISL_14836412':0.0):0.000470706)0.000:0.000000006)0.000:0.000000006,('EPI_ISL_13892660':0.002364398,((('EPI_ISL_14901923':0.000470886,((('EPI_ISL_15394431':0.000943315,'EPI_ISL_15610646':0.000471141)0.757:0.000471773,('EPI_ISL_9527971':0.000471112,'EPI_ISL_14836417':0.001414598)0.000:0.000000006)0.704:0.000000006,(('EPI_ISL_12142156':0.0,'EPI_ISL_14542057':0.0):0.000000006,'EPI_ISL_14542061':0.000471039)0.953:0.001415275)0.000:0.000000006)0.000:0.000000006,((('EPI_ISL_14610709':0.003792518,'EPI_ISL_9346129':0.000470813)0.341:0.000000006,'EPI_ISL_12666613':0.000470895)0.000:0.000000006,('EPI_ISL_12579700':0.000470838,'EPI_ISL_13897295':0.002836753)0.715:0.000000006)0.849:0.000000006)0.000:0.000000006,(((('EPI_ISL_9483656':0.0,'EPI_ISL_9402010':0.0):0.000000006,('EPI_ISL_14326680':0.000470771,'EPI_ISL_14328719':0.000943862)0.766:0.000471689)0.000:0.000000006,'EPI_ISL_12579694':0.000470861)0.000:0.000000006,(((('EPI_ISL_14115546':0.000942835,(('EPI_ISL_13163892':0.000470866,'EPI_ISL_14835706':0.000000006)0.000:0.000000006,'EPI_ISL_14903566':0.000942410)0.856:0.000470827)0.000:0.000000006,'EPI_ISL_15690711':0.000942480)0.000:0.000000006,('EPI_ISL_12607368':0.000470776,('EPI_ISL_14862550':0.002363045,('EPI_ISL_14145098':0.000000006,('EPI_ISL_12631942':0.000000006,'EPI_ISL_13897102':0.000942705)0.700:0.000000006)0.000:0.000000006)0.855:0.000470867)0.000:0.000000006)0.000:0.000000006,('EPI_ISL_14466053':0.000943093,((('EPI_ISL_11814507':0.000477434,('EPI_ISL_11814493':0.0,'EPI_ISL_10073545':0.0):0.000470658)0.000:0.000000006,('EPI_ISL_14951630':0.000942394,'EPI_ISL_12839651':0.000000006)0.558:0.000000006)0.000:0.000000006,'EPI_ISL_14862583':0.000470746)0.920:0.000470761)0.000:0.000000006)0.000:0.000000006)0.000:0.000000006)0.000:0.000000006)0.896:0.000470770)0.835:0.000470664)0.905:0.000470677)0.000:0.000000006,((((((('EPI_ISL_11532843':0.000942257,('EPI_ISL_12219333':0.001414705,(('EPI_ISL_9401961':0.0,'EPI_ISL_7256897':0.0,'EPI_ISL_7257058':0.0):0.000000006,(('EPI_ISL_5365839':0.000000006,'EPI_ISL_4005790':0.000000006)0.835:0.000470818,'EPI_ISL_5935488':0.000943971)0.000:0.000000006)0.000:0.000000006)0.573:0.000000006)0.000:0.000000006,'EPI_ISL_9775384':0.000944637)0.000:0.000000006,('EPI_ISL_12109598':0.000470766,('EPI_ISL_9650307':0.000943142,'EPI_ISL_9388970':0.000470685)0.500:0.000000006)0.000:0.000000006)1.000:0.000000006,('EPI_ISL_3837314':0.000470797,'EPI_ISL_8770012':0.000470797)0.000:0.000000006)0.000:0.000000006,('EPI_ISL_9483027':0.000471378,'EPI_ISL_5935329':0.000000006)0.863:0.000470770)0.000:0.000000006,((('EPI_ISL_8808394':0.000942448,(((('EPI_ISL_13284622':0.000470788,'EPI_ISL_13892749':0.000470717)0.000:0.000000006,((('EPI_ISL_13885635':0.000470820,(('EPI_ISL_12240107':0.0,'EPI_ISL_12219327':0.0,'EPI_ISL_12219581':0.0,'EPI_ISL_9593265':0.0,'EPI_ISL_12240160':0.0,'EPI_ISL_12942860':0.0,'EPI_ISL_12240181':0.0,'EPI_ISL_9714206':0.0,'EPI_ISL_6852312':0.0,'EPI_ISL_6852550':0.0,'EPI_ISL_7692006':0.0,'EPI_ISL_12240207':0.0,'EPI_ISL_8636566':0.0,'EPI_ISL_13148850':0.0,'EPI_ISL_11496669':0.0,'EPI_ISL_13284276':0.0,'EPI_ISL_13044321':0.0,'EPI_ISL_12219438':0.0,'EPI_ISL_12579899':0.0,'EPI_ISL_11171198':0.0,'EPI_ISL_15288589':0.0,'EPI_ISL_11323853':0.0):0.000000006,'EPI_ISL_13471376':0.000942871)0.000:0.000000006)1.000:0.000000006,(('EPI_ISL_12206272':0.000470696,'EPI_ISL_10626833':0.000470648)0.326:0.000000006,'EPI_ISL_13531185':0.000470773)0.000:0.000000006)0.000:0.000000006,(((((('EPI_ISL_13344638':0.000943751,'EPI_ISL_13580805':0.000471433)0.000:0.000000006,('EPI_ISL_8377573':0.000942391,'EPI_ISL_11497384':0.000942340)0.000:0.000000006)1.000:0.000000006,'EPI_ISL_15393528':0.000470740)0.000:0.000000006,('EPI_ISL_12240123':0.001416217,('EPI_ISL_7692008':0.000477298,'EPI_ISL_9707563':0.000470704)0.328:0.000000006)0.000:0.000000006)0.000:0.000000006,(('EPI_ISL_13163873':0.000470889,'EPI_ISL_12142307':0.000000006)0.887:0.000470884,(('EPI_ISL_9528028':0.0,'EPI_ISL_11403075':0.0):0.000000006,('EPI_ISL_14509033':0.001414840,'EPI_ISL_12141757':0.000942738)0.000:0.000000006)0.000:0.000000006)0.858:0.000470781)0.000:0.000000006,'EPI_ISL_11496666':0.000470734)0.000:0.000000006)1.000:0.000000006)0.000:0.000000006,('EPI_ISL_11403526':0.000470673,((('EPI_ISL_11814593':0.000470706,'EPI_ISL_13148929':0.000942152)0.741:0.000000006,('EPI_ISL_14036328':0.000470725,('EPI_ISL_12809120':0.0,'EPI_ISL_12647001':0.0):0.000942194)0.000:0.000000006)0.000:0.000000006,('EPI_ISL_9492447':0.000470648,(('EPI_ISL_14848017':0.000470819,('EPI_ISL_14847580':0.0,'EPI_ISL_12713357':0.0):0.000000006)0.874:0.000470733,'EPI_ISL_9250472':0.000942293)0.000:0.000000006)0.000:0.000000006)1.000:0.000000006)0.000:0.000000006)0.997:0.000000006,((('EPI_ISL_14862732':0.000942738,'EPI_ISL_10493004':0.000000006)0.849:0.000470773,('EPI_ISL_11766277':0.001583089,'EPI_ISL_8882124':0.000630487)0.578:0.000312210)0.000:0.000000006,'EPI_ISL_15025110':0.000470953)0.000:0.000000006)0.000:0.000000006)0.847:0.000470722,((('EPI_ISL_13655559':0.002361613,(('EPI_ISL_14854650':0.001414953,('EPI_ISL_10626779':0.000000006,(('EPI_ISL_15394421':0.000942244,'EPI_ISL_3837459':0.001415129)0.057:0.000000006,'EPI_ISL_10434299':0.002360957)0.000:0.000000006)0.000:0.000000006)0.705:0.000000006,(((('EPI_ISL_9009478':0.0,'EPI_ISL_9390611':0.0,'EPI_ISL_9390623':0.0,'EPI_ISL_13897082':0.0,'EPI_ISL_14863856':0.0,'EPI_ISL_14727214':0.0,'EPI_ISL_14036100':0.0):0.000000006,'EPI_ISL_12219451':0.000470552)0.000:0.000000006,('EPI_ISL_9650320':0.001889589,((((((((('EPI_ISL_9383899':0.0,'EPI_ISL_14797562':0.0,'EPI_ISL_13284055':0.0):0.000000006,(('EPI_ISL_11669433':0.000470270,(('EPI_ISL_12142181':0.0,'EPI_ISL_12142172':0.0):0.000000006,((('EPI_ISL_14509111':0.000941493,'EPI_ISL_14797552':0.001414022)0.000:0.000000006,'EPI_ISL_14218931':0.000470287)0.000:0.000000006,('EPI_ISL_12142220':0.000470231,'EPI_ISL_13163867':0.000470183)0.717:0.000000006)1.000:0.000000006)0.000:0.000000006)0.936:0.000470307,'EPI_ISL_13148932':0.000941714)0.000:0.000000006)0.000:0.000000006,'EPI_ISL_12109559':0.000470328)0.889:0.000470440,('EPI_ISL_10828540':0.000000006,('EPI_ISL_15394447':0.000471012,'EPI_ISL_15610644':0.000942120)0.000:0.000000006)0.928:0.000470546)0.000:0.000000006,('EPI_ISL_8814327':0.0,'EPI_ISL_8810275':0.0):0.000470470)0.000:0.000000006,(('EPI_ISL_12809072':0.000941653,('EPI_ISL_15394443':0.000470552,('EPI_ISL_12219337':0.000942715,('EPI_ISL_12219432':0.000000006,'EPI_ISL_14862585':0.001429573)0.800:0.000470907)0.795:0.000471447)0.000:0.000000006)0.604:0.000000006,('EPI_ISL_15641734':0.001426023,'EPI_ISL_15610773':0.001438852)0.766:0.000466274)0.000:0.000000006)0.000:0.000000006,('EPI_ISL_14466707':0.000470486,'EPI_ISL_11814591':0.000470537)0.000:0.000000006)0.000:0.000000006,((('EPI_ISL_14951644':0.003798807,(('EPI_ISL_14862736':0.001889262,'EPI_ISL_14862561':0.001415252)0.000:0.000000006,('EPI_ISL_14951642':0.000470788,(('EPI_ISL_15215327':0.000470824,('EPI_ISL_13897157':0.000943060,'EPI_ISL_14928430':0.000470748)0.476:0.000000006)0.000:0.000000006,(((('EPI_ISL_14751120':0.000470649,'EPI_ISL_15260058':0.000470748)0.000:0.000000006,'EPI_ISL_14883640':0.000470783)0.000:0.000000006,('EPI_ISL_15641743':0.000470529,('EPI_ISL_14924368':0.000470629,'EPI_ISL_13324719':0.001887520)0.000:0.000000006)0.000:0.000000006)0.000:0.000000006,'EPI_ISL_14836419':0.000941970)0.860:0.000470670)0.841:0.000470796)0.000:0.000000006)0.000:0.000000006)0.953:0.001414494,'EPI_ISL_12240182':0.000470655)0.000:0.000000006,'EPI_ISL_11956883':0.001886797)0.000:0.000000006)1.000:0.000000006,('EPI_ISL_13284698':0.000470868,('EPI_ISL_15714975':0.000949550,'EPI_ISL_15190796':0.000000006)0.900:0.000941954)0.000:0.000000006)0.000:0.000000006)1.000:0.000000006)0.000:0.000000006,('EPI_ISL_15447084':0.000470464,('EPI_ISL_15544290':0.001887723,(('EPI_ISL_14751131':0.0,'EPI_ISL_15505742':0.0,'EPI_ISL_15058996':0.0):0.000000006,('EPI_ISL_15689346':0.000941870,('EPI_ISL_15602028':0.000470568,'EPI_ISL_15058762':0.000000006)0.000:0.000000006)1.000:0.000000006)0.000:0.000000006)0.000:0.000000006)0.861:0.000470610)0.910:0.000943517)0.000:0.000000006)0.000:0.000000006,('EPI_ISL_11217737':0.000470542,'EPI_ISL_14328717':0.001419528)0.933:0.001416078)0.869:0.000470677,('EPI_ISL_12942762':0.000472531,'EPI_ISL_12219491':0.000470715)0.954:0.001417195)0.000:0.000000006)0.554:0.000000006,'EPI_ISL_10826909':0.000470685)0.000:0.000000006)0.000:0.000000006,(('EPI_ISL_10826382':0.001414919,(('EPI_ISL_15610781':0.000000006,('EPI_ISL_15504814':0.000000006,'EPI_ISL_15610784':0.000944063)0.918:0.000471126)0.988:0.002363437,('EPI_ISL_9109813':0.000000006,('EPI_ISL_13631779':0.000942382,'EPI_ISL_15610787':0.001415273)0.000:0.000000006)0.000:0.000000006)0.908:0.000942673)0.000:0.000000006,('EPI_ISL_12710552':0.000470777,'EPI_ISL_12713355':0.000471561)0.794:0.000471119)0.000:0.000000006)0.000:0.000000006)0.866:0.000470797)0.799:0.000471052,'EPI_ISL_12219315':0.000472060)0.779:0.000470748)0.000:0.000000006)1.000:0.000000006,('EPI_ISL_9164159':0.000470792,((((('EPI_ISL_8808400':0.000942440,((((('EPI_ISL_12109533':0.0,'EPI_ISL_11955903':0.0):0.000470995,(('EPI_ISL_9260865':0.001894065,('EPI_ISL_12916951':0.000942450,('EPI_ISL_9842656':0.000942362,'EPI_ISL_9640025':0.001889048)0.000:0.000000006)0.779:0.000468817)0.781:0.000473297,((('EPI_ISL_12219578':0.000470869,'EPI_ISL_11787147':0.001895100)0.000:0.000000006,('EPI_ISL_11166200':0.000000006,'EPI_ISL_11886153':0.000942343)0.843:0.000470921)0.917:0.000470914,'EPI_ISL_12495162':0.001415708)0.000:0.000000006)0.000:0.000000006)0.638:0.000000006,('EPI_ISL_8814338':0.0,'EPI_ISL_8636606':0.0):0.000000006)0.000:0.000000006,(('EPI_ISL_14005328':0.000471573,'EPI_ISL_12839615':0.000471171)0.799:0.000471528,(('EPI_ISL_13970477':0.000000006,('EPI_ISL_13970480':0.000471078,'EPI_ISL_13970484':0.000471026)0.766:0.000000006)0.000:0.000000006,'EPI_ISL_13885650':0.000470947)0.863:0.000470996)0.000:0.000000006)0.000:0.000000006,(('EPI_ISL_12646699':0.000943938,(((((('EPI_ISL_10803213':0.000471075,'EPI_ISL_12943195':0.000943063)0.000:0.000000006,('EPI_ISL_14572556':0.000942982,'EPI_ISL_14326891':0.001888795)0.398:0.000000006)0.000:0.000000006,'EPI_ISL_10155292':0.000000006)0.000:0.000000006,('EPI_ISL_9483635':0.001416998,('EPI_ISL_12219572':0.0,'EPI_ISL_12943144':0.0,'EPI_ISL_14328700':0.0,'EPI_ISL_14328728':0.0):0.000000006)0.000:0.000000006)0.000:0.000000006,'EPI_ISL_12219335':0.000471095)0.891:0.000471097,'EPI_ISL_12240118':0.000942965)0.000:0.000000006)0.000:0.000000006,('EPI_ISL_14463459':0.000943202,(('EPI_ISL_13897085':0.000000006,('EPI_ISL_14930527':0.000943433,'EPI_ISL_14036119':0.000943269)0.000:0.000000006)0.846:0.000471213,'EPI_ISL_12713976':0.000943820)0.000:0.000000006)0.952:0.000943172)0.906:0.000942832)0.271:0.000470883)0.000:0.000000006,((('EPI_ISL_12219309':0.0,'EPI_ISL_12107788':0.0,'EPI_ISL_9260588':0.0,'EPI_ISL_9842666':0.0):0.000000006,('EPI_ISL_10828529':0.001893031,'EPI_ISL_14862710':0.002370534)0.757:0.000468509)0.000:0.000000006,'EPI_ISL_6564988':0.001415626)0.000:0.000000006)1.000:0.000000006,('EPI_ISL_12107421':0.002837446,'EPI_ISL_9260808':0.000000006)0.842:0.000471624)0.000:0.000000006,'EPI_ISL_1563629':0.001889183)0.000:0.000000006,(((((((('EPI_ISL_13284192':0.000000006,((('EPI_ISL_14862731':0.000471100,('EPI_ISL_15426895':0.001887472,'EPI_ISL_14928273':0.000000006)0.000:0.000000006)0.925:0.000470862,('EPI_ISL_9524987':0.000000006,'EPI_ISL_11171190':0.000473185)0.000:0.000000006)0.000:0.000000006,'EPI_ISL_14920789':0.000470974)0.862:0.000470854)0.000:0.000000006,((('EPI_ISL_11496590':0.0,'EPI_ISL_11496562':0.0,'EPI_ISL_11496573':0.0):0.000470779,'EPI_ISL_11496574':0.000942328)0.460:0.000000006,'EPI_ISL_11171204':0.000942282)0.000:0.000000006)0.597:0.000000006,((('EPI_ISL_2234358':0.000470738,'EPI_ISL_9359980':0.000942531)0.000:0.000000006,('EPI_ISL_11814503':0.0,'EPI_ISL_9995004':0.0,'EPI_ISL_12641732':0.0,'EPI_ISL_11403628':0.0,'EPI_ISL_11403622':0.0,'EPI_ISL_8808405':0.0,'EPI_ISL_10492746':0.0,'EPI_ISL_13044313':0.0):0.000000006)0.000:0.000000006,'EPI_ISL_11129275':0.000000006)0.000:0.000000006)0.000:0.000000006,('EPI_ISL_13892742':0.001415089,('EPI_ISL_13044314':0.000471362,('EPI_ISL_9527987':0.000942459,('EPI_ISL_14853313':0.000471804,'EPI_ISL_13284275':0.000944088)0.760:0.000470795)0.000:0.000000006)0.660:0.000000006)0.000:0.000000006)0.000:0.000000006,('EPI_ISL_12107439':0.000944928,('EPI_ISL_6940691':0.0,'EPI_ISL_9401980':0.0):0.000472235)0.807:0.000469923)0.941:0.000942440,'EPI_ISL_13203517':0.001890603)0.000:0.000000006,(((((((((((((('EPI_ISL_12240120':0.000000006,('EPI_ISL_12839625':0.001417688,('EPI_ISL_9854356':0.000470667,'EPI_ISL_11403042':0.000000006)0.000:0.000000006)0.931:0.000470700)0.910:0.000470615,'EPI_ISL_12646999':0.001897620)0.000:0.000000006,('EPI_ISL_13970479':0.000468336,'EPI_ISL_13970494':0.000472778)0.965:0.001894708)0.000:0.000000006,('EPI_ISL_14320132':0.000000006,('EPI_ISL_14320120':0.000000006,'EPI_ISL_14320121':0.000000006)0.000:0.000000006)0.914:0.000470553)0.000:0.000000006,'EPI_ISL_12219427':0.001414272)0.416:0.000470615,'EPI_ISL_6306592':0.001414782)0.000:0.000000006,('EPI_ISL_9401998':0.001889693,('EPI_ISL_11324772':0.000000006,('EPI_ISL_11787239':0.000942381,'EPI_ISL_9482304':0.000000006)0.726:0.000000006)0.000:0.000000006)0.971:0.001414739)0.824:0.000470769,('EPI_ISL_14261905':0.000000006,'EPI_ISL_14218935':0.000470801)0.933:0.000942496)0.000:0.000000006,('EPI_ISL_12219306':0.000000006,'EPI_ISL_13892666':0.000942962)0.981:0.002363283)0.000:0.000000006,('EPI_ISL_14509117':0.002363155,(('EPI_ISL_12219610':0.0,'EPI_ISL_12219323':0.0,'EPI_ISL_12607933':0.0,'EPI_ISL_12943198':0.0,'EPI_ISL_13692834':0.0):0.000000006,'EPI_ISL_12219614':0.000942380)0.000:0.000000006)0.000:0.000000006)1.000:0.000000006,(((((('EPI_ISL_13892683':0.000000006,('EPI_ISL_13244276':0.001020856,(((('EPI_ISL_15610629':0.000942924,'EPI_ISL_14466673':0.000470941)0.000:0.000000006,('EPI_ISL_14819770':0.000942756,(('EPI_ISL_15259076':0.0,'EPI_ISL_15503770':0.0):0.000000006,'EPI_ISL_15610798':0.000470876)0.916:0.000470926)0.000:0.000000006)1.000:0.000000006,'EPI_ISL_14819750':0.000000006)0.000:0.000000006,'EPI_ISL_14225298':0.000471137)0.671:0.000208417)0.675:0.000263212)0.000:0.000000006,('EPI_ISL_14198747':0.000471424,('EPI_ISL_14198761':0.000000006,'EPI_ISL_14198743':0.000470926)0.797:0.000471417)0.798:0.000471409)0.983:0.002362523,(((('EPI_ISL_13471380':0.000564953,(('EPI_ISL_13811812':0.0,'EPI_ISL_12429505':0.0):0.000471089,'EPI_ISL_13897360':0.000943658)0.267:0.000470572)0.730:0.000000052,('EPI_ISL_12219308':0.0,'EPI_ISL_8814258':0.0):0.000000006)0.000:0.000000006,'EPI_ISL_12219589':0.000470645)0.000:0.000000006,(('EPI_ISL_2518731':0.000942361,'EPI_ISL_14218942':0.000470624)0.000:0.000000006,'EPI_ISL_12942247':0.000942034)0.000:0.000000006)0.000:0.000000006)0.875:0.000470756,'EPI_ISL_13892661':0.000470719)0.000:0.000000006,'EPI_ISL_11499450':0.001414601)0.000:0.000000006,(((('EPI_ISL_15701449':0.000470941,'EPI_ISL_15447013':0.000977541)0.720:0.000000052,(('EPI_ISL_13326481':0.000944335,'EPI_ISL_9383914':0.000943544)0.775:0.000470503,((('EPI_ISL_11805567':0.002364369,('EPI_ISL_8882136':0.003790532,'EPI_ISL_9009480':0.000000006)0.871:0.000470941)0.000:0.000000006,('EPI_ISL_12240215':0.003314368,('EPI_ISL_12219317':0.0,'EPI_ISL_12240185':0.0,'EPI_ISL_7638020':0.0):0.000000006)0.803:0.000000006)0.000:0.000000006,('EPI_ISL_14862708':0.001414388,(((((((((('EPI_ISL_14261725':0.000942358,('EPI_ISL_13339883':0.0,'EPI_ISL_11887928':0.0,'EPI_ISL_14218914':0.0,'EPI_ISL_14218909':0.0,'EPI_ISL_13163879':0.0,'EPI_ISL_11766275':0.0,'EPI_ISL_12705631':0.0,'EPI_ISL_13655452':0.0):0.000000006)0.000:0.000000006,(('EPI_ISL_14466687':0.000470788,'EPI_ISL_15190800':0.000942391)0.000:0.000000006,('EPI_ISL_13326478':0.001414617,('EPI_ISL_13203501':0.000470664,(('EPI_ISL_14898289':0.001418911,('EPI_ISL_14448257':0.0,'EPI_ISL_13148894':0.0):0.000470710)0.719:0.000000006,'EPI_ISL_13203515':0.000000006)0.000:0.000000006)0.921:0.000470717)0.000:0.000000006)1.000:0.000000006)0.000:0.000000006,(('EPI_ISL_14145010':0.000942418,(('EPI_ISL_12943046':0.000000006,((('EPI_ISL_14610654':0.001888454,'EPI_ISL_14077826':0.000000006)0.216:0.000000006,'EPI_ISL_14218862':0.000470599)0.000:0.000000006,('EPI_ISL_13692833':0.001425858,'EPI_ISL_12646194':0.000471137)0.000:0.000000006)1.000:0.000000006)0.000:0.000000006,'EPI_ISL_13163898':0.000000006)0.837:0.000470695)0.254:0.000000006,'EPI_ISL_13812809':0.000943024)0.000:0.000000006)0.000:0.000000006,('EPI_ISL_14261918':0.000470717,((((('EPI_ISL_13055009':0.000942526,('EPI_ISL_12539695':0.001458896,'EPI_ISL_12607367':0.000942319)0.725:0.000000006)0.725:0.000000006,((('EPI_ISL_12127792':0.001417066,'EPI_ISL_12471304':0.000000006)0.456:0.000000006,'EPI_ISL_14078448':0.000000006)0.369:0.000000006,'EPI_ISL_12491257':0.000942106)0.000:0.000000006)1.000:0.000000006,'EPI_ISL_12870579':0.000470788)0.000:0.000000006,('EPI_ISL_13885629':0.000000006,('EPI_ISL_15190853':0.000942152,('EPI_ISL_15081641':0.000941850,('EPI_ISL_15714971':0.000470589,'EPI_ISL_15388053':0.000658434)0.000:0.000000052)0.000:0.000000006)0.908:0.000470623)0.856:0.000470664)0.000:0.000000006,('EPI_ISL_14261723':0.000471618,('EPI_ISL_13638368':0.001414420,('EPI_ISL_14862730':0.000944324,'EPI_ISL_14862720':0.000470809)0.770:0.000471485)0.000:0.000000006)0.000:0.000000006)0.000:0.000000006)0.087:0.000000006)1.000:0.000000006,('EPI_ISL_14080483':0.000000006,'EPI_ISL_9593232':0.000470782)0.000:0.000000006)0.000:0.000000006,('EPI_ISL_14078801':0.000474357,('EPI_ISL_14459045':0.002846277,'EPI_ISL_15081639':0.001887607)0.769:0.000474281)0.796:0.000471041)0.960:0.001415194,'EPI_ISL_12607376':0.001415423)0.000:0.000000006,(('EPI_ISL_14027401':0.0,'EPI_ISL_14027400':0.0):0.001415809,'EPI_ISL_9533457':0.000470847)0.000:0.000000006)0.000:0.000000006,('EPI_ISL_14986698':0.000470879,('EPI_ISL_13344398':0.000000006,'EPI_ISL_14036173':0.000470834)0.000:0.000000006)0.890:0.000470889)0.836:0.000470898,'EPI_ISL_9533489':0.000000006)0.000:0.000000006)0.932:0.000470890)0.000:0.000000006)0.849:0.000470862)0.000:0.000000006,(('EPI_ISL_9775383':0.000942821,'EPI_ISL_11766279':0.001041017)0.726:0.000000006,'EPI_ISL_3534314':0.000000006)0.918:0.000470869)0.000:0.000000006,'EPI_ISL_15579594':0.000470869)0.000:0.000000006)0.992:0.000000006)0.000:0.000000006,(((('EPI_ISL_13148893':0.003405357,('EPI_ISL_12631163':0.000471351,'EPI_ISL_14328712':0.000944716)0.758:0.000468528)0.773:0.000475610,(('EPI_ISL_12288938':0.000474091,('EPI_ISL_14326787':0.000469356,'EPI_ISL_14542020':0.001896964)0.925:0.001420191)0.983:0.002841825,(('EPI_ISL_13339942':0.001418718,'EPI_ISL_9346123':0.000944375)0.789:0.000470393,('EPI_ISL_12323512':0.001896452,'EPI_ISL_12240111':0.000946853)0.869:0.000940197)0.000:0.000000006)0.000:0.000000006)0.583:0.000000006,'EPI_ISL_10155267':0.001891926)0.000:0.000000006,((((((((('EPI_ISL_13284087':0.000471005,'EPI_ISL_13344422':0.000000006)0.886:0.000945770,'EPI_ISL_14463473':0.001896114)0.754:0.000470495,('EPI_ISL_9359938':0.0,'EPI_ISL_11814252':0.0):0.000470974)0.000:0.000000006,'EPI_ISL_11496572':0.001417079)0.000:0.000000006,('EPI_ISL_13812078':0.000470912,('EPI_ISL_12870573':0.001736873,'EPI_ISL_13284138':0.000949286)0.790:0.000466418)0.000:0.000000006)1.000:0.000000006,((((((('EPI_ISL_13897089':0.000943204,'EPI_ISL_11959144':0.000000006)0.824:0.000471015,('EPI_ISL_11800297':0.000472380,'EPI_ISL_12206267':0.000942728)0.779:0.000471180)0.000:0.000000006,('EPI_ISL_13897091':0.000470975,((('EPI_ISL_11403039':0.001415586,(('EPI_ISL_14198750':0.000946867,('EPI_ISL_14198744':0.000942631,('EPI_ISL_14198749':0.0,'EPI_ISL_14198754':0.0):0.000000006)0.867:0.000944889)0.778:0.000469964,'EPI_ISL_15288564':0.000471051)0.000:0.000000006)0.000:0.000000006,('EPI_ISL_14904034':0.000000006,('EPI_ISL_13101397':0.000000006,'EPI_ISL_13812528':0.000942635)0.834:0.000470893)0.847:0.000470903)0.000:0.000000006,'EPI_ISL_9702096':0.000471015)0.000:0.000000006)0.000:0.000000006)0.000:0.000000006,('EPI_ISL_14145028':0.0,'EPI_ISL_12722061':0.0,'EPI_ISL_12722072':0.0,'EPI_ISL_14429043':0.0,'EPI_ISL_14014965':0.0,'EPI_ISL_14429011':0.0,'EPI_ISL_13101396':0.0,'EPI_ISL_8127309':0.0,'EPI_ISL_14906769':0.0,'EPI_ISL_14906616':0.0,'EPI_ISL_10492977':0.0,'EPI_ISL_13440481':0.0):0.000000006)0.000:0.000000006,(((('EPI_ISL_12109565':0.000000006,'EPI_ISL_13284353':0.000942698)0.822:0.000470903,'EPI_ISL_6902083':0.000470963)0.000:0.000000006,'EPI_ISL_14903204':0.000470874)0.000:0.000000006,('EPI_ISL_14463463':0.001889397,'EPI_ISL_15026804':0.000987845)0.892:0.000000006)0.000:0.000000006)1.000:0.000000006,(((('EPI_ISL_13812838':0.0,'EPI_ISL_14930627':0.0):0.001890393,('EPI_ISL_11814281':0.000470919,'EPI_ISL_13284372':0.000470940)0.000:0.000000006)0.000:0.000000006,'EPI_ISL_12717516':0.000470932)0.000:0.000000006,('EPI_ISL_8152653':0.0,'EPI_ISL_6795315':0.0):0.000474085)0.000:0.000000006)0.000:0.000000006,(('EPI_ISL_14428924':0.000471538,'EPI_ISL_13560690':0.001415679)0.878:0.001415399,'EPI_ISL_12579940':0.000470977)0.758:0.000000006)0.000:0.000000006)0.000:0.000000006,('EPI_ISL_10827535':0.000000006,(('EPI_ISL_15689344':0.0,'EPI_ISL_15081645':0.0):0.000000006,('EPI_ISL_15388047':0.001427055,'EPI_ISL_15714969':0.000471224)0.375:0.000000052)0.997:0.003321254)0.842:0.000470978)0.822:0.000471674,('EPI_ISL_12943127':0.000471956,(('EPI_ISL_12870574':0.001421837,(((('EPI_ISL_14198753':0.000470865,'EPI_ISL_14198755':0.000000006)0.903:0.000470858,'EPI_ISL_12809096':0.000942675)0.000:0.000000006,'EPI_ISL_11309897':0.000470926)0.000:0.000000006,'EPI_ISL_13885636':0.000471913)0.000:0.000000006)0.897:0.000944243,('EPI_ISL_9842651':0.000471886,'EPI_ISL_14326784':0.000942989)0.785:0.000470662)0.880:0.000945427)0.778:0.000470833)0.796:0.000471059,'EPI_ISL_13471377':0.000470794)0.000:0.000000006)0.000:0.000000006)0.000:0.000000006,((((((('EPI_ISL_14120582':0.000000006,'EPI_ISL_15260066':0.000471191)0.000:0.000000006,('EPI_ISL_15610647':0.001415316,'EPI_ISL_13655458':0.000470985)0.000:0.000000006)0.000:0.000000006,'EPI_ISL_15288452':0.000942936)0.947:0.001415831,('EPI_ISL_12288769':0.000985256,'EPI_ISL_13755350':0.000470627)0.781:0.000471381)0.000:0.000000006,('EPI_ISL_12607352':0.000470778,'EPI_ISL_12607372':0.001415131)0.000:0.000000006)0.000:0.000000006,'EPI_ISL_11323854':0.000000006)0.000:0.000000006,'EPI_ISL_12343197':0.000470895)0.926:0.000942497)0.837:0.000470843,('EPI_ISL_13892664':0.000952582,'EPI_ISL_14836418':0.002851549)0.776:0.000463765)0.000:0.000000006)0.000:0.000000006,'EPI_ISL_12943139':0.000000006)0.000:0.000000006)0.000:0.000000006)0.855:0.000000006)0.000:0.000000006)0.000:0.000000006,(('EPI_ISL_8640745':0.000470943,(('EPI_ISL_14225343':0.002369860,'EPI_ISL_15504808':0.000944381)0.876:0.000942499,(('EPI_ISL_15610530':0.000471006,(('EPI_ISL_15690794':0.0,'EPI_ISL_15291324':0.0):0.000000006,'EPI_ISL_15610524':0.000471055)0.000:0.000000006)0.998:0.004268019,('EPI_ISL_4036582':0.000470838,(((('EPI_ISL_5365800':0.001415307,('EPI_ISL_5365826':0.001414851,'EPI_ISL_11499460':0.001887791)0.535:0.000000006)0.000:0.000000006,('EPI_ISL_12599167':0.000943404,'EPI_ISL_6600762':0.000471371)0.770:0.000470823)0.000:0.000000006,('EPI_ISL_13339916':0.000470658,'EPI_ISL_9388978':0.001888101)0.000:0.000000006)0.898:0.000470706,('EPI_ISL_11499457':0.001427522,'EPI_ISL_12206255':0.001896067)0.875:0.000937162)0.000:0.000000006)0.837:0.000470742)0.000:0.000000006)0.000:0.000000006)0.034:0.000470780,'EPI_ISL_12666618':0.002413444)0.705:0.000000152)0.856:0.000470855,'EPI_ISL_1760817':0.002840599)0.000:0.000000006,(('EPI_ISL_5056427':0.0,'EPI_ISL_5056474':0.0):0.003314373,('EPI_ISL_882816':0.000470893,('EPI_ISL_1296360':0.001888252,('EPI_ISL_9029224':0.000000006,'EPI_ISL_1296354':0.000944242)0.000:0.000000006)0.000:0.000000006)0.000:0.000000006)0.910:0.000471688)0.857:0.000470972,'EPI_ISL_2932453':0.000942776)0.000:0.000000006,(((('EPI_ISL_9527986':0.0,'EPI_ISL_13163844':0.0):0.001889494,(('EPI_ISL_9988855':0.001415486,('EPI_ISL_7602460':0.000000006,'EPI_ISL_14863103':0.000943336)0.000:0.000000006)0.963:0.001416461,((('EPI_ISL_13970495':0.001415333,('EPI_ISL_8576476':0.001415588,('EPI_ISL_12219329':0.000470802,'EPI_ISL_8557865':0.001418702)0.000:0.000000006)0.000:0.000000006)0.947:0.001414995,'EPI_ISL_5935277':0.000000006)0.207:0.000000006,('EPI_ISL_8694325':0.000472087,'EPI_ISL_11112336':0.002366505)0.886:0.000942533)0.000:0.000000006)0.000:0.000000006)0.928:0.000470881,((('EPI_ISL_9198200':0.001426289,'EPI_ISL_14862578':0.002850337)0.859:0.000941989,'EPI_ISL_12240101':0.002368956)0.768:0.000469723,(('EPI_ISL_5332896':0.0,'EPI_ISL_1064119':0.0,'EPI_ISL_5332903':0.0):0.000471087,('EPI_ISL_860634':0.000471130,'EPI_ISL_3085357':0.000000006)0.000:0.000000006)0.917:0.000943078)0.000:0.000000006)0.000:0.000000006,(('EPI_ISL_12240175':0.001425184,('EPI_ISL_9533483':0.000000006,('EPI_ISL_12717530':0.000469919,'EPI_ISL_13897069':0.001417655)0.877:0.000945143)0.977:0.002369697)0.876:0.000941871,('EPI_ISL_3855650':0.001418704,'EPI_ISL_11956638':0.001894713)0.853:0.000945538)0.773:0.000471620)0.853:0.000470872)0.000:0.000000006,('EPI_ISL_965037':0.001415960,('EPI_ISL_4080566':0.000943722,('EPI_ISL_2918652':0.000942327,(('EPI_ISL_1064118':0.0,'EPI_ISL_1064117':0.0):0.000470710,('EPI_ISL_956319':0.000000006,('EPI_ISL_3534317':0.000470842,'EPI_ISL_3794366':0.000942345)0.000:0.000000006)0.952:0.000942402)0.000:0.000000006)0.785:0.000471353)0.784:0.000470848)0.000:0.000000006)0.000:0.000000006,((('EPI_ISL_14870517':0.002362074,('EPI_ISL_9713658':0.000942090,'EPI_ISL_11496575':0.000942235)0.000:0.000000006)0.979:0.001887821,('EPI_ISL_6854988':0.002361627,((((((('EPI_ISL_8808670':0.0,'EPI_ISL_12240179':0.0):0.000000006,'EPI_ISL_9346117':0.000471104)0.000:0.000000006,(('EPI_ISL_8882130':0.000150809,('EPI_ISL_8882155':0.008972617,'EPI_ISL_12471307':0.001249979)0.940:0.002395682)0.988:0.002687097,('EPI_ISL_12107787':0.000942389,(('EPI_ISL_14862603':0.000942390,'EPI_ISL_12339066':0.000000006)0.000:0.000000006,'EPI_ISL_5034086':0.001415989)0.841:0.000470740)0.000:0.000000006)1.000:0.000000006)1.000:0.000000006,('EPI_ISL_12839600':0.002363387,'EPI_ISL_6306128':0.000470643)0.716:0.000000006)0.000:0.000000006,'EPI_ISL_9383896':0.001887731)0.926:0.000942363,('EPI_ISL_3102210':0.000942633,('EPI_ISL_3534318':0.000000006,('EPI_ISL_14727211':0.000470919,'EPI_ISL_12240150':0.000000006)0.943:0.000942640)0.825:0.000470891)0.000:0.000000006)0.969:0.001414683,((((('EPI_ISL_10626850':0.000941653,('EPI_ISL_12240209':0.001886868,('EPI_ISL_5933273':0.000470872,('EPI_ISL_9390614':0.000941469,('EPI_ISL_9390604':0.0,'EPI_ISL_9390625':0.0):0.000000006)0.796:0.000470863)0.826:0.000471205)0.000:0.000000006)0.000:0.000000006,('EPI_ISL_10678452':0.001414660,'EPI_ISL_13431265':0.000941977)0.477:0.000000006)0.000:0.000000006,'EPI_ISL_14863123':0.000470540)0.781:0.000471083,((((('EPI_ISL_12107444':0.0,'EPI_ISL_9401999':0.0):0.000470601,'EPI_ISL_13885639':0.000942203)0.000:0.000000006,'EPI_ISL_9988839':0.000470626)0.000:0.000000006,(('EPI_ISL_6940689':0.0,'EPI_ISL_10493091':0.0):0.000000006,'EPI_ISL_13089778':0.001414385)0.000:0.000000006)0.000:0.000000006,(('EPI_ISL_12666615':0.002361679,'EPI_ISL_14198762':0.000942291)0.000:0.000000006,'EPI_ISL_7637993':0.000942396)0.842:0.000471029)0.908:0.000943262)0.786:0.000470603,(('EPI_ISL_4005771':0.0,'EPI_ISL_9525010':0.0):0.000000006,(((('EPI_ISL_7404288':0.0,'EPI_ISL_8429138':0.0,'EPI_ISL_11958526':0.0):0.000000006,'EPI_ISL_14931754':0.000470837)0.000:0.000000006,('EPI_ISL_11532892':0.000470745,'EPI_ISL_14931831':0.000470857)0.000:0.000000006)0.000:0.000000006,('EPI_ISL_8558099':0.0,'EPI_ISL_8558077':0.0,'EPI_ISL_8558097':0.0):0.000470753)0.884:0.000470759)0.923:0.000942163)0.000:0.000000006)0.930:0.000942145)0.000:0.000000006)0.000:0.000000006,'EPI_ISL_4080565':0.000470684)0.864:0.000470760)0.907:0.000470865,'EPI_ISL_4373474':0.001415869)0.000:0.000000006)0.000:0.000000006)0.000:0.000000006)0.000:0.000000006)0.845:0.000470752)0.000:0.000000006)1.000:0.000000006)0.000:0.000000006,(('EPI_ISL_398347':0.000942877,('EPI_ISL_400013':0.000471111,('EPI_ISL_628772':0.001415006,'EPI_ISL_418538':0.000942871)0.000:0.000000006)0.879:0.000470865)0.000:0.000000006,(('EPI_ISL_428003':0.001414519,'EPI_ISL_517676':0.000942260)0.000:0.000000006,('EPI_ISL_510012':0.001417602,'EPI_ISL_398827':0.000470818)0.776:0.000471829)0.000:0.000000006)0.000:0.000000006)1.000:0.000000006,'EPI_ISL_400313':0.000000006)0.000:0.000000006,('EPI_ISL_410771':0.000470329,'EPI_ISL_409402':0.000472219)0.895:0.000944550)0.920:0.000470856,'EPI_ISL_529133':0.001890828)0.000:0.000000006)0.000:0.000000006,(('EPI_ISL_398736':0.000000006,('EPI_ISL_398333':0.0,'EPI_ISL_414206':0.0,'EPI_ISL_414906':0.0):0.000470856)0.000:0.000000006,'EPI_ISL_403088':0.001889772)0.000:0.000000006)0.000:0.000000006,'EPI_ISL_510014':0.003791675)0.949:0.001415346,(((((('EPI_ISL_366521':0.000471221,'EPI_ISL_346406':0.000955787)0.766:0.000471187,('EPI_ISL_346235':0.000469525,('EPI_ISL_355763':0.000000006,'EPI_ISL_363877':0.000471000)0.888:0.000946773)0.871:0.000944596)0.000:0.000000006,('EPI_ISL_418526':0.002386701,'EPI_ISL_365780':0.000457516)0.947:0.001904756)0.000:0.000000006,((('EPI_ISL_377899':0.0,'EPI_ISL_362358':0.0,'EPI_ISL_332960':0.0,'EPI_ISL_341075':0.0,'EPI_ISL_378561':0.0):0.000000006,'EPI_ISL_338635':0.000470963)0.000:0.000000006,(((('EPI_ISL_330916':0.0,'EPI_ISL_329795':0.0,'EPI_ISL_334104':0.0):0.000471041,'EPI_ISL_377468':0.000470941)0.000:0.000000006,(('EPI_ISL_378923':0.000470949,(('EPI_ISL_396541':0.000943999,'EPI_ISL_377672':0.000470964)0.738:0.000000006,(('EPI_ISL_331074':0.000471034,('EPI_ISL_348327':0.000942571,('EPI_ISL_372058':0.000000006,'EPI_ISL_372023':0.000470787)0.945:0.000942603)0.000:0.000000006)0.687:0.000000006,'EPI_ISL_372085':0.000471042)0.000:0.000000006)0.000:0.000000006)1.000:0.000000006,(('EPI_ISL_337456':0.002363935,'EPI_ISL_350628':0.002921290)0.907:0.000000006,'EPI_ISL_346742':0.001892565)0.705:0.000000006)0.000:0.000000006)0.000:0.000000006,(('EPI_ISL_330959':0.000000006,('EPI_ISL_355634':0.000470731,'EPI_ISL_356303':0.000471759)0.889:0.000945415)0.000:0.000000006,('EPI_ISL_354076':0.000470855,('EPI_ISL_355567':0.000942667,'EPI_ISL_355647':0.000000006)0.000:0.000000006)0.847:0.000470941)0.000:0.000000006)0.000:0.000000006)0.000:0.000000006)0.996:0.000000006,(('EPI_ISL_369793':0.0,'EPI_ISL_369761':0.0):0.000942787,('EPI_ISL_387222':0.001416420,('EPI_ISL_349693':0.000000006,('EPI_ISL_346111':0.002364028,('EPI_ISL_376424':0.0,'EPI_ISL_338610':0.0):0.000470971)0.000:0.000000006)0.000:0.000000006)0.545:0.000000006)0.000:0.000000006)0.000:0.000000006,(('EPI_ISL_338608':0.001890749,(((('EPI_ISL_334193':0.000471522,'EPI_ISL_339055':0.000471202)0.000:0.000000006,'EPI_ISL_15610674':0.001416534)0.000:0.000000006,'EPI_ISL_361874':0.001892531)0.000:0.000000006,'EPI_ISL_340295':0.001895266)0.820:0.000471083)0.355:0.000000006,('EPI_ISL_332983':0.002368222,'EPI_ISL_350085':0.000471938)0.750:0.000471703)0.000:0.000000006)0.000:0.000000006)0.743:0.000000006,'EPI_ISL_380071':0.001417033)0.817:0.000943480,(((('EPI_ISL_362612':0.000470695,(('EPI_ISL_419277':0.000946224,'EPI_ISL_419275':0.000471189)0.796:0.000471106,(('EPI_ISL_362610':0.0,'EPI_ISL_333608':0.0,'EPI_ISL_378555':0.0):0.000000006,'EPI_ISL_367396':0.000470725)0.000:0.000000006)0.000:0.000000006)0.882:0.000942096,('EPI_ISL_513958':0.0,'EPI_ISL_391575':0.0):0.000472170)0.957:0.001414830,('EPI_ISL_516116':0.004746655,(((((((('EPI_ISL_390101':0.000470714,(('EPI_ISL_363443':0.003790256,('EPI_ISL_349762':0.000470953,('EPI_ISL_337001':0.0,'EPI_ISL_338401':0.0):0.001415062)0.000:0.000000006)0.850:0.000470624,(('EPI_ISL_407100':0.000470790,'EPI_ISL_429850':0.000000006)0.929:0.001429039,('EPI_ISL_398573':0.0,'EPI_ISL_392578':0.0):0.003326029)0.776:0.000459872)0.000:0.000000006)0.000:0.000000006,'EPI_ISL_351773':0.000000006)0.000:0.000000006,'EPI_ISL_376540':0.000470623)0.000:0.000000006,('EPI_ISL_342954':0.000470634,((('EPI_ISL_404566':0.000470729,('EPI_ISL_390672':0.001414489,('EPI_ISL_717658':0.002853672,'EPI_ISL_480451':0.001901880)0.449:0.000935293)0.731:0.000000006)0.000:0.000000006,('EPI_ISL_12995233':0.001887639,'EPI_ISL_421126':0.001415026)0.705:0.000000006)0.000:0.000000006,'EPI_ISL_402204':0.002426346)0.835:0.000470618)0.000:0.000000006)0.000:0.000000006,('EPI_ISL_342232':0.001888240,'EPI_ISL_390097':0.001416717)0.000:0.000000006)0.593:0.000000006,'EPI_ISL_341015':0.001414787)0.000:0.000000006,('EPI_ISL_338641':0.001886589,((('EPI_ISL_390017':0.002838747,('EPI_ISL_424748':0.006207173,(((('EPI_ISL_390119':0.001417268,(((((((('EPI_ISL_419272':0.000943845,('EPI_ISL_410080':0.000942061,'EPI_ISL_447871':0.000000006)0.933:0.001416531)0.791:0.000472284,'EPI_ISL_400016':0.000471059)0.000:0.000000006,(('EPI_ISL_409420':0.001889330,'EPI_ISL_405322':0.001888438)0.000:0.000000006,('EPI_ISL_400808':0.002846245,('EPI_ISL_414082':0.000000006,'EPI_ISL_414746':0.000942348)0.879:0.000949830)0.794:0.000465987)0.000:0.000000006)0.000:0.000000006,'EPI_ISL_517683':0.000942432)0.845:0.000470868,((((((('EPI_ISL_351973':0.0,'EPI_ISL_370577':0.0):0.000000006,(((('EPI_ISL_12953110':0.000470896,('EPI_ISL_349471':0.001415180,'EPI_ISL_357871':0.000470946)0.000:0.000000006)0.626:0.000000006,'EPI_ISL_357339':0.000470793)0.000:0.000000006,('EPI_ISL_400011':0.000943846,(('EPI_ISL_415776':0.0,'EPI_ISL_413714':0.0):0.000470477,('EPI_ISL_414896':0.000000006,('EPI_ISL_409042':0.0,'EPI_ISL_409373':0.0):0.000470562)0.000:0.000000006)0.872:0.000943300)0.969:0.002369618)0.000:0.000000006,(((((((('EPI_ISL_400335':0.0,'EPI_ISL_13949962':0.0,'EPI_ISL_392586':0.0):0.000000006,'EPI_ISL_404552':0.001415469)0.000:0.000000006,(('EPI_ISL_365847':0.000470906,('EPI_ISL_395606':0.000942526,'EPI_ISL_499050':0.000942454)0.000:0.000000006)0.508:0.000000006,('EPI_ISL_470993':0.000470670,((('EPI_ISL_412156':0.001414450,'EPI_ISL_403947':0.001415293)0.719:0.000000006,((((('EPI_ISL_407933':0.000000006,'EPI_ISL_13949964':0.000471591)0.857:0.000470772,('EPI_ISL_613415':0.003313973,('EPI_ISL_415768':0.000470824,('EPI_ISL_487058':0.000471520,'EPI_ISL_400794':0.000471487)0.796:0.000470201)0.000:0.000000006)0.784:0.000000006)0.000:0.000000006,'EPI_ISL_447881':0.003316635)0.000:0.000000006,(('EPI_ISL_487235':0.000942587,'EPI_ISL_482896':0.000942492)0.000:0.000000006,('EPI_ISL_2462370':0.0,'EPI_ISL_404285':0.0,'EPI_ISL_409390':0.0):0.000000006)0.000:0.000000006)0.000:0.000000006,'EPI_ISL_419087':0.000470706)0.000:0.000000006)0.000:0.000000006,'EPI_ISL_487049':0.000000006)0.000:0.000000006)0.842:0.000470787)0.000:0.000000006)1.000:0.000000006,'EPI_ISL_390117':0.002364278)0.000:0.000000006,((('EPI_ISL_405436':0.001418665,('EPI_ISL_396994':0.000000006,'EPI_ISL_402711':0.000942535)0.774:0.000471557)0.774:0.000470693,('EPI_ISL_418562':0.000943456,(('EPI_ISL_401783':0.0,'EPI_ISL_609935':0.0,'EPI_ISL_395317':0.0,'EPI_ISL_400577':0.0,'EPI_ISL_409352':0.0):0.000000006,('EPI_ISL_2532338':0.001897129,'EPI_ISL_409138':0.001416275)0.000:0.000000006)0.000:0.000000006)0.783:0.000472196)0.895:0.000945164,'EPI_ISL_389584':0.001416686)0.000:0.000000006)0.000:0.000000006,'EPI_ISL_377095':0.000470740)0.844:0.000470793,'EPI_ISL_413292':0.000000006)0.839:0.000470798,(('EPI_ISL_405965':0.002872415,(('EPI_ISL_510011':0.000942865,(('EPI_ISL_400887':0.0,'EPI_ISL_378554':0.0):0.000000006,'EPI_ISL_392536':0.000470950)0.000:0.000000006)0.000:0.000000006,((('EPI_ISL_395253':0.000942774,'EPI_ISL_391370':0.000942842)0.184:0.000000006,('EPI_ISL_347810':0.000470863,'EPI_ISL_365235':0.000000006)0.850:0.000470891)0.000:0.000000006,((('EPI_ISL_356239':0.000000006,'EPI_ISL_390702':0.000942716)0.831:0.000470887,('EPI_ISL_395609':0.000470902,'EPI_ISL_398125':0.001414682)0.000:0.000000006)0.521:0.000000006,'EPI_ISL_390005':0.001416235)0.000:0.000000006)0.000:0.000000006)0.000:0.000000006)0.476:0.000471028,(('EPI_ISL_401458':0.000470895,'EPI_ISL_717664':0.001416016)0.000:0.000000006,('EPI_ISL_717668':0.001414688,'EPI_ISL_398715':0.000000006)0.929:0.000942570)0.943:0.001414838)0.000:0.000000006)1.000:0.000000006)0.000:0.000000006)0.996:0.000000006,((('EPI_ISL_386972':0.000472510,'EPI_ISL_404632':0.001416188)0.804:0.000469656,('EPI_ISL_395128':0.000470733,'EPI_ISL_410965':0.000945331)0.808:0.000471422)0.000:0.000000006,(('EPI_ISL_354069':0.000000006,'EPI_ISL_515499':0.002363005)0.850:0.000470799,'EPI_ISL_342263':0.000470866)0.000:0.000000006)0.000:0.000000006)0.000:0.000000006,'EPI_ISL_4055862':0.000470995)0.000:0.000000006,((((('EPI_ISL_482890':0.001888517,(('EPI_ISL_363442':0.001415758,'EPI_ISL_377909':0.000000006)0.844:0.000470793,'EPI_ISL_366582':0.000470834)0.000:0.000000006)0.638:0.000000006,'EPI_ISL_380492':0.000470805)0.000:0.000000006,(('EPI_ISL_399781':0.000470793,('EPI_ISL_364356':0.0,'EPI_ISL_391125':0.0):0.001415144)0.000:0.000000006,'EPI_ISL_365505':0.000470846)0.000:0.000000006)0.000:0.000000006,'EPI_ISL_378226':0.001416140)0.000:0.000000006,('EPI_ISL_501924':0.000470880,('EPI_ISL_378077':0.000471115,'EPI_ISL_378075':0.000000006)0.947:0.001415704)0.000:0.000000006)0.000:0.000000006)0.000:0.000000006,((('EPI_ISL_414882':0.000471490,'EPI_ISL_1367572':0.000472137)0.958:0.001414395,'EPI_ISL_409061':0.002361509)0.000:0.000000006,('EPI_ISL_394956':0.000000006,('EPI_ISL_493325':0.000470607,'EPI_ISL_398749':0.000000006)0.880:0.000470622)0.864:0.000470709)0.845:0.000470820)0.000:0.000000006,(('EPI_ISL_395254':0.001415717,'EPI_ISL_369994':0.000470889)0.000:0.000000006,('EPI_ISL_377440':0.000470902,'EPI_ISL_363931':0.000471181)0.797:0.000471838)0.000:0.000000006)0.000:0.000000006)0.896:0.000471089,'EPI_ISL_333609':0.000942210)0.000:0.000000006,'EPI_ISL_345223':0.000000006)0.000:0.000000006,'EPI_ISL_395605':0.001414959)0.911:0.000942270)0.740:0.000000006,('EPI_ISL_369083':0.004267293,('EPI_ISL_378553':0.000943377,('EPI_ISL_398549':0.000470902,'EPI_ISL_347937':0.000000006)0.806:0.000472128)0.420:0.000470557)0.734:0.000000006)1.000:0.000000006,((('EPI_ISL_394936':0.001886983,(('EPI_ISL_482895':0.000469918,'EPI_ISL_583999':0.000472420)0.911:0.000942925,'EPI_ISL_365519':0.000942134)0.000:0.000000006)0.836:0.000470665,(((((('EPI_ISL_351771':0.000000006,'EPI_ISL_337423':0.000470753)0.893:0.000471801,'EPI_ISL_387220':0.000470733)0.000:0.000000006,('EPI_ISL_363989':0.000000006,'EPI_ISL_355221':0.000470721)0.841:0.000470696)0.000:0.000000006,('EPI_ISL_390137':0.002844463,'EPI_ISL_378191':0.000472073)0.785:0.000470118)0.000:0.000000006,((('EPI_ISL_407952':0.002838702,('EPI_ISL_400852':0.0,'EPI_ISL_362617':0.0):0.000000006)0.970:0.001415657,(('EPI_ISL_368957':0.0,'EPI_ISL_369043':0.0):0.000942587,('EPI_ISL_400871':0.000945130,('EPI_ISL_402491':0.000000006,('EPI_ISL_400876':0.000000006,'EPI_ISL_391076':0.000942987)0.739:0.000942845)0.762:0.000471315)0.928:0.001418129)0.000:0.000000006)0.867:0.000470750,('EPI_ISL_362659':0.001893162,'EPI_ISL_386844':0.001419564)0.756:0.000468867)0.000:0.000000006)1.000:0.000000006,('EPI_ISL_502030':0.000472372,'EPI_ISL_336493':0.000945355)0.777:0.000468945)0.000:0.000000006)1.000:0.000000006,('EPI_ISL_365815':0.000470687,('EPI_ISL_378212':0.002367005,('EPI_ISL_390125':0.001416811,(((('EPI_ISL_398552':0.000470727,(((('EPI_ISL_362159':0.000470861,('EPI_ISL_416790':0.000472358,'EPI_ISL_400780':0.000944653)0.939:0.001415606)0.000:0.000000006,('EPI_ISL_416774':0.002838384,('EPI_ISL_387470':0.0,'EPI_ISL_387468':0.0):0.000470839)0.000:0.000000006)0.000:0.000000006,'EPI_ISL_367544':0.000942698)0.913:0.000470839,'EPI_ISL_416775':0.002836825)0.000:0.000000006)0.518:0.000000006,'EPI_ISL_417893':0.000470769)0.000:0.000000006,('EPI_ISL_339778':0.0,'EPI_ISL_390139':0.0):0.000000006)0.000:0.000000006,('EPI_ISL_412135':0.0,'EPI_ISL_412164':0.0):0.004752566)0.447:0.000470947)0.772:0.000470891)0.755:0.000471343)0.000:0.000000006)0.000:0.000000006)0.000:0.000000006,('EPI_ISL_372689':0.001415041,((((('EPI_ISL_366534':0.0,'EPI_ISL_357156':0.0,'EPI_ISL_346067':0.0):0.000000006,'EPI_ISL_395182':0.000942853)0.000:0.000000006,(('EPI_ISL_387215':0.0,'EPI_ISL_387216':0.0):0.000000006,'EPI_ISL_398951':0.001888827)0.948:0.001415126)0.000:0.000000006,('EPI_ISL_350691':0.000942532,'EPI_ISL_357146':0.001415339)0.755:0.000000006)0.000:0.000000006,('EPI_ISL_346407':0.000000006,(('EPI_ISL_345560':0.000942914,('EPI_ISL_377466':0.000470831,((('EPI_ISL_404634':0.000942858,(('EPI_ISL_390108':0.0,'EPI_ISL_412188':0.0,'EPI_ISL_413229':0.0):0.000000006,('EPI_ISL_409341':0.000943186,('EPI_ISL_403817':0.0,'EPI_ISL_403068':0.0):0.000944973)0.000:0.000000006)0.000:0.000000006)0.790:0.000470645,'EPI_ISL_528873':0.001890818)0.257:0.000472184,'EPI_ISL_350701':0.002362482)0.753:0.000000006)0.000:0.000000006)0.522:0.000000006,'EPI_ISL_354089':0.000470836)0.000:0.000000006)1.000:0.000000006)0.000:0.000000006)0.916:0.000470790)0.000:0.000000006)0.919:0.000942151)0.330:0.000000006,'EPI_ISL_366466':0.000942226)0.000:0.000000006,(('EPI_ISL_363435':0.000470509,'EPI_ISL_341062':0.000000006)0.825:0.000470537,((('EPI_ISL_372646':0.000000006,'EPI_ISL_387217':0.000470335)0.879:0.000944452,('EPI_ISL_377842':0.000943235,'EPI_ISL_390008':0.000943536)0.752:0.000468141)0.945:0.001420107,'EPI_ISL_4056063':0.001414477)0.000:0.000000006)1.000:0.000000006)0.000:0.000000006)0.840:0.000470639)0.000:0.000000006,(('EPI_ISL_362157':0.000000006,'EPI_ISL_398746':0.000942097)0.918:0.000470610,'EPI_ISL_409050':0.002362822)0.000:0.000000006)0.867:0.000000006)0.000:0.000000006)0.875:0.000941767,(((('EPI_ISL_14925571':0.000000006,'EPI_ISL_351761':0.000470971)0.000:0.000000006,(('EPI_ISL_305500':0.000942482,'EPI_ISL_320759':0.000942597)0.000:0.000000006,('EPI_ISL_322939':0.000000006,'EPI_ISL_320285':0.000470980)0.856:0.000470981)0.000:0.000000006)0.000:0.000000006,'EPI_ISL_390020':0.001415299)0.000:0.000000006,'EPI_ISL_360568':0.000470987)0.788:0.000473437)0.890:0.000943387)0.754:0.000472182)0.000:0.000000006,('EPI_ISL_313432':0.002838310,'EPI_ISL_288508':0.000470763)0.000:0.000000006)0.000:0.000000006)0.000:0.000000006,'EPI_ISL_313687':0.001415404)0.766:0.000469503,('EPI_ISL_281575':0.000942443,'EPI_ISL_396922':0.001420265)0.922:0.001422888)0.889:0.000944506,'EPI_ISL_255585':0.000000006)0.377:0.000000006,(('EPI_ISL_291621':0.003792978,('EPI_ISL_300223':0.000942502,'EPI_ISL_312770':0.001414616)0.000:0.000000006)0.000:0.000000006,'EPI_ISL_299814':0.001891951)0.926:0.000942556)0.000:0.000000006,(('EPI_ISL_296523':0.000471293,'EPI_ISL_275943':0.001420345)0.757:0.000471226,('EPI_ISL_268241':0.001415735,'EPI_ISL_308975':0.000942855)0.000:0.000000006)0.000:0.000000006)0.000:0.000000006,'EPI_ISL_312609':0.000470982)0.000:0.000000006)0.000:0.000000006)0.978:0.000000006)0.000:0.000000006)0.851:0.000470895)0.000:0.000000006,(((('EPI_ISL_331842':0.000969181,('EPI_ISL_331077':0.000943200,'EPI_ISL_308925':0.000942869)0.000:0.000000006)0.929:0.001420437,(('EPI_ISL_293062':0.0,'EPI_ISL_309437':0.0):0.001419107,'EPI_ISL_286062':0.001419829)0.919:0.001424248)0.882:0.000945714,'EPI_ISL_297489':0.000471780)0.775:0.000471028,((((('EPI_ISL_282815':0.000471039,'EPI_ISL_274452':0.000943645)0.000:0.000000006,(('EPI_ISL_313499':0.000000006,(('EPI_ISL_296087':0.001420534,('EPI_ISL_329838':0.000000006,'EPI_ISL_330946':0.000942658)0.987:0.002847288)0.761:0.000468290,('EPI_ISL_322934':0.000945644,('EPI_ISL_285612':0.000471015,'EPI_ISL_283176':0.001415511)0.000:0.000000006)0.864:0.000471022)0.000:0.000000006)0.000:0.000000006,('EPI_ISL_285742':0.000470911,(('EPI_ISL_296072':0.000471115,'EPI_ISL_331515':0.000942849)0.000:0.000000006,('EPI_ISL_291399':0.000471055,('EPI_ISL_376704':0.0,'EPI_ISL_376583':0.0):0.000471039)0.000:0.000000006)0.000:0.000000006)0.847:0.000471035)0.000:0.000000006)0.000:0.000000006,'EPI_ISL_275785':0.000471126)0.903:0.000943586,(((('EPI_ISL_297488':0.000470903,'EPI_ISL_291713':0.000000006)0.911:0.000471128,'EPI_ISL_291644':0.002838809)0.000:0.000000006,(((('EPI_ISL_292570':0.000942247,'EPI_ISL_312611':0.000470884)0.000:0.000000006,((('EPI_ISL_373455':0.0,'EPI_ISL_505581':0.0):0.000000006,('EPI_ISL_322435':0.000471342,'EPI_ISL_322453':0.001420970)0.778:0.000470735)0.945:0.000943763,'EPI_ISL_303260':0.002363459)0.725:0.000000006)0.000:0.000000006,'EPI_ISL_313697':0.001887928)0.000:0.000000006,('EPI_ISL_296080':0.001415174,'EPI_ISL_319712':0.001888089)0.000:0.000000006)0.000:0.000000006)0.000:0.000000006,'EPI_ISL_396756':0.000942736)0.000:0.000000006)0.000:0.000000006,(('EPI_ISL_304981':0.001888409,(('EPI_ISL_291731':0.000000006,'EPI_ISL_314400':0.000471309)0.959:0.001415896,('EPI_ISL_292580':0.0,'EPI_ISL_14925217':0.0,'EPI_ISL_299936':0.0):0.000471044)0.000:0.000000006)0.963:0.001890998,('EPI_ISL_284883':0.000470648,'EPI_ISL_284166':0.000000006)0.988:0.002362818)0.000:0.000000006)1.000:0.000000006)0.000:0.000000006)1.000:0.000000006,('EPI_ISL_300214':0.000942848,('EPI_ISL_313540':0.000944540,('EPI_ISL_297717':0.000471349,('EPI_ISL_306937':0.000000006,'EPI_ISL_306939':0.000470859)0.940:0.000942575)0.000:0.000000006)0.000:0.000000006)0.890:0.000942605)0.000:0.000000006)0.000:0.000000006)0.897:0.000470936,((((((((((((('EPI_ISL_377662':0.000000006,'EPI_ISL_378546':0.001885412)0.000:0.000000006,'EPI_ISL_361873':0.000000006)0.000:0.000000006,'EPI_ISL_378566':0.000470160)0.885:0.000470120,('EPI_ISL_336532':0.000470523,'EPI_ISL_349916':0.000470420)0.783:0.000470336)0.000:0.000000006,'EPI_ISL_338274':0.000000006)1.000:0.000000006,((('EPI_ISL_411993':0.000941465,'EPI_ISL_401784':0.000000006)0.974:0.001885896,((((('EPI_ISL_365785':0.000470274,'EPI_ISL_336154':0.002362318)0.000:0.000000006,('EPI_ISL_342960':0.001886257,('EPI_ISL_355541':0.001885616,'EPI_ISL_368904':0.001412557)0.000:0.000000006)0.913:0.000941816)0.000:0.000000006,(('EPI_ISL_357914':0.001886026,'EPI_ISL_349764':0.000000006)0.000:0.000000006,(('EPI_ISL_329741':0.000941955,'EPI_ISL_363969':0.000470231)0.000:0.000000006,'EPI_ISL_333639':0.000470343)0.000:0.000000006)0.000:0.000000006)0.000:0.000000006,'EPI_ISL_365835':0.000470316)0.894:0.000470210,'EPI_ISL_362174':0.001886269)0.000:0.000000006)0.000:0.000000006,(('EPI_ISL_387209':0.002358864,('EPI_ISL_362223':0.000470201,'EPI_ISL_393781':0.001886393)0.000:0.000000006)0.000:0.000000006,(('EPI_ISL_400355':0.000940043,'EPI_ISL_516144':0.002362489)0.751:0.000474172,'EPI_ISL_365771':0.000941146)0.000:0.000000006)1.000:0.000000006)0.000:0.000000006)1.000:0.000000006,('EPI_ISL_365770':0.002854920,(('EPI_ISL_9842647':0.000948830,('EPI_ISL_9482256':0.000474810,('EPI_ISL_11323856':0.000000006,'EPI_ISL_11323857':0.000481092)0.801:0.000470551)0.751:0.000465028)1.000:0.004788750,(((('EPI_ISL_7257488':0.001419897,'EPI_ISL_11497651':0.001890662)0.769:0.000466776,'EPI_ISL_10828384':0.000942385)0.000:0.000000006,'EPI_ISL_9402252':0.002360182)0.000:0.000000006,('EPI_ISL_6306265':0.0,'EPI_ISL_6306620':0.0):0.000941110)0.000:0.000000006)0.985:0.002373078)0.757:0.000460899)0.000:0.000000006,((((('EPI_ISL_363927':0.000470580,'EPI_ISL_361870':0.000941421)0.785:0.000471092,'EPI_ISL_350610':0.001886073)0.000:0.000000006,((((('EPI_ISL_393759':0.000000006,('EPI_ISL_400776':0.000470767,'EPI_ISL_400818':0.000000006)0.978:0.001887235)0.959:0.001413561,'EPI_ISL_365746':0.001413984)0.000:0.000000006,('EPI_ISL_421102':0.000941383,'EPI_ISL_363873':0.001889856)0.000:0.000000006)1.000:0.000000006,('EPI_ISL_14847576':0.000000006,(((((('EPI_ISL_409449':0.001413203,'EPI_ISL_480452':0.000470232)0.458:0.000000006,('EPI_ISL_412009':0.000941242,('EPI_ISL_984711':0.000941472,'EPI_ISL_405011':0.000000006)0.000:0.000000006)0.861:0.000470298)0.000:0.000000006,('EPI_ISL_404576':0.001413069,('EPI_ISL_480523':0.000941239,'EPI_ISL_421100':0.002361828)0.726:0.000000006)0.726:0.000000006)0.000:0.000000006,('EPI_ISL_3836431':0.002359241,('EPI_ISL_644652':0.001413382,'EPI_ISL_481336':0.000000006)0.000:0.000000006)0.947:0.001415375)0.000:0.000000006,((((((('EPI_ISL_404588':0.000470285,('EPI_ISL_1296305':0.000941397,('EPI_ISL_11956820':0.006179468,(('EPI_ISL_13811815':0.001416085,'EPI_ISL_11496612':0.001891613)0.956:0.001897328,(('EPI_ISL_8636635':0.000470552,((('EPI_ISL_11814594':0.001974504,('EPI_ISL_12141756':0.001417453,'EPI_ISL_15363454':0.000942873)0.714:0.000390369)0.420:0.000969528,'EPI_ISL_6157758':0.009524417)0.750:0.000528322,(((('EPI_ISL_12240114':0.0,'EPI_ISL_11112324':0.0,'EPI_ISL_9388894':0.0,'EPI_ISL_9033405':0.0):0.000000006,'EPI_ISL_9383908':0.000470635)0.957:0.001415747,('EPI_ISL_11323844':0.001414735,'EPI_ISL_12187409':0.000471958)0.767:0.000471063)0.794:0.000470718,('EPI_ISL_11246965':0.001901259,('EPI_ISL_9482807':0.001504952,('EPI_ISL_9482333':0.000000006,'EPI_ISL_9402014':0.001413639)0.772:0.000470893)0.763:0.000462012)0.969:0.002372170)0.000:0.000000006)0.203:0.000000006)0.000:0.000000006,'EPI_ISL_4005753':0.001893241)0.845:0.000470419)0.000:0.000000006)0.000:0.000000006)0.856:0.000470415)0.000:0.000000006,((((('EPI_ISL_7623044':0.000470412,'EPI_ISL_7623046':0.000000006)0.920:0.000470219,('EPI_ISL_7622861':0.000000006,('EPI_ISL_9713666':0.000470502,('EPI_ISL_7587888':0.000601556,'EPI_ISL_7342941':0.000000006)1.000:0.000000006)0.000:0.000000006)0.000:0.000000006)0.000:0.000000006,'EPI_ISL_11496553':0.001886662)0.979:0.002361441,('EPI_ISL_14016110':0.001413290,(((('EPI_ISL_15288432':0.000470677,((((((('EPI_ISL_11669373':0.000000006,'EPI_ISL_11668766':0.000000006)0.907:0.000470743,(('EPI_ISL_14892813':0.000941965,'EPI_ISL_13284182':0.000470482)0.000:0.000000006,('EPI_ISL_9527989':0.000470585,(('EPI_ISL_14755406':0.001417188,('EPI_ISL_15288643':0.000000006,'EPI_ISL_15393527':0.001414753)0.781:0.000472016)0.790:0.000470173,('EPI_ISL_12240125':0.000941971,'EPI_ISL_13148942':0.000470792)0.000:0.000000006)0.000:0.000000006)1.000:0.000000006)1.000:0.000000006)0.000:0.000000006,((((('EPI_ISL_13339880':0.000470565,'EPI_ISL_13885617':0.000000006)0.000:0.000000006,(((((('EPI_ISL_14986699':0.001887086,'EPI_ISL_8558052':0.000503133)0.739:0.000000006,(('EPI_ISL_14326688':0.000470757,'EPI_ISL_13897081':0.002842923)0.175:0.000470745,('EPI_ISL_8559181':0.000000006,((('EPI_ISL_10493105':0.000000006,'EPI_ISL_14847570':0.000470832)0.000:0.000000006,('EPI_ISL_14862647':0.001890132,('EPI_ISL_13892748':0.000000006,'EPI_ISL_15025126':0.000470929)0.000:0.000000006)0.925:0.000470900)0.000:0.000000006,'EPI_ISL_14862575':0.001415014)0.922:0.000942174)0.743:0.000000006)0.921:0.000000006)0.000:0.000000006,(('EPI_ISL_12240112':0.0,'EPI_ISL_9988851':0.0,'EPI_ISL_14218940':0.0,'EPI_ISL_11403035':0.0,'EPI_ISL_13101426':0.0,'EPI_ISL_13044337':0.0,'EPI_ISL_14036343':0.0,'EPI_ISL_11969448':0.0,'EPI_ISL_11995121':0.0,'EPI_ISL_11993942':0.0,'EPI_ISL_11171192':0.0,'EPI_ISL_15138957':0.0,'EPI_ISL_15138964':0.0,'EPI_ISL_15138989':0.0,'EPI_ISL_9109814':0.0,'EPI_ISL_8152183':0.0):0.000000006,'EPI_ISL_11999109':0.000470473)0.000:0.000000006)0.000:0.000000006,('EPI_ISL_15394452':0.002361864,('EPI_ISL_12809094':0.001414302,'EPI_ISL_15139017':0.000000006)0.732:0.000000006)0.000:0.000000006)1.000:0.000000006,(('EPI_ISL_15025093':0.002363154,(('EPI_ISL_8035543':0.000470528,'EPI_ISL_8558040':0.000000006)0.757:0.000000052,('EPI_ISL_15140871':0.000473656,('EPI_ISL_8559163':0.000472902,('EPI_ISL_14862734':0.000000006,'EPI_ISL_14863124':0.000942057)0.801:0.000472517)0.788:0.000470461)0.000:0.000000006)0.000:0.000000006)0.558:0.000000006,('EPI_ISL_14923895':0.001422538,'EPI_ISL_14895822':0.001422614)0.776:0.000465430)0.000:0.000000006)0.000:0.000000006,(('EPI_ISL_8152065':0.000000006,'EPI_ISL_15393531':0.001887434)0.709:0.000000006,'EPI_ISL_11969460':0.000471295)0.000:0.000000006)0.000:0.000000006)0.000:0.000000006,'EPI_ISL_13284200':0.000470482)0.000:0.000000006,('EPI_ISL_14928343':0.0,'EPI_ISL_13054659':0.0):0.000470536)0.000:0.000000006,('EPI_ISL_8125101':0.000470536,'EPI_ISL_10830704':0.000470823)0.000:0.000000006)0.000:0.000000006)1.000:0.000000006,((('EPI_ISL_8558068':0.000000006,'EPI_ISL_13344696':0.000470507)0.671:0.000000052,('EPI_ISL_13531918':0.000470597,'EPI_ISL_13699533':0.000000006)0.914:0.000942011)0.000:0.000000006,('EPI_ISL_14931608':0.001414689,'EPI_ISL_13284181':0.000470524)0.387:0.000000006)0.000:0.000000006)0.000:0.000000006,'EPI_ISL_15288566':0.003312185)0.014:0.000470740,'EPI_ISL_8558018':0.001265397)0.428:0.000000052,'EPI_ISL_12610916':0.000000006)0.738:0.000000052)0.000:0.000000006,(((('EPI_ISL_13101379':0.000942182,'EPI_ISL_10826395':0.000470697)0.000:0.000000006,'EPI_ISL_14836413':0.000470587)0.000:0.000000006,(((('EPI_ISL_13101420':0.0,'EPI_ISL_11499449':0.0):0.000000006,('EPI_ISL_9533458':0.000000006,'EPI_ISL_8377577':0.000470803)0.834:0.000470698)0.000:0.000000006,'EPI_ISL_15394439':0.000470594)0.000:0.000000006,('EPI_ISL_8640746':0.000942988,'EPI_ISL_8808401':0.000943053)0.000:0.000000006)0.000:0.000000006)1.000:0.000000006,('EPI_ISL_14863110':0.002835670,('EPI_ISL_9483695':0.000470710,'EPI_ISL_14056436':0.000470691)0.000:0.000000006)0.000:0.000000006)0.000:0.000000006)0.000:0.000000006,('EPI_ISL_8152167':0.000607167,'EPI_ISL_15215328':0.001887320)0.716:0.000000006)0.992:0.002360750,('EPI_ISL_14016107':0.000470941,('EPI_ISL_7257629':0.000000006,'EPI_ISL_14016109':0.000942310)0.000:0.000000006)0.000:0.000000006)0.824:0.000470314)0.000:0.000000006)0.966:0.001899393,('EPI_ISL_4005746':0.000940874,('EPI_ISL_4373562':0.000941007,'EPI_ISL_3534324':0.000941071)0.000:0.000000006)0.981:0.002375623)0.786:0.000461335)0.000:0.000000006,'EPI_ISL_534358':0.002362472)0.000:0.000000006,(('EPI_ISL_429851':0.001886092,(('EPI_ISL_9388924':0.000470700,(('EPI_ISL_12713425':0.0,'EPI_ISL_13284992':0.0):0.001414895,('EPI_ISL_7637940':0.000470542,('EPI_ISL_12579920':0.000470521,('EPI_ISL_12713978':0.000000006,('EPI_ISL_13803394':0.000469412,'EPI_ISL_14755421':0.001416082)0.768:0.000473556)0.911:0.000942799)0.000:0.000000006)0.000:0.000000006)0.860:0.000470616)0.000:0.000000006,('EPI_ISL_9304976':0.000946296,'EPI_ISL_12240183':0.002368541)0.863:0.000941077)0.991:0.002362065)0.747:0.000000006,(('EPI_ISL_467776':0.0,'EPI_ISL_414748':0.0,'EPI_ISL_418574':0.0,'EPI_ISL_443130':0.0,'EPI_ISL_514707':0.0,'EPI_ISL_413722':0.0):0.000000006,('EPI_ISL_1519354':0.002845190,('EPI_ISL_15215325':0.000563018,('EPI_ISL_5983972':0.004208405,((((('EPI_ISL_14862566':0.001411994,(('EPI_ISL_13896416':0.000469931,(('EPI_ISL_13896414':0.0,'EPI_ISL_13896394':0.0,'EPI_ISL_13896410':0.0,'EPI_ISL_13560697':0.0):0.000000006,(((('EPI_ISL_14950232':0.000470960,('EPI_ISL_14924362':0.000469975,('EPI_ISL_14542069':0.000000006,'EPI_ISL_15689349':0.000470003)0.738:0.000000006)0.804:0.000470640)0.816:0.000469470,('EPI_ISL_14036153':0.000000006,'EPI_ISL_15683243':0.000940418)0.000:0.000000006)0.000:0.000000006,('EPI_ISL_15683241':0.001884479,('EPI_ISL_15683388':0.000469114,'EPI_ISL_15683251':0.001414819)0.775:0.000470942)0.000:0.000000006)0.000:0.000000006,'EPI_ISL_13560691':0.000940321)0.851:0.000469810)0.000:0.000000006)1.000:0.000000006,'EPI_ISL_14005334':0.000000006)0.000:0.000000006)0.974:0.001884809,((('EPI_ISL_15610791':0.001488322,'EPI_ISL_15610777':0.000940848)0.862:0.000944024,('EPI_ISL_15394430':0.001413255,('EPI_ISL_14862595':0.000000006,'EPI_ISL_14727223':0.000470194)0.000:0.000000006)0.894:0.000942096)0.763:0.000470051,(('EPI_ISL_15388048':0.001491045,(((('EPI_ISL_14811843':0.000000006,'EPI_ISL_15210611':0.001947084)0.864:0.000000006,(('EPI_ISL_15388045':0.0,'EPI_ISL_15504837':0.0):0.000000006,((((('EPI_ISL_15544288':0.000940660,'EPI_ISL_15714964':0.000489222)0.740:0.000000006,'EPI_ISL_15388066':0.000000006)0.000:0.000000006,((('EPI_ISL_15363456':0.0,'EPI_ISL_15388063':0.0,'EPI_ISL_15579598':0.0):0.000000006,'EPI_ISL_15388064':0.000000006)0.944:0.000940506,'EPI_ISL_15210588':0.000000006)0.000:0.000000006)0.000:0.000000006,('EPI_ISL_14977270':0.000469820,'EPI_ISL_15579596':0.000470617)0.000:0.000000006)0.000:0.000000006,((('EPI_ISL_15210629':0.0,'EPI_ISL_15388051':0.0,'EPI_ISL_15388052':0.0):0.000940546,((('EPI_ISL_15690713':0.0,'EPI_ISL_15714603':0.0):0.000000006,'EPI_ISL_15701456':0.000469878)0.903:0.000469878,'EPI_ISL_15579604':0.001411708)0.000:0.000000006)0.000:0.000000006,'EPI_ISL_15388059':0.000469824)0.000:0.000000006)0.000:0.000000006)0.000:0.000000006)0.729:0.000000006,'EPI_ISL_15427761':0.001412694)0.000:0.000000052,'EPI_ISL_15210590':0.001979588)0.547:0.000471180)0.894:0.000940025,((('EPI_ISL_14934945':0.000469947,'EPI_ISL_14755432':0.000940605)0.000:0.000000006,('EPI_ISL_14925935':0.000470109,('EPI_ISL_14870431':0.001413150,('EPI_ISL_14466686':0.000941955,('EPI_ISL_14036185':0.000469922,'EPI_ISL_14931726':0.000940581)0.000:0.000000006)0.776:0.000469013)0.772:0.000472080)0.786:0.000470109)0.000:0.000000006,(('EPI_ISL_13338029':0.000469961,(('EPI_ISL_13326480':0.0,'EPI_ISL_13503252':0.0,'EPI_ISL_7988203':0.0,'EPI_ISL_11887876':0.0,'EPI_ISL_8929397':0.0):0.000000006,'EPI_ISL_12429516':0.001886500)0.000:0.000000006)0.000:0.000000006,'EPI_ISL_13390140':0.000469950)0.000:0.000000006)0.000:0.000000006)0.916:0.000940802)0.000:0.000000006)0.918:0.000940947,'EPI_ISL_12710566':0.000941117)0.000:0.000000006,('EPI_ISL_13339915':0.000941058,('EPI_ISL_3534321':0.0,'EPI_ISL_3534320':0.0):0.001413074)0.000:0.000000006)0.758:0.000468396,(((('EPI_ISL_5979537':0.0,'EPI_ISL_6600750':0.0):0.000000006,('EPI_ISL_14862717':0.000469011,'EPI_ISL_5983942':0.001412887)0.799:0.000471689)0.000:0.000000006,('EPI_ISL_5983983':0.0,'EPI_ISL_5327606':0.0):0.000000006)0.000:0.000000006,('EPI_ISL_12942939':0.000470470,'EPI_ISL_12853611':0.001415176)0.796:0.000469895)0.896:0.000943446)0.962:0.002466007)0.867:0.002004155)0.829:0.001226491)0.770:0.000463156)0.000:0.000000006)0.000:0.000000006)0.000:0.000000006,(('EPI_ISL_1647862':0.000942324,((((('EPI_ISL_487159':0.001886854,'EPI_ISL_410292':0.000470349)0.000:0.000000006,'EPI_ISL_485555':0.000000006)0.000:0.000000006,('EPI_ISL_404262':0.0,'EPI_ISL_485909':0.0,'EPI_ISL_402407':0.0,'EPI_ISL_487470':0.0):0.000000006)0.000:0.000000006,('EPI_ISL_1296326':0.000470605,(('EPI_ISL_1296310':0.001413327,('EPI_ISL_11497670':0.000941663,'EPI_ISL_1296315':0.000000006)0.000:0.000000006)0.918:0.000941353,'EPI_ISL_491795':0.001414268)0.000:0.000000006)0.000:0.000000006)0.000:0.000000006,'EPI_ISL_2484034':0.002359197)0.837:0.000470266)0.000:0.000000006,((((('EPI_ISL_427858':0.000941368,'EPI_ISL_409389':0.000943091)0.309:0.000000006,'EPI_ISL_426369':0.000941467)0.000:0.000000006,(('EPI_ISL_413723':0.000472606,('EPI_ISL_766836':0.000945281,'EPI_ISL_766808':0.001419329)0.765:0.000465971)0.879:0.000943058,'EPI_ISL_395151':0.000470225)0.000:0.000000006)0.000:0.000000006,('EPI_ISL_517666':0.000943266,'EPI_ISL_421112':0.000942359)0.715:0.000000006)0.000:0.000000006,(('EPI_ISL_428668':0.000471079,'EPI_ISL_399961':0.000943490)0.784:0.000470317,('EPI_ISL_414493':0.000470183,('EPI_ISL_499052':0.000000006,('EPI_ISL_435229':0.000470549,('EPI_ISL_430832':0.000470780,'EPI_ISL_497911':0.000000006)0.000:0.000000006)0.943:0.000941738)0.853:0.000470288)0.000:0.000000006)1.000:0.000000006)0.000:0.000000006)0.000:0.000000006)0.000:0.000000006,('EPI_ISL_416827':0.000471236,'EPI_ISL_418523':0.000469883)0.889:0.000942534)0.000:0.000000006,(('EPI_ISL_413701':0.000941272,(('EPI_ISL_491787':0.000477269,'EPI_ISL_6760984':0.003320713)0.760:0.000464991,('EPI_ISL_414087':0.000000006,'EPI_ISL_516175':0.000470540)0.848:0.000470443)0.000:0.000000006)0.000:0.000000006,((('EPI_ISL_471532':0.0,'EPI_ISL_409685':0.0):0.001414273,'EPI_ISL_409031':0.000469404)0.774:0.000472142,(('EPI_ISL_412130':0.000470041,'EPI_ISL_493140':0.001413895)0.250:0.000470783,(('EPI_ISL_487468':0.000000006,('EPI_ISL_407201':0.001412920,'EPI_ISL_468323':0.000940997)0.000:0.000000006)0.969:0.001885510,(('EPI_ISL_2460152':0.000000006,'EPI_ISL_2484030':0.000470412)0.909:0.000470091,'EPI_ISL_407934':0.002358312)0.000:0.000000006)0.727:0.000000006)0.793:0.000470389)0.000:0.000000006)0.000:0.000000006)1.000:0.000000006)0.000:0.000000006,('EPI_ISL_416799':0.000000006,'EPI_ISL_491796':0.002359812)0.191:0.000470259)0.215:0.000470429)0.729:0.000000052)0.000:0.000000006,'EPI_ISL_409411':0.001887720)0.836:0.000470415)0.000:0.000000006,'EPI_ISL_362250':0.000470195)0.000:0.000000006,'EPI_ISL_391101':0.001412918)0.897:0.000470339)0.990:0.002363214,((('EPI_ISL_339060':0.000470615,((((('EPI_ISL_312097':0.000941815,((('EPI_ISL_363935':0.001414333,(('EPI_ISL_362203':0.0,'EPI_ISL_338621':0.0,'EPI_ISL_341010':0.0):0.000000006,'EPI_ISL_392519':0.000470630)0.000:0.000000006)0.000:0.000000006,'EPI_ISL_362388':0.000470609)0.901:0.000470517,('EPI_ISL_331897':0.000000006,('EPI_ISL_377904':0.002841811,('EPI_ISL_336713':0.001413629,('EPI_ISL_365788':0.000942493,((('EPI_ISL_391118':0.000941984,'EPI_ISL_366780':0.000942220)0.000:0.000000006,(('EPI_ISL_369809':0.000470749,('EPI_ISL_332543':0.000000006,'EPI_ISL_391199':0.000471209)0.000:0.000000006)0.000:0.000000006,('EPI_ISL_345255':0.000942172,'EPI_ISL_343202':0.002361943)0.385:0.000000006)0.000:0.000000006)0.000:0.000000006,(('EPI_ISL_354518':0.000942445,'EPI_ISL_394947':0.001889450)0.000:0.000000006,'EPI_ISL_365516':0.001414854)0.000:0.000000006)0.000:0.000000006)0.963:0.001414244)0.000:0.000000006)0.000:0.000000006)0.000:0.000000006)0.945:0.000941747)0.000:0.000000006,((('EPI_ISL_305451':0.000941766,(('EPI_ISL_15082418':0.000533568,'EPI_ISL_346128':0.000470615)0.686:0.000000121,((((((('EPI_ISL_346080':0.000470406,('EPI_ISL_350088':0.0,'EPI_ISL_355593':0.0):0.000471515)0.798:0.000471716,(('EPI_ISL_364723':0.000944664,'EPI_ISL_366572':0.000469408)0.763:0.000472655,'EPI_ISL_417907':0.000943171)0.000:0.000000006)0.000:0.000000006,('EPI_ISL_349956':0.000471243,(((('EPI_ISL_362587':0.002361667,'EPI_ISL_369821':0.000470575)0.000:0.000000006,'EPI_ISL_347930':0.000000006)0.922:0.000471149,('EPI_ISL_348171':0.001416237,'EPI_ISL_386869':0.002836882)0.000:0.000000006)0.578:0.000000006,'EPI_ISL_378108':0.000470888)0.000:0.000000006)0.000:0.000000006)0.898:0.000000006,('EPI_ISL_362162':0.0,'EPI_ISL_348200':0.0):0.000000006)1.000:0.000000006,('EPI_ISL_346786':0.000470623,('EPI_ISL_363831':0.000942137,'EPI_ISL_355599':0.000470623)0.000:0.000000006)0.838:0.000471151)0.000:0.000000006,'EPI_ISL_370109':0.001414470)0.973:0.001887330,(('EPI_ISL_293134':0.000942140,(((('EPI_ISL_365797':0.001890685,('EPI_ISL_354066':0.000470523,'EPI_ISL_350668':0.000000006)0.890:0.000946776)0.786:0.000467297,('EPI_ISL_338560':0.000470371,(('EPI_ISL_386961':0.001421868,'EPI_ISL_395117':0.001893494)0.754:0.000464744,('EPI_ISL_380099':0.000941244,'EPI_ISL_395114':0.001413041)0.000:0.000000006)0.851:0.000470268)0.000:0.000000006)0.863:0.000470388,((('EPI_ISL_334112':0.000470620,('EPI_ISL_345551':0.001414263,('EPI_ISL_333752':0.0,'EPI_ISL_352005':0.0):0.000000006)0.000:0.000000006)0.863:0.000470508,('EPI_ISL_331905':0.000471887,'EPI_ISL_339754':0.000943764)0.887:0.000942585)0.000:0.000000006,((('EPI_ISL_350077':0.0,'EPI_ISL_332173':0.0):0.000000006,'EPI_ISL_366000':0.002360930)0.000:0.000000006,'EPI_ISL_369735':0.000470411)0.000:0.000000006)0.000:0.000000006)0.000:0.000000006,(('EPI_ISL_368186':0.000942252,'EPI_ISL_391114':0.000000006)0.910:0.000470834,('EPI_ISL_398818':0.000000006,(('EPI_ISL_428014':0.0,'EPI_ISL_463821':0.0):0.000942161,'EPI_ISL_390105':0.000942151)0.758:0.000000006)0.000:0.000000006)0.951:0.000941894)0.879:0.000470529)0.191:0.000000006,'EPI_ISL_15082420':0.001414403)0.000:0.000000006)0.000:0.000000006)0.932:0.000941877)0.000:0.000000006,('EPI_ISL_297473':0.000470367,'EPI_ISL_336557':0.000943438)0.782:0.000470756)0.865:0.000470452,'EPI_ISL_312868':0.000470599)0.000:0.000000006)0.000:0.000000006,(('EPI_ISL_373432':0.001066033,'EPI_ISL_347060':0.004171369)0.399:0.000935373,'EPI_ISL_312844':0.000584853)0.632:0.000357405)0.000:0.000000006,('EPI_ISL_396214':0.000000006,('EPI_ISL_332190':0.000000006,'EPI_ISL_365779':0.001413752)0.979:0.002361224)0.000:0.000000006)0.000:0.000000006,((('EPI_ISL_338609':0.000473841,'EPI_ISL_351922':0.002840505)0.868:0.000940558,(('EPI_ISL_337086':0.000000006,'EPI_ISL_351770':0.000470570)0.846:0.000470621,('EPI_ISL_349695':0.001414227,(('EPI_ISL_344683':0.0,'EPI_ISL_336572':0.0):0.001421377,'EPI_ISL_347807':0.003325713)0.769:0.000465664)0.000:0.000000006)0.000:0.000000006)0.771:0.000470396,'EPI_ISL_354072':0.000943995)0.958:0.001892933)0.842:0.000470529)0.469:0.000000006,((('EPI_ISL_357181':0.002370275,('EPI_ISL_364327':0.001418707,('EPI_ISL_364328':0.000472553,'EPI_ISL_364377':0.000944455)0.763:0.000469628)0.855:0.000946005)0.974:0.002376192,'EPI_ISL_338611':0.004264606)0.000:0.000000006,('EPI_ISL_332551':0.000470401,'EPI_ISL_332177':0.000000006)0.941:0.001415113)0.838:0.000470547)0.000:0.000000006,('EPI_ISL_418547':0.003314741,('EPI_ISL_350071':0.005237529,(((('EPI_ISL_391595':0.002394397,'EPI_ISL_330952':0.000942361)0.000:0.000000006,'EPI_ISL_378563':0.001887938)0.000:0.000000006,'EPI_ISL_350554':0.000475941)0.000:0.000000006,'EPI_ISL_387246':0.000942237)0.951:0.000942113)0.000:0.000000006)0.000:0.000000006)0.000:0.000000006)0.968:0.001414459,('EPI_ISL_335668':0.000474677,'EPI_ISL_342260':0.001417650)0.988:0.003327899)0.000:0.000000006,((((((('EPI_ISL_358759':0.000000006,'EPI_ISL_378565':0.000470815)0.889:0.000945480,(('EPI_ISL_350571':0.000471537,'EPI_ISL_349904':0.000945539)0.899:0.000942392,((('EPI_ISL_346219':0.001415451,'EPI_ISL_340294':0.000942481)0.000:0.000000006,('EPI_ISL_338270':0.001414653,'EPI_ISL_346411':0.002368019)0.431:0.000000006)0.000:0.000000006,('EPI_ISL_380079':0.000944185,'EPI_ISL_335541':0.000470969)0.000:0.000000006)0.000:0.000000006)0.792:0.000473094)0.797:0.000469043,('EPI_ISL_298383':0.000470576,'EPI_ISL_331409':0.000000006)0.853:0.000470609)0.000:0.000000006,(('EPI_ISL_335979':0.0,'EPI_ISL_335978':0.0):0.000470930,(('EPI_ISL_357157':0.000000006,'EPI_ISL_357145':0.000470765)0.953:0.000942397,'EPI_ISL_372683':0.001888688)0.000:0.000000006)0.970:0.001415348)0.863:0.000470580,('EPI_ISL_315784':0.001418340,('EPI_ISL_320439':0.000000006,'EPI_ISL_331892':0.000470556)0.784:0.000469990)0.771:0.000472044)0.000:0.000000006,'EPI_ISL_313507':0.000942051)0.000:0.000000006,'EPI_ISL_380069':0.003311423)0.955:0.001414760)0.000:0.000000006,(((((('EPI_ISL_4055901':0.000470691,(('EPI_ISL_285731':0.000000006,'EPI_ISL_288546':0.000000006)0.914:0.000942378,('EPI_ISL_296151':0.003314060,'EPI_ISL_286862':0.000000006)0.856:0.000470722)0.000:0.000000006)0.192:0.000000006,(((((('EPI_ISL_485475':0.000470376,((((('EPI_ISL_510015':0.001420710,((('EPI_ISL_471388':0.000470228,'EPI_ISL_416767':0.001413338)0.441:0.000000006,'EPI_ISL_402203':0.000000006)0.000:0.000000006,'EPI_ISL_419385':0.000941286)0.761:0.000466973)0.913:0.001421761,('EPI_ISL_367377':0.000941240,((('EPI_ISL_416800':0.003313302,'EPI_ISL_2932739':0.000470195)0.000:0.000000006,((((('EPI_ISL_424763':0.001412656,('EPI_ISL_424758':0.000470927,'EPI_ISL_528874':0.000470084)0.000:0.000000006)0.984:0.001885293,((('EPI_ISL_410745':0.000470057,'EPI_ISL_418532':0.000940893)0.471:0.000000006,('EPI_ISL_471535':0.000944052,'EPI_ISL_471533':0.000943156)0.807:0.000469068)0.000:0.000000006,('EPI_ISL_455815':0.0,'EPI_ISL_415747':0.0):0.000000006)0.000:0.000000006)0.916:0.000941093,'EPI_ISL_584002':0.000941171)0.000:0.000000006,'EPI_ISL_391072':0.000470178)0.000:0.000000006,('EPI_ISL_398208':0.000470170,('EPI_ISL_378062':0.000470342,('EPI_ISL_414881':0.000941409,('EPI_ISL_409047':0.0,'EPI_ISL_463800':0.0):0.000941455)0.000:0.000000006)0.000:0.000000006)1.000:0.000000006)0.000:0.000000006)1.000:0.000000006,(('EPI_ISL_400028':0.001886828,((((('EPI_ISL_487047':0.000470220,'EPI_ISL_409419':0.000470465)0.920:0.000941649,'EPI_ISL_415690':0.001413127)0.816:0.000000006,((('EPI_ISL_414854':0.000941608,'EPI_ISL_418543':0.000470311)0.335:0.000000006,'EPI_ISL_412025':0.001413337)0.000:0.000000006,(('EPI_ISL_405478':0.000941536,('EPI_ISL_411990':0.000000006,'EPI_ISL_407955':0.001886502)0.000:0.000000006)0.000:0.000000006,'EPI_ISL_471534':0.000470379)0.866:0.000470370)0.000:0.000000006)0.000:0.000000006,(('EPI_ISL_413665':0.0,'EPI_ISL_398539':0.0,'EPI_ISL_404747':0.0,'EPI_ISL_402415':0.0):0.000000006,'EPI_ISL_594224':0.001417445)0.000:0.000000006)0.000:0.000000006,((('EPI_ISL_404583':0.000471176,'EPI_ISL_421119':0.000943154)0.794:0.000470723,'EPI_ISL_400851':0.001886060)0.000:0.000000006,('EPI_ISL_398663':0.000941605,'EPI_ISL_412179':0.000941607)0.000:0.000000006)0.000:0.000000005)0.000:0.000000006)0.950:0.001413283,('EPI_ISL_471287':0.000470127,('EPI_ISL_577622':0.000470112,'EPI_ISL_2462334':0.000000006)0.000:0.000000006)0.903:0.000470149)0.000:0.000000006)0.000:0.000000006)0.901:0.000470302)0.000:0.000000006,'EPI_ISL_378110':0.001887249)0.000:0.000000006,(((('EPI_ISL_365504':0.0,'EPI_ISL_351407':0.0):0.000941642,(('EPI_ISL_386835':0.000000006,'EPI_ISL_391127':0.000470380)0.844:0.000470373,((('EPI_ISL_337015':0.0,'EPI_ISL_333652':0.0,'EPI_ISL_350582':0.0):0.000000006,'EPI_ISL_346506':0.000941933)0.000:0.000000006,('EPI_ISL_344187':0.000000006,'EPI_ISL_366118':0.000000006)0.914:0.000470446)0.000:0.000000006)0.865:0.000470462)0.000:0.000000006,'EPI_ISL_349711':0.001414715)0.921:0.000470435,'EPI_ISL_405728':0.003809119)0.000:0.000000006)0.468:0.000000006,(((((('EPI_ISL_644654':0.000944551,('EPI_ISL_2245461':0.002839907,('EPI_ISL_577616':0.001412913,(('EPI_ISL_481338':0.0,'EPI_ISL_534303':0.0):0.000470437,'EPI_ISL_412543':0.000470222)0.000:0.000000006)0.000:0.000000006)0.804:0.000469698)0.833:0.000471598,'EPI_ISL_717670':0.002835180)0.000:0.000000006,((('EPI_ISL_404169':0.000941797,('EPI_ISL_402952':0.000941718,'EPI_ISL_430836':0.000941497)0.000:0.000000006)0.949:0.001413851,'EPI_ISL_409051':0.000470430)0.000:0.000000006,'EPI_ISL_1367569':0.000941579)0.834:0.000470443)0.000:0.000000006,('EPI_ISL_491813':0.000473028,'EPI_ISL_413736':0.000468499)0.936:0.001415812)0.828:0.000470791,(('EPI_ISL_424766':0.001896411,'EPI_ISL_409378':0.001894254)0.761:0.000466433,('EPI_ISL_1296299':0.000942423,'EPI_ISL_419273':0.000943227)0.785:0.000471582)0.752:0.000471072)0.817:0.000470808,('EPI_ISL_510013':0.001417097,('EPI_ISL_401787':0.000942862,'EPI_ISL_399020':0.000000006)0.882:0.000944604)0.928:0.001417753)0.000:0.000000006)0.000:0.000000006)1.000:0.000000006,(((('EPI_ISL_409388':0.001413907,(('EPI_ISL_400883':0.001417535,'EPI_ISL_485472':0.000947658)0.751:0.000467871,'EPI_ISL_12995117':0.002837204)0.000:0.000000006)0.000:0.000000006,(('EPI_ISL_429198':0.000942815,'EPI_ISL_485419':0.000471234)0.763:0.000472006,('EPI_ISL_390092':0.000472253,'EPI_ISL_378111':0.001414564)0.877:0.000943266)0.788:0.000470503)0.000:0.000000006,('EPI_ISL_398536':0.000470628,'EPI_ISL_413233':0.001413336)0.000:0.000000006)0.000:0.000000006,('EPI_ISL_429205':0.000942168,'EPI_ISL_498218':0.000471509)0.930:0.001415281)0.000:0.000000006)1.000:0.000000006,('EPI_ISL_405334':0.001415790,'EPI_ISL_390681':0.002371632)0.745:0.000470003)0.000:0.000000006,'EPI_ISL_516138':0.001887358)0.018:0.000463196,('EPI_ISL_402209':0.000000006,'EPI_ISL_416801':0.003312250)0.886:0.000952715)0.995:0.003805132,(('EPI_ISL_322083':0.001415525,('EPI_ISL_307894':0.000942973,('EPI_ISL_322440':0.000470934,'EPI_ISL_322489':0.000942593)0.000:0.000000006)0.843:0.000470930)0.000:0.000000006,'EPI_ISL_336696':0.001889904)0.767:0.000468690)0.779:0.000473684)0.000:0.000000006,'EPI_ISL_333863':0.000000006)0.000:0.000000006,'EPI_ISL_331252':0.000942020)0.000:0.000000006,(('EPI_ISL_311961':0.0,'EPI_ISL_275856':0.0):0.000000006,('EPI_ISL_339071':0.000470702,'EPI_ISL_320288':0.000942365)0.000:0.000000006)0.000:0.000000006)0.000:0.000000006,'EPI_ISL_320732':0.000942047)0.000:0.000000006)0.000:0.000000006,(('EPI_ISL_296073':0.000473423,'EPI_ISL_315003':0.000943112)0.958:0.001888595,('EPI_ISL_304329':0.000944754,('EPI_ISL_15082413':0.000000006,'EPI_ISL_302267':0.000942548)0.762:0.000470166)0.890:0.000944922)0.000:0.000000006)0.000:0.000000006)0.690:0.000467401,'EPI_ISL_316439':0.000946717)0.934:0.002386484)0.980:0.003806841)0.895:0.000943442)0.000:0.000000006)0.000:0.000000006,('EPI_ISL_195934':0.000471019,('EPI_ISL_288178':0.000471061,'EPI_ISL_399262':0.000000006)0.849:0.000471103)0.000:0.000000006)0.992:0.000000006)0.000:0.000000006)0.856:0.000469469)0.000:0.000000006)0.951:0.000000006)0.613:0.000000006)0.000:0.000000006,('EPI_ISL_286970':0.000470940,'EPI_ISL_176328':0.000471052)0.000:0.000000006)0.509:0.000000006,('EPI_ISL_286937':0.001918598,'EPI_ISL_174121':0.001418416)0.887:0.000000006)0.558:0.000000006)0.000:0.000000006)0.000:0.000000006,'EPI_ISL_201229':0.001415395)0.000:0.000000006,('EPI_ISL_202423':0.0,'EPI_ISL_170121':0.0,'EPI_ISL_201236':0.0):0.000000006)0.000:0.000000006)0.702:0.000000006)0.000:0.000000006)0.000:0.000000006)0.900:0.000471269)0.891:0.000471155)0.000:0.000000006)0.496:0.000000006,((('EPI_ISL_210386':0.001887068,((((('EPI_ISL_233472':0.001420840,('EPI_ISL_242714':0.001417452,'EPI_ISL_249988':0.000945587)0.775:0.000472566)0.881:0.000944269,(('EPI_ISL_224200':0.000942728,'EPI_ISL_230360':0.001415443)0.000:0.000000006,'EPI_ISL_239115':0.001888194)0.807:0.000471416)0.807:0.000471143,'EPI_ISL_211920':0.002363160)0.000:0.000000006,('EPI_ISL_212363':0.000000006,('EPI_ISL_205782':0.000000006,'EPI_ISL_201269':0.000470557)0.846:0.000470663)0.000:0.000000006)1.000:0.000000006,('EPI_ISL_203411':0.001416506,('EPI_ISL_213434':0.001888921,'EPI_ISL_226256':0.002363640)0.000:0.000000006)0.830:0.000470737)0.000:0.000000006)0.954:0.001414805,'EPI_ISL_212991':0.000942440)0.000:0.000000006,('EPI_ISL_219049':0.001414689,'EPI_ISL_240963':0.000950332)0.000:0.000000006)0.000:0.000000006)0.000:0.000000006,('EPI_ISL_177064':0.000472552,'EPI_ISL_287003':0.001900497)0.932:0.001414127)0.000:0.000000006,((('EPI_ISL_241839':0.008131006,('EPI_ISL_286928':0.000000006,'EPI_ISL_286030':0.000000006)0.940:0.001513061)0.000:0.000000006,('EPI_ISL_286961':0.001101026,'EPI_ISL_286968':0.000000006)0.603:0.000781433)0.000:0.000000006,('EPI_ISL_200682':0.002389017,'EPI_ISL_171530':0.002865006)0.750:0.000445897)0.000:0.000000006)0.000:0.000000006)0.769:0.002553807)0.979:0.019447461,('EPI_ISL_287014':0.006186428,'EPI_ISL_394052':0.035206690)0.746:0.002416477)0.000:0.006962513)0.000:0.000036575,'EPI_ISL_286776':0.001872061)0.000:0.000000006,'EPI_ISL_286783':0.004526349)0.000:0.002810446,'EPI_ISL_286026':0.000000006)0.133:0.000742038,('EPI_ISL_394111':0.031273436,('EPI_ISL_286998':0.000000006,'EPI_ISL_8582457':0.014046901)0.717:0.004044726)0.000:0.000208483)0.989:0.017987299)0.991:0.023159430)1.000:0.041857610)1.000:0.100280550,(('EPI_ISL_234602':0.028021590,(('EPI_ISL_381059':0.005241885,('EPI_ISL_381060':0.011798715,'EPI_ISL_196018':0.012269954)0.824:0.001215764)0.804:0.001275831,('EPI_ISL_381063':0.021872885,('EPI_ISL_196021':0.000939289,('EPI_ISL_196006':0.000935804,('EPI_ISL_196019':0.000467089,'EPI_ISL_196017':0.000000006)0.720:0.000000006)0.717:0.000934445)0.994:0.006916045)0.881:0.002788530)0.998:0.014156080)1.000:0.027976556,(((((((('EPI_ISL_8910':0.049108678,(('EPI_ISL_99339':0.004737577,((('EPI_ISL_327532':0.0,'EPI_ISL_397950':0.0):0.000000006,'EPI_ISL_142322':0.000466807)0.932:0.001405322,('EPI_ISL_327520':0.000466982,(('EPI_ISL_327555':0.0,'EPI_ISL_327578':0.0):0.000000006,('EPI_ISL_327547':0.000934654,'EPI_ISL_142116':0.000466934)0.000:0.000000006)0.000:0.000000006)0.879:0.000937260)0.898:0.001396155)0.987:0.004263282,('EPI_ISL_397914':0.001415442,((((('EPI_ISL_397915':0.000000006,'EPI_ISL_131459':0.000466541)0.862:0.000466469,('EPI_ISL_138048':0.001872518,'EPI_ISL_131458':0.000933688)0.000:0.000000006)0.863:0.000466442,'EPI_ISL_398000':0.000933753)0.777:0.000000006,(('EPI_ISL_138161':0.000466763,'EPI_ISL_397916':0.000466871)0.802:0.000467102,(('EPI_ISL_142097':0.0,'EPI_ISL_397923':0.0):0.000466888,('EPI_ISL_131457':0.000466643,('EPI_ISL_142098':0.000000006,('EPI_ISL_397921':0.000933920,('EPI_ISL_142084':0.0,'EPI_ISL_397930':0.0):0.000000006)0.853:0.000466538)0.000:0.000000006)0.000:0.000000006)0.839:0.000466486)0.000:0.000000006)0.000:0.000000006,'EPI_ISL_142095':0.000933506)0.740:0.000455427)0.330:0.000495266)0.323:0.005145503)0.985:0.007858475,('EPI_ISL_6533':0.005456412,(('EPI_ISL_6360':0.015796111,'EPI_ISL_189674':0.007737091)0.820:0.001125296,'EPI_ISL_6149':0.007707783)0.861:0.001261914)0.485:0.000000006)0.935:0.002944751,'EPI_ISL_8377':0.005178533)0.998:0.008219670,((((('EPI_ISL_99446':0.000462681,('EPI_ISL_99399':0.003311776,('EPI_ISL_8862':0.001414628,(((('EPI_ISL_99302':0.000466015,('EPI_ISL_99249':0.006225129,'EPI_ISL_30047':0.011218298)0.999:0.008170275)0.000:0.000000006,('EPI_ISL_94189':0.007084167,('EPI_ISL_20036':0.000933225,('EPI_ISL_19950':0.000000006,('EPI_ISL_22635':0.001400865,('EPI_ISL_30023':0.000000006,('EPI_ISL_94208':0.000933713,'EPI_ISL_22637':0.000466082)0.749:0.000000006)0.000:0.000000006)0.941:0.000932711)0.950:0.001400387)0.000:0.000000006)0.997:0.002808333)0.476:0.000442119,'EPI_ISL_142460':0.015916678)0.907:0.001426898,(('EPI_ISL_84631':0.002394936,(('EPI_ISL_63571':0.000465126,'EPI_ISL_84660':0.000000006)0.792:0.000465730,('EPI_ISL_85115':0.000464961,('EPI_ISL_84642':0.002800586,'EPI_ISL_85112':0.000464974)0.000:0.000000006)0.873:0.000932184)0.743:0.000410678)1.000:0.010991278,('EPI_ISL_99268':0.000505436,('EPI_ISL_141119':0.002781568,'EPI_ISL_141146':0.000966134)0.089:0.000926838)0.999:0.005144527)0.000:0.000000006)0.740:0.000454922)1.000:0.006232351)0.980:0.003775425)0.879:0.000935673,('EPI_ISL_99448':0.000989077,'EPI_ISL_119074':0.011584258)0.777:0.000410184)0.000:0.000000006,'EPI_ISL_99404':0.004689876)0.000:0.000000006,((('EPI_ISL_138091':0.008169831,'EPI_ISL_99509':0.006271824)0.736:0.000332861,(('EPI_ISL_141301':0.004520617,('EPI_ISL_141295':0.005442879,'EPI_ISL_141302':0.006907306)0.426:0.000378820)1.000:0.005914500,('EPI_ISL_5691':0.003783614,('EPI_ISL_31467':0.005770867,('EPI_ISL_397888':0.000462592,'EPI_ISL_327569':0.000469309)1.000:0.015150322)0.782:0.000789135)1.000:0.006152247)0.000:0.000000006)0.980:0.001866204,('EPI_ISL_131420':0.004706901,'EPI_ISL_99409':0.001394237)0.845:0.000941241)0.000:0.000000006)0.000:0.000000006,((('EPI_ISL_138101':0.006995432,('EPI_ISL_138100':0.005278210,'EPI_ISL_6962':0.009186356)0.712:0.000451758)0.015:0.000440351,((('EPI_ISL_1767':0.013565748,'EPI_ISL_5615':0.003809174)0.950:0.002780765,('EPI_ISL_99208':0.006208853,('EPI_ISL_141318':0.000000006,('EPI_ISL_22518':0.0,'EPI_ISL_22592':0.0):0.000000006)0.998:0.005727325)0.719:0.000389495)0.767:0.000463572,(('EPI_ISL_142357':0.0,'EPI_ISL_398015':0.0):0.019246821,(('EPI_ISL_146091':0.0,'EPI_ISL_137886':0.0):0.011768328,('EPI_ISL_141309':0.004498041,'EPI_ISL_141320':0.005918312)0.787:0.000836947)1.000:0.006429135)0.000:0.000000006)0.937:0.002199614)1.000:0.007317816,(((('EPI_ISL_6998':0.000949016,('EPI_ISL_6144':0.000466972,('EPI_ISL_6625':0.0,'EPI_ISL_216649':0.0,'EPI_ISL_216648':0.0):0.000000006)0.856:0.000924439)1.000:0.009043022,(('EPI_ISL_8721':0.009217026,(('EPI_ISL_138099':0.0,'EPI_ISL_146036':0.0):0.003748116,'EPI_ISL_138098':0.004295183)1.000:0.009370196)0.986:0.005157904,('EPI_ISL_131363':0.002358628,('EPI_ISL_131382':0.000933300,('EPI_ISL_133667':0.000000006,'EPI_ISL_131387':0.000466199)0.000:0.000000006)1.000:0.007628523)0.263:0.000908480)0.149:0.000000006)0.970:0.002842048,(('EPI_ISL_6495':0.003274148,('EPI_ISL_119128':0.007167890,'EPI_ISL_8883':0.003285968)0.999:0.005240439)0.000:0.000000006,(('EPI_ISL_141296':0.001879709,'EPI_ISL_87496':0.002817729)0.766:0.000455542,('EPI_ISL_22563':0.018415804,('EPI_ISL_10123':0.006592771,((((('EPI_ISL_5795':0.005191195,'EPI_ISL_8847':0.007213484)1.000:0.012484480,((('EPI_ISL_99469':0.025383357,(('EPI_ISL_99451':0.014531502,((((('EPI_ISL_99492':0.000936832,(('EPI_ISL_379549':0.003789115,('EPI_ISL_7019':0.005223288,'EPI_ISL_99407':0.005714381)0.894:0.001849714)1.000:0.006187666,('EPI_ISL_99458':0.006332085,'EPI_ISL_99452':0.008180213)0.897:0.002247674)0.743:0.000477646)0.987:0.002813033,(('EPI_ISL_5779':0.001410513,('EPI_ISL_141298':0.002814756,'EPI_ISL_141297':0.004263641)0.995:0.005248571)0.864:0.000924995,('EPI_ISL_5344':0.001443875,('EPI_ISL_6336':0.001443514,('EPI_ISL_87500':0.000935924,'EPI_ISL_6959':0.000938668)0.992:0.003760234)0.785:0.000916162)1.000:0.010477505)0.000:0.000000006)0.000:0.000000006,((((('EPI_ISL_23346':0.006629571,('EPI_ISL_138041':0.008569956,('EPI_ISL_99405':0.014621182,(('EPI_ISL_99518':0.0,'EPI_ISL_8856':0.0):0.003758451,'EPI_ISL_8855':0.002353625)0.998:0.006920798)0.743:0.000715385)0.902:0.001426633)0.860:0.000955283,('EPI_ISL_8802':0.001878140,(('EPI_ISL_99524':0.0,'EPI_ISL_99456':0.0,'EPI_ISL_99454':0.0):0.003299328,('EPI_ISL_99449':0.0,'EPI_ISL_99450':0.0):0.002346836)0.933:0.001876926)0.926:0.001870390)0.998:0.007363499,(('EPI_ISL_99483':0.000000006,('EPI_ISL_99489':0.000465607,('EPI_ISL_99487':0.0,'EPI_ISL_8848':0.0,'EPI_ISL_99488':0.0):0.000000006)0.912:0.000931816)1.000:0.006054818,((('EPI_ISL_118777':0.001421893,('EPI_ISL_118781':0.001876839,'EPI_ISL_118780':0.001403573)0.966:0.002334874)0.342:0.000465008,('EPI_ISL_118776':0.000947878,'EPI_ISL_118778':0.002332711)0.386:0.000484485)1.000:0.010123271,(('EPI_ISL_22576':0.0,'EPI_ISL_22565':0.0):0.000940499,('EPI_ISL_22561':0.001397573,'EPI_ISL_22560':0.002351335)0.912:0.001401897)1.000:0.022189391)0.780:0.000905604)0.658:0.000902675)0.999:0.005523575,'EPI_ISL_138061':0.014337658)0.000:0.000000006,('EPI_ISL_5781':0.005705156,(('EPI_ISL_13592':0.016496042,(((('EPI_ISL_1199':0.001404227,('EPI_ISL_118881':0.000466817,'EPI_ISL_118928':0.000934590)0.773:0.000466347)0.792:0.000466667,('EPI_ISL_118850':0.000000006,'EPI_ISL_118769':0.000933362)0.000:0.000000006)0.000:0.000000006,'EPI_ISL_118877':0.001870404)0.945:0.001409203,('EPI_ISL_118851':0.002344547,('EPI_ISL_118876':0.000466653,'EPI_ISL_118880':0.000000006)0.945:0.001415680)0.772:0.000458385)0.734:0.000389253)0.986:0.005182534,('EPI_ISL_131380':0.003018108,((('EPI_ISL_7023':0.000935301,'EPI_ISL_216627':0.000000006)0.997:0.006309905,('EPI_ISL_79789':0.004774068,('EPI_ISL_138844':0.001400881,('EPI_ISL_85214':0.000000006,'EPI_ISL_230180':0.000467267)0.979:0.002831861)0.998:0.006217279)1.000:0.007639035)0.194:0.000870522,(('EPI_ISL_379234':0.008101107,('EPI_ISL_141247':0.002354012,'EPI_ISL_141215':0.002843921)0.950:0.002412315)0.864:0.001882036,'EPI_ISL_79792':0.016140438)0.937:0.002588551)1.000:0.023906795)0.967:0.004368801)0.996:0.005858171)0.995:0.005737176)0.750:0.000462518)0.621:0.000181654,(((('EPI_ISL_6949':0.002835466,(('EPI_ISL_99527':0.000934911,(('EPI_ISL_138075':0.0,'EPI_ISL_99471':0.0):0.000000006,'EPI_ISL_99472':0.000467107)0.000:0.000000006)0.000:0.000000006,('EPI_ISL_99470':0.000467040,'EPI_ISL_68853':0.005663046)0.000:0.000000006)0.986:0.002837480)0.752:0.000449817,('EPI_ISL_68714':0.012522306,'EPI_ISL_131361':0.006715525)0.734:0.000373772)0.000:0.000000006,((((('EPI_ISL_138088':0.006615067,('EPI_ISL_4055':0.012423626,(((('EPI_ISL_131394':0.001414986,'EPI_ISL_131397':0.000930041)0.980:0.002833551,(('EPI_ISL_8722':0.004723703,(('EPI_ISL_8799':0.0,'EPI_ISL_146092':0.0):0.001933292,(('EPI_ISL_119130':0.001410099,'EPI_ISL_189657':0.005195620)1.000:0.008570910,('EPI_ISL_138102':0.000937991,'EPI_ISL_146023':0.000463614)0.989:0.003379436)0.873:0.001383261)0.992:0.004714751)0.993:0.005272463,((('EPI_ISL_141294':0.0,'EPI_ISL_12530':0.0):0.003780865,((((('EPI_ISL_99333':0.006070566,((('EPI_ISL_85057':0.000000006,('EPI_ISL_85124':0.000467344,'EPI_ISL_84645':0.000000006)0.975:0.001874666)1.000:0.005010860,((((((('EPI_ISL_30017':0.000467614,'EPI_ISL_63339':0.000467551)0.000:0.000000006,(('EPI_ISL_141827':0.002817708,('EPI_ISL_84651':0.000000006,('EPI_ISL_30019':0.000000006,('EPI_ISL_85120':0.000000006,'EPI_ISL_63338':0.000467556)0.892:0.000467488)0.953:0.000935706)0.905:0.000935856)0.355:0.000000006,('EPI_ISL_85128':0.000937065,(((('EPI_ISL_85137':0.000468790,('EPI_ISL_85266':0.0,'EPI_ISL_85136':0.0):0.000467234)0.781:0.000469056,('EPI_ISL_85270':0.000467835,'EPI_ISL_85127':0.000467815)0.000:0.000000006)0.844:0.000467735,('EPI_ISL_85251':0.000471952,('EPI_ISL_85144':0.001411775,'EPI_ISL_85142':0.000935717)0.869:0.000940769)0.792:0.000469561)0.000:0.000000006,'EPI_ISL_85141':0.006687341)0.890:0.001407358)0.771:0.000467711)0.000:0.000000006)0.847:0.000467565,(('EPI_ISL_82526':0.003289500,(('EPI_ISL_85108':0.001405095,((('EPI_ISL_85125':0.000467552,'EPI_ISL_63539':0.000467566)0.000:0.000000006,('EPI_ISL_85118':0.000467662,'EPI_ISL_63578':0.000000006)0.000:0.000000006)1.000:0.000000006,('EPI_ISL_33933':0.000467642,'EPI_ISL_63663':0.001405051)0.000:0.000000006)0.000:0.000000006)0.866:0.000948133,('EPI_ISL_234709':0.000940139,'EPI_ISL_141843':0.000938345)0.750:0.000456882)0.999:0.003312694)0.000:0.000000006,(('EPI_ISL_139398':0.005262745,'EPI_ISL_83557':0.002527819)0.804:0.000000006,('EPI_ISL_82506':0.000939837,('EPI_ISL_208075':0.000467304,'EPI_ISL_208171':0.000000006)1.000:0.007118236)0.761:0.000465343)0.000:0.000000006)0.000:0.000000006)0.995:0.003764811,'EPI_ISL_63574':0.004717573)0.000:0.000000006,('EPI_ISL_85073':0.000936869,((((('EPI_ISL_234704':0.001405282,(('EPI_ISL_85077':0.000937131,'EPI_ISL_141862':0.001880255)0.740:0.000467729,('EPI_ISL_85126':0.0,'EPI_ISL_33923':0.0,'EPI_ISL_63572':0.0):0.004248555)0.000:0.000000006)0.527:0.000000006,('EPI_ISL_85064':0.000940004,('EPI_ISL_85060':0.000467569,(('EPI_ISL_85223':0.000936081,('EPI_ISL_85065':0.0,'EPI_ISL_85086':0.0):0.000000006)0.000:0.000000006,(('EPI_ISL_85059':0.000467664,('EPI_ISL_85079':0.000467987,'EPI_ISL_85063':0.000467673)0.794:0.000468637)0.000:0.000000006,'EPI_ISL_85067':0.000467578)0.000:0.000000006)0.000:0.000000006)0.000:0.000000006)0.858:0.000467708)0.000:0.000000006,'EPI_ISL_85075':0.000467635)0.000:0.000000006,('EPI_ISL_85221':0.002346455,'EPI_ISL_86211':0.003137517)0.505:0.000000006)0.970:0.001877074,('EPI_ISL_5616':0.000471392,'EPI_ISL_6500':0.001877921)0.847:0.000935199)0.000:0.000000006)0.957:0.001406870)0.000:0.000000006,'EPI_ISL_139420':0.003383138)0.723:0.000000006,('EPI_ISL_82490':0.002582250,('EPI_ISL_139446':0.003596039,'EPI_ISL_94206':0.005025353)0.943:0.002342366)0.899:0.001665871)0.531:0.000652151)0.757:0.001071785,('EPI_ISL_85203':0.013820197,('EPI_ISL_79762':0.007039339,'EPI_ISL_79764':0.005378953)1.000:0.012203911)0.986:0.006742215)0.855:0.001972618)0.711:0.000000006,'EPI_ISL_64884':0.006144437)0.763:0.000540391,'EPI_ISL_4633':0.018035935)0.838:0.000930431,(('EPI_ISL_142099':0.000000006,'EPI_ISL_154637':0.000466952)1.000:0.004234131,('EPI_ISL_12572':0.000465524,'EPI_ISL_6504':0.009493921)0.000:0.000000006)0.996:0.003763504)0.000:0.000000006,('EPI_ISL_131740':0.016757095,((('EPI_ISL_82508':0.002343997,((('EPI_ISL_83513':0.000931547,'EPI_ISL_234708':0.001883718)0.994:0.003324948,(('EPI_ISL_141233':0.005250991,'EPI_ISL_206345':0.004755814)0.921:0.001858661,('EPI_ISL_30027':0.006164375,('EPI_ISL_208098':0.005683636,('EPI_ISL_189539':0.004233310,((('EPI_ISL_162443':0.001869393,'EPI_ISL_158436':0.003299814)0.923:0.001419399,('EPI_ISL_257138':0.002826507,'EPI_ISL_257119':0.001407216)0.910:0.001410772)0.749:0.000465155,('EPI_ISL_243736':0.002342173,('EPI_ISL_158467':0.002367194,'EPI_ISL_150342':0.007127150)0.842:0.000920096)0.023:0.000000006)0.605:0.000000006)0.935:0.002866117)0.994:0.005273921)0.850:0.000959148)0.745:0.000448652)0.961:0.001885152,('EPI_ISL_82528':0.000000006,'EPI_ISL_82530':0.000467276)1.000:0.007571388)0.000:0.000000006)1.000:0.004707859,('EPI_ISL_82511':0.004234526,('EPI_ISL_79802':0.010514620,('EPI_ISL_139445':0.003350422,('EPI_ISL_81014':0.000000006,('EPI_ISL_80894':0.001403575,'EPI_ISL_79805':0.000000006)0.839:0.000467236)0.983:0.002359065)0.739:0.000446346)0.870:0.001416376)0.000:0.000000006)0.750:0.000473240,(('EPI_ISL_142566':0.001416003,('EPI_ISL_119134':0.003798146,('EPI_ISL_220192':0.004715714,('EPI_ISL_134905':0.000000006,'EPI_ISL_158442':0.003291713)0.000:0.000000006)0.991:0.003321530)0.746:0.000436939)0.998:0.003299321,(('EPI_ISL_141208':0.008570249,((('EPI_ISL_257248':0.001419832,('EPI_ISL_257316':0.002856194,('EPI_ISL_257279':0.001406031,'EPI_ISL_258480':0.001890264)0.997:0.005747440)0.860:0.000912713)0.987:0.002827819,('EPI_ISL_381456':0.003767958,('EPI_ISL_206267':0.000467835,('EPI_ISL_222151':0.0,'EPI_ISL_222148':0.0,'EPI_ISL_222155':0.0,'EPI_ISL_222149':0.0,'EPI_ISL_222154':0.0):0.000000006)1.000:0.006151435)0.000:0.000000006)1.000:0.010002050,(('EPI_ISL_141254':0.0,'EPI_ISL_141250':0.0):0.010987050,'EPI_ISL_83512':0.000000006)0.000:0.000000006)0.753:0.000464745)0.873:0.000941483,('EPI_ISL_329314':0.002357253,(('EPI_ISL_99284':0.0,'EPI_ISL_99285':0.0):0.000468310,'EPI_ISL_99286':0.000936973)0.765:0.000468029)0.865:0.000936896)0.000:0.000000006)0.972:0.002817536)0.957:0.003741138)0.999:0.007714129)0.980:0.002825327)0.887:0.001403293,('EPI_ISL_141304':0.004770713,('EPI_ISL_142083':0.0,'EPI_ISL_189683':0.0):0.005225943)0.987:0.004260422)0.865:0.000953361)0.755:0.000456045)0.762:0.000470010,('EPI_ISL_22553':0.002320331,'EPI_ISL_5856':0.004305412)1.000:0.010629227)0.762:0.000464316,'EPI_ISL_131415':0.006146560)0.767:0.000471379)0.754:0.000467730)0.000:0.000000006,'EPI_ISL_8824':0.009013916)0.828:0.000466429,'EPI_ISL_6964':0.003759220)0.000:0.000000006,('EPI_ISL_6148':0.003764018,(('EPI_ISL_141378':0.000000006,('EPI_ISL_141293':0.001407221,('EPI_ISL_22519':0.0,'EPI_ISL_141317':0.0):0.001879516)0.900:0.001402327)0.999:0.004230723,('EPI_ISL_6534':0.002344249,(('EPI_ISL_8434':0.000466187,('EPI_ISL_8456':0.0,'EPI_ISL_141329':0.0,'EPI_ISL_22522':0.0):0.000000006)0.856:0.000937271,('EPI_ISL_22521':0.000000006,'EPI_ISL_8455':0.000466460)0.886:0.000932227)0.996:0.004281546)0.967:0.002832513)0.000:0.000000006)1.000:0.003757683)0.984:0.002817899,'EPI_ISL_6496':0.000470873)0.960:0.001871488)0.000:0.000000006,('EPI_ISL_7043':0.002821826,((((('EPI_ISL_360':0.064190075,((('EPI_ISL_167217':0.078581290,(('EPI_ISL_4069586':0.006387959,'EPI_ISL_4069597':0.006342381)1.000:0.040491550,(('EPI_ISL_4069589':0.001381879,'EPI_ISL_4069596':0.001448262)1.000:0.026170780,('EPI_ISL_4069582':0.029044908,'EPI_ISL_4069588':0.025577319)0.837:0.005626642)0.985:0.013426992)1.000:0.045015015)0.520:0.002487088,(('EPI_ISL_28017':0.000891139,'EPI_ISL_68733':0.001923587)1.000:0.011202777,('EPI_ISL_3706':0.018397777,(('EPI_ISL_8948':0.001876607,('EPI_ISL_234382':0.000000006,'EPI_ISL_378722':0.000000006)0.948:0.001878998)0.898:0.001412412,('EPI_ISL_28016':0.004268753,'EPI_ISL_5885':0.003800190)0.931:0.001862135)0.982:0.003560579)0.762:0.001019185)0.677:0.000660448)0.992:0.006563189,'EPI_ISL_3728':0.006251867)0.714:0.001766806)0.995:0.009758238,('EPI_ISL_118879':0.009046349,('EPI_ISL_5850':0.000000006,'EPI_ISL_118848':0.000932597)0.993:0.008190604)0.997:0.009756539)0.832:0.001154138,((((('EPI_ISL_20846':0.0,'EPI_ISL_20845':0.0):0.000466583,('EPI_ISL_20844':0.000000006,(('EPI_ISL_20847':0.0,'EPI_ISL_16407':0.0,'EPI_ISL_19126':0.0,'EPI_ISL_16408':0.0):0.000466552,'EPI_ISL_23002':0.000934816)0.000:0.000000006)0.000:0.000000006)0.996:0.005317508,(('EPI_ISL_16423':0.0,'EPI_ISL_16402':0.0):0.001402309,(('EPI_ISL_20842':0.0,'EPI_ISL_22992':0.0,'EPI_ISL_19125':0.0):0.001401212,'EPI_ISL_22991':0.000000006)0.916:0.001408455)0.986:0.003742439)1.000:0.008265451,('EPI_ISL_6944':0.000000006,'EPI_ISL_6942':0.000933582)0.723:0.000407492)0.987:0.004606987,((((('EPI_ISL_85180':0.001403895,('EPI_ISL_95413':0.000000006,('EPI_ISL_134934':0.001406366,'EPI_ISL_134983':0.001872091)0.985:0.003286429)0.977:0.002827302)0.958:0.001894065,((((((('EPI_ISL_141116':0.001403947,'EPI_ISL_189670':0.001871833)0.778:0.000464367,(('EPI_ISL_141210':0.000928720,'EPI_ISL_141204':0.001411459)0.982:0.002816743,((('EPI_ISL_141155':0.000465949,'EPI_ISL_141115':0.000000006)0.944:0.000932526,'EPI_ISL_141154':0.001868354)0.000:0.000000006,('EPI_ISL_141127':0.004709610,('EPI_ISL_141214':0.002347669,('EPI_ISL_95395':0.004253256,'EPI_ISL_206332':0.000925784)0.901:0.001410504)0.873:0.000940250)0.742:0.000465060)0.928:0.000465798)0.000:0.000000006)0.000:0.000000006,'EPI_ISL_141122':0.003279063)0.923:0.000932684,((((('EPI_ISL_220165':0.000466589,('EPI_ISL_220187':0.0,'EPI_ISL_220171':0.0):0.000000006)0.997:0.006193825,((('EPI_ISL_216842':0.0,'EPI_ISL_216843':0.0,'EPI_ISL_216846':0.0):0.000000006,('EPI_ISL_216844':0.000465939,('EPI_ISL_216847':0.000465943,'EPI_ISL_216845':0.000000006)0.000:0.000000006)0.855:0.000465857)1.000:0.005645059,('EPI_ISL_181026':0.010933354,(('EPI_ISL_133616':0.000465857,('EPI_ISL_220208':0.001400102,'EPI_ISL_158487':0.001400103)0.583:0.000000006)0.793:0.000000006,(('EPI_ISL_133653':0.000465852,'EPI_ISL_216866':0.005169386)0.000:0.000000006,'EPI_ISL_133620':0.000465757)0.000:0.000000006)0.860:0.000000006)0.000:0.000000006)0.986:0.004264160)0.947:0.002337798,'EPI_ISL_131481':0.003761130)0.000:0.000000006,'EPI_ISL_189676':0.003760399)0.951:0.001400721,(('EPI_ISL_85174':0.000000006,'EPI_ISL_85164':0.000000006)0.960:0.001874298,('EPI_ISL_141231':0.002807901,('EPI_ISL_95406':0.000465783,('EPI_ISL_95415':0.003750916,('EPI_ISL_95397':0.000000006,'EPI_ISL_95450':0.001400259)0.940:0.000932610)0.000:0.000000006)0.000:0.000000006)0.922:0.001402903)0.859:0.000935172)0.000:0.000000006)0.000:0.000000006,((('EPI_ISL_134964':0.009636590,'EPI_ISL_95468':0.005283835)0.860:0.001315307,(('EPI_ISL_141110':0.000947760,'EPI_ISL_161075':0.009994203)0.738:0.000453814,(('EPI_ISL_158504':0.008087088,('EPI_ISL_141228':0.001882950,'EPI_ISL_206335':0.002353162)0.899:0.001392410)0.887:0.000942936,(('EPI_ISL_189505':0.003280899,'EPI_ISL_131889':0.000000006)0.000:0.000000006,('EPI_ISL_141128':0.000932406,'EPI_ISL_141124':0.000000006)0.990:0.002807896)0.000:0.000000006)0.000:0.000000006)0.000:0.000000006)0.922:0.000466097,('EPI_ISL_158532':0.007146199,('EPI_ISL_134955':0.002821155,('EPI_ISL_141980':0.000931495,'EPI_ISL_208139':0.003291651)0.849:0.000939202)0.829:0.000896184)0.995:0.004279507)0.000:0.000000006)1.000:0.000000006,(('EPI_ISL_133632':0.000960673,('EPI_ISL_133644':0.001401728,(('EPI_ISL_133631':0.0,'EPI_ISL_133589':0.0,'EPI_ISL_133628':0.0):0.000000006,(('EPI_ISL_133601':0.000466376,('EPI_ISL_133624':0.000000006,'EPI_ISL_133587':0.000466470)0.917:0.000934102)0.736:0.000000006,('EPI_ISL_133633':0.000466393,'EPI_ISL_133619':0.000933426)0.740:0.000000006)0.000:0.000000006)0.000:0.000000006)0.741:0.000441935)1.000:0.006163730,'EPI_ISL_141140':0.003279120)0.000:0.000000006)0.000:0.000000006,('EPI_ISL_85173':0.000000006,('EPI_ISL_135001':0.004740056,(('EPI_ISL_134918':0.003809654,('EPI_ISL_135032':0.001402943,'EPI_ISL_135021':0.000000006)0.997:0.005719430)0.948:0.002339273,((((('EPI_ISL_158598':0.003787502,('EPI_ISL_189522':0.002824331,'EPI_ISL_222164':0.004737416)0.943:0.002346390)0.966:0.002842058,(((('EPI_ISL_158515':0.003272398,'EPI_ISL_220198':0.000962325)0.879:0.001411778,'EPI_ISL_158475':0.003269092)0.724:0.000486889,('EPI_ISL_133602':0.000933245,'EPI_ISL_133613':0.001401760)0.000:0.000000006)0.736:0.000000006,'EPI_ISL_133617':0.002339227)0.969:0.002349086)0.870:0.000930261,(('EPI_ISL_220182':0.002354915,'EPI_ISL_220172':0.000922256)0.996:0.003811046,'EPI_ISL_397583':0.004257535)0.752:0.000437565)0.000:0.000000006,'EPI_ISL_220147':0.001401249)0.784:0.000466979,(((('EPI_ISL_220036':0.001873585,'EPI_ISL_134940':0.000936312)0.757:0.000473231,(('EPI_ISL_148251':0.0,'EPI_ISL_148253':0.0,'EPI_ISL_148252':0.0):0.000000006,('EPI_ISL_148249':0.0,'EPI_ISL_148254':0.0):0.000466336)1.000:0.006617853)0.770:0.000458962,(('EPI_ISL_220203':0.002337491,('EPI_ISL_220180':0.001869350,'EPI_ISL_220168':0.002337661)0.000:0.000000006)0.990:0.002807977,'EPI_ISL_220152':0.001869057)0.000:0.000000006)0.000:0.000000006,'EPI_ISL_220155':0.001400495)0.789:0.000466056)0.877:0.000929266)0.978:0.002862925)0.749:0.000435297)0.956:0.001400435)0.759:0.000454261)0.998:0.004740086,(('EPI_ISL_174475':0.004738261,('EPI_ISL_216388':0.004265324,('EPI_ISL_131479':0.000466679,(((('EPI_ISL_142482':0.000466495,'EPI_ISL_142499':0.000467175)0.800:0.000467732,'EPI_ISL_142550':0.001873160)0.000:0.000000006,((('EPI_ISL_137925':0.000467328,(('EPI_ISL_131476':0.0,'EPI_ISL_131475':0.0):0.000466797,'EPI_ISL_142529':0.000467118)0.777:0.000468671)0.812:0.000466311,'EPI_ISL_216366':0.002811949)0.271:0.000000006,'EPI_ISL_131474':0.001402475)0.850:0.000466687)0.000:0.000000006,(('EPI_ISL_142509':0.000466740,(('EPI_ISL_142545':0.0,'EPI_ISL_142519':0.0,'EPI_ISL_142500':0.0):0.000000006,('EPI_ISL_142522':0.000466629,'EPI_ISL_142534':0.000466654)0.000:0.000000006)0.000:0.000000006)0.930:0.000934140,('EPI_ISL_131480':0.001891342,'EPI_ISL_131477':0.002832639)0.861:0.000922120)0.717:0.000000006)0.000:0.000000006)0.988:0.004268153)0.940:0.002355062)0.995:0.004838416,('EPI_ISL_131467':0.005274660,(('EPI_ISL_131465':0.0,'EPI_ISL_84617':0.0):0.000467818,'EPI_ISL_63701':0.000933333)0.807:0.000861811)1.000:0.010686306)0.821:0.000867816)0.411:0.000459265,('EPI_ISL_388042':0.004274076,((((('EPI_ISL_137874':0.001900126,'EPI_ISL_137708':0.000442865)0.999:0.005229403,(('EPI_ISL_137851':0.0,'EPI_ISL_137854':0.0,'EPI_ISL_137855':0.0,'EPI_ISL_137860':0.0):0.000471856,'EPI_ISL_137857':0.006620103)0.898:0.001394721)0.937:0.001880799,('EPI_ISL_141235':0.000932836,('EPI_ISL_141205':0.001400744,'EPI_ISL_141216':0.000466038)0.000:0.000000006)0.975:0.002338277)0.000:0.000000006,'EPI_ISL_141130':0.001867804)0.993:0.003780141,((('EPI_ISL_206343':0.005704789,('EPI_ISL_216377':0.005777128,('EPI_ISL_137845':0.000000006,'EPI_ISL_137843':0.000466012)0.951:0.002753672)0.999:0.008770513)0.707:0.000423890,(((((('EPI_ISL_180952':0.000933998,('EPI_ISL_216560':0.000000006,'EPI_ISL_216542':0.000466428)0.985:0.001870687)0.000:0.000000006,'EPI_ISL_180954':0.000466548)0.850:0.000466598,'EPI_ISL_206353':0.000933675)0.391:0.000000006,'EPI_ISL_180956':0.000933741)0.971:0.001877685,('EPI_ISL_216660':0.007137179,('EPI_ISL_371804':0.001888690,('EPI_ISL_137837':0.0,'EPI_ISL_137836':0.0,'EPI_ISL_137838':0.0,'EPI_ISL_137839':0.0):0.007141318)0.947:0.002382189)0.829:0.000908983)0.768:0.000462858,(('EPI_ISL_134913':0.0,'EPI_ISL_134988':0.0):0.005176782,'EPI_ISL_142466':0.000933102)0.000:0.000000006)0.000:0.000000006)0.774:0.000468914,'EPI_ISL_95407':0.003754595)0.909:0.001410534)0.927:0.001858083)0.996:0.004270646)0.000:0.000000006,'EPI_ISL_180816':0.008523753)0.926:0.002576179)1.000:0.012487296)0.000:0.000000006,('EPI_ISL_131372':0.008922469,('EPI_ISL_131371':0.002374609,(('EPI_ISL_99520':0.0,'EPI_ISL_138081':0.0):0.000000006,'EPI_ISL_138083':0.000933809)1.000:0.008927095)0.523:0.001407209)1.000:0.011465293)0.778:0.000453324,(('EPI_ISL_99427':0.000466811,('EPI_ISL_138089':0.000466797,('EPI_ISL_99434':0.000467616,('EPI_ISL_138078':0.000466980,((('EPI_ISL_99428':0.0,'EPI_ISL_138082':0.0):0.000000006,'EPI_ISL_138085':0.000469542)0.000:0.000000006,'EPI_ISL_138084':0.000466967)0.000:0.000000006)0.795:0.000466902)0.901:0.000936159)0.000:0.000000006)0.961:0.002840756,('EPI_ISL_99440':0.001403945,(('EPI_ISL_99413':0.000468104,('EPI_ISL_138087':0.001405778,(('EPI_ISL_99420':0.000935619,('EPI_ISL_138086':0.000000006,'EPI_ISL_99442':0.000467249)0.000:0.000000006)0.925:0.000935265,('EPI_ISL_99522':0.0,'EPI_ISL_99422':0.0):0.001404325)0.000:0.000000006)0.798:0.000467811)0.809:0.000466920,(('EPI_ISL_131401':0.000000006,'EPI_ISL_131404':0.000467257)1.000:0.008551943,('EPI_ISL_99521':0.000466860,'EPI_ISL_99416':0.000936780)0.864:0.000936820)0.471:0.000000006)0.000:0.000000006)0.885:0.001396469)1.000:0.012580804)0.727:0.000486534)1.000:0.005669279)1.000:0.013188930)0.996:0.006270558,('EPI_ISL_189662':0.011951568,((('EPI_ISL_8876':0.013928158,('EPI_ISL_5798':0.017300461,('EPI_ISL_22555':0.001714807,'EPI_ISL_8918':0.020435023)0.285:0.000245974)0.945:0.002278707)0.721:0.000438944,('EPI_ISL_22544':0.0,'EPI_ISL_146022':0.0):0.004240387)0.993:0.003781819,('EPI_ISL_6333':0.000910394,'EPI_ISL_5558':0.012921667)0.926:0.001443028)0.881:0.000926433)0.747:0.000642915)0.293:0.000474106)0.864:0.001631752,('EPI_ISL_6146':0.005376051,('EPI_ISL_6961':0.001817007,'EPI_ISL_5559':0.001950214)0.994:0.005697146)0.997:0.006357396)1.000:0.011035927)0.695:0.000000014,(('EPI_ISL_6933':0.011664015,('EPI_ISL_5797':0.001383626,('EPI_ISL_22543':0.000466568,'EPI_ISL_142369':0.000000006)0.999:0.008619743)0.994:0.006738341)0.991:0.006781959,('EPI_ISL_8836':0.015244889,(((('EPI_ISL_189656':0.0,'EPI_ISL_8868':0.0):0.010540965,(((('EPI_ISL_5831':0.009880988,('EPI_ISL_99479':0.017265296,'EPI_ISL_23347':0.004887839)0.559:0.001363557)0.983:0.004851747,(('EPI_ISL_27588':0.021482915,(('EPI_ISL_381725':0.0,'EPI_ISL_381727':0.0):0.000000006,'EPI_ISL_381726':0.000463777)1.000:0.011242991)0.708:0.000519619,'EPI_ISL_8891':0.004577672)0.863:0.001026679)0.000:0.000000006,'EPI_ISL_8729':0.005630395)1.000:0.007535713,('EPI_ISL_8758':0.016102754,('EPI_ISL_76423':0.019007081,('EPI_ISL_99493':0.001402942,'EPI_ISL_99494':0.000928700)0.937:0.002965323)0.988:0.005742469)0.851:0.001893209)0.180:0.001307823)0.958:0.002875224,(('EPI_ISL_6229':0.000465350,'EPI_ISL_6145':0.000000006)1.000:0.029204534,((((('EPI_ISL_8854':0.009091896,('EPI_ISL_68943':0.003774244,'EPI_ISL_99477':0.001890202)0.710:0.000336877)0.930:0.002297211,(('EPI_ISL_6991':0.016452058,(((('EPI_ISL_5787':0.001509851,('EPI_ISL_6236':0.032953733,((('EPI_ISL_131379':0.006007609,'EPI_ISL_13595':0.032812356)0.975:0.006006695,('EPI_ISL_692':0.004466945,((('EPI_ISL_398017':0.000465709,('EPI_ISL_8394':0.000465609,'EPI_ISL_397945':0.002336446)0.000:0.000000006)0.775:0.000467231,('EPI_ISL_138104':0.000466556,'EPI_ISL_397944':0.000466585)0.772:0.000464536)0.849:0.000963801,((('EPI_ISL_397942':0.000465854,'EPI_ISL_398016':0.000000006)0.762:0.000467048,('EPI_ISL_397943':0.000932690,('EPI_ISL_398026':0.0,'EPI_ISL_138107':0.0):0.000000006)0.787:0.000465118)0.886:0.001447523,'EPI_ISL_397920':0.014446921)0.864:0.001357577)1.000:0.026280250)0.628:0.000150568)0.785:0.000598991,(('EPI_ISL_8724':0.002012053,('EPI_ISL_99351':0.003247596,'EPI_ISL_8419':0.004814796)0.534:0.000378022)1.000:0.014352981,(('EPI_ISL_64917':0.008113717,'EPI_ISL_99341':0.006287190)0.989:0.004292389,((('EPI_ISL_87497':0.000000006,'EPI_ISL_6941':0.000466133)0.995:0.006622953,('EPI_ISL_142328':0.000975238,'EPI_ISL_7007':0.004191590)1.000:0.008709028)0.992:0.005366340,(((((('EPI_ISL_181014':0.013621056,(('EPI_ISL_142071':0.0,'EPI_ISL_398018':0.0,'EPI_ISL_397947':0.0):0.000000006,('EPI_ISL_142349':0.005180406,'EPI_ISL_397940':0.000000006)0.681:0.000467293)0.980:0.004276082)1.000:0.008225633,('EPI_ISL_189684':0.007694137,('EPI_ISL_31469':0.001837684,'EPI_ISL_87494':0.005234561)1.000:0.009755926)0.832:0.001319767)0.958:0.002357717,('EPI_ISL_131451':0.004314577,(('EPI_ISL_99347':0.0,'EPI_ISL_131452':0.0):0.002338998,'EPI_ISL_99348':0.000000006)0.430:0.000857042)1.000:0.009593162)0.000:0.000000006,('EPI_ISL_99349':0.005390685,((((('EPI_ISL_79771':0.013018501,('EPI_ISL_64374':0.014961260,('EPI_ISL_79756':0.003510105,'EPI_ISL_79775':0.012390312)0.958:0.005259736)0.995:0.008417560)0.905:0.003728122,'EPI_ISL_220023':0.026707658)0.899:0.006449382,('EPI_ISL_158517':0.022564492,'EPI_ISL_327498':0.019842203)0.980:0.009121766)0.979:0.006969580,((('EPI_ISL_137805':0.012020465,((((('EPI_ISL_99281':0.003979296,(('EPI_ISL_7046':0.003775604,'EPI_ISL_64916':0.001876547)0.957:0.003279729,(('EPI_ISL_99290':0.000000006,('EPI_ISL_99301':0.0,'EPI_ISL_99298':0.0):0.000932216)0.868:0.000000006,((('EPI_ISL_99296':0.0,'EPI_ISL_99300':0.0):0.000000006,'EPI_ISL_99297':0.000932359)0.000:0.000000006,'EPI_ISL_99299':0.001868384)0.355:0.000932056)1.000:0.008711966)0.795:0.002158940)0.750:0.002427998,('EPI_ISL_139415':0.005402466,(('EPI_ISL_137510':0.001887705,('EPI_ISL_85105':0.000465913,'EPI_ISL_141847':0.000465882)0.000:0.000000006)0.826:0.000465727,('EPI_ISL_234721':0.001400126,'EPI_ISL_141945':0.002338125)0.000:0.000000006)0.999:0.009065451)1.000:0.016630515)0.861:0.001478956,((('EPI_ISL_83558':0.000000006,'EPI_ISL_83501':0.001868059)0.997:0.004618890,('EPI_ISL_64378':0.005087454,('EPI_ISL_87504':0.000922827,'EPI_ISL_133654':0.007691165)0.977:0.003461152)0.356:0.000414379)0.983:0.002969239,('EPI_ISL_138172':0.007081565,(((((('EPI_ISL_63337':0.007156282,('EPI_ISL_141104':0.007177300,('EPI_ISL_95409':0.003320308,'EPI_ISL_95404':0.002336447)0.977:0.003345184)0.930:0.002380934)0.917:0.001818054,(('EPI_ISL_142362':0.001844362,'EPI_ISL_189673':0.004758087)0.986:0.004562887,'EPI_ISL_378300':0.020604212)0.484:0.001190884)0.779:0.000501498,('EPI_ISL_28111':0.001870408,('EPI_ISL_83500':0.003780207,'EPI_ISL_82493':0.001865233)0.997:0.006178879)0.615:0.000000006)0.000:0.000000006,(('EPI_ISL_141328':0.000931667,'EPI_ISL_79795':0.001411736)0.994:0.003776323,(('EPI_ISL_63590':0.002825947,('EPI_ISL_94241':0.004244618,'EPI_ISL_82523':0.001413816)0.956:0.002372358)1.000:0.006161281,(((('EPI_ISL_206362':0.004273762,'EPI_ISL_206344':0.004735203)0.880:0.001399799,((((('EPI_ISL_95432':0.003325003,'EPI_ISL_134941':0.004278699)0.904:0.001375739,(((('EPI_ISL_135007':0.003275296,'EPI_ISL_220206':0.001865059)0.000:0.000000006,((('EPI_ISL_158443':0.000895097,('EPI_ISL_254841':0.003491149,'EPI_ISL_14777747':0.011369420)0.992:0.005739396)0.892:0.001438590,'EPI_ISL_134917':0.001864566)0.000:0.000000006,'EPI_ISL_220175':0.004215743)0.000:0.000000006)0.759:0.000460301,'EPI_ISL_220018':0.001405486)0.999:0.005182692,'EPI_ISL_95402':0.008512154)0.000:0.000000006)0.383:0.000000006,('EPI_ISL_206361':0.002375069,'EPI_ISL_206376':0.005688672)0.754:0.000435262)0.000:0.000000006,('EPI_ISL_146024':0.000932579,('EPI_ISL_141193':0.001402584,'EPI_ISL_206324':0.002825074)0.913:0.001407831)0.000:0.000000006)0.000:0.000000006,('EPI_ISL_22632':0.003052625,('EPI_ISL_257218':0.006924421,'EPI_ISL_220220':0.009806711)0.909:0.001865024)0.926:0.001634042)0.745:0.000455727)0.697:0.000398191,'EPI_ISL_119132':0.003366287)1.000:0.006748380,'EPI_ISL_79760':0.002340830)0.978:0.002841510)0.000:0.000000006)0.918:0.000466494)0.943:0.000470151,('EPI_ISL_79750':0.006602795,(('EPI_ISL_6628':0.001872897,('EPI_ISL_6629':0.003285670,('EPI_ISL_6506':0.000935383,'EPI_ISL_7068':0.000934694)0.261:0.000000006)0.687:0.000000006)0.711:0.000940639,('EPI_ISL_6990':0.000946063,('EPI_ISL_131866':0.004762771,('EPI_ISL_216640':0.000937263,'EPI_ISL_216639':0.001410738)0.921:0.001870215)0.999:0.005254142)0.911:0.001400966)0.995:0.003292110)0.000:0.000000006)0.889:0.001414435,'EPI_ISL_141327':0.008563535)0.949:0.002354037)0.742:0.000484459)0.870:0.000930175)0.779:0.000468787,(((((('EPI_ISL_137744':0.006116938,'EPI_ISL_137831':0.002419199)0.912:0.001887804,(((((('EPI_ISL_142531':0.000466781,('EPI_ISL_142501':0.000000006,'EPI_ISL_371800':0.000466819)0.856:0.000466809)0.000:0.000000006,'EPI_ISL_138054':0.001402630)0.908:0.000466725,'EPI_ISL_142538':0.002812912)0.000:0.000000006,('EPI_ISL_397551':0.000934268,(((('EPI_ISL_397549':0.000758194,('EPI_ISL_135018':0.011957750,'EPI_ISL_142539':0.000938554)0.377:0.000000006)0.837:0.000933686,'EPI_ISL_397527':0.000934644)0.891:0.000934742,((((('EPI_ISL_142537':0.0,'EPI_ISL_142541':0.0):0.000935078,'EPI_ISL_397559':0.000466795)0.769:0.000000006,((('EPI_ISL_142511':0.0,'EPI_ISL_142518':0.0):0.000466757,('EPI_ISL_137911':0.000466775,('EPI_ISL_397556':0.0,'EPI_ISL_142544':0.0,'EPI_ISL_371816':0.0,'EPI_ISL_137932':0.0,'EPI_ISL_142504':0.0):0.000000006)0.000:0.000000006)0.849:0.000466743,('EPI_ISL_142520':0.0,'EPI_ISL_142535':0.0):0.000000006)0.000:0.000000006)0.000:0.000000006,'EPI_ISL_146085':0.001403104)0.846:0.000466737,'EPI_ISL_397530':0.000466671)0.000:0.000000006)0.000:0.000000006,('EPI_ISL_142570':0.000000006,'EPI_ISL_142546':0.000466483)0.953:0.000934072)0.914:0.000934178)0.000:0.000000006)0.956:0.001403694,((('EPI_ISL_158497':0.002362063,'EPI_ISL_158431':0.002838399)0.909:0.001398363,('EPI_ISL_137861':0.002209027,'EPI_ISL_137865':0.022673394)0.996:0.006326377)0.000:0.000000006,('EPI_ISL_134953':0.002342966,'EPI_ISL_134962':0.002835715)0.989:0.003310590)0.919:0.000935792)0.732:0.000000006,(('EPI_ISL_148261':0.000923106,(('EPI_ISL_181028':0.0,'EPI_ISL_216824':0.0):0.000000006,'EPI_ISL_181052':0.000467022)0.958:0.001890804)0.992:0.004281303,((((((('EPI_ISL_137691':0.0,'EPI_ISL_137698':0.0,'EPI_ISL_137695':0.0):0.000000006,('EPI_ISL_137693':0.000467488,'EPI_ISL_137692':0.000000006)0.857:0.000467220)1.000:0.004708608,'EPI_ISL_137732':0.001873771)0.000:0.000000006,((('EPI_ISL_234308':0.0,'EPI_ISL_234314':0.0,'EPI_ISL_234315':0.0,'EPI_ISL_234309':0.0,'EPI_ISL_234319':0.0):0.003759033,('EPI_ISL_189668':0.000467083,'EPI_ISL_278195':0.000000006)0.000:0.000000006)0.995:0.003787049,('EPI_ISL_148246':0.002354285,(('EPI_ISL_148241':0.0,'EPI_ISL_148232':0.0):0.000463839,('EPI_ISL_148233':0.0,'EPI_ISL_148231':0.0):0.000470853)0.985:0.003316132)0.982:0.002833256)0.712:0.000458543)0.000:0.000000006,(('EPI_ISL_137824':0.005662539,((('EPI_ISL_137793':0.000934859,('EPI_ISL_137802':0.0,'EPI_ISL_137804':0.0,'EPI_ISL_137811':0.0,'EPI_ISL_137826':0.0):0.000000006)0.000:0.000000006,('EPI_ISL_137699':0.0,'EPI_ISL_137697':0.0):0.000467060)0.851:0.000467155,((('EPI_ISL_137723':0.000467197,('EPI_ISL_137684':0.0,'EPI_ISL_137809':0.0):0.000467257)0.731:0.000000006,('EPI_ISL_137799':0.0,'EPI_ISL_137815':0.0,'EPI_ISL_137819':0.0,'EPI_ISL_137798':0.0):0.000000006)0.000:0.000000006,'EPI_ISL_137817':0.000467237)0.000:0.000000006)0.000:0.000000006)0.869:0.000467146,'EPI_ISL_137707':0.000935269)0.000:0.000000006)0.919:0.000467057,(('EPI_ISL_137828':0.0,'EPI_ISL_137829':0.0,'EPI_ISL_137830':0.0):0.000934740,(('EPI_ISL_148255':0.000936449,('EPI_ISL_148244':0.000482811,('EPI_ISL_397715':0.000935740,'EPI_ISL_397714':0.000000006)1.000:0.008558276)0.766:0.000451876)0.767:0.000467799,('EPI_ISL_148245':0.000467133,('EPI_ISL_148238':0.001404114,'EPI_ISL_148250':0.000935004)0.000:0.000000006)0.890:0.000935922)0.882:0.000936314)0.000:0.000000006)0.000:0.000000006,(('EPI_ISL_137747':0.000000006,'EPI_ISL_137785':0.000467097)0.807:0.000467514,('EPI_ISL_137740':0.000935271,('EPI_ISL_137814':0.000000006,('EPI_ISL_137786':0.0,'EPI_ISL_137787':0.0):0.000467017)0.790:0.000469402)0.782:0.000466400)0.799:0.000467958)0.919:0.001413111)0.954:0.002345680)0.632:0.001001768)0.986:0.003230161,('EPI_ISL_141194':0.005177756,((((('EPI_ISL_127936':0.000000006,'EPI_ISL_131751':0.001401975)0.871:0.001401757,('EPI_ISL_127975':0.000000006,'EPI_ISL_127973':0.000466402)0.000:0.000000006)0.931:0.001864289,('EPI_ISL_137681':0.002811503,(('EPI_ISL_371789':0.002355973,'EPI_ISL_278191':0.000457104)0.986:0.002824413,'EPI_ISL_137841':0.000000006)0.000:0.000000006)0.949:0.002363676)1.000:0.008253568,'EPI_ISL_79781':0.006724227)0.215:0.001822736,(('EPI_ISL_220154':0.001870241,'EPI_ISL_206350':0.002367613)0.997:0.005768348,(('EPI_ISL_328439':0.000000006,'EPI_ISL_397788':0.001874361)0.000:0.000000006,('EPI_ISL_397786':0.001402570,(('EPI_ISL_328437':0.0,'EPI_ISL_397787':0.0):0.000466853,('EPI_ISL_328446':0.000000006,'EPI_ISL_397785':0.001403466)0.972:0.001872572)0.000:0.000000006)0.866:0.000466870)0.987:0.003804270)0.914:0.001847669)0.703:0.000000006)0.000:0.000000006)0.923:0.001425913,'EPI_ISL_95405':0.011136855)0.841:0.000914478,'EPI_ISL_80909':0.004710095)0.000:0.000000006,(('EPI_ISL_142424':0.000467339,('EPI_ISL_142415':0.000000006,('EPI_ISL_142429':0.000467128,'EPI_ISL_142396':0.001404155)0.737:0.000000006)0.000:0.000000006)1.000:0.016009140,((((((((('EPI_ISL_133748':0.006161835,'EPI_ISL_94235':0.001366717)0.994:0.003799775,(((('EPI_ISL_135016':0.005159878,(('EPI_ISL_95383':0.002806258,(('EPI_ISL_206346':0.002824824,('EPI_ISL_135009':0.003749415,'EPI_ISL_206360':0.000000006)0.959:0.001880569)0.755:0.000453639,((((('EPI_ISL_220260':0.004747890,((('EPI_ISL_254779':0.005194100,'EPI_ISL_258528':0.002338029)0.000:0.000000006,('EPI_ISL_245533':0.002803557,('EPI_ISL_258533':0.000465300,'EPI_ISL_256473':0.000932174)0.801:0.000465259)0.000:0.000000006)0.000:0.000000006,'EPI_ISL_245525':0.003272574)0.970:0.002374804)0.840:0.000899310,('EPI_ISL_230097':0.0,'EPI_ISL_257169':0.0):0.001400758)0.776:0.000465335,((((('EPI_ISL_162265':0.000932318,('EPI_ISL_220245':0.001867920,(('EPI_ISL_220239':0.0,'EPI_ISL_220248':0.0,'EPI_ISL_220256':0.0):0.000465308,'EPI_ISL_220238':0.000465270)0.000:0.000000006)0.868:0.000935032)0.985:0.002337572,('EPI_ISL_161050':0.001864579,'EPI_ISL_162260':0.002332535)0.000:0.000000006)0.969:0.001864469,('EPI_ISL_220255':0.000931743,(((((('EPI_ISL_245526':0.003772046,'EPI_ISL_328516':0.001887760)0.602:0.000916525,('EPI_ISL_254856':0.002334985,'EPI_ISL_258545':0.003742694)0.000:0.000000006)0.992:0.003274810,('EPI_ISL_220241':0.001230598,((('EPI_ISL_373037':0.000949871,(('EPI_ISL_373080':0.000932400,('EPI_ISL_373032':0.000465817,'EPI_ISL_373034':0.000000006)0.000:0.000000006)0.863:0.000465786,((((('EPI_ISL_373069':0.0,'EPI_ISL_373071':0.0):0.000000006,'EPI_ISL_373067':0.000932785)0.851:0.000465757,'EPI_ISL_373056':0.000465800)0.000:0.000000006,'EPI_ISL_373039':0.000465734)0.000:0.000000006,('EPI_ISL_373025':0.000000006,'EPI_ISL_373072':0.000932720)0.000:0.000000006)0.000:0.000000006)0.906:0.001388963)1.000:0.007180927,('EPI_ISL_294059':0.001974378,'EPI_ISL_376324':0.007056489)0.689:0.000788072)0.999:0.005553742,'EPI_ISL_220262':0.000767729)0.951:0.003273070)0.619:0.000168775)0.802:0.000462853,'EPI_ISL_220246':0.003742459)0.000:0.000000006,('EPI_ISL_220244':0.000928139,'EPI_ISL_220233':0.002335851)0.766:0.000468504)0.940:0.000930708,'EPI_ISL_189477':0.002802909)0.000:0.000000006)0.879:0.000464891)0.000:0.000000006,('EPI_ISL_220228':0.003299491,'EPI_ISL_189536':0.003771727)0.755:0.000442785)0.000:0.000000006,((('EPI_ISL_257171':0.002337186,'EPI_ISL_257128':0.000933647)0.785:0.000463529,'EPI_ISL_220025':0.000930708)0.000:0.000000006,('EPI_ISL_220223':0.000930481,('EPI_ISL_397696':0.0,'EPI_ISL_397672':0.0,'EPI_ISL_397678':0.0,'EPI_ISL_397697':0.0):0.005158111)0.847:0.000000006)0.000:0.000000006)0.000:0.000000006)0.755:0.000452339,'EPI_ISL_220252':0.004233477)0.904:0.001422865,'EPI_ISL_135117':0.002819951)0.930:0.001396634)0.000:0.000000006)0.000:0.000000006,'EPI_ISL_134952':0.007138641)0.840:0.000465109)0.000:0.000000006,('EPI_ISL_95394':0.001863934,('EPI_ISL_141249':0.0,'EPI_ISL_141248':0.0):0.004220394)0.731:0.000469338)0.000:0.000000006,'EPI_ISL_95438':0.002333481)0.000:0.000000006,'EPI_ISL_134907':0.007069191)0.997:0.005638853)0.000:0.000000006,'EPI_ISL_206320':0.003279313)0.932:0.000931691,('EPI_ISL_206391':0.005638398,(('EPI_ISL_85178':0.000000006,((((('EPI_ISL_220034':0.002343572,('EPI_ISL_220046':0.001397170,('EPI_ISL_220047':0.001397247,'EPI_ISL_220031':0.000930857)0.000:0.000000006)0.868:0.000930401)0.884:0.000932632,(('EPI_ISL_135019':0.001397395,('EPI_ISL_135056':0.001864752,'EPI_ISL_135049':0.001864920)0.000:0.000000006)0.928:0.000930922,('EPI_ISL_220039':0.002334002,'EPI_ISL_220017':0.002803231)0.000:0.000000006)0.566:0.000000006)0.000:0.000000006,('EPI_ISL_158508':0.005642715,('EPI_ISL_220033':0.000465169,'EPI_ISL_134925':0.000465152)0.000:0.000000006)0.956:0.001397766)0.000:0.000000006,'EPI_ISL_134947':0.001865219)0.000:0.000000006,'EPI_ISL_220051':0.002807616)0.996:0.003273531)0.979:0.002812693,('EPI_ISL_142465':0.000000006,('EPI_ISL_206315':0.001398703,('EPI_ISL_142479':0.000000006,'EPI_ISL_142472':0.000465308)0.000:0.000000006)0.972:0.001398457)0.756:0.000460955)0.931:0.001406580)0.000:0.000000006)1.000:0.006614831,'EPI_ISL_24810':0.008035042)0.000:0.000000006,'EPI_ISL_63341':0.006129025)0.759:0.000462391,'EPI_ISL_83554':0.002816322)0.880:0.000941671,((((('EPI_ISL_90463':0.003283573,(('EPI_ISL_75697':0.002356164,'EPI_ISL_84984':0.003296655)0.738:0.000454765,('EPI_ISL_84972':0.000932392,'EPI_ISL_84953':0.001403147)0.876:0.000937981)0.806:0.000466527)0.745:0.000000006,(('EPI_ISL_84978':0.004705722,('EPI_ISL_137934':0.007109027,('EPI_ISL_142561':0.009971341,(((('EPI_ISL_141029':0.004704811,('EPI_ISL_257255':0.010971063,('EPI_ISL_129068':0.003724955,('EPI_ISL_135124':0.008050000,('EPI_ISL_208452':0.001407045,'EPI_ISL_208130':0.001407106)0.984:0.003346314)0.815:0.000928806)0.873:0.000979403)0.536:0.000471720)0.776:0.000464458,((('EPI_ISL_397558':0.000469129,('EPI_ISL_397548':0.003296971,('EPI_ISL_397529':0.000932447,((('EPI_ISL_142547':0.0,'EPI_ISL_397528':0.0):0.001400788,'EPI_ISL_397560':0.000464878)0.785:0.000467241,('EPI_ISL_371802':0.0,'EPI_ISL_137920':0.0):0.000466783)0.000:0.000000006)0.763:0.000452323)0.952:0.001887869)0.984:0.002825414,'EPI_ISL_206329':0.003299403)0.761:0.000451911,(('EPI_ISL_85169':0.004244250,(('EPI_ISL_257295':0.002439022,'EPI_ISL_257285':0.000384550)1.000:0.021781818,'EPI_ISL_158445':0.005298480)0.872:0.001798689)0.766:0.000452796,(((('EPI_ISL_158594':0.006601357,((('EPI_ISL_158539':0.002825238,('EPI_ISL_502640':0.000466853,'EPI_ISL_502696':0.000000006)0.999:0.006162873)0.893:0.001439997,(('EPI_ISL_216379':0.000000006,'EPI_ISL_216381':0.000466651)0.849:0.000948408,('EPI_ISL_216382':0.000466258,('EPI_ISL_216384':0.000466404,('EPI_ISL_216378':0.0,'EPI_ISL_216380':0.0):0.000000006)0.910:0.000935795)0.754:0.000454622)1.000:0.007177717)0.743:0.000427570,'EPI_ISL_141252':0.004698264)0.000:0.000000006)0.000:0.000000006,'EPI_ISL_134943':0.001400342)0.753:0.000450182,(('EPI_ISL_134997':0.0,'EPI_ISL_134999':0.0):0.001402571,('EPI_ISL_135061':0.004241690,('EPI_ISL_135045':0.001405867,'EPI_ISL_150523':0.002352596)0.859:0.000923274)0.914:0.001427100)0.980:0.002368254)0.993:0.004244309,('EPI_ISL_189658':0.009502745,('EPI_ISL_141197':0.000931838,(((((('EPI_ISL_397567':0.000466206,'EPI_ISL_397579':0.000465681)0.000:0.000000006,'EPI_ISL_131483':0.000466206)0.000:0.000000006,(((('EPI_ISL_397577':0.0,'EPI_ISL_397578':0.0,'EPI_ISL_397575':0.0,'EPI_ISL_131484':0.0,'EPI_ISL_397573':0.0,'EPI_ISL_397574':0.0,'EPI_ISL_397568':0.0,'EPI_ISL_397572':0.0,'EPI_ISL_137657':0.0,'EPI_ISL_137655':0.0):0.000000006,('EPI_ISL_137659':0.0,'EPI_ISL_137656':0.0):0.000932264)0.000:0.000000006,(('EPI_ISL_278193':0.006609829,'EPI_ISL_157957':0.002337099)0.000:0.000000006,'EPI_ISL_157955':0.000000006)0.942:0.000932095)0.000:0.000000006,('EPI_ISL_397535':0.000465670,('EPI_ISL_397536':0.000465721,'EPI_ISL_137658':0.000932097)0.000:0.000000006)1.000:0.000000006)1.000:0.000000006)0.000:0.000000006,'EPI_ISL_397540':0.001399506)0.995:0.004277823,(('EPI_ISL_141201':0.000465641,('EPI_ISL_135022':0.000468918,'EPI_ISL_135020':0.001402064)0.995:0.004228160)0.000:0.000000006,('EPI_ISL_189488':0.006197848,(('EPI_ISL_216823':0.000910446,'EPI_ISL_133590':0.004779089)0.981:0.003323532,('EPI_ISL_133636':0.002342689,('EPI_ISL_158495':0.001228868,('EPI_ISL_158461':0.000761427,'EPI_ISL_158463':0.000639411)0.743:0.000933983)0.857:0.001118415)0.976:0.002813044)0.000:0.000000006)0.860:0.000465323)0.000:0.000000006)0.866:0.000465594,('EPI_ISL_216702':0.006221349,(('EPI_ISL_294042':0.004718151,'EPI_ISL_245542':0.001883928)0.734:0.000439083,('EPI_ISL_502379':0.004696452,(('EPI_ISL_309612':0.000465953,((('EPI_ISL_308825':0.0,'EPI_ISL_329549':0.0,'EPI_ISL_309625':0.0,'EPI_ISL_309615':0.0,'EPI_ISL_309624':0.0,'EPI_ISL_309627':0.0,'EPI_ISL_303847':0.0,'EPI_ISL_306676':0.0,'EPI_ISL_309424':0.0,'EPI_ISL_308899':0.0,'EPI_ISL_329545':0.0,'EPI_ISL_308901':0.0,'EPI_ISL_308824':0.0):0.000000006,'EPI_ISL_309618':0.000466036)0.000:0.000000006,('EPI_ISL_309590':0.000465979,'EPI_ISL_329558':0.000466036)0.737:0.000000006)0.000:0.000000006)0.982:0.003247099,('EPI_ISL_294153':0.002338026,'EPI_ISL_254833':0.000934514)0.739:0.000504038)0.373:0.000438741)0.987:0.003359824)0.932:0.002312207)1.000:0.010075727)0.000:0.000000006)0.916:0.001407380)0.593:0.000460800)0.000:0.000000006)0.000:0.000000006)0.963:0.001400180)0.000:0.000000006,(('EPI_ISL_94982':0.001397908,'EPI_ISL_94978':0.001877583)0.988:0.003778568,'EPI_ISL_85162':0.002813248)0.000:0.000000006)1.000:0.000000006,'EPI_ISL_141508':0.000933028)0.000:0.000000006)0.864:0.000931857)0.775:0.000937961)0.421:0.000000006,'EPI_ISL_75696':0.001400898)0.000:0.000000006)0.000:0.000000006,('EPI_ISL_85184':0.007642418,('EPI_ISL_141200':0.001120427,('EPI_ISL_206355':0.002844249,'EPI_ISL_181012':0.002815133)0.880:0.001400946)1.000:0.006117606)0.822:0.000880479)0.763:0.000555015,((('EPI_ISL_75695':0.001194494,(('EPI_ISL_142563':0.000467076,('EPI_ISL_142560':0.000000006,'EPI_ISL_142569':0.001403680)0.000:0.000000006)0.991:0.004663105,(('EPI_ISL_14870959':0.031677988,(('EPI_ISL_14870932':0.008098434,'EPI_ISL_14870917':0.007000471)1.000:0.023925185,('EPI_ISL_14870955':0.011401014,(('EPI_ISL_14870915':0.010036797,('EPI_ISL_14867156':0.008564586,(('EPI_ISL_14870886':0.001412257,('EPI_ISL_14870887':0.001880306,'EPI_ISL_14870893':0.001409440)0.758:0.000464303)0.993:0.003777663,('EPI_ISL_14867452':0.004741843,('EPI_ISL_14870950':0.002368305,'EPI_ISL_14870965':0.002357554)0.935:0.001899563)0.883:0.001411620)0.000:0.000000006)0.676:0.000458481)0.989:0.005166356,('EPI_ISL_14870910':0.009699854,('EPI_ISL_14870905':0.000467851,'EPI_ISL_14870904':0.000000006)1.000:0.011620153)0.888:0.001911670)1.000:0.012557792)0.851:0.002780095)0.900:0.004513584)1.000:0.017309513,('EPI_ISL_94175':0.007005414,'EPI_ISL_94167':0.002998955)0.206:0.002420712)0.852:0.001938252)0.983:0.003282373)0.769:0.000680300,((((((('EPI_ISL_95449':0.001403268,'EPI_ISL_95433':0.001402899)0.000:0.000000006,'EPI_ISL_95412':0.002343020)0.881:0.000466801,'EPI_ISL_95427':0.002342625)0.000:0.000000006,'EPI_ISL_95465':0.000935475)0.870:0.000931954,('EPI_ISL_95421':0.002827521,('EPI_ISL_134980':0.001410974,('EPI_ISL_148258':0.002820051,'EPI_ISL_134928':0.000471165)0.760:0.000462620)0.944:0.001886573)0.944:0.001891795)0.958:0.002355004,(('EPI_ISL_146090':0.0,'EPI_ISL_141150':0.0,'EPI_ISL_148105':0.0,'EPI_ISL_146041':0.0,'EPI_ISL_141106':0.0,'EPI_ISL_146087':0.0):0.000936618,('EPI_ISL_85161':0.001416752,'EPI_ISL_206347':0.000468651)0.750:0.000465346)0.937:0.001408124)0.000:0.000000006,(('EPI_ISL_142489':0.000934757,(((('EPI_ISL_142400':0.000467030,'EPI_ISL_142391':0.000467624)0.000:0.000000006,'EPI_ISL_131492':0.000467091)0.000:0.000000006,('EPI_ISL_142420':0.000467624,('EPI_ISL_142419':0.000467111,'EPI_ISL_142416':0.001403837)0.000:0.000000006)0.000:0.000000006)0.000:0.000000006,(('EPI_ISL_142367':0.0,'EPI_ISL_142453':0.0,'EPI_ISL_142365':0.0):0.000000006,'EPI_ISL_142404':0.000467132)0.000:0.000000006)0.000:0.000000006)0.779:0.000419359,'EPI_ISL_33347':0.006677373)0.978:0.002867202)0.755:0.000939589)0.979:0.003704416,'EPI_ISL_84883':0.002455827)0.503:0.001398533)0.811:0.000849120,(('EPI_ISL_206342':0.0,'EPI_ISL_206341':0.0,'EPI_ISL_206340':0.0):0.003780378,('EPI_ISL_141117':0.002354226,('EPI_ISL_141121':0.002355951,'EPI_ISL_141148':0.001409859)0.847:0.000934569)0.896:0.001409169)0.952:0.001884474)0.868:0.000937782)0.934:0.001913195,'EPI_ISL_180861':0.005663282)0.889:0.001987416)0.980:0.003708819)0.976:0.002339497)0.000:0.000000006,('EPI_ISL_235720':0.007582789,('EPI_ISL_85176':0.007708184,(('EPI_ISL_220210':0.006141391,('EPI_ISL_135015':0.001873155,('EPI_ISL_134921':0.003302057,'EPI_ISL_134986':0.003769759)0.904:0.001409683)0.935:0.001915091)0.966:0.002843355,((((('EPI_ISL_137678':0.0,'EPI_ISL_137677':0.0,'EPI_ISL_137718':0.0,'EPI_ISL_137710':0.0,'EPI_ISL_137739':0.0,'EPI_ISL_137719':0.0,'EPI_ISL_137716':0.0):0.000000006,'EPI_ISL_137721':0.000466365)0.919:0.001402005,('EPI_ISL_137727':0.000932906,('EPI_ISL_137746':0.000932906,(('EPI_ISL_137729':0.0,'EPI_ISL_137726':0.0,'EPI_ISL_137730':0.0):0.000000006,('EPI_ISL_137733':0.0,'EPI_ISL_137734':0.0):0.000468671)0.851:0.000466051)0.000:0.000000006)0.741:0.000467207)1.000:0.005657453,('EPI_ISL_381146':0.001868775,((('EPI_ISL_216589':0.000467537,'EPI_ISL_216587':0.000934020)0.822:0.000465750,('EPI_ISL_216584':0.000466226,'EPI_ISL_216566':0.000000006)0.000:0.000000006)0.998:0.002809304,'EPI_ISL_95401':0.003752710)0.000:0.000000006)0.000:0.000000006)0.999:0.003751126,(('EPI_ISL_141126':0.002812788,'EPI_ISL_94216':0.006595506)0.000:0.000000006,((((('EPI_ISL_158491':0.001409253,'EPI_ISL_158483':0.000461242)0.993:0.002822003,('EPI_ISL_220032':0.002337864,'EPI_ISL_158489':0.003759853)0.000:0.000000006)0.989:0.002829594,('EPI_ISL_220205':0.006143692,'EPI_ISL_134994':0.000937517)0.944:0.001895861)0.761:0.000447990,'EPI_ISL_141222':0.001868357)0.000:0.000000006,'EPI_ISL_141227':0.000932386)0.923:0.000932602)0.000:0.000000006)0.920:0.001892502)1.000:0.012288197)0.955:0.003262530)0.842:0.000955384)0.966:0.002870695)0.727:0.000413381,(((((((((('EPI_ISL_138149':0.000934318,((('EPI_ISL_397996':0.000933429,('EPI_ISL_138047':0.001401286,'EPI_ISL_397934':0.000000006)0.855:0.000466284)0.000:0.000000006,('EPI_ISL_138159':0.000933296,'EPI_ISL_397925':0.000466326)0.727:0.000000006)0.000:0.000000006,(('EPI_ISL_398004':0.0,'EPI_ISL_131454':0.0,'EPI_ISL_138147':0.0,'EPI_ISL_142100':0.0):0.000000006,'EPI_ISL_138152':0.000466408)0.000:0.000000006)0.000:0.000000006)0.999:0.005195794,((('EPI_ISL_138163':0.001411289,(('EPI_ISL_141217':0.0,'EPI_ISL_141221':0.0):0.010096871,((('EPI_ISL_397953':0.000934571,('EPI_ISL_397960':0.000000006,('EPI_ISL_8768':0.0,'EPI_ISL_131460':0.0,'EPI_ISL_327539':0.0):0.001403204)0.000:0.000000006)0.000:0.000000006,'EPI_ISL_397865':0.000960204)0.915:0.000934623,(('EPI_ISL_131461':0.0,'EPI_ISL_131462':0.0):0.000466666,'EPI_ISL_397906':0.002343017)0.000:0.000000006)0.991:0.003826508)0.970:0.003286908)0.872:0.000928880,'EPI_ISL_4038':0.007096945)0.000:0.000000006,('EPI_ISL_25207':0.0,'EPI_ISL_25206':0.0):0.002340833)0.881:0.000930889)0.869:0.000939922,('EPI_ISL_99312':0.009065711,(('EPI_ISL_141326':0.002353339,('EPI_ISL_95381':0.009490996,((('EPI_ISL_131878':0.0,'EPI_ISL_131870':0.0,'EPI_ISL_131875':0.0):0.001407368,((((((('EPI_ISL_141927':0.000466397,('EPI_ISL_141926':0.000466467,('EPI_ISL_141904':0.0,'EPI_ISL_141903':0.0):0.000466475)0.454:0.000000006)0.593:0.000000006,'EPI_ISL_234719':0.001401999)0.000:0.000000006,('EPI_ISL_141928':0.0,'EPI_ISL_141863':0.0):0.000000006)0.000:0.000000006,'EPI_ISL_141887':0.000934574)0.853:0.000466438,'EPI_ISL_141929':0.000933643)0.000:0.000000006,'EPI_ISL_141817':0.000934344)0.000:0.000000006,'EPI_ISL_141857':0.001402044)0.961:0.001878287)0.749:0.000461686,'EPI_ISL_99257':0.004226975)0.144:0.000000006)0.917:0.001400061)0.999:0.008647634,(('EPI_ISL_85081':0.000932018,'EPI_ISL_85054':0.000465817)0.956:0.002364903,('EPI_ISL_85055':0.000000006,'EPI_ISL_85056':0.000931810)0.844:0.000915622)1.000:0.010387274)0.938:0.004088865)1.000:0.010885896)0.000:0.000000006,((((('EPI_ISL_146037':0.0,'EPI_ISL_148101':0.0,'EPI_ISL_137887':0.0):0.003319278,('EPI_ISL_180947':0.001947619,('EPI_ISL_131741':0.003308756,'EPI_ISL_64021':0.000941733)0.995:0.005764262)0.985:0.003778409)0.733:0.000442791,'EPI_ISL_138050':0.003285606)0.000:0.000000006,((('EPI_ISL_63545':0.001888707,('EPI_ISL_84644':0.000465702,('EPI_ISL_85204':0.000933832,'EPI_ISL_84639':0.000000006)0.767:0.000468039)0.927:0.001876067)1.000:0.007175793,(('EPI_ISL_142361':0.004714670,('EPI_ISL_79798':0.007008703,('EPI_ISL_83533':0.005327692,(('EPI_ISL_161074':0.004737565,('EPI_ISL_142480':0.000000006,'EPI_ISL_141123':0.000466486)0.998:0.006178108)0.919:0.001884894,('EPI_ISL_180914':0.002808834,(('EPI_ISL_142540':0.006692965,(('EPI_ISL_133666':0.000466845,('EPI_ISL_146088':0.000000006,('EPI_ISL_142523':0.000467348,(('EPI_ISL_397562':0.0,'EPI_ISL_142517':0.0):0.000000006,'EPI_ISL_397557':0.000466861)0.784:0.000467188)0.880:0.000934211)0.000:0.000000006)0.987:0.002830274,(('EPI_ISL_142487':0.000000006,('EPI_ISL_137930':0.0,'EPI_ISL_142521':0.0):0.000466827)0.806:0.000467007,(('EPI_ISL_142498':0.001871523,'EPI_ISL_371814':0.002343392)0.000:0.000000006,(((('EPI_ISL_371799':0.003284972,'EPI_ISL_138055':0.000466814)0.000:0.000000006,'EPI_ISL_99251':0.000466863)0.849:0.000466882,(('EPI_ISL_137919':0.0,'EPI_ISL_146040':0.0,'EPI_ISL_142493':0.0,'EPI_ISL_142483':0.0):0.000000006,('EPI_ISL_146042':0.000466725,((('EPI_ISL_142506':0.0,'EPI_ISL_328624':0.0):0.000466755,('EPI_ISL_397550':0.000934429,('EPI_ISL_137910':0.0,'EPI_ISL_146086':0.0,'EPI_ISL_142542':0.0):0.000000006)0.000:0.000000006)0.925:0.000466740,'EPI_ISL_142514':0.000934294)0.000:0.000000006)0.000:0.000000006)0.000:0.000000006)0.766:0.000466871,(('EPI_ISL_142524':0.0,'EPI_ISL_142516':0.0,'EPI_ISL_142533':0.0,'EPI_ISL_371812':0.0):0.000000006,'EPI_ISL_371803':0.003287664)0.791:0.000467062)0.908:0.000935159)0.791:0.000467319)0.745:0.000458108)0.960:0.002844190)0.999:0.005687312,('EPI_ISL_216374':0.007553370,((('EPI_ISL_216657':0.000000006,'EPI_ISL_127974':0.000933687)0.953:0.000933356,((('EPI_ISL_216788':0.0,'EPI_ISL_216874':0.0):0.000466295,'EPI_ISL_216787':0.000000006)0.838:0.000466271,'EPI_ISL_216540':0.002339529)0.000:0.000000006)0.997:0.004696795,'EPI_ISL_131772':0.002338596)0.000:0.000000006)0.907:0.000931251)0.000:0.000000006)0.964:0.002343929)0.927:0.001780610)0.736:0.000935448)0.773:0.000568091)0.000:0.000000006,'EPI_ISL_131742':0.005178364)0.995:0.004258145)0.898:0.001414665,('EPI_ISL_137888':0.000000006,'EPI_ISL_137889':0.000466403)0.988:0.002821294)0.750:0.000461634)0.000:0.000000006,('EPI_ISL_99259':0.006225125,(((((((('EPI_ISL_79769':0.000252154,'EPI_ISL_79768':0.007019731)0.990:0.004064805,('EPI_ISL_25619':0.000467348,'EPI_ISL_74347':0.000000006)0.834:0.000466944)0.000:0.000000006,'EPI_ISL_74349':0.000466945)0.970:0.001872745,'EPI_ISL_7502':0.005181375)0.739:0.000000006,('EPI_ISL_7006':0.001873557,(('EPI_ISL_7003':0.000467008,'EPI_ISL_216385':0.000467842)0.915:0.001418649,'EPI_ISL_142324':0.003297020)0.850:0.000929231)0.000:0.000000006)1.000:0.000000006,('EPI_ISL_64380':0.000000006,'EPI_ISL_64381':0.000466773)0.959:0.001403114)0.000:0.000000006,('EPI_ISL_64389':0.001403866,'EPI_ISL_64388':0.000467018)0.339:0.000000006)0.758:0.000000006,'EPI_ISL_64379':0.000467039)0.960:0.003790557)0.986:0.004262034)1.000:0.006620175)0.756:0.000454718,('EPI_ISL_138153':0.001870153,(('EPI_ISL_138139':0.0,'EPI_ISL_138141':0.0):0.000466349,((('EPI_ISL_138049':0.000934518,('EPI_ISL_138145':0.0,'EPI_ISL_138146':0.0):0.000933237)0.000:0.000000006,('EPI_ISL_138138':0.000000006,'EPI_ISL_138151':0.000466240)0.000:0.000000006)0.940:0.000933351,('EPI_ISL_138148':0.000466334,(('EPI_ISL_138144':0.0,'EPI_ISL_397927':0.0,'EPI_ISL_138156':0.0,'EPI_ISL_138137':0.0,'EPI_ISL_138142':0.0,'EPI_ISL_99342':0.0,'EPI_ISL_138143':0.0):0.000000006,('EPI_ISL_138158':0.0,'EPI_ISL_138160':0.0):0.000933570)0.000:0.000000006)0.000:0.000000006)0.000:0.000000006)0.000:0.000000006)0.999:0.004725703)0.940:0.001893679,'EPI_ISL_141377':0.000931195)0.996:0.004308550,('EPI_ISL_142112':0.002342250,'EPI_ISL_397892':0.004743407)0.985:0.003370964)0.754:0.000413321,'EPI_ISL_5342':0.004225806)0.000:0.000000006,(((('EPI_ISL_7021':0.000466276,(((('EPI_ISL_216618':0.000000006,'EPI_ISL_64896':0.000466353)0.865:0.000466357,'EPI_ISL_216621':0.000466391)0.000:0.000000006,'EPI_ISL_216616':0.000466296)0.000:0.000000006,(('EPI_ISL_216623':0.0,'EPI_ISL_7000':0.0,'EPI_ISL_216619':0.0):0.000000006,'EPI_ISL_7172':0.001401229)0.000:0.000000006)0.000:0.000000006)0.000:0.000000006,('EPI_ISL_7020':0.000000006,'EPI_ISL_216622':0.001403648)0.912:0.000937181)1.000:0.008525662,('EPI_ISL_99332':0.006307714,('EPI_ISL_79763':0.008231308,('EPI_ISL_157959':0.006681324,'EPI_ISL_70975':0.002881735)0.706:0.000280041)0.995:0.005311272)0.859:0.001308765)0.950:0.002581312,('EPI_ISL_6996':0.010951056,((('EPI_ISL_99335':0.000464166,'EPI_ISL_22672':0.009058756)0.935:0.001890659,((('EPI_ISL_216641':0.002827252,((((((('EPI_ISL_125792':0.000475640,'EPI_ISL_697574':0.000460441)1.000:0.009166401,(((('EPI_ISL_142558':0.003308753,'EPI_ISL_95425':0.002836354)0.756:0.000450506,'EPI_ISL_206384':0.001405838)0.000:0.000000006,('EPI_ISL_94195':0.000468025,'EPI_ISL_94181':0.001405174)0.869:0.000934332)0.000:0.000000006,((('EPI_ISL_206351':0.000936044,(('EPI_ISL_135133':0.003769037,'EPI_ISL_125794':0.000473847)0.999:0.005696306,('EPI_ISL_135011':0.000463711,('EPI_ISL_257129':0.006143354,('EPI_ISL_158439':0.002817001,('EPI_ISL_257121':0.0,'EPI_ISL_257147':0.0):0.002820403)0.000:0.000000006)0.964:0.001884553)0.978:0.002836582)0.874:0.000939679)0.978:0.002823745,'EPI_ISL_278062':0.000000006)0.000:0.000000006,((('EPI_ISL_141211':0.002339350,'EPI_ISL_141209':0.000933323)0.000:0.000000006,(((('EPI_ISL_134939':0.002340955,('EPI_ISL_158499':0.0,'EPI_ISL_158590':0.0):0.004226173)0.000:0.000000006,'EPI_ISL_220042':0.002345200)0.952:0.001401944,('EPI_ISL_243742':0.007116418,'EPI_ISL_135012':0.003304014)0.413:0.000930815)0.743:0.000000006,((('EPI_ISL_220157':0.004231196,('EPI_ISL_220053':0.002815831,'EPI_ISL_158458':0.002344283)0.745:0.000466643)0.000:0.000000006,(('EPI_ISL_135121':0.003756418,(('EPI_ISL_230077':0.013480717,'EPI_ISL_134985':0.001917194)0.754:0.000425972,'EPI_ISL_158522':0.008048492)0.000:0.000000006)0.837:0.000466414,(('EPI_ISL_189511':0.009680553,'EPI_ISL_189541':0.006220494)0.958:0.003260274,('EPI_ISL_135008':0.000935467,(('EPI_ISL_133621':0.002812480,(('EPI_ISL_189478':0.008536961,('EPI_ISL_133641':0.000466943,(('EPI_ISL_133615':0.0,'EPI_ISL_133612':0.0):0.000000006,'EPI_ISL_158494':0.004232188)0.000:0.000000006)0.000:0.000000006)0.819:0.000469347,'EPI_ISL_158434':0.001877127)0.803:0.000464327)0.000:0.000000006,((((('EPI_ISL_158543':0.001871640,(((((((('EPI_ISL_133607':0.001402664,'EPI_ISL_133614':0.001872390)0.000:0.000000006,'EPI_ISL_158481':0.000466638)0.000:0.000000006,'EPI_ISL_133610':0.000466638)0.000:0.000000006,('EPI_ISL_133638':0.000466658,'EPI_ISL_133618':0.001402395)0.000:0.000000006)0.000:0.000000006,('EPI_ISL_133609':0.000934050,('EPI_ISL_133630':0.0,'EPI_ISL_133642':0.0,'EPI_ISL_133608':0.0,'EPI_ISL_158473':0.0,'EPI_ISL_158477':0.0):0.000000006)0.000:0.000000006)1.000:0.000000006,(('EPI_ISL_158478':0.000466568,'EPI_ISL_133649':0.001401973)0.000:0.000000006,'EPI_ISL_133646':0.000933851)0.000:0.000000006)0.000:0.000000006,('EPI_ISL_133645':0.001401788,('EPI_ISL_133604':0.000466732,'EPI_ISL_133652':0.000000006)0.000:0.000000006)0.843:0.000466562)0.000:0.000000006,'EPI_ISL_158484':0.002341588)0.000:0.000000006)0.000:0.000000006,'EPI_ISL_133629':0.000466569)0.895:0.000466573,(((('EPI_ISL_397708':0.000932869,('EPI_ISL_372157':0.000932614,('EPI_ISL_372103':0.000463954,'EPI_ISL_368798':0.001871026)0.804:0.000468365)0.000:0.000000006)1.000:0.000000006,(('EPI_ISL_328506':0.0,'EPI_ISL_328508':0.0,'EPI_ISL_328507':0.0,'EPI_ISL_378283':0.0):0.000000006,'EPI_ISL_328512':0.000000006)0.000:0.000000006)0.000:0.000000006,'EPI_ISL_397709':0.000933166)1.000:0.010002387,'EPI_ISL_133606':0.000919042)0.848:0.000953038)0.000:0.000000006,('EPI_ISL_133586':0.000000006,(('EPI_ISL_189535':0.002846099,'EPI_ISL_220247':0.002353641)0.995:0.003773453,(('EPI_ISL_158538':0.000936630,'EPI_ISL_189512':0.000466630)0.774:0.000466585,('EPI_ISL_158455':0.003757994,('EPI_ISL_133611':0.000000006,(('EPI_ISL_257140':0.003787686,('EPI_ISL_243735':0.001403951,('EPI_ISL_257146':0.000000006,'EPI_ISL_257115':0.000935065)0.000:0.000000006)0.739:0.000447921)0.997:0.004297779,('EPI_ISL_158592':0.000943710,'EPI_ISL_162285':0.007111741)0.738:0.000441250)0.992:0.003787114)0.000:0.000000006)0.000:0.000000006)0.000:0.000000006)0.841:0.000466593)0.000:0.000000006)0.000:0.000000006,'EPI_ISL_133627':0.000933882)0.851:0.000466599)0.766:0.000466422)0.907:0.000935875)0.000:0.000000006)0.000:0.000000006)0.000:0.000000006,(('EPI_ISL_190084':0.000000006,(('EPI_ISL_134910':0.003784028,'EPI_ISL_135058':0.002867489)0.745:0.000438520,'EPI_ISL_158444':0.010473018)0.775:0.000469099)0.000:0.000000006,(('EPI_ISL_135036':0.002383040,(('EPI_ISL_257149':0.000990247,('EPI_ISL_257136':0
[truncated: 777,986 more chars]
