# Supplementary material for: Using homologous network to identify reassortment risk in H5Nx avian influenza viruses
Source: PLoS Comput Biol. 2025 Jul 22;21(7):e1013301. doi: 10.1371/journal.pcbi.1013301 (PMC12282916; doi:10.1371/journal.pcbi.1013301)
Supplement: S1 File — This ZIP archive includes the dataset and code used to reproduce the results of this study. (ZIP) [file pcbi.1013301.s012.zip › S1_File/step2threshold_estimate(S2_Fig)/distance_analysisNA/distance_computation.py]

from ete3 import Tree
import numpy as np
import pandas as pd
from multiprocessing import Pool
import os
script_path = os.path.dirname(os.path.abspath(__file__))
os.chdir(script_path)
tree_file = "Ready_NA_aln.tree"
tree = Tree(tree_file, format=1)
df = pd.read_csv('../clstr_results.csv')
meta_df = df[['ID2', 'Year2']]
meta_df2 = df[['ID2', 'subtype']]
meta_df3= df[['ID2', 'NA']]
leaf_names = [leaf.name for leaf in tree.get_leaves()]
meta_dict = meta_df.set_index("ID2")["Year2"].to_dict()
meta_dict2 = meta_df2.set_index("ID2")["subtype"].to_dict()
meta_dict3 = meta_df3.set_index("ID2")["NA"].to_dict()
leaf_ids = np.array(leaf_names)
leaf_years = np.array([meta_dict[leaf] for leaf in leaf_names])
leaf_sub = np.array([meta_dict2[leaf] for leaf in leaf_names])
leaf_cluster= np.array([meta_dict3[leaf] for leaf in leaf_names])
idx_a, idx_b = np.triu_indices(len(leaf_ids), k=1)
year_diff = np.abs(leaf_years[idx_a] - leaf_years[idx_b])
valid_pairs = (year_diff <= 1) & (leaf_sub[idx_a] == leaf_sub[idx_b]) & (leaf_cluster[idx_a] == leaf_cluster[idx_b])
valid_idx_a = idx_a[valid_pairs]
valid_idx_b = idx_b[valid_pairs]
pairs_df = pd.DataFrame({
    "IDA": leaf_ids[valid_idx_a],
    "IDB": leaf_ids[valid_idx_b]
})

def compute_distances(chunk):
    distances = []
    for _, row in chunk.iterrows():
        distances.append({
            "IDA": row["IDA"],
            "IDB": row["IDB"],
            "Distance": tree.get_distance(row["IDA"], row["IDB"])
        })
    return pd.DataFrame(distances)
if __name__ == '__main__':
    chunk_size = 10000
    num_processes = 30
    chunks = [pairs_df.iloc[i:i + chunk_size] for i in range(0, len(pairs_df), chunk_size)]
    with Pool(num_processes) as pool:
        results = pool.map(compute_distances, chunks)
    result_df = pd.concat(results, ignore_index=True)
    result_df.to_csv("distance.csv", index=False)
