# Supplementary material for: Using homologous network to identify reassortment risk in H5Nx avian influenza viruses
Source: PLoS Comput Biol. 2025 Jul 22;21(7):e1013301. doi: 10.1371/journal.pcbi.1013301 (PMC12282916; doi:10.1371/journal.pcbi.1013301)
Supplement: S1 File — This ZIP archive includes the dataset and code used to reproduce the results of this study. (ZIP) [file pcbi.1013301.s012.zip › S1_File/step2threshold_estimate(S2_Fig)/distance_analysisNA/Ready_NA_aln.tree]

((('EPI_ISL_313540':0.002409009,('EPI_ISL_275943':0.000801484,((('EPI_ISL_316439':0.000801128,(((('EPI_ISL_274681':0.000801450,((('EPI_ISL_320732':0.003217203,(((('EPI_ISL_312609':0.000828492,((('EPI_ISL_331077':0.000000006,('EPI_ISL_308925':0.000000006,'EPI_ISL_331842':0.000801274)0.956:0.002408651)0.969:0.002408391,('EPI_ISL_297489':0.000801259,('EPI_ISL_286062':0.000000006,('EPI_ISL_293062':0.000801389,'EPI_ISL_309437':0.000000006)0.851:0.000802722)0.000:0.000000006)0.000:0.000000006)0.907:0.001604045,((('EPI_ISL_339067':0.004027739,((('EPI_ISL_322939':0.001602672,(((('EPI_ISL_416774':0.003219884,(('EPI_ISL_409061':0.001604905,('EPI_ISL_493325':0.001601484,(('EPI_ISL_482890':0.001614563,(('EPI_ISL_377440':0.0,'EPI_ISL_366589':0.0):0.000000006,('EPI_ISL_363931':0.002404313,'EPI_ISL_363989':0.000000006)0.631:0.000000006)0.000:0.000000006)0.920:0.000799366,(((('EPI_ISL_342263':0.000799721,'EPI_ISL_380492':0.000799350)0.000:0.000000006,(('EPI_ISL_378226':0.000799257,('EPI_ISL_378077':0.000799889,'EPI_ISL_378075':0.000000006)0.934:0.001600663)0.000:0.000000006,(('EPI_ISL_366572':0.001600344,'EPI_ISL_400011':0.002404199)0.211:0.000000006,('EPI_ISL_365505':0.000799663,('EPI_ISL_501924':0.000799949,'EPI_ISL_351973':0.000000006)0.000:0.000000006)0.864:0.000799543)0.000:0.000000006)1.000:0.000000006)0.000:0.000000006,(('EPI_ISL_398749':0.0,'EPI_ISL_394956':0.0,'EPI_ISL_366539':0.0):0.000000006,(('EPI_ISL_410965':0.003216126,'EPI_ISL_377909':0.000803211)0.882:0.001598708,('EPI_ISL_391125':0.000799747,('EPI_ISL_364356':0.000000006,('EPI_ISL_409042':0.0,'EPI_ISL_409373':0.0,'EPI_ISL_415776':0.0,'EPI_ISL_414896':0.0,'EPI_ISL_413714':0.0):0.000799674)0.000:0.000000006)0.000:0.000000006)0.850:0.000799486)0.000:0.000000006)0.000:0.000000006,('EPI_ISL_414882':0.002411936,'EPI_ISL_1367572':0.001612574)0.875:0.001598114)0.000:0.000000006)0.000:0.000000006)0.782:0.000799578)0.783:0.000799661,((((((((('EPI_ISL_400871':0.000800261,('EPI_ISL_400876':0.000000006,'EPI_ISL_402491':0.004019763)0.000:0.000000006)0.000:0.000000006,'EPI_ISL_391076':0.000801863)0.954:0.002411381,('EPI_ISL_404311':0.000800766,('EPI_ISL_338401':0.000799729,'EPI_ISL_337001':0.000000006)0.000:0.000000006)0.926:0.000799754)0.000:0.000000006,(('EPI_ISL_349762':0.000000006,'EPI_ISL_336493':0.000799887)0.891:0.000799901,'EPI_ISL_398951':0.001603100)0.000:0.000000006)1.000:0.000000006,((((((('EPI_ISL_717658':0.000800941,'EPI_ISL_480451':0.001608117)0.938:0.002410568,'EPI_ISL_12995233':0.000799674)0.000:0.000000006,'EPI_ISL_390672':0.001601803)0.000:0.000000006,('EPI_ISL_402204':0.001602057,'EPI_ISL_421126':0.003209647)0.000:0.000000006)0.000:0.000000006,(('EPI_ISL_390005':0.002414395,'EPI_ISL_395128':0.002407585)0.275:0.000797910,'EPI_ISL_404566':0.003223126)0.735:0.000000006)0.915:0.000799902,('EPI_ISL_351773':0.002406548,('EPI_ISL_416775':0.004019584,'EPI_ISL_390101':0.004015353)0.742:0.000000006)0.000:0.000000006)1.000:0.000000006,('EPI_ISL_398746':0.003208922,('EPI_ISL_376540':0.000799975,'EPI_ISL_369993':0.001601580)0.000:0.000000006)1.000:0.000000006)0.000:0.000000006)0.000:0.000000006,(('EPI_ISL_390117':0.000801163,('EPI_ISL_4055862':0.000800273,(((((((('EPI_ISL_389584':0.000000006,'EPI_ISL_377095':0.000000006)0.000:0.000000006,(((((((((((('EPI_ISL_377466':0.002405147,'EPI_ISL_387429':0.000000006)0.834:0.000800473,('EPI_ISL_390017':0.002409724,((('EPI_ISL_372646':0.0,'EPI_ISL_370030':0.0):0.000000006,'EPI_ISL_387217':0.000800448)0.896:0.001606025,('EPI_ISL_377842':0.000000006,'EPI_ISL_390008':0.004020048)0.770:0.000802995)0.881:0.001603818)0.781:0.000801752)0.000:0.000000006,'EPI_ISL_387512':0.001599971)0.000:0.000000006,(('EPI_ISL_369822':0.000799597,('EPI_ISL_398125':0.0,'EPI_ISL_362159':0.0,'EPI_ISL_349471':0.0,'EPI_ISL_350701':0.0,'EPI_ISL_339778':0.0,'EPI_ISL_363442':0.0,'EPI_ISL_333609':0.0,'EPI_ISL_395253':0.0,'EPI_ISL_4056063':0.0,'EPI_ISL_357871':0.0,'EPI_ISL_365235':0.0):0.000000006)0.000:0.000000006,(('EPI_ISL_378553':0.001601178,'EPI_ISL_338641':0.002405914)0.000:0.000000006,('EPI_ISL_365519':0.000799987,('EPI_ISL_394936':0.003208915,('EPI_ISL_482895':0.000800060,'EPI_ISL_583999':0.000000006)0.961:0.001601718)0.000:0.000000006)0.854:0.000800300)0.000:0.000000006)0.000:0.000000006)1.000:0.000000006,('EPI_ISL_424748':0.004840739,'EPI_ISL_390139':0.000000006)0.835:0.000799827)0.000:0.000000006,(('EPI_ISL_405965':0.002404240,('EPI_ISL_387470':0.0,'EPI_ISL_387468':0.0):0.001600753)0.000:0.000000006,'EPI_ISL_362659':0.002404654)0.000:0.000000006)1.000:0.000000006,(((('EPI_ISL_391370':0.002408154,((((('EPI_ISL_362617':0.000800315,('EPI_ISL_407952':0.001600961,'EPI_ISL_400852':0.001600891)0.000:0.000000006)0.838:0.000799757,('EPI_ISL_502030':0.003209107,'EPI_ISL_369083':0.001602065)0.000:0.000000006)0.540:0.000000006,('EPI_ISL_386844':0.001609645,'EPI_ISL_368957':0.003221138)0.766:0.000794830)0.000:0.000000006,(('EPI_ISL_355221':0.000801827,'EPI_ISL_378191':0.002415271)0.769:0.000799433,(('EPI_ISL_337423':0.0,'EPI_ISL_390119':0.0):0.000000006,'EPI_ISL_351771':0.001601149)0.000:0.000000006)0.000:0.000000006)0.000:0.000000006,('EPI_ISL_387226':0.000799690,'EPI_ISL_387222':0.000000006)0.963:0.001600922)0.525:0.000801747)0.000:0.000000006,('EPI_ISL_392586':0.002407583,((('EPI_ISL_404552':0.000000006,('EPI_ISL_499050':0.002407439,'EPI_ISL_404317':0.000799958)0.000:0.000000006)0.000:0.000000006,('EPI_ISL_412156':0.000800415,(('EPI_ISL_400794':0.0,'EPI_ISL_403110':0.0,'EPI_ISL_415768':0.0):0.000000006,('EPI_ISL_2462370':0.001601426,(((('EPI_ISL_407933':0.0,'EPI_ISL_13949964':0.0):0.000799866,'EPI_ISL_447881':0.000799941)0.000:0.000000006,('EPI_ISL_403947':0.0,'EPI_ISL_419087':0.0,'EPI_ISL_470993':0.0,'EPI_ISL_404293':0.0,'EPI_ISL_409390':0.0,'EPI_ISL_613415':0.0):0.000000006)0.000:0.000000006,(('EPI_ISL_487049':0.000799866,'EPI_ISL_487235':0.000000006)0.569:0.000000006,('EPI_ISL_487058':0.000804057,'EPI_ISL_482896':0.004025097)0.774:0.000796981)0.000:0.000000006)0.000:0.000000006)0.840:0.000799887)0.000:0.000000006)0.840:0.000800085)0.000:0.000000006,(((('EPI_ISL_418562':0.000799595,((('EPI_ISL_395317':0.000800011,'EPI_ISL_409138':0.001605521)0.000:0.000000006,'EPI_ISL_401783':0.000000006)0.735:0.000000006,('EPI_ISL_609935':0.0,'EPI_ISL_2532338':0.0):0.000000006)0.000:0.000000006)0.976:0.000000006,('EPI_ISL_409352':0.001600493,'EPI_ISL_400577':0.000000006)0.391:0.000000006)0.000:0.000000006,('EPI_ISL_405435':0.000799022,('EPI_ISL_402711':0.000798965,'EPI_ISL_396994':0.000800194)0.000:0.000000006)0.884:0.000799284)0.840:0.000799765,'EPI_ISL_365847':0.000000006)1.000:0.000000006)0.000:0.000000006)0.835:0.000799892)0.000:0.000000006,('EPI_ISL_510013':0.002405598,('EPI_ISL_347937':0.000000006,('EPI_ISL_398549':0.000800430,('EPI_ISL_401787':0.0,'EPI_ISL_399020':0.0):0.003210955)0.000:0.000000006)0.000:0.000000006)0.845:0.000799948)0.000:0.000000006,(('EPI_ISL_363435':0.000000006,'EPI_ISL_341062':0.000799524)0.876:0.000799596,'EPI_ISL_350691':0.000799633)0.000:0.000000006)0.000:0.000000006)0.000:0.000000006,'EPI_ISL_387285':0.000799770)0.000:0.000000006,('EPI_ISL_378554':0.000799824,('EPI_ISL_404294':0.004016085,('EPI_ISL_345560':0.001601085,(('EPI_ISL_357156':0.0,'EPI_ISL_354089':0.0,'EPI_ISL_366928':0.0,'EPI_ISL_372530':0.0,'EPI_ISL_366562':0.0,'EPI_ISL_346407':0.0):0.000000006,('EPI_ISL_357146':0.003212061,('EPI_ISL_372689':0.000799571,('EPI_ISL_528873':0.003219922,('EPI_ISL_390108':0.000000006,('EPI_ISL_412188':0.000799166,(('EPI_ISL_409341':0.0,'EPI_ISL_404634':0.0):0.000000006,(('EPI_ISL_403817':0.0,'EPI_ISL_403104':0.0):0.001600710,'EPI_ISL_413229':0.000799329)0.000:0.000000006)0.000:0.000000006)0.891:0.000799292)0.788:0.000800548)0.788:0.000799097)0.000:0.000000006)0.000:0.000000006)0.000:0.000000006)0.921:0.000799634)0.167:0.000000006)1.000:0.000000006)0.000:0.000000006,('EPI_ISL_399781':0.000799776,(((('EPI_ISL_357339':0.000799849,((('EPI_ISL_409420':0.002405722,(('EPI_ISL_414082':0.0,'EPI_ISL_414746':0.0):0.001604064,'EPI_ISL_400808':0.000805175)0.753:0.000797873)0.785:0.000804288,('EPI_ISL_354069':0.000801849,'EPI_ISL_515499':0.000799912)0.797:0.000801787)0.742:0.000000006,('EPI_ISL_405322':0.0,'EPI_ISL_395254':0.0):0.000000006)0.000:0.000000006)0.509:0.000000006,'EPI_ISL_386972':0.000799849)0.000:0.000000006,(('EPI_ISL_517683':0.000799686,'EPI_ISL_400016':0.001606854)0.764:0.000800561,('EPI_ISL_404632':0.001602866,'EPI_ISL_12953110':0.000800028)0.000:0.000000006)0.000:0.000000006)0.000:0.000000006,('EPI_ISL_419272':0.001601079,('EPI_ISL_447871':0.001601501,'EPI_ISL_410080':0.000000006)0.000:0.000000006)0.925:0.000799941)0.000:0.000000006)0.851:0.000799900)0.000:0.000000006,('EPI_ISL_395182':0.002407385,('EPI_ISL_412135':0.0,'EPI_ISL_412164':0.0):0.005634780)0.000:0.000000006)0.000:0.000000006,'EPI_ISL_510011':0.001601485)0.000:0.000000006)0.000:0.000000006,(('EPI_ISL_345223':0.000799948,'EPI_ISL_369014':0.004825676)0.000:0.000000006,'EPI_ISL_417893':0.000799698)0.000:0.000000006)0.000:0.000000006,('EPI_ISL_346067':0.000000006,(('EPI_ISL_378212':0.000800450,('EPI_ISL_416790':0.000800228,'EPI_ISL_400780':0.000000006)0.807:0.000800530)0.790:0.000799605,'EPI_ISL_398552':0.002405831)0.000:0.000000006)0.000:0.000000006)0.000:0.000000006,('EPI_ISL_390702':0.000799729,((('EPI_ISL_717668':0.000000006,'EPI_ISL_398715':0.000799751)0.922:0.000799953,('EPI_ISL_717664':0.000800007,'EPI_ISL_401458':0.000000006)0.000:0.000000006)0.927:0.001603727,'EPI_ISL_390137':0.003214527)0.000:0.000000006)0.000:0.000000006)1.000:0.000000006,(('EPI_ISL_400887':0.001605906,'EPI_ISL_390125':0.003218536)0.763:0.000798739,'EPI_ISL_347810':0.000799697)0.000:0.000000006)0.000:0.000000006,('EPI_ISL_13949962':0.000799793,(('EPI_ISL_395605':0.0,'EPI_ISL_395606':0.0):0.000799701,'EPI_ISL_400335':0.000000006)0.000:0.000000006)0.859:0.000799663)0.000:0.000000006,('EPI_ISL_392536':0.001602014,('EPI_ISL_413292':0.003208602,'EPI_ISL_365815':0.000799602)0.334:0.000000006)0.000:0.000000006)1.000:0.000000006)0.000:0.000000006)0.859:0.000800140,('EPI_ISL_342232':0.004012785,'EPI_ISL_409050':0.004016785)0.000:0.000000006)0.000:0.000000006)0.000:0.000000006,('EPI_ISL_363443':0.002405065,('EPI_ISL_391575':0.000801297,((('EPI_ISL_513958':0.0,'EPI_ISL_367396':0.0,'EPI_ISL_378555':0.0):0.000000006,('EPI_ISL_333608':0.000800105,(('EPI_ISL_362612':0.000799584,'EPI_ISL_362610':0.000000006)0.895:0.000799824,('EPI_ISL_419277':0.000000006,'EPI_ISL_419275':0.001603926)0.850:0.000800230)0.000:0.000000006)0.409:0.000000006)0.000:0.000000006,('EPI_ISL_369036':0.000799836,'EPI_ISL_367544':0.000000006)0.957:0.001601425)0.728:0.000000006)0.917:0.000799942)0.000:0.000000006)1.000:0.000000006,(('EPI_ISL_356239':0.001603158,'EPI_ISL_341015':0.000799588)0.780:0.000802562,(('EPI_ISL_390097':0.000800473,('EPI_ISL_516116':0.003206553,'EPI_ISL_342954':0.001600984)0.000:0.000000006)0.873:0.000799905,(('EPI_ISL_398573':0.0,'EPI_ISL_392578':0.0):0.001606578,('EPI_ISL_407100':0.000801077,'EPI_ISL_429850':0.000802991)0.931:0.002411143)0.894:0.001606021)0.000:0.000000006)0.000:0.000000006)1.000:0.000000006,'EPI_ISL_362157':0.000000006)0.000:0.000000006)0.790:0.000801555)0.781:0.000801653,((((('EPI_ISL_330959':0.000800918,(('EPI_ISL_334104':0.001603863,(((((((('EPI_ISL_354076':0.001604725,('EPI_ISL_355567':0.000801117,'EPI_ISL_355647':0.000000006)0.000:0.000000006)0.920:0.000801048,(((('EPI_ISL_346742':0.0,'EPI_ISL_334193':0.0,'EPI_ISL_362358':0.0,'EPI_ISL_377672':0.0):0.000000006,('EPI_ISL_341075':0.000801272,('EPI_ISL_377468':0.000801151,'EPI_ISL_340295':0.004019588)0.000:0.000000006)0.967:0.000000006)0.000:0.000000006,'EPI_ISL_361874':0.000801505)0.839:0.000801097,(((('EPI_ISL_405478':0.003213319,('EPI_ISL_428003':0.001604496,'EPI_ISL_414711':0.000801585)0.000:0.000000006)0.906:0.001603832,((((((((('EPI_ISL_408458':0.000000006,'EPI_ISL_487242':0.000000006)0.953:0.001602310,('EPI_ISL_399840':0.000000006,'EPI_ISL_404593':0.001601983)0.000:0.000000006)0.000:0.000000006,(('EPI_ISL_410084':0.000000006,'EPI_ISL_487161':0.000000006)0.000:0.000000006,'EPI_ISL_400308':0.003211693)0.443:0.000801101)0.871:0.000801017,(((('EPI_ISL_400778':0.002410570,'EPI_ISL_409052':0.000802413)0.760:0.000000006,('EPI_ISL_481340':0.003214902,(('EPI_ISL_398333':0.000800607,('EPI_ISL_414206':0.0,'EPI_ISL_414906':0.0):0.000000006)0.850:0.000800698,((((((((((((('EPI_ISL_400040':0.001606369,(('EPI_ISL_409105':0.0,'EPI_ISL_404608':0.0,'EPI_ISL_412185':0.0):0.001606050,'EPI_ISL_491825':0.001604748)0.418:0.000802959)0.761:0.000000006,((('EPI_ISL_403092':0.000800953,((('EPI_ISL_398834':0.000801057,'EPI_ISL_400855':0.000800858)0.000:0.000000006,(((((((('EPI_ISL_418538':0.002407547,('EPI_ISL_522425':0.002406460,((('EPI_ISL_2932451':0.000000006,'EPI_ISL_15610639':0.009726489)0.904:0.001606016,(((((('EPI_ISL_9029224':0.0,'EPI_ISL_882816':0.0,'EPI_ISL_1296354':0.0,'EPI_ISL_1296360':0.0):0.000000006,('EPI_ISL_5056427':0.0,'EPI_ISL_5056474':0.0):0.004838419)0.910:0.001607237,((('EPI_ISL_1760817':0.000801522,((('EPI_ISL_10678452':0.001606620,(((('EPI_ISL_14863123':0.000801426,'EPI_ISL_13431265':0.000801338)0.000:0.000000006,(('EPI_ISL_10626850':0.0,'EPI_ISL_5933273':0.0):0.000000006,(('EPI_ISL_7404288':0.000000006,(('EPI_ISL_8558099':0.0,'EPI_ISL_8558097':0.0):0.000000006,'EPI_ISL_8558077':0.000805172)0.838:0.000802087)0.893:0.000802036,((('EPI_ISL_14931754':0.000000006,('EPI_ISL_14928343':0.0,'EPI_ISL_13054659':0.0):0.000801247)0.959:0.002409099,(('EPI_ISL_14931831':0.0,'EPI_ISL_11532892':0.0):0.000000006,'EPI_ISL_11958526':0.000000006)0.000:0.000000006)0.929:0.000801691,(('EPI_ISL_8429138':0.0,'EPI_ISL_4005771':0.0):0.000000006,'EPI_ISL_9525010':0.000000006)1.000:0.000000006)0.000:0.000000006)0.967:0.002409516)0.000:0.000000006)0.000:0.000000006,((('EPI_ISL_14727211':0.000801859,'EPI_ISL_12240150':0.000801037)0.893:0.001605370,('EPI_ISL_3102210':0.0,'EPI_ISL_3534318':0.0):0.000000006)0.000:0.000000006,('EPI_ISL_9383896':0.001603706,((('EPI_ISL_8882130':0.000800644,'EPI_ISL_8882155':0.010574436)0.000:0.000000006,(('EPI_ISL_12839600':0.0,'EPI_ISL_8808670':0.0,'EPI_ISL_12240179':0.0):0.000000006,'EPI_ISL_6306128':0.001604449)0.000:0.000000006)0.000:0.000000006,(('EPI_ISL_12107787':0.001602903,'EPI_ISL_9346117':0.003213866)0.000:0.000000006,('EPI_ISL_5034086':0.000000006,('EPI_ISL_12339066':0.0,'EPI_ISL_12471307':0.0):0.002406497)0.852:0.000800926)0.000:0.000000006)0.738:0.000000006)0.972:0.003213399)0.861:0.000801340)0.000:0.000000006,((('EPI_ISL_9390614':0.0,'EPI_ISL_9390604':0.0,'EPI_ISL_9390625':0.0):0.002410509,(('EPI_ISL_14198762':0.001603918,('EPI_ISL_12666615':0.000000006,'EPI_ISL_7637993':0.002410377)0.000:0.000000006)0.957:0.002410113,((('EPI_ISL_9401999':0.000801522,('EPI_ISL_12107444':0.0,'EPI_ISL_10493091':0.0):0.000000006)1.000:0.000000006,('EPI_ISL_13089778':0.000801640,'EPI_ISL_9988839':0.002411649)0.000:0.000000006)0.000:0.000000006,('EPI_ISL_13885639':0.000801723,'EPI_ISL_6940689':0.000801562)0.000:0.000000006)0.000:0.000000006)0.921:0.001604653)0.000:0.000000006,'EPI_ISL_12240209':0.000803027)0.000:0.000000006)0.000:0.000000006)0.835:0.000803027,((('EPI_ISL_3855650':0.000000006,'EPI_ISL_11956638':0.003219080)0.810:0.000801026,('EPI_ISL_12240175':0.002407416,('EPI_ISL_12717530':0.000802630,('EPI_ISL_13897069':0.0,'EPI_ISL_9533483':0.0):0.000000006)0.958:0.003223274)0.753:0.000811563)0.794:0.000802452,(((('EPI_ISL_14847576':0.000000006,(('EPI_ISL_13885638':0.003213023,('EPI_ISL_12839670':0.002413406,(('EPI_ISL_9359973':0.0,'EPI_ISL_8929301':0.0,'EPI_ISL_9383693':0.0):0.000000006,(('EPI_ISL_13200028':0.0,'EPI_ISL_12343197':0.0,'EPI_ISL_10945421':0.0,'EPI_ISL_11155014':0.0,'EPI_ISL_11112383':0.0):0.000000006,'EPI_ISL_14797464':0.000800631)0.918:0.001602726)0.000:0.000000006)0.000:0.000000006)0.940:0.002419068,(((((((('EPI_ISL_12942762':0.000000006,'EPI_ISL_12219491':0.000800999)0.868:0.000800929,(('EPI_ISL_10626779':0.001607235,('EPI_ISL_15394421':0.001603276,('EPI_ISL_12240182':0.000800985,((('EPI_ISL_9650320':0.000800924,(((((('EPI_ISL_14928430':0.002405793,((('EPI_ISL_15641743':0.000800529,'EPI_ISL_14862736':0.000802147)0.000:0.000000006,(('EPI_ISL_14751120':0.000799374,'EPI_ISL_14924368':0.001608104)0.782:0.000802338,('EPI_ISL_14951642':0.000800895,'EPI_ISL_13324719':0.001603295)0.000:0.000000006)1.000:0.000000006)0.000:0.000000006,(('EPI_ISL_14862561':0.002406152,'EPI_ISL_14951644':0.001602427)0.000:0.000000006,(('EPI_ISL_15215327':0.0,'EPI_ISL_13897157':0.0):0.000000006,('EPI_ISL_14836419':0.000802292,('EPI_ISL_14883640':0.000800972,'EPI_ISL_15260058':0.000000006)0.773:0.000801676)0.779:0.000799742)0.000:0.000000006)0.976:0.000000006)0.000:0.000000006)0.869:0.000800669,('EPI_ISL_12219451':0.000801460,(('EPI_ISL_3837459':0.000800886,(('EPI_ISL_11217737':0.000000006,'EPI_ISL_14328717':0.000800113)0.918:0.001602427,((('EPI_ISL_12219337':0.000800666,(('EPI_ISL_12219432':0.000000006,'EPI_ISL_14862585':0.001604107)0.836:0.000800856,('EPI_ISL_12809072':0.000000006,('EPI_ISL_15610644':0.000801094,((((('EPI_ISL_15714975':0.000801398,'EPI_ISL_15190796':0.000801650)0.800:0.000801772,(('EPI_ISL_15504814':0.000000006,('EPI_ISL_15610784':0.000000006,'EPI_ISL_15610781':0.008560762)0.000:0.000000006)0.939:0.002773192,('EPI_ISL_13897082':0.0,'EPI_ISL_14466707':0.0,'EPI_ISL_15394443':0.0,'EPI_ISL_14863856':0.0,'EPI_ISL_15610773':0.0,'EPI_ISL_14036100':0.0):0.000000006)0.740:0.000000006)0.499:0.000000006,'EPI_ISL_15641734':0.000000006)0.463:0.000000006,'EPI_ISL_14727214':0.000801257)0.000:0.000000006,('EPI_ISL_15689346':0.000000006,('EPI_ISL_15505742':0.000801403,(('EPI_ISL_14751131':0.0,'EPI_ISL_15447084':0.0,'EPI_ISL_15058762':0.0):0.000000006,('EPI_ISL_15602028':0.000000006,('EPI_ISL_15058996':0.000801636,'EPI_ISL_15544290':0.000801369)0.000:0.000000006)0.000:0.000000006)0.000:0.000000006)0.889:0.000802393)0.850:0.000801382)0.000:0.000000006)0.861:0.001379710)0.000:0.000000006)0.000:0.000000006)0.402:0.000000006,'EPI_ISL_10434299':0.004019384)0.821:0.001377950,(((('EPI_ISL_9383899':0.0,'EPI_ISL_13148932':0.0):0.000000006,'EPI_ISL_12109559':0.000800090)0.000:0.000000006,('EPI_ISL_13284055':0.001601980,'EPI_ISL_14797562':0.000813213)0.336:0.000000006)0.000:0.000000006,('EPI_ISL_14509111':0.001602170,('EPI_ISL_14797552':0.000800557,(('EPI_ISL_11669433':0.0,'EPI_ISL_12142181':0.0,'EPI_ISL_12142220':0.0,'EPI_ISL_12142172':0.0,'EPI_ISL_13163867':0.0):0.000000006,'EPI_ISL_14218931':0.001601040)0.000:0.000000006)0.000:0.000000006)0.903:0.000800090)0.921:0.000800456)0.003:0.000000006)0.463:0.000000006)0.000:0.000000006,'EPI_ISL_10828540':0.000801014)0.466:0.000000006)0.000:0.000000006)0.000:0.000000006,'EPI_ISL_9390611':0.000800805)0.000:0.000000006,('EPI_ISL_15363454':0.000801456,'EPI_ISL_15288432':0.000802494)0.786:0.000801141)0.464:0.000000006,('EPI_ISL_9009478':0.0,'EPI_ISL_11814591':0.0,'EPI_ISL_9390623':0.0,'EPI_ISL_8814327':0.0,'EPI_ISL_8810275':0.0,'EPI_ISL_11956883':0.0):0.000000006)0.000:0.000000006,'EPI_ISL_13284698':0.001602616)0.000:0.000000006)0.919:0.001378152,'EPI_ISL_13655559':0.004020116)0.149:0.000000006,'EPI_ISL_14854650':0.002408311)0.462:0.000000006)0.000:0.000000006)0.346:0.000000006)0.830:0.001378588,('EPI_ISL_6915293':0.0,'EPI_ISL_5365839':0.0,'EPI_ISL_10826382':0.0,'EPI_ISL_3837314':0.0,'EPI_ISL_4005790':0.0,'EPI_ISL_10826909':0.0):0.000000006)0.660:0.000000006)0.333:0.000000006,'EPI_ISL_14854642':0.001604770)0.000:0.000000006,((((('EPI_ISL_10826395':0.001602273,'EPI_ISL_9988851':0.000000006)0.852:0.000800178,(('EPI_ISL_10493105':0.000000006,('EPI_ISL_8558052':0.000823670,'EPI_ISL_11403035':0.000749801)0.632:0.000050627)0.000:0.000000006,('EPI_ISL_14931608':0.001602425,'EPI_ISL_15138989':0.000800075)0.729:0.000000006)0.997:0.000000006)0.000:0.000000006,(('EPI_ISL_15025126':0.000800558,('EPI_ISL_14895822':0.000000006,'EPI_ISL_14923895':0.000800662)0.849:0.000800405)0.000:0.000000006,((('EPI_ISL_15288566':0.000800234,'EPI_ISL_15025093':0.001602289)0.000:0.000000006,(((('EPI_ISL_13344696':0.001603216,'EPI_ISL_15393531':0.000802418)0.805:0.000799359,'EPI_ISL_14892813':0.001603055)0.000:0.000000006,((((('EPI_ISL_13897081':0.001602205,'EPI_ISL_8559163':0.000800268)0.000:0.000000006,'EPI_ISL_15138957':0.000800132)0.000:0.000000006,(((('EPI_ISL_14326688':0.0,'EPI_ISL_15025110':0.0):0.000000006,'EPI_ISL_13148942':0.000800954)0.825:0.000800850,'EPI_ISL_8125101':0.000800233)0.000:0.000000006,(('EPI_ISL_12471330':0.001604486,'EPI_ISL_13044337':0.000800011)0.000:0.000000006,('EPI_ISL_13339880':0.001601567,('EPI_ISL_11668766':0.000000006,('EPI_ISL_14755406':0.000800696,('EPI_ISL_13699533':0.000800331,('EPI_ISL_13885617':0.000000006,'EPI_ISL_13531918':0.000800592)0.000:0.000000006)0.556:0.000000006)0.000:0.000000006)0.000:0.000000006)0.839:0.000800504)0.000:0.000000006)0.000:0.000000006)0.968:0.000000006,(('EPI_ISL_13101426':0.003209659,('EPI_ISL_14847570':0.000801598,'EPI_ISL_15394452':0.001603115)0.426:0.000800905)0.452:0.000000006,'EPI_ISL_14862647':0.001601846)0.000:0.000000006)0.000:0.000000006,('EPI_ISL_15288643':0.000000006,'EPI_ISL_15393527':0.002406016)0.836:0.000799973)0.000:0.000000006)0.000:0.000000006,('EPI_ISL_14218940':0.002406639,('EPI_ISL_12240112':0.0,'EPI_ISL_12240125':0.0,'EPI_ISL_9527989':0.0,'EPI_ISL_14056436':0.0,'EPI_ISL_14036343':0.0,'EPI_ISL_11969448':0.0,'EPI_ISL_8152065':0.0,'EPI_ISL_13892748':0.0,'EPI_ISL_8558068':0.0,'EPI_ISL_13284200':0.0,'EPI_ISL_8152167':0.0,'EPI_ISL_10830704':0.0,'EPI_ISL_13284182':0.0,'EPI_ISL_13284181':0.0,'EPI_ISL_11171192':0.0,'EPI_ISL_12610916':0.0,'EPI_ISL_15138964':0.0,'EPI_ISL_15139017':0.0,'EPI_ISL_15140871':0.0,'EPI_ISL_8558040':0.0,'EPI_ISL_11999109':0.0,'EPI_ISL_9109814':0.0,'EPI_ISL_8152183':0.0):0.000000006)0.000:0.000000006)0.000:0.000000006)1.000:0.000000006,((('EPI_ISL_14862575':0.000800278,'EPI_ISL_12809094':0.002405562)0.000:0.000000006,('EPI_ISL_8035543':0.000800326,('EPI_ISL_14986699':0.002406044,'EPI_ISL_8559181':0.000000006)0.431:0.000000006)0.000:0.000000006)0.918:0.000000006,'EPI_ISL_11969460':0.000000006)0.000:0.000000006)0.000:0.000000006)1.000:0.000000006)0.000:0.000000006,('EPI_ISL_14862734':0.002415141,'EPI_ISL_14863124':0.000795319)0.902:0.001609556)0.808:0.000800269,((('EPI_ISL_15215328':0.002410010,'EPI_ISL_15394439':0.003211240)0.000:0.000000006,('EPI_ISL_14836413':0.001603392,'EPI_ISL_9533458':0.000000006)0.842:0.000800335)0.000:0.000000006,('EPI_ISL_9483695':0.0,'EPI_ISL_8377577':0.0,'EPI_ISL_13101420':0.0,'EPI_ISL_13101379':0.0,'EPI_ISL_11499449':0.0,'EPI_ISL_14863110':0.0,'EPI_ISL_8640746':0.0,'EPI_ISL_8808401':0.0):0.000000006)0.000:0.000000006)0.870:0.000800700)0.441:0.000000006,'EPI_ISL_9388970':0.003214172)0.114:0.000000006,('EPI_ISL_15610787':0.003220407,('EPI_ISL_13631779':0.000801118,'EPI_ISL_9109813':0.000000006)0.000:0.000000006)0.829:0.000800940)0.466:0.000000006,(('EPI_ISL_11497691':0.0,'EPI_ISL_11956824':0.0):0.004830321,('EPI_ISL_9401986':0.000800970,('EPI_ISL_5419119':0.001606687,('EPI_ISL_6424987':0.000000006,('EPI_ISL_9401936':0.002405984,('EPI_ISL_14836412':0.000800850,'EPI_ISL_8808407':0.000800786)0.000:0.000000006)0.841:0.000800830)0.000:0.000000006)0.000:0.000000006)0.000:0.000000006)0.922:0.000800928)0.000:0.000000006,(((((('EPI_ISL_13148929':0.002409045,('EPI_ISL_8770012':0.0,'EPI_ISL_9401961':0.0,'EPI_ISL_12219581':0.0,'EPI_ISL_12240160':0.0,'EPI_ISL_6852312':0.0,'EPI_ISL_7692008':0.0,'EPI_ISL_11532843':0.0,'EPI_ISL_8636566':0.0,'EPI_ISL_12109598':0.0,'EPI_ISL_12710552':0.0,'EPI_ISL_12713355':0.0,'EPI_ISL_14036328':0.0,'EPI_ISL_7257058':0.0,'EPI_ISL_12713357':0.0):0.000000006)0.000:0.000000006,((('EPI_ISL_9483027':0.000801393,(('EPI_ISL_11403526':0.000000006,('EPI_ISL_12206272':0.001607512,('EPI_ISL_13885635':0.000000006,'EPI_ISL_13471376':0.000000006)0.771:0.000802289)0.783:0.000803692)0.840:0.000802113,'EPI_ISL_11497384':0.001603898)0.000:0.000000006)0.694:0.000000006,'EPI_ISL_12942860':0.001604360)0.000:0.000000006,'EPI_ISL_9250472':0.000000006)0.000:0.000000006)0.000:0.000000006,('EPI_ISL_7692006':0.000000006,'EPI_ISL_13148850':0.000801234)0.000:0.000000006)0.000:0.000000006,('EPI_ISL_11171198':0.000801180,(((('EPI_ISL_12219333':0.0,'EPI_ISL_5935329':0.0,'EPI_ISL_9650307':0.0,'EPI_ISL_5935488':0.0,'EPI_ISL_13044321':0.0):0.000801365,'EPI_ISL_7256897':0.001604150)0.428:0.000000006,'EPI_ISL_8377573':0.001604094)0.000:0.000000006,('EPI_ISL_12219438':0.001605420,(('EPI_ISL_12240123':0.000000006,(('EPI_ISL_12809120':0.0,'EPI_ISL_12647001':0.0):0.001604557,((('EPI_ISL_15393528':0.000000006,('EPI_ISL_10493004':0.000801490,'EPI_ISL_9714206':0.000801490)0.000:0.000000006)0.000:0.000000006,('EPI_ISL_13892749':0.0,'EPI_ISL_15288589':0.0):0.000000006)0.000:0.000000006,('EPI_ISL_14906769':0.000801518,'EPI_ISL_13344638':0.000000006)0.915:0.000801490)0.000:0.000000006)0.896:0.000801757)0.851:0.000802548,(('EPI_ISL_9492447':0.000801808,(('EPI_ISL_14509033':0.001605455,('EPI_ISL_9593265':0.000803336,('EPI_ISL_12240107':0.001605226,'EPI_ISL_11766277':0.000801995)0.530:0.000000006)0.000:0.000000006)1.000:0.000000006,('EPI_ISL_12219327':0.0,'EPI_ISL_11814503':0.0,'EPI_ISL_11814593':0.0,'EPI_ISL_12240181':0.0,'EPI_ISL_13163873':0.0,'EPI_ISL_11403075':0.0,'EPI_ISL_12141757':0.0,'EPI_ISL_12142307':0.0,'EPI_ISL_6852550':0.0,'EPI_ISL_8882124':0.0,'EPI_ISL_9995004':0.0):0.000000006)0.000:0.000000006)0.482:0.000000006,'EPI_ISL_9528028':0.000801707)0.000:0.000000006)0.000:0.000000006)0.845:0.000801587)0.000:0.000000006)0.000:0.000000006)0.000:0.000000006,(('EPI_ISL_13284622':0.000801273,'EPI_ISL_9775384':0.000802484)0.000:0.000000006,(('EPI_ISL_8808394':0.000803040,('EPI_ISL_14848017':0.000000006,'EPI_ISL_14847580':0.000000006)0.837:0.000801234)0.000:0.000000006,('EPI_ISL_12579899':0.0,'EPI_ISL_13531185':0.0,'EPI_ISL_11323853':0.0):0.000801181)0.000:0.000000006)0.000:0.000000006)0.000:0.000000006,(('EPI_ISL_14862732':0.001604053,('EPI_ISL_11496669':0.000000006,'EPI_ISL_13580805':0.000802539)0.000:0.000000006)0.857:0.000801477,(('EPI_ISL_10626833':0.0,'EPI_ISL_9707563':0.0,'EPI_ISL_11496666':0.0):0.000000006,('EPI_ISL_12240207':0.002408191,'EPI_ISL_13284276':0.000801337)0.000:0.000000006)0.000:0.000000006)0.931:0.001607604)0.886:0.000801180)0.781:0.001380884)0.002:0.001380641)0.623:0.000000056,('EPI_ISL_10828529':0.003216726,((('EPI_ISL_14819775':0.001608258,(('EPI_ISL_10434306':0.0,'EPI_ISL_15394061':0.0):0.000000006,'EPI_ISL_13175661':0.001603452)0.892:0.001604996)0.883:0.001611127,(((((((((((((((((((('EPI_ISL_5419122':0.002407938,('EPI_ISL_14836417':0.000801030,'EPI_ISL_14115546':0.000801549)0.000:0.000000006)0.514:0.000000006,(('EPI_ISL_15394431':0.000801165,'EPI_ISL_15610646':0.003216644)0.768:0.000802575,('EPI_ISL_5419107':0.0,'EPI_ISL_9346129':0.0):0.000000006)0.000:0.000000006)1.000:0.000000006,((((('EPI_ISL_14463458':0.000804115,('EPI_ISL_14465872':0.000000006,'EPI_ISL_14465863':0.000000006)0.795:0.001602278)0.781:0.001607547,('EPI_ISL_14797465':0.000800277,'EPI_ISL_10828199':0.000000006)0.907:0.000800447)0.721:0.000000006,('EPI_ISL_14198766':0.001603395,('EPI_ISL_13284117':0.000800803,'EPI_ISL_14835660':0.000801478)0.000:0.000000006)0.942:0.000000006)0.000:0.000000006,((('EPI_ISL_14542029':0.0,'EPI_ISL_14198752':0.0,'EPI_ISL_11969462':0.0,'EPI_ISL_14930559':0.0,'EPI_ISL_14039024':0.0,'EPI_ISL_14883650':0.0,'EPI_ISL_13897323':0.0,'EPI_ISL_11533853':0.0,'EPI_ISL_15260067':0.0):0.000000006,'EPI_ISL_13897341':0.001602081)0.000:0.000000006,('EPI_ISL_14863087':0.001604303,'EPI_ISL_14036098':0.002407463)0.000:0.000000006)0.000:0.000000006)0.754:0.000000006,('EPI_ISL_12839651':0.000802365,('EPI_ISL_11814507':0.001602782,('EPI_ISL_14862583':0.000000006,(('EPI_ISL_11814493':0.000000006,'EPI_ISL_10073545':0.000800843)0.920:0.000800640,'EPI_ISL_14951630':0.001603430)0.000:0.000000006)0.000:0.000000006)0.800:0.000800365)0.850:0.002408545)0.835:0.000800870)0.000:0.000000006,(('EPI_ISL_14466053':0.002407620,(('EPI_ISL_9483656':0.0,'EPI_ISL_15690711':0.0):0.000000006,'EPI_ISL_14901923':0.003214914)0.733:0.000000006)0.904:0.000800979,('EPI_ISL_13897295':0.002413168,((('EPI_ISL_13892660':0.000802487,'EPI_ISL_14326680':0.000801099)0.000:0.000000006,'EPI_ISL_14328719':0.000801712)0.000:0.000000006,(('EPI_ISL_9527971':0.0,'EPI_ISL_12142156':0.0,'EPI_ISL_9402010':0.0):0.000000006,('EPI_ISL_14542057':0.000801148,'EPI_ISL_14542061':0.000000006)0.836:0.000801135)0.000:0.000000006)0.000:0.000000006)0.000:0.000000006)0.904:0.000801099)0.000:0.000000006,(((('EPI_ISL_13163892':0.0,'EPI_ISL_12666613':0.0):0.000000006,'EPI_ISL_14835706':0.000800706)0.000:0.000000006,(('EPI_ISL_14145098':0.000803440,('EPI_ISL_13897102':0.0,'EPI_ISL_14862550':0.0):0.000000006)0.823:0.000801586,'EPI_ISL_14903566':0.000801061)0.000:0.000000006)0.000:0.000000006,('EPI_ISL_12631942':0.001605350,('EPI_ISL_12579694':0.0,'EPI_ISL_12579700':0.0):0.000000006)0.000:0.000000006)0.838:0.000801277)0.873:0.000801367,('EPI_ISL_14610709':0.001603164,'EPI_ISL_12607368':0.002411974)0.000:0.000000006)0.852:0.000801373,((((('EPI_ISL_13339942':0.000000006,((((('EPI_ISL_12870574':0.001606179,'EPI_ISL_13892742':0.002416299)0.763:0.000800441,(((('EPI_ISL_12240111':0.0,'EPI_ISL_3534314':0.0,'EPI_ISL_6306592':0.0,'EPI_ISL_14930527':0.0):0.000000006,(((((((('EPI_ISL_14836418':0.001604322,((((('EPI_ISL_8127309':0.000000006,'EPI_ISL_13284138':0.000801267)0.875:0.000801232,(('EPI_ISL_12607933':0.000000006,'EPI_ISL_13471377':0.000800511)0.948:0.002407093,('EPI_ISL_12219614':0.0,'EPI_ISL_12219610':0.0,'EPI_ISL_12219323':0.0,'EPI_ISL_12943198':0.0):0.000000006)0.000:0.000000006)0.874:0.000801118,(((('EPI_ISL_12839625':0.000791789,(('EPI_ISL_13970479':0.000798537,'EPI_ISL_13970494':0.001608811)0.896:0.001607621,(('EPI_ISL_12219427':0.001603862,('EPI_ISL_12646999':0.003215749,('EPI_ISL_14320132':0.000801332,('EPI_ISL_14320120':0.0,'EPI_ISL_14320121':0.0):0.000000006)0.988:0.003217754)0.000:0.000000006)0.835:0.000801080,('EPI_ISL_12240120':0.000000006,('EPI_ISL_9854356':0.000800918,'EPI_ISL_11403042':0.000801052)0.000:0.000000006)0.000:0.000000006)0.000:0.000000006)0.000:0.000000006)0.946:0.001582660,(('EPI_ISL_14198743':0.000800968,(('EPI_ISL_14819750':0.001604467,(((('EPI_ISL_13471380':0.000800740,((((('EPI_ISL_14218942':0.000000006,(('EPI_ISL_12109565':0.000802736,'EPI_ISL_13284353':0.003217816)0.767:0.000800335,('EPI_ISL_11814252':0.000801547,(('EPI_ISL_8814258':0.000801321,((((('EPI_ISL_13440481':0.000801548,('EPI_ISL_13897089':0.001605750,'EPI_ISL_11814281':0.000801217)0.000:0.000000006)0.512:0.000000006,'EPI_ISL_11403039':0.000801182)0.000:0.000000006,((((('EPI_ISL_10827535':0.000000006,('EPI_ISL_12579940':0.000801583,('EPI_ISL_14014965':0.000000006,'EPI_ISL_14429011':0.000000006)0.854:0.000804769)0.740:0.000000030)0.459:0.000000006,('EPI_ISL_14429043':0.0,'EPI_ISL_15026804':0.0):0.000000006)0.000:0.000000006,('EPI_ISL_14198744':0.003227929,('EPI_ISL_14198749':0.0,'EPI_ISL_14198754':0.0):0.000000006)0.908:0.001604447)0.460:0.000000006,('EPI_ISL_9359938':0.0,'EPI_ISL_12722061':0.0,'EPI_ISL_12722072':0.0,'EPI_ISL_14904034':0.0,'EPI_ISL_6902083':0.0,'EPI_ISL_8152653':0.0,'EPI_ISL_6795315':0.0,'EPI_ISL_13101397':0.0,'EPI_ISL_13101396':0.0,'EPI_ISL_11496572':0.0,'EPI_ISL_13284372':0.0,'EPI_ISL_14903204':0.0,'EPI_ISL_11959144':0.0,'EPI_ISL_14906616':0.0,'EPI_ISL_10492977':0.0,'EPI_ISL_13897091':0.0,'EPI_ISL_11800297':0.0,'EPI_ISL_13284087':0.0,'EPI_ISL_13344422':0.0):0.000000006)0.000:0.000000006,'EPI_ISL_14463463':0.000801228)0.456:0.000000006)0.453:0.000000006,((('EPI_ISL_15288564':0.002409179,'EPI_ISL_14198750':0.001607093)0.137:0.000000006,('EPI_ISL_14463473':0.000801113,('EPI_ISL_14145028':0.001603498,'EPI_ISL_12717516':0.000801321)0.000:0.000000006)0.000:0.000000006)1.000:0.000000006,'EPI_ISL_9702096':0.000801794)0.000:0.000000006)0.455:0.000000006,('EPI_ISL_13812528':0.001604529,'EPI_ISL_12206267':0.000801469)0.745:0.000000006)0.000:0.000000006)0.460:0.000000006,'EPI_ISL_13812078':0.000801114)0.000:0.000000006)0.120:0.000000006)0.911:0.000996615)0.000:0.000000006,'EPI_ISL_13055009':0.000801290)0.865:0.000996587,('EPI_ISL_15610798':0.000800904,'EPI_ISL_14466686':0.001604694)0.000:0.000000006)0.756:0.000000006,'EPI_ISL_15610629':0.000801399)0.460:0.000000006,('EPI_ISL_12942247':0.0,'EPI_ISL_14198761':0.0,'EPI_ISL_14198747':0.0,'EPI_ISL_14036185':0.0,'EPI_ISL_14931726':0.0,'EPI_ISL_14225298':0.0,'EPI_ISL_15259076':0.0,'EPI_ISL_13892683':0.0,'EPI_ISL_15503770':0.0):0.000000006)0.000:0.000000006)0.458:0.000000006,'EPI_ISL_12219308':0.001605623)0.000:0.000000006,'EPI_ISL_14466673':0.000801121)0.462:0.000000006,'EPI_ISL_13244276':0.000801042)0.000:0.000000006)0.457:0.000000006,'EPI_ISL_12219589':0.000801440)0.000:0.000000006)0.000:0.000000006,('EPI_ISL_15388059':0.000801528,(((('EPI_ISL_15544288':0.0,'EPI_ISL_15388066':0.0,'EPI_ISL_14811843':0.0,'EPI_ISL_14977270':0.0,'EPI_ISL_13897360':0.0):0.000000006,'EPI_ISL_15388048':0.001604937)0.000:0.000000006,((((('EPI_ISL_15081645':0.0,'EPI_ISL_15388047':0.0):0.001615901,('EPI_ISL_15714603':0.000801735,('EPI_ISL_15690713':0.0,'EPI_ISL_15714964':0.0,'EPI_ISL_15210590':0.0,'EPI_ISL_15701456':0.0):0.000000006)0.000:0.000000006)0.856:0.000801946,'EPI_ISL_15210588':0.000801401)0.000:0.000000006,'EPI_ISL_15210611':0.000801621)0.000:0.000000006,(('EPI_ISL_14924362':0.000801443,('EPI_ISL_15363456':0.0,'EPI_ISL_15388063':0.0,'EPI_ISL_15579598':0.0,'EPI_ISL_15388064':0.0):0.000801508)0.000:0.000000006,'EPI_ISL_15579596':0.000801267)0.000:0.000000006)0.999:0.000000006)0.000:0.000000006,('EPI_ISL_15579604':0.001603796,'EPI_ISL_15504837':0.000801214)0.000:0.000000006)0.000:0.000000006)0.883:0.000801545)0.897:0.000996949)0.948:0.000000006,('EPI_ISL_11766279':0.000000006,('EPI_ISL_13812838':0.0,'EPI_ISL_14930627':0.0):0.001604633)0.853:0.000801213)0.463:0.000000006,('EPI_ISL_11499450':0.000000006,('EPI_ISL_14428924':0.000800323,'EPI_ISL_13560690':0.000809005)0.902:0.001606743)0.864:0.000801180)0.000:0.000000006)0.465:0.000000006,(('EPI_ISL_12631163':0.003213628,'EPI_ISL_14328712':0.000000006)0.930:0.000801903,('EPI_ISL_13148893':0.001603334,('EPI_ISL_14542020':0.002407065,('EPI_ISL_14326787':0.000799809,('EPI_ISL_13503252':0.000000006,'EPI_ISL_12288938':0.001600914)0.000:0.000000006)0.000:0.000000006)0.964:0.002407028)0.000:0.000000006)0.860:0.000801306)0.339:0.000000006,'EPI_ISL_14463459':0.004829836)0.512:0.000000006)0.000:0.000000006,'EPI_ISL_12943127':0.002407911)0.000:0.000000006,'EPI_ISL_12323512':0.001604042)0.000:0.000000006,('EPI_ISL_14261905':0.0,'EPI_ISL_14218935':0.0):0.002408224)0.459:0.000000006,('EPI_ISL_12219306':0.000000006,'EPI_ISL_13892666':0.001603408)0.959:0.002407742)0.000:0.000000006,('EPI_ISL_10155267':0.002416087,('EPI_ISL_13892661':0.000000006,'EPI_ISL_14509117':0.000801398)0.000:0.000000006)0.820:0.000801306)0.164:0.000000006,'EPI_ISL_9775383':0.002412309)0.491:0.000000006,(('EPI_ISL_15689344':0.000801960,'EPI_ISL_15714969':0.000000006)0.930:0.002409148,('EPI_ISL_8558018':0.000000006,('EPI_ISL_11995121':0.003312580,'EPI_ISL_11993942':0.001513804)0.463:0.000000056)0.898:0.001372230)0.000:0.000000006)0.000:0.000000006)0.463:0.000000006,((('EPI_ISL_12219309':0.0,'EPI_ISL_12943139':0.0):0.000801438,'EPI_ISL_8808400':0.000000006)0.938:0.001604516,(((('EPI_ISL_9260808':0.000000006,'EPI_ISL_12107421':0.001604117)0.857:0.000801242,((('EPI_ISL_14819770':0.000801530,'EPI_ISL_11787147':0.000801530)0.000:0.000000006,((('EPI_ISL_12240118':0.002409829,'EPI_ISL_13892664':0.000801122)0.000:0.000000006,'EPI_ISL_12666618':0.000801122)0.000:0.000000006,((((('EPI_ISL_10803213':0.0,'EPI_ISL_12943144':0.0,'EPI_ISL_12943195':0.0):0.000000006,(('EPI_ISL_12219335':0.0,'EPI_ISL_10155292':0.0):0.000800962,('EPI_ISL_14572556':0.000801203,'EPI_ISL_14326891':0.000801030)0.000:0.000000006)0.000:0.000000006)0.000:0.000000006,('EPI_ISL_14328700':0.000000006,'EPI_ISL_14328728':0.000000006)0.857:0.000800886)0.923:0.000801202,('EPI_ISL_9483635':0.000801517,'EPI_ISL_12219572':0.000000006)0.000:0.000000006)0.967:0.002411180,('EPI_ISL_9164159':0.000804672,'EPI_ISL_12219315':0.000801508)0.000:0.000000006)0.868:0.000801404)0.000:0.000000006)0.000:0.000000006,(('EPI_ISL_6564988':0.001604429,'EPI_ISL_12107788':0.000000006)0.926:0.000000006,(('EPI_ISL_13203517':0.0,'EPI_ISL_11166200':0.0,'EPI_ISL_11886153':0.0,'EPI_ISL_9260588':0.0,'EPI_ISL_3948600':0.0,'EPI_ISL_12107424':0.0,'EPI_ISL_12646699':0.0):0.000000006,('EPI_ISL_12916951':0.002409413,('EPI_ISL_9640025':0.001604584,'EPI_ISL_9842656':0.000000006)0.000:0.000000006)0.859:0.000801437)0.000:0.000000006)0.000:0.000000006)0.985:0.000000006)0.000:0.000000006,(((('EPI_ISL_12109533':0.0,'EPI_ISL_11955903':0.0):0.001610648,'EPI_ISL_14005328':0.000803124)0.768:0.000803224,(('EPI_ISL_12495162':0.0,'EPI_ISL_9260865':0.0,'EPI_ISL_13970484':0.0,'EPI_ISL_13970477':0.0,'EPI_ISL_8814338':0.0,'EPI_ISL_8636606':0.0):0.000000006,('EPI_ISL_13885650':0.001604852,'EPI_ISL_13970480':0.000801670)0.000:0.000000006)0.000:0.000000006)0.827:0.000801529,'EPI_ISL_12219320':0.000801405)0.000:0.000000006)0.000:0.000000006,(('EPI_ISL_12240104':0.0,'EPI_ISL_9842666':0.0):0.000801437,'EPI_ISL_12219578':0.001605020)0.000:0.000000006)0.000:0.000000006)0.844:0.000801213)0.453:0.000000006,'EPI_ISL_12713976':0.001603527)0.540:0.000000006)0.000:0.000000006,(('EPI_ISL_13897085':0.000801190,'EPI_ISL_14036119':0.000801722)0.889:0.001603717,('EPI_ISL_11787239':0.001608045,('EPI_ISL_9401998':0.000000006,('EPI_ISL_12839615':0.001607142,('EPI_ISL_11324772':0.001604349,'EPI_ISL_9482304':0.000000006)0.000:0.000000006)1.000:0.000000006)0.000:0.000000006)0.786:0.000802181)0.779:0.000802167)0.462:0.000000006,(('EPI_ISL_14120582':0.001601644,(('EPI_ISL_15288452':0.0,'EPI_ISL_15260066':0.0,'EPI_ISL_13655458':0.0):0.000000006,'EPI_ISL_15610647':0.001602719)0.000:0.000000006)0.962:0.002407451,(('EPI_ISL_11323854':0.0,'EPI_ISL_12607372':0.0,'EPI_ISL_12607352':0.0,'EPI_ISL_13755350':0.0):0.000000006,'EPI_ISL_12288769':0.000800785)0.000:0.000000006)0.951:0.001603405)0.000:0.000000006,(((('EPI_ISL_14198753':0.0,'EPI_ISL_14198755':0.0):0.001603546,('EPI_ISL_12809096':0.000000006,'EPI_ISL_13885636':0.000800830)0.000:0.000000006)0.000:0.000000006,'EPI_ISL_11309897':0.001602613)0.848:0.000800815,('EPI_ISL_14326784':0.000000006,('EPI_ISL_9842651':0.000800816,'EPI_ISL_9346123':0.001603618)0.000:0.000000006)0.000:0.000000006)0.853:0.000800990)0.875:0.002021312)0.451:0.002022072,'EPI_ISL_14928273':0.000000006)0.875:0.002022074,(('EPI_ISL_9359980':0.0,'EPI_ISL_11403628':0.0):0.000000006,('EPI_ISL_11129275':0.000000006,'EPI_ISL_11403622':0.000000006)0.842:0.000800303)0.947:0.001603315)0.521:0.000000006,('EPI_ISL_14862603':0.0,'EPI_ISL_14862710':0.0):0.000802026)0.171:0.000000006,(('EPI_ISL_13326481':0.002408131,'EPI_ISL_9383914':0.000000006)0.207:0.000801912,(((('EPI_ISL_9009480':0.0,'EPI_ISL_12219317':0.0,'EPI_ISL_8882136':0.0,'EPI_ISL_7638020':0.0):0.000000006,('EPI_ISL_12870573':0.000801709,'EPI_ISL_11805567':0.000801304)0.000:0.000000006)0.905:0.000801214,(('EPI_ISL_15081639':0.000000006,(((('EPI_ISL_12471304':0.000800626,('EPI_ISL_9533457':0.000800606,((((('EPI_ISL_12870579':0.000800641,'EPI_ISL_12240185':0.001602452)0.000:0.000000006,('EPI_ISL_14862720':0.001603081,'EPI_ISL_15388051':0.000800800)0.000:0.000000006)0.000:0.000000006,'EPI_ISL_12705631':0.000800605)0.000:0.000000006,('EPI_ISL_13203515':0.000000006,'EPI_ISL_13203501':0.001608447)0.879:0.000800540)0.000:0.000000006,(((('EPI_ISL_14459045':0.0,'EPI_ISL_15689349':0.0,'EPI_ISL_13638368':0.0,'EPI_ISL_9593232':0.0,'EPI_ISL_13339883':0.0,'EPI_ISL_12943046':0.0,'EPI_ISL_14218862':0.0,'EPI_ISL_13163898':0.0,'EPI_ISL_12607367':0.0,'EPI_ISL_15427761':0.0,'EPI_ISL_12646194':0.0,'EPI_ISL_11766275':0.0,'EPI_ISL_12127792':0.0,'EPI_ISL_15714971':0.0,'EPI_ISL_15210629':0.0,'EPI_ISL_15388053':0.0,'EPI_ISL_15388052':0.0,'EPI_ISL_15190800':0.0,'EPI_ISL_15190853':0.0,'EPI_ISL_13812809':0.0,'EPI_ISL_13148894':0.0,'EPI_ISL_14898289':0.0,'EPI_ISL_13655452':0.0):0.000000006,(('EPI_ISL_11887928':0.000000006,'EPI_ISL_11669373':0.000800637)0.889:0.002407124,('EPI_ISL_12539695':0.000800956,('EPI_ISL_14036173':0.0,'EPI_ISL_13344398':0.0):0.000000006)0.000:0.000000006)0.865:0.000800767)0.000:0.000000006,('EPI_ISL_13885629':0.000000006,(('EPI_ISL_13163879':0.000000006,'EPI_ISL_14261918':0.000800925)0.840:0.000800768,'EPI_ISL_15081641':0.000800539)0.000:0.000000006)0.000:0.000000006)0.000:0.000000006,((('EPI_ISL_14077826':0.000000006,('EPI_ISL_14218914':0.000801460,('EPI_ISL_14218909':0.000000006,'EPI_ISL_14448257':0.000800267)0.876:0.000800486)0.754:0.000000006)0.000:0.000000006,(('EPI_ISL_14080483':0.000000006,('EPI_ISL_15701449':0.000801335,('EPI_ISL_15579594':0.0,'EPI_ISL_15447013':0.0):0.000000006)0.968:0.003214892)0.713:0.000000006,(('EPI_ISL_14261723':0.000801713,'EPI_ISL_14027401':0.002406957)0.000:0.000000006,'EPI_ISL_14862730':0.002408324)0.000:0.000000006)0.000:0.000000006)1.000:0.000000006,((('EPI_ISL_14466687':0.000801218,'EPI_ISL_14986698':0.003213826)0.000:0.000000006,(('EPI_ISL_14610654':0.0,'EPI_ISL_13692833':0.0):0.000800856,'EPI_ISL_12491257':0.000801494)0.739:0.000000055)0.000:0.000000006,('EPI_ISL_13692834':0.000800893,'EPI_ISL_12607376':0.001613385)0.000:0.000000006)1.000:0.000000006)0.000:0.000000006)1.000:0.000000006)0.000:0.000000006)0.521:0.000000006)0.654:0.000000006,'EPI_ISL_15215325':0.000801692)0.000:0.000000006,(('EPI_ISL_15388045':0.001605993,'EPI_ISL_13326478':0.001604789)0.781:0.000801622,(('EPI_ISL_14862708':0.0,'EPI_ISL_9533489':0.0):0.000800768,'EPI_ISL_14145010':0.001604548)0.000:0.000000006)1.000:0.000000006)0.000:0.000000006,'EPI_ISL_14078448':0.000000006)0.847:0.000801159)0.109:0.000000056,'EPI_ISL_14078801':0.000000006)0.125:0.000802855)0.000:0.000000006,'EPI_ISL_12240215':0.000800990)0.803:0.000802323)0.884:0.001606448)0.464:0.000000006)0.000:0.000000006,('EPI_ISL_12641732':0.000000006,'EPI_ISL_13284192':0.000801018)0.872:0.000801158)0.000:0.000000006,'EPI_ISL_14862731':0.000801332)0.000:0.000000006,'EPI_ISL_2518731':0.002408090)0.129:0.000000006,'EPI_ISL_15426895':0.001604121)0.556:0.000000006,'EPI_ISL_4373488':0.000801425)0.000:0.000000006,('EPI_ISL_14853313':0.000801018,'EPI_ISL_13284275':0.000000006)0.888:0.000801158)0.450:0.000000006,('EPI_ISL_11496574':0.000801628,('EPI_ISL_11171204':0.000801299,('EPI_ISL_9527987':0.0,'EPI_ISL_11496590':0.0,'EPI_ISL_11496562':0.0,'EPI_ISL_11496573':0.0):0.000000006)0.000:0.000000006)0.895:0.000801197)0.161:0.000000006,'EPI_ISL_12107439':0.000801300)0.458:0.000000006,('EPI_ISL_6940691':0.0,'EPI_ISL_9401980':0.0):0.000802262)0.000:0.000000006,'EPI_ISL_14920789':0.001604382)0.461:0.000000006,('EPI_ISL_2234358':0.0,'EPI_ISL_9524987':0.0,'EPI_ISL_8808405':0.0,'EPI_ISL_13044314':0.0,'EPI_ISL_13044313':0.0):0.000000006)0.000:0.000000006,'EPI_ISL_11171190':0.000801300)0.461:0.000000006,'EPI_ISL_1563629':0.000000006)0.463:0.000000006)0.465:0.000000006,('EPI_ISL_4036582':0.000801731,('EPI_ISL_15394447':0.004022979,((('EPI_ISL_5365800':0.0,'EPI_ISL_11499460':0.0,'EPI_ISL_5365826':0.0):0.000000006,('EPI_ISL_8640745':0.002409269,'EPI_ISL_14225343':0.002409900)0.742:0.000000006)0.963:0.000000006,(('EPI_ISL_11499457':0.000000006,'EPI_ISL_12206255':0.001603832)0.851:0.000801299,(('EPI_ISL_12599167':0.000802224,('EPI_ISL_6600762':0.0,'EPI_ISL_9388978':0.0,'EPI_ISL_13339916':0.0):0.000000006)0.916:0.001605067,('EPI_ISL_15504808':0.001604235,('EPI_ISL_15610524':0.000801961,('EPI_ISL_15690794':0.000801963,('EPI_ISL_15291324':0.002415155,'EPI_ISL_15610530':0.000802380)0.000:0.000000006)0.743:0.000000006)0.990:0.003218498)0.000:0.000000006)0.514:0.000000006)1.000:0.000000006)0.000:0.000000006)0.000:0.000000006)0.961:0.002408788)0.462:0.000000006)0.718:0.000000006)0.631:0.000000056,'EPI_ISL_10492746':0.000000006)0.002:0.002348231,(((('EPI_ISL_1064118':0.0,'EPI_ISL_1064117':0.0):0.000799279,'EPI_ISL_2918652':0.001609640)0.895:0.001616499,(('EPI_ISL_3534317':0.0,'EPI_ISL_3794366':0.0):0.000000006,'EPI_ISL_956319':0.001617755)0.910:0.001607255)0.730:0.000799857,'EPI_ISL_4080566':0.002417447)0.890:0.001608185)0.000:0.000000006)0.000:0.000000006)0.453:0.000000006,'EPI_ISL_6157758':0.000801688)0.455:0.000000006)0.000:0.000000006,'EPI_ISL_965037':0.003216545)0.451:0.000000006,(('EPI_ISL_860634':0.000000006,('EPI_ISL_3085357':0.001604478,('EPI_ISL_5332896':0.0,'EPI_ISL_1064119':0.0,'EPI_ISL_5332903':0.0):0.000801715)0.000:0.000000006)0.921:0.000801522,'EPI_ISL_2932453':0.002409347)0.000:0.000000006)0.452:0.000000006)0.000:0.000000006,(('EPI_ISL_12240101':0.002409634,('EPI_ISL_9198200':0.001617854,'EPI_ISL_14862578':0.001597750)0.982:0.004043721)0.000:0.000000006,((('EPI_ISL_9988855':0.000801886,('EPI_ISL_14863103':0.000000006,'EPI_ISL_7602460':0.000802290)0.745:0.000000006)0.957:0.002412501,('EPI_ISL_8694325':0.001604066,'EPI_ISL_11112336':0.003217325)0.000:0.000000006)0.169:0.000802180,((('EPI_ISL_12219329':0.002418061,'EPI_ISL_13970495':0.000805732)0.781:0.000801795,('EPI_ISL_8576476':0.000000006,'EPI_ISL_8557865':0.000802453)0.000:0.000000006)0.969:0.002412663,('EPI_ISL_5935277':0.000000006,('EPI_ISL_9527986':0.000000006,'EPI_ISL_13163844':0.001606124)0.953:0.002410744)0.000:0.000000006)0.000:0.000000006)0.935:0.000802284)0.829:0.000801630)0.000:0.000000006,('EPI_ISL_6854988':0.000801788,'EPI_ISL_4080565':0.000804217)0.946:0.002412698)0.836:0.001171436,(('EPI_ISL_15393520':0.000801926,'EPI_ISL_15394429':0.000000006)0.996:0.004832744,(((('EPI_ISL_732327':0.0,'EPI_ISL_1296313':0.0,'EPI_ISL_1064126':0.0):0.000000006,'EPI_ISL_12850879':0.008101431)0.000:0.000000006,('EPI_ISL_3100992':0.000000006,('EPI_ISL_3100997':0.000000006,('EPI_ISL_2233233':0.000801069,(('EPI_ISL_11499446':0.0,'EPI_ISL_11499448':0.0):0.000801172,'EPI_ISL_1292813':0.000000006)0.000:0.000000006)0.938:0.001604336)0.979:0.004030500)0.844:0.000800992)0.000:0.000000006,(('EPI_ISL_516135':0.000800801,((('EPI_ISL_14862713':0.001613223,'EPI_ISL_14862594':0.001608126)0.982:0.004862235,('EPI_ISL_4080559':0.000801260,('EPI_ISL_1296361':0.000000006,'EPI_ISL_1064135':0.000000006)1.000:0.000000006)0.000:0.000000006)0.924:0.000801225,(((('EPI_ISL_1367568':0.000802002,'EPI_ISL_1367579':0.000801651)0.784:0.000802595,(('EPI_ISL_5327617':0.0,'EPI_ISL_766854':0.0):0.000000006,'EPI_ISL_4221815':0.001603603)0.845:0.000800869)0.000:0.000000006,'EPI_ISL_1296329':0.000000006)0.000:0.000000006,(('EPI_ISL_5327622':0.000000006,'EPI_ISL_5984033':0.000000006)0.956:0.002408278,('EPI_ISL_717646':0.0,'EPI_ISL_717647':0.0,'EPI_ISL_883863':0.0):0.000801225)0.000:0.000000006)0.000:0.000000006)0.850:0.000801953)0.000:0.000000006,'EPI_ISL_447885':0.001603819)0.000:0.000000006)0.000:0.000000006)0.888:0.000800986)0.000:0.000000006)0.178:0.000000006,('EPI_ISL_9388961':0.002410573,('EPI_ISL_882810':0.001613335,('EPI_ISL_9713658':0.000000006,('EPI_ISL_14870517':0.001605882,'EPI_ISL_11496575':0.000801862)0.772:0.000802480)0.766:0.000804409)0.900:0.001605620)0.765:0.000805500)0.926:0.001170635)0.000:0.000000006)0.451:0.000000006,'EPI_ISL_398827':0.000000006)0.452:0.000000006,'EPI_ISL_510018':0.002410342)0.451:0.000000006,'EPI_ISL_397007':0.000800932)0.000:0.000000006,'EPI_ISL_416794':0.000801056)0.451:0.000000006,('EPI_ISL_403215':0.0,'EPI_ISL_386834':0.0,'EPI_ISL_397008':0.0,'EPI_ISL_400313':0.0,'EPI_ISL_395400':0.0,'EPI_ISL_12995400':0.0):0.000000006)0.454:0.000000006,(('EPI_ISL_406902':0.0,'EPI_ISL_4373474':0.0):0.000800810,'EPI_ISL_405459':0.000801842)0.780:0.000802475)0.000:0.000000006,('EPI_ISL_401786':0.000000006,'EPI_ISL_410762':0.000801222)0.843:0.000801056)0.457:0.000000006)0.000:0.000000006,'EPI_ISL_412153':0.000800769)0.486:0.000000006)0.291:0.000000006,'EPI_ISL_400774':0.000802964)0.000:0.000000006,'EPI_ISL_400038':0.000800890)0.450:0.000000006)0.000:0.000000006,'EPI_ISL_403967':0.002410122)0.835:0.001173270,'EPI_ISL_402479':0.000801131)0.168:0.000000006,'EPI_ISL_412388':0.001604512)0.454:0.000000006,(('EPI_ISL_471011':0.000801336,('EPI_ISL_418546':0.002407928,('EPI_ISL_405292':0.002414491,'EPI_ISL_528871':0.000802403)0.771:0.000800513)0.000:0.000000006)0.865:0.000800813,('EPI_ISL_517673':0.000000006,'EPI_ISL_517676':0.000000006)0.961:0.002407303)0.000:0.000000006)0.451:0.000000006,'EPI_ISL_403088':0.000800735)0.000:0.000000006,'EPI_ISL_400013':0.000800994)0.000:0.000000006,'EPI_ISL_510014':0.000802390)0.000:0.000000006,'EPI_ISL_412139':0.002409225)0.455:0.000000006,'EPI_ISL_529133':0.005640924)0.000:0.000000006,'EPI_ISL_398344':0.001603699)0.451:0.000000006,'EPI_ISL_419269':0.004029535)0.449:0.000000006)0.000:0.000000006)0.450:0.000000006)0.451:0.000000006,'EPI_ISL_628772':0.001603346)0.000:0.000000006,'EPI_ISL_510012':0.000800646)0.000:0.000000006)0.448:0.000000006,'EPI_ISL_407198':0.000802158)0.451:0.000000006,('EPI_ISL_391081':0.0,'EPI_ISL_365841':0.0,'EPI_ISL_410771':0.0,'EPI_ISL_418521':0.0,'EPI_ISL_400033':0.0,'EPI_ISL_453802':0.0,'EPI_ISL_398347':0.0,'EPI_ISL_498215':0.0):0.000000006)0.452:0.000000006,'EPI_ISL_400292':0.003211438)0.000:0.000000006,'EPI_ISL_409402':0.000800765)0.453:0.000000006,('EPI_ISL_419271':0.001602791,'EPI_ISL_419267':0.000000006)0.846:0.000800922)0.452:0.000000006)0.000:0.000000006,('EPI_ISL_398736':0.000803262,'EPI_ISL_404327':0.001611676)0.759:0.000800026)0.864:0.001170318,('EPI_ISL_380071':0.0,'EPI_ISL_343202':0.0,'EPI_ISL_332960':0.0,'EPI_ISL_378923':0.0,'EPI_ISL_365780':0.0):0.000000006)0.810:0.000000006)0.000:0.000000006)0.445:0.000000006,'EPI_ISL_9012576':0.002412618)0.396:0.000000006,'EPI_ISL_418526':0.003219000)0.846:0.001169789,'EPI_ISL_365785':0.003211732)0.309:0.000000006,('EPI_ISL_376424':0.0,'EPI_ISL_338610':0.0):0.000801089)0.000:0.000000006,(('EPI_ISL_348327':0.002406875,(((('EPI_ISL_372054':0.000800286,(('EPI_ISL_366582':0.0,'EPI_ISL_366522':0.0):0.000800064,'EPI_ISL_346406':0.000000006)0.947:0.001601477)0.000:0.000000006,'EPI_ISL_372085':0.000800147)0.000:0.000000006,(('EPI_ISL_369762':0.0,'EPI_ISL_369764':0.0):0.000800388,'EPI_ISL_350628':0.000800302)0.000:0.000000006)1.000:0.000000006,(('EPI_ISL_372056':0.0,'EPI_ISL_337456':0.0):0.000000006,'EPI_ISL_378561':0.000800460)0.000:0.000000006)0.000:0.000000006)0.901:0.000800428,('EPI_ISL_339055':0.000000006,((((('EPI_ISL_349693':0.002406232,'EPI_ISL_377899':0.001602671)0.000:0.000000006,('EPI_ISL_346111':0.0,'EPI_ISL_338608':0.0):0.000000006)0.000:0.000000006,('EPI_ISL_332983':0.000000006,'EPI_ISL_350085':0.000800848)0.836:0.000800495)0.000:0.000000006,'EPI_ISL_387232':0.002406001)0.844:0.000800428,'EPI_ISL_15610674':0.000800483)0.000:0.000000006)0.000:0.000000006)0.862:0.000800657)0.000:0.000000006,('EPI_ISL_355634':0.003238526,'EPI_ISL_356303':0.000000006)0.918:0.001603142)0.453:0.000000006)0.000:0.000000006,('EPI_ISL_338635':0.0,'EPI_ISL_330916':0.0,'EPI_ISL_329795':0.0,'EPI_ISL_331074':0.0,'EPI_ISL_396541':0.0):0.000000006)0.452:0.000000006)0.000:0.000000006,'EPI_ISL_355763':0.002408734)0.000:0.000000006,'EPI_ISL_363877':0.002407151)0.000:0.000000006,'EPI_ISL_346235':0.004023033)0.835:0.001169895,('EPI_ISL_305500':0.0,'EPI_ISL_360568':0.0,'EPI_ISL_14925571':0.0,'EPI_ISL_320285':0.0):0.000000006)0.801:0.000000006)0.000:0.000000006,('EPI_ISL_351761':0.002406563,('EPI_ISL_370586':0.001601790,'EPI_ISL_390020':0.000000006)0.000:0.000000006)0.921:0.001602390)0.451:0.000000006,'EPI_ISL_320759':0.000000006)0.000:0.000000006)0.955:0.003525264,'EPI_ISL_353710':0.002407336)0.000:0.000000006,'EPI_ISL_298011':0.001604054)0.541:0.001173683)0.000:0.000000006,'EPI_ISL_291705':0.000801056)0.454:0.000000006,'EPI_ISL_277491':0.002410056)0.000:0.000000006)0.456:0.000000006)0.000:0.000000006,(('EPI_ISL_292570':0.003212165,(('EPI_ISL_12950458':0.000800822,'EPI_ISL_396756':0.001602974)0.806:0.000000006,((('EPI_ISL_304981':0.001603869,(('EPI_ISL_291731':0.0,'EPI_ISL_314400':0.0):0.000000006,(('EPI_ISL_292580':0.0,'EPI_ISL_299936':0.0):0.000000006,'EPI_ISL_14925217':0.000801047)0.821:0.000800873)0.000:0.000000006)0.929:0.001603922,('EPI_ISL_303260':0.001603750,('EPI_ISL_297488':0.000801004,'EPI_ISL_291713':0.000000006)0.930:0.001603388)0.000:0.000000006)0.862:0.000800895,('EPI_ISL_284883':0.0,'EPI_ISL_284166':0.0,'EPI_ISL_312611':0.0):0.000801025)0.000:0.000000006)0.000:0.000000006)0.932:0.001603687,'EPI_ISL_396230':0.002410301)0.000:0.000000006)0.000:0.000000006,'EPI_ISL_281755':0.000801484)0.000:0.000000006,('EPI_ISL_4055901':0.000802517,((((('EPI_ISL_349711':0.001604617,'EPI_ISL_386835':0.000000006)0.551:0.000000006,('EPI_ISL_416801':0.006457920,('EPI_ISL_337015':0.000801350,(('EPI_ISL_378110':0.003220166,(((((('EPI_ISL_400883':0.005645336,'EPI_ISL_405334':0.001604263)0.000:0.000000006,('EPI_ISL_409388':0.001606834,(((((('EPI_ISL_11497651':0.000000006,(('EPI_ISL_9402252':0.004835099,('EPI_ISL_9842647':0.001602326,('EPI_ISL_9482256':0.000000006,('EPI_ISL_11323857':0.000000006,'EPI_ISL_11323856':0.000799643)0.841:0.000799750)0.000:0.000000006)0.946:0.003217229)0.749:0.000799002,(('EPI_ISL_6306265':0.0,'EPI_ISL_6306620':0.0):0.002403565,('EPI_ISL_10828384':0.001605834,'EPI_ISL_7257488':0.000000006)0.000:0.000000006)0.849:0.000799952)0.000:0.000000006)0.997:0.004016654,('EPI_ISL_2932739':0.006450687,'EPI_ISL_414881':0.001602520)0.000:0.000000006)0.678:0.000000006,((((((('EPI_ISL_398539':0.0,'EPI_ISL_404747':0.0):0.000800838,('EPI_ISL_405462':0.000800637,('EPI_ISL_405417':0.001602624,'EPI_ISL_414854':0.001603177)0.000:0.000000006)0.861:0.000800647)0.000:0.000000006,'EPI_ISL_400851':0.001602732)0.000:0.000000006,'EPI_ISL_409419':0.002406660)0.000:0.000000006,'EPI_ISL_400028':0.002407820)0.000:0.000000006,(((((('EPI_ISL_378062':0.0,'EPI_ISL_398208':0.0,'EPI_ISL_402415':0.0,'EPI_ISL_412025':0.0):0.000000006,('EPI_ISL_594224':0.002407018,'EPI_ISL_413665':0.001602559)0.000:0.000000006)0.000:0.000000006,'EPI_ISL_407955':0.002409480)0.000:0.000000006,('EPI_ISL_412179':0.002405645,('EPI_ISL_421119':0.003209246,('EPI_ISL_491813':0.000799264,'EPI_ISL_413736':0.000000006)0.951:0.001601252)0.000:0.000000006)0.000:0.000000006)0.000:0.000000006,'EPI_ISL_418543':0.000800254)0.000:0.000000006,(('EPI_ISL_415690':0.000800438,'EPI_ISL_398663':0.000800296)0.000:0.000000006,'EPI_ISL_404583':0.000800513)0.000:0.000000006)1.000:0.000000006)0.000:0.000000006,'EPI_ISL_487047':0.002410394)0.848:0.000800335)0.000:0.000000006,((('EPI_ISL_2462060':0.0,'EPI_ISL_2462334':0.0):0.000800326,(((('EPI_ISL_418532':0.001602606,(('EPI_ISL_424758':0.0,'EPI_ISL_424763':0.0):0.000800493,(((('EPI_ISL_410745':0.000000006,'EPI_ISL_455815':0.000799965)0.917:0.000800251,('EPI_ISL_471533':0.000800698,'EPI_ISL_471535':0.000000006)0.941:0.001602946)0.000:0.000000006,'EPI_ISL_528874':0.000800982)0.000:0.000000006,'EPI_ISL_415747':0.000000006)0.949:0.000000006)0.000:0.000000006)0.830:0.000800371,'EPI_ISL_463800':0.001602363)0.000:0.000000006,(('EPI_ISL_577622':0.000800396,(('EPI_ISL_409047':0.0,'EPI_ISL_412522':0.0,'EPI_ISL_1015492':0.0):0.000000006,'EPI_ISL_471287':0.000800365)0.000:0.000000006)0.496:0.000000006,'EPI_ISL_584002':0.002408146)0.000:0.000000006)0.000:0.000000006,('EPI_ISL_13803394':0.001604592,('EPI_ISL_12713978':0.000801348,'EPI_ISL_14755421':0.002408782)0.000:0.000000006)0.987:0.004019594)0.000:0.000000006)0.870:0.000800391,'EPI_ISL_391072':0.000000006)0.759:0.000000006)0.000:0.000000006,('EPI_ISL_411990':0.001603829,'EPI_ISL_471534':0.000000006)0.971:0.002406639)0.776:0.000799694,'EPI_ISL_416800':0.001608178)0.780:0.000802982)0.779:0.000803920)0.000:0.000000006,(('EPI_ISL_12995117':0.001604587,('EPI_ISL_424766':0.003216281,(('EPI_ISL_419273':0.000800984,('EPI_ISL_717670':0.004831524,((((('EPI_ISL_577616':0.003214106,'EPI_ISL_2245461':0.004018882)0.000:0.000000006,'EPI_ISL_412543':0.000800947)0.000:0.000000006,(('EPI_ISL_404169':0.000801240,('EPI_ISL_430836':0.002407960,'EPI_ISL_402952':0.000000006)0.000:0.000000006)0.881:0.000801225,('EPI_ISL_409051':0.001603734,'EPI_ISL_1367569':0.000802026)0.000:0.000000006)0.841:0.000800969)0.000:0.000000006,'EPI_ISL_644654':0.000000006)0.000:0.000000006,('EPI_ISL_481338':0.0,'EPI_ISL_534303':0.0):0.000800885)0.917:0.000800953)0.000:0.000000006)0.850:0.000800958,'EPI_ISL_1296299':0.002409880)0.000:0.000000006)0.874:0.000801073)0.000:0.000000006,('EPI_ISL_398536':0.001607651,(('EPI_ISL_429198':0.000806571,'EPI_ISL_485419':0.001603790)0.938:0.002411643,'EPI_ISL_516138':0.004028005)0.000:0.000000006)0.838:0.000801436)0.000:0.000000006)0.000:0.000000006,(((('EPI_ISL_510015':0.000800556,('EPI_ISL_402203':0.000801062,('EPI_ISL_471388':0.000000006,('EPI_ISL_419385':0.002409829,'EPI_ISL_416767':0.001603596)0.000:0.000000006)0.000:0.000000006)0.793:0.000802062)0.935:0.001605673,'EPI_ISL_405728':0.004019833)0.000:0.000000006,('EPI_ISL_429205':0.001619132,'EPI_ISL_498218':0.000790620)0.974:0.003225729)0.000:0.000000006,('EPI_ISL_485475':0.000000006,'EPI_ISL_485472':0.001604610)0.000:0.000000006)0.000:0.000000006)0.000:0.000000006,'EPI_ISL_409378':0.001603962)0.838:0.000801237,('EPI_ISL_413233':0.003230010,'EPI_ISL_390681':0.002425054)0.753:0.000790473)0.000:0.000000006)0.000:0.000000006,'EPI_ISL_367377':0.004023162)0.839:0.000801246)0.000:0.000000006)1.000:0.000000006)0.000:0.000000006,('EPI_ISL_390092':0.002413498,'EPI_ISL_378111':0.000803550)0.783:0.000801528)0.000:0.000000006,(('EPI_ISL_350582':0.000000006,('EPI_ISL_333652':0.0,'EPI_ISL_391127':0.0,'EPI_ISL_402209':0.0):0.000000006)0.000:0.000000006,(('EPI_ISL_344187':0.0,'EPI_ISL_366118':0.0):0.000801441,('EPI_ISL_365504':0.000000006,'EPI_ISL_351407':0.000800978)0.883:0.000801232)0.000:0.000000006)0.000:0.000000006)0.000:0.000000006,'EPI_ISL_346506':0.001604135)0.889:0.001606801)0.771:0.000801517)0.460:0.000000006)0.000:0.000000006,('EPI_ISL_300214':0.001604937,'EPI_ISL_322083':0.001604268)0.780:0.000805085)0.451:0.000000006,('EPI_ISL_282147':0.0,'EPI_ISL_322440':0.0,'EPI_ISL_322489':0.0,'EPI_ISL_258368':0.0,'EPI_ISL_320288':0.0,'EPI_ISL_306937':0.0,'EPI_ISL_396922':0.0,'EPI_ISL_296523':0.0,'EPI_ISL_339071':0.0,'EPI_ISL_284661':0.0,'EPI_ISL_307894':0.0):0.000000006)0.451:0.000000006)0.000:0.000000006,(((('EPI_ISL_335979':0.0,'EPI_ISL_335978':0.0):0.003212946,((('EPI_ISL_346411':0.002406243,('EPI_ISL_358759':0.000802298,'EPI_ISL_378565':0.000799259)0.919:0.001602761)0.000:0.000000006,((('EPI_ISL_350571':0.000000006,'EPI_ISL_349904':0.001603012)0.857:0.000800565,('EPI_ISL_335541':0.000800478,(('EPI_ISL_340294':0.000000006,'EPI_ISL_380079':0.000802176)0.906:0.001605740,'EPI_ISL_346219':0.000800415)0.000:0.000000006)0.862:0.000800429)0.000:0.000000006,'EPI_ISL_338270':0.002406488)0.000:0.000000006)0.916:0.000800700,('EPI_ISL_372683':0.001603604,('EPI_ISL_357157':0.000801110,'EPI_ISL_357145':0.000000006)0.934:0.001603627)0.000:0.000000006)0.000:0.000000006)0.969:0.002410854,('EPI_ISL_298383':0.000000006,'EPI_ISL_331409':0.000000006)0.000:0.000000006)0.898:0.000801282,('EPI_ISL_380069':0.002414556,('EPI_ISL_313507':0.002409752,(('EPI_ISL_320439':0.002415411,'EPI_ISL_331892':0.000806242)0.772:0.000797645,'EPI_ISL_315784':0.001604406)0.000:0.000000006)0.595:0.000000006)0.000:0.000000006)0.869:0.000801319)0.000:0.000000006,('EPI_ISL_291621':0.001606446,('EPI_ISL_300223':0.002409827,('EPI_ISL_312770':0.003224191,'EPI_ISL_299814':0.002410350)0.203:0.000000006)0.749:0.000000006)0.834:0.001604257)0.000:0.000000006,('EPI_ISL_297717':0.004031046,('EPI_ISL_284921':0.000000006,'EPI_ISL_284895':0.001605208)0.775:0.000802224)0.784:0.000802261)0.000:0.000000006)0.000:0.000000006,'EPI_ISL_268241':0.000801130)0.455:0.000000006,'EPI_ISL_306939':0.000801208)0.452:0.000000006)0.000:0.000000006)0.447:0.000000006,('EPI_ISL_275785':0.001605210,((('EPI_ISL_291399':0.0,'EPI_ISL_285742':0.0,'EPI_ISL_296072':0.0):0.000000006,(('EPI_ISL_282815':0.000801515,('EPI_ISL_296087':0.002409524,('EPI_ISL_329838':0.000801702,'EPI_ISL_330946':0.000801712)0.972:0.003223270)0.000:0.000000006)0.864:0.000804374,'EPI_ISL_307878':0.001605107)0.000:0.000000006)0.000:0.000000006,((('EPI_ISL_322934':0.001604941,('EPI_ISL_285612':0.000801886,'EPI_ISL_283176':0.000801356)0.000:0.000000006)0.830:0.000801395,('EPI_ISL_313499':0.000801166,'EPI_ISL_331515':0.002411237)0.000:0.000000006)0.000:0.000000006,('EPI_ISL_376583':0.0,'EPI_ISL_376771':0.0):0.000801547)0.000:0.000000006)0.000:0.000000006)0.823:0.000801409)0.000:0.000000006,'EPI_ISL_331067':0.000801196,(((('EPI_ISL_308975':0.001604258,((((((('EPI_ISL_285731':0.0,'EPI_ISL_288546':0.0):0.001608415,((((('EPI_ISL_321913':0.0,'EPI_ISL_320808':0.0):0.002407695,'EPI_ISL_285892':0.000800840)0.000:0.000000006,('EPI_ISL_281746':0.000800871,'EPI_ISL_281808':0.000800611)0.000:0.000000006)0.000:0.000000006,'EPI_ISL_281877':0.001602649)0.801:0.000801060,('EPI_ISL_286127':0.007285041,('EPI_ISL_338566':0.000800692,'EPI_ISL_319711':0.000000006)0.766:0.000801959)0.767:0.000802876)0.798:0.000803309)0.566:0.000000006,(((((('EPI_ISL_336041':0.002410453,'EPI_ISL_332081':0.000000006)0.940:0.002407635,('EPI_ISL_282889':0.001603945,((('EPI_ISL_292040':0.003216454,('EPI_ISL_338432':0.002430380,('EPI_ISL_321222':0.002444115,((('EPI_ISL_310247':0.004030647,'EPI_ISL_293711':0.000000006)0.842:0.000803244,((((((('EPI_ISL_306950':0.002408318,'EPI_ISL_283356':0.001604674)0.000:0.000000006,'EPI_ISL_378753':0.000801390)0.000:0.000000006,'EPI_ISL_4064285':0.000801298)0.000:0.000000006,((('EPI_ISL_296530':0.000801277,'EPI_ISL_328489':0.000801103)0.000:0.000000006,'EPI_ISL_281688':0.001602909)0.000:0.000000006,('EPI_ISL_277440':0.000000006,(('EPI_ISL_332178':0.003217794,'EPI_ISL_336710':0.000806070)0.943:0.004036557,('EPI_ISL_15082407':0.000000006,('EPI_ISL_299967':0.000000006,'EPI_ISL_327684':0.000801486)0.852:0.000801440)0.847:0.000801289)0.723:0.000000006)0.000:0.000000006)0.000:0.000000006)1.000:0.000000006,('EPI_ISL_282971':0.001603677,'EPI_ISL_305793':0.000000006)0.000:0.000000006)0.000:0.000000006,'EPI_ISL_277283':0.000801291)0.837:0.000801149,((((((((('EPI_ISL_301476':0.002412324,('EPI_ISL_281712':0.002408694,'EPI_ISL_289543':0.000000006)0.000:0.000000006)0.971:0.003214211,(('EPI_ISL_296434':0.0,'EPI_ISL_283318':0.0,'EPI_ISL_291740':0.0,'EPI_ISL_312602':0.0):0.000000006,((((((((('EPI_ISL_340376':0.000800081,('EPI_ISL_342207':0.001602389,'EPI_ISL_391587':0.001602797)0.000:0.000000006)0.953:0.002408262,(('EPI_ISL_330025':0.002408233,'EPI_ISL_360533':0.002409823)0.000:0.000000006,('EPI_ISL_321209':0.000801394,('EPI_ISL_396561':0.000801006,'EPI_ISL_336693':0.000000006)0.000:0.000000006)0.860:0.000801173)0.000:0.000000006)1.000:0.000000006,((('EPI_ISL_332950':0.000801290,('EPI_ISL_330159':0.000800930,'EPI_ISL_350574':0.003218909)0.000:0.000000006)0.914:0.001604082,'EPI_ISL_330970':0.000000006)0.000:0.000000006,('EPI_ISL_396825':0.0,'EPI_ISL_339058':0.0):0.004030398)0.000:0.000000006)0.000:0.000000006,('EPI_ISL_378922':0.003212611,(('EPI_ISL_331542':0.0,'EPI_ISL_330503':0.0):0.000801312,'EPI_ISL_339061':0.000000006)0.000:0.000000006)0.914:0.000802045)0.000:0.000000006,'EPI_ISL_320342':0.001604904)0.821:0.000801240,('EPI_ISL_329834':0.000800973,(('EPI_ISL_332970':0.0,'EPI_ISL_332185':0.0):0.000801064,'EPI_ISL_331844':0.000801099)0.000:0.000000006)0.789:0.000801852)0.304:0.000803391,('EPI_ISL_302554':0.002414890,'EPI_ISL_299913':0.000801893)0.493:0.000801759)0.738:0.000000006,(((('EPI_ISL_311649':0.000801235,('EPI_ISL_307877':0.000801510,('EPI_ISL_239640':0.002410359,(('EPI_ISL_331693':0.002409916,((((((((('EPI_ISL_255961':0.004853836,('EPI_ISL_244857':0.002411744,('EPI_ISL_270420':0.0,'EPI_ISL_239697':0.0):0.000000006)0.883:0.001633426)0.747:0.000777523,((((('EPI_ISL_258590':0.001603613,'EPI_ISL_275889':0.000000006)0.896:0.001604050,((((((((('EPI_ISL_260406':0.000804012,'EPI_ISL_268392':0.000800247)0.798:0.000801490,'EPI_ISL_270419':0.000801456)0.000:0.000000006,('EPI_ISL_275969':0.003219973,('EPI_ISL_275798':0.000000006,'EPI_ISL_275794':0.000802427)0.000:0.000000006)0.961:0.003222910)0.000:0.000000006,'EPI_ISL_287560':0.000000006)0.000:0.000000006,'EPI_ISL_331684':0.002407756)0.852:0.000801231,((((((('EPI_ISL_268390':0.000797686,'EPI_ISL_289548':0.002414363)0.771:0.000806015,('EPI_ISL_396616':0.002408702,('EPI_ISL_396369':0.002408849,('EPI_ISL_300395':0.000801195,('EPI_ISL_282965':0.001604082,('EPI_ISL_286866':0.000801614,('EPI_ISL_277859':0.0,'EPI_ISL_277861':0.0):0.000000006)0.952:0.001604246)0.000:0.000000006)0.834:0.000802206)0.724:0.000000006)0.932:0.002411379)0.000:0.000000006,('EPI_ISL_274668':0.000000006,'EPI_ISL_274684':0.002415260)0.833:0.000801480)0.000:0.000000006,(('EPI_ISL_257921':0.000801563,('EPI_ISL_270190':0.000000006,'EPI_ISL_270188':0.000000006)0.000:0.000000006)0.000:0.000000006,'EPI_ISL_273646':0.000801575)0.838:0.000801499)0.000:0.000000006,(('EPI_ISL_299785':0.001609352,'EPI_ISL_255575':0.000000006)0.000:0.000000006,'EPI_ISL_260393':0.000801425)0.000:0.000000006)0.000:0.000000006,'EPI_ISL_289549':0.000801360)0.920:0.000801323,'EPI_ISL_255568':0.003214516)0.000:0.000000006)0.854:0.000801057,(('EPI_ISL_213986':0.000000006,'EPI_ISL_289553':0.003215269)0.835:0.000801733,('EPI_ISL_274671':0.003214167,'EPI_ISL_242658':0.004022601)0.000:0.000000006)0.870:0.000801018)0.000:0.000000006,((((('EPI_ISL_230362':0.000801864,('EPI_ISL_241603':0.002419405,'EPI_ISL_1633470':0.003214208)0.000:0.000000006)0.837:0.000801018,((('EPI_ISL_203385':0.0,'EPI_ISL_215248':0.0,'EPI_ISL_206220':0.0,'EPI_ISL_205621':0.0,'EPI_ISL_202908':0.0,'EPI_ISL_12942858':0.0,'EPI_ISL_211922':0.0):0.000000006,(((('EPI_ISL_249014':0.001604591,((('EPI_ISL_239668':0.000800981,(((('EPI_ISL_256139':0.002412428,('EPI_ISL_239164':0.000000006,'EPI_ISL_275883':0.002405389)0.970:0.003212304)0.745:0.000804976,((('EPI_ISL_13046448':0.003267117,((((('EPI_ISL_241829':0.001607989,'EPI_ISL_288866':0.000804701)0.891:0.001604521,('EPI_ISL_242629':0.000801187,'EPI_ISL_289551':0.000000006)0.000:0.000000006)0.914:0.001603609,(('EPI_ISL_255349':0.004026260,'EPI_ISL_213988':0.002417990)0.749:0.000800680,(((('EPI_ISL_202416':0.0,'EPI_ISL_205608':0.0):0.002408105,((((('EPI_ISL_211929':0.000803472,((('EPI_ISL_220297':0.0,'EPI_ISL_225098':0.0,'EPI_ISL_233455':0.0):0.000000006,'EPI_ISL_207007':0.000801450)0.946:0.001603811,(('EPI_ISL_393415':0.001605881,((('EPI_ISL_233001':0.004031482,'EPI_ISL_205783':0.001608106)0.000:0.000000006,(('EPI_ISL_255332':0.000000006,('EPI_ISL_381129':0.006461301,(((('EPI_ISL_283349':0.001606303,('EPI_ISL_360878':0.003220065,'EPI_ISL_333861':0.001606719)0.000:0.000000006)0.000:0.000000006,'EPI_ISL_272906':0.001611944)0.000:0.000000006,'EPI_ISL_281734':0.001607342)0.000:0.000000006,'EPI_ISL_303242':0.000000006)0.000:0.000000006)0.813:0.001606519)0.846:0.000802289,(('EPI_ISL_233425':0.000000006,('EPI_ISL_258339':0.001609625,(('EPI_ISL_277537':0.001180461,('EPI_ISL_308987':0.002853301,'EPI_ISL_307860':0.001984618)0.509:0.001607910)0.778:0.001234048,('EPI_ISL_239724':0.000000006,('EPI_ISL_272885':0.002418730,('EPI_ISL_266297':0.002411655,'EPI_ISL_273684':0.001607320)0.000:0.000000006)0.000:0.000000006)0.000:0.000000006)0.745:0.000000006)0.972:0.003223489)0.835:0.000802026,(('EPI_ISL_273651':0.000000006,'EPI_ISL_268328':0.001606593)0.000:0.000000006,(('EPI_ISL_240594':0.001609837,((('EPI_ISL_273682':0.0,'EPI_ISL_247738':0.0):0.000000006,'EPI_ISL_275942':0.003221492)0.947:0.002421757,(((('EPI_ISL_278437':0.000000006,'EPI_ISL_501777':0.018149079)0.846:0.000803981,'EPI_ISL_278441':0.002424779)0.000:0.000000006,('EPI_ISL_296691':0.001608200,('EPI_ISL_370481':0.004856983,('EPI_ISL_369151':0.004857519,((('EPI_ISL_4084598':0.000823304,'EPI_ISL_6781485':0.001600517)0.993:0.008871899,('EPI_ISL_697528':0.006510173,('EPI_ISL_501669':0.000806344,('EPI_ISL_707276':0.003250312,'EPI_ISL_4082015':0.002427564)0.877:0.001621901)0.765:0.000810270)0.970:0.006475257)0.997:0.009367179,((('EPI_ISL_499259':0.007310422,('EPI_ISL_393431':0.003224952,'EPI_ISL_504120':0.000805811)0.775:0.000805544)0.000:0.000000006,'EPI_ISL_697709':0.007294233)0.000:0.000000006,('EPI_ISL_4083566':0.015638380,'EPI_ISL_502877':0.004903185)0.350:0.000770732)0.980:0.004033383)0.746:0.000819389)0.000:0.000000006)0.958:0.003242138)0.878:0.001616390)0.976:0.003231235,('EPI_ISL_270572':0.000803722,('EPI_ISL_281547':0.002414313,('EPI_ISL_300393':0.000804021,'EPI_ISL_275725':0.001610274)0.435:0.000804670)0.733:0.000000006)0.000:0.000000006)0.903:0.001614224)0.762:0.000799438)0.791:0.000803074,('EPI_ISL_244879':0.000802217,(('EPI_ISL_256951':0.001613154,'EPI_ISL_273675':0.004906177)0.864:0.001608984,('EPI_ISL_393952':0.000000006,'EPI_ISL_393968':0.001608396)0.882:0.001607795)0.772:0.000804173)0.000:0.000000006)0.000:0.000000006)1.000:0.000000006)0.000:0.000000006)0.919:0.001606158)0.000:0.000000006,('EPI_ISL_234046':0.000801043,'EPI_ISL_232828':0.000801226)0.000:0.000000006)0.000:0.000000006)0.931:0.002411153,('EPI_ISL_239115':0.002410709,((((('EPI_ISL_232988':0.005663218,((('EPI_ISL_206103':0.000807514,('EPI_ISL_289089':0.002418505,'EPI_ISL_259154':0.002416007)0.962:0.003249609)0.765:0.000797543,(((((('EPI_ISL_238657':0.000805182,'EPI_ISL_272882':0.000799983)0.974:0.004028871,('EPI_ISL_15082353':0.001604610,'EPI_ISL_230315':0.000801817)0.000:0.000000006)0.875:0.000801460,(('EPI_ISL_242701':0.002415588,('EPI_ISL_239669':0.001608437,('EPI_ISL_239658':0.001604758,(('EPI_ISL_256538':0.0,'EPI_ISL_239641':0.0):0.000000006,'EPI_ISL_238666':0.000801486)0.000:0.000000006)0.793:0.000803499)0.758:0.000801901)0.785:0.000801793,((('EPI_ISL_232555':0.002409983,('EPI_ISL_240591':0.001611158,'EPI_ISL_232535':0.000804120)0.777:0.000801568)0.709:0.000000006,('EPI_ISL_215741':0.0,'EPI_ISL_238646':0.0):0.000000006)0.000:0.000000006,('EPI_ISL_238650':0.000801708,'EPI_ISL_213985':0.000801784)0.000:0.000000006)0.000:0.000000006)0.868:0.000801467)0.000:0.000000006,'EPI_ISL_232999':0.000801414)0.870:0.000801370,(('EPI_ISL_193336':0.003216091,((((((('EPI_ISL_286021':0.001603412,((('EPI_ISL_251814':0.000801112,('EPI_ISL_195934':0.003220369,('EPI_ISL_399262':0.004021511,('EPI_ISL_288178':0.002409178,(('EPI_ISL_286998':0.005951133,('EPI_ISL_286961':0.001603762,('EPI_ISL_167920':0.000800622,((('EPI_ISL_287006':0.000000006,'EPI_ISL_287159':0.000800808)0.859:0.000800741,(('EPI_ISL_220275':0.000800833,((((((('EPI_ISL_188797':0.0,'EPI_ISL_201236':0.0):0.002409731,(('EPI_ISL_200701':0.001603060,(('EPI_ISL_174121':0.000798989,'EPI_ISL_240963':0.002425668)0.781:0.000803475,((('EPI_ISL_286959':0.000800904,('EPI_ISL_393390':0.002406704,(((((('EPI_ISL_286953':0.000000006,(('EPI_ISL_287008':0.001602071,((('EPI_ISL_278950':0.0,'EPI_ISL_286007':0.0,'EPI_ISL_286999':0.0,'EPI_ISL_286994':0.0):0.000000006,('EPI_ISL_286966':0.001601375,'EPI_ISL_286930':0.000800269)0.732:0.000000006)0.000:0.000000006,'EPI_ISL_286161':0.000799920)0.000:0.000000006)0.000:0.000000006,'EPI_ISL_191966':0.000799920)0.884:0.000800325)0.845:0.000800674,((((('EPI_ISL_193337':0.003219697,(((('EPI_ISL_286937':0.001603152,('EPI_ISL_286965':0.000800522,('EPI_ISL_286781':0.000800529,'EPI_ISL_286954':0.000800964)0.000:0.000000006)0.000:0.000000006)0.850:0.000800621,((('EPI_ISL_212991':0.000802700,(((('EPI_ISL_210386':0.002422006,'EPI_ISL_201269':0.000800574)0.000:0.000000006,('EPI_ISL_212363':0.000800647,'EPI_ISL_211920':0.000800424)0.000:0.000000006)0.000:0.000000006,'EPI_ISL_203411':0.000000006)0.000:0.000000006,('EPI_ISL_213434':0.004857338,'EPI_ISL_226256':0.001622031)0.751:0.000785031)0.904:0.001602846)0.732:0.001602650,((((('EPI_ISL_288083':0.0,'EPI_ISL_200664':0.0):0.001593309,'EPI_ISL_210362':0.004045119)0.957:0.003229675,'EPI_ISL_175194':0.001603705)0.000:0.000000006,('EPI_ISL_286990':0.002407758,(('EPI_ISL_188868':0.000801343,'EPI_ISL_237183':0.003213032)0.000:0.000000006,(('EPI_ISL_250344':0.003215013,'EPI_ISL_174180':0.002408524)0.000:0.000000006,'EPI_ISL_205157':0.000000006)0.000:0.000000006)0.000:0.000000006)0.844:0.000801011)0.989:0.004025471,(('EPI_ISL_153537':0.000000006,(((((('EPI_ISL_235359':0.0,'EPI_ISL_145508':0.0):0.000000006,((((('EPI_ISL_161902':0.008914166,(('EPI_ISL_393363':0.002419511,('EPI_ISL_235366':0.004853286,('EPI_ISL_235351':0.001604910,'EPI_ISL_288247':0.000805743)0.768:0.000797856)0.774:0.000803589)0.777:0.000804176,(((((('EPI_ISL_189628':0.000802614,'EPI_ISL_189618':0.001606691)0.770:0.000802562,((('EPI_ISL_145939':0.004842668,'EPI_ISL_235348':0.002410006)0.000:0.000000006,(('EPI_ISL_189158':0.0,'EPI_ISL_136433':0.0,'EPI_ISL_370289':0.0):0.000000006,('EPI_ISL_15082223':0.002438117,'EPI_ISL_149691':0.006508129)0.735:0.000781840)0.000:0.000000006)0.515:0.000000006,'EPI_ISL_273220':0.001626693)0.000:0.000000006)0.000:0.000000006,'EPI_ISL_286940':0.010571762)0.918:0.001604686,((('EPI_ISL_142949':0.000000006,'EPI_ISL_101506':0.001608938)0.984:0.003215639,(((((((('EPI_ISL_235257':0.000805401,'EPI_ISL_273210':0.000809382)0.952:0.002411163,((((('EPI_ISL_142955':0.001606467,'EPI_ISL_278939':0.004028833)0.000:0.000000006,((('EPI_ISL_141557':0.004024018,('EPI_ISL_118600':0.001606821,'EPI_ISL_235273':0.000798385)0.000:0.000000006)0.848:0.000798617,(((('EPI_ISL_399260':0.004026928,(((('EPI_ISL_235263':0.000801762,('EPI_ISL_96082':0.000803125,'EPI_ISL_235223':0.001607944)0.285:0.000000006)0.659:0.000000006,'EPI_ISL_235205':0.001605620)0.000:0.000000006,((((('EPI_ISL_393690':0.003228795,'EPI_ISL_394106':0.001606547)0.772:0.000804225,('EPI_ISL_124532':0.001607932,('EPI_ISL_121690':0.002410820,('EPI_ISL_161894':0.003221111,((((('EPI_ISL_15082334':0.001604454,('EPI_ISL_153536':0.000801732,(('EPI_ISL_278968':0.0,'EPI_ISL_153547':0.0,'EPI_ISL_15082333':0.0,'EPI_ISL_15082330':0.0):0.000000006,'EPI_ISL_153544':0.000801509)0.000:0.000000006)0.000:0.000000006)0.938:0.001605296,'EPI_ISL_157000':0.003220208)0.757:0.000000006,('EPI_ISL_288248':0.002412672,('EPI_ISL_161895':0.000803393,('EPI_ISL_155657':0.002416336,'EPI_ISL_171375':0.004035618)0.749:0.000806478)0.836:0.000801478)0.000:0.000000006)1.000:0.000000006,((('EPI_ISL_257192':0.002411732,('EPI_ISL_168921':0.004037717,('EPI_ISL_288201':0.000000006,(('EPI_ISL_250335':0.001608499,(('EPI_ISL_285997':0.0,'EPI_ISL_286943':0.0):0.000802376,'EPI_ISL_286987':0.000000006)0.954:0.001605843)0.000:0.000000006,('EPI_ISL_171397':0.003228610,('EPI_ISL_286006':0.000000006,'EPI_ISL_286923':0.000000006)0.888:0.001605926)0.762:0.000802841)0.932:0.000802283)0.987:0.004855065)0.364:0.000802132)0.751:0.000000006,(('EPI_ISL_288227':0.002414163,(('EPI_ISL_156422':0.0,'EPI_ISL_235374':0.0):0.000000006,('EPI_ISL_161323':0.001607605,'EPI_ISL_159401':0.000802211)0.727:0.000000006)0.000:0.000000006)0.000:0.000000006,('EPI_ISL_172528':0.003217606,'EPI_ISL_161319':0.000000006)0.892:0.000801957)0.913:0.001606490)0.000:0.000000006,(('EPI_ISL_169440':0.001605798,(('EPI_ISL_14749585':0.000000006,((('EPI_ISL_169314':0.0,'EPI_ISL_250205':0.0):0.001607457,'EPI_ISL_167930':0.000000006)0.987:0.003221280,('EPI_ISL_155048':0.000000006,('EPI_ISL_166309':0.000000006,'EPI_ISL_155049':0.000000006)0.664:0.000000006)0.000:0.000000006)0.926:0.001607285)0.970:0.003219956,'EPI_ISL_288233':0.001605193)0.000:0.000000006)0.857:0.000802042,('EPI_ISL_156418':0.000801805,((((((('EPI_ISL_167909':0.0,'EPI_ISL_176850':0.0):0.000000006,('EPI_ISL_209155':0.000801709,('EPI_ISL_249779':0.003231202,'EPI_ISL_263140':0.000799054)0.901:0.001611598)0.000:0.000000006)0.000:0.000000006,('EPI_ISL_263124':0.001604332,('EPI_ISL_193342':0.001604811,'EPI_ISL_171369':0.001605764)0.764:0.000803630)0.779:0.000803232)0.000:0.000000006,((('EPI_ISL_200698':0.000000006,('EPI_ISL_171374':0.000804626,'EPI_ISL_169457':0.000803923)0.927:0.002410620)0.731:0.000000006,'EPI_ISL_166142':0.002410946)0.000:0.000000006,('EPI_ISL_172529':0.001606785,'EPI_ISL_167912':0.001604670)0.000:0.000000006)1.000:0.000000006)0.000:0.000000006,((('EPI_ISL_191032':0.0,'EPI_ISL_251330':0.0):0.002412239,('EPI_ISL_236800':0.000000006,'EPI_ISL_170446':0.000000006)0.000:0.000000006)0.846:0.000802025,'EPI_ISL_166195':0.002413041)0.000:0.000000006)0.000:0.000000006,'EPI_ISL_171537':0.004023157)0.857:0.000802249,('EPI_ISL_173013':0.000803532,'EPI_ISL_172634':0.001607406)0.785:0.000799875)0.000:0.000000006)0.861:0.000801846)0.000:0.000000006)0.000:0.000000006)0.000:0.000000006,('EPI_ISL_173112':0.001606544,'EPI_ISL_205379':0.003219016)0.755:0.000807922)0.784:0.000804826)0.873:0.001605100)0.776:0.000805602)0.788:0.000802053)0.000:0.000000006,('EPI_ISL_124531':0.004831702,(('EPI_ISL_235258':0.000000006,('EPI_ISL_235246':0.001606995,('EPI_ISL_235260':0.000000006,'EPI_ISL_235259':0.000000006)0.847:0.000801061)0.000:0.000000006)0.917:0.000801541,('EPI_ISL_235210':0.001604666,'EPI_ISL_235364':0.001605745)0.000:0.000000006)0.000:0.000000006)0.869:0.000801707)0.000:0.000000006,('EPI_ISL_173308':0.004832703,'EPI_ISL_235256':0.002412584)0.733:0.000000006)0.000:0.000000006,('EPI_ISL_235262':0.001606145,('EPI_ISL_235234':0.000000006,'EPI_ISL_128638':0.002412477)0.915:0.001606441)0.000:0.000000006)0.000:0.000000006)0.000:0.000000006,'EPI_ISL_205353':0.000801881)0.000:0.000000006)0.000:0.000000006,('EPI_ISL_369557':0.004833590,'EPI_ISL_173299':0.004026446)0.712:0.000000006)0.000:0.000000006,((('EPI_ISL_121703':0.001606054,('EPI_ISL_288807':0.001605577,'EPI_ISL_118653':0.000000006)0.627:0.000000006)0.739:0.000000006,((('EPI_ISL_288341':0.001604166,'EPI_ISL_288390':0.000000006)0.892:0.000801480,'EPI_ISL_235221':0.001607514)0.000:0.000000006,('EPI_ISL_149715':0.000801870,'EPI_ISL_149714':0.002409777)0.000:0.000000006)0.916:0.000801619)0.739:0.000000006,('EPI_ISL_143069':0.0,'EPI_ISL_235311':0.0):0.000000006)0.000:0.000000006)0.000:0.000000006,((((('EPI_ISL_152500':0.000801793,('EPI_ISL_152360':0.0,'EPI_ISL_152259':0.0):0.000000006)0.924:0.000801436,('EPI_ISL_152749':0.000801005,'EPI_ISL_152184':0.001603634)0.000:0.000000006)0.000:0.000000006,'EPI_ISL_235309':0.001604066)0.847:0.000801811,('EPI_ISL_129897':0.002414343,'EPI_ISL_278940':0.001605728)0.790:0.000803004)0.000:0.000000006,'EPI_ISL_278944':0.000801619)0.000:0.000000006)0.920:0.000000006)0.000:0.000000006,'EPI_ISL_235290':0.002418429)0.420:0.000798813)0.948:0.001599111,((((('EPI_ISL_78688':0.003220218,('EPI_ISL_118540':0.002416624,('EPI_ISL_91141':0.001606463,('EPI_ISL_89585':0.000000006,'EPI_ISL_93667':0.000801809)0.000:0.000000006)0.884:0.001610411)0.871:0.001606794)0.000:0.000000006,('EPI_ISL_76632':0.001604607,('EPI_ISL_90465':0.001602500,'EPI_ISL_79464':0.000000006)0.965:0.002408963)0.723:0.000000006)0.000:0.000000006,((('EPI_ISL_108258':0.000804159,'EPI_ISL_108090':0.000803204)0.919:0.001603926,('EPI_ISL_135263':0.000801959,('EPI_ISL_369514':0.000000006,('EPI_ISL_135256':0.000801225,'EPI_ISL_95078':0.003217784)0.000:0.000000006)0.000:0.000000006)0.000:0.000000006)0.976:0.004037153,('EPI_ISL_76690':0.0,'EPI_ISL_127629':0.0):0.000801387)0.000:0.000000006)0.000:0.000000006,('EPI_ISL_263247':0.005682928,(((('EPI_ISL_89943':0.002404715,((((((('EPI_ISL_235269':0.001603036,'EPI_ISL_31055':0.000000006)0.925:0.000801008,('EPI_ISL_77754':0.001601808,('EPI_ISL_235213':0.003225360,('EPI_ISL_77786':0.000803043,'EPI_ISL_77731':0.000800499)0.773:0.000796045)0.888:0.001612014)0.000:0.000000006)0.000:0.000000006,((((('EPI_ISL_93638':0.001601835,'EPI_ISL_77779':0.000800201)0.255:0.000000006,'EPI_ISL_142968':0.001603044)0.000:0.000000006,('EPI_ISL_120414':0.001601459,'EPI_ISL_94644':0.002405541)0.000:0.000000006)0.998:0.000000006,(('EPI_ISL_235276':0.000000006,('EPI_ISL_80873':0.004834162,'EPI_ISL_208774':0.007266118)0.000:0.000000006)0.917:0.000800782,('EPI_ISL_87520':0.002407206,(('EPI_ISL_149719':0.000800626,('EPI_ISL_102700':0.000800459,('EPI_ISL_102845':0.001602830,'EPI_ISL_98859':0.000800774)0.054:0.000000006)0.000:0.000000006)0.945:0.001602504,('EPI_ISL_302518':0.000800586,'EPI_ISL_302514':0.000000006)0.000:0.000000006)0.859:0.000800200)0.000:0.000000006)0.000:0.000000006)0.000:0.000000006,(('EPI_ISL_87806':0.0,'EPI_ISL_89636':0.0):0.000000006,('EPI_ISL_369512':0.003222143,('EPI_ISL_158679':0.003208062,(('EPI_ISL_90821':0.000000006,'EPI_ISL_89773':0.000000006)0.913:0.001601141,'EPI_ISL_93640':0.001601259)0.000:0.000000006)0.780:0.000795944)0.948:0.002415185)0.861:0.000800200)0.922:0.000800257)0.955:0.001602972,'EPI_ISL_93655':0.002408975)0.000:0.000000006,'EPI_ISL_235264':0.002409995)0.959:0.002408621,(((('EPI_ISL_77940':0.003213669,'EPI_ISL_77952':0.002405989)0.000:0.000000006,('EPI_ISL_93649':0.001603671,'EPI_ISL_93650':0.002411137)0.757:0.000803535)0.000:0.000000006,('EPI_ISL_30822':0.001604097,(((('EPI_ISL_115695':0.003256607,'EPI_ISL_94618':0.003240525)0.785:0.000785113,(('EPI_ISL_208795':0.004842267,'EPI_ISL_120402':0.000807613)0.885:0.001600690,(('EPI_ISL_62795':0.0,'EPI_ISL_62781':0.0,'EPI_ISL_28848':0.0):0.000000006,'EPI_ISL_78573':0.003213132)0.924:0.001617202)0.000:0.000000006)0.000:0.000000006,(('EPI_ISL_7604':0.002404475,('EPI_ISL_30222':0.000839124,'EPI_ISL_19687':0.001602848)0.759:0.000000006)0.895:0.000800596,('EPI_ISL_181323':0.000800718,((('EPI_ISL_105349':0.000800362,'EPI_ISL_7637':0.000000006)0.867:0.000800687,('EPI_ISL_278953':0.0,'EPI_ISL_234603':0.0,'EPI_ISL_25019':0.0):0.001602634)0.839:0.000000006,((('EPI_ISL_118418':0.005641609,'EPI_ISL_118060':0.002406723)0.000:0.000000006,(('EPI_ISL_118369':0.001602274,('EPI_ISL_63363':0.007286745,'EPI_ISL_157612':0.001599776)0.739:0.000806926)0.788:0.000801185,(('EPI_ISL_25024':0.0,'EPI_ISL_29279':0.0):0.000000006,'EPI_ISL_66175':0.000800756)0.000:0.000000006)0.000:0.000000006)0.915:0.000800591,((((('EPI_ISL_127614':0.001605141,('EPI_ISL_12850':0.008090895,'EPI_ISL_120397':0.004025970)0.000:0.000000006)0.756:0.000832347,('EPI_ISL_394051':0.016345178,((((('EPI_ISL_93245':0.0,'EPI_ISL_93249':0.0,'EPI_ISL_93250':0.0,'EPI_ISL_93248':0.0,'EPI_ISL_93247':0.0):0.000000006,'EPI_ISL_93246':0.001609012)1.000:0.033644087,('EPI_ISL_129922':0.009029892,(((('EPI_ISL_163053':0.001611236,(('EPI_ISL_160786':0.0,'EPI_ISL_164454':0.0):0.000803701,(('EPI_ISL_164455':0.0,'EPI_ISL_163054':0.0,'EPI_ISL_164458':0.0,'EPI_ISL_164460':0.0,'EPI_ISL_164459':0.0):0.000000006,('EPI_ISL_164453':0.000804377,'EPI_ISL_164456':0.001609300)0.000:0.000000006)0.000:0.000000006)0.000:0.000000006)0.891:0.001629739,(('EPI_ISL_218296':0.0,'EPI_ISL_218297':0.0,'EPI_ISL_218300':0.0,'EPI_ISL_218298':0.0):0.014934340,('EPI_ISL_160790':0.001620111,(('EPI_ISL_164479':0.0,'EPI_ISL_162672':0.0):0.000804759,(('EPI_ISL_160813':0.0,'EPI_ISL_162673':0.0):0.000000006,'EPI_ISL_162668':0.000804659)0.000:0.000000006)0.739:0.000799361)0.996:0.005837974)0.762:0.000643761)0.990:0.008303582,('EPI_ISL_505731':0.040496070,(('EPI_ISL_164450':0.0,'EPI_ISL_160784':0.0,'EPI_ISL_164447':0.0,'EPI_ISL_164446':0.0):0.000000006,('EPI_ISL_164449':0.0,'EPI_ISL_164448':0.0):0.001609980)0.975:0.008009695)0.583:0.002690320)0.993:0.008433192,((('EPI_ISL_505732':0.026903745,('EPI_ISL_165153':0.002422540,'EPI_ISL_282063':0.002423390)0.973:0.005057991)0.777:0.001435586,('EPI_ISL_217172':0.013957527,'EPI_ISL_165152':0.006503212)0.000:0.000000006)1.000:0.010544315,(((('EPI_ISL_163046':0.0,'EPI_ISL_163050':0.0,'EPI_ISL_163047':0.0,'EPI_ISL_163051':0.0):0.000000006,'EPI_ISL_163049':0.000803262)0.991:0.007362425,(('EPI_ISL_160794':0.0,'EPI_ISL_161668':0.0):0.000802998,((((('EPI_ISL_218295':0.0,'EPI_ISL_218287':0.0,'EPI_ISL_218293':0.0,'EPI_ISL_218291':0.0,'EPI_ISL_218292':0.0,'EPI_ISL_218289':0.0,'EPI_ISL_218290':0.0,'EPI_ISL_218294':0.0,'EPI_ISL_218286':0.0):0.001609708,(('EPI_ISL_218051':0.0,'EPI_ISL_218050':0.0,'EPI_ISL_218049':0.0,'EPI_ISL_218043':0.0,'EPI_ISL_218048':0.0):0.000803182,('EPI_ISL_218046':0.0,'EPI_ISL_218047':0.0,'EPI_ISL_218052':0.0):0.000000006)0.958:0.003235898)0.911:0.002423360,(('EPI_ISL_218612':0.0,'EPI_ISL_218613':0.0,'EPI_ISL_218602':0.0,'EPI_ISL_218606':0.0,'EPI_ISL_218600':0.0,'EPI_ISL_218607':0.0,'EPI_ISL_218608':0.0,'EPI_ISL_218601':0.0,'EPI_ISL_218610':0.0):0.000000006,'EPI_ISL_218604':0.001608980)0.964:0.004067480)0.984:0.005752297,(('EPI_ISL_164477':0.0,'EPI_ISL_164478':0.0):0.000000006,'EPI_ISL_162681':0.000802942)0.857:0.001595583)0.911:0.003246686,(('EPI_ISL_161664':0.0,'EPI_ISL_161663':0.0,'EPI_ISL_164476':0.0):0.000000006,(('EPI_ISL_161662':0.0,'EPI_ISL_161661':0.0):0.000802512,'EPI_ISL_160789':0.000802693)0.000:0.000000006)0.000:0.000000006)0.896:0.001609998)0.857:0.001585857)0.988:0.007345397,('EPI_ISL_103838':0.000800359,('EPI_ISL_103840':0.000000006,'EPI_ISL_103839':0.002417324)0.783:0.000812737)0.972:0.003251796)0.404:0.000000006)0.976:0.005784419)0.955:0.005681485)0.978:0.008314851)0.949:0.005905771,(('EPI_ISL_120374':0.000800443,((((((((((('EPI_ISL_20992':0.0,'EPI_ISL_20983':0.0):0.001602104,'EPI_ISL_6630':0.000000006)0.864:0.000800614,((('EPI_ISL_69392':0.004018598,(('EPI_ISL_29906':0.001604119,'EPI_ISL_208769':0.002408105)0.000:0.000000006,('EPI_ISL_7621':0.000801020,('EPI_ISL_208783':0.003215666,'EPI_ISL_118008':0.002413382)0.760:0.000801462)0.000:0.000000006)0.727:0.000000006)0.998:0.004832862,'EPI_ISL_9199':0.000000006)0.000:0.000000006,'EPI_ISL_13228':0.001603735)0.818:0.000800735)0.000:0.000000006,'EPI_ISL_132411':0.003212381)0.000:0.000000006,((((((('EPI_ISL_120389':0.001603568,('EPI_ISL_117858':0.000800701,('EPI_ISL_6530':0.000800642,'EPI_ISL_132409':0.002766807)0.700:0.000000106)0.000:0.000000006)0.570:0.000000006,('EPI_ISL_132413':0.001605621,('EPI_ISL_90490':0.002407472,('EPI_ISL_20999':0.003209880,('EPI_ISL_302516':0.0,'EPI_ISL_302515':0.0):0.000000006)0.887:0.000800264)0.000:0.000000006)0.835:0.000800630)0.000:0.000000006,(('EPI_ISL_29494':0.001610568,('EPI_ISL_90485':0.000801790,('EPI_ISL_15589':0.002409701,('EPI_ISL_90498':0.000000006,'EPI_ISL_7756':0.001604767)0.000:0.000000006)0.000:0.000000006)0.885:0.001607450)0.788:0.000799998,('EPI_ISL_98681':0.0,'EPI_ISL_98702':0.0):0.000000006)0.000:0.000000006)0.000:0.000000006,((('EPI_ISL_118419':0.002421215,'EPI_ISL_9236':0.000801316)0.772:0.000801825,'EPI_ISL_33844':0.000800781)0.000:0.000000006,(('EPI_ISL_154551':0.0,'EPI_ISL_154532':0.0):0.001602969,('EPI_ISL_120385':0.001609908,'EPI_ISL_132415':0.002413776)0.779:0.000797585)0.000:0.000000006)0.000:0.000000006)0.880:0.000000006,'EPI_ISL_132412':0.001606487)0.000:0.000000006,('EPI_ISL_117860':0.0,'EPI_ISL_6406':0.0,'EPI_ISL_29273':0.0):0.000000006)1.000:0.000000006,'EPI_ISL_29270':0.000000006)1.000:0.000000006)0.000:0.000000006,('EPI_ISL_7634':0.008952807,'EPI_ISL_120392':0.002422282)0.730:0.000789807)0.810:0.000801763,'EPI_ISL_29489':0.000800044)0.791:0.000802048,('EPI_ISL_115647':0.002405600,(('EPI_ISL_98685':0.002413369,((('EPI_ISL_5651':0.0,'EPI_ISL_6210':0.0):0.000000006,'EPI_ISL_6955':0.001618387)0.981:0.003212721,'EPI_ISL_90496':0.001604725)0.000:0.000000006)0.000:0.000000006,'EPI_ISL_195615':0.004021666)0.856:0.000800412)0.000:0.000000006)0.000:0.000000006,('EPI_ISL_8221':0.000803497,(('EPI_ISL_8217':0.0,'EPI_ISL_20982':0.0,'EPI_ISL_8188':0.0):0.000000006,('EPI_ISL_20970':0.000000006,'EPI_ISL_8651':0.000801997)0.919:0.000799509)0.994:0.004830264)0.769:0.000802035)0.862:0.000800327,((((('EPI_ISL_503108':0.001602419,'EPI_ISL_98697':0.000801518)0.000:0.000000006,('EPI_ISL_117304':0.000000006,('EPI_ISL_117210':0.000800580,'EPI_ISL_117113':0.000800782)0.000:0.000000006)0.931:0.000800468)0.000:0.000000006,((('EPI_ISL_117522':0.002539473,((((('EPI_ISL_107711':0.001600414,('EPI_ISL_117160':0.004820767,(('EPI_ISL_119998':0.000799178,'EPI_ISL_119996':0.000000006)0.953:0.001599862,(('EPI_ISL_8249':0.003218302,'EPI_ISL_127602':0.002423199)0.754:0.000790971,('EPI_ISL_30208':0.007309958,('EPI_ISL_29484':0.000809928,'EPI_ISL_10119':0.010617519)0.898:0.002416208)0.941:0.003245258)0.000:0.000000006)0.000:0.000000006)0.832:0.000799949)0.000:0.000000006,(('EPI_ISL_120364':0.001609974,('EPI_ISL_90510':0.004020293,(('EPI_ISL_113061':0.000799700,('EPI_ISL_132418':0.000795188,'EPI_ISL_132416':0.002411807)0.889:0.001609109)0.000:0.000000006,(('EPI_ISL_3767':0.000000006,'EPI_ISL_153570':0.000800308)0.892:0.000799900,'EPI_ISL_6694':0.002402033)0.000:0.000000006)0.734:0.000000006)0.943:0.002405609)0.762:0.000795884,('EPI_ISL_10115':0.000737945,(('EPI_ISL_297427':0.0,'EPI_ISL_321756':0.0):0.003312430,'EPI_ISL_321596':0.001526508)1.000:0.046621168)0.868:0.001666257)0.000:0.000000006)0.000:0.000000006,'EPI_ISL_117209':0.004013911)0.847:0.000801529,'EPI_ISL_10112':0.000000006)0.000:0.000000006,((((('EPI_ISL_5108':0.000799943,(('EPI_ISL_115623':0.002411719,('EPI_ISL_5144':0.001600781,'EPI_ISL_5455':0.000000006)0.949:0.003222152)0.863:0.001606099,('EPI_ISL_6225':0.000000006,'EPI_ISL_5118':0.000800267)0.000:0.000000006)0.000:0.000000006)0.988:0.003209476,('EPI_ISL_6362':0.000000006,('EPI_ISL_6662':0.004027304,('EPI_ISL_120349':0.000000006,('EPI_ISL_5074':0.000000006,'EPI_ISL_6646':0.000805979)0.713:0.000000041)0.339:0.000805082)0.770:0.000797041)0.760:0.000000006)0.809:0.000805642,((((((('EPI_ISL_127600':0.001600198,('EPI_ISL_237795':0.000000006,('EPI_ISL_6727':0.001600806,('EPI_ISL_6466':0.002408224,'EPI_ISL_5112':0.000799509)0.000:0.000000006)0.000:0.000000006)0.000:0.000000006)0.000:0.000000006,('EPI_ISL_5634':0.001714843,(('EPI_ISL_255351':0.000801563,(('EPI_ISL_255353':0.0,'EPI_ISL_255354':0.0,'EPI_ISL_255362':0.0):0.000000006,'EPI_ISL_304098':0.002409549)0.000:0.000000006)1.000:0.019869222,(('EPI_ISL_283573':0.0,'EPI_ISL_283575':0.0,'EPI_ISL_237794':0.0):0.000000006,'EPI_ISL_283574':0.000802575)0.816:0.002420716)1.000:0.038416564)0.751:0.000690423)0.909:0.001602064,('EPI_ISL_5117':0.005646333,(('EPI_ISL_120362':0.000000006,('EPI_ISL_115622':0.003214858,'EPI_ISL_5198':0.002404417)0.000:0.000000006)0.891:0.001601609,('EPI_ISL_132831':0.003215361,(('EPI_ISL_9881':0.005626286,'EPI_ISL_81731':0.029254544)0.000:0.000000006,(('EPI_ISL_8703':0.000799274,(('EPI_ISL_8694':0.000799881,'EPI_ISL_8995':0.000000006)0.965:0.002432749,('EPI_ISL_123189':0.000000006,'EPI_ISL_6746':0.000802951)0.000:0.000000006)0.000:0.000000006)0.965:0.003207641,(((('EPI_ISL_8960':0.000803010,'EPI_ISL_8702':0.000000006)0.856:0.000799493,(('EPI_ISL_8205':0.000800102,('EPI_ISL_8229':0.000799492,'EPI_ISL_8653':0.000799654)0.000:0.000000006)0.559:0.000000006,'EPI_ISL_8266':0.000799631)0.000:0.000000006)1.000:0.000000006,('EPI_ISL_8691':0.0,'EPI_ISL_9052':0.0):0.000000006)1.000:0.000000006,('EPI_ISL_15606':0.000799794,'EPI_ISL_8996':0.000000006)0.926:0.000799655)0.000:0.000000006)0.397:0.000799660)0.919:0.002415722)0.940:0.003233365)0.925:0.002428854)0.766:0.000797678)0.806:0.000801957,((('EPI_ISL_8956':0.000000006,((('EPI_ISL_7284':0.001605850,((('EPI_ISL_5064':0.001608631,'EPI_ISL_6679':0.000000006)0.992:0.004020075,((((('EPI_ISL_6683':0.001604119,'EPI_ISL_6178':0.002408936)0.767:0.000801178,('EPI_ISL_9231':0.002405625,('EPI_ISL_115625':0.002403072,'EPI_ISL_115624':0.000000006)0.943:0.001601144)0.000:0.000000006)0.000:0.000000006,((('EPI_ISL_10148':0.000000006,((((((('EPI_ISL_282707':0.043103278,'EPI_ISL_282700':0.039196517)0.816:0.003265657,((('EPI_ISL_378613':0.054784698,('EPI_ISL_88842':0.000805618,(('EPI_ISL_90102':0.0,'EPI_ISL_90103':0.0,'EPI_ISL_109912':0.0):0.001606628,'EPI_ISL_109876':0.002407529)0.980:0.004843845)0.949:0.006730653)0.995:0.013312123,(((((('EPI_ISL_207919':0.003232036,('EPI_ISL_207110':0.000804297,'EPI_ISL_151139':0.000804284)0.000:0.000000006)0.864:0.001589335,('EPI_ISL_207117':0.000800908,('EPI_ISL_212200':0.008161752,'EPI_ISL_207874':0.000790086)0.937:0.002447016)0.921:0.002458330)0.996:0.008253789,((('EPI_ISL_207055':0.000803024,'EPI_ISL_207034':0.000000006)0.802:0.001607768,('EPI_ISL_207059':0.004057448,('EPI_ISL_207143':0.002421241,'EPI_ISL_282720':0.007346704)0.981:0.005740280)0.937:0.004065645)0.890:0.000000006,('EPI_ISL_207082':0.003213603,'EPI_ISL_207172':0.006547116)0.955:0.004909673)0.812:0.002401386)0.999:0.015680731,('EPI_ISL_282735':0.031262493,('EPI_ISL_90371':0.000000006,('EPI_ISL_124337':0.000000006,'EPI_ISL_116350':0.000000006)0.896:0.001605808)0.997:0.010078203)0.702:0.000537417)0.899:0.002433001,(('EPI_ISL_132375':0.017541872,('EPI_ISL_207967':0.008927932,('EPI_ISL_282460':0.002469764,'EPI_ISL_378581':0.002375558)1.000:0.023765812)1.000:0.014634156)0.837:0.002431970,((('EPI_ISL_207049':0.0,'EPI_ISL_207045':0.0):0.000000006,'EPI_ISL_207057':0.002407280)1.000:0.017978022,(('EPI_ISL_266544':0.007148425,('EPI_ISL_372895':0.004084770,'EPI_ISL_396127':0.004045729)0.997:0.015414106)1.000:0.025057804,('EPI_ISL_97111':0.007283149,('EPI_ISL_90360':0.000000006,('EPI_ISL_90126':0.000801583,'EPI_ISL_93351':0.002409312)0.762:0.000000006)0.000:0.000000006)0.066:0.000546270)0.950:0.004582211)0.396:0.001528299)0.912:0.003074572)0.993:0.007545389,(((('EPI_ISL_93359':0.010389938,(((('EPI_ISL_207036':0.001588054,'EPI_ISL_207116':0.010635736)0.874:0.001634376,('EPI_ISL_124050':0.000799426,((((((('EPI_ISL_143503':0.000809236,('EPI_ISL_257035':0.013936348,('EPI_ISL_174304':0.000000006,('EPI_ISL_256258':0.001605968,'EPI_ISL_212208':0.000806713)0.769:0.000802401)0.000:0.000000006)1.000:0.007291439)0.754:0.000796748,((('EPI_ISL_222087':0.010590769,(('EPI_ISL_170846':0.001609780,('EPI_ISL_219945':0.001610668,'EPI_ISL_203201':0.001608021)0.762:0.000798408)0.792:0.000804663,((((('EPI_ISL_225508':0.004847884,'EPI_ISL_225506':0.000803370)0.973:0.004050438,'EPI_ISL_203114':0.000800911)0.871:0.001607090,'EPI_ISL_190476':0.002412047)0.000:0.000000006,(('EPI_ISL_211825':0.004889231,('EPI_ISL_229216':0.002420409,'EPI_ISL_234530':0.004038623)0.902:0.002429084)0.969:0.004040901,('EPI_ISL_200089':0.001600201,'EPI_ISL_222484':0.011459139)0.909:0.002428264)0.781:0.000805069)0.000:0.000000006,'EPI_ISL_191519':0.004841266)0.951:0.002410215)0.000:0.000000006)0.819:0.000801895,('EPI_ISL_174444':0.000801756,((('EPI_ISL_174307':0.005730242,'EPI_ISL_235742':0.009812983)0.754:0.000733170,'EPI_ISL_14769979':0.000804863)0.818:0.000802502,((('EPI_ISL_253725':0.004844474,((('EPI_ISL_200936':0.004034778,('EPI_ISL_280201':0.001601752,(((('EPI_ISL_254031':0.0,'EPI_ISL_253983':0.0,'EPI_ISL_254042':0.0,'EPI_ISL_327823':0.0,'EPI_ISL_254035':0.0,'EPI_ISL_253993':0.0,'EPI_ISL_254036':0.0,'EPI_ISL_254014':0.0,'EPI_ISL_254030':0.0,'EPI_ISL_399768':0.0):0.000000006,'EPI_ISL_280215':0.000802372)0.000:0.000000006,('EPI_ISL_243721':0.000801412,'EPI_ISL_280240':0.000801819)0.000:0.000000006)0.000:0.000000006,'EPI_ISL_253982':0.000801503)0.760:0.000806987)0.979:0.004847849)0.864:0.001620701,'EPI_ISL_246034':0.001606332)0.000:0.000000006,(('EPI_ISL_208981':0.000000006,(('EPI_ISL_254040':0.0,'EPI_ISL_254041':0.0):0.000802610,('EPI_ISL_254012':0.0,'EPI_ISL_254006':0.0,'EPI_ISL_253990':0.0,'EPI_ISL_254007':0.0,'EPI_ISL_254005':0.0):0.000000006)0.998:0.005646450)0.913:0.000801186,(('EPI_ISL_296547':0.000000006,('EPI_ISL_311323':0.000799295,'EPI_ISL_329654':0.001607867)0.898:0.001611375)0.754:0.000835298,('EPI_ISL_311325':0.001640472,'EPI_ISL_329655':0.003200798)0.826:0.001610103)0.998:0.008067935)0.000:0.000000006)0.365:0.000000006)0.000:0.000000006,'EPI_ISL_267075':0.002410175)0.951:0.002424188,('EPI_ISL_197200':0.004831041,'EPI_ISL_200935':0.004830906)0.000:0.000000006)0.991:0.004033633)0.000:0.000000006)0.000:0.000000006)0.907:0.001606041,('EPI_ISL_197198':0.001004817,((('EPI_ISL_230638':0.000000006,'EPI_ISL_330080':0.006481859)0.997:0.008410864,((((('EPI_ISL_256257':0.000791516,'EPI_ISL_243360':0.008150404)0.887:0.001619825,(('EPI_ISL_707233':0.021994355,'EPI_ISL_4082048':0.020060454)0.954:0.006566159,((((('EPI_ISL_301931':0.000804470,(((('EPI_ISL_697653':0.002428094,'EPI_ISL_6785546':0.004053887)0.975:0.004118498,('EPI_ISL_14769994':0.003236191,('EPI_ISL_14872410':0.000806870,'EPI_ISL_14873218':0.000000006)0.000:0.000000006)0.994:0.005718892)0.761:0.000770872,('EPI_ISL_4082031':0.005698487,('EPI_ISL_4081849':0.004899174,'EPI_ISL_4082029':0.006548443)0.964:0.004082287)0.749:0.000796902)0.996:0.008147099,('EPI_ISL_503897':0.010623568,'EPI_ISL_297174':0.000819652)0.924:0.002409642)0.000:0.000000006)0.000:0.000000006,('EPI_ISL_399606':0.009778340,(('EPI_ISL_388621':0.000000006,'EPI_ISL_399615':0.001613810)1.000:0.008130582,('EPI_ISL_707229':0.011441245,(('EPI_ISL_499250':0.002408417,'EPI_ISL_6785604':0.006556099)0.981:0.005705930,('EPI_ISL_502818':0.003244066,('EPI_ISL_4081937':0.000772533,'EPI_ISL_6795351':0.006530332)0.976:0.004903119)0.719:0.000789218)0.879:0.001609423)0.752:0.000000006)0.959:0.003278368)0.907:0.002417695)0.768:0.000802412,(((((((((('EPI_ISL_329977':0.000805304,'EPI_ISL_281761':0.000805471)0.393:0.000000006,'EPI_ISL_281759':0.000805752)0.000:0.000000006,('EPI_ISL_373722':0.000809270,('EPI_ISL_299564':0.000805843,('EPI_ISL_388920':0.000838745,(('EPI_ISL_311326':0.000000006,'EPI_ISL_387842':0.002423175)0.793:0.000807542,'EPI_ISL_329653':0.001614471)0.778:0.000804099)0.788:0.000806616)0.000:0.000000006)1.000:0.000000006)0.540:0.000000006,(('EPI_ISL_373603':0.0,'EPI_ISL_373562':0.0):0.000805331,'EPI_ISL_379339':0.001613944)0.727:0.000000006)0.000:0.000000006,('EPI_ISL_379334':0.0,'EPI_ISL_373568':0.0,'EPI_ISL_379332':0.0,'EPI_ISL_373653':0.0,'EPI_ISL_379295':0.0,'EPI_ISL_373623':0.0,'EPI_ISL_373679':0.0,'EPI_ISL_373553':0.0,'EPI_ISL_281750':0.0,'EPI_ISL_280479':0.0,'EPI_ISL_279421':0.0,'EPI_ISL_280481':0.0,'EPI_ISL_280478':0.0,'EPI_ISL_280482':0.0):0.000000006)0.000:0.000000006,(('EPI_ISL_303867':0.003233432,'EPI_ISL_372903':0.006529160)0.925:0.002434918,(('EPI_ISL_294288':0.000000006,'EPI_ISL_294269':0.000804561)0.876:0.001622923,('EPI_ISL_387873':0.0,'EPI_ISL_320979':0.0,'EPI_ISL_379739':0.0,'EPI_ISL_379740':0.0,'EPI_ISL_379738':0.0):0.006509441)0.777:0.000797534)0.390:0.000000006)0.958:0.000000006,(('EPI_ISL_277244':0.0,'EPI_ISL_281869':0.0):0.001614454,('EPI_ISL_387834':0.009825906,'EPI_ISL_396963':0.010688650)0.733:0.000765140)0.000:0.000000006)0.000:0.000000006,'EPI_ISL_502840':0.011472132)0.800:0.000805573,'EPI_ISL_281311':0.001614916)0.795:0.000798877,('EPI_ISL_297066':0.000810295,('EPI_ISL_6785518':0.015692446,('EPI_ISL_4082024':0.003287161,'EPI_ISL_4081992':0.001583359)0.998:0.012195519)0.923:0.003648694)0.929:0.002423367)0.775:0.000807704)0.925:0.002424039,'EPI_ISL_243377':0.003236915)0.960:0.003237350,(('EPI_ISL_245782':0.0,'EPI_ISL_245806':0.0):0.000000006,('EPI_ISL_263483':0.000000006,'EPI_ISL_254010':0.000802251)0.925:0.001606332)0.886:0.001601637)0.661:0.000808374)0.000:0.000000006)0.866:0.000800543,'EPI_ISL_230639':0.004853512)0.000:0.000000006,((('EPI_ISL_6785631':0.004155338,('EPI_ISL_707332':0.001623660,'EPI_ISL_4083549':0.006520004)0.720:0.000704155)1.000:0.022600392,(('EPI_ISL_222696':0.001030455,'EPI_ISL_4082130':0.007323592)0.894:0.002203877,('EPI_ISL_282414':0.008920040,('EPI_ISL_263479':0.000000006,('EPI_ISL_297061':0.005693425,('EPI_ISL_253961':0.001619356,'EPI_ISL_253980':0.000794145)0.975:0.004049233)0.769:0.000000006)0.000:0.000000006)0.346:0.000802741)0.890:0.002523162)0.776:0.000734251,((('EPI_ISL_261457':0.008885608,((('EPI_ISL_387835':0.005801932,'EPI_ISL_6795300':0.016526168)0.978:0.006568175,'EPI_ISL_379282':0.002307037)0.783:0.000935505,'EPI_ISL_280221':0.002417925)0.868:0.001708488)0.412:0.001654638,('EPI_ISL_399437':0.011243891,('EPI_ISL_387830':0.003656429,('EPI_ISL_503953':0.001608321,('EPI_ISL_502887':0.004874718,'EPI_ISL_499225':0.005732837)0.907:0.002453158)0.920:0.002873752)0.000:0.000618184)0.999:0.010337986)0.945:0.003323909,(('EPI_ISL_297094':0.000802025,('EPI_ISL_304651':0.000000006,('EPI_ISL_6781671':0.004017427,('EPI_ISL_697644':0.004026904,'EPI_ISL_4082064':0.004019202)0.728:0.000000006)1.000:0.008927219)0.905:0.001610719)0.725:0.000780346,'EPI_ISL_260828':0.003251671)0.988:0.004880078)0.761:0.000806991)0.000:0.000000006)0.000:0.000000006,(('EPI_ISL_254683':0.001591773,('EPI_ISL_285408':0.001632328,('EPI_ISL_372420':0.010600692,('EPI_ISL_295663':0.001611459,('EPI_ISL_393504':0.000000006,('EPI_ISL_501779':0.000797522,'EPI_ISL_4081981':0.002428656)0.994:0.005688149)0.981:0.004050420)0.864:0.001638220)0.947:0.004071933)0.961:0.004056522)0.965:0.004936475,('EPI_ISL_222505':0.000000006,'EPI_ISL_257157':0.006497736)0.987:0.004894699)0.917:0.002388953)0.986:0.006304306)0.702:0.001750701,('EPI_ISL_196102':0.001623856,(('EPI_ISL_205067':0.001594293,'EPI_ISL_236810':0.005691517)0.983:0.005695599,('EPI_ISL_206887':0.004028451,('EPI_ISL_234244':0.006476602,((('EPI_ISL_243760':0.0,'EPI_ISL_243777':0.0):0.000801767,'EPI_ISL_243763':0.001605127)0.000:0.000000006,(('EPI_ISL_243764':0.0,'EPI_ISL_195645':0.0,'EPI_ISL_243757':0.0,'EPI_ISL_243781':0.0,'EPI_ISL_243769':0.0,'EPI_ISL_243778':0.0):0.000000006,'EPI_ISL_243751':0.000801699)0.000:0.000000006)0.000:0.000000006)0.779:0.000799050)0.763:0.000810636)0.926:0.002398947)0.996:0.006895181)0.433:0.002640306)0.641:0.000601554)0.788:0.000799846)0.786:0.000799962,(('EPI_ISL_246038':0.003225074,('EPI_ISL_203105':0.000000006,'EPI_ISL_217475':0.001607287)0.745:0.000804407)1.000:0.016586471,((('EPI_ISL_226067':0.000693096,'EPI_ISL_235724':0.004975662)1.000:0.014535022,('EPI_ISL_246032':0.009894069,'EPI_ISL_282406':0.008197336)0.928:0.004532895)0.996:0.010032515,(('EPI_ISL_200086':0.004869352,'EPI_ISL_281988':0.012302681)0.895:0.002618013,((('EPI_ISL_300553':0.004048724,('EPI_ISL_503341':0.007268796,((((((('EPI_ISL_4083570':0.001489213,('EPI_ISL_4081892':0.004011541,('EPI_ISL_4081706':0.000799584,('EPI_ISL_4083615':0.001600480,(('EPI_ISL_4083377':0.000802314,'EPI_ISL_6795350':0.002409303)0.778:0.000799670,'EPI_ISL_4082699':0.000000006)0.000:0.000000006)0.959:0.002402856)0.000:0.000000006)0.436:0.000929351)0.839:0.002411839,('EPI_ISL_501674':0.000000006,'EPI_ISL_4082056':0.010559070)0.776:0.000927153)0.920:0.002288435,'EPI_ISL_502053':0.004826748)0.000:0.000000006,(('EPI_ISL_393551':0.002406504,('EPI_ISL_14769982':0.014683800,('EPI_ISL_369153':0.000000006,(('EPI_ISL_501672':0.000584673,'EPI_ISL_14769992':0.006706048)0.967:0.004053134,'EPI_ISL_4081796':0.007848682)0.622:0.000256190)0.000:0.000000006)0.000:0.000000006)0.000:0.000000006,'EPI_ISL_4083593':0.007272090)0.922:0.001602329)0.000:0.000000006,((('EPI_ISL_501283':0.002407426,('EPI_ISL_707271':0.000796593,('EPI_ISL_4083568':0.004872404,'EPI_ISL_14770832':0.004862289)0.736:0.000782676)0.988:0.005660728)0.000:0.000000006,'EPI_ISL_502841':0.004839933)0.851:0.000800042,('EPI_ISL_372908':0.000806671,(('EPI_ISL_4081845':0.003209715,(('EPI_ISL_14224399':0.0,'EPI_ISL_14224194':0.0,'EPI_ISL_14224344':0.0,'EPI_ISL_14224295':0.0,'EPI_ISL_14224190':0.0):0.000000006,('EPI_ISL_14224217':0.000800455,((('EPI_ISL_14224335':0.0,'EPI_ISL_707240':0.0,'EPI_ISL_14224359':0.0):0.000800007,('EPI_ISL_14224401':0.000800039,'EPI_ISL_14224409':0.000800007)0.000:0.000000006)0.516:0.000000006,'EPI_ISL_4081699':0.002405244)0.000:0.000000006)0.000:0.000000006)0.000:0.000000006)0.968:0.004036085,('EPI_ISL_14874535':0.011406480,('EPI_ISL_4083617':0.004007639,('EPI_ISL_14770774':0.002415600,'EPI_ISL_14769985':0.003224514)0.743:0.000819495)0.922:0.003198607)0.959:0.004164475)0.961:0.004032802)0.883:0.001597500)0.000:0.000000006)0.000:0.000000006,((('EPI_ISL_501780':0.003059719,(('EPI_ISL_4081629':0.003918528,'EPI_ISL_4082035':0.004041979)0.864:0.001758863,'EPI_ISL_502893':0.005632124)0.187:0.000795473)0.752:0.000965951,('EPI_ISL_399443':0.001603475,(((('EPI_ISL_700969':0.000802185,('EPI_ISL_4081971':0.004044864,('EPI_ISL_4082052':0.000000006,'EPI_ISL_6795319':0.004843882)0.957:0.003228566)0.869:0.001602247)0.757:0.000802030,('EPI_ISL_4081912':0.008087303,('EPI_ISL_502851':0.000832775,'EPI_ISL_707265':0.003192291)0.779:0.001611000)0.762:0.000823771)0.000:0.000000006,('EPI_ISL_4083629':0.009785808,'EPI_ISL_697649':0.005706082)0.753:0.000756487)0.000:0.000000006,('EPI_ISL_697710':0.007382219,'EPI_ISL_4081952':0.006546412)0.725:0.000725709)0.000:0.000000006)0.889:0.001607598)0.883:0.001606811,((((((('EPI_ISL_504145':0.000803229,'EPI_ISL_4081680':0.002407599)0.902:0.001609524,(('EPI_ISL_700971':0.004841482,'EPI_ISL_707115':0.001603427)0.000:0.000000006,'EPI_ISL_499202':0.002406751)0.000:0.000000006)0.000:0.000000006,((('EPI_ISL_503943':0.000802109,'EPI_ISL_501282':0.000800591)0.000:0.000000006,('EPI_ISL_502919':0.009909547,'EPI_ISL_499248':0.004029645)0.961:0.000000006)0.994:0.000000006,(('EPI_ISL_4081848':0.000000006,'EPI_ISL_6795214':0.003216206)0.999:0.006454508,(('EPI_ISL_4083624':0.004015787,('EPI_ISL_504079':0.000799955,'EPI_ISL_4081941':0.003207923)0.000:0.000000006)0.882:0.001605814,('EPI_ISL_4081927':0.002409492,'EPI_ISL_4083267':0.000797756)0.887:0.001608504)0.793:0.000800053)0.000:0.000000006)0.000:0.000000006)0.000:0.000000006,('EPI_ISL_504086':0.003242468,'EPI_ISL_4083628':0.004049235)0.757:0.000784168)0.946:0.002413688,((('EPI_ISL_707226':0.000801395,(('EPI_ISL_503971':0.000801316,'EPI_ISL_707112':0.000801580)0.000:0.000000006,('EPI_ISL_707299':0.000000006,'EPI_ISL_6781466':0.003215236)0.824:0.000801388)0.000:0.000000006)0.000:0.000000006,(('EPI_ISL_504133':0.000803543,'EPI_ISL_503966':0.003214765)0.000:0.000000006,'EPI_ISL_503925':0.002410207)0.000:0.000000006)0.000:0.000000006,('EPI_ISL_4082055':0.000809303,'EPI_ISL_4081993':0.001602629)0.988:0.004837723)0.781:0.000801400)0.792:0.000800776,'EPI_ISL_389843':0.001601981)0.000:0.000000006,'EPI_ISL_381685':0.001603729)0.000:0.000000006)0.952:0.002407854)0.999:0.006444325,'EPI_ISL_4082023':0.015514140)0.000:0.000000006)0.873:0.001612185)0.763:0.000792905,'EPI_ISL_284679':0.000800354)1.000:0.012328398,('EPI_ISL_234677':0.004129823,'EPI_ISL_285477':0.021545063)0.807:0.001488445)0.976:0.005551609)0.939:0.004412853)0.701:0.001244077)0.000:0.000000006)0.880:0.000799078,('EPI_ISL_129170':0.000801460,('EPI_ISL_126257':0.000000006,'EPI_ISL_129420':0.000801285)0.000:0.000000006)0.893:0.000801335)0.000:0.000000006,(((('EPI_ISL_129683':0.0,'EPI_ISL_131255':0.0,'EPI_ISL_129869':0.0,'EPI_ISL_129874':0.0):0.000000006,'EPI_ISL_137620':0.000802957)0.000:0.000000006,((('EPI_ISL_195459':0.003253797,'EPI_ISL_226061':0.004868389)0.990:0.006465432,('EPI_ISL_157156':0.000000006,'EPI_ISL_157614':0.000801043)0.000:0.000000006)0.988:0.004836840,'EPI_ISL_132319':0.001604710)0.000:0.000000006)0.000:0.000000006,('EPI_ISL_180661':0.003190924,'EPI_ISL_237042':0.011476484)0.965:0.004919395)0.000:0.000000006)0.000:0.000000006,(('EPI_ISL_166548':0.000801262,'EPI_ISL_170844':0.002409040)0.000:0.000000006,((('EPI_ISL_235739':0.002418775,'EPI_ISL_389847':0.014802117)0.572:0.002409068,('EPI_ISL_208930':0.004091626,'EPI_ISL_4081716':0.016494193)0.928:0.003997126)0.726:0.000000006,'EPI_ISL_503987':0.027603302)0.381:0.000804982)0.956:0.002408816)0.846:0.000798718,(((((('EPI_ISL_245790':0.0,'EPI_ISL_129877':0.0,'EPI_ISL_131256':0.0,'EPI_ISL_129609':0.0):0.000000006,'EPI_ISL_139853':0.000801294)0.000:0.000000006,(('EPI_ISL_151926':0.001603605,((('EPI_ISL_191504':0.003228983,(('EPI_ISL_198365':0.003215913,((('EPI_ISL_203176':0.005659770,'EPI_ISL_209376':0.004019548)0.000:0.000000006,'EPI_ISL_180673':0.000808234)0.000:0.000000006,'EPI_ISL_179622':0.000801406)0.000:0.000000006)0.915:0.000800657,('EPI_ISL_205322':0.002405061,('EPI_ISL_246031':0.000791502,'EPI_ISL_258642':0.002425409)0.997:0.007298720)0.000:0.000000006)0.896:0.002411217)0.991:0.006487516,('EPI_ISL_159598':0.000000006,'EPI_ISL_167220':0.003212838)0.739:0.000778292)0.946:0.003342444,'EPI_ISL_200098':0.015664202)0.757:0.000710385)0.000:0.000000006,((('EPI_ISL_213796':0.011462949,((('EPI_ISL_161158':0.0,'EPI_ISL_161184':0.0):0.000000006,('EPI_ISL_256260':0.005790301,('EPI_ISL_502059':0.002147980,'EPI_ISL_6785613':0.007591130)1.000:0.035166113)0.928:0.003936998)0.836:0.000800822,('EPI_ISL_156552':0.003212735,(('EPI_ISL_166509':0.0,'EPI_ISL_146016':0.0,'EPI_ISL_161123':0.0,'EPI_ISL_161145':0.0):0.000000006,(((('EPI_ISL_168295':0.0,'EPI_ISL_161139':0.0):0.000000006,((('EPI_ISL_167146':0.0,'EPI_ISL_167147':0.0,'EPI_ISL_164910':0.0,'EPI_ISL_164908':0.0):0.000000006,('EPI_ISL_164907':0.0,'EPI_ISL_164909':0.0):0.000800857)0.930:0.000801005,(('EPI_ISL_161115':0.0,'EPI_ISL_168319':0.0,'EPI_ISL_161187':0.0,'EPI_ISL_161181':0.0):0.000000006,'EPI_ISL_161182':0.000800620)0.955:0.001603408)0.000:0.000000006)0.000:0.000000006,('EPI_ISL_147160':0.000000006,(('EPI_ISL_168317':0.0,'EPI_ISL_168315':0.0,'EPI_ISL_168309':0.0,'EPI_ISL_168336':0.0,'EPI_ISL_150111':0.0,'EPI_ISL_168325':0.0,'EPI_ISL_150110':0.0):0.000000006,'EPI_ISL_148407':0.000801895)0.859:0.000801729)0.856:0.000801321)0.838:0.000800914,'EPI_ISL_168310':0.000800761)0.000:0.000000006)1.000:0.000000006)0.000:0.000000006)0.860:0.001636940)0.747:0.000771676,('EPI_ISL_206672':0.011763515,'EPI_ISL_252781':0.021008116)0.837:0.002143143)0.000:0.000000006,('EPI_ISL_153757':0.015681051,(('EPI_ISL_161124':0.0,'EPI_ISL_161180':0.0):0.006459949,(('EPI_ISL_205064':0.000000006,'EPI_ISL_222527':0.005652493)0.995:0.007320458,('EPI_ISL_177590':0.000000006,('EPI_ISL_211815':0.000000006,'EPI_ISL_230187':0.003220406)0.949:0.002410446)0.898:0.002416859)0.989:0.006486780)0.310:0.000810506)0.856:0.000000006)0.000:0.000000006)0.000:0.000000006)1.000:0.000000006,(((('EPI_ISL_129421':0.0,'EPI_ISL_129552':0.0,'EPI_ISL_129417':0.0):0.000000006,'EPI_ISL_129292':0.000801580)0.781:0.000800096,'EPI_ISL_129361':0.000802430)0.800:0.000802163,(('EPI_ISL_216893':0.002285155,'EPI_ISL_296261':0.015785060)0.994:0.007454179,'EPI_ISL_134281':0.000794961)0.773:0.000808552)0.738:0.000000006)0.000:0.000000006,'EPI_ISL_207088':0.003214438)0.000:0.000000006,((('EPI_ISL_126253':0.0,'EPI_ISL_126247':0.0,'EPI_ISL_126248':0.0,'EPI_ISL_129293':0.0):0.000800983,('EPI_ISL_157606':0.000800860,'EPI_ISL_143217':0.003214331)0.000:0.000000006)0.000:0.000000006,('EPI_ISL_126250':0.000802346,('EPI_ISL_157607':0.000800839,(('EPI_ISL_162333':0.000800686,('EPI_ISL_237047':0.008102366,('EPI_ISL_188904':0.000800762,'EPI_ISL_179625':0.000800792)0.000:0.000000006)0.991:0.004026228)0.893:0.001605750,'EPI_ISL_207158':0.005631673)0.000:0.000000006)0.931:0.002419162)0.793:0.000800229)0.000:0.000000006)0.000:0.000000006)0.895:0.001607569)0.888:0.001606363)0.635:0.000800502,(((('EPI_ISL_207072':0.006467951,'EPI_ISL_207033':0.000000006)0.000:0.000000006,'EPI_ISL_127895':0.000802770)0.922:0.000802245,(('EPI_ISL_134289':0.003222122,('EPI_ISL_130131':0.000802726,('EPI_ISL_130121':0.000000006,'EPI_ISL_133006':0.002412346)0.000:0.000000006)0.934:0.002413389)0.000:0.000000006,(('EPI_ISL_127727':0.000803049,((('EPI_ISL_281983':0.0,'EPI_ISL_281949':0.0,'EPI_ISL_281933':0.0,'EPI_ISL_281960':0.0,'EPI_ISL_281945':0.0,'EPI_ISL_281981':0.0,'EPI_ISL_281911':0.0,'EPI_ISL_281955':0.0,'EPI_ISL_281912':0.0,'EPI_ISL_281930':0.0):0.000000006,'EPI_ISL_281954':0.000803466)0.988:0.004037373,'EPI_ISL_144533':0.006467394)0.000:0.000000006)0.740:0.000806288,(((('EPI_ISL_243753':0.0,'EPI_ISL_245775':0.0):0.000000006,((('EPI_ISL_245773':0.0,'EPI_ISL_245774':0.0,'EPI_ISL_245787':0.0,'EPI_ISL_245811':0.0):0.000000006,('EPI_ISL_245810':0.0,'EPI_ISL_245801':0.0):0.000804778)0.911:0.001610237,('EPI_ISL_245798':0.000803844,'EPI_ISL_245796':0.000000006)0.000:0.000000006)0.850:0.000804104)0.980:0.004335924,(('EPI_ISL_243776':0.0,'EPI_ISL_243770':0.0):0.001609962,(('EPI_ISL_245802':0.0,'EPI_ISL_243766':0.0,'EPI_ISL_243767':0.0,'EPI_ISL_243750':0.0,'EPI_ISL_243768':0.0,'EPI_ISL_243775':0.0):0.000804173,('EPI_ISL_198166':0.000000006,('EPI_ISL_243752':0.0,'EPI_ISL_243762':0.0):0.000806222)0.000:0.000000006)0.000:0.000000006)0.892:0.002135321)0.819:0.001620036,('EPI_ISL_166532':0.001608282,((((('EPI_ISL_245785':0.0,'EPI_ISL_243765':0.0,'EPI_ISL_243756':0.0,'EPI_ISL_243755':0.0):0.000000006,'EPI_ISL_168507':0.001610758)0.000:0.000000006,(('EPI_ISL_368779':0.001529721,'EPI_ISL_503965':0.004960187)1.000:0.021118224,('EPI_ISL_297173':0.001773571,('EPI_ISL_499203':0.013574955,('EPI_ISL_4081702':0.003224304,'EPI_ISL_4083577':0.005776966)0.999:0.013291111)0.975:0.006515305)0.984:0.008047110)0.993:0.009033728)0.000:0.000000006,(('EPI_ISL_243758':0.000000006,'EPI_ISL_245778':0.000803434)0.887:0.000803527,'EPI_ISL_245803':0.000803804)0.000:0.000000006)0.000:0.000000006,(('EPI_ISL_245076':0.013058950,'EPI_ISL_243761':0.000000006)0.915:0.001608593,'EPI_ISL_174302':0.002415788)0.000:0.000000006)0.728:0.000000006)0.351:0.001086084)0.982:0.005388476)0.903:0.001608913)0.951:0.002413381)0.000:0.000000006,((('EPI_ISL_207047':0.000799576,'EPI_ISL_207061':0.001612162)0.964:0.003229561,('EPI_ISL_207032':0.003216327,('EPI_ISL_207042':0.001605472,'EPI_ISL_207037':0.000801726)0.000:0.000000006)0.861:0.000801807)0.000:0.000000006,((('EPI_ISL_207918':0.015737135,('EPI_ISL_180662':0.005712063,'EPI_ISL_282538':0.015642136)0.271:0.000756311)0.709:0.000000006,('EPI_ISL_207038':0.000799930,'EPI_ISL_207043':0.003223613)0.754:0.000805071)0.000:0.000000006,('EPI_ISL_207142':0.0,'EPI_ISL_236196':0.0):0.008925958)0.000:0.000000006)0.927:0.000802542)0.751:0.000000006)0.992:0.007166183,('EPI_ISL_129999':0.000809944,'EPI_ISL_130055':0.000797166)0.995:0.006821896)0.462:0.001473583)0.935:0.003517603,((('EPI_ISL_282723':0.003215079,'EPI_ISL_282724':0.004088762)1.000:0.018436746,(('EPI_ISL_207050':0.0,'EPI_ISL_207052':0.0):0.000000006,('EPI_ISL_282519':0.000755748,('EPI_ISL_282470':0.000000006,('EPI_ISL_282474':0.001608573,'EPI_ISL_378617':0.004851466)0.802:0.000809195)0.792:0.003282572)1.000:0.011495193)0.951:0.004856994)0.973:0.006429436,(((((((((((('EPI_ISL_206372':0.0,'EPI_ISL_206375':0.0):0.000000006,('EPI_ISL_206373':0.001610782,('EPI_ISL_256254':0.000803018,('EPI_ISL_212213':0.001608068,'EPI_ISL_206453':0.000000006)0.000:0.000000006)0.794:0.000802575)0.784:0.000806074)0.900:0.000803225,('EPI_ISL_296676':0.008929088,('EPI_ISL_235750':0.000000006,('EPI_ISL_234956':0.001607621,'EPI_ISL_243373':0.005663028)0.000:0.000000006)0.000:0.000000006)0.976:0.003226646)0.000:0.000000006,('EPI_ISL_208970':0.000810819,'EPI_ISL_239893':0.009784667)0.432:0.000797353)0.991:0.005940466,'EPI_ISL_399655':0.019202653)0.696:0.000532637,'EPI_ISL_236208':0.002427599)0.715:0.000000006,(('EPI_ISL_378977':0.009174333,('EPI_ISL_378971':0.002026940,('EPI_ISL_378994':0.002035736,'EPI_ISL_378978':0.002824079)0.985:0.005691051)0.745:0.001026023)0.936:0.003279430,'EPI_ISL_236811':0.014643130)0.860:0.001746061)0.448:0.000802235,('EPI_ISL_378998':0.021489503,(('EPI_ISL_236813':0.005604042,'EPI_ISL_706355':0.028254953)0.472:0.001310114,('EPI_ISL_253719':0.006511136,'EPI_ISL_256554':0.005877885)0.994:0.013715043)0.921:0.002799992)0.715:0.000000006)0.988:0.003220155,(((('EPI_ISL_282461':0.001459246,'EPI_ISL_378987':0.005011720)1.000:0.019263338,('EPI_ISL_208064':0.004849399,('EPI_ISL_281248':0.000750630,'EPI_ISL_282741':0.006523913)0.984:0.004934006)0.906:0.002458927)0.317:0.002375126,(('EPI_ISL_207971':0.008903491,('EPI_ISL_207155':0.000000006,((('EPI_ISL_207159':0.000801140,((('EPI_ISL_282515':0.001521178,'EPI_ISL_378585':0.010687436)1.000:0.013223579,'EPI_ISL_207960':0.001633576)0.781:0.000772571,'EPI_ISL_236201':0.000000006)0.939:0.001603080)0.000:0.000000006,((('EPI_ISL_207970':0.001596142,('EPI_ISL_378991':0.002333572,('EPI_ISL_4081793':0.001346066,'EPI_ISL_15357030':0.010926812)1.000:0.015246721)0.985:0.006632145)0.961:0.004063676,(('EPI_ISL_282451':0.000788148,'EPI_ISL_378600':0.000817157)0.999:0.009781654,('EPI_ISL_282694':0.003221003,((('EPI_ISL_683998':0.019088934,('EPI_ISL_378657':0.000802279,('EPI_ISL_378645':0.000804275,'EPI_ISL_373106':0.004033406)0.740:0.000000006)0.475:0.002394237)0.979:0.005753518,('EPI_ISL_378660':0.001607569,('EPI_ISL_282448':0.000803157,'EPI_ISL_281250':0.000000006)0.000:0.000000006)0.966:0.004066734)0.958:0.004048841,'EPI_ISL_282522':0.003248109)0.740:0.000800879)0.983:0.005707018)0.845:0.001604962)0.920:0.002403662,'EPI_ISL_236199':0.000000006)0.000:0.000000006)0.000:0.000000006,(((('EPI_ISL_282492':0.000000006,('EPI_ISL_501787':0.015736337,'EPI_ISL_378589':0.008265258)0.845:0.001471802)0.888:0.001609813,('EPI_ISL_281241':0.0,'EPI_ISL_378656':0.0):0.004890768)0.869:0.001604833,'EPI_ISL_282736':0.000000006)0.887:0.001600957,(((((('EPI_ISL_378599':0.000000006,'EPI_ISL_378602':0.000802655)0.998:0.010661353,((('EPI_ISL_245049':0.000000006,(('EPI_ISL_388619':0.001507259,'EPI_ISL_14769973':0.009880540)0.999:0.014090205,'EPI_ISL_283550':0.010564131)0.000:0.000000006)0.796:0.000800923,'EPI_ISL_4081697':0.026663100)0.000:0.000000006,('EPI_ISL_4081831':0.015668819,('EPI_ISL_10864794':0.0,'EPI_ISL_10877204':0.0):0.012809150)0.998:0.012262984)0.882:0.002394571)0.941:0.003316911,(('EPI_ISL_282698':0.001611673,(('EPI_ISL_378601':0.004966875,('EPI_ISL_282476':0.004155108,'EPI_ISL_235793':0.001517060)0.703:0.000793526)0.849:0.001626929,'EPI_ISL_4082000':0.023473768)0.883:0.002326285)0.787:0.000802373,'EPI_ISL_281243':0.000805004)0.879:0.001606614)0.778:0.000808014,('EPI_ISL_282702':0.003235080,('EPI_ISL_282462':0.002461966,('EPI_ISL_282469':0.000000006,'EPI_ISL_378586':0.000804373)0.976:0.004031550)0.988:0.006518524)0.874:0.001610396)0.767:0.000801767,(((('EPI_ISL_504163':0.003182719,('EPI_ISL_500718':0.000796829,'EPI_ISL_4081795':0.004844980)0.936:0.003287963)1.000:0.018778438,((('EPI_ISL_378591':0.002401882,'EPI_ISL_378648':0.012216937)0.748:0.000815608,(('EPI_ISL_388064':0.011527510,'EPI_ISL_700961':0.008266284)0.924:0.003170185,(('EPI_ISL_378597':0.001614784,('EPI_ISL_378622':0.000000006,'EPI_ISL_378588':0.000802369)0.920:0.002428446)0.991:0.005703689,'EPI_ISL_373113':0.009749100)0.432:0.000000006)0.000:0.000000006)0.747:0.000775374,(('EPI_ISL_303859':0.001604235,('EPI_ISL_303856':0.000000006,'EPI_ISL_297055':0.000000006)0.000:0.000000006)0.929:0.003131876,((((('EPI_ISL_372550':0.005717544,'EPI_ISL_502046':0.014017150)0.743:0.000741591,(('EPI_ISL_6795318':0.013101434,('EPI_ISL_14769984':0.016451982,'EPI_ISL_368800':0.000000006)0.286:0.001605528)0.000:0.000000006,'EPI_ISL_504045':0.001605603)0.969:0.003219653)0.000:0.000000006,('EPI_ISL_707295':0.015198335,('EPI_ISL_14770021':0.007286901,(('EPI_ISL_707321':0.002421939,('EPI_ISL_14770027':0.004860459,'EPI_ISL_6816032':0.002419440)0.872:0.001614088)0.775:0.000800321,('EPI_ISL_697665':0.003220133,'EPI_ISL_707320':0.001606407)0.000:0.000000006)0.000:0.000000006)0.999:0.009392613)0.661:0.000352098)0.000:0.000000006,'EPI_ISL_295695':0.001605825)0.703:0.000000006,'EPI_ISL_502889':0.010560579)0.939:0.003342043)0.996:0.007469264)0.994:0.009828537)0.445:0.001444211,'EPI_ISL_237054':0.006381027)0.751:0.000969176,('EPI_ISL_246085':0.009027394,'EPI_ISL_254685':0.005745258)0.893:0.002439835)0.720:0.000745144)0.749:0.000797205,'EPI_ISL_207976':0.004036921)0.915:0.002437597)0.881:0.001610499)0.886:0.000801055)0.882:0.001617497)0.756:0.000795931,((((('EPI_ISL_281249':0.000000006,'EPI_ISL_378580':0.009726304)0.894:0.001606494,(('EPI_ISL_282739':0.002401167,('EPI_ISL_282477':0.006438806,'EPI_ISL_378661':0.013922661)0.000:0.000000006)0.000:0.000000006,'EPI_ISL_282539':0.002401437)0.946:0.002413897)0.880:0.001602134,('EPI_ISL_282505':0.007328302,'EPI_ISL_207987':0.001623107)0.756:0.000780637)0.911:0.001610784,('EPI_ISL_207873':0.000801461,'EPI_ISL_207176':0.000801672)0.934:0.002408061)0.749:0.000000006,('EPI_ISL_207958':0.000794077,((('EPI_ISL_221825':0.000800876,('EPI_ISL_256253':0.000799471,(('EPI_ISL_254677':0.004827718,((('EPI_ISL_503336':0.000000006,('EPI_ISL_501750':0.000000006,'EPI_ISL_499256':0.001604458)0.980:0.004025972)0.843:0.001690263,('EPI_ISL_707315':0.000000006,('EPI_ISL_4082404':0.004045976,'EPI_ISL_4082054':0.000000006)0.921:0.001610128)0.954:0.004126095)1.000:0.016533783,(('EPI_ISL_301929':0.000000006,'EPI_ISL_301930':0.000800065)0.000:0.000000006,('EPI_ISL_502896':0.008158240,('EPI_ISL_388626':0.003213513,((('EPI_ISL_4081852':0.003215037,'EPI_ISL_700965':0.001617624)0.000:0.000000006,('EPI_ISL_504144':0.001610305,'EPI_ISL_700972':0.002410120)0.765:0.000799617)0.000:0.000000006,(('EPI_ISL_4081930':0.004878247,'EPI_ISL_4082016':0.008969268)0.863:0.001583619,((('EPI_ISL_4081931':0.001604029,('EPI_ISL_4082011':0.002411224,('EPI_ISL_4081704':0.000000006,'EPI_ISL_4081906':0.000000006)0.857:0.000801291)0.000:0.000000006)0.889:0.001604256,('EPI_ISL_707266':0.000000006,('EPI_ISL_4083451':0.001683689,'EPI_ISL_6795285':0.008081593)0.723:0.000750096)0.000:0.000000006)0.000:0.000000006,(('EPI_ISL_14769983':0.004048252,('EPI_ISL_4083612':0.000799431,'EPI_ISL_6795325':0.000806261)0.747:0.000800796)0.977:0.004042337,'EPI_ISL_884294':0.001608575)0.738:0.000799967)0.769:0.000798721)0.766:0.000805015)0.721:0.000000006)0.847:0.001585157)0.966:0.003242395)0.991:0.008225051)0.842:0.001482426)0.000:0.000000006,((('EPI_ISL_14769978':0.004781533,'EPI_ISL_502849':0.015736462)0.979:0.006575277,('EPI_ISL_296544':0.005173192,'EPI_ISL_503959':0.013994755)0.930:0.003715573)0.092:0.000803257,(('EPI_ISL_4081701':0.025133491,'EPI_ISL_246098':0.000689350)0.928:0.003339730,(('EPI_ISL_296682':0.002410842,(('EPI_ISL_503892':0.008134542,('EPI_ISL_388617':0.004470592,('EPI_ISL_393546':0.004476590,'EPI_ISL_393539':0.003625783)0.246:0.000764136)0.936:0.003621229)0.985:0.005711039,('EPI_ISL_372892':0.000000006,'EPI_ISL_368784':0.000799544)0.970:0.004022009)0.862:0.001617517)0.867:0.001601116,('EPI_ISL_282405':0.004016451,('EPI_ISL_260821':0.000000006,'EPI_ISL_295656':0.003210577)0.000:0.000000006)0.771:0.000799858)0.878:0.001608309)0.843:0.001608008)0.720:0.000000006)0.442:0.000000006)0.999:0.000000006)0.000:0.000000006,'EPI_ISL_243369':0.004018701)0.764:0.000764168,(('EPI_ISL_277243':0.000799904,'EPI_ISL_379742':0.011368986)0.000:0.000000006,('EPI_ISL_299565':0.001645629,'EPI_ISL_393491':0.016399936)0.380:0.000761584)1.000:0.008209080)0.968:0.004071904)0.796:0.001606733)0.978:0.004825606)0.000:0.000000006)0.812:0.000801392,((((('EPI_ISL_207097':0.000801366,'EPI_ISL_207095':0.000000006)0.981:0.003215381,(((('EPI_ISL_207060':0.000801115,'EPI_ISL_278803':0.003218360)0.000:0.000000006,'EPI_ISL_207073':0.000801473)0.000:0.000000006,(('EPI_ISL_207064':0.0,'EPI_ISL_207066':0.0,'EPI_ISL_207063':0.0,'EPI_ISL_207058':0.0,'EPI_ISL_207056':0.0,'EPI_ISL_207086':0.0):0.000000006,'EPI_ISL_207085':0.001604087)0.000:0.000000006)1.000:0.000000006,('EPI_ISL_207069':0.002409438,'EPI_ISL_207080':0.000801420)0.000:0.000000006)0.000:0.000000006)0.623:0.000000006,'EPI_ISL_207115':0.004021727)0.000:0.000000006,(((('EPI_ISL_207961':0.008111094,((((('EPI_ISL_207988':0.000803629,(('EPI_ISL_282447':0.002415549,'EPI_ISL_378643':0.001612022)0.962:0.002404376,('EPI_ISL_282473':0.002409481,'EPI_ISL_282464':0.000800623)0.000:0.000000006)1.000:0.013881921)0.777:0.000806211,('EPI_ISL_282696':0.000000006,('EPI_ISL_282697':0.002413350,('EPI_ISL_282703':0.000803011,'EPI_ISL_282527':0.002414633)0.000:0.000000006)0.992:0.004033537)0.830:0.000802733)0.814:0.000800740,(('EPI_ISL_282737':0.001608191,'EPI_ISL_282717':0.001604151)0.950:0.002426534,'EPI_ISL_207979':0.001605183)0.000:0.000000006)0.996:0.004838480,'EPI_ISL_207171':0.000000006)0.851:0.000801290,(('EPI_ISL_207962':0.001407279,('EPI_ISL_282480':0.011454807,'EPI_ISL_378649':0.008996617)0.927:0.003432797)0.813:0.001621820,(('EPI_ISL_207986':0.001608023,(('EPI_ISL_207990':0.000807005,'EPI_ISL_208068':0.001609589)0.968:0.003225777,'EPI_ISL_207975':0.000000006)0.000:0.000000006)0.762:0.000811795,('EPI_ISL_282507':0.008124386,((('EPI_ISL_282509':0.0,'EPI_ISL_282486':0.0):0.000801390,'EPI_ISL_378641':0.002417887)0.975:0.004043889,('EPI_ISL_282500':0.000805875,'EPI_ISL_282488':0.000800338)0.962:0.003227703)0.780:0.000821539)0.864:0.001595313)0.990:0.006298683)0.758:0.000989501)0.000:0.000000006)0.840:0.000801373,'EPI_ISL_207078':0.000000006)0.000:0.000000006,('EPI_ISL_207084':0.001601374,'EPI_ISL_207093':0.003221373)0.760:0.000805338)0.909:0.000801208,(('EPI_ISL_151132':0.004022517,('EPI_ISL_151136':0.000801205,(('EPI_ISL_151988':0.0,'EPI_ISL_151133':0.0):0.000801284,('EPI_ISL_151137':0.0,'EPI_ISL_151135':0.0):0.000000006)0.000:0.000000006)0.915:0.000801106)0.000:0.000000006,'EPI_ISL_151994':0.000000006)0.944:0.001604118)0.000:0.000000006)0.000:0.000000006,((('EPI_ISL_207065':0.000801669,'EPI_ISL_207090':0.000801697)0.000:0.000000006,('EPI_ISL_207075':0.000797015,('EPI_ISL_207091':0.000801889,('EPI_ISL_207100':0.000802024,'EPI_ISL_207087':0.000000006)0.000:0.000000006)0.936:0.002419775)0.892:0.001611234)0.897:0.001606488,(('EPI_ISL_282716':0.000802366,'EPI_ISL_282714':0.000000006)1.000:0.010582453,'EPI_ISL_147198':0.001622149)0.758:0.000789056)0.000:0.000000006)0.000:0.000000006)0.000:0.000000006)0.879:0.002305877,('EPI_ISL_282695':0.001635200,('EPI_ISL_282546':0.000000006,'EPI_ISL_282518':0.001605049)0.858:0.001581281)1.000:0.015823181)0.984:0.007292320,'EPI_ISL_97112':0.000933381)0.970:0.005587716,'EPI_ISL_93358':0.005051424)0.904:0.003182592)0.731:0.000920839)0.990:0.005665903,(((('EPI_ISL_124343':0.013483167,'EPI_ISL_207035':0.015095501)0.706:0.000469450,'EPI_ISL_89332':0.006456967)0.000:0.000000006,(('EPI_ISL_90101':0.0,'EPI_ISL_109911':0.0):0.013104534,'EPI_ISL_150931':0.002415592)0.874:0.001658572)0.000:0.000000006,'EPI_ISL_151016':0.000000006)0.722:0.000000006)0.453:0.001497024,('EPI_ISL_278808':0.0,'EPI_ISL_104803':0.0):0.009077369)0.992:0.009019295)0.950:0.005162616)0.237:0.001374899,'EPI_ISL_109922':0.030889694)0.000:0.000000006)0.913:0.000000006,'EPI_ISL_10147':0.000800825)0.000:0.000000006,((((((('EPI_ISL_236194':0.007460118,(('EPI_ISL_171303':0.000000006,(('EPI_ISL_171305':0.0,'EPI_ISL_171304':0.0):0.000000006,'EPI_ISL_171302':0.001605981)0.960:0.001605830)0.998:0.009684952,(('EPI_ISL_236209':0.000802053,('EPI_ISL_236203':0.002411981,('EPI_ISL_236204':0.000000006,'EPI_ISL_236207':0.000802448)0.904:0.000802436)0.000:0.000000006)1.000:0.016427659,((('EPI_ISL_171300':0.0,'EPI_ISL_171301':0.0,'EPI_ISL_171307':0.0):0.000000006,'EPI_ISL_171299':0.000800641)0.893:0.001605675,((('EPI_ISL_136563':0.004042205,('EPI_ISL_139840':0.002431867,'EPI_ISL_138218':0.002425563)0.748:0.000778273)0.874:0.001613295,('EPI_ISL_124318':0.002411761,'EPI_ISL_236206':0.012205034)0.751:0.000809416)0.947:0.002413993,('EPI_ISL_103836':0.000000006,('EPI_ISL_191722':0.005654034,'EPI_ISL_104479':0.001609798)0.000:0.000000006)0.774:0.000804058)0.775:0.000802906)0.781:0.000801309)0.728:0.000863954)0.999:0.012481638)0.899:0.003926878,((('EPI_ISL_295531':0.028570677,('EPI_ISL_295527':0.002414355,('EPI_ISL_295552':0.000802815,('EPI_ISL_195988':0.0,'EPI_ISL_295554':0.0):0.000000006)0.000:0.000000006)0.997:0.013577221)0.997:0.014903145,(('EPI_ISL_151161':0.0,'EPI_ISL_195991':0.0):0.001583072,((('EPI_ISL_195998':0.001679355,'EPI_ISL_196031':0.015048344)0.753:0.000738849,'EPI_ISL_195997':0.004037450)0.000:0.000000006,('EPI_ISL_195999':0.0,'EPI_ISL_151191':0.0):0.001610124)0.956:0.003269121)1.000:0.012410275)0.772:0.002407465,('EPI_ISL_151163':0.0,'EPI_ISL_151212':0.0):0.017972462)0.853:0.001725833)0.864:0.000000006,'EPI_ISL_150833':0.000800738)0.000:0.000000006,((('EPI_ISL_20134':0.000000006,('EPI_ISL_10145':0.0,'EPI_ISL_10149':0.0):0.000801091)0.000:0.000000006,'EPI_ISL_64466':0.010591783)0.000:0.000000006,((('EPI_ISL_171298':0.000803487,'EPI_ISL_171306':0.000000006)1.000:0.019847902,(('EPI_ISL_89333':0.006594078,'EPI_ISL_278799':0.011538773)0.823:0.001512631,('EPI_ISL_14418':0.001605015,('EPI_ISL_89325':0.008898439,'EPI_ISL_119366':0.022312525)0.000:0.000000006)0.761:0.000805143)0.988:0.005721591)0.766:0.000750750,'EPI_ISL_10150':0.001607950)0.759:0.000798553)0.000:0.000000006)0.000:0.000000006,(((('EPI_ISL_89324':0.0,'EPI_ISL_278805':0.0):0.000749387,('EPI_ISL_278794':0.0,'EPI_ISL_278798':0.0):0.012283089)1.000:0.013952360,('EPI_ISL_151009':0.000786785,'EPI_ISL_89334':0.018077029)0.755:0.000847286)0.911:0.002397908,'EPI_ISL_29804':0.007319230)0.753:0.000786497)0.932:0.001603375,('EPI_ISL_151203':0.0,'EPI_ISL_151005':0.0):0.000800914)0.000:0.000000006,((('EPI_ISL_151160':0.005336281,'EPI_ISL_378594':0.027161336)1.000:0.023365011,(('EPI_ISL_116352':0.002403013,'EPI_ISL_124404':0.002431217)0.998:0.011586447,(('EPI_ISL_271085':0.000801675,(('EPI_ISL_271718':0.0,'EPI_ISL_271058':0.0,'EPI_ISL_271083':0.0):0.000000006,('EPI_ISL_271741':0.001605474,('EPI_ISL_271066':0.001606179,'EPI_ISL_130179':0.002410275)0.000:0.000000006)0.000:0.000000006)0.000:0.000000006)1.000:0.012614056,('EPI_ISL_182282':0.006851923,'EPI_ISL_116356':0.011796349)0.848:0.001708648)0.990:0.008450849)0.984:0.006722801)0.715:0.000785710,(((((((('EPI_ISL_29810':0.013977876,('EPI_ISL_25494':0.000709578,'EPI_ISL_381061':0.009061350)0.999:0.009123996)0.022:0.001525220,(('EPI_ISL_151007':0.0,'EPI_ISL_151008':0.0):0.001520685,'EPI_ISL_282715':0.040357504)0.923:0.003311881)0.685:0.000000006,(((('EPI_ISL_282520':0.046311076,'EPI_ISL_378640':0.036939947)0.991:0.016544693,((('EPI_ISL_282692':0.001611179,'EPI_ISL_282491':0.002423849)1.000:0.029212162,(((('EPI_ISL_282466':0.000815747,'EPI_ISL_373109':0.006509794)0.772:0.000793101,'EPI_ISL_373116':0.000000006)0.759:0.000844650,'EPI_ISL_282483':0.000763939)1.000:0.027571606,(('EPI_ISL_195446':0.002243242,'EPI_ISL_261488':0.012467479)1.000:0.024327693,((('EPI_ISL_373115':0.005665318,('EPI_ISL_282744':0.002414028,'EPI_ISL_282482':0.000803214)0.731:0.000809437)0.970:0.004042542,('EPI_ISL_282490':0.000805700,('EPI_ISL_373104':0.000801242,'EPI_ISL_373102':0.000806455)0.998:0.006491364)0.946:0.003224062)0.975:0.004089116,('EPI_ISL_282545':0.006467891,('EPI_ISL_207984':0.000000006,'EPI_ISL_282523':0.004032115)0.000:0.000000006)0.000:0.000000006)1.000:0.016132517)0.095:0.000239259)0.907:0.004996550)1.000:0.018904450,(('EPI_ISL_378593':0.031729448,(((('EPI_ISL_207071':0.000000006,('EPI_ISL_207076':0.000804992,((('EPI_ISL_207145':0.0,'EPI_ISL_207140':0.0):0.000803367,('EPI_ISL_207112':0.000000006,((('EPI_ISL_207153':0.0,'EPI_ISL_207150':0.0):0.000804292,('EPI_ISL_207872':0.000803311,'EPI_ISL_207920':0.002423259)0.745:0.000806270)0.790:0.000803662,'EPI_ISL_207164':0.001607615)0.000:0.000000006)0.000:0.000000006)0.923:0.001608150,('EPI_ISL_207089':0.000803695,'EPI_ISL_207107':0.000803528)0.000:0.000000006)0.900:0.001608324)0.827:0.000803164)1.000:0.007289912,(('EPI_ISL_207099':0.004057407,('EPI_ISL_256555':0.003995911,'EPI_ISL_295680':0.009083685)1.000:0.018408125)0.886:0.002410839,'EPI_ISL_147158':0.000000006)0.000:0.000000006)0.986:0.004808597,(((('EPI_ISL_208655':0.000000006,('EPI_ISL_208657':0.000811452,'EPI_ISL_208656':0.000000006)0.965:0.003234903)0.985:0.004555895,((('EPI_ISL_218246':0.000000006,('EPI_ISL_218256':0.000802524,('EPI_ISL_218251':0.000804155,('EPI_ISL_218258':0.0,'EPI_ISL_218236':0.0,'EPI_ISL_218240':0.0,'EPI_ISL_218245':0.0,'EPI_ISL_218253':0.0,'EPI_ISL_218263':0.0,'EPI_ISL_218261':0.0):0.000000006)0.000:0.000000006)0.847:0.000802890)0.955:0.002413555,'EPI_ISL_164595':0.000000006)0.776:0.000795183,'EPI_ISL_162677':0.002425034)0.965:0.003692356)0.836:0.001515146,'EPI_ISL_160791':0.001612285)0.766:0.000805315,'EPI_ISL_160793':0.000803388)0.877:0.001666180)0.627:0.000802247,'EPI_ISL_160788':0.006550103)0.810:0.003561220)1.000:0.022675621,('EPI_ISL_127771':0.001028643,('EPI_ISL_132985':0.000000006,('EPI_ISL_139268':0.002416149,'EPI_ISL_143444':0.000000006)0.828:0.000800871)0.987:0.007870342)0.996:0.013513444)0.974:0.007564140)0.917:0.003337872)0.168:0.000000006,(('EPI_ISL_378974':0.016474656,('EPI_ISL_378972':0.020927544,'EPI_ISL_378997':0.018788462)0.030:0.001170187)1.000:0.023997069,(('EPI_ISL_236200':0.003203434,('EPI_ISL_282743':0.013664267,'EPI_ISL_378992':0.025375909)0.967:0.006961030)0.888:0.004907585,(('EPI_ISL_278795':0.0,'EPI_ISL_278804':0.0,'EPI_ISL_278797':0.0):0.004075186,('EPI_ISL_278811':0.003189458,'EPI_ISL_89166':0.010720060)0.913:0.002459009)0.336:0.000000006)0.619:0.005258469)1.000:0.019795574)0.923:0.002484150,(('EPI_ISL_282732':0.021962261,('EPI_ISL_151209':0.000912747,'EPI_ISL_282481':0.026749429)0.904:0.007044556)1.000:0.023600709,'EPI_ISL_207956':0.044266950)0.682:0.001024621)0.759:0.000873009)0.713:0.000000006,'EPI_ISL_151011':0.005694824)0.000:0.000000006,'EPI_ISL_150832':0.000000006)0.000:0.000000006,((('EPI_ISL_207170':0.000000006,(('EPI_ISL_207875':0.0,'EPI_ISL_281252':0.0):0.000000006,('EPI_ISL_282725':0.000805041,('EPI_ISL_207972':0.001612138,'EPI_ISL_282730':0.000805255)0.000:0.000000006)0.959:0.001611609)0.938:0.001612209)1.000:0.032461201,'EPI_ISL_150880':0.010810069)0.761:0.001401847,('EPI_ISL_150882':0.010636624,'EPI_ISL_151010':0.005731136)0.748:0.000734693)0.797:0.000813141)0.000:0.000000006,('EPI_ISL_151006':0.002408796,((('EPI_ISL_378651':0.013902769,'EPI_ISL_157605':0.000000006)1.000:0.027578318,'EPI_ISL_278810':0.000000006)0.722:0.000800999,('EPI_ISL_151012':0.000815410,'EPI_ISL_151015':0.002402881)1.000:0.010593351)0.000:0.000000006)0.000:0.000000006)1.000:0.000000006,('EPI_ISL_151633':0.016460140,(('EPI_ISL_236202':0.027220511,(('EPI_ISL_100252':0.005658300,('EPI_ISL_124320':0.006484506,(('EPI_ISL_132356':0.001602963,'EPI_ISL_133680':0.003226361)0.960:0.004048277,('EPI_ISL_156335':0.004043985,'EPI_ISL_124046':0.001602471)0.871:0.001611909)0.877:0.001628669)0.754:0.000795550)0.890:0.003798734,(('EPI_ISL_124248':0.000804262,'EPI_ISL_124315':0.001610005)0.996:0.006520749,(('EPI_ISL_116141':0.002418266,'EPI_ISL_132349':0.002419161)0.988:0.005693314,('EPI_ISL_109894':0.002416044,('EPI_ISL_116361':0.002427471,(('EPI_ISL_116234':0.0,'EPI_ISL_119608':0.0):0.002420311,(('EPI_ISL_104808':0.0,'EPI_ISL_124297':0.0):0.000000006,'EPI_ISL_124430':0.001610346)0.888:0.001614108)0.749:0.000801364)0.791:0.000806886)0.000:0.000000006)0.922:0.002434873)0.747:0.001059227)0.930:0.006260363)0.999:0.013849961,((('EPI_ISL_281244':0.012802044,('EPI_ISL_282709':0.001613758,'EPI_ISL_282727':0.000000006)0.987:0.009621876)1.000:0.018880635,'EPI_ISL_134591':0.007143536)0.895:0.003481793,('EPI_ISL_151631':0.000000006,'EPI_ISL_282513':0.040971947)0.072:0.000775954)0.999:0.009889037)0.703:0.000799538)0.764:0.000756394)0.000:0.000000006)1.000:0.000000006)0.914:0.000000006)0.000:0.000000006,(('EPI_ISL_282691':0.001697444,'EPI_ISL_282541':0.000712043)1.000:0.043246568,('EPI_ISL_236198':0.038388172,(('EPI_ISL_282517':0.001527613,'EPI_ISL_282479':0.004126617)1.000:0.045513016,('EPI_ISL_372920':0.021953281,('EPI_ISL_4081791':0.014777146,('EPI_ISL_399722':0.007334872,('EPI_ISL_502894':0.014073786,'EPI_ISL_378610':0.001634937)0.434:0.000796440)0.000:0.000000006)0.998:0.017483674)1.000:0.037662621)0.470:0.002958147)0.318:0.002283410)0.737:0.001105310)0.787:0.000794434,(('EPI_ISL_236205':0.005880861,('EPI_ISL_6781483':0.004087726,'EPI_ISL_4082044':0.003992134)1.000:0.032924782)1.000:0.027396579,'EPI_ISL_503373':0.048338909)0.877:0.005574944)0.910:0.002412255,(((('EPI_ISL_150827':0.004865512,('EPI_ISL_150831':0.002399152,('EPI_ISL_137749':0.000798223,('EPI_ISL_137748':0.0,'EPI_ISL_87551':0.0):0.000000006)1.000:0.027429972)0.973:0.004870072)0.000:0.000000006,(('EPI_ISL_150869':0.007395439,'EPI_ISL_29807':0.009009083)0.821:0.001507432,((('EPI_ISL_119332':0.029462182,('EPI_ISL_150935':0.005359077,'EPI_ISL_14769977':0.016062051)1.000:0.020050949)0.827:0.002876712,(('EPI_ISL_116349':0.0,'EPI_ISL_124041':0.0):0.021979131,('EPI_ISL_150397':0.000000006,'EPI_ISL_162014':0.000000006)0.999:0.019919595)0.974:0.010289209)0.750:0.000970089,('EPI_ISL_4591':0.0,'EPI_ISL_235762':0.0):0.000799660)0.000:0.000000006)1.000:0.000000006)0.000:0.000000006,(('EPI_ISL_151283':0.002403445,('EPI_ISL_67421':0.0,'EPI_ISL_65337':0.0):0.004829084)0.000:0.000000006,((('EPI_ISL_29805':0.000801357,'EPI_ISL_150841':0.000000006)0.989:0.005672425,('EPI_ISL_177503':0.002408489,('EPI_ISL_29808':0.000801332,(((('EPI_ISL_126261':0.000000006,(('EPI_ISL_150526':0.003221586,(('EPI_ISL_133804':0.0,'EPI_ISL_133826':0.0,'EPI_ISL_133812':0.0,'EPI_ISL_133811':0.0,'EPI_ISL_133820':0.0,'EPI_ISL_133831':0.0,'EPI_ISL_133807':0.0,'EPI_ISL_133806':0.0,'EPI_ISL_133829':0.0,'EPI_ISL_133786':0.0):0.006475430,('EPI_ISL_198164':0.000000006,('EPI_ISL_198165':0.0,'EPI_ISL_198168':0.0,'EPI_ISL_198162':0.0):0.000802129)0.000:0.000000006)0.000:0.000000006)0.882:0.001612874,('EPI_ISL_102558':0.009053864,'EPI_ISL_119329':0.007272595)0.976:0.005769817)0.770:0.000798947)0.000:0.000000006,(('EPI_ISL_109864':0.0,'EPI_ISL_103955':0.0):0.000803357,('EPI_ISL_93356':0.000000006,'EPI_ISL_151000':0.000804635)0.000:0.000000006)1.000:0.010570912)0.998:0.005643475,(('EPI_ISL_86216':0.004030062,('EPI_ISL_86219':0.001603428,('EPI_ISL_86215':0.000976421,('EPI_ISL_87554':0.002587163,'EPI_ISL_103956':0.004671864)0.746:0.001612617)0.808:0.001430800)0.738:0.000813064)1.000:0.013035291,((('EPI_ISL_87553':0.013103009,('EPI_ISL_151278':0.004817407,(('EPI_ISL_133846':0.000799460,(('EPI_ISL_102546':0.0,'EPI_ISL_102557':0.0,'EPI_ISL_133832':0.0,'EPI_ISL_103957':0.0):0.000000006,('EPI_ISL_116395':0.000799288,'EPI_ISL_116233':0.001600283)0.000:0.000000006)0.000:0.000000006)0.983:0.004016242,('EPI_ISL_124350':0.000794327,'EPI_ISL_127746':0.007258596)0.878:0.001610780)0.000:0.000000006)0.988:0.006508361)0.737:0.000763888,('EPI_ISL_151295':0.001602441,('EPI_ISL_150893':0.008221076,('EPI_ISL_104805':0.000815475,((('EPI_ISL_124402':0.0,'EPI_ISL_124401':0.0):0.003235758,('EPI_ISL_150944':0.000000006,'EPI_ISL_151204':0.000803088)0.000:0.000000006)0.816:0.000803960,(('EPI_ISL_90366':0.002410277,'EPI_ISL_116359':0.006471502)0.000:0.000000006,(((('EPI_ISL_109877':0.000802999,'EPI_ISL_116353':0.000803166)0.000:0.000000006,(('EPI_ISL_119593':0.0,'EPI_ISL_124341':0.0,'EPI_ISL_124342':0.0,'EPI_ISL_124338':0.0,'EPI_ISL_116394':0.0):0.000000006,('EPI_ISL_116360':0.001608363,'EPI_ISL_116393':0.001608168)0.000:0.000000006)0.000:0.000000006)0.000:0.000000006,'EPI_ISL_124340':0.000802925)0.988:0.003220677,('EPI_ISL_104806':0.000802106,'EPI_ISL_104807':0.000000006)0.000:0.000000006)0.916:0.000802282)0.809:0.000802905)0.746:0.000793946)0.997:0.009888749)0.832:0.001502304)0.000:0.000000006)0.000:0.000000006,'EPI_ISL_147152':0.031819976)0.516:0.000800197)0.000:0.000000006)0.000:0.000000006,'EPI_ISL_29806':0.004833600)0.815:0.000799031)0.757:0.000805062)0.864:0.001588691)0.961:0.003236928,((('EPI_ISL_63618':0.011394317,('EPI_ISL_151272':0.011437822,'EPI_ISL_150842':0.010606614)0.710:0.000801658)0.491:0.000000006,'EPI_ISL_150704':0.003210810)0.000:0.000000006,'EPI_ISL_151262':0.000000006)0.000:0.000000006)0.904:0.001601315)0.000:0.000000006)0.922:0.000000006,(('EPI_ISL_189991':0.007195485,('EPI_ISL_97097':0.005219578,('EPI_ISL_130057':0.008160566,'EPI_ISL_153730':0.013169482)0.850:0.001998306)0.152:0.002202953)1.000:0.027931124,(((('EPI_ISL_124333':0.000863540,'EPI_ISL_119606':0.004041121)0.993:0.006460833,(('EPI_ISL_119337':0.004845754,(('EPI_ISL_119351':0.008125499,('EPI_ISL_119336':0.000000006,'EPI_ISL_136649':0.010573956)0.760:0.000801679)0.935:0.002420203,'EPI_ISL_119335':0.009815124)0.000:0.000000006)0.987:0.006417316,(('EPI_ISL_151925':0.003807894,('EPI_ISL_153861':0.006553174,'EPI_ISL_162584':0.006554567)0.744:0.000988280)0.999:0.011642281,(((('EPI_ISL_140909':0.0,'EPI_ISL_168302':0.0):0.000000006,(('EPI_ISL_174440':0.000801260,('EPI_ISL_200105':0.000000006,('EPI_ISL_245325':0.012247400,'EPI_ISL_234673':0.007256100)0.000:0.000000006)0.885:0.001606967)0.984:0.005146893,'EPI_ISL_252719':0.015794542)0.734:0.000740946)0.000:0.000000006,('EPI_ISL_211799':0.014893876,('EPI_ISL_182281':0.000000006,'EPI_ISL_173750':0.000000006)0.992:0.008257021)0.949:0.004860433)0.886:0.001663766,(('EPI_ISL_188905':0.007300182,((('EPI_ISL_171045':0.000787037,('EPI_ISL_190541':0.000000006,'EPI_ISL_262589':0.007304575)0.941:0.002435193)0.945:0.003270737,('EPI_ISL_209199':0.003070640,(('EPI_ISL_234527':0.000569237,'EPI_ISL_503952':0.016715956)0.994:0.008137044,'EPI_ISL_296421':0.012577278)0.316:0.000768064)0.976:0.005043752)0.971:0.004066230,'EPI_ISL_234526':0.026725346)0.000:0.000000006)0.000:0.000000006,(('EPI_ISL_234584':0.002422749,('EPI_ISL_205075':0.002425653,('EPI_ISL_243357':0.002430305,'EPI_ISL_296426':0.012338849)0.954:0.004083725)0.924:0.002437069)0.879:0.001622129,((('EPI_ISL_243787':0.007378835,'EPI_ISL_299526':0.006538049)0.955:0.004046166,('EPI_ISL_245567':0.000805306,'EPI_ISL_262591':0.000000006)0.999:0.008142868)0.000:0.000000006,'EPI_ISL_208974':0.005662449)0.755:0.000802625)0.980:0.004048681)0.914:0.002431639)0.948:0.004689797)0.988:0.008232373)0.823:0.003074342)0.782:0.001553226,'EPI_ISL_79861':0.047507844)0.936:0.004786423,(('EPI_ISL_119339':0.000000006,'EPI_ISL_124399':0.000806348)0.982:0.006508986,((('EPI_ISL_130123':0.024930128,(('EPI_ISL_123521':0.000764108,('EPI_ISL_142025':0.008110706,(('EPI_ISL_103847':0.004084742,('EPI_ISL_127717':0.004854324,'EPI_ISL_134284':0.001621448)0.734:0.000759024)0.974:0.004073598,('EPI_ISL_129192':0.002414167,(((('EPI_ISL_97073':0.001609151,('EPI_ISL_99174':0.000000006,'EPI_ISL_136652':0.000801978)0.939:0.002423940)0.884:0.001611303,((((('EPI_ISL_151003':0.007295091,('EPI_ISL_119334':0.000806315,((('EPI_ISL_98870':0.000000006,('EPI_ISL_131142':0.001613583,'EPI_ISL_132382':0.003226246)0.927:0.002433792)0.916:0.000803901,('EPI_ISL_134287':0.003163743,'EPI_ISL_163875':0.014022220)0.985:0.005794944)0.000:0.000000006,'EPI_ISL_127750':0.002420723)0.860:0.000803680)0.000:0.000000006)0.000:0.000000006,'EPI_ISL_124480':0.002418712)0.902:0.000803778,('EPI_ISL_271719':0.015676039,'EPI_ISL_271073':0.000000006)1.000:0.008113922)0.000:0.000000006,('EPI_ISL_130051':0.007347771,((((('EPI_ISL_203185':0.000000006,'EPI_ISL_245065':0.000803780)0.929:0.003230222,('EPI_ISL_203138':0.001612801,('EPI_ISL_217471':0.001616546,'EPI_ISL_234240':0.002432635)0.884:0.001619740)0.942:0.003264464)0.981:0.004896988,'EPI_ISL_206452':0.009756882)0.000:0.000000006,(('EPI_ISL_167148':0.000805992,'EPI_ISL_161188':0.001612237)0.000:0.000000006,('EPI_ISL_253720':0.007351120,('EPI_ISL_216894':0.001612260,(('EPI_ISL_203102':0.0,'EPI_ISL_205063':0.0,'EPI_ISL_203183':0.0):0.000000006,'EPI_ISL_205066':0.001612379)0.742:0.000000006)0.783:0.002414500)0.999:0.011538596)0.679:0.000803936)1.000:0.011394409,('EPI_ISL_151131':0.006528978,('EPI_ISL_145706':0.000000006,'EPI_ISL_144932':0.004040289)0.960:0.004033866)0.979:0.004903769)0.000:0.000000006)0.976:0.002425746)0.919:0.001607344,((((('EPI_ISL_121897':0.0,'EPI_ISL_124312':0.0,'EPI_ISL_102523':0.0,'EPI_ISL_127868':0.0,'EPI_ISL_124313':0.0,'EPI_ISL_124319':0.0,'EPI_ISL_121898':0.0):0.000000006,('EPI_ISL_124314':0.000803567,(('EPI_ISL_99418':0.000000006,'EPI_ISL_124250':0.001609183)0.846:0.000803943,'EPI_ISL_124247':0.001608085)0.000:0.000000006)0.000:0.000000006)1.000:0.000000006,((('EPI_ISL_132939':0.004043358,'EPI_ISL_207062':0.001607501)0.888:0.001617752,('EPI_ISL_387132':0.026800729,('EPI_ISL_142216':0.000803370,('EPI_ISL_142217':0.001609935,(('EPI_ISL_278821':0.016552929,'EPI_ISL_142215':0.004173215)0.819:0.001518738,('EPI_ISL_142701':0.000803614,('EPI_ISL_142711':0.000000006,(('EPI_ISL_142707':0.0,'EPI_ISL_142705':0.0):0.000803754,('EPI_ISL_142709':0.000803778,'EPI_ISL_142703':0.005714016)0.000:0.000000006)0.981:0.000000006)0.000:0.000000006)0.874:0.001612447)0.893:0.001615877)0.000:0.000000006)0.000:0.000000006)0.953:0.002415957)0.000:0.000000006,(('EPI_ISL_134301':0.004042303,('EPI_ISL_124316':0.001611100,(('EPI_ISL_129621':0.0,'EPI_ISL_129408':0.0,'EPI_ISL_129188':0.0):0.001612538,('EPI_ISL_142021':0.000797410,'EPI_ISL_167977':0.005695658)0.935:0.002439642)0.930:0.002425331)0.000:0.000000006)0.000:0.000000006,('EPI_ISL_142222':0.003240373,(('EPI_ISL_253929':0.000000006,'EPI_ISL_258654':0.001617539)1.000:0.013158960,'EPI_ISL_203194':0.004888884)0.888:0.002439873)0.987:0.004867362)0.826:0.000803943)0.000:0.000000006)0.000:0.000000006,((('EPI_ISL_130050':0.0,'EPI_ISL_124323':0.0,'EPI_ISL_130025':0.0,'EPI_ISL_124883':0.0):0.000000006,'EPI_ISL_132981':0.000802462)0.979:0.003230662,('EPI_ISL_127583':0.000000006,('EPI_ISL_124295':0.000803341,('EPI_ISL_130054':0.0,'EPI_ISL_130049':0.0):0.002418890)0.000:0.000000006)0.000:0.000000006)0.963:0.002416019)0.000:0.000000006,'EPI_ISL_161128':0.014778031)0.819:0.000803209)0.000:0.000000006)0.000:0.000000006,((('EPI_ISL_124438':0.000807724,'EPI_ISL_97130':0.000803876)0.798:0.000802437,((((('EPI_ISL_129684':0.000803926,'EPI_ISL_131162':0.000000006)0.989:0.003224898,(((('EPI_ISL_124317':0.000803510,'EPI_ISL_127928':0.000803481)0.341:0.000000006,('EPI_ISL_133879':0.0,'EPI_ISL_133872':0.0):0.001608968)0.000:0.000000006,(('EPI_ISL_99419':0.000000006,'EPI_ISL_95264':0.000000006)0.917:0.001609104,'EPI_ISL_133947':0.000803481)0.000:0.000000006)0.000:0.000000006,(('EPI_ISL_133909':0.0,'EPI_ISL_143196':0.0):0.000803584,('EPI_ISL_133938':0.0,'EPI_ISL_133937':0.0,'EPI_ISL_133871':0.0,'EPI_ISL_133866':0.0,'EPI_ISL_133911':0.0,'EPI_ISL_133955':0.0,'EPI_ISL_117562':0.0,'EPI_ISL_117563':0.0):0.000000006)0.000:0.000000006)0.000:0.000000006)0.837:0.000804342,(('EPI_ISL_137558':0.000806758,'EPI_ISL_143878':0.001609420)0.960:0.003246428,((((('EPI_ISL_167970':0.004038044,'EPI_ISL_162562':0.000000006)0.000:0.000000006,'EPI_ISL_162472':0.001608839)0.854:0.000804035,'EPI_ISL_155696':0.000807054)0.000:0.000000006,'EPI_ISL_155800':0.002416838)0.934:0.002417322,('EPI_ISL_142019':0.001608484,'EPI_ISL_147139':0.003225165)0.736:0.000814183)0.856:0.001593874)0.924:0.002439053)0.000:0.000000006,('EPI_ISL_138209':0.010577313,'EPI_ISL_139271':0.005667463)0.000:0.000000006)0.000:0.000000006,('EPI_ISL_127707':0.002413681,('EPI_ISL_161152':0.0,'EPI_ISL_161151':0.0,'EPI_ISL_168340':0.0):0.004885317)0.906:0.002428958)0.861:0.000803387)0.000:0.000000006,((((('EPI_ISL_116146':0.004036124,'EPI_ISL_150993':0.000799333)0.774:0.000809368,'EPI_ISL_124488':0.002422327)0.416:0.000801760,'EPI_ISL_117559':0.005661170)0.000:0.000000006,(('EPI_ISL_124406':0.000000006,((('EPI_ISL_266454':0.003213799,'EPI_ISL_252699':0.008241797)0.983:0.005747982,('EPI_ISL_237045':0.004040293,(('EPI_ISL_181114':0.0,'EPI_ISL_188956':0.0):0.000000006,(('EPI_ISL_216912':0.000000006,'EPI_ISL_225557':0.001611039)1.000:0.006489705,'EPI_ISL_212195':0.005669564)0.000:0.000000006)0.714:0.000000006)0.794:0.001610674)0.981:0.004914185,(((('EPI_ISL_205994':0.001608536,(('EPI_ISL_285505':0.0,'EPI_ISL_303866':0.0):0.009828992,('EPI_ISL_280243':0.003224090,'EPI_ISL_221737':0.000802533)0.000:0.000000006)0.878:0.000803310)0.000:0.000000006,((((('EPI_ISL_264204':0.001620153,'EPI_ISL_297093':0.003250462)0.767:0.000793569,('EPI_ISL_295673':0.004903789,'EPI_ISL_301918':0.004895046)0.849:0.001583525)0.793:0.000805476,('EPI_ISL_297214':0.000778596,('EPI_ISL_369835':0.000000006,'EPI_ISL_504964':0.002412621)0.991:0.005689024)0.903:0.003256917)0.000:0.000000006,((('EPI_ISL_327824':0.0,'EPI_ISL_234573':0.0,'EPI_ISL_256100':0.0,'EPI_ISL_327836':0.0,'EPI_ISL_243725':0.0,'EPI_ISL_243730':0.0,'EPI_ISL_256566':0.0,'EPI_ISL_258650':0.0):0.000000006,('EPI_ISL_285336':0.001615100,(('EPI_ISL_4082165':0.017313919,((('EPI_ISL_399442':0.004037965,(('EPI_ISL_503961':0.002416445,'EPI_ISL_503151':0.001609926)0.874:0.001614356,('EPI_ISL_503903':0.002413668,'EPI_ISL_4089935':0.004035405)0.758:0.000807905)0.757:0.000808116)0.896:0.001607987,(('EPI_ISL_393509':0.001595284,'EPI_ISL_6781668':0.013216528)0.596:0.001627590,('EPI_ISL_368783':0.000000006,(('EPI_ISL_4082224':0.004065266,'EPI_ISL_4081936':0.001598237)0.996:0.007422652,'EPI_ISL_700960':0.005689001)0.733:0.000797433)0.923:0.001609352)0.000:0.000000006)0.000:0.000000006,('EPI_ISL_503972':0.000803131,'EPI_ISL_503622':0.000000006)0.994:0.005660511)0.858:0.002414169)0.964:0.004881365,(('EPI_ISL_327834':0.000000006,('EPI_ISL_4082017':0.007347640,('EPI_ISL_504046':0.002423693,('EPI_ISL_14769972':0.011514612,('EPI_ISL_6785418':0.004043718,'EPI_ISL_4082008':0.000000006)0.858:0.001614110)0.963:0.004067914)0.727:0.000796128)0.999:0.011537803)0.852:0.000803672,('EPI_ISL_258626':0.000803023,('EPI_ISL_262582':0.003226514,'EPI_ISL_388618':0.015544884)0.000:0.000000006)0.932:0.001609603)0.000:0.000000006)0.000:0.000000006)1.000:0.000000006)0.000:0.000000006,(((('EPI_ISL_281990':0.000000006,(('EPI_ISL_6795298':0.024325339,(('EPI_ISL_504044':0.000000006,'EPI_ISL_707273':0.004035416)0.980:0.004046354,(('EPI_ISL_504113':0.000000006,('EPI_ISL_503591':0.001605510,'EPI_ISL_501675':0.000806250)0.948:0.002415237)0.801:0.002407870,(('EPI_ISL_4081693':0.000816240,('EPI_ISL_6816045':0.003238471,'EPI_ISL_4081954':0.000790086)0.920:0.002436043)0.972:0.005206090,('EPI_ISL_4083601':0.006163275,'EPI_ISL_4082288':0.003600864)0.949:0.004094348)0.874:0.002886235)0.733:0.000000006)0.873:0.001635293)0.768:0.000774638,'EPI_ISL_388624':0.008950710)0.772:0.000819014)0.000:0.000000006,'EPI_ISL_285469':0.002422460)0.000:0.000000006,'EPI_ISL_296391':0.003226378)0.780:0.000790828,'EPI_ISL_372421':0.011449716)0.763:0.000819062)0.000:0.000000006)0.989:0.003222758,'EPI_ISL_234528':0.003217763)0.000:0.000000006)0.000:0.000000006,(('EPI_ISL_252709':0.001605345,'EPI_ISL_230191':0.000000006)0.983:0.004042573,('EPI_ISL_379271':0.007278259,('EPI_ISL_208919':0.000803016,'EPI_ISL_208989':0.000000006)0.000:0.000000006)0.427:0.000803277)0.776:0.000803611)0.739:0.000786251,'EPI_ISL_504174':0.003243520)0.979:0.005704103)0.989:0.006525635)0.000:0.000000006,(('EPI_ISL_156338':0.001609710,('EPI_ISL_129992':0.000801809,'EPI_ISL_136651':0.005687659)0.872:0.001623927)0.881:0.001610153,'EPI_ISL_100195':0.000803880)0.000:0.000000006)0.000:0.000000006)0.947:0.001607319,(('EPI_ISL_189997':0.000802713,(('EPI_ISL_143191':0.003233564,('EPI_ISL_131141':0.007328054,(('EPI_ISL_133877':0.0,'EPI_ISL_133899':0.0,'EPI_ISL_127759':0.0):0.000000006,'EPI_ISL_126260':0.001621400)0.742:0.000000006)0.764:0.000799277)0.928:0.002421379,('EPI_ISL_130144':0.004034018,(('EPI_ISL_132990':0.002448974,'EPI_ISL_243071':0.002414372)0.996:0.007291533,('EPI_ISL_103848':0.002416426,('EPI_ISL_130116':0.001606894,'EPI_ISL_136653':0.003227356)0.748:0.000808540)0.481:0.000800507)0.000:0.000000006)0.860:0.000802950)0.000:0.000000006)0.000:0.000000006,'EPI_ISL_127752':0.005716911)0.911:0.001607211)0.000:0.000000006)1.000:0.000000006)0.000:0.000000006,(('EPI_ISL_99793':0.0,'EPI_ISL_99795':0.0):0.008180769,((((('EPI_ISL_97118':0.0,'EPI_ISL_97119':0.0):0.000803466,('EPI_ISL_151908':0.002417253,('EPI_ISL_128295':0.001542845,('EPI_ISL_134279':0.001656094,'EPI_ISL_278198':0.014757022)0.920:0.003262228)0.755:0.000876931)0.778:0.000803096)0.000:0.000000006,(('EPI_ISL_124051':0.003227475,'EPI_ISL_93364':0.001611560)0.000:0.000000006,'EPI_ISL_97080':0.000000006)0.000:0.000000006)0.000:0.000000006,('EPI_ISL_119599':0.000000006,'EPI_ISL_139266':0.014763363)0.910:0.001611280)0.724:0.000000006,'EPI_ISL_102531':0.004040214)0.890:0.000803206)0.000:0.000000006)0.000:0.000000006)0.839:0.000803404)0.000:0.000000006)0.990:0.004892184)0.997:0.008206083,(('EPI_ISL_63208':0.005662537,('EPI_ISL_151323':0.008331165,('EPI_ISL_203097':0.010506705,(((((('EPI_ISL_4081902':0.006548919,('EPI_ISL_6781447':0.004046425,'EPI_ISL_6781482':0.002461755)0.872:0.001634881)0.820:0.002446746,('EPI_ISL_4081951':0.003942365,'EPI_ISL_4083569':0.006592338)0.726:0.000896974)0.984:0.005737181,(('EPI_ISL_6781458':0.018231684,('EPI_ISL_707249':0.003225895,'EPI_ISL_4081924':0.000000006)0.946:0.001609081)0.000:0.000000006,(('EPI_ISL_371760':0.002415022,'EPI_ISL_379378':0.000803554)0.000:0.000000006,'EPI_ISL_396975':0.004851660)0.831:0.000803557)0.723:0.000783760)0.929:0.002441593,(('EPI_ISL_502066':0.011406563,'EPI_ISL_329652':0.003220046)0.454:0.000000006,('EPI_ISL_295670':0.0,'EPI_ISL_303872':0.0):0.000807656)0.000:0.000000006)0.995:0.005654132,'EPI_ISL_212193':0.000000006)0.674:0.002781794,'EPI_ISL_212187':0.003687428)0.995:0.013165300)0.996:0.014798147)0.314:0.001440954)0.000:0.000000006,('EPI_ISL_167435':0.000000006,((('EPI_ISL_280242':0.008103815,('EPI_ISL_388670':0.022445344,('EPI_ISL_301927':0.013214056,(('EPI_ISL_235726':0.002415888,(('EPI_ISL_700958':0.002423758,'EPI_ISL_4083437':0.004862798)0.837:0.001527871,('EPI_ISL_503721':0.000799849,('EPI_ISL_697532':0.004055529,'EPI_ISL_4083361':0.004879077)0.944:0.003240394)0.764:0.000888789)0.999:0.008942019)0.739:0.000812602,(((('EPI_ISL_234953':0.002418597,'EPI_ISL_296542':0.005681977)0.768:0.000801011,'EPI_ISL_245052':0.001604960)0.000:0.000000006,'EPI_ISL_261459':0.003215371)0.757:0.000771005,'EPI_ISL_399406':0.018103650)0.757:0.000830587)0.947:0.004119891)0.630:0.001538521)0.000:0.000000006)0.908:0.000802679,('EPI_ISL_234951':0.006469005,('EPI_ISL_212191':0.003357880,'EPI_ISL_396120':0.022530601)0.140:0.000676436)0.000:0.000000006)0.783:0.000801181,'EPI_ISL_222479':0.003232629)0.931:0.001611777)1.000:0.024971822)0.787:0.000808491)0.779:0.000795952)0.000:0.000000006,(('EPI_ISL_103844':0.009778572,('EPI_ISL_124010':0.003356624,'EPI_ISL_137561':0.016506531)0.439:0.000698151)0.949:0.003306232,(('EPI_ISL_88843':0.001613846,('EPI_ISL_124484':0.003269947,'EPI_ISL_127764':0.008177201)0.860:0.001591639)0.999:0.006538290,((('EPI_ISL_130016':0.000800363,('EPI_ISL_130040':0.000784639,('EPI_ISL_154593':0.000792162,(('EPI_ISL_180672':0.000774167,('EPI_ISL_205081':0.000000006,'EPI_ISL_222495':0.004043087)0.997:0.006512371)0.949:0.003297161,('EPI_ISL_181115':0.003237093,('EPI_ISL_206674':0.003241346,'EPI_ISL_211812':0.003226511)0.966:0.003251147)0.749:0.000757228)0.979:0.004909149)0.994:0.006528396)0.918:0.002440556)0.754:0.000814909,('EPI_ISL_151993':0.004081135,('EPI_ISL_157196':0.000000006,('EPI_ISL_245035':0.000804810,'EPI_ISL_257031':0.002416687)1.000:0.008133767)0.998:0.006515312)0.743:0.000755521)0.999:0.006485735,('EPI_ISL_102544':0.001607406,'EPI_ISL_124437':0.004857631)0.000:0.000000006)0.990:0.005712002)0.731:0.000772045)0.892:0.001615089)0.818:0.000801211,('EPI_ISL_63191':0.000802305,(('EPI_ISL_245071':0.028464100,('EPI_ISL_167331':0.003514956,'EPI_ISL_198367':0.007106946)0.993:0.014591433)1.000:0.027220797,('EPI_ISL_154633':0.013445004,('EPI_ISL_127770':0.000780848,'EPI_ISL_129802':0.006523318)0.784:0.001347590)0.997:0.014195147)0.933:0.005050955)0.786:0.000807535)0.734:0.000787101)0.993:0.009566487)0.981:0.007367498)0.972:0.006775308)0.726:0.000000006)0.998:0.005626850)0.784:0.000804329,'EPI_ISL_10146':0.001600477)0.927:0.003461180,('EPI_ISL_151020':0.001138528,('EPI_ISL_282478':0.000315118,'EPI_ISL_378592':0.006170563)1.000:0.032128604)1.000:0.042826813)0.766:0.001360199)0.827:0.000797973,'EPI_ISL_503092':0.000800756)0.000:0.000000006,('EPI_ISL_503112':0.000800490,((('EPI_ISL_10114':0.003215079,'EPI_ISL_28852':0.002413008)0.000:0.000000006,('EPI_ISL_28851':0.001603331,'EPI_ISL_6635':0.002407235)0.000:0.000000006)0.000:0.000000006,('EPI_ISL_5024':0.003219095,('EPI_ISL_107710':0.000802360,('EPI_ISL_503078':0.001607297,('EPI_ISL_113069':0.002411755,'EPI_ISL_6659':0.002413311)0.000:0.000000006)0.858:0.000802500)0.000:0.000000006)0.998:0.006464004)0.842:0.000800755)0.000:0.000000006)0.000:0.000000006)0.922:0.000797845,((('EPI_ISL_8619':0.002405632,'EPI_ISL_8704':0.002403296)0.000:0.000000006,(('EPI_ISL_15596':0.002405801,(('EPI_ISL_6202':0.012242017,((((('EPI_ISL_5016':0.000798338,'EPI_ISL_6651':0.001607645)0.887:0.001607934,(('EPI_ISL_5088':0.000800495,('EPI_ISL_90478':0.001603141,'EPI_ISL_503100':0.002408354)0.000:0.000000006)0.000:0.000000006,(('EPI_ISL_6742':0.0,'EPI_ISL_91065':0.0):0.000000006,'EPI_ISL_6705':0.003227271)0.912:0.001603195)0.961:0.002415421)0.785:0.000800669,((('EPI_ISL_91023':0.001610287,'EPI_ISL_29479':0.002410593)0.000:0.000000006,('EPI_ISL_5036':0.001603358,('EPI_ISL_9879':0.003240769,'EPI_ISL_9882':0.005661276)0.980:0.005669368)0.841:0.000000006)0.000:0.000000006,'EPI_ISL_132414':0.004031165)0.826:0.000800654)0.000:0.000000006,((('EPI_ISL_15595':0.001602093,('EPI_ISL_195158':0.003052526,('EPI_ISL_502535':0.0,'EPI_ISL_387371':0.0):0.007634079)1.000:0.032191331)0.729:0.000000006,('EPI_ISL_107210':0.0,'EPI_ISL_107405':0.0):0.000000006)0.966:0.002406295,('EPI_ISL_107577':0.004022052,('EPI_ISL_120368':0.000000006,'EPI_ISL_98691':0.000000006)0.915:0.001603053)0.000:0.000000006)0.832:0.000800616)0.000:0.000000006,('EPI_ISL_5056':0.001603065,('EPI_ISL_9090':0.000801130,'EPI_ISL_90504':0.000000006)0.862:0.000800848)0.000:0.000000006)0.000:0.000000006)0.940:0.002406338,'EPI_ISL_3764':0.001602505)0.000:0.000000006)0.000:0.000000006,('EPI_ISL_6712':0.0,'EPI_ISL_6730':0.0):0.006448490)0.844:0.000800198)0.000:0.000000006,('EPI_ISL_5063':0.000000006,('EPI_ISL_6519':0.000800005,('EPI_ISL_5059':0.000800198,'EPI_ISL_90495':0.002403768)0.000:0.000000006)0.554:0.000000006)0.000:0.000000006)0.000:0.000000006)0.781:0.000797048)0.930:0.003134047,(('EPI_ISL_6729':0.002402831,'EPI_ISL_6649':0.000805543)0.975:0.004037001,(('EPI_ISL_110691':0.004839741,'EPI_ISL_503081':0.005659381)0.765:0.000798911,(('EPI_ISL_6650':0.0,'EPI_ISL_6719':0.0):0.003206496,'EPI_ISL_503086':0.003207110)0.000:0.000000006)0.920:0.002429041)0.897:0.002491556)0.885:0.003142166,'EPI_ISL_83306':0.017173558)0.934:0.003456270)0.970:0.005615283,('EPI_ISL_195113':0.055417606,((((((((('EPI_ISL_5388':0.001605913,('EPI_ISL_5224':0.0,'EPI_ISL_5153':0.0):0.002421508)0.866:0.001608731,((('EPI_ISL_167098':0.028094840,'EPI_ISL_154591':0.020074398)1.000:0.032774764,(((('EPI_ISL_700770':0.028745784,'EPI_ISL_4081229':0.020237575)0.767:0.001413037,'EPI_ISL_191079':0.011202901)0.528:0.001304830,'EPI_ISL_700766':0.014961791)1.000:0.025029496,(('EPI_ISL_700746':0.008876878,'EPI_ISL_700765':0.005933152)1.000:0.038386681,('EPI_ISL_700759':0.023958635,((('EPI_ISL_700768':0.000000006,('EPI_ISL_700769':0.000000006,'EPI_ISL_4081230':0.007304601)0.979:0.003223642)0.988:0.005692346,('EPI_ISL_191080':0.002418791,(('EPI_ISL_700758':0.014303066,('EPI_ISL_512845':0.039558999,('EPI_ISL_223342':0.001607232,'EPI_ISL_729336':0.013065103)1.000:0.017717800)0.679:0.000950242)0.999:0.008860850,'EPI_ISL_191081':0.006468958)0.000:0.000000006)0.746:0.000779098)0.917:0.003600710,'EPI_ISL_4081231':0.042257422)0.748:0.001074624)0.997:0.017795703)0.997:0.019279941)0.973:0.013293612)0.189:0.003645372,(((('EPI_ISL_115773':0.000803265,('EPI_ISL_6678':0.0,'EPI_ISL_90467':0.0):0.002411981)0.965:0.003995321,('EPI_ISL_24582':0.019817691,(((('EPI_ISL_2674':0.000000006,'EPI_ISL_105790':0.001606322)0.845:0.000803987,('EPI_ISL_8183':0.000000006,'EPI_ISL_120342':0.001606436)0.000:0.000000006)0.000:0.000000006,('EPI_ISL_8184':0.000802236,'EPI_ISL_8685':0.003223317)0.000:0.000000006)0.000:0.000000006,'EPI_ISL_6173':0.007332004)0.769:0.000831267)0.836:0.001626269)0.994:0.006535255,('EPI_ISL_9005':0.001610315,('EPI_ISL_115772':0.002415107,'EPI_ISL_9019':0.001608063)0.780:0.000798800)0.919:0.001610368)0.000:0.000000006,('EPI_ISL_5092':0.002413680,('EPI_ISL_5091':0.000802267,'EPI_ISL_8975':0.000000006)0.000:0.000000006)0.988:0.004033698)0.718:0.000000006)0.746:0.000801742)0.000:0.000000006,'EPI_ISL_120348':0.001605467)0.854:0.000801828,'EPI_ISL_120339':0.002407770)0.000:0.000000006,('EPI_ISL_5484':0.001608764,'EPI_ISL_5389':0.000798499)0.944:0.002417461)0.000:0.000000006,((((((((((((((('EPI_ISL_115305':0.002412665,('EPI_ISL_5579':0.002426948,'EPI_ISL_5445':0.002410914)0.952:0.003224834)0.000:0.000000006,((((('EPI_ISL_5607':0.0,'EPI_ISL_5675':0.0):0.001607110,('EPI_ISL_127588':0.003220752,('EPI_ISL_8989':0.0,'EPI_ISL_835':0.0):0.000802111)0.000:0.000000006)0.838:0.000801924,('EPI_ISL_114350':0.000803117,'EPI_ISL_5550':0.001608917)0.000:0.000000006)0.597:0.000000006,'EPI_ISL_27622':0.001606657)0.000:0.000000006,'EPI_ISL_115040':0.001606019)0.000:0.000000006)0.923:0.000802202,'EPI_ISL_173280':0.001610817)0.000:0.000000006,('EPI_ISL_5661':0.001606393,'EPI_ISL_5606':0.000000006)0.896:0.001606127)0.000:0.000000006,(('EPI_ISL_114867':0.002414134,('EPI_ISL_8696':0.000000006,(('EPI_ISL_115358':0.000803238,(('EPI_ISL_114871':0.000803666,'EPI_ISL_115041':0.000805098)0.796:0.000803609,((((('EPI_ISL_5444':0.001609896,'EPI_ISL_5527':0.000804298)0.000:0.000000006,'EPI_ISL_5442':0.000804298)0.000:0.000000006,('EPI_ISL_115112':0.000000006,('EPI_ISL_115409':0.000805521,'EPI_ISL_5575':0.000804231)0.781:0.000807266)0.862:0.000804391)0.000:0.000000006,('EPI_ISL_115458':0.000000006,'EPI_ISL_5396':0.004850777)0.848:0.000803981)0.963:0.002422871,('EPI_ISL_115408':0.002416779,('EPI_ISL_5524':0.001608975,'EPI_ISL_115355':0.002415476)0.000:0.000000006)0.000:0.000000006)0.923:0.001608497)0.000:0.000000006)0.000:0.000000006,(('EPI_ISL_114814':0.002409747,'EPI_ISL_114502':0.000801917)0.000:0.000000006,('EPI_ISL_115770':0.001606992,('EPI_ISL_114812':0.004020604,('EPI_ISL_114761':0.003218626,('EPI_ISL_114659':0.002415504,(('EPI_ISL_114707':0.001605651,('EPI_ISL_114657':0.000000006,('EPI_ISL_114608':0.000801559,'EPI_ISL_110952':0.000802659)0.000:0.000000006)0.729:0.000000006)0.987:0.005667301,((('EPI_ISL_114454':0.002409645,('EPI_ISL_114660':0.008926785,('EPI_ISL_114610':0.001606121,('EPI_ISL_5475':0.005647777,('EPI_ISL_114868':0.000797991,'EPI_ISL_115413':0.004039815)0.972:0.003226350)0.000:0.000000006)0.979:0.003219978)0.000:0.000000006)0.949:0.003239804,(('EPI_ISL_114401':0.001602613,'EPI_ISL_114398':0.000000006)0.000:0.000000006,((((((('EPI_ISL_9284':0.003217771,(('EPI_ISL_5310':0.000000006,'EPI_ISL_9285':0.000801246)0.913:0.001603899,('EPI_ISL_8675':0.001604330,'EPI_ISL_115700':0.000801255)0.000:0.000000006)0.000:0.000000006)0.929:0.001603439,('EPI_ISL_114294':0.001616554,(('EPI_ISL_114298':0.0,'EPI_ISL_114295':0.0):0.006499571,'EPI_ISL_8671':0.002388785)0.955:0.004073269)0.775:0.000792642)0.000:0.000000006,('EPI_ISL_114399':0.001603225,'EPI_ISL_115768':0.004021599)0.000:0.000000006)0.346:0.000000006,('EPI_ISL_114296':0.003223705,'EPI_ISL_25040':0.004049481)0.750:0.000792570)0.356:0.000000006,('EPI_ISL_9282':0.002411467,(('EPI_ISL_8987':0.002418565,(((('EPI_ISL_115699':0.000800171,'EPI_ISL_114201':0.007307061)0.868:0.001603073,('EPI_ISL_114198':0.001613013,(('EPI_ISL_114200':0.000000006,('EPI_ISL_173279':0.002413345,('EPI_ISL_114245':0.004843362,'EPI_ISL_110863':0.000000006)0.000:0.000000006)0.830:0.000802913)0.988:0.004039369,(('EPI_ISL_9055':0.002421087,(('EPI_ISL_9252':0.0,'EPI_ISL_9146':0.0):0.000000006,'EPI_ISL_9147':0.001605680)0.790:0.000802237)0.805:0.000802457,('EPI_ISL_114199':0.002409528,((('EPI_ISL_8972':0.002411422,(('EPI_ISL_8952':0.001616288,('EPI_ISL_9038':0.001609207,('EPI_ISL_8954':0.001610149,'EPI_ISL_9050':0.001612090)0.756:0.000801899)0.857:0.001606982)0.974:0.003229253,(((('EPI_ISL_124886':0.000869837,(('EPI_ISL_6979':0.000804059,('EPI_ISL_113966':0.000000006,'EPI_ISL_113969':0.000804121)0.981:0.004053810)0.725:0.000774381,(((('EPI_ISL_113036':0.0,'EPI_ISL_7037':0.0):0.003223248,'EPI_ISL_123229':0.002419939)0.000:0.000000006,(('EPI_ISL_8676':0.008105627,('EPI_ISL_152':0.001610223,'EPI_ISL_9029':0.000803124)0.000:0.000000006)0.962:0.004067662,(('EPI_ISL_6982':0.004850273,('EPI_ISL_7269':0.000802515,'EPI_ISL_7268':0.000000006)0.000:0.000000006)0.903:0.001606338,('EPI_ISL_8984':0.003222389,(((('EPI_ISL_170559':0.003182513,'EPI_ISL_19665':0.001655059)0.918:0.003238850,(((('EPI_ISL_170562':0.000801882,('EPI_ISL_69305':0.001608518,'EPI_ISL_3294':0.001608451)0.766:0.000802322)0.000:0.000000006,'EPI_ISL_130408':0.003218891)0.110:0.000800412,(((('EPI_ISL_84895':0.000748858,(((('EPI_ISL_169835':0.001605208,('EPI_ISL_89007':0.002416824,'EPI_ISL_8314':0.000801399)0.769:0.000802718)0.400:0.000000006,('EPI_ISL_19110':0.011393648,(('EPI_ISL_84911':0.002409702,('EPI_ISL_22829':0.000802019,'EPI_ISL_21281':0.000802025)0.339:0.000000006)0.000:0.000000006,('EPI_ISL_75316':0.003249048,'EPI_ISL_170560':0.008963606)0.730:0.000775048)0.982:0.002410703)0.629:0.000000006)0.000:0.000000006,'EPI_ISL_7059':0.003227361)0.779:0.000808043,('EPI_ISL_19108':0.005730139,('EPI_ISL_7076':0.005641851,'EPI_ISL_6912':0.000000006)1.000:0.008191137)0.745:0.000728122)0.998:0.009007132)0.999:0.008330123,'EPI_ISL_170556':0.008235868)0.729:0.000691403,'EPI_ISL_25025':0.001605171)0.000:0.000000006,('EPI_ISL_19109':0.0,'EPI_ISL_69298':0.0):0.002414088)0.883:0.001608805)0.942:0.002419838,('EPI_ISL_19666':0.002420937,'EPI_ISL_182214':0.004873158)0.744:0.000790415)0.753:0.000866240)0.981:0.006358286,('EPI_ISL_130402':0.004839354,((('EPI_ISL_19669':0.008111116,(('EPI_ISL_25007':0.002410579,('EPI_ISL_170557':0.001608251,'EPI_ISL_3290':0.000000006)1.000:0.006460434)0.000:0.000000006,'EPI_ISL_130406':0.005658828)0.873:0.000801755)0.722:0.000000006,('EPI_ISL_166563':0.002411341,'EPI_ISL_19668':0.004028659)0.000:0.000000006)0.718:0.000000006,((('EPI_ISL_9214':0.000000006,(('EPI_ISL_246097':0.000803701,('EPI_ISL_7092':0.000000006,('EPI_ISL_25010':0.000802225,(('EPI_ISL_147171':0.000000006,'EPI_ISL_335590':0.000802619)0.000:0.000000006,'EPI_ISL_243350':0.001606734)0.832:0.000802358)0.736:0.000000006)0.000:0.000000006)0.000:0.000000006,'EPI_ISL_6847':0.000802265)0.859:0.000802265)0.855:0.000802422,('EPI_ISL_6850':0.000802428,('EPI_ISL_6848':0.001605962,'EPI_ISL_124885':0.000802754)0.000:0.000000006)0.626:0.000000006)0.000:0.000000006,('EPI_ISL_7065':0.002411769,('EPI_ISL_113017':0.001605749,'EPI_ISL_8973':0.000000006)0.000:0.000000006)0.830:0.000802020)0.974:0.003218479)0.836:0.000000006)0.769:0.002511125)0.995:0.007314099,('EPI_ISL_130404':0.003216917,'EPI_ISL_6897':0.004032002)0.719:0.000000006)0.999:0.013054500)0.000:0.000000006)0.970:0.004858242)0.977:0.005675842)0.988:0.006474278,(((('EPI_ISL_9045':0.002418240,(('EPI_ISL_113847':0.0,'EPI_ISL_237':0.0,'EPI_ISL_9278':0.0,'EPI_ISL_66106':0.0):0.000000006,('EPI_ISL_113864':0.000810740,'EPI_ISL_9279':0.001609614)0.000:0.000000006)1.000:0.000000006)0.000:0.000000006,(('EPI_ISL_5100':0.005725959,(('EPI_ISL_8698':0.001625442,('EPI_ISL_123233':0.000804398,'EPI_ISL_143165':0.000000006)0.949:0.002430127)0.753:0.000776585,('EPI_ISL_8953':0.002419582,('EPI_ISL_7077':0.004057263,('EPI_ISL_114016':0.001608521,(('EPI_ISL_81524':0.002412727,('EPI_ISL_1714':0.000000006,'EPI_ISL_13896':0.000802893)0.000:0.000000006)1.000:0.009749565,('EPI_ISL_9054':0.0,'EPI_ISL_7120':0.0):0.000000006)0.000:0.000000006)0.778:0.000799403)0.753:0.000808019)0.942:0.002449294)0.985:0.004916989)0.856:0.001581226,('EPI_ISL_9057':0.000808643,('EPI_ISL_113921':0.000000006,(('EPI_ISL_9033':0.0,'EPI_ISL_9046':0.0,'EPI_ISL_9047':0.0):0.000000006,'EPI_ISL_6977':0.000804490)0.979:0.003226934)0.985:0.004038184)0.764:0.000803327)0.764:0.000804070)0.000:0.000000006,('EPI_ISL_8673':0.002416687,(('EPI_ISL_113916':0.0,'EPI_ISL_147170':0.0):0.001609605,('EPI_ISL_8669':0.004063377,('EPI_ISL_113919':0.004037110,('EPI_ISL_113920':0.001607778,'EPI_ISL_113918':0.000000006)0.000:0.000000006)0.758:0.000781019)0.930:0.002455578)0.872:0.001611057)0.000:0.000000006)0.000:0.000000006,'EPI_ISL_9190':0.000803705)0.000:0.000000006)0.972:0.004073078)0.973:0.004836232)0.371:0.001633356,('EPI_ISL_114018':0.002398761,'EPI_ISL_6980':0.006539845)0.987:0.006481891)0.870:0.001680827,('EPI_ISL_114197':0.001612971,(('EPI_ISL_9032':0.001610653,('EPI_ISL_9031':0.000805364,('EPI_ISL_9030':0.0,'EPI_ISL_6888':0.0,'EPI_ISL_5136':0.0):0.000000006)0.000:0.000000006)0.934:0.002434965,(('EPI_ISL_9049':0.0,'EPI_ISL_9035':0.0,'EPI_ISL_9036':0.0):0.000803861,'EPI_ISL_9145':0.000803984)0.899:0.001625012)0.769:0.000792240)0.772:0.000807005)0.885:0.001613944,'EPI_ISL_6876':0.000804612)0.996:0.005714329)0.000:0.000000006)0.889:0.001612531,('EPI_ISL_115698':0.0,'EPI_ISL_10250':0.0):0.001616027)0.784:0.000791462,'EPI_ISL_76486':0.006468169)0.796:0.000810765)0.000:0.000000006)0.000:0.000000006)0.872:0.001605628)0.996:0.006515835)0.950:0.003239175,('EPI_ISL_8697':0.000000006,('EPI_ISL_5105':0.000992387,(('EPI_ISL_114248':0.000801300,'EPI_ISL_9250':0.000000006)0.922:0.002424897,('EPI_ISL_114297':0.012218623,((('EPI_ISL_114250':0.003240538,'EPI_ISL_114246':0.000000006)0.000:0.000000006,'EPI_ISL_114293':0.008093603)0.833:0.000802159,('EPI_ISL_8672':0.000801906,(('EPI_ISL_114249':0.000806848,('EPI_ISL_9283':0.0,'EPI_ISL_8198':0.0):0.000799600)0.956:0.002414146,('EPI_ISL_124928':0.000000006,'EPI_ISL_937':0.000803454)0.998:0.005657037)0.000:0.000000006)0.848:0.000802499)0.000:0.000000006)0.927:0.002407213)0.967:0.004740907)0.769:0.000729295)0.000:0.000000006)0.742:0.000791625,('EPI_ISL_114247':0.000802183,(('EPI_ISL_5395':0.0,'EPI_ISL_6889':0.0,'EPI_ISL_6221':0.0):0.000000006,'EPI_ISL_5372':0.000801728)0.892:0.001607462)0.928:0.002431058)0.987:0.004865548)0.762:0.000797977,('EPI_ISL_9216':0.000000006,('EPI_ISL_8670':0.001604224,'EPI_ISL_8674':0.000801403)0.000:0.000000006)1.000:0.000000006)0.000:0.000000006)0.999:0.007287707)0.901:0.001602626,('EPI_ISL_110907':0.000799750,((('EPI_ISL_25042':0.003217575,('EPI_ISL_114348':0.0,'EPI_ISL_114349':0.0):0.000801774)0.758:0.000800307,('EPI_ISL_114503':0.004018847,'EPI_ISL_114455':0.002406335)0.000:0.000000006)0.999:0.006445264,('EPI_ISL_114453':0.001603600,'EPI_ISL_114452':0.000798152)0.921:0.001605966)0.000:0.000000006)0.977:0.002405112)0.000:0.000000006,('EPI_ISL_114346':0.007306148,('EPI_ISL_114458':0.000799783,('EPI_ISL_114345':0.000000006,'EPI_ISL_9286':0.001603283)0.000:0.000000006)0.960:0.003887309)0.737:0.000954331)0.964:0.003213327)0.765:0.000788145)0.967:0.003230924,('EPI_ISL_115769':0.000800842,(('EPI_ISL_33841':0.005639846,((('EPI_ISL_114705':0.0,'EPI_ISL_114655':0.0,'EPI_ISL_114612':0.0,'EPI_ISL_114656':0.0):0.000000006,'EPI_ISL_114816':0.001605041)0.832:0.000801523,('EPI_ISL_25044':0.004028835,('EPI_ISL_114505':0.000000006,'EPI_ISL_114611':0.000800882)0.942:0.001603575)0.000:0.000000006)0.000:0.000000006)0.976:0.004029767,('EPI_ISL_114456':0.001604092,'EPI_ISL_114457':0.000000006)0.948:0.001603629)0.000:0.000000006)0.000:0.000000006)0.875:0.001602441)0.874:0.001617322)0.885:0.001608480)0.000:0.000000006)0.799:0.000798679)0.533:0.000805061)0.981:0.004033691)0.915:0.001607731)0.000:0.000000006)0.000:0.000000006,('EPI_ISL_114873':0.001610643,('EPI_ISL_115354':0.002424557,'EPI_ISL_115301':0.003237374)0.754:0.000796205)0.772:0.000804450)0.829:0.000802938)0.000:0.000000006,('EPI_ISL_115300':0.0,'EPI_ISL_115304':0.0):0.001606719)0.777:0.000802211,(('EPI_ISL_127589':0.001606546,('EPI_ISL_115565':0.000802516,'EPI_ISL_5486':0.004848321)0.000:0.000000006)0.000:0.000000006,('EPI_ISL_5487':0.001605734,(('EPI_ISL_115512':0.0,'EPI_ISL_5398':0.0,'EPI_ISL_5516':0.0,'EPI_ISL_5440':0.0):0.000000006,('EPI_ISL_5517':0.000801202,'EPI_ISL_5378':0.001605245)0.000:0.000000006)0.000:0.000000006)0.978:0.003219431)0.770:0.000803293)0.963:0.003231839,((('EPI_ISL_5382':0.000802942,('EPI_ISL_5520':0.001609097,'EPI_ISL_5439':0.000802661)0.000:0.000000006)0.789:0.000803121,('EPI_ISL_115462':0.000000006,('EPI_ISL_5391':0.000798317,'EPI_ISL_5303':0.000810212)0.975:0.004035727)0.793:0.000804137)0.901:0.001608734,('EPI_ISL_120334':0.004027432,'EPI_ISL_115463':0.003228509)0.000:0.000000006)0.892:0.001612243)0.748:0.000799227,'EPI_ISL_115414':0.001607586)0.768:0.000806503,(('EPI_ISL_115567':0.004865111,('EPI_ISL_5393':0.005688173,('EPI_ISL_5299':0.001608764,('EPI_ISL_5297':0.001608204,('EPI_ISL_5298':0.000000006,'EPI_ISL_5316':0.000802989)0.000:0.000000006)0.809:0.000806201)0.842:0.001613848)0.862:0.001600232)0.930:0.002428040,(((((('EPI_ISL_196015':0.000806743,('EPI_ISL_196013':0.000000006,'EPI_ISL_196030':0.000807669)0.000:0.000000006)0.981:0.005755426,('EPI_ISL_196011':0.000000006,(('EPI_ISL_295546':0.004126293,('EPI_ISL_295528':0.000807806,'EPI_ISL_295529':0.000808954)0.756:0.000745706)0.997:0.007407876,('EPI_ISL_195982':0.000000006,('EPI_ISL_195985':0.002420759,'EPI_ISL_196022':0.000805644)0.000:0.000000006)0.000:0.000000006)0.920:0.001614912)0.933:0.003220723)0.972:0.008156411,('EPI_ISL_295555':0.000000006,'EPI_ISL_295553':0.016453034)0.964:0.007781495)1.000:0.044200844,((('EPI_ISL_4081394':0.060577320,('EPI_ISL_505263':0.023416205,'EPI_ISL_505326':0.065195128)0.998:0.031558121)0.984:0.020920780,('EPI_ISL_4081377':0.030782254,'EPI_ISL_151091':0.008268291)1.000:0.058460960)0.780:0.003119466,(('EPI_ISL_225563':0.029788585,'EPI_ISL_707022':0.101610726)1.000:0.063480406,((('EPI_ISL_328806':0.000000006,('EPI_ISL_328808':0.000000006,'EPI_ISL_328815':0.001611519)0.856:0.000805389)1.000:0.026683286,('EPI_ISL_328809':0.019276737,(('EPI_ISL_328827':0.0,'EPI_ISL_328822':0.0,'EPI_ISL_328820':0.0,'EPI_ISL_328828':0.0,'EPI_ISL_328819':0.0,'EPI_ISL_328818':0.0):0.010882467,((('EPI_ISL_328834':0.0,'EPI_ISL_328826':0.0):0.001610523,(('EPI_ISL_328816':0.001609534,((('EPI_ISL_328776':0.0,'EPI_ISL_366227':0.0,'EPI_ISL_366228':0.0):0.002451112,('EPI_ISL_328771':0.000791761,(('EPI_ISL_366221':0.000802255,(('EPI_ISL_9589101':0.0,'EPI_ISL_9572830':0.0):0.002448811,('EPI_ISL_9572825':0.001614960,('EPI_ISL_9572829':0.003233525,'EPI_ISL_9572826':0.001613339)0.757:0.000812700)0.934:0.003232909)1.000:0.010650302)0.857:0.001616750,('EPI_ISL_366222':0.000804781,('EPI_ISL_366226':0.0,'EPI_ISL_366223':0.0,'EPI_ISL_366225':0.0,'EPI_ISL_366224':0.0,'EPI_ISL_366220':0.0):0.000000006)0.000:0.000000006)0.964:0.003254191)0.957:0.003262078)0.751:0.000791564,('EPI_ISL_328813':0.0,'EPI_ISL_328812':0.0):0.001609918)0.000:0.000000006)0.860:0.000804258,('EPI_ISL_328829':0.000804793,('EPI_ISL_328824':0.000804950,'EPI_ISL_328785':0.000000006)0.000:0.000000006)0.818:0.000804739)0.000:0.000000006)0.996:0.005746353,('EPI_ISL_328830':0.001609611,'EPI_ISL_328835':0.002437701)0.999:0.009048004)0.736:0.000537774)0.806:0.001618607)0.373:0.004012690)1.000:0.066849223,(('EPI_ISL_328833':0.001904462,('EPI_ISL_328797':0.0,'EPI_ISL_328799':0.0):0.007943268)1.000:0.080076434,('EPI_ISL_14223957':0.131241152,('EPI_ISL_88351':0.083518561,(('EPI_ISL_195204':0.049490511,(('EPI_ISL_129504':0.001578267,((('EPI_ISL_129506':0.027688593,'EPI_ISL_13920':0.064686043)0.962:0.009901774,'EPI_ISL_129486':0.020976851)0.725:0.000681372,(((((('EPI_ISL_505169':0.003275613,'EPI_ISL_195082':0.018323138)0.964:0.004738608,(('EPI_ISL_129505':0.002281609,('EPI_ISL_129491':0.042819124,(((('EPI_ISL_129452':0.000823835,('EPI_ISL_195120':0.019558019,('EPI_ISL_129508':0.000000006,('EPI_ISL_195138':0.003295216,('EPI_ISL_195135':0.003247418,'EPI_ISL_195125':0.002434976)0.742:0.000752230)1.000:0.011523336)0.990:0.008914583)0.971:0.006692916)1.000:0.020848449,(((('EPI_ISL_6781348':0.012433095,('EPI_ISL_499121':0.001616365,('EPI_ISL_499123':0.000808208,'EPI_ISL_499126':0.003239742)0.717:0.000000006)0.907:0.004066268)1.000:0.020112707,((((('EPI_ISL_499172':0.010500040,('EPI_ISL_14764758':0.022957171,('EPI_ISL_499138':0.003911389,'EPI_ISL_9593378':0.011871567)1.000:0.013246553)0.670:0.000988159)1.000:0.011346881,'EPI_ISL_195057':0.002479235)0.726:0.000761609,(('EPI_ISL_14749644':0.020318434,'EPI_ISL_499128':0.004737180)0.997:0.011746230,((('EPI_ISL_499153':0.013441065,('EPI_ISL_499179':0.004923381,((('EPI_ISL_499142':0.001444123,('EPI_ISL_499144':0.0,'EPI_ISL_499177':0.0):0.043403741)0.893:0.002637887,'EPI_ISL_499152':0.002432736)0.681:0.000000006,'EPI_ISL_6781304':0.009827981)0.967:0.004097149)0.926:0.003966247)0.973:0.007232809,'EPI_ISL_6781292':0.015431196)0.998:0.014237109,'EPI_ISL_499135':0.017744345)0.930:0.004543128)0.000:0.000000006)0.785:0.000765460,('EPI_ISL_6781229':0.009111165,'EPI_ISL_6781345':0.013443642)1.000:0.019365244)0.711:0.000000006,('EPI_ISL_499130':0.015270961,'EPI_ISL_499149':0.033219828)0.960:0.008042129)0.752:0.000000006)1.000:0.022406573,('EPI_ISL_142645':0.000000006,('EPI_ISL_499141':0.037271131,'EPI_ISL_195060':0.009231935)0.966:0.006430949)0.729:0.000926683)0.956:0.008273304,'EPI_ISL_195055':0.034869357)1.000:0.028600609)0.231:0.001166461,(('EPI_ISL_195118':0.0,'EPI_ISL_129477':0.0):0.019711922,('EPI_ISL_129488':0.007159221,'EPI_ISL_129450':0.030033942)0.991:0.009190960)0.877:0.003009595)0.903:0.002017370,'EPI_ISL_129495':0.004172158)0.749:0.000819789)0.348:0.000806728)0.850:0.002604639,(('EPI_ISL_195123':0.000809085,('EPI_ISL_195095':0.005732320,'EPI_ISL_195137':0.007379561)0.760:0.000791152)0.777:0.000839576,'EPI_ISL_195127':0.000780539)1.000:0.067467338)0.871:0.002528577)0.313:0.000000006,('EPI_ISL_129493':0.013348704,('EPI_ISL_195101':0.010074003,('EPI_ISL_195170':0.008141495,('EPI_ISL_195139':0.003245001,'EPI_ISL_195169':0.006512164)0.000:0.000000006)0.897:0.004716366)1.000:0.050315379)0.823:0.004676757)0.990:0.008546424,(('EPI_ISL_129530':0.034601519,(('EPI_ISL_195157':0.035331604,('EPI_ISL_195077':0.018333598,('EPI_ISL_502586':0.015239915,(('EPI_ISL_205921':0.003253493,((('EPI_ISL_502506':0.000000006,'EPI_ISL_502514':0.002432227)0.861:0.001592213,('EPI_ISL_502488':0.000000006,('EPI_ISL_502508':0.001628808,'EPI_ISL_9593283':0.006545739)0.862:0.001624144)0.955:0.003295184)0.999:0.009951625,'EPI_ISL_502505':0.000775250)0.942:0.003324600)1.000:0.010865846,(((('EPI_ISL_502479':0.000000006,('EPI_ISL_502521':0.004923662,'EPI_ISL_9593316':0.009882347)0.892:0.002422457)0.000:0.000000006,((('EPI_ISL_9591701':0.013228950,'EPI_ISL_502497':0.003253601)0.829:0.001650790,'EPI_ISL_9593229':0.019986936)0.761:0.000847899,('EPI_ISL_502519':0.008103003,('EPI_ISL_9590552':0.004729802,'EPI_ISL_9593279':0.010956749)0.934:0.003265530)0.766:0.000960757)0.882:0.001580788)1.000:0.017743514,'EPI_ISL_502477':0.011824514)0.964:0.006442212,(('EPI_ISL_502998':0.013246605,(('EPI_ISL_502456':0.005706024,(('EPI_ISL_503000':0.004958431,'EPI_ISL_502465':0.009142917)0.654:0.003220131,'EPI_ISL_502468':0.012336956)0.324:0.000000006)0.000:0.000000006,'EPI_ISL_502483':0.007368418)0.965:0.004914821)0.931:0.003263402,'EPI_ISL_502472':0.004073222)0.736:0.000836729)0.999:0.010809031)0.738:0.000648366)0.947:0.006563677)0.998:0.013020430)0.984:0.010359788,((('EPI_ISL_195008':0.033534491,('EPI_ISL_195080':0.024697625,(('EPI_ISL_502584':0.007265320,'EPI_ISL_195067':0.001772604)0.980:0.005693181,('EPI_ISL_195069':0.007903059,'EPI_ISL_502544':0.035829006)0.545:0.000994301)0.871:0.004335077)0.996:0.014566871)0.951:0.006126388,'EPI_ISL_129513':0.004333272)0.740:0.000786451,('EPI_ISL_502588':0.017450174,'EPI_ISL_195062':0.018309687)1.000:0.030354498)0.963:0.004970084)0.969:0.008419635)1.000:0.018296393,('EPI_ISL_129489':0.000000006,(('EPI_ISL_129497':0.004933962,'EPI_ISL_195117':0.027969303)0.907:0.004003801,'EPI_ISL_129484':0.007325650)0.000:0.000000006)0.763:0.000868469)0.231:0.000484635)1.000:0.018956512,'EPI_ISL_129498':0.037271885)0.864:0.003885011,('EPI_ISL_129481':0.028805136,(((('EPI_ISL_129558':0.006594426,(('EPI_ISL_4081785':0.014082802,('EPI_ISL_505210':0.000800937,'EPI_ISL_195183':0.007373866)0.000:0.000000006)1.000:0.016484080,('EPI_ISL_195037':0.012429112,('EPI_ISL_505176':0.006551023,('EPI_ISL_505187':0.001623262,('EPI_ISL_505237':0.008271974,'EPI_ISL_195026':0.005755398)0.747:0.000757909)0.871:0.001631307)0.930:0.003261362)0.743:0.000975402)0.862:0.003129991)1.000:0.032456921,((('EPI_ISL_4666':0.001641544,'EPI_ISL_505131':0.003239764)0.998:0.008160474,('EPI_ISL_95878':0.007386704,(((('EPI_ISL_505150':0.004867025,((('EPI_ISL_505172':0.006513554,('EPI_ISL_505164':0.000805321,('EPI_ISL_505175':0.003232166,'EPI_ISL_505200':0.012302108)0.000:0.000000006)0.989:0.004043814)0.000:0.000000006,('EPI_ISL_505161':0.002443533,'EPI_ISL_505157':0.005716453)0.724:0.000788274)0.000:0.000000006,(('EPI_ISL_505182':0.015739323,('EPI_ISL_504417':0.005687835,('EPI_ISL_30586':0.003238092,(('EPI_ISL_505170':0.010635764,('EPI_ISL_504441':0.000805956,('EPI_ISL_505163':0.000000006,'EPI_ISL_505167':0.003238275)0.000:0.000000006)0.000:0.000000006)0.997:0.004861146,(('EPI_ISL_505177':0.009120628,'EPI_ISL_505158':0.006665786)0.735:0.000670892,('EPI_ISL_195083':0.002423927,('EPI_ISL_505173':0.009099122,('EPI_ISL_505162':0.000781587,'EPI_ISL_505174':0.004092464)0.981:0.005032474)0.059:0.001511813)0.727:0.000000006)0.000:0.000000006)0.836:0.000806554)0.000:0.000000006)0.746:0.000767846)0.882:0.001655742,'EPI_ISL_505152':0.005673735)0.000:0.000000006)0.000:0.000000006)0.968:0.007442892,'EPI_ISL_195017':0.039872550)0.982:0.008971563,(('EPI_ISL_505130':0.002509567,'EPI_ISL_26009':0.036893558)0.913:0.003175636,'EPI_ISL_129532':0.000797200)0.753:0.001041911)0.002:0.000761591,('EPI_ISL_505143':0.0,'EPI_ISL_29106':0.0,'EPI_ISL_505135':0.0,'EPI_ISL_505146':0.0,'EPI_ISL_505140':0.0,'EPI_ISL_504353':0.0,'EPI_ISL_504354':0.0,'EPI_ISL_504352':0.0):0.003259977)1.000:0.015651324)0.745:0.000767783)0.769:0.000830549,'EPI_ISL_95862':0.024261229)0.691:0.001038801)0.995:0.012253836,('EPI_ISL_95867':0.005878306,'EPI_ISL_95866':0.016647459)0.993:0.008249716)0.957:0.005340450,'EPI_ISL_195114':0.000503819)1.000:0.030553513)0.000:0.000000006)0.740:0.000802497)0.813:0.001580464)1.000:0.030566314,'EPI_ISL_13923':0.093973324)0.613:0.005524780)0.996:0.022424573,(((('EPI_ISL_28430':0.031748165,'EPI_ISL_67417':0.031067138)1.000:0.057903203,(((('EPI_ISL_504337':0.003551103,'EPI_ISL_504336':0.004586546)0.838:0.002469609,(('EPI_ISL_278873':0.001941805,('EPI_ISL_14766798':0.018668272,('EPI_ISL_14763462':0.008063651,'EPI_ISL_14751200':0.023328037)0.400:0.002166909)0.992:0.012264554)1.000:0.088557486,('EPI_ISL_30590':0.087900820,((((('EPI_ISL_6908':0.009883952,((((('EPI_ISL_504360':0.003244901,('EPI_ISL_505316':0.041249424,'EPI_ISL_504370':0.001561320)0.880:0.002488259)0.920:0.002437027,(('EPI_ISL_504391':0.000804457,'EPI_ISL_504388':0.000000006)0.988:0.004863384,(('EPI_ISL_504402':0.003251454,(('EPI_ISL_504413':0.002436111,('EPI_ISL_504422':0.0,'EPI_ISL_504421':0.0):0.002424306)0.970:0.004052551,((((('EPI_ISL_30591':0.002422830,'EPI_ISL_504419':0.000000006)0.981:0.004050630,(('EPI_ISL_504415':0.0,'EPI_ISL_504418':0.0,'EPI_ISL_504416':0.0):0.000000006,'EPI_ISL_504414':0.000805562)0.992:0.006507987)0.769:0.000805738,'EPI_ISL_504387':0.003229272)0.000:0.000000006,((('EPI_ISL_504404':0.001615000,'EPI_ISL_504406':0.003235776)0.885:0.001615749,'EPI_ISL_504389':0.002420393)0.335:0.000000006,'EPI_ISL_504384':0.000804635)0.000:0.000000006)0.000:0.000000006,(((('EPI_ISL_504428':0.0,'EPI_ISL_504429':0.0):0.006513503,'EPI_ISL_504405':0.001628686)0.936:0.002413776,(('EPI_ISL_504434':0.0,'EPI_ISL_504445':0.0,'EPI_ISL_504435':0.0,'EPI_ISL_504444':0.0,'EPI_ISL_504442':0.0,'EPI_ISL_504443':0.0):0.013124392,('EPI_ISL_504424':0.0,'EPI_ISL_504423':0.0):0.003234251)0.509:0.000808004)0.000:0.000000006,'EPI_ISL_504385':0.000000006)0.000:0.000000006)0.000:0.000000006)0.864:0.001608211)0.963:0.003237391,((('EPI_ISL_504379':0.0,'EPI_ISL_504381':0.0):0.001612033,('EPI_ISL_504380':0.001622443,('EPI_ISL_504407':0.0,'EPI_ISL_504409':0.0,'EPI_ISL_504408':0.0):0.008199065)0.865:0.001607009)0.000:0.000000006,'EPI_ISL_504382':0.000000006)0.977:0.003228826)0.000:0.000000006)0.921:0.002417903)0.771:0.000816560,(((('EPI_ISL_504364':0.001618817,('EPI_ISL_504362':0.000806842,'EPI_ISL_504363':0.000000006)0.000:0.000000006)0.873:0.001642144,'EPI_ISL_504390':0.009018191)0.769:0.000782264,(('EPI_ISL_504369':0.004858940,('EPI_ISL_504357':0.0,'EPI_ISL_504358':0.0,'EPI_ISL_504356':0.0,'EPI_ISL_504359':0.0):0.001614205)0.000:0.000000006,'EPI_ISL_504411':0.011566649)0.803:0.000806407)0.750:0.000803039,'EPI_ISL_504397':0.009816518)0.775:0.000803610)0.760:0.000803351,'EPI_ISL_504350':0.002432119)0.731:0.000813575,'EPI_ISL_12995':0.005684485)0.988:0.007420113)0.967:0.005037972,(('EPI_ISL_504361':0.001615948,('EPI_ISL_29102':0.003240940,'EPI_ISL_504383':0.001617689)0.000:0.000000006)1.000:0.014010749,('EPI_ISL_129523':0.007325843,'EPI_ISL_129527':0.008341230)1.000:0.011803863)0.812:0.002379412)0.738:0.001631214,('EPI_ISL_504347':0.000807449,('EPI_ISL_504346':0.0,'EPI_ISL_504348':0.0):0.000000006)1.000:0.013112897)0.760:0.000917066,(((('EPI_ISL_504376':0.0,'EPI_ISL_504374':0.0):0.004082816,'EPI_ISL_504355':0.007390146)0.960:0.004082853,(((('EPI_ISL_504386':0.005735165,(('EPI_ISL_195218':0.030412887,('EPI_ISL_195190':0.008360495,'EPI_ISL_195193':0.016010608)1.000:0.017063224)0.839:0.002381335,('EPI_ISL_195182':0.001585947,'EPI_ISL_504392':0.004121703)0.992:0.006616977)0.724:0.000795935)0.964:0.004187872,'EPI_ISL_142643':0.013251213)0.472:0.000800702,('EPI_ISL_504367':0.0,'EPI_ISL_504368':0.0,'EPI_ISL_504366':0.0):0.011401655)0.970:0.003339148,'EPI_ISL_195200':0.036689641)0.000:0.000000006)0.862:0.000808897,((('EPI_ISL_505165':0.019210079,('EPI_ISL_504398':0.004062553,('EPI_ISL_504393':0.000808272,(('EPI_ISL_504395':0.0,'EPI_ISL_504394':0.0,'EPI_ISL_504396':0.0):0.000808410,'EPI_ISL_30589':0.003242354)0.000:0.000000006)0.791:0.000820892)0.192:0.000816073)0.727:0.000707126,(((('EPI_ISL_504427':0.001633963,((('EPI_ISL_504478':0.003247613,'EPI_ISL_504475':0.000000006)0.869:0.001620858,('EPI_ISL_504487':0.004940190,'EPI_ISL_195184':0.006592654)0.861:0.001599103)0.972:0.004102732,(('EPI_ISL_504469':0.001637479,(('EPI_ISL_504470':0.0,'EPI_ISL_504471':0.0):0.000000006,'EPI_ISL_504474':0.002432597)0.739:0.000796749)0.995:0.005775549,('EPI_ISL_504466':0.003276694,'EPI_ISL_504462':0.000796887)0.950:0.003302951)0.736:0.000770954)0.949:0.003265305)0.984:0.004886964,((((((((('EPI_ISL_504490':0.004898412,(('EPI_ISL_504492':0.0,'EPI_ISL_504493':0.0,'EPI_ISL_504494':0.0):0.005717819,'EPI_ISL_504488':0.000000006)0.000:0.000000006)0.942:0.003280676,('EPI_ISL_505273':0.000000006,'EPI_ISL_505336':0.006529141)1.000:0.014149537)0.862:0.001604649,'EPI_ISL_133360':0.002440005)0.884:0.001641359,'EPI_ISL_504473':0.003247915)0.998:0.008230425,('EPI_ISL_128940':0.005747800,(('EPI_ISL_504437':0.0,'EPI_ISL_504436':0.0,'EPI_ISL_504438':0.0,'EPI_ISL_504440':0.0):0.000000006,'EPI_ISL_504439':0.000810593)0.981:0.004951456)0.784:0.000769308)0.730:0.000000006,('EPI_ISL_504410':0.000810074,'EPI_ISL_504412':0.000000006)0.893:0.000810045)0.000:0.000000006,('EPI_ISL_129533':0.001629110,'EPI_ISL_129520':0.004093708)0.769:0.000805858)0.000:0.000000006,(('EPI_ISL_504432':0.000000006,'EPI_ISL_504455':0.001622559)0.790:0.000810328,(((('EPI_ISL_194998':0.004899216,(((((('EPI_ISL_505186':0.006551965,'EPI_ISL_505202':0.000804273)0.730:0.000820571,'EPI_ISL_505193':0.002442244)0.791:0.000807851,('EPI_ISL_505207':0.006623792,'EPI_ISL_505257':0.010765231)0.752:0.000733598)0.000:0.000000006,(((('EPI_ISL_505222':0.007443545,'EPI_ISL_505218':0.005785299)0.735:0.000741462,(('EPI_ISL_195002':0.002440537,('EPI_ISL_195065':0.012323058,'EPI_ISL_505234':0.005700836)0.000:0.000000006)0.868:0.000809753,('EPI_ISL_505235':0.005701981,((('EPI_ISL_505215':0.007359313,(('EPI_ISL_505238':0.009914265,'EPI_ISL_504504':0.001568372)0.995:0.006598606,('EPI_ISL_505275':0.014168310,'EPI_ISL_195149':0.007444997)0.676:0.001557736)0.759:0.000000006)0.705:0.000000006,'EPI_ISL_505168':0.000000006)0.000:0.000000006,(('EPI_ISL_195084':0.003281304,'EPI_ISL_505239':0.006587763)0.867:0.001610267,'EPI_ISL_505212':0.003249764)0.000:0.000000006)0.000:0.000000006)0.857:0.000809874)0.000:0.000000006)0.924:0.001621472,((('EPI_ISL_505226':0.000000006,'EPI_ISL_505256':0.005728831)0.889:0.001628627,(('EPI_ISL_505272':0.009920933,('EPI_ISL_505216':0.003256431,'EPI_ISL_505324':0.019990736)0.000:0.000000006)0.000:0.000000006,('EPI_ISL_505240':0.000000006,('EPI_ISL_505279':0.000733289,'EPI_ISL_505351':0.011621976)0.990:0.006664923)0.995:0.006545336)0.760:0.000809815)0.996:0.006554745,(((((((('EPI_ISL_504505':0.0,'EPI_ISL_504506':0.0):0.000000006,('EPI_ISL_504513':0.000807725,'EPI_ISL_504515':0.001625652)0.775:0.000811393)0.899:0.000809563,'EPI_ISL_195195':0.000000006)0.966:0.002435237,('EPI_ISL_504500':0.004074170,((('EPI_ISL_504498':0.0,'EPI_ISL_195202':0.0):0.002437334,'EPI_ISL_504546':0.013224112)0.901:0.002481198,(('EPI_ISL_195215':0.0,'EPI_ISL_504501':0.0):0.004065914,'EPI_ISL_195194':0.000000006)0.977:0.003264813)0.761:0.000800542)0.000:0.000000006)0.000:0.000000006,('EPI_ISL_505297':0.007452857,('EPI_ISL_195213':0.004894312,('EPI_ISL_504495':0.000000006,(('EPI_ISL_504510':0.000000006,'EPI_ISL_504511':0.000810717)0.959:0.002437462,('EPI_ISL_504497':0.000000006,'EPI_ISL_133484':0.000811034)0.000:0.000000006)0.914:0.000810866)0.000:0.000000006)0.795:0.000809803)0.801:0.000813858)0.000:0.000000006,((('EPI_ISL_504502':0.002437233,'EPI_ISL_504517':0.007356649)0.000:0.000000006,(((('EPI_ISL_195222':0.002440979,((('EPI_ISL_504538':0.0,'EPI_ISL_504535':0.0):0.000000006,'EPI_ISL_504536':0.000809960)0.997:0.008225111,(('EPI_ISL_504545':0.000810813,'EPI_ISL_504543':0.000000006)0.999:0.009110976,('EPI_ISL_504537':0.004059816,('EPI_ISL_15348505':0.024457306,('EPI_ISL_504544':0.002576848,(('EPI_ISL_14749629':0.014929641,((('EPI_ISL_14766975':0.002441791,'EPI_ISL_14764481':0.001643331)0.991:0.005759131,((((('EPI_ISL_14764263':0.002441153,'EPI_ISL_14766637':0.003298416)0.963:0.004094233,('EPI_ISL_14749621':0.0,'EPI_ISL_14749620':0.0):0.004916142)0.000:0.000000006,(('EPI_ISL_14766633':0.000930301,'EPI_ISL_14937237':0.012317095)0.019:0.000808060,'EPI_ISL_14766438':0.001522473)0.983:0.004207234)0.902:0.001627016,((('EPI_ISL_14749710':0.002480762,'EPI_ISL_14766635':0.009146612)0.752:0.000782730,('EPI_ISL_14749695':0.003265762,('EPI_ISL_14749655':0.000000006,'EPI_ISL_14764683':0.006540106)0.946:0.002442656)0.000:0.000000006)0.000:0.000000006,'EPI_ISL_14749649':0.002446939)0.842:0.000812513)0.000:0.000000006,'EPI_ISL_14749641':0.005746582)0.875:0.000812426)0.000:0.000000006,((('EPI_ISL_14764385':0.0,'EPI_ISL_14764045':0.0):0.004902450,'EPI_ISL_14764333':0.007387777)0.000:0.000000006,(((('EPI_ISL_14749698':0.002471587,('EPI_ISL_14749618':0.000000006,'EPI_ISL_14764424':0.001628205)0.964:0.003264781)0.754:0.000817607,'EPI_ISL_14749705':0.000000006)0.000:0.000000006,('EPI_ISL_14749712':0.001628958,'EPI_ISL_14749706':0.000812619)0.745:0.000000006)0.000:0.000000006,('EPI_ISL_14749665':0.003265368,'EPI_ISL_14749661':0.000000006)0.901:0.000000006)0.000:0.000000006)0.844:0.000812790)0.975:0.005154561)0.328:0.000689653,'EPI_ISL_14749619':0.010215033)0.985:0.007288240)0.822:0.001551526)0.836:0.001636769)0.729:0.000000006)0.902:0.001676146)0.737:0.000785080)0.000:0.000000006,'EPI_ISL_504516':0.005712682)0.000:0.000000006,((('EPI_ISL_504533':0.001622331,('EPI_ISL_504526':0.001625384,'EPI_ISL_504527':0.000000006)0.000:0.000000006)0.963:0.003370987,('EPI_ISL_195217':0.001759794,'EPI_ISL_505331':0.013074794)0.773:0.001604841)0.894:0.002337351,((('EPI_ISL_504529':0.0,'EPI_ISL_504525':0.0,'EPI_ISL_504531':0.0):0.001624882,'EPI_ISL_504522':0.000816754)0.914:0.002487299,'EPI_ISL_372304':0.022033845)0.843:0.001586252)0.000:0.000000006)0.000:0.000000006,((('EPI_ISL_504524':0.000810800,(('EPI_ISL_504507':0.000813107,('EPI_ISL_504530':0.001644171,'EPI_ISL_504509':0.000804187)0.955:0.002452071)0.802:0.000809109,'EPI_ISL_504539':0.009031890)0.000:0.000000006)0.927:0.001622917,('EPI_ISL_387372':0.000808732,'EPI_ISL_387370':0.000817544)1.000:0.010703032)0.000:0.000000006,(('EPI_ISL_504512':0.000810479,('EPI_ISL_504508':0.001622940,('EPI_ISL_504514':0.000810869,'EPI_ISL_504528':0.004067823)0.000:0.000000006)0.000:0.000000006)0.207:0.000810369,('EPI_ISL_504499':0.000000006,('EPI_ISL_504518':0.002442672,('EPI_ISL_504521':0.002446573,('EPI_ISL_504523':0.000000006,'EPI_ISL_504540':0.009087892)0.947:0.002450270)0.754:0.000800378)0.766:0.000814799)0.000:0.000000006)0.908:0.001623033)0.844:0.000810595)0.845:0.000810899)0.851:0.000810708,'EPI_ISL_195034':0.000000006)0.000:0.000000006)0.000:0.000000006,('EPI_ISL_195237':0.003278230,'EPI_ISL_504503':0.006571038)0.770:0.000791484)0.994:0.008268767,'EPI_ISL_195000':0.004957270)0.863:0.001604862)0.000:0.000000006)0.000:0.000000006,('EPI_ISL_505196':0.002416367,('EPI_ISL_505209':0.000815613,('EPI_ISL_505251':0.001605776,'EPI_ISL_505291':0.004926438)0.965:0.004087929)0.981:0.005768946)0.960:0.004113908)0.000:0.000000006)0.000:0.000000006,(('EPI_ISL_505228':0.004071046,'EPI_ISL_505211':0.000812015)0.983:0.004887470,'EPI_ISL_505183':0.000810402)0.000:0.000000006)0.000:0.000000006,('EPI_ISL_505225':0.000808584,('EPI_ISL_505219':0.005705535,('EPI_ISL_505201':0.003255938,'EPI_ISL_505236':0.006547397)0.770:0.000812613)0.775:0.000806677)0.806:0.000812391)0.768:0.000819291)0.732:0.000792377,'EPI_ISL_133383':0.004914847)0.872:0.001636295,('EPI_ISL_504461':0.0,'EPI_ISL_504460':0.0):0.000816165)0.932:0.003278014,'EPI_ISL_195179':0.016584105)0.744:0.000794622)0.936:0.002437492)0.876:0.000809873,('EPI_ISL_504430':0.001621269,'EPI_ISL_504431':0.001631950)0.997:0.009855510)0.000:0.000000006)0.439:0.000814107,'EPI_ISL_504425':0.012333512)0.745:0.000796105,('EPI_ISL_504426':0.001631704,((('EPI_ISL_505179':0.010815463,'EPI_ISL_195211':0.011598485)0.699:0.000720458,((((((('EPI_ISL_499120':0.015077357,('EPI_ISL_195198':0.000000006,('EPI_ISL_499119':0.020161399,'EPI_ISL_499127':0.005731651)0.945:0.004916991)0.461:0.003180280)1.000:0.017605464,('EPI_ISL_505347':0.026770490,'EPI_ISL_151089':0.018185173)0.670:0.000957926)0.748:0.000799029,'EPI_ISL_195220':0.017468134)0.787:0.000812849,'EPI_ISL_504433':0.000810206)0.000:0.000000006,(('EPI_ISL_504452':0.003255523,(('EPI_ISL_504447':0.0,'EPI_ISL_504446':0.0):0.000809014,('EPI_ISL_504465':0.002457549,'EPI_ISL_504479':0.006569221)0.909:0.002440476)0.869:0.001626480)0.000:0.000000006,'EPI_ISL_195196':0.010695940)0.000:0.000000006)1.000:0.000000006,(((('EPI_ISL_504472':0.000778351,'EPI_ISL_195185':0.005750701)0.950:0.003321677,('EPI_ISL_504458':0.000821543,'EPI_ISL_504456':0.000805229)0.989:0.004918951)0.745:0.000782542,(('EPI_ISL_195191':0.003293453,('EPI_ISL_195189':0.001626638,'EPI_ISL_195192':0.003261355)0.850:0.001623931)1.000:0.018554676,('EPI_ISL_195187':0.006648705,('EPI_ISL_278922':0.012446520,(('EPI_ISL_278864':0.011741730,'EPI_ISL_278839':0.016104474)0.999:0.014465265,'EPI_ISL_195207':0.015929294)0.848:0.002313420)0.972:0.004981827)0.936:0.003365529)0.746:0.000683831)0.809:0.000813279,('EPI_ISL_387373':0.037318004,((('EPI_ISL_504463':0.000000006,('EPI_ISL_504468':0.001626978,'EPI_ISL_504464':0.000812197)0.000:0.000000006)0.000:0.000000006,('EPI_ISL_504485':0.003309019,('EPI_ISL_195214':0.002441974,('EPI_ISL_504496':0.004064407,'EPI_ISL_504491':0.000000006)0.864:0.001627027)1.000:0.013295834)0.741:0.000762718)0.945:0.003895256,('EPI_ISL_504484':0.006026341,(('EPI_ISL_278920':0.000000006,(('EPI_ISL_278827':0.017533693,(('EPI_ISL_278841':0.000000006,'EPI_ISL_278826':0.004080199)0.768:0.000810555,((('EPI_ISL_278865':0.0,'EPI_ISL_278848':0.0,'EPI_ISL_278844':0.0):0.000000006,'EPI_ISL_278824':0.004092959)0.901:0.001626158,('EPI_ISL_505089':0.002443936,('EPI_ISL_14762862':0.010768229,((((('EPI_ISL_14755005':0.003290600,('EPI_ISL_14749663':0.000813926,('EPI_ISL_14749653':0.000000006,'EPI_ISL_14749718':0.000000006)0.798:0.000816577)0.985:0.004122671)0.768:0.000793620,('EPI_ISL_14751220':0.003266585,'EPI_ISL_14763118':0.000814045)0.000:0.000000006)0.952:0.004105199,'EPI_ISL_14755004':0.013325906)0.951:0.004118420,('EPI_ISL_14761061':0.001622367,('EPI_ISL_14762967':0.000810571,'EPI_ISL_14762582':0.000000006)0.989:0.006570435)0.964:0.004133381)0.914:0.002470268,(('EPI_ISL_505091':0.002455479,('EPI_ISL_14762672':0.004131058,('EPI_ISL_14751192':0.000799814,'EPI_ISL_14749643':0.003292188)0.983:0.004961145)0.844:0.001596169)0.956:0.003301716,('EPI_ISL_14751234':0.001641057,'EPI_ISL_14751221':0.002443396)0.995:0.006591429)0.752:0.000785094)0.946:0.003311492)0.857:0.001607677)0.780:0.000819462)0.775:0.000814921)0.948:0.003371516)0.995:0.008159223,(('EPI_ISL_278917':0.005022403,(('EPI_ISL_14761173':0.005617618,'EPI_ISL_14766626':0.016138592)0.993:0.010351382,(((('EPI_ISL_278887':0.000000006,(('EPI_ISL_278842':0.0,'EPI_ISL_278855':0.0,'EPI_ISL_278843':0.0):0.005764352,'EPI_ISL_278883':0.003312662)0.744:0.000784687)0.857:0.000813051,('EPI_ISL_278900':0.010705420,('EPI_ISL_278869':0.002477923,'EPI_ISL_278889':0.006596240)0.747:0.000790545)0.000:0.000000006)0.000:0.000000006,'EPI_ISL_163605':0.001628226)0.754:0.000718856,'EPI_ISL_163604':0.002546409)0.283:0.000731536)0.976:0.005025234)0.886:0.002355627,(('EPI_ISL_278894':0.009844606,'EPI_ISL_163606':0.000848292)0.873:0.001626677,('EPI_ISL_278856':0.013219571,'EPI_ISL_278899':0.001625488)0.000:0.000000006)0.989:0.004904165)0.000:0.000000006)0.996:0.005721998)0.000:0.000000006,'EPI_ISL_278913':0.010703257)0.999:0.011478233)0.797:0.002370346)0.895:0.002955439)0.641:0.000504941)0.742:0.000000006)0.000:0.000000006,('EPI_ISL_504459':0.000813796,((('EPI_ISL_504480':0.003268875,('EPI_ISL_504489':0.004113394,'EPI_ISL_504486':0.001615059)0.998:0.007404385)0.000:0.000000006,'EPI_ISL_504481':0.001620965)0.969:0.003251506,('EPI_ISL_504467':0.000810189,('EPI_ISL_79311':0.006536071,('EPI_ISL_504483':0.0,'EPI_ISL_504482':0.0):0.005706150)0.650:0.000000006)0.737:0.000000006)0.264:0.000809124)0.939:0.002436200)0.000:0.000000006)0.776:0.000834392,'EPI_ISL_195103':0.014932607)0.742:0.000777934)0.951:0.003289601)0.968:0.004182739)0.998:0.009969455,'EPI_ISL_5286':0.006620164)0.831:0.001646640)0.000:0.000000006)0.607:0.000251302,('EPI_ISL_505233':0.033422646,((('EPI_ISL_9593377':0.000000006,'EPI_ISL_6781349':0.007342240)1.000:0.070373870,'EPI_ISL_499175':0.063592248)0.818:0.007336435,('EPI_ISL_504403':0.001575686,('EPI_ISL_195221':0.034686634,(('EPI_ISL_195219':0.004732796,'EPI_ISL_504547':0.014341155)1.000:0.017283363,('EPI_ISL_195197':0.007500900,'EPI_ISL_195201':0.012676049)0.983:0.007177809)0.168:0.001525812)0.947:0.004482940)1.000:0.017358352)0.164:0.000714648)0.772:0.000000006)0.897:0.008593272)0.998:0.026370199)0.765:0.006648131)0.980:0.009798089,((('EPI_ISL_4081348':0.057178966,((('EPI_ISL_505243':0.042622031,(('EPI_ISL_4081266':0.008223087,('EPI_ISL_505290':0.004918773,'EPI_ISL_505317':0.005787978)0.964:0.005019393)0.384:0.000602605,'EPI_ISL_502073':0.004443757)1.000:0.026067732)0.747:0.001502758,(((((((('EPI_ISL_14761691':0.027777863,'EPI_ISL_4081369':0.010926259)0.272:0.000726210,'EPI_ISL_4081361':0.030225907)0.735:0.000741841,(((('EPI_ISL_505320':0.012352512,('EPI_ISL_505337':0.013218250,('EPI_ISL_505312':0.001617852,'EPI_ISL_505311':0.000802194)0.911:0.002443856)0.856:0.001628012)0.847:0.001622386,('EPI_ISL_4081373':0.018862115,('EPI_ISL_4081365':0.008704486,'EPI_ISL_4081364':0.016131112)0.889:0.003111983)0.987:0.006135223)0.000:0.000000006,('EPI_ISL_4083721':0.028271322,(('EPI_ISL_257494':0.0,'EPI_ISL_257502':0.0):0.012650421,('EPI_ISL_4081386':0.010749111,('EPI_ISL_4081380':0.003245643,'EPI_ISL_4081371':0.005725963)0.993:0.007317131)0.615:0.000799346)0.982:0.006483099)0.836:0.002155144)0.000:0.000000006,(('EPI_ISL_14749648':0.030381114,('EPI_ISL_4081383':0.000000006,('EPI_ISL_499148':0.042815125,'EPI_ISL_906135':0.017732448)0.911:0.005541706)0.986:0.009981947)0.974:0.006468653,(('EPI_ISL_505343':0.010803958,'EPI_ISL_505342':0.013374371)0.904:0.003148642,(('EPI_ISL_505332':0.004887374,'EPI_ISL_505301':0.002406675)0.977:0.004900777,((('EPI_ISL_4081389':0.003342246,(('EPI_ISL_4083718':0.000000006,'EPI_ISL_14749630':0.000000006)1.000:0.009797477,('EPI_ISL_14755037':0.000000006,'EPI_ISL_14751238':0.004872323)0.736:0.000818714)1.000:0.021696253)0.822:0.001496736,'EPI_ISL_4081375':0.009877863)0.886:0.003272151,(('EPI_ISL_4081390':0.000000006,('EPI_ISL_4081388':0.016869910,'EPI_ISL_4081387':0.009228214)0.781:0.001376383)0.999:0.006504377,(('EPI_ISL_4081376':0.014933018,('EPI_ISL_505327':0.010827631,(('EPI_ISL_4081367':0.000000006,'EPI_ISL_4081368':0.005679763)0.748:0.000791179,('EPI_ISL_4081366':0.010431294,('EPI_ISL_14764740':0.014446108,('EPI_ISL_14749682':0.000000006,'EPI_ISL_14764346':0.000000006)0.980:0.007230133)0.976:0.007442929)0.876:0.002693087)1.000:0.011516801)0.743:0.000737350)0.413:0.000760720,('EPI_ISL_14749622':0.000783916,'EPI_ISL_14766978':0.000830042)1.000:0.023559332)0.951:0.004023456)0.000:0.000000006)0.802:0.000798398)0.000:0.000000006)0.885:0.001619609)0.873:0.001611574)0.000:0.000000006)0.974:0.004256983,('EPI_ISL_195104':0.006430439,('EPI_ISL_4081379':0.004562333,'EPI_ISL_504330':0.010149517)0.971:0.005590654)0.847:0.001886662)0.939:0.004215234,'EPI_ISL_4081360':0.029196922)0.776:0.001973582,(('EPI_ISL_14751196':0.001569392,'EPI_ISL_14749690':0.003285332)1.000:0.019696664,('EPI_ISL_9606454':0.015683406,('EPI_ISL_14751198':0.000812857,'EPI_ISL_14749669':0.000798176)0.977:0.008033985)0.988:0.010647746)0.998:0.016762328)1.000:0.021297894,('EPI_ISL_4081288':0.037749075,('EPI_ISL_4081353':0.017323335,('EPI_ISL_4081352':0.000708678,'EPI_ISL_4083723':0.004991951)0.997:0.020299693)1.000:0.040469233)0.744:0.003514128)0.812:0.004779355,((((((('EPI_ISL_504548':0.002490579,'EPI_ISL_504553':0.008928994)0.303:0.000790591,'EPI_ISL_504534':0.005642476)0.769:0.000850707,('EPI_ISL_504552':0.006494328,('EPI_ISL_504541':0.003250180,('EPI_ISL_504550':0.0,'EPI_ISL_504549':0.0):0.008198237)0.862:0.001611448)0.000:0.000000006)0.980:0.004891550,('EPI_ISL_247092':0.009026508,('EPI_ISL_4081576':0.0,'EPI_ISL_247093':0.0):0.013182815)0.733:0.000761359)0.989:0.005752552,('EPI_ISL_14761878':0.035053259,'EPI_ISL_505283':0.023757126)0.684:0.001189546)0.986:0.005779720,(('EPI_ISL_4081293':0.031120667,((('EPI_ISL_9591606':0.001610423,('EPI_ISL_9593291':0.001613965,'EPI_ISL_9589807':0.000000006)0.000:0.000000006)0.913:0.003301590,('EPI_ISL_9593195':0.001611881,('EPI_ISL_4106156':0.004047514,'EPI_ISL_9589764':0.000000006)0.000:0.000000006)0.142:0.001560483)1.000:0.056851817,('EPI_ISL_4081294':0.032558198,('EPI_ISL_4081292':0.019885050,'EPI_ISL_502541':0.007721662)0.991:0.010736134)0.858:0.003246920)0.792:0.002183291)0.987:0.007093005,('EPI_ISL_499131':0.015262870,('EPI_ISL_499170':0.014821663,(((('EPI_ISL_499150':0.008969627,('EPI_ISL_6781350':0.013146083,'EPI_ISL_499166':0.014027007)0.000:0.000000006)1.000:0.009858173,('EPI_ISL_9593373':0.014858626,'EPI_ISL_6781289':0.022507627)0.000:0.000000006)0.894:0.002430902,('EPI_ISL_499143':0.004141642,'EPI_ISL_499168':0.000734455)1.000:0.015003825)0.749:0.000821162,('EPI_ISL_499169':0.020912313,('EPI_ISL_499174':0.037117978,('EPI_ISL_499139':0.014270863,('EPI_ISL_499154':0.032690779,'EPI_ISL_499146':0.034088951)0.822:0.007615887)0.999:0.020430528)0.914:0.004973113)0.908:0.000000006)0.000:0.000000006)0.945:0.004749269)1.000:0.012585667)0.184:0.000000006)0.899:0.004638792,'EPI_ISL_4081290':0.025719953)0.997:0.015060043)0.444:0.000902012)0.982:0.007826072,('EPI_ISL_278893':0.001289894,('EPI_ISL_4083707':0.000766587,'EPI_ISL_4083720':0.005735505)1.000:0.014666331)1.000:0.035793361)0.790:0.001830619)0.062:0.000652754,((('EPI_ISL_505178':0.021304143,('EPI_ISL_505303':0.035782692,('EPI_ISL_61669':0.006927645,'EPI_ISL_87300':0.013294617)0.994:0.010414941)0.839:0.003234096)0.873:0.002533349,('EPI_ISL_9605609':0.017765507,('EPI_ISL_4083804':0.000000006,'EPI_ISL_4083747':0.003250000)0.992:0.013744613)1.000:0.051788179)0.842:0.002084396,((('EPI_ISL_4081372':0.045005325,(('EPI_ISL_505229':0.018746372,(('EPI_ISL_505294':0.000000006,'EPI_ISL_505319':0.004035876)1.000:0.013411961,('EPI_ISL_505262':0.024175178,'EPI_ISL_505194':0.000819588)0.840:0.002993068)0.841:0.001702787)0.806:0.001958904,(((('EPI_ISL_505328':0.003237906,'EPI_ISL_505313':0.007320027)0.000:0.000000006,(('EPI_ISL_505340':0.004060983,'EPI_ISL_499134':0.038495687)0.917:0.003238696,('EPI_ISL_9593329':0.013964419,(('EPI_ISL_502524':0.000000006,'EPI_ISL_502527':0.007284303)0.917:0.001603204,'EPI_ISL_4081735':0.008974817)0.000:0.000000006)0.998:0.008961868)0.000:0.000000006)0.000:0.000000006,('EPI_ISL_14755014':0.000000006,'EPI_ISL_14749681':0.004888445)1.000:0.011473861)1.000:0.009326451,'EPI_ISL_505244':0.000444854)0.997:0.014185977)0.989:0.011194167)0.996:0.014597634,'EPI_ISL_84662':0.036198121)0.686:0.002872531,((('EPI_ISL_505325':0.042320879,'EPI_ISL_195111':0.031485165)0.858:0.004941058,(((('EPI_ISL_4081354':0.012354828,'EPI_ISL_4081362':0.018620334)1.000:0.041932821,('EPI_ISL_4081355':0.044148533,('EPI_ISL_4081356':0.021942666,'EPI_ISL_4081357':0.035385644)0.582:0.003193512)0.963:0.008011077)0.946:0.008063456,'EPI_ISL_505181':0.033109314)0.705:0.002162415,((('EPI_ISL_195051':0.033381302,'EPI_ISL_195100':0.038025086)0.361:0.001372096,'EPI_ISL_4081267':0.047325196)0.551:0.000862247,('EPI_ISL_505224':0.039579421,('EPI_ISL_1096143':0.064178884,'EPI_ISL_4081263':0.059496507)0.694:0.003832536)0.815:0.002394278)0.746:0.000000006)0.763:0.000741511)0.928:0.002447338,((('EPI_ISL_4081268':0.038197316,'EPI_ISL_505285':0.050840685)0.989:0.016709734,'EPI_ISL_505341':0.048660270)0.619:0.000515717,(('EPI_ISL_4081378':0.006081995,(('EPI_ISL_4081270':0.003245326,('EPI_ISL_14766755':0.017332724,(('EPI_ISL_9590721':0.008918197,('EPI_ISL_502520':0.002565824,'EPI_ISL_9590372':0.005606266)0.378:0.000775665)0.959:0.004200265,('EPI_ISL_14749613':0.000808252,'EPI_ISL_14764730':0.001628828)1.000:0.010859740)0.901:0.002413865)0.767:0.000909419)0.739:0.000777069,'EPI_ISL_9593331':0.014073032)0.777:0.001317091)1.000:0.058330590,((((((('EPI_ISL_154230':0.003263199,('EPI_ISL_151078':0.002424734,'EPI_ISL_505302':0.012355595)0.000:0.000000006)0.860:0.000805726,('EPI_ISL_505345':0.012456108,('EPI_ISL_505268':0.000000006,'EPI_ISL_278879':0.007330084)0.991:0.007455161)0.989:0.007331282)0.000:0.000000006,('EPI_ISL_505261':0.010622919,'EPI_ISL_151064':0.001632997)0.763:0.000789393)0.000:0.000000006,((('EPI_ISL_505269':0.005672427,'EPI_ISL_154227':0.000000006)0.962:0.001612050,((('EPI_ISL_151087':0.002479679,'EPI_ISL_505330':0.015673083)0.734:0.000754483,(((('EPI_ISL_505339':0.011512011,(('EPI_ISL_505241':0.002422938,(('EPI_ISL_505299':0.004940233,('EPI_ISL_505293':0.000000006,('EPI_ISL_505306':0.000808334,'EPI_ISL_505309':0.000810289)0.821:0.000807985)0.975:0.004867881)0.937:0.004061219,'EPI_ISL_505307':0.012306512)0.749:0.000850761)0.000:0.000000006,'EPI_ISL_505252':0.004864923)0.749:0.000781364)0.885:0.002262543,'EPI_ISL_505286':0.006765085)0.381:0.000812907,'EPI_ISL_505282':0.007134799)0.752:0.000990275,'EPI_ISL_505270':0.011440557)0.000:0.000000006)0.867:0.000805257,((('EPI_ISL_154228':0.001331939,('EPI_ISL_505298':0.008733261,'EPI_ISL_14766413':0.029115727)0.354:0.002405447)0.621:0.000282156,('EPI_ISL_505329':0.000817029,'EPI_ISL_505348':0.001611611)0.998:0.008153505)0.746:0.000000006,('EPI_ISL_505284':0.002424290,'EPI_ISL_505304':0.003249146)0.889:0.003238913)0.891:0.001612268)0.000:0.000000006)0.885:0.000805598,('EPI_ISL_151076':0.001622862,(('EPI_ISL_505281':0.003207368,('EPI_ISL_505288':0.000000006,'EPI_ISL_505338':0.013980480)0.979:0.004919039)0.985:0.005854018,('EPI_ISL_505249':0.000000006,'EPI_ISL_505300':0.007323217)0.831:0.001556297)0.997:0.007445239)0.874:0.001613497)0.000:0.000000006)0.000:0.000000006,'EPI_ISL_151082':0.004859204)0.749:0.000612021,'EPI_ISL_505292':0.020117180)0.953:0.004239600,'EPI_ISL_154222':0.001651318)1.000:0.034406207)0.877:0.005155005)0.869:0.001696268)0.401:0.000000006)0.966:0.004071181)0.784:0.001530908)1.000:0.043318991,('EPI_ISL_4081350':0.089206967,('EPI_ISL_278832':0.069269208,('EPI_ISL_29764':0.008852308,'EPI_ISL_2466':0.003509052)0.989:0.015353812)0.937:0.011382769)0.450:0.002027845)0.979:0.010890520)1.000:0.019568547,'EPI_ISL_84917':0.003003846)0.997:0.017856790)0.965:0.010324085,'EPI_ISL_84915':0.006833276)0.990:0.015507392,(('EPI_ISL_329082':0.019704372,(('EPI_ISL_329096':0.0,'EPI_ISL_329080':0.0,'EPI_ISL_14284876':0.0):0.000000006,'EPI_ISL_329094':0.000000006)0.699:0.002701460)1.000:0.155640799,(((('EPI_ISL_143945':0.005607331,'EPI_ISL_139369':0.011033400)1.000:0.134359975,(('EPI_ISL_8934':0.024116027,('EPI_ISL_68990':0.030287528,('EPI_ISL_118752':0.017013289,'EPI_ISL_5813':0.006972556)0.948:0.008042222)0.981:0.012730690)1.000:0.029467403,('EPI_ISL_8925':0.028655886,('EPI_ISL_118658':0.014114892,('EPI_ISL_118847':0.016149021,'EPI_ISL_118683':0.006976289)0.987:0.011329700)0.998:0.025284255)0.880:0.009449173)0.914:0.012958879)0.563:0.014408997,(((('EPI_ISL_161827':0.004841613,('EPI_ISL_366229':0.004021098,'EPI_ISL_4061537':0.000000006)0.826:0.002414476)1.000:0.096876815,('EPI_ISL_70132':0.009275615,('EPI_ISL_229212':0.000804747,('EPI_ISL_132848':0.0,'EPI_ISL_70131':0.0,'EPI_ISL_89171':0.0):0.000000006)0.755:0.000579758)1.000:0.027114172)0.645:0.004328877,('EPI_ISL_22545':0.048159385,((((('EPI_ISL_94361':0.005885857,('EPI_ISL_379988':0.004038704,('EPI_ISL_380993':0.004849760,'EPI_ISL_381000':0.004855316)0.856:0.001603597)0.971:0.005516456)0.996:0.011721612,((('EPI_ISL_257122':0.0,'EPI_ISL_222691':0.0):0.000000006,('EPI_ISL_326963':0.004846075,'EPI_ISL_222692':0.000000006)0.852:0.000802326)0.996:0.011468707,('EPI_ISL_326968':0.010278072,'EPI_ISL_381001':0.014548957)0.995:0.013128095)1.000:0.019604534)0.609:0.005083833,'EPI_ISL_77374':0.009006775)0.834:0.004539939,'EPI_ISL_77372':0.007122955)1.000:0.140535583,((((((('EPI_ISL_146013':0.013154893,('EPI_ISL_237791':0.029222963,('EPI_ISL_7114':0.003170620,(('EPI_ISL_6877':0.000806302,('EPI_ISL_7091':0.000804570,'EPI_ISL_6459':0.001615495)0.788:0.000809367)0.000:0.000000006,'EPI_ISL_6755':0.000806140)0.926:0.003340852)1.000:0.022776895)0.973:0.008932473)0.989:0.011777624,((((((((((('EPI_ISL_66213':0.015105454,(('EPI_ISL_376202':0.0,'EPI_ISL_267236':0.0):0.005104534,'EPI_ISL_243584':0.004654675)0.808:0.004243097)0.959:0.005743654,(('EPI_ISL_697586':0.012301143,(('EPI_ISL_267196':0.001636191,'EPI_ISL_88222':0.017472347)0.765:0.000787639,('EPI_ISL_189410':0.008980394,(('EPI_ISL_189613':0.005724048,'EPI_ISL_243604':0.012404405)0.837:0.001598477,(('EPI_ISL_267386':0.000797873,'EPI_ISL_116137':0.002435847)0.995:0.004877738,('EPI_ISL_243592':0.006501397,'EPI_ISL_243583':0.003233703)0.000:0.000000006)1.000:0.011497596)0.789:0.000797243)0.773:0.000806178)0.000:0.000000006)0.839:0.001768808,(('EPI_ISL_88228':0.008855059,('EPI_ISL_133658':0.007666944,('EPI_ISL_133656':0.002713328,('EPI_ISL_133657':0.001613515,'EPI_ISL_133655':0.001622217)0.937:0.003790990)0.989:0.006599907)0.973:0.007405746)1.000:0.020690775,('EPI_ISL_419356':0.031889090,'EPI_ISL_603231':0.022882309)0.998:0.023055244)0.714:0.001188828)0.942:0.004321596)0.987:0.008694272,((('EPI_ISL_243625':0.006553390,(('EPI_ISL_89568':0.007315165,((('EPI_ISL_80593':0.004870930,'EPI_ISL_70400':0.006501792)0.741:0.000827820,('EPI_ISL_267376':0.000808221,(('EPI_ISL_328958':0.009844890,((((('EPI_ISL_397405':0.000806652,'EPI_ISL_397407':0.000806645)0.336:0.000000006,'EPI_ISL_397404':0.002423530)0.000:0.000000006,(('EPI_ISL_244546':0.0,'EPI_ISL_244543':0.0):0.000000006,'EPI_ISL_244545':0.000806351)0.930:0.001614520)0.000:0.000000006,('EPI_ISL_212382':0.006521481,'EPI_ISL_212386':0.001624714)0.858:0.001611159)0.994:0.005681970,((('EPI_ISL_341563':0.004497451,'EPI_ISL_4031375':0.001280854)0.999:0.009031990,('EPI_ISL_796648':0.002423499,('EPI_ISL_362150':0.004054549,'EPI_ISL_300529':0.004862210)0.000:0.000000006)0.967:0.005309170)0.758:0.001199165,'EPI_ISL_780416':0.009826035)0.000:0.000000006)0.859:0.001623773)0.749:0.000804189,'EPI_ISL_376197':0.013981206)0.000:0.000000006)0.997:0.008170859)0.997:0.006520560,'EPI_ISL_124206':0.013976843)0.000:0.000000006)0.000:0.000000006,'EPI_ISL_150640':0.004863827)0.740:0.000765478)1.000:0.009066422,('EPI_ISL_76304':0.004056912,('EPI_ISL_112149':0.003242265,'EPI_ISL_24683':0.004055520)0.000:0.000000006)0.875:0.002424151)0.915:0.003779187,'EPI_ISL_112337':0.016479424)0.973:0.007379899)0.951:0.006275177,((('EPI_ISL_112031':0.000000006,('EPI_ISL_112466':0.008989037,('EPI_ISL_112052':0.000000006,'EPI_ISL_112051':0.000808268)0.719:0.000000006)0.786:0.000808079)0.972:0.003255921,('EPI_ISL_76308':0.004068824,'EPI_ISL_112053':0.004054090)0.734:0.000000006)1.000:0.019146067,((((((('EPI_ISL_175337':0.015577498,('EPI_ISL_12416':0.003225976,'EPI_ISL_76309':0.013084929)0.757:0.000821970)0.000:0.000000006,(('EPI_ISL_171207':0.027192211,(('EPI_ISL_142936':0.000000006,'EPI_ISL_142938':0.003230266)0.990:0.009142803,('EPI_ISL_96133':0.002432005,((('EPI_ISL_203737':0.0,'EPI_ISL_203736':0.0):0.005579415,'EPI_ISL_212045':0.014356905)0.996:0.011711365,'EPI_ISL_208808':0.003251688)0.858:0.001627220)0.901:0.003140443)0.991:0.011171440)0.994:0.009855270,('EPI_ISL_76310':0.003304476,('EPI_ISL_99558':0.000000006,('EPI_ISL_99556':0.000804128,'EPI_ISL_99555':0.033497535)0.000:0.000000006)1.000:0.013984661)0.734:0.000710170)0.927:0.002439714)0.000:0.000000006,((('EPI_ISL_243589':0.003245097,(('EPI_ISL_122030':0.0,'EPI_ISL_189474':0.0,'EPI_ISL_158325':0.0,'EPI_ISL_158317':0.0,'EPI_ISL_158315':0.0):0.000000006,'EPI_ISL_189443':0.004039596)0.922:0.002421306)0.948:0.003243181,((('EPI_ISL_177986':0.004040260,((('EPI_ISL_243488':0.007352057,(('EPI_ISL_158394':0.000885624,(('EPI_ISL_267224':0.0,'EPI_ISL_373081':0.0):0.003250957,'EPI_ISL_309824':0.007395257)0.920:0.003166451)0.317:0.001088150,(('EPI_ISL_267203':0.002394488,'EPI_ISL_213837':0.010682022)0.964:0.004104459,'EPI_ISL_267199':0.004045267)0.743:0.000822754)0.897:0.002955172)0.898:0.002424648,'EPI_ISL_189406':0.001612492)0.914:0.001613590,((('EPI_ISL_243475':0.003242839,('EPI_ISL_243655':0.003232275,'EPI_ISL_243521':0.000000006)0.886:0.001607376)0.981:0.004868710,(('EPI_ISL_158288':0.001614848,'EPI_ISL_189409':0.000806730)0.784:0.000805251,'EPI_ISL_158285':0.002419421)0.000:0.000000006)0.000:0.000000006,'EPI_ISL_243627':0.004851668)0.999:0.008941213)0.000:0.000000006)0.903:0.002419215,('EPI_ISL_24785':0.006580883,'EPI_ISL_189733':0.014095920)0.945:0.004840868)0.825:0.000000006,(('EPI_ISL_122028':0.000803858,'EPI_ISL_122027':0.001613548)0.792:0.000807885,('EPI_ISL_329056':0.007428633,(('EPI_ISL_122033':0.003240571,'EPI_ISL_243395':0.003242448)0.743:0.000810204,(('EPI_ISL_243392':0.011627080,'EPI_ISL_189411':0.007474176)0.949:0.004152804,'EPI_ISL_98893':0.013245549)0.713:0.000674608)0.962:0.004086306)0.747:0.000774673)0.000:0.000000006)0.000:0.000000006)0.959:0.002417507,((('EPI_ISL_504927':0.015574290,(((('EPI_ISL_290104':0.003227037,(('EPI_ISL_309229':0.004074194,('EPI_ISL_381805':0.000811086,'EPI_ISL_369318':0.005686963)0.740:0.000783692)0.987:0.005699130,(('EPI_ISL_378355':0.0,'EPI_ISL_378361':0.0):0.006507476,('EPI_ISL_237163':0.002446540,'EPI_ISL_205110':0.009809539)0.418:0.000785106)0.000:0.000000006)0.723:0.000816453)0.994:0.006538513,(('EPI_ISL_165794':0.000805466,'EPI_ISL_165795':0.000000006)1.000:0.013412283,'EPI_ISL_165793':0.010114813)0.757:0.001331577)0.916:0.002447918,((((('EPI_ISL_14769877':0.021464996,(((('EPI_ISL_333218':0.031514907,'EPI_ISL_217932':0.004953506)0.427:0.001356844,('EPI_ISL_284769':0.003345149,('EPI_ISL_337569':0.004170684,'EPI_ISL_329566':0.008123315)0.512:0.000750060)0.999:0.013349376)0.960:0.004207618,(('EPI_ISL_12749782':0.002435514,'EPI_ISL_12749781':0.000820334)1.000:0.027465734,('EPI_ISL_12801398':0.004067030,'EPI_ISL_258657':0.003279647)0.954:0.005583346)0.973:0.006985611)0.806:0.001404442,((((((('EPI_ISL_369320':0.001620812,'EPI_ISL_502879':0.007351175)0.947:0.003452892,((('EPI_ISL_369331':0.000000006,('EPI_ISL_9572815':0.001631260,'EPI_ISL_4072076':0.002416789)0.993:0.007335886)0.953:0.002447174,(((('EPI_ISL_462611':0.000000006,'EPI_ISL_462613':0.000000006)0.977:0.004871251,('EPI_ISL_462607':0.000807113,'EPI_ISL_15213974':0.003245512)0.932:0.002453960)0.745:0.000791186,('EPI_ISL_700932':0.006561814,('EPI_ISL_1760456':0.000820827,'EPI_ISL_1760455':0.000798082)0.999:0.014078191)0.747:0.000740794)0.744:0.000806282,(('EPI_ISL_400261':0.003261155,'EPI_ISL_4071034':0.000000006)0.976:0.004938313,'EPI_ISL_1632707':0.011532361)0.737:0.000747037)0.991:0.004075382)0.774:0.000788317,('EPI_ISL_369330':0.001617228,((('EPI_ISL_3229187':0.0,'EPI_ISL_3229401':0.0):0.000000006,(('EPI_ISL_3221222':0.0,'EPI_ISL_3221328':0.0,'EPI_ISL_3205004':0.0,'EPI_ISL_3204257':0.0,'EPI_ISL_3226331':0.0,'EPI_ISL_3161955':0.0):0.000000006,('EPI_ISL_3229260':0.000000006,'EPI_ISL_3228312':0.001613608)0.000:0.000000006)0.000:0.000000006)0.934:0.002430933,('EPI_ISL_1184527':0.005682600,('EPI_ISL_4072077':0.005680075,('EPI_ISL_1184525':0.001621036,('EPI_ISL_1184535':0.000804196,'EPI_ISL_6784853':0.002434351)0.772:0.000808732)0.910:0.001619496)0.000:0.000000006)0.903:0.001620036)0.759:0.000803452)0.767:0.000815408)0.886:0.002255267)0.882:0.003124980,'EPI_ISL_697516':0.032129417)0.965:0.007729679,(('EPI_ISL_9951121':0.010776300,('EPI_ISL_4071806':0.008249559,('EPI_ISL_1005680':0.004039364,('EPI_ISL_1041175':0.000804694,('EPI_ISL_1041179':0.000000006,'EPI_ISL_1041174':0.000000006)0.000:0.000000006)0.789:0.000808339)0.837:0.001542681)0.996:0.008307096)0.928:0.003250496,((('EPI_ISL_4071636':0.000000006,'EPI_ISL_4071633':0.000807726)1.000:0.025198831,'EPI_ISL_333094':0.003338783)0.861:0.002359068,('EPI_ISL_316596':0.007385061,('EPI_ISL_4056296':0.009406826,('EPI_ISL_14989784':0.012883937,'EPI_ISL_7987330':0.004436664)1.000:0.015188100)0.877:0.002919177)0.911:0.002436949)0.880:0.001623575)0.747:0.000915854)0.494:0.002599850,(('EPI_ISL_14931847':0.003308903,'EPI_ISL_9012575':0.003222641)1.000:0.013339092,('EPI_ISL_393488':0.004819933,('EPI_ISL_15579542':0.015709079,'EPI_ISL_9261739':0.010294355)0.027:0.002248231)0.866:0.002510914)0.916:0.003135350)0.873:0.003663582,('EPI_ISL_4071720':0.017246686,'EPI_ISL_400288':0.011334631)0.985:0.009764322)0.922:0.004947886,'EPI_ISL_7987341':0.026226563)0.737:0.001406642)0.737:0.000928402)0.786:0.002419485,('EPI_ISL_378285':0.006524777,((('EPI_ISL_252465':0.005691269,((('EPI_ISL_278134':0.0,'EPI_ISL_278131':0.0,'EPI_ISL_278129':0.0,'EPI_ISL_278128':0.0,'EPI_ISL_278133':0.0,'EPI_ISL_278132':0.0,'EPI_ISL_278130':0.0,'EPI_ISL_278151':0.0):0.002648073,'EPI_ISL_333141':0.017353958)0.997:0.009944229,('EPI_ISL_244552':0.000801172,(('EPI_ISL_244541':0.0,'EPI_ISL_244542':0.0,'EPI_ISL_397406':0.0):0.000000006,('EPI_ISL_266408':0.000808122,'EPI_ISL_244544':0.002425350)0.000:0.000000006)0.888:0.001625625)0.886:0.002613370)0.512:0.001450369)0.000:0.000000006,(('EPI_ISL_337398':0.004095222,'EPI_ISL_252815':0.004913637)0.908:0.002427695,(('EPI_ISL_503356':0.001621569,((('EPI_ISL_369324':0.002427162,('EPI_ISL_369325':0.002433812,'EPI_ISL_369326':0.001610807)0.915:0.002461518)0.732:0.000000006,((('EPI_ISL_9593365':0.0,'EPI_ISL_9593364':0.0,'EPI_ISL_9593366':0.0,'EPI_ISL_9593362':0.0):0.000000006,'EPI_ISL_9593363':0.002430984)0.999:0.009798099,'EPI_ISL_14776042':0.011474493)0.000:0.000000006)0.000:0.000000006,'EPI_ISL_503345':0.003241465)0.763:0.000805537)0.981:0.004945403,'EPI_ISL_284779':0.010765374)0.833:0.001573503)0.780:0.000809131)0.786:0.000812570,((('EPI_ISL_333244':0.0,'EPI_ISL_333147':0.0):0.000807904,'EPI_ISL_333243':0.000000006)0.978:0.004914687,(((('EPI_ISL_14768253':0.002434886,('EPI_ISL_14769169':0.005721048,'EPI_ISL_14768256':0.004886314)0.000:0.000000006)0.749:0.000000006,('EPI_ISL_14769184':0.004100173,'EPI_ISL_14768241':0.004925341)0.228:0.000779262)0.995:0.007406681,(('EPI_ISL_14768258':0.008153523,('EPI_ISL_14769830':0.009794467,('EPI_ISL_14769048':0.006530902,('EPI_ISL_14769047':0.000000006,'EPI_ISL_14768775':0.003245298)0.000:0.000000006)0.993:0.004879566)0.000:0.000000006)0.982:0.003241802,('EPI_ISL_14769253':0.004057016,('EPI_ISL_14769905':0.007315523,('EPI_ISL_14768254':0.014129074,'EPI_ISL_14768260':0.005758581)0.901:0.003221981)0.000:0.000000006)0.000:0.000000006)0.946:0.004082095)0.858:0.001612144,('EPI_ISL_209116':0.000000006,('EPI_ISL_209117':0.0,'EPI_ISL_207031':0.0):0.000809085)0.764:0.000808228)0.871:0.001617331)0.985:0.005729395)0.747:0.000796400)0.893:0.001737592)0.742:0.000701160,(('EPI_ISL_309829':0.004069340,(('EPI_ISL_243620':0.001613038,(('EPI_ISL_502614':0.009898384,'EPI_ISL_502608':0.004928110)0.953:0.004062011,(('EPI_ISL_294778':0.005692542,('EPI_ISL_293997':0.0,'EPI_ISL_329647':0.0):0.001625839)0.730:0.000788031,('EPI_ISL_294779':0.002444025,'EPI_ISL_293992':0.003249813)0.854:0.001614339)0.953:0.002432686)0.000:0.000000006)0.889:0.001618053,'EPI_ISL_267352':0.002427844)0.737:0.000790482)0.983:0.005748557,'EPI_ISL_213841':0.007385849)0.829:0.001590615)0.000:0.000000006,('EPI_ISL_243406':0.003236596,('EPI_ISL_189700':0.003230074,'EPI_ISL_14768099':0.008184955)0.917:0.002445884)0.000:0.000000006)0.000:0.000000006,((('EPI_ISL_176755':0.002422622,('EPI_ISL_507001':0.004521237,('EPI_ISL_338359':0.001721476,'EPI_ISL_297463':0.000000006)0.996:0.008760062)0.932:0.003620843)0.000:0.000000006,('EPI_ISL_309833':0.000000006,('EPI_ISL_309835':0.000805650,'EPI_ISL_309930':0.000805714)0.000:0.000000006)0.899:0.001613255)0.744:0.000787455,('EPI_ISL_294124':0.000000006,('EPI_ISL_294080':0.000805735,'EPI_ISL_234919':0.000806254)0.826:0.000808023)1.000:0.011475626)0.955:0.003260428)0.982:0.004043881)0.000:0.000000006,(('EPI_ISL_63510':0.0,'EPI_ISL_63505':0.0):0.000806806,(('EPI_ISL_189688':0.001289768,('EPI_ISL_825157':0.008577695,('EPI_ISL_7595492':0.005123686,('EPI_ISL_10434073':0.003235736,'EPI_ISL_11922807':0.000000006)0.998:0.013150659)0.957:0.005743377)0.997:0.011862957)1.000:0.022199204,'EPI_ISL_80762':0.010001946)0.839:0.002252389)0.779:0.000802970)0.000:0.000000006)0.354:0.000809818,'EPI_ISL_243657':0.011428705)0.763:0.000799155,('EPI_ISL_158297':0.004125011,(('EPI_ISL_189338':0.0,'EPI_ISL_189322':0.0):0.002477112,'EPI_ISL_30794':0.001566424)0.654:0.003234202)0.979:0.005673346)0.793:0.000807693)0.000:0.000000006)0.911:0.000000006,'EPI_ISL_112185':0.009760090)0.000:0.000000006,((((('EPI_ISL_75178':0.000804084,'EPI_ISL_75177':0.002421982)0.753:0.000978314,('EPI_ISL_75576':0.005483812,('EPI_ISL_75193':0.002602125,('EPI_ISL_75575':0.004232650,'EPI_ISL_75182':0.006313704)0.802:0.001621095)0.000:0.000000006)0.820:0.001639394)0.749:0.000625716,(('EPI_ISL_75574':0.004060909,'EPI_ISL_75181':0.001623742)0.754:0.000802125,('EPI_ISL_75180':0.002419932,'EPI_ISL_75185':0.001621038)0.755:0.000799689)0.883:0.001613731)0.995:0.005695762,(((((((('EPI_ISL_75188':0.004063845,'EPI_ISL_75191':0.003247832)0.757:0.000794583,((('EPI_ISL_506118':0.003159565,(((('EPI_ISL_506152':0.003030634,('EPI_ISL_492088':0.000805141,('EPI_ISL_492105':0.000000006,'EPI_ISL_492106':0.001615048)0.000:0.000000006)1.000:0.026365235)0.602:0.003174051,'EPI_ISL_179387':0.047265543)0.728:0.001067779,'EPI_ISL_95865':0.004957113)0.000:0.000000006,('EPI_ISL_506141':0.001577253,'EPI_ISL_506144':0.007392688)0.996:0.008154546)0.241:0.001618579)0.769:0.000890329,((('EPI_ISL_98907':0.000000006,('EPI_ISL_84595':0.000000006,(('EPI_ISL_84589':0.0,'EPI_ISL_84593':0.0,'EPI_ISL_84588':0.0,'EPI_ISL_84587':0.0,'EPI_ISL_84592':0.0):0.000000006,('EPI_ISL_84596':0.0,'EPI_ISL_84594':0.0):0.001621647)0.000:0.000000006)0.887:0.000000006)0.000:0.000000006,'EPI_ISL_84590':0.008981449)0.900:0.001614154,'EPI_ISL_98908':0.000000006)0.000:0.000000006)0.900:0.000805912,'EPI_ISL_77204':0.000000006)0.840:0.000805743)0.000:0.000000006,(('EPI_ISL_208812':0.005714483,(((('EPI_ISL_131284':0.000805284,(('EPI_ISL_131282':0.001612478,'EPI_ISL_131283':0.000000006)0.823:0.000805402,(('EPI_ISL_4032264':0.002438685,(('EPI_ISL_4032206':0.006548571,('EPI_ISL_4032309':0.004901324,'EPI_ISL_4032316':0.008224922)0.920:0.003264691)0.864:0.001603881,(('EPI_ISL_4055118':0.000808880,('EPI_ISL_4032219':0.004910529,((((('EPI_ISL_4032325':0.006509220,(((('EPI_ISL_4032538':0.000000006,'EPI_ISL_4032230':0.003234753)0.870:0.001613324,'EPI_ISL_4032282':0.006505850)0.859:0.001622340,(('EPI_ISL_4032540':0.012496645,'EPI_ISL_4055142':0.012539903)0.831:0.002319289,(('EPI_ISL_4032283':0.001622229,('EPI_ISL_4032573':0.004081600,('EPI_ISL_4032218':0.001622936,'EPI_ISL_4055143':0.000806272)0.871:0.001615287)0.911:0.002439579)0.885:0.001620625,'EPI_ISL_4032379':0.004871478)0.000:0.000000006)0.979:0.004047497)0.000:0.000000006,('EPI_ISL_4032336':0.003251034,('EPI_ISL_4032331':0.004095561,('EPI_ISL_4032338':0.000805291,'EPI_ISL_4032337':0.000000006)0.988:0.005727631)0.745:0.000765005)0.930:0.002438464)0.915:0.000806690)0.000:0.000000006,('EPI_ISL_4032539':0.004878100,(('EPI_ISL_4032419':0.003243418,'EPI_ISL_4055141':0.002427378)0.973:0.004051992,('EPI_ISL_4032536':0.000806102,'EPI_ISL_4032555':0.000000006)0.000:0.000000006)0.916:0.002425150)0.920:0.002437137)0.906:0.000806887,'EPI_ISL_256396':0.002425979)0.000:0.000000006,((((((('EPI_ISL_4055128':0.005705137,'EPI_ISL_4032267':0.000000006)0.000:0.000000006,('EPI_ISL_4032271':0.000000006,('EPI_ISL_4032236':0.001616669,'EPI_ISL_4032235':0.000000006)0.828:0.000807736)0.979:0.003240038)0.913:0.000807386,'EPI_ISL_4032436':0.005697263)0.000:0.000000006,'EPI_ISL_4032268':0.000807080)1.000:0.008969191,'EPI_ISL_4032216':0.003237390)0.000:0.000000006,'EPI_ISL_4032228':0.000806958)0.920:0.000806960,('EPI_ISL_4032279':0.005710938,('EPI_ISL_4032437':0.010906873,('EPI_ISL_4032284':0.005688248,('EPI_ISL_4032270':0.000000006,'EPI_ISL_4032542':0.001618828)0.000:0.000000006)0.997:0.010079495)0.724:0.000556905)0.879:0.001624926)0.000:0.000000006)0.000:0.000000006,('EPI_ISL_4032322':0.004117694,'EPI_ISL_4032537':0.006574389)0.743:0.000747989)0.891:0.002419751)0.974:0.004083783)0.790:0.000806563,'EPI_ISL_4032204':0.000000006)0.000:0.000000006)0.995:0.006519930)0.859:0.001609024,(((('EPI_ISL_4032302':0.002606808,('EPI_ISL_4032554':0.011354754,'EPI_ISL_4032277':0.003441737)0.058:0.000717597)0.970:0.004751546,('EPI_ISL_4055119':0.004046277,('EPI_ISL_4032203':0.002423329,'EPI_ISL_4055132':0.003236625)0.551:0.000000006)0.939:0.003248989)0.929:0.002436797,'EPI_ISL_4032248':0.000000006)0.834:0.000807005,'EPI_ISL_4032439':0.001613539)0.000:0.000000006)1.000:0.023197453)0.000:0.000000006)0.822:0.000805384,('EPI_ISL_206840':0.005690459,('EPI_ISL_131281':0.000000006,'EPI_ISL_131280':0.000806193)0.769:0.000809723)0.782:0.000804803)0.000:0.000000006,(('EPI_ISL_14769888':0.005728951,('EPI_ISL_14769896':0.010308802,('EPI_ISL_14769890':0.014621340,('EPI_ISL_14769837':0.000882793,'EPI_ISL_14769964':0.000000006)0.991:0.008699577)0.941:0.005677573)0.961:0.004560251)0.917:0.003084822,(('EPI_ISL_14769180':0.006053440,'EPI_ISL_14769892':0.025302942)1.000:0.023505264,'EPI_ISL_14769066':0.009459518)0.153:0.001350541)0.924:0.002602041)0.909:0.001614696,((('EPI_ISL_151927':0.006522498,'EPI_ISL_206813':0.002420024)0.991:0.006745534,'EPI_ISL_143932':0.009160639)0.714:0.000615481,('EPI_ISL_256570':0.001611692,('EPI_ISL_165801':0.008124303,'EPI_ISL_165808':0.000000006)0.864:0.000805179)0.000:0.000000006)0.740:0.000000006)0.447:0.001598433)0.945:0.003260135,'EPI_ISL_75190':0.005679507)0.000:0.000000006)0.000:0.000000006,(('EPI_ISL_75195':0.002430971,('EPI_ISL_266398':0.008124368,('EPI_ISL_266399':0.007311998,'EPI_ISL_266396':0.000000006)0.000:0.000000006)0.955:0.002427732)0.778:0.000802497,('EPI_ISL_208811':0.010660146,'EPI_ISL_95914':0.003744877)0.974:0.006083985)0.000:0.000000006)0.000:0.000000006,((((('EPI_ISL_77205':0.000804849,'EPI_ISL_75194':0.001620050)0.790:0.000806533,(('EPI_ISL_292793':0.004070954,('EPI_ISL_237138':0.002432620,('EPI_ISL_237149':0.000000006,'EPI_ISL_237165':0.000000006)0.982:0.004888992)0.918:0.002446113)0.909:0.002421057,'EPI_ISL_130218':0.002426893)0.719:0.000000006)0.719:0.000000006,((('EPI_ISL_89264':0.000804295,((((('EPI_ISL_381807':0.002424486,'EPI_ISL_378354':0.000798737)0.907:0.002258968,((('EPI_ISL_378308':0.006485464,('EPI_ISL_237170':0.000802800,('EPI_ISL_327640':0.003230559,'EPI_ISL_237160':0.003233686)0.748:0.000806912)0.928:0.001610923)0.330:0.000000006,('EPI_ISL_4055122':0.008156391,('EPI_ISL_14768290':0.004119238,('EPI_ISL_4062020':0.012423088,('EPI_ISL_4062014':0.001612054,('EPI_ISL_4062000':0.003233034,(('EPI_ISL_4062019':0.0,'EPI_ISL_4062011':0.0,'EPI_ISL_4062017':0.0):0.000806250,'EPI_ISL_4062013':0.001619318)0.880:0.001609248)0.770:0.000813499)0.755:0.000831566)0.860:0.002445181)0.978:0.005703920)0.858:0.001592137)0.000:0.000000006,'EPI_ISL_179427':0.001609027)0.939:0.002596070)0.763:0.000792800,('EPI_ISL_277045':0.004256593,('EPI_ISL_277044':0.0,'EPI_ISL_277043':0.0):0.005549914)0.958:0.004069462)0.858:0.001626250,'EPI_ISL_144490':0.005509389)0.750:0.000978915,('EPI_ISL_167102':0.012668705,('EPI_ISL_278127':0.0,'EPI_ISL_278125':0.0,'EPI_ISL_278126':0.0):0.016829963)0.688:0.000429211)0.975:0.004057720)0.749:0.000811055,'EPI_ISL_132324':0.004058369)0.785:0.000806362,('EPI_ISL_75196':0.003256724,'EPI_ISL_291371':0.008184818)0.722:0.000789017)0.000:0.000000006)0.000:0.000000006,('EPI_ISL_130227':0.001613809,((((('EPI_ISL_308784':0.010681925,'EPI_ISL_239387':0.001645764)0.747:0.000778654,('EPI_ISL_179448':0.000805886,(('EPI_ISL_301614':0.001611997,('EPI_ISL_503004':0.008125468,('EPI_ISL_368624':0.004873113,('EPI_ISL_370671':0.003238594,'EPI_ISL_239395':0.001620121)0.752:0.000801514)0.750:0.000809619)0.000:0.000000006)0.000:0.000000006,'EPI_ISL_179430':0.002423092)0.834:0.000805266)0.000:0.000000006)0.000:0.000000006,(('EPI_ISL_239390':0.001613881,((('EPI_ISL_389024':0.000000006,'EPI_ISL_697518':0.000805712)0.727:0.000000006,'EPI_ISL_4072140':0.009063354)0.975:0.004052660,('EPI_ISL_4072074':0.005673965,(('EPI_ISL_370666':0.0,'EPI_ISL_370669':0.0,'EPI_ISL_370670':0.0,'EPI_ISL_370668':0.0):0.000000006,'EPI_ISL_370663':0.000805323)0.000:0.000000006)0.000:0.000000006)0.992:0.004042152)0.000:0.000000006,'EPI_ISL_368626':0.002438009)0.854:0.000805290)0.756:0.000798429,'EPI_ISL_293506':0.001624182)0.994:0.005700070,('EPI_ISL_182905':0.008193912,('EPI_ISL_237142':0.005697244,('EPI_ISL_293515':0.004063792,'EPI_ISL_182902':0.003250279)0.754:0.000806334)0.913:0.002442109)0.875:0.001609634)0.000:0.000000006)0.000:0.000000006)0.000:0.000000006,('EPI_ISL_257293':0.000805643,('EPI_ISL_257295':0.001612879,'EPI_ISL_257285':0.000806064)0.000:0.000000006)1.000:0.023256234)0.831:0.000805819)0.756:0.000814477,'EPI_ISL_89258':0.008156315)0.785:0.000796358,('EPI_ISL_75573':0.007353045,'EPI_ISL_138844':0.004884978)0.756:0.000787038)0.985:0.004871516,(('EPI_ISL_75189':0.008961036,('EPI_ISL_112129':0.002430156,('EPI_ISL_182007':0.000000006,'EPI_ISL_181981':0.000806108)0.755:0.000808259)0.807:0.000806830)0.000:0.000000006,('EPI_ISL_139231':0.005250999,('EPI_ISL_158026':0.009232561,'EPI_ISL_158020':0.006425281)1.000:0.037360518)1.000:0.020640854)0.922:0.001612949)0.000:0.000000006)0.771:0.000914191,('EPI_ISL_24686':0.002553481,('EPI_ISL_288012':0.002427034,((((('EPI_ISL_28757':0.000806731,'EPI_ISL_28756':0.003246557)0.762:0.000813528,('EPI_ISL_75567':0.001617602,'EPI_ISL_75569':0.001618806)0.933:0.002428687)0.000:0.000000006,'EPI_ISL_291127':0.002427685)0.825:0.000807313,'EPI_ISL_12638':0.000807236)0.000:0.000000006,(('EPI_ISL_75176':0.003254296,('EPI_ISL_238011':0.000000006,'EPI_ISL_64397':0.001616772)0.764:0.000804711)0.887:0.001623885,('EPI_ISL_13025':0.000802376,('EPI_ISL_12405':0.002422907,'EPI_ISL_12639':0.000000006)0.987:0.005702981)0.867:0.001621876)0.000:0.000000006)0.000:0.000000006)0.961:0.004777744)0.944:0.004076930)0.958:0.003939255)0.739:0.000789933,(((('EPI_ISL_208941':0.012329286,'EPI_ISL_99557':0.007481464)0.725:0.000605551,('EPI_ISL_332149':0.024262351,('EPI_ISL_332147':0.007657206,'EPI_ISL_365526':0.003112621)0.999:0.022164146)1.000:0.052947604)0.847:0.001754910,('EPI_ISL_76331':0.002290100,('EPI_ISL_130432':0.019270111,'EPI_ISL_112148':0.013571943)0.339:0.001334607)0.733:0.000866148)0.941:0.002514484,'EPI_ISL_243630':0.011416628)0.691:0.000000006)0.860:0.006001847,('EPI_ISL_14768773':0.002386582,'EPI_ISL_14769062':0.008249870)1.000:0.041362060)0.976:0.008224903)0.467:0.001418325)0.995:0.009511063,((('EPI_ISL_77452':0.012992815,((('EPI_ISL_158328':0.0,'EPI_ISL_158324':0.0,'EPI_ISL_158339':0.0,'EPI_ISL_158322':0.0,'EPI_ISL_158357':0.0,'EPI_ISL_158360':0.0,'EPI_ISL_158340':0.0,'EPI_ISL_158353':0.0,'EPI_ISL_158337':0.0,'EPI_ISL_158331':0.0,'EPI_ISL_158329':0.0):0.002433006,'EPI_ISL_243611':0.001627524)0.913:0.002442938,('EPI_ISL_129978':0.006538052,'EPI_ISL_189414':0.001604814)0.853:0.001634020)0.971:0.006138174)0.994:0.011074544,(('EPI_ISL_7159':0.011798000,('EPI_ISL_158220':0.000827426,'EPI_ISL_158218':0.002418927)0.944:0.004861253)0.997:0.014893444,('EPI_ISL_16396':0.000713748,'EPI_ISL_7027':0.001711152)1.000:0.019963160)0.822:0.002637614)0.955:0.006671726,('EPI_ISL_2791':0.011011651,'EPI_ISL_112261':0.040564898)0.008:0.002068001)0.923:0.005492966)0.993:0.011874848,((('EPI_ISL_235195':0.0,'EPI_ISL_235194':0.0):0.050094156,('EPI_ISL_235193':0.004932066,(('EPI_ISL_506057':0.008459379,'EPI_ISL_12869980':0.025269477)1.000:0.023610788,(('EPI_ISL_506049':0.000000006,('EPI_ISL_506058':0.038168954,'EPI_ISL_378725':0.006866062)0.388:0.002569142)1.000:0.018257288,('EPI_ISL_235192':0.007845813,('EPI_ISL_506056':0.008534663,('EPI_ISL_506052':0.000845713,'EPI_ISL_12864553':0.000000006)0.866:0.000000006)1.000:0.021883878)0.750:0.000996303)0.368:0.002500132)1.000:0.060004919)0.999:0.023984195)1.000:0.031258802,(('EPI_ISL_133705':0.010735756,'EPI_ISL_99578':0.038012272)0.743:0.002136300,((('EPI_ISL_76307':0.018473656,(('EPI_ISL_99567':0.0,'EPI_ISL_99564':0.0):0.005692961,'EPI_ISL_297':0.000813714)0.867:0.002306954)0.864:0.002431278,('EPI_ISL_9371':0.027799584,(('EPI_ISL_84852':0.003773083,('EPI_ISL_181847':0.021994312,('EPI_ISL_94966':0.007514038,'EPI_ISL_129980':0.012574850)0.710:0.000370231)1.000:0.017401136)0.997:0.015051255,(('EPI_ISL_279180':0.000011551,('EPI_ISL_279178':0.003283680,(('EPI_ISL_379683':0.003249673,(('EPI_ISL_400551':0.005670680,(('EPI_ISL_253029':0.0,'EPI_ISL_253030':0.0):0.008148806,(('EPI_ISL_253031':0.006471485,'EPI_ISL_253032':0.003303002)0.999:0.009157892,'EPI_ISL_208834':0.008265957)0.730:0.000707596)0.000:0.000000006)0.462:0.000822588,'EPI_ISL_231747':0.012300334)0.753:0.000778786)0.977:0.004040604,'EPI_ISL_279179':0.000835974)0.849:0.001628908)0.998:0.009850163)1.000:0.060146429,(('EPI_ISL_208822':0.003281702,('EPI_ISL_129982':0.011633207,(('EPI_ISL_203735':0.019364367,'EPI_ISL_137254':0.007777311)0.319:0.000512891,'EPI_ISL_208837':0.016506411)0.932:0.003487099)0.834:0.001562935)0.958:0.005087013,('EPI_ISL_137255':0.006567292,('EPI_ISL_208823':0.004058288,'EPI_ISL_129983':0.000000006)0.746:0.000770439)0.932:0.004083511)1.000:0.021578159)0.994:0.017038856)0.590:0.001248612)0.000:0.000000006)0.988:0.007453091,('EPI_ISL_76359':0.030326823,('EPI_ISL_301010':0.014185317,'EPI_ISL_76342':0.009185866)0.972:0.006972169)0.637:0.001312864)0.969:0.006050558)0.993:0.018202623)0.991:0.012716570)0.950:0.006834182,(('EPI_ISL_120198':0.000810353,'EPI_ISL_120196':0.001616541)0.999:0.014012674,((((('EPI_ISL_33852':0.009963455,('EPI_ISL_64815':0.000799677,'EPI_ISL_30811':0.003239742)0.985:0.005755145)0.989:0.007365264,('EPI_ISL_158195':0.004888510,('EPI_ISL_84556':0.008178188,(('EPI_ISL_9832':0.000805844,'EPI_ISL_65841':0.017625504)0.795:0.000827674,'EPI_ISL_243519':0.014803918)0.552:0.000132727)0.953:0.003917676)0.868:0.001617967)0.000:0.000000006,'EPI_ISL_30814':0.008954871)0.883:0.002424500,(('EPI_ISL_189407':0.002446436,(((('EPI_ISL_64643':0.003231188,'EPI_ISL_30796':0.004866939)0.000:0.000000006,('EPI_ISL_33850':0.007315406,('EPI_ISL_243476':0.0,'EPI_ISL_30817':0.0):0.001612489)0.000:0.000000006)0.000:0.000000006,'EPI_ISL_78757':0.000805019)0.000:0.000000006,'EPI_ISL_267193':0.002418800)0.753:0.000788086)0.985:0.004070495,((((('EPI_ISL_267766':0.000000006,('EPI_ISL_328995':0.002427353,'EPI_ISL_243448':0.000000006)0.915:0.000807114)0.878:0.001619174,('EPI_ISL_309803':0.022555023,('EPI_ISL_804018':0.007317772,'EPI_ISL_243561':0.008952793)0.000:0.000000006)0.966:0.003243300)0.961:0.003257077,'EPI_ISL_189341':0.001614327)0.000:0.000000006,'EPI_ISL_189346':0.001613185)0.000:0.000000006,'EPI_ISL_158190':0.003234215)0.000:0.000000006)0.945:0.003255332)0.955:0.004112246,'EPI_ISL_158197':0.005765053)0.917:0.004133159)1.000:0.012679444)0.958:0.006755537,('EPI_ISL_327777':0.060361453,('EPI_ISL_122031':0.004830056,'EPI_ISL_73398':0.005800667)0.868:0.005589273)1.000:0.023693486)0.869:0.003068678,(('EPI_ISL_4617':0.031613017,((('EPI_ISL_506092':0.018597597,('EPI_ISL_506113':0.001584481,'EPI_ISL_506112':0.000862300)1.000:0.032658980)0.842:0.003945242,('EPI_ISL_506064':0.000715443,'EPI_ISL_84580':0.012478282)1.000:0.017383041)0.766:0.001646166,'EPI_ISL_9886':0.007838244)1.000:0.033598102)1.000:0.028420290,(('EPI_ISL_20835':0.050028045,('EPI_ISL_14769256':0.016894894,('EPI_ISL_14768242':0.010131106,(('EPI_ISL_14769869':0.000000006,'EPI_ISL_14769868':0.000809682)0.999:0.009175487,('EPI_ISL_14769267':0.001657081,'EPI_ISL_14769182':0.009914825)0.723:0.000629338)0.967:0.009231703)0.997:0.021673690)0.999:0.037069745)1.000:0.045830314,(((((('EPI_ISL_179384':0.011676235,('EPI_ISL_208810':0.000000006,'EPI_ISL_208809':0.000809216)0.983:0.010835206)1.000:0.024308967,(((('EPI_ISL_197452':0.0,'EPI_ISL_197457':0.0,'EPI_ISL_197450':0.0):0.002364519,'EPI_ISL_197445':0.004134992)1.000:0.028339309,(((('EPI_ISL_702992':0.014780219,'EPI_ISL_697993':0.027653893)0.939:0.006150905,'EPI_ISL_206837':0.001805508)0.976:0.007290131,'EPI_ISL_206836':0.009123619)0.709:0.002526984,('EPI_ISL_224879':0.025743320,('EPI_ISL_163900':0.0,'EPI_ISL_163899':0.0):0.003616452)0.999:0.011527841)0.958:0.006193623)0.488:0.002392265,(('EPI_ISL_206834':0.004884718,('EPI_ISL_174915':0.0,'EPI_ISL_174913':0.0):0.009970405)0.962:0.005363533,(('EPI_ISL_6781438':0.041895361,(('EPI_ISL_197208':0.000000006,('EPI_ISL_252819':0.006531072,('EPI_ISL_203732':0.007345713,'EPI_ISL_197205':0.000000006)0.338:0.000796002)0.869:0.001635817)0.279:0.000808551,((('EPI_ISL_200506':0.000000006,'EPI_ISL_200554':0.000808349)0.998:0.007380427,'EPI_ISL_279181':0.006558242)0.734:0.000779463,((('EPI_ISL_9572813':0.015914471,(('EPI_ISL_9572774':0.0,'EPI_ISL_9572782':0.0):0.006629085,'EPI_ISL_9572742':0.004051540)0.988:0.009443995)0.988:0.009694328,'EPI_ISL_9572811':0.034767014)0.811:0.002684752,('EPI_ISL_2825437':0.024503284,'EPI_ISL_200427':0.006835750)0.711:0.000513756)0.766:0.000818009)0.000:0.000000006)0.997:0.012849164)0.590:0.000213645,('EPI_ISL_696915':0.022786334,'EPI_ISL_282917':0.012185835)0.911:0.005441202)0.946:0.004819579)0.997:0.012993612)0.991:0.011589183)0.816:0.002624204,((((('EPI_ISL_697110':0.026563119,(('EPI_ISL_200495':0.000000006,'EPI_ISL_200572':0.000805705)1.000:0.017498399,('EPI_ISL_206821':0.000700246,'EPI_ISL_206843':0.013271867)0.771:0.000785668)0.573:0.000024157)1.000:0.019498207,'EPI_ISL_266397':0.011818499)0.836:0.002175793,('EPI_ISL_206820':0.013328069,('EPI_ISL_205133':0.026950364,((('EPI_ISL_310022':0.0,'EPI_ISL_200552':0.0):0.000807814,'EPI_ISL_200466':0.000000006)0.989:0.007595575,('EPI_ISL_256099':0.007504692,'EPI_ISL_2825528':0.017587141)0.687:0.000406112)0.999:0.020885897)0.985:0.009830694)0.826:0.001490769)0.757:0.000781302,('EPI_ISL_379680':0.022335093,'EPI_ISL_266401':0.005484318)1.000:0.023100411)0.759:0.000808842,('EPI_ISL_167105':0.023271484,('EPI_ISL_167103':0.000794915,'EPI_ISL_167104':0.000828213)1.000:0.024165687)0.998:0.021543069)0.755:0.000851221)0.800:0.001243596,('EPI_ISL_206830':0.024135091,(('EPI_ISL_237992':0.001613245,'EPI_ISL_267868':0.000000006)1.000:0.036295877,('EPI_ISL_206839':0.003598870,('EPI_ISL_167460':0.003257397,('EPI_ISL_167462':0.001632106,'EPI_ISL_167461':0.003299970)0.587:0.000000006)0.980:0.007111692)1.000:0.019340454)0.142:0.001080547)0.750:0.002183465)0.966:0.008728031,('EPI_ISL_112407':0.001643943,('EPI_ISL_112728':0.009853548,'EPI_ISL_112433':0.000782793)0.853:0.002453587)1.000:0.020350804)1.000:0.026012299,((('EPI_ISL_76294':0.006059130,('EPI_ISL_76300':0.002577885,('EPI_ISL_76298':0.000000006,('EPI_ISL_76295':0.000850160,'EPI_ISL_76290':0.003429178)0.892:0.001714912)0.864:0.001705308)0.968:0.005172893)0.971:0.006903793,(((('EPI_ISL_76347':0.0,'EPI_ISL_76345':0.0):0.001707460,'EPI_ISL_76348':0.000000006)0.767:0.000857980,('EPI_ISL_76311':0.008757758,('EPI_ISL_76329':0.000852758,'EPI_ISL_76330':0.000000006)0.895:0.002569096)0.982:0.006913665)0.860:0.002074235,(('EPI_ISL_76301':0.000000006,(('EPI_ISL_76335':0.0,'EPI_ISL_76332':0.0):0.000000006,'EPI_ISL_76334':0.000853504)0.832:0.000853511)0.953:0.007470051,'EPI_ISL_112159':0.015349404)0.901:0.003631348)0.870:0.003814126)0.996:0.015156317,('EPI_ISL_76423':0.007555548,('EPI_ISL_76289':0.007709811,'EPI_ISL_112370':0.001305003)1.000:0.043949465)0.953:0.007208366)0.370:0.002904304)0.994:0.022158341)0.786:0.007923829)0.527:0.000822567)0.936:0.006002932,(((((('EPI_ISL_329012':0.001610838,('EPI_ISL_328961':0.000804674,'EPI_ISL_243506':0.000000006)0.000:0.000000006)0.931:0.000805524,('EPI_ISL_243556':0.008178463,('EPI_ISL_328978':0.004053722,'EPI_ISL_267413':0.000815020)0.927:0.004107438)1.000:0.017558197)0.000:0.000000006,('EPI_ISL_129977':0.003229615,'EPI_ISL_243598':0.004039231)0.000:0.000000006)0.974:0.004046422,'EPI_ISL_267222':0.000807375)0.895:0.002484294,'EPI_ISL_243451':0.002399484)1.000:0.025000864,((('EPI_ISL_7158':0.000895242,'EPI_ISL_7029':0.000000006)0.999:0.015712493,'EPI_ISL_294125':0.060036759)0.557:0.001429381,(((('EPI_ISL_294761':0.056877270,'EPI_ISL_26340':0.013010103)0.731:0.002081198,'EPI_ISL_73368':0.009538915)0.672:0.000269366,'EPI_ISL_65221':0.011467659)0.000:0.000000006,(('EPI_ISL_120184':0.001615359,'EPI_ISL_120183':0.001617575)0.716:0.000763688,('EPI_ISL_122032':0.006922899,(('EPI_ISL_148203':0.005686693,(('EPI_ISL_137660':0.001615494,'EPI_ISL_697597':0.006507089)0.726:0.000000006,('EPI_ISL_243542':0.000807327,'EPI_ISL_267228':0.004866197)0.000:0.000000006)0.721:0.000000006)1.000:0.015499016,(('EPI_ISL_28842':0.0,'EPI_ISL_25671':0.0):0.000801737,'EPI_ISL_24789':0.002429853)0.960:0.005613342)0.962:0.006151390)0.971:0.005508873)1.000:0.017471921)0.900:0.001948516)0.851:0.003155180)1.000:0.033513654)0.876:0.004898504,(('EPI_ISL_76340':0.039175667,'EPI_ISL_76323':0.029008482)0.929:0.010579162,(('EPI_ISL_76336':0.020841683,('EPI_ISL_112127':0.023008393,'EPI_ISL_154182':0.038775449)0.997:0.019380987)0.732:0.000725606,((((('EPI_ISL_76386':0.008368696,'EPI_ISL_76381':0.012487026)0.934:0.004051551,('EPI_ISL_76370':0.008504526,('EPI_ISL_76382':0.004633236,(('EPI_ISL_76355':0.0,'EPI_ISL_76354':0.0):0.006530903,('EPI_ISL_76374':0.000000006,('EPI_ISL_76362':0.001617804,('EPI_ISL_76366':0.000000006,'EPI_ISL_76361':0.000807851)0.000:0.000000006)0.892:0.000807953)0.884:0.001618751)0.739:0.001061749)0.949:0.004111878)0.905:0.003001842)0.726:0.000716907,('EPI_ISL_76408':0.005685946,'EPI_ISL_76411':0.002469831)0.999:0.010083325)0.948:0.004432493,(((((('EPI_ISL_154185':0.004993548,(('EPI_ISL_181963':0.003552347,'EPI_ISL_208666':0.030418151)0.778:0.001495954,'EPI_ISL_112551':0.037630595)0.874:0.002567373)0.991:0.007628577,'EPI_ISL_112206':0.004156893)0.925:0.002518488,('EPI_ISL_76306':0.001656668,'EPI_ISL_76305':0.000000006)0.000:0.000000006)0.945:0.004427804,'EPI_ISL_99552':0.024095848)0.796:0.003084554,'EPI_ISL_112525':0.020950371)1.000:0.032481587,('EPI_ISL_76400':0.006646821,('EPI_ISL_76394':0.003247752,'EPI_ISL_76399':0.001619751)0.719:0.000660541)1.000:0.017302240)0.859:0.003261336)0.758:0.001298430,((('EPI_ISL_76409':0.021779331,('EPI_ISL_76403':0.004893386,'EPI_ISL_76407':0.001612305)0.925:0.003155834)0.838:0.002384323,((((((('EPI_ISL_154186':0.001220593,('EPI_ISL_154188':0.000816104,('EPI_ISL_266468':0.0,'EPI_ISL_154164':0.0):0.000806563)0.887:0.002857811)0.436:0.002438551,(('EPI_ISL_702885':0.001628428,'EPI_ISL_703077':0.004919347)0.998:0.012618376,('EPI_ISL_702911':0.009087261,'EPI_ISL_576382':0.015060666)0.986:0.008445040)0.808:0.001887442)0.856:0.002076234,('EPI_ISL_328171':0.004111727,('EPI_ISL_576378':0.016735575,('EPI_ISL_221718':0.002578398,'EPI_ISL_328168':0.002726037)0.964:0.004704643)0.824:0.001520690)0.999:0.009982067)0.738:0.000782902,'EPI_ISL_702411':0.004067794)0.000:0.000000006,((('EPI_ISL_154167':0.005002228,'EPI_ISL_273061':0.012478979)0.818:0.001543868,('EPI_ISL_154159':0.0,'EPI_ISL_266463':0.0):0.000813912)0.769:0.000812110,'EPI_ISL_266472':0.002442831)0.778:0.000810020)0.912:0.003239230,'EPI_ISL_154178':0.004115200)1.000:0.041690943,'EPI_ISL_76405':0.006847823)0.844:0.003214174)0.966:0.005866707,((('EPI_ISL_76420':0.000805819,'EPI_ISL_76418':0.000806354)0.996:0.007370680,((('EPI_ISL_76357':0.004063434,(((((('EPI_ISL_113430':0.009098075,('EPI_ISL_76327':0.001665103,(('EPI_ISL_76319':0.005021309,(((('EPI_ISL_113360':0.001663965,'EPI_ISL_113358':0.005873310)0.764:0.000833177,('EPI_ISL_113254':0.000000006,('EPI_ISL_76315':0.001663719,'EPI_ISL_112186':0.001663438)0.752:0.000000006)0.000:0.000000006)0.000:0.000000006,'EPI_ISL_113363':0.001664173)0.978:0.003342913,'EPI_ISL_76317':0.000000006)0.000:0.000000006)0.914:0.001664962,'EPI_ISL_112233':0.008405142)0.000:0.000000006)0.959:0.005065006)0.974:0.006548086,('EPI_ISL_76351':0.003244666,'EPI_ISL_76352':0.000810440)0.735:0.000000006)0.781:0.001615476,('EPI_ISL_76377':0.000808173,('EPI_ISL_76338':0.013219020,('EPI_ISL_76349':0.003248247,((('EPI_ISL_76333':0.004881142,(('EPI_ISL_113256':0.001622770,'EPI_ISL_112258':0.001622247)0.744:0.000827461,(('EPI_ISL_113305':0.000808911,('EPI_ISL_113433':0.0,'EPI_ISL_113480':0.0):0.000000006)0.864:0.001624967,('EPI_ISL_112613':0.005734791,((('EPI_ISL_154170':0.000000006,(('EPI_ISL_154160':0.0,'EPI_ISL_266464':0.0):0.004062316,('EPI_ISL_266485':0.003246583,'EPI_ISL_266488':0.001621741)0.392:0.000810819)0.749:0.000000006)0.864:0.003998687,'EPI_ISL_266470':0.018539567)0.965:0.005001220,('EPI_ISL_113432':0.000808190,('EPI_ISL_113431':0.000000006,('EPI_ISL_113484':0.000808311,'EPI_ISL_112326':0.003252179)0.000:0.000000006)0.000:0.000000006)0.782:0.000812352)0.732:0.000788871)0.892:0.001646031)0.776:0.000791294)0.999:0.010730100)0.914:0.002471426,('EPI_ISL_76344':0.000805959,'EPI_ISL_76346':0.003257200)0.888:0.001631348)0.000:0.000000006,'EPI_ISL_76337':0.004076870)0.935:0.002433434)0.000:0.000000006)0.983:0.004059289)0.000:0.000000006)0.000:0.000000006,'EPI_ISL_76360':0.005692240)0.889:0.001627918,'EPI_ISL_76341':0.009018440)0.736:0.000802916,(('EPI_ISL_76316':0.000806293,('EPI_ISL_76321':0.000806896,'EPI_ISL_76318':0.005701957)0.000:0.000000006)0.997:0.008840681,(('EPI_ISL_76322':0.002411601,'EPI_ISL_76320':0.002458239)0.988:0.007214287,(('EPI_ISL_76339':0.001627112,('EPI_ISL_113491':0.012389687,('EPI_ISL_99573':0.004252200,(('EPI_ISL_99572':0.000000006,'EPI_ISL_99571':0.013295940)0.929:0.004299929,'EPI_ISL_99575':0.003854553)0.812:0.001676125)0.997:0.009743002)0.920:0.003316535)0.724:0.000000006,'EPI_ISL_76328':0.007336751)0.752:0.001800714)0.867:0.002421686)0.995:0.007606382)0.000:0.000000006)0.996:0.006512997,((('EPI_ISL_76384':0.010660896,(('EPI_ISL_76404':0.000801397,'EPI_ISL_76406':0.003270731)0.961:0.003255925,'EPI_ISL_76410':0.002429528)0.000:0.000000006)0.911:0.001617439,('EPI_ISL_76419':0.001621680,'EPI_ISL_76414':0.004894536)0.865:0.001620728)0.000:0.000000006,('EPI_ISL_76416':0.005688631,'EPI_ISL_76422':0.001618708)0.000:0.000000006)0.000:0.000000006)0.949:0.004078718,'EPI_ISL_76415':0.006585175)0.990:0.006560754)0.751:0.000794420,('EPI_ISL_76421':0.000000006,((('EPI_ISL_76397':0.000806192,'EPI_ISL_76388':0.000807551)0.901:0.001617331,('EPI_ISL_76383':0.002424643,(('EPI_ISL_76380':0.0,'EPI_ISL_76385':0.0):0.000000006,'EPI_ISL_76390':0.000806592)0.000:0.000000006)0.875:0.000806576)0.000:0.000000006,'EPI_ISL_76395':0.002423509)0.996:0.005682651)0.997:0.005695242)0.877:0.001645247)0.871:0.001663522)0.880:0.003618820)1.000:0.035961556)1.000:0.038400006)0.711:0.003688406)0.978:0.009173638,((((((((((('EPI_ISL_144268':0.010837145,('EPI_ISL_144228':0.002577392,'EPI_ISL_144270':0.008047781)0.998:0.011598701)0.980:0.008088303,('EPI_ISL_142873':0.007799444,('EPI_ISL_165820':0.007574845,('EPI_ISL_161203':0.001629075,('EPI_ISL_161202':0.000824476,'EPI_ISL_161218':0.006549831)0.741:0.000794297)0.962:0.005747677)1.000:0.031799967)0.955:0.007019468)0.991:0.011827974,(((((('EPI_ISL_161197':0.002677544,'EPI_ISL_11207837':0.049832892)0.872:0.003142412,('EPI_ISL_161224':0.000805727,'EPI_ISL_165819':0.002428822)0.934:0.003191623)0.998:0.011566015,('EPI_ISL_165822':0.011346218,'EPI_ISL_165818':0.008568774)0.922:0.003955901)0.997:0.011592467,('EPI_ISL_144278':0.002427221,(('EPI_ISL_165817':0.007362912,'EPI_ISL_165821':0.003234111)0.989:0.006591240,('EPI_ISL_144238':0.004089654,'EPI_ISL_161230':0.008180151)0.857:0.001606506)0.964:0.004089220)0.977:0.005418089)0.641:0.001203173,'EPI_ISL_161199':0.017437365)0.821:0.003808219,(('EPI_ISL_144271':0.005317062,('EPI_ISL_161231':0.003677172,'EPI_ISL_165816':0.004490203)0.988:0.008243762)0.998:0.011289781,'EPI_ISL_140388':0.017661583)0.801:0.002150486)1.000:0.022170193)0.997:0.014595742,'EPI_ISL_197828':0.009496892)0.950:0.007458860,((((('EPI_ISL_30450':0.004226047,'EPI_ISL_93285':0.015109682)0.759:0.000668092,(((('EPI_ISL_30446':0.004065018,('EPI_ISL_30449':0.002431115,('EPI_ISL_62977':0.0,'EPI_ISL_62976':0.0):0.002432647)0.000:0.000000006)0.920:0.000809067,(('EPI_ISL_30440':0.000800103,('EPI_ISL_85777':0.007423702,'EPI_ISL_85776':0.004899096)0.906:0.002450104)0.987:0.004897052,'EPI_ISL_63459':0.000000006)0.000:0.000000006)0.737:0.000759321,'EPI_ISL_131525':0.008226787)0.961:0.004124778,'EPI_ISL_131529':0.028649855)0.725:0.000827174)0.910:0.002471942,(('EPI_ISL_63455':0.002430500,('EPI_ISL_64316':0.001619878,((((((('EPI_ISL_151965':0.009837342,'EPI_ISL_170360':0.008979462)0.000:0.000000006,(((('EPI_ISL_229617':0.011467002,('EPI_ISL_229601':0.004873324,'EPI_ISL_229557':0.012325843)0.000:0.000000006)0.801:0.000805599,(('EPI_ISL_229563':0.0,'EPI_ISL_229600':0.0):0.004885255,('EPI_ISL_14835013':0.019799688,(('EPI_ISL_14835008':0.005744796,'EPI_ISL_14835011':0.007398737)0.996:0.008411233,('EPI_ISL_14834995':0.009813321,('EPI_ISL_14835051':0.009130813,'EPI_ISL_14834997':0.028170355)0.891:0.003199702)0.460:0.000826707)1.000:0.016769655)0.841:0.002167138)0.000:0.000000006)0.000:0.000000006,'EPI_ISL_170363':0.004907103)0.933:0.002435425,('EPI_ISL_151968':0.003238663,'EPI_ISL_170359':0.000811938)0.955:0.003249723)0.941:0.002436971)0.998:0.009866732,'EPI_ISL_129852':0.001613492)0.867:0.001630953,('EPI_ISL_151943':0.008009217,(('EPI_ISL_170358':0.004954666,('EPI_ISL_14835002':0.0,'EPI_ISL_14835052':0.0):0.030699113)0.900:0.002946151,'EPI_ISL_151933':0.013407031)0.667:0.001703004)0.762:0.001057903)0.966:0.004679977,(('EPI_ISL_427814':0.001624340,'EPI_ISL_170365':0.005706988)0.768:0.001178690,('EPI_ISL_170361':0.013402786,('EPI_ISL_151940':0.011566456,'EPI_ISL_170362':0.001581079)0.962:0.005845011)0.905:0.003818602)0.232:0.001473760)0.996:0.010256240,'EPI_ISL_131526':0.002456514)0.998:0.011062797,'EPI_ISL_131531':0.023773145)0.753:0.001281089)0.000:0.000000006)0.754:0.000788694,'EPI_ISL_30439':0.004911595)0.923:0.003255150)1.000:0.015648577,'EPI_ISL_29787':0.009172678)0.959:0.006256632,(('EPI_ISL_85788':0.009892806,'EPI_ISL_85787':0.010049289)1.000:0.028158735,((('EPI_ISL_132828':0.004057852,'EPI_ISL_63782':0.021689989)0.739:0.000000006,('EPI_ISL_132830':0.016544272,('EPI_ISL_393353':0.035115570,(((((('EPI_ISL_328885':0.001619409,('EPI_ISL_328884':0.001621146,('EPI_ISL_328909':0.000808851,'EPI_ISL_328888':0.002438955)0.878:0.001620739)0.000:0.000000006)0.976:0.002432146,('EPI_ISL_328921':0.000809000,('EPI_ISL_371759':0.004881399,'EPI_ISL_402133':0.005700145)0.000:0.000000006)0.000:0.000000006)0.883:0.001626907,'EPI_ISL_328920':0.000805007)0.903:0.001626501,(('EPI_ISL_328918':0.003259508,('EPI_ISL_328913':0.006554411,(('EPI_ISL_328886':0.000810001,(('EPI_ISL_328924':0.000000006,'EPI_ISL_328889':0.000812202)0.934:0.001622267,(('EPI_ISL_328892':0.0,'EPI_ISL_328894':0.0):0.000809728,'EPI_ISL_328923':0.000000006)0.934:0.001621366)0.000:0.000000006)0.000:0.000000006,('EPI_ISL_328925':0.002437829,'EPI_ISL_328893':0.000810603)0.778:0.000811274)0.760:0.000799160)0.886:0.001643950)0.767:0.000804369,(('EPI_ISL_328875':0.0,'EPI_ISL_328874':0.0):0.009836201,(('EPI_ISL_328887':0.002438482,('EPI_ISL_328922':0.000000006,'EPI_ISL_328876':0.004068332)0.740:0.001624599)0.758:0.000806839,(('EPI_ISL_206693':0.0,'EPI_ISL_328911':0.0,'EPI_ISL_328917':0.0):0.000000006,('EPI_ISL_328902':0.003253363,'EPI_ISL_206691':0.000809296)0.000:0.000000006)0.000:0.000000006)0.939:0.001624558)0.000:0.000000006)0.000:0.000000006)0.746:0.000701772,'EPI_ISL_328919':0.005823249)1.000:0.015888392,('EPI_ISL_328926':0.015455022,((('EPI_ISL_328881':0.0,'EPI_ISL_328879':0.0):0.000000006,('EPI_ISL_328890':0.000808807,('EPI_ISL_328908':0.0,'EPI_ISL_328878':0.0,'EPI_ISL_328880':0.0,'EPI_ISL_328882':0.0):0.000808927)0.000:0.000000006)0.835:0.000808749,('EPI_ISL_328904':0.000808901,'EPI_ISL_328906':0.000000006)0.000:0.000000006)1.000:0.016547680)0.885:0.004413052)1.000:0.017719027)0.983:0.009312019)1.000:0.018486346)0.112:0.001626373,(('EPI_ISL_29789':0.004053487,('EPI_ISL_29796':0.010508453,('EPI_ISL_29795':0.004707495,('EPI_ISL_29793':0.002450229,'EPI_ISL_29792':0.005677570)0.930:0.003459045)0.977:0.006550511)0.982:0.006784346)0.000:0.000000006,('EPI_ISL_29788':0.003291538,('EPI_ISL_29790':0.016746017,'EPI_ISL_29786':0.012462849)0.763:0.000605669)0.971:0.003244111)0.194:0.001608635)1.000:0.021077131)0.775:0.003817883)0.813:0.002045334)0.612:0.001336326,('EPI_ISL_29785':0.050135290,('EPI_ISL_4070020':0.019025382,'EPI_ISL_4070021':0.001950630)1.000:0.091138881)0.717:0.008259189)0.996:0.014156113,'EPI_ISL_1501':0.005511960)0.997:0.010874352,('EPI_ISL_11169':0.013515264,(('EPI_ISL_85790':0.008718179,('EPI_ISL_12810421':0.042390387,('EPI_ISL_353983':0.023913604,(((('EPI_ISL_368361':0.011482977,(('EPI_ISL_14768083':0.000800071,'EPI_ISL_14768095':0.004926361)1.000:0.013235478,('EPI_ISL_282421':0.000806569,(('EPI_ISL_14768081':0.009306368,('EPI_ISL_14768096':0.006504412,('EPI_ISL_14768078':0.000808349,('EPI_ISL_14768094':0.0,'EPI_ISL_14768093':0.0):0.002439557)0.000:0.000000006)0.712:0.000514235)1.000:0.010117345,'EPI_ISL_368366':0.013197952)0.000:0.000000006)0.752:0.000796414)0.929:0.002478743)0.728:0.000776932,(('EPI_ISL_8387673':0.008095494,'EPI_ISL_8387693':0.015285640)1.000:0.022099243,('EPI_ISL_8387681':0.013105931,(('EPI_ISL_8387690':0.000000006,'EPI_ISL_8387688':0.000000006)1.000:0.019165053,('EPI_ISL_8387682':0.005833590,(('EPI_ISL_8387689':0.003239051,('EPI_ISL_8387695':0.010059052,'EPI_ISL_8387675':0.015106428)0.707:0.000545379)0.767:0.000817515,('EPI_ISL_8387677':0.000000006,'EPI_ISL_8387676':0.000000006)0.939:0.002421603)0.907:0.002417161)0.950:0.004126160)0.887:0.002404696)0.649:0.000812379)0.078:0.000000006)0.828:0.000806365,'EPI_ISL_295661':0.000805149)0.000:0.000000006,'EPI_ISL_370231':0.007301014)0.957:0.007217271)0.955:0.011685687)1.000:0.043391486)0.871:0.006191658,(('EPI_ISL_502281':0.0,'EPI_ISL_502285':0.0):0.007056470,('EPI_ISL_502284':0.0,'EPI_ISL_502283':0.0):0.002008220)1.000:0.038990156)1.000:0.042605285)0.989:0.011252112)0.801:0.001931032,('EPI_ISL_127':0.000790337,('EPI_ISL_85793':0.031500085,(('EPI_ISL_85780':0.004133635,'EPI_ISL_85786':0.004873111)1.000:0.042425905,(('EPI_ISL_9357':0.000772593,('EPI_ISL_10373':0.001650469,('EPI_ISL_9342':0.001620514,('EPI_ISL_10375':0.005690641,'EPI_ISL_4535':0.000000006)0.000:0.000000006)0.760:0.000782465)1.000:0.014112079)0.858:0.001982849,((('EPI_ISL_10376':0.001456367,'EPI_ISL_19623':0.009592319)0.998:0.008740938,(((((('EPI_ISL_304639':0.000813317,('EPI_ISL_10377':0.000000006,'EPI_ISL_9494':0.002437535)0.946:0.003259718)0.768:0.000809275,(('EPI_ISL_9485':0.006538552,(('EPI_ISL_304637':0.002445753,('EPI_ISL_19621':0.004075282,('EPI_ISL_19624':0.000810755,'EPI_ISL_19625':0.001626237)0.754:0.000821616)0.991:0.005728900)0.743:0.000812197,'EPI_ISL_304634':0.002446914)0.662:0.001624741)0.000:0.000000006,'EPI_ISL_19626':0.008193834)0.791:0.000811548)0.940:0.002446339,'EPI_ISL_304636':0.000810393)0.000:0.000000006,('EPI_ISL_304642':0.001640718,'EPI_ISL_9488':0.010675262)0.763:0.000794703)0.843:0.000809897,('EPI_ISL_4534':0.000000006,'EPI_ISL_85779':0.002442109)0.000:0.000000006)0.000:0.000000006,('EPI_ISL_19627':0.007385461,'EPI_ISL_30443':0.010852235)0.997:0.012544416)0.731:0.000756325)1.000:0.016298425,'EPI_ISL_85783':0.040254636)0.754:0.000911477)0.977:0.008927717)0.994:0.011522749)0.326:0.001595429)0.410:0.000000006)0.844:0.002196408,('EPI_ISL_203702':0.102832298,'EPI_ISL_140':0.002254267)0.998:0.013860342)1.000:0.030854642,(('EPI_ISL_100152':0.038020042,((('EPI_ISL_13019':0.000855159,('EPI_ISL_13005':0.000852018,'EPI_ISL_13012':0.004032522)0.342:0.000804628)0.960:0.004055347,(('EPI_ISL_146278':0.013691110,(((('EPI_ISL_146289':0.005850542,('EPI_ISL_150430':0.000000006,'EPI_ISL_150407':0.003254817)0.999:0.010588181)0.736:0.000813278,(((('EPI_ISL_146250':0.000805531,'EPI_ISL_146251':0.000000006)1.000:0.015758063,(('EPI_ISL_146295':0.004111648,(('EPI_ISL_146262':0.0,'EPI_ISL_146258':0.0):0.015766413,'EPI_ISL_146296':0.003346204)0.741:0.000690265)0.997:0.008238522,'EPI_ISL_146293':0.009029473)0.000:0.000000006)0.818:0.001594738,('EPI_ISL_146298':0.002757312,(((('EPI_ISL_321507':0.000813058,('EPI_ISL_321510':0.000813801,('EPI_ISL_321502':0.0,'EPI_ISL_321512':0.0,'EPI_ISL_321504':0.0):0.000000006)0.000:0.000000006)0.995:0.007013538,(('EPI_ISL_321563':0.003293528,'EPI_ISL_321513':0.004911242)0.981:0.005377410,('EPI_ISL_321517':0.009083403,'EPI_ISL_321519':0.003264982)0.997:0.009567319)0.664:0.000745729)1.000:0.016842116,('EPI_ISL_224916':0.016755097,(('EPI_ISL_321508':0.010257177,'EPI_ISL_224914':0.005430094)0.922:0.005522578,('EPI_ISL_321557':0.012153338,(('EPI_ISL_321547':0.0,'EPI_ISL_321546':0.0):0.001621319,'EPI_ISL_321542':0.003266172)0.885:0.003604370)0.998:0.014439370)0.997:0.012765216)0.092:0.000250249)1.000:0.025851847,'EPI_ISL_224910':0.021564317)0.958:0.010754505)1.000:0.017260785)0.829:0.001544188,('EPI_ISL_146314':0.005721284,('EPI_ISL_146277':0.000000006,'EPI_ISL_146282':0.001622613)0.868:0.001629447)0.928:0.002565645)0.977:0.004079407)0.952:0.004223960,(((('EPI_ISL_93624':0.002433289,'EPI_ISL_103210':0.000000006)0.964:0.003252517,((('EPI_ISL_321526':0.010662379,'EPI_ISL_321515':0.024371375)1.000:0.042759416,((('EPI_ISL_387775':0.0,'EPI_ISL_387731':0.0):0.000734780,((('EPI_ISL_321559':0.001615389,'EPI_ISL_368671':0.007358143)0.926:0.002452160,('EPI_ISL_387318':0.0,'EPI_ISL_387309':0.0):0.003269534)0.750:0.000803058,(('EPI_ISL_387334':0.0,'EPI_ISL_387339':0.0,'EPI_ISL_387344':0.0):0.004878039,'EPI_ISL_387348':0.007347385)0.000:0.000000006)0.945:0.003327937)1.000:0.014966153,(('EPI_ISL_387743':0.000810081,((((('EPI_ISL_387757':0.0,'EPI_ISL_387754':0.0):0.001625684,'EPI_ISL_387749':0.000813125)0.780:0.000809870,'EPI_ISL_387788':0.002436139)0.000:0.000000006,('EPI_ISL_387787':0.004083648,('EPI_ISL_387736':0.0,'EPI_ISL_387735':0.0,'EPI_ISL_387737':0.0):0.002434372)0.733:0.000000006)0.000:0.000000006,'EPI_ISL_387751':0.003249162)0.000:0.000000006)1.000:0.007347050,(((((('EPI_ISL_387793':0.0,'EPI_ISL_387794':0.0,'EPI_ISL_387792':0.0,'EPI_ISL_387790':0.0,'EPI_ISL_387786':0.0,'EPI_ISL_387758':0.0):0.000000006,'EPI_ISL_387795':0.000807707)0.855:0.001673345,('EPI_ISL_234434':0.002518326,'EPI_ISL_199225':0.003170643)0.998:0.009876926)0.998:0.010717738,'EPI_ISL_181136':0.004927100)0.885:0.002450933,'EPI_ISL_387796':0.007392217)0.906:0.003257137,(('EPI_ISL_321540':0.0,'EPI_ISL_321511':0.0):0.012272437,('EPI_ISL_321536':0.015643001,((('EPI_ISL_321562':0.0,'EPI_ISL_321560':0.0):0.008224773,('EPI_ISL_387326':0.0,'EPI_ISL_387368':0.0,'EPI_ISL_387369':0.0,'EPI_ISL_387363':0.0,'EPI_ISL_387365':0.0,'EPI_ISL_387311':0.0,'EPI_ISL_387366':0.0,'EPI_ISL_387324':0.0,'EPI_ISL_387364':0.0,'EPI_ISL_387367':0.0,'EPI_ISL_387350':0.0):0.005778143)0.939:0.003223356,((('EPI_ISL_321532':0.002427505,'EPI_ISL_321514':0.000000006)0.000:0.000000006,(('EPI_ISL_321531':0.000807782,('EPI_ISL_321530':0.0,'EPI_ISL_321529':0.0):0.000000006)0.000:0.000000006,(('EPI_ISL_321541':0.000000006,(('EPI_ISL_321551':0.0,'EPI_ISL_321553':0.0,'EPI_ISL_321552':0.0,'EPI_ISL_321548':0.0,'EPI_ISL_321550':0.0):0.000000006,'EPI_ISL_321558':0.001617837)0.840:0.000807243)0.000:0.000000006,'EPI_ISL_321538':0.011507389)0.914:0.001616485)0.914:0.001617693)0.853:0.000807816,('EPI_ISL_321518':0.000809138,('EPI_ISL_321528':0.001618365,(('EPI_ISL_321534':0.0,'EPI_ISL_321520':0.0):0.000803195,'EPI_ISL_321527':0.004883984)0.751:0.000817655)0.905:0.001619359)0.891:0.001620082)0.000:0.000000006)0.917:0.003347698)0.986:0.007581592)0.997:0.012742182)0.846:0.000000006)0.804:0.000813206)0.856:0.001719415)0.840:0.001543849,'EPI_ISL_146247':0.018494525)0.000:0.000000006)0.978:0.004962956,('EPI_ISL_188545':0.003278957,'EPI_ISL_234439':0.000801285)0.976:0.005786988)0.873:0.002399457,'EPI_ISL_89652':0.001629521)1.000:0.028182035)0.715:0.001843515,('EPI_ISL_146279':0.012400093,(('EPI_ISL_146283':0.001629095,('EPI_ISL_146300':0.004882721,('EPI_ISL_146310':0.000808332,'EPI_ISL_146292':0.000000006)0.000:0.000000006)0.957:0.003257562)0.860:0.001609447,(('EPI_ISL_146291':0.000800031,'EPI_ISL_146317':0.009054677)0.861:0.000820875,('EPI_ISL_146290':0.002433117,'EPI_ISL_146311':0.004886051)0.200:0.000000006)0.933:0.002448312)0.907:0.002489752)0.869:0.003069116)0.783:0.008405936)1.000:0.029552590,('EPI_ISL_341':0.003247408,'EPI_ISL_334':0.001629288)0.569:0.000049335)1.000:0.013259946)0.764:0.000775092,('EPI_ISL_201792':0.015946323,('EPI_ISL_76379':0.005769134,(('EPI_ISL_139368':0.000000006,('EPI_ISL_146287':0.004188576,('EPI_ISL_146266':0.001637549,('EPI_ISL_146222':0.000000006,'EPI_ISL_146226':0.000807948)0.910:0.002415799)1.000:0.024493009)0.854:0.002320862)1.000:0.027296008,'EPI_ISL_9380':0.004904806)0.972:0.005774862)0.999:0.010198827)0.348:0.000597614)1.000:0.024991525)0.984:0.016921394,((('EPI_ISL_335':0.000478883,'EPI_ISL_339':0.003606237)1.000:0.039860111,('EPI_ISL_121374':0.0,'EPI_ISL_83491':0.0):0.004876343)0.954:0.005802991,((((('EPI_ISL_67424':0.018401474,('EPI_ISL_338':0.004167537,'EPI_ISL_336':0.010794984)0.728:0.000750523)0.896:0.002493842,(('EPI_ISL_378632':0.000000006,(('EPI_ISL_98370':0.000000006,(('EPI_ISL_13023':0.001630939,'EPI_ISL_12580':0.001619773)0.774:0.000810235,((('EPI_ISL_13010':0.000808998,('EPI_ISL_13020':0.0,'EPI_ISL_98372':0.0,'EPI_ISL_13017':0.0,'EPI_ISL_13021':0.0):0.000000006)0.000:0.000000006,('EPI_ISL_13011':0.001619780,('EPI_ISL_98371':0.000809132,'EPI_ISL_13022':0.001619314)0.000:0.000000006)0.000:0.000000006)0.000:0.000000006,('EPI_ISL_13016':0.003252086,'EPI_ISL_13014':0.000809106)0.514:0.000000006)0.739:0.000000006)0.861:0.000808999)1.000:0.048281752,'EPI_ISL_7473':0.011687653)0.801:0.001914867)0.000:0.000000006,((((((('EPI_ISL_173629':0.016987784,('EPI_ISL_256105':0.019490622,'EPI_ISL_256107':0.030225431)0.994:0.018697379)0.741:0.002301334,('EPI_ISL_376087':0.040234128,('EPI_ISL_502274':0.006455861,('EPI_ISL_206831':0.002426098,'EPI_ISL_234426':0.010880055)0.962:0.005163466)0.959:0.007807551)0.513:0.006707678)0.865:0.004971350,((('EPI_ISL_69407':0.015835707,'EPI_ISL_127669':0.011554032)0.372:0.000000006,('EPI_ISL_696561':0.011813331,('EPI_ISL_139167':0.026740845,'EPI_ISL_84325':0.003258608)0.977:0.006919355)0.734:0.000674601)0.000:0.000000006,(('EPI_ISL_150410':0.002444184,('EPI_ISL_150400':0.0,'EPI_ISL_150401':0.0):0.000000006)1.000:0.012375909,('EPI_ISL_150427':0.002444082,('EPI_ISL_151738':0.002456255,'EPI_ISL_150424':0.000809289)0.755:0.000818949)0.969:0.003273778)0.000:0.000000006)0.756:0.000000006)0.805:0.000776941,(((('EPI_ISL_145370':0.007396502,('EPI_ISL_173938':0.008250510,'EPI_ISL_127670':0.000812288)0.890:0.001636666)0.882:0.001638357,('EPI_ISL_89650':0.002457073,('EPI_ISL_129981':0.009208096,('EPI_ISL_145369':0.002460953,('EPI_ISL_127665':0.006635308,'EPI_ISL_127663':0.000000006)0.410:0.001629137)0.922:0.002491114)0.848:0.001607352)0.926:0.002453644)0.984:0.004938981,(((('EPI_ISL_127673':0.015644601,('EPI_ISL_127661':0.002456535,'EPI_ISL_127675':0.002458199)0.981:0.007954665)0.989:0.009067389,('EPI_ISL_150418':0.005731922,('EPI_ISL_145371':0.001639837,'EPI_ISL_146253':0.004106405)0.978:0.005738465)0.000:0.000000006)0.837:0.000815378,('EPI_ISL_234437':0.001633239,('EPI_ISL_139172':0.009114306,('EPI_ISL_139169':0.003283297,'EPI_ISL_139168':0.006588018)0.936:0.003342415)0.912:0.003244569)0.261:0.000000006)0.793:0.000812907,('EPI_ISL_150426':0.008218118,(((('EPI_ISL_387121':0.015819182,(('EPI_ISL_161831':0.009174696,'EPI_ISL_150413':0.008307314)0.829:0.001571341,(('EPI_ISL_154157':0.0,'EPI_ISL_266461':0.0):0.001635383,(('EPI_ISL_146229':0.010000006,('EPI_ISL_206765':0.006616485,'EPI_ISL_250820':0.001619003)0.941:0.003342425)0.857:0.001607216,(((('EPI_ISL_98866':0.004089983,'EPI_ISL_146267':0.002476715)0.987:0.005770939,'EPI_ISL_146254':0.001631146)0.745:0.000000006,(((('EPI_ISL_146228':0.005730903,'EPI_ISL_502277':0.015816966)0.866:0.000000006,(('EPI_ISL_387738':0.0,'EPI_ISL_387739':0.0):0.010828252,'EPI_ISL_142872':0.005802580)0.990:0.007456616)0.909:0.001639211,('EPI_ISL_234444':0.006598077,'EPI_ISL_98865':0.003294610)0.877:0.001618863)0.502:0.000817465,'EPI_ISL_146219':0.007390875)0.386:0.000000006)0.000:0.000000006,'EPI_ISL_146265':0.003273736)0.911:0.001631560)0.000:0.000000006)0.000:0.000000006)0.969:0.004263736)0.710:0.000677871,('EPI_ISL_161830':0.009094934,('EPI_ISL_134198':0.003268932,'EPI_ISL_127674':0.003291228)0.880:0.001660080)0.874:0.001611303)0.000:0.000000006,('EPI_ISL_146255':0.004085113,'EPI_ISL_139173':0.004087119)0.000:0.000000006)0.000:0.000000006,((((('EPI_ISL_387117':0.000811759,'EPI_ISL_234425':0.000819493)0.917:0.002447222,'EPI_ISL_89651':0.005757824)0.906:0.002467764,(('EPI_ISL_145380':0.000000006,('EPI_ISL_145377':0.000000006,(('EPI_ISL_145376':0.002463463,'EPI_ISL_161833':0.012505625)0.764:0.000799001,(('EPI_ISL_294455':0.003260865,'EPI_ISL_145363':0.004919664)0.879:0.001641015,('EPI_ISL_173935':0.011593369,'EPI_ISL_102572':0.000813550)0.259:0.000000006)0.000:0.000000006)0.964:0.003264270)0.931:0.006556352)0.983:0.005008171,('EPI_ISL_173640':0.000814208,'EPI_ISL_143131':0.015887527)0.998:0.008337823)0.759:0.000725601)0.712:0.000000006,((('EPI_ISL_161832':0.010784724,((('EPI_ISL_134028':0.006568503,'EPI_ISL_102573':0.000000006)0.815:0.001627224,('EPI_ISL_96134':0.0,'EPI_ISL_278124':0.0):0.000000006)0.848:0.000812717,('EPI_ISL_145386':0.005732468,(('EPI_ISL_173639':0.000798155,'EPI_ISL_250817':0.010720351)0.773:0.000829663,'EPI_ISL_173638':0.003261104)0.000:0.000000006)0.000:0.000000006)0.942:0.003331833)0.807:0.002905775,((((('EPI_ISL_134029':0.005782668,('EPI_ISL_145368':0.003289086,'EPI_ISL_145375':0.010821509)0.928:0.003267585)0.936:0.003303425,(('EPI_ISL_151740':0.004915617,((('EPI_ISL_143943':0.004087317,('EPI_ISL_176157':0.004995250,'EPI_ISL_700917':0.008301491)0.981:0.005740423)0.720:0.000000006,(('EPI_ISL_502273':0.0,'EPI_ISL_502270':0.0):0.004105896,(((('EPI_ISL_14223928':0.0,'EPI_ISL_14223930':0.0,'EPI_ISL_14223939':0.0):0.005809761,(((('EPI_ISL_502191':0.000000006,'EPI_ISL_502189':0.003267771)0.859:0.000814126,'EPI_ISL_502190':0.001630206)0.000:0.000000006,'EPI_ISL_501499':0.000000006)0.729:0.000795929,(('EPI_ISL_378686':0.001633066,(((('EPI_ISL_378685':0.0,'EPI_ISL_378687':0.0):0.001629730,'EPI_ISL_174274':0.001631443)0.000:0.000000006,'EPI_ISL_378683':0.000000006)0.000:0.000000006,('EPI_ISL_378684':0.000814151,'EPI_ISL_378682':0.000814054)0.713:0.000000006)0.000:0.000000006)0.876:0.001646097,('EPI_ISL_176141':0.001631439,'EPI_ISL_176140':0.000000006)0.996:0.006585772)0.943:0.003292024)0.989:0.006650857)0.723:0.000769529,('EPI_ISL_145379':0.000811294,'EPI_ISL_194249':0.006576984)0.754:0.000821828)0.941:0.002461079,('EPI_ISL_135869':0.010802263,'EPI_ISL_145362':0.000814348)0.769:0.000812576)0.887:0.001647696)0.789:0.000809027)0.911:0.001626906,('EPI_ISL_173932':0.008216428,'EPI_ISL_173731':0.007392232)0.389:0.000824259)0.753:0.000000006)0.741:0.000791739,'EPI_ISL_502275':0.005775334)0.961:0.003295510)0.000:0.000000006,('EPI_ISL_387127':0.002463058,'EPI_ISL_387130':0.003282085)0.769:0.000802788)0.737:0.000546514,('EPI_ISL_176137':0.015219669,('EPI_ISL_256106':0.009320049,(('EPI_ISL_173936':0.000000006,'EPI_ISL_145372':0.000813488)0.992:0.006011045,('EPI_ISL_294469':0.003260666,'EPI_ISL_173633':0.000000006)0.903:0.002997767)0.746:0.000828216)0.677:0.000819361)0.000:0.000000006)0.426:0.001991089,('EPI_ISL_145384':0.003269825,('EPI_ISL_173933':0.003269277,'EPI_ISL_134030':0.003264690)0.740:0.000825624)0.991:0.006787821)0.746:0.001967577)0.993:0.006063254,'EPI_ISL_170532':0.003264470)0.000:0.000000006)0.000:0.000000006,('EPI_ISL_145378':0.007393698,(('EPI_ISL_387122':0.002462389,'EPI_ISL_387123':0.004104895)0.946:0.005760052,('EPI_ISL_294460':0.009073944,((('EPI_ISL_127667':0.000000006,('EPI_ISL_175618':0.007444239,('EPI_ISL_234322':0.010789299,('EPI_ISL_175617':0.005754078,(('EPI_ISL_234326':0.000805521,'EPI_ISL_176997':0.001639110)0.953:0.003295171,'EPI_ISL_175616':0.002459141)0.871:0.001633919)0.850:0.001609964)0.951:0.004136337)0.977:0.004960479)0.843:0.000814266,'EPI_ISL_145367':0.000000006)0.992:0.004910429,'EPI_ISL_102574':0.003266457)0.326:0.000000006)0.000:0.000000006)0.892:0.002456572)0.860:0.001630461)0.830:0.000813850)0.919:0.000813925)0.000:0.000000006)0.000:0.000000006)0.793:0.000816230,((('EPI_ISL_127672':0.000827611,'EPI_ISL_127676':0.000801244)1.000:0.014982151,'EPI_ISL_173643':0.011635987)0.000:0.000000006,'EPI_ISL_294478':0.005740169)0.774:0.000808868)0.926:0.002496057)0.997:0.010233845,(('EPI_ISL_69430':0.010792711,(('EPI_ISL_146316':0.0,'EPI_ISL_146318':0.0):0.001629203,'EPI_ISL_146302':0.000000006)0.866:0.002478531)1.000:0.020021057,(('EPI_ISL_146256':0.002426347,(((('EPI_ISL_146236':0.006805424,'EPI_ISL_284667':0.024675340)0.413:0.000554914,'EPI_ISL_387765':0.011606901)0.000:0.000000006,(((('EPI_ISL_146230':0.001631455,((('EPI_ISL_234456':0.010673938,((('EPI_ISL_234429':0.008174534,((((('EPI_ISL_181452':0.000808596,(('EPI_ISL_216875':0.000000006,(('EPI_ISL_328170':0.001623562,'EPI_ISL_328169':0.000000006)0.993:0.008261017,((('EPI_ISL_707461':0.0,'EPI_ISL_707462':0.0,'EPI_ISL_699375':0.0,'EPI_ISL_699390':0.0):0.005711140,'EPI_ISL_699370':0.000000006)0.752:0.000861886,('EPI_ISL_696591':0.005813148,('EPI_ISL_697106':0.003990315,'EPI_ISL_697108':0.000000006)0.990:0.007968034)0.336:0.002495681)1.000:0.017549172)0.963:0.004923163)0.948:0.003249104,(('EPI_ISL_173498':0.000000006,('EPI_ISL_181705':0.001620873,'EPI_ISL_176445':0.000808835)0.000:0.000000006)0.000:0.000000006,'EPI_ISL_182071':0.005696677)0.835:0.000808893)0.319:0.000000006)0.000:0.000000006,((('EPI_ISL_198915':0.009957071,('EPI_ISL_173528':0.003245551,(('EPI_ISL_182016':0.000000006,(('EPI_ISL_173544':0.0,'EPI_ISL_176447':0.0):0.000000006,'EPI_ISL_181918':0.000000006)0.821:0.000808791)0.898:0.000808837,'EPI_ISL_181568':0.001619675)0.000:0.000000006)0.888:0.001631297)0.339:0.000802343,'EPI_ISL_181448':0.000000006)0.752:0.000000030,'EPI_ISL_234445':0.004060491)0.000:0.000000006)0.000:0.000000006,'EPI_ISL_294491':0.009008700)0.863:0.000809574,(((('EPI_ISL_176446':0.000000006,((('EPI_ISL_176160':0.000809255,('EPI_ISL_198138':0.008186848,'EPI_ISL_181685':0.000000006)0.839:0.000809583)0.000:0.000000006,((('EPI_ISL_181688':0.0,'EPI_ISL_173526':0.0):0.000000006,('EPI_ISL_173535':0.000810123,'EPI_ISL_176166':0.002435487)0.000:0.000000006)0.000:0.000000006,('EPI_ISL_181686':0.0,'EPI_ISL_181687':0.0):0.001621335)0.840:0.000810018)0.784:0.000804915,'EPI_ISL_234432':0.004915101)0.489:0.001625294)0.690:0.000000056,('EPI_ISL_700892':0.000000006,'EPI_ISL_170530':0.000808739)0.846:0.000808792)0.000:0.000000006,('EPI_ISL_181444':0.004100624,'EPI_ISL_234453':0.004918672)0.924:0.003245466)0.000:0.000000006,(((('EPI_ISL_397401':0.002432677,'EPI_ISL_397402':0.000000006)0.993:0.004887274,((((('EPI_ISL_200422':0.000000006,'EPI_ISL_199023':0.000808318)0.983:0.003244874,(('EPI_ISL_700910':0.000812604,'EPI_ISL_700907':0.002436492)0.891:0.001621006,(('EPI_ISL_699298':0.013247704,('EPI_ISL_699260':0.018634372,('EPI_ISL_502184':0.000000006,'EPI_ISL_502183':0.000808164)0.999:0.009375286)0.764:0.001269153)0.741:0.000834225,('EPI_ISL_284664':0.012426095,('EPI_ISL_200449':0.0,'EPI_ISL_199141':0.0,'EPI_ISL_200632':0.0):0.001578591)0.918:0.002483275)0.795:0.000807116)0.000:0.000000006)0.729:0.000000006,((('EPI_ISL_699282':0.001549376,'EPI_ISL_699285':0.000881944)0.992:0.008406222,'EPI_ISL_503369':0.015778508)0.891:0.002478384,('EPI_ISL_697864':0.005770524,('EPI_ISL_217495':0.003285082,'EPI_ISL_217880':0.003277937)0.971:0.004111172)0.859:0.001583957)0.710:0.000814125)0.993:0.005721640,(('EPI_ISL_699311':0.014458814,'EPI_ISL_696771':0.016702905)0.988:0.009169503,((('EPI_ISL_200455':0.000810640,'EPI_ISL_199129':0.000000006)0.839:0.000810428,('EPI_ISL_199118':0.001622478,('EPI_ISL_200631':0.000000006,'EPI_ISL_700909':0.001623809)0.863:0.000810285)0.000:0.000000006)0.988:0.004932039,(('EPI_ISL_707371':0.005776024,('EPI_ISL_707368':0.0,'EPI_ISL_707367':0.0):0.004892768)0.999:0.010037121,(('EPI_ISL_707511':0.0,'EPI_ISL_707518':0.0,'EPI_ISL_707514':0.0,'EPI_ISL_707513':0.0,'EPI_ISL_699448':0.0):0.005740590,'EPI_ISL_699442':0.000788134)0.985:0.005844243)0.729:0.000683494)0.922:0.003197487)0.732:0.000910793)0.756:0.000805812,(('EPI_ISL_700887':0.003246877,('EPI_ISL_700903':0.001620423,'EPI_ISL_700890':0.003250460)0.000:0.000000006)0.999:0.010692948,('EPI_ISL_700908':0.004093661,'EPI_ISL_700900':0.002419224)0.995:0.008242915)0.866:0.001649282)0.000:0.000000006)0.974:0.003256505,((('EPI_ISL_180137':0.000000006,'EPI_ISL_180147':0.002430449)0.949:0.002427631,((((('EPI_ISL_180154':0.002434403,(('EPI_ISL_700884':0.009060158,'EPI_ISL_199040':0.004946653)0.840:0.001561935,(('EPI_ISL_707380':0.017583409,'EPI_ISL_200830':0.005800395)0.754:0.000721553,('EPI_ISL_700913':0.006544461,'EPI_ISL_700927':0.007361915)0.729:0.000801548)0.000:0.000000006)0.000:0.000000006)0.000:0.000000006,('EPI_ISL_700921':0.000808835,'EPI_ISL_180102':0.000807905)0.000:0.000000006)1.000:0.000000006,(('EPI_ISL_700924':0.001618405,'EPI_ISL_700906':0.001617180)0.000:0.000000006,'EPI_ISL_505075':0.000807822)0.000:0.000000006)0.000:0.000000006,'EPI_ISL_234433':0.004055083)0.000:0.000000006,('EPI_ISL_700922':0.004074777,('EPI_ISL_200612':0.002442020,('EPI_ISL_700920':0.000808110,'EPI_ISL_199025':0.005692349)0.000:0.000000006)0.869:0.001621949)0.874:0.001620988)0.000:0.000000006)0.879:0.001620867,'EPI_ISL_700888':0.010791040)0.760:0.000807358)0.770:0.000810086,('EPI_ISL_505080':0.002441863,'EPI_ISL_505074':0.003255281)0.776:0.000803754)0.000:0.000000006)0.000:0.000000006)0.953:0.001618922,('EPI_ISL_234458':0.003255434,(('EPI_ISL_201384':0.001622683,'EPI_ISL_199107':0.000000006)0.977:0.004918829,'EPI_ISL_199098':0.002447730)0.945:0.003239598)0.968:0.004095126)0.000:0.000000006)0.000:0.000000006,'EPI_ISL_176144':0.001617772)0.889:0.000808596,'EPI_ISL_176145':0.001619523)0.000:0.000000006)0.000:0.000000006,(((((('EPI_ISL_266426':0.000809927,('EPI_ISL_198843':0.0,'EPI_ISL_198865':0.0):0.000809270)0.789:0.000909953,(('EPI_ISL_277125':0.071053784,'EPI_ISL_284663':0.011360288)0.940:0.006074626,(('EPI_ISL_14223934':0.0,'EPI_ISL_14223932':0.0):0.001726438,'EPI_ISL_200381':0.004789349)0.736:0.000801798)0.791:0.000813138)0.786:0.000713243,'EPI_ISL_200408':0.005706239)0.000:0.000000006,('EPI_ISL_699639':0.003974356,'EPI_ISL_502187':0.013378386)1.000:0.015140112)0.944:0.002430988,('EPI_ISL_176024':0.001619193,('EPI_ISL_179843':0.000000006,'EPI_ISL_176025':0.000808208)0.803:0.000807691)0.780:0.000812068)0.000:0.000000006,'EPI_ISL_176023':0.005689536)0.956:0.002430052)0.929:0.003417637,'EPI_ISL_387724':0.006572801)0.979:0.005617838)0.751:0.000805494,'EPI_ISL_146239':0.001622781)0.000:0.000000006,('EPI_ISL_175974':0.015801422,(((((('EPI_ISL_700885':0.008195670,('EPI_ISL_175867':0.001624996,'EPI_ISL_175983':0.003257551)0.000:0.000000006)0.838:0.000810346,((('EPI_ISL_175919':0.004905185,((('EPI_ISL_175917':0.005722726,('EPI_ISL_175875':0.001628319,'EPI_ISL_153064':0.000812058)0.948:0.002445986)0.000:0.000000006,((('EPI_ISL_175871':0.000811927,('EPI_ISL_175979':0.003255869,('EPI_ISL_175870':0.002489429,('EPI_ISL_200609':0.0,'EPI_ISL_200608':0.0):0.013287288)0.753:0.000767235)0.412:0.000000006)0.000:0.000000006,('EPI_ISL_234457':0.007424725,(('EPI_ISL_250815':0.0,'EPI_ISL_250816':0.0):0.000788654,('EPI_ISL_200620':0.002454820,'EPI_ISL_200615':0.001627553)0.996:0.007443190)0.951:0.003324709)0.746:0.000780224)0.921:0.000811611,'EPI_ISL_234459':0.005742094)0.000:0.000000006)0.000:0.000000006,'EPI_ISL_175967':0.001624700)0.000:0.000000006)0.865:0.000811285,'EPI_ISL_175923':0.004071859)0.000:0.000000006,(('EPI_ISL_234435':0.002476545,'EPI_ISL_234428':0.001598967)0.999:0.009902234,('EPI_ISL_234452':0.004119236,('EPI_ISL_244959':0.000000006,'EPI_ISL_244960':0.001623714)0.933:0.003250564)0.996:0.007402143)0.000:0.000000006)0.813:0.000814557)0.786:0.001123108,'EPI_ISL_175964':0.007891562)0.789:0.001642233,'EPI_ISL_175910':0.008559654)0.882:0.002468357,('EPI_ISL_175868':0.011227787,'EPI_ISL_234466':0.015730634)0.757:0.002287719)0.927:0.003710265,('EPI_ISL_175922':0.010671880,'EPI_ISL_200568':0.021719162)0.722:0.000878798)0.660:0.001581760)0.928:0.002542630)0.909:0.001622612,((('EPI_ISL_175916':0.012605971,('EPI_ISL_234438':0.001626267,('EPI_ISL_175980':0.010752839,(('EPI_ISL_234460':0.002447619,(('EPI_ISL_175985':0.0,'EPI_ISL_175912':0.0):0.000000006,'EPI_ISL_176029':0.000814125)0.000:0.000000006)0.976:0.008075777,('EPI_ISL_175914':0.002278154,'EPI_ISL_175924':0.001418693)0.996:0.010706470)0.396:0.004308611)0.797:0.000000006)0.724:0.000912526)0.989:0.007297374,(('EPI_ISL_146238':0.001631577,(('EPI_ISL_175963':0.009941398,('EPI_ISL_175977':0.004070577,('EPI_ISL_175931':0.001623789,'EPI_ISL_175915':0.003256873)0.000:0.000000006)0.762:0.000769364)0.961:0.003314717,(('EPI_ISL_175873':0.008247424,('EPI_ISL_175640':0.000808176,'EPI_ISL_175926':0.000814306)0.896:0.002403120)0.986:0.006489797,('EPI_ISL_176030':0.003255518,('EPI_ISL_175972':0.004672577,'EPI_ISL_179922':0.000842791)0.888:0.001867829)0.858:0.001583944)0.860:0.001834784)0.928:0.002454567)0.975:0.004091354,'EPI_ISL_146268':0.000000006)0.000:0.000000006)0.868:0.000810744,((('EPI_ISL_387734':0.0,'EPI_ISL_387733':0.0):0.008343313,('EPI_ISL_699397':0.041520823,(('EPI_ISL_234440':0.000000006,'EPI_ISL_234441':0.003260275)0.873:0.001620055,(('EPI_ISL_234463':0.001695300,'EPI_ISL_200601':0.008169020)0.989:0.006656437,('EPI_ISL_700896':0.001638054,'EPI_ISL_281312':0.001627350)0.961:0.004225707)0.978:0.007352783)0.920:0.003561724)0.977:0.007279457)0.417:0.002410272,'EPI_ISL_146244':0.001622370)0.727:0.000000006)0.000:0.000000006)0.853:0.000811152)0.768:0.000805876,(('EPI_ISL_173634':0.008525170,(('EPI_ISL_175929':0.014449671,('EPI_ISL_175982':0.004113717,('EPI_ISL_175669':0.000000006,'EPI_ISL_175668':0.000000006)0.885:0.003274449)0.994:0.007357735)0.158:0.001022424,'EPI_ISL_146233':0.009392116)0.138:0.000977743)0.807:0.001351452,(('EPI_ISL_176156':0.004128202,'EPI_ISL_173925':0.001583271)0.999:0.007429247,(('EPI_ISL_700926':0.014055347,(('EPI_ISL_179850':0.002719344,'EPI_ISL_203687':0.002169549)1.000:0.012494630,((('EPI_ISL_203660':0.001625822,('EPI_ISL_162878':0.000000006,('EPI_ISL_203705':0.013394199,'EPI_ISL_203659':0.000788637)0.899:0.001650627)0.772:0.000812750)0.940:0.002443802,('EPI_ISL_234442':0.005727920,'EPI_ISL_142592':0.002446506)0.886:0.001624432)0.000:0.000000006,((('EPI_ISL_285375':0.000000006,('EPI_ISL_176150':0.002436311,('EPI_ISL_175821':0.005706166,'EPI_ISL_179840':0.001623807)0.000:0.000000006)0.000:0.000000006)0.737:0.000000006,'EPI_ISL_179847':0.000000006)0.752:0.000839522,((('EPI_ISL_203715':0.001626288,'EPI_ISL_203714':0.000000006)0.970:0.004109638,'EPI_ISL_198134':0.009904717)0.742:0.000842018,('EPI_ISL_203704':0.005734122,('EPI_ISL_203683':0.000000006,(('EPI_ISL_203699':0.0,'EPI_ISL_163897':0.0):0.000000006,'EPI_ISL_163898':0.000810006)0.988:0.004069924)0.940:0.003265675)0.904:0.002423903)0.422:0.001631608)0.948:0.003238769)0.882:0.002174914)0.761:0.001081779)0.000:0.000000006,(('EPI_ISL_203685':0.001614284,'EPI_ISL_203706':0.003294086)0.994:0.007431359,(('EPI_ISL_179921':0.000861018,(('EPI_ISL_203678':0.000802814,(('EPI_ISL_203689':0.0,'EPI_ISL_203691':0.0):0.001639323,(('EPI_ISL_203718':0.007389876,('EPI_ISL_203724':0.003254138,'EPI_ISL_203722':0.012377848)0.743:0.000832454)0.970:0.005727467,('EPI_ISL_203710':0.007390722,('EPI_ISL_180139':0.000860443,'EPI_ISL_180143':0.002401815)0.897:0.003295936)0.779:0.000829816)0.000:0.000000006)0.420:0.000811312)0.803:0.000827014,((((((('EPI_ISL_180087':0.000000006,(('EPI_ISL_699308':0.010900514,(('EPI_ISL_699362':0.004916139,('EPI_ISL_699356':0.007387145,('EPI_ISL_697900':0.000000006,'EPI_ISL_707343':0.001174750)0.998:0.009554425)0.000:0.000000006)0.995:0.007547873,('EPI_ISL_699293':0.005749722,'EPI_ISL_4069605':0.002475072)0.994:0.008408723)0.785:0.001395869)0.998:0.009218781,((((((('EPI_ISL_707571':0.002486296,('EPI_ISL_699594':0.000814865,((('EPI_ISL_696717':0.003275402,('EPI_ISL_696762':0.000814302,'EPI_ISL_696746':0.000000006)0.000:0.000000006)0.909:0.001630718,(('EPI_ISL_699608':0.002463654,'EPI_ISL_700931':0.004111935)0.062:0.000803687,('EPI_ISL_700904':0.0,'EPI_ISL_700919':0.0):0.004918839)0.619:0.000000006)0.000:0.000000006,('EPI_ISL_707559':0.0,'EPI_ISL_707567':0.0,'EPI_ISL_699584':0.0):0.000000006)0.757:0.000000006)0.975:0.005754653)0.902:0.005771574,('EPI_ISL_707354':0.006649150,((((((('EPI_ISL_700916':0.002470334,'EPI_ISL_707352':0.008295792)0.768:0.000808425,(((('EPI_ISL_699543':0.000000006,('EPI_ISL_699544':0.002458020,'EPI_ISL_697368':0.000000006)0.914:0.000815592)0.787:0.000816395,(('EPI_ISL_707576':0.000000006,('EPI_ISL_707575':0.000000006,'EPI_ISL_697372':0.002547704)0.161:0.000000056)0.275:0.000817859,('EPI_ISL_699540':0.0,'EPI_ISL_699374':0.0):0.001635575)0.933:0.002456181)0.785:0.000982855,'EPI_ISL_697359':0.000000006)0.000:0.000000006,'EPI_ISL_697356':0.000000006)0.969:0.003932896)0.000:0.000000006,'EPI_ISL_699474':0.001633551)0.000:0.000000006,((((('EPI_ISL_707572':0.001633348,'EPI_ISL_696727':0.000815740)0.000:0.000000006,('EPI_ISL_697353':0.000000006,('EPI_ISL_696644':0.000000006,'EPI_ISL_697362':0.003274249)0.691:0.000000056)0.511:0.000817261)0.000:0.000000006,'EPI_ISL_696695':0.000815740)0.000:0.000000006,((('EPI_ISL_696681':0.0,'EPI_ISL_696744':0.0):0.000000006,(('EPI_ISL_697380':0.000000006,('EPI_ISL_698023':0.000826066,('EPI_ISL_697896':0.000819835,('EPI_ISL_698015':0.000000006,('EPI_ISL_699635':0.001636979,'EPI_ISL_699636':0.000000006)0.681:0.000000056)0.000:0.000000006)0.917:0.001637913)0.326:0.000000006)0.264:0.000000056,'EPI_ISL_698003':0.000000006)0.000:0.002455129)0.922:0.001634968,'EPI_ISL_696724':0.000000006)0.999:0.000000006)0.000:0.000000006,('EPI_ISL_696748':0.0,'EPI_ISL_696725':0.0):0.001633678)0.846:0.000816034)0.000:0.000000006,(('EPI_ISL_330737':0.002452675,(('EPI_ISL_696609':0.000000006,('EPI_ISL_707348':0.000816196,'EPI_ISL_696891':0.002452754)0.000:0.000000006)0.881:0.001635956,('EPI_ISL_696639':0.012750136,('EPI_ISL_707530':0.0,'EPI_ISL_707532':0.0):0.000795882)0.877:0.001655404)0.793:0.000819809)0.000:0.000000006,((('EPI_ISL_4071127':0.004937693,((('EPI_ISL_696623':0.000000006,'EPI_ISL_696622':0.000816241)0.726:0.000000056,'EPI_ISL_696619':0.000000006)0.000:0.000000006,('EPI_ISL_697333':0.0,'EPI_ISL_697324':0.0):0.000815234)0.862:0.001618968)0.998:0.009216452,'EPI_ISL_4073212':0.000816293)0.325:0.000820133,'EPI_ISL_1005655':0.006634015)0.000:0.000000006)0.000:0.000000006)0.000:0.000000006,(('EPI_ISL_397115':0.000000006,'EPI_ISL_699436':0.004102439)0.847:0.000817289,('EPI_ISL_337279':0.000000006,'EPI_ISL_379404':0.006587785)0.832:0.000816147)0.000:0.000000006)0.000:0.000000006,('EPI_ISL_4071160':0.005830174,'EPI_ISL_699564':0.007498067)0.747:0.000751479)0.756:0.000750719)0.998:0.009216853)0.234:0.000000006,('EPI_ISL_700894':0.002461849,('EPI_ISL_700899':0.001632972,('EPI_ISL_700925':0.001627865,'EPI_ISL_700895':0.004927087)0.752:0.000825612)0.757:0.000807636)0.939:0.002491584)0.735:0.000797538,'EPI_ISL_253035':0.004093164)0.000:0.000000006,(('EPI_ISL_215584':0.003271035,('EPI_ISL_284665':0.003272262,'EPI_ISL_283456':0.004094035)0.000:0.000000006)0.988:0.004097184,'EPI_ISL_707433':0.009905058)0.819:0.000000006)0.000:0.000000006,((('EPI_ISL_699355':0.026131207,(((((('EPI_ISL_277105':0.000814221,('EPI_ISL_277099':0.001629382,'EPI_ISL_277109':0.000000006)0.989:0.004090378)0.000:0.000000006,'EPI_ISL_277108':0.001632695)0.841:0.000814037,(('EPI_ISL_707539':0.0,'EPI_ISL_707538':0.0):0.004926657,(('EPI_ISL_277060':0.004092660,('EPI_ISL_277119':0.004147866,('EPI_ISL_699250':0.004728965,'EPI_ISL_696560':0.013928984)0.999:0.013994624)0.946:0.004076680)0.154:0.000000006,'EPI_ISL_277098':0.001629479)0.000:0.000000006)0.000:0.000000006)0.777:0.000813418,('EPI_ISL_284690':0.010755418,((('EPI_ISL_1005676':0.015058000,('EPI_ISL_699262':0.002452154,(('EPI_ISL_699263':0.000000006,('EPI_ISL_696784':0.006574085,'EPI_ISL_696829':0.000813228)0.000:0.000000006)0.000:0.000000006,('EPI_ISL_699335':0.002394192,'EPI_ISL_1005674':0.013310457)0.941:0.004152902)0.974:0.004105767)0.889:0.002452620)0.939:0.004120329,((('EPI_ISL_697981':0.000858413,'EPI_ISL_699165':0.016073026)0.757:0.001562733,((((('EPI_ISL_697040':0.000000006,(('EPI_ISL_697051':0.000000006,('EPI_ISL_697048':0.000000006,('EPI_ISL_697134':0.000000006,('EPI_ISL_697044':0.000000006,'EPI_ISL_697135':0.000000006)0.434:0.000000006)0.055:0.002454066)0.621:0.000000056)0.000:0.000000006,'EPI_ISL_697058':0.000000006)0.000:0.000000006)0.896:0.002447045,('EPI_ISL_1005675':0.009046335,('EPI_ISL_14223935':0.008260364,('EPI_ISL_14223929':0.010675252,('EPI_ISL_14223931':0.005866905,('EPI_ISL_14223938':0.000812285,'EPI_ISL_14223937':0.000000006)0.984:0.005690288)0.919:0.003297380)0.728:0.000864735)0.964:0.004137424)0.947:0.003356880)0.000:0.000000006,('EPI_ISL_696559':0.001615382,'EPI_ISL_698071':0.002461219)0.996:0.006611233)0.992:0.006642820,(('EPI_ISL_697438':0.003252568,'EPI_ISL_696856':0.000000006)0.782:0.001659291,('EPI_ISL_505804':0.006897218,'EPI_ISL_4062012':0.039136768)0.690:0.000457013)0.992:0.006666862)0.758:0.000736739,((('EPI_ISL_697989':0.000000006,(('EPI_ISL_699251':0.0,'EPI_ISL_697988':0.0,'EPI_ISL_699252':0.0):0.000000006,'EPI_ISL_697987':0.000000006)0.728:0.000000006)1.000:0.009860389,('EPI_ISL_284689':0.004066653,(('EPI_ISL_410990':0.027089486,('EPI_ISL_699207':0.001080921,'EPI_ISL_696978':0.000000006)0.893:0.002182871)0.759:0.000823900,'EPI_ISL_707680':0.008218930)0.743:0.000833630)0.689:0.000824957)0.386:0.000825874,(('EPI_ISL_699500':0.0,'EPI_ISL_699511':0.0):0.000000006,'EPI_ISL_697854':0.000813432)0.968:0.002445300)0.000:0.000000006)0.890:0.001730545)0.738:0.000718742,(('EPI_ISL_707579':0.0,'EPI_ISL_697979':0.0,'EPI_ISL_697977':0.0):0.002452904,('EPI_ISL_697088':0.000000006,('EPI_ISL_697087':0.003277973,'EPI_ISL_697084':0.002451772)0.704:0.000000056)0.298:0.000811857)0.983:0.004925307)0.000:0.000000006)0.937:0.002447532,'EPI_ISL_277110':0.000814798)0.000:0.000000006)0.831:0.000817044)0.774:0.001346909,('EPI_ISL_307920':0.009708900,(('EPI_ISL_699218':0.0,'EPI_ISL_707445':0.0,'EPI_ISL_707446':0.0,'EPI_ISL_707444':0.0,'EPI_ISL_707448':0.0,'EPI_ISL_707438':0.0,'EPI_ISL_696950':0.0,'EPI_ISL_707436':0.0,'EPI_ISL_707439':0.0,'EPI_ISL_707447':0.0,'EPI_ISL_696954':0.0,'EPI_ISL_696951':0.0,'EPI_ISL_707441':0.0,'EPI_ISL_707442':0.0,'EPI_ISL_696961':0.0,'EPI_ISL_699247':0.0):0.000000006,'EPI_ISL_697152':0.000814595)0.960:0.005239833)0.990:0.009212188)0.749:0.001105426,'EPI_ISL_277096':0.004096021)0.000:0.000000006)0.834:0.000816207,(('EPI_ISL_699486':0.003285173,((('EPI_ISL_707568':0.0,'EPI_ISL_699587':0.0):0.007492065,('EPI_ISL_707564':0.0,'EPI_ISL_707558':0.0,'EPI_ISL_707561':0.0,'EPI_ISL_707562':0.0,'EPI_ISL_707565':0.0,'EPI_ISL_707560':0.0,'EPI_ISL_707563':0.0,'EPI_ISL_707557':0.0,'EPI_ISL_699588':0.0):0.008317450)0.724:0.000740624,((('EPI_ISL_699557':0.003288886,('EPI_ISL_697881':0.009896102,(((('EPI_ISL_699388':0.003454269,('EPI_ISL_14870977':0.003975099,('EPI_ISL_696567':0.000000006,'EPI_ISL_696562':0.000812824)0.999:0.011806368)0.992:0.009909248)0.422:0.000815129,'EPI_ISL_699163':0.005566231)0.515:0.003462155,'EPI_ISL_696859':0.000000006)0.613:0.000000056,'EPI_ISL_337281':0.012444959)0.000:0.000000006)0.956:0.002458391)0.757:0.000812709,('EPI_ISL_707488':0.005751896,('EPI_ISL_699499':0.000000006,('EPI_ISL_699556':0.000815062,(('EPI_ISL_707534':0.0,'EPI_ISL_697857':0.0,'EPI_ISL_697866':0.0):0.000000006,'EPI_ISL_699489':0.000814767)0.000:0.000000006)0.856:0.000814851)0.949:0.001632586)0.000:0.000000006)0.041:0.000000056,'EPI_ISL_697894':0.000000006)0.501:0.000816955)0.740:0.000807845)0.982:0.004118534,('EPI_ISL_707487':0.010113992,('EPI_ISL_697052':0.005747323,'EPI_ISL_697983':0.005886699)0.996:0.010992907)0.726:0.000618619)0.000:0.000000006)0.000:0.000000006,((('EPI_ISL_699360':0.004999968,'EPI_ISL_699290':0.003234793)0.999:0.011019854,('EPI_ISL_502188':0.014750872,'EPI_ISL_501500':0.016022557)0.442:0.001324848)0.744:0.000844305,((('EPI_ISL_1483239':0.0,'EPI_ISL_1477043':0.0):0.000000006,'EPI_ISL_1483231':0.000000006)0.993:0.006615712,(('EPI_ISL_699239':0.000000006,('EPI_ISL_697180':0.001639470,'EPI_ISL_707450':0.002452310)0.878:0.001633613)0.744:0.000806249,'EPI_ISL_699249':0.001643309)0.924:0.003292928)0.984:0.005934353)0.748:0.000675967)0.000:0.000000006)0.997:0.000000006,(('EPI_ISL_698067':0.000876766,(('EPI_ISL_699301':0.011578911,'EPI_ISL_502186':0.007402319)0.305:0.000000006,('EPI_ISL_697079':0.002605739,('EPI_ISL_697267':0.002324635,'EPI_ISL_697322':0.000938408)0.845:0.002441425)0.995:0.008128087)0.182:0.001629132)0.034:0.000006123,(('EPI_ISL_253028':0.010782169,'EPI_ISL_700889':0.003311626)0.860:0.001597288,('EPI_ISL_700886':0.004110293,'EPI_ISL_700901':0.004098080)0.000:0.000000006)0.000:0.000000006)0.926:0.000811323)0.000:0.000000006)1.000:0.005712335)0.829:0.000810248,((((('EPI_ISL_272727':0.000813667,('EPI_ISL_272729':0.0,'EPI_ISL_272724':0.0):0.000813731)0.000:0.000000006,'EPI_ISL_4069828':0.004911974)0.911:0.001629402,'EPI_ISL_180032':0.000000006)0.000:0.000000006,(('EPI_ISL_203712':0.001629976,(('EPI_ISL_696946':0.011571055,('EPI_ISL_234464':0.000000006,'EPI_ISL_284666':0.009053731)0.000:0.000000006)0.777:0.000808397,'EPI_ISL_199039':0.001638972)0.966:0.003280614)0.000:0.000000006,(((('EPI_ISL_200391':0.0,'EPI_ISL_198905':0.0):0.001634605,('EPI_ISL_200414':0.002445930,'EPI_ISL_526774':0.002455521)0.956:0.003301209)0.872:0.001628923,(('EPI_ISL_234467':0.002468661,(('EPI_ISL_700923':0.000000006,'EPI_ISL_215582':0.009083151)0.807:0.000000006,('EPI_ISL_277120':0.006569507,('EPI_ISL_277124':0.0,'EPI_ISL_277064':0.0):0.000000006)0.712:0.001632289)0.946:0.003267123)0.974:0.004105008,'EPI_ISL_198850':0.002447707)0.000:0.000000006)0.000:0.000000006,('EPI_ISL_198879':0.001626368,('EPI_ISL_707381':0.000000006,('EPI_ISL_707378':0.004142784,'EPI_ISL_707376':0.000755017)0.998:0.012284955)0.997:0.010953857)0.766:0.000820344)0.000:0.000000006)1.000:0.000000006)0.000:0.000000006,('EPI_ISL_203719':0.001630989,'EPI_ISL_203720':0.000000006)0.922:0.000814091)0.000:0.000000006)0.849:0.000809699,(('EPI_ISL_200379':0.005756637,(((('EPI_ISL_462581':0.000000006,'EPI_ISL_501410':0.000000006)0.987:0.004928031,'EPI_ISL_198141':0.001632672)0.000:0.000000006,'EPI_ISL_234455':0.002449385)0.000:0.000000006,'EPI_ISL_700902':0.008243542)0.986:0.005789298)0.917:0.002443601,'EPI_ISL_285374':0.000814092)0.000:0.000000006)0.938:0.002437155,('EPI_ISL_234465':0.006565943,'EPI_ISL_198787':0.000813994)0.753:0.000817841)0.821:0.000805909,'EPI_ISL_161829':0.009871090)0.000:0.000000006,((((('EPI_ISL_175973':0.000000006,('EPI_ISL_175984':0.000000006,'EPI_ISL_176271':0.003265382)0.722:0.000000006)0.835:0.000813148,'EPI_ISL_176159':0.003260861)0.000:0.000000006,'EPI_ISL_179842':0.000813292)0.000:0.000000006,('EPI_ISL_174447':0.007408032,(((('EPI_ISL_203726':0.002446821,'EPI_ISL_203727':0.002447913)0.000:0.000000006,('EPI_ISL_197207':0.0,'EPI_ISL_197206':0.0,'EPI_ISL_197202':0.0):0.000000006)0.858:0.000814088,'EPI_ISL_197204':0.000000006)0.415:0.000814312,'EPI_ISL_197203':0.000000006)0.996:0.006608743)0.756:0.000799185)0.573:0.000000627,'EPI_ISL_175767':0.000869600)0.026:0.001628019)0.851:0.000808371,('EPI_ISL_175989':0.005719149,(('EPI_ISL_179848':0.003261903,('EPI_ISL_175869':0.001626565,(('EPI_ISL_176190':0.000811025,'EPI_ISL_176295':0.000816380)0.950:0.002442878,'EPI_ISL_234461':0.008203263)0.000:0.000000006)0.899:0.001629457)0.891:0.001634491,('EPI_ISL_179849':0.000812247,('EPI_ISL_175786':0.000812608,('EPI_ISL_203684':0.000812379,('EPI_ISL_203708':0.0,'EPI_ISL_203709':0.0):0.000000006)0.989:0.004919326)0.000:0.000000006)0.000:0.000000006)0.546:0.000000006)0.755:0.000000006)0.000:0.000000006)0.749:0.000000030)0.267:0.000757261,'EPI_ISL_200574':0.020198698)0.902:0.002496734)0.873:0.001628572)0.729:0.000815726)0.995:0.006554226)0.741:0.000796180)0.986:0.006686303)1.000:0.019384631,(((((('EPI_ISL_175826':0.004090848,('EPI_ISL_173534':0.004088132,(('EPI_ISL_181526':0.000000006,('EPI_ISL_181893':0.000000006,'EPI_ISL_181524':0.000000006)0.865:0.000815222)0.889:0.000815023,('EPI_ISL_181607':0.0,'EPI_ISL_181608':0.0):0.000000006)0.896:0.001631551)0.000:0.000000006)0.993:0.006513903,((((('EPI_ISL_198137':0.0,'EPI_ISL_198123':0.0):0.005737768,('EPI_ISL_176154':0.002448078,'EPI_ISL_179839':0.001630759)0.000:0.000000006)0.915:0.001629997,(('EPI_ISL_173632':0.000000006,'EPI_ISL_397340':0.000812915)0.981:0.004097997,('EPI_ISL_700915':0.004930425,('EPI_ISL_223201':0.000814122,'EPI_ISL_223202':0.000000006)0.988:0.004933439)0.899:0.002466925)0.741:0.000805446)0.000:0.000000006,('EPI_ISL_146179':0.004925645,('EPI_ISL_182072':0.000000006,('EPI_ISL_181527':0.001627170,'EPI_ISL_176443':0.000812305)0.000:0.000000006)1.000:0.011571563)0.000:0.000000006)0.849:0.000000006,'EPI_ISL_181786':0.001656343)0.865:0.002515736)0.709:0.000827721,((((('EPI_ISL_162879':0.000000006,'EPI_ISL_203707':0.002453115)0.996:0.004914893,((((('EPI_ISL_502185':0.009880441,('EPI_ISL_234450':0.004932655,'EPI_ISL_234454':0.006573212)0.438:0.000810151)0.000:0.000000006,'EPI_ISL_234451':0.006575099)0.000:0.000000006,('EPI_ISL_176133':0.0,'EPI_ISL_176134':0.0,'EPI_ISL_4063436':0.0):0.000000006)0.942:0.001629985,(('EPI_ISL_176155':0.001640587,'EPI_ISL_169428':0.003276049)0.960:0.003269656,'EPI_ISL_176142':0.008245861)0.000:0.000000006)0.000:0.000000006,'EPI_ISL_203668':0.003283576)0.950:0.001630017)0.000:0.000000006,(('EPI_ISL_145389':0.008255379,('EPI_ISL_175775':0.000000006,('EPI_ISL_258551':0.001627890,'EPI_ISL_179844':0.000000006)0.831:0.000812929)0.857:0.001651922)0.419:0.002434459,(((('EPI_ISL_156315':0.003282402,('EPI_ISL_175991':0.005732329,'EPI_ISL_173924':0.008231233)0.000:0.000000006)0.862:0.000814397,((((('EPI_ISL_176152':0.000000006,'EPI_ISL_179846':0.000814098)0.954:0.002445697,'EPI_ISL_502272':0.007389036)0.000:0.000000006,('EPI_ISL_175992':0.003270487,('EPI_ISL_198128':0.004089933,('EPI_ISL_176158':0.000000006,'EPI_ISL_381335':0.002445301)0.767:0.000000006)0.982:0.004093556)0.000:0.000000006)0.835:0.000813955,'EPI_ISL_176146':0.003270176)0.000:0.000000006,('EPI_ISL_234443':0.002467198,('EPI_ISL_168013':0.000000006,('EPI_ISL_161677':0.000000006,'EPI_ISL_168015':0.001627399)0.000:0.000000006)0.896:0.001630638)0.901:0.001625614)0.999:0.006637134)0.000:0.000000006,'EPI_ISL_145737':0.003276199)0.000:0.000000006,('EPI_ISL_173727':0.003275882,'EPI_ISL_145391':0.000000006)0.988:0.003266874)0.000:0.000000006)0.972:0.003270626)0.764:0.001651123,'EPI_ISL_179841':0.002349931)0.775:0.002191139,'EPI_ISL_181779':0.000913675)0.785:0.002200420)0.953:0.003368580,('EPI_ISL_234427':0.002431315,'EPI_ISL_387721':0.004117180)0.995:0.007527191)0.845:0.001687913,('EPI_ISL_387120':0.000815864,'EPI_ISL_387116':0.000816198)0.983:0.004943351)0.961:0.005572677,'EPI_ISL_154183':0.006779602)0.976:0.007466641)0.368:0.003856484)0.967:0.006922187)0.942:0.005288749,(('EPI_ISL_150412':0.003269868,('EPI_ISL_127668':0.005736345,('EPI_ISL_173934':0.001630878,(((('EPI_ISL_173923':0.0,'EPI_ISL_173631':0.0):0.000813425,'EPI_ISL_250818':0.000000006)0.971:0.004085931,('EPI_ISL_502268':0.005747431,'EPI_ISL_502269':0.002453031)0.000:0.000000006)0.996:0.008245545,('EPI_ISL_294457':0.004916828,'EPI_ISL_173630':0.006588593)0.753:0.000804186)0.894:0.002447948)1.000:0.011743651)0.993:0.008298272)0.744:0.000856624,('EPI_ISL_76661':0.000000006,('EPI_ISL_76660':0.030682950,'EPI_ISL_76662':0.001744686)0.768:0.000692222)0.997:0.009003402)1.000:0.013863531)0.962:0.005834270,'EPI_ISL_65625':0.012082745)1.000:0.021769886)0.776:0.000800698)0.973:0.006653795,'EPI_ISL_150404':0.031406533)0.890:0.002373084,('EPI_ISL_150422':0.009868708,(('EPI_ISL_134201':0.007389365,('EPI_ISL_150402':0.001626790,'EPI_ISL_150431':0.000000006)0.877:0.001621774)0.751:0.000824315,('EPI_ISL_150420':0.004918331,'EPI_ISL_11187':0.008245624)0.872:0.001630300)0.982:0.004907032)0.742:0.000821981)0.768:0.000804848,((('EPI_ISL_333':0.003312162,('EPI_ISL_10367':0.002421926,'EPI_ISL_225553':0.001783596)1.000:0.014891393)0.730:0.000742924,(('EPI_ISL_150415':0.001630232,'EPI_ISL_190690':0.001617683)0.949:0.004264974,'EPI_ISL_337':0.029056120)0.812:0.001490042)0.998:0.010170657,'EPI_ISL_243355':0.015395090)0.806:0.001431671)0.901:0.002727466)0.971:0.010246097)0.225:0.008184812)1.000:0.063555321)0.814:0.003510934,'EPI_ISL_68737':0.071215277)0.927:0.005748509,('EPI_ISL_85566':0.005760896,(((('EPI_ISL_112235':0.012605954,(('EPI_ISL_291118':0.000807423,'EPI_ISL_290232':0.000000006)0.876:0.001615193,('EPI_ISL_301619':0.000000006,'EPI_ISL_587':0.001620582)0.768:0.000812774)0.871:0.003035626)0.998:0.011153577,(('EPI_ISL_66183':0.046171651,((('EPI_ISL_506081':0.001309761,(('EPI_ISL_506158':0.000813748,('EPI_ISL_506153':0.000000006,'EPI_ISL_506155':0.000813617)0.875:0.000813747)0.000:0.000000006,('EPI_ISL_506157':0.003239784,'EPI_ISL_170555':0.031374991)0.935:0.004157546)1.000:0.036380500)0.938:0.004520665,'EPI_ISL_506063':0.004875342)0.737:0.002127287,('EPI_ISL_506097':0.000837349,('EPI_ISL_66190':0.000780659,'EPI_ISL_66187':0.005747881)1.000:0.009917083)0.982:0.009703736)1.000:0.028667141)0.981:0.016136765,(((('EPI_ISL_379542':0.0,'EPI_ISL_379543':0.0):0.001623138,('EPI_ISL_379545':0.000000006,'EPI_ISL_379544':0.000000006)0.721:0.000000006)0.843:0.006526595,((((('EPI_ISL_80506':0.000808383,'EPI_ISL_80507':0.000000006)0.000:0.000000006,('EPI_ISL_80508':0.000000006,'EPI_ISL_128938':0.004059416)0.842:0.000808383)0.916:0.000808244,'EPI_ISL_181329':0.011585673)0.000:0.000000006,(((('EPI_ISL_309181':0.000808965,(('EPI_ISL_129987':0.000801016,('EPI_ISL_279526':0.001063887,('EPI_ISL_279527':0.002184405,'EPI_ISL_138998':0.002690680)0.353:0.000808850)0.889:0.002196986)0.967:0.003261380,('EPI_ISL_129593':0.004863218,(((((('EPI_ISL_309189':0.0,'EPI_ISL_309183':0.0):0.000808016,(('EPI_ISL_309185':0.0,'EPI_ISL_309190':0.0,'EPI_ISL_309182':0.0):0.000000006,'EPI_ISL_309188':0.001621693)0.823:0.000812478)0.756:0.000815969,((('EPI_ISL_499086':0.000000006,((('EPI_ISL_4061869':0.0,'EPI_ISL_4061898':0.0):0.000808913,('EPI_ISL_4168034':0.0,'EPI_ISL_4168036':0.0):0.000811130)0.912:0.001623357,('EPI_ISL_4031576':0.003254969,'EPI_ISL_4061925':0.001621557)0.000:0.000000006)0.940:0.001621662)0.946:0.001621248,(((('EPI_ISL_372292':0.0,'EPI_ISL_372293':0.0,'EPI_ISL_372296':0.0,'EPI_ISL_502286':0.0,'EPI_ISL_372282':0.0,'EPI_ISL_502292':0.0,'EPI_ISL_372294':0.0,'EPI_ISL_502300':0.0):0.000000006,('EPI_ISL_372284':0.000809303,'EPI_ISL_372297':0.000000006)0.834:0.000809380)0.992:0.004881250,(((('EPI_ISL_379513':0.0,'EPI_ISL_379541':0.0):0.000000006,(('EPI_ISL_379517':0.0,'EPI_ISL_379523':0.0):0.001628465,(('EPI_ISL_379521':0.0,'EPI_ISL_379522':0.0):0.002445670,('EPI_ISL_379498':0.000820475,('EPI_ISL_379502':0.001628339,'EPI_ISL_379497':0.001627729)0.000:0.000000006)0.862:0.000813129)0.000:0.000000006)0.000:0.000000006)0.964:0.000000006,(('EPI_ISL_366884':0.000000006,('EPI_ISL_502291':0.000808208,('EPI_ISL_502287':0.0,'EPI_ISL_502289':0.0,'EPI_ISL_502288':0.0):0.000000006)0.911:0.001618304)0.986:0.004878095,((('EPI_ISL_502304':0.0,'EPI_ISL_502299':0.0,'EPI_ISL_502293':0.0,'EPI_ISL_502294':0.0,'EPI_ISL_502296':0.0):0.000000006,'EPI_ISL_502297':0.000809172)0.953:0.001620322,('EPI_ISL_379537':0.001630219,('EPI_ISL_379506':0.0,'EPI_ISL_379505':0.0):0.001628343)0.000:0.000000006)0.862:0.000809548)0.747:0.000000006)0.954:0.000000006,(('EPI_ISL_328526':0.002432792,('EPI_ISL_6785325':0.004076242,(('EPI_ISL_372291':0.0,'EPI_ISL_372290':0.0,'EPI_ISL_372281':0.0):0.000000006,('EPI_ISL_329151':0.0,'EPI_ISL_329172':0.0):0.000809737)0.921:0.000809538)0.000:0.000000006)0.000:0.000000006,('EPI_ISL_329158':0.0,'EPI_ISL_328523':0.0,'EPI_ISL_329171':0.0,'EPI_ISL_328522':0.0):0.000000006)0.000:0.000000006)0.000:0.000000006)0.862:0.000810036,('EPI_ISL_6785359':0.000000006,('EPI_ISL_499084':0.000809952,'EPI_ISL_499085':0.000811137)0.816:0.000811441)0.849:0.000810335)0.000:0.000000006)0.999:0.007359260,(((('EPI_ISL_329170':0.0,'EPI_ISL_234610':0.0,'EPI_ISL_329163':0.0,'EPI_ISL_234605':0.0,'EPI_ISL_329165':0.0,'EPI_ISL_234608':0.0,'EPI_ISL_329174':0.0):0.000000006,('EPI_ISL_284695':0.000809268,(('EPI_ISL_234613':0.0,'EPI_ISL_284693':0.0):0.001619891,('EPI_ISL_190463':0.001619946,((('EPI_ISL_234604':0.003269612,'EPI_ISL_329168':0.002446457)0.762:0.000801723,'EPI_ISL_284694':0.000000006)0.951:0.001619884,(('EPI_ISL_284697':0.0,'EPI_ISL_329164':0.0):0.000808755,'EPI_ISL_234606':0.000000006)0.000:0.000000006)0.899:0.000809285)0.000:0.000000006)0.525:0.000000006)0.000:0.000000006)0.000:0.000000006,'EPI_ISL_234609':0.002435359)0.715:0.000741664,(('EPI_ISL_329183':0.0,'EPI_ISL_329175':0.0):0.000000006,('EPI_ISL_329178':0.002432843,('EPI_ISL_329169':0.000809384,('EPI_ISL_329167':0.0,'EPI_ISL_329173':0.0):0.000000006)0.000:0.000000006)0.915:0.001620557)0.949:0.002675905)0.812:0.001451296)0.949:0.003266100)0.998:0.008196170,(('EPI_ISL_309184':0.0,'EPI_ISL_309187':0.0):0.000000006,'EPI_ISL_309186':0.000000006)0.888:0.001614002)0.745:0.000809932,'EPI_ISL_170565':0.001622152)0.791:0.000805943,('EPI_ISL_218443':0.004064589,'EPI_ISL_217479':0.013149206)0.437:0.000000006)0.987:0.003257309)0.613:0.000000006)0.303:0.000000006)0.000:0.000000006,(('EPI_ISL_162440':0.002435183,(('EPI_ISL_138948':0.003259454,('EPI_ISL_162438':0.0,'EPI_ISL_162436':0.0):0.003243543)0.000:0.000000006,(('EPI_ISL_151146':0.000807340,'EPI_ISL_151145':0.000000006)0.986:0.005707130,((('EPI_ISL_379509':0.001623813,(('EPI_ISL_285503':0.001640020,'EPI_ISL_285502':0.001634410)0.767:0.000805213,('EPI_ISL_297933':0.001671974,'EPI_ISL_297934':0.010882460)0.774:0.000767677)0.964:0.003253891)0.866:0.001626959,(('EPI_ISL_379510':0.0,'EPI_ISL_379508':0.0):0.000807943,((('EPI_ISL_379511':0.0,'EPI_ISL_379512':0.0):0.000000006,'EPI_ISL_379546':0.001617415)0.000:0.000000006,('EPI_ISL_379547':0.000808021,'EPI_ISL_328525':0.005690261)0.000:0.000000006)0.000:0.000000006)0.769:0.000808142)0.904:0.001618164,('EPI_ISL_379507':0.003252381,'EPI_ISL_379504':0.000807669)0.000:0.000000006)0.913:0.002442304)0.872:0.002426446)0.929:0.003253497)0.859:0.001611304,(('EPI_ISL_84476':0.002433714,'EPI_ISL_134031':0.000000006)0.988:0.003249190,(('EPI_ISL_93814':0.001614046,(('EPI_ISL_93813':0.0,'EPI_ISL_93816':0.0,'EPI_ISL_93815':0.0,'EPI_ISL_93817':0.0):0.000000006,'EPI_ISL_93812':0.004049761)0.000:0.000000006)0.000:0.000000006,((('EPI_ISL_142881':0.000000006,'EPI_ISL_138947':0.009008686)0.855:0.000808822,'EPI_ISL_329146':0.000805887)0.000:0.000000006,('EPI_ISL_329149':0.001613017,'EPI_ISL_190689':0.005674265)0.000:0.000000006)0.999:0.004048849)0.825:0.000806644)0.000:0.000000006)0.843:0.000806518)0.984:0.004900423,'EPI_ISL_127502':0.004899834)0.553:0.001612602,('EPI_ISL_167143':0.0,'EPI_ISL_167144':0.0,'EPI_ISL_143454':0.0):0.001618487)0.000:0.000000006)0.719:0.000820544,'EPI_ISL_80505':0.003237014)0.999:0.013412925)0.998:0.017110059,('EPI_ISL_506100':0.038324181,('EPI_ISL_84591':0.009198451,'EPI_ISL_506137':0.007523754)1.000:0.032330812)0.943:0.011176580)0.962:0.007784149)0.993:0.013803754)0.974:0.008290538,((('EPI_ISL_6233':0.006557643,('EPI_ISL_4633':0.017506561,('EPI_ISL_79770':0.0,'EPI_ISL_79772':0.0):0.010857016)0.923:0.003959801)0.979:0.005897102,(((('EPI_ISL_277376':0.015928546,(('EPI_ISL_82506':0.005688036,('EPI_ISL_79784':0.003277020,'EPI_ISL_79785':0.005725285)0.000:0.000000006)0.917:0.003268651,(('EPI_ISL_77917':0.000000006,('EPI_ISL_94234':0.010684094,('EPI_ISL_19946':0.000783311,'EPI_ISL_82526':0.003277428)0.979:0.004098778)0.758:0.000818273)0.770:0.000810997,'EPI_ISL_79802':0.001620503)0.887:0.002555001)0.996:0.011646363)0.981:0.008329266,((((('EPI_ISL_216618':0.000807854,((('EPI_ISL_216619':0.000807710,'EPI_ISL_216623':0.001617698)0.000:0.000000006,('EPI_ISL_7000':0.000807922,'EPI_ISL_64896':0.001617343)0.000:0.000000006)0.000:0.000000006,(('EPI_ISL_216622':0.002430816,'EPI_ISL_216621':0.000000006)0.000:0.000000006,((('EPI_ISL_7172':0.0,'EPI_ISL_216620':0.0):0.000000006,'EPI_ISL_7020':0.000808744)0.000:0.000000006,'EPI_ISL_7021':0.000807889)0.852:0.000807887)0.000:0.000000006)0.000:0.000000006)0.999:0.009836641,(((('EPI_ISL_28750':0.004875725,'EPI_ISL_64900':0.008991078)0.000:0.000000006,(('EPI_ISL_216629':0.009794134,'EPI_ISL_180861':0.004057043)0.000:0.000000006,('EPI_ISL_79804':0.000807728,('EPI_ISL_79758':0.000000006,'EPI_ISL_79796':0.001617660)0.000:0.000000006)0.975:0.002427592)0.000:0.000000006)0.815:0.000808809,(((((('EPI_ISL_79769':0.0,'EPI_ISL_79768':0.0):0.001615061,(('EPI_ISL_25619':0.0,'EPI_ISL_74347':0.0):0.000000006,'EPI_ISL_74349':0.000806205)0.000:0.000000006)0.992:0.004896144,(('EPI_ISL_6988':0.002427940,('EPI_ISL_79783':0.004067219,((('EPI_ISL_142468':0.0,'EPI_ISL_142470':0.0):0.002436051,('EPI_ISL_216539':0.0,'EPI_ISL_216538':0.0):0.003251402)0.953:0.003253680,(('EPI_ISL_131865':0.0,'EPI_ISL_131765':0.0):0.001618630,'EPI_ISL_388039':0.001617993)0.874:0.001627134)0.931:0.002445375)0.726:0.000799797)0.832:0.000806367,'EPI_ISL_157963':0.008975766)0.000:0.000000006)0.855:0.000814510,('EPI_ISL_79760':0.013935896,'EPI_ISL_79791':0.008493246)0.732:0.000532631)0.000:0.000000006,('EPI_ISL_79786':0.010628512,('EPI_ISL_79777':0.001619198,('EPI_ISL_180864':0.001620191,'EPI_ISL_79759':0.000808655)0.000:0.000000006)0.998:0.006511033)0.000:0.000000006)0.000:0.000000006,'EPI_ISL_142328':0.004052646)0.924:0.001617539)0.745:0.000000006,('EPI_ISL_378376':0.004893586,'EPI_ISL_79794':0.002428979)0.965:0.004888871)0.857:0.000805432)0.000:0.000000006,'EPI_ISL_12520':0.003238103)0.997:0.006568753,(('EPI_ISL_141294':0.0,'EPI_ISL_12530':0.0):0.001616771,('EPI_ISL_5345':0.005702585,'EPI_ISL_25205':0.000807517)0.000:0.000000006)0.778:0.000818542)0.940:0.003279018,'EPI_ISL_65626':0.022553907)0.749:0.000781098)0.756:0.000838707,((((('EPI_ISL_135101':0.0,'EPI_ISL_135102':0.0):0.000807572,'EPI_ISL_135067':0.000000006)0.990:0.004054307,('EPI_ISL_95450':0.004876534,(('EPI_ISL_63337':0.000807795,(('EPI_ISL_94221':0.001624471,('EPI_ISL_94189':0.000812801,'EPI_ISL_94242':0.004055363)0.743:0.000802197)0.975:0.003253951,((('EPI_ISL_257132':0.007325395,(('EPI_ISL_257137':0.003258598,'EPI_ISL_257135':0.001622735)0.778:0.000808252,('EPI_ISL_215563':0.001727041,'EPI_ISL_215536':0.002477856)1.000:0.008908618)0.000:0.000000006)0.942:0.001618194,((('EPI_ISL_134958':0.000807338,(((((('EPI_ISL_279248':0.000806925,(('EPI_ISL_279343':0.0,'EPI_ISL_279237':0.0):0.000000006,'EPI_ISL_279259':0.001616281)0.000:0.000000006)0.999:0.009919507,(('EPI_ISL_381849':0.004909549,'EPI_ISL_221436':0.004083094)0.728:0.000779938,('EPI_ISL_372110':0.007393911,('EPI_ISL_254763':0.000803697,'EPI_ISL_254762':0.000000006)0.997:0.007388164)0.745:0.000742798)0.730:0.000707557)0.997:0.008255883,((((('EPI_ISL_254795':0.006599768,'EPI_ISL_397766':0.004891034)0.875:0.001619636,'EPI_ISL_261433':0.001616906)0.000:0.000000006,'EPI_ISL_230080':0.007329840)0.000:0.000000006,((('EPI_ISL_252211':0.000808184,'EPI_ISL_252195':0.000809502)0.866:0.000809284,(('EPI_ISL_252205':0.0,'EPI_ISL_252196':0.0,'EPI_ISL_252204':0.0):0.000808359,'EPI_ISL_252210':0.000000006)0.000:0.000000006)1.000:0.013203529,(('EPI_ISL_266509':0.000809334,'EPI_ISL_266498':0.001616764)0.902:0.001615367,'EPI_ISL_381746':0.004066641)0.904:0.001624015)0.000:0.000000006)0.236:0.000000006,(((((((('EPI_ISL_393464':0.000000006,'EPI_ISL_506174':0.000805741)0.995:0.004862208,'EPI_ISL_273541':0.000000006)0.309:0.000806375,(('EPI_ISL_393476':0.000000006,'EPI_ISL_14777716':0.004867227)0.953:0.002424517,('EPI_ISL_376349':0.008980523,'EPI_ISL_397843':0.001614220)0.000:0.000000006)0.879:0.000806456)0.000:0.000000006,('EPI_ISL_397812':0.002456181,'EPI_ISL_266531':0.008175728)0.732:0.000778569)0.000:0.000000006,('EPI_ISL_273592':0.0,'EPI_ISL_273538':0.0):0.000806375)0.000:0.000000006,'EPI_ISL_378305':0.004049867)0.841:0.000806218,'EPI_ISL_206266':0.000000006)0.000:0.000000006,(((((((((('EPI_ISL_177648':0.000805297,(('EPI_ISL_178086':0.000806989,('EPI_ISL_174411':0.000805581,'EPI_ISL_178084':0.000000006)0.807:0.000805789)0.823:0.000806413,('EPI_ISL_206446':0.003229613,'EPI_ISL_301552':0.000000006)0.864:0.000805208)0.000:0.000000006)0.758:0.000000006,('EPI_ISL_301114':0.002422428,'EPI_ISL_206409':0.001612598)0.758:0.000000006)0.000:0.000000006,('EPI_ISL_175339':0.000805560,('EPI_ISL_178079':0.000000006,('EPI_ISL_175340':0.000805399,'EPI_ISL_178080':0.000805334)0.000:0.000000006)0.000:0.000000006)0.916:0.001614567)0.000:0.000000006,('EPI_ISL_178082':0.000805272,('EPI_ISL_179545':0.000805913,(('EPI_ISL_173665':0.000000006,(('EPI_ISL_173667':0.0,'EPI_ISL_173664':0.0):0.000805268,('EPI_ISL_301113':0.0,'EPI_ISL_301117':0.0,'EPI_ISL_301111':0.0):0.001612274)0.763:0.000000006)0.000:0.000000006,(((('EPI_ISL_301077':0.000805122,('EPI_ISL_301571':0.000805512,('EPI_ISL_300672':0.000000006,('EPI_ISL_300673':0.000804607,'EPI_ISL_301112':0.000804689)0.000:0.000000006)0.000:0.000000006)0.962:0.002419682)0.000:0.000000006,(('EPI_ISL_300709':0.0,'EPI_ISL_179543':0.0,'EPI_ISL_301064':0.0,'EPI_ISL_206449':0.0,'EPI_ISL_206448':0.0):0.000000006,('EPI_ISL_300708':0.000805233,'EPI_ISL_301059':0.001611768)0.000:0.000000006)0.000:0.000000006)0.844:0.000805077,'EPI_ISL_235740':0.005671976)0.000:0.000000006,'EPI_ISL_301551':0.001611449)0.913:0.001611965)0.858:0.000805305)0.000:0.000000006)0.000:0.000000006)0.000:0.000000006,('EPI_ISL_177455':0.0,'EPI_ISL_178085':0.0,'EPI_ISL_178081':0.0):0.000000006)1.000:0.000000006,('EPI_ISL_178087':0.002421569,'EPI_ISL_178083':0.001612073)0.510:0.000000006)0.000:0.000000006,'EPI_ISL_378280':0.000000006)0.848:0.000805371,('EPI_ISL_206264':0.0,'EPI_ISL_206268':0.0):0.000805371)0.000:0.000000006,((('EPI_ISL_381460':0.000000006,'EPI_ISL_381459':0.000806632)0.985:0.004070256,(((((('EPI_ISL_397796':0.001611552,'EPI_ISL_506172':0.008129864)0.000:0.000000006,'EPI_ISL_378301':0.004050678)0.000:0.000000006,'EPI_ISL_397813':0.000812215)0.000:0.000000006,((('EPI_ISL_369375':0.000758436,'EPI_ISL_369373':0.002466778)1.000:0.009027381,'EPI_ISL_397822':0.000000006)0.000:0.000000006,'EPI_ISL_397825':0.000805256)0.925:0.000805227)0.967:0.002420223,'EPI_ISL_378295':0.001612117)0.000:0.000000006,('EPI_ISL_4072261':0.000810276,('EPI_ISL_397831':0.000000006,'EPI_ISL_397833':0.000805787)0.773:0.000803580)0.996:0.004866905)0.761:0.000788735)0.931:0.002441741,'EPI_ISL_261439':0.000805321)0.000:0.000000006)0.000:0.000000006,'EPI_ISL_215550':0.002423044)0.946:0.001613063)0.995:0.004864723)0.735:0.000000006)0.886:0.000807389,(('EPI_ISL_266504':0.0,'EPI_ISL_266499':0.0):0.004930695,('EPI_ISL_378300':0.000809894,('EPI_ISL_217482':0.000000006,'EPI_ISL_217488':0.000809226)0.951:0.003248378)0.970:0.004897342)0.999:0.009070024)0.000:0.000000006,('EPI_ISL_257128':0.000804373,'EPI_ISL_257118':0.001620894)0.970:0.003251525)0.000:0.000000006,'EPI_ISL_397764':0.008997367)0.987:0.004881741)0.784:0.000810850,'EPI_ISL_134913':0.002428996)0.000:0.000000006,(('EPI_ISL_158506':0.005692930,('EPI_ISL_158598':0.003240697,('EPI_ISL_245467':0.000000006,('EPI_ISL_243748':0.004053904,'EPI_ISL_257117':0.000000006)0.473:0.000807506)0.999:0.004872359)0.000:0.000000006)0.000:0.000000006,('EPI_ISL_135117':0.004084574,'EPI_ISL_158518':0.005722401)0.736:0.000787872)0.000:0.000000006)0.000:0.000000006)0.828:0.001619100,(('EPI_ISL_125796':0.0,'EPI_ISL_697580':0.0):0.001620068,(('EPI_ISL_135005':0.000000006,'EPI_ISL_134927':0.002432515)0.955:0.002433061,((((('EPI_ISL_134918':0.005818985,'EPI_ISL_134985':0.000732050)0.989:0.005796721,'EPI_ISL_94982':0.000814435)0.751:0.000804742,('EPI_ISL_134987':0.006534540,('EPI_ISL_134940':0.001621592,'EPI_ISL_135055':0.006540997)0.000:0.000000006)0.950:0.002434041)0.000:0.000000006,(('EPI_ISL_243739':0.001626046,'EPI_ISL_257127':0.002428609)0.998:0.008208064,(('EPI_ISL_133605':0.000803011,'EPI_ISL_216852':0.002441992)0.986:0.004892127,(('EPI_ISL_257291':0.006545012,'EPI_ISL_189545':0.003026767)0.738:0.001043203,('EPI_ISL_135054':0.004071914,('EPI_ISL_257126':0.002432534,((('EPI_ISL_257143':0.0,'EPI_ISL_257145':0.0):0.000000006,'EPI_ISL_243742':0.001617709)0.936:0.001619021,'EPI_ISL_158439':0.004880154)0.000:0.000000006)0.760:0.000805732)0.758:0.000814274)0.000:0.000000006)0.937:0.002434418)0.760:0.000814085)0.000:0.000000006,('EPI_ISL_134980':0.006534375,'EPI_ISL_95368':0.004061677)0.000:0.000000006)0.000:0.000000006)0.444:0.000809234)0.000:0.000000006)0.996:0.005693558)0.000:0.000000006)0.879:0.000807654,'EPI_ISL_243737':0.014828313)0.000:0.000000006)0.000:0.000000006)0.780:0.000806334,'EPI_ISL_79790':0.002434387)0.901:0.002448777,(((('EPI_ISL_79779':0.005692455,((('EPI_ISL_127974':0.005491144,'EPI_ISL_216365':0.001825005)0.952:0.004084610,(((('EPI_ISL_94214':0.000000006,'EPI_ISL_278063':0.001667592)0.978:0.003240530,(('EPI_ISL_257242':0.005969261,'EPI_ISL_257222':0.001583670)1.000:0.014670446,('EPI_ISL_94233':0.004058970,(('EPI_ISL_141246':0.002426194,((('EPI_ISL_135034':0.002424638,(('EPI_ISL_162243':0.000805250,(('EPI_ISL_162260':0.006638445,('EPI_ISL_161095':0.000000006,'EPI_ISL_161057':0.001613481)0.877:0.001609917)0.903:0.002439454,(((('EPI_ISL_230073':0.004057404,((('EPI_ISL_216708':0.0,'EPI_ISL_216700':0.0):0.000000006,'EPI_ISL_216710':0.000805829)0.916:0.000805797,('EPI_ISL_216687':0.000805833,('EPI_ISL_216695':0.0,'EPI_ISL_216709':0.0,'EPI_ISL_216690':0.0,'EPI_ISL_216694':0.0,'EPI_ISL_216686':0.0,'EPI_ISL_216698':0.0):0.000000006)0.000:0.000000006)0.956:0.003236219)0.743:0.000813330,(('EPI_ISL_220258':0.002426544,'EPI_ISL_254862':0.004874728)0.000:0.000000006,'EPI_ISL_293998':0.006508954)0.926:0.001615374)0.000:0.000000006,((((('EPI_ISL_506178':0.001578985,'EPI_ISL_14777711':0.009075273)0.967:0.004112312,('EPI_ISL_502718':0.000807658,('EPI_ISL_705719':0.005699813,'EPI_ISL_502716':0.001620329)0.000:0.000000006)0.000:0.000000006)0.770:0.000810131,'EPI_ISL_397799':0.004876844)0.758:0.000784515,(('EPI_ISL_309635':0.004062897,('EPI_ISL_309627':0.000807708,'EPI_ISL_329549':0.000000006)0.000:0.000000006)0.967:0.004105608,(('EPI_ISL_506000':0.0,'EPI_ISL_505997':0.0):0.007381307,('EPI_ISL_309624':0.000808796,('EPI_ISL_309591':0.000000006,('EPI_ISL_309581':0.000811184,('EPI_ISL_309622':0.000808889,(('EPI_ISL_309615':0.0,'EPI_ISL_309580':0.0,'EPI_ISL_309588':0.0,'EPI_ISL_309583':0.0):0.000000006,(('EPI_ISL_309593':0.0,'EPI_ISL_309616':0.0,'EPI_ISL_309613':0.0,'EPI_ISL_309592':0.0):0.000808992,'EPI_ISL_309628':0.000810014)0.000:0.000000006)0.000:0.000000006)0.810:0.000807896)0.799:0.000810401)0.981:0.004062191)0.000:0.000000006)0.939:0.003248549)0.996:0.007447046)0.866:0.002453879,('EPI_ISL_181059':0.000815896,((((('EPI_ISL_309582':0.000805723,('EPI_ISL_309589':0.001612926,(('EPI_ISL_309584':0.001612539,'EPI_ISL_303850':0.000805797)0.755:0.000000006,('EPI_ISL_309625':0.0,'EPI_ISL_309585':0.0,'EPI_ISL_309579':0.0):0.000000006)0.000:0.000000006)0.000:0.000000006)0.984:0.004869651,('EPI_ISL_701660':0.000808316,'EPI_ISL_376268':0.000805250)0.918:0.002901688)0.878:0.001976799,(((((('EPI_ISL_294053':0.002422950,((('EPI_ISL_701620':0.001613412,'EPI_ISL_376276':0.002424071)0.000:0.000000006,(('EPI_ISL_701627':0.001613636,('EPI_ISL_376295':0.000806061,('EPI_ISL_701636':0.000805976,'EPI_ISL_701663':0.000000006)0.807:0.000806375)0.198:0.000806624)0.758:0.000000006,'EPI_ISL_393457':0.005674590)0.000:0.000000006)0.000:0.000000006,('EPI_ISL_376256':0.000000006,'EPI_ISL_701645':0.002420890)0.929:0.001613088)0.909:0.000805801)0.000:0.000000006,('EPI_ISL_294017':0.002421111,('EPI_ISL_294054':0.000804596,'EPI_ISL_376267':0.004863653)0.779:0.000809230)0.000:0.000000006)0.000:0.000000006,(('EPI_ISL_376307':0.0,'EPI_ISL_376322':0.0,'EPI_ISL_376272':0.0,'EPI_ISL_376355':0.0,'EPI_ISL_376354':0.0,'EPI_ISL_376281':0.0):0.000000006,'EPI_ISL_376275':0.000805660)0.989:0.004052196)0.850:0.000805831,'EPI_ISL_254741':0.004861434)0.000:0.000000006,((('EPI_ISL_502636':0.001613099,('EPI_ISL_701644':0.000805711,('EPI_ISL_502684':0.0,'EPI_ISL_502685':0.0,'EPI_ISL_502637':0.0):0.000000006)0.000:0.000000006)0.955:0.003249883,(('EPI_ISL_328414':0.001613250,'EPI_ISL_328434':0.000000006)0.909:0.001612543,('EPI_ISL_328435':0.001611153,'EPI_ISL_328433':0.003233436)0.000:0.000000006)0.966:0.004055449)0.751:0.001613620,'EPI_ISL_257689':0.005684266)0.673:0.000000006)0.000:0.000000006,'EPI_ISL_254837':0.004044346)0.822:0.000805956)0.000:0.000000006,('EPI_ISL_254852':0.002423042,'EPI_ISL_254847':0.004046235)0.000:0.000000006)0.000:0.000000006,'EPI_ISL_254848':0.003234197)0.978:0.004064016)0.814:0.000800340)0.000:0.000000006)0.000:0.000000006,('EPI_ISL_257693':0.008176835,('EPI_ISL_245537':0.000000006,'EPI_ISL_256333':0.000808121)0.000:0.000000006)0.994:0.004869120)0.599:0.000000006)0.232:0.000810732)0.982:0.003244671,('EPI_ISL_158505':0.004918342,'EPI_ISL_158452':0.001588945)0.971:0.004915973)0.000:0.000000006)0.786:0.000807457,'EPI_ISL_142566':0.000807464)0.889:0.001616289,('EPI_ISL_133770':0.000810983,('EPI_ISL_129067':0.001612860,('EPI_ISL_129070':0.000805887,'EPI_ISL_129069':0.000000006)0.000:0.000000006)0.775:0.000803497)0.967:0.003251080)0.024:0.000808723)0.744:0.000000006,((((('EPI_ISL_378293':0.006558786,('EPI_ISL_219995':0.000000006,'EPI_ISL_220015':0.001610438)0.999:0.008253577)0.712:0.000689804,('EPI_ISL_14767437':0.009867387,('EPI_ISL_378263':0.004049483,'EPI_ISL_378262':0.002425627)0.839:0.001580348)0.985:0.005768999)0.987:0.005769901,'EPI_ISL_230085':0.005669916)0.000:0.000000006,('EPI_ISL_222146':0.000808105,'EPI_ISL_222156':0.000805659)0.981:0.004054265)0.796:0.000804941,(((('EPI_ISL_14767405':0.026611576,((((('EPI_ISL_277417':0.001615003,(('EPI_ISL_14767429':0.004895557,((((('EPI_ISL_14767319':0.002414894,(('EPI_ISL_14767441':0.001609255,('EPI_ISL_14767439':0.000000006,'EPI_ISL_14767447':0.000000006)0.000:0.000000006)0.916:0.000803462,('EPI_ISL_9589287':0.003226581,'EPI_ISL_9589449':0.000811579)0.956:0.003226081)0.000:0.000000006)0.000:0.000000006,('EPI_ISL_14767367':0.001608510,('EPI_ISL_14767414':0.004042509,'EPI_ISL_14767435':0.000000006)0.000:0.000000006)0.941:0.001608794)0.916:0.001610098,('EPI_ISL_14767419':0.000803550,'EPI_ISL_14767315':0.001613895)0.886:0.001609478)0.000:0.000000006,'EPI_ISL_14767418':0.002421530)0.941:0.002418531,(('EPI_ISL_378279':0.003232507,'EPI_ISL_378274':0.008121600)0.000:0.000000006,'EPI_ISL_378272':0.001604362)0.840:0.001625631)0.789:0.000803611)0.765:0.000809379,'EPI_ISL_4072266':0.002423698)0.758:0.000802779)0.786:0.000806294,('EPI_ISL_4072267':0.002417005,'EPI_ISL_14767432':0.002417045)0.000:0.000000006)0.000:0.000000006,('EPI_ISL_397780':0.001611211,'EPI_ISL_397839':0.001610303)0.769:0.000806328)0.800:0.000806170,(('EPI_ISL_397826':0.000804220,('EPI_ISL_397779':0.000804282,('EPI_ISL_4072262':0.003229011,('EPI_ISL_397836':0.0,'EPI_ISL_397838':0.0,'EPI_ISL_397837':0.0,'EPI_ISL_397832':0.0):0.001610510)0.000:0.000000006)0.000:0.000000006)0.925:0.001609931,('EPI_ISL_397783':0.002423444,(('EPI_ISL_397834':0.000000006,('EPI_ISL_397793':0.002419245,'EPI_ISL_397791':0.001608908)0.000:0.000000006)0.000:0.000000006,('EPI_ISL_4072263':0.000807820,'EPI_ISL_397835':0.001611562)0.775:0.000801395)0.925:0.000803861)0.000:0.000000006)0.798:0.000805288)0.834:0.000805315,('EPI_ISL_397814':0.008936908,(('EPI_ISL_397765':0.002417571,(('EPI_ISL_378270':0.002449832,'EPI_ISL_378268':0.003218842)0.997:0.006543935,'EPI_ISL_378278':0.006473163)0.000:0.000000006)0.974:0.003225679,'EPI_ISL_397794':0.002418505)0.000:0.000000006)0.277:0.000000006)1.000:0.016268040)0.716:0.001030246,('EPI_ISL_257231':0.000000006,(('EPI_ISL_257250':0.000805627,'EPI_ISL_257258':0.000810187)0.888:0.001615881,('EPI_ISL_143225':0.000806212,'EPI_ISL_125802':0.002422564)0.000:0.000000006)0.000:0.000000006)0.000:0.000000006)0.916:0.000805815,'EPI_ISL_135066':0.005673969)0.000:0.000000006,'EPI_ISL_125801':0.000805868)0.799:0.000808082)0.978:0.003242806)0.801:0.000809476)0.732:0.000765398)0.924:0.002472507)0.000:0.000000006,'EPI_ISL_329314':0.002425016)0.920:0.001614851,('EPI_ISL_94197':0.007307155,('EPI_ISL_83531':0.001634166,('EPI_ISL_94169':0.002426641,('EPI_ISL_135130':0.003236307,('EPI_ISL_94173':0.000000006,('EPI_ISL_94168':0.000805579,'EPI_ISL_94162':0.002427928)0.735:0.000000006)0.000:0.000000006)0.449:0.000805159)1.000:0.011500115)0.763:0.000789681)0.000:0.000000006)0.941:0.003448790)0.971:0.004709165,((('EPI_ISL_142475':0.000785773,'EPI_ISL_142467':0.003282202)0.992:0.005741401,(('EPI_ISL_397788':0.001619520,(('EPI_ISL_397786':0.000000006,('EPI_ISL_328437':0.000809002,'EPI_ISL_397787':0.000809138)0.738:0.000000006)0.000:0.000000006,('EPI_ISL_328446':0.0,'EPI_ISL_397785':0.0):0.000862698)0.842:0.000809072)0.000:0.000000006,'EPI_ISL_328439':0.000808633)0.000:0.000000006)0.954:0.002437137,((((((('EPI_ISL_85206':0.0,'EPI_ISL_85175':0.0):0.003242183,('EPI_ISL_85174':0.0,'EPI_ISL_85164':0.0):0.000808420)0.735:0.000000006,('EPI_ISL_141145':0.002431315,(('EPI_ISL_216566':0.0,'EPI_ISL_216584':0.0):0.000000006,('EPI_ISL_216589':0.001622537,'EPI_ISL_216591':0.000808741)0.805:0.000810971)0.995:0.004882372)0.754:0.000000006)0.000:0.000000006,('EPI_ISL_141113':0.000811354,((('EPI_ISL_133596':0.0,'EPI_ISL_133594':0.0,'EPI_ISL_133595':0.0):0.000000006,('EPI_ISL_133598':0.002432444,('EPI_ISL_158516':0.0,'EPI_ISL_158463':0.0):0.001619876)0.000:0.000000006)0.000:0.000000006,((((('EPI_ISL_134978':0.000000006,'EPI_ISL_134981':0.000808719)0.000:0.000000006,('EPI_ISL_95434':0.003243854,'EPI_ISL_134926':0.004876376)0.000:0.000000006)0.000:0.000000006,(('EPI_ISL_158421':0.001618391,(('EPI_ISL_158435':0.0,'EPI_ISL_158441':0.0):0.000000006,'EPI_ISL_134979':0.002430796)0.000:0.000000006)0.000:0.000000006,'EPI_ISL_158437':0.000808924)0.865:0.000809408)0.768:0.000806732,('EPI_ISL_158448':0.000808972,(('EPI_ISL_158451':0.0,'EPI_ISL_158446':0.0):0.000000006,(('EPI_ISL_158454':0.000000006,'EPI_ISL_158449':0.000809310)0.930:0.001620109,('EPI_ISL_158459':0.001621674,'EPI_ISL_158455':0.004874611)0.000:0.000000006)1.000:0.000000006)0.000:0.000000006)0.772:0.000812870)0.945:0.003280020,(('EPI_ISL_397508':0.000811520,(((('EPI_ISL_397644':0.001625076,((('EPI_ISL_378283':0.000000006,'EPI_ISL_368798':0.004895665)0.902:0.003252909,('EPI_ISL_371833':0.002444162,'EPI_ISL_371830':0.000000006)0.000:0.000000006)0.745:0.000808575,'EPI_ISL_371837':0.004083256)0.974:0.005767794)0.759:0.000000006,('EPI_ISL_397693':0.000000006,('EPI_ISL_397638':0.0,'EPI_ISL_397675':0.0,'EPI_ISL_397688':0.0,'EPI_ISL_397700':0.0):0.002440640)0.000:0.000000006)0.000:0.000000006,((('EPI_ISL_372103':0.0,'EPI_ISL_397713':0.0):0.001628642,('EPI_ISL_397708':0.0,'EPI_ISL_397711':0.0):0.001624612)0.896:0.001628350,('EPI_ISL_397666':0.000000006,(('EPI_ISL_397655':0.000811933,((('EPI_ISL_397680':0.0,'EPI_ISL_397625':0.0):0.000000006,'EPI_ISL_397641':0.000812122)0.730:0.000000006,'EPI_ISL_397668':0.003262293)0.825:0.000812066)0.000:0.000000006,('EPI_ISL_397516':0.000000006,'EPI_ISL_397696':0.002440502)0.000:0.000000006)0.864:0.000813436)0.890:0.000811821)0.000:0.000000006)1.000:0.000000006,('EPI_ISL_381842':0.000811689,'EPI_ISL_397637':0.001625270)0.000:0.000000006)0.733:0.000000006)0.164:0.000000006,('EPI_ISL_327605':0.0,'EPI_ISL_327603':0.0):0.008186995)1.000:0.013251467)0.748:0.000788716)0.763:0.000810713)0.778:0.000807340)0.000:0.000000006,'EPI_ISL_141194':0.002431292)0.939:0.001618761,'EPI_ISL_216644':0.004061443)0.000:0.000000006,'EPI_ISL_139411':0.002429542)0.763:0.000803625)0.907:0.001626427)0.000:0.000000006)0.000:0.000000006,'EPI_ISL_80909':0.002431992)0.833:0.000807546,('EPI_ISL_79803':0.003888276,('EPI_ISL_63573':0.001795747,'EPI_ISL_8016':0.002268010)0.523:0.001617603)0.875:0.001797040)0.000:0.000000006,('EPI_ISL_148258':0.020048340,'EPI_ISL_79765':0.000669013)0.959:0.004206296)0.852:0.001614863)0.999:0.008191293)0.761:0.001404313,('EPI_ISL_224871':0.002538177,'EPI_ISL_224872':0.001517955)1.000:0.037151408)0.948:0.005297367)0.861:0.003120347,((('EPI_ISL_85076':0.0,'EPI_ISL_139403':0.0,'EPI_ISL_85062':0.0,'EPI_ISL_85061':0.0):0.007078739,('EPI_ISL_82511':0.005231482,('EPI_ISL_64905':0.002440421,((('EPI_ISL_84550':0.001613605,'EPI_ISL_80907':0.001634486)0.878:0.001618860,(('EPI_ISL_139413':0.000000006,('EPI_ISL_139414':0.0,'EPI_ISL_82535':0.0):0.000000006)0.965:0.003239615,'EPI_ISL_157950':0.006502620)0.000:0.000000006)0.800:0.001308901,(('EPI_ISL_82483':0.000000006,'EPI_ISL_79764':0.001615494)0.876:0.002115878,('EPI_ISL_79781':0.001617279,('EPI_ISL_79763':0.000000006,('EPI_ISL_79761':0.001617046,'EPI_ISL_79762':0.001616901)0.000:0.000000006)0.000:0.000000006)0.768:0.001126352)0.983:0.004887436)0.750:0.001114548)0.882:0.002682314)0.860:0.004156247)1.000:0.016969194,(('EPI_ISL_139424':0.001620338,'EPI_ISL_139423':0.000000006)1.000:0.026730347,('EPI_ISL_131451':0.002429617,('EPI_ISL_131452':0.000806960,('EPI_ISL_397910':0.000807461,'EPI_ISL_99348':0.001616266)0.702:0.000000006)0.775:0.002442323)0.998:0.013009406)0.915:0.004103417)0.992:0.009613662)1.000:0.016872079)0.957:0.006092674,'EPI_ISL_522':0.005549720)0.890:0.002598675)0.743:0.000936723)0.919:0.005569336,'EPI_ISL_8017':0.077908427)0.850:0.002605374,('EPI_ISL_65223':0.025960991,(('EPI_ISL_66130':0.004753157,((('EPI_ISL_168208':0.006783663,('EPI_ISL_254868':0.005702624,('EPI_ISL_258583':0.000000006,('EPI_ISL_258569':0.000806025,(('EPI_ISL_258576':0.0,'EPI_ISL_258575':0.0):0.000000006,'EPI_ISL_258571':0.000806672)0.000:0.000000006)0.970:0.004052961)0.994:0.008254154)0.940:0.004115913)0.735:0.000594437,('EPI_ISL_257153':0.000000006,'EPI_ISL_243732':0.003236082)0.997:0.007401903)1.000:0.016822112,'EPI_ISL_167891':0.022936070)0.779:0.001911031)1.000:0.088540968,((('EPI_ISL_8950':0.004894886,'EPI_ISL_23347':0.005982271)0.987:0.008317741,(((('EPI_ISL_379551':0.004906266,(('EPI_ISL_132522':0.011493206,(((('EPI_ISL_217935':0.004055156,((('EPI_ISL_378631':0.001616444,(('EPI_ISL_266410':0.002429613,('EPI_ISL_244550':0.002425304,'EPI_ISL_244547':0.005740236)0.000:0.000000006)0.923:0.001615640,('EPI_ISL_397403':0.001626203,(('EPI_ISL_212383':0.001616127,(('EPI_ISL_212407':0.0,'EPI_ISL_212411':0.0):0.000000006,'EPI_ISL_212405':0.000807124)0.000:0.000000006)0.000:0.000000006,('EPI_ISL_212410':0.001621071,'EPI_ISL_212409':0.000811316)0.792:0.000805287)0.781:0.000803927)0.963:0.003251488)0.000:0.000000006)0.824:0.000807928,(('EPI_ISL_205146':0.0,'EPI_ISL_205144':0.0,'EPI_ISL_205145':0.0):0.002433499,((('EPI_ISL_154563':0.0,'EPI_ISL_154564':0.0,'EPI_ISL_154562':0.0):0.000807512,(('EPI_ISL_154566':0.0,'EPI_ISL_154568':0.0,'EPI_ISL_154570':0.0,'EPI_ISL_154572':0.0,'EPI_ISL_154588':0.0,'EPI_ISL_154567':0.0):0.000000006,('EPI_ISL_154561':0.000807799,'EPI_ISL_154569':0.000807775)0.000:0.000000006)0.000:0.000000006)0.871:0.000807757,('EPI_ISL_154565':0.000807862,'EPI_ISL_154560':0.000000006)0.000:0.000000006)0.766:0.000806762)0.879:0.001621565)0.000:0.000000006,('EPI_ISL_176770':0.0,'EPI_ISL_176769':0.0):0.001617436)0.000:0.000000006)0.991:0.007415108,('EPI_ISL_162255':0.000797926,'EPI_ISL_376236':0.007345324)0.981:0.005768939)0.983:0.005689979,'EPI_ISL_79789':0.000000006)0.927:0.002431627,'EPI_ISL_180815':0.004881623)0.853:0.001605873)0.921:0.003168902,(('EPI_ISL_85214':0.000806043,'EPI_ISL_230180':0.000000006)1.000:0.011460421,'EPI_ISL_95436':0.006723980)0.849:0.002386785)0.740:0.000873717)1.000:0.031098768,(((('EPI_ISL_6418':0.001611172,'EPI_ISL_6933':0.003223530)0.991:0.005929417,(('EPI_ISL_141314':0.015551476,('EPI_ISL_379550':0.008841379,('EPI_ISL_6533':0.008177463,('EPI_ISL_141256':0.002405145,('EPI_ISL_141303':0.000801191,'EPI_ISL_5615':0.003213803)0.742:0.000000006)0.758:0.002370657)0.999:0.011214409)0.632:0.000525828)1.000:0.016979990,(((('EPI_ISL_3728':0.007814717,(('EPI_ISL_4069586':0.002778927,'EPI_ISL_4069597':0.008426458)1.000:0.047314289,('EPI_ISL_4069588':0.047713759,('EPI_ISL_4069582':0.022968681,('EPI_ISL_4069589':0.000853087,'EPI_ISL_4069596':0.000000006)0.999:0.017181603)0.921:0.007658628)0.994:0.021898297)1.000:0.055086552)0.618:0.000538791,((('EPI_ISL_28016':0.003408300,'EPI_ISL_5885':0.004291418)0.964:0.004296653,(('EPI_ISL_234382':0.000848166,'EPI_ISL_378722':0.000849056)0.773:0.000848217,(('EPI_ISL_3839':0.002584041,(('EPI_ISL_158005':0.000850199,('EPI_ISL_158006':0.000850210,'EPI_ISL_158003':0.000000006)0.593:0.000000006)1.000:0.042493018,(('EPI_ISL_179540':0.005139076,(('EPI_ISL_179535':0.004277414,('EPI_ISL_179536':0.000000006,('EPI_ISL_179539':0.001734498,'EPI_ISL_502392':0.024725630)0.772:0.000828578)0.000:0.000000006)0.000:0.000000006,'EPI_ISL_179538':0.000852328)0.997:0.011433989)1.000:0.018028644,('EPI_ISL_162475':0.006823316,('EPI_ISL_179541':0.026481065,('EPI_ISL_158014':0.004278139,(('EPI_ISL_158009':0.000852681,(('EPI_ISL_158024':0.0,'EPI_ISL_158010':0.0):0.000000006,'EPI_ISL_158008':0.001706593)0.924:0.001706159)0.000:0.000000006,('EPI_ISL_158001':0.0,'EPI_ISL_158002':0.0,'EPI_ISL_158000':0.0):0.002561770)0.000:0.000000006)0.921:0.004591989)0.950:0.005631255)0.309:0.001965504)1.000:0.044152916)0.765:0.002148474)0.977:0.005116043,'EPI_ISL_8948':0.000000006)0.000:0.000000006)0.758:0.000848230)0.975:0.005218787,('EPI_ISL_28017':0.000844465,'EPI_ISL_68733':0.000000006)0.999:0.009600095)0.722:0.000982241)0.323:0.002093890,'EPI_ISL_3706':0.020909422)0.848:0.006881570,('EPI_ISL_360':0.023507599,('EPI_ISL_167217':0.020377102,(('EPI_ISL_14870886':0.013032219,'EPI_ISL_14870959':0.013361928)1.000:0.035922447,((('EPI_ISL_14867156':0.012119275,('EPI_ISL_14870910':0.016239172,('EPI_ISL_14870905':0.001703620,'EPI_ISL_14870904':0.000000006)0.988:0.009239998)0.882:0.003387112)0.732:0.001024022,('EPI_ISL_14870915':0.016710349,(('EPI_ISL_14867452':0.000833272,'EPI_ISL_14870932':0.001733366)1.000:0.009533850,(('EPI_ISL_14870893':0.003457537,'EPI_ISL_14870887':0.005166009)0.996:0.009602264,('EPI_ISL_14870950':0.004297823,'EPI_ISL_14870965':0.002561609)0.910:0.002613213)0.732:0.000835630)0.722:0.000743270)0.987:0.006917453)1.000:0.024935239,('EPI_ISL_14870955':0.018850844,'EPI_ISL_14870917':0.040031435)0.880:0.006053376)0.549:0.004253709)0.997:0.022011592)1.000:0.045408056)1.000:0.064489968)0.947:0.009949521)0.996:0.012077268)0.751:0.000609622,((('EPI_ISL_118778':0.001610775,('EPI_ISL_118777':0.004035979,'EPI_ISL_118776':0.001610788)0.000:0.000000006)0.743:0.000755551,(('EPI_ISL_118781':0.003314532,('EPI_ISL_1079':0.010782292,('EPI_ISL_118879':0.004868385,(('EPI_ISL_118851':0.001612690,('EPI_ISL_118876':0.000000006,'EPI_ISL_118880':0.000803869)0.773:0.000803472)0.773:0.000800065,('EPI_ISL_118877':0.000000006,(((('EPI_ISL_118881':0.000000006,(('EPI_ISL_1089':0.009309721,((('EPI_ISL_3404':0.003404826,'EPI_ISL_3406':0.009326605)0.717:0.000721034,(((((('EPI_ISL_64834':0.011907448,((('EPI_ISL_19128':0.0,'EPI_ISL_20849':0.0):0.005012580,(((('EPI_ISL_23000':0.004177308,('EPI_ISL_19116':0.000831300,(('EPI_ISL_24793':0.0,'EPI_ISL_28122':0.0):0.001663961,('EPI_ISL_25612':0.000000006,'EPI_ISL_24806':0.000000006)0.910:0.001663912)0.000:0.000000006)0.925:0.001665213)0.000:0.000000006,((('EPI_ISL_8066':0.000000006,'EPI_ISL_16416':0.000833329)0.991:0.004183544,((('EPI_ISL_25615':0.0,'EPI_ISL_25613':0.0):0.000832257,(('EPI_ISL_22978':0.0,'EPI_ISL_64331':0.0,'EPI_ISL_24808':0.0,'EPI_ISL_24807':0.0,'EPI_ISL_25614':0.0):0.000000006,'EPI_ISL_8051':0.000832368)0.000:0.000000006)0.951:0.001666689,('EPI_ISL_22984':0.000000006,'EPI_ISL_25616':0.000833600)0.000:0.000000006)0.000:0.000000006)0.998:0.005021700,(('EPI_ISL_19124':0.0,'EPI_ISL_16401':0.0):0.000000006,('EPI_ISL_19119':0.000831533,('EPI_ISL_19122':0.000831453,'EPI_ISL_19123':0.000831453)0.478:0.000000006)0.000:0.000000006)0.000:0.000000006)0.918:0.000831357)0.000:0.000000006,('EPI_ISL_28115':0.000000006,('EPI_ISL_22998':0.0,'EPI_ISL_24794':0.0,'EPI_ISL_28117':0.0,'EPI_ISL_25605':0.0):0.000000006)0.904:0.001665637)0.946:0.001665001,(('EPI_ISL_25609':0.000000006,(('EPI_ISL_24800':0.0,'EPI_ISL_7175':0.0):0.000832006,'EPI_ISL_25608':0.000000006)0.745:0.000000056)0.975:0.002501133,(('EPI_ISL_24786':0.000831803,'EPI_ISL_24799':0.001666558)0.000:0.000000006,(('EPI_ISL_22983':0.003344981,('EPI_ISL_8055':0.000832086,'EPI_ISL_8062':0.000000006)0.802:0.000827851)0.768:0.000837130,('EPI_ISL_8060':0.000831365,'EPI_ISL_8059':0.004172614)0.000:0.000000006)0.890:0.000831499)0.000:0.000000006)0.957:0.002500415)0.000:0.000000006)0.699:0.000795437,('EPI_ISL_23002':0.005023067,(('EPI_ISL_20847':0.0,'EPI_ISL_20844':0.0,'EPI_ISL_16407':0.0,'EPI_ISL_19126':0.0,'EPI_ISL_20845':0.0,'EPI_ISL_16408':0.0):0.000000006,'EPI_ISL_20846':0.000000006)0.000:0.000000006)0.984:0.005106972)0.962:0.004393358)0.832:0.001728986,((('EPI_ISL_22989':0.0,'EPI_ISL_20840':0.0,'EPI_ISL_20839':0.0,'EPI_ISL_22988':0.0):0.000832500,('EPI_ISL_19114':0.0,'EPI_ISL_19115':0.0):0.000000006)0.992:0.005014793,((('EPI_ISL_19131':0.000000006,(('EPI_ISL_22986':0.0,'EPI_ISL_22987':0.0):0.000832249,('EPI_ISL_28118':0.000000006,('EPI_ISL_24796':0.000835105,'EPI_ISL_24795':0.000831030)0.784:0.000830980)0.784:0.000831782)0.805:0.000829786)0.000:0.000000006,('EPI_ISL_20851':0.000000006,'EPI_ISL_19130':0.000000006)0.924:0.000830848)0.000:0.000000006,(('EPI_ISL_7184':0.0,'EPI_ISL_7504':0.0):0.000000006,'EPI_ISL_24798':0.001664254)0.000:0.000000006)0.737:0.000000006)0.526:0.002290966)0.965:0.004298836,((('EPI_ISL_20842':0.0,'EPI_ISL_22992':0.0):0.000000006,'EPI_ISL_19125':0.000834729)0.951:0.001670383,('EPI_ISL_22991':0.001671657,('EPI_ISL_16423':0.0,'EPI_ISL_16402':0.0):0.000000006)0.000:0.000000006)0.999:0.011764377)0.767:0.000937432,'EPI_ISL_262474':0.000000006)0.852:0.002046085,'EPI_ISL_22547':0.010633263)0.961:0.005016957,('EPI_ISL_3393':0.000835624,'EPI_ISL_3386':0.002493896)0.947:0.004098599)0.979:0.006077280)0.977:0.005216902,'EPI_ISL_3400':0.018948526)0.803:0.001538042)0.949:0.004213123,('EPI_ISL_3434':0.010986960,('EPI_ISL_22568':0.000846804,(('EPI_ISL_1090':0.003358294,'EPI_ISL_1091':0.001665485)0.944:0.003369554,'EPI_ISL_3409':0.001645758)0.765:0.000840167)0.881:0.001703926)0.920:0.003308477)0.997:0.009351484)0.626:0.000803798,'EPI_ISL_1199':0.004042190)0.000:0.000000006,'EPI_ISL_118928':0.000804227)0.956:0.001609128,('EPI_ISL_118769':0.0,'EPI_ISL_118850':0.0):0.000000006)0.930:0.001609215)0.887:0.001623938)0.940:0.003254834)0.910:0.003212245)1.000:0.016634062)0.843:0.001541854,'EPI_ISL_118780':0.000802757)0.980:0.004929368)0.989:0.006673466,('EPI_ISL_5560':0.004864014,'EPI_ISL_5855':0.001605129)0.835:0.001538977)1.000:0.017386295)0.000:0.000000006,((('EPI_ISL_8883':0.001637323,'EPI_ISL_23346':0.009772773)0.978:0.004904815,(('EPI_ISL_673':0.012337863,((('EPI_ISL_6949':0.000000006,(('EPI_ISL_22576':0.001718452,'EPI_ISL_22565':0.000000006)0.741:0.000857225,('EPI_ISL_22561':0.000856397,'EPI_ISL_22560':0.001722637)0.956:0.003465137)1.000:0.022067429)0.000:0.000000006,(('EPI_ISL_99439':0.0,'EPI_ISL_99413':0.0,'EPI_ISL_99427':0.0):0.004188888,('EPI_ISL_131404':0.009800662,'EPI_ISL_138083':0.000000006)0.744:0.000678222)1.000:0.018302620)0.390:0.000000006,(((('EPI_ISL_131415':0.002434314,'EPI_ISL_131419':0.000788962)0.878:0.002432608,((('EPI_ISL_131431':0.0,'EPI_ISL_131442':0.0,'EPI_ISL_131294':0.0,'EPI_ISL_131434':0.0):0.000000006,('EPI_ISL_131313':0.001617604,'EPI_ISL_131437':0.002431610)0.790:0.000803243)1.000:0.028422347,((('EPI_ISL_99363':0.0,'EPI_ISL_99367':0.0,'EPI_ISL_99362':0.0):0.000802860,(('EPI_ISL_99512':0.0,'EPI_ISL_99246':0.0,'EPI_ISL_99369':0.0,'EPI_ISL_99370':0.0,'EPI_ISL_99355':0.0,'EPI_ISL_99366':0.0,'EPI_ISL_99375':0.0,'EPI_ISL_99380':0.0):0.000000006,('EPI_ISL_99371':0.000802698,('EPI_ISL_99381':0.0,'EPI_ISL_99382':0.0):0.000802761)0.000:0.000000006)0.000:0.000000006)0.748:0.000806954,((((('EPI_ISL_131429':0.0,'EPI_ISL_99365':0.0):0.000000006,'EPI_ISL_99353':0.000802790)0.770:0.000807099,'EPI_ISL_99364':0.003228732)0.765:0.000800992,(('EPI_ISL_99376':0.0,'EPI_ISL_99378':0.0):0.000000006,'EPI_ISL_131427':0.002417854)0.000:0.000000006)0.000:0.000000006,'EPI_ISL_131433':0.003223058)0.782:0.000799913)0.937:0.006205892)1.000:0.012913520)1.000:0.012281159,(('EPI_ISL_131394':0.003865271,('EPI_ISL_13592':0.005878495,'EPI_ISL_13595':0.029894177)1.000:0.025804722)0.995:0.009323911,((('EPI_ISL_6941':0.001609359,('EPI_ISL_87497':0.000803653,'EPI_ISL_6944':0.000803628)0.000:0.000000006)1.000:0.028388769,('EPI_ISL_138086':0.005685434,(('EPI_ISL_22553':0.004931360,'EPI_ISL_5856':0.002360222)1.000:0.011496817,(('EPI_ISL_142074':0.009036835,(('EPI_ISL_131450':0.0,'EPI_ISL_142077':0.0):0.000000006,'EPI_ISL_142082':0.000803738)0.998:0.012425551)1.000:0.028157602,(('EPI_ISL_141309':0.001609784,('EPI_ISL_22522':0.000804115,('EPI_ISL_8434':0.0,'EPI_ISL_8456':0.0,'EPI_ISL_141329':0.0):0.000000006)0.000:0.000000006)0.992:0.007363988,(('EPI_ISL_397921':0.009371173,(('EPI_ISL_64388':0.000801729,(('EPI_ISL_64380':0.0,'EPI_ISL_64381':0.0):0.000000006,('EPI_ISL_64391':0.0,'EPI_ISL_64390':0.0):0.000801894)0.000:0.000000006)0.993:0.007285670,('EPI_ISL_397888':0.001576290,('EPI_ISL_327569':0.000000006,'EPI_ISL_327561':0.002412704)0.984:0.005731140)0.969:0.004172527)0.983:0.006212813)0.735:0.002415695,'EPI_ISL_5691':0.003582797)0.985:0.005393528)0.873:0.002218764)0.712:0.000989057)0.904:0.002433179)0.720:0.000723658)0.823:0.002571387,('EPI_ISL_5850':0.004265343,'EPI_ISL_118848':0.000000006)1.000:0.011351753)0.893:0.002361529)0.724:0.000000006)0.984:0.006527015,'EPI_ISL_131361':0.005710049)0.867:0.004052376)0.856:0.001584216)0.967:0.004077696,('EPI_ISL_138073':0.000804426,((('EPI_ISL_8907':0.000804629,('EPI_ISL_5801':0.000000006,'EPI_ISL_8884':0.001611378)0.000:0.000000006)0.986:0.005753498,(('EPI_ISL_6513':0.003227600,('EPI_ISL_6534':0.001609242,(('EPI_ISL_6360':0.007418137,(('EPI_ISL_64887':0.000598486,('EPI_ISL_63431':0.000800936,(('EPI_ISL_80894':0.0,'EPI_ISL_81014':0.0,'EPI_ISL_79805':0.0):0.000801099,'EPI_ISL_157961':0.001602926)0.000:0.000000006)0.775:0.001004918)1.000:0.028708371,('EPI_ISL_6945':0.001604667,('EPI_ISL_5351':0.000000006,'EPI_ISL_23354':0.002415519)0.759:0.000812429)0.992:0.007313316)0.814:0.001662214)0.766:0.000776338,(((((((('EPI_ISL_84976':0.001611138,('EPI_ISL_84979':0.0,'EPI_ISL_84974':0.0):0.000805159)0.000:0.000000006,('EPI_ISL_216650':0.000804525,'EPI_ISL_137858':0.004039865)0.000:0.000000006)1.000:0.000000006,('EPI_ISL_131481':0.023344926,((('EPI_ISL_95387':0.003233341,('EPI_ISL_397571':0.000804507,('EPI_ISL_397535':0.000000006,('EPI_ISL_397569':0.0,'EPI_ISL_397566':0.0):0.002418369)0.000:0.000000006)0.999:0.005670894)0.000:0.000000006,('EPI_ISL_137841':0.001614781,('EPI_ISL_371786':0.000806294,('EPI_ISL_189666':0.000806070,('EPI_ISL_278195':0.000807517,('EPI_ISL_371789':0.000802030,'EPI_ISL_278194':0.002426618)0.767:0.000811205)0.000:0.000000006)0.000:0.000000006)0.875:0.001611071)0.778:0.000808148)0.000:0.000000006,'EPI_ISL_134939':0.008954498)0.741:0.000805438)0.775:0.000807173)0.000:0.000000006,'EPI_ISL_95405':0.004853549)0.968:0.003263978,((('EPI_ISL_31474':0.003232644,(('EPI_ISL_74346':0.000000006,'EPI_ISL_74355':0.004864369)0.852:0.000805954,(((((('EPI_ISL_397842':0.0,'EPI_ISL_79753':0.0):0.007534974,((('EPI_ISL_79752':0.001611352,'EPI_ISL_79755':0.002424749)0.758:0.000808143,'EPI_ISL_74358':0.000805432)0.000:0.000000006,'EPI_ISL_74357':0.000000006)0.000:0.000000006)0.915:0.001613238,('EPI_ISL_328449':0.000806074,(('EPI_ISL_328440':0.0,'EPI_ISL_328441':0.0):0.002430205,'EPI_ISL_328442':0.002428818)0.865:0.001619365)0.897:0.001614698)0.723:0.000000006,('EPI_ISL_74394':0.000805991,('EPI_ISL_74353':0.000806021,'EPI_ISL_74356':0.000805992)0.000:0.000000006)0.991:0.000000006)0.000:0.000000006,(('EPI_ISL_74350':0.0,'EPI_ISL_74351':0.0):0.000000006,'EPI_ISL_74354':0.002422973)0.000:0.000000006)1.000:0.000000006,'EPI_ISL_74352':0.001614826)0.000:0.000000006)0.000:0.000000006)0.901:0.000806236,'EPI_ISL_79792':0.000000006)0.000:0.000000006,(('EPI_ISL_79788':0.000803698,'EPI_ISL_79787':0.003238903)0.753:0.000808953,'EPI_ISL_79776':0.000806181)0.802:0.000806102)0.767:0.000790248)0.946:0.003291704,(((('EPI_ISL_84618':0.0,'EPI_ISL_327559':0.0):0.000000006,'EPI_ISL_31481':0.001619201)0.983:0.004996172,('EPI_ISL_33862':0.004933161,('EPI_ISL_142338':0.000808994,'EPI_ISL_84619':0.000000006)0.997:0.008241231)0.744:0.000663588)1.000:0.013249900,(('EPI_ISL_327535':0.0,'EPI_ISL_327520':0.0,'EPI_ISL_397892':0.0):0.000000006,(('EPI_ISL_397899':0.000000006,'EPI_ISL_12538':0.000806300)0.870:0.000805834,('EPI_ISL_142109':0.0,'EPI_ISL_397900':0.0):0.000805909)0.000:0.000000006)0.000:0.000000006)0.996:0.006535205)0.758:0.000777461,(((('EPI_ISL_79775':0.001619545,'EPI_ISL_79799':0.002426880)0.441:0.000801806,(('EPI_ISL_79798':0.003235701,'EPI_ISL_79793':0.001611313)0.000:0.000000006,'EPI_ISL_79756':0.001615129)0.000:0.000000006)0.997:0.008157477,(((((('EPI_ISL_79773':0.002424338,'EPI_ISL_141125':0.012298902)0.000:0.000000006,'EPI_ISL_79771':0.004060150)0.000:0.000000006,('EPI_ISL_157952':0.004048189,'EPI_ISL_79754':0.002423859)0.000:0.000000006)0.000:0.000000006,('EPI_ISL_79778':0.002424010,(((((('EPI_ISL_220214':0.000807344,('EPI_ISL_158458':0.001616444,('EPI_ISL_162267':0.006583978,('EPI_ISL_189477':0.003245389,('EPI_ISL_243735':0.000808756,'EPI_ISL_189530':0.002431131)0.000:0.000000006)0.750:0.000759164)0.986:0.004934547)0.000:0.000000006)0.000:0.000000006,('EPI_ISL_158521':0.000000006,'EPI_ISL_220218':0.001615470)0.928:0.001616866)0.891:0.001631723,'EPI_ISL_135011':0.001609772)0.971:0.004069795,('EPI_ISL_95382':0.000806610,(('EPI_ISL_141224':0.002426695,('EPI_ISL_95391':0.002427268,'EPI_ISL_141215':0.000807131)0.000:0.000000006)0.911:0.001617152,('EPI_ISL_130104':0.000000006,'EPI_ISL_130106':0.000806523)0.979:0.002425021)0.000:0.000000006)0.000:0.000000006)0.880:0.001617777,'EPI_ISL_79795':0.000806477)0.913:0.001619101,'EPI_ISL_131468':0.008131112)0.000:0.000000006)0.912:0.000000006)0.000:0.000000006,('EPI_ISL_79800':0.000807252,((('EPI_ISL_141114':0.000000006,('EPI_ISL_141127':0.002424795,('EPI_ISL_141110':0.0,'EPI_ISL_141123':0.0):0.000000006)0.852:0.000807183)0.930:0.002439101,((((('EPI_ISL_85177':0.002425138,'EPI_ISL_206339':0.003237150)0.000:0.000000006,'EPI_ISL_95437':0.001614386)0.000:0.000000006,((('EPI_ISL_95404':0.001618035,(('EPI_ISL_158462':0.001613801,('EPI_ISL_158520':0.000000006,'EPI_ISL_189502':0.003234389)0.000:0.000000006)0.984:0.004872727,'EPI_ISL_95438':0.000804769)0.881:0.001623353)0.772:0.000805000,'EPI_ISL_158517':0.001614856)0.000:0.000000006,(('EPI_ISL_134951':0.002426774,(('EPI_ISL_135030':0.002431729,('EPI_ISL_158538':0.003244392,('EPI_ISL_158470':0.0,'EPI_ISL_158469':0.0,'EPI_ISL_158471':0.0):0.000806772)0.761:0.000814854)0.770:0.000804903,('EPI_ISL_158543':0.004877884,'EPI_ISL_135002':0.002428070)0.000:0.000000006)0.000:0.000000006)1.000:0.006502173,('EPI_ISL_142479':0.000000006,('EPI_ISL_141152':0.002425435,'EPI_ISL_141119':0.000806743)0.724:0.000000006)0.000:0.000000006)0.832:0.000806602)0.000:0.000000006)1.000:0.000000006,('EPI_ISL_141148':0.000806480,((('EPI_ISL_135003':0.000804562,((('EPI_ISL_220173':0.001640410,'EPI_ISL_158481':0.004891850)0.766:0.000784118,'EPI_ISL_158467':0.001614047)0.000:0.000000006,('EPI_ISL_158461':0.000805867,('EPI_ISL_158514':0.0,'EPI_ISL_158513':0.0,'EPI_ISL_158512':0.0,'EPI_ISL_158511':0.0,'EPI_ISL_158466':0.0):0.000000006)0.984:0.003233501)0.901:0.001618195)0.921:0.002439173,'EPI_ISL_134947':0.002434039)0.759:0.000799725,(('EPI_ISL_134919':0.002425856,('EPI_ISL_135012':0.001613357,'EPI_ISL_135013':0.000806075)0.000:0.000000006)0.000:0.000000006,('EPI_ISL_134916':0.0,'EPI_ISL_135014':0.0):0.000000006)0.000:0.000000006)0.896:0.000806248)0.000:0.000000006)0.000:0.000000006,('EPI_ISL_95401':0.007324430,((('EPI_ISL_95407':0.000806664,'EPI_ISL_95400':0.000806580)0.000:0.000000006,((('EPI_ISL_95402':0.002424809,'EPI_ISL_95418':0.001614677)0.000:0.000000006,'EPI_ISL_95406':0.000806542)0.000:0.000000006,('EPI_ISL_95397':0.0,'EPI_ISL_141231':0.0):0.000000006)1.000:0.000000006)0.000:0.000000006,('EPI_ISL_95399':0.002434325,'EPI_ISL_95420':0.000806581)0.000:0.000000006)0.000:0.000000006)0.435:0.000806609)0.877:0.001619916)0.896:0.001616236,'EPI_ISL_141258':0.010635826)0.000:0.000000006)0.886:0.000806539)0.988:0.005742201,(('EPI_ISL_142568':0.004058447,(((('EPI_ISL_189491':0.012283383,'EPI_ISL_158431':0.000000006)0.000:0.000000006,'EPI_ISL_158522':0.007334613)0.960:0.002426121,((('EPI_ISL_371822':0.001640875,('EPI_ISL_397698':0.000000006,'EPI_ISL_397640':0.000809951)0.749:0.000796635)0.994:0.010158325,('EPI_ISL_328445':0.000810565,(('EPI_ISL_328444':0.0,'EPI_ISL_328443':0.0):0.000000006,'EPI_ISL_328438':0.000810899)0.000:0.000000006)1.000:0.037002012)0.707:0.003030036,((('EPI_ISL_216595':0.004894475,'EPI_ISL_216826':0.003262459)0.750:0.000785888,'EPI_ISL_134990':0.000806141)0.000:0.000000006,(('EPI_ISL_134950':0.000806396,('EPI_ISL_133587':0.001621494,('EPI_ISL_158486':0.000000006,('EPI_ISL_158464':0.000804658,('EPI_ISL_158465':0.000804398,'EPI_ISL_158519':0.000000006)0.000:0.000000006)0.865:0.000804717)0.764:0.000801483)0.989:0.004873480)0.000:0.000000006,('EPI_ISL_135004':0.002423703,'EPI_ISL_134995':0.002429028)0.000:0.000000006)1.000:0.000000006)0.705:0.000000006)0.630:0.000806465)0.000:0.000000006,(('EPI_ISL_134964':0.002425080,('EPI_ISL_181011':0.002425045,'EPI_ISL_137681':0.000000006)0.000:0.000000006)0.761:0.000807146,((((('EPI_ISL_181012':0.001616846,'EPI_ISL_328448':0.001617383)0.726:0.000000006,('EPI_ISL_133621':0.0,'EPI_ISL_133620':0.0,'EPI_ISL_133653':0.0,'EPI_ISL_158487':0.0):0.000000006)0.910:0.000000006,('EPI_ISL_189503':0.000807136,((('EPI_ISL_504969':0.001615786,'EPI_ISL_245470':0.000807370)0.000:0.000000006,('EPI_ISL_245515':0.005748310,(('EPI_ISL_4073116':0.002432181,('EPI_ISL_4073115':0.001617329,'EPI_ISL_4073117':0.003241715)0.883:0.001627645)0.731:0.000000006,('EPI_ISL_4073118':0.001722375,'EPI_ISL_4073119':0.003486005)0.998:0.008918613)0.929:0.003247649)0.942:0.003256938)0.947:0.003238946,(('EPI_ISL_216678':0.002428896,'EPI_ISL_216688':0.000000006)0.998:0.005753794,('EPI_ISL_397800':0.004067422,(((((('EPI_ISL_294162':0.0,'EPI_ISL_294169':0.0,'EPI_ISL_294064':0.0,'EPI_ISL_294065':0.0):0.000000006,(('EPI_ISL_701628':0.0,'EPI_ISL_701630':0.0):0.000807490,((('EPI_ISL_376254':0.001623509,('EPI_ISL_393479':0.002438704,('EPI_ISL_701662':0.005725702,'EPI_ISL_393462':0.000807168)0.776:0.000808967)0.884:0.001627098)0.976:0.004064296,('EPI_ISL_294023':0.004053218,('EPI_ISL_397798':0.000000006,'EPI_ISL_376260':0.001616651)0.000:0.000000006)0.000:0.000000006)0.935:0.001616736,'EPI_ISL_502722':0.004867733)0.000:0.000000006)0.325:0.000000006)0.000:0.000000006,'EPI_ISL_294055':0.002428652)0.859:0.000807368,'EPI_ISL_254846':0.001615647)0.000:0.000000006,('EPI_ISL_273554':0.004068592,'EPI_ISL_273605':0.000000006)0.997:0.004872410)0.000:0.000000006,'EPI_ISL_245539':0.000807122)0.957:0.004097958)0.971:0.004116271)0.763:0.000761239)0.000:0.000000006)0.921:0.001616663)0.000:0.000000006,(('EPI_ISL_133641':0.000814676,'EPI_ISL_162282':0.005708893)0.763:0.000803377,(((('EPI_ISL_502640':0.000808701,'EPI_ISL_502696':0.000807474)0.930:0.002431848,('EPI_ISL_502697':0.002427401,('EPI_ISL_502690':0.000000006,(('EPI_ISL_502639':0.0,'EPI_ISL_502693':0.0,'EPI_ISL_502694':0.0,'EPI_ISL_502691':0.0):0.000000006,'EPI_ISL_502692':0.000000006)0.000:0.000000006)0.937:0.002433209)0.738:0.000811912)0.996:0.008170816,((('EPI_ISL_220208':0.000807040,'EPI_ISL_133638':0.000806991)0.000:0.000000006,('EPI_ISL_181026':0.000000006,('EPI_ISL_216824':0.000000006,'EPI_ISL_181052':0.000806563)0.910:0.000806540)0.925:0.001615299)0.000:0.000000006,('EPI_ISL_133590':0.0,'EPI_ISL_133616':0.0):0.000000006)0.000:0.000000006)0.865:0.000807389,((((((('EPI_ISL_245524':0.000807131,(('EPI_ISL_256476':0.0,'EPI_ISL_256467':0.0):0.000000006,'EPI_ISL_254830':0.002427747)0.000:0.000000006)0.000:0.000000006,('EPI_ISL_397804':0.001617567,('EPI_ISL_397806':0.001622174,'EPI_ISL_397805':0.001622431)0.926:0.002441076)0.772:0.000810764)0.970:0.002428648,('EPI_ISL_502715':0.006508191,('EPI_ISL_216704':0.0,'EPI_ISL_216701':0.0,'EPI_ISL_216692':0.0):0.005696217)0.000:0.000000006)0.918:0.001617378,('EPI_ISL_216677':0.006551688,'EPI_ISL_216716':0.002457028)0.785:0.002427068)0.660:0.000000006,'EPI_ISL_189483':0.002427636)0.000:0.000000006,'EPI_ISL_189492':0.001617599)0.000:0.000000006,'EPI_ISL_189510':0.004055476)0.838:0.000807751)0.000:0.000000006)0.736:0.000000006)0.000:0.000000006,'EPI_ISL_216676':0.010677751)0.998:0.007333904)0.773:0.000807775)0.000:0.000000006)0.952:0.002423186,('EPI_ISL_131473':0.002444424,(('EPI_ISL_142452':0.0,'EPI_ISL_142407':0.0):0.000805124,('EPI_ISL_142464':0.000805174,('EPI_ISL_142427':0.0,'EPI_ISL_142456':0.0,'EPI_ISL_142402':0.0,'EPI_ISL_142462':0.0,'EPI_ISL_63148':0.0,'EPI_ISL_99256':0.0,'EPI_ISL_142394':0.0,'EPI_ISL_142399':0.0,'EPI_ISL_142458':0.0,'EPI_ISL_142398':0.0):0.000000006)0.000:0.000000006)0.849:0.000805383)0.000:0.000000006)0.992:0.006568817)0.851:0.001589173)0.769:0.000792996,'EPI_ISL_7068':0.009794087)0.000:0.000000006)0.910:0.002430941,'EPI_ISL_3479':0.001611389)0.998:0.008149382)0.000:0.000000006)0.816:0.000803821)0.000:0.000000006,('EPI_ISL_3482':0.011568958,('EPI_ISL_3476':0.000802790,('EPI_ISL_3472':0.001607877,'EPI_ISL_3473':0.000000006)0.000:0.000000006)0.996:0.007402099)0.984:0.007295583)0.998:0.012406079)0.919:0.003192630,('EPI_ISL_5367':0.005662905,'EPI_ISL_142348':0.000799839)0.787:0.000812361)0.000:0.000000006)0.730:0.000000006)0.212:0.000793048)0.948:0.003265791,'EPI_ISL_22563':0.002427153)0.972:0.004870525)0.996:0.004026367)0.000:0.000000006,('EPI_ISL_5832':0.002435553,'EPI_ISL_22575':0.008139636)0.914:0.002405849)0.852:0.001583425,'EPI_ISL_8843':0.010636057)0.966:0.006284325)0.995:0.009159712,(('EPI_ISL_28013':0.062434582,('EPI_ISL_174508':0.000000006,(((('EPI_ISL_8716':0.015997314,('EPI_ISL_8792':0.000729986,'EPI_ISL_99496':0.009868965)0.987:0.011886534)0.999:0.021149040,'EPI_ISL_13598':0.007912927)0.163:0.000692572,(('EPI_ISL_21004':0.0,'EPI_ISL_68972':0.0):0.005736859,((('EPI_ISL_6229':0.0,'EPI_ISL_6145':0.0):0.001610271,'EPI_ISL_6230':0.000811152)0.960:0.004076481,('EPI_ISL_6626':0.001619862,'EPI_ISL_6234':0.000000006)0.971:0.004899627)0.976:0.006609648)1.000:0.025189400)0.196:0.000865318,((('EPI_ISL_5346':0.000811807,('EPI_ISL_6460':0.001615417,'EPI_ISL_6146':0.001609869)0.868:0.001617802)1.000:0.010589435,(('EPI_ISL_70123':0.000000006,('EPI_ISL_381465':0.001608054,'EPI_ISL_381464':0.000803166)0.000:0.000000006)0.990:0.003227242,(('EPI_ISL_27588':0.006505470,('EPI_ISL_5859':0.004033589,'EPI_ISL_5852':0.000804497)0.775:0.000802195)0.748:0.000803259,'EPI_ISL_22564':0.006463998)0.000:0.000000006)0.735:0.000000006)0.908:0.002422585,'EPI_ISL_118571':0.004878507)0.931:0.003292880)0.880:0.001572795)0.990:0.004850827)0.719:0.000000006,(('EPI_ISL_8807':0.0,'EPI_ISL_8774':0.0):0.008262202,('EPI_ISL_12517':0.001725574,('EPI_ISL_8837':0.006633776,'EPI_ISL_8836':0.008136209)0.889:0.002375564)0.996:0.008160173)0.859:0.002324035)0.761:0.001140624)0.729:0.002733386)0.986:0.012934435)0.839:0.003099324)0.671:0.007786233)0.850:0.007718282)0.963:0.011327104)0.996:0.026522017,(((('EPI_ISL_466695':3.860962692,('EPI_ISL_105891':0.050511186,'EPI_ISL_105896':0.034650121)1.000:5.697492121)0.997:2.021181774,((((('EPI_ISL_257112':0.009313966,'EPI_ISL_326960':0.012263078)0.999:0.056834223,(('EPI_ISL_99448':0.004922843,(('EPI_ISL_131446':0.004999238,(((((('EPI_ISL_7003':0.000000006,'EPI_ISL_216385':0.000817664)0.980:0.005803174,(('EPI_ISL_63347':0.001645910,'EPI_ISL_63344':0.000812807)0.905:0.002468901,('EPI_ISL_84626':0.001648552,'EPI_ISL_137896':0.004943379)0.906:0.002471777)0.931:0.003330240)0.979:0.007085163,'EPI_ISL_148240':0.025138992)0.396:0.003327582,('EPI_ISL_142112':0.011670881,('EPI_ISL_82529':0.009218783,('EPI_ISL_19943':0.004134811,('EPI_ISL_22637':0.000814437,('EPI_ISL_94208':0.000815833,'EPI_ISL_22635':0.000815217)0.792:0.000819952)0.864:0.001618426)0.992:0.008363766)0.974:0.006726608)0.843:0.002074892)0.902:0.003728536,(('EPI_ISL_99299':0.000816005,'EPI_ISL_84623':0.000000006)0.958:0.003547528,(('EPI_ISL_141325':0.002452374,'EPI_ISL_378377':0.000817711)0.896:0.002237785,'EPI_ISL_180872':0.003499046)0.010:0.000765247)1.000:0.021066646)0.961:0.004827140,(('EPI_ISL_8767':0.006635851,'EPI_ISL_142092':0.007515390)0.972:0.005942977,('EPI_ISL_141293':0.002424464,'EPI_ISL_12546':0.004135387)0.990:0.007406081)0.933:0.004140093)0.728:0.000864302)1.000:0.014163442,(((('EPI_ISL_142071':0.0,'EPI_ISL_8394':0.0,'EPI_ISL_398018':0.0):0.000000006,('EPI_ISL_397940':0.0,'EPI_ISL_142349':0.0):0.001627111)1.000:0.024656942,((('EPI_ISL_397928':0.000000006,'EPI_ISL_398004':0.000812894)0.915:0.000812782,('EPI_ISL_397926':0.000812896,'EPI_ISL_397914':0.001627131)0.000:0.000000006)0.986:0.008527024,('EPI_ISL_216634':0.006582548,(((('EPI_ISL_142367':0.0,'EPI_ISL_142420':0.0):0.000000006,(('EPI_ISL_142424':0.0,'EPI_ISL_142415':0.0):0.000812061,('EPI_ISL_142429':0.000000006,'EPI_ISL_142454':0.001626327)0.951:0.002442278)0.000:0.000000006)0.000:0.000000006,'EPI_ISL_142388':0.000811995)0.989:0.005744083,(('EPI_ISL_125806':0.001646039,'EPI_ISL_141252':0.000798047)0.997:0.008494405,'EPI_ISL_148239':0.017753439)0.774:0.001405327)0.900:0.002477599)0.986:0.009196310)1.000:0.015307051)0.241:0.002415094,('EPI_ISL_4419':0.003238649,(('EPI_ISL_327565':0.000810939,(('EPI_ISL_327567':0.0,'EPI_ISL_327538':0.0):0.000000006,('EPI_ISL_131466':0.000811089,'EPI_ISL_142342':0.000810587)0.000:0.000000006)0.000:0.000000006)1.000:0.026164668,((('EPI_ISL_94241':0.004090777,'EPI_ISL_82523':0.001635617)0.857:0.001648730,('EPI_ISL_84625':0.000000006,((('EPI_ISL_278153':0.001624472,('EPI_ISL_141128':0.002439938,('EPI_ISL_257228':0.007358424,('EPI_ISL_85143':0.000000006,'EPI_ISL_85089':0.001624701)0.000:0.000000006)0.995:0.004892157)0.000:0.000000006)0.000:0.000000006,'EPI_ISL_94238':0.003257432)0.846:0.000810828,('EPI_ISL_85169':0.005715101,(((('EPI_ISL_245526':0.002355029,(('EPI_ISL_393477':0.000000006,'EPI_ISL_393468':0.003251182)0.990:0.004884950,('EPI_ISL_376292':0.002436594,'EPI_ISL_501811':0.009019462)0.000:0.000000006)0.998:0.011705038)0.998:0.010832943,(('EPI_ISL_266505':0.000811495,('EPI_ISL_266511':0.000811863,'EPI_ISL_266507':0.000814121)0.000:0.000000006)1.000:0.016602851,'EPI_ISL_208131':0.004897774)0.000:0.000000006)0.616:0.000860240,('EPI_ISL_393469':0.012441342,'EPI_ISL_376300':0.025160561)1.000:0.034109970)0.923:0.003231865,(((('EPI_ISL_189520':0.003271280,'EPI_ISL_189517':0.001627309)0.967:0.004084400,'EPI_ISL_158433':0.000000006)0.967:0.002438035,'EPI_ISL_158485':0.002439381)0.000:0.000000006,('EPI_ISL_257123':0.009206111,'EPI_ISL_189546':0.019283044)0.723:0.000648959)0.878:0.001657870)0.958:0.003241780)0.000:0.000000006)0.996:0.004911206)0.749:0.000781346)1.000:0.016489290,(('EPI_ISL_139430':0.003337451,('EPI_ISL_85105':0.003279216,'EPI_ISL_94205':0.004921035)0.917:0.003216010)0.997:0.009263392,((((((((((('EPI_ISL_701665':0.004924884,'EPI_ISL_254836':0.007455702)0.958:0.005036650,(('EPI_ISL_294059':0.022597286,(('EPI_ISL_261431':0.008229212,((('EPI_ISL_266523':0.0,'EPI_ISL_266520':0.0):0.014103209,(('EPI_ISL_503053':0.004920958,('EPI_ISL_502620':0.000000006,'EPI_ISL_504948':0.008221941)0.985:0.004102023)0.751:0.000795515,('EPI_ISL_373041':0.010699421,(('EPI_ISL_506006':0.000000006,'EPI_ISL_373063':0.000813731)0.997:0.009982508,('EPI_ISL_506004':0.002467662,(('EPI_ISL_373042':0.000814791,'EPI_ISL_373028':0.000000006)0.786:0.000816042,('EPI_ISL_505980':0.000000006,('EPI_ISL_373047':0.0,'EPI_ISL_373049':0.0,'EPI_ISL_373031':0.0):0.000814553)0.816:0.000813832)0.761:0.000818568)0.984:0.007439883)0.997:0.010928286)0.000:0.000000006)0.954:0.004135293)0.938:0.003236902,('EPI_ISL_378292':0.005722162,((('EPI_ISL_266502':0.001629017,'EPI_ISL_378271':0.006575789)0.757:0.000812044,'EPI_ISL_266512':0.002440236)0.000:0.000000006,('EPI_ISL_501814':0.000000006,'EPI_ISL_327353':0.001632444)0.997:0.006563776)0.831:0.000811614)0.000:0.000000006)0.948:0.003296071)0.748:0.001080531,('EPI_ISL_258631':0.007130404,((((('EPI_ISL_273577':0.0,'EPI_ISL_273588':0.0,'EPI_ISL_273581':0.0,'EPI_ISL_273533':0.0,'EPI_ISL_273548':0.0,'EPI_ISL_273598':0.0,'EPI_ISL_273553':0.0,'EPI_ISL_273563':0.0,'EPI_ISL_279215':0.0,'EPI_ISL_279208':0.0,'EPI_ISL_273602':0.0,'EPI_ISL_279275':0.0,'EPI_ISL_279217':0.0,'EPI_ISL_273579':0.0,'EPI_ISL_279285':0.0,'EPI_ISL_273593':0.0):0.000000006,'EPI_ISL_279793':0.000815004)0.000:0.000000006,(('EPI_ISL_273616':0.0,'EPI_ISL_279216':0.0,'EPI_ISL_273585':0.0,'EPI_ISL_273590':0.0):0.000812793,'EPI_ISL_279273':0.000812968)0.000:0.000000006)0.000:0.000000006,('EPI_ISL_279239':0.0,'EPI_ISL_279244':0.0,'EPI_ISL_279220':0.0):0.000813373)0.986:0.004080679,('EPI_ISL_254869':0.001627686,'EPI_ISL_376263':0.007376228)0.000:0.000000006)0.927:0.003576878)0.781:0.002447193)0.845:0.001369846)0.000:0.000000006,('EPI_ISL_397807':0.019307183,('EPI_ISL_14767320':0.014960931,('EPI_ISL_6795359':0.011670068,('EPI_ISL_6795388':0.011724803,'EPI_ISL_4058002':0.004897469)0.750:0.000762538)0.848:0.002330467)0.980:0.007034144)0.614:0.002329683)0.859:0.001596881)0.979:0.004899702,'EPI_ISL_257124':0.003256269)0.000:0.000000006,'EPI_ISL_189509':0.017423197)0.436:0.000811530,('EPI_ISL_208130':0.004900771,('EPI_ISL_133757':0.002439474,'EPI_ISL_208126':0.001625686)0.374:0.000000006)0.000:0.000000006)0.985:0.004075036,(('EPI_ISL_125792':0.0,'EPI_ISL_697574':0.0):0.007399886,('EPI_ISL_95465':0.004915822,'EPI_ISL_95381':0.004925921)0.920:0.002485131)0.443:0.001604760)0.716:0.000000006,('EPI_ISL_216817':0.011834681,'EPI_ISL_135115':0.010860613)0.744:0.000652949)0.745:0.000762866,'EPI_ISL_134917':0.014988958)0.945:0.003312732,(('EPI_ISL_216657':0.002439991,('EPI_ISL_216785':0.001625342,'EPI_ISL_216661':0.000000006)0.000:0.000000006)1.000:0.009058216,('EPI_ISL_95380':0.009051393,('EPI_ISL_75710':0.004099148,('EPI_ISL_278197':0.007473062,(('EPI_ISL_148214':0.003272418,('EPI_ISL_148243':0.003258848,'EPI_ISL_148242':0.002440409)0.754:0.000817929)0.999:0.009089329,('EPI_ISL_141211':0.000810001,('EPI_ISL_142558':0.000810197,('EPI_ISL_220267':0.004886893,'EPI_ISL_134952':0.006530722)0.000:0.000000006)0.000:0.000000006)0.730:0.000763021)0.974:0.004994165)0.900:0.002427444)0.757:0.000803642)0.750:0.000797888)0.886:0.001644282)0.000:0.000000006,('EPI_ISL_95427':0.007447342,'EPI_ISL_141104':0.007459036)0.696:0.001564342)1.000:0.009733266,('EPI_ISL_139420':0.008242733,((((('EPI_ISL_85144':0.002437456,'EPI_ISL_85251':0.000810647)0.000:0.000000006,'EPI_ISL_85130':0.000000006)0.838:0.000811252,'EPI_ISL_84652':0.000811003)0.000:0.000000006,'EPI_ISL_63576':0.001623835)1.000:0.013187374,('EPI_ISL_6499':0.001667391,('EPI_ISL_5563':0.000812030,'EPI_ISL_87498':0.000000006)0.921:0.002401672)0.854:0.001962044)0.777:0.001340716)0.871:0.001770422)0.422:0.000823980)0.973:0.006177820)0.875:0.003946381)0.968:0.006650845)0.858:0.002576400)0.840:0.000000006)0.000:0.000000006)0.903:0.004214742,(((('EPI_ISL_4055':0.001633040,'EPI_ISL_8824':0.001630419)1.000:0.021763938,'EPI_ISL_8764':0.014062546)0.935:0.004901538,('EPI_ISL_99412':0.029917535,('EPI_ISL_8911':0.008428020,(((('EPI_ISL_189656':0.0,'EPI_ISL_8868':0.0):0.026077667,('EPI_ISL_132862':0.009690671,('EPI_ISL_8729':0.020820024,'EPI_ISL_5868':0.023147918)0.460:0.002162500)0.810:0.001857408)0.971:0.008086239,('EPI_ISL_8713':0.010051795,'EPI_ISL_8819':0.007439859)0.997:0.011745436)0.962:0.008365860,('EPI_ISL_138058':0.009248446,('EPI_ISL_6514':0.007459661,('EPI_ISL_99528':0.011597282,'EPI_ISL_6336':0.001613075)0.966:0.005013086)0.830:0.001524893)0.986:0.011003300)1.000:0.024579652)0.982:0.008925707)0.629:0.000241951)0.824:0.001907041,('EPI_ISL_141306':0.010327993,('EPI_ISL_8377':0.003387617,'EPI_ISL_6149':0.004842897)0.989:0.009198693)1.000:0.037331981)0.406:0.003682621)0.980:0.045708195)0.980:0.121336157,(('EPI_ISL_5826':0.035666660,'EPI_ISL_8937':0.077714586)0.961:0.032040822,(('EPI_ISL_82479':0.081764806,(('EPI_ISL_73370':0.011912013,('EPI_ISL_189393':0.018325777,(((('EPI_ISL_327578':0.002706490,'EPI_ISL_327547':0.006493732)0.866:0.002470397,'EPI_ISL_397950':0.000815589)0.768:0.000866066,('EPI_ISL_142106':0.0,'EPI_ISL_397893':0.0):0.000817029)0.840:0.000861621,('EPI_ISL_397898':0.004115257,('EPI_ISL_327532':0.006222016,'EPI_ISL_142103':0.001009589)0.902:0.002994622)0.478:0.000000006)1.000:0.017729076)0.998:0.013557547)0.845:0.003137810,((((('EPI_ISL_112128':0.000814813,'EPI_ISL_97286':0.004941688)0.872:0.001650370,('EPI_ISL_76424':0.007378821,(('EPI_ISL_76428':0.000000006,'EPI_ISL_76425':0.004087970)0.952:0.002448159,('EPI_ISL_76426':0.001628758,'EPI_ISL_76427':0.000820608)0.982:0.004090693)0.000:0.000000006)0.758:0.000796956)1.000:0.007430972,('EPI_ISL_84864':0.002448764,('EPI_ISL_293517':0.007517948,('EPI_ISL_293511':0.002474610,('EPI_ISL_85151':0.004109157,'EPI_ISL_85155':0.002446788)0.939:0.003286555)0.936:0.003268929)0.988:0.007424634)0.000:0.000000006)0.979:0.008267818,((('EPI_ISL_267409':0.003245944,'EPI_ISL_189705':0.009135561)0.996:0.010616649,(('EPI_ISL_329024':0.004902615,(((('EPI_ISL_502604':0.000000006,'EPI_ISL_502609':0.000000006)0.999:0.011673693,('EPI_ISL_291191':0.004114853,('EPI_ISL_328957':0.004080670,('EPI_ISL_397752':0.024591955,'EPI_ISL_1255051':0.014354801)0.708:0.000480277)0.987:0.004982081)0.718:0.000612536)0.953:0.005134443,'EPI_ISL_502610':0.008174170)0.992:0.010045889,('EPI_ISL_287564':0.018432456,('EPI_ISL_267408':0.006828848,'EPI_ISL_267186':0.011536158)0.781:0.001270299)0.987:0.008821474)0.861:0.003165690)0.770:0.000825673,'EPI_ISL_243404':0.001626398)0.874:0.002673053)0.984:0.008394700,('EPI_ISL_89573':0.015984165,('EPI_ISL_505571':0.041996038,((('EPI_ISL_279334':0.001624702,(('EPI_ISL_279226':0.0,'EPI_ISL_279261':0.0,'EPI_ISL_273551':0.0,'EPI_ISL_273547':0.0,'EPI_ISL_279291':0.0,'EPI_ISL_273546':0.0,'EPI_ISL_279213':0.0):0.000000006,('EPI_ISL_279227':0.000000006,'EPI_ISL_273615':0.001624298)0.856:0.000811641)0.000:0.000000006)0.844:0.001616529,('EPI_ISL_279292':0.000810166,(('EPI_ISL_279247':0.0,'EPI_ISL_279293':0.0,'EPI_ISL_279277':0.0,'EPI_ISL_279284':0.0,'EPI_ISL_279256':0.0,'EPI_ISL_279279':0.0):0.000000006,('EPI_ISL_297661':0.029587214,('EPI_ISL_273604':0.0,'EPI_ISL_273599':0.0):0.000811817)0.000:0.000000006)0.795:0.000814684)0.868:0.001645940)1.000:0.025410167,'EPI_ISL_230634':0.013215298)0.216:0.003314503)0.997:0.014333972)0.985:0.011695323)1.000:0.021871880)0.970:0.008538983,((((('EPI_ISL_181414':0.002719299,('EPI_ISL_14769255':0.020981497,(('EPI_ISL_14769833':0.0,'EPI_ISL_14769831':0.0,'EPI_ISL_14769838':0.0):0.018154246,'EPI_ISL_4070951':0.016158887)1.000:0.031810567)1.000:0.030343970)0.704:0.000751592,((('EPI_ISL_139384':0.035938993,'EPI_ISL_139383':0.001519163)0.976:0.006254854,('EPI_ISL_152087':0.016105348,'EPI_ISL_152085':0.008088754)0.323:0.000822691)0.758:0.000953364,('EPI_ISL_94330':0.001645573,('EPI_ISL_139386':0.004118772,'EPI_ISL_290070':0.001616717)0.988:0.005791035)0.754:0.000803172)1.000:0.022109364)0.950:0.004967683,(('EPI_ISL_143816':0.001633883,'EPI_ISL_273049':0.002453423)0.945:0.003796003,('EPI_ISL_130355':0.002863464,((('EPI_ISL_239415':0.000000006,'EPI_ISL_239417':0.000821110)0.997:0.007413330,('EPI_ISL_217877':0.009904361,('EPI_ISL_483048':0.009865817,'EPI_ISL_239393':0.004092389)0.000:0.000000006)0.439:0.000790042)0.978:0.006711855,(((('EPI_ISL_505076':0.001630035,(('EPI_ISL_388614':0.0,'EPI_ISL_505078':0.0):0.000000006,'EPI_ISL_505077':0.000000006)0.000:0.000000006)0.946:0.003292882,'EPI_ISL_257087':0.010760128)0.831:0.001608790,((((('EPI_ISL_14769273':0.006727208,('EPI_ISL_14768196':0.002448210,(('EPI_ISL_14768251':0.002468263,'EPI_ISL_14768767':0.005317731)0.993:0.007122207,'EPI_ISL_14769283':0.008256554)0.359:0.000000006)0.528:0.003153567)1.000:0.016067162,'EPI_ISL_483055':0.003206406)0.951:0.004338153,('EPI_ISL_237150':0.000000006,'EPI_ISL_237141':0.001630021)0.740:0.000000006)0.920:0.000814046,(('EPI_ISL_707499':0.003287230,(('EPI_ISL_14768281':0.0,'EPI_ISL_14768770':0.0):0.005795135,'EPI_ISL_368637':0.003271355)0.955:0.004100206)0.993:0.007455804,('EPI_ISL_212401':0.004090476,('EPI_ISL_212380':0.000814500,'EPI_ISL_212404':0.007411545)0.453:0.000000006)0.914:0.001631575)0.000:0.000000006)0.000:0.000000006,(((((((('EPI_ISL_3102055':0.0,'EPI_ISL_3102054':0.0):0.002459800,'EPI_ISL_2234822':0.001638703)0.763:0.000812851,('EPI_ISL_3102081':0.004924623,('EPI_ISL_1665249':0.001637287,(('EPI_ISL_3135926':0.000816169,('EPI_ISL_1665250':0.0,'EPI_ISL_1665262':0.0):0.000000006)0.000:0.000000006,('EPI_ISL_1665258':0.000817064,'EPI_ISL_10364607':0.000819267)0.879:0.001635877)0.855:0.000816047)0.000:0.000000006)0.897:0.001637716)0.821:0.001564544,('EPI_ISL_12754535':0.000858829,'EPI_ISL_12754536':0.003466296)0.995:0.008001095)1.000:0.018555034,('EPI_ISL_7592096':0.012416026,('EPI_ISL_502613':0.000813241,'EPI_ISL_4808840':0.012415101)0.398:0.000000006)0.988:0.003273287)0.000:0.000000006,'EPI_ISL_331295':0.000815365)0.985:0.004116559,((('EPI_ISL_395082':0.001635133,('EPI_ISL_400270':0.004095159,((('EPI_ISL_626648':0.0,'EPI_ISL_626647':0.0):0.000816548,(('EPI_ISL_5061617':0.000813385,'EPI_ISL_1123358':0.129606570)0.744:0.000000009,(((('EPI_ISL_1238195':0.000813512,(('EPI_ISL_1305779':0.0,'EPI_ISL_1305778':0.0):0.000813246,('EPI_ISL_1391276':0.000000006,'EPI_ISL_3143954':0.000813907)0.000:0.000000006)0.000:0.000000006)0.982:0.002444788,'EPI_ISL_956409':0.003262644)0.664:0.000000006,(('EPI_ISL_660264':0.0,'EPI_ISL_641378':0.0,'EPI_ISL_722176':0.0):0.000000006,'EPI_ISL_614399':0.000813355)0.000:0.000000006)0.000:0.000000006,'EPI_ISL_1665267':0.000000006)0.000:0.000000006)0.953:0.002444873)0.747:0.000822885,'EPI_ISL_1241001':0.004911011)0.860:0.001627446)0.929:0.002471118)0.768:0.000803009,('EPI_ISL_400284':0.002456977,(('EPI_ISL_400280':0.003273640,'EPI_ISL_400276':0.002455921)0.879:0.001629205,'EPI_ISL_400287':0.004082939)0.000:0.000000006)0.792:0.000822136)0.969:0.004149835,('EPI_ISL_943553':0.000000006,'EPI_ISL_12980521':0.000814735)1.000:0.012506347)0.734:0.000763328)0.936:0.002495708,((((('EPI_ISL_436697':0.0,'EPI_ISL_436694':0.0):0.000815075,(('EPI_ISL_436710':0.001632319,('EPI_ISL_260059':0.0,'EPI_ISL_436712':0.0):0.000000006)0.966:0.002450788,'EPI_ISL_288411':0.003271859)0.000:0.000000006)0.849:0.000815200,(('EPI_ISL_436150':0.000000006,('EPI_ISL_256462':0.000815472,'EPI_ISL_259074':0.000823309)0.790:0.000815140)0.000:0.000000006,('EPI_ISL_255189':0.000000006,('EPI_ISL_287565':0.000815849,('EPI_ISL_240893':0.001633261,'EPI_ISL_260058':0.000816250)0.768:0.000814320)0.784:0.000816087)0.000:0.000000006)0.977:0.000000006)0.000:0.000000006,'EPI_ISL_243085':0.000000006)1.000:0.008499647,'EPI_ISL_333102':0.016939743)0.698:0.000543595)0.989:0.005787698)0.909:0.001630923)0.730:0.000000006,'EPI_ISL_181611':0.006573039)0.975:0.006582721)0.993:0.008844383)0.491:0.001545049)1.000:0.012268857)0.714:0.000605455,'EPI_ISL_76429':0.003295590)0.923:0.003323579,('EPI_ISL_189395':0.010871405,(('EPI_ISL_189394':0.000000006,'EPI_ISL_122071':0.000820789)0.925:0.000813781,((('EPI_ISL_243505':0.015719826,('EPI_ISL_309819':0.008666123,'EPI_ISL_804037':0.018814679)0.689:0.000891080)0.947:0.003535555,((('EPI_ISL_267356':0.003271499,('EPI_ISL_148226':0.009047435,'EPI_ISL_148223':0.014097428)0.000:0.000000006)0.921:0.002457498,'EPI_ISL_189369':0.002456059)0.914:0.002477244,'EPI_ISL_189400':0.002449694)0.974:0.005118817)0.894:0.002282208,('EPI_ISL_84563':0.012658332,('EPI_ISL_84561':0.001637835,('EPI_ISL_189398':0.003270827,'EPI_ISL_158234':0.000000006)0.769:0.000812300)0.987:0.005945216)0.748:0.000646672)0.000:0.000000006)0.955:0.004121592)0.915:0.003289948)1.000:0.021592066)0.000:0.000000006)0.693:0.004777648)0.946:0.018828064,('EPI_ISL_132864':0.037401269,('EPI_ISL_209136':0.012422822,('EPI_ISL_89934':0.002299548,'EPI_ISL_129071':0.000967324)0.953:0.006981683)0.999:0.029348453)0.115:0.008976527)0.999:0.063631683)0.979:0.127095724)1.000:0.633562024,((((('EPI_ISL_30000':0.011721416,('EPI_ISL_89161':0.000810205,'EPI_ISL_5824':0.001636095)0.779:0.001557532)0.998:0.064194386,(((('EPI_ISL_499':0.007869172,(('EPI_ISL_284646':0.0,'EPI_ISL_284648':0.0,'EPI_ISL_284647':0.0,'EPI_ISL_284645':0.0,'EPI_ISL_284644':0.0):0.009278072,(('EPI_ISL_243349':0.004168836,'EPI_ISL_217879':0.001595667)1.000:0.015685007,'EPI_ISL_163907':0.005304526)0.824:0.004265224)1.000:0.031522762)1.000:0.027962846,('EPI_ISL_89935':0.022006496,((((('EPI_ISL_182002':0.002456241,'EPI_ISL_290240':0.005763563)0.898:0.002441535,((('EPI_ISL_182001':0.007373932,('EPI_ISL_293994':0.001632688,('EPI_ISL_290248':0.0,'EPI_ISL_290246':0.0,'EPI_ISL_298532':0.0,'EPI_ISL_290247':0.0):0.006567343)0.922:0.002446534)0.000:0.000000006,'EPI_ISL_252870':0.007369119)0.000:0.000000006,('EPI_ISL_177496':0.010693820,(('EPI_ISL_165799':0.0,'EPI_ISL_165800':0.0,'EPI_ISL_165798':0.0):0.007303811,'EPI_ISL_209122':0.008229273)0.699:0.000901165)0.000:0.000000006)0.000:0.000000006)0.985:0.007454267,('EPI_ISL_290237':0.002472457,('EPI_ISL_209113':0.006557582,('EPI_ISL_400277':0.008206085,'EPI_ISL_400273':0.010717092)0.000:0.000000006)0.936:0.002434764)0.976:0.005801836)0.983:0.006019392,(('EPI_ISL_506094':0.005044261,('EPI_ISL_506071':0.0,'EPI_ISL_506070':0.0):0.003168745)1.000:0.035702008,((('EPI_ISL_294002':0.003249185,'EPI_ISL_206816':0.005000327)1.000:0.013414887,(((('EPI_ISL_885151':0.001640058,'EPI_ISL_146355':0.007430003)0.777:0.000808179,('EPI_ISL_64859':0.001649418,'EPI_ISL_10063':0.000807472)0.978:0.004104425)0.000:0.000000006,('EPI_ISL_181998':0.005747874,'EPI_ISL_181999':0.000000006)1.000:0.013257833)0.000:0.000000006,'EPI_ISL_76445':0.006567229)0.727:0.001638032)0.698:0.001636687,('EPI_ISL_76447':0.012933384,('EPI_ISL_112150':0.010970880,'EPI_ISL_112495':0.012588543)1.000:0.019482775)0.899:0.004674937)0.253:0.001044886)0.962:0.005032379)0.992:0.011146238,('EPI_ISL_25620':0.000000006,(('EPI_ISL_15106':0.000815699,'EPI_ISL_8022':0.000000006)0.884:0.001635210,'EPI_ISL_15789':0.001633764)0.829:0.001636488)1.000:0.031414268)0.992:0.012603248)0.799:0.003451977)1.000:0.028500716,(('EPI_ISL_189467':0.047497364,((('EPI_ISL_14769744':0.001637397,(('EPI_ISL_4070957':0.000000006,('EPI_ISL_4070963':0.000000006,'EPI_ISL_4070966':0.002464125)0.909:0.001641051)0.000:0.000000006,'EPI_ISL_4070960':0.000819625)0.898:0.002476964)1.000:0.032184544,((('EPI_ISL_14769177':0.000809715,'EPI_ISL_14769266':0.001640976)0.882:0.003087639,(('EPI_ISL_14768231':0.0,'EPI_ISL_14768277':0.0,'EPI_ISL_14768276':0.0,'EPI_ISL_14768275':0.0,'EPI_ISL_14768274':0.0,'EPI_ISL_14768262':0.0):0.002404590,(('EPI_ISL_14769882':0.0,'EPI_ISL_14769883':0.0,'EPI_ISL_14769885':0.0,'EPI_ISL_14769881':0.0,'EPI_ISL_14769884':0.0,'EPI_ISL_14769887':0.0,'EPI_ISL_14769886':0.0):0.010794864,('EPI_ISL_14768266':0.001618942,'EPI_ISL_14768265':0.005789629)0.969:0.004126638)0.756:0.000876281)0.999:0.016190284)1.000:0.026017410,('EPI_ISL_14769171':0.004752902,(('EPI_ISL_14769891':0.009333508,('EPI_ISL_14769162':0.0,'EPI_ISL_14769068':0.0):0.010800915)0.340:0.000693572,(('EPI_ISL_14769325':0.015033104,('EPI_ISL_14769903':0.0,'EPI_ISL_14769904':0.0):0.005839733)0.999:0.012973733,'EPI_ISL_14768246':0.018700347)0.190:0.001377836)1.000:0.019787276)0.930:0.005163179)0.852:0.004723798)1.000:0.051378097,(((('EPI_ISL_267359':0.013286698,((('EPI_ISL_200930':0.0,'EPI_ISL_200927':0.0):0.028773461,'EPI_ISL_88224':0.003568824)1.000:0.015017032,('EPI_ISL_200921':0.032363627,('EPI_ISL_88226':0.0,'EPI_ISL_88225':0.0):0.020374477)0.970:0.008785177)0.942:0.005071403)0.753:0.000000006,((((('EPI_ISL_84554':0.010079410,'EPI_ISL_148227':0.015951002)0.815:0.000000006,(('EPI_ISL_189612':0.003973540,'EPI_ISL_30813':0.003409761)0.892:0.002252440,('EPI_ISL_84560':0.006234824,'EPI_ISL_30804':0.003630800)0.131:0.000813378)0.784:0.001030041)0.752:0.000686812,('EPI_ISL_243633':0.002458409,'EPI_ISL_243390':0.001633227)0.999:0.008304968)0.884:0.001644023,((('EPI_ISL_243639':0.0,'EPI_ISL_243636':0.0,'EPI_ISL_243402':0.0):0.000000006,('EPI_ISL_376207':0.0,'EPI_ISL_30805':0.0):0.000815517)0.731:0.000790337,('EPI_ISL_243651':0.001632909,('EPI_ISL_329023':0.000000006,'EPI_ISL_243638':0.002451967)0.000:0.000000006)0.971:0.004127942)0.999:0.009141161)0.772:0.000769174,'EPI_ISL_73378':0.001672534)0.308:0.000817766)0.887:0.002428151,((('EPI_ISL_243486':0.003241060,'EPI_ISL_189686':0.005849806)0.924:0.003285311,(('EPI_ISL_373089':0.008522936,('EPI_ISL_7987332':0.001632971,'EPI_ISL_7987331':0.000000006)1.000:0.027307281)0.714:0.000505646,'EPI_ISL_243531':0.004955937)0.968:0.004069719)0.754:0.000000006,'EPI_ISL_504946':0.014999831)1.000:0.010847645)0.922:0.002589973,((('EPI_ISL_243495':0.006607036,('EPI_ISL_243386':0.000816893,('EPI_ISL_243640':0.001633095,'EPI_ISL_243582':0.000814068)0.779:0.000814046)0.974:0.005774214)0.942:0.003336510,('EPI_ISL_129976':0.007670991,('EPI_ISL_381748':0.007479974,('EPI_ISL_502599':0.001520827,'EPI_ISL_9251569':0.027337557)0.960:0.005145560)1.000:0.016302568)0.737:0.000536571)0.991:0.005793474,((('EPI_ISL_120213':0.011744532,(((('EPI_ISL_504947':0.000000006,'EPI_ISL_504944':0.001633376)0.999:0.010740565,(('EPI_ISL_129979':0.002468500,'EPI_ISL_243526':0.003284078)0.979:0.004943628,(('EPI_ISL_63529':0.002472547,'EPI_ISL_243407':0.008310392)0.911:0.002443337,(('EPI_ISL_373082':0.009434029,(('EPI_ISL_243553':0.005837280,'EPI_ISL_309834':0.020293781)0.879:0.002413769,('EPI_ISL_243513':0.002456252,'EPI_ISL_267292':0.000000006)0.000:0.000000006)0.917:0.002988984)0.953:0.004127707,'EPI_ISL_89980':0.008503825)0.970:0.005633679)0.000:0.000000006)0.851:0.000816781)0.000:0.000000006,'EPI_ISL_243634':0.017547226)0.790:0.000822184,'EPI_ISL_243622':0.010820469)0.727:0.000641503)0.997:0.008492183,(('EPI_ISL_31484':0.004211171,'EPI_ISL_243492':0.009049430)0.971:0.005914340,(((('EPI_ISL_30808':0.000813609,'EPI_ISL_243462':0.003281729)0.767:0.000817465,'EPI_ISL_30809':0.001630733)0.000:0.000000006,'EPI_ISL_243599':0.002449652)0.735:0.000842064,((('EPI_ISL_26267':0.001654778,'EPI_ISL_243595':0.010796731)0.769:0.000797765,'EPI_ISL_243483':0.009921184)0.000:0.000000006,('EPI_ISL_243396':0.006590241,('EPI_ISL_267207':0.000000006,('EPI_ISL_309832':0.002453156,'EPI_ISL_243606':0.002454970)0.000:0.000000006)0.000:0.000000006)0.912:0.001634285)0.993:0.004902284)0.946:0.004884979)0.997:0.010052425)0.000:0.000000006,((((('EPI_ISL_243391':0.025849274,((((('EPI_ISL_140706':0.003286023,'EPI_ISL_503353':0.009092959)0.392:0.000808328,((('EPI_ISL_328718':0.004141770,'EPI_ISL_209123':0.007470885)0.763:0.000767890,('EPI_ISL_217937':0.002450702,'EPI_ISL_212419':0.008235529)0.765:0.000824613)0.917:0.001633751,'EPI_ISL_143936':0.000815655)0.737:0.000000006)0.999:0.010518900,('EPI_ISL_182000':0.002804075,('EPI_ISL_290243':0.015965208,('EPI_ISL_155060':0.004970651,'EPI_ISL_298538':0.007487942)0.986:0.006767291)0.734:0.001156881)0.984:0.006712454)0.930:0.004741826,(('EPI_ISL_7591585':0.010880026,'EPI_ISL_661312':0.015161499)0.953:0.004920933,(('EPI_ISL_177495':0.003520036,'EPI_ISL_177497':0.004740047)0.876:0.002376091,(('EPI_ISL_237128':0.003277288,(((('EPI_ISL_239399':0.000000006,'EPI_ISL_239391':0.000813659)0.997:0.008266809,('EPI_ISL_279042':0.001627702,('EPI_ISL_239396':0.000000006,'EPI_ISL_239398':0.001628681)0.919:0.002457170)0.989:0.005810631)0.858:0.001601937,('EPI_ISL_209134':0.001639611,('EPI_ISL_209130':0.000813761,'EPI_ISL_209111':0.001633922)0.757:0.000805859)0.991:0.005764878)0.000:0.000000006,'EPI_ISL_237169':0.006552641)0.749:0.000804435)0.985:0.004929971,(('EPI_ISL_298533':0.0,'EPI_ISL_293993':0.0,'EPI_ISL_298535':0.0,'EPI_ISL_290242':0.0):0.000000006,(('EPI_ISL_298613':0.0,'EPI_ISL_298541':0.0,'EPI_ISL_298549':0.0,'EPI_ISL_298612':0.0):0.000813659,('EPI_ISL_298608':0.0,'EPI_ISL_298542':0.0,'EPI_ISL_298546':0.0):0.001628958)0.000:0.000000006)0.000:0.000000006)0.995:0.005791904)0.992:0.007609138)0.975:0.006442566)0.898:0.003429093,((('EPI_ISL_368348':0.0,'EPI_ISL_368347':0.0):0.000000006,((('EPI_ISL_243515':0.008316004,'EPI_ISL_243457':0.013419729)0.977:0.006611166,(('EPI_ISL_243472':0.005765212,'EPI_ISL_243665':0.002444012)0.981:0.004931938,(('EPI_ISL_504949':0.001651448,'EPI_ISL_504950':0.000795493)1.000:0.011591928,'EPI_ISL_243613':0.009885155)0.000:0.000000006)0.000:0.000000006)0.768:0.000805924,'EPI_ISL_243559':0.005770669)0.894:0.001639940)0.000:0.000000006,(('EPI_ISL_503358':0.0,'EPI_ISL_503359':0.0):0.006683339,('EPI_ISL_212425':0.000816284,('EPI_ISL_212427':0.000000006,'EPI_ISL_212418':0.000816354)0.000:0.000000006)0.917:0.003236595)1.000:0.027259954)0.264:0.002549445)0.946:0.005239586)0.901:0.003327169,((((('EPI_ISL_400283':0.009142142,(('EPI_ISL_250232':0.0,'EPI_ISL_250234':0.0):0.000000006,'EPI_ISL_250233':0.000813444)0.990:0.007472832)0.944:0.004113363,('EPI_ISL_337412':0.004922393,((('EPI_ISL_337147':0.003305323,(('EPI_ISL_1240993':0.001637801,('EPI_ISL_1240995':0.002453701,'EPI_ISL_1184539':0.001636184)0.762:0.000807629)0.886:0.001637298,'EPI_ISL_400269':0.001639944)0.740:0.000794468)0.975:0.004940660,((((('EPI_ISL_337145':0.0,'EPI_ISL_337149':0.0):0.006556593,'EPI_ISL_4031115':0.004916414)0.713:0.000000006,('EPI_ISL_400271':0.007406866,('EPI_ISL_400268':0.006598401,('EPI_ISL_337395':0.002456814,(('EPI_ISL_355935':0.0,'EPI_ISL_355936':0.0,'EPI_ISL_355937':0.0):0.000000006,'EPI_ISL_355938':0.000813631)0.997:0.005743481)0.711:0.000777662)0.978:0.004122635)0.000:0.000000006)0.000:0.000000006,('EPI_ISL_337146':0.004087433,(((('EPI_ISL_697693':0.002450844,(((('EPI_ISL_368641':0.0,'EPI_ISL_368633':0.0,'EPI_ISL_368632':0.0):0.002449949,'EPI_ISL_368653':0.000814775)0.000:0.000000006,(('EPI_ISL_368639':0.0,'EPI_ISL_368635':0.0,'EPI_ISL_368640':0.0):0.000000006,'EPI_ISL_697689':0.000815310)0.915:0.001631675)0.000:0.000000006,(('EPI_ISL_368651':0.0,'EPI_ISL_368650':0.0,'EPI_ISL_368657':0.0):0.000814949,('EPI_ISL_368665':0.0,'EPI_ISL_368661':0.0,'EPI_ISL_368647':0.0):0.001631968)0.000:0.000000006)0.000:0.000000006)0.951:0.002448763,('EPI_ISL_338357':0.001630303,'EPI_ISL_388008':0.011556877)0.000:0.000000006)0.000:0.000000006,'EPI_ISL_337566':0.005774721)0.000:0.000000006,(('EPI_ISL_337401':0.0,'EPI_ISL_337397':0.0):0.003293770,'EPI_ISL_400275':0.004952410)0.870:0.001621737)0.000:0.000000006)0.979:0.003274937)0.879:0.000814889,((('EPI_ISL_400289':0.003277323,'EPI_ISL_400285':0.004134527)0.966:0.004107259,('EPI_ISL_337413':0.001627977,(((('EPI_ISL_14392759':0.0,'EPI_ISL_14390393':0.0):0.005783956,('EPI_ISL_14931848':0.0,'EPI_ISL_14931849':0.0):0.004141238)0.739:0.000740667,'EPI_ISL_1184519':0.008249502)0.926:0.002474276,'EPI_ISL_339040':0.002445423)0.000:0.000000006)0.000:0.000000006)0.773:0.000789833,('EPI_ISL_1184514':0.001627862,'EPI_ISL_739691':0.004939795)0.961:0.004139723)0.976:0.004117306)0.000:0.000000006)0.804:0.000801115,'EPI_ISL_250238':0.007418387)0.870:0.001659813)0.737:0.000801143)0.863:0.001629792,('EPI_ISL_4031112':0.0,'EPI_ISL_4031063':0.0,'EPI_ISL_4031064':0.0):0.008255849)0.977:0.004943012,(('EPI_ISL_290241':0.0,'EPI_ISL_298615':0.0):0.008252646,('EPI_ISL_121363':0.002460360,(('EPI_ISL_291184':0.003278497,'EPI_ISL_243527':0.001635534)0.775:0.000812150,('EPI_ISL_116136':0.005749713,'EPI_ISL_243609':0.008231817)0.000:0.000000006)0.938:0.002456862)0.869:0.001656767)0.740:0.000788813)0.761:0.000804827,(('EPI_ISL_1184533':0.013401113,((('EPI_ISL_240672':0.005718193,((('EPI_ISL_209124':0.0,'EPI_ISL_207030':0.0,'EPI_ISL_209125':0.0):0.000000006,'EPI_ISL_209118':0.000000006)1.000:0.008272441,(('EPI_ISL_333615':0.003307028,'EPI_ISL_284784':0.012509946)0.745:0.000751864,('EPI_ISL_209121':0.000811598,'EPI_ISL_209119':0.000000006)0.935:0.002457826)0.922:0.002436713)0.900:0.002482563)0.965:0.004174931,'EPI_ISL_1184532':0.009924618)0.716:0.000000006,(('EPI_ISL_290238':0.0,'EPI_ISL_290239':0.0):0.003270255,'EPI_ISL_273054':0.004094943)0.928:0.002451389)0.717:0.000595777)0.978:0.005163698,((('EPI_ISL_292494':0.017444499,('EPI_ISL_368629':0.004897231,('EPI_ISL_4031067':0.006690941,('EPI_ISL_387776':0.0,'EPI_ISL_387777':0.0,'EPI_ISL_387779':0.0,'EPI_ISL_387778':0.0):0.009205154)0.739:0.000678824)0.000:0.000000006)0.730:0.000000006,(('EPI_ISL_390452':0.0,'EPI_ISL_393519':0.0):0.008248568,((('EPI_ISL_239582':0.000000006,'EPI_ISL_239584':0.000000006)0.978:0.003261047,'EPI_ISL_707545':0.002455963)0.000:0.000000006,('EPI_ISL_4072268':0.002455165,(('EPI_ISL_4071293':0.000000006,'EPI_ISL_403718':0.005720172)0.796:0.000812302,(('EPI_ISL_4072007':0.001626340,(('EPI_ISL_4071294':0.000813436,'EPI_ISL_4072269':0.001631404)0.793:0.000812020,'EPI_ISL_4071295':0.001625650)0.000:0.000000006)0.000:0.000000006,'EPI_ISL_4071999':0.003256592)0.904:0.001628367)0.769:0.000803560)0.984:0.004095685)0.977:0.004103666)0.419:0.001610003)0.769:0.001583187,'EPI_ISL_209135':0.004964116)0.999:0.015127666)0.744:0.000743018)1.000:0.012970193)0.866:0.002084552,((('EPI_ISL_267251':0.0,'EPI_ISL_267383':0.0):0.002442384,'EPI_ISL_267401':0.000830277)1.000:0.015390068,'EPI_ISL_30793':0.015374511)0.691:0.000406331)0.783:0.000818599,((('EPI_ISL_29689':0.005693335,('EPI_ISL_85156':0.001632402,'EPI_ISL_85272':0.000000006)0.997:0.014326514)1.000:0.020318385,('EPI_ISL_76444':0.000838540,'EPI_ISL_76443':0.001613113)1.000:0.016213941)0.816:0.002111643,'EPI_ISL_99569':0.012525956)0.981:0.005820749)0.000:0.000000006,(('EPI_ISL_291185':0.011955674,('EPI_ISL_376206':0.005749733,('EPI_ISL_504951':0.001633182,'EPI_ISL_189687':0.001633354)0.000:0.000000006)0.736:0.001324252)1.000:0.036818560,(('EPI_ISL_63507':0.0,'EPI_ISL_63509':0.0,'EPI_ISL_63508':0.0):0.000000006,'EPI_ISL_63506':0.000814459)1.000:0.015680426)0.566:0.000092129)0.000:0.000000006)0.741:0.000822795)0.749:0.000682727)0.895:0.007802619)1.000:0.033829548)0.983:0.015913895,('EPI_ISL_132843':0.024528859,'EPI_ISL_5884':0.067615243)0.993:0.020317040)0.292:0.002002747)0.489:0.007180342,((('EPI_ISL_267184':0.012119141,('EPI_ISL_189470':0.009094040,'EPI_ISL_267344':0.002439121)0.982:0.009084256)1.000:0.048887770,('EPI_ISL_298539':0.028535494,((('EPI_ISL_112069':0.026931988,'EPI_ISL_400279':0.018823374)0.296:0.002253322,(((((('EPI_ISL_176028':0.000000006,'EPI_ISL_222132':0.005796337)0.898:0.001646962,(('EPI_ISL_208841':0.000000006,((('EPI_ISL_292187':0.000000006,(((((((((('EPI_ISL_255936':0.000823548,'EPI_ISL_255937':0.000817066)0.962:0.003307240,'EPI_ISL_255185':0.002466663)0.292:0.000000006,'EPI_ISL_255193':0.000820276)0.000:0.000000006,('EPI_ISL_268947':0.000820528,('EPI_ISL_268930':0.0,'EPI_ISL_282133':0.0):0.001643018)0.000:0.000000006)0.000:0.000000006,('EPI_ISL_255627':0.001642149,((('EPI_ISL_387143':0.003313996,'EPI_ISL_339105':0.000820086)0.000:0.000000006,('EPI_ISL_436165':0.000819790,('EPI_ISL_5034856':0.000821197,'EPI_ISL_5034849':0.000000006)0.850:0.000820021)0.000:0.000000006)1.000:0.000000006,((('EPI_ISL_266538':0.004136713,'EPI_ISL_309196':0.001633931)0.923:0.002471798,'EPI_ISL_5034854':0.000821620)0.725:0.000000006,('EPI_ISL_261687':0.002469064,'EPI_ISL_240012':0.000000006)0.365:0.000000006)1.000:0.000000006)0.000:0.000000006)0.887:0.000820157)0.859:0.000820290,(('EPI_ISL_271706':0.0,'EPI_ISL_271704':0.0):0.001641764,((('EPI_ISL_261634':0.001642270,('EPI_ISL_255213':0.000819747,'EPI_ISL_255211':0.002465850)0.000:0.000000006)0.881:0.000820188,'EPI_ISL_256305':0.002466217)0.000:0.000000006,(((('EPI_ISL_419350':0.000820067,('EPI_ISL_419357':0.0,'EPI_ISL_419358':0.0):0.010812068)0.000:0.000000006,(((('EPI_ISL_419351':0.004968161,'EPI_ISL_419352':0.001643089)0.000:0.000000006,'EPI_ISL_419353':0.004950710)0.000:0.000000006,'EPI_ISL_419349':0.000000006)0.728:0.000000006,(('EPI_ISL_419347':0.001650220,('EPI_ISL_419367':0.002483766,'EPI_ISL_603226':0.002478211)0.785:0.000815701)0.000:0.000000006,('EPI_ISL_603233':0.011711707,'EPI_ISL_603237':0.001668941)0.740:0.000798445)0.961:0.002468345)0.915:0.001642977)0.000:0.000000006,'EPI_ISL_255202':0.003293559)0.000:0.000000006,('EPI_ISL_237964':0.0,'EPI_ISL_271709':0.0,'EPI_ISL_271712':0.0,'EPI_ISL_237731':0.0,'EPI_ISL_271714':0.0,'EPI_ISL_255191':0.0):0.000000006)0.000:0.000000006)0.000:0.000000006)0.000:0.000000006)0.853:0.000820687,((('EPI_ISL_297234':0.000000006,('EPI_ISL_309195':0.004128959,(((('EPI_ISL_436143':0.002467083,(('EPI_ISL_436167':0.000000006,'EPI_ISL_436163':0.000820908)0.903:0.000821401,'EPI_ISL_436149':0.002468295)0.727:0.000000006)0.571:0.000000006,'EPI_ISL_5034855':0.000821028)0.000:0.000000006,'EPI_ISL_5034852':0.000000006)0.000:0.000000006,('EPI_ISL_262059':0.001642951,'EPI_ISL_436179':0.000821705)0.000:0.000000006)0.000:0.000000006)0.963:0.002471292)0.950:0.002466254,('EPI_ISL_387141':0.0,'EPI_ISL_387138':0.0):0.001643012)0.000:0.000000006,('EPI_ISL_242817':0.002468066,('EPI_ISL_255174':0.000000006,'EPI_ISL_255934':0.002466908)0.000:0.000000006)0.905:0.000820578)0.865:0.000820548)0.000:0.000000006,(('EPI_ISL_274858':0.003295261,((('EPI_ISL_238897':0.000820766,'EPI_ISL_255209':0.000821030)0.000:0.000000006,(('EPI_ISL_237944':0.0,'EPI_ISL_257699':0.0):0.000000006,'EPI_ISL_247713':0.000000006)0.000:0.000000006)0.875:0.001646840,(((('EPI_ISL_238894':0.000820240,('EPI_ISL_436152':0.002475205,'EPI_ISL_262057':0.003302838)0.743:0.000813547)0.000:0.000000006,('EPI_ISL_268666':0.000819995,'EPI_ISL_268619':0.000863840)0.757:0.000000056)0.000:0.000000006,('EPI_ISL_256818':0.0,'EPI_ISL_436133':0.0,'EPI_ISL_268631':0.0,'EPI_ISL_529179':0.0,'EPI_ISL_268658':0.0,'EPI_ISL_237921':0.0):0.000000006)0.000:0.000000006,('EPI_ISL_15430045':0.000579832,'EPI_ISL_241249':0.001646381)0.633:0.000240476)0.883:0.001644595)0.879:0.001653061)0.782:0.000821642,((((((('EPI_ISL_320684':0.0,'EPI_ISL_320683':0.0):0.000000006,'EPI_ISL_320660':0.000818903)0.754:0.000813775,('EPI_ISL_320954':0.001643850,'EPI_ISL_337410':0.001642653)0.868:0.001650407)0.993:0.006616362,((('EPI_ISL_255218':0.000820208,'EPI_ISL_255206':0.000000006)0.983:0.003290956,'EPI_ISL_413011':0.002465243)0.000:0.000000006,('EPI_ISL_255194':0.001641055,'EPI_ISL_436142':0.001641755)0.000:0.000000006)0.935:0.000820039)0.000:0.000000006,(((('EPI_ISL_4069759':0.0,'EPI_ISL_4070379':0.0):0.010019378,('EPI_ISL_14770047':0.001646450,'EPI_ISL_4069736':0.003302545)0.891:0.002475426)0.907:0.002484491,(('EPI_ISL_14937233':0.014148900,'EPI_ISL_4069650':0.003344744)0.461:0.000826449,('EPI_ISL_4069778':0.002475420,((((((((((((('EPI_ISL_5102449':0.0,'EPI_ISL_1139091':0.0,'EPI_ISL_1139165':0.0,'EPI_ISL_1220094':0.0,'EPI_ISL_2234812':0.0):0.000000006,((('EPI_ISL_7778762':0.003281603,((('EPI_ISL_7778757':0.001636971,'EPI_ISL_718223':0.000817650)0.000:0.000000006,(((('EPI_ISL_1238902':0.0,'EPI_ISL_13175667':0.0):0.000817573,('EPI_ISL_5099463':0.000817959,(('EPI_ISL_5098138':0.001646101,(('EPI_ISL_4804850':0.000824274,'EPI_ISL_4805936':0.004102538)0.979:0.004101649,'EPI_ISL_5143300':0.000000006)0.729:0.000000056)0.729:0.000817845,'EPI_ISL_1307709':0.000000006)0.000:0.000000006)0.903:0.000817356)0.000:0.000000006,'EPI_ISL_13175608':0.001636563)0.000:0.000000006,('EPI_ISL_846623':0.000817594,((('EPI_ISL_1095363':0.000816971,'EPI_ISL_1305780':0.000000006)0.000:0.000000006,'EPI_ISL_3138567':0.004114892)0.866:0.000817411,'EPI_ISL_1307720':0.003281750)0.000:0.000000006)0.000:0.000000006)1.000:0.000000006)0.000:0.000000006,((('EPI_ISL_1719910':0.004113614,('EPI_ISL_7778764':0.000000006,('EPI_ISL_7778753':0.002464527,'EPI_ISL_7778767':0.000817834)0.000:0.000000006)0.898:0.001641690)0.786:0.000819080,'EPI_ISL_846601':0.000818772)0.000:0.000000006,(('EPI_ISL_5049590':0.004106946,('EPI_ISL_1665257':0.002458247,'EPI_ISL_7778771':0.001637147)0.000:0.000000006)0.000:0.000000006,'EPI_ISL_1420637':0.000000006)1.000:0.000000006)0.000:0.000000006)0.000:0.000000006)0.912:0.001637077,((((('EPI_ISL_14824122':0.000817084,(('EPI_ISL_5260463':0.000816976,'EPI_ISL_5260444':0.001635287)0.000:0.000000006,((('EPI_ISL_1937884':0.000816888,'EPI_ISL_1939617':0.000817207)0.000:0.000000006,'EPI_ISL_1822595':0.000817020)0.000:0.000000006,'EPI_ISL_5260466':0.000000006)0.833:0.000816869)0.844:0.000816806)0.000:0.000000006,(('EPI_ISL_14819900':0.001635087,(('EPI_ISL_5260460':0.002456772,'EPI_ISL_14836086':0.000816671)0.744:0.000000006,('EPI_ISL_1009709':0.000816935,(((((('EPI_ISL_985207':0.002458692,(('EPI_ISL_5260469':0.000816524,'EPI_ISL_5260465':0.000000006)0.899:0.001639017,'EPI_ISL_5260416':0.000820006)0.804:0.000815852)0.000:0.000000006,(('EPI_ISL_15435500':0.001397832,'EPI_ISL_5260452':0.004356436)0.495:0.001637312,'EPI_ISL_1009683':0.002182895)0.618:0.000280161)0.000:0.000000006,'EPI_ISL_1009690':0.002455669)0.000:0.000000006,('EPI_ISL_14778363':0.000816758,(('EPI_ISL_3102077':0.003289779,'EPI_ISL_1114759':0.002455684)0.000:0.000000006,'EPI_ISL_1665272':0.002455516)0.843:0.000816743)0.000:0.000000006)0.000:0.000000006,((('EPI_ISL_14770165':0.0,'EPI_ISL_14770162':0.0,'EPI_ISL_14770163':0.0,'EPI_ISL_14770164':0.0):0.001635345,'EPI_ISL_8215663':0.003276285)0.000:0.000000006,'EPI_ISL_14835963':0.000000006)0.000:0.000000006)1.000:0.000000006,((('EPI_ISL_1041136':0.000000006,'EPI_ISL_1041128':0.000817637)0.880:0.000816828,('EPI_ISL_2555541':0.002455942,('EPI_ISL_1009686':0.000000006,'EPI_ISL_11504587':0.009102680)0.848:0.000816701)0.334:0.000000006)0.000:0.000000006,(('EPI_ISL_977599':0.000816828,(('EPI_ISL_1009698':0.000000006,'EPI_ISL_1009711':0.001635061)0.000:0.000000006,('EPI_ISL_978916':0.000818366,('EPI_ISL_5260467':0.001634231,'EPI_ISL_5260468':0.000000006)0.796:0.000816975)0.815:0.000816074)0.927:0.001635226)0.000:0.000000006,(('EPI_ISL_14836026':0.0,'EPI_ISL_2555536':0.0,'EPI_ISL_5260464':0.0,'EPI_ISL_1009689':0.0):0.000000006,'EPI_ISL_6829497':0.009916423)0.000:0.000000006)0.998:0.000000006)0.000:0.000000006)0.000:0.000000006)0.000:0.000000006)0.000:0.000000006)0.746:0.000000006,(('EPI_ISL_5260417':0.001637667,('EPI_ISL_8215654':0.000000006,(('EPI_ISL_14822756':0.0,'EPI_ISL_8215653':0.0):0.000000006,'EPI_ISL_14822549':0.000000006)0.832:0.000816576)0.890:0.001640826)0.768:0.000816562,'EPI_ISL_8215687':0.002462886)0.793:0.000816402)0.000:0.000000006)1.000:0.000000006,(('EPI_ISL_14822357':0.001636244,'EPI_ISL_1009694':0.002461577)0.768:0.000819000,'EPI_ISL_985211':0.002455258)0.000:0.000000006)0.000:0.000000006,'EPI_ISL_5260458':0.000816870)0.862:0.000816864,('EPI_ISL_668457':0.001635660,(('EPI_ISL_1114742':0.000000006,('EPI_ISL_2172526':0.004951910,('EPI_ISL_1399240':0.000000006,'EPI_ISL_1080579':0.000000006)0.932:0.002494209)0.872:0.001631711)0.852:0.000817238,'EPI_ISL_1139015':0.000816739)0.000:0.000000006)0.000:0.000000006)0.910:0.000817058)0.000:0.000000006,('EPI_ISL_1240998':0.002480335,'EPI_ISL_615068':0.003307180)0.783:0.000801800)0.000:0.000000006)0.000:0.000000006,('EPI_ISL_984680':0.000817019,(('EPI_ISL_984691':0.000000006,'EPI_ISL_1123263':0.000817343)0.839:0.000817745,(('EPI_ISL_984695':0.000817659,'EPI_ISL_984693':0.000817417)0.904:0.001637334,'EPI_ISL_2932614':0.001635853)0.000:0.000000006)0.582:0.000000006)0.000:0.000000006)0.000:0.000000006,('EPI_ISL_739686':0.003288766,(((((((('EPI_ISL_644134':0.000818228,'EPI_ISL_779129':0.002461214)0.036:0.000000006,('EPI_ISL_14836079':0.0,'EPI_ISL_14823812':0.0):0.001639910)0.000:0.000000006,(('EPI_ISL_5865417':0.0,'EPI_ISL_5865550':0.0,'EPI_ISL_5863447':0.0):0.000818160,('EPI_ISL_1039231':0.000000006,'EPI_ISL_1038924':0.000818943)0.958:0.002460764)0.000:0.000000006)0.000:0.000000006,'EPI_ISL_3128523':0.005779481)0.849:0.000818028,'EPI_ISL_615073':0.004142360)0.000:0.000000006,('EPI_ISL_644125':0.0,'EPI_ISL_644126':0.0):0.002462207)0.926:0.001636838,'EPI_ISL_661178':0.001637220)0.750:0.000000006,'EPI_ISL_1123355':0.000817201)0.000:0.000000006)0.000:0.000000006)0.000:0.000000006,'EPI_ISL_7622862':0.001637610)0.000:0.000000006,((('EPI_ISL_1399231':0.004102070,('EPI_ISL_1307703':0.000816924,(('EPI_ISL_1236901':0.0,'EPI_ISL_3314973':0.0):0.000000006,('EPI_ISL_3001273':0.002456738,'EPI_ISL_2131573':0.000817218)0.000:0.000000006)0.000:0.000000006)0.999:0.005759237)0.621:0.000000006,'EPI_ISL_1665260':0.000817587)0.000:0.000000006,((('EPI_ISL_1095453':0.003288306,'EPI_ISL_654824':0.000000006)0.857:0.000817232,'EPI_ISL_2172533':0.000817176)0.000:0.000000006,'EPI_ISL_1139107':0.000817462)0.000:0.000000006)0.000:0.000000006)0.000:0.000000006,'EPI_ISL_654829':0.001636127)0.000:0.000000006,((((('EPI_ISL_1123351':0.000817286,(('EPI_ISL_7778779':0.000805227,'EPI_ISL_3950066':0.004122420)0.041:0.001649433,'EPI_ISL_1139167':0.000000006)0.763:0.000817451)0.000:0.000000006,(('EPI_ISL_7590312':0.0,'EPI_ISL_984688':0.0,'EPI_ISL_5057875':0.0,'EPI_ISL_5058090':0.0,'EPI_ISL_996003':0.0,'EPI_ISL_775248':0.0,'EPI_ISL_2172517':0.0,'EPI_ISL_710506':0.0):0.000000006,'EPI_ISL_7596571':0.000817901)0.000:0.000000006)0.000:0.000000006,(('EPI_ISL_7598788':0.000817370,'EPI_ISL_7591058':0.003281102)0.000:0.000000006,('EPI_ISL_1123360':0.000000006,'EPI_ISL_2081528':0.000817427)0.927:0.001636351)0.000:0.000000006)0.000:0.000000006,((((('EPI_ISL_2172532':0.002465336,'EPI_ISL_2172523':0.001642582)0.809:0.000816077,('EPI_ISL_667810':0.000817139,'EPI_ISL_710533':0.000817351)0.000:0.000000006)0.000:0.000000006,'EPI_ISL_7597827':0.001635992)0.000:0.000000006,'EPI_ISL_641518':0.001639694)0.000:0.000000006,((((('EPI_ISL_995172':0.000000006,'EPI_ISL_1224942':0.001636509)0.819:0.000817376,'EPI_ISL_2234814':0.001636551)0.000:0.000000006,(('EPI_ISL_1139044':0.000817062,('EPI_ISL_1048238':0.000817062,'EPI_ISL_4061482':0.003279053)0.000:0.000000006)0.521:0.000000006,'EPI_ISL_766056':0.000817320)0.000:0.000000006)0.000:0.000000006,'EPI_ISL_5098135':0.000817194)0.000:0.000000006,(('EPI_ISL_7623303':0.001639681,('EPI_ISL_2932612':0.0,'EPI_ISL_2932682':0.0,'EPI_ISL_2932617':0.0):0.001643360)0.744:0.000815976,'EPI_ISL_1123353':0.002457726)0.000:0.000000006)0.000:0.000000006)0.000:0.000000006)0.000:0.000000006,'EPI_ISL_5095323':0.001636394)0.905:0.001638807)0.000:0.000000006,((('EPI_ISL_7623511':0.005767265,('EPI_ISL_2234810':0.002454858,((('EPI_ISL_2172522':0.001635381,'EPI_ISL_956411':0.000000006)0.000:0.000000006,'EPI_ISL_2113167':0.001634966)0.000:0.000000006,((('EPI_ISL_1665252':0.0,'EPI_ISL_1665248':0.0):0.001635381,('EPI_ISL_1697184':0.000815246,'EPI_ISL_1697197':0.001637602)0.783:0.000821449)0.000:0.000000006,('EPI_ISL_647969':0.004104708,(((('EPI_ISL_3102060':0.000000006,('EPI_ISL_3102065':0.000000006,'EPI_ISL_3102076':0.000816235)0.942:0.001635089)0.848:0.000816942,('EPI_ISL_1399237':0.003275460,'EPI_ISL_2234811':0.000820124)0.886:0.001636094)0.000:0.000000006,('EPI_ISL_5116065':0.001638921,('EPI_ISL_5066981':0.000000006,'EPI_ISL_5067957':0.000000006)0.900:0.001637359)0.793:0.000816556)0.000:0.000000006,('EPI_ISL_1941578':0.002466607,('EPI_ISL_1941351':0.001636577,'EPI_ISL_1697192':0.003279769)0.000:0.000000006)0.843:0.000817075)0.000:0.000000006)0.968:0.003277450)0.000:0.000000006)0.000:0.000000006)0.970:0.002456014)0.000:0.000000006,('EPI_ISL_1139159':0.0,'EPI_ISL_1139095':0.0):0.000817058)0.000:0.000000006,(('EPI_ISL_7623043':0.000817087,'EPI_ISL_5062851':0.001635512)0.000:0.000000006,(('EPI_ISL_5061890':0.001642619,'EPI_ISL_1665256':0.000813236)0.942:0.002465606,(((((('EPI_ISL_3102066':0.000000006,('EPI_ISL_5098144':0.000818682,'EPI_ISL_5126214':0.002455259)0.879:0.001637138)0.908:0.001635211,('EPI_ISL_3102070':0.002455829,((('EPI_ISL_3102058':0.000000006,('EPI_ISL_1719914':0.000000006,'EPI_ISL_1719915':0.000815839)0.936:0.001634201)0.858:0.000816599,((((('EPI_ISL_12176845':0.000816507,('EPI_ISL_12176850':0.001638250,('EPI_ISL_12176838':0.000000006,'EPI_ISL_12176851':0.001635350)0.000:0.000000006)0.000:0.000000006)0.944:0.001637342,'EPI_ISL_12176932':0.005790629)0.000:0.000000006,'EPI_ISL_3128524':0.000000006)0.939:0.001634346,('EPI_ISL_1279262':0.0,'EPI_ISL_3135931':0.0,'EPI_ISL_3128527':0.0):0.000000006)0.000:0.000000006,'EPI_ISL_3128533':0.001634169)0.922:0.001634240)0.000:0.000000006,'EPI_ISL_1114761':0.004100818)0.833:0.000816564)0.000:0.000000006)0.000:0.000000006,'EPI_ISL_1665264':0.000000006)0.000:0.000000006,('EPI_ISL_1719911':0.000000006,'EPI_ISL_2234813':0.002455186)0.000:0.000000006)0.000:0.000000006,(((('EPI_ISL_2114013':0.000000006,'EPI_ISL_5095645':0.000817550)0.000:0.000000006,(('EPI_ISL_5098159':0.000000006,'EPI_ISL_5099628':0.000000006)0.830:0.000817135,'EPI_ISL_3102080':0.009085357)0.000:0.000000006)0.000:0.000000006,('EPI_ISL_5115617':0.005759439,'EPI_ISL_5099462':0.001637740)0.397:0.000000006)0.535:0.000519852,'EPI_ISL_5141340':0.002466615)0.473:0.000298045)0.000:0.000000006,('EPI_ISL_5115763':0.003612485,'EPI_ISL_5095644':0.000000006)0.995:0.005430830)0.848:0.000817019)0.000:0.000000006)0.000:0.000000006)0.000:0.000000006)1.000:0.000000006,((((('EPI_ISL_2234816':0.0,'EPI_ISL_2234819':0.0,'EPI_ISL_2234817':0.0,'EPI_ISL_1665273':0.0,'EPI_ISL_1665274':0.0,'EPI_ISL_2234820':0.0):0.002458941,'EPI_ISL_5863929':0.000817190)0.000:0.000000006,'EPI_ISL_813979':0.001638065)0.000:0.000000006,'EPI_ISL_626651':0.000000006)0.820:0.000817201,('EPI_ISL_626650':0.001637930,'EPI_ISL_1123350':0.002459920)0.772:0.000819805)0.000:0.000000006)0.000:0.000000006,(('EPI_ISL_668456':0.002458418,('EPI_ISL_2574053':0.001656925,('EPI_ISL_1239109':0.002467945,'EPI_ISL_1307716':0.004963591)0.833:0.001622559)1.000:0.051287819)0.000:0.000000006,'EPI_ISL_683594':0.002456185)0.841:0.000817040)0.000:0.000000006,'EPI_ISL_641394':0.001635780)0.853:0.001723483,('EPI_ISL_623074':0.002324258,'EPI_ISL_14874401':0.002598173)0.981:0.005032651)0.989:0.006531099)0.972:0.005020902)1.000:0.013300492)0.000:0.000000006,('EPI_ISL_14770042':0.002472758,'EPI_ISL_14770051':0.004128676)0.775:0.000818340)0.917:0.001640848)0.000:0.000000006,('EPI_ISL_379983':0.0,'EPI_ISL_300547':0.0):0.000000006)0.993:0.002464349,((((('EPI_ISL_240110':0.000000006,('EPI_ISL_247716':0.0,'EPI_ISL_247715':0.0):0.001645542)0.779:0.000819319,'EPI_ISL_247725':0.001646748)0.024:0.000823561,('EPI_ISL_247724':0.0,'EPI_ISL_256298':0.0):0.001642706)0.724:0.000000006,(('EPI_ISL_309197':0.008296511,('EPI_ISL_268634':0.002465368,(('EPI_ISL_268645':0.0,'EPI_ISL_253036':0.0):0.000000006,'EPI_ISL_239801':0.001642155)0.000:0.000000006)0.000:0.000000006)0.908:0.001642537,'EPI_ISL_268622':0.001642858)0.731:0.000000006)0.000:0.000000006,((('EPI_ISL_247722':0.001643056,'EPI_ISL_247721':0.000000006)0.836:0.000821017,('EPI_ISL_1121145':0.0,'EPI_ISL_1121143':0.0):0.002617904)0.000:0.000000006,(((('EPI_ISL_316581':0.001644434,'EPI_ISL_316554':0.000000006)0.922:0.000821467,('EPI_ISL_316517':0.000821475,'EPI_ISL_316552':0.005783571)0.000:0.000000006)0.817:0.000820863,((('EPI_ISL_316587':0.001642643,('EPI_ISL_316593':0.000000006,'EPI_ISL_316591':0.002465331)0.952:0.002465903)0.000:0.000000006,('EPI_ISL_280674':0.000000006,('EPI_ISL_316531':0.000820208,('EPI_ISL_282143':0.000820466,('EPI_ISL_316567':0.000820731,('EPI_ISL_316573':0.000820697,'EPI_ISL_316566':0.000000006)0.000:0.000000006)0.803:0.000822006)0.786:0.000821032)0.000:0.000000006)0.000:0.000000006)0.970:0.003295739,'EPI_ISL_247723':0.000000006)0.250:0.000821321)0.773:0.000840360,'EPI_ISL_684037':0.003300068)0.783:0.000814420)0.000:0.000000006)1.000:0.000000006)0.000:0.000000006)0.835:0.000820047)0.966:0.002466545,(((('EPI_ISL_14770049':0.005789321,('EPI_ISL_14770035':0.0,'EPI_ISL_387135':0.0):0.000000006)0.863:0.000821784,'EPI_ISL_412986':0.006631442)0.000:0.000000006,(('EPI_ISL_387139':0.000821334,('EPI_ISL_14770037':0.002502338,('EPI_ISL_4069758':0.0,'EPI_ISL_4069651':0.0,'EPI_ISL_4069762':0.0,'EPI_ISL_4069750':0.0):0.010043848)0.743:0.000793103)0.000:0.000000006,('EPI_ISL_387140':0.0,'EPI_ISL_387136':0.0):0.000822112)0.932:0.000821562)0.961:0.002470042,((('EPI_ISL_696912':0.002477098,(('EPI_ISL_707370':0.000822318,'EPI_ISL_707583':0.000822906)0.783:0.000822211,'EPI_ISL_707663':0.000000006)0.000:0.000000006)0.913:0.000821414,('EPI_ISL_237553':0.002468941,('EPI_ISL_707503':0.001645092,('EPI_ISL_308807':0.004955891,(('EPI_ISL_379228':0.0,'EPI_ISL_379227':0.0):0.000821644,('EPI_ISL_308802':0.004126396,(('EPI_ISL_308803':0.0,'EPI_ISL_308804':0.0):0.000000006,'EPI_ISL_308805':0.000000006)0.851:0.000000006)0.982:0.003299325)0.000:0.000000006)0.935:0.001644825)0.230:0.000000006)0.000:0.000000006)0.917:0.000821563,(('EPI_ISL_4062113':0.010034446,('EPI_ISL_505531':0.0,'EPI_ISL_505539':0.0,'EPI_ISL_505533':0.0):0.002469803)1.000:0.014331771,'EPI_ISL_295492':0.004960335)0.000:0.000000006)0.000:0.000000006)0.968:0.002472983)0.000:0.000000006,((((('EPI_ISL_308806':0.002575410,(('EPI_ISL_9572654':0.0,'EPI_ISL_9572655':0.0):0.002516705,'EPI_ISL_9572659':0.002431964)1.000:0.017866939)0.754:0.000722019,('EPI_ISL_412991':0.006635656,(((('EPI_ISL_292479':0.0,'EPI_ISL_292341':0.0,'EPI_ISL_292476':0.0,'EPI_ISL_292498':0.0,'EPI_ISL_292334':0.0,'EPI_ISL_292340':0.0,'EPI_ISL_292477':0.0):0.000000006,'EPI_ISL_292478':0.002468438)0.990:0.004953082,'EPI_ISL_240677':0.000000006)0.000:0.000000006,(('EPI_ISL_388773':0.0,'EPI_ISL_9594306':0.0):0.000000006,('EPI_ISL_267136':0.000821694,'EPI_ISL_267135':0.000000006)0.843:0.000821621)0.953:0.002469531)0.573:0.000821347)0.741:0.000000006)0.000:0.000000006,((((('EPI_ISL_288439':0.000820826,('EPI_ISL_272859':0.002466736,'EPI_ISL_288438':0.005798133)0.000:0.000000006)0.000:0.000000006,('EPI_ISL_266419':0.0,'EPI_ISL_266421':0.0):0.000820976)0.860:0.000821106,('EPI_ISL_255182':0.002468941,('EPI_ISL_381811':0.002482111,((('EPI_ISL_378312':0.0,'EPI_ISL_285601':0.0):0.000000006,'EPI_ISL_285602':0.000000006)0.851:0.000820908,(((('EPI_ISL_369347':0.0,'EPI_ISL_369355':0.0,'EPI_ISL_285655':0.0,'EPI_ISL_369349':0.0,'EPI_ISL_369344':0.0,'EPI_ISL_369366':0.0):0.000000006,'EPI_ISL_369348':0.001645690)0.000:0.000000006,(('EPI_ISL_369356':0.001643510,(('EPI_ISL_378311':0.0,'EPI_ISL_381815':0.0,'EPI_ISL_381813':0.0):0.000000006,'EPI_ISL_285652':0.000000006)0.836:0.000822656)0.733:0.000000006,('EPI_ISL_381814':0.000821142,'EPI_ISL_285604':0.000000006)0.000:0.000000006)0.864:0.000000006)0.000:0.000000006,('EPI_ISL_285648':0.000822298,('EPI_ISL_285606':0.000000006,('EPI_ISL_285651':0.0,'EPI_ISL_285650':0.0):0.000000006)0.939:0.000000006)0.000:0.000000006)0.000:0.000000006)0.916:0.002476597)0.926:0.002470109)0.367:0.000000006)0.000:0.000000006,(((('EPI_ISL_405278':0.006714337,(('EPI_ISL_804043':0.000820791,(('EPI_ISL_809658':0.0,'EPI_ISL_804047':0.0,'EPI_ISL_811128':0.0):0.000000006,'EPI_ISL_833482':0.001643851)0.000:0.000000006)0.940:0.002482168,(((((((('EPI_ISL_1009702':0.000820460,(('EPI_ISL_978900':0.004121424,(('EPI_ISL_1240997':0.002468998,'EPI_ISL_985204':0.001643357)0.765:0.000824002,'EPI_ISL_4061713':0.002466986)0.000:0.000000006)0.950:0.001643065,('EPI_ISL_985183':0.000000006,('EPI_ISL_1009703':0.000820613,'EPI_ISL_1009697':0.000820488)0.000:0.000000006)0.000:0.000000006)0.838:0.000820634)0.000:0.000000006,('EPI_ISL_2820250':0.000820979,(('EPI_ISL_2820261':0.0,'EPI_ISL_2820479':0.0,'EPI_ISL_2820504':0.0,'EPI_ISL_2820262':0.0,'EPI_ISL_2820501':0.0,'EPI_ISL_2815374':0.0,'EPI_ISL_2820288':0.0,'EPI_ISL_2820480':0.0):0.000000006,'EPI_ISL_2820465':0.001646911)0.000:0.000000006)0.851:0.000820790)0.000:0.000000006,('EPI_ISL_1184517':0.001643604,('EPI_ISL_738055':0.002468604,(('EPI_ISL_1009706':0.001644314,'EPI_ISL_985185':0.001643596)0.000:0.000000006,('EPI_ISL_985181':0.0,'EPI_ISL_985182':0.0):0.000000006)0.000:0.000000006)0.876:0.000820873)0.000:0.000000006)0.000:0.000000006,('EPI_ISL_1063533':0.003291865,((((('EPI_ISL_854607':0.001642912,'EPI_ISL_985179':0.000820596)0.353:0.000000006,'EPI_ISL_1009681':0.001642280)0.000:0.000000006,'EPI_ISL_4061712':0.003296450)0.000:0.000000006,'EPI_ISL_985188':0.000820546)0.000:0.000000006,((('EPI_ISL_985180':0.0,'EPI_ISL_985193':0.0):0.002472373,'EPI_ISL_681276':0.004133401)0.755:0.000820091,'EPI_ISL_985202':0.000820659)0.000:0.000000006)0.000:0.000000006)1.000:0.000000006)0.000:0.000000006,(('EPI_ISL_14770167':0.003311909,'EPI_ISL_14770166':0.000000006)0.944:0.002467992,(('EPI_ISL_985189':0.000000006,('EPI_ISL_1041173':0.003297107,'EPI_ISL_5260457':0.003294109)0.000:0.000000006)0.000:0.000000006,'EPI_ISL_1184510':0.004117645)0.952:0.002466678)0.000:0.000000006)1
[truncated: 746,705 more chars]
