# Supplementary material for: Using homologous network to identify reassortment risk in H5Nx avian influenza viruses
Source: PLoS Comput Biol. 2025 Jul 22;21(7):e1013301. doi: 10.1371/journal.pcbi.1013301 (PMC12282916; doi:10.1371/journal.pcbi.1013301)
Supplement: S1 File — This ZIP archive includes the dataset and code used to reproduce the results of this study. (ZIP) [file pcbi.1013301.s012.zip › S1_File/step2threshold_estimate(S2_Fig)/distance_analysisNS/Ready_NS_aln.tree]

(((((('EPI_ISL_294180':0.0,'EPI_ISL_294041':0.0):0.006136096,'EPI_ISL_133606':0.003052536)0.000:0.000000006,'EPI_ISL_133603':0.001522574)0.842:0.001524398,(('EPI_ISL_216679':0.001523834,('EPI_ISL_133609':0.001523509,('EPI_ISL_133649':0.0,'EPI_ISL_158486':0.0):0.001523509)0.000:0.000000006)0.000:0.000000006,('EPI_ISL_378298':0.003071811,('EPI_ISL_166429':0.000000006,'EPI_ISL_244137':0.006143010)0.008:0.001527064)0.782:0.001526940)0.000:0.000000006)0.000:0.000000006,('EPI_ISL_206349':0.003052627,'EPI_ISL_133642':0.001523289)0.730:0.000000006)0.749:0.000000006,(((((((('EPI_ISL_393482':0.010845993,((('EPI_ISL_261413':0.006190379,('EPI_ISL_376256':0.0,'EPI_ISL_701645':0.0):0.004627681)0.785:0.001503234,('EPI_ISL_254857':0.006159368,(('EPI_ISL_376299':0.0,'EPI_ISL_397806':0.0):0.000000006,(('EPI_ISL_702097':0.004596275,('EPI_ISL_502372':0.001524339,(('EPI_ISL_502360':0.0,'EPI_ISL_376241':0.0,'EPI_ISL_376221':0.0,'EPI_ISL_376237':0.0):0.000000006,(('EPI_ISL_701636':0.000000006,'EPI_ISL_376292':0.001522778)0.942:0.003052749,'EPI_ISL_376353':0.001526624)0.000:0.000000006)0.000:0.000000006)0.000:0.000000006)0.841:0.001523482,((('EPI_ISL_373039':0.0,'EPI_ISL_373069':0.0,'EPI_ISL_373071':0.0,'EPI_ISL_373067':0.0,'EPI_ISL_373032':0.0):0.000000006,'EPI_ISL_373040':0.001523208)0.870:0.001523081,((('EPI_ISL_701628':0.0,'EPI_ISL_701630':0.0):0.000000006,'EPI_ISL_376319':0.003058776)0.839:0.001523825,('EPI_ISL_376297':0.000000006,'EPI_ISL_393474':0.003053736)0.000:0.000000006)0.000:0.000000006)0.000:0.000000006)0.907:0.001522968)0.773:0.001518117)0.796:0.001535483)0.000:0.000000006,(('EPI_ISL_376247':0.0,'EPI_ISL_376330':0.0,'EPI_ISL_701652':0.0):0.000000006,'EPI_ISL_393471':0.006160054)0.840:0.001523489)0.000:0.000000006)0.869:0.001523146,('EPI_ISL_142549':0.009247797,(('EPI_ISL_158435':0.0,'EPI_ISL_158431':0.0,'EPI_ISL_158437':0.0):0.000000006,'EPI_ISL_273569':0.001523388)0.000:0.000000006)0.870:0.001523584)0.000:0.000000006,('EPI_ISL_243735':0.003059993,('EPI_ISL_133601':0.001524375,'EPI_ISL_158494':0.000000006)0.000:0.000000006)0.850:0.001523584)0.000:0.000000006,('EPI_ISL_189534':0.004596455,'EPI_ISL_230077':0.000000006)0.831:0.001526284)0.000:0.000000006,(('EPI_ISL_397817':0.003064388,('EPI_ISL_372110':0.009358106,'EPI_ISL_221436':0.006259674)0.745:0.001426711)0.783:0.001531275,('EPI_ISL_266503':0.001522862,('EPI_ISL_266508':0.001522155,('EPI_ISL_257410':0.000000006,(('EPI_ISL_266520':0.003049504,('EPI_ISL_4056561':0.004585033,('EPI_ISL_503053':0.003050064,'EPI_ISL_14767428':0.006150343)0.765:0.001543306)0.000:0.000000006)0.000:0.000000006,'EPI_ISL_397813':0.003050954)0.853:0.001522292)0.000:0.000000006)0.000:0.000000006)0.916:0.003053656)0.000:0.000000006)0.000:0.000000006,((('EPI_ISL_243736':0.0,'EPI_ISL_257170':0.0):0.000000006,('EPI_ISL_257129':0.001522935,'EPI_ISL_257119':0.003057051)0.000:0.000000006)0.000:0.000000006,(('EPI_ISL_294068':0.001520798,('EPI_ISL_294170':0.001520798,('EPI_ISL_369369':0.0,'EPI_ISL_369368':0.0):0.000000006)0.000:0.000000006)0.860:0.001520671,('EPI_ISL_376230':0.003048022,'EPI_ISL_294062':0.000000006)0.000:0.000000006)0.940:0.003059791)0.837:0.001523256)0.000:0.000000006,(('EPI_ISL_257152':0.000000006,('EPI_ISL_397804':0.004662444,'EPI_ISL_397797':0.006239980)0.866:0.003034996)0.841:0.001523209,('EPI_ISL_397548':0.001524762,(('EPI_ISL_142501':0.0,'EPI_ISL_371800':0.0):0.001523904,('EPI_ISL_142539':0.0,'EPI_ISL_397560':0.0,'EPI_ISL_397529':0.0,'EPI_ISL_397549':0.0):0.000000006)0.000:0.000000006)0.852:0.001523584)0.000:0.000000006)0.000:0.000000006,'EPI_ISL_158592':0.001523752)0.000:0.000000006,(((('EPI_ISL_158546':0.0,'EPI_ISL_133631':0.0,'EPI_ISL_701641':0.0,'EPI_ISL_181026':0.0,'EPI_ISL_133629':0.0,'EPI_ISL_181028':0.0,'EPI_ISL_133632':0.0,'EPI_ISL_158495':0.0,'EPI_ISL_216824':0.0,'EPI_ISL_181052':0.0,'EPI_ISL_216695':0.0,'EPI_ISL_133627':0.0,'EPI_ISL_158430':0.0,'EPI_ISL_133604':0.0,'EPI_ISL_141233':0.0,'EPI_ISL_216690':0.0,'EPI_ISL_216694':0.0,'EPI_ISL_216686':0.0,'EPI_ISL_216708':0.0,'EPI_ISL_216698':0.0,'EPI_ISL_216710':0.0,'EPI_ISL_216700':0.0,'EPI_ISL_133645':0.0,'EPI_ISL_133630':0.0,'EPI_ISL_162277':0.0,'EPI_ISL_158433':0.0,'EPI_ISL_254800':0.0,'EPI_ISL_133610':0.0,'EPI_ISL_133646':0.0,'EPI_ISL_133608':0.0,'EPI_ISL_133614':0.0,'EPI_ISL_158477':0.0,'EPI_ISL_133613':0.0,'EPI_ISL_133611':0.0,'EPI_ISL_133652':0.0,'EPI_ISL_133641':0.0):0.000000006,(('EPI_ISL_261442':0.0,'EPI_ISL_261412':0.0):0.003063977,'EPI_ISL_294169':0.000000006)0.916:0.001523390)0.000:0.000000006,((('EPI_ISL_189483':0.003063663,('EPI_ISL_4072259':0.003053044,('EPI_ISL_397780':0.004587335,'EPI_ISL_397793':0.000000006)0.000:0.000000006)0.784:0.001529070)0.789:0.001524670,(('EPI_ISL_206390':0.001523584,('EPI_ISL_294162':0.001524566,(('EPI_ISL_256476':0.0,'EPI_ISL_245524':0.0,'EPI_ISL_256467':0.0,'EPI_ISL_294183':0.0):0.000000006,('EPI_ISL_294017':0.003058191,('EPI_ISL_294054':0.003053807,('EPI_ISL_258524':0.000000006,'EPI_ISL_258529':0.001522238)0.975:0.004588488)0.000:0.000000006)0.000:0.000000006)0.000:0.000000006)0.832:0.001523489)0.000:0.000000006,('EPI_ISL_189508':0.001524905,('EPI_ISL_220244':0.003067339,'EPI_ISL_230168':0.000000006)0.788:0.001533163)0.808:0.001535723)0.000:0.000000006)0.000:0.000000006,(((('EPI_ISL_189499':0.001523143,(('EPI_ISL_278196':0.000000006,('EPI_ISL_273612':0.001522560,('EPI_ISL_273578':0.0,'EPI_ISL_273525':0.0,'EPI_ISL_273571':0.0):0.000000006)0.000:0.000000006)0.848:0.001517225,((((((((('EPI_ISL_376212':0.001525209,'EPI_ISL_506174':0.004621360)0.071:0.001528265,'EPI_ISL_393452':0.003053061)0.762:0.000000006,(('EPI_ISL_294173':0.0,'EPI_ISL_294175':0.0):0.000000006,(('EPI_ISL_505969':0.000000006,'EPI_ISL_502382':0.001522525)0.925:0.003051514,('EPI_ISL_376222':0.004605011,'EPI_ISL_376324':0.003066555)0.000:0.000000006)0.998:0.000000006)0.000:0.000000006)0.829:0.001522562,'EPI_ISL_4072265':0.006129119)0.000:0.000000006,(('EPI_ISL_230082':0.001522494,(('EPI_ISL_261417':0.0,'EPI_ISL_230063':0.0,'EPI_ISL_230072':0.0,'EPI_ISL_261415':0.0,'EPI_ISL_273363':0.0,'EPI_ISL_273368':0.0,'EPI_ISL_266511':0.0,'EPI_ISL_378292':0.0):0.000000006,'EPI_ISL_261425':0.000000006)1.000:0.000000006)0.000:0.000000006,'EPI_ISL_501841':0.006128001)0.859:0.001522562)0.000:0.000000006,('EPI_ISL_14777711':0.0,'EPI_ISL_14777716':0.0):0.006128384)0.815:0.001522118,'EPI_ISL_254856':0.001521341)0.000:0.000000006,('EPI_ISL_257695':0.0,'EPI_ISL_254779':0.0,'EPI_ISL_254756':0.0):0.000000006)1.000:0.000000006,(('EPI_ISL_278189':0.001521381,'EPI_ISL_278190':0.000000006)0.000:0.000000006,('EPI_ISL_14767437':0.003089914,'EPI_ISL_14767320':0.004629494)0.953:0.006142965)0.864:0.001521342)0.000:0.000000006)0.855:0.001517786)0.000:0.000000006,(('EPI_ISL_158455':0.003053809,(('EPI_ISL_397725':0.003058209,(('EPI_ISL_502643':0.004664886,('EPI_ISL_502708':0.007695841,('EPI_ISL_502673':0.003064022,(('EPI_ISL_502648':0.0,'EPI_ISL_502646':0.0,'EPI_ISL_11971502':0.0,'EPI_ISL_11971490':0.0,'EPI_ISL_11971491':0.0):0.000000006,(('EPI_ISL_4058002':0.003065524,('EPI_ISL_505595':0.003063703,'EPI_ISL_502638':0.004602018)0.000:0.000000006)0.863:0.001527439,'EPI_ISL_397799':0.003061911)0.000:0.000000006)0.000:0.000000006)0.000:0.000000006)0.892:0.003088813)0.780:0.001508052,(((('EPI_ISL_502635':0.003065795,('EPI_ISL_294004':0.003070396,('EPI_ISL_257689':0.004599891,'EPI_ISL_502657':0.000000006)0.761:0.001528483)0.773:0.001522159)0.777:0.001538138,(('EPI_ISL_328513':0.004632942,'EPI_ISL_254839':0.003079322)0.763:0.001515028,'EPI_ISL_162258':0.001524050)0.000:0.000000006)0.000:0.000000006,(('EPI_ISL_502716':0.001524666,'EPI_ISL_502695':0.001525762)0.000:0.000000006,(('EPI_ISL_216711':0.001524011,'EPI_ISL_216716':0.000000006)0.862:0.001523984,'EPI_ISL_502718':0.001531231)0.000:0.000000006)1.000:0.000000006)0.000:0.000000006,'EPI_ISL_189540':0.000000006)0.000:0.000000006)0.915:0.003053792)0.453:0.000000006,'EPI_ISL_158541':0.003058111)0.000:0.000000006)0.728:0.000000006,('EPI_ISL_216709':0.000000006,(((((((('EPI_ISL_85055':0.001524349,'EPI_ISL_85056':0.000000006)0.980:0.006140094,(('EPI_ISL_85121':0.001523821,(('EPI_ISL_85203':0.0,'EPI_ISL_84637':0.0,'EPI_ISL_85123':0.0):0.000000006,('EPI_ISL_63538':0.001528624,('EPI_ISL_85196':0.001522924,'EPI_ISL_84646':0.001523659)0.000:0.000000006)0.978:0.000000006)0.000:0.000000006)0.835:0.001523584,(('EPI_ISL_141818':0.000000006,'EPI_ISL_141641':0.001523361)0.976:0.006165671,('EPI_ISL_63343':0.001529170,'EPI_ISL_63347':0.003063610)0.776:0.001548959)0.769:0.001510439)0.088:0.000000006)0.176:0.000000006,'EPI_ISL_82526':0.001524002)0.000:0.000000006,'EPI_ISL_84550':0.001527287)0.000:0.000000006,'EPI_ISL_94206':0.009246008)0.843:0.001523282,(((('EPI_ISL_257270':0.0,'EPI_ISL_257265':0.0):0.003061594,('EPI_ISL_257247':0.001528594,('EPI_ISL_257249':0.000000006,'EPI_ISL_257256':0.003059644)0.000:0.000000006)0.000:0.000000006)0.874:0.001526289,('EPI_ISL_257257':0.000000006,'EPI_ISL_257262':0.001526142)0.000:0.000000006)1.000:0.012382233,('EPI_ISL_329314':0.001522826,('EPI_ISL_84635':0.004597820,('EPI_ISL_141907':0.003059133,('EPI_ISL_141844':0.001527160,'EPI_ISL_141905':0.001525982)0.000:0.000000006)0.000:0.000000006)0.919:0.003056469)0.000:0.000000006)0.000:0.000000006)0.755:0.001520864,((('EPI_ISL_376233':0.015613769,(((((('EPI_ISL_99333':0.005946036,('EPI_ISL_8901':0.003081224,(((('EPI_ISL_22542':0.000000006,('EPI_ISL_6501':0.001712833,('EPI_ISL_77910':0.003064812,'EPI_ISL_77914':0.000000006)0.981:0.009344064)0.883:0.004454279)0.000:0.000000006,(('EPI_ISL_99515':0.001527138,'EPI_ISL_99208':0.003093200)0.790:0.001542697,(('EPI_ISL_131379':0.004680950,('EPI_ISL_118851':0.000000006,('EPI_ISL_118876':0.000000006,'EPI_ISL_118880':0.004620972)0.952:0.004617018)0.970:0.006259346)0.776:0.001474163,'EPI_ISL_25204':0.009278259)0.000:0.000000006)0.832:0.001530786)0.000:0.000000006,('EPI_ISL_82483':0.012442100,(('EPI_ISL_12520':0.006181860,(('EPI_ISL_180864':0.006198369,('EPI_ISL_180859':0.001544415,('EPI_ISL_216636':0.0,'EPI_ISL_8074':0.0):0.004609274)0.752:0.001544206)0.924:0.004608257,'EPI_ISL_141377':0.003067213)0.000:0.000000006)0.878:0.001530532,'EPI_ISL_99349':0.004613028)0.000:0.000000006)1.000:0.000000006)0.000:0.000000006,(((('EPI_ISL_6627':0.001530666,(('EPI_ISL_134995':0.012440643,('EPI_ISL_95444':0.000000006,'EPI_ISL_95412':0.001531331)0.000:0.000000006)0.836:0.001529742,(('EPI_ISL_142410':0.001530761,(('EPI_ISL_131320':0.0,'EPI_ISL_142423':0.0,'EPI_ISL_142387':0.0,'EPI_ISL_142393':0.0,'EPI_ISL_142413':0.0,'EPI_ISL_142400':0.0,'EPI_ISL_131488':0.0,'EPI_ISL_142417':0.0,'EPI_ISL_29318':0.0):0.000000006,('EPI_ISL_142456':0.001530761,'EPI_ISL_142388':0.001530430)0.000:0.000000006)0.000:0.000000006)0.848:0.001530099,('EPI_ISL_141152':0.001530757,(((('EPI_ISL_95438':0.001531523,('EPI_ISL_135001':0.004606114,((('EPI_ISL_135008':0.001529133,'EPI_ISL_141239':0.000000006)0.000:0.000000006,((('EPI_ISL_158505':0.0,'EPI_ISL_158522':0.0):0.003065588,('EPI_ISL_135036':0.001528697,('EPI_ISL_135058':0.0,'EPI_ISL_135043':0.0):0.000000006)0.000:0.000000006)0.848:0.001529067,'EPI_ISL_206336':0.001528798)0.000:0.000000006)0.000:0.000000006,('EPI_ISL_95423':0.001529550,('EPI_ISL_137858':0.003066272,(('EPI_ISL_137851':0.0,'EPI_ISL_137855':0.0,'EPI_ISL_137853':0.0,'EPI_ISL_137860':0.0):0.000000006,('EPI_ISL_137857':0.001528550,'EPI_ISL_137854':0.001528798)0.000:0.000000006)0.000:0.000000006)0.859:0.001528798)0.000:0.000000006)0.000:0.000000006)0.858:0.001529763)0.000:0.000000006,('EPI_ISL_135042':0.003067246,('EPI_ISL_95380':0.001530262,(('EPI_ISL_137907':0.0,'EPI_ISL_371809':0.0):0.007842017,'EPI_ISL_133622':0.001554027)0.773:0.001513179)0.000:0.000000006)1.000:0.000000006)1.000:0.000000006,(('EPI_ISL_216794':0.017240138,'EPI_ISL_142568':0.000000006)0.884:0.003067384,(('EPI_ISL_216661':0.0,'EPI_ISL_216672':0.0,'EPI_ISL_216665':0.0):0.001530169,('EPI_ISL_180953':0.000000006,'EPI_ISL_216663':0.001529972)0.000:0.000000006)0.958:0.004608804)0.000:0.000000006)0.000:0.000000006,('EPI_ISL_85177':0.000000006,(('EPI_ISL_141204':0.000000006,('EPI_ISL_216566':0.0,'EPI_ISL_216584':0.0,'EPI_ISL_216589':0.0,'EPI_ISL_216591':0.0,'EPI_ISL_216587':0.0):0.001529279)0.855:0.001529625,('EPI_ISL_95437':0.003067153,'EPI_ISL_141146':0.001529625)0.000:0.000000006)0.340:0.000000006)0.000:0.000000006)0.000:0.000000006)0.865:0.001529810)0.000:0.000000006)0.875:0.001530101)0.000:0.000000006,('EPI_ISL_28111':0.001531013,'EPI_ISL_66121':0.001534313)0.000:0.000000006)0.000:0.000000006,('EPI_ISL_161508':0.003108639,'EPI_ISL_216369':0.006212214)0.764:0.001509686)0.800:0.001509465,(('EPI_ISL_22538':0.0,'EPI_ISL_397904':0.0):0.009316964,'EPI_ISL_142112':0.003086047)0.732:0.000000006)0.925:0.001531405)0.793:0.001536025)0.746:0.001783304)0.962:0.007928821,('EPI_ISL_8712':0.004604048,('EPI_ISL_99451':0.000000006,(('EPI_ISL_12560':0.001548693,('EPI_ISL_99521':0.000000006,('EPI_ISL_99425':0.003071998,((('EPI_ISL_99410':0.001529488,'EPI_ISL_99442':0.001530150)0.000:0.000000006,'EPI_ISL_99437':0.001530885)0.000:0.000000006,(('EPI_ISL_99432':0.0,'EPI_ISL_138079':0.0,'EPI_ISL_99440':0.0,'EPI_ISL_99426':0.0,'EPI_ISL_99414':0.0,'EPI_ISL_99421':0.0,'EPI_ISL_99415':0.0,'EPI_ISL_99430':0.0,'EPI_ISL_99435':0.0,'EPI_ISL_99438':0.0):0.000000006,'EPI_ISL_99411':0.001531090)0.000:0.000000006)0.726:0.000000006)0.378:0.003065106)0.945:0.004623685)0.888:0.003063362,('EPI_ISL_8823':0.003067785,(('EPI_ISL_141296':0.0,'EPI_ISL_87496':0.0):0.000000006,('EPI_ISL_8854':0.003112841,'EPI_ISL_99465':0.004642357)0.738:0.001507754)0.000:0.000000006)0.000:0.000000006)0.946:0.003067254)0.000:0.000000006)0.771:0.001853746)0.025:0.002755386,((((((('EPI_ISL_5848':0.001525651,'EPI_ISL_146018':0.003090520)0.966:0.006241924,('EPI_ISL_13598':0.006256024,('EPI_ISL_21004':0.001529272,'EPI_ISL_68972':0.000000006)0.970:0.007820240)0.761:0.001482444)0.774:0.001508037,(('EPI_ISL_119110':0.007783049,'EPI_ISL_5852':0.003123820)0.759:0.001479014,(((('EPI_ISL_8863':0.001524797,'EPI_ISL_8810':0.000000006)0.943:0.004595936,(((('EPI_ISL_8837':0.000000006,('EPI_ISL_8780':0.004628745,('EPI_ISL_379554':0.0,'EPI_ISL_132841':0.0,'EPI_ISL_69871':0.0):0.003088221)0.744:0.001514192)0.857:0.001523197,('EPI_ISL_8794':0.000000006,(('EPI_ISL_8745':0.0,'EPI_ISL_8812':0.0):0.003057802,'EPI_ISL_8869':0.007693455)0.000:0.000000006)0.000:0.000000006)0.897:0.003079702,(((((('EPI_ISL_8949':0.007967114,('EPI_ISL_119106':0.003048292,'EPI_ISL_119103':0.000000006)0.847:0.003029337)0.895:0.004720351,'EPI_ISL_119108':0.014088835)0.865:0.003066471,((('EPI_ISL_69993':0.0,'EPI_ISL_5835':0.0):0.014413818,'EPI_ISL_8831':0.014476736)0.845:0.004391667,(('EPI_ISL_189654':0.003062055,('EPI_ISL_5779':0.006190054,((('EPI_ISL_68832':0.003111305,'EPI_ISL_7038':0.006206082)0.758:0.001492493,('EPI_ISL_5811':0.004602800,('EPI_ISL_7044':0.000000006,('EPI_ISL_6229':0.001529596,'EPI_ISL_6145':0.000000006)0.917:0.004603774)0.000:0.000000006)0.000:0.000000006)0.000:0.000000006,('EPI_ISL_7017':0.0,'EPI_ISL_5614':0.0):0.007705004)0.769:0.001508292)0.889:0.003086905)0.000:0.000000006,('EPI_ISL_119100':0.004732879,'EPI_ISL_28013':0.039272407)0.761:0.001407562)0.652:0.001524171)0.792:0.001542806)0.781:0.001524716,(('EPI_ISL_143657':0.004494479,('EPI_ISL_119137':0.007827727,(('EPI_ISL_99528':0.000000006,(('EPI_ISL_99522':0.0,'EPI_ISL_99422':0.0):0.001215022,('EPI_ISL_131415':0.0,'EPI_ISL_131419':0.0):0.022643420)0.993:0.011212285)0.954:0.004609925,('EPI_ISL_99484':0.004616997,('EPI_ISL_131322':0.001530789,'EPI_ISL_138058':0.003065771)0.382:0.000000006)0.000:0.000000006)0.994:0.017467723)0.973:0.011218068)0.965:0.007913408,('EPI_ISL_4437':0.001521919,'EPI_ISL_8811':0.000000006)0.923:0.003050863)0.729:0.000000006)0.854:0.001524022,('EPI_ISL_89388':0.003071734,(('EPI_ISL_119096':0.004595265,'EPI_ISL_8832':0.004603237)0.000:0.000000006,(('EPI_ISL_118570':0.001530270,'EPI_ISL_4444':0.001534037)0.787:0.001528907,'EPI_ISL_22545':0.003059268)0.000:0.000000006)0.737:0.000000006)0.997:0.007684575)0.000:0.000000006,(('EPI_ISL_10123':0.004598960,('EPI_ISL_99469':0.010812355,((((('EPI_ISL_141294':0.0,'EPI_ISL_12530':0.0):0.004702025,('EPI_ISL_398010':0.0,'EPI_ISL_142076':0.0):0.015883965)0.890:0.004574698,(('EPI_ISL_3436':0.018439584,((('EPI_ISL_25200':0.0,'EPI_ISL_25198':0.0):0.000000006,'EPI_ISL_23353':0.003063538)0.912:0.004641178,('EPI_ISL_30797':0.014096353,('EPI_ISL_65626':0.006190757,((('EPI_ISL_189667':0.001530737,'EPI_ISL_142338':0.000000006)0.971:0.006240799,(('EPI_ISL_84618':0.0,'EPI_ISL_327559':0.0):0.003112908,'EPI_ISL_142346':0.006232651)0.763:0.001439334)0.900:0.003126118,(('EPI_ISL_397958':0.0,'EPI_ISL_397955':0.0,'EPI_ISL_397954':0.0,'EPI_ISL_142360':0.0,'EPI_ISL_8785':0.0,'EPI_ISL_22588':0.0,'EPI_ISL_142323':0.0):0.000000006,'EPI_ISL_8865':0.001528763)0.000:0.000000006)0.761:0.001533964)0.774:0.001527243)0.859:0.003100979)0.989:0.012351483)0.721:0.000944606,'EPI_ISL_141256':0.015404896)0.771:0.001819066)0.000:0.000000006,'EPI_ISL_22590':0.003056311)0.880:0.001526544,'EPI_ISL_22560':0.011054864)0.000:0.000000006)0.000:0.000000006)0.937:0.004641890,'EPI_ISL_8748':0.001523311)0.897:0.003081730)0.765:0.001518809)0.904:0.003069306,(('EPI_ISL_119097':0.000000006,('EPI_ISL_243352':0.006158134,(((('EPI_ISL_6993':0.004608753,(('EPI_ISL_131394':0.000000006,'EPI_ISL_131397':0.001526458)0.958:0.004679218,('EPI_ISL_7019':0.001526760,(('EPI_ISL_99416':0.001542971,'EPI_ISL_99433':0.001521373)0.809:0.001536625,((('EPI_ISL_138084':0.0,'EPI_ISL_138083':0.0):0.000000006,'EPI_ISL_99420':0.001530405)0.000:0.000000006,(('EPI_ISL_99431':0.0,'EPI_ISL_99413':0.0):0.003057815,'EPI_ISL_379550':0.007704953)0.680:0.000000006)0.000:0.000000006)0.866:0.001525639)0.000:0.000000006)0.846:0.001528785)0.735:0.000000006,('EPI_ISL_118568':0.014216305,('EPI_ISL_99412':0.000000006,'EPI_ISL_189665':0.001528434)0.928:0.006289343)0.471:0.004526321)0.799:0.001521660,(((('EPI_ISL_70123':0.0,'EPI_ISL_381464':0.0):0.000000006,(('EPI_ISL_6514':0.010828593,('EPI_ISL_5559':0.007719425,'EPI_ISL_138076':0.004620648)0.736:0.000000006)0.742:0.001447123,'EPI_ISL_7043':0.017176010)0.755:0.001584562)0.000:0.000000006,'EPI_ISL_381465':0.001523553)0.853:0.001525478,('EPI_ISL_27588':0.000000006,'EPI_ISL_6503':0.004599690)0.000:0.000000006)0.000:0.000000006)0.742:0.000000006,('EPI_ISL_6626':0.009311172,'EPI_ISL_6230':0.003062323)0.873:0.004649423)0.903:0.003075820)0.731:0.000000006)0.000:0.000000006,(('EPI_ISL_15902':0.000000006,('EPI_ISL_31540':0.001500720,('EPI_ISL_68712':0.027446517,('EPI_ISL_6992':0.001531484,'EPI_ISL_6361':0.000000006)0.934:0.006353072)0.911:0.006177887)0.907:0.004648742)0.925:0.003059672,('EPI_ISL_119098':0.001526602,'EPI_ISL_118571':0.000000006)0.000:0.000000006)0.909:0.001526221)0.864:0.001526859)0.000:0.000000006)0.962:0.004598559,'EPI_ISL_4406':0.003060515)0.000:0.000000006,('EPI_ISL_5781':0.0,'EPI_ISL_5797':0.0):0.004603804)0.849:0.001528053)0.000:0.000000006)0.000:0.000000006,'EPI_ISL_8904':0.007710906)0.832:0.001529047,((('EPI_ISL_8847':0.0,'EPI_ISL_99477':0.0,'EPI_ISL_5855':0.0):0.000000006,('EPI_ISL_5831':0.003063884,((('EPI_ISL_87500':0.0,'EPI_ISL_6959':0.0,'EPI_ISL_6505':0.0):0.001533435,(('EPI_ISL_131374':0.009250972,(('EPI_ISL_8836':0.004630803,((('EPI_ISL_8891':0.003056644,'EPI_ISL_8729':0.004592972)0.000:0.000000006,('EPI_ISL_5859':0.004656592,'EPI_ISL_119109':0.006195995)0.755:0.001494651)0.849:0.004687548,('EPI_ISL_161827':0.006530233,'EPI_ISL_366229':0.001202586)1.000:0.044760793)0.627:0.003039403)0.960:0.009316621,('EPI_ISL_146010':0.011580758,((('EPI_ISL_8747':0.012211895,('EPI_ISL_65223':0.013562433,('EPI_ISL_132847':0.009479334,'EPI_ISL_89169':0.004601989)0.575:0.000489021)0.850:0.004835780)0.813:0.003537685,(((('EPI_ISL_69966':0.003654854,(('EPI_ISL_697551':0.0,'EPI_ISL_22554':0.0):0.000000006,'EPI_ISL_69972':0.001529095)0.918:0.007191342)0.775:0.008891306,('EPI_ISL_7774':0.007068288,((('EPI_ISL_90156':0.099699358,(('EPI_ISL_13920':0.054376896,('EPI_ISL_28429':0.001597366,'EPI_ISL_28426':0.000000006)1.000:0.051666794)0.947:0.020911382,(((((((((('EPI_ISL_88324':0.025762769,('EPI_ISL_88317':0.016502231,('EPI_ISL_88328':0.004839338,('EPI_ISL_88338':0.001599641,('EPI_ISL_88342':0.004880412,'EPI_ISL_88349':0.003212370)0.881:0.003197681)0.958:0.006495358)0.934:0.006549429)0.897:0.006466190)0.928:0.006499616,(('EPI_ISL_88946':0.0,'EPI_ISL_88944':0.0):0.000000006,('EPI_ISL_84428':0.001593194,(('EPI_ISL_67905':0.0,'EPI_ISL_132839':0.0):0.000000006,('EPI_ISL_75782':0.006413889,'EPI_ISL_75778':0.001593373)0.509:0.000000006)0.000:0.000000006)1.000:0.023056583)0.940:0.004805811)0.000:0.000000006,(((((((('EPI_ISL_93245':0.0,'EPI_ISL_93246':0.0,'EPI_ISL_93249':0.0,'EPI_ISL_93250':0.0,'EPI_ISL_93248':0.0,'EPI_ISL_93247':0.0,'EPI_ISL_208657':0.0,'EPI_ISL_208656':0.0):0.026155274,(('EPI_ISL_129922':0.0,'EPI_ISL_208655':0.0):0.005578107,('EPI_ISL_162680':0.001587853,('EPI_ISL_160787':0.001589483,('EPI_ISL_218299':0.0,'EPI_ISL_218303':0.0):0.006401909)0.000:0.000000006)0.931:0.007415161)0.964:0.013333197)0.991:0.019725236,(('EPI_ISL_29767':0.000000006,(((('EPI_ISL_29770':0.001293804,'EPI_ISL_88402':0.013539249)0.956:0.008490915,'EPI_ISL_96980':0.028677709)0.750:0.001507882,(('EPI_ISL_88360':0.009655342,((((('EPI_ISL_176792':0.008019282,('EPI_ISL_4081613':0.0,'EPI_ISL_4081614':0.0):0.000000006)0.842:0.006542404,'EPI_ISL_96972':0.014728679)0.725:0.001486205,((((('EPI_ISL_176794':0.003187656,(('EPI_ISL_282078':0.0,'EPI_ISL_282079':0.0):0.012918127,('EPI_ISL_249793':0.001595412,(('EPI_ISL_12941313':0.000000006,'EPI_ISL_12941289':0.001592571)0.994:0.009667026,(('EPI_ISL_4081610':0.0,'EPI_ISL_4081609':0.0):0.008030651,'EPI_ISL_293277':0.006421335)0.000:0.000000006)0.905:0.003189736)0.772:0.001606547)0.766:0.001594157)0.000:0.000000006,('EPI_ISL_505445':0.000000006,((('EPI_ISL_12958029':0.011303820,('EPI_ISL_12957485':0.000000006,'EPI_ISL_505732':0.011305347)0.987:0.011292351)0.357:0.000000006,((('EPI_ISL_12941321':0.018179496,('EPI_ISL_12957207':0.003215263,('EPI_ISL_293279':0.0,'EPI_ISL_293284':0.0):0.003203751)0.861:0.003177421)0.768:0.001633932,(('EPI_ISL_293283':0.003196451,'EPI_ISL_12957206':0.000000006)0.994:0.008041697,'EPI_ISL_12958465':0.014580972)0.000:0.000000006)0.851:0.001591546,('EPI_ISL_165153':0.000000006,'EPI_ISL_282063':0.004801325)0.978:0.006410469)0.000:0.000000006)0.000:0.000000006,((((((((('EPI_ISL_14768130':0.000000006,'EPI_ISL_14768123':0.001592728)0.959:0.004797982,(('EPI_ISL_12958444':0.000000006,'EPI_ISL_12958431':0.004837473)0.907:0.003277734,'EPI_ISL_12958201':0.006416517)0.000:0.000000006)0.000:0.000000006,('EPI_ISL_14870987':0.014684747,'EPI_ISL_14768131':0.001570055)0.771:0.001624701)0.000:0.000000006,('EPI_ISL_12958435':0.009672191,'EPI_ISL_370660':0.011317770)0.000:0.000000006)0.000:0.000000006,(('EPI_ISL_12958198':0.004895590,'EPI_ISL_14768136':0.011420623)0.821:0.003166725,'EPI_ISL_12941133':0.011341272)0.734:0.000000006)0.739:0.000000006,'EPI_ISL_12957973':0.009662985)0.976:0.008037714,('EPI_ISL_12958173':0.009803773,('EPI_ISL_12958040':0.009677951,(('EPI_ISL_14870988':0.001601366,('EPI_ISL_14768132':0.009676953,(('EPI_ISL_14768129':0.0,'EPI_ISL_14768128':0.0):0.000000006,'EPI_ISL_14768133':0.001592783)0.000:0.000000006)0.950:0.004804298)0.939:0.004815428,('EPI_ISL_12957768':0.000000006,'EPI_ISL_12958438':0.006407429)0.877:0.001594265)0.729:0.000000006)0.919:0.006455078)0.826:0.003150295)0.748:0.000000006,(('EPI_ISL_12958208':0.000000006,((((('EPI_ISL_14768124':0.011330666,'EPI_ISL_14768125':0.011294420)0.754:0.001626745,(('EPI_ISL_12958187':0.003192686,'EPI_ISL_14768137':0.000000006)0.919:0.001592735,(('EPI_ISL_12958210':0.0,'EPI_ISL_12958206':0.0):0.003194503,('EPI_ISL_14768139':0.008085567,'EPI_ISL_14768119':0.000000006)0.993:0.008036308)0.000:0.000000006)0.861:0.001592600)0.000:0.000000006,'EPI_ISL_12958185':0.001624357)0.000:0.000000006,'EPI_ISL_12958455':0.009659913)0.768:0.001644499,'EPI_ISL_12958218':0.013131555)0.140:0.001546858)0.949:0.006499568,'EPI_ISL_12957974':0.006498304)0.881:0.003160664)0.848:0.001595620,('EPI_ISL_12958464':0.014708449,'EPI_ISL_12941001':0.014594150)0.000:0.000000006)0.971:0.004800573)0.855:0.001590664)0.000:0.000000006)0.000:0.000000006,(('EPI_ISL_12958036':0.011295186,('EPI_ISL_505731':0.017970506,(('EPI_ISL_12958458':0.016789094,('EPI_ISL_12941217':0.006455506,'EPI_ISL_12957473':0.011332173)0.871:0.003342732)0.833:0.003515000,'EPI_ISL_282052':0.011450678)0.714:0.001147442)0.725:0.001638924)0.308:0.001606095,((('EPI_ISL_249844':0.014577386,('EPI_ISL_266595':0.0,'EPI_ISL_293278':0.0):0.004792373)0.000:0.000000006,((((('EPI_ISL_12958230':0.003188515,'EPI_ISL_12958227':0.000000006)0.963:0.006426658,('EPI_ISL_12958182':0.001585948,'EPI_ISL_12958399':0.003199826)0.781:0.001601991)0.871:0.003193436,(('EPI_ISL_282061':0.004847860,('EPI_ISL_239998':0.000000006,((('EPI_ISL_482284':0.008131277,'EPI_ISL_12958411':0.014697618)0.756:0.000000006,('EPI_ISL_10398539':0.003214447,('EPI_ISL_12939610':0.003215405,'EPI_ISL_12958242':0.001604679)0.000:0.000000006)0.000:0.000000006)0.000:0.000000006,(('EPI_ISL_12958041':0.004798279,'EPI_ISL_12958038':0.000000006)0.921:0.003213898,'EPI_ISL_482259':0.000000006)0.953:0.003194442)0.884:0.001593117)0.996:0.011377936)0.747:0.001537510,(('EPI_ISL_12958405':0.019806393,((('EPI_ISL_482222':0.001601892,'EPI_ISL_697519':0.000000006)0.999:0.012969252,('EPI_ISL_12957502':0.011379441,(('EPI_ISL_12958414':0.001594278,('EPI_ISL_12958449':0.0,'EPI_ISL_12958408':0.0):0.000000006)0.000:0.000000006,('EPI_ISL_12958221':0.004820157,('EPI_ISL_12958213':0.001597750,('EPI_ISL_14768121':0.0,'EPI_ISL_14768122':0.0):0.001605051)0.980:0.008164983)0.908:0.004850112)0.779:0.001647009)0.393:0.001550964)0.000:0.000000006,'EPI_ISL_12958410':0.006417662)0.751:0.001677608)0.911:0.004785921,(('EPI_ISL_482260':0.001596883,'EPI_ISL_389787':0.001636811)0.993:0.011545851,'EPI_ISL_12958043':0.008226644)0.760:0.001411631)0.904:0.003260469)0.775:0.001613287)0.000:0.000000006,(((('EPI_ISL_12957780':0.003191917,('EPI_ISL_12940921':0.013144527,('EPI_ISL_482252':0.000000006,'EPI_ISL_502192':0.003191277)0.880:0.003193146)0.853:0.003209264)0.897:0.003210504,(('EPI_ISL_12940938':0.001600608,('EPI_ISL_12957772':0.003203131,'EPI_ISL_505444':0.004838205)0.758:0.001597747)0.801:0.001591069,'EPI_ISL_12958225':0.012955503)0.000:0.000000006)0.857:0.001591102,(((('EPI_ISL_12958240':0.003206067,'EPI_ISL_12941140':0.013368665)0.936:0.004853017,'EPI_ISL_12957495':0.009698796)0.000:0.000000006,'EPI_ISL_12958385':0.016316053)0.961:0.006436202,('EPI_ISL_12957507':0.012948319,((('EPI_ISL_225534':0.008039997,'EPI_ISL_389785':0.017939727)0.317:0.000000006,(('EPI_ISL_12958028':0.008261597,'EPI_ISL_14768117':0.003079401)1.000:0.018258311,'EPI_ISL_256368':0.003313887)0.763:0.001479924)0.000:0.000000006,'EPI_ISL_12958212':0.011322269)0.000:0.000000006)0.767:0.001616525)0.774:0.001577604)0.000:0.000000006,(('EPI_ISL_256373':0.012939744,('EPI_ISL_12958196':0.004800962,((('EPI_ISL_12941102':0.009664863,('EPI_ISL_12958234':0.003189922,('EPI_ISL_12958409':0.008020924,'EPI_ISL_12958024':0.004800223)0.000:0.000000006)0.758:0.001600156)0.780:0.001594469,'EPI_ISL_12958396':0.006408118)0.736:0.001389508,'EPI_ISL_12957773':0.003892839)0.948:0.005951835)0.000:0.000000006)0.000:0.000000006,'EPI_ISL_12958237':0.017932335)0.841:0.001591849)0.849:0.001591262)0.000:0.000000006,(((('EPI_ISL_12957492':0.006415880,('EPI_ISL_12941297':0.006437852,('EPI_ISL_12958466':0.011430791,'EPI_ISL_12958400':0.005076265)0.754:0.001473569)0.000:0.000000006)0.000:0.000000006,('EPI_ISL_12957472':0.000000006,'EPI_ISL_12958037':0.001592898)0.969:0.004796264)0.830:0.001590911,'EPI_ISL_12941178':0.001590919)0.000:0.000000006,((('EPI_ISL_282062':0.0,'EPI_ISL_505447':0.0):0.000000006,((('EPI_ISL_505440':0.0,'EPI_ISL_505439':0.0):0.003199830,('EPI_ISL_293281':0.006411192,('EPI_ISL_156387':0.003193167,'EPI_ISL_249812':0.013029161)0.000:0.000000006)0.857:0.001594308)0.000:0.000000006,'EPI_ISL_12957487':0.004790513)0.836:0.001591006)0.000:0.000000006,('EPI_ISL_249799':0.004810249,'EPI_ISL_12941025':0.009667398)0.808:0.000000006)0.000:0.000000006)0.000:0.000000006)0.000:0.000000006)1.000:0.000000006,(((('EPI_ISL_482283':0.016188664,('EPI_ISL_482289':0.001591138,'EPI_ISL_12958384':0.006449158)0.000:0.000000006)0.911:0.003200778,(((('EPI_ISL_482242':0.0,'EPI_ISL_482241':0.0):0.003183507,('EPI_ISL_12939617':0.000000006,'EPI_ISL_12958044':0.003183900)0.974:0.006436620)0.000:0.000000006,('EPI_ISL_12940961':0.003096676,('EPI_ISL_12958402':0.003213239,('EPI_ISL_12958033':0.004793704,'EPI_ISL_12958034':0.000000006)0.886:0.003211031)0.771:0.001558805)0.888:0.003101201)0.770:0.001546229,'EPI_ISL_12941305':0.011590088)0.773:0.001526489)0.894:0.003103844,'EPI_ISL_12958226':0.006420835)0.739:0.001556766,('EPI_ISL_12941032':0.008104386,'EPI_ISL_218331':0.003270900)0.761:0.001511655)0.810:0.001549581)0.000:0.000000006)0.937:0.003082607)0.845:0.001540274,('EPI_ISL_293280':0.012947806,'EPI_ISL_293276':0.009756977)0.000:0.000000006)0.750:0.001350979,('EPI_ISL_12957496':0.000000006,'EPI_ISL_206573':0.001590613)0.969:0.008259379)0.999:0.019299570)0.749:0.001549533,('EPI_ISL_96981':0.011417204,'EPI_ISL_74374':0.006470201)0.743:0.001528911)0.884:0.003092831,(('EPI_ISL_157896':0.000000006,('EPI_ISL_88401':0.004517206,(('EPI_ISL_88387':0.006397033,('EPI_ISL_88395':0.001586512,('EPI_ISL_75321':0.011249819,'EPI_ISL_74379':0.003176069)0.505:0.000000006)0.000:0.000000006)0.866:0.003565793,('EPI_ISL_4081617':0.001590141,'EPI_ISL_4081615':0.000000006)0.998:0.024418870)0.255:0.001485140)0.923:0.005128559)0.949:0.004778107,'EPI_ISL_88379':0.000000006)0.827:0.000000006)0.987:0.009330649)0.000:0.000000006,'EPI_ISL_29773':0.012933602)0.919:0.003086914)0.818:0.001535330,(('EPI_ISL_29772':0.003153516,'EPI_ISL_29775':0.012965480)0.759:0.001632948,(((('EPI_ISL_139116':0.0,'EPI_ISL_205060':0.0):0.012916859,('EPI_ISL_25229':0.004787295,'EPI_ISL_168484':0.009651133)0.000:0.000000006)0.772:0.001600378,'EPI_ISL_88353':0.009773558)0.749:0.001582499,'EPI_ISL_88355':0.004788086)0.000:0.000000006)0.864:0.001589060)0.000:0.000000006)0.719:0.000000006,('EPI_ISL_166533':0.004946102,'EPI_ISL_74372':0.003077758)0.999:0.018175496)0.914:0.006339428)0.713:0.004643006,'EPI_ISL_2136':0.013009229)0.262:0.001538072,'EPI_ISL_29768':0.016239976)0.692:0.000000006,((('EPI_ISL_2132':0.000000006,'EPI_ISL_3362':0.014559501)0.914:0.003185330,(('EPI_ISL_2134':0.004788924,'EPI_ISL_2133':0.006418727)0.460:0.000000006,('EPI_ISL_2135':0.003266454,'EPI_ISL_91942':0.014732817)0.913:0.004753007)0.000:0.000000006)0.000:0.000000006,(((('EPI_ISL_24590':0.003173326,'EPI_ISL_24588':0.004894160)1.000:0.023171300,('EPI_ISL_92314':0.022237832,'EPI_ISL_83309':0.018829299)0.662:0.000761768)0.000:0.000000006,(((((((((('EPI_ISL_164393':0.0,'EPI_ISL_164395':0.0,'EPI_ISL_164396':0.0,'EPI_ISL_164394':0.0,'EPI_ISL_164391':0.0,'EPI_ISL_164445':0.0,'EPI_ISL_160783':0.0,'EPI_ISL_164392':0.0,'EPI_ISL_164444':0.0):0.000000006,'EPI_ISL_164397':0.001535552)0.976:0.009448256,(('EPI_ISL_160437':0.0,'EPI_ISL_164464':0.0,'EPI_ISL_164463':0.0,'EPI_ISL_164462':0.0,'EPI_ISL_164465':0.0):0.000000006,'EPI_ISL_164461':0.001596462)0.883:0.004819921)0.995:0.015990172,((((('EPI_ISL_124332':0.003190400,('EPI_ISL_79861':0.001589419,('EPI_ISL_102558':0.003194076,'EPI_ISL_119329':0.001617860)0.886:0.003216537)0.124:0.001613040)0.746:0.000000006,'EPI_ISL_93354':0.008033020)0.000:0.000000006,(((((('EPI_ISL_281966':0.014022612,'EPI_ISL_155700':0.034055847)0.903:0.008038474,((((('EPI_ISL_151003':0.0,'EPI_ISL_271073':0.0):0.000000006,('EPI_ISL_143152':0.006412953,((('EPI_ISL_167148':0.000000006,'EPI_ISL_161188':0.000000006)0.752:0.001600294,('EPI_ISL_203138':0.006417802,('EPI_ISL_236810':0.000000006,'EPI_ISL_217471':0.001591119)0.000:0.000000006)0.930:0.004804203)0.938:0.004778998,'EPI_ISL_133715':0.000000006)0.000:0.000000006)0.919:0.001587075)0.841:0.001586975,'EPI_ISL_124010':0.000000006)0.855:0.001587935,(((((('EPI_ISL_208920':0.004851493,(('EPI_ISL_203109':0.003188261,(('EPI_ISL_295688':0.003220042,('EPI_ISL_260805':0.001577172,'EPI_ISL_4089879':0.011343817)0.897:0.003252189)0.775:0.001568874,'EPI_ISL_225561':0.001590438)0.000:0.000000006)0.859:0.001589778,'EPI_ISL_4082123':0.000000006)0.987:0.009770927)0.762:0.001557035,('EPI_ISL_200093':0.006411626,((('EPI_ISL_262586':0.004853663,('EPI_ISL_243785':0.004843581,'EPI_ISL_295675':0.006486623)0.740:0.001559933)0.950:0.006536391,('EPI_ISL_258614':0.001593015,((('EPI_ISL_203112':0.0,'EPI_ISL_252706':0.0):0.000000006,('EPI_ISL_299535':0.000000006,(('EPI_ISL_502840':0.0,'EPI_ISL_502896':0.0):0.004883635,'EPI_ISL_499222':0.004846464)0.767:0.001575533)0.973:0.006421246)0.000:0.000000006,('EPI_ISL_264208':0.001593280,'EPI_ISL_296391':0.004809233)0.000:0.000000006)0.000:0.000000006)0.773:0.001559869)0.921:0.004871258,(('EPI_ISL_282400':0.001595467,'EPI_ISL_234577':0.000000006)0.763:0.001550185,('EPI_ISL_393502':0.006533285,'EPI_ISL_281303':0.008216982)0.915:0.004873785)0.935:0.004950146)0.913:0.004856639)0.000:0.000000006)0.912:0.003190690,('EPI_ISL_137557':0.001598981,'EPI_ISL_154632':0.001597970)0.800:0.001599031)0.000:0.000000006,('EPI_ISL_203201':0.004792736,'EPI_ISL_151924':0.000000006)0.993:0.008047351)0.674:0.000000006,'EPI_ISL_161122':0.008029743)0.329:0.001601280,('EPI_ISL_103844':0.004888074,('EPI_ISL_100054':0.001606846,('EPI_ISL_132988':0.000000006,'EPI_ISL_139941':0.003190061)0.785:0.003188233)0.960:0.006513611)0.727:0.001520202)0.800:0.001596978)0.745:0.000000006,((((('EPI_ISL_127764':0.004800178,'EPI_ISL_124484':0.000000006)0.927:0.003193743,('EPI_ISL_102544':0.000000006,('EPI_ISL_266543':0.003191242,('EPI_ISL_245050':0.001591445,'EPI_ISL_245060':0.001591861)0.000:0.000000006)0.981:0.004798874)0.843:0.001591491)0.000:0.000000006,('EPI_ISL_206672':0.004796960,'EPI_ISL_137561':0.011329122)0.720:0.000000006)0.000:0.000000006,('EPI_ISL_130016':0.000000006,'EPI_ISL_130040':0.001592861)0.845:0.001591723)0.000:0.000000006,((((((('EPI_ISL_237040':0.006441740,'EPI_ISL_132941':0.001605107)0.771:0.001584798,'EPI_ISL_161187':0.001591332)0.000:0.000000006,('EPI_ISL_134277':0.006405049,'EPI_ISL_151989':0.000000006)0.838:0.001591491)0.000:0.000000006,((('EPI_ISL_127770':0.001595014,('EPI_ISL_146015':0.0,'EPI_ISL_161150':0.0):0.000000006)0.000:0.000000006,(('EPI_ISL_167593':0.0,'EPI_ISL_167592':0.0):0.000000006,'EPI_ISL_167594':0.001594411)0.926:0.001594136)0.952:0.004809295,'EPI_ISL_149430':0.001598895)0.000:0.000000006)0.000:0.000000006,(('EPI_ISL_211811':0.026393306,((('EPI_ISL_166532':0.003192779,(('EPI_ISL_245785':0.001592947,('EPI_ISL_243765':0.0,'EPI_ISL_243756':0.0):0.000000006)0.942:0.003192844,('EPI_ISL_243771':0.0,'EPI_ISL_174302':0.0,'EPI_ISL_245778':0.0,'EPI_ISL_243758':0.0,'EPI_ISL_245803':0.0,'EPI_ISL_243755':0.0):0.000000006)0.000:0.000000006)0.755:0.001586516,('EPI_ISL_297173':0.003206633,('EPI_ISL_4081702':0.001596965,'EPI_ISL_4083577':0.000000006)0.919:0.004863000)0.993:0.011413880)0.972:0.006468667,('EPI_ISL_129684':0.0,'EPI_ISL_131162':0.0):0.000000006)0.924:0.003190767)0.000:0.000000006,'EPI_ISL_271646':0.001591309)0.000:0.000000006)0.000:0.000000006,(((('EPI_ISL_271076':0.0,'EPI_ISL_166508':0.0,'EPI_ISL_133680':0.0,'EPI_ISL_168319':0.0,'EPI_ISL_167146':0.0,'EPI_ISL_167147':0.0,'EPI_ISL_164910':0.0,'EPI_ISL_164907':0.0,'EPI_ISL_164908':0.0,'EPI_ISL_164909':0.0,'EPI_ISL_161158':0.0,'EPI_ISL_161184':0.0,'EPI_ISL_161182':0.0,'EPI_ISL_156555':0.0,'EPI_ISL_161145':0.0):0.000000006,((('EPI_ISL_134284':0.000000006,(('EPI_ISL_161142':0.000000006,('EPI_ISL_203137':0.011300828,(('EPI_ISL_256255':0.000000006,'EPI_ISL_222091':0.001591784)0.897:0.003204110,('EPI_ISL_201851':0.003232977,'EPI_ISL_237048':0.011409423)0.856:0.003203110)0.899:0.003214263)0.000:0.000000006)0.907:0.001599377,('EPI_ISL_129807':0.0,'EPI_ISL_143149':0.0):0.001592715)0.000:0.000000006)0.000:0.000000006,'EPI_ISL_139271':0.001592715)0.844:0.001591944,((('EPI_ISL_163875':0.006409248,('EPI_ISL_167433':0.003187850,(('EPI_ISL_143444':0.000000006,'EPI_ISL_132985':0.001590578)0.000:0.000000006,('EPI_ISL_119366':0.006408502,('EPI_ISL_167983':0.000000006,('EPI_ISL_195459':0.001584896,('EPI_ISL_234951':0.001605045,'EPI_ISL_226061':0.001581767)0.897:0.003233821)0.890:0.003202570)0.876:0.001589898)0.000:0.000000006)0.000:0.000000006)0.976:0.006452312)0.000:0.000000006,'EPI_ISL_180661':0.011345882)0.932:0.001590238,(((((('EPI_ISL_243759':0.003219902,'EPI_ISL_205067':0.004821384)0.759:0.001586948,'EPI_ISL_197216':0.006407368)0.000:0.000000006,('EPI_ISL_173750':0.0,'EPI_ISL_195380':0.0):0.000000006)1.000:0.000000006,('EPI_ISL_272824':0.009689346,(((((((('EPI_ISL_302021':0.004813339,('EPI_ISL_503944':0.000000006,(('EPI_ISL_4081598':0.003233296,'EPI_ISL_6816037':0.008105674)0.879:0.003200561,'EPI_ISL_6781468':0.004809480)0.000:0.000000006)0.964:0.006478419)0.862:0.003243268,'EPI_ISL_399406':0.008066184)0.754:0.001600100,(('EPI_ISL_379327':0.0,'EPI_ISL_379344':0.0,'EPI_ISL_328739':0.0,'EPI_ISL_328756':0.0,'EPI_ISL_328759':0.0,'EPI_ISL_328740':0.0,'EPI_ISL_328757':0.0,'EPI_ISL_328760':0.0,'EPI_ISL_373722':0.0):0.000000006,'EPI_ISL_379289':0.006418599)0.828:0.001593203)0.000:0.000000006,('EPI_ISL_208931':0.0,'EPI_ISL_373556':0.0,'EPI_ISL_379282':0.0):0.000000006)0.000:0.000000006,('EPI_ISL_267075':0.001594031,(('EPI_ISL_282405':0.006450929,('EPI_ISL_295798':0.000000006,'EPI_ISL_381072':0.001595580)0.880:0.003196232)0.757:0.001608692,('EPI_ISL_285413':0.004866570,('EPI_ISL_396967':0.006466983,(('EPI_ISL_502898':0.000000006,'EPI_ISL_502892':0.014629233)0.844:0.001595134,('EPI_ISL_387955':0.000000006,'EPI_ISL_503476':0.003197483)0.000:0.000000006)0.000:0.000000006)0.775:0.001601492)0.765:0.001593539)0.000:0.000000006)0.915:0.003194697)0.000:0.000000006,((('EPI_ISL_245327':0.001592901,'EPI_ISL_387920':0.004800578)0.000:0.000000006,(('EPI_ISL_373552':0.001592510,('EPI_ISL_234672':0.000000006,'EPI_ISL_296274':0.004809128)0.836:0.001593539)0.000:0.000000006,'EPI_ISL_256564':0.003198337)0.838:0.001592915)0.000:0.000000006,(('EPI_ISL_260815':0.006426849,('EPI_ISL_245059':0.0,'EPI_ISL_252794':0.0):0.003195884)0.000:0.000000006,('EPI_ISL_222687':0.001593203,'EPI_ISL_245043':0.003197358)0.000:0.000000006)0.000:0.000000006)1.000:0.000000006)0.000:0.000000006,((('EPI_ISL_264215':0.000000006,'EPI_ISL_393545':0.011321410)0.900:0.003210344,(('EPI_ISL_501671':0.001596122,((('EPI_ISL_14769994':0.003206541,'EPI_ISL_4082033':0.000000006)0.950:0.003196982,((('EPI_ISL_6785518':0.009670454,('EPI_ISL_697536':0.000000006,'EPI_ISL_4081950':0.003196752)0.876:0.001594198)0.000:0.000000006,'EPI_ISL_707227':0.000000006)0.000:0.000000006,('EPI_ISL_697650':0.006423569,'EPI_ISL_499248':0.001593990)0.000:0.000000006)0.000:0.000000006)0.917:0.001595427,('EPI_ISL_399373':0.003209701,'EPI_ISL_381682':0.001595822)0.000:0.000000006)0.000:0.000000006)0.958:0.003198204,('EPI_ISL_372902':0.003200530,('EPI_ISL_311324':0.000000006,'EPI_ISL_502857':0.008052864)0.000:0.000000006)0.000:0.000000006)0.773:0.001599014)0.769:0.001602527,'EPI_ISL_297075':0.004799797)0.000:0.000000006)0.000:0.000000006,('EPI_ISL_234242':0.000000006,'EPI_ISL_243807':0.003194774)0.852:0.001593161)0.784:0.001618070)0.750:0.001577819)0.000:0.000000006,('EPI_ISL_216913':0.004858270,('EPI_ISL_202952':0.006465269,'EPI_ISL_208942':0.007561273)0.918:0.005483725)0.895:0.003187964)0.785:0.001582491,('EPI_ISL_154593':0.001743811,(('EPI_ISL_206674':0.000000006,'EPI_ISL_211812':0.003190960)0.928:0.004658683,('EPI_ISL_181115':0.004795702,('EPI_ISL_180672':0.000000006,('EPI_ISL_205081':0.000000006,'EPI_ISL_222495':0.003190777)0.871:0.001591605)0.000:0.000000006)0.777:0.001733771)0.347:0.001629578)0.977:0.007904779)0.808:0.001611808)0.741:0.000000006)0.975:0.000000006)0.000:0.000000006,(('EPI_ISL_151992':0.001591763,('EPI_ISL_198172':0.000000006,('EPI_ISL_132382':0.003187921,'EPI_ISL_124437':0.006404919)0.000:0.000000006)0.930:0.001591134)0.000:0.000000006,((('EPI_ISL_180662':0.003212510,(('EPI_ISL_281931':0.000000006,('EPI_ISL_142023':0.008147042,('EPI_ISL_266544':0.006519878,('EPI_ISL_372895':0.003158561,'EPI_ISL_396127':0.001641999)0.851:0.003229402)0.970:0.008315083)0.709:0.001519679)0.838:0.001591419,(('EPI_ISL_281929':0.0,'EPI_ISL_271078':0.0):0.000000006,'EPI_ISL_271650':0.001591090)0.000:0.000000006)0.802:0.001590691)0.758:0.001598731,'EPI_ISL_200081':0.008040494)0.000:0.000000006,'EPI_ISL_133006':0.004796397)0.000:0.000000006)1.000:0.000000006)0.000:0.000000006,(('EPI_ISL_168318':0.001591437,('EPI_ISL_138994':0.000000006,'EPI_ISL_707221':0.021305461)0.828:0.001591010)0.735:0.000000006,('EPI_ISL_127778':0.004792376,(((('EPI_ISL_254678':0.003201388,((('EPI_ISL_243369':0.001593419,('EPI_ISL_256253':0.0,'EPI_ISL_221825':0.0):0.000000006)0.608:0.000000006,((((('EPI_ISL_14769978':0.011292376,('EPI_ISL_280483':0.001595339,('EPI_ISL_297177':0.004801276,'EPI_ISL_388061':0.004806574)0.000:0.000000006)0.867:0.001593453)0.000:0.000000006,'EPI_ISL_296676':0.003194703)0.827:0.001593676,'EPI_ISL_254677':0.001593274)0.716:0.000000006,('EPI_ISL_252802':0.0,'EPI_ISL_245590':0.0,'EPI_ISL_296544':0.0):0.000000006)0.000:0.000000006,(('EPI_ISL_4081717':0.001610078,'EPI_ISL_6795290':0.004826558)0.722:0.003185031,(('EPI_ISL_6785457':0.006503894,('EPI_ISL_14770539':0.009692718,'EPI_ISL_4081810':0.000000006)0.000:0.000000006)0.878:0.001597785,'EPI_ISL_4082568':0.003196994)0.732:0.000000006)0.996:0.009767394)0.917:0.003195253)0.372:0.000000006,(((('EPI_ISL_299565':0.001592599,'EPI_ISL_379742':0.001592369)0.000:0.000000006,(('EPI_ISL_502811':0.000000006,'EPI_ISL_501775':0.001592891)0.929:0.001592565,('EPI_ISL_4083557':0.000000006,('EPI_ISL_4082024':0.004802615,'EPI_ISL_707234':0.004800810)0.000:0.000000006)0.000:0.000000006)0.993:0.008057312)0.000:0.000000006,'EPI_ISL_277243':0.001591845)0.000:0.000000006,'EPI_ISL_393491':0.003191228)0.918:0.003193055)0.415:0.001609789)0.773:0.001589152,('EPI_ISL_159598':0.000000006,('EPI_ISL_167220':0.001594092,('EPI_ISL_173680':0.000000006,('EPI_ISL_243366':0.004799658,'EPI_ISL_243362':0.000000006)0.918:0.001592560)0.911:0.003200035)0.802:0.001595688)0.793:0.001598025)0.776:0.001610636,'EPI_ISL_162471':0.006452609)0.790:0.001588512,'EPI_ISL_170816':0.000000006)0.616:0.000000006)0.000:0.000000006)1.000:0.000000006)0.000:0.000000006)0.000:0.000000006,(('EPI_ISL_191495':0.000000006,('EPI_ISL_368769':0.003221399,'EPI_ISL_503912':0.004841991)0.999:0.021635572)0.963:0.008107185,(('EPI_ISL_173676':0.000000006,(('EPI_ISL_253720':0.004797259,('EPI_ISL_180682':0.000000006,('EPI_ISL_222094':0.006427107,'EPI_ISL_208983':0.003192108)0.000:0.000000006)0.000:0.000000006)0.851:0.001594556,('EPI_ISL_213796':0.003196706,('EPI_ISL_203144':0.004823558,'EPI_ISL_246096':0.001588548)0.764:0.001641226)0.935:0.004812376)0.000:0.000000006)0.000:0.000000006,'EPI_ISL_225564':0.006408505)0.863:0.003186515)0.863:0.003232700)0.835:0.001591491)0.869:0.001591832)0.457:0.003949231)0.790:0.002436858,'EPI_ISL_98867':0.012985666)0.000:0.000000006,(('EPI_ISL_130123':0.016259961,((((((((('EPI_ISL_300553':0.003206212,('EPI_ISL_4089935':0.008076867,('EPI_ISL_284679':0.000000006,'EPI_ISL_303859':0.001595798)0.000:0.000000006)0.781:0.001600183)0.893:0.003207243,'EPI_ISL_234673':0.000000006)0.000:0.000000006,('EPI_ISL_209342':0.000000006,'EPI_ISL_225505':0.001595767)0.933:0.003196704)0.830:0.001594774,((((('EPI_ISL_243752':0.0,'EPI_ISL_243762':0.0):0.003197445,('EPI_ISL_245802':0.0,'EPI_ISL_243753':0.0,'EPI_ISL_198166':0.0,'EPI_ISL_245775':0.0):0.000000006)0.000:0.000000006,(('EPI_ISL_243766':0.0,'EPI_ISL_243767':0.0,'EPI_ISL_243750':0.0,'EPI_ISL_243768':0.0,'EPI_ISL_243775':0.0):0.000000006,('EPI_ISL_245773':0.0,'EPI_ISL_245810':0.0,'EPI_ISL_245798':0.0,'EPI_ISL_245774':0.0,'EPI_ISL_245787':0.0,'EPI_ISL_245801':0.0,'EPI_ISL_245796':0.0,'EPI_ISL_245811':0.0):0.001597417)0.863:0.001593178)0.849:0.001594000,('EPI_ISL_243761':0.0,'EPI_ISL_243754':0.0):0.001593996)0.000:0.000000006,('EPI_ISL_203184':0.001597491,'EPI_ISL_234586':0.001603739)0.785:0.001592421)0.935:0.003194258)0.000:0.000000006,(('EPI_ISL_167340':0.008042211,('EPI_ISL_234677':0.003186185,'EPI_ISL_285477':0.011482786)0.960:0.008301771)0.804:0.000000006,'EPI_ISL_257154':0.004807330)0.000:0.000000006)0.922:0.000000006,'EPI_ISL_253925':0.006421671)0.741:0.000000006,('EPI_ISL_203097':0.006484663,('EPI_ISL_212187':0.001560370,'EPI_ISL_212193':0.003246433)0.927:0.004876867)0.150:0.001592468)0.849:0.003219669,('EPI_ISL_150673':0.000000006,('EPI_ISL_173623':0.000000006,'EPI_ISL_182281':0.001590163)0.993:0.008109258)0.886:0.003225914)0.918:0.004815046,('EPI_ISL_63208':0.000000006,'EPI_ISL_100195':0.013019306)0.729:0.000000006)0.882:0.001595215)0.000:0.000000006,(('EPI_ISL_124246':0.0,'EPI_ISL_130053':0.0,'EPI_ISL_124249':0.0,'EPI_ISL_129989':0.0):0.008030937,(('EPI_ISL_129802':0.003193177,('EPI_ISL_154633':0.009664102,'EPI_ISL_153740':0.008073141)0.000:0.000000006)0.960:0.004804384,'EPI_ISL_123521':0.004796881)0.000:0.000000006)0.000:0.000000006)0.948:0.000000006)0.000:0.000000006,'EPI_ISL_63191':0.000000006)0.000:0.000000006,(('EPI_ISL_189991':0.004847946,(((((('EPI_ISL_237038':0.001608825,'EPI_ISL_372502':0.008270855)0.775:0.001578965,'EPI_ISL_200105':0.000000006)0.000:0.000000006,'EPI_ISL_245325':0.008046657)0.861:0.001590031,((('EPI_ISL_168302':0.000000006,('EPI_ISL_161195':0.004798286,(('EPI_ISL_167331':0.001590843,(('EPI_ISL_253932':0.0,'EPI_ISL_262595':0.0):0.006439139,('EPI_ISL_153730':0.001591203,'EPI_ISL_198367':0.004796080)0.000:0.000000006)0.000:0.000000006)0.880:0.001591001,'EPI_ISL_140909':0.002284303)0.000:0.000000006)0.508:0.000000006)0.490:0.000000006,('EPI_ISL_245071':0.008075263,(('EPI_ISL_311223':0.011423573,(('EPI_ISL_246032':0.001592814,('EPI_ISL_707329':0.009678409,('EPI_ISL_697663':0.001591945,('EPI_ISL_707017':0.003188544,'EPI_ISL_503154':0.004811262)0.000:0.000000006)0.957:0.003191398)0.000:0.000000006)0.000:0.000000006,('EPI_ISL_282406':0.000000006,'EPI_ISL_707295':0.008046719)0.846:0.001593602)0.936:0.004917084)0.768:0.001496081,'EPI_ISL_252719':0.003192457)0.000:0.000000006)0.852:0.001592954)0.000:0.000000006,'EPI_ISL_211799':0.019614596)0.859:0.002284631)0.375:0.000000006,('EPI_ISL_243787':0.008040279,(('EPI_ISL_262589':0.001590566,('EPI_ISL_296421':0.009667181,((((((('EPI_ISL_327633':0.006549531,'EPI_ISL_301927':0.004848132)0.910:0.004790706,('EPI_ISL_222479':0.004792555,'EPI_ISL_396120':0.011278674)0.000:0.000000006)0.921:0.001590399,'EPI_ISL_252710':0.000000006)0.915:0.001589914,'EPI_ISL_167435':0.000000006)0.000:0.000000006,'EPI_ISL_212191':0.006400881)0.918:0.003192075,(((('EPI_ISL_234584':0.000000006,'EPI_ISL_707235':0.004818807)0.912:0.003197883,('EPI_ISL_299570':0.001590655,('EPI_ISL_297129':0.003190137,'EPI_ISL_298621':0.000000006)0.936:0.004883834)0.894:0.003197217)0.000:0.000000006,('EPI_ISL_205075':0.003193808,('EPI_ISL_243357':0.000000006,'EPI_ISL_296426':0.009679349)0.906:0.003213721)0.791:0.001590552)0.843:0.001591273,(('EPI_ISL_188905':0.003192259,(((('EPI_ISL_245052':0.003212447,('EPI_ISL_296542':0.006508929,'EPI_ISL_304650':0.006492104)0.859:0.003168915)0.754:0.001580710,(('EPI_ISL_396144':0.000000006,'EPI_ISL_4081716':0.004796417)0.983:0.008029100,'EPI_ISL_208930':0.000000006)0.816:0.001594115)0.795:0.001595473,(((('EPI_ISL_389847':0.006423581,'EPI_ISL_235739':0.001615705)0.786:0.001572139,('EPI_ISL_166548':0.003184148,(('EPI_ISL_170844':0.000000006,(('EPI_ISL_4082023':0.001593652,'EPI_ISL_4082173':0.003193595)0.908:0.003197930,(('EPI_ISL_707264':0.000000006,'EPI_ISL_4083626':0.001589220)0.913:0.003187778,('EPI_ISL_503335':0.003196101,('EPI_ISL_502871':0.000000006,'EPI_ISL_4082007':0.003185119)0.000:0.000000006)0.000:0.000000006)0.000:0.000000006)0.887:0.001589032)0.860:0.001588732,((('EPI_ISL_253918':0.0,'EPI_ISL_299404':0.0):0.000000006,('EPI_ISL_301923':0.001607349,('EPI_ISL_295676':0.001599703,'EPI_ISL_303870':0.003186795)0.767:0.001589382)0.942:0.004788021)0.777:0.001599892,'EPI_ISL_399368':0.003193292)0.780:0.001582274)0.000:0.000000006)0.000:0.000000006)0.584:0.000000006,(('EPI_ISL_303872':0.001590130,('EPI_ISL_295670':0.000000006,'EPI_ISL_502066':0.008016795)0.000:0.000000006)0.000:0.000000006,('EPI_ISL_329652':0.000000006,(('EPI_ISL_4081924':0.001602612,'EPI_ISL_707249':0.004812495)0.766:0.001588223,(('EPI_ISL_379378':0.0,'EPI_ISL_371760':0.0):0.000000006,(('EPI_ISL_503900':0.004793697,('EPI_ISL_396975':0.003189670,'EPI_ISL_502818':0.004790814)0.000:0.000000006)0.525:0.000000006,('EPI_ISL_4083569':0.008024058,((('EPI_ISL_4081951':0.003186375,'EPI_ISL_4081902':0.001589879)0.000:0.000000006,'EPI_ISL_6781482':0.001590232)0.000:0.000000006,'EPI_ISL_6781447':0.003186635)0.000:0.000000006)0.948:0.004789535)0.000:0.000000006)0.000:0.000000006)0.892:0.001589572)0.865:0.001589651)0.849:0.001589155)0.000:0.000000006,('EPI_ISL_388670':0.001591400,('EPI_ISL_503721':0.003184632,'EPI_ISL_6785400':0.003191936)0.771:0.001602921)0.000:0.000000006)0.000:0.000000006)0.935:0.003192314,('EPI_ISL_245567':0.001590486,'EPI_ISL_262591':0.000000006)0.970:0.006404768)0.000:0.000000006)0.554:0.000000006,'EPI_ISL_208974':0.003186312)0.000:0.000000006)0.000:0.000000006)0.844:0.001590012,(((((('EPI_ISL_707336':0.008021671,'EPI_ISL_372506':0.003186458)0.318:0.000000006,'EPI_ISL_503987':0.004808095)0.000:0.000000006,'EPI_ISL_4081603':0.001590397)0.974:0.006408579,('EPI_ISL_237042':0.001590400,'EPI_ISL_254685':0.001591783)0.000:0.000000006)0.837:0.001590197,((('EPI_ISL_174440':0.000000006,(((('EPI_ISL_237045':0.001602116,'EPI_ISL_237047':0.009059155)0.800:0.001786746,((('EPI_ISL_504087':0.007493871,((('EPI_ISL_327634':0.003222906,'EPI_ISL_303877':0.001535371)0.747:0.000000052,((((('EPI_ISL_297066':0.001589832,(((('EPI_ISL_4081922':0.004790875,('EPI_ISL_4081992':0.001589180,'EPI_ISL_707122':0.000000006)0.000:0.000000006)0.993:0.008031490,('EPI_ISL_502849':0.004797036,('EPI_ISL_387834':0.003187836,((((('EPI_ISL_502048':0.000000006,'EPI_ISL_707229':0.004793968)0.845:0.001590786,('EPI_ISL_372903':0.0,'EPI_ISL_697649':0.0,'EPI_ISL_368843':0.0):0.000000006)0.000:0.000000006,('EPI_ISL_372912':0.001590774,('EPI_ISL_503962':0.001590795,'EPI_ISL_503474':0.000000006)0.901:0.001591996)0.718:0.000000006)0.000:0.000000006,('EPI_ISL_503982':0.008090869,'EPI_ISL_4081934':0.006467687)0.864:0.003185266)0.867:0.001590210,'EPI_ISL_503959':0.008020470)0.000:0.000000006)0.779:0.001590135)0.794:0.001593557)0.000:0.000000006,((((('EPI_ISL_311326':0.000000006,'EPI_ISL_387842':0.003185161)0.828:0.001589832,('EPI_ISL_303867':0.001602778,'EPI_ISL_396963':0.003200469)0.792:0.001588533)0.000:0.000000006,('EPI_ISL_277244':0.0,'EPI_ISL_281869':0.0):0.001590086)0.000:0.000000006,(('EPI_ISL_399613':0.001593607,'EPI_ISL_700974':0.003193512)0.888:0.003204893,('EPI_ISL_280481':0.000000006,'EPI_ISL_320979':0.001590082)0.912:0.001589760)0.000:0.000000006)0.000:0.000000006,(('EPI_ISL_373637':0.001590641,'EPI_ISL_387841':0.008021364)0.000:0.000000006,('EPI_ISL_373581':0.0,'EPI_ISL_379286':0.0,'EPI_ISL_387873':0.0,'EPI_ISL_373711':0.0,'EPI_ISL_379334':0.0,'EPI_ISL_329977':0.0,'EPI_ISL_294288':0.0,'EPI_ISL_294269':0.0,'EPI_ISL_373603':0.0,'EPI_ISL_373568':0.0,'EPI_ISL_379332':0.0,'EPI_ISL_373653':0.0,'EPI_ISL_379295':0.0,'EPI_ISL_373623':0.0,'EPI_ISL_373562':0.0,'EPI_ISL_373679':0.0,'EPI_ISL_373553':0.0,'EPI_ISL_379339':0.0,'EPI_ISL_281759':0.0,'EPI_ISL_281750':0.0,'EPI_ISL_280479':0.0,'EPI_ISL_279421':0.0,'EPI_ISL_281761':0.0,'EPI_ISL_281311':0.0,'EPI_ISL_280478':0.0,'EPI_ISL_280482':0.0,'EPI_ISL_388920':0.0,'EPI_ISL_329653':0.0,'EPI_ISL_379739':0.0,'EPI_ISL_379740':0.0,'EPI_ISL_379738':0.0,'EPI_ISL_379305':0.0,'EPI_ISL_320689':0.0,'EPI_ISL_327457':0.0):0.000000006)0.000:0.000000006)0.000:0.000000006)0.000:0.000000006,((('EPI_ISL_503919':0.001604336,'EPI_ISL_499254':0.009709155)0.737:0.001586970,'EPI_ISL_299564':0.001599794)0.803:0.001590953,('EPI_ISL_396966':0.001591038,'EPI_ISL_389839':0.000000006)0.929:0.003187174)0.000:0.000000006)0.000:0.000000006)0.876:0.001604237,('EPI_ISL_4082031':0.004817456,('EPI_ISL_4081849':0.003289945,('EPI_ISL_4082029':0.000000006,'EPI_ISL_6795357':0.001592702)0.924:0.004796089)0.947:0.006501925)0.873:0.003195822)0.000:0.000000006,('EPI_ISL_258623':0.004797940,'EPI_ISL_301931':0.001591578)0.000:0.000000006)0.000:0.000000006,(('EPI_ISL_261459':0.000000006,('EPI_ISL_503727':0.008113567,('EPI_ISL_378957':0.000000006,'EPI_ISL_700973':0.009720897)0.885:0.003215396)0.766:0.001574349)0.000:0.000000006,(('EPI_ISL_368681':0.003198133,'EPI_ISL_372549':0.003216767)0.885:0.003200873,('EPI_ISL_372420':0.004825312,('EPI_ISL_503897':0.006410272,'EPI_ISL_297174':0.000000006)0.569:0.001592830)0.724:0.000000006)0.724:0.000000006)0.000:0.000000006)0.000:0.000000006,(('EPI_ISL_503957':0.000000006,'EPI_ISL_700967':0.003194362)0.999:0.011335866,'EPI_ISL_399606':0.004798116)0.000:0.000000006)0.000:0.000000006)0.863:0.001534874,(('EPI_ISL_399385':0.0,'EPI_ISL_4081696':0.0,'EPI_ISL_4083614':0.0):0.000000006,'EPI_ISL_4089889':0.006413825)0.000:0.000000006)0.695:0.002253708)0.861:0.003020950,('EPI_ISL_230638':0.000000006,'EPI_ISL_330080':0.003202054)0.922:0.003216828)0.699:0.001520476,((('EPI_ISL_230639':0.007744687,((('EPI_ISL_297094':0.003191073,'EPI_ISL_304651':0.000000006)0.777:0.001572328,('EPI_ISL_4082064':0.003185546,((('EPI_ISL_6781671':0.004833827,'EPI_ISL_697758':0.000000006)0.559:0.000000006,'EPI_ISL_697644':0.004791366)0.000:0.000000006,'EPI_ISL_4081938':0.003193715)0.000:0.000000006)0.937:0.004826871)0.875:0.003224252,('EPI_ISL_6785613':0.008067060,('EPI_ISL_260828':0.000000006,('EPI_ISL_14874535':0.008019540,'EPI_ISL_504150':0.006403029)0.000:0.000000006)0.000:0.000000006)0.931:0.004802038)0.880:0.004863862)0.259:0.000000006,('EPI_ISL_707233':0.008078505,('EPI_ISL_502876':0.000000006,'EPI_ISL_4089881':0.004807859)0.936:0.006503401)0.894:0.006496643)0.753:0.000000006,(((((('EPI_ISL_253961':0.001607969,'EPI_ISL_253980':0.001584602)0.894:0.003208491,((('EPI_ISL_222696':0.000000006,('EPI_ISL_246034':0.001601301,'EPI_ISL_296424':0.006441483)0.765:0.001593127)0.000:0.000000006,((('EPI_ISL_301925':0.003191036,(('EPI_ISL_379319':0.0,'EPI_ISL_4082130':0.0):0.000000006,'EPI_ISL_399655':0.001592099)0.000:0.000000006)0.000:0.000000006,'EPI_ISL_707307':0.012940017)0.817:0.001591506,('EPI_ISL_263479':0.001590825,('EPI_ISL_209367':0.003192389,('EPI_ISL_230186':0.000000006,'EPI_ISL_234953':0.003190863)0.937:0.003188172)0.000:0.000000006)0.000:0.000000006)0.359:0.000000006)1.000:0.000000006,('EPI_ISL_282414':0.009660594,'EPI_ISL_297061':0.008033870)0.000:0.000000006)0.000:0.000000006)0.834:0.001590957,('EPI_ISL_261457':0.004815403,'EPI_ISL_246088':0.001594562)0.780:0.001593806)0.000:0.000000006,(('EPI_ISL_209148':0.001591388,((((('EPI_ISL_327632':0.003219407,(('EPI_ISL_369835':0.0,'EPI_ISL_297214':0.0):0.000000006,'EPI_ISL_504964':0.003194120)0.890:0.003216464)0.766:0.001592439,(('EPI_ISL_399437':0.000000006,'EPI_ISL_4089876':0.006449415)0.986:0.008029798,((('EPI_ISL_503953':0.003170932,('EPI_ISL_502887':0.003167943,'EPI_ISL_499225':0.006484185)0.884:0.003311654)0.955:0.006471476,'EPI_ISL_387830':0.003191539)0.733:0.000000006,('EPI_ISL_379472':0.008048275,'EPI_ISL_4082000':0.017939242)0.000:0.000000006)0.000:0.000000006)0.904:0.003205138)0.796:0.001600324,(('EPI_ISL_370481':0.001590483,(((('EPI_ISL_707276':0.000000006,'EPI_ISL_4082015':0.001593371)0.858:0.001591724,(((('EPI_ISL_4081881':0.001584134,'EPI_ISL_4082043':0.004817707)0.757:0.001605902,'EPI_ISL_504120':0.004795777)0.000:0.000000006,('EPI_ISL_4084598':0.001591156,('EPI_ISL_502877':0.001601485,((('EPI_ISL_6795214':0.0,'EPI_ISL_4082467':0.0,'EPI_ISL_4083573':0.0):0.000000006,('EPI_ISL_4083566':0.001590277,'EPI_ISL_6781485':0.000000006)0.882:0.001591138)0.799:0.001601213,(('EPI_ISL_697709':0.0,'EPI_ISL_499255':0.0):0.000000006,'EPI_ISL_499046':0.004807177)0.817:0.001600060)0.789:0.001585549)0.000:0.000000006)0.000:0.000000006)0.000:0.000000006,('EPI_ISL_499259':0.004798232,'EPI_ISL_393431':0.000000006)0.000:0.000000006)0.000:0.000000006)0.846:0.001594724,'EPI_ISL_278441':0.000000006)0.000:0.000000006,((((('EPI_ISL_501777':0.014684421,('EPI_ISL_296691':0.000000006,'EPI_ISL_278437':0.001591809)0.000:0.000000006)0.839:0.001590682,('EPI_ISL_697528':0.006469577,'EPI_ISL_501669':0.003223352)0.863:0.003199103)0.191:0.000000006,('EPI_ISL_501657':0.000000006,('EPI_ISL_4083628':0.001589182,'EPI_ISL_700962':0.000000006)0.923:0.003186085)0.902:0.003198155)0.000:0.000000006,'EPI_ISL_369151':0.001591077)0.000:0.000000006,('EPI_ISL_393524':0.0,'EPI_ISL_503905':0.0):0.011296919)0.000:0.000000006)0.000:0.000000006)0.901:0.001591011,'EPI_ISL_280221':0.001595652)0.000:0.000000006)0.000:0.000000006,'EPI_ISL_6795300':0.011304982)0.825:0.001591116,(('EPI_ISL_396141':0.003207738,'EPI_ISL_707125':0.003214863)0.975:0.008185415,'EPI_ISL_299534':0.000000006)0.926:0.003203715)0.000:0.000000006)0.512:0.000000006,(('EPI_ISL_234530':0.0,'EPI_ISL_252718':0.0):0.004803124,('EPI_ISL_222505':0.001591492,'EPI_ISL_257157':0.008046502)0.767:0.001610928)0.768:0.001589804)0.000:0.000000006)0.000:0.000000006,((('EPI_ISL_203102':0.0,'EPI_ISL_205063':0.0,'EPI_ISL_203183':0.0):0.000000006,'EPI_ISL_205066':0.003188964)0.854:0.001591123,('EPI_ISL_197198':0.000000006,'EPI_ISL_296670':0.001590346)0.000:0.000000006)0.000:0.000000006)0.000:0.000000006,((((('EPI_ISL_245782':0.0,'EPI_ISL_245806':0.0,'EPI_ISL_254010':0.0):0.001591298,(((('EPI_ISL_285408':0.003188827,('EPI_ISL_393504':0.003190442,'EPI_ISL_504066':0.008030170)0.751:0.001605700)0.000:0.000000006,('EPI_ISL_295663':0.003205273,('EPI_ISL_501779':0.003217580,'EPI_ISL_4081981':0.003201699)0.920:0.004853825)0.767:0.001590584)0.731:0.000000006,('EPI_ISL_4082537':0.009763844,(('EPI_ISL_388621':0.000000006,'EPI_ISL_399615':0.001590071)0.917:0.003241513,('EPI_ISL_499250':0.004866517,'EPI_ISL_4082051':0.004862570)0.749:0.001495068)0.870:0.003225029)0.927:0.004844936)0.542:0.003197330,'EPI_ISL_254683':0.001588127)0.775:0.001601544)0.000:0.000000006,'EPI_ISL_4082048':0.012929334)0.000:0.000000006,((('EPI_ISL_216894':0.001596552,('EPI_ISL_297193':0.001591770,'EPI_ISL_299531':0.000000006)0.788:0.001594325)0.831:0.001592916,'EPI_ISL_203136':0.000000006)0.975:0.006423415,(('EPI_ISL_256257':0.001617008,'EPI_ISL_243360':0.004821631)0.790:0.001582627,'EPI_ISL_258617':0.004800564)0.000:0.000000006)0.869:0.001592311)0.000:0.000000006,'EPI_ISL_243377':0.003186981)0.000:0.000000006)0.874:0.000000006)0.845:0.001534064)0.000:0.000000006)0.441:0.000000006,'EPI_ISL_206452':0.004793544)0.000:0.000000006,(('EPI_ISL_6785631':0.006526531,('EPI_ISL_707332':0.004862883,'EPI_ISL_4083549':0.004862199)0.740:0.001497021)0.926:0.004914131,('EPI_ISL_252781':0.003206173,'EPI_ISL_252788':0.003216674)0.886:0.003223884)0.734:0.001589423)0.935:0.001849804)0.882:0.003746415,'EPI_ISL_170673':0.004839669)0.766:0.001828813,'EPI_ISL_209199':0.006406633)0.080:0.000000006)0.237:0.000000006,('EPI_ISL_171045':0.0,'EPI_ISL_190541':0.0):0.000000006)0.000:0.000000006)0.170:0.000000006)0.187:0.000000006)0.000:0.000000006,(('EPI_ISL_234527':0.0,'EPI_ISL_305777':0.0):0.000000006,'EPI_ISL_503952':0.004799015)0.924:0.003188777)0.929:0.001846975)0.288:0.000000006)0.905:0.001541677,('EPI_ISL_130057':0.001590405,('EPI_ISL_97097':0.003185855,('EPI_ISL_503341':0.014625166,'EPI_ISL_502046':0.011352785)0.984:0.013583973)0.805:0.000000006)0.839:0.000000006)0.761:0.001517009)0.932:0.004695187,('EPI_ISL_222096':0.024704662,('EPI_ISL_124333':0.003195310,'EPI_ISL_119606':0.003215982)0.952:0.004825698)0.000:0.000000006)0.828:0.001540779)0.926:0.001537803)0.920:0.003091994,'EPI_ISL_63633':0.001585076)0.793:0.001551345,('EPI_ISL_151283':0.000000006,(((('EPI_ISL_381060':0.014772663,('EPI_ISL_381063':0.018407218,'EPI_ISL_234602':0.013414486)0.725:0.001154282)0.760:0.001598561,('EPI_ISL_196006':0.000000006,('EPI_ISL_196019':0.0,'EPI_ISL_196017':0.0,'EPI_ISL_196021':0.0):0.001588493)0.899:0.003205978)0.755:0.001502461,'EPI_ISL_196018':0.006523185)0.985:0.011504857,'EPI_ISL_381059':0.011508354)0.935:0.006441123)0.000:0.000000006)0.000:0.000000006)0.923:0.001529944,((((('EPI_ISL_14418':0.009754277,'EPI_ISL_182282':0.004792930)0.672:0.003246561,('EPI_ISL_79855':0.007750403,((((('EPI_ISL_79857':0.000000006,'EPI_ISL_127730':0.008029482)0.733:0.001592384,'EPI_ISL_147142':0.021460513)0.000:0.000000006,((('EPI_ISL_150874':0.001592818,('EPI_ISL_29806':0.024878875,('EPI_ISL_271718':0.003194977,(('EPI_ISL_271741':0.0,'EPI_ISL_271085':0.0,'EPI_ISL_271066':0.0):0.001593141,('EPI_ISL_271058':0.0,'EPI_ISL_271083':0.0,'EPI_ISL_130144':0.0):0.000000006)0.000:0.000000006)0.998:0.011297801)0.472:0.000000006)0.000:0.000000006,(('EPI_ISL_150397':0.004809424,((('EPI_ISL_150986':0.0,'EPI_ISL_97138':0.0):0.003223443,'EPI_ISL_116356':0.009814148)0.911:0.004835350,('EPI_ISL_132315':0.001578662,('EPI_ISL_127780':0.000000006,('EPI_ISL_138860':0.0,'EPI_ISL_143442':0.0):0.003199723)0.768:0.001615844)0.991:0.008092409)0.000:0.000000006)0.855:0.001593485,('EPI_ISL_150935':0.001576485,'EPI_ISL_88844':0.003226812)0.933:0.004836715)0.000:0.000000006)0.000:0.000000006,('EPI_ISL_29804':0.0,'EPI_ISL_150891':0.0):0.000000006)1.000:0.000000006)0.000:0.000000006,((('EPI_ISL_198164':0.001586775,('EPI_ISL_198165':0.0,'EPI_ISL_198168':0.0,'EPI_ISL_198162':0.0):0.006446220)0.869:0.003213027,'EPI_ISL_74392':0.008048111)0.000:0.000000006,'EPI_ISL_93366':0.012501785)0.842:0.001537168)0.863:0.001537443,'EPI_ISL_130179':0.014699315)0.000:0.000000006)0.732:0.000000006)0.848:0.001536909,('EPI_ISL_106287':0.016264698,(((('EPI_ISL_29808':0.000000006,'EPI_ISL_100196':0.003190232)0.848:0.001602362,(('EPI_ISL_87553':0.006414342,('EPI_ISL_14769977':0.009722989,(((('EPI_ISL_150893':0.001593239,('EPI_ISL_116359':0.004805446,((((('EPI_ISL_124402':0.0,'EPI_ISL_124401':0.0):0.001594480,'EPI_ISL_127783':0.006422577)0.000:0.000000006,('EPI_ISL_90366':0.003200175,'EPI_ISL_150995':0.011309061)0.711:0.000000006)0.000:0.000000006,('EPI_ISL_104806':0.0,'EPI_ISL_104805':0.0,'EPI_ISL_116353':0.0,'EPI_ISL_124340':0.0,'EPI_ISL_119593':0.0,'EPI_ISL_116393':0.0,'EPI_ISL_124341':0.0,'EPI_ISL_124342':0.0,'EPI_ISL_103957':0.0,'EPI_ISL_116394':0.0):0.000000006)0.000:0.000000006,(((('EPI_ISL_135961':0.000000006,'EPI_ISL_245062':0.012943571)0.914:0.003195601,(('EPI_ISL_90101':0.0,'EPI_ISL_109911':0.0,'EPI_ISL_150997':0.0):0.000000006,('EPI_ISL_150998':0.001600055,'EPI_ISL_127762':0.003193712)0.000:0.000000006)0.000:0.000000006)0.860:0.001593842,((('EPI_ISL_150944':0.000000006,'EPI_ISL_151204':0.003206962)0.781:0.001586371,'EPI_ISL_103850':0.004835864)0.803:0.001610712,'EPI_ISL_116360':0.001594256)0.000:0.000000006)0.583:0.000000006,'EPI_ISL_109877':0.001594512)0.000:0.000000006)0.000:0.000000006)0.923:0.003197666)0.000:0.000000006,('EPI_ISL_129917':0.003199159,'EPI_ISL_124394':0.003196587)0.743:0.000000006)1.000:0.000000006,'EPI_ISL_151295':0.000000006)0.000:0.000000006,'EPI_ISL_150926':0.004802331)0.870:0.001593094)0.000:0.000000006)0.882:0.001592966,'EPI_ISL_150985':0.004800957)0.000:0.000000006)1.000:0.000000006,('EPI_ISL_124396':0.016376715,('EPI_ISL_151194':0.001614236,'EPI_ISL_119332':0.006456999)0.800:0.001582668)0.652:0.000000006)0.000:0.000000006,'EPI_ISL_177503':0.000000006)0.000:0.000000006)0.000:0.000000006)0.870:0.001537756,((('EPI_ISL_96930':0.004870099,('EPI_ISL_24582':0.018401271,(('EPI_ISL_83313':0.001589543,'EPI_ISL_83307':0.008020857)0.000:0.000000006,((('EPI_ISL_168345':0.0,'EPI_ISL_281958':0.0,'EPI_ISL_281918':0.0):0.001816814,('EPI_ISL_13852':0.016071066,'EPI_ISL_64678':0.005012028)0.050:0.001628908)0.929:0.006187990,('EPI_ISL_83305':0.001594723,'EPI_ISL_96921':0.006419699)0.000:0.000000006)0.943:0.003187416)0.732:0.001291731)0.962:0.008463567)0.757:0.001543072,((('EPI_ISL_151010':0.001603252,'EPI_ISL_151633':0.003192619)0.750:0.000000006,((('EPI_ISL_29810':0.006453283,(('EPI_ISL_282517':0.001631945,'EPI_ISL_282479':0.001566797)0.999:0.024785266,('EPI_ISL_151137':0.0,'EPI_ISL_151135':0.0,'EPI_ISL_151133':0.0,'EPI_ISL_151132':0.0):0.000000006)0.392:0.001620616)0.795:0.001575126,(('EPI_ISL_10145':0.0,'EPI_ISL_20134':0.0,'EPI_ISL_151203':0.0,'EPI_ISL_10149':0.0,'EPI_ISL_151005':0.0,'EPI_ISL_10146':0.0,'EPI_ISL_10148':0.0,'EPI_ISL_151009':0.0,'EPI_ISL_150832':0.0,'EPI_ISL_278793':0.0):0.000000006,((((((((('EPI_ISL_132827':0.004571839,('EPI_ISL_25494':0.003445737,'EPI_ISL_381061':0.006218994)0.875:0.004880674)0.122:0.001839946,('EPI_ISL_278803':0.0,'EPI_ISL_64466':0.0):0.003193817)0.731:0.000000006,(((('EPI_ISL_63618':0.023257644,(('EPI_ISL_97128':0.0,'EPI_ISL_97127':0.0):0.009927869,'EPI_ISL_63210':0.001521605)0.954:0.009762140)0.736:0.004058842,'EPI_ISL_207956':0.021065540)0.197:0.001413139,('EPI_ISL_79858':0.000000006,('EPI_ISL_89324':0.004804217,'EPI_ISL_79862':0.004802238)0.000:0.000000006)0.000:0.000000006)0.920:0.003199397,('EPI_ISL_150885':0.008044418,(('EPI_ISL_151207':0.000000006,(('EPI_ISL_160788':0.001561293,('EPI_ISL_160793':0.004834648,('EPI_ISL_160791':0.000000006,(('EPI_ISL_162677':0.0,'EPI_ISL_164595':0.0):0.000000006,('EPI_ISL_218245':0.003237706,('EPI_ISL_218246':0.003219146,('EPI_ISL_218258':0.0,'EPI_ISL_218236':0.0,'EPI_ISL_218240':0.0,'EPI_ISL_218253':0.0,'EPI_ISL_218256':0.0,'EPI_ISL_218263':0.0,'EPI_ISL_218261':0.0,'EPI_ISL_218251':0.0):0.000000006)0.000:0.000000006)0.918:0.003221698)0.978:0.006460277)0.892:0.003227974)0.895:0.003312080)0.998:0.014888782,'EPI_ISL_97090':0.013052989)0.000:0.000000006)0.813:0.001605851,('EPI_ISL_236202':0.026938592,('EPI_ISL_124320':0.001528571,('EPI_ISL_132356':0.004648245,('EPI_ISL_162014':0.001537802,'EPI_ISL_156335':0.000000006)0.819:0.001543901)0.707:0.000000006)0.839:0.006645473)0.990:0.015370379)0.000:0.000000006)0.866:0.001645721)0.000:0.000000006)0.000:0.000000006,('EPI_ISL_109922':0.016446506,('EPI_ISL_196000':0.016491287,'EPI_ISL_150886':0.001538899)0.860:0.003262693)0.770:0.001599869)0.000:0.000000006,((('EPI_ISL_282700':0.024371816,('EPI_ISL_282691':0.0,'EPI_ISL_282541':0.0):0.039000098)0.476:0.003860182,('EPI_ISL_378593':0.016930195,('EPI_ISL_207099':0.009748185,(('EPI_ISL_147158':0.000000006,(('EPI_ISL_256555':0.0,'EPI_ISL_282403':0.0):0.001624072,'EPI_ISL_295680':0.004827142)0.977:0.009735038)0.000:0.000000006,(((('EPI_ISL_207089':0.0,'EPI_ISL_207145':0.0,'EPI_ISL_207153':0.0,'EPI_ISL_207150':0.0,'EPI_ISL_207140':0.0):0.000000006,('EPI_ISL_207164':0.003206852,('EPI_ISL_207112':0.001598871,'EPI_ISL_207107':0.003205473)0.000:0.000000006)1.000:0.000000006)0.000:0.000000006,('EPI_ISL_207872':0.0,'EPI_ISL_207920':0.0):0.001598762)0.852:0.001599563,('EPI_ISL_207076':0.0,'EPI_ISL_207071':0.0):0.000000006)0.922:0.001598977)0.000:0.000000006)0.849:0.004493971)0.992:0.016760391)0.822:0.003493425,((('EPI_ISL_281247':0.046566841,('EPI_ISL_195998':0.003183559,(('EPI_ISL_195999':0.0,'EPI_ISL_151191':0.0,'EPI_ISL_151161':0.0,'EPI_ISL_195991':0.0):0.000000006,'EPI_ISL_195997':0.001592821)0.785:0.001618418)0.941:0.008797789)0.768:0.002712782,((('EPI_ISL_151993':0.006689932,('EPI_ISL_157196':0.000000006,('EPI_ISL_245035':0.000000006,'EPI_ISL_257031':0.001597733)0.986:0.008072272)0.981:0.009831093)0.956:0.008139172,('EPI_ISL_119351':0.004812011,('EPI_ISL_136649':0.006427493,'EPI_ISL_119336':0.000000006)0.000:0.000000006)0.785:0.001566382)0.896:0.003249612,('EPI_ISL_124009':0.001597236,'EPI_ISL_119337':0.000000006)0.000:0.000000006)0.963:0.008085013)0.773:0.001644492,((('EPI_ISL_282520':0.013041874,'EPI_ISL_378640':0.033295174)0.972:0.011794228,('EPI_ISL_196031':0.004870661,('EPI_ISL_295544':0.004862495,(('EPI_ISL_295536':0.0,'EPI_ISL_295532':0.0):0.003199113,'EPI_ISL_295547':0.003213911)0.931:0.004941480)0.724:0.001512286)0.936:0.006614091)0.735:0.001557363,('EPI_ISL_151163':0.0,'EPI_ISL_151212':0.0):0.023112062)0.774:0.001565790)0.596:0.001591266)0.596:0.000000006)0.453:0.000000006,(('EPI_ISL_378651':0.006590653,'EPI_ISL_157605':0.001454039)0.996:0.014852748,('EPI_ISL_278804':0.0,'EPI_ISL_278801':0.0,'EPI_ISL_278807':0.0):0.000000006)0.840:0.001592236)0.000:0.000000006,(((('EPI_ISL_151209':0.001598714,'EPI_ISL_282732':0.009687854)0.768:0.001646789,((('EPI_ISL_282722':0.001594781,(('EPI_ISL_282727':0.0,'EPI_ISL_207980':0.0,'EPI_ISL_281242':0.0):0.000000006,('EPI_ISL_282709':0.003197443,'EPI_ISL_281244':0.001600786)0.730:0.000000006)0.000:0.000000006)0.997:0.013263853,('EPI_ISL_151631':0.000000006,('EPI_ISL_282513':0.025407518,'EPI_ISL_134591':0.011517883)0.816:0.003086119)0.833:0.003036646)0.954:0.008279308,('EPI_ISL_89334':0.019728978,('EPI_ISL_207170':0.006480530,(((((('EPI_ISL_282730':0.0,'EPI_ISL_282725':0.0):0.000000006,(('EPI_ISL_378645':0.0,'EPI_ISL_378657':0.0):0.000000006,'EPI_ISL_373106':0.001594345)0.935:0.003193674)0.853:0.001594456,('EPI_ISL_281251':0.003195832,'EPI_ISL_207972':0.000000006)0.000:0.000000006)0.863:0.001594869,('EPI_ISL_207875':0.0,'EPI_ISL_281252':0.0):0.000000006)0.778:0.001601190,'EPI_ISL_236200':0.004860530)0.783:0.001596833,'EPI_ISL_207178':0.000000006)0.000:0.000000006)0.996:0.009753533)0.752:0.000000006)0.150:0.001595133)0.780:0.001543320,'EPI_ISL_236198':0.004801771)0.000:0.000000006,(('EPI_ISL_93161':0.004921404,('EPI_ISL_104647':0.014858623,'EPI_ISL_150924':0.004794230)0.950:0.008246461)0.747:0.001515837,('EPI_ISL_151007':0.0,'EPI_ISL_151008':0.0):0.003192187)0.000:0.000000006)0.000:0.000000006)0.000:0.000000006,((('EPI_ISL_151006':0.001594324,'EPI_ISL_10147':0.000000006)0.000:0.000000006,((((('EPI_ISL_282482':0.001593665,(('EPI_ISL_282744':0.0,'EPI_ISL_282523':0.0):0.000000006,('EPI_ISL_373115':0.001594743,('EPI_ISL_282490':0.001605683,('EPI_ISL_373104':0.001594134,'EPI_ISL_373102':0.000000006)0.952:0.004812646)0.780:0.001593543)0.000:0.000000006)0.000:0.000000006)0.922:0.004837019,'EPI_ISL_282545':0.001611312)0.895:0.003191082,'EPI_ISL_207984':0.000000006)0.929:0.003190926,'EPI_ISL_261488':0.006416154)0.000:0.000000006,('EPI_ISL_195446':0.001608563,'EPI_ISL_683998':0.018040014)0.773:0.001582421)0.996:0.011304057)0.855:0.001594038,(((('EPI_ISL_90102':0.0,'EPI_ISL_90103':0.0,'EPI_ISL_109912':0.0):0.004807120,(('EPI_ISL_88842':0.0,'EPI_ISL_124407':0.0):0.000000006,'EPI_ISL_109876':0.001593153)0.000:0.000000006)1.000:0.014618961,'EPI_ISL_10150':0.000000006)0.000:0.000000006,(('EPI_ISL_93176':0.003197343,('EPI_ISL_93162':0.004818785,'EPI_ISL_89325':0.009673606)0.000:0.000000006)0.000:0.000000006,'EPI_ISL_93177':0.003196947)0.913:0.003195144)0.828:0.001593462)0.000:0.000000006)0.000:0.000000006,'EPI_ISL_150833':0.001592599)0.000:0.000000006)0.000:0.000000006)0.457:0.000000006,'EPI_ISL_92022':0.001593462)0.000:0.000000006)0.443:0.000000006,(('EPI_ISL_151011':0.0,'EPI_ISL_278795':0.0):0.001593885,((('EPI_ISL_116349':0.000000006,'EPI_ISL_124041':0.001594420)0.996:0.009667648,(((('EPI_ISL_103956':0.0,'EPI_ISL_109864':0.0):0.001594884,('EPI_ISL_93356':0.0,'EPI_ISL_151000':0.0):0.000000006)0.982:0.008059411,('EPI_ISL_151206':0.001606833,'EPI_ISL_151208':0.006437211)0.915:0.003202214)0.604:0.000000006,'EPI_ISL_150843':0.004806693)0.000:0.000000006)0.000:0.000000006,'EPI_ISL_93363':0.014592317)0.845:0.001593008)0.000:0.000000006)0.000:0.000000006)0.789:0.000000006,(((('EPI_ISL_124406':0.000000006,((((((('EPI_ISL_504149':0.012946504,('EPI_ISL_285505':0.000000006,'EPI_ISL_303866':0.001592909)0.000:0.000000006)0.998:0.008030269,(('EPI_ISL_299526':0.000000006,((('EPI_ISL_4083629':0.004798656,(('EPI_ISL_14769992':0.003206603,('EPI_ISL_14769982':0.001591395,(('EPI_ISL_369153':0.0,'EPI_ISL_393551':0.0,'EPI_ISL_501672':0.0,'EPI_ISL_4083593':0.0,'EPI_ISL_4081796':0.0):0.000000006,'EPI_ISL_6785430':0.001591775)0.000:0.000000006)0.000:0.000000006)0.875:0.001591847,((('EPI_ISL_4081952':0.001608261,'EPI_ISL_4081999':0.004822926)0.798:0.001586162,('EPI_ISL_368761':0.001592742,'EPI_ISL_502053':0.006419355)0.749:0.000000006)0.860:0.000000006,((('EPI_ISL_4081941':0.003193545,((('EPI_ISL_4081680':0.001592378,'EPI_ISL_504145':0.003192060)0.000:0.000000006,('EPI_ISL_4083624':0.003191810,(('EPI_ISL_4081927':0.0,'EPI_ISL_4083267':0.0):0.001592341,('EPI_ISL_504079':0.000000006,'EPI_ISL_6785604':0.006411873)0.000:0.000000006)0.000:0.000000006)0.608:0.000000006)0.000:0.000000006,((((('EPI_ISL_707115':0.003190074,('EPI_ISL_4081793':0.001592257,('EPI_ISL_504086':0.001591669,'EPI_ISL_4081848':0.008033869)0.000:0.000000006)0.537:0.000000006)0.000:0.000000006,('EPI_ISL_503943':0.0,'EPI_ISL_501282':0.0,'EPI_ISL_503620':0.0):0.000000006)0.000:0.000000006,'EPI_ISL_499202':0.001591669)0.000:0.000000006,'EPI_ISL_700971':0.003198966)0.849:0.001592077,'EPI_ISL_502919':0.001614600)0.000:0.000000006)0.000:0.000000006)0.908:0.001592077,(((('EPI_ISL_707299':0.003190372,'EPI_ISL_6795220':0.006408345)0.357:0.000000006,('EPI_ISL_4082055':0.0,'EPI_ISL_4081993':0.0):0.001591447)0.000:0.000000006,('EPI_ISL_707226':0.001591483,('EPI_ISL_503966':0.0,'EPI_ISL_503925':0.0,'EPI_ISL_504133':0.0,'EPI_ISL_503971':0.0):0.000000006)0.000:0.000000006)1.000:0.000000006,('EPI_ISL_6781466':0.004798908,'EPI_ISL_707112':0.001591447)0.000:0.000000006)0.000:0.000000006)0.861:0.001591847,(((((('EPI_ISL_502851':0.001617689,'EPI_ISL_4081912':0.003210727)0.810:0.001581530,('EPI_ISL_501780':0.001592180,('EPI_ISL_502893':0.001592896,('EPI_ISL_4081629':0.0,'EPI_ISL_4082035':0.0):0.000000006)0.000:0.000000006)0.835:0.001592148)0.000:0.000000006,(('EPI_ISL_4081971':0.000000006,('EPI_ISL_4081943':0.000000006,'EPI_ISL_6795218':0.003201619)0.848:0.001592167)0.858:0.001592148,(('EPI_ISL_4082052':0.003212819,'EPI_ISL_4082056':0.004849254)0.789:0.001577976,('EPI_ISL_372908':0.001597640,(('EPI_ISL_4082171':0.003220684,('EPI_ISL_4083570':0.001591751,'EPI_ISL_502841':0.004807803)0.744:0.000000006)0.923:0.001592004,((((('EPI_ISL_4083617':0.0,'EPI_ISL_393544':0.0):0.000000006,'EPI_ISL_14769980':0.003189926)0.000:0.000000006,('EPI_ISL_4081931':0.001590610,('EPI_ISL_4082011':0.003189289,('EPI_ISL_4081704':0.0,'EPI_ISL_4081906':0.0):0.000000006)0.000:0.000000006)0.854:0.001591031)0.000:0.000000006,(('EPI_ISL_707277':0.001593485,('EPI_ISL_501766':0.003189562,'EPI_ISL_6785409':0.006451751)0.726:0.000000006)0.000:0.000000006,'EPI_ISL_707114':0.001595513)0.000:0.000000006)0.000:0.000000006,(((((('EPI_ISL_4081845':0.003185938,(('EPI_ISL_14224399':0.0,'EPI_ISL_14224409':0.0,'EPI_ISL_14224194':0.0,'EPI_ISL_14224335':0.0,'EPI_ISL_14224217':0.0,'EPI_ISL_707240':0.0,'EPI_ISL_14224344':0.0,'EPI_ISL_14224295':0.0,'EPI_ISL_14224359':0.0,'EPI_ISL_14224401':0.0,'EPI_ISL_14224190':0.0):0.000000006,'EPI_ISL_4081699':0.001595479)0.000:0.000000006)0.914:0.003187200,('EPI_ISL_4089887':0.003299990,'EPI_ISL_14769971':0.009806762)0.748:0.001498229)0.000:0.000000006,'EPI_ISL_501674':0.001591841)0.000:0.000000006,('EPI_ISL_707129':0.003191957,((('EPI_ISL_4081956':0.003194124,('EPI_ISL_4081871':0.001591927,'EPI_ISL_4083572':0.000000006)0.000:0.000000006)0.923:0.003190082,(('EPI_ISL_4081930':0.003193312,((('EPI_ISL_4081607':0.003193369,('EPI_ISL_4083563':0.006415842,'EPI_ISL_4081708':0.003194018)0.000:0.000000006)0.000:0.000000006,'EPI_ISL_4082208':0.003194848)0.000:0.000000006,((('EPI_ISL_4083632':0.003192549,(('EPI_ISL_14769983':0.004808577,(('EPI_ISL_14770832':0.000000006,'EPI_ISL_14770841':0.008048202)0.947:0.004803949,'EPI_ISL_4083671':0.004804205)0.000:0.000000006)0.000:0.000000006,'EPI_ISL_707268':0.000000006)0.834:0.001594419)0.000:0.000000006,('EPI_ISL_4083612':0.003194917,'EPI_ISL_6795325':0.000000006)0.921:0.003194681)0.000:0.000000006,('EPI_ISL_499047':0.000000006,'EPI_ISL_504132':0.004803356)0.000:0.000000006)0.000:0.000000006)0.000:0.000000006)0.867:0.001592085,('EPI_ISL_707316':0.000000006,'EPI_ISL_4082067':0.006415627)0.843:0.001591841)0.000:0.000000006)0.664:0.000000006,('EPI_ISL_697744':0.001590575,('EPI_ISL_14769986':0.004792733,'EPI_ISL_6781458':0.001591200)0.000:0.000000006)0.829:0.001594046)0.000:0.000000006)0.000:0.000000006)0.883:0.000000006,'EPI_ISL_14770774':0.003189886)0.000:0.000000006,'EPI_ISL_14769985':0.001591253)0.000:0.000000006)0.000:0.000000006)0.842:0.001591661)0.000:0.000000006)0.000:0.000000006)0.000:0.000000006)0.000:0.000000006,'EPI_ISL_4081814':0.008032924)0.000:0.000000006,((('EPI_ISL_501283':0.001596471,'EPI_ISL_1367162':0.003196124)0.782:0.001600916,(('EPI_ISL_4081942':0.004793662,'EPI_ISL_707117':0.000000006)0.000:0.000000006,('EPI_ISL_14224303':0.0,'EPI_ISL_707022':0.0):0.003189868)0.862:0.001591511)0.000:0.000000006,(('EPI_ISL_4081798':0.0,'EPI_ISL_4083608':0.0):0.000000006,'EPI_ISL_4083330':0.006413690)0.839:0.001591961)0.000:0.000000006)1.000:0.000000006,((('EPI_ISL_6795319':0.003202049,'EPI_ISL_4089891':0.001605315)0.776:0.001587749,((('EPI_ISL_14872410':0.001592490,'EPI_ISL_14873218':0.000000006)0.976:0.004799150,(('EPI_ISL_504118':0.0,'EPI_ISL_503387':0.0):0.000000006,('EPI_ISL_4702772':0.001594210,('EPI_ISL_6785501':0.0,'EPI_ISL_14775287':0.0,'EPI_ISL_6795322':0.0):0.000000006)0.930:0.001593587)0.000:0.000000006)0.000:0.000000006,'EPI_ISL_697763':0.004823138)0.858:0.001592736)0.000:0.000000006,(('EPI_ISL_381685':0.0,'EPI_ISL_389843':0.0,'EPI_ISL_697710':0.0,'EPI_ISL_700969':0.0,'EPI_ISL_4081850':0.0):0.000000006,('EPI_ISL_4081856':0.001591802,(('EPI_ISL_707271':0.000000006,'EPI_ISL_4083568':0.001592479)0.851:0.001592224,'EPI_ISL_399443':0.001594382)0.000:0.000000006)1.000:0.000000006)0.000:0.000000006)0.816:0.000000006)0.000:0.000000006)1.000:0.000000006)0.000:0.000000006)0.846:0.001592227)0.000:0.000000006,'EPI_ISL_6781670':0.008029708)0.814:0.001593982,(('EPI_ISL_697653':0.001586135,('EPI_ISL_6785546':0.004842100,'EPI_ISL_15357030':0.004820236)0.771:0.001584492)0.799:0.001614402,(('EPI_ISL_4081937':0.000000006,'EPI_ISL_6795351':0.001592119)0.994:0.009652426,('EPI_ISL_503719':0.000000006,('EPI_ISL_4081897':0.003189031,((('EPI_ISL_4089929':0.003188312,'EPI_ISL_4081706':0.001590139)0.000:0.000000006,(('EPI_ISL_4081892':0.0,'EPI_ISL_4081806':0.0,'EPI_ISL_4081994':0.0):0.000000006,'EPI_ISL_4081940':0.006416055)0.000:0.000000006)1.000:0.000000006,('EPI_ISL_707315':0.003186525,'EPI_ISL_697652':0.001590512)0.000:0.000000006)0.000:0.000000006)0.927:0.001590375)0.000:0.000000006)0.787:0.001589869)0.781:0.001595833)0.785:0.001598470)0.895:0.003187621,(('EPI_ISL_280243':0.001605472,('EPI_ISL_372920':0.005797285,'EPI_ISL_707318':0.013134972)0.854:0.003918563)0.794:0.001585493,(('EPI_ISL_504174':0.0,'EPI_ISL_221737':0.0):0.000000006,'EPI_ISL_234528':0.006429411)0.000:0.000000006)0.160:0.000000006)0.000:0.000000006)0.863:0.001591545,((('EPI_ISL_4081701':0.003326423,(('EPI_ISL_395614':0.003191732,'EPI_ISL_707120':0.000000006)0.778:0.001605150,('EPI_ISL_372892':0.003236970,'EPI_ISL_368784':0.001571818)0.879:0.003239151)0.888:0.003207246)0.278:0.001581176,(('EPI_ISL_503892':0.004828331,('EPI_ISL_14769988':0.008048921,('EPI_ISL_393546':0.001590582,('EPI_ISL_388617':0.001590411,'EPI_ISL_393539':0.003191533)0.000:0.000000006)0.000:0.000000006)0.746:0.001567045)0.936:0.004846460,(('EPI_ISL_4081867':0.009713688,'EPI_ISL_4082034':0.004877862)0.965:0.008062483,'EPI_ISL_296682':0.003187582)0.252:0.000000006)0.000:0.000000006)0.849:0.001592532,((('EPI_ISL_208919':0.001589481,((('EPI_ISL_372421':0.003186412,((((('EPI_ISL_327824':0.0,'EPI_ISL_234573':0.0,'EPI_ISL_256100':0.0,'EPI_ISL_327836':0.0,'EPI_ISL_243725':0.0,'EPI_ISL_243730':0.0,'EPI_ISL_280215':0.0,'EPI_ISL_297093':0.0,'EPI_ISL_285336':0.0):0.000000006,('EPI_ISL_262582':0.001589563,('EPI_ISL_388618':0.009710585,'EPI_ISL_258626':0.001588484)0.000:0.000000006)0.932:0.003186073)0.000:0.000000006,(('EPI_ISL_372550':0.009829623,('EPI_ISL_4082008':0.003193273,(('EPI_ISL_504046':0.0,'EPI_ISL_6795318':0.0):0.000000006,((('EPI_ISL_707020':0.000000006,('EPI_ISL_4089885':0.001592634,'EPI_ISL_4082025':0.000000006)0.886:0.001595314)0.917:0.001591190,'EPI_ISL_697745':0.006408874)0.000:0.000000006,(('EPI_ISL_14769972':0.004798087,'EPI_ISL_14769984':0.008021850)0.000:0.000000006,'EPI_ISL_4082017':0.004817155)0.000:0.000000006)0.000:0.000000006)0.753:0.000000006)0.924:0.004918514)0.756:0.001476233,((((((('EPI_ISL_4081967':0.000000006,('EPI_ISL_14770021':0.003192675,'EPI_ISL_6795280':0.003195880)0.766:0.001607618)0.846:0.001591888,('EPI_ISL_6781668':0.001592018,'EPI_ISL_6816034':0.004795269)0.000:0.000000006)0.920:0.001591325,('EPI_ISL_393509':0.001590619,('EPI_ISL_6816041':0.008026160,('EPI_ISL_707321':0.001594815,(('EPI_ISL_14770027':0.003212610,'EPI_ISL_6816032':0.001580367)0.956:0.006464232,('EPI_ISL_697665':0.003204480,'EPI_ISL_707320':0.001593199)0.811:0.001597278)0.000:0.000000006)0.888:0.001591197)0.000:0.000000006)0.000:0.000000006)0.767:0.001573678,(('EPI_ISL_501662':0.001588929,'EPI_ISL_503903':0.001588409)0.729:0.000000006,('EPI_ISL_503961':0.001605289,'EPI_ISL_503151':0.000000006)0.914:0.003184043)0.799:0.003213196)0.897:0.003215460,(('EPI_ISL_503972':0.001594097,'EPI_ISL_503622':0.000000006)0.920:0.003190229,((((('EPI_ISL_6785466':0.000000006,'EPI_ISL_700960':0.001591406)0.000:0.000000006,((('EPI_ISL_4089936':0.001596201,'EPI_ISL_6795332':0.001594659)0.907:0.003192768,('EPI_ISL_4082224':0.000000006,'EPI_ISL_4081936':0.001590039)0.000:0.000000006)0.947:0.004792329,(('EPI_ISL_4083377':0.0,'EPI_ISL_4083615':0.0,'EPI_ISL_4082699':0.0,'EPI_ISL_14769970':0.0,'EPI_ISL_6795350':0.0):0.000000006,'EPI_ISL_14770842':0.003188973)0.860:0.001591074)0.000:0.000000006)0.000:0.000000006,'EPI_ISL_502049':0.001591133)0.907:0.001591074,'EPI_ISL_368783':0.003203520)0.000:0.000000006,(('EPI_ISL_396128':0.001601323,'EPI_ISL_707324':0.004795648)0.774:0.001595345,'EPI_ISL_399442':0.003193790)0.729:0.000000006)0.000:0.000000006)0.914:0.003188589)0.000:0.000000006,'EPI_ISL_4082165':0.012921948)0.809:0.001588610,('EPI_ISL_258650':0.000000006,'EPI_ISL_256566':0.001588646)0.000:0.000000006)0.000:0.000000006)0.860:0.001589222)0.000:0.000000006,'EPI_ISL_264204':0.001589999)0.000:0.000000006,(((('EPI_ISL_295673':0.006436070,'EPI_ISL_301918':0.000000006)0.956:0.004792368,'EPI_ISL_327834':0.001589778)0.000:0.000000006,('EPI_ISL_388624':0.009688111,('EPI_ISL_285469':0.001590510,'EPI_ISL_281990':0.003189990)0.000:0.000000006)0.836:0.001589738)0.000:0.000000006,'EPI_ISL_388673':0.013044353)0.000:0.000000006)0.000:0.000000006)0.855:0.001589604,('EPI_ISL_234572':0.003188085,(('EPI_ISL_282913':0.001594813,(('EPI_ISL_4082030':0.003188509,('EPI_ISL_502060':0.001592840,('EPI_ISL_14770001':0.012929519,'EPI_ISL_6795301':0.001595171)0.000:0.000000006)0.000:0.000000006)0.903:0.001590273,(('EPI_ISL_502855':0.008065235,'EPI_ISL_4081947':0.006485781)0.762:0.001566782,((('EPI_ISL_707312':0.017874318,((('EPI_ISL_387909':0.0,'EPI_ISL_379741':0.0):0.000000006,'EPI_ISL_387822':0.004786102)0.000:0.000000006,('EPI_ISL_387896':0.000000006,'EPI_ISL_389838':0.004886058)0.839:0.001588779)0.000:0.000000006)0.815:0.001590330,(('EPI_ISL_4081880':0.004792832,('EPI_ISL_4082019':0.004792960,'EPI_ISL_501749':0.000000006)0.000:0.000000006)0.830:0.001600996,(('EPI_ISL_4081692':0.000000006,'EPI_ISL_4081984':0.003191300)0.762:0.001560947,'EPI_ISL_4083595':0.014627416)0.786:0.001636346)0.775:0.001587157)0.799:0.001601634,(('EPI_ISL_503956':0.001543072,('EPI_ISL_697520':0.003191073,'EPI_ISL_4081929':0.000000006)0.891:0.003273949)0.943:0.004853627,'EPI_ISL_503985':0.008852486)0.317:0.000000006)0.000:0.000000006)0.224:0.000000006)0.779:0.001748473)0.819:0.001750916,((((('EPI_ISL_503947':0.001589009,'EPI_ISL_4081893':0.003185410)0.000:0.000000006,(('EPI_ISL_503991':0.0,'EPI_ISL_502911':0.0):0.000000006,('EPI_ISL_501747':0.001589424,('EPI_ISL_399599':0.001588891,'EPI_ISL_707239':0.003185841)0.000:0.000000006)0.000:0.000000006)0.000:0.000000006)0.000:0.000000006,('EPI_ISL_501277':0.006106013,('EPI_ISL_4082016':0.006838493,'EPI_ISL_707257':0.006112978)0.186:0.001548859)0.809:0.001951779)0.943:0.003184598,'EPI_ISL_295656':0.000000006)0.897:0.001589312,(('EPI_ISL_298620':0.001601606,(('EPI_ISL_393513':0.003183560,(('EPI_ISL_4082054':0.009638398,'EPI_ISL_501750':0.000000006)0.942:0.003178591,'EPI_ISL_503336':0.000000006)0.792:0.001601773)0.781:0.001582116,((('EPI_ISL_388626':0.003195498,((('EPI_ISL_504144':0.0,'EPI_ISL_700972':0.0):0.000000006,(('EPI_ISL_4081852':0.001586965,('EPI_ISL_700965':0.0,'EPI_ISL_499256':0.0):0.000000006)0.000:0.000000006,'EPI_ISL_4082404':0.004783916)0.848:0.001587237)0.000:0.000000006,'EPI_ISL_4083605':0.006391723)0.793:0.001580312)0.331:0.001600288,(('EPI_ISL_707266':0.0,'EPI_ISL_4083451':0.0,'EPI_ISL_6795285':0.0):0.000000006,'EPI_ISL_884294':0.001587413)0.733:0.000000006)0.914:0.003182379,('EPI_ISL_301929':0.0,'EPI_ISL_301930':0.0):0.000000006)0.000:0.000000006)0.882:0.003193730)0.770:0.001587186,'EPI_ISL_260821':0.000000006)0.000:0.000000006)0.856:0.001589626)0.000:0.000000006)0.000:0.000000006)0.446:0.000000006,('EPI_ISL_205994':0.0,'EPI_ISL_208989':0.0,'EPI_ISL_246098':0.0):0.000000006)0.000:0.000000006)0.457:0.000000006,'EPI_ISL_303861':0.004792782)0.000:0.000000006,'EPI_ISL_280242':0.003184739)0.441:0.000000006)0.000:0.000000006)0.441:0.000000006,('EPI_ISL_270352':0.000000006,('EPI_ISL_503965':0.006438040,'EPI_ISL_368779':0.003196210)0.754:0.001597653)0.923:0.003186362)0.000:0.000000006,(('EPI_ISL_499203':0.008164929,'EPI_ISL_6795298':0.009718960)0.842:0.003254302,(('EPI_ISL_504044':0.001565048,'EPI_ISL_707273':0.001544549)0.825:0.001570665,(((('EPI_ISL_4081693':0.0,'EPI_ISL_4081954':0.0):0.000000006,'EPI_ISL_6816045':0.004809807)0.945:0.003196447,('EPI_ISL_4082288':0.001594773,'EPI_ISL_4083601':0.004814531)0.000:0.000000006)0.977:0.006426042,('EPI_ISL_504113':0.000000006,('EPI_ISL_501675':0.004831780,'EPI_ISL_503591':0.001595540)0.756:0.001609756)0.958:0.003199485)0.000:0.000000006)0.955:0.006387001)0.868:0.003097695)0.877:0.001563858,(((('EPI_ISL_252709':0.0,'EPI_ISL_230191':0.0):0.003187928,((((('EPI_ISL_245576':0.0,'EPI_ISL_252696':0.0):0.000000006,'EPI_ISL_252810':0.001591106)0.958:0.004800618,(('EPI_ISL_266454':0.004850649,'EPI_ISL_252699':0.004852164)0.749:0.001569443,('EPI_ISL_216912':0.000000006,'EPI_ISL_225557':0.003190440)0.915:0.003190266)0.000:0.000000006)0.000:0.000000006,('EPI_ISL_181114':0.0,'EPI_ISL_188956':0.0):0.000000006)0.000:0.000000006,'EPI_ISL_212195':0.001592028)0.896:0.001591258)0.728:0.000000006,'EPI_ISL_209376':0.000000006)0.000:0.000000006,'EPI_ISL_379271':0.003188141)0.000:0.000000006)0.995:0.007926845,('EPI_ISL_138858':0.014069360,((('EPI_ISL_116146':0.003190598,('EPI_ISL_117559':0.006420036,'EPI_ISL_124488':0.001604890)0.750:0.001587978)0.745:0.000000006,'EPI_ISL_150993':0.000000006)0.000:0.000000006,(((((('EPI_ISL_180673':0.0,'EPI_ISL_188904':0.0):0.000000006,(('EPI_ISL_203176':0.004799694,('EPI_ISL_179622':0.0,'EPI_ISL_198365':0.0):0.000000006)0.915:0.001592480,'EPI_ISL_205322':0.009669108)0.743:0.000000006)0.000:0.000000006,('EPI_ISL_246031':0.000000006,'EPI_ISL_258642':0.006487776)1.000:0.014650916)0.762:0.003192228,('EPI_ISL_136651':0.003190108,('EPI_ISL_127771':0.000000006,'EPI_ISL_156557':0.003189342)0.935:0.003189421)0.000:0.000000006)0.859:0.001592047,'EPI_ISL_156338':0.001591786)0.000:0.000000006,'EPI_ISL_129992':0.000000006)0.989:0.004796516)0.000:0.000000006)0.000:0.000000006)0.931:0.001563971)0.851:0.001564291,(((('EPI_ISL_282715':0.028603911,('EPI_ISL_282735':0.011378361,'EPI_ISL_207169':0.003232637)0.873:0.005258094)0.188:0.001318332,('EPI_ISL_207918':0.006451257,'EPI_ISL_127751':0.003242206)0.969:0.008147544)0.746:0.001634526,(('EPI_ISL_234526':0.019887928,('EPI_ISL_134280':0.016418575,('EPI_ISL_124472':0.009744232,('EPI_ISL_128457':0.000000006,('EPI_ISL_119339':0.001595341,'EPI_ISL_124399':0.000000006)0.927:0.001595560)0.000:0.000000006)0.965:0.008084149)0.630:0.001591844)0.715:0.000000006,((('EPI_ISL_207041':0.003254767,(('EPI_ISL_207059':0.000000006,(((((('EPI_ISL_281248':0.000000006,'EPI_ISL_282741':0.004815715)0.975:0.004812385,('EPI_ISL_207117':0.001596919,(((('EPI_ISL_207979':0.0,'EPI_ISL_282737':0.0):0.000000006,((('EPI_ISL_282447':0.001599544,('EPI_ISL_282473':0.001599118,('EPI_ISL_282464':0.000000006,'EPI_ISL_378643':0.001599575)0.000:0.000000006)0.000:0.000000006)0.990:0.006441349,'EPI_ISL_207988':0.000000006)0.000:0.000000006,('EPI_ISL_282527':0.003215610,(('EPI_ISL_282703':0.0,'EPI_ISL_282697':0.0):0.000000006,'EPI_ISL_282696':0.001600199)0.000:0.000000006)0.899:0.001599315)0.861:0.001600004)0.000:0.000000006,'EPI_ISL_282717':0.001601091)0.948:0.003209781,'EPI_ISL_207874':0.000000006)0.949:0.003203274)0.000:0.000000006)0.000:0.000000006,'EPI_ISL_212200':0.003202493)0.784:0.001605370,('EPI_ISL_207110':0.0,'EPI_ISL_207919':0.0):0.003213091)0.766:0.001589963,'EPI_ISL_207055':0.004837983)0.792:0.001607601,('EPI_ISL_207034':0.000000006,'EPI_ISL_207082':0.001597989)0.000:0.000000006)0.918:0.001597088)0.000:0.000000006,('EPI_ISL_207143':0.001590907,'EPI_ISL_282720':0.014804380)0.931:0.004846736)0.763:0.001562008)0.970:0.008097547,((('EPI_ISL_89333':0.012975092,'EPI_ISL_93193':0.013643120)0.379:0.002893298,('EPI_ISL_132375':0.003219738,'EPI_ISL_271727':0.001582554)0.968:0.006461042)0.741:0.000000006,('EPI_ISL_104807':0.000000006,(('EPI_ISL_90126':0.0,'EPI_ISL_90360':0.0):0.003228841,'EPI_ISL_93351':0.001583586)0.944:0.006472446)0.853:0.001592769)0.000:0.000000006)0.000:0.000000006,(('EPI_ISL_207049':0.0,'EPI_ISL_207045':0.0):0.001592069,'EPI_ISL_207057':0.000000006)0.971:0.004797753)0.825:0.001592893)0.000:0.000000006)0.000:0.000000006,(('EPI_ISL_151015':0.001592437,((('EPI_ISL_124337':0.0,'EPI_ISL_116350':0.0):0.001575564,'EPI_ISL_90371':0.003230413)0.961:0.006473126,'EPI_ISL_93209':0.001592515)0.000:0.000000006)0.574:0.000000006,((('EPI_ISL_98878':0.000000006,(('EPI_ISL_124491':0.000000006,((('EPI_ISL_130134':0.0,'EPI_ISL_282911':0.0,'EPI_ISL_285473':0.0):0.000000006,'EPI_ISL_151779':0.004804102)0.978:0.006418865,'EPI_ISL_145707':0.004815002)0.753:0.000000006)0.000:0.000000006,('EPI_ISL_124051':0.008037623,'EPI_ISL_233607':0.012953135)0.000:0.000000006)0.922:0.001593759)0.976:0.006425811,('EPI_ISL_124338':0.0,'EPI_ISL_127584':0.0):0.000000006)0.914:0.003203663,'EPI_ISL_151634':0.001599884)0.785:0.001597700)0.000:0.000000006)0.921:0.000000006)0.000:0.000000006,(('EPI_ISL_207967':0.009625865,('EPI_ISL_208064':0.009732396,('EPI_ISL_282460':0.000000006,'EPI_ISL_378581':0.001597072)1.000:0.014669036)0.740:0.000000006)0.984:0.009700244,((((((('EPI_ISL_89332':0.001594536,('EPI_ISL_86219':0.004807152,'EPI_ISL_207035':0.006424833)0.000:0.000000006)0.915:0.000000006,('EPI_ISL_151016':0.0,'EPI_ISL_104803':0.0):0.000000006)1.000:0.000000006,('EPI_ISL_119335':0.001595796,((('EPI_ISL_151002':0.000000006,'EPI_ISL_116143':0.003199413)0.931:0.001600362,('EPI_ISL_97085':0.006447660,('EPI_ISL_116362':0.000000006,(('EPI_ISL_102531':0.0,'EPI_ISL_97070':0.0):0.001594851,(('EPI_ISL_97126':0.000000006,('EPI_ISL_151916':0.004837881,'EPI_ISL_129970':0.009677867)0.000:0.000000006)0.000:0.000000006,'EPI_ISL_127701':0.001595790)0.822:0.001595033)0.000:0.000000006)0.931:0.000000006)0.746:0.000000006)0.673:0.001595423,'EPI_ISL_132360':0.006429893)0.000:0.000000006)0.838:0.001596778)0.000:0.000000006,((('EPI_ISL_127813':0.006431609,('EPI_ISL_116933':0.0,'EPI_ISL_116993':0.0):0.001615586)0.759:0.001586001,('EPI_ISL_93359':0.000000006,(((((('EPI_ISL_207142':0.0,'EPI_ISL_236196':0.0):0.006181730,'EPI_ISL_282538':0.013194177)0.767:0.001893152,('EPI_ISL_207033':0.000000006,'EPI_ISL_127895':0.004807195)0.852:0.001595467)0.000:0.000000006,('EPI_ISL_207072':0.001595289,('EPI_ISL_124050':0.000000006,('EPI_ISL_207116':0.003198156,'EPI_ISL_207036':0.004808288)0.720:0.000000006)0.000:0.000000006)0.833:0.001596458)0.000:0.000000006,(('EPI_ISL_207032':0.001602533,'EPI_ISL_207037':0.003210076)0.799:0.001598287,('EPI_ISL_207042':0.001596558,('EPI_ISL_207047':0.0,'EPI_ISL_207061':0.0,'EPI_ISL_207043':0.0):0.000000006)0.000:0.000000006)0.918:0.001595824)0.000:0.000000006,('EPI_ISL_144533':0.004813191,(('EPI_ISL_130121':0.001596884,'EPI_ISL_130131':0.000000006)0.913:0.001597368,('EPI_ISL_127727':0.000000006,('EPI_ISL_134289':0.003203469,('EPI_ISL_281975':0.000000006,('EPI_ISL_281983':0.0,'EPI_ISL_281949':0.0,'EPI_ISL_281933':0.0,'EPI_ISL_281954':0.0,'EPI_ISL_281960':0.0,'EPI_ISL_281945':0.0,'EPI_ISL_281981':0.0,'EPI_ISL_281911':0.0,'EPI_ISL_281955':0.0,'EPI_ISL_281912':0.0,'EPI_ISL_281930':0.0):0.001599719)0.953:0.003205341)0.000:0.000000006)0.000:0.000000006)0.000:0.000000006)0.951:0.003200299)0.919:0.003202822)0.856:0.001595494)0.000:0.000000006,'EPI_ISL_124007':0.006424270)0.000:0.000000006)0.000:0.000000006,('EPI_ISL_150937':0.004807303,'EPI_ISL_124343':0.014649883)0.000:0.000000006)0.000:0.000000006,((((((((('EPI_ISL_207075':0.001595043,('EPI_ISL_207063':0.001595182,('EPI_ISL_207065':0.0,'EPI_ISL_207058':0.0,'EPI_ISL_207056':0.0,'EPI_ISL_207069':0.0,'EPI_ISL_207091':0.0,'EPI_ISL_207090':0.0,'EPI_ISL_207100':0.0,'EPI_ISL_207087':0.0):0.000000006)0.000:0.000000006)0.849:0.001595833,'EPI_ISL_147198':0.003198176)0.000:0.000000006,(((('EPI_ISL_207064':0.0,'EPI_ISL_207066':0.0,'EPI_ISL_207073':0.0):0.000000006,'EPI_ISL_207080':0.001594733)0.000:0.000000006,((('EPI_ISL_207097':0.0,'EPI_ISL_207095':0.0):0.001593672,((((((('EPI_ISL_151994':0.000000006,(('EPI_ISL_282461':0.001598192,'EPI_ISL_378987':0.000000006)0.958:0.008204620,('EPI_ISL_282451':0.0,'EPI_ISL_378600':0.0):0.016587415)0.755:0.001487622)0.848:0.001594756,'EPI_ISL_207987':0.001595441)0.000:0.000000006,'EPI_ISL_207172':0.001595133)0.000:0.000000006,((('EPI_ISL_207958':0.001594501,((('EPI_ISL_207960':0.001595363,(('EPI_ISL_207970':0.000000006,'EPI_ISL_378991':0.006420921)0.919:0.003198439,'EPI_ISL_282522':0.001595877)0.000:0.000000006)0.000:0.000000006,('EPI_ISL_207149':0.0,'EPI_ISL_236201':0.0,'EPI_ISL_207155':0.0,'EPI_ISL_207159':0.0,'EPI_ISL_236199':0.0,'EPI_ISL_282694':0.0,'EPI_ISL_282515':0.0):0.000000006)0.000:0.000000006,('EPI_ISL_282448':0.0,'EPI_ISL_281250':0.0,'EPI_ISL_378660':0.0):0.009680750)0.863:0.001596091)0.000:0.000000006,(('EPI_ISL_282716':0.0,'EPI_ISL_282714':0.0):0.004810290,('EPI_ISL_282505':0.000000006,(((('EPI_ISL_378610':0.004811970,('EPI_ISL_502894':0.006439517,'EPI_ISL_378585':0.000000006)0.000:0.000000006)0.871:0.001595436,'EPI_ISL_282471':0.001595059)0.000:0.000000006,(('EPI_ISL_297073':0.000000006,('EPI_ISL_372560':0.001592949,'EPI_ISL_6795217':0.006437933)0.765:0.001601869)0.000:0.000000006,(('EPI_ISL_4081791':0.001594394,'EPI_ISL_707265':0.004804717)0.000:0.000000006,('EPI_ISL_378975':0.001595059,(('EPI_ISL_378622':0.0,'EPI_ISL_378588':0.0):0.000000006,'EPI_ISL_378597':0.001596051)0.837:0.001599127)0.000:0.000000006)0.000:0.000000006)1.000:0.000000006)0.000:0.000000006,'EPI_ISL_399722':0.003197383)0.958:0.003196948)0.926:0.003196900)0.000:0.000000006)0.778:0.000000006,('EPI_ISL_207085':0.0,'EPI_ISL_207084':0.0,'EPI_ISL_207093':0.0,'EPI_ISL_207086':0.0,'EPI_ISL_278808':0.0,'EPI_ISL_151988':0.0,'EPI_ISL_207176':0.0,'EPI_ISL_281249':0.0):0.000000006)1.000:0.000000006)0.000:0.000000006,(('EPI_ISL_378594':0.004810514,'EPI_ISL_207115':0.000000006)0.870:0.001595133,('EPI_ISL_151136':0.001594085,'EPI_ISL_207873':0.001594902)0.000:0.000000006)1.000:0.000000006)0.000:0.000000006,('EPI_ISL_378580':0.003219314,('EPI_ISL_282477':0.006417535,('EPI_ISL_282539':0.001593362,'EPI_ISL_282739':0.000000006)0.000:0.000000006)0.858:0.001593877)0.000:0.000000006)0.000:0.000000006,'EPI_ISL_207078':0.003196739)0.833:0.001595940)0.000:0.000000006,((('EPI_ISL_236208':0.003212839,(('EPI_ISL_378994':0.001610436,'EPI_ISL_378978':0.001585325)0.917:0.003200493,('EPI_ISL_378977':0.006409739,'EPI_ISL_378971':0.000000006)0.000:0.000000006)0.899:0.003211747)0.779:0.001594661,'EPI_ISL_378974':0.019640531)0.000:0.000000006,'EPI_ISL_236811':0.011382719)0.841:0.001595117)0.000:0.000000006)0.000:0.000000006,((('EPI_ISL_253719':0.001563052,'EPI_ISL_256554':0.003242997)0.977:0.008155404,'EPI_ISL_236813':0.000000006)0.000:0.000000006,'EPI_ISL_706355':0.019759595)0.833:0.001594654)0.870:0.001594595)0.000:0.000000006,'EPI_ISL_207060':0.000000006)0.000:0.000000006,(('EPI_ISL_207961':0.001594676,('EPI_ISL_207171':0.003208521,'EPI_ISL_151139':0.001595056)0.000:0.000000006)0.802:0.000000006,((((('EPI_ISL_207962':0.000000006,'EPI_ISL_282480':0.003082309)0.000:0.000000006,('EPI_ISL_282507':0.003082430,(('EPI_ISL_207990':0.0,'EPI_ISL_208068':0.0):0.001538024,((('EPI_ISL_282509':0.0,'EPI_ISL_282486':0.0):0.000000006,'EPI_ISL_378641':0.001538428)0.856:0.001537838,(('EPI_ISL_207975':0.0,'EPI_ISL_207986':0.0):0.000000006,('EPI_ISL_282500':0.004631168,'EPI_ISL_282488':0.000000006)0.951:0.004631618)0.000:0.000000006)0.502:0.000000006)0.000:0.000000006)0.944:0.003080853)0.000:0.000000006,('EPI_ISL_378649':0.000000006,('EPI_ISL_4081844':0.011443452,'EPI_ISL_299188':0.001570509)0.774:0.001509481)0.892:0.001536983)0.878:0.003147196,'EPI_ISL_378661':0.008176917)0.181:0.001483283,(((((('EPI_ISL_329966':0.0,'EPI_ISL_296456':0.0):0.000000006,(((('EPI_ISL_378599':0.0,'EPI_ISL_378602':0.0):0.004814182,('EPI_ISL_303856':0.001596279,(('EPI_ISL_295695':0.0,'EPI_ISL_502889':0.0):0.000000006,('EPI_ISL_297055':0.001596309,('EPI_ISL_368800':0.000000006,('EPI_ISL_504045':0.003202857,'EPI_ISL_6785418':0.011342918)0.000:0.000000006)0.919:0.001597147)0.000:0.000000006)0.000:0.000000006)0.958:0.004808814)0.718:0.000000006,((('EPI_ISL_282472':0.000000006,'EPI_ISL_246085':0.004809818)0.849:0.001595996,(('EPI_ISL_282698':0.003199407,((('EPI_ISL_697656':0.006435688,'EPI_ISL_700961':0.000000006)0.977:0.006461496,'EPI_ISL_388064':0.001621086)0.231:0.001581494,'EPI_ISL_373113':0.006426099)0.000:0.000000006)0.590:0.000000006,((('EPI_ISL_282492':0.000000006,('EPI_ISL_378589':0.003214971,('EPI_ISL_707130':0.004838313,'EPI_ISL_501787':0.008086416)0.853:0.003241914)0.875:0.003196363)0.963:0.004818450,(('EPI_ISL_281241':0.0,'EPI_ISL_378656':0.0):0.004807521,'EPI_ISL_282736':0.003199006)0.000:0.000000006)0.000:0.000000006,'EPI_ISL_207971':0.009681822)0.865:0.001595207)0.000:0.000000006)1.000:0.000000006,((('EPI_ISL_281243':0.001595640,'EPI_ISL_207976':0.003210942)0.000:0.000000006,'EPI_ISL_237054':0.001594947)0.000:0.000000006,(('EPI_ISL_208934':0.001596177,(((('EPI_ISL_378583':0.001595879,('EPI_ISL_6781483':0.018116993,('EPI_ISL_378601':0.0,'EPI_ISL_378650':0.0):0.000000006)0.000:0.000000006)0.906:0.003208685,('EPI_ISL_282476':0.000000006,'EPI_ISL_235793':0.001595953)0.950:0.003198688)0.000:0.000000006,('EPI_ISL_697659':0.003157445,'EPI_ISL_4081666':0.011434817)0.911:0.005011761)0.845:0.001595571,'EPI_ISL_285331':0.003199075)0.000:0.000000006)0.000:0.000000006,('EPI_ISL_378648':0.004846491,'EPI_ISL_378591':0.001579739)0.778:0.001619580)0.000:0.000000006)1.000:0.000000006)0.000:0.000000006)0.000:0.000000006,'EPI_ISL_282702':0.001594947)0.873:0.001595722)0.805:0.001596180,'EPI_ISL_282503':0.001596819)0.000:0.000000006,(('EPI_ISL_4081831':0.006278118,('EPI_ISL_10864794':0.0,'EPI_ISL_10877204':0.0):0.013344063)0.985:0.013319935,((('EPI_ISL_245049':0.004842616,'EPI_ISL_283550':0.001601186)0.778:0.001602436,('EPI_ISL_4081795':0.003199970,('EPI_ISL_504163':0.001596887,'EPI_ISL_500718':0.001597015)0.000:0.000000006)0.940:0.003201838)0.741:0.000000006,(('EPI_ISL_388619':0.000000006,'EPI_ISL_14769973':0.008076004)0.978:0.008071765,((('EPI_ISL_700958':0.000000006,('EPI_ISL_4083437':0.012989688,('EPI_ISL_697532':0.004882078,'EPI_ISL_4083361':0.004894824)0.545:0.003159901)0.748:0.000000006)0.918:0.001597076,'EPI_ISL_399433':0.000000006)0.000:0.000000006,'EPI_ISL_4081697':0.003200192)0.991:0.011441026)0.797:0.003249244)0.727:0.000000006)0.996:0.008066300)0.836:0.001596012,'EPI_ISL_282462':0.001595822)0.000:0.000000006,('EPI_ISL_282469':0.0,'EPI_ISL_378586':0.0):0.000000006)0.991:0.006423256)0.000:0.000000006)0.917:0.001540965)0.846:0.001542521,'EPI_ISL_97112':0.000000006)0.735:0.000000006,(('EPI_ISL_282518':0.003199528,('EPI_ISL_282695':0.003202979,'EPI_ISL_282546':0.000000006)0.735:0.000000006)0.983:0.011537255,'EPI_ISL_282707':0.025456817)0.618:0.003132050)0.901:0.003087160,('EPI_ISL_207038':0.003209955,(('EPI_ISL_282723':0.001596860,'EPI_ISL_282724':0.000000006)0.984:0.009729839,(('EPI_ISL_207050':0.0,'EPI_ISL_207052':0.0):0.000000006,('EPI_ISL_282519':0.004849663,('EPI_ISL_378617':0.001605097,('EPI_ISL_282470':0.001595498,'EPI_ISL_282474':0.000000006)0.000:0.000000006)0.864:0.003219917)0.978:0.008160578)0.972:0.008003159)0.756:0.001724227)0.000:0.000000006)0.909:0.001540406,('EPI_ISL_93358':0.001595669,('EPI_ISL_129999':0.000000006,'EPI_ISL_130055':0.004805046)0.946:0.004806711)0.000:0.000000006)0.930:0.001538559)0.926:0.001538474,'EPI_ISL_150931':0.000000006)0.967:0.003081113)0.000:0.000000006)0.923:0.001564980,((('EPI_ISL_151632':0.009734212,('EPI_ISL_150882':0.008195783,'EPI_ISL_207053':0.009870699)0.734:0.001460562)0.768:0.001615947,(('EPI_ISL_151012':0.0,'EPI_ISL_278799':0.0):0.000000006,('EPI_ISL_171306':0.030592158,(('EPI_ISL_282743':0.006463980,(('EPI_ISL_378979':0.003183383,'EPI_ISL_378985':0.003210672)0.869:0.003253634,('EPI_ISL_378997':0.008020656,('EPI_ISL_378990':0.003189976,((('EPI_ISL_378982':0.000000006,('EPI_ISL_378996':0.000000006,('EPI_ISL_378989':0.003188284,'EPI_ISL_378973':0.000000006)0.902:0.001591370)0.855:0.001591220)0.000:0.000000006,('EPI_ISL_14770784':0.001594632,'EPI_ISL_4082044':0.006471308)0.763:0.001604137)0.000:0.000000006,'EPI_ISL_378970':0.006408278)0.827:0.001590464)0.000:0.000000006)0.773:0.001580390)0.874:0.003221301)0.824:0.004843351,((((('EPI_ISL_104479':0.003309581,'EPI_ISL_378992':0.021496180)0.742:0.001512143,('EPI_ISL_171302':0.000594308,(('EPI_ISL_236203':0.0,'EPI_ISL_236209':0.0):0.000000006,'EPI_ISL_236204':0.003192254)0.992:0.009698126)0.777:0.002617492)0.000:0.000000006,(('EPI_ISL_171300':0.000000006,(('EPI_ISL_171305':0.001591576,(('EPI_ISL_171301':0.0,'EPI_ISL_171307':0.0):0.003192500,'EPI_ISL_171304':0.000000006)0.790:0.001599640)0.794:0.001603551,'EPI_ISL_171303':0.000000006)0.929:0.003191470)0.913:0.003192417,'EPI_ISL_171299':0.003203862)0.764:0.000000006)0.987:0.000000006,('EPI_ISL_206673':0.003194202,('EPI_ISL_378998':0.008036420,(((('EPI_ISL_206372':0.0,'EPI_ISL_206373':0.0,'EPI_ISL_206375':0.0):0.000000006,('EPI_ISL_256254':0.001594242,('EPI_ISL_206453':0.0,'EPI_ISL_212213':0.0):0.000000006)0.861:0.001593946)0.000:0.000000006,('EPI_ISL_208970':0.001584720,('EPI_ISL_243373':0.001594533,('EPI_ISL_234956':0.003260484,'EPI_ISL_235750':0.001594587)0.000:0.000000006)0.953:0.004826226)0.779:0.001612822)0.000:0.000000006,'EPI_ISL_239893':0.003195324)0.947:0.003193776)0.000:0.000000006)0.964:0.006414754)0.000:0.000000006,(((('EPI_ISL_124318':0.000000006,'EPI_ISL_139840':0.001594682)0.000:0.000000006,('EPI_ISL_136563':0.006427731,'EPI_ISL_138218':0.003197027)0.000:0.000000006)0.747:0.000000006,(('EPI_ISL_236207':0.001593668,'EPI_ISL_236206':0.000000006)0.851:0.003191043,'EPI_ISL_236194':0.006489009)0.885:0.004873671)0.923:0.004805307,'EPI_ISL_103836':0.000000006)0.000:0.000000006)0.751:0.000000006)0.880:0.005022166)0.915:0.006243298)0.000:0.000000006)0.301:0.000000015,('EPI_ISL_282481':0.011632850,'EPI_ISL_147152':0.010097460)0.349:0.004606870)0.584:0.001588320)0.000:0.000000006)0.000:0.000000006)0.958:0.003134824,('EPI_ISL_93172':0.000000006,(((('EPI_ISL_63616':0.004796044,((('EPI_ISL_151259':0.003186173,'EPI_ISL_151262':0.000000006)0.000:0.000000006,('EPI_ISL_150842':0.009802618,'EPI_ISL_79854':0.013082084)0.752:0.001491398)0.000:0.000000006,(('EPI_ISL_150704':0.003187301,'EPI_ISL_151268':0.003188944)0.000:0.000000006,'EPI_ISL_150840':0.006404151)0.000:0.000000006)0.000:0.000000006)0.839:0.001589918,'EPI_ISL_151265':0.001590160)0.000:0.000000006,'EPI_ISL_93166':0.001611449)0.000:0.000000006,('EPI_ISL_4591':0.003186535,'EPI_ISL_150827':0.003186849)0.756:0.000000006)0.656:0.000000006)0.934:0.000000006)0.000:0.000000006)0.914:0.003119292,(((('EPI_ISL_29805':0.001592790,'EPI_ISL_150841':0.000000006)0.960:0.004801597,(((((('EPI_ISL_234244':0.004849514,('EPI_ISL_243776':0.000000006,'EPI_ISL_243770':0.001589930)0.761:0.001564049)0.935:0.004849132,(('EPI_ISL_142021':0.000000006,'EPI_ISL_167977':0.004795175)0.843:0.001591359,('EPI_ISL_129621':0.0,'EPI_ISL_129408':0.0,'EPI_ISL_129188':0.0):0.003189261)0.000:0.000000006)0.937:0.003190057,'EPI_ISL_97105':0.008036497)0.000:0.000000006,(('EPI_ISL_150526':0.003191805,((((('EPI_ISL_134281':0.003190536,(((('EPI_ISL_142739':0.0,'EPI_ISL_142741':0.0):0.003256428,('EPI_ISL_174298':0.003192723,(('EPI_ISL_179403':0.0,'EPI_ISL_179404':0.0):0.001593023,'EPI_ISL_188901':0.001593227)0.000:0.000000006)0.985:0.009746703)0.757:0.001554869,((('EPI_ISL_243778':0.001593213,((('EPI_ISL_243760':0.001602745,'EPI_ISL_243772':0.001593126)0.000:0.000000006,(('EPI_ISL_243757':0.0,'EPI_ISL_243769':0.0):0.003193660,('EPI_ISL_206887':0.000000006,(('EPI_ISL_399316':0.0,'EPI_ISL_372887':0.0):0.003192727,'EPI_ISL_372890':0.000000006)0.948:0.003193171)0.846:0.001593264)0.377:0.000000006)0.000:0.000000006,(('EPI_ISL_243764':0.0,'EPI_ISL_195645':0.0,'EPI_ISL_243751':0.0,'EPI_ISL_243763':0.0,'EPI_ISL_243781':0.0):0.000000006,'EPI_ISL_243777':0.001593400)0.000:0.000000006)0.000:0.000000006)0.991:0.008036053,(('EPI_ISL_142222':0.000000006,(('EPI_ISL_149669':0.001599233,'EPI_ISL_155695':0.003198936)0.782:0.001598400,('EPI_ISL_203194':0.001602052,(('EPI_ISL_222483':0.0,'EPI_ISL_225506':0.0):0.003190486,(('EPI_ISL_253929':0.001593106,'EPI_ISL_258654':0.000000006)0.998:0.009670928,'EPI_ISL_203114':0.000000006)0.000:0.000000006)0.774:0.001596644)0.888:0.003201214)0.000:0.000000006)0.000:0.000000006,('EPI_ISL_253709':0.004801434,(('EPI_ISL_260803':0.0,'EPI_ISL_264228':0.0):0.006430314,('EPI_ISL_243783':0.006408188,(((('EPI_ISL_205518':0.000000006,((('EPI_ISL_253725':0.0,'EPI_ISL_253702':0.0):0.000000006,('EPI_ISL_296547':0.000000006,(('EPI_ISL_311323':0.0,'EPI_ISL_329654':0.0):0.003195471,('EPI_ISL_311325':0.004815678,'EPI_ISL_329655':0.001589860)0.881:0.003210864)0.000:0.000000006)0.918:0.001592852)0.861:0.001593001,(('EPI_ISL_208981':0.0,'EPI_ISL_254040':0.0,'EPI_ISL_254041':0.0,'EPI_ISL_254012':0.0,'EPI_ISL_254006':0.0,'EPI_ISL_253990':0.0,'EPI_ISL_254007':0.0,'EPI_ISL_254005':0.0):0.001592935,('EPI_ISL_203185':0.000000006,'EPI_ISL_245065':0.001592473)0.000:0.000000006)0.000:0.000000006)0.840:0.001592172)0.000:0.000000006,(((('EPI_ISL_205071':0.001587258,('EPI_ISL_246023':0.004830937,'EPI_ISL_260813':0.004833107)0.765:0.001589047)0.911:0.003206238,'EPI_ISL_203113':0.006411467)0.000:0.000000006,('EPI_ISL_170574':0.000000006,'EPI_ISL_203117':0.004794801)0.000:0.000000006)0.000:0.000000006,('EPI_ISL_190476':0.001591952,(((('EPI_ISL_229216':0.0,'EPI_ISL_225563':0.0):0.001592743,('EPI_ISL_299527':0.004789630,'EPI_ISL_211825':0.000000006)0.881:0.003195096)0.729:0.003218688,'EPI_ISL_191519':0.000000006)0.830:0.001591488,'EPI_ISL_200089':0.009721173)0.000:0.000000006)0.859:0.001591877)0.903:0.003190688)0.000:0.000000006,((('EPI_ISL_235746':0.003204751,((('EPI_ISL_281235':0.000000006,'EPI_ISL_387835':0.006408431)0.989:0.009660149,('EPI_ISL_280232':0.000000006,('EPI_ISL_237046':0.001590609,('EPI_ISL_256249':0.001591394,'EPI_ISL_373599':0.001591063)0.000:0.000000006)0.000:0.000000006)0.795:0.000000006)0.000:0.000000006,('EPI_ISL_296675':0.001583373,'EPI_ISL_281310':0.006474001)0.939:0.004824875)0.778:0.001601332)0.795:0.001589001,((('EPI_ISL_254031':0.0,'EPI_ISL_253983':0.0,'EPI_ISL_254042':0.0,'EPI_ISL_253982':0.0,'EPI_ISL_327823':0.0,'EPI_ISL_254035':0.0,'EPI_ISL_253993':0.0,'EPI_ISL_254036':0.0,'EPI_ISL_254014':0.0,'EPI_ISL_254030':0.0,'EPI_ISL_399768':0.0):0.000000006,('EPI_ISL_280240':0.001593784,('EPI_ISL_280201':0.001593463,'EPI_ISL_235726':0.001593863)0.000:0.000000006)0.000:0.000000006)0.000:0.000000006,'EPI_ISL_243721':0.001594662)0.957:0.004805971)0.000:0.000000006,'EPI_ISL_200936':0.001592082)0.000:0.000000006)0.000:0.000000006,('EPI_ISL_225549':0.006433447,'EPI_ISL_222087':0.003216632)0.746:0.001583781)0.000:0.000000006)0.845:0.001592105)0.000:0.000000006)0.985:0.006409969)0.861:0.001591903)0.000:0.000000006,(('EPI_ISL_181274':0.003190013,(('EPI_ISL_206671':0.0,'EPI_ISL_181266':0.0,'EPI_ISL_4082110':0.0):0.000000006,('EPI_ISL_216994':0.008097313,'EPI_ISL_205083':0.001588365)0.776:0.001601283)0.875:0.001592114)0.000:0.000000006,(('EPI_ISL_191504':0.006420266,((('EPI_ISL_222484':0.001594442,('EPI_ISL_257156':0.003198648,('EPI_ISL_216999':0.0,'EPI_ISL_235790':0.0):0.000000006)0.000:0.000000006)0.833:0.001595001,'EPI_ISL_243375':0.004808619)0.000:0.000000006,(('EPI_ISL_393542':0.000000006,'EPI_ISL_503728':0.003199919)0.964:0.006461398,(('EPI_ISL_503955':0.003209509,'EPI_ISL_504128':0.003209059)0.927:0.004934522,('EPI_ISL_399367':0.000000006,'EPI_ISL_504122':0.003198896)0.754:0.001528176)0.965:0.008196361)0.883:0.003220303)0.950:0.004819651)0.000:0.000000006,'EPI_ISL_201898':0.004818347)0.949:0.004799804)0.852:0.001591932)0.811:0.001595046)0.801:0.001598073,((('EPI_ISL_126250':0.000000006,('EPI_ISL_132939':0.003191000,((('EPI_ISL_157156':0.001617832,'EPI_ISL_157614':0.003200687)0.926:0.004802857,((('EPI_ISL_161115':0.001592424,'EPI_ISL_166509':0.000000006)0.000:0.000000006,(('EPI_ISL_168317':0.001592842,('EPI_ISL_168315':0.0,'EPI_ISL_168309':0.0,'EPI_ISL_168336':0.0,'EPI_ISL_168295':0.0,'EPI_ISL_168310':0.0,'EPI_ISL_161139':0.0,'EPI_ISL_168325':0.0,'EPI_ISL_161181':0.0,'EPI_ISL_161123':0.0):0.000000006)0.852:0.001592666,'EPI_ISL_139853':0.008139758)0.000:0.000000006)0.965:0.004798971,(((((('EPI_ISL_216893':0.009898256,'EPI_ISL_296261':0.011429983)0.977:0.011462253,'EPI_ISL_145655':0.008050069)0.728:0.000000006,('EPI_ISL_157606':0.001593578,('EPI_ISL_177590':0.001614219,('EPI_ISL_230187':0.003191791,('EPI_ISL_211815':0.001593267,'EPI_ISL_234240':0.009673144)0.000:0.000000006)0.893:0.003184715)0.978:0.008045819)0.000:0.000000006)0.697:0.000000006,('EPI_ISL_137620':0.0,'EPI_ISL_131255':0.0,'EPI_ISL_129869':0.0):0.001592766)0.000:0.000000006,((('EPI_ISL_226067':0.001462889,'EPI_ISL_235724':0.003339451)0.999:0.014919478,('EPI_ISL_200086':0.008173177,'EPI_ISL_281988':0.011501126)0.849:0.003145293)0.950:0.006489703,((('EPI_ISL_129683':0.0,'EPI_ISL_129874':0.0):0.000000006,'EPI_ISL_130041':0.001593825)0.000:0.000000006,(('EPI_ISL_205064':0.001615680,'EPI_ISL_222527':0.003184154)0.975:0.008093579,('EPI_ISL_200098':0.019609320,'EPI_ISL_139268':0.000000006)0.000:0.000000006)0.853:0.001593764)0.000:0.000000006)0.817:0.001593203)0.000:0.000000006,((('EPI_ISL_142025':0.001592802,('EPI_ISL_207088':0.001593397,'EPI_ISL_138864':0.001592935)0.000:0.000000006)1.000:0.000000006,('EPI_ISL_126253':0.001592501,(((((('EPI_ISL_256260':0.003185625,'EPI_ISL_502059':0.016446880)0.935:0.004851405,('EPI_ISL_174444':0.000000006,(((('EPI_ISL_168507':0.0,'EPI_ISL_162472':0.0,'EPI_ISL_14769979':0.0):0.000000006,(('EPI_ISL_388921':0.013003912,'EPI_ISL_170846':0.000000006)0.836:0.001593444,('EPI_ISL_208916':0.003194478,('EPI_ISL_174307':0.006447286,'EPI_ISL_235742':0.008043103)0.420:0.001619393)0.745:0.000000006)0.718:0.000000006)0.407:0.000000006,'EPI_ISL_219945':0.004804629)0.842:0.001593293,('EPI_ISL_197200':0.000000006,'EPI_ISL_200935':0.001593460)0.940:0.004800912)0.440:0.000000006)0.000:0.000000006)0.000:0.000000006,'EPI_ISL_237036':0.006454266)0.828:0.001593483,('EPI_ISL_148407':0.0,'EPI_ISL_150110':0.0):0.000000006)0.000:0.000000006,('EPI_ISL_147160':0.001594443,('EPI_ISL_150111':0.000000006,'EPI_ISL_156552':0.003194485)0.408:0.000000006)0.897:0.001593893)0.649:0.001593368,'EPI_ISL_132319':0.003203553)0.750:0.000000006)0.750:0.000000006)0.935:0.000000006,(('EPI_ISL_126247':0.0,'EPI_ISL_129420':0.0,'EPI_ISL_126257':0.0,'EPI_ISL_126248':0.0,'EPI_ISL_129170':0.0,'EPI_ISL_129293':0.0,'EPI_ISL_129877':0.0,'EPI_ISL_131256':0.0,'EPI_ISL_146016':0.0,'EPI_ISL_129609':0.0):0.000000006,('EPI_ISL_157607':0.001593154,'EPI_ISL_207158':0.001594789)0.801:0.001607009)0.000:0.000000006)0.000:0.000000006)0.915:0.000000006)0.000:0.000000006)0.870:0.001593603,'EPI_ISL_196102':0.008040570)0.000:0.000000006)1.000:0.000000006)0.000:0.000000006,'EPI_ISL_129361':0.003191411)0.844:0.001591631,('EPI_ISL_129192':0.001591714,(('EPI_ISL_162333':0.000000006,'EPI_ISL_179625':0.003196068)0.967:0.006446937,'EPI_ISL_151926':0.000000006)0.871:0.001592180)0.000:0.000000006)0.882:0.001591657)0.000:0.000000006)0.000:0.000000006,((((('EPI_ISL_225508':0.001593115,('EPI_ISL_203105':0.000000006,('EPI_ISL_217475':0.003192315,'EPI_ISL_246038':0.008027817)0.721:0.000000006)0.000:0.000000006)0.991:0.011394559,'EPI_ISL_134301':0.004856150)0.745:0.001550230,(('EPI_ISL_14174097':0.014968499,'EPI_ISL_387132':0.016668626)0.875:0.008044040,'EPI_ISL_143217':0.001592406)0.741:0.000000006)0.554:0.000000006,'EPI_ISL_142217':0.001591649)0.000:0.000000006,(('EPI_ISL_143503':0.004861466,'EPI_ISL_153757':0.008160520)0.728:0.002568304,'EPI_ISL_136652':0.023397127)0.659:0.000592420)0.000:0.000000006)0.000:0.000000006,(('EPI_ISL_245791':0.0,'EPI_ISL_245790':0.0,'EPI_ISL_99174':0.0,'EPI_ISL_124316':0.0,'EPI_ISL_142216':0.0,'EPI_ISL_142711':0.0,'EPI_ISL_142707':0.0,'EPI_ISL_142703':0.0,'EPI_ISL_142709':0.0,'EPI_ISL_142701':0.0,'EPI_ISL_142705':0.0,'EPI_ISL_142698':0.0):0.000000006,'EPI_ISL_142215':0.001591186)0.000:0.000000006)0.753:0.000000006,(('EPI_ISL_285337':0.003228932,'EPI_ISL_503730':0.018236606)0.693:0.003183344,((('EPI_ISL_237039':0.001595830,('EPI_ISL_234931':0.000000006,'EPI_ISL_234932':0.001600415)0.000:0.000000006)0.969:0.003196914,('EPI_ISL_203151':0.000000006,(('EPI_ISL_257035':0.009842390,'EPI_ISL_262600':0.014828650)0.856:0.003103512,('EPI_ISL_221727':0.001581139,('EPI_ISL_256251':0.000000006,'EPI_ISL_234291':0.003193372)0.896:0.003213791)0.898:0.003244582)0.000:0.000000006)0.000:0.000000006)0.835:0.001596565,'EPI_ISL_230188':0.004803227)0.694:0.000000006)0.994:0.008253461)0.830:0.001591548,(((((('EPI_ISL_99793':0.0,'EPI_ISL_99795':0.0):0.001592024,('EPI_ISL_132992':0.003195767,('EPI_ISL_138219':0.006413140,'EPI_ISL_127708':0.000000006)0.000:0.000000006)0.933:0.003191859)0.000:0.000000006,((('EPI_ISL_99418':0.000000006,'EPI_ISL_124250':0.006412261)0.834:0.001592004,('EPI_ISL_127583':0.003197170,(('EPI_ISL_121897':0.0,'EPI_ISL_124312':0.0,'EPI_ISL_102523':0.0,'EPI_ISL_127868':0.0,'EPI_ISL_124247':0.0,'EPI_ISL_124319':0.0,'EPI_ISL_121898':0.0,'EPI_ISL_130050':0.0,'EPI_ISL_124323':0.0,'EPI_ISL_130054':0.0,'EPI_ISL_130049':0.0,'EPI_ISL_124295':0.0,'EPI_ISL_130025':0.0,'EPI_ISL_124883':0.0,'EPI_ISL_207062':0.0):0.000000006,('EPI_ISL_124313':0.001592177,'EPI_ISL_124314':0.001592164)0.000:0.000000006)0.000:0.000000006)0.522:0.000000006)0.000:0.000000006,'EPI_ISL_132981':0.003190988)0.832:0.001592599)0.845:0.001591829,(((('EPI_ISL_87552':0.006411693,('EPI_ISL_150929':0.000000006,(('EPI_ISL_97114':0.0,'EPI_ISL_97130':0.0):0.001591633,('EPI_ISL_98870':0.001593146,'EPI_ISL_124006':0.001591415)0.000:0.000000006)0.000:0.000000006)0.000:0.000000006)0.000:0.000000006,('EPI_ISL_116999':0.001617939,'EPI_ISL_97079':0.006437848)0.775:0.001576185)0.972:0.004795462,'EPI_ISL_151278':0.003190317)0.379:0.000000006,('EPI_ISL_124438':0.001594440,('EPI_ISL_127901':0.003199793,'EPI_ISL_127746':0.003195723)0.000:0.000000006)0.995:0.009673252)0.838:0.001591565)0.000:0.000000006,'EPI_ISL_138209':0.004799827)0.000:0.000000006,((('EPI_ISL_124317':0.001594337,((((('EPI_ISL_99419':0.0,'EPI_ISL_95264':0.0,'EPI_ISL_133877':0.0,'EPI_ISL_133899':0.0,'EPI_ISL_133947':0.0):0.000000006,'EPI_ISL_130051':0.001591328)0.000:0.000000006,((('EPI_ISL_162584':0.008087819,('EPI_ISL_151925':0.001593217,'EPI_ISL_153861':0.006446151)0.000:0.000000006)0.920:0.003206959,('EPI_ISL_157888':0.006490888,(('EPI_ISL_137558':0.001590486,(('EPI_ISL_147139':0.0,'EPI_ISL_139266':0.0):0.000000006,('EPI_ISL_142019':0.001590211,(('EPI_ISL_155696':0.0,'EPI_ISL_155800':0.0):0.000000006,('EPI_ISL_162562':0.001591364,'EPI_ISL_167970':0.000000006)0.840:0.001591472)0.949:0.004792653)0.000:0.000000006)0.000:0.000000006)0.000:0.000000006,('EPI_ISL_143878':0.000000006,'EPI_ISL_245076':0.014678865)0.914:0.003189901)0.937:0.004850799)0.743:0.001560207)0.181:0.001593481,('EPI_ISL_200140':0.003580804,'EPI_ISL_372884':0.012738671)0.991:0.014694890)0.767:0.000000006)0.000:0.000000006,(((('EPI_ISL_133938':0.0,'EPI_ISL_133937':0.0,'EPI_ISL_133909':0.0,'EPI_ISL_133871':0.0,'EPI_ISL_133866':0.0,'EPI_ISL_133911':0.0,'EPI_ISL_143196':0.0,'EPI_ISL_143191':0.0,'EPI_ISL_133879':0.0,'EPI_ISL_133872':0.0):0.001591703,('EPI_ISL_127702':0.001590908,'EPI_ISL_132964':0.000000006)0.926:0.004799256)0.000:0.000000006,'EPI_ISL_97073':0.001591312)0.000:0.000000006,(('EPI_ISL_117562':0.0,'EPI_ISL_117563':0.0,'EPI_ISL_127928':0.0):0.001590994,'EPI_ISL_130056':0.004794850)0.000:0.000000006)0.999:0.000000006)0.748:0.000000006,('EPI_ISL_129292':0.001591578,(('EPI_ISL_129421':0.0,'EPI_ISL_129417':0.0):0.000000006,('EPI_ISL_129552':0.001592238,('EPI_ISL_132318':0.001593495,'EPI_ISL_129179':0.003190629)0.000:0.000000006)1.000:0.000000006)0.000:0.000000006)0.929:0.001591250)0.748:0.000000006)0.683:0.001592355,('EPI_ISL_127795':0.0,'EPI_ISL_130006':0.0):0.001592423)0.000:0.000000006,(((((('EPI_ISL_132990':0.000000006,'EPI_ISL_243071':0.003193874)0.949:0.004796857,((('EPI_ISL_161124':0.0,'EPI_ISL_161180':0.0):0.009673933,('EPI_ISL_140918':0.003342175,('EPI_ISL_161152':0.0,'EPI_ISL_161151':0.0,'EPI_ISL_168340':0.0):0.017879066)0.000:0.000000006)0.947:0.005013526,(('EPI_ISL_97118':0.0,'EPI_ISL_97119':0.0,'EPI_ISL_93364':0.0):0.000000006,(('EPI_ISL_278198':0.017920235,'EPI_ISL_134279':0.000000006)0.958:0.004810321,'EPI_ISL_128295':0.001603329)0.774:0.001587974)0.934:0.001591312)0.000:0.000000006)0.000:0.000000006,('EPI_ISL_130124':0.011411903,'EPI_ISL_127752':0.001596196)0.757:0.001597072)0.000:0.000000006,'EPI_ISL_127707':0.003188194)0.000:0.000000006,(('EPI_ISL_131141':0.001591068,'EPI_ISL_116233':0.001591228)0.000:0.000000006,((((('EPI_ISL_253727':0.004803321,('EPI_ISL_174304':0.000000006,('EPI_ISL_256258':0.001592467,'EPI_ISL_212208':0.001608130)0.902:0.003214664)0.000:0.000000006)0.000:0.000000006,'EPI_ISL_173677':0.001594057)0.958:0.004806747,('EPI_ISL_103847':0.003193231,'EPI_ISL_127717':0.003190201)0.000:0.000000006)0.846:0.001591138,('EPI_ISL_103848':0.004947520,('EPI_ISL_4082084':0.0,'EPI_ISL_4082090':0.0):0.014754609)0.757:0.001459509)0.000:0.000000006,'EPI_ISL_151908':0.003197952)0.000:0.000000006)0.000:0.000000006)0.471:0.000000006,(('EPI_ISL_133804':0.0,'EPI_ISL_133826':0.0,'EPI_ISL_133812':0.0,'EPI_ISL_133811':0.0,'EPI_ISL_133820':0.0,'EPI_ISL_133831':0.0,'EPI_ISL_133807':0.0,'EPI_ISL_86215':0.0,'EPI_ISL_133806':0.0,'EPI_ISL_133829':0.0,'EPI_ISL_116395':0.0,'EPI_ISL_133846':0.0,'EPI_ISL_102546':0.0,'EPI_ISL_102557':0.0,'EPI_ISL_133832':0.0,'EPI_ISL_133955':0.0,'EPI_ISL_97080':0.0,'EPI_ISL_133786':0.0,'EPI_ISL_119598':0.0,'EPI_ISL_189997':0.0,'EPI_ISL_126260':0.0,'EPI_ISL_127759':0.0):0.000000006,'EPI_ISL_161128':0.003198811)0.000:0.000000006)0.000:0.000000006)0.482:0.000000006)0.000:0.000000006)0.909:0.001663419)0.000:0.000000006,('EPI_ISL_126261':0.001592068,('EPI_ISL_130052':0.021413209,('EPI_ISL_130116':0.000000006,'EPI_ISL_136653':0.001591444)0.771:0.001701049)0.773:0.001498243)0.000:0.000000006)0.466:0.000000006)0.000:0.000000006,'EPI_ISL_97111':0.003190961)0.921:0.003339200,(((('EPI_ISL_83267':0.0,'EPI_ISL_30054':0.0,'EPI_ISL_30053':0.0):0.000000006,('EPI_ISL_79860':0.001595752,'EPI_ISL_87551':0.010033634)0.000:0.000000006)0.000:0.000000006,'EPI_ISL_63614':0.003199130)0.949:0.006467793,'EPI_ISL_151293':0.006509827)0.853:0.003180552)0.000:0.000000006)0.000:0.000000006,'EPI_ISL_151288':0.000000006)0.960:0.006785991,((('EPI_ISL_79852':0.004705775,('EPI_ISL_116352':0.000000006,'EPI_ISL_124404':0.006416375)0.957:0.006472453)0.874:0.003083728,('EPI_ISL_150879':0.004799163,'EPI_ISL_150880':0.009655187)0.000:0.000000006)0.872:0.003079365,'EPI_ISL_151626':0.004821076)0.955:0.006275101)0.753:0.001504353)0.000:0.000000006,((((('EPI_ISL_150831':0.001594847,('EPI_ISL_137749':0.0,'EPI_ISL_137748':0.0):0.019721692)0.767:0.001604748,(('EPI_ISL_83302':0.000000006,(('EPI_ISL_83315':0.000000006,'EPI_ISL_83314':0.003188101)0.911:0.003192104,'EPI_ISL_83304':0.001589757)0.000:0.000000006)0.000:0.000000006,(('EPI_ISL_83310':0.000000006,'EPI_ISL_83303':0.001589804)0.924:0.003187387,('EPI_ISL_24572':0.000000006,'EPI_ISL_24571':0.001591499)0.000:0.000000006)0.944:0.003187254)0.905:0.003196299)0.000:0.000000006,'EPI_ISL_151261':0.006413756)0.000:0.000000006,'EPI_ISL_150869':0.003184973)0.000:0.000000006,((('EPI_ISL_67421':0.0,'EPI_ISL_65337':0.0):0.003185460,(((('EPI_ISL_142690':0.022997205,(('EPI_ISL_24575':0.0,'EPI_ISL_24579':0.0,'EPI_ISL_24578':0.0,'EPI_ISL_24581':0.0):0.003187027,'EPI_ISL_278821':0.033388365)0.000:0.000000006)0.877:0.003194869,(('EPI_ISL_24573':0.0,'EPI_ISL_24574':0.0,'EPI_ISL_24576':0.0):0.000000006,'EPI_ISL_24577':0.001595635)0.973:0.008026618)0.870:0.003268116,'EPI_ISL_3106':0.004820899)0.777:0.001581586,('EPI_ISL_132825':0.011660405,('EPI_ISL_10547':0.001594145,'EPI_ISL_10546':0.000000006)0.987:0.013324814)0.748:0.001302913)0.773:0.001582602)0.000:0.000000006,((('EPI_ISL_150872':0.012935732,('EPI_ISL_9540':0.012935702,(('EPI_ISL_24584':0.0,'EPI_ISL_24583':0.0):0.000000006,'EPI_ISL_24585':0.001588714)0.936:0.003188068)0.000:0.000000006)0.920:0.003187365,(('EPI_ISL_151214':0.004794429,'EPI_ISL_129582':0.008046952)0.000:0.000000006,'EPI_ISL_83306':0.011298654)0.819:0.001586554)0.000:0.000000006,'EPI_ISL_83312':0.003188643)0.000:0.000000006)0.000:0.000000006)0.935:0.000000006)0.000:0.000000006,('EPI_ISL_151272':0.003187110,((('EPI_ISL_124350':0.021587358,('EPI_ISL_103955':0.003178941,('EPI_ISL_86216':0.000000006,'EPI_ISL_87554':0.001586577)0.000:0.000000006)0.993:0.016920178)0.839:0.004654663,'EPI_ISL_151257':0.009584995)0.766:0.001710525,('EPI_ISL_191722':0.017242470,('EPI_ISL_271732':0.011257161,'EPI_ISL_271719':0.010158946)0.958:0.011816344)0.993:0.021022874)0.000:0.000000006)0.843:0.001589625)0.739:0.000000006,('EPI_ISL_2138':0.008140837,'EPI_ISL_2131':0.001567292)0.484:0.003221688)0.777:0.001532328,'EPI_ISL_151249':0.028216965)0.790:0.001586092)0.762:0.001531750,('EPI_ISL_151323':0.008050334,'EPI_ISL_150870':0.001636540)0.992:0.014694612)0.894:0.003158602)0.000:0.000000006)0.843:0.001557913,'EPI_ISL_1717':0.006441130)0.000:0.000000006,((((((('EPI_ISL_200781':0.001594460,((((('EPI_ISL_206532':0.0,'EPI_ISL_207369':0.0):0.000000006,'EPI_ISL_203601':0.000000006)0.860:0.001589117,'EPI_ISL_223215':0.001589059)0.000:0.000000006,(('EPI_ISL_193594':0.001594328,'EPI_ISL_222200':0.001588761)0.749:0.000000006,('EPI_ISL_218072':0.0,'EPI_ISL_213178':0.0,'EPI_ISL_221005':0.0,'EPI_ISL_206984':0.0,'EPI_ISL_234632':0.0,'EPI_ISL_213112':0.0,'EPI_ISL_215027':0.0,'EPI_ISL_222192':0.0,'EPI_ISL_232716':0.0):0.000000006)0.000:0.000000006)0.716:0.000000006,'EPI_ISL_194846':0.000000006)0.000:0.000000006)0.859:0.001598279,((('EPI_ISL_218429':0.001594367,'EPI_ISL_193299':0.006423995)0.000:0.000000006,('EPI_ISL_193011':0.0,'EPI_ISL_212527':0.0):0.000000006)0.000:0.000000006,('EPI_ISL_177092':0.003197939,(('EPI_ISL_207948':0.000000006,('EPI_ISL_206516':0.000000006,('EPI_ISL_213151':0.003201779,(('EPI_ISL_241167':0.0,'EPI_ISL_241165':0.0):0.001594854,'EPI_ISL_202385':0.003196316)0.000:0.000000006)0.000:0.000000006)0.000:0.000000006)0.000:0.000000006,'EPI_ISL_235565':0.006448226)0.834:0.001594935)0.000:0.000000006)0.000:0.000000006)0.839:0.001597998,(('EPI_ISL_334030':0.000000006,'EPI_ISL_334038':0.001598753)0.996:0.011359371,(((((((('EPI_ISL_499178':0.013053573,(('EPI_ISL_499148':0.015553932,('EPI_ISL_499156':0.017714367,'EPI_ISL_499163':0.062454526)0.879:0.008844508)0.997:0.039467223,('EPI_ISL_499161':0.006612563,'EPI_ISL_499167':0.027458723)0.970:0.025857258)0.998:0.041393054)0.998:0.037892306,('EPI_ISL_387210':0.008663230,(('EPI_ISL_151115':0.004219458,(('EPI_ISL_151118':0.019599003,('EPI_ISL_151106':0.005904728,'EPI_ISL_281755':0.055658207)0.999:0.043130155)0.999:0.040951014,'EPI_ISL_151103':0.015021144)0.997:0.031987775)0.994:0.029891554,'EPI_ISL_151100':0.012424522)1.000:0.034142042)0.995:0.033335068)0.853:0.007851369,('EPI_ISL_161866':0.001603955,(((('EPI_ISL_176976':0.000000006,'EPI_ISL_166024':0.004804722)0.847:0.001594628,('EPI_ISL_227473':0.009694515,(((((((('EPI_ISL_14749480':0.001594409,(((('EPI_ISL_173275':0.0,'EPI_ISL_237225':0.0):0.003198727,'EPI_ISL_188724':0.000000006)0.854:0.001595005,(((('EPI_ISL_281284':0.000000006,'EPI_ISL_232688':0.004810060)0.839:0.001595430,('EPI_ISL_194904':0.001595571,(('EPI_ISL_197804':0.001596048,('EPI_ISL_172639':0.001595534,'EPI_ISL_192068':0.000000006)0.000:0.000000006)0.847:0.001596675,('EPI_ISL_194497':0.001597495,((('EPI_ISL_259848':0.003195228,'EPI_ISL_259855':0.000000006)0.844:0.001595048,((((('EPI_ISL_4031201':0.0,'EPI_ISL_4031199':0.0,'EPI_ISL_4031202':0.0,'EPI_ISL_4031200':0.0,'EPI_ISL_334466':0.0,'EPI_ISL_334460':0.0,'EPI_ISL_235023':0.0,'EPI_ISL_334448':0.0,'EPI_ISL_236219':0.0,'EPI_ISL_334456':0.0,'EPI_ISL_334461':0.0,'EPI_ISL_334462':0.0,'EPI_ISL_334453':0.0,'EPI_ISL_4031208':0.0,'EPI_ISL_4031207':0.0,'EPI_ISL_4031204':0.0,'EPI_ISL_4031206':0.0,'EPI_ISL_402382':0.0,'EPI_ISL_218178':0.0,'EPI_ISL_211979':0.0,'EPI_ISL_253771':0.0,'EPI_ISL_502103':0.0,'EPI_ISL_212223':0.0,'EPI_ISL_212245':0.0,'EPI_ISL_241437':0.0,'EPI_ISL_241140':0.0,'EPI_ISL_216205':0.0,'EPI_ISL_230464':0.0,'EPI_ISL_230454':0.0,'EPI_ISL_237284':0.0,'EPI_ISL_178490':0.0,'EPI_ISL_211747':0.0,'EPI_ISL_205291':0.0,'EPI_ISL_211748':0.0,'EPI_ISL_195816':0.0,'EPI_ISL_206530':0.0,'EPI_ISL_208219':0.0,'EPI_ISL_227399':0.0,'EPI_ISL_218175':0.0,'EPI_ISL_208486':0.0,'EPI_ISL_216804':0.0,'EPI_ISL_227649':0.0,'EPI_ISL_192646':0.0,'EPI_ISL_263290':0.0,'EPI_ISL_193849':0.0,'EPI_ISL_281253':0.0,'EPI_ISL_237239':0.0,'EPI_ISL_237234':0.0,'EPI_ISL_177604':0.0,'EPI_ISL_218433':0.0,'EPI_ISL_233496':0.0,'EPI_ISL_212530':0.0,'EPI_ISL_212528':0.0,'EPI_ISL_213150':0.0,'EPI_ISL_226999':0.0,'EPI_ISL_226994':0.0,'EPI_ISL_194502':0.0,'EPI_ISL_195829':0.0,'EPI_ISL_210349':0.0):0.000000006,((((('EPI_ISL_172649':0.000000006,'EPI_ISL_259863':0.004813405)0.843:0.001595153,'EPI_ISL_227461':0.003197705)0.735:0.000000006,(('EPI_ISL_215725':0.001595388,(((('EPI_ISL_263396':0.0,'EPI_ISL_502080':0.0):0.001596978,('EPI_ISL_502140':0.004858993,('EPI_ISL_334458':0.0,'EPI_ISL_502155':0.0,'EPI_ISL_502169':0.0):0.000000006)0.000:0.000000006)0.845:0.001595662,(('EPI_ISL_192630':0.001595662,((((((((('EPI_ISL_212529':0.001596267,(((((('EPI_ISL_239913':0.000000006,('EPI_ISL_172641':0.001595488,'EPI_ISL_263435':0.003199641)0.000:0.000000006)0.927:0.001595329,(((((('EPI_ISL_1652689':0.002359433,'EPI_ISL_399261':0.003210922)0.232:0.000000006,'EPI_ISL_502137':0.001594613)0.375:0.000000006,'EPI_ISL_216203':0.001595028)0.000:0.000000006,('EPI_ISL_237247':0.0,'EPI_ISL_172643':0.0):0.001601392)0.493:0.000000006,'EPI_ISL_178484':0.000000006)0.000:0.000000006,'EPI_ISL_219024':0.001595862)0.512:0.000000006)0.000:0.000000006,(('EPI_ISL_192128':0.0,'EPI_ISL_237248':0.0):0.003197451,('EPI_ISL_192067':0.001595198,('EPI_ISL_192118':0.0,'EPI_ISL_237218':0.0,'EPI_ISL_173267':0.0,'EPI_ISL_176851':0.0,'EPI_ISL_281257':0.0,'EPI_ISL_191666':0.0):0.000000006)0.000:0.000000006)0.864:0.001595124)0.482:0.000000006,('EPI_ISL_502164':0.000000006,'EPI_ISL_502174':0.001596698)0.869:0.001595843)0.000:0.000000006,'EPI_ISL_192120':0.001595388)0.466:0.000000006,('EPI_ISL_194930':0.001596602,(('EPI_ISL_178103':0.000000006,'EPI_ISL_190442':0.004809351)0.000:0.000000006,'EPI_ISL_175260':0.001596072)0.000:0.000000006)0.827:0.001596234)0.501:0.000000006)0.000:0.000000006,(((('EPI_ISL_502177':0.003199194,(('EPI_ISL_334443':0.0,'EPI_ISL_211981':0.0,'EPI_ISL_263436':0.0,'EPI_ISL_502173':0.0,'EPI_ISL_212794':0.0,'EPI_ISL_253746':0.0,'EPI_ISL_502089':0.0,'EPI_ISL_236839':0.0,'EPI_ISL_221782':0.0,'EPI_ISL_220917':0.0):0.000000006,('EPI_ISL_211982':0.001595325,'EPI_ISL_253799':0.001596057)0.000:0.000000006)0.827:0.000000006)0.000:0.000000006,'EPI_ISL_502166':0.001595957)0.000:0.000000006,'EPI_ISL_253781':0.000000006)0.000:0.000000006,'EPI_ISL_253738':0.001595847)0.837:0.001595467)0.501:0.000000006,'EPI_ISL_172648':0.001596572)0.000:0.000000006,('EPI_ISL_192648':0.000000006,'EPI_ISL_209060':0.003195676)0.850:0.001594977)0.527:0.000000006,(('EPI_ISL_1652687':0.0,'EPI_ISL_1652535':0.0):0.000000006,'EPI_ISL_259852':0.001596333)0.862:0.001594763)0.000:0.000000006,('EPI_ISL_211977':0.001602131,('EPI_ISL_502121':0.001597350,(('EPI_ISL_1652690':0.0,'EPI_ISL_263167':0.0,'EPI_ISL_263252':0.0):0.000000006,'EPI_ISL_238373':0.003224000)0.000:0.000000006)0.000:0.000000006)0.864:0.001595843)0.000:0.000000006,'EPI_ISL_193300':0.003196306)0.509:0.000000006,('EPI_ISL_195814':0.001595188,'EPI_ISL_214969':0.001596354)0.668:0.000000006)0.475:0.000000006,('EPI_ISL_188708':0.0,'EPI_ISL_237220':0.0):0.001595110)0.513:0.000000006)0.000:0.000000006,('EPI_ISL_334452':0.0,'EPI_ISL_334454':0.0,'EPI_ISL_212237':0.0):0.001595328)0.512:0.000000006)0.000:0.000000006,('EPI_ISL_221004':0.003206850,'EPI_ISL_178482':0.001609756)0.769:0.001591697)0.555:0.000000006)0.000:0.000000006,'EPI_ISL_253750':0.001595124)0.504:0.000000006)0.476:0.000000006,('EPI_ISL_256318':0.0,'EPI_ISL_256317':0.0):0.001595388)0.000:0.000000006,'EPI_ISL_195660':0.001595662)0.476:0.000000006)0.000:0.000000006,('EPI_ISL_237227':0.0,'EPI_ISL_192125':0.0,'EPI_ISL_237240':0.0,'EPI_ISL_192131':0.0):0.001595211)0.519:0.000000006,'EPI_ISL_240943':0.001595100)0.497:0.000000006,('EPI_ISL_221293':0.0,'EPI_ISL_221055':0.0,'EPI_ISL_223312':0.0,'EPI_ISL_221249':0.0,'EPI_ISL_213274':0.0):0.001595284)0.000:0.000000006)0.488:0.000000006,(('EPI_ISL_218746':0.0,'EPI_ISL_221813':0.0):0.000000006,'EPI_ISL_172647':0.001595270)0.859:0.001595528)0.000:0.000000006)0.484:0.000000006)0.000:0.000000006)0.492:0.000000006)0.074:0.000000006,('EPI_ISL_172625':0.004824892,'EPI_ISL_227424':0.003216519)0.760:0.001589479)0.854:0.002357989,('EPI_ISL_150295':0.001595857,('EPI_ISL_174006':0.001595185,'EPI_ISL_153618':0.000000006)0.000:0.000000006)0.876:0.001595186)0.095:0.000000006)0.470:0.000000006,'EPI_ISL_199501':0.001638120)0.503:0.000000006)0.000:0.000000006,(('EPI_ISL_218135':0.000000006,('EPI_ISL_205486':0.000000006,('EPI_ISL_230473':0.001591966,'EPI_ISL_230467':0.001603464)0.874:0.003211044)0.402:0.001595437)0.858:0.003216072,'EPI_ISL_282718':0.009760417)0.759:0.001591324)0.465:0.000000006,(('EPI_ISL_193606':0.0,'EPI_ISL_192621':0.0):0.004809106,('EPI_ISL_168348':0.003197916,'EPI_ISL_161860':0.000000006)0.000:0.000000006)0.850:0.001594628)0.000:0.000000006,'EPI_ISL_171582':0.001594320)0.000:0.000000006,('EPI_ISL_502163':0.001594456,((('EPI_ISL_399266':0.003214501,('EPI_ISL_163957':0.0,'EPI_ISL_334449':0.0,'EPI_ISL_334450':0.0,'EPI_ISL_334436':0.0,'EPI_ISL_334435':0.0,'EPI_ISL_502085':0.0,'EPI_ISL_166015':0.0,'EPI_ISL_173351':0.0):0.000000006)0.000:0.000000006,(('EPI_ISL_399245':0.001594869,'EPI_ISL_502076':0.001594456)0.000:0.000000006,((('EPI_ISL_502160':0.001594979,'EPI_ISL_166899':0.001595179)0.000:0.000000006,'EPI_ISL_191667':0.001594348)0.000:0.000000006,('EPI_ISL_162249':0.001594972,(('EPI_ISL_334441':0.0,'EPI_ISL_334442':0.0):0.001594837,'EPI_ISL_157072':0.003195449)0.000:0.000000006)1.000:0.000000006)0.966:0.000000006)0.000:0.000000006)0.000:0.000000006,(('EPI_ISL_334438':0.0,'EPI_ISL_334437':0.0):0.001594979,'EPI_ISL_175259':0.003196960)0.000:0.000000006)0.000:0.000000006)0.931:0.003196345)0.530:0.000000006,('EPI_ISL_237226':0.0,'EPI_ISL_192124':0.0):0.003196427)0.000:0.000000006,((((('EPI_ISL_221645':0.0,'EPI_ISL_221644':0.0):0.001591256,(('EPI_ISL_209301':0.000000006,('EPI_ISL_220970':0.001593151,('EPI_ISL_221049':0.001594171,((('EPI_ISL_218093':0.003194631,'EPI_ISL_233521':0.001594434)0.000:0.000000006,('EPI_ISL_236224':0.001593151,'EPI_ISL_224191':0.003192741)0.000:0.000000006)0.987:0.000000006,(('EPI_ISL_210334':0.0,'EPI_ISL_213223':0.0,'EPI_ISL_207933':0.0,'EPI_ISL_220992':0.0,'EPI_ISL_208490':0.0,'EPI_ISL_224119':0.0,'EPI_ISL_224167':0.0,'EPI_ISL_232580':0.0,'EPI_ISL_194836':0.0):0.000000006,'EPI_ISL_234629':0.004802861)0.000:0.000000006)0.000:0.000000006)0.000:0.000000006)0.937:0.003192506)0.846:0.001592120,(('EPI_ISL_224140':0.0,'EPI_ISL_222195':0.0):0.003193624,(('EPI_ISL_233538':0.001591133,'EPI_ISL_230416':0.000000006)0.896:0.001591115,('EPI_ISL_232650':0.000000006,(('EPI_ISL_1287738':0.0,'EPI_ISL_15082352':0.0,'EPI_ISL_205490':0.0,'EPI_ISL_253844':0.0,'EPI_ISL_223290':0.0,'EPI_ISL_207503':0.0,'EPI_ISL_237497':0.0,'EPI_ISL_214919':0.0,'EPI_ISL_289469':0.0,'EPI_ISL_369667':0.0,'EPI_ISL_369671':0.0,'EPI_ISL_369655':0.0,'EPI_ISL_238791':0.0,'EPI_ISL_214925':0.0,'EPI_ISL_232705':0.0):0.000000006,('EPI_ISL_236218':0.001590912,('EPI_ISL_228146':0.001591389,'EPI_ISL_218180':0.003191715)0.000:0.000000006)0.000:0.000000006)0.584:0.000000006)0.000:0.000000006)0.775:0.001605410)0.771:0.001589967)0.000:0.000000006)0.917:0.003191858,(('EPI_ISL_206565':0.001593503,((((((('EPI_ISL_278830':0.001593503,((((((('EPI_ISL_193607':0.001593368,((((('EPI_ISL_195820':0.001593400,(('EPI_ISL_381068':0.004810161,((('EPI_ISL_202378':0.0,'EPI_ISL_221599':0.0):0.001593093,(('EPI_ISL_202947':0.0,'EPI_ISL_191447':0.0):0.001593686,(((((('EPI_ISL_171814':0.001596637,(('EPI_ISL_202959':0.001593535,(((((('EPI_ISL_216227':0.0,'EPI_ISL_203293':0.0,'EPI_ISL_220967':0.0,'EPI_ISL_203303':0.0,'EPI_ISL_228154':0.0,'EPI_ISL_234588':0.0,'EPI_ISL_197803':0.0,'EPI_ISL_195808':0.0):0.000000006,((((('EPI_ISL_214164':0.0,'EPI_ISL_197566':0.0):0.001596868,(((((((('EPI_ISL_195823':0.001595388,((('EPI_ISL_223223':0.001595466,('EPI_ISL_281264':0.000000006,(((('EPI_ISL_275560':0.000000006,('EPI_ISL_269262':0.001594951,'EPI_ISL_370105':0.000000006)0.905:0.001594880)0.289:0.001595152,(('EPI_ISL_224113':0.003199199,'EPI_ISL_4031205':0.004810759)0.700:0.000000006,(('EPI_ISL_335970':0.0,'EPI_ISL_345666':0.0):0.001595443,'EPI_ISL_233546':0.003196916)0.000:0.000000006)0.000:0.000000006)0.925:0.001596110,(((((((('EPI_ISL_263405':0.001597414,('EPI_ISL_234637':0.001597855,(('EPI_ISL_253788':0.0,'EPI_ISL_263421':0.0,'EPI_ISL_253731':0.0,'EPI_ISL_253802':0.0,'EPI_ISL_502107':0.0,'EPI_ISL_502090':0.0,'EPI_ISL_502111':0.0,'EPI_ISL_218901':0.0):0.000000006,'EPI_ISL_502095':0.001597168)0.000:0.000000006)0.000:0.000000006)0.844:0.001598810,((('EPI_ISL_365610':0.003202616,'EPI_ISL_214892':0.000000006)0.842:0.001596539,(((((((('EPI_ISL_377934':0.001598002,('EPI_ISL_426280':0.001595975,((((('EPI_ISL_414741':0.0,'EPI_ISL_427892':0.0):0.001595635,'EPI_ISL_435225':0.006433522)0.000:0.000000006,'EPI_ISL_414895':0.001596249)0.000:0.000000006,'EPI_ISL_412474':0.003200799)0.000:0.000000006,('EPI_ISL_404335':0.001595915,(('EPI_ISL_414072':0.0,'EPI_ISL_414070':0.0,'EPI_ISL_410366':0.0,'EPI_ISL_410361':0.0,'EPI_ISL_414844':0.0,'EPI_ISL_412553':0.0,'EPI_ISL_414101':0.0,'EPI_ISL_412554':0.0,'EPI_ISL_412557':0.0,'EPI_ISL_405477':0.0,'EPI_ISL_404331':0.0,'EPI_ISL_427848':0.0,'EPI_ISL_427929':0.0,'EPI_ISL_427942':0.0,'EPI_ISL_414826':0.0):0.000000006,'EPI_ISL_414182':0.001595915)0.000:0.000000006)0.000:0.000000006)0.000:0.000000006)0.737:0.000000006)0.695:0.001597019,'EPI_ISL_297458':0.001627960)0.000:0.000000006,('EPI_ISL_376069':0.003201478,'EPI_ISL_357201':0.001595884)0.000:0.000000006)0.000:0.000000006,('EPI_ISL_372530':0.003199528,('EPI_ISL_348328':0.001596955,((('EPI_ISL_399360':0.003199163,'EPI_ISL_372728':0.001596096)0.153:0.000000006,'EPI_ISL_341264':0.001596063)0.000:0.000000006,('EPI_ISL_366138':0.0,'EPI_ISL_332417':0.0,'EPI_ISL_354783':0.0,'EPI_ISL_362656':0.0):0.000000006)0.000:0.000000006)0.873:0.001596855)0.325:0.000000006)0.000:0.000000006,(((((('EPI_ISL_387229':0.0,'EPI_ISL_366592':0.0,'EPI_ISL_332350':0.0,'EPI_ISL_340373':0.0,'EPI_ISL_341262':0.0):0.000000006,('EPI_ISL_338428':0.001597286,'EPI_ISL_336145':0.000000006)0.000:0.000000006)0.000:0.000000006,('EPI_ISL_236222':0.003208448,('EPI_ISL_372931':0.001597859,'EPI_ISL_354683':0.000000006)0.249:0.001597368)0.000:0.000000006)0.000:0.000000006,('EPI_ISL_376067':0.001598915,('EPI_ISL_343430':0.003200947,(('EPI_ISL_357195':0.0,'EPI_ISL_357122':0.0,'EPI_ISL_338384':0.0,'EPI_ISL_366961':0.0,'EPI_ISL_336266':0.0,'EPI_ISL_336126':0.0,'EPI_ISL_341417':0.0,'EPI_ISL_341229':0.0,'EPI_ISL_376504':0.0):0.000000006,('EPI_ISL_351942':0.001596287,('EPI_ISL_340291':0.003208391,'EPI_ISL_345210':0.003199915)0.000:0.000000006)0.000:0.000000006)0.000:0.000000006)0.000:0.000000006)0.874:0.001596883)0.841:0.001596591,'EPI_ISL_376643':0.001595724)0.000:0.000000006,((('EPI_ISL_282483':0.003165037,'EPI_ISL_14749654':0.002575090)0.606:0.000670240,('EPI_ISL_282525':0.0,'EPI_ISL_368907':0.0,'EPI_ISL_366530':0.0,'EPI_ISL_368891':0.0,'EPI_ISL_376752':0.0,'EPI_ISL_376655':0.0,'EPI_ISL_376551':0.0,'EPI_ISL_501904':0.0,'EPI_ISL_414715':0.0,'EPI_ISL_405415':0.0,'EPI_ISL_353973':0.0,'EPI_ISL_346445':0.0):0.000000006)0.000:0.000000006,'EPI_ISL_373116':0.001602827)0.000:0.000000006)0.000:0.000000006)0.000:0.000000006,('EPI_ISL_232170':0.003208397,'EPI_ISL_356028':0.000000006)0.432:0.001596718)0.849:0.001596214,((((('EPI_ISL_502179':0.001599973,'EPI_ISL_235788':0.000000006)0.866:0.001596639,(((('EPI_ISL_237851':0.001598505,'EPI_ISL_234638':0.001596508)0.000:0.000000006,((('EPI_ISL_223348':0.001596181,('EPI_ISL_15082416':0.001596778,((((('EPI_ISL_376629':0.001596790,((((((('EPI_ISL_218183':0.003200822,('EPI_ISL_322393':0.001503790,'EPI_ISL_304908':0.002542079)0.652:0.000748745)0.795:0.000000006,(('EPI_ISL_15082424':0.001596339,((((('EPI_ISL_218179':0.0,'EPI_ISL_502175':0.0):0.001598181,(('EPI_ISL_233047':0.003201811,('EPI_ISL_216460':0.001597221,('EPI_ISL_235346':0.000000006,'EPI_ISL_218740':0.001597221)0.000:0.000000006)0.000:0.000000006)0.854:0.001596839,((((((((('EPI_ISL_502074':0.001596358,((((((((('EPI_ISL_297447':0.0,'EPI_ISL_376798':0.0,'EPI_ISL_373498':0.0):0.000000006,'EPI_ISL_370634':0.004810639)0.838:0.001597254,((((((((('EPI_ISL_240289':0.003200536,((((((((((((((((((((((('EPI_ISL_373466':0.0,'EPI_ISL_240233':0.0):0.001597725,((((('EPI_ISL_376648':0.0,'EPI_ISL_376821':0.0):0.001596032,'EPI_ISL_376602':0.000000006)0.864:0.001596215,((((('EPI_ISL_387278':0.003208626,(('EPI_ISL_370153':0.001597811,('EPI_ISL_370599':0.0,'EPI_ISL_370577':0.0):0.001597764)0.439:0.000000006,('EPI_ISL_505749':0.001597526,(('EPI_ISL_387212':0.0,'EPI_ISL_387221':0.0,'EPI_ISL_387220':0.0,'EPI_ISL_376489':0.0,'EPI_ISL_369786':0.0,'EPI_ISL_369734':0.0,'EPI_ISL_370629':0.0,'EPI_ISL_370628':0.0,'EPI_ISL_369737':0.0,'EPI_ISL_369784':0.0,'EPI_ISL_369779':0.0,'EPI_ISL_370615':0.0,'EPI_ISL_369823':0.0):0.000000006,'EPI_ISL_376068':0.001597757)0.000:0.000000006)0.000:0.000000006)0.000:0.000000006)0.981:0.004812902,((((('EPI_ISL_372082':0.0,'EPI_ISL_376594':0.0,'EPI_ISL_373483':0.0,'EPI_ISL_376552':0.0,'EPI_ISL_369782':0.0,'EPI_ISL_369789':0.0,'EPI_ISL_369819':0.0):0.000000006,('EPI_ISL_305395':0.000000006,'EPI_ISL_378918':0.001605813)0.837:0.001596537)0.000:0.000000006,((('EPI_ISL_372031':0.0,'EPI_ISL_370592':0.0,'EPI_ISL_370134':0.0):0.001595194,'EPI_ISL_372083':0.000000006)0.932:0.003213669,'EPI_ISL_370619':0.001596507)0.000:0.000000006)0.000:0.000000006,('EPI_ISL_295992':0.001596918,'EPI_ISL_501678':0.006435487)0.000:0.000000006)0.000:0.000000006,((('EPI_ISL_378917':0.0,'EPI_ISL_369992':0.0):0.001606170,'EPI_ISL_387215':0.001596819)0.000:0.000000006,'EPI_ISL_267061':0.001596918)0.000:0.000000006)0.000:0.000000006)0.846:0.001596595,((('EPI_ISL_365604':0.0,'EPI_ISL_233016':0.0,'EPI_ISL_226250':0.0):0.000000006,'EPI_ISL_331271':0.001597259)0.850:0.001596741,((('EPI_ISL_4031241':0.0,'EPI_ISL_4031242':0.0,'EPI_ISL_282979':0.0,'EPI_ISL_293360':0.0,'EPI_ISL_331264':0.0,'EPI_ISL_331267':0.0):0.000000006,'EPI_ISL_348516':0.006464107)0.850:0.001596778,((((((((('EPI_ISL_221082':0.001597781,((('EPI_ISL_224273':0.0,'EPI_ISL_224280':0.0,'EPI_ISL_263483':0.0):0.000000006,(('EPI_ISL_366599':0.000000006,('EPI_ISL_366557':0.001538946,((('EPI_ISL_387246':0.001538742,(('EPI_ISL_353968':0.001538563,('EPI_ISL_366566':0.001540322,'EPI_ISL_366932':0.001538796)0.000:0.000000006)0.300:0.000000006,(('EPI_ISL_368964':0.0,'EPI_ISL_368958':0.0):0.001538742,'EPI_ISL_368960':0.000000006)0.847:0.001538645)0.000:0.000000006)0.000:0.000000006,(('EPI_ISL_372081':0.0,'EPI_ISL_372666':0.0,'EPI_ISL_372658':0.0,'EPI_ISL_372955':0.0,'EPI_ISL_366942':0.0,'EPI_ISL_387268':0.0,'EPI_ISL_370625':0.0,'EPI_ISL_366540':0.0,'EPI_ISL_366946':0.0,'EPI_ISL_370003':0.0,'EPI_ISL_368970':0.0,'EPI_ISL_370601':0.0,'EPI_ISL_370136':0.0,'EPI_ISL_366940':0.0,'EPI_ISL_370603':0.0,'EPI_ISL_366471':0.0,'EPI_ISL_370142':0.0,'EPI_ISL_366492':0.0,'EPI_ISL_369021':0.0,'EPI_ISL_372761':0.0):0.000000006,('EPI_ISL_366919':0.001538687,'EPI_ISL_366558':0.001538748)0.000:0.000000006)0.000:0.000000006)0.000:0.000000006,'EPI_ISL_387298':0.001538890)0.000:0.000000006)0.854:0.001539020)0.798:0.001741828,'EPI_ISL_370009':0.001597106)0.806:0.001761634)0.792:0.001740797,(((('EPI_ISL_346493':0.0,'EPI_ISL_354663':0.0):0.001603803,('EPI_ISL_378924':0.003239396,'EPI_ISL_376490':0.003244999)0.767:0.001564060)0.781:0.001603781,('EPI_ISL_310306':0.003198135,('EPI_ISL_290214':0.0,'EPI_ISL_373441':0.0,'EPI_ISL_376572':0.0):0.000000006)0.000:0.000000006)0.927:0.001596752,'EPI_ISL_211724':0.000000006)0.857:0.001595928)0.000:0.000000006)0.427:0.000000006,(('EPI_ISL_372537':0.0,'EPI_ISL_236829':0.0):0.000000006,'EPI_ISL_237495':0.000000006)0.913:0.001596778)0.428:0.000000006,'EPI_ISL_227445':0.000000006)0.424:0.000000006,'EPI_ISL_262692':0.003202615)0.427:0.000000006,((('EPI_ISL_291155':0.0,'EPI_ISL_290991':0.0,'EPI_ISL_269657':0.0):0.000000006,'EPI_ISL_269648':0.000000006)0.839:0.001596873,('EPI_ISL_378919':0.004842432,'EPI_ISL_224202':0.000000006)0.000:0.000000006)0.842:0.001596839)0.000:0.000000006,('EPI_ISL_305543':0.000000006,'EPI_ISL_218181':0.001595878)0.854:0.001596073)0.436:0.000000006,(((('EPI_ISL_400700':0.003198176,('EPI_ISL_292686':0.003199077,(('EPI_ISL_291396':0.0,'EPI_ISL_322352':0.0,'EPI_ISL_331261':0.0,'EPI_ISL_329890':0.0):0.001595668,'EPI_ISL_300039':0.001595958)0.000:0.000000006)0.870:0.001595806)0.000:0.000000006,('EPI_ISL_218153':0.0,'EPI_ISL_216216':0.0,'EPI_ISL_227454':0.0,'EPI_ISL_233019':0.0,'EPI_ISL_234007':0.0):0.000000006)0.000:0.000000006,('EPI_ISL_230446':0.003197624,('EPI_ISL_233757':0.001599586,('EPI_ISL_277401':0.001610392,'EPI_ISL_349821':0.003200951)0.787:0.001590967)0.041:0.000000006)1.000:0.000000006)0.000:0.000000006,'EPI_ISL_328431':0.001595252)0.918:0.003199131)0.000:0.000000006,('EPI_ISL_502207':0.000000006,'EPI_ISL_503373':0.009700270)0.833:0.001596073)0.429:0.000000006,((('EPI_ISL_373105':0.003200369,'EPI_ISL_240219':0.004834029)0.421:0.000000006,'EPI_ISL_485488':0.001596951)0.000:0.000000006,((((('EPI_ISL_372075':0.0,'EPI_ISL_372035':0.0,'EPI_ISL_376501':0.0,'EPI_ISL_387511':0.0,'EPI_ISL_370623':0.0,'EPI_ISL_370614':0.0,'EPI_ISL_372906':0.0,'EPI_ISL_347575':0.0):0.000000006,'EPI_ISL_332418':0.001597753)0.000:0.000000006,('EPI_ISL_370611':0.001597189,'EPI_ISL_372033':0.001597570)0.000:0.000000006)0.995:0.000000006,'EPI_ISL_369768':0.001597570)0.000:0.000000006,'EPI_ISL_501941':0.001597614)0.855:0.001597189)0.843:0.001596698)0.416:0.000000006)0.000:0.000000006)0.428:0.000000006)0.432:0.000000006,(('EPI_ISL_248182':0.0,'EPI_ISL_240226':0.0,'EPI_ISL_332419':0.0):0.000000006,('EPI_ISL_376586':0.001600869,'EPI_ISL_332074':0.000000006)0.687:0.001598071)0.852:0.001602298)0.434:0.000000006,('EPI_ISL_372060':0.001597367,(('EPI_ISL_428409':0.0,'EPI_ISL_428410':0.0):0.000000006,('EPI_ISL_422480':0.001597550,'EPI_ISL_280246':0.003201014)0.000:0.000000006)0.000:0.000000006)0.851:0.001596882)0.426:0.000000006)0.000:0.000000006,('EPI_ISL_4031237':0.003197945,'EPI_ISL_227596':0.000000006)0.867:0.001595923)0.000:0.000000006,('EPI_ISL_232154':0.000000006,('EPI_ISL_341244':0.006427457,('EPI_ISL_4031231':0.0,'EPI_ISL_332071':0.0):0.003200226)0.000:0.000000006)0.924:0.001596181)0.427:0.000000006)0.000:0.000000006,(('EPI_ISL_292433':0.001595361,('EPI_ISL_376630':0.000000006,'EPI_ISL_349486':0.003198890)0.000:0.000000006)0.000:0.000000006,('EPI_ISL_378920':0.003196900,(((('EPI_ISL_338412':0.001594613,'EPI_ISL_335390':0.000000006)0.000:0.000000006,'EPI_ISL_373407':0.001594801)0.000:0.000000006,(('EPI_ISL_335401':0.001594613,'EPI_ISL_370605':0.003198032)0.000:0.000000006,('EPI_ISL_357197':0.0,'EPI_ISL_339391':0.0,'EPI_ISL_335396':0.0,'EPI_ISL_370580':0.0,'EPI_ISL_513960':0.0):0.000000006)1.000:0.000000006)0.000:0.000000006,('EPI_ISL_513961':0.001595285,('EPI_ISL_369744':0.001595548,'EPI_ISL_369735':0.000000006)0.843:0.001595285)0.000:0.000000006)0.000:0.000000006)0.913:0.001595388)0.850:0.001596073)0.000:0.000000006,('EPI_ISL_293396':0.001598140,('EPI_ISL_259840':0.001597787,(('EPI_ISL_241361':0.0,'EPI_ISL_255310':0.0,'EPI_ISL_257805':0.0):0.000000006,'EPI_ISL_269923':0.001607466)0.000:0.000000006)0.000:0.000000006)0.958:0.004812863)0.000:0.000000006,('EPI_ISL_211878':0.0,'EPI_ISL_291395':0.0):0.001606987)0.000:0.000000006,('EPI_ISL_208464':0.0,'EPI_ISL_208463':0.0,'EPI_ISL_314301':0.0,'EPI_ISL_314302':0.0):0.001596639)0.430:0.000000006,(('EPI_ISL_14174411':0.000000006,(((((((('EPI_ISL_301278':0.001598400,'EPI_ISL_365438':0.008151765)0.000:0.000000006,('EPI_ISL_305397':0.001596994,'EPI_ISL_304183':0.001596626)0.739:0.000000006)0.000:0.000000006,('EPI_ISL_298843':0.0,'EPI_ISL_391763':0.0,'EPI_ISL_291986':0.0):0.000000006)0.000:0.000000006,'EPI_ISL_365271':0.001596974)0.000:0.000000006,(('EPI_ISL_399205':0.0,'EPI_ISL_399204':0.0):0.003201417,'EPI_ISL_378939':0.001596484)0.741:0.000000006)0.000:0.000000006,'EPI_ISL_321718':0.003200451)0.000:0.000000006,'EPI_ISL_320161':0.000000006)0.442:0.000000006,(((('EPI_ISL_387216':0.0,'EPI_ISL_387285':0.0):0.001603959,('EPI_ISL_366611':0.001598908,'EPI_ISL_370207':0.000000006)0.789:0.001598718)0.786:0.001600152,'EPI_ISL_4062108':0.003202592)0.000:0.000000006,('EPI_ISL_370031':0.0,'EPI_ISL_369817':0.0,'EPI_ISL_376494':0.0):0.000000006)0.927:0.003201452)0.851:0.001596698)0.002:0.001596287,'EPI_ISL_370144':0.000000006)0.849:0.001596778)0.000:0.000000006,(('EPI_ISL_340459':0.001596953,((('EPI_ISL_291014':0.001596319,'EPI_ISL_370621':0.000000006)0.000:0.000000006,('EPI_ISL_368892':0.000000006,'EPI_ISL_376537':0.003202713)0.436:0.001596804)0.851:0.001596986,'EPI_ISL_373458':0.000000006)0.000:0.000000006)0.727:0.000000052,'EPI_ISL_294134':0.000000006)0.502:0.001596882)0.425:0.000000006,('EPI_ISL_372027':0.001596973,'EPI_ISL_248178':0.000000006)0.837:0.001596973)0.000:0.000000006,(('EPI_ISL_314046':0.0,'EPI_ISL_502176':0.0):0.001597311,('EPI_ISL_298530':0.001596582,('EPI_ISL_286077':0.000000006,('EPI_ISL_321751':0.001596501,((('EPI_ISL_309795':0.003198580,'EPI_ISL_377135':0.004807124)0.000:0.000000006,('EPI_ISL_307755':0.0,'EPI_ISL_305538':0.0,'EPI_ISL_315203':0.0):0.000000006)0.000:0.000000006,('EPI_ISL_320152':0.001596229,'EPI_ISL_305540':0.000000006)0.000:0.000000006)0.000:0.000000006)0.839:0.001596017)0.000:0.000000006)0.000:0.000000006)0.835:0.001597237)0.427:0.000000006,(('EPI_ISL_376731':0.001595836,('EPI_ISL_291012':0.0,'EPI_ISL_376706':0.0,'EPI_ISL_334034':0.0):0.000000006)0.863:0.001596260,('EPI_ISL_373472':0.000000006,'EPI_ISL_239925':0.003203431)0.853:0.001597916)0.000:0.000000006)0.424:0.000000006,('EPI_ISL_14755028':0.009706263,'EPI_ISL_307075':0.000000006)0.842:0.001596421)0.000:0.000000006,('EPI_ISL_233631':0.004823782,('EPI_ISL_306112':0.001596287,'EPI_ISL_502172':0.000000006)0.000:0.000000006)0.842:0.001596287)0.435:0.000000006,('EPI_ISL_221194':0.000000006,'EPI_ISL_376647':0.001596676)0.844:0.001596639)0.000:0.000000006,('EPI_ISL_15083855':0.000000006,'EPI_ISL_275661':0.003199928)0.843:0.001596563)0.427:0.000000006,'EPI_ISL_312018':0.001598809)0.431:0.000000006,(('EPI_ISL_248222':0.000000006,'EPI_ISL_376796':0.003200242)0.272:0.001597007,((('EPI_ISL_281812':0.001597566,'EPI_ISL_281598':0.001597028)0.000:0.000000006,(('EPI_ISL_277886':0.0,'EPI_ISL_334467':0.0,'EPI_ISL_334468':0.0,'EPI_ISL_282778':0.0,'EPI_ISL_255317':0.0,'EPI_ISL_233418':0.0):0.000000006,('EPI_ISL_255804':0.001597960,'EPI_ISL_273797':0.003201016)0.772:0.000000006)0.000:0.000000006)0.000:0.000000006,('EPI_ISL_277622':0.001607404,'EPI_ISL_249945':0.000000006)0.000:0.000000006)0.000:0.000000006)0.852:0.001596699)0.424:0.000000006,('EPI_ISL_248279':0.001596479,((('EPI_ISL_227455':0.0,'EPI_ISL_235324':0.0):0.000000006,('EPI_ISL_259819':0.0,'EPI_ISL_257794':0.0):0.001597768)0.000:0.000000006,(('EPI_ISL_296395':0.001596191,'EPI_ISL_225464':0.001597593)0.263:0.000000006,('EPI_ISL_282740':0.001608290,'EPI_ISL_378615':0.004816824)0.899:0.003204766)0.000:0.000000006)0.000:0.000000006)0.846:0.001596376)0.421:0.000000006,((('EPI_ISL_4081223':0.0,'EPI_ISL_282968':0.0):0.000000006,'EPI_ISL_346413':0.001597217)0.000:0.000000006,('EPI_ISL_697636':0.008110313,(('EPI_ISL_414727':0.0,'EPI_ISL_501805':0.0,'EPI_ISL_403070':0.0,'EPI_ISL_414053':0.0,'EPI_ISL_403822':0.0,'EPI_ISL_403109':0.0,'EPI_ISL_412550':0.0,'EPI_ISL_404314':0.0,'EPI_ISL_412464':0.0,'EPI_ISL_404291':0.0,'EPI_ISL_405471':0.0,'EPI_ISL_405441':0.0,'EPI_ISL_403068':0.0,'EPI_ISL_427969':0.0,'EPI_ISL_427822':0.0,'EPI_ISL_403807':0.0):0.001596927,(('EPI_ISL_527262':0.0,'EPI_ISL_403072':0.0,'EPI_ISL_412470':0.0,'EPI_ISL_427947':0.0,'EPI_ISL_414833':0.0,'EPI_ISL_405425':0.0):0.000000006,('EPI_ISL_427888':0.001598959,'EPI_ISL_414107':0.001596788)0.000:0.000000006)0.934:0.000000006)0.734:0.000000006)0.951:0.003206270)0.845:0.001596973)0.416:0.000000006,('EPI_ISL_307076':0.006435046,'EPI_ISL_216263':0.000000006)0.840:0.001596595)0.000:0.000000006,('EPI_ISL_369780':0.000000006,(('EPI_ISL_370575':0.0,'EPI_ISL_366920':0.0):0.001606309,('EPI_ISL_372057':0.003197680,('EPI_ISL_372059':0.0,'EPI_ISL_372058':0.0,'EPI_ISL_369788':0.0,'EPI_ISL_370613':0.0):0.000000006)0.000:0.000000006)0.869:0.001597067)0.851:0.001597280)0.000:0.000000006,'EPI_ISL_227401':0.001599595)0.427:0.000000006,'EPI_ISL_258648':0.004811855)0.419:0.000000006)0.000:0.000000006,('EPI_ISL_259837':0.003198042,'EPI_ISL_332426':0.000000006)0.843:0.001595922)0.439:0.000000006,'EPI_ISL_376735':0.001596698)0.000:0.000000006,(('EPI_ISL_399200':0.004810847,(('EPI_ISL_707260':0.001596580,'EPI_ISL_315958':0.001596697)0.000:0.000000006,'EPI_ISL_315959':0.000000006)0.000:0.000000006)0.853:0.001596477,(((((((((('EPI_ISL_338385':0.0,'EPI_ISL_334178':0.0,'EPI_ISL_336041':0.0):0.000000006,('EPI_ISL_372943':0.001595136,('EPI_ISL_370034':0.0,'EPI_ISL_334434':0.0):0.000000006)0.899:0.001595160)0.851:0.001595634,(('EPI_ISL_365660':0.0,'EPI_ISL_364737':0.0,'EPI_ISL_501998':0.0,'EPI_ISL_505744':0.0,'EPI_ISL_369760':0.0):0.001596533,(('EPI_ISL_350606':0.001596052,'EPI_ISL_336831':0.001596338)0.528:0.000000006,'EPI_ISL_368813':0.001599734)0.000:0.000000006)0.000:0.000000006)0.872:0.001601091,(('EPI_ISL_354520':0.0,'EPI_ISL_335322':0.0,'EPI_ISL_338166':0.0,'EPI_ISL_338173':0.0,'EPI_ISL_346489':0.0,'EPI_ISL_370585':0.0,'EPI_ISL_414728':0.0,'EPI_ISL_387228':0.0,'EPI_ISL_370591':0.0,'EPI_ISL_340320':0.0,'EPI_ISL_343369':0.0,'EPI_ISL_343445':0.0,'EPI_ISL_338414':0.0,'EPI_ISL_351379':0.0,'EPI_ISL_338415':0.0,'EPI_ISL_341242':0.0,'EPI_ISL_514002':0.0,'EPI_ISL_364741':0.0,'EPI_ISL_387277':0.0,'EPI_ISL_368950':0.0,'EPI_ISL_395609':0.0,'EPI_ISL_372767':0.0,'EPI_ISL_501983':0.0,'EPI_ISL_340466':0.0,'EPI_ISL_398215':0.0):0.000000006,('EPI_ISL_14749692':0.001595650,('EPI_ISL_341249':0.001595788,((('EPI_ISL_372743':0.001595193,('EPI_ISL_335971':0.000000006,'EPI_ISL_399808':0.004809948)0.848:0.001595788)0.000:0.000000006,('EPI_ISL_335324':0.001594935,'EPI_ISL_353951':0.001595650)0.000:0.000000006)1.000:0.000000006,(('EPI_ISL_341237':0.001595801,('EPI_ISL_398704':0.001595593,('EPI_ISL_399824':0.0,'EPI_ISL_419290':0.0):0.000000006)0.863:0.001595350)0.000:0.000000006,'EPI_ISL_435219':0.001595650)0.000:0.000000006)0.000:0.000000006)0.583:0.000000006)0.000:0.000000006)0.000:0.000000006)1.000:0.000000006,(('EPI_ISL_6825361':0.001595456,'EPI_ISL_370584':0.001595085)0.711:0.000000006,('EPI_ISL_336002':0.001595606,((('EPI_ISL_398706':0.003194993,('EPI_ISL_412390':0.0,'EPI_ISL_413675':0.0):0.000000006)0.991:0.006420982,((('EPI_ISL_502807':0.003200010,'EPI_ISL_414930':0.001595604)0.265:0.000000006,'EPI_ISL_395080':0.001597001)0.000:0.000000006,('EPI_ISL_414179':0.0,'EPI_ISL_405431':0.0,'EPI_ISL_414136':0.0):0.000000006)0.000:0.000000006)0.874:0.001595709,'EPI_ISL_372086':0.003199753)0.000:0.000000006)0.998:0.000000006)0.000:0.000000006)0.000:0.000000006,((('EPI_ISL_357121':0.0,'EPI_ISL_338161':0.0,'EPI_ISL_370590':0.0,'EPI_ISL_14749662':0.0,'EPI_ISL_376072':0.0,'EPI_ISL_356054':0.0,'EPI_ISL_341233':0.0,'EPI_ISL_341247':0.0,'EPI_ISL_351397':0.0,'EPI_ISL_364738':0.0,'EPI_ISL_364750':0.0,'EPI_ISL_505743':0.0):0.000000006,'EPI_ISL_364745':0.000000006)0.926:0.001595387,('EPI_ISL_372741':0.003196956,'EPI_ISL_339380':0.001595709)0.000:0.000000006)0.000:0.000000006)0.000:0.000000006,'EPI_ISL_414839':0.004811177)0.911:0.003205922,('EPI_ISL_421442':0.001597279,('EPI_ISL_302178':0.003200124,'EPI_ISL_298103':0.001596208)0.000:0.000000006)0.578:0.000000006)0.000:0.000000006,('EPI_ISL_302326':0.0,'EPI_ISL_373431':0.0):0.000000006)0.000:0.000000006,((('EPI_ISL_343455':0.0,'EPI_ISL_387214':0.0,'EPI_ISL_387223':0.0,'EPI_ISL_387236':0.0,'EPI_ISL_387291':0.0,'EPI_ISL_370624':0.0,'EPI_ISL_372020':0.0,'EPI_ISL_372019':0.0,'EPI_ISL_370618':0.0):0.000000006,('EPI_ISL_366927':0.001597527,('EPI_ISL_366578':0.001595942,'EPI_ISL_369979':0.001595886)0.000:0.000000006)0.000:0.000000006)0.000:0.000000006,('EPI_ISL_370602':0.001596501,'EPI_ISL_370627':0.003199678)0.000:0.000000006)0.932:0.001596017)0.000:0.000000006)0.859:0.001596339)0.427:0.000000006,(('EPI_ISL_235546':0.0,'EPI_ISL_234633':0.0):0.000000006,'EPI_ISL_331269':0.003202117)0.750:0.000000006)0.000:0.000000006,(('EPI_ISL_237809':0.003201622,'EPI_ISL_387464':0.000000006)0.000:0.000000006,('EPI_ISL_331596':0.0,'EPI_ISL_331595':0.0,'EPI_ISL_332420':0.0):0.001596333)0.845:0.001596698)0.000:0.000000006,((('EPI_ISL_502079':0.0,'EPI_ISL_378750':0.0):0.003198910,('EPI_ISL_346438':0.001601557,'EPI_ISL_320947':0.000000006)0.000:0.000000006)0.354:0.001595332,((('EPI_ISL_331649':0.0,'EPI_ISL_340900':0.0,'EPI_ISL_338172':0.0):0.001595608,((('EPI_ISL_376806':0.0,'EPI_ISL_376732':0.0):0.001594240,('EPI_ISL_14749628':0.001593013,'EPI_ISL_334365':0.000000006)0.000:0.000000006)0.862:0.001594484,(('EPI_ISL_404974':0.001596434,(('EPI_ISL_510023':0.0,'EPI_ISL_346429':0.0):0.000000006,('EPI_ISL_365646':0.0,'EPI_ISL_370597':0.0,'EPI_ISL_356754':0.0):0.004809824)0.000:0.000000006)0.000:0.000000006,(('EPI_ISL_357206':0.0,'EPI_ISL_345244':0.0,'EPI_ISL_404970':0.0):0.000000006,'EPI_ISL_369109':0.001596410)0.849:0.001596214)0.847:0.001595923)0.000:0.000000006)0.997:0.000000006,(((((('EPI_ISL_338829':0.000000006,'EPI_ISL_15082426':0.001595546)0.844:0.001595832,('EPI_ISL_364759':0.001595546,('EPI_ISL_292426':0.001595546,'EPI_ISL_331838':0.001595180)0.000:0.000000006)0.000:0.000000006)0.526:0.000000006,'EPI_ISL_376416':0.004803966)0.000:0.000000006,('EPI_ISL_365636':0.0,'EPI_ISL_365645':0.0,'EPI_ISL_332139':0.0,'EPI_ISL_370610':0.0,'EPI_ISL_320160':0.0,'EPI_ISL_320165':0.0,'EPI_ISL_354781':0.0,'EPI_ISL_4063593':0.0,'EPI_ISL_13724303':0.0,'EPI_ISL_321746':0.0,'EPI_ISL_340467':0.0):0.000000006)0.000:0.000000006,(('EPI_ISL_319762':0.001595386,('EPI_ISL_414115':0.0,'EPI_ISL_414830':0.0):0.001595332)0.000:0.000000006,('EPI_ISL_335525':0.001594912,('EPI_ISL_354097':0.000000006,('EPI_ISL_356034':0.003209997,'EPI_ISL_339415':0.001598465)0.736:0.000000006)0.000:0.000000006)0.860:0.001595364)0.000:0.000000006)0.000:0.000000006,(('EPI_ISL_4031236':0.001595923,('EPI_ISL_225465':0.0,'EPI_ISL_225466':0.0):0.001595364)0.000:0.000000006,'EPI_ISL_4031244':0.003204397)0.000:0.000000006)0.000:0.000000006)0.000:0.000000006)0.853:0.001595922)0.438:0.000000006,('EPI_ISL_15082350':0.001602284,'EPI_ISL_376408':0.003200899)0.806:0.001598906)0.000:0.000000006,('EPI_ISL_307085':0.001597752,('EPI_ISL_404968':0.000000006,('EPI_ISL_368979':0.001596646,'EPI_ISL_372422':0.001596815)0.731:0.000000006)0.000:0.000000006)0.858:0.001597058)0.431:0.000000006)0.000:0.000000006,('EPI_ISL_292627':0.003198232,('EPI_ISL_338168':0.001594693,((('EPI_ISL_296211':0.003197291,'EPI_ISL_277400':0.001597271)0.000:0.000000006,(('EPI_ISL_283221':0.0,'EPI_ISL_300893':0.0,'EPI_ISL_281620':0.0,'EPI_ISL_255312':0.0,'EPI_ISL_266846':0.0,'EPI_ISL_277632':0.0,'EPI_ISL_284834':0.0):0.000000006,'EPI_ISL_330381':0.001605739)0.000:0.000000006)1.000:0.000000006,((((('EPI_ISL_277625':0.004808440,((('EPI_ISL_248223':0.0,'EPI_ISL_275657':0.0):0.000000006,('EPI_ISL_275659':0.003198340,'EPI_ISL_274869':0.003197617)0.000:0.000000006)0.000:0.000000006,'EPI_ISL_275662':0.001594131)0.854:0.001594984)0.387:0.000000006,'EPI_ISL_289562':0.001595754)0.000:0.000000006,'EPI_ISL_257811':0.000000006)0.706:0.000000006,'EPI_ISL_299838':0.001595559)0.000:0.000000006,('EPI_ISL_281813':0.001604701,(('EPI_ISL_4031226':0.0,'EPI_ISL_4031225':0.0,'EPI_ISL_4031219':0.0,'EPI_ISL_4031215':0.0,'EPI_ISL_4031211':0.0,'EPI_ISL_4031221':0.0,'EPI_ISL_4031224':0.0):0.000000006,'EPI_ISL_4031220':0.001596334)0.849:0.001595467)0.000:0.000000006)0.000:0.000000006)0.922:0.000000006)0.000:0.000000006)0.834:0.001595923)0.429:0.000000006,(('EPI_ISL_202380':0.0,'EPI_ISL_203591':0.0):0.000000006,'EPI_ISL_332425':0.001596083)0.854:0.001596563)0.000:0.000000006,('EPI_ISL_372076':0.003200469,('EPI_ISL_376761':0.001597872,('EPI_ISL_376789':0.0,'EPI_ISL_376704':0.0):0.000000006)0.000:0.000000006)0.863:0.001597154)0.430:0.000000006,('EPI_ISL_294135':0.003199514,'EPI_ISL_233492':0.001606990)0.762:0.000000006)0.000:0.000000006,(('EPI_ISL_202570':0.0,'EPI_ISL_206505':0.0,'EPI_ISL_203605':0.0,'EPI_ISL_294127':0.0,'EPI_ISL_294143':0.0,'EPI_ISL_294141':0.0,'EPI_ISL_303311':0.0,'EPI_ISL_376729':0.0):0.000000006,('EPI_ISL_305398':0.004813545,'EPI_ISL_373482':0.001597419)0.000:0.000000006)0.927:0.001596973)0.430:0.000000006,(('EPI_ISL_227489':0.001598194,('EPI_ISL_298764':0.001596387,('EPI_ISL_320576':0.0,'EPI_ISL_292421':0.0):0.000000006)0.000:0.000000006)0.866:0.001597990,'EPI_ISL_334433':0.004830082)0.609:0.000000006)0.000:0.000000006)0.427:0.000000006,'EPI_ISL_236220':0.001596705)0.000:0.000000006,(('EPI_ISL_312100':0.0,'EPI_ISL_312079':0.0):0.001595724,'EPI_ISL_203606':0.000000006)0.826:0.001596214)0.000:0.000000006,'EPI_ISL_282765':0.001596260)0.444:0.000000006,'EPI_ISL_215678':0.001596741)0.000:0.000000006,'EPI_ISL_373443':0.001596595)0.424:0.000000006,'EPI_ISL_376571':0.001596214)0.000:0.000000006,'EPI_ISL_238763':0.001596906)0.000:0.000000006,(('EPI_ISL_233032':0.000000006,('EPI_ISL_259897':0.003199417,(('EPI_ISL_232668':0.0,'EPI_ISL_267243':0.0,'EPI_ISL_233068':0.0,'EPI_ISL_281610':0.0,'EPI_ISL_273787':0.0):0.000000006,'EPI_ISL_238753':0.001596004)0.000:0.000000006)0.895:0.001597115)0.430:0.001603705,('EPI_ISL_214170':0.0,'EPI_ISL_233502':0.0):0.000000006)0.845:0.001598215)0.425:0.000000006)0.000:0.000000006)0.000:0.000000006,('EPI_ISL_293357':0.000000006,'EPI_ISL_330878':0.001596201)0.860:0.001596375)0.000:0.000000006,('EPI_ISL_372067':0.0,'EPI_ISL_372062':0.0,'EPI_ISL_372034':0.0,'EPI_ISL_372063':0.0,'EPI_ISL_372032':0.0,'EPI_ISL_421438':0.0,'EPI_ISL_287706':0.0,'EPI_ISL_4081220':0.0,'EPI_ISL_4081225':0.0,'EPI_ISL_4081222':0.0,'EPI_ISL_334445':0.0,'EPI_ISL_334446':0.0,'EPI_ISL_4031233':0.0,'EPI_ISL_4031243':0.0,'EPI_ISL_4031235':0.0,'EPI_ISL_4031232':0.0,'EPI_ISL_4031240':0.0,'EPI_ISL_365609':0.0,'EPI_ISL_4031230':0.0,'EPI_ISL_365642':0.0,'EPI_ISL_202772':0.0,'EPI_ISL_203604':0.0,'EPI_ISL_234636':0.0,'EPI_ISL_232169':0.0,'EPI_ISL_502171':0.0,'EPI_ISL_211978':0.0,'EPI_ISL_277396':0.0,'EPI_ISL_502165':0.0,'EPI_ISL_320463':0.0,'EPI_ISL_213835':0.0,'EPI_ISL_233387':0.0,'EPI_ISL_219338':0.0,'EPI_ISL_381049':0.0,'EPI_ISL_290229':0.0,'EPI_ISL_285645':0.0,'EPI_ISL_302318':0.0,'EPI_ISL_297460':0.0,'EPI_ISL_305479':0.0,'EPI_ISL_305480':0.0,'EPI_ISL_306574':0.0,'EPI_ISL_305387':0.0,'EPI_ISL_376640':0.0,'EPI_ISL_376724':0.0,'EPI_ISL_373439':0.0,'EPI_ISL_373425':0.0,'EPI_ISL_373424':0.0,'EPI_ISL_391762':0.0,'EPI_ISL_212254':0.0,'EPI_ISL_373448':0.0,'EPI_ISL_233745':0.0,'EPI_ISL_239751':0.0,'EPI_ISL_291975':0.0,'EPI_ISL_291992':0.0,'EPI_ISL_301267':0.0,'EPI_ISL_309600':0.0,'EPI_ISL_305964':0.0,'EPI_ISL_207547':0.0,'EPI_ISL_207566':0.0,'EPI_ISL_233980':0.0,'EPI_ISL_316026':0.0,'EPI_ISL_291106':0.0,'EPI_ISL_291107':0.0,'EPI_ISL_15082408':0.0,'EPI_ISL_297943':0.0,'EPI_ISL_15082412':0.0,'EPI_ISL_15082423':0.0,'EPI_ISL_356453':0.0,'EPI_ISL_376064':0.0,'EPI_ISL_202354':0.0,'EPI_ISL_202350':0.0,'EPI_ISL_292063':0.0,'EPI_ISL_292041':0.0,'EPI_ISL_310352':0.0,'EPI_ISL_310356':0.0,'EPI_ISL_310315':0.0,'EPI_ISL_240929':0.0,'EPI_ISL_212234':0.0,'EPI_ISL_241269':0.0,'EPI_ISL_241277':0.0,'EPI_ISL_241383':0.0,'EPI_ISL_270588':0.0,'EPI_ISL_291029':0.0,'EPI_ISL_373413':0.0,'EPI_ISL_301422':0.0,'EPI_ISL_312016':0.0,'EPI_ISL_230456':0.0,'EPI_ISL_387222':0.0,'EPI_ISL_366562':0.0,'EPI_ISL_216198':0.0,'EPI_ISL_387280':0.0,'EPI_ISL_221594':0.0,'EPI_ISL_221592':0.0,'EPI_ISL_218144':0.0,'EPI_ISL_221590':0.0,'EPI_ISL_221593':0.0,'EPI_ISL_225467':0.0,'EPI_ISL_225468':0.0,'EPI_ISL_218146':0.0,'EPI_ISL_218147':0.0,'EPI_ISL_227452':0.0,'EPI_ISL_227450':0.0,'EPI_ISL_227441':0.0,'EPI_ISL_282512':0.0,'EPI_ISL_224153':0.0,'EPI_ISL_213162':0.0,'EPI_ISL_205489':0.0,'EPI_ISL_210311':0.0,'EPI_ISL_210308':0.0,'EPI_ISL_228235':0.0,'EPI_ISL_328432':0.0,'EPI_ISL_216108':0.0,'EPI_ISL_221120':0.0,'EPI_ISL_240284':0.0,'EPI_ISL_213263':0.0,'EPI_ISL_216170':0.0,'EPI_ISL_223293':0.0,'EPI_ISL_215053':0.0,'EPI_ISL_213196':0.0,'EPI_ISL_293475':0.0,'EPI_ISL_221209':0.0,'EPI_ISL_213203':0.0,'EPI_ISL_221104':0.0,'EPI_ISL_216157':0.0,'EPI_ISL_223298':0.0,'EPI_ISL_212202':0.0,'EPI_ISL_225500':0.0,'EPI_ISL_248248':0.0,'EPI_ISL_373468':0.0,'EPI_ISL_376812':0.0,'EPI_ISL_376507':0.0,'EPI_ISL_376703':0.0,'EPI_ISL_305309':0.0,'EPI_ISL_300888':0.0,'EPI_ISL_373479':0.0,'EPI_ISL_376838':0.0,'EPI_ISL_376754':0.0,'EPI_ISL_376811':0.0,'EPI_ISL_373495':0.0,'EPI_ISL_370620':0.0,'EPI_ISL_376550':0.0,'EPI_ISL_366597':0.0,'EPI_ISL_370103':0.0,'EPI_ISL_369821':0.0,'EPI_ISL_369793':0.0,'EPI_ISL_370154':0.0,'EPI_ISL_366511':0.0,'EPI_ISL_368951':0.0,'EPI_ISL_501999':0.0,'EPI_ISL_501996':0.0,'EPI_ISL_387499':0.0,'EPI_ISL_202064':0.0,'EPI_ISL_266843':0.0,'EPI_ISL_331840':0.0,'EPI_ISL_305552':0.0,'EPI_ISL_376569':0.0,'EPI_ISL_232632':0.0,'EPI_ISL_233090':0.0,'EPI_ISL_233987':0.0,'EPI_ISL_312592':0.0,'EPI_ISL_362099':0.0,'EPI_ISL_399202':0.0,'EPI_ISL_218190':0.0,'EPI_ISL_263240':0.0,'EPI_ISL_13563916':0.0,'EPI_ISL_221605':0.0,'EPI_ISL_239919':0.0,'EPI_ISL_227474':0.0,'EPI_ISL_233483':0.0,'EPI_ISL_227470':0.0,'EPI_ISL_213160':0.0,'EPI_ISL_213172':0.0,'EPI_ISL_221613':0.0,'EPI_ISL_210293':0.0,'EPI_ISL_230408':0.0,'EPI_ISL_336774':0.0,'EPI_ISL_335734':0.0,'EPI_ISL_233515':0.0,'EPI_ISL_289569':0.0,'EPI_ISL_257040':0.0,'EPI_ISL_206556':0.0,'EPI_ISL_223260':0.0,'EPI_ISL_223275':0.0,'EPI_ISL_233742':0.0,'EPI_ISL_238767':0.0,'EPI_ISL_208494':0.0,'EPI_ISL_237850':0.0,'EPI_ISL_312589':0.0,'EPI_ISL_312588':0.0,'EPI_ISL_369674':0.0,'EPI_ISL_253216':0.0,'EPI_ISL_227515':0.0,'EPI_ISL_261883':0.0,'EPI_ISL_312594':0.0,'EPI_ISL_227015':0.0,'EPI_ISL_281330':0.0,'EPI_ISL_340469':0.0,'EPI_ISL_253047':0.0,'EPI_ISL_213123':0.0,'EPI_ISL_339386':0.0,'EPI_ISL_235024':0.0):0.000000006)0.422:0.000000006,('EPI_ISL_321711':0.001596411,'EPI_ISL_273727':0.004813902)0.178:0.000000006)0.433:0.000000006)0.000:0.000000006,'EPI_ISL_237866':0.001596214)0.425:0.000000006)0.422:0.000000006,(('EPI_ISL_505574':0.000000006,'EPI_ISL_259851':0.003200388)0.861:0.001596073,'EPI_ISL_366734':0.001596533)0.000:0.000000006)0.000:0.000000006,('EPI_ISL_312587':0.001596275,('EPI_ISL_269663':0.001597051,('EPI_ISL_269259':0.0,'EPI_ISL_312183':0.0):0.000000006)0.000:0.000000006)0.845:0.001596670)0.427:0.000000006,'EPI_ISL_332338':0.001596698)0.264:0.000000006,'EPI_ISL_15082419':0.001596563)0.427:0.000000006,('EPI_ISL_370118':0.001596914,'EPI_ISL_234644':0.001597268)0.837:0.000000006)0.000:0.000000006)0.432:0.000000006,'EPI_ISL_240944':0.000000006)0.000:0.000000006,'EPI_ISL_230425':0.000000006)0.422:0.000000006,(('EPI_ISL_248175':0.000000006,'EPI_ISL_316041':0.003199611)0.723:0.000000006,'EPI_ISL_218965':0.001596705)0.749:0.000000006)0.421:0.000000006,('EPI_ISL_329743':0.001597297,('EPI_ISL_329740':0.001596534,'EPI_ISL_340461':0.000000006)0.000:0.000000006)0.876:0.001597620)0.000:0.000000006)0.417:0.000000006)0.000:0.000000006,'EPI_ISL_232722':0.001597155)0.000:0.000000006,'EPI_ISL_4031234':0.006431971)0.423:0.000000006)0.418:0.000000006,'EPI_ISL_376659':0.001602087)0.428:0.000000006,('EPI_ISL_293079':0.004813059,('EPI_ISL_313066':0.001597050,'EPI_ISL_312596':0.001596832)0.000:0.000000006)0.908:0.003202276)0.000:0.000000006)0.424:0.000000006,(('EPI_ISL_376531':0.009797501,'EPI_ISL_372914':0.000000006)0.840:0.001595914,'EPI_ISL_218092':0.000000006)0.866:0.001596339)0.426:0.000000006,(('EPI_ISL_233062':0.0,'EPI_ISL_9713664':0.0,'EPI_ISL_212251':0.0):0.001597824,'EPI_ISL_366516':0.003207299)0.753:0.000000006)0.000:0.000000006,((('EPI_ISL_376756':0.0,'EPI_ISL_376656':0.0,'EPI_ISL_376755':0.0,'EPI_ISL_373455':0.0):0.000000006,('EPI_ISL_329550':0.001600767,'EPI_ISL_376644':0.001596753)0.000:0.000000006)0.000:0.000000006,('EPI_ISL_282466':0.000000006,'EPI_ISL_373109':0.008051796)0.947:0.004809152)0.867:0.001596434)0.425:0.000000006)0.000:0.000000006,(('EPI_ISL_700966':0.001594432,('EPI_ISL_697668':0.003199997,'EPI_ISL_4081977':0.000000006)0.764:0.001611833)0.973:0.006435284,('EPI_ISL_353929':0.0,'EPI_ISL_376664':0.0):0.000000006)0.824:0.001596595)0.422:0.000000006)0.000:0.000000006,('EPI_ISL_233017':0.001596438,(('EPI_ISL_15082421':0.000000006,(('EPI_ISL_270594':0.0,'EPI_ISL_286801':0.0):0.000000006,'EPI_ISL_285926':0.004810426)0.923:0.003198751)0.929:0.001600509,(('EPI_ISL_237816':0.000000006,((('EPI_ISL_366472':0.0,'EPI_ISL_369989':0.0):0.001598016,('EPI_ISL_366954':0.0,'EPI_ISL_364696':0.0):0.000000006)0.000:0.000000006,('EPI_ISL_364697':0.000000006,'EPI_ISL_364710':0.001598079)0.896:0.003205441)0.832:0.001597828)0.000:0.000000006,'EPI_ISL_1653923':0.001603329)0.729:0.000000006)0.882:0.001597160)0.748:0.000000006)0.000:0.000000006)0.426:0.000000006,('EPI_ISL_346430':0.003199278,('EPI_ISL_292502':0.003215708,('EPI_ISL_365626':0.0,'EPI_ISL_365620':0.0,'EPI_ISL_365613':0.0,'EPI_ISL_358208':0.0):0.000000006)0.000:0.000000006)0.862:0.001596906)0.000:0.000000006,('EPI_ISL_502129':0.000000006,('EPI_ISL_354093':0.0,'EPI_ISL_335548':0.0):0.003208406)0.844:0.001596595)0.000:0.000000006,((('EPI_ISL_332422':0.003202575,('EPI_ISL_339370':0.001595728,('EPI_ISL_353928':0.0,'EPI_ISL_366536':0.0,'EPI_ISL_334394':0.0,'EPI_ISL_372954':0.0,'EPI_ISL_387272':0.0,'EPI_ISL_387204':0.0,'EPI_ISL_340464':0.0):0.000000006)0.000:0.000000006)0.907:0.001603174,((('EPI_ISL_357198':0.001595995,('EPI_ISL_224206':0.0,'EPI_ISL_372694':0.0,'EPI_ISL_334370':0.0,'EPI_ISL_338423':0.0,'EPI_ISL_341265':0.0,'EPI_ISL_341234':0.0,'EPI_ISL_369740':0.0,'EPI_ISL_351396':0.0,'EPI_ISL_337449':0.0,'EPI_ISL_403086':0.0):0.000000006)0.000:0.000000006,((('EPI_ISL_346490':0.0,'EPI_ISL_338402':0.0):0.001595240,'EPI_ISL_370138':0.001611022)0.796:0.001600700,('EPI_ISL_463708':0.003202275,('EPI_ISL_345247':0.004816813,(((((('EPI_ISL_6816027':0.006428769,('EPI_ISL_14115603':0.003201320,('EPI_ISL_369043':0.001597407,((('EPI_ISL_463730':0.003201996,('EPI_ISL_2296287':0.0,'EPI_ISL_427865':0.0,'EPI_ISL_404217':0.0,'EPI_ISL_480547':0.0,'EPI_ISL_9029132':0.0,'EPI_ISL_427842':0.0,'EPI_ISL_414799':0.0,'EPI_ISL_427986':0.0):0.000000006)0.000:0.000000006,'EPI_ISL_414719':0.001596607)0.870:0.001596743,(((('EPI_ISL_412525':0.001601312,'EPI_ISL_427944':0.001596529)0.000:0.000000006,'EPI_ISL_502027':0.001597155)0.000:0.000000006,('EPI_ISL_427943':0.001596877,('EPI_ISL_414828':0.0,'EPI_ISL_414829':0.0):0.001596900)0.000:0.000000006)0.829:0.000000006,(('EPI_ISL_405414':0.0,'EPI_ISL_435226':0.0,'EPI_ISL_414208':0.0,'EPI_ISL_414911':0.0,'EPI_ISL_414910':0.0,'EPI_ISL_435227':0.0,'EPI_ISL_414792':0.0,'EPI_ISL_414075':0.0):0.000000006,'EPI_ISL_372533':0.001604614)0.000:0.000000006)0.000:0.000000006)0.855:0.001597078)0.000:0.000000006)0.000:0.000000006)0.846:0.001596751,'EPI_ISL_369766':0.001596368)0.000:0.000000006,(('EPI_ISL_487114':0.000000006,'EPI_ISL_366506':0.003200967)0.424:0.001597238,(('EPI_ISL_414052':0.000000006,(('EPI_ISL_399973':0.0,'EPI_ISL_413679':0.0):0.001607142,'EPI_ISL_427951':0.001601044)0.812:0.001600712)0.847:0.001596375,((((('EPI_ISL_9029184':0.001596343,('EPI_ISL_414784':0.003199520,('EPI_ISL_405006':0.001596419,('EPI_ISL_609925':0.001596647,'EPI_ISL_609930':0.000000006)0.851:0.001596926)0.000:0.000000006)0.462:0.000000006)0.686:0.000000006,('EPI_ISL_414752':0.001597768,('EPI_ISL_527254':0.001596479,('EPI_ISL_4005744':0.001596479,'EPI_ISL_2455699':0.001596343)0.000:0.000000006)0.234:0.000000006)1.000:0.000000006)0.000:0.000000006,'EPI_ISL_6825319':0.001596479)0.000:0.000000006,('EPI_ISL_959867':0.0,'EPI_ISL_1840659':0.0,'EPI_ISL_527202':0.0,'EPI_ISL_527197':0.0,'EPI_ISL_403451':0.0,'EPI_ISL_406541':0.0,'EPI_ISL_527270':0.0,'EPI_ISL_410365':0.0,'EPI_ISL_463716':0.0,'EPI_ISL_412393':0.0,'EPI_ISL_480518':0.0,'EPI_ISL_404324':0.0,'EPI_ISL_414202':0.0,'EPI_ISL_412518':0.0,'EPI_ISL_412532':0.0,'EPI_ISL_428027':0.0,'EPI_ISL_427957':0.0,'EPI_ISL_427824':0.0,'EPI_ISL_435214':0.0,'EPI_ISL_427956':0.0,'EPI_ISL_412492':0.0):0.000000006)1.000:0.000000006,('EPI_ISL_503624':0.001596156,('EPI_ISL_414129':0.001597062,('EPI_ISL_414167':0.001596288,'EPI_ISL_405436':0.003200380)0.496:0.000000006)0.000:0.000000006)1.000:0.000000006)1.000:0.000000006)0.000:0.000000006)0.837:0.001597429)0.000:0.000000006,((((((((('EPI_ISL_376413':0.001596482,('EPI_ISL_503555':0.0,'EPI_ISL_503550':0.0,'EPI_ISL_353967':0.0,'EPI_ISL_353969':0.0):0.001596619)0.000:0.000000006,'EPI_ISL_510025':0.001596419)0.000:0.000000006,('EPI_ISL_338397':0.001596515,'EPI_ISL_336157':0.001596419)0.000:0.000000006)0.000:0.000000006,'EPI_ISL_644630':0.003201855)0.000:0.000000006,('EPI_ISL_427981':0.001596920,'EPI_ISL_401481':0.001596003)0.000:0.000000006)0.693:0.000000006,(((('EPI_ISL_453788':0.003199819,'EPI_ISL_362653':0.000000006)0.724:0.000000006,'EPI_ISL_356039':0.001600788)0.913:0.001597293,('EPI_ISL_419287':0.001596538,(('EPI_ISL_480422':0.001595494,'EPI_ISL_481290':0.000000006)0.881:0.001595732,(('EPI_ISL_644648':0.0,'EPI_ISL_644627':0.0):0.000000006,'EPI_ISL_637074':0.001595805)0.000:0.000000006)0.881:0.001596295)0.124:0.000000006)0.206:0.000000006,'EPI_ISL_345667':0.001596676)0.000:0.000000006)0.000:0.000000006,('EPI_ISL_369820':0.001596572,'EPI_ISL_12957484':0.001596419)0.736:0.000000006)0.000:0.000000006,'EPI_ISL_398723':0.006435165)0.000:0.000000006,((((((('EPI_ISL_959863':0.0,'EPI_ISL_4005752':0.0):0.001596456,('EPI_ISL_389844':0.003199380,(((('EPI_ISL_365658':0.0,'EPI_ISL_365656':0.0,'EPI_ISL_365666':0.0,'EPI_ISL_353930':0.0,'EPI_ISL_354103':0.0,'EPI_ISL_501905':0.0,'EPI_ISL_1837415':0.0,'EPI_ISL_2455562':0.0,'EPI_ISL_332704':0.0,'EPI_ISL_335966':0.0,'EPI_ISL_338157':0.0,'EPI_ISL_335326':0.0,'EPI_ISL_353939':0.0,'EPI_ISL_400350':0.0,'EPI_ISL_369082':0.0,'EPI_ISL_366534':0.0,'EPI_ISL_427902':0.0,'EPI_ISL_345669':0.0,'EPI_ISL_343379':0.0,'EPI_ISL_334373':0.0,'EPI_ISL_372942':0.0,'EPI_ISL_372944':0.0,'EPI_ISL_345245':0.0,'EPI_ISL_414163':0.0,'EPI_ISL_412888':0.0,'EPI_ISL_410369':0.0,'EPI_ISL_334203':0.0,'EPI_ISL_336148':0.0,'EPI_ISL_336167':0.0,'EPI_ISL_336164':0.0,'EPI_ISL_343447':0.0,'EPI_ISL_403221':0.0,'EPI_ISL_338410':0.0,'EPI_ISL_335393':0.0,'EPI_ISL_341227':0.0,'EPI_ISL_341238':0.0,'EPI_ISL_341256':0.0,'EPI_ISL_513968':0.0,'EPI_ISL_459730':0.0,'EPI_ISL_480507':0.0,'EPI_ISL_387217':0.0,'EPI_ISL_387232':0.0,'EPI_ISL_366572':0.0,'EPI_ISL_387256':0.0,'EPI_ISL_387241':0.0,'EPI_ISL_370633':0.0,'EPI_ISL_376519':0.0,'EPI_ISL_370175':0.0,'EPI_ISL_376410':0.0,'EPI_ISL_387293':0.0,'EPI_ISL_368937':0.0,'EPI_ISL_366947':0.0,'EPI_ISL_368949':0.0,'EPI_ISL_366483':0.0,'EPI_ISL_369809':0.0,'EPI_ISL_366604':0.0,'EPI_ISL_372618':0.0,'EPI_ISL_502002':0.0,'EPI_ISL_366724':0.0,'EPI_ISL_414766':0.0,'EPI_ISL_412570':0.0,'EPI_ISL_414081':0.0,'EPI_ISL_412517':0.0,'EPI_ISL_501795':0.0,'EPI_ISL_403811':0.0,'EPI_ISL_387838':0.0,'EPI_ISL_427961':0.0,'EPI_ISL_369761':0.0,'EPI_ISL_356749':0.0,'EPI_ISL_354787':0.0,'EPI_ISL_476014':0.0,'EPI_ISL_394195':0.0,'EPI_ISL_490080':0.0,'EPI_ISL_419293':0.0,'EPI_ISL_6825321':0.0,'EPI_ISL_644645':0.0,'EPI_ISL_427860':0.0,'EPI_ISL_369756':0.0,'EPI_ISL_369758':0.0,'EPI_ISL_358209':0.0,'EPI_ISL_398725':0.0,'EPI_ISL_363199':0.0,'EPI_ISL_346415':0.0,'EPI_ISL_398226':0.0,'EPI_ISL_398674':0.0,'EPI_ISL_481355':0.0,'EPI_ISL_419284':0.0):0.000000006,'EPI_ISL_453791':0.001597235)0.000:0.000000006,((('EPI_ISL_8582457':0.0,'EPI_ISL_405422':0.0,'EPI_ISL_527268':0.0):0.000000006,'EPI_ISL_527211':0.001597441)0.839:0.001598071,'EPI_ISL_759847':0.001597703)0.000:0.000000006)1.000:0.000000006,(((((((((('EPI_ISL_508547':0.001596525,('EPI_ISL_14866753':0.001597560,'EPI_ISL_453781':0.001596035)0.427:0.000000006)0.000:0.000000006,('EPI_ISL_406958':0.0,'EPI_ISL_405460':0.0,'EPI_ISL_414151':0.0,'EPI_ISL_527217':0.0,'EPI_ISL_404452':0.0,'EPI_ISL_959888':0.0):0.000000006)1.000:0.000000006,(('EPI_ISL_428249':0.001598181,('EPI_ISL_411901':0.001596375,('EPI_ISL_413630':0.0,'EPI_ISL_413626':0.0,'EPI_ISL_424991':0.0):0.000000006)0.000:0.000000006)0.892:0.001599254,'EPI_ISL_427882':0.001597542)0.000:0.000000006)0.000:0.000000006,'EPI_ISL_414849':0.004811724)0.837:0.001596744,'EPI_ISL_413631':0.001598949)0.000:0.000000006,('EPI_ISL_366521':0.000000006,'EPI_ISL_419295':0.001597876)0.831:0.001597243)0.000:0.000000006,'EPI_ISL_403450':0.003203767)0.000:0.000000006,('EPI_ISL_400357':0.003201405,'EPI_ISL_387292':0.000000006)0.928:0.001596272)0.000:0.000000006,(('EPI_ISL_370039':0.001596398,(('EPI_ISL_412506':0.0,'EPI_ISL_414205':0.0):0.003198814,('EPI_ISL_395079':0.003207591,('EPI_ISL_399792':0.001595223,('EPI_ISL_365667':0.001595495,('EPI_ISL_390449':0.0,'EPI_ISL_453797':0.0):0.000000006)0.000:0.000000006)0.911:0.003215255)0.063:0.001602050)0.735:0.000000006)0.735:0.000000006,('EPI_ISL_470822':0.001596619,'EPI_ISL_351982':0.001596786)0.000:0.000000006)0.000:0.000000006)0.000:0.000000006,'EPI_ISL_356058':0.001596858)0.000:0.000000006)0.000:0.000000006)0.584:0.000000006)0.000:0.000000006,('EPI_ISL_435242':0.001596153,((('EPI_ISL_366606':0.001596631,'EPI_ISL_412533':0.001596635)0.378:0.000000006,((('EPI_ISL_411859':0.001596003,(('EPI_ISL_609918':0.004813425,'EPI_ISL_405472':0.001596779)0.752:0.000000006,((((((('EPI_ISL_959868':0.001597759,'EPI_ISL_508595':0.000000006)0.873:0.001597054,'EPI_ISL_406546':0.001597054)0.000:0.000000006,('EPI_ISL_413624':0.003199683,'EPI_ISL_413629':0.000000006)0.843:0.001598342)0.000:0.000000006,('EPI_ISL_2932714':0.0,'EPI_ISL_1310806':0.0,'EPI_ISL_435187':0.0,'EPI_ISL_406549':0.0,'EPI_ISL_391078':0.0,'EPI_ISL_487070':0.0,'EPI_ISL_9029137':0.0,'EPI_ISL_508582':0.0,'EPI_ISL_959877':0.0,'EPI_ISL_527183':0.0,'EPI_ISL_453796':0.0,'EPI_ISL_959895':0.0):0.000000006)0.000:0.000000006,'EPI_ISL_428026':0.001596779)0.000:0.000000006,'EPI_ISL_410368':0.001596779)0.000:0.000000006,(('EPI_ISL_644631':0.001600847,('EPI_ISL_425372':0.003204522,'EPI_ISL_644636':0.000000006)0.788:0.001611410)0.798:0.001595461,('EPI_ISL_536818':0.001597455,'EPI_ISL_427988':0.000000006)0.845:0.001596676)0.000:0.000000006)0.000:0.000000006)0.000:0.000000006)0.936:0.003200297,('EPI_ISL_365653':0.000000006,'EPI_ISL_368812':0.001596375)0.904:0.001596420)0.000:0.000000006,((('EPI_ISL_427946':0.000000006,((('EPI_ISL_412499':0.000000006,(('EPI_ISL_414733':0.0,'EPI_ISL_427864':0.0):0.001597439,'EPI_ISL_13026389':0.009691257)0.735:0.000000006)0.000:0.000000006,('EPI_ISL_637072':0.000000006,'EPI_ISL_759846':0.001598283)0.000:0.000000006)0.000:0.000000006,'EPI_ISL_414723':0.001597640)0.917:0.003204596)0.814:0.001601909,(('EPI_ISL_3315859':0.004839249,'EPI_ISL_340472':0.003201583)0.000:0.000000006,(('EPI_ISL_365641':0.0,'EPI_ISL_644639':0.0):0.000000006,'EPI_ISL_419285':0.004809215)0.834:0.001597468)0.000:0.000000006)0.000:0.000000006,'EPI_ISL_644637':0.001596775)0.000:0.000000006)0.000:0.000000006)0.806:0.000000006,((((('EPI_ISL_333978':0.001596977,('EPI_ISL_390450':0.001596361,'EPI_ISL_333979':0.000000006)0.000:0.000000006)0.845:0.001597181,'EPI_ISL_369798':0.001596003)0.000:0.000000006,('EPI_ISL_959871':0.001596153,((((('EPI_ISL_14115618':0.000000006,'EPI_ISL_14115613':0.001597871)0.870:0.001595396,'EPI_ISL_481351':0.000000006)0.000:0.000000006,((('EPI_ISL_427958':0.000000006,'EPI_ISL_435245':0.001597510)0.849:0.001596759,'EPI_ISL_14771313':0.001596335)0.000:0.000000006,'EPI_ISL_7758814':0.001595879)0.000:0.000000006)0.000:0.000000006,(((('EPI_ISL_11670370':0.001598597,((((((('EPI_ISL_11814552':0.0,'EPI_ISL_9995287':0.0,'EPI_ISL_9994939':0.0,'EPI_ISL_12894023':0.0,'EPI_ISL_13049061':0.0):0.000000006,'EPI_ISL_12942290':0.003204270)0.873:0.001598804,'EPI_ISL_12241593':0.003206078)0.000:0.000000006,'EPI_ISL_13885587':0.001598455)0.000:0.000000006,('EPI_ISL_12241601':0.0,'EPI_ISL_12241596':0.0,'EPI_ISL_12241598':0.0,'EPI_ISL_12241587':0.0,'EPI_ISL_12241592':0.0,'EPI_ISL_12241594':0.0,'EPI_ISL_12241595':0.0,'EPI_ISL_9702164':0.0,'EPI_ISL_11814509':0.0,'EPI_ISL_11814545':0.0,'EPI_ISL_11814600':0.0,'EPI_ISL_13203558':0.0,'EPI_ISL_13885598':0.0,'EPI_ISL_10073514':0.0,'EPI_ISL_11887910':0.0,'EPI_ISL_12429494':0.0,'EPI_ISL_8896337':0.0,'EPI_ISL_9994830':0.0,'EPI_ISL_9995003':0.0,'EPI_ISL_10120187':0.0,'EPI_ISL_9994999':0.0,'EPI_ISL_13331553':0.0,'EPI_ISL_14387941':0.0,'EPI_ISL_14115517':0.0):0.000000006)0.000:0.000000006,('EPI_ISL_12241637':0.001598304,((('EPI_ISL_12241591':0.003204140,'EPI_ISL_11323858':0.001598979)0.000:0.000000006,'EPI_ISL_12942281':0.001598722)0.000:0.000000006,(('EPI_ISL_9482328':0.001598946,'EPI_ISL_13503236':0.001598882)0.000:0.000000006,'EPI_ISL_13638360':0.001598493)0.000:0.000000006)0.000:0.000000006)0.000:0.000000006)0.000:0.000000006,(('EPI_ISL_11323850':0.0,'EPI_ISL_9140505':0.0,'EPI_ISL_9482302':0.0):0.001603251,'EPI_ISL_14572741':0.001599023)0.000:0.000000006)0.000:0.000000006)0.963:0.004822896,'EPI_ISL_510024':0.000000006)0.834:0.001596063,((('EPI_ISL_14751125':0.003202143,('EPI_ISL_510028':0.0,'EPI_ISL_7861818':0.0,'EPI_ISL_7867417':0.0,'EPI_ISL_7758110':0.0,'EPI_ISL_9713668':0.0,'EPI_ISL_644638':0.0,'EPI_ISL_536810':0.0,'EPI_ISL_414729':0.0,'EPI_ISL_427869':0.0,'EPI_ISL_527226':0.0,'EPI_ISL_487147':0.0,'EPI_ISL_527267':0.0,'EPI_ISL_410376':0.0,'EPI_ISL_411864':0.0,'EPI_ISL_404269':0.0,'EPI_ISL_413666':0.0,'EPI_ISL_447827':0.0,'EPI_ISL_9029220':0.0,'EPI_ISL_414850':0.0,'EPI_ISL_435208':0.0,'EPI_ISL_414216':0.0,'EPI_ISL_414700':0.0,'EPI_ISL_414800':0.0,'EPI_ISL_427936':0.0,'EPI_ISL_414794':0.0,'EPI_ISL_414707':0.0,'EPI_ISL_414699':0.0,'EPI_ISL_414921':0.0,'EPI_ISL_435211':0.0,'EPI_ISL_428031':0.0,'EPI_ISL_503978':0.0,'EPI_ISL_499253':0.0,'EPI_ISL_1386240':0.0,'EPI_ISL_490081':0.0,'EPI_ISL_453792':0.0,'EPI_ISL_6825434':0.0,'EPI_ISL_427861':0.0,'EPI_ISL_414735':0.0,'EPI_ISL_576099':0.0,'EPI_ISL_644628':0.0,'EPI_ISL_510026':0.0,'EPI_ISL_5365818':0.0):0.000000006)0.000:0.000000006,(((((('EPI_ISL_14925890':0.004806407,((('EPI_ISL_9714214':0.0,'EPI_ISL_9714219':0.0):0.001594694,('EPI_ISL_9483612':0.000000006,'EPI_ISL_8896336':0.003195853)0.840:0.001594104)0.000:0.000000006,(('EPI_ISL_11814504':0.001593397,'EPI_ISL_9650309':0.000000006)0.858:0.001593917,(('EPI_ISL_4005757':0.0,'EPI_ISL_9483686':0.0,'EPI_ISL_9140500':0.0,'EPI_ISL_7638011':0.0,'EPI_ISL_8378561':0.0,'EPI_ISL_4005747':0.0):0.000000006,(('EPI_ISL_12241620':0.0,'EPI_ISL_12241589':0.0,'EPI_ISL_12241588':0.0):0.000000006,'EPI_ISL_6917705':0.001593466)0.866:0.001593900)0.000:0.000000006)0.876:0.000000006)0.000:0.000000006)0.918:0.003196749,(('EPI_ISL_12241608':0.0,'EPI_ISL_12241609':0.0):0.000000006,'EPI_ISL_14836397':0.001596537)0.887:0.001596020)0.000:0.000000006,((('EPI_ISL_404285':0.0,'EPI_ISL_428023':0.0):0.001595520,'EPI_ISL_5935441':0.001596834)0.000:0.000000006,'EPI_ISL_7868610':0.001595254)0.000:0.000000006)0.000:0.000000006,('EPI_ISL_644634':0.001596663,('EPI_ISL_412545':0.001595744,'EPI_ISL_1310812':0.001595680)0.000:0.000000006)0.000:0.000000006)1.000:0.000000006,('EPI_ISL_487122':0.001595583,('EPI_ISL_414079':0.001596245,('EPI_ISL_14918899':0.006426944,(((((('EPI_ISL_8929286':0.001595773,('EPI_ISL_12241585':0.0,'EPI_ISL_12241583':0.0):0.001595515)0.000:0.000000006,'EPI_ISL_9140508':0.001595950)0.000:0.000000006,('EPI_ISL_9994997':0.001596131,(((('EPI_ISL_15714654':0.004808346,(('EPI_ISL_15210626':0.001594606,(('EPI_ISL_15210618':0.0,'EPI_ISL_15210624':0.0,'EPI_ISL_15602035':0.0):0.001596040,('EPI_ISL_14816454':0.001594225,'EPI_ISL_15210582':0.000000006)0.874:0.001594501)0.000:0.000000006)0.000:0.000000006,(('EPI_ISL_15170862':0.001594901,('EPI_ISL_15544295':0.001593947,('EPI_ISL_14816455':0.0,'EPI_ISL_15210617':0.0):0.000000006)0.924:0.003195847)0.740:0.000000006,('EPI_ISL_14934966':0.0,'EPI_ISL_14570072':0.0,'EPI_ISL_15446865':0.0,'EPI_ISL_15190804':0.0,'EPI_ISL_14755434':0.0,'EPI_ISL_15602031':0.0):0.000000006)1.000:0.000000006)0.000:0.000000006)0.909:0.001594607,('EPI_ISL_15714661':0.004806764,'EPI_ISL_9402282':0.003216378)0.000:0.000000006)0.000:0.000000006,('EPI_ISL_14115619':0.000000006,'EPI_ISL_14115608':0.001593329)0.854:0.001593983)0.864:0.001595306,('EPI_ISL_15544284':0.003211708,'EPI_ISL_14854659':0.001586322)0.795:0.001613047)0.000:0.000000006)0.000:0.000000006)0.000:0.000000006,('EPI_ISL_9525979':0.001598247,(('EPI_ISL_12709126':0.004823013,('EPI_ISL_14115675':0.004811021,('EPI_ISL_14509050':0.001595266,'EPI_ISL_13699516':0.000000006)0.793:0.000000006)0.440:0.001609230)0.761:0.001588738,(('EPI_ISL_9029150':0.000000006,'EPI_ISL_504130':0.003196600)0.856:0.001595527,(('EPI_ISL_13953603':0.0,'EPI_ISL_14225415':0.0):0.003202023,('EPI_ISL_5743024':0.0,'EPI_ISL_12894018':0.0):0.000000006)0.000:0.000000006)0.873:0.001595981)0.000:0.000000006)1.000:0.000000006)0.000:0.000000006,('EPI_ISL_8577072':0.0,'EPI_ISL_14021694':0.0,'EPI_ISL_14144989':0.0,'EPI_ISL_14145012':0.0,'EPI_ISL_1386246':0.0,'EPI_ISL_4005443':0.0,'EPI_ISL_14854660':0.0,'EPI_ISL_15260059':0.0,'EPI_ISL_8576494':0.0):0.000000006)1.000:0.000000006,('EPI_ISL_12241640':0.003200887,'EPI_ISL_14854656':0.008047512)0.000:0.000000006)0.000:0.000000006)0.867:0.001597030)0.000:0.000000006)0.000:0.000000006)0.000:0.000000006,'EPI_ISL_408113':0.000000006)0.000:0.000000006)0.000:0.000000006,('EPI_ISL_7757578':0.001595776,('EPI_ISL_428666':0.0,'EPI_ISL_404297':0.0):0.001595363)0.000:0.000000006)0.000:0.000000006)0.000:0.000000006,(('EPI_ISL_527228':0.001603327,'EPI_ISL_404325':0.003198948)0.000:0.000000006,('EPI_ISL_2295785':0.001612047,('EPI_ISL_644643':0.001596153,('EPI_ISL_463803':0.001595557,'EPI_ISL_644635':0.001595468)0.000:0.000000006)0.000:0.000000006)1.000:0.000000006)0.000:0.000000006)0.000:0.000000006)1.000:0.000000006,((('EPI_ISL_14115625':0.001595958,'EPI_ISL_609924':0.000000006)0.820:0.001595958,'EPI_ISL_9713688':0.001595776)0.000:0.000000006,'EPI_ISL_401483':0.003198543)0.000:0.000000006)0.000:0.000000006)0.842:0.001596153)0.000:0.000000006,(('EPI_ISL_332421':0.000000006,'EPI_ISL_344868':0.003202320)0.851:0.001597235,('EPI_ISL_414891':0.000000006,'EPI_ISL_6825432':0.003208122)0.861:0.001597054)0.000:0.000000006)1.000:0.000000006,'EPI_ISL_381574':0.001628631)0.000:0.000000006)0.000:0.000000006)1.000:0.000000006)1.000:0.000000006,'EPI_ISL_365643':0.001596676)0.000:0.000000006,('EPI_ISL_369994':0.0,'EPI_ISL_6825358':0.0,'EPI_ISL_369752':0.0):0.001596295)0.000:0.000000006,(('EPI_ISL_414824':0.0,'EPI_ISL_414823':0.0):0.001604235,'EPI_ISL_370179':0.001597481)0.000:0.000000006)0.000:0.000000006,('EPI_ISL_463725':0.001596609,'EPI_ISL_480528':0.000000006)0.851:0.001596659)0.000:0.000000006)0.000:0.000000006)0.000:0.000000006,(('EPI_ISL_403087':0.000000006,'EPI_ISL_403080':0.001597518)0.917:0.003201114,'EPI_ISL_419282':0.001597660)0.000:0.000000006)0.000:0.000000006,'EPI_ISL_428574':0.001596946)0.308:0.001597812)0.000:0.000000006)0.354:0.000000006)0.000:0.000000006)1.000:0.000000006,(('EPI_ISL_338422':0.001596450,'EPI_ISL_356044':0.001601049)0.000:0.000000006,('EPI_ISL_338433':0.001596753,'EPI_ISL_334204':0.001596272)0.000:0.000000006)0.000:0.000000006)0.000:0.000000006)0.000:0.000000006,'EPI_ISL_364698':0.003199990)0.847:0.001597295)0.437:0.000000006,('EPI_ISL_320465':0.004814361,'EPI_ISL_332072':0.000000006)0.831:0.001596563)0.423:0.000000006,('EPI_ISL_369810':0.003200827,'EPI_ISL_320162':0.000000006)0.834:0.001596317)0.000:0.000000006,'EPI_ISL_320547':0.001597422)0.000:0.000000006)0.836:0.000000006,(('EPI_ISL_376653':0.001596380,('EPI_ISL_241950':0.001596321,'EPI_ISL_256096':0.001596013)0.000:0.000000006)0.197:0.001595900,(('EPI_ISL_4031238':0.0,'EPI_ISL_216106':0.0,'EPI_ISL_257914':0.0,'EPI_ISL_261829':0.0,'EPI_ISL_270257':0.0):0.000000006,(('EPI_ISL_234635':0.000000006,'EPI_ISL_266848':0.001597364)0.845:0.001596807,((('EPI_ISL_248224':0.0,'EPI_ISL_256090':0.0):0.001595904,(('EPI_ISL_4031222':0.000000006,'EPI_ISL_4031210':0.000000006)0.833:0.001595734,'EPI_ISL_275656':0.001596381)0.000:0.000000006)0.878:0.001596006,'EPI_ISL_312600':0.004811605)0.000:0.000000006)1.000:0.000000006)0.000:0.000000006)0.863:0.001596112)0.919:0.001742368)0.866:0.001751242)0.000:0.000000006,'EPI_ISL_206506':0.003199815)0.424:0.000000006,'EPI_ISL_164784':0.001595467)0.422:0.000000006)0.000:0.000000006,('EPI_ISL_205286':0.000000006,'EPI_ISL_177608':0.001598236)0.924:0.001594949)0.000:0.000000006,('EPI_ISL_502132':0.0,'EPI_ISL_502153':0.0):0.001595285)0.000:0.000000006,'EPI_ISL_210316':0.001595029)0.000:0.000000006,('EPI_ISL_206990':0.001597919,'EPI_ISL_235549':0.001594712)0.800:0.001602599)0.000:0.000000006,'EPI_ISL_223346':0.003199298)0.000:0.000000006,('EPI_ISL_427463':0.001611832,('EPI_ISL_421657':0.000000006,('EPI_ISL_427467':0.000000006,'EPI_ISL_287686':0.004845089)0.906:0.003197521)0.790:0.001594552)0.785:0.001597554)0.424:0.000000006,'EPI_ISL_237086':0.001595571)0.418:0.000000006)0.000:0.000000006,'EPI_ISL_232589':0.003196891)0.000:0.000000006,'EPI_ISL_218145':0.006429401)0.428:0.000000006,('EPI_ISL_237208':0.001595479,(('EPI_ISL_193599':0.0,'EPI_ISL_193306':0.0):0.001599433,'EPI_ISL_178497':0.001594948)0.804:0.001597284)0.000:0.000000006)0.000:0.000000006)0.422:0.000000006,((('EPI_ISL_268456':0.001559391,'EPI_ISL_277219':0.004892165)0.936:0.004857878,('EPI_ISL_214171':0.0,'EPI_ISL_298524':0.0,'EPI_ISL_319830':0.0):0.000000006)0.000:0.000000006,'EPI_ISL_232606':0.001597578)0.847:0.001594871)0.000:0.000000006,'EPI_ISL_210364':0.001595387)0.000:0.000000006,('EPI_ISL_216226':0.001594343,'EPI_ISL_421337':0.000000006)0.848:0.001594904)0.859:0.001738052,'EPI_ISL_153351':0.001594432)0.000:0.000000006)0.433:0.000000006,('EPI_ISL_150118':0.0,'EPI_ISL_159137':0.0):0.000000006)0.431:0.000000006)0.000:0.000000006,'EPI_ISL_278994':0.001593800)0.000:0.000000006,'EPI_ISL_163597':0.003193078)0.000:0.000000006,'EPI_ISL_167556':0.003195257)0.000:0.000000006,('EPI_ISL_15082336':0.0,'EPI_ISL_153354':0.0,'EPI_ISL_155656':0.0,'EPI_ISL_156997':0.0,'EPI_ISL_157117':0.0,'EPI_ISL_163677':0.0):0.000000006)0.910:0.001736919,('EPI_ISL_177074':0.001600338,('EPI_ISL_426175':0.003195400,'EPI_ISL_281280':0.000000006)0.586:0.001593881)0.763:0.000000006)0.642:0.000000006)0.000:0.000000006)0.436:0.000000006,'EPI_ISL_177082':0.001592880)0.436:0.000000006)0.000:0.000000006,'EPI_ISL_168953':0.001593344)0.445:0.000000006)0.000:0.000000006,('EPI_ISL_207930':0.0,'EPI_ISL_193302':0.0,'EPI_ISL_193597':0.0,'EPI_ISL_172628':0.0,'EPI_ISL_218971':0.0,'EPI_ISL_173261':0.0,'EPI_ISL_173260':0.0,'EPI_ISL_173272':0.0,'EPI_ISL_373023':0.0,'EPI_ISL_278989':0.0,'EPI_ISL_278987':0.0,'EPI_ISL_278849':0.0,'EPI_ISL_263186':0.0,'EPI_ISL_284271':0.0,'EPI_ISL_284313':0.0,'EPI_ISL_284649':0.0,'EPI_ISL_179477':0.0,'EPI_ISL_166442':0.0,'EPI_ISL_192647':0.0,'EPI_ISL_238341':0.0,'EPI_ISL_171598':0.0,'EPI_ISL_174000':0.0,'EPI_ISL_172924':0.0,'EPI_ISL_174011':0.0,'EPI_ISL_172927':0.0,'EPI_ISL_177691':0.0,'EPI_ISL_212221':0.0,'EPI_ISL_212220':0.0,'EPI_ISL_192043':0.0,'EPI_ISL_192126':0.0,'EPI_ISL_172642':0.0,'EPI_ISL_156810':0.0,'EPI_ISL_237211':0.0,'EPI_ISL_178492':0.0,'EPI_ISL_174820':0.0,'EPI_ISL_274852':0.0,'EPI_ISL_191450':0.0,'EPI_ISL_197576':0.0,'EPI_ISL_195795':0.0,'EPI_ISL_237281':0.0,'EPI_ISL_192130':0.0,'EPI_ISL_195811':0.0,'EPI_ISL_168854':0.0,'EPI_ISL_206500':0.0):0.000000006)0.000:0.000000006,'EPI_ISL_502123':0.001593145)0.447:0.000000006,('EPI_ISL_278986':0.001593313,'EPI_ISL_210317':0.003211324)0.671:0.000000006)0.083:0.000000006,('EPI_ISL_193601':0.001593998,'EPI_ISL_192640':0.001596765)0.727:0.000000052)0.000:0.000000006)0.435:0.000000006,(('EPI_ISL_188705':0.0,'EPI_ISL_237224':0.0,'EPI_ISL_207376':0.0,'EPI_ISL_195818':0.0):0.000000006,('EPI_ISL_4081983':0.014629439,'EPI_ISL_197809':0.000000006)0.849:0.001595087)0.871:0.001597640)0.427:0.000000006,('EPI_ISL_238315':0.0,'EPI_ISL_223349':0.0):0.001593400)0.000:0.000000006,('EPI_ISL_200783':0.000000006,('EPI_ISL_217921':0.001594256,'EPI_ISL_255355':0.004806819)0.000:0.000000006)0.912:0.001593546)0.000:0.000000006,(('EPI_ISL_237214':0.0,'EPI_ISL_237209':0.0,'EPI_ISL_237212':0.0,'EPI_ISL_173270':0.0,'EPI_ISL_173274':0.0,'EPI_ISL_237207':0.0,'EPI_ISL_173268':0.0):0.001587464,('EPI_ISL_172653':0.001593645,('EPI_ISL_172651':0.0,'EPI_ISL_172654':0.0):0.000000006)0.781:0.001601655)0.789:0.001602288)0.000:0.000000006,'EPI_ISL_167597':0.001593145)0.423:0.000000006,'EPI_ISL_167633':0.001593207)0.433:0.000000006)0.000:0.000000006,('EPI_ISL_263184':0.001592612,('EPI_ISL_175262':0.0,'EPI_ISL_175253':0.0):0.000000006)0.846:0.001593093)0.429:0.000000006,('EPI_ISL_210300':0.000000006,'EPI_ISL_221604':0.003193427)0.843:0.001593546)0.000:0.000000006,('EPI_ISL_205296':0.004808206,('EPI_ISL_235344':0.001594525,('EPI_ISL_220959':0.001594799,('EPI_ISL_230420':0.0,'EPI_ISL_230421':0.0):0.003196190)0.000:0.000000006)0.000:0.000000006)0.854:0.001603747)0.425:0.000000006,('EPI_ISL_228129':0.001594403,'EPI_ISL_212219':0.004799230)0.613:0.000000006)0.000:0.000000006,(('EPI_ISL_170148':0.0,'EPI_ISL_172637':0.0,'EPI_ISL_171850':0.0,'EPI_ISL_237268':0.0,'EPI_ISL_237243':0.0):0.001594341,('EPI_ISL_174010':0.0,'EPI_ISL_188709':0.0):0.000000006)0.849:0.001593776)0.419:0.000000006,'EPI_ISL_504865':0.001593066)0.000:0.000000006)0.419:0.000000006,('EPI_ISL_230532':0.000000006,'EPI_ISL_230534':0.001597282)0.866:0.001593957)0.438:0.000000006)0.000:0.000000006,(('EPI_ISL_192048':0.000000006,(('EPI_ISL_328782':0.0,'EPI_ISL_328780':0.0,'EPI_ISL_328781':0.0):0.004834411,'EPI_ISL_502133':0.003219806)0.768:0.001587041)0.743:0.000000006,'EPI_ISL_502145':0.003196991)0.832:0.001593957)0.000:0.000000006,'EPI_ISL_502167':0.004802420)0.828:0.001737320)0.344:0.000000006,('EPI_ISL_205297':0.004813247,'EPI_ISL_173265':0.004804286)0.772:0.000000008)0.174:0.000000006)0.467:0.000000006)0.000:0.000000006,'EPI_ISL_163674':0.001594372)0.430:0.000000006,('EPI_ISL_175880':0.0,'EPI_ISL_502116':0.0,'EPI_ISL_502122':0.0,'EPI_ISL_167563':0.0,'EPI_ISL_156916':0.0,'EPI_ISL_155008':0.0,'EPI_ISL_202957':0.0,'EPI_ISL_167618':0.0,'EPI_ISL_167680':0.0,'EPI_ISL_167684':0.0,'EPI_ISL_176991':0.0,'EPI_ISL_145539':0.0,'EPI_ISL_176986':0.0,'EPI_ISL_161332':0.0,'EPI_ISL_263246':0.0,'EPI_ISL_263226':0.0,'EPI_ISL_263225':0.0,'EPI_ISL_263196':0.0,'EPI_ISL_263129':0.0,'EPI_ISL_263163':0.0,'EPI_ISL_237084':0.0,'EPI_ISL_161861':0.0,'EPI_ISL_263140':0.0):0.000000006)0.424:0.000000006)0.000:0.000000006)0.412:0.000000006,'EPI_ISL_175254':0.003195991)0.000:0.000000006,'EPI_ISL_195662':0.001594454)0.449:0.000000006,'EPI_ISL_427423':0.003195598)0.000:0.000000006,'EPI_ISL_146125':0.001593957)0.000:0.000000006,(('EPI_ISL_502161':0.0,'EPI_ISL_502094':0.0):0.000000006,'EPI_ISL_502114':0.001596125)0.949:0.004811356)0.451:0.000000006)0.792:0.000000006)0.868:0.002217256,'EPI_ISL_263302':0.000000006)0.918:0.006802943,((((((((((((((('EPI_ISL_145504':0.001595358,'EPI_ISL_176803':0.003196990)0.793:0.000000006,((((((((('EPI_ISL_282076':0.003196968,('EPI_ISL_429836':0.003198072,((('EPI_ISL_1347992':0.001595329,'EPI_ISL_147235':0.006420757)0.000:0.000000006,(((((((((((('EPI_ISL_163596':0.001596739,(('EPI_ISL_150683':0.000000006,'EPI_ISL_504831':0.007127311)0.849:0.001767167,('EPI_ISL_150679':0.0,'EPI_ISL_150687':0.0,'EPI_ISL_159533':0.0,'EPI_ISL_14749478':0.0):0.000000006)0.617:0.000000006)0.000:0.000000006,(('EPI_ISL_218017':0.0,'EPI_ISL_218554':0.0,'EPI_ISL_218531':0.0,'EPI_ISL_218530':0.0,'EPI_ISL_218503':0.0,'EPI_ISL_218527':0.0,'EPI_ISL_218528':0.0,'EPI_ISL_218553':0.0,'EPI_ISL_218522':0.0):0.000000006,('EPI_ISL_218526':0.0,'EPI_ISL_218523':0.0):0.001594913)0.929:0.003196749)0.000:0.000000006,('EPI_ISL_278910':0.001596750,('EPI_ISL_278836':0.001600229,(('EPI_ISL_4083716':0.0,'EPI_ISL_14749657':0.0):0.009754096,('EPI_ISL_278831':0.001596302,(('EPI_ISL_4083705':0.006520029,((('EPI_ISL_14749656':0.000000006,'EPI_ISL_4083713':0.006439177)0.913:0.003206803,'EPI_ISL_4083711':0.001599906)0.000:0.000000006,('EPI_ISL_4083709':0.0,'EPI_ISL_14751211':0.0):0.000000006)0.861:0.003205615)0.977:0.009909693,'EPI_ISL_14751273':0.008225479)0.733:0.001516005)0.000:0.000000006)0.905:0.003202488)0.884:0.003232135)0.803:0.001596153)0.000:0.000000006,'EPI_ISL_156806':0.000000006)0.000:0.000000006,'EPI_ISL_14749475':0.001596946)0.848:0.001767616,'EPI_ISL_138692':0.001595177)0.387:0.000000006,'EPI_ISL_378613':0.009741250)0.000:0.000000006,'EPI_ISL_149645':0.003198514)0.434:0.000000006,(('EPI_ISL_502151':0.001596125,('EPI_ISL_502126':0.0,'EPI_ISL_502152':0.0):0.000000006)0.891:0.001596152,('EPI_ISL_189623':0.001597370,('EPI_ISL_149637':0.0,'EPI_ISL_263308':0.0):0.000000006)0.000:0.000000006)0.848:0.001595662)0.434:0.000000006,(('EPI_ISL_14749481':0.003202007,('EPI_ISL_221955':0.001597372,'EPI_ISL_266232':0.000000006)0.995:0.013015392)0.884:0.003248220,'EPI_ISL_1347550':0.001591654)0.785:0.001601997)0.000:0.000000006,('EPI_ISL_502181':0.001595362,'EPI_ISL_393948':0.000000006)0.855:0.001595029)0.000:0.000000006,('EPI_ISL_167591':0.000000006,('EPI_ISL_202969':0.0,'EPI_ISL_257190':0.0):0.004814771)0.908:0.003198590)0.442:0.000000006)0.000:0.000000006,'EPI_ISL_141598':0.001598356)0.000:0.000000006)0.438:0.000000006)0.000:0.000000006,(('EPI_ISL_195983':0.000000006,'EPI_ISL_195985':0.001594622)0.936:0.003197092,(('EPI_ISL_195984':0.0,'EPI_ISL_193734':0.0):0.000000006,(('EPI_ISL_195987':0.001597487,'EPI_ISL_295530':0.000000006)0.854:0.001596254,('EPI_ISL_195986':0.004807418,'EPI_ISL_202953':0.001596679)0.000:0.000000006)0.999:0.000000006)0.000:0.000000006)0.854:0.001595388)0.000:0.000000006,('EPI_ISL_151482':0.001595388,(('EPI_ISL_402274':0.0,'EPI_ISL_485562':0.0):0.001596381,'EPI_ISL_189220':0.000000006)0.000:0.000000006)0.853:0.001595388)0.000:0.000000006,'EPI_ISL_150650':0.004805123)0.000:0.000000006,'EPI_ISL_421527':0.003198811)0.444:0.000000006,((((((('EPI_ISL_172652':0.001595972,'EPI_ISL_502075':0.001597731)0.000:0.000000006,(('EPI_ISL_163650':0.003207245,((((('EPI_ISL_502141':0.0,'EPI_ISL_170845':0.0):0.000000006,'EPI_ISL_252707':0.004806863)0.831:0.001596031,'EPI_ISL_143737':0.001596333)0.000:0.000000006,'EPI_ISL_159349':0.000000006)0.000:0.000000006,('EPI_ISL_157753':0.003199546,'EPI_ISL_157157':0.003199420)0.729:0.000000006)0.000:0.000000006)0.869:0.001596146,'EPI_ISL_166412':0.004808526)0.000:0.000000006)0.000:0.000000006,((('EPI_ISL_177072':0.0,'EPI_ISL_192049':0.0):0.001596536,(('EPI_ISL_426177':0.0,'EPI_ISL_428979':0.0,'EPI_ISL_167601':0.0,'EPI_ISL_167643':0.0,'EPI_ISL_237083':0.0):0.000000006,'EPI_ISL_210348':0.006430116)0.000:0.000000006)0.000:0.000000006,(('EPI_ISL_421533':0.0,'EPI_ISL_502098':0.0):0.001596190,('EPI_ISL_428983':0.003199172,'EPI_ISL_168842':0.004811614)0.000:0.000000006)0.974:0.000000006)0.000:0.000000006)0.000:0.000000006,'EPI_ISL_205289':0.009684339)0.837:0.001595953,('EPI_ISL_167624':0.000000006,('EPI_ISL_171845':0.006422402,'EPI_ISL_282690':0.009713410)0.000:0.000000006)0.926:0.001602780)0.000:0.000000006,((('EPI_ISL_381062':0.009704642,'EPI_ISL_157160':0.003200278)0.745:0.000000006,('EPI_ISL_15082230':0.0,'EPI_ISL_150298':0.0,'EPI_ISL_167599':0.0,'EPI_ISL_153089':0.0,'EPI_ISL_171806':0.0,'EPI_ISL_189963':0.0):0.000000006)0.997:0.000000006,(((('EPI_ISL_167664':0.001595944,('EPI_ISL_202958':0.000000006,'EPI_ISL_167614':0.001596230)0.000:0.000000006)0.853:0.001596132,'EPI_ISL_145499':0.001596544)0.000:0.000000006,('EPI_ISL_155009':0.001599721,(('EPI_ISL_189958':0.0,'EPI_ISL_189967':0.0,'EPI_ISL_189957':0.0):0.000000006,'EPI_ISL_189961':0.001596418)0.811:0.001599774)0.799:0.001594740)0.000:0.000000006,((('EPI_ISL_189964':0.001596034,'EPI_ISL_167558':0.003199272)0.517:0.000000006,'EPI_ISL_172193':0.001595811)0.000:0.000000006,(('EPI_ISL_202981':0.001597597,('EPI_ISL_155605':0.001596173,(('EPI_ISL_15082329':0.0,'EPI_ISL_14749484':0.0):0.000000006,'EPI_ISL_156762':0.001595791)0.000:0.000000006)0.000:0.000000006)0.859:0.001595985,('EPI_ISL_167619':0.001604330,('EPI_ISL_278993':0.001596961,('EPI_ISL_202967':0.001596244,('EPI_ISL_167634':0.0,'EPI_ISL_167656':0.0):0.000000006)0.000:0.000000006)0.808:0.001602948)0.795:0.001597681)0.000:0.000000006)0.000:0.000000006)1.000:0.000000006)0.000:0.000000006)0.000:0.000000006,'EPI_ISL_189959':0.001595501)0.921:0.003198059)0.000:0.000000006,'EPI_ISL_141545':0.001595252)0.000:0.000000006,'EPI_ISL_15082229':0.001599263)0.441:0.000000006,('EPI_ISL_502156':0.001595134,'EPI_ISL_140999':0.001595253)0.625:0.000000006)0.000:0.000000006)0.426:0.000000006,('EPI_ISL_334474':0.0,'EPI_ISL_334472':0.0,'EPI_ISL_334473':0.0,'EPI_ISL_334471':0.0,'EPI_ISL_502092':0.0,'EPI_ISL_147504':0.0,'EPI_ISL_195164':0.0,'EPI_ISL_1347833':0.0,'EPI_ISL_156274':0.0,'EPI_ISL_15082225':0.0,'EPI_ISL_15082224':0.0,'EPI_ISL_15082227':0.0,'EPI_ISL_189309':0.0,'EPI_ISL_145685':0.0,'EPI_ISL_1354478':0.0,'EPI_ISL_174248':0.0):0.000000006)0.000:0.000000006,'EPI_ISL_15082226':0.001595111)0.441:0.000000006,('EPI_ISL_145509':0.003196942,'EPI_ISL_195140':0.004807358)0.444:0.000000006)0.000:0.000000006,'EPI_ISL_157488':0.001594614)0.455:0.000000006,('EPI_ISL_278998':0.003197369,'EPI_ISL_156812':0.004810529)0.890:0.000000006)0.438:0.000000006,'EPI_ISL_145496':0.001594872)0.000:0.000000006,('EPI_ISL_207965':0.000000006,'EPI_ISL_282733':0.003217796)0.985:0.009687260)0.000:0.000000006,'EPI_ISL_502091':0.001595662)0.437:0.000000006,('EPI_ISL_1347689':0.000000006,('EPI_ISL_136505':0.0,'EPI_ISL_136506':0.0):0.001596102)0.867:0.001595843)0.000:0.000000006,('EPI_ISL_502101':0.003253713,'EPI_ISL_381066':0.006496175)0.761:0.001557199)0.448:0.000000006,('EPI_ISL_189634':0.003200690,('EPI_ISL_189627':0.000000006,'EPI_ISL_189157':0.003196394)0.000:0.000000006)0.937:0.003196459)0.772:0.000000006,('EPI_ISL_282540':0.014717303,('EPI_ISL_162674':0.0,'EPI_ISL_164468':0.0):0.000000006)0.852:0.001555484)0.773:0.000000006,'EPI_ISL_147529':0.001594763)0.349:0.003102288)0.946:0.008301342,((((('EPI_ISL_224767':0.0,'EPI_ISL_224766':0.0,'EPI_ISL_224772':0.0):0.003192532,((('EPI_ISL_89373':0.0,'EPI_ISL_133122':0.0,'EPI_ISL_133125':0.0,'EPI_ISL_131677':0.0,'EPI_ISL_191398':0.0):0.000000006,(('EPI_ISL_133118':0.001591976,((('EPI_ISL_133126':0.0,'EPI_ISL_95331':0.0):0.000000006,'EPI_ISL_153876':0.001592614)0.000:0.000000006,('EPI_ISL_191292':0.001593014,'EPI_ISL_206880':0.003196524)0.782:0.001602955)0.000:0.000000006)0.867:0.001591740,('EPI_ISL_191393':0.001592328,'EPI_ISL_135255':0.001591816)0.000:0.000000006)0.000:0.000000006)0.000:0.000000006,('EPI_ISL_381069':0.003193024,('EPI_ISL_381047':0.006445761,'EPI_ISL_381067':0.008149314)0.935:0.006494951)0.968:0.008072300)0.861:0.001587215)0.741:0.000000006,(((('EPI_ISL_140407':0.0,'EPI_ISL_177717':0.0,'EPI_ISL_177718':0.0,'EPI_ISL_177715':0.0,'EPI_ISL_94562':0.0,'EPI_ISL_164851':0.0,'EPI_ISL_101906':0.0,'EPI_ISL_90270':0.0,'EPI_ISL_90269':0.0,'EPI_ISL_133053':0.0,'EPI_ISL_132997':0.0,'EPI_ISL_151066':0.0,'EPI_ISL_95333':0.0,'EPI_ISL_191403':0.0,'EPI_ISL_206868':0.0,'EPI_ISL_191311':0.0,'EPI_ISL_158621':0.0,'EPI_ISL_85572':0.0,'EPI_ISL_88110':0.0,'EPI_ISL_369608':0.0,'EPI_ISL_95084':0.0,'EPI_ISL_263126':0.0,'EPI_ISL_93272':0.0,'EPI_ISL_182872':0.0):0.000000006,('EPI_ISL_139380':0.001591580,'EPI_ISL_87463':0.003191922)0.718:0.000000006)0.000:0.000000006,('EPI_ISL_429661':0.000000006,'EPI_ISL_195259':0.004823153)0.739:0.000000006)0.946:0.000000006,((('EPI_ISL_101910':0.003189119,((('EPI_ISL_104330':0.001592520,'EPI_ISL_206877':0.003202409)0.000:0.000000006,((('EPI_ISL_328827':0.0,'EPI_ISL_328822':0.0,'EPI_ISL_328828':0.0,'EPI_ISL_328819':0.0,'EPI_ISL_328818':0.0):0.000000006,'EPI_ISL_328820':0.001593004)0.992:0.009753365,((('EPI_ISL_328834':0.0,'EPI_ISL_328829':0.0,'EPI_ISL_328826':0.0,'EPI_ISL_328785':0.0):0.000000006,(((('EPI_ISL_328816':0.001594186,(('EPI_ISL_328813':0.0,'EPI_ISL_328812':0.0):0.001594534,'EPI_ISL_328771':0.001594951)0.000:0.000000006)0.000:0.000000006,('EPI_ISL_328776':0.0,'EPI_ISL_366227':0.0,'EPI_ISL_366228':0.0):0.000000006)0.000:0.000000006,'EPI_ISL_328783':0.001594782)0.000:0.000000006,((((('EPI_ISL_9589101':0.0,'EPI_ISL_9572830':0.0):0.000000006,('EPI_ISL_9572825':0.001598563,('EPI_ISL_9572829':0.0,'EPI_ISL_9572826':0.0):0.000000006)0.915:0.001594125)0.000:0.000000006,'EPI_ISL_9572832':0.003194443)0.840:0.001593938,('EPI_ISL_366226':0.0,'EPI_ISL_366223':0.0,'EPI_ISL_366222':0.0,'EPI_ISL_366221':0.0,'EPI_ISL_366225':0.0,'EPI_ISL_366224':0.0):0.000000006)0.000:0.000000006,'EPI_ISL_366220':0.001593418)0.881:0.001594224)0.848:0.001594708)0.000:0.000000006,'EPI_ISL_328824':0.001595213)0.969:0.008082690)0.755:0.001579849)0.000:0.000000006,('EPI_ISL_501503':0.003243229,'EPI_ISL_501502':0.008049179)0.942:0.006442490)0.841:0.001592000)0.000:0.000000006,'EPI_ISL_421694':0.001591867)0.000:0.000000006,((((((('EPI_ISL_196013':0.001594816,('EPI_ISL_196030':0.0,'EPI_ISL_196015':0.0):0.000000006)0.783:0.001518032,(('EPI_ISL_195982':0.001595540,('EPI_ISL_196022':0.0,'EPI_ISL_196011':0.0):0.000000006)0.000:0.000000006,('EPI_ISL_295529':0.001597034,('EPI_ISL_295528':0.001596614,'EPI_ISL_295546':0.004811420)0.000:0.000000006)0.897:0.001596006)0.890:0.003293449)0.995:0.013158151,('EPI_ISL_168413':0.001594022,(('EPI_ISL_168409':0.0,'EPI_ISL_173580':0.0,'EPI_ISL_168408':0.0):0.000000006,('EPI_ISL_236925':0.009791798,(('EPI_ISL_174327':0.0,'EPI_ISL_174329':0.0,'EPI_ISL_174323':0.0,'EPI_ISL_174335':0.0,'EPI_ISL_174334':0.0,'EPI_ISL_174324':0.0,'EPI_ISL_174339':0.0,'EPI_ISL_174331':0.0,'EPI_ISL_174328':0.0,'EPI_ISL_174332':0.0):0.001593757,(('EPI_ISL_173579':0.0,'EPI_ISL_167967':0.0,'EPI_ISL_173576':0.0,'EPI_ISL_167966':0.0,'EPI_ISL_167968':0.0):0.000000006,'EPI_ISL_173577':0.000000006)0.000:0.000000006)0.939:0.003194319)0.000:0.000000006)0.000:0.000000006)0.904:0.003268171)0.762:0.001546832,('EPI_ISL_95500':0.001591620,(('EPI_ISL_89933':0.001602620,(('EPI_ISL_95348':0.001591036,'EPI_ISL_88102':0.001591109)0.000:0.000000006,'EPI_ISL_88100':0.001590669)0.845:0.001591639)0.000:0.000000006,'EPI_ISL_124452':0.000000006)0.000:0.000000006)0.809:0.001594985)0.803:0.001598899,'EPI_ISL_177716':0.001591568)0.000:0.000000006,('EPI_ISL_90582':0.001591451,(('EPI_ISL_89957':0.003209412,'EPI_ISL_208738':0.001585915)0.761:0.001599847,('EPI_ISL_195170':0.001572369,'EPI_ISL_195169':0.004832090)0.441:0.003219022)0.710:0.000000006)0.710:0.000000006)0.999:0.000000006,(((((('EPI_ISL_164365':0.0,'EPI_ISL_164367':0.0,'EPI_ISL_164346':0.0,'EPI_ISL_164353':0.0,'EPI_ISL_164354':0.0,'EPI_ISL_164343':0.0,'EPI_ISL_164369':0.0,'EPI_ISL_164350':0.0,'EPI_ISL_164355':0.0,'EPI_ISL_164347':0.0,'EPI_ISL_181096':0.0):0.000000006,'EPI_ISL_164348':0.000000006)0.000:0.000000006,((((('EPI_ISL_218612':0.0,'EPI_ISL_218613':0.0,'EPI_ISL_218602':0.0,'EPI_ISL_218606':0.0,'EPI_ISL_218604':0.0,'EPI_ISL_218600':0.0,'EPI_ISL_218607':0.0,'EPI_ISL_218608':0.0,'EPI_ISL_218601':0.0,'EPI_ISL_218610':0.0):0.012977017,(('EPI_ISL_164475':0.0,'EPI_ISL_164473':0.0,'EPI_ISL_164474':0.0):0.000000006,'EPI_ISL_160814':0.003193109)0.792:0.001629014)0.785:0.001567611,('EPI_ISL_94904':0.0,'EPI_ISL_101547':0.0):0.001594235)0.000:0.000000006,(('EPI_ISL_253934':0.001580072,'EPI_ISL_253935':0.003226500)0.988:0.009738339,((('EPI_ISL_218279':0.0,'EPI_ISL_218277':0.0,'EPI_ISL_218280':0.0):0.001594429,(('EPI_ISL_218274':0.0,'EPI_ISL_218272':0.0,'EPI_ISL_218275':0.0,'EPI_ISL_218276':0.0,'EPI_ISL_218273':0.0):0.000000006,'EPI_ISL_218278':0.001595004)0.000:0.000000006)0.976:0.006433535,('EPI_ISL_218304':0.0,'EPI_ISL_218306':0.0,'EPI_ISL_218305':0.0):0.004803330)0.000:0.000000006)0.940:0.003193351)0.831:0.001593196,('EPI_ISL_168403':0.000000006,('EPI_ISL_168411':0.000000006,'EPI_ISL_168410':0.001591077)0.851:0.001591106)0.000:0.000000006)0.140:0.001592180)0.851:0.001592180,(('EPI_ISL_426490':0.001591624,'EPI_ISL_426493':0.000000006)0.745:0.000000052,'EPI_ISL_189080':0.003220921)0.000:0.000000006)0.000:0.000000006,'EPI_ISL_95185':0.001597948)0.000:0.000000006,(('EPI_ISL_195101':0.006427217,((('EPI_ISL_195048':0.003203714,'EPI_ISL_97359':0.001591246)0.336:0.000000006,('EPI_ISL_133102':0.004796169,'EPI_ISL_95243':0.000000006)0.829:0.001591625)0.000:0.000000006,(('EPI_ISL_127887':0.001591260,'EPI_ISL_95176':0.000000006)0.847:0.001591319,(('EPI_ISL_426138':0.000000006,(('EPI_ISL_4081286':0.011350695,((('EPI_ISL_141542':0.004796715,('EPI_ISL_1361638':0.003212164,'EPI_ISL_269975':0.003209652)0.000:0.000000006)0.000:0.000000006,('EPI_ISL_127690':0.0,'EPI_ISL_129015':0.0,'EPI_ISL_193580':0.0,'EPI_ISL_194044':0.0):0.000000006)1.000:0.000000006,(('EPI_ISL_269977':0.001591531,('EPI_ISL_116258':0.001598733,('EPI_ISL_208697':0.001602284,'EPI_ISL_208728':0.001596054)0.796:0.001601343)0.790:0.001594979)0.000:0.000000006,(('EPI_ISL_208706':0.001591620,'EPI_ISL_288256':0.001591440)0.000:0.000000006,(('EPI_ISL_279000':0.0,'EPI_ISL_149711':0.0):0.001591065,('EPI_ISL_369641':0.001598452,'EPI_ISL_1360112':0.001586971)0.804:0.001596056)0.000:0.000000006)0.000:0.000000006)0.923:0.000000006)0.000:0.000000006)0.848:0.001591246,'EPI_ISL_399206':0.011407584)0.000:0.000000006)0.999:0.000000006,(('EPI_ISL_263243':0.004797410,(('EPI_ISL_263236':0.0,'EPI_ISL_263139':0.0,'EPI_ISL_263232':0.0,'EPI_ISL_263262':0.0):0.000000006,('EPI_ISL_224761':0.006404808,('EPI_ISL_4081371':0.019668383,('EPI_ISL_4081386':0.012930699,('EPI_ISL_257494':0.001590360,'EPI_ISL_257502':0.000000006)0.989:0.012950962)0.000:0.000000006)0.993:0.009683112)0.432:0.000000006)0.000:0.000000006)0.000:0.000000006,('EPI_ISL_700766':0.003226044,'EPI_ISL_700750':0.004977034)0.757:0.001584559)0.866:0.001590956)0.000:0.000000006)0.000:0.000000006)1.000:0.000000006)0.000:0.000000006,(('EPI_ISL_128694':0.0,'EPI_ISL_188657':0.0):0.001591592,(((('EPI_ISL_218481':0.001591161,(((((('EPI_ISL_117047':0.0,'EPI_ISL_161704':0.0):0.001592481,('EPI_ISL_369647':0.003190238,'EPI_ISL_369637':0.001592794)0.000:0.000000006)0.000:0.000000006,(((((('EPI_ISL_369631':0.004805905,('EPI_ISL_369627':0.0,'EPI_ISL_369635':0.0,'EPI_ISL_129195':0.0):0.001592104)0.315:0.000000006,('EPI_ISL_147304':0.0,'EPI_ISL_147600':0.0):0.001593622)0.000:0.000000006,(('EPI_ISL_167113':0.0,'EPI_ISL_167112':0.0,'EPI_ISL_369629':0.0,'EPI_ISL_369630':0.0,'EPI_ISL_369645':0.0,'EPI_ISL_129194':0.0,'EPI_ISL_369640':0.0,'EPI_ISL_369634':0.0,'EPI_ISL_369644':0.0,'EPI_ISL_134841':0.0,'EPI_ISL_129016':0.0,'EPI_ISL_111395':0.0,'EPI_ISL_117054':0.0,'EPI_ISL_115085':0.0,'EPI_ISL_118689':0.0,'EPI_ISL_128404':0.0,'EPI_ISL_121448':0.0,'EPI_ISL_128403':0.0,'EPI_ISL_146787':0.0,'EPI_ISL_146786':0.0,'EPI_ISL_103740':0.0,'EPI_ISL_302510':0.0,'EPI_ISL_110113':0.0,'EPI_ISL_194215':0.0):0.000000006,('EPI_ISL_369633':0.0,'EPI_ISL_369650':0.0):0.001591859)0.000:0.000000006)1.000:0.000000006,'EPI_ISL_117346':0.003190819)0.000:0.000000006,(('EPI_ISL_282478':0.000000006,'EPI_ISL_378592':0.004832807)1.000:0.021480979,('EPI_ISL_275573':0.003192248,('EPI_ISL_282494':0.017930208,('EPI_ISL_378639':0.023246398,'EPI_ISL_4081377':0.021857867)0.787:0.003434821)0.414:0.000000006)0.000:0.000000006)0.845:0.001592906)0.000:0.000000006,('EPI_ISL_263291':0.001592282,'EPI_ISL_502118':0.001592794)0.000:0.000000006)1.000:0.000000006)0.000:0.000000006,('EPI_ISL_369649':0.001635216,'EPI_ISL_122599':0.001598061)0.000:0.000000006)0.715:0.000000006,'EPI_ISL_207173':0.008030853)0.828:0.001591932,('EPI_ISL_146754':0.001594030,('EPI_ISL_96007':0.001591679,('EPI_ISL_369632':0.001592419,(('EPI_ISL_134453':0.001592151,'EPI_ISL_194194':0.003190472)0.318:0.000000006,'EPI_ISL_208696':0.001591719)0.000:0.000000006)0.858:0.001591932)0.226:0.000000006)0.544:0.000000006)0.589:0.000000006)0.000:0.000000006,((((('EPI_ISL_141551':0.001593776,'EPI_ISL_208740':0.000000006)0.891:0.004796422,('EPI_ISL_164387':0.001594718,'EPI_ISL_94551':0.001591770)0.733:0.000000006)0.905:0.000000006,(('EPI_ISL_164594':0.001592511,(((('EPI_ISL_94566':0.0,'EPI_ISL_101901':0.0,'EPI_ISL_123425':0.0,'EPI_ISL_139377':0.0,'EPI_ISL_101912':0.0,'EPI_ISL_139379':0.0,'EPI_ISL_133097':0.0,'EPI_ISL_87465':0.0,'EPI_ISL_135249':0.0,'EPI_ISL_101543':0.0,'EPI_ISL_86564':0.0,'EPI_ISL_13871190':0.0,'EPI_ISL_194197':0.0,'EPI_ISL_91293':0.0,'EPI_ISL_181404':0.0,'EPI_ISL_164497':0.0,'EPI_ISL_164389':0.0,'EPI_ISL_164390':0.0,'EPI_ISL_160785':0.0,'EPI_ISL_160446':0.0,'EPI_ISL_160438':0.0,'EPI_ISL_164388':0.0,'EPI_ISL_161630':0.0,'EPI_ISL_161628':0.0,'EPI_ISL_160441':0.0,'EPI_ISL_161624':0.0,'EPI_ISL_161840':0.0,'EPI_ISL_162683':0.0,'EPI_ISL_162682':0.0,'EPI_ISL_161626':0.0,'EPI_ISL_161629':0.0):0.000000006,('EPI_ISL_106850':0.003199776,('EPI_ISL_329079':0.0,'EPI_ISL_399201':0.0):0.006425648)0.735:0.001602075)0.000:0.000000006,'EPI_ISL_88067':0.001591161)0.000:0.000000006,'EPI_ISL_393909':0.001592217)0.000:0.000000006)0.000:0.000000006,'EPI_ISL_218480':0.001592138)0.000:0.000000006)0.000:0.000000006,(('EPI_ISL_502159':0.001592204,('EPI_ISL_218477':0.001591797,'EPI_ISL_83885':0.001591932)0.000:0.000000006)0.538:0.000000006,'EPI_ISL_95328':0.001592204)0.000:0.000000006)0.000:0.000000006,((('EPI_ISL_102003':0.001593671,(((('EPI_ISL_146119':0.003194500,('EPI_ISL_167503':0.003193772,((('EPI_ISL_188704':0.0,'EPI_ISL_145501':0.0,'EPI_ISL_189619':0.0,'EPI_ISL_393910':0.0,'EPI_ISL_151501':0.0,'EPI_ISL_146123':0.0):0.000000006,('EPI_ISL_147948':0.001593680,('EPI_ISL_189286':0.001593226,('EPI_ISL_189616':0.0,'EPI_ISL_189277':0.0):0.001593576)0.000:0.000000006)0.000:0.000000006)0.000:0.000000006,('EPI_ISL_399258':0.000000006,'EPI_ISL_263280':0.001593497)0.000:0.000000006)0.000:0.000000006)0.853:0.001593576)0.707:0.000000006,('EPI_ISL_194042':0.001593285,'EPI_ISL_182841':0.001594035)0.000:0.000000006)0.000:0.000000006,'EPI_ISL_273215':0.003195512)0.769:0.001604059,(('EPI_ISL_310575':0.000000006,('EPI_ISL_174264':0.0,'EPI_ISL_174246':0.0):0.001593663)0.927:0.001593926,(('EPI_ISL_147357':0.000000006,('EPI_ISL_167572':0.003197432,('EPI_ISL_147417':0.000000006,('EPI_ISL_147420':0.000000006,('EPI_ISL_147647':0.000000006,'EPI_ISL_147609':0.003195084)0.870:0.001594503)0.872:0.001596564)0.728:0.000000006)0.918:0.001595124)0.844:0.001594558,(('EPI_ISL_153619':0.003197076,('EPI_ISL_148746':0.001594649,'EPI_ISL_369636':0.003196239)0.000:0.000000006)0.000:0.000000006,('EPI_ISL_502082':0.001595307,(('EPI_ISL_502093':0.0,'EPI_ISL_149625':0.0,'EPI_ISL_149628':0.0,'EPI_ISL_149636':0.0,'EPI_ISL_369639':0.0,'EPI_ISL_153079':0.0,'EPI_ISL_162296':0.0,'EPI_ISL_194048':0.0,'EPI_ISL_208766':0.0):0.000000006,'EPI_ISL_148760':0.001593875)0.000:0.000000006)0.000:0.000000006)0.000:0.000000006)0.000:0.000000006)0.932:0.004828835)0.936:0.004832695)0.118:0.001597748,('EPI_ISL_429224':0.000000006,(((('EPI_ISL_94654':0.003193474,('EPI_ISL_164832':0.0,'EPI_ISL_164855':0.0,'EPI_ISL_164853':0.0,'EPI_ISL_164859':0.0,'EPI_ISL_164850':0.0,'EPI_ISL_164852':0.0,'EPI_ISL_164856':0.0,'EPI_ISL_164849':0.0,'EPI_ISL_94564':0.0,'EPI_ISL_94568':0.0,'EPI_ISL_164860':0.0,'EPI_ISL_502102':0.0,'EPI_ISL_502154':0.0,'EPI_ISL_128688':0.0,'EPI_ISL_128662':0.0,'EPI_ISL_106845':0.0):0.000000006)0.000:0.000000006,(('EPI_ISL_164857':0.001593076,'EPI_ISL_94552':0.001609125)0.000:0.000000006,('EPI_ISL_164831':0.001592998,'EPI_ISL_101541':0.001592958)0.000:0.000000006)0.000:0.000000006)0.000:0.000000006,'EPI_ISL_502081':0.001593022)0.000:0.000000006,('EPI_ISL_94652':0.001594850,('EPI_ISL_94582':0.000000006,'EPI_ISL_502120':0.001593377)0.000:0.000000006)0.889:0.001593157)0.007:0.001592376)0.175:0.000000052)0.729:0.000000006,('EPI_ISL_94578':0.001591825,'EPI_ISL_161623':0.000000006)0.447:0.001591451)0.000:0.000000006)0.000:0.000000006)0.000:0.000000006,('EPI_ISL_393947':0.003190001,'EPI_ISL_88075':0.003191482)0.000:0.000000006)0.848:0.001594250,('EPI_ISL_1361593':0.001586278,'EPI_ISL_123120':0.001599199)0.379:0.001601176)0.405:0.000000006)0.000:0.000000006)0.000:0.000000006)0.625:0.000000006)0.000:0.000000006)1.000:0.000000006)0.922:0.000000006)1.000:0.000000006,('EPI_ISL_381597':0.000000006,('EPI_ISL_499171':0.020579106,(('EPI_ISL_146135':0.000000006,'EPI_ISL_146131':0.003187344)0.773:0.001578776,('EPI_ISL_146127':0.001592677,('EPI_ISL_149640':0.000000006,('EPI_ISL_504814':0.001592302,'EPI_ISL_502109':0.001593505)0.000:0.000000006)0.000:0.000000006)0.903:0.003217564)0.766:0.001622591)0.674:0.001531589)0.841:0.001536040)0.749:0.000000006,(((('EPI_ISL_194991':0.004791854,(('EPI_ISL_194989':0.001591279,('EPI_ISL_700770':0.008036696,'EPI_ISL_248336':0.008059168)0.000:0.000000006)0.854:0.001590646,'EPI_ISL_181294':0.008027375)0.000:0.000000006)0.000:0.000000006,(('EPI_ISL_105717':0.0,'EPI_ISL_105734':0.0,'EPI_ISL_61670':0.0,'EPI_ISL_263245':0.0):0.000000006,(((('EPI_ISL_191080':0.001592332,('EPI_ISL_4081231':0.016341433,('EPI_ISL_700768':0.000000006,('EPI_ISL_700769':0.001591020,'EPI_ISL_4081230':0.004822977)0.872:0.003201468)0.000:0.000000006)0.962:0.004793024)0.000:0.000000006,('EPI_ISL_223342':0.006405034,'EPI_ISL_700758':0.014694910)0.949:0.008223229)0.856:0.001589594,('EPI_ISL_328490':0.004817730,('EPI_ISL_700746':0.001595474,'EPI_ISL_700765':0.000000006)0.876:0.003234322)0.970:0.008115513)0.000:0.000000006,('EPI_ISL_191081':0.003185982,(('EPI_ISL_700763':0.0,'EPI_ISL_700762':0.0,'EPI_ISL_700747':0.0):0.009673540,(('EPI_ISL_700760':0.0,'EPI_ISL_700759':0.0):0.006415906,'EPI_ISL_700757':0.008031639)0.000:0.000000006)0.957:0.008147639)0.979:0.008112429)0.838:0.001592281)0.000:0.000000006)0.000:0.000000006,((('EPI_ISL_700753':0.001487786,'EPI_ISL_700749':0.006567995)0.944:0.006528607,('EPI_ISL_194990':0.003196989,'EPI_ISL_700764':0.008067143)0.890:0.004845380)0.717:0.000000006,'EPI_ISL_147656':0.004797076)0.000:0.000000006)0.000:0.000000006,((((('EPI_ISL_353280':0.030287801,(('EPI_ISL_273512':0.0,'EPI_ISL_273509':0.0):0.000000006,('EPI_ISL_334239':0.000000006,'EPI_ISL_365290':0.003192506)0.938:0.003192790)0.815:0.003124669)0.956:0.008216566,'EPI_ISL_142837':0.001617276)0.778:0.001575155,('EPI_ISL_76886':0.0,'EPI_ISL_80087':0.0,'EPI_ISL_76877':0.0,'EPI_ISL_104874':0.0):0.000000006)0.000:0.000000006,'EPI_ISL_151089':0.007744821)0.831:0.001535629,(((((((('EPI_ISL_90464':0.001590024,(('EPI_ISL_108539':0.0,'EPI_ISL_76470':0.0):0.000000006,('EPI_ISL_101899':0.006406197,'EPI_ISL_87518':0.001590504)0.783:0.000000006)0.000:0.000000006)0.860:0.001590777,((((((('EPI_ISL_278936':0.001591897,('EPI_ISL_71313':0.001592725,'EPI_ISL_76648':0.001591416)0.000:0.000000006)0.908:0.000000006,(('EPI_ISL_76617':0.001591342,(('EPI_ISL_74643':0.0,'EPI_ISL_381548':0.0,'EPI_ISL_96955':0.0,'EPI_ISL_78801':0.0,'EPI_ISL_65721':0.0,'EPI_ISL_101895':0.0,'EPI_ISL_78831':0.0,'EPI_ISL_65723':0.0,'EPI_ISL_65720':0.0,'EPI_ISL_86225':0.0,'EPI_ISL_101900':0.0,'EPI_ISL_167114':0.0,'EPI_ISL_278811':0.0,'EPI_ISL_123266':0.0,'EPI_ISL_91330':0.0,'EPI_ISL_83880':0.0,'EPI_ISL_79449':0.0,'EPI_ISL_79446':0.0,'EPI_ISL_75737':0.0):0.000000006,'EPI_ISL_108537':0.004793432)0.000:0.000000006)0.557:0.000000006,'EPI_ISL_79394':0.001591326)0.000:0.000000006)0.000:0.000000006,('EPI_ISL_278935':0.001591256,'EPI_ISL_96963':0.001591523)0.748:0.000000006)0.000:0.000000006,(('EPI_ISL_502162':0.0,'EPI_ISL_79484':0.0):0.001591342,('EPI_ISL_334469':0.0,'EPI_ISL_334470':0.0):0.001591087)0.000:0.000000006)0.000:0.000000006,'EPI_ISL_101897':0.001592319)0.000:0.000000006,'EPI_ISL_76647':0.001591310)0.840:0.001591199,(('EPI_ISL_61826':0.000000006,('EPI_ISL_207978':0.009736830,(('EPI_ISL_164385':0.0,'EPI_ISL_164384':0.0):0.001592821,('EPI_ISL_163042':0.0,'EPI_ISL_163496':0.0,'EPI_ISL_164386':0.0):0.000000006)0.761:0.001640346)0.772:0.001551018)0.737:0.000000006,('EPI_ISL_127882':0.001587718,((('EPI_ISL_97086':0.001593782,('EPI_ISL_100198':0.0,'EPI_ISL_97087':0.0,'EPI_ISL_124310':0.0):0.000000006)0.000:0.000000006,(('EPI_ISL_151131':0.003207163,('EPI_ISL_145706':0.000000006,'EPI_ISL_144932':0.003194403)0.761:0.001600975)0.884:0.003204278,((('EPI_ISL_124418':0.006414218,'EPI_ISL_116357':0.000000006)0.000:0.000000006,'EPI_ISL_97140':0.003194291)0.852:0.001592266,('EPI_ISL_132377':0.001592202,('EPI_ISL_109913':0.003188600,(('EPI_ISL_130154':0.0,'EPI_ISL_271047':0.0,'EPI_ISL_271643':0.0,'EPI_ISL_271717':0.0,'EPI_ISL_271653':0.0,'EPI_ISL_271747':0.0,'EPI_ISL_271043':0.0,'EPI_ISL_271059':0.0,'EPI_ISL_271046':0.0,'EPI_ISL_271757':0.0,'EPI_ISL_271642':0.0,'EPI_ISL_271645':0.0,'EPI_ISL_271738':0.0,'EPI_ISL_130117':0.0,'EPI_ISL_271761':0.0,'EPI_ISL_271715':0.0,'EPI_ISL_271049':0.0,'EPI_ISL_271075':0.0,'EPI_ISL_124046':0.0):0.000000006,'EPI_ISL_156336':0.001591463)0.000:0.000000006)0.000:0.000000006)0.862:0.001591560)0.000:0.000000006)0.613:0.000000006)0.000:0.000000006,(('EPI_ISL_130037':0.004823044,('EPI_ISL_100251':0.0,'EPI_ISL_100250':0.0):0.000000006)0.893:0.001591573,('EPI_ISL_100248':0.0,'EPI_ISL_100249':0.0):0.000000006)0.890:0.001591654)0.754:0.001598101)0.882:0.003261580)0.832:0.001592660)0.236:0.000000006)0.000:0.000000006,(('EPI_ISL_71957':0.000000006,'EPI_ISL_71369':0.001592823)0.849:0.001593494,((('EPI_ISL_63243':0.000000006,'EPI_ISL_63241':0.001590069)0.862:0.001590917,((('EPI_ISL_181282':0.015052171,'EPI_ISL_166497':0.020089955)0.728:0.001173518,('EPI_ISL_124486':0.004830887,('EPI_ISL_275569':0.017211850,('EPI_ISL_381589':0.003269266,'EPI_ISL_381585':0.001518366)0.999:0.014111850)0.632:0.000689146)0.000:0.000000006)0.874:0.001591806,(('EPI_ISL_75162':0.0,'EPI_ISL_87677':0.0,'EPI_ISL_75092':0.0,'EPI_ISL_87631':0.0):0.000000006,'EPI_ISL_73793':0.001599507)0.869:0.001591103)0.000:0.000000006)0.000:0.000000006,('EPI_ISL_274687':0.001591211,((('EPI_ISL_233595':0.001593170,'EPI_ISL_221977':0.000000006)0.962:0.006464785,('EPI_ISL_221943':0.0,'EPI_ISL_233602':0.0):0.004850572)0.777:0.001553438,'EPI_ISL_274853':0.006425418)0.469:0.000000006)0.911:0.003209103)0.000:0.000000006)0.000:0.000000006)0.000:0.000000006,('EPI_ISL_164858':0.001592095,('EPI_ISL_106144':0.001590624,(('EPI_ISL_78761':0.0,'EPI_ISL_78760':0.0):0.001590969,('EPI_ISL_75143':0.0,'EPI_ISL_128084':0.0):0.000000006)0.000:0.000000006)0.849:0.001593867)0.000:0.000000006)1.000:0.000000006,(('EPI_ISL_188646':0.001603246,('EPI_ISL_195061':0.004858731,'EPI_ISL_195059':0.004833456)0.758:0.001563050)0.795:0.001592474,'EPI_ISL_74288':0.001591040)0.000:0.000000006)1.000:0.000000006,(('EPI_ISL_167098':0.003192593,('EPI_ISL_101896':0.003189564,'EPI_ISL_75161':0.000000006)0.842:0.001591221)0.000:0.000000006,((('EPI_ISL_69029':0.000000006,'EPI_ISL_131899':0.001592000)0.843:0.001591476,('EPI_ISL_217172':0.006420632,(('EPI_ISL_328830':0.0,'EPI_ISL_328835':0.0):0.006402886,('EPI_ISL_328825':0.003185615,('EPI_ISL_328778':0.000000006,'EPI_ISL_328775':0.001590888)0.860:0.003211511)0.933:0.004836867)0.744:0.001622806)0.650:0.003188823)0.730:0.000000006,(('EPI_ISL_181290':0.006424513,'EPI_ISL_76240':0.000000006)0.000:0.000000006,'EPI_ISL_69727':0.004861031)0.833:0.001592216)0.000:0.000000006)0.000:0.000000006)0.000:0.000000006,((((((((('EPI_ISL_233615':0.013369022,('EPI_ISL_233618':0.001562113,'EPI_ISL_365560':0.004850878)0.959:0.009763098)0.970:0.010789426,('EPI_ISL_181292':0.005858881,'EPI_ISL_4081229':0.029428371)0.190:0.003012912)0.790:0.002389847,'EPI_ISL_78807':0.001600530)0.000:0.000000006,(((('EPI_ISL_282692':0.000000006,'EPI_ISL_282491':0.003187921)0.976:0.009338989,'EPI_ISL_261458':0.023224166)0.468:0.006966239,('EPI_ISL_116935':0.000000006,'EPI_ISL_124500':0.001599421)1.000:0.014612360)0.000:0.000000006,'EPI_ISL_700752':0.021378677)0.737:0.001590692)0.789:0.001590811,(('EPI_ISL_89166':0.001598713,('EPI_ISL_373107':0.024957518,'EPI_ISL_181286':0.003190149)0.000:0.000000006)0.000:0.000000006,('EPI_ISL_505326':0.018108654,'EPI_ISL_505263':0.003258329)0.891:0.004781655)0.840:0.001591617)0.000:0.000000006,((('EPI_ISL_31134':0.0,'EPI_ISL_73553':0.0,'EPI_ISL_73559':0.0,'EPI_ISL_62194':0.0,'EPI_ISL_30883':0.0,'EPI_ISL_61529':0.0,'EPI_ISL_83562':0.0,'EPI_ISL_86555':0.0,'EPI_ISL_64525':0.0,'EPI_ISL_156323':0.0,'EPI_ISL_156330':0.0,'EPI_ISL_156327':0.0,'EPI_ISL_156328':0.0,'EPI_ISL_194201':0.0,'EPI_ISL_146839':0.0):0.000000006,(('EPI_ISL_30517':0.0,'EPI_ISL_30621':0.0):0.003187744,(('EPI_ISL_131499':0.0,'EPI_ISL_131501':0.0,'EPI_ISL_131502':0.0,'EPI_ISL_131498':0.0,'EPI_ISL_131497':0.0,'EPI_ISL_131500':0.0):0.000000006,('EPI_ISL_168401':0.0,'EPI_ISL_168402':0.0):0.001591553)0.947:0.003188948)0.739:0.000000006)0.000:0.000000006,(('EPI_ISL_399220':0.001591371,('EPI_ISL_399215':0.004802215,('EPI_ISL_399216':0.0,'EPI_ISL_399217':0.0,'EPI_ISL_399219':0.0,'EPI_ISL_399218':0.0):0.001592763)0.000:0.000000006)0.995:0.016629443,('EPI_ISL_164362':0.0,'EPI_ISL_164360':0.0,'EPI_ISL_164361':0.0,'EPI_ISL_164366':0.0,'EPI_ISL_164368':0.0,'EPI_ISL_164364':0.0,'EPI_ISL_164363':0.0):0.004929181)0.743:0.001481168)0.856:0.001590917)0.000:0.000000006,(((('EPI_ISL_195103':0.000000006,'EPI_ISL_14766413':0.014604590)0.951:0.004797925,('EPI_ISL_74132':0.001591844,'EPI_ISL_88843':0.003191373)0.000:0.000000006)0.083:0.001591362,(((((('EPI_ISL_195139':0.008084957,'EPI_ISL_195127':0.004796987)0.000:0.000000006,(('EPI_ISL_195123':0.001591130,'EPI_ISL_195137':0.006495213)0.788:0.001600830,('EPI_ISL_195095':0.001592062,'EPI_ISL_195174':0.006456659)0.000:0.000000006)0.853:0.001591950)0.000:0.000000006,'EPI_ISL_1096143':0.028558552)0.843:0.001591457,(('EPI_ISL_4081361':0.020021092,'EPI_ISL_191719':0.010048017)0.816:0.002896670,(('EPI_ISL_576566':0.024604392,('EPI_ISL_171317':0.001590314,('EPI_ISL_164827':0.001591282,'EPI_ISL_164826':0.003189012)0.000:0.000000006)0.835:0.003206969)0.273:0.003200346,'EPI_ISL_505312':0.011319085)0.675:0.000000006)0.837:0.000000006)0.000:0.000000006,'EPI_ISL_378972':0.019645561)0.829:0.001591936,((((((('EPI_ISL_106145':0.0,'EPI_ISL_76246':0.0):0.001591111,((((('EPI_ISL_505261':0.008025469,'EPI_ISL_151064':0.003187175)0.340:0.000000006,((('EPI_ISL_505327':0.003187560,((('EPI_ISL_14749682':0.0,'EPI_ISL_14764346':0.0):0.006468747,'EPI_ISL_14764740':0.006528903)0.803:0.001578541,('EPI_ISL_4081367':0.001596326,('EPI_ISL_4081368':0.004814750,'EPI_ISL_4081366':0.009732022)0.000:0.000000006)0.726:0.000000006)0.915:0.008143342)0.993:0.011441076,('EPI_ISL_505345':0.011354838,('EPI_ISL_14766720':0.021445870,('EPI_ISL_505268':0.001573157,'EPI_ISL_278879':0.008082090)0.920:0.004940471)0.754:0.001515928)0.000:0.000000006)0.878:0.003176794,'EPI_ISL_505292':0.009677779)0.780:0.001624309)0.000:0.000000006,(((('EPI_ISL_154227':0.000000006,(((('EPI_ISL_505241':0.001594761,'EPI_ISL_505339':0.014589584)0.000:0.000000006,'EPI_ISL_505252':0.001591336)0.000:0.000000006,(('EPI_ISL_505293':0.0,'EPI_ISL_505306':0.0,'EPI_ISL_505309':0.0):0.004823371,'EPI_ISL_505299':0.004813436)0.745:0.001587052)0.000:0.000000006,'EPI_ISL_505307':0.008024229)0.942:0.004793635)0.000:0.000000006,('EPI_ISL_505282':0.004792419,'EPI_ISL_151082':0.003187857)0.000:0.000000006)0.000:0.000000006,(('EPI_ISL_154222':0.001592378,('EPI_ISL_151076':0.000000006,(('EPI_ISL_505300':0.008051523,'EPI_ISL_505249':0.001583240)0.746:0.001607599,('EPI_ISL_505281':0.003185633,('EPI_ISL_505288':0.000000006,'EPI_ISL_505338':0.009651333)0.713:0.001604912)0.889:0.003210939)0.881:0.003191238)0.920:0.003187961)0.000:0.000000006,(('EPI_ISL_151087':0.003226472,'EPI_ISL_505330':0.014729751)0.759:0.001560856,((('EPI_ISL_505269':0.004948326,'EPI_ISL_505270':0.008084190)0.749:0.001544552,'EPI_ISL_505286':0.011318092)0.787:0.001603742,(('EPI_ISL_151078':0.004803933,'EPI_ISL_505302':0.011299758)0.000:0.000000006,'EPI_ISL_154230':0.006436871)0.804:0.001587113)0.000:0.000000006)1.000:0.000000006)0.000:0.000000006)0.000:0.000000006,('EPI_ISL_505298':0.008107684,(('EPI_ISL_505329':0.000000006,'EPI_ISL_505348':0.001590277)0.919:0.003186435,('EPI_ISL_154228':0.000000006,('EPI_ISL_505284':0.001584197,'EPI_ISL_505304':0.004813016)0.882:0.003213388)0.000:0.000000006)0.000:0.000000006)0.955:0.003188437)0.839:0.001590002)0.946:0.003189991,'EPI_ISL_100252':0.003189385)0.358:0.000000006,'EPI_ISL_75086':0.001590839)0.000:0.000000006)0.000:0.000000006,('EPI_ISL_505283':0.012680446,('EPI_ISL_314823':0.016839494,'EPI_ISL_14223957':0.029155197)0.528:0.002660698)0.769:0.001988015)0.000:0.000000006,'EPI_ISL_75359':0.000000006)0.000:0.000000006,('EPI_ISL_35021':0.0,'EPI_ISL_75151':0.0,'EPI_ISL_106130':0.0,'EPI_ISL_105979':0.0,'EPI_ISL_78780':0.0,'EPI_ISL_62579':0.0,'EPI_ISL_87678':0.0,'EPI_ISL_79365':0.0,'EPI_ISL_195175':0.0,'EPI_ISL_78800':0.0,'EPI_ISL_78805':0.0):0.000000006)0.000:0.000000006,('EPI_ISL_100253':0.001590640,(('EPI_ISL_195125':0.001586380,('EPI_ISL_195135':0.001595947,'EPI_ISL_195138':0.001600954)0.888:0.003221826)0.928:0.004924416,'EPI_ISL_195165':0.006495204)0.762:0.001525514)0.738:0.000000006)0.000:0.000000006,(('EPI_ISL_167138':0.001590482,(('EPI_ISL_906138':0.0,'EPI_ISL_906139':0.0):0.017952746,('EPI_ISL_429244':0.001593393,'EPI_ISL_426351':0.001590077)0.745:0.000000006)0.684:0.000000006)0.000:0.000000006,(((('EPI_ISL_4081378':0.003339624,('EPI_ISL_9593331':0.014742485,((('EPI_ISL_14749613':0.0,'EPI_ISL_14764730':0.0):0.009715485,('EPI_ISL_9590372':0.001595177,('EPI_ISL_9590721':0.009693357,'EPI_ISL_502520':0.000000006)0.000:0.000000006)0.763:0.001625339)0.860:0.003194570,'EPI_ISL_4081270':0.006463727)0.000:0.000000006)0.775:0.001469976)1.000:0.021382614,('EPI_ISL_14766754':0.029091443,'EPI_ISL_729336':0.027587464)0.156:0.002777821)0.758:0.001861337,('EPI_ISL_381085':0.021938890,(('EPI_ISL_696553':0.0,'EPI_ISL_696551':0.0,'EPI_ISL_696549':0.0,'EPI_ISL_696550':0.0):0.003219285,('EPI_ISL_696548':0.0,'EPI_ISL_696547':0.0):0.001586017)0.966:0.010667601)0.845:0.004040071)0.788:0.001597310,('EPI_ISL_80102':0.000000006,('EPI_ISL_387373':0.019747118,(((('EPI_ISL_277673':0.0,'EPI_ISL_255909':0.0,'EPI_ISL_255996':0.0,'EPI_ISL_255989':0.0,'EPI_ISL_255994':0.0,'EPI_ISL_277697':0.0,'EPI_ISL_255992':0.0,'EPI_ISL_255995':0.0,'EPI_ISL_277671':0.0,'EPI_ISL_255990':0.0):0.000000006,'EPI_ISL_255991':0.000000006)0.000:0.000000006,(('EPI_ISL_277684':0.0,'EPI_ISL_277688':0.0,'EPI_ISL_277693':0.0,'EPI_ISL_277694':0.0,'EPI_ISL_277685':0.0,'EPI_ISL_277691':0.0):0.001590402,(('EPI_ISL_515509':0.0,'EPI_ISL_515508':0.0):0.008022636,(('EPI_ISL_277682':0.0,'EPI_ISL_277678':0.0,'EPI_ISL_277675':0.0,'EPI_ISL_277681':0.0):0.000000006,(('EPI_ISL_310038':0.0,'EPI_ISL_310067':0.0,'EPI_ISL_310031':0.0,'EPI_ISL_310041':0.0,'EPI_ISL_310046':0.0,'EPI_ISL_312234':0.0,'EPI_ISL_310039':0.0,'EPI_ISL_310049':0.0,'EPI_ISL_310069':0.0):0.000000006,'EPI_ISL_310033':0.001590706)0.908:0.003202194)0.000:0.000000006)0.000:0.000000006)0.860:0.001590595)0.999:0.018080521,('EPI_ISL_14761878':0.013110505,(((('EPI_ISL_14937236':0.004961868,'EPI_ISL_14937238':0.001484714)0.998:0.014870842,('EPI_ISL_4081576':0.0,'EPI_ISL_247093':0.0):0.000000006)0.774:0.001604503,'EPI_ISL_247092':0.004835261)0.859:0.003162746,('EPI_ISL_504552':0.009686836,(('EPI_ISL_504541':0.000000006,('EPI_ISL_504550':0.0,'EPI_ISL_504549':0.0):0.001596010)0.960:0.003209407,(('EPI_ISL_504548':0.001594950,'EPI_ISL_504553':0.011339586)0.000:0.000000006,'EPI_ISL_504534':0.001597936)0.940:0.003210787)0.586:0.000000006)0.954:0.006551586)0.845:0.003226578)0.867:0.003333000)0.123:0.001524209)0.848:0.000000006)0.931:0.001590780)0.000:0.000000006)0.000:0.000000006)0.000:0.000000006)0.903:0.001592024)0.000:0.000000006,('EPI_ISL_576565':0.017419958,('EPI_ISL_399213':0.001595215,'EPI_ISL_399212':0.000000006)0.996:0.020318811)0.868:0.006025805)0.000:0.000000006)0.000:0.000000006,((('EPI_ISL_1308012':0.015084756,'EPI_ISL_15241547':0.015092789)0.977:0.013762959,'EPI_ISL_195051':0.011132910)0.864:0.004590176,(('EPI_ISL_103838':0.003192273,'EPI_ISL_121297':0.000000006)0.849:0.001591580,'EPI_ISL_97102':0.009652211)0.000:0.000000006)0.000:0.000000006)0.000:0.000000006,((((('EPI_ISL_84662':0.004791806,('EPI_ISL_328798':0.008515846,('EPI_ISL_328811':0.001799861,('EPI_ISL_328795':0.001593483,('EPI_ISL_328794':0.000000006,'EPI_ISL_328796':0.001593161)0.000:0.000000006)0.965:0.007882768)0.826:0.004807095)0.989:0.012944771)0.838:0.000000006,'EPI_ISL_124359':0.000000006)0.923:0.001590988,((((((((('EPI_ISL_94160':0.0,'EPI_ISL_33576':0.0,'EPI_ISL_35022':0.0,'EPI_ISL_162011':0.0,'EPI_ISL_73551':0.0,'EPI_ISL_62416':0.0,'EPI_ISL_73544':0.0,'EPI_ISL_30898':0.0,'EPI_ISL_30884':0.0,'EPI_ISL_77405':0.0,'EPI_ISL_73550':0.0,'EPI_ISL_73548':0.0,'EPI_ISL_75881':0.0,'EPI_ISL_75880':0.0,'EPI_ISL_75085':0.0,'EPI_ISL_164847':0.0,'EPI_ISL_75865':0.0,'EPI_ISL_121277':0.0,'EPI_ISL_121304':0.0,'EPI_ISL_110476':0.0,'EPI_ISL_74287':0.0,'EPI_ISL_502149':0.0,'EPI_ISL_61844':0.0,'EPI_ISL_101888':0.0,'EPI_ISL_33945':0.0,'EPI_ISL_101891':0.0,'EPI_ISL_33942':0.0,'EPI_ISL_123377':0.0,'EPI_ISL_75158':0.0,'EPI_ISL_63725':0.0,'EPI_ISL_104001':0.0,'EPI_ISL_131577':0.0,'EPI_ISL_31114':0.0,'EPI_ISL_66077':0.0,'EPI_ISL_697682':0.0,'EPI_ISL_31545':0.0,'EPI_ISL_76459':0.0,'EPI_ISL_30419':0.0,'EPI_ISL_149709':0.0,'EPI_ISL_101373':0.0,'EPI_ISL_76170':0.0,'EPI_ISL_32518':0.0,'EPI_ISL_125785':0.0,'EPI_ISL_278797':0.0,'EPI_ISL_278805':0.0,'EPI_ISL_79816':0.0,'EPI_ISL_79808':0.0,'EPI_ISL_33953':0.0,'EPI_ISL_73452':0.0,'EPI_ISL_61307':0.0,'EPI_ISL_33545':0.0,'EPI_ISL_71867':0.0,'EPI_ISL_29962':0.0,'EPI_ISL_29736':0.0,'EPI_ISL_29735':0.0,'EPI_ISL_78856':0.0,'EPI_ISL_78818':0.0,'EPI_ISL_30825':0.0,'EPI_ISL_84105':0.0,'EPI_ISL_124008':0.0,'EPI_ISL_73408':0.0,'EPI_ISL_190017':0.0,'EPI_ISL_124392':0.0,'EPI_ISL_150943':0.0,'EPI_ISL_64502':0.0,'EPI_ISL_64549':0.0,'EPI_ISL_61141':0.0,'EPI_ISL_81730':0.0,'EPI_ISL_166499':0.0,'EPI_ISL_71354':0.0,'EPI_ISL_154591':0.0,'EPI_ISL_61785':0.0,'EPI_ISL_62225':0.0,'EPI_ISL_87579':0.0,'EPI_ISL_30187':0.0,'EPI_ISL_73416':0.0,'EPI_ISL_71321':0.0,'EPI_ISL_71312':0.0,'EPI_ISL_80163':0.0,'EPI_ISL_120451':0.0,'EPI_ISL_61833':0.0,'EPI_ISL_122633':0.0,'EPI_ISL_76621':0.0,'EPI_ISL_61465':0.0,'EPI_ISL_122856':0.0,'EPI_ISL_35025':0.0,'EPI_ISL_163043':0.0):0.000000006,('EPI_ISL_78803':0.000000006,('EPI_ISL_94563':0.004800840,('EPI_ISL_164854':0.001592186,'EPI_ISL_108540':0.001591165)0.000:0.000000006)0.976:0.004794930)0.834:0.001591263)0.000:0.000000006,'EPI_ISL_83836':0.001590884)0.000:0.000000006,('EPI_ISL_132400':0.003189484,'EPI_ISL_122387':0.001591492)0.861:0.000000006)0.801:0.000000006,'EPI_ISL_63724':0.001591103)0.000:0.000000006,((('EPI_ISL_132402':0.003254122,('EPI_ISL_74140':0.0,'EPI_ISL_80100':0.0):0.001591492)0.493:0.000000937,'EPI_ISL_71367':0.004794444)0.735:0.000000006,('EPI_ISL_162013':0.003192377,('EPI_ISL_93074':0.000000006,'EPI_ISL_95340':0.003190112)0.839:0.001591193)0.353:0.000000006)0.000:0.000000006)0.000:0.000000006,(('EPI_ISL_79817':0.003189142,('EPI_ISL_61235':0.001590884,('EPI_ISL_167132':0.000000006,'EPI_ISL_74207':0.003187353)0.805:0.003189327)0.000:0.000000006)1.000:0.000000006,((('EPI_ISL_71311':0.000000006,('EPI_ISL_295551':0.009758020,'EPI_ISL_196004':0.004844836)0.853:0.003191523)0.814:0.001590917,('EPI_ISL_140404':0.001591761,'EPI_ISL_129456':0.001591295)0.000:0.000000006)1.000:0.000000006,(('EPI_ISL_188662':0.001591160,((('EPI_ISL_152189':0.001590684,('EPI_ISL_101908':0.000000006,('EPI_ISL_101904':0.001590936,'EPI_ISL_502087':0.004790347)0.000:0.000000006)0.913:0.001591287)0.000:0.000000006,('EPI_ISL_94893':0.004795418,('EPI_ISL_278995':0.001591694,((('EPI_ISL_133078':0.0,'EPI_ISL_263248':0.0):0.000000006,'EPI_ISL_195166':0.003192227)0.000:0.000000006,(('EPI_ISL_133100':0.000000006,'EPI_ISL_146808':0.004794485)0.554:0.001591155,'EPI_ISL_105062':0.004794882)0.000:0.000000006)0.000:0.000000006)0.917:0.001591262)0.523:0.000000006)0.000:0.000000006,('EPI_ISL_188639':0.001591098,(('EPI_ISL_90554':0.0,'EPI_ISL_133120':0.0,'EPI_ISL_278996':0.0,'EPI_ISL_278990':0.0,'EPI_ISL_278931':0.0,'EPI_ISL_90576':0.0,'EPI_ISL_94922':0.0,'EPI_ISL_90578':0.0,'EPI_ISL_503757':0.0,'EPI_ISL_90587':0.0,'EPI_ISL_193578':0.0,'EPI_ISL_193588':0.0,'EPI_ISL_182852':0.0):0.000000006,'EPI_ISL_328831':0.008042906)0.000:0.000000006)1.000:0.000000006)0.000:0.000000006)0.856:0.001591604,('EPI_ISL_119368':0.000000006,('EPI_ISL_221976':0.001609608,('EPI_ISL_314819':0.006446576,'EPI_ISL_337285':0.008094877)0.774:0.001596222)0.996:0.012957903)0.830:0.001591398)0.000:0.000000006)0.000:0.000000006)0.000:0.000000006)0.000:0.000000006,((('EPI_ISL_195472':0.000000006,('EPI_ISL_195475':0.0,'EPI_ISL_195473':0.0):0.001591621)0.852:0.001593494,'EPI_ISL_78815':0.001591850)0.000:0.000000006,'EPI_ISL_62232':0.001591440)0.000:0.000000006)0.000:0.000000006,((((((('EPI_ISL_121289':0.0,'EPI_ISL_110579':0.0):0.001600433,('EPI_ISL_79833':0.0,'EPI_ISL_79834':0.0):0.001598365)0.787:0.001586053,((('EPI_ISL_328817':0.0,'EPI_ISL_328814':0.0):0.018145758,('EPI_ISL_295553':0.008032677,('EPI_ISL_196010':0.0,'EPI_ISL_295555':0.0):0.000000006)0.763:0.001638545)0.788:0.001556496,('EPI_ISL_124351':0.003218200,(('EPI_ISL_174319':0.003220089,'EPI_ISL_171023':0.001574431)0.916:0.003216225,(('EPI_ISL_171035':0.0,'EPI_ISL_171040':0.0):0.000000006,'EPI_ISL_171044':0.001592756)0.000:0.000000006)0.975:0.008083727)0.759:0.001587467)0.800:0.001592723)0.000:0.000000006,((('EPI_ISL_236205':0.004809539,('EPI_ISL_191723':0.000000006,('EPI_ISL_191721':0.000000006,'EPI_ISL_191720':0.001592791)0.914:0.003194148)0.112:0.001627386)0.964:0.006491950,('EPI_ISL_4081379':0.008021303,'EPI_ISL_195104':0.000000006)0.956:0.006468916)0.773:0.001558368,'EPI_ISL_75876':0.001590989)0.000:0.000000006)0.000:0.000000006,'EPI_ISL_164848':0.001591538)0.000:0.000000006,('EPI_ISL_70686':0.001590884,((((((((((('EPI_ISL_61476':0.001591112,'EPI_ISL_78733':0.001591139)0.308:0.000000006,'EPI_ISL_62566':0.001596749)0.000:0.000000006,(('EPI_ISL_75882':0.003188512,(('EPI_ISL_62231':0.0,'EPI_ISL_129245':0.0,'EPI_ISL_76914':0.0,'EPI_ISL_145653':0.0,'EPI_ISL_76460':0.0,'EPI_ISL_122614':0.0):0.001591166,'EPI_ISL_91341':0.003189509)0.544:0.000000006)0.111:0.000000006,('EPI_ISL_81662':0.001591243,'EPI_ISL_74129':0.004794197)0.566:0.000000006)0.609:0.000000006)1.000:0.000000006,'EPI_ISL_125814':0.001592085)0.000:0.000000006,((((('EPI_ISL_80181':0.0,'EPI_ISL_80184':0.0):0.004794913,'EPI_ISL_161999':0.000000006)0.902:0.001590983,'EPI_ISL_77708':0.000000006)0.430:0.001590849,'EPI_ISL_104327':0.000000006)0.855:0.001591040,'EPI_ISL_73467':0.001591339)0.000:0.000000006)0.193:0.000000006,((('EPI_ISL_61990':0.001591193,'EPI_ISL_93331':0.001591345)0.479:0.000000006,'EPI_ISL_88837':0.001594162)0.000:0.000000006,('EPI_ISL_132824':0.001591161,(('EPI_ISL_73580':0.0,'EPI_ISL_73583':0.0):0.001593520,('EPI_ISL_73577':0.0,'EPI_ISL_86554':0.0,'EPI_ISL_86553':0.0,'EPI_ISL_156329':0.0):0.000000006)0.847:0.001591187)0.788:0.000000006)0.000:0.000000006)0.000:0.000000006,(('EPI_ISL_124335':0.000000006,'EPI_ISL_117012':0.001591643)0.759:0.000000052,'EPI_ISL_108500':0.000000006)0.592:0.001592092)0.000:0.000000006,'EPI_ISL_62741':0.000000006)0.000:0.000000006,'EPI_ISL_131144':0.004800185)0.000:0.000000006,(('EPI_ISL_77388':0.0,'EPI_ISL_77387':0.0):0.001591279,'EPI_ISL_167100':0.001598047)0.000:0.000000006)1.000:0.000000006,(('EPI_ISL_102191':0.006406543,'EPI_ISL_71864':0.001591122)0.251:0.000000006,'EPI_ISL_143679':0.001591980)0.000:0.000000006)0.000:0.000000006)1.000:0.000000006)1.000:0.000000006,((('EPI_ISL_78779':0.003214485,'EPI_ISL_76638':0.000000006)0.917:0.001592630,('EPI_ISL_103840':0.003192115,'EPI_ISL_181291':0.003191886)0.000:0.000000006)0.000:0.000000006,'EPI_ISL_171298':0.001592896)0.861:0.001591856)0.000:0.000000006)1.000:0.000000006)0.000:0.000000006,((('EPI_ISL_73460':0.003190454,'EPI_ISL_78828':0.004791571)0.721:0.000000006,(('EPI_ISL_268776':0.013435637,(('EPI_ISL_97045':0.0,'EPI_ISL_97044':0.0):0.001590460,'EPI_ISL_95472':0.000000006)0.996:0.015129693)0.808:0.002842969,(((((((('EPI_ISL_75152':0.0,'EPI_ISL_134588':0.0,'EPI_ISL_75752':0.0):0.000000006,'EPI_ISL_195036':0.008027208)0.839:0.001591476,(('EPI_ISL_75879':0.000000006,('EPI_ISL_151091':0.012945866,'EPI_ISL_93362':0.003190555)0.000:0.000000006)0.000:0.000000006,(('EPI_ISL_195995':0.0,'EPI_ISL_195996':0.0):0.006501245,'EPI_ISL_196008':0.006447836)0.969:0.008091766)0.844:0.001592571)0.000:0.000000006,(('EPI_ISL_181288':0.006416640,(('EPI_ISL_505233':0.001592901,'EPI_ISL_14777890':0.006416529)0.741:0.000000006,('EPI_ISL_153868':0.001600178,'EPI_ISL_95336':0.000000006)0.877:0.001608722)0.000:0.000000006)0.000:0.000000006,'EPI_ISL_104329':0.004799028)0.838:0.001591850)0.000:0.000000006,(((((('EPI_ISL_275576':0.016254981,'EPI_ISL_195134':0.004796818)0.456:0.000000006,('EPI_ISL_195092':0.026397408,(('EPI_ISL_221964':0.000000006,('EPI_ISL_290886':0.001586799,('EPI_ISL_334023':0.001592814,'EPI_ISL_365288':0.003203668)0.752:0.001620209)0.940:0.004820593)0.790:0.001685285,(('EPI_ISL_281898':0.003259943,('EPI_ISL_304100':0.001488097,'EPI_ISL_348525':0.008327605)0.963:0.006633321)0.874:0.003185471,('EPI_ISL_238047':0.000000006,'EPI_ISL_348603':0.006417717)0.900:0.003221202)0.754:0.001507895)0.995:0.016509181)0.721:0.001701590)0.000:0.000000006,('EPI_ISL_78814':0.000000006,('EPI_ISL_700751':0.008046557,('EPI_ISL_224869':0.0,'EPI_ISL_224773':0.0,'EPI_ISL_224769':0.0,'EPI_ISL_224776':0.0,'EPI_ISL_224765':0.0,'EPI_ISL_224775':0.0,'EPI_ISL_224768':0.0):0.001613445)0.787:0.001578852)0.000:0.000000006)0.717:0.000000006,('EPI_ISL_207977':0.023553121,((('EPI_ISL_378647':0.011283505,'EPI_ISL_207174':0.000000006)0.992:0.009737198,('EPI_ISL_207081':0.000000006,'EPI_ISL_207957':0.001591058)0.901:0.003277412)0.000:0.000000006,'EPI_ISL_207878':0.011314402)0.752:0.001456109)0.849:0.003346070)0.717:0.000000006,('EPI_ISL_274846':0.003215823,(('EPI_ISL_304106':0.013166091,('EPI_ISL_237403':0.001600556,'EPI_ISL_255357':0.001592144)0.764:0.001502130)0.870:0.003298893,(('EPI_ISL_221966':0.000000006,'EPI_ISL_237407':0.006411273)0.960:0.004793214,('EPI_ISL_270384':0.001599919,'EPI_ISL_304107':0.004808028)0.995:0.012956331)0.000:0.000000006)0.773:0.001582526)0.958:0.008101390)0.844:0.001591463,'EPI_ISL_79825':0.001591603)0.000:0.000000006)1.000:0.000000006,('EPI_ISL_123267':0.003189424,(('EPI_ISL_117006':0.006414505,'EPI_ISL_93623':0.000000006)0.199:0.001591484,(('EPI_ISL_282708':0.022021117,'EPI_ISL_127879':0.010211651)0.754:0.002757127,('EPI_ISL_77412':0.0,'EPI_ISL_73584':0.0,'EPI_ISL_96947':0.0,'EPI_ISL_81731':0.0):0.000000006)0.000:0.000000006)0.918:0.001591731)0.731:0.000000006)0.000:0.000000006,('EPI_ISL_151093':0.001591889,('EPI_ISL_161839':0.0,'EPI_ISL_163497':0.0,'EPI_ISL_161838':0.0,'EPI_ISL_161669':0.0):0.000000006)0.854:0.001591295)0.000:0.000000006,(((('EPI_ISL_145296':0.001592826,'EPI_ISL_76847':0.001595298)0.795:0.001595122,((((((('EPI_ISL_110641':0.0,'EPI_ISL_110615':0.0):0.001591491,'EPI_ISL_86300':0.001591401)0.736:0.000000006,('EPI_ISL_93206':0.001591460,'EPI_ISL_70787':0.006415500)0.809:0.000000006)0.000:0.000000006,'EPI_ISL_132405':0.000000006)0.000:0.000000006,('EPI_ISL_34539':0.0,'EPI_ISL_156214':0.0,'EPI_ISL_61272':0.0,'EPI_ISL_30823':0.0,'EPI_ISL_121278':0.0,'EPI_ISL_110242':0.0,'EPI_ISL_147624':0.0,'EPI_ISL_30487':0.0,'EPI_ISL_30490':0.0,'EPI_ISL_60974':0.0,'EPI_ISL_32461':0.0,'EPI_ISL_30456':0.0,'EPI_ISL_101314':0.0,'EPI_ISL_32516':0.0,'EPI_ISL_278794':0.0,'EPI_ISL_278810':0.0,'EPI_ISL_89636':0.0,'EPI_ISL_76581':0.0,'EPI_ISL_33960':0.0,'EPI_ISL_61518':0.0,'EPI_ISL_32642':0.0,'EPI_ISL_32414':0.0,'EPI_ISL_33959':0.0,'EPI_ISL_86361':0.0,'EPI_ISL_86319':0.0,'EPI_ISL_86418':0.0,'EPI_ISL_86342':0.0,'EPI_ISL_86412':0.0,'EPI_ISL_86434':0.0,'EPI_ISL_86331':0.0,'EPI_ISL_86410':0.0,'EPI_ISL_86233':0.0,'EPI_ISL_86427':0.0,'EPI_ISL_93210':0.0,'EPI_ISL_93207':0.0,'EPI_ISL_86398':0.0,'EPI_ISL_86396':0.0,'EPI_ISL_86397':0.0,'EPI_ISL_62652':0.0,'EPI_ISL_33230':0.0,'EPI_ISL_63943':0.0,'EPI_ISL_61530':0.0,'EPI_ISL_130429':0.0,'EPI_ISL_61794':0.0,'EPI_ISL_61786':0.0,'EPI_ISL_61789':0.0,'EPI_ISL_328761':0.0,'EPI_ISL_71365':0.0,'EPI_ISL_31673':0.0,'EPI_ISL_61839':0.0,'EPI_ISL_71319':0.0,'EPI_ISL_132396':0.0,'EPI_ISL_29712':0.0,'EPI_ISL_61813':0.0,'EPI_ISL_29711':0.0,'EPI_ISL_30628':0.0,'EPI_ISL_80140':0.0,'EPI_ISL_87637':0.0,'EPI_ISL_87634':0.0,'EPI_ISL_208758':0.0,'EPI_ISL_61511':0.0,'EPI_ISL_61512':0.0,'EPI_ISL_146862':0.0,'EPI_ISL_146840':0.0,'EPI_ISL_146863':0.0,'EPI_ISL_106922':0.0):0.000000006)0.000:0.000000006,((((('EPI_ISL_60828':0.000000006,(('EPI_ISL_84549':0.001597842,'EPI_ISL_700745':0.012956105)0.175:0.000000006,('EPI_ISL_6781349':0.023388672,('EPI_ISL_278877':0.001633193,(('EPI_ISL_4083804':0.000000006,'EPI_ISL_4083747':0.009697324)0.990:0.011382281,(('EPI_ISL_504852':0.001599110,(((('EPI_ISL_216578':0.003195189,'EPI_ISL_504872':0.003197832)0.000:0.000000006,('EPI_ISL_906133':0.004816345,'EPI_ISL_906135':0.008136870)0.912:0.004839765)0.000:0.000000006,('EPI_ISL_4081383':0.001594639,'EPI_ISL_504868':0.003196476)0.000:0.000000006)0.000:0.000000006,'EPI_ISL_14766755':0.022992316)0.810:0.001597896)0.792:0.001596903,(('EPI_ISL_4081360':0.006437321,'EPI_ISL_502072':0.000000006)0.926:0.003196938,('EPI_ISL_504841':0.009268580,('EPI_ISL_4081288':0.010130877,'EPI_ISL_504867':0.007654527)0.461:0.001638720)0.750:0.002006955)0.000:0.000000006)0.000:0.000000006)0.904:0.003192398)0.916:0.006498415)0.480:0.004849079)0.798:0.001588889)0.000:0.000000006,('EPI_ISL_94784':0.004791084,('EPI_ISL_131245':0.0,'EPI_ISL_131496':0.0):0.000000006)0.839:0.001590926)0.000:0.000000006,(('EPI_ISL_195093':0.003191226,((('EPI_ISL_290891':0.021319091,('EPI_ISL_283573':0.0,'EPI_ISL_283574':0.0,'EPI_ISL_283575':0.0,'EPI_ISL_237794':0.0):0.001591244)0.105:0.000000006,('EPI_ISL_237923':0.011801669,'EPI_ISL_369291':0.031082970)0.721:0.001137281)0.000:0.000000006,('EPI_ISL_337287':0.011462519,('EPI_ISL_334037':0.004861034,(('EPI_ISL_255353':0.0,'EPI_ISL_255354':0.0,'EPI_ISL_255362':0.0,'EPI_ISL_255351':0.0):0.000000006,'EPI_ISL_304098':0.004787393)0.760:0.001548808)0.890:0.004814776)0.965:0.008254042)0.933:0.004798697)0.000:0.000000006,((('EPI_ISL_103839':0.008034016,'EPI_ISL_146868':0.000000006)0.000:0.000000006,'EPI_ISL_97040':0.008092377)0.849:0.001591696,('EPI_ISL_74718':0.000000006,('EPI_ISL_275575':0.024944823,'EPI_ISL_151160':0.008038584)0.000:0.000000006)0.931:0.001591637)0.000:0.000000006)0.000:0.000000006)0.850:0.000000006,((('EPI_ISL_73603':0.008024170,'EPI_ISL_61807':0.000000006)0.882:0.001591339,(('EPI_ISL_116361':0.001597829,('EPI_ISL_116234':0.0,'EPI_ISL_119608':0.0):0.001592824)0.799:0.001591707,(('EPI_ISL_124315':0.006443798,'EPI_ISL_124248':0.003230574)0.871:0.003181307,(('EPI_ISL_132349':0.001591476,('EPI_ISL_104808':0.001591239,'EPI_ISL_116141':0.001595253)0.000:0.000000006)1.000:0.000000006,('EPI_ISL_109894':0.0,'EPI_ISL_124430':0.0,'EPI_ISL_124297':0.0):0.000000006)0.000:0.000000006)0.000:0.000000006)0.861:0.001591339)0.000:0.000000006,((('EPI_ISL_328833':0.000000006,('EPI_ISL_328797':0.0,'EPI_ISL_328799':0.0):0.006416808)0.997:0.018185015,('EPI_ISL_134587':0.001582721,'EPI_ISL_237798':0.003214541)0.908:0.003344361)0.431:0.001471592,'EPI_ISL_9593377':0.014617198)0.722:0.000000006)1.000:0.000000006)0.000:0.000000006,(((('EPI_ISL_33957':0.000000006,('EPI_ISL_399214':0.019266237,('EPI_ISL_505341':0.024861700,'EPI_ISL_331320':0.016521116)0.438:0.003221798)0.565:0.000328373)0.822:0.001591969,((('EPI_ISL_4081263':0.014816904,(('EPI_ISL_4083721':0.021001849,('EPI_ISL_4081373':0.013591859,('EPI_ISL_4081365':0.008060344,'EPI_ISL_4081364':0.005027363)0.798:0.002699748)0.933:0.006718259)0.741:0.001847906,(('EPI_ISL_505311':0.006572565,(('EPI_ISL_4081369':0.011412918,('EPI_ISL_505320':0.003230919,'EPI_ISL_4081374':0.018036501)0.753:0.001565532)0.000:0.000000006,(('EPI_ISL_4081380':0.018285015,'EPI_ISL_505337':0.011586121)0.786:0.003010370,'EPI_ISL_14761691':0.026382222)0.000:0.000000006)0.000:0.000000006)0.788:0.001595956,('EPI_ISL_14749648':0.016362499,((('EPI_ISL_505332':0.004797913,'EPI_ISL_505301':0.000000006)0.897:0.004802518,('EPI_ISL_4081376':0.004852495,('EPI_ISL_14749622':0.004913540,'EPI_ISL_14766978':0.001526883)0.995:0.013205040)0.911:0.004836563)0.742:0.001604355,(('EPI_ISL_4081387':0.009660440,('EPI_ISL_4081388':0.014569266,'EPI_ISL_4081390':0.000000006)0.000:0.000000006)0.937:0.003185963,('EPI_ISL_4081389':0.006393996,'EPI_ISL_4081375':0.017890032)0.000:0.000000006)0.000:0.000000006)0.741:0.001589281)0.864:0.003209121)0.787:0.001598440)0.860:0.003218120)0.874:0.003205256,(((('EPI_ISL_80166':0.0,'EPI_ISL_87569':0.0,'EPI_ISL_80382':0.0,'EPI_ISL_80377':0.0):0.000000006,'EPI_ISL_101898':0.003191182)0.862:0.000000006,('EPI_ISL_207982':0.025191126,('EPI_ISL_236923':0.000000006,'EPI_ISL_236924':0.003194554)0.957:0.011029341)0.387:0.003558202)0.862:0.001591693,('EPI_ISL_328809':0.001554761,('EPI_ISL_328774':0.0,'EPI_ISL_328779':0.0):0.003243603)0.991:0.013008154)0.733:0.000000006)0.662:0.000000006,(((('EPI_ISL_12957976':0.0,'EPI_ISL_505437':0.0):0.001594645,('EPI_ISL_171205':0.001596750,'EPI_ISL_505443':0.000000006)0.000:0.000000006)1.000:0.016273711,('EPI_ISL_696558':0.000000006,(('EPI_ISL_365278':0.009748008,'EPI_ISL_362112':0.006481580)0.958:0.008167054,(('EPI_ISL_221956':0.008053895,('EPI_ISL_233627':0.000000006,('EPI_ISL_233598':0.000000006,('EPI_ISL_221948':0.001599298,'EPI_ISL_237388':0.003194724)0.233:0.001597660)0.737:0.000000052)0.728:0.000000006)0.975:0.006415206,'EPI_ISL_237390':0.011358703)0.000:0.000000006)0.851:0.001602478)0.000:0.000000006)0.000:0.000000006,(('EPI_ISL_696552':0.0,'EPI_ISL_696554':0.0):0.000000006,('EPI_ISL_696537':0.001592064,'EPI_ISL_696536':0.000000006)0.863:0.001591755)0.999:0.015030933)0.835:0.001593359)0.000:0.000000006)0.000:0.000000006,((('EPI_ISL_35012':0.000000006,('EPI_ISL_167143':0.0,'EPI_ISL_167144':0.0,'EPI_ISL_90108':0.0,'EPI_ISL_167145':0.0):0.003189829)0.860:0.001591451,('EPI_ISL_62263':0.001598582,(('EPI_ISL_168406':0.006464264,((((('EPI_ISL_696557':0.0,'EPI_ISL_696556':0.0,'EPI_ISL_696555':0.0):0.000000006,('EPI_ISL_696540':0.001592900,(('EPI_ISL_696542':0.0,'EPI_ISL_696535':0.0,'EPI_ISL_696538':0.0):0.000000006,(('EPI_ISL_696545':0.000000006,'EPI_ISL_696546':0.001593199)0.842:0.001592762,('EPI_ISL_696541':0.0,'EPI_ISL_696539':0.0,'EPI_ISL_696543':0.0):0.001593094)0.000:0.000000006)0.000:0.000000006)0.838:0.001592558)0.985:0.011592648,('EPI_ISL_310060':0.006416402,('EPI_ISL_277716':0.000000006,(('EPI_ISL_277717':0.0,'EPI_ISL_277708':0.0,'EPI_ISL_277711':0.0,'EPI_ISL_277709':0.0,'EPI_ISL_277713':0.0,'EPI_ISL_277702':0.0,'EPI_ISL_277710':0.0,'EPI_ISL_277715':0.0,'EPI_ISL_277707':0.0):0.000000006,'EPI_ISL_277700':0.001593930)0.921:0.003198213)0.871:0.000000006)0.922:0.008256232)0.951:0.009152437,(('EPI_ISL_515514':0.0,'EPI_ISL_515516':0.0,'EPI_ISL_515515':0.0,'EPI_ISL_515517':0.0):0.006094024,(('EPI_ISL_515510':0.0,'EPI_ISL_515513':0.0,'EPI_ISL_515512':0.0,'EPI_ISL_515511':0.0):0.006452526,'EPI_ISL_277701':0.001591162)0.869:0.003597590)0.893:0.005056670)0.916:0.005276029,'EPI_ISL_166496':0.006299405)0.741:0.001706839)0.812:0.003223850,('EPI_ISL_63236':0.001593103,'EPI_ISL_66076':0.001593394)0.747:0.000000006)0.011:0.001590379)0.388:0.000000052)0.153:0.000000006,('EPI_ISL_278798':0.0,'EPI_ISL_278806':0.0):0.004795785)0.000:0.000000006)0.000:0.000000006,(('EPI_ISL_4061537':0.003275574,('EPI_ISL_146758':0.008035319,'EPI_ISL_76582':0.000000006)0.858:0.001592149)0.273:0.000000006,'EPI_ISL_62479':0.003222466)0.000:0.000000006)0.587:0.000000006)0.000:0.000000006)0.000:0.000000006,('EPI_ISL_101639':0.001616245,('EPI_ISL_328806':0.004850289,(('EPI_ISL_328763':0.0,'EPI_ISL_328808':0.0):0.000000006,'EPI_ISL_328815':0.001595555)0.873:0.003206119)0.909:0.004873981)0.769:0.001579579)0.858:0.001592203)0.000:0.000000006,(('EPI_ISL_512845':0.025091412,(('EPI_ISL_195988':0.0,'EPI_ISL_295552':0.0,'EPI_ISL_295527':0.0):0.000000006,'EPI_ISL_295554':0.001592846)0.974:0.013216376)0.868:0.004799120,((((('EPI_ISL_221949':0.003394996,(('EPI_ISL_290899':0.000000006,(('EPI_ISL_304094':0.0,'EPI_ISL_334028':0.0):0.000000006,'EPI_ISL_348602':0.001597632)0.923:0.001594951)0.968:0.006423482,'EPI_ISL_233599':0.000000006)0.762:0.003047748)0.987:0.010087219,('EPI_ISL_278850':0.001357753,('EPI_ISL_4083710':0.000000006,'EPI_ISL_4083712':0.001591955)0.976:0.009935671)0.995:0.017120197)0.750:0.001261102,('EPI_ISL_341299':0.025278656,'EPI_ISL_328836':0.018417321)0.780:0.002887118)0.000:0.000000006,((('EPI_ISL_218296':0.0,'EPI_ISL_218297':0.0,'EPI_ISL_218300':0.0,'EPI_ISL_218298':0.0):0.009777395,(('EPI_ISL_164458':0.0,'EPI_ISL_164460':0.0,'EPI_ISL_164453':0.0,'EPI_ISL_163053':0.0,'EPI_ISL_164459':0.0,'EPI_ISL_164456':0.0):0.003193200,(('EPI_ISL_164455':0.0,'EPI_ISL_163054':0.0,'EPI_ISL_160786':0.0,'EPI_ISL_164454':0.0):0.001592696,('EPI_ISL_160790':0.006419515,(('EPI_ISL_160813':0.0,'EPI_ISL_164479':0.0,'EPI_ISL_162673':0.0,'EPI_ISL_162672':0.0):0.000000006,'EPI_ISL_162668':0.001592520)0.000:0.000000006)0.961:0.004799373)0.000:0.000000006)0.744:0.001574750)0.937:0.004876178,('EPI_ISL_164450':0.0,'EPI_ISL_160784':0.0,'EPI_ISL_164449':0.0,'EPI_ISL_164448':0.0,'EPI_ISL_164447':0.0,'EPI_ISL_164446':0.0):0.003208823)0.803:0.001593976)0.000:0.000000006,('EPI_ISL_278922':0.003191549,'EPI_ISL_88840':0.004799428)0.735:0.000000006)0.000:0.000000006)0.855:0.001591339)0.000:0.000000006,('EPI_ISL_75873':0.003193710,((((('EPI_ISL_82211':0.003215249,('EPI_ISL_106806':0.0,'EPI_ISL_421523':0.0):0.004826699)0.762:0.001578249,'EPI_ISL_74296':0.003188850)0.000:0.000000006,('EPI_ISL_78744':0.000000006,'EPI_ISL_165152':0.003188230)0.000:0.000000006)0.000:0.000000006,('EPI_ISL_697680':0.001590040,'EPI_ISL_78833':0.000000006)0.888:0.001590220)0.837:0.001590988,(('EPI_ISL_151162':0.0,'EPI_ISL_195992':0.0):0.001572366,(('EPI_ISL_142688':0.0,'EPI_ISL_142686':0.0,'EPI_ISL_142692':0.0,'EPI_ISL_142696':0.0):0.000000006,'EPI_ISL_142700':0.001590479)0.987:0.008055150)0.304:0.001618980)0.172:0.000000006)0.854:0.000000006)0.000:0.000000006)0.000:0.000000006)0.792:0.000000006)0.000:0.000000006,(((('EPI_ISL_71373':0.000000006,'EPI_ISL_275572':0.016351160)0.827:0.001590962,(((('EPI_ISL_278871':0.003224741,('EPI_ISL_14761352':0.000000006,'EPI_ISL_14751160':0.003191820)1.000:0.013011962)0.942:0.006504870,'EPI_ISL_328777':0.016332310)0.714:0.001727936,'EPI_ISL_134468':0.021388769)0.781:0.001520018,((('EPI_ISL_87574':0.0,'EPI_ISL_87580':0.0):0.001591481,('EPI_ISL_164476':0.000000006,((((('EPI_ISL_162684':0.0,'EPI_ISL_163204':0.0,'EPI_ISL_163189':0.0,'EPI_ISL_163190':0.0,'EPI_ISL_162685':0.0,'EPI_ISL_163205':0.0,'EPI_ISL_163185':0.0,'EPI_ISL_163187':0.0,'EPI_ISL_163184':0.0,'EPI_ISL_163206':0.0):0.004801454,('EPI_ISL_163048':0.001616718,'EPI_ISL_163045':0.001573807)0.897:0.004894361)0.995:0.016466469,((('EPI_ISL_221959':0.001632410,'EPI_ISL_237933':0.009713871)0.999:0.021653452,(('EPI_ISL_297427':0.0,'EPI_ISL_321756':0.0):0.001597239,'EPI_ISL_321596':0.000000006)0.991:0.014765592)0.735:0.001634630,(('EPI_ISL_218283':0.0,'EPI_ISL_218285':0.0):0.001580486,(('EPI_ISL_218581':0.0,'EPI_ISL_218582':0.0,'EPI_ISL_218598':0.0,'EPI_ISL_218593':0.0,'EPI_ISL_218595':0.0,'EPI_ISL_218594':0.0,'EPI_ISL_218586':0.0):0.000000006,'EPI_ISL_219062':0.001594672)0.854:0.003228213)0.981:0.009861645)0.399:0.001493938)0.750:0.000000006,(('EPI_ISL_196002':0.0,'EPI_ISL_196001':0.0):0.001617691,(('EPI_ISL_196025':0.001593987,(('EPI_ISL_196012':0.0,'EPI_ISL_196016':0.0,'EPI_ISL_196014':0.0):0.000000006,'EPI_ISL_196032':0.004806275)0.000:0.000000006)0.000:0.000000006,('EPI_ISL_196023':0.0,'EPI_ISL_196024':0.0):0.001594822)0.956:0.004818790)0.777:0.001589545)0.873:0.001598200,(('EPI_ISL_399207':0.0,'EPI_ISL_399209':0.0,'EPI_ISL_399208':0.0):0.000898789,('EPI_ISL_399210':0.003177327,'EPI_ISL_399211':0.003236307)0.993:0.014273348)0.990:0.014233604)0.000:0.000000006)0.000:0.000000006)0.000:0.000000006,((('EPI_ISL_218295':0.0,'EPI_ISL_218287':0.0,'EPI_ISL_218293':0.0,'EPI_ISL_218291':0.0,'EPI_ISL_218292':0.0,'EPI_ISL_218289':0.0,'EPI_ISL_218290':0.0,'EPI_ISL_218294':0.0,'EPI_ISL_218286':0.0):0.003213080,('EPI_ISL_218051':0.0,'EPI_ISL_218046':0.0,'EPI_ISL_218050':0.0,'EPI_ISL_218049':0.0,'EPI_ISL_218043':0.0,'EPI_ISL_218047':0.0,'EPI_ISL_218048':0.0,'EPI_ISL_218052':0.0):0.001585909)0.896:0.003216399,((((('EPI_ISL_218322':0.0,'EPI_ISL_218324':0.0,'EPI_ISL_218326':0.0,'EPI_ISL_218321':0.0,'EPI_ISL_218325':0.0):0.000000006,'EPI_ISL_218323':0.001591923)0.926:0.001590998,(('EPI_ISL_163046':0.0,'EPI_ISL_163050':0.0,'EPI_ISL_163047':0.0,'EPI_ISL_163051':0.0):0.000000006,'EPI_ISL_163049':0.001589200)0.979:0.006402297)0.000:0.000000006,('EPI_ISL_161664':0.0,'EPI_ISL_160789':0.0,'EPI_ISL_161662':0.0,'EPI_ISL_161663':0.0,'EPI_ISL_160794':0.0,'EPI_ISL_161668':0.0,'EPI_ISL_161661':0.0,'EPI_ISL_164477':0.0,'EPI_ISL_164478':0.0):0.000000006)0.000:0.000000006,'EPI_ISL_162681':0.001591197)0.000:0.000000006)0.903:0.001591135)0.859:0.001591295)0.000:0.000000006)0.000:0.000000006,'EPI_ISL_195171':0.028175494)0.000:0.000000006,(((('EPI_ISL_80179':0.003189436,(('EPI_ISL_78781':0.0,'EPI_ISL_257041':0.0):0.000000006,('EPI_ISL_181287':0.001591561,('EPI_ISL_206455':0.003191221,('EPI_ISL_381145':0.016455596,'EPI_ISL_89630':0.004954600)0.759:0.001450894)0.000:0.000000006)0.000:0.000000006)0.000:0.000000006)0.859:0.001592045,((('EPI_ISL_501507':0.021299384,('EPI_ISL_275577':0.009743276,'EPI_ISL_181293':0.011375057)0.300:0.000000006)0.803:0.001587928,(('EPI_ISL_129815':0.006489785,('EPI_ISL_328804':0.0,'EPI_ISL_327490':0.0,'EPI_ISL_328807':0.0):0.008082884)0.214:0.001564448,'EPI_ISL_295531':0.014842041)0.000:0.000000006)0.615:0.001592113,('EPI_ISL_505325':0.011480036,('EPI_ISL_328832':0.000000006,'EPI_ISL_328839':0.003198581)0.958:0.008114202)0.770:0.004825187)0.729:0.000000006)0.542:0.000000006,(((('EPI_ISL_87467':0.0,'EPI_ISL_108113':0.0,'EPI_ISL_95168':0.0):0.000000006,(('EPI_ISL_166542':0.003190553,'EPI_ISL_87464':0.000000006)0.851:0.001591590,('EPI_ISL_87468':0.001591145,'EPI_ISL_275568':0.008030830)0.000:0.000000006)1.000:0.000000006)0.000:0.000000006,'EPI_ISL_369609':0.003190658)0.844:0.001594992,('EPI_ISL_149710':0.001591419,(('EPI_ISL_153867':0.000000006,'EPI_ISL_135944':0.001595804)0.838:0.001591391,(('EPI_ISL_208727':0.001590674,(('EPI_ISL_123411':0.0,'EPI_ISL_131651':0.0,'EPI_ISL_133108':0.0):0.000000006,'EPI_ISL_502168':0.003188406)0.000:0.000000006)0.000:0.000000006,(('EPI_ISL_131679':0.0,'EPI_ISL_133129':0.0,'EPI_ISL_133128':0.0,'EPI_ISL_90552':0.0):0.000000006,'EPI_ISL_1360030':0.001591588)0.843:0.001591266)0.862:0.001591159)0.386:0.000000006)0.000:0.000000006)0.856:0.001607473)0.000:0.000000006,(((((('EPI_ISL_127888':0.000000006,'EPI_ISL_134287':0.001591756)0.844:0.001591546,(('EPI_ISL_119599':0.000000006,'EPI_ISL_97115':0.003189779)0.845:0.001590924,('EPI_ISL_116279':0.000000006,'EPI_ISL_124435':0.001592496)0.878:0.001591188)0.000:0.000000006)0.000:0.000000006,'EPI_ISL_127750':0.008059803)0.000:0.000000006,('EPI_ISL_127781':0.003188114,(('EPI_ISL_116236':0.0,'EPI_ISL_130038':0.0,'EPI_ISL_119334':0.0,'EPI_ISL_127774':0.0,'EPI_ISL_124480':0.0):0.000000006,('EPI_ISL_130171':0.001591225,('EPI_ISL_127814':0.000000006,'EPI_ISL_131142':0.014597694)0.902:0.003189476)0.000:0.000000006)0.000:0.000000006)1.000:0.000000006)0.000:0.000000006,(('EPI_ISL_130130':0.006424387,'EPI_ISL_130027':0.000000006)0.842:0.001591624,'EPI_ISL_124296':0.003189765)0.000:0.000000006)0.921:0.001592272,((('EPI_ISL_98555':0.000000006,(('EPI_ISL_329080':0.0,'EPI_ISL_14284876':0.0,'EPI_ISL_329094':0.0):0.001543241,'EPI_ISL_329082':0.014765068)0.911:0.004875585)0.839:0.001592983,(('EPI_ISL_67435':0.000000006,'EPI_ISL_93686':0.004795597)0.526:0.001591164,(('EPI_ISL_65024':0.0,'EPI_ISL_78762':0.0):0.000000006,'EPI_ISL_90106':0.003189669)0.832:0.001591476)0.134:0.000000006)0.000:0.000000006,(('EPI_ISL_132397':0.0,'EPI_ISL_132398':0.0):0.001591794,((('EPI_ISL_369612':0.003190844,('EPI_ISL_369620':0.001591650,'EPI_ISL_95503':0.001591492)0.000:0.000000006)0.938:0.003189417,'EPI_ISL_132406':0.000000006)0.000:0.000000006,('EPI_ISL_151210':0.0,'EPI_ISL_195990':0.0):0.003191955)0.901:0.003195772)0.814:0.001596951)0.000:0.000000006)0.000:0.000000006)0.000:0.000000006)1.000:0.000000006)0.000:0.000000006)0.000:0.000000006,('EPI_ISL_76629':0.003191596,'EPI_ISL_275571':0.006406264)0.000:0.000000006)0.000:0.000000006)1.000:0.000000006)1.000:0.000000006,('EPI_ISL_429237':0.002101905,('EPI_ISL_238917':0.001592161,('EPI_ISL_61817':0.001592157,'EPI_ISL_191079':0.001587168)0.000:0.000000006)0.434:0.001586457)0.753:0.000000011)0.000:0.000000006)0.896:0.001529954)0.894:0.001529068)0.326:0.004283806)1.000:0.045310526,(('EPI_ISL_77606':0.008118468,'EPI_ISL_13928':0.001520419)0.837:0.003276569,('EPI_ISL_150890':0.001599740,'EPI_ISL_79859':0.000000006)1.000:0.026516874)0.878:0.004025529)0.635:0.000781950)1.000:0.012645102)0.815:0.001554837,(((('EPI_ISL_88318':0.014693002,('EPI_ISL_88950':0.023058788,('EPI_ISL_88321':0.018656604,'EPI_ISL_29766':0.016811975)0.304:0.001106709)0.750:0.001836359)0.956:0.006486364,('EPI_ISL_88298':0.000000006,((('EPI_ISL_88331':0.000000006,'EPI_ISL_88341':0.004810286)0.985:0.011684950,('EPI_ISL_88334':0.011523946,(('EPI_ISL_88316':0.001592815,('EPI_ISL_88327':0.003192803,('EPI_ISL_88345':0.006449969,('EPI_ISL_88329':0.000000006,('EPI_ISL_88335':0.000000006,'EPI_ISL_88340':0.003199867)0.916:0.003193298)0.768:0.001605204)0.773:0.001587404)0.000:0.000000006)0.758:0.001612482,(('EPI_ISL_88351':0.003193917,(('EPI_ISL_88356':0.001592731,('EPI_ISL_29769':0.000000006,('EPI_ISL_88362':0.004799128,'EPI_ISL_88343':0.009889825)0.000:0.000000006)0.000:0.000000006)0.999:0.011306029,'EPI_ISL_88332':0.017921921)0.000:0.000000006)0.000:0.000000006,'EPI_ISL_88339':0.011306019)0.952:0.004817628)0.738:0.001422386)0.958:0.008450079)0.890:0.004833846,'EPI_ISL_88333':0.016288759)0.722:0.000000006)0.781:0.001587744)0.897:0.003213653,('EPI_ISL_88308':0.004797323,'EPI_ISL_148291':0.001591692)0.373:0.000000006)0.000:0.000000006,('EPI_ISL_148292':0.000000006,('EPI_ISL_88313':0.003398814,'EPI_ISL_88337':0.033686103)0.769:0.001403387)0.000:0.000000006)0.000:0.000000006)0.775:0.001555014,(('EPI_ISL_29807':0.013716067,'EPI_ISL_30163':0.004221531)1.000:0.028816358,'EPI_ISL_13466':0.027856328)0.672:0.002070828)0.868:0.003147098,(('EPI_ISL_24587':0.0,'EPI_ISL_24589':0.0,'EPI_ISL_24586':0.0):0.042514106,'EPI_ISL_68996':0.001594756)0.000:0.000000006)0.744:0.001580713,('EPI_ISL_27380':0.025429905,'EPI_ISL_13925':0.021820852)0.972:0.013321099)0.767:0.001581892,(('EPI_ISL_67417':0.029565409,(('EPI_ISL_106920':0.004285194,'EPI_ISL_106921':0.013714060)0.999:0.030188773,('EPI_ISL_28431':0.007565131,('EPI_ISL_156353':0.006479817,(('EPI_ISL_146865':0.0,'EPI_ISL_146841':0.0):0.000000006,'EPI_ISL_146853':0.001593229)0.926:0.006502612)0.999:0.019640738)0.987:0.019526166)0.945:0.010946701)0.887:0.005498118,'EPI_ISL_30059':0.001588446)0.755:0.001574179)0.711:0.005500904,('EPI_ISL_132826':0.080375578,(('EPI_ISL_9879':0.001596699,'EPI_ISL_9882':0.000000006)1.000:0.028367079,('EPI_ISL_65306':0.014200394,('EPI_ISL_9877':0.010040348,'EPI_ISL_9883':0.018155872)0.753:0.002060269)0.830:0.006198275)0.991:0.027409542)0.784:0.005593052)0.278:0.005951629,('EPI_ISL_9880':0.008806276,'EPI_ISL_9878':0.002631425)1.000:0.059756649)0.972:0.017598258)0.846:0.007674687)0.664:0.003154237,(((('EPI_ISL_20100':0.009675270,(('EPI_ISL_1119':0.013514331,('EPI_ISL_129475':0.015160534,('EPI_ISL_129460':0.001626000,'EPI_ISL_129503':0.009767934)0.774:0.002852637)1.000:0.029987412)0.787:0.002860807,(('EPI_ISL_28433':0.005478632,(('EPI_ISL_90160':0.028971950,'EPI_ISL_20099':0.019737543)0.999:0.047320363,('EPI_ISL_90157':0.055247229,('EPI_ISL_90159':0.071459182,('EPI_ISL_68696':0.007811909,'EPI_ISL_90158':0.013650698)0.965:0.018979220)0.871:0.009323355)0.971:0.019082836)0.670:0.008876855)0.920:0.007429129,'EPI_ISL_28432':0.006411427)0.336:0.000000006)0.000:0.000000006)0.919:0.001592300,('EPI_ISL_8010':0.001592996,'EPI_ISL_20806':0.008030949)0.736:0.000000006)0.863:0.001592052,((('EPI_ISL_88271':0.0,'EPI_ISL_88234':0.0):0.004789491,((('EPI_ISL_88251':0.0,'EPI_ISL_88252':0.0):0.003190338,(('EPI_ISL_88278':0.000000006,'EPI_ISL_88282':0.001589748)0.984:0.006407690,'EPI_ISL_88275':0.000000006)0.000:0.000000006)0.936:0.003191492,('EPI_ISL_88254':0.006405563,('EPI_ISL_88244':0.006406852,('EPI_ISL_88263':0.001591222,('EPI_ISL_88261':0.0,'EPI_ISL_88265':0.0,'EPI_ISL_88257':0.0):0.000000006)0.848:0.001590943)0.000:0.000000006)0.843:0.001590254)0.000:0.000000006)0.848:0.001590376,(('EPI_ISL_7130':0.014652485,'EPI_ISL_7535':0.000000006)0.942:0.004793991,(('EPI_ISL_69296':0.0,'EPI_ISL_30166':0.0):0.006412218,('EPI_ISL_7796':0.013444304,'EPI_ISL_88235':0.014977371)0.733:0.001256848)0.000:0.000000006)0.000:0.000000006)0.000:0.000000006)0.000:0.000000006,'EPI_ISL_27593':0.006408714)0.771:0.001541223)0.750:0.000000006,('EPI_ISL_88284':0.006190972,('EPI_ISL_88285':0.001538138,('EPI_ISL_88286':0.000000006,'EPI_ISL_88293':0.001537911)0.841:0.001538427)0.709:0.000000006)0.949:0.006292575)0.986:0.019958432)1.000:0.048063130)0.999:0.042423326,(((((('EPI_ISL_147188':0.001501672,'EPI_ISL_5169':0.000000006)0.887:0.004627071,(((('EPI_ISL_147192':0.001505530,((('EPI_ISL_5327':0.003020523,(('EPI_ISL_173282':0.001501914,((('EPI_ISL_6838':0.0,'EPI_ISL_7081':0.0):0.003008669,('EPI_ISL_10251':0.000000006,('EPI_ISL_6914':0.001509334,('EPI_ISL_6774':0.001503179,('EPI_ISL_7052':0.0,'EPI_ISL_6837':0.0):0.000000006)0.808:0.001502393)0.798:0.001504822)0.000:0.000000006)0.921:0.003009043,'EPI_ISL_6905':0.003008448)0.000:0.000000006)0.982:0.009222197,((('EPI_ISL_6973':0.001502239,('EPI_ISL_7051':0.0,'EPI_ISL_6872':0.0,'EPI_ISL_6906':0.0):0.000000006)0.787:0.001544043,('EPI_ISL_173281':0.003023181,('EPI_ISL_6770':0.003014211,((('EPI_ISL_5333':0.001501874,('EPI_ISL_6439':0.001502042,'EPI_ISL_6440':0.003009758)0.166:0.000000006)0.000:0.000000006,('EPI_ISL_5332':0.0,'EPI_ISL_5336':0.0,'EPI_ISL_6786':0.0,'EPI_ISL_6878':0.0,'EPI_ISL_6437':0.0,'EPI_ISL_5693':0.0,'EPI_ISL_6900':0.0):0.000000006)0.000:0.000000006,('EPI_ISL_6771':0.001502599,'EPI_ISL_6785':0.001501829)0.000:0.000000006)0.000:0.000000006)0.800:0.001503698)0.730:0.001467558)0.897:0.004558335,('EPI_ISL_68916':0.004535705,((((((((('EPI_ISL_123154':0.001536329,'EPI_ISL_120415':0.001536111)0.000:0.000000006,'EPI_ISL_123179':0.000000006)0.989:0.000000006,('EPI_ISL_123176':0.003110034,('EPI_ISL_1928':0.003079516,'EPI_ISL_120422':0.000000006)0.905:0.003105655)0.769:0.001515218)0.000:0.000000006,('EPI_ISL_123177':0.003079143,('EPI_ISL_6409':0.001535695,('EPI_ISL_5686':0.001535934,('EPI_ISL_6244':0.0,'EPI_ISL_5690':0.0,'EPI_ISL_5689':0.0,'EPI_ISL_5687':0.0,'EPI_ISL_5688':0.0,'EPI_ISL_6243':0.0,'EPI_ISL_6410':0.0,'EPI_ISL_6220':0.0):0.000000006)0.000:0.000000006)0.920:0.001535805)0.000:0.000000006)0.000:0.000000006,((('EPI_ISL_30215':0.001539553,'EPI_ISL_503095':0.001507129)0.971:0.006067424,('EPI_ISL_147184':0.000000006,(('EPI_ISL_6424':0.001535572,'EPI_ISL_6364':0.000000006)0.876:0.001536042,((((('EPI_ISL_503065':0.004637505,(('EPI_ISL_123188':0.003101531,('EPI_ISL_8255':0.001537866,(((('EPI_ISL_123185':0.004629902,('EPI_ISL_5252':0.001537039,'EPI_ISL_30207':0.001537237)0.000:0.000000006)1.000:0.000000006,(('EPI_ISL_30216':0.003080840,('EPI_ISL_6851':0.001537562,'EPI_ISL_5362':0.000000006)0.890:0.001537373)0.892:0.000000006,'EPI_ISL_5349':0.000000006)0.000:0.000000006)0.000:0.000000006,('EPI_ISL_87723':0.0,'EPI_ISL_30217':0.0):0.004629920)0.912:0.003084364,('EPI_ISL_2771':0.0,'EPI_ISL_9053':0.0,'EPI_ISL_8968':0.0,'EPI_ISL_8593':0.0,'EPI_ISL_8611':0.0,'EPI_ISL_8609':0.0):0.000000006)0.000:0.000000006)0.769:0.001546996)0.757:0.001524728,('EPI_ISL_6880':0.007798683,('EPI_ISL_7047':0.001537028,('EPI_ISL_8268':0.0,'EPI_ISL_5128':0.0):0.001545479)0.868:0.003075150)0.705:0.003106493)0.734:0.000000006)0.845:0.001543164,('EPI_ISL_106599':0.001536201,((('EPI_ISL_123190':0.001536730,'EPI_ISL_106472':0.001536421)0.000:0.000000006,('EPI_ISL_8666':0.0,'EPI_ISL_5265':0.0):0.000000006)0.000:0.000000006,(('EPI_ISL_16410':0.004639162,('EPI_ISL_8027':0.000000006,(('EPI_ISL_7800':0.0,'EPI_ISL_7585':0.0,'EPI_ISL_7780':0.0):0.001537535,('EPI_ISL_7973':0.0,'EPI_ISL_8015':0.0):0.000000006)0.851:0.001537428)0.986:0.011065462)0.915:0.004650702,(((('EPI_ISL_120432':0.001536686,((((('EPI_ISL_12838':0.004649518,'EPI_ISL_99209':0.007778580)0.747:0.001535841,('EPI_ISL_9127':0.001542096,((('EPI_ISL_93597':0.001545747,('EPI_ISL_70174':0.001539054,((((((('EPI_ISL_120438':0.0,'EPI_ISL_181327':0.0):0.000000006,'EPI_ISL_151784':0.001540242)0.000:0.000000006,('EPI_ISL_93593':0.001539970,(('EPI_ISL_93599':0.0,'EPI_ISL_63397':0.0):0.000000006,'EPI_ISL_93587':0.001539682)0.000:0.000000006)0.926:0.001539902)0.000:0.000000006,'EPI_ISL_120439':0.003086558)0.837:0.001539479,'EPI_ISL_70167':0.004638454)0.000:0.000000006,'EPI_ISL_93581':0.001538969)0.000:0.000000006,('EPI_ISL_106752':0.000000006,'EPI_ISL_7803':0.001539310)0.000:0.000000006)0.000:0.000000006)0.790:0.001535493)0.791:0.001540869,('EPI_ISL_25031':0.001539831,'EPI_ISL_93580':0.004647086)0.000:0.000000006)0.927:0.003083733,('EPI_ISL_123193':0.0,'EPI_ISL_123192':0.0):0.000000006)0.000:0.000000006)0.861:0.001537661)0.000:0.000000006,('EPI_ISL_93576':0.0,'EPI_ISL_93591':0.0,'EPI_ISL_93600':0.0,'EPI_ISL_93579':0.0,'EPI_ISL_7938':0.0,'EPI_ISL_12836':0.0):0.000000006)0.000:0.000000006,(('EPI_ISL_120427':0.001537096,('EPI_ISL_120426':0.001537526,'EPI_ISL_106669':0.003080858)0.000:0.000000006)0.000:0.000000006,'EPI_ISL_7816':0.001536675)0.000:0.000000006)0.179:0.000000006,('EPI_ISL_120435':0.004636208,('EPI_ISL_93592':0.000000006,'EPI_ISL_93584':0.001537878)0.921:0.001537229)0.000:0.000000006)0.000:0.000000006)0.859:0.001537025,('EPI_ISL_123186':0.001536935,('EPI_ISL_120434':0.001537376,('EPI_ISL_120429':0.003086931,'EPI_ISL_15602':0.003082316)0.000:0.000000006)0.981:0.006235052)0.000:0.000000006)0.849:0.001537043,(((('EPI_ISL_106617':0.000000006,(('EPI_ISL_116062':0.001538222,('EPI_ISL_12841':0.000000006,'EPI_ISL_25712':0.003082920)0.000:0.000000006)0.953:0.004636010,(((('EPI_ISL_83675':0.0,'EPI_ISL_83676':0.0):0.000000006,('EPI_ISL_6341':0.0,'EPI_ISL_5656':0.0):0.006204445)0.835:0.001538880,(('EPI_ISL_15603':0.0,'EPI_ISL_6371':0.0):0.000000006,('EPI_ISL_93595':0.0,'EPI_ISL_93594':0.0):0.001538408)0.000:0.000000006)0.000:0.000000006,'EPI_ISL_15604':0.001538570)0.000:0.000000006)0.919:0.003089475)0.000:0.000000006,'EPI_ISL_120425':0.001537979)0.000:0.000000006,((((((('EPI_ISL_7846':0.0,'EPI_ISL_8008':0.0):0.001538381,('EPI_ISL_8001':0.003092126,('EPI_ISL_8031':0.001538198,'EPI_ISL_19102':0.001538159)0.219:0.000000006)0.000:0.000000006)0.948:0.003081433,(('EPI_ISL_8012':0.0,'EPI_ISL_7558':0.0,'EPI_ISL_8045':0.0,'EPI_ISL_7983':0.0,'EPI_ISL_7785':0.0,'EPI_ISL_7981':0.0,'EPI_ISL_19107':0.0):0.001537768,('EPI_ISL_28863':0.001537163,(('EPI_ISL_7972':0.0,'EPI_ISL_7808':0.0,'EPI_ISL_7875':0.0,'EPI_ISL_7984':0.0,'EPI_ISL_7898':0.0,'EPI_ISL_7596':0.0,'EPI_ISL_7626':0.0,'EPI_ISL_7828':0.0,'EPI_ISL_7778':0.0,'EPI_ISL_28864':0.0):0.000000006,('EPI_ISL_7864':0.0,'EPI_ISL_7760':0.0):0.001541562)0.000:0.000000006)0.000:0.000000006)0.000:0.000000006)0.955:0.003080947,((('EPI_ISL_62784':0.004636547,(('EPI_ISL_96142':0.000000006,'EPI_ISL_96137':0.001538992)0.846:0.001538812,('EPI_ISL_29676':0.0,'EPI_ISL_30227':0.0):0.000000006)0.000:0.000000006)0.918:0.001538469,('EPI_ISL_80832':0.001538027,((((((((('EPI_ISL_71839':0.0,'EPI_ISL_62802':0.0):0.001539526,('EPI_ISL_70166':0.001538075,('EPI_ISL_93585':0.001537426,('EPI_ISL_93588':0.0,'EPI_ISL_93589':0.0):0.000000006)0.931:0.003083979)0.468:0.000000006)0.000:0.000000006,'EPI_ISL_127615':0.001538582)0.000:0.000000006,(('EPI_ISL_99223':0.001540288,('EPI_ISL_29633':0.003090513,'EPI_ISL_28893':0.001545652)0.766:0.001543261)0.000:0.000000006,'EPI_ISL_25711':0.001537606)0.000:0.000000006)0.000:0.000000006,'EPI_ISL_62923':0.001538038)0.000:0.000000006,((('EPI_ISL_93582':0.0,'EPI_ISL_30212':0.0):0.000000006,'EPI_ISL_93586':0.003083896)0.843:0.001538469,('EPI_ISL_93590':0.003050949,(('EPI_ISL_190699':0.0,'EPI_ISL_70162':0.0):0.000000006,'EPI_ISL_70160':0.001539329)0.802:0.002474415)0.626:0.000643763)0.000:0.000000006)0.000:0.000000006,(('EPI_ISL_120442':0.001540365,'EPI_ISL_120441':0.000000006)0.833:0.001538593,((('EPI_ISL_263187':0.003106882,'EPI_ISL_263217':0.001547816)0.766:0.001530893,'EPI_ISL_99240':0.003094601)0.762:0.001545400,('EPI_ISL_78574':0.001534670,'EPI_ISL_99225':0.001545788)0.798:0.001547622)0.000:0.000000006)0.000:0.000000006)1.000:0.000000006,((('EPI_ISL_62840':0.003082100,('EPI_ISL_27694':0.003082153,(('EPI_ISL_120446':0.000000006,'EPI_ISL_120444':0.003083945)0.794:0.001541874,'EPI_ISL_77966':0.004635737)0.332:0.001541434)0.807:0.000000006)0.000:0.000000006,(('EPI_ISL_89588':0.000000006,'EPI_ISL_99229':0.001537044)0.738:0.000000006,('EPI_ISL_99230':0.001519182,('EPI_ISL_99237':0.006213226,((('EPI_ISL_99217':0.001539526,'EPI_ISL_99220':0.001540307)0.000:0.000000006,'EPI_ISL_99219':0.001539338)0.000:0.000000006,('EPI_ISL_99222':0.003084093,'EPI_ISL_99210':0.001540029)0.000:0.000000006)0.000:0.000000006)0.935:0.004665839)0.627:0.003111667)0.818:0.001537604)0.000:0.000000006,((('EPI_ISL_99228':0.001537945,'EPI_ISL_93577':0.003082376)0.000:0.000000006,(('EPI_ISL_16372':0.0,'EPI_ISL_95933':0.0,'EPI_ISL_80789':0.0,'EPI_ISL_76117':0.0,'EPI_ISL_70179':0.0,'EPI_ISL_106671':0.0):0.000000006,'EPI_ISL_106713':0.003084011)0.000:0.000000006)1.000:0.000000006,(('EPI_ISL_27695':0.004633649,(('EPI_ISL_99238':0.003074554,'EPI_ISL_78563':0.001544305)0.798:0.003110254,('EPI_ISL_69710':0.003080654,((((('EPI_ISL_80830':0.0,'EPI_ISL_80793':0.0):0.001537388,('EPI_ISL_93256':0.001536835,('EPI_ISL_99231':0.0,'EPI_ISL_80812':0.0):0.000000006)0.000:0.000000006)0.850:0.001536810,('EPI_ISL_208717':0.001537183,'EPI_ISL_61399':0.004629578)0.000:0.000000006)1.000:0.000000006,('EPI_ISL_61867':0.0,'EPI_ISL_70618':0.0):0.000000006)0.000:0.000000006,((('EPI_ISL_99232':0.001538338,'EPI_ISL_208690':0.001536919)0.000:0.000000006,(('EPI_ISL_83677':0.0,'EPI_ISL_83674':0.0,'EPI_ISL_93598':0.0,'EPI_ISL_93578':0.0,'EPI_ISL_208732':0.0):0.000000006,'EPI_ISL_80383':0.003080771)0.836:0.001536818)0.000:0.000000006,'EPI_ISL_80807':0.001537576)0.854:0.001536770)0.000:0.000000006)0.709:0.001537423)0.713:0.000000006)0.708:0.000000006,(((('EPI_ISL_87202':0.001539060,(('EPI_ISL_62488':0.0,'EPI_ISL_89600':0.0,'EPI_ISL_89599':0.0,'EPI_ISL_87209':0.0,'EPI_ISL_62528':0.0,'EPI_ISL_62519':0.0):0.000000006,('EPI_ISL_87194':0.001538656,'EPI_ISL_87230':0.003092132)0.753:0.000000006)0.000:0.000000006)0.863:0.001538822,(((('EPI_ISL_99239':0.004631993,('EPI_ISL_80818':0.001537680,(('EPI_ISL_80387':0.0,'EPI_ISL_144595':0.0,'EPI_ISL_156326':0.0,'EPI_ISL_156325':0.0):0.000000006,'EPI_ISL_99236':0.001537817)0.000:0.000000006)0.000:0.000000006)0.923:0.001538241,'EPI_ISL_70159':0.000000006)0.000:0.000000006,('EPI_ISL_80822':0.003093002,'EPI_ISL_77967':0.000000006)0.909:0.001538953)0.858:0.001538856,('EPI_ISL_99235':0.000000006,('EPI_ISL_62912':0.001538676,(('EPI_ISL_156324':0.004668762,'EPI_ISL_77942':0.004670905)0.187:0.001523065,'EPI_ISL_80806':0.004638455)0.750:0.000000006)0.750:0.000000006)0.000:0.000000006)0.000:0.000000006)0.914:0.001538749,('EPI_ISL_95932':0.000000006,'EPI_ISL_144596':0.007785529)0.000:0.000000006)0.000:0.000000006,'EPI_ISL_162004':0.003085031)0.838:0.001538338)0.000:0.000000006)0.767:0.000000006)0.000:0.000000006)0.000:0.000000006,'EPI_ISL_208729':0.003086704)0.000:0.000000006)0.000:0.000000006)0.847:0.001537931,((((('EPI_ISL_8026':0.001537931,(('EPI_ISL_6161':0.0,'EPI_ISL_5657':0.0):0.003083139,'EPI_ISL_28850':0.001537310)0.000:0.000000006)1.000:0.000000006,(('EPI_ISL_62798':0.004632971,(('EPI_ISL_7825':0.0,'EPI_ISL_7784':0.0,'EPI_ISL_8013':0.0):0.001537734,'EPI_ISL_6368':0.003080307)0.000:0.000000006)0.523:0.000000006,'EPI_ISL_30205':0.001541743)0.000:0.000000006)0.000:0.000000006,('EPI_ISL_30209':0.0,'EPI_ISL_25707':0.0,'EPI_ISL_7805':0.0,'EPI_ISL_8025':0.0,'EPI_ISL_7055':0.0):0.000000006)0.000:0.000000006,(((('EPI_ISL_63357':0.0,'EPI_ISL_62780':0.0,'EPI_ISL_70158':0.0):0.000000006,'EPI_ISL_62779':0.001538683)0.839:0.001538022,'EPI_ISL_7811':0.001537170)0.000:0.000000006,('EPI_ISL_93583':0.001537891,'EPI_ISL_154509':0.001537639)0.000:0.000000006)0.000:0.000000006)0.999:0.000000006,(('EPI_ISL_7997':0.0,'EPI_ISL_8036':0.0):0.000000006,('EPI_ISL_7988':0.003084281,(((('EPI_ISL_7910':0.0,'EPI_ISL_7956':0.0,'EPI_ISL_29085':0.0):0.001538499,'EPI_ISL_8082':0.001538635)0.000:0.000000006,(('EPI_ISL_7888':0.001539662,'EPI_ISL_7611':0.000000006)0.694:0.001538504,'EPI_ISL_7999':0.001539312)0.000:0.000000006)0.000:0.000000006,('EPI_ISL_7556':0.0,'EPI_ISL_7953':0.0,'EPI_ISL_7982':0.0,'EPI_ISL_7879':0.0,'EPI_ISL_7954':0.0,'EPI_ISL_7967':0.0,'EPI_ISL_7873':0.0,'EPI_ISL_7865':0.0,'EPI_ISL_7883':0.0,'EPI_ISL_8014':0.0,'EPI_ISL_7949':0.0,'EPI_ISL_8034':0.0):0.000000006)0.000:0.000000006)0.933:0.003087395)0.835:0.001539507)0.000:0.000000006)0.000:0.000000006)0.000:0.000000006,(('EPI_ISL_7648':0.000000006,('EPI_ISL_7562':0.000000006,'EPI_ISL_7593':0.001539926)0.910:0.001542127)0.903:0.003084353,('EPI_ISL_8037':0.001537575,(((('EPI_ISL_7804':0.001537450,('EPI_ISL_7921':0.003083068,('EPI_ISL_84454':0.0,'EPI_ISL_7557':0.0,'EPI_ISL_7880':0.0,'EPI_ISL_7891':0.0,'EPI_ISL_7947':0.0):0.000000006)0.000:0.000000006)0.846:0.001539523,'EPI_ISL_7897':0.001537300)0.000:0.000000006,'EPI_ISL_7603':0.001537241)0.000:0.000000006,(('EPI_ISL_7881':0.0,'EPI_ISL_7923':0.0,'EPI_ISL_7912':0.0,'EPI_ISL_7996':0.0,'EPI_ISL_7951':0.0,'EPI_ISL_7892':0.0,'EPI_ISL_8084':0.0,'EPI_ISL_7980':0.0,'EPI_ISL_7565':0.0,'EPI_ISL_7968':0.0):0.000000006,'EPI_ISL_7845':0.001537479)0.000:0.000000006)0.000:0.000000006)0.781:0.001559714)0.795:0.001534420)0.857:0.001537346,(('EPI_ISL_25708':0.0,'EPI_ISL_25710':0.0):0.000000006,(('EPI_ISL_16373':0.001539592,('EPI_ISL_25713':0.0,'EPI_ISL_62957':0.0):0.000000006)0.864:0.001537598,'EPI_ISL_208689':0.001539120)0.000:0.000000006)0.000:0.000000006)0.390:0.001537304,('EPI_ISL_29777':0.000000006,'EPI_ISL_78569':0.001537485)0.000:0.000000006)0.981:0.006188915)0.839:0.001537345,'EPI_ISL_8971':0.004631302)0.000:0.000000006)0.000:0.000000006,((((('EPI_ISL_8250':0.000000006,('EPI_ISL_8272':0.0,'EPI_ISL_8654':0.0):0.001537369)0.880:0.001536773,'EPI_ISL_8606':0.003077960)0.000:0.000000006,'EPI_ISL_8655':0.001539668)0.000:0.000000006,((('EPI_ISL_6846':0.001536540,'EPI_ISL_123191':0.001538867)0.000:0.000000006,'EPI_ISL_9028':0.003079930)0.000:0.000000006,('EPI_ISL_9058':0.0,'EPI_ISL_67226':0.0,'EPI_ISL_8693':0.0,'EPI_ISL_8594':0.0):0.000000006)0.000:0.000000006)0.000:0.000000006,'EPI_ISL_8262':0.001536473)0.000:0.000000006)0.740:0.000000006)0.923:0.001536515)0.000:0.000000006)0.928:0.003080811)0.000:0.000000006,(('EPI_ISL_5108':0.0,'EPI_ISL_5115':0.0,'EPI_ISL_5192':0.0,'EPI_ISL_5117':0.0,'EPI_ISL_5187':0.0):0.000000006,'EPI_ISL_5588':0.001545338)0.871:0.001536432)0.000:0.000000006,('EPI_ISL_15607':0.001536038,'EPI_ISL_123183':0.000000006)0.000:0.000000006)0.000:0.000000006,'EPI_ISL_6881':0.003080000)0.855:0.001537015)0.000:0.000000006)0.000:0.000000006)0.923:0.003019025,((('EPI_ISL_6845':0.001536394,'EPI_ISL_8264':0.001535629)0.760:0.000000006,((('EPI_ISL_8181':0.0,'EPI_ISL_8644':0.0,'EPI_ISL_8665':0.0,'EPI_ISL_6354':0.0,'EPI_ISL_6245':0.0,'EPI_ISL_123182':0.0):0.000000006,'EPI_ISL_6867':0.003075975)0.000:0.000000006,'EPI_ISL_123181':0.001535213)0.000:0.000000006)0.837:0.001535210,'EPI_ISL_120418':0.007743883)0.000:0.000000006)0.979:0.006082557)0.755:0.001527461,'EPI_ISL_22625':0.004626467)0.958:0.006058339,('EPI_ISL_173276':0.000000006,((('EPI_ISL_10111':0.003073486,((('EPI_ISL_6775':0.001545543,(('EPI_ISL_123175':0.0,'EPI_ISL_5434':0.0):0.000000006,'EPI_ISL_6839':0.001533232)0.785:0.001534040)0.951:0.004631459,((('EPI_ISL_6778':0.001532968,'EPI_ISL_123174':0.003074838)0.000:0.000000006,('EPI_ISL_6404':0.001533343,('EPI_ISL_5371':0.001533231,('EPI_ISL_6777':0.001533179,(('EPI_ISL_27598':0.0,'EPI_ISL_5276':0.0,'EPI_ISL_5317':0.0,'EPI_ISL_6844':0.0,'EPI_ISL_6841':0.0,'EPI_ISL_6840':0.0,'EPI_ISL_5320':0.0,'EPI_ISL_6879':0.0):0.000000006,'EPI_ISL_5308':0.001600752)0.000:0.000000006)0.000:0.000000006)0.000:0.000000006)0.923:0.003072721)0.000:0.000000006,('EPI_ISL_173283':0.001533445,'EPI_ISL_5567':0.004619502)0.000:0.000000006)0.000:0.000000006)1.000:0.000000006,('EPI_ISL_5566':0.0,'EPI_ISL_5692':0.0,'EPI_ISL_5318':0.0,'EPI_ISL_5319':0.0):0.000000006)0.000:0.000000006)0.783:0.001530511,(('EPI_ISL_279682':0.003074191,('EPI_ISL_5282':0.001534352,('EPI_ISL_5618':0.001533909,('EPI_ISL_5277':0.000000006,'EPI_ISL_5279':0.003076904)0.000:0.000000006)0.000:0.000000006)0.966:0.004622022)0.000:0.000000006,('EPI_ISL_123178':0.009345019,('EPI_ISL_503111':0.004660214,(('EPI_ISL_2622':0.0,'EPI_ISL_124309':0.0):0.003083558,('EPI_ISL_5048':0.0,'EPI_ISL_6375':0.0):0.000000006)0.763:0.001518006)0.914:0.004657465)0.761:0.001559085)0.772:0.001538128)0.936:0.004637564,((('EPI_ISL_123173':0.004697177,('EPI_ISL_5621':0.006307901,'EPI_ISL_503069':0.003003568)0.990:0.012782593)0.854:0.003017279,('EPI_ISL_147193':0.000000006,('EPI_ISL_368449':0.0,'EPI_ISL_368448':0.0,'EPI_ISL_368440':0.0,'EPI_ISL_368426':0.0,'EPI_ISL_368420':0.0,'EPI_ISL_368447':0.0,'EPI_ISL_368418':0.0,'EPI_ISL_368422':0.0,'EPI_ISL_368425':0.0,'EPI_ISL_368419':0.0,'EPI_ISL_368421':0.0,'EPI_ISL_368463':0.0,'EPI_ISL_368434':0.0,'EPI_ISL_368454':0.0,'EPI_ISL_368456':0.0,'EPI_ISL_368460':0.0,'EPI_ISL_368451':0.0,'EPI_ISL_368445':0.0,'EPI_ISL_368441':0.0,'EPI_ISL_368444':0.0):0.001532690)0.917:0.003070706)0.000:0.000000006,'EPI_ISL_123172':0.000000006)0.000:0.000000006)0.925:0.001532424)0.750:0.000000006)0.899:0.003020997,'EPI_ISL_27596':0.003010677)0.767:0.001513677,'EPI_ISL_27634':0.007603532)0.935:0.004560351)0.930:0.004660594)0.919:0.004569964)0.716:0.001456781)0.742:0.001507898,(('EPI_ISL_6835':0.006071769,('EPI_ISL_5568':0.001495869,'EPI_ISL_5569':0.001511942)0.882:0.003043548)0.944:0.004545362,'EPI_ISL_6972':0.000000006)0.775:0.001501464)0.934:0.004542265,('EPI_ISL_6915':0.003009298,('EPI_ISL_5325':0.001500994,('EPI_ISL_5135':0.001500760,(('EPI_ISL_66104':0.0,'EPI_ISL_243351':0.0,'EPI_ISL_5373':0.0,'EPI_ISL_5326':0.0,'EPI_ISL_5324':0.0,'EPI_ISL_6870':0.0,'EPI_ISL_6454':0.0,'EPI_ISL_6855':0.0,'EPI_ISL_5323':0.0,'EPI_ISL_7060':0.0):0.000000006,('EPI_ISL_8078':0.001500832,('EPI_ISL_7050':0.003204396,('EPI_ISL_7073':0.0,'EPI_ISL_7789':0.0,'EPI_ISL_6833':0.0):0.000000006)0.000:0.000000006)0.860:0.001500942)0.000:0.000000006)0.000:0.000000006)0.000:0.000000006)0.000:0.000000006)0.784:0.001497898)0.787:0.001509661,('EPI_ISL_147190':0.0,'EPI_ISL_69304':0.0):0.001507268)0.807:0.001494368,(((('EPI_ISL_84886':0.000000006,((((('EPI_ISL_84895':0.002986216,('EPI_ISL_170556':0.004589154,((('EPI_ISL_19109':0.0,'EPI_ISL_69298':0.0):0.000000006,((('EPI_ISL_25007':0.003013553,('EPI_ISL_130406':0.007565572,(((('EPI_ISL_170557':0.0,'EPI_ISL_3290':0.0):0.004541379,'EPI_ISL_19668':0.003041620)0.190:0.001490281,'EPI_ISL_130402':0.006044852)0.380:0.000000006,((((('EPI_ISL_152':0.004560460,(((('EPI_ISL_113036':0.000000006,'EPI_ISL_7037':0.001532120)0.949:0.003070862,'EPI_ISL_84915':0.029760648)0.000:0.000000006,((((('EPI_ISL_9279':0.006046086,(('EPI_ISL_114018':0.006222080,'EPI_ISL_6980':0.001507470)0.944:0.007784335,((((('EPI_ISL_124886':0.001495017,(('EPI_ISL_6876':0.000000006,(('EPI_ISL_8972':0.003051546,((('EPI_ISL_8954':0.001506839,'EPI_ISL_9050':0.003018201)0.774:0.001504305,'EPI_ISL_9038':0.001506203)0.819:0.001501580,'EPI_ISL_8952':0.000000006)0.984:0.009259518)0.764:0.001465684,(('EPI_ISL_115698':0.0,'EPI_ISL_10250':0.0):0.004524796,((('EPI_ISL_110863':0.0,'EPI_ISL_114200':0.0,'EPI_ISL_114245':0.0,'EPI_ISL_173279':0.0):0.001507991,'EPI_ISL_114199':0.001504538)0.800:0.001507118,((((((('EPI_ISL_8987':0.003021922,(('EPI_ISL_9216':0.000000006,((((('EPI_ISL_114453':0.0,'EPI_ISL_114452':0.0):0.004526049,'EPI_ISL_114346':0.004523588)0.000:0.000000006,('EPI_ISL_5310':0.001503592,'EPI_ISL_9285':0.003012542)0.771:0.001501845)0.000:0.000000006,(((('EPI_ISL_25040':0.000000006,('EPI_ISL_110907':0.001502182,'EPI_ISL_114294':0.001502424)0.000:0.000000006)0.919:0.001502276,(((((('EPI_ISL_115358':0.004618963,'EPI_ISL_114659':0.000000006)0.920:0.001532910,(((('EPI_ISL_114814':0.0,'EPI_ISL_114502':0.0,'EPI_ISL_115770':0.0):0.000000006,('EPI_ISL_114456':0.0,'EPI_ISL_114457':0.0):0.003072739)0.000:0.000000006,('EPI_ISL_114812':0.000000006,'EPI_ISL_115354':0.001532407)0.858:0.001532208)0.000:0.000000006,(('EPI_ISL_114761':0.003075053,(('EPI_ISL_114608':0.0,'EPI_ISL_114657':0.0):0.001532651,('EPI_ISL_110952':0.001533392,'EPI_ISL_114707':0.001533444)0.000:0.000000006)0.995:0.007740917)0.265:0.000000006,('EPI_ISL_25044':0.001533654,('EPI_ISL_114656':0.001533793,(('EPI_ISL_114505':0.0,'EPI_ISL_114705':0.0,'EPI_ISL_114611':0.0,'EPI_ISL_114655':0.0,'EPI_ISL_114612':0.0,'EPI_ISL_114816':0.0):0.000000006,'EPI_ISL_33841':0.001534181)0.000:0.000000006)0.000:0.000000006)0.959:0.004648137)0.000:0.000000006)0.000:0.000000006)0.000:0.000000006,(('EPI_ISL_115301':0.003075770,(('EPI_ISL_114871':0.0,'EPI_ISL_114867':0.0,'EPI_ISL_8696':0.0,'EPI_ISL_114873':0.0):0.000000006,'EPI_ISL_115041':0.006175883)0.000:0.000000006)0.000:0.000000006,('EPI_ISL_115355':0.0,'EPI_ISL_115408':0.0,'EPI_ISL_5524':0.0):0.001534181)0.855:0.001533126)0.852:0.001534476,'EPI_ISL_115769':0.000000006)0.924:0.001532851,(('EPI_ISL_114454':0.003072980,('EPI_ISL_114401':0.0,'EPI_ISL_114398':0.0):0.003071548)0.436:0.000000006,'EPI_ISL_114660':0.003072044)0.000:0.000000006)0.000:0.000000006,'EPI_ISL_114296':0.003080808)0.846:0.001532464)0.000:0.000000006,(((('EPI_ISL_114348':0.0,'EPI_ISL_114455':0.0):0.000000006,('EPI_ISL_114349':0.003011760,('EPI_ISL_25042':0.003010247,(('EPI_ISL_114345':0.0,'EPI_ISL_9286':0.0):0.000000006,'EPI_ISL_114458':0.001500544)0.944:0.003008899)0.321:0.000000006)1.000:0.000000006)0.000:0.000000006,'EPI_ISL_114503':0.003010118)0.902:0.003010459,('EPI_ISL_115700':0.001502106,'EPI_ISL_8670':0.001502441)0.064:0.000000006)0.976:0.000000006)0.000:0.000000006,('EPI_ISL_114298':0.0,'EPI_ISL_115768':0.0,'EPI_ISL_9284':0.0,'EPI_ISL_114295':0.0,'EPI_ISL_8674':0.0,'EPI_ISL_8675':0.0):0.000000006)0.000:0.000000006)0.000:0.000000006,('EPI_ISL_8671':0.000000006,(((((('EPI_ISL_6679':0.0,'EPI_ISL_5059':0.0):0.001502005,((((((('EPI_ISL_6729':0.000000006,'EPI_ISL_6649':0.001533089)0.982:0.009342204,('EPI_ISL_6650':0.001531463,'EPI_ISL_6719':0.000000006)0.913:0.004605222)0.872:0.003110500,(((('EPI_ISL_115625':0.0,'EPI_ISL_115624':0.0):0.001542541,('EPI_ISL_6683':0.000000006,'EPI_ISL_9231':0.001534134)0.000:0.000000006)0.000:0.000000006,'EPI_ISL_6178':0.003074893)0.818:0.001533527,(('EPI_ISL_28851':0.001532788,('EPI_ISL_6635':0.006172260,'EPI_ISL_28852':0.000000006)0.000:0.000000006)0.930:0.001533053,(('EPI_ISL_5064':0.0,'EPI_ISL_503092':0.0):0.000000006,('EPI_ISL_503112':0.001537845,('EPI_ISL_10114':0.001533301,('EPI_ISL_107710':0.001533799,('EPI_ISL_6659':0.001533400,('EPI_ISL_113069':0.0,'EPI_ISL_5024':0.0,'EPI_ISL_503078':0.0):0.000000006)0.000:0.000000006)0.865:0.001533342)0.000:0.000000006)1.000:0.000000006)0.000:0.000000006)0.000:0.000000006)0.887:0.001532681)0.000:0.000000006,('EPI_ISL_8619':0.003069686,'EPI_ISL_6519':0.000000006)0.850:0.001540776)0.000:0.000000006,'EPI_ISL_3764':0.001532334)0.000:0.000000006,(((('EPI_ISL_107577':0.001531747,('EPI_ISL_5088':0.004615022,'EPI_ISL_503100':0.001531957)0.000:0.000000006)0.000:0.000000006,(((('EPI_ISL_107210':0.0,'EPI_ISL_107405':0.0,'EPI_ISL_6742':0.0,'EPI_ISL_5016':0.0,'EPI_ISL_6651':0.0,'EPI_ISL_9090':0.0,'EPI_ISL_90504':0.0,'EPI_ISL_91065':0.0,'EPI_ISL_90478':0.0):0.000000006,('EPI_ISL_120368':0.0,'EPI_ISL_98691':0.0):0.001531843)0.000:0.000000006,((('EPI_ISL_6202':0.003070235,('EPI_ISL_6712':0.0,'EPI_ISL_6730':0.0):0.006163119)0.000:0.000000006,'EPI_ISL_15595':0.001532234)0.000:0.000000006,'EPI_ISL_5056':0.001532289)0.000:0.000000006)0.000:0.000000006,'EPI_ISL_6705':0.001535848)0.000:0.000000006)0.000:0.000000006,('EPI_ISL_29479':0.000000006,(('EPI_ISL_5036':0.0,'EPI_ISL_132414':0.0):0.000000006,'EPI_ISL_91023':0.001530918)0.922:0.003068134)0.844:0.001531573)0.851:0.001532253,'EPI_ISL_7284':0.001532112)0.000:0.000000006)1.000:0.000000006,(('EPI_ISL_5063':0.004615232,('EPI_ISL_503081':0.001533059,'EPI_ISL_503086':0.001531881)0.000:0.000000006)0.000:0.000000006,(('EPI_ISL_15596':0.0,'EPI_ISL_110691':0.0,'EPI_ISL_90495':0.0):0.000000006,'EPI_ISL_8704':0.001532668)0.000:0.000000006)0.643:0.000000006)0.000:0.000000006)0.825:0.001502211,((((('EPI_ISL_6173':0.003070531,'EPI_ISL_120361':0.001532325)0.493:0.000000006,('EPI_ISL_115620':0.000000006,('EPI_ISL_6662':0.000000006,('EPI_ISL_6646':0.0,'EPI_ISL_5074':0.0):0.001531070)0.943:0.004725717)0.843:0.001532084)0.000:0.000000006,(('EPI_ISL_115773':0.0,'EPI_ISL_8164':0.0,'EPI_ISL_6732':0.0,'EPI_ISL_8168':0.0,'EPI_ISL_120340':0.0,'EPI_ISL_120357':0.0,'EPI_ISL_120343':0.0):0.000000006,'EPI_ISL_90467':0.001532592)0.000:0.000000006)0.000:0.000000006,(('EPI_ISL_2674':0.004617816,('EPI_ISL_8155':0.001533137,('EPI_ISL_151020':0.015656156,'EPI_ISL_8223':0.000000006)0.869:0.001531908)0.000:0.000000006)0.000:0.000000006,'EPI_ISL_6721':0.001532206)0.000:0.000000006)0.000:0.000000006,'EPI_ISL_6678':0.003070767)0.000:0.000000006)0.975:0.004525479,((('EPI_ISL_5091':0.001533459,'EPI_ISL_9016':0.001532869)0.000:0.000000006,(((((((('EPI_ISL_5198':0.003078345,'EPI_ISL_9881':0.004623095)0.000:0.000000006,'EPI_ISL_120351':0.001539194)0.000:0.000000006,('EPI_ISL_8691':0.001535148,('EPI_ISL_8266':0.001534460,'EPI_ISL_8702':0.001534674)0.441:0.000000006)0.000:0.000000006)1.000:0.000000006,(('EPI_ISL_8703':0.001534531,(('EPI_ISL_8694':0.0,'EPI_ISL_8995':0.0):0.003076239,('EPI_ISL_123189':0.0,'EPI_ISL_6746':0.0):0.000000006)0.000:0.000000006)0.864:0.001535541,('EPI_ISL_120349':0.004624345,('EPI_ISL_13899':0.003074769,('EPI_ISL_13898':0.001534355,('EPI_ISL_13897':0.0,'EPI_ISL_146762':0.0,'EPI_ISL_162189':0.0,'EPI_ISL_162190':0.0):0.000000006)0.000:0.000000006)0.964:0.004632532)0.912:0.000000006)0.877:0.000000006)0.000:0.000000006,('EPI_ISL_8960':0.001534600,'EPI_ISL_8205':0.001534346)0.000:0.000000006)0.000:0.000000006,((((('EPI_ISL_8996':0.0,'EPI_ISL_120344':0.0):0.000000006,'EPI_ISL_6641':0.001535107)0.000:0.000000006,'EPI_ISL_6362':0.001534196)0.919:0.001534726,'EPI_ISL_115621':0.004622385)0.000:0.000000006,('EPI_ISL_15606':0.0,'EPI_ISL_115622':0.0,'EPI_ISL_127595':0.0,'EPI_ISL_8653':0.0,'EPI_ISL_9052':0.0,'EPI_ISL_8229':0.0,'EPI_ISL_120362':0.0):0.000000006)0.000:0.000000006)0.000:0.000000006,(('EPI_ISL_116066':0.004631004,(('EPI_ISL_119839':0.000000006,((((((('EPI_ISL_20999':0.0,'EPI_ISL_132412':0.0):0.000000006,'EPI_ISL_302516':0.001536419)0.000:0.000000006,(('EPI_ISL_132411':0.001536379,'EPI_ISL_7634':0.003082986)0.000:0.000000006,('EPI_ISL_20992':0.0,'EPI_ISL_20983':0.0):0.001537117)0.000:0.000000006)0.000:0.000000006,(('EPI_ISL_132409':0.021153253,'EPI_ISL_132413':0.001536265)0.739:0.000000052,'EPI_ISL_302515':0.001536394)0.000:0.000000006)0.000:0.000000006,'EPI_ISL_132415':0.004627128)0.829:0.001536183,(('EPI_ISL_29679':0.004627421,((((((('EPI_ISL_29270':0.000000006,('EPI_ISL_10119':0.001535593,(((((('EPI_ISL_15589':0.0,'EPI_ISL_90485':0.0,'EPI_ISL_90498':0.0):0.001537084,'EPI_ISL_195615':0.006203643)0.781:0.001536778,(((('EPI_ISL_8217':0.0,'EPI_ISL_20982':0.0,'EPI_ISL_8188':0.0):0.001537199,('EPI_ISL_20970':0.0,'EPI_ISL_8651':0.0):0.000000006)0.923:0.001536686,'EPI_ISL_8221':0.000000006)0.000:0.000000006,((('EPI_ISL_15592':0.000000006,'EPI_ISL_503110':0.001537812)0.848:0.001537613,('EPI_ISL_8211':0.000000006,'EPI_ISL_8962':0.001537058)0.000:0.000000006)0.000:0.000000006,'EPI_ISL_20963':0.001537058)0.840:0.001536909)0.859:0.001536386)0.000:0.000000006,(('EPI_ISL_29906':0.003080018,((('EPI_ISL_69392':0.001536639,'EPI_ISL_118008':0.001536639)0.000:0.000000006,'EPI_ISL_7621':0.000000006)1.000:0.000000006,'EPI_ISL_13228':0.003079701)0.000:0.000000006)0.863:0.001536312,'EPI_ISL_9236':0.001536217)0.000:0.000000006)0.000:0.000000006,((('EPI_ISL_117954':0.004628518,(('EPI_ISL_29489':0.001536285,('EPI_ISL_132418':0.001535932,(('EPI_ISL_29486':0.001537146,('EPI_ISL_120371':0.0,'EPI_ISL_120374':0.0):0.000000006)0.841:0.001540472,(('EPI_ISL_63363':0.0,'EPI_ISL_118369':0.0):0.001535876,('EPI_ISL_503091':0.003090178,(((('EPI_ISL_29279':0.003076834,((((((('EPI_ISL_166793':0.003078275,((((('EPI_ISL_189628':0.003088629,('EPI_ISL_136433':0.003080957,(('EPI_ISL_189158':0.0,'EPI_ISL_189618':0.0):0.000000006,'EPI_ISL_235348':0.001539767)0.000:0.000000006)0.000:0.000000006)0.921:0.003079713,('EPI_ISL_381592':0.001536961,('EPI_ISL_149681':0.003081366,('EPI_ISL_177540':0.000000006,('EPI_ISL_225065':0.0,'EPI_ISL_381588':0.0):0.001537569)0.947:0.003083311)0.000:0.000000006)0.887:0.001539163)0.000:0.000000006,(((((((((('EPI_ISL_393357':0.003078555,'EPI_ISL_288369':0.001536439)0.000:0.000000006,'EPI_ISL_208792':0.001536315)0.000:0.000000006,('EPI_ISL_129901':0.0,'EPI_ISL_189232':0.0,'EPI_ISL_208802':0.0,'EPI_ISL_128643':0.0,'EPI_ISL_235257':0.0,'EPI_ISL_235290':0.0,'EPI_ISL_235357':0.0,'EPI_ISL_235252':0.0,'EPI_ISL_235291':0.0,'EPI_ISL_106858':0.0):0.000000006)1.000:0.000000006,'EPI_ISL_369552':0.004629620)0.000:0.000000006,(('EPI_ISL_218468':0.001535737,'EPI_ISL_273210':0.001535737)0.000:0.000000006,(('EPI_ISL_369602':0.0,'EPI_ISL_129745':0.0):0.000000006,(('EPI_ISL_147962':0.0,'EPI_ISL_160254':0.0,'EPI_ISL_369601':0.0):0.000000006,'EPI_ISL_160255':0.001535009)0.914:0.001535587)0.908:0.003078330)0.000:0.000000006)0.000:0.000000006,('EPI_ISL_101506':0.004627321,'EPI_ISL_399256':0.003080076)0.000:0.000000006)0.000:0.000000006,(('EPI_ISL_152367':0.0,'EPI_ISL_152354':0.0):0.000000006,'EPI_ISL_152355':0.001535297)0.943:0.003077652)0.840:0.001536036,'EPI_ISL_278977':0.001537489)0.000:0.000000006,(('EPI_ISL_212991':0.001538492,(((('EPI_ISL_213434':0.003080532,('EPI_ISL_203411':0.0,'EPI_ISL_226256':0.0):0.000000006)0.000:0.000000006,'EPI_ISL_211920':0.001536158)0.000:0.000000006,('EPI_ISL_210386':0.001536364,'EPI_ISL_212363':0.001536373)0.731:0.000000006)0.000:0.000000006,'EPI_ISL_201269':0.003079184)0.826:0.001539083)0.782:0.001538908,('EPI_ISL_156418':0.004631086,('EPI_ISL_263138':0.000000006,'EPI_ISL_399263':0.001536549)0.000:0.000000006)0.000:0.000000006)0.850:0.001536294)0.000:0.000000006,((('EPI_ISL_176990':0.001535786,'EPI_ISL_368540':0.000000006)0.846:0.001535628,(('EPI_ISL_171375':0.006190345,((((('EPI_ISL_257192':0.006193168,(((('EPI_ISL_172528':0.006187272,'EPI_ISL_235374':0.001538146)0.319:0.000000006,'EPI_ISL_215663':0.001537626)0.000:0.000000006,(('EPI_ISL_161323':0.004641124,('EPI_ISL_156422':0.0,'EPI_ISL_161319':0.0):0.000000006)0.000:0.000000006,'EPI_ISL_159401':0.001537177)0.000:0.000000006)0.000:0.000000006,'EPI_ISL_288227':0.003083234)0.892:0.001536808)0.411:0.000000006,(('EPI_ISL_178968':0.001535898,(((('EPI_ISL_188802':0.0,'EPI_ISL_191964':0.0,'EPI_ISL_176684':0.0,'EPI_ISL_288024':0.0,'EPI_ISL_200683':0.0,'EPI_ISL_201233':0.0,'EPI_ISL_194947':0.0):0.000000006,'EPI_ISL_250932':0.001535280)0.000:0.000000006,(((('EPI_ISL_278983':0.0,'EPI_ISL_250964':0.0,'EPI_ISL_169942':0.0):0.000000006,('EPI_ISL_251168':0.001536769,'EPI_ISL_250308':0.001535717)0.000:0.000000006)0.928:0.001535686,'EPI_ISL_195902':0.001535106)0.736:0.000000006,'EPI_ISL_188851':0.000000006)0.000:0.000000006)1.000:0.000000006,'EPI_ISL_171542':0.001535698)0.000:0.000000006)0.864:0.001535898,((('EPI_ISL_285997':0.0,'EPI_ISL_286987':0.0,'EPI_ISL_286943':0.0):0.003079681,('EPI_ISL_171397':0.000000006,(('EPI_ISL_177064':0.0,'EPI_ISL_286006':0.0,'EPI_ISL_286923':0.0,'EPI_ISL_286940':0.0,'EPI_ISL_287003':0.0,'EPI_ISL_288201':0.0):0.000000006,'EPI_ISL_250335':0.001536311)0.000:0.000000006)0.000:0.000000006)0.944:0.003078855,('EPI_ISL_157000':0.0,'EPI_ISL_168921':0.0):0.000000006)0.000:0.000000006)0.846:0.001537351)0.000:0.000000006,((((('EPI_ISL_209155':0.0,'EPI_ISL_263124':0.0,'EPI_ISL_166142':0.0,'EPI_ISL_176850':0.0):0.000000006,'EPI_ISL_193342':0.003088700)0.000:0.000000006,'EPI_ISL_171369':0.000000006)0.000:0.000000006,(((('EPI_ISL_171537':0.003081812,(('EPI_ISL_171374':0.0,'EPI_ISL_191032':0.0,'EPI_ISL_236800':0.0,'EPI_ISL_251330':0.0,'EPI_ISL_170446':0.0):0.000000006,'EPI_ISL_169457':0.001535403)0.000:0.000000006)0.000:0.000000006,('EPI_ISL_200698':0.001534970,'EPI_ISL_167912':0.003076799)0.000:0.000000006)0.944:0.003076680,'EPI_ISL_249779':0.003090716)0.735:0.000000006,('EPI_ISL_166195':0.001535166,('EPI_ISL_167909':0.001535214,'EPI_ISL_172529':0.001535451)0.000:0.000000006)0.998:0.000000006)0.000:0.000000006)0.914:0.001535677,('EPI_ISL_153547':0.0,'EPI_ISL_15082333':0.0,'EPI_ISL_153544':0.0,'EPI_ISL_15082334':0.0,'EPI_ISL_155657':0.0,'EPI_ISL_153536':0.0,'EPI_ISL_151022':0.0,'EPI_ISL_152925':0.0,'EPI_ISL_161894':0.0,'EPI_ISL_288248':0.0,'EPI_ISL_205379':0.0,'EPI_ISL_173112':0.0,'EPI_ISL_169440':0.0,'EPI_ISL_161895':0.0):0.000000006)0.000:0.000000006)0.000:0.000000006,(('EPI_ISL_166309':0.0,'EPI_ISL_155048':0.0,'EPI_ISL_155049':0.0):0.000000006,('EPI_ISL_169314':0.0,'EPI_ISL_250205':0.0,'EPI_ISL_167930':0.0):0.001536420)0.844:0.001537351)0.000:0.000000006,((('EPI_ISL_161899':0.001534279,'EPI_ISL_173051':0.000000006)0.000:0.000000006,('EPI_ISL_173013':0.000000006,'EPI_ISL_172634':0.001533605)0.835:0.001534115)0.856:0.001535244,('EPI_ISL_278968':0.001535823,'EPI_ISL_15082330':0.001536156)0.000:0.000000006)1.000:0.000000006)0.000:0.000000006)0.000:0.000000006,'EPI_ISL_288233':0.001535612)0.888:0.001536739)0.000:0.000000006,((('EPI_ISL_161897':0.001535748,'EPI_ISL_176930':0.001535913)0.000:0.000000006,(('EPI_ISL_170078':0.001536167,(('EPI_ISL_202392':0.001531160,'EPI_ISL_393409':0.001541844)0.788:0.001542422,'EPI_ISL_156414':0.004629492)0.000:0.000000006)1.000:0.000000006,'EPI_ISL_156423':0.000000006)0.000:0.000000006)0.000:0.000000006,('EPI_ISL_156405':0.004628852,'EPI_ISL_288225':0.000000006)0.941:0.001535913)0.853:0.001535493)0.000:0.000000006)0.000:0.000000006)1.000:0.000000006,'EPI_ISL_273220':0.003078633)0.000:0.000000006,(((('EPI_ISL_156805':0.003078772,('EPI_ISL_149680':0.003088075,('EPI_ISL_177536':0.0,'EPI_ISL_171381':0.0):0.003081197)0.740:0.000000006)0.850:0.000000006,('EPI_ISL_399277':0.001535913,('EPI_ISL_15082223':0.0,'EPI_ISL_202138':0.0,'EPI_ISL_189638':0.0,'EPI_ISL_368601':0.0,'EPI_ISL_370292':0.0,'EPI_ISL_368532':0.0,'EPI_ISL_176548':0.0,'EPI_ISL_134828':0.0,'EPI_ISL_149691':0.0,'EPI_ISL_235360':0.0,'EPI_ISL_288259':0.0,'EPI_ISL_263123':0.0,'EPI_ISL_173307':0.0,'EPI_ISL_162187':0.0):0.000000006)0.000:0.000000006)0.000:0.000000006,((((('EPI_ISL_237188':0.003078596,'EPI_ISL_179011':0.000000006)0.974:0.006187363,'EPI_ISL_288193':0.000000006)0.000:0.000000006,(('EPI_ISL_148747':0.001537542,'EPI_ISL_167945':0.004627798)0.000:0.000000006,('EPI_ISL_172735':0.006183786,'EPI_ISL_174148':0.003078596)0.000:0.000000006)1.000:0.000000006)0.000:0.000000006,('EPI_ISL_167947':0.001536421,('EPI_ISL_202086':0.001535389,(('EPI_ISL_171390':0.001535767,'EPI_ISL_202109':0.000000006)0.848:0.001535412,('EPI_ISL_220350':0.006179699,((('EPI_ISL_206114':0.001535131,'EPI_ISL_223178':0.001535609)0.000:0.000000006,((('EPI_ISL_219138':0.003076044,'EPI_ISL_225427':0.001535090)0.000:0.000000006,'EPI_ISL_242700':0.001534853)0.000:0.000000006,(('EPI_ISL_239157':0.001538772,'EPI_ISL_219154':0.001534643)0.000:0.000000006,('EPI_ISL_195877':0.001535260,('EPI_ISL_230340':0.001534919,(('EPI_ISL_219152':0.000000006,((('EPI_ISL_237442':0.0,'EPI_ISL_230344':0.0):0.000000006,(('EPI_ISL_240142':0.000000006,('EPI_ISL_255649':0.001533859,'EPI_ISL_15082402':0.000000006)0.877:0.001533788)0.861:0.001533924,(('EPI_ISL_331763':0.0,'EPI_ISL_239639':0.0,'EPI_ISL_244888':0.0,'EPI_ISL_244885':0.0,'EPI_ISL_286345':0.0,'EPI_ISL_240117':0.0):0.000000006,('EPI_ISL_255968':0.003073840,'EPI_ISL_286397':0.001534122)0.000:0.000000006)0.000:0.000000006)0.862:0.001535908)0.805:0.001534366,('EPI_ISL_247964':0.006176575,('EPI_ISL_211703':0.003100084,'EPI_ISL_220291':0.001533457)0.722:0.000000006)0.442:0.000000006)0.000:0.000000006)1.000:0.000000006,((((('EPI_ISL_206162':0.0,'EPI_ISL_225076':0.0,'EPI_ISL_225118':0.0,'EPI_ISL_240149':0.0,'EPI_ISL_238658':0.0):0.000000006,'EPI_ISL_244882':0.003076157)0.000:0.000000006,(('EPI_ISL_219157':0.001536120,('EPI_ISL_273638':0.003077567,'EPI_ISL_275898':0.003077380)0.000:0.000000006)1.000:0.000000006,('EPI_ISL_207412':0.000000006,('EPI_ISL_255342':0.003080305,'EPI_ISL_286128':0.001548217)0.771:0.001533258)0.000:0.000000006)0.000:0.000000006)0.000:0.000000006,'EPI_ISL_279349':0.001535117)0.925:0.003076463,'EPI_ISL_238647':0.001534738)0.000:0.000000006)0.000:0.000000006)0.873:0.001534738)0.000:0.000000006)1.000:0.000000006)0.000:0.000000006)0.987:0.000000006,('EPI_ISL_15082351':0.0,'EPI_ISL_220297':0.0,'EPI_ISL_225098':0.0,'EPI_ISL_211707':0.0,'EPI_ISL_206126':0.0,'EPI_ISL_197274':0.0,'EPI_ISL_197532':0.0,'EPI_ISL_195845':0.0):0.000000006)0.724:0.000000006)0.863:0.001535263)0.000:0.000000006)0.883:0.001535775)0.000:0.000000006)0.000:0.000000006,(((('EPI_ISL_191965':0.003080341,'EPI_ISL_172790':0.003078726)0.719:0.000000006,('EPI_ISL_278954':0.004636720,'EPI_ISL_177060':0.003081041)0.656:0.000000006)0.000:0.000000006,('EPI_ISL_171545':0.000000006,'EPI_ISL_192699':0.001536983)0.000:0.000000006)0.000:0.000000006,(('EPI_ISL_286988':0.001535767,('EPI_ISL_188774':0.0,'EPI_ISL_287010':0.0):0.000000006)0.000:0.000000006,('EPI_ISL_188846':0.000000006,'EPI_ISL_200716':0.001534599)0.857:0.001535350)0.839:0.001536148)0.859:0.001535816)0.854:0.001536005)0.000:0.000000006,(('EPI_ISL_310576':0.001536051,(('EPI_ISL_235241':0.001537690,(('EPI_ISL_202142':0.0,'EPI_ISL_202162':0.0,'EPI_ISL_174245':0.0,'EPI_ISL_174243':0.0):0.000000006,'EPI_ISL_166609':0.001536787)0.000:0.000000006)0.902:0.001536686,('EPI_ISL_235383':0.0,'EPI_ISL_288356':0.0):0.000000006)0.000:0.000000006)0.862:0.001537110,'EPI_ISL_147982':0.003096704)0.000:0.000000006)0.000:0.000000006)0.000:0.000000006)0.517:0.000000006,'EPI_ISL_14749585':0.003080906)0.000:0.000000006,('EPI_ISL_370289':0.001536294,((('EPI_ISL_167917':0.004633689,'EPI_ISL_14749586':0.000000006)0.906:0.001537593,(('EPI_ISL_175200':0.0,'EPI_ISL_205176':0.0,'EPI_ISL_288164':0.0,'EPI_ISL_288173':0.0):0.001538504,'EPI_ISL_177414':0.001537597)0.000:0.000000006)0.924:0.001537347,((((('EPI_ISL_194170':0.0,'EPI_ISL_194169':0.0):0.006188076,((('EPI_ISL_200700':0.004631496,'EPI_ISL_188875':0.001536944)0.000:0.000000006,('EPI_ISL_239747':0.001541351,'EPI_ISL_168891':0.001536944)0.000:0.000000006)0.000:0.000000006,'EPI_ISL_168910':0.001536583)0.000:0.000000006)0.000:0.000000006,'EPI_ISL_172795':0.003080974)0.000:0.000000006,(((('EPI_ISL_393382':0.003081485,'EPI_ISL_273218':0.001536815)0.000:0.000000006,((((('EPI_ISL_286003':0.0,'EPI_ISL_250292':0.0,'EPI_ISL_171364':0.0,'EPI_ISL_205387':0.0,'EPI_ISL_171357':0.0,'EPI_ISL_172779':0.0):0.001537066,'EPI_ISL_166997':0.000000006)0.441:0.001538243,'EPI_ISL_206244':0.007752614)0.000:0.000000006,(('EPI_ISL_193313':0.0,'EPI_ISL_192697':0.0,'EPI_ISL_192696':0.0):0.000000006,'EPI_ISL_205218':0.003099291)0.856:0.001537294)0.000:0.000000006,((('EPI_ISL_176669':0.001536571,('EPI_ISL_286002':0.0,'EPI_ISL_286947':0.0):0.001536422)0.000:0.000000006,('EPI_ISL_175203':0.0,'EPI_ISL_175201':0.0):0.001536537)0.000:0.000000006,(('EPI_ISL_399255':0.001538321,((('EPI_ISL_249785':0.0,'EPI_ISL_167919':0.0):0.000000006,'EPI_ISL_202415':0.001536494)0.871:0.001537208,('EPI_ISL_186568':0.001536409,(('EPI_ISL_286286':0.0,'EPI_ISL_172765':0.0,'EPI_ISL_175169':0.0):0.000000006,'EPI_ISL_311859':0.001538308)0.000:0.000000006)0.927:0.003082394)0.000:0.000000006)0.000:0.000000006,'EPI_ISL_170037':0.003080007)0.000:0.000000006)0.000:0.000000006)0.000:0.000000006)1.000:0.000000006,((('EPI_ISL_253810':0.001546406,'EPI_ISL_175221':0.001545494)0.792:0.001532306,'EPI_ISL_175231':0.003081158)0.000:0.000000006,('EPI_ISL_220303':0.001536348,(('EPI_ISL_278982':0.0,'EPI_ISL_238487':0.0):0.000000006,(('EPI_ISL_289139':0.001536091,(('EPI_ISL_212136':0.0,'EPI_ISL_212958':0.0):0.000000006,(('EPI_ISL_223858':0.0,'EPI_ISL_205778':0.0,'EPI_ISL_213013':0.0):0.000000006,'EPI_ISL_232099':0.001536077)0.866:0.001535945)0.000:0.000000006)0.920:0.003078841,('EPI_ISL_199517':0.001536199,'EPI_ISL_278955':0.001535899)0.000:0.000000006)0.923:0.000000006)0.000:0.000000006)0.857:0.001536422)0.000:0.000000006)0.829:0.000000006,(('EPI_ISL_173357':0.003079402,'EPI_ISL_169185':0.000000006)0.358:0.000000006,'EPI_ISL_194181':0.001536815)0.000:0.000000006)0.000:0.000000006)1.000:0.000000006,('EPI_ISL_393374':0.001537125,((('EPI_ISL_172768':0.0,'EPI_ISL_176520':0.0,'EPI_ISL_175234':0.0):0.000000006,'EPI_ISL_172531':0.001536293)0.857:0.001536422,('EPI_ISL_166996':0.0,'EPI_ISL_165829':0.0,'EPI_ISL_286996':0.0,'EPI_ISL_249765':0.0,'EPI_ISL_235691':0.0,'EPI_ISL_197513':0.0,'EPI_ISL_192691':0.0,'EPI_ISL_169432':0.0,'EPI_ISL_377107':0.0,'EPI_ISL_257188':0.0,'EPI_ISL_174120':0.0,'EPI_ISL_171879':0.0,'EPI_ISL_176568':0.0,'EPI_ISL_194960':0.0,'EPI_ISL_149693':0.0,'EPI_ISL_168106':0.0,'EPI_ISL_257195':0.0,'EPI_ISL_172814':0.0,'EPI_ISL_208628':0.0,'EPI_ISL_178221':0.0,'EPI_ISL_172780':0.0,'EPI_ISL_167395':0.0,'EPI_ISL_168105':0.0,'EPI_ISL_235363':0.0,'EPI_ISL_199516':0.0,'EPI_ISL_251114':0.0,'EPI_ISL_168963':0.0,'EPI_ISL_192158':0.0):0.000000006)0.000:0.000000006)0.000:0.000000006)0.000:0.000000006)0.841:0.001537665)0.000:0.000000006)1.000:0.000000006,(((((('EPI_ISL_15082228':0.000000006,'EPI_ISL_205392':0.003078746)0.857:0.001536042,('EPI_ISL_381590':0.003106758,'EPI_ISL_173049':0.003106266)0.774:0.001517147)0.369:0.000000006,('EPI_ISL_145506':0.000000006,(('EPI_ISL_369589':0.0,'EPI_ISL_189280':0.0,'EPI_ISL_370313':0.0):0.000000006,'EPI_ISL_148042':0.001536697)0.710:0.000000052)0.558:0.001536168)0.000:0.000000006,(((('EPI_ISL_205393':0.001536195,(((('EPI_ISL_151124':0.0,'EPI_ISL_235366':0.0,'EPI_ISL_235359':0.0,'EPI_ISL_149692':0.0,'EPI_ISL_393363':0.0,'EPI_ISL_141544':0.0):0.000000006,('EPI_ISL_15082340':0.001536864,'EPI_ISL_14749583':0.006188090)0.752:0.000000006)0.998:0.000000006,(('EPI_ISL_263271':0.001540332,'EPI_ISL_235230':0.001536260)0.000:0.000000006,('EPI_ISL_167934':0.001536562,'EPI_ISL_145508':0.003078747)0.728:0.000000006)0.000:0.000000006)0.000:0.000000006,(((((('EPI_ISL_232994':0.003080549,((((('EPI_ISL_382041':0.004629730,('EPI_ISL_202445':0.004652966,'EPI_ISL_172778':0.003108324)0.771:0.001517891)0.104:0.000000006,'EPI_ISL_172535':0.003079193)0.000:0.000000006,'EPI_ISL_172771':0.001536143)0.000:0.000000006,('EPI_ISL_172568':0.0,'EPI_ISL_171371':0.0):0.001536143)0.000:0.000000006,(('EPI_ISL_391468':0.001536808,('EPI_ISL_232996':0.003088327,('EPI_ISL_170260':0.0,'EPI_ISL_286162':0.0,'EPI_ISL_393709':0.0,'EPI_ISL_167921':0.0,'EPI_ISL_167910':0.0,'EPI_ISL_171372':0.0):0.000000006)0.000:0.000000006)0.531:0.000000006,'EPI_ISL_167916':0.001536588)0.000:0.000000006)0.000:0.000000006)0.000:0.000000006,'EPI_ISL_192157':0.001536482)0.847:0.001536564,('EPI_ISL_14749581':0.000000006,'EPI_ISL_151804':0.001538110)0.000:0.000000006)0.000:0.000000006,'EPI_ISL_176847':0.006193962)0.855:0.001536495,('EPI_ISL_235351':0.003081458,'EPI_ISL_288247':0.003079680)0.000:0.000000006)0.000:0.000000006,'EPI_ISL_174250':0.004642650)0.000:0.000000006)0.000:0.000000006)1.000:0.000000006,(('EPI_ISL_153537':0.001536059,((('EPI_ISL_210362':0.000000006,('EPI_ISL_288083':0.001539094,'EPI_ISL_200664':0.000000006)0.865:0.001538617)0.928:0.003084677,('EPI_ISL_205157':0.001536785,('EPI_ISL_286990':0.0,'EPI_ISL_250344':0.0,'EPI_ISL_237183':0.0,'EPI_ISL_188868':0.0,'EPI_ISL_175194':0.0,'EPI_ISL_174180':0.0):0.000000006)0.000:0.000000006)0.907:0.001536432,(('EPI_ISL_159141':0.0,'EPI_ISL_161902':0.0):0.000000006,'EPI_ISL_166126':0.004629957)0.000:0.000000006)0.000:0.000000006)0.867:0.001536358,('EPI_ISL_172835':0.004633975,'EPI_ISL_172632':0.001541206)0.779:0.001537514)0.000:0.000000006)0.000:0.000000006,'EPI_ISL_278966':0.003079695)0.844:0.001536333,'EPI_ISL_278967':0.003078587)0.000:0.000000006)1.000:0.000000006,((('EPI_ISL_253939':0.010895760,'EPI_ISL_253937':0.000000006)0.910:0.003085832,'EPI_ISL_145939':0.003082137)0.772:0.001541964,'EPI_ISL_173306':0.001536198)0.000:0.000000006)0.000:0.000000006,(('EPI_ISL_136455':0.0,'EPI_ISL_136504':0.0,'EPI_ISL_189305':0.0,'EPI_ISL_189227':0.0):0.000000006,'EPI_ISL_189218':0.001536124)0.952:0.004635502)0.000:0.000000006)0.000:0.000000006,(((((('EPI_ISL_13017098':0.0,'EPI_ISL_251011':0.0,'EPI_ISL_177527':0.0,'EPI_ISL_191671':0.0,'EPI_ISL_175252':0.0):0.001534699,(((('EPI_ISL_212987':0.000000006,'EPI_ISL_197511':0.001534835)0.000:0.000000006,(('EPI_ISL_235608':0.0,'EPI_ISL_191050':0.0):0.000000006,('EPI_ISL_195874':0.003074874,'EPI_ISL_195853':0.000000006)0.899:0.001534225)0.844:0.001534632)0.000:0.000000006,'EPI_ISL_205208':0.001534793)0.000:0.000000006,(('EPI_ISL_239750':0.0,'EPI_ISL_186591':0.0,'EPI_ISL_172766':0.0,'EPI_ISL_249778':0.0,'EPI_ISL_173257':0.0,'EPI_ISL_237184':0.0,'EPI_ISL_176683':0.0,'EPI_ISL_251765':0.0,'EPI_ISL_288163':0.0):0.000000006,'EPI_ISL_224024':0.001535209)0.000:0.000000006)0.000:0.000000006)0.002:0.000000052,'EPI_ISL_251360':0.000000006)0.037:0.001534935,(('EPI_ISL_195855':0.0,'EPI_ISL_286783':0.0,'EPI_ISL_197519':0.0):0.000000006,('EPI_ISL_188797':0.0,'EPI_ISL_201236':0.0):0.001537035)0.855:0.001535460)0.000:0.000000006,((('EPI_ISL_219049':0.007747026,(((('EPI_ISL_205282':0.001534981,(('EPI_ISL_286777':0.0,'EPI_ISL_286983':0.0):0.000000006,'EPI_ISL_287000':0.001533008)0.855:0.001534133)0.000:0.000000006,'EPI_ISL_194973':0.003075861)0.000:0.000000006,('EPI_ISL_286967':0.0,'EPI_ISL_286924':0.0,'EPI_ISL_286160':0.0,'EPI_ISL_286944':0.0):0.000000006)0.000:0.000000006,'EPI_ISL_220275':0.001534981)0.926:0.001534981)0.928:0.000000006,(((((((('EPI_ISL_195887':0.001535107,('EPI_ISL_278950':0.003077897,((('EPI_ISL_286959':0.0,'EPI_ISL_285510':0.0,'EPI_ISL_169343':0.0):0.000000006,'EPI_ISL_367742':0.001536072)0.875:0.001535161,'EPI_ISL_232079':0.001535311)0.000:0.000000006)0.000:0.000000006)1.000:0.000000006,('EPI_ISL_286966':0.001535407,'EPI_ISL_193337':0.001535012)0.728:0.000000006)0.000:0.000000006,(('EPI_ISL_200701':0.003078864,(('EPI_ISL_192180':0.001535241,'EPI_ISL_175222':0.003079776)0.727:0.000000006,(('EPI_ISL_241603':0.004632464,'EPI_ISL_286994':0.004624666)0.744:0.000000006,(('EPI_ISL_286875':0.0,'EPI_ISL_286785':0.0,'EPI_ISL_286876':0.0,'EPI_ISL_286776':0.0,'EPI_ISL_201229':0.0):0.000000006,('EPI_ISL_213977':0.001535874,'EPI_ISL_215629':0.000000006)0.931:0.001536284)0.000:0.000000006)0.000:0.000000006)0.916:0.001535460)0.000:0.000000006,(('EPI_ISL_287016':0.0,'EPI_ISL_249787':0.0):0.000000006,'EPI_ISL_250336':0.001534487)0.908:0.003089492)0.000:0.000000006)1.000:0.000000006,'EPI_ISL_191966':0.001535714)0.000:0.000000006,(('EPI_ISL_286965':0.001534869,'EPI_ISL_205178':0.000000006)0.840:0.001535145,'EPI_ISL_253817':0.000000006)0.000:0.000000006)1.000:0.000000006,(((('EPI_ISL_225057':0.000000006,'EPI_ISL_255341':0.004628610)0.841:0.001535511,(('EPI_ISL_393695':0.001542349,('EPI_ISL_211931':0.001535420,('EPI_ISL_394110':0.0,'EPI_ISL_394109':0.0):0.000000006)0.000:0.000000006)0.872:0.001536450,('EPI_ISL_393737':0.000000006,'EPI_ISL_220286':0.006181571)0.000:0.000000006)0.000:0.000000006)0.000:0.000000006,'EPI_ISL_249955':0.004628941)0.849:0.001535161,(('EPI_ISL_175210':0.000000006,('EPI_ISL_211911':0.001535088,('EPI_ISL_211681':0.001535032,'EPI_ISL_206213':0.000000006)0.000:0.000000006)0.870:0.001534931)0.000:0.000000006,'EPI_ISL_176515':0.000000006)0.858:0.001535127)0.000:0.000000006)0.000:0.000000006,'EPI_ISL_286781':0.003076985)0.000:0.000000006,(((((((((('EPI_ISL_359246':0.001535417,('EPI_ISL_353676':0.003076878,'EPI_ISL_341077':0.003079898)0.000:0.000000006)0.842:0.001536201,('EPI_ISL_292524':0.001534460,(((('EPI_ISL_314854':0.0,'EPI_ISL_310242':0.0,'EPI_ISL_307077':0.0,'EPI_ISL_376790':0.0,'EPI_ISL_313500':0.0,'EPI_ISL_299985':0.0,'EPI_ISL_313515':0.0,'EPI_ISL_305835':0.0,'EPI_ISL_393793':0.0,'EPI_ISL_290673':0.0,'EPI_ISL_259712':0.0,'EPI_ISL_268264':0.0,'EPI_ISL_298310':0.0,'EPI_ISL_314341':0.0,'EPI_ISL_403059':0.0,'EPI_ISL_287287':0.0,'EPI_ISL_326915':0.0,'EPI_ISL_335606':0.0,'EPI_ISL_309532':0.0,'EPI_ISL_372061':0.0,'EPI_ISL_321878':0.0,'EPI_ISL_391104':0.0,'EPI_ISL_305031':0.0,'EPI_ISL_396266':0.0,'EPI_ISL_286014':0.0,'EPI_ISL_322099':0.0):0.000000006,'EPI_ISL_373433':0.001535215)0.000:0.000000006,(('EPI_ISL_315005':0.001534798,('EPI_ISL_398553':0.003075257,(('EPI_ISL_354087':0.0,'EPI_ISL_345561':0.0,'EPI_ISL_344885':0.0,'EPI_ISL_345544':0.0):0.000000006,'EPI_ISL_346499':0.003075097)0.854:0.001534315)0.273:0.000000006)0.000:0.000000006,('EPI_ISL_380072':0.001534542,'EPI_ISL_312825':0.001534793)0.748:0.000000006)0.000:0.000000006)1.000:0.000000006,(((('EPI_ISL_516140':0.001604466,('EPI_ISL_402399':0.000000006,(((((('EPI_ISL_501948':0.001603960,('EPI_ISL_372023':0.000000006,'EPI_ISL_372025':0.001534334)0.015:0.001533055)0.467:0.000000052,('EPI_ISL_387211':0.0,'EPI_ISL_372043':0.0,'EPI_ISL_372044':0.0,'EPI_ISL_372042':0.0,'EPI_ISL_372070':0.0,'EPI_ISL_370626':0.0,'EPI_ISL_372068':0.0,'EPI_ISL_372046':0.0,'EPI_ISL_372047':0.0,'EPI_ISL_369988':0.0,'EPI_ISL_393494':0.0,'EPI_ISL_387279':0.0,'EPI_ISL_387306':0.0,'EPI_ISL_387267':0.0,'EPI_ISL_387206':0.0,'EPI_ISL_387247':0.0,'EPI_ISL_387305':0.0,'EPI_ISL_387299':0.0,'EPI_ISL_387205':0.0,'EPI_ISL_387208':0.0,'EPI_ISL_387274':0.0,'EPI_ISL_387207':0.0,'EPI_ISL_366542':0.0,'EPI_ISL_417911':0.0,'EPI_ISL_332974':0.0,'EPI_ISL_413232':0.0,'EPI_ISL_341042':0.0,'EPI_ISL_369749':0.0):0.000000006)0.000:0.000000006,('EPI_ISL_378096':0.001539087,((('EPI_ISL_402460':0.001534810,'EPI_ISL_366559':0.001534722)0.000:0.000000006,('EPI_ISL_351930':0.001535128,(((('EPI_ISL_335336':0.0,'EPI_ISL_348377':0.0,'EPI_ISL_365518':0.0,'EPI_ISL_362164':0.0,'EPI_ISL_347633':0.0,'EPI_ISL_377503':0.0,'EPI_ISL_514045':0.0,'EPI_ISL_362608':0.0,'EPI_ISL_353970':0.0,'EPI_ISL_355581':0.0):0.000000006,(('EPI_ISL_391202':0.001533709,('EPI_ISL_387445':0.0,'EPI_ISL_366952':0.0):0.001534285)0.000:0.000000006,'EPI_ISL_355892':0.003073071)0.000:0.000000006)0.000:0.000000006,'EPI_ISL_363898':0.003076318)0.848:0.001534285,(('EPI_ISL_350066':0.001542105,'EPI_ISL_366567':0.001539745)0.801:0.001538085,('EPI_ISL_333651':0.000000006,'EPI_ISL_341167':0.001541900)0.000:0.000000006)0.000:0.000000006)0.852:0.001539207)0.000:0.000000006)0.000:0.000000006,('EPI_ISL_365763':0.001534576,'EPI_ISL_399359':0.003075564)0.000:0.000000006)0.000:0.000000006)1.000:0.000000006)0.000:0.000000006,('EPI_ISL_394942':0.003076854,('EPI_ISL_399358':0.003077672,'EPI_ISL_393771':0.000000006)0.000:0.000000006)0.921:0.001534649)0.000:0.000000006,'EPI_ISL_387209':0.001534083)0.867:0.001534564,(('EPI_ISL_387297':0.003075858,(('EPI_ISL_387213':0.0,'EPI_ISL_372078':0.0,'EPI_ISL_372080':0.0,'EPI_ISL_372079':0.0,'EPI_ISL_372077':0.0,'EPI_ISL_372073':0.0,'EPI_ISL_372064':0.0,'EPI_ISL_366552':0.0,'EPI_ISL_502026':0.0,'EPI_ISL_398584':0.0,'EPI_ISL_398334':0.0):0.000000006,('EPI_ISL_387219':0.001535576,'EPI_ISL_362345':0.003076588)0.000:0.000000006)0.000:0.000000006)0.516:0.000000006,'EPI_ISL_366554':0.001535650)0.000:0.000000006)0.924:0.001534816)0.000:0.000000006)0.932:0.003076343,(((('EPI_ISL_412125':0.0,'EPI_ISL_412159':0.0,'EPI_ISL_409384':0.0):0.001533581,(('EPI_ISL_330894':0.0,'EPI_ISL_400806':0.0):0.000000006,(('EPI_ISL_405339':0.0,'EPI_ISL_391367':0.0,'EPI_ISL_5933276':0.0):0.000000006,('EPI_ISL_400301':0.000000006,'EPI_ISL_529129':0.001532914)0.000:0.000000006)0.914:0.001533395)0.000:0.000000006)0.000:0.000000006,((('EPI_ISL_368919':0.0,'EPI_ISL_366563':0.0):0.000000006,'EPI_ISL_409379':0.001533850)0.879:0.001534471,(('EPI_ISL_370596':0.0,'EPI_ISL_387303':0.0):0.000000006,(('EPI_ISL_416808':0.001533759,('EPI_ISL_418550':0.001533701,('EPI_ISL_377643':0.003074051,(('EPI_ISL_372028':0.0,'EPI_ISL_369042':0.0,'EPI_ISL_387282':0.0,'EPI_ISL_387289':0.0,'EPI_ISL_3950048':0.0):0.000000006,'EPI_ISL_390202':0.001534495)0.000:0.000000006)0.856:0.001534163)0.000:0.000000006)0.566:0.000000006,'EPI_ISL_369003':0.003084678)0.000:0.000000006)0.000:0.000000006)0.909:0.001534297)0.867:0.001534214,'EPI_ISL_301488':0.001534460)0.000:0.000000006)0.000:0.000000006,'EPI_ISL_330933':0.003076371)0.000:0.000000006,(('EPI_ISL_262746':0.001534832,'EPI_ISL_264427':0.001534867)0.000:0.000000006,'EPI_ISL_355691':0.001535423)0.000:0.000000006)0.000:0.000000006)0.000:0.000000006)0.535:0.000000006)0.000:0.000000006,('EPI_ISL_395107':0.001534075,(((('EPI_ISL_329861':0.003075814,('EPI_ISL_312048':0.003080591,'EPI_ISL_369759':0.001534983)0.000:0.000000006)0.000:0.000000006,'EPI_ISL_320562':0.001534964)0.000:0.000000006,('EPI_ISL_332174':0.001535499,('EPI_ISL_321243':0.001535554,'EPI_ISL_331079':0.000000006)0.000:0.000000006)0.908:0.003076395)0.000:0.000000006,((('EPI_ISL_330886':0.001534045,'EPI_ISL_396416':0.000000006)0.909:0.001534413,'EPI_ISL_376719':0.003075719)0.000:0.000000006,'EPI_ISL_309546':0.001534697)0.000:0.000000006)1.000:0.000000006)0.000:0.000000006)0.000:0.000000006,('EPI_ISL_275955':0.001535752,'EPI_ISL_417916':0.003076422)0.756:0.000000006)0.000:0.000000006,'EPI_ISL_313512':0.001534681)0.847:0.001535470,(('EPI_ISL_274811':0.0,'EPI_ISL_244890':0.0,'EPI_ISL_233424':0.0):0.000000006,('EPI_ISL_237370':0.001533950,('EPI_ISL_237374':0.001534655,('EPI_ISL_244894':0.0,'EPI_ISL_244898':0.0):0.001534600)0.000:0.000000006)0.000:0.000000006)0.000:0.000000006)0.000:0.000000006,('EPI_ISL_266297':0.001535371,'EPI_ISL_288820':0.000000006)0.946:0.003076199)0.840:0.001534444,('EPI_ISL_232553':0.001534483,('EPI_ISL_283332':0.000000006,((('EPI_ISL_334183':0.001553478,'EPI_ISL_362221':0.003084197)0.779:0.001529096,((('EPI_ISL_376613':0.001535316,('EPI_ISL_358399':0.0,'EPI_ISL_335644':0.0,'EPI_ISL_327669':0.0):0.000000006)0.000:0.000000006,'EPI_ISL_295849':0.001534595)0.000:0.000000006,'EPI_ISL_313698':0.001534595)0.000:0.000000006)0.876:0.001534894,(('EPI_ISL_299980':0.003077563,('EPI_ISL_321923':0.001535617,'EPI_ISL_298374':0.001535328)0.206:0.000000006)0.858:0.001535187,('EPI_ISL_259237':0.000000006,'EPI_ISL_272895':0.001535148)0.000:0.000000006)0.000:0.000000006)0.870:0.001535348)0.920:0.003076442)0.000:0.000000006)0.922:0.003076099,((((('EPI_ISL_240157':0.0,'EPI_ISL_223921':0.0,'EPI_ISL_214007':0.0):0.000000006,((((('EPI_ISL_272888':0.000000006,'EPI_ISL_275917':0.001535873)0.844:0.001536832,('EPI_ISL_233728':0.001534506,('EPI_ISL_289553':0.001535998,'EPI_ISL_213986':0.000000006)0.000:0.000000006)0.843:0.001535059)0.000:0.000000006,((('EPI_ISL_259160':0.001535526,(((((('EPI_ISL_258285':0.001533585,'EPI_ISL_249983':0.000000006)0.949:0.003075217,'EPI_ISL_255961':0.000000006)0.872:0.001535054,'EPI_ISL_331693':0.003077357)0.000:0.000000006,'EPI_ISL_244719':0.001535857)0.000:0.000000006,(((('EPI_ISL_259206':0.001534444,('EPI_ISL_268385':0.001534583,(('EPI_ISL_249961':0.0,'EPI_ISL_275715':0.0,'EPI_ISL_230314':0.0,'EPI_ISL_237365':0.0):0.000000006,('EPI_ISL_242690':0.001534863,('EPI_ISL_242697':0.000000006,'EPI_ISL_287722':0.003081343)0.848:0.001540514)0.000:0.000000006)1.000:0.000000006)0.000:0.000000006)0.000:0.000000006,'EPI_ISL_278059':0.003078585)0.838:0.001537217,(((('EPI_ISL_242387':0.004628339,(('EPI_ISL_284877':0.001535209,(('EPI_ISL_396288':0.0,'EPI_ISL_255318':0.0):0.000000006,(('EPI_ISL_248090':0.001533812,('EPI_ISL_263410':0.001533395,((('EPI_ISL_249337':0.001533491,'EPI_ISL_259175':0.001533605)0.000:0.000000006,('EPI_ISL_15082398':0.001533359,'EPI_ISL_250284':0.001533359)0.000:0.000000006)0.993:0.000000006,(('EPI_ISL_15082357':0.0,'EPI_ISL_240707':0.0,'EPI_ISL_15082404':0.0,'EPI_ISL_309325':0.0,'EPI_ISL_258819':0.0,'EPI_ISL_270437':0.0,'EPI_ISL_248546':0.0,'EPI_ISL_264421':0.0,'EPI_ISL_274445':0.0):0.000000006,'EPI_ISL_273628':0.003076788)0.000:0.000000006)0.772:0.000000006)0.000:0.000000006)0.869:0.001533773,'EPI_ISL_327330':0.001533685)0.000:0.000000006)0.000:0.000000006)0.899:0.001533974,(('EPI_ISL_12947926':0.001533716,(('EPI_ISL_241354':0.0,'EPI_ISL_253570':0.0,'EPI_ISL_273677':0.0,'EPI_ISL_234044':0.0):0.000000006,'EPI_ISL_252517':0.000000006)0.000:0.000000006)0.544:0.000000006,'EPI_ISL_12946276':0.001534548)0.000:0.000000006)0.000:0.000000006)0.870:0.001534401,('EPI_ISL_241829':0.0,'EPI_ISL_288866':0.0):0.001535309)0.000:0.000000006,(((('EPI_ISL_244874':0.0,'EPI_ISL_331737':0.0,'EPI_ISL_242386':0.0,'EPI_ISL_259124':0.0,'EPI_ISL_241980':0.0,'EPI_ISL_239529':0.0,'EPI_ISL_202416':0.0,'EPI_ISL_205608':0.0,'EPI_ISL_223180':0.0,'EPI_ISL_239567':0.0,'EPI_ISL_213999':0.0,'EPI_ISL_239672':0.0,'EPI_ISL_215248':0.0,'EPI_ISL_207438':0.0,'EPI_ISL_206245':0.0,'EPI_ISL_235112':0.0,'EPI_ISL_241594':0.0,'EPI_ISL_238712':0.0,'EPI_ISL_286342':0.0,'EPI_ISL_242639':0.0,'EPI_ISL_237313':0.0,'EPI_ISL_229790':0.0,'EPI_ISL_240769':0.0,'EPI_ISL_206220':0.0,'EPI_ISL_239667':0.0,'EPI_ISL_256139':0.0,'EPI_ISL_249021':0.0,'EPI_ISL_232546':0.0,'EPI_ISL_240330':0.0,'EPI_ISL_240307':0.0,'EPI_ISL_237368':0.0,'EPI_ISL_269704':0.0,'EPI_ISL_1627087':0.0,'EPI_ISL_247737':0.0,'EPI_ISL_4061479':0.0,'EPI_ISL_253197':0.0):0.000000006,(('EPI_ISL_239668':0.001535416,'EPI_ISL_225093':0.000000006)0.854:0.001535160,(('EPI_ISL_277531':0.003076586,('EPI_ISL_248523':0.0,'EPI_ISL_240555':0.0,'EPI_ISL_231959':0.0,'EPI_ISL_246752':0.0):0.000000006)0.854:0.001535102,(((((('EPI_ISL_242610':0.001537387,(((((('EPI_ISL_274671':0.004637034,('EPI_ISL_242629':0.001537109,'EPI_ISL_289551':0.001538660)0.816:0.001538832)0.000:0.000000006,(('EPI_ISL_223174':0.001535689,((('EPI_ISL_296120':0.001537804,(('EPI_ISL_241899':0.004626637,('EPI_ISL_306979':0.001535510,'EPI_ISL_331537':0.001535292)0.000:0.000000006)0.858:0.001535063,'EPI_ISL_304918':0.001534883)0.000:0.000000006)0.000:0.000000006,((((('EPI_ISL_322143':0.001535054,(('EPI_ISL_348171':0.003075395,(((('EPI_ISL_346786':0.001535030,'EPI_ISL_364723':0.001534776)0.000:0.000000006,((('EPI_ISL_391076':0.0,'EPI_ISL_400876':0.0):0.000000006,'EPI_ISL_363831':0.003071968)0.427:0.001538586,'EPI_ISL_378108':0.001535881)0.801:0.001532262)0.000:0.000000006,'EPI_ISL_348200':0.001534906)0.000:0.000000006,((('EPI_ISL_373432':0.001534850,'EPI_ISL_366950':0.001534644)0.000:0.000000006,'EPI_ISL_386869':0.003074768)0.000:0.000000006,(('EPI_ISL_362162':0.001534478,('EPI_ISL_369739':0.0,'EPI_ISL_346080':0.0,'EPI_ISL_350088':0.0,'EPI_ISL_355593':0.0,'EPI_ISL_362587':0.0,'EPI_ISL_369981':0.0,'EPI_ISL_355599':0.0,'EPI_ISL_369754':0.0,'EPI_ISL_417907':0.0,'EPI_ISL_347930':0.0):0.000000006)0.505:0.000000006,('EPI_ISL_349895':0.003078307,((('EPI_ISL_350090':0.001539863,('EPI_ISL_368163':0.0,'EPI_ISL_353975':0.0):0.000000006)0.876:0.001535358,'EPI_ISL_362163':0.001537562)0.750:0.000000006,('EPI_ISL_354519':0.0,'EPI_ISL_357125':0.0,'EPI_ISL_346115':0.0):0.000000006)0.000:0.000000006)0.863:0.001535030)0.000:0.000000006)0.000:0.000000006)1.000:0.000000006)0.000:0.000000006,'EPI_ISL_349956':0.001534721)0.879:0.001534721)0.000:0.000000006,(('EPI_ISL_313543':0.001551989,'EPI_ISL_376827':0.004648245)0.786:0.001531774,((('EPI_ISL_298573':0.001535308,(('EPI_ISL_338560':0.001534877,'EPI_ISL_282870':0.000000006)0.000:0.000000006,('EPI_ISL_330889':0.0,'EPI_ISL_322443':0.0):0.003076380)0.847:0.001534958)0.000:0.000000006,'EPI_ISL_310249':0.001535308)0.000:0.000000006,(((((('EPI_ISL_373501':0.004623652,(('EPI_ISL_296529':0.0,'EPI_ISL_376634':0.0,'EPI_ISL_14925727':0.0):0.000000006,('EPI_ISL_326930':0.001534924,('EPI_ISL_299968':0.001534616,'EPI_ISL_305039':0.004624158)0.000:0.000000006)0.000:0.000000006)0.000:0.000000006)0.920:0.001535347,(('EPI_ISL_304996':0.0,'EPI_ISL_381582':0.0,'EPI_ISL_304990':0.0,'EPI_ISL_313517':0.0):0.001534086,('EPI_ISL_4055883':0.000000006,'EPI_ISL_275853':0.001534219)0.000:0.000000006)0.000:0.000000006)0.854:0.001534607,((('EPI_ISL_353490':0.003076544,(('EPI_ISL_327733':0.001536533,('EPI_ISL_308933':0.000000006,('EPI_ISL_331843':0.0,'EPI_ISL_327742':0.0):0.000000006)0.000:0.000000006)0.858:0.001534862,(('EPI_ISL_363936':0.003076790,'EPI_ISL_277477':0.000000006)0.000:0.000000006,'EPI_ISL_398983':0.003074825)0.832:0.001534674)0.232:0.000000006)0.000:0.000000006,(((('EPI_ISL_14925678':0.003078994,'EPI_ISL_4055904':0.000000006)0.860:0.001537620,('EPI_ISL_391581':0.003075224,(('EPI_ISL_322457':0.000000006,'EPI_ISL_322485':0.001533854)0.851:0.001534475,((('EPI_ISL_253432':0.0,'EPI_ISL_281464':0.0):0.000000006,'EPI_ISL_283167':0.000000006)0.857:0.001534565,(('EPI_ISL_244734':0.0,'EPI_ISL_270158':0.0):0.000000006,'EPI_ISL_268286':0.001537511)0.000:0.000000006)0.872:0.001534797)0.000:0.000000006)0.499:0.000000006)0.559:0.000000006,'EPI_ISL_288450':0.001535308)0.000:0.000000006,((('EPI_ISL_291638':0.000000006,'EPI_ISL_327686':0.001534878)0.000:0.000000006,('EPI_ISL_308148':0.000000006,'EPI_ISL_402293':0.003080007)0.842:0.001535225)0.000:0.000000006,((((('EPI_ISL_311679':0.001538900,('EPI_ISL_322962':0.004624094,'EPI_ISL_275901':0.001534916)0.000:0.000000006)0.000:0.000000006,'EPI_ISL_322953':0.003078022)0.000:0.000000006,('EPI_ISL_334198':0.001534958,('EPI_ISL_291645':0.000000006,'EPI_ISL_321249':0.003075113)0.831:0.001534607)0.000:0.000000006)0.000:0.000000006,'EPI_ISL_312839':0.001534336)0.000:0.000000006,('EPI_ISL_293681':0.001534978,'EPI_ISL_376799':0.003074980)0.000:0.000000006)0.000:0.000000006)1.000:0.000000006)0.000:0.000000006)1.000:0.000000006,('EPI_ISL_364353':0.001533509,((('EPI_ISL_320440':0.0,'EPI_ISL_376638':0.0,'EPI_ISL_287602':0.0,'EPI_ISL_299584':0.0,'EPI_ISL_322444':0.0,'EPI_ISL_364338':0.0,'EPI_ISL_290713':0.0,'EPI_ISL_295119':0.0,'EPI_ISL_300764':0.0,'EPI_ISL_330975':0.0,'EPI_ISL_281526':0.0,'EPI_ISL_311673':0.0,'EPI_ISL_307881':0.0,'EPI_ISL_296520':0.0,'EPI_ISL_281738':0.0,'EPI_ISL_377911':0.0,'EPI_ISL_330257':0.0,'EPI_ISL_362242':0.0):0.000000006,'EPI_ISL_363993':0.003074441)0.000:0.000000006,((('EPI_ISL_364318':0.001533640,'EPI_ISL_299938':0.001533509)0.000:0.000000006,('EPI_ISL_381129':0.001533838,('EPI_ISL_321227':0.003093112,'EPI_ISL_381110':0.001533915)0.348:0.000000006)0.000:0.000000006)0.000:0.000000006,((('EPI_ISL_339834':0.0,'EPI_ISL_349862':0.0):0.001533819,'EPI_ISL_290108':0.003072657)0.000:0.000000006,('EPI_ISL_332971':0.000000006,'EPI_ISL_398572':0.003075617)0.828:0.001533988)0.000:0.000000006)1.000:0.000000006)0.000:0.000000006)0.879:0.001533752)0.000:0.000000006)0.000:0.000000006,('EPI_ISL_361489':0.001533595,'EPI_ISL_361299':0.000000006)0.862:0.001534336)0.000:0.000000006,((('EPI_ISL_332796':0.0,'EPI_ISL_386841':0.0,'EPI_ISL_391106':0.0):0.001534850,'EPI_ISL_342256':0.000000006)0.861:0.001534721,('EPI_ISL_398818':0.001534408,('EPI_ISL_346119':0.000000006,'EPI_ISL_321203':0.000000006)0.000:0.000000006)0.856:0.001534734)0.000:0.000000006)1.000:0.000000006,((('EPI_ISL_15082410':0.000000006,'EPI_ISL_329858':0.001534919)0.927:0.003074214,('EPI_ISL_358479':0.001535013,'EPI_ISL_376579':0.000000006)0.000:0.000000006)0.838:0.001534335,((((('EPI_ISL_376742':0.001535869,(('EPI_ISL_299900':0.001537804,'EPI_ISL_396937':0.001535299)0.000:0.000000006,'EPI_ISL_340479':0.001534740)0.000:0.000000006)0.000:0.000000006,(('EPI_ISL_290702':0.000000006,('EPI_ISL_361221':0.000000006,('EPI_ISL_331526':0.001534956,('EPI_ISL_315788':0.0,'EPI_ISL_348169':0.0):0.000000006)0.885:0.001533521)0.161:0.001533318)0.842:0.001534185,('EPI_ISL_297479':0.0,'EPI_ISL_302089':0.0,'EPI_ISL_302491':0.0,'EPI_ISL_342945':0.0,'EPI_ISL_376725':0.0,'EPI_ISL_373423':0.0,'EPI_ISL_301498':0.0,'EPI_ISL_376740':0.0,'EPI_ISL_373447':0.0,'EPI_ISL_291966':0.0,'EPI_ISL_15082406':0.0,'EPI_ISL_376772':0.0,'EPI_ISL_282985':0.0,'EPI_ISL_307083':0.0,'EPI_ISL_343373':0.0,'EPI_ISL_355220':0.0,'EPI_ISL_270510':0.0,'EPI_ISL_373414':0.0,'EPI_ISL_268352':0.0,'EPI_ISL_314344':0.0,'EPI_ISL_296125':0.0,'EPI_ISL_312828':0.0,'EPI_ISL_305837':0.0,'EPI_ISL_332182':0.0,'EPI_ISL_256210':0.0,'EPI_ISL_360243':0.0,'EPI_ISL_298553':0.0,'EPI_ISL_294438':0.0,'EPI_ISL_376749':0.0,'EPI_ISL_373490':0.0,'EPI_ISL_373492':0.0,'EPI_ISL_295854':0.0,'EPI_ISL_285687':0.0,'EPI_ISL_14925244':0.0,'EPI_ISL_313702':0.0,'EPI_ISL_305021':0.0,'EPI_ISL_360541':0.0,'EPI_ISL_14925721':0.0,'EPI_ISL_376576':0.0,'EPI_ISL_373465':0.0,'EPI_ISL_376646':0.0,'EPI_ISL_360755':0.0,'EPI_ISL_376797':0.0,'EPI_ISL_376588':0.0,'EPI_ISL_299895':0.0,'EPI_ISL_321198':0.0,'EPI_ISL_396395':0.0,'EPI_ISL_396455':0.0,'EPI_ISL_279243':0.0,'EPI_ISL_319732':0.0,'EPI_ISL_355535':0.0,'EPI_ISL_330028':0.0,'EPI_ISL_396187':0.0,'EPI_ISL_319736':0.0,'EPI_ISL_330018':0.0,'EPI_ISL_376804':0.0,'EPI_ISL_321890':0.0,'EPI_ISL_321241':0.0,'EPI_ISL_268378':0.0,'EPI_ISL_303215':0.0,'EPI_ISL_321922':0.0,'EPI_ISL_331070':0.0,'EPI_ISL_331050':0.0,'EPI_ISL_305347':0.0,'EPI_ISL_299897':0.0,'EPI_ISL_307862':0.0,'EPI_ISL_320329':0.0,'EPI_ISL_277849':0.0,'EPI_ISL_275946':0.0,'EPI_ISL_331054':0.0,'EPI_ISL_296501':0.0,'EPI_ISL_330925':0.0,'EPI_ISL_376745':0.0,'EPI_ISL_273649':0.0,'EPI_ISL_396201':0.0,'EPI_ISL_373444':0.0,'EPI_ISL_320330':0.0,'EPI_ISL_327658':0.0,'EPI_ISL_311672':0.0,'EPI_ISL_314999':0.0,'EPI_ISL_309026':0.0,'EPI_ISL_309531':0.0,'EPI_ISL_376728':0.0,'EPI_ISL_307882':0.0):0.000000006)0.000:0.000000006)0.000:0.000000006,'EPI_ISL_319729':0.001535128)0.000:0.000000006,(('EPI_ISL_275882':0.003078916,'EPI_ISL_370588':0.003076289)0.000:0.000000006,(('EPI_ISL_282817':0.001535054,('EPI_ISL_350079':0.001534740,('EPI_ISL_339848':0.003083453,'EPI_ISL_341051':0.003078255)0.000:0.000000006)0.000:0.000000006)0.000:0.000000006,(((('EPI_ISL_299988':0.003076368,'EPI_ISL_298347':0.001534701)0.000:0.000000006,'EPI_ISL_12995401':0.003075852)0.000:0.000000006,('EPI_ISL_331057':0.001534475,'EPI_ISL_319708':0.001535593)0.000:0.000000006)0.000:0.000000006,('EPI_ISL_309001':0.0,'EPI_ISL_312856':0.0,'EPI_ISL_312865':0.0):0.001535225)0.000:0.000000006)0.000:0.000000006)0.000:0.000000006)0.000:0.000000006,(((((('EPI_ISL_386961':0.003075518,'EPI_ISL_345551':0.003077100)0.000:0.000000006,'EPI_ISL_395114':0.003076128)0.000:0.000000006,('EPI_ISL_332183':0.001063583,'EPI_ISL_390105':0.003086947)0.631:0.000470132)0.000:0.000000006,('EPI_ISL_354066':0.001534619,(('EPI_ISL_333752':0.0,'EPI_ISL_352005':0.0):0.001534360,('EPI_ISL_368186':0.0,'EPI_ISL_391114':0.0):0.001534294)0.000:0.000000006)0.842:0.000000006)0.000:0.000000006,((('EPI_ISL_350668':0.0,'EPI_ISL_331905':0.0,'EPI_ISL_339754':0.0,'EPI_ISL_350077':0.0,'EPI_ISL_395117':0.0,'EPI_ISL_334112':0.0,'EPI_ISL_332173':0.0):0.000000006,'EPI_ISL_365797':0.001534646)0.000:0.000000006,('EPI_ISL_380099':0.001534375,('EPI_ISL_428014':0.0,'EPI_ISL_463821':0.0):0.003074441)0.000:0.000000006)1.000:0.000000006)0.000:0.000000006,'EPI_ISL_366000':0.001534341)0.862:0.001534674)0.000:0.000000006)0.000:0.000000006)0.000:0.000000006)1.000:0.000000006)0.000:0.000000006)0.000:0.000000006,(('EPI_ISL_370109':0.001535102,(('EPI_ISL_346776':0.001536196,(('EPI_ISL_346104':0.0,'EPI_ISL_338636':0.0):0.001536128,(('EPI_ISL_333384':0.0,'EPI_ISL_362649':0.0):0.000000006,('EPI_ISL_370023':0.0,'EPI_ISL_366520':0.0):0.001536577)0.000:0.000000006)0.000:0.000000006)0.927:0.001535857,(('EPI_ISL_312832':0.001535435,'EPI_ISL_362246':0.000000006)1.000:0.000000006,('EPI_ISL_313513':0.001535054,('EPI_ISL_396195':0.001535054,'EPI_ISL_346128':0.003081532)0.000:0.000000006)1.000:0.000000006)0.000:0.000000006)0.000:0.000000006)0.859:0.001535054,('EPI_ISL_319734':0.001534958,'EPI_ISL_348199':0.000000006)0.519:0.000000006)0.000:0.000000006)0.000:0.000000006,(((((('EPI_ISL_350087':0.0,'EPI_ISL_332556':0.0,'EPI_ISL_353632':0.0,'EPI_ISL_366470':0.0):0.000000006,'EPI_ISL_331875':0.001536139)0.000:0.000000006,('EPI_ISL_336744':0.001534819,'EPI_ISL_348161':0.001534821)0.000:0.000000006)0.000:0.000000006,(('EPI_ISL_340377':0.0,'EPI_ISL_369750':0.0,'EPI_ISL_369751':0.0,'EPI_ISL_372026':0.0):0.001543452,'EPI_ISL_13046448':0.001538356)0.809:0.001533402)0.865:0.001534797,('EPI_ISL_314357':0.003086141,'EPI_ISL_322074':0.001075953)0.655:0.000458858)0.000:0.000000006,(('EPI_ISL_332713':0.000000006,'EPI_ISL_369736':0.001535230)0.795:0.001539307,(('EPI_ISL_501923':0.0,'EPI_ISL_387454':0.0):0.001536197,'EPI_ISL_333330':0.000000006)0.800:0.001531396)0.806:0.001540317)0.000:0.000000006)0.000:0.000000006,(('EPI_ISL_397187':0.000000006,(('EPI_ISL_305019':0.0,'EPI_ISL_296561':0.0):0.003080809,('EPI_ISL_376575':0.001534247,'EPI_ISL_331821':0.000000006)0.000:0.000000006)0.867:0.001533072)0.208:0.001532486,(('EPI_ISL_292306':0.0,'EPI_ISL_350076':0.0,'EPI_ISL_363942':0.0):0.000000006,((('EPI_ISL_332544':0.001534720,'EPI_ISL_338723':0.000000006)0.869:0.001534340,('EPI_ISL_339678':0.001534228,('EPI_ISL_312081':0.001534668,'EPI_ISL_373411':0.001535707)0.806:0.001539880)0.000:0.000000006)0.000:0.000000006,'EPI_ISL_319726':0.001534066)0.000:0.000000006)0.000:0.000000006)0.846:0.001534536)0.000:0.000000006)0.000:0.000000006,('EPI_ISL_332952':0.000000006,('EPI_ISL_213988':0.001536456,'EPI_ISL_275845':0.001541884)0.785:0.001539959)0.380:0.001533699)0.858:0.001534632)0.000:0.000000006,('EPI_ISL_253196':0.001538186,('EPI_ISL_274831':0.001535102,(((((('EPI_ISL_239120':0.000000006,('EPI_ISL_297717':0.003076699,('EPI_ISL_313540':0.001534289,('EPI_ISL_349695':0.000000006,('EPI_ISL_306937':0.0,'EPI_ISL_306939':0.0):0.001535049)0.000:0.000000006)0.000:0.000000006)0.910:0.001534619)0.876:0.001535054,('EPI_ISL_289036':0.000000006,('EPI_ISL_376583':0.0,'EPI_ISL_376771':0.0):0.003077572)0.831:0.001535309)0.000:0.000000006,(('EPI_ISL_301476':0.0,'EPI_ISL_289543':0.0):0.003076251,('EPI_ISL_277140':0.000000006,'EPI_ISL_283165':0.001535446)0.000:0.000000006)0.832:0.001535407)0.000:0.000000006,(('EPI_ISL_277480':0.000000006,('EPI_ISL_296087':0.003082567,'EPI_ISL_299814':0.001546381)0.798:0.001533102)0.280:0.001535339,('EPI_ISL_373410':0.003075929,((('EPI_ISL_316439':0.001534533,('EPI_ISL_336154':0.004625072,('EPI_ISL_286862':0.0,'EPI_ISL_296151':0.0):0.000000006)0.870:0.001534987)0.000:0.000000006,('EPI_ISL_347060':0.003076379,'EPI_ISL_319711':0.000000006)0.763:0.000000006)0.000:0.000000006,(((((((('EPI_ISL_346235':0.001534274,(((((('EPI_ISL_529133':0.001538416,'EPI_ISL_361874':0.004622939)0.000:0.000000006,('EPI_ISL_354076':0.0,'EPI_ISL_355567':0.0,'EPI_ISL_355647':0.0):0.001534585)0.000:0.000000006,'EPI_ISL_346742':0.001534193)0.000:0.000000006,('EPI_ISL_403088':0.003074203,'EPI_ISL_338610':0.001535007)0.000:0.000000006)0.000:0.000000006,((('EPI_ISL_334193':0.001534095,(('EPI_ISL_343202':0.001535487,'EPI_ISL_378923':0.000000006)0.895:0.001534240,'EPI_ISL_377468':0.003074832)0.000:0.000000006)0.624:0.000000006,'EPI_ISL_396541':0.001533675)0.000:0.000000006,((('EPI_ISL_320759':0.000000006,(('EPI_ISL_362157':0.000000006,((((((('EPI_ISL_407100':0.0,'EPI_ISL_429850':0.0):0.000000006,('EPI_ISL_398573':0.0,'EPI_ISL_392578':0.0):0.003141806)0.852:0.001567930,'EPI_ISL_363443':0.003141084)0.000:0.000000006,('EPI_ISL_516116':0.004728288,'EPI_ISL_351773':0.001567911)0.000:0.000000006)0.000:0.000000006,(('EPI_ISL_349762':0.001569348,'EPI_ISL_369993':0.001568956)0.000:0.000000006,'EPI_ISL_342954':0.003143846)0.000:0.000000006)1.000:0.000000006,(((('EPI_ISL_717658':0.000000006,'EPI_ISL_480451':0.001569373)0.884:0.001575401,((('EPI_ISL_402204':0.001567879,'EPI_ISL_390672':0.001567921)0.000:0.000000006,'EPI_ISL_404566':0.003143948)0.000:0.000000006,('EPI_ISL_421126':0.000000006,'EPI_ISL_12995233':0.001568150)0.000:0.000000006)0.000:0.000000006)0.859:0.001568150,(('EPI_ISL_409050':0.003144293,'EPI_ISL_337001':0.003158681)0.719:0.000000006,('EPI_ISL_404311':0.003143120,('EPI_ISL_338401':0.0,'EPI_ISL_342232':0.0,'EPI_ISL_341015':0.0,'EPI_ISL_376540':0.0,'EPI_ISL_390101':0.0):0.000000006)0.000:0.000000006)1.000:0.000000006)0.000:0.000000006,'EPI_ISL_390097':0.001568440)0.000:0.000000006)0.000:0.000000006,(((('EPI_ISL_363435':0.0,'EPI_ISL_341062':0.0,'EPI_ISL_4056063':0.0,'EPI_ISL_390008':0.0):0.000000006,'EPI_ISL_377842':0.001568975)0.000:0.000000006,((('EPI_ISL_513958':0.0,'EPI_ISL_362612':0.0,'EPI_ISL_362610':0.0,'EPI_ISL_391575':0.0,'EPI_ISL_367396':0.0,'EPI_ISL_378555':0.0):0.000000006,('EPI_ISL_419277':0.000000006,('EPI_ISL_333608':0.003142943,'EPI_ISL_419275':0.000000006)0.211:0.001568768)0.826:0.001568597)0.846:0.001568362,(('EPI_ISL_372646':0.0,'EPI_ISL_370030':0.0):0.001568464,'EPI_ISL_338641':0.001567759)0.136:0.000000006)0.945:0.000000006)0.000:0.000000006,((('EPI_ISL_346067':0.000000006,('EPI_ISL_387429':0.000000006,('EPI_ISL_407952':0.001567073,('EPI_ISL_400852':0.003140341,'EPI_ISL_362617':0.000000006)0.000:0.000000006)0.876:0.001567111)0.863:0.001567599)0.000:0.000000006,(((((((('EPI_ISL_357156':0.0,'EPI_ISL_354089':0.0,'EPI_ISL_346407':0.0):0.001568207,('EPI_ISL_2532338':0.001569479,'EPI_ISL_399781':0.001568023)0.000:0.000000006)0.000:0.000000006,((((((('EPI_ISL_365815':0.000000006,'EPI_ISL_386844':0.001567669)0.852:0.001567769,(('EPI_ISL_717664':0.003142412,('EPI_ISL_390125':0.001567417,'EPI_ISL_401458':0.003142777)0.000:0.000000006)1.000:0.000000006,(('EPI_ISL_377466':0.000000006,('EPI_ISL_412135':0.0,'EPI_ISL_412164':0.0):0.001567967)0.892:0.001569674,'EPI_ISL_413292':0.001567769)0.000:0.000000006)1.000:0.000000006)0.000:0.000000006,(('EPI_ISL_386972':0.001568035,('EPI_ISL_395128':0.001568109,(('EPI_ISL_510011':0.001567936,('EPI_ISL_387470':0.0,'EPI_ISL_387468':0.0):0.001567879)0.000:0.000000006,('EPI_ISL_354069':0.0,'EPI_ISL_515499':0.0):0.001568606)0.000:0.000000006)0.557:0.000000006)0.000:0.000000006,('EPI_ISL_395182':0.003148575,'EPI_ISL_391370':0.001568832)0.000:0.000000006)0.000:0.000000006)0.000:0.000000006,'EPI_ISL_392536':0.001577091)0.000:0.000000006,((((((((('EPI_ISL_405435':0.003144442,'EPI_ISL_396994':0.000000006)0.000:0.000000006,'EPI_ISL_402711':0.003146865)0.853:0.001568960,'EPI_ISL_390119':0.001568166)0.234:0.000000006,'EPI_ISL_419272':0.003144230)0.000:0.000000006,('EPI_ISL_398549':0.000000006,'EPI_ISL_347937':0.001570346)0.859:0.001569016)0.000:0.000000006,('EPI_ISL_349471':0.001568207,'EPI_ISL_499050':0.000000006)0.746:0.000000052)0.000:0.000000006,('EPI_ISL_12953110':0.003145166,((('EPI_ISL_351771':0.000000006,('EPI_ISL_363989':0.003146137,'EPI_ISL_404632':0.000000006)0.128:0.001569171)0.865:0.001568431,('EPI_ISL_378212':0.001568242,'EPI_ISL_417893':0.001568172)0.000:0.000000006)0.000:0.000000006,'EPI_ISL_528873':0.001569613)0.000:0.000000006)0.000:0.000000006)0.000:0.000000006,('EPI_ISL_357146':0.0,'EPI_ISL_366928':0.0,'EPI_ISL_398125':0.0,'EPI_ISL_400335':0.0,'EPI_ISL_401783':0.0,'EPI_ISL_372689':0.0,'EPI_ISL_414082':0.0,'EPI_ISL_366477':0.0,'EPI_ISL_414746':0.0,'EPI_ISL_345560':0.0,'EPI_ISL_362159':0.0,'EPI_ISL_609935':0.0,'EPI_ISL_350701':0.0,'EPI_ISL_13949962':0.0,'EPI_ISL_355221':0.0,'EPI_ISL_347810':0.0,'EPI_ISL_395317':0.0,'EPI_ISL_369014':0.0,'EPI_ISL_357339':0.0,'EPI_ISL_339778':0.0,'EPI_ISL_390139':0.0,'EPI_ISL_398552':0.0,'EPI_ISL_400808':0.0,'EPI_ISL_368957':0.0,'EPI_ISL_403817':0.0,'EPI_ISL_403104':0.0,'EPI_ISL_387512':0.0,'EPI_ISL_369036':0.0,'EPI_ISL_356239':0.0,'EPI_ISL_404294':0.0,'EPI_ISL_404317':0.0,'EPI_ISL_416790':0.0,'EPI_ISL_337423':0.0,'EPI_ISL_387301':0.0,'EPI_ISL_387243':0.0,'EPI_ISL_390702':0.0,'EPI_ISL_405322':0.0,'EPI_ISL_390108':0.0,'EPI_ISL_395252':0.0,'EPI_ISL_345223':0.0,'EPI_ISL_378191':0.0,'EPI_ISL_392586':0.0,'EPI_ISL_377095':0.0,'EPI_ISL_363442':0.0,'EPI_ISL_400577':0.0,'EPI_ISL_398715':0.0,'EPI_ISL_366582':0.0,'EPI_ISL_336493':0.0,'EPI_ISL_409341':0.0,'EPI_ISL_395254':0.0,'EPI_ISL_333609':0.0,'EPI_ISL_395605':0.0,'EPI_ISL_400780':0.0,'EPI_ISL_404634':0.0,'EPI_ISL_390137':0.0,'EPI_ISL_413229':0.0,'EPI_ISL_400887':0.0,'EPI_ISL_367544':0.0,'EPI_ISL_395606':0.0,'EPI_ISL_389584':0.0,'EPI_ISL_394936':0.0,'EPI_ISL_404552':0.0,'EPI_ISL_400016':0.0,'EPI_ISL_378554':0.0,'EPI_ISL_398951':0.0,'EPI_ISL_409352':0.0,'EPI_ISL_350691':0.0,'EPI_ISL_409138':0.0,'EPI_ISL_378553':0.0):0.000000006)1.000:0.000000006,(('EPI_ISL_405965':0.003150269,('EPI_ISL_410080':0.001572765,'EPI_ISL_447871':0.001564740)0.781:0.001586886)0.792:0.001561855,'EPI_ISL_395253':0.001567819)0.000:0.000000006)0.000:0.000000006)1.000:0.000000006,((('EPI_ISL_416774':0.001602990,'EPI_ISL_717668':0.001568487)0.746:0.000000052,'EPI_ISL_369083':0.001568066)0.000:0.000000006,'EPI_ISL_365235':0.001567898)0.000:0.000000006)0.000:0.000000006,'EPI_ISL_390117':0.001568169)0.000:0.000000006)0.000:0.000000006,((('EPI_ISL_482895':0.001567908,('EPI_ISL_583999':0.001568614,'EPI_ISL_365519':0.000000006)0.000:0.000000006)0.931:0.003144368,('EPI_ISL_502030':0.000000006,'EPI_ISL_613415':0.001567741)0.894:0.001567776)0.745:0.000000006,(((('EPI_ISL_487058':0.003147581,('EPI_ISL_419087':0.001568564,'EPI_ISL_447881':0.000000006)0.881:0.001568406)0.000:0.000000006,'EPI_ISL_470993':0.000000006)0.000:0.000000006,(('EPI_ISL_2462370':0.0,'EPI_ISL_403947':0.0,'EPI_ISL_404293':0.0,'EPI_ISL_487049':0.0,'EPI_ISL_400794':0.0,'EPI_ISL_403110':0.0,'EPI_ISL_415768':0.0,'EPI_ISL_409390':0.0,'EPI_ISL_482896':0.0):0.000000006,(('EPI_ISL_407933':0.001568404,'EPI_ISL_13949964':0.000000006)0.847:0.001568506,'EPI_ISL_412156':0.001567902)0.000:0.000000006)0.000:0.000000006)0.000:0.000000006,'EPI_ISL_487235':0.001567757)0.848:0.001569603)0.000:0.000000006)0.000:0.000000006,((('EPI_ISL_414896':0.001568332,('EPI_ISL_400011':0.003144269,(('EPI_ISL_409042':0.0,'EPI_ISL_409373':0.0):0.000000006,('EPI_ISL_415776':0.0,'EPI_ISL_413714':0.0):0.001568461)0.000:0.000000006)0.000:0.000000006)0.948:0.003142556,((('EPI_ISL_380492':0.0,'EPI_ISL_369822':0.0,'EPI_ISL_378226':0.0,'EPI_ISL_493325':0.0,'EPI_ISL_482890':0.0,'EPI_ISL_378077':0.0,'EPI_ISL_398749':0.0,'EPI_ISL_4055862':0.0,'EPI_ISL_342263':0.0,'EPI_ISL_394956':0.0,'EPI_ISL_366539':0.0,'EPI_ISL_409061':0.0,'EPI_ISL_366589':0.0,'EPI_ISL_357871':0.0,'EPI_ISL_378075':0.0):0.000000006,(('EPI_ISL_351973':0.0,'EPI_ISL_365505':0.0):0.000000006,'EPI_ISL_501924':0.001568040)0.870:0.001568004)0.000:0.000000006,(('EPI_ISL_1367572':0.001568321,('EPI_ISL_414882':0.000000006,'EPI_ISL_424748':0.003143010)0.851:0.001567665)0.731:0.000000006,((('EPI_ISL_364356':0.0,'EPI_ISL_391125':0.0):0.000000006,('EPI_ISL_400871':0.001568003,'EPI_ISL_402491':0.000000006)0.934:0.003144558)0.840:0.001568079,('EPI_ISL_377909':0.000000006,'EPI_ISL_410965':0.003149365)0.836:0.001568502)0.000:0.000000006)0.000:0.000000006)0.000:0.000000006)0.000:0.000000006,('EPI_ISL_377440':0.000000006,'EPI_ISL_363931':0.001570199)0.859:0.001568673)0.845:0.001569539)0.000:0.000000006,('EPI_ISL_372661':0.001567838,'EPI_ISL_517683':0.003143292)0.000:0.000000006)1.000:0.000000006,('EPI_ISL_362659':0.001570096,(('EPI_ISL_390017':0.003143489,'EPI_ISL_390005':0.000000006)0.899:0.001567955,'EPI_ISL_365847':0.000000006)0.000:0.000000006)0.848:0.001569028)0.000:0.000000006,(('EPI_ISL_416775':0.001572005,'EPI_ISL_409420':0.001572047)0.815:0.001569716,'EPI_ISL_412188':0.001569453)0.000:0.000000006)1.000:0.000000006)0.000:0.000000006,'EPI_ISL_418562':0.003144293)0.839:0.001568242)0.850:0.001568398)0.852:0.001568497)0.000:0.000000006,'EPI_ISL_398746':0.003143735)0.916:0.003144236)0.839:0.001568589,('EPI_ISL_351761':0.001568854,('EPI_ISL_305500':0.0,'EPI_ISL_390020':0.0,'EPI_ISL_360568':0.0,'EPI_ISL_14925571':0.0,'EPI_ISL_320285':0.0,'EPI_ISL_322939':0.0,'EPI_ISL_370586':0.0):0.000000006)0.000:0.000000006)0.844:0.001573256,'EPI_ISL_377672':0.000000006)0.000:0.000000006)0.000:0.000000006)0.967:0.000000006,(('EPI_ISL_380071':0.0,'EPI_ISL_338635':0.0,'EPI_ISL_340295':0.0,'EPI_ISL_330916':0.0,'EPI_ISL_376424':0.0,'EPI_ISL_329795':0.0,'EPI_ISL_362358':0.0,'EPI_ISL_332960':0.0,'EPI_ISL_334104':0.0,'EPI_ISL_341075':0.0):0.000000006,('EPI_ISL_409052':0.001535007,(('EPI_ISL_355763':0.0,'EPI_ISL_363937':0.0,'EPI_ISL_363877':0.0):0.000000006,'EPI_ISL_365785':0.001536916)0.849:0.001534646)0.000:0.000000006)0.000:0.000000006)0.000:0.000000006)1.000:0.000000006,('EPI_ISL_510014':0.001534477,((((('EPI_ISL_339055':0.0,'EPI_ISL_15610674':0.0):0.001533808,(('EPI_ISL_349693':0.0,'EPI_ISL_332983':0.0,'EPI_ISL_377899':0.0,'EPI_ISL_331074':0.0,'EPI_ISL_330959':0.0):0.000000006,(('EPI_ISL_378561':0.001532711,(('EPI_ISL_350628':0.0,'EPI_ISL_372085':0.0,'EPI_ISL_372054':0.0,'EPI_ISL_372056':0.0,'EPI_ISL_369762':0.0,'EPI_ISL_369764':0.0,'EPI_ISL_348327':0.0):0.000000006,'EPI_ISL_337456':0.001535777)0.000:0.000000006)0.000:0.000000006,'EPI_ISL_387226':0.001532850)0.869:0.001533598)0.000:0.000000006)0.000:0.000000006,('EPI_ISL_346406':0.001535494,'EPI_ISL_366522':0.000000006)0.843:0.001533897)0.000:0.000000006,('EPI_ISL_338608':0.001533877,'EPI_ISL_350085':0.003081929)0.750:0.000000006)0.000:0.000000006,'EPI_ISL_346111':0.001533651)0.852:0.001534167)0.000:0.000000006)0.989:0.000000006,('EPI_ISL_418526':0.001539215,'EPI_ISL_365780':0.001539525)0.792:0.001537375)0.000:0.000000006,(('EPI_ISL_355634':0.000000006,'EPI_ISL_356303':0.000000006)0.000:0.000000006,'EPI_ISL_414711':0.001534330)0.854:0.001535387)0.000:0.000000006,(((((('EPI_ISL_628772':0.000000006,('EPI_ISL_14727211':0.000000006,'EPI_ISL_12240150':0.000000006)0.931:0.003072746)0.843:0.001533825,'EPI_ISL_407198':0.000000006)0.000:0.000000006,(((('EPI_ISL_510012':0.000000006,'EPI_ISL_9401986':0.003076137)0.842:0.001534614,('EPI_ISL_398827':0.001533746,('EPI_ISL_418521':0.001534524,'EPI_ISL_402479':0.001539037)0.809:0.001537484)0.000:0.000000006)1.000:0.000000006,(('EPI_ISL_408458':0.0,'EPI_ISL_487242':0.0):0.001534067,('EPI_ISL_398344':0.001533475,'EPI_ISL_400778':0.001533475)0.000:0.000000006)0.999:0.000000006)1.000:0.000000006,'EPI_ISL_400313':0.001533813)0.000:0.000000006)1.000:0.000000006,('EPI_ISL_398333':0.001533906,(((('EPI_ISL_498215':0.001534166,'EPI_ISL_428003':0.004621376)0.548:0.000000006,('EPI_ISL_399840':0.000000006,'EPI_ISL_398347':0.001534433)0.866:0.001534116)0.000:0.000000006,'EPI_ISL_1064126':0.001533475)0.000:0.000000006,(('EPI_ISL_416794':0.001533936,'EPI_ISL_403215':0.001536755)0.000:0.000000006,('EPI_ISL_410084':0.0,'EPI_ISL_487161':0.0,'EPI_ISL_403967':0.0,'EPI_ISL_391081':0.0,'EPI_ISL_412388':0.0,'EPI_ISL_365841':0.0,'EPI_ISL_405478':0.0,'EPI_ISL_404327':0.0,'EPI_ISL_410771':0.0,'EPI_ISL_412139':0.0,'EPI_ISL_404593':0.0,'EPI_ISL_400308':0.0,'EPI_ISL_400033':0.0,'EPI_ISL_453802':0.0,'EPI_ISL_419271':0.0,'EPI_ISL_517673':0.0,'EPI_ISL_419269':0.0,'EPI_ISL_409402':0.0,'EPI_ISL_517676':0.0,'EPI_ISL_400013':0.0,'EPI_ISL_419267':0.0,'EPI_ISL_400292':0.0):0.000000006)0.000:0.000000006)0.000:0.000000006)1.000:0.000000006)0.000:0.000000006,((((((((('EPI_ISL_11129275':0.0,'EPI_ISL_11403622':0.0):0.003072855,((('EPI_ISL_14920789':0.003072705,(('EPI_ISL_15426895':0.0,'EPI_ISL_13284275':0.0):0.001533732,('EPI_ISL_11814503':0.0,'EPI_ISL_9527987':0.0,'EPI_ISL_12107439':0.0,'EPI_ISL_9995004':0.0,'EPI_ISL_11171204':0.0,'EPI_ISL_14928273':0.0,'EPI_ISL_14853313':0.0,'EPI_ISL_11171190':0.0,'EPI_ISL_9524987':0.0,'EPI_ISL_11403628':0.0,'EPI_ISL_8808405':0.0,'EPI_ISL_11496590':0.0,'EPI_ISL_11496562':0.0,'EPI_ISL_14862731':0.0,'EPI_ISL_10492746':0.0,'EPI_ISL_13044313':0.0,'EPI_ISL_13284192':0.0):0.000000006)0.000:0.000000006)0.000:0.000000006,(('EPI_ISL_11496573':0.001571790,('EPI_ISL_13892742':0.001533452,'EPI_ISL_13044314':0.001533711)0.000:0.000000006)0.000:0.000000006,('EPI_ISL_9359980':0.001533518,'EPI_ISL_12641732':0.003072718)0.000:0.000000006)0.000:0.000000006)0.000:0.000000006,'EPI_ISL_11496574':0.001532902)0.000:0.000000006)0.879:0.001533562,('EPI_ISL_6940691':0.0,'EPI_ISL_9401980':0.0):0.001533836)0.000:0.000000006,'EPI_ISL_2234358':0.001533721)0.847:0.001533554,('EPI_ISL_447885':0.000000006,('EPI_ISL_14036173':0.0,'EPI_ISL_14986698':0.0,'EPI_ISL_13344398':0.0):0.003073366)0.835:0.001533396)0.000:0.000000006,((('EPI_ISL_5327617':0.001535617,('EPI_ISL_766854':0.0,'EPI_ISL_4221815':0.0):0.000000006)0.939:0.003084294,'EPI_ISL_516135':0.001533553)0.000:0.000000006,('EPI_ISL_14078801':0.000000006,((((('EPI_ISL_14005334':0.000000006,((('EPI_ISL_13970479':0.0,'EPI_ISL_13970494':0.0,'EPI_ISL_15025126':0.0):0.000000006,('EPI_ISL_14459045':0.001532668,('EPI_ISL_15081639':0.0,'EPI_ISL_15714971':0.0,'EPI_ISL_15388053':0.0,'EPI_ISL_15190853':0.0):0.000000006)0.894:0.001533508)0.828:0.001533331,((('EPI_ISL_12323512':0.001534035,'EPI_ISL_15190800':0.001532981)0.000:0.000000006,((('EPI_ISL_14261905':0.0,'EPI_ISL_14218935':0.0):0.001533828,((('EPI_ISL_14466687':0.001534348,(('EPI_ISL_15288452':0.003076648,('EPI_ISL_14120582':0.001535472,('EPI_ISL_15260066':0.0,'EPI_ISL_15610647':0.0,'EPI_ISL_13655458':0.0):0.000000006)0.000:0.000000006)0.963:0.003076457,(('EPI_ISL_12607372':0.004657059,'EPI_ISL_12607352':0.001508913)0.892:0.003105845,('EPI_ISL_11323854':0.0,'EPI_ISL_12288769':0.0,'EPI_ISL_13755350':0.0):0.000000006)0.000:0.000000006)0.877:0.001534120)0.000:0.000000006,'EPI_ISL_12607933':0.001533711)0.000:0.000000006,(((('EPI_ISL_14198750':0.001546278,('EPI_ISL_14198744':0.001534128,('EPI_ISL_14198749':0.0,'EPI_ISL_14198754':0.0):0.000000006)0.795:0.001535630)0.797:0.001532437,((((((('EPI_ISL_13284087':0.0,'EPI_ISL_13344422':0.0):0.004630188,('EPI_ISL_13203501':0.001533952,'EPI_ISL_14463473':0.000000006)0.000:0.000000006)0.830:0.001533120,('EPI_ISL_14429043':0.0,'EPI_ISL_14014965':0.0,'EPI_ISL_14429011':0.0,'EPI_ISL_15026804':0.0):0.000000006)0.000:0.000000006,'EPI_ISL_9702096':0.001532953)0.000:0.000000006,((((('EPI_ISL_13101396':0.001532754,'EPI_ISL_12579940':0.001532501)0.000:0.000000006,(('EPI_ISL_13055009':0.001532784,('EPI_ISL_13284353':0.001533288,('EPI_ISL_13101397':0.001532455,'EPI_ISL_13812528':0.000000006)0.832:0.001533057)0.000:0.000000006)0.212:0.000000006,'EPI_ISL_11496572':0.001533679)0.000:0.000000006)0.000:0.000000006,('EPI_ISL_11403039':0.001532784,(('EPI_ISL_9359938':0.0,'EPI_ISL_11814252':0.0):0.001532501,('EPI_ISL_13440481':0.001532548,'EPI_ISL_13284372':0.003072820)0.000:0.000000006)0.175:0.000000006)0.449:0.000000006)0.000:0.000000006,'EPI_ISL_11959144':0.001532528)0.000:0.000000006,'EPI_ISL_10827535':0.001533120)0.000:0.000000006)0.000:0.000000006,((('EPI_ISL_11814281':0.0,'EPI_ISL_12722061':0.0,'EPI_ISL_12722072':0.0,'EPI_ISL_14904034':0.0,'EPI_ISL_6902083':0.0,'EPI_ISL_8152653':0.0,'EPI_ISL_6795315':0.0,'EPI_ISL_8127309':0.0,'EPI_ISL_12109565':0.0,'EPI_ISL_12717516':0.0,'EPI_ISL_13812078':0.0,'EPI_ISL_13897089':0.0,'EPI_ISL_13812838':0.0,'EPI_ISL_14930627':0.0,'EPI_ISL_14903204':0.0,'EPI_ISL_14906616':0.0,'EPI_ISL_10492977':0.0,'EPI_ISL_13897091':0.0,'EPI_ISL_11800297':0.0,'EPI_ISL_15288564':0.0,'EPI_ISL_12206267':0.0):0.000000006,'EPI_ISL_13284138':0.001532997)0.000:0.000000006,('EPI_ISL_14428924':0.000000006,'EPI_ISL_13560690':0.000000006)0.930:0.001532880)0.000:0.000000006)1.000:0.000000006,'EPI_ISL_14145028':0.001539373)0.000:0.000000006)0.867:0.001533133,((('EPI_ISL_13503252':0.001533602,'EPI_ISL_13339942':0.001533221)0.000:0.000000006,'EPI_ISL_14145010':0.001533454)0.000:0.000000006,(((((('EPI_ISL_13148893':0.000000006,('EPI_ISL_12631163':0.000000006,'EPI_ISL_14328712':0.001533762)0.852:0.001533590)0.193:0.001534686,'EPI_ISL_14862708':0.000000006)0.876:0.001533400,'EPI_ISL_12839625':0.001537217)0.000:0.000000006,((('EPI_ISL_14027401':0.0,'EPI_ISL_14027400':0.0):0.001532981,(('EPI_ISL_9842651':0.0,'EPI_ISL_12809096':0.0,'EPI_ISL_13885636':0.0,'EPI_ISL_11309897':0.0,'EPI_ISL_12870574':0.0,'EPI_ISL_14326784':0.0,'EPI_ISL_14198755':0.0):0.000000006,'EPI_ISL_14198753':0.001532987)0.865:0.001533378)0.000:0.000000006,'EPI_ISL_11787239':0.001533424)0.000:0.000000006)0.000:0.000000006,('EPI_ISL_12942247':0.0,'EPI_ISL_13326478':0.0,'EPI_ISL_12219614':0.0,'EPI_ISL_12219610':0.0,'EPI_ISL_12219323':0.0,'EPI_ISL_9009480':0.0,'EPI_ISL_11324772':0.0,'EPI_ISL_9482304':0.0,'EPI_ISL_14542020':0.0,'EPI_ISL_9854356':0.0,'EPI_ISL_13638368':0.0,'EPI_ISL_14610654':0.0,'EPI_ISL_9593232':0.0,'EPI_ISL_13203515':0.0,'EPI_ISL_13339883':0.0,'EPI_ISL_12219589':0.0,'EPI_ISL_12219308':0.0,'EPI_ISL_12219317':0.0,'EPI_ISL_9775383':0.0,'EPI_ISL_13885629':0.0,'EPI_ISL_8814258':0.0,'EPI_ISL_11887928':0.0,'EPI_ISL_12240185':0.0,'EPI_ISL_12943046':0.0,'EPI_ISL_14218862':0.0,'EPI_ISL_11403042':0.0,'EPI_ISL_14218914':0.0,'EPI_ISL_14218909':0.0,'EPI_ISL_13163879':0.0,'EPI_ISL_13163898':0.0,'EPI_ISL_14261723':0.0,'EPI_ISL_14261918':0.0,'EPI_ISL_12491257':0.0,'EPI_ISL_12539695':0.0,'EPI_ISL_12607367':0.0,'EPI_ISL_12607376':0.0,'EPI_ISL_13892661':0.0,'EPI_ISL_12943198':0.0,'EPI_ISL_8882136':0.0,'EPI_ISL_12646194':0.0,'EPI_ISL_11766275':0.0,'EPI_ISL_15388045':0.0,'EPI_ISL_15579594':0.0,'EPI_ISL_12870579':0.0,'EPI_ISL_12705631':0.0,'EPI_ISL_14080483':0.0,'EPI_ISL_12471304':0.0,'EPI_ISL_13471377':0.0,'EPI_ISL_12870573':0.0,'EPI_ISL_15447013':0.0,'EPI_ISL_12127792':0.0,'EPI_ISL_11766279':0.0,'EPI_ISL_13692833':0.0,'EPI_ISL_7638020':0.0,'EPI_ISL_11805567':0.0,'EPI_ISL_9401998':0.0,'EPI_ISL_14326787':0.0,'EPI_ISL_13812809':0.0,'EPI_ISL_12288938':0.0,'EPI_ISL_3534314':0.0,'EPI_ISL_6306592':0.0,'EPI_ISL_14448257':0.0,'EPI_ISL_13148894':0.0,'EPI_ISL_14320132':0.0,'EPI_ISL_14320120':0.0,'EPI_ISL_14320121':0.0,'EPI_ISL_14898289':0.0,'EPI_ISL_11499450':0.0,'EPI_ISL_12240215':0.0,'EPI_ISL_13655452':0.0,'EPI_ISL_9533489':0.0,'EPI_ISL_14862720':0.0,'EPI_ISL_14862730':0.0,'EPI_ISL_12219427':0.0):0.000000006)0.000:0.000000006,('EPI_ISL_10155267':0.001533120,'EPI_ISL_9533457':0.001533221)0.000:0.000000006)0.000:0.000000006)0.000:0.000000006)0.000:0.000000006,((('EPI_ISL_12943127':0.001533513,('EPI_ISL_13326481':0.003075027,'EPI_ISL_9383914':0.000000006)0.858:0.001534120)0.323:0.000000006,('EPI_ISL_12240111':0.000000006,'EPI_ISL_14463463':0.001533268)0.850:0.001533585)0.000:0.000000006,('EPI_ISL_12646999':0.001533400,('EPI_ISL_15081641':0.0,'EPI_ISL_14078448':0.0):0.001533400)0.000:0.000000006)0.196:0.000000006)0.000:0.000000006)0.000:0.000000006)1.000:0.000000006,('EPI_ISL_15701449':0.001533698,'EPI_ISL_12240120':0.001533293)0.000:0.000000006)0.000:0.000000006)0.000:0.000000006,(('EPI_ISL_14218942':0.000000006,('EPI_ISL_13897360':0.001534029,'EPI_ISL_13471380':0.003075964)0.000:0.000000006)0.916:0.003074115,('EPI_ISL_12219306':0.000000006,'EPI_ISL_13892666':0.001533644)0.981:0.004623637)0.737:0.000000006)0.000:0.000000006)0.922:0.000000006)0.029:0.000000006,'EPI_ISL_14077826':0.000000006)0.135:0.001532409,('EPI_ISL_14836418':0.006175960,('EPI_ISL_13203517':0.003075619,'EPI_ISL_15690711':0.000000006)0.000:0.000000006)0.858:0.001533927)0.761:0.000000006,(('EPI_ISL_13692834':0.0,'EPI_ISL_717646':0.0,'EPI_ISL_717647':0.0,'EPI_ISL_883863':0.0):0.000000006,(((('EPI_ISL_12107424':0.001534684,('EPI_ISL_9842656':0.0,'EPI_ISL_12916951':0.0):0.001534205)0.000:0.000000006,('EPI_ISL_12240118':0.0,'EPI_ISL_9483635':0.0,'EPI_ISL_12219578':0.0,'EPI_ISL_11787147':0.0,'EPI_ISL_12219309':0.0,'EPI_ISL_12219572':0.0,'EPI_ISL_12219315':0.0,'EPI_ISL_11166200':0.0,'EPI_ISL_11886153':0.0,'EPI_ISL_12666618':0.0,'EPI_ISL_9164159':0.0,'EPI_ISL_9640025':0.0,'EPI_ISL_12107788':0.0,'EPI_ISL_12943139':0.0,'EPI_ISL_14328700':0.0,'EPI_ISL_14328728':0.0,'EPI_ISL_14463459':0.0,'EPI_ISL_12713976':0.0,'EPI_ISL_13897085':0.0,'EPI_ISL_9260588':0.0,'EPI_ISL_9260808':0.0,'EPI_ISL_3948600':0.0,'EPI_ISL_12646699':0.0,'EPI_ISL_8808400':0.0,'EPI_ISL_9842666':0.0):0.000000006)0.000:0.000000006,(('EPI_ISL_14326891':0.003073387,'EPI_ISL_12107421':0.001533735)0.000:0.000000006,(((('EPI_ISL_12240104':0.001533869,'EPI_ISL_12219335':0.001538498)0.000:0.000000006,(('EPI_ISL_14036119':0.001534034,'EPI_ISL_14930527':0.001533587)0.000:0.000000006,'EPI_ISL_10155292':0.001533979)0.000:0.000000006)0.000:0.000000006,(('EPI_ISL_12943195':0.001533922,'EPI_ISL_12943144':0.001533783)0.000:0.000000006,'EPI_ISL_12219320':0.001536014)0.000:0.000000006)1.000:0.000000006,('EPI_ISL_14572556':0.001533702,(('EPI_ISL_12495162':0.001533112,((((('EPI_ISL_12109533':0.0,'EPI_ISL_11955903':0.0):0.000000006,'EPI_ISL_14005328':0.001533393)0.874:0.001533274,('EPI_ISL_13885650':0.0,'EPI_ISL_13970484':0.0,'EPI_ISL_13970480':0.0,'EPI_ISL_13970477':0.0):0.000000006)0.000:0.000000006,('EPI_ISL_8814338':0.0,'EPI_ISL_8636606':0.0):0.001532942)0.869:0.001533274,('EPI_ISL_12839615':0.0,'EPI_ISL_9260865':0.0):0.000000006)0.000:0.000000006)0.870:0.001533654,'EPI_ISL_10803213':0.001533629)0.000:0.000000006)0.000:0.000000006)0.957:0.000000006)0.000:0.000000006)0.000:0.000000006,('EPI_ISL_13892664':0.004621471,('EPI_ISL_15393520':0.0,'EPI_ISL_15394429':0.0):0.004624416)0.000:0.000000006)0.925:0.001533702)0.000:0.000000006)0.000:0.000000006,'EPI_ISL_9346123':0.006216012)0.003:0.001531903)0.468:0.000000052)0.000:0.000000006)0.000:0.000000006,('EPI_ISL_4080559':0.001532937,('EPI_ISL_9988855':0.003069459,('EPI_ISL_14863103':0.000000006,'EPI_ISL_7602460':0.003075854)0.778:0.000000006)0.849:0.001532570)0.000:0.000000006)0.000:0.000000006,((((('EPI_ISL_12240101':0.003079395,('EPI_ISL_401786':0.0,'EPI_ISL_410762':0.0):0.004615695)0.000:0.000000006,(((((('EPI_ISL_9388961':0.006178080,('EPI_ISL_14862585':0.001533859,'EPI_ISL_12850879':0.000000006)0.000:0.000000006)0.855:0.001533479,('EPI_ISL_14542029':0.0,'EPI_ISL_14036098':0.0):0.003102081)0.000:0.000000006,('EPI_ISL_860634':0.001533370,('EPI_ISL_11217737':0.0,'EPI_ISL_14328717':0.0):0.001533205)0.739:0.000000006)0.000:0.000000006,'EPI_ISL_403092':0.001533100)0.000:0.000000006,((('EPI_ISL_9198200':0.0,'EPI_ISL_14862578':0.0):0.004620258,('EPI_ISL_14901923':0.001533809,'EPI_ISL_2932451':0.001533610)0.000:0.000000006)0.866:0.001533397,'EPI_ISL_1563629':0.001533650)0.000:0.000000006)1.000:0.000000006,((('EPI_ISL_11956638':0.003074345,('EPI_ISL_9383896':0.001534121,('EPI_ISL_14862713':0.003070086,'EPI_ISL_14862594':0.000000006)0.975:0.004645217)0.000:0.000000006)0.046:0.001533284,'EPI_ISL_12240175':0.000000006)0.741:0.000000052,(('EPI_ISL_12717530':0.001534243,('EPI_ISL_13897069':0.0,'EPI_ISL_9533483':0.0):0.000000006)0.933:0.001534845,((('EPI_ISL_3100997':0.0,'EPI_ISL_1292813':0.0,'EPI_ISL_2233233':0.0):0.000000006,'EPI_ISL_3100992':0.001532410)0.000:0.000000006,('EPI_ISL_11499446':0.001538788,'EPI_ISL_11499448':0.001539854)0.909:0.003068458)0.974:0.006169677)0.000:0.000000006)0.952:0.000000006)0.000:0.000000006)0.000:0.000000006,(('EPI_ISL_12839651':0.001540362,(('EPI_ISL_14225343':0.000000006,('EPI_ISL_15394447':0.000000006,'EPI_ISL_15504808':0.003076854)0.857:0.001533863)0.919:0.003073517,('EPI_ISL_15291324':0.001533663,(('EPI_ISL_15690794':0.0,'EPI_ISL_5365800':0.0,'EPI_ISL_6600762':0.0,'EPI_ISL_11499457':0.0,'EPI_ISL_15610530':0.0,'EPI_ISL_4036582':0.0,'EPI_ISL_5365826':0.0,'EPI_ISL_9388978':0.0,'EPI_ISL_13339916':0.0,'EPI_ISL_15610524':0.0,'EPI_ISL_8640745':0.0,'EPI_ISL_12206255':0.0):0.000000006,'EPI_ISL_12599167':0.001533505)0.000:0.000000006)0.000:0.000000006)0.853:0.001533165)0.000:0.000000006,(((('EPI_ISL_4080565':0.003082673,'EPI_ISL_15394431':0.001538661)0.777:0.001530789,(('EPI_ISL_4373474':0.001533033,('EPI_ISL_9528028':0.001533458,('EPI_ISL_12339066':0.001533795,('EPI_ISL_12471307':0.000000006,('EPI_ISL_11497691':0.0,'EPI_ISL_11956824':0.0):0.001533661)0.000:0.000000006)0.000:0.000000006)0.864:0.001533437)0.000:0.000000006,'EPI_ISL_418538':0.003073079)0.000:0.000000006)0.000:0.000000006,((('EPI_ISL_9250472':0.000000006,('EPI_ISL_12206272':0.000000006,((('EPI_ISL_12942860':0.001533277,(('EPI_ISL_12579899':0.0,'EPI_ISL_13531185':0.0,'EPI_ISL_11323853':0.0):0.001532712,('EPI_ISL_14848017':0.0,'EPI_ISL_14847580':0.0):0.001533151)0.000:0.000000006)0.000:0.000000006,(((('EPI_ISL_12240181':0.001532812,'EPI_ISL_9775384':0.003078232)0.000:0.000000006,(('EPI_ISL_12710552':0.001531788,'EPI_ISL_12713355':0.000000006)0.887:0.001532583,('EPI_ISL_7256897':0.001533014,'EPI_ISL_7257058':0.000000006)0.000:0.000000006)0.860:0.001533193)0.000:0.000000006,('EPI_ISL_12219581':0.000000006,'EPI_ISL_8377573':0.001533151)0.000:0.000000006)0.000:0.000000006,('EPI_ISL_14862732':0.001535836,'EPI_ISL_14036328':0.001533092)0.000:0.000000006)0.000:0.000000006)0.000:0.000000006,(('EPI_ISL_12219333':0.0,'EPI_ISL_12240107':0.0,'EPI_ISL_8770012':0.0,'EPI_ISL_9401961':0.0,'EPI_ISL_9483027':0.0,'EPI_ISL_11814593':0.0,'EPI_ISL_9593265':0.0,'EPI_ISL_12240123':0.0,'EPI_ISL_9492447':0.0,'EPI_ISL_13885635':0.0,'EPI_ISL_12240160':0.0,'EPI_ISL_10626833':0.0,'EPI_ISL_13163873':0.0,'EPI_ISL_11403075':0.0,'EPI_ISL_12141757':0.0,'EPI_ISL_12142307':0.0,'EPI_ISL_12809120':0.0,'EPI_ISL_12647001':0.0,'EPI_ISL_9714206':0.0,'EPI_ISL_6852312':0.0,'EPI_ISL_6852550':0.0,'EPI_ISL_7692008':0.0,'EPI_ISL_7692006':0.0,'EPI_ISL_8882124':0.0,'EPI_ISL_14509033':0.0,'EPI_ISL_11766277':0.0,'EPI_ISL_13471376':0.0,'EPI_ISL_12240207':0.0,'EPI_ISL_5935329':0.0,'EPI_ISL_9650307':0.0,'EPI_ISL_5935488':0.0,'EPI_ISL_11403526':0.0,'EPI_ISL_11532843':0.0,'EPI_ISL_8636566':0.0,'EPI_ISL_14906769':0.0,'EPI_ISL_13148929':0.0,'EPI_ISL_12109598':0.0,'EPI_ISL_11497384':0.0,'EPI_ISL_11496669':0.0,'EPI_ISL_13284276':0.0,'EPI_ISL_13044321':0.0,'EPI_ISL_9707563':0.0,'EPI_ISL_11496666':0.0,'EPI_ISL_13580805':0.0,'EPI_ISL_13344638':0.0,'EPI_ISL_12219438':0.0,'EPI_ISL_8808394':0.0,'EPI_ISL_13892749':0.0,'EPI_ISL_11171198':0.0,'EPI_ISL_10493004':0.0,'EPI_ISL_15288589':0.0,'EPI_ISL_15393528':0.0,'EPI_ISL_12713357':0.0,'EPI_ISL_13284622':0.0):0.000000006,'EPI_ISL_12219327':0.001533406)0.000:0.000000006)0.000:0.000000006)0.835:0.001532884)0.073:0.001532737,'EPI_ISL_9346117':0.000000006)0.846:0.001533074,(('EPI_ISL_10434299':0.000000006,('EPI_ISL_5327622':0.0,'EPI_ISL_5984033':0.0):0.003074420)0.000:0.000000006,'EPI_ISL_11499460':0.006173197)0.860:0.001533223)0.000:0.000000006)1.000:0.000000006,((((((('EPI_ISL_6915293':0.0,'EPI_ISL_8576476':0.0,'EPI_ISL_13200028':0.0,'EPI_ISL_12343197':0.0,'EPI_ISL_732327':0.0,'EPI_ISL_9483656':0.0,'EPI_ISL_12839670':0.0,'EPI_ISL_8808670':0.0,'EPI_ISL_12942762':0.0,'EPI_ISL_13885638':0.0,'EPI_ISL_10945421':0.0,'EPI_ISL_12240179':0.0,'EPI_ISL_9527971':0.0,'EPI_ISL_12142156':0.0,'EPI_ISL_12219491':0.0,'EPI_ISL_13892660':0.0,'EPI_ISL_406902':0.0,'EPI_ISL_9359973':0.0,'EPI_ISL_5034086':0.0,'EPI_ISL_398736':0.0,'EPI_ISL_9402010':0.0,'EPI_ISL_9029224':0.0,'EPI_ISL_5935277':0.0,'EPI_ISL_8929301':0.0,'EPI_ISL_9383693':0.0,'EPI_ISL_11155014':0.0,'EPI_ISL_13970495':0.0,'EPI_ISL_400774':0.0,'EPI_ISL_386834':0.0,'EPI_ISL_400855':0.0,'EPI_ISL_5332896':0.0,'EPI_ISL_1064119':0.0,'EPI_ISL_5332903':0.0,'EPI_ISL_8557865':0.0,'EPI_ISL_3855650':0.0,'EPI_ISL_2518731':0.0,'EPI_ISL_14797464':0.0,'EPI_ISL_14466053':0.0,'EPI_ISL_6306128':0.0,'EPI_ISL_6854988':0.0,'EPI_ISL_882816':0.0,'EPI_ISL_13655559':0.0,'EPI_ISL_1296361':0.0,'EPI_ISL_13631779':0.0,'EPI_ISL_3837459':0.0,'EPI_ISL_14542057':0.0,'EPI_ISL_14862603':0.0,'EPI_ISL_1296313':0.0,'EPI_ISL_1367568':0.0,'EPI_ISL_9109813':0.0,'EPI_ISL_3837314':0.0,'EPI_ISL_5419119':0.0,'EPI_ISL_5419107':0.0,'EPI_ISL_9388970':0.0,'EPI_ISL_5419122':0.0,'EPI_ISL_6424987':0.0,'EPI_ISL_481340':0.0,'EPI_ISL_400040':0.0,'EPI_ISL_8808407':0.0,'EPI_ISL_15610787':0.0,'EPI_ISL_510018':0.0,'EPI_ISL_1296354':0.0,'EPI_ISL_12995400':0.0,'EPI_ISL_405459':0.0,'EPI_ISL_1367579':0.0,'EPI_ISL_9401936':0.0,'EPI_ISL_522425':0.0,'EPI_ISL_3102210':0.0,'EPI_ISL_10826909':0.0,'EPI_ISL_10626779':0.0,'EPI_ISL_400038':0.0,'EPI_ISL_1296360':0.0,'EPI_ISL_15610646':0.0,'EPI_ISL_14854642':0.0,'EPI_ISL_3534318':0.0,'EPI_ISL_9346129':0.0):0.000000006,(('EPI_ISL_12839600':0.0,'EPI_ISL_2932453':0.0):0.001533002,'EPI_ISL_14951630':0.001533562)0.000:0.000000006)1.000:0.000000006,'EPI_ISL_12107787':0.003073226)0.000:0.000000006,'EPI_ISL_13897295':0.001533424)0.000:0.000000006,(('EPI_ISL_6564988':0.0,'EPI_ISL_5056427':0.0,'EPI_ISL_5056474':0.0):0.001532871,'EPI_ISL_965037':0.001533816)0.000:0.000000006)0.000:0.000000006,'EPI_ISL_12219329':0.001533235)0.000:0.000000006,((((('EPI_ISL_1064135':0.001533181,('EPI_ISL_14862710':0.001533553,'EPI_ISL_14542061':0.001533383)0.000:0.000000006)0.000:0.000000006,'EPI_ISL_1296329':0.000000006)0.000:0.000000006,(('EPI_ISL_8882130':0.0,'EPI_ISL_8882155':0.0):0.001533484,('EPI_ISL_14862583':0.001533406,'EPI_ISL_4373488':0.001533033)0.476:0.000000006)0.000:0.000000006)0.000:0.000000006,(('EPI_ISL_11112383':0.001533732,('EPI_ISL_10828529':0.003075897,'EPI_ISL_11814507':0.003073092)0.000:0.000000006)0.000:0.000000006,'EPI_ISL_11112336':0.001533165)0.000:0.000000006)0.000:0.000000006,((('EPI_ISL_14863087':0.001533732,'EPI_ISL_14836417':0.001533732)0.000:0.000000006,'EPI_ISL_15394421':0.003073523)0.000:0.000000006,'EPI_ISL_14115546':0.001533609)0.000:0.000000006)0.000:0.000000006)1.000:0.000000006)0.000:0.000000006)1.000:0.000000006)0.000:0.000000006,((((('EPI_ISL_14854650':0.003072444,((('EPI_ISL_11814493':0.000000006,'EPI_ISL_10073545':0.001533250)0.859:0.001533508,('EPI_ISL_11814591':0.001533859,('EPI_ISL_14326680':0.0,'EPI_ISL_14328719':0.0):0.000000006)0.855:0.001533479)0.759:0.000000006,(('EPI_ISL_395400':0.000000006,'EPI_ISL_15610639':0.007741610)0.827:0.001533479,((('EPI_ISL_10626850':0.0,'EPI_ISL_10678452':0.0,'EPI_ISL_14863123':0.0):0.000000006,'EPI_ISL_13431265':0.001535525)0.850:0.001534733,('EPI_ISL_9527986':0.0,'EPI_ISL_13163844':0.0,'EPI_ISL_10826382':0.0):0.000000006)0.851:0.001533732)0.000:0.000000006)1.000:0.000000006)0.000:0.000000006,(('EPI_ISL_9988839':0.001533533,('EPI_ISL_412153':0.001532826,('EPI_ISL_3534317':0.004625263,('EPI_ISL_3794366':0.0,'EPI_ISL_956319':0.0):0.000000006)0.905:0.003074075)0.000:0.000000006)0.000:0.000000006,('EPI_ISL_418546':0.003072957,('EPI_ISL_471011':0.000000006,('EPI_ISL_405292':0.000000006,'EPI_ISL_528871':0.003074977)0.850:0.001533758)0.000:0.000000006)0.893:0.001533270)0.837:0.001533100)0.000:0.000000006,((((('EPI_ISL_12579700':0.001533573,'EPI_ISL_8694325':0.000000006)0.842:0.001533492,(('EPI_ISL_14039024':0.000000006,'EPI_ISL_14883650':0.003074625)0.826:0.001534000,(('EPI_ISL_15260067':0.000000006,(('EPI_ISL_14198766':0.001533776,('EPI_ISL_14198752':0.0,'EPI_ISL_14463458':0.0,'EPI_ISL_14797465':0.0,'EPI_ISL_14835660':0.0,'EPI_ISL_11969462':0.0,'EPI_ISL_14930559':0.0,'EPI_ISL_10828199':0.0,'EPI_ISL_13284117':0.0,'EPI_ISL_14465863':0.0,'EPI_ISL_13897323':0.0,'EPI_ISL_11533853':0.0):0.000000006)0.000:0.000000006,'EPI_ISL_13897341':0.001533743)0.000:0.000000006)0.632:0.000000006,'EPI_ISL_14465872':0.000000006)0.000:0.000000006)0.861:0.001532945)0.000:0.000000006,('EPI_ISL_14836412':0.001534254,(('EPI_ISL_397008':0.0,'EPI_ISL_397007':0.0,'EPI_ISL_398834':0.0):0.000000006,(('EPI_ISL_7404288':0.0,'EPI_ISL_8429138':0.0,'EPI_ISL_11958526':0.0,'EPI_ISL_14931754':0.0,'EPI_ISL_11532892':0.0,'EPI_ISL_14928343':0.0,'EPI_ISL_13054659':0.0,'EPI_ISL_4005771':0.0,'EPI_ISL_8558099':0.0,'EPI_ISL_8558077':0.0,'EPI_ISL_9525010':0.0,'EPI_ISL_8558097':0.0):0.000000006,'EPI_ISL_14931831':0.001541495)0.926:0.003069869)0.849:0.001532611)0.736:0.000000006)0.000:0.000000006,('EPI_ISL_9401999':0.001534374,(((('EPI_ISL_12666615':0.0,'EPI_ISL_12107444':0.0,'EPI_ISL_13089778':0.0,'EPI_ISL_7637993':0.0,'EPI_ISL_9390614':0.0,'EPI_ISL_9390604':0.0,'EPI_ISL_9390625':0.0,'EPI_ISL_6940689':0.0,'EPI_ISL_5933273':0.0):0.000000006,'EPI_ISL_13885639':0.001534344)0.000:0.000000006,('EPI_ISL_14509117':0.001534692,'EPI_ISL_12240209':0.001534563)0.000:0.000000006)0.000:0.000000006,('EPI_ISL_10493091':0.001536064,('EPI_ISL_14819775':0.001534332,'EPI_ISL_14198762':0.001534522)0.000:0.000000006)0.000:0.000000006)0.000:0.000000006)0.852:0.001533913)0.000:0.000000006,(((((((((('EPI_ISL_14466707':0.001533254,'EPI_ISL_15602028':0.001534434)0.000:0.000000006,'EPI_ISL_15641734':0.001534043)0.000:0.000000006,(('EPI_ISL_14751131':0.0,'EPI_ISL_15447084':0.0,'EPI_ISL_15714975':0.0,'EPI_ISL_15190796':0.0,'EPI_ISL_15058996':0.0,'EPI_ISL_15058762':0.0,'EPI_ISL_15394443':0.0,'EPI_ISL_14727214':0.0,'EPI_ISL_15610773':0.0):0.000000006,'EPI_ISL_15544290':0.001533566)0.000:0.000000006)0.000:0.000000006,'EPI_ISL_15689346':0.003075367)0.838:0.001533558,(('EPI_ISL_11669433':0.0,'EPI_ISL_12142181':0.0,'EPI_ISL_12142220':0.0,'EPI_ISL_12142172':0.0,'EPI_ISL_13163867':0.0,'EPI_ISL_14509111':0.0,'EPI_ISL_14797552':0.0):0.000000006,'EPI_ISL_14218931':0.001534405)0.845:0.001534112)0.000:0.000000006,'EPI_ISL_12809072':0.001533412)0.000:0.000000006,(('EPI_ISL_9009478':0.0,'EPI_ISL_12240182':0.0,'EPI_ISL_9383899':0.0,'EPI_ISL_9650320':0.0,'EPI_ISL_9390611':0.0,'EPI_ISL_9390623':0.0,'EPI_ISL_13897082':0.0,'EPI_ISL_13284698':0.0,'EPI_ISL_15504814':0.0,'EPI_ISL_14863856':0.0,'EPI_ISL_15610784':0.0,'EPI_ISL_14036100':0.0,'EPI_ISL_15610644':0.0,'EPI_ISL_15610781':0.0,'EPI_ISL_12219337':0.0,'EPI_ISL_12219432':0.0,'EPI_ISL_12219451':0.0,'EPI_ISL_10828540':0.0):0.000000006,('EPI_ISL_8814327':0.0,'EPI_ISL_8810275':0.0):0.001534535)0.000:0.000000006)0.553:0.000000006,('EPI_ISL_15363454':0.003081309,'EPI_ISL_11956883':0.001533733)0.000:0.000000006)0.000:0.000000006,('EPI_ISL_14797562':0.001533057,(('EPI_ISL_12109559':0.0,'EPI_ISL_13284055':0.0):0.000000006,'EPI_ISL_13148932':0.001532506)0.000:0.000000006)0.895:0.001533155)0.881:0.001533492,((('EPI_ISL_1064117':0.0,'EPI_ISL_4080566':0.0):0.000000006,('EPI_ISL_1064118':0.000000006,'EPI_ISL_2918652':0.003078667)0.000:0.000000006)0.925:0.001534017,((('EPI_ISL_409105':0.0,'EPI_ISL_404608':0.0,'EPI_ISL_412185':0.0):0.001538883,('EPI_ISL_882810':0.001538659,('EPI_ISL_11496575':0.001533979,('EPI_ISL_14870517':0.001533558,'EPI_ISL_9713658':0.000000006)0.000:0.000000006)0.906:0.003082659)0.781:0.001537410)0.263:0.001532620,'EPI_ISL_3085357':0.000000006)0.486:0.000000051)0.000:0.000000006)0.000:0.000000006)1.000:0.000000006)0.000:0.000000006,(('EPI_ISL_10434306':0.0,'EPI_ISL_15394061':0.0):0.001533168,'EPI_ISL_13175661':0.000000006)0.932:0.003072699)0.000:0.000000006,('EPI_ISL_1760817':0.001533160,('EPI_ISL_14610709':0.001533726,(('EPI_ISL_13163892':0.0,'EPI_ISL_12666613':0.0,'EPI_ISL_12579694':0.0,'EPI_ISL_12607368':0.0,'EPI_ISL_12631942':0.0,'EPI_ISL_14145098':0.0,'EPI_ISL_14835706':0.0,'EPI_ISL_14903566':0.0,'EPI_ISL_14862550':0.0):0.000000006,'EPI_ISL_13897102':0.001537883)0.000:0.000000006)0.856:0.001533206)0.000:0.000000006)1.000:0.000000006)0.000:0.000000006,('EPI_ISL_5365839':0.0,'EPI_ISL_4005790':0.0):0.001533331)0.000:0.000000006)0.000:0.000000006,'EPI_ISL_491825':0.003072306)0.839:0.001533222)0.000:0.001533344,'EPI_ISL_14847576':0.000000006)0.079:0.000000052)0.864:0.001534085,(('EPI_ISL_297488':0.001535552,'EPI_ISL_291713':0.000000006)0.925:0.003074981,'EPI_ISL_353710':0.003075536)0.000:0.000000006)0.854:0.001535213,'EPI_ISL_339060':0.003077917)0.000:0.000000006,(('EPI_ISL_363935':0.001535084,('EPI_ISL_311668':0.000000006,('EPI_ISL_296523':0.000000006,'EPI_ISL_275943':0.001535794)0.833:0.001535408)0.845:0.001535250)0.000:0.000000006,((((((((((('EPI_ISL_336713':0.003076026,((('EPI_ISL_281808':0.001536106,'EPI_ISL_392519':0.001534508)0.000:0.000000006,(('EPI_ISL_344683':0.0,'EPI_ISL_336572':0.0,'EPI_ISL_277491':0.0):0.001535167,('EPI_ISL_362388':0.001533701,'EPI_ISL_286062':0.000000006)0.862:0.001534195)0.000:0.000000006)0.000:0.000000006,(((('EPI_ISL_258368':0.001534787,(('EPI_ISL_305799':0.000000006,'EPI_ISL_314382':0.000000006)0.897:0.001534817,(((('EPI_ISL_330952':0.000000006,(('EPI_ISL_363969':0.003077024,'EPI_ISL_312097':0.000000006)0.918:0.001535020,'EPI_ISL_368904':0.000000006)0.919:0.001534555)0.000:0.000000006,(((('EPI_ISL_292282':0.004648690,('EPI_ISL_329741':0.000000006,('EPI_ISL_333639':0.0,'EPI_ISL_365835':0.0):0.000000006)0.742:0.000000052)0.050:0.001534416,'EPI_ISL_338611':0.001534581)0.000:0.000000006,((('EPI_ISL_351922':0.001608441,'EPI_ISL_311972':0.000000006)0.844:0.001603757,('EPI_ISL_339067':0.001534179,'EPI_ISL_313687':0.000000006)0.002:0.001533577)0.739:0.000000052,(((((((((('EPI_ISL_485472':0.003073459,'EPI_ISL_485475':0.003073725)0.000:0.000000006,(('EPI_ISL_418543':0.001533605,(('EPI_ISL_402952':0.0,'EPI_ISL_430836':0.0):0.000000006,'EPI_ISL_404169':0.001533931)0.865:0.001533676)0.000:0.000000006,((((((('EPI_ISL_516138':0.003073051,('EPI_ISL_398536':0.001533988,(('EPI_ISL_429198':0.0,'EPI_ISL_485419':0.0):0.001533496,('EPI_ISL_644654':0.001545332,'EPI_ISL_2245461':0.001534286)0.793:0.001533865)0.185:0.000000006)0.000:0.000000006)0.844:0.001533651,((((((((((('EPI_ISL_471533':0.0,'EPI_ISL_471535':0.0):0.001533173,'EPI_ISL_409047':0.003072434)0.000:0.000000006,'EPI_ISL_463800':0.001532952)0.000:0.000000006,('EPI_ISL_424758':0.003073887,('EPI_ISL_424763':0.0,'EPI_ISL_528874':0.0):0.000000006)0.919:0.003072947)0.000:0.000000006,(('EPI_ISL_410745':0.0,'EPI_ISL_455815':0.0,'EPI_ISL_415747':0.0):0.001532983,('EPI_ISL_414881':0.001533131,('EPI_ISL_2462334':0.0,'EPI_ISL_471287':0.0,'EPI_ISL_412522':0.0,'EPI_ISL_418532':0.0,'EPI_ISL_577622':0.0,'EPI_ISL_416800':0.0):0.000000006)0.000:0.000000006)0.000:0.000000006)0.000:0.000000006,'EPI_ISL_584002':0.004620529)0.823:0.001533503,('EPI_ISL_405728':0.003074511,('EPI_ISL_405462':0.001534120,'EPI_ISL_429205':0.001586451)0.000:0.000000006)0.000:0.000000006)0.477:0.000000006,'EPI_ISL_402415':0.001534371)0.000:0.000000006,'EPI_ISL_390681':0.003092284)0.000:0.000000006,('EPI_ISL_2932739':0.001537544,('EPI_ISL_400883':0.003072845,'EPI_ISL_409388':0.001542601)0.273:0.001532525)0.710:0.000000052)0.000:0.000000006,('EPI_ISL_405334':0.003074735,'EPI_ISL_378110':0.004652012)0.000:0.000000006)0.603:0.000000006)0.000:0.000000006,((('EPI_ISL_337015':0.0,'EPI_ISL_411990':0.0,'EPI_ISL_365504':0.0,'EPI_ISL_391072':0.0,'EPI_ISL_413665':0.0,'EPI_ISL_333652':0.0,'EPI_ISL_351407':0.0,'EPI_ISL_398663':0.0,'EPI_ISL_400851':0.0,'EPI_ISL_398539':0.0,'EPI_ISL_404747':0.0,'EPI_ISL_471534':0.0,'EPI_ISL_367377':0.0,'EPI_ISL_378062':0.0,'EPI_ISL_12995117':0.0,'EPI_ISL_398208':0.0,'EPI_ISL_577616':0.0,'EPI_ISL_349711':0.0,'EPI_ISL_391127':0.0,'EPI_ISL_1296299':0.0,'EPI_ISL_717670':0.0,'EPI_ISL_421119':0.0,'EPI_ISL_412179':0.0,'EPI_ISL_481338':0.0,'EPI_ISL_412025':0.0,'EPI_ISL_344187':0.0,'EPI_ISL_414854':0.0,'EPI_ISL_378111':0.0,'EPI_ISL_594224':0.0,'EPI_ISL_498218':0.0,'EPI_ISL_424766':0.0,'EPI_ISL_491813':0.0,'EPI_ISL_412543':0.0,'EPI_ISL_405417':0.0,'EPI_ISL_409051':0.0,'EPI_ISL_534303':0.0,'EPI_ISL_350582':0.0,'EPI_ISL_400028':0.0,'EPI_ISL_366118':0.0):0.000000006,(('EPI_ISL_1367569':0.003077965,(('EPI_ISL_416801':0.004622507,('EPI_ISL_346506':0.003073861,('EPI_ISL_414206':0.000000006,'EPI_ISL_414906':0.001533570)0.913:0.001533557)0.000:0.000000006)0.000:0.000000006,('EPI_ISL_415690':0.001538957,('EPI_ISL_510013':0.001534598,('EPI_ISL_401787':0.0,'EPI_ISL_399020':0.0):0.000000006)0.000:0.000000006)0.864:0.001534359)0.000:0.000000006)0.000:0.000000006,'EPI_ISL_413233':0.001534127)0.000:0.000000006)1.000:0.000000006,'EPI_ISL_409378':0.001533220)0.000:0.000000006)0.533:0.000000006,('EPI_ISL_413736':0.001533359,'EPI_ISL_419273':0.003073874)0.000:0.000000006)0.533:0.000000006,'EPI_ISL_390092':0.001533811)0.000:0.000000006,('EPI_ISL_409419':0.001533264,'EPI_ISL_487047':0.000000006)0.859:0.001532343)0.000:0.000000006,'EPI_ISL_386835':0.001532624)0.000:0.000000006)0.000:0.000000006)0.518:0.000000006,('EPI_ISL_402209':0.001533651,('EPI_ISL_404583':0.001533585,('EPI_ISL_510015':0.004630044,('EPI_ISL_419385':0.001543150,(('EPI_ISL_471388':0.0,'EPI_ISL_416767':0.0):0.001534327,'EPI_ISL_402203':0.001543891)0.793:0.001532982)0.789:0.001529889)0.777:0.001545877)0.000:0.000000006)0.000:0.000000006)0.000:0.000000006,'EPI_ISL_407955':0.003073366)0.921:0.001586113,'EPI_ISL_4055901':0.000000006)0.958:0.004781591,(('EPI_ISL_332190':0.000000006,('EPI_ISL_365779':0.000000006,'EPI_ISL_281575':0.001534199)0.000:0.000000006)0.000:0.000000006,'EPI_ISL_396922':0.001534453)0.866:0.001534370)0.000:0.000000006,'EPI_ISL_331067':0.003074991)0.000:0.000000006,'EPI_ISL_342260':0.000000006)0.512:0.000000006,(('EPI_ISL_331077':0.001535142,('EPI_ISL_308925':0.0,'EPI_ISL_331842':0.0):0.000000006)0.905:0.001535336,'EPI_ISL_304329':0.003077138)0.000:0.000000006)0.533:0.000000006,(('EPI_ISL_333863':0.0,'EPI_ISL_311961':0.0,'EPI_ISL_376568':0.0):0.001534012,'EPI_ISL_332081':0.000000006)0.825:0.001534466)0.000:0.000000006)0.000:0.000000006)0.000:0.000000006,'EPI_ISL_331252':0.001534913)0.000:0.000000006)0.511:0.000000006,(('EPI_ISL_357181':0.0,'EPI_ISL_297473':0.0,'EPI_ISL_282147':0.0,'EPI_ISL_305451':0.0,'EPI_ISL_342960':0.0,'EPI_ISL_373449':0.0,'EPI_ISL_293134':0.0,'EPI_ISL_336557':0.0,'EPI_ISL_322440':0.0,'EPI_ISL_322489':0.0,'EPI_ISL_15082413':0.0,'EPI_ISL_15082418':0.0,'EPI_ISL_291399':0.0,'EPI_ISL_302267':0.0,'EPI_ISL_298011':0.0,'EPI_ISL_285731':0.0,'EPI_ISL_285742':0.0,'EPI_ISL_288546':0.0,'EPI_ISL_313509':0.0,'EPI_ISL_283181':0.0,'EPI_ISL_282889':0.0,'EPI_ISL_291621':0.0,'EPI_ISL_313697':0.0,'EPI_ISL_300223':0.0,'EPI_ISL_313432':0.0,'EPI_ISL_320288':0.0,'EPI_ISL_322435':0.0,'EPI_ISL_337086':0.0,'EPI_ISL_364327':0.0,'EPI_ISL_396230':0.0,'EPI_ISL_291738':0.0,'EPI_ISL_275785':0.0,'EPI_ISL_312770':0.0,'EPI_ISL_255585':0.0,'EPI_ISL_362203':0.0,'EPI_ISL_274452':0.0,'EPI_ISL_338609':0.0,'EPI_ISL_284921':0.0,'EPI_ISL_285884':0.0,'EPI_ISL_296072':0.0,'EPI_ISL_331897':0.0,'EPI_ISL_312868':0.0,'EPI_ISL_300214':0.0,'EPI_ISL_275856':0.0,'EPI_ISL_505581':0.0,'EPI_ISL_350554':0.0,'EPI_ISL_281746':0.0,'EPI_ISL_313499':0.0,'EPI_ISL_284895':0.0,'EPI_ISL_349764':0.0,'EPI_ISL_341010':0.0,'EPI_ISL_292456':0.0,'EPI_ISL_288093':0.0,'EPI_ISL_288508':0.0,'EPI_ISL_307878':0.0,'EPI_ISL_396214':0.0,'EPI_ISL_355541':0.0,'EPI_ISL_312609':0.0,'EPI_ISL_351770':0.0,'EPI_ISL_284661':0.0,'EPI_ISL_391595':0.0,'EPI_ISL_322083':0.0,'EPI_ISL_292529':0.0,'EPI_ISL_296449':0.0,'EPI_ISL_307894':0.0,'EPI_ISL_319712':0.0,'EPI_ISL_274681':0.0,'EPI_ISL_282815':0.0,'EPI_ISL_396686':0.0):0.000000006,'EPI_ISL_364328':0.001534196)0.000:0.000000006)0.513:0.000000006,'EPI_ISL_291644':0.001534196)0.000:0.000000006)0.000:0.000000006)0.462:0.000000006,'EPI_ISL_338566':0.001537663)0.000:0.000000006,((((('EPI_ISL_315784':0.001535167,('EPI_ISL_331515':0.000000006,('EPI_ISL_296511':0.003078469,('EPI_ISL_294420':0.000000006,'EPI_ISL_396217':0.000000006)0.000:0.000000006)0.924:0.001537362)0.000:0.000000006)0.857:0.001536877,(('EPI_ISL_332178':0.000000006,'EPI_ISL_336710':0.001535128)0.924:0.003080142,(('EPI_ISL_308975':0.0,'EPI_ISL_281877':0.0):0.000000006,'EPI_ISL_365516':0.001535246)0.000:0.000000006)0.844:0.001534817)0.000:0.000000006,'EPI_ISL_347807':0.001534581)0.000:0.000000006,('EPI_ISL_346041':0.001534245,('EPI_ISL_328489':0.003077330,(((((('EPI_ISL_331542':0.0,'EPI_ISL_330503':0.0,'EPI_ISL_330970':0.0,'EPI_ISL_339061':0.0,'EPI_ISL_378922':0.0):0.000000006,('EPI_ISL_396561':0.001535679,'EPI_ISL_330025':0.000000006)0.864:0.001535408)0.000:0.000000006,('EPI_ISL_396825':0.0,'EPI_ISL_339058':0.0):0.006188525)0.000:0.000000006,(('EPI_ISL_360533':0.001534860,('EPI_ISL_340376':0.001535581,('EPI_ISL_342207':0.0,'EPI_ISL_391587':0.0):0.000000006)0.869:0.001535060)0.000:0.000000006,((('EPI_ISL_331844':0.001536108,(('EPI_ISL_332970':0.0,'EPI_ISL_332185':0.0):0.001535192,'EPI_ISL_329834':0.001537552)0.000:0.000000006)0.932:0.001534701,(('EPI_ISL_330159':0.0,'EPI_ISL_332950':0.0):0.000000006,'EPI_ISL_350574':0.001534181)0.967:0.004621802)0.000:0.000000006,'EPI_ISL_336693':0.001534633)0.000:0.000000006)0.000:0.000000006)0.000:0.000000006,'EPI_ISL_321209':0.001535116)0.913:0.003074474,((((('EPI_ISL_303061':0.003077286,('EPI_ISL_378753':0.001534653,('EPI_ISL_322080':0.003075507,'EPI_ISL_281802':0.003075673)0.000:0.000000006)0.000:0.000000006)0.000:0.000000006,'EPI_ISL_308930':0.001534508)0.000:0.000000006,(('EPI_ISL_297472':0.0,'EPI_ISL_302091':0.0,'EPI_ISL_322488':0.0,'EPI_ISL_282971':0.0,'EPI_ISL_310247':0.0,'EPI_ISL_277283':0.0,'EPI_ISL_283356':0.0,'EPI_ISL_305793':0.0,'EPI_ISL_275965':0.0,'EPI_ISL_273719':0.0,'EPI_ISL_299967':0.0,'EPI_ISL_327684':0.0,'EPI_ISL_296434':0.0,'EPI_ISL_303234':0.0,'EPI_ISL_396895':0.0,'EPI_ISL_283321':0.0,'EPI_ISL_300816':0.0,'EPI_ISL_322076':0.0,'EPI_ISL_396559':0.0,'EPI_ISL_281688':0.0,'EPI_ISL_313548':0.0,'EPI_ISL_276928':0.0,'EPI_ISL_315224':0.0,'EPI_ISL_4064285':0.0,'EPI_ISL_321222':0.0,'EPI_ISL_308929':0.0,'EPI_ISL_396613':0.0,'EPI_ISL_299913':0.0,'EPI_ISL_312602':0.0,'EPI_ISL_307877':0.0,'EPI_ISL_339066':0.0,'EPI_ISL_283174':0.0,'EPI_ISL_277440':0.0,'EPI_ISL_376840':0.0):0.000000006,'EPI_ISL_283318':0.001535116)0.000:0.000000006)0.891:0.000000006,(((('EPI_ISL_322427':0.001534729,'EPI_ISL_302535':0.003076946)0.000:0.000000006,(('EPI_ISL_285740':0.0,'EPI_ISL_308973':0.0):0.001545164,'EPI_ISL_291740':0.004635562)0.784:0.001530480)0.000:0.000000006,('EPI_ISL_293078':0.0,'EPI_ISL_288102':0.0):0.001535408)0.000:0.000000006,'EPI_ISL_312054':0.001534729)0.000:0.000000006)0.000:0.000000006,(((((((((('EPI_ISL_4055907':0.001534538,'EPI_ISL_293711':0.001534958)0.000:0.000000006,('EPI_ISL_282963':0.001534606,('EPI_ISL_306950':0.001534931,'EPI_ISL_376582':0.001534986)0.000:0.000000006)0.000:0.000000006)0.000:0.000000006,'EPI_ISL_296530':0.001534268)0.000:0.000000006,('EPI_ISL_292040':0.003076392,('EPI_ISL_376635':0.001534658,'EPI_ISL_340485':0.003078197)0.730:0.000000006)0.000:0.000000006)0.997:0.000000006,('EPI_ISL_15082407':0.001534931,'EPI_ISL_320342':0.001535637)0.000:0.000000006)0.000:0.000000006,'EPI_ISL_293132':0.001534890)0.000:0.000000006,('EPI_ISL_313814':0.003078200,'EPI_ISL_303220':0.001547523)0.775:0.001530525)0.000:0.000000006,'EPI_ISL_311649':0.001535176)0.000:0.000000006,'EPI_ISL_298388':0.001534711)0.000:0.000000006,('EPI_ISL_298073':0.000000006,'EPI_ISL_338432':0.003073211)0.845:0.001534075)0.000:0.000000006)0.000:0.000000006)0.000:0.000000006)0.847:0.001534771)0.000:0.000000006)0.488:0.000000006,(('EPI_ISL_297489':0.001542177,('EPI_ISL_302538':0.000000006,'EPI_ISL_302560':0.003078553)0.802:0.001537457)0.777:0.001533175,('EPI_ISL_366780':0.001535565,(((((('EPI_ISL_335979':0.001535588,('EPI_ISL_357145':0.003077309,('EPI_ISL_357157':0.0,'EPI_ISL_335978':0.0,'EPI_ISL_372683':0.0):0.000000006)0.000:0.000000006)0.856:0.001535515,(((('EPI_ISL_358759':0.000000006,'EPI_ISL_378565':0.003080977)0.980:0.006195181,('EPI_ISL_349904':0.004624773,'EPI_ISL_350571':0.001536393)0.448:0.000000006)0.858:0.001535794,'EPI_ISL_346411':0.004623120)0.000:0.000000006,(('EPI_ISL_346219':0.003079148,('EPI_ISL_340294':0.000000006,('EPI_ISL_380079':0.001535099,'EPI_ISL_335541':0.001537940)0.000:0.000000006)0.000:0.000000006)0.846:0.001535447,'EPI_ISL_338270':0.000000006)0.000:0.000000006)0.000:0.000000006)0.929:0.003077406,'EPI_ISL_331892':0.001535435)0.000:0.000000006,'EPI_ISL_329838':0.001535309)0.000:0.000000006,('EPI_ISL_320439':0.0,'EPI_ISL_298383':0.0,'EPI_ISL_313507':0.0,'EPI_ISL_331409':0.0):0.000000006)1.000:0.000000006,('EPI_ISL_380069':0.000000006,'EPI_ISL_330946':0.001535136)0.000:0.000000006)0.000:0.000000006)0.845:0.001534987)0.000:0.000000006)0.000:0.000000006)0.546:0.000000006,'EPI_ISL_15082420':0.003074634)0.000:0.000000006)0.395:0.000000006)0.594:0.000000006,('EPI_ISL_299688':0.001534858,'EPI_ISL_418547':0.001534639)0.000:0.000000006)0.486:0.000000006,('EPI_ISL_350071':0.001534508,('EPI_ISL_285612':0.0,'EPI_ISL_283176':0.0,'EPI_ISL_322934':0.0):0.001535452)0.000:0.000000006)0.000:0.000000006,(('EPI_ISL_376564':0.003075866,(('EPI_ISL_338621':0.0,'EPI_ISL_286127':0.0):0.001536106,'EPI_ISL_364377':0.001534728)0.000:0.000000006)0.000:0.000000006,'EPI_ISL_357914':0.001534533)0.000:0.000000006)0.000:0.000000006,('EPI_ISL_303260':0.001535966,('EPI_ISL_292570':0.001535235,(('EPI_ISL_284883':0.0,'EPI_ISL_12950458':0.0,'EPI_ISL_284166':0.0,'EPI_ISL_312611':0.0):0.000000006,(('EPI_ISL_292580':0.0,'EPI_ISL_14925217':0.0,'EPI_ISL_299936':0.0,'EPI_ISL_304981':0.0):0.000000006,('EPI_ISL_291731':0.0,'EPI_ISL_314400':0.0):0.001543906)0.856:0.001536345)0.000:0.000000006)0.000:0.000000006)0.835:0.001534264)0.000:0.000000006,(('EPI_ISL_322453':0.001536046,(('EPI_ISL_366497':0.0,'EPI_ISL_387281':0.0):0.003073686,(('EPI_ISL_332551':0.0,'EPI_ISL_332177':0.0):0.001527477,'EPI_ISL_378563':0.003084701)0.406:0.001548034)0.745:0.000000006)0.487:0.000000006,'EPI_ISL_268241':0.001534837)0.000:0.000000006)0.511:0.000000006,((('EPI_ISL_293062':0.0,'EPI_ISL_309437':0.0):0.003078394,('EPI_ISL_336696':0.001533991,(('EPI_ISL_296073':0.0,'EPI_ISL_376727':0.0):0.000000006,'EPI_ISL_315003':0.001535007)0.000:0.000000006)0.000:0.000000006)0.849:0.001534508,(('EPI_ISL_391199':0.000000006,'EPI_ISL_285892':0.001534853)0.387:0.001536525,((('EPI_ISL_332543':0.0,'EPI_ISL_391118':0.0):0.000000006,'EPI_ISL_394947':0.001535776)0.000:0.000000006,(('EPI_ISL_354518':0.001535753,'EPI_ISL_365788':0.001536337)0.000:0.000000006,'EPI_ISL_345255':0.001536892)0.000:0.000000006)0.000:0.000000006)0.850:0.001535043)0.000:0.000000006)0.000:0.000000006,'EPI_ISL_296080':0.001535043)0.000:0.000000006,((((((((('EPI_ISL_2484034':0.0,'EPI_ISL_370583':0.0,'EPI_ISL_410292':0.0,'EPI_ISL_404262':0.0,'EPI_ISL_350610':0.0,'EPI_ISL_336532':0.0,'EPI_ISL_485555':0.0,'EPI_ISL_402407':0.0,'EPI_ISL_443130':0.0,'EPI_ISL_413723':0.0,'EPI_ISL_491795':0.0,'EPI_ISL_363927':0.0,'EPI_ISL_362174':0.0,'EPI_ISL_1296326':0.0,'EPI_ISL_361870':0.0):0.000000006,'EPI_ISL_487470':0.001535170)0.000:0.000000006,('EPI_ISL_404576':0.003073236,('EPI_ISL_487159':0.001534055,'EPI_ISL_391101':0.006174580)0.000:0.000000006)0.000:0.000000006)0.996:0.000000006,(((((((('EPI_ISL_12942939':0.0,'EPI_ISL_6600750':0.0,'EPI_ISL_14862717':0.0):0.000000006,('EPI_ISL_12853611':0.001534129,(('EPI_ISL_5983983':0.0,'EPI_ISL_5979537':0.0,'EPI_ISL_5327606':0.0):0.001534534,'EPI_ISL_5983942':0.001534438)0.000:0.000000006)0.000:0.000000006)0.000:0.000000006,(('EPI_ISL_12710566':0.0,'EPI_ISL_3534321':0.0,'EPI_ISL_3534320':0.0,'EPI_ISL_13339915':0.0):0.000000006,(('EPI_ISL_14925935':0.003075158,(((((('EPI_ISL_14755432':0.001533179,'EPI_ISL_13390140':0.001533538)0.000:0.000000006,'EPI_ISL_13896414':0.001533203)0.000:0.000000006,('EPI_ISL_13560697':0.001533409,(('EPI_ISL_15683388':0.003075699,('EPI_ISL_15689344':0.0,'EPI_ISL_15081645':0.0,'EPI_ISL_15388047':0.0):0.000000006)0.220:0.001533185,(('EPI_ISL_15714969':0.001532669,('EPI_ISL_15210629':0.0,'EPI_ISL_15388051':0.0,'EPI_ISL_15388052':0.0):0.001532724)0.000:0.000000006,(((('EPI_ISL_15363456':0.0,'EPI_ISL_15388063':0.0,'EPI_ISL_15579598':0.0,'EPI_ISL_15388064':0.0):0.001532834,'EPI_ISL_15683241':0.001532756)0.000:0.000000006,('EPI_ISL_15388048':0.001532466,'EPI_ISL_15690713':0.001532728)0.000:0.000000006)0.000:0.000000006,('EPI_ISL_15689349':0.0,'EPI_ISL_15215325':0.0,'EPI_ISL_15544288':0.0,'EPI_ISL_15427761':0.0,'EPI_ISL_14924362':0.0,'EPI_ISL_15388066':0.0,'EPI_ISL_14811843':0.0,'EPI_ISL_15714603':0.0,'EPI_ISL_15210588':0.0,'EPI_ISL_15388059':0.0,'EPI_ISL_15579596':0.0,'EPI_ISL_14977270':0.0,'EPI_ISL_15210611':0.0,'EPI_ISL_15714964':0.0,'EPI_ISL_15210590':0.0,'EPI_ISL_15701456':0.0,'EPI_ISL_15504837':0.0):0.000000006)0.000:0.000000006)0.000:0.000000006)0.888:0.001532935)0.000:0.000000006)0.000:0.000000006,(('EPI_ISL_15579604':0.001534060,'EPI_ISL_13560691':0.000000006)0.850:0.001533886,'EPI_ISL_13896394':0.001533125)0.000:0.000000006)0.000:0.000000006,(('EPI_ISL_13811812':0.001532899,'EPI_ISL_8929397':0.001533409)0.000:0.000000006,('EPI_ISL_13326480':0.0,'EPI_ISL_14542069':0.0,'EPI_ISL_7988203':0.0,'EPI_ISL_11887876':0.0,'EPI_ISL_12429505':0.0,'EPI_ISL_12429516':0.0,'EPI_ISL_13338029':0.0,'EPI_ISL_13896416':0.0,'EPI_ISL_14862566':0.0,'EPI_ISL_15683243':0.0,'EPI_ISL_14862595':0.0,'EPI_ISL_14727223':0.0,'EPI_ISL_15610777':0.0,'EPI_ISL_15394430':0.0,'EPI_ISL_14934945':0.0,'EPI_ISL_14870431':0.0,'EPI_ISL_14036153':0.0,'EPI_ISL_15610791':0.0,'EPI_ISL_15683251':0.0):0.000000006)0.000:0.000000006)0.000:0.000000006,'EPI_ISL_14950232':0.001533635)0.000:0.000000006)0.000:0.000000006,'EPI_ISL_13896410':0.001533550)0.841:0.001533388)0.922:0.001533955)0.947:0.004636157,'EPI_ISL_5983972':0.001555560)0.778:0.001519866,('EPI_ISL_412130':0.001533661,'EPI_ISL_363873':0.001533765)0.000:0.000000006)0.616:0.000000006,(((('EPI_ISL_984711':0.000000006,('EPI_ISL_414748':0.003075977,('EPI_ISL_2484030':0.001534499,'EPI_ISL_421100':0.003077768)0.747:0.000000006)0.930:0.000000006)0.000:0.000000006,((('EPI_ISL_11956820':0.003075688,('EPI_ISL_413722':0.001534425,(('EPI_ISL_517666':0.0,'EPI_ISL_409389':0.0):0.000000006,'EPI_ISL_6157758':0.006177759)0.838:0.001534726)0.146:0.000000006)0.000:0.000000006,((('EPI_ISL_14862561':0.001532254,(('EPI_ISL_14951644':0.001532754,('EPI_ISL_14751120':0.003070404,(('EPI_ISL_13324719':0.0,'EPI_ISL_14883640':0.0,'EPI_ISL_15260058':0.0,'EPI_ISL_14836419':0.0):0.001531890,('EPI_ISL_14924368':0.001531671,('EPI_ISL_15215327':0.0,'EPI_ISL_14928430':0.0,'EPI_ISL_13897157':0.0,'EPI_ISL_15641743':0.0):0.000000006)0.000:0.000000006)0.000:0.000000006)0.846:0.001538298)0.000:0.000000006,('EPI_ISL_14862736':0.0,'EPI_ISL_14951642':0.0):0.000000006)0.000:0.000000006)0.921:0.003086642,('EPI_ISL_11496612':0.000000006,'EPI_ISL_13811815':0.003076684)0.000:0.000000006)0.891:0.003076446,'EPI_ISL_514707':0.001535762)0.783:0.001546801)0.000:0.000000006,(('EPI_ISL_399961':0.001534907,'EPI_ISL_395151':0.001534557)0.000:0.000000006,(((((('EPI_ISL_15025110':0.001535357,(('EPI_ISL_9533458':0.004627013,'EPI_ISL_8377577':0.000000006)0.000:0.000000006,('EPI_ISL_11496553':0.001535176,('EPI_ISL_7587888':0.001535080,('EPI_ISL_7623044':0.0,'EPI_ISL_9713666':0.0,'EPI_ISL_7623046':0.0,'EPI_ISL_7622861':0.0,'EPI_ISL_7342941':0.0):0.000000006)0.000:0.000000006)0.927:0.003077068)0.876:0.001534804)0.000:0.000000006,('EPI_ISL_15393527':0.001533529,('EPI_ISL_497911':0.003176951,('EPI_ISL_14931608':0.0,'EPI_ISL_14218940':0.0,'EPI_ISL_11969448':0.0,'EPI_ISL_15288643':0.0,'EPI_ISL_11969460':0.0):0.000000006)0.000:0.000000006)0.853:0.001534385)0.000:0.000000006,((('EPI_ISL_14036185':0.001535918,((('EPI_ISL_8559163':0.000000006,(((('EPI_ISL_14862575':0.006181252,('EPI_ISL_11993942':0.001534965,'EPI_ISL_14326688':0.001534868)0.491:0.000000006)0.000:0.000000006,(('EPI_ISL_11497670':0.003077809,('EPI_ISL_10826395':0.001535293,('EPI_ISL_14225298':0.001535293,'EPI_ISL_15394452':0.004656976)0.000:0.000000006)0.563:0.000000006)0.537:0.000000006,'EPI_ISL_7257629':0.001535103)0.000:0.000000006)0.611:0.000000006,('EPI_ISL_11499449':0.001537853,('EPI_ISL_15610629':0.001534817,'EPI_ISL_15288432':0.003076120)0.000:0.000000006)1.000:0.000000006)0.000:0.000000006,('EPI_ISL_9527989':0.000000006,'EPI_ISL_14036343':0.001534973)0.846:0.001535007)0.000:0.000000006)1.000:0.000000006,(('EPI_ISL_13284181':0.004623532,(('EPI_ISL_14016109':0.001534804,('EPI_ISL_13284182':0.001535293,(('EPI_ISL_14755406':0.000000006,'EPI_ISL_14862647':0.001536068)0.864:0.001535526,('EPI_ISL_15505742':0.003076577,'EPI_ISL_11999109':0.001534572)0.000:0.000000006)0.523:0.000000006)0.000:0.000000006)0.000:0.000000006,(('EPI_ISL_15215328':0.000000006,'EPI_ISL_14016110':0.001535529)0.853:0.001535177,('EPI_ISL_13892683':0.003075807,'EPI_ISL_15394439':0.001535060)0.000:0.000000006)1.000:0.000000006)0.461:0.000000006)0.000:0.000000006,'EPI_ISL_12240125':0.001535918)0.000:0.000000006)0.000:0.000000006,'EPI_ISL_14863124':0.003076947)0.000:0.000000006)0.989:0.000000006,('EPI_ISL_14466686':0.001535103,(('EPI_ISL_12240112':0.0,'EPI_ISL_9988851':0.0,'EPI_ISL_9483695':0.0,'EPI_ISL_12809094':0.0,'EPI_ISL_13339880':0.0,'EPI_ISL_11669373':0.0,'EPI_ISL_11668766':0.0,'EPI_ISL_11403035':0.0,'EPI_ISL_13244276':0.0,'EPI_ISL_12471330':0.0,'EPI_ISL_13699533':0.0,'EPI_ISL_14198743':0.0,'EPI_ISL_14198747':0.0,'EPI_ISL_13101426':0.0,'EPI_ISL_13101420':0.0,'EPI_ISL_13101379':0.0,'EPI_ISL_14931726':0.0,'EPI_ISL_14056436':0.0,'EPI_ISL_13897081':0.0,'EPI_ISL_13344696':0.0,'EPI_ISL_14819750':0.0,'EPI_ISL_8035543':0.0,'EPI_ISL_15025093':0.0,'EPI_ISL_14892813':0.0,'EPI_ISL_13044337':0.0,'EPI_ISL_8152065':0.0,'EPI_ISL_13892748':0.0,'EPI_ISL_8558068':0.0,'EPI_ISL_14986699':0.0,'EPI_ISL_13284200':0.0,'EPI_ISL_14466673':0.0,'EPI_ISL_8152167':0.0,'EPI_ISL_10830704':0.0,'EPI_ISL_14819770':0.0,'EPI_ISL_15393531':0.0,'EPI_ISL_8125101':0.0,'EPI_ISL_11171192':0.0,'EPI_ISL_15138957':0.0,'EPI_ISL_14016107':0.0,'EPI_ISL_15288566':0.0,'EPI_ISL_14863110':0.0,'EPI_ISL_8559181':0.0,'EPI_ISL_14895822':0.0,'EPI_ISL_12610916':0.0,'EPI_ISL_8640746':0.0,'EPI_ISL_8558018':0.0,'EPI_ISL_8558052':0.0,'EPI_ISL_14836413':0.0,'EPI_ISL_8808401':0.0,'EPI_ISL_15138964':0.0,'EPI_ISL_15139017':0.0,'EPI_ISL_15140871':0.0,'EPI_ISL_10493105':0.0,'EPI_ISL_15138989':0.0,'EPI_ISL_14923895':0.0,'EPI_ISL_8558040':0.0,'EPI_ISL_14847570':0.0,'EPI_ISL_9109814':0.0,'EPI_ISL_8152183':0.0):0.000000006,(('EPI_ISL_14862734':0.001535238,('EPI_ISL_1296310':0.000000006,'EPI_ISL_13885617':0.001541415)0.000:0.000000006)0.842:0.001534755,'EPI_ISL_11995121':0.001535007)0.000:0.000000006)1.000:0.000000006)0.000:0.000000006)0.000:0.000000006,('EPI_ISL_14198761':0.000000006,(('EPI_ISL_15259076':0.0,'EPI_ISL_15503770':0.0):0.000000006,'EPI_ISL_15610798':0.001535036)0.696:0.000000052)0.547:0.001535103)0.000:0.000000006)0.000:0.000000006,'EPI_ISL_1296315':0.003076826)0.920:0.001535758,'EPI_ISL_13148942':0.000000006)0.920:0.001540004,((('EPI_ISL_12713425':0.0,'EPI_ISL_13284992':0.0):0.000000006,'EPI_ISL_12579920':0.001535894)0.933:0.003075736,('EPI_ISL_13531918':0.001588394,'EPI_ISL_9388924':0.000000006)0.861:0.001534726)0.000:0.000000006)1.000:0.000000006)0.000:0.000000006)1.000:0.000000006)0.000:0.000000006,((((('EPI_ISL_480523':0.003074943,('EPI_ISL_3836431':0.003076239,'EPI_ISL_13803394':0.001533935)0.000:0.000000006)0.434:0.000000006,('EPI_ISL_1647862':0.000000006,'EPI_ISL_421112':0.001533481)0.744:0.000000052)0.000:0.000000006,((('EPI_ISL_644652':0.003076370,'EPI_ISL_6760984':0.003075818)0.000:0.000000006,'EPI_ISL_414493':0.003073935)0.000:0.000000006,(('EPI_ISL_413701':0.001534273,('EPI_ISL_4373562':0.0,'EPI_ISL_3534324':0.0,'EPI_ISL_4005746':0.0):0.003075603)0.000:0.000000006,('EPI_ISL_426369':0.001534354,'EPI_ISL_416799':0.001534273)0.000:0.000000006)0.000:0.000000006)0.000:0.000000006)1.000:0.000000006,('EPI_ISL_2460152':0.0,'EPI_ISL_407934':0.0,'EPI_ISL_9304976':0.0,'EPI_ISL_467776':0.0,'EPI_ISL_412009':0.0,'EPI_ISL_405011':0.0,'EPI_ISL_407201':0.0,'EPI_ISL_414087':0.0,'EPI_ISL_12240183':0.0,'EPI_ISL_468323':0.0,'EPI_ISL_429851':0.0,'EPI_ISL_7637940':0.0,'EPI_ISL_14755421':0.0,'EPI_ISL_428668':0.0,'EPI_ISL_471532':0.0,'EPI_ISL_409031':0.0,'EPI_ISL_409685':0.0,'EPI_ISL_427858':0.0,'EPI_ISL_430832':0.0,'EPI_ISL_491787':0.0,'EPI_ISL_516175':0.0,'EPI_ISL_766836':0.0,'EPI_ISL_404588':0.0,'EPI_ISL_418574':0.0,'EPI_ISL_534358':0.0,'EPI_ISL_499052':0.0,'EPI_ISL_409449':0.0,'EPI_ISL_435229':0.0,'EPI_ISL_1296305':0.0,'EPI_ISL_487468':0.0,'EPI_ISL_481336':0.0,'EPI_ISL_480452':0.0):0.000000006)0.000:0.000000006,'EPI_ISL_12713978':0.001534351)0.000:0.000000006)0.000:0.000000006,('EPI_ISL_1519354':0.003095895,((('EPI_ISL_11323844':0.0,'EPI_ISL_9482807':0.0,'EPI_ISL_11246965':0.0,'EPI_ISL_4005753':0.0):0.000000006,((('EPI_ISL_9482333':0.001537550,'EPI_ISL_9402014':0.001540592)0.778:0.001535713,(('EPI_ISL_12141756':0.003074970,('EPI_ISL_11814594':0.001534749,'EPI_ISL_14261725':0.003075795)0.000:0.000000006)0.853:0.001534598,'EPI_ISL_12187409':0.001534002)0.000:0.000000006)0.000:0.000000006,'EPI_ISL_8636635':0.001534036)0.000:0.000000006)0.000:0.000000006,(('EPI_ISL_9383908':0.000000006,('EPI_ISL_12240114':0.001543387,('EPI_ISL_9388894':0.0,'EPI_ISL_9033405':0.0):0.003072937)0.000:0.000000006)0.000:0.000000006,'EPI_ISL_11112324':0.001533569)0.907:0.001542887)0.924:0.003074979)0.737:0.000000006)0.937:0.003093097)0.000:0.000000006,(((('EPI_ISL_362250':0.001539725,'EPI_ISL_393781':0.001539737)0.793:0.001528999,'EPI_ISL_485909':0.001533416)0.000:0.000000006,('EPI_ISL_400776':0.0,'EPI_ISL_400818':0.0,'EPI_ISL_393759':0.0):0.001534432)0.000:0.000000006,'EPI_ISL_766808':0.001533439)0.000:0.000000006)0.000:0.000000006,('EPI_ISL_491796':0.003074366,('EPI_ISL_421102':0.0,'EPI_ISL_409411':0.0):0.000000006)0.848:0.001533649)0.000:0.000000006)1.000:0.000000006,((('EPI_ISL_411993':0.003073737,('EPI_ISL_365771':0.003072822,(('EPI_ISL_400355':0.0,'EPI_ISL_516144':0.0):0.000000006,'EPI_ISL_401784':0.001533416)0.000:0.000000006)0.000:0.000000006)0.903:0.001533614,'EPI_ISL_493140':0.003073491)0.000:0.000000006,(('EPI_ISL_349916':0.001533695,'EPI_ISL_387225':0.001533277)0.000:0.000000006,'EPI_ISL_365746':0.001534247)0.000:0.000000006)1.000:0.000000006)0.000:0.000000006,('EPI_ISL_416827':0.001537890,'EPI_ISL_418523':0.001537637)0.790:0.001533090)0.870:0.001534519,((('EPI_ISL_377662':0.0,'EPI_ISL_338274':0.0,'EPI_ISL_361873':0.0):0.000000006,'EPI_ISL_378546':0.001534164)0.000:0.000000006,(('EPI_ISL_378566':0.001551365,(('EPI_ISL_9842647':0.0,'EPI_ISL_11323857':0.0,'EPI_ISL_11323856':0.0,'EPI_ISL_9482256':0.0):0.007738603,(('EPI_ISL_10828384':0.001532284,(('EPI_ISL_6306265':0.0,'EPI_ISL_6306620':0.0):0.001532430,'EPI_ISL_7257488':0.000000006)0.000:0.000000006)0.924:0.001532891,('EPI_ISL_9402252':0.001533125,'EPI_ISL_11497651':0.001533165)0.000:0.000000006)0.000:0.000000006)0.969:0.006200623)0.775:0.001518551,'EPI_ISL_366466':0.001534895)0.000:0.000000006)0.000:0.000000006)0.925:0.001534335,('EPI_ISL_296447':0.0,'EPI_ISL_376591':0.0):0.004630511)0.000:0.000000006,(('EPI_ISL_377904':0.004621197,('EPI_ISL_291705':0.003073135,((('EPI_ISL_300395':0.001534033,('EPI_ISL_282965':0.000000006,('EPI_ISL_396616':0.001534232,'EPI_ISL_396369':0.000000006)0.839:0.001534373)0.000:0.000000006)0.000:0.000000006,('EPI_ISL_286866':0.000000006,('EPI_ISL_277859':0.0,'EPI_ISL_277861':0.0):0.001534355)0.898:0.001534420)0.945:0.003075499,(('EPI_ISL_263032':0.001533901,('EPI_ISL_274668':0.001535027,('EPI_ISL_274684':0.001534654,(('EPI_ISL_257921':0.0,'EPI_ISL_273646':0.0):0.000000006,('EPI_ISL_270188':0.0,'EPI_ISL_270190':0.0):0.001534782)0.000:0.000000006)0.000:0.000000006)0.853:0.001534877)0.000:0.000000006,(('EPI_ISL_275883':0.001535043,('EPI_ISL_255568':0.004626686,('EPI_ISL_287560':0.001534934,'EPI_ISL_289548':0.000000006)0.564:0.000000006)0.000:0.000000006)0.000:0.000000006,('EPI_ISL_289549':0.001535329,('EPI_ISL_331684':0.0,'EPI_ISL_270419':0.0,'EPI_ISL_268390':0.0,'EPI_ISL_260406':0.0,'EPI_ISL_275798':0.0,'EPI_ISL_299785':0.0,'EPI_ISL_255575':0.0,'EPI_ISL_275794':0.0,'EPI_ISL_268392':0.0,'EPI_ISL_275969':0.0):0.000000006)0.000:0.000000006)0.000:0.000000006)0.000:0.000000006)0.855:0.001534463)0.000:0.000000006)0.619:0.000000006,('EPI_ISL_365770':0.006178768,('EPI_ISL_260393':0.006173624,'EPI_ISL_362223':0.000000006)0.000:0.000000006)0.850:0.001534195)0.000:0.000000006)0.000:0.000000006)0.465:0.000000006,('EPI_ISL_335668':0.001534581,'EPI_ISL_354072':0.001534837)0.000:0.000000006)0.474:0.000000006,(('EPI_ISL_321913':0.001546938,'EPI_ISL_320808':0.001543872)0.777:0.001526883,'EPI_ISL_312844':0.001534581)0.000:0.000000006)0.000:0.000000006)0.476:0.000000006)0.539:0.000000006)0.000:0.000000006)0.872:0.001589315)0.000:0.000000006)0.185:0.000000006,('EPI_ISL_235092':0.001534720,(('EPI_ISL_232098':0.0,'EPI_ISL_235537':0.0,'EPI_ISL_230368':0.0,'EPI_ISL_237366':0.0):0.000000006,'EPI_ISL_331761':0.001534421)0.000:0.000000006)0.872:0.001534891)0.000:0.000000006,(('EPI_ISL_255325':0.004642455,('EPI_ISL_244868':0.000000006,'EPI_ISL_242658':0.001536573)0.594:0.001535111)0.807:0.000000006,('EPI_ISL_230362':0.000000006,('EPI_ISL_12951803':0.003096514,'EPI_ISL_396756':0.003095379)0.781:0.001523746)0.858:0.001534891)0.000:0.000000006)0.507:0.000000006)0.000:0.000000006)0.000:0.000000006)0.519:0.000000006)0.531:0.000000006,((('EPI_ISL_255349':0.000000006,(('EPI_ISL_275889':0.001535497,('EPI_ISL_275957':0.001536936,('EPI_ISL_289352':0.0,'EPI_ISL_258590':0.0,'EPI_ISL_238147':0.0,'EPI_ISL_259132':0.0,'EPI_ISL_240333':0.0,'EPI_ISL_253051':0.0,'EPI_ISL_12942858':0.0,'EPI_ISL_275945':0.0):0.000000006)0.000:0.000000006)0.867:0.001535718,(('EPI_ISL_320732':0.003074790,'EPI_ISL_339071':0.000000006)0.953:0.003076400,'EPI_ISL_273641':0.004625576)0.000:0.000000006)1.000:0.000000006)0.000:0.000000006,('EPI_ISL_312809':0.001535755,('EPI_ISL_275847':0.000000006,('EPI_ISL_319637':0.001535771,'EPI_ISL_283359':0.003076641)0.000:0.000000006)0.000:0.000000006)0.859:0.001535332)0.860:0.001535380,('EPI_ISL_247989':0.000000006,'EPI_ISL_239716':0.001543424)0.829:0.001538186)0.000:0.000000006)0.000:0.000000006,'EPI_ISL_233633':0.001535029)0.000:0.000000006,('EPI_ISL_230327':0.003080523,'EPI_ISL_275759':0.001535054)0.714:0.000000006)0.000:0.000000006,'EPI_ISL_289135':0.001535974)0.000:0.000000006)0.000:0.000000006,'EPI_ISL_202908':0.001535270)0.000:0.000000006,('EPI_ISL_1633470':0.001535380,'EPI_ISL_259172':0.007749867)0.000:0.000000006)0.502:0.000000006,(('EPI_ISL_281756':0.003078640,('EPI_ISL_270420':0.003076967,('EPI_ISL_244857':0.001535094,'EPI_ISL_239697':0.003076859)0.000:0.000000006)0.000:0.000000006)0.946:0.003077421,(('EPI_ISL_378755':0.003079336,(((('EPI_ISL_242823':0.000000006,((('EPI_ISL_288431':0.0,'EPI_ISL_410681':0.0):0.000000006,'EPI_ISL_304328':0.001537139)0.871:0.001536757,((('EPI_ISL_282983':0.001536762,'EPI_ISL_303074':0.001536794)0.000:0.000000006,'EPI_ISL_314407':0.003080646)0.000:0.000000006,(('EPI_ISL_281712':0.0,'EPI_ISL_306940':0.0,'EPI_ISL_396177':0.0):0.000000006,('EPI_ISL_316104':0.003082632,('EPI_ISL_376741':0.003081841,(('EPI_ISL_358329':0.0,'EPI_ISL_360572':0.0,'EPI_ISL_360486':0.0,'EPI_ISL_299948':0.0,'EPI_ISL_300215':0.0,'EPI_ISL_396272':0.0,'EPI_ISL_308932':0.0):0.000000006,'EPI_ISL_296439':0.003080429)0.000:0.000000006)0.000:0.000000006)0.842:0.001537012)0.000:0.000000006)0.000:0.000000006)0.861:0.001536424)0.000:0.000000006,((('EPI_ISL_240588':0.001537132,('EPI_ISL_244903':0.0,'EPI_ISL_257321':0.0,'EPI_ISL_242637':0.0):0.000000006)0.000:0.000000006,'EPI_ISL_396355':0.006184348)0.854:0.001536553,'EPI_ISL_255588':0.001535899)0.000:0.000000006)0.000:0.000000006,('EPI_ISL_332328':0.001535782,(('EPI_ISL_242748':0.0,'EPI_ISL_274674':0.0,'EPI_ISL_244778':0.0,'EPI_ISL_281381':0.0,'EPI_ISL_248106':0.0):0.000000006,'EPI_ISL_240858':0.001605613)0.827:0.001606584)0.739:0.000000052)0.000:0.000000006,(('EPI_ISL_241933':0.000000006,('EPI_ISL_366056':0.001536609,('EPI_ISL_322456':0.0,'EPI_ISL_256437':0.0,'EPI_ISL_248485':0.0,'EPI_ISL_257863':0.0,'EPI_ISL_284154':0.0,'EPI_ISL_330015':0.0,'EPI_ISL_275812':0.0,'EPI_ISL_252737':0.0,'EPI_ISL_270200':0.0):0.000000006)0.000:0.000000006)0.000:0.000000006,((('EPI_ISL_331718':0.001536383,('EPI_ISL_256810':0.000000006,('EPI_ISL_331251':0.004628712,('EPI_ISL_292531':0.0,'EPI_ISL_292528':0.0):0.000000006)0.830:0.001536098)0.000:0.000000006)0.000:0.000000006,'EPI_ISL_247739':0.001537295)0.000:0.000000006,((('EPI_ISL_15610662':0.001533217,'EPI_ISL_281552':0.003094169)0.728:0.001551802,(('EPI_ISL_296154':0.001536302,'EPI_ISL_291737':0.003078910)0.437:0.000000006,('EPI_ISL_269294':0.004630077,'EPI_ISL_296567':0.001537484)0.000:0.000000006)0.000:0.000000006)0.000:0.000000006,(('EPI_ISL_289032':0.001536553,('EPI_ISL_302554':0.003101051,'EPI_ISL_302534':0.003069196)0.878:0.003095643)0.000:0.000000006,'EPI_ISL_292248':0.004626009)0.000:0.000000006)0.000:0.000000006)0.000:0.000000006)0.362:0.000000006)0.744:0.000000006)0.916:0.001536030,'EPI_ISL_239164':0.000000006)0.000:0.000000006)0.834:0.001535508)0.000:0.000000006,'EPI_ISL_331768':0.001535479)0.000:0.000000006,'EPI_ISL_256142':0.000000006)0.497:0.000000006)0.478:0.000000006)0.528:0.000000006)0.000:0.000000006,('EPI_ISL_247743':0.001534879,'EPI_ISL_241982':0.001534956)0.000:0.000000006)0.473:0.000000006,('EPI_ISL_211929':0.003077226,'EPI_ISL_208002':0.001534956)0.000:0.000000006)0.000:0.000000006)0.000:0.000000006,'EPI_ISL_246751':0.001535380)0.000:0.000000006)0.000:0.000000006,('EPI_ISL_205668':0.0,'EPI_ISL_219158':0.0):0.000000006)0.000:0.000000006)0.000:0.000000006,('EPI_ISL_223179':0.000000006,'EPI_ISL_289227':0.003073549)0.841:0.001534716)0.842:0.001589698)0.000:0.000000006,'EPI_ISL_211922':0.001535809)0.000:0.000000006,('EPI_ISL_249014':0.001535190,'EPI_ISL_225429':0.004643906)0.000:0.000000006)0.515:0.000000006)0.000:0.000000006,('EPI_ISL_232109':0.001535638,'EPI_ISL_205621':0.001535473)0.000:0.000000006)0.000:0.000000006,'EPI_ISL_233468':0.003077843)0.000:0.000000006)0.000:0.000000006,('EPI_ISL_205647':0.003088217,('EPI_ISL_232988':0.003079789,'EPI_ISL_203385':0.000000006)0.000:0.000000006)0.915:0.001535512)0.000:0.000000006,'EPI_ISL_396530':0.003078011)0.878:0.001591277,((((('EPI_ISL_242701':0.000000006,'EPI_ISL_215741':0.001537089)0.000:0.000000006,(((('EPI_ISL_256538':0.0,'EPI_ISL_239641':0.0,'EPI_ISL_239658':0.0):0.000000006,'EPI_ISL_238666':0.003077945)0.841:0.001535558,'EPI_ISL_239669':0.003078118)0.000:0.000000006,('EPI_ISL_238646':0.001535304,(('EPI_ISL_240591':0.003080347,'EPI_ISL_238650':0.000000006)0.914:0.003078628,('EPI_ISL_213985':0.001536299,'EPI_ISL_232535':0.001536407)0.000:0.000000006)0.863:0.001535567)0.000:0.000000006)0.000:0.000000006)0.000:0.000000006,'EPI_ISL_232555':0.004626070)0.907:0.003076252,(((('EPI_ISL_233455':0.0,'EPI_ISL_199519':0.0):0.001536298,(((((('EPI_ISL_234041':0.003075343,((((((((((('EPI_ISL_233001':0.001533785,((('EPI_ISL_205783':0.001533547,'EPI_ISL_234046':0.001533398)0.000:0.000000006,'EPI_ISL_207435':0.004644365)0.000:0.000000006,(((('EPI_ISL_296148':0.001533444,((('EPI_ISL_273682':0.001533508,'EPI_ISL_240594':0.003075514)0.000:0.000000006,('EPI_ISL_272906':0.001545164,'EPI_ISL_275942':0.003087608)0.782:0.001529979)0.000:0.000000006,((('EPI_ISL_239724':0.000000006,('EPI_ISL_258339':0.001532384,'EPI_ISL_272885':0.001532474)0.000:0.000000006)0.000:0.000000006,'EPI_ISL_273684':0.003070091)0.839:0.001532765,(((('EPI_ISL_273651':0.0,'EPI_ISL_303069':0.0,'EPI_ISL_281734':0.0,'EPI_ISL_247738':0.0,'EPI_ISL_283349':0.0,'EPI_ISL_233425':0.0,'EPI_ISL_304987':0.0,'EPI_ISL_303242':0.0,'EPI_ISL_281547':0.0,'EPI_ISL_396452':0.0,'EPI_ISL_255332':0.0,'EPI_ISL_320332':0.0):0.000000006,('EPI_ISL_322967':0.003072387,'EPI_ISL_296601':0.001534417)0.765:0.000000006)0.000:0.000000006,(((((('EPI_ISL_281720':0.001533849,'EPI_ISL_300393':0.000000006)0.820:0.001533482,('EPI_ISL_282981':0.001533445,'EPI_ISL_286863':0.000000006)0.865:0.001533427)0.000:0.000000006,(('EPI_ISL_275948':0.003071252,('EPI_ISL_276318':0.0,'EPI_ISL_299903':0.0):0.000000006)0.000:0.000000006,'EPI_ISL_268387':0.001532612)0.858:0.001533102)0.000:0.000000006,(('EPI_ISL_291781':0.001533735,'EPI_ISL_268328':0.001533035)0.000:0.000000006,('EPI_ISL_307080':0.001531698,'EPI_ISL_301456':0.000000006)0.846:0.001532573)0.000:0.000000006)0.000:0.000000006,((('EPI_ISL_307860':0.003081744,'EPI_ISL_308987':0.004649551)0.780:0.001531926,('EPI_ISL_360878':0.000000006,'EPI_ISL_333861':0.003075497)0.832:0.001537306)0.000:0.000000006,(('EPI_ISL_393952':0.001533035,'EPI_ISL_270572':0.001533659)0.000:0.000000006,(('EPI_ISL_310233':0.003073077,('EPI_ISL_256951':0.001531589,'EPI_ISL_273675':0.001538331)0.791:0.001540064)0.000:0.000000006,('EPI_ISL_277537':0.001533208,'EPI_ISL_275725':0.003071484)0.000:0.000000006)0.000:0.000000006)0.000:0.000000006)1.000:0.000000006)0.000:0.000000006,('EPI_ISL_285714':0.001540018,('EPI_ISL_373422':0.003072179,('EPI_ISL_320721':0.0,'EPI_ISL_292606':0.0):0.000000006)0.800:0.001529793)0.791:0.001538779)0.000:0.000000006)0.000:0.000000006,('EPI_ISL_393968':0.001533469,('EPI_ISL_330932':0.001540177,('EPI_ISL_360418':0.000000006,'EPI_ISL_327656':0.0
[truncated: 634,568 more chars]
