# Supplementary material for: Using homologous network to identify reassortment risk in H5Nx avian influenza viruses
Source: PLoS Comput Biol. 2025 Jul 22;21(7):e1013301. doi: 10.1371/journal.pcbi.1013301 (PMC12282916; doi:10.1371/journal.pcbi.1013301)
Supplement: S1 File — This ZIP archive includes the dataset and code used to reproduce the results of this study. (ZIP) [file pcbi.1013301.s012.zip › S1_File/step2threshold_estimate(S2_Fig)/distance_analysisPB1/Ready_PB1_aln.tree]

(((('EPI_ISL_168901':0.0,'EPI_ISL_167920':0.0):0.000000006,(((((((((('EPI_ISL_234038':0.003369849,((('EPI_ISL_219206':0.000478323,('EPI_ISL_211680':0.001921691,'EPI_ISL_219136':0.002421319)0.921:0.001441386)0.000:0.000000006,'EPI_ISL_206219':0.000957706)0.000:0.000000006,'EPI_ISL_201208':0.000957814)0.000:0.000000006)0.964:0.001919876,(('EPI_ISL_223175':0.000478851,'EPI_ISL_257199':0.000000006)0.928:0.000478874,'EPI_ISL_199519':0.001921000)0.000:0.000000006)0.516:0.000000006,'EPI_ISL_194949':0.001439189)0.000:0.000000006,(((((('EPI_ISL_232988':0.002897882,('EPI_ISL_286775':0.000746166,(('EPI_ISL_288107':0.000000006,'EPI_ISL_205203':0.001442353)0.930:0.000962153,('EPI_ISL_200701':0.000959610,('EPI_ISL_195901':0.000479353,'EPI_ISL_251666':0.000479250)0.000:0.000000006)0.000:0.000000006)0.621:0.000000165)0.258:0.000478096)0.773:0.000481329,('EPI_ISL_286021':0.001241557,(('EPI_ISL_205254':0.000961350,('EPI_ISL_251814':0.000000006,('EPI_ISL_208604':0.000960209,('EPI_ISL_203578':0.001440967,('EPI_ISL_251815':0.0,'EPI_ISL_193325':0.0):0.000479940)0.000:0.000000006)0.000:0.000000006)0.000:0.000000006)0.888:0.000962819,'EPI_ISL_257203':0.000480697)0.030:0.000478229)0.216:0.000000052)0.000:0.000000006,'EPI_ISL_237358':0.002405439)0.000:0.000000006,('EPI_ISL_206103':0.000000006,('EPI_ISL_289089':0.001445968,'EPI_ISL_259154':0.000964623)0.772:0.000476791)0.918:0.000958535)0.000:0.000000006,('EPI_ISL_193336':0.000481339,'EPI_ISL_232999':0.002894536)0.756:0.000478383)0.000:0.000000006,((('EPI_ISL_205782':0.000963865,('EPI_ISL_239115':0.001439752,('EPI_ISL_224200':0.000958752,('EPI_ISL_230360':0.001439382,('EPI_ISL_233472':0.000958648,('EPI_ISL_242714':0.000962835,'EPI_ISL_249988':0.000477870)0.756:0.000481762)0.952:0.001441364)0.000:0.000000006)0.000:0.000000006)0.882:0.000958685)0.881:0.000958504,'EPI_ISL_203567':0.000959979)0.000:0.000000006,('EPI_ISL_211919':0.001920778,'EPI_ISL_286998':0.000000006)0.658:0.000000052)0.000:0.000000006)0.000:0.000000006)0.000:0.000000006,('EPI_ISL_205278':0.002401931,('EPI_ISL_202078':0.000957649,'EPI_ISL_197276':0.002402759)0.000:0.000000006)0.903:0.000478601)0.926:0.000959932,'EPI_ISL_195934':0.001438621)0.000:0.000000006,(((((('EPI_ISL_253770':0.003395124,('EPI_ISL_215618':0.000000006,'EPI_ISL_215614':0.000958440)0.964:0.001939222)0.762:0.000463764,(('EPI_ISL_219106':0.001436912,('EPI_ISL_207435':0.002896303,(((('EPI_ISL_393415':0.000478345,(((((((('EPI_ISL_268328':0.002899641,'EPI_ISL_244879':0.000964893)0.733:0.000474108,('EPI_ISL_273651':0.000478497,(((('EPI_ISL_14847576':0.000000006,((('EPI_ISL_12471330':0.011634590,(('EPI_ISL_8882155':0.010910798,'EPI_ISL_11766275':0.008717408)0.914:0.005754033,(('EPI_ISL_8882130':0.004319719,'EPI_ISL_12471307':0.002485203)0.993:0.005159258,'EPI_ISL_8882136':0.002271640)0.883:0.002442528)0.941:0.006256052)0.610:0.003019332,('EPI_ISL_368904':0.002403205,(((('EPI_ISL_426369':0.001442352,(((((((('EPI_ISL_416827':0.000000006,'EPI_ISL_418523':0.000479048)0.937:0.000958869,('EPI_ISL_413723':0.000000006,'EPI_ISL_766808':0.001439930)0.920:0.000958596)0.000:0.000000006,('EPI_ISL_404576':0.000000006,('EPI_ISL_5983972':0.003393066,((('EPI_ISL_5983942':0.000000006,'EPI_ISL_14862717':0.000478837)0.959:0.001442539,('EPI_ISL_6600750':0.001925328,(('EPI_ISL_5983983':0.0,'EPI_ISL_5979537':0.0,'EPI_ISL_5327606':0.0):0.000000006,('EPI_ISL_12942939':0.001449586,'EPI_ISL_12853611':0.001928530)0.881:0.000955702)0.785:0.000478659)0.757:0.000482474)0.770:0.000476259,('EPI_ISL_12710566':0.000478223,('EPI_ISL_13339915':0.001918762,((('EPI_ISL_14005334':0.000000006,((('EPI_ISL_14542069':0.000479263,('EPI_ISL_14862566':0.000479204,'EPI_ISL_13896394':0.000959666)0.000:0.000000006)0.000:0.000000006,'EPI_ISL_14950232':0.000479599)0.000:0.000000006,(((('EPI_ISL_13560691':0.0,'EPI_ISL_14036153':0.0):0.000000006,'EPI_ISL_13896416':0.000479170)0.000:0.000000006,('EPI_ISL_13896410':0.000479170,('EPI_ISL_15683243':0.000959629,'EPI_ISL_15683241':0.001440771)0.000:0.000000006)0.000:0.000000006)1.000:0.000000006,('EPI_ISL_13896414':0.001921931,'EPI_ISL_13560697':0.000000006)0.892:0.000959493)0.000:0.000000006)0.729:0.000000006)0.988:0.001920839,((('EPI_ISL_14755432':0.000958016,('EPI_ISL_14934945':0.000958011,('EPI_ISL_14811843':0.000517056,'EPI_ISL_14870431':0.001438580)0.625:0.000000052)0.000:0.000000006)0.000:0.000000006,((('EPI_ISL_7988203':0.000478753,'EPI_ISL_13338029':0.000958799)0.000:0.000000006,('EPI_ISL_14925935':0.000478347,('EPI_ISL_14924362':0.000958379,((('EPI_ISL_15714603':0.000479038,('EPI_ISL_15690713':0.000000006,('EPI_ISL_15210590':0.000000006,'EPI_ISL_15701456':0.001072272)1.000:0.000000006)0.000:0.000000006)0.837:0.000478900,(('EPI_ISL_15388047':0.000000006,('EPI_ISL_15689344':0.0,'EPI_ISL_15081645':0.0):0.000000006)0.885:0.000478853,'EPI_ISL_15388048':0.000478872)0.000:0.000000006)0.000:0.000000006,(('EPI_ISL_15210611':0.000503690,'EPI_ISL_15579604':0.001543097)0.713:0.000000006,'EPI_ISL_15714964':0.000000006)1.000:0.000000006)0.000:0.000000006)0.930:0.000958180)0.000:0.000000006)0.000:0.000000006,'EPI_ISL_12429516':0.000957932)0.000:0.000000006)0.000:0.000000006,(('EPI_ISL_13326480':0.0,'EPI_ISL_13390140':0.0,'EPI_ISL_8929397':0.0):0.000000006,(('EPI_ISL_14727223':0.000000006,('EPI_ISL_14862595':0.000478253,'EPI_ISL_15394430':0.002403131)0.000:0.000000006)0.900:0.000961063,('EPI_ISL_15610777':0.001441204,'EPI_ISL_15610791':0.000478746)0.786:0.000479496)0.877:0.000957592)0.000:0.000000006)0.000:0.000000006)0.860:0.000478347,('EPI_ISL_3534321':0.0,'EPI_ISL_3534320':0.0):0.001438354)0.000:0.000000006)0.000:0.000000006)0.897:0.000960372)0.854:0.000949143)0.994:0.002906978)0.835:0.000478902)0.857:0.000479507,'EPI_ISL_414748':0.000478827)0.000:0.000000006,(((('EPI_ISL_429851':0.000962706,'EPI_ISL_428668':0.000963569)0.748:0.000476226,'EPI_ISL_1519354':0.002889032)0.000:0.000000006,(('EPI_ISL_517666':0.000000006,'EPI_ISL_409389':0.000479215)0.942:0.000958972,'EPI_ISL_2484034':0.002406981)0.000:0.000000006)0.000:0.000000006,(('EPI_ISL_413722':0.000000006,('EPI_ISL_984711':0.002403231,('EPI_ISL_6760984':0.002418983,('EPI_ISL_3534324':0.000478736,('EPI_ISL_4373562':0.001439341,'EPI_ISL_4005746':0.000479138)0.000:0.000000006)0.939:0.000958611)0.000:0.000000006)0.929:0.000478541)0.852:0.000478834,'EPI_ISL_405011':0.000000006)0.000:0.000000006)0.588:0.000000006)0.000:0.000000006,(((((('EPI_ISL_400818':0.000478736,('EPI_ISL_393759':0.000000006,'EPI_ISL_400776':0.000000006)0.000:0.000000006)0.935:0.000959722,('EPI_ISL_766836':0.000478993,'EPI_ISL_399961':0.000503622)0.417:0.000000052)0.000:0.000000006,(('EPI_ISL_414087':0.0,'EPI_ISL_395151':0.0,'EPI_ISL_363927':0.0):0.000000006,'EPI_ISL_514707':0.003374403)0.000:0.000000006)1.000:0.000000006,'EPI_ISL_350610':0.001920747)0.000:0.000000006,((((((((('EPI_ISL_480523':0.001440837,((('EPI_ISL_12713978':0.000478643,('EPI_ISL_13803394':0.000478540,'EPI_ISL_14755421':0.000000006)0.812:0.000478835)0.802:0.000478851,('EPI_ISL_7637940':0.000000006,('EPI_ISL_12579920':0.001439400,('EPI_ISL_12713425':0.0,'EPI_ISL_13284992':0.0):0.000957576)0.728:0.000000006)0.000:0.000000006)0.921:0.000958120,(('EPI_ISL_9304976':0.000478803,'EPI_ISL_12240183':0.000000006)0.921:0.000958515,'EPI_ISL_9388924':0.000958642)0.000:0.000000006)0.996:0.003855694)0.000:0.000000006,((('EPI_ISL_430832':0.000959005,('EPI_ISL_435229':0.000478808,'EPI_ISL_497911':0.000000006)0.000:0.000000006)0.909:0.000478743,'EPI_ISL_644652':0.000958605)0.000:0.000000006,('EPI_ISL_416799':0.0,'EPI_ISL_427858':0.0,'EPI_ISL_421112':0.0,'EPI_ISL_481336':0.0):0.000000006)1.000:0.000000006)0.000:0.000000006,((('EPI_ISL_467776':0.000958406,'EPI_ISL_413701':0.000478889)0.000:0.000000006,(('EPI_ISL_15610524':0.000000006,('EPI_ISL_15690794':0.000478476,('EPI_ISL_15610530':0.0,'EPI_ISL_15291324':0.0):0.000000006)0.551:0.000478645)0.987:0.003392986,('EPI_ISL_3836431':0.000957907,(('EPI_ISL_11499460':0.001918894,((('EPI_ISL_5365800':0.000957978,('EPI_ISL_12599167':0.001923190,(('EPI_ISL_6600762':0.0,'EPI_ISL_9388978':0.0):0.000000006,'EPI_ISL_13339916':0.000478560)0.000:0.000000006)0.967:0.001919420)0.000:0.000000006,('EPI_ISL_11499457':0.000480007,'EPI_ISL_12206255':0.000961776)0.938:0.001441791)0.000:0.000000006,('EPI_ISL_5365826':0.000957594,'EPI_ISL_4036582':0.000478549)0.000:0.000000006)0.000:0.000000006)0.973:0.001440644,('EPI_ISL_8640745':0.000000006,('EPI_ISL_14225343':0.000479495,('EPI_ISL_15394447':0.000966881,'EPI_ISL_15504808':0.001930381)0.779:0.000473705)0.930:0.001440566)0.841:0.000478348)0.000:0.000000006)0.879:0.000961263)0.765:0.000476645)0.000:0.000000006,('EPI_ISL_499052':0.002404457,'EPI_ISL_404588':0.000478830)0.000:0.000000006)0.000:0.000000006)0.000:0.000000006,'EPI_ISL_418574':0.000479481)0.868:0.000478834,(('EPI_ISL_409031':0.001439927,(('EPI_ISL_471532':0.0,'EPI_ISL_409685':0.0):0.000480839,'EPI_ISL_365746':0.000961852)0.012:0.000479442)0.731:0.000000006,(('EPI_ISL_412130':0.001817009,('EPI_ISL_487470':0.001071594,'EPI_ISL_493140':0.001819401)0.015:0.000477068)0.748:0.000588096,('EPI_ISL_443130':0.000000006,('EPI_ISL_13811815':0.000960713,'EPI_ISL_11496612':0.001439252)0.985:0.002409101)0.000:0.000000006)0.891:0.000478821)0.000:0.000000006)0.000:0.000000006,(((('EPI_ISL_491787':0.000478771,('EPI_ISL_409449':0.000479027,'EPI_ISL_412009':0.002403495)0.000:0.000000006)0.000:0.000000006,'EPI_ISL_391101':0.000479586)0.000:0.000000006,('EPI_ISL_361870':0.000959476,'EPI_ISL_421100':0.000478734)0.714:0.000000006)0.000:0.000000006,((('EPI_ISL_2460152':0.001442313,'EPI_ISL_2484030':0.000000006)0.841:0.000479009,('EPI_ISL_407934':0.002406728,('EPI_ISL_516175':0.000000006,('EPI_ISL_1296305':0.000476101,('EPI_ISL_8636635':0.000958013,((('EPI_ISL_4005753':0.000964735,(('EPI_ISL_11323844':0.0,'EPI_ISL_12187409':0.0):0.000000006,(('EPI_ISL_12240114':0.000958824,('EPI_ISL_11112324':0.000478948,'EPI_ISL_9383908':0.000478798)0.000:0.000000006)0.000:0.000000006,('EPI_ISL_9388894':0.000000006,'EPI_ISL_9033405':0.000000006)0.912:0.000959950)0.911:0.000478883)0.937:0.001445911)0.768:0.000475737,('EPI_ISL_11814594':0.001437160,'EPI_ISL_12141756':0.002405131)0.773:0.000483187)0.000:0.000000006,(('EPI_ISL_9482333':0.0,'EPI_ISL_9402014':0.0):0.000478287,('EPI_ISL_9482807':0.000478334,'EPI_ISL_11246965':0.000957513)0.000:0.000000006)0.975:0.001438150)0.000:0.000000006)0.883:0.001443847)0.955:0.002413770)0.858:0.000478921)0.000:0.000000006)0.000:0.000000006,'EPI_ISL_1647862':0.001438873)0.000:0.000000006)0.000:0.000000006)0.000:0.000000006,('EPI_ISL_487468':0.000959036,('EPI_ISL_468323':0.000479268,'EPI_ISL_407201':0.000478948)0.000:0.000000006)0.912:0.000958779)0.000:0.000000006,('EPI_ISL_414493':0.000958993,'EPI_ISL_480452':0.000478972)0.000:0.000000006)1.000:0.000000006,('EPI_ISL_1296326':0.000959173,((('EPI_ISL_404262':0.000478853,(('EPI_ISL_485555':0.000958449,'EPI_ISL_485909':0.000000006)0.939:0.001440878,('EPI_ISL_402407':0.000478932,'EPI_ISL_487159':0.000478855)0.147:0.000000006)0.000:0.000000006)0.000:0.000000006,'EPI_ISL_410292':0.000479985)0.000:0.000000006,((('EPI_ISL_421102':0.000960554,'EPI_ISL_409411':0.001444784)0.787:0.000479370,'EPI_ISL_491796':0.001921640)0.000:0.000000006,'EPI_ISL_491795':0.000000006)0.000:0.000000006)0.000:0.000000006)0.862:0.000478899)0.000:0.000000006)1.000:0.000000006,'EPI_ISL_534358':0.000000006)0.000:0.000000006)0.534:0.000000006,('EPI_ISL_11956820':0.004348656,('EPI_ISL_15215325':0.000000006,(('EPI_ISL_1296315':0.000479744,('EPI_ISL_1296310':0.001924301,'EPI_ISL_11497670':0.000960540)0.000:0.000000006)0.956:0.001928431,(('EPI_ISL_10826395':0.000958624,(('EPI_ISL_13101379':0.000958519,(((((('EPI_ISL_15394439':0.002889251,'EPI_ISL_14863110':0.000958540)0.000:0.000000006,'EPI_ISL_8377577':0.000478837)0.000:0.000000006,(('EPI_ISL_9483695':0.0,'EPI_ISL_11499449':0.0,'EPI_ISL_15288432':0.0,'EPI_ISL_14016107':0.0,'EPI_ISL_8640746':0.0):0.000000006,'EPI_ISL_15215328':0.003372415)0.000:0.000000006)1.000:0.000000006,(((('EPI_ISL_7623044':0.001678291,'EPI_ISL_7587888':0.000722301)0.835:0.000000006,(('EPI_ISL_7623046':0.000969019,('EPI_ISL_11496553':0.000478555,'EPI_ISL_9713666':0.000958140)0.000:0.000000006)0.723:0.000000006,'EPI_ISL_7622861':0.000000006)0.830:0.000000006)0.525:0.000000006,'EPI_ISL_7342941':0.000000006)0.927:0.001439144,'EPI_ISL_9533458':0.000478837)0.000:0.000000006)0.000:0.000000006,'EPI_ISL_14836413':0.000478837)0.000:0.000000006,('EPI_ISL_8808401':0.001439196,('EPI_ISL_14016110':0.001442232,'EPI_ISL_7257629':0.002897473)0.756:0.000480756)0.000:0.000000006)1.000:0.000000006)0.393:0.000000006,('EPI_ISL_13101420':0.000478675,'EPI_ISL_14016109':0.000479919)0.786:0.000479292)0.000:0.000000006)0.000:0.000000006,((((((((('EPI_ISL_13284182':0.000959001,('EPI_ISL_8125101':0.000478929,'EPI_ISL_10830704':0.000478978)0.000:0.000000006)0.559:0.000000006,'EPI_ISL_14036343':0.000479217)0.000:0.000000006,'EPI_ISL_11999109':0.000479023)0.000:0.000000006,(('EPI_ISL_8558052':0.000478913,('EPI_ISL_14862734':0.000000006,'EPI_ISL_14863124':0.001438131)0.815:0.000480009)0.000:0.000000006,'EPI_ISL_15393531':0.000479140)0.000:0.000000006)0.000:0.000000006,((((((('EPI_ISL_12809094':0.000000006,'EPI_ISL_9527989':0.000478839)0.722:0.000000052,'EPI_ISL_12610916':0.000000006)0.713:0.000000006,(('EPI_ISL_8152065':0.001146919,'EPI_ISL_8559181':0.000479568)0.723:0.000000095,'EPI_ISL_14218940':0.000958750)0.000:0.000000006)0.984:0.000000006,('EPI_ISL_14326688':0.0,'EPI_ISL_14056436':0.0,'EPI_ISL_8559163':0.0,'EPI_ISL_8035543':0.0,'EPI_ISL_11969448':0.0,'EPI_ISL_13892748':0.0,'EPI_ISL_8558068':0.0,'EPI_ISL_13284200':0.0,'EPI_ISL_11969460':0.0,'EPI_ISL_11171192':0.0,'EPI_ISL_8558018':0.0,'EPI_ISL_15139017':0.0,'EPI_ISL_15140871':0.0,'EPI_ISL_8558040':0.0,'EPI_ISL_14847570':0.0,'EPI_ISL_9109814':0.0):0.000000006)0.000:0.000000006,((('EPI_ISL_8152183':0.000582460,'EPI_ISL_15394452':0.000479078)0.732:0.000000052,('EPI_ISL_13148942':0.000958939,'EPI_ISL_15025093':0.000479425)0.000:0.000000006)0.000:0.000000006,((('EPI_ISL_15288643':0.000000006,'EPI_ISL_15393527':0.001439878)0.826:0.000479051,'EPI_ISL_14862647':0.000959175)0.000:0.000000006,('EPI_ISL_14892813':0.000000006,'EPI_ISL_14862575':0.000479207)0.847:0.000478913)0.000:0.000000006)0.000:0.000000006)1.000:0.000000006,(((('EPI_ISL_14931608':0.000478779,'EPI_ISL_12240125':0.000480370)0.775:0.000479396,'EPI_ISL_13101426':0.000960303)0.000:0.000000006,'EPI_ISL_14923895':0.000483864)0.000:0.000000006,'EPI_ISL_10493105':0.000000006)0.000:0.000000006)0.000:0.000000006,((('EPI_ISL_15138957':0.000479003,('EPI_ISL_11995121':0.000478973,'EPI_ISL_14986699':0.001440354)0.719:0.000000006)0.000:0.000000006,'EPI_ISL_13284181':0.001923978)0.000:0.000000006,(('EPI_ISL_14920789':0.000479493,('EPI_ISL_15426895':0.000479155,('EPI_ISL_14928273':0.000959235,'EPI_ISL_14862731':0.000958955)0.000:0.000000006)0.775:0.000479411)0.884:0.000959072,('EPI_ISL_14895822':0.000478866,'EPI_ISL_11403035':0.000592869)0.561:0.000000063)0.000:0.000000006)0.000:0.000000006)0.000:0.000000006)0.787:0.000000006,('EPI_ISL_13344696':0.000479003,(('EPI_ISL_13044337':0.000000006,'EPI_ISL_15288566':0.002404096)0.847:0.000478913,'EPI_ISL_15025126':0.000479318)0.000:0.000000006)0.000:0.000000006)0.000:0.000000006,'EPI_ISL_11993942':0.000958967)0.000:0.000000006,('EPI_ISL_13897081':0.001921065,('EPI_ISL_15138964':0.000508593,'EPI_ISL_12240112':0.000958061)0.747:0.000000006)0.924:0.000000006)0.000:0.000000006,(('EPI_ISL_15610629':0.001280865,'EPI_ISL_15138989':0.000000006)0.918:0.000638559,((((('EPI_ISL_14198761':0.000478986,'EPI_ISL_13244276':0.001439391)0.000:0.000000006,('EPI_ISL_15610798':0.000480847,(('EPI_ISL_13200028':0.000479035,('EPI_ISL_15259076':0.000958717,('EPI_ISL_11669373':0.000478306,'EPI_ISL_11668766':0.000479984)0.889:0.000960209)0.000:0.000000006)0.000:0.000000006,'EPI_ISL_14755406':0.000478989)0.000:0.000000006)0.000:0.000000006)1.000:0.000000006,('EPI_ISL_9988851':0.000958657,'EPI_ISL_13885617':0.000000006)0.000:0.000000006)0.000:0.000000006,('EPI_ISL_14819750':0.000478874,('EPI_ISL_14036185':0.000479704,('EPI_ISL_14931726':0.0,'EPI_ISL_14466686':0.0):0.000000006)0.897:0.000478747)0.000:0.000000006)1.000:0.000000006,(('EPI_ISL_14225298':0.000958618,('EPI_ISL_13339880':0.0,'EPI_ISL_13531918':0.0,'EPI_ISL_13699533':0.0,'EPI_ISL_14198743':0.0,'EPI_ISL_14198747':0.0,'EPI_ISL_13892683':0.0,'EPI_ISL_15503770':0.0,'EPI_ISL_14819770':0.0):0.000000006)0.000:0.000000006,'EPI_ISL_14466673':0.000478985)0.000:0.000000006)0.000:0.000000006)0.921:0.000478929)0.861:0.000478925)0.764:0.000477176)0.897:0.000961848)0.000:0.000000006)0.924:0.000478905)0.000:0.000000006,'EPI_ISL_363873':0.000958640)0.767:0.000479971)0.771:0.000478458,('EPI_ISL_370583':0.000478436,('EPI_ISL_336532':0.000000006,'EPI_ISL_349916':0.000478433)0.906:0.000957942)0.000:0.000000006)0.942:0.000959282,(((((('EPI_ISL_377662':0.001439995,('EPI_ISL_378566':0.000478426,('EPI_ISL_366466':0.000478590,('EPI_ISL_378546':0.001925342,'EPI_ISL_361873':0.000965333)0.773:0.000475879)0.000:0.000000006)0.000:0.000000006)0.761:0.000480844,('EPI_ISL_11497651':0.001438985,('EPI_ISL_9402252':0.001441375,(('EPI_ISL_9842647':0.000479033,('EPI_ISL_9482256':0.000000006,('EPI_ISL_11323857':0.000000006,'EPI_ISL_11323856':0.000959586)0.840:0.000479484)0.899:0.000958553)0.905:0.000960961,('EPI_ISL_10828384':0.002402098,(('EPI_ISL_6306265':0.0,'EPI_ISL_6306620':0.0):0.000478044,'EPI_ISL_7257488':0.000957173)0.000:0.000000006)0.973:0.002401327)0.000:0.000000006)0.000:0.000000006)1.000:0.004840681)0.763:0.000477364,'EPI_ISL_365771':0.000478187)0.000:0.000000006,'EPI_ISL_362250':0.000957614)0.000:0.000000006,'EPI_ISL_362174':0.001920122)0.000:0.000000006,((((('EPI_ISL_411993':0.002888983,'EPI_ISL_401784':0.000000006)0.894:0.000960485,('EPI_ISL_400355':0.000961029,'EPI_ISL_516144':0.001927090)0.762:0.000475383)0.946:0.001441427,('EPI_ISL_338274':0.000957543,'EPI_ISL_8152167':0.003203772)0.348:0.000000267)0.000:0.000000006,'EPI_ISL_393781':0.002402208)0.000:0.000000006,'EPI_ISL_387297':0.001437547)0.000:0.000000006)0.000:0.000000006)0.905:0.000478323,((('EPI_ISL_342960':0.001920003,'EPI_ISL_349764':0.000479134)0.000:0.000000006,'EPI_ISL_365770':0.003373180)0.000:0.000000006,(('EPI_ISL_336154':0.000478335,(('EPI_ISL_333639':0.000481314,'EPI_ISL_365835':0.000477763)0.894:0.000959103,('EPI_ISL_329741':0.001919463,'EPI_ISL_363969':0.003379557)0.000:0.000000006)0.874:0.000478387)0.000:0.000000006,(('EPI_ISL_357914':0.002403881,'EPI_ISL_362223':0.002886706)0.000:0.000000006,'EPI_ISL_355541':0.000000006)0.000:0.000000006)0.000:0.000000006)0.000:0.000000006)0.000:0.000000006)0.860:0.000957726)0.869:0.000000006,(((((((('EPI_ISL_338609':0.000000006,'EPI_ISL_351922':0.002402953)0.761:0.000477889,((('EPI_ISL_354072':0.000957092,'EPI_ISL_347807':0.002400080)0.000:0.000000006,('EPI_ISL_349695':0.000478114,('EPI_ISL_344683':0.0,'EPI_ISL_336572':0.0):0.001923785)0.000:0.000000006)0.000:0.000000006,('EPI_ISL_337086':0.000478079,'EPI_ISL_351770':0.000000006)0.974:0.001437139)0.762:0.000479109)0.988:0.002894989,('EPI_ISL_338621':0.000957557,('EPI_ISL_362203':0.000000006,'EPI_ISL_363935':0.000957985)0.921:0.000957629)0.000:0.000000006)0.566:0.000000006,(('EPI_ISL_332543':0.002403488,('EPI_ISL_354518':0.000957836,('EPI_ISL_391118':0.002403619,'EPI_ISL_366780':0.000479981)0.786:0.000477805)0.000:0.000000006)0.778:0.000478209,(('EPI_ISL_365788':0.000478277,'EPI_ISL_345255':0.002400999)0.000:0.000000006,(('EPI_ISL_391199':0.003368284,'EPI_ISL_394947':0.000478155)0.000:0.000000006,'EPI_ISL_365516':0.002401964)0.000:0.000000006)0.781:0.000479473)0.901:0.000959275)0.000:0.000000006,'EPI_ISL_362388':0.001919908)0.000:0.000000006,('EPI_ISL_376727':0.000479182,'EPI_ISL_312844':0.000960686)0.775:0.000478180)0.000:0.000000006,('EPI_ISL_15082420':0.000478340,('EPI_ISL_331897':0.001438830,('EPI_ISL_350071':0.003373359,('EPI_ISL_336713':0.001437963,'EPI_ISL_15082418':0.000590463)0.539:0.000000006)0.377:0.000000006)0.519:0.000000006)1.000:0.000000006)1.000:0.000000006,((((('EPI_ISL_346128':0.002408906,(('EPI_ISL_350077':0.000478943,((('EPI_ISL_332173':0.000000006,((('EPI_ISL_366000':0.000959300,('EPI_ISL_392562':0.000959385,((((('EPI_ISL_404276':0.001440692,'EPI_ISL_407949':0.000959442)0.000:0.000000006,((((('EPI_ISL_515976':0.002050669,('EPI_ISL_515931':0.000479816,'EPI_ISL_515519':0.000000006)0.757:0.000478489)0.924:0.001447569,('EPI_ISL_428576':0.000479525,'EPI_ISL_415753':0.000479638)0.000:0.000000006)0.824:0.000480815,('EPI_ISL_516791':0.001440431,((('EPI_ISL_514709':0.001923669,('EPI_ISL_411873':0.000959468,'EPI_ISL_481334':0.000000006)0.928:0.000479270)0.000:0.000000006,((('EPI_ISL_527220':0.000479387,'EPI_ISL_493326':0.000000006)0.932:0.000959943,'EPI_ISL_412016':0.000959941)0.000:0.000000006,(('EPI_ISL_427899':0.000479444,'EPI_ISL_419270':0.000479243)0.000:0.000000006,'EPI_ISL_409443':0.000000006)0.841:0.000000006)0.000:0.000000006)0.000:0.000000006,((('EPI_ISL_419384':0.000000006,(('EPI_ISL_515982':0.000966077,'EPI_ISL_410756':0.000479721)0.892:0.000961464,'EPI_ISL_1625835':0.000479319)0.000:0.000000006)0.000:0.000000006,'EPI_ISL_410076':0.000960096)0.842:0.000479382,(('EPI_ISL_9029123':0.000958979,'EPI_ISL_471536':0.000480152)0.044:0.000479514,'EPI_ISL_468329':0.000000006)0.731:0.000000052)0.000:0.000000006)0.000:0.000000006)0.802:0.000479658)0.796:0.000479121,(((('EPI_ISL_415783':0.000961118,'EPI_ISL_409368':0.002889440)0.000:0.000000006,(('EPI_ISL_2462060':0.000959224,'EPI_ISL_2462402':0.000479336)0.000:0.000000006,('EPI_ISL_406553':0.000480239,'EPI_ISL_515980':0.000963703)0.779:0.000479496)0.000:0.000000006)0.000:0.000000006,(('EPI_ISL_413468':0.001441339,('EPI_ISL_403948':0.001442094,'EPI_ISL_732324':0.001922859)0.000:0.000000006)0.835:0.000479274,('EPI_ISL_463708':0.001440560,'EPI_ISL_407145':0.000959346)0.000:0.000000006)1.000:0.000000006)0.000:0.000000006,'EPI_ISL_421120':0.000000006)0.000:0.000000006)0.000:0.000000006,(('EPI_ISL_480456':0.000480035,'EPI_ISL_577618':0.000480126)0.939:0.001443996,(('EPI_ISL_487471':0.001441735,('EPI_ISL_455808':0.000479115,('EPI_ISL_406559':0.000479356,('EPI_ISL_491799':0.000959707,('EPI_ISL_412475':0.0,'EPI_ISL_412133':0.0):0.000000006)0.000:0.000000006)0.795:0.000480028)0.798:0.000479838)0.000:0.000000006,((('EPI_ISL_512113':0.001443961,'EPI_ISL_413289':0.000481599)0.759:0.000478262,('EPI_ISL_391079':0.000000006,'EPI_ISL_487156':0.000000006)0.000:0.000000006)0.000:0.000000006,('EPI_ISL_409044':0.0,'EPI_ISL_409045':0.0):0.000959206)0.847:0.000479466)0.000:0.000000006)0.000:0.000000006)0.000:0.000000006)0.945:0.001441238,'EPI_ISL_416809':0.002405988)0.000:0.000000006,'EPI_ISL_353942':0.000000006)0.000:0.000000006,'EPI_ISL_372691':0.000479247)0.000:0.000000006)0.925:0.000959143)0.736:0.000000006,('EPI_ISL_331905':0.000479913,'EPI_ISL_339754':0.000479040)0.000:0.000000006)0.000:0.000000006,(('EPI_ISL_338560':0.000965458,'EPI_ISL_395114':0.001450170)0.771:0.000475581,('EPI_ISL_380099':0.000959580,('EPI_ISL_386961':0.000000006,'EPI_ISL_395117':0.000479656)0.868:0.000479337)0.000:0.000000006)0.840:0.000479558)0.000:0.000000006)0.000:0.000000006,(('EPI_ISL_354066':0.0,'EPI_ISL_350668':0.0):0.000963887,'EPI_ISL_365797':0.001444311)0.925:0.001442736)0.835:0.000479107,(('EPI_ISL_390105':0.000000006,('EPI_ISL_398818':0.002417225,('EPI_ISL_428014':0.000000006,'EPI_ISL_463821':0.000478901)0.927:0.001447522)0.749:0.000474413)0.859:0.000479303,('EPI_ISL_368186':0.000000006,'EPI_ISL_391114':0.000000006)0.000:0.000000006)0.867:0.000479356)0.000:0.000000006)0.952:0.000958846,(('EPI_ISL_333752':0.000000006,'EPI_ISL_352005':0.000478833)0.835:0.000479423,('EPI_ISL_345551':0.001439663,'EPI_ISL_334112':0.000479130)0.000:0.000000006)0.000:0.000000006)0.885:0.000966821)0.882:0.000958829,(((((('EPI_ISL_362587':0.002402604,'EPI_ISL_369739':0.000478840)0.000:0.000000006,('EPI_ISL_349956':0.001440518,'EPI_ISL_363831':0.001439673)0.000:0.000000006)0.000:0.000000006,(('EPI_ISL_348171':0.001440313,('EPI_ISL_370109':0.001438620,'EPI_ISL_347930':0.000000006)0.000:0.000000006)0.495:0.000000006,'EPI_ISL_348200':0.001440465)0.000:0.000000006)1.000:0.000000006,'EPI_ISL_378108':0.000958138)0.000:0.000000006,(('EPI_ISL_355599':0.000000006,'EPI_ISL_346786':0.001440075)0.000:0.000000006,('EPI_ISL_417907':0.001439276,('EPI_ISL_369981':0.000479529,('EPI_ISL_362162':0.001441801,('EPI_ISL_364723':0.000479251,('EPI_ISL_366950':0.000479273,'EPI_ISL_387214':0.000479188)0.000:0.000000006)0.000:0.000000006)0.807:0.000479856)0.799:0.000479500)0.000:0.000000006)1.000:0.000000006)0.000:0.000000006,('EPI_ISL_372025':0.000478685,(('EPI_ISL_350088':0.0,'EPI_ISL_355593':0.0):0.000958183,('EPI_ISL_346080':0.000958361,('EPI_ISL_369754':0.000000006,'EPI_ISL_386869':0.000960157)0.000:0.000000006)0.000:0.000000006)0.000:0.000000006)0.857:0.000478739)0.885:0.000962226)0.775:0.000477348,'EPI_ISL_341010':0.000478484)0.000:0.000000006,('EPI_ISL_312868':0.000960064,('EPI_ISL_332190':0.000478200,'EPI_ISL_365779':0.000000006)0.789:0.000478505)0.770:0.000479155)0.000:0.000000006,(('EPI_ISL_336557':0.002403391,'EPI_ISL_396214':0.001437855)0.000:0.000000006,(((((('EPI_ISL_330952':0.001920664,(('EPI_ISL_378563':0.000479506,(('EPI_ISL_366497':0.0,'EPI_ISL_387268':0.0):0.000000006,'EPI_ISL_387272':0.000478202)0.953:0.001440319)0.956:0.001441240,('EPI_ISL_350554':0.003368375,'EPI_ISL_391595':0.003855442)0.590:0.000000006)0.000:0.000000006)0.924:0.000478605,('EPI_ISL_339060':0.000000006,(('EPI_ISL_332551':0.000479017,('EPI_ISL_332177':0.000000006,('EPI_ISL_338611':0.002891990,('EPI_ISL_364328':0.000479233,('EPI_ISL_357181':0.001921711,('EPI_ISL_364327':0.000479333,'EPI_ISL_364377':0.000959568)0.000:0.000000006)0.000:0.000000006)0.872:0.000961269)0.765:0.000478686)0.000:0.000000006)0.904:0.000478778,'EPI_ISL_418547':0.002887200)0.000:0.000000006)0.000:0.000000006)0.881:0.000478578,('EPI_ISL_305451':0.000957979,'EPI_ISL_377904':0.003377677)0.000:0.000000006)1.000:0.000000006,(('EPI_ISL_297473':0.0,'EPI_ISL_293134':0.0):0.000000006,('EPI_ISL_347060':0.000478110,('EPI_ISL_376564':0.000000006,'EPI_ISL_373449':0.000478363)0.000:0.000000006)0.972:0.001918526)0.000:0.000000006)0.000:0.000000006,'EPI_ISL_392519':0.001439704)0.000:0.000000006,('EPI_ISL_312097':0.000957798,'EPI_ISL_373410':0.000479927)0.000:0.000000006)1.000:0.000000006)0.000:0.000000006)0.000:0.000000006)0.000:0.000000006)0.378:0.000000052)0.002:0.000478121,(((('EPI_ISL_296073':0.000000006,'EPI_ISL_315003':0.001924216)0.955:0.001439872,(('EPI_ISL_320439':0.000961701,'EPI_ISL_331892':0.000961451)0.776:0.000477186,((('EPI_ISL_298383':0.000000006,'EPI_ISL_331409':0.000478412)0.902:0.000957923,('EPI_ISL_380069':0.004341515,'EPI_ISL_313507':0.003370484)0.000:0.000000006)0.493:0.000000006,('EPI_ISL_315784':0.001438144,((('EPI_ISL_357157':0.000955687,'EPI_ISL_357145':0.001446078)0.985:0.002914128,('EPI_ISL_372683':0.002887139,('EPI_ISL_335979':0.000000006,'EPI_ISL_335978':0.000000006)0.886:0.000965130)0.720:0.000463711)0.954:0.001939603,(('EPI_ISL_358759':0.000000006,'EPI_ISL_378565':0.000479127)0.984:0.002404421,(('EPI_ISL_346219':0.000957950,('EPI_ISL_335541':0.000478599,('EPI_ISL_340294':0.000959671,'EPI_ISL_380079':0.000478673)0.783:0.000479443)0.000:0.000000006)0.966:0.001438802,('EPI_ISL_350571':0.000000006,('EPI_ISL_349904':0.000959264,('EPI_ISL_338270':0.001920721,'EPI_ISL_346411':0.000959349)0.000:0.000000006)0.000:0.000000006)0.000:0.000000006)0.000:0.000000006)0.795:0.000479412)0.763:0.000479243)0.000:0.000000006)0.000:0.000000006)0.791:0.000957926)0.000:0.000000006,('EPI_ISL_285731':0.0,'EPI_ISL_288546':0.0):0.001439836)0.000:0.000000006,((((((('EPI_ISL_307894':0.000478903,('EPI_ISL_322440':0.000478467,'EPI_ISL_322489':0.000000006)0.783:0.000478520)0.787:0.000479575,(('EPI_ISL_332081':0.001920560,('EPI_ISL_376568':0.000478799,'EPI_ISL_311961':0.000000006)0.000:0.000000006)0.844:0.000478799,'EPI_ISL_275856':0.000478598)0.000:0.000000006)0.000:0.000000006,(('EPI_ISL_304329':0.000958654,'EPI_ISL_331252':0.001438928)0.000:0.000000006,'EPI_ISL_333863':0.000958146)0.000:0.000000006)0.000:0.000000006,((('EPI_ISL_320732':0.002896543,'EPI_ISL_339071':0.000477781)0.881:0.000961380,('EPI_ISL_416801':0.002887253,(((('EPI_ISL_349711':0.000955251,('EPI_ISL_365504':0.000000006,'EPI_ISL_351407':0.000479132)0.897:0.000962883)0.877:0.000965624,('EPI_ISL_346506':0.000958800,(('EPI_ISL_337015':0.0,'EPI_ISL_333652':0.0,'EPI_ISL_344187':0.0,'EPI_ISL_350582':0.0,'EPI_ISL_366118':0.0):0.000000006,('EPI_ISL_391127':0.001441332,'EPI_ISL_386835':0.000476899)0.928:0.001442620)0.000:0.000000006)0.000:0.000000006)0.806:0.000478213,((((((('EPI_ISL_481338':0.0,'EPI_ISL_534303':0.0):0.002406792,(((('EPI_ISL_2245461':0.003374562,'EPI_ISL_644654':0.000478963)0.000:0.000000006,(('EPI_ISL_430836':0.001439501,('EPI_ISL_404169':0.0,'EPI_ISL_412533':0.0):0.000000006)0.000:0.000000006,'EPI_ISL_717670':0.001440570)0.000:0.000000006)0.000:0.000000006,('EPI_ISL_402952':0.000478870,'EPI_ISL_1367569':0.001922083)0.000:0.000000006)0.719:0.000000006,('EPI_ISL_577616':0.000958828,'EPI_ISL_409051':0.000958146)0.743:0.000000006)0.000:0.000000006)0.977:0.002402544,'EPI_ISL_390681':0.001439983)0.000:0.000000006,(('EPI_ISL_390092':0.000478602,'EPI_ISL_378111':0.001439862)0.879:0.000959460,(((('EPI_ISL_378110':0.001438248,'EPI_ISL_400883':0.000000006)0.000:0.000000006,(('EPI_ISL_413233':0.001438058,((('EPI_ISL_429198':0.000478811,'EPI_ISL_485419':0.000478544)0.775:0.000478639,('EPI_ISL_398536':0.001940313,'EPI_ISL_516138':0.002902534)0.773:0.000466186)0.782:0.000480178,('EPI_ISL_12995117':0.001918705,('EPI_ISL_510015':0.001442184,('EPI_ISL_402203':0.000959096,('EPI_ISL_419385':0.001925691,('EPI_ISL_471388':0.000000006,'EPI_ISL_416767':0.000478569)0.952:0.000958328)0.000:0.000000006)0.752:0.000478976)0.982:0.002408116)0.000:0.000000006)0.870:0.000479124)0.000:0.000000006,'EPI_ISL_405728':0.002882797)0.000:0.000000006)0.000:0.000000006,(('EPI_ISL_405334':0.001438089,'EPI_ISL_485472':0.001920190)0.000:0.000000006,'EPI_ISL_409388':0.000478532)0.000:0.000000006)1.000:0.000000006,'EPI_ISL_367377':0.000957816)0.000:0.000000006)1.000:0.000000006)1.000:0.000000006,((('EPI_ISL_1296299':0.000000006,'EPI_ISL_419273':0.001440507)0.990:0.002409513,('EPI_ISL_424766':0.000481224,'EPI_ISL_409378':0.001441493)0.764:0.000479398)0.755:0.000478555,('EPI_ISL_429205':0.000477526,'EPI_ISL_498218':0.000961042)0.953:0.001441121)0.000:0.000000006)0.744:0.000000006,('EPI_ISL_414881':0.001921998,(((('EPI_ISL_416800':0.001439039,(('EPI_ISL_528874':0.000479034,(('EPI_ISL_424758':0.000000006,'EPI_ISL_424763':0.000958772)0.928:0.000478856,'EPI_ISL_2932739':0.001438715)0.000:0.000000006)0.884:0.000479102,'EPI_ISL_418532':0.000478801)0.000:0.000000006)1.000:0.000000006,('EPI_ISL_471287':0.000958498,('EPI_ISL_2462334':0.0,'EPI_ISL_409047':0.0,'EPI_ISL_410745':0.0,'EPI_ISL_378062':0.0,'EPI_ISL_415747':0.0):0.000000006)0.000:0.000000006)0.000:0.000000006,((('EPI_ISL_577622':0.001443170,(('EPI_ISL_463800':0.000478758,'EPI_ISL_412517':0.000000006)0.843:0.000478669,('EPI_ISL_391072':0.001439474,'EPI_ISL_1015492':0.000000006)0.000:0.000000006)0.882:0.000478747)0.000:0.000000006,'EPI_ISL_398208':0.000959440)0.000:0.000000006,(('EPI_ISL_491813':0.000475947,'EPI_ISL_413736':0.001929158)0.932:0.001447694,(('EPI_ISL_413665':0.000958712,(('EPI_ISL_487047':0.000958870,('EPI_ISL_398663':0.000478381,('EPI_ISL_415690':0.000957745,'EPI_ISL_409419':0.001440124)0.000:0.000000006)0.000:0.000000006)0.901:0.000478581,(((('EPI_ISL_418543':0.000478691,('EPI_ISL_400851':0.000479020,('EPI_ISL_412025':0.000478828,(('EPI_ISL_398539':0.0,'EPI_ISL_404747':0.0):0.000000006,'EPI_ISL_400028':0.001441868)0.000:0.000000006)0.000:0.000000006)0.835:0.000478781)0.000:0.000000006,('EPI_ISL_411990':0.000958313,('EPI_ISL_405417':0.000958189,'EPI_ISL_421119':0.001438592)0.000:0.000000006)1.000:0.000000006)1.000:0.000000006,(((((('EPI_ISL_407955':0.0,'EPI_ISL_428031':0.0):0.000478983,'EPI_ISL_402415':0.000000006)0.852:0.000478783,'EPI_ISL_404583':0.000478781)0.000:0.000000006,'EPI_ISL_412179':0.001438597)0.000:0.000000006,'EPI_ISL_594224':0.001440092)0.000:0.000000006,('EPI_ISL_405462':0.000958310,'EPI_ISL_471534':0.001920983)0.000:0.000000006)0.000:0.000000006)0.000:0.000000006,'EPI_ISL_414854':0.000478948)0.000:0.000000006)0.781:0.000478401)0.802:0.000479978,('EPI_ISL_471533':0.001443618,'EPI_ISL_471535':0.000480049)0.960:0.001923386)0.523:0.000000006)0.000:0.000000006)1.000:0.000000006)0.000:0.000000006,('EPI_ISL_455815':0.000958019,'EPI_ISL_584002':0.000957876)0.000:0.000000006)0.000:0.000000006)0.913:0.000958183)0.744:0.000000006,'EPI_ISL_485475':0.000958302)0.481:0.000479510)0.814:0.000479591,'EPI_ISL_402209':0.000478844)0.000:0.000000006)0.957:0.001439042)0.000:0.000000006,'EPI_ISL_320288':0.000958846)0.000:0.000000006)0.000:0.000000006,(((('EPI_ISL_316439':0.003374358,'EPI_ISL_376638':0.000478736)0.000:0.000000006,'EPI_ISL_296151':0.001439174)0.000:0.000000006,('EPI_ISL_335668':0.000478345,'EPI_ISL_342260':0.000959852)0.929:0.001440127)0.000:0.000000006,(('EPI_ISL_286862':0.000479756,('EPI_ISL_336696':0.000961354,'EPI_ISL_322083':0.001441319)0.763:0.000477893)0.000:0.000000006,('EPI_ISL_15082413':0.000478825,'EPI_ISL_302267':0.000000006)0.941:0.001440934)0.000:0.000000006)0.000:0.000000006)0.000:0.000000006,'EPI_ISL_4055901':0.001439190)0.831:0.000478625,'EPI_ISL_302554':0.000000006)0.000:0.000000006)0.000:0.000000006)0.931:0.000478531,('EPI_ISL_303220':0.001918908,(((((('EPI_ISL_296434':0.000478706,('EPI_ISL_311649':0.002883700,'EPI_ISL_338432':0.001445656)0.000:0.000000006)0.847:0.000478393,((('EPI_ISL_293132':0.001919388,((((('EPI_ISL_275785':0.000477985,'EPI_ISL_274452':0.000000006)0.880:0.000478165,('EPI_ISL_255585':0.001437862,((((('EPI_ISL_320342':0.001440262,((('EPI_ISL_336693':0.001439732,('EPI_ISL_396561':0.000479111,'EPI_ISL_321209':0.000000006)0.000:0.000000006)0.987:0.001921026,((('EPI_ISL_330970':0.000959617,('EPI_ISL_332970':0.0,'EPI_ISL_332185':0.0):0.000478788)0.000:0.000000006,'EPI_ISL_331844':0.001440144)0.000:0.000000006,(('EPI_ISL_342207':0.000958590,('EPI_ISL_350574':0.000478415,('EPI_ISL_330159':0.001440047,'EPI_ISL_332950':0.000000006)0.000:0.000000006)0.909:0.000478615)0.000:0.000000006,('EPI_ISL_340376':0.0,'EPI_ISL_329834':0.0,'EPI_ISL_391587':0.0):0.000000006)0.000:0.000000006)0.000:0.000000006)0.939:0.001439374,(('EPI_ISL_330025':0.001921371,(('EPI_ISL_378922':0.001920736,(('EPI_ISL_331542':0.0,'EPI_ISL_330503':0.0):0.000479510,'EPI_ISL_339061':0.000479797)0.000:0.000000006)0.869:0.000478662,'EPI_ISL_360533':0.000958298)0.000:0.000000006)0.000:0.000000006,('EPI_ISL_396825':0.000000006,'EPI_ISL_339058':0.000957430)0.999:0.004340989)0.802:0.000477983)0.773:0.000483693)0.778:0.000476689,('EPI_ISL_332178':0.000960780,'EPI_ISL_336710':0.000477951)0.869:0.000960658)0.802:0.000479117,((((('EPI_ISL_296511':0.003369609,(('EPI_ISL_302560':0.000958803,(('EPI_ISL_303061':0.000957745,((((('EPI_ISL_300816':0.001439713,'EPI_ISL_283174':0.001439211)0.000:0.000000006,('EPI_ISL_296447':0.000000006,'EPI_ISL_376591':0.000959679)0.996:0.003370983)0.822:0.000478402,((('EPI_ISL_331077':0.000964323,('EPI_ISL_331842':0.000482500,'EPI_ISL_308925':0.000000006)0.752:0.000476415)0.971:0.001924941,(('EPI_ISL_293062':0.0,'EPI_ISL_309437':0.0):0.000480120,'EPI_ISL_286062':0.001443350)0.760:0.000477503)0.779:0.000480123,((((('EPI_ISL_292040':0.002409961,'EPI_ISL_293711':0.001929264)0.751:0.000474030,((('EPI_ISL_305793':0.001450518,('EPI_ISL_300223':0.000479035,('EPI_ISL_291621':0.000000006,('EPI_ISL_299814':0.001440328,'EPI_ISL_312770':0.001440074)0.000:0.000000006)0.000:0.000000006)0.933:0.001449820)0.765:0.000470341,(('EPI_ISL_338566':0.000478688,'EPI_ISL_319711':0.000000006)0.957:0.001440507,((('EPI_ISL_284921':0.0,'EPI_ISL_274681':0.0):0.000000006,'EPI_ISL_284895':0.000478614)0.000:0.000000006,((('EPI_ISL_281877':0.000958570,(('EPI_ISL_285892':0.0,'EPI_ISL_281808':0.0):0.000000006,('EPI_ISL_281746':0.000478762,('EPI_ISL_321913':0.000000006,'EPI_ISL_320808':0.000959367)0.947:0.001440028)0.730:0.000000006)0.000:0.000000006)0.945:0.001439370,(((('EPI_ISL_268241':0.000957926,'EPI_ISL_308975':0.002888906)0.000:0.000000006,'EPI_ISL_312609':0.001439096)0.000:0.000000006,'EPI_ISL_286127':0.000959106)0.000:0.000000006,('EPI_ISL_291705':0.002885864,('EPI_ISL_296523':0.000000006,'EPI_ISL_275943':0.002404550)0.957:0.001439791)0.000:0.000000006)0.000:0.000000006)1.000:0.000000006,('EPI_ISL_258368':0.000478750,'EPI_ISL_277491':0.000958021)0.000:0.000000006)0.000:0.000000006)0.000:0.000000006)0.918:0.000957806)0.000:0.000000006,(('EPI_ISL_299688':0.003857217,('EPI_ISL_339067':0.002402167,(((('EPI_ISL_282147':0.000000006,'EPI_ISL_331067':0.000957499)0.000:0.000000006,'EPI_ISL_282889':0.000478292)0.000:0.000000006,'EPI_ISL_396230':0.000000006)0.000:0.000000006,('EPI_ISL_284661':0.000479970,('EPI_ISL_331843':0.000479237,('EPI_ISL_327742':0.0,'EPI_ISL_308933':0.0,'EPI_ISL_327733':0.0):0.000000006)0.985:0.002402520)0.770:0.000477355)0.777:0.000479617)0.772:0.000477854)0.773:0.000479366,('EPI_ISL_281575':0.000478073,(((('EPI_ISL_313687':0.000478631,((((((((('EPI_ISL_360568':0.0,'EPI_ISL_14925571':0.0,'EPI_ISL_320285':0.0):0.000000006,(((((('EPI_ISL_355634':0.000478381,'EPI_ISL_356303':0.000000006)0.995:0.002410229,((((((('EPI_ISL_330916':0.0,'EPI_ISL_329795':0.0):0.000000006,'EPI_ISL_334104':0.000960252)0.872:0.000479097,('EPI_ISL_380071':0.002416218,((('EPI_ISL_377468':0.000961197,('EPI_ISL_340295':0.000479777,'EPI_ISL_334193':0.000000006)0.000:0.000000006)0.931:0.000479450,(('EPI_ISL_341075':0.000000006,((('EPI_ISL_355567':0.000479502,('EPI_ISL_355647':0.001442343,'EPI_ISL_354076':0.001441328)0.000:0.000000006)0.932:0.000959969,(((('EPI_ISL_378923':0.000000006,(((((('EPI_ISL_418521':0.000000006,'EPI_ISL_402479':0.000961677)0.919:0.000960685,'EPI_ISL_412388':0.000479824)0.000:0.000000006,('EPI_ISL_408458':0.000000006,'EPI_ISL_487242':0.000480063)0.930:0.000960772)0.000:0.000000006,'EPI_ISL_404593':0.000000006)0.000:0.000000006,'EPI_ISL_399840':0.000479934)0.966:0.001442265,(('EPI_ISL_412139':0.000963793,('EPI_ISL_517673':0.000479842,'EPI_ISL_517676':0.000481055)0.881:0.000963942)0.941:0.001444838,(((('EPI_ISL_391081':0.000479860,(('EPI_ISL_403967':0.000962116,(((('EPI_ISL_365841':0.001443089,('EPI_ISL_400292':0.000960174,'EPI_ISL_419271':0.000961447)0.000:0.000000006)0.848:0.000479699,((('EPI_ISL_403215':0.001925840,'EPI_ISL_418546':0.002417270)0.701:0.000000006,(('EPI_ISL_428003':0.002894268,('EPI_ISL_414711':0.000962061,'EPI_ISL_405478':0.000000006)0.000:0.000000006)0.951:0.001442791,(('EPI_ISL_409105':0.000480622,('EPI_ISL_404608':0.0,'EPI_ISL_412185':0.0):0.000000006)0.944:0.000961543,(((((((((((('EPI_ISL_386834':0.0,'EPI_ISL_416794':0.0,'EPI_ISL_400038':0.0):0.000000006,('EPI_ISL_395400':0.000960275,((('EPI_ISL_398834':0.000000006,('EPI_ISL_397008':0.000480469,'EPI_ISL_397007':0.000000006)0.950:0.000961623)0.837:0.000480387,(((((('EPI_ISL_15393520':0.000000006,'EPI_ISL_15394429':0.000480088)1.000:0.005845773,(('EPI_ISL_2932451':0.000963229,'EPI_ISL_15610639':0.002909930)0.952:0.001935064,('EPI_ISL_3100992':0.001926505,((('EPI_ISL_3100997':0.000480304,('EPI_ISL_447885':0.0,'EPI_ISL_516135':0.0):0.001443339)0.000:0.000000006,((((('EPI_ISL_14862713':0.000485074,'EPI_ISL_14862594':0.000478771)0.997:0.003883117,('EPI_ISL_1296361':0.000480805,('EPI_ISL_1064135':0.0,'EPI_ISL_4080559':0.0):0.000000006)0.000:0.000000006)0.936:0.000962770,((('EPI_ISL_5327622':0.0,'EPI_ISL_5984033':0.0):0.000481092,('EPI_ISL_1367568':0.000000006,'EPI_ISL_1367579':0.000480320)0.984:0.001927560)0.000:0.000000006,((('EPI_ISL_766854':0.000000006,('EPI_ISL_5327617':0.001446347,'EPI_ISL_4221815':0.001445317)0.000:0.000000006)0.932:0.000480685,'EPI_ISL_1296329':0.000000006)0.000:0.000000006,('EPI_ISL_717646':0.0,'EPI_ISL_717647':0.0,'EPI_ISL_883863':0.0):0.000480604)0.000:0.000000006)0.000:0.000000006)0.921:0.000480493,('EPI_ISL_11499446':0.000480658,'EPI_ISL_11499448':0.000000006)0.992:0.002896491)0.000:0.000000006,'EPI_ISL_732327':0.000480280)0.000:0.000000006)0.000:0.000000006,('EPI_ISL_1296313':0.0,'EPI_ISL_1292813':0.0,'EPI_ISL_2233233':0.0,'EPI_ISL_1064126':0.0):0.000000006)0.000:0.000000006)0.000:0.000000006)0.873:0.000960285)0.856:0.000966898,((((((((('EPI_ISL_4373488':0.001456886,'EPI_ISL_10828529':0.002421996)0.723:0.000473945,(((('EPI_ISL_9359973':0.000000006,('EPI_ISL_13885638':0.000000006,'EPI_ISL_8929301':0.000000006)0.920:0.000481027)0.000:0.000000006,(('EPI_ISL_11112383':0.000480641,'EPI_ISL_14797464':0.001445113)0.000:0.000000006,(('EPI_ISL_9383693':0.000000006,'EPI_ISL_12343197':0.000480673)0.000:0.000000006,('EPI_ISL_12839670':0.0,'EPI_ISL_10945421':0.0,'EPI_ISL_11155014':0.0):0.000000006)0.000:0.000000006)0.827:0.000480882)0.970:0.001937276,(('EPI_ISL_12942762':0.000963785,'EPI_ISL_12219491':0.000482206)0.897:0.000963121,(((('EPI_ISL_5365839':0.0,'EPI_ISL_4005790':0.0):0.000480770,('EPI_ISL_14854642':0.000961861,(((('EPI_ISL_6852312':0.000962015,('EPI_ISL_7692008':0.000482221,'EPI_ISL_7692006':0.000480520)0.770:0.000481579)0.770:0.000479670,((('EPI_ISL_8377573':0.0,'EPI_ISL_5935329':0.0):0.000000006,((('EPI_ISL_10826909':0.000480351,((((('EPI_ISL_5419119':0.000961277,(((((('EPI_ISL_14610709':0.000480769,('EPI_ISL_6424987':0.0,'EPI_ISL_14836412':0.0):0.000000006)0.359:0.000000006,(('EPI_ISL_12579700':0.000643370,(('EPI_ISL_11814493':0.000480067,'EPI_ISL_12579694':0.000000006)0.071:0.000000052,(('EPI_ISL_11814507':0.0,'EPI_ISL_10073545':0.0,'EPI_ISL_14951630':0.0):0.000000006,('EPI_ISL_14862583':0.000480612,'EPI_ISL_12839651':0.000961430)0.000:0.000000006)0.000:0.000000006)0.003:0.000480117)0.005:0.000000290,'EPI_ISL_12607368':0.001220804)1.000:0.000000052)0.000:0.000000006,(('EPI_ISL_15394431':0.001926260,('EPI_ISL_14115546':0.001928673,'EPI_ISL_15610646':0.001928204)0.000:0.000000006)0.843:0.000480074,'EPI_ISL_13897295':0.001925643)0.000:0.000000006)0.000:0.000000006,('EPI_ISL_9401936':0.000961088,'EPI_ISL_14836417':0.000962200)0.000:0.000000006)0.000:0.000000006,(((('EPI_ISL_14145098':0.000000006,('EPI_ISL_12666613':0.000000006,('EPI_ISL_13897102':0.0,'EPI_ISL_14862550':0.0):0.000000006)0.000:0.000000006)0.932:0.000480309,('EPI_ISL_14835706':0.000000006,'EPI_ISL_13163892':0.000480486)0.000:0.000000006)0.000:0.000000006,'EPI_ISL_12631942':0.000573068)0.927:0.000961676,('EPI_ISL_8808407':0.001444920,'EPI_ISL_9346129':0.001442928)0.000:0.000000006)0.000:0.000000006)0.000:0.000000006,(((('EPI_ISL_13892660':0.000480006,('EPI_ISL_14326680':0.000000006,'EPI_ISL_14328719':0.000479996)0.912:0.000960777)0.000:0.000000006,('EPI_ISL_14466053':0.000961966,'EPI_ISL_14542057':0.001443646)0.000:0.000000006)0.000:0.000000006,('EPI_ISL_9483656':0.0,'EPI_ISL_9527971':0.0,'EPI_ISL_12142156':0.0,'EPI_ISL_9402010':0.0,'EPI_ISL_14542061':0.0):0.000000006)0.000:0.000000006,('EPI_ISL_15690711':0.001924922,'EPI_ISL_14901923':0.000481560)0.000:0.000000006)0.938:0.000480012)0.937:0.000961249)0.000:0.000000006,('EPI_ISL_11497691':0.000480231,'EPI_ISL_11956824':0.000000006)0.872:0.000480147)0.834:0.000480215,(((((('EPI_ISL_13531185':0.000480091,('EPI_ISL_12579899':0.000000006,'EPI_ISL_11323853':0.000479936)0.000:0.000000006)0.910:0.000480129,((('EPI_ISL_13148850':0.0,'EPI_ISL_8808394':0.0,'EPI_ISL_14036328':0.0,'EPI_ISL_12713357':0.0):0.000000006,(('EPI_ISL_14848017':0.000961413,'EPI_ISL_14847580':0.000000006)0.836:0.000480164,(('EPI_ISL_13284622':0.000961358,'EPI_ISL_11497384':0.000480300)0.730:0.000000006,(('EPI_ISL_11171198':0.000480273,(('EPI_ISL_13044321':0.000000006,(('EPI_ISL_9109813':0.000000006,'EPI_ISL_15610787':0.003388124)0.822:0.000480425,(('EPI_ISL_15610781':0.002598086,('EPI_ISL_15610784':0.000486613,'EPI_ISL_15504814':0.000000006)0.000:0.000000006)0.945:0.001028679,'EPI_ISL_13631779':0.000480388)0.000:0.000000006)0.932:0.001030015)0.836:0.000513663,'EPI_ISL_12240160':0.000000006)0.994:0.000000006)0.426:0.000000006,('EPI_ISL_9707563':0.000480890,(((('EPI_ISL_10626833':0.0,'EPI_ISL_12942860':0.0,'EPI_ISL_11496669':0.0,'EPI_ISL_13580805':0.0):0.000000006,'EPI_ISL_13284276':0.000480376)0.000:0.000000006,('EPI_ISL_12240207':0.000480616,('EPI_ISL_13148929':0.000962099,'EPI_ISL_14862732':0.000961766)0.000:0.000000006)0.000:0.000000006)1.000:0.000000006,('EPI_ISL_9250472':0.000961662,'EPI_ISL_11496666':0.000480426)0.746:0.000000006)0.000:0.000000006)0.840:0.000480338)0.435:0.000000006)0.000:0.000000006)0.440:0.000000006)0.000:0.000000006,'EPI_ISL_8636566':0.000480162)0.896:0.000514201)0.000:0.000000006,(('EPI_ISL_12109598':0.000480444,('EPI_ISL_12710552':0.000000006,('EPI_ISL_11532843':0.000480357,('EPI_ISL_7256897':0.0,'EPI_ISL_7257058':0.0):0.000480277)0.000:0.000000006)0.000:0.000000006)0.882:0.000480273,('EPI_ISL_9483027':0.000480541,('EPI_ISL_9401961':0.000000006,'EPI_ISL_9775384':0.000962770)0.000:0.000000006)0.000:0.000000006)0.855:0.000480324)0.000:0.000000006,('EPI_ISL_12219333':0.000000006,'EPI_ISL_9650307':0.000482047)0.860:0.000480463)0.433:0.000000006,('EPI_ISL_12240107':0.0,'EPI_ISL_8770012':0.0,'EPI_ISL_12240181':0.0):0.000000006)0.441:0.000000006,'EPI_ISL_9388970':0.001443437)0.433:0.000000006)0.000:0.000000006,'EPI_ISL_12713355':0.000961723)0.448:0.000000006,('EPI_ISL_12206272':0.000962345,(('EPI_ISL_13885635':0.000000006,'EPI_ISL_13471376':0.000000006)0.960:0.000961307,'EPI_ISL_11403526':0.000000006)0.000:0.000000006)0.858:0.000480193)0.000:0.000000006)0.425:0.000000006,'EPI_ISL_10826382':0.000480166)0.000:0.000000006,'EPI_ISL_3837314':0.000480731)0.000:0.000000006)0.427:0.000000006,('EPI_ISL_6915293':0.000000006,'EPI_ISL_5935488':0.000481475)0.862:0.000480166)0.438:0.000000006)0.000:0.000000006,((((((('EPI_ISL_13892749':0.000480741,'EPI_ISL_9528028':0.000480535)0.000:0.000000006,(('EPI_ISL_9593265':0.000480936,'EPI_ISL_9492447':0.000480727)0.000:0.000000006,'EPI_ISL_8882124':0.002412778)0.833:0.000480682)0.000:0.000000006,('EPI_ISL_15025110':0.001444589,'EPI_ISL_11766277':0.000977308)0.000:0.000000006)0.000:0.000000006,'EPI_ISL_15393528':0.000480645)0.000:0.000000006,(((('EPI_ISL_11814503':0.0,'EPI_ISL_9995004':0.0):0.000480645,'EPI_ISL_12219438':0.000963145)0.000:0.000000006,('EPI_ISL_11814593':0.0,'EPI_ISL_12240123':0.0,'EPI_ISL_11403075':0.0,'EPI_ISL_12141757':0.0,'EPI_ISL_6852550':0.0,'EPI_ISL_13344638':0.0,'EPI_ISL_15288589':0.0):0.000000006)0.000:0.000000006,(('EPI_ISL_12647001':0.000000006,'EPI_ISL_14509033':0.001445990)0.861:0.000000006,'EPI_ISL_10493004':0.000961797)0.000:0.000000006)1.000:0.000000006)0.000:0.000000006,(('EPI_ISL_12219327':0.000480617,('EPI_ISL_9714206':0.0,'EPI_ISL_14906769':0.0):0.000000006)0.000:0.000000006,'EPI_ISL_12809120':0.000000006)0.000:0.000000006)0.000:0.000000006,('EPI_ISL_13163873':0.000000006,'EPI_ISL_12142307':0.000000006)0.857:0.000480683)0.848:0.000480406)0.429:0.000000006,(('EPI_ISL_3837459':0.000000006,(('EPI_ISL_15394421':0.000961391,('EPI_ISL_10434299':0.000961973,('EPI_ISL_11217737':0.000964939,'EPI_ISL_14328717':0.000966781)0.913:0.001444754)0.000:0.000000006)0.000:0.000000006,('EPI_ISL_13655559':0.002411703,(((('EPI_ISL_9390623':0.000000006,(((((('EPI_ISL_14883640':0.000000006,'EPI_ISL_14951642':0.002412847)0.000:0.000000006,'EPI_ISL_14862561':0.000480790)0.000:0.000000006,('EPI_ISL_15641743':0.000000006,'EPI_ISL_15260058':0.000000006)0.000:0.000000006)1.000:0.000000006,((('EPI_ISL_14836419':0.000481065,(('EPI_ISL_14751120':0.0,'EPI_ISL_14928430':0.0):0.000000006,'EPI_ISL_13324719':0.000481001)0.000:0.000000006)0.000:0.000000006,'EPI_ISL_15215327':0.001930892)0.000:0.000000006,('EPI_ISL_14924368':0.000480587,'EPI_ISL_13897157':0.000481275)0.000:0.000000006)1.000:0.000000006)0.000:0.000000006,('EPI_ISL_14862736':0.001441383,'EPI_ISL_14951644':0.001363047)0.764:0.000572676)0.843:0.000480668,('EPI_ISL_9650320':0.000481138,((((('EPI_ISL_14036100':0.000963110,('EPI_ISL_15610644':0.000963242,('EPI_ISL_15505742':0.000961366,(((('EPI_ISL_14863856':0.000961699,('EPI_ISL_15544290':0.000481250,('EPI_ISL_15058996':0.0,'EPI_ISL_15058762':0.0):0.000000006)0.925:0.000961824)0.000:0.000000006,(('EPI_ISL_14751131':0.0,'EPI_ISL_15447084':0.0,'EPI_ISL_15602028':0.0):0.000000006,(('EPI_ISL_15641734':0.000480225,('EPI_ISL_15714975':0.000962695,'EPI_ISL_15190796':0.000000006)0.843:0.000480659)0.467:0.000000006,'EPI_ISL_15610773':0.002411925)0.000:0.000000006)0.000:0.000000006)0.000:0.000000006,'EPI_ISL_14466707':0.001442930)0.000:0.000000006,('EPI_ISL_13897082':0.000480229,('EPI_ISL_15394443':0.000000006,'EPI_ISL_14727214':0.000480727)0.000:0.000000006)0.000:0.000000006)0.000:0.000000006)0.818:0.000480396)0.000:0.000000006)0.843:0.000481077,('EPI_ISL_13284698':0.000481836,'EPI_ISL_14862585':0.002413740)0.779:0.000480971)0.000:0.000000006,(('EPI_ISL_9009478':0.0,'EPI_ISL_12240182':0.0,'EPI_ISL_9390611':0.0,'EPI_ISL_8814327':0.0,'EPI_ISL_8810275':0.0):0.000000006,'EPI_ISL_15363454':0.002412531)0.000:0.000000006)0.000:0.000000006,(((('EPI_ISL_14797552':0.000000006,'EPI_ISL_13163867':0.000000006)0.000:0.000000006,('EPI_ISL_14218931':0.001445003,((('EPI_ISL_12142181':0.000962891,('EPI_ISL_11669433':0.000481364,'EPI_ISL_12142220':0.001032752)0.726:0.000000052)0.000:0.000000006,'EPI_ISL_14509111':0.000963444)0.000:0.000000006,'EPI_ISL_12142172':0.000480776)0.000:0.000000006)0.924:0.000480749)0.850:0.000480688,('EPI_ISL_13148932':0.000480875,('EPI_ISL_14797562':0.000000006,('EPI_ISL_12109559':0.0,'EPI_ISL_13284055':0.0):0.000000006)0.000:0.000000006)0.848:0.000480730)0.000:0.000000006,'EPI_ISL_9383899':0.000481424)0.879:0.000480688)0.000:0.000000006,('EPI_ISL_11814591':0.000962259,'EPI_ISL_12809072':0.001447545)0.000:0.000000006)1.000:0.000000006)0.000:0.000000006)0.000:0.000000006)0.000:0.000000006,('EPI_ISL_10828540':0.000962408,'EPI_ISL_11956883':0.000480686)0.804:0.000000006)0.000:0.000000006,(('EPI_ISL_12219337':0.000000006,('EPI_ISL_12219432':0.000000006,'EPI_ISL_15689346':0.002414708)0.692:0.000000006)0.000:0.000000006,'EPI_ISL_12219451':0.000481065)0.868:0.000481119)0.866:0.000480510,'EPI_ISL_10626779':0.000963197)0.000:0.000000006)1.000:0.000000006)0.000:0.000000006)0.000:0.000000006,'EPI_ISL_14854650':0.000962636)0.845:0.000480320)0.000:0.000000006)0.856:0.000513582)0.746:0.000000006,'EPI_ISL_12219581':0.000000006)0.000:0.000000006,'EPI_ISL_9401986':0.000480656)0.773:0.000515117)0.769:0.000516075)0.787:0.000511690,((('EPI_ISL_1064118':0.0,'EPI_ISL_1064117':0.0):0.000000006,'EPI_ISL_2918652':0.000479994)0.982:0.002410359,('EPI_ISL_4080566':0.000479937,('EPI_ISL_3534317':0.000960104,('EPI_ISL_3794366':0.000960363,'EPI_ISL_956319':0.000479573)0.000:0.000000006)0.963:0.001442021)0.000:0.000000006)0.862:0.000480120)0.000:0.000000006)0.000:0.000000006,((('EPI_ISL_5935277':0.001445260,(('EPI_ISL_9527986':0.000475009,'EPI_ISL_13163844':0.001453366)0.990:0.003397676,(('EPI_ISL_8576476':0.000480736,(('EPI_ISL_12219329':0.0,'EPI_ISL_8557865':0.0):0.000000006,'EPI_ISL_13970495':0.000480257)0.910:0.000963669)0.759:0.000482007,('EPI_ISL_8694325':0.003399457,'EPI_ISL_11112336':0.000965937)0.773:0.000479393)0.780:0.000478420)0.727:0.000481498)0.781:0.000482794,(((('EPI_ISL_6157758':0.003404724,'EPI_ISL_3085357':0.000973155)0.763:0.000471846,('EPI_ISL_12240101':0.002901604,('EPI_ISL_9198200':0.000000006,'EPI_ISL_14862578':0.003864784)0.473:0.000479230)0.766:0.000482086)0.000:0.000000006,('EPI_ISL_5332896':0.0,'EPI_ISL_1064119':0.0,'EPI_ISL_5332903':0.0):0.000000006)0.700:0.000000006,('EPI_ISL_860634':0.001443559,(('EPI_ISL_3855650':0.002437793,'EPI_ISL_11956638':0.003904854)0.863:0.000943670,('EPI_ISL_12240175':0.003390208,('EPI_ISL_9533483':0.000476289,('EPI_ISL_12717530':0.000963308,'EPI_ISL_13897069':0.000962488)0.782:0.000486365)0.974:0.002427526)0.752:0.000478251)0.805:0.000480758)0.737:0.000000006)0.000:0.000000006)0.000:0.000000006,('EPI_ISL_9988855':0.001443362,('EPI_ISL_14863103':0.001928129,'EPI_ISL_7602460':0.000000006)0.000:0.000000006)0.965:0.001443070)0.831:0.000480616)0.440:0.000000006,'EPI_ISL_1760817':0.001446088)0.435:0.000000006,(('EPI_ISL_9029224':0.000000006,('EPI_ISL_6564988':0.000962432,('EPI_ISL_5056427':0.0,'EPI_ISL_5056474':0.0):0.000000006)0.970:0.001444967)0.842:0.000480522,('EPI_ISL_1296360':0.000962980,('EPI_ISL_882816':0.0,'EPI_ISL_1296354':0.0):0.000000006)0.000:0.000000006)0.858:0.000480421)0.435:0.000000006,(((('EPI_ISL_2234358':0.000000006,(('EPI_ISL_12107439':0.0,'EPI_ISL_6940691':0.0,'EPI_ISL_9401980':0.0):0.000000006,('EPI_ISL_11171190':0.000481883,(((('EPI_ISL_11403628':0.000481246,('EPI_ISL_11496562':0.000481033,(('EPI_ISL_9527987':0.0,'EPI_ISL_11496590':0.0,'EPI_ISL_11496573':0.0):0.000000006,('EPI_ISL_11171204':0.000965730,'EPI_ISL_11496574':0.000481322)0.000:0.000000006)0.000:0.000000006)0.924:0.000963225)0.725:0.000000006,((('EPI_ISL_13044313':0.001446581,('EPI_ISL_9359980':0.000963016,'EPI_ISL_11403622':0.000481357)0.000:0.000000006)0.000:0.000000006,('EPI_ISL_11129275':0.0,'EPI_ISL_8808405':0.0,'EPI_ISL_10492746':0.0):0.000000006)0.000:0.000000006,('EPI_ISL_13892742':0.000481016,('EPI_ISL_13284275':0.000000006,('EPI_ISL_13284192':0.001444895,('EPI_ISL_14853313':0.001445667,'EPI_ISL_12641732':0.000480940)0.000:0.000000006)1.000:0.000000006)0.000:0.000000006)0.869:0.000481117)0.000:0.000000006)0.000:0.000000006,'EPI_ISL_13044314':0.000963291)0.847:0.000481117,'EPI_ISL_9524987':0.000000006)0.000:0.000000006)0.889:0.000480948)0.917:0.000480959)0.958:0.001444698,('EPI_ISL_12850879':0.002409431,((((((('EPI_ISL_13431265':0.000480038,('EPI_ISL_10626850':0.000479910,('EPI_ISL_10678452':0.000000006,'EPI_ISL_14863123':0.001925696)0.000:0.000000006)0.000:0.000000006)0.000:0.000000006,(('EPI_ISL_4005771':0.000000006,'EPI_ISL_9525010':0.000960243)0.782:0.000479758,('EPI_ISL_14931831':0.000479625,(('EPI_ISL_8429138':0.0,'EPI_ISL_14931754':0.0,'EPI_ISL_14928343':0.0,'EPI_ISL_13054659':0.0,'EPI_ISL_8558099':0.0,'EPI_ISL_8558077':0.0,'EPI_ISL_8558097':0.0):0.000000006,('EPI_ISL_7404288':0.000479687,('EPI_ISL_11958526':0.000000006,'EPI_ISL_11532892':0.000479424)0.906:0.000479513)0.000:0.000000006)0.000:0.000000006)0.780:0.000480217)0.942:0.001444330)0.840:0.000480128,('EPI_ISL_13885639':0.000482358,'EPI_ISL_4080565':0.001446741)0.784:0.000479496)0.000:0.000000006,('EPI_ISL_9401999':0.000480513,('EPI_ISL_11496575':0.000961848,('EPI_ISL_9713658':0.001445494,'EPI_ISL_14870517':0.000962358)0.000:0.000000006)0.984:0.002411725)0.000:0.000000006)0.903:0.000000006,('EPI_ISL_14198762':0.002411660,('EPI_ISL_3102210':0.000480418,((('EPI_ISL_7637993':0.0,'EPI_ISL_2932453':0.0):0.000000006,('EPI_ISL_6854988':0.002411568,(('EPI_ISL_9390614':0.0,'EPI_ISL_9390604':0.0,'EPI_ISL_9390625':0.0):0.000479416,'EPI_ISL_5933273':0.000965095)0.795:0.000481552)0.000:0.000000006)1.000:0.000000006,((('EPI_ISL_14727211':0.000482624,'EPI_ISL_12240150':0.000962809)0.962:0.001935737,(('EPI_ISL_5034086':0.001030844,('EPI_ISL_12107787':0.000000006,((('EPI_ISL_12339066':0.000962432,('EPI_ISL_9346117':0.000962292,'EPI_ISL_9383896':0.002414588)0.000:0.000000006)0.116:0.000000006,'EPI_ISL_6306128':0.000000006)0.000:0.000000006,(('EPI_ISL_12839600':0.001929052,'EPI_ISL_8808670':0.000480820)0.000:0.000000006,('EPI_ISL_12240179':0.000962335,'EPI_ISL_14862603':0.000962526)0.000:0.000000006)1.000:0.000000006)0.000:0.000000006)0.790:0.000480310)0.891:0.000966379,'EPI_ISL_3534318':0.000962114)0.000:0.000000006)0.961:0.001444332,(('EPI_ISL_13089778':0.000480345,('EPI_ISL_12666615':0.000964850,'EPI_ISL_9346123':0.002421399)0.768:0.000478886)0.000:0.000000006,'EPI_ISL_6940689':0.000964663)0.000:0.000000006)0.000:0.000000006)0.000:0.000000006)0.000:0.000000006)0.379:0.000000006)0.000:0.000000006,('EPI_ISL_12107444':0.000961926,('EPI_ISL_9988839':0.001444178,('EPI_ISL_14819775':0.002917426,('EPI_ISL_13175661':0.000964988,('EPI_ISL_10434306':0.000481731,'EPI_ISL_15394061':0.000963851)0.757:0.000479043)0.854:0.000956654)0.987:0.002918895)0.000:0.000000006)0.000:0.000000006)1.000:0.000000006,('EPI_ISL_12240209':0.000965442,('EPI_ISL_13811812':0.000480900,('EPI_ISL_11887876':0.0,'EPI_ISL_12429505':0.0,'EPI_ISL_13897360':0.0):0.000000006)0.923:0.001446369)0.769:0.000479065)0.000:0.000000006)0.511:0.000000006)0.000:0.000000006,'EPI_ISL_10493091':0.001927253)0.905:0.000963658,'EPI_ISL_965037':0.000480946)0.796:0.000480596)0.000:0.000000006,('EPI_ISL_1563629':0.000480712,(('EPI_ISL_14836418':0.001925508,('EPI_ISL_12107788':0.000480194,(((((('EPI_ISL_9640025':0.000964513,'EPI_ISL_12916951':0.001446304)0.789:0.000479490,(('EPI_ISL_14005328':0.001924990,((((('EPI_ISL_8814338':0.0,'EPI_ISL_8636606':0.0):0.000479912,'EPI_ISL_12839615':0.000960602)0.000:0.000000006,'EPI_ISL_13970480':0.000480050)0.000:0.000000006,('EPI_ISL_13885650':0.001444063,('EPI_ISL_12495162':0.001932828,'EPI_ISL_9260865':0.000966620)0.760:0.000476893)0.741:0.000000006)1.000:0.000000006,(('EPI_ISL_13970484':0.0,'EPI_ISL_13970477':0.0):0.000000006,('EPI_ISL_12109533':0.0,'EPI_ISL_11955903':0.0):0.000960470)0.000:0.000000006)0.000:0.000000006)0.856:0.000480048,(('EPI_ISL_11166200':0.0,'EPI_ISL_11886153':0.0):0.002411668,('EPI_ISL_11787147':0.002413308,('EPI_ISL_12646699':0.000480781,(('EPI_ISL_12240118':0.001447000,((('EPI_ISL_14930527':0.000480211,'EPI_ISL_12713976':0.001927368)0.000:0.000000006,'EPI_ISL_13897085':0.000000006)0.000:0.000000006,('EPI_ISL_14463459':0.000961506,'EPI_ISL_14036119':0.002413493)0.000:0.000000006)0.906:0.000962563)0.772:0.000480195,('EPI_ISL_14572556':0.001445400,('EPI_ISL_10803213':0.000961296,(('EPI_ISL_10155292':0.000480419,('EPI_ISL_12943195':0.000961793,('EPI_ISL_14328700':0.000000006,'EPI_ISL_14328728':0.000480375)0.945:0.000961215)0.219:0.000000006)1.000:0.000000006,(('EPI_ISL_9483635':0.0,'EPI_ISL_12219572':0.0,'EPI_ISL_12943144':0.0,'EPI_ISL_14326891':0.0):0.000000006,'EPI_ISL_12219335':0.000480127)0.000:0.000000006)0.000:0.000000006)0.762:0.000481055)0.936:0.001445978)0.000:0.000000006)0.886:0.000480966)0.000:0.000000006)0.000:0.000000006)0.000:0.000000006)0.722:0.000000052,'EPI_ISL_12219578':0.000000006)0.177:0.000480267,'EPI_ISL_9842656':0.000480219)0.000:0.000000006,((('EPI_ISL_3948600':0.000481035,('EPI_ISL_12219320':0.000481703,'EPI_ISL_12666618':0.000994998)0.761:0.000480945)0.806:0.000481009,('EPI_ISL_9260588':0.000000006,(('EPI_ISL_12107424':0.000481699,('EPI_ISL_12240104':0.000000006,'EPI_ISL_9842666':0.000480878)0.810:0.000481664)0.805:0.000480432,('EPI_ISL_13203517':0.001444413,'EPI_ISL_13892664':0.000961563)0.000:0.000000006)0.999:0.000000006)0.000:0.000000006)0.851:0.000480334,('EPI_ISL_9164159':0.000961700,(('EPI_ISL_12219309':0.0,'EPI_ISL_12943139':0.0):0.000000006,'EPI_ISL_8808400':0.000961836)0.917:0.000962173)0.000:0.000000006)0.000:0.000000006)0.000:0.000000006,(('EPI_ISL_9260808':0.000961674,'EPI_ISL_12107421':0.000000006)0.837:0.000480309,'EPI_ISL_12219315':0.000480665)0.000:0.000000006)0.000:0.000000006)0.935:0.000961528)0.000:0.000000006,('EPI_ISL_14078801':0.000000006,(((('EPI_ISL_12870573':0.000498795,('EPI_ISL_12219317':0.000480677,('EPI_ISL_9009480':0.000000006,('EPI_ISL_7638020':0.000000006,'EPI_ISL_11805567':0.000481023)0.912:0.000962805)0.000:0.000000006)0.000:0.000000006)0.855:0.000480400,(('EPI_ISL_13970479':0.000000006,'EPI_ISL_13970494':0.000961734)0.847:0.000480362,('EPI_ISL_12839625':0.000480506,'EPI_ISL_11403042':0.000962489)0.768:0.000480921)0.000:0.000000006)1.000:0.000000006,((((('EPI_ISL_12943127':0.000000006,((('EPI_ISL_12809096':0.000487226,'EPI_ISL_12870574':0.000480681)0.795:0.000480846,('EPI_ISL_14198755':0.000481048,('EPI_ISL_13885636':0.000000006,('EPI_ISL_11309897':0.0,'EPI_ISL_14198753':0.0):0.000000006)0.000:0.000000006)0.000:0.000000006)0.912:0.000962278,('EPI_ISL_9842651':0.000961485,'EPI_ISL_14326784':0.000961176)0.000:0.000000006)0.904:0.000480284)0.917:0.000480299,(((((('EPI_ISL_13284353':0.002409486,('EPI_ISL_14906616':0.000479820,('EPI_ISL_14145028':0.000479867,('EPI_ISL_13440481':0.000479899,'EPI_ISL_13055009':0.000961170)0.000:0.000000006)0.000:0.000000006)0.921:0.000480060)0.000:0.000000006,(('EPI_ISL_14014965':0.000000006,('EPI_ISL_9359938':0.0,'EPI_ISL_14429043':0.0,'EPI_ISL_6902083':0.0,'EPI_ISL_14428924':0.0):0.000000006)0.000:0.000000006,(((((('EPI_ISL_14463463':0.000962382,('EPI_ISL_8152653':0.0,'EPI_ISL_6795315':0.0):0.000480400)0.000:0.000000006,'EPI_ISL_11496572':0.000480281)0.000:0.000000006,'EPI_ISL_14903204':0.000480354)0.000:0.000000006,('EPI_ISL_13812078':0.000480306,'EPI_ISL_14429011':0.000482916)0.000:0.000000006)0.000:0.000000006,'EPI_ISL_8127309':0.000000006)0.000:0.000000006,(('EPI_ISL_13812838':0.0,'EPI_ISL_14930627':0.0):0.001927516,(((('EPI_ISL_14904034':0.001447260,('EPI_ISL_13101397':0.000000006,'EPI_ISL_13812528':0.000961785)0.782:0.000481307)0.790:0.000480449,((('EPI_ISL_11814252':0.001443852,((('EPI_ISL_14198744':0.000481580,('EPI_ISL_14198749':0.000480816,'EPI_ISL_14198754':0.000000006)0.897:0.000962030)0.801:0.000480011,'EPI_ISL_11959144':0.000962209)0.000:0.000000006,'EPI_ISL_13284138':0.000480392)0.000:0.000000006)0.000:0.000000006,('EPI_ISL_13560690':0.000480292,'EPI_ISL_13897091':0.000961630)0.000:0.000000006)0.000:0.000000006,'EPI_ISL_13284372':0.000480237)0.000:0.000000006)0.591:0.000000006,'EPI_ISL_14198750':0.001446159)0.000:0.000000006,((('EPI_ISL_9702096':0.000480326,'EPI_ISL_15026804':0.000480444)0.000:0.000000006,('EPI_ISL_11814281':0.000480282,('EPI_ISL_14463473':0.001933679,('EPI_ISL_13284087':0.0,'EPI_ISL_13344422':0.0):0.000967275)0.742:0.000475266)0.754:0.000000006)0.589:0.000000006,'EPI_ISL_10827535':0.000000006)0.000:0.000000006)0.000:0.000000006)0.373:0.000000006)0.000:0.000000006)0.928:0.000480180)0.000:0.000000006,(('EPI_ISL_13101396':0.0,'EPI_ISL_12109565':0.0,'EPI_ISL_10492977':0.0,'EPI_ISL_15288564':0.0):0.000000006,('EPI_ISL_12722072':0.001932088,'EPI_ISL_12722061':0.000962216)0.773:0.000479493)0.000:0.000000006)0.000:0.000000006,('EPI_ISL_12717516':0.000000006,(('EPI_ISL_11800297':0.000000006,'EPI_ISL_12206267':0.000480397)0.793:0.000480697,'EPI_ISL_12579940':0.000481273)0.793:0.000480729)0.852:0.000480225)0.000:0.000000006,'EPI_ISL_11403039':0.000961781)0.773:0.000467409,'EPI_ISL_13897089':0.001460508)0.951:0.001946898)0.000:0.000000006,('EPI_ISL_12219589':0.000480302,'EPI_ISL_12646999':0.001057895)0.731:0.000000052)0.000:0.000000006,(((('EPI_ISL_6306592':0.001447055,(('EPI_ISL_11324772':0.000962876,('EPI_ISL_9401998':0.000961186,('EPI_ISL_9482304':0.000496213,'EPI_ISL_11787239':0.001926054)0.713:0.000000006)0.000:0.000000006)0.857:0.000480207,('EPI_ISL_12607352':0.000508602,((('EPI_ISL_13755350':0.000480785,'EPI_ISL_11323854':0.000961216)0.000:0.000000006,'EPI_ISL_12288769':0.000961089)0.000:0.000000006,(('EPI_ISL_15288452':0.0,'EPI_ISL_15260066':0.0,'EPI_ISL_15610647':0.0,'EPI_ISL_13655458':0.0):0.000000006,('EPI_ISL_12607372':0.001445601,'EPI_ISL_14120582':0.000961509)0.750:0.000000006)0.000:0.000000006)0.000:0.000000006)0.843:0.000480240)0.000:0.000000006)1.000:0.000000006,(('EPI_ISL_12942247':0.0,'EPI_ISL_12240120':0.0,'EPI_ISL_9854356':0.0,'EPI_ISL_8814258':0.0,'EPI_ISL_3534314':0.0,'EPI_ISL_12240215':0.0):0.000000006,'EPI_ISL_12219427':0.000962300)0.000:0.000000006)0.000:0.000000006,(('EPI_ISL_14218942':0.000479482,'EPI_ISL_13471380':0.000515733)0.894:0.000962107,('EPI_ISL_13326481':0.000965621,'EPI_ISL_9383914':0.000479665)0.889:0.000963199)0.000:0.000000006)0.000:0.000000006,((((('EPI_ISL_13503252':0.000962273,('EPI_ISL_14542020':0.000000006,'EPI_ISL_14326787':0.000480436)0.000:0.000000006)0.914:0.000962662,('EPI_ISL_13148893':0.001930324,('EPI_ISL_12631163':0.001240948,'EPI_ISL_14328712':0.000962351)0.804:0.000965064)0.777:0.000480702)0.784:0.000480271,(('EPI_ISL_14261905':0.000000006,'EPI_ISL_14218935':0.000480714)0.966:0.001443623,('EPI_ISL_10155267':0.003406201,('EPI_ISL_13892661':0.000483076,'EPI_ISL_14509117':0.002418099)0.743:0.000474077)0.869:0.000968512)0.000:0.000000006)0.000:0.000000006,('EPI_ISL_9775383':0.000000006,'EPI_ISL_11766279':0.001925767)0.834:0.000480210)0.000:0.000000006,(('EPI_ISL_13339942':0.002895032,((('EPI_ISL_12219614':0.000479892,('EPI_ISL_12219610':0.000000006,('EPI_ISL_12219323':0.000000006,'EPI_ISL_12943198':0.000960428)0.843:0.000479841)0.000:0.000000006)0.000:0.000000006,('EPI_ISL_12219306':0.000483459,'EPI_ISL_13892666':0.001445869)0.776:0.000478166)0.901:0.000480401,('EPI_ISL_12240111':0.000000006,'EPI_ISL_12323512':0.001443922)0.840:0.000480362)0.000:0.000000006)0.000:0.000000006,('EPI_ISL_12219308':0.000480233,((('EPI_ISL_12607376':0.000986662,('EPI_ISL_13812809':0.000961543,'EPI_ISL_14077826':0.000000006)0.733:0.000000006)0.725:0.000000006,(((((((('EPI_ISL_15081639':0.001444190,((('EPI_ISL_13326478':0.0,'EPI_ISL_12943046':0.0,'EPI_ISL_14218862':0.0,'EPI_ISL_12646194':0.0):0.000000006,'EPI_ISL_13692833':0.000480555)0.878:0.000480509,'EPI_ISL_14459045':0.000962065)0.000:0.000000006)0.830:0.000480417,('EPI_ISL_13471377':0.000961845,('EPI_ISL_12491257':0.000480738,'EPI_ISL_14898289':0.000962993)0.000:0.000000006)0.482:0.000000006)0.548:0.000000006,('EPI_ISL_13692834':0.000489070,('EPI_ISL_15447013':0.000544987,('EPI_ISL_15701449':0.000962480,'EPI_ISL_15579594':0.000000006)0.000:0.000000006)0.793:0.000723608)0.758:0.000721651)0.000:0.000000006,('EPI_ISL_14261725':0.001928237,'EPI_ISL_14862730':0.000000006)0.840:0.000480406)0.000:0.000000006,'EPI_ISL_13638368':0.000961586)0.000:0.000000006,('EPI_ISL_13203501':0.001443803,('EPI_ISL_13203515':0.000000006,('EPI_ISL_15388063':0.000000006,((((((('EPI_ISL_15689349':0.0,'EPI_ISL_15210629':0.0,'EPI_ISL_15190853':0.0):0.000000006,('EPI_ISL_15388059':0.000497064,'EPI_ISL_15388051':0.001014286)0.737:0.000000006)0.000:0.000000006,(('EPI_ISL_15388052':0.000000006,'EPI_ISL_14977270':0.000576425)0.761:0.000000006,'EPI_ISL_15714971':0.000481036)0.000:0.000000006)0.000:0.000000006,'EPI_ISL_15388053':0.000000006)0.945:0.000962276,('EPI_ISL_15544288':0.000000006,(('EPI_ISL_15210588':0.000535547,(('EPI_ISL_15427761':0.000971199,'EPI_ISL_15388064':0.000000006)0.655:0.000000006,'EPI_ISL_15579598':0.000586293)0.718:0.000000006)0.287:0.000000006,('EPI_ISL_15363456':0.000492438,'EPI_ISL_15579596':0.000510536)0.359:0.000000028)0.000:0.000000006)1.000:0.000000006)0.000:0.000000006,('EPI_ISL_15714969':0.000961759,('EPI_ISL_15081641':0.000501124,('EPI_ISL_15388066':0.000497695,'EPI_ISL_15504837':0.000481412)0.883:0.000962301)0.738:0.000000006)0.738:0.000000006)0.000:0.000000006,'EPI_ISL_15388045':0.000000006)0.000:0.000000006)0.949:0.000961951)0.834:0.000480469)0.000:0.000000006)0.000:0.000000006,(('EPI_ISL_15190800':0.001446027,'EPI_ISL_14862708':0.002409570)0.281:0.000000006,'EPI_ISL_13148894':0.000480507)0.000:0.000000006)0.000:0.000000006,((('EPI_ISL_14261918':0.000480374,(('EPI_ISL_9593232':0.0,'EPI_ISL_13339883':0.0,'EPI_ISL_11887928':0.0,'EPI_ISL_12240185':0.0,'EPI_ISL_14218914':0.0,'EPI_ISL_12288938':0.0,'EPI_ISL_14036173':0.0,'EPI_ISL_13655452':0.0,'EPI_ISL_14986698':0.0,'EPI_ISL_13344398':0.0):0.000000006,('EPI_ISL_14027400':0.000000006,('EPI_ISL_14261723':0.001461214,'EPI_ISL_14027401':0.000512622)0.780:0.000000006)0.908:0.000480406)0.000:0.000000006)0.000:0.000000006,'EPI_ISL_14610654':0.000961641)0.000:0.000000006,((((('EPI_ISL_12539695':0.000961509,'EPI_ISL_14145010':0.000480494)0.000:0.000000006,'EPI_ISL_13885629':0.000480498)0.000:0.000000006,('EPI_ISL_13163898':0.000966971,('EPI_ISL_9533489':0.000480167,'EPI_ISL_12607367':0.000563344)0.000:0.000000052)0.724:0.000000006)1.000:0.000000006,((('EPI_ISL_12471304':0.001262244,'EPI_ISL_12705631':0.000480462)0.000:0.000000006,('EPI_ISL_12870579':0.001444152,'EPI_ISL_12127792':0.000995482)0.000:0.000000006)0.945:0.000961748,('EPI_ISL_13163879':0.000502159,'EPI_ISL_14466687':0.000961842)0.752:0.000000006)0.752:0.000000006)0.000:0.000000006,('EPI_ISL_14218909':0.000961775,(('EPI_ISL_9533457':0.000481175,'EPI_ISL_14448257':0.000480359)0.000:0.000000006,('EPI_ISL_12607933':0.000991683,'EPI_ISL_14078448':0.000000006)0.682:0.000000052)0.000:0.000000006)1.000:0.000000006)0.000:0.000000006)0.000:0.000000006)1.000:0.000000006)0.000:0.000000006,('EPI_ISL_14080483':0.000000006,'EPI_ISL_14862720':0.000480410)0.754:0.000000052)0.877:0.000480314)0.000:0.000000006)0.000:0.000000006)1.000:0.000000006)0.000:0.000000006)0.000:0.000000006,('EPI_ISL_14320132':0.000479976,('EPI_ISL_14320120':0.0,'EPI_ISL_14320121':0.0):0.001443328)0.920:0.001448162)0.000:0.000000006)0.000:0.000000006,'EPI_ISL_11499450':0.000480160)0.000:0.000480292)0.660:0.000000052)0.896:0.000962856)0.797:0.000481078)0.436:0.000000006,'EPI_ISL_2518731':0.000961618)0.000:0.000000006,('EPI_ISL_14862710':0.003869751,(((('EPI_ISL_5419107':0.000000006,('EPI_ISL_14198752':0.000000006,('EPI_ISL_15260067':0.002408804,'EPI_ISL_14198766':0.000960426)0.000:0.000000006)0.914:0.000479764)0.000:0.000000006,(((('EPI_ISL_14465872':0.0,'EPI_ISL_14465863':0.0):0.000479551,'EPI_ISL_13897323':0.001446731)0.895:0.000962453,(('EPI_ISL_14463458':0.0,'EPI_ISL_11533853':0.0):0.000484721,(((('EPI_ISL_11969462':0.000479671,('EPI_ISL_14930559':0.000480611,('EPI_ISL_14039024':0.000000006,'EPI_ISL_14883650':0.001925782)0.839:0.000479883)0.000:0.000000006)1.000:0.000000006,('EPI_ISL_10828199':0.000000006,'EPI_ISL_14835660':0.000960431)0.000:0.000000006)0.000:0.000000006,('EPI_ISL_13897341':0.000479883,'EPI_ISL_13284117':0.000479783)0.000:0.000000006)1.000:0.000000006,'EPI_ISL_14863087':0.001441866)0.000:0.000000006)0.509:0.000000006)0.000:0.000000006,'EPI_ISL_14797465':0.000479798)0.000:0.000000006)0.000:0.000000006,('EPI_ISL_14542029':0.000481085,'EPI_ISL_14036098':0.000961085)0.913:0.000962443)0.964:0.001442541,'EPI_ISL_5419122':0.003381878)0.000:0.000000006)0.872:0.000480224)0.984:0.002058552)0.000:0.000000006,'EPI_ISL_412153':0.001442581)0.182:0.000000006,'EPI_ISL_522425':0.001445953)0.447:0.000000006,('EPI_ISL_400774':0.000969532,'EPI_ISL_12995400':0.001449590)0.772:0.000476436)0.000:0.000000006)0.441:0.000000006,('EPI_ISL_401786':0.000000006,'EPI_ISL_410762':0.001443018)0.846:0.000480016)0.000:0.000000006)0.447:0.000000006)0.435:0.000000006,'EPI_ISL_882810':0.002896064)0.000:0.000000006,'EPI_ISL_405459':0.000961103)0.435:0.000000006,'EPI_ISL_9388961':0.001443364)0.443:0.000000006,'EPI_ISL_400855':0.000479979)0.000:0.000000006,'EPI_ISL_400040':0.000479979)0.455:0.000000006,'EPI_ISL_418538':0.000961138)0.000:0.000000006,('EPI_ISL_406902':0.000960758,'EPI_ISL_4373474':0.000000006)0.911:0.000961009)0.454:0.000000006,(('EPI_ISL_403092':0.000000006,('EPI_ISL_410771':0.0,'EPI_ISL_409402':0.0):0.001443068)0.902:0.000480155,'EPI_ISL_398736':0.002409485)0.000:0.000000006)0.439:0.000000006,'EPI_ISL_510018':0.000480096)0.000:0.000000006,'EPI_ISL_491825':0.000480079)0.000:0.000000006)0.850:0.000512718)0.000:0.000000006)0.000:0.000000006,('EPI_ISL_405292':0.000481071,'EPI_ISL_528871':0.000961216)0.884:0.000960916)0.435:0.000000006)0.000:0.000000006,'EPI_ISL_398827':0.000479854)0.435:0.000000006,'EPI_ISL_400308':0.001923910)0.000:0.000000006)0.433:0.000000006,('EPI_ISL_407198':0.000961954,((('EPI_ISL_400033':0.0,'EPI_ISL_453802':0.0,'EPI_ISL_398344':0.0):0.000000006,'EPI_ISL_400778':0.000480001)0.000:0.000000006,(('EPI_ISL_481340':0.000960999,('EPI_ISL_419269':0.001930489,'EPI_ISL_419267':0.000476792)0.931:0.001447443)0.000:0.000000006,(('EPI_ISL_398333':0.000479700,('EPI_ISL_414206':0.0,'EPI_ISL_414906':0.0):0.000964063)0.886:0.000961223,'EPI_ISL_498215':0.001441817)0.000:0.000000006)1.000:0.000000006)0.000:0.000000006)0.846:0.000479825)0.443:0.000000006)0.000:0.000000006,('EPI_ISL_400013':0.000000006,'EPI_ISL_510012':0.000960323)0.918:0.000960583)0.000:0.000000006,('EPI_ISL_410084':0.000480105,'EPI_ISL_487161':0.000000006)0.845:0.000479979)0.439:0.000000006,(('EPI_ISL_471011':0.0,'EPI_ISL_400313':0.0):0.000000006,'EPI_ISL_628772':0.002406914)0.000:0.000000006)0.436:0.000000006)0.000:0.000000006)0.858:0.000512346)0.000:0.000000006,'EPI_ISL_343202':0.000000006)0.447:0.000000006,((('EPI_ISL_398347':0.000960004,'EPI_ISL_529133':0.000959950)0.000:0.000000006,('EPI_ISL_403088':0.001440412,'EPI_ISL_409052':0.002409198)0.000:0.000000006)0.000:0.000000006,'EPI_ISL_510014':0.000479248)0.860:0.000479424)0.000:0.000000006,'EPI_ISL_404327':0.002407709)0.848:0.000512174)0.000:0.000000006,'EPI_ISL_361874':0.000479622)0.441:0.000000006)0.000:0.000000006,(('EPI_ISL_362358':0.000000006,'EPI_ISL_377672':0.000960189)0.830:0.000479398,'EPI_ISL_332960':0.000479248)0.000:0.000000006)0.431:0.000000006)0.228:0.000000006,('EPI_ISL_418526':0.001440501,'EPI_ISL_365780':0.000964869)0.972:0.002412177)0.775:0.000507726)0.913:0.001545579)0.000:0.000000006,'EPI_ISL_330959':0.000480188)0.000:0.000000006,('EPI_ISL_376424':0.0,'EPI_ISL_376531':0.0,'EPI_ISL_338610':0.0):0.000479144)0.000:0.000000006,'EPI_ISL_331074':0.000478990)0.455:0.000000006,(('EPI_ISL_396541':0.000958911,('EPI_ISL_338635':0.000479273,'EPI_ISL_346235':0.001921232)0.000:0.000000006)0.000:0.000000006,('EPI_ISL_365785':0.002404072,('EPI_ISL_355763':0.000000006,'EPI_ISL_363877':0.000479069)0.000:0.000000006)0.914:0.000478869)0.844:0.000478906)0.000:0.000000006)0.000:0.000000006,(((('EPI_ISL_372057':0.000479109,'EPI_ISL_372054':0.000000006)0.860:0.000479016,((('EPI_ISL_348327':0.000479044,'EPI_ISL_350628':0.000958767)0.000:0.000000006,'EPI_ISL_378561':0.000000006)1.000:0.000000006,(('EPI_ISL_337456':0.000478864,'EPI_ISL_372086':0.000959081)0.000:0.000000006,('EPI_ISL_369762':0.0,'EPI_ISL_369764':0.0):0.000479133)0.000:0.000000006)0.000:0.000000006)0.942:0.000958740,(('EPI_ISL_339055':0.0,'EPI_ISL_15610674':0.0):0.000958493,('EPI_ISL_346111':0.000478970,((('EPI_ISL_338608':0.000478917,'EPI_ISL_387232':0.001920869)0.000:0.000000006,('EPI_ISL_332983':0.001930894,'EPI_ISL_350085':0.000964301)0.755:0.000475494)0.000:0.000000006,('EPI_ISL_349693':0.000958916,'EPI_ISL_377899':0.000000006)0.000:0.000000006)0.000:0.000000006)0.950:0.000958691)0.000:0.000000006)0.000:0.000000006,('EPI_ISL_346406':0.000000006,'EPI_ISL_366522':0.000959436)0.913:0.000959024)0.918:0.000478970)0.937:0.001024632,('EPI_ISL_351761':0.000480108,('EPI_ISL_390020':0.000479179,'EPI_ISL_370586':0.000961200)0.769:0.000481054)0.949:0.001443691)0.204:0.000000006,'EPI_ISL_322939':0.001922196)0.000:0.000000006,'EPI_ISL_320759':0.000478860)0.430:0.000000006)0.225:0.000000006,'EPI_ISL_305500':0.000479061)0.441:0.000000006,'EPI_ISL_353710':0.001439464)0.000:0.000000006,(((((((('EPI_ISL_362157':0.000000006,'EPI_ISL_398746':0.001925630)0.948:0.001442372,(('EPI_ISL_398573':0.0,'EPI_ISL_392578':0.0):0.000961603,('EPI_ISL_407100':0.000479461,'EPI_ISL_429850':0.001439476)0.922:0.001443749)0.907:0.000965099)0.000:0.000000006,('EPI_ISL_342954':0.001443380,'EPI_ISL_390101':0.000959614)0.000:0.000000006)0.000:0.000000006,('EPI_ISL_376540':0.000479290,('EPI_ISL_390097':0.001932914,'EPI_ISL_516116':0.000964728)0.768:0.000476734)0.000:0.000000006)0.000:0.000000006,'EPI_ISL_342232':0.001441230)0.863:0.000479416,'EPI_ISL_402204':0.000959988)0.000:0.000000006,((((((('EPI_ISL_372646':0.000479334,('EPI_ISL_387217':0.0,'EPI_ISL_370030':0.0):0.000000006)0.942:0.000959456,('EPI_ISL_390008':0.002889031,'EPI_ISL_377842':0.000000006)0.000:0.000000006)0.838:0.000479332,('EPI_ISL_369993':0.0,'EPI_ISL_338641':0.0,'EPI_ISL_349762':0.0,'EPI_ISL_4056063':0.0):0.000000006)0.000:0.000000006,'EPI_ISL_338401':0.000959635)0.000:0.000000006,(((('EPI_ISL_390017':0.003376477,('EPI_ISL_363443':0.000479369,'EPI_ISL_12995233':0.002407153)0.000:0.000000006)0.000:0.000000006,'EPI_ISL_351773':0.001923487)0.000:0.000000006,('EPI_ISL_337001':0.000475094,'EPI_ISL_409050':0.003390675)0.783:0.000484955)0.000:0.000000006,'EPI_ISL_404566':0.000479508)0.000:0.000000006)0.000:0.000000006,((('EPI_ISL_404311':0.000962245,'EPI_ISL_421126':0.000961923)0.736:0.000000006,(('EPI_ISL_717658':0.001923126,'EPI_ISL_480451':0.000000006)0.928:0.000960088,'EPI_ISL_341015':0.000479571)0.000:0.000000006)0.000:0.000000006,(('EPI_ISL_513958':0.000479552,'EPI_ISL_391575':0.000479677)0.955:0.001443859,('EPI_ISL_362610':0.000479325,((('EPI_ISL_367396':0.000479382,'EPI_ISL_362612':0.001440768)0.000:0.000000006,'EPI_ISL_419277':0.000000006)0.000:0.000000006,('EPI_ISL_333608':0.000479247,('EPI_ISL_378555':0.000000006,'EPI_ISL_419275':0.001441033)0.835:0.000479336)0.000:0.000000006)0.000:0.000000006)0.768:0.000479189)0.793:0.000480297)0.000:0.000000006)0.000:0.000000006,'EPI_ISL_390672':0.004348682)0.000:0.000000006)0.000:0.000000006,(('EPI_ISL_363435':0.000960217,'EPI_ISL_341062':0.000481808)0.744:0.000481882,(((('EPI_ISL_400016':0.000480034,((('EPI_ISL_414082':0.000480279,('EPI_ISL_414746':0.000963738,'EPI_ISL_400808':0.000961630)0.000:0.000000006)0.801:0.000480932,('EPI_ISL_419272':0.000963550,('EPI_ISL_410080':0.001445412,'EPI_ISL_447871':0.001932378)0.769:0.000480630)0.795:0.000481161)0.774:0.000480290,('EPI_ISL_405322':0.000000006,'EPI_ISL_517683':0.002898122)0.000:0.000000006)0.000:0.000000006)0.924:0.000479931,'EPI_ISL_362659':0.002892264)0.000:0.000000006,(((('EPI_ISL_390125':0.002410678,((((((('EPI_ISL_378191':0.000960682,('EPI_ISL_387429':0.002895609,('EPI_ISL_398951':0.001443865,(('EPI_ISL_350691':0.000961083,(((('EPI_ISL_369014':0.000960931,('EPI_ISL_345560':0.000479778,(((('EPI_ISL_372530':0.0,'EPI_ISL_366562':0.0):0.000479778,('EPI_ISL_377466':0.001448807,('EPI_ISL_528873':0.001444750,(('EPI_ISL_403817':0.0,'EPI_ISL_403104':0.0,'EPI_ISL_412188':0.0,'EPI_ISL_409341':0.0,'EPI_ISL_404634':0.0,'EPI_ISL_413229':0.0):0.000965327,'EPI_ISL_390108':0.001452020)0.799:0.000478567)0.788:0.000479582)0.782:0.000480506)0.000:0.000000006,'EPI_ISL_346407':0.000480343)0.000:0.000000006,((('EPI_ISL_357122':0.000000006,'EPI_ISL_357146':0.002411903)0.839:0.000479842,'EPI_ISL_366928':0.000479917)0.000:0.000000006,(('EPI_ISL_357156':0.0,'EPI_ISL_372689':0.0):0.000000006,'EPI_ISL_354089':0.001442490)0.000:0.000000006)1.000:0.000000006)0.000:0.000000006)0.930:0.000961327)0.000:0.000000006,'EPI_ISL_346067':0.000960503)0.000:0.000000006,'EPI_ISL_395182':0.001442609)0.000:0.000000006,(('EPI_ISL_365519':0.0,'EPI_ISL_583999':0.0):0.000000006,'EPI_ISL_387285':0.000479940)0.000:0.000000006)0.000:0.000000006)0.616:0.000000006,'EPI_ISL_394936':0.001924458)0.000:0.000000006)0.000:0.000000006)0.835:0.000479940)0.000:0.000000006,((('EPI_ISL_362617':0.000000006,'EPI_ISL_390119':0.002408509)0.845:0.000480071,('EPI_ISL_366582':0.000960642,'EPI_ISL_390137':0.002895528)0.544:0.000000006)0.000:0.000000006,((('EPI_ISL_337423':0.000000006,'EPI_ISL_405965':0.001442880)0.850:0.000480068,('EPI_ISL_347810':0.000479867,'EPI_ISL_386844':0.001925575)0.000:0.000000006)1.000:0.000000006,(('EPI_ISL_717664':0.002901160,(('EPI_ISL_717668':0.000480103,'EPI_ISL_398715':0.000000006)0.841:0.000480008,'EPI_ISL_401458':0.001926062)0.000:0.000000006)0.853:0.000480057,'EPI_ISL_378554':0.000479894)0.000:0.000000006)0.000:0.000000006)0.000:0.000000006)0.000:0.000000006,(((('EPI_ISL_424748':0.003877248,(('EPI_ISL_510011':0.000480102,('EPI_ISL_400887':0.000479845,'EPI_ISL_391370':0.001442360)0.000:0.000000006)0.885:0.000962090,('EPI_ISL_392536':0.000000006,('EPI_ISL_404294':0.000964595,'EPI_ISL_395253':0.000480896)0.888:0.000961576)0.767:0.000480063)0.817:0.000481013)0.000:0.000000006,'EPI_ISL_390005':0.000479940)0.000:0.000000006,('EPI_ISL_333609':0.000479968,(('EPI_ISL_407952':0.002415528,'EPI_ISL_400852':0.000477944)0.776:0.000483715,(('EPI_ISL_398549':0.000000006,(('EPI_ISL_401787':0.0,'EPI_ISL_399020':0.0):0.000479101,'EPI_ISL_510013':0.001935047)0.876:0.000964141)0.851:0.000480183,('EPI_ISL_378553':0.000480197,'EPI_ISL_347937':0.000480539)0.000:0.000000006)0.000:0.000000006)0.848:0.000480068)0.715:0.000000006)0.000:0.000000006,'EPI_ISL_386972':0.000960805)0.000:0.000000006)1.000:0.000000006,('EPI_ISL_395128':0.000479913,('EPI_ISL_378212':0.002408931,'EPI_ISL_355221':0.001442479)0.498:0.000000006)0.935:0.000000006)1.000:0.000000006,((((('EPI_ISL_351973':0.000479902,('EPI_ISL_363989':0.000960706,'EPI_ISL_342263':0.000960252)0.000:0.000000006)0.000:0.000000006,('EPI_ISL_377440':0.000480247,'EPI_ISL_363931':0.001445090)0.806:0.000480186)0.000:0.000000006,(((('EPI_ISL_1367572':0.001925792,('EPI_ISL_501924':0.0,'EPI_ISL_380492':0.0,'EPI_ISL_378226':0.0,'EPI_ISL_394956':0.0,'EPI_ISL_366589':0.0):0.000000006)0.620:0.000000006,('EPI_ISL_4055862':0.000479790,'EPI_ISL_365505':0.000479892)0.000:0.000000006)0.000:0.000000006,('EPI_ISL_364356':0.000479865,'EPI_ISL_391125':0.000000006)0.912:0.000960706)0.000:0.000000006,((('EPI_ISL_369822':0.000000006,'EPI_ISL_357871':0.000480436)0.862:0.000479763,('EPI_ISL_482890':0.001925035,('EPI_ISL_400011':0.000969286,(('EPI_ISL_409042':0.0,'EPI_ISL_409373':0.0):0.000480101,(('EPI_ISL_415776':0.0,'EPI_ISL_413714':0.0):0.000961826,'EPI_ISL_414896':0.000480291)0.000:0.000000006)0.991:0.002416474)0.876:0.000958338)0.000:0.000000006)0.000:0.000000006,'EPI_ISL_366572':0.001441998)0.000:0.000000006)0.983:0.000000006)0.000:0.000000006,((('EPI_ISL_378077':0.000480201,'EPI_ISL_378075':0.000000006)0.925:0.000960868,'EPI_ISL_366539':0.000960793)0.000:0.000000006,('EPI_ISL_409061':0.001445466,('EPI_ISL_410965':0.004368752,'EPI_ISL_377909':0.000477419)0.782:0.000484061)0.788:0.000479728)0.000:0.000000006)0.000:0.000000006,('EPI_ISL_493325':0.000479877,'EPI_ISL_398749':0.000000006)0.973:0.001442580)0.844:0.000480216)0.000:0.000000006,'EPI_ISL_354069':0.000480006)0.000:0.000000006,'EPI_ISL_409420':0.001442557)0.000:0.000000006)1.000:0.000000006,('EPI_ISL_398125':0.000961188,('EPI_ISL_369083':0.002409419,(('EPI_ISL_356239':0.001442018,'EPI_ISL_390702':0.002408721)0.000:0.000000006,'EPI_ISL_414882':0.000960609)0.903:0.000480111)0.000:0.000000006)0.000:0.000000006)0.000:0.000000006,((('EPI_ISL_515499':0.0,'EPI_ISL_387226':0.0,'EPI_ISL_387222':0.0,'EPI_ISL_399781':0.0,'EPI_ISL_357339':0.0,'EPI_ISL_368957':0.0,'EPI_ISL_351771':0.0,'EPI_ISL_502030':0.0,'EPI_ISL_363442':0.0,'EPI_ISL_12953110':0.0,'EPI_ISL_336493':0.0,'EPI_ISL_365235':0.0):0.000000006,'EPI_ISL_365815':0.000479995)0.000:0.000000006,(('EPI_ISL_345223':0.000480068,((('EPI_ISL_400871':0.000961100,('EPI_ISL_400876':0.000962161,'EPI_ISL_391076':0.000961381)0.000:0.000000006)0.000:0.000000006,'EPI_ISL_402491':0.002411920)0.899:0.000960972,('EPI_ISL_395254':0.000964977,'EPI_ISL_404632':0.001449025)0.790:0.000478835)0.000:0.000000006)0.000:0.000000006,(('EPI_ISL_350701':0.000000006,'EPI_ISL_482895':0.000961253)0.843:0.000480217,'EPI_ISL_349471':0.000000006)0.840:0.000480106)0.000:0.000000006)0.000:0.000000006)0.000:0.000000006,((((('EPI_ISL_387512':0.001442870,('EPI_ISL_416790':0.002417325,'EPI_ISL_400780':0.000474507)0.829:0.001449270)0.000:0.000000006,('EPI_ISL_369036':0.000476970,'EPI_ISL_367544':0.000967982)0.983:0.002415682)0.000:0.000000006,'EPI_ISL_362159':0.000000006)0.000:0.000000006,'EPI_ISL_416774':0.000960558)0.859:0.000479854,(('EPI_ISL_339778':0.0,'EPI_ISL_390139':0.0):0.000000006,(('EPI_ISL_398552':0.0,'EPI_ISL_417893':0.0):0.000479980,('EPI_ISL_416775':0.001925406,('EPI_ISL_412135':0.0,'EPI_ISL_412164':0.0):0.002407377)0.000:0.000000006)1.000:0.000000006)0.000:0.000000006)0.856:0.000479947)0.000:0.000000006)0.000:0.000000006,(('EPI_ISL_413292':0.001440766,(('EPI_ISL_609935':0.000000006,('EPI_ISL_400577':0.000000006,('EPI_ISL_401783':0.000478724,'EPI_ISL_395317':0.000479108)0.000:0.000000006)0.926:0.000478673)0.939:0.000958636,(((('EPI_ISL_404317':0.000963644,'EPI_ISL_499050':0.000478363)0.891:0.000961240,(('EPI_ISL_365847':0.0,'EPI_ISL_392586':0.0,'EPI_ISL_418562':0.0):0.000000006,('EPI_ISL_2532338':0.000959961,(('EPI_ISL_487058':0.001447036,'EPI_ISL_482896':0.001442296)0.898:0.000966004,(((('EPI_ISL_404293':0.0,'EPI_ISL_487049':0.0,'EPI_ISL_403110':0.0):0.000000006,(('EPI_ISL_2462370':0.000480098,('EPI_ISL_415768':0.000961989,'EPI_ISL_613415':0.001926586)0.728:0.000000006)0.000:0.000000006,('EPI_ISL_409390':0.000479000,'EPI_ISL_403947':0.000964013)0.776:0.000481701)0.000:0.000000006)0.000:0.000000006,(('EPI_ISL_412156':0.000480098,'EPI_ISL_400794':0.000480233)0.000:0.000000006,('EPI_ISL_470993':0.000962170,'EPI_ISL_487235':0.000960799)0.742:0.000000006)0.000:0.000000006)0.000:0.000000006,('EPI_ISL_419087':0.000480079,('EPI_ISL_447881':0.000961055,('EPI_ISL_407933':0.0,'EPI_ISL_13949964':0.0):0.000000006)0.000:0.000000006)0.908:0.000480109)0.000:0.000000006)0.929:0.000960462)0.000:0.000000006)1.000:0.000000006)1.000:0.000000006,('EPI_ISL_377095':0.000479542,(('EPI_ISL_395605':0.0,'EPI_ISL_395606':0.0):0.000479778,('EPI_ISL_400335':0.000479754,'EPI_ISL_13949962':0.000480541)0.940:0.001444552)0.891:0.000963792)0.000:0.000000006)0.000:0.000000006,((('EPI_ISL_389584':0.000479503,('EPI_ISL_405435':0.000960152,('EPI_ISL_396994':0.000960096,'EPI_ISL_402711':0.000000006)0.000:0.000000006)0.838:0.000479439)0.000:0.000000006,'EPI_ISL_404552':0.001440925)0.000:0.000000006,('EPI_ISL_409138':0.000959783,'EPI_ISL_409352':0.000960078)0.000:0.000000006)0.308:0.000000006)0.000:0.000000006)0.825:0.000479146)0.000:0.000000006,'EPI_ISL_390117':0.000960271)0.897:0.000479387)0.903:0.000961812)0.797:0.000478569)0.982:0.001923243)0.906:0.001023776,'EPI_ISL_296449':0.000478568)0.000:0.000000006,'EPI_ISL_288508':0.000478646)0.432:0.000000006,'EPI_ISL_288093':0.000000006)0.436:0.000000006,'EPI_ISL_298011':0.000958220)0.438:0.000000006)0.000:0.000000006,'EPI_ISL_311668':0.000958434)0.000:0.000000006,'EPI_ISL_313432':0.002403149)0.907:0.001024698,'EPI_ISL_396922':0.000958257)0.000:0.000000006)0.873:0.000511805)0.000:0.000000006)0.000:0.000000006)0.432:0.000000006,'EPI_ISL_313814':0.002401505)0.000:0.000000006,('EPI_ISL_306939':0.000959442,('EPI_ISL_300214':0.002881724,(('EPI_ISL_313540':0.002881936,'EPI_ISL_297717':0.001917862)0.809:0.000000006,'EPI_ISL_306937':0.000000006)0.000:0.000000006)0.000:0.000000006)0.842:0.000478279)0.440:0.000000006,'EPI_ISL_303234':0.000957581)0.000:0.000000006)0.435:0.000000006)0.000:0.000000006,((('EPI_ISL_319712':0.000000006,'EPI_ISL_321222':0.001440291)0.432:0.000478336,(((('EPI_ISL_12951803':0.005325134,((('EPI_ISL_305799':0.000000006,'EPI_ISL_314382':0.000478582)0.914:0.000958465,'EPI_ISL_311972':0.000478570)0.000:0.000000006,('EPI_ISL_292282':0.000478865,('EPI_ISL_292529':0.000478796,('EPI_ISL_292456':0.001439845,('EPI_ISL_313509':0.000475595,'EPI_ISL_283181':0.000962384)0.906:0.000962775)0.000:0.000000006)0.929:0.000958162)0.000:0.000000006)0.000:0.000000006)0.877:0.000478398,'EPI_ISL_296080':0.001437415)0.000:0.000000006,'EPI_ISL_346041':0.000000006)0.000:0.000000006,(('EPI_ISL_505581':0.000958495,('EPI_ISL_322435':0.000478608,'EPI_ISL_322453':0.000478042)0.763:0.000478705)0.778:0.000478270,('EPI_ISL_291738':0.000958783,'EPI_ISL_313697':0.000957319)0.000:0.000000006)0.000:0.000000006)0.000:0.000000006)0.746:0.000000006,'EPI_ISL_298073':0.001437919)0.885:0.000478321)0.000:0.000000006,('EPI_ISL_313548':0.000478301,'EPI_ISL_376635':0.000000006)0.917:0.000957782)0.435:0.000000006)0.000:0.000000006,'EPI_ISL_283176':0.000000006)0.438:0.000000006)0.000:0.000000006,'EPI_ISL_298388':0.000478359)0.433:0.000000006)0.000:0.000000006,('EPI_ISL_291740':0.000958586,'EPI_ISL_283318':0.000479056)0.000:0.000000006)0.438:0.000000006,('EPI_ISL_294420':0.000000006,'EPI_ISL_396217':0.000478240)0.854:0.000478315)0.000:0.000000006,'EPI_ISL_297489':0.001919299)0.000:0.000000006,((('EPI_ISL_284883':0.000478951,'EPI_ISL_284166':0.000478553)0.901:0.000958004,'EPI_ISL_312611':0.000957441)0.000:0.000000006,(((('EPI_ISL_304981':0.000478168,'EPI_ISL_291731':0.000000006)0.635:0.000000006,('EPI_ISL_292580':0.0,'EPI_ISL_14925217':0.0,'EPI_ISL_299936':0.0):0.000000006)0.000:0.000000006,'EPI_ISL_314400':0.000957212)0.923:0.000957365,((('EPI_ISL_297488':0.0,'EPI_ISL_291713':0.0):0.001438013,('EPI_ISL_396756':0.001436951,'EPI_ISL_292570':0.001920128)0.000:0.000000006)1.000:0.000000006,('EPI_ISL_12950458':0.000478363,'EPI_ISL_303260':0.000957867)0.000:0.000000006)0.000:0.000000006)0.920:0.000478258)0.848:0.000478285)0.449:0.000000006)0.000:0.000000006,'EPI_ISL_322080':0.000957856)0.439:0.000000006,('EPI_ISL_282971':0.0,'EPI_ISL_285740':0.0,'EPI_ISL_308973':0.0,'EPI_ISL_281688':0.0,'EPI_ISL_299913':0.0,'EPI_ISL_291644':0.0,'EPI_ISL_322934':0.0,'EPI_ISL_328489':0.0):0.000000006)0.436:0.000000006)0.000:0.000000006)0.429:0.000000006,('EPI_ISL_296087':0.002403562,(('EPI_ISL_329838':0.000000006,'EPI_ISL_330946':0.000478856)0.910:0.000958158,'EPI_ISL_282815':0.000478407)0.000:0.000000006)0.831:0.000478387)0.000:0.000000006,'EPI_ISL_4064285':0.000957524)0.000:0.000000006,'EPI_ISL_283356':0.000957760)0.457:0.000000006)0.000:0.000000006,(('EPI_ISL_331515':0.001437851,('EPI_ISL_307878':0.000958267,'EPI_ISL_296072':0.000957546)0.000:0.000000006)0.972:0.001437176,('EPI_ISL_291399':0.000478383,('EPI_ISL_285742':0.000000006,('EPI_ISL_376583':0.000477603,'EPI_ISL_376771':0.000478867)0.891:0.000956836)0.000:0.000000006)0.000:0.000000006)0.827:0.000478165)0.454:0.000000006,'EPI_ISL_313499':0.001919852)0.000:0.000000006)0.432:0.000000006,'EPI_ISL_308929':0.000959106)0.437:0.000000006,(('EPI_ISL_312054':0.001918220,(('EPI_ISL_297472':0.000478652,(('EPI_ISL_322488':0.0,'EPI_ISL_315224':0.0):0.000000006,'EPI_ISL_322427':0.000958943)0.000:0.000000006)0.000:0.000000006,'EPI_ISL_4055907':0.000478790)0.976:0.001918628)0.000:0.000000006,(('EPI_ISL_302091':0.001918300,(('EPI_ISL_322076':0.0,'EPI_ISL_339066':0.0):0.000478048,('EPI_ISL_312602':0.0,'EPI_ISL_307877':0.0):0.000000006)0.918:0.000477968)0.000:0.000000006,('EPI_ISL_293078':0.000000006,'EPI_ISL_288102':0.000477851)0.970:0.001920070)0.000:0.000000006)0.918:0.000957814)0.431:0.000000006,((('EPI_ISL_15082407':0.0,'EPI_ISL_327684':0.0):0.000000006,'EPI_ISL_299967':0.000478870)0.845:0.000478528,(('EPI_ISL_277283':0.0,'EPI_ISL_378753':0.0):0.000000006,('EPI_ISL_296530':0.000959200,('EPI_ISL_306950':0.001438158,'EPI_ISL_277440':0.001438286)0.000:0.000000006)1.000:0.000000006)0.000:0.000000006)0.841:0.000478405)0.000:0.000000006,('EPI_ISL_285612':0.001440567,(('EPI_ISL_308930':0.000478752,'EPI_ISL_376840':0.000000006)0.843:0.000478625,('EPI_ISL_376582':0.002403112,('EPI_ISL_396559':0.000000006,'EPI_ISL_340485':0.002401333)0.831:0.000478562)0.000:0.000000006)0.791:0.000480345)0.772:0.000477571)0.434:0.000000006)0.933:0.000000006)0.780:0.000000006,'EPI_ISL_310247':0.000958481)0.915:0.000966628)0.579:0.000000006)0.000:0.000000006,('EPI_ISL_256951':0.000957669,(('EPI_ISL_322967':0.001919696,(('EPI_ISL_303069':0.001445639,'EPI_ISL_330932':0.001443813)0.875:0.000961139,(((((('EPI_ISL_270572':0.000478742,(('EPI_ISL_396452':0.000958930,'EPI_ISL_310233':0.001921721)0.000:0.000000006,('EPI_ISL_285714':0.002410017,('EPI_ISL_292606':0.000000006,('EPI_ISL_373422':0.000957877,'EPI_ISL_320721':0.000000006)0.899:0.000957747)0.950:0.001932205)0.761:0.000471672)0.000:0.000000006)1.000:0.000000006,(('EPI_ISL_307080':0.0,'EPI_ISL_301456':0.0):0.000478723,('EPI_ISL_281720':0.000479331,'EPI_ISL_291781':0.003860393)0.000:0.000000006)1.000:0.000000006)0.000:0.000000006,'EPI_ISL_304987':0.000958009)0.000:0.000000006,('EPI_ISL_360243':0.000958364,'EPI_ISL_296601':0.003856592)0.756:0.000000006)0.000:0.000000006,('EPI_ISL_360418':0.0,'EPI_ISL_327656':0.0):0.000000006)0.000:0.000000006,('EPI_ISL_320332':0.001921642,(('EPI_ISL_282981':0.0,'EPI_ISL_286863':0.0):0.001439559,'EPI_ISL_296148':0.000479166)0.000:0.000000006)0.841:0.000478869)0.000:0.000000006)0.000:0.000000006)0.947:0.001438706,(('EPI_ISL_275725':0.000475514,'EPI_ISL_300393':0.002895417)0.869:0.000964110,'EPI_ISL_281547':0.000000006)0.000:0.000000006)0.963:0.001437965)0.000:0.000000006)0.457:0.000000006,('EPI_ISL_240594':0.001922083,('EPI_ISL_275942':0.000960045,('EPI_ISL_273682':0.001439933,'EPI_ISL_247738':0.001439417)0.773:0.000483494)0.802:0.000477700)0.722:0.000000006)0.000:0.000000006,(('EPI_ISL_308987':0.000000006,'EPI_ISL_307860':0.001922159)0.947:0.001440897,(('EPI_ISL_266297':0.002894922,'EPI_ISL_277537':0.001928729)0.757:0.000471541,('EPI_ISL_233425':0.000000006,('EPI_ISL_272885':0.000478070,(('EPI_ISL_258339':0.0,'EPI_ISL_239724':0.0):0.000000006,'EPI_ISL_273684':0.000478004)0.000:0.000000006)0.843:0.000478070)0.000:0.000000006)0.000:0.000000006)0.855:0.000478306)0.000:0.000000006,('EPI_ISL_255332':0.000480104,((('EPI_ISL_303242':0.001921680,'EPI_ISL_381129':0.004345371)0.000:0.000000006,'EPI_ISL_283349':0.001440623)0.000:0.000000006,(('EPI_ISL_281734':0.001439392,'EPI_ISL_272906':0.000478911)0.000:0.000000006,('EPI_ISL_360878':0.000480142,'EPI_ISL_333861':0.001443837)0.779:0.000479298)0.000:0.000000006)0.895:0.000960823)0.885:0.000959100)0.000:0.000000006,'EPI_ISL_273675':0.000478738)0.000:0.000000006,('EPI_ISL_393952':0.000000006,'EPI_ISL_393968':0.000957745)0.978:0.001919622)0.951:0.001451540)0.000:0.000000006,'EPI_ISL_205783':0.000000006)0.461:0.000000006,('EPI_ISL_234046':0.000958291,'EPI_ISL_233001':0.002401789)0.000:0.000000006)0.000:0.000000006,'EPI_ISL_232828':0.003377391)0.866:0.000966347)0.000:0.000000006)0.941:0.001453606,(('EPI_ISL_213018':0.000000006,('EPI_ISL_234041':0.003385060,('EPI_ISL_263447':0.000960770,'EPI_ISL_240796':0.000959855)0.920:0.001452937)0.883:0.000955220)0.961:0.001440361,(((('EPI_ISL_13046448':0.001919118,((('EPI_ISL_213988':0.000478820,('EPI_ISL_205668':0.000000006,'EPI_ISL_219158':0.000000006)0.774:0.000479471)0.818:0.000478402,(((((('EPI_ISL_239120':0.001437044,'EPI_ISL_231959':0.000958897)0.000:0.000000006,('EPI_ISL_206245':0.0,'EPI_ISL_12942858':0.0):0.000000006)1.000:0.000000006,'EPI_ISL_277531':0.002882730)0.000:0.000000006,(('EPI_ISL_263410':0.004948018,('EPI_ISL_258590':0.000958673,'EPI_ISL_275889':0.000476910)0.941:0.001441819)0.000:0.000000006,('EPI_ISL_248523':0.000478121,(('EPI_ISL_241829':0.001922052,'EPI_ISL_288866':0.000481248)0.768:0.000477211,('EPI_ISL_242629':0.000478211,'EPI_ISL_289551':0.001437505)0.000:0.000000006)0.972:0.001437330)0.000:0.000000006)0.000:0.000000006)1.000:0.000000006,((('EPI_ISL_256139':0.000958150,('EPI_ISL_241603':0.001436450,'EPI_ISL_239164':0.000480407)0.767:0.000479174)0.897:0.000957985,'EPI_ISL_255325':0.001436493)0.000:0.000000006,'EPI_ISL_246752':0.000957671)0.000:0.000000006)1.000:0.000000006,((('EPI_ISL_239567':0.000478099,(('EPI_ISL_242639':0.000000006,'EPI_ISL_253196':0.000957440)0.911:0.000957119,('EPI_ISL_241594':0.000478069,('EPI_ISL_235112':0.000478122,('EPI_ISL_286342':0.002400712,'EPI_ISL_289036':0.000478246)0.000:0.000000006)0.729:0.000000006)0.927:0.000478365)0.000:0.000000006)0.000:0.000000006,'EPI_ISL_230327':0.001918184)0.835:0.000477899,(('EPI_ISL_274831':0.004883438,'EPI_ISL_275845':0.003386381)0.752:0.000460153,((((('EPI_ISL_244719':0.002405370,'EPI_ISL_247743':0.002408837)0.762:0.000476249,'EPI_ISL_12947926':0.000477868)0.000:0.000000006,((('EPI_ISL_277140':0.000956795,'EPI_ISL_283165':0.001436904)0.796:0.000480550,'EPI_ISL_255318':0.002881224)0.000:0.000000006,(('EPI_ISL_230314':0.000000006,'EPI_ISL_242690':0.000477784)0.000:0.000000006,(((('EPI_ISL_1627087':0.0,'EPI_ISL_4061479':0.0):0.001915955,'EPI_ISL_233633':0.000477499)0.740:0.000000006,'EPI_ISL_244868':0.000000006)0.000:0.000000006,'EPI_ISL_246751':0.000477572)0.861:0.000477699)0.000:0.000000006)0.000:0.000000006)1.000:0.000000006,((((((('EPI_ISL_332174':0.001438799,('EPI_ISL_321243':0.000957956,'EPI_ISL_331079':0.000958414)0.000:0.000000006)0.979:0.001920654,(('EPI_ISL_365518':0.000958096,((('EPI_ISL_344885':0.000000006,('EPI_ISL_354087':0.000479006,('EPI_ISL_345561':0.0,'EPI_ISL_345544':0.0):0.000478737)0.813:0.000478237)0.000:0.000000006,'EPI_ISL_346499':0.000000006)1.000:0.000000006,('EPI_ISL_359246':0.001438975,('EPI_ISL_353676':0.000956888,'EPI_ISL_341077':0.000000006)0.792:0.000476411)0.792:0.000487038)0.000:0.000000006)0.953:0.001436447,'EPI_ISL_329861':0.001436019)0.000:0.000000006)0.918:0.000477789,(('EPI_ISL_309325':0.001081936,'EPI_ISL_330933':0.001916699)0.713:0.000000006,((((('EPI_ISL_259175':0.000477862,'EPI_ISL_268264':0.000477738)0.000:0.000000006,'EPI_ISL_274445':0.000477763)0.000:0.000000006,('EPI_ISL_15082357':0.000956120,(('EPI_ISL_313500':0.000000006,'EPI_ISL_313512':0.002403495)0.850:0.000477859,('EPI_ISL_290673':0.000956632,'EPI_ISL_309546':0.001439377)0.929:0.001928794)0.734:0.000000006)0.734:0.000000006)0.000:0.000000006,(('EPI_ISL_249337':0.000956387,'EPI_ISL_248546':0.000477752)0.000:0.000000006,(('EPI_ISL_314854':0.000473964,'EPI_ISL_305031':0.000962749)0.958:0.001923013,('EPI_ISL_248090':0.000477671,(('EPI_ISL_15082398':0.000957551,('EPI_ISL_250284':0.000000006,'EPI_ISL_15082404':0.000661507)0.675:0.000000006)0.719:0.000000006,('EPI_ISL_240707':0.000000006,'EPI_ISL_258819':0.000477909)0.000:0.000000006)0.946:0.000956541)0.000:0.000000006)0.000:0.000000006)1.000:0.000000006)0.000:0.000000006,(((('EPI_ISL_270437':0.0,'EPI_ISL_273628':0.0,'EPI_ISL_264421':0.0,'EPI_ISL_259712':0.0,'EPI_ISL_292524':0.0):0.000000006,'EPI_ISL_310242':0.002879259)0.000:0.000000006,('EPI_ISL_376719':0.000475271,'EPI_ISL_315005':0.002401760)0.887:0.000959502)0.000:0.000000006,(('EPI_ISL_312825':0.000956369,(('EPI_ISL_361489':0.0,'EPI_ISL_361299':0.0):0.000477568,((('EPI_ISL_313515':0.000477674,'EPI_ISL_309532':0.000956683)0.000:0.000000006,(('EPI_ISL_373433':0.000956923,(('EPI_ISL_307077':0.0,'EPI_ISL_298310':0.0,'EPI_ISL_403059':0.0):0.000000006,('EPI_ISL_301488':0.000956172,('EPI_ISL_314341':0.000956118,('EPI_ISL_396416':0.001434661,((('EPI_ISL_369003':0.001438018,(('EPI_ISL_369042':0.000479398,'EPI_ISL_409379':0.000957674)0.777:0.000476854,(((('EPI_ISL_418550':0.001434815,(('EPI_ISL_372031':0.0,'EPI_ISL_370596':0.0,'EPI_ISL_3950048':0.0):0.000000006,'EPI_ISL_368919':0.003858682)0.000:0.000000006)0.000:0.000000006,'EPI_ISL_387277':0.000955982)0.000:0.000000006,('EPI_ISL_390202':0.000956259,'EPI_ISL_416808':0.001435872)0.000:0.000000006)0.000:0.000000006,'EPI_ISL_377643':0.001916342)0.000:0.000000006)0.000:0.000000006)0.949:0.001442149,('EPI_ISL_400806':0.002880615,((('EPI_ISL_405339':0.000000006,'EPI_ISL_5933276':0.007257851)0.000:0.000000006,'EPI_ISL_400301':0.000477394)0.000:0.000000006,('EPI_ISL_529129':0.001917006,('EPI_ISL_391367':0.000477548,('EPI_ISL_412159':0.000477777,('EPI_ISL_412125':0.000477981,'EPI_ISL_409384':0.000477757)0.791:0.000479526)0.904:0.000957972)0.000:0.000000006)0.000:0.000000006)0.000:0.000000006)0.902:0.000958800)0.744:0.000475973,('EPI_ISL_330886':0.000000006,'EPI_ISL_330894':0.000956067)0.000:0.000000006)0.517:0.000000006)0.000:0.000000006)0.856:0.000477616)0.000:0.000000006)0.740:0.000000006)0.000:0.000000006,(((((('EPI_ISL_393771':0.002396725,((((('EPI_ISL_347633':0.000955046,'EPI_ISL_355581':0.001435734)0.755:0.000000006,('EPI_ISL_391202':0.0,'EPI_ISL_355892':0.0,'EPI_ISL_353970':0.0):0.000000006)1.000:0.000000006,('EPI_ISL_335336':0.000000006,(('EPI_ISL_372661':0.0,'EPI_ISL_366952':0.0):0.000000006,'EPI_ISL_387445':0.000477600)0.928:0.000955891)0.837:0.000477763)0.000:0.000000006,(('EPI_ISL_333651':0.000955740,'EPI_ISL_348377':0.000955612)0.000:0.000000006,('EPI_ISL_363898':0.000477300,'EPI_ISL_514045':0.000955251)0.000:0.000000006)0.000:0.000000006)0.000:0.000000006,('EPI_ISL_377503':0.000477235,('EPI_ISL_362164':0.000000006,'EPI_ISL_362608':0.000477266)0.849:0.000477281)0.000:0.000000006)0.000:0.000000006)0.837:0.000477225,'EPI_ISL_332974':0.000955475)0.000:0.000000006,((((('EPI_ISL_378096':0.001936353,'EPI_ISL_398334':0.003383879)0.788:0.000462837,'EPI_ISL_399358':0.001438505)0.000:0.000000006,(('EPI_ISL_501948':0.000477751,'EPI_ISL_372026':0.001434776)0.000:0.000000006,(('EPI_ISL_417911':0.000477487,('EPI_ISL_372067':0.0,'EPI_ISL_372035':0.0,'EPI_ISL_372043':0.0,'EPI_ISL_372044':0.0,'EPI_ISL_372042':0.0,'EPI_ISL_372046':0.0,'EPI_ISL_372047':0.0):0.000477199)0.000:0.000000006,(('EPI_ISL_394942':0.000956048,'EPI_ISL_362345':0.000955529)0.000:0.000000006,'EPI_ISL_393494':0.000477458)0.000:0.000000006)0.000:0.000000006)1.000:0.000000006)0.000:0.000000006,(('EPI_ISL_351930':0.000477377,('EPI_ISL_387241':0.000477554,('EPI_ISL_369988':0.000477489,'EPI_ISL_402460':0.001917322)0.000:0.000000006)0.881:0.000477489)0.000:0.000000006,(((('EPI_ISL_372056':0.000000006,'EPI_ISL_387256':0.000955952)0.851:0.000477523,'EPI_ISL_398584':0.000956724)0.000:0.000000006,(('EPI_ISL_399359':0.000477400,(('EPI_ISL_387236':0.000478657,'EPI_ISL_365763':0.000477984)0.814:0.000477550,('EPI_ISL_387470':0.0,'EPI_ISL_387468':0.0):0.001434613)0.000:0.000000006)0.000:0.000000006,((('EPI_ISL_372081':0.0,'EPI_ISL_387225':0.0,'EPI_ISL_387220':0.0,'EPI_ISL_372080':0.0,'EPI_ISL_372070':0.0,'EPI_ISL_370626':0.0,'EPI_ISL_387291':0.0,'EPI_ISL_370633':0.0,'EPI_ISL_502026':0.0):0.000000006,(('EPI_ISL_372078':0.0,'EPI_ISL_372079':0.0):0.000000006,'EPI_ISL_395252':0.000477613)0.845:0.000477486)0.000:0.000000006,'EPI_ISL_341042':0.000000006)0.000:0.000000006)0.000:0.000000006)1.000:0.000000006,('EPI_ISL_369749':0.000955613,'EPI_ISL_372533':0.001915967)0.734:0.000000006)0.000:0.000000006)0.000:0.000000006)0.000:0.000000006,'EPI_ISL_413232':0.001916200)0.851:0.000477567)0.000:0.000000006,('EPI_ISL_341167':0.000000006,('EPI_ISL_516140':0.002679273,'EPI_ISL_402399':0.000901790)0.991:0.003648571)0.843:0.000477286)0.000:0.000000006,'EPI_ISL_350066':0.001920992)0.953:0.001438729,('EPI_ISL_335606':0.000955348,((('EPI_ISL_398553':0.001914937,('EPI_ISL_393793':0.000955714,'EPI_ISL_391104':0.000000006)0.855:0.000477439)0.000:0.000000006,(('EPI_ISL_395107':0.0,'EPI_ISL_369759':0.0):0.000000006,'EPI_ISL_321878':0.001434542)0.000:0.000000006)1.000:0.000000006,(('EPI_ISL_380072':0.002889465,'EPI_ISL_355691':0.000473985)0.939:0.001442828,('EPI_ISL_372062':0.000955514,'EPI_ISL_417916':0.001437661)0.155:0.000000006)0.000:0.000000006)0.000:0.000000006)0.753:0.000476604)0.949:0.001439101)0.000:0.000000006)1.000:0.000000006,((('EPI_ISL_299985':0.0,'EPI_ISL_305835':0.0):0.000956354,'EPI_ISL_376827':0.000477649)0.000:0.000000006,'EPI_ISL_322099':0.000477674)0.000:0.000000006)1.000:0.000000006)0.000:0.000000006)0.852:0.000477675,('EPI_ISL_326915':0.000477746,(('EPI_ISL_376790':0.000476873,'EPI_ISL_396266':0.000958402)0.881:0.000957389,('EPI_ISL_312048':0.002398577,'EPI_ISL_320562':0.000000006)0.000:0.000000006)0.799:0.000477714)0.794:0.000478576)0.000:0.000000006)0.000:0.000000006)0.000:0.000000006)0.000:0.000000006)0.936:0.000956703,('EPI_ISL_240330':0.001437006,('EPI_ISL_289227':0.001922377,'EPI_ISL_269704':0.002408133)0.009:0.000476745)0.739:0.000000006)0.739:0.000000006,(('EPI_ISL_275957':0.001436771,(('EPI_ISL_289352':0.000957000,'EPI_ISL_240333':0.000957248)0.000:0.000000006,(('EPI_ISL_259132':0.000480553,'EPI_ISL_275945':0.000957438)0.944:0.001437284,('EPI_ISL_238147':0.0,'EPI_ISL_253051':0.0):0.000000006)0.000:0.000000006)0.000:0.000000006)0.851:0.000477872,('EPI_ISL_273641':0.001920010,('EPI_ISL_242387':0.000956641,(('EPI_ISL_234044':0.000000006,'EPI_ISL_241354':0.000000006)1.000:0.000000006,('EPI_ISL_253570':0.000956915,('EPI_ISL_273677':0.001436452,('EPI_ISL_252517':0.000000006,('EPI_ISL_396288':0.000478139,'EPI_ISL_284877':0.000000006)0.921:0.000956906)0.947:0.001436501)0.000:0.000000006)1.000:0.000000006)0.000:0.000000006)0.783:0.000477415)0.782:0.000479086)0.000:0.000000006)0.612:0.000000006,'EPI_ISL_240769':0.000477819)0.000:0.000000006,(('EPI_ISL_256142':0.000477146,'EPI_ISL_277480':0.001440405)0.879:0.000958845,(('EPI_ISL_12946276':0.001438864,('EPI_ISL_275715':0.000957814,('EPI_ISL_268385':0.001436711,(('EPI_ISL_249961':0.0,'EPI_ISL_237365':0.0):0.000000006,('EPI_ISL_278059':0.000957002,'EPI_ISL_259206':0.001437227)0.000:0.000000006)1.000:0.000000006)0.000:0.000000006)0.534:0.000000006)0.000:0.000000006,('EPI_ISL_242697':0.000000006,'EPI_ISL_287722':0.001438105)0.956:0.001437296)0.847:0.000478131)0.000:0.000000006)1.000:0.000000006)0.000:0.000000006,'EPI_ISL_233468':0.001917290)0.000:0.000000006)0.000:0.000000006)0.916:0.000477918)0.000:0.000000006)0.000:0.000000006,'EPI_ISL_240555':0.001438348)0.858:0.000478069)0.000:0.000000006,((((((('EPI_ISL_202416':0.0,'EPI_ISL_205608':0.0):0.000478415,(('EPI_ISL_223180':0.001438155,'EPI_ISL_206220':0.000478329)0.737:0.000000006,'EPI_ISL_202908':0.000000006)0.000:0.000000006)0.939:0.000957510,('EPI_ISL_208002':0.001919191,'EPI_ISL_207438':0.000000006)0.000:0.000000006)0.850:0.000478200,'EPI_ISL_237368':0.000957294)0.000:0.000000006,((((('EPI_ISL_255349':0.002886297,('EPI_ISL_239668':0.000957316,'EPI_ISL_203385':0.000478293)0.000:0.000000006)0.000:0.000000006,('EPI_ISL_215248':0.000478050,'EPI_ISL_213999':0.000478091)0.000:0.000000006)0.720:0.000000006,((('EPI_ISL_225429':0.002405023,'EPI_ISL_223174':0.000480581)0.414:0.000476568,'EPI_ISL_225093':0.002400154)0.000:0.000000006,((((('EPI_ISL_289548':0.000958662,'EPI_ISL_260393':0.001441435)0.000:0.000000006,(('EPI_ISL_255575':0.001439778,('EPI_ISL_396616':0.000478667,('EPI_ISL_300395':0.000478752,(('EPI_ISL_282965':0.001920704,('EPI_ISL_286866':0.000478645,('EPI_ISL_277859':0.0,'EPI_ISL_277861':0.0):0.000000006)0.908:0.000478577)0.174:0.000000006,'EPI_ISL_396369':0.000958514)0.000:0.000000006)0.000:0.000000006)0.913:0.000478752)0.000:0.000000006,('EPI_ISL_396895':0.002893135,('EPI_ISL_276928':0.001440650,(('EPI_ISL_283321':0.000478330,('EPI_ISL_282963':0.000479070,('EPI_ISL_396686':0.001923829,('EPI_ISL_285884':0.000000006,('EPI_ISL_275965':0.0,'EPI_ISL_273719':0.0):0.000479476)0.000:0.000000006)0.000:0.000000006)0.867:0.000959420)0.796:0.000480670,'EPI_ISL_281802':0.001439683)0.000:0.000000006)0.000:0.000000006)0.916:0.000958794)0.000:0.000000006)0.000:0.000000006,'EPI_ISL_289549':0.000960333)0.000:0.000000006,'EPI_ISL_268390':0.001920103)0.849:0.000478752,(((('EPI_ISL_260406':0.000479175,'EPI_ISL_270419':0.000958472)0.000:0.000000006,('EPI_ISL_299785':0.003403197,('EPI_ISL_275969':0.000478754,('EPI_ISL_275794':0.000478752,'EPI_ISL_275798':0.000000006)0.000:0.000000006)0.875:0.000478880)0.810:0.000000006)0.000:0.000000006,('EPI_ISL_274668':0.000962907,'EPI_ISL_274684':0.001932235)0.891:0.000957660)0.000:0.000000006,((('EPI_ISL_268392':0.000478577,('EPI_ISL_257921':0.000959580,'EPI_ISL_275883':0.002403909)0.000:0.000000006)0.564:0.000000006,('EPI_ISL_273646':0.000478794,('EPI_ISL_270188':0.000478691,'EPI_ISL_270190':0.000479286)0.872:0.000959909)0.783:0.000479284)0.000:0.000000006,(('EPI_ISL_255568':0.003372654,'EPI_ISL_287560':0.000958401)0.737:0.000000006,'EPI_ISL_331684':0.001438757)0.000:0.000000006)1.000:0.000000006)0.000:0.000000006)0.988:0.002400756)0.000:0.000000006)0.000:0.000000006,('EPI_ISL_232098':0.001435594,('EPI_ISL_235537':0.001435480,('EPI_ISL_237366':0.000000006,(('EPI_ISL_235092':0.000955693,'EPI_ISL_230368':0.000955782)0.342:0.000000006,'EPI_ISL_331761':0.000958595)0.000:0.000000006)0.000:0.000000006)0.000:0.000000006)0.924:0.000956515)0.000:0.000000006,(('EPI_ISL_211929':0.000478106,('EPI_ISL_230362':0.001445775,'EPI_ISL_229790':0.000961944)0.760:0.000475343)0.026:0.000000006,'EPI_ISL_232109':0.001918538)0.000:0.000000006)0.000:0.000000006)0.850:0.000000006,(('EPI_ISL_233728':0.001437626,((('EPI_ISL_289135':0.000000006,(('EPI_ISL_237313':0.000478721,('EPI_ISL_247989':0.000000006,'EPI_ISL_239716':0.000477917)0.797:0.000477786)0.895:0.000957458,('EPI_ISL_331768':0.001920223,('EPI_ISL_1633470':0.002397040,('EPI_ISL_238712':0.000000006,'EPI_ISL_247737':0.000478325)0.994:0.002399423)0.000:0.000000006)0.000:0.000000006)1.000:0.000000006)0.000:0.000000006,('EPI_ISL_255961':0.001437651,((('EPI_ISL_270510':0.000481753,(('EPI_ISL_279243':0.000961607,'EPI_ISL_275946':0.000477043)0.995:0.002891017,('EPI_ISL_268352':0.000000006,'EPI_ISL_282870':0.002883286)0.000:0.000000006)0.975:0.002309577)0.768:0.000571216,(('EPI_ISL_283167':0.000478225,('EPI_ISL_244734':0.000000006,('EPI_ISL_253432':0.000478114,('EPI_ISL_281464':0.000478050,('EPI_ISL_268286':0.000000006,'EPI_ISL_270158':0.001917543)0.835:0.000478160)0.000:0.000000006)0.976:0.000000006)0.000:0.000000006)0.930:0.000478140,(('EPI_ISL_268378':0.000959956,('EPI_ISL_396455':0.000957061,('EPI_ISL_273649':0.000957284,('EPI_ISL_291638':0.000000006,('EPI_ISL_256210':0.000478030,'EPI_ISL_275847':0.000957166)0.000:0.000000006)0.000:0.000000006)0.000:0.000000006)0.771:0.000478333)0.783:0.000478737,(((((('EPI_ISL_305039':0.0,'EPI_ISL_326930':0.0):0.000000006,'EPI_ISL_376634':0.000478737)0.000:0.000000006,'EPI_ISL_296529':0.000479207)0.000:0.000000006,('EPI_ISL_14925727':0.001920399,'EPI_ISL_373501':0.001439211)0.733:0.000000006)0.000:0.000000006,'EPI_ISL_299968':0.000958075)0.999:0.004340996,('EPI_ISL_283359':0.002882113,(('EPI_ISL_275853':0.0,'EPI_ISL_12995401':0.0):0.000000006,('EPI_ISL_304996':0.000957807,('EPI_ISL_304990':0.002400756,('EPI_ISL_381582':0.000000006,'EPI_ISL_313517':0.002882818)0.883:0.000478182)0.000:0.000000006)0.845:0.000478267)0.000:0.000000006)0.000:0.000000006)0.864:0.000478210)0.000:0.000000006)0.000:0.000000006)0.944:0.000957075,(('EPI_ISL_223179':0.001436897,('EPI_ISL_239640':0.001444215,('EPI_ISL_239697':0.000000006,('EPI_ISL_244857':0.002399841,'EPI_ISL_270420':0.000957884)0.000:0.000000006)0.749:0.000476851)0.898:0.000960073)0.047:0.000000006,(((((('EPI_ISL_239667':0.000478423,('EPI_ISL_259124':0.000478639,'EPI_ISL_240307':0.000478630)0.000:0.000000006)0.929:0.000957582,(('EPI_ISL_276318':0.000476140,('EPI_ISL_299903':0.000956230,('EPI_ISL_268387':0.000956137,'EPI_ISL_275948':0.001916191)0.000:0.000000006)0.774:0.000482109)0.980:0.001920751,('EPI_ISL_327330':0.002400468,('EPI_ISL_249983':0.000958006,'EPI_ISL_258285':0.000957903)0.000:0.000000006)0.000:0.000000006)0.955:0.001437716)0.000:0.000000006,('EPI_ISL_259172':0.001437786,((('EPI_ISL_239529':0.000000006,('EPI_ISL_241899':0.000957294,'EPI_ISL_242386':0.000957933)0.745:0.000000006)0.000:0.000000006,(('EPI_ISL_331737':0.000478250,'EPI_ISL_241980':0.000478250)0.000:0.000000006,('EPI_ISL_275759':0.000957397,'EPI_ISL_244874':0.000478269)0.744:0.000000006)0.000:0.000000006)1.000:0.000000006,('EPI_ISL_241982':0.000000006,'EPI_ISL_242610':0.001918112)0.736:0.000000006)0.000:0.000000006)0.925:0.000957313)0.000:0.000000006,('EPI_ISL_239672':0.000000006,'EPI_ISL_331693':0.002401182)0.000:0.000000006)1.000:0.000000006,('EPI_ISL_253197':0.000957377,'EPI_ISL_232546':0.000478264)0.000:0.000000006)0.000:0.000000006,'EPI_ISL_249021':0.002398487)0.857:0.000478091)0.000:0.000000006)0.000:0.000000006)0.921:0.000478018)0.837:0.000478073,(('EPI_ISL_213986':0.000958957,'EPI_ISL_289553':0.001437553)0.872:0.000963886,('EPI_ISL_223921':0.000957299,('EPI_ISL_214007':0.000478294,'EPI_ISL_205647':0.000000006)0.000:0.000000006)0.848:0.000478368)0.000:0.000000006)0.547:0.000000006)0.527:0.000000006,'EPI_ISL_211922':0.000478200)0.000:0.000000006)0.000:0.000000006,('EPI_ISL_205621':0.000000006,(('EPI_ISL_259160':0.000479410,(('EPI_ISL_272888':0.001445006,'EPI_ISL_275917':0.001441146)0.937:0.001441211,'EPI_ISL_249014':0.000957560)0.000:0.000000006)0.000:0.000000006,('EPI_ISL_240157':0.000470066,'EPI_ISL_396530':0.004357447)0.928:0.001450109)0.951:0.001438047)0.835:0.000478173)0.000:0.000000006)0.000:0.000000006,((((((((('EPI_ISL_299948':0.0,'EPI_ISL_376741':0.0):0.000478645,'EPI_ISL_410681':0.000478588)0.000:0.000000006,'EPI_ISL_281712':0.001438110)0.000:0.000000006,('EPI_ISL_282983':0.0,'EPI_ISL_306940':0.0):0.000478630)0.000:0.000000006,('EPI_ISL_304328':0.000959924,'EPI_ISL_308932':0.001933097)0.756:0.000478767)0.000:0.000000006,(((('EPI_ISL_396272':0.000478697,('EPI_ISL_360572':0.0,'EPI_ISL_360486':0.0):0.001439155)0.000:0.000000006,('EPI_ISL_358329':0.000478870,'EPI_ISL_316104':0.000959027)0.000:0.000000006)0.931:0.000479285,('EPI_ISL_303074':0.001923712,'EPI_ISL_314407':0.001929435)0.859:0.000958735)0.000:0.000000006,'EPI_ISL_396177':0.000000006)0.909:0.000000006)0.000:0.000000006,(('EPI_ISL_288431':0.000479548,'EPI_ISL_300215':0.000960880)0.788:0.000479413,'EPI_ISL_296439':0.002406633)0.000:0.000000006)0.769:0.000478290,('EPI_ISL_330015':0.000956794,(('EPI_ISL_296567':0.002888292,'EPI_ISL_366056':0.000476302)0.756:0.000481146,('EPI_ISL_292248':0.001919520,('EPI_ISL_296154':0.000478415,'EPI_ISL_322456':0.003369805)0.000:0.000000006)0.524:0.000000006)0.000:0.000000006)0.779:0.000479285)0.981:0.002401936,((((((('EPI_ISL_269294':0.000956714,(('EPI_ISL_244778':0.0,'EPI_ISL_248106':0.0):0.000477984,('EPI_ISL_274674':0.001921751,'EPI_ISL_281381':0.000476207)0.789:0.000481142)0.000:0.000000006)0.000:0.000000006,(('EPI_ISL_275812':0.0,'EPI_ISL_242823':0.0):0.000000006,'EPI_ISL_15610662':0.000478039)0.000:0.000000006)0.992:0.000000006,(((('EPI_ISL_240858':0.000478202,('EPI_ISL_312832':0.002398011,(((('EPI_ISL_300764':0.001437134,('EPI_ISL_312828':0.0,'EPI_ISL_295119':0.0,'EPI_ISL_275882':0.0,'EPI_ISL_275901':0.0,'EPI_ISL_281526':0.0,'EPI_ISL_281738':0.0,'EPI_ISL_277849':0.0,'EPI_ISL_299900':0.0):0.000000006)0.508:0.000000006,('EPI_ISL_319732':0.002888459,(((('EPI_ISL_304918':0.000957444,((('EPI_ISL_501923':0.0,'EPI_ISL_387454':0.0):0.000000006,(('EPI_ISL_332713':0.0,'EPI_ISL_369736':0.0):0.000478113,'EPI_ISL_333330':0.000000006)0.860:0.000477986)0.904:0.000959194,('EPI_ISL_387223':0.002413366,'EPI_ISL_358479':0.000965355)0.764:0.000472717)0.000:0.000000006)1.000:0.000000006,('EPI_ISL_396395':0.000478057,('EPI_ISL_319734':0.002900677,('EPI_ISL_391106':0.001437867,('EPI_ISL_332796':0.000478379,'EPI_ISL_386841':0.000000006)0.000:0.000000006)0.961:0.001937414)0.734:0.000466146)0.000:0.000000006)0.000:0.000000006,((('EPI_ISL_4055904':0.000478107,'EPI_ISL_330018':0.001436515)0.448:0.000000006,'EPI_ISL_319708':0.001437200)0.000:0.000000006,'EPI_ISL_306979':0.000478034)0.000:0.000000006)0.000:0.000000006,(((((('EPI_ISL_313702':0.002882187,'EPI_ISL_376728':0.000000006)0.846:0.000478080,'EPI_ISL_305021':0.000957236)0.000:0.000000006,((('EPI_ISL_376586':0.000480742,'EPI_ISL_391581':0.002888882)0.771:0.000476771,('EPI_ISL_339848':0.007275999,'EPI_ISL_362246':0.002399533)0.000:0.000000006)0.517:0.000000006,('EPI_ISL_309531':0.000477967,('EPI_ISL_373444':0.000478140,'EPI_ISL_376804':0.000000006)0.000:0.000000006)0.853:0.000478087)0.000:0.000000006)0.000:0.000000006,'EPI_ISL_373432':0.000478080)0.000:0.000000006,'EPI_ISL_402293':0.002884481)0.000:0.000000006,(((((('EPI_ISL_304183':0.000479223,'EPI_ISL_314999':0.000478080)0.000:0.000000006,((('EPI_ISL_348161':0.000957713,(('EPI_ISL_332556':0.000000006,'EPI_ISL_366470':0.001439798)0.000:0.000000006,(('EPI_ISL_350087':0.0,'EPI_ISL_353632':0.0):0.000478409,((('EPI_ISL_372027':0.0,'EPI_ISL_340377':0.0,'EPI_ISL_369751':0.0):0.000000006,'EPI_ISL_369750':0.000478260)0.843:0.000478309,('EPI_ISL_331875':0.000478525,'EPI_ISL_336744':0.001439006)0.000:0.000000006)0.000:0.000000006)0.997:0.000000006)0.000:0.000000006)0.923:0.000478236,('EPI_ISL_396201':0.000478164,'EPI_ISL_327686':0.000000006)0.000:0.000000006)0.854:0.000478121,(('EPI_ISL_331070':0.000000006,'EPI_ISL_322953':0.001437167)0.831:0.000478207,('EPI_ISL_297479':0.0,'EPI_ISL_302089':0.0,'EPI_ISL_301498':0.0,'EPI_ISL_310249':0.0,'EPI_ISL_14925244':0.0,'EPI_ISL_311672':0.0):0.000000006)0.491:0.000000006)0.000:0.000000006)0.000:0.000000006,'EPI_ISL_376745':0.000478034)0.000:0.000000006,'EPI_ISL_376576':0.000957223)0.000:0.000000006,(('EPI_ISL_376796':0.001436831,(((('EPI_ISL_362649':0.000000006,(('EPI_ISL_346776':0.0,'EPI_ISL_346742':0.0):0.001437574,('EPI_ISL_333384':0.000000006,(('EPI_ISL_370023':0.0,'EPI_ISL_366520':0.0):0.002886213,('EPI_ISL_346104':0.0,'EPI_ISL_338636':0.0):0.000478383)0.000:0.000000006)0.000:0.000000006)0.900:0.000478340)0.961:0.001437312,('EPI_ISL_350079':0.000956544,'EPI_ISL_341051':0.000480277)0.937:0.001438656)0.000:0.000000006,('EPI_ISL_376742':0.000956883,'EPI_ISL_332952':0.001437130)0.000:0.000000006)0.000:0.000000006,((('EPI_ISL_320329':0.000478758,'EPI_ISL_320330':0.000478995)0.804:0.000477667,'EPI_ISL_288450':0.000956943)0.000:0.000000006,'EPI_ISL_376579':0.002401613)0.000:0.000000006)0.000:0.000000006)0.745:0.000000006,((('EPI_ISL_376725':0.0,'EPI_ISL_376740':0.0,'EPI_ISL_373447':0.0):0.000000006,'EPI_ISL_373423':0.000957594)0.839:0.000478160,(('EPI_ISL_360541':0.001438251,('EPI_ISL_331054':0.000957351,('EPI_ISL_355220':0.000958687,('EPI_ISL_334198':0.000478290,('EPI_ISL_343373':0.0,'EPI_ISL_4055883':0.0):0.000000006)0.000:0.000000006)0.970:0.001920111)0.000:0.000000006)0.607:0.000000006,('EPI_ISL_342945':0.001439814,'EPI_ISL_340479':0.000479049)0.776:0.000477624)0.000:0.000000006)0.000:0.000000006)1.000:0.000000006)0.000:0.000000006,(('EPI_ISL_373465':0.000478375,'EPI_ISL_330028':0.000000006)0.000:0.000000006,(('EPI_ISL_311679':0.000000006,'EPI_ISL_312839':0.001917919)0.000:0.000000006,('EPI_ISL_291966':0.000478207,('EPI_ISL_319637':0.000478034,(('EPI_ISL_353490':0.000959007,((('EPI_ISL_331050':0.001438742,('EPI_ISL_396187':0.000000006,'EPI_ISL_342256':0.001437636)0.839:0.000478202)0.000:0.000000006,'EPI_ISL_322143':0.000000006)1.000:0.000000006,((('EPI_ISL_362163':0.002883280,(('EPI_ISL_354519':0.0,'EPI_ISL_357125':0.0,'EPI_ISL_346115':0.0):0.000000006,(('EPI_ISL_350090':0.0,'EPI_ISL_349895':0.0):0.000000006,('EPI_ISL_368163':0.000000006,'EPI_ISL_353975':0.001438986)0.914:0.000957487)0.844:0.000478212)0.712:0.000000006)0.959:0.001437391,'EPI_ISL_330925':0.000478109)0.000:0.000000006,(('EPI_ISL_321241':0.000958538,'EPI_ISL_348169':0.000478220)0.000:0.000000006,'EPI_ISL_370588':0.000478202)0.000:0.000000006)0.000:0.000000006)0.000:0.000000006)0.017:0.000478145,'EPI_ISL_381110':0.000572529)0.621:0.000000286)0.000:0.000000006)0.000:0.000000006)1.000:0.000000006)0.000:0.000000006)0.000:0.000000006)1.000:0.000000006)0.000:0.000000006)0.830:0.000478070)0.000:0.000000006,(((('EPI_ISL_313513':0.000958668,('EPI_ISL_331526':0.001437178,'EPI_ISL_296125':0.000000006)0.000:0.000000006)0.868:0.000478170,((('EPI_ISL_312081':0.000000006,'EPI_ISL_373411':0.000957694)0.857:0.000478314,((('EPI_ISL_363942':0.000958410,('EPI_ISL_350076':0.001438340,'EPI_ISL_339678':0.000957714)0.000:0.000000006)0.889:0.000478445,('EPI_ISL_338723':0.000478603,('EPI_ISL_397187':0.001438217,'EPI_ISL_332544':0.000478603)0.000:0.000000006)0.000:0.000000006)0.940:0.000957650,'EPI_ISL_292306':0.000000006)0.000:0.000000006)0.887:0.000478260,('EPI_ISL_319726':0.002882514,('EPI_ISL_321249':0.000478370,('EPI_ISL_331821':0.000478039,(('EPI_ISL_305019':0.0,'EPI_ISL_296561':0.0):0.000957178,'EPI_ISL_376575':0.000478039)0.000:0.000000006)0.932:0.000957270)0.000:0.000000006)0.000:0.000000006)0.856:0.000478132)0.000:0.000000006,(('EPI_ISL_302491':0.000956796,('EPI_ISL_332971':0.002884559,('EPI_ISL_14925678':0.000000006,'EPI_ISL_313543':0.002882116)0.905:0.000477962)0.000:0.000000006)0.852:0.000478372,(('EPI_ISL_332183':0.002905826,'EPI_ISL_298347':0.002896789)0.723:0.000466598,(((('EPI_ISL_330257':0.000958269,('EPI_ISL_398983':0.001922940,'EPI_ISL_398572':0.001437462)0.736:0.000000006)0.853:0.000478424,'EPI_ISL_321227':0.001437628)0.000:0.000000006,(('EPI_ISL_330975':0.003395949,('EPI_ISL_377911':0.001438893,('EPI_ISL_363993':0.000478894,'EPI_ISL_362242':0.000000006)0.000:0.000000006)0.973:0.002922604)0.737:0.000456646,('EPI_ISL_15082410':0.000000006,'EPI_ISL_329858':0.000477944)0.973:0.001437169)0.000:0.000000006)0.000:0.000000006,('EPI_ISL_15082406':0.000478183,('EPI_ISL_314344':0.001918763,'EPI_ISL_376772':0.000478053)0.000:0.000000006)0.927:0.000957766)0.838:0.000478190)0.000:0.000000006)1.000:0.000000006)1.000:0.000000006,(('EPI_ISL_290702':0.001437823,((('EPI_ISL_360755':0.0,'EPI_ISL_282817':0.0):0.000000006,'EPI_ISL_282985':0.000478370)0.000:0.000000006,((('EPI_ISL_295854':0.000000006,('EPI_ISL_361221':0.001437984,'EPI_ISL_296120':0.002400735)0.000:0.000000006)0.913:0.000478305,(('EPI_ISL_285687':0.000000006,'EPI_ISL_309026':0.000478226)0.845:0.000478060,('EPI_ISL_305837':0.000958696,('EPI_ISL_312865':0.000478271,('EPI_ISL_309001':0.000000006,'EPI_ISL_312856':0.000000006)0.000:0.000000006)0.895:0.000478187)0.000:0.000000006)0.881:0.000478161)0.000:0.000000006,('EPI_ISL_307083':0.000960968,('EPI_ISL_373414':0.000478473,'EPI_ISL_293681':0.000478535)0.000:0.000000006)0.837:0.000478332)0.000:0.000000006)0.717:0.000000006)0.862:0.000478132,('EPI_ISL_296520':0.000957184,('EPI_ISL_290108':0.000478116,('EPI_ISL_320440':0.000478360,((((('EPI_ISL_339834':0.0,'EPI_ISL_349862':0.0):0.001918841,'EPI_ISL_364353':0.000478270)0.000:0.000000006,'EPI_ISL_307881':0.000478380)0.000:0.000000006,'EPI_ISL_290713':0.000000006)1.000:0.000000006,(('EPI_ISL_330889':0.0,'EPI_ISL_322443':0.0):0.000957583,(('EPI_ISL_322444':0.0,'EPI_ISL_364338':0.0):0.001440175,'EPI_ISL_364318':0.000478737)0.791:0.000479192)0.000:0.000000006)0.000:0.000000006)0.856:0.000478208)0.000:0.000000006)0.853:0.000478070)0.000:0.000000006)1.000:0.000000006)0.000:0.000000006,(((((('EPI_ISL_373490':0.000960929,'EPI_ISL_376655':0.006327799)0.763:0.000476095,'EPI_ISL_291645':0.000478051)0.000:0.000000006,(('EPI_ISL_307862':0.001436412,((('EPI_ISL_299938':0.001440143,('EPI_ISL_355535':0.002401146,(('EPI_ISL_308148':0.0,'EPI_ISL_376646':0.0):0.000000006,'EPI_ISL_298553':0.001436804)0.896:0.000478070)0.000:0.000000006)1.000:0.000000006,((('EPI_ISL_277477':0.001437502,((((('EPI_ISL_321890':0.000000006,'EPI_ISL_348199':0.001438835)0.978:0.001918984,'EPI_ISL_299988':0.000478315)0.000:0.000000006,'EPI_ISL_376798':0.000478141)0.000:0.000000006,('EPI_ISL_14925721':0.000478216,('EPI_ISL_331537':0.002406440,('EPI_ISL_346119':0.001439093,'EPI_ISL_321203':0.000000006)0.762:0.000480474)0.908:0.000957549)0.000:0.000000006)0.000:0.000000006,'EPI_ISL_319736':0.001436996)0.832:0.000478127)0.000:0.000000006,(('EPI_ISL_322457':0.000474897,'EPI_ISL_322485':0.001930879)0.975:0.002407940,'EPI_ISL_322074':0.000000006)0.845:0.000478198)0.000:0.000000006,'EPI_ISL_307882':0.003364266)0.000:0.000000006)0.000:0.000000006,('EPI_ISL_311673':0.000478170,'EPI_ISL_315788':0.000957290)0.000:0.000000006)0.000:0.000000006)1.000:0.000000006,(('EPI_ISL_299584':0.001436206,('EPI_ISL_287602':0.000956897,'EPI_ISL_332182':0.001917653)0.317:0.000000006)0.846:0.000477888,('EPI_ISL_319729':0.001920208,'EPI_ISL_396937':0.000477932)0.000:0.000000006)1.000:0.000000006)0.000:0.000000006)0.000:0.000000006,'EPI_ISL_312809':0.002398454)0.000:0.000000006,(('EPI_ISL_299895':0.0,'EPI_ISL_296501':0.0):0.000000006,'EPI_ISL_299897':0.000478116)0.919:0.000957031)0.000:0.000000006,(('EPI_ISL_303215':0.001438876,(('EPI_ISL_294438':0.000492026,((('EPI_ISL_373492':0.000000006,'EPI_ISL_376749':0.000477874)0.000:0.000000006,'EPI_ISL_327658':0.000956969)0.708:0.000000006,'EPI_ISL_314357':0.000956822)0.783:0.000477822)0.907:0.000957276,'EPI_ISL_305347':0.001438351)0.000:0.000000006)0.862:0.000478193,(('EPI_ISL_396195':0.002413066,('EPI_ISL_322962':0.000957997,('EPI_ISL_321198':0.000478364,('EPI_ISL_363936':0.003851324,'EPI_ISL_321922':0.000957727)0.000:0.000000006)0.753:0.000000006)0.724:0.000967286)0.768:0.000470729,('EPI_ISL_298573':0.000479888,'EPI_ISL_331057':0.003854720)0.788:0.000477409)0.000:0.000000006)0.000:0.000000006)1.000:0.000000006)0.000:0.000000006)0.749:0.000957110)0.000:0.000000006,'EPI_ISL_242748':0.001437876)0.000:0.000000006,'EPI_ISL_286014':0.001437882)0.906:0.000957086,(('EPI_ISL_331718':0.000478626,'EPI_ISL_256437':0.000958348)0.786:0.000478029,((('EPI_ISL_252737':0.000478082,'EPI_ISL_256810':0.001438195)0.730:0.000000006,(((('EPI_ISL_378755':0.003369649,'EPI_ISL_255588':0.000478019)0.000:0.000000006,('EPI_ISL_332328':0.001435744,('EPI_ISL_284154':0.000477811,'EPI_ISL_291737':0.000477798)0.846:0.000478533)0.000:0.000000006)0.000:0.000000006,('EPI_ISL_292531':0.000000006,('EPI_ISL_331251':0.000955737,'EPI_ISL_292528':0.000956634)0.000:0.000000006)0.973:0.001435990)0.899:0.000477982,('EPI_ISL_302534':0.000000006,'EPI_ISL_302538':0.000479854)0.965:0.001437413)0.000:0.000000006)0.000:0.000000006,'EPI_ISL_270200':0.000478154)0.923:0.000956987)0.000:0.000000006)0.000:0.000000006)0.000:0.000000006,'EPI_ISL_281552':0.001918852)0.839:0.000478038,'EPI_ISL_244903':0.000000006)0.000:0.000000006,('EPI_ISL_241933':0.000956633,('EPI_ISL_289543':0.003849211,'EPI_ISL_247739':0.000477867)0.000:0.000000006)0.842:0.000477867)0.000:0.000000006,((('EPI_ISL_289032':0.000956925,('EPI_ISL_257863':0.001919533,'EPI_ISL_281756':0.002883595)0.000:0.000000006)0.917:0.000959029,'EPI_ISL_248485':0.000478003)0.000:0.000000006,((('EPI_ISL_301476':0.000959765,'EPI_ISL_396355':0.000959243)0.934:0.001440586,('EPI_ISL_257321':0.0,'EPI_ISL_242637':0.0):0.001436591)0.000:0.000000006,('EPI_ISL_302535':0.001436077,'EPI_ISL_240588':0.000955970)0.000:0.000000006)0.927:0.000477828)0.000:0.000000006)0.000:0.000000006)0.976:0.001915997)0.851:0.000477551,(('EPI_ISL_242658':0.000478229,'EPI_ISL_274671':0.002889374)0.787:0.000478487,(('EPI_ISL_211897':0.001917481,'EPI_ISL_288035':0.000000006)0.914:0.000956924,('EPI_ISL_234986':0.001918758,'EPI_ISL_215779':0.002398962)0.000:0.000000006)0.537:0.000000006)0.000:0.000000006)0.779:0.000477481)0.769:0.000480214)0.768:0.000482316)0.000:0.000000006,(('EPI_ISL_394110':0.023918292,'EPI_ISL_394051':0.023778566)0.997:0.011065807,('EPI_ISL_394109':0.019239316,('EPI_ISL_281755':0.008918559,(('EPI_ISL_368896':0.0,'EPI_ISL_505743':0.0):0.010825262,'EPI_ISL_263129':0.017711872)0.982:0.008755976)1.000:0.011832628)0.351:0.003201552)0.910:0.001834029)0.000:0.000000006,('EPI_ISL_215650':0.002402058,'EPI_ISL_172769':0.000000006)0.930:0.000478622)0.000:0.000000006,'EPI_ISL_212983':0.002402287)0.837:0.000482851,'EPI_ISL_288178':0.000478607)0.000:0.000000006)0.460:0.000000006,'EPI_ISL_12932793':0.001921400)0.000:0.000000006,'EPI_ISL_399262':0.000478517)0.861:0.000483291,('EPI_ISL_238650':0.002887199,(('EPI_ISL_201229':0.001918653,('EPI_ISL_175222':0.000000006,('EPI_ISL_192180':0.002403341,('EPI_ISL_286876':0.001385240,'EPI_ISL_263302':0.001442068)0.730:0.000000006)0.914:0.000000006)0.000:0.000000006)0.000:0.000000006,('EPI_ISL_213977':0.000000006,((((('EPI_ISL_232562':0.000479281,(('EPI_ISL_15082384':0.000957803,'EPI_ISL_239535':0.000000006)0.911:0.000957987,(('EPI_ISL_244999':0.002799045,'EPI_ISL_288823':0.000000006)0.902:0.000478258,('EPI_ISL_269789':0.000478345,('EPI_ISL_15082366':0.000514303,'EPI_ISL_15082356':0.001114341)0.791:0.000503339)0.000:0.000000006)0.900:0.000478407)0.000:0.000000006)0.489:0.000000006,('EPI_ISL_244733':0.000958353,(('EPI_ISL_244873':0.0,'EPI_ISL_242655':0.0,'EPI_ISL_256812':0.0,'EPI_ISL_242659':0.0):0.000000006,('EPI_ISL_242652':0.000478744,('EPI_ISL_255333':0.000958174,'EPI_ISL_275857':0.001438900)0.000:0.000000006)0.000:0.000000006)0.000:0.000000006)0.853:0.000478623)0.000:0.000000006,(('EPI_ISL_244700':0.000478601,('EPI_ISL_257843':0.000478949,'EPI_ISL_273703':0.002404358)0.000:0.000000006)0.854:0.000478709,('EPI_ISL_274392':0.001919196,'EPI_ISL_240194':0.000478685)0.000:0.000000006)0.000:0.000000006)0.000:0.000000006,((((((('EPI_ISL_331772':0.002401257,'EPI_ISL_242763':0.000957508)0.536:0.000000006,'EPI_ISL_277146':0.000478582)0.000:0.000000006,('EPI_ISL_393751':0.000959761,('EPI_ISL_268318':0.000480622,'EPI_ISL_393967':0.000479939)0.785:0.000479413)0.762:0.000478933)0.000:0.000000006,(('EPI_ISL_292539':0.002402597,('EPI_ISL_245303':0.001443349,'EPI_ISL_249979':0.001443199)0.790:0.000960531)0.110:0.000000006,'EPI_ISL_238901':0.000478839)0.000:0.000000006)0.000:0.000000006,(('EPI_ISL_268356':0.0,'EPI_ISL_239296':0.0):0.000478572,('EPI_ISL_268340':0.001437762,(('EPI_ISL_242611':0.000000006,('EPI_ISL_261864':0.000958656,'EPI_ISL_261863':0.000000006)0.964:0.001438938)0.898:0.000957739,(('EPI_ISL_270195':0.000478434,(('EPI_ISL_270198':0.000478340,('EPI_ISL_262615':0.000000006,'EPI_ISL_275774':0.001438110)0.974:0.001918833)0.000:0.000000006,('EPI_ISL_275767':0.001442904,('EPI_ISL_268295':0.000000006,'EPI_ISL_281462':0.000958775)0.767:0.000477133)0.942:0.001441486)0.000:0.000000006)0.000:0.000000006,('EPI_ISL_273657':0.000958310,('EPI_ISL_291628':0.000478741,'EPI_ISL_285704':0.000000006)0.000:0.000000006)0.912:0.000478354)0.767:0.000479904)0.920:0.001443541)0.926:0.001443620)0.000:0.000000006)0.000:0.000000006,((('EPI_ISL_263408':0.001439974,(('EPI_ISL_274810':0.000000006,'EPI_ISL_255579':0.001439053)0.786:0.000479555,('EPI_ISL_275836':0.001923078,('EPI_ISL_269903':0.002403635,'EPI_ISL_241618':0.000000006)0.000:0.000000006)0.776:0.000478975)0.899:0.000958808)0.000:0.000000006,'EPI_ISL_215629':0.000478645)0.000:0.000000006,('EPI_ISL_261847':0.000478508,('EPI_ISL_249985':0.001438574,(('EPI_ISL_300840':0.001447237,(('EPI_ISL_364005':0.003379721,(('EPI_ISL_365782':0.000479935,'EPI_ISL_363937':0.000479984)0.909:0.000962111,('EPI_ISL_356225':0.001441492,'EPI_ISL_335972':0.001924001)0.000:0.000000006)0.000:0.000000006)0.991:0.002406717,('EPI_ISL_293075':0.000959257,'EPI_ISL_299833':0.000959662)0.000:0.000000006)0.889:0.000963887)0.760:0.000475290,(('EPI_ISL_244823':0.003371248,('EPI_ISL_333359':0.000958509,'EPI_ISL_15082360':0.001919745)0.864:0.000963874)0.879:0.000959441,('EPI_ISL_281757':0.005335969,('EPI_ISL_241351':0.000000006,'EPI_ISL_249661':0.000957566)0.753:0.000475178)0.771:0.000482923)0.458:0.000000006)0.000:0.000000006)0.000:0.000000006)0.000:0.000000006)0.000:0.000000006)0.000:0.000000006,('EPI_ISL_244842':0.0,'EPI_ISL_1633469':0.0):0.000000006)1.000:0.000000006)0.000:0.000000006,((('EPI_ISL_312822':0.003372733,('EPI_ISL_241904':0.000000006,('EPI_ISL_263032':0.001919088,'EPI_ISL_321239':0.001920739)0.000:0.000000006)0.000:0.000000006)0.916:0.000478263,((('EPI_ISL_510017':0.000478639,'EPI_ISL_402256':0.000478293)0.976:0.001920112,((('EPI_ISL_340494':0.001436785,'EPI_ISL_396849':0.001919558)0.000:0.000000006,('EPI_ISL_365492':0.000958475,((('EPI_ISL_346399':0.000478676,(('EPI_ISL_4056062':0.000478623,('EPI_ISL_378558':0.000478484,(('EPI_ISL_408461':0.000957093,'EPI_ISL_410751':0.000000006)0.984:0.002897017,('EPI_ISL_400310':0.000000006,'EPI_ISL_481342':0.000479578)0.869:0.000958577)0.929:0.001447280)0.000:0.000000006)0.894:0.000478578,('EPI_ISL_357915':0.002737291,('EPI_ISL_363434':0.000475370,('EPI_ISL_398211':0.000478526,(('EPI_ISL_405742':0.000000006,('EPI_ISL_402740':0.0,'EPI_ISL_402743':0.0):0.000000006)0.838:0.000478822,'EPI_ISL_409055':0.000478852)0.000:0.000000006)0.896:0.000962721)0.951:0.001916572)0.760:0.000640985)0.000:0.000000006)0.000:0.000000006,'EPI_ISL_400291':0.001920314)0.806:0.000478390,(((((('EPI_ISL_341103':0.0,'EPI_ISL_330031':0.0,'EPI_ISL_348146':0.0):0.000000006,'EPI_ISL_362170':0.000478333)0.000:0.000000006,'EPI_ISL_398532':0.000478333)0.000:0.000000006,(('EPI_ISL_393600':0.000960761,'EPI_ISL_346782':0.000957545)0.000:0.000000006,'EPI_ISL_363869':0.000478183)0.000:0.000000006)0.000:0.000000006,('EPI_ISL_491766':0.003369408,'EPI_ISL_356312':0.000478575)0.713:0.000000006)0.000:0.000000006,('EPI_ISL_332972':0.0,'EPI_ISL_332187':0.0):0.001918466)0.801:0.000478505)0.779:0.000479819)0.761:0.000478009)0.000:0.000000006,('EPI_ISL_12952779':0.001918625,'EPI_ISL_313503':0.000000006)0.000:0.000000006)0.000:0.000000006)0.971:0.001922140,'EPI_ISL_281533':0.001437131)0.000:0.000000006)0.000:0.000000006,('EPI_ISL_396613':0.000478391,(((((('EPI_ISL_330475':0.001438255,('EPI_ISL_396622':0.000000006,'EPI_ISL_316099':0.000958078)0.836:0.000478464)0.000:0.000000006,('EPI_ISL_275970':0.000957547,'EPI_ISL_329856':0.002400181)0.747:0.000000006)0.000:0.000000006,('EPI_ISL_313519':0.000957844,('EPI_ISL_303156':0.000000006,(('EPI_ISL_364337':0.002403875,('EPI_ISL_322424':0.000000006,('EPI_ISL_322423':0.001927108,'EPI_ISL_322446':0.000958156)0.000:0.000000006)0.773:0.000481064)0.804:0.000477281,('EPI_ISL_366050':0.000478412,('EPI_ISL_329853':0.001918275,(('EPI_ISL_345731':0.000000006,('EPI_ISL_349707':0.000958705,'EPI_ISL_347951':0.000479126)0.788:0.000478688)0.848:0.000478429,((('EPI_ISL_331885':0.0,'EPI_ISL_335612':0.0):0.000478233,('EPI_ISL_391084':0.002885204,'EPI_ISL_362396':0.000478637)0.000:0.000000006)0.000:0.000000006,(('EPI_ISL_352063':0.0,'EPI_ISL_347964':0.0):0.000478235,('EPI_ISL_353950':0.000957383,('EPI_ISL_368193':0.0,'EPI_ISL_393564':0.0):0.001437375)0.000:0.000000006)0.942:0.000957653)0.857:0.000478307)0.000:0.000000006)0.953:0.001437465)0.000:0.000000006)1.000:0.000000006)0.000:0.000000006)0.850:0.000478402)0.000:0.000000006,(('EPI_ISL_301467':0.001923082,('EPI_ISL_302488':0.000957393,'EPI_ISL_285733':0.000000006)0.925:0.000957527)0.000:0.000000006,((('EPI_ISL_284876':0.000957686,('EPI_ISL_308922':0.001437257,'EPI_ISL_308921':0.000000006)0.989:0.002400564)0.172:0.000000006,'EPI_ISL_522426':0.000478974)0.000:0.000000006,(('EPI_ISL_277171':0.0,'EPI_ISL_299853':0.0,'EPI_ISL_378752':0.0):0.000000006,((('EPI_ISL_298339':0.0,'EPI_ISL_396379':0.0):0.000000006,'EPI_ISL_320769':0.000478442)0.886:0.000478383,('EPI_ISL_376801':0.0,'EPI_ISL_373450':0.0,'EPI_ISL_376736':0.0):0.000957612)0.000:0.000000006)0.908:0.000000006)0.000:0.000000006)1.000:0.000000006)0.000:0.000000006,'EPI_ISL_314296':0.000959428)0.000:0.000000006,(('EPI_ISL_313533':0.000479023,('EPI_ISL_303238':0.000000006,'EPI_ISL_376766':0.001440537)0.000:0.000000006)0.956:0.001920148,('EPI_ISL_300208':0.001439811,'EPI_ISL_275615':0.000478834)0.200:0.000478670)0.744:0.000000006)0.000:0.000000006)0.854:0.000477820)0.923:0.000956711)0.861:0.000478073)0.918:0.000478098)0.947:0.000957318)0.000:0.000000006)0.028:0.000000006)0.506:0.000000006,'EPI_ISL_188797':0.000478692)0.000:0.000000006,'EPI_ISL_367742':0.001441065,((((('EPI_ISL_286781':0.000000006,'EPI_ISL_172802':0.000000006)0.927:0.000478760,(((('EPI_ISL_249787':0.000000006,'EPI_ISL_250336':0.001439431)0.861:0.000478821,(('EPI_ISL_220286':0.001918683,('EPI_ISL_194956':0.000957810,('EPI_ISL_197511':0.000000006,(('EPI_ISL_249955':0.000957479,('EPI_ISL_393737':0.000958168,('EPI_ISL_393695':0.001437595,'EPI_ISL_211931':0.001923762)0.744:0.000480382)0.000:0.000000006)0.000:0.000000006,('EPI_ISL_255341':0.001923576,'EPI_ISL_225057':0.000959420)0.941:0.001438865)0.837:0.000478346)0.000:0.000000006)0.549:0.000000006)0.000:0.000000006,'EPI_ISL_224024':0.001920641)0.826:0.000478584)0.000:0.000000006,((('EPI_ISL_202806':0.002617816,('EPI_ISL_225098':0.001439199,('EPI_ISL_207007':0.000000006,('EPI_ISL_220297':0.000479005,'EPI_ISL_233455':0.000958740)0.000:0.000000006)0.000:0.000000006)0.890:0.001230311)0.443:0.000482445,'EPI_ISL_211704':0.001712873)0.304:0.000686329,(('EPI_ISL_287008':0.002537736,'EPI_ISL_285510':0.001988441)0.637:0.000000006,'EPI_ISL_286994':0.000801907)0.519:0.000000006)0.293:0.000000052)0.000:0.000000006,((((((('EPI_ISL_286785':0.000000006,('EPI_ISL_286875':0.000000006,'EPI_ISL_286776':0.000000006)0.852:0.000870715)0.763:0.001127674,'EPI_ISL_286970':0.001983242)0.794:0.001355225,'EPI_ISL_201236':0.000958009)0.000:0.000000006,(((('EPI_ISL_205178':0.001921910,'EPI_ISL_177417':0.000958594)0.000:0.000000006,('EPI_ISL_286965':0.003796790,('EPI_ISL_286959':0.000000006,(('EPI_ISL_169343':0.000958344,('EPI_ISL_286944':0.001431797,('EPI_ISL_286964':0.006387086,'EPI_ISL_286162':0.005550366)0.871:0.002565856)0.790:0.001173655)0.013:0.000000594,'EPI_ISL_287016':0.001410340)0.616:0.000000052)0.413:0.000000052)0.695:0.000000006)0.000:0.000000006,('EPI_ISL_286783':0.001439897,(((((('EPI_ISL_176515':0.000959869,('EPI_ISL_175210':0.000000006,('EPI_ISL_211681':0.000959440,('EPI_ISL_211911':0.000958882,'EPI_ISL_206213':0.001440897)0.000:0.000000006)0.838:0.000479346)0.000:0.000000006)0.952:0.001440334,('EPI_ISL_195855':0.000966047,'EPI_ISL_197519':0.001441665)0.957:0.001926756)0.000:0.000000006,(('EPI_ISL_251360':0.000000006,('EPI_ISL_195874':0.002891346,((((('EPI_ISL_212987':0.001440353,('EPI_ISL_279363':0.000000006,'EPI_ISL_193337':0.000479110)0.000:0.000000006)0.846:0.000479063,'EPI_ISL_251765':0.000959983)0.000:0.000000006,(('EPI_ISL_13017098':0.0,'EPI_ISL_172766':0.0,'EPI_ISL_251011':0.0):0.000000006,'EPI_ISL_175252':0.000960028)0.000:0.000000006)0.785:0.000000006,(('EPI_ISL_177527':0.000479138,'EPI_ISL_191671':0.000959097)0.000:0.000000006,(('EPI_ISL_249778':0.0,'EPI_ISL_173257':0.0,'EPI_ISL_237184':0.0,'EPI_ISL_176683':0.0):0.000000006,'EPI_ISL_288163':0.000479348)0.863:0.000479008)0.000:0.000000006)0.000:0.000000006,('EPI_ISL_239750':0.000481180,'EPI_ISL_186591':0.001440089)0.792:0.000478911)0.000:0.000000006)0.000:0.000000006)0.000:0.000000006,('EPI_ISL_393390':0.001439441,('EPI_ISL_191050':0.000959037,'EPI_ISL_235608':0.000600509)0.000:0.000000006)0.910:0.000000006)0.000:0.000000006)0.903:0.000479473,(((('EPI_ISL_376613':0.002893160,(('EPI_ISL_358399':0.000959270,('EPI_ISL_362221':0.000479818,('EPI_ISL_334183':0.001440935,'EPI_ISL_335644':0.000481329)0.773:0.000478801)0.796:0.000480500)0.000:0.000000006,('EPI_ISL_327669':0.000000006,'EPI_ISL_313698':0.001920905)0.000:0.000000006)0.000:0.000000006)0.994:0.003377271,((('EPI_ISL_272895':0.000478979,('EPI_ISL_299980':0.001441481,'EPI_ISL_298374':0.000958472)0.751:0.000481271)0.000:0.000000006,('EPI_ISL_259237':0.000479724,'EPI_ISL_321923':0.000959494)0.000:0.000000006)0.000:0.000000006,('EPI_ISL_295849':0.001921718,'EPI_ISL_283332':0.000479043)0.000:0.000000006)0.000:0.000000006)0.984:0.002404757,(('EPI_ISL_233424':0.000478977,('EPI_ISL_237370':0.000479389,((('EPI_ISL_264427':0.000960376,('EPI_ISL_275955':0.000479463,('EPI_ISL_262746':0.000479462,'EPI_ISL_287287':0.000479373)0.000:0.000000006)0.000:0.000000006)0.915:0.000959563,('EPI_ISL_244894':0.0,'EPI_ISL_244898':0.0):0.000959202)0.000:0.000000006,((('EPI_ISL_244890':0.001439819,'EPI_ISL_237374':0.000000006)0.000:0.000000006,'EPI_ISL_274811':0.000479324)0.000:0.000000006,'EPI_ISL_288820':0.000479289)0.000:0.000000006)0.000:0.000000006)0.782:0.000480426)0.981:0.001924395,'EPI_ISL_232553':0.002889471)0.000:0.000000006)0.988:0.001921887,('EPI_ISL_205208':0.000478864,('EPI_ISL_153537':0.001439029,(((('EPI_ISL_161902':0.001439052,((('EPI_ISL_235359':0.000958269,'EPI_ISL_167934':0.002887486)0.000:0.000000006,'EPI_ISL_145508':0.000478648)0.000:0.000000006,(((('EPI_ISL_263271':0.000958760,('EPI_ISL_174250':0.001439571,((('EPI_ISL_218468':0.000957585,('EPI_ISL_208802':0.001450041,'EPI_ISL_399256':0.002903913)0.797:0.000470596)0.747:0.000000006,(((('EPI_ISL_369602':0.000478523,('EPI_ISL_129745':0.000000006,('EPI_ISL_369601':0.001438955,(('EPI_ISL_147962':0.0,'EPI_ISL_160255':0.0):0.000478834,'EPI_ISL_160254':0.000478735)0.000:0.000000006)0.905:0.000958878)0.000:0.000000006)0.997:0.002400637,('EPI_ISL_235366':0.001919640,('EPI_ISL_288247':0.002401979,'EPI_ISL_235351':0.000000006)0.000:0.000000006)0.850:0.000478354)0.000:0.000000006,('EPI_ISL_173307':0.001441647,('EPI_ISL_399277':0.000478515,'EPI_ISL_381590':0.001919488)0.000:0.000000006)0.840:0.000478418)0.000:0.000000006,(((('EPI_ISL_202138':0.001919580,(('EPI_ISL_128643':0.000960062,'EPI_ISL_393357':0.002413972)0.887:0.001926340,((('EPI_ISL_189232':0.003865009,(('EPI_ISL_152367':0.002906411,'EPI_ISL_152355':0.002886539)0.913:0.001445010,'EPI_ISL_152354':0.001452606)0.741:0.000473588)0.727:0.000472068,('EPI_ISL_235291':0.000000006,('EPI_ISL_149717':0.001439109,'EPI_ISL_235252':0.000958860)0.721:0.000477897)0.000:0.000000006)0.938:0.000956910,(('EPI_ISL_208792':0.001436772,('EPI_ISL_235257':0.000959753,'EPI_ISL_273210':0.000482194)0.893:0.000958164)0.769:0.000481095,((('EPI_ISL_142949':0.000479537,'EPI_ISL_101506':0.001924576)0.879:0.000955823,(('EPI_ISL_235349':0.000477627,'EPI_ISL_235350':0.000000006)0.953:0.002419145,('EPI_ISL_288383':0.000476197,'EPI_ISL_288401':0.000959633)0.998:0.004379269)0.901:0.001430653)0.000:0.000000006,('EPI_ISL_235290':0.002402711,(((('EPI_ISL_115775':0.000956830,'EPI_ISL_235288':0.002403589)0.910:0.000961717,((('EPI_ISL_263247':0.007771972,(('EPI_ISL_128253':0.000958582,(('EPI_ISL_278942':0.004339561,(((('EPI_ISL_79320':0.0,'EPI_ISL_87952':0.0):0.000000006,('EPI_ISL_93673':0.000959658,('EPI_ISL_93663':0.000000006,('EPI_ISL_93659':0.001439323,'EPI_ISL_93682':0.003885280)0.000:0.000000006)0.779:0.000481242)0.785:0.000477712)0.000:0.000000006,(('EPI_ISL_235304':0.003880779,(((('EPI_ISL_189079':0.000479149,('EPI_ISL_189034':0.001441684,'EPI_ISL_235222':0.002888801)0.000:0.000000006)0.000:0.000000006,'EPI_ISL_119712':0.001440066)0.000:0.000000006,'EPI_ISL_235305':0.000000006)0.000:0.000000006,('EPI_ISL_235297':0.000000006,'EPI_ISL_288797':0.002911297)0.841:0.000478926)0.845:0.000965821)0.887:0.000959175,'EPI_ISL_128255':0.000963519)0.770:0.000476622)0.000:0.000000006,((('EPI_ISL_93678':0.001439297,('EPI_ISL_91032':0.000957848,(('EPI_ISL_129535':0.001441318,'EPI_ISL_149712':0.000958080)0.000:0.000000006,((('EPI_ISL_4081160':0.000479213,'EPI_ISL_189274':0.000480108)0.988:0.002406859,'EPI_ISL_129905':0.002886268)0.000:0.000000006,'EPI_ISL_369551':0.000959094)0.914:0.000478630)0.997:0.003854892)0.000:0.000000006)0.860:0.000000006,(('EPI_ISL_118540':0.000478665,('EPI_ISL_135260':0.000000006,('EPI_ISL_87961':0.000957878,'EPI_ISL_187471':0.000478450)0.000:0.000000006)0.000:0.000000006)0.974:0.001919683,(((((('EPI_ISL_91033':0.000957826,'EPI_ISL_91140':0.000000006)0.000:0.000000006,('EPI_ISL_235316':0.002402566,(('EPI_ISL_288245':0.004335895,(('EPI_ISL_139924':0.002407881,('EPI_ISL_136444':0.000000006,'EPI_ISL_189292':0.000958468)0.865:0.000962222)0.764:0.000475906,'EPI_ISL_263304':0.000957735)0.000:0.000000006)0.874:0.000478510,('EPI_ISL_188994':0.003856743,('EPI_ISL_263132':0.000000006,'EPI_ISL_263156':0.007309982)0.978:0.002403483)0.000:0.000000006)0.743:0.000000006)0.913:0.000957918)0.441:0.000478484,'EPI_ISL_106847':0.002888508)0.000:0.000000006,('EPI_ISL_149713':0.006291776,'EPI_ISL_83691':0.000000006)0.848:0.000478411)0.000:0.000000006,(('EPI_ISL_93788':0.001439054,('EPI_ISL_208786':0.000000006,'EPI_ISL_208800':0.001439743)0.895:0.000478737)0.000:0.000000006,'EPI_ISL_93486':0.001920833)0.828:0.000478638)0.000:0.000000006,('EPI_ISL_152490':0.000478701,('EPI_ISL_152658':0.001438068,('EPI_ISL_235362':0.000959965,'EPI_ISL_99771':0.000478059)0.944:0.001441250)0.000:0.000000006)0.000:0.000000006)0.000:0.000000006)1.000:0.000000006)0.000:0.000000006,((('EPI_ISL_94615':0.000958233,('EPI_ISL_94555':0.001921022,'EPI_ISL_143020':0.001918188)0.738:0.000484220)0.785:0.000478291,((('EPI_ISL_278803':0.002877292,('EPI_ISL_152348':0.001919047,('EPI_ISL_235296':0.001438157,'EPI_ISL_235298':0.000000006)0.892:0.000960653)0.762:0.000000006)0.640:0.000955355,('EPI_ISL_152692':0.000461092,'EPI_ISL_152184':0.002910073)0.996:0.004390311)0.872:0.000959486,'EPI_ISL_87885':0.001441795)0.000:0.000000006)0.867:0.000478488,'EPI_ISL_196404':0.002885390)0.000:0.000000006)0.000:0.000000006)0.000:0.000000006)0.925:0.000958048,'EPI_ISL_208775':0.001919683)0.000:0.000000006)0.867:0.000000006,'EPI_ISL_79466':0.001919265)0.986:0.004473743)0.925:0.002414399,((((('EPI_ISL_63363':0.002402182,('EPI_ISL_118369':0.001918257,'EPI_ISL_118060':0.000000006)0.000:0.000000006)0.930:0.000957313,'EPI_ISL_94618':0.002890828)0.000:0.000000006,((((('EPI_ISL_7756':0.004869993,('EPI_ISL_120389':0.000000006,((((((('EPI_ISL_7634':0.004350786,'EPI_ISL_132412':0.001021850)0.731:0.000471772,(('EPI_ISL_117860':0.000955837,'EPI_ISL_117858':0.000000006)0.860:0.000477850,((('EPI_ISL_29489':0.000955951,('EPI_ISL_29484':0.000000006,'EPI_ISL_10119':0.004396079)0.000:0.000000006)0.000:0.000000006,'EPI_ISL_98685':0.000479416)0.971:0.001435704,(('EPI_ISL_20992':0.0,'EPI_ISL_20983':0.0):0.000956866,((('EPI_ISL_302516':0.000958246,'EPI_ISL_132413':0.000000006)0.000:0.000000006,'EPI_ISL_90490':0.003398390)0.000:0.000000006,('EPI_ISL_20999':0.000956559,'EPI_ISL_302515':0.001436715)0.000:0.000000006)0.000:0.000000006)0.837:0.000477849)0.000:0.000000006)0.500:0.000000006)0.000:0.000000006,'EPI_ISL_132415':0.001920761)0.000:0.000000006,((('EPI_ISL_154551':0.0,'EPI_ISL_154532':0.0,'EPI_ISL_14903566':0.0):0.002881650,('EPI_ISL_132411':0.001441815,('EPI_ISL_98681':0.000000006,'EPI_ISL_33844':0.000000006)0.849:0.000956462)0.742:0.000000006)0.714:0.000000006,(('EPI_ISL_15589':0.0,'EPI_ISL_90498':0.0):0.000000006,'EPI_ISL_90485':0.000956657)0.895:0.000956551)0.000:0.000000006)0.000:0.000000006,('EPI_ISL_132409':0.000000006,((((('EPI_ISL_29906':0.001922472,(('EPI_ISL_118008':0.002406515,('EPI_ISL_7621':0.000478601,('EPI_ISL_208783':0.004871440,'EPI_ISL_208769':0.002407351)0.931:0.001931159)0.000:0.000000006)0.000:0.000000006,'EPI_ISL_69392':0.001438345)0.886:0.000958455)0.883:0.000960420,'EPI_ISL_6406':0.000957255)0.000:0.000000006,('EPI_ISL_29270':0.000478004,'EPI_ISL_6530':0.000956666)0.000:0.000000006)1.000:0.000000006,('EPI_ISL_9199':0.000477974,('EPI_ISL_6630':0.000961584,'EPI_ISL_13228':0.001442859)0.754:0.000477027)0.000:0.000000006)0.000:0.000000006,'EPI_ISL_118419':0.002882687)0.003:0.000477887)0.752:0.000000052)0.000:0.000000006,(((('EPI_ISL_29494':0.000478334,'EPI_ISL_120392':0.001436843)0.781:0.000478211,'EPI_ISL_9236':0.000956137)0.000:0.000000006,('EPI_ISL_29273':0.001435622,'EPI_ISL_120385':0.001435241)0.724:0.000000006)0.000:0.000000006,'EPI_ISL_98702':0.001919639)0.000:0.000000006)0.000:0.000000006,('EPI_ISL_132831':0.022209432,(('EPI_ISL_120364':0.000958059,((((((('EPI_ISL_5409':0.000958886,((((('EPI_ISL_115621':0.004829735,(('EPI_ISL_6641':0.001437093,(('EPI_ISL_5198':0.001918413,('EPI_ISL_115622':0.000477962,'EPI_ISL_120362':0.000956507)0.000:0.000000006)0.820:0.000805913,(((((('EPI_ISL_8996':0.000478910,(('EPI_ISL_15606':0.001927951,'EPI_ISL_8266':0.000478953)0.783:0.000000006,('EPI_ISL_9052':0.001441955,'EPI_ISL_8653':0.001441630)0.000:0.000000006)0.000:0.000000006)0.000:0.000000006,('EPI_ISL_8691':0.001440759,'EPI_ISL_8205':0.000478910)0.000:0.000000006)0.000:0.000000006,'EPI_ISL_9881':0.004342755)0.843:0.000478890,('EPI_ISL_8960':0.000000006,'EPI_ISL_8702':0.000958662)0.912:0.000958642)0.000:0.000000006,'EPI_ISL_8229':0.000478696)0.994:0.003223927,('EPI_ISL_8703':0.000477854,(('EPI_ISL_123189':0.0,'EPI_ISL_6746':0.0):0.000477754,('EPI_ISL_8694':0.000956432,'EPI_ISL_8995':0.000000006)1.000:0.004331374)0.000:0.000000006)0.757:0.000626348)0.936:0.001932727)0.954:0.002075854)0.310:0.000000006,'EPI_ISL_120351':0.000957553)0.000:0.000000006)0.000:0.000000006,(((('EPI_ISL_6466':0.000478404,'EPI_ISL_5112':0.000957333)0.000:0.000000006,('EPI_ISL_127600':0.000957780,'EPI_ISL_15597':0.003375665)0.000:0.000000006)0.000:0.000000006,('EPI_ISL_5634':0.003364711,'EPI_ISL_6727':0.000957500)0.000:0.000000006)0.000:0.000000006,'EPI_ISL_237795':0.001918279)0.920:0.000957482)0.831:0.000478184,'EPI_ISL_6362':0.000478074)0.000:0.000000006,('EPI_ISL_120349':0.001438094,('EPI_ISL_6662':0.000959023,('EPI_ISL_6646':0.0,'EPI_ISL_5074':0.0):0.000478025)0.990:0.002887190)0.000:0.000000006)0.000:0.000000006,((((('EPI_ISL_115620':0.002402373,'EPI_ISL_8155':0.000478466)0.000:0.000000006,(('EPI_ISL_120357':0.001918770,'EPI_ISL_120361':0.000478539)0.526:0.000000006,('EPI_ISL_29768':0.016526137,(('EPI_ISL_120343':0.000959399,'EPI_ISL_120340':0.001447124)0.903:0.000959029,((('EPI_ISL_2674':0.000478363,(('EPI_ISL_8168':0.0,'EPI_ISL_8223':0.0):0.000000006,('EPI_ISL_6721':0.000000006,('EPI_ISL_8164':0.0,'EPI_ISL_6732':0.0):0.000957191)0.921:0.000957660)0.000:0.000000006)0.000:0.000000006,('EPI_ISL_6173':0.007337685,(('EPI_ISL_6225':0.0,'EPI_ISL_5118':0.0):0.000000006,('EPI_ISL_5455':0.000000006,('EPI_ISL_115623':0.000477446,'EPI_ISL_5144':0.001435265)0.000:0.000000006)0.991:0.001916887)0.915:0.001446219)0.902:0.001437038)0.000:0.000000006,((('EPI_ISL_6729':0.001927134,'EPI_ISL_6649':0.001923200)0.941:0.001946666,(('EPI_ISL_6650':0.0,'EPI_ISL_6719':0.0):0.002349182,('EPI_ISL_503086':0.003308486,('EPI_ISL_110691':0.002408070,('EPI_ISL_503081':0.002410954,'EPI_ISL_107577':0.001441916)0.000:0.000000006)0.762:0.000553521)0.945:0.002427285)0.911:0.001512200)0.934:0.001928221,(('EPI_ISL_8619':0.001923377,('EPI_ISL_5063':0.001440362,(('EPI_ISL_6519':0.001441813,'EPI_ISL_8704':0.003856983)0.597:0.000000006,('EPI_ISL_7284':0.001443861,(('EPI_ISL_3764':0.005314742,('EPI_ISL_90495':0.001438348,('EPI_ISL_15596':0.000478717,(('EPI_ISL_6712':0.0,'EPI_ISL_6730':0.0):0.002897967,((((('EPI_ISL_5016':0.000000006,'EPI_ISL_6651':0.000479094)0.907:0.000478955,'EPI_ISL_120368':0.001439313)0.000:0.000000006,'EPI_ISL_6202':0.006793969)0.000:0.000000006,(('EPI_ISL_90504':0.000000006,'EPI_ISL_98691':0.000000006)1.000:0.000000006,('EPI_ISL_9090':0.000958229,(('EPI_ISL_15595':0.001442961,('EPI_ISL_107210':0.000477727,'EPI_ISL_107405':0.000960152)0.875:0.000959434)0.963:0.001928471,(('EPI_ISL_91023':0.000000006,('EPI_ISL_5036':0.001439277,'EPI_ISL_29479':0.001924835)0.730:0.000000006)0.000:0.000000006,'EPI_ISL_132414':0.000000006)0.844:0.000478790)0.000:0.000000006)0.000:0.000000006)0.000:0.000000006)0.000:0.000000006,('EPI_ISL_5056':0.001444155,('EPI_ISL_503100':0.001925900,(('EPI_ISL_6742':0.0,'EPI_ISL_91065':0.0,'EPI_ISL_90478':0.0):0.000000006,('EPI_ISL_6705':0.000959637,'EPI_ISL_5088':0.000479353)0.000:0.000000006)0.000:0.000000006)0.787:0.000480997)0.786:0.000478435)0.877:0.000961290)0.880:0.000959079)0.000:0.000000006)0.754:0.000000006)0.192:0.000479519,('EPI_ISL_6679':0.000960434,'EPI_ISL_5059':0.000959711)0.785:0.000478750)0.759:0.000475792)0.897:0.000966191)0.000:0.000000006)0.282:0.000000006)0.066:0.000478988,((((('EPI_ISL_10114':0.004375792,('EPI_ISL_5024':0.000478971,('EPI_ISL_107710':0.000480093,('EPI_ISL_503078':0.002405668,('EPI_ISL_113069':0.000958872,'EPI_ISL_6659':0.001440119)0.000:0.000000006)0.899:0.000959706)0.000:0.000000006)0.980:0.002912169)0.741:0.000459787,'EPI_ISL_6635':0.001921317)0.000:0.000000006,('EPI_ISL_28851':0.000478784,'EPI_ISL_28852':0.000000006)0.847:0.000478963)0.836:0.000478932,('EPI_ISL_5064':0.001439598,('EPI_ISL_503092':0.000479515,'EPI_ISL_503112':0.001440865)0.780:0.000479216)0.000:0.000000006)0.000:0.000000006,(('EPI_ISL_9231':0.001494546,'EPI_ISL_151020':0.023101673)0.738:0.000426945,(('EPI_ISL_115625':0.0,'EPI_ISL_115624':0.0):0.001440220,('EPI_ISL_6683':0.003384664,'EPI_ISL_6178':0.001446612)0.741:0.000474257)0.000:0.000000006)0.953:0.000958825)0.758:0.000480366)0.973:0.002912946)0.995:0.003890676)0.000:0.000000006)0.274:0.000940025)0.861:0.000979801)0.000:0.000000006)0.000:0.000000006,(('EPI_ISL_5092':0.000958525,('EPI_ISL_8975':0.000000006,'EPI_ISL_5091':0.000958099)0.000:0.000000006)0.930:0.001446750,(('EPI_ISL_8976':0.001437779,'EPI_ISL_9023':0.001444989)0.920:0.001450038,(((('EPI_ISL_120339':0.000959232,('EPI_ISL_5484':0.000960743,'EPI_ISL_5389':0.001446280)0.784:0.000476926)0.000:0.000000006,(('EPI_ISL_5154':0.003373585,('EPI_ISL_27599':0.001918776,((('EPI_ISL_5224':0.0,'EPI_ISL_5153':0.0):0.001438179,('EPI_ISL_5388':0.000956092,('EPI_ISL_115772':0.000957155,('EPI_ISL_9019':0.002400920,'EPI_ISL_9005':0.000957304)0.000:0.000000006)0.968:0.001919793)0.745:0.000482198)0.777:0.000478119,('EPI_ISL_127594':0.001437877,'EPI_ISL_120348':0.002883076)0.000:0.000000006)0.000:0.000000006)0.788:0.000478684)0.745:0.000479741,(((('EPI_ISL_115511':0.001441264,(('EPI_ISL_5309':0.000478934,'EPI_ISL_5307':0.000000006)0.929:0.001446194,('EPI_ISL_5293':0.000000006,'EPI_ISL_5301':0.000959230)0.922:0.001438741)0.900:0.001446811)0.932:0.001940375,((('EPI_ISL_115358':0.003389543,(('EPI_ISL_114871':0.000479866,((((('EPI_ISL_5391':0.000480779,'EPI_ISL_5303':0.000962302)0.958:0.001989443,('EPI_ISL_5516':0.001924816,((('EPI_ISL_5487':0.000479847,'EPI_ISL_5378':0.000479815)0.000:0.000000006,('EPI_ISL_5398':0.000000006,'EPI_ISL_115512':0.000960210)0.000:0.000000006)0.000:0.000000006,('EPI_ISL_5440':0.000479735,'EPI_ISL_5517':0.001442771)0.000:0.000000006)0.870:0.000000006)0.342:0.000905858)0.988:0.003430320,('EPI_ISL_5486':0.003375071,('EPI_ISL_115565':0.002408418,'EPI_ISL_127589':0.001921968)0.000:0.000000006)0.754:0.000505313)1.000:0.006786721,((('EPI_ISL_5550':0.000000006,((((((('EPI_ISL_9880':0.003864248,((('EPI_ISL_115513':0.000961528,'EPI_ISL_503061':0.001924463)0.000:0.000000006,('EPI_ISL_1715':0.002913215,('EPI_ISL_115566':0.000000006,('EPI_ISL_9883':0.013119609,'EPI_ISL_65306':0.008489726)0.897:0.001783576)0.781:0.001448242)0.958:0.002419452)0.953:0.001922219,'EPI_ISL_120335':0.001926235)0.000:0.000000006)0.741:0.000471137,'EPI_ISL_115514':0.002906964)0.985:0.002927843,(('EPI_ISL_5221':0.001463247,('EPI_ISL_120345':0.001445422,('EPI_ISL_5157':0.001445638,('EPI_ISL_5289':0.000479280,('EPI_ISL_5150':0.000000006,('EPI_ISL_5152':0.000479306,'EPI_ISL_5158':0.000959405)0.000:0.000000006)0.000:0.000000006)0.762:0.000480345)0.888:0.000961506)0.846:0.000942057)0.999:0.007352610,(('EPI_ISL_115460':0.000479495,'EPI_ISL_29471':0.000479472)0.000:0.000000006,('EPI_ISL_5393':0.001441893,((('EPI_ISL_5298':0.0,'EPI_ISL_5297':0.0,'EPI_ISL_5299':0.0):0.000000006,'EPI_ISL_5316':0.000479923)0.958:0.001442228,(('EPI_ISL_115461':0.000962423,'EPI_ISL_5436':0.001445340)0.941:0.001444641,'EPI_ISL_115567':0.001924997)0.000:0.000000006)0.322:0.000480180)0.794:0.000479984)0.772:0.000477703)0.772:0.000466481)0.986:0.002908406,(('EPI_ISL_173280':0.001439401,(('EPI_ISL_5579':0.0,'EPI_ISL_5445':0.0):0.003371969,('EPI_ISL_5661':0.000000006,'EPI_ISL_5606':0.000479042)0.991:0.002404235)0.000:0.000000006)0.289:0.000000006,('EPI_ISL_115300':0.000480675,'EPI_ISL_115304':0.000479788)0.783:0.000478438)0.000:0.000000006)0.000:0.000000006,('EPI_ISL_115414':0.002896463,('EPI_ISL_115463':0.001921019,('EPI_ISL_120334':0.003372781,(('EPI_ISL_5382':0.000478909,('EPI_ISL_5439':0.001439639,'EPI_ISL_5520':0.000958529)0.000:0.000000006)0.000:0.000000006,'EPI_ISL_115462':0.000959324)0.952:0.001439947)0.000:0.000000006)0.988:0.003382143)0.755:0.000476154)0.829:0.000478347,('EPI_ISL_27622':0.000958299,((('EPI_ISL_127588':0.001921102,('EPI_ISL_8989':0.000479030,'EPI_ISL_835':0.000000006)0.824:0.000478903)0.000:0.000000006,('EPI_ISL_5607':0.001924425,'EPI_ISL_5675':0.000000006)0.978:0.001439255)0.851:0.000478730,('EPI_ISL_115305':0.000957970,'EPI_ISL_114350':0.000481479)0.877:0.000959645)0.000:0.000000006)0.000:0.000000006)0.797:0.000478894,'EPI_ISL_115040':0.000959824)0.806:0.000479609)0.930:0.000958001,('EPI_ISL_114867':0.000479235,(('EPI_ISL_115354':0.000962392,'EPI_ISL_115301':0.000959826)0.897:0.000961200,('EPI_ISL_8696':0.000479632,'EPI_ISL_114873':0.000479498)0.000:0.000000006)0.840:0.000479262)0.000:0.000000006)0.927:0.000958630,('EPI_ISL_114502':0.000480980,(('EPI_ISL_114761':0.001926502,('EPI_ISL_114659':0.002412032,((('EPI_ISL_114608':0.0,'EPI_ISL_114657':0.0):0.000481412,('EPI_ISL_110952':0.001444569,'EPI_ISL_114707':0.000481803)0.763:0.000478357)0.867:0.000963657,(('EPI_ISL_115769':0.000480020,(('EPI_ISL_114454':0.001462282,('EPI_ISL_114660':0.006483977,('EPI_ISL_5475':0.002435136,('EPI_ISL_114610':0.000481082,('EPI_ISL_114868':0.001445546,'EPI_ISL_115413':0.000961062)0.895:0.000965011)0.731:0.000456526)0.999:0.007525153)0.717:0.000297840)0.971:0.002441400,(('EPI_ISL_114296':0.000960762,(('EPI_ISL_114401':0.000000006,'EPI_ISL_114398':0.001444193)0.917:0.000480277,('EPI_ISL_110907':0.001450028,('EPI_ISL_114453':0.001447239,'EPI_ISL_114452':0.001446266)0.987:0.003917151)0.992:0.003881909)0.000:0.000000006)0.000:0.000000006,('EPI_ISL_25040':0.001940756,(((((('EPI_ISL_115768':0.002410780,(('EPI_ISL_9286':0.002411607,('EPI_ISL_114345':0.001444643,'EPI_ISL_114458':0.000000006)0.863:0.000960191)0.748:0.000487836,(('EPI_ISL_114349':0.000000006,('EPI_ISL_114348':0.001442732,('EPI_ISL_25042':0.000481144,'EPI_ISL_114455':0.002413936)0.763:0.000479762)0.000:0.000000006)0.000:0.000000006,'EPI_ISL_114503':0.003864045)0.871:0.000958395)0.989:0.002898683)0.000:0.000000006,'EPI_ISL_114399':0.000961778)0.918:0.000480337,('EPI_ISL_8671':0.002422859,('EPI_ISL_114298':0.000000006,'EPI_ISL_114295':0.000480480)0.990:0.003904257)0.964:0.002429083)0.000:0.000000006,((((('EPI_ISL_114249':0.001926885,('EPI_ISL_9283':0.000479128,'EPI_ISL_8198':0.000000006)0.944:0.001928420)0.877:0.000962624,('EPI_ISL_114293':0.007785726,('EPI_ISL_114250':0.001440752,'EPI_ISL_114246':0.000000006)0.000:0.000000006)0.916:0.000959246)0.000:0.000000006,((('EPI_ISL_114248':0.001440630,'EPI_ISL_9250':0.000000006)0.878:0.000965965,((('EPI_ISL_76486':0.006338227,(('EPI_ISL_114198':0.001924795,(('EPI_ISL_9252':0.000480007,(('EPI_ISL_9146':0.0,'EPI_ISL_9147':0.0):0.000000006,'EPI_ISL_9055':0.000479954)0.762:0.000000006)0.967:0.001930011,('EPI_ISL_114199':0.001924263,((('EPI_ISL_115698':0.000000006,'EPI_ISL_10250':0.000479296)0.000:0.000000006,(('EPI_ISL_6876':0.002914044,(('EPI_ISL_7073':0.001921700,('EPI_ISL_8078':0.000959467,('EPI_ISL_6833':0.000000006,('EPI_ISL_7050':0.000959225,'EPI_ISL_7789':0.000959292)0.000:0.000000006)0.000:0.000000006)0.721:0.000000006)0.967:0.002419064,((('EPI_ISL_114197':0.000000006,('EPI_ISL_123156':0.0,'EPI_ISL_123180':0.0):0.000480238)0.000:0.000000006,('EPI_ISL_9032':0.000479836,(('EPI_ISL_9030':0.0,'EPI_ISL_6888':0.0,'EPI_ISL_9031':0.0,'EPI_ISL_9145':0.0):0.000000006,(('EPI_ISL_9049':0.000479921,('EPI_ISL_9035':0.0,'EPI_ISL_9036':0.0):0.000000006)0.928:0.000960981,'EPI_ISL_5136':0.000961435)0.000:0.000000006)0.000:0.000000006)0.844:0.000479842)0.999:0.005862259,('EPI_ISL_124886':0.002902834,((('EPI_ISL_9033':0.000479070,'EPI_ISL_9046':0.000000006)0.844:0.000479047,('EPI_ISL_6977':0.001439703,'EPI_ISL_9047':0.000959298)0.000:0.000000006)0.860:0.000479126,('EPI_ISL_113921':0.000959343,'EPI_ISL_9057':0.001440950)0.000:0.000000006)0.962:0.002420882)0.853:0.000945052)0.963:0.002429623)0.896:0.001444188)0.999:0.005374524,(('EPI_ISL_8952':0.000959164,('EPI_ISL_9038':0.000962410,('EPI_ISL_8954':0.002429099,'EPI_ISL_9050':0.001944062)0.767:0.000463099)0.865:0.000963919)0.754:0.000480029,'EPI_ISL_8972':0.002898656)0.755:0.000475685)0.886:0.000966182)0.977:0.001439722,('EPI_ISL_114200':0.000480169,('EPI_ISL_173279':0.000960617,('EPI_ISL_110863':0.000479768,'EPI_ISL_114245':0.002405347)0.000:0.000000006)0.772:0.000480627)0.998:0.004866098)0.000:0.000000006)0.772:0.000476682)0.751:0.000490690)0.951:0.001922611,('EPI_ISL_115699':0.002410539,'EPI_ISL_114201':0.004839329)0.708:0.000000006)0.746:0.000476547)0.859:0.000963524,((('EPI_ISL_8987':0.000961740,'EPI_ISL_8670':0.001925976)0.000:0.000000006,('EPI_ISL_8674':0.002892492,('EPI_ISL_9282':0.001923852,'EPI_ISL_9216':0.000000006)0.000:0.000000006)0.814:0.000479565)0.998:0.004369220,'EPI_ISL_8697':0.000476527)0.929:0.001447412)0.000:0.000000006,('EPI_ISL_5105':0.002417782,('EPI_ISL_114247':0.002400389,(('EPI_ISL_5395':0.0,'EPI_ISL_6221':0.0,'EPI_ISL_5372':0.0):0.000000006,'EPI_ISL_6889':0.000480530)0.969:0.002441729)0.986:0.003910105)0.386:0.000473285)0.999:0.006318965)0.921:0.001439558,('EPI_ISL_124928':0.0,'EPI_ISL_937':0.0):0.003859076)0.000:0.000000006)0.000:0.000000006,'EPI_ISL_114297':0.005330390)0.758:0.000479658,'EPI_ISL_8672':0.000479658)1.000:0.004847973)0.000:0.000000006,('EPI_ISL_9284':0.001444348,('EPI_ISL_115700':0.000000006,(('EPI_ISL_5310':0.000481973,'EPI_ISL_9285':0.000961788)0.778:0.000480240,'EPI_ISL_8675':0.000961670)0.000:0.000000006)0.000:0.000000006)0.916:0.000961972)0.000:0.000000006,('EPI_ISL_114346':0.003401829,'EPI_ISL_114294':0.001943279)0.747:0.000468636)0.915:0.001441016)0.971:0.002905024)0.865:0.000963828)0.927:0.001447704)0.782:0.000480431,(('EPI_ISL_33841':0.003422021,('EPI_ISL_25044':0.002426011,((('EPI_ISL_114656':0.001930791,'EPI_ISL_114816':0.000480561)0.000:0.000000006,(('EPI_ISL_114705':0.0,'EPI_ISL_114612':0.0):0.000000006,('EPI_ISL_114505':0.000481213,'EPI_ISL_114611':0.000481574)0.784:0.000480793)0.000:0.000000006)0.736:0.000000006,'EPI_ISL_114655':0.000480431)0.876:0.000969362)0.754:0.000445764)0.990:0.003903035,('EPI_ISL_114456':0.001927462,'EPI_ISL_114457':0.000000006)0.964:0.001442771)0.000:0.000000006)0.994:0.003875333)0.967:0.002899705)0.000:0.000000006)0.000:0.000000006,('EPI_ISL_114812':0.002425616,'EPI_ISL_115770':0.002909655)0.745:0.000470836)0.942:0.001442240)0.757:0.000478585)0.000:0.000000006)0.867:0.000479141,'EPI_ISL_114814':0.001443430)0.000:0.000000006)0.000:0.000000006,'EPI_ISL_115041':0.001441674)0.879:0.000954901)0.877:0.000972549,'EPI_ISL_115408':0.001445796)0.157:0.000476229,('EPI_ISL_115355':0.000479195,(('EPI_ISL_5527':0.002892960,(('EPI_ISL_5442':0.001440451,'EPI_ISL_5444':0.001922878)0.406:0.000000006,(('EPI_ISL_5575':0.000959314,('EPI_ISL_115112':0.000959110,'EPI_ISL_115409':0.000958997)0.000:0.000000006)0.864:0.000479282,('EPI_ISL_115458':0.001950032,'EPI_ISL_5396':0.005861805)0.846:0.000942168)0.000:0.000000006)0.000:0.000000006)0.945:0.001443344,'EPI_ISL_5524':0.000961928)0.756:0.000478919)0.654:0.000000006)0.994:0.004364909)0.863:0.000952357,('EPI_ISL_115515':0.002891484,'EPI_ISL_120337':0.004841635)0.000:0.000000006)0.776:0.000480034,(('EPI_ISL_115771':0.001440003,('EPI_ISL_5205':0.000478803,('EPI_ISL_5204':0.000479369,'EPI_ISL_5180':0.000962187)0.777:0.000481390)0.898:0.000961110)0.000:0.000000006,('EPI_ISL_5173':0.000959243,'EPI_ISL_5216':0.001441371)0.000:0.000000006)0.871:0.000961367)0.803:0.000478943)0.804:0.000479357)0.916:0.000478378,((('EPI_ISL_8184':0.000478501,'EPI_ISL_120342':0.003375579)0.812:0.000480842,('EPI_ISL_8685':0.001921816,'EPI_ISL_8183':0.003376176)0.000:0.000000006)1.000:0.007779970,'EPI_ISL_115563':0.000000006)0.000:0.000000006)1.000:0.003371139,('EPI_ISL_115568':0.000000006,('EPI_ISL_115619':0.000959228,((('EPI_ISL_8956':0.000481643,'EPI_ISL_9882':0.009348774)0.748:0.000477431,('EPI_ISL_115773':0.000479646,('EPI_ISL_6678':0.0,'EPI_ISL_90467':0.0):0.000963003)0.975:0.002416943)0.884:0.000962360,('EPI_ISL_9016':0.001440738,('EPI_ISL_29667':0.000479574,'EPI_ISL_120344':0.001922124)0.000:0.000000006)0.000:0.000000006)0.608:0.000000006)0.000:0.000000006)0.898:0.000000006)0.451:0.000000006)0.953:0.001922970)0.746:0.000476081)0.999:0.002880191,('EPI_ISL_146762':0.000478838,('EPI_ISL_13898':0.000478048,(('EPI_ISL_162189':0.000958512,'EPI_ISL_162190':0.001436943)0.751:0.000478621,('EPI_ISL_13899':0.000957746,'EPI_ISL_13897':0.001919752)0.754:0.000478719)0.336:0.000000006)0.000:0.000000006)0.996:0.003366998)0.000:0.000000006,'EPI_ISL_127595':0.000477895)0.923:0.000477588)0.981:0.001917928)0.000:0.000000006,'EPI_ISL_116066':0.003850774)0.997:0.004343566,'EPI_ISL_117160':0.004828171)0.000:0.000000006,('EPI_ISL_117522':0.000957973,('EPI_ISL_119839':0.000957707,'EPI_ISL_10112':0.002887293)0.000:0.000000006)0.827:0.000478349)0.000:0.000000006,((((((('EPI_ISL_65217':0.000000006,(((('EPI_ISL_120384':0.000478538,('EPI_ISL_117954':0.003859245,'EPI_ISL_29679':0.000957647)0.000:0.000000006)0.000:0.000000006,('EPI_ISL_9268':0.001442582,'EPI_ISL_90523':0.001933869)0.984:0.002900339)0.855:0.000478501,'EPI_ISL_115647':0.001923139)0.000:0.000000006,('EPI_ISL_7590':0.000962495,((((('EPI_ISL_120404':0.001922780,'EPI_ISL_15355':0.000479356)0.000:0.000000006,('EPI_ISL_115648':0.001440309,('EPI_ISL_118160':0.001922684,'EPI_ISL_15354':0.001923897)0.000:0.000000006)1.000:0.000000006)0.000:0.000000006,'EPI_ISL_12846':0.000000006)0.000:0.000000006,'EPI_ISL_12847':0.000959396)0.930:0.000959517,('EPI_ISL_127612':0.000478988,('EPI_ISL_7622':0.001445128,'EPI_ISL_7642':0.001447288)0.963:0.001933734)0.000:0.000000006)0.970:0.002410616)0.964:0.002411479)0.939:0.001438952)0.841:0.000478561,('EPI_ISL_90507':0.000959988,('EPI_ISL_15600':0.002892541,'EPI_ISL_107593':0.000473736)0.872:0.000966866)0.871:0.000957575)0.000:0.000000006,'EPI_ISL_503108':0.001919417)0.000:0.000000006,('EPI_ISL_132752':0.000000006,('EPI_ISL_90542':0.0,'EPI_ISL_90540':0.0):0.000478430)0.000:0.000000006)0.000:0.000000006,(('EPI_ISL_98697':0.001924166,(('EPI_ISL_120371':0.0,'EPI_ISL_120374':0.0):0.000000006,(('EPI_ISL_117113':0.000478535,('EPI_ISL_117210':0.0,'EPI_ISL_117304':0.0):0.000000006)0.924:0.000478574,'EPI_ISL_29486':0.003856839)0.000:0.000000006)0.000:0.000000006)0.867:0.000479116,('EPI_ISL_10117':0.002935740,('EPI_ISL_120397':0.001437109,('EPI_ISL_12850':0.002400130,'EPI_ISL_127614':0.000957381)0.000:0.000000006)0.999:0.005362637)0.730:0.000436755)0.000:0.000000006)0.000:0.000000006,((('EPI_ISL_195615':0.001443860,'EPI_ISL_90496':0.001926718)0.891:0.000961147,('EPI_ISL_5651':0.000958249,(('EPI_ISL_90492':0.000958942,(('EPI_ISL_20994':0.0,'EPI_ISL_20993':0.0):0.000478902,'EPI_ISL_64211':0.001439051)0.000:0.000000006)0.961:0.001922668,('EPI_ISL_6955':0.001439874,'EPI_ISL_6210':0.000478436)0.788:0.000481131)0.775:0.000478526)0.000:0.000000006)0.894:0.000961599,('EPI_ISL_174489':0.006784471,(('EPI_ISL_20963':0.000478427,('EPI_ISL_8962':0.000478585,'EPI_ISL_8211':0.000479076)0.000:0.000000006)0.922:0.000478374,(('EPI_ISL_15592':0.0,'EPI_ISL_503110':0.0):0.000958033,('EPI_ISL_8221':0.000959652,(('EPI_ISL_8217':0.0,'EPI_ISL_20982':0.0):0.000477901,(('EPI_ISL_20970':0.000478733,'EPI_ISL_8651':0.000958561)0.783:0.000478016,'EPI_ISL_8188':0.000956776)0.000:0.000000006)0.904:0.000957813)0.765:0.000478219)0.000:0.000000006)0.000:0.000000006)0.902:0.000960432)0.759:0.000477106)0.849:0.000932067,'EPI_ISL_145697':0.013309211)0.845:0.000989904)0.889:0.000956387,((('EPI_ISL_119998':0.001436302,('EPI_ISL_6741':0.0,'EPI_ISL_4995':0.0):0.004335206)0.044:0.000000006,'EPI_ISL_117209':0.002398812)0.000:0.000000006,(('EPI_ISL_119996':0.000477709,'EPI_ISL_107711':0.001917494)0.000:0.000000006,(((('EPI_ISL_113061':0.001922237,('EPI_ISL_132418':0.000961303,'EPI_ISL_132416':0.001460320)0.893:0.000960458)0.000:0.000000006,'EPI_ISL_90510':0.003367404)0.842:0.000478088,'EPI_ISL_6694':0.001916745)0.000:0.000000006,('EPI_ISL_3767':0.0,'EPI_ISL_153570':0.0):0.001438035)0.904:0.000956730)0.000:0.000000006)1.000:0.000000006)0.000:0.000000006,((('EPI_ISL_8249':0.000960960,'EPI_ISL_127602':0.003854823)0.906:0.000957494,'EPI_ISL_10115':0.014358894)0.000:0.000000006,'EPI_ISL_119810':0.000957861)0.854:0.000477744)0.766:0.000477337)0.920:0.001845471,'EPI_ISL_30208':0.003478852)0.899:0.002460932)0.713:0.001479821)0.888:0.000956167)0.328:0.000930638)0.967:0.002435923,(('EPI_ISL_503091':0.003366569,(('EPI_ISL_278953':0.0,'EPI_ISL_234603':0.0,'EPI_ISL_25019':0.0):0.002884613,'EPI_ISL_7933':0.000000006)0.515:0.000000006)0.000:0.000000006,(((('EPI_ISL_208795':0.002401995,('EPI_ISL_7604':0.0,'EPI_ISL_120402':0.0):0.000000006)0.000:0.000000006,('EPI_ISL_19687':0.000957882,'EPI_ISL_30222':0.000000006)0.941:0.000478379)0.843:0.000478260,('EPI_ISL_157612':0.001437791,(('EPI_ISL_28847':0.000000006,('EPI_ISL_144604':0.000953323,'EPI_ISL_28846':0.002424363)0.974:0.002410661)0.769:0.000474583,'EPI_ISL_96139':0.002885010)0.777:0.000483386)0.000:0.000000006)0.573:0.000000006,('EPI_ISL_105349':0.002403741,'EPI_ISL_7637':0.000476583)0.772:0.000480692)0.000:0.000000006)0.986:0.000000006)0.000:0.000000006,'EPI_ISL_30206':0.002399362)0.904:0.000956364,('EPI_ISL_115695':0.002400039,('EPI_ISL_78573':0.002396305,('EPI_ISL_62795':0.000477453,('EPI_ISL_28848':0.000477845,'EPI_ISL_62781':0.000477845)0.000:0.000000006)0.000:0.000000006)0.981:0.001916362)0.000:0.000000006)0.900:0.000477878,('EPI_ISL_120410':0.001918840,('EPI_ISL_181323':0.000000006,'EPI_ISL_30210':0.001438946)0.000:0.000000006)0.000:0.000000006)0.859:0.000477686)0.000:0.000000006,(('EPI_ISL_118418':0.002402482,((((((('EPI_ISL_29910':0.000000006,('EPI_ISL_118370':0.001440146,('EPI_ISL_93641':0.002887833,('EPI_ISL_93658':0.000472361,'EPI_ISL_93653':0.000969044)0.924:0.001932944)0.000:0.000000006)0.839:0.000478692)0.000:0.000000006,(('EPI_ISL_235264':0.002419860,'EPI_ISL_77940':0.006868413)0.757:0.000463942,(('EPI_ISL_30822':0.000959506,('EPI_ISL_89943':0.001926828,'EPI_ISL_77951':0.001440306)0.760:0.000479431)0.795:0.000478227,'EPI_ISL_29088':0.000478349)0.000:0.000000006)1.000:0.000000006)0.000:0.000000006,('EPI_ISL_77952':0.001921001,(('EPI_ISL_78726':0.006798608,'EPI_ISL_144611':0.001454198)0.786:0.001437014,('EPI_ISL_28871':0.000000006,'EPI_ISL_235269':0.000479057)0.737:0.000000006)0.868:0.000478501)0.725:0.000000006)0.000:0.000000006,((((((('EPI_ISL_83684':0.006877323,'EPI_ISL_302518':0.001473725)0.739:0.000447004,'EPI_ISL_94644':0.002404506)0.000:0.000000006,'EPI_ISL_302514':0.000000006)0.000:0.000000006,('EPI_ISL_102700':0.000478751,(('EPI_ISL_149719':0.0,'EPI_ISL_98859':0.0):0.000478836,'EPI_ISL_102845':0.000958613)0.000:0.000000006)0.853:0.000479061)0.000:0.000000006,(('EPI_ISL_77754':0.002887181,((('EPI_ISL_208774':0.003371895,'EPI_ISL_142968':0.000478346)0.000:0.000000006,('EPI_ISL_80873':0.000957187,'EPI_ISL_235276':0.000000006)0.833:0.000478252)0.922:0.000957445,('EPI_ISL_87520':0.000478343,'EPI_ISL_120414':0.000000006)0.000:0.000000006)0.927:0.000478461)0.699:0.000000006,(('EPI_ISL_77786':0.0,'EPI_ISL_77731':0.0):0.000958168,('EPI_ISL_77779':0.001438240,'EPI_ISL_235213':0.000478618)0.000:0.000000006)0.000:0.000000006)0.984:0.000000006)0.000:0.000000006,(('EPI_ISL_369512':0.001932117,('EPI_ISL_158679':0.000960833,('EPI_ISL_93640':0.004356256,('EPI_ISL_90821':0.000000006,'EPI_ISL_89773':0.000000006)0.854:0.000000006)0.215:0.000478701)0.880:0.000962798)0.926:0.001439313,('EPI_ISL_87806':0.001437987,'EPI_ISL_89636':0.000000006)0.000:0.000000006)0.907:0.000478571)0.914:0.000479034,(('EPI_ISL_93655':0.000957473,'EPI_ISL_93638':0.005864241)0.756:0.000480527,('EPI_ISL_93649':0.001921235,'EPI_ISL_93650':0.005807129)0.000:0.000000006)0.687:0.000478601)0.733:0.000000006)0.927:0.000478412,'EPI_ISL_29279':0.000000006)0.000:0.000000006,'EPI_ISL_31055':0.002428514)0.802:0.000478493,'EPI_ISL_25024':0.001440078)0.781:0.000479108)0.000:0.000000006,('EPI_ISL_83683':0.001446234,(('EPI_ISL_93660':0.005343410,('EPI_ISL_115697':0.000958769,(('EPI_ISL_84989':0.0,'EPI_ISL_84994':0.0):0.000000006,('EPI_ISL_94613':0.001446919,('EPI_ISL_84850':0.001445552,'EPI_ISL_84852':0.002409582)0.887:0.000964069)0.759:0.000475817)0.000:0.000000006)0.921:0.001459799)0.953:0.002429211,('EPI_ISL_86080':0.000000006,'EPI_ISL_94610':0.002408269)0.858:0.000962100)0.999:0.006350131)0.857:0.000953107)0.000:0.000000006)0.000:0.000000006,'EPI_ISL_66175':0.002881374)0.874:0.001023575)0.983:0.003305647,((('EPI_ISL_90465':0.000000006,'EPI_ISL_79464':0.000957740)0.872:0.000478185,(((((('EPI_ISL_74159':0.001918506,(((('EPI_ISL_278973':0.000000006,'EPI_ISL_93639':0.002882032)0.853:0.000478057,(('EPI_ISL_394111':0.005479866,('EPI_ISL_394052':0.007316689,(('EPI_ISL_393700':0.004937690,('EPI_ISL_345244':0.013333539,(('EPI_ISL_9879':0.025107528,((('EPI_ISL_77606':0.004867855,('EPI_ISL_13928':0.005802182,('EPI_ISL_2132':0.004881902,(('EPI_ISL_24584':0.000000006,'EPI_ISL_24585':0.001926385)0.998:0.005340812,'EPI_ISL_24583':0.000977754)0.935:0.001906372)0.753:0.000498039)0.620:0.001023380)0.981:0.004478394,(((('EPI_ISL_150870':0.021565790,('EPI_ISL_24590':0.000000006,'EPI_ISL_24588':0.000957214)0.977:0.005776238)0.998:0.009694321,('EPI_ISL_129582':0.008668375,'EPI_ISL_83309':0.015385643)0.985:0.006631336)0.847:0.001379973,(((('EPI_ISL_196018':0.010371320,'EPI_ISL_381060':0.012070148)0.419:0.002013301,(('EPI_ISL_381059':0.003924334,'EPI_ISL_234602':0.010256026)0.918:0.001967097,('EPI_ISL_381063':0.015003123,('EPI_ISL_196006':0.000000006,('EPI_ISL_196021':0.001442572,('EPI_ISL_196019':0.000479558,'EPI_ISL_196017':0.000000006)0.000:0.000000006)0.172:0.000960648)0.953:0.003408672)0.979:0.004369761)0.789:0.000993400)1.000:0.031584189,((('EPI_ISL_162680':0.007633072,(((((('EPI_ISL_218295':0.0,'EPI_ISL_218287':0.0,'EPI_ISL_218293':0.0,'EPI_ISL_218291':0.0,'EPI_ISL_218289':0.0,'EPI_ISL_218294':0.0,'EPI_ISL_218286':0.0):0.000000006,('EPI_ISL_218290':0.000479899,'EPI_ISL_218292':0.000479913)0.000:0.000000006)0.995:0.006037417,(('EPI_ISL_218612':0.0,'EPI_ISL_218613':0.0,'EPI_ISL_218602':0.0,'EPI_ISL_218606':0.0,'EPI_ISL_218604':0.0,'EPI_ISL_218600':0.0,'EPI_ISL_218607':0.0,'EPI_ISL_218608':0.0,'EPI_ISL_218601':0.0,'EPI_ISL_218610':0.0):0.003313367,('EPI_ISL_218283':0.000000006,('EPI_ISL_218285':0.000958366,('EPI_ISL_218581':0.0,'EPI_ISL_218582':0.0,'EPI_ISL_219062':0.0,'EPI_ISL_218598':0.0,'EPI_ISL_218593':0.0,'EPI_ISL_218595':0.0,'EPI_ISL_218594':0.0,'EPI_ISL_218586':0.0):0.003862843)0.000:0.000000006)0.763:0.000548109)0.941:0.002897753)0.994:0.005858075,('EPI_ISL_163046':0.0,'EPI_ISL_163050':0.0,'EPI_ISL_163049':0.0,'EPI_ISL_163047':0.0,'EPI_ISL_163051':0.0):0.005395825)0.826:0.000915246,('EPI_ISL_218299':0.0,'EPI_ISL_218303':0.0):0.007304892)0.750:0.000488426,('EPI_ISL_160787':0.000460694,(('EPI_ISL_218246':0.000478789,(('EPI_ISL_218258':0.0,'EPI_ISL_218240':0.0,'EPI_ISL_218245':0.0,'EPI_ISL_218253':0.0,'EPI_ISL_218256':0.0,'EPI_ISL_218263':0.0,'EPI_ISL_218261':0.0,'EPI_ISL_218251':0.0):0.000000006,'EPI_ISL_218236':0.000478736)0.763:0.000480320)0.990:0.002405075,('EPI_ISL_162677':0.000958821,'EPI_ISL_164595':0.001923631)0.000:0.000000006)0.982:0.002428901)0.963:0.002434075)0.629:0.000154730)1.000:0.017780722,((('EPI_ISL_208657':0.0,'EPI_ISL_208656':0.0):0.001921118,(('EPI_ISL_93246':0.0,'EPI_ISL_93249':0.0,'EPI_ISL_93250':0.0):0.000000006,('EPI_ISL_93247':0.000000006,(('EPI_ISL_93245':0.0,'EPI_ISL_208655':0.0):0.000478458,'EPI_ISL_93248':0.000478441)0.727:0.000000006)0.000:0.000000006)0.000:0.000000006)1.000:0.011016763,('EPI_ISL_129922':0.009349238,(('EPI_ISL_160794':0.0,'EPI_ISL_161668':0.0):0.002631085,((('EPI_ISL_161664':0.0,'EPI_ISL_160789':0.0,'EPI_ISL_161662':0.0,'EPI_ISL_161661':0.0):0.000480542,('EPI_ISL_161663':0.0,'EPI_ISL_164476':0.0):0.000000006)0.892:0.001390337,((('EPI_ISL_218051':0.0,'EPI_ISL_218050':0.0,'EPI_ISL_218043':0.0,'EPI_ISL_218048':0.0,'EPI_ISL_218052':0.0):0.000480322,('EPI_ISL_218049':0.000000006,('EPI_ISL_218046':0.000000006,'EPI_ISL_218047':0.000480584)0.926:0.000961953)0.000:0.000000006)0.980:0.002920267,(('EPI_ISL_164477':0.0,'EPI_ISL_164478':0.0,'EPI_ISL_162681':0.0):0.000000006,(('EPI_ISL_218322':0.0,'EPI_ISL_218323':0.0,'EPI_ISL_218326':0.0,'EPI_ISL_218321':0.0):0.000000006,('EPI_ISL_218324':0.0,'EPI_ISL_218325':0.0):0.000962118)0.999:0.004859814)0.869:0.000959064)0.939:0.002009511)0.330:0.000910402)1.000:0.019192549)0.900:0.002468470)0.280:0.000936121)1.000:0.014327503,((((('EPI_ISL_75321':0.008569040,'EPI_ISL_96981':0.010421672)1.000:0.013900490,('EPI_ISL_25229':0.006955167,('EPI_ISL_168484':0.004016531,('EPI_ISL_205060':0.000000006,('EPI_ISL_103107':0.001437860,'EPI_ISL_139116':0.001918395)0.000:0.000000006)1.000:0.011816108)0.707:0.000282818)1.000:0.012129099)0.815:0.000000006,('EPI_ISL_88355':0.006101175,('EPI_ISL_88353':0.001461019,'EPI_ISL_88360':0.005179298)0.884:0.001856369)0.765:0.001522481)0.815:0.001086132,'EPI_ISL_29775':0.026687462)0.071:0.000508085,(('EPI_ISL_29767':0.002928554,(('EPI_ISL_29770':0.001912165,'EPI_ISL_88402':0.007877915)1.000:0.009927778,'EPI_ISL_29772':0.004453655)0.763:0.000421473)0.833:0.000930588,('EPI_ISL_29773':0.008075457,'EPI_ISL_96980':0.028494417)0.824:0.001254467)0.772:0.000696132)0.995:0.007299531)0.912:0.002774798)0.815:0.000984712,((((('EPI_ISL_83305':0.004025193,('EPI_ISL_150890':0.004173902,'EPI_ISL_79859':0.003151197)1.000:0.019618954)0.985:0.006736544,('EPI_ISL_151257':0.009375051,(('EPI_ISL_30163':0.001460763,'EPI_ISL_63616':0.008356039)0.999:0.007445766,('EPI_ISL_150935':0.025398296,('EPI_ISL_151261':0.003926131,('EPI_ISL_151288':0.000973662,('EPI_ISL_151293':0.007301537,('EPI_ISL_29805':0.000479940,'EPI_ISL_150841':0.000000006)0.874:0.000974022)0.851:0.000958558)1.000:0.008905883)0.820:0.000878411)0.934:0.002551507)0.982:0.003944448)0.118:0.000405194)0.761:0.000510067,('EPI_ISL_151214':0.009401832,('EPI_ISL_83312':0.007582756,('EPI_ISL_83313':0.001206956,'EPI_ISL_83307':0.004131499)0.972:0.003462635)0.920:0.002152640)0.868:0.001464419)0.999:0.007459486,('EPI_ISL_151323':0.031994454,('EPI_ISL_92314':0.003717816,('EPI_ISL_124335':0.000943815,'EPI_ISL_117012':0.002928928)1.000:0.017380212)0.988:0.009659627)0.997:0.013029422)0.704:0.000337354,('EPI_ISL_151249':0.036890660,'EPI_ISL_67421':0.015138596)0.832:0.001241861)0.000:0.000000006)0.771:0.000471677)0.794:0.000487139,((('EPI_ISL_3362':0.003410177,'EPI_ISL_2133':0.008351059)0.949:0.002885288,'EPI_ISL_2134':0.010821259)0.495:0.000000006,(((('EPI_ISL_24587':0.0,'EPI_ISL_24586':0.0):0.004557174,(('EPI_ISL_83315':0.006557478,'EPI_ISL_83314':0.003702751)0.993:0.006581545,('EPI_ISL_9540':0.006146855,((('EPI_ISL_83302':0.001514467,'EPI_ISL_83304':0.002835668)0.923:0.001934147,('EPI_ISL_83310':0.003939722,'EPI_ISL_83303':0.007396837)0.971:0.003315274)0.904:0.001508516,('EPI_ISL_151265':0.008780141,(('EPI_ISL_13852':0.014138309,'EPI_ISL_96921':0.007061850)0.819:0.001230886,((('EPI_ISL_168345':0.0,'EPI_ISL_281958':0.0,'EPI_ISL_281918':0.0):0.000960276,'EPI_ISL_64678':0.005354005)0.994:0.004416782,('EPI_ISL_24571':0.000452937,'EPI_ISL_24572':0.006342410)0.978:0.002967936)0.752:0.000440990)0.767:0.000486004)0.764:0.000487667)0.921:0.002137186)0.833:0.001949925)0.854:0.003337784)0.970:0.003240059,(('EPI_ISL_1717':0.004875118,(('EPI_ISL_3106':0.003902701,(('EPI_ISL_10547':0.0,'EPI_ISL_10546':0.0):0.017107190,(('EPI_ISL_24577':0.000479358,(('EPI_ISL_24573':0.0,'EPI_ISL_24574':0.0):0.000000006,'EPI_ISL_24576':0.001927298)0.000:0.000000006)0.992:0.004837750,(((('EPI_ISL_24575':0.000479668,'EPI_ISL_24578':0.000479733)0.000:0.000000006,'EPI_ISL_24579':0.000479742)0.000:0.000000006,'EPI_ISL_24581':0.000000006)0.000:0.000000006,('EPI_ISL_132825':0.007023655,'EPI_ISL_142690':0.019334750)0.910:0.002269135)0.985:0.005517911)0.999:0.007549311)0.948:0.003409217)0.801:0.001427742,('EPI_ISL_2138':0.004336169,'EPI_ISL_2131':0.003386749)0.000:0.000000006)0.987:0.003898738)0.757:0.000452889,'EPI_ISL_2136':0.008269021)0.000:0.000000006)0.000:0.000000006,((('EPI_ISL_91942':0.004500241,(((('EPI_ISL_151626':0.006793423,((((('EPI_ISL_151268':0.004822219,('EPI_ISL_65337':0.003375505,'EPI_ISL_150827':0.001923929)0.771:0.000477185)0.000:0.000000006,'EPI_ISL_151272':0.011810079)0.000:0.000000006,((('EPI_ISL_151259':0.001438584,(('EPI_ISL_150842':0.010776501,'EPI_ISL_151262':0.000000006)0.870:0.000478694,('EPI_ISL_64466':0.007368495,'EPI_ISL_150840':0.004421984)0.828:0.000903243)0.000:0.000000006)0.000:0.000000006,'EPI_ISL_150704':0.003369422)0.831:0.000478632,'EPI_ISL_4591':0.000478429)0.000:0.000000006)0.818:0.000000006,((((('EPI_ISL_93354':0.010461020,('EPI_ISL_79861':0.002945954,('EPI_ISL_124333':0.000862639,'EPI_ISL_119606':0.005442379)0.999:0.008476625)0.720:0.000309623)1.000:0.006993245,(('EPI_ISL_123521':0.004767013,(('EPI_ISL_63208':0.001447105,('EPI_ISL_63191':0.000986764,'EPI_ISL_222096':0.030757575)0.766:0.000453014)0.863:0.001026903,('EPI_ISL_203097':0.009894104,('EPI_ISL_212187':0.000631039,'EPI_ISL_212193':0.003247187)1.000:0.009358045)1.000:0.013902454)0.577:0.000502286)1.000:0.009498695,('EPI_ISL_86219':0.009713014,(('EPI_ISL_189991':0.007660014,(('EPI_ISL_97097':0.000909794,((('EPI_ISL_140909':0.002396576,('EPI_ISL_168302':0.000955815,(('EPI_ISL_253932':0.000000006,'EPI_ISL_262595':0.000477343)1.000:0.010737732,('EPI_ISL_167331':0.000477279,'EPI_ISL_198367':0.004342871)0.000:0.000000006)0.991:0.003849405)0.000:0.000000006)0.000:0.000000006,('EPI_ISL_245071':0.008827995,('EPI_ISL_174440':0.000922456,('EPI_ISL_237038':0.005858772,('EPI_ISL_245325':0.005319263,('EPI_ISL_200105':0.001476631,'EPI_ISL_372502':0.018520948)0.448:0.000444322)0.838:0.000915372)0.996:0.004932531)0.996:0.004943489)0.743:0.000410065)0.754:0.000483083,((('EPI_ISL_209199':0.003412539,('EPI_ISL_296421':0.013100242,'EPI_ISL_234527':0.008538184)0.678:0.000224746)0.969:0.002430662,('EPI_ISL_171045':0.000482094,('EPI_ISL_262589':0.008273956,'EPI_ISL_190541':0.000000006)0.928:0.001437100)0.991:0.003891973)0.448:0.000939013,('EPI_ISL_245567':0.011750089,(('EPI_ISL_252710':0.002420740,(('EPI_ISL_222479':0.002880671,('EPI_ISL_212191':0.001436353,('EPI_ISL_301927':0.006862430,'EPI_ISL_396120':0.013867035)0.729:0.000397291)0.167:0.000000006)0.729:0.000000006,'EPI_ISL_167435':0.000477535)0.324:0.000949673)1.000:0.006337915,('EPI_ISL_188905':0.005919247,((('EPI_ISL_372920':0.009790448,'EPI_ISL_205075':0.001446116)0.729:0.000474926,('EPI_ISL_296426':0.007475122,'EPI_ISL_243357':0.006976980)0.789:0.000808533)0.971:0.001921439,(('EPI_ISL_208974':0.002915303,('EPI_ISL_243787':0.007367781,'EPI_ISL_252699':0.003430384)0.976:0.003405825)0.892:0.001428721,('EPI_ISL_234584':0.000000006,'EPI_ISL_707235':0.017351827)0.999:0.005317769)0.000:0.000000006)0.999:0.006383953)0.737:0.000380237)0.928:0.001451526)0.000:0.000000006)0.960:0.002394695)0.992:0.004390894)0.998:0.005220840,'EPI_ISL_130057':0.003529403)0.806:0.000916232)1.000:0.008404376,'EPI_ISL_98867':0.016379518)0.654:0.000152162)0.999:0.007712297)0.731:0.000389869)0.864:0.000946804,'EPI_ISL_63633':0.004843853)0.774:0.000482636,((('EPI_ISL_164465':0.000479257,('EPI_ISL_164463':0.000958993,(('EPI_ISL_160437':0.0,'EPI_ISL_164464':0.0,'EPI_ISL_164462':0.0):0.000000006,'EPI_ISL_164461':0.000479087)0.000:0.000000006)0.000:0.000000006)0.991:0.007802795,(('EPI_ISL_163048':0.000478292,'EPI_ISL_163045':0.000962578)1.000:0.007082449,('EPI_ISL_162684':0.000478700,('EPI_ISL_163204':0.0,'EPI_ISL_163189':0.0,'EPI_ISL_163190':0.0,'EPI_ISL_162685':0.0,'EPI_ISL_163205':0.0,'EPI_ISL_163185':0.0,'EPI_ISL_163187':0.0,'EPI_ISL_163184':0.0,'EPI_ISL_163206':0.0):0.000000006)0.648:0.000238113)1.000:0.009264539)1.000:0.015790038,'EPI_ISL_151283':0.001922521)0.687:0.000000006)0.000:0.000000006,'EPI_ISL_63210':0.011787016)0.904:0.000957683)0.000:0.000000006,((((('EPI_ISL_150880':0.003385554,'EPI_ISL_79852':0.003445245)0.719:0.000452316,(((((((('EPI_ISL_129807':0.0,'EPI_ISL_143149':0.0):0.003861782,('EPI_ISL_127888':0.000000006,('EPI_ISL_134287':0.001931246,'EPI_ISL_163875':0.008300905)0.922:0.001928522)0.656:0.000000006)0.943:0.001927304,(('EPI_ISL_124296':0.000479469,('EPI_ISL_130038':0.000960919,('EPI_ISL_130027':0.000960245,'EPI_ISL_130171':0.000960364)0.000:0.000000006)0.797:0.000480338)0.880:0.000962045,('EPI_ISL_130130':0.005328033,('EPI_ISL_124435':0.000000006,(('EPI_ISL_116279':0.000960949,'EPI_ISL_116236':0.000959954)0.000:0.000000006,'EPI_ISL_127814':0.003863868)0.000:0.000000006)0.000:0.000000006)0.910:0.000963578)0.874:0.000958653)0.876:0.000965746,((('EPI_ISL_131142':0.000000006,'EPI_ISL_134277':0.001925741)0.983:0.003450567,(('EPI_ISL_201851':0.009015710,('EPI_ISL_256255':0.008748516,'EPI_ISL_222091':0.005881214)0.999:0.008686463)0.970:0.004233179,('EPI_ISL_161142':0.002902264,('EPI_ISL_203137':0.005431209,(('EPI_ISL_203144':0.003920794,'EPI_ISL_246096':0.004866113)0.995:0.005911996,('EPI_ISL_222094':0.004846814,('EPI_ISL_208983':0.001927263,'EPI_ISL_180682':0.000479928)0.766:0.000472104)0.882:0.000975615)0.805:0.000895804)1.000:0.006399869)0.000:0.000000006)0.985:0.004407647)0.980:0.003362999,('EPI_ISL_127750':0.007356172,('EPI_ISL_97126':0.000000006,('EPI_ISL_127701':0.000962013,'EPI_ISL_129970':0.002905638)0.943:0.001930942)0.767:0.000494927)0.432:0.000465901)0.000:0.000000006)0.000:0.000000006,(((('EPI_ISL_133006':0.002892341,('EPI_ISL_271732':0.001442312,((('EPI_ISL_129684':0.0,'EPI_ISL_131162':0.0):0.002431830,('EPI_ISL_133680':0.000961469,'EPI_ISL_161195':0.001443479)0.965:0.002418416)0.868:0.000961033,(('EPI_ISL_281975':0.0,'EPI_ISL_271078':0.0):0.000475815,('EPI_ISL_271650':0.000959995,('EPI_ISL_281929':0.000480229,'EPI_ISL_281931':0.000000006)0.733:0.000000006)0.890:0.001447811)0.991:0.002899809)0.000:0.000000006)0.934:0.000960201)0.437:0.000000006,(('EPI_ISL_139271':0.005332739,((('EPI_ISL_266544':0.012641930,('EPI_ISL_372895':0.006495575,'EPI_ISL_396127':0.004817863)1.000:0.013964852)0.992:0.006791597,('EPI_ISL_180662':0.002410288,'EPI_ISL_155700':0.004356118)0.000:0.000000006)0.528:0.000000006,(('EPI_ISL_132382':0.002888447,((((((('EPI_ISL_245060':0.002408900,'EPI_ISL_245050':0.003867855)0.000:0.000000006,('EPI_ISL_245035':0.003379327,('EPI_ISL_257031':0.001443925,('EPI_ISL_246031':0.000966208,'EPI_ISL_258642':0.002909355)0.955:0.001929428)0.000:0.000000006)0.909:0.000959958)1.000:0.010449776,('EPI_ISL_173680':0.000000006,('EPI_ISL_243362':0.001927579,'EPI_ISL_243366':0.001041591)0.997:0.004298580)0.999:0.004989111)0.727:0.000338608,'EPI_ISL_156555':0.000959510)0.000:0.000000006,'EPI_ISL_200081':0.006320400)0.917:0.000959120,((('EPI_ISL_278198':0.011297845,(('EPI_ISL_164909':0.000958868,(('EPI_ISL_167147':0.0,'EPI_ISL_164908':0.0):0.000000006,('EPI_ISL_164910':0.000000006,'EPI_ISL_164907':0.000958838)0.000:0.000000006)0.000:0.000000006)0.443:0.000000006,'EPI_ISL_167146':0.000000006)0.892:0.000958813)0.000:0.000000006,('EPI_ISL_170816':0.000000006,('EPI_ISL_198172':0.001451691,'EPI_ISL_237040':0.006832388)0.946:0.001923148)0.997:0.003372239)0.000:0.000000006,(('EPI_ISL_168319':0.0,'EPI_ISL_161158':0.0,'EPI_ISL_161184':0.0):0.000000006,(('EPI_ISL_161115':0.0,'EPI_ISL_161182':0.0):0.000478916,('EPI_ISL_149430':0.000958873,'EPI_ISL_168318':0.000478963)0.348:0.000000006)0.845:0.000000006)0.000:0.000000006)0.000:0.000000006)0.959:0.001930851,'EPI_ISL_151989':0.003873012)0.748:0.000473178)0.000:0.000000006,((('EPI_ISL_191495':0.001436181,(('EPI_ISL_253918':0.000000006,'EPI_ISL_299404':0.001924679)0.000:0.000000006,('EPI_ISL_301923':0.001436990,('EPI_ISL_295676':0.000478339,'EPI_ISL_303870':0.001922685)0.000:0.000000006)0.990:0.002401678)0.979:0.003394460)0.997:0.005384924,('EPI_ISL_173676':0.002435293,'EPI_ISL_225564':0.005357351)0.753:0.000443898)0.728:0.000483058,((('EPI_ISL_272824':0.006365983,(('EPI_ISL_252788':0.005812594,('EPI_ISL_256564':0.004831078,('EPI_ISL_234672':0.000969369,'EPI_ISL_296274':0.004366090)0.752:0.000478773)0.764:0.000490880)0.949:0.001931065,(('EPI_ISL_296424':0.004355648,('EPI_ISL_234242':0.000958936,((('EPI_ISL_302021':0.000944895,(('EPI_ISL_503944':0.001438904,('EPI_ISL_6816037':0.004871989,'EPI_ISL_4081598':0.005353566)0.900:0.001444293)0.000:0.000000006,'EPI_ISL_6781468':0.005809878)1.000:0.005346403)0.961:0.002445515,(('EPI_ISL_379327':0.004866313,(('EPI_ISL_387920':0.002892210,(('EPI_ISL_328739':0.0,'EPI_ISL_328740':0.0):0.000000006,('EPI_ISL_328756':0.0,'EPI_ISL_328759':0.0,'EPI_ISL_328757':0.0,'EPI_ISL_328760':0.0):0.000479173)0.906:0.000479300)0.000:0.000000006,('EPI_ISL_379344':0.000000006,'EPI_ISL_373552':0.000479280)0.000:0.000000006)0.000:0.000000006)0.768:0.000481557,'EPI_ISL_373556':0.000477907)0.916:0.001449865)0.977:0.002902246,('EPI_ISL_282403':0.001929467,'EPI_ISL_266543':0.000475787)0.989:0.002899359)0.000:0.000000006)0.000:0.000000006)0.965:0.001937942,(((('EPI_ISL_245327':0.001440450,(((('EPI_ISL_311324':0.001922954,(('EPI_ISL_381682':0.001443958,(('EPI_ISL_399373':0.001451902,((('EPI_ISL_499248':0.000479934,(('EPI_ISL_697536':0.000478618,'EPI_ISL_4081950':0.001929344)0.882:0.000965503,'EPI_ISL_697650':0.001444553)0.758:0.000480520)0.000:0.000000006,'EPI_ISL_707227':0.001929864)0.786:0.000527422,('EPI_ISL_4082033':0.005406738,'EPI_ISL_6785518':0.007286829)0.406:0.000461555)0.961:0.002370203)0.882:0.000959681,'EPI_ISL_501671':0.004847065)0.000:0.000000006)0.990:0.003381685,('EPI_ISL_372902':0.003865391,'EPI_ISL_502857':0.006822281)0.000:0.000000006)0.977:0.002917841)0.982:0.003479264,('EPI_ISL_264215':0.000504758,'EPI_ISL_393545':0.007805887)0.268:0.000421764)0.998:0.005364028,(('EPI_ISL_295798':0.000479548,('EPI_ISL_502066':0.007790272,'EPI_ISL_381072':0.000484259)0.753:0.000477718)0.931:0.001935254,(('EPI_ISL_502892':0.005335724,('EPI_ISL_387955':0.001444173,('EPI_ISL_396967':0.001930147,('EPI_ISL_503476':0.007819049,('EPI_ISL_502898':0.003418925,'EPI_ISL_4082030':0.005875283)0.834:0.000943454)0.000:0.000000006)0.986:0.002903126)0.000:0.000000006)0.990:0.003389135,('EPI_ISL_285413':0.002407278,'EPI_ISL_303861':0.004864028)0.731:0.000493786)0.954:0.001929894)0.980:0.002418431)0.000:0.000000006,('EPI_ISL_245059':0.000474424,'EPI_ISL_252794':0.001445857)0.986:0.003388826)0.917:0.000960169)0.000:0.000000006,('EPI_ISL_252718':0.000484524,'EPI_ISL_297075':0.006812257)0.947:0.001923866)0.000:0.000000006,('EPI_ISL_208931':0.000959352,'EPI_ISL_260815':0.002407808)0.000:0.000000006)0.908:0.000000006,'EPI_ISL_245043':0.002890079)0.724:0.000000006)0.396:0.000483764)0.988:0.003884786)0.858:0.000952945,(('EPI_ISL_216913':0.008374962,('EPI_ISL_202952':0.001434313,'EPI_ISL_208942':0.002428514)0.974:0.002974355)0.916:0.001878634,(('EPI_ISL_173750':0.001445288,('EPI_ISL_197216':0.003859642,('EPI_ISL_195380':0.002404859,'EPI_ISL_243759':0.002889309)0.000:0.000000006)0.781:0.000477728)0.898:0.000960239,('EPI_ISL_205067':0.001443965,'EPI_ISL_236810':0.002412300)0.978:0.002901954)0.000:0.000000006)0.490:0.000000006)0.000:0.000000006,((('EPI_ISL_280221':0.008818263,(('EPI_ISL_388673':0.011312110,'EPI_ISL_258650':0.000494149)0.749:0.000466749,(('EPI_ISL_243730':0.000479659,(('EPI_ISL_264204':0.002943880,'EPI_ISL_297093':0.002432375)0.859:0.000943286,((('EPI_ISL_327824':0.000000006,('EPI_ISL_295673':0.002910812,'EPI_ISL_301918':0.001936708)0.989:0.003384851)0.839:0.000479609,('EPI_ISL_243725':0.000000006,'EPI_ISL_285336':0.003372646)0.844:0.000479521)0.352:0.000000006,(('EPI_ISL_285469':0.002424856,'EPI_ISL_281990':0.001937425)0.752:0.000462549,('EPI_ISL_388624':0.010971058,'EPI_ISL_6795298':0.009585667)0.872:0.001803691)0.880:0.000968577)0.000:0.000000006)0.504:0.000000006)1.000:0.000000006,((('EPI_ISL_256566':0.000480395,('EPI_ISL_327834':0.000479812,'EPI_ISL_256100':0.000479659)0.000:0.000000006)0.528:0.000000006,(('EPI_ISL_262582':0.001442106,'EPI_ISL_258626':0.001444748)0.000:0.000000006,('EPI_ISL_388618':0.005416817,('EPI_ISL_4081697':0.013505950,('EPI_ISL_399433':0.003338800,('EPI_ISL_700958':0.002909327,(('EPI_ISL_697532':0.000973610,'EPI_ISL_4083361':0.003902482)0.965:0.002425180,'EPI_ISL_4083437':0.003446914)0.000:0.000000006)0.963:0.003011419)0.983:0.004051393)0.821:0.001370814)0.997:0.005408905)0.913:0.000960796)0.000:0.000000006,('EPI_ISL_234573':0.0,'EPI_ISL_327836':0.0):0.000000006)0.000:0.000000006)0.000:0.000000006)0.751:0.000469894)0.968:0.002469365,((((('EPI_ISL_504174':0.000481364,'EPI_ISL_246098':0.000478030)0.965:0.001929127,('EPI_ISL_208919':0.000000006,'EPI_ISL_208989':0.000479688)0.917:0.000960474)0.000:0.000000006,((('EPI_ISL_285505':0.000000006,'EPI_ISL_303866':0.000959376)0.998:0.003859344,('EPI_ISL_221737':0.002405583,'EPI_ISL_280243':0.003372713)0.000:0.000000006)0.963:0.001441083,(('EPI_ISL_264228':0.005332183,'EPI_ISL_234572':0.001926391)0.000:0.000000006,'EPI_ISL_234528':0.004348786)0.706:0.000479935)0.000:0.000000006)0.000:0.000000006,'EPI_ISL_205994':0.000000006)0.000:0.000000006,(('EPI_ISL_260821':0.000000006,('EPI_ISL_282405':0.003375629,(('EPI_ISL_388626':0.001455865,(('EPI_ISL_4082404':0.006863731,('EPI_ISL_504144':0.000481081,('EPI_ISL_700972':0.000000006,('EPI_ISL_4081852':0.000474234,'EPI_ISL_4083605':0.001449347)0.879:0.000966614)0.912:0.000959769)0.714:0.000438481)0.967:0.002462133,('EPI_ISL_4083451':0.001442898,('EPI_ISL_707266':0.000000006,'EPI_ISL_884294':0.000960682)0.000:0.000000006)0.879:0.000965313)0.891:0.001437455)0.996:0.004872115,('EPI_ISL_301929':0.000000006,'EPI_ISL_301930':0.001440751)0.740:0.000522709)0.985:0.003340155)0.000:0.000000006)0.922:0.001447455,(('EPI_ISL_296682':0.002895387,((('EPI_ISL_388617':0.002895638,'EPI_ISL_393539':0.003384199)0.000:0.000000006,('EPI_ISL_393546':0.002410103,'EPI_ISL_503892':0.004355963)0.000:0.000000006)0.995:0.004461781,('EPI_ISL_372892':0.000469111,'EPI_ISL_368784':0.000975649)1.000:0.008922636)0.876:0.001362467)0.763:0.000000006,('EPI_ISL_4081867':0.005365093,'EPI_ISL_4082034':0.008906078)0.991:0.006393912)0.852:0.000959379)0.957:0.001928148)0.747:0.000448775)0.993:0.004870243,('EPI_ISL_205322':0.003858454,(('EPI_ISL_180673':0.000958995,'EPI_ISL_179622':0.000959204)0.000:0.000000006,('EPI_ISL_198365':0.001443813,'EPI_ISL_203176':0.004897959)0.758:0.000477469)0.000:0.000000006)0.000:0.000000006)0.927:0.000478602)0.969:0.001928597)0.990:0.003382008)0.948:0.001439354)0.000:0.000000006)0.000:0.000000006,'EPI_ISL_162471':0.011300537)0.836:0.000479498)0.593:0.000000006,('EPI_ISL_211811':0.008919466,'EPI_ISL_234526':0.014614868)0.971:0.003861714)0.308:0.000467942,'EPI_ISL_151992':0.005838388)0.981:0.002904992)0.905:0.000959253,(((('EPI_ISL_271719':0.000479118,'EPI_ISL_271073':0.000000006)0.998:0.004858270,(('EPI_ISL_151003':0.000000006,('EPI_ISL_161188':0.001270446,'EPI_ISL_167148':0.000000006)0.996:0.006516698)0.733:0.000444496,('EPI_ISL_133715':0.000935565,'EPI_ISL_143152':0.002928007)0.997:0.005426733)0.994:0.004408138)0.743:0.000481089,'EPI_ISL_124480':0.001440980)0.000:0.000000006,'EPI_ISL_119334':0.000479751)0.000:0.000000006)0.987:0.002892158,('EPI_ISL_116352':0.001925539,'EPI_ISL_124404':0.005425827)0.743:0.000482255)0.896:0.001431849,'EPI_ISL_116362':0.008354706)0.980:0.003451377)0.995:0.006228895,(((('EPI_ISL_129989':0.000485143,('EPI_ISL_124246':0.000960710,('EPI_ISL_130053':0.0,'EPI_ISL_124249':0.0):0.000000006)0.777:0.000475464)0.999:0.006432540,((((('EPI_ISL_124310':0.001442854,(('EPI_ISL_151131':0.006843552,(('EPI_ISL_278807':0.0,'EPI_ISL_145706':0.0):0.000510463,'EPI_ISL_144932':0.003354248)0.862:0.001417437)0.941:0.001996815,('EPI_ISL_151002':0.000000006,'EPI_ISL_116143':0.006342501)0.903:0.000960526)0.000:0.000000006)0.000:0.000000006,'EPI_ISL_127882':0.002893064)0.872:0.000960706,('EPI_ISL_97086':0.000480030,(('EPI_ISL_97128':0.000482378,'EPI_ISL_97127':0.000479194)0.912:0.001444250,'EPI_ISL_97087':0.000481023)0.824:0.000479575)0.000:0.000000006)0.929:0.000962190,(('EPI_ISL_196000':0.000921875,('EPI_ISL_167340':0.004898735,(((('EPI_ISL_203184':0.002419514,'EPI_ISL_234586':0.007888069)0.937:0.002409173,(((('EPI_ISL_245798':0.0,'EPI_ISL_245796':0.0):0.000000006,(('EPI_ISL_245810':0.0,'EPI_ISL_245801':0.0):0.000961674,('EPI_ISL_245773':0.0,'EPI_ISL_245774':0.0,'EPI_ISL_245787':0.0,'EPI_ISL_245811':0.0):0.000479899)0.778:0.000480297)0.891:0.001002434,('EPI_ISL_245802':0.009347674,'EPI_ISL_245775':0.001030203)0.142:0.000453577)0.953:0.001892648,(((('EPI_ISL_243755':0.000479947,('EPI_ISL_243754':0.000960409,'EPI_ISL_243761':0.000960631)0.000:0.000000006)0.996:0.002893121,(('EPI_ISL_243766':0.0,'EPI_ISL_243767':0.0,'EPI_ISL_243750':0.0,'EPI_ISL_243752':0.0,'EPI_ISL_243768':0.0,'EPI_ISL_243775':0.0):0.000000006,'EPI_ISL_243762':0.005351029)0.847:0.000479954)0.505:0.000000006,'EPI_ISL_243753':0.002893279)0.991:0.003903098,('EPI_ISL_198166':0.000000006,'EPI_ISL_263479':0.009292151)0.843:0.000480349)0.350:0.000000006)0.995:0.004425887)0.815:0.000953905,('EPI_ISL_209342':0.000491452,'EPI_ISL_225505':0.001440396)0.998:0.006800393)0.753:0.000522124,'EPI_ISL_253925':0.012846202)0.840:0.000948156)0.994:0.006465091)0.977:0.003435284,('EPI_ISL_143444':0.000450648,('EPI_ISL_132985':0.000000006,('EPI_ISL_119366':0.001468438,'EPI_ISL_167433':0.006388411)0.720:0.000461098)0.877:0.000996019)1.000:0.010346938)0.714:0.000000006)0.792:0.000482291,(((('EPI_ISL_109913':0.001949603,('EPI_ISL_124046':0.000480240,('EPI_ISL_130154':0.000960921,(((((('EPI_ISL_271046':0.000960264,'EPI_ISL_271757':0.001443408)0.758:0.000482230,('EPI_ISL_271642':0.000961243,'EPI_ISL_271645':0.000480291)0.789:0.000480108)0.000:0.000000006,('EPI_ISL_271738':0.000481804,('EPI_ISL_271761':0.000479927,('EPI_ISL_271715':0.0,'EPI_ISL_271049':0.0):0.000000006)0.789:0.000480107)0.790:0.000479941)0.000:0.000000006,(('EPI_ISL_156336':0.0,'EPI_ISL_130117':0.0):0.000000006,'EPI_ISL_132377':0.002894254)0.000:0.000000006)0.000:0.000000006,((('EPI_ISL_271047':0.0,'EPI_ISL_271643':0.0):0.000000006,'EPI_ISL_271075':0.000480323)0.990:0.002898608,('EPI_ISL_271717':0.000479966,(('EPI_ISL_271076':0.0,'EPI_ISL_271653':0.0,'EPI_ISL_271747':0.0,'EPI_ISL_271043':0.0):0.000000006,'EPI_ISL_271059':0.000480390)0.852:0.000480162)0.172:0.000000006)0.000:0.000000006)0.000:0.000000006,('EPI_ISL_167983':0.002901073,('EPI_ISL_195459':0.003084949,('EPI_ISL_234951':0.006140810,'EPI_ISL_226061':0.002611019)0.884:0.001458955)0.916:0.001744142)0.998:0.004875838)0.978:0.002410314)0.000:0.000000006)0.935:0.001449686)0.921:0.001441328,'EPI_ISL_100198':0.000480320)0.000:0.000000006,('EPI_ISL_100248':0.000961753,(('EPI_ISL_116357':0.000480162,'EPI_ISL_124418':0.000000006)0.799:0.000480361,'EPI_ISL_97140':0.000962945)0.785:0.000480741)0.000:0.000000006)0.000:0.000000006,('EPI_ISL_100249':0.000962727,('EPI_ISL_130037':0.002406688,('EPI_ISL_100251':0.000960663,'EPI_ISL_100252':0.000000006)0.000:0.000000006)0.900:0.000961978)0.764:0.000480345)0.902:0.000964471)0.733:0.000422719)0.904:0.001796900,('EPI_ISL_154633':0.008138125,('EPI_ISL_153740':0.008069674,'EPI_ISL_129802':0.008510398)0.732:0.000542052)0.981:0.004814122)0.993:0.010442568,('EPI_ISL_271646':0.006531421,'EPI_ISL_230188':0.026220861)0.703:0.005101471)1.000:0.011130437)0.881:0.003607820,('EPI_ISL_150831':0.004389128,('EPI_ISL_29807':0.009048428,'EPI_ISL_124394':0.018956814)0.984:0.005778888)0.801:0.000000006)0.204:0.000421552,('EPI_ISL_252719':0.011752334,(('EPI_ISL_153730':0.000476894,('EPI_ISL_173623':0.001919120,'EPI_ISL_182281':0.000000006)0.987:0.003376773)0.786:0.000482267,('EPI_ISL_211799':0.009749016,('EPI_ISL_150673':0.001922154,(('EPI_ISL_234677':0.005404090,'EPI_ISL_285477':0.006837197)0.989:0.005537112,('EPI_ISL_200086':0.002541337,'EPI_ISL_281988':0.012246559)0.802:0.000988294)0.971:0.003230425)0.000:0.000000006)0.815:0.000477581)0.745:0.000000006)1.000:0.027646598)0.757:0.000494783)0.000:0.000000006)0.751:0.000477800,('EPI_ISL_150843':0.010240422,(((('EPI_ISL_29808':0.000958887,((('EPI_ISL_150891':0.003879080,'EPI_ISL_150874':0.000465452)0.927:0.001458200,(('EPI_ISL_150985':0.020605416,(('EPI_ISL_198164':0.002419821,'EPI_ISL_150526':0.004886152)1.000:0.006899387,('EPI_ISL_79855':0.000943012,'EPI_ISL_14769977':0.015368660)0.895:0.001485958)0.212:0.000483600)0.776:0.000472917,('EPI_ISL_151295':0.000000006,'EPI_ISL_150893':0.007787565)0.981:0.002408149)0.750:0.000478683)0.789:0.000480429,((('EPI_ISL_87553':0.006432995,('EPI_ISL_119351':0.002435997,('EPI_ISL_119336':0.000483296,'EPI_ISL_136649':0.010274473)0.005:0.000455929)0.999:0.006924365)0.739:0.000397610,((('EPI_ISL_97105':0.014427995,((('EPI_ISL_133804':0.0,'EPI_ISL_133826':0.0,'EPI_ISL_133812':0.0,'EPI_ISL_133811':0.0,'EPI_ISL_133820':0.0,'EPI_ISL_133831':0.0,'EPI_ISL_133807':0.0,'EPI_ISL_133806':0.0,'EPI_ISL_133829':0.0,'EPI_ISL_133786':0.0):0.000000006,((('EPI_ISL_97118':0.000000006,'EPI_ISL_97119':0.000000006)0.942:0.001438596,(('EPI_ISL_151908':0.003384870,((('EPI_ISL_129408':0.000000006,'EPI_ISL_129188':0.000000006)0.967:0.001439991,(('EPI_ISL_129621':0.000960228,('EPI_ISL_142021':0.000000006,'EPI_ISL_167977':0.005809576)0.892:0.000961395)0.786:0.000480531,'EPI_ISL_134301':0.005820687)0.000:0.000000006)0.000:0.000000006,('EPI_ISL_127707':0.001911089,('EPI_ISL_161152':0.0,'EPI_ISL_161151':0.0,'EPI_ISL_168340':0.0):0.010390247)0.946:0.002434180)0.761:0.000484741)0.791:0.000474514,(('EPI_ISL_97080':0.000959290,'EPI_ISL_93364':0.000478752)0.192:0.000000006,('EPI_ISL_134279':0.001931319,'EPI_ISL_128295':0.000958230)0.946:0.001928970)0.000:0.000000006)0.000:0.000000006)0.994:0.002892670,((((('EPI_ISL_103848':0.002435522,('EPI_ISL_132990':0.000966164,'EPI_ISL_243071':0.001447397)1.000:0.005430322)0.741:0.000466821,('EPI_ISL_130124':0.002433308,('EPI_ISL_130116':0.000480637,'EPI_ISL_136653':0.002408821)0.996:0.003891816)0.884:0.001437109)0.773:0.000480968,(((('EPI_ISL_102557':0.000479566,(('EPI_ISL_103847':0.000960386,('EPI_ISL_161128':0.004021985,('EPI_ISL_174298':0.000940519,('EPI_ISL_188901':0.001440185,('EPI_ISL_179403':0.000000006,'EPI_ISL_179404':0.000000006)0.896:0.000958134)0.761:0.000503010)1.000:0.013010238)0.733:0.000325090)0.000:0.000000006,'EPI_ISL_127717':0.000479480)0.938:0.000960126)0.000:0.000000006,'EPI_ISL_133832':0.000479667)0.000:0.000000006,('EPI_ISL_133846':0.0,'EPI_ISL_189997':0.0):0.000000006)0.000:0.000000006,(('EPI_ISL_116395':0.000479603,('EPI_ISL_102546':0.000479704,'EPI_ISL_87551':0.016457306)0.658:0.000000006)0.000:0.000000006,('EPI_ISL_116233':0.000959727,'EPI_ISL_97073':0.000960060)0.000:0.000000006)1.000:0.000000006)0.000:0.000000006)0.000:0.000000006,('EPI_ISL_127752':0.001930311,('EPI_ISL_126260':0.001929282,('EPI_ISL_127759':0.000480016,'EPI_ISL_131141':0.003869737)0.000:0.000000006)0.945:0.001933277)0.936:0.001933802)0.769:0.000482245,'EPI_ISL_145707':0.006341378)0.742:0.000478755)0.761:0.000480085)0.887:0.000000006,'EPI_ISL_86215':0.001441038)0.966:0.003427380)0.962:0.002890214,(((('EPI_ISL_93356':0.000990491,('EPI_ISL_151000':0.000480037,('EPI_ISL_103956':0.000000006,'EPI_ISL_109864':0.001440974)0.781:0.000479837)0.854:0.000934479)1.000:0.017000822,((('EPI_ISL_151278':0.002942276,('EPI_ISL_97070':0.003093484,('EPI_ISL_127901':0.006657751,'EPI_ISL_127746':0.003592645)0.921:0.001905709)0.989:0.004254538)0.744:0.000432260,(('EPI_ISL_150929':0.000000006,('EPI_ISL_87552':0.001928335,('EPI_ISL_124006':0.001440868,'EPI_ISL_116999':0.002890823)0.498:0.000000006)0.566:0.000000006)0.000:0.000000006,(('EPI_ISL_97079':0.002902371,('EPI_ISL_100054':0.000944557,('EPI_ISL_139941':0.002890212,('EPI_ISL_132988':0.000479129,'EPI_ISL_138994':0.001926141)0.000:0.000000006)0.995:0.003892265)0.987:0.003418329)0.847:0.000953939,((('EPI_ISL_124437':0.000964599,'EPI_ISL_127778':0.002730176)0.916:0.001633898,('EPI_ISL_102544':0.006332273,(('EPI_ISL_130016':0.001454364,('EPI_ISL_154593':0.000000006,((('EPI_ISL_211812':0.003916321,'EPI_ISL_206674':0.000958908)0.967:0.002929618,'EPI_ISL_181115':0.001932318)0.709:0.000000006,('EPI_ISL_180672':0.000480427,('EPI_ISL_205081':0.000000006,'EPI_ISL_222495':0.000964188)0.983:0.002425217)0.889:0.000971465)0.985:0.001938429)0.999:0.007336799)0.000:0.000000006,(('EPI_ISL_151993':0.003913157,'EPI_ISL_157196':0.005882385)0.880:0.001434357,'EPI_ISL_130040':0.000482465)0.783:0.000473480)0.975:0.003412322)0.738:0.000469853)0.875:0.000969067,(('EPI_ISL_97114':0.0,'EPI_ISL_97130':0.0):0.000000006,'EPI_ISL_98870':0.002410798)0.875:0.000962228)0.999:0.005367420)0.908:0.001452293)0.894:0.000970243)0.883:0.000972490,'EPI_ISL_124332':0.005356714)0.724:0.000450967)0.925:0.001470748,((('EPI_ISL_83267':0.0,'EPI_ISL_30054':0.0,'EPI_ISL_30053':0.0):0.000000006,'EPI_ISL_126261':0.001921651)0.850:0.000479194,'EPI_ISL_79860':0.012961643)0.000:0.000000006)0.000:0.000000006,(((('EPI_ISL_124010':0.000859909,'EPI_ISL_137561':0.016462334)0.999:0.007948924,((('EPI_ISL_124338':0.0,'EPI_ISL_127584':0.0):0.000492696,('EPI_ISL_234244':0.021329931,(('EPI_ISL_97085':0.001939524,('EPI_ISL_90126':0.002418721,'EPI_ISL_90360':0.000472834)0.967:0.002419800)0.963:0.002407007,('EPI_ISL_166508':0.006785048,(((((('EPI_ISL_99793':0.0,'EPI_ISL_99795':0.0):0.002882582,(('EPI_ISL_134284':0.005321524,('EPI_ISL_14174097':0.008874208,'EPI_ISL_387132':0.000914379)1.000:0.015436932)0.322:0.000000006,(('EPI_ISL_142217':0.001436840,'EPI_ISL_142216':0.002399965)0.344:0.000000006,(((('EPI_ISL_142711':0.0,'EPI_ISL_142707':0.0,'EPI_ISL_142709':0.0,'EPI_ISL_142701':0.0,'EPI_ISL_142705':0.0):0.000000006,'EPI_ISL_142703':0.000958989)0.953:0.001922333,('EPI_ISL_142739':0.0,'EPI_ISL_142741':0.0):0.004351925)0.772:0.000479614,('EPI_ISL_142215':0.001917325,('EPI_ISL_142700':0.000957666,('EPI_ISL_278821':0.011257529,'EPI_ISL_142698':0.000000006)0.000:0.000000006)0.821:0.000478294)0.000:0.000000006)0.936:0.000957150)0.829:0.000478065)0.000:0.000000006)0.000:0.000000006,('EPI_ISL_245791':0.000000006,(((((((((('EPI_ISL_373722':0.005371783,(('EPI_ISL_281235':0.004328709,((('EPI_ISL_373581':0.0,'EPI_ISL_373599':0.0):0.001940040,'EPI_ISL_280232':0.000460669)0.949:0.001941428,'EPI_ISL_256249':0.000477617)0.000:0.000000006)0.916:0.001435353,('EPI_ISL_243783':0.002877938,(('EPI_ISL_235750':0.001447808,'EPI_ISL_237046':0.002899718)0.982:0.002894415,'EPI_ISL_235746':0.004340637)0.000:0.000000006)0.726:0.000000006)0.946:0.002892959)0.802:0.001926045,('EPI_ISL_174304':0.000478843,('EPI_ISL_256258':0.000000006,'EPI_ISL_212208':0.000956015)0.973:0.002401837)0.971:0.002888668)0.811:0.000000006,'EPI_ISL_209148':0.006771326)0.000:0.000000006,((((((('EPI_ISL_252696':0.001924884,('EPI_ISL_245576':0.001925405,'EPI_ISL_252810':0.000480126)0.000:0.000000006)1.000:0.009312443,('EPI_ISL_253702':0.004866695,('EPI_ISL_237036':0.002415384,('EPI_ISL_299526':0.001918395,(('EPI_ISL_305777':0.000464875,('EPI_ISL_503335':0.000961355,(('EPI_ISL_4082023':0.002395210,'EPI_ISL_4082173':0.001464234)0.987:0.003857906,(('EPI_ISL_502871':0.001446245,'EPI_ISL_4082007':0.003374879)0.760:0.000472259,'EPI_ISL_4081603':0.004821810)0.000:0.000000006)0.731:0.000477732)0.982:0.002420360)0.951:0.001937682,('EPI_ISL_297129':0.000475769,'EPI_ISL_298621':0.001443208)0.942:0.001443149)0.000:0.000000006)0.980:0.003383232)0.943:0.001940756)0.889:0.001393517)0.943:0.001977023,(((((('EPI_ISL_253725':0.002412442,(('EPI_ISL_311325':0.003887270,'EPI_ISL_329655':0.000459523)0.992:0.003420572,('EPI_ISL_296547':0.000000006,('EPI_ISL_311323':0.000477391,'EPI_ISL_329654':0.000960463)0.904:0.000959449)0.915:0.001434312)0.918:0.001460045)0.844:0.000961225,('EPI_ISL_245065':0.006380838,'EPI_ISL_203185':0.004433636)0.722:0.000410788)0.783:0.000478730,'EPI_ISL_208981':0.000958113)0.000:0.000000006,('EPI_ISL_254007':0.000478509,(('EPI_ISL_254040':0.0,'EPI_ISL_254041':0.0):0.000478552,(('EPI_ISL_254012':0.0,'EPI_ISL_253990':0.0,'EPI_ISL_254005':0.0):0.000000006,'EPI_ISL_254006':0.000478525)0.000:0.000000006)0.000:0.000000006)0.958:0.001439742)0.889:0.000959195,('EPI_ISL_200936':0.001930243,('EPI_ISL_253983':0.000956399,((('EPI_ISL_235726':0.000477654,'EPI_ISL_280215':0.000477617)0.000:0.000000006,('EPI_ISL_243721':0.000477594,('EPI_ISL_399768':0.000477507,'EPI_ISL_253982':0.000477671)0.000:0.000000006)1.000:0.000000006)0.000:0.000000006,(('EPI_ISL_254031':0.0,'EPI_ISL_254042':0.0,'EPI_ISL_327823':0.0,'EPI_ISL_254035':0.0,'EPI_ISL_280201':0.0,'EPI_ISL_253993':0.0,'EPI_ISL_254014':0.0,'EPI_ISL_254030':0.0,'EPI_ISL_280240':0.0):0.000000006,'EPI_ISL_254036':0.000477615)0.000:0.000000006)0.000:0.000000006)0.980:0.002889683)0.949:0.001937990)0.903:0.001448859,((((((('EPI_ISL_6785631':0.006438778,('EPI_ISL_707332':0.003894655,'EPI_ISL_4083549':0.003894013)0.810:0.000820489)1.000:0.012919335,('EPI_ISL_234240':0.002892234,(('EPI_ISL_254683':0.000000006,('EPI_ISL_262591':0.001915915,((('EPI_ISL_4083570':0.001934100,'EPI_ISL_4082171':0.002414252)0.972:0.002908254,('EPI_ISL_504132':0.001927561,(('EPI_ISL_4081704':0.000000006,'EPI_ISL_4081906':0.000479901)0.000:0.000000006,('EPI_ISL_4081931':0.000961270,'EPI_ISL_4082011':0.002413834)0.770:0.000481598)0.958:0.001927494)0.750:0.000481121)0.902:0.000959904,('EPI_ISL_4083563':0.005329387,(('EPI_ISL_14769983':0.004857128,('EPI_ISL_4083612':0.000000006,'EPI_ISL_6795325':0.006300508)0.728:0.000467688)0.935:0.001455514,('EPI_ISL_707268':0.000000006,('EPI_ISL_6795285':0.004355435,('EPI_ISL_4083671':0.001441550,('EPI_ISL_6785457':0.003860838,'EPI_ISL_4081930':0.001440133)0.000:0.000000006)0.968:0.001441231)0.000:0.000000006)0.000:0.000000006)0.918:0.000960644)0.000:0.000000006)0.999:0.007816546)0.931:0.001454553)0.972:0.001923810,(('EPI_ISL_295663':0.003391829,('EPI_ISL_372560':0.004399783,(('EPI_ISL_501779':0.001443113,'EPI_ISL_4081981':0.001447211)0.999:0.004376574,((('EPI_ISL_499250':0.004361145,'EPI_ISL_4082051':0.003388219)0.948:0.002412905,('EPI_ISL_503919':0.000000006,'EPI_ISL_4082000':0.003372398)0.997:0.004830558)0.000:0.000000006,('EPI_ISL_504066':0.003873205,'EPI_ISL_393504':0.002901490)0.756:0.000472526)0.773:0.000484082)0.741:0.000429182)0.989:0.002956765)0.734:0.000538419,('EPI_ISL_285408':0.002500258,((('EPI_ISL_14769986':0.005756920,('EPI_ISL_697744':0.001818167,'EPI_ISL_6781458':0.004990583)0.650:0.000963420)0.977:0.003507574,((('EPI_ISL_707315':0.000960759,((('EPI_ISL_4081994':0.001454177,'EPI_ISL_4089929':0.002427826)0.460:0.000957643,('EPI_ISL_697652':0.002908183,('EPI_ISL_4081892':0.001448112,('EPI_ISL_4081706':0.000000006,(('EPI_ISL_4082699':0.000961263,('EPI_ISL_4083377':0.000000006,'EPI_ISL_4083615':0.000961775)0.000:0.000000006)0.000:0.000000006,('EPI_ISL_14769970':0.001930632,('EPI_ISL_14770842':0.001929729,'EPI_ISL_6795350':0.000480451)0.000:0.000000006)0.969:0.001443873)0.927:0.000963969)0.915:0.001447885)0.917:0.001459155)0.821:0.000960032)0.729:0.000000006,('EPI_ISL_4081897':0.001926708,'EPI_ISL_4081806':0.001442368)0.769:0.000484033)0.000:0.000000006)0.756:0.000471925,'EPI_ISL_4081940':0.003882742)0.888:0.000971080,('EPI_ISL_503719':0.001442006,('EPI_ISL_4081937':0.001436915,'EPI_ISL_6795351':0.004392165)0.994:0.004385554)0.000:0.000000006)0.000:0.000000006)0.982:0.002911486,('EPI_ISL_6781670':0.009284241,('EPI_ISL_372908':0.001441109,((((((('EPI_ISL_4081814':0.005832654,('EPI_ISL_503966':0.000000006,(('EPI_ISL_707226':0.001930743,((('EPI_ISL_503971':0.000482400,'EPI_ISL_707112':0.002413608)0.000:0.000000006,('EPI_ISL_707299':0.000000006,'EPI_ISL_6781466':0.001929164)0.962:0.001933095)0.000:0.000000006,'EPI_ISL_504133':0.000962575)0.761:0.000000006)0.863:0.001452598,('EPI_ISL_503925':0.000483152,('EPI_ISL_6795220':0.004872264,('EPI_ISL_4082055':0.000479439,'EPI_ISL_4081993':0.000964825)0.957:0.001953684)0.727:0.000460133)0.931:0.001455641)0.929:0.001440621)0.916:0.000479772)0.000:0.000000006,(('EPI_ISL_501780':0.002897337,('EPI_ISL_502893':0.000959735,('EPI_ISL_4081629':0.001447417,'EPI_ISL_4082035':0.001926567)0.984:0.002899745)0.000:0.000000006)0.857:0.000480787,(('EPI_ISL_1367162':0.001930416,('EPI_ISL_707271':0.000966126,('EPI_ISL_14770832':0.004385647,'EPI_ISL_4083568':0.001961748)0.741:0.000443702)0.863:0.000964321)0.886:0.000961257,(('EPI_ISL_4081971':0.000959674,('EPI_ISL_14770841':0.006801142,('EPI_ISL_6795218':0.002898645,'EPI_ISL_4081943':0.000479499)0.769:0.000481038)0.000:0.000000006)0.971:0.001442126,(((('EPI_ISL_707229':0.000958875,'EPI_ISL_4081856':0.004358947)0.863:0.000963026,'EPI_ISL_399443':0.001925495)0.000:0.000000006,(('EPI_ISL_502851':0.004395928,'EPI_ISL_4081912':0.004887231)0.851:0.000928006,('EPI_ISL_697710':0.004348415,'EPI_ISL_4081952':0.005348456)0.752:0.000484639)0.000:0.000000006)0.000:0.000000006,(('EPI_ISL_4083629':0.006812044,('EPI_ISL_4081798':0.000478304,('EPI_ISL_4083608':0.001920203,'EPI_ISL_4083330':0.001924608)0.744:0.000483429)0.863:0.000952088)0.952:0.001936896,(('EPI_ISL_4082052':0.000483068,'EPI_ISL_6795319':0.003379254)0.950:0.001919410,'EPI_ISL_4081850':0.002900549)0.000:0.000000006)1.000:0.000000006)0.000:0.000000006)0.772:0.000480295)0.764:0.000479621)0.764:0.000480038)0.000:0.000000006,('EPI_ISL_381685':0.000480025,'EPI_ISL_389843':0.000000006)0.973:0.001442532)0.000:0.000000006,(((('EPI_ISL_502919':0.001442927,('EPI_ISL_4081848':0.002902192,'EPI_ISL_4081793':0.002683555)0.930:0.001677788)0.000:0.000000006,'EPI_ISL_504086':0.000479891)0.000:0.000000006,((('EPI_ISL_700971':0.001925244,((('EPI_ISL_4083624':0.003867631,'EPI_ISL_504079':0.000000006)0.000:0.000000006,'EPI_ISL_4081941':0.001924579)0.952:0.000960734,'EPI_ISL_6785604':0.003867865)0.000:0.000000006)0.000:0.000000006,('EPI_ISL_4081927':0.000482024,'EPI_ISL_4083267':0.000480335)0.997:0.004366890)0.945:0.001450394,('EPI_ISL_504145':0.002899402,'EPI_ISL_4081680':0.003875915)0.713:0.000481844)0.000:0.000000006)0.000:0.000000006,(('EPI_ISL_501282':0.000479946,('EPI_ISL_707115':0.000479970,'EPI_ISL_499202':0.006873356)0.000:0.000000006)0.867:0.000480027,'EPI_ISL_503943':0.000000006)0.920:0.000960874)0.958:0.001442221)0.930:0.000960304,(('EPI_ISL_369153':0.000000006,(('EPI_ISL_501672':0.000000006,'EPI_ISL_14769992':0.003866462)0.994:0.002894835,('EPI_ISL_393551':0.000000006,'EPI_ISL_4081796':0.002893777)0.879:0.000958477)0.775:0.000482329)0.910:0.000479549,'EPI_ISL_502053':0.003869496)0.000:0.000000006)0.000:0.000000006,('EPI_ISL_502841':0.002412066,(('EPI_ISL_697763':0.000961588,((('EPI_ISL_6795322':0.001440997,('EPI_ISL_6785501':0.001924021,('EPI_ISL_4702772':0.000483241,'EPI_ISL_14775287':0.002411483)0.871:0.000959325)0.000:0.000000006)0.996:0.004356556,'EPI_ISL_503387':0.000486900)0.885:0.000957781,'EPI_ISL_504118':0.001442971)0.000:0.000000006)0.921:0.000961426,'EPI_ISL_501283':0.003381491)0.000:0.000000006)0.976:0.001442429)0.841:0.000479724,((((((('EPI_ISL_4083572':0.002909398,('EPI_ISL_4081871':0.000478848,'EPI_ISL_4081956':0.001446202)0.906:0.001450766)0.989:0.003881460,((('EPI_ISL_4082208':0.001931005,('EPI_ISL_4081708':0.001926336,'EPI_ISL_4081607':0.002423258)0.955:0.002429758)0.995:0.004376455,('EPI_ISL_501277':0.001933663,'EPI_ISL_503991':0.002899539)0.746:0.000469097)0.796:0.000482569,(('EPI_ISL_14769971':0.008327992,('EPI_ISL_4081942':0.004849126,('EPI_ISL_4082016':0.000961908,'EPI_ISL_707277':0.000000006)0.944:0.001446181)0.000:0.000000006)0.974:0.002414231,('EPI_ISL_697656':0.001439642,'EPI_ISL_6785409':0.003388610)0.946:0.001945417)0.884:0.000959748)0.000:0.000000006)0.000:0.000000006,'EPI_ISL_393544':0.001439907)0.000:0.000000006,(('EPI_ISL_707316':0.000478630,(('EPI_ISL_4082067':0.001421104,'EPI_ISL_4089887':0.003894645)0.981:0.002927054,'EPI_ISL_707129':0.000960444)0.000:0.000000006)0.996:0.003377236,(('EPI_ISL_14224303':0.0,'EPI_ISL_707022':0.0):0.002431007,'EPI_ISL_707117':0.000943596)0.989:0.002914474)0.000:0.000000006)0.000:0.000000006,(('EPI_ISL_4083626':0.003386674,('EPI_ISL_707264':0.000000006,'EPI_ISL_4089889':0.002410206)0.000:0.000000006)0.000:0.000000006,('EPI_ISL_501674':0.000000006,'EPI_ISL_4082056':0.005829321)0.841:0.000479992)0.987:0.001924530)0.735:0.000472633,(((('EPI_ISL_14224335':0.000000006,(('EPI_ISL_707240':0.000480793,'EPI_ISL_14224359':0.000479554)0.797:0.000478525,'EPI_ISL_14224217':0.000479319)0.000:0.000000006)0.000:0.000000006,((('EPI_ISL_14224409':0.0,'EPI_ISL_14224194':0.0,'EPI_ISL_14224295':0.0,'EPI_ISL_14224401':0.0,'EPI_ISL_14224190':0.0,'EPI_ISL_4081845':0.0):0.000000006,('EPI_ISL_14224344':0.000482801,'EPI_ISL_4081699':0.002404727)0.000:0.000000006)0.000:0.000000006,'EPI_ISL_14224399':0.000479251)0.923:0.000479780)0.904:0.001445653,('EPI_ISL_14874535':0.005334481,(('EPI_ISL_4083617':0.000000006,'EPI_ISL_14769980':0.005323574)0.987:0.002890004,('EPI_ISL_14770774':0.003375340,'EPI_ISL_14769985':0.004842739)0.000:0.000000006)0.948:0.001936380)0.936:0.002428340)0.913:0.001451524,'EPI_ISL_501766':0.002413422)0.725:0.000000006)0.804:0.001443459,'EPI_ISL_368761':0.001921547)0.864:0.000969881)0.000:0.000000006)0.744:0.000000006)0.399:0.000466468)1.000:0.006798417)0.152:0.000460463)0.942:0.001850217)0.732:0.000484903)0.854:0.000956765)0.746:0.000479277,('EPI_ISL_222505':0.002415609,'EPI_ISL_257157':0.002890725)0.996:0.004852392)0.000:0.000000006,('EPI_ISL_258617':0.005942507,(('EPI_ISL_297094':0.000950587,(('EPI_ISL_697644':0.002428283,(('EPI_ISL_697758':0.003888590,'EPI_ISL_4082064':0.002887794)0.985:0.003891345,('EPI_ISL_4081938':0.004371668,'EPI_ISL_6781671':0.004863516)0.751:0.000449201)0.889:0.001431735)1.000:0.006348730,'EPI_ISL_304651':0.000478697)0.920:0.001614915)0.982:0.003264954,('EPI_ISL_260828':0.000000006,'EPI_ISL_6785613':0.012228694)0.802:0.000924539)0.999:0.006485465)0.728:0.000364216)0.000:0.000000006,(('EPI_ISL_205063':0.000478464,('EPI_ISL_205066':0.000478290,('EPI_ISL_203183':0.002414842,'EPI_ISL_203102':0.000478553)0.248:0.000000006)0.000:0.000000006)0.998:0.004337539,(('EPI_ISL_278441':0.000000006,(('EPI_ISL_296691':0.003377967,((('EPI_ISL_369151':0.000953496,'EPI_ISL_501777':0.006328127)0.936:0.001445058,(('EPI_ISL_697528':0.005869783,('EPI_ISL_4084598':0.0,'EPI_ISL_6781485':0.0):0.007431765)0.964:0.003361980,('EPI_ISL_370481':0.003904503,('EPI_ISL_502877':0.003373799,(((('EPI_ISL_504120':0.002409703,'EPI_ISL_499259':0.003378952)0.878:0.000965141,('EPI_ISL_4082015':0.003859713,('EPI_ISL_707276':0.001437789,'EPI_ISL_501669':0.000000006)0.000:0.000000006)1.000:0.006823935)0.000:0.000000006,('EPI_ISL_4082043':0.004833909,'EPI_ISL_4081881':0.008306292)0.000:0.000000006)0.000:0.000000006,(('EPI_ISL_499046':0.002416461,('EPI_ISL_697709':0.001929405,'EPI_ISL_499255':0.001449568)0.862:0.000951547)0.979:0.002418628,('EPI_ISL_393431':0.001874573,('EPI_ISL_4083566':0.002850557,('EPI_ISL_6795214':0.002890386,'EPI_ISL_4082467':0.000000006)0.944:0.002473272)0.992:0.004910565)0.737:0.000531119)0.000:0.000000006)0.000:0.000000006)0.996:0.004881847)0.907:0.001410733)0.000:0.000000006)0.865:0.000960570,('EPI_ISL_501657':0.000935096,('EPI_ISL_4083628':0.004388314,'EPI_ISL_700962':0.001418266)0.993:0.004429967)0.994:0.004885461)0.756:0.000469830)0.926:0.001447456,'EPI_ISL_278437':0.001436563)0.000:0.000000006)0.998:0.003369872,('EPI_ISL_261457':0.003371768,((('EPI_ISL_327632':0.005351633,('EPI_ISL_297214':0.001936207,('EPI_ISL_369835':0.000000006,'EPI_ISL_504964':0.001439271)0.998:0.004846813)0.935:0.001945477)0.757:0.000439815,(('EPI_ISL_387830':0.004832088,('EPI_ISL_503953':0.002426436,('EPI_ISL_502887':0.005415346,'EPI_ISL_499225':0.003945834)0.960:0.002917271)1.000:0.006799284)0.000:0.000000006,('EPI_ISL_399437':0.000000006,'EPI_ISL_4089876':0.007287278)1.000:0.009273662)0.986:0.002907242)0.953:0.001938013,(('EPI_ISL_6795300':0.016493380,'EPI_ISL_387835':0.002414801)0.915:0.001941946,'EPI_ISL_379282':0.002916579)0.986:0.003379284)0.000:0.000000006)0.000:0.000000006)0.984:0.003373728)0.000:0.000000006)0.000:0.000000006,('EPI_ISL_230639':0.005822149,(((('EPI_ISL_197198':0.000478193,('EPI_ISL_707233':0.016460236,'EPI_ISL_4082048':0.016783301)0.883:0.002617772)0.000:0.000000006,('EPI_ISL_243377':0.004382829,(((((('EPI_ISL_499254':0.011241990,(((((('EPI_ISL_388920':0.000478576,'EPI_ISL_329653':0.000000006)0.000:0.000000006,('EPI_ISL_311326':0.000000006,'EPI_ISL_387842':0.006313457)0.971:0.001919128)0.839:0.000478070,'EPI_ISL_280481':0.000478063)0.000:0.000000006,(('EPI_ISL_388670':0.000925668,'EPI_ISL_4083632':0.008352683)0.997:0.004892590,'EPI_ISL_299564':0.000967564)0.757:0.000470169)0.000:0.000000006,('EPI_ISL_329977':0.0,'EPI_ISL_373562':0.0,'EPI_ISL_281759':0.0,'EPI_ISL_281750':0.0,'EPI_ISL_280479':0.0,'EPI_ISL_281761':0.0,'EPI_ISL_280478':0.0,'EPI_ISL_280482':0.0,'EPI_ISL_379305':0.0):0.000000006)0.990:0.000000006,(('EPI_ISL_294288':0.000955956,'EPI_ISL_294269':0.000000006)0.946:0.000955890,('EPI_ISL_373637':0.000477967,('EPI_ISL_327457':0.001436778,(('EPI_ISL_387873':0.0,'EPI_ISL_379740':0.0):0.000478344,('EPI_ISL_320979':0.0,'EPI_ISL_379739':0.0,'EPI_ISL_379738':0.0):0.000000006)0.000:0.000000006)0.859:0.000478027)0.000:0.000000006)0.917:0.000477561)0.000:0.000000006)0.828:0.000477874,(((((('EPI_ISL_373653':0.0,'EPI_ISL_379339':0.0):0.000477912,'EPI_ISL_379295':0.000477950)0.757:0.000000006,('EPI_ISL_281311':0.000956457,('EPI_ISL_277244':0.0,'EPI_ISL_281869':0.0):0.000477915)0.000:0.000000006)0.000:0.000000006,('EPI_ISL_379271':0.004829285,'EPI_ISL_379334':0.000477858)0.000:0.000000006)0.000:0.000000006,(('EPI_ISL_389839':0.006414723,'EPI_ISL_700974':0.011921742)0.758:0.000362998,('EPI_ISL_379289':0.0,'EPI_ISL_379286':0.0,'EPI_ISL_373711':0.0,'EPI_ISL_373568':0.0,'EPI_ISL_379332':0.0,'EPI_ISL_373623':0.0,'EPI_ISL_373679':0.0,'EPI_ISL_373553':0.0):0.000000006)0.000:0.000000006)0.000:0.000000006,('EPI_ISL_279421':0.000477950,(('EPI_ISL_297066':0.000486444,('EPI_ISL_4081922':0.003692403,('EPI_ISL_4081992':0.003855829,'EPI_ISL_707122':0.000000006)0.994:0.004869412)0.990:0.004083206)0.993:0.003855540,(('EPI_ISL_396963':0.009276249,('EPI_ISL_387834':0.002887355,(((('EPI_ISL_368843':0.002447825,'EPI_ISL_697649':0.008811684)0.743:0.000433760,((((('EPI_ISL_4081934':0.000959141,'EPI_ISL_4081999':0.002895695)0.979:0.002903589,('EPI_ISL_4089891':0.003871424,('EPI_ISL_4082568':0.000956636,('EPI_ISL_4081810':0.000477560,'EPI_ISL_14770539':0.002883263)0.000:0.000000006)0.858:0.000953630)0.951:0.001939409)0.932:0.001436028,'EPI_ISL_503982':0.001916719)0.000:0.000000006,(('EPI_ISL_700969':0.001435501,'EPI_ISL_372912':0.001916692)0.000:0.000000006,'EPI_ISL_372903':0.001436607)0.000:0.000000006)0.000:0.000000006,('EPI_ISL_503962':0.001433673,'EPI_ISL_503474':0.002879336)0.751:0.000482950)0.000:0.000000006)0.991:0.002400678,('EPI_ISL_299527':0.000000006,('EPI_ISL_503959':0.006911088,('EPI_ISL_4081717':0.000000006,'EPI_ISL_6795290':0.002878259)1.000:0.007916509)0.711:0.000351656)0.000:0.000000006)0.000:0.000000006,('EPI_ISL_393524':0.000469196,'EPI_ISL_503905':0.001451771)0.998:0.005827942)0.784:0.000479476)0.745:0.000457499)0.884:0.001462173,('EPI_ISL_373603':0.000477580,'EPI_ISL_303867':0.000956616)0.000:0.000000006)0.845:0.000477733)0.000:0.000000006)0.000:0.000000006)0.973:0.000000006)0.729:0.000000006,('EPI_ISL_6781447':0.010400862,'EPI_ISL_707336':0.002339654)0.989:0.005422195)0.882:0.000956670,(((('EPI_ISL_697653':0.001554678,'EPI_ISL_6785546':0.004239663)0.992:0.003912569,('EPI_ISL_4082031':0.003384739,('EPI_ISL_4081849':0.001447407,('EPI_ISL_4082029':0.002407053,'EPI_ISL_6795357':0.004368773)0.951:0.001952631)0.855:0.000947892)0.937:0.002069314)0.970:0.003256427,('EPI_ISL_301931':0.000983042,('EPI_ISL_297174':0.000984072,'EPI_ISL_503897':0.006781444)0.828:0.000962055)0.972:0.002385636)0.747:0.000483281,(('EPI_ISL_399606':0.006785311,'EPI_ISL_4082537':0.009776666)0.000:0.000000006,('EPI_ISL_388621':0.000000006,'EPI_ISL_399615':0.001439263)1.000:0.006325787)0.742:0.000471468)0.000:0.000000006)0.846:0.000477419,((((('EPI_ISL_503957':0.001883616,'EPI_ISL_700967':0.004906382)0.997:0.005390073,('EPI_ISL_327634':0.003860336,('EPI_ISL_378957':0.001452792,'EPI_ISL_502048':0.003377236)0.994:0.004344992)0.000:0.000000006)0.000:0.000000006,'EPI_ISL_503727':0.007277268)0.756:0.000473082,('EPI_ISL_303877':0.000478504,('EPI_ISL_372420':0.003862743,('EPI_ISL_368681':0.006766895,('EPI_ISL_399385':0.002468999,('EPI_ISL_4081696':0.002906140,'EPI_ISL_4083614':0.001935576)0.920:0.001882032)0.988:0.003402603)0.422:0.000511874)0.000:0.000000006)0.943:0.001447381)0.970:0.002412651,'EPI_ISL_261459':0.001437132)0.886:0.000963161)0.000:0.000000006,'EPI_ISL_258623':0.001435727)0.984:0.003863110)0.976:0.002903060)0.000:0.000000006,((((((('EPI_ISL_297061':0.010753267,'EPI_ISL_282414':0.004342801)0.000:0.000000006,('EPI_ISL_230186':0.002407872,'EPI_ISL_234953':0.001442414)0.766:0.000476214)0.000:0.000000006,(('EPI_ISL_707307':0.018462413,('EPI_ISL_4082130':0.000958622,('EPI_ISL_4083595':0.013302868,('EPI_ISL_379319':0.000000006,'EPI_ISL_301925':0.001439276)0.000:0.000000006)0.902:0.000958592)0.000:0.000000006)0.965:0.001442639,'EPI_ISL_222696':0.000475142)0.895:0.000963428)0.000:0.000000006,('EPI_ISL_253961':0.000000006,'EPI_ISL_253980':0.000957555)0.989:0.002403800)0.977:0.002911358,'EPI_ISL_209367':0.002909212)0.870:0.000942913,(('EPI_ISL_245782':0.0,'EPI_ISL_245806':0.0):0.000000006,('EPI_ISL_263483':0.000956863,'EPI_ISL_254010':0.000000006)0.855:0.000478100)0.977:0.001917474)0.000:0.000000006,(('EPI_ISL_256257':0.000000006,'EPI_ISL_243360':0.002886690)0.992:0.002893331,'EPI_ISL_246034':0.003859029)0.732:0.000475271)0.000:0.000000006)0.000:0.000000006,('EPI_ISL_237048':0.003382144,('EPI_ISL_267075':0.004369126,'EPI_ISL_246088':0.002421820)0.854:0.000952754)0.870:0.000960907)0.746:0.000479852)0.768:0.000476472)0.785:0.000478410,('EPI_ISL_216894':0.000000006,'EPI_ISL_203136':0.000957548)0.906:0.000958889)0.792:0.000476047)0.906:0.000959877)0.376:0.000000006,('EPI_ISL_252781':0.009816518,(('EPI_ISL_284679':0.000479577,('EPI_ISL_311223':0.002902800,'EPI_ISL_303856':0.001930255)0.746:0.000473068)0.925:0.001434627,('EPI_ISL_300553':0.004362388,(((('EPI_ISL_4089935':0.009304834,'EPI_ISL_368783':0.002904458)0.848:0.000976022,'EPI_ISL_707295':0.011316859)0.879:0.000945682,(('EPI_ISL_14770027':0.002414199,'EPI_ISL_6816032':0.002910851)0.988:0.003898421,(('EPI_ISL_4082165':0.011489622,'EPI_ISL_501662':0.007945223)0.894:0.001831155,((((((('EPI_ISL_6781668':0.007813272,'EPI_ISL_6816041':0.008496957)0.964:0.003963765,('EPI_ISL_707321':0.000484191,('EPI_ISL_707320':0.000960467,('EPI_ISL_697665':0.000968014,'EPI_ISL_6816034':0.007319479)0.755:0.000473356)0.780:0.000477342)0.990:0.002410548)0.000:0.000000006,'EPI_ISL_393509':0.000479441)0.000:0.000000006,('EPI_ISL_4081967':0.001448699,'EPI_ISL_6795280':0.003398402)0.945:0.002410782)0.880:0.000959618,(('EPI_ISL_503972':0.000479613,'EPI_ISL_503622':0.000000006)0.995:0.004845479,((('EPI_ISL_6785466':0.005327894,('EPI_ISL_4082224':0.000480294,('EPI_ISL_4089936':0.001938828,'EPI_ISL_6795332':0.003386905)0.917:0.001438805)0.772:0.000480791)0.770:0.000478105,('EPI_ISL_502049':0.000960260,'EPI_ISL_4081936':0.002895799)0.747:0.000482347)0.969:0.001925412,('EPI_ISL_707324':0.003868918,('EPI_ISL_396128':0.000000006,'EPI_ISL_700960':0.004351452)0.000:0.000000006)0.000:0.000000006)0.924:0.001437013)0.744:0.000485886)0.000:0.000000006,('EPI_ISL_399442':0.003872421,('EPI_ISL_503903':0.003404760,('EPI_ISL_503961':0.000966080,'EPI_ISL_503151':0.001932336)0.746:0.000459117)0.863:0.000977745)0.925:0.001450291)0.972:0.001440628,'EPI_ISL_503341':0.005815709)0.000:0.000000006)0.743:0.000481657)0.870:0.000960575)0.742:0.000482060,'EPI_ISL_303859':0.002414464)0.769:0.000463066)0.916:0.001468892)0.971:0.003924544)0.937:0.001908936)0.000:0.000000006,('EPI_ISL_206452':0.006800643,(('EPI_ISL_230638':0.000345842,'EPI_ISL_330080':0.007927933)1.000:0.008009363,'EPI_ISL_280242':0.008371490)0.740:0.000400031)0.000:0.000000006)0.000:0.000000006,('EPI_ISL_253720':0.008348854,('EPI_ISL_203138':0.002419495,'EPI_ISL_217471':0.001929611)0.987:0.003933162)0.844:0.001407475)0.946:0.001915951,('EPI_ISL_196102':0.002401994,(('EPI_ISL_243764':0.0,'EPI_ISL_243772':0.0):0.000000006,(('EPI_ISL_206887':0.000000006,(('EPI_ISL_399316':0.0,'EPI_ISL_372887':0.0):0.000000006,'EPI_ISL_372890':0.000478097)0.999:0.004335894)0.954:0.001437249,('EPI_ISL_243763':0.000478172,('EPI_ISL_243757':0.000957329,('EPI_ISL_243769':0.000478227,(('EPI_ISL_195645':0.0,'EPI_ISL_243760':0.0,'EPI_ISL_243777':0.0,'EPI_ISL_243778':0.0):0.000000006,('EPI_ISL_243751':0.000000006,'EPI_ISL_243781':0.000957556)0.852:0.000478217)0.000:0.000000006)0.000:0.000000006)0.525:0.000000006)0.000:0.000000006)0.501:0.000478199)0.950:0.001930373)0.970:0.002412700)0.000:0.000000006)0.899:0.000959403,(('EPI_ISL_235742':0.022671660,'EPI_ISL_222087':0.010365927)0.334:0.001389486,(((('EPI_ISL_253727':0.012769372,'EPI_ISL_173677':0.000097971)0.937:0.002303057,('EPI_ISL_168507':0.0,'EPI_ISL_14769979':0.0):0.000477914)0.000:0.000000006,(((('EPI_ISL_212200':0.006488740,('EPI_ISL_253929':0.0,'EPI_ISL_258654':0.0):0.014951687)0.305:0.001318374,(('EPI_ISL_170574':0.000000006,('EPI_ISL_205071':0.006320242,'EPI_ISL_203113':0.002901831)0.846:0.000953948)0.992:0.002921522,'EPI_ISL_174307':0.006341688)0.480:0.000000006)0.757:0.000441899,'EPI_ISL_162472':0.000477545)0.000:0.000000006,'EPI_ISL_174444':0.000956204)0.000:0.000000006)0.999:0.000000006,(((('EPI_ISL_245590':0.002397522,(('EPI_ISL_234577':0.003370627,('EPI_ISL_393502':0.012318837,('EPI_ISL_252802':0.001467863,'EPI_ISL_281303':0.007812213)0.753:0.000425547)0.869:0.000984909)0.833:0.000959992,('EPI_ISL_246023':0.003896293,'EPI_ISL_260813':0.003378718)0.986:0.003366803)0.751:0.000000006)0.981:0.001917197,'EPI_ISL_219945':0.006281345)0.000:0.000000006,(((((('EPI_ISL_295675':0.007781736,('EPI_ISL_281310':0.006298351,'EPI_ISL_388061':0.011772117)0.000:0.000000006)0.000:0.000000006,'EPI_ISL_243785':0.001917862)0.899:0.000957572,(((('EPI_ISL_387841':0.007265989,'EPI_ISL_264208':0.000481658)0.955:0.001918134,('EPI_ISL_252706':0.000000006,(('EPI_ISL_299535':0.000465125,('EPI_ISL_499222':0.005796835,(('EPI_ISL_502840':0.0,'EPI_ISL_502896':0.0):0.004336181,'EPI_ISL_502911':0.003367761)0.000:0.000000006)0.992:0.003868234)0.992:0.003391633,('EPI_ISL_296391':0.001230831,((('EPI_ISL_399599':0.001848837,('EPI_ISL_707114':0.002415530,('EPI_ISL_707239':0.003408305,'EPI_ISL_501747':0.002425921)0.740:0.000457727)0.742:0.000543850)0.632:0.000951662,('EPI_ISL_707257':0.003407220,'EPI_ISL_4081893':0.004375443)0.984:0.003485133)0.985:0.003605313,'EPI_ISL_295656':0.001173731)0.925:0.001927417)0.972:0.002621193)0.000:0.000000006)0.000:0.000000006)0.996:0.002396760,(((('EPI_ISL_296670':0.001437127,'EPI_ISL_299534':0.002891221)0.945:0.001939680,(('EPI_ISL_282913':0.001443168,('EPI_ISL_700973':0.011263646,(((('EPI_ISL_399406':0.008329560,('EPI_ISL_503956':0.001438709,('EPI_ISL_697520':0.001919368,'EPI_ISL_4081929':0.004380917)0.986:0.003929179)0.998:0.005903821)0.758:0.001915277,'EPI_ISL_372549':0.004827814)0.863:0.000000006,(('EPI_ISL_501749':0.001920485,('EPI_ISL_4082019':0.003368928,('EPI_ISL_4083593':0.002392120,('EPI_ISL_4081880':0.000954014,'EPI_ISL_4083573':0.002392745)0.000:0.000000006)0.978:0.002408783)0.924:0.001927524)1.000:0.008337324,(('EPI_ISL_4081692':0.004361086,'EPI_ISL_4081984':0.004416481)0.998:0.007334204,((((('EPI_ISL_395614':0.001467122,'EPI_ISL_707120':0.004349959)0.988:0.003373177,('EPI_ISL_387909':0.000000006,'EPI_ISL_320689':0.000000006)0.000:0.000000006)0.891:0.000958138,((('EPI_ISL_503620':0.005831650,'EPI_ISL_387822':0.000959949)0.850:0.000961325,'EPI_ISL_399655':0.001930723)0.896:0.000956529,('EPI_ISL_389838':0.003370305,'EPI_ISL_387896':0.000000006)0.855:0.000478760)0.000:0.000000006)0.000:0.000000006,'EPI_ISL_379741':0.000000006)0.000:0.000000006,'EPI_ISL_707312':0.006808326)0.000:0.000000006)0.543:0.000475939)0.780:0.000481756)0.000:0.000000006,(('EPI_ISL_502060':0.002501530,('EPI_ISL_14770001':0.013732482,'EPI_ISL_6795301':0.007260852)0.586:0.000041646)1.000:0.010388585,('EPI_ISL_4081947':0.006726773,('EPI_ISL_372421':0.004284965,'EPI_ISL_502855':0.009904759)0.637:0.000482425)0.830:0.001017212)0.953:0.002421577)0.000:0.000000006)0.839:0.000479675)0.759:0.000470398,'EPI_ISL_304650':0.001925888)0.982:0.002919763)0.852:0.000949496,('EPI_ISL_254677':0.001435954,(('EPI_ISL_503955':0.001427207,'EPI_ISL_504128':0.002416314)0.970:0.002935428,('EPI_ISL_399367':0.000950433,'EPI_ISL_504122':0.004346574)0.970:0.002901918)0.990:0.004389953)0.959:0.002421804)0.000:0.000000006,'EPI_ISL_203112':0.000000006)0.982:0.000000006)0.000:0.000000006,'EPI_ISL_258614':0.007767986)0.832:0.000477450)0.000:0.000000006,(('EPI_ISL_280483':0.001441174,'EPI_ISL_297177':0.001917347)0.866:0.000970127,(('EPI_ISL_296676':0.000000006,'EPI_ISL_296675':0.001439535)0.981:0.002932805,'EPI_ISL_299531':0.003905842)0.811:0.000918792)1.000:0.005329938)0.975:0.002413448,'EPI_ISL_203201':0.002411119)0.763:0.000465754,'EPI_ISL_206672':0.001440610)0.779:0.000477268)0.895:0.000477294,(((('EPI_ISL_203117':0.001918390,(((('EPI_ISL_200089':0.003848299,('EPI_ISL_190476':0.000960091,('EPI_ISL_191519':0.000478973,'EPI_ISL_243807':0.003365769)0.987:0.003371719)0.784:0.000474329)0.000:0.000000006,(('EPI_ISL_4082123':0.000000006,('EPI_ISL_14769978':0.005937705,'EPI_ISL_502849':0.007361848)0.994:0.005795777)0.825:0.000480720,(('EPI_ISL_203109':0.000000006,'EPI_ISL_225561':0.003844099)0.950:0.001924575,('EPI_ISL_295688':0.006830162,('EPI_ISL_260805':0.001450024,'EPI_ISL_4089879':0.016455455)0.926:0.001949811)0.843:0.000947225)0.747:0.000469688)0.986:0.002396291)0.000:0.000000006,(('EPI_ISL_203114':0.003380048,('EPI_ISL_222483':0.002402620,'EPI_ISL_225506':0.000473528)0.971:0.002416431)0.858:0.000953556,'EPI_ISL_260803':0.003852324)0.745:0.000475063)0.000:0.000000006,('EPI_ISL_211825':0.002414814,('EPI_ISL_234530':0.005329123,('EPI_ISL_229216':0.000000006,'EPI_ISL_225563':0.003364234)0.701:0.000958732)0.961:0.002411823)0.918:0.001438673)0.882:0.000956340)0.773:0.000479104,('EPI_ISL_388921':0.008362830,'EPI_ISL_297193':0.006827281)0.939:0.002394502)0.000:0.000000006,((('EPI_ISL_225549':0.001432876,'EPI_ISL_262586':0.004862406)1.000:0.010266981,('EPI_ISL_191504':0.004816801,('EPI_ISL_282400':0.009794602,(('EPI_ISL_235790':0.003369638,(('EPI_ISL_243375':0.002428636,('EPI_ISL_393542':0.000958559,'EPI_ISL_503728':0.001926121)1.000:0.011322831)0.752:0.000452195,('EPI_ISL_222484':0.0,'EPI_ISL_216999':0.0):0.000000006)0.000:0.000000006)0.742:0.000463565,'EPI_ISL_257156':0.003404099)0.979:0.002922363)0.862:0.000939370)0.000:0.000000006)0.000:0.000000006,'EPI_ISL_201898':0.000476806)0.926:0.000954229)0.000:0.000000006,'EPI_ISL_170846':0.000000006)0.000:0.000000006)0.927:0.000476967)0.000:0.000000006)0.877:0.000958325)0.803:0.000476587,('EPI_ISL_197200':0.004870206,'EPI_ISL_200935':0.003902161)0.963:0.002882851)0.000:0.000000006,'EPI_ISL_143503':0.000478147)0.987:0.001916817,(('EPI_ISL_153757':0.003861380,('EPI_ISL_137557':0.002001370,('EPI_ISL_4082084':0.0,'EPI_ISL_4082090':0.0):0.014463945)0.901:0.001879827)0.750:0.000478909,(('EPI_ISL_209376':0.002920422,('EPI_ISL_252709':0.002215642,'EPI_ISL_230191':0.001152625)0.990:0.004660451)0.993:0.006080506,('EPI_ISL_266454':0.007793450,(('EPI_ISL_181114':0.000000006,(('EPI_ISL_237045':0.003376961,('EPI_ISL_216912':0.000000006,'EPI_ISL_225557':0.001924463)0.848:0.000479315)0.000:0.000000006,'EPI_ISL_188956':0.000959997)0.918:0.000958967)0.762:0.000478332,'EPI_ISL_212195':0.001442832)0.841:0.000981652)0.940:0.002693437)0.985:0.004194320)0.000:0.000000006)0.952:0.001436516,((((('EPI_ISL_208916':0.002406974,('EPI_ISL_181274':0.000959289,'EPI_ISL_221727':0.004349373)0.000:0.000000006)0.983:0.003395835,('EPI_ISL_216994':0.004846910,('EPI_ISL_181266':0.000000006,(('EPI_ISL_206671':0.001449160,'EPI_ISL_4082110':0.000958426)0.977:0.002416628,('EPI_ISL_208970':0.002911886,'EPI_ISL_205083':0.002432890)0.760:0.000466032)0.000:0.000000006)0.000:0.000000006)0.979:0.003412565)0.992:0.004900365,'EPI_ISL_143217':0.004366265)0.845:0.000941672,('EPI_ISL_134281':0.003371078,(((('EPI_ISL_149669':0.002401387,'EPI_ISL_203194':0.009272381)0.000:0.000000006,(('EPI_ISL_155695':0.000454846,(('EPI_ISL_203151':0.002405554,((('EPI_ISL_234931':0.001918150,('EPI_ISL_237039':0.001437725,'EPI_ISL_234932':0.000000006)0.919:0.001447651)0.997:0.006372918,'EPI_ISL_222687':0.006351653)0.771:0.001430603,('EPI_ISL_257035':0.006642856,('EPI_ISL_285337':0.004142019,'EPI_ISL_503730':0.013137526)0.932:0.003036592)0.858:0.001131199)0.000:0.000000006)0.929:0.001449802,('EPI_ISL_256251':0.001445344,'EPI_ISL_234291':0.002886686)0.980:0.002923791)0.988:0.002919079)0.998:0.004862204,'EPI_ISL_142222':0.000478654)0.000:0.000000006)0.994:0.003479763,('EPI_ISL_225508':0.001439854,('EPI_ISL_246038':0.005823964,('EPI_ISL_203105':0.000000006,'EPI_ISL_217475':0.004839163)0.000:0.000000006)0.000:0.000000006)1.000:0.013418040)0.735:0.000370952,'EPI_ISL_138858':0.004825576)0.000:0.000000006)0.000:0.000000006)0.947:0.000957353,'EPI_ISL_262600':0.020895444)0.000:0.000000006)0.000:0.000000006,((((((((('EPI_ISL_235739':0.000935936,'EPI_ISL_389847':0.010820288)0.915:0.001473022,('EPI_ISL_4081716':0.014283712,('EPI_ISL_208930':0.001439860,('EPI_ISL_296542':0.006864640,'EPI_ISL_245052':0.003918660)0.757:0.000425874)0.000:0.000000006)0.974:0.001925362)0.870:0.000960725,(('EPI_ISL_503721':0.009413369,(('EPI_ISL_329652':0.001439009,((('EPI_ISL_379378':0.000955923,(('EPI_ISL_371760':0.001435070,('EPI_ISL_503900':0.002394599,('EPI_ISL_707249':0.001453228,'EPI_ISL_4081924':0.004832778)0.994:0.004827355)0.000:0.000000006)0.000:0.000000006,(('EPI_ISL_4081951':0.005312436,('EPI_ISL_4081902':0.002894956,'EPI_ISL_6781482':0.004868008)0.935:0.001923862)0.000:0.000000006,'EPI_ISL_4083569':0.005795239)0.826:0.000477812)0.911:0.000477604)0.000:0.000000006,'EPI_ISL_396975':0.005794913)0.611:0.000469497,'EPI_ISL_502818':0.005821510)0.909:0.001470397)0.856:0.000965429,('EPI_ISL_295670':0.000000006,'EPI_ISL_303872':0.000477954)0.926:0.001437616)0.918:0.002350810)0.998:0.007503103,('EPI_ISL_237042':0.001452253,'EPI_ISL_254685':0.002395453)0.999:0.006903822)0.744:0.000418870)0.951:0.001439582,('EPI_ISL_166548':0.000478154,'EPI_ISL_170844':0.001918800)0.000:0.000000006)0.931:0.001917615,(('EPI_ISL_372506':0.000000006,'EPI_ISL_499047':0.002886378)0.933:0.001939198,('EPI_ISL_503987':0.005701271,'EPI_ISL_14769988':0.011690877)0.687:0.000189454)1.000:0.015462786)0.968:0.003380212,('EPI_ISL_157156':0.000942306,'EPI_ISL_157614':0.001463731)0.996:0.004363308)0.171:0.000000006,'EPI_ISL_180661':0.005335775)0.991:0.003378605,(('EPI_ISL_161124':0.0,'EPI_ISL_161180':0.0):0.009252922,('EPI_ISL_138864':0.000971126,'EPI_ISL_145655':0.001430193)0.462:0.000472486)0.401:0.000496811)0.000:0.000000006,(((((((('EPI_ISL_226067':0.000478428,'EPI_ISL_235724':0.000000006)1.000:0.010942534,('EPI_ISL_246032':0.006369961,('EPI_ISL_282406':0.008380486,('EPI_ISL_503154':0.007120145,('EPI_ISL_697663':0.006614045,'EPI_ISL_707017':0.003658155)0.960:0.004446915)1.000:0.008792255)0.782:0.000852903)1.000:0.007487842)0.879:0.001854764,'EPI_ISL_129293':0.000000006)0.870:0.000478432,(('EPI_ISL_129420':0.0,'EPI_ISL_126257':0.0):0.000000006,'EPI_ISL_129170':0.000478416)0.839:0.000478279)0.000:0.000000006,(('EPI_ISL_234673':0.002887711,'EPI_ISL_502046':0.007791209)0.000:0.000000006,(('EPI_ISL_257154':0.000470376,'EPI_ISL_297055':0.003879102)0.912:0.001477027,(('EPI_ISL_504046':0.001444996,('EPI_ISL_707020':0.000967194,('EPI_ISL_14770021':0.002899612,('EPI_ISL_4089885':0.002887490,'EPI_ISL_4082025':0.000000006)0.904:0.001440663)0.990:0.002920200)0.865:0.000959588)0.781:0.000633509,('EPI_ISL_6795318':0.006526032,('EPI_ISL_6785418':0.006343910,'EPI_ISL_4082008':0.001943286)0.771:0.000750125)0.957:0.002465422)1.000:0.009185962)0.844:0.000934212)1.000:0.014276266)0.000:0.000000006,('EPI_ISL_137620':0.0,'EPI_ISL_131255':0.0,'EPI_ISL_129874':0.0,'EPI_ISL_132319':0.0,'EPI_ISL_129609':0.0):0.000000006)0.554:0.000000006,((('EPI_ISL_126253':0.0,'EPI_ISL_126248':0.0):0.000000006,'EPI_ISL_126247':0.000478181)0.857:0.000478278,'EPI_ISL_129683':0.000478313)0.000:0.000000006)0.000:0.000000006,((('EPI_ISL_132939':0.000478323,('EPI_ISL_129361':0.000478112,('EPI_ISL_126250':0.000957141,'EPI_ISL_139853':0.000957213)0.000:0.000000006)0.000:0.000000006)0.875:0.000478213,('EPI_ISL_132941':0.000957305,'EPI_ISL_129869':0.000478268)0.000:0.000000006)0.588:0.000000006,('EPI_ISL_151926':0.003371187,('EPI_ISL_157606':0.000000006,(('EPI_ISL_207088':0.001921489,('EPI_ISL_213796':0.008277933,'EPI_ISL_130041':0.000959954)0.000:0.000000006)0.000:0.000000006,(('EPI_ISL_237047':0.006325164,'EPI_ISL_170673':0.000000006)0.976:0.002898991,(('EPI_ISL_205064':0.000939724,'EPI_ISL_222527':0.004386524)0.986:0.003433479,('EPI_ISL_177590':0.000952033,('EPI_ISL_211815':0.000481805,'EPI_ISL_230187':0.002402060)0.990:0.003391734)0.909:0.001441740)0.965:0.002923904)1.000:0.005861888)0.852:0.000478618)0.751:0.000000006)0.917:0.000957727)0.000:0.000000006)0.000:0.000000006)0.853:0.000478293)0.909:0.000477881)0.938:0.000956469)0.947:0.001438758,('EPI_ISL_99174':0.001437785,('EPI_ISL_127708':0.001437326,('EPI_ISL_136652':0.004826466,'EPI_ISL_132992':0.001434213)0.735:0.000486885)0.959:0.001919279)0.757:0.000483846)0.921:0.001440925,((((('EPI_ISL_130056':0.000478347,('EPI_ISL_133877':0.0,'EPI_ISL_133899':0.0):0.000000006)0.000:0.000000006,((('EPI_ISL_138209':0.005354537,('EPI_ISL_151925':0.004817224,('EPI_ISL_162584':0.005810922,'EPI_ISL_153861':0.003860997)0.000:0.000000006)0.826:0.000930111)0.990:0.003926516,(('EPI_ISL_245076':0.010319453,(('EPI_ISL_137558':0.000000006,'EPI_ISL_143878':0.002400882)0.839:0.000478411,(((('EPI_ISL_162562':0.001938235,'EPI_ISL_167970':0.000462713)0.980:0.002421612,('EPI_ISL_155696':0.000478245,'EPI_ISL_155800':0.000478136)0.000:0.000000006)0.997:0.003365365,'EPI_ISL_142019':0.000000006)0.879:0.000477989,('EPI_ISL_147139':0.000478217,'EPI_ISL_139266':0.000000006)0.941:0.000957130)0.000:0.000000006)0.760:0.000446529)0.948:0.001959476,('EPI_ISL_157888':0.010282790,('EPI_ISL_200140':0.001144514,'EPI_ISL_372884':0.011639708)1.000:0.012058114)0.578:0.000059201)0.877:0.000972867)0.737:0.000471637,('EPI_ISL_124051':0.004338905,'EPI_ISL_102531':0.002885690)0.000:0.000000006)0.000:0.000000006)0.000:0.000000006,(('EPI_ISL_130051':0.003853300,'EPI_ISL_127702':0.000957489)0.000:0.000000006,('EPI_ISL_132964':0.000478361,'EPI_ISL_133955':0.000957728)0.000:0.000000006)0.000:0.000000006)1.000:0.000000006,((((((('EPI_ISL_129421':0.0,'EPI_ISL_129417':0.0):0.000000006,('EPI_ISL_129552':0.0,'EPI_ISL_129292':0.0):0.001437551)0.816:0.000478501,(((((((((('EPI_ISL_127770':0.000958734,'EPI_ISL_168310':0.000478800)0.000:0.000000006,('EPI_ISL_147160':0.000478770,('EPI_ISL_161139':0.000478836,(('EPI_ISL_150110':0.000478973,(('EPI_ISL_168317':0.0,'EPI_ISL_168315':0.0,'EPI_ISL_168309':0.0,'EPI_ISL_168336':0.0,'EPI_ISL_150111':0.0):0.000000006,(('EPI_ISL_156552':0.003376997,'EPI_ISL_168325':0.000000006)0.906:0.000479147,'EPI_ISL_148407':0.000000006)0.917:0.000478973)0.000:0.000000006)0.849:0.000478836,('EPI_ISL_161187':0.000958063,'EPI_ISL_161181':0.000959089)0.775:0.000479901)0.000:0.000000006)0.000:0.000000006)0.866:0.000478811)0.000:0.000000006,'EPI_ISL_168295':0.000958414)0.000:0.000000006,('EPI_ISL_166509':0.0,'EPI_ISL_167593':0.0,'EPI_ISL_167594':0.0,'EPI_ISL_167592':0.0,'EPI_ISL_146016':0.0,'EPI_ISL_161150':0.0,'EPI_ISL_161123':0.0,'EPI_ISL_161145':0.0):0.000000006)0.739:0.000000006,('EPI_ISL_256260':0.005518161,'EPI_ISL_502059':0.019343335)0.416:0.001780523)0.980:0.002886765,('EPI_ISL_142025':0.000960526,'EPI_ISL_132318':0.000958195)0.931:0.001443645)0.000:0.000000006,('EPI_ISL_139268':0.001436891,'EPI_ISL_129179':0.002400443)0.000:0.000000006)0.000:0.000000006,'EPI_ISL_131256':0.000478199)0.000:0.000000006,((('EPI_ISL_205518':0.002451895,(('EPI_ISL_243776':0.0,'EPI_ISL_243770':0.0):0.002467959,'EPI_ISL_253709':0.006872946)0.736:0.000376471)1.000:0.007416937,('EPI_ISL_216893':0.006867870,'EPI_ISL_296261':0.013482102)0.957:0.003427031)0.823:0.000907305,(('EPI_ISL_207158':0.002416972,('EPI_ISL_157607':0.000962931,('EPI_ISL_162333':0.000953493,('EPI_ISL_179625':0.000958370,'EPI_ISL_188904':0.000961027)0.972:0.002414367)0.970:0.002419713)0.838:0.000947937)0.994:0.003382170,'EPI_ISL_140918':0.000958206)0.000:0.000000006)0.000:0.000000006)0.000:0.000000006,'EPI_ISL_129877':0.000957530)0.796:0.000478683)0.884:0.000960523,('EPI_ISL_124317':0.000959571,(('EPI_ISL_117562':0.0,'EPI_ISL_117563':0.0):0.000000006,'EPI_ISL_127928':0.001438126)0.805:0.000478231)0.786:0.000480299)0.771:0.000477911,'EPI_ISL_133947':0.000000006)0.895:0.000478261,(('EPI_ISL_99419':0.0,'EPI_ISL_95264':0.0):0.000478438,(('EPI_ISL_133938':0.0,'EPI_ISL_133937':0.0,'EPI_ISL_133909':0.0,'EPI_ISL_133871':0.0,'EPI_ISL_133911':0.0,'EPI_ISL_143196':0.0,'EPI_ISL_143191':0.0,'EPI_ISL_133879':0.0,'EPI_ISL_133872':0.0):0.000000006,('EPI_ISL_124316':0.000478495,'EPI_ISL_133866':0.000478472)0.000:0.000000006)0.000:0.000000006)0.849:0.000478435)0.000:0.000000006,((('EPI_ISL_130054':0.0,'EPI_ISL_130049':0.0):0.001940436,'EPI_ISL_124295':0.000965404)0.777:0.000473469,(((((('EPI_ISL_245790':0.000958488,'EPI_ISL_121898':0.000478296)0.361:0.000000006,('EPI_ISL_99418':0.000478285,'EPI_ISL_129192':0.001437411)0.751:0.000000006)0.000:0.000000006,('EPI_ISL_121897':0.0,'EPI_ISL_124312':0.0,'EPI_ISL_102523':0.0,'EPI_ISL_127583':0.0):0.000000006)0.000:0.000000006,'EPI_ISL_124314':0.000478322)0.000:0.000000006,('EPI_ISL_124247':0.000478367,(('EPI_ISL_130050':0.0,'EPI_ISL_124323':0.0,'EPI_ISL_130025':0.0,'EPI_ISL_124883':0.0):0.000000006,'EPI_ISL_132981':0.001437805)0.856:0.000478395)0.000:0.000000006)0.000:0.000000006,(('EPI_ISL_124250':0.001437873,('EPI_ISL_127868':0.001925315,'EPI_ISL_124319':0.000478121)0.889:0.000959560)0.706:0.000000006,('EPI_ISL_124313':0.000480563,'EPI_ISL_207062':0.003372155)0.804:0.000000006)0.000:0.000000006)0.000:0.000000006)0.832:0.000478347)0.000:0.000000006)0.000:0.000000006,(((((('EPI_ISL_504044':0.000000006,'EPI_ISL_707273':0.001441151)1.000:0.005902260,('EPI_ISL_504113':0.001441377,'EPI_ISL_503591':0.000480852)0.745:0.000399433)1.000:0.009481888,('EPI_ISL_297173':0.000933155,(('EPI_ISL_4081702':0.000448922,'EPI_ISL_4083577':0.002922382)1.000:0.005853866,(('EPI_ISL_4082288':0.003944812,('EPI_ISL_4083601':0.002905622,('EPI_ISL_4081693':0.000000006,('EPI_ISL_6816045':0.001444898,'EPI_ISL_4081954':0.000478057)0.871:0.000961744)0.927:0.001451176)0.886:0.001379379)1.000:0.007385293,'EPI_ISL_499203':0.005321992)0.000:0.000000006)1.000:0.007838850)0.971:0.003892505)0.995:0.005895860,('EPI_ISL_245785':0.0,'EPI_ISL_245778':0.0,'EPI_ISL_243758':0.0,'EPI_ISL_245803':0.0):0.000000006)0.000:0.000000006,'EPI_ISL_174302':0.001437602)0.818:0.000477200,('EPI_ISL_166532':0.000479897,('EPI_ISL_243771':0.013370800,('EPI_ISL_243765':0.0,'EPI_ISL_243756':0.0):0.000000006)1.000:0.010389880)0.000:0.000000006)1.000:0.012257692)0.606:0.000958165)0.979:0.002412727,('EPI_ISL_124438':0.001919308,((((('EPI_ISL_150993':0.000479821,'EPI_ISL_116146':0.002411537)0.760:0.000480284,(('EPI_ISL_136651':0.000954216,('EPI_ISL_127771':0.001449485,'EPI_ISL_156557':0.002902417)0.976:0.002933812)0.981:0.002910026,('EPI_ISL_129992':0.000479384,'EPI_ISL_156338':0.000000006)0.000:0.000000006)0.969:0.001929490)0.786:0.000478022,('EPI_ISL_117559':0.002401039,'EPI_ISL_124488':0.000000006)0.803:0.000478974)0.804:0.000479798,'EPI_ISL_124406':0.000478588)0.942:0.001439323,('EPI_ISL_100196':0.0,'EPI_ISL_100195':0.0):0.000479571)0.000:0.000000006)0.817:0.000481320)0.726:0.000000006)0.650:0.000977364)0.931:0.002437663)0.960:0.003410665)0.848:0.000939521,('EPI_ISL_119335':0.005862452,(('EPI_ISL_119337':0.000479193,((('EPI_ISL_127795':0.0,'EPI_ISL_130006':0.0):0.003378308,('EPI_ISL_124009':0.000479231,('EPI_ISL_119598':0.000479295,'EPI_ISL_97115':0.000479231)0.000:0.000000006)0.000:0.000000006)0.866:0.000986654,'EPI_ISL_132360':0.007817266)0.742:0.000454138)0.000:0.000000006,('EPI_ISL_124407':0.000482846,'EPI_ISL_93362':0.001447736)0.900:0.000958499)0.984:0.003891847)0.907:0.001931360)0.932:0.001472877)0.744:0.000457251,'EPI_ISL_63614':0.000478792)0.000:0.000000006,('EPI_ISL_102558':0.006376914,'EPI_ISL_119329':0.002935082)0.938:0.002385622)0.972:0.001920267)0.898:0.000478736)0.000:0.000000006,'EPI_ISL_150926':0.002892571)0.810:0.000479394)0.767:0.000478984,(('EPI_ISL_116349':0.000487442,'EPI_ISL_124041':0.000958249)1.000:0.009283570,('EPI_ISL_130052':0.017057863,(('EPI_ISL_127813':0.011786236,('EPI_ISL_86216':0.002331392,('EPI_ISL_87554':0.002922693,'EPI_ISL_103955':0.002396054)0.986:0.003503590)0.942:0.002451121)0.949:0.002698729,('EPI_ISL_119368':0.010867086,'EPI_ISL_124350':0.010387356)0.679:0.000873685)0.932:0.001874592)0.019:0.000376200)0.234:0.000000006)0.000:0.000000006)0.928:0.000958097)0.000:0.000000006,'EPI_ISL_151194':0.000000006)0.779:0.000594749,'EPI_ISL_177503':0.003266923)0.925:0.001926713,'EPI_ISL_150869':0.004500880)0.970:0.002778760)0.000:0.000000006)0.750:0.000220707,(((((((('EPI_ISL_89324':0.013691897,'EPI_ISL_93161':0.014227882)0.802:0.001100975,(('EPI_ISL_93162':0.007525541,('EPI_ISL_93176':0.006061122,('EPI_ISL_93172':0.001928750,'EPI_ISL_93177':0.002924211)0.999:0.005784428)0.746:0.000379734)0.993:0.007181839,'EPI_ISL_378972':0.039611017)0.397:0.001138619)0.610:0.000540371,(('EPI_ISL_282517':0.000625526,'EPI_ISL_282479':0.003235330)1.000:0.030632993,'EPI_ISL_282707':0.036753571)0.716:0.003382982)0.759:0.000000006,((('EPI_ISL_93193':0.010920564,'EPI_ISL_93166':0.008862354)0.853:0.001375945,('EPI_ISL_236202':0.019299389,('EPI_ISL_100250':0.003511844,('EPI_ISL_124320':0.006244877,('EPI_ISL_132356':0.004461588,'EPI_ISL_156335':0.003310983)0.925:0.001922012)0.877:0.001423218)0.978:0.005856844)0.996:0.009348665)0.742:0.000518911,((('EPI_ISL_151206':0.000486736,('EPI_ISL_150879':0.006260404,'EPI_ISL_281247':0.028510008)0.750:0.001059989)0.749:0.000351585,('EPI_ISL_88842':0.002417509,('EPI_ISL_109876':0.004869980,('EPI_ISL_109912':0.000492535,('EPI_ISL_90102':0.000000006,'EPI_ISL_90103':0.000479982)0.774:0.000468619)0.915:0.001954500)0.991:0.004950863)0.998:0.008023422)0.998:0.006459265,('EPI_ISL_236205':0.025382292,'EPI_ISL_151160':0.018590696)0.757:0.000894810)0.745:0.000486019)0.802:0.000479811)0.000:0.000000006,((((((((('EPI_ISL_89332':0.000000006,'EPI_ISL_104803':0.002405343)0.993:0.003803726,(('EPI_ISL_151016':0.000000006,(('EPI_ISL_124007':0.007298639,('EPI_ISL_116933':0.000000006,'EPI_ISL_116993':0.000477904)1.000:0.009752440)0.000:0.000000006,'EPI_ISL_150937':0.004844164)0.810:0.000479607)0.000:0.000000006,('EPI_ISL_207035':0.010530136,'EPI_ISL_124343':0.007092279)0.687:0.000232572)0.880:0.001022722)0.973:0.002983745,(((((('EPI_ISL_282723':0.002440477,'EPI_ISL_282724':0.001918193)1.000:0.010977919,(('EPI_ISL_207050':0.0,'EPI_ISL_207052':0.0):0.000665093,('EPI_ISL_378617':0.005073554,('EPI_ISL_282519':0.000478468,('EPI_ISL_282474':0.000959038,'EPI_ISL_282470':0.000481269)0.874:0.000961613)0.910:0.001730053)0.998:0.006375935)0.975:0.003268307)0.903:0.001972480,'EPI_ISL_282540':0.020594096)0.793:0.000899314,((((((('EPI_ISL_207075':0.000000006,('EPI_ISL_207091':0.000000006,'EPI_ISL_207100':0.001439549)0.914:0.000958166)0.877:0.000478548,('EPI_ISL_207063':0.000957791,'EPI_ISL_207069':0.000000006)0.000:0.000000006)0.838:0.000478373,('EPI_ISL_207056':0.000000006,('EPI_ISL_207058':0.000478162,('EPI_ISL_207060':0.000000006,((((((('EPI_ISL_236813':0.007770220,(('EPI_ISL_253719':0.005303718,'EPI_ISL_256554':0.007418834)0.982:0.003667576,'EPI_ISL_706355':0.023865160)0.740:0.000769436)0.736:0.000499256,((('EPI_ISL_378974':0.011922645,('EPI_ISL_378977':0.001916250,(('EPI_ISL_378994':0.001929967,'EPI_ISL_378978':0.001430874)0.999:0.004887112,'EPI_ISL_378971':0.003863111)0.727:0.000471620)1.000:0.007944309)0.608:0.000828811,'EPI_ISL_236811':0.009788249)0.000:0.000000006,'EPI_ISL_236208':0.001437716)0.770:0.000477499)0.974:0.001920615,('EPI_ISL_207080':0.000478198,'EPI_ISL_207073':0.000000006)0.000:0.000000006)0.911:0.000957563,'EPI_ISL_207066':0.000478399)0.000:0.000000006,('EPI_ISL_151133':0.000958060,((((('EPI_ISL_207078':0.000478634,(((('EPI_ISL_207976':0.001731201,((((('EPI_ISL_282469':0.000957180,('EPI_ISL_282462':0.000465326,'EPI_ISL_378586':0.002908554)0.928:0.001462350)0.987:0.003404903,(('EPI_ISL_388064':0.008947535,'EPI_ISL_700961':0.009985054)0.989:0.004851972,('EPI_ISL_378648':0.003867514,('EPI_ISL_378591':0.001458022,'EPI_ISL_373113':0.005860018)0.749:0.000467261)0.000:0.000000006)0.993:0.003402166)0.736:0.000467092,((('EPI_ISL_295695':0.001439405,'EPI_ISL_372550':0.005816599)0.000:0.000000006,('EPI_ISL_502889':0.008355022,('EPI_ISL_368800':0.000466058,'EPI_ISL_504045':0.002913503)0.991:0.004419052)0.914:0.001903016)1.000:0.005809984,(((('EPI_ISL_299570':0.001448147,('EPI_ISL_329966':0.000000006,'EPI_ISL_296456':0.000959223)0.985:0.002916284)0.909:0.001437717,'EPI_ISL_285331':0.003373759)0.000:0.000000006,(('EPI_ISL_378597':0.001440772,('EPI_ISL_378622':0.000960413,'EPI_ISL_378588':0.000476481)0.913:0.001448944)0.999:0.004362154,('EPI_ISL_378643':0.003860141,'EPI_ISL_282472':0.001923123)0.000:0.000000006)0.818:0.000478470)1.000:0.003859658,'EPI_ISL_282702':0.002887704)0.000:0.000000006)0.000:0.000000006)0.814:0.000479153,('EPI_ISL_281243':0.000479031,('EPI_ISL_282698':0.002405885,'EPI_ISL_208934':0.003379325)0.000:0.000000006)0.922:0.000959198)0.000:0.000000006,(((('EPI_ISL_504163':0.004044372,('EPI_ISL_500718':0.001449269,'EPI_ISL_4081795':0.002415036)0.702:0.000291575)1.000:0.013757153,('EPI_ISL_388619':0.000236055,'EPI_ISL_14769973':0.007069013)0.999:0.009832842)0.727:0.000735739,(('EPI_ISL_4081831':0.007390542,('EPI_ISL_10864794':0.000000006,'EPI_ISL_10877204':0.000000006)0.999:0.007458458)0.999:0.008950011,('EPI_ISL_245049':0.000000006,'EPI_ISL_283550':0.003378682)0.915:0.001452032)0.749:0.000473825)0.927:0.001454001,('EPI_ISL_378599':0.0,'EPI_ISL_378602':0.0):0.006825869)0.924:0.001439232)0.885:0.001161871)0.220:0.000470236,('EPI_ISL_237054':0.004395057,'EPI_ISL_246085':0.005866419)0.929:0.002205351)0.958:0.002127122,(('EPI_ISL_282716':0.0,'EPI_ISL_282714':0.0):0.009779494,((((('EPI_ISL_282461':0.000918907,'EPI_ISL_378987':0.003433065)1.000:0.013348599,('EPI_ISL_278808':0.0,'EPI_ISL_151994':0.0):0.000479152)0.300:0.000000006,'EPI_ISL_207086':0.001440556)0.000:0.000000006,'EPI_ISL_200098':0.007289632)0.775:0.000483694,'EPI_ISL_207971':0.003873504)0.785:0.000475516)0.000:0.000000006)0.289:0.000000006,(('EPI_ISL_207171':0.002827080,'EPI_ISL_207961':0.002399439)0.762:0.000551080,(((('EPI_ISL_207975':0.0,'EPI_ISL_207990':0.0):0.000000006,((('EPI_ISL_282507':0.004830913,(('EPI_ISL_282509':0.0,'EPI_ISL_282486':0.0):0.000465733,'EPI_ISL_378641':0.003385695)0.962:0.001935857)0.000:0.000000006,('EPI_ISL_282500':0.000958654,'EPI_ISL_282488':0.000962454)0.999:0.003867330)0.969:0.001918564,'EPI_ISL_208068':0.001918527)0.000:0.000000006)0.000:0.000000006,'EPI_ISL_207986':0.001438818)0.923:0.001324962,(('EPI_ISL_282480':0.005375461,('EPI_ISL_378649':0.000936247,'EPI_ISL_299188':0.003390424)0.992:0.004414196)0.970:0.003275632,'EPI_ISL_207962':0.001560570)0.748:0.000960643)0.737:0.000594412)0.789:0.000479095)0.000:0.000000006)0.000:0.000000006,((((((('EPI_ISL_281249':0.000000006,'EPI_ISL_378580':0.002880416)0.766:0.000486483,('EPI_ISL_282477':0.005325822,('EPI_ISL_282739':0.001916125,('EPI_ISL_378661':0.008781668,'EPI_ISL_282539':0.000000006)0.000:0.000000006)0.743:0.000482015)0.776:0.000959910)0.985:0.003867857,('EPI_ISL_207987':0.000484710,((('EPI_ISL_297073':0.005832597,(('EPI_ISL_378975':0.000968246,'EPI_ISL_378650':0.003386988)0.909:0.001441144,('EPI_ISL_6795217':0.011800578,('EPI_ISL_378585':0.003882849,(('EPI_ISL_4081791':0.007814680,('EPI_ISL_378610':0.000000006,'EPI_ISL_502894':0.009321122)0.360:0.000476607)0.867:0.000970379,('EPI_ISL_399722':0.008998410,'EPI_ISL_707265':0.008483791)0.696:0.000289120)0.928:0.001458348)0.704:0.000474821)0.000:0.000000006)0.863:0.000967538)0.851:0.000966187,'EPI_ISL_282471':0.004359077)0.764:0.000472961,'EPI_ISL_282505':0.000000006)0.994:0.003858669)0.979:0.003190466)0.913:0.001654038,'EPI_ISL_207176':0.001442883)0.887:0.000957799,'EPI_ISL_207873':0.000478876)0.742:0.000000006,('EPI_ISL_207958':0.000963715,(('EPI_ISL_256253':0.000478803,((('EPI_ISL_254678':0.000481207,('EPI_ISL_379742':0.004345615,(('EPI_ISL_299565':0.002932734,'EPI_ISL_393491':0.007340942)0.839:0.000931351,'EPI_ISL_277243':0.000958959)0.317:0.000000006)0.974:0.001921630)0.927:0.001439455,('EPI_ISL_296544':0.006294163,'EPI_ISL_221825':0.000958221)0.295:0.000000006)0.000:0.000000006,'EPI_ISL_243369':0.001921576)0.359:0.000478617)0.000:0.000000006,(('EPI_ISL_503336':0.000479600,('EPI_ISL_4082054':0.002404515,('EPI_ISL_501750':0.000477799,('EPI_ISL_700965':0.001435238,'EPI_ISL_499256':0.001436384)0.000:0.000000006)0.898:0.000959938)0.745:0.000474169)1.000:0.008371358,('EPI_ISL_298620':0.000000006,'EPI_ISL_393513':0.008757527)0.764:0.000433188)0.985:0.002452362)0.989:0.003376157)0.983:0.003383658)0.151:0.000478874,(((('EPI_ISL_282451':0.0,'EPI_ISL_378600':0.0):0.007819406,(('EPI_ISL_378594':0.005359607,'EPI_ISL_282522':0.005325155)0.871:0.000955613,('EPI_ISL_282694':0.003854822,(('EPI_ISL_378645':0.000000006,'EPI_ISL_373106':0.003370530)0.761:0.000473060,(('EPI_ISL_282448':0.000000006,('EPI_ISL_281250':0.000956156,'EPI_ISL_378660':0.000477817)0.000:0.000000006)0.000:0.000000006,'EPI_ISL_378657':0.007272815)0.347:0.000483337)1.000:0.005316038)0.000:0.000000006)0.805:0.001466789)0.740:0.000447175,('EPI_ISL_207970':0.002427768,'EPI_ISL_378991':0.008831442)0.938:0.001925988)0.888:0.000964005,((('EPI_ISL_207159':0.000957533,'EPI_ISL_207149':0.000958028)0.000:0.000000006,((('EPI_ISL_236201':0.000000006,'EPI_ISL_282515':0.009249970)0.903:0.000957387,'EPI_ISL_207155':0.000958295)0.733:0.000000006,('EPI_ISL_207115':0.0,'EPI_ISL_236199':0.0):0.000000006)0.000:0.000000006)0.728:0.000000006,((((('EPI_ISL_378589':0.001936924,'EPI_ISL_501787':0.010335429)0.990:0.004863727,'EPI_ISL_282492':0.000472360)0.685:0.000492611,('EPI_ISL_281241':0.000000006,'EPI_ISL_378656':0.000478574)1.000:0.006321569)0.748:0.000470887,'EPI_ISL_282527':0.004839349)0.881:0.000963302,'EPI_ISL_282736':0.000000006)1.000:0.004838536)0.728:0.000000006)0.982:0.002894465)0.789:0.000479131)0.000:0.000000006,('EPI_ISL_207084':0.0,'EPI_ISL_151136':0.0):0.000000006)1.000:0.000000006,('EPI_ISL_207085':0.002403688,('EPI_ISL_151139':0.001438685,('EPI_ISL_151137':0.000000006,'EPI_ISL_151135':0.000000006)0.840:0.000478744)0.000:0.000000006)0.000:0.000000006)1.000:0.000000006,'EPI_ISL_207093':0.000478809)0.000:0.000000006)0.836:0.000478534)0.000:0.000000006,'EPI_ISL_207064':0.000478367)0.000:0.000000006,('EPI_ISL_207097':0.000958162,'EPI_ISL_207095':0.000000006)0.984:0.001919295)0.904:0.000957726)0.858:0.000478335)0.000:0.000000006)1.000:0.000000006)0.000:0.000000006,((('EPI_ISL_282695':0.003388284,('EPI_ISL_282546':0.000000006,'EPI_ISL_282518':0.000957071)0.947:0.001924416)0.999:0.006357205,('EPI_ISL_207087':0.001441550,('EPI_ISL_207065':0.000000006,'EPI_ISL_207090':0.000958322)0.838:0.000478693)0.000:0.000000006)0.861:0.000478338,'EPI_ISL_147198':0.002400095)0.000:0.000000006)0.765:0.000469634,('EPI_ISL_151988':0.000478568,'EPI_ISL_151132':0.000000006)0.943:0.001935685)0.986:0.003878016,'EPI_ISL_97112':0.004450347)0.970:0.002952178,'EPI_ISL_93358':0.004832748)0.727:0.000996421)0.997:0.004458812,(('EPI_ISL_129999':0.000476040,'EPI_ISL_130055':0.000482041)1.000:0.010930080,((('EPI_ISL_134289':0.007302963,(('EPI_ISL_146015':0.004351019,(((('EPI_ISL_281981':0.000479596,(('EPI_ISL_281966':0.0,'EPI_ISL_281983':0.0,'EPI_ISL_281949':0.0,'EPI_ISL_281933':0.0,'EPI_ISL_281954':0.0,'EPI_ISL_281960':0.0,'EPI_ISL_281911':0.0,'EPI_ISL_281955':0.0,'EPI_ISL_281912':0.0):0.000000006,('EPI_ISL_281930':0.000479461,'EPI_ISL_281945':0.000479378)0.000:0.000000006)0.000:0.000000006)0.998:0.004351560,'EPI_ISL_144533':0.001441125)0.000:0.000000006,(('EPI_ISL_159598':0.000000006,'EPI_ISL_167220':0.001951678)0.999:0.005815391,'EPI_ISL_151916':0.003863455)0.405:0.000000006)0.805:0.000000006,'EPI_ISL_127727':0.001441482)0.000:0.000000006)0.845:0.000479253,(('EPI_ISL_130121':0.001448305,'EPI_ISL_130131':0.000475751)0.981:0.002409900,'EPI_ISL_271727':0.005324866)0.000:0.000000006)0.000:0.000000006)0.930:0.000960154,(('EPI_ISL_207043':0.003480115,'EPI_ISL_207041':0.005400361)0.735:0.000411324,(((('EPI_ISL_207142':0.000960279,'EPI_ISL_236196':0.001925637)1.000:0.007807766,(('EPI_ISL_207037':0.001438764,('EPI_ISL_207032':0.001439950,'EPI_ISL_207042':0.000957987)0.000:0.000000006)0.942:0.000958142,'EPI_ISL_282538':0.013773993)0.000:0.000000006)0.930:0.000000006,('EPI_ISL_207038':0.000959324,('EPI_ISL_207047':0.000963644,'EPI_ISL_207061':0.001444533)0.971:0.002413806)0.728:0.000000006)0.000:0.000000006,('EPI_ISL_207033':0.000000006,'EPI_ISL_127895':0.001439228)0.843:0.000478814)0.000:0.000000006)0.776:0.000479708)0.753:0.000471826,(('EPI_ISL_124050':0.007040633,('EPI_ISL_207072':0.005482190,'EPI_ISL_207116':0.009962729)0.814:0.001081231)0.297:0.000469214,'EPI_ISL_207036':0.004090607)0.869:0.001239531)0.956:0.002389206)0.991:0.004931186)0.466:0.000448258,'EPI_ISL_93359':0.016826394)0.840:0.002934403)0.849:0.001248537,('EPI_ISL_151015':0.003089699,((('EPI_ISL_93209':0.003399115,(('EPI_ISL_282735':0.009620365,'EPI_ISL_207169':0.005342327)1.000:0.010686337,('EPI_ISL_132375':0.004852105,(('EPI_ISL_208064':0.000417864,(('EPI_ISL_282476':0.000959414,'EPI_ISL_235793':0.000481173)0.969:0.003082298,('EPI_ISL_378601':0.002194003,'EPI_ISL_378583':0.006545247)0.888:0.001450618)0.886:0.001321401)1.000:0.013979746,('EPI_ISL_207967':0.009592973,('EPI_ISL_282460':0.003066989,'EPI_ISL_378581':0.003248672)1.000:0.013565923)0.898:0.002800949)0.994:0.006778906)0.998:0.007931640)0.000:0.000000006)0.929:0.001446969,((('EPI_ISL_128457':0.002416063,('EPI_ISL_119339':0.0,'EPI_ISL_124399':0.0):0.000957829)0.910:0.001444793,'EPI_ISL_124472':0.009327036)0.904:0.001460619,(('EPI_ISL_90106':0.000000006,('EPI_ISL_93351':0.000000006,'EPI_ISL_97111':0.006291988)0.506:0.000478853)0.979:0.003402820,('EPI_ISL_207057':0.000000006,('EPI_ISL_207049':0.000479627,'EPI_ISL_207045':0.000000006)0.924:0.000960560)1.000:0.010319208)0.864:0.001435797)0.987:0.003374691)0.734:0.000276185,(('EPI_ISL_124337':0.0,'EPI_ISL_116350':0.0):0.000965221,'EPI_ISL_90371':0.002419571)1.000:0.008028904)0.962:0.002453954)0.437:0.000468278)0.971:0.003043284,'EPI_ISL_151634':0.007412451)0.914:0.001934201,(('EPI_ISL_282708':0.027344209,('EPI_ISL_378651':0.011824912,'EPI_ISL_157605':0.000000006)1.000:0.026221076)0.331:0.001148655,(('EPI_ISL_236198':0.022267193,('EPI_ISL_151207':0.002493955,'EPI_ISL_151632':0.008826173)0.856:0.001845699)0.979:0.003919219,('EPI_ISL_151011':0.001240878,((('EPI_ISL_207099':0.003419152,('EPI_ISL_207082':0.000969142,'EPI_ISL_207172':0.003892636)0.729:0.000447527)0.998:0.006886276,((('EPI_ISL_207110':0.000480069,'EPI_ISL_207919':0.001927635)0.951:0.002411628,(('EPI_ISL_281248':0.001945352,'EPI_ISL_282741':0.003896485)0.939:0.001921967,('EPI_ISL_207117':0.000000006,(('EPI_ISL_207979':0.000479821,(((('EPI_ISL_282703':0.000480477,'EPI_ISL_282697':0.000000006)0.979:0.002921714,'EPI_ISL_282696':0.002428896)0.747:0.000462524,('EPI_ISL_282473':0.000000006,('EPI_ISL_282447':0.001445965,'EPI_ISL_282464':0.000962943)0.000:0.000000006)0.999:0.005341821)0.000:0.000000006,('EPI_ISL_282737':0.000480378,'EPI_ISL_207988':0.000000006)0.835:0.000480214)0.889:0.000963809)0.966:0.001930497,('EPI_ISL_282717':0.004842641,'EPI_ISL_207874':0.000000006)0.000:0.000000006)0.949:0.000961028)0.000:0.000000006)0.945:0.001944285)0.988:0.004686656,(('EPI_ISL_207055':0.005360287,'EPI_ISL_207034':0.000461683)0.892:0.001501476,(('EPI_ISL_207143':0.000918196,'EPI_ISL_282720':0.004416221)0.995:0.004438947,('EPI_ISL_207059':0.000480853,'EPI_ISL_207960':0.006327552)0.737:0.000467269)0.962:0.002390318)0.948:0.002142616)0.568:0.000808667)0.999:0.010018029,'EPI_ISL_207956':0.024832627)0.964:0.004220048)0.914:0.002123832)0.997:0.005524705)0.723:0.000000006)0.814:0.000526951,(((('EPI_ISL_74392':0.006329326,('EPI_ISL_198165':0.000959978,('EPI_ISL_198168':0.0,'EPI_ISL_198162':0.0):0.000000006)1.000:0.007123341)0.113:0.000823668,(('EPI_ISL_29804':0.000000006,('EPI_ISL_119332':0.009275568,'EPI_ISL_79857':0.003869932)0.000:0.000000006)0.000:0.000000006,('EPI_ISL_127730':0.015860824,(((('EPI_ISL_130179':0.011297828,('EPI_ISL_132315':0.003389395,('EPI_ISL_127780':0.000000006,('EPI_ISL_138860':0.0,'EPI_ISL_143442':0.0):0.000479623)0.707:0.000482254)1.000:0.011844708)0.977:0.005127894,('EPI_ISL_182282':0.005469655,(((('EPI_ISL_271058':0.001436448,'EPI_ISL_271718':0.000000006)0.000:0.000000006,'EPI_ISL_271083':0.000477952)0.894:0.000477874,('EPI_ISL_271066':0.000000006,('EPI_ISL_271741':0.000957361,'EPI_ISL_271085':0.000957078)0.000:0.000000006)0.000:0.000000006)0.755:0.000463064,('EPI_ISL_278810':0.0,'EPI_ISL_130144':0.0):0.000494527)1.000:0.009421207)0.956:0.002900701)0.746:0.000437388,'EPI_ISL_147142':0.020436843)0.000:0.000000006,('EPI_ISL_93366':0.008899095,('EPI_ISL_116356':0.005889566,('EPI_ISL_150986':0.000959510,'EPI_ISL_97138':0.003370073)0.737:0.000449208)1.000:0.006449089)0.906:0.001831946)0.370:0.000986139)0.960:0.002899978)0.774:0.000633421)0.961:0.002262687,(('EPI_ISL_130123':0.030017061,'EPI_ISL_150924':0.011201773)0.658:0.000606459,('EPI_ISL_25494':0.003408154,'EPI_ISL_381061':0.012021735)0.983:0.004875267)0.000:0.000000006)0.829:0.000479745,((((('EPI_ISL_10145':0.0,'EPI_ISL_10149':0.0):0.000479333,('EPI_ISL_150832':0.000000006,((('EPI_ISL_151631':0.000000006,'EPI_ISL_93207':0.002883932)0.760:0.000471838,('EPI_ISL_134591':0.012189960,'EPI_ISL_281244':0.018287419)0.717:0.000635670)0.997:0.005353782,'EPI_ISL_151010':0.005334997)0.736:0.000486060)0.851:0.000479534)0.000:0.000000006,(((('EPI_ISL_20134':0.0,'EPI_ISL_278804':0.0,'EPI_ISL_278801':0.0):0.000000006,'EPI_ISL_92022':0.002406607)0.847:0.000479398,(('EPI_ISL_14418':0.008316866,'EPI_ISL_96930':0.003401349)0.723:0.000466821,('EPI_ISL_278797':0.000960123,'EPI_ISL_207053':0.022137201)0.000:0.000000006)0.000:0.000000006)0.616:0.000000006,'EPI_ISL_151203':0.000479333)0.000:0.000000006)1.000:0.000000006,((('EPI_ISL_10148':0.001956153,'EPI_ISL_150885':0.008834176)0.757:0.000452360,(('EPI_ISL_151005':0.0,'EPI_ISL_10146':0.0,'EPI_ISL_278799':0.0):0.000000006,('EPI_ISL_151006':0.000481785,('EPI_ISL_151007':0.0,'EPI_ISL_151008':0.0):0.001445473)0.800:0.000478788)0.000:0.000000006)0.000:0.000000006,'EPI_ISL_150833':0.000959606)0.000:0.000000006)0.000:0.000000006,(('EPI_ISL_89334':0.009738758,('EPI_ISL_89333':0.004278176,'EPI_ISL_89325':0.005545144)0.889:0.001855203)0.944:0.002602619,'EPI_ISL_151009':0.001446216)0.923:0.001446221)0.000:0.000000006)0.492:0.000000006)0.960:0.000000006,((('EPI_ISL_109922':0.021389298,'EPI_ISL_150882':0.006981359)0.807:0.001315088,(('EPI_ISL_282715':0.026483128,(('EPI_ISL_207178':0.005966612,(('EPI_ISL_282722':0.001918017,(('EPI_ISL_282709':0.001386222,'EPI_ISL_282727':0.001031878)0.607:0.000964828,('EPI_ISL_207980':0.001454268,'EPI_ISL_281242':0.001941413)0.731:0.000541549)0.937:0.002382658)1.000:0.006543109,('EPI_ISL_207170':0.001453192,((('EPI_ISL_207875':0.000000006,'EPI_ISL_281252':0.000962722)0.925:0.001450606,('EPI_ISL_207972':0.001446142,('EPI_ISL_282730':0.000000006,'EPI_ISL_282725':0.002415100)0.443:0.000482256)0.887:0.000966098)0.852:0.000962214,('EPI_ISL_236200':0.002417204,'EPI_ISL_281251':0.006349831)0.757:0.000484086)0.974:0.001935176)0.732:0.000339487)1.000:0.013262138)0.987:0.010251532,'EPI_ISL_151208':0.008690463)0.842:0.002692952)0.656:0.000931051,((('EPI_ISL_282691':0.000799393,'EPI_ISL_282541':0.003546948)1.000:0.027170105,('EPI_ISL_79862':0.005477918,((('EPI_ISL_207076':0.0,'EPI_ISL_207071':0.0):0.000000006,((('EPI_ISL_207872':0.000000006,'EPI_ISL_207920':0.000481646)0.974:0.001447745,(('EPI_ISL_207145':0.0,'EPI_ISL_207140':0.0):0.000481842,(('EPI_ISL_207153':0.0,'EPI_ISL_207150':0.0):0.000964671,('EPI_ISL_207164':0.0,'EPI_ISL_207112':0.0):0.000481798)0.000:0.000000006)0.000:0.000000006)0.962:0.001448720,('EPI_ISL_207089':0.000000006,'EPI_ISL_207107':0.000481907)0.000:0.000000006)0.844:0.000481804)0.981:0.003439004,('EPI_ISL_147158':0.000982898,('EPI_ISL_256555':0.000910838,'EPI_ISL_295680':0.003485916)1.000:0.015535687)0.733:0.000427988)1.000:0.017275126)0.853:0.001383290)0.464:0.000000006,'EPI_ISL_378593':0.046708713)0.982:0.004326798)0.711:0.000000006)0.072:0.000480414,((('EPI_ISL_171303':0.000000006,(('EPI_ISL_171305':0.0,'EPI_ISL_171304':0.0):0.000000006,'EPI_ISL_171302':0.008835636)0.890:0.000960711)0.997:0.004955395,(('EPI_ISL_378992':0.020271196,('EPI_ISL_282743':0.005826991,('EPI_ISL_378990':0.008368715,(('EPI_ISL_378970':0.003415207,(('EPI_ISL_14770784':0.006873056,('EPI_ISL_6781483':0.003378405,'EPI_ISL_4082044':0.000000006)0.990:0.004912510)1.000:0.006394156,(('EPI_ISL_378996':0.000479417,'EPI_ISL_378982':0.000960365)0.000:0.000000006,('EPI_ISL_378973':0.003391554,'EPI_ISL_378989':0.001932162)0.867:0.000959454)0.000:0.000000006)0.942:0.002421185)0.993:0.004419575,(('EPI_ISL_378979':0.004390377,'EPI_ISL_378985':0.004396144)0.993:0.004540004,'EPI_ISL_378997':0.009471312)0.726:0.000308773)0.883:0.001413587)0.983:0.004029884)0.944:0.002912492)0.997:0.005993013,(('EPI_ISL_161122':0.008881735,('EPI_ISL_154632':0.005867485,('EPI_ISL_151924':0.001454929,('EPI_ISL_208920':0.009477390,'EPI_ISL_200093':0.004467722)0.921:0.002365214)0.936:0.001930419)0.853:0.000952236)1.000:0.006404128,((('EPI_ISL_236206':0.009455430,'EPI_ISL_236194':0.007958616)0.574:0.003366334,(('EPI_ISL_124318':0.001443279,('EPI_ISL_139840':0.004351582,('EPI_ISL_138218':0.000000006,'EPI_ISL_138219':0.004365690)0.838:0.000480047)0.061:0.000000006)0.000:0.000000006,'EPI_ISL_136563':0.005334077)0.938:0.001925163)0.871:0.000000006,((('EPI_ISL_171300':0.000000006,('EPI_ISL_171299':0.002409342,('EPI_ISL_171301':0.000000006,'EPI_ISL_171307':0.000479874)0.000:0.000000006)0.453:0.000480028)0.958:0.001443039,('EPI_ISL_103836':0.000480416,'EPI_ISL_104479':0.000480155)0.459:0.000000006)0.000:0.000000006,(('EPI_ISL_236209':0.002902136,('EPI_ISL_236203':0.000000006,('EPI_ISL_236204':0.000480714,'EPI_ISL_236207':0.000481605)0.883:0.000963922)0.000:0.000000006)1.000:0.010481183,(('EPI_ISL_239893':0.003423778,('EPI_ISL_234956':0.001444678,(('EPI_ISL_206375':0.000480525,('EPI_ISL_206372':0.000000006,('EPI_ISL_206373':0.000000006,('EPI_ISL_256254':0.000000006,('EPI_ISL_206453':0.000000006,'EPI_ISL_212213':0.000480776)0.916:0.000480744)0.921:0.000962633)0.842:0.000480692)0.000:0.000000006)0.853:0.000480566,'EPI_ISL_243373':0.003877911)0.000:0.000000006)0.742:0.000457976)0.971:0.003541382,('EPI_ISL_378998':0.011912405,'EPI_ISL_206673':0.004102205)0.715:0.000814143)1.000:0.007491342)0.721:0.000316490)0.926:0.000962735)0.750:0.000458286)0.976:0.002998540)0.710:0.000308259)1.000:0.009398965,((('EPI_ISL_151163':0.0,'EPI_ISL_151212':0.0):0.018292331,'EPI_ISL_150931':0.015282625)0.257:0.000726659,('EPI_ISL_151209':0.004141949,'EPI_ISL_282481':0.015436754)1.000:0.018381602)0.413:0.001049227)0.713:0.000000006)0.879:0.000000006)0.000:0.000000006,(((('EPI_ISL_282692':0.000340694,'EPI_ISL_282491':0.004025191)1.000:0.028796774,((('EPI_ISL_207984':0.000000006,'EPI_ISL_282545':0.002412045)0.982:0.002411551,('EPI_ISL_282700':0.004349064,(('EPI_ISL_282523':0.000478801,(('EPI_ISL_373115':0.006298791,'EPI_ISL_282744':0.003379502)0.000:0.000000006,'EPI_ISL_282482':0.000959435)0.910:0.000961186)0.786:0.000481261,(('EPI_ISL_373104':0.001938400,'EPI_ISL_373102':0.000472275)0.993:0.003895693,'EPI_ISL_282490':0.001938218)0.847:0.000953195)0.871:0.000962924)0.000:0.000000006)0.995:0.007982970,('EPI_ISL_195446':0.001886627,'EPI_ISL_261488':0.005439713)1.000:0.009622084)0.966:0.005699228)0.999:0.010953589,((('EPI_ISL_29810':0.003435707,'EPI_ISL_97090':0.015527758)0.958:0.003364766,'EPI_ISL_151633':0.005825905)0.650:0.000000006,('EPI_ISL_150872':0.005003952,'EPI_ISL_79858':0.013587601)0.835:0.001297632)0.000:0.000000006)0.911:0.000959328,((('EPI_ISL_160791':0.000480690,('EPI_ISL_160793':0.000480658,'EPI_ISL_160788':0.002413600)0.000:0.000000006)1.000:0.021548900,('EPI_ISL_282520':0.025310001,'EPI_ISL_378640':0.028614615)0.988:0.008884445)0.928:0.003469638,('EPI_ISL_151012':0.000388288,('EPI_ISL_88843':0.001920747,('EPI_ISL_127764':0.006850441,'EPI_ISL_124484':0.003387968)0.744:0.000498745)1.000:0.010422133)0.996:0.006069726)0.800:0.000839473)0.000:0.000000006)0.000:0.000000006)0.000:0.000000006,(('EPI_ISL_132827':0.012343288,('EPI_ISL_150886':0.004906541,('EPI_ISL_79854':0.004350100,(('EPI_ISL_104647':0.009357411,((('EPI_ISL_150997':0.002398861,(((((('EPI_ISL_90101':0.0,'EPI_ISL_109911':0.0):0.000509292,'EPI_ISL_150998':0.001414042)0.316:0.000475144,('EPI_ISL_135961':0.004879842,'EPI_ISL_245062':0.010915508)0.982:0.004928187)0.929:0.001476130,'EPI_ISL_104805':0.002399794)0.000:0.000000006,'EPI_ISL_103850':0.006286843)0.000:0.000000006,(('EPI_ISL_150944':0.002408636,'EPI_ISL_151204':0.001440981)0.756:0.000477713,((('EPI_ISL_124402':0.0,'EPI_ISL_124401':0.0):0.002904047,'EPI_ISL_150995':0.003373204)0.760:0.000468003,'EPI_ISL_127783':0.006838069)0.000:0.000000006)0.000:0.000000006)0.000:0.000000006)0.763:0.000481658,(('EPI_ISL_104806':0.002897009,(('EPI_ISL_104807':0.000478732,('EPI_ISL_116360':0.002884642,('EPI_ISL_124341':0.000958661,('EPI_ISL_124342':0.000000006,(('EPI_ISL_116353':0.0,'EPI_ISL_124340':0.0,'EPI_ISL_103957':0.0):0.000000006,('EPI_ISL_109877':0.000957392,(('EPI_ISL_116393':0.000000006,'EPI_ISL_116394':0.001919362)0.972:0.001919552,'EPI_ISL_119593':0.000970999)0.000:0.000000006)0.000:0.000000006)0.857:0.000000006)0.000:0.000000006)0.000:0.000000006)0.944:0.001444537)0.778:0.000478385,'EPI_ISL_116359':0.008267715)0.000:0.000000006)0.000:0.000000006,'EPI_ISL_90366':0.001917891)0.755:0.000476008)0.999:0.005364173,'EPI_ISL_106287':0.000944658)0.958:0.002916365)0.969:0.002954368,('EPI_ISL_124396':0.015322377,(('EPI_ISL_88840':0.004441726,'EPI_ISL_129917':0.010399035)0.996:0.007489575,'EPI_ISL_147152':0.019644261)0.827:0.001414693)0.601:0.000505488)0.946:0.002415060)0.995:0.005433464)0.438:0.000432793)0.749:0.000507499,('EPI_ISL_10147':0.002421490,'EPI_ISL_83306':0.008874560)0.930:0.001926652)0.762:0.000481322)0.862:0.000960120,('EPI_ISL_29806':0.000000006,'EPI_ISL_63618':0.000000006)0.997:0.004362533)0.603:0.001321005,('EPI_ISL_150397':0.0,'EPI_ISL_162014':0.0):0.020408072)0.524:0.000530607)0.305:0.001407086,('EPI_ISL_10150':0.005251666,'EPI_ISL_191722':0.011028935)0.897:0.002496186)0.986:0.005364742)0.999:0.006828946,'EPI_ISL_2135':0.002434495)0.969:0.003418898,((((((((('EPI_ISL_327633':0.001440520,(('EPI_ISL_707125':0.002896448,('EPI_ISL_14769972':0.003857524,(('EPI_ISL_707318':0.000951850,'EPI_ISL_697659':0.001938295)0.997:0.004906575,'EPI_ISL_504149':0.004873536)0.731:0.000440688)0.000:0.000000006)0.742:0.000000006,('EPI_ISL_503952':0.003875673,'EPI_ISL_14769984':0.003878554)0.414:0.000954141)0.862:0.000478734)0.340:0.000000006,'EPI_ISL_396966':0.001440395)0.000:0.000000006,'EPI_ISL_503912':0.003378349)0.000:0.000000006,((('EPI_ISL_368769':0.001931505,'EPI_ISL_396141':0.001448790)0.766:0.000474467,'EPI_ISL_504150':0.000478838)0.000:0.000000006,(('EPI_ISL_399613':0.001439273,'EPI_ISL_379472':0.003859320)0.000:0.000000006,'EPI_ISL_503947':0.000000006)0.000:0.000000006)0.972:0.000000006)0.000:0.000000006,(('EPI_ISL_6785400':0.004919260,'EPI_ISL_504087':0.006392102)0.817:0.000896988,((('EPI_ISL_4081701':0.006351711,'EPI_ISL_4082017':0.001975651)0.733:0.000433237,((('EPI_ISL_4081977':0.002907135,('EPI_ISL_707221':0.007645191,'EPI_ISL_15357030':0.014696678)0.722:0.000638643)0.778:0.000480677,('EPI_ISL_697668':0.003370324,'EPI_ISL_700966':0.002402945)0.000:0.000000006)0.860:0.000478789,(('EPI_ISL_4082024':0.003391959,'EPI_ISL_4083557':0.001432126)0.978:0.002952160,('EPI_ISL_502811':0.000477921,'EPI_ISL_501775':0.000484779)0.962:0.002413264)0.982:0.003385019)0.000:0.000000006)0.636:0.000000006,'EPI_ISL_501675':0.000478861)0.000:0.000000006)0.000:0.000000006)0.000:0.000000006,('EPI_ISL_503965':0.001921555,('EPI_ISL_396144':0.003860774,'EPI_ISL_697745':0.000478542)0.000:0.000000006)0.834:0.000478968)0.000:0.000000006,(('EPI_ISL_707329':0.004357149,('EPI_ISL_368779':0.003372663,((('EPI_ISL_14872410':0.0,'EPI_ISL_14873218':0.0):0.000000006,'EPI_ISL_14769994':0.002890271)1.000:0.006854027,('EPI_ISL_14769982':0.005382654,'EPI_ISL_6785430':0.005868951)0.870:0.001415358)0.891:0.001439821)0.151:0.000000006)0.000:0.000000006,('EPI_ISL_399368':0.002901236,'EPI_ISL_707234':0.001934067)0.756:0.000469285)0.000:0.000000006)0.000:0.000000006,('EPI_ISL_4081666':0.002894836,('EPI_ISL_502876':0.000447385,'EPI_ISL_4089881':0.004380020)0.986:0.002940201)0.732:0.000475747)0.747:0.000471463,'EPI_ISL_387838':0.001449733)0.917:0.001465611)0.859:0.000951330)0.837:0.000478749)0.000:0.000000006)0.617:0.000314340)0.722:0.000569249,(('EPI_ISL_329081':0.017321763,('EPI_ISL_329096':0.000000006,'EPI_ISL_329095':0.000000006)0.969:0.007300920)1.000:0.050812605,('EPI_ISL_24582':0.072222037,(((('EPI_ISL_69866':0.019820536,('EPI_ISL_8937':0.028793567,('EPI_ISL_69953':0.011253005,('EPI_ISL_5815':0.012561433,('EPI_ISL_8069':0.005604619,(('EPI_ISL_8020':0.000478569,('EPI_ISL_15790':0.0,'EPI_ISL_8935':0.0):0.000478795)0.885:0.000965581,('EPI_ISL_8017':0.003856620,('EPI_ISL_69910':0.003855773,(('EPI_ISL_132866':0.0,'EPI_ISL_8939':0.0):0.002421173,'EPI_ISL_5816':0.002902971)0.749:0.000466310)0.000:0.000000006)0.763:0.000475476)0.973:0.003659270)0.958:0.004619577)0.985:0.008352195)0.297:0.002029833)0.967:0.007391551)1.000:0.018119837,(((('EPI_ISL_132841':0.0,'EPI_ISL_69871':0.0):0.004214285,('EPI_ISL_379555':0.003872295,'EPI_ISL_132862':0.006803405)0.777:0.001071745)1.000:0.020705239,(((('EPI_ISL_4444':0.005442248,'EPI_ISL_8869':0.008879060)0.898:0.001836950,('EPI_ISL_8835':0.005324087,'EPI_ISL_8832':0.007293197)0.841:0.000965173)0.746:0.000000006,'EPI_ISL_8950':0.007254043)1.000:0.021625498,('EPI_ISL_189648':0.021336849,('EPI_ISL_8807':0.000463608,'EPI_ISL_8774':0.000493878)1.000:0.011907057)0.996:0.008536180)0.973:0.006579484)0.811:0.002083875,('EPI_ISL_8676':0.009076562,(((('EPI_ISL_243350':0.001441524,'EPI_ISL_335590':0.000000006)0.918:0.000959478,('EPI_ISL_6847':0.000000006,'EPI_ISL_7092':0.000959994)0.948:0.001441100)0.000:0.000000006,(('EPI_ISL_25010':0.000000006,'EPI_ISL_246097':0.001922898)0.858:0.000479589,((('EPI_ISL_6848':0.000959185,('EPI_ISL_6850':0.000959150,'EPI_ISL_124885':0.000961294)0.000:0.000000006)0.796:0.000480304,('EPI_ISL_7065':0.002407285,('EPI_ISL_113017':0.000960526,'EPI_ISL_8973':0.000478226)0.740:0.000482161)0.779:0.000479013)0.899:0.000958914,'EPI_ISL_9214':0.000959669)0.000:0.000000006)0.000:0.000000006)0.000:0.000000006,(('EPI_ISL_8984':0.002406126,(('EPI_ISL_152':0.002906534,'EPI_ISL_9029':0.002415327)0.938:0.001926859,(('EPI_ISL_113036':0.000000006,'EPI_ISL_7037':0.000479747)0.996:0.004864475,('EPI_ISL_123229':0.003386260,((((('EPI_ISL_237':0.0,'EPI_ISL_9278':0.0):0.001920493,('EPI_ISL_66106':0.001449497,'EPI_ISL_9190':0.000475398)0.877:0.000965962)0.000:0.000000006,(('EPI_ISL_84915':0.016366367,'EPI_ISL_113847':0.000982196)0.833:0.000940184,'EPI_ISL_8673':0.001920964)0.000:0.000000006)0.000:0.000000006,(('EPI_ISL_113864':0.000479787,'EPI_ISL_9045':0.001442733)0.890:0.000958403,'EPI_ISL_9279':0.001921814)0.000:0.000000006)0.000:0.000000006,(((('EPI_ISL_114018':0.002922090,'EPI_ISL_6980':0.003387550)1.000:0.009900230,(('EPI_ISL_129504':0.044467136,('EPI_ISL_113966':0.000000006,'EPI_ISL_113969':0.001442868)0.000:0.000000006)0.999:0.004368054,'EPI_ISL_6979':0.001940232)0.842:0.000950968)0.867:0.000959666,((('EPI_ISL_8698':0.000968358,'EPI_ISL_123233':0.003383216)0.879:0.000956373,('EPI_ISL_8953':0.001441033,('EPI_ISL_7077':0.001442332,(('EPI_ISL_13896':0.002894929,('EPI_ISL_1714':0.000000006,'EPI_ISL_81524':0.001925844)0.394:0.000000006)0.996:0.004366829,('EPI_ISL_114016':0.001930733,('EPI_ISL_9054':0.0,'EPI_ISL_7120':0.0):0.000960800)0.918:0.001454687)0.922:0.001440627)0.787:0.000481231)0.000:0.000000006)0.999:0.006384732,'EPI_ISL_5100':0.001991507)0.763:0.000414962)0.000:0.000000006,(('EPI_ISL_113916':0.0,'EPI_ISL_147170':0.0):0.001439434,('EPI_ISL_113920':0.002408605,('EPI_ISL_113918':0.001440303,('EPI_ISL_8669':0.002403985,'EPI_ISL_113919':0.002405004)0.000:0.000000006)0.000:0.000000006)0.989:0.002897996)0.888:0.000963156)0.921:0.000478519)0.970:0.002418699)0.936:0.001928927)0.935:0.001932151)0.865:0.000956876)0.000:0.000000006,('EPI_ISL_7269':0.000481669,('EPI_ISL_6982':0.000962892,'EPI_ISL_7268':0.001443306)0.753:0.000475767)0.963:0.001441320)0.923:0.000957836)0.659:0.000199676)1.000:0.012117058)0.351:0.000746798)0.577:0.005090163,(((('EPI_ISL_26347':0.0,'EPI_ISL_70096':0.0):0.034102742,((((((((('EPI_ISL_68828':0.040320576,('EPI_ISL_68737':0.014356370,'EPI_ISL_8018':0.049211820)0.998:0.021147863)0.908:0.009497689,(('EPI_ISL_85156':0.002031003,'EPI_ISL_85272':0.000000006)1.000:0.087095163,('EPI_ISL_65222':0.007078637,'EPI_ISL_84835':0.021445937)0.999:0.039968533)0.997:0.025080236)0.998:0.025246213,((((((('EPI_ISL_7545':0.017573319,'EPI_ISL_68734':0.021897658)0.795:0.002693722,(('EPI_ISL_7167':0.001882933,'EPI_ISL_7168':0.000980189)0.997:0.013908850,('EPI_ISL_20835':0.020394400,'EPI_ISL_73979':0.018235306)1.000:0.025954334)1.000:0.018149105)1.000:0.027664997,(('EPI_ISL_13005':0.053210083,(('EPI_ISL_121374':0.040956776,(('EPI_ISL_243355':0.011246533,('EPI_ISL_333':0.004357198,('EPI_ISL_150415':0.000946672,'EPI_ISL_190690':0.000000006)0.996:0.006763027)0.999:0.008204382)0.389:0.001141153,('EPI_ISL_338':0.022688605,(('EPI_ISL_134201':0.007888603,('EPI_ISL_11187':0.005306172,(('EPI_ISL_150420':0.015889005,'EPI_ISL_150402':0.001444309)0.998:0.007964856,'EPI_ISL_150431':0.000000006)0.953:0.001455251)0.786:0.000808845)0.999:0.007418822,(('EPI_ISL_208658':0.003348850,('EPI_ISL_150422':0.000000006,'EPI_ISL_150404':0.000473649)0.985:0.003365413)0.864:0.001360834,('EPI_ISL_65625':0.012929707,(('EPI_ISL_83491':0.017089319,(('EPI_ISL_146279':0.010324640,('EPI_ISL_146293':0.010789964,('EPI_ISL_146314':0.002397632,('EPI_ISL_146277':0.000478501,'EPI_ISL_146282':0.001910538)0.714:0.000469909)0.856:0.001403176)0.983:0.004009534)0.938:0.002474986,(('EPI_ISL_146289':0.007749219,('EPI_ISL_146278':0.010250655,(((('EPI_ISL_146296':0.003395449,('EPI_ISL_146295':0.000475557,('EPI_ISL_146317':0.000475438,('EPI_ISL_146262':0.0,'EPI_ISL_146258':0.0):0.012675311)0.000:0.000000006)0.849:0.000916202)1.000:0.006799757,(('EPI_ISL_69430':0.008300926,('EPI_ISL_146256':0.008794233,(('EPI_ISL_146250':0.000954838,'EPI_ISL_146251':0.000000006)0.827:0.000923144,'EPI_ISL_234439':0.011321338)0.922:0.001961706)0.866:0.001424665)0.994:0.004342083,('EPI_ISL_146291':0.001913569,'EPI_ISL_146311':0.001921285)0.861:0.000947753)0.000:0.000000006)0.000:0.000000006,'EPI_ISL_146290':0.000951999)0.899:0.001407311,('EPI_ISL_146283':0.002878006,('EPI_ISL_146298':0.007763896,('EPI_ISL_25693':0.002390609,('EPI_ISL_146300':0.004815639,(('EPI_ISL_146310':0.0,'EPI_ISL_146292':0.0):0.000000006,(('EPI_ISL_146316':0.0,'EPI_ISL_146318':0.0):0.000471032,'EPI_ISL_146302':0.000482760)1.000:0.006764712)0.990:0.003357712)0.750:0.000473762)0.929:0.001467106)0.740:0.000442948)0.867:0.001140210)0.991:0.004192766)0.907:0.001923120)0.958:0.002397166,('EPI_ISL_89652':0.033759233,('EPI_ISL_100152':0.004587683,('EPI_ISL_139167':0.015683946,('EPI_ISL_150430':0.000950209,'EPI_ISL_150407':0.000000006)0.904:0.002087285)0.995:0.006873001)0.986:0.003634983)0.000:0.000000006)0.748:0.000385185)0.998:0.009060152)1.000:0.009896403,('EPI_ISL_201792':0.007169964,('EPI_ISL_15623':0.008165730,('EPI_ISL_341':0.002885898,'EPI_ISL_334':0.000930239)0.979:0.004067565)0.912:0.002331039)0.829:0.001079303)0.932:0.002766626)0.989:0.006014150)0.984:0.004425552)0.985:0.005061845)0.361:0.001194010)0.647:0.000000006)1.000:0.022713386,'EPI_ISL_378632':0.026159354)0.452:0.001442718)1.000:0.023528579,((('EPI_ISL_112615':0.028793418,('EPI_ISL_166546':0.052656829,('EPI_ISL_76333':0.011700156,'EPI_ISL_76340':0.018294452)0.988:0.010658640)0.984:0.012050094)0.931:0.010558977,(((((((('EPI_ISL_76395':0.006334058,((('EPI_ISL_76346':0.008344332,(((('EPI_ISL_76294':0.004330441,('EPI_ISL_76289':0.021196973,(((('EPI_ISL_76431':0.000479381,('EPI_ISL_112337':0.001440847,'EPI_ISL_112351':0.000479266)0.000:0.000000006)0.000:0.000000006,('EPI_ISL_112407':0.000963262,('EPI_ISL_112431':0.000965721,'EPI_ISL_112372':0.000477176)0.966:0.001936478)0.866:0.000961605)0.937:0.000959506,((('EPI_ISL_112433':0.004864372,('EPI_ISL_112642':0.005838650,'EPI_ISL_112643':0.001447116)0.942:0.001946542)0.746:0.000477143,'EPI_ISL_112644':0.004366065)0.919:0.001438522,'EPI_ISL_76290':0.001922416)0.000:0.000000006)0.000:0.000000006,('EPI_ISL_112370':0.0,'EPI_ISL_112352':0.0):0.002930464)0.865:0.001024464)0.505:0.000959843)0.999:0.007929108,(('EPI_ISL_76339':0.000479593,('EPI_ISL_76337':0.000959855,'EPI_ISL_76338':0.000479677)0.000:0.000000006)0.998:0.004855626,('EPI_ISL_76344':0.002905649,'EPI_ISL_76341':0.001440687)0.000:0.000000006)0.847:0.000970655)0.973:0.003377566,('EPI_ISL_76360':0.002404969,(('EPI_ISL_76348':0.000532480,('EPI_ISL_76347':0.002517917,('EPI_ISL_76334':0.000485865,('EPI_ISL_76335':0.001439458,'EPI_ISL_76332':0.000000006)0.786:0.000474101)0.974:0.002818899)0.615:0.001473652)0.981:0.003320722,('EPI_ISL_76357':0.000499794,('EPI_ISL_76441':0.006320215,'EPI_ISL_76349':0.001461539)0.754:0.000439636)0.784:0.000954488)0.968:0.002443779)0.000:0.000000006)0.000:0.000000006,('EPI_ISL_76315':0.009146760,(('EPI_ISL_113480':0.006587404,('EPI_ISL_113308':0.002902140,(('EPI_ISL_112672':0.001923756,(('EPI_ISL_112728':0.000000006,'EPI_ISL_112758':0.001923617)0.904:0.000960226,'EPI_ISL_112697':0.000479700)0.000:0.000000006)0.779:0.000474667,'EPI_ISL_113715':0.000486563)0.967:0.004916139)0.945:0.004375140)0.987:0.005919559,('EPI_ISL_112584':0.000000006,('EPI_ISL_112233':0.003403411,'EPI_ISL_112585':0.000480417)0.900:0.003908506)1.000:0.012196115)0.861:0.001781500)0.972:0.003660932)0.976:0.001970770)0.746:0.000432196,(((((('EPI_ISL_76327':0.004355267,('EPI_ISL_113430':0.007796410,(((('EPI_ISL_113255':0.000000006,('EPI_ISL_76319':0.001920749,((('EPI_ISL_76434':0.0,'EPI_ISL_76433':0.0):0.001440874,('EPI_ISL_112188':0.002887803,('EPI_ISL_76317':0.001440838,((('EPI_ISL_113360':0.000000006,(('EPI_ISL_112258':0.002891152,'EPI_ISL_112186':0.000478957)0.194:0.000000006,'EPI_ISL_113358':0.000479690)0.000:0.000000006)0.000:0.000000006,(('EPI_ISL_113305':0.001440085,'EPI_ISL_113254':0.000478992)0.000:0.000000006,'EPI_ISL_113256':0.000478958)0.000:0.000000006)0.000:0.000000006,('EPI_ISL_113363':0.000961951,('EPI_ISL_113433':0.001452628,'EPI_ISL_113434':0.001440187)0.928:0.001445187)0.757:0.000479160)0.926:0.000958851)0.689:0.000000006)0.216:0.000000006)0.000:0.000000006,'EPI_ISL_76318':0.002403846)0.981:0.001921284)0.000:0.000000006)0.000:0.000000006,(((('EPI_ISL_112613':0.006303401,(('EPI_ISL_76320':0.000958316,((((('EPI_ISL_702385':0.001942530,'EPI_ISL_174915':0.000479154)0.000:0.000000006,(('EPI_ISL_181124':0.007235669,('EPI_ISL_181121':0.006104175,'EPI_ISL_379565':0.011321375)0.732:0.000756951)0.993:0.005086021,('EPI_ISL_146883':0.006310565,('EPI_ISL_387753':0.000899086,('EPI_ISL_387768':0.0,'EPI_ISL_387727':0.0):0.005400758)0.999:0.005415454)0.519:0.000000006)0.000:0.000000006)0.000:0.000000006,'EPI_ISL_333969':0.007286498)0.780:0.001317510,'EPI_ISL_387740':0.000777037)0.929:0.003999758,(((('EPI_ISL_702698':0.006480133,('EPI_ISL_328169':0.004368694,('EPI_ISL_199433':0.000000006,'EPI_ISL_199351':0.000478045)0.997:0.007877940)0.978:0.004922858)0.999:0.007334819,(('EPI_ISL_199116':0.005408769,((('EPI_ISL_220495':0.0,'EPI_ISL_220494':0.0,'EPI_ISL_220492':0.0):0.000000006,'EPI_ISL_220498':0.000962735)1.000:0.006343847,('EPI_ISL_199335':0.003208785,('EPI_ISL_173530':0.001268398,'EPI_ISL_4072219':0.001623695)0.131:0.000473389)0.917:0.001643431)0.722:0.000396495)0.992:0.005188900,('EPI_ISL_252833':0.002951392,('EPI_ISL_216914':0.006752515,(((('EPI_ISL_2825314':0.005336783,('EPI_ISL_2825492':0.005407870,'EPI_ISL_707459':0.005408219)0.757:0.000411225)0.000:0.000000006,('EPI_ISL_707442':0.015350425,'EPI_ISL_252834':0.000454218)0.788:0.000506384)0.748:0.000423549,'EPI_ISL_14224055':0.014458517)0.960:0.002472562,((('EPI_ISL_2825619':0.000477781,'EPI_ISL_2825601':0.000000006)0.998:0.005353697,(((('EPI_ISL_707531':0.003874460,(('EPI_ISL_707547':0.0,'EPI_ISL_707552':0.0):0.000965481,('EPI_ISL_696765':0.0,'EPI_ISL_697881':0.0,'EPI_ISL_697879':0.0):0.006826379)0.864:0.000955846)0.886:0.000968403,'EPI_ISL_703132':0.001949673)0.739:0.000468639,(('EPI_ISL_707423':0.0,'EPI_ISL_707430':0.0,'EPI_ISL_707678':0.0,'EPI_ISL_696947':0.0,'EPI_ISL_707677':0.0):0.000890330,'EPI_ISL_285465':0.010943505)0.994:0.003956351)0.925:0.001453208,('EPI_ISL_253033':0.001934921,'EPI_ISL_2825365':0.007284542)0.000:0.000000006)0.980:0.002930636)0.935:0.002890921,'EPI_ISL_697946':0.013824293)0.000:0.000000006)0.867:0.001110964)0.960:0.002863239)0.892:0.002682784)0.986:0.004589945)0.615:0.001402738,('EPI_ISL_154165':0.0,'EPI_ISL_266469':0.0):0.004228657)0.906:0.001656341,'EPI_ISL_154187':0.007761259)0.895:0.001886320)1.000:0.007456008)0.722:0.000000006,'EPI_ISL_76436':0.000000006)0.000:0.000000006)0.876:0.000478694,'EPI_ISL_113432':0.001924767)0.000:0.000000006,'EPI_ISL_76435':0.001439652)0.753:0.000478262,'EPI_ISL_113259':0.002891187)0.402:0.000961014)0.746:0.000482312,('EPI_ISL_188535':0.020602971,('EPI_ISL_113491':0.0,'EPI_ISL_113552':0.0,'EPI_ISL_113549':0.0):0.004888002)0.866:0.001420031)0.733:0.000430183,'EPI_ISL_113431':0.015363274)0.858:0.001019332)0.905:0.001442804)0.749:0.000477792,('EPI_ISL_76439':0.0,'EPI_ISL_76438':0.0):0.002886522)0.752:0.000478955,(('EPI_ISL_112187':0.004882651,('EPI_ISL_76321':0.000477426,'EPI_ISL_76316':0.002412550)0.845:0.000943942)0.961:0.002436289,('EPI_ISL_76329':0.0,'EPI_ISL_76330':0.0):0.000476415)0.946:0.001448100)0.753:0.000478446,('EPI_ISL_76301':0.001921119,('EPI_ISL_76440':0.000479082,'EPI_ISL_76328':0.001439506)0.000:0.000000006)0.993:0.002887570)0.000:0.000000006,'EPI_ISL_76437':0.002402281)0.995:0.003368040,'EPI_ISL_76377':0.001438359)0.000:0.000000006)1.000:0.005324221,(('EPI_ISL_76397':0.000000006,'EPI_ISL_76442':0.002877093)0.992:0.002882472,'EPI_ISL_76405':0.006763340)0.000:0.000000006)0.862:0.000941579)0.879:0.001442389,('EPI_ISL_76399':0.001427495,'EPI_ISL_76384':0.001941118)1.000:0.005919037)0.990:0.003427233,(('EPI_ISL_76418':0.001411025,'EPI_ISL_76416':0.002931350)0.998:0.005401663,(('EPI_ISL_76410':0.001440182,'EPI_ISL_76404':0.003872987)0.983:0.003404503,(('EPI_ISL_76390':0.001437307,'EPI_ISL_76385':0.000000006)1.000:0.004339401,('EPI_ISL_76421':0.001919549,('EPI_ISL_76420':0.000477803,'EPI_ISL_76419':0.001442494)0.876:0.000958810)0.000:0.000000006)0.757:0.000472090)0.942:0.001948638)0.843:0.000925665)0.994:0.004531869,(('EPI_ISL_76394':0.0,'EPI_ISL_76388':0.0):0.012762192,('EPI_ISL_76411':0.001815519,('EPI_ISL_76408':0.000960350,('EPI_ISL_76370':0.001928302,('EPI_ISL_76383':0.000000006,'EPI_ISL_76380':0.000956605)0.760:0.000473411)0.951:0.001925366)0.911:0.001557254)0.962:0.004036415)0.983:0.005058130)0.839:0.001279858,(('EPI_ISL_76295':0.021026917,('EPI_ISL_76300':0.002469149,'EPI_ISL_76298':0.000902129)1.000:0.015458042)0.992:0.011592813,((('EPI_ISL_76362':0.000956301,(('EPI_ISL_76374':0.0,'EPI_ISL_76382':0.0):0.000000006,('EPI_ISL_76366':0.000000006,'EPI_ISL_76361':0.000956872)0.923:0.000957512)0.000:0.000000006)1.000:0.005500078,(('EPI_ISL_76311':0.000470596,'EPI_ISL_112159':0.001930549)0.998:0.008978523,'EPI_ISL_70634':0.027723364)0.989:0.007362922)0.794:0.000993990,('EPI_ISL_76381':0.006822538,('EPI_ISL_76386':0.003612132,'EPI_ISL_76409':0.027692024)0.753:0.000710349)0.935:0.002450150)0.984:0.007407880)0.984:0.006429711)0.488:0.001171246,(('EPI_ISL_112494':0.014488019,(('EPI_ISL_112206':0.011791980,('EPI_ISL_76323':0.001438158,('EPI_ISL_76336':0.002409441,'EPI_ISL_112257':0.006812171)0.000:0.000000006)0.333:0.001026150)0.997:0.006185189,(('EPI_ISL_113484':0.000477977,('EPI_ISL_112326':0.000000006,'EPI_ISL_113483':0.004833342)0.692:0.000481117)0.933:0.002400399,(((('EPI_ISL_143938':0.014300461,('EPI_ISL_146881':0.004369682,('EPI_ISL_266465':0.0,'EPI_ISL_154161':0.0):0.008851285)0.993:0.005384841)0.000:0.000000006,(('EPI_ISL_285467':0.001938168,('EPI_ISL_379680':0.008881999,'EPI_ISL_285468':0.006944134)0.829:0.001365103)1.000:0.020432044,(('EPI_ISL_266480':0.006807523,('EPI_ISL_154159':0.0,'EPI_ISL_266463':0.0):0.000976558)0.975:0.003010010,('EPI_ISL_199438':0.001393753,('EPI_ISL_2825383':0.000945060,'EPI_ISL_2825419':0.008315946)0.966:0.003496809)1.000:0.019208758)0.629:0.000296824)0.956:0.002507946)0.999:0.004886399,('EPI_ISL_112614':0.001436015,('EPI_ISL_154185':0.000964479,(('EPI_ISL_99570':0.0,'EPI_ISL_99554':0.0):0.001932260,'EPI_ISL_154191':0.004397604)0.988:0.003898149)1.000:0.006376349)0.981:0.003440747)0.706:0.000416861,(('EPI_ISL_154169':0.005876928,('EPI_ISL_266483':0.000515125,'EPI_ISL_702751':0.011971603)0.933:0.002860217)0.999:0.008527570,('EPI_ISL_702590':0.003450983,((('EPI_ISL_201361':0.002018625,'EPI_ISL_220500':0.002787937)0.718:0.000477824,('EPI_ISL_703036':0.002527536,'EPI_ISL_220503':0.003769256)0.910:0.001450347)0.996:0.006440033,'EPI_ISL_220499':0.008829892)0.921:0.002418616)0.999:0.006982689)0.990:0.005873982)0.946:0.002468859)1.000:0.014708386)0.809:0.001681213)1.000:0.013808727,('EPI_ISL_76352':0.011713603,('EPI_ISL_76400':0.005709455,'EPI_ISL_702411':0.035472637)0.866:0.002809167)0.996:0.007544542)0.808:0.001646865)0.767:0.002568757,(('EPI_ISL_197205':0.020428784,'EPI_ISL_2825528':0.035256822)1.000:0.034399615,((('EPI_ISL_76345':0.013025618,('EPI_ISL_112670':0.027758487,'EPI_ISL_112673':0.014180833)0.985:0.010814627)1.000:0.016395699,'EPI_ISL_76403':0.017375869)0.245:0.003048005,'EPI_ISL_76422':0.013323141)0.996:0.017584473)0.996:0.014890746)0.364:0.001610171,((('EPI_ISL_131283':0.009811273,((((('EPI_ISL_273061':0.009821205,('EPI_ISL_266484':0.000000006,('EPI_ISL_154162':0.0,'EPI_ISL_266466':0.0):0.000477486)0.993:0.005014328)0.959:0.003369166,('EPI_ISL_266467':0.0,'EPI_ISL_154163':0.0):0.002310152)0.934:0.002030911,('EPI_ISL_266485':0.005313539,('EPI_ISL_154178':0.003187344,('EPI_ISL_154182':0.003208307,'EPI_ISL_107987':0.003563748)0.997:0.004884158)0.441:0.000664140)0.000:0.000000006)0.744:0.000574851,('EPI_ISL_154188':0.003884913,('EPI_ISL_154186':0.000000006,('EPI_ISL_266468':0.0,'EPI_ISL_154164':0.0):0.001435209)0.844:0.000937148)1.000:0.008349942)0.833:0.001027853,'EPI_ISL_154171':0.007129943)0.795:0.002749526)0.000:0.004250977,'EPI_ISL_143816':0.052256719)0.223:0.006694815,(((((('EPI_ISL_266478':0.001961199,(('EPI_ISL_400282':0.004657433,'EPI_ISL_4071036':0.000161019)1.000:0.023860074,('EPI_ISL_702655':0.003203659,('EPI_ISL_702949':0.004672576,('EPI_ISL_702868':0.003224718,'EPI_ISL_707495':0.008035196)0.786:0.001366203)1.000:0.012251980)0.850:0.001738095)0.924:0.002933869)0.947:0.003519944,'EPI_ISL_311327':0.007713077)0.996:0.007370748,((((('EPI_ISL_220497':0.002964547,(('EPI_ISL_197207':0.0,'EPI_ISL_220493':0.0):0.000964536,'EPI_ISL_220496':0.000479932)0.853:0.001392015)1.000:0.013979341,'EPI_ISL_369829':0.002978839)0.747:0.000406685,('EPI_ISL_181732':0.005300948,(((((('EPI_ISL_197202':0.000000006,(('EPI_ISL_197203':0.0,'EPI_ISL_197204':0.0):0.000000006,'EPI_ISL_197206':0.001920722)0.950:0.000958378)0.999:0.008216075,(('EPI_ISL_2825583':0.000000006,'EPI_ISL_2825277':0.000477424)0.996:0.005015597,('EPI_ISL_220501':0.000000006,'EPI_ISL_220502':0.015861873)0.992:0.003749456)0.897:0.001891510)0.988:0.004594327,'EPI_ISL_702794':0.005418592)0.520:0.000435430,((('EPI_ISL_199027':0.002413598,('EPI_ISL_703172':0.005416207,'EPI_ISL_2825348':0.011936545)0.972:0.003890255)0.750:0.000465472,'EPI_ISL_179432':0.001926823)0.949:0.001949187,('EPI_ISL_252823':0.004067900,('EPI_ISL_199308':0.002232866,('EPI_ISL_200480':0.000956138,'EPI_ISL_702992':0.003413004)0.867:0.001142076)0.868:0.001442601)0.960:0.002227694)0.376:0.000954619)0.683:0.000000006,((('EPI_ISL_11208194':0.018825170,('EPI_ISL_2825401':0.002437294,'EPI_ISL_2825296':0.002886386)0.760:0.001165459)1.000:0.014788419,('EPI_ISL_200548':0.001926630,('EPI_ISL_199429':0.001435640,('EPI_ISL_199424':0.003397137,('EPI_ISL_200591':0.003859101,'EPI_ISL_199428':0.000000006)0.000:0.000000006)0.764:0.000481513)0.987:0.003384804)0.943:0.002555437)0.476:0.000838082,'EPI_ISL_200473':0.004346936)0.957:0.002473936)0.968:0.002464320,'EPI_ISL_205143':0.002864738)0.913:0.001939118)0.757:0.000513041)0.816:0.000904012,('EPI_ISL_199022':0.027807085,'EPI_ISL_200434':0.005965471)0.996:0.007399639)0.864:0.001626704,(('EPI_ISL_266472':0.003868174,('EPI_ISL_266462':0.0,'EPI_ISL_154158':0.0):0.000000006)0.974:0.002929658,((('EPI_ISL_154175':0.001442968,('EPI_ISL_266481':0.000478868,(((('EPI_ISL_387346':0.008557590,('EPI_ISL_387361':0.002727500,('EPI_ISL_389650':0.010055431,'EPI_ISL_389660':0.007939816)0.991:0.005896351)0.984:0.005532562)0.422:0.001381995,((('EPI_ISL_387769':0.0,'EPI_ISL_387728':0.0):0.000000006,'EPI_ISL_387771':0.000000006)0.964:0.002445154,(('EPI_ISL_9572785':0.015604916,'EPI_ISL_9572779':0.016068965)0.837:0.002166484,('EPI_ISL_387357':0.002571134,'EPI_ISL_387328':0.002817160)0.262:0.000492676)0.979:0.003038220)0.765:0.000802734)0.617:0.000087260,('EPI_ISL_387755':0.000962639,((((('EPI_ISL_387806':0.002898880,'EPI_ISL_387801':0.000000006)0.762:0.000484006,'EPI_ISL_387799':0.001930227)0.865:0.000964139,'EPI_ISL_387782':0.001557890)0.431:0.000963376,'EPI_ISL_387802':0.002414718)0.000:0.000000006,('EPI_ISL_387797':0.0,'EPI_ISL_387803':0.0):0.001928453)0.000:0.000000006)0.996:0.004414096)0.990:0.003920243,'EPI_ISL_154190':0.000478771)0.000:0.000000006)0.758:0.000481505)0.974:0.002471019,'EPI_ISL_154167':0.002392370)0.877:0.001453972,('EPI_ISL_154172':0.000468058,(('EPI_ISL_199237':0.011890716,'EPI_ISL_179174':0.002491447)0.733:0.000399239,((((('EPI_ISL_200585':0.000000006,'EPI_ISL_200598':0.002411202)1.000:0.006916819,'EPI_ISL_199442':0.000000006)0.822:0.000480980,'EPI_ISL_199439':0.000000006)1.000:0.008379226,('EPI_ISL_196051':0.002900845,('EPI_ISL_273110':0.001458389,('EPI_ISL_200558':0.000480177,(('EPI_ISL_200562':0.0,'EPI_ISL_200556':0.0):0.000000006,((('EPI_ISL_200561':0.0,'EPI_ISL_200557':0.0):0.000000006,'EPI_ISL_2825331':0.001926447)0.858:0.000479871,('EPI_ISL_200547':0.0,'EPI_ISL_200559':0.0):0.000480011)0.000:0.000000006)0.000:0.000000006)1.000:0.006347543)0.747:0.000467475)0.744:0.000437835)0.945:0.001969071,'EPI_ISL_273060':0.001439592)0.000:0.000000006)1.000:0.005835040)0.970:0.002867604)0.755:0.000488169)0.982:0.004295501)0.985:0.005682808)0.997:0.007920500,('EPI_ISL_112616':0.000955837,((((('EPI_ISL_702911':0.003599366,('EPI_ISL_702885':0.001484873,'EPI_ISL_703077':0.006894182)0.696:0.000273849)1.000:0.010308589,('EPI_ISL_576378':0.006486591,'EPI_ISL_576382':0.002348966)1.000:0.012616805)0.698:0.000686255,'EPI_ISL_328168':0.011961842)0.666:0.000193607,'EPI_ISL_328170':0.009182306)1.000:0.010261893,('EPI_ISL_328171':0.000045674,'EPI_ISL_221718':0.007253931)0.997:0.007034709)0.996:0.007223502)1.000:0.012601840)0.373:0.001014295,'EPI_ISL_112127':0.007043318)0.938:0.003709496,('EPI_ISL_154170':0.000930787,('EPI_ISL_154193':0.001918701,('EPI_ISL_266493':0.005799030,'EPI_ISL_154173':0.007285367)0.000:0.000000006)0.927:0.001956881)1.000:0.015776706)0.975:0.006034526)1.000:0.021068768)1.000:0.020416309)0.755:0.001932237,(('EPI_ISL_181729':0.001271164,'EPI_ISL_158786':0.027633180)0.858:0.007336023,'EPI_ISL_99572':0.044542420)0.961:0.007857374)0.999:0.010345253)0.997:0.012462614)0.829:0.004023031,((((((((('EPI_ISL_255852':0.018434727,('EPI_ISL_77984':0.032173939,('EPI_ISL_198814':0.027718396,('EPI_ISL_173500':0.002289135,('EPI_ISL_173493':0.002697562,((((('EPI_ISL_145371':0.007760248,('EPI_ISL_127672':0.001439503,'EPI_ISL_127676':0.006888991)0.983:0.003969696)0.740:0.000420577,('EPI_ISL_173938':0.009673593,('EPI_ISL_173640':0.004339286,('EPI_ISL_173643':0.000472134,'EPI_ISL_294478':0.001910562)0.948:0.002379913)0.892:0.003857039)0.844:0.000000006)0.787:0.000473661,'EPI_ISL_69407':0.008660246)0.000:0.000000006,((((((('EPI_ISL_76661':0.000000006,('EPI_ISL_76660':0.002381432,'EPI_ISL_76662':0.000948895)0.000:0.000000006)1.000:0.006275295,('EPI_ISL_84325':0.006363873,'EPI_ISL_127673':0.014183044)0.861:0.001852491)0.754:0.000615985,('EPI_ISL_256105':0.025816718,('EPI_ISL_127668':0.010242601,('EPI_ISL_321557':0.027215471,(((('EPI_ISL_321507':0.0,'EPI_ISL_321502':0.0,'EPI_ISL_321512':0.0):0.000000006,'EPI_ISL_321504':0.000955929)0.898:0.002398139,('EPI_ISL_321510':0.003493720,'EPI_ISL_321527':0.009764390)0.929:0.003918885)1.000:0.010448395,(('EPI_ISL_321532':0.005803107,((('EPI_ISL_321519':0.001431861,(('EPI_ISL_321547':0.0,'EPI_ISL_321546':0.0):0.001427109,'EPI_ISL_321528':0.000951469)0.894:0.000954398)0.871:0.000945244,'EPI_ISL_321513':0.001435714)0.980:0.002873936,('EPI_ISL_321517':0.001911107,'EPI_ISL_321563':0.000950940)0.755:0.000472644)0.708:0.000447000)1.000:0.008227784,('EPI_ISL_224914':0.003349044,'EPI_ISL_224916':0.006770175)0.000:0.000000006)0.769:0.000790569)0.899:0.003419556)1.000:0.019109895)0.812:0.004032314)0.741:0.003806520)0.902:0.001769365,('EPI_ISL_376087':0.034870351,(((((('EPI_ISL_150410':0.004844563,'EPI_ISL_337':0.002882021)1.000:0.007845795,(('EPI_ISL_10367':0.001440966,'EPI_ISL_225553':0.000941672)0.930:0.002460685,(('EPI_ISL_335':0.003227886,'EPI_ISL_339':0.003056165)1.000:0.018786280,'EPI_ISL_256107':0.006743637)0.161:0.002395067)0.992:0.004363238)0.746:0.000375897,'EPI_ISL_3900':0.005322926)0.952:0.004134947,'EPI_ISL_67424':0.014802010)1.000:0.015791902,('EPI_ISL_154183':0.029555332,'EPI_ISL_150412':0.010328666)0.797:0.002527933)0.994:0.007039775,(('EPI_ISL_127669':0.018047404,(('EPI_ISL_696561':0.007273548,'EPI_ISL_127674':0.010911049)0.991:0.005952843,(('EPI_ISL_137553':0.003334387,'EPI_ISL_25702':0.000000006)1.000:0.007858811,'EPI_ISL_150418':0.013417397)0.880:0.001846041)0.943:0.002496049)0.911:0.001917861,('EPI_ISL_150427':0.000946025,('EPI_ISL_151738':0.0,'EPI_ISL_150426':0.0):0.001909192)0.997:0.004315734)0.000:0.000000006)0.817:0.000993321)0.754:0.000429380)0.727:0.000494392,('EPI_ISL_151695':0.005363049,('EPI_ISL_151697':0.003066721,('EPI_ISL_151698':0.003714061,'EPI_ISL_369825':0.004004782)0.943:0.003367885)1.000:0.017371375)0.981:0.003859625)0.902:0.001653542,(('EPI_ISL_150400':0.0,'EPI_ISL_150401':0.0):0.011060871,('EPI_ISL_234427':0.008230488,(('EPI_ISL_176157':0.003368819,('EPI_ISL_201384':0.006618835,'EPI_ISL_199107':0.014088059)0.992:0.006374809)0.887:0.001860354,('EPI_ISL_387734':0.000000006,'EPI_ISL_387733':0.000000006)0.978:0.002905425)0.973:0.004359740)1.000:0.016106154)0.972:0.005350981)0.989:0.005111300,((('EPI_ISL_127661':0.002583623,(('EPI_ISL_102574':0.002398346,'EPI_ISL_145370':0.001918476)0.861:0.001139930,(('EPI_ISL_173936':0.0,'EPI_ISL_145372':0.0):0.004054395,'EPI_ISL_145376':0.003677998)0.280:0.000440685)0.972:0.003060214)0.848:0.001359674,'EPI_ISL_127675':0.005604168)1.000:0.008627424,'EPI_ISL_161830':0.010790189)0.000:0.000000006)0.733:0.000466690)0.913:0.002226069,((((('EPI_ISL_89651':0.006739320,('EPI_ISL_234425':0.002891805,('EPI_ISL_387117':0.003834834,('EPI_ISL_387120':0.001422643,('EPI_ISL_387122':0.002372524,'EPI_ISL_387116':0.002375633)0.000:0.000000006)0.894:0.001428400)0.842:0.000916191)0.985:0.003873269)0.911:0.001431920,'EPI_ISL_170532':0.001425209)0.774:0.000471310,(('EPI_ISL_139169':0.002852038,('EPI_ISL_139173':0.005719837,'EPI_ISL_139172':0.009981375)0.995:0.005636524)0.233:0.000000006,'EPI_ISL_139168':0.002854189)0.724:0.000474199)0.000:0.000000006,(('EPI_ISL_206765':0.013751063,'EPI_ISL_250820':0.008388170)0.993:0.006899676,('EPI_ISL_146882':0.0,'EPI_ISL_208682':0.0):0.007176260)0.732:0.000509109)0.923:0.000949639,((((((((((('EPI_ISL_707448':0.013242867,'EPI_ISL_699247':0.009705640)0.940:0.007147347,('EPI_ISL_696950':0.009335696,'EPI_ISL_707436':0.004949125)0.000:0.000993874)0.713:0.001943167,((('EPI_ISL_696961':0.000000006,'EPI_ISL_707438':0.002377462)0.954:0.001423225,'EPI_ISL_696951':0.000000006)0.797:0.000501411,((('EPI_ISL_699218':0.0,'EPI_ISL_707445':0.0,'EPI_ISL_707446':0.0,'EPI_ISL_707444':0.0,'EPI_ISL_707439':0.0,'EPI_ISL_697152':0.0):0.000000006,(((((('EPI_ISL_697866':0.002855050,('EPI_ISL_699198':0.000000006,'EPI_ISL_699196':0.005264880)0.000:0.000000006)0.000:0.000000006,'EPI_ISL_697854':0.000473389)0.854:0.000473389,(('EPI_ISL_258033':0.0,'EPI_ISL_257984':0.0):0.000000006,'EPI_ISL_253626':0.000947946)0.829:0.000473355)0.000:0.000000006,(('EPI_ISL_283535':0.005256698,('EPI_ISL_242849':0.004292521,('EPI_ISL_242852':0.000000006,'EPI_ISL_285186':0.001424176)0.964:0.001422162)0.000:0.000000006)0.997:0.003331192,('EPI_ISL_258032':0.000473559,('EPI_ISL_707431':0.000474558,'EPI_ISL_276785':0.003850301)0.782:0.000474657)0.807:0.000473843)0.000:0.000000006)0.000:0.000000006,'EPI_ISL_285213':0.000473355)0.977:0.001901834,'EPI_ISL_699241':0.001423022)0.000:0.000000006)0.000:0.000000006,((('EPI_ISL_707441':0.004656921,'EPI_ISL_259751':0.048471067)1.000:0.025836928,'EPI_ISL_696954':0.002350137)0.995:0.007332676,'EPI_ISL_707447':0.000000006)0.957:0.001423753)0.776:0.000447235)0.000:0.000408460)1.000:0.020395895,(('EPI_ISL_175787':0.003820706,('EPI_ISL_176154':0.001905042,(('EPI_ISL_283534':0.000470777,('EPI_ISL_283532':0.000952746,'EPI_ISL_283531':0.000472150)0.944:0.001433567)0.957:0.001431425,'EPI_ISL_163727':0.005773823)0.000:0.000000006)0.000:0.000000006)0.913:0.000949228,(((((('EPI_ISL_175790':0.000949466,('EPI_ISL_176155':0.004829488,'EPI_ISL_173925':0.003385761)0.714:0.000432668)0.771:0.000475529,(('EPI_ISL_283541':0.001921398,('EPI_ISL_4032093':0.000467576,'EPI_ISL_249116':0.000481653)0.997:0.004829248)0.937:0.001893884,(((('EPI_ISL_4071930':0.000483264,('EPI_ISL_284651':0.0,'EPI_ISL_284650':0.0):0.002376605)1.000:0.005299610,('EPI_ISL_215688':0.001423089,('EPI_ISL_199039':0.000948134,('EPI_ISL_12335304':0.0,'EPI_ISL_234464':0.0):0.000000006)0.000:0.000000006)0.745:0.000463349)0.994:0.004331924,(('EPI_ISL_277064':0.001928951,('EPI_ISL_277099':0.002997456,('EPI_ISL_277098':0.002952761,'EPI_ISL_277125':0.002294524)0.967:0.003842403)0.766:0.001276729)0.904:0.001428594,(((((('EPI_ISL_699560':0.010148706,(('EPI_ISL_707572':0.009334009,(('EPI_ISL_707354':0.003333921,('EPI_ISL_707352':0.002866728,'EPI_ISL_4071160':0.008343220)0.733:0.000473312)0.000:0.000000006,((('EPI_ISL_707530':0.0,'EPI_ISL_696639':0.0):0.000000006,'EPI_ISL_699474':0.004764524)0.768:0.000465294,'EPI_ISL_707532':0.001904750)0.982:0.002860890)0.899:0.001832280)1.000:0.007829912,(('EPI_ISL_707539':0.000472442,'EPI_ISL_707538':0.000000006)0.989:0.003439026,'EPI_ISL_502188':0.010280931)0.733:0.000373349)0.539:0.000470121)0.000:0.000000006,('EPI_ISL_284690':0.005127279,('EPI_ISL_242866':0.002718859,'EPI_ISL_248314':0.003999015)0.087:0.000422620)0.923:0.001613801)0.000:0.000000006,('EPI_ISL_253035':0.008168610,('EPI_ISL_284666':0.002857312,('EPI_ISL_285015':0.001912665,'EPI_ISL_276786':0.006730081)0.867:0.000940817)0.975:0.002860774)0.675:0.000000006)0.000:0.000000006,(('EPI_ISL_284984':0.005252898,('EPI_ISL_700889':0.000472498,('EPI_ISL_700901':0.000473063,'EPI_ISL_285122':0.006215986)0.000:0.000000006)0.000:0.000000006)0.993:0.003337002,(((((((((('EPI_ISL_697106':0.0,'EPI_ISL_697108':0.0):0.002878488,('EPI_ISL_1483239':0.0,'EPI_ISL_1483231':0.0,'EPI_ISL_1477043':0.0):0.004812465)0.981:0.003838968,((('EPI_ISL_699263':0.000474156,'EPI_ISL_696829':0.000947635)0.933:0.001422936,('EPI_ISL_699301':0.005730400,('EPI_ISL_696771':0.000952777,('EPI_ISL_699335':0.003829141,('EPI_ISL_699356':0.002913762,'EPI_ISL_1005676':0.005309161)0.726:0.000405518)0.943:0.001914401)0.999:0.004797428)0.000:0.000000006)0.000:0.000000006,'EPI_ISL_699308':0.004292040)0.904:0.001414496)0.965:0.002422950,'EPI_ISL_240829':0.004311366)0.742:0.000456137,(('EPI_ISL_259747':0.004314682,('EPI_ISL_249280':0.001425301,'EPI_ISL_249154':0.001431520)0.925:0.001434733)0.877:0.000951145,('EPI_ISL_696784':0.004362599,('EPI_ISL_4062012':0.005832872,((('EPI_ISL_707348':0.000000006,'EPI_ISL_697835':0.000473948)0.330:0.000000052,'EPI_ISL_697834':0.000475128)0.000:0.000000006,('EPI_ISL_707343':0.0,'EPI_ISL_697903':0.0):0.001424226)0.981:0.003857722)0.991:0.004857602)0.960:0.002870666)0.870:0.000944732)0.000:0.000000006,('EPI_ISL_242888':0.003846068,'EPI_ISL_240520':0.004826141)0.943:0.002378347)0.000:0.000000006,((('EPI_ISL_285128':0.004771829,'EPI_ISL_285124':0.005730326)0.000:0.000000006,(('EPI_ISL_259758':0.002377225,('EPI_ISL_699362':0.007189118,'EPI_ISL_699282':0.000946499)0.000:0.000000006)0.796:0.000732762,('EPI_ISL_4069605':0.007046727,'EPI_ISL_503369':0.004071451)0.870:0.001888319)0.886:0.001164720)0.881:0.000473050,'EPI_ISL_699295':0.004768833)0.000:0.000000006)0.000:0.000000006,'EPI_ISL_267764':0.007720560)0.515:0.000473343,(('EPI_ISL_707569':0.000000006,('EPI_ISL_707571':0.002855917,'EPI_ISL_699608':0.000000006)0.859:0.000474144)1.000:0.006246287,(('EPI_ISL_707488':0.0,'EPI_ISL_707487':0.0):0.003338735,('EPI_ISL_502187':0.003357833,'EPI_ISL_397115':0.002860682)0.964:0.002384129)0.730:0.000469612)0.979:0.002862964)0.000:0.000000006,('EPI_ISL_697858':0.005548723,('EPI_ISL_707534':0.003141694,('EPI_ISL_699499':0.001428065,('EPI_ISL_699489':0.000000006,('EPI_ISL_697859':0.001425107,('EPI_ISL_697863':0.001427074,'EPI_ISL_697849':0.000000006)0.963:0.001425505)0.000:0.000000006)0.766:0.000476718)0.755:0.000684038)0.978:0.003377171)0.755:0.002152605)0.876:0.000955744)0.768:0.000467491)0.716:0.000000006,(((('EPI_ISL_699390':0.000473031,'EPI_ISL_697833':0.000000006)0.996:0.005297426,('EPI_ISL_697088':0.000491723,('EPI_ISL_697087':0.004293452,('EPI_ISL_697084':0.001899822,(('EPI_ISL_707579':0.0,'EPI_ISL_697979':0.0):0.000000006,'EPI_ISL_697977':0.000946298)0.939:0.000946644)0.000:0.000000006)0.932:0.000000006)0.861:0.001906281)0.987:0.003362675,((((((((((('EPI_ISL_696746':0.0,'EPI_ISL_696727':0.0):0.001430790,'EPI_ISL_696695':0.000467562)0.937:0.001430651,'EPI_ISL_696674':0.000948279)0.000:0.000000006,('EPI_ISL_696744':0.001420667,('EPI_ISL_696681':0.000472788,(((('EPI_ISL_698005':0.000478947,('EPI_ISL_707576':0.000000006,(((('EPI_ISL_699636':0.000000006,((('EPI_ISL_699540':0.000658821,'EPI_ISL_699374':0.004634767)0.891:0.001356281,'EPI_ISL_699544':0.003221468)0.893:0.001077797,('EPI_ISL_698015':0.000000006,(('EPI_ISL_697377':0.000000006,'EPI_ISL_698008':0.001184447)0.930:0.001184932,('EPI_ISL_699543':0.001899641,'EPI_ISL_699635':0.000000006)0.000:0.000000006)0.924:0.000473308)0.869:0.000944187)0.001:0.000950072)0.674:0.000000052,'EPI_ISL_698023':0.000000006)0.829:0.000000006,'EPI_ISL_697380':0.000472576)0.000:0.000000006,('EPI_ISL_482743':0.000949207,('EPI_ISL_14835738':0.001425566,'EPI_ISL_3247063':0.000948035)0.745:0.000477681)1.000:0.010155580)0.703:0.000000052)0.193:0.000000052)0.543:0.000472947,((('EPI_ISL_696584':0.002177671,'EPI_ISL_696574':0.000483687)0.935:0.001643298,'EPI_ISL_698006':0.001908916)0.735:0.000463575,('EPI_ISL_697372':0.001425297,'EPI_ISL_707575':0.000471656)0.928:0.001426151)0.757:0.000474369)0.817:0.000473515,'EPI_ISL_697359':0.000000006)0.038:0.000000052,'EPI_ISL_697356':0.000000006)0.190:0.000472721)0.000:0.000000006)0.986:0.002372168)0.893:0.001227563,(('EPI_ISL_696748':0.0,'EPI_ISL_696725':0.0):0.001065708,'EPI_ISL_696724':0.000356765)0.887:0.001422836)0.575:0.000204018,('EPI_ISL_699594':0.000000006,(('EPI_ISL_700904':0.001540078,'EPI_ISL_700919':0.003250916)0.983:0.003829699,('EPI_ISL_707559':0.0,'EPI_ISL_707567':0.0,'EPI_ISL_699584':0.0):0.000584925)0.807:0.000837150)0.000:0.000000006)0.000:0.000000006,'EPI_ISL_697362':0.005733163)0.830:0.000473092,(('EPI_ISL_697438':0.009213381,('EPI_ISL_699163':0.007681095,('EPI_ISL_258018':0.001422982,'EPI_ISL_258026':0.001895950)0.000:0.000000006)0.597:0.000000006)0.598:0.000000006,'EPI_ISL_699355':0.005745974)0.000:0.000000006)0.576:0.000000006,'EPI_ISL_258028':0.000945971)0.000:0.000000006,((('EPI_ISL_696591':0.002573725,('EPI_ISL_14223929':0.006979588,('EPI_ISL_14223935':0.005478964,'EPI_ISL_14223938':0.008113855)0.838:0.001343145)1.000:0.007563409)0.866:0.001032093,'EPI_ISL_696644':0.006277115)0.742:0.000466498,'EPI_ISL_257986':0.000472330)0.788:0.000473396)0.000:0.000000006,(('EPI_ISL_699249':0.018305331,'EPI_ISL_699239':0.000956558)0.466:0.000959863,'EPI_ISL_379404':0.004792014)0.923:0.001438332)0.970:0.001906436)0.769:0.000467687,'EPI_ISL_283516':0.000000006)0.856:0.000946540)0.875:0.001424965,'EPI_ISL_285375':0.000473071)0.734:0.000488449)0.958:0.002381946)0.752:0.000464182,('EPI_ISL_172821':0.002881831,'EPI_ISL_192495':0.004298279)0.000:0.000000006)0.985:0.002382324)0.000:0.000000006)0.850:0.000473780,(((('EPI_ISL_180142':0.000000006,('EPI_ISL_278204':0.006461358,(('EPI_ISL_199010':0.000472691,('EPI_ISL_198887':0.000000006,'EPI_ISL_198886':0.000472574)0.000:0.000000006)0.892:0.001199692,(((('EPI_ISL_198924':0.000472950,('EPI_ISL_198927':0.000000006,('EPI_ISL_198919':0.000000006,'EPI_ISL_198933':0.000472757)0.876:0.000472856)0.857:0.000472892)0.000:0.000000006,(('EPI_ISL_198926':0.0,'EPI_ISL_198976':0.0):0.000000006,('EPI_ISL_198934':0.000473163,'EPI_ISL_198930':0.000000006)0.846:0.000472994)0.000:0.000000006)0.000:0.000000006,('EPI_ISL_278205':0.002535027,(('EPI_ISL_297931':0.000947643,('EPI_ISL_282397':0.000946648,'EPI_ISL_297930':0.000000006)0.000:0.000000006)0.956:0.002239693,('EPI_ISL_253034':0.002873112,'EPI_ISL_4071929':0.002389431)0.869:0.001087809)0.468:0.000938080)0.979:0.003252474)0.954:0.001896521,('EPI_ISL_198799':0.000945534,(('EPI_ISL_198885':0.0,'EPI_ISL_198889':0.0):0.000000006,'EPI_ISL_198937':0.001420257)0.821:0.000472416)0.000:0.000000006)0.603:0.000221152)0.812:0.001419732)0.868:0.001204356)0.942:0.000949350,('EPI_ISL_180101':0.000000006,('EPI_ISL_160435':0.000472794,'EPI_ISL_180100':0.000946563)0.000:0.000000006)0.000:0.000000006)0.981:0.001896573,(('EPI_ISL_166324':0.000000006,('EPI_ISL_285557':0.005286805,'EPI_ISL_198905':0.001419532)0.989:0.004800145)0.853:0.000473023,('EPI_ISL_249099':0.001421463,'EPI_ISL_426184':0.006727284)0.517:0.000000006)0.000:0.000000006)0.988:0.002374775,'EPI_ISL_283522':0.004776535)0.000:0.000000006)0.000:0.000000006,(('EPI_ISL_203710':0.041067192,'EPI_ISL_277110':0.015080402)0.778:0.002421461,(('EPI_ISL_200422':0.000473991,'EPI_ISL_199023':0.000000006)1.000:0.009268933,('EPI_ISL_696859':0.001097974,(((((('EPI_ISL_234465':0.003868937,'EPI_ISL_176836':0.007211545)0.000:0.000000006,'EPI_ISL_259756':0.013661127)0.798:0.000471955,(((('EPI_ISL_697048':0.002417647,('EPI_ISL_697044':0.000000006,(('EPI_ISL_697135':0.0,'EPI_ISL_697134':0.0):0.000000006,'EPI_ISL_697051':0.000476130)0.745:0.000000052)0.863:0.001268187)0.744:0.006074050,('EPI_ISL_697040':0.000000006,'EPI_ISL_697058':0.000000006)0.582:0.001107331)0.783:0.008095307,(((('EPI_ISL_277047':0.004608880,('EPI_ISL_285228':0.003853339,('EPI_ISL_1005655':0.007200683,('EPI_ISL_307920':0.001440818,'EPI_ISL_14870977':0.010702872)0.893:0.001460242)0.979:0.003421896)0.846:0.001137068)0.273:0.000463327,('EPI_ISL_242850':0.000949409,'EPI_ISL_242867':0.000000006)0.992:0.004025236)0.937:0.001720702,(('EPI_ISL_249133':0.002417469,'EPI_ISL_258014':0.005301252)0.754:0.000445506,'EPI_ISL_526774':0.002855824)0.000:0.000000006)0.000:0.000000006,'EPI_ISL_200414':0.001900189)0.689:0.000319031)0.869:0.001105175,((((((('EPI_ISL_173481':0.000473815,'EPI_ISL_203712':0.000951007)0.892:0.000952394,'EPI_ISL_160436':0.001426021)0.000:0.000000006,(('EPI_ISL_502186':0.010225488,('EPI_ISL_378712':0.012280931,(('EPI_ISL_696559':0.003360340,'EPI_ISL_698070':0.001887755)0.999:0.007311965,(('EPI_ISL_696560':0.005267560,'EPI_ISL_3247066':0.018953535)0.000:0.000000006,('EPI_ISL_3247065':0.011003151,('EPI_ISL_14835737':0.000442917,'EPI_ISL_3247067':0.003406940)1.000:0.013030664)0.993:0.006687111)0.978:0.003423390)0.931:0.003383110)0.935:0.002946715)0.950:0.002985617,('EPI_ISL_283543':0.002899582,'EPI_ISL_379586':0.001414996)0.953:0.002886709)0.998:0.006295740)0.816:0.000474029,('EPI_ISL_203714':0.000000006,('EPI_ISL_198141':0.000472797,('EPI_ISL_208998':0.000476093,'EPI_ISL_198128':0.001425860)0.744:0.000475511)0.925:0.001430095)0.878:0.000949277)0.000:0.000000006,'EPI_ISL_192294':0.002858527)0.000:0.000000006,('EPI_ISL_192307':0.003836127,((('EPI_ISL_180014':0.000000006,('EPI_ISL_180037':0.000474555,((('EPI_ISL_198137':0.0,'EPI_ISL_198123':0.0):0.000475920,('EPI_ISL_176835':0.002391052,'EPI_ISL_285226':0.001913585)0.924:0.001434672)0.793:0.000474354,'EPI_ISL_379587':0.000950140)0.000:0.000000006)0.640:0.000000006)0.945:0.000000006,('EPI_ISL_192391':0.000951307,('EPI_ISL_283524':0.000949384,('EPI_ISL_172818':0.000474222,'EPI_ISL_192316':0.000000006)0.000:0.000000006)0.935:0.001431931)0.931:0.001431404)0.532:0.000000006,('EPI_ISL_180019':0.000000006,'EPI_ISL_180024':0.000000006)0.802:0.000479389)0.859:0.002399390)0.752:0.000461903)0.000:0.000000006,('EPI_ISL_203724':0.003342387,'EPI_ISL_198787':0.000481363)0.759:0.000468001)0.900:0.000473829)0.000:0.000000006)0.000:0.000000006,'EPI_ISL_697864':0.009225908)0.243:0.000546587,(((('EPI_ISL_192469':0.000000006,(('EPI_ISL_192471':0.000473985,('EPI_ISL_283523':0.002901403,'EPI_ISL_284992':0.004821269)0.751:0.000436845)0.000:0.000000006,((((('EPI_ISL_697180':0.001432443,('EPI_ISL_707450':0.000476354,'EPI_ISL_699204':0.001430786)0.738:0.000471838)0.982:0.002882746,('EPI_ISL_707433':0.001912453,('EPI_ISL_699482':0.000000006,'EPI_ISL_707686':0.000949211)0.993:0.003826546)0.897:0.001424528)0.977:0.002872546,((('EPI_ISL_3247064':0.020037246,('EPI_ISL_242854':0.003350958,(((('EPI_ISL_699564':0.002875773,'EPI_ISL_696717':0.005835352)0.890:0.001435094,'EPI_ISL_700931':0.004847624)0.852:0.000932761,'EPI_ISL_257989':0.000976392)0.866:0.000933311,('EPI_ISL_259761':0.003849723,'EPI_ISL_283496':0.004320227)0.913:0.001432726)0.963:0.001915846)0.479:0.000471994)0.000:0.000000006,('EPI_ISL_699212':0.004353595,'EPI_ISL_285548':0.003852086)0.910:0.001894861)0.984:0.002380044,('EPI_ISL_283546':0.002862214,('EPI_ISL_242858':0.002900286,'EPI_ISL_699557':0.006782493)0.919:0.001898157)0.000:0.000000006)0.000:0.000000006)0.848:0.000474752,(((('EPI_ISL_699502':0.0,'EPI_ISL_699500':0.0,'EPI_ISL_699511':0.0):0.003340659,'EPI_ISL_242875':0.005759984)0.000:0.000000006,('EPI_ISL_284995':0.002396369,(((('EPI_ISL_242863':0.000000006,('EPI_ISL_378710':0.000474615,'EPI_ISL_258010':0.001428235)0.000:0.000000006)0.918:0.000474627,('EPI_ISL_242884':0.000474223,('EPI_ISL_378707':0.000474300,'EPI_ISL_259749':0.000949524)0.000:0.000000006)0.987:0.002380956)0.000:0.000000006,('EPI_ISL_707541':0.001426635,'EPI_ISL_697855':0.000000006)0.941:0.000950264)0.000:0.000000006,'EPI_ISL_242885':0.002383388)0.760:0.000467185)0.939:0.001438188)0.861:0.000475047,('EPI_ISL_285114':0.002381105,('EPI_ISL_338377':0.002861854,'EPI_ISL_501500':0.003852380)0.962:0.003386106)0.822:0.000000006)0.930:0.000950801)0.000:0.000000006,((((((('EPI_ISL_330737':0.000959187,'EPI_ISL_696569':0.002896490)0.907:0.001435147,'EPI_ISL_4073212':0.002395613)0.747:0.000466052,'EPI_ISL_699436':0.000000006)0.932:0.001431724,('EPI_ISL_697052':0.003376491,(('EPI_ISL_707461':0.0,'EPI_ISL_699375':0.0):0.000000006,'EPI_ISL_707462':0.000475200)0.996:0.004843692)0.931:0.001927411)0.874:0.000952126,(('EPI_ISL_697079':0.002731197,('EPI_ISL_697267':0.000944016,'EPI_ISL_697322':0.003859232)0.949:0.003923546)0.988:0.005810476,('EPI_ISL_699388':0.009787364,('EPI_ISL_707511':0.000951329,(('EPI_ISL_707518':0.0,'EPI_ISL_707514':0.0,'EPI_ISL_707513':0.0):0.000475336,'EPI_ISL_699448':0.000475668)0.000:0.000000006)0.870:0.001386574)0.916:0.002447242)0.000:0.000000006)0.769:0.000479322,'EPI_ISL_699442':0.000472135)0.831:0.002883432,'EPI_ISL_696856':0.000000006)0.880:0.002859539)0.997:0.004301381)0.000:0.000000006)0.000:0.000000006,(('EPI_ISL_249138':0.005752975,('EPI_ISL_700886':0.003336964,('EPI_ISL_699486':0.005261288,('EPI_ISL_277119':0.003337048,('EPI_ISL_277060':0.001911011,'EPI_ISL_277124':0.000942008)0.926:0.001434429)0.000:0.000000006)0.576:0.000473813)0.000:0.000000006)0.972:0.000000006,('EPI_ISL_215584':0.005267653,(('EPI_ISL_707380':0.008771207,'EPI_ISL_277046':0.002441379)0.728:0.000421966,((('EPI_ISL_242861':0.000474341,'EPI_ISL_285315':0.000000006)0.997:0.004304776,(('EPI_ISL_505059':0.000000006,'EPI_ISL_505060':0.001423130)1.000:0.005260981,'EPI_ISL_242872':0.003841617)0.000:0.000000006)0.988:0.002880080,('EPI_ISL_249153':0.002861931,('EPI_ISL_285256':0.000949442,'EPI_ISL_212471':0.000000006)0.000:0.000000006)0.966:0.001922538)0.757:0.000460212)0.804:0.000474261)0.697:0.000000006)0.000:0.000000006)0.000:0.000000006,('EPI_ISL_285150':0.006819718,('EPI_ISL_325939':0.004324082,('EPI_ISL_707371':0.002395787,('EPI_ISL_707368':0.0,'EPI_ISL_707367':0.0):0.003377313)0.864:0.000925699)0.963:0.002911942)0.978:0.002853811)0.764:0.000484870,'EPI_ISL_277096':0.014156511)0.763:0.000392093)0.476:0.001890442,'EPI_ISL_259755':0.015244601)0.783:0.001194774)0.766:0.001156265)0.000:0.000000006)0.604:0.000169339)0.931:0.000473582,(('EPI_ISL_4032094':0.006598114,(((('EPI_ISL_249132':0.000000006,(((((('EPI_ISL_239330':0.001914259,'EPI_ISL_239329':0.000000006)0.581:0.000000006,'EPI_ISL_249139':0.002385269)0.000:0.000000006,(('EPI_ISL_259754':0.000480933,('EPI_ISL_242898':0.002394817,('EPI_ISL_258031':0.003850082,'EPI_ISL_258021':0.001449164)0.922:0.001913710)0.990:0.003368797)0.750:0.000470856,('EPI_ISL_284990':0.005774190,('EPI_ISL_285257':0.002866069,('EPI_ISL_381469':0.000000006,('EPI_ISL_283542':0.001434198,'EPI_ISL_217947':0.001433022)0.751:0.000000052)0.248:0.000475924)0.756:0.000490280)0.769:0.000470688)0.000:0.000000006)0.728:0.000000006,'EPI_ISL_285574':0.005289093)0.728:0.000000006,'EPI_ISL_239331':0.000953691)0.409:0.000945681,('EPI_ISL_248778':0.006292416,('EPI_ISL_283514':0.000475410,'EPI_ISL_277120':0.001431564)0.850:0.000954135)0.951:0.001931208)0.999:0.005313078)0.990:0.003841875,('EPI_ISL_192301':0.001435198,('EPI_ISL_272727':0.0,'EPI_ISL_272729':0.0,'EPI_ISL_272724':0.0):0.002393755)0.854:0.000956399)0.765:0.000467401,('EPI_ISL_249152':0.002381052,((('EPI_ISL_283494':0.000951839,'EPI_ISL_192279':0.000476001)0.369:0.000474847,(((('EPI_ISL_283495':0.004835842,(((('EPI_ISL_379655':0.000478362,'EPI_ISL_327778':0.003363809)0.771:0.000475189,(((('EPI_ISL_269511':0.001436915,(('EPI_ISL_379676':0.0,'EPI_ISL_379654':0.0):0.000955199,'EPI_ISL_269513':0.000956999)0.000:0.000000006)0.761:0.000477495,'EPI_ISL_267763':0.000476953)0.865:0.000956090,'EPI_ISL_696533':0.000954426)0.415:0.000000006,'EPI_ISL_379665':0.001432599)0.000:0.000000006)0.958:0.001915033,('EPI_ISL_379664':0.001028535,('EPI_ISL_379658':0.002812466,'EPI_ISL_283500':0.001028693)0.413:0.000479752)0.905:0.001363255)0.729:0.000477745,'EPI_ISL_283486':0.000000006)0.990:0.004381242)0.922:0.002868154,'EPI_ISL_192306':0.001427964)0.856:0.000000006,('EPI_ISL_200379':0.002866590,'EPI_ISL_192300':0.001427643)0.000:0.000000006)0.000:0.000000006,(('EPI_ISL_192285':0.003348058,'EPI_ISL_192335':0.000951062)0.000:0.000000006,'EPI_ISL_198913':0.002868310)0.000:0.000000006)0.908:0.000000006)0.000:0.000000006,('EPI_ISL_283519':0.002389157,('EPI_ISL_283517':0.000474391,'EPI_ISL_192493':0.000475724)0.879:0.000952565)0.710:0.000956010)0.940:0.001427066)0.000:0.000000006)0.773:0.000473642,((('EPI_ISL_203737':0.005204649,('EPI_ISL_203722':0.003742144,'EPI_ISL_203719':0.001518259)0.703:0.001436779)0.919:0.001534274,('EPI_ISL_215582':0.004826116,(('EPI_ISL_170237':0.000474513,('EPI_ISL_234467':0.005764795,'EPI_ISL_700923':0.001426528)0.000:0.000000006)0.000:0.000000006,(('EPI_ISL_462581':0.0,'EPI_ISL_501410':0.0):0.000961197,'EPI_ISL_699598':0.006258864)0.747:0.000465534)0.862:0.000938850)0.968:0.002889385)0.879:0.000942545,(('EPI_ISL_200819':0.000000006,('EPI_ISL_200286':0.000475697,('EPI_ISL_198880':0.000951500,'EPI_ISL_200838':0.001904873)0.000:0.000000006)0.927:0.000475442)0.000:0.000000006,(('EPI_ISL_178262':0.0,'EPI_ISL_178261':0.0,'EPI_ISL_200837':0.0):0.000469053,'EPI_ISL_195294':0.005295594)0.155:0.000960268)1.000:0.006740960)0.754:0.000484433)0.910:0.001577151)0.439:0.000960502,'EPI_ISL_234443':0.002055174)0.952:0.002717047)0.000:0.000000006,(((((('EPI_ISL_142073':0.000000006,('EPI_ISL_176159':0.000498532,('EPI_ISL_174447':0.005759141,('EPI_ISL_175774':0.000000006,'EPI_ISL_175778':0.001435660)0.000:0.000000006)0.789:0.000000006)0.537:0.001895184)0.505:0.000000052,'EPI_ISL_175770':0.000000006)0.486:0.000000052,'EPI_ISL_175775':0.000524964)0.329:0.000000052,('EPI_ISL_327408':0.011723039,('EPI_ISL_192283':0.003436799,(('EPI_ISL_482756':0.0,'EPI_ISL_5159336':0.0):0.007196089,(('EPI_ISL_269517':0.001919928,(('EPI_ISL_268502':0.000952435,('EPI_ISL_696534':0.000000006,'EPI_ISL_267759':0.000475515)0.000:0.000000006)0.000:0.000000006,(('EPI_ISL_379656':0.002877531,'EPI_ISL_372783':0.004328648)0.867:0.000957192,(('EPI_ISL_268507':0.000475319,'EPI_ISL_379677':0.001428847)0.000:0.000000006,(((('EPI_ISL_1374063':0.002393320,(('EPI_ISL_6760686':0.010165424,('EPI_ISL_1516445':0.005016116,'EPI_ISL_1495970':0.003688384)0.935:0.002382810)0.979:0.003578572,'EPI_ISL_1374068':0.003859350)0.744:0.000452934)0.908:0.001442972,(('EPI_ISL_1374069':0.007094637,'EPI_ISL_14223934':0.018208185)0.589:0.000141665,'EPI_ISL_353999':0.000484670)0.993:0.005828506)0.981:0.003357829,'EPI_ISL_1374052':0.003351597)0.000:0.000000006,'EPI_ISL_276783':0.000475373)0.869:0.000475278)0.750:0.000475010)0.818:0.000476601)0.948:0.001922363)0.353:0.000464635,((('EPI_ISL_3247070':0.011355914,'EPI_ISL_1005675':0.004355084)0.970:0.004351260,'EPI_ISL_699260':0.002393553)0.958:0.002408367,('EPI_ISL_242871':0.001905190,'EPI_ISL_699285':0.001905795)0.000:0.000000006)0.743:0.000000006)0.997:0.006925294)0.590:0.003425676)0.761:0.001855445)0.970:0.004514545)0.714:0.000000006,((('EPI_ISL_176133':0.000473871,'EPI_ISL_234451':0.005748756)0.000:0.000000006,((('EPI_ISL_250815':0.0,'EPI_ISL_250816':0.0):0.002879385,('EPI_ISL_4063436':0.001899192,(('EPI_ISL_234455':0.002383746,'EPI_ISL_234454':0.000949405)0.885:0.000949976,'EPI_ISL_234450':0.003813088)0.000:0.000000006)0.959:0.001912152)0.750:0.000465959,'EPI_ISL_502185':0.006237825)0.000:0.000000006)0.923:0.000473774,('EPI_ISL_142930':0.0,'EPI_ISL_142904':0.0,'EPI_ISL_142902':0.0,'EPI_ISL_157221':0.0,'EPI_ISL_4071296':0.0):0.000000006)0.000:0.000000006)0.000:0.000000006,(((('EPI_ISL_249137':0.001424401,((((('EPI_ISL_179840':0.002905126,('EPI_ISL_234434':0.002452634,('EPI_ISL_250315':0.013395102,('EPI_ISL_200568':0.001425976,('EPI_ISL_199225':0.000000006,'EPI_ISL_200611':0.000473609)0.000:0.000000006)0.986:0.003501465)0.296:0.000353209)0.991:0.003821871)0.736:0.000439634,('EPI_ISL_140356':0.001423515,('EPI_ISL_192408':0.004776302,'EPI_ISL_142901':0.000000006)0.873:0.000473761)0.371:0.000000006)0.000:0.000000006,(((((('EPI_ISL_179841':0.000559189,'EPI_ISL_175767':0.002422996)0.866:0.002786249,(('EPI_ISL_176152':0.000969432,'EPI_ISL_253028':0.009186458)0.731:0.000456641,'EPI_ISL_175992':0.003825904)0.000:0.000000006)0.993:0.003816697,'EPI_ISL_173924':0.002855251)0.000:0.000000006,((('EPI_ISL_203689':0.0,'EPI_ISL_203691':0.0):0.001426701,(('EPI_ISL_176158':0.000000006,'EPI_ISL_381335':0.001901841)0.738:0.000392733,'EPI_ISL_284667':0.012744158)0.993:0.003926760)0.746:0.000472202,('EPI_ISL_142916':0.0,'EPI_ISL_283549':0.0):0.000000006)0.852:0.000473626)0.000:0.000000006,(('EPI_ISL_141159':0.002878145,'EPI_ISL_175597':0.002400258)0.757:0.000458858,(('EPI_ISL_200114':0.002381510,'EPI_ISL_156527':0.001905094)0.914:0.000000006,'EPI_ISL_379594':0.000948709)0.000:0.000000006)0.000:0.000000006)0.000:0.000000006,'EPI_ISL_142903':0.000473848)0.000:0.000000006)0.000:0.000000006,((((((('EPI_ISL_203726':0.000477677,'EPI_ISL_203727':0.001421418)0.976:0.003798620,'EPI_ISL_203720':0.011722400)0.943:0.003399384,((('EPI_ISL_239333':0.012372555,(('EPI_ISL_200830':0.000979347,('EPI_ISL_707381':0.000000006,('EPI_ISL_697983':0.004335852,('EPI_ISL_707378':0.001898464,'EPI_ISL_707376':0.001620089)0.873:0.001252114)0.997:0.012582311)0.748:0.001185978)0.995:0.004283605,('EPI_ISL_699311':0.013234385,('EPI_ISL_700903':0.000478569,'EPI_ISL_700890':0.000945792)0.990:0.004348040)0.980:0.003906378)0.788:0.000862378)0.995:0.004932096,'EPI_ISL_179842':0.000473289)0.000:0.000000006,((('EPI_ISL_206036':0.013173225,'EPI_ISL_175869':0.002895117)0.847:0.000923101,('EPI_ISL_283477':0.000465820,('EPI_ISL_171342':0.000000006,('EPI_ISL_223673':0.000473095,'EPI_ISL_192322':0.000473164)0.000:0.000000006)0.871:0.000957264)1.000:0.005272707)0.000:0.000000006,(('EPI_ISL_175973':0.001899476,('EPI_ISL_168015':0.001434121,'EPI_ISL_163724':0.001916819)0.965:0.002390381)0.351:0.000476097,'EPI_ISL_175984':0.000498769)0.726:0.000000052)0.000:0.000000006)0.951:0.000000006)0.945:0.001898943,((('EPI_ISL_180015':0.000000006,('EPI_ISL_179981':0.000000006,('EPI_ISL_179911':0.000949129,'EPI_ISL_4031942':0.001424760)0.744:0.000000006)0.437:0.000000006)0.943:0.001422605,(((((('EPI_ISL_180087':0.0,'EPI_ISL_179896':0.0,'EPI_ISL_426186':0.0):0.000000006,('EPI_ISL_180032':0.000949223,'EPI_ISL_283530':0.001901830)0.756:0.000473731)0.000:0.000000006,'EPI_ISL_181955':0.000473480)0.000:0.000000006,(((('EPI_ISL_180033':0.0,'EPI_ISL_181900':0.0,'EPI_ISL_180072':0.0,'EPI_ISL_4032055':0.0,'EPI_ISL_4071297':0.0):0.000000006,'EPI_ISL_180081':0.000473409)0.000:0.000000006,(('EPI_ISL_176360':0.001422726,'EPI_ISL_180137':0.000494652)0.000:0.000000006,(('EPI_ISL_283478':0.001843182,'EPI_ISL_192281':0.001963370)0.887:0.001436477,('EPI_ISL_172822':0.002864375,('EPI_ISL_283474':0.001901508,'EPI_ISL_283479':0.004783284)0.720:0.000472647)0.997:0.004261848)0.763:0.000528303)0.000:0.000000006)0.000:0.000000006,('EPI_ISL_203715':0.003354968,'EPI_ISL_179978':0.000460296)0.923:0.001443179)0.838:0.000473473)0.761:0.000468676,'EPI_ISL_198134':0.003345820)0.884:0.000955381,'EPI_ISL_163712':0.000000006)0.000:0.000000006)0.945:0.000948111,('EPI_ISL_192292':0.005750687,('EPI_ISL_203718':0.007204037,'EPI_ISL_203678':0.000477448)0.470:0.000475362)0.977:0.002392711)0.000:0.000000006)1.000:0.000000006,('EPI_ISL_176442':0.000947528,'EPI_ISL_170151':0.003334369)0.000:0.000000006)0.000:0.000000006,'EPI_ISL_203668':0.000473516)0.929:0.000473711,('EPI_ISL_192451':0.000469357,'EPI_ISL_192429':0.000957658)0.988:0.002390928)0.000:0.000000006)0.000:0.000000006,'EPI_ISL_141176':0.000473789)0.000:0.000000006)0.000:0.000000006,((('EPI_ISL_161675':0.000949753,('EPI_ISL_161677':0.000000006,'EPI_ISL_168013':0.003346288)0.742:0.000476148)0.964:0.001903716,(('EPI_ISL_181779':0.000474153,('EPI_ISL_182016':0.0,'EPI_ISL_173528':0.0):0.000000006)0.994:0.003337067,('EPI_ISL_192326':0.004377552,'EPI_ISL_192392':0.000953617)0.915:0.001426424)0.000:0.000000006)0.837:0.000473784,('EPI_ISL_173631':0.001901219,'EPI_ISL_139501':0.000473676)0.161:0.000000006)0.000:0.000000006)0.995:0.000000006,'EPI_ISL_145391':0.001901374)0.000:0.000000006,('EPI_ISL_162867':0.001400419,((((((('EPI_ISL_378682':0.000476989,('EPI_ISL_378687':0.000476831,'EPI_ISL_378686':0.000476881)0.000:0.000000006)0.911:0.000476911,('EPI_ISL_378683':0.001916631,'EPI_ISL_174274':0.000947279)0.825:0.000000006)0.000:0.000000006,('EPI_ISL_378684':0.000478514,'EPI_ISL_378685':0.001795033)0.795:0.000596187)0.967:0.001898034,(((('EPI_ISL_176141':0.000961064,'EPI_ISL_176140':0.000465647)0.986:0.002865899,(('EPI_ISL_249119':0.001897419,('EPI_ISL_176146':0.000000006,'EPI_ISL_176145':0.001421226)0.000:0.000000006)0.982:0.001897832,('EPI_ISL_192411':0.002381526,('EPI_ISL_502272':0.009288814,'EPI_ISL_161829':0.003910931)0.821:0.000867191)0.889:0.000952587)0.000:0.000000006)0.847:0.000473279,(('EPI_ISL_176150':0.003820645,((((((('EPI_ISL_192280':0.001898911,('EPI_ISL_258006':0.010727205,'EPI_ISL_249136':0.003890706)0.767:0.000896106)0.000:0.000000006,'EPI_ISL_192504':0.001426244)0.878:0.000964387,('EPI_ISL_410990':0.016539904,(('EPI_ISL_699251':0.0,'EPI_ISL_697996':0.0,'EPI_ISL_697988':0.0,'EPI_ISL_699252':0.0,'EPI_ISL_697989':0.0,'EPI_ISL_697987':0.0,'EPI_ISL_697985':0.0,'EPI_ISL_697991':0.0):0.003353268,'EPI_ISL_707680':0.000469942)0.955:0.003235007)0.999:0.009966277)0.755:0.000460565,(('EPI_ISL_169131':0.002870072,('EPI_ISL_285374':0.003807512,(((('EPI_ISL_4069828':0.001434252,'EPI_ISL_233629':0.001914877)0.772:0.000469450,('EPI_ISL_283527':0.000948843,'EPI_ISL_192503':0.000948533)0.000:0.000000006)0.000:0.000000006,'EPI_ISL_283512':0.001424390)0.997:0.004301647,('EPI_ISL_283518':0.001424628,'EPI_ISL_192505':0.000475578)0.806:0.000477465)0.741:0.000000006)0.945:0.002391654)0.872:0.000946556,('EPI_ISL_200574':0.002861221,'EPI_ISL_198850':0.002878905)0.969:0.002883238)0.753:0.000471574)0.000:0.000000006,('EPI_ISL_181954':0.000000006,'EPI_ISL_173468':0.000000006)0.839:0.000473303)0.944:0.001426970,'EPI_ISL_203704':0.000473342)0.881:0.000950426,('EPI_ISL_203685':0.000948117,('EPI_ISL_175821':0.000476158,'EPI_ISL_203699':0.001899700)0.000:0.000000006)0.919:0.000948747)0.000:0.000000006)0.961:0.001422723,'EPI_ISL_176142':0.003808970)0.000:0.000000006)0.547:0.000000006,('EPI_ISL_501499':0.002380858,('EPI_ISL_502190':0.001423372,'EPI_ISL_502191':0.000947483)0.363:0.000000006)0.857:0.000473259)0.000:0.000000006)0.766:0.000466812,'EPI_ISL_502189':0.000482049)0.885:0.001533818,'EPI_ISL_203687':0.005186366)0.802:0.002406975,('EPI_ISL_175786':0.000856546,'EPI_ISL_250818':0.008556268)0.457:0.000536592)0.980:0.004277029)0.911:0.001458234)0.000:0.000000006)0.000:0.000000006)0.819:0.000473678)0.000:0.000000006)1.000:0.005279492,('EPI_ISL_173935':0.004788386,('EPI_ISL_294455':0.003824964,((('EPI_ISL_203659':0.0,'EPI_ISL_203660':0.0):0.008272849,('EPI_ISL_181893':0.000000006,('EPI_ISL_173534':0.001426364,('EPI_ISL_181786':0.000945473,'EPI_ISL_181727':0.000000006)0.903:0.001420024)0.959:0.004150102)0.428:0.002026922)0.992:0.004846433,((('EPI_ISL_502269':0.001176322,('EPI_ISL_173923':0.005701548,'EPI_ISL_502268':0.005437000)0.146:0.001378784)0.994:0.005586763,((('EPI_ISL_142919':0.002370914,(('EPI_ISL_162874':0.0,'EPI_ISL_203705':0.0,'EPI_ISL_203707':0.0):0.000000006,'EPI_ISL_162878':0.000472471)0.000:0.000000006)0.831:0.000472297,('EPI_ISL_234445':0.004762727,('EPI_ISL_213833':0.000468876,(((((((('EPI_ISL_175875':0.001909367,'EPI_ISL_153064':0.000944969)0.972:0.002384072,(('EPI_ISL_176832':0.001421595,(((('EPI_ISL_176818':0.0,'EPI_ISL_172823':0.0):0.000472783,('EPI_ISL_176816':0.001421396,(('EPI_ISL_176828':0.0,'EPI_ISL_172816':0.0):0.000000006,'EPI_ISL_170981':0.000946393)0.911:0.000472786)0.000:0.000000006)0.977:0.002390934,'EPI_ISL_239332':0.009779364)0.390:0.000460406,('EPI_ISL_192310':0.001906947,('EPI_ISL_169442':0.000472931,'EPI_ISL_364317':0.000000006)0.856:0.000946783)0.971:0.002388626)0.000:0.000000006)0.984:0.001896858,(('EPI_ISL_175910':0.000474343,(('EPI_ISL_386927':0.003326297,('EPI_ISL_390943':0.000945960,'EPI_ISL_390942':0.002846983)0.987:0.000000006)0.987:0.003339321,('EPI_ISL_249141':0.004784633,('EPI_ISL_192302':0.000000006,('EPI_ISL_249125':0.002376133,('EPI_ISL_199121':0.000947089,'EPI_ISL_249118':0.000948129)0.000:0.000000006)0.984:0.001898068)0.737:0.000474758)0.870:0.000941504)0.915:0.001433612)0.000:0.000000006,'EPI_ISL_175917':0.000472903)0.000:0.000000006)0.937:0.000946609)0.000:0.000000006,('EPI_ISL_234459':0.001898147,'EPI_ISL_175919':0.003330498)0.000:0.000000006)0.000:0.000000006,('EPI_ISL_175980':0.000471490,('EPI_ISL_192398':0.001423094,'EPI_ISL_175871':0.000472577)0.749:0.000477736)0.978:0.002377059)0.835:0.000473246,('EPI_ISL_192909':0.002391248,'EPI_ISL_192911':0.002390182)0.920:0.001419811)0.000:0.000000006,(('EPI_ISL_234428':0.002386668,('EPI_ISL_192275':0.004797812,(((('EPI_ISL_249147':0.002386604,'EPI_ISL_249144':0.000947418)0.748:0.000479514,('EPI_ISL_256109':0.003357175,('EPI_ISL_699262':0.009830359,('EPI_ISL_285133':0.001420874,'EPI_ISL_242275':0.001915808)0.982:0.003918941)0.918:0.001891833)0.747:0.000452519)0.964:0.001898860,(('EPI_ISL_249148':0.000000006,('EPI_ISL_242870':0.002879790,'EPI_ISL_283501':0.002872492)0.000:0.000000006)0.999:0.004308891,('EPI_ISL_205313':0.000000006,'EPI_ISL_206568':0.001421582)0.992:0.002852293)0.000:0.000000006)0.962:0.001906067,'EPI_ISL_234461':0.001906569)0.876:0.000948227)0.849:0.000946622)0.000:0.000000006,(('EPI_ISL_175915':0.000949579,('EPI_ISL_234463':0.005307714,'EPI_ISL_234457':0.005309010)0.747:0.000431981)0.871:0.000948310,'EPI_ISL_283493':0.007689893)0.732:0.000000006)0.000:0.000000006)0.000:0.000000006,'EPI_ISL_234435':0.005251361)0.773:0.000470776,('EPI_ISL_234442':0.001422475,('EPI_ISL_283473':0.001421027,'EPI_ISL_192341':0.001430227)0.952:0.001914677)0.965:0.002386461)0.882:0.000969936)0.982:0.001901713)0.000:0.000000006)0.905:0.001650331,('EPI_ISL_135869':0.001654122,'EPI_ISL_142031':0.003131804)0.780:0.001906500)0.919:0.002181411)0.921:0.001415396,(('EPI_ISL_206831':0.001911510,((('EPI_ISL_181452':0.000000006,('EPI_ISL_181705':0.000947392,'EPI_ISL_173498':0.000947949)0.000:0.000000006)0.000:0.000000006,('EPI_ISL_173487':0.000483574,'EPI_ISL_181568':0.002375373)0.445:0.000000006)0.990:0.004321616,'EPI_ISL_234426':0.005285674)0.833:0.000937654)1.000:0.006771902,(('EPI_ISL_143943':0.002374176,('EPI_ISL_145375':0.009238387,'EPI_ISL_173932':0.004351560)0.739:0.000421229)0.000:0.000000006,'EPI_ISL_234438':0.008668209)0.749:0.000463805)0.865:0.000958875)0.757:0.000000006)0.765:0.000950590)0.770:0.000469764)0.734:0.000464589)0.901:0.001452649,('EPI_ISL_173639':0.001257499,'EPI_ISL_176137':0.009652916)1.000:0.007588553)0.599:0.000930726,'EPI_ISL_146253':0.004782171)0.730:0.000000006,('EPI_ISL_173934':0.003361043,'EPI_ISL_173630':0.003869753)0.999:0.005794465)0.780:0.000475112,(('EPI_ISL_700888':0.013830350,((('EPI_ISL_277050':0.009195453,((('EPI_ISL_234456':0.008205172,('EPI_ISL_234466':0.013133811,((((('EPI_ISL_294491':0.002384561,((((('EPI_ISL_696609':0.000000006,'EPI_ISL_696891':0.000473774)1.000:0.012198508,(('EPI_ISL_700916':0.006350806,(((('EPI_ISL_696619':0.000511394,(('EPI_ISL_697333':0.000000006,'EPI_ISL_697324':0.001937403)0.964:0.001911471,('EPI_ISL_696623':0.000000006,'EPI_ISL_696622':0.000000006)0.855:0.000950787)0.763:0.000800983)0.877:0.001599872,'EPI_ISL_4071127':0.003840002)0.857:0.000947383,(('EPI_ISL_696567':0.0,'EPI_ISL_696562':0.0):0.012631053,'EPI_ISL_696579':0.000000006)0.000:0.000000006)0.733:0.001196889,'EPI_ISL_699165':0.004199654)0.981:0.007503275)0.801:0.000917401,('EPI_ISL_285011':0.001913397,'EPI_ISL_699250':0.005320098)0.975:0.003320870)0.000:0.000000006)0.999:0.004340359,'EPI_ISL_200631':0.000946050)0.759:0.000481307,'EPI_ISL_199118':0.000472772)0.975:0.002864859,('EPI_ISL_258009':0.009201420,('EPI_ISL_200408':0.001907273,('EPI_ISL_192318':0.001907171,'EPI_ISL_200388':0.002385897)0.572:0.000000006)0.463:0.000000006)0.999:0.005792398)0.906:0.001431317)0.000:0.000000006,((((('EPI_ISL_700921':0.004308058,'EPI_ISL_216875':0.000000006)1.000:0.004292190,(('EPI_ISL_700906':0.000474536,('EPI_ISL_200612':0.004293059,'EPI_ISL_700922':0.000479985)0.860:0.000945793)0.779:0.000474901,('EPI_ISL_700926':0.005830984,('EPI_ISL_199025':0.001437156,(('EPI_ISL_700894':0.003378213,('EPI_ISL_217495':0.000000006,'EPI_ISL_217880':0.000950428)0.971:0.002885776)0.982:0.003383552,('EPI_ISL_700900':0.001443766,('EPI_ISL_700910':0.000957072,('EPI_ISL_502184':0.001424077,'EPI_ISL_502183':0.000954462)0.925:0.001432790)0.748:0.000458181)0.988:0.003413851)0.666:0.000435809)0.975:0.004362863)0.899:0.001873452)0.000:0.000000006)0.000:0.000000006,(('EPI_ISL_192478':0.003851645,'EPI_ISL_700920':0.002888001)0.899:0.001444565,('EPI_ISL_200455':0.001903201,'EPI_ISL_199129':0.000476576)0.998:0.004333525)0.744:0.000452456)0.831:0.000473774,(((('EPI_ISL_180138':0.000475456,(('EPI_ISL_180139':0.0,'EPI_ISL_180147':0.0,'EPI_ISL_180143':0.0,'EPI_ISL_180103':0.0):0.000000006,('EPI_ISL_180154':0.000474314,'EPI_ISL_180102':0.000474279)0.000:0.000000006)0.000:0.000000006)0.997:0.003336596,'EPI_ISL_192323':0.002860244)0.000:0.000000006,(('EPI_ISL_198915':0.002868963,('EPI_ISL_200620':0.000947808,'EPI_ISL_200615':0.000477019)1.000:0.004786546)0.000:0.000000006,(('EPI_ISL_378709':0.000480198,'EPI_ISL_284987':0.002383024)1.000:0.014372484,('EPI_ISL_283456':0.002399513,'EPI_ISL_284664':0.002385475)0.985:0.003953193)0.868:0.001835388)0.964:0.002379357)0.000:0.000000006,((((('EPI_ISL_700925':0.000959337,('EPI_ISL_249308':0.005403833,'EPI_ISL_285123':0.006377739)0.737:0.000342241)0.936:0.001906534,(('EPI_ISL_242845':0.008757824,'EPI_ISL_700887':0.002383260)0.983:0.003366066,('EPI_ISL_700907':0.004735957,(('EPI_ISL_696766':0.0,'EPI_ISL_697885':0.0):0.009416571,('EPI_ISL_707568':0.000456438,'EPI_ISL_699587':0.000971190)0.976:0.004263151)0.999:0.009347738)0.920:0.001983407)0.912:0.001423109)0.991:0.003792471,'EPI_ISL_505074':0.000957895)0.731:0.000525144,'EPI_ISL_700924':0.001426455)0.794:0.000476999,'EPI_ISL_700927':0.002380045)0.000:0.000000006)0.000:0.000000006)0.000:0.000000006,((('EPI_ISL_285211':0.008690128,('EPI_ISL_337279':0.004341958,'EPI_ISL_697368':0.002151168)0.738:0.001413452)0.000:0.000000006,('EPI_ISL_698004':0.001068276,(('EPI_ISL_697353':0.000000006,'EPI_ISL_698002':0.000000006)0.930:0.004366646,'EPI_ISL_698028':0.005811352)0.980:0.000000006)0.924:0.006175045)0.873:0.001342808,'EPI_ISL_337281':0.008814502)0.997:0.005852980)0.963:0.001900676)0.000:0.000000006,('EPI_ISL_700892':0.0,'EPI_ISL_170530':0.0):0.001424725)0.000:0.000000006,((((('EPI_ISL_284689':0.041327720,('EPI_ISL_259762':0.006958140,('EPI_ISL_242877':0.002872340,(('EPI_ISL_699207':0.000000006,'EPI_ISL_696978':0.000475322)1.000:0.005768396,'EPI_ISL_242842':0.000480932)0.851:0.000950371)0.867:0.001274182)0.856:0.002059018)0.940:0.003056180,(((('EPI_ISL_257999':0.004326347,('EPI_ISL_379663':0.000936778,'EPI_ISL_268508':0.000966451)0.983:0.003350993)0.950:0.001959850,'EPI_ISL_285561':0.001902333)0.853:0.000949291,'EPI_ISL_283526':0.002398802)0.921:0.002058283,('EPI_ISL_277109':0.000475163,('EPI_ISL_277108':0.001429229,'EPI_ISL_277105':0.000951659)0.000:0.000000006)1.000:0.010668227)0.189:0.000992531)0.984:0.004262457,('EPI_ISL_199040':0.009203390,((('EPI_ISL_700895':0.006763833,(('EPI_ISL_192472':0.000473905,(('EPI_ISL_200449':0.0,'EPI_ISL_200632':0.0):0.000474594,'EPI_ISL_199141':0.000000006)0.889:0.000952920)0.952:0.001431134,(((('EPI_ISL_699298':0.008130419,('EPI_ISL_700899':0.002993536,'EPI_ISL_700913':0.002747172)0.943:0.001943476)0.913:0.001529240,('EPI_ISL_249120':0.003838634,'EPI_ISL_249140':0.005280178)0.320:0.000477872)0.719:0.000000006,'EPI_ISL_192284':0.001427427)0.868:0.000475059,'EPI_ISL_699639':0.007237884)0.000:0.000000006)0.000:0.000000006)0.875:0.000474696,'EPI_ISL_192309':0.004312039)0.000:0.000000006,('EPI_ISL_234453':0.001940146,('EPI_ISL_249142':0.000474759,('EPI_ISL_249146':0.002860671,'EPI_ISL_249145':0.000485710)0.553:0.000962219)1.000:0.008771431)0.891:0.001409761)0.755:0.000471549)0.778:0.000859361)0.981:0.002980726,'EPI_ISL_283510':0.002389805)0.763:0.000465210,((((((('EPI_ISL_284663':0.006767166,('EPI_ISL_284665':0.004202840,('EPI_ISL_283521':0.005686600,('EPI_ISL_258005':0.007872898,('EPI_ISL_283539':0.000000006,'EPI_ISL_283540':0.000472888)0.878:0.001291607)0.849:0.001165146)0.770:0.000952078)0.724:0.000527222)0.976:0.002915811,'EPI_ISL_198138':0.001431474)0.740:0.000466481,('EPI_ISL_266426':0.000951336,('EPI_ISL_198843':0.001438626,'EPI_ISL_198865':0.000474103)0.758:0.000473480)0.974:0.002385934)0.000:0.000000006,('EPI_ISL_200381':0.003349401,('EPI_ISL_14223928':0.000000006,'EPI_ISL_14223930':0.000946860)0.960:0.003361726)0.963:0.002380522)0.954:0.001422910,((('EPI_ISL_176043':0.000473343,('EPI_ISL_176160':0.000000006,'EPI_ISL_162062':0.000473623)0.000:0.000000006)0.000:0.000000006,('EPI_ISL_176447':0.001423544,('EPI_ISL_181918':0.000000006,'EPI_ISL_181914':0.000473894)0.000:0.000000006)0.834:0.000473662)0.000:0.000000006,(((((('EPI_ISL_181446':0.000473559,('EPI_ISL_152846':0.0,'EPI_ISL_162076':0.0,'EPI_ISL_162075':0.0):0.000000006)0.856:0.000473513,'EPI_ISL_176446':0.000000006)0.732:0.000000006,(('EPI_ISL_173460':0.000000006,'EPI_ISL_181966':0.001423296)0.849:0.000473515,('EPI_ISL_173544':0.000000006,('EPI_ISL_181905':0.000000006,'EPI_ISL_181782':0.000473348)0.000:0.000000006)0.857:0.000473455)0.732:0.000000006)0.000:0.000000006,'EPI_ISL_181448':0.000473498)0.000:0.000000006,(('EPI_ISL_173526':0.000473625,('EPI_ISL_181686':0.0,'EPI_ISL_181687':0.0):0.000473517)0.000:0.000000006,('EPI_ISL_181685':0.000473914,'EPI_ISL_182071':0.000000006)0.850:0.000473625)0.000:0.000000006)1.000:0.000000006,(('EPI_ISL_173541':0.000000006,'EPI_ISL_181913':0.000948601)0.834:0.000473546,('EPI_ISL_181688':0.000474150,'EPI_ISL_173535':0.000947867)0.803:0.000474093)0.000:0.000000006)0.000:0.000000006)1.000:0.000000006)0.000:0.000000006,('EPI_ISL_200614':0.008670441,(('EPI_ISL_181916':0.001900104,'EPI_ISL_181784':0.000000006)0.000:0.000000006,'EPI_ISL_173536':0.000948207)0.927:0.000473598)0.000:0.000000006)0.000:0.000000006,(('EPI_ISL_233628':0.010502674,('EPI_ISL_283480':0.007044787,('EPI_ISL_192336':0.000952180,'EPI_ISL_192312':0.000474264)0.743:0.000754163)0.890:0.001927479)0.959:0.003358514,(('EPI_ISL_234432':0.003259319,'EPI_ISL_1005674':0.014966754)0.929:0.002648291,'EPI_ISL_700909':0.009993826)0.794:0.001534122)0.794:0.000722221)0.000:0.000000006)0.985:0.001900488)0.801:0.000474280,('EPI_ISL_181444':0.005882033,'EPI_ISL_505080':0.012305916)0.722:0.000345002)0.918:0.000952371)0.000:0.000000006)0.427:0.000466864,((('EPI_ISL_175991':0.002385575,(('EPI_ISL_179843':0.000948633,'EPI_ISL_176025':0.000951152)0.338:0.000000052,('EPI_ISL_176024':0.000473730,'EPI_ISL_176023':0.000000006)0.000:0.000000006)0.911:0.000948774)0.000:0.000000006,('EPI_ISL_179846':0.004801228,('EPI_ISL_379592':0.000000006,'EPI_ISL_379588':0.000473726)0.762:0.000465554)0.790:0.000484443)0.741:0.000607829,('EPI_ISL_378704':0.005684649,'EPI_ISL_696762':0.018022553)0.987:0.008631513)0.900:0.001806689)0.961:0.002697602,('EPI_ISL_283485':0.010947572,'EPI_ISL_14223932':0.011026567)0.912:0.003324406)0.907:0.001962250)0.000:0.000000006,'EPI_ISL_175873':0.000000006)0.000:0.000000006,(('EPI_ISL_14223937':0.003334995,('EPI_ISL_14223931':0.030525024,'EPI_ISL_14223939':0.003159034)0.523:0.002319260)1.000:0.028769218,'EPI_ISL_505075':0.006807137)1.000:0.029604578)0.929:0.004132754)0.972:0.005492479,(((((((('EPI_ISL_127667':0.001944286,('EPI_ISL_175618':0.012858588,('EPI_ISL_234322':0.008070615,('EPI_ISL_175617':0.004427504,(('EPI_ISL_234326':0.0,'EPI_ISL_176997':0.0):0.000467663,'EPI_ISL_175616':0.002393523)0.986:0.003752572)0.830:0.000977120)0.952:0.003039581)0.985:0.003842746)0.000:0.000000006,'EPI_ISL_145367':0.000000006)0.993:0.004338077,('EPI_ISL_387123':0.000471297,'EPI_ISL_387121':0.001435250)0.942:0.001911792)0.871:0.000951652,('EPI_ISL_294457':0.0,'EPI_ISL_294460':0.0):0.004319968)0.868:0.000946101,'EPI_ISL_145378':0.003348288)0.000:0.000000006,('EPI_ISL_93624':0.002421167,'EPI_ISL_103210':0.001414474)1.000:0.011181205)0.000:0.000000006,('EPI_ISL_127670':0.002910572,(('EPI_ISL_145386':0.012237564,('EPI_ISL_173633':0.006736588,((('EPI_ISL_176156':0.012787202,((('EPI_ISL_175989':0.006365055,('EPI_ISL_176295':0.007263856,'EPI_ISL_283475':0.002423244)0.722:0.000380812)0.991:0.004540958,(('EPI_ISL_175916':0.001046430,('EPI_ISL_175982':0.002384412,'EPI_ISL_234429':0.001434486)0.522:0.000000006)0.842:0.002823057,(('EPI_ISL_175912':0.000474557,('EPI_ISL_234460':0.002387648,'EPI_ISL_175985':0.000949843)0.000:0.000000006)0.965:0.000000006,'EPI_ISL_176029':0.000000006)0.918:0.006345454)0.998:0.007780330)0.907:0.001865219,'EPI_ISL_502275':0.004814005)0.941:0.002006265)0.744:0.000377373,('EPI_ISL_502274':0.004816577,('EPI_ISL_151740':0.001437077,(('EPI_ISL_173731':0.002874905,(('EPI_ISL_502277':0.001555260,('EPI_ISL_223201':0.002863270,'EPI_ISL_223202':0.000000006)0.775:0.001310995)0.924:0.002376458,'EPI_ISL_172827':0.010137345)0.956:0.002555446)0.897:0.001438548,(('EPI_ISL_387736':0.000000006,('EPI_ISL_387735':0.000779724,'EPI_ISL_387737':0.000949293)0.594:0.000003772)0.999:0.006319755,('EPI_ISL_387754':0.000956760,'EPI_ISL_387721':0.000950710)0.983:0.003869920)0.990:0.004332102)0.720:0.000459448)0.974:0.002421332)0.726:0.000465419)0.980:0.002402206,('EPI_ISL_161833':0.001416103,('EPI_ISL_145377':0.000944093,('EPI_ISL_502273':0.000000006,'EPI_ISL_502270':0.000000006)0.998:0.005779754)0.956:0.002415392)1.000:0.004828675)0.786:0.000000006)0.442:0.000489642)0.893:0.001401562,'EPI_ISL_89650':0.000951898)0.770:0.000472217)0.784:0.000476839)0.000:0.000000006,((((('EPI_ISL_145380':0.001427435,((('EPI_ISL_173933':0.000475329,('EPI_ISL_294469':0.001429866,(((('EPI_ISL_169428':0.001438923,'EPI_ISL_179848':0.004333560)0.864:0.000945841,'EPI_ISL_143663':0.001434836)0.787:0.000474681,'EPI_ISL_142922':0.000477193)0.997:0.003837524,'EPI_ISL_173629':0.002384866)0.765:0.000000006)0.778:0.000477882)0.967:0.001909027,('EPI_ISL_134029':0.006245015,(('EPI_ISL_256106':0.004806787,'EPI_ISL_145363':0.000961675)0.739:0.000459420,'EPI_ISL_145384':0.005770642)0.754:0.000481124)0.072:0.000000006)0.000:0.000000006,'EPI_ISL_145362':0.005783137)0.916:0.000950491)0.000:0.000000006,(((((('EPI_ISL_148696':0.001430832,(((('EPI_ISL_142924':0.0,'EPI_ISL_138985':0.0):0.000952785,'EPI_ISL_162879':0.000952680)0.000:0.000000006,'EPI_ISL_142592':0.000475798)0.000:0.000000006,('EPI_ISL_213834':0.001431871,('EPI_ISL_175826':0.000475907,'EPI_ISL_142929':0.000476414)0.805:0.000476404)0.000:0.000000006)0.000:0.000000006)0.956:0.001921306,('EPI_ISL_156315':0.002396134,('EPI_ISL_163709':0.002879545,('EPI_ISL_203684':0.001428659,('EPI_ISL_203708':0.000000006,('EPI_ISL_179849':0.000951242,'EPI_ISL_203709':0.000475094)0.000:0.000000006)0.000:0.000000006)0.890:0.000959966)0.752:0.000463841)0.860:0.000952277)0.971:0.002406717,(((('EPI_ISL_163716':0.002406975,'EPI_ISL_145389':0.002409806)0.739:0.000456564,('EPI_ISL_179844':0.000950228,'EPI_ISL_258551':0.001427893)0.000:0.000000006)0.989:0.002391067,('EPI_ISL_145737':0.000475456,('EPI_ISL_173727':0.001430734,(('EPI_ISL_176134':0.000947440,'EPI_ISL_700915':0.004327358)0.860:0.000958062,'EPI_ISL_176144':0.002383433)0.000:0.000000006)0.800:0.000475262)0.865:0.000958920)0.745:0.000469633,('EPI_ISL_162875':0.000949072,'EPI_ISL_203706':0.002392441)0.949:0.001916941)0.880:0.000950870)0.742:0.000480831,'EPI_ISL_145368':0.003347590)0.749:0.000474736,('EPI_ISL_145379':0.000480124,'EPI_ISL_194249':0.008230744)1.000:0.005308167)0.260:0.001428307,'EPI_ISL_179847':0.000000006)0.420:0.000000052)0.992:0.003805264,'EPI_ISL_129981':0.001954961)0.268:0.000459283,('EPI_ISL_700917':0.015462284,('EPI_ISL_378284':0.0,'EPI_ISL_378628':0.0):0.003510671)0.708:0.000388488)0.973:0.004322320,'EPI_ISL_203683':0.012325702)0.988:0.007345100)0.783:0.000533926)0.947:0.002325728)0.773:0.000475354,'EPI_ISL_234437':0.000473795)0.000:0.000000006,((('EPI_ISL_143131':0.016811797,('EPI_ISL_127665':0.002490373,('EPI_ISL_145369':0.001521543,'EPI_ISL_127663':0.007314299)0.450:0.000963064)0.919:0.002271944)0.994:0.004389706,('EPI_ISL_150424':0.000948195,'EPI_ISL_134198':0.003355448)0.000:0.000000006)0.979:0.002854315,((((('EPI_ISL_179850':0.017171320,(('EPI_ISL_173638':0.006401234,('EPI_ISL_180094':0.000951195,'EPI_ISL_180096':0.001424430)1.000:0.008891041)0.785:0.000816796,('EPI_ISL_102573':0.002380734,'EPI_ISL_250817':0.007236452)0.929:0.001916663)0.751:0.000473920)0.878:0.000946616,('EPI_ISL_102572':0.002864802,(('EPI_ISL_387127':0.000956062,((('EPI_ISL_179839':0.002868560,'EPI_ISL_146179':0.004794977)0.749:0.000627247,('EPI_ISL_142915':0.001923589,('EPI_ISL_173632':0.005408798,'EPI_ISL_397340':0.002862590)0.968:0.003858776)0.801:0.000773348)0.989:0.003850849,(('EPI_ISL_181527':0.000950765,('EPI_ISL_181608':0.0,'EPI_ISL_176443':0.0,'EPI_ISL_182072':0.0):0.000000006)0.999:0.006275334,((('EPI_ISL_387793':0.0,'EPI_ISL_387794':0.0,'EPI_ISL_387795':0.0,'EPI_ISL_387792':0.0,'EPI_ISL_387790':0.0):0.000475378,('EPI_ISL_387786':0.000000006,'EPI_ISL_387758':0.000474936)0.789:0.000475628)1.000:0.009738301,(('EPI_ISL_181526':0.000474766,'EPI_ISL_181524':0.000000006)0.968:0.002375184,('EPI_ISL_181607':0.001919352,('EPI_ISL_192450':0.002887908,'EPI_ISL_192435':0.001516243)1.000:0.007566534)0.917:0.002052548)0.730:0.000487034)0.764:0.000463298)0.908:0.001600283)0.979:0.003207361)0.765:0.000473069,'EPI_ISL_387130':0.002386571)0.778:0.000472399)0.775:0.000483544)0.869:0.000952620,('EPI_ISL_161832':0.000784118,('EPI_ISL_134028':0.003051568,'EPI_ISL_134030':0.001722687)0.949:0.002878116)0.789:0.001123423)0.995:0.003835497,(((((((('EPI_ISL_154157':0.0,'EPI_ISL_266461':0.0,'EPI_ISL_266460':0.0,'EPI_ISL_154156':0.0):0.003413367,'EPI_ISL_146219':0.008757357)0.714:0.000400962,('EPI_ISL_161831':0.001427547,('EPI_ISL_150413':0.008131477,('EPI_ISL_192364':0.004743285,'EPI_ISL_175964':0.007879294)1.000:0.008358233)0.716:0.000566838)0.785:0.000470237)0.000:0.000000006,('EPI_ISL_146254':0.000947888,('EPI_ISL_146247':0.009384610,('EPI_ISL_234444':0.005274544,'EPI_ISL_146267':0.003369342)0.832:0.001417064)0.987:0.004176188)0.000:0.000000006)0.993:0.000000006,((('EPI_ISL_146228':0.007529034,('EPI_ISL_98866':0.005786887,((('EPI_ISL_173634':0.010171914,('EPI_ISL_146268':0.000473510,'EPI_ISL_146244':0.007725034)0.000:0.000000006)0.581:0.000463672,'EPI_ISL_146236':0.004793210)0.954:0.001913760,('EPI_ISL_146265':0.001425936,'EPI_ISL_146222':0.002375804)0.000:0.000000006)0.933:0.001412414)0.856:0.001203252)0.849:0.001904290,'EPI_ISL_98865':0.007479897)0.371:0.000722748,((((('EPI_ISL_146230':0.000475126,'EPI_ISL_146239':0.001422981)0.877:0.000949286,((('EPI_ISL_387796':0.005285733,'EPI_ISL_387765':0.004363256)0.995:0.005305720,('EPI_ISL_175924':0.000520625,'EPI_ISL_175967':0.000000006)1.000:0.012621319)0.000:0.000000006,((('EPI_ISL_179922':0.000499911,'EPI_ISL_176030':0.001597272)0.767:0.000804702,'EPI_ISL_175926':0.002384243)0.996:0.004818301,(('EPI_ISL_175868':0.003104343,('EPI_ISL_175870':0.004153595,'EPI_ISL_175972':0.000958615)0.929:0.002072038)0.976:0.003613265,((('EPI_ISL_175835':0.002856578,'EPI_ISL_151417':0.000474767)0.690:0.000000006,'EPI_ISL_175643':0.000000006)0.920:0.002856698,('EPI_ISL_175929':0.003847385,('EPI_ISL_175931':0.000939223,'EPI_ISL_175977':0.001434846)0.967:0.002415429)0.733:0.000453873)0.748:0.000000006)0.832:0.000932550)0.971:0.002404620)0.765:0.000473533)0.727:0.000431084,(('EPI_ISL_175914':0.000531807,(('EPI_ISL_175923':0.001110265,('EPI_ISL_175974':0.000513314,'EPI_ISL_175979':0.001472313)0.784:0.001241432)0.963:0.003291156,'EPI_ISL_175867':0.007915713)0.000:0.000000006)0.921:0.004568921,(('EPI_ISL_175983':0.003361316,'EPI_ISL_700885':0.009767146)0.981:0.003855590,('EPI_ISL_200609':0.000475162,'EPI_ISL_200608':0.000000006)1.000:0.016808536)0.000:0.000000006)0.995:0.004838626)0.974:0.002420222,('EPI_ISL_146238':0.008037802,'EPI_ISL_146233':0.007465767)0.837:0.001206357)0.740:0.000480782,(((('EPI_ISL_175668':0.000962617,('EPI_ISL_175922':0.003839763,'EPI_ISL_175963':0.002911471)0.998:0.009464199)0.869:0.001301056,(('EPI_ISL_387724':0.002459932,((('EPI_ISL_387318':0.0,'EPI_ISL_387309':0.0):0.002730104,('EPI_ISL_321559':0.001556234,'EPI_ISL_368671':0.005664915)0.988:0.005354541)1.000:0.008684307,('EPI_ISL_387731':0.001403392,(('EPI_ISL_387334':0.000000006,('EPI_ISL_387339':0.000000006,'EPI_ISL_387344':0.000000006)0.000:0.000000006)0.933:0.001919851,('EPI_ISL_387349':0.000473944,'EPI_ISL_387348':0.000000006)0.961:0.002396167)0.997:0.005363431)1.000:0.006486977)0.668:0.000248195)1.000:0.007790679,(('EPI_ISL_181136':0.006332859,'EPI_ISL_387751':0.004830306)0.974:0.003308852,(((('EPI_ISL_234433':0.001428504,'EPI_ISL_200601':0.003854675)0.990:0.004787014,('EPI_ISL_234441':0.001903704,((('EPI_ISL_244959':0.000951208,'EPI_ISL_244960':0.000000006)0.977:0.003396143,(('EPI_ISL_234452':0.002519006,('EPI_ISL_700896':0.017734096,'EPI_ISL_281312':0.001936222)0.986:0.004450657)0.869:0.001394849,'EPI_ISL_699370':0.019358057)0.295:0.000905822)0.961:0.002387147,'EPI_ISL_234440':0.000478159)0.930:0.001425774)0.739:0.000533026)0.977:0.003358730,('EPI_ISL_199098':0.002399235,'EPI_ISL_198879':0.003847154)0.998:0.004422267)0.961:0.002906617,((('EPI_ISL_234458':0.006236700,'EPI_ISL_175649':0.000000006)0.000:0.000000006,'EPI_ISL_175680':0.001424629)0.753:0.000478255,(((('EPI_ISL_192910':0.002517335,'EPI_ISL_699397':0.025078219)0.678:0.000820666,(('EPI_ISL_176276':0.000000006,(('EPI_ISL_159478':0.000474067,('EPI_ISL_176280':0.000949362,'EPI_ISL_192359':0.000948166)0.000:0.000000006)0.544:0.000000006,'EPI_ISL_176197':0.000949229)0.000:0.000000006)0.000:0.000000006,((((('EPI_ISL_699556':0.000000006,(('EPI_ISL_697857':0.007726505,'EPI_ISL_697853':0.000000006)0.955:0.001429663,'EPI_ISL_697860':0.000000006)0.999:0.003825609)0.967:0.002904284,('EPI_ISL_697856':0.001432922,('EPI_ISL_707564':0.0,'EPI_ISL_707558':0.0,'EPI_ISL_707561':0.0,'EPI_ISL_707562':0.0,'EPI_ISL_707565':0.0,'EPI_ISL_707560':0.0,'EPI_ISL_707563':0.0,'EPI_ISL_707557':0.0,'EPI_ISL_699588':0.0):0.003359750)0.983:0.003852938)0.998:0.005314664,((('EPI_ISL_239994':0.004606376,'EPI_ISL_696946':0.008046095)0.746:0.000884365,('EPI_ISL_699360':0.004031298,('EPI_ISL_699293':0.008612498,'EPI_ISL_699290':0.000626651)0.565:0.002849527)0.984:0.004992681)1.000:0.007030072,'EPI_ISL_249128':0.001456462)0.887:0.001427020)0.988:0.003403939,'EPI_ISL_249130':0.000000006)0.837:0.000474020,('EPI_ISL_192383':0.001425213,('EPI_ISL_180092':0.000474312,'EPI_ISL_180097':0.000474444)0.800:0.000474028)0.065:0.000000006)0.000:0.000000006)0.000:0.000000006)0.992:0.003342115,(((((('EPI_ISL_153338':0.000000006,('EPI_ISL_175635':0.000000006,'EPI_ISL_173489':0.000000006)0.865:0.000474282)0.863:0.000474155,((('EPI_ISL_176289':0.0,'EPI_ISL_176298':0.0):0.000949497,('EPI_ISL_192465':0.0,'EPI_ISL_159072':0.0,'EPI_ISL_192416':0.0):0.000000006)0.865:0.000951799,('EPI_ISL_283503':0.0,'EPI_ISL_192360':0.0):0.002383919)0.766:0.000473312)0.000:0.000000006,'EPI_ISL_157703':0.002379204)0.000:0.000000006,('EPI_ISL_175642':0.002380156,((('EPI_ISL_249104':0.000954951,'EPI_ISL_285118':0.001427131)0.933:0.001582652,('EPI_ISL_155815':0.000893983,'EPI_ISL_176369':0.002731416)0.318:0.000682198)0.896:0.001278428,('EPI_ISL_175734':0.001430233,('EPI_ISL_175681':0.000950305,('EPI_ISL_176166':0.000948389,('EPI_ISL_176287':0.000949141,'EPI_ISL_176294':0.000000006)0.785:0.000475910)0.863:0.000947828)0.000:0.000000006)0.941:0.001427454)0.734:0.000000006)0.874:0.000000006)0.000:0.000000006,('EPI_ISL_175833':0.000000006,('EPI_ISL_175731':0.000949458,('EPI_ISL_176190':0.000000006,('EPI_ISL_176307':0.000474344,('EPI_ISL_176270':0.0,'EPI_ISL_176271':0.0):0.000474344)0.000:0.000000006)0.000:0.000000006)0.962:0.001427440)0.951:0.001424740)0.000:0.000000006,('EPI_ISL_154827':0.000949061,'EPI_ISL_192397':0.002380129)0.000:0.000000006)0.000:0.000000006)0.743:0.000000052,'EPI_ISL_175640':0.000000006)0.822:0.000470960)0.999:0.005739470)0.920:0.001902899)0.758:0.000503893)0.937:0.001928286)0.946:0.001925951,((((('EPI_ISL_387743':0.001914611,('EPI_ISL_387757':0.002691662,('EPI_ISL_387749':0.001695419,('EPI_ISL_387788':0.000000006,'EPI_ISL_387787':0.000000006)0.970:0.004769671)0.579:0.000000006)0.890:0.000000006)0.998:0.006340547,((('EPI_ISL_321562':0.000000006,'EPI_ISL_321560':0.000472675)0.859:0.000923346,(('EPI_ISL_387311':0.0,'EPI_ISL_387324':0.0):0.000000006,('EPI_ISL_387326':0.000000006,('EPI_ISL_387368':0.0,'EPI_ISL_387369':0.0,'EPI_ISL_387363':0.0,'EPI_ISL_387365':0.0,'EPI_ISL_387366':0.0,'EPI_ISL_387364':0.0,'EPI_ISL_387367':0.0,'EPI_ISL_387350':0.0):0.000473141)0.747:0.000000052)0.976:0.002888938)0.992:0.005981330,(('EPI_ISL_321514':0.000000006,('EPI_ISL_321515':0.001418813,('EPI_ISL_321540':0.000474260,('EPI_ISL_321511':0.000000006,'EPI_ISL_321508':0.000949293)0.000:0.000000006)1.000:0.009739584)0.967:0.003362253)0.995:0.005661402,((('EPI_ISL_321558':0.003325406,('EPI_ISL_321541':0.000000006,(('EPI_ISL_321551':0.0,'EPI_ISL_321553':0.0,'EPI_ISL_321552':0.0,'EPI_ISL_321548':0.0,'EPI_ISL_321550':0.0):0.002379247,('EPI_ISL_321538':0.000945972,'EPI_ISL_321542':0.000945528)0.000:0.000000006)0.000:0.000000006)0.000:0.000000006)0.898:0.000947470,('EPI_ISL_321536':0.000472778,(('EPI_ISL_321530':0.000947108,'EPI_ISL_321529':0.000000006)0.000:0.000000006,'EPI_ISL_321531':0.004782221)0.897:0.000947937)0.757:0.000473225)0.785:0.000473169,('EPI_ISL_321518':0.003823360,('EPI_ISL_321526':0.001422617,('EPI_ISL_321520':0.000948290,('EPI_ISL_321534':0.000000006,'EPI_ISL_327637':0.024029155)0.825:0.000472222)0.759:0.000477841)0.918:0.001434747)0.727:0.000463220)0.854:0.001073038)0.107:0.002377668)1.000:0.011668968)0.823:0.000981165,'EPI_ISL_224910':0.017154406)0.766:0.000469709,'EPI_ISL_142872':0.005270184)0.739:0.000492604,('EPI_ISL_387738':0.0,'EPI_ISL_387739':0.0):0.014102036)0.982:0.003354856)0.924:0.001909728,'EPI_ISL_146229':0.008718011)0.945:0.002377861)0.883:0.000947323)0.000:0.000000006)0.430:0.000000006,'EPI_ISL_146226':0.011150796)0.953:0.002296768,(('EPI_ISL_700908':0.024491913,('EPI_ISL_700902':0.009814337,'EPI_ISL_700884':0.012957779)1.000:0.009711736)0.735:0.003523422,'EPI_ISL_175669':0.000000006)0.397:0.002852212)0.956:0.002473344,'EPI_ISL_146255':0.005266646)0.000:0.000000006)0.025:0.000472795,'EPI_ISL_179921':0.000000006)0.761:0.000000052)0.000:0.000000006)0.000:0.000000006)0.752:0.000630765)0.875:0.010218242)0.862:0.026606872)0.435:0.010304079)0.966:0.014337404)0.973:0.013710318)0.074:0.007936126,(('EPI_ISL_131251':0.023931887,('EPI_ISL_253031':0.041458278,('EPI_ISL_203729':0.027418997,((('EPI_ISL_378627':0.000953885,(('EPI_ISL_376084':0.001911689,('EPI_ISL_151134':0.002448750,(('EPI_ISL_203730':0.0,'EPI_ISL_203754':0.0):0.004321233,'EPI_ISL_393329':0.000000006)1.000:0.005853697)0.745:0.000426026)0.000:0.000000006,'EPI_ISL_376085':0.003356705)0.872:0.000955986)0.949:0.001931870,(('EPI_ISL_203756':0.000000006,(('EPI_ISL_203728':0.000000006,'EPI_ISL_203755':0.000477172)0.997:0.003846421,'EPI_ISL_154130':0.000476882)0.000:0.000000006)0.000:0.000000006,(((('EPI_ISL_329288':0.001435477,((((((('EPI_ISL_229204':0.000000006,'EPI_ISL_229202':0.000477410)0.922:0.001608355,(('EPI_ISL_229194':0.000000006,'EPI_ISL_223937':0.000478250)0.990:0.003674573,('EPI_ISL_205864':0.000000006,('EPI_ISL_229188':0.0,'EPI_ISL_229193':0.0):0.000000006)0.910:0.001610918)0.400:0.000482909)0.969:0.002224158,'EPI_ISL_329247':0.003360244)0.000:0.000000006,((('EPI_ISL_397366':0.003855221,('EPI_ISL_329250':0.000478451,('EPI_ISL_329236':0.001435983,'EPI_ISL_329219':0.000000006)0.774:0.000476664)0.863:0.000957740)0.977:0.002921458,('EPI_ISL_305601':0.002396622,'EPI_ISL_305602':0.001440791)0.991:0.003402742)0.726:0.000451092,('EPI_ISL_223936':0.000476939,'EPI_ISL_329300':0.000000006)0.000:0.000000006)0.839:0.000476865)0.000:0.000000006,'EPI_ISL_229200':0.002875767)0.000:0.000000006,(('EPI_ISL_229196':0.000954144,('EPI_ISL_229206':0.0,'EPI_ISL_229207':0.0):0.003361527)0.740:0.000479150,'EPI_ISL_329226':0.000955000)0.000:0.000000006)0.000:0.000000006,'EPI_ISL_329304':0.001001947)0.872:0.002667540)0.201:0.002643242,(('EPI_ISL_229210':0.002880371,'EPI_ISL_224757':0.007281552)0.000:0.000000006,(('EPI_ISL_329217':0.000000006,('EPI_ISL_229176':0.000477891,'EPI_ISL_329307':0.000478562)0.787:0.000479054)0.000:0.000000052,'EPI_ISL_329225':0.000000006)0.556:0.000957797)0.989:0.002880159)0.840:0.000000006,(('EPI_ISL_221346':0.000474756,('EPI_ISL_221347':0.000476763,'EPI_ISL_221348':0.000000006)0.865:0.000958182)0.989:0.002878992,('EPI_ISL_201010':0.003879716,(('EPI_ISL_201001':0.000476581,(('EPI_ISL_201002':0.0,'EPI_ISL_201003':0.0):0.000000006,('EPI_ISL_201008':0.0,'EPI_ISL_201006':0.0,'EPI_ISL_201005':0.0,'EPI_ISL_201009':0.0,'EPI_ISL_201004':0.0,'EPI_ISL_201007':0.0):0.000476570)0.000:0.000000006)0.982:0.002392796,((('EPI_ISL_171296':0.000476995,'EPI_ISL_171186':0.000477058)0.000:0.000000006,('EPI_ISL_171165':0.0,'EPI_ISL_171141':0.0):0.000000006)0.954:0.000000006,'EPI_ISL_171121':0.000477104)0.000:0.000000006)0.919:0.001910090)0.986:0.004351613)0.000:0.000000006)0.000:0.000000006,('EPI_ISL_217024':0.003372233,('EPI_ISL_221351':0.006285378,('EPI_ISL_182745':0.001915273,('EPI_ISL_182747':0.000000006,('EPI_ISL_182748':0.000477279,'EPI_ISL_221350':0.000477170)0.000:0.000000006)0.824:0.000478876)0.601:0.000000006)0.275:0.000474893)0.892:0.000959508)1.000:0.003357653)0.999:0.006307669)0.736:0.000634112,(((((('EPI_ISL_136184':0.000966189,'EPI_ISL_170542':0.000950110)0.996:0.004362795,((('EPI_ISL_96858':0.005573180,(((('EPI_ISL_136158':0.001909994,('EPI_ISL_136164':0.002873044,(('EPI_ISL_96861':0.0,'EPI_ISL_96864':0.0):0.000956164,'EPI_ISL_188545':0.002913349)0.779:0.000472424)0.437:0.000479715)0.000:0.000000006,('EPI_ISL_170552':0.000000006,('EPI_ISL_94673':0.000000006,'EPI_ISL_136207':0.000000006)0.817:0.000475833)0.954:0.000952937)0.894:0.001179191,((('EPI_ISL_25695':0.002226095,'EPI_ISL_25698':0.001890221)0.953:0.002595347,(('EPI_ISL_25701':0.000475407,'EPI_ISL_25700':0.001430467)0.000:0.000000006,('EPI_ISL_25699':0.000000006,'EPI_ISL_73308':0.006281769)0.428:0.000475418)0.000:0.000000006)1.000:0.005577406,((((('EPI_ISL_94676':0.003347922,('EPI_ISL_136198':0.005357081,('EPI_ISL_136213':0.003368023,('EPI_ISL_136302':0.000475638,'EPI_ISL_136320':0.000000006)0.945:0.001917068)0.995:0.003876876)0.027:0.000444097)0.713:0.000000006,(('EPI_ISL_100262':0.000000006,'EPI_ISL_136163':0.001907878)0.704:0.000468640,('EPI_ISL_170553':0.002872620,('EPI_ISL_143941':0.006282486,('EPI_ISL_136153':0.001890418,((('EPI_ISL_136203':0.002864954,(('EPI_ISL_245297':0.004850960,('EPI_ISL_245264':0.002388716,(('EPI_ISL_166645':0.003822036,'EPI_ISL_166647':0.005763444)0.000:0.000000006,(((('EPI_ISL_162425':0.004314168,(('EPI_ISL_195245':0.000474327,'EPI_ISL_191956':0.000476402)0.908:0.000952492,'EPI_ISL_224904':0.000951253)0.000:0.000000006)0.948:0.000951258,((('EPI_ISL_166638':0.000475504,'EPI_ISL_162419':0.002388866)0.000:0.000000006,'EPI_ISL_166653':0.001428892)0.839:0.000475289,'EPI_ISL_150014':0.000000006)0.000:0.000000006)0.848:0.000475143,('EPI_ISL_166636':0.0,'EPI_ISL_166637':0.0):0.000475106)0.000:0.000000006,('EPI_ISL_162421':0.001910716,('EPI_ISL_162424':0.004331822,'EPI_ISL_150015':0.000952009)0.751:0.000474509)0.975:0.002394314)0.819:0.000474989)0.883:0.000953278)0.954:0.002422265)0.951:0.002373191,('EPI_ISL_136218':0.000953098,'EPI_ISL_136129':0.000475439)0.939:0.001432382)0.000:0.000000006)0.000:0.000000006,'EPI_ISL_170545':0.003828989)0.771:0.000470468,'EPI_ISL_170539':0.001914724)0.929:0.001466848)0.803:0.000962664)0.755:0.000489184)0.000:0.000000006)0.544:0.000952544)0.713:0.000483711,(('EPI_ISL_136160':0.003365469,'EPI_ISL_136298':0.004823222)0.901:0.001440226,('EPI_ISL_165438':0.000474915,'EPI_ISL_136211':0.000958635)1.000:0.005297477)0.000:0.000000006)0.812:0.000478266,(('EPI_ISL_136239':0.001920435,'EPI_ISL_136242':0.001918535)0.998:0.005892019,'EPI_ISL_100261':0.003446640)0.741:0.000399197)0.872:0.000956993,((((((('EPI_ISL_157902':0.006949231,(('EPI_ISL_157906':0.002417307,('EPI_ISL_208842':0.004565837,('EPI_ISL_257017':0.006093271,'EPI_ISL_257018':0.007688226)0.893:0.001853931)0.990:0.004187549)0.733:0.000276786,('EPI_ISL_257010':0.002534949,'EPI_ISL_257005':0.001939310)0.999:0.006396764)0.874:0.000978792)0.740:0.000448771,(('EPI_ISL_257013':0.006319534,'EPI_ISL_257006':0.003779555)0.728:0.000561983,('EPI_ISL_257011':0.003880905,'EPI_ISL_257009':0.002412886)0.906:0.001435999)0.983:0.003074980)0.996:0.005166242,(('EPI_ISL_103064':0.0,'EPI_ISL_146879':0.0,'EPI_ISL_103061':0.0):0.001937535,'EPI_ISL_157929':0.006296761)0.741:0.000452330)0.000:0.000000006,((('EPI_ISL_141260':0.000000006,('EPI_ISL_141259':0.000475886,'EPI_ISL_141261':0.000000006)0.704:0.000000052)0.208:0.000475872,'EPI_ISL_141276':0.000952571)0.000:0.000000006,('EPI_ISL_141262':0.000000006,((('EPI_ISL_141275':0.000474908,'EPI_ISL_103722':0.000954186)0.889:0.000954668,'EPI_ISL_103033':0.000961966)0.810:0.000000006,'EPI_ISL_157943':0.003356132)0.749:0.000000006)0.000:0.000000006)1.000:0.000000006)0.000:0.000000006,('EPI_ISL_141269':0.002387372,(((((('EPI_ISL_141289':0.003364164,((('EPI_ISL_177714':0.000475778,'EPI_ISL_195597':0.000000006)0.605:0.000952724,('EPI_ISL_195601':0.000475731,'EPI_ISL_195599':0.000952720)0.764:0.000478428)0.977:0.002879772,(('EPI_ISL_195598':0.000000006,'EPI_ISL_195641':0.002390089)0.972:0.001909841,('EPI_ISL_177713':0.001431484,('EPI_ISL_195635':0.000000006,'EPI_ISL_170531':0.000476520)0.896:0.000476844)0.000:0.000000006)0.942:0.001921905)0.892:0.001439455)0.755:0.000471698,('EPI_ISL_157907':0.009724444,'EPI_ISL_157938':0.007743547)0.734:0.000476488)0.943:0.001431209,'EPI_ISL_141283':0.002878889)0.742:0.000000006,('EPI_ISL_103705':0.000000006,('EPI_ISL_195600':0.004811511,'EPI_ISL_103720':0.000470946)0.768:0.000481783)0.000:0.000000006)0.000:0.000000006,(('EPI_ISL_141281':0.001930256,'EPI_ISL_141290':0.003862219)0.744:0.000457438,'EPI_ISL_141263':0.001428527)0.000:0.000000006)0.000:0.000000006,'EPI_ISL_141274':0.001907032)0.000:0.000000006)0.860:0.000475684)1.000:0.007734761,'EPI_ISL_169392':0.004800630)0.000:0.000000006,'EPI_ISL_80633':0.000953019)0.959:0.001912524)0.829:0.001175299)0.996:0.005813474)0.608:0.000251147,((('EPI_ISL_255850':0.006832514,(('EPI_ISL_277041':0.002020259,'EPI_ISL_277040':0.000373563)0.999:0.010212622,(('EPI_ISL_244486':0.002389372,((('EPI_ISL_504006':0.003859549,('EPI_ISL_179645':0.001432483,('EPI_ISL_177761':0.0,'EPI_ISL_163493':0.0):0.000000006)0.742:0.000460739)0.975:0.002891838,'EPI_ISL_173482':0.000953069)0.000:0.000000006,(((((('EPI_ISL_244488':0.000476711,('EPI_ISL_200277':0.006352631,('EPI_ISL_199083':0.000000006,'EPI_ISL_199065':0.001430056)0.990:0.004373050)0.847:0.000925194)0.000:0.000000006,('EPI_ISL_198909':0.003365097,('EPI_ISL_198863':0.000000006,'EPI_ISL_200272':0.006292984)0.854:0.000959234)0.919:0.001434761)0.000:0.000000006,'EPI_ISL_244511':0.003361562)0.983:0.002880836,('EPI_ISL_198782':0.000954996,'EPI_ISL_177762':0.000477075)0.883:0.000954083)0.879:0.000959550,('EPI_ISL_179644':0.000966645,(('EPI_ISL_198822':0.0,'EPI_ISL_198816':0.0,'EPI_ISL_234376':0.0,'EPI_ISL_217939':0.0,'EPI_ISL_234377':0.0):0.000000006,'EPI_ISL_198917':0.000476263)0.806:0.000000006)0.979:0.002389739)0.000:0.000000006,'EPI_ISL_182061':0.001911427)0.000:0.000000006)0.000:0.000000006)0.944:0.002324869,'EPI_ISL_203735':0.011289759)0.747:0.000557587)0.876:0.002003904)0.976:0.004311335,(('EPI_ISL_136130':0.000957225,'EPI_ISL_245250':0.002878644)0.759:0.000475707,(((('EPI_ISL_208833':0.003330338,(((((('EPI_ISL_198767':0.000475057,('EPI_ISL_181668':0.000474967,('EPI_ISL_182086':0.000475494,'EPI_ISL_182062':0.000474751)0.783:0.000475666)0.464:0.000000006)0.000:0.000000006,(('EPI_ISL_206569':0.000000006,('EPI_ISL_199211':0.013763429,('EPI_ISL_278026':0.004974781,(('EPI_ISL_200252':0.000474228,'EPI_ISL_205964':0.004795602)0.000:0.000000006,((((('EPI_ISL_502204':0.011997615,((((((('EPI_ISL_697411':0.002384534,((('EPI_ISL_698065':0.0,'EPI_ISL_698061':0.0):0.000000006,'EPI_ISL_698064':0.000000006)0.989:0.002865608,('EPI_ISL_698062':0.000000006,'EPI_ISL_698066':0.000000006)0.911:0.000950401)0.000:0.000000006)0.991:0.003879314,'EPI_ISL_505804':0.010217205)0.652:0.000564360,('EPI_ISL_707420':0.003044906,'EPI_ISL_697986':0.005731793)0.963:0.005909559)0.807:0.000861871,(('EPI_ISL_697993':0.0,'EPI_ISL_697992':0.0):0.004796173,'EPI_ISL_707524':0.005281297)0.000:0.000000006)0.447:0.000000006,('EPI_ISL_707482':0.000477120,('EPI_ISL_698049':0.0,'EPI_ISL_698050':0.0):0.000000006)1.000:0.005779005)0.767:0.000946666,'EPI_ISL_707373':0.003857456)0.984:0.003614790,(((('EPI_ISL_697900':0.000000006,'EPI_ISL_698067':0.000000006)0.999:0.005750862,(('EPI_ISL_14174522':0.001438214,'EPI_ISL_368368':0.005278175)0.741:0.000464123,(('EPI_ISL_697894':0.000479254,'EPI_ISL_697896':0.000469124)0.999:0.004786970,('EPI_ISL_707484':0.0,'EPI_ISL_698056':0.0):0.003335903)0.000:0.000000006)0.000:0.000000006)0.996:0.003346330,('EPI_ISL_698071':0.003900256,('EPI_ISL_698003':0.001908381,(('EPI_ISL_707526':0.0,'EPI_ISL_707523':0.0,'EPI_ISL_699429':0.0):0.000000006,'EPI_ISL_696689':0.000950935)0.993:0.002868366)0.850:0.000000006)0.931:0.001912055)0.180:0.000471831,(('EPI_ISL_707465':0.002961319,'EPI_ISL_697981':0.008327625)0.738:0.000388582,((('EPI_ISL_418178':0.0,'EPI_ISL_418179':0.0,'EPI_ISL_418172':0.0,'EPI_ISL_418173':0.0,'EPI_ISL_418170':0.0,'EPI_ISL_418174':0.0,'EPI_ISL_418181':0.0,'EPI_ISL_418175':0.0,'EPI_ISL_418177':0.0,'EPI_ISL_418169':0.0):0.003519457,('EPI_ISL_4071622':0.001038609,'EPI_ISL_707016':0.001350908)0.833:0.001378051)1.000:0.008740689,((((('EPI_ISL_14174187':0.000000006,'EPI_ISL_14174436':0.000475268)1.000:0.006247396,'EPI_ISL_502206':0.003346356)0.000:0.000000006,('EPI_ISL_707501':0.001428013,('EPI_ISL_14174476':0.000960355,'EPI_ISL_14174437':0.000944513)1.000:0.006288157)0.000:0.000000006)0.000:0.000000006,(('EPI_ISL_502208':0.001918899,('EPI_ISL_14174306':0.000951201,'EPI_ISL_14174523':0.000000006)0.973:0.002395974)0.741:0.000435908,'EPI_ISL_315237':0.019367554)0.859:0.000985155)0.821:0.000475761,(('EPI_ISL_502202':0.000000006,(('EPI_ISL_698030':0.001903783,(('EPI_ISL_707573':0.0,'EPI_ISL_698019':0.0):0.000000006,'EPI_ISL_698016':0.000000006)0.000:0.000000006)0.991:0.003356904,'EPI_ISL_833248':0.001429124)0.322:0.001915764)0.932:0.001427724,(('EPI_ISL_707667':0.000000006,'EPI_ISL_697973':0.000475375)0.781:0.000477590,('EPI_ISL_697971':0.001787802,'EPI_ISL_697976':0.000000006)0.767:0.000593746)0.934:0.001431146)0.768:0.000479199)0.735:0.000435665)0.978:0.003400403)0.305:0.000000006)0.748:0.000717355)0.923:0.002423338)0.984:0.004647393,'EPI_ISL_266823':0.007743419)0.902:0.001460505,'EPI_ISL_707480':0.011166040)0.000:0.000000006,(('EPI_ISL_244524':0.001432761,('EPI_ISL_253029':0.001921950,('EPI_ISL_282396':0.001426343,('EPI_ISL_255491':0.000000006,'EPI_ISL_255389':0.000474728)0.000:0.000000006)0.000:0.000000006)0.748:0.000471658)0.941:0.001434208,('EPI_ISL_255845':0.003359032,('EPI_ISL_255433':0.0,'EPI_ISL_255428':0.0):0.000949378)0.920:0.001434065)0.000:0.000000006)0.732:0.000000006,('EPI_ISL_272740':0.002754241,('EPI_ISL_244535':0.001549296,'EPI_ISL_244536':0.002747648)0.813:0.000959756)0.482:0.001066639)0.950:0.002382069)0.736:0.000293194)0.943:0.002886133)0.977:0.004058337)0.829:0.000474932,('EPI_ISL_234679':0.005909369,('EPI_ISL_203749':0.001916486,('EPI_ISL_203747':0.000526952,('EPI_ISL_203748':0.000526885,'EPI_ISL_203740':0.001377699)0.398:0.000475578)0.932:0.001854257)0.999:0.008363617)0.781:0.000822564)0.000:0.000000006)1.000:0.000000006,('EPI_ISL_205962':0.0,'EPI_ISL_168385':0.0):0.000000006)0.000:0.000000006,('EPI_ISL_199460':0.004813408,(('EPI_ISL_201356':0.008218326,((((('EPI_ISL_199423':0.002384761,('EPI_ISL_200430':0.017959592,('EPI_ISL_255746':0.000475141,('EPI_ISL_255743':0.000000006,'EPI_ISL_255703':0.000475120)0.000:0.000000006)0.988:0.004406966)0.794:0.000868016)0.798:0.000476852,(('EPI_ISL_255876':0.000000006,(('EPI_ISL_255839':0.0,'EPI_ISL_255422':0.0,'EPI_ISL_255426':0.0,'EPI_ISL_255425':0.0,'EPI_ISL_255424':0.0):0.000000006,('EPI_ISL_255884':0.000000006,'EPI_ISL_255844':0.000476911)0.835:0.000475762)0.869:0.000475834)1.000:0.007234409,((('EPI_ISL_255563':0.0,'EPI_ISL_255587':0.0):0.000473582,('EPI_ISL_255416':0.000473802,('EPI_ISL_255414':0.0,'EPI_ISL_255420':0.0,'EPI_ISL_255417':0.0):0.000000006)0.000:0.000000006)0.996:0.006058534,('EPI_ISL_255529':0.001726021,'EPI_ISL_255489':0.002099642)0.991:0.004876218)0.767:0.000662408)0.754:0.000473438)0.000:0.000000006,('EPI_ISL_199290':0.002382418,('EPI_ISL_309200':0.003393891,('EPI_ISL_255822':0.001449008,'EPI_ISL_4031450':0.010722992)0.736:0.000425677)1.000:0.006798536)0.000:0.000000006)0.000:0.000000006,('EPI_ISL_181127':0.000952905,('EPI_ISL_200268':0.000000006,'EPI_ISL_200391':0.005805223)0.883:0.001428533)0.963:0.001911471)0.825:0.000475521,('EPI_ISL_200822':0.003826165,(((('EPI_ISL_199109':0.0,'EPI_ISL_199036':0.0):0.000000006,'EPI_ISL_200283':0.002392069)0.810:0.000474175,('EPI_ISL_218205':0.000000006,'EPI_ISL_218202':0.000474504)0.804:0.000475317)0.732:0.000478931,'EPI_ISL_200431':0.001430814)0.999:0.004788368)0.000:0.000000006)0.000:0.000000006)0.905:0.000947869,(('EPI_ISL_175335':0.0,'EPI_ISL_219828':0.0,'EPI_ISL_255890':0.0,'EPI_ISL_255467':0.0):0.001429864,('EPI_ISL_199180':0.000952767,'EPI_ISL_199220':0.003361061)0.981:0.003357305)0.000:0.000000006)0.810:0.000969181)0.881:0.000946414)0.810:0.000475143,(('EPI_ISL_198765':0.000000006,('EPI_ISL_208839':0.001572761,(('EPI_ISL_205117':0.0,'EPI_ISL_205118':0.0):0.001929547,(('EPI_ISL_205138':0.0,'EPI_ISL_205137':0.0):0.000000006,('EPI_ISL_205139':0.0,'EPI_ISL_205140':0.0):0.001430279)0.503:0.001419413)0.986:0.003244416)0.969:0.003368744)0.780:0.000396772,('EPI_ISL_283704':0.000933209,('EPI_ISL_283702':0.004352802,('EPI_ISL_283967':0.004367451,'EPI_ISL_283966':0.000000006)0.711:0.000000006)0.136:0.004835375)1.000:0.008458247)0.765:0.000555664)0.805:0.000475158,(((((('EPI_ISL_295497':0.000000006,(((('EPI_ISL_295500':0.000459852,'EPI_ISL_707582':0.013214779)0.082:0.000977785,'EPI_ISL_297325':0.000466577)0.797:0.000484255,'EPI_ISL_295521':0.000000006)0.877:0.000951221,'EPI_ISL_297326':0.000475676)0.787:0.000474527)0.973:0.001426564,'EPI_ISL_295503':0.000000006)0.994:0.004873494,'EPI_ISL_181666':0.005371722)0.730:0.000400538,('EPI_ISL_217025':0.003828991,((('EPI_ISL_255470':0.001906438,('EPI_ISL_255492':0.001907048,('EPI_ISL_255774':0.002881816,'EPI_ISL_255469':0.001916025)0.918:0.001418349)0.770:0.000476005)0.921:0.000952048,'EPI_ISL_196100':0.003375021)0.000:0.000000006,'EPI_ISL_196101':0.000000006)0.949:0.000951081)0.000:0.000000006)0.000:0.000000006,((('EPI_ISL_282395':0.004861667,('EPI_ISL_255754':0.000000006,'EPI_ISL_255747':0.001905018)0.941:0.002350492)0.998:0.005718920,('EPI_ISL_205120':0.003965558,('EPI_ISL_201371':0.004536582,('EPI_ISL_390452':0.0,'EPI_ISL_393519':0.0):0.010834449)0.681:0.002126617)0.762:0.001015394)0.983:0.003081031,'EPI_ISL_182060':0.001443806)0.778:0.000464022)0.000:0.000000006,'EPI_ISL_182066':0.000000006)0.000:0.000000006)0.769:0.000492951)0.868:0.001481102,'EPI_ISL_203741':0.014838612)0.919:0.001979662,((('EPI_ISL_259927':0.001431407,(('EPI_ISL_205963':0.002879284,('EPI_ISL_179651':0.000475410,'EPI_ISL_179653':0.001435247)0.750:0.000473676)0.876:0.000965087,('EPI_ISL_205856':0.005875331,'EPI_ISL_503036':0.000439206)0.988:0.003887634)0.748:0.000472811)0.000:0.000000006,('EPI_ISL_237947':0.008351923,'EPI_ISL_4061544':0.005810914)0.999:0.007373866)0.698:0.000000006,('EPI_ISL_234671':0.000951268,'EPI_ISL_234670':0.000960561)0.975:0.002396676)0.794:0.001054438)0.747:0.000359613,(('EPI_ISL_255824':0.001183264,'EPI_ISL_221745':0.000408312)0.959:0.002567319,('EPI_ISL_255853':0.002233280,'EPI_ISL_277042':0.002569489)0.249:0.000955950)0.989:0.004046606)0.925:0.001455218)0.892:0.001385030)0.870:0.001027110,'EPI_ISL_121190':0.000473362)1.000:0.006293664)0.558:0.000687192)0.543:0.000568428,('EPI_ISL_136200':0.000962464,('EPI_ISL_136103':0.000000006,'EPI_ISL_136172':0.001437439)0.923:0.001439755)1.000:0.007434823)0.362:0.000679385,'EPI_ISL_243347':0.007948502)0.979:0.002889042)0.712:0.000459343,('EPI_ISL_143949':0.002402566,('EPI_ISL_158780':0.001432441,'EPI_ISL_158782':0.000000006)0.746:0.001435470)0.923:0.001446813)0.742:0.000475443,'EPI_ISL_170538':0.002401077)0.985:0.002397459,('EPI_ISL_266791':0.015554605,('EPI_ISL_368672':0.009414535,('EPI_ISL_400714':0.001430000,('EPI_ISL_332149':0.003355121,('EPI_ISL_400769':0.000000006,(('EPI_ISL_400721':0.000477280,('EPI_ISL_400725':0.000475980,'EPI_ISL_400710':0.001430593)0.728:0.000477782)0.999:0.004320633,'EPI_ISL_400720':0.002871154)0.000:0.000000006)0.000:0.000000006)0.929:0.001443495)0.827:0.001318853)0.992:0.005391659)0.996:0.006983912)0.000:0.000000006,(((('EPI_ISL_170548':0.003839191,('EPI_ISL_170547':0.004326384,('EPI_ISL_136193':0.000476128,('EPI_ISL_136190':0.001431524,((('EPI_ISL_245179':0.006771187,(('EPI_ISL_245210':0.000476917,'EPI_ISL_224907':0.005290950)0.890:0.000954959,(((('EPI_ISL_321135':0.001688947,'EPI_ISL_321126':0.002630329)0.969:0.002909294,('EPI_ISL_321125':0.002400416,('EPI_ISL_321127':0.001437565,('EPI_ISL_321139':0.002429184,'EPI_ISL_321100':0.003924420)0.910:0.001428469)0.000:0.000000006)0.978:0.003153631)0.949:0.002650326,(('EPI_ISL_321134':0.003416367,'EPI_ISL_321122':0.007315246)0.893:0.001403616,('EPI_ISL_321119':0.001494153,(('EPI_ISL_391087':0.001882463,'EPI_ISL_391094':0.005832838)0.994:0.005871109,('EPI_ISL_321141':0.000957105,'EPI_ISL_321140':0.001433246)0.922:0.001942226)0.995:0.004376383)0.956:0.002845669)0.732:0.000470283)0.880:0.000959182,(('EPI_ISL_321109':0.003380991,'EPI_ISL_245215':0.002904917)0.905:0.001430158,('EPI_ISL_245194':0.000452480,(('EPI_ISL_321107':0.0,'EPI_ISL_321106':0.0):0.004840144,('EPI_ISL_391090':0.013413069,('EPI_ISL_256528':0.000000006,'EPI_ISL_256525':0.000000006)0.944:0.002895390)0.943:0.002892398)0.986:0.003412741)0.974:0.002913583)0.765:0.000469487)0.000:0.000000006)0.787:0.000470269)0.750:0.000483353,(('EPI_ISL_191954':0.002407749,('EPI_ISL_321121':0.001931695,('EPI_ISL_327635':0.003843403,('EPI_ISL_321130':0.002933253,'EPI_ISL_321120':0.004858904)0.739:0.000424100)0.756:0.000465287)0.996:0.004880046)0.915:0.001910408,'EPI_ISL_198764':0.002874517)0.000:0.000000006)0.937:0.000953997,'EPI_ISL_170544':0.000000006)0.920:0.000476261)0.000:0.000000006)0.000:0.000000006)0.907:0.000476502)0.728:0.000000006,('EPI_ISL_245171':0.007729849,'EPI_ISL_245268':0.006268914)0.000:0.000000006)0.000:0.000000006,(((('EPI_ISL_245227':0.004322706,(('EPI_ISL_224903':0.001912163,(('EPI_ISL_224899':0.001434132,'EPI_ISL_224900':0.000476868)0.354:0.000000006,('EPI_ISL_224898':0.0,'EPI_ISL_224902':0.0):0.000000006)0.739:0.000000006)0.854:0.000954323,'EPI_ISL_224905':0.002900786)0.000:0.000000006)0.000:0.000000006,(('EPI_ISL_255154':0.002883545,('EPI_ISL_198774':0.000953281,('EPI_ISL_245221':0.001911511,'EPI_ISL_245140':0.004320928)0.000:0.000000006)0.732:0.000470981)0.945:0.001938010,'EPI_ISL_321142':0.013292534)0.827:0.000945236)0.995:0.002872971,('EPI_ISL_245231':0.007480781,('EPI_ISL_337526':0.004398890,('EPI_ISL_13294855':0.001920537,('EPI_ISL_368791':0.0,'EPI_ISL_368788':0.0):0.002408444)0.875:0.001402913)1.000:0.014103204)0.919:0.002743949)0.695:0.000000006,'EPI_ISL_245271':0.000954630)0.909:0.000955840)0.750:0.000478379,'EPI_ISL_170555':0.001433535)0.931:0.001435681)0.880:0.001278680)1.000:0.019695042)0.999:0.014718314)0.980:0.008470896)0.989:0.013109571,'EPI_ISL_397402':0.044480041)0.514:0.006905858)1.000:0.027749869,'EPI_ISL_97286':0.018215869)0.094:0.003455782,(('EPI_ISL_76305':0.001121628,('EPI_ISL_76306':0.000353912,'EPI_ISL_112551':0.012448831)0.841:0.001413352)1.000:0.030749623,('EPI_ISL_119075':0.011256605,'EPI_ISL_76407':0.011602500)1.000:0.013246064)0.588:0.001524567)0.853:0.001947980,('EPI_ISL_3898':0.000465700,('EPI_ISL_3895':0.014888561,((('EPI_ISL_1909':0.000967008,'EPI_ISL_1254':0.010683990)0.736:0.000456509,('EPI_ISL_3906':0.007699952,('EPI_ISL_3902':0.008673476,('EPI_ISL_3903':0.001898841,'EPI_ISL_15609':0.004295131)0.402:0.000000006)0.000:0.000000006)0.894:0.000951474)0.973:0.002957560,(('EPI_ISL_3057':0.003356860,('EPI_ISL_3334':0.001902009,'EPI_ISL_3899':0.006213482)0.187:0.000000006)0.992:0.003432591,('EPI_ISL_68393':0.001504717,('EPI_ISL_3905':0.005622717,'EPI_ISL_3050':0.001434455)0.776:0.000510287)0.445:0.000453627)0.952:0.002721747)0.345:0.000839802)1.000:0.008774951)0.952:0.003789962)0.908:0.002178519,((('EPI_ISL_76406':0.014218206,'EPI_ISL_146342':0.013799760)0.857:0.001944988,(('EPI_ISL_76414':0.011878937,('EPI_ISL_119129':0.000478951,'EPI_ISL_146341':0.000473638)0.990:0.005884672)0.993:0.006290074,((('EPI_ISL_76446':0.009476495,('EPI_ISL_76355':0.0,'EPI_ISL_76354':0.0):0.008327272)0.721:0.000765186,('EPI_ISL_76351':0.010224092,'EPI_ISL_76322':0.016582251)0.767:0.001289068)0.992:0.005663222,(('EPI_ISL_112583':0.008070596,(('EPI_ISL_237992':0.000479310,'EPI_ISL_267868':0.000000006)0.994:0.008591318,(((('EPI_ISL_707403':0.0,'EPI_ISL_707402':0.0,'EPI_ISL_707404':0.0):0.001442080,('EPI_ISL_707393':0.0,'EPI_ISL_707412':0.0):0.000000006)0.997:0.005381661,('EPI_ISL_378726':0.000481379,'EPI_ISL_378724':0.000481551)0.981:0.002933514)0.724:0.000417299,(('EPI_ISL_379679':0.001937019,'EPI_ISL_379678':0.002422612)0.807:0.000474785,('EPI_ISL_314056':0.000480767,('EPI_ISL_322178':0.004370032,'EPI_ISL_1374054':0.006330865)0.094:0.000000006)0.749:0.000000006)0.836:0.001487456)0.999:0.011585141)1.000:0.025073891)1.000:0.014004074,(((('EPI_ISL_240703':0.003715587,'EPI_ISL_292240':0.001117181)1.000:0.035638962,('EPI_ISL_266401':0.011570842,('EPI_ISL_208810':0.000813361,'EPI_ISL_208809':0.000633375)0.996:0.008473467)0.997:0.010985983)0.967:0.006549531,(('EPI_ISL_146326':0.016360627,(('EPI_ISL_221744':0.022063716,(('EPI_ISL_6781438':0.020635085,'EPI_ISL_221746':0.009879474)0.995:0.009491042,((((('EPI_ISL_11208196':0.021769418,(('EPI_ISL_3090099':0.001942434,('EPI_ISL_6914131':0.016521080,('EPI_ISL_6760682':0.003399162,'EPI_ISL_6760681':0.000963168)0.610:0.000000006)0.527:0.000473427)0.993:0.006855676,('EPI_ISL_11208195':0.007822654,('EPI_ISL_3770740':0.006351667,('EPI_ISL_11208197':0.006408316,('EPI_ISL_11208199':0.000479898,('EPI_ISL_8518268':0.0,'EPI_ISL_7983813':0.0):0.000000006)0.995:0.004903684)0.878:0.001414657)0.889:0.001993604)0.999:0.010426883)0.952:0.005302950)1.000:0.012701708,(('EPI_ISL_707426':0.001925347,('EPI_ISL_707676':0.000000006,('EPI_ISL_697182':0.000479914,'EPI_ISL_707413':0.000479951)0.000:0.000000006)0.744:0.000000006)0.632:0.001012004,'EPI_ISL_707384':0.032549151)0.991:0.005842263)0.765:0.000891904,(('EPI_ISL_707651':0.000957030,((('EPI_ISL_707417':0.000957069,'EPI_ISL_697211':0.001918504)0.355:0.000000006,'EPI_ISL_707500':0.001437114)0.000:0.000000006,'EPI_ISL_697188':0.000957771)0.000:0.000000006)1.000:0.013426907,('EPI_ISL_278031':0.001934185,(('EPI_ISL_4071931':0.000482136,(('EPI_ISL_503027':0.0,'EPI_ISL_503024':0.0):0.009350432,('EPI_ISL_282394':0.001444335,('EPI_ISL_4072173':0.000482629,('EPI_ISL_707517':0.000000006,('EPI_ISL_699454':0.001928971,'EPI_ISL_707493':0.000000006)0.939:0.000480738)0.780:0.000479572)0.994:0.002898168)0.000:0.000000006)0.820:0.000479403)0.886:0.000969218,'EPI_ISL_707509':0.009309249)0.736:0.000484632)0.950:0.002435647)0.875:0.001510206)0.771:0.000836075,'EPI_ISL_240704':0.008552384)0.999:0.009086819,('EPI_ISL_2825437':0.014067351,'EPI_ISL_221747':0.012038760)0.519:0.000000006)0.828:0.002097401)0.974:0.006115464)0.960:0.005543097,('EPI_ISL_146325':0.018030600,'EPI_ISL_206829':0.010398474)0.988:0.008350913)0.993:0.007321690)0.827:0.001339931,'EPI_ISL_112235':0.005215325)0.935:0.003132997)0.675:0.001632321,(('EPI_ISL_206817':0.008368944,((('EPI_ISL_181449':0.0,'EPI_ISL_181450':0.0):0.003384778,(('EPI_ISL_200572':0.000477895,'EPI_ISL_200506':0.000000006)1.000:0.011691589,('EPI_ISL_163900':0.000000006,('EPI_ISL_224879':0.003366237,'EPI_ISL_163899':0.000954557)0.941:0.001923813)0.977:0.003661483)0.962:0.004249142)0.998:0.008636496,'EPI_ISL_206836':0.005472681)1.000:0.008925021)0.965:0.003833246,(('EPI_ISL_162561':0.010848545,('EPI_ISL_168478':0.004668416,'EPI_ISL_266397':0.004591519)1.000:0.014173335)0.871:0.001974247,(('EPI_ISL_167462':0.007221945,'EPI_ISL_167460':0.003592638)1.000:0.013137762,((('EPI_ISL_206843':0.005906115,(('EPI_ISL_199251':0.012150768,('EPI_ISL_200571':0.009411099,('EPI_ISL_200554':0.010440151,(('EPI_ISL_278027':0.002423409,('EPI_ISL_6757629':0.031884760,'EPI_ISL_221716':0.002041307)0.855:0.001354093)0.750:0.000465288,('EPI_ISL_707453':0.005818897,('EPI_ISL_707659':0.032329739,((('EPI_ISL_279014':0.0,'EPI_ISL_279024':0.0):0.001449816,(('EPI_ISL_293505':0.001455188,('EPI_ISL_885147':0.000481980,'EPI_ISL_244523':0.000000006)0.929:0.001452526)0.904:0.000965430,(('EPI_ISL_707363':0.002417755,('EPI_ISL_293502':0.000964536,('EPI_ISL_279039':0.002425877,'EPI_ISL_244539':0.000966423)0.865:0.000969316)0.884:0.000965131)0.000:0.000000006,'EPI_ISL_279036':0.002901137)0.000:0.000000006)0.000:0.000000006)0.771:0.000482294,((('EPI_ISL_279012':0.000000006,('EPI_ISL_279021':0.000963487,('EPI_ISL_266940':0.002419033,('EPI_ISL_239351':0.000482932,'EPI_ISL_504007':0.005849887)0.772:0.000480674)0.101:0.000000006)0.000:0.000000006)0.000:0.000000006,'EPI_ISL_266424':0.002416287)0.787:0.000481197,'EPI_ISL_266943':0.001448165)0.786:0.000483037)0.893:0.001880275)0.941:0.002988624)0.726:0.000503493)0.982:0.004920785)0.992:0.006456149)0.812:0.000963061)0.999:0.009073285,('EPI_ISL_206821':0.000967294,('EPI_ISL_200495':0.018560758,('EPI_ISL_378624':0.000478442,('EPI_ISL_378625':0.0,'EPI_ISL_378626':0.0):0.000000006)1.000:0.007459898)0.748:0.000324456)0.848:0.001040860)0.845:0.001356421)1.000:0.014313387,('EPI_ISL_206820':0.000000006,'EPI_ISL_206810':0.000477653)1.000:0.009065728)0.810:0.001158241,'EPI_ISL_206839':0.002653410)1.000:0.009676023)0.670:0.000331050)0.955:0.002924287)0.995:0.006307624)0.971:0.006307603)0.999:0.010947541)0.949:0.003873775)0.974:0.004867485)0.981:0.007195750,('EPI_ISL_397401':0.044664146,('EPI_ISL_206834':0.029658063,'EPI_ISL_4072009':0.035855648)0.726:0.009085467)1.000:0.022546625)0.964:0.006917894)0.679:0.000681853,(('EPI_ISL_369828':0.032119763,(('EPI_ISL_297327':0.003202000,'EPI_ISL_295502':0.003025743)0.997:0.014826131,('EPI_ISL_295496':0.001437892,('EPI_ISL_297324':0.000000006,('EPI_ISL_295520':0.001492804,(('EPI_ISL_295519':0.006303899,'EPI_ISL_295498':0.004881677)1.000:0.008748251,'EPI_ISL_295501':0.009182640)0.383:0.001179326)0.984:0.003287913)1.000:0.012201333)0.243:0.007097561)1.000:0.035431900)1.000:0.027599214,(('EPI_ISL_13011':0.019305941,'EPI_ISL_13014':0.007179750)1.000:0.033334458,(('EPI_ISL_10006':0.020806467,'EPI_ISL_94331':0.040576393)0.898:0.007395634,('EPI_ISL_4202':0.020015933,('EPI_ISL_15612':0.008173440,(((((('EPI_ISL_3909':0.000961963,('EPI_ISL_68082':0.003834721,('EPI_ISL_226073':0.000476171,'EPI_ISL_67419':0.001431153)0.783:0.000000006)0.918:0.001431653)0.992:0.003385763,((('EPI_ISL_269':0.003830755,('EPI_ISL_10772':0.000000006,'EPI_ISL_10771':0.000000006)1.000:0.017096223)0.959:0.003434308,'EPI_ISL_15626':0.001915752)0.000:0.000000006,'EPI_ISL_15621':0.003403759)0.934:0.001418005)0.776:0.000482888,(((('EPI_ISL_226074':0.005318308,'EPI_ISL_3907':0.000978449)0.765:0.000457858,(('EPI_ISL_3850':0.000392160,('EPI_ISL_9908':0.003467160,('EPI_ISL_9900':0.000494059,('EPI_ISL_9902':0.000000006,('EPI_ISL_9906':0.000977004,'EPI_ISL_9910':0.001505007)0.000:0.000000006)0.435:0.000000006)0.000:0.000000006)1.000:0.011219064)0.889:0.001114807,('EPI_ISL_15637':0.005306628,'EPI_ISL_77989':0.017338703)0.747:0.000000038)0.000:0.000000006)0.366:0.000000006,(((((((('EPI_ISL_9918':0.004381522,'EPI_ISL_9920':0.001933338)0.950:0.002905313,('EPI_ISL_78021':0.005309486,(((((((('EPI_ISL_64356':0.000000006,('EPI_ISL_81532':0.006286451,('EPI_ISL_63581':0.000477842,'EPI_ISL_63564':0.000478014)0.751:0.000481119)0.954:0.001915981)0.791:0.000478036,('EPI_ISL_548':0.001435976,((('EPI_ISL_20917':0.000476948,'EPI_ISL_20918':0.000480134)0.999:0.004367819,('EPI_ISL_63518':0.000957346,('EPI_ISL_15276':0.001437849,'EPI_ISL_63599':0.000479718)0.704:0.000000052)0.318:0.000467141)0.870:0.000966114,((('EPI_ISL_62768':0.002392588,(('EPI_ISL_141271':0.003410551,('EPI_ISL_89366':0.001917010,('EPI_ISL_141267':0.001916901,'EPI_ISL_141272':0.000000006)0.000:0.000000006)0.827:0.000921679)1.000:0.006889120,(('EPI_ISL_141265':0.004377796,('EPI_ISL_90161':0.000478405,'EPI_ISL_96737':0.000000006)0.975:0.002887885)0.993:0.003893005,'EPI_ISL_81533':0.002918413)0.734:0.000452837)0.861:0.000965888)0.913:0.001461575,('EPI_ISL_81530':0.001924142,(('EPI_ISL_74348':0.002884633,(('EPI_ISL_29375':0.0,'EPI_ISL_29374':0.0):0.004339679,'EPI_ISL_83301':0.003359496)0.000:0.000000006)0.905:0.000963968,('EPI_ISL_63304':0.000477754,'EPI_ISL_84336':0.000000006)0.947:0.001925749)0.756:0.000465053)0.955:0.001927479)0.940:0.001921087,('EPI_ISL_138539':0.004856961,((('EPI_ISL_368409':0.001926143,'EPI_ISL_81535':0.000959843)0.887:0.000955594,('EPI_ISL_104388':0.002412718,('EPI_ISL_62722':0.000480283,'EPI_ISL_81527':0.000476427)0.927:0.001924556)0.990:0.003863048)0.000:0.000000006,('EPI_ISL_120132':0.001453048,('EPI_ISL_138537':0.001922812,(('EPI_ISL_120181':0.000955729,'EPI_ISL_81582':0.000966158)1.000:0.005801387,('EPI_ISL_138538':0.002897554,('EPI_ISL_103184':0.000000006,'EPI_ISL_31543':0.000000006)0.899:0.000956920)0.000:0.000000006)0.761:0.000475019)0.927:0.001444094)0.760:0.000477473)0.749:0.000000006)0.891:0.000956407)0.892:0.000959621)0.000:0.000000006)0.784:0.000478171)0.946:0.001779380,('EPI_ISL_104379':0.001591208,(('EPI_ISL_60018':0.000477038,'EPI_ISL_60013':0.000479336)0.902:0.000962265,('EPI_ISL_63440':0.005288698,'EPI_ISL_25706':0.006774973)0.737:0.000519170)0.807:0.000806380)0.939:0.001932417)0.748:0.000618344,(('EPI_ISL_9967':0.000980563,(('EPI_ISL_32413':0.000461733,'EPI_ISL_31501':0.001934414)0.990:0.002900019,(('EPI_ISL_13903':0.000476818,'EPI_ISL_13904':0.000959307)0.776:0.000478955,('EPI_ISL_6926':0.002394576,'EPI_ISL_6247':0.001435087)0.000:0.000000006)0.925:0.000955402)0.000:0.000000006)0.911:0.000477281,((('EPI_ISL_31502':0.004360872,'EPI_ISL_299726':0.002878734)0.000:0.000000006,(('EPI_ISL_6925':0.000477609,(((('EPI_ISL_30858':0.002886032,'EPI_ISL_120244':0.004378931)0.996:0.005345488,('EPI_ISL_20911':0.002400035,('EPI_ISL_18746':0.001443361,'EPI_ISL_120232':0.000473047)0.968:0.001931276)0.720:0.000000006)0.793:0.000938753,(('EPI_ISL_120253':0.000940854,((('EPI_ISL_120280':0.001918872,('EPI_ISL_143494':0.001915443,('EPI_ISL_120288':0.001911409,'EPI_ISL_120286':0.000000006)0.967:0.002397164)0.943:0.001924626)0.773:0.000472310,(('EPI_ISL_120285':0.002396382,(((('EPI_ISL_170256':0.002596508,'EPI_ISL_170258':0.005089743)0.865:0.000969787,('EPI_ISL_165107':0.003160314,('EPI_ISL_165110':0.000000006,'EPI_ISL_165111':0.000000006)0.880:0.001148160)0.965:0.002318270)0.747:0.000550284,(((('EPI_ISL_257166':0.004817795,('EPI_ISL_257167':0.000000006,'EPI_ISL_257168':0.000951800)0.970:0.001909607)0.720:0.000000006,('EPI_ISL_257164':0.000952927,('EPI_ISL_174407':0.000953166,('EPI_ISL_262572':0.001430769,('EPI_ISL_257163':0.000956357,'EPI_ISL_195659':0.000474641)0.793:0.000478596)0.000:0.000000006)0.000:0.000000006)0.972:0.001432045)0.748:0.000000006,'EPI_ISL_257162':0.004319024)0.384:0.000470311,'EPI_ISL_257161':0.002408883)0.984:0.003104804)0.970:0.002689828,'EPI_ISL_170253':0.008262419)0.000:0.000000006)0.927:0.000952709,('EPI_ISL_120284':0.003834832,('EPI_ISL_120290':0.003839608,('EPI_ISL_120283':0.001432901,('EPI_ISL_120277':0.000475960,'EPI_ISL_120275':0.000000006)0.000:0.000000006)0.759:0.000473899)0.293:0.000478740)0.727:0.000000006)0.000:0.000000006)0.935:0.001909745,'EPI_ISL_120278':0.001928524)0.972:0.003130743)0.985:0.004760117,('EPI_ISL_120259':0.004378687,'EPI_ISL_120281':0.008812749)0.898:0.001930380)1.000:0.009333948)0.969:0.002415847,((((('EPI_ISL_103200':0.008406150,'EPI_ISL_81473':0.004845226)0.976:0.004374424,'EPI_ISL_16342':0.002882556)0.000:0.000000006,'EPI_ISL_120302':0.000478352)0.994:0.002880604,(('EPI_ISL_20066':0.007439913,'EPI_ISL_33866':0.009837026)0.943:0.002874867,'EPI_ISL_20904':0.002879375)0.000:0.000000006)0.773:0.000478693,'EPI_ISL_30799':0.011253315)0.000:0.000000006)0.000:0.000000006)0.922:0.001435471,(('EPI_ISL_18872':0.000954721,'EPI_ISL_18870':0.000480935)0.986:0.002399269,'EPI_ISL_19785':0.000475702)0.770:0.000480457)0.887:0.000956037)0.913:0.000955781,('EPI_ISL_292':0.002879666,'EPI_ISL_291':0.005317535)0.916:0.000000006)0.000:0.000000006)0.886:0.000477215)0.000:0.000000006,((('EPI_ISL_78023':0.000544088,('EPI_ISL_77980':0.008881870,'EPI_ISL_77978':0.008671087)0.705:0.000482896)0.996:0.003780679,('EPI_ISL_77979':0.019444586,('EPI_ISL_78024':0.002081068,'EPI_ISL_78026':0.013157043)0.924:0.002347723)0.583:0.000000006)0.982:0.002879936,(('EPI_ISL_9316':0.000000006,'EPI_ISL_9318':0.000958972)0.849:0.000477877,(('EPI_ISL_9321':0.000478817,'EPI_ISL_9319':0.000000006)0.000:0.000000006,'EPI_ISL_9315':0.000000006)0.000:0.000000006)0.916:0.000478041)0.719:0.000000006)0.493:0.000000006,('EPI_ISL_13617':0.001435492,('EPI_ISL_64332':0.001434116,('EPI_ISL_29263':0.010289520,(('EPI_ISL_77992':0.0,'EPI_ISL_79681':0.0):0.000000006,'EPI_ISL_10769':0.000955157)0.967:0.002404017)0.738:0.000474074)0.000:0.000000006)0.000:0.000000006)0.000:0.000000006,(('EPI_ISL_64083':0.004329213,(('EPI_ISL_69723':0.000955165,'EPI_ISL_20920':0.000477136)0.000:0.000000006,('EPI_ISL_11847':0.001438721,('EPI_ISL_11846':0.0,'EPI_ISL_69725':0.0):0.000956915)0.765:0.000477508)0.939:0.000955501)0.000:0.000000006,(('EPI_ISL_20910':0.007841717,(('EPI_ISL_13521':0.003358110,('EPI_ISL_23014':0.006294330,('EPI_ISL_13518':0.0,'EPI_ISL_13517':0.0):0.001916827)0.000:0.000000006)0.891:0.001898257,((('EPI_ISL_63585':0.000962332,'EPI_ISL_63583':0.000478118)0.360:0.000000006,'EPI_ISL_63584':0.000958822)0.399:0.000000006,'EPI_ISL_63582':0.001439598)1.000:0.007839019)0.975:0.002914039)0.576:0.000000006,('EPI_ISL_13519':0.005814544,('EPI_ISL_19925':0.000000006,(('EPI_ISL_19927':0.0,'EPI_ISL_19929':0.0):0.000478028,'EPI_ISL_15159':0.000478397)0.995:0.002881275)1.000:0.005805736)0.736:0.000469147)0.990:0.002892702)0.969:0.001912870)0.952:0.001924877,('EPI_ISL_9894':0.001926015,'EPI_ISL_9895':0.000965138)0.845:0.000956192)0.989:0.002412427)0.831:0.000000006)0.874:0.004373777,'EPI_ISL_9917':0.005366187)0.951:0.003901729,('EPI_ISL_15671':0.000477126,(('EPI_ISL_15672':0.0,'EPI_ISL_15676':0.0,'EPI_ISL_15681':0.0):0.000000006,('EPI_ISL_15678':0.001433467,'EPI_ISL_15675':0.000955144)0.000:0.000000006)0.746:0.000000006)0.945:0.003387168)0.843:0.001421176,('EPI_ISL_15631':0.002414958,((('EPI_ISL_15635':0.000480712,('EPI_ISL_15636':0.000000006,'EPI_ISL_15634':0.000481376)0.733:0.000000006)0.982:0.003467888,('EPI_ISL_10666':0.003929525,'EPI_ISL_10668':0.002370506)1.000:0.009522120)0.371:0.000886101,('EPI_ISL_4472':0.002883273,(((((('EPI_ISL_4596':0.000477829,((((('EPI_ISL_16223':0.001450502,(('EPI_ISL_80490':0.006381486,('EPI_ISL_132308':0.012541438,'EPI_ISL_132307':0.009999986)0.992:0.006990706)0.714:0.000377830,('EPI_ISL_132302':0.006336434,(('EPI_ISL_16228':0.000956162,'EPI_ISL_16229':0.001915910)0.000:0.000000006,(('EPI_ISL_132313':0.021869983,'EPI_ISL_132310':0.007168303)0.596:0.000660751,('EPI_ISL_80716':0.000479038,(((('EPI_ISL_143489':0.002010218,(('EPI_ISL_100260':0.000956111,('EPI_ISL_100256':0.000956487,'EPI_ISL_100257':0.001916040)0.000:0.000000006)0.928:0.002551729,('EPI_ISL_136235':0.004747510,(('EPI_ISL_136140':0.005314880,('EPI_ISL_136182':0.001917583,('EPI_ISL_136216':0.008242621,'EPI_ISL_136229':0.005308191)0.000:0.000000006)0.964:0.001915508)0.000:0.000000006,('EPI_ISL_136183':0.000958573,'EPI_ISL_195244':0.003379054)0.921:0.001443463)0.845:0.001048628)0.987:0.004830179)0.963:0.003713506)0.789:0.001697562,((('EPI_ISL_170554':0.002381474,'EPI_ISL_245251':0.006383656)0.996:0.004804069,('EPI_ISL_98730':0.000955967,(('EPI_ISL_136228':0.000470934,'EPI_ISL_136186':0.001447238)0.999:0.004878229,((('EPI_ISL_166660':0.001922258,'EPI_ISL_110159':0.001920826)0.865:0.000960591,(('EPI_ISL_110131':0.0,'EPI_ISL_110156':0.0):0.002882224,('EPI_ISL_208666':0.000956992,'EPI_ISL_108507':0.000000006)0.815:0.000000006)0.426:0.000478956)0.937:0.001445626,(('EPI_ISL_136254':0.004837532,(('EPI_ISL_245272':0.007333909,(('EPI_ISL_245265':0.0,'EPI_ISL_170549':0.0):0.006878520,('EPI_ISL_166662':0.001923293,'EPI_ISL_143488':0.000000006)0.729:0.000414061)0.994:0.004968379)0.721:0.000428552,(('EPI_ISL_245275':0.001427589,'EPI_ISL_245257':0.002421430)1.000:0.007307235,'EPI_ISL_245249':0.005801167)0.133:0.000000006)0.000:0.000000006)0.829:0.000478776,'EPI_ISL_136098':0.000478445)0.778:0.000477249)0.850:0.000951646)0.936:0.001942097)0.854:0.001065152)0.975:0.003157460,'EPI_ISL_100255':0.002259819)0.907:0.001767167)0.774:0.000782094,((('EPI_ISL_80661':0.002890945,'EPI_ISL_80744':0.001438957)0.737:0.000486318,'EPI_ISL_80494':0.004346388)0.739:0.000471985,('EPI_ISL_80701':0.002898168,'EPI_ISL_80614':0.002408149)0.916:0.001448940)0.408:0.000480989)0.687:0.000000006,('EPI_ISL_80746':0.005394768,'EPI_ISL_100254':0.006355803)0.883:0.001397411)0.437:0.000479276)0.998:0.005374008)0.746:0.000486340)0.729:0.000486493)0.995:0.003862333)0.871:0.000960630)0.921:0.001441932,'EPI_ISL_16221':0.002913758)0.876:0.000960664,('EPI_ISL_24790':0.000000006,('EPI_ISL_90136':0.000956918,'EPI_ISL_80470':0.004822930)0.000:0.000000006)0.000:0.000000006)0.753:0.000467574,'EPI_ISL_27582':0.001931973)0.994:0.003378771,(('EPI_ISL_9826':0.000478832,'EPI_ISL_10329':0.000000006)0.936:0.000000006,('EPI_ISL_4511':0.000000006,('EPI_ISL_27583':0.000000006,'EPI_ISL_9829':0.002409094)0.975:0.001918044)0.000:0.000000006)1.000:0.000000006)0.000:0.000000006)0.867:0.000481124,('EPI_ISL_3826':0.000957537,(((('EPI_ISL_10642':0.000478471,'EPI_ISL_65174':0.000000006)0.946:0.000957764,(('EPI_ISL_173400':0.0,'EPI_ISL_11232':0.0):0.000478815,'EPI_ISL_65173':0.000000006)0.994:0.002884871)0.000:0.000000006,((('EPI_ISL_116901':0.000000006,'EPI_ISL_116926':0.000478473)0.965:0.001937382,('EPI_ISL_25512':0.000483011,(('EPI_ISL_25513':0.001923356,'EPI_ISL_64913':0.001923257)0.359:0.000000006,('EPI_ISL_10049':0.003389132,('EPI_ISL_11112':0.002916336,('EPI_ISL_29171':0.009432108,('EPI_ISL_20028':0.003383934,('EPI_ISL_20030':0.003376628,'EPI_ISL_25896':0.003855646)0.752:0.000478204)0.945:0.002438590)0.964:0.002886809)0.974:0.002918457)0.859:0.001440722)0.985:0.002886474)0.954:0.001937018)0.771:0.000465582,('EPI_ISL_173401':0.000960695,'EPI_ISL_25518':0.000477436)0.938:0.001442502)0.760:0.000479646)0.000:0.000000006,('EPI_ISL_89184':0.001438428,(('EPI_ISL_11485':0.000000006,('EPI_ISL_116928':0.000478578,'EPI_ISL_116927':0.000000006)1.000:0.005817107)0.898:0.000959448,((('EPI_ISL_25510':0.000000006,('EPI_ISL_10305':0.000000006,('EPI_ISL_25519':0.0,'EPI_ISL_173399':0.0,'EPI_ISL_11364':0.0,'EPI_ISL_64908':0.0,'EPI_ISL_25520':0.0,'EPI_ISL_173402':0.0,'EPI_ISL_64276':0.0):0.000000006)0.955:0.000958604)0.000:0.000000006,(('EPI_ISL_11239':0.004376948,('EPI_ISL_10647':0.000000006,'EPI_ISL_11248':0.000478809)0.915:0.001444409)0.910:0.001446833,('EPI_ISL_11238':0.000478644,'EPI_ISL_11236':0.000479642)0.934:0.001445427)0.713:0.000476185)0.864:0.000478678,('EPI_ISL_13786':0.003372349,'EPI_ISL_94021':0.000000006)0.916:0.000957890)0.000:0.000000006)0.000:0.000000006)0.937:0.000959542)0.000:0.000000006)0.976:0.001918953)0.000:0.000000006,((((('EPI_ISL_76663':0.0,'EPI_ISL_76664':0.0):0.003873035,'EPI_ISL_76666':0.002409451)0.912:0.001449220,('EPI_ISL_76671':0.000000006,(('EPI_ISL_20837':0.0,'EPI_ISL_6395':0.0):0.000956656,'EPI_ISL_76673':0.002894937)0.934:0.001441122)1.000:0.006298167)0.732:0.000475926,'EPI_ISL_76665':0.001438643)0.000:0.000000006,('EPI_ISL_76670':0.002403264,'EPI_ISL_76672':0.001920733)0.000:0.000000006)0.867:0.000000006)0.000:0.000000006,'EPI_ISL_76669':0.002888823)0.961:0.001915901,(('EPI_ISL_15660':0.000957714,('EPI_ISL_15661':0.000477946,('EPI_ISL_15658':0.000479119,'EPI_ISL_15663':0.000479227)0.000:0.000000006)0.775:0.000478190)0.813:0.000479085,('EPI_ISL_98370':0.000479825,((('EPI_ISL_13021':0.002412702,'EPI_ISL_13022':0.001447716)0.750:0.000470624,'EPI_ISL_13010':0.001917796)0.000:0.000000006,((('EPI_ISL_98371':0.0,'EPI_ISL_98372':0.0):0.000000006,('EPI_ISL_12580':0.001918129,'EPI_ISL_13017':0.000000006)0.905:0.000957266)0.000:0.000000006,('EPI_ISL_13023':0.002399939,'EPI_ISL_13016':0.000958887)0.944:0.000000006)0.000:0.000000006)0.746:0.000478024)1.000:0.006322890)0.000:0.000000006)0.974:0.001915820,('EPI_ISL_15638':0.000475369,'EPI_ISL_4471':0.001442460)0.965:0.001925647)0.000:0.000000006)0.974:0.001909669)0.735:0.000000006)0.919:0.000957907)0.000:0.000000006,(((('EPI_ISL_15656':0.000000006,'EPI_ISL_15666':0.001916660)0.997:0.004938029,('EPI_ISL_77983':0.001434133,('EPI_ISL_24751':0.0,'EPI_ISL_77981':0.0):0.000000006)1.000:0.007863960)0.726:0.000381111,('EPI_ISL_15649':0.002395536,('EPI_ISL_15650':0.000000006,'EPI_ISL_15651':0.000477375)0.741:0.000000006)1.000:0.007275077)0.771:0.000473840,(('EPI_ISL_78017':0.009324293,('EPI_ISL_10768':0.006831069,((('EPI_ISL_6394':0.000000006,('EPI_ISL_10740':0.001442937,('EPI_ISL_6415':0.001431578,'EPI_ISL_11262':0.000953286)0.340:0.000000006)0.930:0.000953295)1.000:0.005798824,('EPI_ISL_9919':0.001920547,('EPI_ISL_10671':0.003893602,(('EPI_ISL_27345':0.0,'EPI_ISL_27349':0.0):0.001909749,('EPI_ISL_10750':0.001439367,'EPI_ISL_10669':0.001431446)0.765:0.000000006)0.968:0.003364720)0.980:0.002895675)0.891:0.000977041)0.746:0.000461450,('EPI_ISL_9932':0.002881597,'EPI_ISL_16224':0.011210350)0.000:0.000000006)0.730:0.000458369)0.984:0.003922269)0.957:0.002906796,'EPI_ISL_67407':0.002874548)0.000:0.000000006)0.861:0.000000006)0.000:0.000000006,((('EPI_ISL_4036':0.007774222,('EPI_ISL_4538':0.004833577,((((('EPI_ISL_78005':0.002406384,'EPI_ISL_78004':0.003863018)0.905:0.001428286,('EPI_ISL_78008':0.000477488,'EPI_ISL_78006':0.001436634)0.000:0.000000006)1.000:0.004814500,(('EPI_ISL_64855':0.000000006,'EPI_ISL_64856':0.000000006)0.902:0.000956398,('EPI_ISL_10677':0.000000006,'EPI_ISL_27608':0.000477812)1.000:0.005304454)0.000:0.000000006)0.744:0.000465761,(('EPI_ISL_78010':0.003360853,'EPI_ISL_78007':0.001442805)0.743:0.000000006,('EPI_ISL_78003':0.001390578,'EPI_ISL_78002':0.007423673)0.980:0.003887183)0.963:0.002879567)0.986:0.002430501,(('EPI_ISL_77993':0.019719224,('EPI_ISL_10005':0.000000006,((('EPI_ISL_77997':0.009522017,(('EPI_ISL_77986':0.004861942,'EPI_ISL_77995':0.004304892)0.866:0.000968345,('EPI_ISL_77998':0.008082575,'EPI_ISL_10544':0.008570559)0.661:0.000235081)0.981:0.004332363)0.948:0.002892892,'EPI_ISL_11362':0.005804249)0.000:0.000000006,('EPI_ISL_64893':0.002394976,(('EPI_ISL_77999':0.010849267,'EPI_ISL_28830':0.007836518)0.938:0.002358487,('EPI_ISL_11363':0.003956130,'EPI_ISL_80618'
[truncated: 772,829 more chars]
