# Supplementary material for: Using homologous network to identify reassortment risk in H5Nx avian influenza viruses
Source: PLoS Comput Biol. 2025 Jul 22;21(7):e1013301. doi: 10.1371/journal.pcbi.1013301 (PMC12282916; doi:10.1371/journal.pcbi.1013301)
Supplement: S1 File — This ZIP archive includes the dataset and code used to reproduce the results of this study. (ZIP) [file pcbi.1013301.s012.zip › S1_File/step1data&MLtree(S1_Fig&S1_Table)/step2_downsample(S1_Fig&S1_Table)/ID_subsample_H5Nx.csv]

Unnamed: 0	country	year	Host	subtype	Clade	cluster	ID	num.id	Region
1	Benin	2021	Dom.unknown	H5N1	2.3.4.4b	10836	>EPI_ISL_14871337	5	Africa
2	Benin	2021	Dom.unknown	H5N1	2.3.4.4b	10836	>EPI_ISL_14871336	5	Africa
3	Benin	2021	Dom.unknown	H5N1	2.3.4.4b	10836	>EPI_ISL_14871339	5	Africa
4	Benin	2021	Dom.unknown	H5N1	2.3.4.4b	10836	>EPI_ISL_14871335	5	Africa
5	Benin	2021	Dom.unknown	H5N1	2.3.4.4b	10836	>EPI_ISL_14871338	5	Africa
6	BurkinaFaso	2006	Dom.gal	H5N1	2.2000000000000002	11497	>EPI_ISL_13903	1	Africa
7	BurkinaFaso	2006	wild.gal	H5N1	2.2000000000000002	11497	>EPI_ISL_13904	1	Africa
8	BurkinaFaso	2015	Dom.gal	H5N1	2.3.2.1c	11838	>EPI_ISL_229196	5	Africa
9	BurkinaFaso	2015	Dom.unknown	H5N1	2.3.2.1c	11838	>EPI_ISL_229204	3	Africa
10	BurkinaFaso	2015	Dom.unknown	H5N1	2.3.2.1c	11838	>EPI_ISL_229202	3	Africa
11	BurkinaFaso	2015	Dom.unknown	H5N1	2.3.2.1c	11838	>EPI_ISL_229200	3	Africa
12	BurkinaFaso	2021	Dom.gal	H5N1	2.3.4.4b	10841	>EPI_ISL_13048383	1	Africa
13	BurkinaFaso	2021	unknow	H5N1	2.3.4.4b	10841	>EPI_ISL_13048382	1	Africa
14	Cameroon	2016	Dom.ans	H5N1	2.3.2.1c	11841	>EPI_ISL_305601	1	Africa
15	Cameroon	2016	Dom.gal	H5N1	2.3.2.1c	11841	>EPI_ISL_305602	3	Africa
16	Cameroon	2017	Dom.ans	H5N8	2.3.4.4b	358	>EPI_ISL_308807	1	Africa
17	Cameroon	2017	Dom.gal	H5N8	2.3.4.4b	439	>EPI_ISL_308806	1	Africa
18	Congo	2017	Dom.ans	H5N8	2.3.4.4b	377	>EPI_ISL_308803	4	Africa
19	Congo	2017	Dom.ans	H5N8	2.3.4.4b	377	>EPI_ISL_308805	4	Africa
20	Congo	2017	Dom.ans	H5N8	2.3.4.4b	377	>EPI_ISL_308802	4	Africa
21	Congo	2017	Dom.ans	H5N8	2.3.4.4b	377	>EPI_ISL_308804	4	Africa
22	Cotedivoire	2015	Dom.ans	H5N1	2.3.2.1c	11838	>EPI_ISL_229206	1	Africa
23	Cotedivoire	2015	Dom.gal	H5N1	2.3.2.1c	11838	>EPI_ISL_229207	1	Africa
24	Cotedivoire	2015	wild.other	H5N1	2.3.2.1c	11848	>EPI_ISL_229210	1	Africa
25	Egypt	2003	wild.ans	H5N2	EA_nonGsGD	5745	>EPI_ISL_120183	1	Africa
26	Egypt	2006	Dom.gal	H5N1	2.2.1	11497	>EPI_ISL_6925	1	Africa
27	Egypt	2007	Dom.ans	H5N1	2.2.1	11500	>EPI_ISL_20904	1	Africa
28	Egypt	2007	Dom.gal	H5N1	2.2.1	11954	>EPI_ISL_18746	1	Africa
29	Egypt	2007	Dom.gal	H5N1	2.2.1	12335	>EPI_ISL_20911	1	Africa
30	Egypt	2007	Dom.gal	H5N1	2.2.1	12396	>EPI_ISL_20066	1	Africa
31	Egypt	2007	Dom.gal	H5N1	2.2.1.1	11571	>EPI_ISL_120302	1	Africa
32	Egypt	2007	Human	H5N1	2.2.1	11500	>EPI_ISL_120232	1	Africa
33	Egypt	2008	Dom.ans	H5N1	2.2.1	11696	>EPI_ISL_33866	1	Africa
34	Egypt	2008	Dom.gal	H5N1	2.2.1	11436	>EPI_ISL_30799	1	Africa
35	Egypt	2008	Dom.gal	H5N1	2.2000000000000002	11619	>EPI_ISL_30858	1	Africa
36	Egypt	2008	Human	H5N1	2.2.1	11619	>EPI_ISL_120244	1	Africa
37	Egypt	2009	Human	H5N1	2.2.1	11832	>EPI_ISL_120253	1	Africa
38	Egypt	2009	Human	H5N1	2.2.1	11836	>EPI_ISL_120259	1	Africa
39	Egypt	2010	Dom.gal	H5N1	2.2.1.1a	10590	>EPI_ISL_103200	1	Africa
40	Egypt	2010	Dom.gal	H5N1	2.2.1.1a	12552	>EPI_ISL_81473	1	Africa
41	Egypt	2011	Human	H5N1	2.2.1	11958	>EPI_ISL_120281	1	Africa
42	Egypt	2011	Human	H5N1	2.2.1.2	11832	>EPI_ISL_120280	14	Africa
43	Egypt	2011	Human	H5N1	2.2.1.2	11832	>EPI_ISL_120278	14	Africa
44	Egypt	2011	Human	H5N1	2.2.1.2	11832	>EPI_ISL_120285	14	Africa
45	Egypt	2011	Human	H5N1	2.2.1.2	11832	>EPI_ISL_120277	14	Africa
46	Egypt	2011	Human	H5N1	2.2.1.2	11832	>EPI_ISL_120283	14	Africa
47	Egypt	2011	Human	H5N1	2.2.1.2	11832	>EPI_ISL_120290	14	Africa
48	Egypt	2011	Human	H5N1	2.2.1.2	11832	>EPI_ISL_120288	14	Africa
49	Egypt	2011	Human	H5N1	2.2.1.2	11832	>EPI_ISL_120286	14	Africa
50	Egypt	2011	Human	H5N1	2.2.1.2	11832	>EPI_ISL_120284	14	Africa
51	Egypt	2011	Human	H5N1	2.2.1.2	11832	>EPI_ISL_120275	14	Africa
52	Egypt	2012	Human	H5N1	2.2.1.2	11832	>EPI_ISL_143494	1	Africa
53	Egypt	2013	Dom.ans	H5N1	2.2.1.2	11885	>EPI_ISL_170256	1	Africa
54	Egypt	2013	Dom.ans	H5N1	2.2.1.2	12639	>EPI_ISL_165107	1	Africa
55	Egypt	2013	Dom.gal	H5N1	2.2.1.2	12040	>EPI_ISL_170258	4	Africa
56	Egypt	2013	Dom.gal	H5N1	2.2.1.2	12070	>EPI_ISL_170253	2	Africa
57	Egypt	2013	Dom.gal	H5N1	2.2.1.2	12679	>EPI_ISL_165110	1	Africa
58	Egypt	2013	Dom.gal	H5N1	2.2.1.2	12680	>EPI_ISL_165111	1	Africa
59	Egypt	2014	Dom.gal	H5N1	2.2.1.2	11885	>EPI_ISL_257161	3	Africa
60	Egypt	2014	Human	H5N1	2.2.1.2	11885	>EPI_ISL_262572	1	Africa
61	Egypt	2015	Dom.ans	H5N1	2.2.1.2	11885	>EPI_ISL_174407	6	Africa
62	Egypt	2015	Dom.ans	H5N1	2.2.1.2	11885	>EPI_ISL_257166	6	Africa
63	Egypt	2015	Dom.ans	H5N1	2.2.1.2	11885	>EPI_ISL_257167	6	Africa
64	Egypt	2015	Dom.ans	H5N1	2.2.1.2	11885	>EPI_ISL_257163	6	Africa
65	Egypt	2015	Dom.ans	H5N1	2.2.1.2	11885	>EPI_ISL_257164	6	Africa
66	Egypt	2015	Dom.ans	H5N1	2.2.1.2	11885	>EPI_ISL_257168	6	Africa
67	Egypt	2015	Dom.gal	H5N1	2.2.1.2	11885	>EPI_ISL_257162	2	Africa
68	Egypt	2015	Human	H5N1	2.2.1.2	11885	>EPI_ISL_195659	1	Africa
69	Egypt	2016	wild.ans	H5N8	2.3.4.4b	387	>EPI_ISL_267136	1	Africa
70	Egypt	2016	wild.ans	H5N8	2.3.4.4b	439	>EPI_ISL_267135	1	Africa
71	Egypt	2016	wild.ans	H5N8	2.3.4.4b	8711	>EPI_ISL_387141	2	Africa
72	Egypt	2016	wild.ans	H5N8	2.3.4.4b	8711	>EPI_ISL_387138	2	Africa
73	Egypt	2016	wild.other	H5N8	2.3.4.4b	387	>EPI_ISL_388773	1	Africa
74	Egypt	2017	Dom.ans	H5N8	2.3.4.4b	369	>EPI_ISL_14770035	4	Africa
75	Egypt	2017	Dom.ans	H5N8	2.3.4.4b	369	>EPI_ISL_387135	4	Africa
76	Egypt	2017	Dom.ans	H5N8	2.3.4.4b	369	>EPI_ISL_14770049	4	Africa
77	Egypt	2017	Dom.ans	H5N8	2.3.4.4b	369	>EPI_ISL_387139	4	Africa
78	Egypt	2017	Dom.ans	H5N8	2.3.4.4b	8644	>EPI_ISL_14770042	1	Africa
79	Egypt	2017	Dom.gal	H5N8	2.3.4.4b	369	>EPI_ISL_14770037	4	Africa
80	Egypt	2017	Dom.gal	H5N8	2.3.4.4b	8644	>EPI_ISL_14770051	1	Africa
81	Egypt	2017	wild.ans	H5N8	2.3.4.4b	369	>EPI_ISL_387140	2	Africa
82	Egypt	2017	wild.ans	H5N8	2.3.4.4b	369	>EPI_ISL_387136	2	Africa
83	Egypt	2018	Dom.gal	H5N8	2.3.4.4b	8720	>EPI_ISL_14770047	1	Africa
84	Egypt	2019	Dom.ans	H5N8	2.3.4.4b	8720	>EPI_ISL_4069736	1	Africa
85	Egypt	2019	Dom.ans	H5N8	2.3.4.4b	8824	>EPI_ISL_4069778	1	Africa
86	Egypt	2019	Dom.ans	H5N8	2.3.4.4b	8970	>EPI_ISL_4069758	4	Africa
87	Egypt	2019	Dom.ans	H5N8	2.3.4.4b	8970	>EPI_ISL_4069651	4	Africa
88	Egypt	2019	Dom.ans	H5N8	2.3.4.4b	8970	>EPI_ISL_4069762	4	Africa
89	Egypt	2019	Dom.ans	H5N8	2.3.4.4b	8970	>EPI_ISL_4069750	4	Africa
90	Egypt	2019	Dom.gal	H5N8	2.3.4.4b	8720	>EPI_ISL_4069759	5	Africa
91	Egypt	2019	Dom.gal	H5N8	2.3.4.4b	8824	>EPI_ISL_4069650	3	Africa
92	Egypt	2019	Dom.gal	H5N8	2.3.4.4b	12484	>EPI_ISL_4070379	1	Africa
93	Egypt	2020	Dom.gal	H5N8	2.3.4.4b	429	>EPI_ISL_9594306	1	Africa
94	Egypt	2021	Dom.gal	H5N8	2.3.4.4b	9633	>EPI_ISL_14937233	1	Africa
95	Ghana	2015	Dom.ans	H5N1	2.3.2.1c	11838	>EPI_ISL_205864	3	Africa
96	Ghana	2015	Dom.ans	H5N1	2.3.2.1c	11838	>EPI_ISL_223936	3	Africa
97	Ghana	2015	Dom.ans	H5N1	2.3.2.1c	11838	>EPI_ISL_229188	3	Africa
98	Ghana	2015	Dom.gal	H5N1	2.3.2.1c	11838	>EPI_ISL_229194	22	Africa
99	Ghana	2015	wild.gal	H5N1	2.3.2.1c	11838	>EPI_ISL_229193	2	Africa
100	Ghana	2015	wild.gal	H5N1	2.3.2.1c	11838	>EPI_ISL_223937	2	Africa
101	Ghana	2021	Dom.gal	H5N1	2.3.4.4b	10853	>EPI_ISL_15350905	1	Africa
102	Mali	2022	Dom.gal	H5N1	2.3.4.4b	10841	>EPI_ISL_13957819	4	Africa
103	Niger	2015	Dom.gal	H5N1	2.3.2.1c	11848	>EPI_ISL_229176	6	Africa
104	Niger	2022	Dom.gal	H5N1	2.3.4.4b	10836	>EPI_ISL_11007546	3	Africa
105	Niger	2022	Dom.gal	H5N1	2.3.4.4b	12069	>EPI_ISL_11007544	3	Africa
106	Nigeria	2006	Dom.gal	H5N1	2.2.1	11500	>EPI_ISL_18872	1	Africa
107	Nigeria	2006	Dom.gal	H5N1	2.2.1	12165	>EPI_ISL_18870	1	Africa
108	Nigeria	2006	Dom.gal	H5N1	2.2000000000000002	11497	>EPI_ISL_6247	1	Africa
109	Nigeria	2007	Dom.gal	H5N1	2.2000000000000002	11563	>EPI_ISL_13521	3	Africa
110	Nigeria	2007	Dom.gal	H5N1	2.2000000000000002	11969	>EPI_ISL_23014	1	Africa
111	Nigeria	2007	Dom.gal	H5N1	2.2000000000000002	12200	>EPI_ISL_13518	1	Africa
112	Nigeria	2007	Dom.gal	H5N1	2.2000000000000002	12322	>EPI_ISL_13517	4	Africa
113	Nigeria	2007	Dom.gal	H5N1	2.2000000000000002	12327	>EPI_ISL_13519	1	Africa
114	Nigeria	2015	Dom.ans	H5N1	2.3.2.1c	11838	>EPI_ISL_329226	1	Africa
115	Nigeria	2015	Dom.ans	H5N1	2.3.2.1c	11848	>EPI_ISL_329217	1	Africa
116	Nigeria	2015	Dom.ans	H5N1	2.3.2.1c	11919	>EPI_ISL_329225	1	Africa
117	Nigeria	2015	Dom.gal	H5N1	2.3.2.1c	11838	>EPI_ISL_329300	48	Africa
118	Nigeria	2015	Dom.gal	H5N1	2.3.2.1c	11841	>EPI_ISL_329250	2	Africa
119	Nigeria	2015	Dom.gal	H5N1	2.3.2.1c	11848	>EPI_ISL_329307	18	Africa
120	Nigeria	2015	Dom.gal	H5N1	2.3.2.1c	11919	>EPI_ISL_329288	2	Africa
121	Nigeria	2015	Dom.gal	H5N1	2.3.2.1c	11946	>EPI_ISL_329304	1	Africa
122	Nigeria	2016	Dom.ans	H5N1	2.3.2.1c	11838	>EPI_ISL_329219	1	Africa
123	Nigeria	2016	Dom.gal	H5N1	2.3.2.1c	11838	>EPI_ISL_329247	2	Africa
124	Nigeria	2016	Dom.gal	H5N1	2.3.2.1c	11841	>EPI_ISL_329236	14	Africa
125	Nigeria	2016	wild.gal	H5N1	2.3.2.1c	11841	>EPI_ISL_397366	1	Africa
126	Nigeria	2019	Dom.ans	H5N6	2.3.4.4b	9123	>EPI_ISL_503150	1	Africa
127	Nigeria	2019	Dom.ans	H5N8	2.3.4.4b	1137	>EPI_ISL_9572654	2	Africa
128	Nigeria	2019	Dom.ans	H5N8	2.3.4.4b	1137	>EPI_ISL_9572655	2	Africa
129	Nigeria	2019	Dom.gal	H5N8	2.3.4.4b	1137	>EPI_ISL_9572659	4	Africa
130	Nigeria	2019	wild.gal	H5N8	2.3.4.4b	6797	>EPI_ISL_405278	1	Africa
131	Nigeria	2021	Dom.gal	H5N1	2.3.4.4b	101	>EPI_ISL_4061485	1	Africa
132	Nigeria	2021	Dom.gal	H5N1	2.3.4.4b	10836	>EPI_ISL_4061491	2	Africa
133	Nigeria	2021	Dom.gal	H5N8	2.3.4.4b	573	>EPI_ISL_4061482	3	Africa
134	Senegal	2020	Dom.gal	H5N1	2.3.4.4b	101	>EPI_ISL_2276069	3	Africa
135	Senegal	2021	wild.other	H5N1	2.3.4.4b	12481	>EPI_ISL_2276071	1	Africa
136	SouthAfrica	1961	wild.other	H5N3	EA_nonGsGD	549	>EPI_ISL_70115	1	Africa
137	SouthAfrica	2011	wild.other	H5N2	EA_nonGsGD	4812	>EPI_ISL_133656	3	Africa
138	SouthAfrica	2011	wild.other	H5N2	EA_nonGsGD	4812	>EPI_ISL_133657	3	Africa
139	SouthAfrica	2011	wild.other	H5N2	EA_nonGsGD	4812	>EPI_ISL_133655	3	Africa
140	SouthAfrica	2015	wild.other	H5N2	EA_nonGsGD	5995	>EPI_ISL_12801398	2	Africa
141	SouthAfrica	2015	wild.other	H5N2	EA_nonGsGD	5995	>EPI_ISL_258657	2	Africa
142	SouthAfrica	2017	Dom.ans	H5N8	2.3.4.4b	439	>EPI_ISL_378312	2	Africa
143	SouthAfrica	2017	Dom.ans	H5N8	2.3.4.4b	439	>EPI_ISL_369347	2	Africa
144	SouthAfrica	2017	Dom.ans	H5N8	2.3.4.4b	4399	>EPI_ISL_369348	2	Africa
145	SouthAfrica	2017	Dom.ans	H5N8	2.3.4.4b	4399	>EPI_ISL_285606	2	Africa
146	SouthAfrica	2017	Dom.gal	H5N8	2.3.4.4b	439	>EPI_ISL_369355	15	Africa
147	SouthAfrica	2017	Dom.gal	H5N8	2.3.4.4b	4399	>EPI_ISL_369356	15	Africa
148	SouthAfrica	2017	Dom.gal	H5N8	2.3.4.4b	5200	>EPI_ISL_369337	1	Africa
149	SouthAfrica	2017	Dom.other	H5N8	2.3.4.4b	439	>EPI_ISL_378311	2	Africa
150	SouthAfrica	2017	Dom.other	H5N8	2.3.4.4b	439	>EPI_ISL_381815	2	Africa
151	SouthAfrica	2017	wild.ans	H5N8	2.3.4.4b	4399	>EPI_ISL_285655	5	Africa
152	SouthAfrica	2017	wild.ans	H5N8	2.3.4.4b	4399	>EPI_ISL_285601	5	Africa
153	SouthAfrica	2017	wild.ans	H5N8	2.3.4.4b	4399	>EPI_ISL_285602	5	Africa
154	SouthAfrica	2017	wild.ans	H5N8	2.3.4.4b	4399	>EPI_ISL_369349	5	Africa
155	SouthAfrica	2017	wild.ans	H5N8	2.3.4.4b	4399	>EPI_ISL_285648	5	Africa
156	SouthAfrica	2017	wild.gal	H5N8	2.3.4.4b	439	>EPI_ISL_381813	2	Africa
157	SouthAfrica	2017	wild.gal	H5N8	2.3.4.4b	439	>EPI_ISL_381814	2	Africa
158	SouthAfrica	2017	wild.gal	H5N8	2.3.4.4b	4399	>EPI_ISL_285651	2	Africa
159	SouthAfrica	2017	wild.gal	H5N8	2.3.4.4b	4399	>EPI_ISL_285652	2	Africa
160	SouthAfrica	2017	wild.other	H5N8	2.3.4.4b	439	>EPI_ISL_381811	3	Africa
161	SouthAfrica	2017	wild.other	H5N8	2.3.4.4b	439	>EPI_ISL_285650	3	Africa
162	SouthAfrica	2017	wild.other	H5N8	2.3.4.4b	439	>EPI_ISL_369344	3	Africa
163	SouthAfrica	2017	wild.other	H5N8	2.3.4.4b	4399	>EPI_ISL_369366	3	Africa
164	SouthAfrica	2017	wild.other	H5N8	2.3.4.4b	4399	>EPI_ISL_381812	3	Africa
165	SouthAfrica	2017	wild.other	H5N8	2.3.4.4b	4399	>EPI_ISL_285604	3	Africa
166	SouthAfrica	2018	Dom.gal	H5N8	2.3.4.4b	447	>EPI_ISL_505432	2	Africa
167	SouthAfrica	2021	Dom.gal	H5N1	2.3.4.4b	1157	>EPI_ISL_14769967	2	Africa
168	Sudan	2006	Dom.gal	H5N1	2.2000000000000002	11497	>EPI_ISL_6926	1	Africa
169	Togo	2007	Dom.gal	H5N1	2.2000000000000002	11216	>EPI_ISL_20910	1	Africa
170	Uganda	2017	Dom.ans	H5N8	2.3.4.4b	358	>EPI_ISL_379228	1	Africa
171	Uganda	2017	Dom.gal	H5N8	2.3.4.4b	358	>EPI_ISL_379227	1	Africa
172	Zimbabwe	2017	Dom.gal	H5N8	2.3.4.4b	439	>EPI_ISL_387133	1	Africa
1	China	1996	Dom.ans	H5N1	0	476	>EPI_ISL_1254	1	China
2	China	1997	Dom.ans	H5N1	0	476	>EPI_ISL_1909	1	China
3	China	1999	Dom.ans	H5N1	0	2184	>EPI_ISL_3895	1	China
4	China	2000	Dom.ans	H5N1	0	1489	>EPI_ISL_3905	1	China
5	China	2000	Dom.ans	H5N1	0	6216	>EPI_ISL_3906	1	China
6	China	2000	Dom.ans	H5N1	0	10817	>EPI_ISL_3903	2	China
7	China	2000	Dom.ans	H5N1	0	12180	>EPI_ISL_3891	1	China
8	China	2000	Dom.ans	H5N1	8	264	>EPI_ISL_3909	1	China
9	China	2001	Dom.ans	H5N1	0	10855	>EPI_ISL_3902	1	China
10	China	2001	Dom.ans	H5N1	0	12555	>EPI_ISL_15612	1	China
11	China	2001	Dom.ans	H5N1	0	12683	>EPI_ISL_15609	1	China
12	China	2001	Dom.ans	H5N1	3	6178	>EPI_ISL_3899	2	China
13	China	2001	Dom.ans	H5N1	3	6220	>EPI_ISL_3897	2	China
14	China	2001	Dom.ans	H5N1	3	6479	>EPI_ISL_3896	1	China
15	China	2001	Dom.ans	H5N1	3	10782	>EPI_ISL_3908	1	China
16	China	2001	Dom.ans	H5N1	8	10842	>EPI_ISL_3907	1	China
17	China	2001	Dom.ans	H5N1	8	12638	>EPI_ISL_15621	1	China
18	China	2001	Dom.ans	H5N1		12681	>EPI_ISL_15616	1	China
19	China	2001	Dom.gal	H5N1	0	12581	>EPI_ISL_15623	1	China
20	China	2001	Dom.gal	H5N1	3	6118	>EPI_ISL_10006	1	China
21	China	2001	swine	H5N1	8	264	>EPI_ISL_68082	1	China
22	China	2002	Dom.ans	H5N1	0	10705	>EPI_ISL_3889	1	China
23	China	2002	Dom.ans	H5N1	0	10824	>EPI_ISL_3898	1	China
24	China	2002	Dom.ans	H5N1	0	10847	>EPI_ISL_3890	1	China
25	China	2002	Dom.ans	H5N1	0	10864	>EPI_ISL_3901	1	China
26	China	2002	Dom.ans	H5N1	2.1.1	12652	>EPI_ISL_15648	1	China
27	China	2002	Dom.ans	H5N1	3	10835	>EPI_ISL_3900	1	China
28	China	2002	Dom.ans	H5N1	4	6210	>EPI_ISL_3894	1	China
29	China	2002	Dom.ans	H5N1	4	12537	>EPI_ISL_15628	1	China
30	China	2002	Dom.ans	H5N1	4	12656	>EPI_ISL_15629	1	China
31	China	2002	Dom.ans	H5N1	8	12607	>EPI_ISL_15649	1	China
32	China	2002	Dom.ans	H5N1	8	12618	>EPI_ISL_15656	1	China
33	China	2002	Dom.ans	H5N1	8	12631	>EPI_ISL_15626	1	China
34	China	2002	Dom.gal	H5N1	0	10705	>EPI_ISL_10007	1	China
35	China	2002	Dom.gal	H5N1	1	12591	>EPI_ISL_15631	1	China
36	China	2002	Dom.gal	H5N1	1	12645	>EPI_ISL_15636	1	China
37	China	2002	Dom.gal	H5N1	1	12659	>EPI_ISL_15658	1	China
38	China	2002	Dom.gal	H5N1	1	12660	>EPI_ISL_15635	1	China
39	China	2002	Dom.gal	H5N1	1	12685	>EPI_ISL_15634	1	China
40	China	2002	unknown	H5N1	9	11750	>EPI_ISL_15637	1	China
41	China	2003	Dom.ans	H5N1	1	12630	>EPI_ISL_15660	2	China
42	China	2003	Dom.ans	H5N1	2.1.1	12611	>EPI_ISL_15652	1	China
43	China	2003	Dom.ans	H5N1	2.4	11843	>EPI_ISL_15672	7	China
44	China	2003	Dom.ans	H5N1	8	12644	>EPI_ISL_15650	1	China
45	China	2003	Dom.ans	H5N1	8	12653	>EPI_ISL_15651	1	China
46	China	2003	Dom.gal	H5N1	1	12591	>EPI_ISL_15663	2	China
47	China	2003	Dom.gal	H5N1	1	12591	>EPI_ISL_15661	2	China
48	China	2003	Dom.gal	H5N1	2.4	11843	>EPI_ISL_15676	4	China
49	China	2003	Dom.gal	H5N1	2.4	11843	>EPI_ISL_15675	4	China
50	China	2003	Dom.gal	H5N1	2.4	11843	>EPI_ISL_15671	4	China
51	China	2003	Dom.gal	H5N1	2.5	11758	>EPI_ISL_15644	1	China
52	China	2003	Dom.gal	H5N1	2.5	12359	>EPI_ISL_4190	1	China
53	China	2003	Dom.gal	H5N1	8	12648	>EPI_ISL_15666	1	China
54	China	2003	swine	H5N1	8	264	>EPI_ISL_67419	1	China
55	China	2003	unknown	H5N1	1	12587	>EPI_ISL_15638	1	China
56	China	2003	unknown	H5N1	3	6176	>EPI_ISL_15643	1	China
57	China	2003	wild.ans	H5N1	2.5	11758	>EPI_ISL_67407	1	China
58	China	2004	Dom.ans	H5N1	2.3.1	11897	>EPI_ISL_15654	2	China
59	China	2004	Dom.ans	H5N1	2.3.1	11963	>EPI_ISL_15655	1	China
60	China	2004	Dom.ans	H5N1	2.3.2	11590	>EPI_ISL_78013	1	China
61	China	2004	Dom.ans	H5N1	2.3.3	11948	>EPI_ISL_78017	1	China
62	China	2004	Dom.ans	H5N1	2.4	11843	>EPI_ISL_15681	3	China
63	China	2004	Dom.ans	H5N1	5	11722	>EPI_ISL_9910	1	China
64	China	2004	Dom.ans	H5N1	5	12508	>EPI_ISL_9906	1	China
65	China	2004	Dom.ans	H5N1	5	12550	>EPI_ISL_9902	1	China
66	China	2004	Dom.ans	H5N1	5	12654	>EPI_ISL_9908	1	China
67	China	2004	Dom.ans	H5N1	5	12677	>EPI_ISL_9900	1	China
68	China	2004	Dom.ans	H5N1	8	11904	>EPI_ISL_4533	1	China
69	China	2004	Dom.ans	H5N1	9	11514	>EPI_ISL_78021	1	China
70	China	2004	Dom.ans	H5N5	2.3.1	11897	>EPI_ISL_24750	1	China
71	China	2004	Dom.gal	H5N1	2.2000000000000002	11575	>EPI_ISL_24749	2	China
72	China	2004	Dom.gal	H5N1	2.2000000000000002	11575	>EPI_ISL_77991	2	China
73	China	2004	Dom.gal	H5N1	2.3.2	12285	>EPI_ISL_15646	1	China
74	China	2004	Dom.gal	H5N1	2.4	11843	>EPI_ISL_15678	1	China
75	China	2004	Dom.gal	H5N1	2.5	11803	>EPI_ISL_4036	1	China
76	China	2004	Dom.gal	H5N1	8	11782	>EPI_ISL_4202	1	China
77	China	2004	Dom.gal	H5N1	9	11581	>EPI_ISL_77983	1	China
78	China	2004	Dom.gal	H5N1	9	11778	>EPI_ISL_24751	2	China
79	China	2004	Dom.gal	H5N1	9	11778	>EPI_ISL_77981	2	China
80	China	2004	Dom.gal	H5N1	9	11807	>EPI_ISL_77989	1	China
81	China	2004	swine	H5N1	9	12538	>EPI_ISL_65327	1	China
82	China	2004	wild.other	H5N1	3	604	>EPI_ISL_4542	1	China
83	China	2004	wild.other	H5N1	3	10672	>EPI_ISL_4539	1	China
84	China	2004	wild.other	H5N1	3	10720	>EPI_ISL_4541	1	China
85	China	2004	wild.other	H5N1	7	10692	>EPI_ISL_4540	1	China
86	China	2004	wild.other	H5N1	8	11770	>EPI_ISL_4538	1	China
87	China	2005	Dom.ans	H5N1	2.3.2	12254	>EPI_ISL_9919	5	China
88	China	2005	Dom.ans	H5N1	2.3.2	12296	>EPI_ISL_9918	1	China
89	China	2005	Dom.ans	H5N1	2.3.2	12465	>EPI_ISL_9932	2	China
90	China	2005	Dom.ans	H5N1	2.3.2	12632	>EPI_ISL_10750	1	China
91	China	2005	Dom.ans	H5N1	2.3.2	12651	>EPI_ISL_10740	1	China
92	China	2005	Dom.ans	H5N1	2.3.4	11727	>EPI_ISL_78019	1	China
93	China	2005	Dom.ans	H5N1	2.3.4	11884	>EPI_ISL_10718	1	China
94	China	2005	Dom.ans	H5N1	2.3.4	11903	>EPI_ISL_78012	1	China
95	China	2005	Dom.ans	H5N1	2.3.4	11967	>EPI_ISL_181276	1	China
96	China	2005	Dom.ans	H5N1	2.3.4	12223	>EPI_ISL_10703	2	China
97	China	2005	Dom.ans	H5N1	2.3.4	12486	>EPI_ISL_10727	1	China
98	China	2005	Dom.ans	H5N1	2.3.4	12516	>EPI_ISL_10679	2	China
99	China	2005	Dom.ans	H5N1	2.3.4	12551	>EPI_ISL_10724	1	China
100	China	2005	Dom.ans	H5N1	2.3.4	12640	>EPI_ISL_10687	1	China
101	China	2005	Dom.ans	H5N1	4	12482	>EPI_ISL_10666	1	China
102	China	2005	Dom.ans	H5N1	7	11445	>EPI_ISL_64855	1	China
103	China	2005	Dom.ans	H5N1	7	11639	>EPI_ISL_64856	1	China
104	China	2005	Dom.ans	H5N1	7	12251	>EPI_ISL_10677	1	China
105	China	2005	Dom.ans	H5N1	9	12256	>EPI_ISL_9894	2	China
106	China	2005	Dom.ans	H5N1	9	12477	>EPI_ISL_9920	1	China
107	China	2005	Dom.ans	H5N2	1	8665	>EPI_ISL_112261	1	China
108	China	2005	Dom.ans	H5N2	EA_nonGsGD	6726	>EPI_ISL_12416	1	China
109	China	2005	Dom.gal	H5N1	2.2000000000000002	11497	>EPI_ISL_77992	1	China
110	China	2005	Dom.gal	H5N1	2.3.1	12293	>EPI_ISL_9929	1	China
111	China	2005	Dom.gal	H5N1	2.3.2	12254	>EPI_ISL_10671	1	China
112	China	2005	Dom.gal	H5N1	2.3.2	12296	>EPI_ISL_9917	1	China
113	China	2005	Dom.gal	H5N1	2.3.3	12602	>EPI_ISL_10768	1	China
114	China	2005	Dom.gal	H5N1	2.3.4	11884	>EPI_ISL_77988	1	China
115	China	2005	Dom.gal	H5N1	2.3.4	12223	>EPI_ISL_10726	1	China
116	China	2005	Dom.gal	H5N1	2.3.4	12473	>EPI_ISL_10719	1	China
117	China	2005	Dom.gal	H5N1	2.3.4	12566	>EPI_ISL_10683	1	China
118	China	2005	Dom.gal	H5N1	2.3.4	12571	>EPI_ISL_10698	1	China
119	China	2005	Dom.gal	H5N1	2.3.4	12637	>EPI_ISL_10800	1	China
120	China	2005	Dom.gal	H5N1	7	11405	>EPI_ISL_10005	1	China
121	China	2005	Dom.gal	H5N1	7	11445	>EPI_ISL_78008	2	China
122	China	2005	Dom.gal	H5N1	7	11445	>EPI_ISL_78006	2	China
123	China	2005	Dom.gal	H5N1	7	11573	>EPI_ISL_78010	4	China
124	China	2005	Dom.gal	H5N1	7	11573	>EPI_ISL_78007	4	China
125	China	2005	Dom.gal	H5N1	7	11573	>EPI_ISL_78003	4	China
126	China	2005	Dom.gal	H5N1	7	11738	>EPI_ISL_78002	1	China
127	China	2005	Dom.gal	H5N1	7.2	11405	>EPI_ISL_11363	2	China
128	China	2005	Dom.gal	H5N1	7.2	11405	>EPI_ISL_11362	2	China
129	China	2005	Dom.gal	H5N1	9	12256	>EPI_ISL_9895	1	China
130	China	2005	Human	H5N1	2.3.4	11868	>EPI_ISL_10060	1	China
131	China	2005	Human	H5N1	2.3.4	11884	>EPI_ISL_24606	4	China
132	China	2005	Human	H5N1	2.3.4	11884	>EPI_ISL_10058	4	China
133	China	2005	Human	H5N1	2.3.4	11884	>EPI_ISL_24603	4	China
134	China	2005	Human	H5N1	2.3.4	11884	>EPI_ISL_24608	4	China
135	China	2005	Human	H5N1	2.3.4	11896	>EPI_ISL_24609	1	China
136	China	2005	Human	H5N1	2.3.4	11903	>EPI_ISL_24607	1	China
137	China	2005	wild.ans	H5N1	2.2000000000000002	11497	>EPI_ISL_291	1	China
138	China	2005	wild.ans	H5N1	2.2000000000000002	11692	>EPI_ISL_77979	1	China
139	China	2005	wild.ans	H5N1	2.2000000000000002	12177	>EPI_ISL_9321	2	China
140	China	2005	wild.ans	H5N1	2.2000000000000002	12177	>EPI_ISL_9318	2	China
141	China	2005	wild.ans	H5N1	2.2000000000000002	12503	>EPI_ISL_9315	1	China
142	China	2005	wild.ans	H5N1	2.2000000000000002	12564	>EPI_ISL_9938	1	China
143	China	2005	wild.ans	H5N1	2.2000000000000002	12636	>EPI_ISL_9319	1	China
144	China	2005	wild.ans	H5N1	2.3.4	11956	>EPI_ISL_64894	1	China
145	China	2005	wild.ans	H5N1	2.3.4	11979	>EPI_ISL_64892	1	China
146	China	2005	wild.ans	H5N1	7.2	10929	>EPI_ISL_64893	1	China
147	China	2005	wild.other	H5N1	2.2000000000000002	11758	>EPI_ISL_16254	1	China
148	China	2005	wild.other	H5N1	2.2000000000000002	12177	>EPI_ISL_9316	1	China
149	China	2006	Dom.ans	H5N1	2.3.2	12531	>EPI_ISL_10669	1	China
150	China	2006	Dom.ans	H5N1	2.3.4	10728	>EPI_ISL_138602	1	China
151	China	2006	Dom.ans	H5N1	2.3.4	11491	>EPI_ISL_24613	2	China
152	China	2006	Dom.ans	H5N1	2.3.4	11860	>EPI_ISL_24616	4	China
153	China	2006	Dom.ans	H5N1	2.3.4	11873	>EPI_ISL_78016	1	China
154	China	2006	Dom.ans	H5N1	2.3.4	11884	>EPI_ISL_24611	1	China
155	China	2006	Dom.ans	H5N1	2.3.4	11889	>EPI_ISL_29189	1	China
156	China	2006	Dom.ans	H5N1	2.3.4	11917	>EPI_ISL_24623	5	China
157	China	2006	Dom.ans	H5N1	2.3.4	11941	>EPI_ISL_78011	1	China
158	China	2006	Dom.ans	H5N1	2.3.4	12223	>EPI_ISL_10706	1	China
159	China	2006	Dom.ans	H5N1	2.3.4	12412	>EPI_ISL_10691	2	China
160	China	2006	Dom.ans	H5N1	2.3.4	12448	>EPI_ISL_10793	1	China
161	China	2006	Dom.ans	H5N1	2.3.4	12452	>EPI_ISL_10701	2	China
162	China	2006	Dom.ans	H5N1	2.3.4	12548	>EPI_ISL_24617	1	China
163	China	2006	Dom.ans	H5N1	2.3.4	12565	>EPI_ISL_10729	1	China
164	China	2006	Dom.ans	H5N1	2.3.4	12593	>EPI_ISL_10796	2	China
165	China	2006	Dom.ans	H5N1	2.3.4	12620	>EPI_ISL_10730	1	China
166	China	2006	Dom.ans	H5N1	2.3.4	12627	>EPI_ISL_10690	1	China
167	China	2006	Dom.ans	H5N1	2.3.4	12650	>EPI_ISL_10799	1	China
168	China	2006	Dom.ans	H5N1	2.3.4.2	11868	>EPI_ISL_24612	2	China
169	China	2006	Dom.ans	H5N1	2.5	10844	>EPI_ISL_10772	1	China
170	China	2006	Dom.ans	H5N1	2.5	12612	>EPI_ISL_10771	1	China
171	China	2006	Dom.gal	H5N1	2.3.4	12223	>EPI_ISL_10708	1	China
172	China	2006	Dom.gal	H5N1	2.3.4	12434	>EPI_ISL_10709	1	China
173	China	2006	Dom.gal	H5N1	2.3.4	12473	>EPI_ISL_10705	1	China
174	China	2006	Dom.gal	H5N1	2.3.4	12478	>EPI_ISL_10699	1	China
175	China	2006	Dom.gal	H5N1	2.3.4	12534	>EPI_ISL_10728	1	China
176	China	2006	Dom.gal	H5N1	2.3.4	12634	>EPI_ISL_10798	1	China
177	China	2006	Dom.gal	H5N1	3	11445	>EPI_ISL_78005	1	China
178	China	2006	Dom.gal	H5N1	4	12549	>EPI_ISL_10668	1	China
179	China	2006	Dom.gal	H5N1	7	11445	>EPI_ISL_78004	1	China
180	China	2006	Dom.gal	H5N1	7.1	11809	>EPI_ISL_77999	1	China
181	China	2006	Dom.gal	H5N1	7.2	11424	>EPI_ISL_77997	1	China
182	China	2006	Dom.gal	H5N1	7.2	11433	>EPI_ISL_77986	1	China
183	China	2006	Dom.gal	H5N1	7.2	11457	>EPI_ISL_77998	1	China
184	China	2006	Dom.gal	H5N1	7.2	11595	>EPI_ISL_77995	1	China
185	China	2006	Dom.gal	H5N1	7.2	11905	>EPI_ISL_10544	1	China
186	China	2006	Human	H5N1	2.2000000000000002	11497	>EPI_ISL_79681	1	China
187	China	2006	Human	H5N1	2.3.4	11854	>EPI_ISL_79677	1	China
188	China	2006	Human	H5N1	2.3.4	11868	>EPI_ISL_13895	2	China
189	China	2006	Human	H5N1	2.3.4	11868	>EPI_ISL_73299	2	China
190	China	2006	Human	H5N1	2.3.4	11872	>EPI_ISL_73320	3	China
191	China	2006	Human	H5N1	2.3.4	11872	>EPI_ISL_79679	3	China
192	China	2006	Human	H5N1	2.3.4	11872	>EPI_ISL_79678	3	China
193	China	2006	Human	H5N1	2.3.4	11883	>EPI_ISL_73298	1	China
194	China	2006	Human	H5N1	2.3.4	11884	>EPI_ISL_79680	4	China
195	China	2006	Human	H5N1	2.3.4	11884	>EPI_ISL_24604	4	China
196	China	2006	Human	H5N1	2.3.4	11884	>EPI_ISL_24605	4	China
197	China	2006	Human	H5N1	2.3.4	11884	>EPI_ISL_73294	4	China
198	China	2006	Human	H5N1	2.3.4	12646	>EPI_ISL_11263	1	China
199	China	2006	wild.ans	H5N1	2.2000000000000002	11646	>EPI_ISL_78026	1	China
200	China	2006	wild.ans	H5N1	2.2000000000000002	11755	>EPI_ISL_77980	1	China
201	China	2006	wild.ans	H5N1	2.2000000000000002	11769	>EPI_ISL_77978	1	China
202	China	2006	wild.ans	H5N2	EA_nonGsGD	5718	>EPI_ISL_12638	1	China
203	China	2006	wild.gal	H5N1	2.2000000000000002	12177	>EPI_ISL_10769	1	China
204	China	2006	wild.other	H5N1	2.2000000000000002	11753	>EPI_ISL_78024	1	China
205	China	2006	wild.other	H5N1	2.2000000000000002	11755	>EPI_ISL_78023	1	China
206	China	2006	wild.other	H5N1	2.3.4	11883	>EPI_ISL_78025	1	China
207	China	2007	Dom.ans	H5N1	2.3.4	11930	>EPI_ISL_78015	1	China
208	China	2007	Dom.ans	H5N1	2.3.4	11935	>EPI_ISL_151694	1	China
209	China	2007	Dom.gal	H5N1	2.3.2.1	11918	>EPI_ISL_63441	1	China
210	China	2007	Dom.gal	H5N1	2.3.4	11873	>EPI_ISL_77982	1	China
211	China	2007	Dom.gal	H5N1	7.2	10929	>EPI_ISL_77993	1	China
212	China	2007	Human	H5N1	2.3.4	11858	>EPI_ISL_79684	4	China
213	China	2007	Human	H5N1	2.3.4	11858	>EPI_ISL_16356	4	China
214	China	2007	Human	H5N1	2.3.4	11858	>EPI_ISL_79683	4	China
215	China	2007	Human	H5N1	2.3.4	11858	>EPI_ISL_16357	4	China
216	China	2007	Human	H5N1	2.3.4	11860	>EPI_ISL_79682	1	China
217	China	2007	Human	H5N1	2.3.4	11914	>EPI_ISL_73302	1	China
218	China	2007	wild.other	H5N1	2.2000000000000002	12297	>EPI_ISL_63581	1	China
219	China	2007	wild.other	H5N1	2.3.2.1	12330	>EPI_ISL_63582	4	China
220	China	2007	wild.other	H5N1	2.3.2.1	12330	>EPI_ISL_63583	4	China
221	China	2007	wild.other	H5N1	2.3.2.1	12330	>EPI_ISL_63585	4	China
222	China	2007	wild.other	H5N1	2.3.2.1	12330	>EPI_ISL_63584	4	China
223	China	2007	wild.other	H5N1	2.3.4	11953	>EPI_ISL_63521	1	China
224	China	2008	Dom.ans	H5N1	2.3.4	11691	>EPI_ISL_94331	1	China
225	China	2008	Dom.ans	H5N1	2.3.4	11842	>EPI_ISL_151695	1	China
226	China	2008	Dom.ans	H5N5	2.3.4	1454	>EPI_ISL_152087	1	China
227	China	2008	Dom.ans	H5N5	2.3.4	3191	>EPI_ISL_152085	2	China
228	China	2008	Dom.gal	H5N1	2.3.4	11651	>EPI_ISL_78001	1	China
229	China	2008	Dom.gal	H5N1	2.3.4	11973	>EPI_ISL_77984	1	China
230	China	2008	Dom.gal	H5N1	7.2	11533	>EPI_ISL_77990	2	China
231	China	2008	Dom.gal	H5N1	7.2	11533	>EPI_ISL_84854	2	China
232	China	2008	Human	H5N1	2.3.4	11858	>EPI_ISL_73306	1	China
233	China	2008	Human	H5N1	2.3.4	11889	>EPI_ISL_73303	1	China
234	China	2008	Human	H5N1	2.3.4	11951	>EPI_ISL_79685	1	China
235	China	2008	Human	H5N1	2.3.4.3	11869	>EPI_ISL_73305	1	China
236	China	2008	swine	H5N1	7.2	11533	>EPI_ISL_144531	1	China
237	China	2009	Dom.ans	H5N1	2.3.2.1c	10860	>EPI_ISL_169420	2	China
238	China	2009	Dom.ans	H5N1	2.3.4	11621	>EPI_ISL_94332	1	China
239	China	2009	Dom.ans	H5N2	7.2	602	>EPI_ISL_129980	1	China
240	China	2009	Dom.ans	H5N5	2.3.4	3812	>EPI_ISL_94330	1	China
241	China	2009	Dom.ans	H5N5	2.3.4	10596	>EPI_ISL_139383	1	China
242	China	2009	Dom.gal	H5N1	2.3.2.1a	11945	>EPI_ISL_169392	1	China
243	China	2009	Dom.gal	H5N1	2.3.2.1c	10860	>EPI_ISL_169419	1	China
244	China	2009	Dom.gal	H5N1	7.2	11851	>EPI_ISL_169416	1	China
245	China	2009	Human	H5N1	2.3.2.1	11648	>EPI_ISL_73308	1	China
246	China	2009	Human	H5N1	2.3.4	11858	>EPI_ISL_73312	1	China
247	China	2009	Human	H5N1	2.3.4	11976	>EPI_ISL_73313	1	China
248	China	2009	Human	H5N1	2.3.4.1	11846	>EPI_ISL_73309	2	China
249	China	2009	Human	H5N1	2.3.4.1	11846	>EPI_ISL_79687	2	China
250	China	2009	Human	H5N1	2.3.4.1	11962	>EPI_ISL_79686	1	China
251	China	2009	swine	H5N1	2.3.4	11858	>EPI_ISL_144532	1	China
252	China	2009	wild.ans	H5N1	2.3.2.1	11703	>EPI_ISL_105043	1	China
253	China	2009	wild.other	H5N1	2.3.2.1c	11892	>EPI_ISL_154639	3	China
254	China	2009	wild.other	H5N1	2.3.2.1c	11892	>EPI_ISL_154640	3	China
255	China	2009	wild.other	H5N1	2.3.2.1c	11892	>EPI_ISL_154638	3	China
256	China	2009	wild.other	H5N1	2.3.2.1c	11952	>EPI_ISL_75197	1	China
257	China	2010	Dom.ans	H5N2	2.3.4.4b	383	>EPI_ISL_208823	1	China
258	China	2010	Dom.ans	H5N2	2.3.4.4b	413	>EPI_ISL_208822	1	China
259	China	2010	Dom.ans	H5N5	2.3.4	4057	>EPI_ISL_139384	1	China
260	China	2010	Dom.ans	H5N8	2.3.4.4b	5871	>EPI_ISL_208824	1	China
261	China	2010	Dom.ans	H5N8	2.3.4.4b	12211	>EPI_ISL_139385	1	China
262	China	2010	Dom.gal	H5N1	2.3.4	11726	>EPI_ISL_151698	1	China
263	China	2010	Dom.gal	H5N1	2.3.4	11947	>EPI_ISL_151697	1	China
264	China	2010	Dom.gal	H5N2	7.2	10443	>EPI_ISL_129981	1	China
265	China	2010	Dom.gal	H5N5	2.3.4	4096	>EPI_ISL_139386	1	China
266	China	2010	wild.other	H5N1	2.3.2.1c	12305	>EPI_ISL_400545	1	China
267	China	2011	Dom.ans	H5N1	2.3.2.1a	11927	>EPI_ISL_143941	1	China
268	China	2011	Dom.ans	H5N1	2.3.2.1b	575	>EPI_ISL_96863	1	China
269	China	2011	Dom.ans	H5N1	2.3.2.1b	11430	>EPI_ISL_143949	1	China
270	China	2011	Dom.ans	H5N1	2.3.2.1b	11463	>EPI_ISL_96861	3	China
271	China	2011	Dom.ans	H5N1	2.3.2.1b	11515	>EPI_ISL_96864	3	China
272	China	2011	Dom.ans	H5N1	2.3.2.1b	11797	>EPI_ISL_96858	1	China
273	China	2011	Dom.ans	H5N1	2.3.2.1b	11815	>EPI_ISL_369828	1	China
274	China	2011	Dom.ans	H5N1	2.3.2.1b	11865	>EPI_ISL_143948	1	China
275	China	2011	Dom.ans	H5N1	2.3.2.1b	12192	>EPI_ISL_369829	1	China
276	China	2011	Dom.ans	H5N1	2.3.2.1c	11959	>EPI_ISL_143947	1	China
277	China	2011	Dom.ans	H5N1	2.3.4	11726	>EPI_ISL_369825	1	China
278	China	2011	Dom.ans	H5N2	2.3.4.4b	81	>EPI_ISL_137254	1	China
279	China	2011	Dom.ans	H5N2	2.3.4.4b	383	>EPI_ISL_129983	1	China
280	China	2011	Dom.ans	H5N2	2.3.4.4b	413	>EPI_ISL_129982	1	China
281	China	2011	Dom.ans	H5N2	2.3.4.4b	771	>EPI_ISL_137255	1	China
282	China	2011	Dom.ans	H5N2	Am_nonGsGD	10404	>EPI_ISL_143945	3	China
283	China	2011	Dom.ans	H5N5	2.3.4	4096	>EPI_ISL_290070	1	China
284	China	2011	Dom.ans	H5N8	2.3.4.4b	5871	>EPI_ISL_208825	2	China
285	China	2011	Dom.gal	H5N1	2.3.4	11912	>EPI_ISL_151696	1	China
286	China	2011	Dom.gal	H5N1	7.2	11851	>EPI_ISL_234324	1	China
287	China	2011	wild.ans	H5N2	EA_nonGsGD	5595	>EPI_ISL_131284	1	China
288	China	2011	wild.ans	H5N2	EA_nonGsGD	5667	>EPI_ISL_131282	1	China
289	China	2011	wild.ans	H5N2	EA_nonGsGD	5762	>EPI_ISL_131281	2	China
290	China	2011	wild.ans	H5N2	EA_nonGsGD	5762	>EPI_ISL_131280	2	China
291	China	2011	wild.other	H5N2	EA_nonGsGD	10530	>EPI_ISL_131283	1	China
292	China	2012	Dom.ans	H5N8	2.3.4.4	347	>EPI_ISL_208830	1	China
293	China	2012	Dom.ans	H5N8	2.3.4.4b	5871	>EPI_ISL_208829	3	China
294	China	2012	Dom.ans	H5N8	2.3.4.4b	6081	>EPI_ISL_208828	1	China
295	China	2012	Dom.gal	H5N1	7.2	11851	>EPI_ISL_234321	1	China
296	China	2012	Dom.gal	H5N1	7.2	11864	>EPI_ISL_148405	3	China
297	China	2012	Dom.gal	H5N1	7.2	11864	>EPI_ISL_234320	3	China
298	China	2012	Dom.gal	H5N1	7.2	11864	>EPI_ISL_234325	3	China
299	China	2012	wild.other	H5N1	2.3.2.1c	11949	>EPI_ISL_378627	1	China
300	China	2013	Dom.ans	H5N1	2.3.2.1c	11837	>EPI_ISL_198764	1	China
301	China	2013	Dom.ans	H5N1	2.3.2.1c	11856	>EPI_ISL_198774	1	China
302	China	2013	Dom.ans	H5N1	2.3.4	11858	>EPI_ISL_376086	1	China
303	China	2013	Dom.ans	H5N1	2.3.4.4	11861	>EPI_ISL_259927	1	China
304	China	2013	Dom.ans	H5N2	2.3.4.4b	6246	>EPI_ISL_224879	1	China
305	China	2013	Dom.ans	H5N6	2.3.4.4	9848	>EPI_ISL_198765	1	China
306	China	2013	Dom.ans	H5N6	2.3.4.4	9994	>EPI_ISL_208833	1	China
307	China	2013	Dom.ans	H5N6	2.3.4.4	10407	>EPI_ISL_182066	5	China
308	China	2013	Dom.ans	H5N6	2.3.4.4	11980	>EPI_ISL_198767	1	China
309	China	2013	Dom.ans	H5N8	2.3.4.4b	289	>EPI_ISL_162300	5	China
310	China	2013	Dom.ans	H5N8	2.3.4.4b	290	>EPI_ISL_208832	1	China
311	China	2013	Dom.ans	H5N8	2.3.4.4b	6184	>EPI_ISL_201798	1	China
312	China	2013	Dom.ans	H5N8	2.3.4.4b	6288	>EPI_ISL_167178	2	China
313	China	2013	Dom.gal	H5N1	2.3.2.1c	11949	>EPI_ISL_376085	2	China
314	China	2013	Dom.gal	H5N1	2.3.2.1c	11949	>EPI_ISL_376084	2	China
315	China	2013	Dom.gal	H5N2	7.2	10556	>EPI_ISL_175618	1	China
316	China	2013	Dom.gal	H5N2	7.2	10561	>EPI_ISL_234322	1	China
317	China	2013	Dom.gal	H5N2	7.2	10564	>EPI_ISL_143131	1	China
318	China	2013	Dom.gal	H5N6	2.3.4.4	9848	>EPI_ISL_182086	2	China
319	China	2013	Dom.gal	H5N6	2.3.4.4	9848	>EPI_ISL_181668	2	China
320	China	2013	Dom.gal	H5N6	2.3.4.4	10407	>EPI_ISL_182062	10	China
321	China	2013	Dom.gal	H5N6	2.3.4.4	10407	>EPI_ISL_182060	10	China
322	China	2013	Dom.gal	H5N6	2.3.4.4	10407	>EPI_ISL_181666	10	China
323	China	2013	Dom.gal	H5N6	2.3.4.4b	5915	>EPI_ISL_182061	1	China
324	China	2013	Dom.gal	H5N8	2.3.4.4b	6288	>EPI_ISL_237552	1	China
325	China	2013	Dom.gal	H5N9	2.3.2.1c	8517	>EPI_ISL_213833	2	China
326	China	2013	Dom.gal	H5N9	2.3.2.1c	8517	>EPI_ISL_213834	2	China
327	China	2013	wild.ans	H5N1	2.3.2.1c	11859	>EPI_ISL_378284	1	China
328	China	2013	wild.ans	H5N3	EA_nonGsGD	5939	>EPI_ISL_217933	1	China
329	China	2013	wild.ans	H5N8	2.3.4.4b	289	>EPI_ISL_270369	2	China
330	China	2013	wild.ans	H5N8	2.3.4.4b	289	>EPI_ISL_156815	2	China
331	China	2013	wild.other	H5N1	2.3.2.1c	11859	>EPI_ISL_378628	1	China
332	China	2013	wild.other	H5N1	2.3.2.1c	11949	>EPI_ISL_151134	1	China
333	China	2014	Dom.ans	H5N1	2.3.2.1c	970	>EPI_ISL_329599	1	China
334	China	2014	Dom.ans	H5N1	2.3.2.1c	11875	>EPI_ISL_199239	1	China
335	China	2014	Dom.ans	H5N1	2.3.2.1c	11893	>EPI_ISL_203729	1	China
336	China	2014	Dom.ans	H5N1	2.3.2.1c	11928	>EPI_ISL_203728	1	China
337	China	2014	Dom.ans	H5N1	2.3.2.1c	11949	>EPI_ISL_203730	1	China
338	China	2014	Dom.ans	H5N1	2.3.4.4	11861	>EPI_ISL_179651	2	China
339	China	2014	Dom.ans	H5N2	2.3.4.4	560	>EPI_ISL_208837	1	China
340	China	2014	Dom.ans	H5N2	2.3.4.4	6842	>EPI_ISL_203732	1	China
341	China	2014	Dom.ans	H5N2	2.3.4.4b	6529	>EPI_ISL_203735	4	China
342	China	2014	Dom.ans	H5N2	2.3.4.4c	394	>EPI_ISL_208834	1	China
343	China	2014	Dom.ans	H5N6	2.3.4.4	9762	>EPI_ISL_208839	1	China
344	China	2014	Dom.ans	H5N6	2.3.4.4	9848	>EPI_ISL_255853	20	China
345	China	2014	Dom.ans	H5N6	2.3.4.4	10194	>EPI_ISL_198863	1	China
346	China	2014	Dom.ans	H5N6	2.3.4.4	10244	>EPI_ISL_200268	2	China
347	China	2014	Dom.ans	H5N6	2.3.4.4	10407	>EPI_ISL_255492	24	China
348	China	2014	Dom.ans	H5N6	2.3.4.4	10420	>EPI_ISL_203741	1	China
349	China	2014	Dom.ans	H5N6	2.3.4.4	10457	>EPI_ISL_203740	1	China
350	China	2014	Dom.ans	H5N6	2.3.4.4	10496	>EPI_ISL_255852	1	China
351	China	2014	Dom.ans	H5N6	2.3.4.4b	5915	>EPI_ISL_198822	24	China
352	China	2014	Dom.ans	H5N6	2.3.4.4b	6100	>EPI_ISL_203745	1	China
353	China	2014	Dom.ans	H5N6	2.3.4.4b	6108	>EPI_ISL_205963	1	China
354	China	2014	Dom.ans	H5N6	2.3.4.4b	6147	>EPI_ISL_198909	2	China
355	China	2014	Dom.ans	H5N6	2.3.4.4b	6276	>EPI_ISL_203746	1	China
356	China	2014	Dom.ans	H5N6	2.3.4.4b	6300	>EPI_ISL_205962	1	China
357	China	2014	Dom.ans	H5N6	2.3.4.4b	6859	>EPI_ISL_198814	1	China
358	China	2014	Dom.ans	H5N6	2.3.4.4b	8587	>EPI_ISL_203743	1	China
359	China	2014	Dom.ans	H5N6	2.3.4.4b	10286	>EPI_ISL_198816	1	China
360	China	2014	Dom.ans	H5N8	2.3.4.4b	289	>EPI_ISL_222132	6	China
361	China	2014	Dom.ans	H5N8	2.3.4.4b	299	>EPI_ISL_208841	1	China
362	China	2014	Dom.ans	H5N8	2.3.4.4b	321	>EPI_ISL_199158	3	China
363	China	2014	Dom.ans	H5N8	2.3.4.4b	453	>EPI_ISL_203753	1	China
364	China	2014	Dom.ans	H5N8	2.3.4.4b	494	>EPI_ISL_203750	2	China
365	China	2014	Dom.ans	H5N8	2.3.4.4b	582	>EPI_ISL_203752	1	China
366	China	2014	Dom.ans	H5N8	2.3.4.4b	6184	>EPI_ISL_201799	1	China
367	China	2014	Dom.gal	H5N1	2.3.2.1c	11875	>EPI_ISL_199261	3	China
368	China	2014	Dom.gal	H5N1	2.3.2.1c	11875	>EPI_ISL_199390	3	China
369	China	2014	Dom.gal	H5N1	2.3.2.1c	11875	>EPI_ISL_199154	3	China
370	China	2014	Dom.gal	H5N1	2.3.4.4	11939	>EPI_ISL_205856	1	China
371	China	2014	Dom.gal	H5N2	2.3.4.4	6453	>EPI_ISL_203737	1	China
372	China	2014	Dom.gal	H5N2	2.3.4.4	6482	>EPI_ISL_203736	1	China
373	China	2014	Dom.gal	H5N2	7.2	10548	>EPI_ISL_175617	2	China
374	China	2014	Dom.gal	H5N2	7.2	10548	>EPI_ISL_234326	2	China
375	China	2014	Dom.gal	H5N2	7.2	10567	>EPI_ISL_176997	2	China
376	China	2014	Dom.gal	H5N2	7.2	10567	>EPI_ISL_175616	2	China
377	China	2014	Dom.gal	H5N2	EA_nonGsGD	5608	>EPI_ISL_205110	1	China
378	China	2014	Dom.gal	H5N6	2.3.4.4	10407	>EPI_ISL_203748	2	China
379	China	2014	Dom.gal	H5N6	2.3.4.4	10407	>EPI_ISL_203747	2	China
380	China	2014	Dom.gal	H5N6	2.3.4.4	10457	>EPI_ISL_203749	1	China
381	China	2014	Dom.gal	H5N6	2.3.4.4	12286	>EPI_ISL_198886	1	China
382	China	2014	Dom.gal	H5N6	2.3.4.4b	5915	>EPI_ISL_198782	3	China
383	China	2014	Dom.gal	H5N6	2.3.4.4b	5915	>EPI_ISL_179645	3	China
384	China	2014	Dom.gal	H5N6	2.3.4.4b	5915	>EPI_ISL_173482	3	China
385	China	2014	Dom.gal	H5N6	2.3.4.4e	11224	>EPI_ISL_198885	3	China
386	China	2014	Dom.gal	H5N6	2.3.4.4e	11224	>EPI_ISL_198889	3	China
387	China	2014	Dom.gal	H5N6	2.3.4.4e	11224	>EPI_ISL_199010	3	China
388	China	2014	Dom.gal	H5N6	2.3.4.4e	12286	>EPI_ISL_198887	1	China
389	China	2014	Dom.other	H5N1	2.3.2.1c	11848	>EPI_ISL_203756	1	China
390	China	2014	Dom.other	H5N1	2.3.2.1c	11893	>EPI_ISL_203755	1	China
391	China	2014	Dom.other	H5N1	2.3.2.1c	11949	>EPI_ISL_203754	1	China
392	China	2014	Dom.other	H5N1	2.3.4.4	11861	>EPI_ISL_179653	1	China
393	China	2014	Dom.other	H5N6	2.3.4.4	10407	>EPI_ISL_234671	1	China
394	China	2014	Dom.other	H5N6	2.3.4.4b	5915	>EPI_ISL_177761	1	China
395	China	2014	Human	H5N6	2.3.4.4	10407	>EPI_ISL_175335	2	China
396	China	2014	Human	H5N6	2.3.4.4	10407	>EPI_ISL_219828	2	China
397	China	2014	Human	H5N6	2.3.4.4b	5915	>EPI_ISL_163493	1	China
398	China	2014	Human	H5N6	2.3.4.4e	10407	>EPI_ISL_217025	1	China
399	China	2014	swine	H5N1	8	264	>EPI_ISL_226073	1	China
400	China	2014	swine	H5N1	8	10842	>EPI_ISL_226074	1	China
401	China	2014	swine	H5N6	2.3.4.4	10407	>EPI_ISL_196101	2	China
402	China	2014	swine	H5N6	2.3.4.4	10407	>EPI_ISL_196100	2	China
403	China	2014	wild.ans	H5N6	2.3.4.4	113	>EPI_ISL_386927	1	China
404	China	2014	wild.ans	H5N6	2.3.4.4b	5915	>EPI_ISL_177762	5	China
405	China	2014	wild.ans	H5N6	2.3.4.4b	5915	>EPI_ISL_234376	5	China
406	China	2014	wild.ans	H5N6	2.3.4.4b	5915	>EPI_ISL_217939	5	China
407	China	2014	wild.ans	H5N6	2.3.4.4b	5915	>EPI_ISL_179644	5	China
408	China	2014	wild.ans	H5N6	2.3.4.4b	5915	>EPI_ISL_234377	5	China
409	China	2014	wild.gal	H5N2	7.2	10575	>EPI_ISL_201792	1	China
410	China	2014	wild.other	H5N6	2.3.4.4	10407	>EPI_ISL_234670	1	China
411	China	2014	wild.other	H5N6	2.3.4.4	10409	>EPI_ISL_205138	2	China
412	China	2014	wild.other	H5N6	2.3.4.4	10409	>EPI_ISL_205137	2	China
413	China	2014	wild.other	H5N8	2.3.4.4b	289	>EPI_ISL_294600	1	China
414	China	2015	Dom.ans	H5N1	2.3.2.1c	11932	>EPI_ISL_200424	2	China
415	China	2015	Dom.ans	H5N2	2.3.2.1c	6303	>EPI_ISL_200427	1	China
416	China	2015	Dom.ans	H5N2	2.3.4.4c	975	>EPI_ISL_279178	1	China
417	China	2015	Dom.ans	H5N3	EA_nonGsGD	5855	>EPI_ISL_372786	1	China
418	China	2015	Dom.ans	H5N6	2.3.2.1c	6554	>EPI_ISL_200275	1	China
419	China	2015	Dom.ans	H5N6	2.3.2.1c	10426	>EPI_ISL_255703	1	China
420	China	2015	Dom.ans	H5N6	2.3.2.1c	10433	>EPI_ISL_255890	1	China
421	China	2015	Dom.ans	H5N6	2.3.2.1c	10461	>EPI_ISL_283704	1	China
422	China	2015	Dom.ans	H5N6	2.3.4.4	134	>EPI_ISL_255529	1	China
423	China	2015	Dom.ans	H5N6	2.3.4.4	504	>EPI_ISL_244527	1	China
424	China	2015	Dom.ans	H5N6	2.3.4.4	9848	>EPI_ISL_255824	12	China
425	China	2015	Dom.ans	H5N6	2.3.4.4	10080	>EPI_ISL_200822	6	China
426	China	2015	Dom.ans	H5N6	2.3.4.4	10244	>EPI_ISL_199290	2	China
427	China	2015	Dom.ans	H5N6	2.3.4.4	10407	>EPI_ISL_255774	19	China
428	China	2015	Dom.ans	H5N6	2.3.4.4	10410	>EPI_ISL_199423	8	China
429	China	2015	Dom.ans	H5N6	2.3.4.4	10411	>EPI_ISL_255876	26	China
430	China	2015	Dom.ans	H5N6	2.3.4.4	10414	>EPI_ISL_255754	4	China
431	China	2015	Dom.ans	H5N6	2.3.4.4	10416	>EPI_ISL_255747	1	China
432	China	2015	Dom.ans	H5N6	2.3.4.4	10418	>EPI_ISL_200252	1	China
433	China	2015	Dom.ans	H5N6	2.3.4.4	10428	>EPI_ISL_255746	4	China
434	China	2015	Dom.ans	H5N6	2.3.4.4	10435	>EPI_ISL_255491	1	China
435	China	2015	Dom.ans	H5N6	2.3.4.4	10441	>EPI_ISL_255822	1	China
436	China	2015	Dom.ans	H5N6	2.3.4.4	10450	>EPI_ISL_199180	7	China
437	China	2015	Dom.ans	H5N6	2.3.4.4	10451	>EPI_ISL_255884	1	China
438	China	2015	Dom.ans	H5N6	2.3.4.4	10460	>EPI_ISL_255743	1	China
439	China	2015	Dom.ans	H5N6	2.3.4.4	10467	>EPI_ISL_277041	1	China
440	China	2015	Dom.ans	H5N6	2.3.4.4	10469	>EPI_ISL_244524	2	China
441	China	2015	Dom.ans	H5N6	2.3.4.4	10473	>EPI_ISL_255839	1	China
442	China	2015	Dom.ans	H5N6	2.3.4.4	10475	>EPI_ISL_199211	1	China
443	China	2015	Dom.ans	H5N6	2.3.4.4	10480	>EPI_ISL_201371	1	China
444	China	2015	Dom.ans	H5N6	2.3.4.4	10500	>EPI_ISL_205120	1	China
445	China	2015	Dom.ans	H5N6	2.3.4.4	10570	>EPI_ISL_199460	1	China
446	China	2015	Dom.ans	H5N6	2.3.4.4	11224	>EPI_ISL_198937	1	China
447	China	2015	Dom.ans	H5N6	2.3.4.4	11857	>EPI_ISL_199230	2	China
448	China	2015	Dom.ans	H5N6	2.3.4.4	11982	>EPI_ISL_201356	1	China
449	China	2015	Dom.ans	H5N6	2.3.4.4b	6147	>EPI_ISL_199083	5	China
450	China	2015	Dom.ans	H5N6	2.3.4.4b	6195	>EPI_ISL_200272	1	China
451	China	2015	Dom.ans	H5N6	2.3.4.4b	6296	>EPI_ISL_200277	1	China
452	China	2015	Dom.ans	H5N6	2.3.4.4b	10213	>EPI_ISL_199065	1	China
453	China	2015	Dom.ans	H5N6	2.3.4.4b	10495	>EPI_ISL_255850	1	China
454	China	2015	Dom.ans	H5N6	2.3.4.4c	504	>EPI_ISL_244526	1	China
455	China	2015	Dom.ans	H5N6	2.3.4.4e	10410	>EPI_ISL_255563	34	China
456	China	2015	Dom.ans	H5N6	2.3.4.4e	10411	>EPI_ISL_255844	1	China
457	China	2015	Dom.ans	H5N6	2.3.4.4e	10418	>EPI_ISL_255845	5	China
458	China	2015	Dom.ans	H5N6	2.3.4.4e	10483	>EPI_ISL_255587	1	China
459	China	2015	Dom.ans	H5N6	2.3.4.4e	10573	>EPI_ISL_199220	1	China
460	China	2015	Dom.ans	H5N6	2.3.4.4e	11644	>EPI_ISL_200286	1	China
461	China	2015	Dom.gal	H5N1	2.3.2.1c	11875	>EPI_ISL_266437	3	China
462	China	2015	Dom.gal	H5N1	2.3.2.1c	11875	>EPI_ISL_199164	3	China
463	China	2015	Dom.gal	H5N1	2.3.2.1c	11875	>EPI_ISL_221725	3	China
464	China	2015	Dom.gal	H5N1	2.3.2.1c	11961	>EPI_ISL_221724	1	China
465	China	2015	Dom.gal	H5N2	2.3.4.4	6882	>EPI_ISL_279181	1	China
466	China	2015	Dom.gal	H5N2	2.3.4.4c	975	>EPI_ISL_279179	2	China
467	China	2015	Dom.gal	H5N2	2.3.4.4c	975	>EPI_ISL_279180	2	China
468	China	2015	Dom.gal	H5N2	2.3.4.4c	9518	>EPI_ISL_400551	1	China
469	China	2015	Dom.gal	H5N6	2.3.4.4	9848	>EPI_ISL_255489	1	China
470	China	2015	Dom.gal	H5N6	2.3.4.4	10080	>EPI_ISL_199109	6	China
471	China	2015	Dom.gal	H5N6	2.3.4.4	10080	>EPI_ISL_199036	6	China
472	China	2015	Dom.gal	H5N6	2.3.4.4	10080	>EPI_ISL_283967	6	China
473	China	2015	Dom.gal	H5N6	2.3.4.4	10407	>EPI_ISL_255469	2	China
474	China	2015	Dom.gal	H5N6	2.3.4.4	10407	>EPI_ISL_255470	2	China
475	China	2015	Dom.gal	H5N6	2.3.4.4	10409	>EPI_ISL_205117	2	China
476	China	2015	Dom.gal	H5N6	2.3.4.4	10409	>EPI_ISL_205118	2	China
477	China	2015	Dom.gal	H5N6	2.3.4.4	10410	>EPI_ISL_255416	1	China
478	China	2015	Dom.gal	H5N6	2.3.4.4	10411	>EPI_ISL_255422	3	China
479	China	2015	Dom.gal	H5N6	2.3.4.4	10411	>EPI_ISL_255426	3	China
480	China	2015	Dom.gal	H5N6	2.3.4.4	10411	>EPI_ISL_255425	3	China
481	China	2015	Dom.gal	H5N6	2.3.4.4	10435	>EPI_ISL_255389	1	China
482	China	2015	Dom.gal	H5N6	2.3.4.4	10467	>EPI_ISL_277040	1	China
483	China	2015	Dom.gal	H5N6	2.3.4.4	10485	>EPI_ISL_205964	1	China
484	China	2015	Dom.gal	H5N6	2.3.4.4	10579	>EPI_ISL_200283	1	China
485	China	2015	Dom.gal	H5N6	2.3.4.4	11244	>EPI_ISL_198924	3	China
486	China	2015	Dom.gal	H5N6	2.3.4.4	11244	>EPI_ISL_198927	3	China
487	China	2015	Dom.gal	H5N6	2.3.4.4	11244	>EPI_ISL_198919	3	China
488	China	2015	Dom.gal	H5N6	2.3.4.4	11644	>EPI_ISL_198880	1	China
489	China	2015	Dom.gal	H5N6	2.3.4.4b	5915	>EPI_ISL_198917	1	China
490	China	2015	Dom.gal	H5N6	2.3.4.4b	10679	>EPI_ISL_386925	1	China
491	China	2015	Dom.gal	H5N6	2.3.4.4e	10410	>EPI_ISL_255414	10	China
492	China	2015	Dom.gal	H5N6	2.3.4.4e	10410	>EPI_ISL_255420	10	China
493	China	2015	Dom.gal	H5N6	2.3.4.4e	10410	>EPI_ISL_255417	10	China
494	China	2015	Dom.gal	H5N6	2.3.4.4e	10418	>EPI_ISL_255433	8	China
495	China	2015	Dom.gal	H5N6	2.3.4.4e	10418	>EPI_ISL_255428	8	China
496	China	2015	Dom.gal	H5N6	2.3.4.4e	10418	>EPI_ISL_255467	8	China
497	China	2015	Dom.gal	H5N6	2.3.4.4e	11244	>EPI_ISL_198934	4	China
498	China	2015	Dom.gal	H5N6	2.3.4.4e	11244	>EPI_ISL_198933	4	China
499	China	2015	Dom.gal	H5N6	2.3.4.4e	11244	>EPI_ISL_198926	4	China
500	China	2015	Dom.gal	H5N6	2.3.4.4e	11644	>EPI_ISL_200819	1	China
501	China	2015	Dom.gal	H5N6	2.3.4.4g	10411	>EPI_ISL_255424	1	China
502	China	2015	Dom.gal	H5N6	2.3.4.4h	10569	>EPI_ISL_244535	1	China
503	China	2015	Dom.gal	H5N6	2.3.4.4h	11244	>EPI_ISL_198976	2	China
504	China	2015	Dom.gal	H5N6	2.3.4.4h	11244	>EPI_ISL_198930	2	China
505	China	2015	Dom.gal	H5N6	2.3.4.4h	11748	>EPI_ISL_244536	1	China
506	China	2015	Dom.other	H5N6	2.3.4.4e	11224	>EPI_ISL_198799	1	China
507	China	2015	Human	H5N1	2.3.2.1c	11875	>EPI_ISL_379574	1	China
508	China	2015	Human	H5N6	2.3.4.4e	11644	>EPI_ISL_178262	5	China
509	China	2015	Human	H5N6	2.3.4.4e	11644	>EPI_ISL_200838	5	China
510	China	2015	Human	H5N6	2.3.4.4e	11644	>EPI_ISL_178261	5	China
511	China	2015	Human	H5N6	2.3.4.4e	11644	>EPI_ISL_200837	5	China
512	China	2015	Human	H5N6	2.3.4.4e	11644	>EPI_ISL_195294	5	China
513	China	2015	Human	H5N6	2.3.4.4e	11775	>EPI_ISL_205313	1	China
514	China	2015	swine	H5N1	2.3.2.1c	11949	>EPI_ISL_393329	1	China
515	China	2015	wild.ans	H5N1	2.3.2.1c	11840	>EPI_ISL_171165	5	China
516	China	2015	wild.ans	H5N1	2.3.2.1c	11840	>EPI_ISL_171296	5	China
517	China	2015	wild.ans	H5N1	2.3.2.1c	11840	>EPI_ISL_171141	5	China
518	China	2015	wild.ans	H5N1	2.3.2.1c	11840	>EPI_ISL_171186	5	China
519	China	2015	wild.ans	H5N1	2.3.2.1c	11840	>EPI_ISL_171121	5	China
520	China	2015	wild.ans	H5N1	2.3.4.4	11861	>EPI_ISL_503036	1	China
521	China	2015	wild.ans	H5N6	2.3.4.4	10080	>EPI_ISL_218205	2	China
522	China	2015	wild.ans	H5N6	2.3.4.4	10080	>EPI_ISL_218202	2	China
523	China	2015	wild.ans	H5N6	2.3.4.4	10407	>EPI_ISL_295500	5	China
524	China	2015	wild.ans	H5N6	2.3.4.4	10407	>EPI_ISL_295497	5	China
525	China	2015	wild.ans	H5N6	2.3.4.4	10407	>EPI_ISL_297326	5	China
526	China	2015	wild.ans	H5N6	2.3.4.4	10407	>EPI_ISL_297325	5	China
527	China	2015	wild.ans	H5N6	2.3.4.4	10407	>EPI_ISL_295503	5	China
528	China	2015	wild.ans	H5N6	2.3.4.4	10431	>EPI_ISL_297327	6	China
529	China	2015	wild.ans	H5N6	2.3.4.4	10431	>EPI_ISL_295496	6	China
530	China	2015	wild.ans	H5N6	2.3.4.4	10431	>EPI_ISL_295519	6	China
531	China	2015	wild.ans	H5N6	2.3.4.4	10431	>EPI_ISL_295498	6	China
532	China	2015	wild.ans	H5N6	2.3.4.4	10431	>EPI_ISL_297324	6	China
533	China	2015	wild.ans	H5N6	2.3.4.4	10431	>EPI_ISL_295502	6	China
534	China	2015	wild.ans	H5N6	2.3.4.4	10454	>EPI_ISL_295520	1	China
535	China	2015	wild.ans	H5N6	2.3.4.4	10470	>EPI_ISL_295521	1	China
536	China	2015	wild.other	H5N1	2.3.2.1b	11441	>EPI_ISL_243347	1	China
537	China	2015	wild.other	H5N1	2.3.2.1c	11840	>EPI_ISL_201002	10	China
538	China	2015	wild.other	H5N1	2.3.2.1c	11840	>EPI_ISL_201008	10	China
539	China	2015	wild.other	H5N1	2.3.2.1c	11840	>EPI_ISL_201006	10	China
540	China	2015	wild.other	H5N1	2.3.2.1c	11840	>EPI_ISL_201005	10	China
541	China	2015	wild.other	H5N1	2.3.2.1c	11840	>EPI_ISL_201001	10	China
542	China	2015	wild.other	H5N1	2.3.2.1c	11840	>EPI_ISL_201003	10	China
543	China	2015	wild.other	H5N1	2.3.2.1c	11840	>EPI_ISL_201009	10	China
544	China	2015	wild.other	H5N1	2.3.2.1c	11840	>EPI_ISL_201010	10	China
545	China	2015	wild.other	H5N1	2.3.2.1c	11840	>EPI_ISL_201004	10	China
546	China	2015	wild.other	H5N1	2.3.2.1c	11840	>EPI_ISL_201007	10	China
547	China	2015	wild.other	H5N1	2.3.2.1c	11875	>EPI_ISL_199060	6	China
548	China	2015	wild.other	H5N1	2.3.2.1c	11875	>EPI_ISL_243348	6	China
549	China	2015	wild.other	H5N1	2.3.2.1c	11875	>EPI_ISL_212422	6	China
550	China	2015	wild.other	H5N1	2.3.2.1c	11875	>EPI_ISL_212420	6	China
551	China	2015	wild.other	H5N1	2.3.2.1c	11875	>EPI_ISL_199061	6	China
552	China	2015	wild.other	H5N1	2.3.2.1c	11875	>EPI_ISL_212421	6	China
553	China	2015	wild.other	H5N6	2.3.4.4	10409	>EPI_ISL_205139	2	China
554	China	2015	wild.other	H5N6	2.3.4.4	10409	>EPI_ISL_205140	2	China
555	China	2015	wild.other	H5N6	2.3.4.4	10431	>EPI_ISL_295501	1	China
556	China	2015	wild.other	H5N6	2.3.4.4	10444	>EPI_ISL_199062	1	China
557	China	2015	wild.other	H5N6	2.3.4.4e	10408	>EPI_ISL_234679	1	China
558	China	2016	Dom.ans	H5N2	2.3.4.4c	728	>EPI_ISL_231747	1	China
559	China	2016	Dom.ans	H5N2	2.3.4.4c	975	>EPI_ISL_379683	2	China
560	China	2016	Dom.ans	H5N6	2.3.4.4	8494	>EPI_ISL_283966	1	China
561	China	2016	Dom.ans	H5N6	2.3.4.4	10435	>EPI_ISL_282396	1	China
562	China	2016	Dom.ans	H5N6	2.3.4.4	10489	>EPI_ISL_283702	1	China
563	China	2016	Dom.ans	H5N6	2.3.4.4e	8678	>EPI_ISL_707426	7	China
564	China	2016	Dom.ans	H5N6	2.3.4.4e	10405	>EPI_ISL_278027	11	China
565	China	2016	Dom.ans	H5N6	2.3.4.4e	10465	>EPI_ISL_707453	2	China
566	China	2016	Dom.ans	H5N6	2.3.4.4e	12187	>EPI_ISL_221716	1	China
567	China	2016	Dom.ans	H5N6	2.3.4.4g	10452	>EPI_ISL_282394	1	China
568	China	2016	Dom.ans	H5N6	2.3.4.4h	10474	>EPI_ISL_272740	1	China
569	China	2016	Dom.ans	H5N6	2.3.4.4h	10520	>EPI_ISL_707517	6	China
570	China	2016	Dom.ans	H5N7	EA_nonGsGD	2811	>EPI_ISL_295495	1	China
571	China	2016	Dom.ans	H5N8	2.3.4.4b	398	>EPI_ISL_707663	5	China
572	China	2016	Dom.gal	H5N2	2.3.4.4	6387	>EPI_ISL_253031	1	China
573	China	2016	Dom.gal	H5N2	2.3.4.4	6878	>EPI_ISL_253029	1	China
574	China	2016	Dom.gal	H5N2	2.3.4.4c	750	>EPI_ISL_253032	2	China
575	China	2016	Dom.gal	H5N2	2.3.4.4c	750	>EPI_ISL_253030	2	China
576	China	2016	Dom.gal	H5N6	2.3.4.4	8491	>EPI_ISL_283705	2	China
577	China	2016	Dom.gal	H5N6	2.3.4.4	8491	>EPI_ISL_283965	2	China
578	China	2016	Dom.gal	H5N6	2.3.4.4	10414	>EPI_ISL_282395	1	China
579	China	2016	Dom.gal	H5N6	2.3.4.4	10474	>EPI_ISL_278026	1	China
580	China	2016	Dom.gal	H5N6	2.3.4.4	10554	>EPI_ISL_283968	1	China
581	China	2016	Dom.gal	H5N6	2.3.4.4	11209	>EPI_ISL_4071930	1	China
582	China	2016	Dom.gal	H5N6	2.3.4.4e	10423	>EPI_ISL_4072009	1	China
583	China	2016	Dom.gal	H5N6	2.3.4.4e	10518	>EPI_ISL_707363	1	China
584	China	2016	Dom.gal	H5N6	2.3.4.4e	11819	>EPI_ISL_282397	1	China
585	China	2016	Dom.gal	H5N6	2.3.4.4g	10447	>EPI_ISL_278031	1	China
586	China	2016	Dom.gal	H5N6	2.3.4.4g	10452	>EPI_ISL_4071931	1	China
587	China	2016	Dom.gal	H5N6	2.3.4.4g	10456	>EPI_ISL_277042	1	China
588	China	2016	Dom.gal	H5N6	2.3.4.4h	10520	>EPI_ISL_699454	1	China
589	China	2016	Dom.gal	H5N6	2.3.4.4h	11244	>EPI_ISL_4071929	4	China
590	China	2016	Dom.gal	H5N6	2.3.4.4h	11244	>EPI_ISL_297931	4	China
591	China	2016	Dom.gal	H5N6	2.3.4.4h	11244	>EPI_ISL_297930	4	China
592	China	2016	Dom.gal	H5N6	2.3.4.4h	12410	>EPI_ISL_4072173	1	China
593	China	2016	Dom.other	H5N6	2.3.4.4e	11749	>EPI_ISL_278205	1	China
594	China	2016	Dom.other	H5N6	2.3.4.4h	11749	>EPI_ISL_278204	1	China
595	China	2016	Human	H5N6	2.3.4.4	11209	>EPI_ISL_284651	2	China
596	China	2016	Human	H5N6	2.3.4.4	11209	>EPI_ISL_284650	2	China
597	China	2016	Human	H5N6	2.3.4.4e	11813	>EPI_ISL_206036	1	China
598	China	2016	Human	H5N6	2.3.4.4g	10445	>EPI_ISL_240703	1	China
599	China	2016	Human	H5N6	2.3.4.4g	10501	>EPI_ISL_240704	1	China
600	China	2016	Human	H5N6	2.3.4.4h	10372	>EPI_ISL_341293	1	China
601	China	2016	wild.ans	H5N8	2.3.4.4b	358	>EPI_ISL_224729	84	China
602	China	2016	wild.ans	H5N8	2.3.4.4b	358	>EPI_ISL_292497	84	China
603	China	2016	wild.ans	H5N8	2.3.4.4b	358	>EPI_ISL_292234	84	China
604	China	2016	wild.ans	H5N8	2.3.4.4b	358	>EPI_ISL_224707	84	China
605	China	2016	wild.ans	H5N8	2.3.4.4b	358	>EPI_ISL_224715	84	China
606	China	2016	wild.ans	H5N8	2.3.4.4b	358	>EPI_ISL_224716	84	China
607	China	2016	wild.ans	H5N8	2.3.4.4b	358	>EPI_ISL_224740	84	China
608	China	2016	wild.ans	H5N8	2.3.4.4b	358	>EPI_ISL_292187	84	China
609	China	2016	wild.ans	H5N8	2.3.4.4b	358	>EPI_ISL_292496	84	China
610	China	2016	wild.ans	H5N8	2.3.4.4b	358	>EPI_ISL_292175	84	China
611	China	2016	wild.ans	H5N8	2.3.4.4b	387	>EPI_ISL_295492	1	China
612	China	2016	wild.ans	H5N8	2.3.4.4h	6730	>EPI_ISL_292240	1	China
613	China	2016	wild.ans	H5N8	EA_nonGsGD	4303	>EPI_ISL_217879	1	China
614	China	2016	wild.other	H5N8	2.3.4.4b	358	>EPI_ISL_224743	13	China
615	China	2016	wild.other	H5N8	2.3.4.4b	358	>EPI_ISL_224746	13	China
616	China	2016	wild.other	H5N8	2.3.4.4b	358	>EPI_ISL_224745	13	China
617	China	2016	wild.other	H5N8	2.3.4.4b	358	>EPI_ISL_224744	13	China
618	China	2016	wild.other	H5N8	2.3.4.4b	358	>EPI_ISL_224748	13	China
619	China	2016	wild.other	H5N8	2.3.4.4b	358	>EPI_ISL_292326	13	China
620	China	2016	wild.other	H5N8	2.3.4.4b	358	>EPI_ISL_292185	13	China
621	China	2016	wild.other	H5N8	2.3.4.4b	358	>EPI_ISL_224747	13	China
622	China	2016	wild.other	H5N8	2.3.4.4b	358	>EPI_ISL_224752	13	China
623	China	2016	wild.other	H5N8	2.3.4.4b	358	>EPI_ISL_224742	13	China
624	China	2017	Dom.ans	H5N3	EA_nonGsGD	5846	>EPI_ISL_372784	1	China
625	China	2017	Dom.ans	H5N6	2.3.2.1c	10563	>EPI_ISL_503027	1	China
626	China	2017	Dom.ans	H5N6	2.3.4.4b	8576	>EPI_ISL_707660	1	China
627	China	2017	Dom.ans	H5N6	2.3.4.4b	10831	>EPI_ISL_696740	1	China
628	China	2017	Dom.ans	H5N6	2.3.4.4e	8603	>EPI_ISL_707651	11	China
629	China	2017	Dom.ans	H5N6	2.3.4.4e	10522	>EPI_ISL_707417	1	China
630	China	2017	Dom.ans	H5N6	2.3.4.4e	10549	>EPI_ISL_707384	1	China
631	China	2017	Dom.ans	H5N6	2.3.4.4e	10551	>EPI_ISL_707500	2	China
632	China	2017	Dom.ans	H5N6	2.3.4.4e	10566	>EPI_ISL_707659	1	China
633	China	2017	Dom.ans	H5N6	2.3.4.4e	12018	>EPI_ISL_697211	1	China
634	China	2017	Dom.ans	H5N6	2.3.4.4h	10520	>EPI_ISL_707493	1	China
635	China	2017	Dom.ans	H5N6	2.3.4.4h	10532	>EPI_ISL_707501	3	China
636	China	2017	Dom.ans	H5N6	2.3.4.4h	10539	>EPI_ISL_707480	4	China
637	China	2017	Dom.ans	H5N6	2.3.4.4h	10608	>EPI_ISL_503024	1	China
638	China	2017	Dom.ans	H5N6	2.3.4.4h	12028	>EPI_ISL_697188	1	China
639	China	2017	Dom.ans	H5N8	2.3.4.4b	358	>EPI_ISL_707503	1	China
640	China	2017	Dom.gal	H5N6	2.3.4.4e	10439	>EPI_ISL_699204	1	China
641	China	2017	Dom.gal	H5N6	2.3.4.4h	10532	>EPI_ISL_315237	1	China
642	China	2017	Dom.other	H5N6	2.3.4.4e	8678	>EPI_ISL_707676	1	China
643	China	2017	Human	H5N6	2.3.4.4b	8564	>EPI_ISL_304404	1	China
644	China	2017	Human	H5N6	2.3.4.4b	9997	>EPI_ISL_341294	1	China
645	China	2017	wild.ans	H5N6	2.3.4.4e	10412	>EPI_ISL_266823	1	China
646	China	2017	wild.ans	H5N8	2.3.4.4b	358	>EPI_ISL_266820	3	China
647	China	2017	wild.ans	H5N8	2.3.4.4b	358	>EPI_ISL_266824	3	China
648	China	2017	wild.ans	H5N8	2.3.4.4b	358	>EPI_ISL_266821	3	China
649	China	2017	wild.ans	H5N8	2.3.4.4b	439	>EPI_ISL_292479	7	China
650	China	2017	wild.ans	H5N8	2.3.4.4b	439	>EPI_ISL_292341	7	China
651	China	2017	wild.ans	H5N8	2.3.4.4b	439	>EPI_ISL_292476	7	China
652	China	2017	wild.ans	H5N8	2.3.4.4b	439	>EPI_ISL_292498	7	China
653	China	2017	wild.ans	H5N8	2.3.4.4b	439	>EPI_ISL_292334	7	China
654	China	2017	wild.ans	H5N8	2.3.4.4b	439	>EPI_ISL_292478	7	China
655	China	2017	wild.ans	H5N8	2.3.4.4b	439	>EPI_ISL_292340	7	China
656	China	2017	wild.other	H5N8	2.3.4.4b	358	>EPI_ISL_266822	1	China
657	China	2017	wild.other	H5N8	2.3.4.4b	439	>EPI_ISL_292477	1	China
658	China	2017	wild.unknown	H5N3	EA_nonGsGD	5703	>EPI_ISL_378250	3	China
659	China	2017	wild.unknown	H5N3	EA_nonGsGD	5703	>EPI_ISL_378249	3	China
660	China	2017	wild.unknown	H5N3	EA_nonGsGD	5703	>EPI_ISL_378251	3	China
661	China	2018	Dom.ans	H5N0	2.3.4.4h	11531	>EPI_ISL_697946	1	China
662	China	2018	Dom.ans	H5N1	2.3.2.1c	12247	>EPI_ISL_697879	1	China
663	China	2018	Dom.ans	H5N3	EA_nonGsGD	5645	>EPI_ISL_372787	1	China
664	China	2018	Dom.ans	H5N3	EA_nonGsGD	5671	>EPI_ISL_372785	1	China
665	China	2018	Dom.ans	H5N6	2.3.4.4h	6436	>EPI_ISL_707524	1	China
666	China	2018	Dom.ans	H5N6	2.3.4.4h	10515	>EPI_ISL_707465	1	China
667	China	2018	Dom.ans	H5N6	2.3.4.4h	10532	>EPI_ISL_14174306	4	China
668	China	2018	Dom.ans	H5N6	2.3.4.4h	10540	>EPI_ISL_707523	1	China
669	China	2018	Dom.ans	H5N6	2.3.4.4h	11468	>EPI_ISL_698004	1	China
670	China	2018	Dom.ans	H5N6	2.3.4.4h	11472	>EPI_ISL_698008	1	China
671	China	2018	Dom.ans	H5N6	2.3.4.4h	12312	>EPI_ISL_696689	1	China
672	China	2018	Dom.gal	H5N0	2.3.4.4h	10597	>EPI_ISL_697989	2	China
673	China	2018	Dom.gal	H5N0	2.3.4.4h	10597	>EPI_ISL_697987	2	China
674	China	2018	Dom.gal	H5N0	2.3.4.4h	10605	>EPI_ISL_698015	1	China
675	China	2018	Dom.gal	H5N0	2.3.4.4h	10621	>EPI_ISL_697983	1	China
676	China	2018	Dom.gal	H5N6	2.3.4.4h	10532	>EPI_ISL_699429	1	China
677	China	2018	Dom.gal	H5N6	2.3.4.4h	10565	>EPI_ISL_697986	1	China
678	China	2018	Dom.gal	H5N6	2.3.4.4h	11460	>EPI_ISL_697833	1	China
679	China	2018	Dom.gal	H5N6	2.3.4.4h	11487	>EPI_ISL_697985	2	China
680	China	2018	Dom.gal	H5N6	2.3.4.4h	11487	>EPI_ISL_697991	2	China
681	China	2018	Dom.gal	H5N6	2.3.4.4h	11498	>EPI_ISL_697835	2	China
682	China	2018	Dom.gal	H5N6	2.3.4.4h	11498	>EPI_ISL_697834	2	China
683	China	2018	Dom.gal	H5N6	2.3.4.4h	11641	>EPI_ISL_698002	1	China
684	China	2018	Dom.gal	H5N6	2.3.4.4h	11679	>EPI_ISL_697885	1	China
685	China	2018	Human	H5N6	2.3.4.4h	10527	>EPI_ISL_368368	1	China
686	China	2018	swine	H5N6	2.3.4.4h	10532	>EPI_ISL_14174523	1	China
687	China	2018	wild.ans	H5N2	EA_nonGsGD	5544	>EPI_ISL_3221222	9	China
688	China	2018	wild.ans	H5N2	EA_nonGsGD	5544	>EPI_ISL_3228312	9	China
689	China	2018	wild.ans	H5N2	EA_nonGsGD	5544	>EPI_ISL_3221328	9	China
690	China	2018	wild.ans	H5N2	EA_nonGsGD	5544	>EPI_ISL_3229260	9	China
691	China	2018	wild.ans	H5N2	EA_nonGsGD	5544	>EPI_ISL_3229187	9	China
692	China	2018	wild.ans	H5N2	EA_nonGsGD	5544	>EPI_ISL_3205004	9	China
693	China	2018	wild.ans	H5N2	EA_nonGsGD	5544	>EPI_ISL_3229401	9	China
694	China	2018	wild.ans	H5N2	EA_nonGsGD	5544	>EPI_ISL_3204257	9	China
695	China	2018	wild.ans	H5N2	EA_nonGsGD	5544	>EPI_ISL_3226331	9	China
696	China	2018	wild.other	H5N1	2.3.4.4h	9624	>EPI_ISL_502207	1	China
697	China	2018	wild.other	H5N6	2.3.4.4b	8572	>EPI_ISL_502203	1	China
698	China	2018	wild.other	H5N6	2.3.4.4h	8634	>EPI_ISL_502205	2	China
699	China	2018	wild.other	H5N6	2.3.4.4h	8634	>EPI_ISL_502201	2	China
700	China	2018	wild.other	H5N6	2.3.4.4h	10527	>EPI_ISL_14174522	1	China
701	China	2018	wild.other	H5N6	2.3.4.4h	10532	>EPI_ISL_502202	3	China
702	China	2018	wild.other	H5N6	2.3.4.4h	10532	>EPI_ISL_502206	3	China
703	China	2018	wild.other	H5N6	2.3.4.4h	10532	>EPI_ISL_502208	3	China
704	China	2018	wild.other	H5N6	2.3.4.4h	10543	>EPI_ISL_502204	1	China
705	China	2019	Dom.gal	H5N2	2.3.4.4h	8547	>EPI_ISL_698071	1	China
706	China	2019	Dom.gal	H5N6	2.3.4.4h	10532	>EPI_ISL_14174187	1	China
707	China	2019	Dom.gal	H5N6	2.3.4.4h	11786	>EPI_ISL_697903	1	China
708	China	2019	Dom.gal	H5N6	2.3.4.4h	11795	>EPI_ISL_698070	1	China
709	China	2019	wild.ans	H5N2	EA_nonGsGD	5544	>EPI_ISL_3161955	1	China
710	China	2019	wild.other	H5N6	2.3.4.4h	10532	>EPI_ISL_14174476	3	China
711	China	2019	wild.other	H5N6	2.3.4.4h	10532	>EPI_ISL_14174436	3	China
712	China	2019	wild.other	H5N6	2.3.4.4h	10532	>EPI_ISL_14174437	3	China
713	China	2020	Dom.ans	H5N6	2.3.4.4h	10528	>EPI_ISL_833248	2	China
714	China	2020	Dom.ans	H5N8	2.3.4.4b	550	>EPI_ISL_977599	3	China
715	China	2020	Human	H5N6	2.3.4.4h	10618	>EPI_ISL_718225	1	China
716	China	2020	wild.ans	H5N2	2.3.4.4b	1877	>EPI_ISL_1760455	1	China
717	China	2020	wild.ans	H5N6	2.3.4.4h	10511	>EPI_ISL_418178	13	China
718	China	2020	wild.ans	H5N6	2.3.4.4h	10511	>EPI_ISL_418179	13	China
719	China	2020	wild.ans	H5N6	2.3.4.4h	10511	>EPI_ISL_418172	13	China
720	China	2020	wild.ans	H5N6	2.3.4.4h	10511	>EPI_ISL_418173	13	China
721	China	2020	wild.ans	H5N6	2.3.4.4h	10511	>EPI_ISL_418170	13	China
722	China	2020	wild.ans	H5N6	2.3.4.4h	10511	>EPI_ISL_418174	13	China
723	China	2020	wild.ans	H5N6	2.3.4.4h	10511	>EPI_ISL_418181	13	China
724	China	2020	wild.ans	H5N6	2.3.4.4h	10511	>EPI_ISL_418175	13	China
725	China	2020	wild.ans	H5N6	2.3.4.4h	10511	>EPI_ISL_418177	13	China
726	China	2020	wild.ans	H5N6	2.3.4.4h	10511	>EPI_ISL_418169	13	China
727	China	2020	wild.ans	H5N8	2.3.4.4b	355	>EPI_ISL_2820261	12	China
728	China	2020	wild.ans	H5N8	2.3.4.4b	355	>EPI_ISL_2820479	12	China
729	China	2020	wild.ans	H5N8	2.3.4.4b	355	>EPI_ISL_2820465	12	China
730	China	2020	wild.ans	H5N8	2.3.4.4b	355	>EPI_ISL_2820504	12	China
731	China	2020	wild.ans	H5N8	2.3.4.4b	355	>EPI_ISL_2820250	12	China
732	China	2020	wild.ans	H5N8	2.3.4.4b	355	>EPI_ISL_2820262	12	China
733	China	2020	wild.ans	H5N8	2.3.4.4b	355	>EPI_ISL_2820501	12	China
734	China	2020	wild.ans	H5N8	2.3.4.4b	355	>EPI_ISL_2815374	12	China
735	China	2020	wild.ans	H5N8	2.3.4.4b	355	>EPI_ISL_2820288	12	China
736	China	2020	wild.ans	H5N8	2.3.4.4b	355	>EPI_ISL_2820480	12	China
737	China	2020	wild.ans	H5N8	2.3.4.4b	362	>EPI_ISL_14770166	1	China
738	China	2020	wild.ans	H5N8	2.3.4.4b	550	>EPI_ISL_14836079	84	China
739	China	2020	wild.ans	H5N8	2.3.4.4b	550	>EPI_ISL_14824122	84	China
740	China	2020	wild.ans	H5N8	2.3.4.4b	550	>EPI_ISL_14836026	84	China
741	China	2020	wild.ans	H5N8	2.3.4.4b	550	>EPI_ISL_1822595	84	China
742	China	2020	wild.ans	H5N8	2.3.4.4b	550	>EPI_ISL_14823812	84	China
743	China	2020	wild.ans	H5N8	2.3.4.4b	550	>EPI_ISL_5260463	84	China
744	China	2020	wild.ans	H5N8	2.3.4.4b	550	>EPI_ISL_1937884	84	China
745	China	2020	wild.ans	H5N8	2.3.4.4b	550	>EPI_ISL_14836086	84	China
746	China	2020	wild.ans	H5N8	2.3.4.4b	550	>EPI_ISL_14835963	84	China
747	China	2020	wild.ans	H5N8	2.3.4.4b	550	>EPI_ISL_2555541	84	China
748	China	2020	wild.other	H5N8	2.3.4.4b	550	>EPI_ISL_14770165	6	China
749	China	2020	wild.other	H5N8	2.3.4.4b	550	>EPI_ISL_1939617	6	China
750	China	2020	wild.other	H5N8	2.3.4.4b	550	>EPI_ISL_14770162	6	China
751	China	2020	wild.other	H5N8	2.3.4.4b	550	>EPI_ISL_2555536	6	China
752	China	2020	wild.other	H5N8	2.3.4.4b	550	>EPI_ISL_14770163	6	China
753	China	2020	wild.other	H5N8	2.3.4.4b	550	>EPI_ISL_14770164	6	China
754	China	2020	wild.unknown	H5N8	2.3.4.4b	550	>EPI_ISL_14778363	1	China
755	China	2021	Dom.ans	H5N1	2.3.4.4b	789	>EPI_ISL_12572654	2	China
756	China	2021	Dom.ans	H5N1	2.3.4.4b	9893	>EPI_ISL_12572660	2	China
757	China	2021	Dom.ans	H5N6	2.3.4.4b	8562	>EPI_ISL_6760681	11	China
758	China	2021	Dom.ans	H5N6	2.3.4.4b	8600	>EPI_ISL_11208196	3	China
759	China	2021	Dom.ans	H5N6	2.3.4.4b	10417	>EPI_ISL_11208199	1	China
760	China	2021	Dom.ans	H5N6	2.3.4.4b	10429	>EPI_ISL_11208193	1	China
761	China	2021	Dom.ans	H5N6	2.3.4.4b	10476	>EPI_ISL_6757629	1	China
762	China	2021	Dom.ans	H5N6	2.3.4.4b	10479	>EPI_ISL_11208197	1	China
763	China	2021	Dom.ans	H5N6	2.3.4.4b	10486	>EPI_ISL_11208194	1	China
764	China	2021	Dom.ans	H5N6	2.3.4.4b	10491	>EPI_ISL_11208195	1	China
765	China	2021	Dom.ans	H5N6	2.3.4.4b	11345	>EPI_ISL_6772898	1	China
766	China	2021	Dom.ans	H5N8	2.3.4.4b	550	>EPI_ISL_5260444	15	China
767	China	2021	Dom.gal	H5N1	2.3.4.4b	9893	>EPI_ISL_12572653	1	China
768	China	2021	Dom.gal	H5N6	2.3.4.4b	8562	>EPI_ISL_6760682	1	China
769	China	2021	Dom.gal	H5N6	2.3.4.4b	8588	>EPI_ISL_6914131	1	China
770	China	2021	Dom.gal	H5N6	2.3.4.4b	10417	>EPI_ISL_8518268	1	China
771	China	2021	Dom.gal	H5N6	2.3.4.4b	10455	>EPI_ISL_6772738	5	China
772	China	2021	Dom.gal	H5N6	2.3.4.4b	10455	>EPI_ISL_6772737	5	China
773	China	2021	Dom.gal	H5N6	2.3.4.4b	10455	>EPI_ISL_6772736	5	China
774	China	2021	Dom.gal	H5N6	2.3.4.4b	11221	>EPI_ISL_6760686	1	China
775	China	2021	Dom.other	H5N1	2.3.4.4b	9893	>EPI_ISL_12572663	1	China
776	China	2021	Human	H5N6	2.3.4.4b	8562	>EPI_ISL_3090099	1	China
777	China	2021	Human	H5N6	2.3.4.4b	10413	>EPI_ISL_3770740	1	China
778	China	2021	Human	H5N6	2.3.4.4b	10417	>EPI_ISL_7983813	1	China
779	China	2021	wild.ans	H5N1	2.3.4.4b	101	>EPI_ISL_12572664	1	China
780	China	2021	wild.ans	H5N1	2.3.4.4b	1165	>EPI_ISL_8215689	2	China
781	China	2021	wild.ans	H5N1	2.3.4.4b	1165	>EPI_ISL_8215688	2	China
782	China	2021	wild.ans	H5N1	2.3.4.4b	1321	>EPI_ISL_11633616	3	China
783	China	2021	wild.ans	H5N1	2.3.4.4b	1321	>EPI_ISL_11633709	3	China
784	China	2021	wild.ans	H5N1	2.3.4.4b	1321	>EPI_ISL_11633613	3	China
785	China	2021	wild.ans	H5N1	2.3.4.4b	2059	>EPI_ISL_11633614	1	China
786	China	2021	wild.ans	H5N8	2.3.4.4b	378	>EPI_ISL_5260457	1	China
787	China	2021	wild.ans	H5N8	2.3.4.4b	550	>EPI_ISL_8215654	29	China
788	China	2021	wild.ans	H5N8	2.3.4.4b	550	>EPI_ISL_5260458	29	China
789	China	2021	wild.ans	H5N8	2.3.4.4b	550	>EPI_ISL_14822756	29	China
790	China	2021	wild.ans	H5N8	2.3.4.4b	550	>EPI_ISL_14822357	29	China
791	China	2021	wild.ans	H5N8	2.3.4.4b	550	>EPI_ISL_14819900	29	China
792	China	2021	wild.ans	H5N8	2.3.4.4b	550	>EPI_ISL_5260460	29	China
793	China	2021	wild.ans	H5N8	2.3.4.4b	550	>EPI_ISL_14822549	29	China
794	China	2021	wild.ans	H5N8	2.3.4.4b	550	>EPI_ISL_5260452	29	China
795	China	2021	wild.ans	H5N8	2.3.4.4b	550	>EPI_ISL_8215653	29	China
796	China	2021	wild.ans	H5N8	2.3.4.4b	550	>EPI_ISL_5260469	29	China
797	China	2021	wild.other	H5N8	2.3.4.4b	550	>EPI_ISL_5260417	7	China
798	China	2021	wild.other	H5N8	2.3.4.4b	550	>EPI_ISL_5260465	7	China
799	China	2021	wild.other	H5N8	2.3.4.4b	550	>EPI_ISL_8215687	7	China
800	China	2021	wild.other	H5N8	2.3.4.4b	550	>EPI_ISL_5260416	7	China
801	China	2021	wild.other	H5N8	2.3.4.4b	550	>EPI_ISL_5260466	7	China
802	China	2021	wild.other	H5N8	2.3.4.4b	550	>EPI_ISL_8215663	7	China
803	China	2021	wild.other	H5N8	2.3.4.4b	550	>EPI_ISL_5260464	7	China
804	China	2021	wild.other	H5N8	2.3.4.4b	9038	>EPI_ISL_5260467	2	China
805	China	2021	wild.other	H5N8	2.3.4.4b	9038	>EPI_ISL_5260468	2	China
806	China	2021	wild.other	H5N8	2.3.4.4b	10660	>EPI_ISL_15435500	1	China
807	China	2022	Dom.ans	H5N1	2.3.4.4b	789	>EPI_ISL_12572659	3	China
808	China	2022	Dom.ans	H5N1	2.3.4.4b	1321	>EPI_ISL_12572662	1	China
809	China	2022	Dom.ans	H5N1	2.3.4.4b	9893	>EPI_ISL_12572658	1	China
810	China	2022	Dom.gal	H5N1	2.3.4.4b	9893	>EPI_ISL_12572652	1	China
811	HongKong	1979	Dom.ans	H5N3	EA_nonGsGD	5947	>EPI_ISL_179423	1	China
812	HongKong	1980	Dom.ans	H5N3	EA_nonGsGD	5133	>EPI_ISL_179426	1	China
813	HongKong	2000	Dom.ans	H5N1	0	1489	>EPI_ISL_68393	1	China
814	HongKong	2000	Dom.ans	H5N1	0	8653	>EPI_ISL_3050	1	China
815	HongKong	2000	Dom.ans	H5N1	3	10544	>EPI_ISL_3057	2	China
816	HongKong	2001	Dom.gal	H5N1	3	8579	>EPI_ISL_3334	1	China
817	HongKong	2001	Dom.gal	H5N1	3	8583	>EPI_ISL_3336	1	China
818	HongKong	2001	Dom.gal	H5N1	3	12121	>EPI_ISL_3335	1	China
819	HongKong	2002	Dom.ans	H5N1	1	11750	>EPI_ISL_4471	1	China
820	HongKong	2002	Dom.gal	H5N1	0	12252	>EPI_ISL_4170	1	China
821	HongKong	2002	Dom.gal	H5N1	4	12272	>EPI_ISL_3850	1	China
822	HongKong	2003	wild.other	H5N1	1	6154	>EPI_ISL_4472	1	China
823	HongKong	2004	wild.ans	H5N8	EA_nonGsGD	4752	>EPI_ISL_885151	1	China
824	HongKong	2006	Dom.gal	H5N1	2.3.4	12425	>EPI_ISL_10665	1	China
825	HongKong	2006	Dom.gal	H5N1	2.3.4	12471	>EPI_ISL_10660	1	China
826	HongKong	2006	wild.other	H5N1	2.3.4	12220	>EPI_ISL_10654	1	China
827	HongKong	2006	wild.other	H5N1	2.3.4	12366	>EPI_ISL_10662	1	China
828	HongKong	2006	wild.other	H5N1	2.3.4	12403	>EPI_ISL_10652	1	China
829	HongKong	2006	wild.other	H5N1	2.3.4	12404	>EPI_ISL_10663	1	China
830	HongKong	2006	wild.other	H5N1	2.3.4	12412	>EPI_ISL_10664	1	China
831	HongKong	2006	wild.other	H5N1	2.3.4	12459	>EPI_ISL_10658	1	China
832	HongKong	2007	wild.other	H5N1	2.3.2.1	11648	>EPI_ISL_25695	1	China
833	HongKong	2007	wild.other	H5N1	2.3.2.1	11974	>EPI_ISL_25693	1	China
834	HongKong	2007	wild.other	H5N1	2.3.2.1	12377	>EPI_ISL_25694	1	China
835	HongKong	2007	wild.other	H5N1	2.3.2.1	12609	>EPI_ISL_25692	2	China
836	HongKong	2007	wild.other	H5N1	2.3.2.1	12609	>EPI_ISL_63372	2	China
837	HongKong	2007	wild.other	H5N1	2.3.4	12511	>EPI_ISL_25688	1	China
838	HongKong	2007	wild.other	H5N1	2.3.4.3	12682	>EPI_ISL_25681	1	China
839	HongKong	2008	Dom.gal	H5N1	2.3.4	11915	>EPI_ISL_137553	1	China
840	HongKong	2008	wild.other	H5N1	2.3.2.1	11648	>EPI_ISL_25699	4	China
841	HongKong	2008	wild.other	H5N1	2.3.2.1	11648	>EPI_ISL_25698	4	China
842	HongKong	2008	wild.other	H5N1	2.3.2.1	11648	>EPI_ISL_25700	4	China
843	HongKong	2008	wild.other	H5N1	2.3.2.1	11648	>EPI_ISL_25701	4	China
844	HongKong	2008	wild.other	H5N1	2.3.2.1	11703	>EPI_ISL_62979	1	China
845	HongKong	2008	wild.other	H5N1	2.3.4	11915	>EPI_ISL_25702	1	China
846	HongKong	2012	Human	H5N1	2.3.2.1b	11733	>EPI_ISL_121190	1	China
847	HongKong	2016	wild.ans	H5N6	2.3.4.4e	10391	>EPI_ISL_885147	1	China
848	HongKong	2017	wild.other	H5N6	2.3.4.4b	8761	>EPI_ISL_885145	1	China
849	Taiwan	2003	Dom.gal	H5N2	Am_nonGsGD	11378	>EPI_ISL_3839	1	China
850	Taiwan	2006	Human	H5N2	2.3.2.1c	10541	>EPI_ISL_175337	1	China
851	Taiwan	2009	Dom.ans	H5N2	EA_nonGsGD	5683	>EPI_ISL_139231	5	China
852	Taiwan	2012	Dom.gal	H5N2	Am_nonGsGD	10875	>EPI_ISL_162475	1	China
853	Taiwan	2012	Dom.gal	H5N2	Am_nonGsGD	10962	>EPI_ISL_158024	1	China
854	Taiwan	2012	Dom.gal	H5N2	Am_nonGsGD	11054	>EPI_ISL_158001	3	China
855	Taiwan	2012	Dom.gal	H5N2	Am_nonGsGD	11054	>EPI_ISL_158002	3	China
856	Taiwan	2012	Dom.gal	H5N2	Am_nonGsGD	11054	>EPI_ISL_158000	3	China
857	Taiwan	2013	Dom.ans	H5N2	2.3.2.1c	6134	>EPI_ISL_158026	2	China
858	Taiwan	2013	Dom.ans	H5N2	2.3.2.1c	6179	>EPI_ISL_158020	10	China
859	Taiwan	2013	Dom.gal	H5N2	Am_nonGsGD	10962	>EPI_ISL_158010	2	China
860	Taiwan	2013	Dom.gal	H5N2	Am_nonGsGD	10962	>EPI_ISL_158008	2	China
861	Taiwan	2013	Dom.gal	H5N2	Am_nonGsGD	11077	>EPI_ISL_179540	1	China
862	Taiwan	2013	Dom.gal	H5N2	Am_nonGsGD	11227	>EPI_ISL_158009	2	China
863	Taiwan	2013	Dom.gal	H5N2	Am_nonGsGD	11227	>EPI_ISL_158014	2	China
864	Taiwan	2013	Dom.gal	H5N2	Am_nonGsGD	12292	>EPI_ISL_158005	5	China
865	Taiwan	2013	Dom.gal	H5N2	Am_nonGsGD	12292	>EPI_ISL_158006	5	China
866	Taiwan	2013	Dom.gal	H5N2	Am_nonGsGD	12292	>EPI_ISL_158003	5	China
867	Taiwan	2014	Dom.gal	H5N2	Am_nonGsGD	10745	>EPI_ISL_179541	1	China
868	Taiwan	2015	Dom.ans	H5N2	2.3.4.4c	516	>EPI_ISL_4032439	31	China
869	Taiwan	2015	Dom.ans	H5N3	2.3.4.4c	39	>EPI_ISL_4032428	1	China
870	Taiwan	2015	Dom.ans	H5N3	2.3.4.4c	56	>EPI_ISL_4032429	1	China
871	Taiwan	2015	Dom.ans	H5N8	2.3.4.4c	22	>EPI_ISL_206463	28	China
872	Taiwan	2015	Dom.ans	H5N8	2.3.4.4c	24	>EPI_ISL_4032531	1	China
873	Taiwan	2015	Dom.ans	H5N8	2.3.4.4c	27	>EPI_ISL_206466	14	China
874	Taiwan	2015	Dom.ans	H5N8	2.3.4.4c	376	>EPI_ISL_4032432	2	China
875	Taiwan	2015	Dom.gal	H5N2	2.3.4.4c	516	>EPI_ISL_4032264	24	China
876	Taiwan	2015	Dom.gal	H5N2	2.3.4.4c	516	>EPI_ISL_4032203	24	China
877	Taiwan	2015	Dom.gal	H5N2	2.3.4.4c	516	>EPI_ISL_4032248	24	China
878	Taiwan	2015	Dom.gal	H5N2	Am_nonGsGD	11121	>EPI_ISL_179535	5	China
879	Taiwan	2015	Dom.gal	H5N2	Am_nonGsGD	11121	>EPI_ISL_179536	5	China
880	Taiwan	2015	Dom.gal	H5N2	Am_nonGsGD	11121	>EPI_ISL_179538	5	China
881	Taiwan	2015	Dom.gal	H5N3	2.3.4.4c	56	>EPI_ISL_219873	1	China
882	Taiwan	2015	Dom.gal	H5N8	2.3.4.4c	22	>EPI_ISL_4032195	6	China
883	Taiwan	2015	Dom.gal	H5N8	2.3.4.4c	22	>EPI_ISL_4032194	6	China
884	Taiwan	2015	Dom.gal	H5N8	2.3.4.4c	22	>EPI_ISL_4032237	6	China
885	Taiwan	2015	Dom.gal	H5N8	2.3.4.4c	27	>EPI_ISL_4032201	3	China
886	Taiwan	2015	Dom.gal	H5N8	2.3.4.4c	27	>EPI_ISL_4032215	3	China
887	Taiwan	2015	Dom.gal	H5N8	2.3.4.4c	27	>EPI_ISL_4032199	3	China
888	Taiwan	2015	Dom.gal	H5N8	2.3.4.4c	376	>EPI_ISL_4032276	1	China
889	Taiwan	2016	Dom.ans	H5N2	2.3.4.4c	58	>EPI_ISL_4055118	2	China
890	Taiwan	2016	Dom.ans	H5N2	2.3.4.4c	516	>EPI_ISL_4055119	11	China
891	Taiwan	2016	Dom.ans	H5N8	2.3.4.4c	376	>EPI_ISL_4032566	3	China
892	Taiwan	2016	Dom.gal	H5N2	2.3.4.4c	58	>EPI_ISL_4032219	4	China
893	Taiwan	2016	Dom.gal	H5N2	2.3.4.4c	58	>EPI_ISL_4032204	4	China
894	Taiwan	2016	Dom.gal	H5N2	2.3.4.4c	58	>EPI_ISL_256396	4	China
895	Taiwan	2016	Dom.gal	H5N2	2.3.4.4c	516	>EPI_ISL_4032302	8	China
896	Taiwan	2016	Dom.gal	H5N2	2.3.4.4c	516	>EPI_ISL_4055132	8	China
897	Taiwan	2016	Dom.gal	H5N2	2.3.4.4c	516	>EPI_ISL_4032277	8	China
898	Taiwan	2016	Dom.gal	H5N8	2.3.4.4c	27	>EPI_ISL_4032303	1	China
899	Taiwan	2016	Dom.gal	H5N8	2.3.4.4c	376	>EPI_ISL_4032285	13	China
900	Taiwan	2016	Dom.gal	H5N8	2.3.4.4c	376	>EPI_ISL_4032225	13	China
901	Taiwan	2016	Dom.gal	H5N8	2.3.4.4c	376	>EPI_ISL_4032220	13	China
902	Taiwan	2016	Dom.gal	H5N8	2.3.4.4c	534	>EPI_ISL_4032275	1	China
903	Taiwan	2017	Dom.ans	H5N2	2.3.4.4c	58	>EPI_ISL_4032537	8	China
904	Taiwan	2017	Dom.ans	H5N2	2.3.4.4c	592	>EPI_ISL_4032538	1	China
905	Taiwan	2017	Dom.ans	H5N2	2.3.4.4c	838	>EPI_ISL_4032554	1	China
906	Taiwan	2017	Dom.ans	H5N2	2.3.4.4c	1012	>EPI_ISL_4032536	1	China
907	Taiwan	2017	Dom.gal	H5N2	2.3.4.4c	58	>EPI_ISL_4032322	23	China
908	Taiwan	2017	Dom.gal	H5N2	2.3.4.4c	58	>EPI_ISL_4032228	23	China
909	Taiwan	2017	Dom.gal	H5N2	2.3.4.4c	58	>EPI_ISL_4032216	23	China
910	Taiwan	2017	Dom.gal	H5N2	2.3.4.4c	592	>EPI_ISL_4032230	2	China
911	Taiwan	2017	Dom.gal	H5N2	2.3.4.4c	592	>EPI_ISL_4032325	2	China
912	Taiwan	2017	Dom.gal	H5N2	2.3.4.4c	1807	>EPI_ISL_4032206	3	China
913	Taiwan	2017	Dom.gal	H5N2	2.3.4.4c	1807	>EPI_ISL_4032309	3	China
914	Taiwan	2017	Dom.gal	H5N2	2.3.4.4c	1807	>EPI_ISL_4032316	3	China
915	Taiwan	2017	Dom.gal	H5N8	2.3.4.4c	376	>EPI_ISL_4032288	7	China
916	Taiwan	2017	Dom.gal	H5N8	2.3.4.4c	376	>EPI_ISL_4055133	7	China
917	Taiwan	2017	Dom.gal	H5N8	2.3.4.4c	376	>EPI_ISL_4055135	7	China
918	Taiwan	2017	Dom.gal	H5N8	2.3.4.4c	469	>EPI_ISL_4032291	7	China
919	Taiwan	2017	Dom.gal	H5N8	2.3.4.4c	469	>EPI_ISL_4032243	7	China
920	Taiwan	2017	Dom.gal	H5N8	2.3.4.4c	469	>EPI_ISL_4032245	7	China
921	Taiwan	2017	Dom.gal	H5N8	2.3.4.4c	569	>EPI_ISL_4032305	1	China
922	Taiwan	2018	Dom.ans	H5N2	2.3.4.4c	592	>EPI_ISL_4032539	4	China
923	Taiwan	2018	Dom.ans	H5N2	2.3.4.4c	718	>EPI_ISL_4055128	2	China
924	Taiwan	2018	Dom.ans	H5N2	2.3.4.4c	806	>EPI_ISL_4032573	2	China
925	Taiwan	2018	Dom.ans	H5N2	2.3.4.4c	880	>EPI_ISL_4055122	3	China
926	Taiwan	2018	Dom.ans	H5N2	2.3.4.4c	889	>EPI_ISL_4032542	1	China
927	Taiwan	2018	Dom.ans	H5N2	2.3.4.4c	1012	>EPI_ISL_4032555	5	China
928	Taiwan	2018	Dom.ans	H5N2	2.3.4.4c	1249	>EPI_ISL_4032540	4	China
929	Taiwan	2018	Dom.ans	H5N2	2.3.4.4c	1490	>EPI_ISL_4032436	1	China
930	Taiwan	2018	Dom.ans	H5N2	2.3.4.4c	1713	>EPI_ISL_4032437	1	China
931	Taiwan	2018	Dom.gal	H5N2	2.3.4.4c	58	>EPI_ISL_4032279	1	China
932	Taiwan	2018	Dom.gal	H5N2	2.3.4.4c	592	>EPI_ISL_4032331	21	China
933	Taiwan	2018	Dom.gal	H5N2	2.3.4.4c	592	>EPI_ISL_4032282	21	China
934	Taiwan	2018	Dom.gal	H5N2	2.3.4.4c	592	>EPI_ISL_4032336	21	China
935	Taiwan	2018	Dom.gal	H5N2	2.3.4.4c	718	>EPI_ISL_4032271	3	China
936	Taiwan	2018	Dom.gal	H5N2	2.3.4.4c	718	>EPI_ISL_4032236	3	China
937	Taiwan	2018	Dom.gal	H5N2	2.3.4.4c	718	>EPI_ISL_4032235	3	China
938	Taiwan	2018	Dom.gal	H5N2	2.3.4.4c	806	>EPI_ISL_4032283	3	China
939	Taiwan	2018	Dom.gal	H5N2	2.3.4.4c	806	>EPI_ISL_4032218	3	China
940	Taiwan	2018	Dom.gal	H5N2	2.3.4.4c	806	>EPI_ISL_4055143	3	China
941	Taiwan	2018	Dom.gal	H5N2	2.3.4.4c	889	>EPI_ISL_4032270	2	China
942	Taiwan	2018	Dom.gal	H5N2	2.3.4.4c	889	>EPI_ISL_4032284	2	China
943	Taiwan	2018	Dom.gal	H5N2	2.3.4.4c	1012	>EPI_ISL_4032419	2	China
944	Taiwan	2018	Dom.gal	H5N2	2.3.4.4c	1012	>EPI_ISL_4055141	2	China
945	Taiwan	2018	Dom.gal	H5N2	2.3.4.4c	1249	>EPI_ISL_4032379	2	China
946	Taiwan	2018	Dom.gal	H5N2	2.3.4.4c	1249	>EPI_ISL_4055142	2	China
947	Taiwan	2018	Dom.gal	H5N2	2.3.4.4c	1490	>EPI_ISL_4032267	2	China
948	Taiwan	2018	Dom.gal	H5N2	2.3.4.4c	1490	>EPI_ISL_4032268	2	China
949	Taiwan	2018	Dom.gal	H5N2	2.3.4.4c	1615	>EPI_ISL_4032338	2	China
950	Taiwan	2018	Dom.gal	H5N2	2.3.4.4c	1615	>EPI_ISL_4032337	2	China
951	Taiwan	2019	Dom.gal	H5N2	Am_nonGsGD	11080	>EPI_ISL_502392	1	China
1	Albania	2021	Dom.gal	H5N8	2.3.4.4b	573	>EPI_ISL_3128533	2	Europe
2	Albania	2022	Dom.gal	H5N8	2.3.4.4b	9715	>EPI_ISL_12176932	1	Europe
3	Albania	2022	wild.other	H5N1	2.3.4.4b	11996	>EPI_ISL_12176837	1	Europe
4	Austria	2021	Dom.gal	H5N8	2.3.4.4b	573	>EPI_ISL_3102080	1	Europe
5	Austria	2021	wild.ans	H5N5	2.3.4.4b	187	>EPI_ISL_1665258	1	Europe
6	Austria	2021	wild.ans	H5N8	2.3.4.4b	573	>EPI_ISL_1665257	4	Europe
7	Belgium	1999	Dom.gal	H5N2	EA_nonGsGD	12350	>EPI_ISL_26340	1	Europe
8	Belgium	2008	wild.ans	H5N1	EA_nonGsGD	6117	>EPI_ISL_74836	1	Europe
9	Belgium	2008	wild.ans	H5N3	EA_nonGsGD	5829	>EPI_ISL_74837	1	Europe
10	Belgium	2013	wild.ans	H5N2	EA_nonGsGD	5501	>EPI_ISL_213837	1	Europe
11	Belgium	2016	wild.ans	H5N3	EA_nonGsGD	5531	>EPI_ISL_502616	1	Europe
12	Belgium	2016	wild.ans	H5N3	EA_nonGsGD	5543	>EPI_ISL_502603	1	Europe
13	Belgium	2016	wild.ans	H5N3	EA_nonGsGD	5669	>EPI_ISL_502615	1	Europe
14	Belgium	2016	wild.ans	H5N3	EA_nonGsGD	5811	>EPI_ISL_502617	1	Europe
15	Belgium	2017	Dom.gal	H5N8	2.3.4.4b	8644	>EPI_ISL_309197	4	Europe
16	Belgium	2017	wild.ans	H5N3	EA_nonGsGD	5861	>EPI_ISL_502596	1	Europe
17	Belgium	2017	wild.ans	H5N8	2.3.4.4b	8707	>EPI_ISL_309195	1	Europe
18	Belgium	2017	wild.ans	H5N8	2.3.4.4b	8711	>EPI_ISL_266538	2	Europe
19	Belgium	2017	wild.other	H5N8	2.3.4.4b	8711	>EPI_ISL_309196	1	Europe
20	Belgium	2019	wild.ans	H5N6	EA_nonGsGD	5368	>EPI_ISL_502593	1	Europe
21	Belgium	2020	Dom.gal	H5N5	2.3.4.4b	8567	>EPI_ISL_660264	1	Europe
22	Belgium	2020	wild.ans	H5N2	EA_nonGsGD	5606	>EPI_ISL_7595492	1	Europe
23	Belgium	2020	wild.ans	H5N8	2.3.4.4b	550	>EPI_ISL_7622862	2	Europe
24	Belgium	2020	wild.ans	H5N8	2.3.4.4b	573	>EPI_ISL_7598788	2	Europe
25	Belgium	2020	wild.other	H5N8	2.3.4.4b	573	>EPI_ISL_7596571	2	Europe
26	Belgium	2020	wild.other	H5N8	2.3.4.4b	573	>EPI_ISL_7597827	2	Europe
27	Belgium	2021	Dom.ans	H5N8	2.3.4.4b	573	>EPI_ISL_7591058	1	Europe
28	Belgium	2021	Dom.gal	H5N1	2.3.4.4b	655	>EPI_ISL_7880696	2	Europe
29	Belgium	2021	Dom.gal	H5N8	2.3.4.4b	573	>EPI_ISL_7623511	5	Europe
30	Belgium	2021	wild.ans	H5N1	2.3.4.4b	101	>EPI_ISL_9160206	2	Europe
31	Belgium	2021	wild.ans	H5N8	2.3.4.4b	573	>EPI_ISL_7590312	1	Europe
32	Belgium	2021	wild.other	H5N1	2.3.4.4b	101	>EPI_ISL_14388434	1	Europe
33	Belgium	2021	wild.other	H5N8	2.3.4.4b	573	>EPI_ISL_7623303	3	Europe
34	Belgium	2021	wild.other	H5N8	2.3.4.4b	573	>EPI_ISL_7623043	3	Europe
35	Belgium	2022	Dom.ans	H5N1	2.3.4.4b	655	>EPI_ISL_14389524	1	Europe
36	Belgium	2022	Dom.gal	H5N1	2.3.4.4b	655	>EPI_ISL_13514375	9	Europe
37	Belgium	2022	Dom.gal	H5N1	2.3.4.4b	935	>EPI_ISL_14494933	1	Europe
38	Belgium	2022	wild.ans	H5N1	2.3.4.4b	655	>EPI_ISL_15699041	5	Europe
39	Belgium	2022	wild.other	H5N1	2.3.4.4b	101	>EPI_ISL_14389133	2	Europe
40	Belgium	2022	wild.other	H5N1	2.3.4.4b	101	>EPI_ISL_14390385	2	Europe
41	Belgium	2022	wild.other	H5N1	2.3.4.4b	655	>EPI_ISL_14493899	6	Europe
42	Belgium	2022	wild.other	H5N1	2.3.4.4b	655	>EPI_ISL_14390100	6	Europe
43	Belgium	2022	wild.other	H5N1	2.3.4.4b	935	>EPI_ISL_14494796	2	Europe
44	Belgium	2022	wild.other	H5N1	2.3.4.4b	935	>EPI_ISL_14494351	2	Europe
45	Belgium	2022	wild.other	H5N1	2.3.4.4b	1056	>EPI_ISL_14391865	1	Europe
46	BosniaHerzegovina	2006	wild.ans	H5N1	2.2000000000000002	11831	>EPI_ISL_64083	1	Europe
47	Bulgaria	2017	Dom.ans	H5N8	2.3.4.4b	8711	>EPI_ISL_419350	3	Europe
48	Bulgaria	2017	Dom.ans	H5N8	2.3.4.4b	8711	>EPI_ISL_419352	3	Europe
49	Bulgaria	2017	Dom.ans	H5N8	2.3.4.4b	8711	>EPI_ISL_419351	3	Europe
50	Bulgaria	2017	Dom.gal	H5N8	2.3.4.4b	8711	>EPI_ISL_419349	2	Europe
51	Bulgaria	2018	Dom.ans	H5N8	2.3.4.4b	8711	>EPI_ISL_419357	3	Europe
52	Bulgaria	2018	Dom.ans	H5N8	2.3.4.4b	8711	>EPI_ISL_419353	3	Europe
53	Bulgaria	2018	Dom.ans	H5N8	2.3.4.4b	8711	>EPI_ISL_419358	3	Europe
54	Bulgaria	2018	Dom.gal	H5N8	2.3.4.4b	8711	>EPI_ISL_419367	10	Europe
55	Bulgaria	2018	Dom.gal	H5N8	2.3.4.4b	8864	>EPI_ISL_419347	1	Europe
56	Bulgaria	2019	Dom.ans	H5N8	2.3.4.4b	8711	>EPI_ISL_603237	1	Europe
57	Bulgaria	2019	Dom.gal	H5N8	2.3.4.4b	8711	>EPI_ISL_603226	4	Europe
58	Bulgaria	2020	Dom.gal	H5N2	2.3.4.4b	12274	>EPI_ISL_603231	1	Europe
59	Bulgaria	2020	Dom.gal	H5N8	2.3.4.4b	9342	>EPI_ISL_603233	1	Europe
60	Bulgaria	2021	Dom.ans	H5N1	2.3.4.4b	757	>EPI_ISL_11007540	1	Europe
61	Bulgaria	2021	Dom.ans	H5N8	2.3.4.4b	573	>EPI_ISL_1719914	1	Europe
62	Bulgaria	2021	Dom.gal	H5N1	2.3.4.4b	757	>EPI_ISL_11007538	4	Europe
63	Bulgaria	2021	Dom.gal	H5N8	2.3.4.4b	550	>EPI_ISL_3102058	1	Europe
64	Bulgaria	2021	Dom.gal	H5N8	2.3.4.4b	573	>EPI_ISL_1719915	5	Europe
65	Bulgaria	2021	wild.gal	H5N1	2.3.4.4b	757	>EPI_ISL_11007722	1	Europe
66	Bulgaria	2021	wild.other	H5N5	2.3.4.4b	214	>EPI_ISL_3102055	2	Europe
67	Bulgaria	2021	wild.other	H5N5	2.3.4.4b	214	>EPI_ISL_3102054	2	Europe
68	Croatia	2021	wild.ans	H5N1	2.3.4.4b	655	>EPI_ISL_7357590	1	Europe
69	Croatia	2021	wild.ans	H5N1	2.3.4.4b	3590	>EPI_ISL_6507374	1	Europe
70	Croatia	2021	wild.ans	H5N8	2.3.4.4b	573	>EPI_ISL_1279262	1	Europe
71	Czech	2009	wild.ans	H5N3	EA_nonGsGD	4912	>EPI_ISL_116138	1	Europe
72	Czech	2011	wild.ans	H5N2	EA_nonGsGD	5813	>EPI_ISL_116137	1	Europe
73	Czech	2017	Dom.ans	H5N8	2.3.4.4b	8711	>EPI_ISL_268930	1	Europe
74	Czech	2017	Dom.gal	H5N8	2.3.4.4b	8707	>EPI_ISL_242817	2	Europe
75	Czech	2017	Dom.gal	H5N8	2.3.4.4b	8711	>EPI_ISL_282133	3	Europe
76	Czech	2017	wild.ans	H5N8	2.3.4.4b	8711	>EPI_ISL_268947	4	Europe
77	Czech	2020	Dom.gal	H5N8	2.3.4.4b	355	>EPI_ISL_405391	2	Europe
78	Czech	2021	Dom.ans	H5N1	2.3.4.4b	101	>EPI_ISL_9603819	14	Europe
79	Czech	2021	Dom.ans	H5N1	2.3.4.4b	101	>EPI_ISL_12150666	14	Europe
80	Czech	2021	Dom.ans	H5N1	2.3.4.4b	101	>EPI_ISL_9603901	14	Europe
81	Czech	2021	Dom.ans	H5N1	2.3.4.4b	1136	>EPI_ISL_5323346	1	Europe
82	Czech	2021	Dom.ans	H5N1	2.3.4.4b	5291	>EPI_ISL_5323347	1	Europe
83	Czech	2021	Dom.ans	H5N1	EA_nonGsGD	6725	>EPI_ISL_6511912	2	Europe
84	Czech	2021	Dom.ans	H5N1	EA_nonGsGD	6725	>EPI_ISL_6512576	2	Europe
85	Czech	2021	Dom.ans	H5N8	2.3.4.4b	573	>EPI_ISL_1941578	22	Europe
86	Czech	2021	Dom.ans	H5N8	2.3.4.4b	573	>EPI_ISL_1941351	22	Europe
87	Czech	2021	Dom.ans	H5N8	2.3.4.4b	573	>EPI_ISL_1697192	22	Europe
88	Czech	2021	Dom.gal	H5N1	2.3.4.4b	101	>EPI_ISL_11327088	14	Europe
89	Czech	2021	Dom.gal	H5N1	2.3.4.4b	1153	>EPI_ISL_9603929	1	Europe
90	Czech	2021	Dom.gal	H5N8	2.3.4.4b	550	>EPI_ISL_1399231	7	Europe
91	Czech	2021	Dom.gal	H5N8	2.3.4.4b	573	>EPI_ISL_1697184	24	Europe
92	Czech	2021	Human	H5N8	2.3.4.4b	573	>EPI_ISL_1697197	1	Europe
93	Czech	2021	unknown	H5N1	2.3.4.4b	101	>EPI_ISL_9603939	3	Europe
94	Czech	2021	unknown	H5N1	2.3.4.4b	101	>EPI_ISL_9603937	3	Europe
95	Czech	2021	unknown	H5N1	2.3.4.4b	101	>EPI_ISL_9603931	3	Europe
96	Czech	2021	wild.ans	H5N1	2.3.4.4b	101	>EPI_ISL_9603922	5	Europe
97	Czech	2021	wild.ans	H5N1	2.3.4.4b	1153	>EPI_ISL_9603920	1	Europe
98	Czech	2021	wild.ans	H5N5	2.3.4.4b	187	>EPI_ISL_10364607	1	Europe
99	Czech	2021	wild.ans	H5N8	2.3.4.4b	550	>EPI_ISL_1399240	2	Europe
100	Czech	2021	wild.ans	H5N8	2.3.4.4b	573	>EPI_ISL_1399237	13	Europe
101	Czech	2021	wild.other	H5N1	2.3.4.4b	639	>EPI_ISL_12223734	5	Europe
102	Czech	2021	wild.other	H5N1	2.3.4.4b	639	>EPI_ISL_8515482	5	Europe
103	Czech	2021	wild.other	H5N8	2.3.4.4b	550	>EPI_ISL_1080579	1	Europe
104	Czech	2022	Dom.ans	H5N1	2.3.4.4b	101	>EPI_ISL_12150657	2	Europe
105	Czech	2022	Dom.ans	H5N1	2.3.4.4b	101	>EPI_ISL_12140437	2	Europe
106	Czech	2022	Dom.ans	H5N1	2.3.4.4b	903	>EPI_ISL_12324302	1	Europe
107	Czech	2022	Dom.gal	H5N1	2.3.4.4b	101	>EPI_ISL_11327090	2	Europe
108	Czech	2022	Dom.gal	H5N1	2.3.4.4b	757	>EPI_ISL_13967740	3	Europe
109	Czech	2022	Dom.gal	H5N1	2.3.4.4b	903	>EPI_ISL_12325210	1	Europe
110	Czech	2022	wild.ans	H5N1	2.3.4.4b	101	>EPI_ISL_9603943	3	Europe
111	Denmark	2004	Dom.ans	H5N2	EA_nonGsGD	6079	>EPI_ISL_9832	1	Europe
112	Denmark	2006	Dom.gal	H5N1	2.2000000000000002	12433	>EPI_ISL_69723	2	Europe
113	Denmark	2006	wild.ans	H5N1	2.2000000000000002	12177	>EPI_ISL_11847	9	Europe
114	Denmark	2006	wild.other	H5N1	2.2000000000000002	12177	>EPI_ISL_11846	4	Europe
115	Denmark	2006	wild.other	H5N1	2.2000000000000002	12177	>EPI_ISL_69725	4	Europe
116	Denmark	2016	wild.ans	H5N8	2.3.4.4b	8644	>EPI_ISL_247713	1	Europe
117	Denmark	2018	unknown	H5N6	2.3.4.4b	9267	>EPI_ISL_4031467	1	Europe
118	Denmark	2018	wild.other	H5N6	2.3.4.4b	9267	>EPI_ISL_4031461	1	Europe
119	Denmark	2019	wild.other	H5N6	2.3.4.4b	9267	>EPI_ISL_4031476	2	Europe
120	Denmark	2019	wild.other	H5N6	2.3.4.4b	9267	>EPI_ISL_4031463	2	Europe
121	Denmark	2020	Dom.gal	H5N8	2.3.4.4b	550	>EPI_ISL_984695	1	Europe
122	Denmark	2020	wild.ans	H5N8	2.3.4.4b	550	>EPI_ISL_984693	8	Europe
123	Denmark	2020	wild.ans	H5N8	2.3.4.4b	573	>EPI_ISL_984688	2	Europe
124	Denmark	2020	wild.other	H5N8	2.3.4.4b	550	>EPI_ISL_984691	2	Europe
125	Denmark	2020	wild.other	H5N8	2.3.4.4b	550	>EPI_ISL_984680	2	Europe
126	Denmark	2021	Dom.gal	H5N1	2.3.4.4b	101	>EPI_ISL_11798580	2	Europe
127	Denmark	2021	wild.ans	H5N1	2.3.4.4b	101	>EPI_ISL_11798568	3	Europe
128	Denmark	2021	wild.ans	H5N1	2.3.4.4b	646	>EPI_ISL_11798569	1	Europe
129	Denmark	2021	wild.ans	H5N1	2.3.4.4b	655	>EPI_ISL_11798578	4	Europe
130	Denmark	2021	wild.other	H5N1	2.3.4.4b	101	>EPI_ISL_11798577	3	Europe
131	Denmark	2021	wild.other	H5N1	2.3.4.4b	101	>EPI_ISL_11798571	3	Europe
132	Denmark	2021	wild.other	H5N3	2.3.4.4b	979	>EPI_ISL_1063993	1	Europe
133	Estonia	2021	Dom.gal	H5N8	2.3.4.4b	573	>EPI_ISL_7778762	1	Europe
134	Estonia	2021	wild.ans	H5N8	2.3.4.4b	573	>EPI_ISL_7778757	4	Europe
135	Estonia	2021	wild.other	H5N1	2.3.4.4b	101	>EPI_ISL_7778754	3	Europe
136	Estonia	2021	wild.other	H5N1	2.3.4.4b	101	>EPI_ISL_7778756	3	Europe
137	Estonia	2021	wild.other	H5N1	2.3.4.4b	12002	>EPI_ISL_7778755	1	Europe
138	Estonia	2021	wild.other	H5N8	2.3.4.4b	573	>EPI_ISL_7778753	1	Europe
139	Finland	2021	Dom.gal	H5N8	2.3.4.4b	573	>EPI_ISL_7778771	2	Europe
140	Finland	2021	wild.ans	H5N1	2.3.4.4b	101	>EPI_ISL_7778774	2	Europe
141	Finland	2021	wild.ans	H5N1	2.3.4.4b	646	>EPI_ISL_7778775	1	Europe
142	Finland	2021	wild.ans	H5N8	2.3.4.4b	573	>EPI_ISL_7778767	2	Europe
143	Finland	2021	wild.other	H5N1	2.3.4.4b	646	>EPI_ISL_7778763	3	Europe
144	Finland	2021	wild.other	H5N1	2.3.4.4b	646	>EPI_ISL_7778766	3	Europe
145	Finland	2021	wild.other	H5N1	2.3.4.4b	10181	>EPI_ISL_7778765	1	Europe
146	Finland	2021	wild.other	H5N8	2.3.4.4b	573	>EPI_ISL_7778764	1	Europe
147	France	2006	Dom.ans	H5N3	EA_nonGsGD	5659	>EPI_ISL_26258	1	Europe
148	France	2006	Dom.ans	H5N3	EA_nonGsGD	5789	>EPI_ISL_26264	2	Europe
149	France	2006	Dom.ans	H5N3	EA_nonGsGD	5789	>EPI_ISL_65840	2	Europe
150	France	2006	wild.ans	H5N3	EA_nonGsGD	5579	>EPI_ISL_65843	1	Europe
151	France	2006	wild.ans	H5N3	EA_nonGsGD	5659	>EPI_ISL_65844	1	Europe
152	France	2007	Dom.ans	H5N3	EA_nonGsGD	8525	>EPI_ISL_65832	1	Europe
153	France	2008	Dom.ans	H5N1	EA_nonGsGD	10531	>EPI_ISL_65842	1	Europe
154	France	2008	Dom.ans	H5N2	EA_nonGsGD	8627	>EPI_ISL_65841	1	Europe
155	France	2015	Dom.ans	H5N1	EA_nonGsGD	5622	>EPI_ISL_293981	2	Europe
156	France	2015	Dom.ans	H5N1	EA_nonGsGD	5622	>EPI_ISL_293982	2	Europe
157	France	2015	Dom.ans	H5N1	EA_nonGsGD	5890	>EPI_ISL_293984	1	Europe
158	France	2015	Dom.ans	H5N2	EA_nonGsGD	5505	>EPI_ISL_294125	1	Europe
159	France	2015	Dom.ans	H5N2	EA_nonGsGD	5695	>EPI_ISL_234919	1	Europe
160	France	2015	Dom.ans	H5N2	EA_nonGsGD	5998	>EPI_ISL_294080	1	Europe
161	France	2015	Dom.ans	H5N2	EA_nonGsGD	6082	>EPI_ISL_294761	1	Europe
162	France	2015	Dom.ans	H5N3	EA_nonGsGD	5932	>EPI_ISL_294770	1	Europe
163	France	2015	Dom.ans	H5N9	EA_nonGsGD	3348	>EPI_ISL_234920	1	Europe
164	France	2015	Dom.ans	H5N9	EA_nonGsGD	4590	>EPI_ISL_293986	2	Europe
165	France	2015	Dom.ans	H5N9	EA_nonGsGD	4590	>EPI_ISL_329646	2	Europe
166	France	2015	Dom.gal	H5N1	EA_nonGsGD	5622	>EPI_ISL_293983	2	Europe
167	France	2015	Dom.gal	H5N2	EA_nonGsGD	5665	>EPI_ISL_293997	1	Europe
168	France	2015	Dom.gal	H5N9	EA_nonGsGD	2541	>EPI_ISL_252419	1	Europe
169	France	2015	Dom.gal	H5N9	EA_nonGsGD	4590	>EPI_ISL_293985	2	Europe
170	France	2016	Dom.ans	H5N1	EA_nonGsGD	5622	>EPI_ISL_293980	1	Europe
171	France	2016	Dom.ans	H5N2	EA_nonGsGD	5998	>EPI_ISL_294124	1	Europe
172	France	2016	Dom.ans	H5N8	2.3.4.4b	8711	>EPI_ISL_255627	3	Europe
173	France	2016	Dom.ans	H5N8	2.3.4.4b	8711	>EPI_ISL_339105	3	Europe
174	France	2016	Dom.ans	H5N8	2.3.4.4b	8711	>EPI_ISL_240012	3	Europe
175	France	2016	Dom.gal	H5N2	EA_nonGsGD	5665	>EPI_ISL_329647	1	Europe
176	France	2016	Dom.gal	H5N2	EA_nonGsGD	6089	>EPI_ISL_293992	1	Europe
177	France	2016	Dom.gal	H5N9	EA_nonGsGD	5254	>EPI_ISL_293987	1	Europe
178	France	2017	Dom.ans	H5N1	EA_nonGsGD	5622	>EPI_ISL_293952	1	Europe
179	France	2017	Dom.ans	H5N2	EA_nonGsGD	5722	>EPI_ISL_507001	1	Europe
180	France	2020	Dom.gal	H5N8	2.3.4.4b	573	>EPI_ISL_667810	1	Europe
181	France	2020	wild.ans	H5N3	EA_nonGsGD	5925	>EPI_ISL_1263541	1	Europe
182	France	2021	Dom.ans	H5N1	2.3.4.4b	655	>EPI_ISL_8377418	1	Europe
183	France	2021	Dom.ans	H5N1	2.3.4.4b	1764	>EPI_ISL_9377021	1	Europe
184	France	2021	Dom.gal	H5N1	2.3.4.4b	655	>EPI_ISL_8377417	1	Europe
185	France	2021	wild.ans	H5N1	2.3.4.4b	101	>EPI_ISL_6590766	1	Europe
186	France	2021	wild.other	H5N1	2.3.4.4b	646	>EPI_ISL_8377056	1	Europe
187	France	2021	wild.other	H5N1	2.3.4.4b	757	>EPI_ISL_8377254	1	Europe
188	France	2021	wild.other	H5N3	2.3.4.4b	979	>EPI_ISL_1259397	2	Europe
189	France	2021	wild.other	H5N3	2.3.4.4b	979	>EPI_ISL_1259399	2	Europe
190	France	2022	Dom.ans	H5N1	2.3.4.4b	915	>EPI_ISL_14933724	1	Europe
191	France	2022	wild.ans	H5N1	2.3.4.4b	902	>EPI_ISL_14841913	1	Europe
192	France	2022	wild.other	H5N1	2.3.4.4b	101	>EPI_ISL_14702899	1	Europe
193	France	2022	wild.other	H5N1	2.3.4.4b	655	>EPI_ISL_14722960	1	Europe
194	France	2022	wild.other	H5N1	2.3.4.4b	935	>EPI_ISL_13519451	1	Europe
195	Germany	1984	Dom.ans	H5N6	EA_nonGsGD	2433	>EPI_ISL_1108	1	Europe
196	Germany	2005	wild.ans	H5N1	EA_nonGsGD	5345	>EPI_ISL_74112	1	Europe
197	Germany	2008	Dom.ans	H5N1	2.2000000000000002	12280	>EPI_ISL_32413	1	Europe
198	Germany	2009	Dom.ans	H5N2	EA_nonGsGD	6634	>EPI_ISL_70400	1	Europe
199	Germany	2014	Dom.gal	H5N8	2.3.4.4c	23	>EPI_ISL_169273	2	Europe
200	Germany	2015	wild.other	H5N8	2.3.4.4c	23	>EPI_ISL_191765	1	Europe
201	Germany	2016	Dom.ans	H5N8	2.3.4.4b	8644	>EPI_ISL_241249	5	Europe
202	Germany	2016	Dom.ans	H5N8	2.3.4.4b	8644	>EPI_ISL_256818	5	Europe
203	Germany	2016	Dom.ans	H5N8	2.3.4.4b	8644	>EPI_ISL_436142	5	Europe
204	Germany	2016	Dom.gal	H5N8	2.3.4.4b	8644	>EPI_ISL_436133	7	Europe
205	Germany	2016	Dom.gal	H5N8	2.3.4.4b	8707	>EPI_ISL_436143	1	Europe
206	Germany	2016	wild.ans	H5N5	2.3.4.4b	184	>EPI_ISL_240893	2	Europe
207	Germany	2016	wild.ans	H5N8	2.3.4.4b	8644	>EPI_ISL_237944	3	Europe
208	Germany	2017	Dom.ans	H5N8	2.3.4.4b	8707	>EPI_ISL_436149	5	Europe
209	Germany	2017	Dom.ans	H5N8	2.3.4.4b	8707	>EPI_ISL_436167	5	Europe
210	Germany	2017	Dom.ans	H5N8	2.3.4.4b	8707	>EPI_ISL_436163	5	Europe
211	Germany	2017	Dom.gal	H5N5	2.3.4.4b	184	>EPI_ISL_436150	2	Europe
212	Germany	2017	Dom.gal	H5N5	2.3.4.4b	191	>EPI_ISL_436697	14	Europe
213	Germany	2017	Dom.gal	H5N5	2.3.4.4b	10616	>EPI_ISL_436694	1	Europe
214	Germany	2017	Dom.gal	H5N8	2.3.4.4b	8644	>EPI_ISL_436152	6	Europe
215	Germany	2017	Dom.gal	H5N8	2.3.4.4b	8707	>EPI_ISL_436179	28	Europe
216	Germany	2017	Dom.gal	H5N8	2.3.4.4b	8711	>EPI_ISL_436165	1	Europe
217	Germany	2017	wild.ans	H5N5	2.3.4.4b	191	>EPI_ISL_436710	4	Europe
218	Germany	2017	wild.ans	H5N6	2.3.4.4b	8756	>EPI_ISL_291109	1	Europe
219	Germany	2017	wild.ans	H5N8	2.3.4.4b	8644	>EPI_ISL_262057	2	Europe
220	Germany	2017	wild.ans	H5N8	2.3.4.4b	8707	>EPI_ISL_262059	2	Europe
221	Germany	2017	wild.ans	H5N8	2.3.4.4b	8711	>EPI_ISL_261687	1	Europe
222	Germany	2017	wild.other	H5N5	2.3.4.4b	184	>EPI_ISL_260058	1	Europe
223	Germany	2017	wild.other	H5N5	2.3.4.4b	191	>EPI_ISL_260059	1	Europe
224	Germany	2017	wild.other	H5N5	2.3.4.4b	8371	>EPI_ISL_436712	1	Europe
225	Germany	2017	wild.other	H5N5	2.3.4.4b	12127	>EPI_ISL_259074	1	Europe
226	Germany	2018	Dom.ans	H5N6	2.3.4.4b	8756	>EPI_ISL_322179	1	Europe
227	Germany	2018	Dom.gal	H5N6	2.3.4.4b	8756	>EPI_ISL_305453	3	Europe
228	Germany	2018	wild.other	H5N6	2.3.4.4b	8756	>EPI_ISL_313226	2	Europe
229	Germany	2018	wild.other	H5N6	2.3.4.4b	8756	>EPI_ISL_313227	2	Europe
230	Germany	2020	Dom.ans	H5N8	2.3.4.4b	550	>EPI_ISL_5061890	1	Europe
231	Germany	2020	Dom.gal	H5N5	2.3.4.4b	8567	>EPI_ISL_5061617	1	Europe
232	Germany	2020	Dom.gal	H5N8	2.3.4.4b	355	>EPI_ISL_417415	4	Europe
233	Germany	2020	Dom.gal	H5N8	2.3.4.4b	573	>EPI_ISL_5066981	10	Europe
234	Germany	2020	Dom.gal	H5N8	EA_nonGsGD	5041	>EPI_ISL_661312	1	Europe
235	Germany	2020	wild.ans	H5N8	2.3.4.4b	355	>EPI_ISL_419312	2	Europe
236	Germany	2020	wild.ans	H5N8	2.3.4.4b	550	>EPI_ISL_5057875	5	Europe
237	Germany	2020	wild.ans	H5N8	2.3.4.4b	573	>EPI_ISL_5095323	10	Europe
238	Germany	2020	wild.other	H5N3	2.3.4.4b	979	>EPI_ISL_1206285	4	Europe
239	Germany	2020	wild.other	H5N3	2.3.4.4b	979	>EPI_ISL_1205489	4	Europe
240	Germany	2020	wild.other	H5N5	2.3.4.4b	8567	>EPI_ISL_614399	1	Europe
241	Germany	2020	wild.other	H5N8	2.3.4.4b	355	>EPI_ISL_417414	1	Europe
242	Germany	2020	wild.other	H5N8	2.3.4.4b	550	>EPI_ISL_5062851	3	Europe
243	Germany	2020	wild.other	H5N8	2.3.4.4b	550	>EPI_ISL_5102449	3	Europe
244	Germany	2020	wild.other	H5N8	2.3.4.4b	573	>EPI_ISL_5098135	3	Europe
245	Germany	2020	wild.other	H5N8	2.3.4.4b	573	>EPI_ISL_5058090	3	Europe
246	Germany	2021	Dom.ans	H5N1	2.3.4.4b	646	>EPI_ISL_11725869	1	Europe
247	Germany	2021	Dom.ans	H5N1	2.3.4.4b	655	>EPI_ISL_7753400	3	Europe
248	Germany	2021	Dom.ans	H5N1	2.3.4.4b	655	>EPI_ISL_7753399	3	Europe
249	Germany	2021	Dom.ans	H5N1	2.3.4.4b	655	>EPI_ISL_7753396	3	Europe
250	Germany	2021	Dom.ans	H5N8	2.3.4.4b	550	>EPI_ISL_5099628	5	Europe
251	Germany	2021	Dom.ans	H5N8	2.3.4.4b	550	>EPI_ISL_5098159	5	Europe
252	Germany	2021	Dom.ans	H5N8	2.3.4.4b	550	>EPI_ISL_5098144	5	Europe
253	Germany	2021	Dom.ans	H5N8	2.3.4.4b	573	>EPI_ISL_5115617	13	Europe
254	Germany	2021	Dom.ans	H5N8	2.3.4.4b	573	>EPI_ISL_5067957	13	Europe
255	Germany	2021	Dom.ans	H5N8	2.3.4.4b	573	>EPI_ISL_5141340	13	Europe
256	Germany	2021	Dom.ans	H5N8	2.3.4.4b	8715	>EPI_ISL_5143300	1	Europe
257	Germany	2021	Dom.gal	H5N1	2.3.4.4b	101	>EPI_ISL_5099451	2	Europe
258	Germany	2021	Dom.gal	H5N1	2.3.4.4b	646	>EPI_ISL_11725962	5	Europe
259	Germany	2021	Dom.gal	H5N8	2.3.4.4b	315	>EPI_ISL_5115763	1	Europe
260	Germany	2021	Dom.gal	H5N8	2.3.4.4b	550	>EPI_ISL_5095645	11	Europe
261	Germany	2021	Dom.gal	H5N8	2.3.4.4b	573	>EPI_ISL_5099462	78	Europe
262	Germany	2021	Dom.gal	H5N8	2.3.4.4b	8715	>EPI_ISL_5099463	2	Europe
263	Germany	2021	Dom.gal	H5N8	2.3.4.4b	8765	>EPI_ISL_5095644	1	Europe
264	Germany	2021	wild.ans	H5N1	2.3.4.4b	101	>EPI_ISL_7753406	9	Europe
265	Germany	2021	wild.ans	H5N1	2.3.4.4b	646	>EPI_ISL_5403566	1	Europe
266	Germany	2021	wild.ans	H5N1	2.3.4.4b	655	>EPI_ISL_7753425	10	Europe
267	Germany	2021	wild.ans	H5N1	2.3.4.4b	1890	>EPI_ISL_7753152	1	Europe
268	Germany	2021	wild.ans	H5N8	2.3.4.4b	573	>EPI_ISL_5098138	8	Europe
269	Germany	2021	wild.other	H5N1	2.3.4.4b	101	>EPI_ISL_7753329	4	Europe
270	Germany	2021	wild.other	H5N1	2.3.4.4b	101	>EPI_ISL_7753272	4	Europe
271	Germany	2021	wild.other	H5N1	2.3.4.4b	646	>EPI_ISL_5145744	3	Europe
272	Germany	2021	wild.other	H5N1	2.3.4.4b	646	>EPI_ISL_7733048	3	Europe
273	Germany	2021	wild.other	H5N1	2.3.4.4b	1056	>EPI_ISL_10347326	1	Europe
274	Germany	2021	wild.other	H5N4	2.3.4.4b	422	>EPI_ISL_5099372	1	Europe
275	Germany	2021	wild.other	H5N8	2.3.4.4b	573	>EPI_ISL_5116065	3	Europe
276	Germany	2021	wild.other	H5N8	2.3.4.4b	573	>EPI_ISL_5126214	3	Europe
277	Germany	2021	wild.other	H5N8	2.3.4.4b	8715	>EPI_ISL_4804850	2	Europe
278	Germany	2021	wild.other	H5N8	2.3.4.4b	8715	>EPI_ISL_4805936	2	Europe
279	Germany	2022	Dom.other	H5N1	2.3.4.4b	1056	>EPI_ISL_10261376	1	Europe
280	Germany	2022	wild.ans	H5N2	2.3.4.4b	703	>EPI_ISL_10434073	2	Europe
281	Germany	2022	wild.other	H5N1	2.3.4.4b	1056	>EPI_ISL_10497305	2	Europe
282	Germany	2022	wild.other	H5N1	2.3.4.4b	1056	>EPI_ISL_10497306	2	Europe
283	Greece	2017	Dom.gal	H5N6	2.3.4.4b	8761	>EPI_ISL_288364	2	Europe
284	Greece	2017	Dom.gal	H5N6	2.3.4.4b	9284	>EPI_ISL_288363	1	Europe
285	Greece	2021	wild.other	H5N8	2.3.4.4b	550	>EPI_ISL_3128523	1	Europe
286	Greece	2022	wild.other	H5N1	2.3.4.4b	655	>EPI_ISL_12471657	8	Europe
287	Greece	2022	wild.other	H5N1	2.3.4.4b	655	>EPI_ISL_12471660	8	Europe
288	Greece	2022	wild.other	H5N1	2.3.4.4b	679	>EPI_ISL_12471659	1	Europe
289	Hungary	2006	Dom.ans	H5N1	2.2000000000000002	11497	>EPI_ISL_31501	1	Europe
290	Hungary	2006	wild.ans	H5N1	2.2000000000000002	11497	>EPI_ISL_31502	2	Europe
291	Hungary	2015	Dom.ans	H5N8	2.3.4.4c	23	>EPI_ISL_177584	1	Europe
292	Hungary	2016	Dom.ans	H5N8	2.3.4.4b	8707	>EPI_ISL_255174	1	Europe
293	Hungary	2016	Dom.ans	H5N8	2.3.4.4b	8711	>EPI_ISL_237964	10	Europe
294	Hungary	2016	Dom.ans	H5N8	2.3.4.4b	8711	>EPI_ISL_271709	10	Europe
295	Hungary	2016	Dom.ans	H5N8	2.3.4.4b	8711	>EPI_ISL_271712	10	Europe
296	Hungary	2016	Dom.gal	H5N8	2.3.4.4b	8711	>EPI_ISL_237731	3	Europe
297	Hungary	2016	wild.ans	H5N8	2.3.4.4b	8711	>EPI_ISL_271714	6	Europe
298	Hungary	2017	Dom.ans	H5N8	2.3.4.4b	8644	>EPI_ISL_255194	1	Europe
299	Hungary	2017	Dom.ans	H5N8	2.3.4.4b	8711	>EPI_ISL_255193	8	Europe
300	Hungary	2017	Dom.ans	H5N8	2.3.4.4b	8711	>EPI_ISL_271706	8	Europe
301	Hungary	2017	Dom.ans	H5N8	2.3.4.4b	8711	>EPI_ISL_271704	8	Europe
302	Hungary	2017	Dom.gal	H5N8	2.3.4.4b	8711	>EPI_ISL_255213	4	Europe
303	Hungary	2017	unknown	H5N8	2.3.4.4b	8711	>EPI_ISL_255936	2	Europe
304	Hungary	2017	unknown	H5N8	2.3.4.4b	8711	>EPI_ISL_255937	2	Europe
305	Hungary	2017	wild.ans	H5N5	2.3.4.4b	184	>EPI_ISL_256462	1	Europe
306	Hungary	2017	wild.ans	H5N8	2.3.4.4b	8644	>EPI_ISL_255218	3	Europe
307	Hungary	2017	wild.ans	H5N8	2.3.4.4b	8707	>EPI_ISL_255934	1	Europe
308	Hungary	2017	wild.ans	H5N8	2.3.4.4b	8711	>EPI_ISL_255202	14	Europe
309	Hungary	2017	wild.other	H5N8	2.3.4.4b	8644	>EPI_ISL_255209	2	Europe
310	Hungary	2017	wild.other	H5N8	2.3.4.4b	8644	>EPI_ISL_255206	2	Europe
311	Hungary	2017	wild.other	H5N8	2.3.4.4b	8711	>EPI_ISL_255191	6	Europe
312	Hungary	2017	wild.other	H5N8	2.3.4.4b	8711	>EPI_ISL_255211	6	Europe
313	Hungary	2020	Dom.ans	H5N8	2.3.4.4b	355	>EPI_ISL_809658	16	Europe
314	Hungary	2020	Dom.ans	H5N8	2.3.4.4b	355	>EPI_ISL_833482	16	Europe
315	Hungary	2020	Dom.ans	H5N8	2.3.4.4b	355	>EPI_ISL_804047	16	Europe
316	Hungary	2020	Dom.gal	H5N8	2.3.4.4b	355	>EPI_ISL_811128	13	Europe
317	Hungary	2020	wild.ans	H5N8	2.3.4.4b	355	>EPI_ISL_804043	2	Europe
318	Hungary	2021	Dom.gal	H5N1	2.3.4.4b	101	>EPI_ISL_3135897	1	Europe
319	Hungary	2021	wild.ans	H5N8	2.3.4.4b	573	>EPI_ISL_3135931	1	Europe
320	Hungary	2021	wild.other	H5N5	2.3.4.4b	187	>EPI_ISL_3135926	1	Europe
321	Iceland	2011	wild.other	H5N2	EA_nonGsGD	5979	>EPI_ISL_148203	1	Europe
322	Iceland	2021	wild.other	H5N1	2.3.4.4b	646	>EPI_ISL_13245602	1	Europe
323	Iceland	2022	Dom.gal	H5N1	2.3.4.4b	101	>EPI_ISL_13246267	2	Europe
324	Ireland	1983	Dom.gal	H5N8	EA_nonGsGD	954	>EPI_ISL_5884	1	Europe
325	Ireland	2020	Dom.gal	H5N8	2.3.4.4b	573	>EPI_ISL_995172	1	Europe
326	Ireland	2020	wild.other	H5N8	2.3.4.4b	550	>EPI_ISL_813979	1	Europe
327	Ireland	2021	Dom.ans	H5N1	2.3.4.4b	101	>EPI_ISL_11259268	2	Europe
328	Ireland	2021	Dom.ans	H5N1	2.3.4.4b	101	>EPI_ISL_11259273	2	Europe
329	Ireland	2021	Dom.gal	H5N1	2.3.4.4b	101	>EPI_ISL_11259271	3	Europe
330	Ireland	2021	Dom.gal	H5N8	2.3.4.4b	573	>EPI_ISL_996003	1	Europe
331	Ireland	2021	wild.ans	H5N1	2.3.4.4b	101	>EPI_ISL_11259270	6	Europe
332	Ireland	2021	wild.ans	H5N1	2.3.4.4b	646	>EPI_ISL_11259266	2	Europe
333	Ireland	2021	wild.ans	H5N1	2.3.4.4b	655	>EPI_ISL_11259282	2	Europe
334	Ireland	2021	wild.other	H5N1	2.3.4.4b	101	>EPI_ISL_11259262	4	Europe
335	Ireland	2021	wild.other	H5N1	2.3.4.4b	101	>EPI_ISL_11259274	4	Europe
336	Ireland	2021	wild.other	H5N1	2.3.4.4b	655	>EPI_ISL_11259276	1	Europe
337	Ireland	2021	wild.other	H5N3	2.3.4.4b	979	>EPI_ISL_2234808	2	Europe
338	Ireland	2021	wild.other	H5N3	2.3.4.4b	979	>EPI_ISL_2234807	2	Europe
339	Ireland	2022	Dom.ans	H5N1	2.3.4.4b	101	>EPI_ISL_11259284	1	Europe
340	Ireland	2022	wild.other	H5N1	2.3.4.4b	101	>EPI_ISL_11259283	2	Europe
341	Ireland	2022	wild.other	H5N1	2.3.4.4b	101	>EPI_ISL_11259263	2	Europe
342	Ireland	2022	wild.other	H5N1	2.3.4.4b	1056	>EPI_ISL_11259265	1	Europe
343	Italy	1980	Dom.gal	H5N2	EA_nonGsGD	12059	>EPI_ISL_68990	1	Europe
344	Italy	1997	Dom.unknown	H5N2	EA_nonGsGD	3080	>EPI_ISL_6877	5	Europe
345	Italy	1997	Dom.unknown	H5N2	EA_nonGsGD	3080	>EPI_ISL_6459	5	Europe
346	Italy	1997	Dom.unknown	H5N2	EA_nonGsGD	3080	>EPI_ISL_7114	5	Europe
347	Italy	1997	Dom.unknown	H5N2	EA_nonGsGD	3080	>EPI_ISL_6755	5	Europe
348	Italy	1997	Dom.unknown	H5N2	EA_nonGsGD	3080	>EPI_ISL_7091	5	Europe
349	Italy	2004	Dom.ans	H5N3	EA_nonGsGD	4402	>EPI_ISL_7494	1	Europe
350	Italy	2005	Dom.gal	H5N2	EA_nonGsGD	3831	>EPI_ISL_7158	1	Europe
351	Italy	2005	Dom.gal	H5N2	EA_nonGsGD	11729	>EPI_ISL_7029	1	Europe
352	Italy	2005	wild.ans	H5N1	EA_nonGsGD	5103	>EPI_ISL_7015	1	Europe
353	Italy	2005	wild.ans	H5N2	EA_nonGsGD	5042	>EPI_ISL_7159	1	Europe
354	Italy	2005	wild.ans	H5N3	EA_nonGsGD	5791	>EPI_ISL_7160	1	Europe
355	Italy	2006	wild.ans	H5N2	EA_nonGsGD	5787	>EPI_ISL_24789	1	Europe
356	Italy	2016	wild.ans	H5N5	2.3.4.4b	184	>EPI_ISL_243085	1	Europe
357	Italy	2017	Dom.ans	H5N8	2.3.4.4b	8644	>EPI_ISL_282143	7	Europe
358	Italy	2017	Dom.ans	H5N8	2.3.4.4b	8644	>EPI_ISL_316581	7	Europe
359	Italy	2017	Dom.ans	H5N8	2.3.4.4b	8644	>EPI_ISL_316554	7	Europe
360	Italy	2017	Dom.ans	H5N8	2.3.4.4b	8700	>EPI_ISL_316567	2	Europe
361	Italy	2017	Dom.ans	H5N8	2.3.4.4b	8700	>EPI_ISL_316566	2	Europe
362	Italy	2017	Dom.gal	H5N8	2.3.4.4b	439	>EPI_ISL_255182	1	Europe
363	Italy	2017	Dom.gal	H5N8	2.3.4.4b	8644	>EPI_ISL_316517	56	Europe
364	Italy	2017	Dom.gal	H5N8	2.3.4.4b	8700	>EPI_ISL_316573	8	Europe
365	Italy	2017	Dom.gal	H5N8	2.3.4.4b	8711	>EPI_ISL_255185	4	Europe
366	Italy	2017	Dom.gal	H5N8	2.3.4.4b	9208	>EPI_ISL_316552	1	Europe
367	Italy	2017	Dom.other	H5N8	2.3.4.4b	8644	>EPI_ISL_316593	1	Europe
368	Italy	2017	unknown	H5N8	2.3.4.4b	8700	>EPI_ISL_316531	1	Europe
369	Italy	2017	wild.ans	H5N5	2.3.4.4b	184	>EPI_ISL_255189	1	Europe
370	Italy	2017	wild.ans	H5N8	2.3.4.4b	8644	>EPI_ISL_316587	9	Europe
371	Italy	2017	wild.ans	H5N8	2.3.4.4b	8711	>EPI_ISL_256305	1	Europe
372	Italy	2017	wild.other	H5N8	2.3.4.4b	8644	>EPI_ISL_316591	1	Europe
373	Italy	2020	wild.ans	H5N1	2.3.4.4b	101	>EPI_ISL_683592	2	Europe
374	Italy	2020	wild.ans	H5N5	2.3.4.4b	8567	>EPI_ISL_956409	1	Europe
375	Italy	2020	wild.ans	H5N8	2.3.4.4b	550	>EPI_ISL_683594	3	Europe
376	Italy	2020	wild.ans	H5N8	2.3.4.4b	573	>EPI_ISL_956411	3	Europe
377	Italy	2020	wild.other	H5N8	2.3.4.4b	550	>EPI_ISL_1665272	1	Europe
378	Italy	2021	Dom.ans	H5N1	2.3.4.4b	101	>EPI_ISL_7733584	7	Europe
379	Italy	2021	Dom.ans	H5N1	2.3.4.4b	101	>EPI_ISL_14760988	7	Europe
380	Italy	2021	Dom.ans	H5N1	2.3.4.4b	101	>EPI_ISL_14760656	7	Europe
381	Italy	2021	Dom.ans	H5N1	2.3.4.4b	757	>EPI_ISL_14760611	2	Europe
382	Italy	2021	Dom.ans	H5N1	2.3.4.4b	757	>EPI_ISL_7733645	2	Europe
383	Italy	2021	Dom.ans	H5N3	EA_nonGsGD	5648	>EPI_ISL_7975818	1	Europe
384	Italy	2021	Dom.ans	H5N3	EA_nonGsGD	5806	>EPI_ISL_7987336	3	Europe
385	Italy	2021	Dom.ans	H5N3	EA_nonGsGD	5806	>EPI_ISL_7987334	3	Europe
386	Italy	2021	Dom.ans	H5N3	EA_nonGsGD	5806	>EPI_ISL_7987335	3	Europe
387	Italy	2021	Dom.ans	H5N8	2.3.4.4b	573	>EPI_ISL_1665252	1	Europe
388	Italy	2021	Dom.gal	H5N1	2.3.4.4b	101	>EPI_ISL_14760624	250	Europe
389	Italy	2021	Dom.gal	H5N1	2.3.4.4b	757	>EPI_ISL_14760946	2	Europe
390	Italy	2021	Dom.gal	H5N1	2.3.4.4b	1125	>EPI_ISL_8882171	1	Europe
391	Italy	2021	Dom.gal	H5N1	2.3.4.4b	1153	>EPI_ISL_14760747	28	Europe
392	Italy	2021	Dom.gal	H5N1	2.3.4.4b	1870	>EPI_ISL_7733599	1	Europe
393	Italy	2021	Dom.gal	H5N1	2.3.4.4b	3629	>EPI_ISL_14760849	1	Europe
394	Italy	2021	Dom.gal	H5N1	EA_nonGsGD	4283	>EPI_ISL_7987342	3	Europe
395	Italy	2021	Dom.gal	H5N1	EA_nonGsGD	10947	>EPI_ISL_7987338	1	Europe
396	Italy	2021	Dom.gal	H5N8	2.3.4.4b	573	>EPI_ISL_1665248	3	Europe
397	Italy	2021	unknow	H5N1	2.3.4.4b	101	>EPI_ISL_14760742	5	Europe
398	Italy	2021	unknow	H5N1	2.3.4.4b	101	>EPI_ISL_14760713	5	Europe
399	Italy	2021	unknow	H5N1	2.3.4.4b	101	>EPI_ISL_14761208	5	Europe
400	Italy	2021	unknow	H5N1	2.3.4.4b	101	>EPI_ISL_14760559	5	Europe
401	Italy	2021	unknow	H5N1	2.3.4.4b	101	>EPI_ISL_14760752	5	Europe
402	Italy	2021	unknown	H5N1	2.3.4.4b	101	>EPI_ISL_14760730	3	Europe
403	Italy	2021	unknown	H5N1	2.3.4.4b	101	>EPI_ISL_14760637	3	Europe
404	Italy	2021	unknown	H5N1	2.3.4.4b	101	>EPI_ISL_14760728	3	Europe
405	Italy	2021	wild.ans	H5N1	2.3.4.4b	101	>EPI_ISL_7733611	2	Europe
406	Italy	2021	wild.ans	H5N1	2.3.4.4b	757	>EPI_ISL_8882212	1	Europe
407	Italy	2021	wild.ans	H5N1	EA_nonGsGD	5706	>EPI_ISL_7987333	1	Europe
408	Italy	2021	wild.ans	H5N2	EA_nonGsGD	5887	>EPI_ISL_7987341	1	Europe
409	Italy	2021	wild.ans	H5N3	EA_nonGsGD	5648	>EPI_ISL_7987343	1	Europe
410	Italy	2021	wild.other	H5N1	2.3.4.4b	101	>EPI_ISL_8882209	8	Europe
411	Italy	2021	wild.other	H5N1	2.3.4.4b	101	>EPI_ISL_8882213	8	Europe
412	Italy	2021	wild.other	H5N1	2.3.4.4b	655	>EPI_ISL_8882214	1	Europe
413	Italy	2021	wild.other	H5N1	2.3.4.4b	1136	>EPI_ISL_8882218	1	Europe
414	Italy	2021	wild.other	H5N8	2.3.4.4b	573	>EPI_ISL_2234810	1	Europe
415	Italy	2022	Dom.ans	H5N1	2.3.4.4b	101	>EPI_ISL_14761417	3	Europe
416	Italy	2022	Dom.ans	H5N1	2.3.4.4b	101	>EPI_ISL_14761407	3	Europe
417	Italy	2022	Dom.ans	H5N1	2.3.4.4b	101	>EPI_ISL_14761428	3	Europe
418	Italy	2022	Dom.gal	H5N1	2.3.4.4b	101	>EPI_ISL_14761261	12	Europe
419	Italy	2022	Dom.gal	H5N1	2.3.4.4b	1153	>EPI_ISL_14761327	3	Europe
420	Italy	2022	Dom.gal	H5N1	2.3.4.4b	3285	>EPI_ISL_14761272	1	Europe
421	Italy	2022	unknown	H5N1	2.3.4.4b	101	>EPI_ISL_14761462	1	Europe
422	Italy	2022	wild.ans	H5N1	2.3.4.4b	101	>EPI_ISL_14761383	1	Europe
423	Italy	2022	wild.other	H5N1	2.3.4.4b	101	>EPI_ISL_14761250	3	Europe
424	Italy	2022	wild.other	H5N1	2.3.4.4b	101	>EPI_ISL_14761349	3	Europe
425	Italy	2022	wild.other	H5N1	2.3.4.4b	655	>EPI_ISL_14761395	1	Europe
426	Italy	2022	wild.other	H5N1	2.3.4.4b	757	>EPI_ISL_14761361	2	Europe
427	Italy	2022	wild.other	H5N1	2.3.4.4b	757	>EPI_ISL_14761373	2	Europe
428	Kosovo	2021	Dom.ans	H5N8	2.3.4.4b	573	>EPI_ISL_3128527	1	Europe
429	Kosovo	2021	Dom.gal	H5N8	2.3.4.4b	573	>EPI_ISL_12176845	17	Europe
430	Kosovo	2021	Dom.gal	H5N8	2.3.4.4b	9961	>EPI_ISL_12176838	1	Europe
431	Kosovo	2021	wild.gal	H5N8	2.3.4.4b	573	>EPI_ISL_3128524	1	Europe
432	Kosovo	2022	Dom.gal	H5N8	2.3.4.4b	573	>EPI_ISL_12176850	1	Europe
433	Kosovo	2022	Dom.gal	H5N8	2.3.4.4b	9715	>EPI_ISL_12176851	5	Europe
434	Latvia	2021	wild.ans	H5N8	2.3.4.4b	573	>EPI_ISL_1420637	1	Europe
435	Lithuania	2021	wild.ans	H5N8	2.3.4.4b	550	>EPI_ISL_1719911	2	Europe
436	Lithuania	2021	wild.ans	H5N8	2.3.4.4b	573	>EPI_ISL_1719910	2	Europe
437	Lithuania	2022	wild.ans	H5N1	2.3.4.4b	101	>EPI_ISL_15022831	1	Europe
438	Lithuania	2022	wild.other	H5N1	2.3.4.4b	3869	>EPI_ISL_15023114	1	Europe
439	Luxembourg	2021	Dom.gal	H5N8	2.3.4.4b	573	>EPI_ISL_5049590	1	Europe
440	Luxembourg	2021	wild.ans	H5N1	2.3.4.4b	101	>EPI_ISL_13026104	4	Europe
441	Luxembourg	2021	wild.other	H5N1	2.3.4.4b	101	>EPI_ISL_13026236	2	Europe
442	Luxembourg	2021	wild.other	H5N1	2.3.4.4b	101	>EPI_ISL_13026237	2	Europe
443	Luxembourg	2022	wild.ans	H5N1	2.3.4.4b	101	>EPI_ISL_13026245	1	Europe
444	Luxembourg	2022	wild.ans	H5N1	2.3.4.4b	655	>EPI_ISL_13026246	1	Europe
445	Macedonia	2017	Dom.gal	H5N8	2.3.4.4b	8711	>EPI_ISL_261634	2	Europe
446	Moldova	2022	Dom.gal	H5N1	2.3.4.4b	757	>EPI_ISL_11007721	2	Europe
447	Netherlands	2006	wild.ans	H5N2	EA_nonGsGD	5707	>EPI_ISL_243448	1	Europe
448	Netherlands	2006	wild.ans	H5N2	EA_nonGsGD	5914	>EPI_ISL_328995	1	Europe
449	Netherlands	2006	wild.ans	H5N3	EA_nonGsGD	5728	>EPI_ISL_243585	1	Europe
450	Netherlands	2008	wild.ans	H5N2	EA_nonGsGD	5590	>EPI_ISL_243589	2	Europe
451	Netherlands	2008	wild.ans	H5N2	EA_nonGsGD	5643	>EPI_ISL_243584	1	Europe
452	Netherlands	2008	wild.ans	H5N2	EA_nonGsGD	5792	>EPI_ISL_243561	1	Europe
453	Netherlands	2008	wild.ans	H5N2	EA_nonGsGD	5994	>EPI_ISL_243475	1	Europe
454	Netherlands	2008	wild.ans	H5N3	EA_nonGsGD	5875	>EPI_ISL_267166	1	Europe
455	Netherlands	2009	wild.ans	H5N2	EA_nonGsGD	5532	>EPI_ISL_243655	1	Europe
456	Netherlands	2009	wild.ans	H5N2	EA_nonGsGD	5941	>EPI_ISL_243521	1	Europe
457	Netherlands	2009	wild.ans	H5N3	EA_nonGsGD	5768	>EPI_ISL_243601	1	Europe
458	Netherlands	2009	wild.ans	H5N3	EA_nonGsGD	6062	>EPI_ISL_243514	1	Europe
459	Netherlands	2010	wild.ans	H5N2	EA_nonGsGD	5540	>EPI_ISL_243592	1	Europe
460	Netherlands	2010	wild.ans	H5N2	EA_nonGsGD	5570	>EPI_ISL_243542	2	Europe
461	Netherlands	2010	wild.ans	H5N3	EA_nonGsGD	5843	>EPI_ISL_243385	1	Europe
462	Netherlands	2011	wild.ans	H5N2	EA_nonGsGD	6036	>EPI_ISL_243488	1	Europe
463	Netherlands	2013	Dom.gal	H5N3	EA_nonGsGD	4365	>EPI_ISL_176809	4	Europe
464	Netherlands	2014	Dom.ans	H5N8	2.3.4.4c	23	>EPI_ISL_174351	1	Europe
465	Netherlands	2014	Dom.gal	H5N1	EA_nonGsGD	4489	>EPI_ISL_309815	2	Europe
466	Netherlands	2014	Dom.gal	H5N8	2.3.4.4c	23	>EPI_ISL_167905	5	Europe
467	Netherlands	2014	wild.ans	H5N2	EA_nonGsGD	5631	>EPI_ISL_176755	2	Europe
468	Netherlands	2015	Dom.gal	H5N2	EA_nonGsGD	5553	>EPI_ISL_309829	1	Europe
469	Netherlands	2015	wild.ans	H5N1	EA_nonGsGD	5591	>EPI_ISL_328966	1	Europe
470	Netherlands	2015	wild.ans	H5N6	EA_nonGsGD	4950	>EPI_ISL_328955	1	Europe
471	Netherlands	2016	Dom.ans	H5N2	EA_nonGsGD	5943	>EPI_ISL_796648	1	Europe
472	Netherlands	2016	Dom.ans	H5N8	2.3.4.4b	8644	>EPI_ISL_268631	8	Europe
473	Netherlands	2016	Dom.ans	H5N8	2.3.4.4b	8644	>EPI_ISL_529179	8	Europe
474	Netherlands	2016	Dom.ans	H5N8	2.3.4.4b	8644	>EPI_ISL_268634	8	Europe
475	Netherlands	2016	Dom.gal	H5N8	2.3.4.4b	8644	>EPI_ISL_268622	6	Europe
476	Netherlands	2016	wild.ans	H5N5	2.3.4.4b	184	>EPI_ISL_287565	1	Europe
477	Netherlands	2016	wild.ans	H5N5	2.3.4.4b	8561	>EPI_ISL_287564	1	Europe
478	Netherlands	2016	wild.ans	H5N8	2.3.4.4b	8644	>EPI_ISL_268645	39	Europe
479	Netherlands	2016	wild.other	H5N8	2.3.4.4b	8644	>EPI_ISL_268658	13	Europe
480	Netherlands	2016	wild.other	H5N8	2.3.4.4b	8644	>EPI_ISL_268666	13	Europe
481	Netherlands	2016	wild.other	H5N8	2.3.4.4b	12100	>EPI_ISL_268619	1	Europe
482	Netherlands	2017	Dom.ans	H5N5	2.3.4.4b	191	>EPI_ISL_288411	1	Europe
483	Netherlands	2017	Dom.ans	H5N6	2.3.4.4b	8756	>EPI_ISL_287906	2	Europe
484	Netherlands	2017	Dom.ans	H5N6	2.3.4.4b	8756	>EPI_ISL_287907	2	Europe
485	Netherlands	2017	Dom.gal	H5N2	EA_nonGsGD	5798	>EPI_ISL_362150	1	Europe
486	Netherlands	2017	Dom.gal	H5N6	2.3.4.4b	8756	>EPI_ISL_332432	2	Europe
487	Netherlands	2017	wild.ans	H5N6	2.3.4.4b	8756	>EPI_ISL_288412	4	Europe
488	Netherlands	2017	wild.other	H5N6	2.3.4.4b	8756	>EPI_ISL_332440	1	Europe
489	Netherlands	2017	wild.unknown	H5N6	2.3.4.4b	8756	>EPI_ISL_332433	1	Europe
490	Netherlands	2018	Dom.ans	H5N3	EA_nonGsGD	5838	>EPI_ISL_825173	1	Europe
491	Netherlands	2018	Dom.ans	H5N6	2.3.4.4b	8756	>EPI_ISL_305417	3	Europe
492	Netherlands	2018	Dom.ans	H5N6	2.3.4.4b	8756	>EPI_ISL_305416	3	Europe
493	Netherlands	2018	Dom.ans	H5N6	2.3.4.4b	8756	>EPI_ISL_332431	3	Europe
494	Netherlands	2018	Dom.gal	H5N6	2.3.4.4b	8756	>EPI_ISL_332436	6	Europe
495	Netherlands	2018	wild.ans	H5N3	EA_nonGsGD	5838	>EPI_ISL_825158	1	Europe
496	Netherlands	2018	wild.ans	H5N6	2.3.4.4b	8756	>EPI_ISL_332441	2	Europe
497	Netherlands	2018	wild.other	H5N6	2.3.4.4b	8756	>EPI_ISL_302823	2	Europe
498	Netherlands	2018	wild.other	H5N6	2.3.4.4b	8756	>EPI_ISL_332439	2	Europe
499	Netherlands	2019	wild.ans	H5N1	EA_nonGsGD	6026	>EPI_ISL_819124	1	Europe
500	Netherlands	2019	wild.other	H5N1	EA_nonGsGD	5961	>EPI_ISL_822837	1	Europe
501	Netherlands	2020	Dom.ans	H5N8	2.3.4.4b	550	>EPI_ISL_1139107	2	Europe
502	Netherlands	2020	Dom.ans	H5N8	2.3.4.4b	550	>EPI_ISL_1139091	2	Europe
503	Netherlands	2020	Dom.ans	H5N8	2.3.4.4b	573	>EPI_ISL_641518	2	Europe
504	Netherlands	2020	Dom.ans	H5N8	2.3.4.4b	573	>EPI_ISL_775248	2	Europe
505	Netherlands	2020	Dom.gal	H5N1	2.3.4.4b	101	>EPI_ISL_711055	1	Europe
506	Netherlands	2020	Dom.gal	H5N8	2.3.4.4b	550	>EPI_ISL_641394	7	Europe
507	Netherlands	2020	Dom.gal	H5N8	2.3.4.4b	573	>EPI_ISL_710533	6	Europe
508	Netherlands	2020	wild.ans	H5N1	2.3.4.4b	101	>EPI_ISL_711059	8	Europe
509	Netherlands	2020	wild.ans	H5N5	2.3.4.4b	8567	>EPI_ISL_641378	1	Europe
510	Netherlands	2020	wild.ans	H5N8	2.3.4.4b	550	>EPI_ISL_1139159	47	Europe
511	Netherlands	2020	wild.ans	H5N8	2.3.4.4b	573	>EPI_ISL_1139167	35	Europe
512	Netherlands	2020	wild.other	H5N1	2.3.4.4b	9659	>EPI_ISL_632316	1	Europe
513	Netherlands	2020	wild.other	H5N8	2.3.4.4b	550	>EPI_ISL_1139095	6	Europe
514	Netherlands	2020	wild.other	H5N8	2.3.4.4b	550	>EPI_ISL_1139165	6	Europe
515	Netherlands	2020	wild.other	H5N8	2.3.4.4b	573	>EPI_ISL_1139044	14	Europe
516	Netherlands	2020	wild.other	H5N8	2.3.4.4b	573	>EPI_ISL_1048238	14	Europe
517	Netherlands	2020	wild.unknown	H5N8	2.3.4.4b	550	>EPI_ISL_1139015	1	Europe
518	Netherlands	2021	Dom.ans	H5N1	2.3.4.4b	101	>EPI_ISL_2227278	1	Europe
519	Netherlands	2021	Dom.ans	H5N1	2.3.4.4b	655	>EPI_ISL_6101869	2	Europe
520	Netherlands	2021	Dom.ans	H5N1	2.3.4.4b	655	>EPI_ISL_6675755	2	Europe
521	Netherlands	2021	Dom.gal	H5N1	2.3.4.4b	101	>EPI_ISL_5942524	3	Europe
522	Netherlands	2021	Dom.gal	H5N1	2.3.4.4b	655	>EPI_ISL_5804698	4	Europe
523	Netherlands	2021	Dom.gal	H5N8	2.3.4.4b	573	>EPI_ISL_1224942	3	Europe
524	Netherlands	2021	wild.ans	H5N1	2.3.4.4b	101	>EPI_ISL_2172528	16	Europe
525	Netherlands	2021	wild.ans	H5N1	2.3.4.4b	646	>EPI_ISL_2227277	1	Europe
526	Netherlands	2021	wild.ans	H5N1	2.3.4.4b	655	>EPI_ISL_10993134	7	Europe
527	Netherlands	2021	wild.ans	H5N2	EA_nonGsGD	5668	>EPI_ISL_9012575	1	Europe
528	Netherlands	2021	wild.ans	H5N2	EA_nonGsGD	5857	>EPI_ISL_9261739	1	Europe
529	Netherlands	2021	wild.ans	H5N2	EA_nonGsGD	5954	>EPI_ISL_9012576	1	Europe
530	Netherlands	2021	wild.ans	H5N8	2.3.4.4b	573	>EPI_ISL_2172532	8	Europe
531	Netherlands	2021	wild.other	H5N1	2.3.4.4b	101	>EPI_ISL_2174084	5	Europe
532	Netherlands	2021	wild.other	H5N1	2.3.4.4b	101	>EPI_ISL_1224989	5	Europe
533	Netherlands	2021	wild.other	H5N1	2.3.4.4b	646	>EPI_ISL_2194218	2	Europe
534	Netherlands	2021	wild.other	H5N1	2.3.4.4b	646	>EPI_ISL_2194219	2	Europe
535	Netherlands	2021	wild.other	H5N1	2.3.4.4b	655	>EPI_ISL_9012574	4	Europe
536	Netherlands	2021	wild.other	H5N1	2.3.4.4b	655	>EPI_ISL_5945412	4	Europe
537	Netherlands	2021	wild.other	H5N1	2.3.4.4b	1212	>EPI_ISL_7267244	1	Europe
538	Netherlands	2021	wild.other	H5N3	2.3.4.4b	979	>EPI_ISL_2172530	2	Europe
539	Netherlands	2021	wild.other	H5N3	2.3.4.4b	979	>EPI_ISL_1048239	2	Europe
540	Netherlands	2021	wild.other	H5N4	2.3.4.4b	422	>EPI_ISL_1225077	3	Europe
541	Netherlands	2021	wild.other	H5N4	2.3.4.4b	422	>EPI_ISL_2173364	3	Europe
542	Netherlands	2021	wild.other	H5N8	2.3.4.4b	550	>EPI_ISL_2172533	2	Europe
543	Netherlands	2021	wild.other	H5N8	2.3.4.4b	550	>EPI_ISL_2172526	2	Europe
544	Netherlands	2021	wild.other	H5N8	2.3.4.4b	573	>EPI_ISL_2172522	4	Europe
545	Netherlands	2021	wild.other	H5N8	2.3.4.4b	573	>EPI_ISL_2172517	4	Europe
546	Netherlands	2022	Dom.gal	H5N1	2.3.4.4b	655	>EPI_ISL_9111105	1	Europe
547	Netherlands	2022	wild.ans	H5N1	2.3.4.4b	101	>EPI_ISL_9261751	2	Europe
548	Netherlands	2022	wild.ans	H5N1	2.3.4.4b	655	>EPI_ISL_11112340	44	Europe
549	Netherlands	2022	wild.ans	H5N1	2.3.4.4b	1439	>EPI_ISL_9261744	1	Europe
550	Netherlands	2022	wild.ans	H5N1	2.3.4.4b	1627	>EPI_ISL_15579543	1	Europe
551	Netherlands	2022	wild.ans	H5N1	2.3.4.4b	1785	>EPI_ISL_10993074	1	Europe
552	Netherlands	2022	wild.ans	H5N1	2.3.4.4b	1985	>EPI_ISL_15581789	1	Europe
553	Netherlands	2022	wild.ans	H5N1	2.3.4.4b	8574	>EPI_ISL_15364792	1	Europe
554	Netherlands	2022	wild.ans	H5N2	EA_nonGsGD	5498	>EPI_ISL_15579542	1	Europe
555	Netherlands	2022	wild.ans	H5N3	EA_nonGsGD	5826	>EPI_ISL_15267028	1	Europe
556	Netherlands	2022	wild.ans	H5N3	EA_nonGsGD	6002	>EPI_ISL_15579541	1	Europe
557	Netherlands	2022	wild.other	H5N1	2.3.4.4b	101	>EPI_ISL_15579544	9	Europe
558	Netherlands	2022	wild.other	H5N1	2.3.4.4b	101	>EPI_ISL_9261749	9	Europe
559	Netherlands	2022	wild.other	H5N1	2.3.4.4b	655	>EPI_ISL_13778464	86	Europe
560	Netherlands	2022	wild.other	H5N1	2.3.4.4b	655	>EPI_ISL_13201050	86	Europe
561	Netherlands	2022	wild.other	H5N1	2.3.4.4b	935	>EPI_ISL_15579539	14	Europe
562	Netherlands	2022	wild.other	H5N1	2.3.4.4b	935	>EPI_ISL_13778474	14	Europe
563	Netherlands	2022	wild.other	H5N1	2.3.4.4b	985	>EPI_ISL_11560325	1	Europe
564	Netherlands	2022	wild.other	H5N1	2.3.4.4b	1056	>EPI_ISL_9616212	1	Europe
565	Norway	2021	wild.ans	H5N8	2.3.4.4b	573	>EPI_ISL_7778779	4	Europe
566	Norway	2021	wild.ans	H5N8	2.3.4.4b	6162	>EPI_ISL_1665260	1	Europe
567	Norway	2022	wild.other	H5N5	2.3.4.4b	10663	>EPI_ISL_12754535	2	Europe
568	Norway	2022	wild.other	H5N5	2.3.4.4b	10663	>EPI_ISL_12754536	2	Europe
569	Poland	2006	wild.ans	H5N1	2.2000000000000002	11497	>EPI_ISL_20920	1	Europe
570	Poland	2007	Dom.gal	H5N1	2.2000000000000002	11520	>EPI_ISL_20917	1	Europe
571	Poland	2007	wild.other	H5N1	2.2000000000000002	11520	>EPI_ISL_20918	1	Europe
572	Poland	2016	Dom.gal	H5N8	2.3.4.4b	8707	>EPI_ISL_5034855	4	Europe
573	Poland	2016	wild.ans	H5N8	2.3.4.4b	11442	>EPI_ISL_237921	1	Europe
574	Poland	2016	wild.other	H5N8	2.3.4.4b	8644	>EPI_ISL_15430045	1	Europe
575	Poland	2017	Dom.ans	H5N8	2.3.4.4b	8711	>EPI_ISL_5034854	4	Europe
576	Poland	2017	Dom.ans	H5N8	2.3.4.4b	8711	>EPI_ISL_5034856	4	Europe
577	Poland	2017	Dom.ans	H5N8	2.3.4.4b	8711	>EPI_ISL_5034849	4	Europe
578	Poland	2017	Dom.gal	H5N8	2.3.4.4b	8707	>EPI_ISL_5034852	1	Europe
579	Poland	2019	Dom.gal	H5N8	2.3.4.4b	10698	>EPI_ISL_402134	1	Europe
580	Poland	2020	Dom.ans	H5N8	2.3.4.4b	355	>EPI_ISL_525449	12	Europe
581	Poland	2020	Dom.ans	H5N8	2.3.4.4b	355	>EPI_ISL_525454	12	Europe
582	Poland	2020	Dom.ans	H5N8	2.3.4.4b	355	>EPI_ISL_525465	12	Europe
583	Poland	2020	Dom.gal	H5N8	2.3.4.4b	355	>EPI_ISL_525448	9	Europe
584	Poland	2020	Dom.gal	H5N8	2.3.4.4b	550	>EPI_ISL_779129	3	Europe
585	Poland	2020	Dom.gal	H5N8	2.3.4.4b	573	>EPI_ISL_846601	3	Europe
586	Poland	2020	wild.ans	H5N8	2.3.4.4b	550	>EPI_ISL_1220094	2	Europe
587	Poland	2020	wild.ans	H5N8	2.3.4.4b	573	>EPI_ISL_846623	1	Europe
588	Poland	2021	Dom.ans	H5N1	2.3.4.4b	101	>EPI_ISL_6931008	2	Europe
589	Poland	2021	Dom.ans	H5N1	2.3.4.4b	101	>EPI_ISL_6934175	2	Europe
590	Poland	2021	Dom.ans	H5N8	2.3.4.4b	550	>EPI_ISL_3102077	1	Europe
591	Poland	2021	Dom.ans	H5N8	2.3.4.4b	573	>EPI_ISL_3102065	6	Europe
592	Poland	2021	Dom.ans	H5N8	2.3.4.4b	573	>EPI_ISL_3102060	6	Europe
593	Poland	2021	Dom.ans	H5N8	2.3.4.4b	573	>EPI_ISL_3102076	6	Europe
594	Poland	2021	Dom.gal	H5N1	2.3.4.4b	101	>EPI_ISL_6935584	6	Europe
595	Poland	2021	Dom.gal	H5N8	2.3.4.4b	573	>EPI_ISL_3102066	11	Europe
596	Poland	2021	wild.ans	H5N1	2.3.4.4b	1136	>EPI_ISL_6937114	1	Europe
597	Poland	2021	wild.ans	H5N5	2.3.4.4b	8619	>EPI_ISL_1255051	1	Europe
598	Poland	2021	wild.ans	H5N8	2.3.4.4b	550	>EPI_ISL_2114013	3	Europe
599	Poland	2021	wild.ans	H5N8	2.3.4.4b	573	>EPI_ISL_2113167	2	Europe
600	Poland	2021	wild.other	H5N1	2.3.4.4b	101	>EPI_ISL_2681045	1	Europe
601	Poland	2021	wild.other	H5N8	2.3.4.4b	573	>EPI_ISL_3102070	1	Europe
602	Poland	2022	Dom.ans	H5N1	2.3.4.4b	639	>EPI_ISL_11922808	1	Europe
603	Poland	2022	Dom.ans	H5N1	2.3.4.4b	655	>EPI_ISL_11922810	3	Europe
604	Poland	2022	Dom.ans	H5N1	2.3.4.4b	655	>EPI_ISL_11922811	3	Europe
605	Poland	2022	Dom.ans	H5N1	2.3.4.4b	655	>EPI_ISL_15535272	3	Europe
606	Poland	2022	Dom.gal	H5N1	2.3.4.4b	101	>EPI_ISL_11922809	1	Europe
607	Poland	2022	Dom.gal	H5N1	2.3.4.4b	655	>EPI_ISL_11922812	1	Europe
608	Poland	2022	Dom.gal	H5N2	2.3.4.4b	703	>EPI_ISL_11922807	1	Europe
609	Poland	2022	wild.ans	H5N1	2.3.4.4b	101	>EPI_ISL_11922814	1	Europe
610	Poland	2022	wild.ans	H5N1	2.3.4.4b	639	>EPI_ISL_11922813	1	Europe
611	Poland	2022	wild.other	H5N1	2.3.4.4b	655	>EPI_ISL_14917979	3	Europe
612	Poland	2022	wild.other	H5N1	2.3.4.4b	655	>EPI_ISL_14917968	3	Europe
613	Portugal	2007	wild.ans	H5N3	EA_nonGsGD	5883	>EPI_ISL_77445	1	Europe
614	Romania	2021	Dom.ans	H5N8	2.3.4.4b	573	>EPI_ISL_2234816	6	Europe
615	Romania	2021	Dom.ans	H5N8	2.3.4.4b	573	>EPI_ISL_2234819	6	Europe
616	Romania	2021	Dom.ans	H5N8	2.3.4.4b	573	>EPI_ISL_2234817	6	Europe
617	Romania	2021	Dom.gal	H5N5	2.3.4.4b	187	>EPI_ISL_1665249	1	Europe
618	Romania	2021	wild.ans	H5N1	2.3.4.4b	655	>EPI_ISL_8440976	1	Europe
619	Romania	2021	wild.ans	H5N1	2.3.4.4b	757	>EPI_ISL_8440175	2	Europe
620	Romania	2021	wild.ans	H5N5	2.3.4.4b	187	>EPI_ISL_3102081	1	Europe
621	Romania	2021	wild.ans	H5N5	2.3.4.4b	214	>EPI_ISL_2234822	6	Europe
622	Romania	2021	wild.ans	H5N8	2.3.4.4b	573	>EPI_ISL_1665273	2	Europe
623	Romania	2021	wild.other	H5N8	2.3.4.4b	573	>EPI_ISL_1665274	2	Europe
624	Romania	2021	wild.other	H5N8	2.3.4.4b	573	>EPI_ISL_2234820	2	Europe
625	Romania	2022	Dom.gal	H5N1	2.3.4.4b	101	>EPI_ISL_12754531	1	Europe
626	Romania	2022	Dom.gal	H5N1	2.3.4.4b	757	>EPI_ISL_11922819	1	Europe
627	Romania	2022	Dom.gal	H5N1	2.3.4.4b	1901	>EPI_ISL_12754534	1	Europe
628	Romania	2022	wild.ans	H5N1	2.3.4.4b	101	>EPI_ISL_11922820	4	Europe
629	Romania	2022	wild.ans	H5N1	2.3.4.4b	1001	>EPI_ISL_11922822	1	Europe
630	Romania	2022	wild.ans	H5N1	2.3.4.4b	1866	>EPI_ISL_11922818	1	Europe
631	Romania	2022	wild.other	H5N1	2.3.4.4b	655	>EPI_ISL_12754533	2	Europe
632	Romania	2022	wild.other	H5N1	2.3.4.4b	655	>EPI_ISL_12754532	2	Europe
633	Russia	2001	Dom.ans	H5N2	EA_nonGsGD	5515	>EPI_ISL_2791	1	Europe
634	Russia	2001	Dom.ans	H5N3	EA_nonGsGD	5696	>EPI_ISL_2790	1	Europe
635	Russia	2006	Dom.gal	H5N1	2.2000000000000002	12643	>EPI_ISL_60018	1	Europe
636	Russia	2007	Dom.gal	H5N1	2.2000000000000002	11520	>EPI_ISL_63440	1	Europe
637	Russia	2010	Dom.ans	H5N3	EA_nonGsGD	6013	>EPI_ISL_156215	1	Europe
638	Russia	2016	Dom.gal	H5N8	2.3.4.4b	9017	>EPI_ISL_240110	1	Europe
639	Russia	2016	wild.ans	H5N8	2.3.4.4b	8644	>EPI_ISL_247724	1	Europe
640	Russia	2017	Dom.gal	H5N2	2.3.4.4b	11601	>EPI_ISL_338359	1	Europe
641	Russia	2017	Dom.gal	H5N8	2.3.4.4b	8644	>EPI_ISL_247721	10	Europe
642	Russia	2017	Dom.gal	H5N8	2.3.4.4b	8707	>EPI_ISL_297234	1	Europe
643	Russia	2017	wild.ans	H5N8	2.3.4.4b	8644	>EPI_ISL_274858	1	Europe
644	Russia	2017	wild.other	H5N8	2.3.4.4b	8644	>EPI_ISL_247716	3	Europe
645	Russia	2017	wild.other	H5N8	2.3.4.4b	8644	>EPI_ISL_247715	3	Europe
646	Russia	2018	Dom.ans	H5N8	2.3.4.4b	8644	>EPI_ISL_320684	5	Europe
647	Russia	2018	Dom.ans	H5N8	2.3.4.4b	8644	>EPI_ISL_320660	5	Europe
648	Russia	2018	Dom.ans	H5N8	2.3.4.4b	8644	>EPI_ISL_320683	5	Europe
649	Russia	2018	Dom.gal	H5N8	2.3.4.4b	8644	>EPI_ISL_320954	24	Europe
650	Russia	2018	Dom.gal	H5N8	2.3.4.4b	8972	>EPI_ISL_337410	6	Europe
651	Russia	2020	Dom.ans	H5N5	2.3.4.4b	8582	>EPI_ISL_626648	1	Europe
652	Russia	2020	Dom.ans	H5N8	2.3.4.4b	550	>EPI_ISL_654824	4	Europe
653	Russia	2020	Dom.ans	H5N8	2.3.4.4b	550	>EPI_ISL_626651	4	Europe
654	Russia	2020	Dom.ans	H5N8	2.3.4.4b	550	>EPI_ISL_626650	4	Europe
655	Russia	2020	Dom.ans	H5N8	2.3.4.4b	8644	>EPI_ISL_684037	1	Europe
656	Russia	2020	Dom.gal	H5N5	2.3.4.4b	8582	>EPI_ISL_626647	1	Europe
657	Russia	2020	Dom.gal	H5N8	2.3.4.4b	550	>EPI_ISL_1039231	16	Europe
658	Russia	2020	Human	H5N8	2.3.4.4b	550	>EPI_ISL_1038924	1	Europe
659	Russia	2021	Dom.ans	H5N1	2.3.4.4b	655	>EPI_ISL_5463798	5	Europe
660	Russia	2021	Dom.ans	H5N1	2.3.4.4b	655	>EPI_ISL_5463803	5	Europe
661	Russia	2021	Dom.ans	H5N1	2.3.4.4b	655	>EPI_ISL_5463799	5	Europe
662	Russia	2021	Dom.gal	H5N1	2.3.4.4b	655	>EPI_ISL_5463801	2	Europe
663	Russia	2021	Dom.gal	H5N8	2.3.4.4b	550	>EPI_ISL_1114759	5	Europe
664	Slovakia	2021	Dom.ans	H5N8	2.3.4.4b	550	>EPI_ISL_1665256	1	Europe
665	Slovakia	2021	Dom.gal	H5N5	2.3.4.4b	187	>EPI_ISL_1665250	1	Europe
666	Slovakia	2021	wild.ans	H5N5	2.3.4.4b	187	>EPI_ISL_1665262	2	Europe
667	Slovenia	2020	wild.ans	H5N5	2.3.4.4b	8567	>EPI_ISL_1665267	1	Europe
668	Slovenia	2020	wild.ans	H5N8	2.3.4.4b	550	>EPI_ISL_1665264	4	Europe
669	Slovenia	2021	Dom.gal	H5N1	2.3.4.4b	101	>EPI_ISL_11007528	1	Europe
670	Slovenia	2021	wild.ans	H5N1	2.3.4.4b	101	>EPI_ISL_11007533	3	Europe
671	Slovenia	2021	wild.ans	H5N1	2.3.4.4b	701	>EPI_ISL_11007532	2	Europe
672	Slovenia	2021	wild.other	H5N1	2.3.4.4b	701	>EPI_ISL_11007534	1	Europe
673	Slovenia	2022	wild.ans	H5N1	2.3.4.4b	101	>EPI_ISL_11007535	1	Europe
674	Spain	2017	Dom.ans	H5N8	2.3.4.4b	8711	>EPI_ISL_387143	1	Europe
675	Spain	2020	wild.other	H5N8	2.3.4.4b	573	>EPI_ISL_2234814	1	Europe
676	Spain	2021	Dom.gal	H5N1	2.3.4.4b	655	>EPI_ISL_8416806	1	Europe
677	Spain	2021	wild.ans	H5N1	2.3.4.4b	101	>EPI_ISL_11259292	1	Europe
678	Spain	2021	wild.ans	H5N8	2.3.4.4b	550	>EPI_ISL_2234812	1	Europe
679	Spain	2021	wild.ans	H5N8	2.3.4.4b	573	>EPI_ISL_2234811	1	Europe
680	Spain	2021	wild.other	H5N8	2.3.4.4b	573	>EPI_ISL_2234813	1	Europe
681	Spain	2022	Dom.ans	H5N1	2.3.4.4b	655	>EPI_ISL_15234366	6	Europe
682	Spain	2022	Dom.ans	H5N1	2.3.4.4b	655	>EPI_ISL_11259316	6	Europe
683	Spain	2022	Dom.ans	H5N1	2.3.4.4b	655	>EPI_ISL_11259319	6	Europe
684	Spain	2022	Dom.gal	H5N1	2.3.4.4b	101	>EPI_ISL_11259291	1	Europe
685	Spain	2022	Dom.gal	H5N1	2.3.4.4b	655	>EPI_ISL_13990735	40	Europe
686	Spain	2022	wild.ans	H5N1	2.3.4.4b	101	>EPI_ISL_15234359	1	Europe
687	Spain	2022	wild.ans	H5N1	2.3.4.4b	655	>EPI_ISL_13990746	12	Europe
688	Spain	2022	wild.other	H5N1	2.3.4.4b	101	>EPI_ISL_11259317	1	Europe
689	Spain	2022	wild.other	H5N1	2.3.4.4b	655	>EPI_ISL_11259289	16	Europe
690	Spain	2022	wild.other	H5N1	2.3.4.4b	655	>EPI_ISL_13990717	16	Europe
691	Spain	2022	wild.unknown	H5N1	2.3.4.4b	655	>EPI_ISL_13990714	1	Europe
692	Sweden	2003	wild.ans	H5N2	EA_nonGsGD	5690	>EPI_ISL_84556	1	Europe
693	Sweden	2006	wild.ans	H5N2	EA_nonGsGD	5619	>EPI_ISL_189409	1	Europe
694	Sweden	2015	wild.ans	H5N8	2.3.4.4c	23	>EPI_ISL_175534	2	Europe
695	Sweden	2016	Dom.gal	H5N8	2.3.4.4b	11442	>EPI_ISL_238894	4	Europe
696	Sweden	2016	wild.ans	H5N8	2.3.4.4b	11442	>EPI_ISL_238897	1	Europe
697	Sweden	2020	Dom.gal	H5N8	2.3.4.4b	550	>EPI_ISL_1095453	1	Europe
698	Sweden	2020	Dom.gal	H5N8	2.3.4.4b	573	>EPI_ISL_647969	2	Europe
699	Sweden	2020	wild.ans	H5N5	2.3.4.4b	8567	>EPI_ISL_722176	1	Europe
700	Sweden	2020	wild.ans	H5N8	2.3.4.4b	550	>EPI_ISL_668457	1	Europe
701	Sweden	2020	wild.ans	H5N8	2.3.4.4b	573	>EPI_ISL_718223	3	Europe
702	Sweden	2020	wild.other	H5N8	2.3.4.4b	573	>EPI_ISL_668456	1	Europe
703	Sweden	2021	Dom.ans	H5N5	2.3.4.4b	8567	>EPI_ISL_1305779	2	Europe
704	Sweden	2021	Dom.ans	H5N5	2.3.4.4b	8567	>EPI_ISL_1305778	2	Europe
705	Sweden	2021	Dom.ans	H5N8	2.3.4.4b	8847	>EPI_ISL_1236901	1	Europe
706	Sweden	2021	Dom.gal	H5N1	2.3.4.4b	101	>EPI_ISL_8338002	1	Europe
707	Sweden	2021	Dom.gal	H5N1	2.3.4.4b	646	>EPI_ISL_7452805	1	Europe
708	Sweden	2021	Dom.gal	H5N5	2.3.4.4b	8567	>EPI_ISL_1238195	4	Europe
709	Sweden	2021	Dom.gal	H5N5	2.3.4.4b	8575	>EPI_ISL_943553	2	Europe
710	Sweden	2021	Dom.gal	H5N8	2.3.4.4b	573	>EPI_ISL_13175608	11	Europe
711	Sweden	2021	Dom.gal	H5N8	2.3.4.4b	8847	>EPI_ISL_2131573	4	Europe
712	Sweden	2021	wild.ans	H5N1	2.3.4.4b	20	>EPI_ISL_6599075	1	Europe
713	Sweden	2021	wild.ans	H5N1	2.3.4.4b	101	>EPI_ISL_7054529	3	Europe
714	Sweden	2021	wild.ans	H5N1	2.3.4.4b	646	>EPI_ISL_6596216	2	Europe
715	Sweden	2021	wild.ans	H5N1	2.3.4.4b	655	>EPI_ISL_7053817	1	Europe
716	Sweden	2021	wild.ans	H5N5	2.3.4.4b	8567	>EPI_ISL_3143954	6	Europe
717	Sweden	2021	wild.ans	H5N8	2.3.4.4b	573	>EPI_ISL_1305780	19	Europe
718	Sweden	2021	wild.ans	H5N8	2.3.4.4b	8643	>EPI_ISL_1307716	1	Europe
719	Sweden	2021	wild.ans	H5N8	2.3.4.4b	8715	>EPI_ISL_1307709	2	Europe
720	Sweden	2021	wild.ans	H5N8	2.3.4.4b	8847	>EPI_ISL_1307703	2	Europe
721	Sweden	2021	wild.ans	H5N8	2.3.4.4b	9029	>EPI_ISL_1095363	1	Europe
722	Sweden	2021	wild.ans	H5N8	2.3.4.4b	10856	>EPI_ISL_3950066	1	Europe
723	Sweden	2021	wild.gal	H5N1	2.3.4.4b	646	>EPI_ISL_4653177	4	Europe
724	Sweden	2021	wild.gal	H5N1	2.3.4.4b	646	>EPI_ISL_4651963	4	Europe
725	Sweden	2021	wild.gal	H5N1	2.3.4.4b	646	>EPI_ISL_6600745	4	Europe
726	Sweden	2021	wild.gal	H5N1	2.3.4.4b	646	>EPI_ISL_6599895	4	Europe
727	Sweden	2021	wild.gal	H5N8	2.3.4.4b	573	>EPI_ISL_1238902	2	Europe
728	Sweden	2021	wild.gal	H5N8	2.3.4.4b	573	>EPI_ISL_13175667	2	Europe
729	Sweden	2021	wild.other	H5N1	2.3.4.4b	101	>EPI_ISL_2652003	2	Europe
730	Sweden	2021	wild.other	H5N1	2.3.4.4b	101	>EPI_ISL_7635907	2	Europe
731	Sweden	2021	wild.other	H5N1	2.3.4.4b	646	>EPI_ISL_6600769	3	Europe
732	Sweden	2021	wild.other	H5N1	2.3.4.4b	646	>EPI_ISL_6600943	3	Europe
733	Sweden	2021	wild.other	H5N1	2.3.4.4b	655	>EPI_ISL_7054770	1	Europe
734	Sweden	2021	wild.other	H5N1	2.3.4.4b	938	>EPI_ISL_7050532	1	Europe
735	Sweden	2021	wild.other	H5N4	2.3.4.4b	422	>EPI_ISL_3298234	2	Europe
736	Sweden	2021	wild.other	H5N4	2.3.4.4b	422	>EPI_ISL_3098719	2	Europe
737	Sweden	2021	wild.other	H5N8	2.3.4.4b	573	>EPI_ISL_1307720	12	Europe
738	Sweden	2021	wild.other	H5N8	2.3.4.4b	573	>EPI_ISL_3138567	12	Europe
739	Sweden	2021	wild.other	H5N8	2.3.4.4b	8567	>EPI_ISL_1391276	1	Europe
740	Sweden	2021	wild.other	H5N8	2.3.4.4b	8643	>EPI_ISL_1239109	2	Europe
741	Sweden	2021	wild.other	H5N8	2.3.4.4b	8643	>EPI_ISL_2574053	2	Europe
742	Sweden	2021	wild.other	H5N8	2.3.4.4b	8847	>EPI_ISL_3314973	5	Europe
743	Sweden	2021	wild.other	H5N8	2.3.4.4b	8847	>EPI_ISL_3001273	5	Europe
744	Sweden	2022	Dom.gal	H5N5	2.3.4.4b	8575	>EPI_ISL_12980521	1	Europe
745	Sweden	2022	wild.ans	H5N1	2.3.4.4b	101	>EPI_ISL_11580255	1	Europe
746	Sweden	2022	wild.other	H5N1	2.3.4.4b	101	>EPI_ISL_14810369	5	Europe
747	Sweden	2022	wild.other	H5N1	2.3.4.4b	101	>EPI_ISL_10943657	5	Europe
748	Switzerland	2016	wild.ans	H5N8	2.3.4.4b	8644	>EPI_ISL_257699	2	Europe
749	Switzerland	2017	wild.ans	H5N8	2.3.4.4b	8644	>EPI_ISL_280674	1	Europe
750	Switzerland	2021	wild.other	H5N4	2.3.4.4b	422	>EPI_ISL_2234809	1	Europe
751	UK	1959	Dom.gal	H5N1	EA_nonGsGD	5458	>EPI_ISL_70098	1	Europe
752	UK	1991	Dom.gal	H5N1	EA_nonGsGD	12263	>EPI_ISL_5888	1	Europe
753	UK	1991	wild.other	H5N2	EA_nonGsGD	4438	>EPI_ISL_146013	1	Europe
754	UK	2014	Dom.ans	H5N8	2.3.4.4c	23	>EPI_ISL_168696	4	Europe
755	UK	2014	Dom.ans	H5N8	2.3.4.4c	23	>EPI_ISL_167904	4	Europe
756	UK	2014	Dom.ans	H5N8	2.3.4.4c	23	>EPI_ISL_168697	4	Europe
757	UK	2016	Dom.gal	H5N8	2.3.4.4b	8644	>EPI_ISL_239801	2	Europe
758	UK	2017	Dom.gal	H5N8	2.3.4.4b	8644	>EPI_ISL_253036	1	Europe
759	UK	2017	wild.ans	H5N6	2.3.4.4b	8756	>EPI_ISL_292223	1	Europe
760	UK	2018	Dom.ans	H5N6	2.3.4.4b	8756	>EPI_ISL_292224	1	Europe
761	UK	2018	wild.ans	H5N6	2.3.4.4b	8756	>EPI_ISL_292225	1	Europe
762	UK	2020	Dom.ans	H5N8	2.3.4.4b	573	>EPI_ISL_1123351	2	Europe
763	UK	2020	Dom.ans	H5N8	2.3.4.4b	573	>EPI_ISL_1123353	2	Europe
764	UK	2020	Dom.gal	H5N8	2.3.4.4b	550	>EPI_ISL_1123263	5	Europe
765	UK	2020	Dom.gal	H5N8	2.3.4.4b	573	>EPI_ISL_1123350	6	Europe
766	UK	2020	wild.ans	H5N5	2.3.4.4b	8586	>EPI_ISL_1123358	1	Europe
767	UK	2020	wild.ans	H5N8	2.3.4.4b	550	>EPI_ISL_710506	5	Europe
768	UK	2020	wild.ans	H5N8	2.3.4.4b	573	>EPI_ISL_1123360	2	Europe
769	UK	2020	wild.other	H5N8	2.3.4.4b	550	>EPI_ISL_766056	1	Europe
770	UK	2020	wild.other	H5N8	2.3.4.4b	573	>EPI_ISL_2081528	1	Europe
771	UK	2021	Dom.ans	H5N1	2.3.4.4b	101	>EPI_ISL_9029959	1	Europe
772	UK	2021	Dom.ans	H5N1	2.3.4.4b	646	>EPI_ISL_8809153	1	Europe
773	UK	2021	Dom.ans	H5N1	2.3.4.4b	655	>EPI_ISL_9012700	1	Europe
774	UK	2021	Dom.gal	H5N1	2.3.4.4b	101	>EPI_ISL_9029956	3	Europe
775	UK	2021	Dom.gal	H5N1	2.3.4.4b	646	>EPI_ISL_9012457	1	Europe
776	UK	2021	Dom.gal	H5N1	2.3.4.4b	655	>EPI_ISL_9012694	2	Europe
777	UK	2021	Dom.gal	H5N1	2.3.4.4b	1212	>EPI_ISL_9012618	1	Europe
778	UK	2021	unknown	H5N1	2.3.4.4b	101	>EPI_ISL_1123361	1	Europe
779	UK	2021	unknown	H5N1	2.3.4.4b	1212	>EPI_ISL_9012572	1	Europe
780	UK	2021	unknown	H5N8	2.3.4.4b	550	>EPI_ISL_1123355	1	Europe
781	UK	2021	wild.ans	H5N1	2.3.4.4b	101	>EPI_ISL_9029965	2	Europe
782	UK	2021	wild.ans	H5N1	2.3.4.4b	646	>EPI_ISL_9029961	3	Europe
783	UK	2021	wild.other	H5N1	2.3.4.4b	646	>EPI_ISL_5530613	2	Europe
784	UK	2021	wild.other	H5N1	2.3.4.4b	646	>EPI_ISL_5804789	2	Europe
785	UK	2021	wild.other	H5N3	2.3.4.4b	12105	>EPI_ISL_2234831	1	Europe
786	UK	2022	Dom.ans	H5N1	2.3.4.4b	101	>EPI_ISL_11561591	4	Europe
787	UK	2022	Dom.ans	H5N1	2.3.4.4b	101	>EPI_ISL_11406402	4	Europe
788	UK	2022	Dom.ans	H5N1	2.3.4.4b	101	>EPI_ISL_13453559	4	Europe
789	UK	2022	Dom.ans	H5N1	2.3.4.4b	655	>EPI_ISL_14064985	8	Europe
790	UK	2022	Dom.ans	H5N1	2.3.4.4b	655	>EPI_ISL_14497885	8	Europe
791	UK	2022	Dom.ans	H5N1	2.3.4.4b	655	>EPI_ISL_14497855	8	Europe
792	UK	2022	Dom.gal	H5N1	2.3.4.4b	101	>EPI_ISL_13453560	8	Europe
793	UK	2022	Dom.gal	H5N1	2.3.4.4b	646	>EPI_ISL_11561589	1	Europe
794	UK	2022	Dom.gal	H5N1	2.3.4.4b	655	>EPI_ISL_14864650	7	Europe
795	UK	2022	Dom.gal	H5N1	2.3.4.4b	1056	>EPI_ISL_11561592	1	Europe
796	UK	2022	wild.ans	H5N1	2.3.4.4b	655	>EPI_ISL_15586133	2	Europe
797	UK	2022	wild.other	H5N1	2.3.4.4b	101	>EPI_ISL_11406403	4	Europe
798	UK	2022	wild.other	H5N1	2.3.4.4b	101	>EPI_ISL_13486807	4	Europe
799	UK	2022	wild.other	H5N1	2.3.4.4b	655	>EPI_ISL_13969423	1	Europe
800	Ukraine	2006	wild.other	H5N1	2.2.1	11497	>EPI_ISL_299726	1	Europe
801	Ukraine	2016	Dom.ans	H5N8	2.3.4.4b	12100	>EPI_ISL_1121145	1	Europe
802	Ukraine	2016	Dom.gal	H5N8	2.3.4.4b	12100	>EPI_ISL_1121143	1	Europe
803	Ukraine	2016	wild.ans	H5N2	EA_nonGsGD	6080	>EPI_ISL_300529	1	Europe
804	Ukraine	2016	wild.ans	H5N8	2.3.4.4b	8644	>EPI_ISL_379983	2	Europe
1	Japan	1983	wild.ans	H5N3	Am_nonGsGD	5918	>EPI_ISL_237951	1	Japan
2	Japan	2002	wild.ans	H5N3	EA_nonGsGD	5673	>EPI_ISL_238020	1	Japan
3	Japan	2003	Dom.ans	H5N1	8	6271	>EPI_ISL_269	1	Japan
4	Japan	2004	Dom.ans	H5N1	EA_nonGsGD	4946	>EPI_ISL_356	1	Japan
5	Japan	2004	Dom.gal	H5N1	2.5	11758	>EPI_ISL_263	2	Japan
6	Japan	2004	wild.other	H5N1	2.5	11758	>EPI_ISL_265	2	Japan
7	Japan	2005	Dom.ans	H5N3	EA_nonGsGD	8448	>EPI_ISL_238025	1	Japan
8	Japan	2005	Dom.gal	H5N2	Am_nonGsGD	11026	>EPI_ISL_360	1	Japan
9	Japan	2006	Dom.ans	H5N2	EA_nonGsGD	5731	>EPI_ISL_288012	1	Japan
10	Japan	2006	Dom.ans	H5N2	EA_nonGsGD	5774	>EPI_ISL_238011	2	Japan
11	Japan	2006	Dom.ans	H5N2	EA_nonGsGD	5830	>EPI_ISL_291127	1	Japan
12	Japan	2006	Dom.ans	H5N3	Am_nonGsGD	8515	>EPI_ISL_237991	1	Japan
13	Japan	2006	Dom.ans	H5N3	EA_nonGsGD	5513	>EPI_ISL_291122	1	Japan
14	Japan	2006	Dom.gal	H5N1	2.2000000000000002	12647	>EPI_ISL_60013	1	Japan
15	Japan	2006	wild.ans	H5N1	EA_nonGsGD	10424	>EPI_ISL_25913	1	Japan
16	Japan	2006	wild.ans	H5N2	EA_nonGsGD	5774	>EPI_ISL_64397	1	Japan
17	Japan	2007	Dom.ans	H5N1	EA_nonGsGD	5712	>EPI_ISL_664	1	Japan
18	Japan	2007	Dom.ans	H5N3	EA_nonGsGD	5832	>EPI_ISL_15042	1	Japan
19	Japan	2007	wild.other	H5N1	2.2000000000000002	11520	>EPI_ISL_63564	1	Japan
20	Japan	2008	wild.ans	H5N1	2.3.2.1	11918	>EPI_ISL_24569	1	Japan
21	Japan	2009	Dom.ans	H5N2	EA_nonGsGD	5691	>EPI_ISL_130218	2	Japan
22	Japan	2009	Dom.ans	H5N2	EA_nonGsGD	5710	>EPI_ISL_130227	1	Japan
23	Japan	2010	Dom.ans	H5N2	EA_nonGsGD	5805	>EPI_ISL_291371	1	Japan
24	Japan	2010	Dom.gal	H5N1	2.3.2.1c	11853	>EPI_ISL_131214	1	Japan
25	Japan	2010	wild.ans	H5N1	2.3.2.1c	11853	>EPI_ISL_131215	1	Japan
26	Japan	2011	Dom.ans	H5N2	EA_nonGsGD	5612	>EPI_ISL_182902	4	Japan
27	Japan	2011	Dom.ans	H5N2	EA_nonGsGD	5796	>EPI_ISL_182905	3	Japan
28	Japan	2011	Dom.gal	H5N1	2.3.2.1c	11853	>EPI_ISL_131241	18	Japan
29	Japan	2011	wild.ans	H5N1	2.3.2.1c	11853	>EPI_ISL_131235	2	Japan
30	Japan	2011	wild.ans	H5N2	EA_nonGsGD	5597	>EPI_ISL_144490	1	Japan
31	Japan	2013	Dom.ans	H5N3	EA_nonGsGD	5523	>EPI_ISL_237168	1	Japan
32	Japan	2013	wild.unknown	H5N3	EA_nonGsGD	5844	>EPI_ISL_291370	1	Japan
33	Japan	2014	Dom.ans	H5N2	EA_nonGsGD	5897	>EPI_ISL_237165	1	Japan
34	Japan	2014	Dom.ans	H5N2	EA_nonGsGD	5993	>EPI_ISL_179448	1	Japan
35	Japan	2014	Dom.ans	H5N3	EA_nonGsGD	5511	>EPI_ISL_179429	2	Japan
36	Japan	2014	Dom.ans	H5N3	EA_nonGsGD	5940	>EPI_ISL_237177	1	Japan
37	Japan	2014	Dom.ans	H5N8	2.3.4.4c	23	>EPI_ISL_168025	2	Japan
38	Japan	2014	Dom.gal	H5N8	2.3.4.4c	11	>EPI_ISL_169422	5	Japan
39	Japan	2014	Dom.gal	H5N8	2.3.4.4c	21	>EPI_ISL_159719	1	Japan
40	Japan	2014	wild.ans	H5N8	2.3.4.4c	11	>EPI_ISL_235771	1	Japan
41	Japan	2014	wild.ans	H5N8	2.3.4.4c	22	>EPI_ISL_235772	1	Japan
42	Japan	2014	wild.other	H5N8	2.3.4.4c	11	>EPI_ISL_174518	2	Japan
43	Japan	2014	wild.other	H5N8	2.3.4.4c	22	>EPI_ISL_174516	2	Japan
44	Japan	2015	Dom.ans	H5N3	EA_nonGsGD	5563	>EPI_ISL_237173	2	Japan
45	Japan	2015	Dom.ans	H5N6	2.3.4.4	10494	>EPI_ISL_237947	1	Japan
46	Japan	2015	Dom.gal	H5N8	2.3.4.4c	11	>EPI_ISL_199148	2	Japan
47	Japan	2015	wild.ans	H5N8	2.3.4.4c	11	>EPI_ISL_174520	2	Japan
48	Japan	2015	wild.other	H5N8	2.3.4.4c	11	>EPI_ISL_174519	1	Japan
49	Japan	2016	Dom.ans	H5N3	EA_nonGsGD	8479	>EPI_ISL_240616	1	Japan
50	Japan	2016	Dom.ans	H5N6	2.3.4.4e	10518	>EPI_ISL_239351	1	Japan
51	Japan	2016	Dom.ans	H5N6	2.3.4.4e	10550	>EPI_ISL_279014	4	Japan
52	Japan	2016	Dom.gal	H5N8	2.3.4.4b	8644	>EPI_ISL_247725	1	Japan
53	Japan	2016	wild.ans	H5N6	2.3.4.4e	10405	>EPI_ISL_279021	1	Japan
54	Japan	2016	wild.ans	H5N6	2.3.4.4e	10518	>EPI_ISL_266940	2	Japan
55	Japan	2016	wild.ans	H5N6	2.3.4.4e	10550	>EPI_ISL_279024	3	Japan
56	Japan	2016	wild.other	H5N6	2.3.4.4e	8631	>EPI_ISL_279036	10	Japan
57	Japan	2016	wild.other	H5N6	2.3.4.4e	10405	>EPI_ISL_279012	6	Japan
58	Japan	2016	wild.other	H5N6	2.3.4.4e	10518	>EPI_ISL_266943	8	Japan
59	Japan	2016	wild.other	H5N6	2.3.4.4e	10525	>EPI_ISL_279039	1	Japan
60	Japan	2016	wild.other	H5N6	2.3.4.4e	10542	>EPI_ISL_279026	1	Japan
61	Japan	2017	Dom.ans	H5N2	Am_nonGsGD	2208	>EPI_ISL_370666	2	Japan
62	Japan	2017	Dom.ans	H5N3	EA_nonGsGD	6055	>EPI_ISL_370661	1	Japan
63	Japan	2017	Dom.ans	H5N8	2.3.4.4b	8644	>EPI_ISL_247722	1	Japan
64	Japan	2017	Dom.gal	H5N2	2.3.4.4b	11601	>EPI_ISL_297463	5	Japan
65	Japan	2017	wild.ans	H5N6	2.3.4.4b	8761	>EPI_ISL_319652	3	Japan
66	Japan	2017	wild.ans	H5N6	2.3.4.4e	10525	>EPI_ISL_293502	1	Japan
67	Japan	2017	wild.ans	H5N8	2.3.4.4b	8644	>EPI_ISL_247723	1	Japan
68	Japan	2017	wild.other	H5N6	2.3.4.4e	10518	>EPI_ISL_293505	1	Japan
69	Japan	2018	Dom.ans	H5N2	EA_nonGsGD	5962	>EPI_ISL_697518	1	Japan
70	Japan	2018	Dom.gal	H5N6	2.3.4.4b	8727	>EPI_ISL_334425	1	Japan
71	Japan	2018	Dom.gal	H5N6	2.3.4.4b	11425	>EPI_ISL_335265	27	Japan
72	Japan	2018	wild.other	H5N6	2.3.4.4b	8761	>EPI_ISL_335273	17	Japan
[truncated: 1,421 more rows]
