# Supplementary material for: Using homologous network to identify reassortment risk in H5Nx avian influenza viruses
Source: PLoS Comput Biol. 2025 Jul 22;21(7):e1013301. doi: 10.1371/journal.pcbi.1013301 (PMC12282916; doi:10.1371/journal.pcbi.1013301)
Supplement: S1 File — This ZIP archive includes the dataset and code used to reproduce the results of this study. (ZIP) [file pcbi.1013301.s012.zip › S1_File/step1data&MLtree(S1_Fig&S1_Table)/step2_downsample(S1_Fig&S1_Table)/ID_subsample_H7Nx.csv]

1	China	1985	Dom.ans	H7N8	nan	7083	>EPI_ISL_89935	1
2	China	1992	Dom.ans	H7N1	nan	8340	>EPI_ISL_5812	1
3	China	1996	Dom.ans	H7N3	nan	8060	>EPI_ISL_123969	1
4	China	2003	Dom.ans	H7N7	nan	8538	>EPI_ISL_146338	1
5	China	2005	wild.ans	H7N3	nan	8224	>EPI_ISL_146356	1
6	China	2005	wild.ans	H7N8	nan	7794	>EPI_ISL_146355	1
7	China	2007	Dom.ans	H7N6	nan	7874	>EPI_ISL_146331	1
8	China	2008	Dom.ans	H7N7	nan	6707	>EPI_ISL_146378	4
9	China	2008	Dom.ans	H7N7	nan	6707	>EPI_ISL_146379	4
10	China	2008	Dom.ans	H7N7	nan	6707	>EPI_ISL_146335	4
11	China	2008	Dom.ans	H7N7	nan	6707	>EPI_ISL_146380	4
12	China	2009	Dom.ans	H7N3	nan	7147	>EPI_ISL_205854	1
13	China	2010	Dom.ans	H7N3	nan	7101	>EPI_ISL_146382	4
14	China	2010	Dom.ans	H7N3	nan	7101	>EPI_ISL_146336	4
15	China	2010	Dom.ans	H7N3	nan	7101	>EPI_ISL_146337	4
16	China	2010	Dom.ans	H7N3	nan	7101	>EPI_ISL_146381	4
17	China	2010	Dom.ans	H7N3	nan	8216	>EPI_ISL_146399	2
18	China	2010	Dom.ans	H7N3	nan	8216	>EPI_ISL_146329	2
19	China	2010	Dom.ans	H7N7	nan	6569	>EPI_ISL_146401	4
20	China	2010	Dom.ans	H7N7	nan	6569	>EPI_ISL_146400	4
21	China	2010	Dom.ans	H7N7	nan	6569	>EPI_ISL_146398	4
22	China	2010	Dom.ans	H7N7	nan	6569	>EPI_ISL_146397	4
23	China	2010	Dom.gal	H7N7	nan	6695	>EPI_ISL_146396	1
24	China	2010	wild.ans	H7N1	nan	8044	>EPI_ISL_252873	1
25	China	2010	wild.ans	H7N1	nan	10825	>EPI_ISL_125860	1
26	China	2010	wild.ans	H7N7	nan	6829	>EPI_ISL_201385	1
27	China	2011	Dom.ans	H7N3	nan	7320	>EPI_ISL_119217	3
28	China	2011	Dom.ans	H7N3	nan	7320	>EPI_ISL_119215	3
29	China	2011	Dom.ans	H7N3	nan	7320	>EPI_ISL_119216	3
30	China	2011	Dom.ans	H7N3	nan	7431	>EPI_ISL_119214	1
31	China	2011	Dom.ans	H7N7	nan	6293	>EPI_ISL_235202	1
32	China	2012	Dom.ans	H7N7	nan	6202	>EPI_ISL_146377	1
33	China	2012	Dom.ans	H7N7	nan	6284	>EPI_ISL_235201	1
34	China	2013	Dom.ans	H7N3	nan	6952	>EPI_ISL_179788	2
35	China	2013	Dom.ans	H7N3	nan	6952	>EPI_ISL_179835	2
36	China	2013	Dom.ans	H7N3	nan	7029	>EPI_ISL_179746	21
37	China	2013	Dom.ans	H7N3	nan	7029	>EPI_ISL_179779	21
38	China	2013	Dom.ans	H7N3	nan	7029	>EPI_ISL_179743	21
39	China	2013	Dom.ans	H7N3	nan	7029	>EPI_ISL_179741	21
40	China	2013	Dom.ans	H7N3	nan	7029	>EPI_ISL_179786	21
41	China	2013	Dom.ans	H7N3	nan	7029	>EPI_ISL_179748	21
42	China	2013	Dom.ans	H7N3	nan	7029	>EPI_ISL_179792	21
43	China	2013	Dom.ans	H7N3	nan	7029	>EPI_ISL_179783	21
44	China	2013	Dom.ans	H7N3	nan	7029	>EPI_ISL_179777	21
45	China	2013	Dom.ans	H7N3	nan	7029	>EPI_ISL_179738	21
46	China	2013	Dom.ans	H7N3	nan	7289	>EPI_ISL_175823	1
47	China	2013	Dom.ans	H7N3	nan	7388	>EPI_ISL_179735	3
48	China	2013	Dom.ans	H7N3	nan	7388	>EPI_ISL_179716	3
49	China	2013	Dom.ans	H7N3	nan	7388	>EPI_ISL_176448	3
50	China	2013	Dom.ans	H7N3	nan	7454	>EPI_ISL_142030	2
51	China	2013	Dom.ans	H7N3	nan	7454	>EPI_ISL_142029	2
52	China	2013	Dom.ans	H7N6	nan	7362	>EPI_ISL_181453	1
53	China	2013	Dom.ans	H7N7	nan	6122	>EPI_ISL_175782	1
54	China	2013	Dom.ans	H7N7	nan	6140	>EPI_ISL_235200	1
55	China	2013	Dom.ans	H7N7	nan	6142	>EPI_ISL_175785	1
56	China	2013	Dom.ans	H7N9	nan	10881	>EPI_ISL_142916	2
57	China	2013	Dom.ans	H7N9	nan	10881	>EPI_ISL_283549	2
58	China	2013	Dom.ans	H7N9	nan	11435	>EPI_ISL_142915	1
59	China	2013	Dom.gal	H7N3	nan	7780	>EPI_ISL_175765	1
60	China	2013	Dom.gal	H7N9	nan	10688	>EPI_ISL_175635	43
61	China	2013	Dom.gal	H7N9	nan	10713	>EPI_ISL_142930	2
62	China	2013	Dom.gal	H7N9	nan	10881	>EPI_ISL_162867	17
63	China	2013	Dom.gal	H7N9	nan	11186	>EPI_ISL_175778	20
64	China	2013	Dom.gal	H7N9	nan	11438	>EPI_ISL_175649	15
65	China	2013	Dom.gal	H7N9	nan	11444	>EPI_ISL_175734	6
66	China	2013	Dom.gal	H7N9	nan	11456	>EPI_ISL_142924	7
67	China	2013	Dom.gal	H7N9	nan	11492	>EPI_ISL_175790	2
68	China	2013	Dom.gal	H7N9	nan	11493	>EPI_ISL_283534	3
69	China	2013	Dom.gal	H7N9	nan	11495	>EPI_ISL_142922	2
70	China	2013	Dom.gal	H7N9	nan	11528	>EPI_ISL_175787	2
71	China	2013	Dom.gal	H7N9	nan	11555	>EPI_ISL_142929	6
72	China	2013	Dom.gal	H7N9	nan	11556	>EPI_ISL_283532	1
73	China	2013	Dom.gal	H7N9	nan	11614	>EPI_ISL_142919	2
74	China	2013	Dom.gal	H7N9	nan	11633	>EPI_ISL_283531	1
75	China	2013	Dom.gal	H7N9	nan	11707	>EPI_ISL_175642	1
76	China	2013	Dom.gal	H7N9	nan	11799	>EPI_ISL_175681	1
77	China	2013	Dom.gal	H7N9	nan	12241	>EPI_ISL_175680	1
78	China	2013	Dom.gal	H7N9	nan	12281	>EPI_ISL_139501	5
79	China	2013	Dom.other	H7N9	nan	10881	>EPI_ISL_142904	3
80	China	2013	Dom.other	H7N9	nan	10881	>EPI_ISL_142902	3
81	China	2013	Dom.other	H7N9	nan	10881	>EPI_ISL_142903	3
82	China	2013	Dom.other	H7N9	nan	11456	>EPI_ISL_138985	1
83	China	2013	Dom.other	H7N9	nan	11523	>EPI_ISL_162875	1
84	China	2013	Dom.other	H7N9	nan	11614	>EPI_ISL_162874	1
85	China	2013	Human	H7N9	nan	10111	>EPI_ISL_163712	2
86	China	2013	Human	H7N9	nan	10688	>EPI_ISL_154827	5
87	China	2013	Human	H7N9	nan	10713	>EPI_ISL_141159	1
88	China	2013	Human	H7N9	nan	10881	>EPI_ISL_141176	86
89	China	2013	Human	H7N9	nan	11435	>EPI_ISL_379594	3
90	China	2013	Human	H7N9	nan	11438	>EPI_ISL_192465	1
91	China	2013	Human	H7N9	nan	11444	>EPI_ISL_159072	2
92	China	2013	Human	H7N9	nan	11456	>EPI_ISL_163709	10
93	China	2013	Human	H7N9	nan	11495	>EPI_ISL_143663	2
94	China	2013	Human	H7N9	nan	11555	>EPI_ISL_148696	6
95	China	2013	Human	H7N9	nan	12120	>EPI_ISL_142073	1
96	China	2013	wild.other	H7N7	nan	6546	>EPI_ISL_217931	1
97	China	2013	wild.other	H7N9	nan	10881	>EPI_ISL_156527	3
98	China	2013	wild.other	H7N9	nan	10881	>EPI_ISL_142901	3
99	China	2013	wild.other	H7N9	nan	10881	>EPI_ISL_157221	3
100	China	2014	Dom.ans	H7N3	nan	7312	>EPI_ISL_179798	1
101	China	2014	Dom.ans	H7N3	nan	7537	>EPI_ISL_179797	1
102	China	2014	Dom.ans	H7N3	nan	7620	>EPI_ISL_179796	2
103	China	2014	Dom.ans	H7N3	nan	7620	>EPI_ISL_179794	2
104	China	2014	Dom.ans	H7N6	nan	6667	>EPI_ISL_181462	1
105	China	2014	Dom.ans	H7N9	nan	7363	>EPI_ISL_283548	2
106	China	2014	Dom.ans	H7N9	nan	7363	>EPI_ISL_283547	2
107	China	2014	Dom.ans	H7N9	nan	7563	>EPI_ISL_283536	1
108	China	2014	Dom.ans	H7N9	nan	7793	>EPI_ISL_283537	1
109	China	2014	Dom.ans	H7N9	nan	11186	>EPI_ISL_180081	1
110	China	2014	Dom.ans	H7N9	nan	11421	>EPI_ISL_176818	1
111	China	2014	Dom.ans	H7N9	nan	11455	>EPI_ISL_283541	1
112	China	2014	Dom.ans	H7N9	nan	11808	>EPI_ISL_174489	1
113	China	2014	Dom.gal	H7N2	nan	11208	>EPI_ISL_223201	2
114	China	2014	Dom.gal	H7N2	nan	11294	>EPI_ISL_168015	1
115	China	2014	Dom.gal	H7N6	nan	12096	>EPI_ISL_180072	2
116	China	2014	Dom.gal	H7N7	nan	6416	>EPI_ISL_176039	1
117	China	2014	Dom.gal	H7N7	nan	6492	>EPI_ISL_235196	1
118	China	2014	Dom.gal	H7N9	nan	10688	>EPI_ISL_176298	35
119	China	2014	Dom.gal	H7N9	nan	11186	>EPI_ISL_179896	74
120	China	2014	Dom.gal	H7N9	nan	11419	>EPI_ISL_283503	2
121	China	2014	Dom.gal	H7N9	nan	11421	>EPI_ISL_176816	4
122	China	2014	Dom.gal	H7N9	nan	11438	>EPI_ISL_176280	38
123	China	2014	Dom.gal	H7N9	nan	11444	>EPI_ISL_176294	27
124	China	2014	Dom.gal	H7N9	nan	11452	>EPI_ISL_283510	1
125	China	2014	Dom.gal	H7N9	nan	11455	>EPI_ISL_249099	1
126	China	2014	Dom.gal	H7N9	nan	11458	>EPI_ISL_180037	17
127	China	2014	Dom.gal	H7N9	nan	11465	>EPI_ISL_283524	2
128	China	2014	Dom.gal	H7N9	nan	11476	>EPI_ISL_180100	2
129	China	2014	Dom.gal	H7N9	nan	11481	>EPI_ISL_176043	44
130	China	2014	Dom.gal	H7N9	nan	11493	>EPI_ISL_179911	2
131	China	2014	Dom.gal	H7N9	nan	11530	>EPI_ISL_180097	3
132	China	2014	Dom.gal	H7N9	nan	11537	>EPI_ISL_283477	2
133	China	2014	Dom.gal	H7N9	nan	11546	>EPI_ISL_180094	1
134	China	2014	Dom.gal	H7N9	nan	11556	>EPI_ISL_161675	3
135	China	2014	Dom.gal	H7N9	nan	11572	>EPI_ISL_283473	1
136	China	2014	Dom.gal	H7N9	nan	11602	>EPI_ISL_283493	1
137	China	2014	Dom.gal	H7N9	nan	11610	>EPI_ISL_283522	1
138	China	2014	Dom.gal	H7N9	nan	11631	>EPI_ISL_180103	1
139	China	2014	Dom.gal	H7N9	nan	11634	>EPI_ISL_283530	1
140	China	2014	Dom.gal	H7N9	nan	11647	>EPI_ISL_176197	1
141	China	2014	Dom.gal	H7N9	nan	11665	>EPI_ISL_208998	1
142	China	2014	Dom.gal	H7N9	nan	11706	>EPI_ISL_180096	1
143	China	2014	Dom.gal	H7N9	nan	11708	>EPI_ISL_176307	1
144	China	2014	Dom.gal	H7N9	nan	11716	>EPI_ISL_283475	1
145	China	2014	Dom.gal	H7N9	nan	11759	>EPI_ISL_283478	1
146	China	2014	Dom.gal	H7N9	nan	11761	>EPI_ISL_249104	4
147	China	2014	Dom.gal	H7N9	nan	11772	>EPI_ISL_277050	1
148	China	2014	Human	H7N9	nan	10111	>EPI_ISL_163724	2
149	China	2014	Human	H7N9	nan	10688	>EPI_ISL_175833	33
150	China	2014	Human	H7N9	nan	11186	>EPI_ISL_163727	76
151	China	2014	Human	H7N9	nan	11414	>EPI_ISL_192364	2
152	China	2014	Human	H7N9	nan	11417	>EPI_ISL_192322	1
153	China	2014	Human	H7N9	nan	11419	>EPI_ISL_192360	15
154	China	2014	Human	H7N9	nan	11421	>EPI_ISL_172823	1
155	China	2014	Human	H7N9	nan	11435	>EPI_ISL_192451	11
156	China	2014	Human	H7N9	nan	11438	>EPI_ISL_192383	17
157	China	2014	Human	H7N9	nan	11444	>EPI_ISL_192416	3
158	China	2014	Human	H7N9	nan	11454	>EPI_ISL_192391	2
159	China	2014	Human	H7N9	nan	11455	>EPI_ISL_172821	4
160	China	2014	Human	H7N9	nan	11458	>EPI_ISL_379587	2
161	China	2014	Human	H7N9	nan	11465	>EPI_ISL_172818	6
162	China	2014	Human	H7N9	nan	11488	>EPI_ISL_172827	1
163	China	2014	Human	H7N9	nan	11516	>EPI_ISL_192398	3
164	China	2014	Human	H7N9	nan	11556	>EPI_ISL_192326	1
165	China	2014	Human	H7N9	nan	11570	>EPI_ISL_379592	2
166	China	2014	Human	H7N9	nan	11572	>EPI_ISL_192341	1
167	China	2014	Human	H7N9	nan	11574	>EPI_ISL_192336	2
168	China	2014	Human	H7N9	nan	11586	>EPI_ISL_176442	1
169	China	2014	Human	H7N9	nan	11587	>EPI_ISL_192294	2
170	China	2014	Human	H7N9	nan	11591	>EPI_ISL_175835	1
171	China	2014	Human	H7N9	nan	11596	>EPI_ISL_192450	1
172	China	2014	Human	H7N9	nan	11607	>EPI_ISL_170151	4
173	China	2014	Human	H7N9	nan	11608	>EPI_ISL_192435	3
174	China	2014	Human	H7N9	nan	11618	>EPI_ISL_192359	1
175	China	2014	Human	H7N9	nan	11632	>EPI_ISL_192909	1
176	China	2014	Human	H7N9	nan	11650	>EPI_ISL_192411	1
177	China	2014	Human	H7N9	nan	11656	>EPI_ISL_169131	2
178	China	2014	Human	H7N9	nan	11661	>EPI_ISL_163716	2
179	China	2014	Human	H7N9	nan	11672	>EPI_ISL_192392	1
180	China	2014	Human	H7N9	nan	11699	>EPI_ISL_426184	2
181	China	2014	Human	H7N9	nan	11719	>EPI_ISL_192408	1
182	China	2014	Human	H7N9	nan	11741	>EPI_ISL_192323	1
183	China	2014	Human	H7N9	nan	11743	>EPI_ISL_170237	1
184	China	2014	Human	H7N9	nan	11747	>EPI_ISL_175597	1
185	China	2014	Human	H7N9	nan	11761	>EPI_ISL_192397	1
186	China	2014	Human	H7N9	nan	11762	>EPI_ISL_192429	1
187	China	2014	Human	H7N9	nan	11771	>EPI_ISL_192292	1
188	China	2014	wild.ans	H7N7	nan	8476	>EPI_ISL_217938	1
189	China	2015	Dom.ans	H7N9	nan	7470	>EPI_ISL_283538	1
190	China	2015	Dom.ans	H7N9	nan	7721	>EPI_ISL_283545	1
191	China	2015	Dom.ans	H7N9	nan	7722	>EPI_ISL_283544	1
192	China	2015	Dom.ans	H7N9	nan	11421	>EPI_ISL_176828	1
193	China	2015	Dom.ans	H7N9	nan	11740	>EPI_ISL_283539	2
194	China	2015	Dom.ans	H7N9	nan	11740	>EPI_ISL_283540	2
195	China	2015	Dom.ans	H7N9	nan	12282	>EPI_ISL_199121	1
196	China	2015	Dom.gal	H7N9	nan	10881	>EPI_ISL_4071296	1
197	China	2015	Dom.gal	H7N9	nan	11186	>EPI_ISL_426186	1
198	China	2015	Dom.gal	H7N9	nan	11416	>EPI_ISL_283474	1
199	China	2015	Dom.gal	H7N9	nan	11418	>EPI_ISL_283518	2
200	China	2015	Dom.gal	H7N9	nan	11421	>EPI_ISL_176832	2
201	China	2015	Dom.gal	H7N9	nan	11427	>EPI_ISL_249132	1
202	China	2015	Dom.gal	H7N9	nan	11428	>EPI_ISL_249118	7
203	China	2015	Dom.gal	H7N9	nan	11455	>EPI_ISL_283517	4
204	China	2015	Dom.gal	H7N9	nan	11458	>EPI_ISL_4031942	1
205	China	2015	Dom.gal	H7N9	nan	11462	>EPI_ISL_283485	1
206	China	2015	Dom.gal	H7N9	nan	11465	>EPI_ISL_176835	1
207	China	2015	Dom.gal	H7N9	nan	11486	>EPI_ISL_283516	1
208	China	2015	Dom.gal	H7N9	nan	11501	>EPI_ISL_4032055	1
209	China	2015	Dom.gal	H7N9	nan	11529	>EPI_ISL_198913	2
210	China	2015	Dom.gal	H7N9	nan	11540	>EPI_ISL_249128	3
211	China	2015	Dom.gal	H7N9	nan	11543	>EPI_ISL_283494	1
212	China	2015	Dom.gal	H7N9	nan	11544	>EPI_ISL_283519	1
213	China	2015	Dom.gal	H7N9	nan	11547	>EPI_ISL_249125	2
214	China	2015	Dom.gal	H7N9	nan	11549	>EPI_ISL_200614	1
215	China	2015	Dom.gal	H7N9	nan	11553	>EPI_ISL_283527	1
216	China	2015	Dom.gal	H7N9	nan	11564	>EPI_ISL_4032093	1
217	China	2015	Dom.gal	H7N9	nan	11666	>EPI_ISL_283512	1
218	China	2015	Dom.gal	H7N9	nan	11673	>EPI_ISL_249133	1
219	China	2015	Dom.gal	H7N9	nan	11681	>EPI_ISL_277046	2
220	China	2015	Dom.gal	H7N9	nan	11685	>EPI_ISL_249119	1
221	China	2015	Dom.gal	H7N9	nan	11700	>EPI_ISL_249120	1
222	China	2015	Dom.gal	H7N9	nan	11720	>EPI_ISL_176836	2
223	China	2015	Dom.gal	H7N9	nan	11757	>EPI_ISL_277047	1
224	China	2015	Dom.gal	H7N9	nan	11766	>EPI_ISL_283479	1
225	China	2015	Dom.gal	H7N9	nan	11768	>EPI_ISL_283480	1
226	China	2015	Dom.gal	H7N9	nan	11783	>EPI_ISL_4032094	1
227	China	2015	Dom.gal	H7N9	nan	11787	>EPI_ISL_249116	1
228	China	2015	Dom.gal	H7N9	nan	11788	>EPI_ISL_283523	1
229	China	2015	Dom.gal	H7N9	nan	11877	>EPI_ISL_249130	1
230	China	2015	Human	H7N9	nan	6131	>EPI_ISL_192279	1
231	China	2015	Human	H7N9	nan	11416	>EPI_ISL_192306	10
232	China	2015	Human	H7N9	nan	11417	>EPI_ISL_223673	3
233	China	2015	Human	H7N9	nan	11418	>EPI_ISL_192505	4
234	China	2015	Human	H7N9	nan	11421	>EPI_ISL_172816	1
235	China	2015	Human	H7N9	nan	11428	>EPI_ISL_192302	1
236	China	2015	Human	H7N9	nan	11455	>EPI_ISL_192281	25
237	China	2015	Human	H7N9	nan	11465	>EPI_ISL_192316	2
238	China	2015	Human	H7N9	nan	11494	>EPI_ISL_172822	1
239	China	2015	Human	H7N9	nan	11499	>EPI_ISL_192301	4
240	China	2015	Human	H7N9	nan	11518	>EPI_ISL_192471	1
241	China	2015	Human	H7N9	nan	11535	>EPI_ISL_192310	1
242	China	2015	Human	H7N9	nan	11542	>EPI_ISL_192472	2
243	China	2015	Human	H7N9	nan	11543	>EPI_ISL_192493	2
244	China	2015	Human	H7N9	nan	11551	>EPI_ISL_192285	1
245	China	2015	Human	H7N9	nan	11554	>EPI_ISL_192307	1
246	China	2015	Human	H7N9	nan	11568	>EPI_ISL_192312	2
247	China	2015	Human	H7N9	nan	11574	>EPI_ISL_192318	2
248	China	2015	Human	H7N9	nan	11576	>EPI_ISL_192478	1
249	China	2015	Human	H7N9	nan	11585	>EPI_ISL_285226	1
250	China	2015	Human	H7N9	nan	11624	>EPI_ISL_192280	1
251	China	2015	Human	H7N9	nan	11627	>EPI_ISL_192284	1
252	China	2015	Human	H7N9	nan	11659	>EPI_ISL_192504	2
253	China	2015	Human	H7N9	nan	11666	>EPI_ISL_192503	1
254	China	2015	Human	H7N9	nan	11677	>EPI_ISL_192911	1
255	China	2015	Human	H7N9	nan	11680	>EPI_ISL_192335	1
256	China	2015	Human	H7N9	nan	11718	>EPI_ISL_192309	2
257	China	2015	Human	H7N9	nan	11724	>EPI_ISL_192469	1
258	China	2015	Human	H7N9	nan	11735	>EPI_ISL_192300	1
259	China	2015	Human	H7N9	nan	11805	>EPI_ISL_192910	1
260	China	2015	Human	H7N9	nan	11811	>EPI_ISL_192275	1
261	China	2015	Human	H7N9	nan	11816	>EPI_ISL_192283	1
262	China	2015	Human	H7N9	nan	11821	>EPI_ISL_285118	1
263	China	2015	Human	H7N9	nan	11822	>EPI_ISL_379588	1
264	China	2015	Human	H7N9	nan	11830	>EPI_ISL_192495	1
265	China	2015	Human	H7N9	nan	12391	>EPI_ISL_239330	1
266	China	2015	wild.other	H7N9	nan	11186	>EPI_ISL_4071297	1
267	China	2016	Dom.ans	H7N7	nan	6807	>EPI_ISL_707540	1
268	China	2016	Dom.ans	H7N9	nan	11427	>EPI_ISL_283542	1
269	China	2016	Dom.ans	H7N9	nan	11429	>EPI_ISL_283546	1
270	China	2016	Dom.ans	H7N9	nan	11526	>EPI_ISL_283543	1
271	China	2016	Dom.ans	H7N9	nan	11690	>EPI_ISL_249280	1
272	China	2016	Dom.gal	H7N6	nan	12110	>EPI_ISL_253034	1
273	China	2016	Dom.gal	H7N9	nan	563	>EPI_ISL_249147	1
274	China	2016	Dom.gal	H7N9	nan	10509	>EPI_ISL_249146	1
275	China	2016	Dom.gal	H7N9	nan	11426	>EPI_ISL_283535	1
276	China	2016	Dom.gal	H7N9	nan	11427	>EPI_ISL_381469	5
277	China	2016	Dom.gal	H7N9	nan	11440	>EPI_ISL_283501	1
278	China	2016	Dom.gal	H7N9	nan	11443	>EPI_ISL_259749	4
279	China	2016	Dom.gal	H7N9	nan	11479	>EPI_ISL_697856	1
280	China	2016	Dom.gal	H7N9	nan	11484	>EPI_ISL_249144	4
281	China	2016	Dom.gal	H7N9	nan	11485	>EPI_ISL_249140	1
282	China	2016	Dom.gal	H7N9	nan	11511	>EPI_ISL_249154	1
283	China	2016	Dom.gal	H7N9	nan	11518	>EPI_ISL_249153	1
284	China	2016	Dom.gal	H7N9	nan	11560	>EPI_ISL_249138	1
285	China	2016	Dom.gal	H7N9	nan	11561	>EPI_ISL_259747	1
286	China	2016	Dom.gal	H7N9	nan	11592	>EPI_ISL_249142	1
287	China	2016	Dom.gal	H7N9	nan	11605	>EPI_ISL_249148	2
288	China	2016	Dom.gal	H7N9	nan	11654	>EPI_ISL_249137	1
289	China	2016	Dom.gal	H7N9	nan	11657	>EPI_ISL_283514	3
290	China	2016	Dom.gal	H7N9	nan	11663	>EPI_ISL_249152	1
291	China	2016	Dom.gal	H7N9	nan	11674	>EPI_ISL_259762	1
292	China	2016	Dom.gal	H7N9	nan	11684	>EPI_ISL_699598	1
293	China	2016	Dom.gal	H7N9	nan	11713	>EPI_ISL_283521	1
294	China	2016	Dom.gal	H7N9	nan	11714	>EPI_ISL_259761	1
295	China	2016	Dom.gal	H7N9	nan	11717	>EPI_ISL_283526	1
296	China	2016	Dom.gal	H7N9	nan	11732	>EPI_ISL_699295	1
297	China	2016	Dom.gal	H7N9	nan	11745	>EPI_ISL_249136	1
298	China	2016	Dom.gal	H7N9	nan	11746	>EPI_ISL_249141	1
299	China	2016	Dom.gal	H7N9	nan	11802	>EPI_ISL_249139	1
300	China	2016	Dom.gal	H7N9	nan	12276	>EPI_ISL_249145	1
301	China	2016	Human	H7N9	nan	11415	>EPI_ISL_242898	12
302	China	2016	Human	H7N9	nan	11422	>EPI_ISL_248314	5
303	China	2016	Human	H7N9	nan	11427	>EPI_ISL_285257	2
304	China	2016	Human	H7N9	nan	11429	>EPI_ISL_242850	1
305	China	2016	Human	H7N9	nan	11434	>EPI_ISL_242861	1
306	China	2016	Human	H7N9	nan	11439	>EPI_ISL_242877	3
307	China	2016	Human	H7N9	nan	11443	>EPI_ISL_242885	12
308	China	2016	Human	H7N9	nan	11459	>EPI_ISL_242863	2
309	China	2016	Human	H7N9	nan	11482	>EPI_ISL_242849	1
310	China	2016	Human	H7N9	nan	11489	>EPI_ISL_242888	1
311	China	2016	Human	H7N9	nan	11502	>EPI_ISL_242875	3
312	China	2016	Human	H7N9	nan	11505	>EPI_ISL_285228	2
313	China	2016	Human	H7N9	nan	11512	>EPI_ISL_242858	1
314	China	2016	Human	H7N9	nan	11526	>EPI_ISL_379586	3
315	China	2016	Human	H7N9	nan	11536	>EPI_ISL_242884	6
316	China	2016	Human	H7N9	nan	11553	>EPI_ISL_233629	1
317	China	2016	Human	H7N9	nan	11603	>EPI_ISL_242854	1
318	China	2016	Human	H7N9	nan	11629	>EPI_ISL_285561	1
319	China	2016	Human	H7N9	nan	11636	>EPI_ISL_285015	1
320	China	2016	Human	H7N9	nan	11643	>EPI_ISL_242871	1
321	China	2016	Human	H7N9	nan	11645	>EPI_ISL_242872	2
322	China	2016	Human	H7N9	nan	11652	>EPI_ISL_242870	2
323	China	2016	Human	H7N9	nan	11653	>EPI_ISL_242852	1
324	China	2016	Human	H7N9	nan	11668	>EPI_ISL_285557	1
325	China	2016	Human	H7N9	nan	11669	>EPI_ISL_285256	1
326	China	2016	Human	H7N9	nan	11686	>EPI_ISL_233628	1
327	China	2016	Human	H7N9	nan	11701	>EPI_ISL_285122	1
328	China	2016	Human	H7N9	nan	11737	>EPI_ISL_285123	1
329	China	2016	Human	H7N9	nan	11754	>EPI_ISL_284992	1
330	China	2016	Human	H7N9	nan	11780	>EPI_ISL_242866	1
331	China	2016	Human	H7N9	nan	11818	>EPI_ISL_285114	1
332	China	2016	Human	H7N9	nan	12398	>EPI_ISL_239332	1
333	China	2016	Human	H7N9	nan	12399	>EPI_ISL_239333	1
334	China	2016	Human	H7N9	nan	12517	>EPI_ISL_239329	1
335	China	2016	Human	H7N9	nan	12570	>EPI_ISL_239331	1
336	China	2017	Dom.ans	H7N8	nan	7835	>EPI_ISL_328718	1
337	China	2017	Dom.ans	H7N9	nan	8177	>EPI_ISL_378726	3
338	China	2017	Dom.ans	H7N9	nan	8177	>EPI_ISL_378724	3
339	China	2017	Dom.ans	H7N9	nan	8177	>EPI_ISL_379679	3
340	China	2017	Dom.ans	H7N9	nan	8636	>EPI_ISL_707431	1
341	China	2017	Dom.ans	H7N9	nan	10724	>EPI_ISL_379677	2
342	China	2017	Dom.ans	H7N9	nan	10724	>EPI_ISL_696534	2
343	China	2017	Dom.ans	H7N9	nan	10744	>EPI_ISL_696533	1
344	China	2017	Dom.ans	H7N9	nan	10812	>EPI_ISL_379676	1
345	China	2017	Dom.ans	H7N9	nan	11519	>EPI_ISL_697860	1
346	China	2017	Dom.ans	H7N9	nan	11584	>EPI_ISL_259751	1
347	China	2017	Dom.ans	H7N9	nan	11649	>EPI_ISL_697859	1
348	China	2017	Dom.ans	H7N9	nan	11670	>EPI_ISL_707541	1
349	China	2017	Dom.ans	H7N9	nan	11767	>EPI_ISL_697855	1
350	China	2017	Dom.gal	H7N9	nan	8636	>EPI_ISL_699198	10
351	China	2017	Dom.gal	H7N9	nan	8642	>EPI_ISL_699212	2
352	China	2017	Dom.gal	H7N9	nan	8656	>EPI_ISL_699196	1
353	China	2017	Dom.gal	H7N9	nan	10724	>EPI_ISL_379656	27
354	China	2017	Dom.gal	H7N9	nan	10726	>EPI_ISL_276785	1
355	China	2017	Dom.gal	H7N9	nan	10733	>EPI_ISL_259758	1
356	China	2017	Dom.gal	H7N9	nan	10739	>EPI_ISL_379664	1
357	China	2017	Dom.gal	H7N9	nan	10741	>EPI_ISL_283500	1
358	China	2017	Dom.gal	H7N9	nan	10744	>EPI_ISL_283486	2
359	China	2017	Dom.gal	H7N9	nan	10749	>EPI_ISL_379663	2
360	China	2017	Dom.gal	H7N9	nan	10759	>EPI_ISL_379658	5
361	China	2017	Dom.gal	H7N9	nan	10780	>EPI_ISL_379655	1
362	China	2017	Dom.gal	H7N9	nan	10795	>EPI_ISL_283495	1
363	China	2017	Dom.gal	H7N9	nan	10801	>EPI_ISL_379665	1
364	China	2017	Dom.gal	H7N9	nan	10806	>EPI_ISL_283496	1
365	China	2017	Dom.gal	H7N9	nan	10812	>EPI_ISL_379654	1
366	China	2017	Dom.gal	H7N9	nan	11415	>EPI_ISL_259754	2
367	China	2017	Dom.gal	H7N9	nan	11443	>EPI_ISL_378707	3
368	China	2017	Dom.gal	H7N9	nan	11459	>EPI_ISL_378710	1
369	China	2017	Dom.gal	H7N9	nan	11505	>EPI_ISL_699482	1
370	China	2017	Dom.gal	H7N9	nan	11517	>EPI_ISL_697863	1
371	China	2017	Dom.gal	H7N9	nan	11519	>EPI_ISL_697853	3
372	China	2017	Dom.gal	H7N9	nan	11552	>EPI_ISL_699241	1
373	China	2017	Dom.gal	H7N9	nan	11582	>EPI_ISL_699560	3
374	China	2017	Dom.gal	H7N9	nan	11636	>EPI_ISL_276786	1
375	China	2017	Dom.gal	H7N9	nan	11649	>EPI_ISL_697858	1
376	China	2017	Dom.gal	H7N9	nan	11667	>EPI_ISL_378709	1
377	China	2017	Dom.gal	H7N9	nan	11687	>EPI_ISL_378712	2
378	China	2017	Dom.gal	H7N9	nan	11763	>EPI_ISL_259756	1
379	China	2017	Dom.gal	H7N9	nan	11792	>EPI_ISL_697849	1
380	China	2017	Dom.gal	H7N9	nan	11801	>EPI_ISL_259755	1
381	China	2017	Dom.gal	H7N9	nan	12277	>EPI_ISL_276783	1
382	China	2017	Dom.other	H7N9	nan	11505	>EPI_ISL_707686	1
383	China	2017	Human	H7N9	nan	8177	>EPI_ISL_314056	1
384	China	2017	Human	H7N9	nan	8636	>EPI_ISL_258033	13
385	China	2017	Human	H7N9	nan	10724	>EPI_ISL_268507	15
386	China	2017	Human	H7N9	nan	10727	>EPI_ISL_269511	1
387	China	2017	Human	H7N9	nan	10741	>EPI_ISL_269513	1
388	China	2017	Human	H7N9	nan	10744	>EPI_ISL_267763	1
389	China	2017	Human	H7N9	nan	10749	>EPI_ISL_268508	2
390	China	2017	Human	H7N9	nan	10755	>EPI_ISL_269517	1
391	China	2017	Human	H7N9	nan	10759	>EPI_ISL_327778	3
392	China	2017	Human	H7N9	nan	10762	>EPI_ISL_256109	4
393	China	2017	Human	H7N9	nan	10784	>EPI_ISL_249308	1
394	China	2017	Human	H7N9	nan	10786	>EPI_ISL_267759	1
395	China	2017	Human	H7N9	nan	10798	>EPI_ISL_268502	1
396	China	2017	Human	H7N9	nan	10810	>EPI_ISL_267764	1
397	China	2017	Human	H7N9	nan	11415	>EPI_ISL_258031	11
398	China	2017	Human	H7N9	nan	11429	>EPI_ISL_242867	1
399	China	2017	Human	H7N9	nan	11432	>EPI_ISL_258009	1
400	China	2017	Human	H7N9	nan	11434	>EPI_ISL_285315	1
401	China	2017	Human	H7N9	nan	11443	>EPI_ISL_257986	39
402	China	2017	Human	H7N9	nan	11449	>EPI_ISL_258028	3
403	China	2017	Human	H7N9	nan	11459	>EPI_ISL_258010	17
404	China	2017	Human	H7N9	nan	11466	>EPI_ISL_285574	1
405	China	2017	Human	H7N9	nan	11480	>EPI_ISL_284984	1
406	China	2017	Human	H7N9	nan	11482	>EPI_ISL_285186	2
407	China	2017	Human	H7N9	nan	11490	>EPI_ISL_258026	6
408	China	2017	Human	H7N9	nan	11524	>EPI_ISL_378704	1
409	China	2017	Human	H7N9	nan	11532	>EPI_ISL_242845	1
410	China	2017	Human	H7N9	nan	11534	>EPI_ISL_258032	5
411	China	2017	Human	H7N9	nan	11536	>EPI_ISL_257989	10
412	China	2017	Human	H7N9	nan	11541	>EPI_ISL_284990	2
413	China	2017	Human	H7N9	nan	11548	>EPI_ISL_257984	1
414	China	2017	Human	H7N9	nan	11566	>EPI_ISL_285548	1
415	China	2017	Human	H7N9	nan	11578	>EPI_ISL_242842	2
416	China	2017	Human	H7N9	nan	11599	>EPI_ISL_258005	1
417	China	2017	Human	H7N9	nan	11606	>EPI_ISL_250315	1
418	China	2017	Human	H7N9	nan	11629	>EPI_ISL_257999	6
419	China	2017	Human	H7N9	nan	11664	>EPI_ISL_285133	1
420	China	2017	Human	H7N9	nan	11667	>EPI_ISL_284987	2
421	China	2017	Human	H7N9	nan	11671	>EPI_ISL_258018	1
422	China	2017	Human	H7N9	nan	11675	>EPI_ISL_285150	1
423	China	2017	Human	H7N9	nan	11676	>EPI_ISL_284995	1
424	China	2017	Human	H7N9	nan	11694	>EPI_ISL_258014	2
425	China	2017	Human	H7N9	nan	11698	>EPI_ISL_285124	1
426	China	2017	Human	H7N9	nan	11704	>EPI_ISL_285011	1
427	China	2017	Human	H7N9	nan	11723	>EPI_ISL_285211	1
428	China	2017	Human	H7N9	nan	11734	>EPI_ISL_285213	1
429	China	2017	Human	H7N9	nan	11751	>EPI_ISL_258006	1
430	China	2017	Human	H7N9	nan	11765	>EPI_ISL_338377	1
431	China	2017	Human	H7N9	nan	11784	>EPI_ISL_258021	1
432	China	2017	Human	H7N9	nan	11824	>EPI_ISL_285128	1
433	China	2017	swine	H7N9	nan	11461	>EPI_ISL_505059	2
434	China	2017	swine	H7N9	nan	11461	>EPI_ISL_505060	2
435	China	2017	wild.ans	H7N7	nan	6370	>EPI_ISL_278520	2
436	China	2017	wild.ans	H7N7	nan	6370	>EPI_ISL_278519	2
437	China	2018	Dom.ans	H7N2	nan	6016	>EPI_ISL_379680	1
438	China	2018	Dom.ans	H7N3	nan	5537	>EPI_ISL_707403	5
439	China	2018	Dom.ans	H7N3	nan	5537	>EPI_ISL_707402	5
440	China	2018	Dom.ans	H7N3	nan	5537	>EPI_ISL_707393	5
441	China	2018	Dom.ans	H7N3	nan	5537	>EPI_ISL_707404	5
442	China	2018	Dom.ans	H7N3	nan	5537	>EPI_ISL_707412	5
443	China	2018	Dom.ans	H7N4	nan	7008	>EPI_ISL_293288	7
444	China	2018	Dom.ans	H7N4	nan	7008	>EPI_ISL_293287	7
445	China	2018	Dom.ans	H7N4	nan	7008	>EPI_ISL_332399	7
446	China	2018	Dom.ans	H7N4	nan	7008	>EPI_ISL_293291	7
447	China	2018	Dom.ans	H7N4	nan	7008	>EPI_ISL_293290	7
448	China	2018	Dom.ans	H7N4	nan	7008	>EPI_ISL_332401	7
449	China	2018	Dom.ans	H7N4	nan	7008	>EPI_ISL_293289	7
450	China	2018	Dom.ans	H7N9	nan	1636	>EPI_ISL_327408	1
451	China	2018	Dom.ans	H7N9	nan	8177	>EPI_ISL_379678	1
452	China	2018	Dom.ans	H7N9	nan	8336	>EPI_ISL_1374054	1
453	China	2018	Dom.gal	H7N4	nan	7008	>EPI_ISL_291131	5
454	China	2018	Dom.gal	H7N9	nan	10724	>EPI_ISL_1374052	11
455	China	2018	Dom.gal	H7N9	nan	10750	>EPI_ISL_1374063	1
456	China	2018	Dom.gal	H7N9	nan	10753	>EPI_ISL_482756	2
457	China	2018	Human	H7N4	nan	7008	>EPI_ISL_291111	2
458	China	2018	Human	H7N9	nan	10822	>EPI_ISL_372783	1
459	China	2018	Human	H7N9	nan	11300	>EPI_ISL_325939	1
460	China	2018	wild.unknown	H7N7	nan	6340	>EPI_ISL_12607934	2
461	China	2018	wild.unknown	H7N7	nan	6340	>EPI_ISL_12627436	2
462	China	2019	Dom.gal	H7N9	nan	10750	>EPI_ISL_1374068	6
463	China	2019	Dom.gal	H7N9	nan	10754	>EPI_ISL_1374069	1
464	China	2019	Human	H7N9	nan	10754	>EPI_ISL_353999	8
465	China	2019	wild.ans	H7N7	nan	6340	>EPI_ISL_12627444	13
466	China	2019	wild.ans	H7N7	nan	6340	>EPI_ISL_12627437	13
467	China	2019	wild.ans	H7N7	nan	6340	>EPI_ISL_12627544	13
468	China	2019	wild.ans	H7N7	nan	6340	>EPI_ISL_12627547	13
469	China	2019	wild.ans	H7N7	nan	6340	>EPI_ISL_12627548	13
470	China	2019	wild.ans	H7N7	nan	6340	>EPI_ISL_12627443	13
471	China	2019	wild.ans	H7N7	nan	6340	>EPI_ISL_12627438	13
472	China	2019	wild.ans	H7N7	nan	6340	>EPI_ISL_12627442	13
473	China	2019	wild.ans	H7N7	nan	6340	>EPI_ISL_12627439	13
474	China	2019	wild.ans	H7N7	nan	6340	>EPI_ISL_12627546	13
475	China	2019	wild.ans	H7N7	nan	6821	>EPI_ISL_12627545	1
476	China	2019	wild.other	H7N4	nan	6692	>EPI_ISL_445051	2
477	China	2019	wild.other	H7N4	nan	6692	>EPI_ISL_445002	2
478	China	2019	wild.other	H7N4	nan	7291	>EPI_ISL_445001	2
479	China	2019	wild.other	H7N4	nan	7291	>EPI_ISL_445089	2
480	China	2020	Dom.gal	H7N9	nan	10753	>EPI_ISL_5159336	2
481	China	2020	Dom.gal	H7N9	nan	10775	>EPI_ISL_1516445	1
482	China	2020	Dom.other	H7N9	nan	11543	>EPI_ISL_12335304	1
483	China	2020	wild.unknown	H7N7	nan	6477	>EPI_ISL_12627551	2
484	China	2020	wild.unknown	H7N7	nan	6477	>EPI_ISL_12627552	2
485	China	2020	wild.unknown	H7N7	nan	6832	>EPI_ISL_12627550	2
486	China	2020	wild.unknown	H7N7	nan	6832	>EPI_ISL_12627549	2
487	China	2021	Dom.gal	H7N9	nan	10775	>EPI_ISL_1495970	1
488	HongKong	2011	wild.ans	H7N1	nan	7927	>EPI_ISL_146363	1
489	HongKong	2011	wild.ans	H7N6	nan	7223	>EPI_ISL_146315	1
490	HongKong	2011	wild.ans	H7N7	nan	6380	>EPI_ISL_146306	6
491	HongKong	2011	wild.ans	H7N7	nan	6380	>EPI_ISL_146307	6
492	HongKong	2011	wild.ans	H7N7	nan	6380	>EPI_ISL_146366	6
493	HongKong	2011	wild.ans	H7N7	nan	6380	>EPI_ISL_146364	6
494	HongKong	2011	wild.ans	H7N7	nan	6380	>EPI_ISL_146367	6
495	HongKong	2011	wild.ans	H7N7	nan	6380	>EPI_ISL_146365	6
496	HongKong	2013	Human	H7N9	nan	11591	>EPI_ISL_151417	1
497	HongKong	2014	Dom.gal	H7N9	nan	11438	>EPI_ISL_155815	1
498	HongKong	2014	Human	H7N9	nan	10688	>EPI_ISL_153338	1
499	HongKong	2014	Human	H7N9	nan	11419	>EPI_ISL_157703	1
500	HongKong	2014	Human	H7N9	nan	11438	>EPI_ISL_159478	6
501	HongKong	2014	Human	H7N9	nan	11632	>EPI_ISL_169442	1
502	HongKong	2015	Human	H7N9	nan	11421	>EPI_ISL_170981	2
503	HongKong	2015	Human	H7N9	nan	11632	>EPI_ISL_364317	1
504	HongKong	2016	Human	H7N9	nan	11415	>EPI_ISL_217947	1
505	HongKong	2016	Human	H7N9	nan	11484	>EPI_ISL_215688	1
506	HongKong	2016	Human	H7N9	nan	11518	>EPI_ISL_212471	1
507	HongKong	2016	Human	H7N9	nan	11752	>EPI_ISL_240520	1
508	HongKong	2016	Human	H7N9	nan	11790	>EPI_ISL_239994	1
509	HongKong	2017	Human	H7N9	nan	8636	>EPI_ISL_253626	1
510	HongKong	2017	Human	H7N9	nan	11606	>EPI_ISL_240829	1
511	HongKong	2017	Human	H7N9	nan	11806	>EPI_ISL_242275	1
512	Taiwan	2013	Human	H7N9	nan	10881	>EPI_ISL_140356	1
513	Taiwan	2013	Human	H7N9	nan	11186	>EPI_ISL_166324	1
514	Taiwan	2014	Human	H7N9	nan	11186	>EPI_ISL_160436	3
515	Taiwan	2014	Human	H7N9	nan	11458	>EPI_ISL_160435	1
516	Taiwan	2017	Human	H7N9	nan	1099	>EPI_ISL_248778	1
1	Belgium	2009	wild.ans	H7N1	nan	8238	>EPI_ISL_213838	1
2	Belgium	2016	wild.ans	H7N7	nan	6817	>EPI_ISL_502602	1
3	Belgium	2017	wild.ans	H7N5	nan	6272	>EPI_ISL_502610	1
4	Belgium	2019	wild.ans	H7N3	nan	7908	>EPI_ISL_502611	1
5	Belgium	2021	wild.ans	H7N7	nan	6357	>EPI_ISL_14392497	1
6	Belgium	2021	wild.ans	H7N8	nan	7714	>EPI_ISL_9251569	1
7	Czech	2009	Dom.ans	H7N9	nan	7472	>EPI_ISL_60937	2
8	Czech	2009	Dom.ans	H7N9	nan	7472	>EPI_ISL_80592	2
9	Denmark	2008	Dom.ans	H7N1	nan	8010	>EPI_ISL_77441	1
10	Denmark	2020	wild.ans	H7N5	nan	6305	>EPI_ISL_4808840	1
11	Germany	1933	Dom.gal	H7N1	nan	11991	>EPI_ISL_5878	1
12	Germany	1934	Dom.gal	H7N1	nan	11991	>EPI_ISL_707107	4
13	Germany	2001	Dom.gal	H7N7	nan	6913	>EPI_ISL_224261	1
14	Germany	2003	Dom.gal	H7N7	nan	5499	>EPI_ISL_224262	2
15	Hungary	2007	wild.ans	H7N7	nan	8652	>EPI_ISL_31483	1
16	Italy	1902	Dom.gal	H7N7	nan	5240	>EPI_ISL_69853	1
17	Italy	1998	Dom.gal	H7N1	nan	12062	>EPI_ISL_197754	1
18	Italy	1999	Dom.gal	H7N1	nan	8239	>EPI_ISL_7164	1
19	Italy	1999	Dom.gal	H7N1	nan	12062	>EPI_ISL_21009	32
20	Italy	1999	Dom.gal	H7N1	nan	12368	>EPI_ISL_155987	1
21	Italy	1999	Dom.gal	H7N1	nan	12371	>EPI_ISL_155974	3
22	Italy	1999	Dom.gal	H7N1	nan	12401	>EPI_ISL_68556	1
23	Italy	1999	Dom.gal	H7N1	nan	12505	>EPI_ISL_155988	1
24	Italy	1999	Dom.gal	H7N1	nan	12518	>EPI_ISL_155976	2
25	Italy	1999	Dom.gal	H7N1	nan	12599	>EPI_ISL_68559	1
26	Italy	2000	Dom.ans	H7N1	nan	12062	>EPI_ISL_7511	2
27	Italy	2000	Dom.ans	H7N1	nan	12062	>EPI_ISL_7033	2
28	Italy	2000	Dom.gal	H7N1	nan	10353	>EPI_ISL_156022	1
29	Italy	2000	Dom.gal	H7N1	nan	12062	>EPI_ISL_156040	15
30	Italy	2000	Dom.gal	H7N1	nan	12225	>EPI_ISL_156205	1
31	Italy	2000	Dom.gal	H7N1	nan	12331	>EPI_ISL_156081	4
32	Italy	2000	Dom.gal	H7N1	nan	12371	>EPI_ISL_156018	5
33	Italy	2000	Dom.gal	H7N1	nan	12470	>EPI_ISL_156016	2
34	Italy	2000	Dom.gal	H7N1	nan	12480	>EPI_ISL_156204	1
35	Italy	2000	Dom.gal	H7N1	nan	12528	>EPI_ISL_156200	1
36	Italy	2000	Dom.gal	H7N1	nan	12562	>EPI_ISL_156202	1
37	Italy	2000	Dom.gal	H7N1	nan	12569	>EPI_ISL_156011	1
38	Italy	2000	Dom.gal	H7N1	nan	12597	>EPI_ISL_156199	1
39	Italy	2000	wild.other	H7N1	nan	12062	>EPI_ISL_156043	4
40	Italy	2000	wild.other	H7N1	nan	12062	>EPI_ISL_8578	4
41	Italy	2000	wild.other	H7N1	nan	12062	>EPI_ISL_6929	4
42	Italy	2000	wild.other	H7N1	nan	12062	>EPI_ISL_8571	4
43	Italy	2001	Dom.gal	H7N1	nan	12225	>EPI_ISL_7032	3
44	Italy	2001	Dom.gal	H7N1	nan	12528	>EPI_ISL_156210	2
45	Italy	2002	Dom.gal	H7N3	nan	12080	>EPI_ISL_166885	9
46	Italy	2002	Dom.gal	H7N3	nan	12345	>EPI_ISL_20082	1
47	Italy	2002	Dom.gal	H7N3	nan	12472	>EPI_ISL_20081	1
48	Italy	2002	Dom.gal	H7N3	nan	12606	>EPI_ISL_70153	1
49	Italy	2003	Dom.ans	H7N2	nan	8070	>EPI_ISL_16396	1
50	Italy	2003	Dom.gal	H7N2	nan	8070	>EPI_ISL_7027	1
51	Italy	2003	Dom.gal	H7N3	nan	12080	>EPI_ISL_7024	10
52	Italy	2003	Dom.gal	H7N3	nan	12487	>EPI_ISL_70155	1
53	Italy	2004	Dom.gal	H7N3	nan	12080	>EPI_ISL_6918	7
54	Italy	2013	Dom.gal	H7N7	nan	4362	>EPI_ISL_203001	13
55	Italy	2013	Human	H7N7	nan	4362	>EPI_ISL_171318	1
56	Italy	2015	Dom.gal	H7N2	nan	8183	>EPI_ISL_14768099	1
57	Italy	2021	Dom.ans	H7N7	nan	6919	>EPI_ISL_7987328	1
58	Italy	2021	wild.ans	H7N3	nan	8054	>EPI_ISL_7987329	1
59	Netherlands	2000	wild.ans	H7N3	nan	7542	>EPI_ISL_3548	1
60	Netherlands	2002	Dom.gal	H7N3	nan	12075	>EPI_ISL_391798	5
61	Netherlands	2003	Dom.gal	H7N7	nan	5499	>EPI_ISL_19633	3
62	Netherlands	2003	Human	H7N7	nan	5499	>EPI_ISL_3547	1
63	Netherlands	2005	wild.ans	H7N7	nan	6781	>EPI_ISL_84564	1
64	Netherlands	2006	Dom.gal	H7N7	nan	6816	>EPI_ISL_309797	1
65	Netherlands	2006	wild.ans	H7N2	nan	8411	>EPI_ISL_33852	1
66	Netherlands	2006	wild.ans	H7N7	nan	6326	>EPI_ISL_291179	1
67	Netherlands	2006	wild.ans	H7N8	nan	7837	>EPI_ISL_30813	1
68	Netherlands	2007	wild.ans	H7N1	nan	7516	>EPI_ISL_33853	1
69	Netherlands	2007	wild.ans	H7N7	nan	6547	>EPI_ISL_378366	1
70	Netherlands	2008	wild.ans	H7N1	nan	7957	>EPI_ISL_329028	2
71	Netherlands	2008	wild.ans	H7N1	nan	8010	>EPI_ISL_329021	1
72	Netherlands	2008	wild.ans	H7N1	nan	8233	>EPI_ISL_329029	2
73	Netherlands	2008	wild.ans	H7N7	nan	6891	>EPI_ISL_243661	1
74	Netherlands	2009	wild.ans	H7N1	nan	7987	>EPI_ISL_243401	2
75	Netherlands	2009	wild.ans	H7N7	nan	6716	>EPI_ISL_329032	5
76	Netherlands	2010	Dom.gal	H7N4	nan	7160	>EPI_ISL_309799	1
77	Netherlands	2010	wild.ans	H7N3	nan	8389	>EPI_ISL_267189	1
78	Netherlands	2011	Dom.gal	H7N1	nan	8342	>EPI_ISL_309805	1
79	Netherlands	2011	Dom.gal	H7N7	nan	6651	>EPI_ISL_309929	1
80	Netherlands	2011	Dom.gal	H7N7	nan	6869	>EPI_ISL_309823	2
81	Netherlands	2011	wild.ans	H7N1	nan	7975	>EPI_ISL_243501	3
82	Netherlands	2012	Dom.gal	H7N7	nan	6583	>EPI_ISL_309810	1
83	Netherlands	2012	wild.ans	H7N1	nan	7975	>EPI_ISL_243400	1
84	Netherlands	2013	Dom.gal	H7N7	nan	6521	>EPI_ISL_309843	4
85	Netherlands	2013	Dom.gal	H7N7	nan	6734	>EPI_ISL_176813	3
86	Netherlands	2013	wild.ans	H7N3	nan	8197	>EPI_ISL_267268	1
87	Netherlands	2013	wild.ans	H7N7	nan	6698	>EPI_ISL_243439	2
88	Netherlands	2014	wild.ans	H7N3	nan	8405	>EPI_ISL_267389	1
89	Netherlands	2014	wild.ans	H7N5	nan	6217	>EPI_ISL_267186	1
90	Netherlands	2015	Dom.gal	H7N7	nan	6499	>EPI_ISL_192666	2
91	Netherlands	2015	wild.ans	H7N7	nan	6770	>EPI_ISL_243612	1
92	Netherlands	2015	wild.ans	H7N7	nan	6812	>EPI_ISL_328963	1
93	Netherlands	2016	Dom.gal	H7N9	nan	7304	>EPI_ISL_224581	2
94	Netherlands	2019	Dom.gal	H7N7	nan	6499	>EPI_ISL_362149	1
95	Portugal	2006	wild.ans	H7N3	nan	8354	>EPI_ISL_77444	1
96	Russia	2018	wild.ans	H7N3	nan	8104	>EPI_ISL_331289	2
97	Spain	2008	wild.ans	H7N9	nan	6828	>EPI_ISL_32602	1
98	Sweden	2002	wild.ans	H7N7	nan	6197	>EPI_ISL_189551	4
99	Sweden	2002	wild.ans	H7N7	nan	6224	>EPI_ISL_189475	1
100	Sweden	2002	wild.ans	H7N7	nan	6298	>EPI_ISL_189456	1
101	Sweden	2002	wild.ans	H7N7	nan	6587	>EPI_ISL_189457	4
102	Sweden	2002	wild.ans	H7N9	nan	6593	>EPI_ISL_189615	1
103	Sweden	2003	wild.ans	H7N7	nan	6392	>EPI_ISL_189556	18
104	Sweden	2004	wild.ans	H7N7	nan	6280	>EPI_ISL_189321	1
105	Sweden	2005	wild.ans	H7N7	nan	6426	>EPI_ISL_189464	2
106	Sweden	2005	wild.ans	H7N7	nan	6575	>EPI_ISL_189320	1
107	Sweden	2010	wild.ans	H7N7	nan	6392	>EPI_ISL_189325	1
108	UK	1963	Dom.gal	H7N3	nan	12227	>EPI_ISL_132871	2
109	UK	1977	Dom.gal	H7N7	nan	12365	>EPI_ISL_170786	1
110	UK	2015	Dom.gal	H7N7	nan	5399	>EPI_ISL_191604	1
111	UK	2015	Dom.gal	H7N7	nan	6685	>EPI_ISL_171721	1
112	Ukraine	2010	wild.ans	H7N7	nan	6445	>EPI_ISL_216878	1
113	Ukraine	2010	wild.ans	H7N7	nan	6491	>EPI_ISL_216877	1
114	Ukraine	2011	wild.ans	H7N3	nan	8114	>EPI_ISL_399425	1
115	Ukraine	2011	wild.ans	H7N7	nan	6445	>EPI_ISL_216879	1
116	Ukraine	2020	wild.ans	H7N2	nan	8349	>EPI_ISL_4056296	1
117	Ukraine	2020	wild.ans	H7N3	nan	8358	>EPI_ISL_4056412	1
1	Canada	1976	wild.ans	H7N3	nan	8212	>EPI_ISL_189648	1
2	Canada	1977	wild.ans	H7N3	nan	7971	>EPI_ISL_8869	2
3	Canada	1977	wild.ans	H7N5	nan	5810	>EPI_ISL_8868	1
4	Canada	1981	wild.ans	H7N3	nan	8047	>EPI_ISL_189654	1
5	Canada	1985	wild.ans	H7N3	nan	8164	>EPI_ISL_189649	2
6	Canada	1985	wild.ans	H7N3	nan	8305	>EPI_ISL_5797	1
7	Canada	1989	wild.ans	H7N3	nan	7916	>EPI_ISL_189650	2
8	Canada	1994	unknow	H7N1	nan	6990	>EPI_ISL_327814	1
9	Canada	1996	wild.ans	H7N3	nan	8049	>EPI_ISL_189651	1
10	Canada	2001	wild.ans	H7N1	nan	8038	>EPI_ISL_5799	1
11	Canada	2001	wild.ans	H7N3	nan	8050	>EPI_ISL_189652	4
12	Canada	2004	Dom.gal	H7N3	nan	1686	>EPI_ISL_65198	1
13	Canada	2004	Dom.gal	H7N3	nan	7866	>EPI_ISL_18347	3
14	Canada	2004	Dom.gal	H7N3	nan	7866	>EPI_ISL_65199	3
15	Canada	2004	Dom.gal	H7N3	nan	7866	>EPI_ISL_168390	3
16	Canada	2004	Human	H7N3	nan	1686	>EPI_ISL_5873	1
17	Canada	2004	wild.ans	H7N9	nan	7595	>EPI_ISL_235720	1
18	Canada	2005	Dom.gal	H7N3	nan	7866	>EPI_ISL_64821	1
19	Canada	2006	wild.ans	H7N3	nan	7900	>EPI_ISL_29701	3
20	Canada	2007	Dom.gal	H7N3	nan	3797	>EPI_ISL_24812	1
21	Canada	2007	wild.ans	H7N3	nan	7946	>EPI_ISL_24811	1
22	Canada	2007	wild.ans	H7N3	nan	8140	>EPI_ISL_24810	1
23	Canada	2007	wild.ans	H7N3	nan	8326	>EPI_ISL_131881	2
24	Canada	2007	wild.ans	H7N4	nan	7626	>EPI_ISL_131740	1
25	Canada	2009	wild.ans	H7N6	nan	7137	>EPI_ISL_131904	3
26	Canada	2010	wild.ans	H7N3	nan	8178	>EPI_ISL_189653	2
27	Canada	2010	wild.ans	H7N7	nan	7319	>EPI_ISL_137745	3
28	Canada	2010	wild.ans	H7N8	nan	7604	>EPI_ISL_189658	1
29	Canada	2015	Human	H7N9	nan	11417	>EPI_ISL_171342	1
30	Canada	2017	wild.ans	H7N3	nan	7941	>EPI_ISL_381405	2
31	USA	1964	Dom.other	H7N7	nan	199	>EPI_ISL_146012	1
32	USA	1975	Dom.other	H7N7	nan	198	>EPI_ISL_27618	1
33	USA	1980	Dom.gal	H7N3	nan	7920	>EPI_ISL_5844	1
34	USA	1980	Dom.gal	H7N3	nan	10432	>EPI_ISL_15902	1
35	USA	1980	unknown	H7N3	nan	8146	>EPI_ISL_5831	1
36	USA	1982	Dom.gal	H7N3	nan	7920	>EPI_ISL_68992	1
37	USA	1985	wild.other	H7N3	nan	8029	>EPI_ISL_189661	1
38	USA	1985	wild.other	H7N3	nan	8143	>EPI_ISL_8786	1
39	USA	1987	wild.ans	H7N8	nan	7241	>EPI_ISL_21005	1
40	USA	1988	Dom.gal	H7N9	nan	7637	>EPI_ISL_5845	1
41	USA	1988	wild.other	H7N3	nan	8061	>EPI_ISL_189662	1
42	USA	1988	wild.other	H7N7	nan	7111	>EPI_ISL_8875	1
43	USA	1989	wild.other	H7N7	nan	7475	>EPI_ISL_8876	1
44	USA	1993	wild.other	H7N1	nan	8193	>EPI_ISL_692	1
45	USA	1994	Dom.gal	H7N2	nan	8139	>EPI_ISL_673	1
46	USA	1994	Dom.gal	H7N2	nan	12157	>EPI_ISL_1079	1
47	USA	1994	wild.other	H7N5	nan	6085	>EPI_ISL_99412	1
48	USA	1994	wild.other	H7N7	nan	7458	>EPI_ISL_189665	1
49	USA	1995	wild.other	H7N9	nan	7422	>EPI_ISL_131402	1
50	USA	1996	wild.other	H7N3	nan	8060	>EPI_ISL_189663	2
51	USA	1996	wild.other	H7N3	nan	8060	>EPI_ISL_99401	2
52	USA	1997	Dom.gal	H7N2	nan	12148	>EPI_ISL_1090	2
53	USA	1997	Dom.gal	H7N2	nan	12148	>EPI_ISL_22568	2
54	USA	1997	Dom.gal	H7N2	nan	12162	>EPI_ISL_1089	1
55	USA	1998	Dom.gal	H7N2	nan	12148	>EPI_ISL_1091	1
56	USA	1998	wild.ans	H7N3	nan	7922	>EPI_ISL_141295	1
57	USA	1999	Dom.gal	H7N2	nan	12145	>EPI_ISL_3404	1
58	USA	1999	Dom.gal	H7N2	nan	12154	>EPI_ISL_3434	1
59	USA	1999	Dom.gal	H7N3	nan	8096	>EPI_ISL_3429	1
60	USA	1999	wild.ans	H7N7	nan	7150	>EPI_ISL_189674	1
61	USA	2000	Dom.gal	H7N2	nan	12149	>EPI_ISL_3406	1
62	USA	2000	wild.other	H7N3	nan	8016	>EPI_ISL_142083	2
63	USA	2000	wild.other	H7N3	nan	8016	>EPI_ISL_189683	2
64	USA	2000	wild.other	H7N9	nan	6850	>EPI_ISL_189684	1
65	USA	2000	wild.other	H7N9	nan	6904	>EPI_ISL_397947	1
66	USA	2001	Dom.ans	H7N3	nan	7947	>EPI_ISL_6954	1
67	USA	2001	Dom.ans	H7N3	nan	8270	>EPI_ISL_3436	1
68	USA	2001	Dom.gal	H7N2	nan	12142	>EPI_ISL_3393	1
69	USA	2001	Dom.gal	H7N2	nan	12164	>EPI_ISL_3400	1
70	USA	2001	unknow	H7N2	nan	12142	>EPI_ISL_3386	1
71	USA	2002	Dom.gal	H7N2	nan	12148	>EPI_ISL_3409	1
72	USA	2002	Dom.gal	H7N2	nan	12326	>EPI_ISL_262474	1
73	USA	2002	wild.ans	H7N1	nan	6261	>EPI_ISL_141324	3
74	USA	2002	wild.ans	H7N3	nan	8390	>EPI_ISL_141322	1
75	USA	2002	wild.other	H7N3	nan	7584	>EPI_ISL_142097	2
76	USA	2002	wild.other	H7N3	nan	7584	>EPI_ISL_397923	2
77	USA	2002	wild.other	H7N3	nan	8144	>EPI_ISL_99341	1
78	USA	2004	Dom.gal	H7N2	nan	12141	>EPI_ISL_22547	1
79	USA	2004	wild.ans	H7N3	nan	8303	>EPI_ISL_6627	1
80	USA	2005	Dom.ans	H7N2	nan	12129	>EPI_ISL_22989	4
81	USA	2005	Dom.ans	H7N2	nan	12129	>EPI_ISL_7184	4
82	USA	2005	Dom.ans	H7N2	nan	12129	>EPI_ISL_24796	4
83	USA	2005	Dom.ans	H7N2	nan	12129	>EPI_ISL_24795	4
84	USA	2005	Dom.ans	H7N2	nan	12131	>EPI_ISL_28115	4
85	USA	2005	Dom.ans	H7N2	nan	12131	>EPI_ISL_19123	4
86	USA	2005	Dom.ans	H7N2	nan	12131	>EPI_ISL_23000	4
87	USA	2005	Dom.ans	H7N2	nan	12131	>EPI_ISL_24800	4
88	USA	2005	Dom.ans	H7N2	nan	12134	>EPI_ISL_20847	2
89	USA	2005	Dom.ans	H7N2	nan	12134	>EPI_ISL_20842	2
90	USA	2005	Dom.ans	H7N2	nan	12136	>EPI_ISL_24793	1
91	USA	2005	Dom.gal	H7N2	nan	12129	>EPI_ISL_20851	9
92	USA	2005	Dom.gal	H7N2	nan	12129	>EPI_ISL_19114	9
93	USA	2005	Dom.gal	H7N2	nan	12129	>EPI_ISL_20840	9
94	USA	2005	Dom.gal	H7N2	nan	12129	>EPI_ISL_20839	9
95	USA	2005	Dom.gal	H7N2	nan	12129	>EPI_ISL_7504	9
96	USA	2005	Dom.gal	H7N2	nan	12129	>EPI_ISL_22986	9
97	USA	2005	Dom.gal	H7N2	nan	12129	>EPI_ISL_22987	9
98	USA	2005	Dom.gal	H7N2	nan	12129	>EPI_ISL_19115	9
99	USA	2005	Dom.gal	H7N2	nan	12129	>EPI_ISL_19131	9
100	USA	2005	Dom.gal	H7N2	nan	12130	>EPI_ISL_19128	1
101	USA	2005	Dom.gal	H7N2	nan	12131	>EPI_ISL_22984	20
102	USA	2005	Dom.gal	H7N2	nan	12131	>EPI_ISL_22998	20
103	USA	2005	Dom.gal	H7N2	nan	12131	>EPI_ISL_19122	20
104	USA	2005	Dom.gal	H7N2	nan	12131	>EPI_ISL_22978	20
105	USA	2005	Dom.gal	H7N2	nan	12131	>EPI_ISL_24794	20
106	USA	2005	Dom.gal	H7N2	nan	12131	>EPI_ISL_24786	20
107	USA	2005	Dom.gal	H7N2	nan	12131	>EPI_ISL_24799	20
108	USA	2005	Dom.gal	H7N2	nan	12131	>EPI_ISL_25608	20
109	USA	2005	Dom.gal	H7N2	nan	12131	>EPI_ISL_28117	20
110	USA	2005	Dom.gal	H7N2	nan	12131	>EPI_ISL_19124	20
111	USA	2005	Dom.gal	H7N2	nan	12134	>EPI_ISL_20846	12
112	USA	2005	Dom.gal	H7N2	nan	12134	>EPI_ISL_20844	12
113	USA	2005	Dom.gal	H7N2	nan	12134	>EPI_ISL_22992	12
114	USA	2005	Dom.gal	H7N2	nan	12134	>EPI_ISL_16407	12
115	USA	2005	Dom.gal	H7N2	nan	12134	>EPI_ISL_19126	12
116	USA	2005	Dom.gal	H7N2	nan	12134	>EPI_ISL_20845	12
117	USA	2005	Dom.gal	H7N2	nan	12134	>EPI_ISL_22991	12
118	USA	2005	Dom.gal	H7N2	nan	12134	>EPI_ISL_16423	12
119	USA	2005	Dom.gal	H7N2	nan	12134	>EPI_ISL_16408	12
120	USA	2005	Dom.gal	H7N2	nan	12134	>EPI_ISL_16402	12
121	USA	2005	Dom.gal	H7N2	nan	12136	>EPI_ISL_25612	3
122	USA	2005	Dom.gal	H7N2	nan	12136	>EPI_ISL_24806	3
123	USA	2005	Dom.gal	H7N2	nan	12136	>EPI_ISL_28122	3
124	USA	2005	Dom.gal	H7N2	nan	12156	>EPI_ISL_64834	1
125	USA	2005	Dom.gal	H7N2	nan	12163	>EPI_ISL_23002	1
126	USA	2005	unknown	H7N2	nan	12131	>EPI_ISL_8051	1
127	USA	2005	wild.ans	H7N3	nan	8341	>EPI_ISL_7040	1
128	USA	2005	wild.ans	H7N6	nan	7240	>EPI_ISL_64727	1
129	USA	2005	wild.gal	H7N2	nan	12129	>EPI_ISL_19130	4
130	USA	2005	wild.gal	H7N2	nan	12129	>EPI_ISL_22988	4
131	USA	2005	wild.gal	H7N2	nan	12129	>EPI_ISL_24798	4
132	USA	2005	wild.gal	H7N2	nan	12129	>EPI_ISL_28118	4
133	USA	2005	wild.gal	H7N2	nan	12130	>EPI_ISL_20849	1
134	USA	2005	wild.gal	H7N2	nan	12131	>EPI_ISL_25609	6
135	USA	2005	wild.gal	H7N2	nan	12131	>EPI_ISL_7175	6
136	USA	2005	wild.gal	H7N2	nan	12131	>EPI_ISL_19119	6
137	USA	2005	wild.gal	H7N2	nan	12131	>EPI_ISL_25605	6
138	USA	2005	wild.gal	H7N2	nan	12131	>EPI_ISL_16401	6
139	USA	2005	wild.gal	H7N2	nan	12131	>EPI_ISL_19116	6
140	USA	2005	wild.gal	H7N2	nan	12134	>EPI_ISL_19125	1
141	USA	2006	Dom.ans	H7N2	nan	12131	>EPI_ISL_25615	1
142	USA	2006	Dom.gal	H7N2	nan	12131	>EPI_ISL_64331	7
143	USA	2006	Dom.gal	H7N2	nan	12131	>EPI_ISL_24808	7
144	USA	2006	Dom.gal	H7N2	nan	12131	>EPI_ISL_25613	7
145	USA	2006	Dom.gal	H7N2	nan	12131	>EPI_ISL_8066	7
146	USA	2006	Dom.gal	H7N2	nan	12131	>EPI_ISL_24807	7
147	USA	2006	Dom.gal	H7N2	nan	12131	>EPI_ISL_16416	7
148	USA	2006	Dom.gal	H7N2	nan	12131	>EPI_ISL_25616	7
149	USA	2006	Dom.gal	H7N2	nan	12132	>EPI_ISL_8055	2
150	USA	2006	Dom.gal	H7N2	nan	12132	>EPI_ISL_8060	2
151	USA	2006	wild.ans	H7N3	nan	8220	>EPI_ISL_82505	1
152	USA	2006	wild.ans	H7N3	nan	8252	>EPI_ISL_82509	2
153	USA	2006	wild.ans	H7N3	nan	8345	>EPI_ISL_85107	1
154	USA	2006	wild.ans	H7N4	nan	6918	>EPI_ISL_216626	1
155	USA	2006	wild.ans	H7N7	nan	12635	>EPI_ISL_139427	1
156	USA	2006	wild.ans	H7N9	nan	7678	>EPI_ISL_7502	1
157	USA	2006	wild.gal	H7N2	nan	12131	>EPI_ISL_25614	1
158	USA	2006	wild.gal	H7N2	nan	12132	>EPI_ISL_8062	3
159	USA	2006	wild.gal	H7N2	nan	12132	>EPI_ISL_22983	3
160	USA	2006	wild.gal	H7N2	nan	12132	>EPI_ISL_8059	3
161	USA	2006	wild.other	H7N2	nan	7890	>EPI_ISL_31481	1
162	USA	2006	wild.other	H7N3	nan	7875	>EPI_ISL_99308	11
163	USA	2006	wild.other	H7N3	nan	7875	>EPI_ISL_327536	11
164	USA	2006	wild.other	H7N3	nan	7875	>EPI_ISL_327511	11
165	USA	2006	wild.other	H7N3	nan	7875	>EPI_ISL_28123	11
166	USA	2006	wild.other	H7N3	nan	7875	>EPI_ISL_99304	11
167	USA	2006	wild.other	H7N3	nan	7875	>EPI_ISL_327575	11
168	USA	2006	wild.other	H7N3	nan	7875	>EPI_ISL_327553	11
169	USA	2006	wild.other	H7N3	nan	7875	>EPI_ISL_142337	11
170	USA	2006	wild.other	H7N3	nan	7875	>EPI_ISL_64404	11
171	USA	2006	wild.other	H7N3	nan	7875	>EPI_ISL_99309	11
172	USA	2006	wild.other	H7N3	nan	7886	>EPI_ISL_189681	18
173	USA	2006	wild.other	H7N3	nan	7886	>EPI_ISL_327504	18
174	USA	2006	wild.other	H7N3	nan	7886	>EPI_ISL_27589	18
175	USA	2006	wild.other	H7N3	nan	7886	>EPI_ISL_189664	18
176	USA	2006	wild.other	H7N3	nan	7886	>EPI_ISL_12858	18
177	USA	2006	wild.other	H7N3	nan	7886	>EPI_ISL_327572	18
178	USA	2006	wild.other	H7N3	nan	7886	>EPI_ISL_142336	18
179	USA	2006	wild.other	H7N3	nan	7886	>EPI_ISL_327550	18
180	USA	2006	wild.other	H7N3	nan	7886	>EPI_ISL_12856	18
181	USA	2006	wild.other	H7N3	nan	7886	>EPI_ISL_327519	18
182	USA	2006	wild.other	H7N3	nan	8087	>EPI_ISL_189667	1
183	USA	2006	wild.other	H7N7	nan	7433	>EPI_ISL_31479	1
184	USA	2006	wild.other	H7N7	nan	7555	>EPI_ISL_397907	3
185	USA	2006	wild.other	H7N7	nan	7555	>EPI_ISL_397909	3
186	USA	2006	wild.other	H7N7	nan	7555	>EPI_ISL_397908	3
187	USA	2007	wild.ans	H7N2	nan	8091	>EPI_ISL_84550	1
188	USA	2007	wild.ans	H7N3	nan	7772	>EPI_ISL_206313	1
189	USA	2007	wild.ans	H7N3	nan	7888	>EPI_ISL_30027	1
190	USA	2007	wild.ans	H7N3	nan	7942	>EPI_ISL_83498	5
191	USA	2007	wild.ans	H7N3	nan	8080	>EPI_ISL_94206	1
192	USA	2007	wild.ans	H7N3	nan	8213	>EPI_ISL_83507	2
193	USA	2007	wild.ans	H7N3	nan	8311	>EPI_ISL_189673	1
194	USA	2007	wild.ans	H7N6	nan	7185	>EPI_ISL_83503	2
195	USA	2007	wild.ans	H7N6	nan	7351	>EPI_ISL_82503	2
196	USA	2007	wild.ans	H7N7	nan	6980	>EPI_ISL_83501	1
197	USA	2007	wild.other	H7N3	nan	8014	>EPI_ISL_99287	4
198	USA	2007	wild.other	H7N3	nan	8014	>EPI_ISL_27591	4
199	USA	2007	wild.other	H7N3	nan	8014	>EPI_ISL_27590	4
200	USA	2007	wild.other	H7N3	nan	8014	>EPI_ISL_27592	4
201	USA	2007	wild.other	H7N3	nan	8185	>EPI_ISL_398027	1
202	USA	2008	Dom.ans	H7N3	nan	7924	>EPI_ISL_206342	3
203	USA	2008	Dom.ans	H7N3	nan	7924	>EPI_ISL_206341	3
204	USA	2008	Dom.ans	H7N3	nan	7924	>EPI_ISL_206340	3
205	USA	2008	wild.ans	H7N2	nan	8141	>EPI_ISL_206339	1
206	USA	2008	wild.ans	H7N3	nan	7880	>EPI_ISL_94195	1
207	USA	2008	wild.ans	H7N3	nan	7950	>EPI_ISL_63050	1
208	USA	2008	wild.ans	H7N3	nan	8028	>EPI_ISL_206369	9
209	USA	2008	wild.ans	H7N3	nan	8045	>EPI_ISL_206329	1
210	USA	2008	wild.ans	H7N3	nan	8081	>EPI_ISL_85181	1
211	USA	2008	wild.ans	H7N3	nan	8083	>EPI_ISL_206347	1
212	USA	2008	wild.ans	H7N3	nan	8100	>EPI_ISL_85270	1
213	USA	2008	wild.ans	H7N3	nan	8119	>EPI_ISL_206361	1
214	USA	2008	wild.ans	H7N3	nan	8128	>EPI_ISL_206390	1
215	USA	2008	wild.ans	H7N3	nan	8129	>EPI_ISL_206333	2
216	USA	2008	wild.ans	H7N3	nan	8182	>EPI_ISL_206314	1
217	USA	2008	wild.ans	H7N3	nan	8210	>EPI_ISL_206362	1
218	USA	2008	wild.ans	H7N3	nan	8302	>EPI_ISL_30029	1
219	USA	2008	wild.ans	H7N3	nan	8388	>EPI_ISL_189670	1
220	USA	2008	wild.ans	H7N3	nan	8408	>EPI_ISL_206349	1
221	USA	2008	wild.ans	H7N3	nan	8422	>EPI_ISL_206348	1
222	USA	2008	wild.ans	H7N6	nan	7325	>EPI_ISL_206381	1
223	USA	2008	wild.ans	H7N7	nan	7395	>EPI_ISL_206380	1
224	USA	2008	wild.ans	H7N8	nan	7087	>EPI_ISL_206353	1
225	USA	2009	Dom.gal	H7N9	nan	12421	>EPI_ISL_150511	2
226	USA	2009	Dom.gal	H7N9	nan	12421	>EPI_ISL_150512	2
227	USA	2009	wild.ans	H7N1	nan	7914	>EPI_ISL_206391	1
228	USA	2009	wild.ans	H7N1	nan	8089	>EPI_ISL_206322	2
229	USA	2009	wild.ans	H7N3	nan	7880	>EPI_ISL_206384	1
230	USA	2009	wild.ans	H7N3	nan	7903	>EPI_ISL_206328	1
231	USA	2009	wild.ans	H7N3	nan	7923	>EPI_ISL_94181	6
232	USA	2009	wild.ans	H7N3	nan	7932	>EPI_ISL_216663	1
233	USA	2009	wild.ans	H7N3	nan	7956	>EPI_ISL_206338	1
234	USA	2009	wild.ans	H7N3	nan	7984	>EPI_ISL_206352	1
235	USA	2009	wild.ans	H7N3	nan	8027	>EPI_ISL_206346	1
236	USA	2009	wild.ans	H7N3	nan	8058	>EPI_ISL_216668	13
237	USA	2009	wild.ans	H7N3	nan	8064	>EPI_ISL_206357	1
238	USA	2009	wild.ans	H7N3	nan	8085	>EPI_ISL_206320	5
239	USA	2009	wild.ans	H7N3	nan	8111	>EPI_ISL_206345	1
240	USA	2009	wild.ans	H7N3	nan	8171	>EPI_ISL_206359	1
241	USA	2009	wild.ans	H7N3	nan	8191	>EPI_ISL_206358	1
242	USA	2009	wild.ans	H7N3	nan	8196	>EPI_ISL_189682	2
243	USA	2009	wild.ans	H7N3	nan	8258	>EPI_ISL_206360	2
244	USA	2009	wild.ans	H7N3	nan	8259	>EPI_ISL_206351	1
245	USA	2009	wild.ans	H7N3	nan	8277	>EPI_ISL_206350	1
246	USA	2009	wild.ans	H7N3	nan	8281	>EPI_ISL_206331	1
247	USA	2009	wild.ans	H7N3	nan	8307	>EPI_ISL_95383	1
248	USA	2009	wild.ans	H7N3	nan	8323	>EPI_ISL_206343	1
249	USA	2009	wild.ans	H7N3	nan	8330	>EPI_ISL_206355	1
250	USA	2009	wild.ans	H7N3	nan	8398	>EPI_ISL_206376	1
251	USA	2009	wild.ans	H7N3	nan	8399	>EPI_ISL_206317	1
252	USA	2009	wild.ans	H7N3	nan	8416	>EPI_ISL_206332	1
253	USA	2009	wild.ans	H7N4	nan	7143	>EPI_ISL_206356	1
254	USA	2009	wild.ans	H7N6	nan	7578	>EPI_ISL_206316	1
255	USA	2009	wild.ans	H7N7	nan	7395	>EPI_ISL_206330	3
256	USA	2009	wild.ans	H7N7	nan	7397	>EPI_ISL_206344	1
257	USA	2009	wild.ans	H7N7	nan	7464	>EPI_ISL_206335	1
258	USA	2009	wild.ans	H7N7	nan	7664	>EPI_ISL_206324	1
259	USA	2009	wild.ans	H7N7	nan	7831	>EPI_ISL_206315	1
260	USA	2009	wild.ans	H7N9	nan	7239	>EPI_ISL_189676	1
261	USA	2010	Dom.ans	H7N3	nan	8079	>EPI_ISL_254766	1
262	USA	2010	wild.ans	H7N3	nan	7864	>EPI_ISL_141994	63
263	USA	2010	wild.ans	H7N3	nan	7883	>EPI_ISL_133759	1
264	USA	2010	wild.ans	H7N3	nan	7907	>EPI_ISL_134999	1
265	USA	2010	wild.ans	H7N3	nan	7951	>EPI_ISL_206336	1
266	USA	2010	wild.ans	H7N3	nan	7988	>EPI_ISL_137533	1
267	USA	2010	wild.ans	H7N3	nan	8063	>EPI_ISL_141642	2
268	USA	2010	wild.ans	H7N3	nan	8090	>EPI_ISL_141349	1
269	USA	2010	wild.ans	H7N3	nan	8095	>EPI_ISL_134962	1
270	USA	2010	wild.ans	H7N3	nan	8137	>EPI_ISL_134988	1
271	USA	2010	wild.ans	H7N3	nan	8199	>EPI_ISL_141369	1
272	USA	2010	wild.ans	H7N3	nan	8263	>EPI_ISL_135000	1
273	USA	2010	wild.ans	H7N3	nan	8273	>EPI_ISL_134920	1
274	USA	2010	wild.ans	H7N3	nan	8376	>EPI_ISL_134943	1
275	USA	2010	wild.ans	H7N3	nan	8409	>EPI_ISL_206310	1
276	USA	2010	wild.ans	H7N4	nan	7280	>EPI_ISL_135051	1
277	USA	2010	wild.ans	H7N5	nan	5602	>EPI_ISL_125792	1
278	USA	2010	wild.ans	H7N6	nan	7508	>EPI_ISL_141641	1
279	USA	2010	wild.ans	H7N6	nan	7644	>EPI_ISL_134955	1
280	USA	2010	wild.ans	H7N7	nan	7476	>EPI_ISL_134936	2
281	USA	2010	wild.ans	H7N7	nan	7677	>EPI_ISL_133600	1
282	USA	2010	wild.ans	H7N7	nan	7736	>EPI_ISL_134994	1
283	USA	2010	wild.ans	H7N8	nan	7750	>EPI_ISL_134983	1
284	USA	2011	Dom.gal	H7N9	nan	12430	>EPI_ISL_150514	1
285	USA	2011	wild.ans	H7N3	nan	7907	>EPI_ISL_135045	1
286	USA	2011	wild.ans	H7N3	nan	7988	>EPI_ISL_208450	2
287	USA	2011	wild.ans	H7N3	nan	8023	>EPI_ISL_135038	1
288	USA	2011	wild.ans	H7N3	nan	8339	>EPI_ISL_189669	1
289	USA	2011	wild.ans	H7N7	nan	7689	>EPI_ISL_135044	1
290	USA	2011	wild.ans	H7N7	nan	7850	>EPI_ISL_135039	1
291	USA	2011	wild.ans	H7N8	nan	7294	>EPI_ISL_133644	2
292	USA	2011	wild.ans	H7N9	nan	7168	>EPI_ISL_135036	1
293	USA	2011	wild.gal	H7N9	nan	12429	>EPI_ISL_150523	1
294	USA	2011	wild.other	H7N2	nan	8394	>EPI_ISL_371789	1
295	USA	2011	wild.other	H7N3	nan	195	>EPI_ISL_371785	5
296	USA	2011	wild.other	H7N3	nan	195	>EPI_ISL_371791	5
297	USA	2011	wild.other	H7N3	nan	195	>EPI_ISL_371794	5
298	USA	2011	wild.other	H7N3	nan	195	>EPI_ISL_371788	5
299	USA	2011	wild.other	H7N3	nan	195	>EPI_ISL_371790	5
300	USA	2011	wild.other	H7N3	nan	8048	>EPI_ISL_397582	5
301	USA	2011	wild.other	H7N3	nan	8048	>EPI_ISL_371795	5
302	USA	2011	wild.other	H7N3	nan	8048	>EPI_ISL_397581	5
303	USA	2011	wild.other	H7N3	nan	8048	>EPI_ISL_189678	5
304	USA	2011	wild.other	H7N3	nan	8048	>EPI_ISL_397587	5
305	USA	2011	wild.other	H7N7	nan	7462	>EPI_ISL_189668	1
306	USA	2012	wild.ans	H7N1	nan	7882	>EPI_ISL_158548	1
307	USA	2012	wild.ans	H7N1	nan	8234	>EPI_ISL_189679	1
308	USA	2012	wild.ans	H7N3	nan	7891	>EPI_ISL_189499	2
309	USA	2012	wild.ans	H7N3	nan	8107	>EPI_ISL_189544	1
310	USA	2012	wild.ans	H7N7	nan	7340	>EPI_ISL_158593	1
311	USA	2012	wild.ans	H7N7	nan	7559	>EPI_ISL_158591	1
312	USA	2012	wild.ans	H7N7	nan	7694	>EPI_ISL_158594	1
313	USA	2012	wild.other	H7N3	nan	8157	>EPI_ISL_397618	1
314	USA	2013	wild.ans	H7N1	nan	7980	>EPI_ISL_161042	1
315	USA	2013	wild.ans	H7N2	nan	8201	>EPI_ISL_162243	1
316	USA	2013	wild.ans	H7N3	nan	7867	>EPI_ISL_216850	3
317	USA	2013	wild.ans	H7N3	nan	8015	>EPI_ISL_177507	1
318	USA	2013	wild.ans	H7N3	nan	8020	>EPI_ISL_161053	3
319	USA	2013	wild.ans	H7N3	nan	8200	>EPI_ISL_162285	1
320	USA	2013	wild.ans	H7N3	nan	8296	>EPI_ISL_161089	1
321	USA	2013	wild.ans	H7N3	nan	8385	>EPI_ISL_257298	1
322	USA	2013	wild.ans	H7N7	nan	12678	>EPI_ISL_168210	3
323	USA	2013	wild.ans	H7N7	nan	12684	>EPI_ISL_168226	2
324	USA	2013	wild.ans	H7N7	nan	12686	>EPI_ISL_168221	1
325	USA	2014	unknown	H7N3	nan	8092	>EPI_ISL_216876	1
326	USA	2014	wild.ans	H7N1	nan	8094	>EPI_ISL_230159	1
327	USA	2014	wild.ans	H7N3	nan	7982	>EPI_ISL_230178	1
328	USA	2014	wild.ans	H7N3	nan	8003	>EPI_ISL_254693	1
329	USA	2014	wild.ans	H7N3	nan	8167	>EPI_ISL_230175	1
330	USA	2014	wild.ans	H7N3	nan	8387	>EPI_ISL_254782	1
331	USA	2014	wild.ans	H7N3	nan	8403	>EPI_ISL_230176	1
332	USA	2014	wild.ans	H7N4	nan	7467	>EPI_ISL_215560	3
333	USA	2014	wild.ans	H7N7	nan	7138	>EPI_ISL_230179	22
334	USA	2014	wild.ans	H7N7	nan	7257	>EPI_ISL_230161	1
335	USA	2014	wild.ans	H7N7	nan	7836	>EPI_ISL_258581	1
336	USA	2014	wild.other	H7N3	nan	8291	>EPI_ISL_230165	3
337	USA	2014	wild.other	H7N3	nan	8291	>EPI_ISL_230160	3
338	USA	2014	wild.other	H7N3	nan	8291	>EPI_ISL_230163	3
339	USA	2014	wild.other	H7N3	nan	8299	>EPI_ISL_230162	1
340	USA	2015	Dom.ans	H7N7	nan	7494	>EPI_ISL_254768	1
341	USA	2015	Dom.gal	H7N3	nan	12151	>EPI_ISL_177987	1
342	USA	2015	wild.ans	H7N1	nan	8272	>EPI_ISL_254730	1
343	USA	2015	wild.ans	H7N2	nan	7868	>EPI_ISL_254795	1
344	USA	2015	wild.ans	H7N3	nan	7878	>EPI_ISL_254835	1
345	USA	2015	wild.ans	H7N3	nan	7887	>EPI_ISL_222166	2
346	USA	2015	wild.ans	H7N3	nan	7909	>EPI_ISL_254773	5
347	USA	2015	wild.ans	H7N3	nan	7913	>EPI_ISL_254776	1
348	USA	2015	wild.ans	H7N3	nan	7938	>EPI_ISL_258504	3
349	USA	2015	wild.ans	H7N3	nan	7948	>EPI_ISL_245529	1
350	USA	2015	wild.ans	H7N3	nan	8003	>EPI_ISL_254783	5
351	USA	2015	wild.ans	H7N3	nan	8011	>EPI_ISL_254731	1
352	USA	2015	wild.ans	H7N3	nan	8022	>EPI_ISL_254749	1
353	USA	2015	wild.ans	H7N3	nan	8040	>EPI_ISL_258515	1
354	USA	2015	wild.ans	H7N3	nan	8051	>EPI_ISL_258505	1
355	USA	2015	wild.ans	H7N3	nan	8055	>EPI_ISL_258514	3
356	USA	2015	wild.ans	H7N3	nan	8069	>EPI_ISL_230075	1
357	USA	2015	wild.ans	H7N3	nan	8108	>EPI_ISL_258507	1
358	USA	2015	wild.ans	H7N3	nan	8145	>EPI_ISL_258513	1
359	USA	2015	wild.ans	H7N3	nan	8158	>EPI_ISL_258520	1
360	USA	2015	wild.ans	H7N3	nan	8357	>EPI_ISL_258538	1
361	USA	2015	wild.ans	H7N3	nan	8393	>EPI_ISL_254791	1
362	USA	2015	wild.ans	H7N4	nan	7235	>EPI_ISL_254784	1
363	USA	2015	wild.ans	H7N4	nan	7478	>EPI_ISL_254794	1
364	USA	2015	wild.ans	H7N7	nan	7333	>EPI_ISL_256345	1
365	USA	2015	wild.ans	H7N7	nan	7357	>EPI_ISL_254792	1
366	USA	2015	wild.ans	H7N7	nan	7448	>EPI_ISL_254767	1
367	USA	2015	wild.ans	H7N7	nan	7494	>EPI_ISL_254787	1
368	USA	2015	wild.ans	H7N7	nan	7705	>EPI_ISL_254793	1
369	USA	2015	wild.ans	H7N7	nan	7801	>EPI_ISL_254845	1
370	USA	2015	wild.ans	H7N8	nan	6974	>EPI_ISL_254694	1
371	USA	2015	wild.ans	H7N8	nan	7369	>EPI_ISL_254732	1
372	USA	2015	wild.ans	H7N9	nan	7484	>EPI_ISL_254785	1
373	USA	2015	wild.ans	H7N9	nan	7643	>EPI_ISL_258508	2
374	USA	2015	wild.other	H7N1	nan	8279	>EPI_ISL_328503	3
375	USA	2015	wild.other	H7N1	nan	8279	>EPI_ISL_328510	3
376	USA	2015	wild.other	H7N1	nan	8279	>EPI_ISL_328502	3
377	USA	2015	wild.other	H7N3	nan	7910	>EPI_ISL_397736	13
378	USA	2015	wild.other	H7N3	nan	7910	>EPI_ISL_254769	13
379	USA	2015	wild.other	H7N3	nan	7910	>EPI_ISL_254771	13
380	USA	2015	wild.other	H7N3	nan	7910	>EPI_ISL_372136	13
381	USA	2015	wild.other	H7N3	nan	7910	>EPI_ISL_372107	13
382	USA	2015	wild.other	H7N3	nan	7910	>EPI_ISL_254772	13
383	USA	2015	wild.other	H7N3	nan	7910	>EPI_ISL_254770	13
384	USA	2015	wild.other	H7N3	nan	7910	>EPI_ISL_372104	13
385	USA	2015	wild.other	H7N3	nan	7910	>EPI_ISL_381850	13
386	USA	2015	wild.other	H7N3	nan	7910	>EPI_ISL_372116	13
387	USA	2015	wild.other	H7N3	nan	7955	>EPI_ISL_397750	2
388	USA	2015	wild.other	H7N3	nan	7955	>EPI_ISL_397726	2
389	USA	2015	wild.other	H7N3	nan	7994	>EPI_ISL_273556	1
390	USA	2016	Dom.gal	H7N8	nan	5738	>EPI_ISL_211727	5
391	USA	2016	Dom.gal	H7N8	nan	5738	>EPI_ISL_294950	5
392	USA	2016	Dom.gal	H7N8	nan	5738	>EPI_ISL_211726	5
393	USA	2016	Dom.gal	H7N8	nan	5738	>EPI_ISL_211728	5
394	USA	2016	Dom.gal	H7N8	nan	5738	>EPI_ISL_294951	5
395	USA	2016	wild.ans	H7N1	nan	7961	>EPI_ISL_397776	1
396	USA	2016	wild.ans	H7N1	nan	8261	>EPI_ISL_254734	1
397	USA	2016	wild.ans	H7N1	nan	8327	>EPI_ISL_397816	1
398	USA	2016	wild.ans	H7N2	nan	7918	>EPI_ISL_254763	1
399	USA	2016	wild.ans	H7N2	nan	7926	>EPI_ISL_381460	1
400	USA	2016	wild.ans	H7N2	nan	8106	>EPI_ISL_381459	1
401	USA	2016	wild.ans	H7N2	nan	8153	>EPI_ISL_254741	1
402	USA	2016	wild.ans	H7N2	nan	8381	>EPI_ISL_293998	1
403	USA	2016	wild.ans	H7N2	nan	8410	>EPI_ISL_254762	1
404	USA	2016	wild.ans	H7N3	nan	7895	>EPI_ISL_254723	1
405	USA	2016	wild.ans	H7N3	nan	7952	>EPI_ISL_254779	3
406	USA	2016	wild.ans	H7N3	nan	7985	>EPI_ISL_294068	2
407	USA	2016	wild.ans	H7N3	nan	7986	>EPI_ISL_4072254	1
408	USA	2016	wild.ans	H7N3	nan	7996	>EPI_ISL_254759	2
409	USA	2016	wild.ans	H7N3	nan	8000	>EPI_ISL_254798	12
410	USA	2016	wild.ans	H7N3	nan	8017	>EPI_ISL_294170	1
411	USA	2016	wild.ans	H7N3	nan	8034	>EPI_ISL_254735	1
412	USA	2016	wild.ans	H7N3	nan	8067	>EPI_ISL_294159	1
413	USA	2016	wild.ans	H7N3	nan	8072	>EPI_ISL_254737	3
414	USA	2016	wild.ans	H7N3	nan	8098	>EPI_ISL_369369	1
415	USA	2016	wild.ans	H7N3	nan	8162	>EPI_ISL_254800	1
416	USA	2016	wild.ans	H7N3	nan	8168	>EPI_ISL_254757	1
417	USA	2016	wild.ans	H7N3	nan	8184	>EPI_ISL_294039	1
418	USA	2016	wild.ans	H7N3	nan	8243	>EPI_ISL_254736	1
419	USA	2016	wild.ans	H7N3	nan	8247	>EPI_ISL_294022	2
420	USA	2016	wild.ans	H7N3	nan	8254	>EPI_ISL_254756	1
421	USA	2016	wild.ans	H7N3	nan	8269	>EPI_ISL_254754	1
422	USA	2016	wild.ans	H7N3	nan	8284	>EPI_ISL_254781	1
423	USA	2016	wild.ans	H7N3	nan	8293	>EPI_ISL_254742	1
424	USA	2016	wild.ans	H7N3	nan	8304	>EPI_ISL_294029	1
425	USA	2016	wild.ans	H7N3	nan	8313	>EPI_ISL_254764	2
426	USA	2016	wild.ans	H7N3	nan	8407	>EPI_ISL_245542	1
427	USA	2016	wild.ans	H7N3	nan	8428	>EPI_ISL_254733	1
428	USA	2016	wild.ans	H7N4	nan	7742	>EPI_ISL_294167	2
429	USA	2016	wild.ans	H7N5	nan	5602	>EPI_ISL_697574	1
430	USA	2016	wild.ans	H7N6	nan	7445	>EPI_ISL_245533	1
431	USA	2016	wild.ans	H7N6	nan	7486	>EPI_ISL_294172	1
432	USA	2016	wild.ans	H7N7	nan	6525	>EPI_ISL_328975	1
433	USA	2016	wild.ans	H7N7	nan	6655	>EPI_ISL_328976	1
434	USA	2016	wild.ans	H7N7	nan	6949	>EPI_ISL_254753	1
435	USA	2016	wild.ans	H7N7	nan	7059	>EPI_ISL_254751	1
436	USA	2016	wild.ans	H7N7	nan	7468	>EPI_ISL_254729	1
437	USA	2016	wild.ans	H7N7	nan	7593	>EPI_ISL_254727	1
438	USA	2016	wild.ans	H7N7	nan	7738	>EPI_ISL_254752	1
439	USA	2016	wild.ans	H7N7	nan	7778	>EPI_ISL_254750	1
440	USA	2016	wild.ans	H7N7	nan	7812	>EPI_ISL_254743	1
441	USA	2016	wild.ans	H7N8	nan	7474	>EPI_ISL_378302	1
442	USA	2016	wild.ans	H7N9	nan	7743	>EPI_ISL_254724	1
443	USA	2016	wild.ans	H7N9	nan	7811	>EPI_ISL_257410	1
444	USA	2017	Dom.ans	H7N9	nan	7100	>EPI_ISL_276778	1
445	USA	2017	Dom.gal	H7N9	nan	193	>EPI_ISL_276777	10
446	USA	2017	Dom.gal	H7N9	nan	193	>EPI_ISL_276774	10
447	USA	2017	Dom.gal	H7N9	nan	193	>EPI_ISL_276776	10
448	USA	2017	Dom.gal	H7N9	nan	193	>EPI_ISL_276769	10
449	USA	2017	Dom.gal	H7N9	nan	193	>EPI_ISL_276771	10
450	USA	2017	Dom.gal	H7N9	nan	193	>EPI_ISL_276765	10
451	USA	2017	Dom.gal	H7N9	nan	193	>EPI_ISL_276768	10
452	USA	2017	Dom.gal	H7N9	nan	193	>EPI_ISL_276767	10
453	USA	2017	Dom.gal	H7N9	nan	193	>EPI_ISL_276770	10
454	USA	2017	Dom.gal	H7N9	nan	193	>EPI_ISL_276775	10
455	USA	2017	Dom.gal	H7N9	nan	7100	>EPI_ISL_276762	5
456	USA	2017	Dom.gal	H7N9	nan	7100	>EPI_ISL_276773	5
457	USA	2017	Dom.gal	H7N9	nan	7100	>EPI_ISL_276764	5
458	USA	2017	Dom.gal	H7N9	nan	7100	>EPI_ISL_276772	5
459	USA	2017	Dom.gal	H7N9	nan	7100	>EPI_ISL_276763	5
460	USA	2017	wild.ans	H7N1	nan	8033	>EPI_ISL_294177	1
461	USA	2017	wild.ans	H7N3	nan	7862	>EPI_ISL_294163	3
462	USA	2017	wild.ans	H7N3	nan	8214	>EPI_ISL_376230	1
463	USA	2017	wild.ans	H7N3	nan	8217	>EPI_ISL_369368	1
464	USA	2017	wild.ans	H7N3	nan	8312	>EPI_ISL_294050	1
465	USA	2017	wild.ans	H7N3	nan	8335	>EPI_ISL_701658	1
466	USA	2017	wild.ans	H7N3	nan	8373	>EPI_ISL_294015	1
467	USA	2017	wild.ans	H7N3	nan	8412	>EPI_ISL_376299	1
468	USA	2017	wild.gal	H7N9	nan	7100	>EPI_ISL_276780	2
469	USA	2017	wild.gal	H7N9	nan	7100	>EPI_ISL_276779	2
470	USA	2018	Dom.gal	H7N1	nan	7865	>EPI_ISL_499190	8
471	USA	2018	Dom.gal	H7N1	nan	7865	>EPI_ISL_499192	8
472	USA	2018	Dom.gal	H7N1	nan	7865	>EPI_ISL_499186	8
473	USA	2018	Dom.gal	H7N1	nan	7865	>EPI_ISL_499189	8
474	USA	2018	Dom.gal	H7N1	nan	7865	>EPI_ISL_499185	8
475	USA	2018	Dom.gal	H7N1	nan	7865	>EPI_ISL_499187	8
476	USA	2018	Dom.gal	H7N1	nan	7865	>EPI_ISL_499191	8
477	USA	2018	Dom.gal	H7N1	nan	7865	>EPI_ISL_499188	8
478	USA	2018	Dom.gal	H7N3	nan	7941	>EPI_ISL_372881	5
479	USA	2018	Dom.gal	H7N3	nan	7941	>EPI_ISL_372880	5
480	USA	2018	Dom.gal	H7N3	nan	7941	>EPI_ISL_379794	5
481	USA	2018	Dom.gal	H7N3	nan	7941	>EPI_ISL_372883	5
482	USA	2018	Dom.gal	H7N3	nan	7941	>EPI_ISL_372882	5
483	USA	2018	wild.ans	H7N1	nan	8262	>EPI_ISL_506169	1
484	USA	2018	wild.ans	H7N1	nan	8359	>EPI_ISL_393474	1
485	USA	2018	wild.ans	H7N1	nan	8406	>EPI_ISL_701640	1
486	USA	2018	wild.ans	H7N3	nan	7967	>EPI_ISL_505969	5
487	USA	2018	wild.ans	H7N3	nan	8002	>EPI_ISL_502382	2
488	USA	2018	wild.ans	H7N3	nan	8172	>EPI_ISL_14767316	2
489	USA	2018	wild.ans	H7N3	nan	8189	>EPI_ISL_702176	1
490	USA	2018	wild.ans	H7N3	nan	8207	>EPI_ISL_14767313	1
491	USA	2018	wild.ans	H7N3	nan	8380	>EPI_ISL_378264	1
492	USA	2018	wild.ans	H7N3	nan	8400	>EPI_ISL_14767312	1
493	USA	2018	wild.ans	H7N3	nan	8413	>EPI_ISL_393438	1
494	USA	2019	wild.other	H7N4	nan	6692	>EPI_ISL_445090	4
495	USA	2019	wild.other	H7N4	nan	6692	>EPI_ISL_445092	4
496	USA	2019	wild.other	H7N4	nan	6692	>EPI_ISL_445093	4
497	USA	2019	wild.other	H7N4	nan	6692	>EPI_ISL_445091	4
498	USA	2020	Dom.gal	H7N3	nan	296	>EPI_ISL_502762	2
499	USA	2020	Dom.gal	H7N3	nan	296	>EPI_ISL_502765	2
500	USA	2020	Dom.gal	H7N3	nan	7872	>EPI_ISL_502737	25
501	USA	2020	Dom.gal	H7N3	nan	7872	>EPI_ISL_502744	25
502	USA	2020	Dom.gal	H7N3	nan	7872	>EPI_ISL_502740	25
503	USA	2020	Dom.gal	H7N3	nan	7872	>EPI_ISL_502746	25
504	USA	2020	Dom.gal	H7N3	nan	7872	>EPI_ISL_502739	25
505	USA	2020	Dom.gal	H7N3	nan	7872	>EPI_ISL_502743	25
506	USA	2020	Dom.gal	H7N3	nan	7872	>EPI_ISL_502747	25
507	USA	2020	Dom.gal	H7N3	nan	7872	>EPI_ISL_502764	25
508	USA	2020	Dom.gal	H7N3	nan	7872	>EPI_ISL_502745	25
509	USA	2020	Dom.gal	H7N3	nan	7872	>EPI_ISL_502760	25
510	USA	2020	Dom.gal	H7N3	nan	12072	>EPI_ISL_502750	2
511	USA	2020	Dom.gal	H7N3	nan	12072	>EPI_ISL_502749	2
512	USA	2020	wild.other	H7N3	nan	7869	>EPI_ISL_4061224	50
513	USA	2020	wild.other	H7N3	nan	7869	>EPI_ISL_4061201	50
514	USA	2020	wild.other	H7N3	nan	7869	>EPI_ISL_4061189	50
515	USA	2020	wild.other	H7N3	nan	7869	>EPI_ISL_4061181	50
516	USA	2020	wild.other	H7N3	nan	7869	>EPI_ISL_4056071	50
517	USA	2020	wild.other	H7N3	nan	7869	>EPI_ISL_4061143	50
518	USA	2020	wild.other	H7N3	nan	7869	>EPI_ISL_4061209	50
519	USA	2020	wild.other	H7N3	nan	7869	>EPI_ISL_4061211	50
520	USA	2020	wild.other	H7N3	nan	7869	>EPI_ISL_4061231	50
521	USA	2020	wild.other	H7N3	nan	7869	>EPI_ISL_4061070	50
522	USA	2020	wild.other	H7N3	nan	7998	>EPI_ISL_4058179	3
523	USA	2020	wild.other	H7N3	nan	7998	>EPI_ISL_4057371	3
524	USA	2020	wild.other	H7N3	nan	7998	>EPI_ISL_4057534	3
525	USA	2020	wild.other	H7N3	nan	8242	>EPI_ISL_4061195	1
526	USA	2020	wild.other	H7N3	nan	8245	>EPI_ISL_4061230	1
527	USA	2020	wild.other	H7N3	nan	8386	>EPI_ISL_4061065	1
528	USA	2020	wild.other	H7N6	nan	7062	>EPI_ISL_4061271	6
529	USA	2020	wild.other	H7N6	nan	7062	>EPI_ISL_4057897	6
530	USA	2020	wild.other	H7N6	nan	7062	>EPI_ISL_4061232	6
531	USA	2020	wild.other	H7N6	nan	7062	>EPI_ISL_4056816	6
532	USA	2020	wild.other	H7N6	nan	7062	>EPI_ISL_4061178	6
533	USA	2020	wild.other	H7N6	nan	7062	>EPI_ISL_4061188	6
534	USA	2020	wild.other	H7N6	nan	7615	>EPI_ISL_4057833	1
535	USA	2020	wild.other	H7N6	nan	7844	>EPI_ISL_4056966	1
536	USA	2020	wild.other	H7N8	nan	7413	>EPI_ISL_4056783	1
537	USA	2020	wild.other	H7N9	nan	7124	>EPI_ISL_4061066	2
538	USA	2020	wild.other	H7N9	nan	7124	>EPI_ISL_4061166	2
539	USA	2020	wild.other	H7N9	nan	7492	>EPI_ISL_4061168	1
540	USA	2021	Dom.ans	H7N3	nan	8118	>EPI_ISL_14835757	1
541	USA	2021	Dom.gal	H7N3	nan	8118	>EPI_ISL_14835760	3
542	USA	2021	Dom.gal	H7N3	nan	8118	>EPI_ISL_14835758	3
543	USA	2021	Dom.gal	H7N3	nan	8118	>EPI_ISL_14835759	3
544	USA	2021	wild.other	H7N3	nan	8295	>EPI_ISL_14777712	1
1	Argentina	2009	wild.ans	H7N9	nan	7139	>EPI_ISL_379919	1
2	Argentina	2011	wild.ans	H7N7	nan	7819	>EPI_ISL_380997	1
3	Asia-Russia	2020	wild.ans	H7N7	nan	6879	>EPI_ISL_1081358	1
4	Australia	1976	Dom.gal	H7N7	nan	4728	>EPI_ISL_69866	1
5	Australia	1985	Dom.gal	H7N7	nan	5153	>EPI_ISL_7544	1
6	Australia	1985	wild.other	H7N7	nan	5153	>EPI_ISL_68979	1
7	Australia	1992	Dom.gal	H7N3	nan	6189	>EPI_ISL_7545	1
8	Australia	1994	Dom.gal	H7N3	nan	6177	>EPI_ISL_68734	1
9	Australia	1997	Dom.gal	H7N4	nan	5517	>EPI_ISL_7167	2
10	Australia	1997	wild.other	H7N4	nan	5517	>EPI_ISL_7168	1
11	Australia	2007	Dom.ans	H7N2	nan	7443	>EPI_ISL_20835	1
12	Australia	2007	Dom.ans	H7N6	nan	6893	>EPI_ISL_73979	1
13	Australia	2013	wild.ans	H7N9	nan	7531	>EPI_ISL_14769176	1
14	Australia	2014	wild.ans	H7N2	nan	8066	>EPI_ISL_14769180	1
15	Australia	2014	wild.ans	H7N3	nan	8186	>EPI_ISL_14769178	1
16	Australia	2015	wild.ans	H7N2	nan	8251	>EPI_ISL_14769182	1
17	Australia	2015	wild.ans	H7N3	nan	8024	>EPI_ISL_14769181	1
18	Australia	2015	wild.ans	H7N3	nan	8166	>EPI_ISL_14768774	1
19	Australia	2016	wild.ans	H7N2	nan	7439	>EPI_ISL_14769892	1
20	Australia	2017	wild.unknown	H7N5	nan	6318	>EPI_ISL_14768196	1
21	Australia	2018	wild.ans	H7N1	nan	8232	>EPI_ISL_14769873	3
22	Australia	2018	wild.ans	H7N7	nan	6739	>EPI_ISL_14768250	1
23	Australia	2018	wild.unknown	H7N6	nan	6732	>EPI_ISL_14769274	1
24	Australia	2018	wild.unknown	H7N7	nan	6875	>EPI_ISL_14769261	1
25	Australia	2019	wild.ans	H7N8	nan	7691	>EPI_ISL_14768265	1
26	Australia	2019	wild.unknown	H7N1	nan	7901	>EPI_ISL_14769697	3
27	Australia	2019	wild.unknown	H7N1	nan	8131	>EPI_ISL_14769740	3
28	Bangladesh	2015	Dom.ans	H7N1	nan	10734	>EPI_ISL_257095	2
29	Bangladesh	2015	Dom.ans	H7N1	nan	11776	>EPI_ISL_257050	1
30	Bangladesh	2015	Dom.ans	H7N9	nan	6970	>EPI_ISL_257048	3
31	Bangladesh	2015	wild.other	H7N5	nan	6114	>EPI_ISL_257087	1
32	Bangladesh	2019	Dom.ans	H7N1	nan	8030	>EPI_ISL_503516	1
33	Bangladesh	2019	Dom.ans	H7N2	nan	8402	>EPI_ISL_4071806	1
34	Bangladesh	2019	Dom.ans	H7N3	nan	7897	>EPI_ISL_503524	1
35	Bangladesh	2019	Dom.ans	H7N3	nan	8325	>EPI_ISL_4071719	1
36	Bangladesh	2019	Dom.ans	H7N7	nan	6610	>EPI_ISL_4071511	1
37	Bangladesh	2021	Dom.ans	H7N7	nan	6412	>EPI_ISL_14886524	1
38	Bolivia	2001	wild.ans	H7N3	nan	8441	>EPI_ISL_10304	1
39	Brazil	1976	Dom.other	H7N7	nan	198	>EPI_ISL_27619	1
40	Cambodia	2015	Dom.gal	H7N7	nan	6697	>EPI_ISL_399751	1
41	Cambodia	2017	Dom.ans	H7N3	nan	8073	>EPI_ISL_399753	4
42	Cambodia	2018	Dom.ans	H7N4	nan	9869	>EPI_ISL_399743	1
43	Cambodia	2019	Dom.ans	H7N6	nan	6358	>EPI_ISL_803115	2
44	Chile	2014	wild.ans	H7N3	nan	8170	>EPI_ISL_224876	2
45	Chile	2014	wild.ans	H7N3	nan	8274	>EPI_ISL_224878	1
46	Chile	2016	wild.ans	H7N3	nan	8240	>EPI_ISL_326964	1
47	Chile	2016	wild.ans	H7N6	nan	7815	>EPI_ISL_327630	1
48	Chile	2017	Dom.gal	H7N6	nan	7084	>EPI_ISL_381789	4
49	Chile	2017	Dom.gal	H7N6	nan	12174	>EPI_ISL_381785	4
50	Chile	2017	wild.ans	H7N6	nan	7093	>EPI_ISL_327631	1
51	Chile	2017	wild.ans	H7N6	nan	7436	>EPI_ISL_379428	2
52	Egypt	2004	wild.ans	H7N1	nan	8322	>EPI_ISL_120185	1
53	Egypt	2004	wild.ans	H7N7	nan	6407	>EPI_ISL_120190	1
54	Egypt	2004	wild.ans	H7N7	nan	6769	>EPI_ISL_120188	1
55	Egypt	2006	wild.ans	H7N1	nan	8289	>EPI_ISL_120195	1
56	Egypt	2006	wild.ans	H7N3	nan	8127	>EPI_ISL_120206	1
57	Egypt	2006	wild.ans	H7N7	nan	6473	>EPI_ISL_120199	1
58	Egypt	2007	wild.ans	H7N3	nan	8287	>EPI_ISL_120202	1
59	Egypt	2007	wild.ans	H7N9	nan	7827	>EPI_ISL_120201	1
60	Egypt	2015	wild.ans	H7N3	nan	8102	>EPI_ISL_387969	1
61	Egypt	2016	wild.ans	H7N3	nan	7949	>EPI_ISL_387973	7
62	Egypt	2016	wild.ans	H7N9	nan	7528	>EPI_ISL_387971	1
63	Georgia	2010	wild.ans	H7N3	nan	8013	>EPI_ISL_189721	1
64	Georgia	2010	wild.ans	H7N7	nan	6839	>EPI_ISL_189718	1
65	Georgia	2012	wild.ans	H7N3	nan	8419	>EPI_ISL_267350	1
66	Guatemala	2008	wild.ans	H7N9	nan	7298	>EPI_ISL_77212	2
67	Guatemala	2012	wild.ans	H7N3	nan	7877	>EPI_ISL_257138	1
68	Japan	1980	wild.ans	H7N7	nan	8543	>EPI_ISL_238016	1
69	Japan	2003	Dom.ans	H7N1	nan	8267	>EPI_ISL_370662	1
70	Japan	2004	Dom.ans	H7N7	nan	6641	>EPI_ISL_368627	2
71	Japan	2004	Dom.ans	H7N7	nan	6753	>EPI_ISL_310	1
72	Japan	2005	Dom.ans	H7N1	nan	7657	>EPI_ISL_238024	1
73	Japan	2007	Dom.ans	H7N7	nan	6684	>EPI_ISL_370664	1
74	Japan	2007	Dom.ans	H7N7	nan	6890	>EPI_ISL_288010	1
75	Japan	2009	Dom.gal	H7N6	nan	12104	>EPI_ISL_75885	4
76	Japan	2009	Dom.gal	H7N6	nan	12109	>EPI_ISL_75883	1
77	Japan	2009	Dom.gal	H7N6	nan	12372	>EPI_ISL_75886	1
78	Japan	2012	Dom.ans	H7N3	nan	7943	>EPI_ISL_238022	1
79	Japan	2012	Dom.ans	H7N6	nan	7770	>EPI_ISL_301005	1
80	Japan	2013	Dom.ans	H7N1	nan	8219	>EPI_ISL_238026	1
81	Japan	2013	Dom.ans	H7N2	nan	7930	>EPI_ISL_293515	1
82	Japan	2014	Dom.ans	H7N2	nan	8319	>EPI_ISL_237149	1
83	Japan	2014	Dom.ans	H7N7	nan	6503	>EPI_ISL_237175	1
84	Japan	2014	Dom.ans	H7N7	nan	6591	>EPI_ISL_237152	1
85	Japan	2015	Dom.ans	H7N7	nan	6722	>EPI_ISL_237178	1
86	Japan	2016	Dom.ans	H7N7	nan	6434	>EPI_ISL_257413	2
87	Japan	2016	Dom.ans	H7N7	nan	6606	>EPI_ISL_257415	1
88	Japan	2016	Dom.ans	H7N7	nan	8614	>EPI_ISL_240614	2
89	Japan	2018	Dom.ans	H7N3	nan	5636	>EPI_ISL_322178	2
90	Japan	2019	wild.ans	H7N7	nan	6719	>EPI_ISL_503006	1
91	Korea	2001	swine	H7N2	nan	7974	>EPI_ISL_85566	1
92	Korea	2007	Dom.ans	H7N3	nan	8686	>EPI_ISL_70556	1
93	Korea	2010	wild.ans	H7N9	nan	8447	>EPI_ISL_156969	2
94	Korea	2012	wild.ans	H7N1	nan	10699	>EPI_ISL_309230	1
95	Korea	2013	wild.ans	H7N7	nan	12058	>EPI_ISL_309235	1
96	Korea	2017	wild.ans	H7N1	nan	8601	>EPI_ISL_309208	1
97	Korea	2017	wild.ans	H7N2	nan	8570	>EPI_ISL_309229	1
98	Korea	2017	wild.ans	H7N6	nan	8630	>EPI_ISL_309224	1
99	Korea	2017	wild.ans	H7N7	nan	5781	>EPI_ISL_309219	2
100	Korea	2019	wild.ans	H7N7	nan	6719	>EPI_ISL_4071213	1
101	Korea	2019	wild.ans	H7N7	nan	6784	>EPI_ISL_4071215	1
102	Korea	2019	wild.ans	H7N7	nan	6894	>EPI_ISL_4071304	1
103	Korea	2020	wild.ans	H7N8	nan	7023	>EPI_ISL_3663324	1
104	Korea	2020	wild.ans	H7N9	nan	7802	>EPI_ISL_3663323	1
105	Korea	2021	wild.ans	H7N3	nan	7968	>EPI_ISL_14835565	1
106	Korea	2021	wild.ans	H7N3	nan	8025	>EPI_ISL_3663327	2
107	Korea	2021	wild.ans	H7N7	nan	6483	>EPI_ISL_6781398	1
108	Korea	2021	wild.ans	H7N9	nan	7181	>EPI_ISL_6781375	1
109	Mexico	2006	wild.ans	H7N3	nan	8211	>EPI_ISL_138239	1
110	Mexico	2012	Human	H7N3	nan	412	>EPI_ISL_128317	1
111	Mexico	2015	Dom.gal	H7N3	nan	385	>EPI_ISL_379242	2
112	Mexico	2016	Dom.gal	H7N3	nan	419	>EPI_ISL_226054	6
113	Mexico	2016	Dom.gal	H7N3	nan	424	>EPI_ISL_225575	1
114	Mexico	2016	Dom.gal	H7N3	nan	444	>EPI_ISL_225573	7
115	Mexico	2017	Dom.gal	H7N3	nan	401	>EPI_ISL_370417	1
116	Mexico	2017	Dom.gal	H7N3	nan	525	>EPI_ISL_370420	1
117	Mexico	2017	Dom.gal	H7N3	nan	1480	>EPI_ISL_370419	1
118	Mongolia	2001	Dom.ans	H7N1	nan	7692	>EPI_ISL_377	1
119	Mongolia	2002	Dom.ans	H7N1	nan	7058	>EPI_ISL_26430	1
120	Mongolia	2017	Dom.ans	H7N3	nan	7861	>EPI_ISL_327474	4
121	Mongolia	2019	Dom.ans	H7N7	nan	6512	>EPI_ISL_503349	2
122	Mongolia	2019	Dom.ans	H7N7	nan	6534	>EPI_ISL_6795223	1
123	Pakistan	1995	Dom.gal	H7N3	nan	10594	>EPI_ISL_31509	1
124	Pakistan	2001	Dom.gal	H7N3	nan	10696	>EPI_ISL_31504	2
125	Pakistan	2003	Dom.gal	H7N3	nan	10594	>EPI_ISL_76065	4
126	Pakistan	2004	Dom.gal	H7N3	nan	6589	>EPI_ISL_76067	2
127	Pakistan	2004	Dom.gal	H7N3	nan	10594	>EPI_ISL_76068	2
128	SouthAfrica	2012	wild.ans	H7N8	nan	7557	>EPI_ISL_200921	1
129	SouthAfrica	2012	wild.other	H7N1	nan	7970	>EPI_ISL_200922	2
130	SouthAfrica	2012	wild.other	H7N1	nan	8361	>EPI_ISL_200932	1
131	SouthAfrica	2012	wild.other	H7N1	nan	8372	>EPI_ISL_200931	1
132	SouthAfrica	2013	wild.other	H7N7	nan	6526	>EPI_ISL_200924	1
133	Thailand	2010	Dom.ans	H7N6	nan	12318	>EPI_ISL_124280	1
134	Thailand	2011	Dom.ans	H7N4	nan	12603	>EPI_ISL_148370	1
135	VietNam	2018	Dom.ans	H7N7	nan	6429	>EPI_ISL_371849	2
