# Supplementary material for: Using homologous network to identify reassortment risk in H5Nx avian influenza viruses
Source: PLoS Comput Biol. 2025 Jul 22;21(7):e1013301. doi: 10.1371/journal.pcbi.1013301 (PMC12282916; doi:10.1371/journal.pcbi.1013301)
Supplement: S1 File — This ZIP archive includes the dataset and code used to reproduce the results of this study. (ZIP) [file pcbi.1013301.s012.zip › S1_File/step1data&MLtree(S1_Fig&S1_Table)/step2_downsample(S1_Fig&S1_Table)/ID_subsample_H3Nx.csv]

Unnamed: 0	country	year	Host	subtype	Clade	cluster	ID	num.id	Region
1	Albania	2016	Human	H3N2	3C.2a1	69	>EPI_ISL_244874	6	H3_Europe
2	Albania	2016	Human	H3N2	3C.2a3	69	>EPI_ISL_244873	1	H3_Europe
3	Albania	2019	Human	H3N2	3C.2a1b.2	124	>EPI_ISL_380071	1	H3_Europe
4	Albania	2019	Human	H3N2	3C.3a1	336	>EPI_ISL_380072	3	H3_Europe
5	Albania	2021	Human	H3N2	3C.2a1b.2a.2a.1	80	>EPI_ISL_12942247	4	H3_Europe
6	Albania	2021	Human	H3N2	3C.2a1b.2a.2a.2	136	>EPI_ISL_12219335	8	H3_Europe
7	Albania	2021	Human	H3N2	3C.2a1b.2a.2a.3	136	>EPI_ISL_12219333	1	H3_Europe
8	Armenia	2021	Human	H3N2	3C.2a1b.2a.2a.2	80	>EPI_ISL_12240104	1	H3_Europe
9	Armenia	2022	Human	H3N2	3C.2a1b.1b	2200	>EPI_ISL_9842647	1	H3_Europe
10	Austria	1992	Dom.other	H3N8		2569	>EPI_ISL_19675	1	H3_Europe
11	Austria	2005	swine	H3N1	3C.3a1	10328	>EPI_ISL_505115	1	H3_Europe
12	Austria	2005	swine	H3N2	3C.3a	2371	>EPI_ISL_504376	1	H3_Europe
13	Austria	2007	swine	H3N2	3C.3a1	3813	>EPI_ISL_504428	1	H3_Europe
14	Austria	2022	Human	H3N2	3C.2a1b.2a.2a.1	80	>EPI_ISL_13326481	8	H3_Europe
15	Austria	2022	Human	H3N2	3C.2a1b.2a.2a.1	136	>EPI_ISL_13326478	1	H3_Europe
16	Austria	2022	Human	H3N2	3C.2a1b.2a.2b	545	>EPI_ISL_13326480	2	H3_Europe
17	Belgium	2000	swine	H3N2		3118	>EPI_ISL_195182	1	H3_Europe
18	Belgium	2005	swine	H3N2	3C.3a1	10063	>EPI_ISL_504369	1	H3_Europe
19	Belgium	2006	swine	H3N2	3C.3a	8609	>EPI_ISL_30589	1	H3_Europe
20	Belgium	2007	swine	H3N2		10128	>EPI_ISL_129520	1	H3_Europe
21	Belgium	2007	wild.ans	H3N8		909	>EPI_ISL_26267	1	H3_Europe
22	Belgium	2008	swine	H3N2		10280	>EPI_ISL_504466	1	H3_Europe
23	Belgium	2010	swine	H3N2		2289	>EPI_ISL_195191	1	H3_Europe
24	Belgium	2010	swine	H3N2		3936	>EPI_ISL_195190	1	H3_Europe
25	Belgium	2011	swine	H3N2		2654	>EPI_ISL_195193	1	H3_Europe
26	Belgium	2011	swine	H3N2		9945	>EPI_ISL_195189	1	H3_Europe
27	Belgium	2012	swine	H3N2		4233	>EPI_ISL_195211	1	H3_Europe
28	Belgium	2013	swine	H3N2		2671	>EPI_ISL_195217	1	H3_Europe
29	Belgium	2017	Human	H3N2	3C.2a2	69	>EPI_ISL_308148	2	H3_Europe
30	Belgium	2017	wild.ans	H3N8		1541	>EPI_ISL_502599	1	H3_Europe
31	Belgium	2018	Human	H3N2	3C.2a1b.1	88	>EPI_ISL_320439	8	H3_Europe
32	Belgium	2018	Human	H3N2	3C.2a1b.1	124	>EPI_ISL_357157	2	H3_Europe
33	Belgium	2018	Human	H3N2	3C.2a1b.1	10425	>EPI_ISL_354518	1	H3_Europe
34	Belgium	2018	Human	H3N2	3C.2a1b.2	124	>EPI_ISL_357156	1	H3_Europe
35	Belgium	2018	Human	H3N2	3C.2a2	69	>EPI_ISL_320440	13	H3_Europe
36	Belgium	2018	Human	H3N2	3C.2a2	1360	>EPI_ISL_354519	1	H3_Europe
37	Belgium	2019	Dom.gal	H3N1	3C.3a	11899	>EPI_ISL_516830	3	H3_Europe
38	Belgium	2019	Dom.gal	H3N1	3C.3a	11899	>EPI_ISL_393487	3	H3_Europe
39	Belgium	2019	Dom.gal	H3N1	3C.3a	11899	>EPI_ISL_368621	3	H3_Europe
40	Belgium	2019	Human	H3N2	3C.2a1b.1	88	>EPI_ISL_357181	30	H3_Europe
41	Belgium	2019	Human	H3N2	3C.2a1b.1	124	>EPI_ISL_357145	2	H3_Europe
42	Belgium	2019	Human	H3N2	3C.2a1b.1a	124	>EPI_ISL_2460152	1	H3_Europe
43	Belgium	2019	Human	H3N2	3C.2a1b.2	124	>EPI_ISL_354089	45	H3_Europe
44	Belgium	2019	Human	H3N2	3C.2a1b.2	2036	>EPI_ISL_357146	1	H3_Europe
45	Belgium	2019	Human	H3N2	3C.2a1b.2	2097	>EPI_ISL_366928	1	H3_Europe
46	Belgium	2019	Human	H3N2	3C.2a1b.2b	124	>EPI_ISL_398125	4	H3_Europe
47	Belgium	2019	Human	H3N2	3C.2a2	1360	>EPI_ISL_357125	7	H3_Europe
48	Belgium	2019	Human	H3N2	3C.3a	336	>EPI_ISL_354087	2	H3_Europe
49	Belgium	2019	Human	H3N2	3C.3a1	75	>EPI_ISL_2462060	1	H3_Europe
50	Belgium	2019	Human	H3N2	3C.3a1	336	>EPI_ISL_391202	13	H3_Europe
51	Belgium	2020	Human	H3N2	3C.2a1b.1	124	>EPI_ISL_2484034	1	H3_Europe
52	Belgium	2020	Human	H3N2	3C.2a1b.1a	124	>EPI_ISL_2484030	3	H3_Europe
53	Belgium	2020	Human	H3N2	3C.2a1b.1b	124	>EPI_ISL_2462334	3	H3_Europe
54	Belgium	2020	Human	H3N2	3C.2a1b.2b	2036	>EPI_ISL_2462370	2	H3_Europe
55	Belgium	2020	Human	H3N2	3C.3a1	75	>EPI_ISL_2462402	11	H3_Europe
56	Belgium	2020	wild.ans	H3N8		1568	>EPI_ISL_7591585	1	H3_Europe
57	Belgium	2021	Human	H3N2	3C.2a1b.1a	124	>EPI_ISL_12240114	1	H3_Europe
58	Belgium	2021	Human	H3N2	3C.2a1b.2a.2a.1	80	>EPI_ISL_12240111	1	H3_Europe
59	Belgium	2021	Human	H3N2	3C.2a1b.2a.2a.3	136	>EPI_ISL_12240107	2	H3_Europe
60	Belgium	2021	wild.ans	H3N8		923	>EPI_ISL_14392759	1	H3_Europe
61	Belgium	2021	wild.ans	H3N8		1133	>EPI_ISL_14390393	1	H3_Europe
62	Belgium	2022	Human	H3N2	3C.2a1b.2a.2a.1	80	>EPI_ISL_9842651	1	H3_Europe
63	Belgium	2022	Human	H3N2	3C.2a1b.2a.2a.3	80	>EPI_ISL_12240112	2	H3_Europe
64	BosniaHerzegovina	2012	Human	H3N2	3C.2	144	>EPI_ISL_235362	1	H3_Europe
65	BosniaHerzegovina	2021	Human	H3N2	3C.2a1b.2a.2a.1	80	>EPI_ISL_12219614	1	H3_Europe
66	BosniaHerzegovina	2022	Human	H3N2	3C.2a1b.2a.2a.1	80	>EPI_ISL_12219610	2	H3_Europe
67	Bulgaria	2016	Human	H3N2	3C.2a	69	>EPI_ISL_244868	2	H3_Europe
68	Bulgaria	2016	Human	H3N2	3C.2a1	69	>EPI_ISL_244857	5	H3_Europe
69	Bulgaria	2018	Human	H3N2	3C.2a1b.2	80	>EPI_ISL_338635	3	H3_Europe
70	Bulgaria	2018	Human	H3N2	3C.2a2	1360	>EPI_ISL_346115	3	H3_Europe
71	Bulgaria	2019	Human	H3N2	3C.3a1	75	>EPI_ISL_491799	1	H3_Europe
72	Bulgaria	2020	Human	H3N2	3C.3a1	75	>EPI_ISL_409368	3	H3_Europe
73	Croatia	2021	Human	H3N2	3C.2a1b.2a.2	136	>EPI_ISL_12219329	2	H3_Europe
74	Croatia	2021	Human	H3N2	3C.2a1b.2a.2a.1	80	>EPI_ISL_12219323	1	H3_Europe
75	Croatia	2021	Human	H3N2	3C.2a1b.2a.2a.3	80	>EPI_ISL_6915293	3	H3_Europe
76	Croatia	2021	Human	H3N2	3C.2a1b.2a.2a.3	136	>EPI_ISL_12219327	1	H3_Europe
77	Czech	2007	wild.ans	H3N8		1188	>EPI_ISL_63529	1	H3_Europe
78	Czech	2010	wild.ans	H3N8		457	>EPI_ISL_89980	1	H3_Europe
79	Czech	2011	wild.ans	H3N8		911	>EPI_ISL_116136	1	H3_Europe
80	Czech	2012	Human	H3N2	3C.2	69	>EPI_ISL_129901	3	H3_Europe
81	Czech	2012	Human	H3N2	3C.2	144	>EPI_ISL_129905	6	H3_Europe
82	Czech	2012	Human	H3N2	3C.2	1383	>EPI_ISL_129897	2	H3_Europe
83	Denmark	2000	Human	H3N2	3C.2	2065	>EPI_ISL_15597	2	H3_Europe
84	Denmark	2002	Human	H3N2	3C.2	77	>EPI_ISL_15596	1	H3_Europe
85	Denmark	2003	Human	H3N2	3C.2	77	>EPI_ISL_3764	1	H3_Europe
86	Denmark	2003	Human	H3N2	3C.2	1406	>EPI_ISL_15595	1	H3_Europe
87	Denmark	2004	Human	H3N2	3C.3a	475	>EPI_ISL_15600	1	H3_Europe
88	Denmark	2005	Human	H3N2	3C.3a	475	>EPI_ISL_15592	3	H3_Europe
89	Denmark	2006	Human	H3N2	3C.3a	2010	>EPI_ISL_15589	2	H3_Europe
90	Denmark	2014	swine	H3N2	3C.3a	7600	>EPI_ISL_247092	1	H3_Europe
91	Denmark	2015	swine	H3N2	3C.3a	6968	>EPI_ISL_4081576	2	H3_Europe
92	Denmark	2015	swine	H3N2	3C.3a	6968	>EPI_ISL_247093	2	H3_Europe
93	Denmark	2017	Human	H3N2	3C.2a1	69	>EPI_ISL_293078	1	H3_Europe
94	Denmark	2017	Human	H3N2	3C.2a1b.1	69	>EPI_ISL_297489	1	H3_Europe
95	Denmark	2017	Human	H3N2	3C.2a1b.1	88	>EPI_ISL_297488	2	H3_Europe
96	Denmark	2017	Human	H3N2	3C.2a2	69	>EPI_ISL_297479	16	H3_Europe
97	Denmark	2017	Human	H3N2	3C.2a3	69	>EPI_ISL_293075	3	H3_Europe
98	Denmark	2018	Human	H3N2	3C.2a1	69	>EPI_ISL_297472	1	H3_Europe
99	Denmark	2018	Human	H3N2	3C.2a1	88	>EPI_ISL_302091	1	H3_Europe
100	Denmark	2018	Human	H3N2	3C.2a1b.1	69	>EPI_ISL_297473	1	H3_Europe
101	Denmark	2018	Human	H3N2	3C.2a2	69	>EPI_ISL_302089	5	H3_Europe
102	Denmark	2019	Human	H3N2	3C.2a1b.1	88	>EPI_ISL_354066	4	H3_Europe
103	Denmark	2019	Human	H3N2	3C.2a1b.1	124	>EPI_ISL_354072	1	H3_Europe
104	Denmark	2019	Human	H3N2	3C.2a1b.2	124	>EPI_ISL_354076	6	H3_Europe
105	Denmark	2019	Human	H3N2	3C.2a1b.2b	124	>EPI_ISL_354069	1	H3_Europe
106	Denmark	2020	Human	H3N2	3C.2a1b.1a	124	>EPI_ISL_407934	1	H3_Europe
107	Denmark	2020	Human	H3N2	3C.2a1b.1b	124	>EPI_ISL_407955	2	H3_Europe
108	Denmark	2020	Human	H3N2	3C.2a1b.2	2036	>EPI_ISL_407952	2	H3_Europe
109	Denmark	2020	Human	H3N2	3C.2a1b.2b	2036	>EPI_ISL_407933	5	H3_Europe
110	Denmark	2020	Human	H3N2	3C.3a1	75	>EPI_ISL_407949	20	H3_Europe
111	Denmark	2021	Human	H3N2	3C.2a1b.1a	124	>EPI_ISL_9304976	1	H3_Europe
112	Denmark	2021	Human	H3N2	3C.2a1b.2a.2	136	>EPI_ISL_8576476	1	H3_Europe
113	Denmark	2021	Human	H3N2	3C.2a1b.2a.2a.1	80	>EPI_ISL_9009480	18	H3_Europe
114	Denmark	2021	Human	H3N2	3C.2a1b.2a.2a.3	136	>EPI_ISL_8770012	8	H3_Europe
115	Denmark	2021	Human	H3N2	3C.2a1b.2a.2a.3a	136	>EPI_ISL_9009478	1	H3_Europe
116	Denmark	2021	Human	H3N2	3C.2a1b.2a.2c	136	>EPI_ISL_9988839	3	H3_Europe
117	Denmark	2022	Human	H3N2	3C.2a1b.1a	124	>EPI_ISL_13803394	1	H3_Europe
118	Denmark	2022	Human	H3N2	3C.2a1b.2a.2	136	>EPI_ISL_9988855	1	H3_Europe
119	Denmark	2022	Human	H3N2	3C.2a1b.2a.2a	80	>EPI_ISL_13200028	2	H3_Europe
120	Denmark	2022	Human	H3N2	3C.2a1b.2a.2a	136	>EPI_ISL_12343197	1	H3_Europe
121	Denmark	2022	Human	H3N2	3C.2a1b.2a.2a.1	80	>EPI_ISL_12323512	109	H3_Europe
122	Denmark	2022	Human	H3N2	3C.2a1b.2a.2a.1	136	>EPI_ISL_14459045	12	H3_Europe
123	Denmark	2022	Human	H3N2	3C.2a1b.2a.2a.2	136	>EPI_ISL_10803213	1	H3_Europe
124	Denmark	2022	Human	H3N2	3C.2a1b.2a.2a.3	80	>EPI_ISL_9988851	3	H3_Europe
125	Denmark	2022	Human	H3N2	3C.2a1b.2a.2b	545	>EPI_ISL_13390140	3	H3_Europe
126	Estonia	2021	Human	H3N2	3C.2a1b.2a.2a.2	80	>EPI_ISL_9842656	2	H3_Europe
127	Estonia	2022	Human	H3N2	3C.2a1b.2a.2a.1	80	>EPI_ISL_12240120	2	H3_Europe
128	Estonia	2022	Human	H3N2	3C.2a1b.2a.2a.2	136	>EPI_ISL_12240118	2	H3_Europe
129	Finland	1995	Human	H3N2	3C.3a	2053	>EPI_ISL_115460	2	H3_Europe
130	Finland	1995	Human	H3N2	3C.3a	2252	>EPI_ISL_115461	1	H3_Europe
131	Finland	2003	Human	H3N2	3C.2	77	>EPI_ISL_115625	1	H3_Europe
132	Finland	2013	Human	H3N2	3C.2	69	>EPI_ISL_151124	2	H3_Europe
133	Finland	2013	Human	H3N2	3C.2	3651	>EPI_ISL_151109	1	H3_Europe
134	Finland	2013	Human	H3N2	3C.2	9046	>EPI_ISL_151106	1	H3_Europe
135	Finland	2013	Human	H3N2	3C.2	9146	>EPI_ISL_151103	1	H3_Europe
136	Finland	2013	Human	H3N2	3C.2	9422	>EPI_ISL_151100	1	H3_Europe
137	Finland	2013	Human	H3N2	3C.2	9437	>EPI_ISL_151115	1	H3_Europe
138	Finland	2013	Human	H3N2	3C.3a	3926	>EPI_ISL_151127	1	H3_Europe
139	Finland	2013	Human	H3N2		3651	>EPI_ISL_151121	1	H3_Europe
140	Finland	2013	Human	H3N2		9292	>EPI_ISL_151118	1	H3_Europe
141	Finland	2018	Human	H3N2	3C.2a1	124	>EPI_ISL_322427	1	H3_Europe
142	Finland	2020	Human	H3N2	3C.2a1b.2a.1	136	>EPI_ISL_732327	3	H3_Europe
143	France	1967	Dom.other	H3N8		2775	>EPI_ISL_22612	1	H3_Europe
144	France	1979	Dom.other	H3N8		2775	>EPI_ISL_19682	1	H3_Europe
145	France	1981	Human	H3N2	3C.3a	60	>EPI_ISL_114199	1	H3_Europe
146	France	1991	Human	H3N2	3C.3a	2018	>EPI_ISL_114505	20	H3_Europe
147	France	1991	Human	H3N2		2042	>EPI_ISL_114761	1	H3_Europe
148	France	1992	Human	H3N2	3C.3a	2042	>EPI_ISL_114812	1	H3_Europe
149	France	1992	Human	H3N2		2042	>EPI_ISL_114814	1	H3_Europe
150	France	1993	Human	H3N2	3C.2	2042	>EPI_ISL_115358	1	H3_Europe
151	France	1993	Human	H3N2	3C.3a	2053	>EPI_ISL_115112	3	H3_Europe
152	France	1995	Human	H3N2	3C.3a	1000	>EPI_ISL_115511	1	H3_Europe
153	France	1996	Human	H3N2	3C.3a	1000	>EPI_ISL_115566	1	H3_Europe
154	France	2012	swine	H3N2	3C.2a1b.1	1264	>EPI_ISL_195213	1	H3_Europe
155	France	2014	wild.other	H3N2		2488	>EPI_ISL_387372	2	H3_Europe
156	France	2014	wild.other	H3N2		2488	>EPI_ISL_387370	2	H3_Europe
157	France	2015	Human	H3N2	3C.3a	1990	>EPI_ISL_223858	1	H3_Europe
158	France	2015	swine	H3N2	3C.3a1	9115	>EPI_ISL_372304	1	H3_Europe
159	France	2016	Dom.ans	H3N2		4186	>EPI_ISL_327777	1	H3_Europe
160	France	2016	Human	H3N2	3C.2	69	>EPI_ISL_241839	8	H3_Europe
161	France	2016	Human	H3N2	3C.2a	69	>EPI_ISL_252517	108	H3_Europe
162	France	2016	Human	H3N2	3C.2a1	69	>EPI_ISL_331737	41	H3_Europe
163	France	2016	Human	H3N2	3C.2a1	10606	>EPI_ISL_241829	1	H3_Europe
164	France	2016	Human	H3N2	3C.2a2	69	>EPI_ISL_331718	6	H3_Europe
165	France	2016	Human	H3N2	3C.2a3	69	>EPI_ISL_331772	33	H3_Europe
166	France	2016	Human	H3N2	3C.3a	2013	>EPI_ISL_331763	1	H3_Europe
167	France	2016	wild.other	H3N2		7687	>EPI_ISL_387373	1	H3_Europe
168	France	2017	Human	H3N2	3C.2	69	>EPI_ISL_256538	1	H3_Europe
169	France	2017	Human	H3N2	3C.2	2057	>EPI_ISL_331684	1	H3_Europe
170	France	2017	Human	H3N2	3C.2a	69	>EPI_ISL_249337	61	H3_Europe
171	France	2017	Human	H3N2	3C.2a1	69	>EPI_ISL_331693	47	H3_Europe
172	France	2017	Human	H3N2	3C.2a1b.1	69	>EPI_ISL_282147	5	H3_Europe
173	France	2017	Human	H3N2	3C.2a1b.1	88	>EPI_ISL_293062	3	H3_Europe
174	France	2017	Human	H3N2	3C.2a2	69	>EPI_ISL_290108	26	H3_Europe
175	France	2017	Human	H3N2	3C.2a3	69	>EPI_ISL_245303	34	H3_Europe
176	France	2018	Human	H3N2	3C.2a1	2079	>EPI_ISL_310233	2	H3_Europe
177	France	2018	Human	H3N2	3C.2a1b.1	69	>EPI_ISL_305451	6	H3_Europe
178	France	2018	Human	H3N2	3C.2a1b.1	88	>EPI_ISL_309437	14	H3_Europe
179	France	2018	Human	H3N2	3C.2a1b.1	124	>EPI_ISL_335979	1	H3_Europe
180	France	2018	Human	H3N2	3C.2a1b.1	4172	>EPI_ISL_335978	1	H3_Europe
181	France	2018	Human	H3N2	3C.2a1b.2	124	>EPI_ISL_337001	7	H3_Europe
182	France	2018	Human	H3N2	3C.2a2	69	>EPI_ISL_302491	25	H3_Europe
183	France	2018	Human	H3N2	3C.2a2	151	>EPI_ISL_332713	3	H3_Europe
184	France	2018	Human	H3N2	3C.2a2	1360	>EPI_ISL_333384	5	H3_Europe
185	France	2018	Human	H3N2	3C.2a3	69	>EPI_ISL_302488	3	H3_Europe
186	France	2018	Human	H3N2	3C.2a3	182	>EPI_ISL_335972	3	H3_Europe
187	France	2018	Human	H3N2	3C.2a3	4240	>EPI_ISL_345731	1	H3_Europe
188	France	2018	Human	H3N2	3C.3a	336	>EPI_ISL_314854	2	H3_Europe
189	France	2018	Human	H3N2	3C.3a1	336	>EPI_ISL_335336	14	H3_Europe
190	France	2019	Human	H3N2	3C.2a1b.1	88	>EPI_ISL_342960	57	H3_Europe
191	France	2019	Human	H3N2	3C.2a1b.1	124	>EPI_ISL_400355	19	H3_Europe
192	France	2019	Human	H3N2	3C.2a1b.1a	124	>EPI_ISL_467776	3	H3_Europe
193	France	2019	Human	H3N2	3C.2a1b.1b	88	>EPI_ISL_337015	2	H3_Europe
194	France	2019	Human	H3N2	3C.2a1b.1b	124	>EPI_ISL_346506	3	H3_Europe
195	France	2019	Human	H3N2	3C.2a1b.2	124	>EPI_ISL_338401	45	H3_Europe
196	France	2019	Human	H3N2	3C.2a1b.2	2036	>EPI_ISL_342954	1	H3_Europe
197	France	2019	Human	H3N2	3C.2a1b.2b	124	>EPI_ISL_351973	8	H3_Europe
198	France	2019	Human	H3N2	3C.2a1b.2b	2036	>EPI_ISL_400335	5	H3_Europe
199	France	2019	Human	H3N2	3C.2a2	1360	>EPI_ISL_342945	7	H3_Europe
200	France	2019	Human	H3N2	3C.2a3	182	>EPI_ISL_353950	4	H3_Europe
201	France	2019	Human	H3N2	3C.3a	336	>EPI_ISL_346499	2	H3_Europe
202	France	2019	Human	H3N2	3C.3a1	75	>EPI_ISL_353942	13	H3_Europe
203	France	2019	Human	H3N2	3C.3a1	336	>EPI_ISL_348377	109	H3_Europe
204	France	2020	Human	H3N2	3C.2a1b.1	124	>EPI_ISL_411993	1	H3_Europe
205	France	2020	Human	H3N2	3C.2a1b.1a	124	>EPI_ISL_412009	4	H3_Europe
206	France	2020	Human	H3N2	3C.2a1b.1b	124	>EPI_ISL_411990	1	H3_Europe
207	France	2020	Human	H3N2	3C.2a1b.1b	2218	>EPI_ISL_408461	1	H3_Europe
208	France	2020	Human	H3N2	3C.2a1b.2a	136	>EPI_ISL_408458	1	H3_Europe
209	France	2020	Human	H3N2	3C.2a1b.2b	2036	>EPI_ISL_515499	4	H3_Europe
210	France	2020	Human	H3N2	3C.3a1	75	>EPI_ISL_412016	10	H3_Europe
211	France	2021	Human	H3N2	3C.2a1b.1a	124	>EPI_ISL_11323844	2	H3_Europe
212	France	2021	Human	H3N2	3C.2a1b.1b	10458	>EPI_ISL_11323857	1	H3_Europe
213	France	2021	Human	H3N2	3C.2a1b.2a.2a.1	80	>EPI_ISL_11324772	10	H3_Europe
214	France	2021	Human	H3N2	3C.2a1b.2a.2a.2	136	>EPI_ISL_9483635	1	H3_Europe
215	France	2021	Human	H3N2	3C.2a1b.2a.2a.3	80	>EPI_ISL_9401961	9	H3_Europe
216	France	2021	Human	H3N2	3C.2a1b.2a.2a.3	136	>EPI_ISL_9483027	5	H3_Europe
217	France	2021	Human	H3N2	3C.2a1b.2a.2a.3a	136	>EPI_ISL_11814591	1	H3_Europe
218	France	2021	Human	H3N2	3C.2a1b.2a.2a.3b	136	>EPI_ISL_9483656	2	H3_Europe
219	France	2021	Human	H3N2	3C.2a1b.2a.2a.3b	8661	>EPI_ISL_11814507	1	H3_Europe
220	France	2021	Human	H3N2		124	>EPI_ISL_9482333	1	H3_Europe
221	France	2021	Human	H3N2		3430	>EPI_ISL_9482807	1	H3_Europe
222	France	2021	Human	H3N2		8607	>EPI_ISL_9482304	1	H3_Europe
223	France	2022	Human	H3N2	3C.2a1b.1a	124	>EPI_ISL_11814594	5	H3_Europe
224	France	2022	Human	H3N2	3C.2a1b.1b	2200	>EPI_ISL_11323856	1	H3_Europe
225	France	2022	Human	H3N2	3C.2a1b.2a.2a	80	>EPI_ISL_11814503	1	H3_Europe
226	France	2022	Human	H3N2	3C.2a1b.2a.2a	136	>EPI_ISL_14542029	1	H3_Europe
227	France	2022	Human	H3N2	3C.2a1b.2a.2a	2455	>EPI_ISL_15690794	1	H3_Europe
228	France	2022	Human	H3N2	3C.2a1b.2a.2a.1	80	>EPI_ISL_11323854	46	H3_Europe
229	France	2022	Human	H3N2	3C.2a1b.2a.2a.1	136	>EPI_ISL_14542020	9	H3_Europe
230	France	2022	Human	H3N2	3C.2a1b.2a.2a.1	11336	>EPI_ISL_12809096	1	H3_Europe
231	France	2022	Human	H3N2	3C.2a1b.2a.2a.1b	80	>EPI_ISL_15689344	1	H3_Europe
232	France	2022	Human	H3N2	3C.2a1b.2a.2a.1b	545	>EPI_ISL_15689349	1	H3_Europe
233	France	2022	Human	H3N2	3C.2a1b.2a.2a.3	80	>EPI_ISL_9483695	1	H3_Europe
234	France	2022	Human	H3N2	3C.2a1b.2a.2a.3	136	>EPI_ISL_11814593	1	H3_Europe
235	France	2022	Human	H3N2	3C.2a1b.2a.2a.3	8666	>EPI_ISL_12809094	1	H3_Europe
236	France	2022	Human	H3N2	3C.2a1b.2a.2a.3a	136	>EPI_ISL_12809072	2	H3_Europe
237	France	2022	Human	H3N2	3C.2a1b.2a.2a.3a.1	136	>EPI_ISL_15689346	1	H3_Europe
238	France	2022	Human	H3N2	3C.2a1b.2a.2a.3b	136	>EPI_ISL_11814493	2	H3_Europe
239	France	2022	Human	H3N2	3C.2a1b.2a.2b	545	>EPI_ISL_14542069	10	H3_Europe
240	France	2022	Human	H3N2	3C.2a1b.2a.2b	9863	>EPI_ISL_15690713	1	H3_Europe
241	Germany	1989	Dom.other	H3N8		2185	>EPI_ISL_19683	1	H3_Europe
242	Germany	1992	swine	H3N2		2773	>EPI_ISL_504337	1	H3_Europe
243	Germany	1992	swine	H3N2		3335	>EPI_ISL_504336	1	H3_Europe
244	Germany	2003	swine	H3N2	3C.3a	10120	>EPI_ISL_29102	1	H3_Europe
245	Germany	2003	swine	H3N2		2222	>EPI_ISL_26009	1	H3_Europe
246	Germany	2004	swine	H3N1	3C.3a	3708	>EPI_ISL_505113	1	H3_Europe
247	Germany	2004	swine	H3N2	3C.3a	2729	>EPI_ISL_504347	3	H3_Europe
248	Germany	2004	swine	H3N2	3C.3a	2729	>EPI_ISL_504346	3	H3_Europe
249	Germany	2004	swine	H3N2	3C.3a	2729	>EPI_ISL_504348	3	H3_Europe
250	Germany	2004	swine	H3N2	3C.3a1	2217	>EPI_ISL_504353	1	H3_Europe
251	Germany	2004	swine	H3N2	3C.3a1	10063	>EPI_ISL_504350	1	H3_Europe
252	Germany	2004	swine	H3N2	3C.3a1	10173	>EPI_ISL_504354	1	H3_Europe
253	Germany	2004	swine	H3N2		2371	>EPI_ISL_504355	1	H3_Europe
254	Germany	2004	swine	H3N2		3787	>EPI_ISL_504352	1	H3_Europe
255	Germany	2004	wild.ans	H3N2	3C.3a	1839	>EPI_ISL_237791	1	H3_Europe
256	Germany	2005	swine	H3N1	3C.3a1	10062	>EPI_ISL_505114	1	H3_Europe
257	Germany	2005	swine	H3N2	3C.3a	2371	>EPI_ISL_504374	1	H3_Europe
258	Germany	2005	swine	H3N2	3C.3a	3318	>EPI_ISL_504386	1	H3_Europe
259	Germany	2005	swine	H3N2	3C.3a	10063	>EPI_ISL_504363	3	H3_Europe
260	Germany	2005	swine	H3N2	3C.3a	10063	>EPI_ISL_504362	3	H3_Europe
261	Germany	2005	swine	H3N2	3C.3a	10063	>EPI_ISL_504364	3	H3_Europe
262	Germany	2005	swine	H3N2	3C.3a	10120	>EPI_ISL_504383	2	H3_Europe
263	Germany	2005	swine	H3N2	3C.3a	10120	>EPI_ISL_504361	2	H3_Europe
264	Germany	2005	swine	H3N2	3C.3a	10129	>EPI_ISL_504367	3	H3_Europe
265	Germany	2005	swine	H3N2	3C.3a	10129	>EPI_ISL_504368	3	H3_Europe
266	Germany	2005	swine	H3N2	3C.3a	10129	>EPI_ISL_504366	3	H3_Europe
267	Germany	2005	swine	H3N2	3C.3a1	10063	>EPI_ISL_504357	5	H3_Europe
268	Germany	2005	swine	H3N2	3C.3a1	10063	>EPI_ISL_504358	5	H3_Europe
269	Germany	2005	swine	H3N2	3C.3a1	10063	>EPI_ISL_504356	5	H3_Europe
270	Germany	2005	swine	H3N2	3C.3a1	10063	>EPI_ISL_504359	5	H3_Europe
271	Germany	2005	swine	H3N2	3C.3a1	10063	>EPI_ISL_504360	5	H3_Europe
272	Germany	2005	swine	H3N2	3C.3a1	10077	>EPI_ISL_504380	7	H3_Europe
273	Germany	2005	swine	H3N2	3C.3a1	10077	>EPI_ISL_504379	7	H3_Europe
274	Germany	2005	swine	H3N2	3C.3a1	10077	>EPI_ISL_504385	7	H3_Europe
275	Germany	2005	swine	H3N2	3C.3a1	10077	>EPI_ISL_504384	7	H3_Europe
276	Germany	2005	swine	H3N2	3C.3a1	10077	>EPI_ISL_504381	7	H3_Europe
277	Germany	2005	swine	H3N2	3C.3a1	10077	>EPI_ISL_504387	7	H3_Europe
278	Germany	2005	swine	H3N2	3C.3a1	10077	>EPI_ISL_504382	7	H3_Europe
279	Germany	2005	swine	H3N2	3C.3a1	10317	>EPI_ISL_504370	1	H3_Europe
280	Germany	2006	swine	H3N2	3C.2	10077	>EPI_ISL_504407	3	H3_Europe
281	Germany	2006	swine	H3N2	3C.2	10077	>EPI_ISL_504409	3	H3_Europe
282	Germany	2006	swine	H3N2	3C.2	10077	>EPI_ISL_504408	3	H3_Europe
283	Germany	2006	swine	H3N2	3C.3a	3118	>EPI_ISL_504392	1	H3_Europe
284	Germany	2006	swine	H3N2	3C.3a	8609	>EPI_ISL_504395	5	H3_Europe
285	Germany	2006	swine	H3N2	3C.3a	8609	>EPI_ISL_504394	5	H3_Europe
286	Germany	2006	swine	H3N2	3C.3a	8609	>EPI_ISL_504398	5	H3_Europe
287	Germany	2006	swine	H3N2	3C.3a	8609	>EPI_ISL_504396	5	H3_Europe
288	Germany	2006	swine	H3N2	3C.3a	8609	>EPI_ISL_504393	5	H3_Europe
289	Germany	2006	swine	H3N2	3C.3a	10128	>EPI_ISL_504410	2	H3_Europe
290	Germany	2006	swine	H3N2	3C.3a	10128	>EPI_ISL_504412	2	H3_Europe
291	Germany	2006	swine	H3N2	3C.3a1	798	>EPI_ISL_30590	2	H3_Europe
292	Germany	2006	swine	H3N2	3C.3a1	798	>EPI_ISL_504411	2	H3_Europe
293	Germany	2006	swine	H3N2	3C.3a1	2106	>EPI_ISL_504405	1	H3_Europe
294	Germany	2006	swine	H3N2	3C.3a1	10063	>EPI_ISL_504390	1	H3_Europe
295	Germany	2006	swine	H3N2	3C.3a1	10178	>EPI_ISL_504391	2	H3_Europe
296	Germany	2006	swine	H3N2	3C.3a1	10178	>EPI_ISL_504388	2	H3_Europe
297	Germany	2006	swine	H3N2	3C.3a1	10183	>EPI_ISL_504389	1	H3_Europe
298	Germany	2006	swine	H3N2	3C.3a1	10334	>EPI_ISL_504404	1	H3_Europe
299	Germany	2006	swine	H3N2		10063	>EPI_ISL_504397	1	H3_Europe
300	Germany	2006	swine	H3N2		10183	>EPI_ISL_504406	1	H3_Europe
301	Germany	2006	swine	H3N2		10226	>EPI_ISL_504403	1	H3_Europe
302	Germany	2006	swine	H3N2		10330	>EPI_ISL_504402	1	H3_Europe
303	Germany	2007	swine	H3N1	3C.3a	10322	>EPI_ISL_505116	1	H3_Europe
304	Germany	2007	swine	H3N2	3C.2a1b.1	10125	>EPI_ISL_504433	1	H3_Europe
305	Germany	2007	swine	H3N2	3C.3a	8492	>EPI_ISL_504430	1	H3_Europe
306	Germany	2007	swine	H3N2	3C.3a	10128	>EPI_ISL_504431	2	H3_Europe
307	Germany	2007	swine	H3N2	3C.3a	10128	>EPI_ISL_504432	2	H3_Europe
308	Germany	2007	swine	H3N2	3C.3a	10291	>EPI_ISL_504425	1	H3_Europe
309	Germany	2007	swine	H3N2	3C.3a1	863	>EPI_ISL_504424	2	H3_Europe
310	Germany	2007	swine	H3N2	3C.3a1	863	>EPI_ISL_504423	2	H3_Europe
311	Germany	2007	swine	H3N2	3C.3a1	2503	>EPI_ISL_504417	1	H3_Europe
312	Germany	2007	swine	H3N2	3C.3a1	3813	>EPI_ISL_504429	1	H3_Europe
313	Germany	2007	swine	H3N2	3C.3a1	10257	>EPI_ISL_504415	4	H3_Europe
314	Germany	2007	swine	H3N2	3C.3a1	10257	>EPI_ISL_504414	4	H3_Europe
315	Germany	2007	swine	H3N2	3C.3a1	10257	>EPI_ISL_504418	4	H3_Europe
316	Germany	2007	swine	H3N2	3C.3a1	10257	>EPI_ISL_504416	4	H3_Europe
317	Germany	2007	swine	H3N2	3C.3a1	10329	>EPI_ISL_30591	2	H3_Europe
318	Germany	2007	swine	H3N2	3C.3a1	10329	>EPI_ISL_504419	2	H3_Europe
319	Germany	2007	swine	H3N2		10089	>EPI_ISL_504413	3	H3_Europe
320	Germany	2007	swine	H3N2		10089	>EPI_ISL_504422	3	H3_Europe
321	Germany	2007	swine	H3N2		10089	>EPI_ISL_504421	3	H3_Europe
322	Germany	2007	swine	H3N2		10125	>EPI_ISL_504426	1	H3_Europe
323	Germany	2007	swine	H3N2		10128	>EPI_ISL_504427	1	H3_Europe
324	Germany	2008	swine	H3N1	3C.3a	3090	>EPI_ISL_505117	1	H3_Europe
325	Germany	2008	swine	H3N2	3C.2a1b.1	10125	>EPI_ISL_504463	6	H3_Europe
326	Germany	2008	swine	H3N2	3C.2a1b.1	10125	>EPI_ISL_504447	6	H3_Europe
327	Germany	2008	swine	H3N2	3C.2a1b.1	10125	>EPI_ISL_504446	6	H3_Europe
328	Germany	2008	swine	H3N2	3C.2a1b.1	10125	>EPI_ISL_504465	6	H3_Europe
329	Germany	2008	swine	H3N2	3C.2a1b.1	10125	>EPI_ISL_504459	6	H3_Europe
330	Germany	2008	swine	H3N2	3C.2a1b.1	10125	>EPI_ISL_504467	6	H3_Europe
331	Germany	2008	swine	H3N2	3C.2a1b.1	10141	>EPI_ISL_504452	1	H3_Europe
332	Germany	2008	swine	H3N2	3C.2a1b.1	10298	>EPI_ISL_504468	2	H3_Europe
333	Germany	2008	swine	H3N2	3C.2a1b.1	10298	>EPI_ISL_504464	2	H3_Europe
334	Germany	2008	swine	H3N2	3C.3a	3765	>EPI_ISL_504461	1	H3_Europe
335	Germany	2008	swine	H3N2	3C.3a	4049	>EPI_ISL_504460	1	H3_Europe
336	Germany	2008	swine	H3N2	3C.3a	10053	>EPI_ISL_504437	5	H3_Europe
337	Germany	2008	swine	H3N2	3C.3a	10053	>EPI_ISL_504436	5	H3_Europe
338	Germany	2008	swine	H3N2	3C.3a	10053	>EPI_ISL_504438	5	H3_Europe
339	Germany	2008	swine	H3N2	3C.3a	10053	>EPI_ISL_504440	5	H3_Europe
340	Germany	2008	swine	H3N2	3C.3a	10053	>EPI_ISL_504439	5	H3_Europe
341	Germany	2008	swine	H3N2	3C.3a	10125	>EPI_ISL_504458	2	H3_Europe
342	Germany	2008	swine	H3N2	3C.3a	10125	>EPI_ISL_504456	2	H3_Europe
343	Germany	2008	swine	H3N2	3C.3a	10128	>EPI_ISL_504455	1	H3_Europe
344	Germany	2008	swine	H3N2	3C.3a1	10085	>EPI_ISL_504434	6	H3_Europe
345	Germany	2008	swine	H3N2	3C.3a1	10085	>EPI_ISL_504445	6	H3_Europe
346	Germany	2008	swine	H3N2	3C.3a1	10085	>EPI_ISL_504435	6	H3_Europe
347	Germany	2008	swine	H3N2	3C.3a1	10085	>EPI_ISL_504444	6	H3_Europe
348	Germany	2008	swine	H3N2	3C.3a1	10085	>EPI_ISL_504442	6	H3_Europe
349	Germany	2008	swine	H3N2	3C.3a1	10085	>EPI_ISL_504443	6	H3_Europe
350	Germany	2008	swine	H3N2	3C.3a1	10292	>EPI_ISL_504441	1	H3_Europe
351	Germany	2008	swine	H3N2		10280	>EPI_ISL_504462	1	H3_Europe
352	Germany	2009	swine	H3N1		8485	>EPI_ISL_151062	1	H3_Europe
353	Germany	2009	swine	H3N2	3C.2a1b.1	10125	>EPI_ISL_504472	2	H3_Europe
354	Germany	2009	swine	H3N2	3C.2a1b.1	10125	>EPI_ISL_504479	2	H3_Europe
355	Germany	2009	swine	H3N2	3C.3a	159	>EPI_ISL_504478	2	H3_Europe
356	Germany	2009	swine	H3N2	3C.3a	159	>EPI_ISL_504475	2	H3_Europe
357	Germany	2009	swine	H3N2	3C.3a	2572	>EPI_ISL_504470	3	H3_Europe
358	Germany	2009	swine	H3N2	3C.3a	2572	>EPI_ISL_504471	3	H3_Europe
359	Germany	2009	swine	H3N2	3C.3a	2572	>EPI_ISL_504469	3	H3_Europe
360	Germany	2009	swine	H3N2		2572	>EPI_ISL_504474	1	H3_Europe
361	Germany	2009	swine	H3N2		10112	>EPI_ISL_504480	1	H3_Europe
362	Germany	2009	swine	H3N2		10162	>EPI_ISL_504483	2	H3_Europe
363	Germany	2009	swine	H3N2		10162	>EPI_ISL_504482	2	H3_Europe
364	Germany	2009	swine	H3N2		10215	>EPI_ISL_504481	1	H3_Europe
365	Germany	2009	swine	H3N2		10356	>EPI_ISL_504473	1	H3_Europe
366	Germany	2009	swine	H3N2		10397	>EPI_ISL_504484	1	H3_Europe
367	Germany	2010	swine	H3N2	3C.2	10046	>EPI_ISL_504488	1	H3_Europe
368	Germany	2010	swine	H3N2	3C.3a	159	>EPI_ISL_504487	1	H3_Europe
369	Germany	2010	swine	H3N2	3C.3a	3884	>EPI_ISL_195184	1	H3_Europe
370	Germany	2010	swine	H3N2		3127	>EPI_ISL_195185	1	H3_Europe
371	Germany	2010	swine	H3N2		10046	>EPI_ISL_133360	1	H3_Europe
372	Germany	2010	swine	H3N2		10276	>EPI_ISL_504485	1	H3_Europe
373	Germany	2010	swine	H3N2		10326	>EPI_ISL_504489	2	H3_Europe
374	Germany	2010	swine	H3N2		10326	>EPI_ISL_504486	2	H3_Europe
375	Germany	2011	swine	H3N2	3C.2	10046	>EPI_ISL_504490	1	H3_Europe
376	Germany	2011	swine	H3N2	3C.2a1b.1	1264	>EPI_ISL_504495	4	H3_Europe
377	Germany	2011	swine	H3N2	3C.2a1b.1	1264	>EPI_ISL_504498	4	H3_Europe
378	Germany	2011	swine	H3N2	3C.2a1b.1	1264	>EPI_ISL_195202	4	H3_Europe
379	Germany	2011	swine	H3N2	3C.2a1b.1	1264	>EPI_ISL_504497	4	H3_Europe
380	Germany	2011	swine	H3N2	3C.2a1b.1	2632	>EPI_ISL_133383	1	H3_Europe
381	Germany	2011	swine	H3N2	3C.2a1b.1	3966	>EPI_ISL_504496	2	H3_Europe
382	Germany	2011	swine	H3N2	3C.2a1b.1	3966	>EPI_ISL_195214	2	H3_Europe
383	Germany	2011	swine	H3N2	3C.2a1b.1	10281	>EPI_ISL_504491	1	H3_Europe
384	Germany	2011	swine	H3N2	3C.2a3	10046	>EPI_ISL_504492	3	H3_Europe
385	Germany	2011	swine	H3N2	3C.2a3	10046	>EPI_ISL_504493	3	H3_Europe
386	Germany	2011	swine	H3N2	3C.2a3	10046	>EPI_ISL_504494	3	H3_Europe
387	Germany	2012	swine	H3N2	3C.2a1b.1	484	>EPI_ISL_504507	1	H3_Europe
388	Germany	2012	swine	H3N2	3C.2a1b.1	1264	>EPI_ISL_504502	4	H3_Europe
389	Germany	2012	swine	H3N2	3C.2a1b.1	1264	>EPI_ISL_195215	4	H3_Europe
390	Germany	2012	swine	H3N2	3C.2a1b.1	1264	>EPI_ISL_504503	4	H3_Europe
391	Germany	2012	swine	H3N2	3C.2a1b.1	1264	>EPI_ISL_504501	4	H3_Europe
392	Germany	2012	swine	H3N2	3C.2a1b.1	6266	>EPI_ISL_133484	1	H3_Europe
393	Germany	2012	swine	H3N2	3C.3a1	484	>EPI_ISL_504499	1	H3_Europe
394	Germany	2012	swine	H3N2	3C.3a1	1264	>EPI_ISL_504505	2	H3_Europe
395	Germany	2012	swine	H3N2	3C.3a1	1264	>EPI_ISL_504506	2	H3_Europe
396	Germany	2012	swine	H3N2	3C.3a1	10331	>EPI_ISL_504504	1	H3_Europe
397	Germany	2012	swine	H3N2		1264	>EPI_ISL_504500	1	H3_Europe
398	Germany	2013	swine	H3N2	3C.2a1b.1	484	>EPI_ISL_504524	3	H3_Europe
399	Germany	2013	swine	H3N2	3C.2a1b.1	484	>EPI_ISL_504530	3	H3_Europe
400	Germany	2013	swine	H3N2	3C.2a1b.1	484	>EPI_ISL_504509	3	H3_Europe
401	Germany	2013	swine	H3N2	3C.2a1b.1	1264	>EPI_ISL_504510	3	H3_Europe
402	Germany	2013	swine	H3N2	3C.2a1b.1	1264	>EPI_ISL_504511	3	H3_Europe
403	Germany	2013	swine	H3N2	3C.2a1b.1	1264	>EPI_ISL_504517	3	H3_Europe
404	Germany	2013	swine	H3N2	3C.2a1b.1	3888	>EPI_ISL_504516	1	H3_Europe
405	Germany	2013	swine	H3N2	3C.3a1	1264	>EPI_ISL_504518	8	H3_Europe
406	Germany	2013	swine	H3N2	3C.3a1	1264	>EPI_ISL_504529	8	H3_Europe
407	Germany	2013	swine	H3N2	3C.3a1	1264	>EPI_ISL_504522	8	H3_Europe
408	Germany	2013	swine	H3N2	3C.3a1	1264	>EPI_ISL_504525	8	H3_Europe
409	Germany	2013	swine	H3N2	3C.3a1	1264	>EPI_ISL_504531	8	H3_Europe
410	Germany	2013	swine	H3N2	3C.3a1	1264	>EPI_ISL_504512	8	H3_Europe
411	Germany	2013	swine	H3N2	3C.3a1	1264	>EPI_ISL_504513	8	H3_Europe
412	Germany	2013	swine	H3N2	3C.3a1	1264	>EPI_ISL_504523	8	H3_Europe
413	Germany	2013	swine	H3N2	3C.3a1	2557	>EPI_ISL_504514	2	H3_Europe
414	Germany	2013	swine	H3N2	3C.3a1	2557	>EPI_ISL_504508	2	H3_Europe
415	Germany	2013	swine	H3N2	3C.3a1	2671	>EPI_ISL_504527	3	H3_Europe
416	Germany	2013	swine	H3N2	3C.3a1	2671	>EPI_ISL_504533	3	H3_Europe
417	Germany	2013	swine	H3N2	3C.3a1	2671	>EPI_ISL_504526	3	H3_Europe
418	Germany	2013	swine	H3N2	3C.3a1	3927	>EPI_ISL_504515	1	H3_Europe
419	Germany	2013	swine	H3N2		1264	>EPI_ISL_504528	2	H3_Europe
420	Germany	2013	swine	H3N2		1264	>EPI_ISL_504521	2	H3_Europe
421	Germany	2014	swine	H3N2	3C.3a1	2561	>EPI_ISL_504538	3	H3_Europe
422	Germany	2014	swine	H3N2	3C.3a1	2561	>EPI_ISL_504535	3	H3_Europe
423	Germany	2014	swine	H3N2	3C.3a1	2561	>EPI_ISL_504536	3	H3_Europe
424	Germany	2014	swine	H3N2		484	>EPI_ISL_504539	1	H3_Europe
425	Germany	2014	swine	H3N2		3270	>EPI_ISL_504540	1	H3_Europe
426	Germany	2014	swine	H3N2		3276	>EPI_ISL_504537	1	H3_Europe
427	Germany	2014	swine	H3N2		7172	>EPI_ISL_504541	2	H3_Europe
428	Germany	2014	swine	H3N2		7172	>EPI_ISL_504534	2	H3_Europe
429	Germany	2015	Human	H3N2	3C.2	69	>EPI_ISL_192109	2	H3_Europe
430	Germany	2015	Human	H3N2	3C.3a	69	>EPI_ISL_13017098	1	H3_Europe
431	Germany	2015	swine	H3N2	3C.3a	7739	>EPI_ISL_504552	1	H3_Europe
432	Germany	2015	swine	H3N2	3C.3a1	2474	>EPI_ISL_504545	2	H3_Europe
433	Germany	2015	swine	H3N2	3C.3a1	2474	>EPI_ISL_504543	2	H3_Europe
434	Germany	2015	swine	H3N2		2601	>EPI_ISL_504544	1	H3_Europe
435	Germany	2015	swine	H3N2		3914	>EPI_ISL_504546	1	H3_Europe
436	Germany	2015	swine	H3N2		7172	>EPI_ISL_504548	1	H3_Europe
437	Germany	2015	swine	H3N2		7459	>EPI_ISL_504550	2	H3_Europe
438	Germany	2015	swine	H3N2		7459	>EPI_ISL_504549	2	H3_Europe
439	Germany	2015	swine	H3N2		7552	>EPI_ISL_504553	1	H3_Europe
440	Germany	2018	Human	H3N2	3C.2a1	2079	>EPI_ISL_373422	1	H3_Europe
441	Germany	2018	Human	H3N2	3C.2a1b.1	69	>EPI_ISL_376638	3	H3_Europe
442	Germany	2018	Human	H3N2	3C.2a1b.1	2118	>EPI_ISL_370583	1	H3_Europe
443	Germany	2018	Human	H3N2	3C.2a2	69	>EPI_ISL_376725	17	H3_Europe
444	Germany	2018	Human	H3N2	3C.2a2	1360	>EPI_ISL_373432	2	H3_Europe
445	Germany	2018	Human	H3N2	3C.2a2	2118	>EPI_ISL_373423	3	H3_Europe
446	Germany	2018	Human	H3N2	3C.2a3	69	>EPI_ISL_376801	1	H3_Europe
447	Germany	2018	Human	H3N2	3C.3a1	336	>EPI_ISL_376719	1	H3_Europe
448	Germany	2018	Human	H3N2	3C.3a1	2197	>EPI_ISL_373433	2	H3_Europe
449	Germany	2019	Human	H3N2	3C.2a1b.1	88	>EPI_ISL_368904	4	H3_Europe
450	Germany	2019	Human	H3N2	3C.2a1b.1	124	>EPI_ISL_401784	3	H3_Europe
451	Germany	2019	Human	H3N2	3C.2a1b.1	9016	>EPI_ISL_387214	1	H3_Europe
452	Germany	2019	Human	H3N2	3C.2a1b.1a	124	>EPI_ISL_405011	2	H3_Europe
453	Germany	2019	Human	H3N2	3C.2a1b.1b	162	>EPI_ISL_401787	1	H3_Europe
454	Germany	2019	Human	H3N2	3C.2a1b.2	124	>EPI_ISL_372646	5	H3_Europe
455	Germany	2019	Human	H3N2	3C.2a1b.2	2036	>EPI_ISL_369083	4	H3_Europe
456	Germany	2019	Human	H3N2	3C.2a1b.2	9088	>EPI_ISL_387217	1	H3_Europe
457	Germany	2019	Human	H3N2	3C.2a1b.2a	136	>EPI_ISL_401786	2	H3_Europe
458	Germany	2019	Human	H3N2	3C.2a1b.2b	124	>EPI_ISL_501924	1	H3_Europe
459	Germany	2019	Human	H3N2	3C.2a1b.2b	2036	>EPI_ISL_401783	2	H3_Europe
460	Germany	2019	Human	H3N2	3C.2a2	1360	>EPI_ISL_501923	1	H3_Europe
461	Germany	2019	Human	H3N2	3C.3a1	75	>EPI_ISL_372661	9	H3_Europe
462	Germany	2019	Human	H3N2	3C.3a1	336	>EPI_ISL_387445	27	H3_Europe
463	Germany	2019	Human	H3N2	3C.3a1	2197	>EPI_ISL_366952	1	H3_Europe
464	Germany	2020	Human	H3N2	3C.2a1b.1a	124	>EPI_ISL_407201	8	H3_Europe
465	Germany	2020	Human	H3N2	3C.2a1b.2a	136	>EPI_ISL_407198	1	H3_Europe
466	Germany	2020	Human	H3N2	3C.2a1b.2a	2036	>EPI_ISL_410084	1	H3_Europe
467	Germany	2020	Human	H3N2	3C.2a1b.2b	2036	>EPI_ISL_410080	9	H3_Europe
468	Germany	2020	Human	H3N2	3C.2a1b.2b	8370	>EPI_ISL_410965	2	H3_Europe
469	Germany	2020	Human	H3N2	3C.3a1	75	>EPI_ISL_410076	22	H3_Europe
470	Germany	2021	Human	H3N2	3C.2a1b.2a.2	136	>EPI_ISL_9198200	3	H3_Europe
471	Germany	2021	Human	H3N2	3C.2a1b.2a.2a.1	80	>EPI_ISL_9854356	16	H3_Europe
472	Germany	2021	Human	H3N2	3C.2a1b.2a.2a.1	136	>EPI_ISL_10155267	2	H3_Europe
473	Germany	2021	Human	H3N2	3C.2a1b.2a.2a.2	80	>EPI_ISL_12219578	3	H3_Europe
474	Germany	2021	Human	H3N2	3C.2a1b.2a.2a.2	136	>EPI_ISL_10155292	3	H3_Europe
475	Germany	2021	Human	H3N2	3C.2a1b.2a.2a.3	80	>EPI_ISL_12219581	1	H3_Europe
476	Germany	2021	Human	H3N2	3C.2a1b.2a.2a.3	136	>EPI_ISL_9250472	8	H3_Europe
477	Germany	2021	Human	H3N2	3C.2a1b.2a.2c	136	>EPI_ISL_7404288	3	H3_Europe
478	Germany	2022	Human	H3N2	3C.2a1b.1a	124	>EPI_ISL_13811815	1	H3_Europe
479	Germany	2022	Human	H3N2	3C.2a1b.2a.2a	136	>EPI_ISL_12839670	1	H3_Europe
480	Germany	2022	Human	H3N2	3C.2a1b.2a.2a.1	41	>EPI_ISL_12839625	1	H3_Europe
481	Germany	2022	Human	H3N2	3C.2a1b.2a.2a.1	80	>EPI_ISL_11787239	169	H3_Europe
482	Germany	2022	Human	H3N2	3C.2a1b.2a.2a.1	136	>EPI_ISL_13638368	81	H3_Europe
483	Germany	2022	Human	H3N2	3C.2a1b.2a.2a.1	2733	>EPI_ISL_13811812	1	H3_Europe
484	Germany	2022	Human	H3N2	3C.2a1b.2a.2a.1	4220	>EPI_ISL_13503252	1	H3_Europe
485	Germany	2022	Human	H3N2	3C.2a1b.2a.2a.2	80	>EPI_ISL_12839615	1	H3_Europe
486	Germany	2022	Human	H3N2	3C.2a1b.2a.2a.2	136	>EPI_ISL_11787147	15	H3_Europe
487	Germany	2022	Human	H3N2	3C.2a1b.2a.2a.3	80	>EPI_ISL_14931608	7	H3_Europe
488	Germany	2022	Human	H3N2	3C.2a1b.2a.2a.3	136	>EPI_ISL_11217737	2	H3_Europe
489	Germany	2022	Human	H3N2	3C.2a1b.2a.2a.3b	136	>EPI_ISL_12839651	10	H3_Europe
490	Germany	2022	Human	H3N2	3C.2a1b.2a.2b	136	>EPI_ISL_14610654	1	H3_Europe
491	Germany	2022	Human	H3N2	3C.2a1b.2a.2b	545	>EPI_ISL_14925935	46	H3_Europe
492	Germany	2022	Human	H3N2	3C.2a1b.2a.2c	136	>EPI_ISL_12839600	5	H3_Europe
493	Greece	2017	Human	H3N2	3C.2a1	69	>EPI_ISL_275853	1	H3_Europe
494	Hungary	2007	wild.ans	H3N8		6872	>EPI_ISL_31484	1	H3_Europe
495	Hungary	2011	Human	H3N2	3C.2	104	>EPI_ISL_235364	1	H3_Europe
496	Hungary	2013	Human	H3N2	3C.2	69	>EPI_ISL_235366	2	H3_Europe
497	Hungary	2013	swine	H3N2		2976	>EPI_ISL_195218	1	H3_Europe
498	Hungary	2020	Human	H3N2	3C.3a1	75	>EPI_ISL_527220	2	H3_Europe
499	Hungary	2021	Human	H3N2	3C.2a1b.2a.2a.3	136	>EPI_ISL_9593265	2	H3_Europe
500	Hungary	2022	Human	H3N2	3C.2a1b.2a.2a.1	80	>EPI_ISL_9593232	1	H3_Europe
501	Iceland	2011	wild.ans	H3N6		1590	>EPI_ISL_148200	1	H3_Europe
502	Iceland	2019	Human	H3N2	3C.2a1b.1	88	>EPI_ISL_391199	1	H3_Europe
503	Iceland	2022	Human	H3N2	3C.2a1b.2a.2a.1	80	>EPI_ISL_13203515	1	H3_Europe
504	Iceland	2022	Human	H3N2	3C.2a1b.2a.2a.1	136	>EPI_ISL_13203501	1	H3_Europe
505	Ireland	2016	Human	H3N2	3C.2a1	69	>EPI_ISL_270420	2	H3_Europe
506	Ireland	2017	Human	H3N2	3C.2a1	69	>EPI_ISL_270572	2	H3_Europe
507	Ireland	2018	Human	H3N2	3C.2a2	69	>EPI_ISL_301498	1	H3_Europe
508	Ireland	2021	Human	H3N2	3C.2a1b.2a.2a.3	80	>EPI_ISL_12240125	1	H3_Europe
509	Ireland	2021	Human	H3N2	3C.2a1b.2a.2a.3	136	>EPI_ISL_12240123	2	H3_Europe
510	Ireland	2021	Human	H3N2	3C.2a1b.2a.2c	136	>EPI_ISL_8808670	2	H3_Europe
511	Ireland	2022	Human	H3N2	3C.2a1b.2a.2a.1	80	>EPI_ISL_13339883	7	H3_Europe
512	Ireland	2022	Human	H3N2	3C.2a1b.2a.2a.3	80	>EPI_ISL_13339880	1	H3_Europe
513	Italy	1981	swine	H3N2		1983	>EPI_ISL_84915	1	H3_Europe
514	Italy	1988	Human	H3N2		61	>EPI_ISL_25040	1	H3_Europe
515	Italy	1990	Human	H3N2	3C.3a	61	>EPI_ISL_25042	2	H3_Europe
516	Italy	1991	Dom.other	H3N8		2569	>EPI_ISL_19677	3	H3_Europe
517	Italy	1991	Dom.other	H3N8		2569	>EPI_ISL_19673	3	H3_Europe
518	Italy	1991	Dom.other	H3N8		2569	>EPI_ISL_19678	3	H3_Europe
519	Italy	1991	Human	H3N2	3C.3a	2018	>EPI_ISL_25044	2	H3_Europe
520	Italy	1991	Human	H3N2		2018	>EPI_ISL_33841	2	H3_Europe
521	Italy	1992	Dom.other	H3N8		2569	>EPI_ISL_19674	1	H3_Europe
522	Italy	1995	Human	H3N2		2053	>EPI_ISL_29471	1	H3_Europe
523	Italy	1997	Human	H3N2		2058	>EPI_ISL_27599	1	H3_Europe
524	Italy	2001	swine	H3N2	3C.3a	10204	>EPI_ISL_129523	1	H3_Europe
525	Italy	2002	Human	H3N2	3C.2	77	>EPI_ISL_28851	1	H3_Europe
526	Italy	2002	swine	H3N2		3920	>EPI_ISL_129527	1	H3_Europe
527	Italy	2003	Human	H3N2	3C.2	77	>EPI_ISL_28852	1	H3_Europe
528	Italy	2006	Dom.ans	H3N2	3C.3a1	2678	>EPI_ISL_28842	2	H3_Europe
529	Italy	2006	Dom.ans	H3N2	3C.3a1	2678	>EPI_ISL_25671	2	H3_Europe
530	Italy	2006	wild.ans	H3N6		1981	>EPI_ISL_169777	1	H3_Europe
531	Italy	2010	swine	H3N2	3C.2a1b.1	2782	>EPI_ISL_278920	1	H3_Europe
532	Italy	2010	swine	H3N2		10312	>EPI_ISL_195187	1	H3_Europe
533	Italy	2011	Human	H3N2	3C.2	104	>EPI_ISL_278980	1	H3_Europe
534	Italy	2011	Human	H3N2	3C.3a	104	>EPI_ISL_278973	1	H3_Europe
535	Italy	2011	Human	H3N2	3C.3a	2109	>EPI_ISL_278948	3	H3_Europe
536	Italy	2011	swine	H3N2		9494	>EPI_ISL_278922	1	H3_Europe
537	Italy	2011	swine	H3N2		11557	>EPI_ISL_195207	1	H3_Europe
538	Italy	2012	Human	H3N2	3C.2	104	>EPI_ISL_278940	1	H3_Europe
539	Italy	2012	Human	H3N2	3C.2	144	>EPI_ISL_278942	6	H3_Europe
540	Italy	2012	Human	H3N2	3C.2	1383	>EPI_ISL_278944	1	H3_Europe
541	Italy	2012	Human	H3N2	3C.2a1b.2a.1a.1	1383	>EPI_ISL_278939	1	H3_Europe
542	Italy	2012	swine	H3N2	3C.2a1b.1	2782	>EPI_ISL_278913	1	H3_Europe
543	Italy	2013	Human	H3N2	3C.3a	69	>EPI_ISL_278977	2	H3_Europe
544	Italy	2013	swine	H3N2	3C.2a1b.1	2864	>EPI_ISL_278917	3	H3_Europe
545	Italy	2013	swine	H3N2	3C.2a1b.1	2864	>EPI_ISL_278887	3	H3_Europe
546	Italy	2013	swine	H3N2	3C.2a1b.1	2864	>EPI_ISL_163605	3	H3_Europe
547	Italy	2013	swine	H3N2	3C.2a1b.1	3050	>EPI_ISL_163606	1	H3_Europe
548	Italy	2013	swine	H3N2		2864	>EPI_ISL_163604	2	H3_Europe
549	Italy	2013	swine	H3N2		2864	>EPI_ISL_278900	2	H3_Europe
550	Italy	2014	Human	H3N2	3C.2	69	>EPI_ISL_278966	1	H3_Europe
551	Italy	2014	Human	H3N2	3C.3a	131	>EPI_ISL_278967	3	H3_Europe
552	Italy	2014	Human	H3N2	3C.3a	2044	>EPI_ISL_278968	5	H3_Europe
553	Italy	2014	swine	H3N2	3C.2a1b.1	2308	>EPI_ISL_278841	1	H3_Europe
554	Italy	2014	swine	H3N2	3C.2a1b.1	2864	>EPI_ISL_278889	2	H3_Europe
555	Italy	2014	swine	H3N2	3C.2a1b.1	2864	>EPI_ISL_278883	2	H3_Europe
556	Italy	2014	swine	H3N2	3C.2a1b.1	3050	>EPI_ISL_278894	1	H3_Europe
557	Italy	2014	swine	H3N2	3C.2a1b.1	3850	>EPI_ISL_278869	1	H3_Europe
558	Italy	2014	swine	H3N2	3C.2a1b.1	10083	>EPI_ISL_278856	1	H3_Europe
559	Italy	2014	swine	H3N2	3C.3a1	2864	>EPI_ISL_278842	3	H3_Europe
560	Italy	2014	swine	H3N2	3C.3a1	2864	>EPI_ISL_278855	3	H3_Europe
561	Italy	2014	swine	H3N2	3C.3a1	2864	>EPI_ISL_278843	3	H3_Europe
562	Italy	2015	Human	H3N2	3C.2	69	>EPI_ISL_278950	7	H3_Europe
563	Italy	2015	Human	H3N2	3C.3a	104	>EPI_ISL_278953	1	H3_Europe
564	Italy	2015	Human	H3N2	3C.3a	131	>EPI_ISL_278982	2	H3_Europe
565	Italy	2015	Human	H3N2	3C.3a	2005	>EPI_ISL_278983	3	H3_Europe
566	Italy	2015	Human	H3N2	3C.3a	6885	>EPI_ISL_278954	1	H3_Europe
567	Italy	2015	Human	H3N2	3C.3a	10828	>EPI_ISL_278955	1	H3_Europe
568	Italy	2015	swine	H3N2	3C.2a1b.1	2048	>EPI_ISL_278848	3	H3_Europe
569	Italy	2015	swine	H3N2	3C.2a1b.1	2048	>EPI_ISL_278824	3	H3_Europe
570	Italy	2015	swine	H3N2	3C.2a1b.1	2048	>EPI_ISL_278844	3	H3_Europe
571	Italy	2015	swine	H3N2	3C.2a1b.1	2308	>EPI_ISL_278826	1	H3_Europe
572	Italy	2015	swine	H3N2		3468	>EPI_ISL_278827	1	H3_Europe
573	Italy	2016	Human	H3N2	3C.2	69	>EPI_ISL_224200	3	H3_Europe
574	Italy	2016	swine	H3N2	3C.2a1b.1	2127	>EPI_ISL_505089	1	H3_Europe
575	Italy	2017	swine	H3N2	3C.2a1b.1	2127	>EPI_ISL_505091	3	H3_Europe
576	Italy	2017	swine	H3N2	3C.2a1b.1	2127	>EPI_ISL_14761061	3	H3_Europe
577	Italy	2017	swine	H3N2	3C.2a1b.1	2127	>EPI_ISL_14762672	3	H3_Europe
578	Italy	2017	swine	H3N2	3C.2a1b.1	2718	>EPI_ISL_14762967	1	H3_Europe
579	Italy	2017	swine	H3N2	3C.2a1b.1	3314	>EPI_ISL_14763118	1	H3_Europe
580	Italy	2017	swine	H3N2	3C.2a1b.1	3948	>EPI_ISL_14762582	1	H3_Europe
581	Italy	2018	Human	H3N2	3C.2a1b.1	69	>EPI_ISL_373449	1	H3_Europe
582	Italy	2018	Human	H3N2	3C.2a1b.1	2097	>EPI_ISL_376564	1	H3_Europe
583	Italy	2018	Human	H3N2	3C.2a2	69	>EPI_ISL_376740	3	H3_Europe
584	Italy	2018	Human	H3N2	3C.2a2	1360	>EPI_ISL_373447	1	H3_Europe
585	Italy	2018	Human	H3N2	3C.2a2	2156	>EPI_ISL_370588	1	H3_Europe
586	Italy	2018	Human	H3N2	3C.2a3	69	>EPI_ISL_373450	3	H3_Europe
587	Italy	2018	Human	H3N2	3C.2a3	3384	>EPI_ISL_376736	2	H3_Europe
588	Italy	2018	swine	H3N2	3C.2a1b.1	3314	>EPI_ISL_14755005	1	H3_Europe
589	Italy	2018	swine	H3N2	3C.3a1	3873	>EPI_ISL_14751234	1	H3_Europe
590	Italy	2018	swine	H3N2		2537	>EPI_ISL_14755004	1	H3_Europe
591	Italy	2018	swine	H3N2		3873	>EPI_ISL_14751221	1	H3_Europe
592	Italy	2019	Human	H3N2	3C.2a1b.1	124	>EPI_ISL_372683	1	H3_Europe
593	Italy	2019	Human	H3N2	3C.2a1b.1a	124	>EPI_ISL_414087	4	H3_Europe
594	Italy	2019	Human	H3N2	3C.2a1b.2	124	>EPI_ISL_372689	10	H3_Europe
595	Italy	2019	Human	H3N2	3C.2a1b.2	2036	>EPI_ISL_369993	2	H3_Europe
596	Italy	2019	Human	H3N2	3C.2a1b.2	2097	>EPI_ISL_387226	5	H3_Europe
597	Italy	2019	Human	H3N2	3C.2a1b.2	3115	>EPI_ISL_387222	1	H3_Europe
598	Italy	2019	Human	H3N2	3C.2a1b.2	8842	>EPI_ISL_387232	2	H3_Europe
599	Italy	2019	Human	H3N2	3C.2a1b.2b	2036	>EPI_ISL_414082	4	H3_Europe
600	Italy	2019	Human	H3N2	3C.2a2	1360	>EPI_ISL_387454	1	H3_Europe
601	Italy	2019	Human	H3N2	3C.2a2	9016	>EPI_ISL_387223	1	H3_Europe
602	Italy	2019	Human	H3N2	3C.3a	8445	>EPI_ISL_366477	1	H3_Europe
603	Italy	2019	Human	H3N2	3C.3a1	75	>EPI_ISL_372691	1	H3_Europe
604	Italy	2019	Human	H3N2	3C.3a1	336	>EPI_ISL_501948	10	H3_Europe
605	Italy	2019	Human	H3N2	3C.3a1	2197	>EPI_ISL_387225	2	H3_Europe
606	Italy	2019	Human	H3N2	3C.3a1	3800	>EPI_ISL_387220	1	H3_Europe
607	Italy	2019	swine	H3N1	3C.3a1	5286	>EPI_ISL_14749659	1	H3_Europe
608	Italy	2019	swine	H3N2	3C.2a1b.1	3314	>EPI_ISL_14749663	3	H3_Europe
609	Italy	2019	swine	H3N2	3C.2a1b.1	3314	>EPI_ISL_14749653	3	H3_Europe
610	Italy	2019	swine	H3N2	3C.2a1b.1	3314	>EPI_ISL_14749718	3	H3_Europe
611	Italy	2019	swine	H3N2	3C.2a1b.1	4424	>EPI_ISL_14749621	2	H3_Europe
612	Italy	2019	swine	H3N2	3C.2a1b.1	4424	>EPI_ISL_14749620	2	H3_Europe
613	Italy	2019	swine	H3N2	3C.3a1	4424	>EPI_ISL_14749712	8	H3_Europe
614	Italy	2019	swine	H3N2	3C.3a1	4424	>EPI_ISL_14749665	8	H3_Europe
615	Italy	2019	swine	H3N2	3C.3a1	4424	>EPI_ISL_14749705	8	H3_Europe
616	Italy	2019	swine	H3N2	3C.3a1	4424	>EPI_ISL_14749706	8	H3_Europe
617	Italy	2019	swine	H3N2	3C.3a1	4424	>EPI_ISL_14749695	8	H3_Europe
618	Italy	2019	swine	H3N2	3C.3a1	4424	>EPI_ISL_14749655	8	H3_Europe
619	Italy	2019	swine	H3N2	3C.3a1	4424	>EPI_ISL_14749649	8	H3_Europe
620	Italy	2019	swine	H3N2	3C.3a1	4424	>EPI_ISL_14749698	8	H3_Europe
621	Italy	2019	swine	H3N2		4424	>EPI_ISL_14749661	2	H3_Europe
622	Italy	2019	swine	H3N2		4424	>EPI_ISL_14749710	2	H3_Europe
623	Italy	2019	swine	H3N2		5506	>EPI_ISL_14749643	1	H3_Europe
624	Italy	2019	swine	H3N2		5958	>EPI_ISL_14749619	1	H3_Europe
625	Italy	2019	swine	H3N2		6072	>EPI_ISL_14749641	1	H3_Europe
626	Italy	2020	Human	H3N2	3C.2a1b.1a	124	>EPI_ISL_414748	12	H3_Europe
627	Italy	2020	Human	H3N2	3C.2a1b.2b	2036	>EPI_ISL_414746	2	H3_Europe
628	Italy	2020	Human	H3N2	3C.3a1	75	>EPI_ISL_427899	4	H3_Europe
629	Italy	2020	swine	H3N2	3C.3a1	4424	>EPI_ISL_14764385	2	H3_Europe
630	Italy	2020	swine	H3N2	3C.3a1	4424	>EPI_ISL_14764045	2	H3_Europe
631	Italy	2020	swine	H3N2	3C.3a1	5280	>EPI_ISL_14766975	2	H3_Europe
632	Italy	2020	swine	H3N2	3C.3a1	5280	>EPI_ISL_14764481	2	H3_Europe
633	Italy	2020	swine	H3N2	3C.3a1	5647	>EPI_ISL_14764333	1	H3_Europe
634	Italy	2020	swine	H3N2		4424	>EPI_ISL_14764683	1	H3_Europe
635	Italy	2020	swine	H3N2		4851	>EPI_ISL_14764263	1	H3_Europe
636	Italy	2020	swine	H3N2		6405	>EPI_ISL_14766637	1	H3_Europe
637	Italy	2021	Human	H3N2	3C.2a1b.2a.2a.3	136	>EPI_ISL_9492447	1	H3_Europe
638	Italy	2021	Human	H3N2	3C.2a1b.2a.2c	136	>EPI_ISL_8429138	1	H3_Europe
639	Kosovo	2013	Human	H3N2	3C.3a	69	>EPI_ISL_235383	1	H3_Europe
640	Kosovo	2021	Human	H3N2	3C.2a1b.2a.2a.1	80	>EPI_ISL_12219589	1	H3_Europe
641	Kosovo	2021	Human	H3N2	3C.2a1b.2a.2a.2	80	>EPI_ISL_12219309	1	H3_Europe
642	Kosovo	2021	Human	H3N2	3C.2a1b.2a.2a.2	136	>EPI_ISL_12219572	15	H3_Europe
643	Kosovo	2021	Human	H3N2	3C.2a1b.2a.2a.3	136	>EPI_ISL_12942762	2	H3_Europe
644	Kosovo	2022	Human	H3N2	3C.2a1b.2a.2a.1	80	>EPI_ISL_12219308	1	H3_Europe
645	Latvia	2021	Human	H3N2	3C.2a1b.2a.2a.1	80	>EPI_ISL_12219317	1	H3_Europe
646	Latvia	2021	Human	H3N2	3C.2a1b.2a.2a.2	136	>EPI_ISL_12219320	1	H3_Europe
647	Latvia	2022	Human	H3N2	3C.2a1b.2a.2a.2	80	>EPI_ISL_12219315	1	H3_Europe
648	Lithuania	2022	Human	H3N2	3C.2a1b.2a.2a.2	80	>EPI_ISL_13203517	1	H3_Europe
649	Luxembourg	2015	Human	H3N2	3C.2	69	>EPI_ISL_202423	1	H3_Europe
650	Luxembourg	2018	Human	H3N2	3C.3a	336	>EPI_ISL_345561	5	H3_Europe
651	Luxembourg	2018	Human	H3N2	3C.3a	10559	>EPI_ISL_344885	1	H3_Europe
652	Luxembourg	2019	Human	H3N2	3C.2a1b.1	88	>EPI_ISL_345551	30	H3_Europe
653	Luxembourg	2019	Human	H3N2	3C.2a1b.1	124	>EPI_ISL_365516	1	H3_Europe
654	Luxembourg	2019	Human	H3N2	3C.2a1b.1b	124	>EPI_ISL_365504	2	H3_Europe
655	Luxembourg	2019	Human	H3N2	3C.2a1b.2	124	>EPI_ISL_345560	31	H3_Europe
656	Luxembourg	2019	Human	H3N2	3C.2a1b.2	2036	>EPI_ISL_365519	1	H3_Europe
657	Luxembourg	2019	Human	H3N2	3C.2a1b.2b	124	>EPI_ISL_365505	4	H3_Europe
658	Luxembourg	2019	Human	H3N2	3C.2a3	182	>EPI_ISL_365492	4	H3_Europe
659	Luxembourg	2019	Human	H3N2	3C.3a	336	>EPI_ISL_345544	5	H3_Europe
660	Luxembourg	2019	Human	H3N2	3C.3a1	75	>EPI_ISL_406553	2	H3_Europe
661	Luxembourg	2019	Human	H3N2	3C.3a1	336	>EPI_ISL_365518	6	H3_Europe
662	Luxembourg	2020	Human	H3N2	3C.2a1b.1a	124	>EPI_ISL_487159	2	H3_Europe
663	Luxembourg	2020	Human	H3N2	3C.2a1b.2a	136	>EPI_ISL_487161	3	H3_Europe
664	Luxembourg	2020	Human	H3N2	3C.2a1b.2a	2036	>EPI_ISL_487242	2	H3_Europe
665	Luxembourg	2020	Human	H3N2	3C.2a1b.2b	8370	>EPI_ISL_487235	1	H3_Europe
666	Luxembourg	2020	Human	H3N2	3C.3a1	75	>EPI_ISL_406559	16	H3_Europe
667	Luxembourg	2020	Human	H3N2		75	>EPI_ISL_487156	1	H3_Europe
668	Luxembourg	2021	Human	H3N2	3C.2a1b.2a.2a.1	80	>EPI_ISL_9775383	1	H3_Europe
669	Luxembourg	2021	Human	H3N2	3C.2a1b.2a.2a.3	136	>EPI_ISL_9775384	1	H3_Europe
670	Luxembourg	2022	Human	H3N2	3C.2a1b.2a.2a	136	>EPI_ISL_13885638	1	H3_Europe
671	Luxembourg	2022	Human	H3N2	3C.2a1b.2a.2a.1	80	>EPI_ISL_13885629	24	H3_Europe
672	Luxembourg	2022	Human	H3N2	3C.2a1b.2a.2a.1	136	>EPI_ISL_13885636	7	H3_Europe
673	Luxembourg	2022	Human	H3N2	3C.2a1b.2a.2a.2	136	>EPI_ISL_13885650	1	H3_Europe
674	Luxembourg	2022	Human	H3N2	3C.2a1b.2a.2a.3	80	>EPI_ISL_13885617	1	H3_Europe
675	Luxembourg	2022	Human	H3N2	3C.2a1b.2a.2a.3b	136	>EPI_ISL_13885635	6	H3_Europe
676	Luxembourg	2022	Human	H3N2	3C.2a1b.2a.2c	136	>EPI_ISL_13885639	1	H3_Europe
677	Macedonia	2016	Human	H3N2	3C.2a	69	>EPI_ISL_259175	1	H3_Europe
678	Macedonia	2017	Human	H3N2	3C.2a1	69	>EPI_ISL_259172	3	H3_Europe
679	Macedonia	2017	Human	H3N2	3C.2a3	69	>EPI_ISL_261847	2	H3_Europe
680	Macedonia	2019	Human	H3N2	3C.2a1b.1	88	>EPI_ISL_362162	8	H3_Europe
681	Macedonia	2019	Human	H3N2	3C.2a1b.2	124	>EPI_ISL_362159	1	H3_Europe
682	Macedonia	2019	Human	H3N2	3C.2a2	1360	>EPI_ISL_362163	1	H3_Europe
683	Macedonia	2019	Human	H3N2	3C.3a1	336	>EPI_ISL_362164	7	H3_Europe
684	Macedonia	2020	Human	H3N2	3C.3a1	75	>EPI_ISL_512113	7	H3_Europe
685	Netherlands	1968	Human	H3N2	3C.2a4	59	>EPI_ISL_124885	1	H3_Europe
686	Netherlands	1969	Human	H3N2	3C.2a4	59	>EPI_ISL_113017	2	H3_Europe
687	Netherlands	1971	Human	H3N2	3C.3a	71	>EPI_ISL_113036	2	H3_Europe
688	Netherlands	1972	Human	H3N2	3C.2a4	16	>EPI_ISL_113847	1	H3_Europe
689	Netherlands	1973	Human	H3N2	3C.2a4	16	>EPI_ISL_113864	2	H3_Europe
690	Netherlands	1974	Human	H3N2	3C.3a	16	>EPI_ISL_113918	2	H3_Europe
691	Netherlands	1974	Human	H3N2	3C.3a	74	>EPI_ISL_113919	1	H3_Europe
692	Netherlands	1974	Human	H3N2		74	>EPI_ISL_113920	1	H3_Europe
693	Netherlands	1975	Human	H3N2	3C.2a4	15	>EPI_ISL_113921	2	H3_Europe
694	Netherlands	1975	Human	H3N2	3C.2a4	16	>EPI_ISL_113966	2	H3_Europe
695	Netherlands	1976	Human	H3N2	3C.2a4	16	>EPI_ISL_113969	1	H3_Europe
696	Netherlands	1976	Human	H3N2	3C.3a	44	>EPI_ISL_114016	4	H3_Europe
697	Netherlands	1976	Human	H3N2		15	>EPI_ISL_124886	1	H3_Europe
698	Netherlands	1977	Human	H3N2	3C.3a	2012	>EPI_ISL_114018	4	H3_Europe
699	Netherlands	1980	Human	H3N2	3C.3a	60	>EPI_ISL_114198	1	H3_Europe
700	Netherlands	1982	Human	H3N2	3C.3a	60	>EPI_ISL_115699	1	H3_Europe
701	Netherlands	1982	Human	H3N2		60	>EPI_ISL_114201	1	H3_Europe
702	Netherlands	1982	Human	H3N2		65	>EPI_ISL_114200	1	H3_Europe
703	Netherlands	1984	swine	H3N2		4171	>EPI_ISL_84917	1	H3_Europe
704	Netherlands	1985	Human	H3N2	3C.3a	60	>EPI_ISL_114247	1	H3_Europe
705	Netherlands	1985	Human	H3N2		60	>EPI_ISL_114248	1	H3_Europe
706	Netherlands	1988	Human	H3N2	3C.3a	93	>EPI_ISL_114297	1	H3_Europe
707	Netherlands	1989	Human	H3N2	3C.3a	61	>EPI_ISL_114348	2	H3_Europe
708	Netherlands	1989	Human	H3N2		61	>EPI_ISL_114349	1	H3_Europe
709	Netherlands	1991	Human	H3N2	3C.3a	2042	>EPI_ISL_114608	3	H3_Europe
710	Netherlands	1991	Human	H3N2		3246	>EPI_ISL_114660	1	H3_Europe
711	Netherlands	1992	Human	H3N2	3C.3a	2018	>EPI_ISL_114705	2	H3_Europe
712	Netherlands	1992	Human	H3N2	3C.3a	2042	>EPI_ISL_110952	2	H3_Europe
713	Netherlands	1992	Human	H3N2		2042	>EPI_ISL_114659	2	H3_Europe
714	Netherlands	1993	Human	H3N2	3C.2	2042	>EPI_ISL_115041	1	H3_Europe
715	Netherlands	1993	Human	H3N2	3C.3a	2042	>EPI_ISL_115354	1	H3_Europe
716	Netherlands	1993	Human	H3N2	3C.3a	2053	>EPI_ISL_115305	4	H3_Europe
717	Netherlands	1993	Human	H3N2	3C.3a	3287	>EPI_ISL_115355	1	H3_Europe
718	Netherlands	1994	Human	H3N2	3C.3a	2053	>EPI_ISL_115458	1	H3_Europe
719	Netherlands	1995	Human	H3N2	3C.3a	2252	>EPI_ISL_115512	1	H3_Europe
720	Netherlands	1996	Human	H3N2	3C.3a	2522	>EPI_ISL_115567	1	H3_Europe
721	Netherlands	1997	Human	H3N2	3C.2	2058	>EPI_ISL_115619	1	H3_Europe
722	Netherlands	1998	Human	H3N2	3C.3a	2058	>EPI_ISL_115772	1	H3_Europe
723	Netherlands	1998	Human	H3N2		2065	>EPI_ISL_115620	1	H3_Europe
724	Netherlands	1999	Human	H3N2	3C.2	2065	>EPI_ISL_115773	1	H3_Europe
725	Netherlands	1999	wild.ans	H3N5		5877	>EPI_ISL_73370	1	H3_Europe
726	Netherlands	2000	Human	H3N2	3C.2	2065	>EPI_ISL_115621	1	H3_Europe
727	Netherlands	2000	wild.ans	H3N8		481	>EPI_ISL_267184	1	H3_Europe
728	Netherlands	2000	wild.ans	H3N8		1214	>EPI_ISL_267344	1	H3_Europe
729	Netherlands	2001	Human	H3N2	3C.2	2077	>EPI_ISL_115622	1	H3_Europe
730	Netherlands	2001	Human	H3N2	3C.2	2228	>EPI_ISL_115623	1	H3_Europe
731	Netherlands	2001	wild.ans	H3N6		594	>EPI_ISL_328940	1	H3_Europe
732	Netherlands	2002	Human	H3N2	3C.2	77	>EPI_ISL_115624	1	H3_Europe
733	Netherlands	2003	Human	H3N2	3C.2	77	>EPI_ISL_110691	1	H3_Europe
734	Netherlands	2003	Human	H3N2	3C.2	2119	>EPI_ISL_113069	1	H3_Europe
735	Netherlands	2003	Human	H3N2	3C.2	2164	>EPI_ISL_113061	3	H3_Europe
736	Netherlands	2003	wild.ans	H3N8		948	>EPI_ISL_267251	2	H3_Europe
737	Netherlands	2003	wild.ans	H3N8		948	>EPI_ISL_267383	2	H3_Europe
738	Netherlands	2004	wild.ans	H3N8		1879	>EPI_ISL_267401	1	H3_Europe
739	Netherlands	2005	wild.ans	H3N8		367	>EPI_ISL_30793	1	H3_Europe
740	Netherlands	2006	Dom.ans	H3N8	3C.3a	1060	>EPI_ISL_309832	1	H3_Europe
741	Netherlands	2006	Human	H3N2	3C.3a	2069	>EPI_ISL_115648	1	H3_Europe
742	Netherlands	2006	Human	H3N2		475	>EPI_ISL_115647	1	H3_Europe
743	Netherlands	2006	wild.ans	H3N1	3C.3a	11136	>EPI_ISL_84553	1	H3_Europe
744	Netherlands	2006	wild.ans	H3N8	3C.3a	1060	>EPI_ISL_243606	1	H3_Europe
745	Netherlands	2006	wild.ans	H3N8		835	>EPI_ISL_30804	1	H3_Europe
746	Netherlands	2006	wild.ans	H3N8		1060	>EPI_ISL_267207	1	H3_Europe
747	Netherlands	2006	wild.ans	H3N8		1305	>EPI_ISL_243633	1	H3_Europe
748	Netherlands	2007	Human	H3N2	3C.3a	104	>EPI_ISL_115695	2	H3_Europe
749	Netherlands	2007	wild.ans	H3N2		1194	>EPI_ISL_33850	1	H3_Europe
750	Netherlands	2007	wild.ans	H3N6		743	>EPI_ISL_267443	1	H3_Europe
751	Netherlands	2007	wild.other	H3N8		1190	>EPI_ISL_243639	3	H3_Europe
752	Netherlands	2007	wild.other	H3N8		1190	>EPI_ISL_376207	3	H3_Europe
753	Netherlands	2007	wild.other	H3N8		1190	>EPI_ISL_30805	3	H3_Europe
754	Netherlands	2008	wild.ans	H3N2	3C.3a	3117	>EPI_ISL_376202	2	H3_Europe
755	Netherlands	2008	wild.ans	H3N2	3C.3a	3117	>EPI_ISL_267236	2	H3_Europe
756	Netherlands	2008	wild.ans	H3N6		1284	>EPI_ISL_329031	1	H3_Europe
757	Netherlands	2008	wild.ans	H3N6		1289	>EPI_ISL_328993	1	H3_Europe
758	Netherlands	2008	wild.ans	H3N8		1334	>EPI_ISL_243492	1	H3_Europe
759	Netherlands	2008	wild.other	H3N8		434	>EPI_ISL_243638	2	H3_Europe
760	Netherlands	2008	wild.other	H3N8		434	>EPI_ISL_243651	2	H3_Europe
761	Netherlands	2009	wild.ans	H3N3		4179	>EPI_ISL_267392	1	H3_Europe
762	Netherlands	2010	Human	H3N2	3C.2	104	>EPI_ISL_115775	2	H3_Europe
763	Netherlands	2010	wild.ans	H3N2		3913	>EPI_ISL_267386	1	H3_Europe
764	Netherlands	2010	wild.ans	H3N8		1562	>EPI_ISL_243634	1	H3_Europe
765	Netherlands	2010	wild.other	H3N8		1518	>EPI_ISL_243486	1	H3_Europe
766	Netherlands	2011	Human	H3N2	3C.3a	2321	>EPI_ISL_115697	1	H3_Europe
767	Netherlands	2011	swine	H3N2	3C.2a1b.1	1264	>EPI_ISL_195194	2	H3_Europe
768	Netherlands	2011	swine	H3N2	3C.2a1b.1	1264	>EPI_ISL_195195	2	H3_Europe
769	Netherlands	2011	swine	H3N2		9945	>EPI_ISL_195192	1	H3_Europe
770	Netherlands	2011	wild.ans	H3N2		5561	>EPI_ISL_267203	1	H3_Europe
771	Netherlands	2011	wild.ans	H3N8		536	>EPI_ISL_291184	1	H3_Europe
772	Netherlands	2011	wild.ans	H3N8		1422	>EPI_ISL_243527	1	H3_Europe
773	Netherlands	2011	wild.ans	H3N8		1525	>EPI_ISL_291185	1	H3_Europe
774	Netherlands	2011	wild.ans	H3N8		1719	>EPI_ISL_243513	1	H3_Europe
775	Netherlands	2012	swine	H3N2	3C.3a1	484	>EPI_ISL_195222	1	H3_Europe
776	Netherlands	2012	swine	H3N2		8230	>EPI_ISL_195237	1	H3_Europe
777	Netherlands	2012	wild.ans	H3N2	3C.2	2816	>EPI_ISL_267224	1	H3_Europe
778	Netherlands	2013	wild.ans	H3N2	3C.2	2816	>EPI_ISL_373081	1	H3_Europe
779	Netherlands	2013	wild.ans	H3N6		774	>EPI_ISL_267342	2	H3_Europe
780	Netherlands	2013	wild.ans	H3N6		774	>EPI_ISL_373088	2	H3_Europe
781	Netherlands	2013	wild.ans	H3N8	3C.3a	624	>EPI_ISL_376206	1	H3_Europe
782	Netherlands	2013	wild.ans	H3N8		796	>EPI_ISL_243553	1	H3_Europe
783	Netherlands	2013	wild.ans	H3N8		1971	>EPI_ISL_373082	1	H3_Europe
784	Netherlands	2014	Human	H3N2	3C.3a	131	>EPI_ISL_239747	1	H3_Europe
785	Netherlands	2014	wild.ans	H3N6		1634	>EPI_ISL_291195	1	H3_Europe
786	Netherlands	2014	wild.ans	H3N6		8649	>EPI_ISL_267243	1	H3_Europe
787	Netherlands	2015	Human	H3N2	3C.2	69	>EPI_ISL_239750	1	H3_Europe
788	Netherlands	2015	wild.ans	H3N2		2777	>EPI_ISL_328958	1	H3_Europe
789	Netherlands	2015	wild.ans	H3N8		1171	>EPI_ISL_373089	1	H3_Europe
790	Netherlands	2016	Human	H3N2	3C.2	69	>EPI_ISL_241356	3	H3_Europe
791	Netherlands	2016	Human	H3N2	3C.2	1690	>EPI_ISL_240591	1	H3_Europe
792	Netherlands	2016	Human	H3N2	3C.2a	69	>EPI_ISL_241354	4	H3_Europe
793	Netherlands	2016	Human	H3N2	3C.2a1	69	>EPI_ISL_240594	14	H3_Europe
794	Netherlands	2016	Human	H3N2	3C.2a2	69	>EPI_ISL_240588	1	H3_Europe
795	Netherlands	2016	Human	H3N2	3C.2a3	69	>EPI_ISL_241351	3	H3_Europe
796	Netherlands	2016	wild.ans	H3N2		3125	>EPI_ISL_376197	1	H3_Europe
797	Netherlands	2017	Human	H3N2	3C.2	69	>EPI_ISL_259986	2	H3_Europe
798	Netherlands	2017	Human	H3N2	3C.2a	69	>EPI_ISL_242387	4	H3_Europe
799	Netherlands	2017	Human	H3N2	3C.2a1	69	>EPI_ISL_242386	14	H3_Europe
800	Netherlands	2017	Human	H3N2	3C.2a2	69	>EPI_ISL_291966	3	H3_Europe
801	Netherlands	2017	Human	H3N2	3C.2a3	69	>EPI_ISL_249661	2	H3_Europe
802	Netherlands	2017	Human	H3N2	3C.3a	2013	>EPI_ISL_255649	1	H3_Europe
803	Netherlands	2018	Human	H3N2	3C.2a1	69	>EPI_ISL_293132	1	H3_Europe
804	Netherlands	2018	Human	H3N2	3C.2a1b.1	69	>EPI_ISL_293134	2	H3_Europe
805	Netherlands	2018	Human	H3N2	3C.2a1b.1	88	>EPI_ISL_336557	2	H3_Europe
806	Netherlands	2018	Human	H3N2	3C.2a1b.2	88	>EPI_ISL_305500	1	H3_Europe
807	Netherlands	2018	Human	H3N2	3C.2a2	69	>EPI_ISL_306979	7	H3_Europe
808	Netherlands	2019	Human	H3N2	3C.2a1b.1	88	>EPI_ISL_350668	6	H3_Europe
809	Netherlands	2019	Human	H3N2	3C.2a1b.1	124	>EPI_ISL_340294	3	H3_Europe
810	Netherlands	2019	Human	H3N2	3C.2a1b.2	124	>EPI_ISL_340295	3	H3_Europe
811	Netherlands	2019	Human	H3N2	3C.2a1b.2b	124	>EPI_ISL_349471	1	H3_Europe
812	Netherlands	2019	Human	H3N2	3C.3a1	336	>EPI_ISL_347633	3	H3_Europe
813	Netherlands	2021	Human	H3N2	3C.2a1b.2a.2	136	>EPI_ISL_12240175	1	H3_Europe
814	Netherlands	2021	Human	H3N2	3C.2a1b.2a.2	545	>EPI_ISL_12942939	2	H3_Europe
815	Netherlands	2021	Human	H3N2	3C.2a1b.2a.2a.1	80	>EPI_ISL_8814258	7	H3_Europe
816	Netherlands	2021	Human	H3N2	3C.2a1b.2a.2a.3	80	>EPI_ISL_12240160	6	H3_Europe
817	Netherlands	2021	Human	H3N2	3C.2a1b.2a.2a.3	136	>EPI_ISL_10626833	25	H3_Europe
818	Netherlands	2021	Human	H3N2	3C.2a1b.2a.2a.3b	136	>EPI_ISL_12942860	1	H3_Europe
819	Netherlands	2021	Human	H3N2	3C.2a1b.2a.2b	545	>EPI_ISL_7988203	2	H3_Europe
820	Netherlands	2021	Human	H3N2	3C.2a1b.2a.2c	136	>EPI_ISL_10626850	2	H3_Europe
821	Netherlands	2022	Human	H3N2	3C.2a1b.2a.2	545	>EPI_ISL_12853611	2	H3_Europe
822	Netherlands	2022	Human	H3N2	3C.2a1b.2a.2a	80	>EPI_ISL_10945421	1	H3_Europe
823	Netherlands	2022	Human	H3N2	3C.2a1b.2a.2a	136	>EPI_ISL_10434306	9	H3_Europe
824	Netherlands	2022	Human	H3N2	3C.2a1b.2a.2a.1	80	>EPI_ISL_11887928	309	H3_Europe
825	Netherlands	2022	Human	H3N2	3C.2a1b.2a.2a.1	84	>EPI_ISL_11669373	2	H3_Europe
826	Netherlands	2022	Human	H3N2	3C.2a1b.2a.2a.1	136	>EPI_ISL_14120582	28	H3_Europe
827	Netherlands	2022	Human	H3N2	3C.2a1b.2a.2a.1	545	>EPI_ISL_11887876	3	H3_Europe
828	Netherlands	2022	Human	H3N2	3C.2a1b.2a.2a.1	989	>EPI_ISL_14751120	1	H3_Europe
829	Netherlands	2022	Human	H3N2	3C.2a1b.2a.2a.1	2733	>EPI_ISL_12429505	1	H3_Europe
830	Netherlands	2022	Human	H3N2	3C.2a1b.2a.2a.1b	80	>EPI_ISL_15215325	2	H3_Europe
831	Netherlands	2022	Human	H3N2	3C.2a1b.2a.2a.1b	545	>EPI_ISL_15544288	8	H3_Europe
832	Netherlands	2022	Human	H3N2	3C.2a1b.2a.2a.2	80	>EPI_ISL_11166200	12	H3_Europe
833	Netherlands	2022	Human	H3N2	3C.2a1b.2a.2a.2	136	>EPI_ISL_11886153	9	H3_Europe
834	Netherlands	2022	Human	H3N2	3C.2a1b.2a.2a.3	80	>EPI_ISL_11668766	8	H3_Europe
835	Netherlands	2022	Human	H3N2	3C.2a1b.2a.2a.3	84	>EPI_ISL_15215328	1	H3_Europe
836	Netherlands	2022	Human	H3N2	3C.2a1b.2a.2a.3	136	>EPI_ISL_10434299	6	H3_Europe
837	Netherlands	2022	Human	H3N2	3C.2a1b.2a.2a.3a	136	>EPI_ISL_11669433	4	H3_Europe
838	Netherlands	2022	Human	H3N2	3C.2a1b.2a.2a.3a	630	>EPI_ISL_15215327	1	H3_Europe
839	Netherlands	2022	Human	H3N2	3C.2a1b.2a.2a.3a	989	>EPI_ISL_13324719	1	H3_Europe
840	Netherlands	2022	Human	H3N2	3C.2a1b.2a.2a.3a.1	136	>EPI_ISL_14751131	2	H3_Europe
841	Netherlands	2022	Human	H3N2	3C.2a1b.2a.2a.3a.1	243	>EPI_ISL_15544290	5	H3_Europe
842	Netherlands	2022	Human	H3N2	3C.2a1b.2a.2a.3b	136	>EPI_ISL_10073545	3	H3_Europe
843	Netherlands	2022	Human	H3N2	3C.2a1b.2a.2b	136	>EPI_ISL_11309897	2	H3_Europe
844	Netherlands	2022	Human	H3N2	3C.2a1b.2a.2b	545	>EPI_ISL_12429516	277	H3_Europe
845	Netherlands	2022	Human	H3N2	3C.2a1b.2a.2c	136	>EPI_ISL_10678452	5	H3_Europe
846	Netherlands	2022	wild.ans	H3N2		2978	>EPI_ISL_14989784	1	H3_Europe
847	Norway	1983	Human	H3N2		65	>EPI_ISL_114245	1	H3_Europe
848	Norway	2009	wild.ans	H3N8		546	>EPI_ISL_129979	1	H3_Europe
849	Norway	2016	Human	H3N2	3C.2a1	69	>EPI_ISL_259124	3	H3_Europe
850	Norway	2018	Human	H3N2	3C.2a1b.2	124	>EPI_ISL_390020	4	H3_Europe
851	Norway	2019	Human	H3N2	3C.2a1b.2b	2036	>EPI_ISL_609935	1	H3_Europe
852	Norway	2021	Human	H3N2	3C.2a1b.1a	124	>EPI_ISL_12240183	1	H3_Europe
853	Norway	2021	Human	H3N2	3C.2a1b.2a.2	545	>EPI_ISL_12710566	1	H3_Europe
854	Norway	2021	Human	H3N2	3C.2a1b.2a.2a	80	>EPI_ISL_5365800	6	H3_Europe
855	Norway	2021	Human	H3N2	3C.2a1b.2a.2a.3	136	>EPI_ISL_12240181	2	H3_Europe
856	Norway	2021	Human	H3N2	3C.2a1b.2a.2a.3a	136	>EPI_ISL_12240182	1	H3_Europe
857	Norway	2021	Human	H3N2	3C.2a1b.2a.2c	136	>EPI_ISL_12240179	2	H3_Europe
858	Norway	2022	Human	H3N2	3C.2a1b.2a.2a.1	80	>EPI_ISL_12240185	1	H3_Europe
859	Poland	2022	Human	H3N2	3C.2a1b.2a.2a.1	80	>EPI_ISL_12943046	6	H3_Europe
860	Portugal	2011	Human	H3N2	3C.2a1b.2a.2a.1	80	>EPI_ISL_14218862	1	H3_Europe
861	Portugal	2016	Human	H3N2	3C.2a3	69	>EPI_ISL_333359	1	H3_Europe
862	Portugal	2021	Human	H3N2	3C.2a1b.2a.2	136	>EPI_ISL_9527986	4	H3_Europe
863	Portugal	2021	Human	H3N2	3C.2a1b.2a.2a	136	>EPI_ISL_9527987	1	H3_Europe
864	Portugal	2021	Human	H3N2	3C.2a1b.2a.2a.1	80	>EPI_ISL_11403042	2	H3_Europe
865	Portugal	2021	Human	H3N2	3C.2a1b.2a.2a.3	80	>EPI_ISL_9527989	7	H3_Europe
866	Portugal	2021	Human	H3N2	3C.2a1b.2a.2a.3	136	>EPI_ISL_9528028	8	H3_Europe
867	Portugal	2021	Human	H3N2	3C.2a1b.2a.2a.3b	136	>EPI_ISL_9527971	1	H3_Europe
868	Portugal	2022	Human	H3N2	3C.2a1b.1a	124	>EPI_ISL_12141756	1	H3_Europe
869	Portugal	2022	Human	H3N2	3C.2a1b.2a.2	136	>EPI_ISL_13163844	13	H3_Europe
870	Portugal	2022	Human	H3N2	3C.2a1b.2a.2a.1	47	>EPI_ISL_14218942	10	H3_Europe
871	Portugal	2022	Human	H3N2	3C.2a1b.2a.2a.1	80	>EPI_ISL_14218914	129	H3_Europe
872	Portugal	2022	Human	H3N2	3C.2a1b.2a.2a.1	136	>EPI_ISL_14218909	27	H3_Europe
873	Portugal	2022	Human	H3N2	3C.2a1b.2a.2a.1	330	>EPI_ISL_13163879	1	H3_Europe
874	Portugal	2022	Human	H3N2	3C.2a1b.2a.2a.1	3357	>EPI_ISL_14261725	1	H3_Europe
875	Portugal	2022	Human	H3N2	3C.2a1b.2a.2a.1	8509	>EPI_ISL_14261905	1	H3_Europe
876	Portugal	2022	Human	H3N2	3C.2a1b.2a.2a.1	10242	>EPI_ISL_13163898	1	H3_Europe
877	Portugal	2022	Human	H3N2	3C.2a1b.2a.2a.1	10826	>EPI_ISL_14261723	1	H3_Europe
878	Portugal	2022	Human	H3N2	3C.2a1b.2a.2a.1	10980	>EPI_ISL_14218935	1	H3_Europe
879	Portugal	2022	Human	H3N2	3C.2a1b.2a.2a.1	12440	>EPI_ISL_14261918	1	H3_Europe
880	Portugal	2022	Human	H3N2	3C.2a1b.2a.2a.1a	80	>EPI_ISL_11403039	1	H3_Europe
881	Portugal	2022	Human	H3N2	3C.2a1b.2a.2a.3	47	>EPI_ISL_13163873	1	H3_Europe
882	Portugal	2022	Human	H3N2	3C.2a1b.2a.2a.3	80	>EPI_ISL_14218940	13	H3_Europe
883	Portugal	2022	Human	H3N2	3C.2a1b.2a.2a.3	136	>EPI_ISL_11403075	31	H3_Europe
884	Portugal	2022	Human	H3N2	3C.2a1b.2a.2a.3	205	>EPI_ISL_12141757	1	H3_Europe
885	Portugal	2022	Human	H3N2	3C.2a1b.2a.2a.3	1369	>EPI_ISL_12142307	1	H3_Europe
886	Portugal	2022	Human	H3N2	3C.2a1b.2a.2a.3	3216	>EPI_ISL_11403035	1	H3_Europe
887	Portugal	2022	Human	H3N2	3C.2a1b.2a.2a.3a	47	>EPI_ISL_14218931	4	H3_Europe
888	Portugal	2022	Human	H3N2	3C.2a1b.2a.2a.3a	136	>EPI_ISL_12142181	81	H3_Europe
889	Portugal	2022	Human	H3N2	3C.2a1b.2a.2a.3a	1609	>EPI_ISL_12142220	1	H3_Europe
890	Portugal	2022	Human	H3N2	3C.2a1b.2a.2a.3a	8660	>EPI_ISL_12142172	2	H3_Europe
891	Portugal	2022	Human	H3N2	3C.2a1b.2a.2a.3a.1	136	>EPI_ISL_13163867	1	H3_Europe
892	Portugal	2022	Human	H3N2	3C.2a1b.2a.2a.3b	136	>EPI_ISL_13163892	10	H3_Europe
893	Portugal	2022	Human	H3N2	3C.2a1b.2a.2a.3b	205	>EPI_ISL_12142156	1	H3_Europe
894	Romania	1980	Dom.other	H3N8		2775	>EPI_ISL_19680	1	H3_Europe
895	Romania	2019	Human	H3N2	3C.2a1b.2b	2036	>EPI_ISL_403947	1	H3_Europe
896	Romania	2019	Human	H3N2	3C.3a1	75	>EPI_ISL_403948	1	H3_Europe
897	Romania	2020	Human	H3N2	3C.2a1b.1a	124	>EPI_ISL_468323	1	H3_Europe
898	Romania	2020	Human	H3N2	3C.3a1	75	>EPI_ISL_413468	17	H3_Europe
899	Romania	2020	Human	H3N2	3C.3a1	8985	>EPI_ISL_516791	2	H3_Europe
900	Romania	2020	Human	H3N2	3C.3a1	10821	>EPI_ISL_515980	1	H3_Europe
901	Romania	2020	Human	H3N2	3C.3a1	12191	>EPI_ISL_515982	1	H3_Europe
902	Romania	2020	Human	H3N2	3C.3a1	12367	>EPI_ISL_468329	1	H3_Europe
903	Romania	2020	Human	H3N2	3C.3a1	12432	>EPI_ISL_515931	1	H3_Europe
904	Romania	2020	Human	H3N2	3C.3a1	12594	>EPI_ISL_515976	1	H3_Europe
905	Romania	2020	Human	H3N2		75	>EPI_ISL_515519	1	H3_Europe
906	Romania	2022	Human	H3N2	3C.2a1b.2a.2a.1	80	>EPI_ISL_12491257	20	H3_Europe
907	Romania	2022	Human	H3N2	3C.2a1b.2a.2a.1	136	>EPI_ISL_12607372	7	H3_Europe
908	Romania	2022	Human	H3N2	3C.2a1b.2a.2a.1	2516	>EPI_ISL_12646999	1	H3_Europe
909	Romania	2022	Human	H3N2	3C.2a1b.2a.2a.1	2752	>EPI_ISL_12539695	1	H3_Europe
910	Romania	2022	Human	H3N2	3C.2a1b.2a.2a.1	3476	>EPI_ISL_12607352	1	H3_Europe
911	Romania	2022	Human	H3N2	3C.2a1b.2a.2a.1	3555	>EPI_ISL_12607933	1	H3_Europe
912	Romania	2022	Human	H3N2	3C.2a1b.2a.2a.1	3928	>EPI_ISL_12607367	1	H3_Europe
913	Romania	2022	Human	H3N2	3C.2a1b.2a.2a.1	3947	>EPI_ISL_12631163	1	H3_Europe
914	Romania	2022	Human	H3N2	3C.2a1b.2a.2a.1	4660	>EPI_ISL_12607376	1	H3_Europe
915	Romania	2022	Human	H3N2	3C.2a1b.2a.2a.2	136	>EPI_ISL_12495162	6	H3_Europe
916	Romania	2022	Human	H3N2	3C.2a1b.2a.2a.2	3070	>EPI_ISL_12666618	1	H3_Europe
917	Romania	2022	Human	H3N2	3C.2a1b.2a.2a.3	136	>EPI_ISL_12809120	8	H3_Europe
918	Romania	2022	Human	H3N2	3C.2a1b.2a.2a.3	944	>EPI_ISL_12647001	1	H3_Europe
919	Romania	2022	Human	H3N2	3C.2a1b.2a.2a.3b	136	>EPI_ISL_12666613	10	H3_Europe
920	Romania	2022	Human	H3N2	3C.2a1b.2a.2a.3b	804	>EPI_ISL_12579694	1	H3_Europe
921	Romania	2022	Human	H3N2	3C.2a1b.2a.2a.3b	1380	>EPI_ISL_12579700	1	H3_Europe
922	Romania	2022	Human	H3N2	3C.2a1b.2a.2a.3b	1918	>EPI_ISL_12607368	1	H3_Europe
923	Romania	2022	Human	H3N2	3C.2a1b.2a.2a.3b	8472	>EPI_ISL_12631942	1	H3_Europe
924	Romania	2022	Human	H3N2	3C.2a1b.2a.2c	136	>EPI_ISL_12666615	2	H3_Europe
925	Russia	1986	Human	H3N2	3C.3a	68	>EPI_ISL_124928	1	H3_Europe
926	Russia	1986	Human	H3N2		68	>EPI_ISL_937	1	H3_Europe
927	Russia	1999	Human	H3N2	3C.2	2065	>EPI_ISL_127595	1	H3_Europe
928	Russia	2008	Dom.ans	H3N1		964	>EPI_ISL_504928	1	H3_Europe
929	Russia	2009	Dom.ans	H3N0		1582	>EPI_ISL_121363	1	H3_Europe
930	Russia	2010	Dom.ans	H3N6		1505	>EPI_ISL_504945	1	H3_Europe
931	Russia	2010	Dom.ans	H3N8		853	>EPI_ISL_504947	1	H3_Europe
932	Russia	2010	Dom.ans	H3N8		914	>EPI_ISL_504944	1	H3_Europe
933	Russia	2010	Dom.ans	H3N8		1058	>EPI_ISL_504946	1	H3_Europe
934	Russia	2011	Dom.ans	H3N8		683	>EPI_ISL_504949	2	H3_Europe
935	Russia	2011	Dom.ans	H3N8		683	>EPI_ISL_504950	2	H3_Europe
936	Russia	2011	Dom.ans	H3N8		1988	>EPI_ISL_504951	1	H3_Europe
937	Russia	2011	Human	H3N2	3C.2	144	>EPI_ISL_93682	3	H3_Europe
938	Russia	2012	Human	H3N2	3C.2	1383	>EPI_ISL_235234	1	H3_Europe
939	Russia	2012	Human	H3N2	3C.2	2080	>EPI_ISL_235237	3	H3_Europe
940	Russia	2012	Human	H3N2	3C.3a	2525	>EPI_ISL_235233	1	H3_Europe
941	Russia	2014	Human	H3N2	3C.2	69	>EPI_ISL_170260	3	H3_Europe
942	Russia	2015	Human	H3N2	3C.2	69	>EPI_ISL_195855	11	H3_Europe
943	Russia	2015	Human	H3N2	3C.3a	2044	>EPI_ISL_192699	2	H3_Europe
944	Russia	2016	Human	H3N2	3C.2	69	>EPI_ISL_230360	3	H3_Europe
945	Russia	2016	Human	H3N2	3C.2a	69	>EPI_ISL_249014	9	H3_Europe
946	Russia	2016	Human	H3N2	3C.2a1	69	>EPI_ISL_242629	9	H3_Europe
947	Russia	2016	Human	H3N2	3C.2a3	69	>EPI_ISL_242611	38	H3_Europe
948	Russia	2017	Human	H3N2	3C.2a1	69	>EPI_ISL_273651	9	H3_Europe
949	Russia	2017	Human	H3N2	3C.2a1b.1	69	>EPI_ISL_297717	6	H3_Europe
950	Russia	2017	Human	H3N2	3C.2a2	69	>EPI_ISL_291645	9	H3_Europe
951	Russia	2017	Human	H3N2	3C.2a3	69	>EPI_ISL_273657	20	H3_Europe
952	Russia	2018	Human	H3N2	3C.2a1	69	>EPI_ISL_322488	2	H3_Europe
953	Russia	2018	Human	H3N2	3C.2a1	124	>EPI_ISL_330159	1	H3_Europe
954	Russia	2018	Human	H3N2	3C.2a1b.1	69	>EPI_ISL_322440	15	H3_Europe
955	Russia	2018	Human	H3N2	3C.2a1b.1	88	>EPI_ISL_322489	25	H3_Europe
956	Russia	2018	Human	H3N2	3C.2a1b.2	124	>EPI_ISL_346067	17	H3_Europe
957	Russia	2018	Human	H3N2	3C.2a2	69	>EPI_ISL_322457	41	H3_Europe
958	Russia	2018	Human	H3N2	3C.2a2	151	>EPI_ISL_322485	7	H3_Europe
959	Russia	2018	Human	H3N2	3C.2a2	631	>EPI_ISL_322456	1	H3_Europe
960	Russia	2018	Human	H3N2	3C.2a3	69	>EPI_ISL_313519	2	H3_Europe
961	Russia	2018	wild.ans	H3N8		1820	>EPI_ISL_337413	1	H3_Europe
962	Russia	2018	wild.ans	H3N8		1913	>EPI_ISL_339040	1	H3_Europe
963	Russia	2019	Human	H3N2	3C.2a1b.1	88	>EPI_ISL_377662	59	H3_Europe
964	Russia	2019	Human	H3N2	3C.2a1b.1	124	>EPI_ISL_380079	13	H3_Europe
965	Russia	2019	Human	H3N2	3C.2a1b.1b	162	>EPI_ISL_402952	4	H3_Europe
966	Russia	2019	Human	H3N2	3C.2a1b.2	124	>EPI_ISL_350701	65	H3_Europe
967	Russia	2019	Human	H3N2	3C.2a1b.2	2036	>EPI_ISL_395182	1	H3_Europe
968	Russia	2019	Human	H3N2	3C.2a1b.2a	136	>EPI_ISL_403967	18	H3_Europe
969	Russia	2019	Human	H3N2	3C.2a1b.2b	124	>EPI_ISL_364356	1	H3_Europe
970	Russia	2019	Human	H3N2	3C.2a2	69	>EPI_ISL_364353	3	H3_Europe
971	Russia	2019	Human	H3N2	3C.2a4	4172	>EPI_ISL_380069	1	H3_Europe
972	Russia	2019	Human	H3N2	3C.3a1	75	>EPI_ISL_407145	2	H3_Europe
973	Russia	2020	Human	H3N2	3C.2a1b.1a	124	>EPI_ISL_429851	2	H3_Europe
974	Russia	2020	Human	H3N2	3C.2a1b.1b	124	>EPI_ISL_471287	26	H3_Europe
975	Russia	2020	Human	H3N2	3C.2a1b.1b	162	>EPI_ISL_471388	7	H3_Europe
976	Russia	2020	Human	H3N2	3C.2a1b.2	2036	>EPI_ISL_407100	1	H3_Europe
977	Russia	2020	Human	H3N2	3C.2a1b.2a	136	>EPI_ISL_405292	11	H3_Europe
978	Russia	2020	Human	H3N2	3C.2a1b.2b	2036	>EPI_ISL_419087	2	H3_Europe
979	Russia	2020	Human	H3N2	3C.3a1	75	>EPI_ISL_419384	1	H3_Europe
980	Russia	2021	Dom.ans	H3N2		4170	>EPI_ISL_14931847	1	H3_Europe
981	Russia	2021	Dom.ans	H3N8		845	>EPI_ISL_14931848	2	H3_Europe
982	Russia	2021	Dom.ans	H3N8		845	>EPI_ISL_14931849	2	H3_Europe
983	Russia	2021	Human	H3N2	3C.2a1b.2a.2	136	>EPI_ISL_8694325	2	H3_Europe
984	Russia	2021	Human	H3N2	3C.2a1b.2a.2	3755	>EPI_ISL_6157758	1	H3_Europe
985	Russia	2021	Human	H3N2	3C.2a1b.2a.2a	80	>EPI_ISL_12107439	1	H3_Europe
986	Russia	2021	Human	H3N2	3C.2a1b.2a.2a.2	17	>EPI_ISL_9164159	1	H3_Europe
987	Russia	2021	Human	H3N2	3C.2a1b.2a.2a.2	80	>EPI_ISL_6564988	230	H3_Europe
988	Russia	2021	Human	H3N2	3C.2a1b.2a.2a.2	136	>EPI_ISL_9640025	32	H3_Europe
989	Russia	2021	Human	H3N2	3C.2a1b.2a.2c	136	>EPI_ISL_12107444	41	H3_Europe
990	Russia	2022	Human	H3N2	3C.2a1b.2a.2a.1b	2125	>EPI_ISL_15427761	1	H3_Europe
991	Russia	2022	Human	H3N2	3C.2a1b.2a.2a.2	80	>EPI_ISL_12107788	10	H3_Europe
992	Russia	2022	Human	H3N2	3C.2a1b.2a.2a.2	136	>EPI_ISL_9260865	2	H3_Europe
993	Russia	2022	Human	H3N2	3C.2a1b.2a.2c	136	>EPI_ISL_13089778	6	H3_Europe
994	Russia	2022	Human	H3N2	3C.2a1b.2a.2c	2630	>EPI_ISL_12107787	1	H3_Europe
995	Serbia	2010	Human	H3N2	3C.3a	2321	>EPI_ISL_93660	2	H3_Europe
996	Serbia	2015	Human	H3N2	3C.2	69	>EPI_ISL_195874	1	H3_Europe
997	Serbia	2015	Human	H3N2	3C.3a	69	>EPI_ISL_195853	1	H3_Europe
998	Serbia	2020	Human	H3N2	3C.3a1	75	>EPI_ISL_493326	2	H3_Europe
999	Serbia	2021	Human	H3N2	3C.2a1b.2a.2a.1	80	>EPI_ISL_12943127	2	H3_Europe
1000	Serbia	2022	Human	H3N2	3C.2a1b.2a.2a	80	>EPI_ISL_13892661	1	H3_Europe
1001	Serbia	2022	Human	H3N2	3C.2a1b.2a.2a.1	80	>EPI_ISL_12219306	14	H3_Europe
1002	Serbia	2022	Human	H3N2	3C.2a1b.2a.2a.1	136	>EPI_ISL_13892666	1	H3_Europe
1003	Serbia	2022	Human	H3N2	3C.2a1b.2a.2a.2	136	>EPI_ISL_13892664	2	H3_Europe
1004	Serbia	2022	Human	H3N2	3C.2a1b.2a.2a.3	136	>EPI_ISL_12219491	3	H3_Europe
1005	Serbia	2022	Human	H3N2	3C.2a1b.2a.2a.3b	136	>EPI_ISL_13892660	3	H3_Europe
1006	Slovenia	2021	Human	H3N2	3C.2a1b.2a.2a.2	80	>EPI_ISL_12943139	1	H3_Europe
1007	Slovenia	2021	Human	H3N2	3C.2a1b.2a.2a.2	136	>EPI_ISL_12943144	1	H3_Europe
1008	Slovenia	2022	Human	H3N2	3C.2a1b.2a.2a.1	80	>EPI_ISL_12943198	10	H3_Europe
1009	Slovenia	2022	Human	H3N2	3C.2a1b.2a.2a.2	136	>EPI_ISL_12943195	2	H3_Europe
1010	Spain	1985	Dom.other	H3N8		2600	>EPI_ISL_19671	1	H3_Europe
1011	Spain	1991	Human	H3N2	3C.3a	2042	>EPI_ISL_114707	2	H3_Europe
1012	Spain	1992	Human	H3N2	3C.3a	2042	>EPI_ISL_114657	1	H3_Europe
1013	Spain	1993	Human	H3N2	3C.3a	2042	>EPI_ISL_115301	2	H3_Europe
1014	Spain	1993	Human	H3N2	3C.3a	2053	>EPI_ISL_115300	3	H3_Europe
1015	Spain	1993	Human	H3N2		2053	>EPI_ISL_115304	1	H3_Europe
1016	Spain	2002	swine	H3N2	3C.3a1	10237	>EPI_ISL_6908	1	H3_Europe
1017	Spain	2004	swine	H3N2	3C.3a1	9971	>EPI_ISL_5286	1	H3_Europe
1018	Spain	2007	swine	H3N2	3C.3a	10128	>EPI_ISL_129533	2	H3_Europe
1019	Spain	2007	swine	H3N2	3C.3a	10128	>EPI_ISL_128940	2	H3_Europe
1020	Spain	2007	swine	H3N2		10386	>EPI_ISL_142643	1	H3_Europe
1021	Spain	2011	swine	H3N2		2326	>EPI_ISL_195196	1	H3_Europe
1022	Spain	2011	swine	H3N2		3570	>EPI_ISL_195200	1	H3_Europe
1023	Spain	2011	swine	H3N2		10285	>EPI_ISL_195197	1	H3_Europe
1024	Spain	2012	swine	H3N2		2540	>EPI_ISL_195198	1	H3_Europe
1025	Spain	2012	swine	H3N2		10070	>EPI_ISL_195220	1	H3_Europe
1026	Spain	2012	swine	H3N2		10228	>EPI_ISL_195221	1	H3_Europe
1027	Spain	2012	swine	H3N2		10384	>EPI_ISL_195201	1	H3_Europe
1028	Spain	2012	swine	H3N2		10392	>EPI_ISL_195219	1	H3_Europe
1029	Spain	2013	Human	H3N2	3C.2	69	>EPI_ISL_15082223	1	H3_Europe
1030	Spain	2013	Human	H3N2	3C.3a	69	>EPI_ISL_15082228	1	H3_Europe
1031	Spain	2013	Human	H3N2	3C.3a	2044	>EPI_ISL_153547	1	H3_Europe
1032	Spain	2014	Human	H3N2	3C.2	69	>EPI_ISL_15082340	1	H3_Europe
1033	Spain	2014	Human	H3N2	3C.3a	2044	>EPI_ISL_15082333	10	H3_Europe
1034	Spain	2014	Human	H3N2	3C.3a	2170	>EPI_ISL_15082330	1	H3_Europe
1035	Spain	2014	Human	H3N2	3C.3a	4266	>EPI_ISL_153544	1	H3_Europe
1036	Spain	2014	Human	H3N2	3C.3a	8203	>EPI_ISL_15082334	1	H3_Europe
1037	Spain	2015	Human	H3N2	3C.2	69	>EPI_ISL_171530	15	H3_Europe
1038	Spain	2015	Human	H3N2	3C.3a	131	>EPI_ISL_206114	2	H3_Europe
1039	Spain	2015	Human	H3N2	3C.3a	1990	>EPI_ISL_238487	1	H3_Europe
1040	Spain	2015	Human	H3N2	3C.3a	2005	>EPI_ISL_171542	1	H3_Europe
1041	Spain	2015	Human	H3N2	3C.3a	2044	>EPI_ISL_171545	1	H3_Europe
1042	Spain	2015	Human	H3N2	3C.3a	2983	>EPI_ISL_171537	1	H3_Europe
1043	Spain	2015	swine	H3N2		10311	>EPI_ISL_504547	1	H3_Europe
1044	Spain	2016	Human	H3N2	3C.2	69	>EPI_ISL_15082353	1	H3_Europe
1045	Spain	2016	Human	H3N2	3C.2a	69	>EPI_ISL_15082357	8	H3_Europe
1046	Spain	2016	Human	H3N2	3C.2a	3982	>EPI_ISL_240707	1	H3_Europe
1047	Spain	2016	Human	H3N2	3C.2a1	69	>EPI_ISL_241980	6	H3_Europe
1048	Spain	2016	Human	H3N2	3C.2a1	3134	>EPI_ISL_241982	1	H3_Europe
1049	Spain	2016	Human	H3N2	3C.2a2	12485	>EPI_ISL_256437	1	H3_Europe
1050	Spain	2016	Human	H3N2	3C.2a3	69	>EPI_ISL_15082360	8	H3_Europe
1051	Spain	2016	Human	H3N2	3C.2a3	3585	>EPI_ISL_15082366	1	H3_Europe
1052	Spain	2016	Human	H3N2	3C.2a3	3622	>EPI_ISL_15082356	1	H3_Europe
1053	Spain	2016	Human	H3N2	3C.3a	8457	>EPI_ISL_15082351	1	H3_Europe
1054	Spain	2017	Human	H3N2	3C.2a	69	>EPI_ISL_15082398	17	H3_Europe
1055	Spain	2017	Human	H3N2	3C.2a	2986	>EPI_ISL_250284	1	H3_Europe
1056	Spain	2017	Human	H3N2	3C.2a	3100	>EPI_ISL_15082404	1	H3_Europe
1057	Spain	2017	Human	H3N2	3C.2a	3859	>EPI_ISL_309325	1	H3_Europe
1058	Spain	2017	Human	H3N2	3C.2a1	69	>EPI_ISL_253432	13	H3_Europe
1059	Spain	2017	Human	H3N2	3C.2a1	88	>EPI_ISL_15082407	1	H3_Europe
1060	Spain	2017	Human	H3N2	3C.2a1	2079	>EPI_ISL_291781	1	H3_Europe
1061	Spain	2017	Human	H3N2	3C.2a1b.1	69	>EPI_ISL_285612	2	H3_Europe
1062	Spain	2017	Human	H3N2	3C.2a2	69	>EPI_ISL_15082406	2	H3_Europe
1063	Spain	2017	Human	H3N2	3C.2a2	631	>EPI_ISL_288431	1	H3_Europe
1064	Spain	2017	Human	H3N2	3C.2a3	69	>EPI_ISL_15082384	17	H3_Europe
1065	Spain	2017	Human	H3N2	3C.2a3	3326	>EPI_ISL_244999	1	H3_Europe
1066	Spain	2017	Human	H3N2	3C.3a	2013	>EPI_ISL_15082402	1	H3_Europe
1067	Spain	2017	swine	H3N2	3C.3a1	11989	>EPI_ISL_499120	1	H3_Europe
1068	Spain	2017	swine	H3N2	3C.3a1	11999	>EPI_ISL_499127	1	H3_Europe
1069	Spain	2017	swine	H3N2		10526	>EPI_ISL_499119	1	H3_Europe
1070	Spain	2018	Human	H3N2	3C.2a1b.1	69	>EPI_ISL_15082413	5	H3_Europe
1071	Spain	2018	Human	H3N2	3C.2a1b.1	88	>EPI_ISL_15082420	3	H3_Europe
1072	Spain	2018	Human	H3N2	3C.2a1b.1	3234	>EPI_ISL_15082418	1	H3_Europe
1073	Spain	2018	Human	H3N2	3C.2a2	69	>EPI_ISL_15082410	9	H3_Europe
1074	Spain	2018	Human	H3N2	3C.2a2	2118	>EPI_ISL_376772	1	H3_Europe
1075	Spain	2018	swine	H3N2		12074	>EPI_ISL_499123	2	H3_Europe
1076	Spain	2018	swine	H3N2		12074	>EPI_ISL_499121	2	H3_Europe
1077	Spain	2018	swine	H3N2		12084	>EPI_ISL_499126	1	H3_Europe
1078	Spain	2019	Human	H3N2	3C.2a1b.1	88	>EPI_ISL_346786	26	H3_Europe
1079	Spain	2019	Human	H3N2	3C.2a1b.1	124	>EPI_ISL_345255	8	H3_Europe
1080	Spain	2019	Human	H3N2	3C.2a1b.2	124	>EPI_ISL_377468	47	H3_Europe
1081	Spain	2019	Human	H3N2	3C.2a1b.2	2036	>EPI_ISL_377466	2	H3_Europe
1082	Spain	2019	Human	H3N2	3C.2a1b.2	8842	>EPI_ISL_387285	1	H3_Europe
1083	Spain	2019	Human	H3N2	3C.2a1b.2a	136	>EPI_ISL_406902	2	H3_Europe
1084	Spain	2019	Human	H3N2	3C.2a1b.2b	124	>EPI_ISL_377440	2	H3_Europe
1085	Spain	2019	Human	H3N2	3C.2a1b.2b	2036	>EPI_ISL_13949962	1	H3_Europe
1086	Spain	2019	Human	H3N2	3C.2a1b.2b	3606	>EPI_ISL_355892	1	H3_Europe
1087	Spain	2019	Human	H3N2	3C.2a2	1360	>EPI_ISL_346776	2	H3_Europe
1088	Spain	2019	Human	H3N2	3C.2a2	2036	>EPI_ISL_346742	1	H3_Europe
1089	Spain	2019	Human	H3N2	3C.2a3	182	>EPI_ISL_346782	1	H3_Europe
1090	Spain	2019	Human	H3N2	3C.3a1	336	>EPI_ISL_377503	59	H3_Europe
1091	Spain	2019	swine	H3N1		12066	>EPI_ISL_499124	1	H3_Europe
1092	Spain	2019	swine	H3N1		12068	>EPI_ISL_499125	1	H3_Europe
1093	Spain	2020	Human	H3N2	3C.2a1b.1a	124	>EPI_ISL_410292	3	H3_Europe
1094	Spain	2020	Human	H3N2	3C.2a1b.2a	136	>EPI_ISL_428003	1	H3_Europe
1095	Spain	2020	Human	H3N2	3C.2a1b.2b	124	>EPI_ISL_414493	2	H3_Europe
1096	Spain	2020	Human	H3N2	3C.2a1b.2b	2036	>EPI_ISL_13949964	7	H3_Europe
1097	Spain	2020	Human	H3N2	3C.3a1	75	>EPI_ISL_411873	8	H3_Europe
1098	Spain	2020	swine	H3N1		10214	>EPI_ISL_6781281	1	H3_Europe
1099	Spain	2020	swine	H3N2		10236	>EPI_ISL_6781348	1	H3_Europe
1100	Spain	2021	Human	H3N2	3C.2a1b.2a.2	136	>EPI_ISL_12240101	2	H3_Europe
1101	Spain	2021	Human	H3N2	3C.2a1b.2a.2a	8	>EPI_ISL_14078801	1	H3_Europe
1102	Spain	2021	Human	H3N2	3C.2a1b.2a.2a	80	>EPI_ISL_9359973	5	H3_Europe
1103	Spain	2021	Human	H3N2	3C.2a1b.2a.2a	136	>EPI_ISL_9359980	2	H3_Europe
1104	Spain	2021	Human	H3N2	3C.2a1b.2a.2a.1	80	>EPI_ISL_8882136	4	H3_Europe
1105	Spain	2021	Human	H3N2	3C.2a1b.2a.2a.1a	80	>EPI_ISL_9359938	3	H3_Europe
1106	Spain	2021	Human	H3N2	3C.2a1b.2a.2a.3	80	>EPI_ISL_9714206	30	H3_Europe
1107	Spain	2021	Human	H3N2	3C.2a1b.2a.2a.3	136	>EPI_ISL_6852312	123	H3_Europe
1108	Spain	2021	Human	H3N2	3C.2a1b.2a.2a.3	633	>EPI_ISL_6852550	6	H3_Europe
1109	Spain	2021	Human	H3N2	3C.2a1b.2a.2a.3	4027	>EPI_ISL_7692008	1	H3_Europe
1110	Spain	2021	Human	H3N2	3C.2a1b.2a.2a.3	4660	>EPI_ISL_7692006	1	H3_Europe
1111	Spain	2021	Human	H3N2	3C.2a1b.2a.2a.3	10603	>EPI_ISL_8882124	1	H3_Europe
1112	Spain	2021	Human	H3N2	3C.2a1b.2a.2c	136	>EPI_ISL_8882130	3	H3_Europe
1113	Spain	2021	Human	H3N2	3C.2a1b.2a.2c	2630	>EPI_ISL_8882155	1	H3_Europe
1114	Spain	2021	Human	H3N2	3C.2a1b.2a.2c	3784	>EPI_ISL_5034086	1	H3_Europe
1115	Spain	2022	Human	H3N2	3C.2a1b.1a	124	>EPI_ISL_11246965	2	H3_Europe
1116	Spain	2022	Human	H3N2	3C.2a1b.2a.2a	80	>EPI_ISL_9995004	2	H3_Europe
1117	Spain	2022	Human	H3N2	3C.2a1b.2a.2a	136	>EPI_ISL_14509117	3	H3_Europe
1118	Spain	2022	Human	H3N2	3C.2a1b.2a.2a	2455	>EPI_ISL_12599167	3	H3_Europe
1119	Spain	2022	Human	H3N2	3C.2a1b.2a.2a.1	80	>EPI_ISL_12646194	590	H3_Europe
1120	Spain	2022	Human	H3N2	3C.2a1b.2a.2a.1	136	>EPI_ISL_15701449	240	H3_Europe
1121	Spain	2022	Human	H3N2	3C.2a1b.2a.2a.1	545	>EPI_ISL_14924362	3	H3_Europe
1122	Spain	2022	Human	H3N2	3C.2a1b.2a.2a.1	633	>EPI_ISL_11766275	3	H3_Europe
1123	Spain	2022	Human	H3N2	3C.2a1b.2a.2a.1	2125	>EPI_ISL_15388045	1	H3_Europe
1124	Spain	2022	Human	H3N2	3C.2a1b.2a.2a.1	2376	>EPI_ISL_12870574	2	H3_Europe
1125	Spain	2022	Human	H3N2	3C.2a1b.2a.2a.1	2536	>EPI_ISL_15081641	1	H3_Europe
1126	Spain	2022	Human	H3N2	3C.2a1b.2a.2a.1	2739	>EPI_ISL_15579594	1	H3_Europe
1127	Spain	2022	Human	H3N2	3C.2a1b.2a.2a.1	2796	>EPI_ISL_12870579	1	H3_Europe
1128	Spain	2022	Human	H3N2	3C.2a1b.2a.2a.1	2866	>EPI_ISL_12705631	1	H3_Europe
1129	Spain	2022	Human	H3N2	3C.2a1b.2a.2a.1	2946	>EPI_ISL_13471380	1	H3_Europe
1130	Spain	2022	Human	H3N2	3C.2a1b.2a.2a.1	2979	>EPI_ISL_14080483	1	H3_Europe
1131	Spain	2022	Human	H3N2	3C.2a1b.2a.2a.1	3004	>EPI_ISL_13244276	1	H3_Europe
1132	Spain	2022	Human	H3N2	3C.2a1b.2a.2a.1	3434	>EPI_ISL_12471304	1	H3_Europe
1133	Spain	2022	Human	H3N2	3C.2a1b.2a.2a.1	3627	>EPI_ISL_14077826	1	H3_Europe
1134	Spain	2022	Human	H3N2	3C.2a1b.2a.2a.1	3766	>EPI_ISL_13471377	1	H3_Europe
1135	Spain	2022	Human	H3N2	3C.2a1b.2a.2a.1	3852	>EPI_ISL_12870573	1	H3_Europe
1136	Spain	2022	Human	H3N2	3C.2a1b.2a.2a.1	3987	>EPI_ISL_15447013	1	H3_Europe
1137	Spain	2022	Human	H3N2	3C.2a1b.2a.2a.1	3990	>EPI_ISL_14078448	1	H3_Europe
1138	Spain	2022	Human	H3N2	3C.2a1b.2a.2a.1	4011	>EPI_ISL_14027401	1	H3_Europe
1139	Spain	2022	Human	H3N2	3C.2a1b.2a.2a.1	4036	>EPI_ISL_12127792	1	H3_Europe
1140	Spain	2022	Human	H3N2	3C.2a1b.2a.2a.1	4269	>EPI_ISL_11766279	1	H3_Europe
1141	Spain	2022	Human	H3N2	3C.2a1b.2a.2a.1	8560	>EPI_ISL_13692834	1	H3_Europe
1142	Spain	2022	Human	H3N2	3C.2a1b.2a.2a.1	8635	>EPI_ISL_15081639	1	H3_Europe
1143	Spain	2022	Human	H3N2	3C.2a1b.2a.2a.1a	80	>EPI_ISL_11814252	11	H3_Europe
1144	Spain	2022	Human	H3N2	3C.2a1b.2a.2a.1a	136	>EPI_ISL_11814281	4	H3_Europe
1145	Spain	2022	Human	H3N2	3C.2a1b.2a.2a.1b	80	>EPI_ISL_15081645	15	H3_Europe
1146	Spain	2022	Human	H3N2	3C.2a1b.2a.2a.1b	136	>EPI_ISL_15714971	19	H3_Europe
1147	Spain	2022	Human	H3N2	3C.2a1b.2a.2a.1b	545	>EPI_ISL_15210629	33	H3_Europe
1148	Spain	2022	Human	H3N2	3C.2a1b.2a.2a.1b	2125	>EPI_ISL_15363456	3	H3_Europe
1149	Spain	2022	Human	H3N2	3C.2a1b.2a.2a.1b	3166	>EPI_ISL_15388063	1	H3_Europe
1150	Spain	2022	Human	H3N2	3C.2a1b.2a.2a.1b	3208	>EPI_ISL_15579598	1	H3_Europe
1151	Spain	2022	Human	H3N2	3C.2a1b.2a.2a.1b	3269	>EPI_ISL_15388066	1	H3_Europe
1152	Spain	2022	Human	H3N2	3C.2a1b.2a.2a.1b	3288	>EPI_ISL_15388064	1	H3_Europe
1153	Spain	2022	Human	H3N2	3C.2a1b.2a.2a.1b	3392	>EPI_ISL_15388053	1	H3_Europe
1154	Spain	2022	Human	H3N2	3C.2a1b.2a.2a.1b	3906	>EPI_ISL_14811843	1	H3_Europe
1155	Spain	2022	Human	H3N2	3C.2a1b.2a.2a.1b	4066	>EPI_ISL_15388051	1	H3_Europe
1156	Spain	2022	Human	H3N2	3C.2a1b.2a.2a.1b	4133	>EPI_ISL_15388047	1	H3_Europe
1157	Spain	2022	Human	H3N2	3C.2a1b.2a.2a.1b	4259	>EPI_ISL_15388052	1	H3_Europe
1158	Spain	2022	Human	H3N2	3C.2a1b.2a.2a.3	80	>EPI_ISL_13531918	17	H3_Europe
1159	Spain	2022	Human	H3N2	3C.2a1b.2a.2a.3	84	>EPI_ISL_12471330	4	H3_Europe
1160	Spain	2022	Human	H3N2	3C.2a1b.2a.2a.3	136	>EPI_ISL_14509033	48	H3_Europe
1161	Spain	2022	Human	H3N2	3C.2a1b.2a.2a.3	1149	>EPI_ISL_11766277	1	H3_Europe
1162	Spain	2022	Human	H3N2	3C.2a1b.2a.2a.3a	136	>EPI_ISL_14509111	2	H3_Europe
1163	Spain	2022	Human	H3N2	3C.2a1b.2a.2a.3a	630	>EPI_ISL_15363454	2	H3_Europe
1164	Spain	2022	Human	H3N2	3C.2a1b.2a.2a.3a	989	>EPI_ISL_14924368	1	H3_Europe
1165	Spain	2022	Human	H3N2	3C.2a1b.2a.2a.3a.1	136	>EPI_ISL_15447084	5	H3_Europe
1166	Spain	2022	Human	H3N2	3C.2a1b.2a.2a.3a.1	243	>EPI_ISL_15714975	1	H3_Europe
1167	Spain	2022	Human	H3N2	3C.2a1b.2a.2a.3b	136	>EPI_ISL_13471376	15	H3_Europe
1168	Spain	2022	Human	H3N2	3C.2a1b.2a.2b	136	>EPI_ISL_14027400	2	H3_Europe
1169	Spain	2022	Human	H3N2	3C.2a1b.2a.2b	545	>EPI_ISL_15714603	168	H3_Europe
1170	Spain	2022	Human	H3N2	3C.2a1b.2a.2b	2312	>EPI_ISL_15210588	1	H3_Europe
1171	Spain	2022	Human	H3N2	3C.2a1b.2a.2b	2429	>EPI_ISL_15388059	1	H3_Europe
1172	Spain	2022	Human	H3N2	3C.2a1b.2a.2b	2471	>EPI_ISL_15579596	1	H3_Europe
1173	Spain	2022	Human	H3N2	3C.2a1b.2a.2b	2733	>EPI_ISL_15714969	1	H3_Europe
1174	Spain	2022	Human	H3N2	3C.2a1b.2a.2b	2756	>EPI_ISL_14977270	1	H3_Europe
1175	Spain	2022	Human	H3N2	3C.2a1b.2a.2b	3378	>EPI_ISL_15210611	1	H3_Europe
1176	Spain	2022	Human	H3N2	3C.2a1b.2a.2b	3723	>EPI_ISL_15714964	1	H3_Europe
1177	Spain	2022	Human	H3N2	3C.2a1b.2a.2b	3772	>EPI_ISL_15210590	1	H3_Europe
1178	Spain	2022	Human	H3N2	3C.2a1b.2a.2b	4228	>EPI_ISL_15388048	1	H3_Europe
1179	Spain	2022	Human	H3N2	3C.2a1b.2a.2b	4272	>EPI_ISL_15579604	1	H3_Europe
1180	Spain	2022	Human	H3N2	3C.2a1b.2a.2b	4666	>EPI_ISL_15701456	1	H3_Europe
1181	Spain	2022	Human	H3N2	3C.2a1b.2a.2b	8827	>EPI_ISL_13692833	1	H3_Europe
1182	Spain	2022	Human	H3N2	3C.2a1b.2a.2c	136	>EPI_ISL_12339066	1	H3_Europe
1183	Spain	2022	Human	H3N2	3C.2a1b.2a.2c	2630	>EPI_ISL_12471307	1	H3_Europe
1184	Sweden	1985	Human	H3N2	3C.3a	68	>EPI_ISL_114249	1	H3_Europe
1185	Sweden	1988	Human	H3N2	3C.3a	64	>EPI_ISL_114298	1	H3_Europe
1186	Sweden	1992	Human	H3N2	3C.2	2042	>EPI_ISL_114871	3	H3_Europe
1187	Sweden	1992	Human	H3N2	3C.3a	2042	>EPI_ISL_114867	1	H3_Europe
1188	Sweden	1992	Human	H3N2	3C.3a	2115	>EPI_ISL_114868	1	H3_Europe
1189	Sweden	2002	wild.ans	H3N8		715	>EPI_ISL_189612	1	H3_Europe
1190	Sweden	2009	Human	H3N2	3C.3a	104	>EPI_ISL_149719	1	H3_Europe
1191	Sweden	2011	Human	H3N2	3C.2	69	>EPI_ISL_149716	1	H3_Europe
1192	Sweden	2011	Human	H3N2	3C.2	104	>EPI_ISL_149714	1	H3_Europe
1193	Sweden	2011	Human	H3N2	3C.2	144	>EPI_ISL_149712	1	H3_Europe
1194	Sweden	2011	Human	H3N2	3C.3a	2109	>EPI_ISL_149718	1	H3_Europe
1195	Sweden	2012	Human	H3N2	3C.2	104	>EPI_ISL_149715	1	H3_Europe
1196	Sweden	2012	Human	H3N2	3C.2	144	>EPI_ISL_149713	1	H3_Europe
1197	Sweden	2012	Human	H3N2	3C.3a	69	>EPI_ISL_149717	1	H3_Europe
1198	Sweden	2013	Human	H3N2	3C.3a	131	>EPI_ISL_155657	1	H3_Europe
1199	Sweden	2014	Human	H3N2	3C.2	69	>EPI_ISL_159141	18	H3_Europe
1200	Sweden	2014	Human	H3N2	3C.3a	131	>EPI_ISL_166996	9	H3_Europe
1201	Sweden	2014	Human	H3N2	3C.3a	2005	>EPI_ISL_157000	1	H3_Europe
1202	Sweden	2014	Human	H3N2	3C.3a	2044	>EPI_ISL_159401	6	H3_Europe
1203	Sweden	2015	Human	H3N2	3C.2	69	>EPI_ISL_205782	23	H3_Europe
1204	Sweden	2015	Human	H3N2	3C.2a	69	>EPI_ISL_205783	6	H3_Europe
1205	Sweden	2015	Human	H3N2	3C.3a	1990	>EPI_ISL_205778	12	H3_Europe
1206	Sweden	2015	Human	H3N2	3C.3a	2005	>EPI_ISL_177064	1	H3_Europe
1207	Sweden	2015	Human	H3N2	3C.3a	2044	>EPI_ISL_177060	10	H3_Europe
1208	Sweden	2016	Human	H3N2	3C.2	69	>EPI_ISL_215741	7	H3_Europe
1209	Sweden	2016	Human	H3N2	3C.2a	69	>EPI_ISL_233633	19	H3_Europe
1210	Sweden	2016	Human	H3N2	3C.2a1	69	>EPI_ISL_239529	41	H3_Europe
1211	Sweden	2016	Human	H3N2	3C.2a2	69	>EPI_ISL_241933	7	H3_Europe
1212	Sweden	2016	Human	H3N2	3C.2a3	69	>EPI_ISL_239535	23	H3_Europe
1213	Sweden	2017	Human	H3N2	3C.2	69	>EPI_ISL_263032	1	H3_Europe
1214	Sweden	2017	Human	H3N2	3C.2	2057	>EPI_ISL_282965	1	H3_Europe
1215	Sweden	2017	Human	H3N2	3C.2a	69	>EPI_ISL_258819	7	H3_Europe
1216	Sweden	2017	Human	H3N2	3C.2a1	69	>EPI_ISL_241899	62	H3_Europe
1217	Sweden	2017	Human	H3N2	3C.2a1	88	>EPI_ISL_282971	1	H3_Europe
1218	Sweden	2017	Human	H3N2	3C.2a1	124	>EPI_ISL_292040	1	H3_Europe
1219	Sweden	2017	Human	H3N2	3C.2a1	2079	>EPI_ISL_282981	2	H3_Europe
1220	Sweden	2017	Human	H3N2	3C.2a1b.1	69	>EPI_ISL_291399	12	H3_Europe
1221	Sweden	2017	Human	H3N2	3C.2a1b.2	69	>EPI_ISL_281575	1	H3_Europe
1222	Sweden	2017	Human	H3N2	3C.2a2	69	>EPI_ISL_282983	30	H3_Europe
1223	Sweden	2017	Human	H3N2	3C.2a2	2945	>EPI_ISL_282985	1	H3_Europe
1224	Sweden	2017	Human	H3N2	3C.2a3	69	>EPI_ISL_241904	26	H3_Europe
1225	Sweden	2017	Human	H3N2	3C.2a4	69	>EPI_ISL_282963	1	H3_Europe
1226	Sweden	2017	Human	H3N2	3C.3a	336	>EPI_ISL_310242	1	H3_Europe
1227	Sweden	2018	Dom.other	H3N8		8698	>EPI_ISL_3156269	3	H3_Europe
1228	Sweden	2018	Dom.other	H3N8		8698	>EPI_ISL_3156271	3	H3_Europe
1229	Sweden	2018	Dom.other	H3N8		8698	>EPI_ISL_3156270	3	H3_Europe
1230	Sweden	2018	Human	H3N2	3C.2a1	69	>EPI_ISL_310247	1	H3_Europe
1231	Sweden	2018	Human	H3N2	3C.2a1	124	>EPI_ISL_340376	1	H3_Europe
1232	Sweden	2018	Human	H3N2	3C.2a1	2079	>EPI_ISL_307080	1	H3_Europe
1233	Sweden	2018	Human	H3N2	3C.2a1b.1	69	>EPI_ISL_302267	7	H3_Europe
1234	Sweden	2018	Human	H3N2	3C.2a1b.1	88	>EPI_ISL_329741	11	H3_Europe
1235	Sweden	2018	Human	H3N2	3C.2a1b.1	124	>EPI_ISL_335541	2	H3_Europe
1236	Sweden	2018	Human	H3N2	3C.2a1b.2	124	>EPI_ISL_334193	7	H3_Europe
1237	Sweden	2018	Human	H3N2	3C.2a2	69	>EPI_ISL_310249	27	H3_Europe
1238	Sweden	2018	Human	H3N2	3C.2a2	151	>EPI_ISL_334198	3	H3_Europe
1239	Sweden	2018	Human	H3N2	3C.2a2	1360	>EPI_ISL_340377	3	H3_Europe
1240	Sweden	2018	Human	H3N2	3C.2a2	2945	>EPI_ISL_307083	1	H3_Europe
1241	Sweden	2018	Human	H3N2	3C.3a	410	>EPI_ISL_334183	3	H3_Europe
1242	Sweden	2018	Human	H3N2	3C.3a1	336	>EPI_ISL_307077	2	H3_Europe
1243	Sweden	2019	Human	H3N2	3C.2a1b.1	88	>EPI_ISL_336154	19	H3_Europe
1244	Sweden	2019	Human	H3N2	3C.2a1b.1	124	>EPI_ISL_347807	4	H3_Europe
1245	Sweden	2019	Human	H3N2	3C.2a1b.1a	124	>EPI_ISL_404262	2	H3_Europe
1246	Sweden	2019	Human	H3N2	3C.2a1b.1b	124	>EPI_ISL_391072	2	H3_Europe
1247	Sweden	2019	Human	H3N2	3C.2a1b.2	124	>EPI_ISL_355221	33	H3_Europe
1248	Sweden	2019	Human	H3N2	3C.2a1b.2	2036	>EPI_ISL_391076	2	H3_Europe
1249	Sweden	2019	Human	H3N2	3C.2a1b.2a	124	>EPI_ISL_391081	3	H3_Europe
1250	Sweden	2019	Human	H3N2	3C.2a1b.2a	136	>EPI_ISL_398736	4	H3_Europe
1251	Sweden	2019	Human	H3N2	3C.2a1b.2b	124	>EPI_ISL_347810	2	H3_Europe
1252	Sweden	2019	Human	H3N2	3C.2a1b.2b	2036	>EPI_ISL_395317	15	H3_Europe
1253	Sweden	2019	Human	H3N2	3C.2a2	151	>EPI_ISL_343373	1	H3_Europe
1254	Sweden	2019	Human	H3N2	3C.2a2	1360	>EPI_ISL_355220	3	H3_Europe
1255	Sweden	2019	Human	H3N2	3C.2a3	4240	>EPI_ISL_391084	1	H3_Europe
1256	Sweden	2019	Human	H3N2	3C.3a1	75	>EPI_ISL_391079	4	H3_Europe
1257	Sweden	2020	Human	H3N2	3C.2a1b.1a	124	>EPI_ISL_426369	3	H3_Europe
1258	Sweden	2020	Human	H3N2	3C.2a1b.1b	124	>EPI_ISL_413665	3	H3_Europe
1259	Sweden	2020	Human	H3N2	3C.2a1b.2a	136	>EPI_ISL_412388	1	H3_Europe
1260	Sweden	2020	Human	H3N2	3C.2a1b.2a.1	136	>EPI_ISL_447885	1	H3_Europe
1261	Sweden	2020	Human	H3N2	3C.2a1b.2b	2036	>EPI_ISL_447871	19	H3_Europe
1262	Sweden	2020	Human	H3N2	3C.2a1b.2b	8370	>EPI_ISL_447881	3	H3_Europe
1263	Sweden	2020	Human	H3N2	3C.3a1	75	>EPI_ISL_404276	18	H3_Europe
1264	Sweden	2021	Human	H3N2	3C.2a1b.1a	124	>EPI_ISL_7637940	3	H3_Europe
1265	Sweden	2021	Human	H3N2	3C.2a1b.2a.2	80	>EPI_ISL_1760817	2	H3_Europe
1266	Sweden	2021	Human	H3N2	3C.2a1b.2a.2	136	>EPI_ISL_860634	3	H3_Europe
1267	Sweden	2021	Human	H3N2	3C.2a1b.2a.2a	80	>EPI_ISL_2234358	2	H3_Europe
1268	Sweden	2021	Human	H3N2	3C.2a1b.2a.2a.1	80	>EPI_ISL_7638020	91	H3_Europe
1269	Sweden	2021	Human	H3N2	3C.2a1b.2a.2a.3	80	>EPI_ISL_8377577	1	H3_Europe
1270	Sweden	2021	Human	H3N2	3C.2a1b.2a.2a.3	136	>EPI_ISL_8377573	6	H3_Europe
1271	Sweden	2021	Human	H3N2	3C.2a1b.2a.2c	136	>EPI_ISL_7637993	3	H3_Europe
1272	Sweden	2022	Human	H3N2	3C.2a1b.1a	124	>EPI_ISL_14755421	7	H3_Europe
1273	Sweden	2022	Human	H3N2	3C.2a1b.2a.2a.1	80	>EPI_ISL_11805567	38	H3_Europe
1274	Sweden	2022	Human	H3N2	3C.2a1b.2a.2a.1	136	>EPI_ISL_15190800	4	H3_Europe
1275	Sweden	2022	Human	H3N2	3C.2a1b.2a.2a.1b	136	>EPI_ISL_15190853	1	H3_Europe
1276	Sweden	2022	Human	H3N2	3C.2a1b.2a.2a.3	80	>EPI_ISL_14755406	3	H3_Europe
1277	Sweden	2022	Human	H3N2	3C.2a1b.2a.2a.3a.1	136	>EPI_ISL_15190796	2	H3_Europe
1278	Sweden	2022	Human	H3N2	3C.2a1b.2a.2b	545	>EPI_ISL_14755432	5	H3_Europe
1279	Switzerland	1979	Dom.other	H3N8		2311	>EPI_ISL_22611	1	H3_Europe
1280	Switzerland	1979	Dom.other	H3N8		2775	>EPI_ISL_19679	1	H3_Europe
1281	Switzerland	1989	Human	H3N2	3C.3a	61	>EPI_ISL_110907	1	H3_Europe
1282	Switzerland	1991	Human	H3N2	3C.3a	89	>EPI_ISL_114503	1	H3_Europe
1283	Switzerland	1992	Human	H3N2	3C.3a	2018	>EPI_ISL_114611	1	H3_Europe
1284	Switzerland	1993	Dom.other	H3N8		2569	>EPI_ISL_19676	1	H3_Europe
1285	Switzerland	1995	Human	H3N2	3C.3a	2053	>EPI_ISL_115462	1	H3_Europe
1286	Switzerland	1996	Human	H3N2	3C.3a	1000	>EPI_ISL_115513	1	H3_Europe
1287	Switzerland	2011	Dom.other	H3N8		2185	>EPI_ISL_177468	1	H3_Europe
1288	Switzerland	2013	Human	H3N2	3C.3a	69	>EPI_ISL_165829	2	H3_Europe
1289	Switzerland	2017	Human	H3N2	3C.2a2	151	>EPI_ISL_331821	1	H3_Europe
1290	Switzerland	2018	Human	H3N2	3C.2a1b.1b	88	>EPI_ISL_333652	1	H3_Europe
1291	Switzerland	2018	Human	H3N2	3C.2a2	151	>EPI_ISL_333330	1	H3_Europe
1292	Switzerland	2018	Human	H3N2	3C.3a1	336	>EPI_ISL_333651	2	H3_Europe
1293	Switzerland	2021	Human	H3N2	3C.2a1b.2a.2a.1	80	>EPI_ISL_9401998	2	H3_Europe
1294	Switzerland	2021	Human	H3N2	3C.2a1b.2a.2a.3	136	>EPI_ISL_12240207	1	H3_Europe
1295	Switzerland	2021	Human	H3N2	3C.2a1b.2a.2a.3b	136	>EPI_ISL_9402010	3	H3_Europe
1296	Switzerland	2021	Human	H3N2	3C.2a1b.2a.2c	136	>EPI_ISL_9401999	1	H3_Europe
1297	Switzerland	2022	Human	H3N2	3C.2a1b.2a.2a.1	80	>EPI_ISL_14328712	40	H3_Europe
1298	Switzerland	2022	Human	H3N2	3C.2a1b.2a.2a.1	136	>EPI_ISL_14326784	4	H3_Europe
1299	Switzerland	2022	Human	H3N2	3C.2a1b.2a.2a.1	8784	>EPI_ISL_14326787	1	H3_Europe
1300	Switzerland	2022	Human	H3N2	3C.2a1b.2a.2a.2	136	>EPI_ISL_14328700	16	H3_Europe
1301	Switzerland	2022	Human	H3N2	3C.2a1b.2a.2a.2	4660	>EPI_ISL_14328728	1	H3_Europe
1302	Switzerland	2022	Human	H3N2	3C.2a1b.2a.2a.2	8784	>EPI_ISL_14326891	2	H3_Europe
1303	Switzerland	2022	Human	H3N2	3C.2a1b.2a.2a.3	80	>EPI_ISL_14326688	1	H3_Europe
1304	Switzerland	2022	Human	H3N2	3C.2a1b.2a.2a.3	136	>EPI_ISL_14328717	1	H3_Europe
1305	Switzerland	2022	Human	H3N2	3C.2a1b.2a.2a.3b	136	>EPI_ISL_14326680	11	H3_Europe
1306	Switzerland	2022	Human	H3N2	3C.2a1b.2a.2a.3b	205	>EPI_ISL_14328719	1	H3_Europe
1307	Switzerland	2022	Human	H3N2	3C.2a1b.2a.2c	136	>EPI_ISL_12240209	3	H3_Europe
1308	UK	1972	Human	H3N2	3C.3a	71	>EPI_ISL_123229	3	H3_Europe
1309	UK	1985	Human	H3N2	3C.3a	68	>EPI_ISL_114246	1	H3_Europe
1310	UK	1988	Human	H3N2	3C.3a	61	>EPI_ISL_114296	1	H3_Europe
1311	UK	1989	Dom.other	H3N8		2185	>EPI_ISL_8280	2	H3_Europe
1312	UK	1989	Dom.other	H3N8		2185	>EPI_ISL_19884	2	H3_Europe
1313	UK	1989	Human	H3N2	3C.3a	61	>EPI_ISL_114346	1	H3_Europe
1314	UK	1990	swine	H3N2	3C.2	72	>EPI_ISL_129504	1	H3_Europe
1315	UK	1991	Human	H3N2	3C.3a	2042	>EPI_ISL_114502	1	H3_Europe
1316	UK	1991	Human	H3N2		2042	>EPI_ISL_115770	1	H3_Europe
1317	UK	1993	Human	H3N2	3C.3a	2053	>EPI_ISL_115409	1	H3_Europe
1318	UK	1993	Human	H3N2		3287	>EPI_ISL_115408	1	H3_Europe
1319	UK	1993	swine	H3N2		4229	>EPI_ISL_129481	1	H3_Europe
1320	UK	1994	swine	H3N2		2571	>EPI_ISL_129486	1	H3_Europe
1321	UK	1994	swine	H3N2		2969	>EPI_ISL_195204	1	H3_Europe
1322	UK	1997	swine	H3N2		4261	>EPI_ISL_129506	1	H3_Europe
1323	UK	1998	Dom.other	H3N8		3379	>EPI_ISL_177487	2	H3_Europe
1324	UK	1998	Dom.other	H3N8		3379	>EPI_ISL_177489	2	H3_Europe
1325	UK	2003	Human	H3N2	3C.2	1406	>EPI_ISL_107210	56	H3_Europe
1326	UK	2003	Human	H3N2	3C.2	2119	>EPI_ISL_107710	17	H3_Europe
1327	UK	2003	Human	H3N2	3C.2	3601	>EPI_ISL_107577	2	H3_Europe
1328	UK	2003	Human	H3N2	3C.3a	475	>EPI_ISL_107593	1	H3_Europe
1329	UK	2003	Human	H3N2		1406	>EPI_ISL_107405	1	H3_Europe
1330	UK	2006	Dom.other	H3N8		436	>EPI_ISL_177471	1	H3_Europe
1331	UK	2006	Dom.other	H3N8		2584	>EPI_ISL_177472	1	H3_Europe
1332	UK	2009	Dom.other	H3N8		8460	>EPI_ISL_156745	1	H3_Europe
1333	UK	2009	Dom.other	H3N8		8611	>EPI_ISL_177492	1	H3_Europe
1334	UK	2009	Dom.other	H3N8		8935	>EPI_ISL_177491	2	H3_Europe
1335	UK	2009	Dom.other	H3N8		8935	>EPI_ISL_177490	2	H3_Europe
1336	UK	2010	Dom.other	H3N8		8571	>EPI_ISL_156748	1	H3_Europe
1337	UK	2011	Dom.other	H3N8		8571	>EPI_ISL_156749	2	H3_Europe
1338	UK	2011	Dom.other	H3N8		8571	>EPI_ISL_156750	2	H3_Europe
1339	UK	2013	Dom.other	H3N8		8571	>EPI_ISL_151841	1	H3_Europe
1340	UK	2014	Dom.other	H3N8		8571	>EPI_ISL_197753	1	H3_Europe
1341	UK	2014	Human	H3N2	3C.2	69	>EPI_ISL_188840	111	H3_Europe
1342	UK	2014	Human	H3N2	3C.2	2152	>EPI_ISL_286007	1	H3_Europe
1343	UK	2014	Human	H3N2	3C.2	2194	>EPI_ISL_286781	1	H3_Europe
1344	UK	2014	Human	H3N2	3C.2	2611	>EPI_ISL_286964	1	H3_Europe
1345	UK	2014	Human	H3N2	3C.2	2645	>EPI_ISL_286777	1	H3_Europe
1346	UK	2014	Human	H3N2	3C.2	2787	>EPI_ISL_286967	1	H3_Europe
1347	UK	2014	Human	H3N2	3C.2	2870	>EPI_ISL_286960	1	H3_Europe
1348	UK	2014	Human	H3N2	3C.2	2879	>EPI_ISL_286959	1	H3_Europe
1349	UK	2014	Human	H3N2	3C.2	2890	>EPI_ISL_286162	1	H3_Europe
1350	UK	2014	Human	H3N2	3C.2	3019	>EPI_ISL_286021	1	H3_Europe
1351	UK	2014	Human	H3N2	3C.2	3264	>EPI_ISL_286924	1	H3_Europe
1352	UK	2014	Human	H3N2	3C.2	3388	>EPI_ISL_286965	1	H3_Europe
1353	UK	2014	Human	H3N2	3C.2	3394	>EPI_ISL_286161	1	H3_Europe
1354	UK	2014	Human	H3N2	3C.2	3529	>EPI_ISL_286937	1	H3_Europe
1355	UK	2014	Human	H3N2	3C.2	3618	>EPI_ISL_286026	1	H3_Europe
1356	UK	2014	Human	H3N2	3C.2	3700	>EPI_ISL_286999	1	H3_Europe
1357	UK	2014	Human	H3N2	3C.2	3720	>EPI_ISL_286160	1	H3_Europe
1358	UK	2014	Human	H3N2	3C.2	3946	>EPI_ISL_286930	1	H3_Europe
1359	UK	2014	Human	H3N2	3C.2	4021	>EPI_ISL_286966	1	H3_Europe
1360	UK	2014	Human	H3N2	3C.2	4197	>EPI_ISL_286968	1	H3_Europe
1361	UK	2014	Human	H3N2	3C.2a	69	>EPI_ISL_188797	2	H3_Europe
1362	UK	2014	Human	H3N2	3C.2a	3841	>EPI_ISL_286928	1	H3_Europe
1363	UK	2014	Human	H3N2	3C.2a	4017	>EPI_ISL_286030	1	H3_Europe
1364	UK	2014	Human	H3N2	3C.3a	131	>EPI_ISL_286286	2	H3_Europe
1365	UK	2014	Human	H3N2	3C.3a	1990	>EPI_ISL_186568	1	H3_Europe
1366	UK	2014	Human	H3N2	3C.3a	2005	>EPI_ISL_188802	5	H3_Europe
1367	UK	2014	Human	H3N2	3C.3a	2044	>EPI_ISL_188774	28	H3_Europe
1368	UK	2014	Human	H3N2	3C.3a	2113	>EPI_ISL_286990	1	H3_Europe
1369	UK	2014	Human	H3N2	3C.3a	2146	>EPI_ISL_286006	1	H3_Europe
1370	UK	2014	Human	H3N2	3C.3a	3273	>EPI_ISL_286003	1	H3_Europe
1371	UK	2014	Human	H3N2	3C.3a	3415	>EPI_ISL_286923	1	H3_Europe
1372	UK	2014	Human	H3N2		4183	>EPI_ISL_286940	1	H3_Europe
1373	UK	2015	Dom.other	H3N8		8571	>EPI_ISL_240662	2	H3_Europe
1374	UK	2015	Dom.other	H3N8		8571	>EPI_ISL_240663	2	H3_Europe
1375	UK	2015	Human	H3N2	3C.2	69	>EPI_ISL_186591	89	H3_Europe
1376	UK	2015	Human	H3N2	3C.2	2039	>EPI_ISL_287000	1	H3_Europe
1377	UK	2015	Human	H3N2	3C.2	2354	>EPI_ISL_287014	1	H3_Europe
1378	UK	2015	Human	H3N2	3C.2	2552	>EPI_ISL_286875	1	H3_Europe
1379	UK	2015	Human	H3N2	3C.2	2656	>EPI_ISL_287001	1	H3_Europe
1380	UK	2015	Human	H3N2	3C.2	2702	>EPI_ISL_286983	1	H3_Europe
1381	UK	2015	Human	H3N2	3C.2	2834	>EPI_ISL_286785	1	H3_Europe
1382	UK	2015	Human	H3N2	3C.2	2985	>EPI_ISL_286954	1	H3_Europe
1383	UK	2015	Human	H3N2	3C.2	3005	>EPI_ISL_286994	1	H3_Europe
1384	UK	2015	Human	H3N2	3C.2	3257	>EPI_ISL_286998	1	H3_Europe
1385	UK	2015	Human	H3N2	3C.2	3262	>EPI_ISL_286775	1	H3_Europe
1386	UK	2015	Human	H3N2	3C.2	3396	>EPI_ISL_286944	1	H3_Europe
1387	UK	2015	Human	H3N2	3C.2	3477	>EPI_ISL_286783	1	H3_Europe
1388	UK	2015	Human	H3N2	3C.2	3597	>EPI_ISL_286876	1	H3_Europe
1389	UK	2015	Human	H3N2	3C.2	3650	>EPI_ISL_287016	1	H3_Europe
1390	UK	2015	Human	H3N2	3C.2	3729	>EPI_ISL_286991	1	H3_Europe
1391	UK	2015	Human	H3N2	3C.2	3833	>EPI_ISL_286929	1	H3_Europe
1392	UK	2015	Human	H3N2	3C.2	3994	>EPI_ISL_286961	1	H3_Europe
1393	UK	2015	Human	H3N2	3C.2	4000	>EPI_ISL_287006	1	H3_Europe
1394	UK	2015	Human	H3N2	3C.2	4039	>EPI_ISL_286953	1	H3_Europe
1395	UK	2015	Human	H3N2	3C.2	4040	>EPI_ISL_286776	1	H3_Europe
1396	UK	2015	Human	H3N2	3C.2	4083	>EPI_ISL_285510	1	H3_Europe
1397	UK	2015	Human	H3N2	3C.2	4128	>EPI_ISL_287008	1	H3_Europe
1398	UK	2015	Human	H3N2	3C.2	4135	>EPI_ISL_286970	1	H3_Europe
1399	UK	2015	Human	H3N2	3C.2	4235	>EPI_ISL_286995	1	H3_Europe
1400	UK	2015	Human	H3N2	3C.2a	69	>EPI_ISL_203385	4	H3_Europe
1401	UK	2015	Human	H3N2	3C.3a	69	>EPI_ISL_287159	2	H3_Europe
1402	UK	2015	Human	H3N2	3C.3a	131	>EPI_ISL_286996	4	H3_Europe
1403	UK	2015	Human	H3N2	3C.3a	1990	>EPI_ISL_286002	1	H3_Europe
1404	UK	2015	Human	H3N2	3C.3a	2005	>EPI_ISL_188851	4	H3_Europe
1405	UK	2015	Human	H3N2	3C.3a	2044	>EPI_ISL_188846	16	H3_Europe
1406	UK	2015	Human	H3N2	3C.3a	2157	>EPI_ISL_285997	1	H3_Europe
1407	UK	2015	Human	H3N2	3C.3a	2168	>EPI_ISL_287003	1	H3_Europe
1408	UK	2015	Human	H3N2	3C.3a	2416	>EPI_ISL_287010	1	H3_Europe
1409	UK	2015	Human	H3N2	3C.3a	3744	>EPI_ISL_286987	1	H3_Europe
1410	UK	2015	Human	H3N2	3C.3a	3838	>EPI_ISL_286943	1	H3_Europe
1411	UK	2015	Human	H3N2	3C.3a	3875	>EPI_ISL_286988	1	H3_Europe
1412	UK	2015	Human	H3N2	3C.3a	3950	>EPI_ISL_286947	1	H3_Europe
1413	UK	2016	Human	H3N2	3C.2	69	>EPI_ISL_241161	2	H3_Europe
1414	UK	2016	Human	H3N2	3C.2a	29	>EPI_ISL_274831	1	H3_Europe
1415	UK	2016	Human	H3N2	3C.2a	69	>EPI_ISL_270437	56	H3_Europe
1416	UK	2016	Human	H3N2	3C.2a1	69	>EPI_ISL_248523	66	H3_Europe
1417	UK	2016	Human	H3N2	3C.2a1	10625	>EPI_ISL_276318	1	H3_Europe
1418	UK	2016	Human	H3N2	3C.2a2	69	>EPI_ISL_248485	13	H3_Europe
1419	UK	2016	Human	H3N2	3C.2a3	69	>EPI_ISL_269789	66	H3_Europe
1420	UK	2016	Human	H3N2	3C.2a3	137	>EPI_ISL_274392	1	H3_Europe
1421	UK	2016	Human	H3N2	3C.2a3	11907	>EPI_ISL_274810	1	H3_Europe
1422	UK	2016	Human	H3N2	3C.3a	410	>EPI_ISL_274811	1	H3_Europe
1423	UK	2016	Human	H3N2		69	>EPI_ISL_240963	1	H3_Europe
1424	UK	2017	Human	H3N2	3C.2	69	>EPI_ISL_270419	8	H3_Europe
1425	UK	2017	Human	H3N2	3C.2	2057	>EPI_ISL_286866	2	H3_Europe
1426	UK	2017	Human	H3N2	3C.2a	69	>EPI_ISL_248546	28	H3_Europe
1427	UK	2017	Human	H3N2	3C.2a1	69	>EPI_ISL_270510	112	H3_Europe
1428	UK	2017	Human	H3N2	3C.2a1	2079	>EPI_ISL_286863	1	H3_Europe
1429	UK	2017	Human	H3N2	3C.2a1b.1	69	>EPI_ISL_286862	51	H3_Europe
1430	UK	2017	Human	H3N2	3C.2a1b.1	88	>EPI_ISL_292282	7	H3_Europe
1431	UK	2017	Human	H3N2	3C.2a1b.2	69	>EPI_ISL_298011	1	H3_Europe
1432	UK	2017	Human	H3N2	3C.2a2	69	>EPI_ISL_292306	84	H3_Europe
1433	UK	2017	Human	H3N2	3C.2a2	631	>EPI_ISL_292248	1	H3_Europe
1434	UK	2017	Human	H3N2	3C.2a2	2945	>EPI_ISL_293681	1	H3_Europe
1435	UK	2017	Human	H3N2	3C.2a3	69	>EPI_ISL_269903	110	H3_Europe
1436	UK	2017	wild.other	H3N8		1184	>EPI_ISL_381748	1	H3_Europe
1437	UK	2018	Dom.other	H3N8		8698	>EPI_ISL_306360	1	H3_Europe
1438	UK	2018	Human	H3N2	3C.2a1	69	>EPI_ISL_293711	9	H3_Europe
1439	UK	2018	Human	H3N2	3C.2a1	124	>EPI_ISL_312054	3	H3_Europe
1440	UK	2018	Human	H3N2	3C.2a1	2079	>EPI_ISL_301456	1	H3_Europe
1441	UK	2018	Human	H3N2	3C.2a1b.1	69	>EPI_ISL_312097	27	H3_Europe
1442	UK	2018	Human	H3N2	3C.2a1b.1	88	>EPI_ISL_333639	19	H3_Europe
1443	UK	2018	Human	H3N2	3C.2a1b.1	2097	>EPI_ISL_373410	1	H3_Europe
1444	UK	2018	Human	H3N2	3C.2a1b.2	124	>EPI_ISL_343202	6	H3_Europe
1445	UK	2018	Human	H3N2	3C.2a2	69	>EPI_ISL_312081	236	H3_Europe
1446	UK	2018	Human	H3N2	3C.2a2	151	>EPI_ISL_304918	10	H3_Europe
1447	UK	2018	Human	H3N2	3C.2a2	2118	>EPI_ISL_373414	2	H3_Europe
1448	UK	2018	Human	H3N2	3C.2a2	2156	>EPI_ISL_373411	1	H3_Europe
1449	UK	2018	Human	H3N2	3C.2a2	3356	>EPI_ISL_301476	1	H3_Europe
1450	UK	2018	Human	H3N2	3C.2a3	69	>EPI_ISL_301467	6	H3_Europe
1451	UK	2018	Human	H3N2	3C.3a	336	>EPI_ISL_312048	6	H3_Europe
1452	UK	2018	Human	H3N2	3C.3a1	336	>EPI_ISL_301488	5	H3_Europe
1453	UK	2018	Human	H3N2	3C.3a1	2197	>EPI_ISL_376790	1	H3_Europe
1454	UK	2018	Human	H3N2		69	>EPI_ISL_298073	1	H3_Europe
1455	UK	2019	Dom.other	H3N8		8698	>EPI_ISL_377705	1	H3_Europe
1456	UK	2019	Human	H3N2	3C.2a1	2517	>EPI_ISL_338432	1	H3_Europe
1457	UK	2019	Human	H3N2	3C.2a1b.1	88	>EPI_ISL_364723	26	H3_Europe
1458	UK	2019	Human	H3N2	3C.2a1b.1	124	>EPI_ISL_366466	1	H3_Europe
1459	UK	2019	Human	H3N2	3C.2a1b.1	2118	>EPI_ISL_369739	1	H3_Europe
1460	UK	2019	Human	H3N2	3C.2a1b.1a	124	>EPI_ISL_428668	29	H3_Europe
1461	UK	2019	Human	H3N2	3C.2a1b.1a	12457	>EPI_ISL_399961	1	H3_Europe
1462	UK	2019	Human	H3N2	3C.2a1b.1b	124	>EPI_ISL_351407	18	H3_Europe
1463	UK	2019	Human	H3N2	3C.2a1b.1b	162	>EPI_ISL_487047	2	H3_Europe
1464	UK	2019	Human	H3N2	3C.2a1b.1b	8682	>EPI_ISL_398663	1	H3_Europe
1465	UK	2019	Human	H3N2	3C.2a1b.2	124	>EPI_ISL_513958	41	H3_Europe
1466	UK	2019	Human	H3N2	3C.2a1b.2	2036	>EPI_ISL_362659	11	H3_Europe
1467	UK	2019	Human	H3N2	3C.2a1b.2	2097	>EPI_ISL_369014	1	H3_Europe
1468	UK	2019	Human	H3N2	3C.2a1b.2	3115	>EPI_ISL_372530	1	H3_Europe
1469	UK	2019	Human	H3N2	3C.2a1b.2	12381	>EPI_ISL_350628	1	H3_Europe
1470	UK	2019	Human	H3N2	3C.2a1b.2a	124	>EPI_ISL_471011	3	H3_Europe
1471	UK	2019	Human	H3N2	3C.2a1b.2a	136	>EPI_ISL_399840	17	H3_Europe
1472	UK	2019	Human	H3N2	3C.2a1b.2a	2097	>EPI_ISL_403215	1	H3_Europe
1473	UK	2019	Human	H3N2	3C.2a1b.2b	124	>EPI_ISL_399781	39	H3_Europe
1474	UK	2019	Human	H3N2	3C.2a1b.2b	2036	>EPI_ISL_470993	110	H3_Europe
1475	UK	2019	Human	H3N2	3C.2a1b.2b	8462	>EPI_ISL_404293	1	H3_Europe
1476	UK	2019	Human	H3N2	3C.2a1b.2b	12476	>EPI_ISL_357339	1	H3_Europe
1477	UK	2019	Human	H3N2	3C.3a1	75	>EPI_ISL_428576	702	H3_Europe
1478	UK	2019	Human	H3N2	3C.3a1	336	>EPI_ISL_514045	51	H3_Europe
1479	UK	2019	Human	H3N2	3C.3a1	3719	>EPI_ISL_412475	1	H3_Europe
1480	UK	2020	Human	H3N2	3C.2a1b.1a	124	>EPI_ISL_480523	6	H3_Europe
1481	UK	2020	Human	H3N2	3C.2a1b.2a	136	>EPI_ISL_414711	2	H3_Europe
1482	UK	2020	Human	H3N2	3C.2a1b.2a.2	80	>EPI_ISL_9029224	1	H3_Europe
1483	UK	2020	Human	H3N2	3C.2a1b.2b	2036	>EPI_ISL_487049	31	H3_Europe
1484	UK	2020	Human	H3N2	3C.2a1b.2b	8370	>EPI_ISL_487058	2	H3_Europe
1485	UK	2020	Human	H3N2	3C.3a1	75	>EPI_ISL_9029123	44	H3_Europe
1486	UK	2021	Human	H3N2	3C.2a1b.1a	124	>EPI_ISL_9383908	5	H3_Europe
1487	UK	2021	Human	H3N2	3C.2a1b.2a.2	136	>EPI_ISL_5935277	2	H3_Europe
1488	UK	2021	Human	H3N2	3C.2a1b.2a.2a	80	>EPI_ISL_8929301	25	H3_Europe
1489	UK	2021	Human	H3N2	3C.2a1b.2a.2a	136	>EPI_ISL_9383693	13	H3_Europe
1490	UK	2021	Human	H3N2	3C.2a1b.2a.2a.1	80	>EPI_ISL_9383914	2	H3_Europe
1491	UK	2021	Human	H3N2	3C.2a1b.2a.2a.1a	80	>EPI_ISL_9702096	1	H3_Europe
1492	UK	2021	Human	H3N2	3C.2a1b.2a.2a.3	80	>EPI_ISL_5935329	14	H3_Europe
1493	UK	2021	Human	H3N2	3C.2a1b.2a.2a.3	136	>EPI_ISL_9650307	95	H3_Europe
1494	UK	2021	Human	H3N2	3C.2a1b.2a.2a.3	205	>EPI_ISL_5935488	1	H3_Europe
1495	UK	2021	Human	H3N2	3C.2a1b.2a.2a.3a	136	>EPI_ISL_9383899	1	H3_Europe
1496	UK	2021	Human	H3N2	3C.2a1b.2a.2b	545	>EPI_ISL_8929397	1	H3_Europe
1497	UK	2021	Human	H3N2	3C.2a1b.2a.2c	136	>EPI_ISL_9383896	5	H3_Europe
1498	UK	2022	Human	H3N2	3C.2a1b.1a	124	>EPI_ISL_11112324	2	H3_Europe
1499	UK	2022	Human	H3N2	3C.2a1b.2a.2	136	>EPI_ISL_11112336	2	H3_Europe
1500	UK	2022	Human	H3N2	3C.2a1b.2a.2a	80	>EPI_ISL_11155014	7	H3_Europe
1501	UK	2022	Human	H3N2	3C.2a1b.2a.2a	136	>EPI_ISL_11112383	70	H3_Europe
1502	UK	2022	Human	H3N2	3C.2a1b.2a.2a.1	80	>EPI_ISL_13812809	381	H3_Europe
1503	UK	2022	Human	H3N2	3C.2a1b.2a.2a.1	136	>EPI_ISL_14145010	40	H3_Europe
1504	UK	2022	Human	H3N2	3C.2a1b.2a.2a.1	12456	>EPI_ISL_12288938	1	H3_Europe
1505	UK	2022	Human	H3N2	3C.2a1b.2a.2a.1	12507	>EPI_ISL_12288769	1	H3_Europe
1506	UK	2022	Human	H3N2	3C.2a1b.2a.2a.1a	80	>EPI_ISL_14145028	3	H3_Europe
1507	UK	2022	Human	H3N2	3C.2a1b.2a.2a.1a	136	>EPI_ISL_13055009	1	H3_Europe
1508	UK	2022	Human	H3N2	3C.2a1b.2a.2a.1b	545	>EPI_ISL_15504837	2	H3_Europe
1509	UK	2022	Human	H3N2	3C.2a1b.2a.2a.2	136	>EPI_ISL_14572556	8	H3_Europe
1510	UK	2022	Human	H3N2	3C.2a1b.2a.2a.3	80	>EPI_ISL_13699533	22	H3_Europe
1511	UK	2022	Human	H3N2	3C.2a1b.2a.2a.3	136	>EPI_ISL_11403526	35	H3_Europe
1512	UK	2022	Human	H3N2	3C.2a1b.2a.2a.3a	136	>EPI_ISL_9650320	12	H3_Europe
1513	UK	2022	Human	H3N2	3C.2a1b.2a.2a.3a.1	80	>EPI_ISL_15505742	3	H3_Europe
1514	UK	2022	Human	H3N2	3C.2a1b.2a.2a.3a.1	136	>EPI_ISL_15602028	4	H3_Europe
1515	UK	2022	Human	H3N2	3C.2a1b.2a.2a.3a.1	243	>EPI_ISL_15058996	1	H3_Europe
1516	UK	2022	Human	H3N2	3C.2a1b.2a.2a.3a.1	12447	>EPI_ISL_15058762	1	H3_Europe
1517	UK	2022	Human	H3N2	3C.2a1b.2a.2a.3b	136	>EPI_ISL_14145098	14	H3_Europe
1518	UK	2022	Human	H3N2	3C.2a1b.2a.2b	545	>EPI_ISL_13338029	32	H3_Europe
1519	UK	2022	Human	H3N2	3C.2a1b.2a.2c	136	>EPI_ISL_13431265	3	H3_Europe
1520	Ukraine	1963	Dom.ans	H3N8		1113	>EPI_ISL_132843	1	H3_Europe
1521	Ukraine	2006	wild.ans	H3N8		1804	>EPI_ISL_120213	1	H3_Europe
1522	Ukraine	2013	Human	H3N2	3C.2	131	>EPI_ISL_145506	1	H3_Europe
1523	Ukraine	2015	Human	H3N2	3C.2	69	>EPI_ISL_192180	1	H3_Europe
1524	Ukraine	2015	Human	H3N2	3C.3a	69	>EPI_ISL_191966	2	H3_Europe
1525	Ukraine	2015	Human	H3N2	3C.3a	2005	>EPI_ISL_191964	1	H3_Europe
1526	Ukraine	2015	Human	H3N2	3C.3a	2044	>EPI_ISL_191965	2	H3_Europe
1527	Ukraine	2016	Human	H3N2	3C.2	69	>EPI_ISL_225047	1	H3_Europe
1528	Ukraine	2016	Human	H3N2	3C.2a	69	>EPI_ISL_244719	16	H3_Europe
1529	Ukraine	2016	Human	H3N2	3C.2a1	69	>EPI_ISL_244734	30	H3_Europe
1530	Ukraine	2016	Human	H3N2	3C.2a2	69	>EPI_ISL_244903	1	H3_Europe
1531	Ukraine	2016	Human	H3N2	3C.2a3	69	>EPI_ISL_244733	1	H3_Europe
1532	Ukraine	2017	Human	H3N2	3C.2a	69	>EPI_ISL_273628	6	H3_Europe
1533	Ukraine	2017	Human	H3N2	3C.2a1	69	>EPI_ISL_268352	18	H3_Europe
1534	Ukraine	2017	Human	H3N2	3C.2a3	69	>EPI_ISL_268356	2	H3_Europe
1535	Ukraine	2018	Human	H3N2	3C.2a1b.1	88	>EPI_ISL_346128	57	H3_Europe
1536	Ukraine	2018	Human	H3N2	3C.2a1b.2	124	>EPI_ISL_346111	6	H3_Europe
1537	Ukraine	2018	Human	H3N2	3C.2a2	69	>EPI_ISL_314344	12	H3_Europe
1538	Ukraine	2018	Human	H3N2	3C.2a2	151	>EPI_ISL_314357	1	H3_Europe
1539	Ukraine	2019	Human	H3N2	3C.2a1b.1	88	>EPI_ISL_365788	4	H3_Europe
1540	Ukraine	2019	Human	H3N2	3C.2a1b.1	124	>EPI_ISL_394947	2	H3_Europe
1541	Ukraine	2020	Human	H3N2	3C.2a1b.1b	162	>EPI_ISL_404169	3	H3_Europe
1542	Ukraine	2020	Human	H3N2	3C.3a1	75	>EPI_ISL_1625835	1	H3_Europe
1543	Ukraine	2021	Human	H3N2	3C.2a1b.2a.2	136	>EPI_ISL_13970495	2	H3_Europe
1544	Ukraine	2021	Human	H3N2	3C.2a1b.2a.2a.1	80	>EPI_ISL_13970479	1	H3_Europe
1545	Ukraine	2021	Human	H3N2	3C.2a1b.2a.2a.2	80	>EPI_ISL_13970484	13	H3_Europe
1546	Ukraine	2022	Human	H3N2	3C.2a1b.2a.2a.1	80	>EPI_ISL_13970494	10	H3_Europe
1547	Ukraine	2022	Human	H3N2	3C.2a1b.2a.2a.2	80	>EPI_ISL_13970480	7	H3_Europe
1548	Ukraine	2022	Human	H3N2	3C.2a1b.2a.2a.2	9660	>EPI_ISL_13970477	1	H3_Europe
1549	Canada	1976	Dom.ans	H3N8	3C.2	1608	>EPI_ISL_379552	1	H3_NorthAmerica
1550	Canada	1976	wild.ans	H3N1		2889	>EPI_ISL_8827	1	H3_NorthAmerica
1551	Canada	1976	wild.ans	H3N2	3C.2	3184	>EPI_ISL_8807	1	H3_NorthAmerica
1552	Canada	1978	wild.ans	H3N3	3C.2	3912	>EPI_ISL_8811	1	H3_NorthAmerica
1553	Canada	1978	wild.ans	H3N8		920	>EPI_ISL_189716	1	H3_NorthAmerica
1554	Canada	1979	wild.ans	H3N6	3C.2	930	>EPI_ISL_8813	1	H3_NorthAmerica
1555	Canada	1979	wild.ans	H3N6	3C.2	1604	>EPI_ISL_8747	1	H3_NorthAmerica
1556	Canada	1979	wild.ans	H3N8	3C.2	1924	>EPI_ISL_8745	1	H3_NorthAmerica
1557	Canada	1979	wild.ans	H3N8	3C.2	1947	>EPI_ISL_8812	1	H3_NorthAmerica
1558	Canada	1980	wild.ans	H3N8	3C.2	470	>EPI_ISL_8872	1	H3_NorthAmerica
1559	Canada	1983	wild.ans	H3N1	3C.2	4121	>EPI_ISL_8817	1	H3_NorthAmerica
1560	Canada	1983	wild.ans	H3N5	3C.2	249	>EPI_ISL_8819	1	H3_NorthAmerica
1561	Canada	1985	wild.ans	H3N6		1102	>EPI_ISL_5779	1	H3_NorthAmerica
1562	Canada	1985	wild.ans	H3N8	3C.2	1128	>EPI_ISL_8821	1	H3_NorthAmerica
1563	Canada	1985	wild.ans	H3N8	3C.2	1500	>EPI_ISL_8820	1	H3_NorthAmerica
1564	Canada	1986	wild.ans	H3N8	3C.2	1948	>EPI_ISL_99476	1	H3_NorthAmerica
1565	Canada	1986	wild.ans	H3N8		768	>EPI_ISL_99475	1	H3_NorthAmerica
1566	Canada	1987	wild.ans	H3N8	3C.2	1638	>EPI_ISL_99492	1	H3_NorthAmerica
1567	Canada	1987	wild.ans	H3N8	3C.2	1896	>EPI_ISL_99493	1	H3_NorthAmerica
1568	Canada	1987	wild.ans	H3N8		782	>EPI_ISL_99494	1	H3_NorthAmerica
1569	Canada	1987	wild.ans	H3N8		1330	>EPI_ISL_99495	1	H3_NorthAmerica
1570	Canada	1988	wild.ans	H3N3	3C.2	4195	>EPI_ISL_8823	1	H3_NorthAmerica
1571	Canada	1988	wild.ans	H3N8	3C.2	1418	>EPI_ISL_99479	1	H3_NorthAmerica
1572	Canada	1989	wild.ans	H3N8	3C.2	1792	>EPI_ISL_99474	1	H3_NorthAmerica
1573	Canada	1990	wild.ans	H3N8		1068	>EPI_ISL_99468	1	H3_NorthAmerica
1574	Canada	1991	wild.ans	H3N6		1457	>EPI_ISL_99453	1	H3_NorthAmerica
1575	Canada	1991	wild.ans	H3N8	3C.2	1089	>EPI_ISL_99456	2	H3_NorthAmerica
1576	Canada	1991	wild.ans	H3N8	3C.2	1089	>EPI_ISL_99454	2	H3_NorthAmerica
1577	Canada	1991	wild.ans	H3N8		435	>EPI_ISL_99455	1	H3_NorthAmerica
1578	Canada	1991	wild.ans	H3N8		544	>EPI_ISL_99457	1	H3_NorthAmerica
1579	Canada	1991	wild.ans	H3N8		1196	>EPI_ISL_99463	2	H3_NorthAmerica
1580	Canada	1991	wild.ans	H3N8		1196	>EPI_ISL_99462	2	H3_NorthAmerica
1581	Canada	1991	wild.ans	H3N8		1591	>EPI_ISL_99461	3	H3_NorthAmerica
1582	Canada	1991	wild.ans	H3N8		1591	>EPI_ISL_99459	3	H3_NorthAmerica
1583	Canada	1991	wild.ans	H3N8		1591	>EPI_ISL_99460	3	H3_NorthAmerica
1584	Canada	1991	wild.ans	H3N8		1732	>EPI_ISL_99458	1	H3_NorthAmerica
1585	Canada	1991	wild.ans	H3N8		1818	>EPI_ISL_99464	1	H3_NorthAmerica
1586	Canada	1992	wild.ans	H3N6	3C.2	1907	>EPI_ISL_99452	1	H3_NorthAmerica
1587	Canada	1992	wild.ans	H3N8	3C.2	1559	>EPI_ISL_99449	1	H3_NorthAmerica
1588	Canada	1993	wild.ans	H3N8	3C.2	1709	>EPI_ISL_99446	1	H3_NorthAmerica
1589	Canada	1993	wild.ans	H3N8		1777	>EPI_ISL_99444	1	H3_NorthAmerica
1590	Canada	1993	wild.ans	H3N9	3C.2	1415	>EPI_ISL_99447	1	H3_NorthAmerica
1591	Canada	1994	wild.ans	H3N6		1332	>EPI_ISL_99407	1	H3_NorthAmerica
1592	Canada	1994	wild.ans	H3N8		1509	>EPI_ISL_99408	1	H3_NorthAmerica
1593	Canada	1994	wild.ans	H3N8		1709	>EPI_ISL_99409	1	H3_NorthAmerica
1594	Canada	1994	wild.ans	H3N8		1838	>EPI_ISL_99406	1	H3_NorthAmerica
1595	Canada	1995	wild.ans	H3N5		235	>EPI_ISL_8824	1	H3_NorthAmerica
1596	Canada	1995	wild.ans	H3N8	3C.2	794	>EPI_ISL_99403	1	H3_NorthAmerica
1597	Canada	1995	wild.ans	H3N8		1709	>EPI_ISL_99404	1	H3_NorthAmerica
1598	Canada	1997	swine	H3N2	3C.3a	1000	>EPI_ISL_1715	1	H3_NorthAmerica
1599	Canada	1997	wild.ans	H3N8	3C.2	1204	>EPI_ISL_99395	2	H3_NorthAmerica
1600	Canada	1997	wild.ans	H3N8	3C.2	1204	>EPI_ISL_99396	2	H3_NorthAmerica
1601	Canada	1998	wild.ans	H3N8		686	>EPI_ISL_99383	1	H3_NorthAmerica
1602	Canada	1998	wild.ans	H3N8		1080	>EPI_ISL_99385	2	H3_NorthAmerica
1603	Canada	1998	wild.ans	H3N8		1080	>EPI_ISL_99386	2	H3_NorthAmerica
1604	Canada	1999	wild.ans	H3N6	3C.2	1699	>EPI_ISL_99351	1	H3_NorthAmerica
1605	Canada	1999	wild.ans	H3N8	3C.2	974	>EPI_ISL_99352	1	H3_NorthAmerica
1606	Canada	2001	swine	H3N3		2350	>EPI_ISL_4040	2	H3_NorthAmerica
1607	Canada	2001	swine	H3N3		2350	>EPI_ISL_4039	2	H3_NorthAmerica
1608	Canada	2001	wild.ans	H3N8		1893	>EPI_ISL_99343	2	H3_NorthAmerica
1609	Canada	2001	wild.ans	H3N8		1893	>EPI_ISL_8826	2	H3_NorthAmerica
1610	Canada	2003	Dom.other	H3N8		2290	>EPI_ISL_30894	1	H3_NorthAmerica
1611	Canada	2003	wild.ans	H3N3		3722	>EPI_ISL_99244	1	H3_NorthAmerica
1612	Canada	2003	wild.ans	H3N6		1696	>EPI_ISL_99335	1	H3_NorthAmerica
1613	Canada	2004	wild.ans	H3N1	3C.3a1	3991	>EPI_ISL_99332	1	H3_NorthAmerica
1614	Canada	2004	wild.ans	H3N8	3C.2	1328	>EPI_ISL_99330	1	H3_NorthAmerica
1615	Canada	2005	Dom.gal	H3N2	3C.3a	6982	>EPI_ISL_10150	1	H3_NorthAmerica
1616	Canada	2005	Human	H3N2	3C.3a	475	>EPI_ISL_195615	1	H3_NorthAmerica
1617	Canada	2005	Human	H3N2	3C.3a	6982	>EPI_ISL_10145	1	H3_NorthAmerica
1618	Canada	2005	swine	H3N2	3C.3a	6982	>EPI_ISL_20134	9	H3_NorthAmerica
1619	Canada	2005	swine	H3N2	3C.3a	6982	>EPI_ISL_151203	9	H3_NorthAmerica
1620	Canada	2005	swine	H3N2	3C.3a	6982	>EPI_ISL_151006	9	H3_NorthAmerica
1621	Canada	2005	swine	H3N2	3C.3a	6982	>EPI_ISL_151007	9	H3_NorthAmerica
1622	Canada	2005	swine	H3N2	3C.3a	6982	>EPI_ISL_10149	9	H3_NorthAmerica
1623	Canada	2005	swine	H3N2	3C.3a	6982	>EPI_ISL_151005	9	H3_NorthAmerica
1624	Canada	2005	swine	H3N2	3C.3a	6982	>EPI_ISL_10146	9	H3_NorthAmerica
1625	Canada	2005	swine	H3N2	3C.3a	6982	>EPI_ISL_10148	9	H3_NorthAmerica
1626	Canada	2005	swine	H3N2	3C.3a	6982	>EPI_ISL_151008	9	H3_NorthAmerica
1627	Canada	2005	swine	H3N2		6982	>EPI_ISL_10147	1	H3_NorthAmerica
1628	Canada	2005	wild.ans	H3N3	3C.2	3146	>EPI_ISL_64899	1	H3_NorthAmerica
1629	Canada	2005	wild.ans	H3N8	3C.3a1	1177	>EPI_ISL_64816	3	H3_NorthAmerica
1630	Canada	2005	wild.ans	H3N8	3C.3a1	1177	>EPI_ISL_99311	3	H3_NorthAmerica
1631	Canada	2005	wild.ans	H3N8	3C.3a1	1177	>EPI_ISL_64886	3	H3_NorthAmerica
1632	Canada	2005	wild.ans	H3N8		997	>EPI_ISL_64903	1	H3_NorthAmerica
1633	Canada	2005	wild.ans	H3N8		1285	>EPI_ISL_64884	1	H3_NorthAmerica
1634	Canada	2006	swine	H3N2	3C.3a	6982	>EPI_ISL_151009	3	H3_NorthAmerica
1635	Canada	2006	swine	H3N2	3C.3a	6982	>EPI_ISL_151011	3	H3_NorthAmerica
1636	Canada	2006	swine	H3N2	3C.3a	6982	>EPI_ISL_151010	3	H3_NorthAmerica
1637	Canada	2006	wild.ans	H3N2	3C.2	2706	>EPI_ISL_64388	3	H3_NorthAmerica
1638	Canada	2006	wild.ans	H3N2	3C.2	2706	>EPI_ISL_64380	3	H3_NorthAmerica
1639	Canada	2006	wild.ans	H3N2	3C.2	2706	>EPI_ISL_64381	3	H3_NorthAmerica
1640	Canada	2006	wild.ans	H3N2	3C.2	3274	>EPI_ISL_64391	2	H3_NorthAmerica
1641	Canada	2006	wild.ans	H3N2	3C.2	3274	>EPI_ISL_64390	2	H3_NorthAmerica
1642	Canada	2006	wild.ans	H3N8		620	>EPI_ISL_64383	1	H3_NorthAmerica
1643	Canada	2006	wild.ans	H3N8		739	>EPI_ISL_99296	6	H3_NorthAmerica
1644	Canada	2006	wild.ans	H3N8		739	>EPI_ISL_99300	6	H3_NorthAmerica
1645	Canada	2006	wild.ans	H3N8		739	>EPI_ISL_99297	6	H3_NorthAmerica
1646	Canada	2006	wild.ans	H3N8		739	>EPI_ISL_99301	6	H3_NorthAmerica
1647	Canada	2006	wild.ans	H3N8		739	>EPI_ISL_99298	6	H3_NorthAmerica
1648	Canada	2006	wild.ans	H3N8		739	>EPI_ISL_99290	6	H3_NorthAmerica
1649	Canada	2006	wild.ans	H3N8		822	>EPI_ISL_99289	1	H3_NorthAmerica
1650	Canada	2006	wild.ans	H3N8		1423	>EPI_ISL_99302	1	H3_NorthAmerica
1651	Canada	2007	Human	H3N2		7592	>EPI_ISL_14418	1	H3_NorthAmerica
1652	Canada	2007	swine	H3N2		7105	>EPI_ISL_151012	1	H3_NorthAmerica
1653	Canada	2007	swine	H3N2		7311	>EPI_ISL_151015	1	H3_NorthAmerica
1654	Canada	2007	swine	H3N2		7463	>EPI_ISL_151631	1	H3_NorthAmerica
1655	Canada	2007	wild.ans	H3N2	3C.2	2061	>EPI_ISL_131865	2	H3_NorthAmerica
1656	Canada	2007	wild.ans	H3N2	3C.2	2061	>EPI_ISL_131765	2	H3_NorthAmerica
1657	Canada	2007	wild.ans	H3N2		3038	>EPI_ISL_63573	1	H3_NorthAmerica
1658	Canada	2007	wild.ans	H3N6		1311	>EPI_ISL_131769	1	H3_NorthAmerica
1659	Canada	2007	wild.ans	H3N6		1407	>EPI_ISL_63333	1	H3_NorthAmerica
1660	Canada	2007	wild.ans	H3N8	3C.2	1586	>EPI_ISL_99266	1	H3_NorthAmerica
1661	Canada	2007	wild.ans	H3N8	3C.3a1	1208	>EPI_ISL_131885	2	H3_NorthAmerica
1662	Canada	2007	wild.ans	H3N8	3C.3a1	1208	>EPI_ISL_131763	2	H3_NorthAmerica
1663	Canada	2007	wild.ans	H3N8	3C.3a1	1420	>EPI_ISL_131764	1	H3_NorthAmerica
1664	Canada	2007	wild.ans	H3N8		641	>EPI_ISL_99284	3	H3_NorthAmerica
1665	Canada	2007	wild.ans	H3N8		641	>EPI_ISL_99285	3	H3_NorthAmerica
1666	Canada	2007	wild.ans	H3N8		641	>EPI_ISL_99286	3	H3_NorthAmerica
1667	Canada	2007	wild.ans	H3N8		643	>EPI_ISL_131742	1	H3_NorthAmerica
1668	Canada	2007	wild.ans	H3N8		702	>EPI_ISL_99278	4	H3_NorthAmerica
1669	Canada	2007	wild.ans	H3N8		702	>EPI_ISL_99282	4	H3_NorthAmerica
1670	Canada	2007	wild.ans	H3N8		702	>EPI_ISL_99275	4	H3_NorthAmerica
1671	Canada	2007	wild.ans	H3N8		702	>EPI_ISL_99277	4	H3_NorthAmerica
1672	Canada	2007	wild.ans	H3N8		731	>EPI_ISL_127968	14	H3_NorthAmerica
1673	Canada	2007	wild.ans	H3N8		731	>EPI_ISL_131874	14	H3_NorthAmerica
1674	Canada	2007	wild.ans	H3N8		731	>EPI_ISL_127960	14	H3_NorthAmerica
1675	Canada	2007	wild.ans	H3N8		731	>EPI_ISL_127957	14	H3_NorthAmerica
1676	Canada	2007	wild.ans	H3N8		731	>EPI_ISL_131873	14	H3_NorthAmerica
1677	Canada	2007	wild.ans	H3N8		731	>EPI_ISL_127969	14	H3_NorthAmerica
1678	Canada	2007	wild.ans	H3N8		731	>EPI_ISL_131877	14	H3_NorthAmerica
1679	Canada	2007	wild.ans	H3N8		731	>EPI_ISL_131867	14	H3_NorthAmerica
1680	Canada	2007	wild.ans	H3N8		731	>EPI_ISL_131882	14	H3_NorthAmerica
1681	Canada	2007	wild.ans	H3N8		731	>EPI_ISL_127970	14	H3_NorthAmerica
1682	Canada	2007	wild.ans	H3N8		837	>EPI_ISL_99267	3	H3_NorthAmerica
1683	Canada	2007	wild.ans	H3N8		837	>EPI_ISL_99262	3	H3_NorthAmerica
1684	Canada	2007	wild.ans	H3N8		837	>EPI_ISL_99258	3	H3_NorthAmerica
1685	Canada	2007	wild.ans	H3N8		839	>EPI_ISL_131864	3	H3_NorthAmerica
1686	Canada	2007	wild.ans	H3N8		839	>EPI_ISL_131776	3	H3_NorthAmerica
1687	Canada	2007	wild.ans	H3N8		839	>EPI_ISL_131888	3	H3_NorthAmerica
1688	Canada	2007	wild.ans	H3N8		1022	>EPI_ISL_131878	3	H3_NorthAmerica
1689	Canada	2007	wild.ans	H3N8		1022	>EPI_ISL_131870	3	H3_NorthAmerica
1690	Canada	2007	wild.ans	H3N8		1022	>EPI_ISL_131875	3	H3_NorthAmerica
1691	Canada	2007	wild.ans	H3N8		1040	>EPI_ISL_127966	11	H3_NorthAmerica
1692	Canada	2007	wild.ans	H3N8		1040	>EPI_ISL_127964	11	H3_NorthAmerica
1693	Canada	2007	wild.ans	H3N8		1040	>EPI_ISL_127962	11	H3_NorthAmerica
1694	Canada	2007	wild.ans	H3N8		1040	>EPI_ISL_127956	11	H3_NorthAmerica
1695	Canada	2007	wild.ans	H3N8		1040	>EPI_ISL_127954	11	H3_NorthAmerica
1696	Canada	2007	wild.ans	H3N8		1040	>EPI_ISL_127953	11	H3_NorthAmerica
1697	Canada	2007	wild.ans	H3N8		1040	>EPI_ISL_127963	11	H3_NorthAmerica
1698	Canada	2007	wild.ans	H3N8		1040	>EPI_ISL_127952	11	H3_NorthAmerica
1699	Canada	2007	wild.ans	H3N8		1040	>EPI_ISL_127961	11	H3_NorthAmerica
1700	Canada	2007	wild.ans	H3N8		1040	>EPI_ISL_127955	11	H3_NorthAmerica
1701	Canada	2007	wild.ans	H3N8		1345	>EPI_ISL_99259	1	H3_NorthAmerica
1702	Canada	2007	wild.ans	H3N8		1867	>EPI_ISL_99274	1	H3_NorthAmerica
1703	Canada	2007	wild.ans	H3N8		1872	>EPI_ISL_99273	1	H3_NorthAmerica
1704	Canada	2007	wild.ans	H3N8		1975	>EPI_ISL_131889	1	H3_NorthAmerica
1705	Canada	2007	wild.other	H3N2		7765	>EPI_ISL_25494	1	H3_NorthAmerica
1706	Canada	2008	swine	H3N2		7274	>EPI_ISL_151016	1	H3_NorthAmerica
1707	Canada	2008	wild.ans	H3N8	3C.2	1187	>EPI_ISL_174475	1	H3_NorthAmerica
1708	Canada	2008	wild.ans	H3N8	3C.2	1331	>EPI_ISL_99252	1	H3_NorthAmerica
1709	Canada	2008	wild.ans	H3N8		1650	>EPI_ISL_99253	1	H3_NorthAmerica
1710	Canada	2009	swine	H3N2	3C.3a	7274	>EPI_ISL_89332	1	H3_NorthAmerica
1711	Canada	2009	swine	H3N2	3C.3a	7621	>EPI_ISL_89324	1	H3_NorthAmerica
1712	Canada	2009	swine	H3N2		2872	>EPI_ISL_151020	1	H3_NorthAmerica
1713	Canada	2009	swine	H3N2		7344	>EPI_ISL_89334	1	H3_NorthAmerica
1714	Canada	2009	swine	H3N2		7384	>EPI_ISL_89333	1	H3_NorthAmerica
1715	Canada	2009	swine	H3N2		7524	>EPI_ISL_89325	1	H3_NorthAmerica
1716	Canada	2009	wild.ans	H3N6	3C.3a1	1477	>EPI_ISL_127976	1	H3_NorthAmerica
1717	Canada	2009	wild.ans	H3N8	3C.2	737	>EPI_ISL_131755	15	H3_NorthAmerica
1718	Canada	2009	wild.ans	H3N8	3C.2	737	>EPI_ISL_131760	15	H3_NorthAmerica
1719	Canada	2009	wild.ans	H3N8	3C.2	737	>EPI_ISL_127944	15	H3_NorthAmerica
1720	Canada	2009	wild.ans	H3N8	3C.2	737	>EPI_ISL_127942	15	H3_NorthAmerica
1721	Canada	2009	wild.ans	H3N8	3C.2	737	>EPI_ISL_131758	15	H3_NorthAmerica
1722	Canada	2009	wild.ans	H3N8	3C.2	737	>EPI_ISL_127949	15	H3_NorthAmerica
1723	Canada	2009	wild.ans	H3N8	3C.2	737	>EPI_ISL_127943	15	H3_NorthAmerica
1724	Canada	2009	wild.ans	H3N8	3C.2	737	>EPI_ISL_127977	15	H3_NorthAmerica
1725	Canada	2009	wild.ans	H3N8	3C.2	737	>EPI_ISL_131757	15	H3_NorthAmerica
1726	Canada	2009	wild.ans	H3N8	3C.2	737	>EPI_ISL_131759	15	H3_NorthAmerica
1727	Canada	2009	wild.ans	H3N8	3C.2	1426	>EPI_ISL_99250	1	H3_NorthAmerica
1728	Canada	2009	wild.ans	H3N8	3C.2	1642	>EPI_ISL_99247	1	H3_NorthAmerica
1729	Canada	2009	wild.ans	H3N8		1081	>EPI_ISL_131761	1	H3_NorthAmerica
1730	Canada	2009	wild.ans	H3N9		1404	>EPI_ISL_131751	1	H3_NorthAmerica
1731	Canada	2010	swine	H3N2	3C.3a	10261	>EPI_ISL_89166	1	H3_NorthAmerica
1732	Canada	2010	swine	H3N2		7610	>EPI_ISL_151633	1	H3_NorthAmerica
1733	Canada	2010	wild.ans	H3N6		665	>EPI_ISL_137822	5	H3_NorthAmerica
1734	Canada	2010	wild.ans	H3N6		665	>EPI_ISL_137827	5	H3_NorthAmerica
1735	Canada	2010	wild.ans	H3N6		665	>EPI_ISL_137823	5	H3_NorthAmerica
1736	Canada	2010	wild.ans	H3N6		665	>EPI_ISL_137825	5	H3_NorthAmerica
1737	Canada	2010	wild.ans	H3N6		665	>EPI_ISL_137821	5	H3_NorthAmerica
1738	Canada	2010	wild.ans	H3N7	3C.2	681	>EPI_ISL_137688	1	H3_NorthAmerica
1739	Canada	2010	wild.ans	H3N7		681	>EPI_ISL_137813	6	H3_NorthAmerica
1740	Canada	2010	wild.ans	H3N7		681	>EPI_ISL_137700	6	H3_NorthAmerica
1741	Canada	2010	wild.ans	H3N7		681	>EPI_ISL_137686	6	H3_NorthAmerica
1742	Canada	2010	wild.ans	H3N7		681	>EPI_ISL_137689	6	H3_NorthAmerica
1743	Canada	2010	wild.ans	H3N7		681	>EPI_ISL_137687	6	H3_NorthAmerica
1744	Canada	2010	wild.ans	H3N7		681	>EPI_ISL_137685	6	H3_NorthAmerica
1745	Canada	2010	wild.ans	H3N8	3C.2	615	>EPI_ISL_137684	13	H3_NorthAmerica
1746	Canada	2010	wild.ans	H3N8	3C.2	615	>EPI_ISL_137809	13	H3_NorthAmerica
1747	Canada	2010	wild.ans	H3N8	3C.2	615	>EPI_ISL_137693	13	H3_NorthAmerica
1748	Canada	2010	wild.ans	H3N8	3C.2	615	>EPI_ISL_137691	13	H3_NorthAmerica
1749	Canada	2010	wild.ans	H3N8	3C.2	615	>EPI_ISL_137814	13	H3_NorthAmerica
1750	Canada	2010	wild.ans	H3N8	3C.2	615	>EPI_ISL_137786	13	H3_NorthAmerica
1751	Canada	2010	wild.ans	H3N8	3C.2	615	>EPI_ISL_137787	13	H3_NorthAmerica
1752	Canada	2010	wild.ans	H3N8	3C.2	615	>EPI_ISL_137698	13	H3_NorthAmerica
1753	Canada	2010	wild.ans	H3N8	3C.2	615	>EPI_ISL_137692	13	H3_NorthAmerica
1754	Canada	2010	wild.ans	H3N8	3C.2	615	>EPI_ISL_137695	13	H3_NorthAmerica
1755	Canada	2010	wild.ans	H3N8	3C.2	668	>EPI_ISL_137837	4	H3_NorthAmerica
1756	Canada	2010	wild.ans	H3N8	3C.2	668	>EPI_ISL_137836	4	H3_NorthAmerica
1757	Canada	2010	wild.ans	H3N8	3C.2	668	>EPI_ISL_137838	4	H3_NorthAmerica
1758	Canada	2010	wild.ans	H3N8	3C.2	668	>EPI_ISL_137839	4	H3_NorthAmerica
1759	Canada	2010	wild.ans	H3N8	3C.2	713	>EPI_ISL_137676	18	H3_NorthAmerica
1760	Canada	2010	wild.ans	H3N8	3C.2	713	>EPI_ISL_137662	18	H3_NorthAmerica
1761	Canada	2010	wild.ans	H3N8	3C.2	713	>EPI_ISL_137672	18	H3_NorthAmerica
1762	Canada	2010	wild.ans	H3N8	3C.2	713	>EPI_ISL_137664	18	H3_NorthAmerica
1763	Canada	2010	wild.ans	H3N8	3C.2	713	>EPI_ISL_137669	18	H3_NorthAmerica
1764	Canada	2010	wild.ans	H3N8	3C.2	713	>EPI_ISL_137673	18	H3_NorthAmerica
1765	Canada	2010	wild.ans	H3N8	3C.2	713	>EPI_ISL_137674	18	H3_NorthAmerica
1766	Canada	2010	wild.ans	H3N8	3C.2	713	>EPI_ISL_137833	18	H3_NorthAmerica
1767	Canada	2010	wild.ans	H3N8	3C.2	713	>EPI_ISL_137671	18	H3_NorthAmerica
1768	Canada	2010	wild.ans	H3N8	3C.2	713	>EPI_ISL_137856	18	H3_NorthAmerica
1769	Canada	2010	wild.ans	H3N8	3C.2	864	>EPI_ISL_137873	3	H3_NorthAmerica
1770	Canada	2010	wild.ans	H3N8	3C.2	864	>EPI_ISL_137736	3	H3_NorthAmerica
1771	Canada	2010	wild.ans	H3N8	3C.2	864	>EPI_ISL_137731	3	H3_NorthAmerica
1772	Canada	2010	wild.ans	H3N8	3C.2	871	>EPI_ISL_137831	4	H3_NorthAmerica
1773	Canada	2010	wild.ans	H3N8	3C.2	871	>EPI_ISL_137828	4	H3_NorthAmerica
1774	Canada	2010	wild.ans	H3N8	3C.2	871	>EPI_ISL_137829	4	H3_NorthAmerica
1775	Canada	2010	wild.ans	H3N8	3C.2	871	>EPI_ISL_137830	4	H3_NorthAmerica
1776	Canada	2010	wild.ans	H3N8	3C.2	987	>EPI_ISL_137747	3	H3_NorthAmerica
1777	Canada	2010	wild.ans	H3N8	3C.2	987	>EPI_ISL_137785	3	H3_NorthAmerica
1778	Canada	2010	wild.ans	H3N8	3C.2	987	>EPI_ISL_137740	3	H3_NorthAmerica
1779	Canada	2010	wild.ans	H3N8	3C.2	1027	>EPI_ISL_137707	1	H3_NorthAmerica
1780	Canada	2010	wild.ans	H3N8	3C.2	1969	>EPI_ISL_137703	1	H3_NorthAmerica
1781	Canada	2010	wild.ans	H3N8	3C.3a1	619	>EPI_ISL_137682	4	H3_NorthAmerica
1782	Canada	2010	wild.ans	H3N8	3C.3a1	619	>EPI_ISL_137680	4	H3_NorthAmerica
1783	Canada	2010	wild.ans	H3N8	3C.3a1	619	>EPI_ISL_137683	4	H3_NorthAmerica
1784	Canada	2010	wild.ans	H3N8	3C.3a1	619	>EPI_ISL_137679	4	H3_NorthAmerica
1785	Canada	2010	wild.ans	H3N8		615	>EPI_ISL_137732	1	H3_NorthAmerica
1786	Canada	2010	wild.ans	H3N8		680	>EPI_ISL_137802	8	H3_NorthAmerica
1787	Canada	2010	wild.ans	H3N8		680	>EPI_ISL_137819	8	H3_NorthAmerica
1788	Canada	2010	wild.ans	H3N8		680	>EPI_ISL_137804	8	H3_NorthAmerica
1789	Canada	2010	wild.ans	H3N8		680	>EPI_ISL_137817	8	H3_NorthAmerica
1790	Canada	2010	wild.ans	H3N8		680	>EPI_ISL_137811	8	H3_NorthAmerica
1791	Canada	2010	wild.ans	H3N8		680	>EPI_ISL_137797	8	H3_NorthAmerica
1792	Canada	2010	wild.ans	H3N8		680	>EPI_ISL_137699	8	H3_NorthAmerica
1793	Canada	2010	wild.ans	H3N8		680	>EPI_ISL_137697	8	H3_NorthAmerica
1794	Canada	2010	wild.ans	H3N8		929	>EPI_ISL_137798	1	H3_NorthAmerica
1795	Canada	2010	wild.ans	H3N8		1120	>EPI_ISL_137723	1	H3_NorthAmerica
1796	Canada	2011	Dom.gal	H3N2	3C.3a	7089	>EPI_ISL_103836	1	H3_NorthAmerica
1797	Canada	2011	Dom.gal	H3N2		7089	>EPI_ISL_104479	1	H3_NorthAmerica
1798	Canada	2011	Human	H3N2	3C.2	144	>EPI_ISL_87961	1	H3_NorthAmerica
1799	Canada	2011	Human	H3N2	3C.2	5967	>EPI_ISL_166542	1	H3_NorthAmerica
1800	Canada	2011	swine	H3N2	3C.3a	9186	>EPI_ISL_278811	1	H3_NorthAmerica
1801	Canada	2011	swine	H3N2	3C.3a	9541	>EPI_ISL_278794	1	H3_NorthAmerica
1802	Canada	2011	swine	H3N2	3C.3a	9545	>EPI_ISL_278795	1	H3_NorthAmerica
1803	Canada	2011	swine	H3N2		6455	>EPI_ISL_151160	1	H3_NorthAmerica
1804	Canada	2011	swine	H3N2		7017	>EPI_ISL_151209	1	H3_NorthAmerica
1805	Canada	2011	swine	H3N2		7749	>EPI_ISL_171298	2	H3_NorthAmerica
1806	Canada	2011	swine	H3N2		7749	>EPI_ISL_171306	2	H3_NorthAmerica
1807	Canada	2011	wild.ans	H3N8	3C.2	1179	>EPI_ISL_148250	2	H3_NorthAmerica
1808	Canada	2011	wild.ans	H3N8	3C.2	1179	>EPI_ISL_148245	2	H3_NorthAmerica
1809	Canada	2011	wild.ans	H3N8	3C.3a1	742	>EPI_ISL_148251	5	H3_NorthAmerica
1810	Canada	2011	wild.ans	H3N8	3C.3a1	742	>EPI_ISL_148249	5	H3_NorthAmerica
1811	Canada	2011	wild.ans	H3N8	3C.3a1	742	>EPI_ISL_148253	5	H3_NorthAmerica
1812	Canada	2011	wild.ans	H3N8	3C.3a1	742	>EPI_ISL_148252	5	H3_NorthAmerica
1813	Canada	2011	wild.ans	H3N8	3C.3a1	742	>EPI_ISL_148254	5	H3_NorthAmerica
1814	Canada	2011	wild.ans	H3N8		1179	>EPI_ISL_148255	1	H3_NorthAmerica
1815	Canada	2011	wild.other	H3N5		186	>EPI_ISL_148243	1	H3_NorthAmerica
1816	Canada	2012	swine	H3N2	3C.3a	6944	>EPI_ISL_207049	3	H3_NorthAmerica
1817	Canada	2012	swine	H3N2	3C.3a	6944	>EPI_ISL_207045	3	H3_NorthAmerica
1818	Canada	2012	swine	H3N2	3C.3a	6944	>EPI_ISL_207057	3	H3_NorthAmerica
1819	Canada	2012	swine	H3N2	3C.3a	6951	>EPI_ISL_207064	2	H3_NorthAmerica
1820	Canada	2012	swine	H3N2	3C.3a	6951	>EPI_ISL_207066	2	H3_NorthAmerica
1821	Canada	2012	swine	H3N2	3C.3a	7009	>EPI_ISL_171305	4	H3_NorthAmerica
1822	Canada	2012	swine	H3N2	3C.3a	7009	>EPI_ISL_171302	4	H3_NorthAmerica
1823	Canada	2012	swine	H3N2	3C.3a	7009	>EPI_ISL_171304	4	H3_NorthAmerica
1824	Canada	2012	swine	H3N2	3C.3a	7009	>EPI_ISL_171303	4	H3_NorthAmerica
1825	Canada	2012	swine	H3N2	3C.3a	7021	>EPI_ISL_207063	5	H3_NorthAmerica
1826	Canada	2012	swine	H3N2	3C.3a	7021	>EPI_ISL_207065	5	H3_NorthAmerica
1827	Canada	2012	swine	H3N2	3C.3a	7021	>EPI_ISL_207058	5	H3_NorthAmerica
1828	Canada	2012	swine	H3N2	3C.3a	7021	>EPI_ISL_207056	5	H3_NorthAmerica
1829	Canada	2012	swine	H3N2	3C.3a	7021	>EPI_ISL_207060	5	H3_NorthAmerica
1830	Canada	2012	swine	H3N2	3C.3a	7089	>EPI_ISL_171300	4	H3_NorthAmerica
1831	Canada	2012	swine	H3N2	3C.3a	7089	>EPI_ISL_171301	4	H3_NorthAmerica
1832	Canada	2012	swine	H3N2	3C.3a	7089	>EPI_ISL_171299	4	H3_NorthAmerica
1833	Canada	2012	swine	H3N2	3C.3a	7089	>EPI_ISL_171307	4	H3_NorthAmerica
1834	Canada	2012	swine	H3N2	3C.3a	7195	>EPI_ISL_207047	4	H3_NorthAmerica
1835	Canada	2012	swine	H3N2	3C.3a	7195	>EPI_ISL_207042	4	H3_NorthAmerica
1836	Canada	2012	swine	H3N2	3C.3a	7195	>EPI_ISL_207032	4	H3_NorthAmerica
1837	Canada	2012	swine	H3N2	3C.3a	7195	>EPI_ISL_207037	4	H3_NorthAmerica
1838	Canada	2012	swine	H3N2		7107	>EPI_ISL_207050	2	H3_NorthAmerica
1839	Canada	2012	swine	H3N2		7107	>EPI_ISL_207052	2	H3_NorthAmerica
1840	Canada	2012	swine	H3N2		7195	>EPI_ISL_207033	3	H3_NorthAmerica
1841	Canada	2012	swine	H3N2		7195	>EPI_ISL_207061	3	H3_NorthAmerica
1842	Canada	2012	swine	H3N2		7195	>EPI_ISL_207036	3	H3_NorthAmerica
1843	Canada	2012	swine	H3N2		7779	>EPI_ISL_207035	1	H3_NorthAmerica
1844	Canada	2012	swine	H3N2		7788	>EPI_ISL_207059	1	H3_NorthAmerica
1845	Canada	2012	swine	H3N2		7839	>EPI_ISL_207038	1	H3_NorthAmerica
1846	Canada	2013	swine	H3N2	3C.3a	119	>EPI_ISL_207078	1	H3_NorthAmerica
1847	Canada	2013	swine	H3N2	3C.3a	6951	>EPI_ISL_207097	23	H3_NorthAmerica
1848	Canada	2013	swine	H3N2	3C.3a	6951	>EPI_ISL_207085	23	H3_NorthAmerica
1849	Canada	2013	swine	H3N2	3C.3a	6951	>EPI_ISL_207171	23	H3_NorthAmerica
1850	Canada	2013	swine	H3N2	3C.3a	6951	>EPI_ISL_207115	23	H3_NorthAmerica
1851	Canada	2013	swine	H3N2	3C.3a	6951	>EPI_ISL_207084	23	H3_NorthAmerica
1852	Canada	2013	swine	H3N2	3C.3a	6951	>EPI_ISL_207080	23	H3_NorthAmerica
1853	Canada	2013	swine	H3N2	3C.3a	6951	>EPI_ISL_207073	23	H3_NorthAmerica
1854	Canada	2013	swine	H3N2	3C.3a	6951	>EPI_ISL_207095	23	H3_NorthAmerica
1855	Canada	2013	swine	H3N2	3C.3a	6951	>EPI_ISL_207093	23	H3_NorthAmerica
1856	Canada	2013	swine	H3N2	3C.3a	6951	>EPI_ISL_207086	23	H3_NorthAmerica
1857	Canada	2013	swine	H3N2	3C.3a	7002	>EPI_ISL_207076	9	H3_NorthAmerica
1858	Canada	2013	swine	H3N2	3C.3a	7002	>EPI_ISL_207089	9	H3_NorthAmerica
1859	Canada	2013	swine	H3N2	3C.3a	7002	>EPI_ISL_207145	9	H3_NorthAmerica
1860	Canada	2013	swine	H3N2	3C.3a	7002	>EPI_ISL_207164	9	H3_NorthAmerica
1861	Canada	2013	swine	H3N2	3C.3a	7002	>EPI_ISL_207153	9	H3_NorthAmerica
1862	Canada	2013	swine	H3N2	3C.3a	7002	>EPI_ISL_207150	9	H3_NorthAmerica
1863	Canada	2013	swine	H3N2	3C.3a	7002	>EPI_ISL_207112	9	H3_NorthAmerica
1864	Canada	2013	swine	H3N2	3C.3a	7002	>EPI_ISL_207140	9	H3_NorthAmerica
1865	Canada	2013	swine	H3N2	3C.3a	7002	>EPI_ISL_207107	9	H3_NorthAmerica
1866	Canada	2013	swine	H3N2	3C.3a	7021	>EPI_ISL_207069	6	H3_NorthAmerica
1867	Canada	2013	swine	H3N2	3C.3a	7021	>EPI_ISL_207091	6	H3_NorthAmerica
1868	Canada	2013	swine	H3N2	3C.3a	7021	>EPI_ISL_207075	6	H3_NorthAmerica
1869	Canada	2013	swine	H3N2	3C.3a	7021	>EPI_ISL_207090	6	H3_NorthAmerica
1870	Canada	2013	swine	H3N2	3C.3a	7021	>EPI_ISL_207100	6	H3_NorthAmerica
1871	Canada	2013	swine	H3N2	3C.3a	7021	>EPI_ISL_207087	6	H3_NorthAmerica
1872	Canada	2013	swine	H3N2	3C.3a	7056	>EPI_ISL_207142	1	H3_NorthAmerica
1873	Canada	2013	swine	H3N2	3C.3a	7412	>EPI_ISL_278804	1	H3_NorthAmerica
1874	Canada	2013	swine	H3N2		6680	>EPI_ISL_207170	1	H3_NorthAmerica
1875	Canada	2013	swine	H3N2		6961	>EPI_ISL_207143	1	H3_NorthAmerica
1876	Canada	2013	swine	H3N2		7002	>EPI_ISL_207071	1	H3_NorthAmerica
1877	Canada	2013	swine	H3N2		7314	>EPI_ISL_207116	1	H3_NorthAmerica
1878	Canada	2013	swine	H3N2		7444	>EPI_ISL_207099	1	H3_NorthAmerica
1879	Canada	2013	swine	H3N2		7655	>EPI_ISL_207072	1	H3_NorthAmerica
1880	Canada	2014	Human	H3N2	3C.2	69	>EPI_ISL_172568	8	H3_NorthAmerica
1881	Canada	2014	Human	H3N2	3C.2	69	>EPI_ISL_172766	8	H3_NorthAmerica
1882	Canada	2014	Human	H3N2	3C.2	69	>EPI_ISL_171371	8	H3_NorthAmerica
1883	Canada	2014	Human	H3N2	3C.3a	131	>EPI_ISL_171390	2	H3_NorthAmerica
1884	Canada	2014	Human	H3N2	3C.3a	131	>EPI_ISL_172765	2	H3_NorthAmerica
1885	Canada	2014	Human	H3N2	3C.3a	1990	>EPI_ISL_172768	1	H3_NorthAmerica
1886	Canada	2014	Human	H3N2	3C.3a	2044	>EPI_ISL_171397	2	H3_NorthAmerica
1887	Canada	2014	Human	H3N2	3C.3a	2044	>EPI_ISL_171374	2	H3_NorthAmerica
1888	Canada	2014	swine	H3N2	3C.3a	119	>EPI_ISL_207962	2	H3_NorthAmerica
1889	Canada	2014	swine	H3N2	3C.3a	119	>EPI_ISL_207975	2	H3_NorthAmerica
1890	Canada	2014	swine	H3N2	3C.3a	6680	>EPI_ISL_207875	1	H3_NorthAmerica
1891	Canada	2014	swine	H3N2	3C.3a	6951	>EPI_ISL_236208	1	H3_NorthAmerica
1892	Canada	2014	swine	H3N2	3C.3a	7002	>EPI_ISL_207872	2	H3_NorthAmerica
1893	Canada	2014	swine	H3N2	3C.3a	7002	>EPI_ISL_207920	2	H3_NorthAmerica
1894	Canada	2014	swine	H3N2	3C.3a	7056	>EPI_ISL_236196	1	H3_NorthAmerica
1895	Canada	2014	swine	H3N2	3C.3a	7085	>EPI_ISL_207979	1	H3_NorthAmerica
1896	Canada	2014	swine	H3N2	3C.3a	7382	>EPI_ISL_278803	1	H3_NorthAmerica
1897	Canada	2014	swine	H3N2	3C.3a	9384	>EPI_ISL_281252	1	H3_NorthAmerica
1898	Canada	2014	swine	H3N2	3C.3a	9541	>EPI_ISL_278798	1	H3_NorthAmerica
1899	Canada	2014	swine	H3N2	3C.3a	9620	>EPI_ISL_278799	1	H3_NorthAmerica
1900	Canada	2014	swine	H3N2	3C.3a	9628	>EPI_ISL_278797	1	H3_NorthAmerica
1901	Canada	2014	swine	H3N2		6680	>EPI_ISL_207972	1	H3_NorthAmerica
1902	Canada	2014	swine	H3N2		6951	>EPI_ISL_207961	1	H3_NorthAmerica
1903	Canada	2014	swine	H3N2		6957	>EPI_ISL_236200	1	H3_NorthAmerica
1904	Canada	2014	swine	H3N2		7117	>EPI_ISL_207984	1	H3_NorthAmerica
1905	Canada	2014	swine	H3N2		7297	>EPI_ISL_236198	1	H3_NorthAmerica
1906	Canada	2014	swine	H3N2		7307	>EPI_ISL_236201	1	H3_NorthAmerica
1907	Canada	2014	swine	H3N2		7440	>EPI_ISL_236203	4	H3_NorthAmerica
1908	Canada	2014	swine	H3N2		7440	>EPI_ISL_236209	4	H3_NorthAmerica
1909	Canada	2014	swine	H3N2		7440	>EPI_ISL_236204	4	H3_NorthAmerica
1910	Canada	2014	swine	H3N2		7440	>EPI_ISL_236207	4	H3_NorthAmerica
1911	Canada	2014	swine	H3N2		7507	>EPI_ISL_236194	1	H3_NorthAmerica
1912	Canada	2014	swine	H3N2		7558	>EPI_ISL_236206	1	H3_NorthAmerica
1913	Canada	2014	swine	H3N2		7665	>EPI_ISL_236205	1	H3_NorthAmerica
1914	Canada	2014	swine	H3N2		7683	>EPI_ISL_236202	1	H3_NorthAmerica
1915	Canada	2014	swine	H3N2		9062	>EPI_ISL_207967	1	H3_NorthAmerica
1916	Canada	2015	Human	H3N2	3C.2	69	>EPI_ISL_208604	29	H3_NorthAmerica
1917	Canada	2015	Human	H3N2	3C.2	69	>EPI_ISL_211897	29	H3_NorthAmerica
1918	Canada	2015	Human	H3N2	3C.2	69	>EPI_ISL_202806	29	H3_NorthAmerica
1919	Canada	2015	Human	H3N2	3C.2a	69	>EPI_ISL_202416	40	H3_NorthAmerica
1920	Canada	2015	Human	H3N2	3C.2a	69	>EPI_ISL_205608	40	H3_NorthAmerica
1921	Canada	2015	Human	H3N2	3C.2a	69	>EPI_ISL_208002	40	H3_NorthAmerica
1922	Canada	2015	swine	H3N2	3C.2	7296	>EPI_ISL_282709	2	H3_NorthAmerica
1923	Canada	2015	swine	H3N2	3C.2	7296	>EPI_ISL_282727	2	H3_NorthAmerica
1924	Canada	2015	swine	H3N2	3C.2	9183	>EPI_ISL_281244	1	H3_NorthAmerica
1925	Canada	2015	swine	H3N2	3C.3a	119	>EPI_ISL_207986	2	H3_NorthAmerica
1926	Canada	2015	swine	H3N2	3C.3a	119	>EPI_ISL_207990	2	H3_NorthAmerica
1927	Canada	2015	swine	H3N2	3C.3a	6951	>EPI_ISL_278808	1	H3_NorthAmerica
1928	Canada	2015	swine	H3N2	3C.3a	7085	>EPI_ISL_282737	2	H3_NorthAmerica
1929	Canada	2015	swine	H3N2	3C.3a	7085	>EPI_ISL_207988	2	H3_NorthAmerica
1930	Canada	2015	swine	H3N2	3C.3a	7106	>EPI_ISL_282703	2	H3_NorthAmerica
1931	Canada	2015	swine	H3N2	3C.3a	7106	>EPI_ISL_282696	2	H3_NorthAmerica
1932	Canada	2015	swine	H3N2	3C.3a	7536	>EPI_ISL_282717	1	H3_NorthAmerica
1933	Canada	2015	swine	H3N2	3C.3a	7785	>EPI_ISL_208064	1	H3_NorthAmerica
1934	Canada	2015	swine	H3N2	3C.3a	9435	>EPI_ISL_278810	1	H3_NorthAmerica
1935	Canada	2015	swine	H3N2	3C.3a	9541	>EPI_ISL_278805	1	H3_NorthAmerica
1936	Canada	2015	swine	H3N2		119	>EPI_ISL_208068	1	H3_NorthAmerica
1937	Canada	2015	swine	H3N2		6680	>EPI_ISL_282730	2	H3_NorthAmerica
1938	Canada	2015	swine	H3N2		6680	>EPI_ISL_282725	2	H3_NorthAmerica
1939	Canada	2015	swine	H3N2		6951	>EPI_ISL_282716	2	H3_NorthAmerica
1940	Canada	2015	swine	H3N2		6951	>EPI_ISL_282714	2	H3_NorthAmerica
1941	Canada	2015	swine	H3N2		6961	>EPI_ISL_282720	1	H3_NorthAmerica
1942	Canada	2015	swine	H3N2		7034	>EPI_ISL_282732	1	H3_NorthAmerica
1943	Canada	2015	swine	H3N2		7286	>EPI_ISL_282692	1	H3_NorthAmerica
1944	Canada	2015	swine	H3N2		7306	>EPI_ISL_282723	2	H3_NorthAmerica
1945	Canada	2015	swine	H3N2		7306	>EPI_ISL_282724	2	H3_NorthAmerica
1946	Canada	2015	swine	H3N2		7309	>EPI_ISL_282715	1	H3_NorthAmerica
1947	Canada	2015	swine	H3N2		7323	>EPI_ISL_282695	1	H3_NorthAmerica
1948	Canada	2015	swine	H3N2		7392	>EPI_ISL_282707	1	H3_NorthAmerica
1949	Canada	2015	swine	H3N2		7520	>EPI_ISL_282700	1	H3_NorthAmerica
1950	Canada	2015	swine	H3N2		7771	>EPI_ISL_282691	1	H3_NorthAmerica
1951	Canada	2015	swine	H3N2		8695	>EPI_ISL_282735	1	H3_NorthAmerica
1952	Canada	2015	wild.ans	H3N4		1449	>EPI_ISL_273544	1	H3_NorthAmerica
1953	Canada	2015	wild.ans	H3N8		1163	>EPI_ISL_273603	1	H3_NorthAmerica
1954	Canada	2016	Human	H3N2	3C.2	69	>EPI_ISL_239669	4	H3_NorthAmerica
1955	Canada	2016	Human	H3N2	3C.2	69	>EPI_ISL_239641	4	H3_NorthAmerica
1956	Canada	2016	Human	H3N2	3C.2	69	>EPI_ISL_223175	4	H3_NorthAmerica
1957	Canada	2016	Human	H3N2	3C.2a	69	>EPI_ISL_223180	6	H3_NorthAmerica
1958	Canada	2016	Human	H3N2	3C.2a	69	>EPI_ISL_239567	6	H3_NorthAmerica
1959	Canada	2016	Human	H3N2	3C.2a	69	>EPI_ISL_213999	6	H3_NorthAmerica
1960	Canada	2016	Human	H3N2	3C.2a1	69	>EPI_ISL_239640	7	H3_NorthAmerica
1961	Canada	2016	Human	H3N2	3C.2a1	69	>EPI_ISL_239672	7	H3_NorthAmerica
1962	Canada	2016	Human	H3N2	3C.2a1	69	>EPI_ISL_223179	7	H3_NorthAmerica
1963	Canada	2016	Human	H3N2	3C.2a1	2443	>EPI_ISL_223174	1	H3_NorthAmerica
1964	Canada	2016	Human	H3N2	3C.3a	131	>EPI_ISL_223178	1	H3_NorthAmerica
1965	Canada	2016	Human	H3N2	3C.3a	410	>EPI_ISL_244890	11	H3_NorthAmerica
1966	Canada	2016	Human	H3N2	3C.3a	410	>EPI_ISL_244894	11	H3_NorthAmerica
1967	Canada	2016	Human	H3N2	3C.3a	410	>EPI_ISL_244898	11	H3_NorthAmerica
1968	Canada	2016	Human	H3N2	3C.3a	2013	>EPI_ISL_239639	5	H3_NorthAmerica
1969	Canada	2016	Human	H3N2	3C.3a	2013	>EPI_ISL_244888	5	H3_NorthAmerica
1970	Canada	2016	Human	H3N2	3C.3a	2013	>EPI_ISL_244885	5	H3_NorthAmerica
1971	Canada	2016	Human	H3N2		7456	>EPI_ISL_239893	1	H3_NorthAmerica
1972	Canada	2016	swine	H3N2	3C.2	8470	>EPI_ISL_282478	1	H3_NorthAmerica
1973	Canada	2016	swine	H3N2	3C.3a	119	>EPI_ISL_282509	3	H3_NorthAmerica
1974	Canada	2016	swine	H3N2	3C.3a	119	>EPI_ISL_282507	3	H3_NorthAmerica
1975	Canada	2016	swine	H3N2	3C.3a	119	>EPI_ISL_282486	3	H3_NorthAmerica
1976	Canada	2016	swine	H3N2	3C.3a	7020	>EPI_ISL_282527	1	H3_NorthAmerica
1977	Canada	2016	swine	H3N2	3C.3a	7085	>EPI_ISL_282473	2	H3_NorthAmerica
1978	Canada	2016	swine	H3N2	3C.3a	7085	>EPI_ISL_282464	2	H3_NorthAmerica
1979	Canada	2016	swine	H3N2	3C.3a	7106	>EPI_ISL_282697	1	H3_NorthAmerica
1980	Canada	2016	swine	H3N2	3C.3a	7117	>EPI_ISL_282744	3	H3_NorthAmerica
1981	Canada	2016	swine	H3N2	3C.3a	7117	>EPI_ISL_282482	3	H3_NorthAmerica
1982	Canada	2016	swine	H3N2	3C.3a	7117	>EPI_ISL_282490	3	H3_NorthAmerica
1983	Canada	2016	swine	H3N2	3C.3a	7123	>EPI_ISL_282447	1	H3_NorthAmerica
1984	Canada	2016	swine	H3N2	3C.3a	7323	>EPI_ISL_282546	2	H3_NorthAmerica
1985	Canada	2016	swine	H3N2	3C.3a	7323	>EPI_ISL_282518	2	H3_NorthAmerica
1986	Canada	2016	swine	H3N2		119	>EPI_ISL_282500	2	H3_NorthAmerica
1987	Canada	2016	swine	H3N2		119	>EPI_ISL_282488	2	H3_NorthAmerica
1988	Canada	2016	swine	H3N2		139	>EPI_ISL_282480	1	H3_NorthAmerica
1989	Canada	2016	swine	H3N2		6359	>EPI_ISL_282517	2	H3_NorthAmerica
1990	Canada	2016	swine	H3N2		6359	>EPI_ISL_282479	2	H3_NorthAmerica
1991	Canada	2016	swine	H3N2		6428	>EPI_ISL_378972	1	H3_NorthAmerica
1992	Canada	2016	swine	H3N2		7035	>EPI_ISL_282538	1	H3_NorthAmerica
1993	Canada	2016	swine	H3N2		7107	>EPI_ISL_282519	3	H3_NorthAmerica
1994	Canada	2016	swine	H3N2		7107	>EPI_ISL_282474	3	H3_NorthAmerica
1995	Canada	2016	swine	H3N2		7107	>EPI_ISL_282470	3	H3_NorthAmerica
1996	Canada	2016	swine	H3N2		7117	>EPI_ISL_282545	1	H3_NorthAmerica
1997	Canada	2016	swine	H3N2		7127	>EPI_ISL_282483	3	H3_NorthAmerica
1998	Canada	2016	swine	H3N2		7127	>EPI_ISL_282466	3	H3_NorthAmerica
1999	Canada	2016	swine	H3N2		7127	>EPI_ISL_373116	3	H3_NorthAmerica
[truncated: 6,109 more rows]
