# Supplementary material for: Using homologous network to identify reassortment risk in H5Nx avian influenza viruses
Source: PLoS Comput Biol. 2025 Jul 22;21(7):e1013301. doi: 10.1371/journal.pcbi.1013301 (PMC12282916; doi:10.1371/journal.pcbi.1013301)
Supplement: S1 File — This ZIP archive includes the dataset and code used to reproduce the results of this study. (ZIP) [file pcbi.1013301.s012.zip › S1_File/step1data&MLtree(S1_Fig&S1_Table)/step2_downsample(S1_Fig&S1_Table)/ID_subsample_H1Nx.csv]

1	BurkinaFaso	2015	Human	H1N1	6B.2	6962	>EPI_ISL_221004	1
2	BurkinaFaso	2017	Human	H1N1	6B.1	120	>EPI_ISL_283221	29
3	BurkinaFaso	2017	Human	H1N1	nan	120	>EPI_ISL_289562	1
4	BurkinaFaso	2018	Human	H1N1	6B.1	120	>EPI_ISL_330381	1
5	Cameroon	2021	Human	H1N1	6B.1A.5a.1	3687	>EPI_ISL_12241601	6
6	Congo	2014	Human	H1N1	6B.1	103	>EPI_ISL_175259	1
7	Congo	2014	Human	H1N1	6B.2	6962	>EPI_ISL_175254	1
8	Congo	2015	Human	H1N1	6B.1	120	>EPI_ISL_223223	17
9	Congo	2016	Human	H1N1	6B.1	120	>EPI_ISL_235346	3
10	Congo	2016	Human	H1N1	6B.1	6935	>EPI_ISL_235344	4
11	Congo	2017	Human	H1N1	6B.1	120	>EPI_ISL_282765	3
12	Cotedivoire	2009	Human	H1N1	6B.1	129	>EPI_ISL_34539	1
13	Cotedivoire	2017	Human	H1N1	6B.1	120	>EPI_ISL_300893	9
14	Cotedivoire	2020	Human	H1N1	6B.1A.5a	3687	>EPI_ISL_609918	9
15	Egypt	2003	wild.ans	H1N2	nan	3808	>EPI_ISL_120184	1
16	Egypt	2004	wild.ans	H1N1	nan	3507	>EPI_ISL_120216	1
17	Egypt	2005	wild.ans	H1N1	nan	2917	>EPI_ISL_120191	1
18	Egypt	2007	wild.ans	H1N1	nan	3548	>EPI_ISL_120208	1
19	Egypt	2009	Human	H1N1	6B.1	129	>EPI_ISL_62231	1
20	Egypt	2014	Human	H1N1	6B.1	103	>EPI_ISL_178484	2
21	Egypt	2014	Human	H1N1	6B.1	6962	>EPI_ISL_178482	1
22	Egypt	2020	Human	H1N1	6B.1A.5a	3687	>EPI_ISL_2932714	1
23	Ethiopia	2009	Human	H1N1	6B.1	129	>EPI_ISL_33576	1
24	Ethiopia	2010	Human	H1N1	6B.1	129	>EPI_ISL_71367	1
25	Ethiopia	2014	Human	H1N1	6B.1	103	>EPI_ISL_172641	2
26	Ethiopia	2014	Human	H1N1	6B.1	6935	>EPI_ISL_172648	1
27	Ethiopia	2015	Human	H1N1	6B.1	120	>EPI_ISL_216226	3
28	Ethiopia	2016	Human	H1N1	6B.1	120	>EPI_ISL_216227	9
29	Ghana	2020	Human	H1N1	6B.1A.5a.1	3687	>EPI_ISL_959863	1
30	Ghana	2021	Human	H1N1	6B.1A.5a.1	3687	>EPI_ISL_4005752	7
31	Ghana	2021	Human	H1N1	6B.1A.5a.1	7162	>EPI_ISL_4005757	5
32	Kenya	2009	Human	H1N1	6B.1	129	>EPI_ISL_429244	68
33	Kenya	2009	Human	H1N1	6B.1	2123	>EPI_ISL_429237	1
34	Kenya	2009	Human	H1N1	6B.1	8667	>EPI_ISL_140404	6
35	Kenya	2009	Human	H1N1	6B.1	9211	>EPI_ISL_429224	1
36	Kenya	2009	Human	H1N1	6B.1	9388	>EPI_ISL_426351	1
37	Kenya	2009	Human	H1N1	6B.1	10729	>EPI_ISL_426138	1
38	Kenya	2010	Human	H1N1	6B.1	129	>EPI_ISL_421694	59
39	Kenya	2010	Human	H1N1	6B.1	8667	>EPI_ISL_140407	11
40	Kenya	2011	Human	H1N1	6B.1	129	>EPI_ISL_426490	93
41	Kenya	2011	Human	H1N1	6B.1	6299	>EPI_ISL_106806	1
42	Kenya	2011	Human	H1N1	6B.1	8667	>EPI_ISL_426493	1
43	Kenya	2011	Human	H1N1	6B.1	8853	>EPI_ISL_429661	1
44	Kenya	2011	swine	H1N1	6B.1	129	>EPI_ISL_177717	4
45	Kenya	2011	swine	H1N1	6B.1	129	>EPI_ISL_177718	4
46	Kenya	2011	swine	H1N1	6B.1	129	>EPI_ISL_177716	4
47	Kenya	2011	swine	H1N1	6B.1	129	>EPI_ISL_177715	4
48	Kenya	2012	Human	H1N1	6B.1	129	>EPI_ISL_421523	1
49	Kenya	2013	Human	H1N1	6B.1	105	>EPI_ISL_429836	9
50	Kenya	2014	Human	H1N1	6B.1	103	>EPI_ISL_421533	35
51	Kenya	2014	Human	H1N1	6B.1	6935	>EPI_ISL_427423	3
52	Kenya	2014	Human	H1N1	6B.1	7622	>EPI_ISL_421527	1
53	Kenya	2014	Human	H1N1	6B.1	9173	>EPI_ISL_426177	1
54	Kenya	2015	Human	H1N1	6B.1	103	>EPI_ISL_428979	3
55	Kenya	2015	Human	H1N1	6B.1	120	>EPI_ISL_421337	23
56	Kenya	2015	Human	H1N1	6B.1	6935	>EPI_ISL_426175	2
57	Kenya	2016	Human	H1N1	6B.1	103	>EPI_ISL_428983	2
58	Kenya	2016	Human	H1N1	6B.1	120	>EPI_ISL_427463	24
59	Kenya	2016	Human	H1N1	6B.1	8440	>EPI_ISL_427467	1
60	Kenya	2017	Human	H1N1	6B.1	8440	>EPI_ISL_287686	2
61	Kenya	2018	Human	H1N1	6B.1A	112	>EPI_ISL_428409	52
62	Kenya	2018	Human	H1N1	6B.1A	120	>EPI_ISL_428410	1
63	Kenya	2018	Human	H1N1	6B.1A	6969	>EPI_ISL_422480	2
64	Kenya	2018	Human	H1N1	6B.1A	8850	>EPI_ISL_421442	1
65	Kenya	2018	Human	H1N1	6B.1A.1	112	>EPI_ISL_421438	2
66	Kenya	2020	Human	H1N1	6B.1	120	>EPI_ISL_421657	1
67	Madagascar	2009	Human	H1N1	6B.1	129	>EPI_ISL_80166	2
68	Madagascar	2015	Human	H1N1	6B.1	6935	>EPI_ISL_218135	3
69	Madagascar	2015	Human	H1N1	6B.2	6935	>EPI_ISL_205486	11
70	Madagascar	2016	Human	H1N1	6B.1	120	>EPI_ISL_237809	9
71	Madagascar	2016	Human	H1N1	6B.1	6935	>EPI_ISL_230473	3
72	Madagascar	2016	Human	H1N1	6B.2	6935	>EPI_ISL_230467	1
73	Madagascar	2019	Human	H1N1	6B.1	9024	>EPI_ISL_413630	1
74	Madagascar	2019	Human	H1N1	6B.1A.5a	3687	>EPI_ISL_413631	2
75	Madagascar	2019	Human	H1N1	6B.1A.5a	9024	>EPI_ISL_413624	1
76	Madagascar	2019	Human	H1N1	6B.1A.5a.1	3687	>EPI_ISL_411901	2
77	Madagascar	2019	Human	H1N1	6B.1A.5a.1	9024	>EPI_ISL_413626	2
78	Madagascar	2019	Human	H1N1	nan	9024	>EPI_ISL_413629	1
79	Madagascar	2020	Human	H1N1	6B.1A.5a	3687	>EPI_ISL_425372	4
80	Madagascar	2020	Human	H1N1	6B.1A.5a.1	3687	>EPI_ISL_428249	4
81	Madagascar	2020	Human	H1N1	6B.1A.5a.1	9258	>EPI_ISL_424991	3
82	Mali	2015	Human	H1N1	6B.1	6935	>EPI_ISL_207930	6
83	Mali	2015	Human	H1N1	6B.2	6935	>EPI_ISL_206565	1
84	Mali	2016	Human	H1N1	6B.1	120	>EPI_ISL_232668	20
85	Mali	2016	Human	H1N1	6B.1	6935	>EPI_ISL_230532	17
86	Mali	2016	Human	H1N1	6B.2	6935	>EPI_ISL_230534	1
87	Mali	2017	Human	H1N1	6B.1	120	>EPI_ISL_281620	33
88	Mozambique	2016	Human	H1N1	6B.1	6935	>EPI_ISL_236218	3
89	Mozambique	2017	Human	H1N1	6B.1	120	>EPI_ISL_287706	3
90	Mozambique	2020	Human	H1N1	6B.1A.5a.1	3687	>EPI_ISL_527254	1
91	Niger	2017	Human	H1N1	6B.1	120	>EPI_ISL_299838	1
92	Nigeria	2009	Human	H1N1	6B.1	129	>EPI_ISL_80179	3
93	Nigeria	2015	Human	H1N1	6B.1	120	>EPI_ISL_203293	2
94	Reunion	2009	Human	H1N1	6B.1	129	>EPI_ISL_129245	15
95	Rwanda	2016	Human	H1N1	6B.1	120	>EPI_ISL_232589	11
96	Senegal	2010	Human	H1N1	6B.1	129	>EPI_ISL_87569	4
97	Senegal	2021	Human	H1N1	6B.1A.5a.1	7162	>EPI_ISL_12241620	35
98	Seychelles	2009	Human	H1N1	6B.1	129	>EPI_ISL_35021	1
99	SouthAfrica	1997	Human	H1N1	nan	2973	>EPI_ISL_123176	1
100	SouthAfrica	2011	wild.other	H1N2	nan	2398	>EPI_ISL_133658	1
101	SouthAfrica	2013	Human	H1N1	6B.1	103	>EPI_ISL_175880	1
102	SouthAfrica	2014	Human	H1N1	6B.1	103	>EPI_ISL_171814	1
103	SouthAfrica	2015	Human	H1N1	6B.1	120	>EPI_ISL_205286	2
104	SouthAfrica	2015	Human	H1N1	6B.1	6935	>EPI_ISL_205296	7
105	SouthAfrica	2015	Human	H1N1	6B.1	9045	>EPI_ISL_205297	1
106	SouthAfrica	2016	Human	H1N1	6B.1	120	>EPI_ISL_233062	12
107	SouthAfrica	2016	Human	H1N1	6B.2	6962	>EPI_ISL_232688	1
108	SouthAfrica	2020	Human	H1N1	6B.1A.5a.1	3687	>EPI_ISL_508547	4
109	SouthAfrica	2020	Human	H1N1	6B.1A.5a.2	3687	>EPI_ISL_510028	3
110	SouthAfrica	2021	Human	H1N1	6B.1	120	>EPI_ISL_9713664	1
111	SouthAfrica	2021	Human	H1N1	6B.1A.5a.1	3687	>EPI_ISL_9713688	18
112	SouthAfrica	2021	Human	H1N1	6B.1A.5a.1	7041	>EPI_ISL_7861818	3
113	SouthAfrica	2021	Human	H1N1	6B.1A.5a.1	7046	>EPI_ISL_7868610	1
114	SouthAfrica	2021	Human	H1N1	6B.1A.5a.1	7162	>EPI_ISL_7867417	1
115	SouthAfrica	2021	Human	H1N1	6B.1A.5a.1	7225	>EPI_ISL_7758110	1
116	SouthAfrica	2021	Human	H1N1	6B.1A.5a.1	7490	>EPI_ISL_7757578	1
117	SouthAfrica	2021	Human	H1N1	6B.1A.5a.1	7724	>EPI_ISL_7758814	1
118	SouthAfrica	2021	Human	H1N1	6B.1A.5a.1	9216	>EPI_ISL_9713668	1
119	SouthAfrica	2021	Human	H1N1	6B.1A.5a.2a.1	7182	>EPI_ISL_9402282	1
120	SouthAfrica	2022	Human	H1N1	6B.1A.5a.1	3687	>EPI_ISL_14115625	3
121	SouthAfrica	2022	Human	H1N1	6B.1A.5a.1	7041	>EPI_ISL_14115618	7
122	SouthAfrica	2022	Human	H1N1	6B.1A.5a.1	7162	>EPI_ISL_14115603	1
123	SouthAfrica	2022	Human	H1N1	6B.1A.5a.1	9216	>EPI_ISL_14115613	1
124	SouthAfrica	2022	Human	H1N1	6B.1A.5a.2a.1	7182	>EPI_ISL_14115619	12
125	SouthAfrica	2022	Human	H1N1	6B.1A.5a.2a.1	9216	>EPI_ISL_14115608	3
126	Tanzania	2009	Human	H1N1	6B.1	129	>EPI_ISL_35022	1
127	Tanzania	2015	Human	H1N1	6B.1	120	>EPI_ISL_214171	24
128	Tanzania	2016	Human	H1N1	6B.1	120	>EPI_ISL_232606	6
129	Tanzania	2017	Human	H1N1	6B.1	120	>EPI_ISL_268456	1
130	Tanzania	2017	Human	H1N1	6B.1	6987	>EPI_ISL_298524	22
131	Tanzania	2018	Human	H1N1	6B.1	6987	>EPI_ISL_319830	1
132	Togo	2013	swine	H1N1	6B.1	7622	>EPI_ISL_167591	1
133	Togo	2017	Human	H1N1	6B.1	120	>EPI_ISL_292627	4
134	Togo	2021	Human	H1N1	6B.1A.5a.1	3687	>EPI_ISL_3315859	3
135	Uganda	2009	Human	H1N1	6B.1	129	>EPI_ISL_162013	8
136	Uganda	2009	Human	H1N1	6B.1	7688	>EPI_ISL_162011	1
137	Uganda	2009	Human	H1N1	6B.1A.6	95	>EPI_ISL_162004	1
138	Uganda	2010	Human	H1N1	6B.1	129	>EPI_ISL_161999	7
139	Uganda	2011	Human	H1N1	6B.1	129	>EPI_ISL_381597	9
140	Uganda	2013	Human	H1N1	6B.1	129	>EPI_ISL_381589	1
141	Uganda	2013	Human	H1N1	6B.1	7190	>EPI_ISL_381585	2
142	Uganda	2014	Human	H1N1	6B.1	9407	>EPI_ISL_176803	2
143	Uganda	2016	Human	H1N1	6B.1	7701	>EPI_ISL_227473	1
144	Zambia	2015	Human	H1N1	6B.1	120	>EPI_ISL_220967	6
145	Zambia	2015	Human	H1N1	6B.1	6935	>EPI_ISL_220959	4
146	Zambia	2018	swine	H1N1	6B.1A	112	>EPI_ISL_4081220	4
147	Zambia	2018	swine	H1N1	6B.1A	112	>EPI_ISL_4081225	4
148	Zambia	2018	swine	H1N1	6B.1A	112	>EPI_ISL_4081222	4
149	Zambia	2018	swine	H1N1	6B.1A	112	>EPI_ISL_4081223	4
1	China	1977	Human	H1N1	nan	36	>EPI_ISL_6915	1
2	China	1991	swine	H1N1	6B.1	7054	>EPI_ISL_148291	1
3	China	1992	swine	H1N1	6B.1	7064	>EPI_ISL_148292	1
4	China	1995	Human	H1N1	nan	614	>EPI_ISL_123174	1
5	China	1995	Human	H1N1	nan	4032	>EPI_ISL_22625	1
6	China	1996	Human	H1N1	nan	614	>EPI_ISL_123175	1
7	China	1996	Human	H1N1	nan	2303	>EPI_ISL_6244	13
8	China	1996	Human	H1N1	nan	2303	>EPI_ISL_5686	13
9	China	1996	Human	H1N1	nan	2303	>EPI_ISL_5690	13
10	China	1996	Human	H1N1	nan	2303	>EPI_ISL_5689	13
11	China	1996	Human	H1N1	nan	2303	>EPI_ISL_5687	13
12	China	1996	Human	H1N1	nan	2303	>EPI_ISL_6409	13
13	China	1996	Human	H1N1	nan	2303	>EPI_ISL_5688	13
14	China	1996	Human	H1N1	nan	2303	>EPI_ISL_6243	13
15	China	1996	Human	H1N1	nan	2303	>EPI_ISL_6410	13
16	China	1996	Human	H1N1	nan	2303	>EPI_ISL_6220	13
17	China	1997	Human	H1N1	nan	2303	>EPI_ISL_123177	1
18	China	1999	Human	H1N1	nan	2303	>EPI_ISL_123154	1
19	China	2000	Human	H1N1	6B.1A.6	70	>EPI_ISL_123183	1
20	China	2001	wild.ans	H1N9	nan	10535	>EPI_ISL_146357	1
21	China	2002	Human	H1N1	6B.1A.6	2003	>EPI_ISL_123190	1
22	China	2002	swine	H1N1	6B.1	7352	>EPI_ISL_67905	1
23	China	2006	swine	H1N1	nan	3457	>EPI_ISL_76963	1
24	China	2007	swine	H1N1	nan	2820	>EPI_ISL_33887	1
25	China	2007	swine	H1N2	6B.1	6524	>EPI_ISL_25229	1
26	China	2007	wild.ans	H1N1	nan	2240	>EPI_ISL_98887	1
27	China	2008	swine	H1N1	6B.1	7352	>EPI_ISL_75778	3
28	China	2008	swine	H1N1	6B.1	12629	>EPI_ISL_84428	1
29	China	2008	swine	H1N1	nan	2820	>EPI_ISL_81514	1
30	China	2009	Dom.other	H1N1	6B.1	129	>EPI_ISL_156214	1
31	China	2009	Human	H1N1	6B.1	129	>EPI_ISL_102191	139
32	China	2009	Human	H1N1	6B.1	129	>EPI_ISL_61272	139
33	China	2009	Human	H1N1	6B.1	129	>EPI_ISL_73580	139
34	China	2009	Human	H1N1	6B.1	129	>EPI_ISL_73551	139
35	China	2009	Human	H1N1	6B.1	129	>EPI_ISL_74643	139
36	China	2009	Human	H1N1	6B.1	129	>EPI_ISL_62479	139
37	China	2009	Human	H1N1	6B.1	129	>EPI_ISL_62416	139
38	China	2009	Human	H1N1	6B.1	129	>EPI_ISL_73577	139
39	China	2009	Human	H1N1	6B.1	129	>EPI_ISL_108537	139
40	China	2009	Human	H1N1	6B.1	129	>EPI_ISL_30823	139
41	China	2009	Human	H1N1	6B.1	7760	>EPI_ISL_30517	12
42	China	2009	Human	H1N1	6B.1	7760	>EPI_ISL_73544	12
43	China	2009	Human	H1N1	6B.1	7760	>EPI_ISL_31134	12
44	China	2009	Human	H1N1	6B.1	7760	>EPI_ISL_73553	12
45	China	2009	Human	H1N1	6B.1	7760	>EPI_ISL_30898	12
46	China	2009	Human	H1N1	6B.1	7760	>EPI_ISL_30884	12
47	China	2009	Human	H1N1	6B.1	7760	>EPI_ISL_73559	12
48	China	2009	Human	H1N1	6B.1	7760	>EPI_ISL_62194	12
49	China	2009	Human	H1N1	6B.1	7760	>EPI_ISL_30621	12
50	China	2009	Human	H1N1	6B.1	7760	>EPI_ISL_30883	12
51	China	2009	Human	H1N1	6B.1	8667	>EPI_ISL_164831	6
52	China	2009	Human	H1N1	6B.1	8667	>EPI_ISL_77405	6
53	China	2009	Human	H1N1	6B.1	8667	>EPI_ISL_77388	6
54	China	2009	Human	H1N1	6B.1	8667	>EPI_ISL_164832	6
55	China	2009	Human	H1N1	6B.1	8667	>EPI_ISL_77387	6
56	China	2009	Human	H1N1	6B.1	8667	>EPI_ISL_77412	6
57	China	2009	Human	H1N1	6B.1	10632	>EPI_ISL_73584	1
58	China	2009	Human	H1N1	6B.1	10729	>EPI_ISL_73550	1
59	China	2009	Human	H1N1	6B.1	12024	>EPI_ISL_73548	1
60	China	2009	Human	H1N1	6B.1A.6	92	>EPI_ISL_61399	1
61	China	2009	Human	H1N1	6B.1A.6	12320	>EPI_ISL_61867	1
62	China	2009	Human	H1N1	nan	129	>EPI_ISL_73583	1
63	China	2009	swine	H1N1	6B.1	129	>EPI_ISL_96947	10
64	China	2009	swine	H1N1	6B.1	7352	>EPI_ISL_75782	5
65	China	2009	swine	H1N1	nan	2743	>EPI_ISL_91637	4
66	China	2010	Dom.ans	H1N3	nan	3492	>EPI_ISL_98911	2
67	China	2010	Dom.ans	H1N3	nan	3492	>EPI_ISL_98912	2
68	China	2010	Human	H1N1	6B.1	129	>EPI_ISL_334469	33
69	China	2010	Human	H1N1	6B.1	129	>EPI_ISL_75086	33
70	China	2010	Human	H1N1	6B.1	129	>EPI_ISL_75881	33
71	China	2010	Human	H1N1	6B.1	129	>EPI_ISL_75880	33
72	China	2010	Human	H1N1	6B.1	129	>EPI_ISL_75876	33
73	China	2010	Human	H1N1	6B.1	129	>EPI_ISL_75879	33
74	China	2010	Human	H1N1	6B.1	129	>EPI_ISL_334470	33
75	China	2010	Human	H1N1	6B.1	129	>EPI_ISL_75085	33
76	China	2010	Human	H1N1	6B.1	129	>EPI_ISL_381548	33
77	China	2010	Human	H1N1	6B.1	129	>EPI_ISL_75873	33
78	China	2010	Human	H1N1	6B.1	8667	>EPI_ISL_164847	3
79	China	2010	Human	H1N1	6B.1	8667	>EPI_ISL_164848	3
80	China	2010	Human	H1N1	6B.1	8667	>EPI_ISL_164858	3
81	China	2010	Human	H1N1	6B.1	10632	>EPI_ISL_76648	2
82	China	2010	Human	H1N1	6B.1	10632	>EPI_ISL_76647	2
83	China	2010	Human	H1N1	6B.1	10648	>EPI_ISL_108539	1
84	China	2010	Human	H1N1	6B.1	10694	>EPI_ISL_75865	1
85	China	2010	Human	H1N1	6B.1	10729	>EPI_ISL_75882	1
86	China	2010	Human	H1N1	6B.1A.6	92	>EPI_ISL_83677	2
87	China	2010	Human	H1N1	6B.1A.6	92	>EPI_ISL_83674	2
88	China	2010	Human	H1N1	nan	2038	>EPI_ISL_83675	2
89	China	2010	Human	H1N1	nan	2038	>EPI_ISL_83676	2
90	China	2010	swine	H1N1	6B.1	129	>EPI_ISL_104327	19
91	China	2010	swine	H1N1	6B.1	7352	>EPI_ISL_132839	1
92	China	2010	swine	H1N1	6B.1	8667	>EPI_ISL_96963	1
93	China	2010	swine	H1N1	nan	129	>EPI_ISL_104329	2
94	China	2010	swine	H1N1	nan	2137	>EPI_ISL_109824	1
95	China	2010	swine	H1N1	nan	2144	>EPI_ISL_109818	3
96	China	2010	swine	H1N1	nan	2397	>EPI_ISL_109819	1
97	China	2010	swine	H1N1	nan	2543	>EPI_ISL_109815	3
98	China	2010	swine	H1N1	nan	2781	>EPI_ISL_109822	1
99	China	2010	swine	H1N1	nan	3382	>EPI_ISL_132836	1
100	China	2010	swine	H1N1	nan	3897	>EPI_ISL_109820	1
101	China	2010	swine	H1N1	nan	7135	>EPI_ISL_75321	1
102	China	2010	swine	H1N1	nan	8645	>EPI_ISL_96972	9
103	China	2010	swine	H1N1	nan	8693	>EPI_ISL_96955	10
104	China	2010	swine	H1N2	6B.1	2806	>EPI_ISL_96978	5
105	China	2010	swine	H1N2	6B.1	7212	>EPI_ISL_96981	4
106	China	2010	swine	H1N2	nan	6459	>EPI_ISL_168484	1
107	China	2010	swine	H1N2	nan	6756	>EPI_ISL_139116	1
108	China	2010	swine	H1N2	nan	8334	>EPI_ISL_103107	1
109	China	2011	Dom.ans	H1N2	nan	2165	>EPI_ISL_142936	2
110	China	2011	Dom.ans	H1N2	nan	2165	>EPI_ISL_142938	2
111	China	2011	Dom.ans	H1N2	nan	3856	>EPI_ISL_96133	1
112	China	2011	Dom.ans	H1N2	nan	5733	>EPI_ISL_96134	1
113	China	2011	Dom.ans	H1N2	nan	10695	>EPI_ISL_208812	1
114	China	2011	Dom.ans	H1N3	nan	616	>EPI_ISL_98401	7
115	China	2011	Dom.ans	H1N3	nan	616	>EPI_ISL_98404	7
116	China	2011	Dom.ans	H1N3	nan	616	>EPI_ISL_98403	7
117	China	2011	Dom.ans	H1N3	nan	616	>EPI_ISL_98402	7
118	China	2011	Dom.ans	H1N3	nan	616	>EPI_ISL_96136	7
119	China	2011	Dom.ans	H1N3	nan	616	>EPI_ISL_96135	7
120	China	2011	Dom.ans	H1N3	nan	616	>EPI_ISL_98400	7
121	China	2011	Human	H1N1	6B.1	129	>EPI_ISL_94582	30
122	China	2011	Human	H1N1	6B.1	129	>EPI_ISL_94654	30
123	China	2011	Human	H1N1	6B.1	129	>EPI_ISL_94563	30
124	China	2011	Human	H1N1	6B.1	129	>EPI_ISL_94566	30
125	China	2011	Human	H1N1	6B.1	129	>EPI_ISL_94552	30
126	China	2011	Human	H1N1	6B.1	129	>EPI_ISL_108540	30
127	China	2011	Human	H1N1	6B.1	129	>EPI_ISL_94551	30
128	China	2011	Human	H1N1	6B.1	129	>EPI_ISL_94652	30
129	China	2011	Human	H1N1	6B.1	129	>EPI_ISL_94562	30
130	China	2011	Human	H1N1	6B.1	129	>EPI_ISL_94578	30
131	China	2011	Human	H1N1	6B.1	8667	>EPI_ISL_164855	10
132	China	2011	Human	H1N1	6B.1	8667	>EPI_ISL_164853	10
133	China	2011	Human	H1N1	6B.1	8667	>EPI_ISL_164859	10
134	China	2011	Human	H1N1	6B.1	8667	>EPI_ISL_164850	10
135	China	2011	Human	H1N1	6B.1	8667	>EPI_ISL_164851	10
136	China	2011	Human	H1N1	6B.1	8667	>EPI_ISL_164852	10
137	China	2011	Human	H1N1	6B.1	8667	>EPI_ISL_164856	10
138	China	2011	Human	H1N1	6B.1	8667	>EPI_ISL_164849	10
139	China	2011	Human	H1N1	6B.1	8667	>EPI_ISL_164857	10
140	China	2011	Human	H1N1	6B.1	8667	>EPI_ISL_164854	10
141	China	2011	Human	H1N1	6B.1	10872	>EPI_ISL_94564	1
142	China	2011	Human	H1N1	6B.1	12261	>EPI_ISL_94568	1
143	China	2011	Human	H1N1	nan	2144	>EPI_ISL_148286	3
144	China	2011	Human	H1N1	nan	2144	>EPI_ISL_93974	3
145	China	2011	Human	H1N1	nan	2144	>EPI_ISL_85649	3
146	China	2011	Human	H1N1	nan	8667	>EPI_ISL_164860	1
147	China	2011	swine	H1N1	6B.1	129	>EPI_ISL_131144	1
148	China	2011	swine	H1N1	6B.1	12316	>EPI_ISL_93623	1
149	China	2011	swine	H1N1	nan	2137	>EPI_ISL_91852	7
150	China	2011	swine	H1N1	nan	2144	>EPI_ISL_109832	24
151	China	2011	swine	H1N1	nan	2219	>EPI_ISL_482232	5
152	China	2011	swine	H1N1	nan	2223	>EPI_ISL_482247	1
153	China	2011	swine	H1N1	nan	2315	>EPI_ISL_482243	2
154	China	2011	swine	H1N1	nan	2535	>EPI_ISL_248321	2
155	China	2011	swine	H1N1	nan	2714	>EPI_ISL_129863	3
156	China	2011	swine	H1N1	nan	2956	>EPI_ISL_169569	2
157	China	2011	swine	H1N1	nan	3462	>EPI_ISL_482256	1
158	China	2011	swine	H1N1	nan	3531	>EPI_ISL_482251	2
159	China	2011	swine	H1N1	nan	3770	>EPI_ISL_109827	1
160	China	2011	swine	H1N1	nan	4001	>EPI_ISL_482223	2
161	China	2011	swine	H1N1	nan	8992	>EPI_ISL_248336	6
162	China	2012	Dom.ans	H1N2	nan	10676	>EPI_ISL_208810	2
163	China	2012	Dom.ans	H1N2	nan	10676	>EPI_ISL_208809	2
164	China	2012	Dom.ans	H1N2	nan	10683	>EPI_ISL_208811	1
165	China	2012	Dom.ans	H1N2	nan	10711	>EPI_ISL_208808	1
166	China	2012	Human	H1N1	6B.1	105	>EPI_ISL_334474	4
167	China	2012	Human	H1N1	6B.1	105	>EPI_ISL_334472	4
168	China	2012	Human	H1N1	6B.1	105	>EPI_ISL_334473	4
169	China	2012	Human	H1N1	6B.1	105	>EPI_ISL_334471	4
170	China	2012	Human	H1N1	nan	2294	>EPI_ISL_138290	1
171	China	2012	swine	H1N1	nan	2144	>EPI_ISL_248331	14
172	China	2012	swine	H1N1	nan	2196	>EPI_ISL_482225	1
173	China	2012	swine	H1N1	nan	2219	>EPI_ISL_482268	9
174	China	2012	swine	H1N1	nan	2294	>EPI_ISL_169578	2
175	China	2012	swine	H1N1	nan	2315	>EPI_ISL_482246	1
176	China	2012	swine	H1N1	nan	2357	>EPI_ISL_482227	1
177	China	2012	swine	H1N1	nan	2707	>EPI_ISL_169567	4
178	China	2012	swine	H1N1	nan	2714	>EPI_ISL_129864	1
179	China	2012	swine	H1N1	nan	2820	>EPI_ISL_482244	1
180	China	2012	swine	H1N1	nan	2882	>EPI_ISL_169583	4
181	China	2012	swine	H1N1	nan	3582	>EPI_ISL_482269	1
182	China	2012	swine	H1N1	nan	8624	>EPI_ISL_222082	1
183	China	2012	swine	H1N1	nan	9248	>EPI_ISL_166533	1
184	China	2012	swine	H1N2	nan	6756	>EPI_ISL_205060	1
185	China	2012	swine	H1N2	nan	7313	>EPI_ISL_171205	2
186	China	2012	wild.ans	H1N2	nan	3130	>EPI_ISL_151927	1
187	China	2013	Dom.ans	H1N2	nan	917	>EPI_ISL_278127	3
188	China	2013	Dom.ans	H1N2	nan	917	>EPI_ISL_278125	3
189	China	2013	Dom.ans	H1N2	nan	917	>EPI_ISL_278126	3
190	China	2013	Dom.ans	H1N2	nan	5574	>EPI_ISL_278124	1
191	China	2013	Dom.ans	H1N3	nan	1185	>EPI_ISL_278136	1
192	China	2013	Dom.ans	H1N3	nan	1796	>EPI_ISL_278135	1
193	China	2013	Dom.ans	H1N3	nan	2258	>EPI_ISL_278141	7
194	China	2013	Dom.ans	H1N3	nan	2258	>EPI_ISL_278138	7
195	China	2013	Dom.ans	H1N3	nan	2258	>EPI_ISL_278142	7
196	China	2013	Dom.ans	H1N3	nan	2258	>EPI_ISL_278137	7
197	China	2013	Dom.ans	H1N3	nan	2258	>EPI_ISL_278140	7
198	China	2013	Dom.ans	H1N3	nan	2258	>EPI_ISL_278139	7
199	China	2013	Dom.ans	H1N3	nan	2258	>EPI_ISL_278143	7
200	China	2013	Dom.ans	H1N3	nan	3175	>EPI_ISL_278144	2
201	China	2013	Dom.ans	H1N3	nan	3175	>EPI_ISL_278145	2
202	China	2013	Dom.ans	H1N4	nan	8623	>EPI_ISL_170455	1
203	China	2013	Dom.ans	H1N4	nan	10681	>EPI_ISL_163608	3
204	China	2013	Dom.ans	H1N4	nan	10681	>EPI_ISL_170453	3
205	China	2013	Dom.ans	H1N4	nan	10681	>EPI_ISL_170454	3
206	China	2013	Human	H1N1	6B.1	103	>EPI_ISL_334449	2
207	China	2013	Human	H1N1	6B.1	103	>EPI_ISL_334450	2
208	China	2013	Human	H1N1	6B.1	105	>EPI_ISL_141598	1
209	China	2013	Human	H1N1	nan	3757	>EPI_ISL_153533	1
210	China	2013	swine	H1N1	6B.1	105	>EPI_ISL_282076	1
211	China	2013	swine	H1N1	nan	1293	>EPI_ISL_169557	4
212	China	2013	swine	H1N1	nan	1606	>EPI_ISL_169559	8
213	China	2013	swine	H1N1	nan	2116	>EPI_ISL_12957482	2
214	China	2013	swine	H1N1	nan	2144	>EPI_ISL_482239	1
215	China	2013	swine	H1N1	nan	2219	>EPI_ISL_482265	6
216	China	2013	swine	H1N1	nan	2223	>EPI_ISL_482281	1
217	China	2013	swine	H1N1	nan	2294	>EPI_ISL_169570	10
218	China	2013	swine	H1N1	nan	2315	>EPI_ISL_157893	1
219	China	2013	swine	H1N1	nan	2357	>EPI_ISL_482263	1
220	China	2013	swine	H1N1	nan	2874	>EPI_ISL_169573	2
221	China	2013	swine	H1N1	nan	3250	>EPI_ISL_282075	1
222	China	2013	swine	H1N1	nan	3879	>EPI_ISL_169561	2
223	China	2013	swine	H1N1	nan	4072	>EPI_ISL_482250	1
224	China	2013	swine	H1N1	nan	4227	>EPI_ISL_387114	1
225	China	2013	swine	H1N1	nan	6622	>EPI_ISL_156387	1
226	China	2013	swine	H1N1	nan	7214	>EPI_ISL_249793	2
227	China	2013	swine	H1N1	nan	7612	>EPI_ISL_282062	2
228	China	2013	swine	H1N1	nan	8640	>EPI_ISL_4081620	1
229	China	2013	swine	H1N1	nan	8674	>EPI_ISL_4081618	2
230	China	2013	swine	H1N1	nan	8798	>EPI_ISL_12957472	2
231	China	2013	swine	H1N1	nan	8802	>EPI_ISL_176792	1
232	China	2013	swine	H1N1	nan	8840	>EPI_ISL_12941178	1
233	China	2013	swine	H1N1	nan	9089	>EPI_ISL_157896	1
234	China	2013	swine	H1N1	nan	9485	>EPI_ISL_12957976	1
235	China	2013	swine	H1N1	nan	9642	>EPI_ISL_176794	1
236	China	2013	swine	H1N1	nan	10843	>EPI_ISL_4081617	1
237	China	2013	swine	H1N1	nan	10850	>EPI_ISL_4081615	3
238	China	2013	swine	H1N1	nan	10865	>EPI_ISL_4081613	1
239	China	2013	swine	H1N1	nan	10866	>EPI_ISL_4081614	1
240	China	2013	wild.other	H1N2	nan	3836	>EPI_ISL_290104	1
241	China	2014	Dom.ans	H1N2	nan	752	>EPI_ISL_278134	7
242	China	2014	Dom.ans	H1N2	nan	752	>EPI_ISL_278131	7
243	China	2014	Dom.ans	H1N2	nan	752	>EPI_ISL_278129	7
244	China	2014	Dom.ans	H1N2	nan	752	>EPI_ISL_278128	7
245	China	2014	Dom.ans	H1N2	nan	752	>EPI_ISL_278133	7
246	China	2014	Dom.ans	H1N2	nan	752	>EPI_ISL_278132	7
247	China	2014	Dom.ans	H1N2	nan	752	>EPI_ISL_278130	7
248	China	2014	Dom.gal	H1N3	nan	790	>EPI_ISL_278146	1
249	China	2014	Dom.other	H1N2	nan	752	>EPI_ISL_278151	1
250	China	2014	Human	H1N1	6B.1	103	>EPI_ISL_334438	4
251	China	2014	Human	H1N1	6B.1	103	>EPI_ISL_334441	4
252	China	2014	Human	H1N1	6B.1	103	>EPI_ISL_334437	4
253	China	2014	Human	H1N1	6B.1	103	>EPI_ISL_334436	4
254	China	2014	Human	H1N1	6B.1	12036	>EPI_ISL_334442	1
255	China	2014	Human	H1N1	6B.2	103	>EPI_ISL_334435	1
256	China	2014	Human	H1N1	6B.2	6962	>EPI_ISL_4031201	3
257	China	2014	Human	H1N1	6B.2	6962	>EPI_ISL_4031199	3
258	China	2014	Human	H1N1	6B.2	6962	>EPI_ISL_4031202	3
259	China	2014	Human	H1N1	6B.2	12601	>EPI_ISL_4031200	1
260	China	2014	swine	H1N1	nan	2116	>EPI_ISL_505433	1
261	China	2014	swine	H1N1	nan	2249	>EPI_ISL_505436	1
262	China	2014	swine	H1N1	nan	2534	>EPI_ISL_12958025	2
263	China	2014	swine	H1N1	nan	3181	>EPI_ISL_167155	1
264	China	2014	swine	H1N1	nan	6622	>EPI_ISL_249799	6
265	China	2014	swine	H1N1	nan	7214	>EPI_ISL_282078	4
266	China	2014	swine	H1N1	nan	7612	>EPI_ISL_225534	2
267	China	2014	swine	H1N1	nan	8721	>EPI_ISL_282079	1
268	China	2014	swine	H1N1	nan	8729	>EPI_ISL_12941102	7
269	China	2014	swine	H1N1	nan	8730	>EPI_ISL_12958234	1
270	China	2014	swine	H1N1	nan	8763	>EPI_ISL_505445	1
271	China	2014	swine	H1N1	nan	8774	>EPI_ISL_12958409	2
272	China	2014	swine	H1N1	nan	8798	>EPI_ISL_12958037	1
273	China	2014	swine	H1N1	nan	8799	>EPI_ISL_12957773	2
274	China	2014	swine	H1N1	nan	9053	>EPI_ISL_218331	1
275	China	2014	swine	H1N1	nan	9096	>EPI_ISL_12941313	4
276	China	2014	swine	H1N1	nan	9145	>EPI_ISL_12958384	7
277	China	2014	swine	H1N1	nan	9178	>EPI_ISL_12957780	2
278	China	2014	swine	H1N1	nan	9207	>EPI_ISL_12958396	1
279	China	2014	swine	H1N1	nan	9401	>EPI_ISL_12957496	1
280	China	2014	swine	H1N1	nan	9500	>EPI_ISL_12958024	1
281	China	2014	swine	H1N2	nan	8794	>EPI_ISL_217172	1
282	China	2014	wild.ans	H1N1	nan	25	>EPI_ISL_212391	1
283	China	2014	wild.ans	H1N1	nan	2241	>EPI_ISL_266409	2
284	China	2014	wild.ans	H1N1	nan	2241	>EPI_ISL_266407	2
285	China	2014	wild.ans	H1N1	nan	2372	>EPI_ISL_212381	2
286	China	2014	wild.ans	H1N1	nan	2372	>EPI_ISL_212379	2
287	China	2014	wild.ans	H1N1	nan	2859	>EPI_ISL_266414	1
288	China	2014	wild.ans	H1N1	nan	3631	>EPI_ISL_266415	2
289	China	2014	wild.ans	H1N1	nan	3631	>EPI_ISL_266413	2
290	China	2014	wild.ans	H1N2	nan	2188	>EPI_ISL_266408	1
291	China	2014	wild.ans	H1N2	nan	3459	>EPI_ISL_266410	1
292	China	2014	wild.ans	H1N2	nan	4015	>EPI_ISL_212383	1
293	China	2014	wild.unknown	H1N1	nan	2372	>EPI_ISL_205135	1
294	China	2014	wild.unknown	H1N1	nan	3445	>EPI_ISL_205136	1
295	China	2015	Dom.ans	H1N1	nan	10857	>EPI_ISL_199316	1
296	China	2015	Dom.gal	H1N3	nan	1725	>EPI_ISL_278147	2
297	China	2015	Dom.gal	H1N3	nan	1725	>EPI_ISL_278148	2
298	China	2015	Dom.gal	H1N9	nan	580	>EPI_ISL_278150	2
299	China	2015	Dom.gal	H1N9	nan	580	>EPI_ISL_278149	2
300	China	2015	Human	H1N1	6B.1	120	>EPI_ISL_334445	2
301	China	2015	Human	H1N1	6B.1	120	>EPI_ISL_334446	2
302	China	2015	Human	H1N1	6B.2	6962	>EPI_ISL_334466	23
303	China	2015	Human	H1N1	6B.2	6962	>EPI_ISL_334460	23
304	China	2015	Human	H1N1	6B.2	6962	>EPI_ISL_334452	23
305	China	2015	Human	H1N1	6B.2	6962	>EPI_ISL_235023	23
306	China	2015	Human	H1N1	6B.2	6962	>EPI_ISL_334448	23
307	China	2015	Human	H1N1	6B.2	6962	>EPI_ISL_236219	23
308	China	2015	Human	H1N1	6B.2	6962	>EPI_ISL_334456	23
309	China	2015	Human	H1N1	6B.2	6962	>EPI_ISL_334458	23
310	China	2015	Human	H1N1	6B.2	6962	>EPI_ISL_334461	23
311	China	2015	Human	H1N1	6B.2	6962	>EPI_ISL_334443	23
312	China	2015	Human	H1N1	6B.2	10043	>EPI_ISL_334462	3
313	China	2015	Human	H1N1	6B.2	10043	>EPI_ISL_334453	3
314	China	2015	Human	H1N1	6B.2	10043	>EPI_ISL_334454	3
315	China	2015	Human	H1N1	nan	9401	>EPI_ISL_206573	1
316	China	2015	swine	H1N1	nan	2116	>EPI_ISL_505434	5
317	China	2015	swine	H1N1	nan	2294	>EPI_ISL_256370	1
318	China	2015	swine	H1N1	nan	3282	>EPI_ISL_12958179	1
319	China	2015	swine	H1N1	nan	7214	>EPI_ISL_505447	1
320	China	2015	swine	H1N1	nan	7527	>EPI_ISL_249844	1
321	China	2015	swine	H1N1	nan	7612	>EPI_ISL_505440	1
322	China	2015	swine	H1N1	nan	7614	>EPI_ISL_249812	1
323	China	2015	swine	H1N1	nan	8697	>EPI_ISL_266595	1
324	China	2015	swine	H1N1	nan	8777	>EPI_ISL_256373	3
325	China	2015	swine	H1N1	nan	8798	>EPI_ISL_505439	1
326	China	2015	swine	H1N1	nan	8819	>EPI_ISL_256368	1
327	China	2015	swine	H1N1	nan	8832	>EPI_ISL_12958405	3
328	China	2015	swine	H1N1	nan	8919	>EPI_ISL_12957772	8
329	China	2015	swine	H1N1	nan	9003	>EPI_ISL_12958036	1
330	China	2015	swine	H1N1	nan	9023	>EPI_ISL_12958196	3
331	China	2015	swine	H1N1	nan	9096	>EPI_ISL_12941289	1
332	China	2015	swine	H1N1	nan	9141	>EPI_ISL_482289	3
333	China	2015	swine	H1N1	nan	9203	>EPI_ISL_12958212	3
334	China	2015	swine	H1N1	nan	9285	>EPI_ISL_282061	1
335	China	2015	swine	H1N1	nan	9400	>EPI_ISL_12940938	2
336	China	2015	swine	H1N2	nan	7313	>EPI_ISL_505437	3
337	China	2015	wild.ans	H1N1	nan	2122	>EPI_ISL_302712	5
338	China	2015	wild.ans	H1N1	nan	2122	>EPI_ISL_302762	5
339	China	2015	wild.ans	H1N1	nan	2122	>EPI_ISL_212415	5
340	China	2015	wild.ans	H1N1	nan	2122	>EPI_ISL_302723	5
341	China	2015	wild.ans	H1N1	nan	2122	>EPI_ISL_302713	5
342	China	2015	wild.ans	H1N1	nan	2372	>EPI_ISL_302808	19
343	China	2015	wild.ans	H1N1	nan	2372	>EPI_ISL_302718	19
344	China	2015	wild.ans	H1N1	nan	2372	>EPI_ISL_302730	19
345	China	2015	wild.ans	H1N1	nan	2372	>EPI_ISL_212412	19
346	China	2015	wild.ans	H1N1	nan	2372	>EPI_ISL_302802	19
347	China	2015	wild.ans	H1N1	nan	2372	>EPI_ISL_302761	19
348	China	2015	wild.ans	H1N1	nan	2372	>EPI_ISL_302721	19
349	China	2015	wild.ans	H1N1	nan	2372	>EPI_ISL_302726	19
350	China	2015	wild.ans	H1N1	nan	2372	>EPI_ISL_294954	19
351	China	2015	wild.ans	H1N1	nan	2372	>EPI_ISL_302763	19
352	China	2015	wild.ans	H1N1	nan	3411	>EPI_ISL_217481	1
353	China	2015	wild.ans	H1N1	nan	3565	>EPI_ISL_302809	1
354	China	2015	wild.ans	H1N8	nan	784	>EPI_ISL_212418	1
355	China	2015	wild.other	H1N1	nan	2372	>EPI_ISL_302709	2
356	China	2015	wild.other	H1N1	nan	2372	>EPI_ISL_302722	2
357	China	2016	Dom.gal	H1N2	nan	1268	>EPI_ISL_256099	1
358	China	2016	Human	H1N1	6B.1	120	>EPI_ISL_277886	13
359	China	2016	Human	H1N1	6B.1	120	>EPI_ISL_255312	13
360	China	2016	Human	H1N1	6B.1	120	>EPI_ISL_334467	13
361	China	2016	Human	H1N1	6B.1	120	>EPI_ISL_334468	13
362	China	2016	Human	H1N1	6B.1	120	>EPI_ISL_235546	13
363	China	2016	Human	H1N1	6B.1	120	>EPI_ISL_234633	13
364	China	2016	Human	H1N1	6B.1	120	>EPI_ISL_282778	13
365	China	2016	Human	H1N1	6B.1	120	>EPI_ISL_257811	13
366	China	2016	Human	H1N1	6B.1	120	>EPI_ISL_4031205	13
367	China	2016	Human	H1N1	6B.1	120	>EPI_ISL_255317	13
368	China	2016	Human	H1N1	6B.2	6962	>EPI_ISL_256318	5
369	China	2016	Human	H1N1	6B.2	6962	>EPI_ISL_4031208	5
370	China	2016	Human	H1N1	6B.2	6962	>EPI_ISL_4031207	5
371	China	2016	Human	H1N1	6B.2	6962	>EPI_ISL_4031204	5
372	China	2016	Human	H1N1	6B.2	6962	>EPI_ISL_256317	5
373	China	2016	Human	H1N1	6B.2	12298	>EPI_ISL_4031206	1
374	China	2016	Human	H1N1	nan	9939	>EPI_ISL_239998	1
375	China	2016	swine	H1N1	nan	2116	>EPI_ISL_505435	1
376	China	2016	swine	H1N1	nan	2746	>EPI_ISL_12940961	7
377	China	2016	swine	H1N1	nan	7684	>EPI_ISL_282052	1
378	China	2016	swine	H1N1	nan	8697	>EPI_ISL_293278	1
379	China	2016	swine	H1N1	nan	8725	>EPI_ISL_482242	3
380	China	2016	swine	H1N1	nan	8734	>EPI_ISL_12957207	4
381	China	2016	swine	H1N1	nan	8758	>EPI_ISL_12957487	29
382	China	2016	swine	H1N1	nan	8764	>EPI_ISL_12958226	7
383	China	2016	swine	H1N1	nan	8812	>EPI_ISL_12957507	16
384	China	2016	swine	H1N1	nan	8892	>EPI_ISL_12958414	2
385	China	2016	swine	H1N1	nan	8919	>EPI_ISL_505444	1
386	China	2016	swine	H1N1	nan	8929	>EPI_ISL_12958449	5
387	China	2016	swine	H1N1	nan	8953	>EPI_ISL_12958230	7
388	China	2016	swine	H1N1	nan	8973	>EPI_ISL_482260	6
389	China	2016	swine	H1N1	nan	9053	>EPI_ISL_12941032	5
390	China	2016	swine	H1N1	nan	9057	>EPI_ISL_12941025	1
391	China	2016	swine	H1N1	nan	9064	>EPI_ISL_293276	1
392	China	2016	swine	H1N1	nan	9065	>EPI_ISL_12941297	1
393	China	2016	swine	H1N1	nan	9067	>EPI_ISL_12957492	3
394	China	2016	swine	H1N1	nan	9110	>EPI_ISL_12958225	4
395	China	2016	swine	H1N1	nan	9125	>EPI_ISL_12958227	1
396	China	2016	swine	H1N1	nan	9205	>EPI_ISL_293279	1
397	China	2016	swine	H1N1	nan	9249	>EPI_ISL_12957495	1
398	China	2016	swine	H1N1	nan	9277	>EPI_ISL_12958402	1
399	China	2016	swine	H1N1	nan	9294	>EPI_ISL_293277	1
400	China	2016	swine	H1N1	nan	9322	>EPI_ISL_12958464	3
401	China	2016	swine	H1N1	nan	9529	>EPI_ISL_12958408	1
402	China	2016	swine	H1N1	nan	9552	>EPI_ISL_12958029	1
403	China	2016	swine	H1N1	nan	9621	>EPI_ISL_12958410	1
404	China	2016	swine	H1N2	nan	7313	>EPI_ISL_505443	1
405	China	2016	wild.ans	H1N1	nan	3002	>EPI_ISL_302821	5
406	China	2016	wild.ans	H1N1	nan	3002	>EPI_ISL_217876	5
407	China	2016	wild.ans	H1N1	nan	3002	>EPI_ISL_302816	5
408	China	2016	wild.ans	H1N1	nan	3002	>EPI_ISL_217878	5
409	China	2016	wild.ans	H1N1	nan	3002	>EPI_ISL_302810	5
410	China	2016	wild.ans	H1N1	nan	4004	>EPI_ISL_302813	1
411	China	2017	Dom.gal	H1N3	nan	865	>EPI_ISL_6816031	1
412	China	2017	Human	H1N1	6B.1	120	>EPI_ISL_4031222	23
413	China	2017	Human	H1N1	6B.1	120	>EPI_ISL_4031226	23
414	China	2017	Human	H1N1	6B.1	120	>EPI_ISL_4031225	23
415	China	2017	Human	H1N1	6B.1	120	>EPI_ISL_4031219	23
416	China	2017	Human	H1N1	6B.1	120	>EPI_ISL_4031215	23
417	China	2017	Human	H1N1	6B.1	120	>EPI_ISL_4031211	23
418	China	2017	Human	H1N1	6B.1	120	>EPI_ISL_4031221	23
419	China	2017	Human	H1N1	6B.1	120	>EPI_ISL_4031224	23
420	China	2017	Human	H1N1	6B.1	120	>EPI_ISL_4031220	23
421	China	2017	Human	H1N1	6B.1	120	>EPI_ISL_4031210	23
422	China	2017	Human	H1N1	6B.1	6182	>EPI_ISL_1653923	1
423	China	2017	Human	H1N1	6B.1A	112	>EPI_ISL_314046	1
424	China	2017	Human	H1N1	6B.2	6962	>EPI_ISL_1652687	4
425	China	2017	Human	H1N1	6B.2	6962	>EPI_ISL_1652689	4
426	China	2017	Human	H1N1	6B.2	6962	>EPI_ISL_1652535	4
427	China	2017	Human	H1N1	6B.2	6962	>EPI_ISL_1652690	4
428	China	2017	swine	H1N1	nan	2746	>EPI_ISL_12958033	5
429	China	2017	swine	H1N1	nan	8725	>EPI_ISL_482241	10
430	China	2017	swine	H1N1	nan	8734	>EPI_ISL_293284	2
431	China	2017	swine	H1N1	nan	8747	>EPI_ISL_12958185	1
432	China	2017	swine	H1N1	nan	8813	>EPI_ISL_12958182	4
433	China	2017	swine	H1N1	nan	8830	>EPI_ISL_12958208	3
434	China	2017	swine	H1N1	nan	8841	>EPI_ISL_12941001	4
435	China	2017	swine	H1N1	nan	8869	>EPI_ISL_12958201	6
436	China	2017	swine	H1N1	nan	8892	>EPI_ISL_12957502	2
437	China	2017	swine	H1N1	nan	8907	>EPI_ISL_12958237	4
438	China	2017	swine	H1N1	nan	8973	>EPI_ISL_389787	2
439	China	2017	swine	H1N1	nan	9056	>EPI_ISL_12958400	6
440	China	2017	swine	H1N1	nan	9076	>EPI_ISL_12957485	2
441	China	2017	swine	H1N1	nan	9124	>EPI_ISL_482283	1
442	China	2017	swine	H1N1	nan	9129	>EPI_ISL_12958034	1
443	China	2017	swine	H1N1	nan	9230	>EPI_ISL_12958399	1
444	China	2017	swine	H1N1	nan	9257	>EPI_ISL_293281	1
445	China	2017	swine	H1N1	nan	9278	>EPI_ISL_12958043	1
446	China	2017	swine	H1N1	nan	9321	>EPI_ISL_12941217	1
447	China	2017	swine	H1N1	nan	9325	>EPI_ISL_293283	1
448	China	2017	swine	H1N1	nan	9344	>EPI_ISL_12958040	1
449	China	2017	swine	H1N1	nan	9376	>EPI_ISL_12940921	1
450	China	2017	swine	H1N1	nan	9392	>EPI_ISL_389785	1
451	China	2017	swine	H1N1	nan	9525	>EPI_ISL_293280	1
452	China	2017	swine	H1N1	nan	9629	>EPI_ISL_12958465	1
453	China	2017	swine	H1N1	nan	10010	>EPI_ISL_10398539	1
454	China	2017	swine	H1N1	nan	10203	>EPI_ISL_12958242	7
455	China	2017	swine	H1N1	nan	10229	>EPI_ISL_482284	1
456	China	2018	Human	H1N1	6B.1	120	>EPI_ISL_4031238	1
457	China	2018	Human	H1N1	6B.1	11185	>EPI_ISL_365604	1
458	China	2018	Human	H1N1	6B.1A	112	>EPI_ISL_365626	7
459	China	2018	Human	H1N1	6B.1A	112	>EPI_ISL_4031236	7
460	China	2018	Human	H1N1	6B.1A	112	>EPI_ISL_4031237	7
461	China	2018	Human	H1N1	6B.1A	112	>EPI_ISL_365636	7
462	China	2018	Human	H1N1	6B.1A	112	>EPI_ISL_365620	7
463	China	2018	Human	H1N1	6B.1A	112	>EPI_ISL_365613	7
464	China	2018	Human	H1N1	6B.1A	112	>EPI_ISL_4031231	7
465	China	2018	Human	H1N1	6B.1A	120	>EPI_ISL_365610	1
466	China	2018	Human	H1N1	6B.1A.1	112	>EPI_ISL_4031233	7
467	China	2018	Human	H1N1	6B.1A.1	112	>EPI_ISL_4031241	7
468	China	2018	Human	H1N1	6B.1A.1	112	>EPI_ISL_4031243	7
469	China	2018	Human	H1N1	6B.1A.1	112	>EPI_ISL_4031235	7
470	China	2018	Human	H1N1	6B.1A.1	112	>EPI_ISL_4031232	7
471	China	2018	Human	H1N1	6B.1A.1	112	>EPI_ISL_4031240	7
472	China	2018	Human	H1N1	6B.1A.1	112	>EPI_ISL_4031242	7
473	China	2018	Human	H1N1	6B.1A.1	6969	>EPI_ISL_4031234	2
474	China	2018	Human	H1N1	6B.1A.1	6969	>EPI_ISL_4031244	2
475	China	2018	Human	H1N1	6B.1A.1	12489	>EPI_ISL_365609	1
476	China	2018	Human	H1N1	6B.1A.1	12530	>EPI_ISL_4031230	1
477	China	2018	swine	H1N1	nan	3160	>EPI_ISL_697551	1
478	China	2018	swine	H1N1	nan	8712	>EPI_ISL_12957206	1
479	China	2018	swine	H1N1	nan	8740	>EPI_ISL_12958458	7
480	China	2018	swine	H1N1	nan	8747	>EPI_ISL_12958210	3
481	China	2018	swine	H1N1	nan	8786	>EPI_ISL_12958206	3
482	China	2018	swine	H1N1	nan	8830	>EPI_ISL_12958218	1
483	China	2018	swine	H1N1	nan	8831	>EPI_ISL_12957974	2
484	China	2018	swine	H1N1	nan	8901	>EPI_ISL_12958444	11
485	China	2018	swine	H1N1	nan	8995	>EPI_ISL_12958466	1
486	China	2018	swine	H1N1	nan	9009	>EPI_ISL_12958221	4
487	China	2018	swine	H1N1	nan	9070	>EPI_ISL_482222	1
488	China	2018	swine	H1N1	nan	9147	>EPI_ISL_12941305	3
489	China	2018	swine	H1N1	nan	9262	>EPI_ISL_482252	6
490	China	2018	swine	H1N1	nan	9289	>EPI_ISL_12957768	3
491	China	2018	swine	H1N1	nan	9313	>EPI_ISL_12957473	2
492	China	2018	swine	H1N1	nan	9357	>EPI_ISL_14777890	1
493	China	2018	swine	H1N1	nan	9371	>EPI_ISL_12939617	1
494	China	2018	swine	H1N1	nan	9377	>EPI_ISL_12958240	2
495	China	2018	swine	H1N1	nan	9417	>EPI_ISL_370660	1
496	China	2018	swine	H1N1	nan	10135	>EPI_ISL_482259	5
497	China	2018	swine	H1N1	nan	10355	>EPI_ISL_12939610	1
498	China	2018	wild.other	H1N1	nan	9262	>EPI_ISL_502192	1
499	China	2019	Human	H1N1	6B.1	105	>EPI_ISL_402274	1
500	China	2019	Human	H1N1	6B.1A	6969	>EPI_ISL_365642	1
501	China	2019	Human	H1N1	6B.1A	7253	>EPI_ISL_365645	1
502	China	2019	Human	H1N1	6B.1A.2	10626	>EPI_ISL_365646	1
503	China	2019	Human	H1N1	6B.1A.5a	3687	>EPI_ISL_503555	7
504	China	2019	Human	H1N1	6B.1A.5a	3687	>EPI_ISL_503550	7
505	China	2019	Human	H1N1	6B.1A.5a	3687	>EPI_ISL_365643	7
506	China	2019	Human	H1N1	6B.1A.5a	3687	>EPI_ISL_365658	7
507	China	2019	Human	H1N1	6B.1A.5a	3687	>EPI_ISL_365653	7
508	China	2019	Human	H1N1	6B.1A.5a	3687	>EPI_ISL_365656	7
509	China	2019	Human	H1N1	6B.1A.5a	3687	>EPI_ISL_365666	7
510	China	2019	Human	H1N1	6B.1A.5a	11988	>EPI_ISL_365641	1
511	China	2019	Human	H1N1	6B.1A.5a	12311	>EPI_ISL_365667	1
512	China	2019	Human	H1N1	6B.1A.6	12416	>EPI_ISL_365660	1
513	China	2019	Human	H1N1	6B.2	6962	>EPI_ISL_402382	1
514	China	2019	swine	H1N1	nan	8708	>EPI_ISL_12958028	2
515	China	2019	swine	H1N1	nan	8726	>EPI_ISL_12957973	16
516	China	2019	swine	H1N1	nan	8743	>EPI_ISL_12958213	5
517	China	2019	swine	H1N1	nan	8747	>EPI_ISL_12958455	5
518	China	2019	swine	H1N1	nan	8866	>EPI_ISL_12958198	1
519	China	2019	swine	H1N1	nan	8870	>EPI_ISL_12941133	3
520	China	2019	swine	H1N1	nan	8894	>EPI_ISL_12958435	6
521	China	2019	swine	H1N1	nan	8901	>EPI_ISL_12958431	1
522	China	2019	swine	H1N1	nan	8933	>EPI_ISL_12941321	1
523	China	2019	swine	H1N1	nan	9052	>EPI_ISL_12958187	6
524	China	2019	swine	H1N1	nan	9070	>EPI_ISL_697519	1
525	China	2019	swine	H1N1	nan	9126	>EPI_ISL_12958438	11
526	China	2019	swine	H1N1	nan	9168	>EPI_ISL_12958385	2
527	China	2019	swine	H1N1	nan	9187	>EPI_ISL_12958173	1
528	China	2019	swine	H1N1	nan	9244	>EPI_ISL_12941140	1
529	China	2019	swine	H1N1	nan	9570	>EPI_ISL_12958041	6
530	China	2019	swine	H1N1	nan	9602	>EPI_ISL_12957484	1
531	China	2019	swine	H1N1	nan	9623	>EPI_ISL_12958044	1
532	China	2019	swine	H1N1	nan	10106	>EPI_ISL_12958411	1
533	China	2019	swine	H1N1	nan	10210	>EPI_ISL_12958038	1
534	China	2019	wild.other	H1N1	nan	8850	>EPI_ISL_14174411	1
535	China	2020	Human	H1N1	6B.1	105	>EPI_ISL_485562	1
536	China	2020	Human	H1N1	6B.1	120	>EPI_ISL_485488	1
537	China	2020	Human	H1N1	6B.1A.5a.2	3687	>EPI_ISL_644638	1
538	China	2020	swine	H1N1	nan	8743	>EPI_ISL_14768121	1
539	China	2020	swine	H1N1	nan	8805	>EPI_ISL_14768124	2
540	China	2020	swine	H1N1	nan	8881	>EPI_ISL_14768125	2
541	China	2020	swine	H1N1	nan	8884	>EPI_ISL_14768139	1
542	China	2020	swine	H1N1	nan	8887	>EPI_ISL_14768119	2
543	China	2020	swine	H1N1	nan	8948	>EPI_ISL_14870988	2
544	China	2020	swine	H1N1	nan	8998	>EPI_ISL_14768130	1
545	China	2020	swine	H1N1	nan	8999	>EPI_ISL_14768122	1
546	China	2020	swine	H1N1	nan	9006	>EPI_ISL_14768129	3
547	China	2020	swine	H1N1	nan	9122	>EPI_ISL_14768131	2
548	China	2020	swine	H1N1	nan	9165	>EPI_ISL_14768137	1
549	China	2020	swine	H1N1	nan	9368	>EPI_ISL_14768128	1
550	China	2020	swine	H1N1	nan	9378	>EPI_ISL_14768123	1
551	China	2020	swine	H1N1	nan	9448	>EPI_ISL_14768136	1
552	China	2020	swine	H1N1	nan	9502	>EPI_ISL_14768132	1
553	China	2020	swine	H1N1	nan	9537	>EPI_ISL_14768133	2
554	China	2020	swine	H1N1	nan	9586	>EPI_ISL_14768117	1
555	China	2020	swine	H1N1	nan	9612	>EPI_ISL_14870987	1
556	HongKong	1977	Human	H1N1	nan	36	>EPI_ISL_5135	1
557	HongKong	1977	swine	H1N1	6B.1	6940	>EPI_ISL_88275	6
558	HongKong	1977	swine	H1N1	6B.1	7004	>EPI_ISL_88244	16
559	HongKong	1977	swine	H1N1	6B.1	7131	>EPI_ISL_88251	4
560	HongKong	1977	swine	H1N1	6B.1	7329	>EPI_ISL_88271	2
561	HongKong	1977	swine	H1N1	6B.1	8737	>EPI_ISL_88263	3
562	HongKong	1977	swine	H1N1	6B.1	10513	>EPI_ISL_88252	4
563	HongKong	1977	swine	H1N1	6B.1	10582	>EPI_ISL_88234	2
564	HongKong	1977	swine	H1N1	6B.1	10589	>EPI_ISL_88261	2
565	HongKong	1977	swine	H1N1	6B.1	12153	>EPI_ISL_88265	1
566	HongKong	1977	swine	H1N1	6B.1	12370	>EPI_ISL_88235	1
567	HongKong	1977	swine	H1N1	nan	7534	>EPI_ISL_88254	1
568	HongKong	1977	swine	H1N1	nan	10582	>EPI_ISL_88257	1
569	HongKong	1978	swine	H1N1	6B.1	6940	>EPI_ISL_88278	3
570	HongKong	1978	swine	H1N1	6B.1	12264	>EPI_ISL_88282	2
571	HongKong	1979	swine	H1N1	6B.1	102	>EPI_ISL_88286	9
572	HongKong	1979	swine	H1N1	6B.1	5823	>EPI_ISL_88284	1
573	HongKong	1979	swine	H1N1	6B.1	10670	>EPI_ISL_88293	1
574	HongKong	1979	swine	H1N1	nan	102	>EPI_ISL_88285	1
575	HongKong	1993	swine	H1N1	6B.1	7064	>EPI_ISL_88298	8
576	HongKong	1993	swine	H1N1	6B.1	7176	>EPI_ISL_88308	6
577	HongKong	1994	swine	H1N1	6B.1	7054	>EPI_ISL_88946	7
578	HongKong	1994	swine	H1N1	6B.1	10557	>EPI_ISL_88944	3
579	HongKong	1994	swine	H1N1	6B.1	12362	>EPI_ISL_88313	1
580	HongKong	1999	swine	H1N1	nan	7039	>EPI_ISL_88950	1
581	HongKong	2000	swine	H1N1	6B.1	7065	>EPI_ISL_88316	5
582	HongKong	2000	swine	H1N1	nan	7381	>EPI_ISL_88321	1
583	HongKong	2000	swine	H1N1	nan	7449	>EPI_ISL_88317	1
584	HongKong	2000	swine	H1N1	nan	8581	>EPI_ISL_88318	1
585	HongKong	2001	swine	H1N1	6B.1	7183	>EPI_ISL_88329	3
586	HongKong	2001	swine	H1N1	6B.1	7826	>EPI_ISL_88337	2
587	HongKong	2001	swine	H1N1	6B.1	7834	>EPI_ISL_88335	1
588	HongKong	2001	swine	H1N1	nan	6350	>EPI_ISL_29763	1
589	HongKong	2001	swine	H1N1	nan	7183	>EPI_ISL_88327	1
590	HongKong	2001	swine	H1N1	nan	7380	>EPI_ISL_29765	1
591	HongKong	2001	swine	H1N1	nan	7566	>EPI_ISL_88331	1
592	HongKong	2001	swine	H1N1	nan	7674	>EPI_ISL_88334	1
593	HongKong	2001	swine	H1N1	nan	7712	>EPI_ISL_88324	1
594	HongKong	2001	swine	H1N1	nan	7859	>EPI_ISL_88328	1
595	HongKong	2001	swine	H1N1	nan	8542	>EPI_ISL_29766	1
596	HongKong	2001	swine	H1N1	nan	8590	>EPI_ISL_88332	1
597	HongKong	2001	swine	H1N1	nan	8647	>EPI_ISL_29762	1
598	HongKong	2001	swine	H1N1	nan	10645	>EPI_ISL_88333	1
599	HongKong	2001	swine	H1N2	nan	11628	>EPI_ISL_29764	1
600	HongKong	2002	swine	H1N1	6B.1	7727	>EPI_ISL_88339	1
601	HongKong	2002	swine	H1N1	6B.1	8616	>EPI_ISL_88345	1
602	HongKong	2002	swine	H1N1	nan	109	>EPI_ISL_88344	1
603	HongKong	2002	swine	H1N1	nan	7566	>EPI_ISL_88341	1
604	HongKong	2002	swine	H1N1	nan	7834	>EPI_ISL_88340	1
605	HongKong	2002	swine	H1N2	nan	6953	>EPI_ISL_88343	1
606	HongKong	2002	swine	H1N2	nan	7355	>EPI_ISL_88342	1
607	HongKong	2002	swine	H1N2	nan	7810	>EPI_ISL_88338	1
608	HongKong	2002	swine	H1N2	nan	9908	>EPI_ISL_29767	1
609	HongKong	2003	swine	H1N1	nan	109	>EPI_ISL_88346	2
610	HongKong	2003	swine	H1N1	nan	127	>EPI_ISL_88347	1
611	HongKong	2003	swine	H1N2	nan	6456	>EPI_ISL_88351	1
612	HongKong	2003	swine	H1N2	nan	7040	>EPI_ISL_29769	3
613	HongKong	2003	swine	H1N2	nan	7355	>EPI_ISL_88349	2
614	HongKong	2003	swine	H1N2	nan	8482	>EPI_ISL_29768	1
615	HongKong	2003	swine	H1N2	nan	8687	>EPI_ISL_88353	1
616	HongKong	2004	Human	H1N1	nan	2056	>EPI_ISL_123193	1
617	HongKong	2004	swine	H1N1	nan	4745	>EPI_ISL_88359	1
618	HongKong	2004	swine	H1N1	nan	4935	>EPI_ISL_88361	1
619	HongKong	2004	swine	H1N1	nan	4989	>EPI_ISL_88363	2
620	HongKong	2004	swine	H1N2	nan	7040	>EPI_ISL_88362	2
621	HongKong	2004	swine	H1N2	nan	7278	>EPI_ISL_88356	1
622	HongKong	2004	swine	H1N2	nan	8685	>EPI_ISL_29772	1
623	HongKong	2004	swine	H1N2	nan	8687	>EPI_ISL_88360	1
624	HongKong	2004	swine	H1N2	nan	9908	>EPI_ISL_88355	1
625	HongKong	2005	swine	H1N1	nan	157	>EPI_ISL_88366	4
626	HongKong	2005	swine	H1N1	nan	180	>EPI_ISL_88370	1
627	HongKong	2005	swine	H1N1	nan	183	>EPI_ISL_88365	1
628	HongKong	2005	swine	H1N2	nan	7099	>EPI_ISL_29773	1
629	HongKong	2006	swine	H1N1	nan	174	>EPI_ISL_88375	2
630	HongKong	2006	swine	H1N1	nan	180	>EPI_ISL_88377	2
631	HongKong	2006	swine	H1N1	nan	2893	>EPI_ISL_88378	1
632	HongKong	2006	swine	H1N1	nan	5065	>EPI_ISL_88373	1
633	HongKong	2006	swine	H1N1	nan	5328	>EPI_ISL_88376	1
634	HongKong	2006	swine	H1N2	nan	171	>EPI_ISL_88371	1
635	HongKong	2006	swine	H1N2	nan	7670	>EPI_ISL_29770	1
636	HongKong	2007	swine	H1N1	nan	2743	>EPI_ISL_29771	1
637	HongKong	2007	swine	H1N1	nan	2893	>EPI_ISL_88380	1
638	HongKong	2007	swine	H1N1	nan	4101	>EPI_ISL_88382	1
639	HongKong	2007	swine	H1N1	nan	4154	>EPI_ISL_88381	1
640	HongKong	2007	swine	H1N1	nan	8651	>EPI_ISL_88379	1
641	HongKong	2008	swine	H1N1	nan	2137	>EPI_ISL_88388	1
642	HongKong	2008	swine	H1N1	nan	2568	>EPI_ISL_88386	1
643	HongKong	2008	swine	H1N1	nan	2743	>EPI_ISL_88383	1
644	HongKong	2008	swine	H1N1	nan	3712	>EPI_ISL_88384	1
645	HongKong	2008	swine	H1N1	nan	8629	>EPI_ISL_88387	1
646	HongKong	2009	Human	H1N1	6B.1	129	>EPI_ISL_110641	118
647	HongKong	2009	Human	H1N1	6B.1	129	>EPI_ISL_121297	118
648	HongKong	2009	Human	H1N1	6B.1	129	>EPI_ISL_121289	118
649	HongKong	2009	Human	H1N1	6B.1	129	>EPI_ISL_121278	118
650	HongKong	2009	Human	H1N1	6B.1	129	>EPI_ISL_121277	118
651	HongKong	2009	Human	H1N1	6B.1	129	>EPI_ISL_121304	118
652	HongKong	2009	Human	H1N1	6B.1	129	>EPI_ISL_110615	118
653	HongKong	2009	Human	H1N1	6B.1	129	>EPI_ISL_110476	118
654	HongKong	2009	Human	H1N1	6B.1	129	>EPI_ISL_110579	118
655	HongKong	2009	Human	H1N1	6B.1	129	>EPI_ISL_110242	118
656	HongKong	2009	Human	H1N1	6B.1	8667	>EPI_ISL_78801	1
657	HongKong	2009	Human	H1N1	6B.1A.6	12320	>EPI_ISL_69710	1
658	HongKong	2009	swine	H1N1	6B.1	129	>EPI_ISL_74288	7
659	HongKong	2009	swine	H1N1	6B.1	9824	>EPI_ISL_74296	1
660	HongKong	2009	swine	H1N1	nan	2743	>EPI_ISL_74382	1
661	HongKong	2009	swine	H1N1	nan	2764	>EPI_ISL_74381	6
662	HongKong	2009	swine	H1N1	nan	2956	>EPI_ISL_88392	1
663	HongKong	2009	swine	H1N1	nan	3801	>EPI_ISL_74378	1
664	HongKong	2009	swine	H1N1	nan	3826	>EPI_ISL_88397	2
665	HongKong	2009	swine	H1N1	nan	3986	>EPI_ISL_88389	2
666	HongKong	2009	swine	H1N1	nan	4034	>EPI_ISL_88391	2
667	HongKong	2009	swine	H1N1	nan	8507	>EPI_ISL_88403	1
668	HongKong	2009	swine	H1N1	nan	8628	>EPI_ISL_88401	1
669	HongKong	2009	swine	H1N1	nan	8629	>EPI_ISL_88395	2
670	HongKong	2009	swine	H1N1	nan	8641	>EPI_ISL_74374	8
671	HongKong	2009	swine	H1N1	nan	8673	>EPI_ISL_74379	2
672	HongKong	2009	swine	H1N2	nan	9157	>EPI_ISL_74372	1
673	HongKong	2009	swine	H1N2	nan	10760	>EPI_ISL_29775	1
674	HongKong	2009	swine	H1N2	nan	12402	>EPI_ISL_88402	1
675	HongKong	2010	swine	H1N1	6B.1	129	>EPI_ISL_74287	1
676	HongKong	2010	swine	H1N2	nan	7233	>EPI_ISL_96980	1
677	HongKong	2013	Human	H1N1	6B.1	103	>EPI_ISL_150295	1
678	HongKong	2014	Human	H1N1	6B.1	103	>EPI_ISL_172653	3
679	HongKong	2014	Human	H1N1	6B.1	103	>EPI_ISL_172651	3
680	HongKong	2014	Human	H1N1	6B.1	103	>EPI_ISL_172654	3
681	HongKong	2015	Human	H1N1	6B.1	120	>EPI_ISL_202772	7
682	HongKong	2015	Human	H1N1	6B.1	120	>EPI_ISL_193599	7
683	HongKong	2015	Human	H1N1	6B.1	120	>EPI_ISL_202570	7
684	HongKong	2015	Human	H1N1	6B.1	120	>EPI_ISL_193306	7
685	HongKong	2015	Human	H1N1	6B.1	120	>EPI_ISL_206505	7
686	HongKong	2015	Human	H1N1	6B.1	120	>EPI_ISL_203605	7
687	HongKong	2015	Human	H1N1	6B.1	120	>EPI_ISL_203604	7
688	HongKong	2015	Human	H1N1	6B.1	6935	>EPI_ISL_193302	2
689	HongKong	2015	Human	H1N1	6B.1	6935	>EPI_ISL_193597	2
690	HongKong	2016	Human	H1N1	6B.1	120	>EPI_ISL_248175	15
691	HongKong	2016	Human	H1N1	6B.1	120	>EPI_ISL_234638	15
692	HongKong	2016	Human	H1N1	6B.1	120	>EPI_ISL_234636	15
693	HongKong	2016	Human	H1N1	6B.1	120	>EPI_ISL_218179	15
694	HongKong	2016	Human	H1N1	6B.1	120	>EPI_ISL_234635	15
695	HongKong	2016	Human	H1N1	6B.1	120	>EPI_ISL_232154	15
696	HongKong	2016	Human	H1N1	6B.1	120	>EPI_ISL_232170	15
697	HongKong	2016	Human	H1N1	6B.1	120	>EPI_ISL_227401	15
698	HongKong	2016	Human	H1N1	6B.1	120	>EPI_ISL_232169	15
699	HongKong	2016	Human	H1N1	6B.1	120	>EPI_ISL_234637	15
700	HongKong	2016	Human	H1N1	6B.2	6962	>EPI_ISL_218178	1
701	HongKong	2017	Human	H1N1	6B.1	120	>EPI_ISL_248223	8
702	HongKong	2017	Human	H1N1	6B.1	120	>EPI_ISL_281598	8
703	HongKong	2017	Human	H1N1	6B.1	120	>EPI_ISL_275657	8
704	HongKong	2017	Human	H1N1	6B.1	120	>EPI_ISL_275656	8
705	HongKong	2017	Human	H1N1	6B.1	120	>EPI_ISL_275659	8
706	HongKong	2017	Human	H1N1	6B.1	120	>EPI_ISL_248224	8
707	HongKong	2017	Human	H1N1	6B.1	120	>EPI_ISL_248222	8
708	HongKong	2017	Human	H1N1	6B.1	120	>EPI_ISL_256090	8
709	HongKong	2017	Human	H1N1	6B.1A	112	>EPI_ISL_286077	1
710	HongKong	2018	Dom.other	H1N1	6B.1A	7623	>EPI_ISL_365271	1
711	HongKong	2018	Human	H1N1	6B.1A.2	6969	>EPI_ISL_319762	1
712	HongKong	2020	Human	H1N1	6B.1A.5a	3687	>EPI_ISL_959868	1
713	HongKong	2020	Human	H1N1	6B.1A.5a.1	3687	>EPI_ISL_959867	1
714	HongKong	2020	Human	H1N1	6B.1A.5a.2	3687	>EPI_ISL_959871	1
715	HongKong	2020	swine	H1N2	nan	9611	>EPI_ISL_14223957	2
716	Taiwan	1986	Human	H1N1	nan	32	>EPI_ISL_10251	1
717	Taiwan	1996	Human	H1N1	nan	614	>EPI_ISL_10111	1
718	Taiwan	1997	Human	H1N1	nan	3332	>EPI_ISL_1928	1
719	Taiwan	1999	Human	H1N1	nan	70	>EPI_ISL_30215	1
720	Taiwan	2002	Human	H1N1	6B.1A.6	2040	>EPI_ISL_87723	2
721	Taiwan	2002	Human	H1N1	6B.1A.6	2040	>EPI_ISL_30207	2
722	Taiwan	2002	Human	H1N1	nan	2040	>EPI_ISL_30216	2
723	Taiwan	2002	Human	H1N1	nan	2040	>EPI_ISL_30217	2
724	Taiwan	2005	Human	H1N1	6B.1A.6	2038	>EPI_ISL_93595	1
725	Taiwan	2005	Human	H1N1	nan	2030	>EPI_ISL_93576	1
726	Taiwan	2005	Human	H1N1	nan	2038	>EPI_ISL_93594	1
727	Taiwan	2006	Human	H1N1	nan	2030	>EPI_ISL_93591	4
728	Taiwan	2006	Human	H1N1	nan	2030	>EPI_ISL_93592	4
729	Taiwan	2006	Human	H1N1	nan	2030	>EPI_ISL_93600	4
730	Taiwan	2006	Human	H1N1	nan	2030	>EPI_ISL_93579	4
731	Taiwan	2006	Human	H1N1	nan	2056	>EPI_ISL_93597	1
732	Taiwan	2006	Human	H1N1	nan	3088	>EPI_ISL_93580	1
733	Taiwan	2007	Human	H1N1	6B.1A.6	92	>EPI_ISL_93582	2
734	Taiwan	2007	Human	H1N1	6B.1A.6	92	>EPI_ISL_30205	2
735	Taiwan	2007	Human	H1N1	nan	2056	>EPI_ISL_93581	1
736	Taiwan	2008	Human	H1N1	6B.1A.6	92	>EPI_ISL_93583	12
737	Taiwan	2008	Human	H1N1	6B.1A.6	92	>EPI_ISL_93585	12
738	Taiwan	2008	Human	H1N1	6B.1A.6	92	>EPI_ISL_30212	12
739	Taiwan	2008	Human	H1N1	6B.1A.6	92	>EPI_ISL_93598	12
740	Taiwan	2008	Human	H1N1	6B.1A.6	92	>EPI_ISL_93577	12
741	Taiwan	2008	Human	H1N1	6B.1A.6	92	>EPI_ISL_30209	12
742	Taiwan	2008	Human	H1N1	6B.1A.6	92	>EPI_ISL_93586	12
743	Taiwan	2008	Human	H1N1	6B.1A.6	92	>EPI_ISL_93588	12
744	Taiwan	2008	Human	H1N1	6B.1A.6	92	>EPI_ISL_93578	12
745	Taiwan	2008	Human	H1N1	6B.1A.6	92	>EPI_ISL_93589	12
746	Taiwan	2008	Human	H1N1	6B.1A.6	2056	>EPI_ISL_93587	2
747	Taiwan	2008	Human	H1N1	6B.1A.6	2056	>EPI_ISL_93599	2
748	Taiwan	2008	Human	H1N1	nan	2030	>EPI_ISL_93584	1
749	Taiwan	2008	Human	H1N1	nan	2056	>EPI_ISL_93593	1
750	Taiwan	2009	Human	H1N1	6B.1	129	>EPI_ISL_101897	37
751	Taiwan	2009	Human	H1N1	6B.1	129	>EPI_ISL_65721	37
752	Taiwan	2009	Human	H1N1	6B.1	129	>EPI_ISL_502149	37
753	Taiwan	2009	Human	H1N1	6B.1	129	>EPI_ISL_61844	37
754	Taiwan	2009	Human	H1N1	6B.1	129	>EPI_ISL_101888	37
755	Taiwan	2009	Human	H1N1	6B.1	129	>EPI_ISL_101895	37
756	Taiwan	2009	Human	H1N1	6B.1	129	>EPI_ISL_33945	37
757	Taiwan	2009	Human	H1N1	6B.1	129	>EPI_ISL_101896	37
758	Taiwan	2009	Human	H1N1	6B.1	129	>EPI_ISL_101891	37
759	Taiwan	2009	Human	H1N1	6B.1	129	>EPI_ISL_33942	37
760	Taiwan	2009	Human	H1N1	6B.1	8667	>EPI_ISL_78831	4
761	Taiwan	2009	Human	H1N1	6B.1	8667	>EPI_ISL_65723	4
762	Taiwan	2009	Human	H1N1	6B.1	8667	>EPI_ISL_78803	4
763	Taiwan	2009	Human	H1N1	6B.1	8667	>EPI_ISL_65720	4
764	Taiwan	2009	Human	H1N1	6B.1A.6	92	>EPI_ISL_93590	1
765	Taiwan	2009	swine	H1N1	6B.1	129	>EPI_ISL_86225	4
766	Taiwan	2010	Human	H1N1	6B.1	129	>EPI_ISL_502159	9
767	Taiwan	2010	Human	H1N1	6B.1	129	>EPI_ISL_502162	9
768	Taiwan	2010	Human	H1N1	6B.1	129	>EPI_ISL_101898	9
769	Taiwan	2010	Human	H1N1	6B.1	129	>EPI_ISL_123411	9
770	Taiwan	2010	Human	H1N1	6B.1	129	>EPI_ISL_502168	9
771	Taiwan	2010	Human	H1N1	6B.1	129	>EPI_ISL_123377	9
772	Taiwan	2010	Human	H1N1	6B.1	129	>EPI_ISL_101901	9
773	Taiwan	2010	Human	H1N1	6B.1	129	>EPI_ISL_101899	9
774	Taiwan	2010	Human	H1N1	6B.1	129	>EPI_ISL_101900	9
775	Taiwan	2010	swine	H1N1	6B.1	129	>EPI_ISL_82211	1
776	Taiwan	2011	Human	H1N1	6B.1	129	>EPI_ISL_502087	28
777	Taiwan	2011	Human	H1N1	6B.1	129	>EPI_ISL_101906	28
778	Taiwan	2011	Human	H1N1	6B.1	129	>EPI_ISL_123425	28
779	Taiwan	2011	Human	H1N1	6B.1	129	>EPI_ISL_101910	28
780	Taiwan	2011	Human	H1N1	6B.1	129	>EPI_ISL_139377	28
781	Taiwan	2011	Human	H1N1	6B.1	129	>EPI_ISL_101912	28
782	Taiwan	2011	Human	H1N1	6B.1	129	>EPI_ISL_139379	28
783	Taiwan	2011	Human	H1N1	6B.1	129	>EPI_ISL_101908	28
784	Taiwan	2011	Human	H1N1	6B.1	129	>EPI_ISL_101904	28
785	Taiwan	2011	Human	H1N1	6B.1	129	>EPI_ISL_139380	28
786	Taiwan	2012	Human	H1N1	6B.1	129	>EPI_ISL_502081	1
787	Taiwan	2012	Human	H1N1	6B.1	7272	>EPI_ISL_502120	1
788	Taiwan	2012	Human	H1N1	6B.1	8667	>EPI_ISL_502118	2
789	Taiwan	2012	Human	H1N1	6B.1	8667	>EPI_ISL_502102	2
790	Taiwan	2012	Human	H1N1	6B.1	9640	>EPI_ISL_502154	1
791	Taiwan	2013	Human	H1N1	6B.1	103	>EPI_ISL_502163	3
792	Taiwan	2013	Human	H1N1	6B.1	103	>EPI_ISL_502160	3
793	Taiwan	2013	Human	H1N1	6B.1	103	>EPI_ISL_502161	3
794	Taiwan	2013	Human	H1N1	6B.1	105	>EPI_ISL_502092	8
795	Taiwan	2013	Human	H1N1	6B.1	105	>EPI_ISL_502101	8
796	Taiwan	2013	Human	H1N1	6B.1	105	>EPI_ISL_502151	8
797	Taiwan	2013	Human	H1N1	6B.1	105	>EPI_ISL_502126	8
798	Taiwan	2013	Human	H1N1	6B.1	105	>EPI_ISL_502181	8
799	Taiwan	2013	Human	H1N1	6B.1	105	>EPI_ISL_502152	8
800	Taiwan	2013	Human	H1N1	6B.1	105	>EPI_ISL_502091	8
801	Taiwan	2013	Human	H1N1	6B.1	105	>EPI_ISL_502156	8
802	Taiwan	2013	Human	H1N1	6B.1	7416	>EPI_ISL_502109	1
803	Taiwan	2013	Human	H1N1	6B.1	8703	>EPI_ISL_502093	2
804	Taiwan	2013	Human	H1N1	6B.1	8703	>EPI_ISL_502082	2
805	Taiwan	2014	Human	H1N1	6B.1	103	>EPI_ISL_502075	8
806	Taiwan	2014	Human	H1N1	6B.1	103	>EPI_ISL_502114	8
807	Taiwan	2014	Human	H1N1	6B.1	103	>EPI_ISL_502076	8
808	Taiwan	2014	Human	H1N1	6B.1	103	>EPI_ISL_502116	8
809	Taiwan	2014	Human	H1N1	6B.1	103	>EPI_ISL_502094	8
810	Taiwan	2014	Human	H1N1	6B.1	103	>EPI_ISL_502085	8
811	Taiwan	2014	Human	H1N1	6B.1	103	>EPI_ISL_502098	8
812	Taiwan	2014	Human	H1N1	6B.1	103	>EPI_ISL_502122	8
813	Taiwan	2014	Human	H1N1	6B.1	6935	>EPI_ISL_172625	2
814	Taiwan	2014	Human	H1N1	6B.1	6935	>EPI_ISL_172628	2
815	Taiwan	2014	Human	H1N1	6B.1	6962	>EPI_ISL_502164	1
816	Taiwan	2014	Human	H1N1	6B.2	103	>EPI_ISL_502141	1
817	Taiwan	2015	Human	H1N1	6B.1	120	>EPI_ISL_253788	14
818	Taiwan	2015	Human	H1N1	6B.1	120	>EPI_ISL_502171	14
819	Taiwan	2015	Human	H1N1	6B.1	120	>EPI_ISL_211978	14
820	Taiwan	2015	Human	H1N1	6B.1	120	>EPI_ISL_263405	14
821	Taiwan	2015	Human	H1N1	6B.1	120	>EPI_ISL_263421	14
822	Taiwan	2015	Human	H1N1	6B.1	120	>EPI_ISL_502132	14
823	Taiwan	2015	Human	H1N1	6B.1	120	>EPI_ISL_502172	14
824	Taiwan	2015	Human	H1N1	6B.1	120	>EPI_ISL_502074	14
825	Taiwan	2015	Human	H1N1	6B.1	120	>EPI_ISL_502175	14
826	Taiwan	2015	Human	H1N1	6B.1	120	>EPI_ISL_502153	14
827	Taiwan	2015	Human	H1N1	6B.1	6935	>EPI_ISL_502145	4
828	Taiwan	2015	Human	H1N1	6B.1	6935	>EPI_ISL_502123	4
829	Taiwan	2015	Human	H1N1	6B.1	6935	>EPI_ISL_502133	4
830	Taiwan	2015	Human	H1N1	6B.1	6935	>EPI_ISL_502167	4
831	Taiwan	2015	Human	H1N1	6B.1	6962	>EPI_ISL_502140	4
832	Taiwan	2015	Human	H1N1	6B.1	6962	>EPI_ISL_263396	4
833	Taiwan	2015	Human	H1N1	6B.1	6962	>EPI_ISL_502155	4
834	Taiwan	2015	Human	H1N1	6B.1	6962	>EPI_ISL_502169	4
835	Taiwan	2015	Human	H1N1	6B.2	6962	>EPI_ISL_211981	11
836	Taiwan	2015	Human	H1N1	6B.2	6962	>EPI_ISL_211979	11
837	Taiwan	2015	Human	H1N1	6B.2	6962	>EPI_ISL_502166	11
838	Taiwan	2015	Human	H1N1	6B.2	6962	>EPI_ISL_502174	11
839	Taiwan	2015	Human	H1N1	6B.2	6962	>EPI_ISL_211982	11
840	Taiwan	2015	Human	H1N1	6B.2	6962	>EPI_ISL_502177	11
841	Taiwan	2015	Human	H1N1	6B.2	6962	>EPI_ISL_263436	11
842	Taiwan	2015	Human	H1N1	6B.2	6962	>EPI_ISL_502173	11
843	Taiwan	2015	Human	H1N1	6B.2	6962	>EPI_ISL_212794	11
844	Taiwan	2015	Human	H1N1	6B.2	6962	>EPI_ISL_211977	11
845	Taiwan	2016	Human	H1N1	6B.1	120	>EPI_ISL_502137	54
846	Taiwan	2016	Human	H1N1	6B.1	120	>EPI_ISL_253731	54
847	Taiwan	2016	Human	H1N1	6B.1	120	>EPI_ISL_502179	54
848	Taiwan	2016	Human	H1N1	6B.1	120	>EPI_ISL_502095	54
849	Taiwan	2016	Human	H1N1	6B.1	120	>EPI_ISL_253802	54
850	Taiwan	2016	Human	H1N1	6B.1	120	>EPI_ISL_241950	54
851	Taiwan	2016	Human	H1N1	6B.1	120	>EPI_ISL_502107	54
852	Taiwan	2016	Human	H1N1	6B.1	120	>EPI_ISL_502129	54
853	Taiwan	2016	Human	H1N1	6B.1	120	>EPI_ISL_502090	54
854	Taiwan	2016	Human	H1N1	6B.1	120	>EPI_ISL_502111	54
855	Taiwan	2016	Human	H1N1	6B.1	6962	>EPI_ISL_502080	1
856	Taiwan	2016	Human	H1N1	6B.2	6962	>EPI_ISL_253750	22
857	Taiwan	2016	Human	H1N1	6B.2	6962	>EPI_ISL_253738	22
858	Taiwan	2016	Human	H1N1	6B.2	6962	>EPI_ISL_253771	22
859	Taiwan	2016	Human	H1N1	6B.2	6962	>EPI_ISL_253746	22
860	Taiwan	2016	Human	H1N1	6B.2	6962	>EPI_ISL_502121	22
861	Taiwan	2016	Human	H1N1	6B.2	6962	>EPI_ISL_263435	22
862	Taiwan	2016	Human	H1N1	6B.2	6962	>EPI_ISL_502103	22
863	Taiwan	2016	Human	H1N1	6B.2	6962	>EPI_ISL_253799	22
864	Taiwan	2016	Human	H1N1	6B.2	6962	>EPI_ISL_253781	22
865	Taiwan	2016	Human	H1N1	6B.2	6962	>EPI_ISL_502089	22
866	Taiwan	2017	Human	H1N1	6B.1	120	>EPI_ISL_277401	3
867	Taiwan	2017	Human	H1N1	6B.1	120	>EPI_ISL_277400	3
868	Taiwan	2017	Human	H1N1	6B.1	120	>EPI_ISL_274869	3
869	Taiwan	2017	Human	H1N1	6B.1A	112	>EPI_ISL_502176	2
870	Taiwan	2017	Human	H1N1	6B.1A	112	>EPI_ISL_277396	2
871	Taiwan	2017	Human	H1N1	6B.1A	6969	>EPI_ISL_502165	1
872	Taiwan	2018	Human	H1N1	6B.1A	112	>EPI_ISL_502079	1
873	Taiwan	2019	Human	H1N1	6B.1A.5a	3687	>EPI_ISL_390449	2
874	Taiwan	2019	Human	H1N1	6B.1A.5a	3687	>EPI_ISL_390450	2
1	Albania	2016	Human	H1N1	6B.1	120	>EPI_ISL_224273	13
2	Albania	2016	Human	H1N1	6B.1	120	>EPI_ISL_224280	13
3	Albania	2021	Human	H1N1	6B.1A.5a.2a	7182	>EPI_ISL_12241585	2
4	Albania	2021	Human	H1N1	6B.1A.5a.2a	7182	>EPI_ISL_12241583	2
5	Austria	2005	swine	H1N2	nan	4298	>EPI_ISL_505143	1
6	Austria	2006	swine	H1N1	nan	1851	>EPI_ISL_504606	1
7	Austria	2009	Human	H1N1	6B.1	129	>EPI_ISL_76914	5
8	Austria	2009	Human	H1N1	6B.1	129	>EPI_ISL_75161	5
9	Austria	2010	Human	H1N1	6B.1	129	>EPI_ISL_75162	3
10	Austria	2010	Human	H1N1	6B.1	129	>EPI_ISL_80382	3
11	Austria	2014	swine	H1N1	nan	2788	>EPI_ISL_504847	1
12	Belgium	1979	swine	H1N1	nan	2461	>EPI_ISL_1055773	2
13	Belgium	1992	swine	H1N1	nan	4145	>EPI_ISL_29097	1
14	Belgium	1998	swine	H1N1	nan	3978	>EPI_ISL_199470	1
15	Belgium	2005	swine	H1N1	nan	2802	>EPI_ISL_129573	1
16	Belgium	2007	swine	H1N1	nan	3293	>EPI_ISL_129559	1
17	Belgium	2007	swine	H1N2	nan	3673	>EPI_ISL_129558	1
18	Belgium	2008	wild.ans	H1N1	nan	5165	>EPI_ISL_74835	1
19	Belgium	2009	Human	H1N1	6B.1	129	>EPI_ISL_76886	13
20	Belgium	2009	Human	H1N1	6B.1	129	>EPI_ISL_75158	13
21	Belgium	2010	swine	H1N1	nan	2643	>EPI_ISL_5162506	1
22	Belgium	2010	swine	H1N1	nan	3145	>EPI_ISL_195022	1
23	Belgium	2010	swine	H1N1	nan	3159	>EPI_ISL_195031	1
24	Belgium	2010	swine	H1N1	nan	3848	>EPI_ISL_195023	1
25	Belgium	2011	Human	H1N1	6B.1	129	>EPI_ISL_133118	1
26	Belgium	2011	swine	H1N1	nan	2800	>EPI_ISL_195041	1
27	Belgium	2011	swine	H1N1	nan	3334	>EPI_ISL_195028	1
28	Belgium	2011	swine	H1N1	nan	3398	>EPI_ISL_195038	1
29	Belgium	2011	swine	H1N1	nan	4081	>EPI_ISL_195029	1
30	Belgium	2012	swine	H1N1	nan	2673	>EPI_ISL_195142	1
31	Belgium	2012	swine	H1N1	nan	2726	>EPI_ISL_195141	1
32	Belgium	2012	swine	H1N1	nan	3449	>EPI_ISL_195144	1
33	Belgium	2012	swine	H1N1	nan	3910	>EPI_ISL_195146	1
34	Belgium	2012	swine	H1N2	nan	4063	>EPI_ISL_195037	1
35	Belgium	2013	swine	H1N1	nan	12514	>EPI_ISL_195150	1
36	Belgium	2013	swine	H1N2	nan	7367	>EPI_ISL_505288	1
37	Belgium	2014	swine	H1N1	nan	3857	>EPI_ISL_504851	1
38	Belgium	2014	swine	H1N2	nan	503	>EPI_ISL_4081785	1
39	Belgium	2015	swine	H1N1	nan	4251	>EPI_ISL_4081779	1
40	Belgium	2016	swine	H1N1	nan	3500	>EPI_ISL_4081778	1
41	Belgium	2017	Human	H1N1	6B.1A	112	>EPI_ISL_292502	1
42	Belgium	2017	wild.ans	H1N1	nan	4155	>EPI_ISL_502736	1
43	Belgium	2018	Human	H1N1	6B.1A	112	>EPI_ISL_320576	9
44	Belgium	2018	Human	H1N1	6B.1A	112	>EPI_ISL_320465	9
45	Belgium	2018	Human	H1N1	6B.1A	120	>EPI_ISL_298764	1
46	Belgium	2018	Human	H1N1	6B.1A.1	6969	>EPI_ISL_353929	1
47	Belgium	2018	Human	H1N1	6B.1A.5	112	>EPI_ISL_354093	1
48	Belgium	2018	Human	H1N1	6B.1A.5a	3687	>EPI_ISL_353928	1
49	Belgium	2018	Human	H1N1	6B.1A.5b	112	>EPI_ISL_320463	5
50	Belgium	2018	Human	H1N1	6B.1A.5b	112	>EPI_ISL_320547	5
51	Belgium	2018	swine	H1N1	6B.1A.5b	3702	>EPI_ISL_4081777	1
52	Belgium	2018	swine	H1N1	nan	3805	>EPI_ISL_4081784	1
53	Belgium	2018	swine	H1N1	nan	4130	>EPI_ISL_4081780	1
54	Belgium	2018	swine	H1N2	nan	245	>EPI_ISL_4081735	1
55	Belgium	2018	wild.ans	H1N1	6B.1	3640	>EPI_ISL_502605	1
56	Belgium	2019	Human	H1N1	6B.1A	7776	>EPI_ISL_357197	1
57	Belgium	2019	Human	H1N1	6B.1A.2	7253	>EPI_ISL_357206	2
58	Belgium	2019	Human	H1N1	6B.1A.2	7253	>EPI_ISL_354097	2
59	Belgium	2019	Human	H1N1	6B.1A.5	3687	>EPI_ISL_357198	1
60	Belgium	2019	Human	H1N1	6B.1A.5a	112	>EPI_ISL_353930	2
61	Belgium	2019	Human	H1N1	6B.1A.5a	112	>EPI_ISL_354520	2
62	Belgium	2019	Human	H1N1	6B.1A.5a	3687	>EPI_ISL_354103	15
63	Belgium	2019	Human	H1N1	6B.1A.5a	3687	>EPI_ISL_501905	15
64	Belgium	2019	Human	H1N1	6B.1A.5a.1	3687	>EPI_ISL_1840659	1
65	Belgium	2019	Human	H1N1	6B.1A.6	7623	>EPI_ISL_357121	1
66	Belgium	2019	Human	H1N1	6B.1A.7	6969	>EPI_ISL_357201	7
67	Belgium	2019	Human	H1N1	6B.1A.7	6969	>EPI_ISL_357195	7
68	Belgium	2019	Human	H1N1	6B.1A.7	7506	>EPI_ISL_357122	1
69	Belgium	2020	Human	H1N1	6B.1A.5a	3687	>EPI_ISL_1837415	3
70	Belgium	2020	Human	H1N1	6B.1A.5a	3687	>EPI_ISL_1310806	3
71	Belgium	2020	Human	H1N1	6B.1A.5a.1	3687	>EPI_ISL_2455562	25
72	Belgium	2020	Human	H1N1	6B.1A.5a.1	3687	>EPI_ISL_2455699	25
73	Belgium	2020	Human	H1N1	6B.1A.5a.2	3687	>EPI_ISL_2295785	15
74	Belgium	2020	Human	H1N1	6B.1A.5a.2	3687	>EPI_ISL_1310812	15
75	Belgium	2020	Human	H1N1	6B.1A.5b	112	>EPI_ISL_2296287	1
76	Belgium	2020	wild.ans	H1N1	nan	3595	>EPI_ISL_7623079	2
77	Belgium	2020	wild.ans	H1N1	nan	3595	>EPI_ISL_7623045	2
78	Belgium	2021	Human	H1N1	6B.1A.5a.1	3687	>EPI_ISL_12241596	4
79	Belgium	2021	Human	H1N1	6B.1A.5a.1	3687	>EPI_ISL_12241598	4
80	Belgium	2021	Human	H1N1	6B.1A.5a.1	7041	>EPI_ISL_12241587	3
81	Belgium	2021	Human	H1N1	6B.1A.5a.1	7041	>EPI_ISL_12241591	3
82	Belgium	2022	Human	H1N1	6B.1A.5a.1	3687	>EPI_ISL_12241592	2
83	Belgium	2022	Human	H1N1	6B.1A.5a.1	3687	>EPI_ISL_12241594	2
84	Belgium	2022	Human	H1N1	6B.1A.5a.1	7041	>EPI_ISL_12241593	2
85	Belgium	2022	Human	H1N1	6B.1A.5a.1	7041	>EPI_ISL_12241595	2
86	Belgium	2022	Human	H1N1	6B.1A.5a.1	7162	>EPI_ISL_12241589	2
87	Belgium	2022	Human	H1N1	6B.1A.5a.1	7162	>EPI_ISL_12241588	2
88	Bulgaria	2015	Human	H1N1	6B.1	120	>EPI_ISL_208464	1
89	Bulgaria	2016	Human	H1N1	6B.1	120	>EPI_ISL_208463	1
90	Bulgaria	2020	Human	H1N1	6B.1A.5a.1	3687	>EPI_ISL_527202	2
91	Bulgaria	2020	Human	H1N1	6B.1A.5a.1	3687	>EPI_ISL_527197	2
92	Croatia	2021	Human	H1N1	6B.1A.5a.1	3687	>EPI_ISL_12241608	1
93	Croatia	2021	Human	H1N1	6B.1A.5a.1	7041	>EPI_ISL_12241609	1
94	Czech	1998	Human	H1N1	nan	2303	>EPI_ISL_123179	1
95	Czech	2000	swine	H1N1	nan	2104	>EPI_ISL_129448	1
96	Czech	2009	Human	H1N1	6B.1	129	>EPI_ISL_63725	2
97	Czech	2009	Human	H1N1	6B.1	129	>EPI_ISL_63724	2
98	Czech	2011	Human	H1N1	6B.1	129	>EPI_ISL_108500	4
99	Czech	2011	Human	H1N1	6B.1	129	>EPI_ISL_89373	4
100	Czech	2012	Human	H1N1	6B.1	105	>EPI_ISL_150683	3
101	Czech	2012	Human	H1N1	6B.1	105	>EPI_ISL_150679	3
102	Czech	2013	Human	H1N1	6B.1	105	>EPI_ISL_163596	14
103	Czech	2013	Human	H1N1	6B.1	105	>EPI_ISL_150687	14
104	Czech	2014	Human	H1N1	6B.1	103	>EPI_ISL_163597	2
105	Czech	2014	Human	H1N1	6B.1	103	>EPI_ISL_162249	2
106	Czech	2015	Human	H1N1	6B.1	120	>EPI_ISL_213835	1
107	Czech	2017	swine	H1N1	nan	3352	>EPI_ISL_304092	1
108	Czech	2017	swine	H1N1	nan	10248	>EPI_ISL_282135	1
109	Denmark	2000	Human	H1N1	6B.1A.6	2040	>EPI_ISL_2771	1
110	Denmark	2001	Human	H1N1	6B.1A.6	70	>EPI_ISL_15607	1
111	Denmark	2001	Human	H1N1	nan	650	>EPI_ISL_2622	1
112	Denmark	2003	Human	H1N2	3C.2	4382	>EPI_ISL_15606	1
113	Denmark	2004	Human	H1N1	6B.1A.6	2038	>EPI_ISL_15604	1
114	Denmark	2005	Human	H1N1	nan	2038	>EPI_ISL_15603	1
115	Denmark	2006	Human	H1N1	nan	3336	>EPI_ISL_15602	1
116	Denmark	2008	Human	H1N1	6B.1A.6	10641	>EPI_ISL_27694	2
117	Denmark	2008	Human	H1N1	6B.1A.6	10641	>EPI_ISL_27695	2
118	Denmark	2009	Human	H1N1	6B.1	129	>EPI_ISL_87677	32
119	Denmark	2009	Human	H1N1	6B.1	129	>EPI_ISL_75092	32
120	Denmark	2011	Human	H1N1	6B.1	129	>EPI_ISL_133120	5
121	Denmark	2011	Human	H1N1	6B.1	129	>EPI_ISL_133122	5
122	Denmark	2011	Human	H1N1	6B.1	12642	>EPI_ISL_90270	4
123	Denmark	2011	Human	H1N1	6B.1	12642	>EPI_ISL_90269	4
124	Denmark	2011	swine	H1N1	6B.1	8667	>EPI_ISL_195048	1
125	Denmark	2011	swine	H1N1	nan	129	>EPI_ISL_195134	1
126	Denmark	2011	swine	H1N2	nan	4219	>EPI_ISL_195111	1
127	Denmark	2012	swine	H1N1	nan	10201	>EPI_ISL_195052	1
128	Denmark	2012	swine	H1N1	nan	10808	>EPI_ISL_195054	1
129	Denmark	2012	swine	H1N2	nan	2527	>EPI_ISL_195100	1
130	Denmark	2012	swine	H1N2	nan	9551	>EPI_ISL_195051	1
131	Denmark	2014	swine	H1N2	nan	2233	>EPI_ISL_4081356	1
132	Denmark	2014	swine	H1N2	nan	2393	>EPI_ISL_4081348	1
133	Denmark	2014	swine	H1N2	nan	4116	>EPI_ISL_4081350	1
134	Denmark	2014	swine	H1N2	nan	4211	>EPI_ISL_4081267	1
135	Denmark	2014	swine	H1N2	nan	7132	>EPI_ISL_4081379	1
136	Denmark	2014	swine	H1N2	nan	7191	>EPI_ISL_4081390	1
137	Denmark	2014	swine	H1N2	nan	7414	>EPI_ISL_505312	1
138	Denmark	2014	swine	H1N2	nan	7418	>EPI_ISL_4081389	1
139	Denmark	2014	swine	H1N2	nan	7814	>EPI_ISL_505311	1
140	Denmark	2014	swine	H1N2	nan	9119	>EPI_ISL_4081394	2
141	Denmark	2015	swine	H1N1	nan	3512	>EPI_ISL_4081260	1
142	Denmark	2015	swine	H1N1	nan	7112	>EPI_ISL_216578	1
143	Denmark	2015	swine	H1N1	nan	8510	>EPI_ISL_4081286	1
144	Denmark	2015	swine	H1N2	nan	1540	>EPI_ISL_4081355	1
145	Denmark	2015	swine	H1N2	nan	3778	>EPI_ISL_4081266	1
146	Denmark	2015	swine	H1N2	nan	5639	>EPI_ISL_4081290	1
147	Denmark	2015	swine	H1N2	nan	7007	>EPI_ISL_4081386	1
148	Denmark	2015	swine	H1N2	nan	7679	>EPI_ISL_4081263	1
149	Denmark	2015	swine	H1N2	nan	7783	>EPI_ISL_4081383	1
150	Denmark	2016	swine	H1N1	nan	3223	>EPI_ISL_4081397	1
151	Denmark	2016	swine	H1N1	nan	3512	>EPI_ISL_4081262	1
152	Denmark	2016	swine	H1N1	nan	4688	>EPI_ISL_4081265	1
153	Denmark	2016	swine	H1N2	nan	2108	>EPI_ISL_4081357	2
154	Denmark	2016	swine	H1N2	nan	5819	>EPI_ISL_4081293	1
155	Denmark	2016	swine	H1N2	nan	7551	>EPI_ISL_4081369	1
156	Denmark	2016	swine	H1N2	nan	7648	>EPI_ISL_4081367	1
157	Denmark	2016	swine	H1N2	nan	7744	>EPI_ISL_4081375	1
158	Denmark	2016	swine	H1N2	nan	7759	>EPI_ISL_4081387	1
159	Denmark	2016	swine	H1N2	nan	7787	>EPI_ISL_4081376	1
160	Denmark	2016	swine	H1N2	nan	8209	>EPI_ISL_4081288	1
161	Denmark	2017	Human	H1N1	6B.1A	112	>EPI_ISL_293079	1
162	Denmark	2017	swine	H1N1	nan	5451	>EPI_ISL_4081264	1
163	Denmark	2017	swine	H1N2	nan	4709	>EPI_ISL_4081354	1
164	Denmark	2017	swine	H1N2	nan	5911	>EPI_ISL_4081294	1
165	Denmark	2017	swine	H1N2	nan	5931	>EPI_ISL_4081268	1
166	Denmark	2017	swine	H1N2	nan	6059	>EPI_ISL_4081292	1
167	Denmark	2017	swine	H1N2	nan	7401	>EPI_ISL_4081365	1
168	Denmark	2017	swine	H1N2	nan	7504	>EPI_ISL_4081364	1
169	Denmark	2017	swine	H1N2	nan	7582	>EPI_ISL_4081378	1
170	Denmark	2017	swine	H1N2	nan	7653	>EPI_ISL_4081373	1
171	Denmark	2017	swine	H1N2	nan	7666	>EPI_ISL_4081380	2
172	Denmark	2017	swine	H1N2	nan	7702	>EPI_ISL_4081388	1
173	Denmark	2017	swine	H1N2	nan	7735	>EPI_ISL_4081372	1
174	Denmark	2017	swine	H1N2	nan	8495	>EPI_ISL_4081368	1
175	Denmark	2018	swine	H1N1	nan	2748	>EPI_ISL_4081347	1
176	Denmark	2018	swine	H1N1	nan	6304	>EPI_ISL_4081318	1
177	Denmark	2018	swine	H1N1	nan	10767	>EPI_ISL_4081374	1
178	Denmark	2018	swine	H1N2	nan	2938	>EPI_ISL_4081352	1
179	Denmark	2018	swine	H1N2	nan	3925	>EPI_ISL_4081362	1
180	Denmark	2018	swine	H1N2	nan	4747	>EPI_ISL_4081377	1
181	Denmark	2018	swine	H1N2	nan	7066	>EPI_ISL_4081353	1
182	Denmark	2018	swine	H1N2	nan	7693	>EPI_ISL_4081361	1
183	Denmark	2018	swine	H1N2	nan	7807	>EPI_ISL_4081371	1
184	Denmark	2018	swine	H1N2	nan	7828	>EPI_ISL_4081360	1
185	Denmark	2018	swine	H1N2	nan	8465	>EPI_ISL_4081270	1
186	Denmark	2018	swine	H1N2	nan	11998	>EPI_ISL_4081366	1
187	Denmark	2020	swine	H1N2	nan	26	>EPI_ISL_9606454	1
188	Denmark	2021	Human	H1N1	6B.1	10364	>EPI_ISL_1246962	1
189	Denmark	2021	Human	H1N1	6B.1A.5a.2a	7182	>EPI_ISL_8577072	1
190	Denmark	2021	Human	H1N1	nan	106	>EPI_ISL_8786194	1
191	Denmark	2021	swine	H1N1	nan	106	>EPI_ISL_9604273	1
192	Denmark	2021	swine	H1N2	nan	107	>EPI_ISL_9605609	1
193	Estonia	2009	Human	H1N1	6B.1	129	>EPI_ISL_75151	2
194	Estonia	2009	Human	H1N1	6B.1	129	>EPI_ISL_78781	2
195	Estonia	2010	Human	H1N1	6B.1	129	>EPI_ISL_75152	5
196	Estonia	2010	Human	H1N1	6B.1	129	>EPI_ISL_80377	5
197	Estonia	2011	Human	H1N1	6B.1	129	>EPI_ISL_133126	3
198	Estonia	2011	Human	H1N1	6B.1	129	>EPI_ISL_133125	3
199	Finland	2009	Human	H1N1	6B.1	129	>EPI_ISL_104001	15
200	Finland	2009	Human	H1N1	6B.1	129	>EPI_ISL_145296	15
201	Finland	2010	Human	H1N1	6B.1	129	>EPI_ISL_167138	8
202	Finland	2010	Human	H1N1	6B.1	129	>EPI_ISL_167132	8
203	Finland	2011	Human	H1N1	6B.1	129	>EPI_ISL_147656	5
204	Finland	2011	Human	H1N1	6B.1	129	>EPI_ISL_167114	5
205	Finland	2012	Human	H1N1	6B.1	103	>EPI_ISL_167558	4
206	Finland	2012	Human	H1N1	6B.1	103	>EPI_ISL_167556	4
207	Finland	2012	Human	H1N1	6B.1	105	>EPI_ISL_147647	5
208	Finland	2012	Human	H1N1	6B.1	105	>EPI_ISL_147609	5
209	Finland	2012	Human	H1N1	6B.1	129	>EPI_ISL_147304	2
210	Finland	2012	Human	H1N1	6B.1	129	>EPI_ISL_147600	2
211	Finland	2012	Human	H1N1	6B.1	6654	>EPI_ISL_167113	2
212	Finland	2012	Human	H1N1	6B.1	6654	>EPI_ISL_167112	2
213	Finland	2013	Human	H1N1	6B.1	103	>EPI_ISL_147357	6
214	Finland	2013	Human	H1N1	6B.1	103	>EPI_ISL_147417	6
215	Finland	2013	Human	H1N1	6B.1	105	>EPI_ISL_147504	117
216	Finland	2013	Human	H1N1	6B.1	105	>EPI_ISL_147420	117
217	Finland	2013	Human	H1N1	6B.1	129	>EPI_ISL_147624	6
218	Finland	2013	Human	H1N1	6B.1	129	>EPI_ISL_147529	6
219	Finland	2013	Human	H1N1	6B.1	6654	>EPI_ISL_147235	3
220	Finland	2013	Human	H1N1	6B.1	6654	>EPI_ISL_167503	3
221	Finland	2013	swine	H1N1	6B.1	105	>EPI_ISL_195164	1
222	Finland	2014	Human	H1N1	6B.1	103	>EPI_ISL_168348	62
223	Finland	2014	Human	H1N1	6B.1	103	>EPI_ISL_167563	62
224	Finland	2014	Human	H1N1	6B.1	7561	>EPI_ISL_167572	1
225	France	1980	swine	H1N1	nan	2380	>EPI_ISL_170518	1
226	France	1983	wild.ans	H1N1	nan	3556	>EPI_ISL_10441	1
227	France	1995	swine	H1N1	nan	3199	>EPI_ISL_129518	1
228	France	1995	swine	H1N1	nan	4770	>EPI_ISL_129517	1
229	France	1999	swine	H1N1	nan	2104	>EPI_ISL_129515	1
230	France	2002	swine	H1N1	nan	2851	>EPI_ISL_129516	1
231	France	2004	swine	H1N1	nan	2888	>EPI_ISL_129511	1
232	France	2006	swine	H1N2	nan	3044	>EPI_ISL_129530	1
233	France	2009	Human	H1N1	6B.1	129	>EPI_ISL_30487	8
234	France	2009	Human	H1N1	6B.1	129	>EPI_ISL_30490	8
235	France	2009	swine	H1N2	nan	3192	>EPI_ISL_129513	1
236	France	2010	Human	H1N1	6B.1	129	>EPI_ISL_153867	3
237	France	2010	Human	H1N1	6B.1	129	>EPI_ISL_153868	3
238	France	2010	swine	H1N1	nan	1390	>EPI_ISL_195105	1
239	France	2010	swine	H1N1	nan	3929	>EPI_ISL_195006	1
240	France	2011	Human	H1N1	6B.1	129	>EPI_ISL_153876	1
241	France	2011	swine	H1N1	nan	2635	>EPI_ISL_502585	1
242	France	2011	swine	H1N1	nan	2735	>EPI_ISL_195009	1
243	France	2011	swine	H1N1	nan	2767	>EPI_ISL_195011	1
244	France	2011	swine	H1N1	nan	3364	>EPI_ISL_195068	2
245	France	2011	swine	H1N1	nan	3714	>EPI_ISL_195035	1
246	France	2011	swine	H1N1	nan	3789	>EPI_ISL_195007	1
247	France	2011	swine	H1N2	nan	2128	>EPI_ISL_195008	1
248	France	2011	swine	H1N2	nan	2255	>EPI_ISL_195069	1
249	France	2011	swine	H1N2	nan	2785	>EPI_ISL_502586	2
250	France	2011	swine	H1N2	nan	2899	>EPI_ISL_502588	1
251	France	2011	swine	H1N2	nan	4023	>EPI_ISL_195080	1
252	France	2011	swine	H1N2	nan	4070	>EPI_ISL_502584	2
253	France	2011	swine	H1N2	nan	4245	>EPI_ISL_195062	1
254	France	2011	swine	H1N2	nan	6302	>EPI_ISL_195067	1
255	France	2012	swine	H1N1	6B.1	9181	>EPI_ISL_195259	1
256	France	2012	swine	H1N1	nan	2526	>EPI_ISL_195153	1
257	France	2012	swine	H1N1	nan	2791	>EPI_ISL_502499	1
258	France	2012	swine	H1N1	nan	2875	>EPI_ISL_195155	1
259	France	2012	swine	H1N1	nan	3587	>EPI_ISL_195156	1
260	France	2012	swine	H1N1	nan	3661	>EPI_ISL_195154	1
261	France	2012	swine	H1N2	nan	2763	>EPI_ISL_195158	1
262	France	2012	swine	H1N2	nan	2934	>EPI_ISL_195157	1
263	France	2012	swine	H1N2	nan	9419	>EPI_ISL_195077	1
264	France	2013	swine	H1N1	6B.1	6654	>EPI_ISL_188704	1
265	France	2013	swine	H1N1	nan	2791	>EPI_ISL_502543	1
266	France	2013	swine	H1N1	nan	2989	>EPI_ISL_502539	1
267	France	2013	swine	H1N1	nan	3523	>EPI_ISL_502523	1
268	France	2013	swine	H1N1	nan	3943	>EPI_ISL_502504	1
269	France	2013	swine	H1N1	nan	5068	>EPI_ISL_501428	1
270	France	2013	swine	H1N1	nan	6007	>EPI_ISL_502577	1
271	France	2013	swine	H1N1	nan	10126	>EPI_ISL_195160	2
272	France	2013	swine	H1N2	nan	5571	>EPI_ISL_205921	1
273	France	2014	swine	H1N1	6B.1	103	>EPI_ISL_381068	1
274	France	2014	swine	H1N1	6B.1	7122	>EPI_ISL_381066	1
275	France	2014	swine	H1N1	nan	2396	>EPI_ISL_502445	1
276	France	2014	swine	H1N1	nan	2989	>EPI_ISL_502540	1
277	France	2014	swine	H1N2	nan	2105	>EPI_ISL_502472	1
278	France	2014	swine	H1N2	nan	3193	>EPI_ISL_502535	1
279	France	2014	swine	H1N2	nan	5571	>EPI_ISL_502505	1
280	France	2014	wild.other	H1N2	nan	3193	>EPI_ISL_387371	1
281	France	2015	Human	H1N1	6B.1	120	>EPI_ISL_216460	1
282	France	2015	swine	H1N1	nan	2093	>EPI_ISL_502537	1
283	France	2015	swine	H1N1	nan	2396	>EPI_ISL_502452	1
284	France	2015	swine	H1N1	nan	3516	>EPI_ISL_502473	1
285	France	2015	swine	H1N1	nan	7803	>EPI_ISL_381069	1
286	France	2015	swine	H1N1	nan	10126	>EPI_ISL_502550	1
287	France	2015	swine	H1N2	nan	250	>EPI_ISL_502541	2
288	France	2015	swine	H1N2	nan	3041	>EPI_ISL_502544	1
289	France	2015	swine	H1N2	nan	3974	>EPI_ISL_502456	1
290	France	2016	Human	H1N1	6B.1	120	>EPI_ISL_218740	131
291	France	2016	Human	H1N1	6B.1	120	>EPI_ISL_233387	131
292	France	2016	Human	H1N1	6B.1	8850	>EPI_ISL_219338	1
293	France	2016	Human	H1N1	6B.2	6935	>EPI_ISL_218971	1
294	France	2016	Human	H1N1	6B.2	6962	>EPI_ISL_218746	10
295	France	2016	Human	H1N1	6B.2	6962	>EPI_ISL_221813	10
296	France	2016	swine	H1N1	6B.1	120	>EPI_ISL_381049	3
297	France	2016	swine	H1N1	nan	2023	>EPI_ISL_502490	2
298	France	2016	swine	H1N1	nan	2067	>EPI_ISL_502492	1
299	France	2016	swine	H1N1	nan	2130	>EPI_ISL_502997	1
300	France	2016	swine	H1N1	nan	2212	>EPI_ISL_502474	1
301	France	2016	swine	H1N1	nan	2396	>EPI_ISL_502996	1
302	France	2016	swine	H1N1	nan	2904	>EPI_ISL_503001	1
303	France	2016	swine	H1N1	nan	3516	>EPI_ISL_502578	1
304	France	2016	swine	H1N1	nan	3607	>EPI_ISL_502542	1
305	France	2016	swine	H1N1	nan	3760	>EPI_ISL_502999	1
306	France	2016	swine	H1N1	nan	4052	>EPI_ISL_502475	1
307	France	2016	swine	H1N1	nan	6393	>EPI_ISL_381047	2
308	France	2016	swine	H1N1	nan	6640	>EPI_ISL_381067	1
309	France	2016	swine	H1N2	nan	146	>EPI_ISL_502524	3
310	France	2016	swine	H1N2	nan	3046	>EPI_ISL_502477	1
311	France	2016	swine	H1N2	nan	3220	>EPI_ISL_503000	1
312	France	2016	swine	H1N2	nan	3957	>EPI_ISL_502998	1
313	France	2016	swine	H1N2	nan	6039	>EPI_ISL_502506	1
314	France	2017	Human	H1N1	6B.1	112	>EPI_ISL_291155	1
315	France	2017	Human	H1N1	6B.1	120	>EPI_ISL_281812	9
316	France	2017	Human	H1N1	6B.1	120	>EPI_ISL_281813	9
317	France	2017	Human	H1N1	6B.1A	112	>EPI_ISL_294127	55
318	France	2017	Human	H1N1	6B.1A	112	>EPI_ISL_290229	55
319	France	2017	Human	H1N1	6B.1A	120	>EPI_ISL_294134	1
320	France	2017	Human	H1N1	6B.1A	3687	>EPI_ISL_285645	1
321	France	2017	Human	H1N1	6B.1A.5	112	>EPI_ISL_298843	1
322	France	2017	Human	H1N1	6B.1A.5b	112	>EPI_ISL_302318	12
323	France	2017	Human	H1N1	6B.1A.5b	112	>EPI_ISL_290214	12
324	France	2017	swine	H1N1	nan	1805	>EPI_ISL_502480	1
325	France	2017	swine	H1N1	nan	2070	>EPI_ISL_502460	1
326	France	2017	swine	H1N1	nan	2287	>EPI_ISL_502507	1
327	France	2017	swine	H1N1	nan	2364	>EPI_ISL_502513	2
328	France	2017	swine	H1N1	nan	2396	>EPI_ISL_502449	1
329	France	2017	swine	H1N1	nan	2677	>EPI_ISL_502482	1
330	France	2017	swine	H1N1	nan	2725	>EPI_ISL_502510	1
331	France	2017	swine	H1N1	nan	3367	>EPI_ISL_502528	4
332	France	2017	swine	H1N1	nan	3614	>EPI_ISL_502493	1
333	France	2017	swine	H1N1	nan	3760	>EPI_ISL_502515	1
334	France	2017	swine	H1N1	nan	3863	>EPI_ISL_502471	1
335	France	2017	swine	H1N1	nan	3961	>EPI_ISL_502484	1
336	France	2017	swine	H1N1	nan	4092	>EPI_ISL_502516	1
337	France	2017	swine	H1N1	nan	4203	>EPI_ISL_502459	1
338	France	2017	swine	H1N2	nan	146	>EPI_ISL_502527	1
339	France	2017	swine	H1N2	nan	2338	>EPI_ISL_502479	5
340	France	2017	swine	H1N2	nan	3706	>EPI_ISL_502483	1
341	France	2017	swine	H1N2	nan	5510	>EPI_ISL_502508	2
342	France	2017	swine	H1N2	nan	6039	>EPI_ISL_502514	1
343	France	2018	Human	H1N1	6B.1A	112	>EPI_ISL_305397	82
344	France	2018	Human	H1N1	6B.1A	112	>EPI_ISL_297458	82
345	France	2018	Human	H1N1	6B.1A	120	>EPI_ISL_294135	1
346	France	2018	Human	H1N1	6B.1A	3687	>EPI_ISL_302326	1
347	France	2018	Human	H1N1	6B.1A	7154	>EPI_ISL_331649	1
348	France	2018	Human	H1N1	6B.1A	7623	>EPI_ISL_294143	1
349	France	2018	Human	H1N1	6B.1A	8850	>EPI_ISL_294141	1
350	France	2018	Human	H1N1	6B.1A	9103	>EPI_ISL_297460	1
351	France	2018	Human	H1N1	6B.1A	9193	>EPI_ISL_305479	1
352	France	2018	Human	H1N1	6B.1A	9508	>EPI_ISL_305480	1
353	France	2018	Human	H1N1	6B.1A.1	112	>EPI_ISL_305395	4
354	France	2018	Human	H1N1	6B.1A.1	112	>EPI_ISL_306574	4
355	France	2018	Human	H1N1	6B.1A.2	112	>EPI_ISL_332139	1
356	France	2018	Human	H1N1	6B.1A.5a	112	>EPI_ISL_332704	2
357	France	2018	Human	H1N1	6B.1A.5a	112	>EPI_ISL_335966	2
358	France	2018	Human	H1N1	6B.1A.5a	3687	>EPI_ISL_338157	5
359	France	2018	Human	H1N1	6B.1A.5a	3687	>EPI_ISL_335326	5
360	France	2018	Human	H1N1	6B.1A.5b	112	>EPI_ISL_297447	41
361	France	2018	Human	H1N1	6B.1A.5b	112	>EPI_ISL_305387	41
362	France	2018	Human	H1N1	6B.1A.6	112	>EPI_ISL_305398	3
363	France	2018	Human	H1N1	6B.1A.6	112	>EPI_ISL_335324	3
364	France	2018	Human	H1N1	6B.1A.6	8850	>EPI_ISL_335322	1
365	France	2018	Human	H1N1	6B.1A.7	6969	>EPI_ISL_335971	9
366	France	2018	Human	H1N1	6B.1A.7	6969	>EPI_ISL_335970	9
367	France	2018	swine	H1N1	6B.1A	112	>EPI_ISL_378939	3
368	France	2018	swine	H1N1	nan	2021	>EPI_ISL_502501	2
369	France	2018	swine	H1N1	nan	2287	>EPI_ISL_502545	7
370	France	2018	swine	H1N1	nan	2396	>EPI_ISL_502447	1
371	France	2018	swine	H1N1	nan	2538	>EPI_ISL_502522	1
372	France	2018	swine	H1N1	nan	2868	>EPI_ISL_502469	2
373	France	2018	swine	H1N1	nan	3454	>EPI_ISL_502451	2
374	France	2018	swine	H1N1	nan	3540	>EPI_ISL_502531	1
375	France	2018	swine	H1N1	nan	3544	>EPI_ISL_502463	1
376	France	2018	swine	H1N1	nan	3639	>EPI_ISL_502534	1
377	France	2018	swine	H1N1	nan	3667	>EPI_ISL_502518	1
378	France	2018	swine	H1N1	nan	4225	>EPI_ISL_502487	1
379	France	2018	swine	H1N1	nan	10084	>EPI_ISL_502532	2
380	France	2018	swine	H1N1	nan	10324	>EPI_ISL_502489	1
381	France	2018	swine	H1N2	nan	2338	>EPI_ISL_502519	4
382	France	2018	swine	H1N2	nan	2921	>EPI_ISL_502521	2
383	France	2018	swine	H1N2	nan	3220	>EPI_ISL_502465	1
384	France	2018	swine	H1N2	nan	3933	>EPI_ISL_502497	1
385	France	2018	swine	H1N2	nan	4173	>EPI_ISL_502468	1
386	France	2018	swine	H1N2	nan	5510	>EPI_ISL_502488	2
387	France	2018	swine	H1N2	nan	8450	>EPI_ISL_502520	1
388	France	2019	Human	H1N1	6B.1A	6969	>EPI_ISL_339391	1
389	France	2019	Human	H1N1	6B.1A	7154	>EPI_ISL_340900	2
390	France	2019	Human	H1N1	6B.1A	7154	>EPI_ISL_338172	2
391	France	2019	Human	H1N1	6B.1A.2	7253	>EPI_ISL_339415	3
392	France	2019	Human	H1N1	6B.1A.2	7253	>EPI_ISL_338168	3
393	France	2019	Human	H1N1	6B.1A.5	3687	>EPI_ISL_346490	5
394	France	2019	Human	H1N1	6B.1A.5	3687	>EPI_ISL_338402	5
395	France	2019	Human	H1N1	6B.1A.5a	3687	>EPI_ISL_353951	59
396	France	2019	Human	H1N1	6B.1A.5a	3687	>EPI_ISL_353939	59
397	France	2019	Human	H1N1	6B.1A.5a	9258	>EPI_ISL_338397	1
398	France	2019	Human	H1N1	6B.1A.5a.1	3687	>EPI_ISL_403451	7
399	France	2019	Human	H1N1	6B.1A.5a.1	3687	>EPI_ISL_400350	7
400	France	2019	Human	H1N1	6B.1A.5b	112	>EPI_ISL_346493	6
401	France	2019	Human	H1N1	6B.1A.5b	112	>EPI_ISL_354663	6
402	France	2019	Human	H1N1	6B.1A.5b	3687	>EPI_ISL_403450	1
403	France	2019	Human	H1N1	6B.1A.5b	7253	>EPI_ISL_395080	1
404	France	2019	Human	H1N1	6B.1A.6	112	>EPI_ISL_338166	2
405	France	2019	Human	H1N1	6B.1A.6	112	>EPI_ISL_338385	2
406	France	2019	Human	H1N1	6B.1A.6	6969	>EPI_ISL_338161	1
407	France	2019	Human	H1N1	6B.1A.6	7253	>EPI_ISL_338173	1
408	France	2019	Human	H1N1	6B.1A.6	7623	>EPI_ISL_346489	1
409	France	2019	Human	H1N1	6B.1A.7	6969	>EPI_ISL_354683	32
410	France	2019	Human	H1N1	6B.1A.7	6969	>EPI_ISL_338384	32
411	France	2019	Human	H1N1	6B.1A.7	9298	>EPI_ISL_343430	1
412	France	2019	Human	H1N1	6B.1A.7	9862	>EPI_ISL_351942	1
413	France	2019	Human	H1N1	nan	3687	>EPI_ISL_395079	1
414	France	2019	swine	H1N1	6B.1A.5a	2482	>EPI_ISL_9593318	1
415	France	2019	swine	H1N1	6B.1A.5a	3428	>EPI_ISL_9593215	1
416	France	2019	swine	H1N1	nan	2021	>EPI_ISL_9593306	5
417	France	2019	swine	H1N1	nan	2268	>EPI_ISL_9593211	1
418	France	2019	swine	H1N1	nan	2287	>EPI_ISL_9593338	3
419	France	2019	swine	H1N1	nan	2489	>EPI_ISL_9589621	1
420	France	2019	swine	H1N1	nan	2538	>EPI_ISL_9593203	1
421	France	2019	swine	H1N1	nan	2697	>EPI_ISL_9593305	1
422	France	2019	swine	H1N1	nan	2952	>EPI_ISL_9590485	1
423	France	2019	swine	H1N1	nan	3027	>EPI_ISL_9590435	1
424	France	2019	swine	H1N1	nan	3180	>EPI_ISL_9590087	1
425	France	2019	swine	H1N1	nan	3189	>EPI_ISL_9593207	1
426	France	2019	swine	H1N1	nan	3271	>EPI_ISL_9590324	1
427	France	2019	swine	H1N1	nan	3301	>EPI_ISL_9589977	1
428	France	2019	swine	H1N1	nan	3578	>EPI_ISL_9593205	1
429	France	2019	swine	H1N1	nan	3620	>EPI_ISL_9593339	2
430	France	2019	swine	H1N1	nan	3675	>EPI_ISL_9593284	1
431	France	2019	swine	H1N1	nan	4025	>EPI_ISL_9593312	1
432	France	2019	swine	H1N1	nan	5865	>EPI_ISL_9593217	1
433	France	2019	swine	H1N1	nan	9632	>EPI_ISL_9593209	1
434	France	2019	swine	H1N1	nan	10039	>EPI_ISL_9593213	1
435	France	2019	swine	H1N1	nan	10184	>EPI_ISL_9590333	1
436	France	2019	swine	H1N1	nan	10350	>EPI_ISL_9593317	1
437	France	2019	swine	H1N2	nan	155	>EPI_ISL_9593329	2
438	France	2019	swine	H1N2	nan	2338	>EPI_ISL_9590552	1
439	France	2019	swine	H1N2	nan	2921	>EPI_ISL_9593316	1
440	France	2019	swine	H1N2	nan	5559	>EPI_ISL_9593283	1
441	France	2019	swine	H1N2	nan	8450	>EPI_ISL_9590372	2
442	France	2020	Human	H1N1	6B.1A.5a.1	3687	>EPI_ISL_527211	1
443	France	2020	Human	H1N1	6B.1A.5a.2	3687	>EPI_ISL_536810	1
444	France	2020	swine	H1N1	6B.1A.5a	3110	>EPI_ISL_9590688	1
445	France	2020	swine	H1N1	6B.1A.5a	3428	>EPI_ISL_9593219	1
446	France	2020	swine	H1N1	6B.1A.5a	3938	>EPI_ISL_9590911	1
447	France	2020	swine	H1N1	nan	133	>EPI_ISL_9593354	1
448	France	2020	swine	H1N1	nan	1550	>EPI_ISL_9593196	1
449	France	2020	swine	H1N1	nan	1695	>EPI_ISL_9589893	1
450	France	2020	swine	H1N1	nan	2021	>EPI_ISL_9593349	1
451	France	2020	swine	H1N1	nan	2389	>EPI_ISL_9593187	1
452	France	2020	swine	H1N1	nan	2577	>EPI_ISL_9593326	1
453	France	2020	swine	H1N1	nan	2942	>EPI_ISL_9590591	1
454	France	2020	swine	H1N1	nan	2952	>EPI_ISL_9593200	1
455	France	2020	swine	H1N1	nan	2970	>EPI_ISL_9593294	1
456	France	2020	swine	H1N1	nan	3018	>EPI_ISL_9593287	1
457	France	2020	swine	H1N1	nan	3253	>EPI_ISL_9593353	4
458	France	2020	swine	H1N1	nan	3271	>EPI_ISL_9593278	1
459	France	2020	swine	H1N1	nan	3454	>EPI_ISL_9589879	1
460	France	2020	swine	H1N1	nan	3508	>EPI_ISL_9593313	1
461	France	2020	swine	H1N1	nan	3549	>EPI_ISL_9593221	1
462	France	2020	swine	H1N1	nan	3860	>EPI_ISL_9593301	1
463	France	2020	swine	H1N1	nan	4204	>EPI_ISL_9593330	1
464	France	2020	swine	H1N2	6B.1A.5a.2	260	>EPI_ISL_9591606	6
465	France	2020	swine	H1N2	6B.1A.5a.2	12411	>EPI_ISL_9589807	1
466	France	2020	swine	H1N2	nan	260	>EPI_ISL_9593291	62
467	France	2020	swine	H1N2	nan	326	>EPI_ISL_9593195	1
468	France	2020	swine	H1N2	nan	2271	>EPI_ISL_9591701	1
469	France	2020	swine	H1N2	nan	2388	>EPI_ISL_9593229	1
470	France	2020	swine	H1N2	nan	3977	>EPI_ISL_9593279	1
471	France	2020	swine	H1N2	nan	7782	>EPI_ISL_9593331	1
472	France	2020	swine	H1N2	nan	8450	>EPI_ISL_9590721	2
473	France	2020	swine	H1N2	nan	8541	>EPI_ISL_9589764	2
474	France	2021	Human	H1N1	6B.1A.5a.1	3687	>EPI_ISL_9702164	1
475	France	2021	Human	H1N1	6B.1A.5a.1	7041	>EPI_ISL_11814509	23
476	France	2021	Human	H1N1	6B.1A.5a.1	7041	>EPI_ISL_9482328	23
477	France	2021	Human	H1N1	6B.1A.5a.1	7162	>EPI_ISL_11814504	15
478	France	2021	Human	H1N1	6B.1A.5a.1	7162	>EPI_ISL_9483686	15
479	France	2021	Human	H1N1	6B.1A.5a.1	7747	>EPI_ISL_9483612	1
480	France	2021	Human	H1N1	6B.1A.5a.1	9346	>EPI_ISL_8582457	1
481	France	2021	Human	H1N1	6B.1A.5a.1	10493	>EPI_ISL_11323850	1
482	France	2021	Human	H1N1	6B.1A.5a.2a	7182	>EPI_ISL_9140508	1
483	France	2021	Human	H1N1	nan	7162	>EPI_ISL_9140500	1
484	France	2021	Human	H1N2	6B.1	260	>EPI_ISL_4106156	1
485	France	2022	Human	H1N1	6B.1A.5a.1	3687	>EPI_ISL_11814545	3
486	France	2022	Human	H1N1	6B.1A.5a.1	3687	>EPI_ISL_11323858	3
487	France	2022	Human	H1N1	6B.1A.5a.1	7041	>EPI_ISL_11814552	21
488	France	2022	Human	H1N1	6B.1A.5a.1	7041	>EPI_ISL_11814600	21
489	Germany	1977	Dom.ans	H1N1	nan	3222	>EPI_ISL_539860	3
490	Germany	1977	Dom.ans	H1N1	nan	3222	>EPI_ISL_199474	3
491	Germany	1977	Dom.ans	H1N1	nan	3222	>EPI_ISL_170785	3
492	Germany	1979	Dom.ans	H1N1	nan	4008	>EPI_ISL_170529	1
493	Germany	1979	swine	H1N1	nan	3599	>EPI_ISL_539869	3
494	Germany	1981	swine	H1N1	nan	2380	>EPI_ISL_170523	6
495	Germany	1992	swine	H1N1	nan	6158	>EPI_ISL_539864	1
496	Germany	1995	Human	H1N1	nan	928	>EPI_ISL_279682	1
497	Germany	2000	swine	H1N2	nan	3834	>EPI_ISL_4666	1
498	Germany	2003	swine	H1N1	nan	11793	>EPI_ISL_13578	1
499	Germany	2003	swine	H1N2	nan	4298	>EPI_ISL_29106	1
500	Germany	2004	swine	H1N1	nan	1619	>EPI_ISL_29114	1
501	Germany	2004	swine	H1N1	nan	3638	>EPI_ISL_504558	1
502	Germany	2004	swine	H1N1	nan	4214	>EPI_ISL_29116	1
503	Germany	2004	swine	H1N1	nan	9944	>EPI_ISL_504559	1
504	Germany	2004	swine	H1N2	nan	2239	>EPI_ISL_505130	1
505	Germany	2004	swine	H1N2	nan	3834	>EPI_ISL_505131	1
506	Germany	2004	swine	H1N2	nan	4298	>EPI_ISL_505135	4
507	Germany	2005	swine	H1N1	nan	537	>EPI_ISL_504584	1
508	Germany	2005	swine	H1N1	nan	1010	>EPI_ISL_504568	2
509	Germany	2005	swine	H1N1	nan	1231	>EPI_ISL_504581	1
510	Germany	2005	swine	H1N1	nan	2019	>EPI_ISL_504579	1
511	Germany	2005	swine	H1N1	nan	2641	>EPI_ISL_504570	3
512	Germany	2005	swine	H1N1	nan	2802	>EPI_ISL_504573	1
513	Germany	2005	swine	H1N1	nan	2860	>EPI_ISL_504574	1
514	Germany	2005	swine	H1N1	nan	3089	>EPI_ISL_504580	1
515	Germany	2005	swine	H1N1	nan	3837	>EPI_ISL_504572	1
516	Germany	2005	swine	H1N1	nan	3992	>EPI_ISL_504565	1
517	Germany	2005	swine	H1N1	nan	10066	>EPI_ISL_504578	2
518	Germany	2005	swine	H1N1	nan	10068	>EPI_ISL_504576	2
519	Germany	2005	swine	H1N1	nan	10348	>EPI_ISL_504582	1
520	Germany	2005	swine	H1N2	nan	4298	>EPI_ISL_505146	6
521	Germany	2005	swine	H1N2	nan	5340	>EPI_ISL_505140	1
522	Germany	2005	swine	H1N2	nan	10440	>EPI_ISL_12995	2
523	Germany	2006	swine	H1N1	nan	1851	>EPI_ISL_504605	1
524	Germany	2006	swine	H1N1	nan	2227	>EPI_ISL_504604	1
525	Germany	2006	swine	H1N1	nan	2608	>EPI_ISL_504591	2
526	Germany	2006	swine	H1N1	nan	3089	>EPI_ISL_504586	2
527	Germany	2006	swine	H1N1	nan	3198	>EPI_ISL_504602	1
528	Germany	2006	swine	H1N1	nan	3610	>EPI_ISL_504588	1
529	Germany	2006	swine	H1N1	nan	10066	>EPI_ISL_504610	5
530	Germany	2006	swine	H1N1	nan	10068	>EPI_ISL_504590	2
531	Germany	2006	swine	H1N1	nan	10093	>EPI_ISL_504598	4
532	Germany	2006	swine	H1N1	nan	10121	>EPI_ISL_30585	1
533	Germany	2006	swine	H1N1	nan	10206	>EPI_ISL_504609	1
534	Germany	2006	swine	H1N1	nan	10241	>EPI_ISL_504597	1
535	Germany	2006	swine	H1N1	nan	10250	>EPI_ISL_504608	2
536	Germany	2006	swine	H1N2	nan	148	>EPI_ISL_505152	4
537	Germany	2006	swine	H1N2	nan	163	>EPI_ISL_505150	1
538	Germany	2007	swine	H1N1	nan	87	>EPI_ISL_504630	1
539	Germany	2007	swine	H1N1	nan	1780	>EPI_ISL_504614	1
540	Germany	2007	swine	H1N1	nan	1995	>EPI_ISL_504615	1
541	Germany	2007	swine	H1N1	nan	2957	>EPI_ISL_504624	1
542	Germany	2007	swine	H1N1	nan	3169	>EPI_ISL_504620	1
543	Germany	2007	swine	H1N1	nan	4007	>EPI_ISL_504616	1
544	Germany	2007	swine	H1N1	nan	10059	>EPI_ISL_504618	1
545	Germany	2007	swine	H1N1	nan	10068	>EPI_ISL_504622	6
546	Germany	2007	swine	H1N1	nan	10239	>EPI_ISL_504612	2
547	Germany	2007	swine	H1N1	nan	10265	>EPI_ISL_504628	1
548	Germany	2007	swine	H1N1	nan	10348	>EPI_ISL_504623	1
549	Germany	2007	swine	H1N1	nan	10399	>EPI_ISL_504613	1
550	Germany	2007	swine	H1N2	nan	148	>EPI_ISL_30586	6
551	Germany	2007	swine	H1N2	nan	161	>EPI_ISL_505162	1
552	Germany	2007	swine	H1N2	nan	223	>EPI_ISL_505158	1
553	Germany	2007	swine	H1N2	nan	8530	>EPI_ISL_505161	1
554	Germany	2007	swine	H1N2	nan	8591	>EPI_ISL_505157	1
555	Germany	2008	swine	H1N1	nan	656	>EPI_ISL_504652	1
556	Germany	2008	swine	H1N1	nan	2509	>EPI_ISL_504637	4
557	Germany	2008	swine	H1N1	nan	2684	>EPI_ISL_504658	5
558	Germany	2008	swine	H1N1	nan	2861	>EPI_ISL_504645	1
559	Germany	2008	swine	H1N1	nan	3049	>EPI_ISL_504650	2
560	Germany	2008	swine	H1N1	nan	4248	>EPI_ISL_504631	1
561	Germany	2008	swine	H1N1	nan	4274	>EPI_ISL_504640	1
562	Germany	2008	swine	H1N1	nan	10060	>EPI_ISL_504636	1
563	Germany	2008	swine	H1N1	nan	10082	>EPI_ISL_504635	4
564	Germany	2008	swine	H1N1	nan	10134	>EPI_ISL_504646	2
565	Germany	2008	swine	H1N1	nan	10139	>EPI_ISL_504651	1
566	Germany	2008	swine	H1N1	nan	10186	>EPI_ISL_504643	1
567	Germany	2008	swine	H1N1	nan	10220	>EPI_ISL_504655	2
568	Germany	2008	swine	H1N1	nan	10271	>EPI_ISL_504657	1
569	Germany	2008	swine	H1N1	nan	10354	>EPI_ISL_504649	1
570	Germany	2008	swine	H1N2	6B.1A.5a	8519	>EPI_ISL_505168	1
571	Germany	2008	swine	H1N2	nan	138	>EPI_ISL_505164	2
572	Germany	2008	swine	H1N2	nan	148	>EPI_ISL_505163	1
573	Germany	2008	swine	H1N2	nan	149	>EPI_ISL_505167	1
574	Germany	2008	swine	H1N2	nan	2318	>EPI_ISL_505165	1
575	Germany	2008	wild.ans	H1N1	nan	3485	>EPI_ISL_80760	2
576	Germany	2008	wild.ans	H1N1	nan	3485	>EPI_ISL_80759	2
577	Germany	2009	Human	H1N1	6B.1	129	>EPI_ISL_151093	42
578	Germany	2009	Human	H1N1	6B.1	129	>EPI_ISL_145653	42
579	Germany	2009	Human	H1N1	6B.1	11238	>EPI_ISL_60974	1
580	Germany	2009	swine	H1N1	nan	1246	>EPI_ISL_504668	1
581	Germany	2009	swine	H1N1	nan	2098	>EPI_ISL_504691	4
582	Germany	2009	swine	H1N1	nan	2247	>EPI_ISL_504680	1
583	Germany	2009	swine	H1N1	nan	2351	>EPI_ISL_504683	2
584	Germany	2009	swine	H1N1	nan	2509	>EPI_ISL_504675	6
585	Germany	2009	swine	H1N1	nan	2684	>EPI_ISL_504687	3
586	Germany	2009	swine	H1N1	nan	3062	>EPI_ISL_504682	1
587	Germany	2009	swine	H1N1	nan	10059	>EPI_ISL_504671	1
588	Germany	2009	swine	H1N1	nan	10060	>EPI_ISL_504672	1
589	Germany	2009	swine	H1N1	nan	10082	>EPI_ISL_504662	1
590	Germany	2009	swine	H1N1	nan	10096	>EPI_ISL_504694	2
591	Germany	2009	swine	H1N1	nan	10108	>EPI_ISL_504674	1
592	Germany	2009	swine	H1N1	nan	10139	>EPI_ISL_504684	1
593	Germany	2009	swine	H1N1	nan	10146	>EPI_ISL_504693	1
594	Germany	2009	swine	H1N1	nan	10251	>EPI_ISL_504673	1
595	Germany	2009	swine	H1N1	nan	10263	>EPI_ISL_504666	1
596	Germany	2009	swine	H1N1	nan	10303	>EPI_ISL_504681	1
597	Germany	2009	swine	H1N1	nan	10327	>EPI_ISL_504663	1
598	Germany	2009	swine	H1N2	6B.1A.5a	8519	>EPI_ISL_505183	2
599	Germany	2009	swine	H1N2	nan	138	>EPI_ISL_505175	1
600	Germany	2009	swine	H1N2	nan	149	>EPI_ISL_505170	2
601	Germany	2009	swine	H1N2	nan	150	>EPI_ISL_505174	1
602	Germany	2009	swine	H1N2	nan	170	>EPI_ISL_505182	1
603	Germany	2009	swine	H1N2	nan	172	>EPI_ISL_505173	1
604	Germany	2009	swine	H1N2	nan	176	>EPI_ISL_505172	1
605	Germany	2009	swine	H1N2	nan	2590	>EPI_ISL_505176	2
606	Germany	2009	swine	H1N2	nan	3328	>EPI_ISL_505178	1
607	Germany	2009	swine	H1N2	nan	4111	>EPI_ISL_505181	1
608	Germany	2009	swine	H1N2	nan	10045	>EPI_ISL_505179	1
609	Germany	2009	swine	H1N2	nan	10297	>EPI_ISL_505177	1
610	Germany	2010	Human	H1N1	6B.1	129	>EPI_ISL_78761	5
611	Germany	2010	Human	H1N1	6B.1	129	>EPI_ISL_78760	5
612	Germany	2010	swine	H1N1	nan	90	>EPI_ISL_504699	2
613	Germany	2010	swine	H1N1	nan	2132	>EPI_ISL_504708	1
614	Germany	2010	swine	H1N1	nan	2351	>EPI_ISL_504718	1
615	Germany	2010	swine	H1N1	nan	2451	>EPI_ISL_504703	2
616	Germany	2010	swine	H1N1	nan	2452	>EPI_ISL_504712	1
617	Germany	2010	swine	H1N1	nan	2544	>EPI_ISL_504702	1
618	Germany	2010	swine	H1N1	nan	2667	>EPI_ISL_504725	1
619	Germany	2010	swine	H1N1	nan	2742	>EPI_ISL_504706	2
620	Germany	2010	swine	H1N1	nan	3657	>EPI_ISL_504723	1
621	Germany	2010	swine	H1N1	nan	3828	>EPI_ISL_504727	2
622	Germany	2010	swine	H1N1	nan	3896	>EPI_ISL_504717	1
623	Germany	2010	swine	H1N1	nan	10054	>EPI_ISL_504695	1
624	Germany	2010	swine	H1N1	nan	10057	>EPI_ISL_504698	2
625	Germany	2010	swine	H1N1	nan	10060	>EPI_ISL_504711	1
626	Germany	2010	swine	H1N1	nan	10110	>EPI_ISL_504709	1
627	Germany	2010	swine	H1N1	nan	10146	>EPI_ISL_504696	1
628	Germany	2010	swine	H1N1	nan	10159	>EPI_ISL_504716	1
629	Germany	2010	swine	H1N1	nan	10176	>EPI_ISL_504700	1
630	Germany	2010	swine	H1N1	nan	10202	>EPI_ISL_504710	1
631	Germany	2010	swine	H1N1	nan	10207	>EPI_ISL_504720	2
632	Germany	2010	swine	H1N1	nan	10212	>EPI_ISL_504721	2
633	Germany	2010	swine	H1N1	nan	10220	>EPI_ISL_194996	1
634	Germany	2010	swine	H1N1	nan	12556	>EPI_ISL_194995	1
635	Germany	2010	swine	H1N2	6B.1	6934	>EPI_ISL_151064	1
636	Germany	2010	swine	H1N2	6B.1A.5a	8519	>EPI_ISL_505193	10
637	Germany	2010	swine	H1N2	6B.1A.5a	8548	>EPI_ISL_505196	1
638	Germany	2010	swine	H1N2	6B.1A.5a	8557	>EPI_ISL_505202	1
639	Germany	2010	swine	H1N2	6B.1A.5a	10427	>EPI_ISL_194998	1
640	Germany	2010	swine	H1N2	nan	2590	>EPI_ISL_505187	1
641	Germany	2010	swine	H1N2	nan	2624	>EPI_ISL_505200	3
642	Germany	2010	swine	H1N2	nan	3583	>EPI_ISL_505194	2
643	Germany	2010	swine	H1N2	nan	8519	>EPI_ISL_505186	2
644	Germany	2010	swine	H1N2	nan	8522	>EPI_ISL_505201	1
645	Germany	2010	swine	H1N2	nan	10187	>EPI_ISL_79311	1
646	Germany	2011	Human	H1N1	6B.1	129	>EPI_ISL_133053	10
647	Germany	2011	Human	H1N1	6B.1	129	>EPI_ISL_132997	10
648	Germany	2011	swine	H1N1	6B.1	129	>EPI_ISL_151066	3
649	Germany	2011	swine	H1N1	nan	164	>EPI_ISL_504745	1
650	Germany	2011	swine	H1N1	nan	2049	>EPI_ISL_504780	1
651	Germany	2011	swine	H1N1	nan	2084	>EPI_ISL_504765	13
652	Germany	2011	swine	H1N1	nan	2132	>EPI_ISL_504761	4
653	Germany	2011	swine	H1N1	nan	2134	>EPI_ISL_504757	1
654	Germany	2011	swine	H1N1	nan	2247	>EPI_ISL_504756	1
655	Germany	2011	swine	H1N1	nan	2452	>EPI_ISL_195005	1
656	Germany	2011	swine	H1N1	nan	2469	>EPI_ISL_504760	1
657	Germany	2011	swine	H1N1	nan	2494	>EPI_ISL_504779	1
658	Germany	2011	swine	H1N1	nan	2544	>EPI_ISL_504728	1
659	Germany	2011	swine	H1N1	nan	2776	>EPI_ISL_504755	1
660	Germany	2011	swine	H1N1	nan	2803	>EPI_ISL_504781	4
661	Germany	2011	swine	H1N1	nan	2842	>EPI_ISL_504750	1
662	Germany	2011	swine	H1N1	nan	2918	>EPI_ISL_504749	1
663	Germany	2011	swine	H1N1	nan	2962	>EPI_ISL_504754	1
664	Germany	2011	swine	H1N1	nan	3001	>EPI_ISL_504731	1
665	Germany	2011	swine	H1N1	nan	3281	>EPI_ISL_504735	1
666	Germany	2011	swine	H1N1	nan	3455	>EPI_ISL_504775	2
667	Germany	2011	swine	H1N1	nan	3579	>EPI_ISL_504776	1
668	Germany	2011	swine	H1N1	nan	3591	>EPI_ISL_504733	1
669	Germany	2011	swine	H1N1	nan	3662	>EPI_ISL_504742	1
670	Germany	2011	swine	H1N1	nan	3681	>EPI_ISL_504782	1
671	Germany	2011	swine	H1N1	nan	3828	>EPI_ISL_504743	6
672	Germany	2011	swine	H1N1	nan	10064	>EPI_ISL_504772	1
673	Germany	2011	swine	H1N1	nan	10101	>EPI_ISL_504773	1
674	Germany	2011	swine	H1N1	nan	10147	>EPI_ISL_504730	2
675	Germany	2011	swine	H1N1	nan	10158	>EPI_ISL_504759	1
676	Germany	2011	swine	H1N1	nan	10212	>EPI_ISL_504732	1
677	Germany	2011	swine	H1N1	nan	10234	>EPI_ISL_504758	2
678	Germany	2011	swine	H1N1	nan	10340	>EPI_ISL_504771	1
679	Germany	2011	swine	H1N1	nan	10351	>EPI_ISL_504748	1
680	Germany	2011	swine	H1N2	6B.1	6934	>EPI_ISL_151087	5
681	Germany	2011	swine	H1N2	6B.1	7026	>EPI_ISL_151076	3
682	Germany	2011	swine	H1N2	6B.1	7284	>EPI_ISL_151082	1
683	Germany	2011	swine	H1N2	6B.1	7303	>EPI_ISL_154222	1
684	Germany	2011	swine	H1N2	6B.1A.5a	169	>EPI_ISL_505216	1
685	Germany	2011	swine	H1N2	6B.1A.5a	8519	>EPI_ISL_505212	6
686	Germany	2011	swine	H1N2	6B.1A.5a	8520	>EPI_ISL_505209	1
687	Germany	2011	swine	H1N2	6B.1A.5a	8522	>EPI_ISL_505219	1
688	Germany	2011	swine	H1N2	6B.1A.5a	8534	>EPI_ISL_505218	2
689	Germany	2011	swine	H1N2	6B.1A.5a	8537	>EPI_ISL_505222	2
690	Germany	2011	swine	H1N2	6B.1A.5a	8545	>EPI_ISL_505228	2
691	Germany	2011	swine	H1N2	6B.1A.5a	10049	>EPI_ISL_195002	1
692	Germany	2011	swine	H1N2	6B.1A.5a	10390	>EPI_ISL_195084	1
693	Germany	2011	swine	H1N2	nan	156	>EPI_ISL_505226	1
694	Germany	2011	swine	H1N2	nan	175	>EPI_ISL_505224	1
695	Germany	2011	swine	H1N2	nan	178	>EPI_ISL_505211	1
696	Germany	2011	swine	H1N2	nan	2533	>EPI_ISL_505210	1
697	Germany	2011	swine	H1N2	nan	7026	>EPI_ISL_151078	1
698	Germany	2011	swine	H1N2	nan	8519	>EPI_ISL_505215	5
699	Germany	2011	swine	H1N2	nan	8527	>EPI_ISL_505207	3
700	Germany	2011	swine	H1N2	nan	8535	>EPI_ISL_505225	1
701	Germany	2011	swine	H1N2	nan	8593	>EPI_ISL_195000	2
702	Germany	2011	swine	H1N2	nan	9231	>EPI_ISL_505233	1
703	Germany	2011	swine	H1N2	nan	10172	>EPI_ISL_505229	2
704	Germany	2012	swine	H1N1	nan	1854	>EPI_ISL_504806	1
705	Germany	2012	swine	H1N1	nan	2000	>EPI_ISL_504785	1
706	Germany	2012	swine	H1N1	nan	2049	>EPI_ISL_504799	7
707	Germany	2012	swine	H1N1	nan	2084	>EPI_ISL_504811	6
708	Germany	2012	swine	H1N1	nan	3420	>EPI_ISL_504798	1
709	Germany	2012	swine	H1N1	nan	3455	>EPI_ISL_504784	2
710	Germany	2012	swine	H1N1	nan	3828	>EPI_ISL_504802	1
711	Germany	2012	swine	H1N1	nan	4163	>EPI_ISL_504791	1
712	Germany	2012	swine	H1N1	nan	10075	>EPI_ISL_504796	1
713	Germany	2012	swine	H1N1	nan	10110	>EPI_ISL_504805	1
714	Germany	2012	swine	H1N1	nan	10154	>EPI_ISL_504783	4
715	Germany	2012	swine	H1N1	nan	10199	>EPI_ISL_504787	1
716	Germany	2012	swine	H1N1	nan	10300	>EPI_ISL_504810	1
717	Germany	2012	swine	H1N1	nan	10359	>EPI_ISL_504786	2
718	Germany	2012	swine	H1N1	nan	10367	>EPI_ISL_504801	1
719	Germany	2012	swine	H1N2	6B.1	142	>EPI_ISL_151089	1
720	Germany	2012	swine	H1N2	6B.1	6934	>EPI_ISL_505241	6
721	Germany	2012	swine	H1N2	6B.1	6939	>EPI_ISL_154228	4
722	Germany	2012	swine	H1N2	6B.1	7077	>EPI_ISL_151091	1
723	Germany	2012	swine	H1N2	6B.1	7284	>EPI_ISL_154227	3
724	Germany	2012	swine	H1N2	6B.1	7491	>EPI_ISL_505249	1
725	Germany	2012	swine	H1N2	6B.1	7510	>EPI_ISL_505261	1
726	Germany	2012	swine	H1N2	6B.1A.5a	8522	>EPI_ISL_505236	1
727	Germany	2012	swine	H1N2	6B.1A.5a	8531	>EPI_ISL_505240	1
728	Germany	2012	swine	H1N2	nan	115	>EPI_ISL_505243	1
729	Germany	2012	swine	H1N2	nan	156	>EPI_ISL_505256	1
730	Germany	2012	swine	H1N2	nan	179	>EPI_ISL_505257	1
731	Germany	2012	swine	H1N2	nan	2400	>EPI_ISL_505237	1
732	Germany	2012	swine	H1N2	nan	2871	>EPI_ISL_505238	1
733	Germany	2012	swine	H1N2	nan	4806	>EPI_ISL_505235	1
734	Germany	2012	swine	H1N2	nan	4871	>EPI_ISL_505262	1
735	Germany	2012	swine	H1N2	nan	6934	>EPI_ISL_505252	1
736	Germany	2012	swine	H1N2	nan	7026	>EPI_ISL_154230	1
737	Germany	2012	swine	H1N2	nan	7634	>EPI_ISL_505263	2
738	Germany	2012	swine	H1N2	nan	8520	>EPI_ISL_505251	1
739	Germany	2012	swine	H1N2	nan	8531	>EPI_ISL_505239	1
740	Germany	2012	swine	H1N2	nan	8553	>EPI_ISL_505234	2
741	Germany	2012	swine	H1N2	nan	8555	>EPI_ISL_505244	1
742	Germany	2013	swine	H1N1	6B.1	7416	>EPI_ISL_504814	1
743	Germany	2013	swine	H1N1	6B.1A.5a	153	>EPI_ISL_504816	1
744	Germany	2013	swine	H1N1	nan	130	>EPI_ISL_504817	1
745	Germany	2013	swine	H1N1	nan	1199	>EPI_ISL_504822	1
746	Germany	2013	swine	H1N1	nan	2049	>EPI_ISL_504826	1
747	Germany	2013	swine	H1N1	nan	2084	>EPI_ISL_504824	1
748	Germany	2013	swine	H1N1	nan	2206	>EPI_ISL_504820	1
749	Germany	2013	swine	H1N1	nan	3322	>EPI_ISL_504813	1
750	Germany	2013	swine	H1N1	nan	3376	>EPI_ISL_504821	1
751	Germany	2013	swine	H1N1	nan	3883	>EPI_ISL_504823	1
752	Germany	2013	swine	H1N1	nan	10105	>EPI_ISL_504828	1
753	Germany	2013	swine	H1N1	nan	10196	>EPI_ISL_504815	1
754	Germany	2013	swine	H1N1	nan	10235	>EPI_ISL_504827	1
755	Germany	2013	swine	H1N1	nan	10362	>EPI_ISL_504819	1
756	Germany	2013	swine	H1N2	6B.1	6934	>EPI_ISL_505293	4
757	Germany	2013	swine	H1N2	6B.1	6939	>EPI_ISL_505284	6
758	Germany	2013	swine	H1N2	6B.1	6981	>EPI_ISL_505299	1
759	Germany	2013	swine	H1N2	6B.1	7088	>EPI_ISL_505282	1
760	Germany	2013	swine	H1N2	6B.1	7283	>EPI_ISL_505298	2
761	Germany	2013	swine	H1N2	6B.1	7491	>EPI_ISL_505300	1
762	Germany	2013	swine	H1N2	6B.1	7539	>EPI_ISL_505269	1
763	Germany	2013	swine	H1N2	6B.1	7825	>EPI_ISL_505292	1
764	Germany	2013	swine	H1N2	6B.1A.5a	169	>EPI_ISL_505272	1
765	Germany	2013	swine	H1N2	6B.1A.5a	177	>EPI_ISL_505279	1
766	Germany	2013	swine	H1N2	nan	2941	>EPI_ISL_505297	1
767	Germany	2013	swine	H1N2	nan	3258	>EPI_ISL_505294	1
768	Germany	2013	swine	H1N2	nan	3408	>EPI_ISL_505290	1
769	Germany	2013	swine	H1N2	nan	3515	>EPI_ISL_505285	1
770	Germany	2013	swine	H1N2	nan	7218	>EPI_ISL_505268	1
771	Germany	2013	swine	H1N2	nan	7367	>EPI_ISL_505281	1
772	Germany	2013	swine	H1N2	nan	7641	>EPI_ISL_505270	1
773	Germany	2013	swine	H1N2	nan	7686	>EPI_ISL_505283	1
774	Germany	2013	swine	H1N2	nan	7745	>EPI_ISL_505302	1
775	Germany	2013	swine	H1N2	nan	8521	>EPI_ISL_505275	2
776	Germany	2013	swine	H1N2	nan	8544	>EPI_ISL_505291	1
777	Germany	2013	swine	H1N2	nan	9339	>EPI_ISL_505286	1
778	Germany	2013	swine	H1N2	nan	10293	>EPI_ISL_505273	1
779	Germany	2014	Human	H1N1	6B.1	103	>EPI_ISL_173261	2
780	Germany	2014	Human	H1N1	6B.1	103	>EPI_ISL_173260	2
781	Germany	2014	Human	H1N1	6B.1	6935	>EPI_ISL_173272	1
782	Germany	2014	swine	H1N1	6B.1	105	>EPI_ISL_504831	1
783	Germany	2014	swine	H1N1	6B.1	7018	>EPI_ISL_504841	3
784	Germany	2014	swine	H1N1	6B.1	10092	>EPI_ISL_504829	2
785	Germany	2014	swine	H1N1	6B.1A.5a	154	>EPI_ISL_504844	1
786	Germany	2014	swine	H1N1	6B.1A.5a	168	>EPI_ISL_504837	2
787	Germany	2014	swine	H1N1	nan	153	>EPI_ISL_504836	1
788	Germany	2014	swine	H1N1	nan	154	>EPI_ISL_504839	1
789	Germany	2014	swine	H1N1	nan	158	>EPI_ISL_504842	2
790	Germany	2014	swine	H1N1	nan	181	>EPI_ISL_504848	2
791	Germany	2014	swine	H1N1	nan	2026	>EPI_ISL_504834	1
792	Germany	2014	swine	H1N1	nan	2086	>EPI_ISL_504845	1
793	Germany	2014	swine	H1N1	nan	2242	>EPI_ISL_504850	1
794	Germany	2014	swine	H1N1	nan	2812	>EPI_ISL_504859	1
795	Germany	2014	swine	H1N1	nan	2846	>EPI_ISL_504855	1
796	Germany	2014	swine	H1N1	nan	3806	>EPI_ISL_504832	1
797	Germany	2014	swine	H1N1	nan	3891	>EPI_ISL_504857	1
798	Germany	2014	swine	H1N1	nan	4150	>EPI_ISL_504854	1
799	Germany	2014	swine	H1N1	nan	4200	>EPI_ISL_504835	1
800	Germany	2014	swine	H1N1	nan	7018	>EPI_ISL_504852	2
801	Germany	2014	swine	H1N2	6B.1	6934	>EPI_ISL_505306	1
802	Germany	2014	swine	H1N2	6B.1	6981	>EPI_ISL_505309	1
803	Germany	2014	swine	H1N2	6B.1	7288	>EPI_ISL_505304	2
804	Germany	2014	swine	H1N2	6B.1	7435	>EPI_ISL_505307	1
805	Germany	2014	swine	H1N2	6B.1	7718	>EPI_ISL_505330	1
806	Germany	2014	swine	H1N2	nan	110	>EPI_ISL_505316	1
807	Germany	2014	swine	H1N2	nan	2565	>EPI_ISL_505331	1
808	Germany	2014	swine	H1N2	nan	3258	>EPI_ISL_505319	3
809	Germany	2014	swine	H1N2	nan	3397	>EPI_ISL_505324	1
810	Germany	2014	swine	H1N2	nan	3408	>EPI_ISL_505317	1
811	Germany	2014	swine	H1N2	nan	4028	>EPI_ISL_505303	1
812	Germany	2014	swine	H1N2	nan	6549	>EPI_ISL_505326	1
813	Germany	2014	swine	H1N2	nan	7013	>EPI_ISL_505320	1
814	Germany	2014	swine	H1N2	nan	7052	>EPI_ISL_505332	1
815	Germany	2014	swine	H1N2	nan	7175	>EPI_ISL_505329	1
816	Germany	2014	swine	H1N2	nan	7730	>EPI_ISL_505327	1
817	Germany	2014	swine	H1N2	nan	7767	>EPI_ISL_505325	1
818	Germany	2014	swine	H1N2	nan	8524	>EPI_ISL_505313	2
819	Germany	2014	swine	H1N2	nan	8533	>EPI_ISL_505328	1
820	Germany	2015	Human	H1N1	6B.1	6935	>EPI_ISL_373023	1
821	Germany	2015	swine	H1N1	6B.1	6935	>EPI_ISL_504865	1
822	Germany	2015	swine	H1N1	6B.1	7018	>EPI_ISL_504867	1
823	Germany	2015	swine	H1N1	6B.1	7112	>EPI_ISL_504868	2
824	Germany	2015	swine	H1N1	6B.1A.5a	147	>EPI_ISL_504863	2
825	Germany	2015	swine	H1N1	nan	2092	>EPI_ISL_504871	1
826	Germany	2015	swine	H1N1	nan	2093	>EPI_ISL_504861	2
827	Germany	2015	swine	H1N1	nan	3690	>EPI_ISL_504862	1
828	Germany	2015	swine	H1N1	nan	3769	>EPI_ISL_504858	1
829	Germany	2015	swine	H1N1	nan	4252	>EPI_ISL_504873	1
830	Germany	2015	swine	H1N1	nan	7112	>EPI_ISL_504872	1
831	Germany	2015	swine	H1N1	nan	9725	>EPI_ISL_504869	1
832	Germany	2015	swine	H1N2	6B.1	4124	>EPI_ISL_504330	1
833	Germany	2015	swine	H1N2	nan	177	>EPI_ISL_505351	1
834	Germany	2015	swine	H1N2	nan	1252	>EPI_ISL_505342	1
835	Germany	2015	swine	H1N2	nan	4157	>EPI_ISL_505343	1
836	Germany	2015	swine	H1N2	nan	7141	>EPI_ISL_505337	1
837	Germany	2015	swine	H1N2	nan	7175	>EPI_ISL_505348	2
838	Germany	2015	swine	H1N2	nan	7452	>EPI_ISL_505339	1
839	Germany	2015	swine	H1N2	nan	7671	>EPI_ISL_505341	1
840	Germany	2015	swine	H1N2	nan	7711	>EPI_ISL_505338	1
841	Germany	2015	swine	H1N2	nan	7832	>EPI_ISL_505345	1
842	Germany	2015	swine	H1N2	nan	8508	>EPI_ISL_505347	1
843	Germany	2015	swine	H1N2	nan	10249	>EPI_ISL_505336	1
844	Germany	2016	swine	H1N1	6B.1	129	>EPI_ISL_238917	1
845	Germany	2016	swine	H1N1	nan	4429	>EPI_ISL_237542	1
846	Germany	2018	Human	H1N1	6B.1A	112	>EPI_ISL_373443	5
847	Germany	2018	Human	H1N1	6B.1A	112	>EPI_ISL_376640	5
848	Germany	2018	Human	H1N1	6B.1A	2162	>EPI_ISL_376724	6
849	Germany	2018	Human	H1N1	6B.1A	2162	>EPI_ISL_373431	6
850	Germany	2018	Human	H1N1	6B.1A.1	3451	>EPI_ISL_373439	1
851	Germany	2018	Human	H1N1	6B.1A.1	3830	>EPI_ISL_373425	2
852	Germany	2018	Human	H1N1	6B.1A.1	3830	>EPI_ISL_373424	2
853	Germany	2018	Human	H1N1	6B.1A.5b	2162	>EPI_ISL_373441	1
854	Germany	2018	swine	H1N1	nan	2696	>EPI_ISL_308752	1
855	Germany	2019	Human	H1N1	6B.1A.1	6969	>EPI_ISL_366954	1
856	Germany	2019	Human	H1N1	6B.1A.2	2629	>EPI_ISL_387213	1
857	Germany	2019	Human	H1N1	6B.1A.2	6969	>EPI_ISL_387212	1
858	Germany	2019	Human	H1N1	6B.1A.2	9228	>EPI_ISL_387215	1
859	Germany	2019	Human	H1N1	6B.1A.5	112	>EPI_ISL_368907	1
860	Germany	2019	Human	H1N1	6B.1A.5a	3451	>EPI_ISL_387216	1
861	Germany	2019	Human	H1N1	6B.1A.5a	3687	>EPI_ISL_387210	12
862	Germany	2019	Human	H1N1	6B.1A.5a	3687	>EPI_ISL_369082	12
863	Germany	2019	Human	H1N1	6B.1A.5a.1	3687	>EPI_ISL_414723	4
864	Germany	2019	Human	H1N1	6B.1A.5a.1	3687	>EPI_ISL_405006	4
865	Germany	2019	Human	H1N1	6B.1A.5b	112	>EPI_ISL_372666	2
866	Germany	2019	Human	H1N1	6B.1A.5b	112	>EPI_ISL_372658	2
867	Germany	2019	Human	H1N1	6B.1A.5b	2161	>EPI_ISL_387211	1
868	Germany	2019	Human	H1N1	6B.1A.6	112	>EPI_ISL_370585	1
869	Germany	2019	Human	H1N1	6B.1A.6	2117	>EPI_ISL_387209	1
870	Germany	2019	Human	H1N1	6B.1A.6	2162	>EPI_ISL_370584	1
871	Germany	2019	Human	H1N1	6B.1A.7	6969	>EPI_ISL_414072	3
872	Germany	2019	Human	H1N1	6B.1A.7	6969	>EPI_ISL_414070	3
873	Germany	2020	Human	H1N1	6B.1A.5a	3687	>EPI_ISL_435187	2
874	Germany	2020	Human	H1N1	6B.1A.5a	3687	>EPI_ISL_536818	2
875	Germany	2020	Human	H1N1	6B.1A.5a.1	3687	>EPI_ISL_414733	3
876	Germany	2020	Human	H1N1	6B.1A.5a.1	3687	>EPI_ISL_427864	3
877	Germany	2020	Human	H1N1	6B.1A.5a.2	3687	>EPI_ISL_414729	5
878	Germany	2020	Human	H1N1	6B.1A.5a.2	3687	>EPI_ISL_427869	5
879	Germany	2020	Human	H1N1	6B.1A.5b	112	>EPI_ISL_427865	1
880	Germany	2020	Human	H1N1	6B.1A.5b	7253	>EPI_ISL_414728	3
881	Germany	2020	Human	H1N1	6B.1A.5b	7253	>EPI_ISL_414727	3
882	Germany	2020	Human	H1N1	nan	3266	>EPI_ISL_491173	1
883	Germany	2022	Human	H1N1	6B.1A.5a.1	3687	>EPI_ISL_12942281	1
884	Germany	2022	Human	H1N1	6B.1A.5a.1	7041	>EPI_ISL_13638360	5
885	Germany	2022	Human	H1N1	6B.1A.5a.1	7041	>EPI_ISL_13503236	5
886	Germany	2022	Human	H1N1	6B.1A.5a.1	7162	>EPI_ISL_14925890	1
887	Germany	2022	Human	H1N1	6B.1A.5a.2a.1	7182	>EPI_ISL_14934966	1
888	Greece	2009	Human	H1N1	6B.1	129	>EPI_ISL_80087	74
889	Greece	2009	Human	H1N1	6B.1	129	>EPI_ISL_76877	74
890	Greece	2010	Human	H1N1	6B.1	129	>EPI_ISL_78744	18
891	Greece	2010	Human	H1N1	6B.1	129	>EPI_ISL_78733	18
892	Greece	2011	Human	H1N1	6B.1	129	>EPI_ISL_133078	8
893	Greece	2011	Human	H1N1	6B.1	129	>EPI_ISL_133097	8
894	Greece	2018	Human	H1N1	6B.1A	112	>EPI_ISL_391762	2
895	Greece	2018	Human	H1N1	6B.1A	112	>EPI_ISL_391763	2
896	Hungary	2006	swine	H1N1	nan	2802	>EPI_ISL_29308	1
897	Hungary	2009	Human	H1N1	6B.1	129	>EPI_ISL_87631	4
898	Hungary	2009	Human	H1N1	6B.1	129	>EPI_ISL_106144	4
899	Hungary	2010	Human	H1N1	6B.1	129	>EPI_ISL_106145	1
900	Hungary	2010	swine	H1N1	6B.1	129	>EPI_ISL_106130	2
901	Hungary	2011	Human	H1N1	6B.1	129	>EPI_ISL_95333	4
902	Hungary	2011	Human	H1N1	6B.1	129	>EPI_ISL_95331	4
903	Hungary	2011	swine	H1N1	6B.1	9866	>EPI_ISL_129815	1
904	Hungary	2013	swine	H1N1	nan	9355	>EPI_ISL_195166	1
905	Hungary	2020	Human	H1N1	6B.1A.5a.2	3687	>EPI_ISL_527226	1
906	Iceland	2011	swine	H1N1	6B.1	129	>EPI_ISL_105979	1
907	Iceland	2022	Human	H1N1	6B.1A.5a.1	7041	>EPI_ISL_13203558	1
908	Ireland	2009	Human	H1N1	6B.1	129	>EPI_ISL_93074	15
909	Ireland	2009	Human	H1N1	6B.1	129	>EPI_ISL_131577	15
910	Ireland	2010	Human	H1N1	6B.1	129	>EPI_ISL_131677	3
911	Ireland	2010	Human	H1N1	6B.1	129	>EPI_ISL_131679	3
912	Ireland	2015	Human	H1N1	6B.1	120	>EPI_ISL_212251	4
913	Ireland	2015	Human	H1N1	6B.1	120	>EPI_ISL_212254	4
914	Ireland	2020	Human	H1N1	6B.1A.5a.2	3687	>EPI_ISL_527228	1
915	Italy	1949	Human	H1N1	nan	36	>EPI_ISL_147190	2
916	Italy	1949	Human	H1N1	nan	36	>EPI_ISL_69304	2
917	Italy	1981	swine	H1N1	nan	2380	>EPI_ISL_170784	2
918	Italy	1987	Human	H1N1	nan	40	>EPI_ISL_68916	1
919	Italy	1987	swine	H1N1	nan	2135	>EPI_ISL_68984	2
920	Italy	1989	Human	H1N1	nan	54	>EPI_ISL_27596	1
921	Italy	1989	Human	H1N1	nan	55	>EPI_ISL_27634	1
922	Italy	1994	swine	H1N1	nan	3908	>EPI_ISL_95804	1
923	Italy	1995	Human	H1N1	nan	614	>EPI_ISL_27598	1
924	Italy	1998	swine	H1N1	nan	3574	>EPI_ISL_129521	1
925	Italy	1998	swine	H1N2	nan	6277	>EPI_ISL_95867	1
926	Italy	1999	swine	H1N2	nan	3823	>EPI_ISL_95866	1
927	Italy	2000	swine	H1N2	nan	3194	>EPI_ISL_95878	1
928	Italy	2001	swine	H1N1	nan	2159	>EPI_ISL_129525	1
929	Italy	2003	Dom.ans	H1N1	nan	1631	>EPI_ISL_25673	1
930	Italy	2003	swine	H1N1	nan	2783	>EPI_ISL_129528	2
931	Italy	2003	swine	H1N2	nan	5850	>EPI_ISL_95863	1
932	Italy	2003	swine	H1N2	nan	10820	>EPI_ISL_95862	1
933	Italy	2005	swine	H1N1	nan	2487	>EPI_ISL_129526	1
934	Italy	2005	swine	H1N2	nan	5654	>EPI_ISL_95876	2
935	Italy	2006	Dom.ans	H1N1	nan	3790	>EPI_ISL_25672	1
936	Italy	2006	swine	H1N1	nan	3391	>EPI_ISL_129579	1
937	Italy	2007	Dom.ans	H1N1	nan	2887	>EPI_ISL_28841	2
938	Italy	2007	Dom.ans	H1N1	nan	2887	>EPI_ISL_25670	2
939	Italy	2008	swine	H1N2	nan	10553	>EPI_ISL_95877	1
940	Italy	2009	Human	H1N1	6B.1	129	>EPI_ISL_31114	4
941	Italy	2009	Human	H1N1	6B.1	129	>EPI_ISL_32461	4
942	Italy	2009	swine	H1N1	6B.1	129	>EPI_ISL_73603	2
943	Italy	2009	swine	H1N1	6B.1	12261	>EPI_ISL_66077	1
944	Italy	2009	swine	H1N2	nan	5556	>EPI_ISL_95869	1
945	Italy	2009	swine	H1N2	nan	5898	>EPI_ISL_95872	2
946	Italy	2010	Human	H1N1	6B.1	129	>EPI_ISL_278936	3
947	Italy	2010	Human	H1N1	6B.1	129	>EPI_ISL_278935	3
948	Italy	2010	swine	H1N1	nan	1788	>EPI_ISL_195015	1
949	Italy	2010	swine	H1N1	nan	10333	>EPI_ISL_195019	1
950	Italy	2010	swine	H1N2	6B.1	10256	>EPI_ISL_84662	1
951	Italy	2010	swine	H1N2	nan	5556	>EPI_ISL_195018	1
952	Italy	2011	Human	H1N1	6B.1	129	>EPI_ISL_278995	10
953	Italy	2011	Human	H1N1	6B.1	129	>EPI_ISL_278996	10
954	Italy	2011	Human	H1N1	6B.1	9768	>EPI_ISL_278990	1
955	Italy	2011	Human	H1N1	nan	129	>EPI_ISL_278931	1
956	Italy	2011	swine	H1N1	nan	2880	>EPI_ISL_195110	1
957	Italy	2011	swine	H1N1	nan	8569	>EPI_ISL_171317	1
958	Italy	2011	swine	H1N1	nan	12596	>EPI_ISL_195109	1
959	Italy	2011	swine	H1N2	nan	4258	>EPI_ISL_195017	1
960	Italy	2011	swine	H1N2	nan	6251	>EPI_ISL_278923	1
961	Italy	2012	Human	H1N1	6B.1	129	>EPI_ISL_279000	1
962	Italy	2012	swine	H1N1	6B.1	8569	>EPI_ISL_164827	3
963	Italy	2012	swine	H1N1	nan	1644	>EPI_ISL_142229	1
964	Italy	2012	swine	H1N1	nan	1667	>EPI_ISL_278926	1
965	Italy	2012	swine	H1N1	nan	4276	>EPI_ISL_278925	1
966	Italy	2012	swine	H1N1	nan	8569	>EPI_ISL_164826	1
967	Italy	2012	swine	H1N2	nan	5560	>EPI_ISL_278912	1
968	Italy	2013	Human	H1N1	6B.1	8703	>EPI_ISL_278998	1
969	Italy	2013	swine	H1N1	6B.1	7622	>EPI_ISL_278910	1
970	Italy	2013	swine	H1N1	nan	1460	>EPI_ISL_278897	1
971	Italy	2013	swine	H1N1	nan	1579	>EPI_ISL_278888	1
972	Italy	2013	swine	H1N1	nan	1788	>EPI_ISL_278908	1
973	Italy	2013	swine	H1N1	nan	2076	>EPI_ISL_278918	3
974	Italy	2013	swine	H1N1	nan	3510	>EPI_ISL_278907	1
975	Italy	2013	swine	H1N1	nan	3532	>EPI_ISL_195106	1
976	Italy	2013	swine	H1N1	nan	10175	>EPI_ISL_145714	1
977	Italy	2013	swine	H1N2	nan	4107	>EPI_ISL_278899	1
[truncated: 5,031 more rows]
