# Supplementary material for: Using homologous network to identify reassortment risk in H5Nx avian influenza viruses
Source: PLoS Comput Biol. 2025 Jul 22;21(7):e1013301. doi: 10.1371/journal.pcbi.1013301 (PMC12282916; doi:10.1371/journal.pcbi.1013301)
Supplement: S1 File — This ZIP archive includes the dataset and code used to reproduce the results of this study. (ZIP) [file pcbi.1013301.s012.zip › S1_File/step1data&MLtree(S1_Fig&S1_Table)/step2_downsample(S1_Fig&S1_Table)/ID_subsample_othersubtype.csv]

country	year	Host	subtype	Clade	cluster	ID	num.id
USA	2012	swine	H0N0	3C.3a	6973	>EPI_ISL_142025	1
USA	2018	swine	H0N0	6B.1	6932	>EPI_ISL_387920	15
China	2013	Dom.gal	H0N0	nan	11101	>EPI_ISL_175910	1
Sweden	2005	wild.ans	H0N0	nan	6336	>EPI_ISL_122085	1
Germany	2006	wild.other	H16N3	nan	4280	>EPI_ISL_105974	1
USA	2018	swine	H0N0	nan	8046	>EPI_ISL_387909	42
USA	2012	wild.ans	H12N5	nan	354	>EPI_ISL_189509	1
USA	2007	wild.ans	H11N9	nan	2009	>EPI_ISL_83540	1
USA	2010	wild.ans	H11N2	nan	4281	>EPI_ISL_134918	1
USA	2015	wild.ans	H11N9	nan	2011	>EPI_ISL_261435	7
Korea	2019	wild.ans	H11N9	nan	2014	>EPI_ISL_707688	3
USA	1967	Human	H2N2	nan	10166	>EPI_ISL_130404	8
Netherlands	2008	wild.ans	H2N3	nan	6339	>EPI_ISL_122096	2
USA	2013	wild.ans	H0N6	nan	611	>EPI_ISL_257294	1
USA	1995	wild.other	H11N2	nan	4284	>EPI_ISL_131394	1
Canada	1988	wild.ans	H2N3	nan	256	>EPI_ISL_119128	3
USA	2013	wild.other	H11N2	nan	4287	>EPI_ISL_397666	4
Netherlands	2009	wild.other	H16N3	nan	4290	>EPI_ISL_267397	1
Netherlands	2012	wild.other	H13N6	nan	4291	>EPI_ISL_267366	126
Guatemala	2012	wild.ans	H14N3	nan	356	>EPI_ISL_257146	5
USA	2015	wild.ans	H11N9	nan	2029	>EPI_ISL_254851	1
USA	2014	wild.ans	H0N0	nan	4293	>EPI_ISL_216699	2
Australia	2018	wild.ans	H11N9	nan	2031	>EPI_ISL_14769963	5
USA	2013	wild.ans	H0N0	3C.2	621	>EPI_ISL_220254	1
China	2018	Dom.ans	H0N0	2.3.4.4h	10512	>EPI_ISL_707484	2
USA	2008	wild.ans	H8N4	nan	622	>EPI_ISL_85212	11
USA	2014	wild.other	H11N2	nan	4297	>EPI_ISL_215563	1
Canada	2009	wild.ans	H13N6	nan	623	>EPI_ISL_131752	1
USA	2017	wild.ans	H0N0	nan	8433	>EPI_ISL_701628	1
USA	2009	wild.ans	H11N9	nan	2051	>EPI_ISL_95390	1
USA	2009	wild.ans	H0N0	nan	634	>EPI_ISL_94175	1
China	2013	Dom.ans	H11N3	nan	2060	>EPI_ISL_221396	6
USA	1996	Dom.gal	H2N3	nan	257	>EPI_ISL_119094	1
USA	2013	wild.ans	H2N3	nan	6345	>EPI_ISL_216867	17
Chile	2016	wild.other	H13N2	nan	2062	>EPI_ISL_327605	8
USA	2008	wild.other	H13N9	nan	2063	>EPI_ISL_141156	3
Brazil	2008	wild.other	H11N9	nan	2066	>EPI_ISL_161508	3
USA	2012	wild.ans	H2N3	nan	6346	>EPI_ISL_150141	8
China	2013	Dom.gal	H0N0	nan	12061	>EPI_ISL_175786	1
USA	2008	wild.other	H12N5	nan	361	>EPI_ISL_142367	27
USA	2011	wild.ans	H0N0	nan	6959	>EPI_ISL_135042	1
Netherlands	2008	wild.other	H13N8	nan	258	>EPI_ISL_267204	22
USA	2007	wild.other	H12N5	nan	363	>EPI_ISL_327565	21
China	2014	Dom.gal	H0N0	nan	10894	>EPI_ISL_176190	1
China	2015	wild.ans	H11N8	nan	2072	>EPI_ISL_212427	1
China	1957	Human	H2N2	nan	259	>EPI_ISL_170560	2
Netherlands	2009	wild.other	H13N2	nan	364	>EPI_ISL_328961	11
USA	2000	wild.ans	H0N0	nan	644	>EPI_ISL_142352	1
Sweden	2005	wild.ans	H2N9	nan	5508	>EPI_ISL_122090	1
Georgia	2012	wild.other	H13N6	nan	2075	>EPI_ISL_329025	2
USA	2011	wild.other	H16N3	nan	4308	>EPI_ISL_208435	26
USA	1999	wild.other	H11N2	nan	4309	>EPI_ISL_131429	6
SouthAfrica	2019	wild.other	H11N1	nan	10834	>EPI_ISL_12771962	6
USA	2020	swine	H0N0	3C.3a	6967	>EPI_ISL_14224399	10
USA	2006	wild.other	H13N2	nan	2081	>EPI_ISL_277376	2
USA	2018	swine	H0N0	nan	7881	>EPI_ISL_387896	17
Netherlands	2008	wild.other	H0N0	nan	4315	>EPI_ISL_329014	1
Bangladesh	2019	Dom.ans	H11N3	nan	4318	>EPI_ISL_503511	2
USA	2018	wild.ans	H11N2	nan	4319	>EPI_ISL_506172	1
USA	2007	wild.other	H12N1	nan	4320	>EPI_ISL_327518	1
Guatemala	2011	wild.ans	H14N3	nan	368	>EPI_ISL_162445	1
USA	2018	wild.ans	H11N9	nan	2087	>EPI_ISL_393442	3
USA	2007	wild.ans	H2N7	nan	185	>EPI_ISL_94207	1
USA	1998	wild.other	H0N0	nan	653	>EPI_ISL_131312	1
Netherlands	2008	wild.other	H13N8	nan	2090	>EPI_ISL_267445	1
China	2014	Dom.gal	H0N0	nan	12529	>EPI_ISL_181905	1
USA	2015	swine	H0N0	6B.1	8722	>EPI_ISL_206671	1
USA	1995	wild.other	H11N9	nan	2094	>EPI_ISL_131401	17
USA	2015	wild.ans	H0N0	nan	6975	>EPI_ISL_230071	1
USA	2012	wild.ans	H0N0	nan	4327	>EPI_ISL_189487	1
Netherlands	2008	wild.other	H16N3	nan	4315	>EPI_ISL_267260	35
USA	2018	wild.other	H12N5	nan	370	>EPI_ISL_505980	8
SouthAfrica	1967	Human	H2N2	nan	261	>EPI_ISL_19669	1
India	2007	wild.other	H11N1	nan	4328	>EPI_ISL_76656	1
Sweden	2005	wild.ans	H2N9	nan	6104	>EPI_ISL_122088	3
Netherlands	2009	wild.other	H13N6	nan	371	>EPI_ISL_243632	1
China	2006	wild.other	H11N9	nan	2110	>EPI_ISL_379001	1
USA	2017	wild.ans	H11N2	nan	4331	>EPI_ISL_376276	2
USA	1999	Dom.ans	H11N9	nan	2112	>EPI_ISL_7042	1
Sweden	2002	wild.ans	H11N9	nan	673	>EPI_ISL_73380	1
USA	2016	wild.other	H16N3	nan	4333	>EPI_ISL_277411	10
USA	1997	wild.other	H2N1	nan	6361	>EPI_ISL_119158	5
USA	2011	wild.ans	H0N0	nan	4334	>EPI_ISL_158534	1
USA	2012	wild.ans	H2N3	nan	6362	>EPI_ISL_149788	10
China	2014	Dom.ans	H0N0	nan	6984	>EPI_ISL_179790	2
Georgia	2012	wild.other	H2N7	nan	5520	>EPI_ISL_189715	1
USA	2011	wild.ans	H2N3	nan	6364	>EPI_ISL_216823	5
USA	2000	wild.other	H12N5	nan	373	>EPI_ISL_142071	10
Germany	1981	wild.ans	H2N3	nan	6365	>EPI_ISL_118931	4
USA	2011	wild.ans	H0N0	nan	6988	>EPI_ISL_220191	1
Guatemala	2012	wild.ans	H11N3	nan	4340	>EPI_ISL_257151	1
USA	2003	wild.other	H12N5	nan	375	>EPI_ISL_142112	1
China	2013	Dom.gal	H0N0	nan	10627	>EPI_ISL_173487	1
USA	2009	wild.other	H11N1	nan	3944	>EPI_ISL_131480	8
Australia	1979	wild.other	H15N9	nan	145	>EPI_ISL_132866	2
USA	2015	wild.ans	H2N3	nan	6366	>EPI_ISL_378297	1
Netherlands	2008	wild.other	H13N8	nan	263	>EPI_ISL_267202	3
USA	2013	wild.other	H13N2	nan	483	>EPI_ISL_257295	8
China	2000	Dom.ans	H2N9	nan	6107	>EPI_ISL_119075	5
USA	2008	wild.ans	H0N0	nan	4346	>EPI_ISL_85205	1
Sweden	2004	wild.ans	H8N4	nan	379	>EPI_ISL_189328	1
China	2014	Dom.gal	H0N0	nan	10580	>EPI_ISL_181768	5
USA	2014	wild.other	H12N4	nan	4347	>EPI_ISL_372106	26
USA	2008	wild.ans	H0N0	nan	4348	>EPI_ISL_141508	1
USA	2001	wild.other	H11N2	nan	4349	>EPI_ISL_131450	4
Netherlands	2011	wild.other	H13N8	nan	2142	>EPI_ISL_267205	19
USA	2015	wild.other	H13N6	nan	687	>EPI_ISL_252213	6
USA	2015	wild.ans	H12N5	nan	381	>EPI_ISL_266502	1
USA	2010	wild.ans	H0N0	nan	688	>EPI_ISL_137948	1
USA	2019	wild.ans	H8N4	nan	689	>EPI_ISL_4056561	1
USA	1994	Dom.ans	H0N0	nan	6368	>EPI_ISL_118769	1
USA	2014	wild.ans	H0N0	nan	692	>EPI_ISL_206262	1
Chile	2016	wild.ans	H12N5	nan	382	>EPI_ISL_257112	1
USA	2009	wild.ans	H8N4	nan	693	>EPI_ISL_133748	3
China	2017	Dom.gal	H0N0	nan	10891	>EPI_ISL_699218	4
USA	2003	wild.other	H11N9	nan	2149	>EPI_ISL_8910	2
China	2014	Dom.gal	H0N0	nan	11453	>EPI_ISL_176289	1
USA	2009	wild.ans	H2N3	nan	6371	>EPI_ISL_141205	1
USA	2012	wild.ans	H0N0	nan	7884	>EPI_ISL_220214	1
USA	2012	wild.ans	H0N0	3C.3a1	700	>EPI_ISL_189508	1
USA	2018	wild.other	H16N3	nan	4355	>EPI_ISL_373065	2
USA	2017	wild.ans	H0N0	nan	4363	>EPI_ISL_701669	1
USA	2018	Human	H0N0	6B.1A.1	6969	>EPI_ISL_372075	1
USA	1990	unknow	H2N2	nan	265	>EPI_ISL_118777	1
USA	2008	wild.other	H0N0	3C.2	2172	>EPI_ISL_142427	1
Mongolia	2015	Dom.ans	H0N2	nan	2173	>EPI_ISL_209116	1
Netherlands	2008	wild.other	H0N0	nan	2174	>EPI_ISL_329039	1
USA	2017	wild.ans	H11N3	nan	4368	>EPI_ISL_376296	2
Australia	2019	wild.other	H12N2	nan	5533	>EPI_ISL_14768290	8
Netherlands	2012	wild.other	H16N3	nan	4370	>EPI_ISL_243516	2
USA	2010	wild.other	H2N3	nan	6375	>EPI_ISL_397541	1
USA	2017	wild.ans	H11N3	nan	4371	>EPI_ISL_376352	1
Sweden	2006	wild.ans	H0N0	nan	710	>EPI_ISL_158256	1
USA	2010	wild.ans	H0N0	nan	711	>EPI_ISL_142003	1
Netherlands	1960	Human	H2N2	nan	266	>EPI_ISL_84895	1
USA	1974	Dom.ans	H11N9	nan	2182	>EPI_ISL_132850	2
USA	2012	wild.ans	H11N9	nan	2183	>EPI_ISL_189493	1
USA	2010	wild.ans	H0N0	nan	7864	>EPI_ISL_137484	4
Bangladesh	2021	Dom.ans	H2N9	nan	6113	>EPI_ISL_9957423	2
Bangladesh	2019	Dom.ans	H11N3	nan	4376	>EPI_ISL_503525	2
Sweden	2002	wild.ans	H11N9	nan	2191	>EPI_ISL_189397	1
USA	2006	wild.ans	H0N0	3C.2	2199	>EPI_ISL_85076	1
USA	2010	wild.ans	H0N0	3C.3a1	2201	>EPI_ISL_134916	1
USA	2009	wild.other	H11N1	nan	4383	>EPI_ISL_131477	1
China	2013	Dom.gal	H0N0	nan	12133	>EPI_ISL_175914	1
Australia	2017	wild.unknown	H2N5	nan	4384	>EPI_ISL_14769273	1
Australia	2019	wild.unknown	H2N3	nan	6379	>EPI_ISL_14769402	2
China	2018	Dom.gal	H0N0	2.3.4.4h	12092	>EPI_ISL_696619	1
USA	2002	wild.other	H0N0	nan	2205	>EPI_ISL_397996	1
USA	2015	wild.ans	H11N2	nan	4385	>EPI_ISL_502715	2
USA	2012	wild.other	H12N3	nan	5545	>EPI_ISL_397609	13
USA	2016	wild.other	H0N0	nan	6381	>EPI_ISL_279272	1
USA	2011	wild.ans	H0N0	nan	2209	>EPI_ISL_158532	1
USA	1993	wild.ans	H11N9	nan	2211	>EPI_ISL_6964	1
USA	2013	wild.other	H16N3	nan	4386	>EPI_ISL_252227	10
Canada	1996	wild.ans	H2N5	nan	63	>EPI_ISL_4055	1
Indonesia	2017	Dom.ans	H2N1	nan	6385	>EPI_ISL_332146	1
USA	2013	wild.other	H0N0	nan	7028	>EPI_ISL_397696	2
USA	2002	wild.other	H11N2	nan	4393	>EPI_ISL_397921	3
Netherlands	2001	wild.ans	H2N3	nan	6116	>EPI_ISL_122035	1
USA	2013	wild.other	H11N2	nan	4394	>EPI_ISL_371833	3
USA	2003	wild.ans	H2N1	nan	6390	>EPI_ISL_28752	1
USA	2011	wild.ans	H12N5	nan	388	>EPI_ISL_135115	2
China	2013	Dom.ans	H0N0	nan	7029	>EPI_ISL_179744	3
USA	2013	wild.other	H13N8	nan	2232	>EPI_ISL_208107	2
USA	2015	swine	H0N0	3C.3a	8789	>EPI_ISL_245802	1
USA	2015	wild.ans	H11N9	nan	2234	>EPI_ISL_261442	1
China	2007	Dom.ans	H11N9	nan	2235	>EPI_ISL_146332	1
USA	2016	wild.ans	H2N5	nan	2237	>EPI_ISL_701665	2
Canada	1999	wild.ans	H11N9	nan	2238	>EPI_ISL_131443	1
Mongolia	2018	Dom.ans	H2N3	nan	6394	>EPI_ISL_368659	11
USA	2011	swine	H0N0	6B.1A.5b	7898	>EPI_ISL_133938	8
USA	2010	wild.other	H16N3	nan	4401	>EPI_ISL_133779	3
USA	2018	Human	H0N0	6B.1A	8792	>EPI_ISL_372067	1
USA	2008	wild.ans	H2N2	nan	6396	>EPI_ISL_141258	1
USA	2009	wild.other	H0N0	nan	473	>EPI_ISL_142511	1
Mongolia	2008	wild.other	H13N8	nan	2246	>EPI_ISL_89941	1
USA	1999	wild.other	H11N7	nan	738	>EPI_ISL_131441	3
USA	2008	wild.ans	H11N9	nan	2248	>EPI_ISL_141117	1
Sweden	2004	wild.ans	H0N0	nan	2251	>EPI_ISL_189405	1
USA	2011	swine	H0N0	3C.3a	7063	>EPI_ISL_121897	2
Sweden	2005	wild.ans	H2N3	nan	6120	>EPI_ISL_122092	1
Netherlands	2007	wild.other	H0N0	nan	4404	>EPI_ISL_329011	1
Netherlands	2011	wild.other	H16N3	nan	4405	>EPI_ISL_267360	1
USA	2011	wild.ans	H0N0	3C.3a1	744	>EPI_ISL_220188	1
China	2018	Dom.ans	H0N0	2.3.4.4h	11477	>EPI_ISL_707573	1
Sweden	2007	wild.ans	H2N2	nan	6400	>EPI_ISL_122030	2
Sweden	2007	wild.ans	H8N4	nan	389	>EPI_ISL_189336	2
Canada	2010	wild.ans	H0N0	3C.2	2261	>EPI_ISL_137744	1
USA	2008	wild.other	H0N0	nan	4408	>EPI_ISL_142421	1
USA	2008	wild.ans	H2N3	nan	6401	>EPI_ISL_141101	1
USA	2014	wild.ans	H0N0	Am_nonGsGD	2265	>EPI_ISL_216704	1
Japan	2007	Dom.ans	H8N4	nan	748	>EPI_ISL_293519	1
Chile	2016	wild.ans	H12N5	nan	391	>EPI_ISL_326960	2
USA	2005	wild.ans	H12N0	nan	392	>EPI_ISL_5563	1
China	2014	wild.unknown	H11N9	nan	2272	>EPI_ISL_505081	1
USA	2001	wild.ans	H2N3	nan	267	>EPI_ISL_31467	7
USA	2012	wild.other	H16N3	nan	4411	>EPI_ISL_208088	8
USA	2005	wild.other	H0N0	nan	753	>EPI_ISL_397968	1
USA	2013	wild.other	H16N3	nan	4412	>EPI_ISL_397694	3
Netherlands	2008	wild.other	H16N3	nan	4414	>EPI_ISL_267391	1
Sweden	2008	wild.ans	H0N0	nan	4415	>EPI_ISL_158321	1
USA	2009	wild.ans	H0N0	nan	393	>EPI_ISL_95465	1
USA	1987	wild.other	H16N3	nan	4416	>EPI_ISL_138059	2
USA	2015	wild.ans	H11N9	nan	2282	>EPI_ISL_254855	1
China	2018	Dom.ans	H0N0	nan	12375	>EPI_ISL_697372	1
USA	2013	wild.other	H0N0	nan	7048	>EPI_ISL_381842	1
Japan	2006	wild.ans	H2N3	nan	6123	>EPI_ISL_291114	1
USA	2018	wild.ans	H2N3	nan	6403	>EPI_ISL_502360	1
Germany	1985	Dom.ans	H2N3	nan	6404	>EPI_ISL_119046	3
UK	1956	Dom.ans	H11N6	nan	2284	>EPI_ISL_132849	3
China	2015	wild.ans	H13N8	nan	758	>EPI_ISL_277382	1
Canada	2007	wild.ans	H0N0	nan	760	>EPI_ISL_99260	1
USA	2016	wild.ans	H0N0	nan	4422	>EPI_ISL_273362	1
Georgia	2012	wild.other	H0N0	nan	2286	>EPI_ISL_189724	1
USA	2011	wild.ans	H2N9	nan	6125	>EPI_ISL_208177	6
China	2013	Dom.gal	H0N0	nan	10628	>EPI_ISL_181916	5
USA	2017	wild.ans	H0N0	3C.3a1	2292	>EPI_ISL_701644	1
USA	2008	wild.other	H12N4	nan	4425	>EPI_ISL_33347	2
Canada	2017	wild.ans	H0N0	nan	395	>EPI_ISL_327364	1
USA	2008	wild.other	H16N3	nan	4426	>EPI_ISL_208683	1
Canada	1968	Dom.gal	H8N4	nan	773	>EPI_ISL_132847	2
USA	2009	wild.other	H0N0	nan	2297	>EPI_ISL_142545	1
USA	2012	wild.ans	H11N9	nan	2301	>EPI_ISL_189501	1
USA	2010	wild.ans	H0N0	nan	2304	>EPI_ISL_125800	1
USA	2018	wild.ans	H2N9	nan	6127	>EPI_ISL_502387	2
China	2013	wild.ans	H13N6	nan	783	>EPI_ISL_378286	1
USA	2017	wild.ans	H0N0	nan	5565	>EPI_ISL_701620	1
Netherlands	2009	wild.other	H0N0	nan	4432	>EPI_ISL_329018	1
USA	2005	wild.ans	H11N9	nan	2316	>EPI_ISL_7022	2
China	2017	Dom.gal	H0N0	nan	10953	>EPI_ISL_699260	1
Netherlands	2008	wild.other	H13N8	nan	98	>EPI_ISL_329020	26
Mongolia	2006	wild.other	H16N3	nan	4435	>EPI_ISL_65834	1
USA	1994	wild.other	H0N0	3C.3a1	716	>EPI_ISL_99432	1
USA	2009	wild.ans	H2N9	nan	6129	>EPI_ISL_141217	1
USA	2009	wild.other	H0N0	nan	2329	>EPI_ISL_142482	1
USA	2011	wild.ans	H11N9	nan	2331	>EPI_ISL_158440	3
Georgia	2012	wild.other	H13N8	nan	2332	>EPI_ISL_267403	1
USA	2005	wild.other	H11N6	nan	2334	>EPI_ISL_142326	2
USA	2008	wild.ans	H11N9	nan	2337	>EPI_ISL_94237	1
Asia-Russia	2018	wild.ans	H12N5	nan	799	>EPI_ISL_395082	4
HongKong	1978	Dom.ans	H2N2	nan	6130	>EPI_ISL_118752	2
USA	2017	wild.ans	H0N0	nan	10629	>EPI_ISL_701630	1
Canada	1991	wild.ans	H12N5	nan	399	>EPI_ISL_8911	1
USA	2009	wild.ans	H12N5	nan	400	>EPI_ISL_85105	2
UK	1962	Human	H2N2	nan	269	>EPI_ISL_170562	1
USA	2010	wild.ans	H0N0	nan	4439	>EPI_ISL_134919	1
Canada	2017	swine	H0N0	nan	7081	>EPI_ISL_378647	1
USA	2018	wild.ans	H0N0	nan	7937	>EPI_ISL_378277	1
USA	2011	wild.ans	H11N2	nan	4440	>EPI_ISL_133605	1
USA	1994	wild.other	H0N0	nan	805	>EPI_ISL_138043	1
Japan	2006	Dom.ans	H11N3	nan	4442	>EPI_ISL_291116	1
China	2017	Dom.gal	H0N0	2.3.4.4h	12090	>EPI_ISL_696762	1
Guatemala	2009	wild.ans	H11N2	nan	4443	>EPI_ISL_94982	3
China	2014	Dom.gal	H0N0	nan	11496	>EPI_ISL_180101	1
USA	2013	swine	H0N0	3C.3a	7086	>EPI_ISL_166509	1
Germany	1980	wild.ans	H2N3	nan	6418	>EPI_ISL_118929	1
China	2008	Dom.ans	H0N0	nan	10521	>EPI_ISL_181963	1
USA	1987	wild.ans	H11N9	nan	2353	>EPI_ISL_7069	1
USA	2010	wild.ans	H14N8	nan	270	>EPI_ISL_97226	2
USA	2012	wild.ans	H0N0	nan	6133	>EPI_ISL_149785	1
China	2013	Dom.gal	H0N0	nan	10963	>EPI_ISL_179843	1
USA	2011	wild.ans	H0N0	nan	811	>EPI_ISL_133624	1
China	2018	Dom.gal	H0N0	nan	12314	>EPI_ISL_697044	7
Australia	2018	wild.other	H12N5	nan	813	>EPI_ISL_14768281	5
USA	2011	wild.ans	H0N0	nan	4451	>EPI_ISL_208178	1
USA	2008	wild.other	H0N0	nan	4452	>EPI_ISL_131320	1
USA	2009	wild.other	H0N0	nan	6136	>EPI_ISL_142539	1
Sweden	2004	wild.ans	H0N0	nan	6420	>EPI_ISL_189472	1
USA	2014	wild.ans	H0N0	nan	2363	>EPI_ISL_206264	1
USA	2011	wild.ans	H2N3	nan	6766	>EPI_ISL_257223	2
USA	2000	wild.ans	H11N9	nan	2365	>EPI_ISL_141310	2
Canada	2010	wild.ans	H0N0	nan	680	>EPI_ISL_137799	2
Australia	2015	wild.unknown	H2N7	nan	5583	>EPI_ISL_14769842	8
Sweden	2002	wild.ans	H12N5	nan	402	>EPI_ISL_189394	1
USA	2014	wild.other	H16N3	nan	4457	>EPI_ISL_222193	24
China	2016	wild.ans	H11N5	nan	403	>EPI_ISL_217877	1
China	2014	Dom.gal	H0N0	nan	11186	>EPI_ISL_180015	3
USA	2018	Human	H0N0	6B.1A.1	3422	>EPI_ISL_372035	5
Canada	2007	wild.ans	H8N4	nan	819	>EPI_ISL_131744	1
China	2011	wild.ans	H12N8	nan	4459	>EPI_ISL_140706	1
China	2014	Dom.gal	H0N0	nan	10585	>EPI_ISL_181906	1
Georgia	2011	wild.other	H13N8	nan	2378	>EPI_ISL_189695	4
USA	2016	wild.ans	H11N9	nan	2379	>EPI_ISL_294062	2
USA	2009	wild.other	H0N0	nan	825	>EPI_ISL_142526	1
VietNam	2008	Dom.ans	H11N9	nan	2381	>EPI_ISL_89571	1
USA	2007	wild.other	H12N5	nan	404	>EPI_ISL_82529	1
USA	2015	wild.ans	H8N4	nan	828	>EPI_ISL_266500	1
USA	2014	wild.ans	H0N0	nan	8523	>EPI_ISL_216682	1
Netherlands	2015	wild.ans	H8N4	nan	833	>EPI_ISL_328992	1
USA	1986	wild.other	H13N2	nan	67	>EPI_ISL_8792	1
USA	2018	wild.other	H12N5	nan	405	>EPI_ISL_373042	1
Netherlands	2009	wild.other	H16N3	nan	4466	>EPI_ISL_267157	6
China	2017	Dom.gal	H0N0	nan	11505	>EPI_ISL_699502	1
USA	2009	wild.ans	H12N5	nan	406	>EPI_ISL_95380	1
Australia	2018	wild.ans	H11N3	nan	4468	>EPI_ISL_14769907	1
USA	2005	wild.ans	H12N5	nan	407	>EPI_ISL_7003	3
Sweden	2005	wild.ans	H0N0	nan	6426	>EPI_ISL_189318	1
USA	2009	wild.ans	H0N0	Am_nonGsGD	4470	>EPI_ISL_95437	1
USA	2008	wild.other	H16N3	nan	5593	>EPI_ISL_379236	1
Guatemala	2009	wild.other	H17N10	nan	12390	>EPI_ISL_105891	2
Sweden	2007	wild.ans	H0N0	nan	7113	>EPI_ISL_189474	1
Canada	2017	wild.ans	H0N0	nan	2412	>EPI_ISL_328300	1
Taiwan	1964	Human	H2N2	nan	269	>EPI_ISL_69305	1
Bangladesh	2009	Dom.ans	H11N3	nan	4473	>EPI_ISL_165780	1
China	2011	Dom.ans	H0N0	nan	11513	>EPI_ISL_158780	1
USA	2016	wild.ans	H11N9	nan	2417	>EPI_ISL_294158	3
USA	1984	wild.ans	H2N6	nan	194	>EPI_ISL_119108	1
USA	2018	wild.ans	H0N0	nan	12042	>EPI_ISL_701668	1
USA	2010	wild.ans	H12N5	nan	409	>EPI_ISL_133757	6
USA	2008	wild.ans	H11N9	nan	2424	>EPI_ISL_85162	1
USA	1994	wild.gal	H2N2	nan	6368	>EPI_ISL_118877	2
USA	2010	wild.ans	H2N3	nan	6432	>EPI_ISL_216368	3
USA	2012	wild.ans	H11N9	nan	2427	>EPI_ISL_189486	1
USA	2017	swine	H0N0	6B.1	7118	>EPI_ISL_379289	1
USA	2018	wild.other	H13N6	nan	857	>EPI_ISL_373079	2
USA	2010	wild.ans	H0N0	nan	651	>EPI_ISL_141336	1
USA	2020	wild.other	H13N6	nan	4486	>EPI_ISL_9589507	3
Netherlands	2011	wild.other	H16N3	nan	4487	>EPI_ISL_267771	8
USA	2007	wild.ans	H8N4	nan	860	>EPI_ISL_63575	2
USA	2015	swine	H0N0	6B.1	8770	>EPI_ISL_243766	1
Georgia	2012	wild.other	H16N3	nan	4491	>EPI_ISL_189701	1
Japan	1957	Human	H2N2	nan	259	>EPI_ISL_89007	7
USA	2018	wild.ans	H11N9	nan	2434	>EPI_ISL_701618	1
Georgia	2012	wild.ans	H2N3	nan	6438	>EPI_ISL_267293	1
Australia	2013	wild.ans	H2N2	nan	6439	>EPI_ISL_14769896	7
USA	2010	wild.ans	H11N9	nan	2439	>EPI_ISL_134942	2
Iceland	2011	wild.other	H2N5	nan	2441	>EPI_ISL_148214	10
Japan	2001	Dom.ans	H2N3	nan	6138	>EPI_ISL_644	1
China	2018	Dom.gal	H0N0	nan	12419	>EPI_ISL_696623	2
USA	1957	Human	H2N2	nan	259	>EPI_ISL_19108	6
China	2013	Dom.gal	H0N0	nan	10583	>EPI_ISL_173488	2
USA	2015	wild.ans	H2N9	nan	6139	>EPI_ISL_256484	1
USA	1999	wild.other	H0N0	3C.3a1	2444	>EPI_ISL_99512	1
Sweden	2002	wild.ans	H11N9	nan	2447	>EPI_ISL_189396	1
USA	2011	wild.ans	H0N0	3C.3a1	2453	>EPI_ISL_133587	1
Canada	2017	wild.ans	H11N9	nan	12011	>EPI_ISL_328299	1
USA	2018	wild.other	H12N1	nan	5598	>EPI_ISL_373052	2
Sweden	2002	wild.ans	H2N3	nan	6443	>EPI_ISL_122037	2
USA	2015	wild.ans	H11N9	nan	2466	>EPI_ISL_230082	2
Chile	2016	wild.other	H13N9	nan	415	>EPI_ISL_327625	1
China	2013	Dom.ans	H0N0	nan	10881	>EPI_ISL_200114	1
Bangladesh	2011	Dom.ans	H2N4	nan	6143	>EPI_ISL_149694	3
USA	2012	wild.ans	H2N3	nan	6444	>EPI_ISL_150340	8
USA	2013	wild.other	H16N3	nan	4508	>EPI_ISL_257297	1
China	2014	Dom.gal	H0N0	nan	10992	>EPI_ISL_180139	1
Netherlands	2013	wild.other	H13N8	nan	2470	>EPI_ISL_267305	3
China	2014	Dom.gal	H0N0	nan	10628	>EPI_ISL_181913	6
Singapore	1957	Human	H2N2	nan	259	>EPI_ISL_22829	8
Chile	2016	wild.other	H13N9	nan	883	>EPI_ISL_327621	16
USA	2007	wild.ans	H12N5	nan	416	>EPI_ISL_75710	1
Sweden	2002	wild.ans	H8N4	nan	417	>EPI_ISL_189465	1
USA	2003	wild.ans	H2N3	nan	6446	>EPI_ISL_28755	8
USA	2017	wild.other	H13N6	nan	885	>EPI_ISL_309426	4
Germany	1984	Dom.gal	H2N2	nan	6447	>EPI_ISL_118847	2
USA	2008	wild.other	H11N9	nan	2473	>EPI_ISL_142489	1
Sweden	2005	wild.ans	H2N3	nan	6336	>EPI_ISL_122091	4
Canada	1984	wild.ans	H2N3	nan	274	>EPI_ISL_119109	1
USA	2019	wild.other	H16N3	nan	4514	>EPI_ISL_14767365	15
VietNam	2013	Dom.ans	H0N0	nan	9678	>EPI_ISL_387797	1
Japan	2006	Dom.ans	H2N3	nan	6449	>EPI_ISL_288006	1
Georgia	2011	wild.other	H13N6	nan	2477	>EPI_ISL_189691	1
USA	2016	wild.other	H11N5	nan	418	>EPI_ISL_279226	4
USA	2012	wild.ans	H2N3	nan	6450	>EPI_ISL_216102	1
USA	1998	wild.ans	H2N3	nan	275	>EPI_ISL_8384	1
China	2014	Dom.gal	H0N0	nan	11783	>EPI_ISL_179978	1
USA	2021	wild.ans	H2N5	nan	2480	>EPI_ISL_6795388	1
USA	2015	wild.ans	H11N9	nan	2481	>EPI_ISL_261429	1
Mongolia	2018	Dom.ans	H12N5	nan	894	>EPI_ISL_368637	3
USA	1999	wild.other	H0N0	nan	2483	>EPI_ISL_131313	1
Bangladesh	2010	Dom.ans	H11N3	nan	4519	>EPI_ISL_165781	3
China	2014	Dom.gal	H0N0	nan	12096	>EPI_ISL_180033	1
USA	2006	wild.ans	H11N3	nan	4520	>EPI_ISL_83494	1
Chile	2013	wild.other	H11N9	nan	2486	>EPI_ISL_225000	4
USA	2012	wild.ans	H0N0	nan	276	>EPI_ISL_158546	1
Canada	2006	wild.ans	H2N3	nan	6452	>EPI_ISL_64382	2
USA	2006	wild.other	H13N9	nan	2490	>EPI_ISL_33859	2
Canada	2005	wild.ans	H11N2	nan	4523	>EPI_ISL_64900	1
USA	2008	wild.ans	H8N4	nan	898	>EPI_ISL_141103	5
Netherlands	2007	wild.other	H0N0	nan	7149	>EPI_ISL_329026	1
USA	2001	wild.other	H13N6	nan	6145	>EPI_ISL_397505	1
USA	2012	wild.ans	H11N3	nan	4524	>EPI_ISL_189535	1
USA	2008	wild.ans	H12N4	nan	4525	>EPI_ISL_141138	1
Japan	2006	Dom.ans	H11N9	nan	2110	>EPI_ISL_291130	2
USA	2009	wild.ans	H11N9	nan	2495	>EPI_ISL_142564	2
China	2018	Dom.ans	H0N0	2.3.4.4h	10588	>EPI_ISL_707461	1
USA	2009	wild.ans	H0N0	3C.3a1	2498	>EPI_ISL_95439	1
China	2016	Dom.ans	H0N0	2.3.4.4e	8678	>EPI_ISL_707413	1
China	2014	Dom.gal	H0N0	nan	11530	>EPI_ISL_180092	1
Netherlands	2014	wild.other	H16N3	nan	4529	>EPI_ISL_329047	1
USA	1978	Dom.ans	H2N3	nan	7155	>EPI_ISL_243352	1
USA	1994	wild.other	H0N0	nan	908	>EPI_ISL_99520	1
USA	2013	wild.other	H11N8	nan	2511	>EPI_ISL_397692	6
Netherlands	2014	wild.other	H13N6	nan	4531	>EPI_ISL_243631	13
USA	2008	wild.other	H16N3	nan	4411	>EPI_ISL_208684	8
Iceland	2010	wild.other	H11N2	nan	4532	>EPI_ISL_137660	1
USA	2006	wild.ans	H2N3	nan	10671	>EPI_ISL_139445	1
USA	2018	wild.other	H13N6	nan	910	>EPI_ISL_14767321	1
USA	2017	wild.ans	H0N0	3C.3a1	913	>EPI_ISL_502672	1
Canada	2006	wild.ans	H0N0	nan	4534	>EPI_ISL_99303	1
Canada	2007	wild.ans	H0N0	nan	4536	>EPI_ISL_99261	2
USA	2010	wild.ans	H12N4	nan	4537	>EPI_ISL_134993	1
USA	2017	swine	H0N0	6B.1	6932	>EPI_ISL_373552	2
Australia	2014	wild.unknown	H2N2	nan	6458	>EPI_ISL_14769267	1
Brazil	1990	wild.other	H2N1	nan	278	>EPI_ISL_8918	1
Sweden	2005	wild.ans	H2N9	nan	6149	>EPI_ISL_122086	1
USA	2015	wild.ans	H2N9	nan	6150	>EPI_ISL_254857	1
USA	1977	wild.other	H13N6	nan	421	>EPI_ISL_132863	1
USA	1985	wild.ans	H11N9	nan	2523	>EPI_ISL_5848	1
USA	2012	wild.ans	H8N4	nan	926	>EPI_ISL_208099	3
Antarctica	2013	wild.other	H11N2	nan	5618	>EPI_ISL_161827	4
USA	2016	wild.ans	H8N4	nan	927	>EPI_ISL_294005	2
USA	2014	wild.ans	H0N0	nan	2529	>EPI_ISL_222160	1
USA	2018	Human	H0N0	6B.1A.6	8923	>EPI_ISL_372086	1
USA	2010	wild.ans	H11N9	nan	2532	>EPI_ISL_135056	1
USA	2017	wild.ans	H8N4	nan	933	>EPI_ISL_502682	4
Asia-Russia	1998	Dom.ans	H13N6	nan	934	>EPI_ISL_550	2
USA	2010	wild.other	H16N3	nan	4551	>EPI_ISL_133775	2
Canada	2010	wild.ans	H0N0	nan	665	>EPI_ISL_137806	1
USA	2010	wild.ans	H11N9	nan	2539	>EPI_ISL_134963	1
Australia	2015	wild.ans	H11N2	nan	4552	>EPI_ISL_14769877	2
China	2014	Dom.gal	H0N0	nan	10999	>EPI_ISL_176166	1
USA	2012	wild.ans	H0N0	nan	4553	>EPI_ISL_189516	1
USA	2019	wild.ans	H0N0	nan	10818	>EPI_ISL_14767435	1
USA	2013	wild.other	H0N0	nan	12067	>EPI_ISL_397516	1
USA	2000	wild.ans	H2N3	nan	280	>EPI_ISL_26428	1
USA	2010	wild.ans	H0N0	nan	4556	>EPI_ISL_133957	1
Canada	2017	wild.ans	H0N0	nan	729	>EPI_ISL_328309	1
Netherlands	2009	wild.other	H16N3	nan	4557	>EPI_ISL_243571	1
China	2018	Dom.gal	H0N0	nan	12379	>EPI_ISL_697087	1
USA	2011	wild.ans	H11N9	nan	2548	>EPI_ISL_135041	2
Sweden	2006	wild.ans	H0N0	nan	6155	>EPI_ISL_189364	1
USA	2008	wild.other	H0N0	nan	4560	>EPI_ISL_131491	1
USA	2018	wild.ans	H0N0	nan	8005	>EPI_ISL_701659	1
USA	2008	wild.other	H0N0	nan	197	>EPI_ISL_142424	1
USA	2008	wild.ans	H0N0	3C.3a1	947	>EPI_ISL_141122	1
China	2013	Dom.ans	H0N0	nan	10123	>EPI_ISL_179739	1
USA	2006	wild.ans	H0N0	nan	7174	>EPI_ISL_142361	1
USA	1986	wild.ans	H8N2	nan	2559	>EPI_ISL_21004	1
Japan	2015	Dom.ans	H12N5	nan	949	>EPI_ISL_239415	2
USA	2000	wild.other	H16N3	nan	4563	>EPI_ISL_142068	1
China	2018	Dom.ans	H0N0	nan	10533	>EPI_ISL_697138	1
Netherlands	2010	wild.other	H13N2	nan	2564	>EPI_ISL_243598	1
USA	2016	wild.other	H11N9	nan	2566	>EPI_ISL_279265	2
USA	1989	wild.ans	H0N0	nan	6467	>EPI_ISL_87500	1
USA	2011	wild.ans	H0N0	nan	7178	>EPI_ISL_134910	1
Canada	2010	wild.ans	H0N0	nan	4567	>EPI_ISL_137862	2
Netherlands	2016	wild.other	H13N2	nan	426	>EPI_ISL_328978	7
USA	2013	wild.other	H11N7	nan	960	>EPI_ISL_371847	4
USA	2015	wild.ans	H11N3	nan	4568	>EPI_ISL_254858	1
USA	2010	wild.ans	H0N0	nan	962	>EPI_ISL_137985	2
Sweden	2009	wild.ans	H11N9	nan	2575	>EPI_ISL_189420	3
USA	2014	wild.other	H0N0	nan	2576	>EPI_ISL_397709	1
USA	2016	wild.ans	H8N4	nan	427	>EPI_ISL_378303	1
China	2018	Dom.gal	H0N0	nan	8637	>EPI_ISL_697411	1
China	2018	Dom.ans	H0N0	nan	12314	>EPI_ISL_697135	3
USA	2005	wild.ans	H0N0	nan	283	>EPI_ISL_216385	1
USA	2017	wild.ans	H2N3	nan	6471	>EPI_ISL_376257	2
USA	2005	wild.other	H11N8	nan	2587	>EPI_ISL_142350	1
USA	2006	wild.ans	H2N3	nan	6472	>EPI_ISL_85085	2
Canada	2009	wild.ans	H2N3	nan	6474	>EPI_ISL_99249	3
USA	2010	wild.ans	H11N0	nan	4577	>EPI_ISL_125802	1
USA	2004	wild.other	H13N9	nan	969	>EPI_ISL_327509	3
USA	2020	wild.other	H11N5	nan	284	>EPI_ISL_4058002	1
China	2016	Dom.other	H2N8	nan	5634	>EPI_ISL_252838	1
China	2014	Dom.gal	H0N0	nan	12060	>EPI_ISL_181955	2
Sweden	2006	wild.ans	H8N4	nan	428	>EPI_ISL_189334	3
USA	2009	wild.ans	H2N3	nan	6475	>EPI_ISL_95386	1
USA	2021	wild.other	H16N3	nan	4578	>EPI_ISL_14777715	3
Canada	1998	wild.ans	H2N3	nan	285	>EPI_ISL_8724	3
USA	2011	wild.ans	H0N0	nan	7192	>EPI_ISL_135037	1
USA	2020	wild.other	H11N9	nan	2606	>EPI_ISL_4057502	3
Sweden	2003	wild.ans	H2N7	nan	5637	>EPI_ISL_122080	1
China	2014	Human	H0N0	nan	8958	>EPI_ISL_163957	1
USA	2017	wild.other	H0N0	Am_nonGsGD	2609	>EPI_ISL_303850	1
China	2017	Dom.ans	H0N0	2.3.4.4b	8576	>EPI_ISL_707670	8
Belgium	2017	wild.ans	H11N9	nan	2610	>EPI_ISL_502598	1
VietNam	2008	Dom.ans	H11N9	nan	2616	>EPI_ISL_89572	1
Russia	2019	Dom.ans	H11N6	nan	2619	>EPI_ISL_697685	1
Chile	2016	wild.ans	H11N9	nan	2621	>EPI_ISL_327592	3
Canada	2007	wild.ans	H0N0	nan	4584	>EPI_ISL_131714	1
Canada	1980	wild.ans	H2N3	nan	286	>EPI_ISL_119104	2
USA	2008	wild.ans	H2N3	nan	5641	>EPI_ISL_141257	2
Canada	2019	wild.ans	H12N5	nan	431	>EPI_ISL_501814	1
Sweden	2006	wild.ans	H12N5	nan	984	>EPI_ISL_189398	1
USA	2008	wild.ans	H8N4	nan	986	>EPI_ISL_180950	1
Sweden	2008	wild.ans	H0N0	nan	5642	>EPI_ISL_158184	1
USA	2018	Dom.gal	H2N2	nan	6487	>EPI_ISL_4073118	1
USA	2000	wild.ans	H11N2	nan	4591	>EPI_ISL_141309	1
USA	2008	wild.ans	H12N5	nan	433	>EPI_ISL_94241	1
China	2011	Dom.ans	H11N9	nan	2639	>EPI_ISL_143951	3
USA	2017	swine	H0N0	nan	7911	>EPI_ISL_373581	2
USA	2012	wild.other	H13N6	nan	991	>EPI_ISL_208080	3
USA	1994	wild.other	H0N0	3C.3a1	993	>EPI_ISL_99521	1
USA	2010	wild.ans	H11N9	nan	2644	>EPI_ISL_141255	1
USA	2009	wild.other	H13N6	nan	12138	>EPI_ISL_78709	2
USA	2011	wild.ans	H0N0	nan	4598	>EPI_ISL_133631	3
Canada	1980	wild.ans	H2N3	nan	287	>EPI_ISL_119106	2
USA	2008	wild.ans	H11N2	nan	4600	>EPI_ISL_94189	2
USA	2010	wild.ans	H0N0	nan	995	>EPI_ISL_137478	2
USA	2017	wild.ans	H11N3	nan	4601	>EPI_ISL_294166	1
China	2018	Dom.ans	H0N0	nan	10902	>EPI_ISL_707576	6
USA	2013	wild.other	H13N2	nan	4602	>EPI_ISL_257285	1
Sweden	2002	wild.ans	H2N1	nan	6167	>EPI_ISL_122038	1
USA	2017	wild.ans	H11N3	nan	4603	>EPI_ISL_376335	1
Sweden	2009	wild.ans	H11N9	nan	2655	>EPI_ISL_189431	10
USA	1999	wild.other	H0N0	3C.3a1	437	>EPI_ISL_99374	1
Netherlands	2015	wild.other	H16N3	nan	4606	>EPI_ISL_328987	1
Canada	1988	wild.ans	H2N1	nan	288	>EPI_ISL_5781	2
China	2013	Dom.ans	H0N0	nan	7211	>EPI_ISL_181736	1
Netherlands	2010	wild.other	H13N8	nan	2662	>EPI_ISL_243547	5
China	2013	Dom.gal	H0N0	nan	10634	>EPI_ISL_181784	1
USA	2010	wild.other	H8N4	nan	998	>EPI_ISL_397539	4
USA	2009	wild.ans	H8N4	nan	999	>EPI_ISL_95394	1
USA	2019	wild.other	H11N1	nan	4609	>EPI_ISL_505572	1
USA	2007	wild.ans	H0N0	nan	4610	>EPI_ISL_85203	1
USA	2017	wild.ans	H0N0	nan	6169	>EPI_ISL_701641	1
USA	2015	wild.ans	H12N2	nan	5653	>EPI_ISL_378305	1
Chile	2016	wild.other	H13N8	nan	1002	>EPI_ISL_327624	1
USA	2015	swine	H0N0	nan	7894	>EPI_ISL_4082084	1
USA	2016	wild.ans	H11N9	nan	2674	>EPI_ISL_369374	1
USA	2002	wild.ans	H0N0	nan	2676	>EPI_ISL_141320	1
USA	2009	wild.other	H8N4	nan	1005	>EPI_ISL_371804	1
Belgium	2018	wild.ans	H12N5	nan	1006	>EPI_ISL_502613	1
USA	2002	Dom.ans	H0N0	nan	4616	>EPI_ISL_87495	1
USA	2015	wild.other	H13N6	nan	1007	>EPI_ISL_252208	1
HongKong	2011	wild.ans	H11N9	nan	2683	>EPI_ISL_146360	2
USA	2000	wild.other	H11N2	nan	9755	>EPI_ISL_142074	3
Korea	2010	wild.ans	H2N8	nan	6175	>EPI_ISL_155060	6
Australia	2015	wild.ans	H8N4	nan	1013	>EPI_ISL_14769889	1
Netherlands	2011	wild.other	H16N3	nan	4619	>EPI_ISL_267355	3
Canada	2010	wild.ans	H12N6	nan	4620	>EPI_ISL_137866	1
USA	2013	wild.other	H0N0	nan	4287	>EPI_ISL_397638	1
Canada	2010	wild.ans	H0N0	3C.3a1	1016	>EPI_ISL_137663	1
USA	2011	Human	H0N0	6B.1	129	>EPI_ISL_90554	1
USA	2017	wild.ans	H11N9	nan	2690	>EPI_ISL_378269	1
USA	2002	wild.other	H11N3	nan	4622	>EPI_ISL_397920	2
USA	2016	wild.other	H0N0	nan	4623	>EPI_ISL_279239	1
Netherlands	2014	wild.other	H13N2	nan	442	>EPI_ISL_243556	5
USA	2011	wild.ans	H0N0	3C.3a1	1018	>EPI_ISL_220176	1
Netherlands	2007	wild.other	H11N1	nan	4625	>EPI_ISL_329006	1
Canada	2017	swine	H0N0	nan	8461	>EPI_ISL_378599	1
USA	2007	wild.ans	H2N2	nan	10677	>EPI_ISL_139424	1
USA	2011	wild.ans	H11N9	nan	2703	>EPI_ISL_158475	1
Netherlands	1999	wild.ans	H11N9	nan	2704	>EPI_ISL_5829	1
USA	2009	wild.other	H11N8	nan	2705	>EPI_ISL_142487	3
USA	2007	wild.ans	H11N9	nan	2708	>EPI_ISL_83496	2
USA	2009	wild.ans	H2N3	nan	6505	>EPI_ISL_141240	1
USA	2018	wild.other	H12N5	nan	443	>EPI_ISL_373047	1
China	2013	Dom.ans	H0N0	nan	1025	>EPI_ISL_179740	1
Chile	2016	wild.other	H16N3	nan	4629	>EPI_ISL_326967	5
Sweden	2003	wild.ans	H8N4	nan	1029	>EPI_ISL_189327	1
USA	2010	wild.other	H16N3	nan	4308	>EPI_ISL_208128	1
USA	1998	wild.other	H2N1	nan	6361	>EPI_ISL_119159	1
Sweden	2009	wild.ans	H11N9	nan	2716	>EPI_ISL_189424	2
USA	2012	wild.ans	H0N0	nan	4631	>EPI_ISL_189529	1
Netherlands	2009	wild.other	H16N3	nan	4632	>EPI_ISL_197195	5
China	2015	wild.unknown	H11N9	nan	2717	>EPI_ISL_205147	3
USA	2008	wild.ans	H0N0	nan	2719	>EPI_ISL_141112	1
USA	2018	wild.ans	H8N4	nan	1031	>EPI_ISL_393472	1
USA	2009	wild.other	H0N0	nan	7229	>EPI_ISL_138054	1
USA	2012	wild.ans	H2N2	nan	6510	>EPI_ISL_181026	1
USA	2009	wild.ans	H12N5	nan	445	>EPI_ISL_216785	1
USA	2018	wild.ans	H0N0	nan	10678	>EPI_ISL_701619	1
Guatemala	2011	wild.ans	H12N5	nan	446	>EPI_ISL_257124	1
Netherlands	2013	wild.other	H16N3	nan	4634	>EPI_ISL_243555	4
USA	2017	swine	H0N0	6B.1	7232	>EPI_ISL_379327	1
USA	1958	Human	H2N2	nan	259	>EPI_ISL_7059	6
USA	2006	wild.ans	H2N1	nan	10498	>EPI_ISL_139408	2
USA	2018	wild.other	H13N6	nan	1037	>EPI_ISL_388040	1
China	2017	Dom.gal	H0N0	nan	10883	>EPI_ISL_699500	1
Russia	2018	wild.ans	H8N4	nan	1039	>EPI_ISL_337411	1
Sweden	2006	wild.ans	H0N0	nan	1044	>EPI_ISL_158271	1
USA	2008	wild.ans	H8N4	nan	10148	>EPI_ISL_85243	1
USA	2021	wild.other	H13N6	nan	1045	>EPI_ISL_14777719	1
Belgium	2021	wild.ans	H8N4	nan	1048	>EPI_ISL_14390387	1
USA	2010	wild.ans	H0N0	nan	1050	>EPI_ISL_141335	1
USA	2002	wild.ans	H0N0	nan	2738	>EPI_ISL_87497	1
Sweden	2002	wild.ans	H2N1	nan	6514	>EPI_ISL_122070	1
USA	2020	wild.other	H12N3	nan	5675	>EPI_ISL_4061159	2
Germany	1983	wild.ans	H2N2	nan	6517	>EPI_ISL_118683	5
USA	2005	wild.ans	H0N0	nan	7240	>EPI_ISL_189672	1
USA	2015	swine	H0N0	3C.3a	9008	>EPI_ISL_197200	1
Sweden	2002	wild.ans	H2N7	nan	4641	>EPI_ISL_122040	1
China	2017	Dom.gal	H0N0	nan	11039	>EPI_ISL_699262	1
Canada	1979	wild.ans	H2N3	nan	291	>EPI_ISL_119099	1
Bangladesh	2019	Dom.ans	H11N3	nan	4643	>EPI_ISL_503499	1
USA	2017	wild.ans	H0N0	nan	8053	>EPI_ISL_378266	1
USA	2012	swine	H0N0	6B.1	7242	>EPI_ISL_271732	1
USA	2009	wild.ans	H12N5	nan	450	>EPI_ISL_216657	4
Canada	1993	wild.ans	H0N0	3C.2	201	>EPI_ISL_99448	1
USA	2007	wild.other	H12N1	nan	4649	>EPI_ISL_142339	4
Sweden	2009	wild.ans	H11N9	nan	2754	>EPI_ISL_189419	1
Australia	2015	wild.unknown	H2N1	nan	6520	>EPI_ISL_14769853	1
Australia	2017	wild.ans	H11N9	nan	2755	>EPI_ISL_14769164	3
USA	2006	wild.ans	H11N9	nan	2759	>EPI_ISL_83495	1
USA	2015	wild.other	H0N0	nan	2761	>EPI_ISL_252209	1
USA	2020	wild.other	H12N9	nan	4654	>EPI_ISL_4061182	3
USA	2010	wild.ans	H11N9	nan	2762	>EPI_ISL_134946	1
USA	2000	wild.other	H0N0	nan	6522	>EPI_ISL_138104	1
Netherlands	2011	wild.ans	H2N3	nan	6523	>EPI_ISL_267333	1
USA	2012	wild.ans	H11N9	nan	2766	>EPI_ISL_189480	1
Netherlands	2006	wild.ans	H8N4	nan	1076	>EPI_ISL_267263	4
Russia	1963	Human	H2N2	nan	293	>EPI_ISL_170559	1
USA	2011	wild.ans	H11N9	nan	2769	>EPI_ISL_158499	1
China	2013	Dom.gal	H0N0	nan	12324	>EPI_ISL_175774	1
Netherlands	2008	wild.other	H16N3	nan	4466	>EPI_ISL_243551	2
USA	2015	wild.other	H11N2	nan	4662	>EPI_ISL_372110	1
USA	2012	wild.ans	H0N0	nan	6527	>EPI_ISL_189543	1
USA	2010	wild.ans	H0N0	3C.2	4667	>EPI_ISL_134907	1
Canada	2000	wild.ans	H11N9	nan	2778	>EPI_ISL_8909	1
USA	2001	wild.other	H11N2	nan	4668	>EPI_ISL_142082	3
Guatemala	2010	wild.ans	H8N4	nan	1083	>EPI_ISL_94977	3
USA	2001	wild.other	H12N7	nan	4670	>EPI_ISL_142078	4
Sweden	2007	wild.ans	H12N5	nan	1086	>EPI_ISL_189400	3
USA	2008	wild.other	H0N0	nan	6101	>EPI_ISL_142423	2
USA	2013	wild.other	H13N6	nan	623	>EPI_ISL_208103	1
USA	1968	Human	H2N2	nan	10166	>EPI_ISL_6897	2
USA	2005	wild.other	H11N8	nan	2786	>EPI_ISL_142327	4
USA	2015	swine	H0N0	3C.3a	8594	>EPI_ISL_206674	1
Mongolia	2005	wild.ans	H12N3	nan	1888	>EPI_ISL_65846	2
USA	2016	wild.other	H0N0	nan	7262	>EPI_ISL_279343	1
USA	2016	wild.ans	H2N3	nan	6531	>EPI_ISL_294176	1
Netherlands	2011	wild.other	H0N0	nan	2793	>EPI_ISL_329051	1
Sweden	2007	wild.ans	H0N0	nan	5692	>EPI_ISL_158325	1
Canada	2011	wild.other	H12N5	nan	452	>EPI_ISL_148240	1
Netherlands	2015	wild.ans	H0N0	nan	7264	>EPI_ISL_376199	1
Canada	2017	wild.ans	H0N0	nan	2795	>EPI_ISL_381418	1
USA	2017	wild.ans	H0N0	nan	4679	>EPI_ISL_701637	1
China	2013	Dom.gal	H0N0	nan	11591	>EPI_ISL_175643	1
USA	2010	wild.ans	H0N0	nan	1093	>EPI_ISL_134905	1
Guatemala	2012	wild.ans	H2N3	nan	6533	>EPI_ISL_243734	1
USA	2014	wild.ans	H11N9	nan	2801	>EPI_ISL_258577	1
USA	2014	wild.ans	H0N0	nan	6341	>EPI_ISL_216095	1
Netherlands	2006	wild.ans	H8N4	nan	1097	>EPI_ISL_804055	1
China	2018	Dom.gal	H0N0	nan	12325	>EPI_ISL_697048	1
USA	2011	wild.ans	H0N0	nan	4686	>EPI_ISL_133629	1
Sweden	2004	wild.ans	H0N0	nan	6537	>EPI_ISL_189323	1
Sweden	2008	wild.other	H0N0	nan	2815	>EPI_ISL_189451	1
USA	2008	wild.ans	H12N5	nan	454	>EPI_ISL_85144	4
Canada	2015	wild.ans	H0N0	nan	4690	>EPI_ISL_273566	1
Canada	2007	wild.ans	H11N9	nan	2817	>EPI_ISL_131766	2
Guatemala	2013	wild.ans	H14N3	nan	455	>EPI_ISL_257171	1
USA	2016	wild.ans	H11N2	nan	4693	>EPI_ISL_294023	1
USA	2002	wild.other	H0N0	nan	916	>EPI_ISL_138144	2
China	2013	Dom.gal	H0N0	nan	10580	>EPI_ISL_181695	2
USA	2007	wild.ans	H8N4	nan	1110	>EPI_ISL_30023	1
USA	2011	wild.ans	H11N9	nan	2825	>EPI_ISL_158488	1
China	2005	Dom.ans	H8N4	nan	1111	>EPI_ISL_11168	1
Canada	2007	wild.ans	H0N0	nan	4695	>EPI_ISL_99505	1
Ukraine	2011	wild.ans	H2N3	nan	6539	>EPI_ISL_697588	1
USA	2018	Human	H0N0	6B.1A.3	3422	>EPI_ISL_372031	2
USA	2002	wild.other	H11N9	nan	2828	>EPI_ISL_131457	7
USA	2020	wild.other	H16N3	nan	4514	>EPI_ISL_9589573	4
USA	2011	wild.ans	H11N2	nan	4697	>EPI_ISL_135101	1
Sweden	2003	wild.ans	H2N3	nan	6187	>EPI_ISL_122077	1
USA	2010	wild.other	H0N0	nan	4698	>EPI_ISL_141253	1
China	2013	Dom.gal	H0N0	nan	11057	>EPI_ISL_175873	1
USA	2005	wild.other	H11N6	nan	2836	>EPI_ISL_131463	1
Asia-Russia	2020	wild.ans	H11N9	nan	2837	>EPI_ISL_1184540	1
Australia	2014	wild.unknown	H11N2	nan	4700	>EPI_ISL_14769837	3
USA	2011	wild.ans	H12N2	nan	5700	>EPI_ISL_158435	1
Netherlands	2010	wild.ans	H2N3	nan	6541	>EPI_ISL_122099	1
Canada	2013	swine	H0N0	6B.1	8464	>EPI_ISL_207149	1
USA	2003	wild.other	H12N4	nan	4705	>EPI_ISL_397901	2
USA	2015	wild.ans	H11N9	nan	2843	>EPI_ISL_222167	1
USA	2011	wild.ans	H0N0	nan	4707	>EPI_ISL_220165	1
USA	1999	wild.other	H0N0	3C.3a1	2101	>EPI_ISL_99246	2
Canada	1996	wild.ans	H2N3	nan	295	>EPI_ISL_8721	1
USA	2006	wild.other	H13N9	nan	10756	>EPI_ISL_77902	1
China	2011	Dom.ans	H0N0	2.3.2.1b	11513	>EPI_ISL_158782	1
USA	2009	wild.ans	H8N4	nan	1124	>EPI_ISL_141200	3
Netherlands	2009	wild.other	H13N2	nan	2848	>EPI_ISL_329012	1
USA	2018	Human	H0N0	6B.1A.1	8792	>EPI_ISL_372062	1
USA	2006	wild.ans	H0N0	nan	1127	>EPI_ISL_85057	1
Australia	1982	wild.other	H12N9	nan	4715	>EPI_ISL_27378	1
Pakistan	2014	Dom.ans	H14N3	nan	458	>EPI_ISL_294560	1
VietNam	2013	Dom.gal	H0N0	nan	10437	>EPI_ISL_387738	1
USA	2005	wild.ans	H11N3	nan	4716	>EPI_ISL_142324	1
Japan	2006	Dom.ans	H13N6	nan	459	>EPI_ISL_293514	1
USA	2018	wild.other	H12N5	nan	460	>EPI_ISL_373049	1
USA	2016	wild.other	H0N0	nan	5580	>EPI_ISL_279227	1
China	2013	Dom.gal	H0N0	nan	11065	>EPI_ISL_179921	1
USA	2018	wild.other	H16N0	nan	4355	>EPI_ISL_373073	1
Netherlands	2007	wild.other	H16N3	nan	4404	>EPI_ISL_329015	3
HongKong	2010	wild.ans	H11N9	nan	2856	>EPI_ISL_146362	1
Canada	2010	wild.ans	H0N0	nan	4433	>EPI_ISL_137824	1
Zambia	2009	Dom.ans	H11N9	nan	2858	>EPI_ISL_88229	3
USA	2010	wild.ans	H12N5	nan	461	>EPI_ISL_134952	1
China	2017	Dom.ans	H0N0	2.3.4.4b	5709	>EPI_ISL_696912	1
China	2014	Dom.ans	H11N2	nan	4721	>EPI_ISL_277045	1
VietNam	2009	Dom.ans	H12N5	nan	12509	>EPI_ISL_89573	1
China	2014	wild.unknown	H11N9	nan	2867	>EPI_ISL_378702	1
USA	2016	wild.ans	H0N0	nan	4723	>EPI_ISL_502650	1
USA	2014	wild.other	H11N2	nan	4725	>EPI_ISL_372103	2
USA	2018	Human	H0N0	3C.3a1	9060	>EPI_ISL_372059	1
USA	2010	swine	H0N0	nan	8084	>EPI_ISL_151323	1
Korea	2021	wild.ans	H8N4	nan	1134	>EPI_ISL_14835567	1
USA	2012	wild.ans	H2N1	nan	6550	>EPI_ISL_181028	3
USA	2010	wild.ans	H0N0	nan	4727	>EPI_ISL_134909	1
Netherlands	2012	wild.other	H16N6	nan	4291	>EPI_ISL_267170	1
Canada	1996	wild.ans	H11N9	nan	2876	>EPI_ISL_131420	1
USA	2015	wild.other	H0N0	nan	2877	>EPI_ISL_281299	1
Sweden	2002	wild.ans	H2N3	nan	6552	>EPI_ISL_122039	1
Russia	1982	wild.ans	H14N5	nan	118	>EPI_ISL_132864	1
USA	1999	wild.other	H0N0	nan	2881	>EPI_ISL_99515	1
USA	2009	wild.ans	H0N0	nan	4731	>EPI_ISL_133752	1
USA	2007	wild.ans	H11N9	nan	2885	>EPI_ISL_83539	1
Japan	2015	Dom.ans	H11N6	nan	2886	>EPI_ISL_293513	1
Sweden	2008	wild.other	H16N3	nan	5711	>EPI_ISL_189453	1
USA	2012	wild.ans	H2N7	nan	6190	>EPI_ISL_150332	2
Canada	2009	wild.ans	H2N9	nan	6191	>EPI_ISL_119132	1
China	2017	Dom.gal	H0N0	nan	11069	>EPI_ISL_699263	2
Sweden	2007	wild.ans	H11N9	nan	2891	>EPI_ISL_189447	2
Japan	2018	wild.ans	H11N9	nan	2892	>EPI_ISL_1634480	1
USA	2006	wild.ans	H11N9	nan	2894	>EPI_ISL_216637	1
China	2018	Dom.gal	H0N0	nan	12102	>EPI_ISL_697377	1
USA	2011	wild.ans	H2N3	nan	6557	>EPI_ISL_135122	1
USA	1994	wild.other	H0N0	nan	6558	>EPI_ISL_118568	1
Georgia	2012	wild.ans	H2N3	nan	6559	>EPI_ISL_189713	1
USA	2001	wild.other	H0N0	nan	6560	>EPI_ISL_138129	1
China	2017	Dom.gal	H0N0	nan	11604	>EPI_ISL_696829	1
USA	2010	wild.ans	H0N0	nan	1150	>EPI_ISL_220032	1
VietNam	2019	Dom.ans	H11N2	nan	4733	>EPI_ISL_9572815	1
USA	2016	wild.ans	H8N4	nan	1152	>EPI_ISL_294061	1
USA	2013	swine	H0N0	6B.1	7069	>EPI_ISL_167593	2
USA	2008	wild.ans	H11N2	nan	4735	>EPI_ISL_141127	1
Sweden	2009	wild.ans	H2N9	nan	6192	>EPI_ISL_189416	1
Bangladesh	2007	Dom.ans	H11N3	nan	2900	>EPI_ISL_165787	2
China	2015	wild.ans	H11N9	nan	2717	>EPI_ISL_212414	1
USA	2012	wild.other	H12N8	nan	4738	>EPI_ISL_397612	1
Netherlands	1999	wild.ans	H2N9	nan	6194	>EPI_ISL_122094	2
USA	2011	wild.other	H0N0	nan	4739	>EPI_ISL_208075	1
Netherlands	2014	wild.other	H16N6	nan	4531	>EPI_ISL_267361	1
USA	2008	wild.ans	H2N3	nan	5720	>EPI_ISL_85180	1
USA	2001	wild.other	H11N7	nan	2905	>EPI_ISL_397990	2
USA	2014	wild.ans	H2N3	nan	6565	>EPI_ISL_222162	1
USA	2015	wild.other	H16N3	nan	4741	>EPI_ISL_252212	3
Georgia	2012	wild.other	H2N7	nan	5721	>EPI_ISL_189709	1
USA	2015	wild.other	H16N3	nan	4742	>EPI_ISL_328620	2
USA	2008	wild.ans	H8N4	nan	1164	>EPI_ISL_85167	3
USA	2008	wild.ans	H0N0	nan	1167	>EPI_ISL_85141	1
China	2018	Dom.gal	H0N0	nan	12103	>EPI_ISL_697353	1
China	2014	Dom.gal	H0N0	nan	11438	>EPI_ISL_176276	1
USA	2013	wild.other	H0N2	nan	7299	>EPI_ISL_397644	1
China	2018	Dom.gal	H0N0	2.3.4.4h	12491	>EPI_ISL_696579	1
Australia	2014	wild.ans	H2N7	nan	5725	>EPI_ISL_14769880	1
China	2013	Dom.gal	H0N0	nan	12071	>EPI_ISL_175731	1
Canada	1977	wild.ans	H0N0	3C.2	204	>EPI_ISL_189656	1
Canada	2017	wild.ans	H0N0	nan	8648	>EPI_ISL_328331	1
Japan	2014	Dom.ans	H8N4	nan	2922	>EPI_ISL_293508	1
USA	2014	wild.other	H13N6	nan	1176	>EPI_ISL_372108	10
USA	2007	wild.ans	H11N9	nan	2924	>EPI_ISL_216388	2
Canada	2007	wild.ans	H12N5	nan	468	>EPI_ISL_84625	1
USA	2015	wild.other	H13N8	nan	2925	>EPI_ISL_252219	2
Canada	2010	wild.ans	H0N0	nan	1179	>EPI_ISL_137793	1
USA	2011	wild.ans	H0N0	nan	2932	>EPI_ISL_158421	1
USA	2019	wild.ans	H0N0	3C.2	1183	>EPI_ISL_14767420	1
Salvador	1957	Human	H2N2	nan	259	>EPI_ISL_75316	1
Netherlands	2000	wild.other	H13N8	nan	2936	>EPI_ISL_267338	1
China	2018	Dom.gal	H0N0	nan	10902	>EPI_ISL_699635	5
China	2016	Dom.gal	H0N0	nan	11076	>EPI_ISL_707381	1
China	2018	Dom.gal	H0N0	2.3.4.4h	12419	>EPI_ISL_696622	1
USA	2013	swine	H0N0	3C.3a	9101	>EPI_ISL_281966	1
Canada	2011	wild.ans	H11N2	nan	4754	>EPI_ISL_148258	1
USA	2011	wild.ans	H11N9	nan	2948	>EPI_ISL_135035	1
China	2016	wild.other	H13N8	nan	298	>EPI_ISL_308785	1
Sweden	2006	wild.ans	H0N0	nan	4337	>EPI_ISL_158270	5
Sweden	2008	wild.ans	H11N9	nan	2949	>EPI_ISL_189441	5
Japan	2016	Dom.ans	H11N3	nan	4761	>EPI_ISL_239575	6
USA	2016	swine	H0N0	6B.1	7079	>EPI_ISL_399316	3
China	2014	Dom.gal	H0N0	nan	11615	>EPI_ISL_179981	1
USA	2011	wild.ans	H0N0	nan	2950	>EPI_ISL_135102	1
USA	2013	swine	H0N0	nan	7316	>EPI_ISL_167148	1
USA	2012	wild.ans	H0N0	nan	8105	>EPI_ISL_158596	1
China	2011	Dom.ans	H11N9	nan	2954	>EPI_ISL_143950	1
USA	2018	wild.other	H12N5	nan	471	>EPI_ISL_373031	1
Russia	1957	Human	H2N2	nan	259	>EPI_ISL_169835	3
USA	2019	wild.ans	H0N0	nan	2958	>EPI_ISL_14767441	1
USA	2011	wild.ans	H11N9	nan	2439	>EPI_ISL_158529	1
USA	2016	wild.ans	H0N0	nan	2960	>EPI_ISL_4072263	1
USA	2019	Human	H0N0	6B.1A.1	2162	>EPI_ISL_372033	2
Canada	1966	Dom.gal	H0N0	Am_nonGsGD	5732	>EPI_ISL_89169	1
USA	2020	wild.other	H11N3	nan	4771	>EPI_ISL_4061205	2
VietNam	2016	Dom.ans	H0N0	nan	9806	>EPI_ISL_387357	1
Canada	2005	wild.ans	H2N3	nan	6572	>EPI_ISL_69744	1
USA	2010	wild.ans	H0N0	nan	2972	>EPI_ISL_134891	1
China	2013	Dom.gal	H0N0	nan	12466	>EPI_ISL_175770	1
USA	2006	wild.ans	H2N1	nan	12073	>EPI_ISL_139416	1
USA	2005	wild.ans	H12N5	nan	472	>EPI_ISL_6499	1
Chile	2009	wild.other	H13N9	nan	2977	>EPI_ISL_154833	1
USA	2006	wild.other	H0N0	nan	7338	>EPI_ISL_189671	1
Canada	2017	wild.ans	H2N9	nan	6203	>EPI_ISL_327349	1
China	2018	Dom.gal	H0N0	nan	12422	>EPI_ISL_696859	1
USA	1968	Human	H2N2	nan	269	>EPI_ISL_19109	1
USA	2013	swine	H0N0	6B.1	121	>EPI_ISL_167594	2
USA	2012	wild.other	H12N1	nan	5737	>EPI_ISL_397588	2
Canada	1995	wild.ans	H0N0	nan	4528	>EPI_ISL_99518	1
Netherlands	2008	wild.other	H16N3	nan	4778	>EPI_ISL_243658	2
Germany	1980	wild.ans	H2N3	nan	6577	>EPI_ISL_118930	1
USA	2008	wild.ans	H0N0	nan	4783	>EPI_ISL_141116	1
Sweden	2003	wild.ans	H12N5	nan	1211	>EPI_ISL_189395	1
Canada	1996	wild.ans	H0N0	nan	5740	>EPI_ISL_138099	1
China	2014	Dom.gal	H0N0	2.3.4.4	8471	>EPI_ISL_173500	1
China	2018	Dom.gal	H0N0	2.3.4.4h	12492	>EPI_ISL_696584	3
Belgium	2018	wild.ans	H11N9	nan	2999	>EPI_ISL_502607	1
Korea	1968	Human	H2N2	nan	269	>EPI_ISL_3294	3
China	2013	Dom.gal	H0N0	nan	11119	>EPI_ISL_176160	1
USA	2011	wild.ans	H0N0	nan	2479	>EPI_ISL_158465	1
USA	2017	wild.ans	H11N3	nan	4795	>EPI_ISL_376252	1
Guatemala	2011	wild.ans	H0N0	3C.3a1	3008	>EPI_ISL_245467	1
China	2013	Dom.gal	H0N0	nan	10977	>EPI_ISL_176152	1
USA	2007	wild.other	H13N9	nan	1223	>EPI_ISL_131469	2
USA	2002	wild.other	H0N0	nan	1224	>EPI_ISL_138048	1
Netherlands	2015	wild.ans	H0N0	nan	8117	>EPI_ISL_328964	1
China	2017	Dom.ans	H0N0	nan	10975	>EPI_ISL_707511	1
USA	1994	wild.other	H0N0	nan	3013	>EPI_ISL_138084	1
Japan	2006	Dom.ans	H11N9	nan	3014	>EPI_ISL_291112	1
Canada	2017	wild.ans	H0N0	nan	4804	>EPI_ISL_328327	1
Netherlands	2012	wild.ans	H8N4	nan	1232	>EPI_ISL_291186	1
China	2013	Dom.gal	H0N0	nan	11099	>EPI_ISL_175640	1
Sweden	2003	wild.ans	H2N3	nan	6206	>EPI_ISL_122081	1
USA	2018	wild.ans	H12N5	nan	474	>EPI_ISL_503053	5
Russia	2011	Dom.ans	H0N0	nan	3022	>EPI_ISL_504927	1
USA	1994	wild.other	H0N0	3C.3a1	1233	>EPI_ISL_138079	1
China	2013	Dom.gal	H11N2	nan	4721	>EPI_ISL_277044	1
Netherlands	2011	wild.other	H13N8	nan	3023	>EPI_ISL_267393	1
Canada	2007	wild.ans	H0N0	nan	1234	>EPI_ISL_99281	1
USA	2010	wild.other	H11N9	nan	3025	>EPI_ISL_129068	1
USA	2012	wild.ans	H2N4	nan	6208	>EPI_ISL_208095	1
USA	2015	wild.ans	H11N1	nan	4809	>EPI_ISL_397803	1
China	2019	Dom.gal	H0N0	2.3.4.4h	12423	>EPI_ISL_697438	5
USA	2013	wild.ans	H2N3	nan	6586	>EPI_ISL_220226	1
Guatemala	2013	wild.ans	H14N4	nan	300	>EPI_ISL_257140	2
Sweden	2009	wild.ans	H8N4	nan	1237	>EPI_ISL_189340	1
Netherlands	2001	wild.ans	H2N9	nan	5751	>EPI_ISL_122036	1
USA	2012	wild.ans	H2N7	nan	6133	>EPI_ISL_150138	3
USA	2018	wild.other	H2N8	nan	6211	>EPI_ISL_373062	1
China	2018	Dom.gal	H0N0	2.3.4.4h	12424	>EPI_ISL_697362	1
Netherlands	2014	Dom.gal	H2N7	nan	4820	>EPI_ISL_309816	2
China	2013	Dom.gal	H0N0	nan	12047	>EPI_ISL_175669	1
USA	2011	swine	H0N0	nan	8109	>EPI_ISL_117559	1
Netherlands	2012	wild.other	H13N6	nan	4823	>EPI_ISL_267214	1
USA	2016	swine	H0N0	nan	8124	>EPI_ISL_263479	1
China	2018	Dom.gal	H0N0	2.3.4.4h	12379	>EPI_ISL_697084	1
USA	2018	wild.other	H2N7	nan	6214	>EPI_ISL_373043	1
USA	2018	wild.ans	H2N3	nan	6588	>EPI_ISL_505974	1
China	2013	Dom.ans	H0N0	nan	12539	>EPI_ISL_179781	1
USA	2008	wild.ans	H0N0	nan	3043	>EPI_ISL_85206	1
USA	2012	wild.other	H16N3	nan	4412	>EPI_ISL_379229	2
USA	2012	wild.ans	H0N0	nan	4827	>EPI_ISL_189571	1
USA	1986	Dom.ans	H11N9	nan	3047	>EPI_ISL_7038	1
USA	2010	wild.ans	H0N0	nan	7364	>EPI_ISL_95368	1
USA	2012	wild.ans	H11N2	nan	4828	>EPI_ISL_189502	1
USA	1980	wild.other	H13N6	nan	477	>EPI_ISL_5830	1
Canada	2010	wild.ans	H0N0	3C.2	1256	>EPI_ISL_137729	1
Netherlands	2011	wild.ans	H12N5	nan	1257	>EPI_ISL_267409	1
USA	2018	wild.ans	H2N3	nan	6595	>EPI_ISL_502377	1
China	2014	Dom.gal	H0N0	nan	11105	>EPI_ISL_180032	3
USA	2014	wild.ans	H2N1	nan	6596	>EPI_ISL_222163	1
Sweden	2008	wild.ans	H0N0	nan	4830	>EPI_ISL_158328	1
China	2014	Dom.gal	H0N0	nan	11631	>EPI_ISL_180138	1
Canada	2003	wild.ans	H2N3	nan	6597	>EPI_ISL_8726	1
USA	2013	wild.other	H11N7	nan	3057	>EPI_ISL_397645	1
VietNam	2013	Dom.ans	H0N0	nan	6598	>EPI_ISL_387782	1
China	2018	Dom.gal	H0N0	2.3.4.4h	12408	>EPI_ISL_696609	5
USA	2018	wild.ans	H11N9	nan	3061	>EPI_ISL_502352	1
USA	2011	wild.ans	H0N0	nan	4833	>EPI_ISL_133632	1
USA	2002	wild.other	H0N0	nan	846	>EPI_ISL_138049	1
USA	1993	wild.other	H11N8	nan	3064	>EPI_ISL_131371	1
USA	2010	wild.ans	H0N0	nan	4410	>EPI_ISL_137476	2
USA	2017	swine	H0N0	6B.1	7180	>EPI_ISL_379286	2
USA	2012	wild.ans	H11N9	nan	3066	>EPI_ISL_220222	1
Georgia	2013	wild.other	H13N8	nan	3068	>EPI_ISL_189707	2
USA	2014	wild.ans	H8N4	nan	1266	>EPI_ISL_261437	1
USA	2013	wild.other	H11N2	nan	4842	>EPI_ISL_371830	1
Netherlands	2017	wild.other	H16N3	nan	4843	>EPI_ISL_376203	1
USA	2019	wild.other	H16N3	nan	4844	>EPI_ISL_505800	3
USA	2011	wild.ans	H11N3	nan	4846	>EPI_ISL_158495	1
Canada	1990	wild.ans	H0N0	nan	3077	>EPI_ISL_138041	1
Netherlands	2014	wild.other	H13N2	nan	4847	>EPI_ISL_267413	7
USA	2015	wild.other	H11N2	nan	4848	>EPI_ISL_381849	1
USA	2010	wild.ans	H11N3	nan	4849	>EPI_ISL_135062	1
Sweden	2003	wild.ans	H2N3	nan	6120	>EPI_ISL_122079	4
USA	2018	wild.other	H2N1	nan	6608	>EPI_ISL_373058	1
Sweden	2008	wild.other	H13N8	nan	3083	>EPI_ISL_189452	1
Sweden	2012	wild.ans	H15N5	nan	79	>EPI_ISL_267408	6
USA	2007	wild.ans	H12N5	nan	479	>EPI_ISL_63576	1
USA	2006	wild.other	H0N0	nan	8133	>EPI_ISL_397976	1
USA	2013	wild.ans	H0N0	3C.3a1	1273	>EPI_ISL_220244	1
Australia	2014	wild.ans	H2N2	nan	6612	>EPI_ISL_14768242	1
USA	2011	swine	H0N0	3C.2	7063	>EPI_ISL_133937	7
Iceland	2011	wild.other	H16N3	nan	4856	>EPI_ISL_148201	1
USA	2014	Dom.ans	H2N2	nan	6613	>EPI_ISL_504969	1
China	2014	wild.ans	H11N8	nan	3095	>EPI_ISL_368348	1
Canada	2010	wild.ans	H0N0	nan	6614	>EPI_ISL_137874	1
USA	2006	wild.ans	H11N9	nan	3097	>EPI_ISL_82499	1
USA	2020	wild.other	H12N8	nan	4858	>EPI_ISL_4061266	1
Netherlands	2005	wild.ans	H12N8	nan	6616	>EPI_ISL_84560	1
Sweden	2021	wild.other	H13N8	nan	305	>EPI_ISL_3319119	1
Netherlands	2009	wild.other	H13N2	nan	3098	>EPI_ISL_243451	1
Russia	1965	Human	H2N2	nan	259	>EPI_ISL_19110	1
Netherlands	2006	wild.ans	H11N9	nan	3101	>EPI_ISL_84568	1
Bangladesh	2017	Dom.ans	H2N3	nan	6617	>EPI_ISL_333089	1
China	2014	Dom.gal	H0N0	nan	12598	>EPI_ISL_176270	1
USA	2021	wild.other	H11N1	nan	4860	>EPI_ISL_14777727	1
Japan	2016	Dom.ans	H11N9	nan	3104	>EPI_ISL_240602	2
Canada	2017	wild.ans	H0N0	nan	8138	>EPI_ISL_327359	2
Germany	1981	wild.ans	H2N1	nan	6618	>EPI_ISL_118934	2
USA	2011	wild.ans	H11N9	nan	3106	>EPI_ISL_158496	1
Australia	2016	wild.unknown	H2N1	nan	6619	>EPI_ISL_14769272	3
USA	2014	wild.ans	H0N0	nan	6620	>EPI_ISL_216732	1
USA	2009	wild.ans	H11N9	nan	3112	>EPI_ISL_95409	1
China	2014	Dom.gal	H0N0	nan	11115	>EPI_ISL_181900	1
USA	2016	wild.ans	H11N9	nan	3113	>EPI_ISL_273393	1
Sweden	2007	wild.ans	H0N0	nan	1287	>EPI_ISL_189338	1
USA	2003	wild.other	H0N0	nan	6222	>EPI_ISL_397898	1
USA	2017	wild.ans	H0N0	nan	6223	>EPI_ISL_701636	1
Norway	2009	wild.other	H13N2	nan	3116	>EPI_ISL_129977	1
USA	2016	wild.other	H0N0	nan	4564	>EPI_ISL_279273	1
USA	1996	wild.other	H0N0	nan	6623	>EPI_ISL_138094	1
USA	2016	Dom.gal	H2N2	nan	6624	>EPI_ISL_4073116	1
Australia	2016	wild.ans	H0N0	nan	3119	>EPI_ISL_14768186	1
USA	2010	wild.ans	H0N0	nan	4873	>EPI_ISL_220042	1
Canada	2017	wild.ans	H0N0	nan	3121	>EPI_ISL_381421	2
USA	2013	wild.ans	H2N8	nan	6226	>EPI_ISL_162283	1
USA	2010	wild.ans	H0N0	3C.2	651	>EPI_ISL_137880	1
VietNam	2013	Dom.gal	H0N0	nan	9184	>EPI_ISL_387743	2
USA	1990	wild.ans	H11N9	nan	3126	>EPI_ISL_7043	1
USA	2015	wild.ans	H0N0	nan	4876	>EPI_ISL_257693	1
USA	2008	wild.other	H11N2	nan	4879	>EPI_ISL_142464	1
USA	2015	wild.other	H13N6	nan	1292	>EPI_ISL_328621	1
Netherlands	1963	Human	H2N2	nan	269	>EPI_ISL_25025	3
Antarctic	2017	wild.other	H11N2	nan	5618	>EPI_ISL_366229	3
USA	2010	wild.ans	H0N0	nan	3140	>EPI_ISL_134977	1
USA	2016	wild.ans	H11N9	nan	3143	>EPI_ISL_502721	2
Sweden	2005	wild.ans	H2N3	nan	6228	>EPI_ISL_122087	1
USA	2008	wild.ans	H0N0	nan	7410	>EPI_ISL_142479	1
USA	1987	wild.ans	H2N3	nan	307	>EPI_ISL_141298	1
Canada	2006	wild.ans	H2N3	nan	6632	>EPI_ISL_64378	1
USA	2016	wild.ans	H0N0	nan	1298	>EPI_ISL_273386	1
USA	2015	wild.ans	H0N0	nan	3148	>EPI_ISL_230064	1
USA	2018	Human	H0N0	6B.1A.1	120	>EPI_ISL_372034	1
USA	1999	wild.ans	H11N2	nan	4885	>EPI_ISL_6513	1
Belgium	2021	wild.other	H13N8	nan	308	>EPI_ISL_7622539	1
Mongolia	2007	wild.other	H13N6	nan	3151	>EPI_ISL_65830	2
Netherlands	2008	wild.other	H16N8	nan	4315	>EPI_ISL_267354	1
Sweden	2005	wild.other	H13N8	nan	3154	>EPI_ISL_84570	1
Netherlands	2015	wild.other	H16N3	nan	4890	>EPI_ISL_267201	1
Canada	2019	wild.ans	H2N3	nan	6636	>EPI_ISL_501830	1
USA	2018	wild.ans	H0N0	nan	4380	>EPI_ISL_393461	1
Netherlands	2005	wild.ans	H11N3	nan	4891	>EPI_ISL_267267	1
USA	2011	wild.ans	H0N0	nan	4893	>EPI_ISL_158425	1
Sweden	2002	wild.ans	H2N3	nan	6232	>EPI_ISL_122075	1
USA	2016	wild.ans	H12N5	nan	485	>EPI_ISL_266523	3
Australia	2019	wild.unknown	H11N9	nan	3162	>EPI_ISL_14769828	1
China	2013	Dom.gal	H0N0	nan	11130	>EPI_ISL_179847	1
Canada	2001	wild.ans	H2N1	nan	309	>EPI_ISL_119130	1
HongKong	2006	wild.ans	H11N9	nan	3163	>EPI_ISL_146348	1
USA	2010	wild.ans	H11N9	nan	3164	>EPI_ISL_216374	3
Sweden	2009	wild.ans	H8N4	nan	1307	>EPI_ISL_189339	1
Japan	1957	Human	H2N2	nan	269	>EPI_ISL_130408	1
USA	2005	wild.other	H0N0	nan	1309	>EPI_ISL_397858	1
Canada	1983	wild.ans	H11N9	nan	3165	>EPI_ISL_5803	1
Peru	2019	wild.ans	H2N6	nan	6233	>EPI_ISL_6795365	1
USA	2009	wild.ans	H8N4	nan	1310	>EPI_ISL_137515	1
China	2013	Dom.gal	H0N0	2.3.4.4b	11655	>EPI_ISL_173489	1
USA	2016	wild.other	H0N0	nan	7348	>EPI_ISL_279249	1
Canada	2017	wild.ans	H0N0	nan	4304	>EPI_ISL_381393	1
Netherlands	1999	wild.ans	H0N0	nan	3170	>EPI_ISL_142014	2
China	2011	Dom.ans	H11N3	nan	3172	>EPI_ISL_127581	1
Sweden	2005	wild.ans	H8N4	nan	1312	>EPI_ISL_189329	1
China	2014	Dom.gal	H0N0	nan	12559	>EPI_ISL_180024	1
USA	2017	wild.other	H0N0	nan	1313	>EPI_ISL_14768231	1
USA	2014	wild.ans	H16N3	nan	4457	>EPI_ISL_215574	2
Colombia	2015	Dom.gal	H11N2	nan	4903	>EPI_ISL_221436	2
Mongolia	2011	Dom.ans	H8N4	nan	1315	>EPI_ISL_298540	2
USA	2017	Dom.gal	H2N2	nan	6624	>EPI_ISL_4073115	1
Poland	2011	wild.other	H13N6	nan	3176	>EPI_ISL_15429940	1
USA	2017	swine	H0N0	nan	8154	>EPI_ISL_379344	1
USA	2011	wild.ans	H0N0	nan	1316	>EPI_ISL_135107	1
Asia-Russia	2019	wild.ans	H14N3	nan	486	>EPI_ISL_400267	1
Sweden	2005	wild.ans	H8N4	nan	1318	>EPI_ISL_189332	2
USA	2002	wild.ans	H11N9	nan	3178	>EPI_ISL_31469	2
Sweden	2002	wild.ans	H2N3	nan	12050	>EPI_ISL_122073	2
China	2018	Dom.ans	H0N0	2.3.4.4b	5786	>EPI_ISL_707579	1
USA	2017	wild.ans	H2N3	nan	6639	>EPI_ISL_376222	1
USA	2012	wild.ans	H2N3	nan	6642	>EPI_ISL_150309	3
Asia-Russia	2020	wild.ans	H12N5	nan	1322	>EPI_ISL_1241001	1
Canada	1980	wild.ans	H2N3	nan	310	>EPI_ISL_119103	3
USA	2011	wild.ans	H2N3	nan	6643	>EPI_ISL_158490	1
USA	1986	wild.other	H2N7	nan	212	>EPI_ISL_119137	1
Australia	2019	wild.unknown	H0N0	nan	6646	>EPI_ISL_14768228	1
Japan	2016	Dom.ans	H8N4	nan	1323	>EPI_ISL_239394	1
Canada	2007	wild.ans	H0N0	nan	4907	>EPI_ISL_99271	1
USA	2009	wild.other	H0N0	nan	6647	>EPI_ISL_137925	1
Netherlands	2010	wild.other	H16N3	nan	4908	>EPI_ISL_243578	1
USA	2016	wild.ans	H14N3	nan	487	>EPI_ISL_378304	1
China	2017	Dom.ans	H0N0	2.3.4.4e	8678	>EPI_ISL_697182	1
USA	2010	wild.ans	H11N9	nan	3195	>EPI_ISL_135006	1
Canada	2017	wild.ans	H11N9	nan	3196	>EPI_ISL_327386	1
USA	2019	swine	H0N0	6B.1A.7	6969	>EPI_ISL_399360	1
Canada	2007	wild.ans	H0N0	nan	1333	>EPI_ISL_131903	1
USA	2018	wild.ans	H0N0	nan	8599	>EPI_ISL_701662	1
USA	2009	wild.ans	H11N2	nan	4910	>EPI_ISL_95391	1
China	2007	Dom.ans	H11N9	nan	3202	>EPI_ISL_146326	1
USA	2014	wild.ans	H11N2	nan	4297	>EPI_ISL_215536	1
USA	2010	wild.ans	H11N2	nan	4913	>EPI_ISL_134939	1
Sweden	2008	wild.ans	H11N9	nan	3206	>EPI_ISL_189439	1
Netherlands	2006	wild.ans	H2N2	nan	6653	>EPI_ISL_122032	1
USA	2011	wild.ans	H0N0	nan	4914	>EPI_ISL_220023	1
China	2014	Dom.gal	H0N0	nan	11455	>EPI_ISL_180014	1
USA	2008	wild.other	H11N9	nan	3214	>EPI_ISL_142460	1
USA	2020	wild.other	H16N3	nan	4916	>EPI_ISL_9589443	1
USA	2009	wild.ans	H12N5	nan	489	>EPI_ISL_141211	1
USA	1998	wild.other	H16N3	nan	4917	>EPI_ISL_131426	1
USA	2005	wild.other	H0N0	nan	957	>EPI_ISL_397969	2
China	2013	Dom.gal	H0N0	nan	5906	>EPI_ISL_176141	1
USA	1987	wild.other	H13N2	nan	3217	>EPI_ISL_99496	3
China	2018	Dom.gal	H0N0	nan	12308	>EPI_ISL_696569	1
Egypt	2004	wild.ans	H11N9	nan	3219	>EPI_ISL_120187	1
USA	2006	wild.ans	H0N0	nan	6658	>EPI_ISL_85055	1
USA	2012	wild.ans	H11N3	nan	4919	>EPI_ISL_189522	1
USA	2019	wild.other	H11N9	nan	3224	>EPI_ISL_505595	1
USA	1977	wild.other	H2N9	nan	6237	>EPI_ISL_143657	2
USA	2005	wild.ans	H11N9	nan	3227	>EPI_ISL_6989	1
Netherlands	2008	wild.other	H0N0	nan	258	>EPI_ISL_329007	1
Australia	2017	wild.ans	H11N9	nan	3228	>EPI_ISL_14769254	2
Malaysia	2002	Human	H0N0	nan	3229	>EPI_ISL_119810	2
Canada	1979	wild.ans	H8N4	nan	1351	>EPI_ISL_1798	1
USA	2016	wild.ans	H12N2	nan	5801	>EPI_ISL_4072267	1
Sweden	2009	wild.ans	H2N9	nan	6239	>EPI_ISL_189423	1
USA	2015	wild.ans	H11N9	nan	3233	>EPI_ISL_254864	1
Canada	2004	wild.ans	H0N0	nan	6660	>EPI_ISL_138050	1
China	2014	Dom.gal	H0N0	nan	11148	>EPI_ISL_180087	2
USA	2012	wild.other	H12N1	nan	5802	>EPI_ISL_397614	1
Canada	2016	swine	H0N0	nan	8477	>EPI_ISL_282505	1
USA	1979	Dom.ans	H12N6	nan	4927	>EPI_ISL_89388	1
Canada	2010	wild.ans	H0N0	nan	4659	>EPI_ISL_137845	2
Canada	2000	wild.ans	H11N9	nan	3239	>EPI_ISL_131448	1
Netherlands	2005	wild.ans	H11N9	nan	3101	>EPI_ISL_267399	1
Australia	2014	wild.unknown	H11N5	nan	492	>EPI_ISL_14769833	1
Germany	1983	wild.ans	H2N1	nan	6661	>EPI_ISL_118660	1
USA	2018	swine	H0N0	3C.2	6377	>EPI_ISL_387873	3
USA	2003	wild.other	H0N0	nan	6240	>EPI_ISL_142106	1
USA	1963	Human	H2N2	nan	269	>EPI_ISL_69298	2
USA	2011	Dom.ans	H2N3	nan	6662	>EPI_ISL_208660	3
China	2009	Dom.gal	H11N2	nan	4931	>EPI_ISL_130432	1
Sweden	2003	wild.ans	H8N4	nan	493	>EPI_ISL_189315	2
USA	2010	wild.ans	H2N3	nan	6663	>EPI_ISL_216369	2
Netherlands	2013	wild.ans	H2N3	nan	6664	>EPI_ISL_267171	1
Canada	1984	wild.ans	H2N3	nan	313	>EPI_ISL_119110	1
Chile	2016	wild.other	H13N2	nan	3251	>EPI_ISL_327603	1
USA	2009	wild.ans	H2N3	nan	6666	>EPI_ISL_95419	1
USA	2017	wild.other	H2N5	nan	4933	>EPI_ISL_397752	1
USA	2014	wild.ans	H0N0	nan	4934	>EPI_ISL_216675	1
USA	1986	wild.ans	H2N1	nan	314	>EPI_ISL_6983	2
USA	2010	wild.ans	H0N0	3C.2	1365	>EPI_ISL_141334	1
Canada	1999	wild.ans	H11N6	nan	3259	>EPI_ISL_131444	1
USA	2007	wild.ans	H0N0	nan	1198	>EPI_ISL_85204	1
Bangladesh	2019	Dom.ans	H8N4	nan	1366	>EPI_ISL_503489	1
Netherlands	2016	Dom.gal	H2N3	nan	6669	>EPI_ISL_309831	1
Netherlands	2008	wild.ans	H2N3	nan	6670	>EPI_ISL_122100	1
China	2014	Dom.gal	H0N0	nan	11158	>EPI_ISL_180102	1
Korea	2010	wild.ans	H13N0	nan	495	>EPI_ISL_124206	1
USA	2011	wild.ans	H12N5	nan	496	>EPI_ISL_158485	1
USA	2008	wild.other	H0N0	nan	4937	>EPI_ISL_142388	1
Canada	1983	wild.ans	H12N1	nan	5809	>EPI_ISL_1802	1
USA	2010	wild.ans	H2N2	nan	6672	>EPI_ISL_135004	1
SouthAfrica	2018	wild.other	H11N1	nan	10854	>EPI_ISL_12771889	1
USA	2009	wild.ans	H0N0	nan	5764	>EPI_ISL_94168	1
Japan	2017	Dom.ans	H12N2	nan	5812	>EPI_ISL_370663	1
USA	2011	wild.ans	H2N2	nan	6673	>EPI_ISL_216824	2
USA	2009	Human	H0N0	6B.1A.6	92	>EPI_ISL_93256	1
Guatemala	2010	wild.other	H17N10	nan	12395	>EPI_ISL_105896	1
China	2017	Dom.ans	H0N0	nan	10891	>EPI_ISL_707445	3
USA	2015	swine	H0N2	3C.3a	9240	>EPI_ISL_197198	1
USA	2017	wild.ans	H2N3	nan	6676	>EPI_ISL_376304	1
Korea	2001	swine	H11N6	nan	2284	>EPI_ISL_80217	1
USA	2018	wild.other	H2N1	nan	6677	>EPI_ISL_373055	1
Canada	2017	wild.ans	H0N0	nan	721	>EPI_ISL_381366	1
China	2018	Dom.gal	H0N0	nan	10941	>EPI_ISL_699251	1
USA	2012	wild.ans	H2N3	nan	6679	>EPI_ISL_189511	1
USA	2011	swine	H0N0	3C.3a	9242	>EPI_ISL_151908	1
USA	2000	wild.other	H0N0	nan	4672	>EPI_ISL_397940	1
USA	1986	wild.ans	H11N9	nan	3284	>EPI_ISL_141296	1
USA	2010	wild.ans	H11N9	nan	3290	>EPI_ISL_216377	2
Netherlands	2007	wild.ans	H2N2	nan	6682	>EPI_ISL_122033	1
Australia	2014	wild.ans	H8N4	nan	1384	>EPI_ISL_14769067	1
USA	2014	wild.ans	H11N9	nan	3298	>EPI_ISL_222164	1
Asia-Russia	2014	wild.ans	H8N4	nan	1387	>EPI_ISL_240681	1
USA	2006	wild.ans	H11N9	nan	3300	>EPI_ISL_15108	1
China	2017	Dom.gal	H0N0	nan	11173	>EPI_ISL_707371	2
USA	2021	wild.ans	H12N5	nan	12333	>EPI_ISL_6795359	1
Netherlands	2006	wild.other	H16N3	nan	4957	>EPI_ISL_267234	1
USA	1995	Dom.gal	H2N2	nan	10772	>EPI_ISL_5850	1
USA	2010	wild.ans	H0N0	nan	6688	>EPI_ISL_134992	1
USA	1999	wild.other	H0N0	nan	499	>EPI_ISL_99368	1
USA	2011	wild.ans	H11N9	nan	3305	>EPI_ISL_135087	2
China	2012	Dom.ans	H11N9	nan	3307	>EPI_ISL_146325	1
USA	2009	wild.ans	H0N0	nan	6689	>EPI_ISL_95468	1
Guatemala	2011	wild.ans	H0N0	nan	5820	>EPI_ISL_230097	1
USA	2006	wild.other	H16N3	nan	4959	>EPI_ISL_132865	3
USA	2015	wild.other	H0N0	nan	3311	>EPI_ISL_397725	1
USA	2008	wild.ans	H11N2	nan	4960	>EPI_ISL_94234	1
Belgium	2018	wild.ans	H2N3	nan	6691	>EPI_ISL_502595	1
Canada	2006	wild.ans	H0N0	nan	216	>EPI_ISL_99299	1
USA	2018	wild.ans	H11N9	nan	3313	>EPI_ISL_393453	1
China	2018	Dom.gal	H0N0	nan	12589	>EPI_ISL_697106	1
USA	2009	wild.other	H0N0	nan	6106	>EPI_ISL_397527	2
HongKong	2010	wild.ans	H2N9	nan	6273	>EPI_ISL_146361	1
USA	2009	wild.ans	H0N0	nan	3317	>EPI_ISL_95444	1
USA	2010	wild.ans	H0N0	nan	3323	>EPI_ISL_133584	1
USA	2008	wild.ans	H11N9	nan	3325	>EPI_ISL_94216	1
USA	2015	wild.ans	H11N9	nan	3327	>EPI_ISL_254850	1
Canada	2007	wild.ans	H0N0	3C.3a1	1407	>EPI_ISL_131713	1
USA	2003	wild.other	H0N0	nan	7019	>EPI_ISL_397949	1
Australia	2019	wild.unknown	H0N0	nan	3333	>EPI_ISL_14768226	1
USA	2013	wild.ans	H0N0	nan	4966	>EPI_ISL_220253	1
USA	2000	wild.other	H12N4	nan	4967	>EPI_ISL_398017	5
Australia	2004	wild.other	H11N9	nan	3337	>EPI_ISL_15105	2
Australia	2017	wild.ans	H11N9	nan	3338	>EPI_ISL_14768261	1
China	2013	Dom.gal	H0N0	nan	11182	>EPI_ISL_175767	1
USA	2005	wild.ans	H11N9	nan	3340	>EPI_ISL_7046	1
USA	2001	wild.other	H0N0	nan	1414	>EPI_ISL_99347	1
USA	1987	wild.ans	H11N9	nan	3343	>EPI_ISL_10123	1
USA	2005	wild.ans	H0N0	nan	4969	>EPI_ISL_87499	1
USA	2018	wild.ans	H0N0	Am_nonGsGD	4970	>EPI_ISL_378267	1
USA	2011	wild.ans	H11N9	nan	3347	>EPI_ISL_135133	1
USA	2009	wild.ans	H11N9	nan	3349	>EPI_ISL_141221	1
USA	2010	wild.ans	H0N0	nan	4972	>EPI_ISL_134906	1
Netherlands	2008	wild.ans	H12N5	nan	1416	>EPI_ISL_329024	1
Sweden	2005	wild.ans	H0N0	nan	6703	>EPI_ISL_122025	1
Netherlands	2015	wild.ans	H11N1	nan	4973	>EPI_ISL_328977	1
USA	1995	wild.gal	H2N2	nan	317	>EPI_ISL_1199	1
Canada	1985	wild.ans	H2N3	nan	318	>EPI_ISL_8714	1
USA	2015	wild.ans	H0N0	nan	3354	>EPI_ISL_257695	1
China	1964	Human	H2N2	nan	12	>EPI_ISL_170556	1
USA	1986	Dom.ans	H11N1	nan	4975	>EPI_ISL_6503	1
USA	2020	wild.other	H12N1	nan	5831	>EPI_ISL_4061269	1
USA	2011	wild.ans	H14N2	nan	502	>EPI_ISL_143225	1
Canada	2016	swine	H0N0	6B.1	120	>EPI_ISL_282525	1
USA	2010	wild.ans	H14N6	nan	319	>EPI_ISL_97225	1
China	2013	Dom.ans	H0N0	nan	1421	>EPI_ISL_182528	1
Australia	2015	wild.unknown	H0N0	nan	8187	>EPI_ISL_14768174	1
USA	2018	wild.ans	H2N3	nan	6706	>EPI_ISL_502378	1
USA	2012	wild.ans	H2N2	nan	6673	>EPI_ISL_181052	1
USA	2007	wild.ans	H0N0	3C.2	733	>EPI_ISL_85111	1
China	2017	Dom.ans	H13N8	nan	298	>EPI_ISL_381339	1
Sweden	2008	wild.ans	H0N0	nan	5833	>EPI_ISL_158324	1
Guatemala	2011	wild.ans	H0N0	nan	1424	>EPI_ISL_245466	1
USA	2017	wild.ans	H0N0	nan	5837	>EPI_ISL_378263	1
USA	2011	wild.ans	H0N0	nan	4979	>EPI_ISL_208316	1
Canada	2005	Human	H2N2	nan	259	>EPI_ISL_8314	1
China	2018	Dom.gal	H0N0	nan	12334	>EPI_ISL_697040	1
Sweden	2002	wild.ans	H2N5	nan	4980	>EPI_ISL_122071	1
China	2014	Dom.gal	H0N0	nan	12079	>EPI_ISL_181966	1
USA	2015	wild.ans	H11N0	nan	4982	>EPI_ISL_230073	1
USA	2012	wild.ans	H0N0	nan	8190	>EPI_ISL_158588	1
Sweden	2008	wild.ans	H11N9	nan	3369	>EPI_ISL_189445	1
USA	2011	wild.ans	H0N0	nan	1428	>EPI_ISL_158535	1
USA	2011	wild.other	H13N6	nan	1430	>EPI_ISL_208442	1
USA	2016	wild.other	H11N8	nan	3372	>EPI_ISL_273550	1
Sweden	2008	wild.ans	H0N0	nan	5839	>EPI_ISL_158339	1
USA	2013	wild.ans	H11N9	nan	3373	>EPI_ISL_161077	1
USA	2009	wild.ans	H2N3	nan	6711	>EPI_ISL_95414	1
USA	2015	wild.ans	H11N9	nan	3374	>EPI_ISL_261416	1
Bangladesh	2010	Dom.ans	H11N3	nan	4473	>EPI_ISL_165779	1
USA	2011	wild.ans	H2N3	nan	6712	>EPI_ISL_133617	1
USA	2009	wild.ans	H0N0	nan	1434	>EPI_ISL_141235	1
Canada	2010	wild.ans	H0N0	nan	5842	>EPI_ISL_137858	1
Canada	2006	wild.ans	H12N0	nan	4987	>EPI_ISL_84622	1
USA	1960	Human	H2N2	nan	259	>EPI_ISL_7076	2
USA	1978	Dom.ans	H2N3	nan	322	>EPI_ISL_119097	1
USA	2018	wild.other	H13N6	nan	1436	>EPI_ISL_373077	1
Uzbekistan	1967	Human	H2N2	nan	323	>EPI_ISL_19668	1
USA	2008	wild.ans	H11N9	nan	2885	>EPI_ISL_63049	1
USA	2011	wild.ans	H0N0	3C.3a1	1437	>EPI_ISL_220018	1
USA	2012	wild.ans	H12N5	nan	506	>EPI_ISL_189520	1
Sweden	2008	wild.ans	H0N0	nan	4991	>EPI_ISL_158365	1
Netherlands	2010	wild.ans	H2N3	nan	6248	>EPI_ISL_122101	1
Australia	2015	wild.unknown	H2N7	nan	5845	>EPI_ISL_14769867	1
USA	2000	wild.ans	H11N9	nan	3386	>EPI_ISL_31482	2
Asia-Russia	2018	wild.ans	H2N1	nan	6715	>EPI_ISL_338361	1
USA	2008	wild.other	H0N0	nan	4814	>EPI_ISL_142446	1
USA	2003	wild.other	H0N0	nan	8192	>EPI_ISL_397888	1
USA	1994	wild.other	H0N0	3C.3a1	3390	>EPI_ISL_99416	1
Canada	2015	wild.ans	H11N9	nan	3393	>EPI_ISL_273535	1
USA	2007	wild.ans	H11N9	nan	10558	>EPI_ISL_139412	1
USA	2015	wild.ans	H12N5	nan	507	>EPI_ISL_254869	1
Netherlands	2011	wild.other	H16N3	nan	4995	>EPI_ISL_267335	2
USA	2007	wild.ans	H2N3	nan	11198	>EPI_ISL_139446	1
USA	1998	wild.other	H2N8	nan	6250	>EPI_ISL_99393	1
Canada	2010	wild.ans	H0N0	nan	4996	>EPI_ISL_137851	1
USA	2010	wild.other	H0N0	nan	1443	>EPI_ISL_141251	1
USA	2005	wild.ans	H8N4	nan	1444	>EPI_ISL_6501	1
USA	2010	wild.ans	H14N6	nan	324	>EPI_ISL_134996	1
USA	1987	wild.other	H11N1	nan	4999	>EPI_ISL_131322	1
Netherlands	2009	wild.other	H13N3	nan	3402	>EPI_ISL_243408	1
Canada	1979	wild.ans	H0N0	nan	3405	>EPI_ISL_119100	1
Japan	1959	Human	H2N2	nan	259	>EPI_ISL_21281	1
USA	2011	wild.ans	H0N0	nan	1446	>EPI_ISL_208307	1
Guatemala	2011	wild.ans	H11N3	nan	5003	>EPI_ISL_257148	1
Germany	1981	Dom.ans	H2N3	nan	6365	>EPI_ISL_118993	3
USA	2008	wild.ans	H12N5	nan	1448	>EPI_ISL_85130	1
USA	2013	wild.ans	H11N9	nan	3412	>EPI_ISL_230090	1
Korea	2007	wild.ans	H11N9	nan	3413	>EPI_ISL_506088	2
USA	2007	wild.ans	H8N4	nan	1451	>EPI_ISL_25501	1
USA	2008	wild.ans	H0N0	nan	2099	>EPI_ISL_94194	1
Georgia	2012	wild.other	H13N6	nan	3418	>EPI_ISL_189711	2
VietNam	2008	Human	H0N0	3C.3a	104	>EPI_ISL_105349	1
USA	2016	wild.ans	H11N2	nan	5006	>EPI_ISL_378301	1
USA	2010	wild.ans	H0N0	nan	8198	>EPI_ISL_129067	1
USA	2018	wild.other	H2N7	nan	6252	>EPI_ISL_373046	5
USA	2018	Human	H0N0	6B.1A.5b	3422	>EPI_ISL_372081	1
Ukraine	2006	wild.ans	H14N6	nan	325	>EPI_ISL_120215	1
USA	2009	wild.ans	H8N4	nan	1459	>EPI_ISL_132816	1
Canada	1997	wild.ans	H2N9	nan	217	>EPI_ISL_8722	2
Australia	1983	wild.other	H15N9	nan	145	>EPI_ISL_8939	3
USA	2012	wild.ans	H0N0	nan	5853	>EPI_ISL_189530	1
USA	2008	wild.ans	H12N8	nan	5008	>EPI_ISL_141149	1
USA	2011	wild.ans	H0N0	nan	5854	>EPI_ISL_158462	1
USA	2016	wild.ans	H8N4	nan	1461	>EPI_ISL_369371	1
USA	2018	wild.other	H12N8	nan	5009	>EPI_ISL_373026	5
USA	2015	swine	H0N0	3C.3a	8770	>EPI_ISL_243753	1
USA	2008	wild.ans	H8N4	nan	8606	>EPI_ISL_85254	1
Netherlands	2008	wild.other	H0N0	nan	509	>EPI_ISL_329016	3
USA	2000	wild.other	H12N4	nan	5011	>EPI_ISL_397945	1
USA	2013	unknow	H11N9	nan	3431	>EPI_ISL_216866	1
Germany	1985	Dom.ans	H2N3	nan	6253	>EPI_ISL_119048	2
Canada	2010	wild.ans	H0N0	nan	3435	>EPI_ISL_137800	1
USA	2015	swine	H0N0	nan	9309	>EPI_ISL_245782	1
USA	2011	wild.ans	H0N0	nan	5860	>EPI_ISL_158520	1
USA	2005	wild.ans	H11N1	nan	5015	>EPI_ISL_6990	1
USA	2012	wild.ans	H0N0	3C.3a1	1468	>EPI_ISL_220025	1
Mongolia	2005	wild.ans	H12N3	nan	5016	>EPI_ISL_65850	1
Bangladesh	2016	Dom.ans	H11N2	nan	5017	>EPI_ISL_333094	1
USA	2011	wild.ans	H12N5	nan	510	>EPI_ISL_216817	2
Sweden	2009	wild.ans	H0N0	nan	3442	>EPI_ISL_189403	1
USA	2018	Dom.gal	H2N2	nan	6624	>EPI_ISL_4073117	1
China	2018	Dom.ans	H0N0	2.3.4.4h	12426	>EPI_ISL_697356	1
USA	2008	wild.ans	H0N0	nan	3447	>EPI_ISL_141097	1
USA	2014	wild.other	H16N3	nan	4742	>EPI_ISL_372111	1
Georgia	2012	wild.other	H2N5	nan	5019	>EPI_ISL_189705	1
USA	2009	Human	H0N0	nan	92	>EPI_ISL_62488	1
USA	2010	wild.ans	H0N0	nan	126	>EPI_ISL_220017	1
USA	2007	wild.other	H13N9	nan	1476	>EPI_ISL_397873	2
Sweden	2008	wild.ans	H11N9	nan	3456	>EPI_ISL_189432	4
USA	1994	wild.other	H0N0	3C.3a1	3460	>EPI_ISL_99522	1
USA	2000	wild.other	H12N5	nan	511	>EPI_ISL_8394	1
USA	2007	wild.other	H0N0	nan	219	>EPI_ISL_131466	1
USA	2009	wild.ans	H12N5	nan	9316	>EPI_ISL_139430	1
USA	2014	wild.ans	H2N9	nan	6256	>EPI_ISL_220262	1
China	2013	Dom.ans	H0N0	nan	1481	>EPI_ISL_181766	1
USA	2014	wild.ans	H0N0	nan	5867	>EPI_ISL_206266	1
USA	2009	wild.other	H11N9	nan	5022	>EPI_ISL_142540	1
China	2018	Dom.gal	H0N0	2.3.4.4h	10560	>EPI_ISL_707373	1
Japan	2005	Dom.ans	H2N5	nan	5027	>EPI_ISL_293517	1
USA	2011	wild.ans	H12N5	nan	512	>EPI_ISL_208131	1
Japan	2014	Dom.ans	H11N2	nan	5028	>EPI_ISL_179430	1
USA	2011	wild.ans	H0N0	3C.3a1	5029	>EPI_ISL_158454	1
Canada	1991	wild.ans	H0N0	3C.2	1089	>EPI_ISL_99524	1
USA	2013	wild.other	H0N0	nan	7299	>EPI_ISL_397508	1
USA	2010	wild.ans	H12N0	nan	513	>EPI_ISL_125806	1
USA	1986	wild.other	H16N3	nan	5032	>EPI_ISL_138057	1
USA	2010	wild.ans	H11N2	nan	5034	>EPI_ISL_134926	1
Canada	1991	wild.ans	H11N9	nan	3473	>EPI_ISL_131365	1
Netherlands	2013	Dom.gal	H8N4	nan	1492	>EPI_ISL_309837	1
USA	2017	wild.ans	H0N0	nan	5870	>EPI_ISL_701663	1
USA	2015	wild.other	H13N6	nan	1494	>EPI_ISL_252206	1
USA	2017	swine	H0N0	3C.2	7547	>EPI_ISL_373711	1
USA	2020	wild.other	H13N6	nan	1496	>EPI_ISL_4061163	2
Canada	2007	wild.ans	H0N0	nan	3479	>EPI_ISL_131798	1
USA	1999	wild.other	H11N2	nan	5036	>EPI_ISL_131431	1
USA	2014	wild.ans	H0N0	Am_nonGsGD	3480	>EPI_ISL_216695	1
USA	2011	wild.ans	H0N0	nan	5037	>EPI_ISL_158489	1
USA	2020	wild.other	H11N9	nan	3482	>EPI_ISL_4057447	1
Bangladesh	2016	Dom.ans	H2N3	nan	6733	>EPI_ISL_333099	2
USA	2008	wild.ans	H0N0	nan	5876	>EPI_ISL_85139	1
USA	2015	wild.ans	H0N0	nan	5878	>EPI_ISL_257689	1
USA	2003	wild.other	H0N0	nan	8222	>EPI_ISL_397890	1
Guatemala	2012	wild.ans	H0N0	nan	128	>EPI_ISL_257123	1
USA	2010	wild.ans	H2N3	nan	6736	>EPI_ISL_122034	1
China	2013	Dom.gal	H0N0	nan	11705	>EPI_ISL_181893	1
USA	2013	swine	H0N0	3C.3a	9333	>EPI_ISL_281975	2
VietNam	2014	Dom.ans	H0N0	nan	10277	>EPI_ISL_387775	1
USA	2011	wild.ans	H0N0	nan	10471	>EPI_ISL_133590	1
USA	2016	wild.ans	H11N9	nan	3494	>EPI_ISL_294036	1
USA	2010	wild.ans	H11N9	nan	3496	>EPI_ISL_95375	1
USA	2011	wild.ans	H0N0	Am_nonGsGD	5880	>EPI_ISL_134913	1
Asia-Russia	2019	wild.ans	H12N5	nan	1503	>EPI_ISL_400270	1
USA	1999	wild.other	H0N0	nan	5044	>EPI_ISL_131442	1
HongKong	2007	wild.ans	H11N9	nan	3163	>EPI_ISL_146349	2
USA	2013	wild.other	H13N2	nan	5045	>EPI_ISL_257293	1
USA	1994	wild.other	H0N0	3C.3a1	1506	>EPI_ISL_99424	1
Japan	2016	Dom.ans	H11N9	nan	3501	>EPI_ISL_239388	3
USA	2011	Dom.ans	H0N0	nan	1507	>EPI_ISL_208073	1
China	2013	Dom.ans	H0N0	nan	10886	>EPI_ISL_181918	1
USA	2016	swine	H0N0	nan	8226	>EPI_ISL_254031	1
Netherlands	2014	wild.ans	H12N1	nan	5881	>EPI_ISL_267238	1
Netherlands	2009	wild.other	H0N0	nan	518	>EPI_ISL_329017	1
Germany	1964	Human	H2N2	nan	269	>EPI_ISL_19666	2
Canada	2010	wild.ans	H0N0	nan	1510	>EPI_ISL_137850	1
Canada	1987	wild.ans	H8N4	nan	1513	>EPI_ISL_5795	1
Guatemala	2010	wild.ans	H8N4	nan	1514	>EPI_ISL_94979	1
USA	2011	wild.ans	H12N5	nan	519	>EPI_ISL_148239	1
USA	2009	wild.ans	H0N0	nan	8058	>EPI_ISL_216783	1
China	2016	Dom.ans	H0N0	nan	329	>EPI_ISL_707499	1
USA	2012	wild.ans	H2N5	nan	86	>EPI_ISL_189546	1
USA	2018	wild.ans	H0N0	nan	12427	>EPI_ISL_701672	1
Asia-Russia	2019	wild.ans	H12N5	nan	1517	>EPI_ISL_400280	1
USA	2007	wild.ans	H0N0	3C.2	1519	>EPI_ISL_85146	1
USA	2001	wild.other	H0N0	nan	6351	>EPI_ISL_142093	2
HongKong	1978	Dom.ans	H2N9	nan	5885	>EPI_ISL_619	1
USA	2006	wild.ans	H11N9	nan	3511	>EPI_ISL_378379	1
USA	2002	wild.other	H0N0	nan	220	>EPI_ISL_397928	1
USA	2006	swine	H2N3	nan	8610	>EPI_ISL_13852	2
Canada	1995	wild.ans	H0N0	nan	6741	>EPI_ISL_138045	1
Netherlands	2012	wild.other	H16N3	nan	5055	>EPI_ISL_243603	1
USA	2011	wild.ans	H11N2	nan	5056	>EPI_ISL_158506	2
Netherlands	2008	wild.other	H13N8	nan	3521	>EPI_ISL_267367	1
USA	2015	swine	H0N0	6B.1	9348	>EPI_ISL_243764	1
Canada	2018	wild.ans	H12N5	nan	521	>EPI_ISL_373041	1
USA	2006	wild.ans	H12N8	nan	5058	>EPI_ISL_216631	1
USA	1991	wild.gal	H2N2	nan	265	>EPI_ISL_118781	1
USA	2011	wild.ans	H12N4	nan	5061	>EPI_ISL_158523	1
Sweden	2006	wild.ans	H2N2	nan	6745	>EPI_ISL_122028	1
Canada	2002	wild.ans	H2N4	nan	6264	>EPI_ISL_8725	1
USA	2013	wild.ans	H11N9	nan	3524	>EPI_ISL_181061	1
China	2018	Dom.gal	H0N0	nan	11226	>EPI_ISL_699397	1
USA	2018	wild.other	H12N1	nan	5891	>EPI_ISL_506005	1
Guatemala	2012	wild.ans	H0N0	nan	5820	>EPI_ISL_257169	1
Netherlands	1957	Human	H2N2	nan	259	>EPI_ISL_84911	2
Australia	2015	wild.unknown	H0N0	nan	3527	>EPI_ISL_14769965	1
USA	2018	wild.ans	H0N0	nan	12055	>EPI_ISL_701671	1
Russia	2014	wild.other	H2N2	nan	7581	>EPI_ISL_177986	1
Canada	2017	wild.ans	H8N4	nan	8236	>EPI_ISL_328341	1
USA	2007	wild.ans	H11N9	nan	3533	>EPI_ISL_20036	1
Australia	2019	wild.other	H12N5	nan	813	>EPI_ISL_14768770	2
USA	2010	wild.ans	H0N0	nan	6749	>EPI_ISL_95367	1
USA	2013	swine	H0N0	3C.3a	6954	>EPI_ISL_168317	1
USA	2008	wild.ans	H8N4	nan	1544	>EPI_ISL_141096	1
USA	2010	wild.ans	H0N0	3C.2	1547	>EPI_ISL_134902	1
USA	1996	Dom.ans	H2N3	nan	6751	>EPI_ISL_119074	1
USA	2009	wild.ans	H2N3	nan	6752	>EPI_ISL_95435	1
Netherlands	2010	wild.other	H13N8	nan	3541	>EPI_ISL_243481	1
USA	1995	wild.other	H11N9	nan	3543	>EPI_ISL_131397	1
Japan	2012	Dom.ans	H11N3	nan	5072	>EPI_ISL_237139	2
USA	1999	wild.other	H0N0	nan	5074	>EPI_ISL_131294	1
Egypt	2005	wild.ans	H13N8	nan	3546	>EPI_ISL_120193	1
Canada	2009	wild.ans	H0N0	nan	1404	>EPI_ISL_127936	1
China	2013	Dom.gal	H0N0	nan	11230	>EPI_ISL_179846	1
USA	1995	wild.gal	H2N2	nan	6755	>EPI_ISL_118851	1
USA	2014	wild.ans	H0N0	nan	8241	>EPI_ISL_180805	1
USA	2013	wild.other	H0N0	nan	7586	>EPI_ISL_397693	1
China	2017	Dom.ans	H11N3	nan	5077	>EPI_ISL_285338	1
USA	2006	wild.other	H2N6	nan	11940	>EPI_ISL_77900	1
USA	2012	swine	H0N0	6B.1	7587	>EPI_ISL_271076	1
USA	2010	wild.ans	H2N3	nan	6757	>EPI_ISL_125793	1
USA	2018	Human	H0N0	3C.3a1	9365	>EPI_ISL_372057	1
USA	2015	wild.other	H0N0	nan	3554	>EPI_ISL_257312	1
China	2013	Dom.ans	H0N0	nan	289	>EPI_ISL_176028	1
USA	2010	wild.other	H2N9	nan	6267	>EPI_ISL_397570	1
China	2017	Dom.gal	H0N0	2.3.4.4b	398	>EPI_ISL_707370	1
USA	2016	wild.other	H0N0	nan	5578	>EPI_ISL_279247	1
Sweden	2009	wild.other	H16N3	nan	4466	>EPI_ISL_189454	1
USA	2013	swine	H0N0	6B.1	7590	>EPI_ISL_167592	1
USA	2009	wild.ans	H0N0	nan	3563	>EPI_ISL_94183	1
USA	2009	wild.ans	H0N0	nan	1565	>EPI_ISL_95397	1
USA	2011	wild.ans	H11N9	nan	3564	>EPI_ISL_158484	1
USA	2007	wild.other	H12N1	nan	5085	>EPI_ISL_327570	1
USA	2006	wild.ans	H2N9	nan	224	>EPI_ISL_83558	1
Belgium	2017	wild.ans	H11N1	nan	5088	>EPI_ISL_502597	1
Canada	2010	wild.ans	H0N0	nan	4458	>EPI_ISL_137801	1
USA	2010	wild.ans	H0N0	nan	5089	>EPI_ISL_134953	1
USA	2013	wild.other	H0N0	nan	6157	>EPI_ISL_379230	1
USA	2017	wild.ans	H2N3	nan	6760	>EPI_ISL_376328	1
Canada	2009	wild.ans	H0N0	nan	5090	>EPI_ISL_127975	1
USA	2009	wild.other	H11N1	nan	4184	>EPI_ISL_371814	2
Asia-Russia	2008	wild.ans	H15N4	nan	173	>EPI_ISL_96113	1
Canada	2007	wild.ans	H0N0	nan	6762	>EPI_ISL_99268	1
Sweden	2006	wild.ans	H0N0	nan	5905	>EPI_ISL_158288	1
USA	1988	wild.other	H16N3	nan	5092	>EPI_ISL_138074	2
USA	2012	wild.ans	H2N3	nan	6763	>EPI_ISL_150336	1
USA	1995	Dom.gal	H2N2	nan	6764	>EPI_ISL_118879	1
Georgia	2011	wild.other	H13N0	nan	3576	>EPI_ISL_138695	1
USA	2008	wild.other	H0N0	nan	5094	>EPI_ISL_131490	1
Netherlands	2009	wild.ans	H12N5	nan	526	>EPI_ISL_267356	1
USA	2012	wild.ans	H0N0	nan	6765	>EPI_ISL_216103	1
China	2013	Dom.gal	H0N0	nan	12026	>EPI_ISL_175821	1
Netherlands	2011	wild.other	H13N3	nan	5098	>EPI_ISL_329038	1
USA	2005	wild.other	H11N8	nan	3586	>EPI_ISL_397970	2
Canada	1978	wild.ans	H0N0	nan	331	>EPI_ISL_118570	1
Georgia	1963	Human	H2N2	nan	332	>EPI_ISL_170557	1
Canada	2010	wild.ans	H0N0	3C.2	3592	>EPI_ISL_137728	1
USA	2008	wild.ans	H0N0	nan	5105	>EPI_ISL_141133	1
USA	2013	wild.ans	H12N5	nan	528	>EPI_ISL_258631	1
USA	2018	wild.ans	H0N0	3C.3a1	1585	>EPI_ISL_502383	1
USA	1999	wild.other	H11N2	nan	5107	>EPI_ISL_131434	1
USA	2000	wild.ans	H11N9	nan	3596	>EPI_ISL_141311	1
Canada	2006	wild.ans	H12N5	nan	529	>EPI_ISL_84623	1
USA	2017	wild.ans	H12N5	nan	530	>EPI_ISL_376292	1
USA	2010	wild.ans	H11N2	nan	5909	>EPI_ISL_135011	1
USA	2021	wild.ans	H11N9	nan	3600	>EPI_ISL_6795398	2
Netherlands	2014	wild.ans	H2N9	nan	6270	>EPI_ISL_267194	2
China	2013	Dom.gal	H0N0	nan	10650	>EPI_ISL_181914	1
USA	2016	wild.other	H11N2	nan	5115	>EPI_ISL_273554	1
Australia	2019	wild.unknown	H8N4	nan	1589	>EPI_ISL_14769326	1
USA	2016	wild.ans	H11N9	nan	3608	>EPI_ISL_266519	1
USA	2016	wild.ans	H2N3	nan	6775	>EPI_ISL_294058	1
USA	1986	wild.ans	H0N0	nan	333	>EPI_ISL_87496	1
USA	2003	wild.other	H0N0	nan	8256	>EPI_ISL_397891	1
Canada	2009	wild.ans	H2N3	nan	6776	>EPI_ISL_119134	1
USA	2010	wild.ans	H8N2	nan	3612	>EPI_ISL_135117	1
Peru	2019	wild.other	H13N6	nan	532	>EPI_ISL_6795367	1
USA	1990	Dom.gal	H2N2	nan	265	>EPI_ISL_118776	1
China	2017	Dom.ans	H0N0	nan	7607	>EPI_ISL_707566	1
China	2013	Dom.ans	H0N0	nan	1593	>EPI_ISL_181732	1
USA	1998	wild.ans	H11N9	nan	3615	>EPI_ISL_6962	1
USA	2018	wild.other	H12N9	nan	12082	>EPI_ISL_505956	1
USA	2009	wild.other	H11N9	nan	5120	>EPI_ISL_142538	1
USA	2015	wild.ans	H11N9	nan	3617	>EPI_ISL_261418	2
USA	2018	Human	H0N0	3C.3a1	9396	>EPI_ISL_372058	1
USA	1994	Dom.gal	H2N2	nan	10772	>EPI_ISL_118848	2
USA	1998	wild.ans	H2N3	nan	6779	>EPI_ISL_25204	2
China	2013	Dom.gal	H0N0	nan	10886	>EPI_ISL_181448	1
Japan	2013	wild.ans	H11N3	nan	5124	>EPI_ISL_238029	1
USA	2009	wild.ans	H0N0	3C.2	3625	>EPI_ISL_95450	1
Canada	2007	wild.ans	H0N0	nan	5125	>EPI_ISL_127934	1
USA	1993	wild.ans	H11N3	nan	5126	>EPI_ISL_6998	1
USA	1999	wild.other	H0N0	3C.3a1	533	>EPI_ISL_99359	1
China	2013	Dom.ans	H2N7	nan	11253	>EPI_ISL_163592	1
USA	2015	wild.ans	H0N0	nan	3637	>EPI_ISL_257692	2
USA	2008	wild.ans	H0N0	nan	5131	>EPI_ISL_141144	1
China	2018	Dom.ans	H0N0	2.3.2.1c	12266	>EPI_ISL_696765	1
USA	2008	wild.ans	H8N4	nan	1598	>EPI_ISL_85127	1
USA	2006	wild.ans	H2N3	nan	6786	>EPI_ISL_141326	1
China	2013	Dom.gal	H0N0	nan	11257	>EPI_ISL_175870	1
Sweden	2007	wild.ans	H11N9	nan	3643	>EPI_ISL_189448	1
USA	2015	wild.ans	H11N9	nan	3644	>EPI_ISL_254843	1
HongKong	2011	wild.ans	H2N9	nan	6273	>EPI_ISL_146359	1
USA	2016	wild.ans	H0N0	3C.3a1	1600	>EPI_ISL_273361	1
Mongolia	2006	wild.other	H13N6	nan	5139	>EPI_ISL_65835	1
Japan	2015	Dom.ans	H12N5	nan	53	>EPI_ISL_239417	1
USA	2010	wild.ans	H0N0	nan	3646	>EPI_ISL_135008	1
USA	2018	wild.ans	H2N3	nan	6789	>EPI_ISL_502362	1
USA	2008	wild.ans	H0N0	3C.3a1	1603	>EPI_ISL_141155	1
Canada	2007	wild.ans	H0N0	3C.2	1208	>EPI_ISL_131872	1
USA	2009	wild.ans	H0N0	nan	5143	>EPI_ISL_141928	1
China	2013	Dom.ans	H0N0	nan	9412	>EPI_ISL_175783	1
Bangladesh	2019	Dom.ans	H8N4	nan	1607	>EPI_ISL_503502	2
Antarctic	2017	wild.other	H11N2	nan	10305	>EPI_ISL_4061537	1
Canada	2012	swine	H0N0	nan	7617	>EPI_ISL_207178	1
Netherlands	2011	wild.ans	H2N3	nan	6792	>EPI_ISL_267387	1
Sweden	2003	wild.ans	H11N1	nan	10568	>EPI_ISL_73385	1
Sweden	2007	wild.ans	H0N0	nan	5920	>EPI_ISL_158317	1
USA	2017	swine	H0N0	6B.1	7619	>EPI_ISL_379334	1
USA	2008	wild.ans	H8N4	nan	1610	>EPI_ISL_85261	1
USA	1994	wild.other	H0N0	3C.3a1	1611	>EPI_ISL_99440	1
Canada	2017	wild.ans	H8N4	nan	1612	>EPI_ISL_381404	1
USA	2014	swine	H0N0	6B.1	9415	>EPI_ISL_243761	1
USA	2016	wild.ans	H11N2	nan	5146	>EPI_ISL_266531	1
Netherlands	2014	wild.other	H16N3	nan	5147	>EPI_ISL_267770	2
Sweden	2008	wild.ans	H0N0	nan	3656	>EPI_ISL_189613	1
Netherlands	2016	wild.other	H16N3	nan	5149	>EPI_ISL_328991	2
Canada	2010	wild.ans	H0N0	nan	1616	>EPI_ISL_137665	1
USA	2016	wild.other	H0N0	Am_nonGsGD	5922	>EPI_ISL_252205	1
Netherlands	2007	wild.other	H13N6	nan	3660	>EPI_ISL_243660	4
USA	2018	wild.ans	H14N5	nan	132	>EPI_ISL_393469	1
USA	2012	wild.ans	H11N9	nan	3665	>EPI_ISL_158592	1
USA	1987	wild.ans	H11N9	nan	3666	>EPI_ISL_6961	1
Netherlands	2009	wild.other	H13N2	nan	3668	>EPI_ISL_243506	1
USA	2008	wild.ans	H12N5	nan	8546	>EPI_ISL_85251	1
Canada	2010	wild.ans	H0N0	nan	5157	>EPI_ISL_137865	1
Netherlands	2016	wild.other	H0N0	nan	5158	>EPI_ISL_328979	1
Sweden	2002	wild.ans	H2N3	nan	6798	>EPI_ISL_122074	1
USA	2012	wild.other	H13N6	nan	1628	>EPI_ISL_208077	1
Sweden	2006	wild.ans	H0N0	nan	5927	>EPI_ISL_158244	1
USA	2000	wild.other	H0N0	nan	373	>EPI_ISL_398018	1
USA	2012	wild.ans	H0N0	nan	6799	>EPI_ISL_220026	1
Georgia	2010	wild.other	H11N1	nan	5160	>EPI_ISL_189723	1
Netherlands	2018	wild.ans	H8N4	nan	1629	>EPI_ISL_814560	1
USA	2008	wild.ans	H0N0	3C.3a1	1630	>EPI_ISL_141135	1
Malaysia	2003	Human	H0N0	3C.2	2164	>EPI_ISL_119998	1
Bangladesh	2016	Dom.ans	H2N3	nan	6801	>EPI_ISL_333101	1
USA	1979	wild.ans	H2N3	nan	335	>EPI_ISL_119098	1
Australia	2019	wild.unknown	H0N0	nan	7901	>EPI_ISL_14768224	1
Canada	2007	wild.ans	H0N0	nan	4356	>EPI_ISL_131720	1
USA	2018	Human	H0N0	6B.1A	9425	>EPI_ISL_372063	1
USA	2011	wild.ans	H8N8	nan	535	>EPI_ISL_257218	1
USA	2011	wild.ans	H2N9	nan	6275	>EPI_ISL_257240	1
Sweden	2006	wild.ans	H2N2	nan	6803	>EPI_ISL_122027	1
China	2013	Dom.gal	H0N0	nan	11275	>EPI_ISL_173493	1
USA	2007	wild.ans	H0N0	nan	5166	>EPI_ISL_99504	1
China	2016	wild.other	H13N2	nan	3692	>EPI_ISL_308784	1
USA	1986	wild.ans	H11N9	nan	3693	>EPI_ISL_7041	1
USA	1994	Dom.gal	H2N2	nan	6755	>EPI_ISL_118876	1
USA	1986	wild.ans	H11N3	nan	5170	>EPI_ISL_6535	1
Netherlands	2011	wild.ans	H11N9	nan	3695	>EPI_ISL_243666	1
Japan	2016	Dom.ans	H8N4	nan	1641	>EPI_ISL_239392	1
Sweden	2007	wild.ans	H8N2	nan	1287	>EPI_ISL_189322	1
Guatemala	2011	wild.ans	H14N3	nan	538	>EPI_ISL_257150	1
Canada	1999	wild.ans	H0N0	nan	5176	>EPI_ISL_99245	1
Canada	2010	wild.ans	H0N0	nan	5177	>EPI_ISL_137815	1
USA	2009	wild.ans	H0N0	nan	540	>EPI_ISL_216661	1
Canada	2007	wild.ans	H0N0	nan	5178	>EPI_ISL_131712	1
USA	2002	wild.other	H12N5	nan	541	>EPI_ISL_397926	2
Netherlands	2010	wild.other	H16N3	nan	5181	>EPI_ISL_243577	2
USA	2009	wild.ans	H12N5	nan	542	>EPI_ISL_95381	1
USA	2015	wild.ans	H2N9	nan	6278	>EPI_ISL_256489	1
USA	2009	wild.ans	H12N5	nan	543	>EPI_ISL_85169	1
USA	2013	wild.other	H11N2	nan	5182	>EPI_ISL_371822	1
USA	2003	wild.ans	H2N1	nan	6809	>EPI_ISL_28751	1
China	2014	Dom.gal	H0N0	nan	12576	>EPI_ISL_180137	1
Ukraine	2011	wild.ans	H11N2	nan	5184	>EPI_ISL_697586	1
Sweden	2002	wild.ans	H2N7	nan	5185	>EPI_ISL_122066	1
USA	2009	wild.ans	H0N0	nan	3703	>EPI_ISL_141224	1
USA	2017	wild.ans	H8N4	nan	1653	>EPI_ISL_14767431	1
USA	2017	wild.ans	H11N9	nan	3707	>EPI_ISL_376242	1
China	2018	Dom.gal	H0N0	nan	11196	>EPI_ISL_707378	1
Korea	2008	wild.ans	H2N3	nan	6813	>EPI_ISL_155056	1
Canada	2017	wild.ans	H0N0	nan	1655	>EPI_ISL_327346	1
USA	2009	wild.other	H0N0	nan	1656	>EPI_ISL_99251	1
China	2018	Dom.gal	H0N0	nan	12090	>EPI_ISL_697380	1
China	2013	Dom.ans	H0N0	nan	1659	>EPI_ISL_181765	1
USA	2012	wild.ans	H0N0	3C.3a1	1660	>EPI_ISL_220220	1
Czech	2009	wild.ans	H11N9	nan	3715	>EPI_ISL_89340	1
USA	2000	wild.ans	H0N0	nan	1661	>EPI_ISL_141316	1
Japan	2014	Dom.ans	H11N9	nan	3718	>EPI_ISL_237129	1
China	2013	Dom.gal	H0N0	nan	10935	>EPI_ISL_173498	2
USA	2010	wild.ans	H0N0	nan	8283	>EPI_ISL_141352	1
USA	2002	wild.other	H0N0	nan	3351	>EPI_ISL_138047	1
Canada	2010	wild.ans	H0N0	nan	5191	>EPI_ISL_137854	1
Japan	2014	Dom.ans	H8N2	nan	3726	>EPI_ISL_301614	1
Australia	2010	wild.unknown	H12N5	nan	1665	>EPI_ISL_14769255	1
Japan	2012	Dom.ans	H11N2	nan	5192	>EPI_ISL_237163	1
Netherlands	2012	wild.other	H13N3	nan	4291	>EPI_ISL_267439	1
Canada	1977	wild.ans	H2N3	nan	6819	>EPI_ISL_4406	1
VietNam	2013	Dom.gal	H0N0	nan	10789	>EPI_ISL_387757	1
Japan	2008	Human	H0N0	6B.1A.6	10484	>EPI_ISL_190699	1
Canada	2006	wild.ans	H11N9	nan	3732	>EPI_ISL_64387	1
USA	2006	wild.ans	H2N2	nan	6822	>EPI_ISL_180864	1
Japan	2006	Dom.ans	H11N9	nan	3735	>EPI_ISL_293516	1
Netherlands	2010	Dom.gal	H8N4	nan	1675	>EPI_ISL_309800	1
Canada	1977	wild.ans	H2N9	nan	236	>EPI_ISL_4437	1
USA	2014	swine	H0N0	3C.3a	9947	>EPI_ISL_245785	1
China	2018	Dom.ans	H0N0	2.3.4.4h	10515	>EPI_ISL_707482	1
USA	2010	wild.ans	H0N0	nan	1677	>EPI_ISL_220148	1
USA	2004	Dom.ans	H11N3	nan	5198	>EPI_ISL_156551	1
USA	1998	wild.ans	H11N9	nan	1679	>EPI_ISL_141301	1
Australia	2019	wild.unknown	H8N4	nan	1680	>EPI_ISL_14769872	1
China	2014	Dom.gal	H0N0	nan	11458	>EPI_ISL_180142	1
USA	2015	wild.ans	H0N0	3C.3a1	1684	>EPI_ISL_257691	1
USA	2018	wild.ans	H0N0	nan	3746	>EPI_ISL_502380	1
USA	2012	wild.ans	H11N3	nan	5205	>EPI_ISL_158547	1
Sweden	2008	wild.ans	H11N9	nan	3754	>EPI_ISL_189434	1
Sweden	2003	wild.ans	H12N5	nan	547	>EPI_ISL_189393	1
USA	2015	swine	H0N0	6B.1	8789	>EPI_ISL_243767	1
Sweden	2007	wild.ans	H11N9	nan	3758	>EPI_ISL_189446	1
USA	2008	wild.ans	H0N0	nan	5952	>EPI_ISL_142475	1
USA	2012	wild.ans	H0N0	nan	1698	>EPI_ISL_189481	1
Canada	2007	wild.ans	H0N0	nan	3764	>EPI_ISL_99279	1
China	2013	Dom.gal	H0N0	nan	10654	>EPI_ISL_181782	1
USA	2016	wild.ans	H12N4	nan	5214	>EPI_ISL_294010	1
USA	2010	wild.ans	H0N0	3C.2	866	>EPI_ISL_137480	1
USA	1986	wild.ans	H2N1	nan	337	>EPI_ISL_6624	1
USA	2006	wild.ans	H12N5	nan	548	>EPI_ISL_180872	1
Netherlands	2015	wild.ans	H12N5	nan	1705	>EPI_ISL_291191	2
Netherlands	2008	wild.ans	H11N9	nan	3776	>EPI_ISL_243624	1
China	2013	Dom.ans	H0N0	nan	12116	>EPI_ISL_181761	1
China	2015	Dom.ans	H2N8	nan	10488	>EPI_ISL_199333	1
USA	2011	wild.ans	H2N6	nan	6285	>EPI_ISL_208172	1
USA	1959	Human	H2N2	nan	259	>EPI_ISL_6912	1
USA	2011	wild.ans	H0N0	nan	5218	>EPI_ISL_220022	1
USA	1995	wild.gal	H2N2	nan	6368	>EPI_ISL_118881	1
Netherlands	2009	wild.other	H16N3	nan	5221	>EPI_ISL_243529	1
USA	2015	wild.ans	H8N4	nan	1711	>EPI_ISL_257303	1
USA	2014	swine	H0N0	6B.1	9464	>EPI_ISL_243771	1
USA	2012	wild.ans	H11N9	nan	3780	>EPI_ISL_189514	1
China	2013	Dom.gal	H0N0	nan	11299	>EPI_ISL_175826	1
USA	2018	wild.ans	H11N9	nan	3783	>EPI_ISL_393484	1
USA	2006	wild.ans	H12N8	nan	5225	>EPI_ISL_216628	1
China	2014	Dom.ans	H0N0	nan	1025	>EPI_ISL_179793	1
Netherlands	1968	Human	H2N2	nan	10166	>EPI_ISL_166563	1
Canada	1991	wild.ans	H0N0	nan	1714	>EPI_ISL_99523	1
China	2018	Dom.ans	H0N0	nan	7667	>EPI_ISL_697110	1
USA	2007	wild.other	H12N5	nan	551	>EPI_ISL_142342	1
USA	2013	swine	H0N0	6B.1	7669	>EPI_ISL_166508	1
USA	2016	wild.ans	H0N0	nan	3786	>EPI_ISL_273392	1
Japan	2016	Dom.ans	H8N4	nan	1716	>EPI_ISL_368628	1
USA	2006	wild.other	H11N9	nan	12351	>EPI_ISL_77910	1
Georgia	2012	wild.other	H13N6	nan	3176	>EPI_ISL_189717	1
USA	2005	wild.other	H0N0	nan	498	>EPI_ISL_397965	2
Netherlands	2014	wild.other	H13N6	nan	5229	>EPI_ISL_267220	1
Canada	1977	wild.ans	H11N9	nan	3792	>EPI_ISL_8780	1
Canada	2010	wild.ans	H0N0	nan	5230	>EPI_ISL_137855	1
USA	2009	wild.ans	H11N9	nan	3793	>EPI_ISL_141239	1
USA	2002	wild.other	H0N0	nan	242	>EPI_ISL_398004	1
USA	2015	wild.ans	H14N7	nan	338	>EPI_ISL_219869	1
USA	2015	wild.ans	H11N9	nan	3796	>EPI_ISL_261432	1
USA	2014	wild.ans	H2N6	nan	6287	>EPI_ISL_261436	1
Australia	2014	wild.unknown	H0N0	nan	5238	>EPI_ISL_14768166	1
USA	1994	wild.other	H0N0	3C.3a1	3802	>EPI_ISL_99431	1
USA	2010	wild.ans	H2N3	nan	6836	>EPI_ISL_134935	1
USA	2010	wild.ans	H12N5	nan	552	>EPI_ISL_208126	1
China	2013	Dom.gal	H0N0	nan	11303	>EPI_ISL_176155	1
Netherlands	2011	Dom.gal	H8N4	nan	1724	>EPI_ISL_309806	1
Netherlands	2011	wild.other	H16N3	nan	5242	>EPI_ISL_329041	1
Canada	2004	wild.ans	H2N3	nan	6837	>EPI_ISL_119131	1
USA	2008	wild.ans	H11N8	nan	3804	>EPI_ISL_180956	1
USA	2018	wild.ans	H2N3	nan	6838	>EPI_ISL_393434	1
USA	1999	wild.other	H11N2	nan	5044	>EPI_ISL_131437	1
Chile	2014	swine	H0N0	6B.1	7495	>EPI_ISL_328804	1
Canada	2006	wild.ans	H0N0	nan	5243	>EPI_ISL_99292	1
Canada	2007	wild.ans	H0N0	nan	5244	>EPI_ISL_131715	1
USA	2010	wild.ans	H0N0	nan	7673	>EPI_ISL_135061	1
USA	2018	wild.other	H12N5	nan	553	>EPI_ISL_506006	1
USA	2009	wild.ans	H11N9	nan	3814	>EPI_ISL_95388	1
Netherlands	2009	wild.other	H13N2	nan	3815	>EPI_ISL_267222	2
USA	2015	wild.ans	H0N0	nan	5246	>EPI_ISL_230066	1
Canada	2017	wild.ans	H0N0	nan	5247	>EPI_ISL_328298	1
Canada	2009	wild.ans	H0N0	nan	3817	>EPI_ISL_131482	1
China	2013	Dom.gal	H0N0	nan	11305	>EPI_ISL_176446	1
USA	2015	wild.ans	H11N9	nan	3821	>EPI_ISL_261417	1
USA	2017	wild.ans	H0N0	nan	5248	>EPI_ISL_701664	1
China	2018	Dom.gal	H0N0	nan	12383	>EPI_ISL_697088	1
Bangladesh	2020	Dom.ans	H0N0	2.3.4.4h	10511	>EPI_ISL_4071622	1
Netherlands	2015	wild.other	H11N9	nan	1735	>EPI_ISL_267368	1
USA	2015	wild.ans	H0N0	nan	5250	>EPI_ISL_230065	1
China	2018	Dom.gal	H0N0	2.3.4.4h	12313	>EPI_ISL_696574	1
China	2016	Dom.ans	H0N0	nan	10712	>EPI_ISL_707545	1
Canada	2010	wild.ans	H0N0	nan	5252	>EPI_ISL_137853	1
Sweden	2009	wild.ans	H0N0	nan	5968	>EPI_ISL_158394	1
Sweden	2008	wild.ans	H0N0	nan	5253	>EPI_ISL_158186	1
USA	2011	wild.ans	H0N0	nan	5255	>EPI_ISL_220190	1
Guatemala	2012	wild.ans	H0N0	nan	4340	>EPI_ISL_230095	1
USA	1998	wild.ans	H0N0	nan	3835	>EPI_ISL_141256	1
USA	2010	wild.ans	H0N0	nan	1740	>EPI_ISL_137482	1
China	2018	wild.other	H16N3	nan	5971	>EPI_ISL_393962	1
China	2018	Dom.gal	H0N0	2.3.4.4h	12117	>EPI_ISL_696766	1
VietNam	2015	Dom.ans	H0N0	nan	3842	>EPI_ISL_387355	1
USA	2002	Human	H0N0	nan	4382	>EPI_ISL_123189	1
Malaysia	2003	Human	H0N0	3C.2	5258	>EPI_ISL_119996	1
USA	2009	wild.ans	H0N0	nan	5912	>EPI_ISL_142560	1
USA	2012	wild.ans	H11N9	nan	3845	>EPI_ISL_135128	1
China	2005	wild.ans	H12N3	nan	1888	>EPI_ISL_65833	1
USA	1998	wild.ans	H0N0	nan	1743	>EPI_ISL_141305	1
USA	2019	wild.ans	H0N0	nan	3846	>EPI_ISL_14767442	1
USA	2010	wild.ans	H0N0	nan	3847	>EPI_ISL_216099	1
USA	2010	wild.ans	H0N0	nan	6289	>EPI_ISL_134903	1
USA	2003	wild.ans	H2N1	nan	6841	>EPI_ISL_28753	1
USA	1990	wild.gal	H2N2	nan	265	>EPI_ISL_118778	1
Netherlands	2010	wild.other	H16N3	nan	5260	>EPI_ISL_243389	2
USA	2017	wild.ans	H12N5	nan	556	>EPI_ISL_376263	1
Canada	2007	wild.ans	H12N5	nan	557	>EPI_ISL_84626	1
USA	2018	wild.ans	H12N5	nan	558	>EPI_ISL_393477	1
USA	2010	wild.ans	H0N0	6B.1	7685	>EPI_ISL_94160	1
Canada	2015	wild.ans	H0N0	nan	4413	>EPI_ISL_273577	1
Canada	2009	wild.other	H0N0	nan	623	>EPI_ISL_127941	1
USA	2017	wild.other	H0N0	3C.2	764	>EPI_ISL_308825	1
USA	1996	wild.other	H11N2	nan	5263	>EPI_ISL_131415	1
USA	2011	wild.ans	H0N0	nan	5264	>EPI_ISL_220180	1
China	2014	Dom.gal	H0N0	nan	11465	>EPI_ISL_180019	1
USA	2016	wild.other	H0N0	nan	5976	>EPI_ISL_279261	1
USA	2014	wild.ans	H2N3	nan	6843	>EPI_ISL_216683	1
USA	2010	wild.ans	H0N0	nan	5266	>EPI_ISL_135058	1
Japan	2009	wild.ans	H12N3	nan	5980	>EPI_ISL_167219	1
USA	2008	wild.ans	H11N9	nan	3861	>EPI_ISL_94240	1
USA	2008	wild.ans	H0N0	nan	3862	>EPI_ISL_141114	1
Chile	2016	wild.other	H2N2	nan	6846	>EPI_ISL_257122	1
USA	2012	wild.ans	H2N9	nan	6290	>EPI_ISL_208094	1
Japan	2006	Dom.ans	H11N9	nan	3867	>EPI_ISL_291113	1
Georgia	2012	wild.other	H13N6	nan	3868	>EPI_ISL_189703	1
USA	2007	wild.ans	H11N9	nan	3870	>EPI_ISL_83504	1
Canada	2001	wild.ans	H0N0	nan	8306	>EPI_ISL_189657	1
USA	2012	wild.ans	H11N9	nan	3871	>EPI_ISL_189539	1
Bangladesh	2010	Dom.ans	H11N3	nan	6291	>EPI_ISL_165784	1
Canada	1983	wild.ans	H11N3	nan	5276	>EPI_ISL_8904	1
Canada	2009	wild.ans	H2N3	nan	6848	>EPI_ISL_119133	1
USA	1987	wild.ans	H12N5	nan	559	>EPI_ISL_6514	1
USA	2021	wild.ans	H8N4	nan	1754	>EPI_ISL_6795362	1
Australia	2018	wild.ans	H11N9	nan	1755	>EPI_ISL_14769060	1
USA	2012	wild.ans	H11N9	nan	3877	>EPI_ISL_189541	1
Netherlands	2000	wild.ans	H11N9	nan	3878	>EPI_ISL_73362	1
China	2013	Dom.gal	H0N0	nan	10967	>EPI_ISL_175985	1
USA	2015	swine	H0N0	3C.3a	9290	>EPI_ISL_198166	1
USA	1994	wild.other	H0N0	3C.3a1	3881	>EPI_ISL_99428	1
China	2014	Dom.ans	H0N0	nan	1756	>EPI_ISL_179795	1
Ukraine	2006	wild.ans	H8N4	nan	1759	>EPI_ISL_120214	1
China	2014	Dom.gal	H0N0	nan	11322	>EPI_ISL_180154	1
USA	2004	wild.other	H0N0	nan	6286	>EPI_ISL_397958	1
Canada	1976	wild.ans	H2N3	nan	340	>EPI_ISL_119096	1
USA	2000	wild.ans	H0N0	3C.2	5284	>EPI_ISL_141318	1
Guatemala	2013	wild.ans	H0N0	nan	8310	>EPI_ISL_257139	1
USA	2013	wild.ans	H0N0	nan	1762	>EPI_ISL_220232	1
USA	2006	wild.ans	H0N0	nan	6851	>EPI_ISL_87504	1
Sweden	2006	wild.ans	H11N9	nan	2655	>EPI_ISL_189408	1
Canada	1984	wild.ans	H2N3	nan	341	>EPI_ISL_119119	1
China	2014	Dom.gal	H0N0	nan	12461	>EPI_ISL_181769	1
Netherlands	2013	wild.other	H13N8	nan	342	>EPI_ISL_243493	1
USA	2016	wild.ans	H2N3	nan	6852	>EPI_ISL_294038	1
USA	2007	wild.ans	H8N4	nan	8549	>EPI_ISL_83508	1
Netherlands	2013	wild.other	H13N8	nan	3907	>EPI_ISL_243447	1
USA	2011	wild.ans	H0N0	nan	676	>EPI_ISL_208453	1
Japan	2007	Dom.ans	H11N9	nan	3911	>EPI_ISL_288008	1
Sweden	2006	wild.ans	H0N0	nan	5293	>EPI_ISL_158263	1
USA	2005	wild.other	H0N0	nan	1769	>EPI_ISL_99316	1
China	2013	Dom.gal	H0N0	nan	11325	>EPI_ISL_181786	1
USA	2010	wild.ans	H11N2	nan	5294	>EPI_ISL_135013	1
USA	2018	wild.ans	H11N9	nan	3915	>EPI_ISL_393485	1
USA	2010	wild.ans	H0N0	nan	8316	>EPI_ISL_134997	1
USA	2007	wild.ans	H12N9	nan	5296	>EPI_ISL_216387	1
USA	2013	wild.ans	H11N9	nan	3916	>EPI_ISL_181053	1
Sweden	2008	wild.ans	H0N0	nan	4345	>EPI_ISL_158362	1
Japan	2010	Dom.ans	H8N4	nan	30	>EPI_ISL_262484	1
China	2011	Dom.ans	H11N9	nan	1772	>EPI_ISL_146320	1
USA	2012	wild.ans	H11N9	nan	3921	>EPI_ISL_220215	1
USA	2006	wild.other	H11N9	nan	12445	>EPI_ISL_77906	1
USA	2017	wild.ans	H11N3	nan	5298	>EPI_ISL_376338	2
Asia-Russia	2019	wild.ans	H12N5	nan	5299	>EPI_ISL_400284	1
Sweden	2006	wild.ans	H0N0	nan	4545	>EPI_ISL_158290	2
China	2006	wild.ans	H11N9	nan	2110	>EPI_ISL_378701	1
USA	2010	wild.ans	H11N2	nan	5300	>EPI_ISL_135012	1
USA	2015	wild.ans	H12N5	nan	564	>EPI_ISL_245526	1
USA	2010	wild.ans	H0N0	nan	565	>EPI_ISL_134917	1
China	2017	Dom.gal	H0N0	nan	11328	>EPI_ISL_707368	1
Australia	2019	wild.unknown	H16N3	nan	5305	>EPI_ISL_14769829	1
China	2013	Dom.ans	H11N2	nan	4721	>EPI_ISL_277043	1
USA	2009	wild.ans	H11N9	nan	3931	>EPI_ISL_95422	1
USA	2010	wild.ans	H12N5	nan	566	>EPI_ISL_141252	1
USA	2004	Dom.gal	H2N2	nan	6862	>EPI_ISL_65626	1
USA	2018	wild.other	H12N5	nan	567	>EPI_ISL_373028	1
USA	2011	wild.ans	H11N2	nan	5310	>EPI_ISL_135066	1
Uruguay	1967	Human	H2N2	nan	261	>EPI_ISL_130402	1
USA	2016	wild.other	H0N5	nan	4305	>EPI_ISL_273588	1
USA	2006	wild.ans	H2N5	nan	8680	>EPI_ISL_139420	2
USA	2008	wild.other	H11N5	nan	345	>EPI_ISL_142429	1
USA	1990	wild.other	H0N0	nan	244	>EPI_ISL_99528	1
Netherlands	2015	wild.other	H16N3	nan	9979	>EPI_ISL_243560	1
Sweden	2008	wild.ans	H0N0	nan	5316	>EPI_ISL_158367	1
USA	2016	wild.other	H0N0	nan	6866	>EPI_ISL_279295	1
Canada	1991	wild.ans	H11N9	nan	3942	>EPI_ISL_131363	2
Canada	1992	wild.ans	H0N0	nan	5318	>EPI_ISL_99451	1
Canada	2017	wild.ans	H2N5	nan	3945	>EPI_ISL_327353	1
Canada	2010	wild.ans	H0N0	nan	5319	>EPI_ISL_137857	1
Guatemala	2011	wild.ans	H0N6	nan	346	>EPI_ISL_162443	1
Sweden	2008	wild.ans	H0N0	nan	5322	>EPI_ISL_189443	1
USA	2010	wild.ans	H0N0	nan	1794	>EPI_ISL_137942	1
USA	2010	wild.ans	H14N6	nan	3953	>EPI_ISL_97227	1
USA	2005	wild.ans	H0N0	nan	472	>EPI_ISL_87498	1
Netherlands	1999	wild.ans	H0N0	nan	6194	>EPI_ISL_122095	1
USA	2012	wild.ans	H11N9	nan	3958	>EPI_ISL_158590	1
Japan	2006	Dom.ans	H11N9	nan	3959	>EPI_ISL_291123	1
USA	2012	wild.ans	H14N2	nan	568	>EPI_ISL_158598	1
Sweden	2006	wild.ans	H0N0	nan	3962	>EPI_ISL_158285	1
USA	2005	wild.ans	H11N2	nan	5326	>EPI_ISL_6988	1
Australia	2015	wild.ans	H0N0	nan	7740	>EPI_ISL_14768170	1
China	2014	Dom.gal	H0N0	nan	11339	>EPI_ISL_176271	1
Asia-Russia	2017	wild.ans	H12N5	nan	1803	>EPI_ISL_331295	1
USA	1986	wild.other	H13N2	nan	3968	>EPI_ISL_8716	1
HongKong	2009	Human	H0N0	3C.3a	3969	>EPI_ISL_116402	1
USA	2012	wild.ans	H11N6	nan	3970	>EPI_ISL_220216	1
USA	2011	wild.ans	H0N0	3C.3a1	3971	>EPI_ISL_133621	1
UK	1961	Human	H2N2	nan	332	>EPI_ISL_130406	1
USA	2009	wild.other	H13N6	nan	623	>EPI_ISL_142502	1
USA	2011	wild.ans	H0N0	nan	7746	>EPI_ISL_134912	1
Netherlands	2009	wild.other	H13N6	nan	3980	>EPI_ISL_243427	1
China	2014	Dom.gal	H0N0	nan	11341	>EPI_ISL_180147	1
China	2013	Dom.gal	H0N0	3C.3a1	12160	>EPI_ISL_181727	1
USA	2009	wild.other	H0N0	nan	2179	>EPI_ISL_138055	1
Netherlands	2011	wild.ans	H8N1	nan	7975	>EPI_ISL_267431	1
Czech	1966	Human	H2N2	nan	261	>EPI_ISL_25007	1
USA	2009	wild.ans	H12N5	nan	571	>EPI_ISL_95427	1
USA	2011	wild.ans	H11N9	nan	3983	>EPI_ISL_158502	1
Netherlands	2007	wild.other	H16N3	nan	5331	>EPI_ISL_243572	1
USA	2009	wild.ans	H0N0	nan	6301	>EPI_ISL_95449	1
USA	2012	wild.ans	H0N0	nan	3984	>EPI_ISL_216384	1
USA	2013	swine	H0N0	6B.1	122	>EPI_ISL_281929	1
USA	2011	wild.ans	H0N0	nan	6006	>EPI_ISL_158458	1
USA	2018	wild.other	H12N5	nan	572	>EPI_ISL_506004	1
USA	2007	wild.ans	H8N4	nan	1815	>EPI_ISL_75717	1
China	2021	wild.other	H16N3	nan	9988	>EPI_ISL_15052970	1
Netherlands	2009	wild.other	H16N3	nan	5338	>EPI_ISL_267415	1
USA	2015	Dom.gal	H2N2	nan	6613	>EPI_ISL_245470	1
China	2013	Dom.ans	H2N8	nan	6306	>EPI_ISL_229211	1
Australia	2015	wild.unknown	H0N0	nan	3998	>EPI_ISL_14768168	1
USA	2018	Human	H0N0	6B.1A.1	9540	>EPI_ISL_372027	1
Sweden	2008	wild.ans	H11N9	nan	3999	>EPI_ISL_189438	1
USA	2005	wild.other	H0N0	nan	1824	>EPI_ISL_99328	1
USA	2008	wild.other	H0N0	nan	1825	>EPI_ISL_142396	1
USA	2017	wild.ans	H0N0	nan	4003	>EPI_ISL_14767432	1
USA	2009	wild.other	H13N6	nan	1826	>EPI_ISL_132817	1
USA	2011	wild.ans	H0N0	nan	1829	>EPI_ISL_208189	1
Australia	1968	Human	H2N2	nan	293	>EPI_ISL_182214	1
USA	2008	wild.ans	H12N5	nan	574	>EPI_ISL_94238	1
Guatemala	2011	wild.ans	H0N0	nan	4012	>EPI_ISL_245465	1
USA	2013	wild.other	H11N2	nan	5347	>EPI_ISL_397655	1
Netherlands	2008	wild.ans	H11N9	nan	4018	>EPI_ISL_243621	1
USA	2015	wild.other	H13N3	nan	5353	>EPI_ISL_328622	1
Malaysia	2002	Human	H0N0	3C.2	3229	>EPI_ISL_119839	1
USA	1991	Dom.gal	H2N2	nan	265	>EPI_ISL_118780	2
USA	1995	Dom.gal	H2N2	nan	6755	>EPI_ISL_118880	1
Netherlands	2014	wild.other	H11N1	nan	5355	>EPI_ISL_329052	1
China	2014	Dom.gal	H0N0	nan	12063	>EPI_ISL_181954	2
USA	2001	wild.other	H12N7	nan	5358	>EPI_ISL_142079	2
Sweden	2006	wild.ans	H0N0	nan	5360	>EPI_ISL_158291	1
Korea	2019	wild.ans	H11N2	nan	5361	>EPI_ISL_697516	2
Georgia	2011	wild.other	H13N6	nan	3176	>EPI_ISL_189689	1
USA	1979	wild.ans	H2N2	nan	348	>EPI_ISL_118571	1
China	2017	Dom.ans	H0N0	2.3.4.4b	439	>EPI_ISL_707668	1
Mexico	2008	wild.ans	H11N3	nan	5364	>EPI_ISL_278062	1
USA	2008	wild.ans	H11N9	nan	8683	>EPI_ISL_139415	1
USA	2018	wild.ans	H2N1	nan	6880	>EPI_ISL_506176	1
NewZealand	1982	Human	H0N0	nan	65	>EPI_ISL_110863	1
USA	2016	wild.ans	H14N7	nan	349	>EPI_ISL_294016	1
USA	2011	wild.other	H0N0	nan	8346	>EPI_ISL_189666	1
USA	2017	wild.other	H0N0	3C.2	4038	>EPI_ISL_329549	1
China	2017	Dom.ans	H0N0	nan	8639	>EPI_ISL_707547	1
USA	1985	wild.other	H2N9	nan	247	>EPI_ISL_8712	1
Sweden	2009	wild.ans	H0N0	nan	4041	>EPI_ISL_189404	1
USA	2008	wild.ans	H0N0	3C.3a1	4043	>EPI_ISL_141113	1
USA	2010	wild.other	H13N6	nan	1847	>EPI_ISL_371796	1
Asia-Russia	2019	wild.other	H14N7	nan	248	>EPI_ISL_390458	1
Ukraine	2011	wild.other	H16N3	nan	6309	>EPI_ISL_378635	1
USA	2009	wild.other	H16N3	nan	12202	>EPI_ISL_78713	1
Guatemala	2011	wild.ans	H11N3	nan	5370	>EPI_ISL_257129	1
China	2013	Dom.ans	H0N0	nan	7769	>EPI_ISL_179833	1
USA	2011	wild.ans	H0N0	nan	5373	>EPI_ISL_133627	1
USA	2007	wild.other	H12N5	nan	577	>EPI_ISL_327567	1
USA	2011	wild.ans	H0N0	nan	1860	>EPI_ISL_220187	1
USA	2015	wild.other	H13N6	nan	1862	>EPI_ISL_328619	1
USA	2015	wild.ans	H11N9	nan	4060	>EPI_ISL_254856	1
USA	2008	wild.ans	H0N0	nan	1864	>EPI_ISL_141331	1
Canada	2009	wild.other	H13N0	nan	623	>EPI_ISL_127939	1
USA	2002	wild.other	H0N0	nan	834	>EPI_ISL_138158	1
USA	1961	wild.ans	H2N2	nan	6887	>EPI_ISL_118658	1
Indonesia	2017	Dom.ans	H2N2	nan	6888	>EPI_ISL_332147	1
Sweden	2002	wild.ans	H2N7	nan	5378	>EPI_ISL_122067	1
USA	2000	wild.ans	H11N9	nan	4069	>EPI_ISL_22526	1
Japan	2012	Dom.ans	H12N1	nan	6033	>EPI_ISL_293518	1
USA	2010	wild.ans	H0N0	nan	5380	>EPI_ISL_141992	1
USA	2005	wild.ans	H11N9	nan	4073	>EPI_ISL_6997	1
USA	2011	wild.ans	H8N1	nan	4074	>EPI_ISL_158504	1
USA	2017	wild.ans	H11N9	nan	4075	>EPI_ISL_376325	1
USA	2016	wild.ans	H11N9	nan	4076	>EPI_ISL_294071	1
China	2016	wild.ans	H11N9	nan	4077	>EPI_ISL_217484	2
Sweden	2002	wild.ans	H0N0	nan	6311	>EPI_ISL_189343	1
Sweden	2004	wild.ans	H8N4	nan	579	>EPI_ISL_189330	1
Japan	2013	Dom.ans	H2N1	nan	6313	>EPI_ISL_301613	1
Sweden	2002	wild.ans	H11N8	nan	1878	>EPI_ISL_73378	1
China	2014	Dom.ans	H0N0	nan	7789	>EPI_ISL_181764	1
China	2015	wild.ans	H11N8	nan	4087	>EPI_ISL_368347	1
USA	2009	wild.other	H11N9	nan	5384	>EPI_ISL_142534	1
USA	1993	wild.ans	H11N9	nan	4091	>EPI_ISL_7019	1
China	2013	Dom.ans	H0N0	nan	10007	>EPI_ISL_181729	1
USA	2011	wild.ans	H2N3	nan	6895	>EPI_ISL_158531	1
Netherlands	2011	Dom.gal	H8N4	nan	1887	>EPI_ISL_309804	1
USA	2017	wild.ans	H0N0	nan	9578	>EPI_ISL_701667	1
Canada	1991	wild.ans	H11N2	nan	5389	>EPI_ISL_8907	1
Canada	1976	Dom.ans	H12N5	nan	583	>EPI_ISL_132862	1
China	2009	Dom.ans	H11N2	nan	5390	>EPI_ISL_94966	1
Canada	2009	wild.ans	H13N0	nan	623	>EPI_ISL_127940	1
USA	2010	wild.ans	H11N2	nan	5392	>EPI_ISL_135014	1
USA	2007	wild.ans	H2N2	nan	12088	>EPI_ISL_139423	1
USA	2009	wild.ans	H0N0	nan	6040	>EPI_ISL_216672	1
USA	2016	Dom.gal	H2N2	nan	6613	>EPI_ISL_245515	2
USA	1988	wild.ans	H12N5	nan	584	>EPI_ISL_6336	1
Sweden	2003	wild.ans	H8N4	nan	1889	>EPI_ISL_189324	1
Netherlands	2016	wild.other	H0N0	nan	5393	>EPI_ISL_328982	1
USA	2012	swine	H0N0	3C.3a	8369	>EPI_ISL_271719	1
USA	2018	wild.other	H12N1	nan	6044	>EPI_ISL_506009	1
Germany	1965	Human	H2N2	nan	293	>EPI_ISL_19665	1
USA	2007	wild.other	H12N5	nan	586	>EPI_ISL_327538	1
USA	2009	wild.ans	H0N0	nan	1891	>EPI_ISL_141208	1
USA	2014	wild.other	H11N8	nan	4100	>EPI_ISL_258496	1
USA	2016	wild.ans	H11N1	nan	5396	>EPI_ISL_502706	1
Canada	1984	wild.ans	H2N5	nan	99	>EPI_ISL_8713	1
Canada	1997	wild.ans	H12N5	nan	587	>EPI_ISL_4419	1
Asia-Russia	2015	wild.other	H13N6	nan	4102	>EPI_ISL_231640	1
USA	2010	wild.ans	H11N9	nan	4103	>EPI_ISL_134945	1
USA	2018	wild.ans	H8N4	nan	1892	>EPI_ISL_502344	1
USA	1987	wild.ans	H11N9	nan	4104	>EPI_ISL_7044	1
USA	2016	wild.other	H11N9	nan	4105	>EPI_ISL_279297	1
Australia	2014	wild.other	H0N0	nan	10655	>EPI_ISL_4070963	1
USA	2011	wild.other	H0N0	nan	1894	>EPI_ISL_208076	1
USA	2007	wild.ans	H0N0	nan	5398	>EPI_ISL_85125	1
Netherlands	2010	wild.other	H13N6	nan	5400	>EPI_ISL_243496	1
China	2018	Dom.ans	H0N0	2.3.4.4h	10532	>EPI_ISL_707667	1
Canada	2007	wild.ans	H0N0	nan	1897	>EPI_ISL_131718	1
USA	2015	wild.ans	H0N0	nan	4604	>EPI_ISL_230092	1
USA	2011	wild.ans	H12N5	nan	588	>EPI_ISL_257228	1
USA	2011	wild.ans	H0N0	nan	1899	>EPI_ISL_220169	1
USA	2019	Dom.gal	H2N2	nan	11975	>EPI_ISL_4073119	1
USA	2011	wild.ans	H0N0	nan	4114	>EPI_ISL_133586	1
Canada	1999	wild.ans	H0N0	nan	589	>EPI_ISL_131446	1
USA	2018	wild.ans	H11N9	nan	4119	>EPI_ISL_506171	1
USA	2017	wild.ans	H8N4	nan	1903	>EPI_ISL_378275	1
USA	2013	wild.other	H11N2	nan	5405	>EPI_ISL_397680	1
China	2014	Dom.gal	H0N0	nan	11374	>EPI_ISL_176295	1
USA	2010	wild.ans	H0N0	nan	1904	>EPI_ISL_134989	1
USA	2008	wild.ans	H12N5	nan	590	>EPI_ISL_94205	1
China	2014	wild.other	H13N6	nan	4123	>EPI_ISL_397342	1
China	2017	Dom.ans	H0N0	2.3.4.4	10504	>EPI_ISL_707582	1
USA	1994	wild.gal	H0N0	nan	6368	>EPI_ISL_118850	1
USA	2008	wild.ans	H11N2	nan	5407	>EPI_ISL_142467	1
Belgium	2020	wild.ans	H12N5	nan	1906	>EPI_ISL_7592096	1
China	2013	Dom.ans	H0N0	nan	4126	>EPI_ISL_181735	1
Guatemala	2012	wild.ans	H14N3	nan	591	>EPI_ISL_257136	1
Guatemala	2010	wild.ans	H8N4	nan	1908	>EPI_ISL_94973	1
USA	1999	wild.other	H0N0	3C.3a1	593	>EPI_ISL_131436	1
USA	2006	wild.ans	H12N2	nan	6048	>EPI_ISL_180815	1
China	2013	Dom.ans	H2N2	nan	6905	>EPI_ISL_181847	1
Canada	2018	wild.ans	H2N9	nan	6320	>EPI_ISL_373035	1
Sweden	2006	wild.ans	H8N4	nan	1914	>EPI_ISL_189333	1
China	2014	wild.unknown	H11N9	nan	4132	>EPI_ISL_378703	1
USA	2009	wild.ans	H0N0	nan	5413	>EPI_ISL_141210	1
China	2013	Dom.gal	H0N0	nan	11376	>EPI_ISL_181779	1
USA	2009	wild.ans	H8N4	nan	1919	>EPI_ISL_137510	1
Japan	2006	wild.other	H0N0	nan	5026	>EPI_ISL_85156	1
USA	2015	wild.ans	H11N3	nan	5415	>EPI_ISL_254844	1
USA	2014	wild.ans	H2N5	nan	4140	>EPI_ISL_261431	1
Canada	2011	wild.other	H2N5	nan	2441	>EPI_ISL_148242	1
Netherlands	2009	wild.ans	H11N9	nan	4143	>EPI_ISL_243480	1
USA	2012	Dom.ans	H11N9	nan	4144	>EPI_ISL_190084	1
USA	2016	wild.ans	H0N0	nan	727	>EPI_ISL_273383	1
Australia	2019	wild.ans	H2N1	nan	6906	>EPI_ISL_14768248	1
USA	2012	wild.other	H12N1	nan	6050	>EPI_ISL_397615	1
China	2017	Dom.ans	H0N0	2.3.4.4b	398	>EPI_ISL_707583	1
Netherlands	2014	wild.ans	H11N9	nan	4146	>EPI_ISL_291190	1
Netherlands	1999	wild.ans	H2N2	nan	6321	>EPI_ISL_122031	1
Canada	2010	wild.ans	H0N0	nan	929	>EPI_ISL_137805	1
Germany	1980	wild.ans	H0N0	nan	6418	>EPI_ISL_118560	1
USA	2018	wild.ans	H12N2	nan	6052	>EPI_ISL_378274	1
USA	2018	Human	H0N0	6B.1A.1	7623	>EPI_ISL_372032	1
Asia-Russia	2019	wild.ans	H12N5	nan	1927	>EPI_ISL_400287	1
Canada	2007	wild.ans	H0N0	3C.3a1	1928	>EPI_ISL_131800	1
USA	2018	wild.ans	H11N9	nan	4152	>EPI_ISL_14767401	1
China	2013	Dom.ans	H0N0	nan	597	>EPI_ISL_181731	1
USA	2011	wild.ans	H8N4	nan	1931	>EPI_ISL_257219	1
Netherlands	2012	wild.other	H13N6	nan	5419	>EPI_ISL_243530	1
Netherlands	2008	wild.other	H16N3	nan	5420	>EPI_ISL_267307	1
USA	2012	wild.ans	H0N0	nan	4158	>EPI_ISL_189523	1
USA	2012	wild.ans	H0N0	nan	1935	>EPI_ISL_208097	1
Japan	2013	Dom.ans	H11N9	nan	4159	>EPI_ISL_237144	1
USA	2008	wild.ans	H0N0	nan	4160	>EPI_ISL_141110	1
China	2018	Dom.gal	H0N0	2.3.4.4h	12124	>EPI_ISL_696591	1
USA	2016	wild.ans	H12N5	nan	598	>EPI_ISL_294059	1
Netherlands	2011	wild.ans	H2N2	nan	8391	>EPI_ISL_267199	1
Canada	2009	wild.ans	H16N0	nan	5423	>EPI_ISL_127586	1
Canada	2019	wild.ans	H2N3	nan	6910	>EPI_ISL_501842	1
Australia	2019	wild.unknown	H2N9	nan	6324	>EPI_ISL_14769607	1
Mongolia	2015	Dom.ans	H2N3	nan	6911	>EPI_ISL_209128	1
USA	2002	wild.other	H0N0	nan	1942	>EPI_ISL_397915	1
USA	2018	Human	H0N0	6B.1A.6	2162	>EPI_ISL_372083	1
USA	1995	wild.other	H11N2	nan	5431	>EPI_ISL_131404	1
USA	2016	wild.other	H12N4	nan	5433	>EPI_ISL_273542	1
Guatemala	2013	wild.ans	H14N3	nan	356	>EPI_ISL_257115	1
USA	2012	wild.other	H16N3	nan	5434	>EPI_ISL_371783	1
Canada	2007	wild.ans	H0N0	nan	4300	>EPI_ISL_131722	1
USA	2009	wild.ans	H0N0	nan	5435	>EPI_ISL_216560	1
Sweden	2008	wild.ans	H0N0	nan	6064	>EPI_ISL_158322	1
Japan	2004	Dom.ans	H12N5	nan	1951	>EPI_ISL_293511	1
Canada	2009	wild.ans	H11N0	nan	4181	>EPI_ISL_127945	1
USA	2015	swine	H0N0	6B.1	9290	>EPI_ISL_245775	1
HongKong	2011	wild.ans	H2N9	nan	6327	>EPI_ISL_146358	1
USA	1995	Dom.gal	H2N2	nan	6368	>EPI_ISL_118928	1
Canada	2007	wild.ans	H0N0	nan	1953	>EPI_ISL_99283	1
USA	2021	wild.other	H13N6	nan	1954	>EPI_ISL_14777736	1
USA	2009	wild.ans	H0N0	nan	8401	>EPI_ISL_95421	1
Netherlands	2005	wild.ans	H11N2	nan	5444	>EPI_ISL_30814	1
China	2011	Dom.ans	H11N9	nan	4190	>EPI_ISL_146402	1
USA	2015	wild.other	H0N0	nan	2190	>EPI_ISL_397735	1
USA	2005	wild.ans	H11N3	nan	5445	>EPI_ISL_6985	1
USA	2016	wild.ans	H8N4	nan	1956	>EPI_ISL_328937	1
USA	2007	wild.ans	H12N5	nan	433	>EPI_ISL_82523	1
Canada	2007	wild.ans	H0N0	nan	5446	>EPI_ISL_131741	1
China	2013	Dom.gal	H0N0	nan	10874	>EPI_ISL_181705	1
USA	2018	Human	H0N0	6B.1A.3	112	>EPI_ISL_372082	1
China	2012	Dom.ans	H11N9	nan	4193	>EPI_ISL_146323	1
China	2014	Dom.gal	H0N0	nan	10620	>EPI_ISL_176287	1
Bolivia	2011	wild.other	H18N11	nan	12373	>EPI_ISL_466695	1
USA	2011	swine	H0N0	3C.3a	8874	>EPI_ISL_245791	1
USA	2018	Human	H0N0	6B.1A.2	7253	>EPI_ISL_372076	1
USA	2018	Human	H0N0	3C.3a1	9616	>EPI_ISL_372060	1
China	2012	Dom.ans	H11N9	nan	4206	>EPI_ISL_143937	1
China	2013	Dom.ans	H0N0	nan	1963	>EPI_ISL_179784	1
Canada	1992	wild.ans	H8N4	nan	1964	>EPI_ISL_8867	1
USA	2008	wild.ans	H0N0	3C.3a1	1968	>EPI_ISL_141108	1
USA	2010	wild.ans	H11N9	nan	4209	>EPI_ISL_216375	1
USA	2020	wild.other	H12N9	nan	5450	>EPI_ISL_4057652	1
USA	1999	wild.other	H11N2	nan	5452	>EPI_ISL_131433	1
Guatemala	2011	wild.ans	H0N0	3C.3a1	4213	>EPI_ISL_257126	1
USA	2009	wild.ans	H0N0	nan	5453	>EPI_ISL_95433	1
Canada	2010	wild.ans	H0N0	nan	5455	>EPI_ISL_137630	1
China	2018	wild.other	H16N3	nan	6077	>EPI_ISL_393957	1
USA	2011	wild.ans	H0N0	nan	5457	>EPI_ISL_133589	1
Canada	2016	swine	H0N0	nan	8512	>EPI_ISL_282740	1
Georgia	2011	wild.other	H13N8	nan	4221	>EPI_ISL_189710	1
Netherlands	2009	wild.other	H11N9	nan	4222	>EPI_ISL_267426	1
[truncated: 59 more rows]
