# Supplementary material for: Using homologous network to identify reassortment risk in H5Nx avian influenza viruses
Source: PLoS Comput Biol. 2025 Jul 22;21(7):e1013301. doi: 10.1371/journal.pcbi.1013301 (PMC12282916; doi:10.1371/journal.pcbi.1013301)
Supplement: S1 File — This ZIP archive includes the dataset and code used to reproduce the results of this study. (ZIP) [file pcbi.1013301.s012.zip › S1_File/step1data&MLtree(S1_Fig&S1_Table)/step2_downsample(S1_Fig&S1_Table)/ID_subsample_H6Nx.csv]

1	China	2000	Dom.ans	H6N2	nan	2216	>EPI_ISL_76423	1
2	China	2000	Dom.ans	H6N2	nan	10099	>EPI_ISL_76420	1
3	China	2000	Dom.ans	H6N2	nan	10137	>EPI_ISL_76418	2
4	China	2000	Dom.ans	H6N2	nan	10264	>EPI_ISL_76421	1
5	China	2000	Dom.ans	H6N2	nan	10377	>EPI_ISL_76422	1
6	China	2000	wild.ans	H6N2	nan	10269	>EPI_ISL_76419	1
7	China	2001	Dom.ans	H6N2	nan	2745	>EPI_ISL_76414	1
8	China	2001	Dom.ans	H6N2	nan	3819	>EPI_ISL_76395	1
9	China	2001	Dom.ans	H6N2	nan	4020	>EPI_ISL_76409	1
10	China	2001	Dom.ans	H6N2	nan	4137	>EPI_ISL_76415	1
11	China	2001	Dom.ans	H6N2	nan	10047	>EPI_ISL_76394	4
12	China	2001	Dom.ans	H6N2	nan	10061	>EPI_ISL_76397	3
13	China	2001	Dom.ans	H6N2	nan	10099	>EPI_ISL_76410	3
14	China	2001	Dom.ans	H6N2	nan	10140	>EPI_ISL_76400	3
15	China	2001	Dom.ans	H6N2	nan	10182	>EPI_ISL_76404	1
16	China	2001	Dom.ans	H6N2	nan	10193	>EPI_ISL_76399	1
17	China	2001	Dom.ans	H6N2	nan	10232	>EPI_ISL_76403	1
18	China	2001	Dom.ans	H6N2	nan	10247	>EPI_ISL_76407	1
19	China	2001	Dom.ans	H6N2	nan	10274	>EPI_ISL_76405	1
20	China	2001	Dom.ans	H6N6	nan	1281	>EPI_ISL_76442	1
21	China	2001	wild.ans	H6N2	nan	10161	>EPI_ISL_76406	1
22	China	2001	wild.ans	H6N2	nan	10185	>EPI_ISL_76416	1
23	China	2001	wild.ans	H6N2	nan	10369	>EPI_ISL_76408	2
24	China	2001	wild.ans	H6N2	nan	10369	>EPI_ISL_76411	2
25	China	2001	wild.ans	H6N9	nan	848	>EPI_ISL_76448	1
26	China	2002	Dom.ans	H6N2	nan	862	>EPI_ISL_76359	1
27	China	2002	Dom.ans	H6N2	nan	2291	>EPI_ISL_99567	4
28	China	2002	Dom.ans	H6N2	nan	4167	>EPI_ISL_76360	1
29	China	2002	Dom.ans	H6N2	nan	10047	>EPI_ISL_76388	3
30	China	2002	Dom.ans	H6N2	nan	10076	>EPI_ISL_76366	7
31	China	2002	Dom.ans	H6N2	nan	10081	>EPI_ISL_76374	5
32	China	2002	Dom.ans	H6N2	nan	10090	>EPI_ISL_76386	1
33	China	2002	Dom.ans	H6N2	nan	10190	>EPI_ISL_76382	3
34	China	2002	Dom.ans	H6N2	nan	10335	>EPI_ISL_76362	1
35	China	2002	Dom.ans	H6N2	nan	10342	>EPI_ISL_76361	1
36	China	2002	Dom.ans	H6N2	nan	10380	>EPI_ISL_76384	1
37	China	2002	Dom.ans	H6N2	nan	10383	>EPI_ISL_76381	1
38	China	2002	Dom.ans	H6N8	nan	351	>EPI_ISL_76447	1
39	China	2002	Dom.ans	H6N8	nan	1678	>EPI_ISL_99569	1
40	China	2002	wild.ans	H6N2	nan	8710	>EPI_ISL_76379	1
41	China	2002	wild.ans	H6N2	nan	10065	>EPI_ISL_76377	1
42	China	2002	wild.ans	H6N2	nan	10189	>EPI_ISL_76370	1
43	China	2002	wild.ans	H6N2	nan	10231	>EPI_ISL_76383	2
44	China	2002	wild.ans	H6N2	nan	10231	>EPI_ISL_76380	2
45	China	2002	wild.ans	H6N2	nan	10264	>EPI_ISL_76390	2
46	China	2002	wild.ans	H6N2	nan	10264	>EPI_ISL_76385	2
47	China	2003	Dom.ans	H6N2	nan	2291	>EPI_ISL_99564	5
48	China	2003	Dom.ans	H6N2	nan	10052	>EPI_ISL_76351	1
49	China	2003	Dom.ans	H6N2	nan	10065	>EPI_ISL_76357	6
50	China	2003	Dom.ans	H6N2	nan	10124	>EPI_ISL_76349	1
51	China	2003	Dom.ans	H6N2	nan	10157	>EPI_ISL_76344	1
52	China	2003	Dom.ans	H6N2	nan	10289	>EPI_ISL_76352	1
53	China	2003	Dom.ans	H6N2	nan	10315	>EPI_ISL_76346	1
54	China	2003	Dom.ans	H6N5	nan	301	>EPI_ISL_76429	1
55	China	2003	Dom.ans	H6N8	nan	971	>EPI_ISL_76446	1
56	China	2003	wild.ans	H6N1	nan	1537	>EPI_ISL_76288	1
57	China	2003	wild.ans	H6N1	nan	3483	>EPI_ISL_76287	1
58	China	2003	wild.ans	H6N1	nan	4016	>EPI_ISL_76286	1
59	China	2003	wild.ans	H6N2	nan	1049	>EPI_ISL_76342	1
60	China	2003	wild.ans	H6N2	nan	10072	>EPI_ISL_76355	2
61	China	2003	wild.ans	H6N2	nan	10072	>EPI_ISL_76354	2
62	China	2003	wild.ans	H6N2	nan	12213	>EPI_ISL_76347	3
63	China	2003	wild.ans	H6N2	nan	12213	>EPI_ISL_76348	3
64	China	2003	wild.ans	H6N2	nan	12213	>EPI_ISL_76345	3
65	China	2004	Dom.ans	H6N1	nan	12204	>EPI_ISL_76285	1
66	China	2004	Dom.ans	H6N2	nan	2361	>EPI_ISL_99578	2
67	China	2004	Dom.ans	H6N2	nan	10131	>EPI_ISL_76339	1
68	China	2004	Dom.ans	H6N2	nan	10301	>EPI_ISL_76337	1
69	China	2004	Dom.ans	H6N2	nan	10323	>EPI_ISL_76333	1
70	China	2004	Dom.ans	H6N2	nan	10346	>EPI_ISL_76341	1
71	China	2004	Dom.ans	H6N2	nan	10363	>EPI_ISL_76340	1
72	China	2004	Dom.ans	H6N2	nan	12212	>EPI_ISL_76335	1
73	China	2004	Dom.ans	H6N5	nan	344	>EPI_ISL_76428	1
74	China	2004	Dom.ans	H6N6	nan	9807	>EPI_ISL_76439	1
75	China	2004	Dom.ans	H6N8	nan	505	>EPI_ISL_76445	1
76	China	2004	wild.ans	H6N2	nan	2458	>EPI_ISL_76331	1
77	China	2004	wild.ans	H6N2	nan	2809	>EPI_ISL_76338	1
78	China	2004	wild.ans	H6N2	nan	10216	>EPI_ISL_76336	1
79	China	2004	wild.ans	H6N2	nan	12212	>EPI_ISL_76334	2
80	China	2004	wild.ans	H6N2	nan	12212	>EPI_ISL_76332	2
81	China	2004	wild.ans	H6N5	nan	297	>EPI_ISL_76426	2
82	China	2004	wild.ans	H6N5	nan	297	>EPI_ISL_76427	2
83	China	2004	wild.ans	H6N6	nan	9794	>EPI_ISL_76440	1
84	China	2004	wild.ans	H6N6	nan	9808	>EPI_ISL_76441	1
85	China	2004	wild.ans	H6N8	nan	1605	>EPI_ISL_76444	1
86	China	2005	Dom.ans	H6N1	nan	2595	>EPI_ISL_99577	1
87	China	2005	Dom.ans	H6N1	nan	2798	>EPI_ISL_76284	1
88	China	2005	Dom.ans	H6N2	nan	3324	>EPI_ISL_76308	1
89	China	2005	Dom.ans	H6N2	nan	3358	>EPI_ISL_76310	1
90	China	2005	Dom.ans	H6N2	nan	3361	>EPI_ISL_76307	1
91	China	2005	Dom.ans	H6N2	nan	4178	>EPI_ISL_76309	1
92	China	2005	Dom.ans	H6N2	nan	10113	>EPI_ISL_76322	1
93	China	2005	Dom.ans	H6N2	nan	10132	>EPI_ISL_76318	1
94	China	2005	Dom.ans	H6N2	nan	10170	>EPI_ISL_76328	1
95	China	2005	Dom.ans	H6N2	nan	10227	>EPI_ISL_76321	2
96	China	2005	Dom.ans	H6N2	nan	10273	>EPI_ISL_76320	3
97	China	2005	Dom.ans	H6N2	nan	10336	>EPI_ISL_76316	1
98	China	2005	Dom.ans	H6N2	nan	10349	>EPI_ISL_76289	1
99	China	2005	Dom.ans	H6N2	nan	11562	>EPI_ISL_76317	3
100	China	2005	Dom.ans	H6N2	nan	11637	>EPI_ISL_76327	2
101	China	2005	Dom.ans	H6N2	nan	11710	>EPI_ISL_76319	1
102	China	2005	Dom.ans	H6N2	nan	11817	>EPI_ISL_76306	1
103	China	2005	Dom.ans	H6N2	nan	11827	>EPI_ISL_76315	1
104	China	2005	Dom.ans	H6N2	nan	12188	>EPI_ISL_76323	1
105	China	2005	Dom.ans	H6N2	nan	12214	>EPI_ISL_76295	2
106	China	2005	Dom.ans	H6N2	nan	12218	>EPI_ISL_76300	6
107	China	2005	Dom.ans	H6N2	nan	12219	>EPI_ISL_76311	1
108	China	2005	Dom.ans	H6N2	nan	12228	>EPI_ISL_76301	1
109	China	2005	Dom.ans	H6N2	nan	12229	>EPI_ISL_76294	2
110	China	2005	Dom.ans	H6N2	nan	12239	>EPI_ISL_76290	2
111	China	2005	Dom.ans	H6N2	nan	12248	>EPI_ISL_76298	1
112	China	2005	Dom.ans	H6N5	nan	334	>EPI_ISL_76425	1
113	China	2005	Dom.ans	H6N5	nan	344	>EPI_ISL_76424	1
114	China	2005	Dom.ans	H6N6	nan	449	>EPI_ISL_76432	1
115	China	2005	Dom.ans	H6N6	nan	9688	>EPI_ISL_76435	1
116	China	2005	Dom.ans	H6N6	nan	9805	>EPI_ISL_76434	1
117	China	2005	Dom.ans	H6N6	nan	9807	>EPI_ISL_76438	1
118	China	2005	Dom.ans	H6N6	nan	9990	>EPI_ISL_76431	2
119	China	2005	Dom.ans	H6N6	nan	11695	>EPI_ISL_76433	1
120	China	2005	Dom.gal	H6N2	nan	11794	>EPI_ISL_76305	1
121	China	2005	wild.ans	H6N1	nan	2409	>EPI_ISL_76281	1
122	China	2005	wild.ans	H6N1	nan	3296	>EPI_ISL_76282	1
123	China	2005	wild.ans	H6N1	nan	3935	>EPI_ISL_76283	1
124	China	2005	wild.ans	H6N2	nan	4148	>EPI_ISL_76304	1
125	China	2005	wild.ans	H6N2	nan	12217	>EPI_ISL_76329	2
126	China	2005	wild.ans	H6N2	nan	12217	>EPI_ISL_76330	2
127	China	2005	wild.ans	H6N6	nan	9807	>EPI_ISL_76436	1
128	China	2005	wild.ans	H6N6	nan	10040	>EPI_ISL_76437	1
129	China	2005	wild.ans	H6N8	nan	1880	>EPI_ISL_76443	1
130	China	2006	Dom.ans	H6N1	nan	3209	>EPI_ISL_112130	1
131	China	2006	Dom.ans	H6N1	nan	3892	>EPI_ISL_112070	1
132	China	2006	Dom.ans	H6N2	nan	2935	>EPI_ISL_112031	1
133	China	2006	Dom.ans	H6N2	nan	3015	>EPI_ISL_112185	1
134	China	2006	Dom.ans	H6N2	nan	3036	>EPI_ISL_112052	1
135	China	2006	Dom.ans	H6N2	nan	3201	>EPI_ISL_112053	1
136	China	2006	Dom.ans	H6N2	nan	3308	>EPI_ISL_112149	1
137	China	2006	Dom.ans	H6N2	nan	3469	>EPI_ISL_112129	1
138	China	2006	Dom.ans	H6N2	nan	3659	>EPI_ISL_112235	1
139	China	2006	Dom.ans	H6N2	nan	4122	>EPI_ISL_112148	1
140	China	2006	Dom.ans	H6N2	nan	4136	>EPI_ISL_112051	1
141	China	2006	Dom.ans	H6N2	nan	10058	>EPI_ISL_112326	2
142	China	2006	Dom.ans	H6N2	nan	10098	>EPI_ISL_113484	1
143	China	2006	Dom.ans	H6N2	nan	10104	>EPI_ISL_113431	2
144	China	2006	Dom.ans	H6N2	nan	10118	>EPI_ISL_112407	1
145	China	2006	Dom.ans	H6N2	nan	10132	>EPI_ISL_113305	8
146	China	2006	Dom.ans	H6N2	nan	10243	>EPI_ISL_113256	1
147	China	2006	Dom.ans	H6N2	nan	10273	>EPI_ISL_113432	1
148	China	2006	Dom.ans	H6N2	nan	10294	>EPI_ISL_113433	1
149	China	2006	Dom.ans	H6N2	nan	10296	>EPI_ISL_113430	1
150	China	2006	Dom.ans	H6N2	nan	10352	>EPI_ISL_112370	2
151	China	2006	Dom.ans	H6N2	nan	10358	>EPI_ISL_112127	1
152	China	2006	Dom.ans	H6N2	nan	10366	>EPI_ISL_113491	1
153	China	2006	Dom.ans	H6N2	nan	10378	>EPI_ISL_112433	1
154	China	2006	Dom.ans	H6N2	nan	10395	>EPI_ISL_112258	1
155	China	2006	Dom.ans	H6N2	nan	10396	>EPI_ISL_113480	1
156	China	2006	Dom.ans	H6N2	nan	10401	>EPI_ISL_112337	1
157	China	2006	Dom.ans	H6N2	nan	11473	>EPI_ISL_112233	1
158	China	2006	Dom.ans	H6N2	nan	11538	>EPI_ISL_113363	2
159	China	2006	Dom.ans	H6N2	nan	11562	>EPI_ISL_113254	3
160	China	2006	Dom.ans	H6N2	nan	11683	>EPI_ISL_112186	1
161	China	2006	Dom.ans	H6N2	nan	11739	>EPI_ISL_113358	1
162	China	2006	Dom.ans	H6N2	nan	11814	>EPI_ISL_113360	1
163	China	2006	Dom.ans	H6N2	nan	12235	>EPI_ISL_112159	1
164	China	2006	Dom.ans	H6N5	nan	277	>EPI_ISL_112128	1
165	China	2006	Dom.ans	H6N6	nan	881	>EPI_ISL_113552	1
166	China	2006	Dom.ans	H6N6	nan	9643	>EPI_ISL_112352	13
167	China	2006	Dom.ans	H6N6	nan	9688	>EPI_ISL_113549	8
168	China	2006	Dom.ans	H6N6	nan	9751	>EPI_ISL_113434	1
169	China	2006	Dom.ans	H6N6	nan	9756	>EPI_ISL_113308	2
170	China	2006	Dom.ans	H6N6	nan	9779	>EPI_ISL_112431	2
171	China	2006	Dom.ans	H6N6	nan	9793	>EPI_ISL_112372	2
172	China	2006	Dom.ans	H6N6	nan	9911	>EPI_ISL_113255	1
173	China	2006	Dom.ans	H6N6	nan	9917	>EPI_ISL_113483	1
174	China	2006	Dom.ans	H6N6	nan	9951	>EPI_ISL_112187	1
175	China	2006	Dom.ans	H6N6	nan	9966	>EPI_ISL_113259	1
176	China	2006	Dom.ans	H6N6	nan	11475	>EPI_ISL_112351	1
177	China	2006	Dom.ans	H6N8	nan	1483	>EPI_ISL_112069	1
178	China	2006	Dom.ans	H6N8	nan	9980	>EPI_ISL_112150	1
179	China	2006	wild.ans	H6N1	nan	2467	>EPI_ISL_112160	1
180	China	2006	wild.ans	H6N2	nan	1471	>EPI_ISL_13025	3
181	China	2006	wild.ans	H6N2	nan	1471	>EPI_ISL_12405	3
182	China	2006	wild.ans	H6N2	nan	1471	>EPI_ISL_12639	3
183	China	2006	wild.ans	H6N2	nan	11474	>EPI_ISL_112206	1
184	China	2006	wild.ans	H6N6	nan	9836	>EPI_ISL_112257	1
185	China	2006	wild.ans	H6N6	nan	9886	>EPI_ISL_112188	1
186	China	2007	Dom.ans	H6N1	nan	3254	>EPI_ISL_112523	1
187	China	2007	Dom.ans	H6N2	nan	2930	>EPI_ISL_99573	2
188	China	2007	Dom.ans	H6N2	nan	3085	>EPI_ISL_112466	1
189	China	2007	Dom.ans	H6N2	nan	10114	>EPI_ISL_112525	3
190	China	2007	Dom.ans	H6N2	nan	10177	>EPI_ISL_112728	1
191	China	2007	Dom.ans	H6N2	nan	10198	>EPI_ISL_99575	2
192	China	2007	Dom.ans	H6N2	nan	10393	>EPI_ISL_112613	1
193	China	2007	Dom.ans	H6N2	nan	11471	>EPI_ISL_112551	3
194	China	2007	Dom.ans	H6N6	nan	626	>EPI_ISL_112673	1
195	China	2007	Dom.ans	H6N6	nan	940	>EPI_ISL_112642	1
196	China	2007	Dom.ans	H6N6	nan	9655	>EPI_ISL_113715	1
197	China	2007	Dom.ans	H6N6	nan	9658	>EPI_ISL_112697	25
198	China	2007	Dom.ans	H6N6	nan	9691	>EPI_ISL_112672	7
199	China	2007	Dom.ans	H6N6	nan	9693	>EPI_ISL_112644	3
200	China	2007	Dom.ans	H6N6	nan	9701	>EPI_ISL_112614	1
201	China	2007	Dom.ans	H6N6	nan	9754	>EPI_ISL_112494	1
202	China	2007	Dom.ans	H6N6	nan	9779	>EPI_ISL_112643	1
203	China	2007	Dom.ans	H6N6	nan	9817	>EPI_ISL_112582	1
204	China	2007	Dom.ans	H6N6	nan	9903	>EPI_ISL_112670	1
205	China	2007	Dom.ans	H6N6	nan	9914	>EPI_ISL_112616	1
206	China	2007	Dom.ans	H6N6	nan	9983	>EPI_ISL_112584	1
207	China	2007	Dom.ans	H6N6	nan	10009	>EPI_ISL_112758	2
208	China	2007	Dom.ans	H6N6	nan	10033	>EPI_ISL_112585	1
209	China	2007	Dom.ans	H6N6	nan	11617	>EPI_ISL_112615	1
210	China	2007	Dom.ans	H6N8	nan	826	>EPI_ISL_112465	1
211	China	2007	Dom.ans	H6N8	nan	1096	>EPI_ISL_112497	1
212	China	2007	Dom.ans	H6N8	nan	1793	>EPI_ISL_112583	1
213	China	2007	Dom.ans	H6N8	nan	1939	>EPI_ISL_112464	1
214	China	2007	Dom.ans	H6N8	nan	9926	>EPI_ISL_112495	1
215	China	2007	Dom.ans	H6N9	nan	756	>EPI_ISL_112526	1
216	China	2007	Dom.gal	H6N2	nan	2347	>EPI_ISL_99556	3
217	China	2007	Dom.gal	H6N2	nan	2347	>EPI_ISL_99558	3
218	China	2007	Dom.gal	H6N2	nan	2347	>EPI_ISL_99555	3
219	China	2007	Dom.gal	H6N2	nan	3905	>EPI_ISL_99557	1
220	China	2007	wild.ans	H6N1	nan	2730	>EPI_ISL_161519	1
221	China	2008	Dom.ans	H6N1	nan	3309	>EPI_ISL_99553	1
222	China	2008	Dom.ans	H6N2	nan	2163	>EPI_ISL_266470	2
223	China	2008	Dom.ans	H6N2	nan	3009	>EPI_ISL_266488	2
224	China	2008	Dom.ans	H6N2	nan	10119	>EPI_ISL_154178	2
225	China	2008	Dom.ans	H6N2	nan	10339	>EPI_ISL_99572	1
226	China	2008	Dom.ans	H6N2	nan	10375	>EPI_ISL_99571	1
227	China	2008	Dom.ans	H6N2	nan	10871	>EPI_ISL_99552	1
228	China	2008	Dom.ans	H6N6	nan	11600	>EPI_ISL_70634	1
229	China	2009	Dom.ans	H6N2	nan	10153	>EPI_ISL_154186	2
230	China	2009	Dom.ans	H6N2	nan	10180	>EPI_ISL_154182	2
231	China	2009	Dom.ans	H6N2	nan	10188	>EPI_ISL_266485	2
232	China	2009	Dom.ans	H6N2	nan	10208	>EPI_ISL_154188	2
233	China	2009	Dom.ans	H6N2	nan	10314	>EPI_ISL_154170	2
234	China	2009	Dom.ans	H6N2	nan	11682	>EPI_ISL_154185	2
235	China	2009	Dom.ans	H6N5	nan	282	>EPI_ISL_143816	1
236	China	2009	Dom.ans	H6N6	nan	1949	>EPI_ISL_71340	10
237	China	2009	Dom.ans	H6N6	nan	9834	>EPI_ISL_154193	2
238	China	2009	Dom.ans	H6N6	nan	9905	>EPI_ISL_146881	1
239	China	2009	Dom.ans	H6N6	nan	9993	>EPI_ISL_154171	2
240	China	2009	Dom.gal	H6N2	nan	2163	>EPI_ISL_154160	2
241	China	2009	Dom.gal	H6N2	nan	2163	>EPI_ISL_266464	2
242	China	2009	Dom.gal	H6N2	nan	10143	>EPI_ISL_266468	2
243	China	2009	Dom.gal	H6N2	nan	10143	>EPI_ISL_154164	2
244	China	2009	Dom.gal	H6N6	nan	9851	>EPI_ISL_266467	2
245	China	2009	Dom.gal	H6N6	nan	9851	>EPI_ISL_154163	2
246	China	2009	swine	H6N6	nan	1949	>EPI_ISL_139117	1
247	China	2010	Dom.ans	H6N1	nan	10270	>EPI_ISL_131251	1
248	China	2010	Dom.ans	H6N2	nan	10078	>EPI_ISL_154167	2
249	China	2010	Dom.ans	H6N2	nan	10316	>EPI_ISL_266472	4
250	China	2010	Dom.ans	H6N2	nan	10615	>EPI_ISL_154183	2
251	China	2010	Dom.ans	H6N5	nan	316	>EPI_ISL_273049	1
252	China	2010	Dom.ans	H6N6	nan	9719	>EPI_ISL_154173	2
253	China	2010	Dom.ans	H6N6	nan	9732	>EPI_ISL_266480	2
254	China	2010	Dom.ans	H6N6	nan	9737	>EPI_ISL_107987	4
255	China	2010	Dom.ans	H6N6	nan	9744	>EPI_ISL_266493	2
256	China	2010	Dom.ans	H6N6	nan	9758	>EPI_ISL_154187	2
257	China	2010	Dom.ans	H6N6	nan	9800	>EPI_ISL_266478	2
258	China	2010	Dom.ans	H6N6	nan	9814	>EPI_ISL_266484	2
259	China	2010	Dom.ans	H6N6	nan	9832	>EPI_ISL_99570	1
260	China	2010	Dom.ans	H6N6	nan	9861	>EPI_ISL_154191	2
261	China	2010	Dom.ans	H6N6	nan	9865	>EPI_ISL_154175	2
262	China	2010	Dom.ans	H6N6	nan	9871	>EPI_ISL_266481	2
263	China	2010	Dom.ans	H6N6	nan	9880	>EPI_ISL_99580	3
264	China	2010	Dom.ans	H6N6	nan	10032	>EPI_ISL_99582	1
265	China	2010	Dom.ans	H6N6	nan	11558	>EPI_ISL_266483	2
266	China	2010	Dom.ans	H6N8	nan	1082	>EPI_ISL_146882	1
267	China	2010	Dom.gal	H6N2	nan	10088	>EPI_ISL_154159	2
268	China	2010	Dom.gal	H6N2	nan	10088	>EPI_ISL_266463	2
269	China	2010	Dom.gal	H6N2	nan	10592	>EPI_ISL_154157	2
270	China	2010	Dom.gal	H6N2	nan	10592	>EPI_ISL_266461	2
271	China	2010	Dom.gal	H6N6	nan	1389	>EPI_ISL_154165	2
272	China	2010	Dom.gal	H6N6	nan	1389	>EPI_ISL_266469	2
273	China	2010	Dom.gal	H6N6	nan	9663	>EPI_ISL_266460	2
274	China	2010	Dom.gal	H6N6	nan	9663	>EPI_ISL_154156	2
275	China	2010	Dom.gal	H6N6	nan	9814	>EPI_ISL_154162	2
276	China	2010	Dom.gal	H6N6	nan	9814	>EPI_ISL_266466	2
277	China	2010	Dom.gal	H6N6	nan	9832	>EPI_ISL_99554	1
278	China	2010	Dom.gal	H6N6	nan	9845	>EPI_ISL_266465	2
279	China	2010	Dom.gal	H6N6	nan	9845	>EPI_ISL_154161	2
280	China	2010	Dom.gal	H6N6	nan	9858	>EPI_ISL_266462	2
281	China	2010	Dom.gal	H6N6	nan	9858	>EPI_ISL_154158	2
282	China	2011	Dom.ans	H6N2	nan	12054	>EPI_ISL_702411	2
283	China	2011	Dom.ans	H6N6	nan	9789	>EPI_ISL_311327	1
284	China	2011	Dom.ans	H6N6	nan	9865	>EPI_ISL_154190	2
285	China	2011	Dom.ans	H6N6	nan	9924	>EPI_ISL_154172	2
286	China	2011	Dom.ans	H6N6	nan	9933	>EPI_ISL_146883	1
287	China	2011	Dom.ans	H6N6	nan	11558	>EPI_ISL_154169	2
288	China	2011	Dom.ans	H6N6	nan	12014	>EPI_ISL_702385	1
289	China	2012	Dom.ans	H6N6	nan	10014	>EPI_ISL_143938	1
290	China	2012	Dom.ans	H6N6	nan	12023	>EPI_ISL_702655	3
291	China	2012	Dom.ans	H6N6	nan	12337	>EPI_ISL_702590	1
292	China	2012	Dom.ans	H6N8	nan	1809	>EPI_ISL_273054	1
293	China	2013	Dom.ans	H6N2	nan	10219	>EPI_ISL_273061	1
294	China	2013	Dom.ans	H6N6	nan	9972	>EPI_ISL_173530	1
295	China	2013	Dom.gal	H6N6	nan	9790	>EPI_ISL_273060	1
296	China	2013	wild.ans	H6N1	nan	2506	>EPI_ISL_378633	1
297	China	2013	wild.ans	H6N1	nan	3960	>EPI_ISL_378630	1
298	China	2013	wild.ans	H6N1	nan	4035	>EPI_ISL_378629	1
299	China	2013	wild.ans	H6N2	nan	2425	>EPI_ISL_378285	1
300	China	2013	wild.ans	H6N2	nan	2862	>EPI_ISL_378631	1
301	China	2013	wild.ans	H6N2	nan	4002	>EPI_ISL_217932	1
302	China	2014	Dom.ans	H6N1	nan	2047	>EPI_ISL_2825546	1
303	China	2014	Dom.ans	H6N2	nan	10370	>EPI_ISL_197208	1
304	China	2014	Dom.ans	H6N2	nan	10602	>EPI_ISL_197207	1
305	China	2014	Dom.ans	H6N2	nan	10622	>EPI_ISL_197206	1
306	China	2014	Dom.ans	H6N6	nan	9963	>EPI_ISL_216914	1
307	China	2014	Dom.ans	H6N6	nan	12017	>EPI_ISL_702698	1
308	China	2014	Dom.ans	H6N6	nan	12319	>EPI_ISL_702751	1
309	China	2014	Dom.gal	H6N2	nan	10218	>EPI_ISL_197205	1
310	China	2014	Dom.gal	H6N2	nan	10259	>EPI_ISL_328171	1
311	China	2014	Dom.gal	H6N2	nan	10586	>EPI_ISL_197203	3
312	China	2014	Dom.gal	H6N2	nan	10586	>EPI_ISL_197204	3
313	China	2014	Dom.gal	H6N2	nan	10586	>EPI_ISL_197202	3
314	China	2014	Dom.gal	H6N2	nan	10598	>EPI_ISL_328170	1
315	China	2014	Dom.gal	H6N2	nan	10611	>EPI_ISL_328169	1
316	China	2014	Dom.gal	H6N6	nan	9690	>EPI_ISL_220496	2
317	China	2014	Dom.gal	H6N6	nan	9690	>EPI_ISL_220493	2
318	China	2014	Dom.gal	H6N6	nan	9707	>EPI_ISL_220495	4
319	China	2014	Dom.gal	H6N6	nan	9707	>EPI_ISL_220494	4
320	China	2014	Dom.gal	H6N6	nan	9707	>EPI_ISL_220498	4
321	China	2014	Dom.gal	H6N6	nan	9707	>EPI_ISL_220492	4
322	China	2014	Dom.gal	H6N6	nan	9764	>EPI_ISL_220497	1
323	China	2014	Dom.gal	H6N6	nan	12003	>EPI_ISL_4072219	1
324	China	2014	Dom.other	H6N6	nan	9928	>EPI_ISL_196051	1
325	China	2014	Dom.other	H6N6	nan	9932	>EPI_ISL_273110	1
326	China	2014	wild.ans	H6N1	nan	2456	>EPI_ISL_217936	1
327	China	2014	wild.ans	H6N1	nan	2694	>EPI_ISL_244551	1
328	China	2014	wild.ans	H6N1	nan	3898	>EPI_ISL_244555	1
329	China	2014	wild.ans	H6N1	nan	3899	>EPI_ISL_217934	1
330	China	2014	wild.ans	H6N2	nan	810	>EPI_ISL_244547	1
331	China	2014	wild.ans	H6N2	nan	2120	>EPI_ISL_244546	3
332	China	2014	wild.ans	H6N2	nan	2120	>EPI_ISL_244543	3
333	China	2014	wild.ans	H6N2	nan	2120	>EPI_ISL_244545	3
334	China	2014	wild.ans	H6N2	nan	2155	>EPI_ISL_244550	1
335	China	2014	wild.ans	H6N2	nan	2160	>EPI_ISL_217935	1
336	China	2014	wild.ans	H6N2	nan	2929	>EPI_ISL_244552	1
337	China	2014	wild.ans	H6N2	nan	3377	>EPI_ISL_244541	3
338	China	2014	wild.ans	H6N2	nan	3377	>EPI_ISL_244544	3
339	China	2014	wild.ans	H6N2	nan	3377	>EPI_ISL_244542	3
340	China	2014	wild.ans	H6N5	nan	271	>EPI_ISL_212404	3
341	China	2014	wild.ans	H6N5	nan	271	>EPI_ISL_212380	3
342	China	2014	wild.ans	H6N5	nan	271	>EPI_ISL_212401	3
343	China	2014	wild.ans	H6N8	nan	1632	>EPI_ISL_217937	1
344	China	2014	wild.unknown	H6N1	nan	3756	>EPI_ISL_212406	1
345	China	2014	wild.unknown	H6N2	nan	2254	>EPI_ISL_205146	1
346	China	2015	Dom.ans	H6N2	nan	2151	>EPI_ISL_252819	3
347	China	2015	Dom.ans	H6N2	nan	2865	>EPI_ISL_252815	3
348	China	2015	Dom.ans	H6N2	nan	3739	>EPI_ISL_2825437	1
349	China	2015	Dom.ans	H6N2	nan	12037	>EPI_ISL_702885	1
350	China	2015	Dom.ans	H6N2	nan	12051	>EPI_ISL_702911	2
351	China	2015	Dom.ans	H6N6	nan	1154	>EPI_ISL_2825455	1
352	China	2015	Dom.ans	H6N6	nan	9083	>EPI_ISL_199219	2
353	China	2015	Dom.ans	H6N6	nan	9675	>EPI_ISL_200562	1
354	China	2015	Dom.ans	H6N6	nan	9684	>EPI_ISL_199116	2
355	China	2015	Dom.ans	H6N6	nan	9700	>EPI_ISL_200585	1
356	China	2015	Dom.ans	H6N6	nan	9729	>EPI_ISL_199439	1
357	China	2015	Dom.ans	H6N6	nan	9738	>EPI_ISL_200480	1
358	China	2015	Dom.ans	H6N6	nan	9742	>EPI_ISL_200591	5
359	China	2015	Dom.ans	H6N6	nan	9782	>EPI_ISL_200548	1
360	China	2015	Dom.ans	H6N6	nan	9811	>EPI_ISL_199335	1
361	China	2015	Dom.ans	H6N6	nan	9833	>EPI_ISL_199433	2
362	China	2015	Dom.ans	H6N6	nan	9841	>EPI_ISL_200473	1
363	China	2015	Dom.ans	H6N6	nan	9856	>EPI_ISL_200598	1
364	China	2015	Dom.ans	H6N6	nan	9857	>EPI_ISL_199438	1
365	China	2015	Dom.ans	H6N6	nan	9884	>EPI_ISL_199351	1
366	China	2015	Dom.ans	H6N6	nan	9896	>EPI_ISL_199442	1
367	China	2015	Dom.ans	H6N6	nan	9922	>EPI_ISL_199027	5
368	China	2015	Dom.ans	H6N6	nan	9977	>EPI_ISL_199237	1
369	China	2015	Dom.ans	H6N6	nan	10028	>EPI_ISL_199022	3
370	China	2015	Dom.ans	H6N6	nan	10037	>EPI_ISL_252823	1
371	China	2015	Dom.ans	H6N6	nan	11577	>EPI_ISL_199424	1
372	China	2015	Dom.ans	H6N6	nan	11597	>EPI_ISL_199429	3
373	China	2015	Dom.ans	H6N6	nan	11612	>EPI_ISL_201361	2
374	China	2015	Dom.ans	H6N6	nan	11711	>EPI_ISL_199308	1
375	China	2015	Dom.ans	H6N6	nan	11921	>EPI_ISL_199428	1
376	China	2015	Dom.ans	H6N6	nan	12005	>EPI_ISL_702868	2
377	China	2015	Dom.ans	H6N6	nan	12008	>EPI_ISL_702949	1
378	China	2015	Dom.ans	H6N6	nan	12029	>EPI_ISL_702794	1
379	China	2015	Dom.gal	H6N6	nan	9675	>EPI_ISL_200561	7
380	China	2015	Dom.gal	H6N6	nan	9675	>EPI_ISL_200557	7
381	China	2015	Dom.gal	H6N6	nan	9675	>EPI_ISL_200547	7
382	China	2015	Dom.gal	H6N6	nan	9675	>EPI_ISL_200558	7
383	China	2015	Dom.gal	H6N6	nan	9675	>EPI_ISL_200556	7
384	China	2015	Dom.gal	H6N6	nan	9675	>EPI_ISL_200559	7
385	China	2015	Dom.gal	H6N6	nan	9675	>EPI_ISL_2825331	7
386	China	2015	Dom.gal	H6N6	nan	9942	>EPI_ISL_220501	2
387	China	2015	Dom.gal	H6N6	nan	9942	>EPI_ISL_220502	2
388	China	2015	Dom.gal	H6N6	nan	10028	>EPI_ISL_200434	1
389	China	2015	Dom.gal	H6N6	nan	11612	>EPI_ISL_220500	2
390	China	2015	Dom.gal	H6N6	nan	11612	>EPI_ISL_220503	2
391	China	2015	Dom.gal	H6N6	nan	11616	>EPI_ISL_220499	1
392	China	2015	wild.ans	H6N1	nan	2406	>EPI_ISL_302717	1
393	China	2015	wild.ans	H6N1	nan	3894	>EPI_ISL_302766	2
394	China	2015	wild.ans	H6N1	nan	3894	>EPI_ISL_212424	2
395	China	2015	wild.ans	H6N1	nan	4031	>EPI_ISL_212423	1
396	China	2015	wild.ans	H6N8	nan	1262	>EPI_ISL_212425	1
397	China	2015	wild.other	H6N6	nan	9907	>EPI_ISL_205143	1
398	China	2015	wild.unknown	H6N2	nan	2360	>EPI_ISL_205144	2
399	China	2015	wild.unknown	H6N2	nan	2360	>EPI_ISL_205145	2
400	China	2016	Dom.ans	H6N2	nan	10481	>EPI_ISL_702992	1
401	China	2016	Dom.ans	H6N2	nan	12041	>EPI_ISL_703077	1
402	China	2016	Dom.ans	H6N2	nan	12306	>EPI_ISL_221718	2
403	China	2016	Dom.ans	H6N6	nan	8639	>EPI_ISL_707423	3
404	China	2016	Dom.ans	H6N6	nan	9728	>EPI_ISL_252834	1
405	China	2016	Dom.ans	H6N6	nan	9956	>EPI_ISL_252833	1
406	China	2016	Dom.ans	H6N6	nan	10013	>EPI_ISL_2825383	1
407	China	2016	Dom.ans	H6N6	nan	11598	>EPI_ISL_707509	1
408	China	2016	Dom.ans	H6N6	nan	11789	>EPI_ISL_707430	1
409	China	2016	Dom.ans	H6N6	nan	12329	>EPI_ISL_703036	1
410	China	2016	Dom.gal	H6N2	nan	10284	>EPI_ISL_328168	1
411	China	2016	Dom.gal	H6N6	nan	8639	>EPI_ISL_253033	1
412	China	2016	Dom.other	H6N6	nan	8639	>EPI_ISL_707678	1
413	China	2016	wild.ans	H6N1	nan	2345	>EPI_ISL_217485	2
414	China	2016	wild.ans	H6N1	nan	2345	>EPI_ISL_217494	2
415	China	2016	wild.ans	H6N1	nan	2640	>EPI_ISL_278510	10
416	China	2016	wild.ans	H6N1	nan	2640	>EPI_ISL_278512	10
417	China	2016	wild.ans	H6N1	nan	2640	>EPI_ISL_278513	10
418	China	2016	wild.ans	H6N1	nan	2640	>EPI_ISL_278515	10
419	China	2016	wild.ans	H6N1	nan	2640	>EPI_ISL_278518	10
420	China	2016	wild.ans	H6N1	nan	2640	>EPI_ISL_278509	10
421	China	2016	wild.ans	H6N1	nan	2640	>EPI_ISL_278517	10
422	China	2016	wild.ans	H6N1	nan	2640	>EPI_ISL_278511	10
423	China	2016	wild.ans	H6N1	nan	2640	>EPI_ISL_278516	10
424	China	2016	wild.ans	H6N1	nan	2640	>EPI_ISL_278514	10
425	China	2016	wild.unknown	H6N8	nan	1396	>EPI_ISL_243349	1
426	China	2017	Dom.ans	H6N1	nan	6098	>EPI_ISL_2825565	1
427	China	2017	Dom.ans	H6N2	nan	3889	>EPI_ISL_2825528	1
428	China	2017	Dom.ans	H6N2	nan	10706	>EPI_ISL_696915	1
429	China	2017	Dom.ans	H6N6	nan	8639	>EPI_ISL_696947	10
430	China	2017	Dom.ans	H6N6	nan	9652	>EPI_ISL_2825619	1
431	China	2017	Dom.ans	H6N6	nan	9676	>EPI_ISL_285467	1
432	China	2017	Dom.ans	H6N6	nan	9683	>EPI_ISL_285468	2
433	China	2017	Dom.ans	H6N6	nan	9704	>EPI_ISL_2825601	1
434	China	2017	Dom.ans	H6N6	nan	9792	>EPI_ISL_2825419	1
435	China	2017	Dom.ans	H6N6	nan	9913	>EPI_ISL_2825583	1
436	China	2017	Dom.ans	H6N6	nan	10031	>EPI_ISL_2825492	1
437	China	2017	Dom.ans	H6N6	nan	11622	>EPI_ISL_707495	2
438	China	2017	Dom.ans	H6N6	nan	11626	>EPI_ISL_707531	1
439	China	2017	Dom.ans	H6N6	nan	11785	>EPI_ISL_707552	1
440	China	2017	Dom.ans	H6N6	nan	11798	>EPI_ISL_285465	1
441	China	2017	Dom.ans	H6N6	nan	11812	>EPI_ISL_707459	1
442	China	2017	Dom.ans	H6N6	nan	12016	>EPI_ISL_703172	1
443	China	2017	Dom.ans	H6N6	nan	12033	>EPI_ISL_703132	1
444	China	2017	Dom.gal	H6N1	nan	10056	>EPI_ISL_4031117	1
445	China	2017	Dom.gal	H6N6	nan	9710	>EPI_ISL_2825277	1
446	China	2017	Dom.gal	H6N6	nan	9931	>EPI_ISL_2825314	1
447	China	2017	Dom.other	H6N6	nan	8639	>EPI_ISL_707677	1
448	China	2017	wild.ans	H6N1	nan	3844	>EPI_ISL_397334	1
449	China	2018	Dom.ans	H6N0	nan	10516	>EPI_ISL_697973	1
450	China	2018	Dom.ans	H6N0	nan	10591	>EPI_ISL_698023	1
451	China	2018	Dom.ans	H6N1	nan	2074	>EPI_ISL_2825510	1
452	China	2018	Dom.ans	H6N1	nan	3277	>EPI_ISL_2825474	1
453	China	2018	Dom.ans	H6N2	nan	10048	>EPI_ISL_576378	6
454	China	2018	Dom.ans	H6N2	nan	10171	>EPI_ISL_576382	3
455	China	2018	Dom.ans	H6N6	nan	9801	>EPI_ISL_2825348	1
456	China	2018	Dom.ans	H6N6	nan	9872	>EPI_ISL_2825401	1
457	China	2018	Dom.ans	H6N6	nan	9970	>EPI_ISL_2825365	1
458	China	2018	Dom.ans	H6N6	nan	10574	>EPI_ISL_707526	1
459	China	2018	Dom.gal	H6N0	nan	10516	>EPI_ISL_697971	1
460	China	2018	Dom.gal	H6N0	nan	10578	>EPI_ISL_698016	1
461	China	2018	Dom.gal	H6N6	nan	9712	>EPI_ISL_698005	2
462	China	2018	Dom.gal	H6N6	nan	9712	>EPI_ISL_698006	2
463	China	2018	Dom.gal	H6N6	nan	9720	>EPI_ISL_2825296	1
464	China	2019	wild.ans	H6N1	nan	2266	>EPI_ISL_462610	2
465	China	2019	wild.ans	H6N1	nan	2266	>EPI_ISL_462608	2
466	China	2019	wild.ans	H6N1	nan	3691	>EPI_ISL_462612	1
467	China	2019	wild.ans	H6N2	nan	2832	>EPI_ISL_462607	1
468	China	2019	wild.ans	H6N2	nan	3205	>EPI_ISL_462611	2
469	China	2019	wild.ans	H6N2	nan	3205	>EPI_ISL_462613	2
470	China	2019	wild.ans	H6N8	nan	1763	>EPI_ISL_462609	1
471	China	2021	Dom.gal	H6N6	nan	11593	>EPI_ISL_14224055	1
472	HongKong	1976	Dom.ans	H6N1	nan	3688	>EPI_ISL_8931	1
473	HongKong	1977	Dom.ans	H6N2	nan	2990	>EPI_ISL_5813	1
474	HongKong	1977	Dom.gal	H6N1	nan	4046	>EPI_ISL_8932	1
475	HongKong	2000	Dom.gal	H6N1	nan	10639	>EPI_ISL_2553	1
476	HongKong	2000	Dom.gal	H6N1	nan	10651	>EPI_ISL_2554	1
477	HongKong	2000	unknown	H6N1	nan	12144	>EPI_ISL_2615	1
478	HongKong	2000	wild.gal	H6N1	nan	10639	>EPI_ISL_2556	1
479	HongKong	2001	Dom.gal	H6N1	nan	10630	>EPI_ISL_80307	1
480	HongKong	2002	Dom.gal	H6N1	nan	10492	>EPI_ISL_9381	2
481	HongKong	2002	Dom.gal	H6N1	nan	10492	>EPI_ISL_80309	2
482	HongKong	2002	unknown	H6N1	nan	12150	>EPI_ISL_9379	1
483	HongKong	2002	wild.gal	H6N2	nan	8559	>EPI_ISL_9380	1
484	HongKong	2003	Dom.other	H6N1	nan	12140	>EPI_ISL_80310	1
485	HongKong	2003	wild.gal	H6N1	nan	12155	>EPI_ISL_80311	2
486	HongKong	2003	wild.gal	H6N1	nan	12155	>EPI_ISL_80312	2
487	HongKong	2003	wild.gal	H6N1	nan	12159	>EPI_ISL_80313	1
488	Taiwan	1987	Dom.gal	H6N1	nan	2768	>EPI_ISL_10067	1
489	Taiwan	1997	Dom.gal	H6N1	nan	832	>EPI_ISL_10069	1
490	Taiwan	1999	Dom.gal	H6N1	nan	1047	>EPI_ISL_1796	1
491	Taiwan	1999	Dom.gal	H6N1	nan	9359	>EPI_ISL_10070	1
492	Taiwan	2000	Dom.ans	H6N1	nan	1569	>EPI_ISL_10075	1
493	Taiwan	2000	Dom.gal	H6N1	nan	8811	>EPI_ISL_12742	2
494	Taiwan	2000	Dom.gal	H6N1	nan	8811	>EPI_ISL_12743	2
495	Taiwan	2001	Dom.gal	H6N1	nan	10345	>EPI_ISL_10077	1
496	Taiwan	2002	Dom.gal	H6N1	nan	8877	>EPI_ISL_10083	1
497	Taiwan	2002	Dom.gal	H6N1	nan	10130	>EPI_ISL_10085	1
498	Taiwan	2002	Dom.gal	H6N1	nan	10321	>EPI_ISL_10082	1
499	Taiwan	2002	Dom.gal	H6N1	nan	10389	>EPI_ISL_10084	1
500	Taiwan	2004	Dom.gal	H6N1	nan	8932	>EPI_ISL_10095	1
501	Taiwan	2009	Dom.gal	H6N1	nan	11398	>EPI_ISL_139245	5
502	Taiwan	2009	Dom.gal	H6N1	nan	11398	>EPI_ISL_139235	5
503	Taiwan	2009	Dom.gal	H6N1	nan	11398	>EPI_ISL_139230	5
504	Taiwan	2009	Dom.gal	H6N1	nan	11398	>EPI_ISL_139240	5
505	Taiwan	2009	Dom.gal	H6N1	nan	11398	>EPI_ISL_139234	5
506	Taiwan	2009	Dom.gal	H6N1	nan	12056	>EPI_ISL_139238	1
507	Taiwan	2010	Dom.gal	H6N1	nan	10360	>EPI_ISL_138609	1
508	Taiwan	2010	Dom.gal	H6N1	nan	11398	>EPI_ISL_138604	1
509	Taiwan	2012	Dom.gal	H6N1	nan	10087	>EPI_ISL_158028	1
510	Taiwan	2012	Dom.gal	H6N1	nan	10103	>EPI_ISL_158032	3
511	Taiwan	2012	Dom.gal	H6N1	nan	10103	>EPI_ISL_158033	3
512	Taiwan	2012	Dom.gal	H6N1	nan	10103	>EPI_ISL_369175	3
513	Taiwan	2012	Dom.gal	H6N1	nan	10107	>EPI_ISL_158031	2
514	Taiwan	2012	Dom.gal	H6N1	nan	10107	>EPI_ISL_158030	2
515	Taiwan	2012	Dom.gal	H6N1	nan	10400	>EPI_ISL_158029	1
516	Taiwan	2013	Dom.gal	H6N1	nan	10103	>EPI_ISL_158034	1
517	Taiwan	2013	Dom.gal	H6N1	nan	10275	>EPI_ISL_379625	1
518	Taiwan	2013	Dom.gal	H6N1	nan	10332	>EPI_ISL_143276	1
519	Taiwan	2013	Dom.gal	H6N1	nan	10863	>EPI_ISL_369174	1
520	Taiwan	2013	Human	H6N1	nan	10051	>EPI_ISL_143275	1
1	Belgium	2016	wild.ans	H6N2	nan	3365	>EPI_ISL_502608	1
2	Belgium	2021	Dom.ans	H6N1	nan	5756	>EPI_ISL_6772735	1
3	Czech	2009	wild.ans	H6N2	nan	2790	>EPI_ISL_80593	1
4	Czech	2010	wild.ans	H6N9	nan	1348	>EPI_ISL_116139	1
5	France	2009	Dom.ans	H6N1	nan	3709	>EPI_ISL_117500	1
6	France	2009	Dom.gal	H6N1	nan	10815	>EPI_ISL_117502	2
7	France	2009	Dom.gal	H6N1	nan	10815	>EPI_ISL_117501	2
8	France	2010	Dom.gal	H6N1	nan	3748	>EPI_ISL_129583	1
9	France	2015	Dom.ans	H6N2	nan	3256	>EPI_ISL_294778	1
10	France	2016	Dom.ans	H6N2	nan	2369	>EPI_ISL_294779	1
11	Iceland	2011	wild.ans	H6N5	nan	281	>EPI_ISL_148226	3
12	Iceland	2011	wild.ans	H6N8	nan	695	>EPI_ISL_148227	9
13	Ireland	2021	Dom.gal	H6N1	nan	2333	>EPI_ISL_2234825	5
14	Ireland	2021	Dom.gal	H6N1	nan	2333	>EPI_ISL_2234829	5
15	Ireland	2021	Dom.gal	H6N1	nan	2333	>EPI_ISL_2234828	5
16	Ireland	2021	Dom.gal	H6N1	nan	2333	>EPI_ISL_2234827	5
17	Ireland	2021	Dom.gal	H6N1	nan	2333	>EPI_ISL_2234830	5
18	Italy	2021	Dom.gal	H6N8	nan	1852	>EPI_ISL_7987332	2
19	Italy	2021	Dom.gal	H6N8	nan	1852	>EPI_ISL_7987331	2
20	Netherlands	1999	wild.ans	H6N1	nan	6460	>EPI_ISL_73364	1
21	Netherlands	1999	wild.ans	H6N2	nan	1377	>EPI_ISL_73398	1
22	Netherlands	2001	wild.ans	H6N1	nan	2507	>EPI_ISL_329042	1
23	Netherlands	2004	wild.ans	H6N8	nan	480	>EPI_ISL_267359	1
24	Netherlands	2005	wild.ans	H6N2	nan	2512	>EPI_ISL_267196	1
25	Netherlands	2005	wild.ans	H6N2	nan	3006	>EPI_ISL_64815	1
26	Netherlands	2005	wild.ans	H6N2	nan	3478	>EPI_ISL_329056	1
27	Netherlands	2005	wild.ans	H6N8	nan	425	>EPI_ISL_30808	1
28	Netherlands	2005	wild.other	H6N8	nan	1558	>EPI_ISL_30809	1
29	Netherlands	2006	Dom.gal	H6N5	nan	225	>EPI_ISL_309819	1
30	Netherlands	2006	wild.ans	H6N2	nan	996	>EPI_ISL_243630	1
31	Netherlands	2006	wild.ans	H6N2	nan	2591	>EPI_ISL_243627	1
32	Netherlands	2006	wild.ans	H6N2	nan	4013	>EPI_ISL_30811	1
33	Netherlands	2006	wild.ans	H6N8	nan	523	>EPI_ISL_243462	1
34	Netherlands	2006	wild.ans	H6N8	nan	852	>EPI_ISL_243495	1
35	Netherlands	2006	wild.ans	H6N8	nan	887	>EPI_ISL_243599	1
36	Netherlands	2006	wild.ans	H6N8	nan	1898	>EPI_ISL_243390	1
37	Netherlands	2007	wild.ans	H6N2	nan	2588	>EPI_ISL_243611	1
38	Netherlands	2007	wild.ans	H6N5	nan	253	>EPI_ISL_243505	1
39	Netherlands	2007	wild.ans	H6N5	nan	339	>EPI_ISL_243404	2
40	Netherlands	2007	wild.ans	H6N8	nan	642	>EPI_ISL_243386	1
41	Netherlands	2007	wild.ans	H6N8	nan	924	>EPI_ISL_243396	1
42	Netherlands	2007	wild.ans	H6N8	nan	1757	>EPI_ISL_243622	1
43	Netherlands	2008	wild.ans	H6N1	nan	2497	>EPI_ISL_243602	6
44	Netherlands	2008	wild.ans	H6N2	nan	4268	>EPI_ISL_243395	1
45	Netherlands	2008	wild.ans	H6N8	nan	420	>EPI_ISL_243407	1
46	Netherlands	2008	wild.ans	H6N8	nan	451	>EPI_ISL_243559	4
47	Netherlands	2008	wild.ans	H6N8	nan	1876	>EPI_ISL_243640	1
48	Netherlands	2009	wild.ans	H6N1	nan	1402	>EPI_ISL_243650	1
49	Netherlands	2009	wild.ans	H6N1	nan	2844	>EPI_ISL_243490	1
50	Netherlands	2009	wild.ans	H6N2	nan	2499	>EPI_ISL_243604	1
51	Netherlands	2009	wild.ans	H6N2	nan	3538	>EPI_ISL_243625	1
52	Netherlands	2009	wild.ans	H6N2	nan	3775	>EPI_ISL_243583	1
53	Netherlands	2009	wild.ans	H6N8	nan	456	>EPI_ISL_243472	1
54	Netherlands	2009	wild.ans	H6N8	nan	870	>EPI_ISL_243582	1
55	Netherlands	2009	wild.ans	H6N8	nan	1673	>EPI_ISL_243665	1
56	Netherlands	2009	wild.ans	H6N8	nan	1768	>EPI_ISL_243391	1
57	Netherlands	2009	wild.ans	H6N8	nan	1850	>EPI_ISL_243483	1
58	Netherlands	2010	Dom.gal	H6N1	nan	1319	>EPI_ISL_796158	4
59	Netherlands	2010	Dom.gal	H6N1	nan	1319	>EPI_ISL_309801	4
60	Netherlands	2010	Dom.gal	H6N1	nan	1319	>EPI_ISL_4061542	4
61	Netherlands	2010	Dom.gal	H6N1	nan	1319	>EPI_ISL_309802	4
62	Netherlands	2010	wild.ans	H6N2	nan	2968	>EPI_ISL_243657	1
63	Netherlands	2010	wild.ans	H6N8	nan	1055	>EPI_ISL_243613	1
64	Netherlands	2010	wild.ans	H6N8	nan	1263	>EPI_ISL_243595	1
65	Netherlands	2010	wild.ans	H6N8	nan	1350	>EPI_ISL_243531	1
66	Netherlands	2011	wild.ans	H6N2	nan	2330	>EPI_ISL_243392	1
67	Netherlands	2011	wild.ans	H6N2	nan	3383	>EPI_ISL_243406	1
68	Netherlands	2011	wild.ans	H6N4	nan	1900	>EPI_ISL_243398	1
69	Netherlands	2011	wild.ans	H6N8	nan	1215	>EPI_ISL_267292	2
70	Netherlands	2011	wild.ans	H6N8	nan	1717	>EPI_ISL_243609	1
71	Netherlands	2011	wild.ans	H6N8	nan	1957	>EPI_ISL_243526	1
72	Netherlands	2011	wild.ans	H6N9	nan	3550	>EPI_ISL_267228	1
73	Netherlands	2012	wild.ans	H6N1	nan	2367	>EPI_ISL_243384	1
74	Netherlands	2012	wild.ans	H6N1	nan	3699	>EPI_ISL_243659	1
75	Netherlands	2013	wild.ans	H6N8	nan	1408	>EPI_ISL_243515	1
76	Netherlands	2014	Dom.ans	H6N2	nan	2682	>EPI_ISL_309835	2
77	Netherlands	2014	Dom.ans	H6N2	nan	2682	>EPI_ISL_309833	2
78	Netherlands	2014	Dom.ans	H6N8	nan	1937	>EPI_ISL_309834	1
79	Netherlands	2014	Dom.gal	H6N2	nan	2682	>EPI_ISL_309930	1
80	Netherlands	2014	wild.ans	H6N2	nan	2186	>EPI_ISL_267352	1
81	Netherlands	2014	wild.ans	H6N2	nan	3152	>EPI_ISL_243620	2
82	Netherlands	2014	wild.ans	H6N8	nan	1126	>EPI_ISL_243457	1
83	Netherlands	2015	wild.ans	H6N5	nan	304	>EPI_ISL_328957	2
84	Norway	2009	wild.other	H6N8	nan	1455	>EPI_ISL_129976	1
85	Russia	2006	wild.other	H6N1	nan	4218	>EPI_ISL_252874	1
86	Russia	2006	wild.other	H6N2	nan	3401	>EPI_ISL_24785	1
87	Sweden	2002	wild.ans	H6N1	nan	10318	>EPI_ISL_73391	1
88	Sweden	2003	wild.ans	H6N1	nan	2111	>EPI_ISL_150011	1
89	Sweden	2004	wild.ans	H6N2	nan	3890	>EPI_ISL_65221	1
90	Sweden	2005	wild.ans	H6N1	nan	2385	>EPI_ISL_33851	1
1	Canada	1978	wild.ans	H6N5	nan	210	>EPI_ISL_8729	1
2	Canada	1978	wild.ans	H6N8	nan	1372	>EPI_ISL_8735	1
3	Canada	1979	wild.ans	H6N9	nan	977	>EPI_ISL_8748	1
4	Canada	1985	wild.ans	H6N3	nan	2919	>EPI_ISL_8758	1
5	Canada	1992	wild.ans	H6N5	nan	233	>EPI_ISL_8764	2
6	Canada	1993	wild.ans	H6N1	nan	4196	>EPI_ISL_8765	1
7	Canada	1993	wild.ans	H6N8	nan	1182	>EPI_ISL_131374	1
8	Canada	1994	wild.ans	H6N8	nan	792	>EPI_ISL_133667	6
9	Canada	1994	wild.ans	H6N8	nan	1142	>EPI_ISL_131382	1
10	Canada	1994	wild.ans	H6N8	nan	1718	>EPI_ISL_131380	1
11	Canada	1996	wild.ans	H6N8	nan	1474	>EPI_ISL_8766	1
12	Canada	2003	wild.ans	H6N5	nan	232	>EPI_ISL_8767	1
13	Canada	2010	wild.ans	H6N1	nan	2340	>EPI_ISL_137872	4
14	Canada	2019	wild.ans	H6N5	nan	188	>EPI_ISL_501811	5
15	USA	1986	Dom.ans	H6N2	nan	2095	>EPI_ISL_6626	1
16	USA	1986	wild.ans	H6N2	nan	2392	>EPI_ISL_6234	1
17	USA	1986	wild.ans	H6N2	nan	2559	>EPI_ISL_68972	1
18	USA	1986	wild.other	H6N6	nan	827	>EPI_ISL_5811	1
19	USA	1987	Dom.ans	H6N2	nan	2612	>EPI_ISL_6229	1
20	USA	1987	wild.ans	H6N2	nan	2612	>EPI_ISL_6145	1
21	USA	1987	wild.ans	H6N2	nan	2920	>EPI_ISL_6230	1
22	USA	1989	wild.ans	H6N2	nan	2220	>EPI_ISL_6949	1
23	USA	1989	wild.ans	H6N8	nan	891	>EPI_ISL_6992	2
24	USA	1989	wild.ans	H6N8	nan	1800	>EPI_ISL_6361	1
25	USA	1991	wild.other	H6N2	nan	3069	>EPI_ISL_131361	1
26	USA	1993	wild.ans	H6N8	nan	1774	>EPI_ISL_6991	1
27	USA	1993	wild.other	H6N8	nan	1943	>EPI_ISL_131372	1
28	USA	1994	wild.ans	H6N8	nan	792	>EPI_ISL_131387	1
29	USA	1994	wild.other	H6N3	nan	2680	>EPI_ISL_131379	1
30	USA	1996	wild.other	H6N2	nan	3107	>EPI_ISL_131419	1
31	USA	1998	Dom.gal	H6N2	nan	2293	>EPI_ISL_5856	1
32	USA	1998	wild.ans	H6N1	nan	3737	>EPI_ISL_6148	1
33	USA	1998	wild.ans	H6N2	nan	2430	>EPI_ISL_6534	1
34	USA	1998	wild.ans	H6N2	nan	3453	>EPI_ISL_5615	1
35	USA	1998	wild.ans	H6N3	nan	2476	>EPI_ISL_141308	1
36	USA	1998	wild.ans	H6N5	nan	226	>EPI_ISL_141306	1
37	USA	1998	wild.ans	H6N6	nan	1325	>EPI_ISL_141304	1
38	USA	1998	wild.other	H6N8	nan	372	>EPI_ISL_131421	1
39	USA	1998	wild.other	H6N8	nan	653	>EPI_ISL_131424	2
40	USA	1998	wild.other	H6N8	nan	653	>EPI_ISL_131423	2
41	USA	1998	wild.other	H6N8	nan	1431	>EPI_ISL_131425	1
42	USA	1999	wild.ans	H6N2	nan	1251	>EPI_ISL_5691	1
43	USA	1999	wild.ans	H6N2	nan	2317	>EPI_ISL_6233	1
44	USA	1999	wild.ans	H6N5	nan	254	>EPI_ISL_6149	1
45	USA	1999	wild.other	H6N2	nan	2731	>EPI_ISL_99353	2
46	USA	1999	wild.other	H6N2	nan	2731	>EPI_ISL_131427	2
47	USA	2000	Dom.gal	H6N2	nan	10690	>EPI_ISL_13592	1
48	USA	2000	wild.ans	H6N2	nan	1959	>EPI_ISL_141314	1
49	USA	2000	wild.ans	H6N7	nan	644	>EPI_ISL_141313	1
50	USA	2000	wild.other	H6N1	nan	2055	>EPI_ISL_131445	1
51	USA	2000	wild.other	H6N1	nan	3426	>EPI_ISL_142069	3
52	USA	2000	wild.other	H6N1	nan	3426	>EPI_ISL_131447	3
53	USA	2000	wild.other	H6N1	nan	3426	>EPI_ISL_398013	3
54	USA	2000	wild.other	H6N1	nan	4045	>EPI_ISL_142067	1
55	USA	2001	wild.other	H6N2	nan	2689	>EPI_ISL_131452	3
56	USA	2001	wild.other	H6N2	nan	2689	>EPI_ISL_99348	3
57	USA	2001	wild.other	H6N2	nan	2689	>EPI_ISL_131451	3
58	USA	2001	wild.other	H6N5	nan	240	>EPI_ISL_142092	1
59	USA	2002	wild.ans	H6N1	nan	3099	>EPI_ISL_141321	2
60	USA	2002	wild.ans	H6N1	nan	12560	>EPI_ISL_67874	1
61	USA	2002	wild.ans	H6N2	nan	2738	>EPI_ISL_6941	4
62	USA	2002	wild.ans	H6N2	nan	2833	>EPI_ISL_6945	1
63	USA	2002	wild.ans	H6N2	nan	3268	>EPI_ISL_5351	1
64	USA	2002	wild.ans	H6N6	nan	1441	>EPI_ISL_6950	1
65	USA	2002	wild.ans	H6N6	nan	4054	>EPI_ISL_7036	1
66	USA	2002	wild.other	H6N1	nan	2343	>EPI_ISL_131458	1
67	USA	2002	wild.other	H6N1	nan	4249	>EPI_ISL_142098	1
68	USA	2002	wild.other	H6N8	nan	1515	>EPI_ISL_142099	2
69	USA	2002	wild.other	H6N8	nan	1515	>EPI_ISL_154637	2
70	USA	2003	wild.other	H6N8	nan	1269	>EPI_ISL_397952	4
71	USA	2003	wild.other	H6N8	nan	1269	>EPI_ISL_397903	4
72	USA	2003	wild.other	H6N8	nan	1269	>EPI_ISL_142107	4
73	USA	2003	wild.other	H6N8	nan	1269	>EPI_ISL_142108	4
74	USA	2004	Dom.gal	H6N2	nan	10668	>EPI_ISL_13595	1
75	USA	2004	wild.other	H6N8	nan	605	>EPI_ISL_131461	10
76	USA	2004	wild.other	H6N8	nan	605	>EPI_ISL_8768	10
77	USA	2004	wild.other	H6N8	nan	605	>EPI_ISL_397906	10
78	USA	2004	wild.other	H6N8	nan	605	>EPI_ISL_397953	10
79	USA	2004	wild.other	H6N8	nan	605	>EPI_ISL_397960	10
80	USA	2004	wild.other	H6N8	nan	605	>EPI_ISL_131462	10
81	USA	2004	wild.other	H6N8	nan	605	>EPI_ISL_397865	10
82	USA	2004	wild.other	H6N8	nan	605	>EPI_ISL_131460	10
83	USA	2004	wild.other	H6N8	nan	605	>EPI_ISL_397859	10
84	USA	2004	wild.other	H6N8	nan	605	>EPI_ISL_327539	10
85	USA	2005	wild.ans	H6N1	nan	3750	>EPI_ISL_6506	1
86	USA	2005	wild.ans	H6N1	nan	4151	>EPI_ISL_6628	1
87	USA	2005	wild.ans	H6N1	nan	10304	>EPI_ISL_6629	1
88	USA	2005	wild.ans	H6N2	nan	2721	>EPI_ISL_64905	1
89	USA	2005	wild.ans	H6N2	nan	3689	>EPI_ISL_7068	1
90	USA	2005	wild.ans	H6N8	nan	517	>EPI_ISL_82481	1
91	USA	2005	wild.ans	H6N8	nan	872	>EPI_ISL_64917	1
92	USA	2005	wild.ans	H6N8	nan	945	>EPI_ISL_7023	2
93	USA	2005	wild.other	H6N1	nan	3788	>EPI_ISL_20131	1
94	USA	2006	wild.ans	H6N1	nan	1622	>EPI_ISL_82493	1
95	USA	2006	wild.ans	H6N1	nan	2955	>EPI_ISL_378378	2
96	USA	2006	wild.ans	H6N2	nan	3319	>EPI_ISL_180861	1
97	USA	2006	wild.ans	H6N5	nan	200	>EPI_ISL_378377	2
98	USA	2006	wild.ans	H6N5	nan	222	>EPI_ISL_216634	3
99	USA	2006	wild.ans	H6N8	nan	945	>EPI_ISL_216627	1
100	USA	2006	wild.ans	H6N8	nan	1646	>EPI_ISL_180816	1
101	USA	2006	wild.other	H6N1	nan	2226	>EPI_ISL_131465	3
102	USA	2006	wild.other	H6N1	nan	2226	>EPI_ISL_84617	3
103	USA	2006	wild.other	H6N1	nan	2226	>EPI_ISL_63701	3
104	USA	2006	wild.other	H6N2	nan	1962	>EPI_ISL_84618	2
105	USA	2006	wild.other	H6N2	nan	1962	>EPI_ISL_327559	2
106	USA	2006	wild.other	H6N7	nan	1539	>EPI_ISL_142334	1
107	USA	2006	wild.other	H6N8	nan	817	>EPI_ISL_30797	1
108	USA	2007	wild.ans	H6N1	nan	2181	>EPI_ISL_83524	8
109	USA	2007	wild.ans	H6N1	nan	2545	>EPI_ISL_20032	5
110	USA	2007	wild.ans	H6N1	nan	2728	>EPI_ISL_83534	3
111	USA	2007	wild.ans	H6N1	nan	2799	>EPI_ISL_94200	1
112	USA	2007	wild.ans	H6N1	nan	3035	>EPI_ISL_63591	1
113	USA	2007	wild.ans	H6N1	nan	3133	>EPI_ISL_84982	1
114	USA	2007	wild.ans	H6N1	nan	3738	>EPI_ISL_83536	1
115	USA	2007	wild.ans	H6N1	nan	3893	>EPI_ISL_63592	2
116	USA	2007	wild.ans	H6N1	nan	3940	>EPI_ISL_63349	1
117	USA	2007	wild.ans	H6N1	nan	3997	>EPI_ISL_83522	1
118	USA	2007	wild.ans	H6N1	nan	4182	>EPI_ISL_63343	1
119	USA	2007	wild.ans	H6N1	nan	4198	>EPI_ISL_19942	1
120	USA	2007	wild.ans	H6N1	nan	4243	>EPI_ISL_25503	1
121	USA	2007	wild.ans	H6N1	nan	4246	>EPI_ISL_63590	1
122	USA	2007	wild.ans	H6N2	nan	2484	>EPI_ISL_84976	3
123	USA	2007	wild.ans	H6N2	nan	2585	>EPI_ISL_83531	2
124	USA	2007	wild.ans	H6N2	nan	3087	>EPI_ISL_84979	1
125	USA	2007	wild.ans	H6N2	nan	4022	>EPI_ISL_19946	1
126	USA	2007	wild.ans	H6N2	nan	4110	>EPI_ISL_84974	1
127	USA	2007	wild.ans	H6N5	nan	207	>EPI_ISL_63347	2
128	USA	2007	wild.ans	H6N5	nan	221	>EPI_ISL_63344	1
129	USA	2007	wild.ans	H6N8	nan	736	>EPI_ISL_180914	1
130	USA	2007	wild.other	H6N1	nan	3387	>EPI_ISL_131467	1
131	USA	2007	wild.other	H6N1	nan	3794	>EPI_ISL_142345	1
132	USA	2007	wild.other	H6N2	nan	96	>EPI_ISL_131468	1
133	USA	2008	wild.ans	H6N1	nan	2099	>EPI_ISL_94219	18
134	USA	2008	wild.ans	H6N1	nan	3056	>EPI_ISL_141147	1
135	USA	2008	wild.ans	H6N1	nan	3058	>EPI_ISL_94231	3
136	USA	2008	wild.ans	H6N1	nan	3263	>EPI_ISL_94232	1
137	USA	2008	wild.ans	H6N1	nan	3654	>EPI_ISL_141093	1
138	USA	2008	wild.ans	H6N1	nan	3663	>EPI_ISL_141111	2
139	USA	2008	wild.ans	H6N2	nan	2032	>EPI_ISL_141152	1
140	USA	2008	wild.ans	H6N2	nan	2262	>EPI_ISL_141194	1
141	USA	2008	wild.ans	H6N2	nan	2352	>EPI_ISL_216650	1
142	USA	2008	wild.ans	H6N2	nan	2501	>EPI_ISL_141123	1
143	USA	2008	wild.ans	H6N2	nan	2669	>EPI_ISL_85175	1
144	USA	2008	wild.ans	H6N2	nan	3138	>EPI_ISL_141148	1
145	USA	2008	wild.ans	H6N2	nan	3446	>EPI_ISL_94214	1
146	USA	2008	wild.ans	H6N2	nan	3648	>EPI_ISL_141125	1
147	USA	2008	wild.ans	H6N2	nan	4106	>EPI_ISL_94242	1
148	USA	2008	wild.ans	H6N8	nan	1760	>EPI_ISL_141146	1
149	USA	2008	wild.ans	H6N8	nan	1967	>EPI_ISL_141142	1
150	USA	2008	wild.other	H6N2	nan	2052	>EPI_ISL_131473	1
151	USA	2008	wild.other	H6N6	nan	1726	>EPI_ISL_142457	1
152	USA	2008	wild.other	H6N8	nan	769	>EPI_ISL_131470	5
153	USA	2008	wild.other	H6N8	nan	769	>EPI_ISL_142372	5
154	USA	2008	wild.other	H6N8	nan	769	>EPI_ISL_131471	5
155	USA	2008	wild.other	H6N8	nan	769	>EPI_ISL_131472	5
156	USA	2008	wild.other	H6N8	nan	769	>EPI_ISL_142437	5
157	USA	2009	wild.ans	H6N1	nan	2607	>EPI_ISL_94182	1
158	USA	2009	wild.ans	H6N1	nan	2814	>EPI_ISL_94185	1
159	USA	2009	wild.ans	H6N1	nan	2961	>EPI_ISL_220266	1
160	USA	2009	wild.ans	H6N1	nan	2982	>EPI_ISL_141209	1
161	USA	2009	wild.ans	H6N1	nan	3129	>EPI_ISL_95403	1
162	USA	2009	wild.ans	H6N1	nan	3200	>EPI_ISL_95396	1
163	USA	2009	wild.ans	H6N1	nan	3464	>EPI_ISL_141220	1
164	USA	2009	wild.ans	H6N1	nan	3539	>EPI_ISL_95389	1
165	USA	2009	wild.ans	H6N1	nan	3731	>EPI_ISL_95432	1
166	USA	2009	wild.ans	H6N1	nan	3876	>EPI_ISL_141204	1
167	USA	2009	wild.ans	H6N1	nan	10145	>EPI_ISL_141247	1
168	USA	2009	wild.ans	H6N2	nan	2006	>EPI_ISL_141215	1
169	USA	2009	wild.ans	H6N2	nan	2757	>EPI_ISL_95387	1
170	USA	2009	wild.ans	H6N2	nan	2818	>EPI_ISL_95404	1
171	USA	2009	wild.ans	H6N2	nan	3108	>EPI_ISL_141246	1
172	USA	2009	wild.ans	H6N2	nan	3573	>EPI_ISL_142568	2
173	USA	2009	wild.ans	H6N3	nan	3803	>EPI_ISL_141216	1
174	USA	2009	wild.ans	H6N8	nan	1361	>EPI_ISL_216366	3
175	USA	2009	wild.ans	H6N8	nan	1410	>EPI_ISL_141236	1
176	USA	2009	wild.ans	H6N8	nan	1560	>EPI_ISL_144546	1
177	USA	2009	wild.ans	H6N8	nan	1581	>EPI_ISL_95426	1
178	USA	2009	wild.other	H6N1	nan	2329	>EPI_ISL_142499	3
179	USA	2009	wild.other	H6N1	nan	2329	>EPI_ISL_131476	3
180	USA	2009	wild.other	H6N1	nan	2329	>EPI_ISL_131475	3
181	USA	2009	wild.other	H6N1	nan	2521	>EPI_ISL_133666	1
182	USA	2009	wild.other	H6N1	nan	3071	>EPI_ISL_142498	1
183	USA	2009	wild.other	H6N1	nan	3211	>EPI_ISL_142515	2
184	USA	2009	wild.other	H6N1	nan	3211	>EPI_ISL_397532	2
185	USA	2009	wild.other	H6N1	nan	3542	>EPI_ISL_142529	1
186	USA	2009	wild.other	H6N1	nan	3854	>EPI_ISL_131479	1
187	USA	2009	wild.other	H6N2	nan	2734	>EPI_ISL_131481	1
188	USA	2009	wild.other	H6N8	nan	1566	>EPI_ISL_131474	1
189	USA	2010	wild.ans	H6N1	nan	2420	>EPI_ISL_131483	1
190	USA	2010	wild.ans	H6N1	nan	2421	>EPI_ISL_216588	2
191	USA	2010	wild.ans	H6N1	nan	2562	>EPI_ISL_135053	1
192	USA	2010	wild.ans	H6N1	nan	2607	>EPI_ISL_135129	4
193	USA	2010	wild.ans	H6N1	nan	3362	>EPI_ISL_134959	1
194	USA	2010	wild.ans	H6N1	nan	3417	>EPI_ISL_135001	2
195	USA	2010	wild.ans	H6N1	nan	3759	>EPI_ISL_134934	1
196	USA	2010	wild.ans	H6N1	nan	4006	>EPI_ISL_134941	1
197	USA	2010	wild.ans	H6N2	nan	2377	>EPI_ISL_181011	1
198	USA	2010	wild.ans	H6N2	nan	3330	>EPI_ISL_134940	1
199	USA	2010	wild.ans	H6N2	nan	3366	>EPI_ISL_134987	2
200	USA	2010	wild.ans	H6N2	nan	4113	>EPI_ISL_134980	1
201	USA	2010	wild.ans	H6N4	nan	1324	>EPI_ISL_125794	1
202	USA	2010	wild.ans	H6N8	nan	1817	>EPI_ISL_134928	1
203	USA	2010	wild.ans	H6N8	nan	2001	>EPI_ISL_125803	1
204	USA	2010	wild.other	H6N1	nan	2407	>EPI_ISL_397576	1
205	USA	2010	wild.other	H6N1	nan	2420	>EPI_ISL_397578	11
206	USA	2010	wild.other	H6N1	nan	2420	>EPI_ISL_397575	11
207	USA	2010	wild.other	H6N1	nan	2420	>EPI_ISL_131484	11
208	USA	2010	wild.other	H6N1	nan	2420	>EPI_ISL_397573	11
209	USA	2010	wild.other	H6N1	nan	2420	>EPI_ISL_397579	11
210	USA	2010	wild.other	H6N1	nan	2420	>EPI_ISL_397574	11
211	USA	2010	wild.other	H6N1	nan	2420	>EPI_ISL_397568	11
212	USA	2010	wild.other	H6N1	nan	2420	>EPI_ISL_397567	11
213	USA	2010	wild.other	H6N1	nan	2420	>EPI_ISL_397540	11
214	USA	2010	wild.other	H6N1	nan	2420	>EPI_ISL_397572	11
215	USA	2010	wild.other	H6N1	nan	3724	>EPI_ISL_397580	1
216	USA	2010	wild.other	H6N8	nan	482	>EPI_ISL_371798	1
217	USA	2010	wild.other	H6N8	nan	849	>EPI_ISL_397565	1
218	USA	2011	Dom.ans	H6N1	nan	2607	>EPI_ISL_208448	2
219	USA	2011	Dom.ans	H6N1	nan	2607	>EPI_ISL_208447	2
220	USA	2011	wild.ans	H6N1	nan	2083	>EPI_ISL_181013	1
221	USA	2011	wild.ans	H6N1	nan	2698	>EPI_ISL_133642	1
222	USA	2011	wild.ans	H6N1	nan	3007	>EPI_ISL_158508	1
223	USA	2011	wild.ans	H6N1	nan	3114	>EPI_ISL_158540	1
224	USA	2011	wild.ans	H6N1	nan	3144	>EPI_ISL_158515	2
225	USA	2011	wild.ans	H6N1	nan	3989	>EPI_ISL_158447	1
226	USA	2011	wild.ans	H6N1	nan	4090	>EPI_ISL_158450	1
227	USA	2011	wild.ans	H6N2	nan	2231	>EPI_ISL_257242	1
228	USA	2011	wild.ans	H6N2	nan	2638	>EPI_ISL_158431	1
229	USA	2011	wild.ans	H6N2	nan	2804	>EPI_ISL_257222	1
230	USA	2011	wild.ans	H6N2	nan	2933	>EPI_ISL_158439	1
231	USA	2011	wild.ans	H6N2	nan	3406	>EPI_ISL_158505	1
232	USA	2011	wild.ans	H6N2	nan	3864	>EPI_ISL_158522	1
233	USA	2011	wild.ans	H6N2	nan	3924	>EPI_ISL_158452	1
234	USA	2011	wild.ans	H6N5	nan	230	>EPI_ISL_158433	1
235	USA	2011	wild.ans	H6N8	nan	1034	>EPI_ISL_148238	1
236	USA	2011	wild.ans	H6N9	nan	1602	>EPI_ISL_158539	1
237	USA	2012	wild.ans	H6N1	nan	2581	>EPI_ISL_189494	1
238	USA	2012	wild.ans	H6N5	nan	231	>EPI_ISL_189517	1
239	USA	2012	wild.other	H6N1	nan	2355	>EPI_ISL_234308	1
240	USA	2012	wild.other	H6N1	nan	2403	>EPI_ISL_234314	4
241	USA	2012	wild.other	H6N1	nan	2403	>EPI_ISL_234315	4
242	USA	2012	wild.other	H6N1	nan	2403	>EPI_ISL_234309	4
243	USA	2012	wild.other	H6N1	nan	2403	>EPI_ISL_234319	4
244	USA	2013	wild.ans	H6N1	nan	2180	>EPI_ISL_161074	2
245	USA	2013	wild.ans	H6N1	nan	2992	>EPI_ISL_230093	1
246	USA	2013	wild.ans	H6N1	nan	3553	>EPI_ISL_230070	1
247	USA	2013	wild.ans	H6N2	nan	2423	>EPI_ISL_189477	1
248	USA	2013	wild.ans	H6N2	nan	2975	>EPI_ISL_162267	3
249	USA	2013	wild.ans	H6N2	nan	3749	>EPI_ISL_162260	1
250	USA	2013	wild.ans	H6N7	nan	1300	>EPI_ISL_162284	2
251	USA	2013	wild.ans	H6N8	nan	690	>EPI_ISL_162265	1
252	USA	2013	wild.ans	H6N8	nan	1046	>EPI_ISL_162258	1
253	USA	2013	wild.ans	H6N8	nan	1170	>EPI_ISL_161090	2
254	USA	2013	wild.ans	H6N8	nan	1173	>EPI_ISL_161078	1
255	USA	2013	wild.ans	H6N8	nan	1174	>EPI_ISL_257315	1
256	USA	2013	wild.ans	H6N8	nan	1221	>EPI_ISL_161035	1
257	USA	2013	wild.ans	H6N8	nan	1394	>EPI_ISL_161084	1
258	USA	2013	wild.ans	H6N8	nan	1770	>EPI_ISL_257301	1
259	USA	2013	wild.ans	H6N8	nan	1775	>EPI_ISL_230074	1
260	USA	2013	wild.ans	H6N8	nan	1941	>EPI_ISL_161059	1
261	USA	2013	wild.other	H6N8	nan	600	>EPI_ISL_371829	1
262	USA	2014	wild.ans	H6N1	nan	1873	>EPI_ISL_230077	1
263	USA	2014	wild.ans	H6N1	nan	2651	>EPI_ISL_216711	1
264	USA	2014	wild.ans	H6N2	nan	2404	>EPI_ISL_216677	1
265	USA	2014	wild.ans	H6N8	nan	1502	>EPI_ISL_181055	1
266	USA	2014	wild.ans	H6N9	nan	1329	>EPI_ISL_216680	1
267	USA	2014	wild.other	H6N1	nan	2171	>EPI_ISL_372157	5
268	USA	2014	wild.other	H6N1	nan	2171	>EPI_ISL_328506	5
269	USA	2014	wild.other	H6N1	nan	2171	>EPI_ISL_328508	5
270	USA	2014	wild.other	H6N1	nan	2171	>EPI_ISL_328507	5
271	USA	2014	wild.other	H6N1	nan	2171	>EPI_ISL_328512	5
272	USA	2014	wild.other	H6N1	nan	3416	>EPI_ISL_379240	3
273	USA	2014	wild.other	H6N1	nan	3416	>EPI_ISL_379561	3
274	USA	2014	wild.other	H6N1	nan	3416	>EPI_ISL_379231	3
275	USA	2014	wild.other	H6N2	nan	724	>EPI_ISL_368798	3
276	USA	2014	wild.other	H6N2	nan	724	>EPI_ISL_397708	3
277	USA	2014	wild.other	H6N2	nan	724	>EPI_ISL_378283	3
278	USA	2014	wild.other	H6N2	nan	2366	>EPI_ISL_397711	1
279	USA	2014	wild.other	H6N2	nan	3141	>EPI_ISL_397713	1
280	USA	2014	wild.other	H6N8	nan	873	>EPI_ISL_258495	1
281	USA	2014	wild.other	H6N8	nan	1168	>EPI_ISL_379234	1
282	USA	2015	wild.ans	H6N1	nan	2750	>EPI_ISL_254859	1
283	USA	2015	wild.ans	H6N1	nan	2765	>EPI_ISL_397810	1
284	USA	2015	wild.ans	H6N1	nan	3082	>EPI_ISL_218501	2
285	USA	2015	wild.ans	H6N1	nan	3230	>EPI_ISL_328971	1
286	USA	2015	wild.ans	H6N2	nan	2323	>EPI_ISL_254848	1
287	USA	2015	wild.ans	H6N2	nan	2903	>EPI_ISL_245537	1
288	USA	2015	wild.ans	H6N2	nan	3226	>EPI_ISL_266509	2
289	USA	2015	wild.ans	H6N2	nan	3404	>EPI_ISL_257291	1
290	USA	2015	wild.ans	H6N2	nan	3438	>EPI_ISL_266498	2
291	USA	2015	wild.ans	H6N2	nan	3568	>EPI_ISL_254830	1
292	USA	2015	wild.ans	H6N2	nan	3616	>EPI_ISL_502718	1
293	USA	2015	wild.ans	H6N2	nan	3626	>EPI_ISL_256333	1
294	USA	2015	wild.ans	H6N2	nan	3679	>EPI_ISL_219995	1
295	USA	2015	wild.ans	H6N2	nan	4059	>EPI_ISL_502716	1
296	USA	2015	wild.ans	H6N5	nan	189	>EPI_ISL_266512	2
297	USA	2015	wild.ans	H6N5	nan	202	>EPI_ISL_254836	1
298	USA	2015	wild.ans	H6N5	nan	218	>EPI_ISL_266511	2
299	USA	2015	wild.ans	H6N5	nan	241	>EPI_ISL_266507	1
300	USA	2015	wild.ans	H6N5	nan	251	>EPI_ISL_378292	1
301	USA	2015	wild.ans	H6N5	nan	255	>EPI_ISL_266505	1
302	USA	2015	wild.ans	H6N8	nan	1166	>EPI_ISL_254834	1
303	USA	2015	wild.ans	H6N8	nan	1933	>EPI_ISL_258478	1
304	USA	2016	wild.ans	H6N1	nan	2415	>EPI_ISL_294030	1
305	USA	2016	wild.ans	H6N1	nan	2496	>EPI_ISL_294078	1
306	USA	2016	wild.ans	H6N1	nan	2504	>EPI_ISL_294069	1
307	USA	2016	wild.ans	H6N1	nan	3221	>EPI_ISL_294006	1
308	USA	2016	wild.ans	H6N1	nan	3238	>EPI_ISL_378313	1
309	USA	2016	wild.ans	H6N1	nan	3244	>EPI_ISL_294034	1
310	USA	2016	wild.ans	H6N1	nan	3486	>EPI_ISL_294183	1
311	USA	2016	wild.ans	H6N1	nan	3684	>EPI_ISL_294184	1
312	USA	2016	wild.ans	H6N2	nan	2658	>EPI_ISL_4072266	1
313	USA	2016	wild.ans	H6N4	nan	1810	>EPI_ISL_294013	1
314	USA	2016	wild.ans	H6N8	nan	1278	>EPI_ISL_294151	1
315	USA	2016	wild.other	H6N5	nan	343	>EPI_ISL_279213	1
316	USA	2016	wild.other	H6N8	nan	1958	>EPI_ISL_279210	1
317	USA	2017	wild.ans	H6N1	nan	2140	>EPI_ISL_378287	1
318	USA	2017	wild.ans	H6N1	nan	2214	>EPI_ISL_294060	1
319	USA	2017	wild.ans	H6N1	nan	3048	>EPI_ISL_376332	1
320	USA	2017	wild.ans	H6N1	nan	3052	>EPI_ISL_376265	1
321	USA	2017	wild.ans	H6N1	nan	3243	>EPI_ISL_378288	1
322	USA	2017	wild.ans	H6N1	nan	3647	>EPI_ISL_378261	1
323	USA	2017	wild.ans	H6N1	nan	3671	>EPI_ISL_376287	1
324	USA	2017	wild.ans	H6N1	nan	3827	>EPI_ISL_376319	1
325	USA	2017	wild.ans	H6N1	nan	4099	>EPI_ISL_376326	1
326	USA	2017	wild.ans	H6N2	nan	2349	>EPI_ISL_376349	1
327	USA	2017	wild.ans	H6N2	nan	2459	>EPI_ISL_378262	1
328	USA	2017	wild.ans	H6N5	nan	213	>EPI_ISL_502620	1
329	USA	2017	wild.ans	H6N8	nan	1599	>EPI_ISL_14767428	2
330	USA	2018	wild.ans	H6N1	nan	3425	>EPI_ISL_393456	2
331	USA	2018	wild.ans	H6N1	nan	3566	>EPI_ISL_393459	1
332	USA	2018	wild.ans	H6N1	nan	3609	>EPI_ISL_506180	1
333	USA	2018	wild.ans	H6N1	nan	3672	>EPI_ISL_393478	1
334	USA	2018	wild.ans	H6N1	nan	3901	>EPI_ISL_393440	1
335	USA	2018	wild.ans	H6N6	nan	1479	>EPI_ISL_506167	1
336	USA	2018	wild.ans	H6N8	nan	1912	>EPI_ISL_393467	1
337	USA	2018	wild.ans	H6N9	nan	1487	>EPI_ISL_502390	1
338	USA	2018	wild.other	H6N1	nan	2207	>EPI_ISL_373075	4
339	USA	2018	wild.other	H6N1	nan	2207	>EPI_ISL_373027	4
340	USA	2018	wild.other	H6N1	nan	2207	>EPI_ISL_373040	4
341	USA	2018	wild.other	H6N1	nan	2207	>EPI_ISL_373033	4
342	USA	2018	wild.other	H6N1	nan	3902	>EPI_ISL_373056	1
343	USA	2018	wild.other	H6N5	nan	238	>EPI_ISL_373063	1
344	USA	2018	wild.other	H6N7	nan	1833	>EPI_ISL_373037	1
345	USA	2019	wild.ans	H6N1	nan	2652	>EPI_ISL_14767438	4
346	USA	2019	wild.ans	H6N5	nan	215	>EPI_ISL_14767320	2
347	USA	2020	wild.ans	H6N1	nan	2046	>EPI_ISL_14767413	1
348	USA	2020	wild.other	H6N2	nan	2475	>EPI_ISL_9589287	2
349	USA	2020	wild.other	H6N2	nan	2475	>EPI_ISL_9589449	2
350	USA	2020	wild.other	H6N8	nan	629	>EPI_ISL_4056934	1
1	Argentina	2007	wild.ans	H6N2	nan	4117	>EPI_ISL_77372	1
2	Argentina	2007	wild.ans	H6N8	nan	1462	>EPI_ISL_94360	1
3	Argentina	2007	wild.ans	H6N8	nan	1911	>EPI_ISL_77373	1
4	Argentina	2008	wild.ans	H6N2	nan	3179	>EPI_ISL_77374	1
5	Argentina	2010	wild.ans	H6N2	nan	2628	>EPI_ISL_94361	1
6	Argentina	2011	wild.ans	H6N2	nan	2626	>EPI_ISL_381000	1
7	Argentina	2011	wild.ans	H6N2	nan	3452	>EPI_ISL_379988	1
8	Argentina	2016	wild.ans	H6N2	nan	2988	>EPI_ISL_381001	1
9	Asia-Russia	2016	wild.ans	H6N1	nan	3503	>EPI_ISL_332681	4
10	Asia-Russia	2016	wild.ans	H6N8	nan	1766	>EPI_ISL_250238	1
11	Asia-Russia	2019	wild.ans	H6N1	nan	2442	>EPI_ISL_403713	1
12	Asia-Russia	2019	wild.ans	H6N1	nan	2508	>EPI_ISL_403721	1
13	Asia-Russia	2019	wild.ans	H6N1	nan	4139	>EPI_ISL_403705	1
14	Asia-Russia	2019	wild.ans	H6N2	nan	8484	>EPI_ISL_400261	1
15	Asia-Russia	2019	wild.ans	H6N3	nan	3235	>EPI_ISL_400278	1
16	Asia-Russia	2019	wild.ans	H6N6	nan	9895	>EPI_ISL_400282	1
17	Asia-Russia	2019	wild.ans	H6N8	nan	1078	>EPI_ISL_400273	1
18	Asia-Russia	2020	wild.ans	H6N2	nan	2193	>EPI_ISL_1184535	1
19	Asia-Russia	2020	wild.ans	H6N2	nan	3545	>EPI_ISL_1184527	1
20	Asia-Russia	2020	wild.ans	H6N2	nan	3628	>EPI_ISL_1184525	1
21	Australia	1973	wild.other	H6N5	nan	2446	>EPI_ISL_5826	2
22	Australia	1979	wild.ans	H6N1	nan	3421	>EPI_ISL_5815	1
23	Australia	1979	wild.other	H6N2	nan	3210	>EPI_ISL_8017	1
24	Australia	1980	Dom.ans	H6N5	nan	273	>EPI_ISL_8937	1
25	Australia	2009	wild.ans	H6N1	nan	2126	>EPI_ISL_14768268	1
26	Australia	2011	wild.unknown	H6N2	nan	3063	>EPI_ISL_14769256	3
27	Australia	2012	wild.ans	H6N2	nan	3624	>EPI_ISL_14769888	1
28	Australia	2014	wild.other	H6N8	nan	6199	>EPI_ISL_4070957	4
29	Australia	2014	wild.other	H6N8	nan	10633	>EPI_ISL_4070960	1
30	Australia	2014	wild.unknown	H6N5	nan	294	>EPI_ISL_14769831	1
31	Australia	2014	wild.unknown	H6N5	nan	311	>EPI_ISL_14769838	1
32	Australia	2014	wild.unknown	H6N8	nan	1189	>EPI_ISL_14769744	1
33	Australia	2014	wild.unknown	H6N8	nan	1445	>EPI_ISL_14769266	1
34	Australia	2015	wild.ans	H6N2	nan	2605	>EPI_ISL_14769890	1
35	Australia	2017	wild.ans	H6N2	nan	2131	>EPI_ISL_14769169	3
36	Australia	2017	wild.ans	H6N2	nan	2141	>EPI_ISL_14768256	1
37	Australia	2017	wild.ans	H6N2	nan	2744	>EPI_ISL_14769047	4
38	Australia	2017	wild.ans	H6N2	nan	2841	>EPI_ISL_14768775	1
39	Australia	2018	wild.ans	H6N2	nan	2015	>EPI_ISL_14769048	7
40	Australia	2019	wild.unknown	H6N8	nan	730	>EPI_ISL_14769325	2
41	Australia	2020	wild.ans	H6N1	nan	2869	>EPI_ISL_14769063	1
42	Bangladesh	2008	Dom.ans	H6N1	nan	3795	>EPI_ISL_165809	1
43	Bangladesh	2013	wild.ans	H6N7	nan	467	>EPI_ISL_165810	1
44	Bangladesh	2015	Dom.ans	H6N1	nan	4149	>EPI_ISL_257092	1
45	Bangladesh	2016	Dom.ans	H6N2	nan	3976	>EPI_ISL_284769	1
46	Bangladesh	2017	Dom.ans	H6N7	nan	360	>EPI_ISL_333137	2
47	Bangladesh	2019	Dom.ans	H6N2	nan	4042	>EPI_ISL_4071720	1
48	Bangladesh	2021	Dom.ans	H6N1	nan	2273	>EPI_ISL_9955849	1
49	Bangladesh	2021	Dom.ans	H6N1	nan	2589	>EPI_ISL_9955603	2
50	Bangladesh	2021	Dom.ans	H6N1	nan	2642	>EPI_ISL_9955427	1
51	Bangladesh	2021	Dom.ans	H6N1	nan	3705	>EPI_ISL_9988765	1
52	Bangladesh	2021	Dom.ans	H6N1	nan	3762	>EPI_ISL_9955023	1
53	Bangladesh	2021	Dom.ans	H6N1	nan	4270	>EPI_ISL_9954721	1
54	Brazil	2012	wild.other	H6N1	nan	2943	>EPI_ISL_234312	4
55	Brazil	2012	wild.other	H6N1	nan	3725	>EPI_ISL_234306	1
56	Cambodia	2011	Dom.gal	H6N2	nan	11796	>EPI_ISL_208666	1
57	Cambodia	2013	Dom.ans	H6N8	nan	1082	>EPI_ISL_208682	1
58	Chile	2016	wild.ans	H6N8	nan	1326	>EPI_ISL_326978	1
59	Chile	2016	wild.other	H6N2	nan	2502	>EPI_ISL_326963	2
60	Chile	2017	wild.other	H6N8	nan	1657	>EPI_ISL_327608	1
61	Chile	2019	Dom.gal	H6N1	nan	31	>EPI_ISL_4062118	1
62	Egypt	2004	wild.other	H6N2	nan	1041	>EPI_ISL_65223	1
63	Egypt	2006	wild.ans	H6N2	nan	3076	>EPI_ISL_120198	1
64	Egypt	2006	wild.ans	H6N2	nan	5332	>EPI_ISL_120196	1
65	Egypt	2017	wild.ans	H6N2	nan	3866	>EPI_ISL_341563	1
66	Egypt	2018	wild.ans	H6N2	nan	2215	>EPI_ISL_4031375	2
67	Georgia	2010	wild.other	H6N2	nan	3353	>EPI_ISL_189733	1
68	Georgia	2011	wild.ans	H6N2	nan	2898	>EPI_ISL_189700	1
69	India	2014	Dom.ans	H6N2	nan	8529	>EPI_ISL_252465	1
70	Japan	2001	Dom.ans	H6N2	nan	2711	>EPI_ISL_587	1
71	Japan	2003	Dom.ans	H6N8	nan	1626	>EPI_ISL_622	1
72	Japan	2006	Dom.ans	H6N1	nan	4161	>EPI_ISL_643	1
73	Japan	2006	Dom.ans	H6N8	nan	1676	>EPI_ISL_262489	2
74	Japan	2008	unknow	H6N5	nan	327	>EPI_ISL_85151	1
75	Japan	2013	Dom.ans	H6N1	nan	2145	>EPI_ISL_237137	1
76	Japan	2014	Dom.ans	H6N1	nan	785	>EPI_ISL_237157	1
77	Japan	2014	Dom.ans	H6N5	nan	320	>EPI_ISL_237150	1
78	Japan	2014	Dom.ans	H6N5	nan	596	>EPI_ISL_237141	1
79	Japan	2014	Dom.ans	H6N6	nan	3840	>EPI_ISL_237131	1
80	Japan	2014	Dom.ans	H6N6	nan	9666	>EPI_ISL_179432	1
81	Japan	2015	Dom.ans	H6N1	nan	3302	>EPI_ISL_237172	1
82	Japan	2015	Dom.ans	H6N2	nan	3701	>EPI_ISL_237170	1
83	Japan	2015	Dom.ans	H6N2	nan	4109	>EPI_ISL_237142	1
84	Japan	2015	Dom.ans	H6N2	nan	4217	>EPI_ISL_368624	1
85	Japan	2015	wild.ans	H6N1	nan	2648	>EPI_ISL_239418	1
86	Japan	2016	Dom.ans	H6N2	nan	3816	>EPI_ISL_239390	1
87	Japan	2016	Dom.ans	H6N2	nan	6997	>EPI_ISL_239387	1
88	Japan	2016	Dom.ans	H6N5	nan	328	>EPI_ISL_239393	1
89	Japan	2016	Dom.ans	H6N8	nan	1917	>EPI_ISL_239396	1
90	Japan	2016	wild.ans	H6N8	nan	3167	>EPI_ISL_239432	1
91	Japan	2017	Dom.ans	H6N2	nan	2835	>EPI_ISL_370671	1
92	Japan	2017	wild.ans	H6N8	nan	965	>EPI_ISL_381833	1
93	Japan	2018	wild.ans	H6N2	nan	4188	>EPI_ISL_1632707	1
94	Japan	2020	Dom.ans	H6N8	nan	1193	>EPI_ISL_681277	1
95	Korea	2005	wild.other	H6N5	nan	279	>EPI_ISL_97286	1
96	Korea	2007	wild.ans	H6N2	nan	4174	>EPI_ISL_506097	1
97	Korea	2008	Dom.ans	H6N2	nan	12185	>EPI_ISL_66190	1
98	Korea	2008	Dom.ans	H6N2	nan	12409	>EPI_ISL_66183	1
99	Korea	2008	wild.ans	H6N1	nan	5530	>EPI_ISL_66211	1
100	Korea	2008	wild.ans	H6N1	nan	12389	>EPI_ISL_66210	1
101	Korea	2008	wild.ans	H6N1	nan	12439	>EPI_ISL_66207	2
102	Korea	2008	wild.ans	H6N1	nan	12546	>EPI_ISL_66212	1
103	Korea	2008	wild.ans	H6N1	nan	12579	>EPI_ISL_66208	1
104	Korea	2008	wild.ans	H6N2	nan	12009	>EPI_ISL_66213	1
105	Korea	2008	wild.ans	H6N8	nan	6413	>EPI_ISL_66206	1
106	Korea	2009	Dom.ans	H6N2	nan	12378	>EPI_ISL_66187	1
107	Korea	2009	wild.other	H6N1	nan	3037	>EPI_ISL_95913	1
108	Korea	2009	wild.other	H6N2	nan	2845	>EPI_ISL_95914	1
109	Korea	2009	wild.other	H6N5	nan	268	>EPI_ISL_130355	2
110	Korea	2009	wild.other	H6N8	nan	981	>EPI_ISL_95912	1
111	Korea	2012	wild.unknown	H6N2	nan	3310	>EPI_ISL_292793	1
112	Korea	2014	wild.ans	H6N1	nan	4175	>EPI_ISL_381806	1
113	Korea	2014	wild.ans	H6N2	nan	2623	>EPI_ISL_378308	1
114	Korea	2014	wild.ans	H6N2	nan	2897	>EPI_ISL_381807	1
115	Korea	2015	wild.ans	H6N8	nan	808	>EPI_ISL_292796	1
116	Korea	2016	wild.ans	H6N1	nan	4267	>EPI_ISL_381801	1
117	Korea	2017	wild.ans	H6N1	nan	2593	>EPI_ISL_292821	2
118	Korea	2017	wild.ans	H6N1	nan	3630	>EPI_ISL_381803	2
119	Korea	2017	wild.ans	H6N2	nan	3093	>EPI_ISL_381805	2
120	Korea	2018	wild.ans	H6N5	nan	237	>EPI_ISL_504948	1
121	Korea	2019	wild.ans	H6N2	nan	3441	>EPI_ISL_4072074	1
122	Korea	2019	wild.ans	H6N6	nan	9895	>EPI_ISL_4071036	2
123	Korea	2019	wild.ans	H6N8	nan	1977	>EPI_ISL_4072007	1
124	Korea	2021	wild.ans	H6N1	nan	2189	>EPI_ISL_14835605	1
125	Mexico	2007	Dom.ans	H6N2	nan	3572	>EPI_ISL_329314	1
126	Mexico	2008	wild.ans	H6N1	nan	694	>EPI_ISL_278042	1
127	Mexico	2008	wild.ans	H6N1	nan	1320	>EPI_ISL_278061	1
128	Mexico	2009	wild.ans	H6N5	nan	166	>EPI_ISL_278153	1
129	NewZealand	2005	wild.ans	H6N9	nan	1250	>EPI_ISL_84835	1
130	SouthAfrica	2002	Dom.gal	H6N2	nan	12523	>EPI_ISL_235193	1
131	SouthAfrica	2009	wild.other	H6N1	nan	3316	>EPI_ISL_200918	1
132	SouthAfrica	2012	Dom.gal	H6N2	nan	11580	>EPI_ISL_235195	1
133	SouthAfrica	2012	Dom.gal	H6N2	nan	11635	>EPI_ISL_235194	1
134	SouthAfrica	2013	Dom.gal	H6N2	nan	12107	>EPI_ISL_235192	1
135	SouthAfrica	2015	Dom.gal	H6N2	nan	12215	>EPI_ISL_506052	3
136	SouthAfrica	2015	Dom.gal	H6N2	nan	12216	>EPI_ISL_506049	2
137	SouthAfrica	2016	Dom.gal	H6N2	nan	12216	>EPI_ISL_378725	4
138	SouthAfrica	2016	Dom.gal	H6N2	nan	12222	>EPI_ISL_506057	1
139	SouthAfrica	2016	Dom.gal	H6N2	nan	12250	>EPI_ISL_506056	1
140	SouthAfrica	2019	Dom.gal	H6N2	nan	12237	>EPI_ISL_12864553	1
141	SouthAfrica	2019	Dom.gal	H6N2	nan	12268	>EPI_ISL_506058	1
142	SouthAfrica	2020	Dom.gal	H6N2	nan	12236	>EPI_ISL_12869980	2
143	VietNam	2007	Dom.ans	H6N2	nan	3696	>EPI_ISL_89568	1
144	VietNam	2011	Dom.ans	H6N2	nan	10388	>EPI_ISL_174915	1
145	VietNam	2011	Dom.ans	H6N6	nan	9662	>EPI_ISL_174914	1
146	VietNam	2011	Dom.ans	H6N6	nan	9906	>EPI_ISL_174912	1
147	VietNam	2011	Dom.gal	H6N6	nan	9910	>EPI_ISL_387740	1
148	VietNam	2013	Dom.ans	H6N6	nan	1625	>EPI_ISL_181120	1
149	VietNam	2013	Dom.ans	H6N6	nan	9654	>EPI_ISL_179174	1
150	VietNam	2013	Dom.ans	H6N6	nan	9674	>EPI_ISL_387799	2
151	VietNam	2013	Dom.ans	H6N6	nan	9678	>EPI_ISL_387802	7
152	VietNam	2013	Dom.ans	H6N6	nan	9717	>EPI_ISL_181121	1
153	VietNam	2013	Dom.ans	H6N6	nan	9825	>EPI_ISL_387803	1
154	VietNam	2013	Dom.ans	H6N6	nan	9847	>EPI_ISL_333969	1
155	VietNam	2013	Dom.ans	H6N6	nan	9890	>EPI_ISL_387789	1
156	VietNam	2013	Dom.ans	H6N6	nan	9891	>EPI_ISL_387801	2
157	VietNam	2013	Dom.ans	H6N6	nan	10761	>EPI_ISL_166546	1
158	VietNam	2013	Dom.ans	H6N6	nan	12449	>EPI_ISL_158786	1
159	VietNam	2013	Dom.gal	H6N6	nan	9678	>EPI_ISL_387755	1
160	VietNam	2013	Dom.gal	H6N6	nan	9781	>EPI_ISL_387753	1
161	VietNam	2014	Dom.ans	H6N6	nan	1748	>EPI_ISL_368669	1
162	VietNam	2014	Dom.ans	H6N6	nan	1926	>EPI_ISL_387806	8
163	VietNam	2014	Dom.ans	H6N6	nan	9784	>EPI_ISL_387769	5
164	VietNam	2014	Dom.ans	H6N6	nan	9842	>EPI_ISL_181124	1
165	VietNam	2014	Dom.ans	H6N6	nan	9925	>EPI_ISL_387771	1
166	VietNam	2014	Dom.ans	H6N6	nan	9957	>EPI_ISL_387768	2
167	VietNam	2014	Dom.ans	H6N8	nan	9821	>EPI_ISL_387766	1
168	VietNam	2014	Dom.gal	H6N6	nan	9689	>EPI_ISL_387727	1
169	VietNam	2014	Dom.gal	H6N6	nan	9784	>EPI_ISL_387728	1
170	VietNam	2015	Dom.ans	H6N1	nan	3403	>EPI_ISL_279514	1
171	VietNam	2015	Dom.ans	H6N6	nan	9648	>EPI_ISL_387361	4
172	VietNam	2015	Dom.ans	H6N6	nan	10026	>EPI_ISL_379567	1
173	VietNam	2015	Dom.ans	H6N6	nan	12483	>EPI_ISL_387328	1
174	VietNam	2015	Dom.gal	H6N1	nan	10091	>EPI_ISL_293988	1
175	VietNam	2015	Dom.gal	H6N6	nan	9711	>EPI_ISL_379565	1
176	VietNam	2016	Dom.ans	H6N6	nan	1895	>EPI_ISL_387356	1
177	VietNam	2016	Dom.gal	H6N6	nan	9855	>EPI_ISL_387349	1
178	VietNam	2016	Dom.gal	H6N6	nan	9948	>EPI_ISL_387346	1
179	VietNam	2018	Dom.ans	H6N6	nan	9770	>EPI_ISL_389660	1
180	VietNam	2018	Dom.ans	H6N6	nan	9897	>EPI_ISL_389650	1
181	VietNam	2018	Dom.gal	H6N1	nan	3781	>EPI_ISL_389661	1
182	VietNam	2020	Dom.ans	H6N6	nan	9695	>EPI_ISL_9572785	2
183	VietNam	2020	Dom.ans	H6N6	nan	10100	>EPI_ISL_9572779	4
184	Zambia	2008	Dom.ans	H6N2	nan	2650	>EPI_ISL_88222	2
185	Zambia	2009	Dom.ans	H6N2	nan	3855	>EPI_ISL_88228	2
