# Supplementary material for: Using homologous network to identify reassortment risk in H5Nx avian influenza viruses
Source: PLoS Comput Biol. 2025 Jul 22;21(7):e1013301. doi: 10.1371/journal.pcbi.1013301 (PMC12282916; doi:10.1371/journal.pcbi.1013301)
Supplement: S1 File — This ZIP archive includes the dataset and code used to reproduce the results of this study. (ZIP) [file pcbi.1013301.s012.zip › S1_File/step1data&MLtree(S1_Fig&S1_Table)/step2_downsample(S1_Fig&S1_Table)/ID_subsample_H4Nx.csv]

1	China	2000	Dom.ans	H4N6	nan	5145	>EPI_ISL_3182	1
2	China	2005	wild.ans	H4N6	nan	2150	>EPI_ISL_64901	1
3	China	2008	Dom.ans	H4N2	nan	5502	>EPI_ISL_89258	1
4	China	2008	Dom.ans	H4N9	nan	4574	>EPI_ISL_146403	1
5	China	2009	Dom.ans	H4N2	nan	5666	>EPI_ISL_206839	1
6	China	2009	Dom.ans	H4N2	nan	5919	>EPI_ISL_80762	1
7	China	2009	Dom.ans	H4N3	nan	5744	>EPI_ISL_206817	1
8	China	2009	Dom.ans	H4N6	nan	4467	>EPI_ISL_206828	1
9	China	2009	Dom.ans	H4N6	nan	4652	>EPI_ISL_206832	1
10	China	2009	Dom.ans	H4N6	nan	5421	>EPI_ISL_206815	1
11	China	2010	Dom.ans	H4N2	nan	5858	>EPI_ISL_206820	1
12	China	2010	Dom.ans	H4N6	nan	4582	>EPI_ISL_206826	1
13	China	2010	Dom.ans	H4N6	nan	4756	>EPI_ISL_206823	2
14	China	2010	Dom.ans	H4N6	nan	5123	>EPI_ISL_206827	1
15	China	2010	Dom.ans	H4N6	nan	5334	>EPI_ISL_206833	1
16	China	2010	Dom.ans	H4N8	nan	5210	>EPI_ISL_138617	1
17	China	2010	Dom.gal	H4N6	nan	4968	>EPI_ISL_206811	2
18	China	2010	Dom.gal	H4N6	nan	4968	>EPI_ISL_206812	2
19	China	2010	Dom.gal	H4N8	nan	4650	>EPI_ISL_206810	1
20	China	2011	Dom.ans	H4N2	nan	5554	>EPI_ISL_206840	1
21	China	2011	Dom.ans	H4N2	nan	5568	>EPI_ISL_206834	1
22	China	2011	Dom.ans	H4N2	nan	6012	>EPI_ISL_206821	1
23	China	2011	Dom.ans	H4N6	nan	4344	>EPI_ISL_206842	1
24	China	2011	Dom.ans	H4N6	nan	4570	>EPI_ISL_376082	1
25	China	2011	Dom.ans	H4N6	nan	4685	>EPI_ISL_376083	1
26	China	2011	Dom.ans	H4N6	nan	4954	>EPI_ISL_206845	2
27	China	2011	Dom.ans	H4N6	nan	5314	>EPI_ISL_206825	1
28	China	2011	Dom.ans	H4N8	nan	5313	>EPI_ISL_206844	1
29	China	2011	wild.ans	H4N6	nan	5197	>EPI_ISL_379253	1
30	China	2012	Dom.ans	H4N2	nan	5594	>EPI_ISL_206830	1
31	China	2012	Dom.ans	H4N2	nan	5603	>EPI_ISL_206843	2
32	China	2012	Dom.ans	H4N2	nan	5687	>EPI_ISL_206836	1
33	China	2012	Dom.ans	H4N2	nan	6001	>EPI_ISL_206837	1
34	China	2012	Dom.ans	H4N2	nan	6008	>EPI_ISL_143932	1
35	China	2012	Dom.ans	H4N2	nan	10685	>EPI_ISL_206831	1
36	China	2012	Dom.ans	H4N6	nan	2653	>EPI_ISL_206824	1
37	China	2012	Dom.ans	H4N6	nan	4306	>EPI_ISL_206838	1
38	China	2012	Dom.ans	H4N6	nan	4938	>EPI_ISL_179039	1
39	China	2012	Dom.ans	H4N6	nan	5067	>EPI_ISL_206818	1
40	China	2012	Dom.ans	H4N6	nan	5110	>EPI_ISL_143930	1
41	China	2012	Dom.ans	H4N6	nan	5376	>EPI_ISL_206841	1
42	China	2012	Dom.ans	H4N6	nan	5403	>EPI_ISL_143935	1
43	China	2012	Dom.ans	H4N6	nan	5424	>EPI_ISL_206814	1
44	China	2012	Dom.ans	H4N6	nan	5481	>EPI_ISL_143929	1
45	China	2012	Dom.ans	H4N8	nan	4409	>EPI_ISL_206816	1
46	China	2012	Dom.ans	H4N8	nan	4807	>EPI_ISL_206829	1
47	China	2012	Dom.ans	H4N9	nan	5047	>EPI_ISL_143934	2
48	China	2012	Dom.gal	H4N2	nan	5621	>EPI_ISL_206813	1
49	China	2013	Dom.ans	H4N6	nan	2964	>EPI_ISL_197464	1
50	China	2013	Dom.ans	H4N6	nan	3204	>EPI_ISL_197467	1
51	China	2013	Dom.ans	H4N6	nan	4210	>EPI_ISL_197466	1
52	China	2013	Dom.ans	H4N6	nan	4344	>EPI_ISL_197461	3
53	China	2013	Dom.ans	H4N6	nan	4740	>EPI_ISL_197463	2
54	China	2013	Dom.ans	H4N6	nan	4832	>EPI_ISL_197465	1
55	China	2013	Dom.ans	H4N6	nan	5199	>EPI_ISL_274207	1
56	China	2013	wild.ans	H4N8	nan	4624	>EPI_ISL_378624	2
57	China	2013	wild.ans	H4N8	nan	4624	>EPI_ISL_378625	2
58	China	2013	wild.ans	H4N8	nan	4706	>EPI_ISL_378626	1
59	China	2014	Dom.ans	H4N2	nan	4285	>EPI_ISL_197452	4
60	China	2014	Dom.ans	H4N2	nan	4427	>EPI_ISL_197457	4
61	China	2014	Dom.ans	H4N2	nan	4548	>EPI_ISL_197450	1
62	China	2014	Dom.ans	H4N2	nan	4712	>EPI_ISL_197445	5
63	China	2015	Dom.ans	H4N2	nan	5522	>EPI_ISL_310022	5
64	China	2015	Dom.ans	H4N2	nan	9739	>EPI_ISL_200466	1
65	China	2015	Dom.ans	H4N6	nan	4902	>EPI_ISL_252832	1
66	China	2015	Dom.ans	H4N6	nan	9264	>EPI_ISL_199167	1
67	China	2015	Dom.ans	H4N8	nan	4441	>EPI_ISL_200571	2
68	China	2015	Dom.gal	H4N2	nan	5522	>EPI_ISL_200552	1
69	China	2015	Dom.gal	H4N8	nan	6860	>EPI_ISL_305606	1
70	China	2015	wild.ans	H4N8	nan	5385	>EPI_ISL_212419	1
71	China	2016	Dom.gal	H4N6	nan	4772	>EPI_ISL_307919	1
72	China	2016	wild.ans	H4N6	nan	6141	>EPI_ISL_280492	4
73	China	2016	wild.ans	H4N6	nan	6141	>EPI_ISL_280495	4
74	China	2016	wild.ans	H4N6	nan	6141	>EPI_ISL_280494	4
75	China	2016	wild.ans	H4N6	nan	6141	>EPI_ISL_280493	4
76	China	2017	wild.ans	H4N8	nan	5402	>EPI_ISL_292494	1
77	China	2019	wild.unknown	H4N2	nan	6095	>EPI_ISL_700932	1
78	HongKong	1976	Dom.ans	H4N2	nan	5628	>EPI_ISL_8934	1
79	HongKong	1978	Dom.ans	H4N6	nan	3589	>EPI_ISL_8928	1
80	Taiwan	1998	wild.ans	H4N6	nan	12673	>EPI_ISL_89176	1
81	Taiwan	1999	Dom.ans	H4N6	nan	12670	>EPI_ISL_89132	1
82	Taiwan	2000	wild.ans	H4N6	nan	12655	>EPI_ISL_89177	1
83	Taiwan	2001	wild.ans	H4N6	nan	12657	>EPI_ISL_89175	1
84	Taiwan	2002	wild.ans	H4N6	nan	12661	>EPI_ISL_89178	1
85	Taiwan	2004	wild.ans	H4N6	nan	12668	>EPI_ISL_89179	1
86	Taiwan	2005	wild.ans	H4N6	nan	12666	>EPI_ISL_89181	1
87	Taiwan	2005	wild.ans	H4N6	nan	12674	>EPI_ISL_89180	1
88	Taiwan	2006	Dom.ans	H4N6	nan	12663	>EPI_ISL_89129	2
89	Taiwan	2006	Dom.ans	H4N6	nan	12664	>EPI_ISL_89128	1
90	Taiwan	2006	Dom.ans	H4N6	nan	12672	>EPI_ISL_89122	1
91	Taiwan	2006	Dom.ans	H4N6	nan	12675	>EPI_ISL_89127	1
92	Taiwan	2006	Dom.ans	H4N6	nan	12676	>EPI_ISL_89123	1
93	Taiwan	2006	wild.ans	H4N6	nan	12662	>EPI_ISL_89173	1
94	Taiwan	2006	wild.ans	H4N6	nan	12664	>EPI_ISL_89182	1
95	Taiwan	2007	Dom.ans	H4N6	nan	12667	>EPI_ISL_89124	1
96	Taiwan	2007	Dom.ans	H4N6	nan	12669	>EPI_ISL_89125	1
97	Taiwan	2007	wild.ans	H4N6	nan	12671	>EPI_ISL_89174	1
1	Belgium	2018	wild.ans	H4N2	nan	5916	>EPI_ISL_502614	1
2	Belgium	2018	wild.ans	H4N6	nan	4789	>EPI_ISL_502594	1
3	Belgium	2020	wild.ans	H4N6	nan	4608	>EPI_ISL_7593059	2
4	Belgium	2020	wild.ans	H4N6	nan	5206	>EPI_ISL_7622863	1
5	Belgium	2020	wild.ans	H4N6	nan	5371	>EPI_ISL_7595028	1
6	Belgium	2022	wild.ans	H4N6	nan	4645	>EPI_ISL_14389203	1
7	Bulgaria	2018	Dom.ans	H4N2	nan	6043	>EPI_ISL_419356	1
8	Iceland	2011	wild.other	H4N8	nan	4559	>EPI_ISL_148204	1
9	Netherlands	1999	wild.ans	H4N6	nan	8228	>EPI_ISL_73365	1
10	Netherlands	2001	wild.ans	H4N2	nan	5816	>EPI_ISL_73368	1
11	Netherlands	2001	wild.ans	H4N6	nan	3247	>EPI_ISL_267390	1
12	Netherlands	2005	wild.ans	H4N2	nan	5742	>EPI_ISL_30794	1
13	Netherlands	2005	wild.ans	H4N6	nan	2102	>EPI_ISL_267319	1
14	Netherlands	2006	wild.ans	H4N2	nan	6084	>EPI_ISL_267766	1
15	Netherlands	2006	wild.ans	H4N6	nan	3315	>EPI_ISL_243471	1
16	Netherlands	2006	wild.ans	H4N6	nan	4354	>EPI_ISL_243596	2
17	Netherlands	2006	wild.ans	H4N8	nan	5064	>EPI_ISL_84554	1
18	Netherlands	2006	wild.other	H4N5	nan	1624	>EPI_ISL_84563	1
19	Netherlands	2006	wild.other	H4N6	nan	4749	>EPI_ISL_267320	1
20	Netherlands	2007	wild.ans	H4N6	nan	4538	>EPI_ISL_243509	1
21	Netherlands	2007	wild.ans	H4N6	nan	4702	>EPI_ISL_243474	1
22	Netherlands	2007	wild.ans	H4N6	nan	5337	>EPI_ISL_243414	1
23	Netherlands	2008	wild.ans	H4N6	nan	4501	>EPI_ISL_243637	1
24	Netherlands	2008	wild.ans	H4N6	nan	5363	>EPI_ISL_328994	1
25	Netherlands	2009	wild.ans	H4N6	nan	5095	>EPI_ISL_291193	1
26	Netherlands	2009	wild.ans	H4N6	nan	5140	>EPI_ISL_243397	1
27	Netherlands	2009	wild.ans	H4N6	nan	5422	>EPI_ISL_291182	1
28	Netherlands	2010	wild.ans	H4N6	nan	5174	>EPI_ISL_243498	1
29	Netherlands	2011	wild.ans	H4N6	nan	4816	>EPI_ISL_243399	1
30	Netherlands	2011	wild.ans	H4N6	nan	4831	>EPI_ISL_267370	1
31	Netherlands	2012	wild.ans	H4N2	nan	6092	>EPI_ISL_267376	1
32	Netherlands	2012	wild.ans	H4N6	nan	5020	>EPI_ISL_243664	1
33	Netherlands	2013	wild.ans	H4N6	nan	4421	>EPI_ISL_291188	1
34	Netherlands	2013	wild.ans	H4N6	nan	5164	>EPI_ISL_267417	1
35	Netherlands	2014	wild.ans	H4N6	nan	4877	>EPI_ISL_243663	1
36	Netherlands	2014	wild.ans	H4N6	nan	5388	>EPI_ISL_267261	1
37	Netherlands	2015	wild.ans	H4N6	nan	4505	>EPI_ISL_373085	1
38	Netherlands	2015	wild.ans	H4N6	nan	5083	>EPI_ISL_328962	1
39	Netherlands	2017	wild.ans	H4N6	nan	4653	>EPI_ISL_376208	3
40	Portugal	2006	wild.ans	H4N6	nan	5486	>EPI_ISL_77443	1
41	Russia	2002	Dom.other	H4N6	nan	4676	>EPI_ISL_163594	1
42	Russia	2012	Dom.other	H4N6	nan	4676	>EPI_ISL_163595	1
43	Russia	2019	wild.ans	H4N6	nan	4758	>EPI_ISL_403716	1
44	Sweden	2002	wild.ans	H4N2	nan	4840	>EPI_ISL_158195	1
45	Sweden	2002	wild.ans	H4N2	nan	4939	>EPI_ISL_158197	1
46	Sweden	2002	wild.ans	H4N2	nan	5727	>EPI_ISL_158190	1
47	Sweden	2002	wild.ans	H4N6	nan	2613	>EPI_ISL_158199	5
48	Sweden	2002	wild.ans	H4N6	nan	3248	>EPI_ISL_158203	1
49	Sweden	2002	wild.ans	H4N6	nan	3389	>EPI_ISL_158196	3
50	Sweden	2002	wild.ans	H4N6	nan	3686	>EPI_ISL_158193	1
51	Sweden	2002	wild.ans	H4N6	nan	5320	>EPI_ISL_158189	1
52	Sweden	2002	wild.ans	H4N9	nan	2971	>EPI_ISL_158194	1
53	Sweden	2003	wild.ans	H4N3	nan	6093	>EPI_ISL_158205	1
54	Sweden	2003	wild.ans	H4N6	nan	4434	>EPI_ISL_158207	3
55	Sweden	2003	wild.ans	H4N6	nan	4583	>EPI_ISL_73387	5
56	Sweden	2003	wild.ans	H4N6	nan	4717	>EPI_ISL_158230	1
57	Sweden	2003	wild.ans	H4N6	nan	4773	>EPI_ISL_158211	1
58	Sweden	2003	wild.ans	H4N6	nan	5071	>EPI_ISL_158213	1
59	Sweden	2004	wild.ans	H4N6	nan	4824	>EPI_ISL_158215	1
60	Sweden	2004	wild.ans	H4N6	nan	4835	>EPI_ISL_158216	1
61	Sweden	2004	wild.ans	H4N6	nan	4878	>EPI_ISL_158214	1
62	Sweden	2005	wild.ans	H4N2	nan	6004	>EPI_ISL_158220	1
63	Sweden	2005	wild.ans	H4N2	nan	6061	>EPI_ISL_158218	1
64	Sweden	2005	wild.ans	H4N3	nan	4904	>EPI_ISL_30806	1
65	Sweden	2005	wild.ans	H4N6	nan	2959	>EPI_ISL_158217	1
66	Sweden	2005	wild.ans	H4N6	nan	4323	>EPI_ISL_158223	1
67	Sweden	2005	wild.ans	H4N6	nan	4325	>EPI_ISL_158228	1
68	Sweden	2005	wild.ans	H4N6	nan	4396	>EPI_ISL_158224	1
69	Sweden	2005	wild.ans	H4N6	nan	4550	>EPI_ISL_158222	1
70	Sweden	2005	wild.ans	H4N6	nan	4639	>EPI_ISL_158229	1
71	Sweden	2005	wild.ans	H4N6	nan	4932	>EPI_ISL_158231	1
72	Sweden	2005	wild.ans	H4N6	nan	5000	>EPI_ISL_158227	2
73	Sweden	2005	wild.ans	H4N6	nan	5391	>EPI_ISL_158219	1
74	Sweden	2005	wild.ans	H4N6	nan	5408	>EPI_ISL_158225	1
75	Sweden	2005	wild.ans	H4N6	nan	5469	>EPI_ISL_158221	1
76	Sweden	2005	wild.other	H4N6	nan	4932	>EPI_ISL_84562	1
77	Sweden	2006	wild.ans	H4N1	nan	6056	>EPI_ISL_158278	1
78	Sweden	2006	wild.ans	H4N5	nan	1014	>EPI_ISL_158234	1
79	Sweden	2006	wild.ans	H4N6	nan	3177	>EPI_ISL_158233	1
80	Sweden	2006	wild.ans	H4N6	nan	4337	>EPI_ISL_158236	35
81	Sweden	2006	wild.ans	H4N6	nan	4352	>EPI_ISL_158307	1
82	Sweden	2006	wild.ans	H4N6	nan	4388	>EPI_ISL_158281	1
83	Sweden	2006	wild.ans	H4N6	nan	4545	>EPI_ISL_158277	2
84	Sweden	2006	wild.ans	H4N6	nan	4644	>EPI_ISL_158272	2
85	Sweden	2006	wild.ans	H4N6	nan	4664	>EPI_ISL_158232	1
86	Sweden	2006	wild.ans	H4N6	nan	5292	>EPI_ISL_158274	1
87	Sweden	2006	wild.ans	H4N6	nan	5432	>EPI_ISL_158286	1
88	Sweden	2007	wild.ans	H4N2	nan	5587	>EPI_ISL_158297	1
89	Sweden	2007	wild.ans	H4N2	nan	5717	>EPI_ISL_158315	2
90	Sweden	2007	wild.ans	H4N6	nan	2914	>EPI_ISL_158293	2
91	Sweden	2007	wild.ans	H4N6	nan	4108	>EPI_ISL_158308	1
92	Sweden	2007	wild.ans	H4N6	nan	4378	>EPI_ISL_158298	14
93	Sweden	2007	wild.ans	H4N6	nan	4483	>EPI_ISL_158306	1
94	Sweden	2007	wild.ans	H4N6	nan	4663	>EPI_ISL_158311	3
95	Sweden	2007	wild.ans	H4N6	nan	5004	>EPI_ISL_158314	1
96	Sweden	2007	wild.ans	H4N6	nan	5487	>EPI_ISL_158301	1
97	Sweden	2008	wild.ans	H4N2	nan	5663	>EPI_ISL_158357	1
98	Sweden	2008	wild.ans	H4N2	nan	5760	>EPI_ISL_158360	1
99	Sweden	2008	wild.ans	H4N2	nan	5763	>EPI_ISL_158340	2
100	Sweden	2008	wild.ans	H4N2	nan	5794	>EPI_ISL_158353	1
101	Sweden	2008	wild.ans	H4N2	nan	5839	>EPI_ISL_158337	1
102	Sweden	2008	wild.ans	H4N2	nan	5889	>EPI_ISL_158331	2
103	Sweden	2008	wild.ans	H4N2	nan	5908	>EPI_ISL_158329	1
104	Sweden	2008	wild.ans	H4N3	nan	5761	>EPI_ISL_158352	1
105	Sweden	2008	wild.ans	H4N6	nan	4345	>EPI_ISL_158344	23
106	Sweden	2008	wild.ans	H4N6	nan	4884	>EPI_ISL_158320	1
107	Sweden	2008	wild.ans	H4N6	nan	4964	>EPI_ISL_158351	2
108	Sweden	2008	wild.ans	H4N6	nan	5059	>EPI_ISL_158361	1
109	Sweden	2008	wild.ans	H4N6	nan	5356	>EPI_ISL_158341	1
110	Sweden	2008	wild.ans	H4N6	nan	5409	>EPI_ISL_158349	1
111	Sweden	2008	wild.ans	H4N6	nan	5465	>EPI_ISL_158323	1
112	Sweden	2008	wild.ans	H4N6	nan	6241	>EPI_ISL_158338	1
113	Sweden	2009	wild.ans	H4N3	nan	5779	>EPI_ISL_158398	1
114	Sweden	2009	wild.ans	H4N6	nan	4369	>EPI_ISL_158390	27
115	Sweden	2009	wild.ans	H4N6	nan	4558	>EPI_ISL_158412	1
116	Sweden	2009	wild.ans	H4N6	nan	4612	>EPI_ISL_158410	9
117	Sweden	2009	wild.ans	H4N6	nan	4687	>EPI_ISL_158372	2
118	Sweden	2009	wild.ans	H4N6	nan	4692	>EPI_ISL_158384	1
119	Sweden	2009	wild.ans	H4N6	nan	4993	>EPI_ISL_158400	2
120	Sweden	2009	wild.ans	H4N6	nan	5010	>EPI_ISL_158409	3
121	Sweden	2009	wild.ans	H4N6	nan	5179	>EPI_ISL_158370	2
122	Sweden	2009	wild.ans	H4N9	nan	4366	>EPI_ISL_158377	1
123	Sweden	2010	wild.ans	H4N6	nan	5127	>EPI_ISL_158418	2
124	UK	2014	Dom.gal	H4N6	nan	12038	>EPI_ISL_235197	1
125	UK	2014	Dom.gal	H4N6	nan	12039	>EPI_ISL_235198	1
1	Canada	1976	Dom.ans	H4N1	nan	5753	>EPI_ISL_379554	1
2	Canada	1976	Dom.ans	H4N6	nan	4455	>EPI_ISL_379555	1
3	Canada	1977	Dom.ans	H4N6	nan	4482	>EPI_ISL_379556	1
4	Canada	1977	wild.ans	H4N1	nan	5942	>EPI_ISL_8863	1
5	Canada	1977	wild.ans	H4N3	nan	5959	>EPI_ISL_4444	1
6	Canada	1977	wild.ans	H4N6	nan	4390	>EPI_ISL_8829	2
7	Canada	1977	wild.ans	H4N6	nan	4482	>EPI_ISL_379215	3
8	Canada	1977	wild.ans	H4N6	nan	4630	>EPI_ISL_8831	1
9	Canada	1977	wild.ans	H4N6	nan	5152	>EPI_ISL_8834	1
10	Canada	1977	wild.ans	H4N8	nan	4566	>EPI_ISL_8835	1
11	Canada	1977	wild.ans	H4N8	nan	4922	>EPI_ISL_8832	1
12	Canada	1978	wild.ans	H4N2	nan	5569	>EPI_ISL_8836	1
13	Canada	1979	wild.ans	H4N2	nan	5630	>EPI_ISL_8837	3
14	Canada	1984	wild.ans	H4N2	nan	5684	>EPI_ISL_8843	1
15	Canada	1985	wild.ans	H4N6	nan	4703	>EPI_ISL_8847	1
16	Canada	1986	wild.ans	H4N6	nan	4342	>EPI_ISL_99477	1
17	Canada	1986	wild.ans	H4N6	nan	4732	>EPI_ISL_99478	1
18	Canada	1990	wild.ans	H4N3	nan	5910	>EPI_ISL_8854	1
19	Canada	1990	wild.ans	H4N6	nan	4642	>EPI_ISL_99469	1
20	Canada	1991	wild.ans	H4N6	nan	4381	>EPI_ISL_99465	1
21	Canada	1991	wild.ans	H4N6	nan	4759	>EPI_ISL_99466	1
22	Canada	1994	wild.ans	H4N6	nan	5414	>EPI_ISL_8855	1
23	Canada	1995	wild.ans	H4N6	nan	4528	>EPI_ISL_8856	1
24	Canada	1995	wild.ans	H4N6	nan	5231	>EPI_ISL_99405	1
25	Canada	1996	wild.ans	H4N6	nan	4611	>EPI_ISL_99399	1
26	Canada	1996	wild.ans	H4N6	nan	5379	>EPI_ISL_99400	1
27	Canada	1998	wild.ans	H4N1	nan	5757	>EPI_ISL_8858	1
28	Canada	1999	swine	H4N6	nan	4375	>EPI_ISL_1767	1
29	Canada	1999	wild.ans	H4N6	nan	5204	>EPI_ISL_99350	1
30	Canada	2001	wild.ans	H4N6	nan	4499	>EPI_ISL_8861	1
31	Canada	2001	wild.ans	H4N6	nan	5075	>EPI_ISL_99509	1
32	Canada	2001	wild.ans	H4N6	nan	5461	>EPI_ISL_99344	1
33	Canada	2001	wild.ans	H4N8	nan	5478	>EPI_ISL_8860	1
34	Canada	2003	wild.ans	H4N6	nan	4542	>EPI_ISL_8862	1
35	Canada	2003	wild.ans	H4N6	nan	4647	>EPI_ISL_99333	1
36	Canada	2003	wild.ans	H4N6	nan	5447	>EPI_ISL_99334	1
37	Canada	2004	wild.ans	H4N6	nan	5076	>EPI_ISL_99331	2
38	Canada	2005	wild.ans	H4N6	nan	4503	>EPI_ISL_99312	2
39	Canada	2005	wild.ans	H4N6	nan	5040	>EPI_ISL_64916	1
40	Canada	2006	wild.ans	H4N6	nan	4282	>EPI_ISL_64389	1
41	Canada	2006	wild.ans	H4N6	nan	4507	>EPI_ISL_64379	3
42	Canada	2006	wild.ans	H4N6	nan	4805	>EPI_ISL_64021	1
43	Canada	2006	wild.ans	H4N6	nan	4855	>EPI_ISL_99293	4
44	Canada	2006	wild.ans	H4N6	nan	5039	>EPI_ISL_64022	1
45	Canada	2007	wild.ans	H4N3	nan	5566	>EPI_ISL_99263	1
46	Canada	2007	wild.ans	H4N6	nan	4300	>EPI_ISL_131737	10
47	Canada	2007	wild.ans	H4N6	nan	4356	>EPI_ISL_131749	16
48	Canada	2007	wild.ans	H4N6	nan	4479	>EPI_ISL_99272	1
49	Canada	2007	wild.ans	H4N6	nan	4881	>EPI_ISL_99270	2
50	Canada	2007	wild.ans	H4N6	nan	4894	>EPI_ISL_127951	1
51	Canada	2007	wild.ans	H4N6	nan	4899	>EPI_ISL_127971	3
52	Canada	2007	wild.ans	H4N6	nan	4920	>EPI_ISL_131866	1
53	Canada	2007	wild.ans	H4N6	nan	4956	>EPI_ISL_131767	1
54	Canada	2007	wild.ans	H4N6	nan	4997	>EPI_ISL_99269	1
55	Canada	2007	wild.ans	H4N6	nan	5086	>EPI_ISL_131772	2
56	Canada	2007	wild.ans	H4N6	nan	5226	>EPI_ISL_99265	1
57	Canada	2007	wild.ans	H4N6	nan	5464	>EPI_ISL_63341	1
58	Canada	2007	wild.ans	H4N7	nan	5479	>EPI_ISL_63549	1
59	Canada	2008	wild.ans	H4N6	nan	4881	>EPI_ISL_99254	2
60	Canada	2009	wild.ans	H4N2	nan	5526	>EPI_ISL_127974	1
61	Canada	2009	wild.ans	H4N6	nan	4533	>EPI_ISL_131753	3
62	Canada	2009	wild.ans	H4N9	nan	5257	>EPI_ISL_127973	1
63	Canada	2010	wild.ans	H4N6	nan	4458	>EPI_ISL_137790	10
64	Canada	2010	wild.ans	H4N6	nan	4576	>EPI_ISL_137861	1
65	Canada	2010	wild.ans	H4N6	nan	5069	>EPI_ISL_137864	1
66	Canada	2010	wild.ans	H4N6	nan	5116	>EPI_ISL_137706	2
67	Canada	2010	wild.ans	H4N6	nan	5156	>EPI_ISL_137840	1
68	Canada	2010	wild.ans	H4N8	nan	4433	>EPI_ISL_137826	2
69	Canada	2010	wild.ans	H4N8	nan	4450	>EPI_ISL_137860	1
70	Canada	2010	wild.ans	H4N8	nan	4768	>EPI_ISL_137807	1
71	Canada	2010	wild.ans	H4N9	nan	4659	>EPI_ISL_137843	3
72	Canada	2011	wild.ans	H4N6	nan	116	>EPI_ISL_148246	4
73	Canada	2011	wild.ans	H4N6	nan	4785	>EPI_ISL_148261	4
74	Canada	2011	wild.ans	H4N8	nan	5277	>EPI_ISL_148244	1
75	Canada	2015	wild.ans	H4N5	nan	555	>EPI_ISL_273593	1
76	Canada	2015	wild.ans	H4N6	nan	4852	>EPI_ISL_273608	1
77	Canada	2016	Dom.ans	H4N5	nan	4888	>EPI_ISL_273549	1
78	Canada	2016	Dom.ans	H4N6	nan	5401	>EPI_ISL_273569	1
79	Canada	2016	wild.ans	H4N5	nan	1397	>EPI_ISL_273546	1
80	Canada	2016	wild.ans	H4N6	nan	4406	>EPI_ISL_273526	1
81	Canada	2016	wild.ans	H4N6	nan	4767	>EPI_ISL_273572	1
82	Canada	2016	wild.ans	H4N8	nan	4530	>EPI_ISL_273529	1
83	Canada	2017	wild.ans	H4N6	nan	10	>EPI_ISL_328321	1
84	Canada	2017	wild.ans	H4N6	nan	4286	>EPI_ISL_328335	42
85	Canada	2017	wild.ans	H4N6	nan	4304	>EPI_ISL_381387	22
86	Canada	2017	wild.ans	H4N6	nan	4613	>EPI_ISL_381414	1
87	Canada	2017	wild.ans	H4N6	nan	4656	>EPI_ISL_327371	1
88	Canada	2018	wild.ans	H4N6	nan	5441	>EPI_ISL_366390	1
89	Canada	2019	wild.ans	H4N6	nan	4494	>EPI_ISL_501822	4
90	Canada	2019	wild.ans	H4N6	nan	4512	>EPI_ISL_501844	2
91	Canada	2019	wild.ans	H4N6	nan	4549	>EPI_ISL_501818	3
92	Canada	2019	wild.ans	H4N6	nan	4633	>EPI_ISL_501821	1
93	Canada	2019	wild.ans	H4N6	nan	4637	>EPI_ISL_501826	1
94	Canada	2019	wild.ans	H4N6	nan	4669	>EPI_ISL_707106	1
95	Canada	2019	wild.ans	H4N6	nan	5232	>EPI_ISL_501809	1
96	Canada	2020	wild.ans	H4N6	nan	4575	>EPI_ISL_4061557	1
97	Canada	2020	wild.ans	H4N6	nan	4714	>EPI_ISL_4061555	1
98	Canada	2020	wild.ans	H4N6	nan	5025	>EPI_ISL_4061556	1
99	USA	1979	Dom.gal	H4N2	nan	5797	>EPI_ISL_70123	3
100	USA	1979	Dom.gal	H4N2	nan	5797	>EPI_ISL_381464	3
101	USA	1979	Dom.gal	H4N2	nan	5797	>EPI_ISL_381465	3
102	USA	1982	wild.ans	H4N3	nan	5776	>EPI_ISL_5864	1
103	USA	1982	wild.ans	H4N8	nan	5132	>EPI_ISL_5863	1
104	USA	1986	wild.ans	H4N2	nan	5817	>EPI_ISL_6146	1
105	USA	1986	wild.ans	H4N8	nan	4865	>EPI_ISL_141297	1
106	USA	1986	wild.ans	H4N8	nan	5404	>EPI_ISL_5614	1
107	USA	1986	wild.ans	H4N9	nan	4391	>EPI_ISL_5853	1
108	USA	1987	wild.ans	H4N2	nan	5766	>EPI_ISL_5346	1
109	USA	1987	wild.ans	H4N6	nan	4573	>EPI_ISL_5559	1
110	USA	1988	wild.ans	H4N6	nan	4359	>EPI_ISL_6495	1
111	USA	1988	wild.other	H4N6	nan	4353	>EPI_ISL_99483	5
112	USA	1988	wild.other	H4N6	nan	4353	>EPI_ISL_99489	5
113	USA	1988	wild.other	H4N6	nan	4353	>EPI_ISL_99487	5
114	USA	1988	wild.other	H4N6	nan	4353	>EPI_ISL_8848	5
115	USA	1988	wild.other	H4N6	nan	4353	>EPI_ISL_99488	5
116	USA	1988	wild.other	H4N9	nan	5295	>EPI_ISL_99484	1
117	USA	1989	wild.ans	H4N2	nan	6091	>EPI_ISL_5560	1
118	USA	1990	wild.ans	H4N6	nan	5060	>EPI_ISL_6993	1
119	USA	1992	Dom.ans	H4N6	nan	5227	>EPI_ISL_379549	1
120	USA	1998	wild.ans	H4N2	nan	5770	>EPI_ISL_141303	1
121	USA	1999	wild.ans	H4N6	nan	4420	>EPI_ISL_22591	1
122	USA	1999	wild.ans	H4N6	nan	5282	>EPI_ISL_22590	1
123	USA	1999	wild.ans	H4N8	nan	4389	>EPI_ISL_26426	1
124	USA	1999	wild.ans	H4N8	nan	5081	>EPI_ISL_22589	1
125	USA	2002	Dom.ans	H4N8	nan	4616	>EPI_ISL_6939	1
126	USA	2002	wild.ans	H4N2	nan	5188	>EPI_ISL_7035	1
127	USA	2002	wild.ans	H4N2	nan	5657	>EPI_ISL_6944	1
128	USA	2002	wild.ans	H4N6	nan	4350	>EPI_ISL_6935	1
129	USA	2002	wild.ans	H4N6	nan	4730	>EPI_ISL_5343	2
130	USA	2002	wild.ans	H4N6	nan	4923	>EPI_ISL_6943	1
131	USA	2002	wild.ans	H4N6	nan	4943	>EPI_ISL_87494	1
132	USA	2002	wild.ans	H4N6	nan	5014	>EPI_ISL_6934	1
133	USA	2002	wild.ans	H4N6	nan	5097	>EPI_ISL_66127	1
134	USA	2002	wild.ans	H4N6	nan	5111	>EPI_ISL_6942	1
135	USA	2005	Dom.gal	H4N8	nan	5492	>EPI_ISL_22672	1
136	USA	2005	wild.ans	H4N6	nan	4335	>EPI_ISL_7009	2
137	USA	2005	wild.ans	H4N6	nan	4614	>EPI_ISL_64880	1
138	USA	2005	wild.ans	H4N6	nan	4617	>EPI_ISL_6500	1
139	USA	2005	wild.ans	H4N6	nan	4909	>EPI_ISL_6996	2
140	USA	2005	wild.ans	H4N6	nan	4945	>EPI_ISL_7007	1
141	USA	2005	wild.ans	H4N6	nan	5118	>EPI_ISL_6994	1
142	USA	2005	wild.ans	H4N6	nan	5202	>EPI_ISL_7071	1
143	USA	2005	wild.ans	H4N6	nan	5220	>EPI_ISL_64889	1
144	USA	2005	wild.ans	H4N8	nan	4760	>EPI_ISL_142333	1
145	USA	2006	Dom.ans	H4N2	nan	5765	>EPI_ISL_66130	1
146	USA	2006	wild.ans	H4N6	nan	2524	>EPI_ISL_86211	1
147	USA	2006	wild.ans	H4N6	nan	4351	>EPI_ISL_234704	2
148	USA	2006	wild.ans	H4N6	nan	4617	>EPI_ISL_85073	1
149	USA	2006	wild.ans	H4N6	nan	4701	>EPI_ISL_216635	1
150	USA	2006	wild.ans	H4N6	nan	4867	>EPI_ISL_82486	2
151	USA	2006	wild.ans	H4N6	nan	5031	>EPI_ISL_82490	2
152	USA	2006	wild.ans	H4N6	nan	5035	>EPI_ISL_85081	1
153	USA	2006	wild.ans	H4N6	nan	5386	>EPI_ISL_85054	1
154	USA	2006	wild.ans	H4N6	nan	5417	>EPI_ISL_234703	1
155	USA	2006	wild.ans	H4N6	nan	5436	>EPI_ISL_141327	1
156	USA	2006	wild.ans	H4N8	nan	4677	>EPI_ISL_141328	1
157	USA	2007	Dom.ans	H4N6	nan	4802	>EPI_ISL_85118	1
158	USA	2007	unknow	H4N8	nan	4329	>EPI_ISL_85218	1
159	USA	2007	wild.ans	H4N2	nan	4657	>EPI_ISL_216644	4
160	USA	2007	wild.ans	H4N5	nan	465	>EPI_ISL_84652	3
161	USA	2007	wild.ans	H4N6	nan	1720	>EPI_ISL_75705	1
162	USA	2007	wild.ans	H4N6	nan	4279	>EPI_ISL_83519	7
163	USA	2007	wild.ans	H4N6	nan	4288	>EPI_ISL_75713	20
164	USA	2007	wild.ans	H4N6	nan	4481	>EPI_ISL_26271	3
165	USA	2007	wild.ans	H4N6	nan	4646	>EPI_ISL_63663	1
166	USA	2007	wild.ans	H4N6	nan	4734	>EPI_ISL_84636	1
167	USA	2007	wild.ans	H4N6	nan	4751	>EPI_ISL_83512	1
168	USA	2007	wild.ans	H4N6	nan	4774	>EPI_ISL_75695	1
169	USA	2007	wild.ans	H4N6	nan	4802	>EPI_ISL_63578	2
170	USA	2007	wild.ans	H4N6	nan	4825	>EPI_ISL_75691	3
171	USA	2007	wild.ans	H4N6	nan	4898	>EPI_ISL_75678	1
172	USA	2007	wild.ans	H4N6	nan	4901	>EPI_ISL_85108	1
173	USA	2007	wild.ans	H4N6	nan	4994	>EPI_ISL_33933	1
174	USA	2007	wild.ans	H4N6	nan	5051	>EPI_ISL_84980	1
175	USA	2007	wild.ans	H4N6	nan	5070	>EPI_ISL_75718	1
176	USA	2007	wild.ans	H4N6	nan	5100	>EPI_ISL_75698	1
177	USA	2007	wild.ans	H4N6	nan	5148	>EPI_ISL_75699	1
178	USA	2007	wild.ans	H4N6	nan	5329	>EPI_ISL_75693	1
179	USA	2007	wild.ans	H4N6	nan	5359	>EPI_ISL_63539	2
180	USA	2007	wild.ans	H4N6	nan	5491	>EPI_ISL_75694	1
181	USA	2007	wild.ans	H4N6	nan	6490	>EPI_ISL_75702	1
182	USA	2007	wild.ans	H4N6	nan	8249	>EPI_ISL_31599	1
183	USA	2007	wild.ans	H4N6	nan	12170	>EPI_ISL_82522	1
184	USA	2007	wild.ans	H4N7	nan	5079	>EPI_ISL_63350	1
185	USA	2007	wild.ans	H4N8	nan	4581	>EPI_ISL_33927	1
186	USA	2007	wild.ans	H4N8	nan	4683	>EPI_ISL_84883	1
187	USA	2007	wild.ans	H4N8	nan	5136	>EPI_ISL_90463	1
188	USA	2007	wild.ans	H4N8	nan	5427	>EPI_ISL_20033	1
189	USA	2007	wild.ans	H4N8	nan	5485	>EPI_ISL_84978	1
190	USA	2007	wild.ans	H4N8	nan	10468	>EPI_ISL_84953	1
191	USA	2007	wild.other	H4N8	nan	4329	>EPI_ISL_63519	4
192	USA	2007	wild.other	H4N8	nan	4329	>EPI_ISL_63520	4
193	USA	2007	wild.other	H4N8	nan	4329	>EPI_ISL_33931	4
194	USA	2007	wild.other	H4N8	nan	4329	>EPI_ISL_84643	4
195	USA	2008	wild.ans	H4N1	nan	5944	>EPI_ISL_85216	1
196	USA	2008	wild.ans	H4N4	nan	5023	>EPI_ISL_94210	1
197	USA	2008	wild.ans	H4N5	nan	478	>EPI_ISL_141128	1
198	USA	2008	wild.ans	H4N6	nan	4288	>EPI_ISL_141102	1
199	USA	2008	wild.ans	H4N6	nan	4321	>EPI_ISL_141139	1
200	USA	2008	wild.ans	H4N6	nan	4330	>EPI_ISL_94224	1
201	USA	2008	wild.ans	H4N6	nan	4387	>EPI_ISL_85145	2
202	USA	2008	wild.ans	H4N6	nan	4449	>EPI_ISL_94212	2
203	USA	2008	wild.ans	H4N6	nan	4460	>EPI_ISL_142466	7
204	USA	2008	wild.ans	H4N6	nan	4474	>EPI_ISL_141124	2
205	USA	2008	wild.ans	H4N6	nan	4618	>EPI_ISL_94222	1
206	USA	2008	wild.ans	H4N6	nan	4638	>EPI_ISL_85176	1
207	USA	2008	wild.ans	H4N6	nan	4673	>EPI_ISL_94236	1
208	USA	2008	wild.ans	H4N6	nan	4766	>EPI_ISL_180953	1
209	USA	2008	wild.ans	H4N6	nan	4802	>EPI_ISL_234709	1
210	USA	2008	wild.ans	H4N6	nan	4882	>EPI_ISL_133654	1
211	USA	2008	wild.ans	H4N6	nan	5043	>EPI_ISL_85161	1
212	USA	2008	wild.ans	H4N6	nan	5108	>EPI_ISL_85138	1
213	USA	2008	wild.ans	H4N6	nan	5275	>EPI_ISL_30047	1
214	USA	2008	wild.ans	H4N6	nan	5315	>EPI_ISL_141192	1
215	USA	2008	wild.ans	H4N6	nan	5349	>EPI_ISL_141151	1
216	USA	2008	wild.ans	H4N6	nan	5375	>EPI_ISL_141095	1
217	USA	2008	wild.ans	H4N6	nan	5818	>EPI_ISL_85258	1
218	USA	2008	wild.ans	H4N8	nan	4869	>EPI_ISL_141154	3
219	USA	2008	wild.ans	H4N8	nan	5007	>EPI_ISL_85184	1
220	USA	2008	wild.ans	H4N8	nan	5306	>EPI_ISL_141126	1
221	USA	2008	wild.other	H4N6	nan	4316	>EPI_ISL_142365	1
222	USA	2008	wild.other	H4N6	nan	4397	>EPI_ISL_142409	30
223	USA	2008	wild.other	H4N6	nan	4397	>EPI_ISL_131487	30
224	USA	2008	wild.other	H4N6	nan	4397	>EPI_ISL_142383	30
225	USA	2008	wild.other	H4N6	nan	4397	>EPI_ISL_131486	30
226	USA	2008	wild.other	H4N6	nan	4397	>EPI_ISL_142370	30
227	USA	2008	wild.other	H4N6	nan	4397	>EPI_ISL_142377	30
228	USA	2008	wild.other	H4N6	nan	4397	>EPI_ISL_131493	30
229	USA	2008	wild.other	H4N6	nan	4397	>EPI_ISL_142422	30
230	USA	2008	wild.other	H4N6	nan	4397	>EPI_ISL_142425	30
231	USA	2008	wild.other	H4N6	nan	4397	>EPI_ISL_142411	30
232	USA	2008	wild.other	H4N6	nan	4403	>EPI_ISL_142391	1
233	USA	2008	wild.other	H4N6	nan	4640	>EPI_ISL_142459	2
234	USA	2008	wild.other	H4N6	nan	4640	>EPI_ISL_142438	2
235	USA	2008	wild.other	H4N6	nan	4691	>EPI_ISL_131492	1
236	USA	2008	wild.other	H4N6	nan	4811	>EPI_ISL_131488	1
237	USA	2008	wild.other	H4N6	nan	4813	>EPI_ISL_142416	1
238	USA	2008	wild.other	H4N6	nan	4814	>EPI_ISL_142440	1
239	USA	2008	wild.other	H4N6	nan	5172	>EPI_ISL_142436	1
240	USA	2008	wild.other	H4N6	nan	5449	>EPI_ISL_142417	1
241	USA	2008	wild.other	H4N6	nan	5470	>EPI_ISL_142410	1
242	USA	2008	wild.other	H4N7	nan	4452	>EPI_ISL_29318	1
243	USA	2009	wild.ans	H4N1	nan	5912	>EPI_ISL_142569	1
244	USA	2009	wild.ans	H4N2	nan	5581	>EPI_ISL_95407	1
245	USA	2009	wild.ans	H4N2	nan	5582	>EPI_ISL_95402	1
246	USA	2009	wild.ans	H4N2	nan	5764	>EPI_ISL_94173	1
247	USA	2009	wild.ans	H4N2	nan	5769	>EPI_ISL_95405	1
248	USA	2009	wild.ans	H4N2	nan	5981	>EPI_ISL_94169	1
249	USA	2009	wild.ans	H4N2	nan	5986	>EPI_ISL_95401	1
250	USA	2009	wild.ans	H4N6	nan	4294	>EPI_ISL_141855	32
251	USA	2009	wild.ans	H4N6	nan	4343	>EPI_ISL_85091	37
252	USA	2009	wild.ans	H4N6	nan	4351	>EPI_ISL_141862	1
253	USA	2009	wild.ans	H4N6	nan	4387	>EPI_ISL_141897	6
254	USA	2009	wild.ans	H4N6	nan	4445	>EPI_ISL_141202	1
255	USA	2009	wild.ans	H4N6	nan	4448	>EPI_ISL_216542	2
256	USA	2009	wild.ans	H4N6	nan	4453	>EPI_ISL_141227	1
257	USA	2009	wild.ans	H4N6	nan	4454	>EPI_ISL_141823	3
258	USA	2009	wild.ans	H4N6	nan	4565	>EPI_ISL_141225	1
259	USA	2009	wild.ans	H4N6	nan	4713	>EPI_ISL_95425	1
260	USA	2009	wild.ans	H4N6	nan	4765	>EPI_ISL_141223	1
261	USA	2009	wild.ans	H4N6	nan	4766	>EPI_ISL_216665	2
262	USA	2009	wild.ans	H4N6	nan	4786	>EPI_ISL_141241	1
263	USA	2009	wild.ans	H4N6	nan	4799	>EPI_ISL_141875	2
264	USA	2009	wild.ans	H4N6	nan	4838	>EPI_ISL_141229	1
265	USA	2009	wild.ans	H4N6	nan	4963	>EPI_ISL_141882	1
266	USA	2009	wild.ans	H4N6	nan	4984	>EPI_ISL_85281	1
267	USA	2009	wild.ans	H4N6	nan	5012	>EPI_ISL_141828	3
268	USA	2009	wild.ans	H4N6	nan	5073	>EPI_ISL_141814	1
269	USA	2009	wild.ans	H4N6	nan	5087	>EPI_ISL_141843	1
270	USA	2009	wild.ans	H4N6	nan	5173	>EPI_ISL_141213	1
271	USA	2009	wild.ans	H4N6	nan	5203	>EPI_ISL_216540	2
272	USA	2009	wild.ans	H4N6	nan	5224	>EPI_ISL_94177	1
273	USA	2009	wild.ans	H4N6	nan	5249	>EPI_ISL_141914	1
274	USA	2009	wild.ans	H4N6	nan	5335	>EPI_ISL_95378	1
275	USA	2009	wild.ans	H4N6	nan	5342	>EPI_ISL_137489	1
276	USA	2009	wild.ans	H4N8	nan	4719	>EPI_ISL_141917	1
277	USA	2009	wild.ans	H4N8	nan	4854	>EPI_ISL_141218	1
278	USA	2009	wild.ans	H4N8	nan	4921	>EPI_ISL_141242	1
279	USA	2009	wild.ans	H4N8	nan	4940	>EPI_ISL_141234	1
280	USA	2009	wild.ans	H4N8	nan	5046	>EPI_ISL_95392	2
281	USA	2009	wild.ans	H4N8	nan	5189	>EPI_ISL_141219	1
282	USA	2009	wild.ans	H4N8	nan	5290	>EPI_ISL_141212	1
283	USA	2009	wild.ans	H4N9	nan	5167	>EPI_ISL_142567	1
284	USA	2009	wild.ans	H4N9	nan	5297	>EPI_ISL_95379	1
285	USA	2009	wild.ans	H4N9	nan	5426	>EPI_ISL_142563	1
286	USA	2010	wild.ans	H4N2	nan	5589	>EPI_ISL_135003	1
287	USA	2010	wild.ans	H4N2	nan	5635	>EPI_ISL_134979	1
288	USA	2010	wild.ans	H4N2	nan	5780	>EPI_ISL_135002	1
289	USA	2010	wild.ans	H4N2	nan	5872	>EPI_ISL_134947	1
290	USA	2010	wild.ans	H4N2	nan	5936	>EPI_ISL_134981	1
291	USA	2010	wild.ans	H4N3	nan	5617	>EPI_ISL_125798	1
292	USA	2010	wild.ans	H4N3	nan	5747	>EPI_ISL_220037	1
293	USA	2010	wild.ans	H4N4	nan	4317	>EPI_ISL_208121	1
294	USA	2010	wild.ans	H4N6	nan	4377	>EPI_ISL_137540	7
295	USA	2010	wild.ans	H4N6	nan	4410	>EPI_ISL_141979	44
296	USA	2010	wild.ans	H4N6	nan	4419	>EPI_ISL_94156	5
297	USA	2010	wild.ans	H4N6	nan	4428	>EPI_ISL_134975	2
298	USA	2010	wild.ans	H4N6	nan	4430	>EPI_ISL_134924	2
299	USA	2010	wild.ans	H4N6	nan	4485	>EPI_ISL_135046	1
300	USA	2010	wild.ans	H4N6	nan	4504	>EPI_ISL_133599	1
301	USA	2010	wild.ans	H4N6	nan	4555	>EPI_ISL_125795	1
302	USA	2010	wild.ans	H4N6	nan	4635	>EPI_ISL_141989	1
303	USA	2010	wild.ans	H4N6	nan	4636	>EPI_ISL_220154	1
304	USA	2010	wild.ans	H4N6	nan	4651	>EPI_ISL_141945	1
305	USA	2010	wild.ans	H4N6	nan	4737	>EPI_ISL_134922	1
306	USA	2010	wild.ans	H4N6	nan	4779	>EPI_ISL_216792	1
307	USA	2010	wild.ans	H4N6	nan	4788	>EPI_ISL_133597	1
308	USA	2010	wild.ans	H4N6	nan	4861	>EPI_ISL_220149	1
309	USA	2010	wild.ans	H4N6	nan	4947	>EPI_ISL_220147	3
310	USA	2010	wild.ans	H4N6	nan	5066	>EPI_ISL_94159	1
311	USA	2010	wild.ans	H4N6	nan	5084	>EPI_ISL_135060	1
312	USA	2010	wild.ans	H4N6	nan	5096	>EPI_ISL_220053	1
313	USA	2010	wild.ans	H4N6	nan	5196	>EPI_ISL_220047	1
314	USA	2010	wild.ans	H4N6	nan	5213	>EPI_ISL_135050	1
315	USA	2010	wild.ans	H4N6	nan	5268	>EPI_ISL_141980	1
316	USA	2010	wild.ans	H4N6	nan	5285	>EPI_ISL_133763	1
317	USA	2010	wild.ans	H4N6	nan	5289	>EPI_ISL_137981	2
318	USA	2010	wild.ans	H4N6	nan	5312	>EPI_ISL_220034	1
319	USA	2010	wild.ans	H4N6	nan	5339	>EPI_ISL_220044	1
320	USA	2010	wild.ans	H4N6	nan	5343	>EPI_ISL_220043	1
321	USA	2010	wild.ans	H4N6	nan	5387	>EPI_ISL_220050	1
322	USA	2010	wild.ans	H4N6	nan	5430	>EPI_ISL_135020	1
323	USA	2010	wild.ans	H4N8	nan	126	>EPI_ISL_220031	1
324	USA	2010	wild.ans	H4N8	nan	4594	>EPI_ISL_220150	3
325	USA	2010	wild.ans	H4N8	nan	4708	>EPI_ISL_220048	1
326	USA	2010	wild.ans	H4N8	nan	4776	>EPI_ISL_220041	1
327	USA	2010	wild.ans	H4N8	nan	4821	>EPI_ISL_134925	1
328	USA	2010	wild.ans	H4N8	nan	5175	>EPI_ISL_220035	1
329	USA	2010	wild.ans	H4N8	nan	5365	>EPI_ISL_220152	1
330	USA	2010	wild.ans	H4N9	nan	5106	>EPI_ISL_134961	1
331	USA	2010	wild.other	H4N8	nan	5418	>EPI_ISL_141250	1
332	USA	2011	wild.ans	H4N1	nan	5929	>EPI_ISL_133649	1
333	USA	2011	wild.ans	H4N1	nan	5960	>EPI_ISL_135111	2
334	USA	2011	wild.ans	H4N2	nan	5640	>EPI_ISL_220173	2
335	USA	2011	wild.ans	H4N2	nan	5752	>EPI_ISL_158455	1
336	USA	2011	wild.ans	H4N2	nan	5807	>EPI_ISL_158463	1
337	USA	2011	wild.ans	H4N2	nan	6010	>EPI_ISL_158467	1
338	USA	2011	wild.ans	H4N3	nan	5892	>EPI_ISL_135118	1
339	USA	2011	wild.ans	H4N5	nan	599	>EPI_ISL_220267	1
340	USA	2011	wild.ans	H4N6	nan	2915	>EPI_ISL_158493	2
341	USA	2011	wild.ans	H4N6	nan	4301	>EPI_ISL_208309	6
342	USA	2011	wild.ans	H4N6	nan	4326	>EPI_ISL_208139	5
343	USA	2011	wild.ans	H4N6	nan	4339	>EPI_ISL_158479	1
344	USA	2011	wild.ans	H4N6	nan	4418	>EPI_ISL_257217	2
345	USA	2011	wild.ans	H4N6	nan	4515	>EPI_ISL_158478	1
346	USA	2011	wild.ans	H4N6	nan	4541	>EPI_ISL_158510	1
347	USA	2011	wild.ans	H4N6	nan	4554	>EPI_ISL_208445	1
348	USA	2011	wild.ans	H4N6	nan	4562	>EPI_ISL_158468	1
349	USA	2011	wild.ans	H4N6	nan	4593	>EPI_ISL_208318	3
350	USA	2011	wild.ans	H4N6	nan	4626	>EPI_ISL_135070	2
351	USA	2011	wild.ans	H4N6	nan	4658	>EPI_ISL_220189	1
352	USA	2011	wild.ans	H4N6	nan	4748	>EPI_ISL_397373	1
353	USA	2011	wild.ans	H4N6	nan	4763	>EPI_ISL_208320	4
354	USA	2011	wild.ans	H4N6	nan	4834	>EPI_ISL_208186	1
355	USA	2011	wild.ans	H4N6	nan	4853	>EPI_ISL_158491	1
356	USA	2011	wild.ans	H4N6	nan	4872	>EPI_ISL_216839	3
357	USA	2011	wild.ans	H4N6	nan	4906	>EPI_ISL_158524	2
358	USA	2011	wild.ans	H4N6	nan	4928	>EPI_ISL_220207	1
359	USA	2011	wild.ans	H4N6	nan	4942	>EPI_ISL_220185	1
360	USA	2011	wild.ans	H4N6	nan	4947	>EPI_ISL_220172	1
361	USA	2011	wild.ans	H4N6	nan	4948	>EPI_ISL_158483	2
362	USA	2011	wild.ans	H4N6	nan	4952	>EPI_ISL_135113	3
363	USA	2011	wild.ans	H4N6	nan	4962	>EPI_ISL_158460	1
364	USA	2011	wild.ans	H4N6	nan	4974	>EPI_ISL_158503	1
365	USA	2011	wild.ans	H4N6	nan	4992	>EPI_ISL_220205	1
366	USA	2011	wild.ans	H4N6	nan	5163	>EPI_ISL_220171	2
367	USA	2011	wild.ans	H4N6	nan	5180	>EPI_ISL_208317	2
368	USA	2011	wild.ans	H4N6	nan	5216	>EPI_ISL_135112	2
369	USA	2011	wild.ans	H4N6	nan	5233	>EPI_ISL_158438	1
370	USA	2011	wild.ans	H4N6	nan	5236	>EPI_ISL_220170	1
371	USA	2011	wild.ans	H4N6	nan	5241	>EPI_ISL_158533	1
372	USA	2011	wild.ans	H4N6	nan	5245	>EPI_ISL_220157	1
373	USA	2011	wild.ans	H4N6	nan	5270	>EPI_ISL_220210	1
374	USA	2011	wild.ans	H4N6	nan	5416	>EPI_ISL_220186	1
375	USA	2011	wild.ans	H4N6	nan	5442	>EPI_ISL_133645	1
376	USA	2011	wild.ans	H4N6	nan	5472	>EPI_ISL_135074	1
377	USA	2011	wild.ans	H4N8	nan	4307	>EPI_ISL_220181	5
378	USA	2011	wild.ans	H4N8	nan	4322	>EPI_ISL_133633	4
379	USA	2011	wild.ans	H4N8	nan	4518	>EPI_ISL_220167	3
380	USA	2011	wild.ans	H4N8	nan	4521	>EPI_ISL_220204	1
381	USA	2011	wild.ans	H4N8	nan	4540	>EPI_ISL_158528	2
382	USA	2011	wild.ans	H4N8	nan	4559	>EPI_ISL_148235	1
383	USA	2011	wild.ans	H4N8	nan	4561	>EPI_ISL_158476	1
384	USA	2011	wild.ans	H4N8	nan	4655	>EPI_ISL_135095	2
385	USA	2011	wild.ans	H4N8	nan	4686	>EPI_ISL_133630	1
386	USA	2011	wild.ans	H4N8	nan	4784	>EPI_ISL_158432	3
387	USA	2011	wild.ans	H4N8	nan	4808	>EPI_ISL_135123	1
388	USA	2011	wild.ans	H4N8	nan	4925	>EPI_ISL_220168	1
389	USA	2011	wild.ans	H4N8	nan	4929	>EPI_ISL_158525	1
390	USA	2011	wild.ans	H4N8	nan	5119	>EPI_ISL_220184	1
391	USA	2011	wild.ans	H4N8	nan	5273	>EPI_ISL_133628	1
392	USA	2011	wild.ans	H4N8	nan	5406	>EPI_ISL_220203	1
393	USA	2011	wild.ans	H4N8	nan	5489	>EPI_ISL_148237	1
394	USA	2011	wild.ans	H4N9	nan	4289	>EPI_ISL_135109	2
395	USA	2011	wild.ans	H4N9	nan	4500	>EPI_ISL_158480	1
396	USA	2011	wild.other	H4N6	nan	4418	>EPI_ISL_257234	2
397	USA	2011	wild.other	H4N6	nan	4418	>EPI_ISL_257226	2
398	USA	2012	Dom.gal	H4N2	nan	10667	>EPI_ISL_167891	1
399	USA	2012	wild.ans	H4N2	nan	5539	>EPI_ISL_189492	1
400	USA	2012	wild.ans	H4N2	nan	5627	>EPI_ISL_257250	1
401	USA	2012	wild.ans	H4N6	nan	4296	>EPI_ISL_150339	1
402	USA	2012	wild.ans	H4N6	nan	4310	>EPI_ISL_150341	2
403	USA	2012	wild.ans	H4N6	nan	4338	>EPI_ISL_150344	1
404	USA	2012	wild.ans	H4N6	nan	4475	>EPI_ISL_150342	1
405	USA	2012	wild.ans	H4N6	nan	4572	>EPI_ISL_220224	1
406	USA	2012	wild.ans	H4N6	nan	4595	>EPI_ISL_189505	3
407	USA	2012	wild.ans	H4N6	nan	4615	>EPI_ISL_189489	1
408	USA	2012	wild.ans	H4N6	nan	4726	>EPI_ISL_257261	1
409	USA	2012	wild.ans	H4N6	nan	4791	>EPI_ISL_220211	2
410	USA	2012	wild.ans	H4N6	nan	4796	>EPI_ISL_189518	1
411	USA	2012	wild.ans	H4N6	nan	4817	>EPI_ISL_189512	1
412	USA	2012	wild.ans	H4N6	nan	4896	>EPI_ISL_257262	1
413	USA	2012	wild.ans	H4N6	nan	4985	>EPI_ISL_220221	1
414	USA	2012	wild.ans	H4N6	nan	4998	>EPI_ISL_189500	1
415	USA	2012	wild.ans	H4N6	nan	5063	>EPI_ISL_189506	1
416	USA	2012	wild.ans	H4N6	nan	5135	>EPI_ISL_150337	1
417	USA	2012	wild.ans	H4N6	nan	5151	>EPI_ISL_189476	1
418	USA	2012	wild.ans	H4N6	nan	5215	>EPI_ISL_150327	1
419	USA	2012	wild.ans	H4N6	nan	5237	>EPI_ISL_150343	1
420	USA	2012	wild.ans	H4N6	nan	5259	>EPI_ISL_257272	1
421	USA	2012	wild.ans	H4N6	nan	5382	>EPI_ISL_189515	1
422	USA	2012	wild.ans	H4N8	nan	4361	>EPI_ISL_189485	2
423	USA	2012	wild.ans	H4N8	nan	4839	>EPI_ISL_189490	1
424	USA	2012	wild.ans	H4N8	nan	5102	>EPI_ISL_189536	1
425	USA	2012	wild.ans	H4N8	nan	5411	>EPI_ISL_189537	1
426	USA	2013	wild.ans	H4N2	nan	12257	>EPI_ISL_168208	1
427	USA	2013	wild.ans	H4N6	nan	4299	>EPI_ISL_166430	4
428	USA	2013	wild.ans	H4N6	nan	4392	>EPI_ISL_162262	2
429	USA	2013	wild.ans	H4N6	nan	4431	>EPI_ISL_161073	1
430	USA	2013	wild.ans	H4N6	nan	4465	>EPI_ISL_161091	3
431	USA	2013	wild.ans	H4N6	nan	4490	>EPI_ISL_257316	1
432	USA	2013	wild.ans	H4N6	nan	4493	>EPI_ISL_220243	2
433	USA	2013	wild.ans	H4N6	nan	4790	>EPI_ISL_162257	2
434	USA	2013	wild.ans	H4N6	nan	4841	>EPI_ISL_220227	1
435	USA	2013	wild.ans	H4N6	nan	4958	>EPI_ISL_220255	1
436	USA	2013	wild.ans	H4N6	nan	4978	>EPI_ISL_162245	1
437	USA	2013	wild.ans	H4N6	nan	5161	>EPI_ISL_220229	1
438	USA	2013	wild.ans	H4N6	nan	5201	>EPI_ISL_177509	1
439	USA	2013	wild.ans	H4N6	nan	5311	>EPI_ISL_161041	1
440	USA	2013	wild.ans	H4N6	nan	5321	>EPI_ISL_257276	1
441	USA	2013	wild.ans	H4N6	nan	5346	>EPI_ISL_257292	1
442	USA	2013	wild.ans	H4N6	nan	5354	>EPI_ISL_257283	1
443	USA	2013	wild.ans	H4N6	nan	5367	>EPI_ISL_220228	1
444	USA	2013	wild.ans	H4N8	nan	4373	>EPI_ISL_166433	4
445	USA	2013	wild.ans	H4N8	nan	4395	>EPI_ISL_161039	1
446	USA	2013	wild.ans	H4N8	nan	4509	>EPI_ISL_162278	1
447	USA	2013	wild.ans	H4N8	nan	4522	>EPI_ISL_162259	1
448	USA	2013	wild.ans	H4N8	nan	4547	>EPI_ISL_216851	1
449	USA	2013	wild.ans	H4N8	nan	4588	>EPI_ISL_161087	8
450	USA	2013	wild.ans	H4N8	nan	4682	>EPI_ISL_220233	7
451	USA	2013	wild.ans	H4N8	nan	4696	>EPI_ISL_162280	2
452	USA	2013	wild.ans	H4N8	nan	4704	>EPI_ISL_220247	1
453	USA	2013	wild.ans	H4N8	nan	4736	>EPI_ISL_220246	1
454	USA	2013	wild.ans	H4N8	nan	4803	>EPI_ISL_220240	1
455	USA	2013	wild.ans	H4N8	nan	5093	>EPI_ISL_162277	1
456	USA	2013	wild.ans	H4N8	nan	5142	>EPI_ISL_220241	2
457	USA	2013	wild.ans	H4N8	nan	5288	>EPI_ISL_220251	1
458	USA	2013	wild.ans	H4N8	nan	5302	>EPI_ISL_161058	1
459	USA	2013	wild.ans	H4N8	nan	5304	>EPI_ISL_166428	1
460	USA	2013	wild.ans	H4N8	nan	5369	>EPI_ISL_220249	1
461	USA	2014	wild.ans	H4N1	nan	6049	>EPI_ISL_215543	1
462	USA	2014	wild.ans	H4N2	nan	5708	>EPI_ISL_216701	1
463	USA	2014	wild.ans	H4N2	nan	5969	>EPI_ISL_220258	1
464	USA	2014	wild.ans	H4N6	nan	4372	>EPI_ISL_261434	1
465	USA	2014	wild.ans	H4N6	nan	4400	>EPI_ISL_215566	3
466	USA	2014	wild.ans	H4N6	nan	4587	>EPI_ISL_220260	1
467	USA	2014	wild.ans	H4N6	nan	4597	>EPI_ISL_215548	1
468	USA	2014	wild.ans	H4N6	nan	4862	>EPI_ISL_220261	1
469	USA	2014	wild.ans	H4N6	nan	4897	>EPI_ISL_216751	1
470	USA	2014	wild.ans	H4N6	nan	4936	>EPI_ISL_222157	1
471	USA	2014	wild.ans	H4N6	nan	5209	>EPI_ISL_216679	1
472	USA	2014	wild.ans	H4N6	nan	5271	>EPI_ISL_220264	1
473	USA	2014	wild.ans	H4N6	nan	5307	>EPI_ISL_220265	1
474	USA	2014	wild.ans	H4N6	nan	5317	>EPI_ISL_215540	3
475	USA	2014	wild.ans	H4N6	nan	5494	>EPI_ISL_258632	1
476	USA	2014	wild.ans	H4N8	nan	4293	>EPI_ISL_216689	8
477	USA	2014	wild.ans	H4N8	nan	4722	>EPI_ISL_258501	1
478	USA	2014	wild.ans	H4N8	nan	4782	>EPI_ISL_215553	1
479	USA	2014	wild.ans	H4N8	nan	4926	>EPI_ISL_258499	1
480	USA	2014	wild.ans	H4N8	nan	5211	>EPI_ISL_258498	1
481	USA	2014	wild.ans	H4N8	nan	5219	>EPI_ISL_258500	1
482	USA	2014	wild.ans	H4N8	nan	5235	>EPI_ISL_220263	1
483	USA	2014	wild.ans	H4N8	nan	5324	>EPI_ISL_220257	1
484	USA	2014	wild.ans	H4N8	nan	5352	>EPI_ISL_222150	1
485	USA	2014	wild.other	H4N4	nan	4317	>EPI_ISL_208115	13
486	USA	2014	wild.other	H4N4	nan	4317	>EPI_ISL_208117	13
487	USA	2014	wild.other	H4N4	nan	4317	>EPI_ISL_208109	13
488	USA	2014	wild.other	H4N4	nan	4317	>EPI_ISL_208111	13
489	USA	2014	wild.other	H4N4	nan	4317	>EPI_ISL_208118	13
490	USA	2014	wild.other	H4N4	nan	4317	>EPI_ISL_208112	13
491	USA	2014	wild.other	H4N4	nan	4317	>EPI_ISL_208119	13
492	USA	2014	wild.other	H4N4	nan	4317	>EPI_ISL_208106	13
493	USA	2014	wild.other	H4N4	nan	4317	>EPI_ISL_208110	13
494	USA	2014	wild.other	H4N4	nan	4317	>EPI_ISL_208116	13
495	USA	2015	swine	H4N6	nan	4777	>EPI_ISL_213836	1
496	USA	2015	wild.ans	H4N2	nan	5525	>EPI_ISL_254837	1
497	USA	2015	wild.ans	H4N2	nan	5678	>EPI_ISL_705719	2
498	USA	2015	wild.ans	H4N6	nan	3637	>EPI_ISL_257688	1
499	USA	2015	wild.ans	H4N6	nan	4336	>EPI_ISL_257288	2
500	USA	2015	wild.ans	H4N6	nan	4431	>EPI_ISL_256472	1
501	USA	2015	wild.ans	H4N6	nan	4446	>EPI_ISL_257275	2
502	USA	2015	wild.ans	H4N6	nan	4462	>EPI_ISL_502713	1
503	USA	2015	wild.ans	H4N6	nan	4543	>EPI_ISL_502660	4
504	USA	2015	wild.ans	H4N6	nan	4604	>EPI_ISL_261426	3
505	USA	2015	wild.ans	H4N6	nan	4710	>EPI_ISL_502719	2
506	USA	2015	wild.ans	H4N6	nan	4797	>EPI_ISL_254842	1
507	USA	2015	wild.ans	H4N6	nan	4801	>EPI_ISL_254838	1
508	USA	2015	wild.ans	H4N6	nan	4864	>EPI_ISL_256338	3
509	USA	2015	wild.ans	H4N6	nan	4977	>EPI_ISL_245540	1
510	USA	2015	wild.ans	H4N6	nan	5104	>EPI_ISL_256493	3
511	USA	2015	wild.ans	H4N6	nan	5109	>EPI_ISL_256485	1
512	USA	2015	wild.ans	H4N6	nan	5112	>EPI_ISL_256473	3
513	USA	2015	wild.ans	H4N6	nan	5114	>EPI_ISL_245541	1
514	USA	2015	wild.ans	H4N6	nan	5187	>EPI_ISL_257305	1
515	USA	2015	wild.ans	H4N6	nan	5251	>EPI_ISL_245531	1
516	USA	2015	wild.ans	H4N6	nan	5262	>EPI_ISL_245527	1
517	USA	2015	wild.ans	H4N6	nan	5269	>EPI_ISL_256335	1
518	USA	2015	wild.ans	H4N6	nan	5309	>EPI_ISL_254860	3
519	USA	2015	wild.ans	H4N6	nan	5327	>EPI_ISL_230081	2
520	USA	2015	wild.ans	H4N6	nan	5350	>EPI_ISL_245546	1
521	USA	2015	wild.ans	H4N6	nan	5467	>EPI_ISL_230087	1
522	USA	2015	wild.ans	H4N6	nan	5471	>EPI_ISL_261412	1
523	USA	2015	wild.ans	H4N8	nan	4444	>EPI_ISL_258544	1
524	USA	2015	wild.ans	H4N8	nan	4461	>EPI_ISL_258542	2
525	USA	2015	wild.ans	H4N8	nan	4746	>EPI_ISL_258519	1
526	USA	2015	wild.ans	H4N8	nan	4845	>EPI_ISL_258521	2
527	USA	2015	wild.ans	H4N8	nan	4900	>EPI_ISL_254840	1
528	USA	2015	wild.ans	H4N8	nan	4905	>EPI_ISL_256471	2
529	USA	2015	wild.ans	H4N8	nan	5021	>EPI_ISL_261413	1
530	USA	2015	wild.ans	H4N8	nan	5057	>EPI_ISL_256475	1
531	USA	2015	wild.ans	H4N8	nan	5080	>EPI_ISL_258534	1
532	USA	2015	wild.ans	H4N8	nan	5144	>EPI_ISL_258528	1
533	USA	2015	wild.ans	H4N8	nan	5394	>EPI_ISL_256337	1
534	USA	2015	wild.ans	H4N8	nan	5395	>EPI_ISL_258525	1
535	USA	2015	wild.ans	H4N8	nan	5437	>EPI_ISL_258545	1
536	USA	2015	wild.ans	H4N9	nan	4437	>EPI_ISL_502655	2
537	USA	2016	wild.ans	H4N2	nan	6065	>EPI_ISL_294169	1
538	USA	2016	wild.ans	H4N5	nan	463	>EPI_ISL_266520	1
539	USA	2016	wild.ans	H4N6	nan	4332	>EPI_ISL_294181	1
540	USA	2016	wild.ans	H4N6	nan	4358	>EPI_ISL_502709	1
541	USA	2016	wild.ans	H4N6	nan	4422	>EPI_ISL_273363	6
542	USA	2016	wild.ans	H4N6	nan	4447	>EPI_ISL_273374	1
543	USA	2016	wild.ans	H4N6	nan	4456	>EPI_ISL_502705	2
544	USA	2016	wild.ans	H4N6	nan	4480	>EPI_ISL_502702	3
545	USA	2016	wild.ans	H4N6	nan	4510	>EPI_ISL_502653	6
546	USA	2016	wild.ans	H4N6	nan	4516	>EPI_ISL_294160	1
547	USA	2016	wild.ans	H4N6	nan	4517	>EPI_ISL_502644	3
548	USA	2016	wild.ans	H4N6	nan	4535	>EPI_ISL_273368	3
549	USA	2016	wild.ans	H4N6	nan	4544	>EPI_ISL_294042	2
550	USA	2016	wild.ans	H4N6	nan	4605	>EPI_ISL_328970	7
551	USA	2016	wild.ans	H4N6	nan	4607	>EPI_ISL_273398	2
552	USA	2016	wild.ans	H4N6	nan	4699	>EPI_ISL_502645	1
553	USA	2016	wild.ans	H4N6	nan	4720	>EPI_ISL_502662	1
554	USA	2016	wild.ans	H4N6	nan	4757	>EPI_ISL_294052	1
555	USA	2016	wild.ans	H4N6	nan	4815	>EPI_ISL_701666	1
556	USA	2016	wild.ans	H4N6	nan	5024	>EPI_ISL_378298	1
557	USA	2016	wild.ans	H4N6	nan	5052	>EPI_ISL_294019	1
558	USA	2016	wild.ans	H4N6	nan	5183	>EPI_ISL_273399	1
559	USA	2016	wild.ans	H4N6	nan	5274	>EPI_ISL_502704	1
560	USA	2016	wild.ans	H4N6	nan	5336	>EPI_ISL_4072260	1
561	USA	2016	wild.ans	H4N6	nan	5438	>EPI_ISL_502710	1
562	USA	2016	wild.ans	H4N6	nan	5473	>EPI_ISL_273370	1
563	USA	2016	wild.ans	H4N8	nan	4990	>EPI_ISL_273397	1
564	USA	2016	wild.ans	H4N8	nan	5168	>EPI_ISL_294035	1
565	USA	2016	wild.ans	H4N8	nan	5323	>EPI_ISL_294077	1
566	USA	2016	wild.ans	H4N8	nan	5443	>EPI_ISL_294075	1
567	USA	2017	wild.ans	H4N2	nan	5782	>EPI_ISL_376295	2
568	USA	2017	wild.ans	H4N2	nan	5821	>EPI_ISL_376256	1
569	USA	2017	wild.ans	H4N2	nan	5896	>EPI_ISL_701660	1
570	USA	2017	wild.ans	H4N2	nan	5973	>EPI_ISL_376254	1
571	USA	2017	wild.ans	H4N2	nan	6014	>EPI_ISL_701645	1
572	USA	2017	wild.ans	H4N2	nan	6024	>EPI_ISL_701627	1
573	USA	2017	wild.ans	H4N3	nan	6088	>EPI_ISL_376264	1
574	USA	2017	wild.ans	H4N6	nan	4295	>EPI_ISL_502681	6
575	USA	2017	wild.ans	H4N6	nan	4367	>EPI_ISL_376313	1
576	USA	2017	wild.ans	H4N6	nan	4464	>EPI_ISL_376303	1
577	USA	2017	wild.ans	H4N6	nan	4471	>EPI_ISL_376255	1
578	USA	2017	wild.ans	H4N6	nan	4627	>EPI_ISL_376228	1
579	USA	2017	wild.ans	H4N6	nan	4675	>EPI_ISL_376346	1
580	USA	2017	wild.ans	H4N6	nan	4680	>EPI_ISL_502638	1
581	USA	2017	wild.ans	H4N6	nan	4775	>EPI_ISL_14767427	1
582	USA	2017	wild.ans	H4N6	nan	4800	>EPI_ISL_376212	1
583	USA	2017	wild.ans	H4N6	nan	4918	>EPI_ISL_393471	1
584	USA	2017	wild.ans	H4N6	nan	4953	>EPI_ISL_376243	2
585	USA	2017	wild.ans	H4N6	nan	4965	>EPI_ISL_376233	1
586	USA	2017	wild.ans	H4N6	nan	4976	>EPI_ISL_376297	3
587	USA	2017	wild.ans	H4N6	nan	5141	>EPI_ISL_701646	1
588	USA	2017	wild.ans	H4N6	nan	5154	>EPI_ISL_502635	1
589	USA	2017	wild.ans	H4N6	nan	5169	>EPI_ISL_14767410	1
590	USA	2017	wild.ans	H4N6	nan	5186	>EPI_ISL_376286	1
591	USA	2017	wild.ans	H4N6	nan	5217	>EPI_ISL_376343	1
592	USA	2017	wild.ans	H4N6	nan	5301	>EPI_ISL_376246	1
593	USA	2017	wild.ans	H4N6	nan	5341	>EPI_ISL_376251	1
594	USA	2017	wild.ans	H4N6	nan	5372	>EPI_ISL_14767411	1
595	USA	2017	wild.ans	H4N6	nan	5374	>EPI_ISL_376324	1
596	USA	2017	wild.ans	H4N6	nan	5466	>EPI_ISL_502673	1
597	USA	2017	wild.ans	H4N6	nan	5483	>EPI_ISL_14767430	1
598	USA	2017	wild.ans	H4N8	nan	4729	>EPI_ISL_376334	12
599	USA	2017	wild.ans	H4N8	nan	4859	>EPI_ISL_701621	1
600	USA	2017	wild.ans	H4N8	nan	5013	>EPI_ISL_701651	3
601	USA	2017	wild.ans	H4N8	nan	5082	>EPI_ISL_701632	2
602	USA	2017	wild.ans	H4N8	nan	5134	>EPI_ISL_701657	1
603	USA	2017	wild.ans	H4N8	nan	5194	>EPI_ISL_701625	2
604	USA	2017	wild.ans	H4N8	nan	5308	>EPI_ISL_376253	1
605	USA	2017	wild.ans	H4N8	nan	5330	>EPI_ISL_376320	1
606	USA	2017	wild.ans	H4N8	nan	5344	>EPI_ISL_376290	1
607	USA	2017	wild.ans	H4N8	nan	5377	>EPI_ISL_701647	2
608	USA	2017	wild.ans	H4N8	nan	5463	>EPI_ISL_701635	1
609	USA	2017	wild.ans	H4N9	nan	5049	>EPI_ISL_376234	1
610	USA	2017	wild.other	H4N7	nan	3551	>EPI_ISL_14767368	1
611	USA	2017	wild.other	H4N8	nan	4729	>EPI_ISL_397753	1
612	USA	2018	wild.ans	H4N5	nan	411	>EPI_ISL_393468	1
613	USA	2018	wild.ans	H4N6	nan	4312	>EPI_ISL_393448	1
614	USA	2018	wild.ans	H4N6	nan	4360	>EPI_ISL_701961	1
615	USA	2018	wild.ans	H4N6	nan	4367	>EPI_ISL_393481	2
616	USA	2018	wild.ans	H4N6	nan	4464	>EPI_ISL_505960	2
617	USA	2018	wild.ans	H4N6	nan	4472	>EPI_ISL_502384	1
618	USA	2018	wild.ans	H4N6	nan	4476	>EPI_ISL_505972	2
619	USA	2018	wild.ans	H4N6	nan	4495	>EPI_ISL_393465	1
620	USA	2018	wild.ans	H4N6	nan	4586	>EPI_ISL_502357	5
621	USA	2018	wild.ans	H4N6	nan	4592	>EPI_ISL_393480	1
622	USA	2018	wild.ans	H4N6	nan	4750	>EPI_ISL_505965	1
623	USA	2018	wild.ans	H4N6	nan	4857	>EPI_ISL_393470	1
624	USA	2018	wild.ans	H4N6	nan	4870	>EPI_ISL_505973	2
625	USA	2018	wild.ans	H4N6	nan	4971	>EPI_ISL_502355	2
626	USA	2018	wild.ans	H4N6	nan	4983	>EPI_ISL_702097	1
627	USA	2018	wild.ans	H4N6	nan	4988	>EPI_ISL_502389	1
628	USA	2018	wild.ans	H4N6	nan	5117	>EPI_ISL_505959	1
629	USA	2018	wild.ans	H4N6	nan	5150	>EPI_ISL_393466	1
630	USA	2018	wild.ans	H4N6	nan	5256	>EPI_ISL_14767318	1
631	USA	2018	wild.ans	H4N6	nan	5279	>EPI_ISL_506168	1
632	USA	2018	wild.ans	H4N6	nan	5348	>EPI_ISL_502371	1
633	USA	2018	wild.ans	H4N6	nan	5425	>EPI_ISL_505961	1
634	USA	2018	wild.ans	H4N6	nan	5468	>EPI_ISL_393455	1
635	USA	2018	wild.ans	H4N8	nan	4380	>EPI_ISL_393458	2
636	USA	2018	wild.ans	H4N8	nan	4678	>EPI_ISL_506173	3
637	USA	2018	wild.ans	H4N8	nan	5440	>EPI_ISL_502376	1
638	USA	2018	wild.ans	H4N8	nan	5448	>EPI_ISL_393446	1
639	USA	2019	wild.ans	H4N6	nan	4436	>EPI_ISL_4056417	1
640	USA	2019	wild.ans	H4N6	nan	4637	>EPI_ISL_4056509	1
641	USA	2020	wild.ans	H4N6	nan	5113	>EPI_ISL_14767434	1
642	USA	2020	wild.other	H4N3	nan	5788	>EPI_ISL_4061183	1
643	USA	2020	wild.other	H4N6	nan	4407	>EPI_ISL_4061199	19
644	USA	2020	wild.other	H4N6	nan	4407	>EPI_ISL_4061235	19
645	USA	2020	wild.other	H4N6	nan	4407	>EPI_ISL_4061197	19
646	USA	2020	wild.other	H4N6	nan	4407	>EPI_ISL_4061225	19
647	USA	2020	wild.other	H4N6	nan	4407	>EPI_ISL_4057958	19
648	USA	2020	wild.other	H4N6	nan	4407	>EPI_ISL_4061236	19
649	USA	2020	wild.other	H4N6	nan	4407	>EPI_ISL_4061156	19
650	USA	2020	wild.other	H4N6	nan	4407	>EPI_ISL_4061214	19
651	USA	2020	wild.other	H4N6	nan	4407	>EPI_ISL_4061059	19
652	USA	2020	wild.other	H4N6	nan	4407	>EPI_ISL_4061173	19
653	USA	2020	wild.other	H4N6	nan	4689	>EPI_ISL_4061213	1
654	USA	2020	wild.other	H4N6	nan	4850	>EPI_ISL_4057034	1
655	USA	2020	wild.other	H4N6	nan	5054	>EPI_ISL_4061208	1
656	USA	2020	wild.other	H4N6	nan	5138	>EPI_ISL_4061210	2
657	USA	2020	wild.other	H4N6	nan	5138	>EPI_ISL_4061204	2
658	USA	2020	wild.other	H4N9	nan	4341	>EPI_ISL_4056996	12
659	USA	2020	wild.other	H4N9	nan	4341	>EPI_ISL_4061060	12
660	USA	2020	wild.other	H4N9	nan	4341	>EPI_ISL_4061200	12
661	USA	2020	wild.other	H4N9	nan	4341	>EPI_ISL_4061170	12
662	USA	2020	wild.other	H4N9	nan	4341	>EPI_ISL_4056751	12
663	USA	2020	wild.other	H4N9	nan	4341	>EPI_ISL_4061220	12
664	USA	2020	wild.other	H4N9	nan	4341	>EPI_ISL_4061167	12
665	USA	2020	wild.other	H4N9	nan	4341	>EPI_ISL_4058108	12
666	USA	2020	wild.other	H4N9	nan	4341	>EPI_ISL_4061238	12
667	USA	2020	wild.other	H4N9	nan	4341	>EPI_ISL_4061111	12
668	USA	2020	wild.other	H4N9	nan	4949	>EPI_ISL_4061206	2
669	USA	2020	wild.other	H4N9	nan	4949	>EPI_ISL_4061202	2
670	USA	2021	wild.ans	H4N6	nan	4941	>EPI_ISL_6795361	2
1	Argentina	2011	wild.ans	H4N2	nan	6074	>EPI_ISL_380993	1
2	Argentina	2011	wild.ans	H4N6	nan	4621	>EPI_ISL_380999	2
3	Argentina	2011	wild.ans	H4N8	nan	5462	>EPI_ISL_380998	1
4	Argentina	2016	wild.ans	H4N6	nan	4829	>EPI_ISL_381003	1
5	Asia-Russia	2012	wild.ans	H4N6	nan	12356	>EPI_ISL_231648	1
6	Asia-Russia	2012	wild.ans	H4N6	nan	12588	>EPI_ISL_231650	1
7	Asia-Russia	2012	wild.ans	H4N6	nan	12595	>EPI_ISL_231649	1
8	Asia-Russia	2017	wild.ans	H4N6	nan	5129	>EPI_ISL_332690	2
9	Asia-Russia	2018	wild.ans	H4N6	nan	4314	>EPI_ISL_338328	2
10	Asia-Russia	2018	wild.ans	H4N6	nan	4496	>EPI_ISL_337148	2
11	Asia-Russia	2018	wild.ans	H4N6	nan	5429	>EPI_ISL_338358	1
12	Asia-Russia	2019	wild.ans	H4N6	nan	4314	>EPI_ISL_403714	1
13	Asia-Russia	2019	wild.ans	H4N6	nan	4887	>EPI_ISL_403707	1
14	Asia-Russia	2019	wild.ans	H4N6	nan	4915	>EPI_ISL_403726	1
15	Asia-Russia	2019	wild.ans	H4N6	nan	5239	>EPI_ISL_400274	1
16	Asia-Russia	2019	wild.ans	H4N6	nan	5333	>EPI_ISL_400265	1
17	Asia-Russia	2020	wild.ans	H4N2	nan	6038	>EPI_ISL_1041179	1
18	Asia-Russia	2020	wild.ans	H4N6	nan	4579	>EPI_ISL_1184534	2
19	Asia-Russia	2020	wild.ans	H4N6	nan	4648	>EPI_ISL_1240996	1
20	Asia-Russia	2020	wild.ans	H4N6	nan	4762	>EPI_ISL_1241000	1
21	Asia-Russia	2020	wild.ans	H4N6	nan	4780	>EPI_ISL_1273442	1
22	Asia-Russia	2020	wild.ans	H4N6	nan	4868	>EPI_ISL_1184523	1
23	Asia-Russia	2020	wild.ans	H4N6	nan	4951	>EPI_ISL_1184528	2
24	Asia-Russia	2020	wild.ans	H4N6	nan	5171	>EPI_ISL_1184521	1
25	Asia-Russia	2020	wild.ans	H4N6	nan	5272	>EPI_ISL_1240999	1
26	Asia-Russia	2020	wild.ans	H4N6	nan	5474	>EPI_ISL_1184520	1
27	Australia	1979	wild.ans	H4N4	nan	5281	>EPI_ISL_69910	1
28	Australia	1979	wild.ans	H4N6	nan	5162	>EPI_ISL_5816	2
29	Australia	1984	wild.other	H4N8	nan	5646	>EPI_ISL_25620	1
30	Australia	1994	Dom.ans	H4N2	nan	5615	>EPI_ISL_68737	1
31	Australia	2002	Dom.ans	H4N8	nan	4488	>EPI_ISL_8018	1
32	Australia	2004	wild.other	H4N8	nan	123	>EPI_ISL_29689	3
33	Australia	2014	wild.unknown	H4N6	nan	5238	>EPI_ISL_14769839	2
34	Australia	2014	wild.unknown	H4N6	nan	5287	>EPI_ISL_14769834	1
35	Australia	2014	wild.unknown	H4N9	nan	4671	>EPI_ISL_14769832	1
36	Australia	2015	wild.ans	H4N6	nan	5130	>EPI_ISL_14768255	1
37	Australia	2016	wild.ans	H4N1	nan	5500	>EPI_ISL_14768252	1
38	Australia	2016	wild.unknown	H4N6	nan	4955	>EPI_ISL_14769271	1
39	Australia	2016	wild.unknown	H4N6	nan	5439	>EPI_ISL_14769269	1
40	Australia	2016	wild.unknown	H4N6	nan	5965	>EPI_ISL_14768190	1
41	Australia	2017	Human	H4N2	nan	5999	>EPI_ISL_14768241	1
42	Australia	2017	wild.ans	H4N2	nan	5828	>EPI_ISL_14768260	1
43	Australia	2017	wild.ans	H4N6	nan	4357	>EPI_ISL_14769168	1
44	Australia	2017	wild.ans	H4N6	nan	5228	>EPI_ISL_14768247	1
45	Australia	2017	wild.other	H4N7	nan	2267	>EPI_ISL_14768271	2
46	Australia	2018	wild.unknown	H4N4	nan	2288	>EPI_ISL_14769324	1
47	Australia	2019	wild.unknown	H4N6	nan	3074	>EPI_ISL_14769262	1
48	Australia	2020	wild.ans	H4N6	nan	4417	>EPI_ISL_14769170	1
49	Australia	2020	wild.unknown	H4N6	nan	4417	>EPI_ISL_14769748	1
50	Bangladesh	2008	Dom.ans	H4N6	nan	5002	>EPI_ISL_165806	1
51	Bangladesh	2009	Dom.ans	H4N6	nan	4826	>EPI_ISL_165805	1
52	Bangladesh	2010	Dom.ans	H4N2	nan	5650	>EPI_ISL_165801	2
53	Bangladesh	2010	Dom.ans	H4N6	nan	4311	>EPI_ISL_165804	1
54	Bangladesh	2010	Dom.ans	H4N6	nan	5053	>EPI_ISL_165807	2
55	Bangladesh	2015	Dom.ans	H4N6	nan	5222	>EPI_ISL_257066	1
56	Bangladesh	2016	Dom.ans	H4N6	nan	4498	>EPI_ISL_333108	4
57	Bangladesh	2017	Dom.ans	H4N2	nan	5964	>EPI_ISL_329566	1
58	Bangladesh	2017	Dom.ans	H4N6	nan	5351	>EPI_ISL_329573	1
59	Bangladesh	2018	Dom.ans	H4N6	nan	5121	>EPI_ISL_387986	1
60	Bangladesh	2019	Dom.ans	H4N6	nan	4755	>EPI_ISL_503523	2
61	Bangladesh	2021	Dom.ans	H4N6	nan	4302	>EPI_ISL_14885170	1
62	Bangladesh	2021	Dom.ans	H4N6	nan	4374	>EPI_ISL_14883811	1
63	Chile	2013	wild.ans	H4N6	nan	5208	>EPI_ISL_224987	1
64	Chile	2015	Human	H4N2	nan	5775	>EPI_ISL_222691	1
65	Chile	2015	wild.ans	H4N2	nan	6097	>EPI_ISL_222692	1
66	Chile	2016	wild.ans	H4N2	nan	5689	>EPI_ISL_326968	1
67	Egypt	2005	wild.ans	H4N6	nan	6078	>EPI_ISL_120194	1
68	Georgia	2011	wild.ans	H4N2	nan	5913	>EPI_ISL_189688	1
69	Guatemala	2011	wild.ans	H4N2	nan	5835	>EPI_ISL_257143	1
70	Guatemala	2011	wild.ans	H4N2	nan	6047	>EPI_ISL_257137	1
71	Guatemala	2011	wild.ans	H4N3	nan	5822	>EPI_ISL_257121	2
72	Guatemala	2011	wild.ans	H4N8	nan	4546	>EPI_ISL_257133	1
73	Guatemala	2011	wild.ans	H4N8	nan	5362	>EPI_ISL_243747	1
74	Guatemala	2012	wild.ans	H4N0	nan	5674	>EPI_ISL_257153	1
75	Guatemala	2012	wild.ans	H4N2	nan	5509	>EPI_ISL_257128	1
76	Guatemala	2012	wild.ans	H4N2	nan	5518	>EPI_ISL_243737	1
77	Guatemala	2012	wild.ans	H4N2	nan	5576	>EPI_ISL_257132	1
78	Guatemala	2012	wild.ans	H4N2	nan	5674	>EPI_ISL_243732	2
79	Guatemala	2012	wild.ans	H4N6	nan	5454	>EPI_ISL_257152	1
80	Indonesia	2014	Dom.ans	H4N6	nan	859	>EPI_ISL_400766	1
81	Indonesia	2015	Dom.ans	H4N6	nan	1286	>EPI_ISL_400702	3
82	Indonesia	2015	Dom.ans	H4N6	nan	3081	>EPI_ISL_400759	1
83	Indonesia	2015	Dom.ans	H4N6	nan	3306	>EPI_ISL_400757	1
84	Indonesia	2016	Dom.ans	H4N6	nan	1030	>EPI_ISL_400712	2
85	Indonesia	2016	Dom.ans	H4N6	nan	1255	>EPI_ISL_400713	2
86	Indonesia	2017	Dom.ans	H4N2	nan	5901	>EPI_ISL_365526	1
87	Indonesia	2018	Dom.ans	H4N6	nan	1161	>EPI_ISL_401822	1
88	Japan	2001	Dom.ans	H4N5	nan	1522	>EPI_ISL_84864	1
89	Japan	2004	Dom.ans	H4N6	nan	4818	>EPI_ISL_648	3
90	Japan	2005	Dom.ans	H4N2	nan	5278	>EPI_ISL_301010	1
91	Japan	2005	Dom.ans	H4N6	nan	2263	>EPI_ISL_301019	1
92	Japan	2005	Dom.ans	H4N6	nan	4911	>EPI_ISL_301017	2
93	Japan	2005	Dom.ans	H4N6	nan	5459	>EPI_ISL_301009	1
94	Japan	2006	Dom.ans	H4N2	nan	5541	>EPI_ISL_291118	1
95	Japan	2006	Dom.ans	H4N6	nan	3697	>EPI_ISL_299165	1
96	Japan	2006	Dom.ans	H4N9	nan	3872	>EPI_ISL_291117	1
97	Japan	2006	Dom.ans	H4N9	nan	5050	>EPI_ISL_293512	1
98	Japan	2006	wild.other	H4N8	nan	5026	>EPI_ISL_85272	2
99	Japan	2008	unknow	H4N2	nan	5699	>EPI_ISL_89264	1
100	Japan	2008	unknow	H4N6	nan	4589	>EPI_ISL_89263	2
101	Japan	2010	Dom.ans	H4N6	nan	2909	>EPI_ISL_299166	1
102	Japan	2010	Dom.ans	H4N6	nan	3537	>EPI_ISL_299147	2
103	Japan	2010	wild.unknown	H4N6	nan	2175	>EPI_ISL_301041	2
104	Japan	2011	Dom.ans	H4N6	nan	2148	>EPI_ISL_301007	2
105	Japan	2011	Dom.ans	H4N6	nan	2653	>EPI_ISL_299148	1
106	Japan	2011	Dom.ans	H4N6	nan	2720	>EPI_ISL_303629	1
107	Japan	2011	Dom.ans	H4N6	nan	2821	>EPI_ISL_299140	1
108	Japan	2011	Dom.ans	H4N6	nan	3487	>EPI_ISL_301043	1
109	Japan	2012	Dom.ans	H4N6	nan	3381	>EPI_ISL_301015	1
110	Japan	2012	Dom.ans	H4N6	nan	3713	>EPI_ISL_301027	3
111	Japan	2012	Dom.ans	H4N6	nan	5381	>EPI_ISL_237171	1
112	Japan	2012	wild.unknown	H4N6	nan	3636	>EPI_ISL_301002	1
113	Japan	2013	Dom.ans	H4N1	nan	8526	>EPI_ISL_237135	1
114	Japan	2013	Dom.ans	H4N2	nan	5950	>EPI_ISL_237138	1
115	Japan	2013	Dom.ans	H4N6	nan	5030	>EPI_ISL_237147	2
116	Japan	2013	Dom.ans	H4N6	nan	9596	>EPI_ISL_257732	1
117	Japan	2013	Dom.ans	H4N8	nan	5490	>EPI_ISL_237136	1
118	Japan	2013	wild.ans	H4N6	nan	2394	>EPI_ISL_238028	2
119	Japan	2014	Dom.ans	H4N2	nan	5658	>EPI_ISL_293506	1
120	Japan	2014	Dom.ans	H4N6	nan	5195	>EPI_ISL_293509	3
121	Japan	2014	Dom.ans	H4N6	nan	5223	>EPI_ISL_237166	1
122	Japan	2015	Dom.ans	H4N6	nan	4526	>EPI_ISL_237159	1
123	Japan	2015	Dom.ans	H4N6	nan	5325	>EPI_ISL_237148	1
124	Japan	2016	Dom.ans	H4N2	nan	5536	>EPI_ISL_327640	1
125	Japan	2016	Dom.ans	H4N6	nan	4718	>EPI_ISL_242410	1
126	Japan	2016	Dom.ans	H4N6	nan	8148	>EPI_ISL_242402	1
127	Japan	2017	wild.ans	H4N6	nan	4694	>EPI_ISL_370672	4
128	Japan	2017	wild.ans	H4N9	nan	4819	>EPI_ISL_503005	1
129	Korea	2005	wild.unknown	H4N6	nan	5122	>EPI_ISL_131205	1
130	Korea	2006	wild.unknown	H4N6	nan	4580	>EPI_ISL_131206	1
131	Korea	2007	Dom.ans	H4N6	nan	4792	>EPI_ISL_131204	1
132	Korea	2007	wild.unknown	H4N6	nan	2177	>EPI_ISL_131211	1
133	Korea	2007	wild.unknown	H4N6	nan	4239	>EPI_ISL_131210	1
134	Korea	2008	wild.ans	H4N6	nan	657	>EPI_ISL_131208	1
135	Korea	2008	wild.ans	H4N6	nan	2831	>EPI_ISL_506103	1
136	Korea	2008	wild.ans	H4N6	nan	4463	>EPI_ISL_131209	1
137	Korea	2008	wild.ans	H4N7	nan	3157	>EPI_ISL_506106	1
138	Korea	2009	wild.ans	H4N6	nan	1019	>EPI_ISL_381694	1
139	Korea	2009	wild.ans	H4N6	nan	4674	>EPI_ISL_131207	2
140	Korea	2009	wild.ans	H4N6	nan	4836	>EPI_ISL_131203	1
141	Korea	2010	wild.ans	H4N6	nan	4986	>EPI_ISL_131202	1
142	Korea	2011	wild.ans	H4N6	nan	4944	>EPI_ISL_381808	1
143	Korea	2013	wild.unknown	H4N6	nan	5101	>EPI_ISL_292795	1
144	Korea	2014	wild.ans	H4N6	nan	5265	>EPI_ISL_378309	1
145	Korea	2017	wild.ans	H4N6	nan	824	>EPI_ISL_381468	1
146	Korea	2017	wild.ans	H4N6	nan	1464	>EPI_ISL_381467	2
147	Korea	2018	wild.ans	H4N8	nan	5477	>EPI_ISL_381696	1
148	Korea	2019	wild.ans	H4N2	nan	12173	>EPI_ISL_4072140	1
149	Korea	2019	wild.ans	H4N6	nan	4313	>EPI_ISL_4071220	1
150	Korea	2019	wild.ans	H4N6	nan	5038	>EPI_ISL_4071219	1
151	Korea	2019	wild.ans	H4N6	nan	10715	>EPI_ISL_4072160	1
152	Korea	2019	wild.ans	H4N6	nan	12468	>EPI_ISL_4072161	1
153	Korea	2019	wild.ans	H4N6	nan	12592	>EPI_ISL_4071967	1
154	Korea	2020	wild.ans	H4N6	nan	12119	>EPI_ISL_4072163	1
155	Mongolia	2009	Dom.ans	H4N6	nan	5155	>EPI_ISL_293995	1
156	Mongolia	2010	Dom.ans	H4N6	nan	2250	>EPI_ISL_298611	3
157	Mongolia	2010	Dom.ans	H4N6	nan	2927	>EPI_ISL_290234	1
158	Mongolia	2010	Dom.ans	H4N6	nan	3331	>EPI_ISL_294003	3
159	Mongolia	2010	Dom.ans	H4N6	nan	4798	>EPI_ISL_298545	1
160	Mongolia	2010	Dom.ans	H4N6	nan	4892	>EPI_ISL_298610	1
161	Mongolia	2010	wild.ans	H4N6	nan	12604	>EPI_ISL_149888	1
162	Mongolia	2011	Dom.ans	H4N3	nan	5777	>EPI_ISL_294001	1
163	Mongolia	2011	Dom.ans	H4N6	nan	5137	>EPI_ISL_290236	1
164	Mongolia	2011	Dom.ans	H4N8	nan	125	>EPI_ISL_290243	1
165	Mongolia	2013	Dom.ans	H4N1	nan	5849	>EPI_ISL_290232	1
166	Mongolia	2015	Dom.ans	H4N6	nan	4781	>EPI_ISL_209131	1
167	Mongolia	2015	Dom.ans	H4N6	nan	4794	>EPI_ISL_209112	2
168	Mongolia	2015	Dom.ans	H4N6	nan	4961	>EPI_ISL_209114	1
169	Mongolia	2015	Dom.ans	H4N6	nan	5001	>EPI_ISL_209133	1
170	Mongolia	2018	Dom.ans	H4N1	nan	6096	>EPI_ISL_697696	1
171	Mongolia	2018	Dom.ans	H4N6	nan	4314	>EPI_ISL_697694	1
172	Mongolia	2018	Dom.ans	H4N6	nan	4324	>EPI_ISL_697692	2
173	Mongolia	2018	Dom.ans	H4N6	nan	5234	>EPI_ISL_4071308	1
174	Mongolia	2018	Dom.ans	H4N6	nan	5261	>EPI_ISL_697691	1
175	Mongolia	2019	Dom.ans	H4N2	nan	5588	>EPI_ISL_503356	1
176	Mongolia	2019	Dom.ans	H4N2	nan	5834	>EPI_ISL_503345	1
177	Mongolia	2019	Dom.ans	H4N6	nan	4484	>EPI_ISL_503357	1
178	Mongolia	2019	Dom.ans	H4N6	nan	4781	>EPI_ISL_503352	3
179	Mongolia	2019	Dom.ans	H4N6	nan	5018	>EPI_ISL_503348	1
180	Mongolia	2019	Dom.ans	H4N6	nan	5078	>EPI_ISL_503346	1
181	NewZealand	2004	wild.ans	H4N6	nan	4895	>EPI_ISL_65222	1
182	Pakistan	2010	Dom.ans	H4N6	nan	12498	>EPI_ISL_132840	1
183	SouthAfrica	2013	Human	H4N8	nan	4787	>EPI_ISL_200930	1
184	SouthAfrica	2013	wild.ans	H4N8	nan	4787	>EPI_ISL_200927	1
185	Thailand	2009	Dom.ans	H4N6	nan	12557	>EPI_ISL_74719	1
186	VietNam	2011	Dom.ans	H4N6	nan	5283	>EPI_ISL_129146	1
187	VietNam	2013	Dom.ans	H4N9	nan	12543	>EPI_ISL_158815	1
188	VietNam	2014	Dom.ans	H4N6	nan	4478	>EPI_ISL_166543	1
189	VietNam	2015	Dom.ans	H4N6	nan	5456	>EPI_ISL_379962	1
190	VietNam	2020	Dom.ans	H4N2	nan	5815	>EPI_ISL_9572813	2
191	VietNam	2020	Dom.ans	H4N8	nan	4061	>EPI_ISL_9572793	1
192	Zambia	2008	Dom.ans	H4N6	nan	4924	>EPI_ISL_88227	1
