# Supplementary material for: Using homologous network to identify reassortment risk in H5Nx avian influenza viruses
Source: PLoS Comput Biol. 2025 Jul 22;21(7):e1013301. doi: 10.1371/journal.pcbi.1013301 (PMC12282916; doi:10.1371/journal.pcbi.1013301)
Supplement: S1 File — This ZIP archive includes the dataset and code used to reproduce the results of this study. (ZIP) [file pcbi.1013301.s012.zip › S1_File/step1data&MLtree(S1_Fig&S1_Table)/step2_downsample(S1_Fig&S1_Table)/ID_subsample_H10Nx.csv]

1	China	1983	Dom.gal	H10N5	nan	5624	>EPI_ISL_89934	1
2	China	1985	Dom.ans	H10N4	nan	6827	>EPI_ISL_132818	1
3	China	2003	wild.ans	H10N5	nan	5713	>EPI_ISL_181414	1
4	China	2005	Dom.ans	H10N3	nan	7245	>EPI_ISL_173405	1
5	China	2005	Dom.ans	H10N8	nan	6166	>EPI_ISL_181998	1
6	China	2005	wild.ans	H10N2	nan	7202	>EPI_ISL_182007	2
7	China	2005	wild.ans	H10N2	nan	7202	>EPI_ISL_181981	2
8	China	2005	wild.ans	H10N6	nan	6652	>EPI_ISL_181982	2
9	China	2005	wild.ans	H10N6	nan	6652	>EPI_ISL_181413	2
10	China	2005	wild.ans	H10N6	nan	6709	>EPI_ISL_181983	1
11	China	2005	wild.ans	H10N8	nan	6631	>EPI_ISL_181999	1
12	China	2006	Dom.ans	H10N3	nan	7245	>EPI_ISL_173408	6
13	China	2008	Dom.ans	H10N7	nan	5662	>EPI_ISL_181994	3
14	China	2008	Dom.ans	H10N8	nan	6820	>EPI_ISL_182000	1
15	China	2008	swine	H10N5	nan	5624	>EPI_ISL_129071	1
16	China	2008	wild.ans	H10N3	nan	6810	>EPI_ISL_181996	1
17	China	2009	Dom.ans	H10N7	nan	6163	>EPI_ISL_182006	4
18	China	2009	Dom.ans	H10N8	nan	6312	>EPI_ISL_182001	1
19	China	2009	Dom.ans	H10N8	nan	6573	>EPI_ISL_252870	1
20	China	2009	Dom.ans	H10N8	nan	6731	>EPI_ISL_177495	1
21	China	2009	Dom.ans	H10N8	nan	6826	>EPI_ISL_177497	1
22	China	2009	wild.ans	H10N8	nan	6581	>EPI_ISL_182002	1
23	China	2010	Dom.ans	H10N7	nan	5989	>EPI_ISL_252872	1
24	China	2011	Dom.ans	H10N8	nan	6740	>EPI_ISL_177496	1
25	China	2011	wild.ans	H10N7	nan	6282	>EPI_ISL_378307	1
26	China	2012	Dom.ans	H10N3	nan	7336	>EPI_ISL_143931	1
27	China	2012	Dom.ans	H10N7	nan	6115	>EPI_ISL_146376	1
28	China	2012	Dom.ans	H10N7	nan	6209	>EPI_ISL_181961	1
29	China	2013	Dom.ans	H10N2	nan	6675	>EPI_ISL_171207	1
30	China	2013	Dom.ans	H10N3	nan	7042	>EPI_ISL_181671	23
31	China	2013	Dom.ans	H10N3	nan	7053	>EPI_ISL_181451	1
32	China	2013	Dom.ans	H10N3	nan	7447	>EPI_ISL_181449	1
33	China	2013	Dom.ans	H10N3	nan	7729	>EPI_ISL_181450	1
34	China	2013	Dom.ans	H10N8	nan	6378	>EPI_ISL_181522	19
35	China	2013	Dom.ans	H10N8	nan	10640	>EPI_ISL_177499	1
36	China	2013	Dom.gal	H10N8	nan	10580	>EPI_ISL_173540	4
37	China	2013	Dom.gal	H10N8	nan	10583	>EPI_ISL_179380	7
38	China	2013	Dom.gal	H10N8	nan	10628	>EPI_ISL_181446	5
39	China	2013	Dom.gal	H10N8	nan	10647	>EPI_ISL_173541	1
40	China	2013	Dom.gal	H10N9	nan	6148	>EPI_ISL_142015	1
41	China	2013	Human	H10N8	nan	10628	>EPI_ISL_152846	3
42	China	2013	Human	H10N8	nan	10628	>EPI_ISL_162076	3
43	China	2013	Human	H10N8	nan	10628	>EPI_ISL_162075	3
44	China	2013	wild.ans	H10N5	nan	5879	>EPI_ISL_181611	1
45	China	2013	wild.ans	H10N7	nan	10599	>EPI_ISL_181613	5
46	China	2013	wild.ans	H10N7	nan	10599	>EPI_ISL_181612	5
47	China	2013	wild.ans	H10N7	nan	10599	>EPI_ISL_181616	5
48	China	2013	wild.ans	H10N7	nan	10599	>EPI_ISL_181615	5
49	China	2013	wild.ans	H10N7	nan	10599	>EPI_ISL_181614	5
50	China	2014	Dom.ans	H10N5	nan	5656	>EPI_ISL_388614	1
51	China	2014	Dom.gal	H10N6	nan	12060	>EPI_ISL_173460	28
52	China	2014	Dom.gal	H10N6	nan	12063	>EPI_ISL_173468	4
53	China	2014	Dom.gal	H10N6	nan	12089	>EPI_ISL_173481	1
54	China	2014	Dom.gal	H10N7	nan	5701	>EPI_ISL_195973	3
55	China	2014	Dom.gal	H10N8	nan	10583	>EPI_ISL_181661	1
56	China	2014	Dom.gal	H10N8	nan	10628	>EPI_ISL_173536	4
57	China	2014	Human	H10N8	nan	10628	>EPI_ISL_162062	1
58	China	2014	wild.unknown	H10N5	nan	5656	>EPI_ISL_505078	2
59	China	2014	wild.unknown	H10N5	nan	5656	>EPI_ISL_505076	2
60	China	2014	wild.unknown	H10N5	nan	10601	>EPI_ISL_505077	1
61	China	2015	Dom.ans	H10N1	nan	7529	>EPI_ISL_379793	1
62	China	2019	Dom.gal	H10N3	nan	10664	>EPI_ISL_482743	2
63	China	2020	Dom.gal	H10N3	nan	10664	>EPI_ISL_14835738	1
64	China	2020	Dom.gal	H10N3	nan	10691	>EPI_ISL_14835737	2
65	China	2020	wild.ans	H10N4	nan	6495	>EPI_ISL_14770168	4
66	China	2020	wild.ans	H10N4	nan	6495	>EPI_ISL_14770171	4
67	China	2020	wild.ans	H10N4	nan	6495	>EPI_ISL_14770169	4
68	China	2020	wild.ans	H10N4	nan	6495	>EPI_ISL_14770170	4
69	China	2020	wild.ans	H10N8	nan	6548	>EPI_ISL_14770167	1
70	China	2020	wild.other	H10N4	nan	6495	>EPI_ISL_14770161	1
71	China	2020	wild.other	H10N8	nan	6863	>EPI_ISL_14770160	1
72	China	2021	Dom.gal	H10N3	nan	10664	>EPI_ISL_3247063	2
73	China	2021	Dom.gal	H10N3	nan	10675	>EPI_ISL_3247066	1
74	China	2021	Dom.gal	H10N3	nan	10689	>EPI_ISL_3247070	1
75	China	2021	Dom.gal	H10N3	nan	10691	>EPI_ISL_3247067	1
76	China	2021	Dom.gal	H10N3	nan	10703	>EPI_ISL_3247064	1
77	China	2021	Dom.gal	H10N3	nan	10716	>EPI_ISL_3247065	1
78	HongKong	1979	Dom.ans	H10N9	nan	6292	>EPI_ISL_617	1
79	HongKong	1980	Dom.ans	H10N5	nan	6045	>EPI_ISL_209136	1
80	HongKong	2006	wild.ans	H10N9	nan	6714	>EPI_ISL_146347	1
81	HongKong	2008	wild.ans	H10N9	nan	6768	>EPI_ISL_146346	2
82	HongKong	2008	wild.ans	H10N9	nan	6768	>EPI_ISL_146354	2
1	Belgium	2016	wild.ans	H10N5	nan	5626	>EPI_ISL_502604	1
2	Belgium	2017	wild.ans	H10N5	nan	5626	>EPI_ISL_502609	1
3	Belgium	2018	wild.ans	H10N1	nan	7570	>EPI_ISL_502606	1
4	Belgium	2021	wild.ans	H10N4	nan	6694	>EPI_ISL_14388281	1
5	Belgium	2022	wild.other	H10N4	nan	6849	>EPI_ISL_14393464	1
6	France	2009	wild.ans	H10N7	nan	6262	>EPI_ISL_95121	1
7	Germany	1949	Dom.gal	H10N7	nan	6204	>EPI_ISL_26347	2
8	Germany	1949	Dom.gal	H10N7	nan	6204	>EPI_ISL_70096	2
9	Iceland	2011	wild.other	H10N5	nan	6099	>EPI_ISL_148223	1
10	Iceland	2015	wild.other	H10N7	nan	6215	>EPI_ISL_379990	3
11	Iceland	2015	wild.other	H10N7	nan	6215	>EPI_ISL_379991	3
12	Iceland	2015	wild.other	H10N7	nan	6215	>EPI_ISL_379992	3
13	Italy	1965	Dom.gal	H10N8	nan	6425	>EPI_ISL_89161	2
14	Italy	1965	Dom.gal	H10N8	nan	6425	>EPI_ISL_5824	2
15	Italy	1966	Dom.gal	H10N8	nan	6425	>EPI_ISL_30000	1
16	Italy	1967	Dom.gal	H10N2	nan	7496	>EPI_ISL_29971	1
17	Italy	2004	Dom.ans	H10N4	nan	6173	>EPI_ISL_29991	1
18	Italy	2006	Dom.ans	H10N7	nan	12338	>EPI_ISL_29998	1
19	Italy	2006	Dom.ans	H10N7	nan	12353	>EPI_ISL_29228	1
20	Italy	2007	wild.ans	H10N1	nan	7580	>EPI_ISL_158687	1
21	Netherlands	2000	wild.ans	H10N7	nan	6323	>EPI_ISL_84558	1
22	Netherlands	2006	wild.ans	H10N6	nan	6221	>EPI_ISL_267362	3
23	Netherlands	2006	wild.ans	H10N7	nan	5921	>EPI_ISL_243520	1
24	Netherlands	2006	wild.ans	H10N7	nan	6168	>EPI_ISL_84566	1
25	Netherlands	2006	wild.other	H10N4	nan	6493	>EPI_ISL_84565	1
26	Netherlands	2007	wild.ans	H10N1	nan	6721	>EPI_ISL_84567	2
27	Netherlands	2007	wild.ans	H10N7	nan	6259	>EPI_ISL_243388	1
28	Netherlands	2007	wild.ans	H10N7	nan	6308	>EPI_ISL_243381	1
29	Netherlands	2008	wild.ans	H10N7	nan	6193	>EPI_ISL_243649	1
30	Netherlands	2008	wild.ans	H10N7	nan	6238	>EPI_ISL_329030	2
31	Netherlands	2009	Dom.gal	H10N7	nan	11879	>EPI_ISL_309822	4
32	Netherlands	2009	Dom.gal	H10N7	nan	11879	>EPI_ISL_309838	4
33	Netherlands	2009	Dom.gal	H10N7	nan	11879	>EPI_ISL_309798	4
34	Netherlands	2009	Dom.gal	H10N7	nan	11879	>EPI_ISL_309839	4
35	Netherlands	2009	wild.ans	H10N4	nan	6818	>EPI_ISL_328942	1
36	Netherlands	2009	wild.ans	H10N7	nan	6238	>EPI_ISL_243575	1
37	Netherlands	2009	wild.other	H10N4	nan	6818	>EPI_ISL_328941	2
38	Netherlands	2009	wild.other	H10N4	nan	6818	>EPI_ISL_328985	2
39	Netherlands	2010	wild.ans	H10N7	nan	6164	>EPI_ISL_328996	2
40	Netherlands	2010	wild.ans	H10N7	nan	6212	>EPI_ISL_243394	3
41	Netherlands	2011	wild.ans	H10N7	nan	6164	>EPI_ISL_243574	1
42	Netherlands	2012	Dom.gal	H10N9	nan	6551	>EPI_ISL_309840	5
43	Netherlands	2012	Dom.gal	H10N9	nan	6551	>EPI_ISL_309825	5
44	Netherlands	2012	Dom.gal	H10N9	nan	6551	>EPI_ISL_309826	5
45	Netherlands	2012	Dom.gal	H10N9	nan	6551	>EPI_ISL_309841	5
46	Netherlands	2012	Dom.gal	H10N9	nan	6551	>EPI_ISL_309809	5
47	Netherlands	2012	wild.ans	H10N7	nan	6230	>EPI_ISL_243456	1
48	Netherlands	2013	wild.ans	H10N7	nan	6110	>EPI_ISL_243491	2
49	Netherlands	2014	wild.ans	H10N7	nan	6160	>EPI_ISL_243434	1
50	Netherlands	2014	wild.ans	H10N7	nan	6170	>EPI_ISL_267318	2
51	Netherlands	2015	Dom.gal	H10N7	nan	6279	>EPI_ISL_224753	2
52	Netherlands	2015	Dom.gal	H10N7	nan	6279	>EPI_ISL_309830	2
53	Netherlands	2015	wild.ans	H10N7	nan	6198	>EPI_ISL_243393	1
54	Netherlands	2017	Dom.gal	H10N7	nan	6319	>EPI_ISL_394155	1
55	Sweden	2002	wild.ans	H10N2	nan	6461	>EPI_ISL_189346	2
56	Sweden	2002	wild.ans	H10N2	nan	6494	>EPI_ISL_189341	1
57	Sweden	2002	wild.ans	H10N4	nan	6644	>EPI_ISL_189468	1
58	Sweden	2002	wild.ans	H10N6	nan	6181	>EPI_ISL_189344	2
59	Sweden	2002	wild.ans	H10N7	nan	6161	>EPI_ISL_189348	1
60	Sweden	2002	wild.ans	H10N8	nan	6349	>EPI_ISL_189467	1
61	Sweden	2002	wild.ans	H10N9	nan	6132	>EPI_ISL_189469	3
62	Sweden	2003	wild.ans	H10N7	nan	6207	>EPI_ISL_189349	1
63	Sweden	2003	wild.ans	H10N8	nan	6465	>EPI_ISL_189470	1
64	Sweden	2004	wild.ans	H10N4	nan	6173	>EPI_ISL_189352	2
65	Sweden	2004	wild.ans	H10N4	nan	6782	>EPI_ISL_189350	1
66	Sweden	2005	wild.ans	H10N4	nan	6441	>EPI_ISL_189471	3
67	Sweden	2005	wild.ans	H10N7	nan	5895	>EPI_ISL_189356	1
68	Sweden	2005	wild.ans	H10N7	nan	6200	>EPI_ISL_189354	1
69	Sweden	2005	wild.ans	H10N7	nan	6310	>EPI_ISL_189319	1
70	Sweden	2005	wild.ans	H10N9	nan	6218	>EPI_ISL_189353	1
71	Sweden	2006	wild.ans	H10N4	nan	6561	>EPI_ISL_189359	5
72	Sweden	2006	wild.ans	H10N9	nan	6155	>EPI_ISL_189363	2
73	Sweden	2006	wild.ans	H10N9	nan	6229	>EPI_ISL_189365	1
74	Sweden	2007	wild.ans	H10N4	nan	6422	>EPI_ISL_189368	1
75	Sweden	2007	wild.ans	H10N5	nan	5778	>EPI_ISL_189369	2
76	Sweden	2007	wild.ans	H10N6	nan	6896	>EPI_ISL_189370	1
77	Sweden	2007	wild.ans	H10N7	nan	6165	>EPI_ISL_189367	1
78	Sweden	2009	wild.ans	H10N1	nan	7228	>EPI_ISL_189375	18
79	Sweden	2009	wild.ans	H10N1	nan	7709	>EPI_ISL_189388	1
80	Sweden	2009	wild.ans	H10N1	nan	7716	>EPI_ISL_189391	1
81	Sweden	2009	wild.ans	H10N6	nan	6352	>EPI_ISL_189372	1
82	Sweden	2011	wild.ans	H10N4	nan	6800	>EPI_ISL_189392	1
83	UK	1985	Dom.gal	H10N4	nan	4469	>EPI_ISL_26345	1
84	Ukraine	2006	wild.other	H10N4	nan	6528	>EPI_ISL_120212	1
1	Canada	1953	Dom.ans	H10N7	nan	6735	>EPI_ISL_146010	1
2	Canada	1977	wild.ans	H10N7	nan	6414	>EPI_ISL_8778	2
3	Canada	1984	wild.ans	H10N6	nan	6468	>EPI_ISL_8894	2
4	Canada	1993	wild.ans	H10N7	nan	6687	>EPI_ISL_5798	2
5	Canada	1995	wild.ans	H10N1	nan	6950	>EPI_ISL_8898	1
6	Canada	1995	wild.ans	H10N7	nan	6741	>EPI_ISL_138090	1
7	Canada	1996	wild.ans	H10N7	nan	6877	>EPI_ISL_8899	1
8	Canada	1997	wild.ans	H10N7	nan	6585	>EPI_ISL_138100	1
9	Canada	1998	wild.ans	H10N7	nan	6463	>EPI_ISL_138101	1
10	Canada	2000	wild.ans	H10N7	nan	6785	>EPI_ISL_8901	1
11	Canada	2000	wild.ans	H10N7	nan	6833	>EPI_ISL_8900	1
12	Canada	2002	wild.ans	H10N7	nan	6772	>EPI_ISL_138162	1
13	Canada	2003	wild.ans	H10N7	nan	6864	>EPI_ISL_8779	1
14	Canada	2004	wild.ans	H10N7	nan	6519	>EPI_ISL_138172	7
15	Canada	2007	wild.ans	H10N7	nan	6353	>EPI_ISL_137899	3
16	Canada	2007	wild.ans	H10N7	nan	6431	>EPI_ISL_131886	2
17	Canada	2010	wild.ans	H10N6	nan	6563	>EPI_ISL_137859	1
18	Canada	2010	wild.ans	H10N6	nan	6582	>EPI_ISL_137794	2
19	Canada	2010	wild.ans	H10N7	nan	6556	>EPI_ISL_137848	4
20	Canada	2010	wild.ans	H10N7	nan	6743	>EPI_ISL_137742	1
21	Canada	2010	wild.ans	H10N7	nan	6778	>EPI_ISL_137816	1
22	Canada	2013	wild.ans	H10N3	nan	7334	>EPI_ISL_222136	1
23	Canada	2015	wild.ans	H10N4	nan	6908	>EPI_ISL_273578	1
24	Canada	2015	wild.ans	H10N5	nan	4305	>EPI_ISL_273616	1
25	Canada	2015	wild.ans	H10N5	nan	6976	>EPI_ISL_273611	1
26	Canada	2015	wild.ans	H10N8	nan	6564	>EPI_ISL_273528	1
27	Canada	2015	wild.ans	H10N8	nan	6571	>EPI_ISL_253908	1
28	Canada	2015	wild.ans	H10N8	nan	6926	>EPI_ISL_273534	1
29	Canada	2016	Dom.ans	H10N5	nan	4564	>EPI_ISL_273581	1
30	Canada	2016	wild.ans	H10N2	nan	6992	>EPI_ISL_273592	1
31	Canada	2016	wild.ans	H10N5	nan	4305	>EPI_ISL_279793	1
32	Canada	2016	wild.ans	H10N5	nan	4564	>EPI_ISL_273533	1
33	Canada	2016	wild.ans	H10N5	nan	5412	>EPI_ISL_273548	1
34	Canada	2016	wild.ans	H10N5	nan	5957	>EPI_ISL_273604	1
35	Canada	2021	wild.other	H10N7	nan	6258	>EPI_ISL_13482654	2
36	Canada	2021	wild.other	H10N7	nan	6258	>EPI_ISL_14223846	2
37	USA	1978	wild.ans	H10N3	nan	7205	>EPI_ISL_8891	1
38	USA	1979	Dom.gal	H10N7	nan	6788	>EPI_ISL_69993	1
39	USA	1979	wild.ans	H10N7	nan	6788	>EPI_ISL_5835	1
40	USA	1987	wild.ans	H10N2	nan	7672	>EPI_ISL_142348	1
41	USA	1987	wild.other	H10N5	nan	4681	>EPI_ISL_138058	1
42	USA	1987	wild.other	H10N7	nan	6500	>EPI_ISL_138061	1
43	USA	1988	wild.ans	H10N0	nan	6415	>EPI_ISL_22543	1
44	USA	1988	wild.ans	H10N7	nan	6415	>EPI_ISL_142369	1
45	USA	1989	wild.ans	H10N7	nan	6467	>EPI_ISL_6959	1
46	USA	1989	wild.ans	H10N7	nan	6868	>EPI_ISL_6505	1
47	USA	1990	wild.other	H10N7	nan	6174	>EPI_ISL_138075	1
48	USA	1991	Dom.gal	H10N7	nan	6699	>EPI_ISL_68853	1
49	USA	1995	Dom.gal	H10N7	nan	11329	>EPI_ISL_68714	1
50	USA	1996	wild.other	H10N7	nan	6623	>EPI_ISL_138093	1
51	USA	1996	wild.other	H10N9	nan	6705	>EPI_ISL_138091	1
52	USA	1999	wild.other	H10N7	nan	6601	>EPI_ISL_138106	1
53	USA	2000	wild.ans	H10N7	nan	6883	>EPI_ISL_22542	1
54	USA	2000	wild.other	H10N3	nan	7271	>EPI_ISL_397943	1
55	USA	2000	wild.other	H10N4	nan	6469	>EPI_ISL_398026	4
56	USA	2000	wild.other	H10N4	nan	6469	>EPI_ISL_138107	4
57	USA	2000	wild.other	H10N4	nan	6578	>EPI_ISL_142357	2
58	USA	2000	wild.other	H10N4	nan	6578	>EPI_ISL_398015	2
59	USA	2000	wild.other	H10N4	nan	6659	>EPI_ISL_397942	4
60	USA	2000	wild.other	H10N4	nan	6659	>EPI_ISL_398016	4
61	USA	2000	wild.other	H10N4	nan	6704	>EPI_ISL_397944	1
62	USA	2000	wild.other	H10N5	nan	4672	>EPI_ISL_142349	1
63	USA	2000	wild.other	H10N7	nan	6648	>EPI_ISL_138133	2
64	USA	2000	wild.other	H10N7	nan	6648	>EPI_ISL_138105	2
65	USA	2001	wild.ans	H10N7	nan	6367	>EPI_ISL_31471	2
66	USA	2001	wild.ans	H10N7	nan	6750	>EPI_ISL_31472	1
67	USA	2001	wild.other	H10N2	nan	7393	>EPI_ISL_397910	1
68	USA	2001	wild.other	H10N7	nan	6351	>EPI_ISL_138127	59
69	USA	2001	wild.other	H10N7	nan	6351	>EPI_ISL_138123	59
70	USA	2004	wild.ans	H10N7	nan	6758	>EPI_ISL_142363	1
71	USA	2004	wild.other	H10N7	nan	6146	>EPI_ISL_397955	9
72	USA	2004	wild.other	H10N7	nan	6146	>EPI_ISL_397954	9
73	USA	2004	wild.other	H10N7	nan	6286	>EPI_ISL_142360	4
74	USA	2004	wild.other	H10N7	nan	6286	>EPI_ISL_327499	4
75	USA	2004	wild.other	H10N7	nan	6337	>EPI_ISL_22538	1
76	USA	2004	wild.other	H10N7	nan	6476	>EPI_ISL_22533	3
77	USA	2004	wild.other	H10N7	nan	6476	>EPI_ISL_142359	3
78	USA	2004	wild.other	H10N7	nan	6540	>EPI_ISL_138171	1
79	USA	2004	wild.other	H10N7	nan	6796	>EPI_ISL_397904	1
80	USA	2004	wild.other	H10N7	nan	6870	>EPI_ISL_397905	1
81	USA	2004	wild.other	H10N8	nan	6605	>EPI_ISL_142358	1
82	USA	2005	wild.ans	H10N8	nan	6424	>EPI_ISL_6957	1
83	USA	2006	wild.ans	H10N1	nan	6543	>EPI_ISL_82507	1
84	USA	2006	wild.ans	H10N2	nan	7400	>EPI_ISL_82506	1
85	USA	2006	wild.ans	H10N2	nan	7792	>EPI_ISL_82511	1
86	USA	2006	wild.ans	H10N3	nan	7108	>EPI_ISL_142362	1
87	USA	2006	wild.ans	H10N3	nan	7346	>EPI_ISL_66128	1
88	USA	2006	wild.ans	H10N3	nan	8589	>EPI_ISL_83554	1
89	USA	2006	wild.ans	H10N4	nan	6343	>EPI_ISL_180859	1
90	USA	2006	wild.ans	H10N4	nan	6609	>EPI_ISL_180862	1
91	USA	2006	wild.ans	H10N4	nan	6657	>EPI_ISL_180860	1
92	USA	2006	wild.ans	H10N6	nan	6629	>EPI_ISL_234701	1
93	USA	2006	wild.ans	H10N7	nan	6297	>EPI_ISL_82508	1
94	USA	2006	wild.ans	H10N7	nan	6635	>EPI_ISL_66123	1
95	USA	2006	wild.ans	H10N7	nan	6900	>EPI_ISL_83557	1
96	USA	2006	wild.ans	H10N8	nan	6484	>EPI_ISL_85056	1
97	USA	2006	wild.other	H10N3	nan	12580	>EPI_ISL_77914	1
98	USA	2007	wild.ans	H10N1	nan	12415	>EPI_ISL_77907	1
99	USA	2007	wild.ans	H10N2	nan	10858	>EPI_ISL_139411	1
100	USA	2007	wild.ans	H10N3	nan	7133	>EPI_ISL_19941	1
101	USA	2007	wild.ans	H10N3	nan	7640	>EPI_ISL_19945	1
102	USA	2007	wild.ans	H10N3	nan	7707	>EPI_ISL_83511	1
103	USA	2007	wild.ans	H10N3	nan	7805	>EPI_ISL_86212	1
104	USA	2007	wild.ans	H10N7	nan	6388	>EPI_ISL_180945	8
105	USA	2007	wild.ans	H10N7	nan	6427	>EPI_ISL_75676	1
106	USA	2007	wild.ans	H10N7	nan	6448	>EPI_ISL_30033	1
107	USA	2007	wild.ans	H10N7	nan	6481	>EPI_ISL_30030	1
108	USA	2007	wild.ans	H10N7	nan	6490	>EPI_ISL_75723	4
109	USA	2007	wild.ans	H10N7	nan	6576	>EPI_ISL_94209	1
110	USA	2007	wild.ans	H10N7	nan	6607	>EPI_ISL_94220	1
111	USA	2007	wild.ans	H10N7	nan	6665	>EPI_ISL_94190	1
112	USA	2007	wild.ans	H10N7	nan	6746	>EPI_ISL_83509	2
113	USA	2007	wild.ans	H10N7	nan	6804	>EPI_ISL_83500	2
114	USA	2007	wild.ans	H10N7	nan	6857	>EPI_ISL_30026	1
115	USA	2007	wild.ans	H10N7	nan	6892	>EPI_ISL_82501	1
116	USA	2007	wild.ans	H10N9	nan	6562	>EPI_ISL_216640	1
117	USA	2007	wild.other	H10N3	nan	7763	>EPI_ISL_82527	1
118	USA	2007	wild.other	H10N7	nan	6410	>EPI_ISL_82528	2
119	USA	2007	wild.other	H10N7	nan	6410	>EPI_ISL_82530	2
120	USA	2008	wild.ans	H10N2	nan	7833	>EPI_ISL_94221	1
121	USA	2008	wild.ans	H10N6	nan	6793	>EPI_ISL_142472	1
122	USA	2008	wild.ans	H10N7	nan	6360	>EPI_ISL_180952	2
123	USA	2008	wild.ans	H10N7	nan	6417	>EPI_ISL_94235	1
124	USA	2008	wild.ans	H10N7	nan	6516	>EPI_ISL_180954	1
125	USA	2008	wild.ans	H10N7	nan	6570	>EPI_ISL_141141	1
126	USA	2008	wild.ans	H10N7	nan	6590	>EPI_ISL_85178	3
127	USA	2008	wild.ans	H10N7	nan	6645	>EPI_ISL_180957	1
128	USA	2008	wild.ans	H10N7	nan	6811	>EPI_ISL_142434	1
129	USA	2008	wild.ans	H10N7	nan	6823	>EPI_ISL_142465	1
130	USA	2008	wild.ans	H10N7	nan	6847	>EPI_ISL_142480	1
131	USA	2008	wild.ans	H10N8	nan	6742	>EPI_ISL_180955	1
132	USA	2008	wild.other	H10N2	nan	7751	>EPI_ISL_142456	1
133	USA	2008	wild.other	H10N4	nan	6566	>EPI_ISL_329022	1
134	USA	2008	wild.other	H10N7	nan	6101	>EPI_ISL_142387	21
135	USA	2008	wild.other	H10N7	nan	6101	>EPI_ISL_142393	21
136	USA	2008	wild.other	H10N7	nan	6384	>EPI_ISL_142413	1
137	USA	2008	wild.other	H10N7	nan	6488	>EPI_ISL_142400	2
138	USA	2008	wild.other	H10N7	nan	6488	>EPI_ISL_142404	2
139	USA	2008	wild.other	H10N7	nan	6489	>EPI_ISL_142463	2
140	USA	2008	wild.other	H10N7	nan	6489	>EPI_ISL_142378	2
141	USA	2008	wild.other	H10N8	nan	6686	>EPI_ISL_137900	1
142	USA	2009	wild.ans	H10N1	nan	7757	>EPI_ISL_95423	1
143	USA	2009	wild.ans	H10N3	nan	7263	>EPI_ISL_142556	2
144	USA	2009	wild.ans	H10N3	nan	7399	>EPI_ISL_141243	1
145	USA	2009	wild.ans	H10N3	nan	7602	>EPI_ISL_95424	1
146	USA	2009	wild.ans	H10N3	nan	7852	>EPI_ISL_95384	1
147	USA	2009	wild.ans	H10N5	nan	4527	>EPI_ISL_85089	1
148	USA	2009	wild.ans	H10N5	nan	4596	>EPI_ISL_142558	2
149	USA	2009	wild.ans	H10N6	nan	6708	>EPI_ISL_85170	1
150	USA	2009	wild.ans	H10N6	nan	6724	>EPI_ISL_181014	1
151	USA	2009	wild.ans	H10N7	nan	6342	>EPI_ISL_137512	17
152	USA	2009	wild.ans	H10N7	nan	6389	>EPI_ISL_137502	9
153	USA	2009	wild.ans	H10N7	nan	6496	>EPI_ISL_216660	2
154	USA	2009	wild.ans	H10N7	nan	6791	>EPI_ISL_95395	1
155	USA	2009	wild.ans	H10N9	nan	6814	>EPI_ISL_141244	1
156	USA	2009	wild.other	H10N1	nan	6881	>EPI_ISL_371802	4
157	USA	2009	wild.other	H10N1	nan	6881	>EPI_ISL_137920	4
158	USA	2009	wild.other	H10N1	nan	7238	>EPI_ISL_142501	1
159	USA	2009	wild.other	H10N1	nan	7796	>EPI_ISL_142520	1
160	USA	2009	wild.other	H10N3	nan	7157	>EPI_ISL_95440	1
161	USA	2009	wild.other	H10N3	nan	7816	>EPI_ISL_85171	1
162	USA	2009	wild.other	H10N7	nan	6106	>EPI_ISL_142535	43
163	USA	2009	wild.other	H10N7	nan	6106	>EPI_ISL_397530	43
164	USA	2009	wild.other	H10N7	nan	6124	>EPI_ISL_371800	5
165	USA	2009	wild.other	H10N7	nan	6124	>EPI_ISL_397548	5
166	USA	2009	wild.other	H10N7	nan	6136	>EPI_ISL_397560	10
167	USA	2009	wild.other	H10N7	nan	6136	>EPI_ISL_397529	10
168	USA	2009	wild.other	H10N7	nan	6159	>EPI_ISL_137907	4
169	USA	2009	wild.other	H10N7	nan	6159	>EPI_ISL_371809	4
170	USA	2009	wild.other	H10N7	nan	6268	>EPI_ISL_371803	2
171	USA	2009	wild.other	H10N7	nan	6268	>EPI_ISL_371799	2
172	USA	2009	wild.other	H10N7	nan	6344	>EPI_ISL_142570	3
173	USA	2009	wild.other	H10N7	nan	6344	>EPI_ISL_142546	3
174	USA	2009	wild.other	H10N7	nan	6486	>EPI_ISL_397549	1
175	USA	2009	wild.other	H10N7	nan	6504	>EPI_ISL_397558	1
176	USA	2009	wild.other	H10N7	nan	6568	>EPI_ISL_142547	2
177	USA	2009	wild.other	H10N7	nan	6568	>EPI_ISL_397528	2
178	USA	2009	wild.other	H10N7	nan	6720	>EPI_ISL_397551	1
179	USA	2009	wild.other	H10N7	nan	6907	>EPI_ISL_397559	1
180	USA	2009	wild.other	H10N7	nan	6928	>EPI_ISL_397556	1
181	USA	2010	wild.ans	H10N0	nan	6478	>EPI_ISL_125810	2
182	USA	2010	wild.ans	H10N6	nan	6435	>EPI_ISL_135018	1
183	USA	2010	wild.ans	H10N6	nan	6678	>EPI_ISL_141818	1
184	USA	2010	wild.ans	H10N7	nan	6342	>EPI_ISL_133756	1
185	USA	2010	wild.ans	H10N7	nan	6382	>EPI_ISL_220049	2
186	USA	2010	wild.ans	H10N7	nan	6397	>EPI_ISL_135009	1
187	USA	2010	wild.ans	H10N7	nan	6423	>EPI_ISL_220040	1
188	USA	2010	wild.ans	H10N7	nan	6442	>EPI_ISL_95377	1
189	USA	2010	wild.ans	H10N7	nan	6478	>EPI_ISL_94157	3
190	USA	2010	wild.ans	H10N7	nan	6506	>EPI_ISL_95374	1
191	USA	2010	wild.ans	H10N7	nan	6513	>EPI_ISL_134921	1
192	USA	2010	wild.ans	H10N7	nan	6603	>EPI_ISL_134998	1
193	USA	2010	wild.ans	H10N7	nan	6790	>EPI_ISL_135059	1
194	USA	2010	wild.ans	H10N7	nan	6815	>EPI_ISL_216794	1
195	USA	2011	wild.ans	H10N0	nan	7777	>EPI_ISL_125807	1
196	USA	2011	wild.ans	H10N1	nan	7518	>EPI_ISL_133601	2
197	USA	2011	wild.ans	H10N2	nan	7246	>EPI_ISL_158459	1
198	USA	2011	wild.ans	H10N3	nan	7613	>EPI_ISL_133602	1
199	USA	2011	wild.ans	H10N3	nan	7849	>EPI_ISL_135120	1
200	USA	2011	wild.ans	H10N5	nan	4398	>EPI_ISL_208130	2
201	USA	2011	wild.ans	H10N7	nan	6419	>EPI_ISL_158430	1
202	USA	2011	wild.ans	H10N7	nan	6579	>EPI_ISL_158434	1
203	USA	2011	wild.ans	H10N7	nan	6759	>EPI_ISL_133604	1
204	USA	2011	wild.ans	H10N7	nan	6824	>EPI_ISL_133603	1
205	USA	2011	wild.other	H10N3	nan	7446	>EPI_ISL_397583	1
206	USA	2011	wild.other	H10N6	nan	6386	>EPI_ISL_371792	1
207	USA	2011	wild.other	H10N6	nan	6485	>EPI_ISL_371787	1
208	USA	2011	wild.other	H10N9	nan	6430	>EPI_ISL_397586	2
209	USA	2011	wild.other	H10N9	nan	6430	>EPI_ISL_397585	2
210	USA	2011	wild.other	H10N9	nan	6440	>EPI_ISL_397584	1
211	USA	2012	wild.ans	H10N1	nan	7420	>EPI_ISL_158597	1
212	USA	2012	wild.ans	H10N3	nan	7080	>EPI_ISL_158549	1
213	USA	2012	wild.ans	H10N3	nan	7376	>EPI_ISL_189538	1
214	USA	2012	wild.ans	H10N3	nan	7417	>EPI_ISL_189542	1
215	USA	2012	wild.ans	H10N7	nan	6382	>EPI_ISL_158600	1
216	USA	2012	wild.ans	H10N7	nan	6627	>EPI_ISL_150156	3
217	USA	2012	wild.ans	H10N7	nan	6633	>EPI_ISL_189540	1
218	USA	2012	wild.ans	H10N7	nan	6656	>EPI_ISL_158595	1
219	USA	2012	wild.ans	H10N7	nan	6806	>EPI_ISL_181022	1
220	USA	2012	wild.ans	H10N7	nan	6915	>EPI_ISL_257256	1
221	USA	2012	wild.ans	H10N9	nan	6914	>EPI_ISL_189519	1
222	USA	2013	wild.ans	H10N3	nan	7597	>EPI_ISL_222141	1
223	USA	2013	wild.ans	H10N7	nan	6411	>EPI_ISL_216854	1
224	USA	2013	wild.ans	H10N7	nan	6594	>EPI_ISL_222137	1
225	USA	2013	wild.ans	H10N7	nan	6710	>EPI_ISL_189478	1
226	USA	2013	wild.ans	H10N7	nan	6835	>EPI_ISL_166424	1
227	USA	2013	wild.ans	H10N7	nan	6855	>EPI_ISL_216853	2
228	USA	2013	wild.ans	H10N7	nan	6856	>EPI_ISL_177510	2
229	USA	2013	wild.ans	H10N7	nan	6898	>EPI_ISL_257317	1
230	USA	2013	wild.ans	H10N7	nan	6909	>EPI_ISL_222140	1
231	USA	2013	wild.ans	H10N8	nan	6480	>EPI_ISL_222142	1
232	USA	2013	wild.ans	H10N8	nan	6690	>EPI_ISL_161054	1
233	USA	2013	wild.ans	H10N8	nan	6830	>EPI_ISL_222138	1
234	USA	2013	wild.other	H10N1	nan	6650	>EPI_ISL_397661	13
235	USA	2013	wild.other	H10N1	nan	6650	>EPI_ISL_397650	13
236	USA	2013	wild.other	H10N1	nan	7398	>EPI_ISL_397635	1
237	USA	2013	wild.other	H10N1	nan	7717	>EPI_ISL_397656	1
238	USA	2013	wild.other	H10N2	nan	6972	>EPI_ISL_397698	1
239	USA	2013	wild.other	H10N2	nan	7299	>EPI_ISL_397675	3
240	USA	2013	wild.other	H10N2	nan	7299	>EPI_ISL_397637	3
241	USA	2013	wild.other	H10N2	nan	7353	>EPI_ISL_371837	1
242	USA	2013	wild.other	H10N2	nan	7389	>EPI_ISL_397640	1
243	USA	2013	wild.other	H10N2	nan	7453	>EPI_ISL_397688	1
244	USA	2013	wild.other	H10N2	nan	7564	>EPI_ISL_397641	1
245	USA	2013	wild.other	H10N2	nan	7662	>EPI_ISL_397625	3
246	USA	2013	wild.other	H10N2	nan	7662	>EPI_ISL_397668	3
247	USA	2013	wild.other	H10N2	nan	7857	>EPI_ISL_397700	1
248	USA	2013	wild.other	H10N7	nan	6135	>EPI_ISL_381844	8
249	USA	2013	wild.other	H10N7	nan	6135	>EPI_ISL_397670	8
250	USA	2013	wild.other	H10N7	nan	6151	>EPI_ISL_371844	2
251	USA	2013	wild.other	H10N7	nan	6151	>EPI_ISL_371843	2
252	USA	2013	wild.other	H10N7	nan	6157	>EPI_ISL_371828	8
253	USA	2013	wild.other	H10N7	nan	6157	>EPI_ISL_397628	8
254	USA	2013	wild.other	H10N7	nan	6219	>EPI_ISL_371827	1
255	USA	2013	wild.other	H10N7	nan	6231	>EPI_ISL_397659	2
256	USA	2013	wild.other	H10N7	nan	6231	>EPI_ISL_371834	2
257	USA	2013	wild.other	H10N7	nan	6243	>EPI_ISL_371774	1
258	USA	2013	wild.other	H10N7	nan	6315	>EPI_ISL_397689	4
259	USA	2013	wild.other	H10N7	nan	6315	>EPI_ISL_397665	4
260	USA	2013	wild.other	H10N7	nan	6329	>EPI_ISL_371775	1
261	USA	2013	wild.other	H10N7	nan	6508	>EPI_ISL_397624	2
262	USA	2013	wild.other	H10N7	nan	6508	>EPI_ISL_381845	2
263	USA	2013	wild.other	H10N7	nan	6535	>EPI_ISL_397699	2
264	USA	2013	wild.other	H10N7	nan	6535	>EPI_ISL_397627	2
265	USA	2013	wild.other	H10N7	nan	6701	>EPI_ISL_397631	3
266	USA	2013	wild.other	H10N7	nan	6701	>EPI_ISL_397653	3
267	USA	2013	wild.other	H10N7	nan	6780	>EPI_ISL_397639	1
268	USA	2013	wild.other	H10N7	nan	6886	>EPI_ISL_397651	1
269	USA	2013	wild.other	H10N8	nan	6369	>EPI_ISL_397633	2
270	USA	2013	wild.other	H10N8	nan	6369	>EPI_ISL_397643	2
271	USA	2013	wild.other	H10N8	nan	6402	>EPI_ISL_397647	5
272	USA	2013	wild.other	H10N8	nan	6402	>EPI_ISL_397662	5
273	USA	2013	wild.other	H10N8	nan	6498	>EPI_ISL_397621	2
274	USA	2013	wild.other	H10N8	nan	6498	>EPI_ISL_397652	2
275	USA	2013	wild.other	H10N8	nan	6511	>EPI_ISL_371773	1
276	USA	2013	wild.other	H10N8	nan	6737	>EPI_ISL_371831	1
277	USA	2013	wild.other	H10N8	nan	6825	>EPI_ISL_397636	1
278	USA	2013	wild.other	H10N9	nan	6409	>EPI_ISL_397678	11
279	USA	2013	wild.other	H10N9	nan	6409	>EPI_ISL_397697	11
280	USA	2013	wild.other	H10N9	nan	6808	>EPI_ISL_397664	1
281	USA	2014	wild.ans	H10N2	nan	7598	>EPI_ISL_261433	1
282	USA	2014	wild.ans	H10N3	nan	6989	>EPI_ISL_230177	5
283	USA	2014	wild.ans	H10N3	nan	7097	>EPI_ISL_216738	10
284	USA	2014	wild.ans	H10N3	nan	7343	>EPI_ISL_230172	2
285	USA	2014	wild.ans	H10N3	nan	7396	>EPI_ISL_216731	1
286	USA	2014	wild.ans	H10N3	nan	7545	>EPI_ISL_230171	1
287	USA	2014	wild.ans	H10N6	nan	6592	>EPI_ISL_216752	2
288	USA	2014	wild.ans	H10N7	nan	6112	>EPI_ISL_216702	1
289	USA	2014	wild.ans	H10N7	nan	6341	>EPI_ISL_216775	25
290	USA	2014	wild.ans	H10N7	nan	6457	>EPI_ISL_181056	1
291	USA	2014	wild.ans	H10N7	nan	6626	>EPI_ISL_230168	1
292	USA	2014	wild.ans	H10N7	nan	6738	>EPI_ISL_258584	1
293	USA	2014	wild.ans	H10N7	nan	6867	>EPI_ISL_258582	1
294	USA	2015	wild.ans	H10N1	nan	6994	>EPI_ISL_254841	1
295	USA	2015	wild.ans	H10N2	nan	7813	>EPI_ISL_254862	1
296	USA	2015	wild.ans	H10N3	nan	7275	>EPI_ISL_266508	1
297	USA	2015	wild.ans	H10N3	nan	7681	>EPI_ISL_502695	1
298	USA	2015	wild.ans	H10N7	nan	6621	>EPI_ISL_257279	1
299	USA	2015	wild.ans	H10N7	nan	6873	>EPI_ISL_258492	1
300	USA	2015	wild.other	H10N2	nan	7509	>EPI_ISL_254868	1
301	USA	2016	wild.ans	H10N1	nan	7216	>EPI_ISL_294066	1
302	USA	2016	wild.ans	H10N3	nan	7635	>EPI_ISL_294153	1
303	USA	2016	wild.ans	H10N3	nan	7697	>EPI_ISL_378294	1
304	USA	2016	wild.ans	H10N7	nan	6395	>EPI_ISL_378296	1
305	USA	2016	wild.ans	H10N7	nan	6454	>EPI_ISL_294154	1
306	USA	2016	wild.ans	H10N7	nan	6683	>EPI_ISL_294186	1
307	USA	2016	wild.ans	H10N7	nan	6744	>EPI_ISL_294173	1
308	USA	2016	wild.ans	H10N7	nan	6747	>EPI_ISL_294009	1
309	USA	2016	wild.ans	H10N7	nan	6774	>EPI_ISL_294076	1
310	USA	2016	wild.ans	H10N7	nan	6834	>EPI_ISL_294037	1
311	USA	2016	wild.ans	H10N7	nan	6840	>EPI_ISL_254833	1
312	USA	2016	wild.ans	H10N9	nan	6771	>EPI_ISL_378306	1
313	USA	2016	wild.ans	H10N9	nan	6876	>EPI_ISL_294156	1
314	USA	2016	wild.other	H10N1	nan	6977	>EPI_ISL_273560	1
315	USA	2016	wild.other	H10N1	nan	7277	>EPI_ISL_279246	1
316	USA	2016	wild.other	H10N1	nan	7348	>EPI_ISL_279290	1
317	USA	2016	wild.other	H10N1	nan	7482	>EPI_ISL_279250	2
318	USA	2016	wild.other	H10N1	nan	7482	>EPI_ISL_279238	2
319	USA	2016	wild.other	H10N2	nan	7159	>EPI_ISL_279237	1
320	USA	2016	wild.other	H10N2	nan	7337	>EPI_ISL_273605	1
321	USA	2016	wild.other	H10N2	nan	7408	>EPI_ISL_279248	4
322	USA	2016	wild.other	H10N2	nan	7408	>EPI_ISL_279259	4
323	USA	2016	wild.other	H10N2	nan	7748	>EPI_ISL_273538	1
324	USA	2016	wild.other	H10N4	nan	6536	>EPI_ISL_273587	3
325	USA	2016	wild.other	H10N4	nan	6536	>EPI_ISL_273530	3
326	USA	2016	wild.other	H10N4	nan	6729	>EPI_ISL_273552	2
327	USA	2016	wild.other	H10N4	nan	6729	>EPI_ISL_273600	2
328	USA	2016	wild.other	H10N4	nan	6924	>EPI_ISL_273576	1
329	USA	2016	wild.other	H10N5	nan	4305	>EPI_ISL_279216	28
330	USA	2016	wild.other	H10N5	nan	4305	>EPI_ISL_273585	28
331	USA	2016	wild.other	H10N5	nan	4413	>EPI_ISL_273598	1
332	USA	2016	wild.other	H10N5	nan	4506	>EPI_ISL_273553	1
333	USA	2016	wild.other	H10N5	nan	4511	>EPI_ISL_273563	1
334	USA	2016	wild.other	H10N5	nan	4564	>EPI_ISL_279215	6
335	USA	2016	wild.other	H10N5	nan	4564	>EPI_ISL_279208	6
336	USA	2016	wild.other	H10N5	nan	4684	>EPI_ISL_273602	1
337	USA	2016	wild.other	H10N5	nan	4793	>EPI_ISL_279275	2
338	USA	2016	wild.other	H10N5	nan	4793	>EPI_ISL_279217	2
339	USA	2016	wild.other	H10N5	nan	4889	>EPI_ISL_279244	1
340	USA	2016	wild.other	H10N5	nan	5033	>EPI_ISL_273579	1
341	USA	2016	wild.other	H10N5	nan	5193	>EPI_ISL_279220	1
342	USA	2016	wild.other	H10N5	nan	5578	>EPI_ISL_279292	6
343	USA	2016	wild.other	H10N5	nan	5578	>EPI_ISL_279293	6
344	USA	2016	wild.other	H10N5	nan	5580	>EPI_ISL_273551	2
345	USA	2016	wild.other	H10N5	nan	5580	>EPI_ISL_279334	2
346	USA	2016	wild.other	H10N5	nan	5585	>EPI_ISL_279277	3
347	USA	2016	wild.other	H10N5	nan	5585	>EPI_ISL_279284	3
348	USA	2016	wild.other	H10N5	nan	5601	>EPI_ISL_273547	4
349	USA	2016	wild.other	H10N5	nan	5601	>EPI_ISL_279291	4
350	USA	2016	wild.other	H10N5	nan	5808	>EPI_ISL_273599	1
351	USA	2016	wild.other	H10N5	nan	5841	>EPI_ISL_273615	1
352	USA	2016	wild.other	H10N5	nan	5975	>EPI_ISL_279256	2
353	USA	2016	wild.other	H10N5	nan	5975	>EPI_ISL_279279	2
354	USA	2016	wild.other	H10N5	nan	12361	>EPI_ISL_297661	1
355	USA	2016	wild.other	H10N8	nan	6374	>EPI_ISL_273575	1
356	USA	2016	wild.other	H10N8	nan	6464	>EPI_ISL_273586	1
357	USA	2016	wild.other	H10N8	nan	6845	>EPI_ISL_273594	1
358	USA	2016	wild.other	H10N8	nan	6871	>EPI_ISL_273606	1
359	USA	2016	wild.other	H10N8	nan	6912	>EPI_ISL_273561	1
360	USA	2016	wild.other	H10N8	nan	6917	>EPI_ISL_273601	1
361	USA	2016	wild.other	H10N9	nan	6406	>EPI_ISL_273584	1
362	USA	2016	wild.other	H10N9	nan	6532	>EPI_ISL_279286	1
363	USA	2017	wild.ans	H10N3	nan	7808	>EPI_ISL_294046	1
364	USA	2017	wild.ans	H10N4	nan	6865	>EPI_ISL_14767409	1
365	USA	2017	wild.ans	H10N7	nan	6399	>EPI_ISL_376261	1
366	USA	2017	wild.ans	H10N7	nan	6497	>EPI_ISL_14767415	1
367	USA	2017	wild.ans	H10N7	nan	6544	>EPI_ISL_376289	1
368	USA	2017	wild.ans	H10N7	nan	6567	>EPI_ISL_376270	1
369	USA	2017	wild.ans	H10N7	nan	6693	>EPI_ISL_14767426	1
370	USA	2017	wild.ans	H10N7	nan	6744	>EPI_ISL_294175	1
371	USA	2017	wild.ans	H10N8	nan	6502	>EPI_ISL_376274	2
372	USA	2017	wild.ans	H10N8	nan	6761	>EPI_ISL_376213	1
373	USA	2018	wild.ans	H10N3	nan	7163	>EPI_ISL_393452	4
374	USA	2018	wild.ans	H10N3	nan	7308	>EPI_ISL_393436	1
375	USA	2018	wild.ans	H10N3	nan	7326	>EPI_ISL_393443	1
376	USA	2018	wild.ans	H10N3	nan	7535	>EPI_ISL_393444	1
377	USA	2018	wild.ans	H10N3	nan	7549	>EPI_ISL_393475	1
378	USA	2018	wild.ans	H10N3	nan	7630	>EPI_ISL_378273	1
379	USA	2018	wild.ans	H10N7	nan	6383	>EPI_ISL_393447	2
380	USA	2018	wild.ans	H10N7	nan	6555	>EPI_ISL_388041	1
381	USA	2018	wild.ans	H10N7	nan	6727	>EPI_ISL_393454	1
382	USA	2018	wild.ans	H10N7	nan	6748	>EPI_ISL_393482	1
383	USA	2018	wild.ans	H10N8	nan	6901	>EPI_ISL_505964	1
384	USA	2018	wild.other	H10N2	nan	7226	>EPI_ISL_506000	5
385	USA	2018	wild.other	H10N2	nan	7226	>EPI_ISL_505997	5
386	USA	2018	wild.other	H10N7	nan	6728	>EPI_ISL_506007	2
387	USA	2018	wild.other	H10N7	nan	6728	>EPI_ISL_506003	2
388	USA	2019	wild.ans	H10N4	nan	6773	>EPI_ISL_503784	1
389	USA	2019	wild.ans	H10N7	nan	6795	>EPI_ISL_503782	1
390	USA	2019	wild.ans	H10N7	nan	6884	>EPI_ISL_503785	1
391	USA	2019	wild.other	H10N7	nan	6787	>EPI_ISL_505570	1
392	USA	2020	wild.ans	H10N7	nan	6363	>EPI_ISL_14767412	1
393	USA	2020	wild.ans	H10N7	nan	6580	>EPI_ISL_14767404	1
394	USA	2020	wild.ans	H10N7	nan	6754	>EPI_ISL_14767422	1
395	USA	2021	wild.ans	H10N7	nan	6574	>EPI_ISL_6795363	1
396	USA	2021	wild.other	H10N1	nan	7798	>EPI_ISL_14777714	1
397	USA	2021	wild.other	H10N3	nan	7169	>EPI_ISL_14777735	15
398	USA	2021	wild.other	H10N3	nan	7169	>EPI_ISL_14777734	15
399	USA	2021	wild.other	H10N7	nan	6172	>EPI_ISL_14777732	2
400	USA	2021	wild.other	H10N7	nan	6172	>EPI_ISL_14777728	2
401	USA	2021	wild.other	H10N9	nan	6602	>EPI_ISL_14777729	2
402	USA	2021	wild.other	H10N9	nan	6602	>EPI_ISL_14777731	2
1	Argentina	2011	wild.ans	H10N7	nan	6234	>EPI_ISL_380996	1
2	Argentina	2011	wild.ans	H10N7	nan	6451	>EPI_ISL_380994	1
3	Asia-Russia	2017	wild.ans	H10N6	nan	7966	>EPI_ISL_333427	1
4	Asia-Russia	2020	wild.ans	H10N6	nan	6899	>EPI_ISL_1240994	1
5	Asia-Russia	2020	wild.ans	H10N7	nan	6257	>EPI_ISL_1005678	1
6	Australia	2012	Dom.gal	H10N7	nan	6767	>EPI_ISL_129740	1
7	Australia	2013	wild.ans	H10N7	nan	6255	>EPI_ISL_14769175	1
8	Australia	2013	wild.ans	H10N8	nan	6373	>EPI_ISL_14769177	1
9	Australia	2014	wild.other	H10N8	nan	8554	>EPI_ISL_4070966	3
10	Australia	2015	wild.unknown	H10N7	nan	6152	>EPI_ISL_14769846	1
11	Australia	2015	wild.unknown	H10N7	nan	6283	>EPI_ISL_14769843	1
12	Australia	2019	wild.ans	H10N5	nan	8229	>EPI_ISL_14768251	1
13	Australia	2019	wild.ans	H10N8	nan	6861	>EPI_ISL_14768266	1
14	Australia	2019	wild.other	H10N5	nan	5528	>EPI_ISL_14768767	7
15	Bangladesh	2009	Dom.ans	H10N7	nan	6111	>EPI_ISL_309177	3
16	Bangladesh	2009	Dom.gal	H10N7	nan	6111	>EPI_ISL_309178	1
17	Bangladesh	2010	Dom.ans	H10N9	nan	6433	>EPI_ISL_309180	2
18	Bangladesh	2015	Dom.ans	H10N6	nan	6713	>EPI_ISL_309174	1
19	Bangladesh	2019	Dom.ans	H10N2	nan	6995	>EPI_ISL_4071636	1
20	Bangladesh	2019	Dom.ans	H10N4	nan	6696	>EPI_ISL_503483	2
21	Bangladesh	2020	Dom.ans	H10N2	nan	6995	>EPI_ISL_4071633	1
22	Bangladesh	2020	Dom.ans	H10N7	nan	6245	>EPI_ISL_4073180	1
23	Bangladesh	2020	Dom.ans	H10N7	nan	6254	>EPI_ISL_4073193	2
24	Cambodia	2018	Dom.ans	H10N7	nan	7624	>EPI_ISL_399746	1
25	Chile	2015	wild.ans	H10N1	nan	7049	>EPI_ISL_257109	1
26	Chile	2016	wild.ans	H10N7	nan	6649	>EPI_ISL_327593	3
27	Egypt	2004	wild.ans	H10N7	nan	6183	>EPI_ISL_120186	1
28	Egypt	2004	wild.ans	H10N7	nan	6213	>EPI_ISL_120189	2
29	Egypt	2005	wild.ans	H10N1	nan	7425	>EPI_ISL_120210	1
30	Egypt	2006	wild.ans	H10N1	nan	7706	>EPI_ISL_120205	1
31	Egypt	2006	wild.ans	H10N9	nan	6700	>EPI_ISL_120204	1
32	Egypt	2007	wild.ans	H10N4	nan	6805	>EPI_ISL_120207	1
33	Egypt	2007	wild.ans	H10N7	nan	6235	>EPI_ISL_120203	1
34	Egypt	2007	wild.ans	H10N7	nan	6274	>EPI_ISL_120200	1
35	Egypt	2015	wild.ans	H10N7	nan	6307	>EPI_ISL_387963	1
36	Georgia	2010	Dom.ans	H10N7	nan	6121	>EPI_ISL_189685	2
37	Georgia	2010	wild.ans	H10N7	nan	6260	>EPI_ISL_189719	1
38	Georgia	2011	wild.ans	H10N4	nan	6931	>EPI_ISL_189692	1
39	Georgia	2011	wild.ans	H10N7	nan	6105	>EPI_ISL_189714	1
40	Georgia	2014	wild.ans	H10N7	nan	6201	>EPI_ISL_329002	1
41	Israel	2001	unknow	H10N7	nan	12526	>EPI_ISL_138752	3
42	Israel	2001	unknow	H10N7	nan	12558	>EPI_ISL_138754	1
43	Japan	1988	wild.ans	H10N4	nan	7442	>EPI_ISL_26346	1
44	Japan	2000	Dom.ans	H10N4	nan	6584	>EPI_ISL_368625	1
45	Japan	2005	Dom.ans	H10N6	nan	6421	>EPI_ISL_301008	3
46	Japan	2006	Dom.ans	H10N3	nan	6625	>EPI_ISL_291115	1
47	Japan	2006	Dom.ans	H10N3	nan	7845	>EPI_ISL_291119	1
48	Japan	2007	Dom.ans	H10N7	nan	6119	>EPI_ISL_209143	1
49	Japan	2008	Dom.ans	H10N9	nan	6437	>EPI_ISL_293521	1
50	Japan	2009	Dom.ans	H10N4	nan	6717	>EPI_ISL_504325	1
51	Japan	2010	Dom.ans	H10N4	nan	6509	>EPI_ISL_504329	1
52	Japan	2011	Dom.ans	H10N7	nan	6295	>EPI_ISL_504328	1
53	Japan	2012	Dom.ans	H10N8	nan	6674	>EPI_ISL_238027	1
54	Japan	2013	Dom.ans	H10N3	nan	7281	>EPI_ISL_237143	1
55	Japan	2013	Dom.ans	H10N3	nan	7290	>EPI_ISL_504327	1
56	Japan	2014	Dom.ans	H10N7	nan	6171	>EPI_ISL_237140	1
57	Japan	2014	Dom.ans	H10N7	nan	6317	>EPI_ISL_504326	1
58	Korea	2009	wild.unknown	H10N1	nan	12259	>EPI_ISL_125919	1
59	Korea	2012	wild.ans	H10N1	nan	7166	>EPI_ISL_483043	1
60	Korea	2012	wild.unknown	H10N4	nan	6600	>EPI_ISL_483040	3
61	Korea	2012	wild.unknown	H10N9	nan	6538	>EPI_ISL_483039	1
62	Korea	2013	wild.ans	H10N7	nan	6242	>EPI_ISL_483044	1
63	Korea	2013	wild.unknown	H10N7	nan	6242	>EPI_ISL_483057	1
64	Korea	2014	wild.ans	H10N4	nan	6372	>EPI_ISL_483046	1
65	Korea	2014	wild.ans	H10N7	nan	6126	>EPI_ISL_483045	1
66	Korea	2014	wild.unknown	H10N4	nan	6553	>EPI_ISL_483054	1
67	Korea	2015	wild.ans	H10N7	nan	6186	>EPI_ISL_483050	1
68	Korea	2015	wild.unknown	H10N5	nan	5945	>EPI_ISL_483055	1
69	Korea	2015	wild.unknown	H10N7	nan	6126	>EPI_ISL_483047	1
70	Korea	2017	wild.ans	H10N7	nan	6265	>EPI_ISL_483051	1
71	Korea	2017	wild.ans	H10N7	nan	6316	>EPI_ISL_483052	1
72	Korea	2017	wild.unknown	H10N7	nan	6265	>EPI_ISL_483058	1
73	Korea	2018	wild.ans	H10N1	nan	7151	>EPI_ISL_483049	1
74	Korea	2018	wild.ans	H10N5	nan	5562	>EPI_ISL_483048	1
75	Korea	2018	wild.unknown	H10N4	nan	6916	>EPI_ISL_483056	1
76	Korea	2019	wild.ans	H10N3	nan	7523	>EPI_ISL_483053	1
77	Korea	2019	wild.ans	H10N4	nan	6783	>EPI_ISL_4072075	1
78	Korea	2019	wild.ans	H10N7	nan	6777	>EPI_ISL_4072162	1
79	Mexico	2009	wild.ans	H10N7	nan	6844	>EPI_ISL_278154	1
80	Mongolia	2010	Dom.ans	H10N8	nan	6408	>EPI_ISL_298538	4
81	Mongolia	2013	Dom.ans	H10N3	nan	7145	>EPI_ISL_368631	1
82	Mongolia	2014	Dom.ans	H10N8	nan	6376	>EPI_ISL_368629	1
83	Mongolia	2015	Dom.ans	H10N2	nan	7680	>EPI_ISL_207031	2
84	Mongolia	2015	Dom.ans	H10N3	nan	7605	>EPI_ISL_206694	1
85	Mongolia	2015	Dom.ans	H10N7	nan	6153	>EPI_ISL_206697	1
86	Mongolia	2015	Dom.ans	H10N7	nan	6188	>EPI_ISL_206695	3
