# Supplementary material for: Using homologous network to identify reassortment risk in H5Nx avian influenza viruses
Source: PLoS Comput Biol. 2025 Jul 22;21(7):e1013301. doi: 10.1371/journal.pcbi.1013301 (PMC12282916; doi:10.1371/journal.pcbi.1013301)
Supplement: S1 File — This ZIP archive includes the dataset and code used to reproduce the results of this study. (ZIP) [file pcbi.1013301.s012.zip › S1_File/step1data&MLtree(S1_Fig&S1_Table)/step2_downsample(S1_Fig&S1_Table)/ID_subsample_H9Nx.csv]

1	Algeria	2017	Dom.gal	H9N2	nan	8248	>EPI_ISL_370231	1
2	BurkinaFaso	2017	Dom.gal	H9N2	nan	8248	>EPI_ISL_282421	1
3	Egypt	2011	Dom.gal	H9N2	nan	7261	>EPI_ISL_129852	1
4	Egypt	2011	Dom.gal	H9N2	nan	8206	>EPI_ISL_427814	1
5	Egypt	2012	Dom.gal	H9N2	nan	7261	>EPI_ISL_151965	2
6	Egypt	2012	Dom.gal	H9N2	nan	7282	>EPI_ISL_151943	2
7	Egypt	2013	Dom.gal	H9N2	nan	2901	>EPI_ISL_151968	5
8	Egypt	2013	Dom.gal	H9N2	nan	7596	>EPI_ISL_151933	1
9	Egypt	2013	Dom.gal	H9N2	nan	7781	>EPI_ISL_151940	1
10	Egypt	2013	Dom.gal	H9N2	nan	7829	>EPI_ISL_170363	1
11	Egypt	2013	Dom.gal	H9N2	nan	7976	>EPI_ISL_170359	1
12	Egypt	2013	Dom.gal	H9N2	nan	7989	>EPI_ISL_170362	1
13	Egypt	2013	Dom.gal	H9N2	nan	8036	>EPI_ISL_170358	2
14	Egypt	2013	Dom.gal	H9N2	nan	8206	>EPI_ISL_170365	1
15	Egypt	2013	Dom.gal	H9N2	nan	8298	>EPI_ISL_170360	1
16	Egypt	2013	Dom.gal	H9N2	nan	8332	>EPI_ISL_170361	1
17	Egypt	2014	Dom.ans	H9N2	nan	7829	>EPI_ISL_229563	1
18	Egypt	2014	Dom.gal	H9N2	nan	6985	>EPI_ISL_229601	2
19	Egypt	2014	Dom.gal	H9N2	nan	7092	>EPI_ISL_229600	1
20	Egypt	2014	Dom.gal	H9N2	nan	8041	>EPI_ISL_229557	1
21	Egypt	2014	Dom.other	H9N2	nan	8427	>EPI_ISL_229617	1
22	Egypt	2017	Dom.gal	H9N2	nan	1106	>EPI_ISL_14835002	1
23	Egypt	2017	Dom.gal	H9N2	nan	1236	>EPI_ISL_14835051	3
24	Egypt	2017	Dom.gal	H9N2	nan	7958	>EPI_ISL_14835008	3
25	Egypt	2017	Dom.gal	H9N2	nan	8565	>EPI_ISL_14835011	1
26	Egypt	2017	Dom.gal	H9N2	nan	8613	>EPI_ISL_14834995	1
27	Egypt	2017	Dom.gal	H9N2	nan	10764	>EPI_ISL_14835013	1
28	Egypt	2017	Dom.other	H9N2	nan	1106	>EPI_ISL_14835052	1
29	Egypt	2020	Dom.gal	H9N2	nan	8585	>EPI_ISL_14834997	2
30	Ghana	2017	Dom.gal	H9N2	nan	7931	>EPI_ISL_368361	3
31	Ghana	2018	Dom.gal	H9N2	nan	9718	>EPI_ISL_368366	3
32	Kenya	2021	Dom.gal	H9N2	nan	10774	>EPI_ISL_12810421	1
33	Morocco	2016	Dom.gal	H9N2	nan	8248	>EPI_ISL_295661	3
34	Morocco	2019	Dom.gal	H9N2	nan	7991	>EPI_ISL_8387681	1
35	Morocco	2019	Dom.gal	H9N2	nan	8082	>EPI_ISL_8387682	5
36	Morocco	2019	Dom.gal	H9N2	nan	8320	>EPI_ISL_8387689	1
37	Morocco	2019	unknown	H9N2	nan	7933	>EPI_ISL_8387677	1
38	Morocco	2019	unknown	H9N2	nan	8160	>EPI_ISL_8387676	1
39	Morocco	2020	Dom.gal	H9N2	nan	1117	>EPI_ISL_8387690	3
40	Morocco	2020	Dom.gal	H9N2	nan	1856	>EPI_ISL_8387688	1
41	Morocco	2020	Dom.gal	H9N2	nan	8257	>EPI_ISL_8387673	1
42	Morocco	2020	Dom.gal	H9N2	nan	8378	>EPI_ISL_8387695	1
43	Morocco	2021	Dom.gal	H9N2	nan	7992	>EPI_ISL_8387693	3
44	Morocco	2021	Dom.gal	H9N2	nan	8278	>EPI_ISL_8387675	2
45	Nigeria	2019	Dom.gal	H9N2	nan	7921	>EPI_ISL_14768081	13
46	Nigeria	2019	Dom.gal	H9N2	nan	8165	>EPI_ISL_14768083	1
47	Nigeria	2019	Dom.gal	H9N2	nan	12437	>EPI_ISL_14768078	1
48	Nigeria	2019	wild.gal	H9N2	nan	7921	>EPI_ISL_14768096	2
49	Nigeria	2019	wild.gal	H9N2	nan	7921	>EPI_ISL_14768094	2
50	Nigeria	2019	wild.gal	H9N2	nan	7925	>EPI_ISL_14768093	1
51	Nigeria	2019	wild.gal	H9N2	nan	8165	>EPI_ISL_14768095	1
52	SouthAfrica	2019	wild.other	H9N2	nan	8057	>EPI_ISL_12749782	2
53	SouthAfrica	2019	wild.other	H9N2	nan	8057	>EPI_ISL_12749781	2
54	Tunisia	2012	Dom.gal	H9N2	nan	8906	>EPI_ISL_502281	1
55	Tunisia	2015	Dom.gal	H9N2	nan	8906	>EPI_ISL_502284	1
56	Tunisia	2016	Dom.gal	H9N2	nan	8906	>EPI_ISL_502285	1
57	Zambia	2009	wild.other	H9N1	nan	8208	>EPI_ISL_88233	1
1	China	1997	Dom.ans	H9N2	nan	11324	>EPI_ISL_121374	1
2	China	1999	Dom.ans	H9N2	nan	9300	>EPI_ISL_10367	1
3	China	1999	Dom.gal	H9N2	nan	10673	>EPI_ISL_13005	1
4	China	1999	Dom.gal	H9N2	nan	11153	>EPI_ISL_11187	1
5	China	2000	Dom.gal	H9N2	nan	10693	>EPI_ISL_13012	1
6	China	2000	Dom.gal	H9N2	nan	12554	>EPI_ISL_7473	1
7	China	2001	Dom.gal	H9N2	nan	11107	>EPI_ISL_150420	1
8	China	2002	Dom.gal	H9N2	nan	10971	>EPI_ISL_150415	1
9	China	2003	Dom.ans	H9N2	nan	9300	>EPI_ISL_225553	1
10	China	2003	swine	H9N2	nan	10951	>EPI_ISL_67424	1
11	China	2004	Dom.gal	H9N2	nan	10984	>EPI_ISL_150422	1
12	China	2004	Dom.gal	H9N2	nan	11371	>EPI_ISL_150410	1
13	China	2004	swine	H9N2	nan	10938	>EPI_ISL_65625	1
14	China	2005	Dom.ans	H9N2	nan	10862	>EPI_ISL_13011	1
15	China	2005	Dom.gal	H9N2	nan	10925	>EPI_ISL_13010	1
16	China	2005	Dom.gal	H9N2	nan	11321	>EPI_ISL_150402	1
17	China	2005	swine	H9N2	nan	10876	>EPI_ISL_13020	1
18	China	2005	swine	H9N2	nan	10925	>EPI_ISL_13023	2
19	China	2005	swine	H9N2	nan	10925	>EPI_ISL_12580	2
20	China	2005	swine	H9N2	nan	11177	>EPI_ISL_13022	1
21	China	2005	wild.other	H9N2	nan	10925	>EPI_ISL_98370	3
22	China	2005	wild.other	H9N2	nan	10925	>EPI_ISL_98371	3
23	China	2005	wild.other	H9N2	nan	10925	>EPI_ISL_98372	3
24	China	2005	wild.unknown	H9N2	nan	10925	>EPI_ISL_13014	3
25	China	2005	wild.unknown	H9N2	nan	10925	>EPI_ISL_13016	3
26	China	2005	wild.unknown	H9N2	nan	10925	>EPI_ISL_13017	3
27	China	2006	wild.unknown	H9N2	nan	10813	>EPI_ISL_13019	1
28	China	2006	wild.unknown	H9N2	nan	10925	>EPI_ISL_13021	1
29	China	2007	Dom.ans	H9N2	nan	8202	>EPI_ISL_208941	1
30	China	2007	Dom.ans	H9N2	nan	10906	>EPI_ISL_139167	1
31	China	2007	Dom.ans	H9N2	nan	11233	>EPI_ISL_83491	1
32	China	2007	Dom.ans	H9N2	nan	11968	>EPI_ISL_100152	1
33	China	2007	Dom.gal	H9N2	nan	10885	>EPI_ISL_76661	1
34	China	2007	Dom.gal	H9N2	nan	10958	>EPI_ISL_150427	1
35	China	2007	Dom.gal	H9N2	nan	11161	>EPI_ISL_150412	1
36	China	2007	Dom.gal	H9N2	nan	11239	>EPI_ISL_151738	1
37	China	2007	Dom.gal	H9N2	nan	12309	>EPI_ISL_84325	1
38	China	2008	Dom.gal	H9N2	nan	10604	>EPI_ISL_134201	1
39	China	2008	Dom.gal	H9N2	nan	10791	>EPI_ISL_150430	1
40	China	2008	Dom.gal	H9N2	nan	10799	>EPI_ISL_150407	1
41	China	2008	Dom.gal	H9N2	nan	10885	>EPI_ISL_76660	4
42	China	2008	Dom.gal	H9N2	nan	11078	>EPI_ISL_170532	1
43	China	2008	Dom.gal	H9N2	nan	11154	>EPI_ISL_190690	1
44	China	2009	Dom.ans	H9N2	nan	11033	>EPI_ISL_139169	2
45	China	2009	Dom.ans	H9N2	nan	11033	>EPI_ISL_139168	2
46	China	2009	Dom.ans	H9N8	nan	10710	>EPI_ISL_188535	1
47	China	2009	Dom.gal	H9N2	nan	10773	>EPI_ISL_89652	1
48	China	2009	Dom.gal	H9N2	nan	10885	>EPI_ISL_76662	1
49	China	2009	Dom.gal	H9N2	nan	10972	>EPI_ISL_69430	1
50	China	2009	Dom.gal	H9N2	nan	10984	>EPI_ISL_150404	1
51	China	2009	Dom.gal	H9N2	nan	10988	>EPI_ISL_150400	2
52	China	2009	Dom.gal	H9N2	nan	11025	>EPI_ISL_150418	1
53	China	2009	Dom.gal	H9N2	nan	11041	>EPI_ISL_145371	1
54	China	2009	Dom.gal	H9N2	nan	11320	>EPI_ISL_150424	1
55	China	2009	Dom.gal	H9N2	nan	11327	>EPI_ISL_69407	1
56	China	2009	Dom.gal	H9N2	nan	12615	>EPI_ISL_127669	1
57	China	2009	Dom.gal	H9N2	nan	12619	>EPI_ISL_127668	1
58	China	2009	swine	H9N2	nan	11191	>EPI_ISL_139173	1
59	China	2009	swine	H9N2	nan	11312	>EPI_ISL_139172	1
60	China	2010	Dom.ans	H9N2	nan	12617	>EPI_ISL_127672	1
61	China	2010	Dom.gal	H9N2	nan	11031	>EPI_ISL_161831	1
62	China	2010	Dom.gal	H9N2	nan	11067	>EPI_ISL_150426	1
63	China	2010	Dom.gal	H9N2	nan	11072	>EPI_ISL_173640	1
64	China	2010	Dom.gal	H9N2	nan	11110	>EPI_ISL_161830	1
65	China	2010	Dom.gal	H9N2	nan	11153	>EPI_ISL_150431	1
66	China	2010	Dom.gal	H9N2	nan	11271	>EPI_ISL_89650	2
67	China	2010	Dom.gal	H9N2	nan	11277	>EPI_ISL_173938	1
68	China	2010	Dom.gal	H9N2	nan	11397	>EPI_ISL_89651	1
69	China	2010	Dom.gal	H9N2	nan	12046	>EPI_ISL_134198	1
70	China	2010	Dom.gal	H9N2	nan	12613	>EPI_ISL_127673	2
71	China	2010	Dom.gal	H9N2	nan	12617	>EPI_ISL_127676	1
72	China	2010	Dom.gal	H9N2	nan	12624	>EPI_ISL_127667	1
73	China	2010	Dom.gal	H9N2	nan	12625	>EPI_ISL_127670	1
74	China	2011	Dom.ans	H9N2	nan	11117	>EPI_ISL_387122	1
75	China	2011	Dom.ans	H9N2	nan	11228	>EPI_ISL_143943	1
76	China	2011	Dom.ans	H9N2	nan	11287	>EPI_ISL_387120	1
77	China	2011	Dom.ans	H9N2	nan	12288	>EPI_ISL_256105	1
78	China	2011	Dom.gal	H9N2	nan	10018	>EPI_ISL_188545	1
79	China	2011	Dom.gal	H9N2	nan	10892	>EPI_ISL_98866	1
80	China	2011	Dom.gal	H9N2	nan	10896	>EPI_ISL_387116	4
81	China	2011	Dom.gal	H9N2	nan	10946	>EPI_ISL_387117	2
82	China	2011	Dom.gal	H9N2	nan	10974	>EPI_ISL_387127	3
83	China	2011	Dom.gal	H9N2	nan	10987	>EPI_ISL_696561	1
84	China	2011	Dom.gal	H9N2	nan	10988	>EPI_ISL_150401	1
85	China	2011	Dom.gal	H9N2	nan	11024	>EPI_ISL_145377	1
86	China	2011	Dom.gal	H9N2	nan	11028	>EPI_ISL_206765	1
87	China	2011	Dom.gal	H9N2	nan	11051	>EPI_ISL_173643	1
88	China	2011	Dom.gal	H9N2	nan	11058	>EPI_ISL_387130	3
89	China	2011	Dom.gal	H9N2	nan	11079	>EPI_ISL_102574	1
90	China	2011	Dom.gal	H9N2	nan	11100	>EPI_ISL_173935	1
91	China	2011	Dom.gal	H9N2	nan	11113	>EPI_ISL_102572	1
92	China	2011	Dom.gal	H9N2	nan	11122	>EPI_ISL_161833	1
93	China	2011	Dom.gal	H9N2	nan	11128	>EPI_ISL_294455	1
94	China	2011	Dom.gal	H9N2	nan	11137	>EPI_ISL_387123	1
95	China	2011	Dom.gal	H9N2	nan	11140	>EPI_ISL_294457	1
96	China	2011	Dom.gal	H9N2	nan	11147	>EPI_ISL_294460	1
97	China	2011	Dom.gal	H9N2	nan	11152	>EPI_ISL_173936	1
98	China	2011	Dom.gal	H9N2	nan	11189	>EPI_ISL_173639	1
99	China	2011	Dom.gal	H9N2	nan	11202	>EPI_ISL_145367	1
100	China	2011	Dom.gal	H9N2	nan	11212	>EPI_ISL_387121	2
101	China	2011	Dom.gal	H9N2	nan	11232	>EPI_ISL_145378	1
102	China	2011	Dom.gal	H9N2	nan	11260	>EPI_ISL_161832	1
103	China	2011	Dom.gal	H9N2	nan	11272	>EPI_ISL_145380	1
104	China	2011	Dom.gal	H9N2	nan	11314	>EPI_ISL_98865	1
105	China	2011	Dom.gal	H9N2	nan	11348	>EPI_ISL_145370	1
106	China	2011	Dom.gal	H9N2	nan	11366	>EPI_ISL_145369	1
107	China	2011	Dom.gal	H9N2	nan	11367	>EPI_ISL_173934	1
108	China	2011	Dom.gal	H9N2	nan	11406	>EPI_ISL_150413	1
109	China	2011	Dom.gal	H9N2	nan	11407	>EPI_ISL_102573	1
110	China	2011	Dom.gal	H9N2	nan	12614	>EPI_ISL_127661	3
111	China	2011	Dom.gal	H9N2	nan	12621	>EPI_ISL_127665	2
112	China	2011	Dom.gal	H9N2	nan	12622	>EPI_ISL_127663	1
113	China	2011	Dom.gal	H9N2	nan	12623	>EPI_ISL_127674	1
114	China	2011	Dom.other	H9N2	nan	10730	>EPI_ISL_93624	2
115	China	2011	Dom.other	H9N2	nan	10730	>EPI_ISL_103210	2
116	China	2011	Dom.other	H9N2	nan	12614	>EPI_ISL_127675	1
117	China	2011	wild.ans	H9N2	nan	7936	>EPI_ISL_154565	7
118	China	2011	wild.ans	H9N2	nan	7936	>EPI_ISL_154563	7
119	China	2011	wild.ans	H9N2	nan	7936	>EPI_ISL_154560	7
120	China	2011	wild.ans	H9N2	nan	7936	>EPI_ISL_154564	7
121	China	2011	wild.ans	H9N2	nan	7936	>EPI_ISL_154561	7
122	China	2011	wild.ans	H9N2	nan	7936	>EPI_ISL_154562	7
123	China	2011	wild.ans	H9N2	nan	7936	>EPI_ISL_154566	7
124	China	2011	wild.ans	H9N2	nan	8338	>EPI_ISL_132324	1
125	China	2012	Dom.ans	H9N2	nan	5923	>EPI_ISL_376087	1
126	China	2012	Dom.ans	H9N2	nan	11164	>EPI_ISL_256106	1
127	China	2012	Dom.ans	H9N2	nan	12279	>EPI_ISL_256107	1
128	China	2012	Dom.gal	H9N2	nan	10920	>EPI_ISL_173731	2
129	China	2012	Dom.gal	H9N2	nan	10924	>EPI_ISL_502274	2
130	China	2012	Dom.gal	H9N2	nan	10942	>EPI_ISL_145375	3
131	China	2012	Dom.gal	H9N2	nan	10952	>EPI_ISL_134028	1
132	China	2012	Dom.gal	H9N2	nan	10981	>EPI_ISL_145368	4
133	China	2012	Dom.gal	H9N2	nan	10986	>EPI_ISL_145384	1
134	China	2012	Dom.gal	H9N2	nan	10990	>EPI_ISL_151740	1
135	China	2012	Dom.gal	H9N2	nan	11000	>EPI_ISL_502269	1
136	China	2012	Dom.gal	H9N2	nan	11010	>EPI_ISL_234435	1
137	China	2012	Dom.gal	H9N2	nan	11050	>EPI_ISL_173638	1
138	China	2012	Dom.gal	H9N2	nan	11052	>EPI_ISL_173634	1
139	China	2012	Dom.gal	H9N2	nan	11081	>EPI_ISL_145379	3
140	China	2012	Dom.gal	H9N2	nan	11093	>EPI_ISL_145362	2
141	China	2012	Dom.gal	H9N2	nan	11109	>EPI_ISL_173629	1
142	China	2012	Dom.gal	H9N2	nan	11114	>EPI_ISL_294469	1
143	China	2012	Dom.gal	H9N2	nan	11120	>EPI_ISL_173630	1
144	China	2012	Dom.gal	H9N2	nan	11152	>EPI_ISL_145372	1
145	China	2012	Dom.gal	H9N2	nan	11164	>EPI_ISL_173933	2
146	China	2012	Dom.gal	H9N2	nan	11169	>EPI_ISL_502275	1
147	China	2012	Dom.gal	H9N2	nan	11206	>EPI_ISL_234438	1
148	China	2012	Dom.gal	H9N2	nan	11245	>EPI_ISL_234426	1
149	China	2012	Dom.gal	H9N2	nan	11265	>EPI_ISL_502277	2
150	China	2012	Dom.gal	H9N2	nan	11302	>EPI_ISL_145386	1
151	China	2012	Dom.gal	H9N2	nan	11311	>EPI_ISL_134029	1
152	China	2012	Dom.gal	H9N2	nan	11330	>EPI_ISL_502273	1
153	China	2012	Dom.gal	H9N2	nan	11332	>EPI_ISL_145363	1
154	China	2012	Dom.gal	H9N2	nan	11356	>EPI_ISL_134030	1
155	China	2012	Dom.gal	H9N2	nan	11365	>EPI_ISL_173633	1
156	China	2012	Dom.gal	H9N2	nan	11391	>EPI_ISL_145376	1
157	China	2012	Dom.gal	H9N2	nan	11395	>EPI_ISL_173932	1
158	China	2012	swine	H9N2	nan	8018	>EPI_ISL_229212	1
159	China	2012	wild.ans	H9N2	nan	7936	>EPI_ISL_154568	6
160	China	2012	wild.ans	H9N2	nan	7936	>EPI_ISL_154570	6
161	China	2012	wild.ans	H9N2	nan	7936	>EPI_ISL_154572	6
162	China	2012	wild.ans	H9N2	nan	7936	>EPI_ISL_154569	6
163	China	2012	wild.ans	H9N2	nan	7936	>EPI_ISL_154588	6
164	China	2012	wild.ans	H9N2	nan	7936	>EPI_ISL_154567	6
165	China	2012	wild.other	H9N2	nan	8584	>EPI_ISL_378632	1
166	China	2012	wild.other	H9N2	nan	11243	>EPI_ISL_135869	1
167	China	2013	Dom.ans	H9N2	nan	10886	>EPI_ISL_181688	5
168	China	2013	Dom.ans	H9N2	nan	10886	>EPI_ISL_181685	5
169	China	2013	Dom.ans	H9N2	nan	10886	>EPI_ISL_181686	5
170	China	2013	Dom.ans	H9N2	nan	10886	>EPI_ISL_181687	5
171	China	2013	Dom.ans	H9N2	nan	10886	>EPI_ISL_182071	5
172	China	2013	Dom.ans	H9N2	nan	10935	>EPI_ISL_181452	1
173	China	2013	Dom.ans	H9N2	nan	10993	>EPI_ISL_181526	2
174	China	2013	Dom.ans	H9N2	nan	10993	>EPI_ISL_181524	2
175	China	2013	Dom.ans	H9N2	nan	11135	>EPI_ISL_145389	1
176	China	2013	Dom.gal	H9N2	nan	5906	>EPI_ISL_176140	1
177	China	2013	Dom.gal	H9N2	nan	6032	>EPI_ISL_173632	3
178	China	2013	Dom.gal	H9N2	nan	8431	>EPI_ISL_203702	3
179	China	2013	Dom.gal	H9N2	nan	10807	>EPI_ISL_234439	1
180	China	2013	Dom.gal	H9N2	nan	10838	>EPI_ISL_175926	3
181	China	2013	Dom.gal	H9N2	nan	10846	>EPI_ISL_176142	2
182	China	2013	Dom.gal	H9N2	nan	10886	>EPI_ISL_173526	5
183	China	2013	Dom.gal	H9N2	nan	10901	>EPI_ISL_234440	1
184	China	2013	Dom.gal	H9N2	nan	10905	>EPI_ISL_203689	14
185	China	2013	Dom.gal	H9N2	nan	10907	>EPI_ISL_175924	1
186	China	2013	Dom.gal	H9N2	nan	10909	>EPI_ISL_176158	9
187	China	2013	Dom.gal	H9N2	nan	10910	>EPI_ISL_175989	3
188	China	2013	Dom.gal	H9N2	nan	10917	>EPI_ISL_175967	2
189	China	2013	Dom.gal	H9N2	nan	10921	>EPI_ISL_175982	1
190	China	2013	Dom.gal	H9N2	nan	10935	>EPI_ISL_181568	35
191	China	2013	Dom.gal	H9N2	nan	10936	>EPI_ISL_179844	2
192	China	2013	Dom.gal	H9N2	nan	10944	>EPI_ISL_175931	5
193	China	2013	Dom.gal	H9N2	nan	10946	>EPI_ISL_234425	2
194	China	2013	Dom.gal	H9N2	nan	10948	>EPI_ISL_234429	2
195	China	2013	Dom.gal	H9N2	nan	10949	>EPI_ISL_179849	1
196	China	2013	Dom.gal	H9N2	nan	10950	>EPI_ISL_173544	1
197	China	2013	Dom.gal	H9N2	nan	10964	>EPI_ISL_176133	3
198	China	2013	Dom.gal	H9N2	nan	10967	>EPI_ISL_175912	5
199	China	2013	Dom.gal	H9N2	nan	10977	>EPI_ISL_175992	5
200	China	2013	Dom.gal	H9N2	nan	10985	>EPI_ISL_258551	1
201	China	2013	Dom.gal	H9N2	nan	10993	>EPI_ISL_181527	4
202	China	2013	Dom.gal	H9N2	nan	10994	>EPI_ISL_179922	1
203	China	2013	Dom.gal	H9N2	nan	10996	>EPI_ISL_203683	1
204	China	2013	Dom.gal	H9N2	nan	11000	>EPI_ISL_173923	1
205	China	2013	Dom.gal	H9N2	nan	11007	>EPI_ISL_203668	6
206	China	2013	Dom.gal	H9N2	nan	11015	>EPI_ISL_173924	1
207	China	2013	Dom.gal	H9N2	nan	11017	>EPI_ISL_700915	1
208	China	2013	Dom.gal	H9N2	nan	11020	>EPI_ISL_176137	1
209	China	2013	Dom.gal	H9N2	nan	11023	>EPI_ISL_181607	2
210	China	2013	Dom.gal	H9N2	nan	11029	>EPI_ISL_181608	1
211	China	2013	Dom.gal	H9N2	nan	11035	>EPI_ISL_203659	3
212	China	2013	Dom.gal	H9N2	nan	11037	>EPI_ISL_176443	1
213	China	2013	Dom.gal	H9N2	nan	11043	>EPI_ISL_175922	1
214	China	2013	Dom.gal	H9N2	nan	11046	>EPI_ISL_162878	5
215	China	2013	Dom.gal	H9N2	nan	11048	>EPI_ISL_176146	1
216	China	2013	Dom.gal	H9N2	nan	11061	>EPI_ISL_203699	5
217	China	2013	Dom.gal	H9N2	nan	11078	>EPI_ISL_234437	1
218	China	2013	Dom.gal	H9N2	nan	11089	>EPI_ISL_234444	1
219	China	2013	Dom.gal	H9N2	nan	11091	>EPI_ISL_175972	2
220	China	2013	Dom.gal	H9N2	nan	11094	>EPI_ISL_179850	1
221	China	2013	Dom.gal	H9N2	nan	11098	>EPI_ISL_203685	1
222	China	2013	Dom.gal	H9N2	nan	11101	>EPI_ISL_175917	2
223	China	2013	Dom.gal	H9N2	nan	11111	>EPI_ISL_234442	1
224	China	2013	Dom.gal	H9N2	nan	11118	>EPI_ISL_145737	5
225	China	2013	Dom.gal	H9N2	nan	11119	>EPI_ISL_181444	1
226	China	2013	Dom.gal	H9N2	nan	11131	>EPI_ISL_203660	3
227	China	2013	Dom.gal	H9N2	nan	11133	>EPI_ISL_175867	1
228	China	2013	Dom.gal	H9N2	nan	11134	>EPI_ISL_162879	3
229	China	2013	Dom.gal	H9N2	nan	11135	>EPI_ISL_173727	1
230	China	2013	Dom.gal	H9N2	nan	11141	>EPI_ISL_175983	1
231	China	2013	Dom.gal	H9N2	nan	11142	>EPI_ISL_176150	1
232	China	2013	Dom.gal	H9N2	nan	11145	>EPI_ISL_176159	1
233	China	2013	Dom.gal	H9N2	nan	11162	>EPI_ISL_175964	1
234	China	2013	Dom.gal	H9N2	nan	11165	>EPI_ISL_176023	3
235	China	2013	Dom.gal	H9N2	nan	11166	>EPI_ISL_179840	1
236	China	2013	Dom.gal	H9N2	nan	11176	>EPI_ISL_234465	1
237	China	2013	Dom.gal	H9N2	nan	11179	>EPI_ISL_176144	2
238	China	2013	Dom.gal	H9N2	nan	11204	>EPI_ISL_142592	1
239	China	2013	Dom.gal	H9N2	nan	11210	>EPI_ISL_175869	1
240	China	2013	Dom.gal	H9N2	nan	11214	>EPI_ISL_176157	1
241	China	2013	Dom.gal	H9N2	nan	11215	>EPI_ISL_175919	2
242	China	2013	Dom.gal	H9N2	nan	11220	>EPI_ISL_176156	1
243	China	2013	Dom.gal	H9N2	nan	11225	>EPI_ISL_176447	1
244	China	2013	Dom.gal	H9N2	nan	11229	>EPI_ISL_175977	1
245	China	2013	Dom.gal	H9N2	nan	11231	>EPI_ISL_176145	1
246	China	2013	Dom.gal	H9N2	nan	11235	>EPI_ISL_173631	1
247	China	2013	Dom.gal	H9N2	nan	11242	>EPI_ISL_175929	1
248	China	2013	Dom.gal	H9N2	nan	11249	>EPI_ISL_182072	1
249	China	2013	Dom.gal	H9N2	nan	11250	>EPI_ISL_176154	1
250	China	2013	Dom.gal	H9N2	nan	11254	>EPI_ISL_234427	1
251	China	2013	Dom.gal	H9N2	nan	11255	>EPI_ISL_203678	1
252	China	2013	Dom.gal	H9N2	nan	11256	>EPI_ISL_700917	1
253	China	2013	Dom.gal	H9N2	nan	11258	>EPI_ISL_175875	2
254	China	2013	Dom.gal	H9N2	nan	11261	>EPI_ISL_179839	1
255	China	2013	Dom.gal	H9N2	nan	11269	>EPI_ISL_179848	1
256	China	2013	Dom.gal	H9N2	nan	11279	>EPI_ISL_179842	1
257	China	2013	Dom.gal	H9N2	nan	11283	>EPI_ISL_203704	2
258	China	2013	Dom.gal	H9N2	nan	11290	>EPI_ISL_173925	1
259	China	2013	Dom.gal	H9N2	nan	11293	>EPI_ISL_146179	1
260	China	2013	Dom.gal	H9N2	nan	11307	>EPI_ISL_175991	1
261	China	2013	Dom.gal	H9N2	nan	11310	>EPI_ISL_175973	1
262	China	2013	Dom.gal	H9N2	nan	11315	>EPI_ISL_173534	1
263	China	2013	Dom.gal	H9N2	nan	11316	>EPI_ISL_182016	1
264	China	2013	Dom.gal	H9N2	nan	11323	>EPI_ISL_145391	1
265	China	2013	Dom.gal	H9N2	nan	11333	>EPI_ISL_173528	1
266	China	2013	Dom.gal	H9N2	nan	11335	>EPI_ISL_175923	1
267	China	2013	Dom.gal	H9N2	nan	11338	>EPI_ISL_175871	1
268	China	2013	Dom.gal	H9N2	nan	11347	>EPI_ISL_176134	1
269	China	2013	Dom.gal	H9N2	nan	11349	>EPI_ISL_175868	1
270	China	2013	Dom.gal	H9N2	nan	11350	>EPI_ISL_176024	1
271	China	2013	Dom.gal	H9N2	nan	11352	>EPI_ISL_294478	1
272	China	2013	Dom.gal	H9N2	nan	11354	>EPI_ISL_176025	1
273	China	2013	Dom.gal	H9N2	nan	11358	>EPI_ISL_203684	1
274	China	2013	Dom.gal	H9N2	nan	11361	>EPI_ISL_176030	1
275	China	2013	Dom.gal	H9N2	nan	11368	>EPI_ISL_175979	1
276	China	2013	Dom.gal	H9N2	nan	11373	>EPI_ISL_175915	1
277	China	2013	Dom.gal	H9N2	nan	11377	>EPI_ISL_175980	1
278	China	2013	Dom.gal	H9N2	nan	11382	>EPI_ISL_169428	1
279	China	2013	Dom.gal	H9N2	nan	11390	>EPI_ISL_175916	1
280	China	2013	Dom.gal	H9N2	nan	11399	>EPI_ISL_175963	1
281	China	2013	Dom.gal	H9N2	nan	11402	>EPI_ISL_203691	1
282	China	2013	Dom.gal	H9N2	nan	11409	>EPI_ISL_203687	1
283	China	2013	Dom.gal	H9N2	nan	11779	>EPI_ISL_179841	1
284	China	2013	Dom.gal	H9N2	nan	12137	>EPI_ISL_176029	1
285	China	2013	Dom.gal	H9N2	nan	12393	>EPI_ISL_175668	1
286	China	2013	Dom.gal	H9N2	nan	12420	>EPI_ISL_175974	1
287	China	2013	Dom.gal	H9N2	nan	12510	>EPI_ISL_175984	1
288	China	2013	Dom.gal	H9N9	nan	11678	>EPI_ISL_142031	1
289	China	2013	Dom.other	H9N2	nan	10949	>EPI_ISL_203708	2
290	China	2013	Dom.other	H9N2	nan	10949	>EPI_ISL_203709	2
291	China	2013	Dom.other	H9N2	nan	11046	>EPI_ISL_203705	1
292	China	2013	Dom.other	H9N2	nan	11295	>EPI_ISL_203706	1
293	China	2013	Dom.other	H9N2	nan	11355	>EPI_ISL_203707	1
294	China	2013	Dom.other	H9N2	nan	11372	>EPI_ISL_156315	1
295	China	2013	wild.other	H9N2	nan	10956	>EPI_ISL_174274	1
296	China	2013	wild.other	H9N2	nan	11129	>EPI_ISL_250817	1
297	China	2013	wild.other	H9N2	nan	11184	>EPI_ISL_250815	2
298	China	2013	wild.other	H9N2	nan	11184	>EPI_ISL_250816	2
299	China	2013	wild.other	H9N2	nan	11211	>EPI_ISL_194249	1
300	China	2013	wild.other	H9N2	nan	11259	>EPI_ISL_250818	1
301	China	2014	Dom.ans	H9N2	nan	8031	>EPI_ISL_205133	1
302	China	2014	Dom.ans	H9N2	nan	10448	>EPI_ISL_200391	1
303	China	2014	Dom.ans	H9N2	nan	10950	>EPI_ISL_700921	4
304	China	2014	Dom.ans	H9N2	nan	10950	>EPI_ISL_700924	4
305	China	2014	Dom.ans	H9N2	nan	10950	>EPI_ISL_700927	4
306	China	2014	Dom.ans	H9N2	nan	10950	>EPI_ISL_700920	4
307	China	2014	Dom.ans	H9N2	nan	10961	>EPI_ISL_198137	1
308	China	2014	Dom.ans	H9N2	nan	11200	>EPI_ISL_462581	2
309	China	2014	Dom.ans	H9N2	nan	11200	>EPI_ISL_501410	2
310	China	2014	Dom.ans	H9N2	nan	11298	>EPI_ISL_272727	1
311	China	2014	Dom.ans	H9N2	nan	11363	>EPI_ISL_203710	1
312	China	2014	Dom.ans	H9N2	nan	11697	>EPI_ISL_200379	1
313	China	2014	Dom.ans	H9N2	nan	12258	>EPI_ISL_198787	1
314	China	2014	Dom.ans	H9N6	nan	10848	>EPI_ISL_200388	1
315	China	2014	Dom.gal	H9N2	nan	8677	>EPI_ISL_198905	2
316	China	2014	Dom.gal	H9N2	nan	10804	>EPI_ISL_234434	1
317	China	2014	Dom.gal	H9N2	nan	10886	>EPI_ISL_173535	1
318	China	2014	Dom.gal	H9N2	nan	10887	>EPI_ISL_198138	1
319	China	2014	Dom.gal	H9N2	nan	10901	>EPI_ISL_234441	1
320	China	2014	Dom.gal	H9N2	nan	10905	>EPI_ISL_203724	2
321	China	2014	Dom.gal	H9N2	nan	10909	>EPI_ISL_234443	3
322	China	2014	Dom.gal	H9N2	nan	10915	>EPI_ISL_203712	6
323	China	2014	Dom.gal	H9N2	nan	10935	>EPI_ISL_700892	1
324	China	2014	Dom.gal	H9N2	nan	10950	>EPI_ISL_700906	6
325	China	2014	Dom.gal	H9N2	nan	10957	>EPI_ISL_198128	11
326	China	2014	Dom.gal	H9N2	nan	10961	>EPI_ISL_198123	4
327	China	2014	Dom.gal	H9N2	nan	10964	>EPI_ISL_234450	1
328	China	2014	Dom.gal	H9N2	nan	10967	>EPI_ISL_234460	1
329	China	2014	Dom.gal	H9N2	nan	10983	>EPI_ISL_203715	1
330	China	2014	Dom.gal	H9N2	nan	11000	>EPI_ISL_502268	1
331	China	2014	Dom.gal	H9N2	nan	11006	>EPI_ISL_234453	1
332	China	2014	Dom.gal	H9N2	nan	11049	>EPI_ISL_174447	1
333	China	2014	Dom.gal	H9N2	nan	11060	>EPI_ISL_203722	1
334	China	2014	Dom.gal	H9N2	nan	11068	>EPI_ISL_234452	1
335	China	2014	Dom.gal	H9N2	nan	11082	>EPI_ISL_234455	1
336	China	2014	Dom.gal	H9N2	nan	11125	>EPI_ISL_700885	1
337	China	2014	Dom.gal	H9N2	nan	11138	>EPI_ISL_234458	1
338	China	2014	Dom.gal	H9N2	nan	11170	>EPI_ISL_203714	2
339	China	2014	Dom.gal	H9N2	nan	11192	>EPI_ISL_234466	1
340	China	2014	Dom.gal	H9N2	nan	11215	>EPI_ISL_234459	1
341	China	2014	Dom.gal	H9N2	nan	11246	>EPI_ISL_294491	1
342	China	2014	Dom.gal	H9N2	nan	11263	>EPI_ISL_234432	1
343	China	2014	Dom.gal	H9N2	nan	11264	>EPI_ISL_161677	1
344	China	2014	Dom.gal	H9N2	nan	11266	>EPI_ISL_198134	1
345	China	2014	Dom.gal	H9N2	nan	11284	>EPI_ISL_266426	1
346	China	2014	Dom.gal	H9N2	nan	11286	>EPI_ISL_234433	2
347	China	2014	Dom.gal	H9N2	nan	11291	>EPI_ISL_203718	1
348	China	2014	Dom.gal	H9N2	nan	11298	>EPI_ISL_272729	6
349	China	2014	Dom.gal	H9N2	nan	11301	>EPI_ISL_198141	3
350	China	2014	Dom.gal	H9N2	nan	11313	>EPI_ISL_234451	1
351	China	2014	Dom.gal	H9N2	nan	11319	>EPI_ISL_234456	1
352	China	2014	Dom.gal	H9N2	nan	11330	>EPI_ISL_502270	1
353	China	2014	Dom.gal	H9N2	nan	11343	>EPI_ISL_203719	1
354	China	2014	Dom.gal	H9N2	nan	11359	>EPI_ISL_502272	1
355	China	2014	Dom.gal	H9N2	nan	11384	>EPI_ISL_234428	1
356	China	2014	Dom.gal	H9N2	nan	11394	>EPI_ISL_168013	1
357	China	2014	Dom.gal	H9N2	nan	11408	>EPI_ISL_203720	1
358	China	2014	Dom.gal	H9N2	nan	11412	>EPI_ISL_234445	1
359	China	2014	Dom.gal	H9N2	nan	11588	>EPI_ISL_223202	2
360	China	2014	Dom.other	H9N2	nan	11127	>EPI_ISL_203726	2
361	China	2014	Dom.other	H9N2	nan	11127	>EPI_ISL_203727	2
362	China	2014	wild.ans	H9N2	nan	6032	>EPI_ISL_397340	1
363	China	2014	wild.ans	H9N2	nan	7936	>EPI_ISL_212405	1
364	China	2014	wild.ans	H9N2	nan	8125	>EPI_ISL_212386	1
365	China	2014	wild.ans	H9N2	nan	8286	>EPI_ISL_212382	1
366	China	2014	wild.ans	H9N2	nan	10935	>EPI_ISL_170530	1
367	China	2014	wild.ans	H9N2	nan	10950	>EPI_ISL_216875	1
368	China	2014	wild.gal	H9N2	nan	11353	>EPI_ISL_161829	1
369	China	2014	wild.other	H9N2	nan	10964	>EPI_ISL_4063436	1
370	China	2014	wild.other	H9N2	nan	11660	>EPI_ISL_250820	1
371	China	2014	wild.unknown	H9N2	nan	7977	>EPI_ISL_397406	1
372	China	2014	wild.unknown	H9N2	nan	8065	>EPI_ISL_397403	1
373	China	2014	wild.unknown	H9N2	nan	8125	>EPI_ISL_397405	2
374	China	2014	wild.unknown	H9N2	nan	8125	>EPI_ISL_397407	2
375	China	2014	wild.unknown	H9N2	nan	8314	>EPI_ISL_397404	1
376	China	2014	wild.unknown	H9N2	nan	10950	>EPI_ISL_505080	1
377	China	2014	wild.unknown	H9N2	nan	11063	>EPI_ISL_505074	1
378	China	2014	wild.unknown	H9N2	nan	11193	>EPI_ISL_505075	1
379	China	2015	Dom.ans	H9N2	nan	10904	>EPI_ISL_700923	1
380	China	2015	Dom.ans	H9N2	nan	10950	>EPI_ISL_700922	1
381	China	2015	Dom.ans	H9N2	nan	10991	>EPI_ISL_277060	1
382	China	2015	Dom.ans	H9N2	nan	11083	>EPI_ISL_200620	1
383	China	2015	Dom.ans	H9N2	nan	11090	>EPI_ISL_277108	1
384	China	2015	Dom.ans	H9N2	nan	11103	>EPI_ISL_200449	2
385	China	2015	Dom.ans	H9N2	nan	11103	>EPI_ISL_199141	2
386	China	2015	Dom.ans	H9N2	nan	11104	>EPI_ISL_700926	2
387	China	2015	Dom.ans	H9N2	nan	11104	>EPI_ISL_700925	2
388	China	2015	Dom.ans	H9N2	nan	11388	>EPI_ISL_199118	1
389	China	2015	Dom.ans	H9N2	nan	11736	>EPI_ISL_200422	1
390	China	2015	Dom.ans	H9N2	nan	12230	>EPI_ISL_200455	1
391	China	2015	Dom.ans	H9N6	nan	12108	>EPI_ISL_200431	1
392	China	2015	Dom.ans	H9N6	nan	12128	>EPI_ISL_200430	1
393	China	2015	Dom.gal	H9N2	nan	8677	>EPI_ISL_200414	1
394	China	2015	Dom.gal	H9N2	nan	10804	>EPI_ISL_199225	2
395	China	2015	Dom.gal	H9N2	nan	10887	>EPI_ISL_198843	1
396	China	2015	Dom.gal	H9N2	nan	10903	>EPI_ISL_700908	1
397	China	2015	Dom.gal	H9N2	nan	10904	>EPI_ISL_234467	1
398	China	2015	Dom.gal	H9N2	nan	10916	>EPI_ISL_700903	1
399	China	2015	Dom.gal	H9N2	nan	10918	>EPI_ISL_700902	1
400	China	2015	Dom.gal	H9N2	nan	10940	>EPI_ISL_200568	1
401	China	2015	Dom.gal	H9N2	nan	10950	>EPI_ISL_199025	2
402	China	2015	Dom.gal	H9N2	nan	10964	>EPI_ISL_234454	1
403	China	2015	Dom.gal	H9N2	nan	10976	>EPI_ISL_277098	1
404	China	2015	Dom.gal	H9N2	nan	10991	>EPI_ISL_277099	3
405	China	2015	Dom.gal	H9N2	nan	10995	>EPI_ISL_4069828	1
406	China	2015	Dom.gal	H9N2	nan	11005	>EPI_ISL_234463	1
407	China	2015	Dom.gal	H9N2	nan	11009	>EPI_ISL_234461	1
408	China	2015	Dom.gal	H9N2	nan	11014	>EPI_ISL_234457	1
409	China	2015	Dom.gal	H9N2	nan	11055	>EPI_ISL_700887	1
410	China	2015	Dom.gal	H9N2	nan	11066	>EPI_ISL_234464	2
411	China	2015	Dom.gal	H9N2	nan	11074	>EPI_ISL_700884	1
412	China	2015	Dom.gal	H9N2	nan	11083	>EPI_ISL_200615	1
413	China	2015	Dom.gal	H9N2	nan	11090	>EPI_ISL_277105	3
414	China	2015	Dom.gal	H9N2	nan	11097	>EPI_ISL_200408	1
415	China	2015	Dom.gal	H9N2	nan	11103	>EPI_ISL_200632	3
416	China	2015	Dom.gal	H9N2	nan	11167	>EPI_ISL_700899	1
417	China	2015	Dom.gal	H9N2	nan	11168	>EPI_ISL_700910	1
418	China	2015	Dom.gal	H9N2	nan	11175	>EPI_ISL_201384	2
419	China	2015	Dom.gal	H9N2	nan	11178	>EPI_ISL_198915	3
420	China	2015	Dom.gal	H9N2	nan	11180	>EPI_ISL_277124	1
421	China	2015	Dom.gal	H9N2	nan	11201	>EPI_ISL_200612	2
422	China	2015	Dom.gal	H9N2	nan	11203	>EPI_ISL_277109	2
423	China	2015	Dom.gal	H9N2	nan	11205	>EPI_ISL_200609	1
424	China	2015	Dom.gal	H9N2	nan	11207	>EPI_ISL_215584	1
425	China	2015	Dom.gal	H9N2	nan	11217	>EPI_ISL_277125	1
426	China	2015	Dom.gal	H9N2	nan	11218	>EPI_ISL_200381	2
427	China	2015	Dom.gal	H9N2	nan	11240	>EPI_ISL_526774	1
428	China	2015	Dom.gal	H9N2	nan	11248	>EPI_ISL_200830	1
429	China	2015	Dom.gal	H9N2	nan	11273	>EPI_ISL_285374	1
430	China	2015	Dom.gal	H9N2	nan	11274	>EPI_ISL_215582	1
431	China	2015	Dom.gal	H9N2	nan	11284	>EPI_ISL_198865	2
432	China	2015	Dom.gal	H9N2	nan	11298	>EPI_ISL_272724	1
433	China	2015	Dom.gal	H9N2	nan	11317	>EPI_ISL_277064	1
434	China	2015	Dom.gal	H9N2	nan	11357	>EPI_ISL_199107	1
435	China	2015	Dom.gal	H9N2	nan	11380	>EPI_ISL_277096	1
436	China	2015	Dom.gal	H9N2	nan	11385	>EPI_ISL_285375	1
437	China	2015	Dom.gal	H9N2	nan	11388	>EPI_ISL_200631	2
438	China	2015	Dom.gal	H9N2	nan	11404	>EPI_ISL_277110	1
439	China	2015	Dom.gal	H9N2	nan	11715	>EPI_ISL_199098	1
440	China	2015	Dom.gal	H9N2	nan	11736	>EPI_ISL_199023	4
441	China	2015	Dom.gal	H9N2	nan	12230	>EPI_ISL_199129	2
442	China	2015	Dom.gal	H9N2	nan	12233	>EPI_ISL_199039	2
443	China	2015	Dom.gal	H9N2	nan	12234	>EPI_ISL_200601	1
444	China	2015	Dom.gal	H9N2	nan	12244	>EPI_ISL_198879	1
445	China	2015	Dom.gal	H9N2	nan	12246	>EPI_ISL_199040	1
446	China	2015	Dom.gal	H9N2	nan	12446	>EPI_ISL_200574	1
447	China	2015	Dom.gal	H9N6	nan	12360	>EPI_ISL_200611	1
448	China	2015	Dom.other	H9N2	nan	8612	>EPI_ISL_397401	1
449	China	2015	Dom.other	H9N2	nan	11205	>EPI_ISL_200608	1
450	China	2015	Dom.other	H9N2	nan	12232	>EPI_ISL_198850	1
451	China	2015	swine	H9N2	nan	10960	>EPI_ISL_381335	1
452	China	2015	wild.ans	H9N2	nan	7936	>EPI_ISL_212409	3
453	China	2015	wild.ans	H9N2	nan	7936	>EPI_ISL_212407	3
454	China	2015	wild.ans	H9N2	nan	7936	>EPI_ISL_212411	3
455	China	2015	wild.ans	H9N2	nan	7990	>EPI_ISL_212410	1
456	China	2015	wild.ans	H9N2	nan	8421	>EPI_ISL_217482	1
457	China	2015	wild.other	H9N2	nan	5906	>EPI_ISL_378684	6
458	China	2015	wild.other	H9N2	nan	5906	>EPI_ISL_378683	6
459	China	2015	wild.other	H9N2	nan	5906	>EPI_ISL_378685	6
460	China	2015	wild.other	H9N2	nan	5906	>EPI_ISL_378687	6
461	China	2015	wild.other	H9N2	nan	5906	>EPI_ISL_378686	6
462	China	2015	wild.other	H9N2	nan	5906	>EPI_ISL_378682	6
463	China	2015	wild.unknown	H9N2	nan	8597	>EPI_ISL_397402	1
464	China	2016	Dom.ans	H9N2	nan	10913	>EPI_ISL_707488	1
465	China	2016	Dom.ans	H9N2	nan	10939	>EPI_ISL_707539	2
466	China	2016	Dom.ans	H9N2	nan	10939	>EPI_ISL_707538	2
467	China	2016	Dom.ans	H9N2	nan	11289	>EPI_ISL_707487	1
468	China	2016	Dom.ans	H9N2	nan	11381	>EPI_ISL_707534	1
469	China	2016	Dom.gal	H9N2	nan	6021	>EPI_ISL_699282	1
470	China	2016	Dom.gal	H9N2	nan	10899	>EPI_ISL_699639	4
471	China	2016	Dom.gal	H9N2	nan	10916	>EPI_ISL_700890	1
472	China	2016	Dom.gal	H9N2	nan	10919	>EPI_ISL_700913	1
473	China	2016	Dom.gal	H9N2	nan	10932	>EPI_ISL_700888	1
474	China	2016	Dom.gal	H9N2	nan	10934	>EPI_ISL_699285	1
475	China	2016	Dom.gal	H9N2	nan	10937	>EPI_ISL_700894	1
476	China	2016	Dom.gal	H9N2	nan	10939	>EPI_ISL_699489	6
477	China	2016	Dom.gal	H9N2	nan	10954	>EPI_ISL_217495	3
478	China	2016	Dom.gal	H9N2	nan	10964	>EPI_ISL_502185	1
479	China	2016	Dom.gal	H9N2	nan	10973	>EPI_ISL_700886	1
480	China	2016	Dom.gal	H9N2	nan	10997	>EPI_ISL_697864	1
481	China	2016	Dom.gal	H9N2	nan	11002	>EPI_ISL_699556	3
482	China	2016	Dom.gal	H9N2	nan	11022	>EPI_ISL_502184	1
483	China	2016	Dom.gal	H9N2	nan	11032	>EPI_ISL_307920	1
484	China	2016	Dom.gal	H9N2	nan	11075	>EPI_ISL_700909	1
485	China	2016	Dom.gal	H9N2	nan	11088	>EPI_ISL_284663	1
486	China	2016	Dom.gal	H9N2	nan	11106	>EPI_ISL_700896	1
487	China	2016	Dom.gal	H9N2	nan	11116	>EPI_ISL_699557	1
488	China	2016	Dom.gal	H9N2	nan	11139	>EPI_ISL_700907	2
489	China	2016	Dom.gal	H9N2	nan	11149	>EPI_ISL_284665	1
490	China	2016	Dom.gal	H9N2	nan	11150	>EPI_ISL_700895	1
491	China	2016	Dom.gal	H9N2	nan	11168	>EPI_ISL_502183	1
492	China	2016	Dom.gal	H9N2	nan	11190	>EPI_ISL_707380	1
493	China	2016	Dom.gal	H9N2	nan	11270	>EPI_ISL_283456	1
494	China	2016	Dom.gal	H9N2	nan	11282	>EPI_ISL_699298	2
495	China	2016	Dom.gal	H9N2	nan	11285	>EPI_ISL_253035	1
496	China	2016	Dom.gal	H9N2	nan	11296	>EPI_ISL_700901	1
497	China	2016	Dom.gal	H9N2	nan	11306	>EPI_ISL_277119	1
498	China	2016	Dom.gal	H9N2	nan	11331	>EPI_ISL_284666	1
499	China	2016	Dom.gal	H9N2	nan	11337	>EPI_ISL_699486	1
500	China	2016	Dom.gal	H9N2	nan	11383	>EPI_ISL_284667	1
501	China	2016	Dom.gal	H9N2	nan	11389	>EPI_ISL_277120	1
502	China	2016	Dom.gal	H9N2	nan	11392	>EPI_ISL_700900	1
503	China	2016	Dom.gal	H9N2	nan	11400	>EPI_ISL_284664	1
504	China	2016	Human	H9N2	nan	10751	>EPI_ISL_253028	1
505	China	2016	wild.ans	H9N2	nan	10954	>EPI_ISL_217880	1
506	China	2017	Dom.ans	H9N2	nan	5906	>EPI_ISL_501499	4
507	China	2017	Dom.ans	H9N2	nan	5906	>EPI_ISL_502191	4
508	China	2017	Dom.ans	H9N2	nan	5906	>EPI_ISL_502190	4
509	China	2017	Dom.ans	H9N2	nan	5906	>EPI_ISL_502189	4
510	China	2017	Dom.ans	H9N2	nan	8602	>EPI_ISL_707433	1
511	China	2017	Dom.ans	H9N2	nan	10891	>EPI_ISL_707446	17
512	China	2017	Dom.ans	H9N2	nan	10891	>EPI_ISL_707444	17
513	China	2017	Dom.ans	H9N2	nan	10891	>EPI_ISL_707448	17
514	China	2017	Dom.ans	H9N2	nan	10891	>EPI_ISL_707438	17
515	China	2017	Dom.ans	H9N2	nan	10891	>EPI_ISL_696950	17
516	China	2017	Dom.ans	H9N2	nan	10891	>EPI_ISL_707436	17
517	China	2017	Dom.ans	H9N2	nan	10891	>EPI_ISL_707439	17
518	China	2017	Dom.ans	H9N2	nan	10891	>EPI_ISL_707447	17
519	China	2017	Dom.ans	H9N2	nan	10891	>EPI_ISL_696954	17
520	China	2017	Dom.ans	H9N2	nan	10891	>EPI_ISL_696951	17
521	China	2017	Dom.ans	H9N2	nan	10893	>EPI_ISL_707530	3
522	China	2017	Dom.ans	H9N2	nan	10893	>EPI_ISL_707532	3
523	China	2017	Dom.ans	H9N2	nan	10893	>EPI_ISL_707572	3
524	China	2017	Dom.ans	H9N2	nan	10895	>EPI_ISL_707564	8
525	China	2017	Dom.ans	H9N2	nan	10895	>EPI_ISL_707558	8
526	China	2017	Dom.ans	H9N2	nan	10895	>EPI_ISL_707561	8
527	China	2017	Dom.ans	H9N2	nan	10895	>EPI_ISL_707562	8
528	China	2017	Dom.ans	H9N2	nan	10895	>EPI_ISL_707565	8
529	China	2017	Dom.ans	H9N2	nan	10895	>EPI_ISL_707560	8
530	China	2017	Dom.ans	H9N2	nan	10895	>EPI_ISL_707563	8
531	China	2017	Dom.ans	H9N2	nan	10895	>EPI_ISL_707557	8
532	China	2017	Dom.ans	H9N2	nan	10914	>EPI_ISL_707568	1
533	China	2017	Dom.ans	H9N2	nan	10928	>EPI_ISL_707571	1
534	China	2017	Dom.ans	H9N2	nan	10933	>EPI_ISL_707441	1
535	China	2017	Dom.ans	H9N2	nan	10975	>EPI_ISL_707518	3
536	China	2017	Dom.ans	H9N2	nan	10975	>EPI_ISL_707514	3
537	China	2017	Dom.ans	H9N2	nan	10975	>EPI_ISL_707513	3
538	China	2017	Dom.ans	H9N2	nan	11085	>EPI_ISL_707450	1
539	China	2017	Dom.ans	H9N2	nan	11160	>EPI_ISL_502186	1
540	China	2017	Dom.ans	H9N2	nan	11213	>EPI_ISL_707559	2
541	China	2017	Dom.ans	H9N2	nan	11213	>EPI_ISL_707567	2
542	China	2017	Dom.ans	H9N2	nan	11370	>EPI_ISL_707442	1
543	China	2017	Dom.ans	H9N2	nan	11835	>EPI_ISL_696961	1
544	China	2017	Dom.ans	H9N2	nan	12090	>EPI_ISL_696681	4
545	China	2017	Dom.ans	H9N2	nan	12090	>EPI_ISL_696748	4
546	China	2017	Dom.ans	H9N2	nan	12090	>EPI_ISL_696725	4
547	China	2017	Dom.ans	H9N2	nan	12090	>EPI_ISL_696724	4
548	China	2017	Dom.ans	H9N2	nan	12097	>EPI_ISL_696746	1
549	China	2017	Dom.ans	H9N9	nan	11725	>EPI_ISL_707569	1
550	China	2017	Dom.gal	H9N2	nan	5716	>EPI_ISL_699360	1
551	China	2017	Dom.gal	H9N2	nan	5863	>EPI_ISL_699290	5
552	China	2017	Dom.gal	H9N2	nan	6025	>EPI_ISL_284689	3
553	China	2017	Dom.gal	H9N2	nan	8577	>EPI_ISL_699311	2
554	China	2017	Dom.gal	H9N2	nan	8592	>EPI_ISL_696946	1
555	China	2017	Dom.gal	H9N2	nan	10883	>EPI_ISL_699511	2
556	China	2017	Dom.gal	H9N2	nan	10884	>EPI_ISL_699293	1
557	China	2017	Dom.gal	H9N2	nan	10891	>EPI_ISL_699247	38
558	China	2017	Dom.gal	H9N2	nan	10893	>EPI_ISL_699474	28
559	China	2017	Dom.gal	H9N2	nan	10895	>EPI_ISL_699588	4
560	China	2017	Dom.gal	H9N2	nan	10914	>EPI_ISL_699587	3
561	China	2017	Dom.gal	H9N2	nan	10928	>EPI_ISL_699608	2
562	China	2017	Dom.gal	H9N2	nan	10939	>EPI_ISL_699499	1
563	China	2017	Dom.gal	H9N2	nan	10968	>EPI_ISL_699250	1
564	China	2017	Dom.gal	H9N2	nan	10975	>EPI_ISL_699448	1
565	China	2017	Dom.gal	H9N2	nan	10978	>EPI_ISL_700904	3
566	China	2017	Dom.gal	H9N2	nan	11070	>EPI_ISL_284690	1
567	China	2017	Dom.gal	H9N2	nan	11084	>EPI_ISL_699239	1
568	China	2017	Dom.gal	H9N2	nan	11085	>EPI_ISL_697180	4
569	China	2017	Dom.gal	H9N2	nan	11106	>EPI_ISL_281312	1
570	China	2017	Dom.gal	H9N2	nan	11108	>EPI_ISL_697857	7
571	China	2017	Dom.gal	H9N2	nan	11112	>EPI_ISL_697866	1
572	China	2017	Dom.gal	H9N2	nan	11151	>EPI_ISL_699442	1
573	China	2017	Dom.gal	H9N2	nan	11156	>EPI_ISL_502188	1
574	China	2017	Dom.gal	H9N2	nan	11187	>EPI_ISL_699249	2
575	China	2017	Dom.gal	H9N2	nan	11188	>EPI_ISL_501500	1
576	China	2017	Dom.gal	H9N2	nan	11194	>EPI_ISL_697854	1
577	China	2017	Dom.gal	H9N2	nan	11213	>EPI_ISL_699584	1
578	China	2017	Dom.gal	H9N2	nan	11247	>EPI_ISL_699594	1
579	China	2017	Dom.gal	H9N2	nan	11262	>EPI_ISL_700889	1
580	China	2017	Dom.gal	H9N2	nan	11308	>EPI_ISL_700919	1
581	China	2017	Dom.gal	H9N2	nan	11328	>EPI_ISL_707367	2
582	China	2017	Dom.gal	H9N2	nan	11344	>EPI_ISL_503369	1
583	China	2017	Dom.gal	H9N2	nan	11362	>EPI_ISL_699436	1
584	China	2017	Dom.gal	H9N2	nan	11387	>EPI_ISL_4069605	1
585	China	2017	Dom.gal	H9N2	nan	11403	>EPI_ISL_700916	1
586	China	2017	Dom.gal	H9N2	nan	11411	>EPI_ISL_502187	1
587	China	2017	Dom.gal	H9N2	nan	12090	>EPI_ISL_696695	9
588	China	2017	Dom.gal	H9N2	nan	12097	>EPI_ISL_696727	1
589	China	2017	Dom.gal	H9N2	nan	12111	>EPI_ISL_696644	1
590	China	2017	Dom.gal	H9N2	nan	12126	>EPI_ISL_697079	1
591	China	2017	Dom.gal	H9N2	nan	12203	>EPI_ISL_696639	1
592	China	2017	Dom.gal	H9N2	nan	12444	>EPI_ISL_697152	1
593	China	2017	Dom.gal	H9N9	nan	12135	>EPI_ISL_696674	2
594	China	2017	Dom.other	H9N2	nan	11360	>EPI_ISL_700931	1
595	China	2017	Human	H9N2	nan	11155	>EPI_ISL_337281	1
596	China	2017	Human	H9N2	nan	11396	>EPI_ISL_337279	1
597	China	2017	wild.other	H9N2	nan	10893	>EPI_ISL_397115	1
598	China	2018	Dom.ans	H9N0	nan	8605	>EPI_ISL_697979	1
599	China	2018	Dom.ans	H9N0	nan	8626	>EPI_ISL_697977	1
600	China	2018	Dom.ans	H9N0	nan	8637	>EPI_ISL_698062	2
601	China	2018	Dom.ans	H9N0	nan	8637	>EPI_ISL_698065	2
602	China	2018	Dom.ans	H9N0	nan	8668	>EPI_ISL_698061	1
603	China	2018	Dom.ans	H9N0	nan	10837	>EPI_ISL_697976	1
604	China	2018	Dom.ans	H9N0	nan	10849	>EPI_ISL_698049	2
605	China	2018	Dom.ans	H9N0	nan	10849	>EPI_ISL_698050	2
606	China	2018	Dom.ans	H9N0	nan	10851	>EPI_ISL_698028	1
607	China	2018	Dom.ans	H9N0	nan	10852	>EPI_ISL_698064	1
608	China	2018	Dom.ans	H9N0	nan	10867	>EPI_ISL_698056	1
609	China	2018	Dom.ans	H9N0	nan	12043	>EPI_ISL_697969	1
610	China	2018	Dom.ans	H9N0	nan	12049	>EPI_ISL_698019	1
611	China	2018	Dom.ans	H9N0	nan	12115	>EPI_ISL_698030	1
612	China	2018	Dom.ans	H9N2	nan	8983	>EPI_ISL_697993	1
613	China	2018	Dom.ans	H9N2	nan	10890	>EPI_ISL_707462	1
614	China	2018	Dom.ans	H9N2	nan	10902	>EPI_ISL_707575	1
615	China	2018	Dom.ans	H9N2	nan	11351	>EPI_ISL_697881	1
616	China	2018	Dom.ans	H9N2	nan	12098	>EPI_ISL_697359	1
617	China	2018	Dom.ans	H9N2	nan	12314	>EPI_ISL_697134	1
618	China	2018	Dom.ans	H9N6	nan	12113	>EPI_ISL_697996	1
619	China	2018	Dom.gal	H9N0	nan	8668	>EPI_ISL_698066	1
620	China	2018	Dom.gal	H9N0	nan	10870	>EPI_ISL_697992	1
621	China	2018	Dom.gal	H9N0	nan	10941	>EPI_ISL_697988	1
622	China	2018	Dom.gal	H9N2	nan	10421	>EPI_ISL_697894	1
623	China	2018	Dom.gal	H9N2	nan	10422	>EPI_ISL_697896	1
624	China	2018	Dom.gal	H9N2	nan	10442	>EPI_ISL_697981	1
625	China	2018	Dom.gal	H9N2	nan	10499	>EPI_ISL_698003	2
626	China	2018	Dom.gal	H9N2	nan	10879	>EPI_ISL_699370	10
627	China	2018	Dom.gal	H9N2	nan	10890	>EPI_ISL_699375	5
628	China	2018	Dom.gal	H9N2	nan	10893	>EPI_ISL_707352	2
629	China	2018	Dom.gal	H9N2	nan	10900	>EPI_ISL_699564	3
630	China	2018	Dom.gal	H9N2	nan	10902	>EPI_ISL_699543	34
631	China	2018	Dom.gal	H9N2	nan	10908	>EPI_ISL_699356	1
632	China	2018	Dom.gal	H9N2	nan	10923	>EPI_ISL_1483239	2
633	China	2018	Dom.gal	H9N2	nan	10941	>EPI_ISL_699252	4
634	China	2018	Dom.gal	H9N2	nan	10943	>EPI_ISL_699390	6
635	China	2018	Dom.gal	H9N2	nan	10969	>EPI_ISL_379404	1
636	China	2018	Dom.gal	H9N2	nan	10970	>EPI_ISL_699207	7
637	China	2018	Dom.gal	H9N2	nan	10989	>EPI_ISL_699308	12
638	China	2018	Dom.gal	H9N2	nan	11021	>EPI_ISL_699388	1
639	China	2018	Dom.gal	H9N2	nan	11036	>EPI_ISL_699636	1
640	China	2018	Dom.gal	H9N2	nan	11040	>EPI_ISL_699163	1
641	China	2018	Dom.gal	H9N2	nan	11042	>EPI_ISL_707348	2
642	China	2018	Dom.gal	H9N2	nan	11062	>EPI_ISL_699355	6
643	China	2018	Dom.gal	H9N2	nan	11064	>EPI_ISL_699362	3
644	China	2018	Dom.gal	H9N2	nan	11073	>EPI_ISL_696771	3
645	China	2018	Dom.gal	H9N2	nan	11096	>EPI_ISL_699540	1
646	China	2018	Dom.gal	H9N2	nan	11144	>EPI_ISL_707354	3
647	China	2018	Dom.gal	H9N2	nan	11174	>EPI_ISL_699544	2
648	China	2018	Dom.gal	H9N2	nan	11196	>EPI_ISL_707376	1
649	China	2018	Dom.gal	H9N2	nan	11251	>EPI_ISL_699165	1
650	China	2018	Dom.gal	H9N2	nan	11267	>EPI_ISL_699301	1
651	China	2018	Dom.gal	H9N2	nan	11268	>EPI_ISL_699374	1
652	China	2018	Dom.gal	H9N2	nan	11292	>EPI_ISL_1005655	1
653	China	2018	Dom.gal	H9N2	nan	11379	>EPI_ISL_699335	1
654	China	2018	Dom.gal	H9N2	nan	11804	>EPI_ISL_696784	1
655	China	2018	Dom.gal	H9N2	nan	12090	>EPI_ISL_696744	5
656	China	2018	Dom.gal	H9N2	nan	12101	>EPI_ISL_697267	1
657	China	2018	Dom.gal	H9N2	nan	12125	>EPI_ISL_696717	1
658	China	2018	Dom.gal	H9N2	nan	12314	>EPI_ISL_697051	6
659	China	2018	Dom.gal	H9N2	nan	12334	>EPI_ISL_697058	1
660	China	2018	Dom.gal	H9N2	nan	12374	>EPI_ISL_697052	1
661	China	2018	Dom.gal	H9N2	nan	12385	>EPI_ISL_697368	1
662	China	2018	Dom.gal	H9N2	nan	12408	>EPI_ISL_696891	1
663	China	2018	Dom.gal	H9N2	nan	12422	>EPI_ISL_696856	1
664	China	2018	Dom.gal	H9N2	nan	12428	>EPI_ISL_4071160	1
665	China	2018	Dom.gal	H9N2	nan	12568	>EPI_ISL_696978	1
666	China	2018	Dom.gal	H9N2	nan	12589	>EPI_ISL_697108	1
667	China	2018	Dom.other	H9N2	nan	10923	>EPI_ISL_1483231	1
668	China	2018	Dom.other	H9N2	nan	11297	>EPI_ISL_707680	1
669	China	2018	Human	H9N2	nan	10889	>EPI_ISL_330737	1
670	China	2018	Human	H9N2	nan	10923	>EPI_ISL_1477043	1
671	China	2019	Dom.gal	H9N2	nan	10436	>EPI_ISL_505804	1
672	China	2019	Dom.gal	H9N2	nan	10459	>EPI_ISL_697900	1
673	China	2019	Dom.gal	H9N2	nan	10823	>EPI_ISL_698067	1
674	China	2019	Dom.gal	H9N2	nan	10888	>EPI_ISL_1005674	1
675	China	2019	Dom.gal	H9N2	nan	11018	>EPI_ISL_696560	1
676	China	2019	Dom.gal	H9N2	nan	11027	>EPI_ISL_4071127	2
677	China	2019	Dom.gal	H9N2	nan	11087	>EPI_ISL_14870977	1
678	China	2019	Dom.gal	H9N2	nan	11143	>EPI_ISL_1005675	1
679	China	2019	Dom.gal	H9N2	nan	11304	>EPI_ISL_707343	2
680	China	2019	Dom.gal	H9N2	nan	11364	>EPI_ISL_1005676	1
681	China	2019	Dom.gal	H9N2	nan	12101	>EPI_ISL_697322	6
682	China	2019	Dom.gal	H9N2	nan	12419	>EPI_ISL_697333	2
683	China	2019	Dom.gal	H9N2	nan	12583	>EPI_ISL_697324	1
684	China	2019	Human	H9N2	nan	11019	>EPI_ISL_696559	1
685	China	2019	wild.ans	H9N2	nan	11781	>EPI_ISL_4062012	1
686	China	2019	wild.unknown	H9N2	nan	8444	>EPI_ISL_4062019	4
687	China	2019	wild.unknown	H9N2	nan	8444	>EPI_ISL_4062011	4
688	China	2019	wild.unknown	H9N2	nan	8444	>EPI_ISL_4062017	4
689	China	2019	wild.unknown	H9N2	nan	8444	>EPI_ISL_4062013	4
690	China	2019	wild.unknown	H9N2	nan	8456	>EPI_ISL_4062000	1
691	China	2019	wild.unknown	H9N2	nan	8496	>EPI_ISL_4062020	2
692	China	2019	wild.unknown	H9N2	nan	8496	>EPI_ISL_4062014	2
693	China	2020	Dom.gal	H9N2	nan	10882	>EPI_ISL_14223935	2
694	China	2020	Dom.gal	H9N2	nan	10979	>EPI_ISL_14223934	1
695	China	2020	Dom.gal	H9N2	nan	11056	>EPI_ISL_14223932	2
696	China	2020	Dom.gal	H9N2	nan	11126	>EPI_ISL_14223931	1
697	China	2020	Dom.gal	H9N2	nan	11181	>EPI_ISL_14223929	1
698	China	2020	Dom.gal	H9N2	nan	11346	>EPI_ISL_14223928	1
699	China	2020	Dom.gal	H9N2	nan	11393	>EPI_ISL_14223930	1
700	China	2020	wild.ans	H9N2	nan	8250	>EPI_ISL_1760456	1
701	China	2021	Dom.gal	H9N2	nan	11219	>EPI_ISL_14223938	1
702	China	2021	Dom.gal	H9N2	nan	11334	>EPI_ISL_14223937	1
703	China	2021	Dom.gal	H9N2	nan	11413	>EPI_ISL_14223939	1
704	HongKong	1998	swine	H9N2	nan	12541	>EPI_ISL_243355	1
705	HongKong	1999	Human	H9N2	nan	8503	>EPI_ISL_140	1
706	HongKong	1999	wild.gal	H9N1	nan	10861	>EPI_ISL_235754	2
707	HongKong	1999	wild.gal	H9N1	nan	10861	>EPI_ISL_235755	2
708	HongKong	2006	Dom.gal	H9N2	nan	11545	>EPI_ISL_146277	1
709	HongKong	2006	Dom.gal	H9N2	nan	11689	>EPI_ISL_146279	2
710	HongKong	2006	Dom.gal	H9N2	nan	12260	>EPI_ISL_146278	1
711	HongKong	2006	unknown	H9N2	nan	11545	>EPI_ISL_146282	1
712	HongKong	2007	Dom.gal	H9N2	nan	10725	>EPI_ISL_146291	5
713	HongKong	2007	Dom.gal	H9N2	nan	10868	>EPI_ISL_146287	1
714	HongKong	2007	Dom.gal	H9N2	nan	11525	>EPI_ISL_146283	1
715	HongKong	2007	Dom.gal	H9N2	nan	11774	>EPI_ISL_146314	1
716	HongKong	2007	Dom.gal	H9N2	nan	11826	>EPI_ISL_146289	1
717	HongKong	2007	Dom.gal	H9N2	nan	12106	>EPI_ISL_146290	1
718	HongKong	2007	Dom.other	H9N2	nan	10725	>EPI_ISL_146311	1
719	HongKong	2007	Dom.other	H9N2	nan	10790	>EPI_ISL_146310	1
720	HongKong	2007	unknown	H9N2	nan	10790	>EPI_ISL_146292	1
721	HongKong	2007	unknown	H9N2	nan	10802	>EPI_ISL_146293	1
722	HongKong	2008	Dom.gal	H9N2	nan	10725	>EPI_ISL_146317	1
723	HongKong	2008	Dom.gal	H9N2	nan	10770	>EPI_ISL_146298	2
724	HongKong	2008	Dom.gal	H9N2	nan	10771	>EPI_ISL_146295	3
725	HongKong	2008	Dom.gal	H9N2	nan	10790	>EPI_ISL_146300	1
726	HongKong	2008	Dom.gal	H9N2	nan	12112	>EPI_ISL_146296	2
727	HongKong	2008	Dom.other	H9N2	nan	12013	>EPI_ISL_146316	1
728	HongKong	2008	unknown	H9N2	nan	12013	>EPI_ISL_146302	1
729	HongKong	2008	wild.gal	H9N2	nan	12013	>EPI_ISL_146318	1
730	HongKong	2009	Dom.gal	H9N2	nan	11800	>EPI_ISL_146250	1
731	HongKong	2009	Dom.gal	H9N2	nan	12442	>EPI_ISL_146251	1
732	HongKong	2010	Dom.gal	H9N2	nan	10709	>EPI_ISL_146262	1
733	HongKong	2010	Dom.gal	H9N2	nan	10892	>EPI_ISL_146265	2
734	HongKong	2010	Dom.gal	H9N2	nan	12019	>EPI_ISL_146255	4
735	HongKong	2010	Dom.gal	H9N2	nan	12020	>EPI_ISL_146253	1
736	HongKong	2010	Dom.gal	H9N2	nan	12025	>EPI_ISL_146256	2
737	HongKong	2010	Dom.gal	H9N2	nan	12027	>EPI_ISL_146258	1
738	HongKong	2010	Dom.gal	H9N2	nan	12147	>EPI_ISL_146254	1
739	HongKong	2011	Dom.gal	H9N2	nan	7493	>EPI_ISL_146266	1
740	HongKong	2011	Dom.gal	H9N2	nan	10743	>EPI_ISL_146222	5
741	HongKong	2011	Dom.gal	H9N2	nan	10779	>EPI_ISL_146226	1
742	HongKong	2011	Dom.gal	H9N2	nan	10892	>EPI_ISL_146267	1
743	HongKong	2011	Dom.gal	H9N2	nan	10945	>EPI_ISL_146230	2
744	HongKong	2011	Dom.gal	H9N2	nan	11001	>EPI_ISL_146219	2
745	HongKong	2011	Dom.gal	H9N2	nan	11011	>EPI_ISL_146228	1
746	HongKong	2011	Dom.gal	H9N2	nan	11038	>EPI_ISL_146229	4
747	HongKong	2011	Dom.gal	H9N2	nan	11195	>EPI_ISL_146268	1
748	HongKong	2012	Dom.gal	H9N2	nan	10800	>EPI_ISL_146247	1
749	HongKong	2012	Dom.gal	H9N2	nan	10911	>EPI_ISL_146233	1
750	HongKong	2012	Dom.gal	H9N2	nan	10927	>EPI_ISL_146244	8
751	HongKong	2012	Dom.gal	H9N2	nan	10945	>EPI_ISL_146239	1
752	HongKong	2012	Dom.gal	H9N2	nan	11034	>EPI_ISL_146238	1
753	HongKong	2012	Dom.gal	H9N2	nan	11223	>EPI_ISL_146236	4
754	HongKong	2013	Human	H9N2	nan	11215	>EPI_ISL_153064	1
755	HongKong	2019	Human	H9N2	nan	10931	>EPI_ISL_410990	1
1	Belgium	2012	wild.ans	H9N2	nan	8328	>EPI_ISL_213841	1
2	France	2009	wild.ans	H9N2	nan	8504	>EPI_ISL_98893	1
3	Italy	2017	wild.ans	H9N2	nan	8099	>EPI_ISL_316596	1
4	Italy	2021	unknown	H9N2	nan	8300	>EPI_ISL_7987330	1
5	Netherlands	2005	wild.ans	H9N2	nan	7651	>EPI_ISL_78757	1
6	Netherlands	2005	wild.ans	H9N2	nan	8176	>EPI_ISL_267193	2
7	Netherlands	2005	wild.ans	H9N2	nan	8276	>EPI_ISL_64643	1
8	Netherlands	2006	wild.ans	H9N2	nan	7177	>EPI_ISL_243476	1
9	Netherlands	2006	wild.ans	H9N2	nan	7860	>EPI_ISL_243519	1
10	Netherlands	2006	wild.ans	H9N2	nan	8176	>EPI_ISL_30796	1
11	Netherlands	2007	wild.ans	H9N2	nan	7177	>EPI_ISL_30817	1
12	Netherlands	2009	Dom.ans	H9N2	nan	8317	>EPI_ISL_804018	1
13	Netherlands	2010	Dom.gal	H9N2	nan	11920	>EPI_ISL_309803	1
14	Netherlands	2011	Dom.gal	H9N2	nan	7354	>EPI_ISL_309824	1
15	Netherlands	2014	Dom.gal	H9N1	nan	8071	>EPI_ISL_309818	2
16	Netherlands	2014	Dom.gal	H9N1	nan	8071	>EPI_ISL_176815	2
17	Netherlands	2014	unknow	H9N2	nan	7983	>EPI_ISL_780416	1
18	Netherlands	2018	wild.ans	H9N2	nan	8173	>EPI_ISL_825157	1
19	Norway	2009	wild.ans	H9N2	nan	8059	>EPI_ISL_129978	1
20	Portugal	2007	wild.ans	H9N2	nan	8132	>EPI_ISL_77452	1
21	Portugal	2009	wild.ans	H9N2	nan	8268	>EPI_ISL_189411	2
22	Sweden	2004	wild.ans	H9N2	nan	8176	>EPI_ISL_189407	1
23	Sweden	2004	wild.ans	H9N2	nan	8366	>EPI_ISL_189406	1
24	Sweden	2007	wild.ans	H9N2	nan	7631	>EPI_ISL_189410	1
25	Sweden	2009	wild.ans	H9N2	nan	7963	>EPI_ISL_189414	2
26	Ukraine	2010	wild.ans	H9N2	nan	11731	>EPI_ISL_697597	1
1	Japan	1997	Dom.gal	H9N2	nan	11154	>EPI_ISL_333	1
2	Japan	1997	Dom.other	H9N2	nan	7526	>EPI_ISL_127	1
3	Japan	2001	Dom.gal	H9N2	nan	8566	>EPI_ISL_335	1
4	Japan	2001	Dom.gal	H9N2	nan	10731	>EPI_ISL_341	2
5	Japan	2001	Dom.gal	H9N2	nan	10766	>EPI_ISL_334	3
6	Japan	2001	Dom.gal	H9N2	nan	11146	>EPI_ISL_336	1
7	Japan	2001	Dom.gal	H9N2	nan	11369	>EPI_ISL_337	1
8	Japan	2002	Dom.gal	H9N2	nan	8566	>EPI_ISL_339	1
9	Japan	2002	Dom.gal	H9N2	nan	11222	>EPI_ISL_338	1
10	Japan	2007	Dom.ans	H9N2	nan	7972	>EPI_ISL_150640	1
11	Japan	2014	Dom.ans	H9N2	nan	10796	>EPI_ISL_179427	1
12	Japan	2015	Dom.ans	H9N3	nan	8223	>EPI_ISL_239414	1
13	Japan	2016	Dom.ans	H9N2	nan	8062	>EPI_ISL_237160	1
1	Korea	2004	Dom.gal	H9N2	nan	8156	>EPI_ISL_9886	1
2	Korea	2004	swine	H9N2	nan	8075	>EPI_ISL_4617	1
3	Korea	2005	wild.unknown	H9N2	nan	8424	>EPI_ISL_132522	1
4	Korea	2007	wild.ans	H9N2	nan	8035	>EPI_ISL_506092	1
5	Korea	2007	wild.ans	H9N2	nan	8074	>EPI_ISL_138844	1
6	Korea	2007	wild.ans	H9N2	nan	8392	>EPI_ISL_506064	1
7	Korea	2008	Dom.ans	H9N2	nan	10109	>EPI_ISL_84580	1
8	Korea	2008	unknown	H9N2	nan	8122	>EPI_ISL_506100	1
9	Korea	2009	Dom.ans	H9N2	nan	8056	>EPI_ISL_98907	1
10	Korea	2009	Dom.ans	H9N2	nan	10610	>EPI_ISL_84596	1
11	Korea	2009	Dom.ans	H9N2	nan	11047	>EPI_ISL_84590	1
12	Korea	2009	Dom.ans	H9N2	nan	11092	>EPI_ISL_84589	1
13	Korea	2009	Dom.ans	H9N2	nan	11401	>EPI_ISL_84593	1
14	Korea	2009	Dom.gal	H9N2	nan	8021	>EPI_ISL_506113	1
15	Korea	2009	Dom.gal	H9N2	nan	8056	>EPI_ISL_98908	2
16	Korea	2009	Dom.gal	H9N2	nan	10595	>EPI_ISL_84595	2
17	Korea	2009	Dom.gal	H9N2	nan	10610	>EPI_ISL_84594	1
18	Korea	2009	Dom.gal	H9N2	nan	11071	>EPI_ISL_84591	1
19	Korea	2009	Dom.gal	H9N2	nan	11092	>EPI_ISL_84588	1
20	Korea	2009	Dom.gal	H9N2	nan	11095	>EPI_ISL_84587	1
21	Korea	2009	Dom.gal	H9N2	nan	11281	>EPI_ISL_84592	1
22	Korea	2009	unknown	H9N2	nan	8021	>EPI_ISL_506112	1
23	Korea	2009	unknown	H9N2	nan	8395	>EPI_ISL_506137	1
24	Korea	2009	unknown	H9N2	nan	8423	>EPI_ISL_506118	1
25	Korea	2010	Dom.gal	H9N2	nan	8056	>EPI_ISL_95865	1
26	Korea	2010	wild.ans	H9N2	nan	8056	>EPI_ISL_506141	1
27	Korea	2011	wild.ans	H9N2	nan	8343	>EPI_ISL_506144	1
28	Korea	2012	unknown	H9N2	nan	8352	>EPI_ISL_506152	1
29	Korea	2017	Dom.gal	H9N2	nan	8019	>EPI_ISL_492105	2
30	Korea	2017	Human	H9N2	nan	8019	>EPI_ISL_492088	1
31	Korea	2018	Dom.gal	H9N2	nan	8019	>EPI_ISL_492106	1
32	Korea	2019	wild.ans	H9N2	nan	8271	>EPI_ISL_4071034	1
33	Korea	2020	Dom.ans	H9N2	nan	10926	>EPI_ISL_696567	1
34	Korea	2020	Dom.gal	H9N2	nan	10926	>EPI_ISL_696562	9
35	Korea	2020	wild.ans	H9N2	nan	7995	>EPI_ISL_4072077	1
36	Korea	2020	wild.ans	H9N2	nan	8265	>EPI_ISL_4072076	1
37	Korea	2021	wild.ans	H9N2	nan	8321	>EPI_ISL_15213974	1
1	Canada	1983	wild.ans	H9N1	nan	8012	>EPI_ISL_8776	3
2	Canada	1983	wild.ans	H9N1	nan	8012	>EPI_ISL_8818	3
3	Canada	1983	wild.ans	H9N1	nan	8012	>EPI_ISL_8878	3
4	Canada	1988	wild.ans	H9N2	nan	8205	>EPI_ISL_8883	1
5	Canada	1991	wild.ans	H9N2	nan	7899	>EPI_ISL_5801	2
6	Canada	1991	wild.ans	H9N2	nan	7899	>EPI_ISL_8884	2
7	USA	1966	Dom.gal	H9N2	nan	8159	>EPI_ISL_132848	3
8	USA	1966	Dom.gal	H9N2	nan	8159	>EPI_ISL_70131	3
9	USA	1966	Dom.gal	H9N2	nan	8159	>EPI_ISL_89171	3
10	USA	1966	Dom.gal	H9N2	nan	10572	>EPI_ISL_70132	1
11	USA	1980	Dom.ans	H9N2	nan	8425	>EPI_ISL_8950	1
12	USA	1981	Dom.gal	H9N2	nan	8290	>EPI_ISL_23347	1
13	USA	1989	Dom.gal	H9N2	nan	7904	>EPI_ISL_23346	1
14	USA	1995	Dom.gal	H9N2	nan	11003	>EPI_ISL_379550	1
15	USA	1996	wild.other	H9N7	nan	7654	>EPI_ISL_99402	1
16	USA	1999	Dom.gal	H9N2	nan	7959	>EPI_ISL_379551	1
17	USA	1999	wild.other	H9N7	nan	6637	>EPI_ISL_99360	1
18	USA	2000	wild.other	H9N7	nan	7405	>EPI_ISL_99349	1
19	USA	2002	wild.other	H9N9	nan	7171	>EPI_ISL_142095	2
20	USA	2003	wild.other	H9N1	nan	7201	>EPI_ISL_327555	5
21	USA	2003	wild.other	H9N1	nan	8528	>EPI_ISL_99339	1
22	USA	2003	wild.other	H9N2	nan	7928	>EPI_ISL_327569	4
23	USA	2003	wild.other	H9N2	nan	7944	>EPI_ISL_327535	1
24	USA	2003	wild.other	H9N2	nan	7953	>EPI_ISL_327561	1
25	USA	2003	wild.other	H9N2	nan	8123	>EPI_ISL_327520	1
26	USA	2003	wild.other	H9N2	nan	8337	>EPI_ISL_397892	1
27	USA	2003	wild.other	H9N5	nan	5869	>EPI_ISL_327578	1
28	USA	2003	wild.other	H9N5	nan	5907	>EPI_ISL_327547	2
29	USA	2003	wild.other	H9N5	nan	6046	>EPI_ISL_327532	2
30	USA	2003	wild.other	H9N5	nan	6240	>EPI_ISL_397893	1
31	USA	2003	wild.other	H9N5	nan	6281	>EPI_ISL_142103	1
32	USA	2003	wild.other	H9N5	nan	6328	>EPI_ISL_397950	1
33	USA	2003	wild.other	H9N7	nan	7019	>EPI_ISL_142113	1
34	USA	2003	wild.other	H9N8	nan	7156	>EPI_ISL_397897	2
35	USA	2003	wild.other	H9N8	nan	7173	>EPI_ISL_142116	2
36	USA	2003	wild.other	H9N9	nan	7249	>EPI_ISL_142111	1
37	USA	2003	wild.other	H9N9	nan	7378	>EPI_ISL_142322	2
38	USA	2005	wild.other	H9N5	nan	6244	>EPI_ISL_82479	1
39	USA	2006	wild.other	H9N2	nan	7885	>EPI_ISL_142338	1
40	USA	2006	wild.other	H9N2	nan	8134	>EPI_ISL_33862	1
41	USA	2006	wild.other	H9N2	nan	8255	>EPI_ISL_84619	2
42	USA	2006	wild.other	H9N2	nan	12628	>EPI_ISL_77917	1
43	USA	2007	wild.ans	H9N1	nan	7387	>EPI_ISL_216638	1
44	USA	2007	wild.ans	H9N2	nan	10644	>EPI_ISL_82526	1
45	USA	2007	wild.other	H9N1	nan	8032	>EPI_ISL_84624	1
46	USA	2007	wild.other	H9N1	nan	8384	>EPI_ISL_142346	1
47	USA	2008	wild.ans	H9N2	nan	7978	>EPI_ISL_85214	2
48	USA	2008	wild.ans	H9N2	nan	7978	>EPI_ISL_230180	2
49	USA	2008	wild.ans	H9N2	nan	10769	>EPI_ISL_278063	1
50	USA	2009	wild.ans	H9N2	nan	8301	>EPI_ISL_142566	1
51	USA	2009	wild.ans	H9N2	nan	8347	>EPI_ISL_95382	1
52	USA	2010	wild.ans	H9N2	nan	7979	>EPI_ISL_129070	2
53	USA	2010	wild.ans	H9N2	nan	7979	>EPI_ISL_129069	2
54	USA	2010	wild.ans	H9N2	nan	8377	>EPI_ISL_134995	1
55	USA	2010	wild.ans	H9N2	nan	8382	>EPI_ISL_133770	1
56	USA	2011	wild.ans	H9N2	nan	7936	>EPI_ISL_176770	2
57	USA	2011	wild.ans	H9N2	nan	7936	>EPI_ISL_176769	2
58	USA	2011	wild.ans	H9N2	nan	8368	>EPI_ISL_135034	1
59	USA	2011	wild.other	H9N2	nan	7863	>EPI_ISL_371786	1
60	USA	2012	wild.other	H9N1	nan	8383	>EPI_ISL_397611	1
61	USA	2013	wild.ans	H9N2	nan	8006	>EPI_ISL_162282	1
62	USA	2013	wild.ans	H9N2	nan	8088	>EPI_ISL_216852	1
63	USA	2013	wild.other	H9N1	nan	8414	>EPI_ISL_208102	1
64	USA	2014	wild.ans	H9N1	nan	8379	>EPI_ISL_220259	1
65	USA	2014	wild.ans	H9N2	nan	8052	>EPI_ISL_222146	1
66	USA	2014	wild.ans	H9N2	nan	8150	>EPI_ISL_222156	1
67	USA	2015	wild.ans	H9N2	nan	8188	>EPI_ISL_220015	1
68	USA	2015	wild.ans	H9N2	nan	8225	>EPI_ISL_378300	1
69	USA	2015	wild.ans	H9N2	nan	8260	>EPI_ISL_266504	2
70	USA	2015	wild.ans	H9N2	nan	8260	>EPI_ISL_266499	2
71	USA	2016	wild.ans	H9N3	nan	8004	>EPI_ISL_294179	1
72	USA	2016	wild.ans	H9N4	nan	7758	>EPI_ISL_294026	1
73	USA	2016	wild.ans	H9N9	nan	7360	>EPI_ISL_502648	2
74	USA	2016	wild.ans	H9N9	nan	7360	>EPI_ISL_502646	2
75	USA	2017	wild.ans	H9N2	nan	7962	>EPI_ISL_502636	3
76	USA	2017	wild.ans	H9N2	nan	7962	>EPI_ISL_502685	3
77	USA	2017	wild.ans	H9N2	nan	7962	>EPI_ISL_502637	3
78	USA	2017	wild.ans	H9N2	nan	8396	>EPI_ISL_378270	1
79	USA	2017	wild.other	H9N2	nan	7935	>EPI_ISL_309585	1
80	USA	2017	wild.other	H9N2	nan	8009	>EPI_ISL_309582	1
81	USA	2017	wild.other	H9N2	nan	8151	>EPI_ISL_309589	1
82	USA	2017	wild.other	H9N2	nan	8375	>EPI_ISL_309579	1
83	USA	2017	wild.other	H9N2	nan	8417	>EPI_ISL_309635	1
84	USA	2017	wild.other	H9N7	nan	7609	>EPI_ISL_309614	1
85	USA	2018	wild.ans	H9N2	nan	8068	>EPI_ISL_378268	1
86	USA	2019	wild.other	H9N5	nan	6247	>EPI_ISL_505571	1
87	USA	2020	wild.ans	H9N2	nan	8155	>EPI_ISL_14767405	1
1	Bangladesh	2009	Dom.ans	H9N2	nan	8042	>EPI_ISL_142873	1
2	Bangladesh	2009	Dom.ans	H9N2	nan	8297	>EPI_ISL_144228	1
3	Bangladesh	2009	Dom.gal	H9N2	nan	8333	>EPI_ISL_144270	1
4	Bangladesh	2009	Dom.other	H9N2	nan	8266	>EPI_ISL_144268	1
5	Bangladesh	2010	Dom.gal	H9N2	nan	10071	>EPI_ISL_144278	1
6	Bangladesh	2011	Dom.gal	H9N2	nan	8329	>EPI_ISL_144271	1
7	Bangladesh	2011	Dom.gal	H9N2	nan	8595	>EPI_ISL_144238	1
8	Bangladesh	2011	Human	H9N2	nan	8163	>EPI_ISL_140388	1
9	Bangladesh	2012	Dom.gal	H9N2	nan	7939	>EPI_ISL_161202	2
10	Bangladesh	2012	Dom.gal	H9N2	nan	7964	>EPI_ISL_161231	1
11	Bangladesh	2012	Dom.gal	H9N2	nan	8227	>EPI_ISL_161224	1
12	Bangladesh	2012	Dom.gal	H9N2	nan	10453	>EPI_ISL_161199	1
13	Bangladesh	2012	Dom.gal	H9N2	nan	10506	>EPI_ISL_161203	1
14	Bangladesh	2012	Dom.unknown	H9N2	nan	8181	>EPI_ISL_165822	1
15	Bangladesh	2012	Dom.unknown	H9N2	nan	8221	>EPI_ISL_165817	1
16	Bangladesh	2012	Dom.unknown	H9N2	nan	8280	>EPI_ISL_165816	1
17	Bangladesh	2012	unknow	H9N2	nan	8174	>EPI_ISL_165820	1
18	Bangladesh	2012	unknow	H9N2	nan	8315	>EPI_ISL_165821	1
19	Bangladesh	2012	unknow	H9N2	nan	8362	>EPI_ISL_165818	1
20	Bangladesh	2012	unknow	H9N2	nan	10653	>EPI_ISL_165819	1
21	Bangladesh	2013	Dom.gal	H9N2	nan	8231	>EPI_ISL_161230	1
22	Bangladesh	2013	Dom.gal	H9N2	nan	8331	>EPI_ISL_161197	1
23	Bangladesh	2013	Dom.gal	H9N2	nan	10478	>EPI_ISL_161218	1
24	Bangladesh	2016	Dom.ans	H9N2	nan	8043	>EPI_ISL_333244	3
25	Bangladesh	2016	Dom.ans	H9N2	nan	8043	>EPI_ISL_333243	3
26	Bangladesh	2016	Dom.ans	H9N2	nan	8043	>EPI_ISL_333147	3
27	Bangladesh	2016	Dom.ans	H9N2	nan	8126	>EPI_ISL_333218	1
28	Bangladesh	2016	Dom.ans	H9N2	nan	8580	>EPI_ISL_333141	1
29	Bangladesh	2022	Dom.gal	H9N2	nan	8488	>EPI_ISL_11207837	1
30	Cambodia	2015	Dom.ans	H9N2	nan	359	>EPI_ISL_321547	1
31	Cambodia	2015	Dom.ans	H9N2	nan	441	>EPI_ISL_321531	2
32	Cambodia	2015	Dom.ans	H9N2	nan	441	>EPI_ISL_321530	2
33	Cambodia	2015	Dom.ans	H9N2	nan	448	>EPI_ISL_321517	1
34	Cambodia	2015	Dom.ans	H9N2	nan	514	>EPI_ISL_321563	1
35	Cambodia	2015	Dom.ans	H9N2	nan	751	>EPI_ISL_321507	3
36	Cambodia	2015	Dom.ans	H9N2	nan	751	>EPI_ISL_321502	3
37	Cambodia	2015	Dom.ans	H9N2	nan	751	>EPI_ISL_321512	3
38	Cambodia	2015	Dom.ans	H9N2	nan	10658	>EPI_ISL_321541	1
39	Cambodia	2015	Dom.ans	H9N2	nan	10682	>EPI_ISL_321526	2
40	Cambodia	2015	Dom.ans	H9N2	nan	10682	>EPI_ISL_321534	2
41	Cambodia	2015	Dom.ans	H9N2	nan	10697	>EPI_ISL_321515	1
42	Cambodia	2015	Dom.ans	H9N2	nan	10714	>EPI_ISL_321540	1
43	Cambodia	2015	Dom.ans	H9N2	nan	10778	>EPI_ISL_321527	1
44	Cambodia	2015	Dom.ans	H9N2	nan	10797	>EPI_ISL_321510	1
45	Cambodia	2015	Dom.gal	H9N2	nan	359	>EPI_ISL_321546	4
46	Cambodia	2015	Dom.gal	H9N2	nan	408	>EPI_ISL_321518	1
47	Cambodia	2015	Dom.gal	H9N2	nan	414	>EPI_ISL_321528	1
48	Cambodia	2015	Dom.gal	H9N2	nan	430	>EPI_ISL_321532	2
49	Cambodia	2015	Dom.gal	H9N2	nan	441	>EPI_ISL_321529	1
50	Cambodia	2015	Dom.gal	H9N2	nan	448	>EPI_ISL_321519	4
51	Cambodia	2015	Dom.gal	H9N2	nan	514	>EPI_ISL_321513	6
52	Cambodia	2015	Dom.gal	H9N2	nan	751	>EPI_ISL_321504	1
53	Cambodia	2015	Dom.gal	H9N2	nan	10658	>EPI_ISL_321538	4
54	Cambodia	2015	Dom.gal	H9N2	nan	10665	>EPI_ISL_321542	2
55	Cambodia	2015	Dom.gal	H9N2	nan	10682	>EPI_ISL_321520	3
56	Cambodia	2015	Dom.gal	H9N2	nan	10684	>EPI_ISL_321514	1
57	Cambodia	2015	Dom.gal	H9N2	nan	10714	>EPI_ISL_321511	1
58	Cambodia	2015	Dom.gal	H9N2	nan	10718	>EPI_ISL_321536	1
59	Cambodia	2015	Dom.gal	H9N2	nan	10719	>EPI_ISL_321508	1
60	Cambodia	2016	Dom.ans	H9N2	nan	10658	>EPI_ISL_321551	4
61	Cambodia	2016	Dom.ans	H9N2	nan	10658	>EPI_ISL_321553	4
62	Cambodia	2016	Dom.ans	H9N2	nan	10658	>EPI_ISL_321552	4
63	Cambodia	2016	Dom.ans	H9N2	nan	10658	>EPI_ISL_321548	4
64	Cambodia	2016	Dom.ans	H9N2	nan	10659	>EPI_ISL_321562	1
65	Cambodia	2016	Dom.gal	H9N2	nan	561	>EPI_ISL_321558	1
66	Cambodia	2016	Dom.gal	H9N2	nan	1069	>EPI_ISL_321557	1
67	Cambodia	2016	Dom.gal	H9N2	nan	10658	>EPI_ISL_321550	5
68	Cambodia	2016	Dom.gal	H9N2	nan	10659	>EPI_ISL_321560	2
69	Cambodia	2016	Dom.gal	H9N2	nan	10781	>EPI_ISL_321559	1
70	India	2008	Dom.gal	H9N2	nan	8350	>EPI_ISL_197828	2
71	India	2015	Dom.gal	H9N2	nan	8367	>EPI_ISL_4070020	1
72	India	2016	Dom.gal	H9N2	nan	8367	>EPI_ISL_4070021	1
73	Indonesia	2016	Dom.ans	H9N2	nan	10781	>EPI_ISL_368671	1
74	Myanmar	2015	Dom.gal	H9N2	nan	11068	>EPI_ISL_244959	1
75	Myanmar	2015	Dom.gal	H9N2	nan	12270	>EPI_ISL_244960	1
76	Pakistan	1999	Dom.gal	H9N2	nan	8650	>EPI_ISL_1501	1
77	Pakistan	2005	Dom.gal	H9N2	nan	9458	>EPI_ISL_29787	1
78	Pakistan	2005	Dom.gal	H9N2	nan	10552	>EPI_ISL_29788	2
79	Pakistan	2006	Dom.gal	H9N2	nan	8264	>EPI_ISL_132828	1
80	Pakistan	2006	Dom.gal	H9N2	nan	8420	>EPI_ISL_29790	1
81	Pakistan	2006	Dom.gal	H9N2	nan	9498	>EPI_ISL_29786	1
82	Pakistan	2006	Dom.gal	H9N2	nan	10740	>EPI_ISL_29789	1
83	Pakistan	2007	Dom.gal	H9N2	nan	7879	>EPI_ISL_29796	1
84	Pakistan	2007	Dom.gal	H9N2	nan	8026	>EPI_ISL_29792	1
85	Pakistan	2007	Dom.gal	H9N2	nan	8294	>EPI_ISL_29785	1
86	Pakistan	2008	Dom.gal	H9N2	nan	8026	>EPI_ISL_29793	2
87	Pakistan	2008	Dom.gal	H9N2	nan	8288	>EPI_ISL_29795	2
88	Pakistan	2009	Dom.gal	H9N2	nan	8161	>EPI_ISL_132830	1
89	Pakistan	2015	Dom.gal	H9N2	nan	7361	>EPI_ISL_206691	1
90	Pakistan	2015	Dom.other	H9N2	nan	7361	>EPI_ISL_206693	1
91	Pakistan	2015	unknow	H9N2	nan	7361	>EPI_ISL_328902	15
92	Pakistan	2015	unknow	H9N2	nan	7361	>EPI_ISL_328921	15
93	Pakistan	2015	unknow	H9N2	nan	7361	>EPI_ISL_328918	15
94	Pakistan	2015	unknow	H9N2	nan	7361	>EPI_ISL_328922	15
95	Pakistan	2015	unknow	H9N2	nan	7361	>EPI_ISL_328911	15
96	Pakistan	2015	unknow	H9N2	nan	7361	>EPI_ISL_328876	15
97	Pakistan	2015	unknow	H9N2	nan	7361	>EPI_ISL_328909	15
98	Pakistan	2015	unknow	H9N2	nan	7361	>EPI_ISL_328917	15
99	Pakistan	2015	unknow	H9N2	nan	7361	>EPI_ISL_328888	15
100	Pakistan	2015	unknow	H9N2	nan	7361	>EPI_ISL_328920	15
101	Pakistan	2015	unknow	H9N2	nan	7896	>EPI_ISL_328892	7
102	Pakistan	2015	unknow	H9N2	nan	7896	>EPI_ISL_328923	7
103	Pakistan	2015	unknow	H9N2	nan	7896	>EPI_ISL_328925	7
104	Pakistan	2015	unknow	H9N2	nan	7896	>EPI_ISL_328893	7
105	Pakistan	2015	unknow	H9N2	nan	7896	>EPI_ISL_328886	7
106	Pakistan	2015	unknow	H9N2	nan	7896	>EPI_ISL_328894	7
107	Pakistan	2015	unknow	H9N2	nan	7896	>EPI_ISL_328924	7
108	Pakistan	2015	unknow	H9N2	nan	8077	>EPI_ISL_328904	5
109	Pakistan	2015	unknow	H9N2	nan	8077	>EPI_ISL_328908	5
110	Pakistan	2015	unknow	H9N2	nan	8077	>EPI_ISL_328890	5
111	Pakistan	2015	unknow	H9N2	nan	8077	>EPI_ISL_328906	5
112	Pakistan	2015	unknow	H9N2	nan	8077	>EPI_ISL_328878	5
113	Pakistan	2015	unknow	H9N2	nan	8130	>EPI_ISL_328875	3
114	Pakistan	2015	unknow	H9N2	nan	8130	>EPI_ISL_328874	3
115	Pakistan	2015	unknow	H9N2	nan	8130	>EPI_ISL_328913	3
116	Pakistan	2015	unknow	H9N2	nan	8235	>EPI_ISL_328926	1
117	Pakistan	2016	unknow	H9N2	nan	7361	>EPI_ISL_328884	2
118	Pakistan	2016	unknow	H9N2	nan	7361	>EPI_ISL_328885	2
119	Pakistan	2016	unknow	H9N2	nan	7892	>EPI_ISL_328887	1
120	Pakistan	2016	unknow	H9N2	nan	7896	>EPI_ISL_328889	1
121	Pakistan	2016	unknow	H9N2	nan	8077	>EPI_ISL_328881	4
122	Pakistan	2016	unknow	H9N2	nan	8077	>EPI_ISL_328880	4
123	Pakistan	2016	unknow	H9N2	nan	8077	>EPI_ISL_328879	4
124	Pakistan	2016	unknow	H9N2	nan	8077	>EPI_ISL_328882	4
125	Pakistan	2016	unknow	H9N2	nan	9844	>EPI_ISL_328919	1
126	Pakistan	2017	Dom.gal	H9N2	nan	8116	>EPI_ISL_371759	1
127	Thailand	2010	Dom.ans	H9N7	nan	12271	>EPI_ISL_148368	1
128	VietNam	2006	wild.other	H9N2	nan	7222	>EPI_ISL_139368	1
129	VietNam	2011	Dom.gal	H9N2	nan	10922	>EPI_ISL_142872	1
130	VietNam	2013	Dom.ans	H9N2	nan	10736	>EPI_ISL_387793	6
131	VietNam	2013	Dom.ans	H9N2	nan	10736	>EPI_ISL_387794	6
132	VietNam	2013	Dom.ans	H9N2	nan	10736	>EPI_ISL_387795	6
133	VietNam	2013	Dom.ans	H9N2	nan	10736	>EPI_ISL_387792	6
134	VietNam	2013	Dom.ans	H9N2	nan	10736	>EPI_ISL_387790	6
135	VietNam	2013	Dom.ans	H9N2	nan	10736	>EPI_ISL_387786	6
136	VietNam	2013	Dom.ans	H9N2	nan	10763	>EPI_ISL_387796	1
137	VietNam	2013	Dom.ans	H9N2	nan	10765	>EPI_ISL_387788	1
138	VietNam	2013	Dom.ans	H9N2	nan	10776	>EPI_ISL_181136	1
139	VietNam	2013	Dom.ans	H9N2	nan	10809	>EPI_ISL_387787	1
140	VietNam	2013	Dom.gal	H9N2	nan	10437	>EPI_ISL_387739	1
141	VietNam	2013	Dom.gal	H9N2	nan	10704	>EPI_ISL_387736	1
142	VietNam	2013	Dom.gal	H9N2	nan	10736	>EPI_ISL_387758	1
143	VietNam	2013	Dom.gal	H9N2	nan	10742	>EPI_ISL_387749	1
144	VietNam	2013	Dom.gal	H9N2	nan	10747	>EPI_ISL_387735	1
145	VietNam	2013	Dom.gal	H9N2	nan	10765	>EPI_ISL_387751	1
146	VietNam	2013	Dom.gal	H9N2	nan	10777	>EPI_ISL_387737	1
147	VietNam	2013	Dom.gal	H9N2	nan	10793	>EPI_ISL_387754	1
148	VietNam	2013	Dom.gal	H9N2	nan	10803	>EPI_ISL_224910	1
149	VietNam	2013	Dom.gal	H9N2	nan	11012	>EPI_ISL_387734	1
150	VietNam	2013	Dom.gal	H9N2	nan	11132	>EPI_ISL_387733	1
151	VietNam	2013	Dom.gal	H9N2	nan	11288	>EPI_ISL_387765	1
152	VietNam	2013	Dom.gal	H9N2	nan	11309	>EPI_ISL_387724	4
153	VietNam	2013	Dom.gal	H9N2	nan	11340	>EPI_ISL_387721	1
154	VietNam	2014	Dom.gal	H9N2	nan	10746	>EPI_ISL_224914	2
155	VietNam	2014	Dom.gal	H9N2	nan	10752	>EPI_ISL_224916	3
156	VietNam	2014	Dom.gal	H9N2	nan	10788	>EPI_ISL_387731	4
157	VietNam	2015	Dom.ans	H9N2	nan	12253	>EPI_ISL_387334	1
158	VietNam	2015	Dom.ans	H9N2	nan	12547	>EPI_ISL_387339	1
159	VietNam	2015	Dom.ans	H9N2	nan	12616	>EPI_ISL_387344	1
160	VietNam	2015	Dom.gal	H9N2	nan	10811	>EPI_ISL_387318	1
161	VietNam	2015	Dom.gal	H9N2	nan	12413	>EPI_ISL_387309	1
162	VietNam	2016	Dom.ans	H9N2	nan	10732	>EPI_ISL_387326	10
163	VietNam	2016	Dom.ans	H9N2	nan	10732	>EPI_ISL_387368	10
164	VietNam	2016	Dom.ans	H9N2	nan	10732	>EPI_ISL_387369	10
165	VietNam	2016	Dom.ans	H9N2	nan	10732	>EPI_ISL_387363	10
166	VietNam	2016	Dom.ans	H9N2	nan	10732	>EPI_ISL_387365	10
167	VietNam	2016	Dom.ans	H9N2	nan	10732	>EPI_ISL_387311	10
168	VietNam	2016	Dom.ans	H9N2	nan	10732	>EPI_ISL_387366	10
169	VietNam	2016	Dom.ans	H9N2	nan	10732	>EPI_ISL_387324	10
170	VietNam	2016	Dom.ans	H9N2	nan	10732	>EPI_ISL_387364	10
171	VietNam	2016	Dom.ans	H9N2	nan	10732	>EPI_ISL_387367	10
172	VietNam	2016	Dom.gal	H9N2	nan	10732	>EPI_ISL_387350	3
173	VietNam	2016	Dom.gal	H9N2	nan	10738	>EPI_ISL_387348	2
1	Emirates	2000	Dom.gal	H9N2	nan	8356	>EPI_ISL_11169	2
2	Emirates	2005	Dom.gal	H9N2	nan	12499	>EPI_ISL_85780	1
3	Emirates	2006	Dom.gal	H9N2	nan	12355	>EPI_ISL_85783	1
4	Emirates	2007	Dom.gal	H9N2	nan	12463	>EPI_ISL_85786	1
5	Emirates	2008	Dom.gal	H9N2	nan	11004	>EPI_ISL_85788	1
6	Emirates	2008	Dom.gal	H9N2	nan	12346	>EPI_ISL_85787	1
7	Emirates	2008	Dom.gal	H9N2	nan	12435	>EPI_ISL_85790	1
8	Georgia	2011	wild.other	H9N1	nan	8152	>EPI_ISL_189690	1
9	Georgia	2011	wild.other	H9N3	nan	8093	>EPI_ISL_189696	1
10	Georgia	2011	wild.other	H9N3	nan	8344	>EPI_ISL_189698	1
11	Iran	2002	Dom.gal	H9N2	nan	12497	>EPI_ISL_85793	1
12	Iran	2018	Dom.gal	H9N2	nan	8180	>EPI_ISL_402133	1
13	Iran	2019	wild.ans	H9N2	nan	7917	>EPI_ISL_9593365	4
14	Iran	2019	wild.ans	H9N2	nan	7917	>EPI_ISL_9593364	4
15	Iran	2019	wild.ans	H9N2	nan	7917	>EPI_ISL_9593366	4
16	Iran	2019	wild.ans	H9N2	nan	7917	>EPI_ISL_9593363	4
17	Iran	2019	wild.ans	H9N2	nan	12438	>EPI_ISL_9593362	1
18	Iraq	2016	Dom.gal	H9N2	nan	8195	>EPI_ISL_393353	1
19	Israel	2000	Dom.gal	H9N2	nan	7403	>EPI_ISL_9357	1
20	Israel	2001	Dom.gal	H9N2	nan	7403	>EPI_ISL_10373	2
21	Israel	2002	Dom.gal	H9N2	nan	7403	>EPI_ISL_9342	2
22	Israel	2003	Dom.gal	H9N2	nan	6945	>EPI_ISL_4534	3
23	Israel	2003	Dom.gal	H9N2	nan	7403	>EPI_ISL_10375	1
24	Israel	2003	wild.other	H9N2	nan	7403	>EPI_ISL_4535	1
25	Israel	2004	Dom.gal	H9N2	nan	6945	>EPI_ISL_9488	1
26	Israel	2004	Dom.gal	H9N2	nan	7331	>EPI_ISL_10377	1
27	Israel	2004	Dom.gal	H9N2	nan	7461	>EPI_ISL_10376	1
28	Israel	2005	Dom.gal	H9N2	nan	7047	>EPI_ISL_19627	3
29	Israel	2005	Dom.gal	H9N2	nan	7152	>EPI_ISL_19624	1
30	Israel	2005	Dom.gal	H9N2	nan	7331	>EPI_ISL_9494	1
31	Israel	2005	Dom.gal	H9N2	nan	7404	>EPI_ISL_19626	2
32	Israel	2005	Dom.gal	H9N2	nan	7455	>EPI_ISL_9485	2
33	Israel	2005	Dom.gal	H9N2	nan	7461	>EPI_ISL_19623	1
34	Israel	2005	unknow	H9N2	nan	7152	>EPI_ISL_19625	1
35	Israel	2006	Dom.gal	H9N2	nan	7152	>EPI_ISL_19621	1
36	Israel	2006	Dom.gal	H9N2	nan	7164	>EPI_ISL_64316	4
37	Israel	2007	Dom.gal	H9N2	nan	1694	>EPI_ISL_30449	6
38	Israel	2007	Dom.gal	H9N2	nan	7164	>EPI_ISL_63455	4
39	Israel	2007	Dom.gal	H9N2	nan	7187	>EPI_ISL_30443	1
40	Israel	2007	Dom.gal	H9N2	nan	7579	>EPI_ISL_63459	1
41	Israel	2007	Dom.gal	H9N2	nan	7591	>EPI_ISL_30450	1
42	Israel	2008	Dom.gal	H9N2	nan	1694	>EPI_ISL_30446	8
43	Israel	2008	Dom.gal	H9N2	nan	7164	>EPI_ISL_30439	2
44	Israel	2008	unknow	H9N2	nan	1694	>EPI_ISL_62977	2
45	Israel	2008	unknow	H9N2	nan	1694	>EPI_ISL_62976	2
46	Israel	2009	Dom.gal	H9N2	nan	7208	>EPI_ISL_30440	1
47	Israel	2009	Dom.gal	H9N2	nan	7675	>EPI_ISL_131525	1
48	Israel	2009	Dom.gal	H9N2	nan	8486	>EPI_ISL_131526	1
49	Israel	2010	Dom.gal	H9N2	nan	7713	>EPI_ISL_131529	2
50	Israel	2010	Dom.gal	H9N2	nan	8556	>EPI_ISL_131531	1
51	Lebanon	2010	Dom.gal	H9N2	nan	8103	>EPI_ISL_93285	2
1	Afghanistan	2008	Dom.gal	H9N2	nan	11044	>EPI_ISL_63782	2
2	Australia	2013	wild.ans	H9N2	nan	8355	>EPI_ISL_14769066	1
3	Australia	2015	wild.unknown	H9N2	nan	7876	>EPI_ISL_14769869	2
4	Australia	2017	wild.ans	H9N3	nan	7973	>EPI_ISL_14768257	1
5	Australia	2018	wild.ans	H9N1	nan	8244	>EPI_ISL_14769051	1
6	Australia	2018	wild.ans	H9N2	nan	8169	>EPI_ISL_14768258	1
7	Australia	2018	wild.unknown	H9N2	nan	7934	>EPI_ISL_14769830	1
8	Australia	2018	wild.unknown	H9N5	nan	5496	>EPI_ISL_14769283	1
9	Australia	2020	wild.unknown	H9N2	nan	8324	>EPI_ISL_14768773	1
10	Jordan	2003	Dom.gal	H9N2	nan	6945	>EPI_ISL_304642	6
11	Jordan	2003	Dom.gal	H9N2	nan	7455	>EPI_ISL_304639	1
12	Jordan	2004	Dom.gal	H9N2	nan	6945	>EPI_ISL_304636	2
13	Jordan	2004	Dom.gal	H9N2	nan	7152	>EPI_ISL_304634	1
14	Jordan	2005	Dom.gal	H9N2	nan	7152	>EPI_ISL_304637	1
15	Jordan	2007	Dom.gal	H9N2	nan	12386	>EPI_ISL_85779	1
16	Jordan	2010	Dom.gal	H9N2	nan	12364	>EPI_ISL_85776	1
17	Jordan	2010	Dom.gal	H9N2	nan	12369	>EPI_ISL_85777	1
18	Oman	2019	Human	H9N2	nan	8237	>EPI_ISL_353983	1
19	Tajikistan	2018	Dom.gal	H9N2	nan	11362	>EPI_ISL_4073212	1
20	Tunis	2014	Dom.gal	H9N2	nan	8906	>EPI_ISL_502283	1
