# Supplementary material for: Using homologous network to identify reassortment risk in H5Nx avian influenza viruses
Source: PLoS Comput Biol. 2025 Jul 22;21(7):e1013301. doi: 10.1371/journal.pcbi.1013301 (PMC12282916; doi:10.1371/journal.pcbi.1013301)
Supplement: S1 File — This ZIP archive includes the dataset and code used to reproduce the results of this study. (ZIP) [file pcbi.1013301.s012.zip › S1_File/step1data&MLtree(S1_Fig&S1_Table)/step3_MLtree_construction/MLtree.sh]

#!/bin/bash
fasttree -nt -gtr -gamma -quote Ready_HA.fasta > Ready_HA_aln.tree
fasttree -nt -gtr -gamma -quote Ready_MP.fasta > Ready_MP_aln.tree
fasttree -nt -gtr -gamma -quote Ready_PB1.fasta > Ready_PB1_aln.tree
fasttree -nt -gtr -gamma -quote Ready_NP.fasta > Ready_NP_aln.tree
fasttree -nt -gtr -gamma -quote Ready_NA.fasta > Ready_NA_aln.tree
fasttree -nt -gtr -gamma -quote Ready_PB2.fasta > Ready_PB2_aln.tree
fasttree -nt -gtr -gamma -quote Ready_NS.fasta > Ready_NS_aln.tree
fasttree -nt -gtr -gamma -quote Ready_PA.fasta > Ready_PA_aln.tree
