# Supplementary material for: Using homologous network to identify reassortment risk in H5Nx avian influenza viruses
Source: PLoS Comput Biol. 2025 Jul 22;21(7):e1013301. doi: 10.1371/journal.pcbi.1013301 (PMC12282916; doi:10.1371/journal.pcbi.1013301)
Supplement: S1 File — This ZIP archive includes the dataset and code used to reproduce the results of this study. (ZIP) [file pcbi.1013301.s012.zip › S1_File/step6_Fig4B&C/step1_cluster_partition/H5wild.other/outputH5.xlsx]

## Sheet: Sheet1
	China	NorthAmerica	Europe
Dom.ans	5.22115	2.8	4.31818
Dom.gal	6.60714	14.6667	5
Dom.other	4.125	0	0
wild.ans	5.03571	11.6512	4.35294
wild.gal	0	0	0
wild.other	0	0	0
