# Supplementary material for: Using homologous network to identify reassortment risk in H5Nx avian influenza viruses
Source: PLoS Comput Biol. 2025 Jul 22;21(7):e1013301. doi: 10.1371/journal.pcbi.1013301 (PMC12282916; doi:10.1371/journal.pcbi.1013301)
Supplement: S1 File — This ZIP archive includes the dataset and code used to reproduce the results of this study. (ZIP) [file pcbi.1013301.s012.zip › S1_File/step6_Fig4B&C/step1_cluster_partition/H5wild.other/combineH5.csv]

geneID	ChinaA_H5wo	ChinaB_H5wo	NorthAmericaA_H5wo	NorthAmericaB_H5wo	EuropeA_H5wo	EuropeB_H5wo
Dom.ans	543	104	14	5	95	22
Human	80	14	3	1	0	0
wild.ans	141	28	501	43	74	17
Dom.gal	555	84	88	6	105	21
swine	8	2	0	0	0	0
Dom.other	33	8	0	0	0	0
wild.unknown	5	1	0	0	0	0
