# Supplementary material for: Using homologous network to identify reassortment risk in H5Nx avian influenza viruses
Source: PLoS Comput Biol. 2025 Jul 22;21(7):e1013301. doi: 10.1371/journal.pcbi.1013301 (PMC12282916; doi:10.1371/journal.pcbi.1013301)
Supplement: S1 File — This ZIP archive includes the dataset and code used to reproduce the results of this study. (ZIP) [file pcbi.1013301.s012.zip › S1_File/step6_Fig4B&C/step1_cluster_partition/H5Dom.gal/combineH5.csv]

geneID	ChinaA_H5dg	ChinaB_H5dg	NorthAmericaA_H5dg	NorthAmericaB_H5dg	EuropeA_H5dg	EuropeB_H5dg
Dom.ans	130	30	14	5	13	5
Human	12	5	3	1	0	0
wild.ans	205	63	969	67	50	14
wild.other	61	22	231	25	19	12
swine	2	1	0	0	0	0
Dom.other	7	3	0	0	0	0
wild.unknown	5	1	0	0	0	0
