# Supplementary material for: Using homologous network to identify reassortment risk in H5Nx avian influenza viruses
Source: PLoS Comput Biol. 2025 Jul 22;21(7):e1013301. doi: 10.1371/journal.pcbi.1013301 (PMC12282916; doi:10.1371/journal.pcbi.1013301)
Supplement: S1 File — This ZIP archive includes the dataset and code used to reproduce the results of this study. (ZIP) [file pcbi.1013301.s012.zip › S1_File/step6_Fig4B&C/step1_cluster_partition/H5wild.gal/combineH5.csv]

geneID	ChinaA_H5wg	ChinaB_H5wg	NorthAmericaA_H5wg	NorthAmericaB_H5wg	EuropeA_H5wg	EuropeB_H5wg
Dom.ans	853	148	14	5	451	98
Human	138	23	3	1	7	1
wild.ans	338	85	1220	77	447	88
Dom.gal	775	108	131	7	394	86
wild.other	237	50	263	26	389	87
swine	16	3	0	0	0	0
Dom.other	42	11	0	0	6	1
wild.unknown	10	2	0	0	11	3
