# Supplementary material for: Using homologous network to identify reassortment risk in H5Nx avian influenza viruses
Source: PLoS Comput Biol. 2025 Jul 22;21(7):e1013301. doi: 10.1371/journal.pcbi.1013301 (PMC12282916; doi:10.1371/journal.pcbi.1013301)
Supplement: S1 File — This ZIP archive includes the dataset and code used to reproduce the results of this study. (ZIP) [file pcbi.1013301.s012.zip › S1_File/step6_Fig4B&C/step1_cluster_partition/H5wild.ans/combineH5.csv]

geneID	ChinaA_H5wa	ChinaB_H5wa	NorthAmericaA_H5wa	NorthAmericaB_H5wa	EuropeA_H5wa	EuropeB_H5wa
Dom.ans	546	98	4	4	64	17
Human	79	16	3	1	0	0
Dom.gal	586	84	4	3	83	19
wild.other	105	20	110	16	3	2
swine	16	3	0	0	0	0
Dom.other	26	7	0	0	0	0
wild.unknown	5	1	0	0	0	0
