# Supplementary material for: Using homologous network to identify reassortment risk in H5Nx avian influenza viruses
Source: PLoS Comput Biol. 2025 Jul 22;21(7):e1013301. doi: 10.1371/journal.pcbi.1013301 (PMC12282916; doi:10.1371/journal.pcbi.1013301)
Supplement: S1 File — This ZIP archive includes the dataset and code used to reproduce the results of this study. (ZIP) [file pcbi.1013301.s012.zip › S1_File/step6_Fig4B&C/step1_cluster_partition/H5Dom.ans/combineH5.csv]

geneID	ChinaA_H5da	ChinaB_H5da	NorthAmericaA_H5da	NorthAmericaB_H5da	EuropeA_H5da	EuropeB_H5da
Human	45	7	3	1	0	0
wild.ans	130	49	1174	74	16	5
Dom.gal	64	15	131	7	32	8
wild.other	52	20	263	26	12	9
wild.unknown	3	1	0	0	0	0
