# Supplementary material for: Using homologous network to identify reassortment risk in H5Nx avian influenza viruses
Source: PLoS Comput Biol. 2025 Jul 22;21(7):e1013301. doi: 10.1371/journal.pcbi.1013301 (PMC12282916; doi:10.1371/journal.pcbi.1013301)
Supplement: S1 File — This ZIP archive includes the dataset and code used to reproduce the results of this study. (ZIP) [file pcbi.1013301.s012.zip › S1_File/step6_Fig4B&C/step1_cluster_partition/H5Dom.other/combineH5.csv]

geneID	ChinaA_H5do	ChinaB_H5do	NorthAmericaA_H5do	NorthAmericaB_H5do	EuropeA_H5do	EuropeB_H5do
Dom.ans	650	119	26	7	511	109
Human	98	20	3	1	14	2
wild.ans	311	75	1273	85	744	134
Dom.gal	537	84	253	30	668	124
wild.other	192	39	319	38	627	126
swine	14	2	0	0	0	0
wild.unknown	12	2	0	0	10	3
Dom.unknown	0	0	20	3	0	0
wild.gal	0	0	10	2	24	5
