# Supplementary material for: Using homologous network to identify reassortment risk in H5Nx avian influenza viruses
Source: PLoS Comput Biol. 2025 Jul 22;21(7):e1013301. doi: 10.1371/journal.pcbi.1013301 (PMC12282916; doi:10.1371/journal.pcbi.1013301)
Supplement: S1 File — This ZIP archive includes the dataset and code used to reproduce the results of this study. (ZIP) [file pcbi.1013301.s012.zip › S1_File/step1data&MLtree(S1_Fig&S1_Table)/step1_data_prepare/step2wholegenome_seuqnces(accession ID)/NP_ID_altered.txt]

EPI_ISL_1802|1983.595|wild.ans|Canada|H12N1|nan
EPI_ISL_1798|1979.597|wild.ans|Canada|H8N4|nan
EPI_ISL_1796|1999.5|Dom.gal|Taiwan|H6N1|nan
EPI_ISL_1767|1999.5|swine|Canada|H4N6|nan
EPI_ISL_1717|1999.5|swine|USA|H3N2|3C.3a
EPI_ISL_1715|1997.5|swine|Canada|H3N2|3C.3a
EPI_ISL_1501|1999.5|Dom.gal|Pakistan|H9N2|nan
EPI_ISL_1254|1996.5|Dom.ans|China|H5N1|0
EPI_ISL_1199|1995.5|wild.gal|USA|H2N2|nan
EPI_ISL_1119|1981.5|swine|Japan|H1N1|6B.1
EPI_ISL_1108|1984.5|Dom.ans|Germany|H5N6|EA_nonGsGD
EPI_ISL_499|1980.5|Dom.ans|Japan|H3N8|nan
EPI_ISL_1091|1998.5|Dom.gal|USA|H7N2|nan
EPI_ISL_1090|1997.5|Dom.gal|USA|H7N2|nan
EPI_ISL_1089|1997.5|Dom.gal|USA|H7N2|nan
EPI_ISL_1079|1994.5|Dom.gal|USA|H7N2|nan
EPI_ISL_673|1994.5|Dom.gal|USA|H7N2|nan
EPI_ISL_835|1993.5|Human|China|H3N2|nan
EPI_ISL_644|2001.5|Dom.ans|Japan|H2N3|nan
EPI_ISL_232|1957.5|Human|Singapore|H2N2|nan
EPI_ISL_622|2003.5|Dom.ans|Japan|H6N8|nan
EPI_ISL_619|1978.5|Dom.ans|HongKong|H2N9|nan
EPI_ISL_617|1979.5|Dom.ans|HongKong|H10N9|nan
EPI_ISL_525|1974.5|Dom.ans|USA|H11N9|nan
EPI_ISL_587|2001.5|Dom.ans|Japan|H6N2|nan
EPI_ISL_551|1998.5|Dom.ans|Asia-Russia|H13N6|nan
EPI_ISL_550|1998.5|Dom.ans|Asia-Russia|H13N6|nan
EPI_ISL_522|1977.5|Dom.ans|Japan|H3N2|nan
EPI_ISL_377|2001.5|Dom.ans|Mongolia|H7N1|nan
EPI_ISL_343|2001.5|Dom.gal|Japan|H9N2|nan
EPI_ISL_342|2001.5|Dom.gal|Japan|H9N2|nan
EPI_ISL_341|2001.5|Dom.gal|Japan|H9N2|nan
EPI_ISL_340|2001.5|Dom.gal|Japan|H9N2|nan
EPI_ISL_339|2002.5|Dom.gal|Japan|H9N2|nan
EPI_ISL_338|2002.5|Dom.gal|Japan|H9N2|nan
EPI_ISL_337|2001.5|Dom.gal|Japan|H9N2|nan
EPI_ISL_336|2001.5|Dom.gal|Japan|H9N2|nan
EPI_ISL_335|2001.5|Dom.gal|Japan|H9N2|nan
EPI_ISL_334|2001.5|Dom.gal|Japan|H9N2|nan
EPI_ISL_333|1997.5|Dom.gal|Japan|H9N2|nan
EPI_ISL_297|2001.5|Dom.ans|Mongolia|H5N2|EA_nonGsGD
EPI_ISL_269|2003.5|Dom.ans|Japan|H5N1|8
EPI_ISL_140|1999.5|Human|HongKong|H9N2|nan
EPI_ISL_127|1997.5|Dom.other|Japan|H9N2|nan
EPI_ISL_3429|1999.5|Dom.gal|USA|H7N3|nan
EPI_ISL_3409|2002.5|Dom.gal|USA|H7N2|nan
EPI_ISL_3406|2000.5|Dom.gal|USA|H7N2|nan
EPI_ISL_3404|1999.5|Dom.gal|USA|H7N2|nan
EPI_ISL_3400|2001.5|Dom.gal|USA|H7N2|nan
EPI_ISL_3393|2001.5|Dom.gal|USA|H7N2|nan
EPI_ISL_3386|2001.5|unknow|USA|H7N2|nan
EPI_ISL_3362|2001.5|Dom.ans|USA|H1N2|nan
EPI_ISL_3336|2001.5|Dom.gal|HongKong|H5N1|3
EPI_ISL_3335|2001.5|Dom.gal|HongKong|H5N1|3
EPI_ISL_3334|2001.5|Dom.gal|HongKong|H5N1|3
EPI_ISL_3294|1968.5|Human|Korea|H2N2|nan
EPI_ISL_3290|1967.5|Human|Georgia|H2N2|nan
EPI_ISL_3182|2000.279|Dom.ans|China|H4N6|nan
EPI_ISL_3172|2000.519|Dom.gal|China|H3N6|3C.2
EPI_ISL_3154|2000.519|Dom.gal|China|H3N6|nan
EPI_ISL_3141|2000.279|Dom.ans|China|H2N9|nan
EPI_ISL_3140|2000.128|Dom.ans|China|H2N9|nan
EPI_ISL_3106|2002.5|swine|Korea|H1N2|nan
EPI_ISL_3058|2000.5|Dom.ans|HongKong|H5N1|3
EPI_ISL_3057|2000.5|Dom.ans|HongKong|H5N1|3
EPI_ISL_3050|2000.5|Dom.ans|HongKong|H5N1|0
EPI_ISL_2789|2003.5|Dom.gal|Germany|H7N7|nan
EPI_ISL_2790|2001.644|Dom.ans|Russia|H5N3|EA_nonGsGD
EPI_ISL_2747|1999.5|Dom.gal|Italy|H7N1|nan
EPI_ISL_2622|2001.5|Human|Denmark|H1N1|nan
EPI_ISL_2615|2000.5|unknown|HongKong|H6N1|nan
EPI_ISL_2556|2000.5|wild.gal|HongKong|H6N1|nan
EPI_ISL_2554|2000.5|Dom.gal|HongKong|H6N1|nan
EPI_ISL_2553|2000.5|Dom.gal|HongKong|H6N1|nan
EPI_ISL_2466|1999.5|Human|HongKong|H3N2|nan
EPI_ISL_2138|2001.5|swine|USA|H1N2|nan
EPI_ISL_2137|2001.5|swine|USA|H1N2|nan
EPI_ISL_2136|2000.5|swine|USA|H1N2|nan
EPI_ISL_2135|2001.5|swine|USA|H1N2|nan
EPI_ISL_2134|2000.5|swine|USA|H1N2|nan
EPI_ISL_2133|2001.5|swine|USA|H1N2|nan
EPI_ISL_2132|2001.5|swine|USA|H1N2|nan
EPI_ISL_2131|2001.5|swine|USA|H1N2|nan
EPI_ISL_1909|1997.5|Dom.ans|China|H5N1|0
EPI_ISL_1928|1997.5|Human|Taiwan|H1N1|nan
EPI_ISL_5136|1980.5|swine|USA|H3N2|3C.3a
EPI_ISL_1714|1977.5|swine|USA|H3N2|3C.3a
EPI_ISL_5135|1977.5|Human|HongKong|H1N1|nan
EPI_ISL_5134|1977.5|Human|Russia|H1N1|nan
EPI_ISL_5129|2003.882|Human|USA|H3N2|3C.2
EPI_ISL_5128|2001.019|Human|USA|H1N1|nan
EPI_ISL_5127|2000.639|Human|NewZealand|H1N1|6B.1A.6
EPI_ISL_5126|2000.626|Human|NewZealand|H1N1|6B.1A.6
EPI_ISL_5124|2000.648|Human|NewZealand|H1N1|6B.1A.6
EPI_ISL_5123|2000.639|Human|NewZealand|H1N1|6B.1A.6
EPI_ISL_5122|2000.62|Human|NewZealand|H1N1|6B.1A.6
EPI_ISL_5121|2000.623|Human|NewZealand|H1N1|6B.1A.6
EPI_ISL_5120|2000.658|Human|NewZealand|H1N1|6B.1A.6
EPI_ISL_5119|2000.68|Human|NewZealand|H3N2|3C.2
EPI_ISL_5118|2000.686|Human|NewZealand|H3N2|3C.2
EPI_ISL_5117|2000.661|Human|NewZealand|H1N1|6B.1A.6
EPI_ISL_5116|2000.68|Human|NewZealand|H3N2|3C.2
EPI_ISL_5115|2000.675|Human|NewZealand|H1N1|3C.2
EPI_ISL_5114|2000.093|Human|NewZealand|H3N2|3C.2
EPI_ISL_5113|2000.052|Human|NewZealand|H3N2|3C.2
EPI_ISL_5112|1999.959|Human|NewZealand|H3N2|3C.2
EPI_ISL_5111|2000.342|Human|NewZealand|H3N2|3C.2
EPI_ISL_5110|2000.779|Human|NewZealand|H3N2|3C.2
EPI_ISL_5109|2000.814|Human|NewZealand|H3N2|3C.2
EPI_ISL_5108|2000.738|Human|NewZealand|H1N1|3C.2
EPI_ISL_5105|1983.5|Human|USA|H3N2|nan
EPI_ISL_5101|2003.507|Human|NewZealand|H3N2|3C.2
EPI_ISL_5100|1973.5|Human|HongKong|H3N2|nan
EPI_ISL_5099|2003.052|Human|USA|H1N1|6B.1A.6
EPI_ISL_5097|1998.066|Human|USA|H3N2|3C.2
EPI_ISL_5096|1998.049|Human|USA|H3N2|3C.2
EPI_ISL_5095|1998.123|Human|USA|H3N2|3C.2
EPI_ISL_5094|1998.049|Human|USA|H3N2|3C.2
EPI_ISL_5093|1998.159|Human|USA|H3N2|3C.2
EPI_ISL_5092|1998.033|Human|USA|H3N2|3C.2
EPI_ISL_5091|1997.959|Human|USA|H3N2|3C.2
EPI_ISL_5090|1998.5|Human|USA|H3N2|3C.2
EPI_ISL_5089|2003.863|Human|USA|H3N2|3C.2
EPI_ISL_5087|2003.888|Human|USA|H3N2|3C.2
EPI_ISL_5086|2003.953|Human|USA|H3N2|3C.2
EPI_ISL_5085|2003.934|Human|USA|H3N2|3C.2
EPI_ISL_5084|2003.997|Human|USA|H3N2|3C.2
EPI_ISL_5083|2003.896|Human|USA|H3N2|3C.2
EPI_ISL_5081|2000.164|Human|USA|H3N2|3C.2
EPI_ISL_5080|2000.014|Human|USA|H3N2|3C.2
EPI_ISL_5079|2000.008|Human|USA|H3N2|3C.2
EPI_ISL_5078|2000.087|Human|USA|H3N2|3C.2
EPI_ISL_5077|1999.984|Human|USA|H3N2|3C.2
EPI_ISL_5076|1999.995|Human|USA|H3N2|3C.2
EPI_ISL_5075|2000.011|Human|USA|H3N2|3C.2
EPI_ISL_5074|2000.005|Human|USA|H3N2|3C.2
EPI_ISL_5073|1999.995|Human|USA|H3N2|3C.2
EPI_ISL_5072|1999.973|Human|USA|H3N2|3C.2
EPI_ISL_5071|1999.901|Human|USA|H3N2|3C.2
EPI_ISL_5070|2002.134|Human|USA|H3N2|3C.2
EPI_ISL_5069|1999.956|Human|USA|H3N2|3C.2
EPI_ISL_5068|2000.063|Human|USA|H3N2|3C.2
EPI_ISL_5067|1999.923|Human|USA|H3N2|3C.2
EPI_ISL_5066|1999.893|Human|USA|H3N2|3C.2
EPI_ISL_5065|2002.189|Human|USA|H3N2|3C.2
EPI_ISL_5064|2001.997|Human|USA|H3N2|3C.2
EPI_ISL_5063|2001.984|Human|USA|H3N2|3C.2
EPI_ISL_5061|2002.079|Human|USA|H3N2|3C.2
EPI_ISL_5059|2002.173|Human|USA|H3N2|3C.2
EPI_ISL_5058|2002.079|Human|USA|H3N2|3C.2
EPI_ISL_5057|2003.945|Human|USA|H3N2|3C.2
EPI_ISL_5056|2003.83|Human|USA|H3N2|3C.2
EPI_ISL_5055|2003.934|Human|USA|H3N2|3C.2
EPI_ISL_5054|2002.082|Human|USA|H3N2|3C.2
EPI_ISL_5053|2002.052|Human|USA|H3N2|3C.2
EPI_ISL_5052|2001.89|Human|USA|H3N2|3C.2
EPI_ISL_5050|2000.074|Human|USA|H3N2|3C.2
EPI_ISL_5049|1999.91|Human|USA|H3N2|3C.2
EPI_ISL_5048|2000.279|Human|USA|H1N1|nan
EPI_ISL_5047|2002.008|Human|USA|H3N2|3C.2
EPI_ISL_5046|2002.071|Human|USA|H3N2|3C.2
EPI_ISL_5045|2002.066|Human|USA|H3N2|3C.2
EPI_ISL_5044|2002.066|Human|USA|H3N2|3C.2
EPI_ISL_5043|2002.099|Human|USA|H3N2|3C.2
EPI_ISL_5042|2002.03|Human|USA|H3N2|3C.2
EPI_ISL_5040|2001.997|Human|USA|H3N2|3C.2
EPI_ISL_5039|2003.962|Human|USA|H3N2|3C.2
EPI_ISL_5037|2003.918|Human|USA|H3N2|3C.2
EPI_ISL_5036|2003.901|Human|USA|H3N2|3C.2
EPI_ISL_5035|2003.863|Human|USA|H3N2|3C.2
EPI_ISL_5033|2002.099|Human|USA|H3N2|3C.2
EPI_ISL_5032|2001.975|Human|USA|H3N2|3C.2
EPI_ISL_5031|2002.115|Human|USA|H3N2|3C.2
EPI_ISL_5030|2001.904|Human|USA|H3N2|3C.2
EPI_ISL_5028|2002.047|Human|USA|H3N2|3C.2
EPI_ISL_5027|2002.162|Human|USA|H3N2|3C.2
EPI_ISL_5025|2003.942|Human|USA|H3N2|3C.2
EPI_ISL_5023|2003.962|Human|USA|H3N2|3C.2
EPI_ISL_5022|2002.153|Human|USA|H3N2|3C.2
EPI_ISL_5021|2002.082|Human|USA|H3N2|3C.2
EPI_ISL_5020|2002.058|Human|USA|H3N2|3C.2
EPI_ISL_5019|2002.153|Human|USA|H3N2|3C.2
EPI_ISL_5018|2002.044|Human|USA|H3N2|3C.2
EPI_ISL_5017|2001.992|Human|USA|H3N2|3C.2
EPI_ISL_5016|2003.956|Human|USA|H3N2|3C.2
EPI_ISL_5015|2001.953|Human|USA|H3N2|3C.2
EPI_ISL_5014|2003.934|Human|USA|H3N2|3C.2
EPI_ISL_5013|2003.94|Human|USA|H3N2|3C.2
EPI_ISL_5012|2003.934|Human|USA|H3N2|3C.2
EPI_ISL_5011|2003.934|Human|USA|H3N2|3C.2
EPI_ISL_5010|2003.923|Human|USA|H3N2|3C.2
EPI_ISL_5009|2003.918|Human|USA|H3N2|3C.2
EPI_ISL_5008|2003.5|Human|USA|H3N2|3C.2
EPI_ISL_5006|2002.077|Human|USA|H3N2|3C.2
EPI_ISL_5005|2003.953|Human|USA|H3N2|3C.2
EPI_ISL_5004|2003.94|Human|USA|H3N2|3C.2
EPI_ISL_5003|2003.934|Human|USA|H3N2|3C.2
EPI_ISL_5002|2003.937|Human|USA|H3N2|3C.2
EPI_ISL_5001|2003.945|Human|USA|H3N2|3C.2
EPI_ISL_5000|2003.937|Human|USA|H3N2|3C.2
EPI_ISL_4999|2003.94|Human|USA|H3N2|3C.2
EPI_ISL_4998|2003.923|Human|USA|H3N2|3C.2
EPI_ISL_4997|2003.921|Human|USA|H3N2|3C.2
EPI_ISL_4995|2003.91|Human|USA|H3N2|3C.2
EPI_ISL_4994|2003.918|Human|USA|H3N2|3C.2
EPI_ISL_4993|2003.882|Human|USA|H3N2|3C.2
EPI_ISL_4992|2003.967|Human|USA|H3N2|3C.2
EPI_ISL_4666|2000.5|swine|Germany|H1N2|nan
EPI_ISL_4663|2002.5|Dom.other|USA|H3N8|nan
EPI_ISL_4535|2003.5|wild.other|Israel|H9N2|nan
EPI_ISL_4534|2003.5|Dom.gal|Israel|H9N2|nan
EPI_ISL_3802|2001.5|Dom.gal|Israel|H9N2|nan
EPI_ISL_4474|2003.5|Dom.ans|Korea|H5N1|2.5
EPI_ISL_4472|2003.5|wild.other|HongKong|H5N1|1
EPI_ISL_4471|2002.5|Dom.ans|HongKong|H5N1|1
EPI_ISL_4190|2003.5|Dom.gal|China|H5N1|2.5
EPI_ISL_4170|2002.5|Dom.gal|HongKong|H5N1|0
EPI_ISL_4055|1996.5|wild.ans|Canada|H2N5|nan
EPI_ISL_4040|2001.5|swine|Canada|H3N3|nan
EPI_ISL_4039|2001.5|swine|Canada|H3N3|nan
EPI_ISL_4038|2002.5|swine|Canada|H1N1|nan
EPI_ISL_3909|2000.5|Dom.ans|China|H5N1|8
EPI_ISL_3908|2001.5|Dom.ans|China|H5N1|3
EPI_ISL_3907|2001.5|Dom.ans|China|H5N1|8
EPI_ISL_3906|2000.5|Dom.ans|China|H5N1|0
EPI_ISL_3905|2000.5|Dom.ans|China|H5N1|0
EPI_ISL_3904|2001.5|Dom.ans|China|H5N1|3
EPI_ISL_3903|2000.5|Dom.ans|China|H5N1|0
EPI_ISL_3902|2001.5|Dom.ans|China|H5N1|0
EPI_ISL_3901|2002.5|Dom.ans|China|H5N1|0
EPI_ISL_3900|2002.5|Dom.ans|China|H5N1|3
EPI_ISL_3899|2001.5|Dom.ans|China|H5N1|3
EPI_ISL_3898|2002.5|Dom.ans|China|H5N1|0
EPI_ISL_3897|2001.5|Dom.ans|China|H5N1|3
EPI_ISL_3896|2001.5|Dom.ans|China|H5N1|3
EPI_ISL_3895|1999.5|Dom.ans|China|H5N1|0
EPI_ISL_3894|2002.5|Dom.ans|China|H5N1|4
EPI_ISL_3893|2000.5|Dom.ans|China|H5N1|0
EPI_ISL_3892|2001.5|Dom.ans|China|H5N1|3
EPI_ISL_3891|2000.5|Dom.ans|China|H5N1|0
EPI_ISL_3890|2002.5|Dom.ans|China|H5N1|0
EPI_ISL_3889|2002.5|Dom.ans|China|H5N1|0
EPI_ISL_3850|2002.5|Dom.gal|HongKong|H5N1|4
EPI_ISL_3839|2003.5|Dom.gal|Taiwan|H5N2|Am_nonGsGD
EPI_ISL_3764|2003.5|Human|Denmark|H3N2|3C.2
EPI_ISL_3767|2003.5|Human|USA|H3N2|3C.3a
EPI_ISL_3706|1997.195|Dom.gal|Mexico|H5N2|Am_nonGsGD
EPI_ISL_3548|2000.5|wild.ans|Netherlands|H7N3|nan
EPI_ISL_3547|2003.5|Human|Netherlands|H7N7|nan
EPI_ISL_3546|2003.5|Dom.gal|Netherlands|H7N7|nan
EPI_ISL_3482|2002.5|Dom.ans|USA|H5N2|Am_nonGsGD
EPI_ISL_3479|2001.5|Dom.ans|USA|H5N2|Am_nonGsGD
EPI_ISL_3476|2000.5|unknow|USA|H5N2|Am_nonGsGD
EPI_ISL_3473|2000.5|Dom.ans|USA|H5N2|Am_nonGsGD
EPI_ISL_3472|2000.5|unknow|USA|H5N2|Am_nonGsGD
EPI_ISL_6857|2000.585|Human|NewZealand|H3N2|3C.2
EPI_ISL_6855|1978.5|Human|USA|H1N1|nan
EPI_ISL_6853|1948.5|Human|USA|H1N1|nan
EPI_ISL_6852|2002.655|Human|Australia|H3N2|3C.2
EPI_ISL_6851|2001.501|Human|Australia|H1N1|6B.1A.6
EPI_ISL_6850|1969.5|Human|USA|H3N2|3C.2a4
EPI_ISL_6849|1968.5|Human|USA|H3N2|3C.2a4
EPI_ISL_6848|1969.5|Human|USA|H3N2|3C.2a4
EPI_ISL_6847|1968.5|Human|USA|H3N2|3C.2a4
EPI_ISL_6846|2003.5|Human|USA|H1N1|6B.1A.6
EPI_ISL_6845|2001.5|Human|USA|H1N1|6B.1A.6
EPI_ISL_6844|1996.5|Human|USA|H1N1|nan
EPI_ISL_6841|1996.5|Human|USA|H1N1|nan
EPI_ISL_6840|1996.5|Human|USA|H1N1|nan
EPI_ISL_6839|1996.5|Human|USA|H1N1|nan
EPI_ISL_6838|1987.5|Human|USA|H1N1|nan
EPI_ISL_6837|1987.5|Human|USA|H1N1|nan
EPI_ISL_6836|1983.5|Human|USA|H1N1|nan
EPI_ISL_6835|1983.5|Human|USA|H1N1|nan
EPI_ISL_6833|1979.5|Human|USA|H1N1|nan
EPI_ISL_6787|1983.5|Human|USA|H1N1|nan
EPI_ISL_6786|1983.5|Human|USA|H1N1|nan
EPI_ISL_6785|1983.5|Human|USA|H1N1|nan
EPI_ISL_6783|2001.419|Human|NewZealand|H1N1|6B.1A.6
EPI_ISL_6782|1987.797|wild.ans|USA|H3N8|3C.2
EPI_ISL_6778|1996.5|Human|USA|H1N1|nan
EPI_ISL_6777|1996.5|Human|USA|H1N1|nan
EPI_ISL_6776|1996.5|Human|USA|H1N1|nan
EPI_ISL_6775|1996.5|Human|USA|H1N1|nan
EPI_ISL_6774|1986.5|Human|USA|H1N1|nan
EPI_ISL_6773|1983.5|Human|USA|H1N1|nan
EPI_ISL_6772|1983.5|Human|USA|H1N1|nan
EPI_ISL_6771|1983.5|Human|USA|H1N1|nan
EPI_ISL_6770|1983.5|Human|USA|H1N1|nan
EPI_ISL_6769|1983.5|Human|USA|H1N1|nan
EPI_ISL_6768|1983.5|Human|USA|H1N1|nan
EPI_ISL_6767|1983.5|Human|USA|H1N1|nan
EPI_ISL_6766|1983.5|Human|USA|H1N1|nan
EPI_ISL_6761|2003.567|Human|Australia|H3N2|3C.2
EPI_ISL_6760|2003.647|Human|Australia|H3N2|3C.2
EPI_ISL_6759|2003.614|Human|Australia|H3N2|3C.2
EPI_ISL_6758|2003.611|Human|Australia|H3N2|3C.2
EPI_ISL_6757|2002.641|Human|Australia|H3N2|3C.2
EPI_ISL_6756|2001.671|Human|Australia|H3N2|3C.2
EPI_ISL_6755|1997.5|Dom.unknown|Italy|H5N2|EA_nonGsGD
EPI_ISL_6753|2000.5|Human|Australia|H1N1|nan
EPI_ISL_6752|2002.153|Human|USA|H3N2|3C.2
EPI_ISL_6751|2001.992|Human|USA|H3N2|3C.2
EPI_ISL_6749|1999.09|Human|USA|H3N2|3C.2
EPI_ISL_6748|1999.11|Human|USA|H3N2|3C.2
EPI_ISL_6747|1999.088|Human|USA|H3N2|3C.2
EPI_ISL_6746|2002.249|Human|USA|H1N2|3C.2
EPI_ISL_6745|1998.992|Human|USA|H3N2|3C.2
EPI_ISL_6744|1999.211|Human|USA|H3N2|3C.2
EPI_ISL_6743|1999.181|Human|USA|H3N2|3C.2
EPI_ISL_6742|2003.879|Human|USA|H3N2|3C.2
EPI_ISL_6741|2003.907|Human|USA|H3N2|3C.2
EPI_ISL_6740|2003.904|Human|USA|H3N2|3C.2
EPI_ISL_6738|1999.077|Human|USA|H3N2|3C.2
EPI_ISL_6736|1999.066|Human|USA|H3N2|3C.2
EPI_ISL_6735|1999.088|Human|USA|H3N2|3C.2
EPI_ISL_6733|1999.23|Human|USA|H3N2|3C.2
EPI_ISL_6732|1998.989|Human|USA|H3N2|3C.2
EPI_ISL_6730|2003.304|Human|USA|H3N2|3C.3a
EPI_ISL_6729|2003.197|Human|USA|H3N2|nan
EPI_ISL_6727|1999.948|Human|USA|H3N2|nan
EPI_ISL_6726|2000.098|Human|USA|H3N2|3C.2
EPI_ISL_6725|2003.956|Human|USA|H3N2|3C.2
EPI_ISL_6724|1998.836|Human|USA|H3N2|3C.2
EPI_ISL_6723|1998.945|Human|USA|H3N2|3C.2
EPI_ISL_6722|1998.945|Human|USA|H3N2|3C.2
EPI_ISL_6721|1998.989|Human|USA|H3N2|3C.2
EPI_ISL_6720|2003.345|Human|USA|H3N2|3C.2
EPI_ISL_6719|2003.132|Human|USA|H3N2|3C.2
EPI_ISL_6718|1999.967|Human|USA|H3N2|3C.2
EPI_ISL_6717|1999.932|Human|USA|H3N2|3C.2
EPI_ISL_6714|2003.915|Human|USA|H3N2|3C.2
EPI_ISL_6713|1999.11|Human|USA|H3N2|3C.2
EPI_ISL_6712|2003.304|Human|USA|H3N2|3C.3a
EPI_ISL_6711|2000.011|Human|USA|H3N2|3C.2
EPI_ISL_6710|1999.855|Human|USA|H3N2|3C.2
EPI_ISL_6708|2000.071|Human|USA|H3N2|3C.2
EPI_ISL_6707|1999.915|Human|USA|H3N2|3C.2
EPI_ISL_6705|2003.975|Human|USA|H3N2|3C.2
EPI_ISL_6704|2002.079|Human|USA|H3N2|3C.2
EPI_ISL_6702|2002.06|Human|USA|H3N2|3C.2
EPI_ISL_6701|2002.118|Human|USA|H3N2|3C.2
EPI_ISL_6700|2002.115|Human|USA|H3N2|3C.2
EPI_ISL_6699|2003.923|Human|USA|H3N2|3C.2
EPI_ISL_6698|2003.83|Human|USA|H3N2|3C.2
EPI_ISL_6697|2000.131|Human|USA|H3N2|3C.2
EPI_ISL_6696|1999.986|Human|USA|H3N2|3C.2
EPI_ISL_6695|2002.134|Human|USA|H3N2|3C.2
EPI_ISL_6694|2003.216|Human|USA|H3N2|3C.2
EPI_ISL_6693|2000.107|Human|USA|H3N2|3C.2
EPI_ISL_6690|2003.992|Human|USA|H3N2|3C.2
EPI_ISL_6689|2003.992|Human|USA|H3N2|3C.2
EPI_ISL_6688|2003.956|Human|USA|H3N2|3C.2
EPI_ISL_6687|2002.216|Human|USA|H3N2|3C.2
EPI_ISL_6685|1999.926|Human|USA|H3N2|3C.2
EPI_ISL_6684|2001.981|Human|USA|H3N2|3C.2
EPI_ISL_6683|2003.258|Human|USA|H3N2|3C.2
EPI_ISL_6682|2002.049|Human|USA|H3N2|3C.2
EPI_ISL_6681|2002.041|Human|USA|H3N2|3C.2
EPI_ISL_6679|2002.096|Human|USA|H3N2|3C.2
EPI_ISL_6678|1999.756|Human|USA|H3N2|3C.2
EPI_ISL_6677|2003.822|Human|USA|H3N2|3C.2
EPI_ISL_6676|2002.093|Human|USA|H3N2|3C.2
EPI_ISL_6675|2003.923|Human|USA|H3N2|3C.2
EPI_ISL_21208|2003.915|Human|USA|H3N2|3C.2
EPI_ISL_6674|2002.06|Human|USA|H3N2|3C.2
EPI_ISL_6673|2002.153|Human|USA|H3N2|3C.2
EPI_ISL_6672|2003.94|Human|USA|H3N2|3C.2
EPI_ISL_6671|2003.915|Human|USA|H3N2|3C.2
EPI_ISL_6670|2003.874|Human|USA|H3N2|3C.2
EPI_ISL_6669|2003.992|Human|USA|H3N2|3C.2
EPI_ISL_6668|2003.83|Human|USA|H3N2|3C.2
EPI_ISL_6666|2003.181|Human|USA|H3N2|3C.2
EPI_ISL_6665|1999.967|Human|USA|H3N2|3C.2
EPI_ISL_6664|2000.046|Human|USA|H3N2|3C.2
EPI_ISL_6663|1999.753|Human|USA|H3N2|3C.2
EPI_ISL_6662|2000.005|Human|USA|H3N2|3C.2
EPI_ISL_6661|2003.992|Human|USA|H3N2|3C.2
EPI_ISL_6660|2003.984|Human|USA|H3N2|3C.2
EPI_ISL_6659|2003.956|Human|USA|H3N2|3C.2
EPI_ISL_6657|2002.077|Human|USA|H3N2|3C.2
EPI_ISL_6656|2002.093|Human|USA|H3N2|3C.2
EPI_ISL_6655|2002.134|Human|USA|H3N2|3C.2
EPI_ISL_6653|2003.921|Human|USA|H3N2|3C.2
EPI_ISL_6652|2003.863|Human|USA|H3N2|3C.2
EPI_ISL_6650|2003.096|Human|USA|H3N2|3C.2
EPI_ISL_6649|2003.134|Human|USA|H3N2|nan
EPI_ISL_6648|1999.978|Human|USA|H3N2|3C.2
EPI_ISL_6646|2000.005|Human|USA|H3N2|3C.2
EPI_ISL_6644|1999.953|Human|USA|H3N2|3C.2
EPI_ISL_6643|2000.107|Human|USA|H3N2|3C.2
EPI_ISL_6642|1999.978|Human|USA|H3N2|3C.2
EPI_ISL_6641|1999.855|Human|USA|H3N2|3C.2
EPI_ISL_6640|2002.085|Human|USA|H3N2|3C.2
EPI_ISL_6639|2003.937|Human|USA|H3N2|3C.2
EPI_ISL_6638|2003.97|Human|USA|H3N2|3C.2
EPI_ISL_6635|2003.093|Human|USA|H3N2|3C.2
EPI_ISL_6634|1999.981|Human|USA|H3N2|3C.2
EPI_ISL_6633|2000.107|Human|USA|H3N2|3C.2
EPI_ISL_6632|1999.896|Human|USA|H3N2|3C.2
EPI_ISL_6631|1999.814|Human|USA|H3N2|3C.2
EPI_ISL_6626|1986.811|Dom.ans|USA|H6N2|nan
EPI_ISL_6625|1993.786|wild.ans|USA|H1N1|nan
EPI_ISL_6624|1986.847|wild.ans|USA|H2N1|nan
EPI_ISL_6535|1986.811|wild.ans|USA|H11N3|nan
EPI_ISL_6534|1998.792|wild.ans|USA|H6N2|nan
EPI_ISL_6533|1999.789|wild.ans|USA|H3N2|nan
EPI_ISL_6526|2003.69|Human|Australia|H3N2|3C.2
EPI_ISL_6525|2003.671|Human|Australia|H3N2|3C.2
EPI_ISL_6524|2003.63|Human|Australia|H3N2|3C.2
EPI_ISL_6523|2002.625|Human|Australia|H3N2|3C.2
EPI_ISL_6521|2002.614|Human|Australia|H3N2|3C.2
EPI_ISL_6520|2002.534|Human|Australia|H3N2|3C.2
EPI_ISL_6519|2001.532|Human|Australia|H3N2|3C.2
EPI_ISL_6518|2000.716|Human|Australia|H3N2|3C.2
EPI_ISL_6517|1983.5|Human|USA|H1N1|nan
EPI_ISL_6516|1983.5|Human|USA|H1N1|nan
EPI_ISL_6515|1987.5|wild.ans|USA|H3N8|nan
EPI_ISL_6514|1987.5|wild.ans|USA|H12N5|nan
EPI_ISL_6513|1999.5|wild.ans|USA|H11N2|nan
EPI_ISL_6511|2000.5|Human|Australia|H1N1|nan
EPI_ISL_6509|2000.5|Human|Australia|H1N1|nan
EPI_ISL_6508|2000.5|Human|Australia|H3N2|3C.2
EPI_ISL_6507|2003.704|Human|Australia|H3N2|3C.2
EPI_ISL_6505|1989.797|wild.ans|USA|H10N7|nan
EPI_ISL_6503|1986.847|Dom.ans|USA|H11N1|nan
EPI_ISL_6498|1999.789|wild.ans|USA|H1N1|nan
EPI_ISL_6497|1999.808|wild.ans|USA|H1N1|nan
EPI_ISL_6496|1990.795|wild.ans|USA|H3N6|3C.2
EPI_ISL_6495|1988.781|wild.ans|USA|H4N6|nan
EPI_ISL_6494|1986.8|wild.ans|USA|H2N1|nan
EPI_ISL_6486|2001.644|Human|Australia|H3N2|3C.2
EPI_ISL_6480|2003.693|Human|Australia|H3N2|3C.2
EPI_ISL_6479|2003.605|Human|Australia|H3N2|3C.2
EPI_ISL_6478|2003.647|Human|Australia|H3N2|3C.2
EPI_ISL_6477|2002.595|Human|Australia|H3N2|3C.2
EPI_ISL_6476|2002.562|Human|Australia|H3N2|3C.2
EPI_ISL_6475|2002.614|Human|Australia|H3N2|3C.2
EPI_ISL_6474|2002.564|Human|Australia|H3N2|3C.2
EPI_ISL_6473|2001.592|Human|Australia|H3N2|3C.2
EPI_ISL_6472|2001.644|Human|Australia|H3N2|3C.2
EPI_ISL_6471|2001.625|Human|Australia|H3N2|3C.2
EPI_ISL_20944|2001.699|Human|Australia|H3N2|3C.2
EPI_ISL_6470|2001.644|Human|Australia|H3N2|3C.2
EPI_ISL_6469|2001.608|Human|Australia|H3N2|3C.2
EPI_ISL_6468|2000.656|Human|Australia|H3N2|3C.2
EPI_ISL_6467|2000.719|Human|Australia|H3N2|3C.2
EPI_ISL_6466|2000.615|Human|Australia|H3N2|3C.2
EPI_ISL_6465|2000.675|Human|Australia|H3N2|3C.2
EPI_ISL_6464|2000.538|Human|Australia|H3N2|3C.2
EPI_ISL_6463|1983.5|Human|USA|H1N1|nan
EPI_ISL_6462|1983.5|Human|USA|H1N1|nan
EPI_ISL_6461|1983.5|Human|USA|H1N1|nan
EPI_ISL_6460|1988.5|wild.ans|USA|H3N2|nan
EPI_ISL_6459|1997.5|Dom.unknown|Italy|H5N2|EA_nonGsGD
EPI_ISL_6458|2000.5|Human|Australia|H3N2|3C.2
EPI_ISL_6457|2000.5|Human|Australia|H3N2|3C.2
EPI_ISL_6456|2000.5|Human|Australia|H1N1|nan
EPI_ISL_6454|1978.5|Human|USA|H1N1|nan
EPI_ISL_6453|2002.479|Human|Australia|H3N2|3C.2
EPI_ISL_6452|2000.768|Human|Australia|H3N2|3C.2
EPI_ISL_6451|2000.694|Human|Australia|H3N2|3C.2
EPI_ISL_6450|2000.732|Human|Australia|H3N2|3C.2
EPI_ISL_6449|2000.697|Human|Australia|H3N2|3C.2
EPI_ISL_6447|1994.005|Human|USA|H3N2|3C.3a
EPI_ISL_6445|1995.137|Human|USA|H3N2|3C.3a
EPI_ISL_6444|1995.104|Human|USA|H3N2|3C.3a
EPI_ISL_6443|1987.797|wild.ans|USA|H1N9|nan
EPI_ISL_6442|2000.678|Human|Australia|H3N2|3C.2
EPI_ISL_6441|2000.705|Human|Australia|H3N2|3C.2
EPI_ISL_6440|1983.5|Human|USA|H1N1|nan
EPI_ISL_6439|1983.5|Human|USA|H1N1|nan
EPI_ISL_6438|1983.5|Human|USA|H1N1|nan
EPI_ISL_6437|1983.5|Human|USA|H1N1|nan
EPI_ISL_6436|1983.5|Human|USA|H1N1|nan
EPI_ISL_6435|1983.5|Human|USA|H1N1|nan
EPI_ISL_6434|1983.5|Human|USA|H1N1|nan
EPI_ISL_6433|1983.5|Human|USA|H1N1|nan
EPI_ISL_6430|2000.5|Human|Australia|H3N2|3C.2
EPI_ISL_6429|2000.5|Human|Australia|H3N2|3C.2
EPI_ISL_6428|2000.5|Human|Australia|H1N1|nan
EPI_ISL_6427|2000.5|Human|Australia|H1N1|nan
EPI_ISL_6426|2000.5|Human|Australia|H1N1|nan
EPI_ISL_6424|1999.5|Human|Australia|H1N1|6B.1A.6
EPI_ISL_6423|2003.5|Human|USA|H1N2|3C.2
EPI_ISL_6420|2002.649|Human|Australia|H3N2|3C.2
EPI_ISL_6419|2002.551|Human|Australia|H3N2|3C.2
EPI_ISL_6418|1986.5|wild.ans|USA|H11N2|nan
EPI_ISL_6411|2000.5|Human|Australia|H1N1|nan
EPI_ISL_6410|1996.5|Human|China|H1N1|nan
EPI_ISL_6409|1996.5|Human|China|H1N1|nan
EPI_ISL_6405|2000.743|Human|NewZealand|H1N1|6B.1A.6
EPI_ISL_6404|1995.953|Human|USA|H1N1|nan
EPI_ISL_6403|1999.808|wild.ans|USA|H1N1|nan
EPI_ISL_6380|2000.5|Human|Australia|H3N2|3C.2
EPI_ISL_6379|2000.5|Human|Australia|H3N2|3C.2
EPI_ISL_6378|2000.5|Human|Australia|H3N2|3C.2
EPI_ISL_6377|2000.5|Human|Australia|H3N2|3C.2
EPI_ISL_6376|2000.5|Human|Australia|H3N2|3C.2
EPI_ISL_6375|2000.5|Human|Australia|H1N1|nan
EPI_ISL_6374|2000.5|Human|Australia|H1N1|nan
EPI_ISL_6373|2000.5|Human|Australia|H3N2|3C.2
EPI_ISL_6372|2000.5|Human|Australia|H3N2|3C.2
EPI_ISL_6365|1999.5|Human|Australia|H3N2|3C.2
EPI_ISL_6364|1999.5|Human|Australia|H1N1|nan
EPI_ISL_6363|1999.5|Human|Australia|H3N2|3C.2
EPI_ISL_6362|1999.5|Human|Australia|H3N2|3C.2
EPI_ISL_6361|1989.797|wild.ans|USA|H6N8|nan
EPI_ISL_6360|2002.5|wild.ans|USA|H5N2|Am_nonGsGD
EPI_ISL_6357|2000.5|Human|Australia|H3N2|3C.2
EPI_ISL_6356|2000.5|Human|Australia|H3N2|3C.2
EPI_ISL_6355|2000.5|Human|Australia|H3N2|3C.2
EPI_ISL_6354|2000.5|Human|Australia|H1N1|6B.1A.6
EPI_ISL_6353|1999.5|Human|Australia|H3N2|3C.2
EPI_ISL_6352|1999.5|Human|Australia|H3N2|3C.2
EPI_ISL_6351|1999.5|Human|Australia|H3N2|3C.2
EPI_ISL_6350|1999.5|Human|Australia|H3N2|3C.2
EPI_ISL_6349|1999.5|Human|Australia|H3N2|3C.2
EPI_ISL_6348|1999.5|Human|Australia|H3N2|3C.2
EPI_ISL_6347|1999.5|Human|Australia|H3N2|3C.2
EPI_ISL_6346|2000.776|Human|Australia|H3N2|3C.2
EPI_ISL_6345|2000.798|Human|Australia|H3N2|3C.2
EPI_ISL_6344|1993.189|Human|USA|H3N2|3C.3a
EPI_ISL_6338|2001.43|Human|NewZealand|H1N1|nan
EPI_ISL_6337|1993.995|Human|USA|H3N2|3C.3a
EPI_ISL_6336|1988.787|wild.ans|USA|H12N5|nan
EPI_ISL_6334|2000.702|Human|NewZealand|H3N2|3C.2
EPI_ISL_6333|1986.852|wild.ans|USA|H3N8|nan
EPI_ISL_6246|2000.5|Human|Australia|H3N2|3C.2
EPI_ISL_6245|2000.5|Human|Australia|H1N1|6B.1A.6
EPI_ISL_6244|1996.5|Human|China|H1N1|nan
EPI_ISL_6243|1996.5|Human|China|H1N1|nan
EPI_ISL_6242|1996.5|Human|China|H1N1|nan
EPI_ISL_6241|1996.5|Human|China|H1N1|nan
EPI_ISL_6238|2000.68|Human|NewZealand|H1N1|6B.1A.6
EPI_ISL_6234|1986.816|wild.ans|USA|H6N2|nan
EPI_ISL_6233|1999.789|wild.ans|USA|H6N2|nan
EPI_ISL_6231|1987.808|wild.ans|USA|H3N8|nan
EPI_ISL_6230|1987.797|wild.ans|USA|H6N2|nan
EPI_ISL_6229|1987.797|Dom.ans|USA|H6N2|nan
EPI_ISL_6228|2000.5|Human|Australia|H3N2|3C.2
EPI_ISL_6227|2000.5|Human|Australia|H3N2|3C.2
EPI_ISL_6226|2000.5|Human|Australia|H3N2|3C.2
EPI_ISL_6225|2000.5|Human|Australia|H3N2|3C.2
EPI_ISL_6224|2000.5|Human|Australia|H3N2|3C.2
EPI_ISL_6223|1999.5|Human|Australia|H3N2|3C.2
EPI_ISL_6222|1999.5|Human|Australia|H3N2|3C.2
EPI_ISL_6221|1986.5|Human|USA|H3N2|3C.3a
EPI_ISL_6220|1996.5|Human|China|H1N1|nan
EPI_ISL_6197|2003.71|Human|Australia|H3N2|3C.2
EPI_ISL_6196|2003.762|Human|Australia|H3N2|3C.2
EPI_ISL_6195|2003.753|Human|Australia|H3N2|3C.2
EPI_ISL_6194|2003.69|Human|Australia|H3N2|3C.2
EPI_ISL_6193|2003.688|Human|Australia|H3N2|3C.2
EPI_ISL_6192|2003.805|Human|Australia|H3N2|3C.2
EPI_ISL_6191|2003.696|Human|Australia|H3N2|3C.2
EPI_ISL_6190|2003.71|Human|Australia|H3N2|3C.2
EPI_ISL_6189|2003.726|Human|Australia|H3N2|3C.2
EPI_ISL_6188|2003.71|Human|Australia|H3N2|3C.2
EPI_ISL_6187|2003.729|Human|Australia|H3N2|3C.2
EPI_ISL_6186|2003.685|Human|Australia|H3N2|3C.2
EPI_ISL_6185|2003.688|Human|Australia|H3N2|3C.2
EPI_ISL_6184|2002.786|Human|Australia|H3N2|3C.2
EPI_ISL_6183|2002.742|Human|Australia|H3N2|3C.2
EPI_ISL_6182|2002.649|Human|Australia|H3N2|3C.2
EPI_ISL_6181|2002.63|Human|Australia|H3N2|3C.2
EPI_ISL_6180|2002.636|Human|Australia|H3N2|3C.2
EPI_ISL_6179|2002.595|Human|Australia|H3N2|3C.2
EPI_ISL_6178|2002.515|Human|Australia|H3N2|3C.2
EPI_ISL_6177|2002.521|Human|Australia|H3N2|3C.2
EPI_ISL_6176|2001.751|Human|Australia|H3N2|3C.2
EPI_ISL_6175|2001.732|Human|Australia|H3N2|3C.2
EPI_ISL_6174|2001.734|Human|Australia|H3N2|3C.2
EPI_ISL_6173|2001.523|Human|Australia|H3N2|nan
EPI_ISL_6172|2000.784|Human|Australia|H3N2|3C.2
EPI_ISL_6171|2000.792|Human|Australia|H3N2|3C.2
EPI_ISL_6170|2000.697|Human|Australia|H3N2|3C.2
EPI_ISL_6169|2000.719|Human|Australia|H3N2|3C.2
EPI_ISL_6158|2002.501|Human|NewZealand|H3N2|3C.2
EPI_ISL_6157|2002.43|Human|NewZealand|H3N2|3C.2
EPI_ISL_6156|1994.09|Human|USA|H3N2|3C.3a
EPI_ISL_6155|1995.332|Human|USA|H1N1|nan
EPI_ISL_6153|1996.937|Human|USA|H3N2|3C.2
EPI_ISL_6149|1999.808|wild.ans|USA|H6N5|nan
EPI_ISL_6148|1998.792|wild.ans|USA|H6N1|nan
EPI_ISL_6146|1986.827|wild.ans|USA|H4N2|nan
EPI_ISL_6145|1987.797|wild.ans|USA|H6N2|nan
EPI_ISL_6144|1993.786|Dom.ans|USA|H1N1|nan
EPI_ISL_5884|1983.5|Dom.gal|Ireland|H5N8|EA_nonGsGD
EPI_ISL_5869|1957.5|Human|Japan|H2N2|nan
EPI_ISL_5868|1978.581|wild.ans|USA|H1N5|nan
EPI_ISL_5864|1982.915|wild.ans|USA|H4N3|nan
EPI_ISL_5863|1982.915|wild.ans|USA|H4N8|nan
EPI_ISL_5859|1982.915|wild.ans|USA|H1N2|nan
EPI_ISL_5856|1998.151|Dom.gal|USA|H6N2|nan
EPI_ISL_5855|1988.5|Dom.ans|USA|H5N2|Am_nonGsGD
EPI_ISL_5853|1986.756|wild.ans|USA|H4N9|nan
EPI_ISL_5852|1982.915|wild.ans|USA|H5N2|Am_nonGsGD
EPI_ISL_5850|1995.5|Dom.gal|USA|H2N2|nan
EPI_ISL_5848|1985.041|wild.ans|USA|H11N9|nan
EPI_ISL_5845|1988.53|Dom.gal|USA|H7N9|nan
EPI_ISL_5844|1980.828|Dom.gal|USA|H7N3|nan
EPI_ISL_5835|1979.581|wild.ans|USA|H10N7|nan
EPI_ISL_5832|1981.773|Dom.ans|USA|H5N2|Am_nonGsGD
EPI_ISL_5831|1980.634|unknown|USA|H7N3|nan
EPI_ISL_5830|1980.5|wild.other|USA|H13N6|nan
EPI_ISL_5829|1999.5|wild.ans|Netherlands|H11N9|nan
EPI_ISL_5826|1973.5|wild.other|Australia|H6N5|nan
EPI_ISL_5824|1965.5|Dom.gal|Italy|H10N8|nan
EPI_ISL_5815|1979.5|wild.ans|Australia|H6N1|nan
EPI_ISL_5813|1977.5|Dom.ans|HongKong|H6N2|nan
EPI_ISL_5812|1992.5|Dom.ans|China|H7N1|nan
EPI_ISL_5811|1986.688|wild.other|USA|H6N6|nan
EPI_ISL_5807|2000.369|wild.other|USA|H12N4|nan
EPI_ISL_5803|1983.597|wild.ans|Canada|H11N9|nan
EPI_ISL_5797|1985.633|wild.ans|Canada|H7N3|nan
EPI_ISL_5795|1987.589|wild.ans|Canada|H8N4|nan
EPI_ISL_5781|1988.672|wild.ans|Canada|H2N1|nan
EPI_ISL_5779|1985.627|wild.ans|Canada|H3N6|nan
EPI_ISL_5727|1993.132|Human|USA|H3N2|3C.3a
EPI_ISL_5726|1993.088|Human|USA|H3N2|3C.3a
EPI_ISL_5696|2000.899|Human|NewZealand|H3N2|3C.2
EPI_ISL_5695|2000.5|Human|NewZealand|H3N2|3C.2
EPI_ISL_5694|1994.049|Human|USA|H3N2|3C.3a
EPI_ISL_5693|1983.5|Human|USA|H1N1|nan
EPI_ISL_5692|1995.962|Human|USA|H1N1|nan
EPI_ISL_5691|1999.808|wild.ans|USA|H6N2|nan
EPI_ISL_5690|1996.5|Human|China|H1N1|nan
EPI_ISL_5689|1996.5|Human|China|H1N1|nan
EPI_ISL_5688|1996.5|Human|China|H1N1|nan
EPI_ISL_5687|1996.5|Human|China|H1N1|nan
EPI_ISL_5686|1996.5|Human|China|H1N1|nan
EPI_ISL_5685|1996.5|Human|China|H1N1|nan
EPI_ISL_5684|2002.085|Human|USA|H3N2|3C.2
EPI_ISL_5682|1993.184|Human|USA|H3N2|3C.3a
EPI_ISL_5681|1993.164|Human|USA|H3N2|3C.3a
EPI_ISL_5680|1993.186|Human|USA|H3N2|3C.3a
EPI_ISL_5679|1993.186|Human|USA|H3N2|3C.3a
EPI_ISL_5678|1993.184|Human|USA|H3N2|3C.3a
EPI_ISL_5677|1993.203|Human|USA|H3N2|3C.3a
EPI_ISL_5676|1993.093|Human|USA|H3N2|3C.3a
EPI_ISL_5675|1993.17|Human|USA|H3N2|nan
EPI_ISL_5674|1993.184|Human|USA|H3N2|3C.3a
EPI_ISL_5673|1993.189|Human|USA|H3N2|3C.3a
EPI_ISL_5672|1993.093|Human|USA|H3N2|3C.3a
EPI_ISL_5671|1993.258|Human|USA|H3N2|3C.3a
EPI_ISL_5670|1993.153|Human|USA|H3N2|3C.3a
EPI_ISL_5669|1993.186|Human|USA|H3N2|3C.3a
EPI_ISL_5668|1993.296|Human|USA|H3N2|3C.3a
EPI_ISL_5667|1993.164|Human|USA|H3N2|3C.3a
EPI_ISL_5666|1993.132|Human|USA|H3N2|3C.3a
EPI_ISL_5665|1993.151|Human|USA|H3N2|3C.3a
EPI_ISL_5664|1993.244|Human|USA|H3N2|3C.3a
EPI_ISL_5663|1993.186|Human|USA|H3N2|3C.3a
EPI_ISL_5662|1993.203|Human|USA|H3N2|3C.3a
EPI_ISL_5661|1993.184|Human|USA|H3N2|3C.3a
EPI_ISL_5660|1993.123|Human|USA|H3N2|3C.3a
EPI_ISL_5659|1993.23|Human|USA|H3N2|3C.3a
EPI_ISL_5639|2003.584|Human|NewZealand|H3N2|3C.2
EPI_ISL_5638|2003.512|Human|NewZealand|H3N2|3C.2
EPI_ISL_5637|2003.455|Human|NewZealand|H3N2|3C.2
EPI_ISL_5636|2002.556|Human|NewZealand|H3N2|3C.2
EPI_ISL_5635|2002.564|Human|NewZealand|H3N2|3C.2
EPI_ISL_5634|2000.5|Human|NewZealand|H3N2|3C.2
EPI_ISL_5633|2000.724|Human|NewZealand|H3N2|3C.2
EPI_ISL_5632|2000.738|Human|NewZealand|H3N2|3C.2
EPI_ISL_5629|1994.101|Human|USA|H3N2|3C.3a
EPI_ISL_5628|1994.047|Human|USA|H3N2|3C.3a
EPI_ISL_5627|1994.016|Human|USA|H3N2|3C.3a
EPI_ISL_5626|1994.025|Human|USA|H3N2|3C.3a
EPI_ISL_5624|1994.945|Human|USA|H3N2|3C.3a
EPI_ISL_5623|1995.047|Human|USA|H3N2|3C.3a
EPI_ISL_5621|1995.578|Human|USA|H1N1|nan
EPI_ISL_5620|1983.5|Human|USA|H1N1|nan
EPI_ISL_5618|1995.942|Human|USA|H1N1|nan
EPI_ISL_5615|1998.792|wild.ans|USA|H6N2|nan
EPI_ISL_5614|1986.5|wild.ans|USA|H4N8|nan
EPI_ISL_5611|2002.479|Human|Australia|H3N2|3C.2
EPI_ISL_5610|2001.699|Human|Australia|H3N2|3C.2
EPI_ISL_5609|1993.23|Human|USA|H3N2|3C.3a
EPI_ISL_5608|1993.247|Human|USA|H3N2|3C.3a
EPI_ISL_5607|1993.252|Human|USA|H3N2|nan
EPI_ISL_5606|1993.23|Human|USA|H3N2|3C.3a
EPI_ISL_5605|1993.192|Human|USA|H3N2|3C.3a
EPI_ISL_5604|1993.041|Human|USA|H3N2|3C.3a
EPI_ISL_5601|2003.485|Human|NewZealand|H3N2|3C.2
EPI_ISL_5600|2003.501|Human|NewZealand|H3N2|3C.2
EPI_ISL_5599|2003.499|Human|NewZealand|H3N2|3C.2
EPI_ISL_5598|2003.477|Human|NewZealand|H3N2|3C.2
EPI_ISL_5597|2003.468|Human|NewZealand|H3N2|3C.2
EPI_ISL_5596|2002.611|Human|NewZealand|H3N2|3C.2
EPI_ISL_5595|2002.556|Human|NewZealand|H3N2|3C.2
EPI_ISL_5594|2002.542|Human|NewZealand|H3N2|3C.2
EPI_ISL_5593|2002.5|Human|NewZealand|H3N2|3C.2
EPI_ISL_5592|2001.367|Human|NewZealand|H3N2|3C.2
EPI_ISL_5589|2000.686|Human|NewZealand|H3N2|3C.2
EPI_ISL_5588|2000.76|Human|NewZealand|H1N1|6B.1A.6
EPI_ISL_5587|2000.683|Human|NewZealand|H1N1|6B.1A.6
EPI_ISL_5586|1994.123|Human|USA|H3N2|3C.3a
EPI_ISL_5585|1994.066|Human|USA|H3N2|3C.3a
EPI_ISL_5584|1994.167|Human|USA|H3N2|3C.3a
EPI_ISL_5583|1994.038|Human|USA|H3N2|3C.3a
EPI_ISL_5582|1994.121|Human|USA|H3N2|3C.3a
EPI_ISL_5581|1994.093|Human|USA|H3N2|3C.3a
EPI_ISL_5580|1994.055|Human|USA|H3N2|3C.3a
EPI_ISL_5579|1994.036|Human|USA|H3N2|nan
EPI_ISL_5578|1994.079|Human|USA|H3N2|3C.3a
EPI_ISL_5577|1994.071|Human|USA|H3N2|3C.3a
EPI_ISL_5576|1994.003|Human|USA|H3N2|3C.3a
EPI_ISL_5575|1994.107|Human|USA|H3N2|3C.3a
EPI_ISL_5574|1995.101|Human|USA|H3N2|3C.3a
EPI_ISL_5573|1995.047|Human|USA|H3N2|3C.3a
EPI_ISL_5572|1995.088|Human|USA|H3N2|3C.3a
EPI_ISL_5571|1995.167|Human|USA|H3N2|3C.3a
EPI_ISL_5570|1995.052|Human|USA|H3N2|3C.3a
EPI_ISL_5569|1983.5|Human|USA|H1N1|nan
EPI_ISL_5568|1983.5|Human|USA|H1N1|nan
EPI_ISL_5567|1995.953|Human|USA|H1N1|nan
EPI_ISL_5566|1995.986|Human|USA|H1N1|nan
EPI_ISL_5564|1996.863|Human|USA|H3N2|3C.2
EPI_ISL_5561|1999.789|wild.ans|USA|H1N1|nan
EPI_ISL_5560|1989.797|wild.ans|USA|H4N2|nan
EPI_ISL_5559|1987.797|wild.ans|USA|H4N6|nan
EPI_ISL_5558|1990.795|wild.ans|USA|H1N1|nan
EPI_ISL_5556|1993.203|Human|USA|H3N2|3C.3a
EPI_ISL_5555|1993.085|Human|USA|H3N2|3C.3a
EPI_ISL_5554|1993.088|Human|USA|H3N2|3C.3a
EPI_ISL_5553|1993.214|Human|USA|H3N2|3C.3a
EPI_ISL_5552|1993.189|Human|USA|H3N2|3C.3a
EPI_ISL_5551|1993.296|Human|USA|H3N2|3C.3a
EPI_ISL_5550|1993.17|Human|USA|H3N2|3C.3a
EPI_ISL_5549|1993.258|Human|USA|H3N2|3C.3a
EPI_ISL_5541|2003.515|Human|NewZealand|H3N2|3C.2
EPI_ISL_5540|2003.512|Human|NewZealand|H3N2|3C.2
EPI_ISL_5539|2003.408|Human|NewZealand|H3N2|3C.2
EPI_ISL_5538|2002.43|Human|NewZealand|H3N2|3C.2
EPI_ISL_5537|2000.686|Human|NewZealand|H3N2|3C.2
EPI_ISL_5536|2000.656|Human|NewZealand|H3N2|3C.2
EPI_ISL_5535|2000.055|Human|NewZealand|H3N2|3C.2
EPI_ISL_5534|2000.675|Human|NewZealand|H1N1|6B.1A.6
EPI_ISL_5533|2000.642|Human|NewZealand|H1N1|6B.1A.6
EPI_ISL_5532|1994.027|Human|USA|H3N2|3C.3a
EPI_ISL_5531|1994.044|Human|USA|H3N2|3C.3a
EPI_ISL_5530|1994.03|Human|USA|H3N2|3C.3a
EPI_ISL_5529|1994.14|Human|USA|H3N2|3C.3a
EPI_ISL_5528|1994.036|Human|USA|H3N2|3C.3a
EPI_ISL_5527|1994.121|Human|USA|H3N2|3C.3a
EPI_ISL_5526|1994.107|Human|USA|H3N2|3C.3a
EPI_ISL_5525|1994.11|Human|USA|H3N2|3C.3a
EPI_ISL_5524|1994.082|Human|USA|H3N2|3C.3a
EPI_ISL_5523|1995.121|Human|USA|H3N2|3C.3a
EPI_ISL_5522|1995.005|Human|USA|H3N2|3C.3a
EPI_ISL_5521|1995.052|Human|USA|H3N2|3C.3a
EPI_ISL_5520|1995.132|Human|USA|H3N2|3C.3a
EPI_ISL_5519|1995.019|Human|USA|H3N2|3C.3a
EPI_ISL_5518|1995.104|Human|USA|H3N2|3C.3a
EPI_ISL_5517|1995.195|Human|USA|H3N2|3C.3a
EPI_ISL_5516|1994.967|Human|USA|H3N2|3C.3a
EPI_ISL_5515|1994.953|Human|USA|H3N2|3C.3a
EPI_ISL_5514|1994.877|Human|USA|H3N2|3C.3a
EPI_ISL_5513|1983.5|Human|USA|H1N1|nan
EPI_ISL_5512|2000.814|Human|NewZealand|H3N2|3C.2
EPI_ISL_5511|2003.562|Human|NewZealand|H3N2|3C.2
EPI_ISL_5510|2003.57|Human|NewZealand|H3N2|3C.2
EPI_ISL_5509|2003.559|Human|NewZealand|H3N2|3C.2
EPI_ISL_5508|2003.515|Human|NewZealand|H3N2|3C.2
EPI_ISL_5507|2003.523|Human|NewZealand|H3N2|3C.2
EPI_ISL_5506|2003.479|Human|NewZealand|H3N2|3C.2
EPI_ISL_5505|2003.537|Human|NewZealand|H3N2|3C.2
EPI_ISL_5504|2003.51|Human|NewZealand|H3N2|3C.2
EPI_ISL_5503|2003.474|Human|NewZealand|H3N2|3C.2
EPI_ISL_5502|2003.471|Human|NewZealand|H3N2|3C.2
EPI_ISL_5501|2003.471|Human|NewZealand|H3N2|3C.2
EPI_ISL_5500|2002.5|Human|NewZealand|H3N2|3C.2
EPI_ISL_5499|2002.441|Human|NewZealand|H3N2|3C.2
EPI_ISL_5498|2001.699|Human|NewZealand|H3N2|3C.2
EPI_ISL_5497|2001.655|Human|NewZealand|H3N2|3C.2
EPI_ISL_5496|2001.488|Human|NewZealand|H1N1|6B.1A.6
EPI_ISL_5495|2000.5|Human|NewZealand|H1N1|6B.1A.6
EPI_ISL_5494|1994.014|Human|USA|H3N2|3C.3a
EPI_ISL_5492|1994.151|Human|USA|H3N2|3C.3a
EPI_ISL_5491|1994.164|Human|USA|H3N2|3C.3a
EPI_ISL_5490|1995.162|Human|USA|H3N2|3C.3a
EPI_ISL_5489|1995.132|Human|USA|H3N2|3C.3a
EPI_ISL_5488|1995.063|Human|USA|H3N2|3C.3a
EPI_ISL_5487|1995.027|Human|USA|H3N2|3C.3a
EPI_ISL_5486|1994.918|Human|USA|H3N2|nan
EPI_ISL_5484|1996.959|Human|USA|H3N2|3C.2
EPI_ISL_5483|1996.883|Human|USA|H3N2|3C.2
EPI_ISL_5482|1993.167|Human|USA|H3N2|3C.3a
EPI_ISL_5481|1993.145|Human|USA|H3N2|3C.3a
EPI_ISL_5480|1993.23|Human|USA|H3N2|3C.3a
EPI_ISL_5479|1993.093|Human|USA|H3N2|3C.3a
EPI_ISL_5478|1993.167|Human|USA|H3N2|3C.3a
EPI_ISL_5477|1993.107|Human|USA|H3N2|3C.3a
EPI_ISL_5476|1993.181|Human|USA|H3N2|3C.3a
EPI_ISL_5475|1993.09|Human|USA|H3N2|3C.3a
EPI_ISL_5474|1993.088|Human|USA|H3N2|3C.3a
EPI_ISL_5471|2003.597|Human|NewZealand|H3N2|3C.2
EPI_ISL_5470|2003.515|Human|NewZealand|H3N2|3C.2
EPI_ISL_5469|2003.488|Human|NewZealand|H3N2|3C.2
EPI_ISL_5468|2003.468|Human|NewZealand|H3N2|3C.2
EPI_ISL_5467|2003.493|Human|NewZealand|H3N2|3C.2
EPI_ISL_5466|2002.611|Human|NewZealand|H3N2|3C.2
EPI_ISL_5465|2002.611|Human|NewZealand|H3N2|3C.2
EPI_ISL_5464|2002.633|Human|NewZealand|H3N2|3C.2
EPI_ISL_5463|2002.633|Human|NewZealand|H3N2|3C.2
EPI_ISL_5462|2002.526|Human|NewZealand|H3N2|3C.2
EPI_ISL_5461|2002.534|Human|NewZealand|H3N2|3C.2
EPI_ISL_5460|2002.496|Human|NewZealand|H3N2|3C.2
EPI_ISL_5459|2002.518|Human|NewZealand|H3N2|3C.2
EPI_ISL_5458|2002.5|Human|NewZealand|H3N2|3C.2
EPI_ISL_5456|2002.082|Human|NewZealand|H3N2|3C.2
EPI_ISL_5455|2001.312|Human|NewZealand|H3N2|3C.2
EPI_ISL_5454|2000.661|Human|NewZealand|H3N2|3C.2
EPI_ISL_5453|2000.779|Human|NewZealand|H1N1|6B.1A.6
EPI_ISL_5452|1993.995|Human|USA|H3N2|3C.3a
EPI_ISL_5451|1994.085|Human|USA|H3N2|3C.3a
EPI_ISL_5450|1994.082|Human|USA|H3N2|3C.3a
EPI_ISL_5449|1994.107|Human|USA|H3N2|3C.3a
EPI_ISL_5448|1994.033|Human|USA|H3N2|3C.3a
EPI_ISL_5447|1994.063|Human|USA|H3N2|3C.3a
EPI_ISL_5446|1994.052|Human|USA|H3N2|3C.3a
EPI_ISL_5445|1994.044|Human|USA|H3N2|nan
EPI_ISL_5444|1994.573|Human|USA|H3N2|3C.3a
EPI_ISL_5443|1993.918|Human|USA|H3N2|3C.3a
EPI_ISL_5442|1994.03|Human|USA|H3N2|3C.3a
EPI_ISL_5441|1994.014|Human|USA|H3N2|3C.3a
EPI_ISL_5440|1995.058|Human|USA|H3N2|3C.3a
EPI_ISL_5439|1995.099|Human|USA|H3N2|3C.3a
EPI_ISL_5437|1995.06|Human|USA|H3N2|3C.3a
EPI_ISL_5436|1996.249|Human|USA|H3N2|3C.3a
EPI_ISL_5434|1995.923|Human|USA|H1N1|nan
EPI_ISL_5433|1996.104|Human|USA|H1N1|nan
EPI_ISL_5432|2000.568|Human|NewZealand|H1N1|6B.1A.6
EPI_ISL_5431|2003.515|Human|NewZealand|H3N2|3C.2
EPI_ISL_5430|2003.499|Human|NewZealand|H3N2|3C.2
EPI_ISL_5429|2003.493|Human|NewZealand|H3N2|3C.2
EPI_ISL_5428|2003.477|Human|NewZealand|H3N2|3C.2
EPI_ISL_5427|2003.46|Human|NewZealand|H3N2|3C.2
EPI_ISL_5426|2003.441|Human|NewZealand|H3N2|3C.2
EPI_ISL_5425|2003.408|Human|NewZealand|H3N2|3C.2
EPI_ISL_5424|2003.381|Human|NewZealand|H3N2|3C.2
EPI_ISL_5423|2003.386|Human|NewZealand|H3N2|3C.2
EPI_ISL_5422|2003.378|Human|NewZealand|H3N2|3C.2
EPI_ISL_5421|2002.699|Human|NewZealand|H3N2|3C.2
EPI_ISL_5420|2002.5|Human|NewZealand|H3N2|3C.2
EPI_ISL_5419|2002.5|Human|NewZealand|H3N2|3C.2
EPI_ISL_5418|2002.641|Human|NewZealand|H3N2|3C.2
EPI_ISL_5417|2002.581|Human|NewZealand|H3N2|3C.2
EPI_ISL_5416|2002.496|Human|NewZealand|H3N2|3C.2
EPI_ISL_5415|2002.501|Human|NewZealand|H3N2|3C.2
EPI_ISL_5412|2001.518|Human|NewZealand|H3N2|3C.2
EPI_ISL_5411|2001.556|Human|NewZealand|H1N1|6B.1A.6
EPI_ISL_5410|2001.293|Human|NewZealand|H1N1|6B.1A.6
EPI_ISL_5409|2000.604|Human|NewZealand|H3N2|3C.2
EPI_ISL_5408|2000.112|Human|NewZealand|H1N1|6B.1A.6
EPI_ISL_5407|1993.852|Human|USA|H3N2|3C.3a
EPI_ISL_5406|1995.216|Human|USA|H3N2|3C.3a
EPI_ISL_5405|1995.167|Human|USA|H3N2|3C.3a
EPI_ISL_5404|1995.049|Human|USA|H3N2|3C.3a
EPI_ISL_5403|1995.044|Human|USA|H3N2|3C.3a
EPI_ISL_5402|1995.014|Human|USA|H3N2|3C.3a
EPI_ISL_5401|1995.027|Human|USA|H3N2|3C.3a
EPI_ISL_5400|1994.956|Human|USA|H3N2|3C.3a
EPI_ISL_5399|1995.022|Human|USA|H3N2|3C.3a
EPI_ISL_5398|1994.934|Human|USA|H3N2|3C.3a
EPI_ISL_5397|1995.14|Human|USA|H3N2|3C.3a
EPI_ISL_5396|1994.838|Human|USA|H3N2|nan
EPI_ISL_5395|1985.5|Human|USA|H3N2|3C.3a
EPI_ISL_5394|1996.005|Human|USA|H3N2|3C.3a
EPI_ISL_5393|1996.057|Human|USA|H3N2|3C.3a
EPI_ISL_5391|1996.164|Human|USA|H3N2|3C.3a
EPI_ISL_5390|1996.126|Human|USA|H3N2|3C.3a
EPI_ISL_5389|1996.978|Human|USA|H3N2|3C.2
EPI_ISL_5388|1996.962|Human|USA|H3N2|3C.3a
EPI_ISL_5387|2001.49|Human|NewZealand|H1N1|nan
EPI_ISL_5386|2002.518|Human|NewZealand|H3N2|3C.2
EPI_ISL_5385|2001.468|Human|NewZealand|H1N1|nan
EPI_ISL_5384|1994.014|Human|USA|H3N2|3C.3a
EPI_ISL_5383|1994.027|Human|USA|H3N2|3C.3a
EPI_ISL_5382|1995.063|Human|USA|H3N2|3C.3a
EPI_ISL_5381|1995.022|Human|USA|H3N2|3C.3a
EPI_ISL_5380|1995.082|Human|USA|H3N2|3C.3a
EPI_ISL_5379|1995.11|Human|USA|H3N2|3C.3a
EPI_ISL_5378|1994.995|Human|USA|H3N2|3C.3a
EPI_ISL_5377|1995.164|Human|USA|H3N2|3C.3a
EPI_ISL_5376|1995.047|Human|USA|H3N2|3C.3a
EPI_ISL_5375|1983.5|Human|USA|H1N1|nan
EPI_ISL_5374|1983.5|Human|USA|H1N1|nan
EPI_ISL_5373|1978.5|Human|USA|H1N1|nan
EPI_ISL_5372|1986.5|Human|USA|H3N2|3C.3a
EPI_ISL_5371|1995.942|Human|USA|H1N1|nan
EPI_ISL_5370|1995.945|Human|USA|H1N1|nan
EPI_ISL_5369|1996.899|Human|USA|H3N2|3C.2
EPI_ISL_5368|1996.888|Human|USA|H3N2|3C.2
EPI_ISL_5367|1988.787|wild.ans|USA|H5N2|Am_nonGsGD
EPI_ISL_5366|2001.575|Human|NewZealand|H1N1|6B.1A.6
EPI_ISL_5365|2001.43|Human|NewZealand|H1N1|6B.1A.6
EPI_ISL_5364|2001.433|Human|NewZealand|H1N1|6B.1A.6
EPI_ISL_5362|2001.427|Human|NewZealand|H1N1|6B.1A.6
EPI_ISL_5361|2001.425|Human|NewZealand|H1N1|6B.1A.6
EPI_ISL_5360|2001.414|Human|NewZealand|H1N1|6B.1A.6
EPI_ISL_5359|2001.405|Human|NewZealand|H1N1|6B.1A.6
EPI_ISL_5358|2001.405|Human|NewZealand|H1N1|6B.1A.6
EPI_ISL_5357|2001.389|Human|NewZealand|H1N1|6B.1A.6
EPI_ISL_5356|2001.375|Human|NewZealand|H1N1|6B.1A.6
EPI_ISL_5355|2001.353|Human|NewZealand|H1N1|6B.1A.6
EPI_ISL_5354|1996.975|Human|USA|H3N2|3C.2
EPI_ISL_5353|1996.956|Human|USA|H3N2|3C.3a
EPI_ISL_5351|2002.658|wild.ans|USA|H6N2|nan
EPI_ISL_5350|2001.622|Human|NewZealand|H1N1|6B.1A.6
EPI_ISL_5349|2001.54|Human|NewZealand|H1N1|nan
EPI_ISL_5348|2001.499|Human|NewZealand|H1N1|6B.1A.6
EPI_ISL_5347|2000.675|Human|NewZealand|H3N2|3C.2
EPI_ISL_5346|1987.797|wild.ans|USA|H4N2|nan
EPI_ISL_5345|2002.682|wild.ans|USA|H3N2|3C.2
EPI_ISL_5344|1987.808|wild.ans|USA|H1N1|nan
EPI_ISL_5343|2002.63|wild.ans|USA|H4N6|nan
EPI_ISL_5342|2002.682|wild.ans|USA|H3N8|3C.2
EPI_ISL_5341|2000.639|Human|NewZealand|H3N2|3C.2
EPI_ISL_5340|2000.56|Human|NewZealand|H1N1|6B.1A.6
EPI_ISL_5339|2000.464|Human|NewZealand|H1N1|6B.1A.6
EPI_ISL_5338|2000.464|Human|NewZealand|H1N1|6B.1A.6
EPI_ISL_5337|1994.101|Human|USA|H3N2|3C.3a
EPI_ISL_5336|1983.5|Human|USA|H1N1|nan
EPI_ISL_5335|1983.5|Human|USA|H1N1|nan
EPI_ISL_5334|1983.5|Human|USA|H1N1|nan
EPI_ISL_5333|1983.5|Human|USA|H1N1|nan
EPI_ISL_5332|1983.5|Human|USA|H1N1|nan
EPI_ISL_5331|1983.5|Human|USA|H1N1|nan
EPI_ISL_5330|1983.5|Human|USA|H1N1|nan
EPI_ISL_5329|1983.5|Human|USA|H1N1|nan
EPI_ISL_5328|1983.5|Human|USA|H1N1|nan
EPI_ISL_5327|1980.5|Human|USA|H1N1|nan
EPI_ISL_5326|1978.5|Human|USA|H1N1|nan
EPI_ISL_5325|1978.5|Human|USA|H1N1|nan
EPI_ISL_5324|1978.5|Human|USA|H1N1|nan
EPI_ISL_5323|1978.5|Human|USA|H1N1|nan
EPI_ISL_5321|2001.06|Human|USA|H1N1|6B.1A.6
EPI_ISL_5320|1996.003|Human|USA|H1N1|nan
EPI_ISL_5319|1996.003|Human|USA|H1N1|nan
EPI_ISL_5318|1995.918|Human|USA|H1N1|nan
EPI_ISL_5317|1995.929|Human|USA|H1N1|nan
EPI_ISL_5316|1995.992|Human|USA|H3N2|3C.3a
EPI_ISL_5315|1995.948|Human|USA|H1N1|nan
EPI_ISL_5314|1996.975|Human|USA|H3N2|3C.2
EPI_ISL_5312|2001.488|Human|NewZealand|H1N1|nan
EPI_ISL_5311|2001.466|Human|NewZealand|H1N1|6B.1A.6
EPI_ISL_5310|1988.5|Human|USA|H3N2|3C.3a
EPI_ISL_5309|1995.951|Human|USA|H3N2|3C.3a
EPI_ISL_5308|1995.907|Human|USA|H1N1|nan
EPI_ISL_5307|1996.044|Human|USA|H3N2|3C.3a
EPI_ISL_5306|1995.934|Human|USA|H3N2|3C.3a
EPI_ISL_5303|1996.038|Human|USA|H3N2|3C.3a
EPI_ISL_5301|1996.025|Human|USA|H3N2|3C.3a
EPI_ISL_5299|1996.025|Human|USA|H3N2|3C.3a
EPI_ISL_5298|1995.964|Human|USA|H3N2|3C.3a
EPI_ISL_5297|1995.989|Human|USA|H3N2|3C.3a
EPI_ISL_5293|1995.907|Human|USA|H3N2|3C.3a
EPI_ISL_5292|1996.937|Human|USA|H3N2|3C.2
EPI_ISL_5290|1996.986|Human|USA|H3N2|3C.2
EPI_ISL_5289|1996.945|Human|USA|H3N2|3C.3a
EPI_ISL_5287|2003.5|swine|Spain|H1N1|nan
EPI_ISL_5285|2001.523|Human|NewZealand|H1N1|6B.1A.6
EPI_ISL_5284|2001.51|Human|NewZealand|H3N2|3C.2
EPI_ISL_5283|1995.874|Human|USA|H1N1|nan
EPI_ISL_5282|1995.986|Human|USA|H1N1|nan
EPI_ISL_5281|1995.975|Human|USA|H1N1|nan
EPI_ISL_5279|1995.912|Human|USA|H1N1|nan
EPI_ISL_5278|1995.934|Human|USA|H1N1|nan
EPI_ISL_5277|1995.951|Human|USA|H1N1|nan
EPI_ISL_5276|1995.871|Human|USA|H1N1|nan
EPI_ISL_5275|2001.57|Human|NewZealand|H1N1|6B.1A.6
EPI_ISL_5274|2001.542|Human|NewZealand|H1N1|6B.1A.6
EPI_ISL_5273|2001.54|Human|NewZealand|H1N1|6B.1A.6
EPI_ISL_5272|2001.54|Human|NewZealand|H1N1|6B.1A.6
EPI_ISL_5271|2001.54|Human|NewZealand|H1N1|6B.1A.6
EPI_ISL_5270|2001.542|Human|NewZealand|H1N1|6B.1A.6
EPI_ISL_5269|2001.545|Human|NewZealand|H1N1|6B.1A.6
EPI_ISL_5268|2001.537|Human|NewZealand|H1N1|6B.1A.6
EPI_ISL_5267|2001.504|Human|NewZealand|H1N1|nan
EPI_ISL_5266|2001.501|Human|NewZealand|H1N1|6B.1A.6
EPI_ISL_5265|2001.022|Human|NewZealand|H1N1|6B.1A.6
EPI_ISL_5264|2000.68|Human|NewZealand|H1N1|6B.1A.6
EPI_ISL_5263|2000.544|Human|NewZealand|H1N1|6B.1A.6
EPI_ISL_5260|2001.622|Human|NewZealand|H1N1|6B.1A.6
EPI_ISL_5259|2001.616|Human|NewZealand|H1N1|6B.1A.6
EPI_ISL_5258|2001.567|Human|NewZealand|H1N1|6B.1A.6
EPI_ISL_5257|2001.605|Human|NewZealand|H1N1|6B.1A.6
EPI_ISL_5256|2001.592|Human|NewZealand|H1N1|6B.1A.6
EPI_ISL_5255|2001.592|Human|NewZealand|H1N1|6B.1A.6
EPI_ISL_5254|2001.584|Human|NewZealand|H1N1|6B.1A.6
EPI_ISL_5253|2001.542|Human|NewZealand|H1N1|6B.1A.6
EPI_ISL_5252|2001.537|Human|NewZealand|H1N1|6B.1A.6
EPI_ISL_5251|2001.548|Human|NewZealand|H1N1|6B.1A.6
EPI_ISL_5250|2001.529|Human|NewZealand|H1N1|6B.1A.6
EPI_ISL_5249|2001.518|Human|NewZealand|H1N1|6B.1A.6
EPI_ISL_5248|2001.523|Human|NewZealand|H1N1|6B.1A.6
EPI_ISL_5247|2001.523|Human|NewZealand|H1N1|nan
EPI_ISL_5246|2001.523|Human|NewZealand|H1N1|6B.1A.6
EPI_ISL_5245|2001.518|Human|NewZealand|H1N1|6B.1A.6
EPI_ISL_5244|2001.512|Human|NewZealand|H1N1|6B.1A.6
EPI_ISL_5243|2001.521|Human|NewZealand|H1N1|6B.1A.6
EPI_ISL_5242|2001.504|Human|NewZealand|H1N1|6B.1A.6
EPI_ISL_5241|2001.507|Human|NewZealand|H1N1|6B.1A.6
EPI_ISL_5240|2001.507|Human|NewZealand|H1N1|6B.1A.6
EPI_ISL_5239|2001.499|Human|NewZealand|H1N1|6B.1A.6
EPI_ISL_5238|2001.499|Human|NewZealand|H1N1|6B.1A.6
EPI_ISL_5237|2001.488|Human|NewZealand|H1N1|6B.1A.6
EPI_ISL_5236|2001.499|Human|NewZealand|H1N1|6B.1A.6
EPI_ISL_5235|2001.479|Human|NewZealand|H1N1|6B.1A.6
EPI_ISL_5234|2001.479|Human|NewZealand|H1N1|6B.1A.6
EPI_ISL_5233|2000.806|Human|NewZealand|H1N1|nan
EPI_ISL_5232|2000.658|Human|NewZealand|H1N1|6B.1A.6
EPI_ISL_5231|2000.68|Human|NewZealand|H1N1|6B.1A.6
EPI_ISL_5230|2000.56|Human|NewZealand|H1N1|6B.1A.6
EPI_ISL_5229|2000.617|Human|NewZealand|H1N1|6B.1A.6
EPI_ISL_5228|2000.664|Human|NewZealand|H1N1|6B.1A.6
EPI_ISL_5226|2003.31|Human|USA|H1N2|3C.2
EPI_ISL_5225|1996.975|Human|USA|H3N2|3C.3a
EPI_ISL_5224|1996.945|Human|USA|H3N2|3C.3a
EPI_ISL_5222|1996.88|Human|USA|H3N2|3C.3a
EPI_ISL_5221|1996.923|Human|USA|H3N2|3C.3a
EPI_ISL_5220|1996.967|Human|USA|H3N2|3C.2
EPI_ISL_5218|1996.926|Human|USA|H3N2|3C.2
EPI_ISL_5217|1996.863|Human|USA|H3N2|3C.2
EPI_ISL_5216|1996.948|Human|USA|H3N2|3C.3a
EPI_ISL_5215|1998.09|Human|USA|H3N2|3C.2
EPI_ISL_5214|2001.616|Human|NewZealand|H1N1|6B.1A.6
EPI_ISL_5213|2001.537|Human|NewZealand|H1N1|6B.1A.6
EPI_ISL_5212|2001.504|Human|NewZealand|H1N1|6B.1A.6
EPI_ISL_5211|2001.545|Human|NewZealand|H1N1|6B.1A.6
EPI_ISL_5210|2001.29|Human|NewZealand|H3N2|3C.2
EPI_ISL_5209|2000.541|Human|NewZealand|H1N1|6B.1A.6
EPI_ISL_5205|1996.937|Human|USA|H3N2|3C.3a
EPI_ISL_5204|1996.997|Human|USA|H3N2|3C.3a
EPI_ISL_5202|2001.521|Human|NewZealand|H1N1|6B.1A.6
EPI_ISL_5201|2001.479|Human|NewZealand|H1N1|6B.1A.6
EPI_ISL_5200|2001.471|Human|NewZealand|H1N1|6B.1A.6
EPI_ISL_5199|2001.425|Human|NewZealand|H1N1|6B.1A.6
EPI_ISL_5198|2001.595|Human|NewZealand|H3N2|3C.2
EPI_ISL_5197|2000.675|Human|NewZealand|H1N1|6B.1A.6
EPI_ISL_5196|2000.68|Human|NewZealand|H1N1|6B.1A.6
EPI_ISL_5195|2000.642|Human|NewZealand|H1N1|6B.1A.6
EPI_ISL_5194|2000.68|Human|NewZealand|H1N1|6B.1A.6
EPI_ISL_5193|2000.735|Human|NewZealand|H1N1|6B.1A.6
EPI_ISL_5192|2000.721|Human|NewZealand|H1N1|6B.1A.6
EPI_ISL_5191|2000.713|Human|NewZealand|H1N1|6B.1A.6
EPI_ISL_5190|2000.658|Human|NewZealand|H1N1|6B.1A.6
EPI_ISL_5189|2000.623|Human|NewZealand|H1N1|6B.1A.6
EPI_ISL_5188|2000.549|Human|NewZealand|H1N1|6B.1A.6
EPI_ISL_5187|2000.587|Human|NewZealand|H1N1|nan
EPI_ISL_5186|1997.014|Human|USA|H3N2|3C.2
EPI_ISL_5185|1996.94|Human|USA|H3N2|3C.3a
EPI_ISL_5184|1996.962|Human|USA|H3N2|3C.2
EPI_ISL_5183|1996.989|Human|USA|H3N2|3C.2
EPI_ISL_5182|1996.88|Human|USA|H3N2|3C.3a
EPI_ISL_5181|1996.97|Human|USA|H3N2|3C.2
EPI_ISL_5180|1997.058|Human|USA|H3N2|3C.3a
EPI_ISL_5178|1996.926|Human|USA|H3N2|3C.3a
EPI_ISL_5177|1997.014|Human|USA|H3N2|3C.3a
EPI_ISL_5176|1996.945|Human|USA|H3N2|3C.3a
EPI_ISL_5175|1996.943|Human|USA|H3N2|3C.2
EPI_ISL_5174|1997.044|Human|USA|H3N2|3C.3a
EPI_ISL_5173|1997.014|Human|USA|H3N2|3C.3a
EPI_ISL_5169|1947.5|Human|USA|H1N1|nan
EPI_ISL_5166|2001.605|Human|NewZealand|H3N2|3C.2
EPI_ISL_5165|2001.526|Human|NewZealand|H3N2|3C.2
EPI_ISL_5164|2001.523|Human|NewZealand|H3N2|3C.2
EPI_ISL_5163|2001.504|Human|NewZealand|H3N2|3C.2
EPI_ISL_5162|2001.351|Human|NewZealand|H3N2|3C.2
EPI_ISL_5161|2000.669|Human|NewZealand|H1N1|6B.1A.6
EPI_ISL_5160|2000.467|Human|NewZealand|H1N1|6B.1A.6
EPI_ISL_5159|2000.653|Human|NewZealand|H1N1|6B.1A.6
EPI_ISL_5158|1997.162|Human|USA|H3N2|3C.3a
EPI_ISL_5157|1997.003|Human|USA|H3N2|3C.3a
EPI_ISL_5156|1996.959|Human|USA|H3N2|3C.3a
EPI_ISL_5155|1996.975|Human|USA|H3N2|3C.2
EPI_ISL_5154|1996.945|Human|USA|H3N2|3C.2
EPI_ISL_5153|1997.005|Human|USA|H3N2|3C.3a
EPI_ISL_5152|1996.918|Human|USA|H3N2|3C.3a
EPI_ISL_5150|1997.014|Human|USA|H3N2|3C.3a
EPI_ISL_20941|1933.997|Human|TheCaribbean|H1N1|6B.1A.6
EPI_ISL_5149|2001.614|Human|NewZealand|H3N2|3C.2
EPI_ISL_5148|2001.529|Human|NewZealand|H3N2|3C.2
EPI_ISL_5147|2001.523|Human|NewZealand|H3N2|3C.2
EPI_ISL_5146|2001.518|Human|NewZealand|H3N2|3C.2
EPI_ISL_5145|2001.501|Human|NewZealand|H3N2|3C.2
EPI_ISL_5144|2001.43|Human|NewZealand|H3N2|3C.2
EPI_ISL_5143|2000.801|Human|NewZealand|H3N2|3C.2
EPI_ISL_8890|1977.663|wild.ans|Canada|H10N7|nan
EPI_ISL_8884|1991.603|wild.ans|Canada|H9N2|nan
EPI_ISL_5801|1991.603|wild.ans|Canada|H9N2|nan
EPI_ISL_8883|1988.672|wild.ans|Canada|H9N2|nan
EPI_ISL_8878|1983.636|wild.ans|Canada|H9N1|nan
EPI_ISL_5799|2001.567|wild.ans|Canada|H7N1|nan
EPI_ISL_5798|1993.915|wild.ans|Canada|H10N7|nan
EPI_ISL_8876|1989.315|wild.other|USA|H7N7|nan
EPI_ISL_8875|1988.413|wild.other|USA|H7N7|nan
EPI_ISL_8874|1987.444|wild.other|USA|H13N2|nan
EPI_ISL_8873|1985.619|wild.ans|Canada|H7N3|nan
EPI_ISL_8872|1980.593|wild.ans|Canada|H3N8|3C.2
EPI_ISL_3219|1977.666|wild.ans|Canada|H7N3|nan
EPI_ISL_8869|1977.666|wild.ans|Canada|H7N3|nan
EPI_ISL_8868|1977.592|wild.ans|Canada|H7N5|nan
EPI_ISL_8867|1992.915|wild.ans|Canada|H8N4|nan
EPI_ISL_8863|1977.655|wild.ans|Canada|H4N1|nan
EPI_ISL_8862|2003.614|wild.ans|Canada|H4N6|nan
EPI_ISL_8861|2001.616|wild.ans|Canada|H4N6|nan
EPI_ISL_8855|1994.496|wild.ans|Canada|H4N6|nan
EPI_ISL_8854|1990.638|wild.ans|Canada|H4N3|nan
EPI_ISL_8848|1988.369|wild.other|USA|H4N6|nan
EPI_ISL_8847|1985.652|wild.ans|Canada|H4N6|nan
EPI_ISL_8843|1984.596|wild.ans|Canada|H4N2|nan
EPI_ISL_8839|1979.608|wild.ans|Canada|H4N2|nan
EPI_ISL_8838|1979.608|wild.ans|Canada|H4N2|nan
EPI_ISL_8837|1979.597|wild.ans|Canada|H4N2|nan
EPI_ISL_8836|1978.605|wild.ans|Canada|H4N2|nan
EPI_ISL_8835|1977.668|wild.ans|Canada|H4N8|nan
EPI_ISL_8834|1977.671|wild.ans|Canada|H4N6|nan
EPI_ISL_8832|1977.66|wild.ans|Canada|H4N8|nan
EPI_ISL_4444|1977.66|wild.ans|Canada|H4N3|nan
EPI_ISL_8831|1977.652|wild.ans|Canada|H4N6|nan
EPI_ISL_8830|1977.6|wild.ans|Canada|H4N6|nan
EPI_ISL_8829|1977.603|wild.ans|Canada|H4N6|nan
EPI_ISL_8828|1977.603|wild.ans|Canada|H4N6|nan
EPI_ISL_8827|1976.609|wild.ans|Canada|H3N1|nan
EPI_ISL_8823|1988.675|wild.ans|Canada|H3N3|3C.2
EPI_ISL_8819|1983.63|wild.ans|Canada|H3N5|3C.2
EPI_ISL_8817|1983.611|wild.ans|Canada|H3N1|3C.2
EPI_ISL_8813|1979.605|wild.ans|Canada|H3N6|3C.2
EPI_ISL_8812|1979.605|wild.ans|Canada|H3N8|3C.2
EPI_ISL_8811|1978.619|wild.ans|Canada|H3N3|3C.2
EPI_ISL_8807|1976.615|wild.ans|Canada|H3N2|3C.2
EPI_ISL_5788|1988.372|wild.other|USA|H16N3|nan
EPI_ISL_8792|1986.359|wild.other|USA|H13N2|nan
EPI_ISL_8786|1985.405|wild.other|USA|H7N3|nan
EPI_ISL_4419|1997.83|wild.ans|Canada|H12N5|nan
EPI_ISL_8780|1977.663|wild.ans|Canada|H11N9|nan
EPI_ISL_8779|2003.597|wild.ans|Canada|H10N7|nan
EPI_ISL_8778|1977.671|wild.ans|Canada|H10N7|nan
EPI_ISL_8776|1983.597|wild.ans|Canada|H9N1|nan
EPI_ISL_8774|1976.612|wild.ans|Canada|H5N2|Am_nonGsGD
EPI_ISL_8747|1979.614|wild.ans|Canada|H3N6|3C.2
EPI_ISL_8745|1979.608|wild.ans|Canada|H3N8|3C.2
EPI_ISL_8716|1986.414|wild.other|USA|H13N2|nan
EPI_ISL_8949|1981.751|Dom.other|USA|H1N1|nan
EPI_ISL_8937|1980.738|Dom.ans|Australia|H6N5|nan
EPI_ISL_5816|1979.5|wild.ans|Australia|H4N6|nan
EPI_ISL_8932|1977.5|Dom.gal|HongKong|H6N1|nan
EPI_ISL_8931|1976.5|Dom.ans|HongKong|H6N1|nan
EPI_ISL_8924|1978.5|Dom.ans|HongKong|H2N2|nan
EPI_ISL_8918|1990.293|wild.other|Brazil|H2N1|nan
EPI_ISL_8860|2001.567|wild.ans|Canada|H4N8|nan
EPI_ISL_8858|1998.592|wild.ans|Canada|H4N1|nan
EPI_ISL_8856|1995.581|wild.ans|Canada|H4N6|nan
EPI_ISL_8826|2001.595|wild.ans|Canada|H3N8|nan
EPI_ISL_8824|1995.581|wild.ans|Canada|H3N5|nan
EPI_ISL_8821|1985.638|wild.ans|Canada|H3N8|3C.2
EPI_ISL_8820|1985.638|wild.ans|Canada|H3N8|3C.2
EPI_ISL_8818|1983.611|wild.ans|Canada|H9N1|nan
EPI_ISL_8810|1977.638|wild.ans|Canada|H1N1|nan
EPI_ISL_8803|2002.622|wild.ans|Canada|H1N1|nan
EPI_ISL_5787|1992.915|wild.ans|Canada|H1N1|nan
EPI_ISL_8802|1988.672|wild.ans|Canada|H1N1|nan
EPI_ISL_8799|1998.608|wild.ans|Canada|H1N1|nan
EPI_ISL_8797|1979.622|wild.ans|Canada|H1N1|nan
EPI_ISL_8796|1979.603|wild.ans|Canada|H1N1|nan
EPI_ISL_8795|1977.671|wild.ans|Canada|H1N1|nan
EPI_ISL_8794|1977.6|wild.ans|Canada|H1N1|nan
EPI_ISL_8793|1977.584|wild.ans|Canada|H1N6|nan
EPI_ISL_8767|2003.586|wild.ans|Canada|H6N5|nan
EPI_ISL_8766|1996.5|wild.ans|Canada|H6N8|nan
EPI_ISL_8765|1993.915|wild.ans|Canada|H6N1|nan
EPI_ISL_8764|1992.915|wild.ans|Canada|H6N5|nan
EPI_ISL_8758|1985.614|wild.ans|Canada|H6N3|nan
EPI_ISL_8748|1979.638|wild.ans|Canada|H6N9|nan
EPI_ISL_8735|1978.647|wild.ans|Canada|H6N8|nan
EPI_ISL_8729|1978.597|wild.ans|Canada|H6N5|nan
EPI_ISL_8726|2003.581|wild.ans|Canada|H2N3|nan
EPI_ISL_8725|2002.584|wild.ans|Canada|H2N4|nan
EPI_ISL_8724|1998.608|wild.ans|Canada|H2N3|nan
EPI_ISL_8723|1998.608|wild.ans|Canada|H2N3|nan
EPI_ISL_8722|1997.811|wild.ans|Canada|H2N9|nan
EPI_ISL_8721|1996.5|wild.ans|Canada|H2N3|nan
EPI_ISL_8720|1988.672|wild.ans|Canada|H2N3|nan
EPI_ISL_8714|1985.627|wild.ans|Canada|H2N3|nan
EPI_ISL_8713|1984.634|wild.ans|Canada|H2N5|nan
EPI_ISL_8712|1985.405|wild.other|USA|H2N9|nan
EPI_ISL_4437|1977.671|wild.ans|Canada|H2N9|nan
EPI_ISL_4406|1977.6|wild.ans|Canada|H2N3|nan
EPI_ISL_8711|2001.068|Human|USA|H1N1|6B.1A.6
EPI_ISL_8710|2000.063|Human|USA|H3N2|3C.2
EPI_ISL_8709|2000.011|Human|USA|H3N2|3C.2
EPI_ISL_8708|2000.005|Human|USA|H3N2|3C.2
EPI_ISL_8705|1999.953|Human|USA|H3N2|3C.2
EPI_ISL_8704|2002.074|Human|USA|H3N2|3C.2
EPI_ISL_8703|2002.178|Human|USA|H1N2|3C.2
EPI_ISL_8702|2003.173|Human|USA|H1N2|3C.2
EPI_ISL_8701|1994.5|Human|China|H3N2|3C.3a
EPI_ISL_8700|1984.5|Human|HongKong|H3N2|nan
EPI_ISL_8699|1983.5|Human|HongKong|H3N2|nan
EPI_ISL_8698|1975.5|Human|HongKong|H3N2|nan
EPI_ISL_8697|1983.5|Human|HongKong|H3N2|nan
EPI_ISL_8696|1992.5|Human|HongKong|H3N2|3C.3a
EPI_ISL_8695|2003.151|Human|USA|H1N1|6B.1A.6
EPI_ISL_8694|2003.063|Human|USA|H1N2|3C.2
EPI_ISL_8693|2003.055|Human|USA|H1N1|6B.1A.6
EPI_ISL_8692|2003.052|Human|USA|H3N2|3C.2
EPI_ISL_8691|2003.033|Human|USA|H1N2|3C.2
EPI_ISL_8686|1999.066|Human|USA|H3N2|3C.2
EPI_ISL_8685|1999.058|Human|USA|H3N2|3C.2
EPI_ISL_8684|1999.038|Human|USA|H3N2|3C.2
EPI_ISL_8683|1999.038|Human|USA|H3N2|3C.2
EPI_ISL_8682|1999.033|Human|USA|H3N2|3C.2
EPI_ISL_8681|1999.03|Human|USA|H3N2|3C.2
EPI_ISL_8680|1999.027|Human|USA|H3N2|3C.2
EPI_ISL_8679|1999.019|Human|USA|H3N2|3C.2
EPI_ISL_8678|1999.008|Human|USA|H3N2|3C.2
EPI_ISL_8677|1998.893|Human|USA|H3N2|3C.2
EPI_ISL_8676|1972.5|Human|HongKong|H3N2|nan
EPI_ISL_8675|1987.5|Human|HongKong|H3N2|3C.3a
EPI_ISL_8674|1985.5|Human|HongKong|H3N2|nan
EPI_ISL_8673|1973.5|Human|HongKong|H3N2|3C.2a4
EPI_ISL_8672|1985.5|Human|HongKong|H3N2|nan
EPI_ISL_8671|1988.5|Human|HongKong|H3N2|3C.3a
EPI_ISL_8670|1985.5|Human|HongKong|H3N2|nan
EPI_ISL_8669|1974.5|Human|HongKong|H3N2|3C.3a
EPI_ISL_8668|1980.5|Human|HongKong|H3N2|nan
EPI_ISL_8667|2001.14|Human|USA|H1N1|6B.1A.6
EPI_ISL_8666|2001.058|Human|USA|H1N1|6B.1A.6
EPI_ISL_8665|2001.025|Human|USA|H1N1|6B.1A.6
EPI_ISL_8664|2000.06|Human|USA|H3N2|3C.2
EPI_ISL_8663|2000.005|Human|USA|H3N2|3C.2
EPI_ISL_8662|1999.959|Human|USA|H3N2|3C.2
EPI_ISL_8661|1999.997|Human|USA|H3N2|3C.2
EPI_ISL_8657|2001.09|Human|USA|H1N1|6B.1A.6
EPI_ISL_8656|2001.101|Human|USA|H1N1|6B.1A.6
EPI_ISL_8655|2003.074|Human|USA|H1N1|6B.1A.6
EPI_ISL_8654|2003.173|Human|USA|H1N1|6B.1A.6
EPI_ISL_8653|2002.956|Human|USA|H1N2|3C.2
EPI_ISL_8648|2001.066|Human|USA|H1N1|6B.1A.6
EPI_ISL_8647|2001.077|Human|USA|H1N1|6B.1A.6
EPI_ISL_8644|2001.06|Human|USA|H1N1|6B.1A.6
EPI_ISL_8643|2000.046|Human|USA|H3N2|3C.2
EPI_ISL_8642|2000.03|Human|USA|H3N2|3C.2
EPI_ISL_8641|2000.025|Human|USA|H3N2|3C.2
EPI_ISL_8640|2000.022|Human|USA|H3N2|3C.2
EPI_ISL_8639|2000.011|Human|USA|H3N2|3C.2
EPI_ISL_8638|2000.005|Human|USA|H3N2|3C.2
EPI_ISL_8637|1999.986|Human|USA|H3N2|3C.2
EPI_ISL_8636|1999.967|Human|USA|H3N2|3C.2
EPI_ISL_8634|2002.047|Human|USA|H3N2|3C.2
EPI_ISL_8633|2002.041|Human|USA|H3N2|3C.2
EPI_ISL_8632|2002.159|Human|USA|H3N2|3C.2
EPI_ISL_8631|2002.142|Human|USA|H3N2|3C.2
EPI_ISL_8630|2002.115|Human|USA|H3N2|3C.2
EPI_ISL_8629|2002.104|Human|USA|H3N2|3C.2
EPI_ISL_8628|2002.085|Human|USA|H3N2|3C.2
EPI_ISL_8627|2002.058|Human|USA|H3N2|3C.2
EPI_ISL_8626|2002.038|Human|USA|H3N2|3C.2
EPI_ISL_8625|2002.036|Human|USA|H3N2|3C.2
EPI_ISL_8624|2002.027|Human|USA|H3N2|3C.2
EPI_ISL_8623|2002.019|Human|USA|H3N2|3C.2
EPI_ISL_8621|2002.011|Human|USA|H3N2|3C.2
EPI_ISL_8620|2002.008|Human|USA|H3N2|3C.2
EPI_ISL_8619|2001.986|Human|USA|H3N2|3C.2
EPI_ISL_8618|2001.888|Human|USA|H3N2|3C.2
EPI_ISL_8611|2001.058|Human|USA|H1N1|6B.1A.6
EPI_ISL_8609|2001.06|Human|USA|H1N1|6B.1A.6
EPI_ISL_8606|2003.216|Human|USA|H1N1|6B.1A.6
EPI_ISL_8595|2001.055|Human|USA|H3N2|3C.2
EPI_ISL_8594|2003.058|Human|USA|H1N1|6B.1A.6
EPI_ISL_8593|2001.115|Human|USA|H1N1|6B.1A.6
EPI_ISL_8587|1972.5|Human|USA|H3N2|3C.2a4
EPI_ISL_8355|2001.5|wild.ans|Canada|H7N3|nan
EPI_ISL_8354|1983.5|wild.ans|Germany|H2N2|nan
EPI_ISL_8280|1989.5|Dom.other|UK|H3N8|nan
EPI_ISL_8272|2003.159|Human|USA|H1N1|6B.1A.6
EPI_ISL_8271|2001.03|Human|USA|H1N1|6B.1A.6
EPI_ISL_8270|2003.038|Human|USA|H1N1|6B.1A.6
EPI_ISL_8269|2003.03|Human|USA|H1N1|6B.1A.6
EPI_ISL_8268|2001.019|Human|USA|H1N1|nan
EPI_ISL_8266|2003.079|Human|USA|H1N2|3C.2
EPI_ISL_8264|2000.964|Human|USA|H1N1|6B.1A.6
EPI_ISL_8263|2003.167|Human|USA|H1N2|3C.2
EPI_ISL_8262|2003.071|Human|USA|H1N1|6B.1A.6
EPI_ISL_8261|2001.156|Human|USA|H1N1|6B.1A.6
EPI_ISL_8256|1999.107|Human|USA|H3N2|3C.2
EPI_ISL_8255|2001.14|Human|USA|H1N1|6B.1A.6
EPI_ISL_8254|1999.268|Human|USA|H3N2|3C.2
EPI_ISL_8253|1999.03|Human|USA|H3N2|3C.2
EPI_ISL_8250|2002.984|Human|USA|H1N1|6B.1A.6
EPI_ISL_8249|2003.622|Human|USA|H3N2|nan
EPI_ISL_152|1971.5|Human|USA|H3N2|3C.2a4
EPI_ISL_8233|1998.995|Human|USA|H3N2|3C.2
EPI_ISL_8232|1998.989|Human|USA|H3N2|3C.2
EPI_ISL_8231|1999.153|Human|USA|H3N2|3C.2
EPI_ISL_8230|2003.041|Human|USA|H1N2|3C.2
EPI_ISL_8229|2003.112|Human|USA|H1N2|3C.2
EPI_ISL_8228|2003.907|Human|USA|H3N2|3C.2
EPI_ISL_8227|1999.342|Human|USA|H3N2|3C.2
EPI_ISL_8226|2001.984|Human|USA|H3N2|3C.2
EPI_ISL_8225|1999.937|Human|USA|H3N2|3C.2
EPI_ISL_8223|1999.049|Human|USA|H3N2|3C.2
EPI_ISL_8220|1995.5|Human|USA|H3N2|3C.3a
EPI_ISL_8207|1999.208|Human|USA|H3N2|3C.2
EPI_ISL_8206|1999.068|Human|USA|H3N2|3C.2
EPI_ISL_8205|2003.107|Human|USA|H1N2|3C.2
EPI_ISL_8203|1999.115|Human|USA|H3N2|3C.2
EPI_ISL_8202|2002.008|Human|USA|H3N2|3C.2
EPI_ISL_8201|1998.997|Human|USA|H3N2|3C.2
EPI_ISL_8200|1999.5|Human|USA|H3N2|3C.2
EPI_ISL_8199|2003.5|Human|USA|H3N2|3C.2
EPI_ISL_237|1972.5|Human|USA|H3N2|3C.2a4
EPI_ISL_8198|1986.5|Human|USA|H3N2|nan
EPI_ISL_8186|1999.129|Human|USA|H3N2|3C.2
EPI_ISL_8185|1999.074|Human|USA|H3N2|3C.2
EPI_ISL_8184|1999.068|Human|USA|H3N2|3C.2
EPI_ISL_8183|1999.093|Human|USA|H3N2|3C.2
EPI_ISL_8182|1999.112|Human|USA|H3N2|3C.2
EPI_ISL_8181|2001.019|Human|USA|H1N1|6B.1A.6
EPI_ISL_8179|1999.06|Human|USA|H3N2|3C.2
EPI_ISL_8178|1999.104|Human|USA|H3N2|3C.2
EPI_ISL_8177|1999.181|Human|USA|H3N2|3C.2
EPI_ISL_8176|1999.148|Human|USA|H3N2|3C.2
EPI_ISL_8175|1999.052|Human|USA|H3N2|3C.2
EPI_ISL_8174|1999.126|Human|USA|H3N2|3C.2
EPI_ISL_8173|1999.085|Human|USA|H3N2|3C.2
EPI_ISL_8172|1999.225|Human|USA|H3N2|3C.2
EPI_ISL_8171|1999.066|Human|USA|H3N2|3C.2
EPI_ISL_8170|1999.044|Human|USA|H3N2|3C.2
EPI_ISL_8169|1999.23|Human|USA|H3N2|3C.2
EPI_ISL_8168|1999.088|Human|USA|H3N2|3C.2
EPI_ISL_8167|1999.008|Human|USA|H3N2|3C.2
EPI_ISL_8166|1999.014|Human|USA|H3N2|3C.2
EPI_ISL_8165|1999.09|Human|USA|H3N2|3C.2
EPI_ISL_8164|1998.989|Human|USA|H3N2|3C.2
EPI_ISL_8163|1999.162|Human|USA|H3N2|3C.2
EPI_ISL_8162|1998.995|Human|USA|H3N2|3C.2
EPI_ISL_8161|1999.129|Human|USA|H3N2|3C.2
EPI_ISL_8160|1998.923|Human|USA|H3N2|3C.2
EPI_ISL_8159|1999.153|Human|USA|H3N2|3C.2
EPI_ISL_8158|1999.112|Human|USA|H3N2|3C.2
EPI_ISL_8157|1999.277|Human|USA|H3N2|3C.2
EPI_ISL_8156|1999.145|Human|USA|H3N2|3C.2
EPI_ISL_8155|1999.019|Human|USA|H3N2|3C.2
EPI_ISL_8102|1983.5|Dom.other|USA|H3N8|nan
EPI_ISL_8101|1982.5|Dom.other|USA|H3N8|nan
EPI_ISL_8100|1981.5|Dom.other|USA|H3N8|nan
EPI_ISL_8099|1981.5|Dom.other|USA|H3N8|nan
EPI_ISL_8098|1981.5|Dom.other|USA|H3N8|nan
EPI_ISL_8097|1981.5|Dom.other|USA|H3N8|nan
EPI_ISL_8096|1981.5|Dom.other|USA|H3N8|nan
EPI_ISL_8095|1981.5|Dom.other|USA|H3N8|nan
EPI_ISL_8094|1976.5|Dom.other|USA|H3N8|nan
EPI_ISL_8093|1976.5|Dom.other|USA|H3N8|nan
EPI_ISL_8090|1981.5|Dom.other|USA|H3N8|nan
EPI_ISL_8089|1980.5|Dom.other|USA|H3N8|nan
EPI_ISL_8088|1980.5|Dom.other|USA|H3N8|nan
EPI_ISL_8087|1978.5|Dom.other|USA|H3N8|nan
EPI_ISL_8078|1978.5|Human|USA|H1N1|nan
EPI_ISL_8071|2003.5|Dom.gal|Italy|H7N3|nan
EPI_ISL_8070|2002.5|Dom.gal|Italy|H7N3|nan
EPI_ISL_8069|1977.5|wild.other|Australia|H3N8|nan
EPI_ISL_15790|1978.068|Dom.ans|Australia|H3N8|nan
EPI_ISL_8022|1983.5|wild.other|Australia|H3N8|nan
EPI_ISL_15789|1980.445|wild.other|Australia|H3N8|nan
EPI_ISL_8020|1983.5|Dom.ans|Australia|H3N8|nan
EPI_ISL_8018|2002.5|Dom.ans|Australia|H4N8|nan
EPI_ISL_8017|1979.5|wild.other|Australia|H6N2|nan
EPI_ISL_8010|1978.5|swine|USA|H1N1|6B.1
EPI_ISL_7929|1983.5|Human|USA|H1N1|nan
EPI_ISL_7796|1977.5|swine|USA|H1N1|6B.1
EPI_ISL_7789|1979.5|Human|USA|H1N1|nan
EPI_ISL_7774|1967.5|swine|USA|H1N1|nan
EPI_ISL_7757|2000.705|Human|NewZealand|H1N1|nan
EPI_ISL_21015|1999.271|Dom.gal|Italy|H7N1|nan
EPI_ISL_7553|1999.5|Dom.gal|Italy|H7N1|nan
EPI_ISL_21014|1999.526|Dom.gal|Italy|H7N1|nan
EPI_ISL_21013|1999.737|Dom.gal|Italy|H7N1|nan
EPI_ISL_21012|1999.726|Dom.gal|Italy|H7N1|nan
EPI_ISL_7552|1999.89|Dom.gal|Italy|H7N1|nan
EPI_ISL_7551|1999.951|Dom.gal|Italy|H7N1|nan
EPI_ISL_21011|1999.89|Dom.gal|Italy|H7N1|nan
EPI_ISL_7550|1999.973|Dom.gal|Italy|H7N1|nan
EPI_ISL_7549|1999.995|Dom.gal|Italy|H7N1|nan
EPI_ISL_21010|1999.956|Dom.gal|Italy|H7N1|nan
EPI_ISL_7545|1992.577|Dom.gal|Australia|H7N3|nan
EPI_ISL_7544|1985.5|Dom.gal|Australia|H7N7|nan
EPI_ISL_7543|2002.573|Human|NewZealand|H3N2|3C.2
EPI_ISL_7542|2000.77|Human|NewZealand|H3N2|3C.2
EPI_ISL_7541|2000.828|Human|NewZealand|H1N1|6B.1A.6
EPI_ISL_7540|2000.699|Human|NewZealand|H1N1|6B.1A.6
EPI_ISL_7539|2000.115|Human|NewZealand|H3N2|3C.2
EPI_ISL_7535|1978.5|swine|USA|H1N1|6B.1
EPI_ISL_7511|2000.197|Dom.ans|Italy|H7N1|nan
EPI_ISL_7510|1999.726|Dom.gal|Italy|H7N1|nan
EPI_ISL_21009|1999.671|Dom.gal|Italy|H7N1|nan
EPI_ISL_7509|1999.89|Dom.gal|Italy|H7N1|nan
EPI_ISL_7508|1999.921|Dom.gal|Italy|H7N1|nan
EPI_ISL_7507|1999.97|Dom.gal|Italy|H7N1|nan
EPI_ISL_7496|2000.109|Dom.gal|Italy|H7N1|nan
EPI_ISL_7495|2000.246|Dom.gal|Italy|H7N1|nan
EPI_ISL_21008|1999.5|Dom.gal|Italy|H7N1|nan
EPI_ISL_7493|2002.5|Dom.gal|Italy|H7N3|nan
EPI_ISL_7473|2000.5|Dom.gal|China|H9N2|nan
EPI_ISL_7285|2002.17|Human|NewZealand|H3N2|3C.2
EPI_ISL_7284|2001.74|Human|NewZealand|H3N2|3C.2
EPI_ISL_15045|2001.751|Human|NewZealand|H3N2|3C.2
EPI_ISL_7282|2000.694|Human|NewZealand|H3N2|3C.2
EPI_ISL_7281|2000.344|Human|NewZealand|H3N2|3C.2
EPI_ISL_7280|2000.724|Human|NewZealand|H3N2|3C.2
EPI_ISL_7279|2000.828|Human|NewZealand|H3N2|3C.2
EPI_ISL_7278|2000.839|Human|NewZealand|H1N1|6B.1A.6
EPI_ISL_7277|2000.751|Human|NewZealand|H1N1|6B.1A.6
EPI_ISL_7276|2000.74|Human|NewZealand|H3N2|3C.2
EPI_ISL_7269|1970.5|Human|USA|H3N2|3C.2a4
EPI_ISL_7268|1970.5|Human|USA|H3N2|3C.2a4
EPI_ISL_7168|1997.934|wild.other|Australia|H7N4|nan
EPI_ISL_7167|1997.904|Dom.gal|Australia|H7N4|nan
EPI_ISL_7166|1997.923|Dom.gal|Australia|H7N4|nan
EPI_ISL_7164|1999.5|Dom.gal|Italy|H7N1|nan
EPI_ISL_7163|2000.049|Dom.gal|Italy|H7N1|nan
EPI_ISL_7162|2000.027|Dom.gal|Italy|H7N1|nan
EPI_ISL_7161|1999.97|Dom.gal|Italy|H7N1|nan
EPI_ISL_7156|2003.5|Dom.gal|Italy|H7N3|nan
EPI_ISL_7152|2002.616|Human|NewZealand|H3N2|3C.2
EPI_ISL_7151|2002.46|Human|NewZealand|H3N2|3C.2
EPI_ISL_7150|2002.433|Human|NewZealand|H3N2|3C.2
EPI_ISL_7149|2001.556|Human|NewZealand|H1N1|6B.1A.6
EPI_ISL_7148|2001.507|Human|NewZealand|H1N1|6B.1A.6
EPI_ISL_7147|2001.63|Human|NewZealand|H3N2|3C.2
EPI_ISL_7146|2000.77|Human|NewZealand|H3N2|3C.2
EPI_ISL_7145|2000.735|Human|NewZealand|H1N1|6B.1A.6
EPI_ISL_7144|2000.732|Human|NewZealand|H3N2|3C.2
EPI_ISL_7143|2000.716|Human|NewZealand|H1N1|6B.1A.6
EPI_ISL_7142|2000.719|Human|NewZealand|H1N1|6B.1A.6
EPI_ISL_7130|1981.5|swine|Canada|H1N1|6B.1
EPI_ISL_7129|1981.5|swine|Canada|H1N1|6B.1
EPI_ISL_7120|1976.5|Human|USA|H3N2|3C.3a
EPI_ISL_7114|1997.5|Dom.unknown|Italy|H5N2|EA_nonGsGD
EPI_ISL_7113|2000.719|Human|Australia|H3N2|3C.2
EPI_ISL_7107|2002.036|Human|NewZealand|H3N2|3C.2
EPI_ISL_7106|2002.581|Human|NewZealand|H3N2|3C.2
EPI_ISL_7105|2002.688|Human|NewZealand|H3N2|3C.2
EPI_ISL_7104|2001.619|Human|NewZealand|H3N2|3C.2
EPI_ISL_7103|2000.855|Human|NewZealand|H1N1|6B.1A.6
EPI_ISL_7102|2000.678|Human|NewZealand|H1N1|6B.1A.6
EPI_ISL_7101|2000.68|Human|NewZealand|H1N1|6B.1A.6
EPI_ISL_7100|2000.661|Human|NewZealand|H1N1|6B.1A.6
EPI_ISL_7093|1951.5|Human|USA|H1N1|nan
EPI_ISL_7092|1968.5|Human|USA|H3N2|3C.2a4
EPI_ISL_7091|1997.5|Dom.unknown|Italy|H5N2|EA_nonGsGD
EPI_ISL_7084|1951.5|Human|USA|H1N1|nan
EPI_ISL_7083|1957.5|Human|USA|H2N2|nan
EPI_ISL_7082|1967.5|Human|USA|H2N2|nan
EPI_ISL_7081|1987.5|Human|USA|H1N1|nan
EPI_ISL_7078|2000.5|Human|Australia|H3N2|3C.2
EPI_ISL_7077|1976.5|Human|USA|H3N2|3C.3a
EPI_ISL_7076|1960.5|Human|USA|H2N2|nan
EPI_ISL_7075|2000.5|Human|Australia|H3N2|3C.2
EPI_ISL_7074|2000.5|Human|Australia|H3N2|3C.2
EPI_ISL_7073|1979.5|Human|Russia|H1N1|nan
EPI_ISL_7072|1951.5|Human|USA|H1N1|nan
EPI_ISL_7069|1987.5|wild.ans|USA|H11N9|nan
EPI_ISL_7066|1968.5|Human|USA|H3N2|3C.2a4
EPI_ISL_7065|1969.5|Human|USA|H3N2|3C.2a4
EPI_ISL_7064|1976.5|Human|USA|H3N2|3C.3a
EPI_ISL_7063|1951.5|Human|USA|H1N1|nan
EPI_ISL_7062|1958.5|Human|USA|H2N2|nan
EPI_ISL_7061|1957.5|Human|USA|H2N2|nan
EPI_ISL_7060|1978.5|Human|USA|H1N1|nan
EPI_ISL_7059|1958.5|Human|USA|H2N2|nan
EPI_ISL_7058|2000.5|Human|Australia|H3N2|3C.2
EPI_ISL_7057|2000.5|Human|Australia|H3N2|3C.2
EPI_ISL_7054|2000.5|Human|Australia|H1N1|nan
EPI_ISL_7053|2000.5|Human|Australia|H3N2|3C.2
EPI_ISL_7052|1986.5|Human|USA|H1N1|nan
EPI_ISL_7051|1984.5|Human|USA|H1N1|nan
EPI_ISL_7050|1978.5|Human|USA|H1N1|nan
EPI_ISL_7048|1950.5|Human|USA|H1N1|nan
EPI_ISL_7047|2000.5|Human|USA|H1N1|6B.1A.6
EPI_ISL_7045|1989.5|wild.ans|USA|H6N8|nan
EPI_ISL_7044|1987.5|wild.ans|USA|H11N9|nan
EPI_ISL_7043|1990.5|wild.ans|USA|H11N9|nan
EPI_ISL_7042|1999.5|Dom.ans|USA|H11N9|nan
EPI_ISL_7041|1986.5|wild.ans|USA|H11N9|nan
EPI_ISL_7039|2000.508|Human|NewZealand|H1N1|6B.1A.6
EPI_ISL_21005|1987.808|wild.ans|USA|H7N8|nan
EPI_ISL_7038|1986.849|Dom.ans|USA|H11N9|nan
EPI_ISL_21004|1986.811|wild.ans|USA|H8N2|nan
EPI_ISL_7037|1971.5|Human|USA|H3N2|3C.3a
EPI_ISL_7036|2002.658|wild.ans|USA|H6N6|nan
EPI_ISL_7035|2002.63|wild.ans|USA|H4N2|nan
EPI_ISL_7034|1986.847|wild.ans|USA|H3N8|nan
EPI_ISL_7033|2000.5|Dom.ans|Italy|H7N1|nan
EPI_ISL_7032|2001.5|Dom.gal|Italy|H7N1|nan
EPI_ISL_7031|2000.5|Dom.gal|Italy|H7N1|nan
EPI_ISL_7030|2000.35|Dom.gal|Italy|H7N1|nan
EPI_ISL_7027|2003.5|Dom.gal|Italy|H7N2|nan
EPI_ISL_7025|2003.5|Dom.gal|Italy|H7N3|nan
EPI_ISL_7024|2003.5|Dom.gal|Italy|H7N3|nan
EPI_ISL_7019|1993.5|wild.ans|USA|H11N9|nan
EPI_ISL_7017|1986.847|wild.ans|USA|H3N1|nan
EPI_ISL_7016|2001.5|Dom.gal|Italy|H7N1|nan
EPI_ISL_21003|1999.5|Dom.gal|Italy|H7N1|nan
EPI_ISL_21002|1999.5|Dom.gal|Italy|H7N1|nan
EPI_ISL_7011|2003.5|Dom.gal|Italy|H7N3|nan
EPI_ISL_7010|2003.5|Dom.gal|Italy|H7N3|nan
EPI_ISL_6998|1993.5|wild.ans|USA|H11N3|nan
EPI_ISL_6993|1990.5|wild.ans|USA|H4N6|nan
EPI_ISL_6992|1989.5|wild.ans|USA|H6N8|nan
EPI_ISL_6991|1993.5|wild.ans|USA|H6N8|nan
EPI_ISL_6983|1986.5|wild.ans|USA|H2N1|nan
EPI_ISL_6982|1070|Human|USA|H3N2|3C.2a4
EPI_ISL_6981|1968.5|Human|USA|H3N2|3C.2a4
EPI_ISL_6980|1977.5|Human|USA|H3N2|3C.3a
EPI_ISL_6979|1974.5|Human|USA|H3N2|nan
EPI_ISL_6977|1975.5|Human|USA|H3N2|3C.3a
EPI_ISL_6976|1958.5|Human|USA|H2N2|nan
EPI_ISL_6975|1999.5|Human|Australia|H3N2|3C.2
EPI_ISL_6974|1954.5|Human|Malaysia|H1N1|nan
EPI_ISL_6973|1982.5|Human|UK|H1N1|nan
EPI_ISL_6972|1981.5|Human|USA|H1N1|nan
EPI_ISL_6971|1968.5|Human|USA|H2N2|nan
EPI_ISL_6970|1958.077|Human|USA|H2N2|nan
EPI_ISL_6969|1996.5|Human|USA|H1N1|nan
EPI_ISL_6964|1993.5|wild.ans|USA|H11N9|nan
EPI_ISL_6962|1998.5|wild.ans|USA|H11N9|nan
EPI_ISL_6961|1987.5|wild.ans|USA|H11N9|nan
EPI_ISL_6960|1986.5|wild.ans|USA|H3N8|nan
EPI_ISL_6959|1989.797|wild.ans|USA|H10N7|nan
EPI_ISL_6954|2001.66|Dom.ans|USA|H7N3|nan
EPI_ISL_6951|2002.682|wild.ans|USA|H1N6|nan
EPI_ISL_6950|2002.63|wild.ans|USA|H6N6|nan
EPI_ISL_6949|1989.797|wild.ans|USA|H6N2|nan
EPI_ISL_6948|2002.63|wild.ans|USA|H6N2|nan
EPI_ISL_6947|2002.63|wild.ans|USA|H6N2|nan
EPI_ISL_6946|2002.482|wild.ans|USA|H6N2|nan
EPI_ISL_6945|2002.616|wild.ans|USA|H6N2|nan
EPI_ISL_6944|2002.63|wild.ans|USA|H4N2|nan
EPI_ISL_6943|2002.63|wild.ans|USA|H4N6|nan
EPI_ISL_6942|2002.63|wild.ans|USA|H4N6|nan
EPI_ISL_6941|2002.63|wild.ans|USA|H6N2|nan
EPI_ISL_6940|2002.63|wild.ans|USA|H4N6|nan
EPI_ISL_6939|2002.655|Dom.ans|USA|H4N8|nan
EPI_ISL_6938|2002.63|wild.ans|USA|H3N8|3C.2
EPI_ISL_6936|2002.63|wild.ans|USA|H3N8|3C.2
EPI_ISL_6935|2002.652|wild.ans|USA|H4N6|nan
EPI_ISL_6934|2002.63|wild.ans|USA|H4N6|nan
EPI_ISL_6933|1986.8|wild.ans|USA|H3N2|nan
EPI_ISL_6929|2000.107|wild.other|Italy|H7N1|nan
EPI_ISL_6919|2002.5|Dom.gal|Italy|H7N3|nan
EPI_ISL_6917|2003.5|Dom.gal|Italy|H7N3|nan
EPI_ISL_6915|1977.5|Human|China|H1N1|nan
EPI_ISL_6914|1986.5|Human|USA|H1N1|nan
EPI_ISL_6913|1967.5|Human|USA|H2N2|nan
EPI_ISL_6912|1959.09|Human|USA|H2N2|nan
EPI_ISL_6910|1967.5|Human|USA|H2N2|nan
EPI_ISL_6909|2000.563|Human|NewZealand|H1N1|6B.1A.6
EPI_ISL_6908|2002.5|swine|Spain|H3N2|3C.3a1
EPI_ISL_6907|2000.5|Human|Australia|H3N2|3C.2
EPI_ISL_6906|1984.5|Human|Tonga|H1N1|nan
EPI_ISL_6905|1986.5|Human|Singapore|H1N1|nan
EPI_ISL_6900|1983.5|Human|Chile|H1N1|nan
EPI_ISL_6899|2001.679|Human|Australia|H1N1|6B.1A.6
EPI_ISL_6898|2001.638|Human|Australia|H1N1|6B.1A.6
EPI_ISL_6897|1968.5|Human|USA|H2N2|nan
EPI_ISL_6896|1967.5|Human|USA|H2N2|nan
EPI_ISL_6895|1967.5|Human|USA|H2N2|nan
EPI_ISL_6894|1967.5|Human|USA|H2N2|nan
EPI_ISL_6893|1957.863|Human|USA|H2N2|nan
EPI_ISL_6892|1958.5|Human|USA|H2N2|nan
EPI_ISL_6889|1986.5|Human|USA|H3N2|3C.3a
EPI_ISL_6888|1978.5|Human|USA|H3N2|3C.3a
EPI_ISL_6887|1958.5|Human|USA|H2N2|nan
EPI_ISL_6886|2000.5|Human|Australia|H3N2|3C.2
EPI_ISL_6882|2001.54|Human|Australia|H1N1|6B.1A.6
EPI_ISL_6881|2001.463|Human|Australia|H1N1|nan
EPI_ISL_6880|2001.5|Human|USA|H1N1|nan
EPI_ISL_6879|1996.5|Human|USA|H1N1|nan
EPI_ISL_6878|1983.5|Human|USA|H1N1|nan
EPI_ISL_6877|1997.5|Dom.unknown|Italy|H5N2|EA_nonGsGD
EPI_ISL_6876|1978.5|Human|USA|H3N2|nan
EPI_ISL_6875|2000.5|Human|Australia|H3N2|3C.2
EPI_ISL_6874|1999.5|Human|Australia|H3N2|3C.2
EPI_ISL_6873|1999.5|Human|Australia|H3N2|3C.2
EPI_ISL_6872|1983.5|Human|NewZealand|H1N1|nan
EPI_ISL_6870|1978.5|Human|USA|H1N1|nan
EPI_ISL_6867|2001.5|Human|USA|H1N1|nan
EPI_ISL_6866|2001.5|Human|USA|H1N1|6B.1A.6
EPI_ISL_6862|2000.5|Human|Australia|H3N2|3C.2
EPI_ISL_6861|2000.5|Human|Australia|H3N2|3C.2
EPI_ISL_692|1993.5|wild.other|USA|H7N1|nan
EPI_ISL_21082|1933.997|Human|TheCaribbean|H1N1|6B.1A.6
EPI_ISL_9342|2002.5|Dom.gal|Israel|H9N2|nan
EPI_ISL_9357|2000.5|Dom.gal|Israel|H9N2|nan
EPI_ISL_11187|1999.5|Dom.gal|China|H9N2|nan
EPI_ISL_11171|2000.5|Dom.gal|Emirates|H9N2|nan
EPI_ISL_11169|2000.5|Dom.gal|Emirates|H9N2|nan
EPI_ISL_11114|2003.5|Dom.gal|Netherlands|H7N7|nan
EPI_ISL_8571|2000.5|wild.other|Italy|H7N1|nan
EPI_ISL_10649|1999.5|Dom.gal|Italy|H7N1|nan
EPI_ISL_8578|2000.5|wild.other|Italy|H7N1|nan
EPI_ISL_2674|1999.5|Human|Panama|H3N2|3C.2
EPI_ISL_10367|1999.5|Dom.ans|China|H9N2|nan
EPI_ISL_10304|2001.5|wild.ans|Bolivia|H7N3|nan
EPI_ISL_10251|1986.5|Human|Taiwan|H1N1|nan
EPI_ISL_937|1986.5|Human|Russia|H3N2|nan
EPI_ISL_10250|1979.5|Human|Thailand|H3N2|nan
EPI_ISL_10123|1987.5|wild.ans|USA|H11N9|nan
EPI_ISL_10116|2003.5|Human|Taiwan|H3N2|3C.2
EPI_ISL_10115|2003.5|Human|Taiwan|H3N2|3C.2
EPI_ISL_10114|2002.5|Human|Taiwan|H3N2|3C.2
EPI_ISL_10113|2002.5|Human|Taiwan|H3N2|3C.2
EPI_ISL_10112|2002.5|Human|Taiwan|H3N2|3C.2
EPI_ISL_10111|1996.5|Human|Taiwan|H1N1|nan
EPI_ISL_10085|2002.5|Dom.gal|Taiwan|H6N1|nan
EPI_ISL_10084|2002.5|Dom.gal|Taiwan|H6N1|nan
EPI_ISL_10083|2002.5|Dom.gal|Taiwan|H6N1|nan
EPI_ISL_10082|2002.5|Dom.gal|Taiwan|H6N1|nan
EPI_ISL_10077|2001.5|Dom.gal|Taiwan|H6N1|nan
EPI_ISL_10075|2000.5|Dom.ans|Taiwan|H6N1|nan
EPI_ISL_10070|1999.5|Dom.gal|Taiwan|H6N1|nan
EPI_ISL_10069|1997.5|Dom.gal|Taiwan|H6N1|nan
EPI_ISL_10067|1987.5|Dom.gal|Taiwan|H6N1|nan
EPI_ISL_10007|2002.5|Dom.gal|China|H5N1|0
EPI_ISL_10006|2001.5|Dom.gal|China|H5N1|3
EPI_ISL_9881|2003.5|swine|Canada|H1N2|nan
EPI_ISL_9880|2003.5|swine|Canada|H1N1|nan
EPI_ISL_9878|2003.5|swine|Canada|H1N1|nan
EPI_ISL_9877|2003.5|swine|Canada|H1N1|nan
EPI_ISL_9783|2003.5|Dom.other|USA|H3N8|nan
EPI_ISL_9534|2003.5|Dom.other|USA|H3N8|nan
EPI_ISL_9528|2003.5|Dom.other|USA|H3N8|nan
EPI_ISL_9474|2003.5|Dom.gal|Israel|H9N2|nan
EPI_ISL_9367|2003.5|Dom.gal|Israel|H9N2|nan
EPI_ISL_5082|2000.765|Human|NewZealand|H3N2|3C.2
EPI_ISL_9300|2000.801|Human|NewZealand|H3N2|3C.2
EPI_ISL_9299|2000.831|Human|NewZealand|H3N2|3C.2
EPI_ISL_9298|2000.91|Human|NewZealand|H3N2|3C.2
EPI_ISL_9297|2000.79|Human|NewZealand|H3N2|3C.2
EPI_ISL_9296|2000.754|Human|NewZealand|H3N2|3C.2
EPI_ISL_9295|2000.721|Human|NewZealand|H3N2|3C.2
EPI_ISL_9294|2000.724|Human|NewZealand|H3N2|3C.2
EPI_ISL_9293|2000.727|Human|NewZealand|H3N2|3C.2
EPI_ISL_9292|2000.721|Human|NewZealand|H3N2|3C.2
EPI_ISL_9291|2000.721|Human|NewZealand|H3N2|3C.2
EPI_ISL_9290|2000.702|Human|NewZealand|H3N2|3C.2
EPI_ISL_9289|2000.689|Human|NewZealand|H3N2|3C.2
EPI_ISL_9288|2000.686|Human|NewZealand|H3N2|3C.2
EPI_ISL_9286|1990.5|Human|USA|H3N2|nan
EPI_ISL_9285|1988.5|Human|USA|H3N2|nan
EPI_ISL_9284|1988.5|Human|USA|H3N2|3C.3a
EPI_ISL_9283|1986.5|Human|USA|H3N2|nan
EPI_ISL_9282|1985.5|Human|USA|H3N2|nan
EPI_ISL_9281|1976.5|Human|USA|H3N2|3C.3a
EPI_ISL_9280|1976.5|Human|USA|H3N2|3C.3a
EPI_ISL_9279|1972.5|Human|USA|H3N2|3C.2a4
EPI_ISL_9278|1972.5|Human|USA|H3N2|3C.2a4
EPI_ISL_9276|1980.5|Human|USA|H3N2|3C.3a
EPI_ISL_9262|2003.534|Human|NewZealand|H3N2|3C.2
EPI_ISL_9261|2003.534|Human|NewZealand|H3N2|3C.2
EPI_ISL_9257|2000.82|Human|NewZealand|H3N2|3C.2
EPI_ISL_9256|2000.751|Human|NewZealand|H3N2|3C.2
EPI_ISL_9255|2000.705|Human|NewZealand|H3N2|3C.2
EPI_ISL_9254|2000.653|Human|NewZealand|H3N2|3C.2
EPI_ISL_9253|2000.598|Human|NewZealand|H3N2|3C.2
EPI_ISL_9252|1980.5|Human|USA|H3N2|3C.3a
EPI_ISL_9251|1972.5|Human|USA|H3N2|3C.2a4
EPI_ISL_9250|1985.5|Human|USA|H3N2|nan
EPI_ISL_9235|2002.515|Human|NewZealand|H3N2|3C.2
EPI_ISL_9234|2002.51|Human|NewZealand|H3N2|3C.2
EPI_ISL_9233|2002.499|Human|NewZealand|H3N2|3C.2
EPI_ISL_9232|2002.496|Human|NewZealand|H3N2|3C.2
EPI_ISL_9231|2002.493|Human|NewZealand|H3N2|3C.2
EPI_ISL_9230|2002.493|Human|NewZealand|H3N2|3C.2
EPI_ISL_9229|2002.334|Human|NewZealand|H3N2|3C.2
EPI_ISL_9228|2002.31|Human|NewZealand|H3N2|3C.2
EPI_ISL_9227|2002.274|Human|NewZealand|H3N2|3C.2
EPI_ISL_9226|2002.296|Human|NewZealand|H3N2|3C.2
EPI_ISL_9218|2003.542|Human|NewZealand|H3N2|3C.2
EPI_ISL_9217|1998.214|Human|USA|H3N2|3C.2
EPI_ISL_9216|1984.5|Human|China|H3N2|nan
EPI_ISL_9214|1968.5|Human|China|H3N2|3C.2a4
EPI_ISL_9211|2000.653|Human|NewZealand|H3N2|3C.2
EPI_ISL_9210|2000.648|Human|NewZealand|H3N2|3C.2
EPI_ISL_9209|1977.5|Human|USA|H3N2|3C.3a
EPI_ISL_9208|1977.5|Human|USA|H3N2|3C.3a
EPI_ISL_9198|2002.485|Human|NewZealand|H3N2|3C.2
EPI_ISL_9197|2002.436|Human|NewZealand|H3N2|3C.2
EPI_ISL_9196|2002.345|Human|NewZealand|H3N2|3C.2
EPI_ISL_9195|2002.296|Human|NewZealand|H3N2|3C.2
EPI_ISL_9194|2002.277|Human|NewZealand|H3N2|3C.2
EPI_ISL_9191|1997.992|Human|USA|H3N2|3C.2
EPI_ISL_9190|1972.5|Human|China|H3N2|3C.2a4
EPI_ISL_9187|2002.518|Human|NewZealand|H3N2|3C.2
EPI_ISL_9186|2002.51|Human|NewZealand|H3N2|3C.2
EPI_ISL_9185|2002.488|Human|NewZealand|H3N2|3C.2
EPI_ISL_9184|2002.479|Human|NewZealand|H3N2|3C.2
EPI_ISL_9183|2002.43|Human|NewZealand|H3N2|3C.2
EPI_ISL_9182|2002.447|Human|NewZealand|H3N2|3C.2
EPI_ISL_9181|2002.46|Human|NewZealand|H3N2|3C.2
EPI_ISL_9180|2002.466|Human|NewZealand|H3N2|3C.2
EPI_ISL_9179|2002.466|Human|NewZealand|H3N2|3C.2
EPI_ISL_9178|2002.367|Human|NewZealand|H3N2|3C.2
EPI_ISL_9177|2002.362|Human|NewZealand|H3N2|3C.2
EPI_ISL_9176|2002.342|Human|NewZealand|H3N2|3C.2
EPI_ISL_9175|2002.367|Human|NewZealand|H3N2|3C.2
EPI_ISL_9174|2002.332|Human|NewZealand|H3N2|3C.2
EPI_ISL_9173|1994.5|Human|China|H3N2|3C.3a
EPI_ISL_9172|2003.54|Human|NewZealand|H3N2|3C.2
EPI_ISL_9171|2003.51|Human|NewZealand|H3N2|3C.2
EPI_ISL_9167|2002.389|Human|NewZealand|H3N2|3C.2
EPI_ISL_9166|2002.518|Human|NewZealand|H3N2|3C.2
EPI_ISL_9165|2002.523|Human|NewZealand|H3N2|3C.2
EPI_ISL_9164|2002.523|Human|NewZealand|H3N2|3C.2
EPI_ISL_9163|2002.51|Human|NewZealand|H3N2|3C.2
EPI_ISL_9162|2002.507|Human|NewZealand|H3N2|3C.2
EPI_ISL_9161|2002.499|Human|NewZealand|H3N2|3C.2
EPI_ISL_9160|2002.479|Human|NewZealand|H3N2|3C.2
EPI_ISL_9159|2002.438|Human|NewZealand|H3N2|3C.2
EPI_ISL_9158|2002.441|Human|NewZealand|H3N2|3C.2
EPI_ISL_9157|2002.43|Human|NewZealand|H3N2|3C.2
EPI_ISL_9156|2002.436|Human|NewZealand|H3N2|3C.2
EPI_ISL_9155|2002.433|Human|NewZealand|H3N2|3C.2
EPI_ISL_9154|2002.438|Human|NewZealand|H3N2|3C.2
EPI_ISL_9153|2002.447|Human|NewZealand|H3N2|3C.2
EPI_ISL_9152|2002.353|Human|NewZealand|H3N2|3C.2
EPI_ISL_9151|2002.342|Human|NewZealand|H3N2|3C.2
EPI_ISL_9150|2002.337|Human|NewZealand|H3N2|3C.2
EPI_ISL_9148|1999.055|Human|USA|H3N2|3C.2
EPI_ISL_9147|1981.5|Human|USA|H3N2|3C.3a
EPI_ISL_9146|1980.5|Human|USA|H3N2|3C.3a
EPI_ISL_9145|1978.5|Human|USA|H3N2|3C.3a
EPI_ISL_9144|2002.279|Human|NewZealand|H3N2|3C.2
EPI_ISL_9143|2002.323|Human|NewZealand|H3N2|3C.2
EPI_ISL_9142|2002.315|Human|NewZealand|H3N2|3C.2
EPI_ISL_9102|2003.625|Human|NewZealand|H3N2|3C.2
EPI_ISL_9101|2003.625|Human|NewZealand|H3N2|3C.2
EPI_ISL_9100|2003.619|Human|NewZealand|H3N2|3C.2
EPI_ISL_9099|2003.592|Human|NewZealand|H3N2|3C.2
EPI_ISL_9098|2003.592|Human|NewZealand|H3N2|3C.2
EPI_ISL_9097|2003.54|Human|NewZealand|H3N2|3C.2
EPI_ISL_9096|2003.537|Human|NewZealand|H3N2|3C.2
EPI_ISL_9095|2003.537|Human|NewZealand|H3N2|3C.2
EPI_ISL_9094|2003.537|Human|NewZealand|H3N2|3C.2
EPI_ISL_9093|2003.537|Human|NewZealand|H3N2|3C.2
EPI_ISL_9092|2003.532|Human|NewZealand|H3N2|3C.2
EPI_ISL_9091|2003.638|Human|NewZealand|H3N2|3C.2
EPI_ISL_9090|2003.625|Human|NewZealand|H3N2|3C.2
EPI_ISL_9089|2003.57|Human|NewZealand|H3N2|3C.2
EPI_ISL_9088|2003.537|Human|NewZealand|H3N2|3C.2
EPI_ISL_9087|2003.534|Human|NewZealand|H3N2|3C.2
EPI_ISL_9086|2003.534|Human|NewZealand|H3N2|3C.2
EPI_ISL_9085|2003.532|Human|NewZealand|H3N2|3C.2
EPI_ISL_9084|2003.537|Human|NewZealand|H3N2|3C.2
EPI_ISL_9083|2003.534|Human|NewZealand|H3N2|3C.2
EPI_ISL_9082|2003.534|Human|NewZealand|H3N2|3C.2
EPI_ISL_9081|2003.534|Human|NewZealand|H3N2|3C.2
EPI_ISL_9080|2003.534|Human|NewZealand|H3N2|3C.2
EPI_ISL_9079|2003.534|Human|NewZealand|H3N2|3C.2
EPI_ISL_9078|2003.51|Human|NewZealand|H3N2|3C.2
EPI_ISL_9077|2003.507|Human|NewZealand|H3N2|3C.2
EPI_ISL_9076|2003.507|Human|NewZealand|H3N2|3C.2
EPI_ISL_9075|2003.507|Human|NewZealand|H3N2|3C.2
EPI_ISL_9074|2003.507|Human|NewZealand|H3N2|3C.2
EPI_ISL_9073|2003.507|Human|NewZealand|H3N2|3C.2
EPI_ISL_9072|2003.507|Human|NewZealand|H3N2|3C.2
EPI_ISL_9071|2003.507|Human|NewZealand|H3N2|3C.2
EPI_ISL_9070|2003.616|Human|NewZealand|H3N2|3C.2
EPI_ISL_9069|2003.627|Human|NewZealand|H3N2|3C.2
EPI_ISL_9068|2003.564|Human|NewZealand|H3N2|3C.2
EPI_ISL_9067|2003.493|Human|NewZealand|H3N2|3C.2
EPI_ISL_9066|2003.455|Human|NewZealand|H3N2|3C.2
EPI_ISL_9065|2003.625|Human|NewZealand|H3N2|3C.2
EPI_ISL_9064|2003.63|Human|NewZealand|H3N2|3C.2
EPI_ISL_9063|2003.515|Human|NewZealand|H3N2|3C.2
EPI_ISL_9062|2003.54|Human|NewZealand|H3N2|3C.2
EPI_ISL_9061|2003.537|Human|NewZealand|H3N2|3C.2
EPI_ISL_9060|2003.534|Human|NewZealand|H3N2|3C.2
EPI_ISL_9059|2003.532|Human|NewZealand|H3N2|3C.2
EPI_ISL_9058|2003.06|Human|USA|H1N1|6B.1A.6
EPI_ISL_9057|1974.5|Human|HongKong|H3N2|nan
EPI_ISL_9056|1999.066|Human|USA|H3N2|3C.2
EPI_ISL_9055|1980.5|Human|USA|H3N2|3C.3a
EPI_ISL_9054|1976.5|Human|USA|H3N2|3C.3a
EPI_ISL_9053|2001.058|Human|USA|H1N1|6B.1A.6
EPI_ISL_9052|2003.5|Human|USA|H1N2|3C.2
EPI_ISL_9051|2003.307|Human|USA|H3N2|3C.2
EPI_ISL_9050|1983.5|Human|China|H3N2|nan
EPI_ISL_9049|1977.5|Human|USA|H3N2|3C.3a
EPI_ISL_9048|1976.5|Human|USA|H3N2|3C.3a
EPI_ISL_9047|1974.5|Human|USA|H3N2|3C.3a
EPI_ISL_9046|1974.5|Human|USA|H3N2|3C.3a
EPI_ISL_9045|1973.5|Human|USA|H3N2|3C.2a4
EPI_ISL_9044|1998.104|Human|USA|H3N2|3C.2
EPI_ISL_9042|1998.088|Human|USA|H3N2|3C.2
EPI_ISL_9040|1998.173|Human|USA|H3N2|3C.2
EPI_ISL_9038|1982.5|Human|China|H3N2|nan
EPI_ISL_9037|2003.077|Human|USA|H1N2|3C.2
EPI_ISL_9036|1977.5|Human|USA|H3N2|3C.3a
EPI_ISL_9035|1977.5|Human|USA|H3N2|3C.3a
EPI_ISL_9034|1976.5|Human|USA|H3N2|3C.3a
EPI_ISL_9033|1974.5|Human|USA|H3N2|3C.3a
EPI_ISL_9032|1978.5|Human|USA|H3N2|3C.3a
EPI_ISL_9031|1978.5|Human|USA|H3N2|3C.3a
EPI_ISL_9030|1978.5|Human|USA|H3N2|3C.3a
EPI_ISL_9029|1971.5|Human|HongKong|H3N2|nan
EPI_ISL_9028|2002.926|Human|USA|H1N1|6B.1A.6
EPI_ISL_9027|2003.115|Human|USA|H1N1|6B.1A.6
EPI_ISL_9026|2000.022|Human|USA|H3N2|3C.2
EPI_ISL_9025|1998.115|Human|USA|H3N2|3C.2
EPI_ISL_9024|1997.989|Human|USA|H3N2|3C.2
EPI_ISL_9023|1998.068|Human|USA|H3N2|3C.2
EPI_ISL_9022|1997.984|Human|USA|H3N2|3C.2
EPI_ISL_9021|1998.129|Human|USA|H3N2|3C.2
EPI_ISL_9020|1998.134|Human|USA|H3N2|3C.2
EPI_ISL_9019|1998.192|Human|USA|H3N2|3C.3a
EPI_ISL_9018|1998.11|Human|USA|H3N2|3C.2
EPI_ISL_9017|1998.077|Human|USA|H3N2|3C.2
EPI_ISL_9016|1998.085|Human|USA|H3N2|3C.2
EPI_ISL_9015|1998.047|Human|USA|H3N2|3C.2
EPI_ISL_9014|1998.142|Human|USA|H3N2|3C.2
EPI_ISL_9013|1998.019|Human|USA|H3N2|3C.2
EPI_ISL_9012|1998.167|Human|USA|H3N2|3C.2
EPI_ISL_9011|1997.997|Human|USA|H3N2|3C.2
EPI_ISL_9010|1998.088|Human|USA|H3N2|3C.2
EPI_ISL_9009|1997.997|Human|USA|H3N2|3C.2
EPI_ISL_9008|1998.049|Human|USA|H3N2|3C.2
EPI_ISL_9007|1998.011|Human|USA|H3N2|3C.2
EPI_ISL_9006|1998.118|Human|USA|H3N2|3C.2
EPI_ISL_9005|1998.011|Human|USA|H3N2|3C.3a
EPI_ISL_9004|1997.984|Human|USA|H3N2|3C.2
EPI_ISL_9003|1998.077|Human|USA|H3N2|3C.2
EPI_ISL_9002|1997.975|Human|USA|H3N2|3C.2
EPI_ISL_9001|1997.901|Human|USA|H3N2|3C.2
EPI_ISL_8998|2001.063|Human|USA|H1N1|6B.1A.6
EPI_ISL_8997|2003.11|Human|USA|H1N2|3C.2
EPI_ISL_8996|2003.071|Human|USA|H1N2|3C.2
EPI_ISL_8995|2003.055|Human|USA|H1N2|3C.2
EPI_ISL_8994|2003.005|Human|USA|H1N2|3C.2
EPI_ISL_8991|2001.038|Human|USA|H1N1|6B.1A.6
EPI_ISL_8990|2001.063|Human|USA|H1N1|6B.1A.6
EPI_ISL_21030|1993.5|Human|China|H3N2|3C.3a
EPI_ISL_8989|1994.5|Human|China|H3N2|3C.3a
EPI_ISL_8988|1994.5|Human|China|H3N2|3C.3a
EPI_ISL_8987|1984.5|Human|HongKong|H3N2|nan
EPI_ISL_8986|1983.5|Human|HongKong|H3N2|nan
EPI_ISL_8984|1969.5|Human|HongKong|H3N2|nan
EPI_ISL_8982|1998.005|Human|USA|H3N2|3C.2
EPI_ISL_8981|1997.97|Human|USA|H3N2|3C.2
EPI_ISL_8980|1997.978|Human|USA|H3N2|3C.2
EPI_ISL_8979|1997.959|Human|USA|H3N2|3C.2
EPI_ISL_8978|1998.137|Human|USA|H3N2|3C.2
EPI_ISL_8977|1997.973|Human|USA|H3N2|3C.2
EPI_ISL_8976|1997.918|Human|USA|H3N2|3C.2
EPI_ISL_8975|1997.91|Human|USA|H3N2|3C.2
EPI_ISL_8973|1968.5|Human|USA|H3N2|3C.2a4
EPI_ISL_8972|1980.5|Human|China|H3N2|nan
EPI_ISL_8971|2003.153|Human|USA|H1N1|6B.1A.6
EPI_ISL_8968|2001.159|Human|USA|H1N1|6B.1A.6
EPI_ISL_8960|2003.326|Human|USA|H1N2|3C.2
EPI_ISL_8956|1999.036|Human|USA|H3N2|3C.2
EPI_ISL_8955|1999.027|Human|USA|H3N2|3C.2
EPI_ISL_8954|1982.5|Human|HongKong|H3N2|nan
EPI_ISL_8953|1975.5|Human|China|H3N2|nan
EPI_ISL_8952|1980.5|Human|HongKong|H3N2|nan
EPI_ISL_8950|1980.5|Dom.ans|USA|H9N2|nan
EPI_ISL_8948|1994.5|Dom.gal|Mexico|H5N2|Am_nonGsGD
EPI_ISL_8940|1983.5|wild.other|Australia|H15N9|nan
EPI_ISL_8939|1983.5|wild.other|Australia|H15N9|nan
EPI_ISL_8935|1978.068|Dom.ans|Australia|H3N8|nan
EPI_ISL_8934|1976.5|Dom.ans|HongKong|H4N2|nan
EPI_ISL_8928|1978.5|Dom.ans|HongKong|H4N6|nan
EPI_ISL_8925|1975.5|Dom.ans|HongKong|H3N2|nan
EPI_ISL_8919|1992.915|Dom.ans|China|H3N8|nan
EPI_ISL_8917|1979.5|wild.other|Australia|H15N9|nan
EPI_ISL_8912|2000.369|wild.other|USA|H12N5|nan
EPI_ISL_8911|1991.649|wild.ans|Canada|H12N5|nan
EPI_ISL_8910|2003.408|wild.other|USA|H11N9|nan
EPI_ISL_8909|2000.598|wild.ans|Canada|H11N9|nan
EPI_ISL_8907|1991.649|wild.ans|Canada|H11N2|nan
EPI_ISL_8904|1983.641|wild.ans|Canada|H11N3|nan
EPI_ISL_8901|2000.631|wild.ans|Canada|H10N7|nan
EPI_ISL_8900|2000.628|wild.ans|Canada|H10N7|nan
EPI_ISL_8899|1996.5|wild.ans|Canada|H10N7|nan
EPI_ISL_8898|1995.581|wild.ans|Canada|H10N1|nan
EPI_ISL_8894|1984.579|wild.ans|Canada|H10N6|nan
EPI_ISL_8893|1984.5|wild.ans|Canada|H10N6|nan
EPI_ISL_8891|1978.6|wild.ans|USA|H10N3|nan
EPI_ISL_16412|1979.5|wild.ans|Australia|H4N6|nan
EPI_ISL_16396|2003.5|Dom.ans|Italy|H7N2|nan
EPI_ISL_2791|2001.644|Dom.ans|Russia|H5N2|EA_nonGsGD
EPI_ISL_15597|2000.5|Human|Denmark|H3N2|3C.2
EPI_ISL_15595|2003.5|Human|Denmark|H3N2|3C.2
EPI_ISL_15598|2000.5|Human|Denmark|H3N2|3C.2
EPI_ISL_15596|2002.5|Human|Denmark|H3N2|3C.2
EPI_ISL_15606|2003.5|Human|Denmark|H1N2|3C.2
EPI_ISL_2771|2000.5|Human|Denmark|H1N1|6B.1A.6
EPI_ISL_15607|2001.5|Human|Denmark|H1N1|6B.1A.6
EPI_ISL_15843|2002.5|Dom.other|USA|H3N8|nan
EPI_ISL_15842|1997.5|Dom.other|USA|H3N8|nan
EPI_ISL_15830|1981.5|Dom.other|USA|H3N8|nan
EPI_ISL_15677|2003.5|Dom.gal|China|H5N1|2.4
EPI_ISL_15676|2003.5|Dom.gal|China|H5N1|2.4
EPI_ISL_15675|2003.5|Dom.gal|China|H5N1|2.4
EPI_ISL_15674|2003.5|Dom.ans|China|H5N1|2.4
EPI_ISL_15673|2003.5|Dom.ans|China|H5N1|2.4
EPI_ISL_15672|2003.5|Dom.ans|China|H5N1|2.4
EPI_ISL_15671|2003.5|Dom.gal|China|H5N1|2.4
EPI_ISL_15670|2003.5|Dom.ans|China|H5N1|2.4
EPI_ISL_15669|2003.5|Dom.ans|China|H5N1|2.4
EPI_ISL_15668|2003.5|Dom.ans|China|H5N1|2.4
EPI_ISL_15667|2003.5|Dom.ans|China|H5N1|2.4
EPI_ISL_15666|2003.5|Dom.gal|China|H5N1|8
EPI_ISL_15663|2003.5|Dom.gal|China|H5N1|1
EPI_ISL_15662|2003.5|Dom.ans|China|H5N1|1
EPI_ISL_15661|2003.5|Dom.gal|China|H5N1|1
EPI_ISL_15660|2003.5|Dom.ans|China|H5N1|1
EPI_ISL_15658|2002.5|Dom.gal|China|H5N1|1
EPI_ISL_15656|2002.5|Dom.ans|China|H5N1|8
EPI_ISL_15652|2003.5|Dom.ans|China|H5N1|2.1.1
EPI_ISL_15651|2003.5|Dom.ans|China|H5N1|8
EPI_ISL_15650|2003.5|Dom.ans|China|H5N1|8
EPI_ISL_15649|2002.5|Dom.ans|China|H5N1|8
EPI_ISL_15648|2002.5|Dom.ans|China|H5N1|2.1.1
EPI_ISL_15644|2003.5|Dom.gal|China|H5N1|2.5
EPI_ISL_15643|2003.5|unknown|China|H5N1|3
EPI_ISL_15638|2003.5|unknown|China|H5N1|1
EPI_ISL_15637|2002.5|unknown|China|H5N1|9
EPI_ISL_15636|2002.5|Dom.gal|China|H5N1|1
EPI_ISL_15635|2002.5|Dom.gal|China|H5N1|1
EPI_ISL_15634|2002.5|Dom.gal|China|H5N1|1
EPI_ISL_15631|2002.5|Dom.gal|China|H5N1|1
EPI_ISL_15629|2002.5|Dom.ans|China|H5N1|4
EPI_ISL_15628|2002.5|Dom.ans|China|H5N1|4
EPI_ISL_15626|2002.5|Dom.ans|China|H5N1|8
EPI_ISL_15623|2001.5|Dom.gal|China|H5N1|0
EPI_ISL_15621|2001.5|Dom.ans|China|H5N1|8
EPI_ISL_15616|2001.5|Dom.ans|China|H5N1|nan
EPI_ISL_15612|2001.5|Dom.ans|China|H5N1|0
EPI_ISL_15609|2001.5|Dom.ans|China|H5N1|0
EPI_ISL_15356|1983.5|Dom.other|USA|H3N8|nan
EPI_ISL_15353|1994.5|Dom.other|USA|H3N8|nan
EPI_ISL_15352|1991.5|Dom.other|USA|H3N8|nan
EPI_ISL_21061|1986.5|Dom.other|USA|H3N8|nan
EPI_ISL_15351|1991.5|Dom.other|USA|H3N8|nan
EPI_ISL_15350|1992.5|Dom.other|USA|H3N8|nan
EPI_ISL_15349|1991.5|Dom.other|USA|H3N8|nan
EPI_ISL_15348|1990.5|Dom.other|USA|H3N8|nan
EPI_ISL_15347|1988.5|Dom.other|USA|H3N8|nan
EPI_ISL_15346|1988.5|Dom.other|USA|H3N8|nan
EPI_ISL_15345|1988.5|Dom.other|USA|H3N8|nan
EPI_ISL_21060|1987.5|Dom.other|USA|H3N8|nan
EPI_ISL_15344|1986.5|Dom.other|USA|H3N8|nan
EPI_ISL_15343|1982.5|Dom.other|USA|H3N8|nan
EPI_ISL_15342|1981.5|Dom.other|USA|H3N8|nan
EPI_ISL_21059|2002.5|Dom.gal|Italy|H7N3|nan
EPI_ISL_15106|1984.5|wild.other|Australia|H3N8|nan
EPI_ISL_27378|1982.241|wild.other|Australia|H12N9|nan
EPI_ISL_3733|1994.5|Dom.gal|Mexico|H5N2|Am_nonGsGD
EPI_ISL_14866|1994.5|Dom.gal|Mexico|H5N2|Am_nonGsGD
EPI_ISL_3728|1994.5|Dom.gal|Mexico|H5N2|Am_nonGsGD
EPI_ISL_5888|1991.5|Dom.gal|UK|H5N1|EA_nonGsGD
EPI_ISL_13598|1992.5|Dom.gal|USA|H5N2|Am_nonGsGD
EPI_ISL_13592|2000.5|Dom.gal|USA|H6N2|nan
EPI_ISL_13578|2003.5|swine|Germany|H1N1|nan
EPI_ISL_13466|1999.5|swine|USA|H1N1|6B.1
EPI_ISL_13012|2000.5|Dom.gal|China|H9N2|nan
EPI_ISL_13005|1999.5|Dom.gal|China|H9N2|nan
EPI_ISL_12555|1995.5|Dom.ans|USA|H1N1|nan
EPI_ISL_12855|2002.5|wild.ans|USA|H1N1|nan
EPI_ISL_12572|2002.5|wild.ans|USA|H1N1|nan
EPI_ISL_12571|2002.5|wild.ans|USA|H1N1|nan
EPI_ISL_12570|2002.5|wild.ans|USA|H1N1|nan
EPI_ISL_12569|2002.5|wild.ans|USA|H1N1|nan
EPI_ISL_12561|2002.5|wild.ans|USA|H1N1|nan
EPI_ISL_12853|2002.5|wild.ans|USA|H1N1|nan
EPI_ISL_12743|2000.5|Dom.gal|Taiwan|H6N1|nan
EPI_ISL_12742|2000.5|Dom.gal|Taiwan|H6N1|nan
EPI_ISL_12520|2003.5|wild.ans|USA|H5N2|Am_nonGsGD
EPI_ISL_12547|2001.5|wild.other|USA|H5N7|Am_nonGsGD
EPI_ISL_12546|2000.5|wild.ans|USA|H5N5|Am_nonGsGD
EPI_ISL_12538|2003.5|wild.other|USA|H5N2|Am_nonGsGD
EPI_ISL_12530|2000.5|wild.ans|USA|H5N2|Am_nonGsGD
EPI_ISL_12519|2002.5|wild.ans|USA|H5N2|Am_nonGsGD
EPI_ISL_12518|2002.5|wild.ans|USA|H5N2|Am_nonGsGD
EPI_ISL_12517|1975.5|wild.ans|USA|H5N2|Am_nonGsGD
EPI_ISL_26340|1999.49|Dom.gal|Belgium|H5N2|EA_nonGsGD
EPI_ISL_26347|1949.5|Dom.gal|Germany|H10N7|nan
EPI_ISL_26346|1988.5|wild.ans|Japan|H10N4|nan
EPI_ISL_20088|2002.5|Dom.gal|Italy|H7N3|nan
EPI_ISL_20082|2002.5|Dom.gal|Italy|H7N3|nan
EPI_ISL_20081|2002.5|Dom.gal|Italy|H7N3|nan
EPI_ISL_26430|2002.5|Dom.ans|Mongolia|H7N1|nan
EPI_ISL_26428|2000.5|wild.ans|USA|H2N3|nan
EPI_ISL_26426|1999.5|wild.ans|USA|H4N8|nan
EPI_ISL_26009|2003.5|swine|Germany|H3N2|nan
EPI_ISL_25673|2003.5|Dom.ans|Italy|H1N1|nan
EPI_ISL_25620|1984.5|wild.other|Australia|H4N8|nan
EPI_ISL_25209|2002.5|wild.ans|USA|H1N3|nan
EPI_ISL_25208|2002.5|wild.ans|USA|H1N3|nan
EPI_ISL_25207|2002.5|wild.ans|USA|H1N1|nan
EPI_ISL_25206|2002.5|wild.ans|USA|H1N1|nan
EPI_ISL_25205|2000.5|wild.ans|USA|H5N2|Am_nonGsGD
EPI_ISL_25204|1998.5|wild.ans|USA|H2N3|nan
EPI_ISL_8384|1998.5|wild.ans|USA|H2N3|nan
EPI_ISL_25200|2003.5|wild.ans|USA|H1N1|nan
EPI_ISL_25199|2003.5|wild.ans|USA|H1N1|nan
EPI_ISL_25198|2003.5|wild.ans|USA|H1N1|nan
EPI_ISL_25197|2003.5|wild.ans|USA|H1N1|nan
EPI_ISL_25044|1991.978|Human|Italy|H3N2|3C.3a
EPI_ISL_25043|1991.97|Human|Italy|H3N2|3C.3a
EPI_ISL_25042|1990.047|Human|Italy|H3N2|3C.3a
EPI_ISL_25041|1990.019|Human|Italy|H3N2|3C.3a
EPI_ISL_25040|1988.096|Human|Italy|H3N2|nan
EPI_ISL_25025|1963.5|Human|Netherlands|H2N2|nan
EPI_ISL_25015|1957.5|Human|Singapore|H2N2|nan
EPI_ISL_25014|1968.5|Human|HongKong|H3N2|3C.2a4
EPI_ISL_25013|1968.5|Human|HongKong|H3N2|3C.2a4
EPI_ISL_25012|1968.5|Human|HongKong|H3N2|3C.2a4
EPI_ISL_25011|1968.5|Human|HongKong|H3N2|3C.2a4
EPI_ISL_25010|1968.5|Human|HongKong|H3N2|3C.2a4
EPI_ISL_25009|1968.5|Human|HongKong|H3N2|3C.2a4
EPI_ISL_25008|1971.5|Dom.other|Japan|H3N8|nan
EPI_ISL_25007|1966.5|Human|Czech|H2N2|nan
EPI_ISL_24788|2003.5|Dom.gal|Italy|H7N3|nan
EPI_ISL_23354|2002.5|wild.ans|USA|H5N2|Am_nonGsGD
EPI_ISL_23353|2003.5|wild.ans|USA|H1N1|nan
EPI_ISL_23347|1981.5|Dom.gal|USA|H9N2|nan
EPI_ISL_23346|1989.5|Dom.gal|USA|H9N2|nan
EPI_ISL_22830|1957.5|Human|Singapore|H2N2|nan
EPI_ISL_22829|1957.5|Human|Singapore|H2N2|nan
EPI_ISL_22828|1957.5|Human|Singapore|H2N2|nan
EPI_ISL_22827|1957.5|Human|Singapore|H2N2|nan
EPI_ISL_22826|1968.5|Human|HongKong|H3N2|3C.2a4
EPI_ISL_22825|1968.5|Human|HongKong|H3N2|3C.2a4
EPI_ISL_22824|1968.5|Human|HongKong|H3N2|3C.2a4
EPI_ISL_22823|1968.5|Human|HongKong|H3N2|3C.2a4
EPI_ISL_22822|1968.5|Human|HongKong|H3N2|3C.2a4
EPI_ISL_22821|1968.5|Human|HongKong|H3N2|3C.2a4
EPI_ISL_22820|1968.5|Human|HongKong|H3N2|3C.2a4
EPI_ISL_22626|1999.5|Human|NewZealand|H1N1|nan
EPI_ISL_22625|1995.5|Human|China|H1N1|nan
EPI_ISL_22622|1934.5|Human|TheCaribbean|H1N1|6B.1A.6
EPI_ISL_22621|1968.5|Human|HongKong|H3N2|3C.2a4
EPI_ISL_22620|1968.5|Human|HongKong|H3N2|3C.2a4
EPI_ISL_22619|1968.5|Human|HongKong|H3N2|3C.2a4
EPI_ISL_22618|1968.5|Human|HongKong|H3N2|3C.2a4
EPI_ISL_22617|1968.5|Human|HongKong|H3N2|3C.2a4
EPI_ISL_22616|1968.5|Human|HongKong|H3N2|3C.2a4
EPI_ISL_22615|1968.5|Human|HongKong|H3N2|3C.2a4
EPI_ISL_22614|1968.5|Human|HongKong|H3N2|3C.2a4
EPI_ISL_22613|1968.5|Human|HongKong|H3N2|3C.2a4
EPI_ISL_22612|1967.5|Dom.other|France|H3N8|nan
EPI_ISL_22611|1979.5|Dom.other|Switzerland|H3N8|nan
EPI_ISL_22592|2000.5|wild.ans|USA|H3N9|3C.2
EPI_ISL_22591|1999.5|wild.ans|USA|H4N6|nan
EPI_ISL_22590|1999.5|wild.ans|USA|H4N6|nan
EPI_ISL_22589|1999.5|wild.ans|USA|H4N8|nan
EPI_ISL_22576|1993.5|Dom.gal|USA|H5N2|Am_nonGsGD
EPI_ISL_22575|1982.5|Dom.gal|USA|H5N2|Am_nonGsGD
EPI_ISL_22568|1997.5|Dom.gal|USA|H7N2|nan
EPI_ISL_3436|2001.5|Dom.ans|USA|H7N3|nan
EPI_ISL_22565|1993.5|Dom.gal|USA|H5N2|Am_nonGsGD
EPI_ISL_22564|2000.5|Dom.gal|USA|H5N2|Am_nonGsGD
EPI_ISL_22563|1987.5|Dom.gal|USA|H5N2|Am_nonGsGD
EPI_ISL_22560|1993.5|wild.other|USA|H5N2|Am_nonGsGD
EPI_ISL_22558|1987.5|Dom.gal|USA|H1N1|nan
EPI_ISL_22555|1986.5|Dom.gal|USA|H1N1|nan
EPI_ISL_22554|1999.5|Dom.gal|USA|H1N1|6B.1
EPI_ISL_22553|1998.5|Dom.gal|USA|H3N2|nan
EPI_ISL_22545|1975.5|wild.ans|USA|H5N2|Am_nonGsGD
EPI_ISL_22544|1986.5|wild.ans|USA|H1N1|nan
EPI_ISL_22543|1988.5|wild.ans|USA|H10N0|nan
EPI_ISL_22542|2000.5|wild.ans|USA|H10N7|nan
EPI_ISL_22541|2001.5|wild.other|USA|H10N7|nan
EPI_ISL_22540|2001.5|wild.other|USA|H10N7|nan
EPI_ISL_22539|2001.5|wild.other|USA|H10N7|nan
EPI_ISL_22537|2001.5|wild.other|USA|H10N7|nan
EPI_ISL_22536|2001.5|wild.other|USA|H10N7|nan
EPI_ISL_22531|2001.5|wild.other|USA|H10N7|nan
EPI_ISL_22530|2001.5|wild.other|USA|H10N7|nan
EPI_ISL_22529|2001.5|wild.other|USA|H10N7|nan
EPI_ISL_22528|2001.5|wild.other|USA|H10N7|nan
EPI_ISL_22527|2001.5|wild.other|USA|H10N7|nan
EPI_ISL_22526|2000.5|wild.ans|USA|H11N9|nan
EPI_ISL_22525|2000.5|wild.ans|USA|H11N9|nan
EPI_ISL_22523|2000.5|wild.other|USA|H12N5|nan
EPI_ISL_22522|1999.5|wild.ans|USA|H3N2|3C.3a1
EPI_ISL_22521|1999.5|wild.ans|USA|H3N1|3C.3a1
EPI_ISL_22520|1999.5|wild.ans|USA|H3N6|3C.3a1
EPI_ISL_22519|2000.5|wild.ans|USA|H3N6|3C.2
EPI_ISL_22518|2000.5|wild.ans|USA|H3N6|3C.2
EPI_ISL_8419|1999.5|wild.ans|USA|H3N6|3C.2
EPI_ISL_22517|2002.5|wild.ans|USA|H1N1|nan
EPI_ISL_22516|2002.5|wild.ans|USA|H1N1|nan
EPI_ISL_22515|2002.5|wild.ans|USA|H1N1|nan
EPI_ISL_22514|2002.5|wild.ans|USA|H1N1|nan
EPI_ISL_8394|2000.5|wild.other|USA|H12N5|nan
EPI_ISL_8456|1999.5|wild.ans|USA|H3N2|3C.3a1
EPI_ISL_8434|1999.5|wild.ans|USA|H3N2|3C.3a1
EPI_ISL_8455|1999.5|wild.ans|USA|H3N1|3C.3a1
EPI_ISL_8377|1999.5|wild.ans|USA|H3N5|nan
EPI_ISL_3434|1999.5|Dom.gal|USA|H7N2|nan
EPI_ISL_20832|1968.5|Human|HongKong|H3N2|3C.2a4
EPI_ISL_20831|1968.5|Human|HongKong|H3N2|3C.2a4
EPI_ISL_20830|1968.5|Human|HongKong|H3N2|3C.2a4
EPI_ISL_20829|1968.5|Human|HongKong|H3N2|3C.2a4
EPI_ISL_20828|1968.5|Human|HongKong|H3N2|3C.2a4
EPI_ISL_20827|1968.5|Human|HongKong|H3N2|3C.2a4
EPI_ISL_20826|1968.5|Human|HongKong|H3N2|3C.2a4
EPI_ISL_20825|1968.5|Human|HongKong|H3N2|3C.2a4
EPI_ISL_20822|1968.5|Human|HongKong|H3N2|3C.2a4
EPI_ISL_20821|1968.5|Human|HongKong|H3N2|3C.2a4
EPI_ISL_20819|1968.5|Human|HongKong|H3N2|3C.2a4
EPI_ISL_20818|1968.5|Human|HongKong|H3N2|3C.2a4
EPI_ISL_20811|2003.214|Human|Mexico|H3N2|3C.2
EPI_ISL_20810|2003.211|Human|Mexico|H3N2|3C.2
EPI_ISL_20809|1986.5|Dom.other|SouthAfrica|H3N8|nan
EPI_ISL_20807|1980.5|Dom.other|USA|H3N8|nan
EPI_ISL_20806|1977.5|swine|USA|H1N1|6B.1
EPI_ISL_143657|1977.5|wild.other|USA|H2N9|nan
EPI_ISL_20100|1979.5|swine|Japan|H1N1|nan
EPI_ISL_19884|1989.5|Dom.other|UK|H3N8|nan
EPI_ISL_21282|1963.5|Dom.other|Uruguay|H3N8|nan
EPI_ISL_19683|1989.5|Dom.other|Germany|H3N8|nan
EPI_ISL_19682|1979.5|Dom.other|France|H3N8|nan
EPI_ISL_19681|1969.5|Dom.other|Brazil|H3N8|nan
EPI_ISL_19680|1980.5|Dom.other|Romania|H3N8|nan
EPI_ISL_19679|1979.5|Dom.other|Switzerland|H3N8|nan
EPI_ISL_19678|1991.5|Dom.other|Italy|H3N8|nan
EPI_ISL_19677|1991.5|Dom.other|Italy|H3N8|nan
EPI_ISL_19676|1993.5|Dom.other|Switzerland|H3N8|nan
EPI_ISL_19675|1992.5|Dom.other|Austria|H3N8|nan
EPI_ISL_19674|1992.5|Dom.other|Italy|H3N8|nan
EPI_ISL_19673|1991.5|Dom.other|Italy|H3N8|nan
EPI_ISL_19672|1985.5|Dom.other|USA|H3N8|nan
EPI_ISL_19671|1985.5|Dom.other|Spain|H3N8|nan
EPI_ISL_19670|1963.5|Dom.other|Brazil|H3N8|nan
EPI_ISL_19669|1967.5|Human|SouthAfrica|H2N2|nan
EPI_ISL_19668|1967.5|Human|Uzbekistan|H2N2|nan
EPI_ISL_19666|1964.5|Human|Germany|H2N2|nan
EPI_ISL_21281|1959.5|Human|Japan|H2N2|nan
EPI_ISL_19665|1965.5|Human|Germany|H2N2|nan
EPI_ISL_19664|1964.5|Human|Germany|H2N2|nan
EPI_ISL_19663|1986.5|Dom.other|USA|H3N8|nan
EPI_ISL_21280|1986.5|Dom.other|USA|H3N8|nan
EPI_ISL_21279|2002.562|wild.ans|USA|H1N1|nan
EPI_ISL_19633|2003.5|Dom.gal|Netherlands|H7N7|nan
EPI_ISL_10375|2003.5|Dom.gal|Israel|H9N2|nan
EPI_ISL_10373|2001.5|Dom.gal|Israel|H9N2|nan
EPI_ISL_9505|2002.5|Dom.gal|Israel|H9N2|nan
EPI_ISL_19110|1965.5|Human|Russia|H2N2|nan
EPI_ISL_19109|1968.5|Human|USA|H2N2|nan
EPI_ISL_19108|1957.5|Human|USA|H2N2|nan
EPI_ISL_19104|1987.5|Dom.other|USA|H3N8|nan
EPI_ISL_26345|1985.5|Dom.gal|UK|H10N4|nan
EPI_ISL_30000|1966.5|Dom.gal|Italy|H10N8|nan
EPI_ISL_29971|1967.5|Dom.gal|Italy|H10N2|nan
EPI_ISL_68082|2001.5|swine|China|H5N1|8
EPI_ISL_67905|2002.5|swine|China|H1N1|6B.1
EPI_ISL_67874|2002.5|wild.ans|USA|H6N1|nan
EPI_ISL_67424|2003.5|swine|China|H9N2|nan
EPI_ISL_67421|2003.5|swine|USA|H3N2|nan
EPI_ISL_67419|2003.5|swine|China|H5N1|8
EPI_ISL_67417|2003.5|swine|Thailand|H3N2|3C.2a3
EPI_ISL_67407|2003.5|wild.ans|China|H5N1|2.5
EPI_ISL_67387|2003.5|Dom.gal|Korea|H5N1|2.5
EPI_ISL_67254|2003.94|Human|USA|H3N2|3C.2
EPI_ISL_67253|2003.819|Human|USA|H3N2|3C.2
EPI_ISL_67252|2003.822|Human|USA|H3N2|3C.2
EPI_ISL_67226|2003.5|Human|USA|H1N1|6B.1A.6
EPI_ISL_66127|2002.63|wild.ans|USA|H4N6|nan
EPI_ISL_66126|2002.63|wild.ans|USA|H3N8|3C.2
EPI_ISL_66122|2002.682|wild.ans|USA|H3N8|3C.2
EPI_ISL_66106|1972.5|Human|Thailand|H3N2|3C.2a4
EPI_ISL_66105|1977.5|Human|Russia|H1N1|nan
EPI_ISL_66104|1977.5|Human|Russia|H1N1|nan
EPI_ISL_66101|1954.5|Human|Malaysia|H1N1|nan
EPI_ISL_66099|1950.5|Human|USA|H1N1|nan
EPI_ISL_66096|1972.5|Human|UK|H3N2|3C.3a
EPI_ISL_66094|1957.5|Human|USA|H1N1|nan
EPI_ISL_33841|1991.964|Human|Italy|H3N2|nan
EPI_ISL_32661|1994.5|Dom.other|China|H3N8|nan
EPI_ISL_15902|1980.5|Dom.gal|USA|H7N3|nan
EPI_ISL_31540|1983.5|Dom.gal|Canada|H5N1|Am_nonGsGD
EPI_ISL_31509|1995.5|Dom.gal|Pakistan|H7N3|nan
EPI_ISL_31506|2003.5|Dom.gal|Pakistan|H7N3|nan
EPI_ISL_31505|2003.5|Dom.gal|Pakistan|H7N3|nan
EPI_ISL_31504|2001.5|Dom.gal|Pakistan|H7N3|nan
EPI_ISL_31482|2000.5|wild.ans|USA|H11N9|nan
EPI_ISL_31472|2001.5|wild.ans|USA|H10N7|nan
EPI_ISL_31471|2001.5|wild.ans|USA|H10N7|nan
EPI_ISL_31470|2001.5|wild.ans|USA|H10N7|nan
EPI_ISL_31469|2002.5|wild.ans|USA|H11N9|nan
EPI_ISL_31468|2002.5|wild.ans|USA|H11N9|nan
EPI_ISL_31467|2001.5|wild.ans|USA|H2N3|nan
EPI_ISL_31466|2003.5|wild.ans|USA|H2N3|nan
EPI_ISL_31465|2003.5|wild.ans|USA|H2N3|nan
EPI_ISL_31464|2003.5|wild.ans|USA|H2N3|nan
EPI_ISL_30894|2003.5|Dom.other|Canada|H3N8|nan
EPI_ISL_30877|1991.619|Dom.ans|Asia-Russia|H5N3|EA_nonGsGD
EPI_ISL_30634|2003.871|Dom.gal|Indonesia|H5N1|2.1.1
EPI_ISL_30633|2003.8|Dom.gal|Indonesia|H5N1|2.1.1
EPI_ISL_29102|2003.5|swine|Germany|H3N2|3C.3a
EPI_ISL_30219|1933.997|Human|TheCaribbean|H1N1|nan
EPI_ISL_30217|2002.011|Human|Taiwan|H1N1|nan
EPI_ISL_30216|2002.005|Human|Taiwan|H1N1|nan
EPI_ISL_30215|1999.997|Human|Taiwan|H1N1|nan
EPI_ISL_30207|2002.074|Human|Taiwan|H1N1|6B.1A.6
EPI_ISL_30166|1976.5|Human|USA|H1N1|6B.1
EPI_ISL_30059|1988.5|swine|USA|H1N1|6B.1
EPI_ISL_30058|1988.5|swine|USA|H1N1|6B.1
EPI_ISL_29667|1997.5|Human|Australia|H3N2|3C.2
EPI_ISL_29645|1933.997|Human|TheCaribbean|H1N1|nan
EPI_ISL_29644|1933.997|Human|TheCaribbean|H1N1|6B.1A.6
EPI_ISL_29471|1995.071|Human|Italy|H3N2|nan
EPI_ISL_29410|1994.5|swine|UK|H1N1|nan
EPI_ISL_28852|2003.811|Human|Italy|H3N2|3C.2
EPI_ISL_28851|2002.918|Human|Italy|H3N2|3C.2
EPI_ISL_28755|2003.5|wild.ans|USA|H2N3|nan
EPI_ISL_28754|2003.5|wild.ans|USA|H2N3|nan
EPI_ISL_28753|2003.5|wild.ans|USA|H2N1|nan
EPI_ISL_28752|2003.5|wild.ans|USA|H2N1|nan
EPI_ISL_28751|2003.5|wild.ans|USA|H2N1|nan
EPI_ISL_28749|2001.5|wild.ans|USA|H2N3|nan
EPI_ISL_28748|2001.5|wild.ans|USA|H2N3|nan
EPI_ISL_28747|2001.5|wild.ans|USA|H2N3|nan
EPI_ISL_28746|2001.5|wild.ans|USA|H2N3|nan
EPI_ISL_28745|2001.5|wild.ans|USA|H2N3|nan
EPI_ISL_28744|2001.5|wild.ans|USA|H2N3|nan
EPI_ISL_28743|2003.5|wild.ans|USA|H2N3|nan
EPI_ISL_28742|2003.5|wild.ans|USA|H2N3|nan
EPI_ISL_28741|2003.5|wild.ans|USA|H2N3|nan
EPI_ISL_28433|1980.5|swine|Japan|H1N2|nan
EPI_ISL_28432|1977.5|swine|Japan|H1N1|nan
EPI_ISL_28428|2003.5|swine|Thailand|H1N1|nan
EPI_ISL_28425|2000.5|swine|Thailand|H1N1|nan
EPI_ISL_28017|1994.5|Dom.gal|Mexico|H5N2|Am_nonGsGD
EPI_ISL_28016|1994.5|Dom.gal|Mexico|H5N2|Am_nonGsGD
EPI_ISL_28013|1984.5|Dom.gal|USA|H5N2|Am_nonGsGD
EPI_ISL_27634|1989.003|Human|Italy|H1N1|nan
EPI_ISL_27622|1993.5|Human|China|H3N2|3C.3a
EPI_ISL_27619|1976.5|Dom.other|Brazil|H7N7|nan
EPI_ISL_27618|1975.5|Dom.other|USA|H7N7|nan
EPI_ISL_27599|1997.014|Human|Italy|H3N2|nan
EPI_ISL_27598|1995.964|Human|Italy|H1N1|nan
EPI_ISL_27597|1991.959|Human|Italy|H3N2|nan
EPI_ISL_27596|1989.005|Human|Italy|H1N1|nan
EPI_ISL_27595|1968.5|Human|Korea|H2N2|nan
EPI_ISL_27593|1976.5|swine|USA|H1N1|6B.1
EPI_ISL_27588|1982.5|wild.ans|USA|H5N2|Am_nonGsGD
EPI_ISL_29769|2003.31|swine|HongKong|H1N2|nan
EPI_ISL_29768|2003.06|swine|HongKong|H1N2|nan
EPI_ISL_29767|2002.518|swine|HongKong|H1N2|nan
EPI_ISL_29766|2001.967|swine|HongKong|H1N1|nan
EPI_ISL_29765|2001.795|swine|HongKong|H1N1|nan
EPI_ISL_29764|2001.268|swine|HongKong|H1N2|nan
EPI_ISL_29763|2001.268|swine|HongKong|H1N1|nan
EPI_ISL_29762|2001.159|swine|HongKong|H1N1|nan
EPI_ISL_70155|2003.389|Dom.gal|Italy|H7N3|nan
EPI_ISL_70153|2002.825|Dom.gal|Italy|H7N3|nan
EPI_ISL_75316|1957.668|Human|Salvador|H2N2|nan
EPI_ISL_73426|1934.025|Human|TheCaribbean|H1N1|nan
EPI_ISL_73398|1999.164|wild.ans|Netherlands|H6N2|nan
EPI_ISL_73395|2003.71|wild.ans|Sweden|H2N3|nan
EPI_ISL_73391|2002.921|wild.ans|Sweden|H6N1|nan
EPI_ISL_73388|2002.877|wild.ans|Sweden|H10N9|nan
EPI_ISL_73387|2003.677|wild.ans|Sweden|H4N6|nan
EPI_ISL_73386|2002.814|wild.ans|Sweden|H2N3|nan
EPI_ISL_73385|2003.962|wild.ans|Sweden|H11N1|nan
EPI_ISL_73380|2002.868|wild.ans|Sweden|H11N9|nan
EPI_ISL_73378|2002.866|wild.ans|Sweden|H11N8|nan
EPI_ISL_73370|1999.764|wild.ans|Netherlands|H3N5|nan
EPI_ISL_73368|2001.921|wild.ans|Netherlands|H4N2|nan
EPI_ISL_73365|1999.756|wild.ans|Netherlands|H4N6|nan
EPI_ISL_73364|1999.162|wild.ans|Netherlands|H6N1|nan
EPI_ISL_73362|2000.904|wild.ans|Netherlands|H11N9|nan
EPI_ISL_73361|2000.893|wild.ans|Netherlands|H1N1|nan
EPI_ISL_70132|1966.003|Dom.gal|USA|H9N2|nan
EPI_ISL_70131|1966.5|Dom.gal|USA|H9N2|nan
EPI_ISL_70124|1968.5|Dom.gal|Canada|H8N4|nan
EPI_ISL_70123|1979.666|Dom.gal|USA|H4N2|nan
EPI_ISL_70115|1961.5|wild.other|SouthAfrica|H5N3|EA_nonGsGD
EPI_ISL_70110|1956.5|Dom.ans|UK|H11N6|nan
EPI_ISL_70098|1959.008|Dom.gal|UK|H5N1|EA_nonGsGD
EPI_ISL_70096|1949.014|Dom.gal|Germany|H10N7|nan
EPI_ISL_70062|1957.5|Human|Singapore|H2N2|nan
EPI_ISL_69993|1979.5|Dom.gal|USA|H10N7|nan
EPI_ISL_69985|1963.005|Dom.gal|UK|H7N3|nan
EPI_ISL_69972|1931.027|swine|USA|H1N1|6B.1
EPI_ISL_69971|1931.027|swine|USA|H1N1|6B.1
EPI_ISL_69966|1942.019|swine|USA|H1N1|6B.1
EPI_ISL_69953|1975.5|wild.other|Australia|H5N3|EA_nonGsGD
EPI_ISL_69910|1979.5|wild.ans|Australia|H4N4|nan
EPI_ISL_69871|1976.5|Dom.ans|Canada|H1N1|nan
EPI_ISL_69866|1976.5|Dom.gal|Australia|H7N7|nan
EPI_ISL_69853|1902.5|Dom.gal|Italy|H7N7|nan
EPI_ISL_69818|1968.003|Human|Australia|H3N2|3C.3a
EPI_ISL_69816|1933.025|Human|UK|H1N1|nan
EPI_ISL_69800|1963.005|Human|USA|H2N2|nan
EPI_ISL_69777|1946.016|Human|Australia|H1N1|nan
EPI_ISL_69774|1957.008|Human|Japan|H2N2|nan
EPI_ISL_69773|1957.008|Human|Japan|H2N2|nan
EPI_ISL_69771|1968.003|Human|HongKong|H3N2|3C.2a4
EPI_ISL_69770|1968.003|Human|HongKong|H3N2|3C.2a4
EPI_ISL_69769|1968.003|Human|HongKong|H3N2|3C.2a4
EPI_ISL_69305|1964.5|Human|Taiwan|H2N2|nan
EPI_ISL_69304|1949.5|Human|Italy|H1N1|nan
EPI_ISL_69301|1934.5|Human|TheCaribbean|H1N1|6B.1A.6
EPI_ISL_69298|1963.5|Human|USA|H2N2|nan
EPI_ISL_69297|1976.5|Human|USA|H1N1|6B.1
EPI_ISL_69296|1976.5|Human|USA|H1N1|6B.1
EPI_ISL_69279|1957.5|Human|Japan|H2N2|nan
EPI_ISL_69278|1957.5|Human|Japan|H2N2|nan
EPI_ISL_69277|1943.5|Human|USA|H1N1|nan
EPI_ISL_69273|1968.5|Human|HongKong|H3N2|3C.2a4
EPI_ISL_69272|1968.5|Human|HongKong|H3N2|3C.2a4
EPI_ISL_69271|1968.5|Human|HongKong|H3N2|3C.2a4
EPI_ISL_69248|1935.5|Human|USA|H1N1|6B.1A.6
EPI_ISL_69245|1943.5|Human|USA|H1N1|nan
EPI_ISL_69244|1945.5|Human|USA|H1N1|nan
EPI_ISL_68996|1988.5|Dom.gal|USA|H1N1|6B.1
EPI_ISL_68992|1982.5|Dom.gal|USA|H7N3|nan
EPI_ISL_68990|1980.5|Dom.gal|Italy|H5N2|EA_nonGsGD
EPI_ISL_68984|1987.5|swine|Italy|H1N1|nan
EPI_ISL_68983|1987.5|swine|Italy|H1N1|nan
EPI_ISL_68979|1985.5|wild.other|Australia|H7N7|nan
EPI_ISL_68972|1986.5|wild.ans|USA|H6N2|nan
EPI_ISL_10441|1983.5|wild.ans|France|H1N1|nan
EPI_ISL_68957|1981.5|Dom.other|USA|H3N8|nan
EPI_ISL_68943|1986.5|Dom.ans|USA|H8N4|nan
EPI_ISL_68916|1987.5|Human|Italy|H1N1|nan
EPI_ISL_68853|1991.5|Dom.gal|USA|H10N7|nan
EPI_ISL_68832|1992.5|wild.other|USA|H3N3|nan
EPI_ISL_68828|1992.5|Dom.ans|Australia|H3N8|nan
EPI_ISL_12560|1993.5|Dom.gal|USA|H1N1|nan
EPI_ISL_22561|1993.5|Dom.gal|USA|H5N2|Am_nonGsGD
EPI_ISL_68737|1994.5|Dom.ans|Australia|H4N2|nan
EPI_ISL_68734|1994.97|Dom.gal|Australia|H7N3|nan
EPI_ISL_68733|1994.5|Dom.gal|Mexico|H5N2|Am_nonGsGD
EPI_ISL_68714|1995.5|Dom.gal|USA|H10N7|nan
EPI_ISL_68712|1995.5|Dom.ans|USA|H3N8|nan
EPI_ISL_68696|1996.5|swine|Japan|H1N2|nan
EPI_ISL_68559|1999.5|Dom.gal|Italy|H7N1|nan
EPI_ISL_68556|1999.5|Dom.gal|Italy|H7N1|nan
EPI_ISL_68393|2000.5|Dom.ans|HongKong|H5N1|0
EPI_ISL_87494|2002.71|wild.ans|USA|H4N6|nan
EPI_ISL_87273|1968.5|Human|HongKong|H3N2|3C.2a4
EPI_ISL_5878|1933.997|Dom.gal|Germany|H7N1|nan
EPI_ISL_5885|1995.022|Dom.gal|Mexico|H5N2|Am_nonGsGD
EPI_ISL_9380|2002.5|wild.gal|HongKong|H6N2|nan
EPI_ISL_9379|2002.5|unknown|HongKong|H6N1|nan
EPI_ISL_9381|2002.5|Dom.gal|HongKong|H6N1|nan
EPI_ISL_76666|2003.997|Human|VietNam|H5N1|1
EPI_ISL_76665|2003.992|Human|VietNam|H5N1|1
EPI_ISL_76664|2003.992|Human|VietNam|H5N1|1
EPI_ISL_76663|2003.989|Human|VietNam|H5N1|1
EPI_ISL_76487|1982.414|Human|Philippines|H3N2|3C.3a
EPI_ISL_76486|1982.414|Human|Philippines|H3N2|3C.3a
EPI_ISL_76448|2001.5|wild.ans|China|H6N9|nan
EPI_ISL_76447|2002.5|Dom.ans|China|H6N8|nan
EPI_ISL_76446|2003.5|Dom.ans|China|H6N8|nan
EPI_ISL_76442|2001.5|Dom.ans|China|H6N6|nan
EPI_ISL_76429|2003.5|Dom.ans|China|H6N5|nan
EPI_ISL_76423|2000.5|Dom.ans|China|H6N2|nan
EPI_ISL_76422|2000.5|Dom.ans|China|H6N2|nan
EPI_ISL_76421|2000.5|Dom.ans|China|H6N2|nan
EPI_ISL_76420|2000.5|Dom.ans|China|H6N2|nan
EPI_ISL_76419|2000.5|wild.ans|China|H6N2|nan
EPI_ISL_76418|2000.5|Dom.ans|China|H6N2|nan
EPI_ISL_76417|2000.5|Dom.ans|China|H6N2|nan
EPI_ISL_76416|2001.5|wild.ans|China|H6N2|nan
EPI_ISL_76415|2001.5|Dom.ans|China|H6N2|nan
EPI_ISL_76414|2001.5|Dom.ans|China|H6N2|nan
EPI_ISL_76413|2001.5|Dom.ans|China|H6N2|nan
EPI_ISL_76412|2001.5|Dom.ans|China|H6N2|nan
EPI_ISL_76411|2001.5|wild.ans|China|H6N2|nan
EPI_ISL_76410|2001.5|Dom.ans|China|H6N2|nan
EPI_ISL_76409|2001.5|Dom.ans|China|H6N2|nan
EPI_ISL_76408|2001.5|wild.ans|China|H6N2|nan
EPI_ISL_76407|2001.5|Dom.ans|China|H6N2|nan
EPI_ISL_76406|2001.5|wild.ans|China|H6N2|nan
EPI_ISL_76405|2001.5|Dom.ans|China|H6N2|nan
EPI_ISL_76404|2001.5|Dom.ans|China|H6N2|nan
EPI_ISL_76403|2001.5|Dom.ans|China|H6N2|nan
EPI_ISL_76402|2001.5|Dom.ans|China|H6N2|nan
EPI_ISL_76401|2001.5|Dom.ans|China|H6N2|nan
EPI_ISL_76400|2001.5|Dom.ans|China|H6N2|nan
EPI_ISL_76399|2001.5|Dom.ans|China|H6N2|nan
EPI_ISL_76398|2001.5|Dom.ans|China|H6N2|nan
EPI_ISL_76397|2001.5|Dom.ans|China|H6N2|nan
EPI_ISL_76396|2001.5|Dom.ans|China|H6N2|nan
EPI_ISL_76395|2001.5|Dom.ans|China|H6N2|nan
EPI_ISL_76394|2001.5|Dom.ans|China|H6N2|nan
EPI_ISL_76393|2001.5|Dom.ans|China|H6N2|nan
EPI_ISL_76392|2001.5|Dom.ans|China|H6N2|nan
EPI_ISL_76391|2001.5|Dom.ans|China|H6N2|nan
EPI_ISL_76390|2002.5|wild.ans|China|H6N2|nan
EPI_ISL_76389|2002.5|Dom.ans|China|H6N2|nan
EPI_ISL_76388|2002.5|Dom.ans|China|H6N2|nan
EPI_ISL_76387|2002.5|Dom.ans|China|H6N2|nan
EPI_ISL_76386|2002.5|Dom.ans|China|H6N2|nan
EPI_ISL_76385|2002.5|wild.ans|China|H6N2|nan
EPI_ISL_76384|2002.5|Dom.ans|China|H6N2|nan
EPI_ISL_76383|2002.5|wild.ans|China|H6N2|nan
EPI_ISL_76382|2002.5|Dom.ans|China|H6N2|nan
EPI_ISL_76381|2002.5|Dom.ans|China|H6N2|nan
EPI_ISL_76380|2002.5|wild.ans|China|H6N2|nan
EPI_ISL_76379|2002.5|wild.ans|China|H6N2|nan
EPI_ISL_76378|2002.5|Dom.ans|China|H6N2|nan
EPI_ISL_76377|2002.5|wild.ans|China|H6N2|nan
EPI_ISL_76376|2002.5|Dom.ans|China|H6N2|nan
EPI_ISL_76375|2002.5|Dom.ans|China|H6N2|nan
EPI_ISL_76374|2002.5|Dom.ans|China|H6N2|nan
EPI_ISL_76373|2002.5|Dom.ans|China|H6N2|nan
EPI_ISL_76372|2002.5|Dom.ans|China|H6N2|nan
EPI_ISL_76371|2002.5|Dom.ans|China|H6N2|nan
EPI_ISL_76370|2002.5|wild.ans|China|H6N2|nan
EPI_ISL_76369|2002.5|Dom.ans|China|H6N2|nan
EPI_ISL_76368|2002.5|Dom.ans|China|H6N2|nan
EPI_ISL_76367|2002.5|Dom.ans|China|H6N2|nan
EPI_ISL_76366|2002.5|Dom.ans|China|H6N2|nan
EPI_ISL_76365|2002.5|Dom.ans|China|H6N2|nan
EPI_ISL_76364|2002.5|Dom.ans|China|H6N2|nan
EPI_ISL_76363|2002.5|Dom.ans|China|H6N2|nan
EPI_ISL_76362|2002.5|Dom.ans|China|H6N2|nan
EPI_ISL_76361|2002.5|Dom.ans|China|H6N2|nan
EPI_ISL_76360|2002.5|Dom.ans|China|H6N2|nan
EPI_ISL_76359|2002.5|Dom.ans|China|H6N2|nan
EPI_ISL_76358|2003.5|Dom.ans|China|H6N2|nan
EPI_ISL_76357|2003.5|Dom.ans|China|H6N2|nan
EPI_ISL_76356|2003.5|Dom.ans|China|H6N2|nan
EPI_ISL_76355|2003.5|wild.ans|China|H6N2|nan
EPI_ISL_76354|2003.5|wild.ans|China|H6N2|nan
EPI_ISL_76353|2003.5|Dom.ans|China|H6N2|nan
EPI_ISL_76352|2003.5|Dom.ans|China|H6N2|nan
EPI_ISL_76351|2003.5|Dom.ans|China|H6N2|nan
EPI_ISL_76350|2003.5|Dom.ans|China|H6N2|nan
EPI_ISL_76349|2003.5|Dom.ans|China|H6N2|nan
EPI_ISL_76348|2003.5|wild.ans|China|H6N2|nan
EPI_ISL_76347|2003.5|wild.ans|China|H6N2|nan
EPI_ISL_76346|2003.5|Dom.ans|China|H6N2|nan
EPI_ISL_76345|2003.5|wild.ans|China|H6N2|nan
EPI_ISL_76344|2003.5|Dom.ans|China|H6N2|nan
EPI_ISL_76343|2003.5|Dom.ans|China|H6N2|nan
EPI_ISL_76342|2003.5|wild.ans|China|H6N2|nan
EPI_ISL_76288|2003.5|wild.ans|China|H6N1|nan
EPI_ISL_76287|2003.5|wild.ans|China|H6N1|nan
EPI_ISL_76286|2003.5|wild.ans|China|H6N1|nan
EPI_ISL_76066|2003.989|Dom.gal|Pakistan|H7N3|nan
EPI_ISL_76065|2003.833|Dom.gal|Pakistan|H7N3|nan
EPI_ISL_76064|2001.329|Dom.gal|Pakistan|H7N3|nan
EPI_ISL_85566|2001.5|swine|Korea|H7N2|nan
EPI_ISL_84917|1984.5|swine|Netherlands|H3N2|nan
EPI_ISL_84915|1981.5|swine|Italy|H3N2|nan
EPI_ISL_84911|1957.5|Human|Netherlands|H2N2|nan
EPI_ISL_84910|1951.5|Human|UK|H1N1|nan
EPI_ISL_84895|1960.5|Human|Netherlands|H2N2|nan
EPI_ISL_84887|1963.5|Human|Netherlands|H2N2|nan
EPI_ISL_84886|1954.5|Human|Netherlands|H1N1|nan
EPI_ISL_84558|2000.5|wild.ans|Netherlands|H10N7|nan
EPI_ISL_84556|2003.5|wild.ans|Sweden|H5N2|EA_nonGsGD
EPI_ISL_84455|2003.299|Human|Netherlands|H3N2|3C.2
EPI_ISL_83315|2002.748|swine|USA|H1N1|6B.1
EPI_ISL_83314|2002.748|swine|USA|H1N1|nan
EPI_ISL_83313|2002.748|swine|USA|H1N1|6B.1
EPI_ISL_83312|2003.581|swine|USA|H3N2|nan
EPI_ISL_83310|2003.247|swine|USA|H1N1|6B.1
EPI_ISL_83309|2003.085|swine|USA|H3N2|nan
EPI_ISL_83307|2003.414|swine|USA|H1N1|nan
EPI_ISL_83306|2003.581|swine|USA|H3N2|nan
EPI_ISL_83305|2003.915|swine|USA|H1N1|nan
EPI_ISL_83304|2003.414|swine|USA|H1N1|nan
EPI_ISL_83303|2003.666|swine|USA|H1N1|6B.1
EPI_ISL_83302|2003.748|swine|USA|H1N1|6B.1
EPI_ISL_80313|2003.5|wild.gal|HongKong|H6N1|nan
EPI_ISL_80312|2003.5|wild.gal|HongKong|H6N1|nan
EPI_ISL_80311|2003.5|wild.gal|HongKong|H6N1|nan
EPI_ISL_80310|2003.5|Dom.other|HongKong|H6N1|nan
EPI_ISL_80309|2002.5|Dom.gal|HongKong|H6N1|nan
EPI_ISL_80307|2001.5|Dom.gal|HongKong|H6N1|nan
EPI_ISL_80217|2001.5|swine|Korea|H11N6|nan
EPI_ISL_79847|1968.5|Human|HongKong|H3N2|3C.2a4
EPI_ISL_79846|1968.5|Human|HongKong|H3N2|3C.2a4
EPI_ISL_79845|1968.5|Human|HongKong|H3N2|3C.2a4
EPI_ISL_79844|1968.5|Human|HongKong|H3N2|3C.2a4
EPI_ISL_79843|1968.5|Human|HongKong|H3N2|3C.2a4
EPI_ISL_79842|1968.5|Human|HongKong|H3N2|3C.2a4
EPI_ISL_79841|1968.5|Human|HongKong|H3N2|3C.2a4
EPI_ISL_79840|1968.5|Human|HongKong|H3N2|3C.2a4
EPI_ISL_79839|1968.5|Human|HongKong|H3N2|3C.2a4
EPI_ISL_79838|1968.5|Human|HongKong|H3N2|3C.2a4
EPI_ISL_85793|2002.5|Dom.gal|Iran|H9N2|nan
EPI_ISL_99487|1988.374|wild.other|USA|H4N6|nan
EPI_ISL_99484|1988.413|wild.other|USA|H4N9|nan
EPI_ISL_99483|1988.413|wild.other|USA|H4N6|nan
EPI_ISL_99478|1986.619|wild.ans|Canada|H4N6|nan
EPI_ISL_99472|1990.397|wild.other|USA|H3N6|nan
EPI_ISL_99471|1990.397|wild.other|USA|H3N6|nan
EPI_ISL_99470|1990.4|wild.other|USA|H3N6|nan
EPI_ISL_99469|1990.652|wild.ans|Canada|H4N6|nan
EPI_ISL_99458|1991.603|wild.ans|Canada|H3N8|nan
EPI_ISL_99457|1991.605|wild.ans|Canada|H3N8|nan
EPI_ISL_99454|1991.605|wild.ans|Canada|H3N8|3C.2
EPI_ISL_99450|1992.645|wild.ans|USA|H3N8|nan
EPI_ISL_99449|1992.645|wild.ans|Canada|H3N8|3C.2
EPI_ISL_99445|1993.63|wild.ans|Canada|H10N7|nan
EPI_ISL_99442|1994.386|wild.other|USA|H3N8|3C.3a1
EPI_ISL_99440|1994.386|wild.other|USA|H0N0|3C.3a1
EPI_ISL_99439|1994.386|wild.other|USA|H3N2|3C.3a1
EPI_ISL_99438|1994.386|wild.other|USA|H3N8|3C.3a1
EPI_ISL_99436|1994.386|wild.other|USA|H3N8|3C.3a1
EPI_ISL_99435|1994.386|wild.other|USA|H3N8|3C.3a1
EPI_ISL_99434|1994.386|wild.other|USA|H1N1|nan
EPI_ISL_99433|1994.386|wild.other|USA|H3N8|3C.3a1
EPI_ISL_99432|1994.386|wild.other|USA|H0N0|3C.3a1
EPI_ISL_99431|1994.386|wild.other|USA|H0N0|3C.3a1
EPI_ISL_99430|1994.386|wild.other|USA|H3N8|3C.3a1
EPI_ISL_99429|1994.386|wild.other|USA|H3N8|3C.3a1
EPI_ISL_99428|1994.386|wild.other|USA|H0N0|3C.3a1
EPI_ISL_99427|1994.386|wild.other|USA|H3N2|3C.3a1
EPI_ISL_99426|1994.386|wild.other|USA|H3N8|3C.3a1
EPI_ISL_99425|1994.386|wild.other|USA|H3N8|3C.3a1
EPI_ISL_99424|1994.386|wild.other|USA|H0N0|3C.3a1
EPI_ISL_99423|1994.386|wild.other|USA|H3N8|3C.3a1
EPI_ISL_99422|1994.386|wild.other|USA|H3N3|3C.3a1
EPI_ISL_99421|1994.389|wild.other|USA|H3N8|3C.3a1
EPI_ISL_99420|1994.389|wild.other|USA|H3N8|3C.3a1
EPI_ISL_99416|1994.389|wild.other|USA|H0N0|3C.3a1
EPI_ISL_99415|1994.389|wild.other|USA|H3N8|3C.3a1
EPI_ISL_99414|1994.389|wild.other|USA|H3N8|3C.3a1
EPI_ISL_99413|1994.389|wild.other|USA|H3N2|3C.3a1
EPI_ISL_99412|1994.389|wild.other|USA|H7N5|nan
EPI_ISL_99411|1994.389|wild.other|USA|H3N8|3C.3a1
EPI_ISL_99410|1994.389|wild.other|USA|H3N8|3C.3a1
EPI_ISL_99406|1994.616|wild.ans|Canada|H3N8|nan
EPI_ISL_99404|1995.597|wild.ans|Canada|H3N8|nan
EPI_ISL_99403|1995.611|wild.ans|Canada|H3N8|3C.2
EPI_ISL_99402|1996.366|wild.other|USA|H9N7|nan
EPI_ISL_99401|1996.369|wild.other|USA|H7N3|nan
EPI_ISL_99400|1996.65|wild.ans|Canada|H4N6|nan
EPI_ISL_99398|1997.364|wild.other|USA|H2N1|nan
EPI_ISL_99397|1997.573|wild.ans|Canada|H2N9|nan
EPI_ISL_99394|1998.375|wild.other|USA|H3N8|3C.3a1
EPI_ISL_99393|1998.375|wild.other|USA|H2N8|nan
EPI_ISL_99392|1998.378|wild.other|USA|H3N8|nan
EPI_ISL_99391|1998.378|wild.other|USA|H3N8|nan
EPI_ISL_99390|1998.378|wild.other|USA|H3N8|3C.3a1
EPI_ISL_99389|1998.378|wild.other|USA|H3N8|3C.3a1
EPI_ISL_99388|1998.378|wild.other|USA|H3N8|nan
EPI_ISL_99387|1998.378|wild.other|USA|H3N8|3C.3a1
EPI_ISL_99382|1999.392|wild.other|USA|H3N2|3C.3a1
EPI_ISL_99381|1999.392|wild.other|USA|H3N2|3C.3a1
EPI_ISL_99380|1999.392|wild.other|USA|H3N2|3C.3a1
EPI_ISL_99379|1999.392|wild.other|USA|H3N8|3C.3a1
EPI_ISL_99378|1999.392|wild.other|USA|H3N2|3C.3a1
EPI_ISL_99377|1999.392|wild.other|USA|H3N8|3C.3a1
EPI_ISL_99376|1999.392|wild.other|USA|H3N2|3C.3a1
EPI_ISL_99375|1999.392|wild.other|USA|H3N2|3C.3a1
EPI_ISL_99374|1999.392|wild.other|USA|H0N0|3C.3a1
EPI_ISL_99373|1999.392|wild.other|USA|H3N8|3C.3a1
EPI_ISL_99372|1999.392|wild.other|USA|H3N8|3C.3a1
EPI_ISL_99371|1999.392|wild.other|USA|H3N2|3C.3a1
EPI_ISL_99370|1999.392|wild.other|USA|H3N2|3C.3a1
EPI_ISL_99369|1999.392|wild.other|USA|H3N2|3C.3a1
EPI_ISL_99368|1999.392|wild.other|USA|H0N0|nan
EPI_ISL_99367|1999.392|wild.other|USA|H3N2|3C.3a1
EPI_ISL_99366|1999.392|wild.other|USA|H3N2|3C.3a1
EPI_ISL_99365|1999.392|wild.other|USA|H3N2|3C.3a1
EPI_ISL_99364|1999.392|wild.other|USA|H3N2|3C.3a1
EPI_ISL_99363|1999.392|wild.other|USA|H3N2|3C.3a1
EPI_ISL_99362|1999.392|wild.other|USA|H3N2|3C.3a1
EPI_ISL_99361|1999.392|wild.other|USA|H3N8|3C.3a1
EPI_ISL_99360|1999.392|wild.other|USA|H9N7|nan
EPI_ISL_99359|1999.392|wild.other|USA|H0N0|3C.3a1
EPI_ISL_99358|1999.392|wild.other|USA|H3N8|3C.3a1
EPI_ISL_99357|1999.392|wild.other|USA|H3N8|3C.3a1
EPI_ISL_99356|1999.392|wild.other|USA|H3N8|3C.3a1
EPI_ISL_99355|1999.392|wild.other|USA|H3N2|3C.3a1
EPI_ISL_99354|1999.392|wild.other|USA|H3N8|3C.3a1
EPI_ISL_99353|1999.392|wild.other|USA|H6N2|nan
EPI_ISL_99352|1999.575|wild.ans|Canada|H3N8|3C.2
EPI_ISL_99349|2000.369|wild.other|USA|H9N7|nan
EPI_ISL_99348|2001.373|wild.other|USA|H6N2|nan
EPI_ISL_99347|2001.373|wild.other|USA|H0N0|nan
EPI_ISL_99342|2002.381|wild.other|USA|H1N9|nan
EPI_ISL_99341|2002.381|wild.other|USA|H7N3|nan
EPI_ISL_99340|2002.622|wild.ans|USA|H3N6|3C.2
EPI_ISL_99339|2003.378|wild.other|USA|H9N1|nan
EPI_ISL_99338|2003.378|wild.other|USA|H9N2|nan
EPI_ISL_99337|2003.381|wild.other|USA|H9N5|nan
EPI_ISL_99336|2003.381|wild.other|USA|H9N1|nan
EPI_ISL_99335|2003.586|wild.ans|Canada|H3N6|nan
EPI_ISL_99246|1999.392|wild.other|USA|H0N0|3C.3a1
EPI_ISL_99245|1999.608|wild.ans|Canada|H0N0|nan
EPI_ISL_95878|2000.5|swine|Italy|H1N2|nan
EPI_ISL_95866|1999.5|swine|Italy|H1N2|nan
EPI_ISL_95867|1998.085|swine|Italy|H1N2|nan
EPI_ISL_95863|2003.5|swine|Italy|H1N2|nan
EPI_ISL_95862|2003.748|swine|Italy|H1N2|nan
EPI_ISL_90158|2000.5|swine|Japan|H1N2|nan
EPI_ISL_89161|1965.441|Dom.gal|Italy|H10N8|nan
EPI_ISL_89132|1999.496|Dom.ans|Taiwan|H4N6|nan
EPI_ISL_87684|1934.5|Human|TheCaribbean|H1N1|6B.1A.6
EPI_ISL_87495|2002.655|Dom.ans|USA|H0N0|nan
EPI_ISL_99481|1988.672|wild.ans|Canada|H2N1|nan
EPI_ISL_99480|1988.672|wild.ans|Canada|H2N3|nan
EPI_ISL_99479|1988.702|wild.ans|Canada|H3N8|3C.2
EPI_ISL_99477|1986.633|wild.ans|Canada|H4N6|nan
EPI_ISL_99476|1986.649|wild.ans|Canada|H3N8|3C.2
EPI_ISL_99475|1986.649|wild.ans|Canada|H3N8|nan
EPI_ISL_99474|1989.584|wild.ans|Canada|H3N8|3C.2
EPI_ISL_99473|1989.671|wild.ans|Canada|H7N3|nan
EPI_ISL_99468|1990.655|wild.ans|Canada|H3N8|nan
EPI_ISL_99466|1991.603|wild.ans|Canada|H4N6|nan
EPI_ISL_99465|1991.603|wild.ans|Canada|H4N6|nan
EPI_ISL_99464|1991.603|wild.ans|Canada|H3N8|nan
EPI_ISL_99463|1991.603|wild.ans|Canada|H3N8|nan
EPI_ISL_99462|1991.603|wild.ans|Canada|H3N8|nan
EPI_ISL_99461|1991.603|wild.ans|Canada|H3N8|nan
EPI_ISL_99460|1991.603|wild.ans|Canada|H3N8|nan
EPI_ISL_99459|1991.603|wild.ans|Canada|H3N8|nan
EPI_ISL_99456|1991.605|wild.ans|Canada|H3N8|3C.2
EPI_ISL_99455|1991.605|wild.ans|Canada|H3N8|nan
EPI_ISL_99453|1991.649|wild.ans|Canada|H3N6|nan
EPI_ISL_99452|1992.609|wild.ans|Canada|H3N6|3C.2
EPI_ISL_99451|1992.645|wild.ans|Canada|H0N0|nan
EPI_ISL_99448|1993.633|wild.ans|Canada|H0N0|3C.2
EPI_ISL_99447|1993.625|wild.ans|Canada|H3N9|3C.2
EPI_ISL_99446|1993.625|wild.ans|Canada|H3N8|3C.2
EPI_ISL_99444|1993.638|wild.ans|Canada|H3N8|nan
EPI_ISL_99437|1994.386|wild.other|USA|H3N8|3C.3a1
EPI_ISL_99409|1994.603|wild.ans|Canada|H3N8|nan
EPI_ISL_99408|1994.611|wild.ans|Canada|H3N8|nan
EPI_ISL_99407|1994.614|wild.ans|Canada|H3N6|nan
EPI_ISL_99405|1995.592|wild.ans|Canada|H4N6|nan
EPI_ISL_99399|1996.65|wild.ans|Canada|H4N6|nan
EPI_ISL_99396|1997.592|wild.ans|Canada|H3N8|3C.2
EPI_ISL_99395|1997.592|wild.ans|Canada|H3N8|3C.2
EPI_ISL_99386|1998.592|wild.ans|Canada|H3N8|nan
EPI_ISL_99385|1998.592|wild.ans|Canada|H3N8|nan
EPI_ISL_99384|1998.6|wild.ans|Canada|H2N3|nan
EPI_ISL_99383|1998.608|wild.ans|Canada|H3N8|nan
EPI_ISL_99351|1999.597|wild.ans|Canada|H3N6|3C.2
EPI_ISL_99350|1999.608|wild.ans|Canada|H4N6|nan
EPI_ISL_99346|2001.564|wild.ans|Canada|H7N3|nan
EPI_ISL_99345|2001.564|wild.ans|Canada|H7N3|nan
EPI_ISL_99344|2001.57|wild.ans|Canada|H4N6|nan
EPI_ISL_99343|2001.595|wild.ans|Canada|H3N8|nan
EPI_ISL_99334|2003.6|wild.ans|Canada|H4N6|nan
EPI_ISL_99333|2003.6|wild.ans|Canada|H4N6|nan
EPI_ISL_99244|2003.6|wild.ans|Canada|H3N3|nan
EPI_ISL_99208|1998.6|wild.ans|Canada|H1N1|nan
EPI_ISL_95804|1994.5|swine|Italy|H1N1|nan
EPI_ISL_91542|1999.5|Dom.ans|Japan|H1N1|nan
EPI_ISL_91106|2003.822|Human|USA|H3N2|3C.2
EPI_ISL_91065|2003.926|Human|Georgia|H3N2|3C.2
EPI_ISL_91028|2003.515|Human|Australia|H3N2|3C.2
EPI_ISL_90543|2003.742|Human|Singapore|H3N2|3C.2
EPI_ISL_90542|2003.745|Human|Singapore|H3N2|3C.3a
EPI_ISL_90541|2003.748|Human|Singapore|H3N2|3C.3a
EPI_ISL_90540|2003.764|Human|Singapore|H3N2|3C.3a
EPI_ISL_90539|2003.94|Human|USA|H3N2|3C.2
EPI_ISL_90518|2003.496|Human|Australia|H3N2|3C.2
EPI_ISL_90517|2003.496|Human|Australia|H3N2|3C.2
EPI_ISL_90516|2003.512|Human|Australia|H3N2|3C.2
EPI_ISL_90515|2003.515|Human|Australia|H3N2|3C.2
EPI_ISL_90514|2003.518|Human|Australia|H3N2|3C.2
EPI_ISL_90513|2003.767|Human|Singapore|H3N2|3C.2
EPI_ISL_90512|2003.767|Human|Singapore|H3N2|3C.3a
EPI_ISL_90511|2003.77|Human|Singapore|H3N2|3C.3a
EPI_ISL_90510|2003.775|Human|Singapore|H3N2|3C.2
EPI_ISL_90509|2003.781|Human|Singapore|H3N2|3C.3a
EPI_ISL_90508|2003.956|Human|USA|H3N2|3C.3a
EPI_ISL_90507|2003.964|Human|USA|H3N2|3C.3a
EPI_ISL_90506|2003.521|Human|Australia|H3N2|3C.2
EPI_ISL_90505|2003.512|Human|Australia|H3N2|3C.2
EPI_ISL_90504|2003.499|Human|Australia|H3N2|3C.2
EPI_ISL_90503|2003.496|Human|Australia|H3N2|3C.2
EPI_ISL_90502|2003.959|Human|USA|H3N2|3C.3a
EPI_ISL_90501|2003.775|Human|Singapore|H3N2|3C.2
EPI_ISL_90500|2003.753|Human|Singapore|H3N2|3C.3a
EPI_ISL_90499|2003.74|Human|Singapore|H3N2|3C.3a
EPI_ISL_90495|2002.088|Human|Georgia|H3N2|3C.2
EPI_ISL_90494|2002.058|Human|USA|H3N2|3C.2
EPI_ISL_90493|2002.022|Human|USA|H3N2|3C.2
EPI_ISL_90477|2003.901|Human|USA|H3N2|3C.2
EPI_ISL_90476|2003.885|Human|USA|H3N2|3C.2
EPI_ISL_90475|2003.866|Human|USA|H3N2|3C.2
EPI_ISL_90474|2003.866|Human|USA|H3N2|3C.2
EPI_ISL_90473|2003.847|Human|USA|H3N2|3C.2
EPI_ISL_90472|2003.803|Human|USA|H3N2|3C.2
EPI_ISL_90471|2002.118|Human|USA|H3N2|3C.2
EPI_ISL_90470|2000.101|Human|USA|H3N2|3C.2
EPI_ISL_90469|1999.91|Human|USA|H3N2|3C.2
EPI_ISL_90468|1999.833|Human|USA|H3N2|3C.2
EPI_ISL_90467|1999.778|Human|Georgia|H3N2|3C.2
EPI_ISL_90462|1933.414|Human|UK|H1N1|nan
EPI_ISL_89935|1985.5|Dom.ans|China|H7N8|nan
EPI_ISL_89388|1979.441|Dom.ans|USA|H12N6|nan
EPI_ISL_89178|2002.5|wild.ans|Taiwan|H4N6|nan
EPI_ISL_89177|2000.085|wild.ans|Taiwan|H4N6|nan
EPI_ISL_89176|1998.666|wild.ans|Taiwan|H4N6|nan
EPI_ISL_89175|2001.748|wild.ans|Taiwan|H4N6|nan
EPI_ISL_89171|1966.441|Dom.gal|USA|H9N2|nan
EPI_ISL_89169|1966.441|Dom.gal|Canada|H0N0|Am_nonGsGD
EPI_ISL_89134|1956.443|Dom.ans|UK|H11N6|nan
EPI_ISL_89027|1957.414|Human|Singapore|H2N2|nan
EPI_ISL_89007|1957.414|Human|Japan|H2N2|nan
EPI_ISL_88950|1999.97|swine|HongKong|H1N1|nan
EPI_ISL_88948|1994.332|swine|HongKong|H1N1|6B.1
EPI_ISL_88947|1994.332|swine|HongKong|H1N1|6B.1
EPI_ISL_88946|1994.312|swine|HongKong|H1N1|6B.1
EPI_ISL_88945|1994.312|swine|HongKong|H1N1|6B.1
EPI_ISL_88944|1994.312|swine|HongKong|H1N1|6B.1
EPI_ISL_88943|1994.293|swine|HongKong|H1N1|6B.1
EPI_ISL_88942|1994.293|swine|HongKong|H1N1|6B.1
EPI_ISL_88941|1994.274|swine|HongKong|H1N1|6B.1
EPI_ISL_88940|1994.274|swine|HongKong|H1N1|6B.1
EPI_ISL_88354|2003.953|swine|HongKong|H1N2|nan
EPI_ISL_88353|2003.858|swine|HongKong|H1N2|nan
EPI_ISL_88352|2003.789|swine|HongKong|H1N2|nan
EPI_ISL_88351|2003.74|swine|HongKong|H1N2|nan
EPI_ISL_88350|2003.616|swine|HongKong|H1N2|nan
EPI_ISL_88349|2003.521|swine|HongKong|H1N2|nan
EPI_ISL_88348|2003.482|swine|HongKong|H1N1|nan
EPI_ISL_88347|2003.351|swine|HongKong|H1N1|nan
EPI_ISL_88346|2003.099|swine|HongKong|H1N1|nan
EPI_ISL_88345|2002.937|swine|HongKong|H1N1|6B.1
EPI_ISL_88344|2002.907|swine|HongKong|H1N1|nan
EPI_ISL_88343|2002.688|swine|HongKong|H1N2|nan
EPI_ISL_88342|2002.614|swine|HongKong|H1N2|nan
EPI_ISL_88341|2002.447|swine|HongKong|H1N1|nan
EPI_ISL_88340|2002.392|swine|HongKong|H1N1|nan
EPI_ISL_88339|2002.134|swine|HongKong|H1N1|6B.1
EPI_ISL_88338|2002.055|swine|HongKong|H1N2|nan
EPI_ISL_88337|2001.989|swine|HongKong|H1N1|6B.1
EPI_ISL_88336|2001.989|swine|HongKong|H1N1|6B.1
EPI_ISL_88335|2001.912|swine|HongKong|H1N1|6B.1
EPI_ISL_88334|2001.712|swine|HongKong|H1N1|nan
EPI_ISL_88333|2001.66|swine|HongKong|H1N1|nan
EPI_ISL_88332|2001.578|swine|HongKong|H1N1|nan
EPI_ISL_88331|2001.452|swine|HongKong|H1N1|nan
EPI_ISL_88329|2001.31|swine|HongKong|H1N1|6B.1
EPI_ISL_88328|2001.233|swine|HongKong|H1N1|nan
EPI_ISL_88327|2001.233|swine|HongKong|H1N1|nan
EPI_ISL_88326|2001.192|swine|HongKong|H1N1|6B.1
EPI_ISL_88325|2001.082|swine|HongKong|H1N1|6B.1
EPI_ISL_88324|2001.044|swine|HongKong|H1N1|nan
EPI_ISL_88323|2000.831|swine|HongKong|H1N1|6B.1
EPI_ISL_88322|2000.801|swine|HongKong|H1N1|6B.1
EPI_ISL_88321|2000.705|swine|HongKong|H1N1|nan
EPI_ISL_88320|2000.658|swine|HongKong|H1N1|6B.1
EPI_ISL_88319|2000.62|swine|HongKong|H1N1|6B.1
EPI_ISL_88318|2000.571|swine|HongKong|H1N1|nan
EPI_ISL_88317|2000.525|swine|HongKong|H1N1|nan
EPI_ISL_88316|2000.32|swine|HongKong|H1N1|6B.1
EPI_ISL_88314|1994.148|swine|HongKong|H1N1|6B.1
EPI_ISL_88313|1994.099|swine|HongKong|H1N1|6B.1
EPI_ISL_88310|1993.948|swine|HongKong|H1N1|6B.1
EPI_ISL_88309|1993.948|swine|HongKong|H1N1|6B.1
EPI_ISL_88308|1993.91|swine|HongKong|H1N1|6B.1
EPI_ISL_88307|1993.899|swine|HongKong|H1N1|6B.1
EPI_ISL_88306|1993.899|swine|HongKong|H1N1|6B.1
EPI_ISL_88305|1993.899|swine|HongKong|H1N1|6B.1
EPI_ISL_88304|1993.858|swine|HongKong|H1N1|6B.1
EPI_ISL_88303|1993.858|swine|HongKong|H1N1|6B.1
EPI_ISL_88300|1993.699|swine|HongKong|H1N1|6B.1
EPI_ISL_88299|1993.625|swine|HongKong|H1N1|6B.1
EPI_ISL_88298|1993.605|swine|HongKong|H1N1|6B.1
EPI_ISL_88297|1993.586|swine|HongKong|H1N1|6B.1
EPI_ISL_88296|1993.545|swine|HongKong|H1N1|6B.1
EPI_ISL_88295|1993.545|swine|HongKong|H1N1|6B.1
EPI_ISL_88294|1979.989|swine|HongKong|H1N1|6B.1
EPI_ISL_88293|1979.989|swine|HongKong|H1N1|6B.1
EPI_ISL_88292|1979.989|swine|HongKong|H1N1|6B.1
EPI_ISL_88291|1979.989|swine|HongKong|H1N1|6B.1
EPI_ISL_88290|1979.989|swine|HongKong|H1N1|6B.1
EPI_ISL_88289|1979.989|swine|HongKong|H1N1|6B.1
EPI_ISL_88288|1979.989|swine|HongKong|H1N1|6B.1
EPI_ISL_88287|1979.989|swine|HongKong|H1N1|6B.1
EPI_ISL_88286|1979.989|swine|HongKong|H1N1|6B.1
EPI_ISL_88285|1979.989|swine|HongKong|H1N1|nan
EPI_ISL_88284|1979.989|swine|HongKong|H1N1|6B.1
EPI_ISL_88283|1979.907|swine|HongKong|H1N1|6B.1
EPI_ISL_88282|1978.052|swine|HongKong|H1N1|6B.1
EPI_ISL_88281|1978.052|swine|HongKong|H1N1|6B.1
EPI_ISL_88280|1978.014|swine|HongKong|H1N1|6B.1
EPI_ISL_88279|1978.014|swine|HongKong|H1N1|6B.1
EPI_ISL_88278|1978.5|swine|HongKong|H1N1|6B.1
EPI_ISL_88277|1977.323|swine|HongKong|H1N1|6B.1
EPI_ISL_88276|1977.323|swine|HongKong|H1N1|6B.1
EPI_ISL_88275|1977.323|swine|HongKong|H1N1|6B.1
EPI_ISL_88274|1977.323|swine|HongKong|H1N1|6B.1
EPI_ISL_88273|1977.323|swine|HongKong|H1N1|6B.1
EPI_ISL_88272|1977.312|swine|HongKong|H1N1|6B.1
EPI_ISL_88271|1977.312|swine|HongKong|H1N1|6B.1
EPI_ISL_88270|1977.312|swine|HongKong|H1N1|6B.1
EPI_ISL_88269|1977.312|swine|HongKong|H1N1|6B.1
EPI_ISL_88268|1977.312|swine|HongKong|H1N1|6B.1
EPI_ISL_88267|1977.312|swine|HongKong|H1N1|6B.1
EPI_ISL_88266|1977.312|swine|HongKong|H1N1|6B.1
EPI_ISL_88265|1977.312|swine|HongKong|H1N1|6B.1
EPI_ISL_88264|1977.312|swine|HongKong|H1N1|6B.1
EPI_ISL_88263|1977.312|swine|HongKong|H1N1|6B.1
EPI_ISL_88262|1977.293|swine|HongKong|H1N1|6B.1
EPI_ISL_88261|1977.293|swine|HongKong|H1N1|6B.1
EPI_ISL_88260|1977.293|swine|HongKong|H1N1|6B.1
EPI_ISL_88259|1977.293|swine|HongKong|H1N1|6B.1
EPI_ISL_88258|1977.293|swine|HongKong|H1N1|6B.1
EPI_ISL_88257|1977.293|swine|HongKong|H1N1|nan
EPI_ISL_88256|1977.293|swine|HongKong|H1N1|6B.1
EPI_ISL_88255|1977.293|swine|HongKong|H1N1|6B.1
EPI_ISL_88254|1977.293|swine|HongKong|H1N1|nan
EPI_ISL_88253|1977.293|swine|HongKong|H1N1|6B.1
EPI_ISL_88252|1977.293|swine|HongKong|H1N1|6B.1
EPI_ISL_88251|1977.293|swine|HongKong|H1N1|6B.1
EPI_ISL_88250|1977.293|swine|HongKong|H1N1|6B.1
EPI_ISL_88249|1977.293|swine|HongKong|H1N1|6B.1
EPI_ISL_88248|1977.293|swine|HongKong|H1N1|6B.1
EPI_ISL_88247|1977.293|swine|HongKong|H1N1|6B.1
EPI_ISL_88246|1977.293|swine|HongKong|H1N1|6B.1
EPI_ISL_88245|1977.277|swine|HongKong|H1N1|6B.1
EPI_ISL_88244|1977.277|swine|HongKong|H1N1|6B.1
EPI_ISL_88243|1977.277|swine|HongKong|H1N1|6B.1
EPI_ISL_88242|1977.277|swine|HongKong|H1N1|6B.1
EPI_ISL_88241|1977.277|swine|HongKong|H1N1|6B.1
EPI_ISL_88240|1977.277|swine|HongKong|H1N1|6B.1
EPI_ISL_88239|1977.277|swine|HongKong|H1N1|6B.1
EPI_ISL_88237|1977.277|swine|HongKong|H1N1|6B.1
EPI_ISL_88236|1977.277|swine|HongKong|H1N1|6B.1
EPI_ISL_88235|1977.5|swine|HongKong|H1N1|6B.1
EPI_ISL_88234|1977.5|swine|HongKong|H1N1|6B.1
EPI_ISL_87723|2002.5|Human|Taiwan|H1N1|6B.1A.6
EPI_ISL_87500|1989.797|wild.ans|USA|H0N0|nan
EPI_ISL_87497|2002.63|wild.ans|USA|H0N0|nan
EPI_ISL_87496|1986.827|wild.ans|USA|H0N0|nan
EPI_ISL_114611|1992.038|Human|Switzerland|H3N2|3C.3a
EPI_ISL_114610|1992.5|Human|China|H3N2|3C.3a
EPI_ISL_114609|1991.923|Human|Netherlands|H3N2|3C.3a
EPI_ISL_114608|1991.964|Human|Netherlands|H3N2|3C.3a
EPI_ISL_114607|1991.5|Human|Spain|H3N2|3C.3a
EPI_ISL_114559|1991.984|Human|France|H3N2|3C.3a
EPI_ISL_114558|1991.978|Human|France|H3N2|3C.3a
EPI_ISL_114557|1991.959|Human|France|H3N2|3C.3a
EPI_ISL_114556|1991.984|Human|France|H3N2|3C.3a
EPI_ISL_114555|1991.956|Human|France|H3N2|3C.3a
EPI_ISL_114554|1991.956|Human|France|H3N2|3C.3a
EPI_ISL_114507|1991.945|Human|France|H3N2|3C.3a
EPI_ISL_114506|1991.945|Human|France|H3N2|3C.3a
EPI_ISL_114505|1991.945|Human|France|H3N2|3C.3a
EPI_ISL_114504|1991.937|Human|France|H3N2|3C.3a
EPI_ISL_114503|1991.5|Human|Switzerland|H3N2|3C.3a
EPI_ISL_114502|1991.704|Human|UK|H3N2|3C.3a
EPI_ISL_114458|1991.5|Human|Australia|H3N2|3C.3a
EPI_ISL_114457|1990.5|Human|NewZealand|H3N2|3C.3a
EPI_ISL_114456|1990.5|Human|Australia|H3N2|3C.3a
EPI_ISL_114455|1990.5|Human|Japan|H3N2|3C.3a
EPI_ISL_114454|1990.5|Human|China|H3N2|nan
EPI_ISL_114453|1990.5|Human|USA|H3N2|3C.3a
EPI_ISL_114452|1990.5|Human|USA|H3N2|3C.3a
EPI_ISL_114396|1989.5|Human|Singapore|H3N2|3C.3a
EPI_ISL_114401|1989.5|Human|NewZealand|H3N2|3C.3a
EPI_ISL_114400|1989.5|Human|NewZealand|H3N2|3C.3a
EPI_ISL_114399|1989.5|Human|Australia|H3N2|nan
EPI_ISL_114398|1989.5|Human|Singapore|H3N2|3C.3a
EPI_ISL_114397|1989.5|Human|Singapore|H3N2|3C.3a
EPI_ISL_114350|1993.014|Human|Singapore|H3N2|3C.3a
EPI_ISL_114349|1989.959|Human|Netherlands|H3N2|nan
EPI_ISL_114348|1989.948|Human|Netherlands|H3N2|3C.3a
EPI_ISL_114347|1989.904|Human|Netherlands|H3N2|3C.3a
EPI_ISL_114346|1989.5|Human|UK|H3N2|3C.3a
EPI_ISL_114345|1989.5|Human|USA|H3N2|3C.3a
EPI_ISL_114298|1988.5|Human|Sweden|H3N2|3C.3a
EPI_ISL_114297|1988.164|Human|Netherlands|H3N2|3C.3a
EPI_ISL_114296|1988.5|Human|UK|H3N2|3C.3a
EPI_ISL_114295|1988.5|Human|USA|H3N2|3C.3a
EPI_ISL_114294|1987.5|Human|China|H3N2|nan
EPI_ISL_114293|1986.5|Human|USA|H3N2|3C.3a
EPI_ISL_114250|1985.5|Human|NewZealand|H3N2|nan
EPI_ISL_114249|1985.5|Human|Sweden|H3N2|3C.3a
EPI_ISL_114248|1985.085|Human|Netherlands|H3N2|nan
EPI_ISL_114247|1985.5|Human|Netherlands|H3N2|3C.3a
EPI_ISL_114246|1985.5|Human|UK|H3N2|3C.3a
EPI_ISL_114245|1983.5|Human|Norway|H3N2|nan
EPI_ISL_114202|1982.5|Human|Philippines|H3N2|3C.3a
EPI_ISL_114201|1982.915|Human|Netherlands|H3N2|nan
EPI_ISL_114200|1982.5|Human|Netherlands|H3N2|nan
EPI_ISL_114199|1981.5|Human|France|H3N2|3C.3a
EPI_ISL_114198|1980.915|Human|Netherlands|H3N2|3C.3a
EPI_ISL_114197|1977.5|Human|USA|H3N2|3C.3a
EPI_ISL_114196|1977.5|Human|Netherlands|H3N2|3C.3a
EPI_ISL_114019|1977.5|Human|Netherlands|H3N2|3C.3a
EPI_ISL_114018|1977.5|Human|Netherlands|H3N2|3C.3a
EPI_ISL_114017|1977.5|Human|Netherlands|H3N2|3C.3a
EPI_ISL_114016|1976.5|Human|Netherlands|H3N2|3C.3a
EPI_ISL_114015|1976.5|Human|Netherlands|H3N2|3C.3a
EPI_ISL_114014|1976.5|Human|Netherlands|H3N2|3C.3a
EPI_ISL_113970|1976.5|Human|Netherlands|H3N2|3C.3a
EPI_ISL_113969|1976.5|Human|Netherlands|H3N2|3C.2a4
EPI_ISL_113968|1975.5|Human|Australia|H3N2|3C.3a
EPI_ISL_113967|1975.5|Human|Netherlands|H3N2|3C.2a4
EPI_ISL_113966|1975.5|Human|Netherlands|H3N2|3C.2a4
EPI_ISL_113965|1975.5|Human|Netherlands|H3N2|3C.2a4
EPI_ISL_113921|1975.5|Human|Netherlands|H3N2|3C.2a4
EPI_ISL_113920|1974.5|Human|Netherlands|H3N2|nan
EPI_ISL_113919|1974.5|Human|Netherlands|H3N2|3C.3a
EPI_ISL_113918|1974.5|Human|Netherlands|H3N2|3C.3a
EPI_ISL_113917|1974.5|Human|Netherlands|H3N2|3C.3a
EPI_ISL_113916|1973.5|Human|NewZealand|H3N2|3C.2a4
EPI_ISL_113915|1973.5|Human|Netherlands|H3N2|3C.2a4
EPI_ISL_113864|1973.5|Human|Netherlands|H3N2|3C.2a4
EPI_ISL_113863|1972.5|Human|UK|H3N2|3C.3a
EPI_ISL_113847|1972.5|Human|Netherlands|H3N2|3C.2a4
EPI_ISL_113037|1971.5|Human|Netherlands|H3N2|3C.3a
EPI_ISL_113036|1971.5|Human|Netherlands|H3N2|3C.3a
EPI_ISL_113035|1969.5|Human|Netherlands|H3N2|3C.2a4
EPI_ISL_113017|1969.5|Human|Netherlands|H3N2|3C.2a4
EPI_ISL_110692|2003.299|Human|Netherlands|H3N2|3C.2
EPI_ISL_110691|2003.173|Human|Netherlands|H3N2|3C.2
EPI_ISL_111020|1993.5|Human|Spain|H3N2|3C.3a
EPI_ISL_110952|1992.5|Human|Netherlands|H3N2|3C.3a
EPI_ISL_110907|1989.5|Human|Switzerland|H3N2|3C.3a
EPI_ISL_110863|1982.5|Human|NewZealand|H0N0|nan
EPI_ISL_107935|2003.874|Human|UK|H3N2|3C.2
EPI_ISL_107934|2003.904|Human|UK|H3N2|3C.2
EPI_ISL_107933|2003.923|Human|UK|H3N2|3C.2
EPI_ISL_107932|2003.893|Human|UK|H3N2|3C.2
EPI_ISL_106911|2003.896|Human|UK|H3N2|3C.2
EPI_ISL_107931|2003.888|Human|UK|H3N2|3C.2
EPI_ISL_107930|2003.901|Human|UK|H3N2|3C.2
EPI_ISL_107929|2003.882|Human|UK|H3N2|3C.2
EPI_ISL_107928|2003.885|Human|UK|H3N2|3C.2
EPI_ISL_107927|2003.904|Human|UK|H3N2|3C.2
EPI_ISL_107926|2003.844|Human|UK|H3N2|3C.2
EPI_ISL_107925|2003.852|Human|UK|H3N2|3C.2
EPI_ISL_107924|2003.847|Human|UK|H3N2|3C.2
EPI_ISL_107923|2003.825|Human|UK|H3N2|3C.2
EPI_ISL_107711|2002.5|Human|China|H3N2|nan
EPI_ISL_107710|2003.915|Human|UK|H3N2|3C.2
EPI_ISL_107697|2003.951|Human|UK|H3N2|3C.2
EPI_ISL_107685|2003.942|Human|UK|H3N2|3C.2
EPI_ISL_107684|2003.956|Human|UK|H3N2|3C.2
EPI_ISL_107660|2003.874|Human|UK|H3N2|3C.2
EPI_ISL_107659|2003.918|Human|UK|H3N2|3C.2
EPI_ISL_107658|2003.929|Human|UK|H3N2|3C.2
EPI_ISL_107635|2003.962|Human|UK|H3N2|3C.2
EPI_ISL_107634|2003.962|Human|UK|H3N2|3C.2
EPI_ISL_107618|2003.937|Human|UK|H3N2|3C.2
EPI_ISL_107617|2003.945|Human|UK|H3N2|3C.2
EPI_ISL_107616|2003.904|Human|UK|H3N2|3C.2
EPI_ISL_107594|2003.901|Human|UK|H3N2|3C.2
EPI_ISL_107593|2003.926|Human|UK|H3N2|3C.3a
EPI_ISL_107578|2003.833|Human|UK|H3N2|3C.2
EPI_ISL_107577|2003.923|Human|UK|H3N2|3C.2
EPI_ISL_107576|2003.907|Human|UK|H3N2|3C.2
EPI_ISL_107555|2003.901|Human|UK|H3N2|3C.2
EPI_ISL_107554|2003.904|Human|UK|H3N2|3C.2
EPI_ISL_107538|2003.926|Human|UK|H3N2|3C.2
EPI_ISL_107537|2003.915|Human|UK|H3N2|3C.2
EPI_ISL_107524|2003.893|Human|UK|H3N2|3C.2
EPI_ISL_107507|2003.896|Human|UK|H3N2|3C.2
EPI_ISL_107506|2003.888|Human|UK|H3N2|3C.2
EPI_ISL_107505|2003.896|Human|UK|H3N2|3C.2
EPI_ISL_107488|2003.899|Human|UK|H3N2|3C.2
EPI_ISL_107487|2003.901|Human|UK|H3N2|3C.2
EPI_ISL_107473|2003.904|Human|UK|H3N2|3C.2
EPI_ISL_107471|2003.833|Human|UK|H3N2|3C.2
EPI_ISL_107470|2003.833|Human|UK|H3N2|3C.2
EPI_ISL_107452|2003.885|Human|UK|H3N2|3C.2
EPI_ISL_107451|2003.885|Human|UK|H3N2|3C.2
EPI_ISL_107450|2003.833|Human|UK|H3N2|3C.2
EPI_ISL_107429|2003.844|Human|UK|H3N2|3C.2
EPI_ISL_107427|2003.885|Human|UK|H3N2|3C.2
EPI_ISL_107426|2003.877|Human|UK|H3N2|3C.2
EPI_ISL_107405|2003.882|Human|UK|H3N2|nan
EPI_ISL_107404|2003.833|Human|UK|H3N2|3C.2
EPI_ISL_107388|2003.833|Human|UK|H3N2|3C.2
EPI_ISL_107387|2003.844|Human|UK|H3N2|3C.2
EPI_ISL_107386|2003.863|Human|UK|H3N2|3C.2
EPI_ISL_107385|2003.852|Human|UK|H3N2|3C.2
EPI_ISL_107359|2003.849|Human|UK|H3N2|3C.2
EPI_ISL_107358|2003.838|Human|UK|H3N2|3C.2
EPI_ISL_107326|2003.847|Human|UK|H3N2|3C.2
EPI_ISL_107325|2003.838|Human|UK|H3N2|3C.2
EPI_ISL_107324|2003.822|Human|UK|H3N2|3C.2
EPI_ISL_107323|2003.841|Human|UK|H3N2|3C.2
EPI_ISL_107297|2003.86|Human|UK|H3N2|3C.2
EPI_ISL_107296|2003.833|Human|UK|H3N2|3C.2
EPI_ISL_107265|2003.877|Human|UK|H3N2|3C.2
EPI_ISL_107264|2003.833|Human|UK|H3N2|3C.2
EPI_ISL_107263|2003.838|Human|UK|H3N2|3C.2
EPI_ISL_107242|2003.816|Human|UK|H3N2|3C.2
EPI_ISL_107241|2003.863|Human|UK|H3N2|3C.2
EPI_ISL_107225|2003.825|Human|UK|H3N2|3C.2
EPI_ISL_107224|2003.838|Human|UK|H3N2|3C.2
EPI_ISL_107212|2003.838|Human|UK|H3N2|3C.2
EPI_ISL_107211|2003.833|Human|UK|H3N2|3C.2
EPI_ISL_107210|2003.819|Human|UK|H3N2|3C.2
EPI_ISL_107191|2003.808|Human|UK|H3N2|3C.2
EPI_ISL_107186|2003.748|Human|UK|H3N2|3C.2
EPI_ISL_107185|2003.811|Human|UK|H3N2|3C.2
EPI_ISL_106616|2003.937|Human|VietNam|H1N1|nan
EPI_ISL_106600|2003.937|Human|VietNam|H1N1|nan
EPI_ISL_106599|2003.811|Human|VietNam|H1N1|nan
EPI_ISL_106598|2003.723|Human|VietNam|H1N1|nan
EPI_ISL_106579|2003.696|Human|VietNam|H1N1|nan
EPI_ISL_106578|2003.515|Human|VietNam|H1N1|nan
EPI_ISL_106563|2003.068|Human|VietNam|H1N1|nan
EPI_ISL_106562|2003.973|Human|VietNam|H1N1|nan
EPI_ISL_106561|2003.964|Human|VietNam|H1N1|nan
EPI_ISL_106519|2003.923|Human|VietNam|H1N1|nan
EPI_ISL_106518|2003.819|Human|VietNam|H1N1|nan
EPI_ISL_106501|2003.789|Human|VietNam|H1N1|nan
EPI_ISL_106500|2003.773|Human|VietNam|H1N1|nan
EPI_ISL_106499|2003.715|Human|VietNam|H1N1|nan
EPI_ISL_106498|2003.5|Human|VietNam|H1N1|nan
EPI_ISL_106472|2001.5|Human|VietNam|H1N1|6B.1A.6
EPI_ISL_106471|2001.5|Human|VietNam|H1N1|6B.1A.6
EPI_ISL_99528|1990.351|wild.other|USA|H0N0|nan
EPI_ISL_99527|1990.397|wild.other|USA|H3N6|nan
EPI_ISL_99523|1991.605|wild.ans|Canada|H0N0|nan
EPI_ISL_99522|1994.386|wild.other|USA|H0N0|3C.3a1
EPI_ISL_99521|1994.389|wild.other|USA|H0N0|3C.3a1
EPI_ISL_99520|1994.389|wild.other|USA|H0N0|nan
EPI_ISL_99515|1999.389|wild.other|USA|H0N0|nan
EPI_ISL_99514|1999.389|wild.other|USA|H3N8|nan
EPI_ISL_99512|1999.392|wild.other|USA|H0N0|3C.3a1
EPI_ISL_99511|1999.392|wild.other|USA|H0N0|3C.3a1
EPI_ISL_99496|1987.378|wild.other|USA|H13N2|nan
EPI_ISL_99494|1987.611|wild.ans|Canada|H3N8|nan
EPI_ISL_99493|1987.611|wild.ans|Canada|H3N8|3C.2
EPI_ISL_99489|1988.369|wild.other|USA|H4N6|nan
EPI_ISL_99488|1988.369|wild.other|USA|H4N6|nan
EPI_ISL_99569|2002.581|Dom.ans|China|H6N8|nan
EPI_ISL_99568|2002.666|Dom.ans|China|H6N2|nan
EPI_ISL_99567|2002.748|Dom.ans|China|H6N2|nan
EPI_ISL_99566|2002.833|Dom.ans|China|H6N2|nan
EPI_ISL_99565|2002.915|Dom.ans|China|H6N2|nan
EPI_ISL_99564|2003.581|Dom.ans|China|H6N2|nan
EPI_ISL_99563|2003.666|Dom.ans|China|H6N2|nan
EPI_ISL_99562|2003.748|Dom.ans|China|H6N2|nan
EPI_ISL_99561|2003.833|Dom.ans|China|H6N2|nan
EPI_ISL_99560|2003.915|Dom.ans|China|H6N2|nan
EPI_ISL_99524|1991.605|wild.ans|Canada|H0N0|3C.2
EPI_ISL_99518|1995.592|wild.ans|Canada|H0N0|nan
EPI_ISL_99509|2001.597|wild.ans|Canada|H4N6|nan
EPI_ISL_99495|1987.589|wild.ans|Canada|H3N8|nan
EPI_ISL_99492|1987.614|wild.ans|Canada|H3N8|3C.2
EPI_ISL_132864|1982.5|wild.ans|Russia|H14N5|nan
EPI_ISL_132845|1973.5|wild.other|Australia|H6N5|nan
EPI_ISL_89934|1983.5|Dom.gal|China|H10N5|nan
EPI_ISL_132818|1985.5|Dom.ans|China|H10N4|nan
EPI_ISL_131459|2002.384|wild.other|USA|H11N1|nan
EPI_ISL_131458|2002.384|wild.other|USA|H6N1|nan
EPI_ISL_131457|2002.381|wild.other|USA|H11N9|nan
EPI_ISL_131456|2002.381|wild.other|USA|H11N9|nan
EPI_ISL_131455|2002.381|wild.other|USA|H11N9|nan
EPI_ISL_131454|2002.381|wild.other|USA|H11N9|nan
EPI_ISL_131453|2002.381|wild.other|USA|H11N9|nan
EPI_ISL_131452|2001.375|wild.other|USA|H6N2|nan
EPI_ISL_131451|2001.373|wild.other|USA|H6N2|nan
EPI_ISL_131446|1999.608|wild.ans|Canada|H0N0|nan
EPI_ISL_131450|2001.373|wild.other|USA|H11N2|nan
EPI_ISL_131449|2000.623|wild.ans|Canada|H11N9|nan
EPI_ISL_131448|2000.593|wild.ans|Canada|H11N9|nan
EPI_ISL_131447|2000.369|wild.other|USA|H6N1|nan
EPI_ISL_131442|1999.392|wild.other|USA|H0N0|nan
EPI_ISL_131444|1999.589|wild.ans|Canada|H11N6|nan
EPI_ISL_131443|1999.589|wild.ans|Canada|H11N9|nan
EPI_ISL_131441|1999.392|wild.other|USA|H11N7|nan
EPI_ISL_131440|1999.392|wild.other|USA|H11N7|nan
EPI_ISL_131439|1999.392|wild.other|USA|H11N2|nan
EPI_ISL_131438|1999.392|wild.other|USA|H11N2|nan
EPI_ISL_131436|1999.392|wild.other|USA|H0N0|3C.3a1
EPI_ISL_131437|1999.392|wild.other|USA|H11N2|nan
EPI_ISL_131435|1999.392|wild.other|USA|H11N2|nan
EPI_ISL_131434|1999.392|wild.other|USA|H11N2|nan
EPI_ISL_131433|1999.392|wild.other|USA|H11N2|nan
EPI_ISL_131430|1999.392|wild.other|USA|H11N2|nan
EPI_ISL_131432|1999.392|wild.other|USA|H11N7|nan
EPI_ISL_131431|1999.392|wild.other|USA|H11N2|nan
EPI_ISL_131429|1999.392|wild.other|USA|H11N2|nan
EPI_ISL_131428|1999.392|wild.other|USA|H11N2|nan
EPI_ISL_131427|1999.392|wild.other|USA|H6N2|nan
EPI_ISL_131426|1998.378|wild.other|USA|H16N3|nan
EPI_ISL_131425|1998.378|wild.other|USA|H6N8|nan
EPI_ISL_131424|1998.375|wild.other|USA|H6N8|nan
EPI_ISL_131423|1998.375|wild.other|USA|H6N8|nan
EPI_ISL_131421|1998.375|wild.other|USA|H6N8|nan
EPI_ISL_131420|1996.65|wild.ans|Canada|H11N9|nan
EPI_ISL_131419|1996.369|wild.other|USA|H6N2|nan
EPI_ISL_131415|1996.366|wild.other|USA|H11N2|nan
EPI_ISL_131412|1995.384|wild.other|USA|H11N9|nan
EPI_ISL_131411|1995.384|wild.other|USA|H11N9|nan
EPI_ISL_131410|1995.384|wild.other|USA|H11N9|nan
EPI_ISL_131409|1995.384|wild.other|USA|H11N9|nan
EPI_ISL_131408|1995.384|wild.other|USA|H11N9|nan
EPI_ISL_131407|1995.384|wild.other|USA|H11N9|nan
EPI_ISL_131406|1995.384|wild.other|USA|H11N9|nan
EPI_ISL_131405|1995.384|wild.other|USA|H11N9|nan
EPI_ISL_131404|1995.384|wild.other|USA|H11N2|nan
EPI_ISL_131403|1995.384|wild.other|USA|H11N9|nan
EPI_ISL_131402|1995.384|wild.other|USA|H7N9|nan
EPI_ISL_131401|1995.384|wild.other|USA|H11N9|nan
EPI_ISL_131400|1995.384|wild.other|USA|H11N9|nan
EPI_ISL_131399|1995.384|wild.other|USA|H11N9|nan
EPI_ISL_131398|1995.384|wild.other|USA|H11N9|nan
EPI_ISL_131397|1995.384|wild.other|USA|H11N9|nan
EPI_ISL_131395|1995.381|wild.other|USA|H11N9|nan
EPI_ISL_131394|1995.381|wild.other|USA|H11N2|nan
EPI_ISL_131391|1995.381|wild.other|USA|H11N9|nan
EPI_ISL_131389|1995.381|wild.other|USA|H11N9|nan
EPI_ISL_131388|1995.381|wild.other|USA|H11N9|nan
EPI_ISL_131387|1994.619|wild.ans|USA|H6N8|nan
EPI_ISL_131386|1994.619|wild.ans|Canada|H6N8|nan
EPI_ISL_131385|1994.611|wild.ans|Canada|H6N8|nan
EPI_ISL_131384|1994.603|wild.ans|Canada|H6N8|nan
EPI_ISL_131383|1994.603|wild.ans|Canada|H6N8|nan
EPI_ISL_131382|1994.603|wild.ans|Canada|H6N8|nan
EPI_ISL_131381|1994.603|wild.ans|Canada|H6N8|nan
EPI_ISL_131380|1994.603|wild.ans|Canada|H6N8|nan
EPI_ISL_131379|1994.329|wild.other|USA|H6N3|nan
EPI_ISL_131374|1993.625|wild.ans|Canada|H6N8|nan
EPI_ISL_131372|1993.329|wild.other|USA|H6N8|nan
EPI_ISL_131371|1993.329|wild.other|USA|H11N8|nan
EPI_ISL_131370|1992.645|wild.ans|Canada|H6N5|nan
EPI_ISL_131365|1991.649|wild.ans|Canada|H11N9|nan
EPI_ISL_131364|1991.649|wild.ans|Canada|H11N9|nan
EPI_ISL_131363|1991.649|wild.ans|Canada|H11N9|nan
EPI_ISL_131361|1991.392|wild.other|USA|H6N2|nan
EPI_ISL_131322|1987.381|wild.other|USA|H11N1|nan
EPI_ISL_131313|1999.392|wild.other|USA|H0N0|nan
EPI_ISL_131312|1998.375|wild.other|USA|H0N0|nan
EPI_ISL_131294|1999.392|wild.other|USA|H0N0|nan
EPI_ISL_130405|1968.5|Human|Korea|H2N2|nan
EPI_ISL_129582|2002.5|swine|USA|H3N2|nan
EPI_ISL_129506|1997.11|swine|UK|H3N2|nan
EPI_ISL_129488|2001.97|swine|UK|H1N2|nan
EPI_ISL_129460|1986.5|swine|UK|H1N1|6B.1
EPI_ISL_129453|2001.038|swine|UK|H1N1|nan
EPI_ISL_127646|1977.5|Human|Russia|H1N1|nan
EPI_ISL_123257|1973.5|Human|NewZealand|H3N2|3C.2a4
EPI_ISL_123226|1934.5|Human|TheCaribbean|H1N1|6B.1A.6
EPI_ISL_122095|1999.5|wild.ans|Netherlands|H0N0|nan
EPI_ISL_122094|1999.5|wild.ans|Netherlands|H2N9|nan
EPI_ISL_122093|1999.5|wild.ans|Netherlands|H2N9|nan
EPI_ISL_122081|2003.5|wild.ans|Sweden|H2N3|nan
EPI_ISL_122080|2003.5|wild.ans|Sweden|H2N7|nan
EPI_ISL_122079|2003.5|wild.ans|Sweden|H2N3|nan
EPI_ISL_122078|2003.5|wild.ans|Sweden|H2N3|nan
EPI_ISL_122077|2003.5|wild.ans|Sweden|H2N3|nan
EPI_ISL_122076|2003.5|wild.ans|Sweden|H2N3|nan
EPI_ISL_122075|2002.5|wild.ans|Sweden|H2N3|nan
EPI_ISL_122074|2002.5|wild.ans|Sweden|H2N3|nan
EPI_ISL_122073|2002.5|wild.ans|Sweden|H2N3|nan
EPI_ISL_122072|2002.5|wild.ans|Sweden|H2N3|nan
EPI_ISL_122071|2002.5|wild.ans|Sweden|H2N5|nan
EPI_ISL_122070|2002.5|wild.ans|Sweden|H2N1|nan
EPI_ISL_122067|2002.5|wild.ans|Sweden|H2N7|nan
EPI_ISL_122066|2002.5|wild.ans|Sweden|H2N7|nan
EPI_ISL_122040|2002.5|wild.ans|Sweden|H2N7|nan
EPI_ISL_122039|2002.5|wild.ans|Sweden|H2N3|nan
EPI_ISL_122038|2002.5|wild.ans|Sweden|H2N1|nan
EPI_ISL_122037|2002.5|wild.ans|Sweden|H2N3|nan
EPI_ISL_122036|2001.5|wild.ans|Netherlands|H2N9|nan
EPI_ISL_122035|2001.5|wild.ans|Netherlands|H2N3|nan
EPI_ISL_122031|1999.5|wild.ans|Netherlands|H2N2|nan
EPI_ISL_121374|1997.699|Dom.ans|China|H9N2|nan
EPI_ISL_119998|2003.055|Human|Malaysia|H0N0|3C.2
EPI_ISL_119996|2003.003|Human|Malaysia|H0N0|3C.2
EPI_ISL_119839|2002.866|Human|Malaysia|H0N0|3C.2
EPI_ISL_119838|2002.803|Human|Malaysia|H0N0|nan
EPI_ISL_119810|2002.784|Human|Malaysia|H0N0|nan
EPI_ISL_119159|1998.375|wild.other|USA|H2N1|nan
EPI_ISL_119158|1997.364|wild.other|USA|H2N1|nan
EPI_ISL_119157|1997.364|wild.other|USA|H2N1|nan
EPI_ISL_119156|1997.364|wild.other|USA|H2N1|nan
EPI_ISL_119155|1997.364|wild.other|USA|H2N1|nan
EPI_ISL_119149|1977.581|wild.other|USA|H2N9|nan
EPI_ISL_119137|1986.359|wild.other|USA|H2N7|nan
EPI_ISL_119130|2001.567|wild.ans|Canada|H2N1|nan
EPI_ISL_119129|2000.5|wild.ans|China|H2N8|nan
EPI_ISL_119128|1988.672|wild.ans|Canada|H2N3|nan
EPI_ISL_119119|1984.634|wild.ans|Canada|H2N3|nan
EPI_ISL_119110|1984.634|wild.ans|Canada|H2N3|nan
EPI_ISL_119109|1984.604|wild.ans|Canada|H2N3|nan
EPI_ISL_119108|1984.68|wild.ans|USA|H2N6|nan
EPI_ISL_119107|1980.642|wild.ans|Canada|H2N3|nan
EPI_ISL_119106|1980.637|wild.ans|Canada|H2N3|nan
EPI_ISL_119105|1980.637|wild.ans|Canada|H2N3|nan
EPI_ISL_119104|1980.634|wild.ans|Canada|H2N3|nan
EPI_ISL_119103|1980.596|wild.ans|Canada|H2N3|nan
EPI_ISL_119102|1980.596|wild.ans|Canada|H2N3|nan
EPI_ISL_119101|1980.596|wild.ans|Canada|H2N3|nan
EPI_ISL_119100|1979.616|wild.ans|Canada|H0N0|nan
EPI_ISL_119099|1979.603|wild.ans|Canada|H2N3|nan
EPI_ISL_119098|1979.082|wild.ans|USA|H2N3|nan
EPI_ISL_119097|1978.093|Dom.ans|USA|H2N3|nan
EPI_ISL_119096|1976.5|wild.ans|Canada|H2N3|nan
EPI_ISL_119094|1996.5|Dom.gal|USA|H2N3|nan
EPI_ISL_119093|2000.279|Dom.ans|China|H2N9|nan
EPI_ISL_119076|2000.128|Dom.ans|China|H2N9|nan
EPI_ISL_119075|2000.128|Dom.ans|China|H2N9|nan
EPI_ISL_119074|1996.5|Dom.ans|USA|H2N3|nan
EPI_ISL_119049|1985.5|Dom.ans|Germany|H2N3|nan
EPI_ISL_119048|1985.5|Dom.ans|Germany|H2N3|nan
EPI_ISL_119047|1985.5|Dom.ans|Germany|H2N3|nan
EPI_ISL_119046|1985.5|Dom.ans|Germany|H2N3|nan
EPI_ISL_118997|1985.5|Dom.ans|Germany|H2N3|nan
EPI_ISL_118996|1981.5|wild.ans|Germany|H2N3|nan
EPI_ISL_118995|1981.5|wild.ans|Germany|H2N3|nan
EPI_ISL_118994|1981.5|Dom.ans|Germany|H2N3|nan
EPI_ISL_118993|1981.5|Dom.ans|Germany|H2N3|nan
EPI_ISL_118935|1981.5|Dom.ans|Germany|H2N3|nan
EPI_ISL_118934|1981.5|wild.ans|Germany|H2N1|nan
EPI_ISL_118933|1981.5|wild.ans|Germany|H2N1|nan
EPI_ISL_118932|1981.5|wild.ans|Germany|H2N3|nan
EPI_ISL_118931|1981.5|wild.ans|Germany|H2N3|nan
EPI_ISL_118930|1980.5|wild.ans|Germany|H2N3|nan
EPI_ISL_118929|1980.5|wild.ans|Germany|H2N3|nan
EPI_ISL_118928|1995.03|Dom.gal|USA|H2N2|nan
EPI_ISL_118881|1995.047|wild.gal|USA|H2N2|nan
EPI_ISL_118880|1995.033|Dom.gal|USA|H2N2|nan
EPI_ISL_118879|1995.047|Dom.gal|USA|H2N2|nan
EPI_ISL_118878|1994.964|wild.gal|USA|H2N2|nan
EPI_ISL_118877|1994.91|wild.gal|USA|H2N2|nan
EPI_ISL_118876|1994.814|Dom.gal|USA|H2N2|nan
EPI_ISL_118851|1995.049|wild.gal|USA|H2N2|nan
EPI_ISL_118850|1994.849|wild.gal|USA|H0N0|nan
EPI_ISL_118849|1994.819|Dom.gal|USA|H2N2|nan
EPI_ISL_118848|1994.778|Dom.gal|USA|H2N2|nan
EPI_ISL_118847|1984.5|Dom.gal|Germany|H2N2|nan
EPI_ISL_118846|1984.5|Dom.gal|Germany|H2N2|nan
EPI_ISL_118781|1991.425|wild.gal|USA|H2N2|nan
EPI_ISL_118780|1991.411|Dom.gal|USA|H2N2|nan
EPI_ISL_118779|1991.277|Dom.gal|USA|H2N2|nan
EPI_ISL_118778|1990.258|wild.gal|USA|H2N2|nan
EPI_ISL_118777|1990.252|unknow|USA|H2N2|nan
EPI_ISL_118776|1990.027|Dom.gal|USA|H2N2|nan
EPI_ISL_118769|1994.879|Dom.ans|USA|H0N0|nan
EPI_ISL_118752|1978.5|Dom.ans|HongKong|H2N2|nan
EPI_ISL_118683|1983.5|wild.ans|Germany|H2N2|nan
EPI_ISL_118662|1983.5|wild.ans|Germany|H2N2|nan
EPI_ISL_118661|1983.5|wild.ans|Germany|H2N2|nan
EPI_ISL_118660|1983.5|wild.ans|Germany|H2N1|nan
EPI_ISL_118659|1983.5|wild.ans|Germany|H2N2|nan
EPI_ISL_118658|1961.5|wild.ans|USA|H2N2|nan
EPI_ISL_118571|1979.082|wild.ans|USA|H2N2|nan
EPI_ISL_118570|1978.605|wild.ans|Canada|H0N0|nan
EPI_ISL_118568|1994.386|wild.other|USA|H0N0|nan
EPI_ISL_118560|1980.5|wild.ans|Germany|H0N0|nan
EPI_ISL_117160|2003.616|Human|VietNam|H3N2|3C.2
EPI_ISL_117113|2003.879|Human|VietNam|H3N2|3C.3a
EPI_ISL_117112|2003.732|Human|VietNam|H3N2|3C.3a
EPI_ISL_117100|2003.5|Human|VietNam|H1N1|nan
EPI_ISL_117099|2003.5|Human|VietNam|H1N1|nan
EPI_ISL_117093|2003.455|Human|VietNam|H3N2|3C.2
EPI_ISL_117091|2003.455|Human|VietNam|H3N2|3C.2
EPI_ISL_116067|2003.5|Human|VietNam|H1N1|nan
EPI_ISL_116066|2001.5|Human|VietNam|H3N2|3C.2
EPI_ISL_115773|1999.748|Human|Netherlands|H3N2|3C.2
EPI_ISL_115772|1998.036|Human|Netherlands|H3N2|3C.3a
EPI_ISL_115771|1996.5|Human|Australia|H3N2|3C.3a
EPI_ISL_115770|1991.5|Human|UK|H3N2|nan
EPI_ISL_115769|1989.5|Human|China|H3N2|3C.3a
EPI_ISL_115768|1988.5|Human|USA|H3N2|3C.3a
EPI_ISL_115700|1988.5|Human|Australia|H3N2|3C.3a
EPI_ISL_115699|1982.247|Human|Netherlands|H3N2|3C.3a
EPI_ISL_115698|1979.5|Human|Thailand|H3N2|3C.3a
EPI_ISL_113069|2003.732|Human|Netherlands|H3N2|3C.2
EPI_ISL_113061|2003.282|Human|Netherlands|H3N2|3C.2
EPI_ISL_115625|2003.5|Human|Finland|H3N2|3C.2
EPI_ISL_115624|2002.153|Human|Netherlands|H3N2|3C.2
EPI_ISL_115623|2001.216|Human|Netherlands|H3N2|3C.2
EPI_ISL_115622|2001.214|Human|Netherlands|H3N2|3C.2
EPI_ISL_115621|2000.014|Human|Netherlands|H3N2|3C.2
EPI_ISL_115620|1998.956|Human|Netherlands|H3N2|nan
EPI_ISL_115619|1997.975|Human|Netherlands|H3N2|3C.2
EPI_ISL_115568|1997.581|Human|NewZealand|H3N2|3C.2
EPI_ISL_115567|1996.079|Human|Netherlands|H3N2|3C.3a
EPI_ISL_115566|1996.817|Human|France|H3N2|3C.3a
EPI_ISL_115565|1996.751|Human|HongKong|H3N2|3C.3a
EPI_ISL_115564|1996.546|Human|HongKong|H3N2|3C.2
EPI_ISL_115563|1996.546|Human|HongKong|H3N2|3C.2
EPI_ISL_115515|1996.172|Human|HongKong|H3N2|nan
EPI_ISL_115514|1996.148|Human|HongKong|H3N2|3C.3a
EPI_ISL_115513|1996.5|Human|Switzerland|H3N2|3C.3a
EPI_ISL_115512|1995.027|Human|Netherlands|H3N2|3C.3a
EPI_ISL_115511|1995.885|Human|France|H3N2|3C.3a
EPI_ISL_115510|1995.666|Human|HongKong|H3N2|3C.3a
EPI_ISL_115463|1995.063|Human|HongKong|H3N2|3C.3a
EPI_ISL_115462|1995.085|Human|Switzerland|H3N2|3C.3a
EPI_ISL_115461|1995.5|Human|Finland|H3N2|3C.3a
EPI_ISL_115460|1995.5|Human|Finland|H3N2|3C.3a
EPI_ISL_115459|1995.5|Human|Finland|H3N2|3C.3a
EPI_ISL_115458|1994.011|Human|Netherlands|H3N2|3C.3a
EPI_ISL_115414|1994.584|Human|HongKong|H3N2|nan
EPI_ISL_115413|1993.5|Human|Japan|H3N2|3C.3a
EPI_ISL_115412|1993.5|Human|Japan|H3N2|3C.3a
EPI_ISL_115411|1989.5|Human|Singapore|H3N2|3C.3a
EPI_ISL_115410|1993.5|Human|China|H3N2|3C.3a
EPI_ISL_115409|1993.5|Human|UK|H3N2|3C.3a
EPI_ISL_115408|1993.5|Human|UK|H3N2|nan
EPI_ISL_115358|1993.5|Human|France|H3N2|3C.2
EPI_ISL_115357|1993.904|Human|Netherlands|H3N2|3C.3a
EPI_ISL_115356|1993.915|Human|Netherlands|H3N2|3C.3a
EPI_ISL_115355|1993.929|Human|Netherlands|H3N2|3C.3a
EPI_ISL_115354|1993.173|Human|Netherlands|H3N2|3C.3a
EPI_ISL_115353|1993.145|Human|Netherlands|H3N2|3C.3a
EPI_ISL_115305|1993.123|Human|Netherlands|H3N2|3C.3a
EPI_ISL_115304|1993.5|Human|Spain|H3N2|nan
EPI_ISL_115303|1993.5|Human|Spain|H3N2|3C.3a
EPI_ISL_115302|1993.5|Human|Spain|H3N2|3C.3a
EPI_ISL_115301|1993.5|Human|Spain|H3N2|3C.3a
EPI_ISL_115300|1993.5|Human|Spain|H3N2|3C.3a
EPI_ISL_115113|1993.951|Human|France|H3N2|3C.3a
EPI_ISL_115112|1993.912|Human|France|H3N2|3C.3a
EPI_ISL_115111|1993.142|Human|France|H3N2|3C.3a
EPI_ISL_115110|1993.5|Human|China|H3N2|nan
EPI_ISL_115041|1993.5|Human|Netherlands|H3N2|3C.2
EPI_ISL_115040|1993.5|Human|Japan|H3N2|3C.3a
EPI_ISL_114873|1992.541|Human|Australia|H3N2|3C.3a
EPI_ISL_114872|1992.833|Human|Sweden|H3N2|3C.2
EPI_ISL_114871|1992.749|Human|Sweden|H3N2|3C.2
EPI_ISL_114870|1991.923|Human|Netherlands|H3N2|3C.3a
EPI_ISL_114869|1992.915|Human|Sweden|H3N2|3C.2
EPI_ISL_114867|1992.12|Human|Sweden|H3N2|3C.3a
EPI_ISL_114868|1992.833|Human|Sweden|H3N2|3C.3a
EPI_ISL_114816|1992.262|Human|Australia|H3N2|3C.3a
EPI_ISL_114815|1992.246|Human|Australia|H3N2|3C.3a
EPI_ISL_114814|1992.5|Human|France|H3N2|nan
EPI_ISL_114813|1991.915|Human|France|H3N2|3C.3a
EPI_ISL_114812|1992.5|Human|France|H3N2|3C.3a
EPI_ISL_114811|1991.915|Human|France|H3N2|3C.3a
EPI_ISL_114763|1991.915|Human|France|H3N2|3C.3a
EPI_ISL_114762|1991.915|Human|France|H3N2|3C.3a
EPI_ISL_114761|1991.915|Human|France|H3N2|nan
EPI_ISL_114760|1991.915|Human|France|H3N2|3C.3a
EPI_ISL_114759|1991.915|Human|France|H3N2|3C.3a
EPI_ISL_114758|1991.915|Human|France|H3N2|3C.3a
EPI_ISL_114710|1991.915|Human|France|H3N2|3C.3a
EPI_ISL_114709|1991.915|Human|France|H3N2|3C.3a
EPI_ISL_114708|1991.915|Human|France|H3N2|3C.3a
EPI_ISL_114707|1991.989|Human|Spain|H3N2|3C.3a
EPI_ISL_114706|1992.101|Human|Netherlands|H3N2|3C.3a
EPI_ISL_114705|1992.022|Human|Netherlands|H3N2|3C.3a
EPI_ISL_114661|1992.09|Human|Netherlands|H3N2|3C.3a
EPI_ISL_114660|1991.964|Human|Netherlands|H3N2|nan
EPI_ISL_114659|1992.025|Human|Netherlands|H3N2|nan
EPI_ISL_114658|1992.022|Human|Netherlands|H3N2|nan
EPI_ISL_114657|1992.036|Human|Spain|H3N2|3C.3a
EPI_ISL_114656|1992.254|Human|USA|H3N2|3C.3a
EPI_ISL_114655|1992.254|Human|USA|H3N2|3C.3a
EPI_ISL_114612|1992.254|Human|USA|H3N2|3C.3a
EPI_ISL_132871|1963.5|Dom.gal|UK|H7N3|nan
EPI_ISL_132866|1979.5|wild.other|Australia|H15N9|nan
EPI_ISL_132863|1977.5|wild.other|USA|H13N6|nan
EPI_ISL_132862|1976.5|Dom.ans|Canada|H12N5|nan
EPI_ISL_132850|1974.5|Dom.ans|USA|H11N9|nan
EPI_ISL_132849|1956.5|Dom.ans|UK|H11N6|nan
EPI_ISL_132848|1966.5|Dom.gal|USA|H9N2|nan
EPI_ISL_132847|1968.5|Dom.gal|Canada|H8N4|nan
EPI_ISL_132843|1963.5|Dom.ans|Ukraine|H3N8|nan
EPI_ISL_132841|1976.5|Dom.ans|Canada|H1N1|nan
EPI_ISL_132418|2003.915|Human|Mexico|H3N2|3C.2
EPI_ISL_132417|2003.504|Human|Mexico|H3N2|3C.2
EPI_ISL_132416|2003.093|Human|Mexico|H3N2|3C.2
EPI_ISL_132414|2003.953|Human|Mexico|H3N2|3C.2
EPI_ISL_132413|2003.915|Human|Mexico|H3N2|3C.3a
EPI_ISL_131445|2000.366|wild.other|USA|H6N1|nan
EPI_ISL_130415|1960.415|Human|USA|H2N2|nan
EPI_ISL_130410|1963.833|Human|Netherlands|H2N2|nan
EPI_ISL_130409|1957.833|Human|USA|H2N2|nan
EPI_ISL_130408|1957.833|Human|Japan|H2N2|nan
EPI_ISL_130406|1961.833|Human|UK|H2N2|nan
EPI_ISL_130404|1967.833|Human|USA|H2N2|nan
EPI_ISL_130403|1957.833|Human|USA|H2N2|nan
EPI_ISL_130402|1967.833|Human|Uruguay|H2N2|nan
EPI_ISL_130363|1967.833|Human|USA|H2N2|nan
EPI_ISL_129532|2002.748|swine|Spain|H1N2|nan
EPI_ISL_129529|2000.749|swine|Poland|H1N1|nan
EPI_ISL_129528|2003.748|swine|Italy|H1N1|nan
EPI_ISL_129527|2002.748|swine|Italy|H3N2|nan
EPI_ISL_129525|2001.748|swine|Italy|H1N1|nan
EPI_ISL_129523|2001.748|swine|Italy|H3N2|3C.3a
EPI_ISL_129522|2003.748|swine|Italy|H1N1|nan
EPI_ISL_129521|1998.748|swine|Italy|H1N1|nan
EPI_ISL_129518|1995.748|swine|France|H1N1|nan
EPI_ISL_129517|1995.748|swine|France|H1N1|nan
EPI_ISL_129516|2002.748|swine|France|H1N1|nan
EPI_ISL_129515|1999.748|swine|France|H1N1|nan
EPI_ISL_129505|1997.09|swine|UK|H1N2|nan
EPI_ISL_129504|1990.595|swine|UK|H3N2|3C.2
EPI_ISL_129503|1990.458|swine|UK|H1N1|nan
EPI_ISL_129502|1995.923|swine|UK|H1N1|nan
EPI_ISL_129501|1995.803|swine|UK|H1N1|nan
EPI_ISL_129499|1998.882|swine|UK|H1N1|nan
EPI_ISL_129498|1997.112|swine|UK|H1N2|nan
EPI_ISL_129497|1996.967|swine|UK|H1N2|nan
EPI_ISL_129496|1996.814|swine|UK|H1N1|nan
EPI_ISL_129495|1998.879|swine|UK|H1N2|nan
EPI_ISL_129493|2000.973|swine|UK|H1N2|nan
EPI_ISL_129492|1999.863|swine|UK|H1N1|nan
EPI_ISL_129489|1994.31|swine|UK|H1N2|nan
EPI_ISL_129487|1994.101|swine|UK|H1N1|nan
EPI_ISL_129486|1994.101|swine|UK|H3N2|nan
EPI_ISL_129485|1994.005|swine|UK|H1N1|nan
EPI_ISL_129484|1996.519|swine|UK|H1N2|nan
EPI_ISL_129483|2001.868|swine|UK|H1N1|nan
EPI_ISL_129481|1993.811|swine|UK|H3N2|nan
EPI_ISL_129479|1999.455|swine|UK|H1N1|nan
EPI_ISL_129475|1993.301|swine|UK|H1N1|6B.1
EPI_ISL_129474|1993.173|swine|UK|H1N1|nan
EPI_ISL_129473|1998.458|swine|UK|H1N1|nan
EPI_ISL_129472|2002.175|swine|UK|H1N1|nan
EPI_ISL_129471|1992.792|swine|UK|H1N1|nan
EPI_ISL_129469|1992.101|swine|UK|H1N1|nan
EPI_ISL_129468|1992.016|swine|UK|H1N1|nan
EPI_ISL_129467|1998.17|swine|UK|H1N1|nan
EPI_ISL_129466|2000.208|swine|UK|H1N1|nan
EPI_ISL_129465|2000.208|swine|UK|H1N1|nan
EPI_ISL_129464|1997.962|swine|UK|H1N1|nan
EPI_ISL_129459|1990.932|swine|UK|H1N1|nan
EPI_ISL_129455|1997.31|swine|UK|H1N1|nan
EPI_ISL_129454|2003.112|swine|UK|H1N1|nan
EPI_ISL_129452|2002.923|swine|UK|H1N2|nan
EPI_ISL_129448|2000.749|swine|Czech|H1N1|nan
EPI_ISL_129447|2001.748|swine|Poland|H1N1|nan
EPI_ISL_127602|2003.581|Human|China|H3N2|nan
EPI_ISL_127601|1999.581|Human|USA|H3N2|3C.2
EPI_ISL_127600|2000.582|Human|Asia-Russia|H3N2|3C.2
EPI_ISL_127595|1999.581|Human|Russia|H3N2|3C.2
EPI_ISL_127594|1996.582|Human|SouthAfrica|H3N2|3C.2
EPI_ISL_127589|1994.581|Human|SouthAfrica|H3N2|3C.3a
EPI_ISL_127588|1992.582|Human|China|H3N2|nan
EPI_ISL_127587|1987.581|Human|China|H3N2|nan
EPI_ISL_125877|1987.581|Human|China|H3N2|nan
EPI_ISL_125876|1983.581|Human|Chile|H1N1|nan
EPI_ISL_125872|1982.581|Human|Philippines|H3N2|3C.3a
EPI_ISL_124928|1986.581|Human|Russia|H3N2|3C.3a
EPI_ISL_124309|2000.582|Human|UK|H1N1|nan
EPI_ISL_123969|1996.582|Dom.ans|China|H7N3|nan
EPI_ISL_123233|1975.581|Human|Australia|H3N2|3C.3a
EPI_ISL_123229|1972.582|Human|UK|H3N2|3C.3a
EPI_ISL_123225|1968.582|Human|Japan|H3N2|3C.2a4
EPI_ISL_123191|2003.581|Human|NewZealand|H1N1|6B.1A.6
EPI_ISL_123190|2002.581|Human|China|H1N1|6B.1A.6
EPI_ISL_123189|2002.581|Human|USA|H0N0|nan
EPI_ISL_123188|2002.581|Human|Russia|H1N1|6B.1A.6
EPI_ISL_123187|2001.581|Human|NewZealand|H1N1|6B.1A.6
EPI_ISL_123186|2001.581|Human|Singapore|H1N1|nan
EPI_ISL_123185|2001.581|Human|Chile|H1N1|nan
EPI_ISL_123184|2000.582|Human|Chile|H1N1|nan
EPI_ISL_123183|2000.582|Human|China|H1N1|6B.1A.6
EPI_ISL_123182|2000.582|Human|Brazil|H1N1|6B.1A.6
EPI_ISL_123181|2000.582|Human|Thailand|H1N1|6B.1A.6
EPI_ISL_123180|1999.581|Human|NewZealand|H1N1|nan
EPI_ISL_123179|1998.581|Human|Czech|H1N1|nan
EPI_ISL_123178|1998.581|Human|Russia|H1N1|nan
EPI_ISL_123177|1997.581|Human|China|H1N1|nan
EPI_ISL_123176|1997.581|Human|SouthAfrica|H1N1|nan
EPI_ISL_123175|1996.582|Human|China|H1N1|nan
EPI_ISL_123174|1995.581|Human|China|H1N1|nan
EPI_ISL_123173|1993.581|Human|USA|H1N1|nan
EPI_ISL_123172|1992.582|Human|NewZealand|H1N1|nan
EPI_ISL_123156|1988.582|Human|Australia|H1N1|nan
EPI_ISL_123155|1986.581|Human|Japan|H1N1|nan
EPI_ISL_123154|1999.581|Human|China|H1N1|nan
EPI_ISL_120425|2003.729|Human|Malaysia|H1N1|6B.1A.6
EPI_ISL_120424|2003.688|Human|Malaysia|H1N1|6B.1A.6
EPI_ISL_120423|2003.589|Human|Malaysia|H1N1|6B.1A.6
EPI_ISL_120422|1998.071|Human|Malaysia|H1N1|nan
EPI_ISL_120421|1997.997|Human|Malaysia|H1N1|nan
EPI_ISL_120420|1997.86|Human|Malaysia|H1N1|6B.1A.6
EPI_ISL_120419|1997.822|Human|Malaysia|H1N1|6B.1A.6
EPI_ISL_120418|1997.923|Human|Malaysia|H1N1|6B.1A.6
EPI_ISL_120417|1997.197|Human|Malaysia|H3N2|3C.2
EPI_ISL_120416|1997.041|Human|Malaysia|H1N1|nan
EPI_ISL_120415|1997.041|Human|Malaysia|H1N1|nan
EPI_ISL_120371|2003.973|Human|Malaysia|H3N2|3C.3a
EPI_ISL_120370|2003.942|Human|Malaysia|H3N2|3C.3a
EPI_ISL_120369|2003.934|Human|Malaysia|H3N2|3C.3a
EPI_ISL_120368|2003.773|Human|Malaysia|H3N2|3C.2
EPI_ISL_120367|2003.759|Human|Malaysia|H3N2|3C.2
EPI_ISL_120366|2003.745|Human|Malaysia|H3N2|3C.2
EPI_ISL_120365|2003.723|Human|Malaysia|H3N2|3C.2
EPI_ISL_120364|2002.879|Human|Malaysia|H3N2|3C.2
EPI_ISL_120363|1998.721|Human|Malaysia|H3N2|3C.2
EPI_ISL_120362|1998.721|Human|Malaysia|H3N2|3C.2
EPI_ISL_120361|1999.058|Human|Malaysia|H3N2|3C.2
EPI_ISL_120360|1998.603|Human|Malaysia|H3N2|3C.2
EPI_ISL_120359|1998.452|Human|Malaysia|H3N2|3C.2
EPI_ISL_120358|1998.463|Human|Malaysia|H3N2|3C.2
EPI_ISL_120357|1998.395|Human|Malaysia|H3N2|3C.2
EPI_ISL_120356|1997.559|Human|Malaysia|H3N2|3C.2
EPI_ISL_120355|1997.512|Human|Malaysia|H3N2|3C.2
EPI_ISL_120354|1997.485|Human|Malaysia|H3N2|3C.2
EPI_ISL_120353|1997.477|Human|Malaysia|H3N2|3C.2
EPI_ISL_120352|1997.477|Human|Malaysia|H3N2|3C.2
EPI_ISL_120351|1997.466|Human|Malaysia|H3N2|3C.2
EPI_ISL_120350|1997.458|Human|Malaysia|H3N2|3C.2
EPI_ISL_120349|1997.427|Human|Malaysia|H3N2|3C.2
EPI_ISL_120348|1997.416|Human|Malaysia|H3N2|3C.2
EPI_ISL_120347|1997.353|Human|Malaysia|H3N2|3C.2
EPI_ISL_120346|1997.208|Human|Malaysia|H3N2|3C.2
EPI_ISL_120345|1996.978|Human|Malaysia|H3N2|3C.3a
EPI_ISL_120344|1996.795|Human|Malaysia|H3N2|nan
EPI_ISL_120343|1996.784|Human|Malaysia|H3N2|3C.2
EPI_ISL_120342|1996.732|Human|Malaysia|H3N2|3C.2
EPI_ISL_120341|1996.669|Human|Malaysia|H3N2|3C.2
EPI_ISL_120340|1996.699|Human|Malaysia|H3N2|3C.2
EPI_ISL_120339|1996.503|Human|Malaysia|H3N2|3C.3a
EPI_ISL_120338|1996.5|Human|Malaysia|H3N2|3C.2
EPI_ISL_120337|1996.464|Human|Malaysia|H3N2|3C.3a
EPI_ISL_120335|1995.737|Human|Malaysia|H3N2|3C.3a
EPI_ISL_120334|1995.501|Human|Malaysia|H3N2|nan
EPI_ISL_120184|2003.973|wild.ans|Egypt|H1N2|nan
EPI_ISL_120183|2003.953|wild.ans|Egypt|H5N2|EA_nonGsGD
EPI_ISL_141298|1987.5|wild.ans|USA|H2N3|nan
EPI_ISL_141297|1986.5|wild.ans|USA|H4N8|nan
EPI_ISL_141296|1986.5|wild.ans|USA|H11N9|nan
EPI_ISL_141295|1998.666|wild.ans|USA|H7N3|nan
EPI_ISL_141294|2000.5|wild.ans|USA|H5N2|Am_nonGsGD
EPI_ISL_138170|2003.496|wild.ans|Canada|H1N1|nan
EPI_ISL_138169|2002.515|wild.ans|Canada|H1N1|nan
EPI_ISL_138168|2002.515|wild.ans|Canada|H1N1|nan
EPI_ISL_138167|2002.512|wild.ans|Canada|H1N1|nan
EPI_ISL_138166|2002.512|wild.ans|Canada|H1N1|nan
EPI_ISL_138160|2002.384|wild.other|USA|H1N9|nan
EPI_ISL_138165|2002.512|wild.ans|Canada|H1N1|nan
EPI_ISL_138159|2002.384|wild.other|USA|H1N9|nan
EPI_ISL_138164|2002.512|wild.ans|Canada|H1N1|nan
EPI_ISL_138158|2002.384|wild.other|USA|H0N0|nan
EPI_ISL_138163|2002.499|wild.ans|Canada|H1N1|nan
EPI_ISL_138162|2002.499|wild.ans|Canada|H10N7|nan
EPI_ISL_138156|2002.384|wild.other|USA|H1N9|nan
EPI_ISL_138161|2002.384|wild.other|USA|H1N9|nan
EPI_ISL_138153|2002.384|wild.other|USA|H1N9|nan
EPI_ISL_138147|2002.381|wild.other|USA|H1N1|nan
EPI_ISL_138152|2002.384|wild.other|USA|H1N9|nan
EPI_ISL_138151|2002.381|wild.other|USA|H1N9|nan
EPI_ISL_138146|2002.381|wild.other|USA|H1N9|nan
EPI_ISL_138145|2002.381|wild.other|USA|H1N9|nan
EPI_ISL_138144|2002.381|wild.other|USA|H0N0|nan
EPI_ISL_138149|2002.381|wild.other|USA|H1N9|nan
EPI_ISL_138143|2002.381|wild.other|USA|H1N9|nan
EPI_ISL_138148|2002.381|wild.other|USA|H1N9|nan
EPI_ISL_138142|2002.381|wild.other|USA|H1N9|nan
EPI_ISL_138141|2002.381|wild.other|USA|H1N9|nan
EPI_ISL_138135|2001.375|wild.other|USA|H10N7|nan
EPI_ISL_138154|2001.375|wild.other|USA|H10N7|nan
EPI_ISL_138139|2002.381|wild.other|USA|H1N9|nan
EPI_ISL_138134|2001.375|wild.other|USA|H10N7|nan
EPI_ISL_138138|2002.381|wild.other|USA|H1N9|nan
EPI_ISL_138132|2001.375|wild.other|USA|H10N7|nan
EPI_ISL_138137|2002.381|wild.other|USA|H1N9|nan
EPI_ISL_138131|2001.375|wild.other|USA|H10N7|nan
EPI_ISL_138136|2001.375|wild.other|USA|H10N7|nan
EPI_ISL_138130|2001.375|wild.other|USA|H10N7|nan
EPI_ISL_138129|2001.375|wild.other|USA|H0N0|nan
EPI_ISL_138128|2001.375|wild.other|USA|H10N7|nan
EPI_ISL_138122|2001.375|wild.other|USA|H10N7|nan
EPI_ISL_138127|2001.375|wild.other|USA|H10N7|nan
EPI_ISL_138121|2001.375|wild.other|USA|H10N7|nan
EPI_ISL_138126|2001.375|wild.other|USA|H10N7|nan
EPI_ISL_138120|2001.375|wild.other|USA|H10N7|nan
EPI_ISL_138125|2001.375|wild.other|USA|H10N7|nan
EPI_ISL_138119|2001.375|wild.other|USA|H10N7|nan
EPI_ISL_138124|2001.375|wild.other|USA|H10N7|nan
EPI_ISL_138118|2001.375|wild.other|USA|H10N7|nan
EPI_ISL_138123|2001.375|wild.other|USA|H10N7|nan
EPI_ISL_138117|2001.375|wild.other|USA|H10N7|nan
EPI_ISL_138116|2001.373|wild.other|USA|H10N7|nan
EPI_ISL_138115|2001.373|wild.other|USA|H10N7|nan
EPI_ISL_138110|2001.373|wild.other|USA|H10N7|nan
EPI_ISL_138114|2001.373|wild.other|USA|H10N7|nan
EPI_ISL_138109|2000.538|wild.ans|Canada|H1N1|nan
EPI_ISL_138113|2001.373|wild.other|USA|H10N7|nan
EPI_ISL_138108|2000.369|wild.other|USA|H10N4|nan
EPI_ISL_138107|2000.369|wild.other|USA|H10N4|nan
EPI_ISL_138112|2001.373|wild.other|USA|H10N7|nan
EPI_ISL_138133|2000.369|wild.other|USA|H10N7|nan
EPI_ISL_138111|2001.373|wild.other|USA|H10N7|nan
EPI_ISL_138105|2000.369|wild.other|USA|H10N7|nan
EPI_ISL_138099|1996.65|wild.ans|Canada|H0N0|nan
EPI_ISL_138104|2000.369|wild.other|USA|H0N0|nan
EPI_ISL_138103|2000.369|wild.other|USA|H10N4|nan
EPI_ISL_138106|1999.392|wild.other|USA|H10N7|nan
EPI_ISL_138102|1998.595|wild.ans|Canada|H1N1|nan
EPI_ISL_138098|1996.585|wild.ans|Canada|H1N1|nan
EPI_ISL_138101|1998.592|wild.ans|Canada|H10N7|nan
EPI_ISL_138100|1997.578|wild.ans|Canada|H10N7|nan
EPI_ISL_138094|1996.369|wild.other|USA|H0N0|nan
EPI_ISL_138093|1996.369|wild.other|USA|H10N7|nan
EPI_ISL_138088|1994.389|wild.other|USA|H1N1|nan
EPI_ISL_138087|1994.389|wild.other|USA|H1N3|nan
EPI_ISL_138086|1994.386|wild.other|USA|H1N2|nan
EPI_ISL_138091|1996.366|wild.other|USA|H10N9|nan
EPI_ISL_138085|1994.386|wild.other|USA|H1N4|nan
EPI_ISL_138090|1995.586|wild.ans|Canada|H10N7|nan
EPI_ISL_138089|1994.389|wild.other|USA|H1N8|nan
EPI_ISL_138084|1994.386|wild.other|USA|H0N0|nan
EPI_ISL_138083|1994.386|wild.other|USA|H1N2|nan
EPI_ISL_138082|1994.386|wild.other|USA|H1N4|nan
EPI_ISL_138081|1994.386|wild.other|USA|H1N4|nan
EPI_ISL_138079|1994.386|wild.other|USA|H0N0|3C.3a1
EPI_ISL_138078|1994.386|wild.other|USA|H1N1|nan
EPI_ISL_138076|1990.397|wild.other|USA|H1N1|nan
EPI_ISL_138075|1990.397|wild.other|USA|H10N7|nan
EPI_ISL_138074|1988.372|wild.other|USA|H16N3|nan
EPI_ISL_138073|1987.649|wild.ans|Canada|H0N0|nan
EPI_ISL_138060|1987.381|wild.other|USA|H16N3|nan
EPI_ISL_138063|1987.592|wild.ans|Canada|H1N1|nan
EPI_ISL_138062|1987.378|wild.other|USA|H16N3|nan
EPI_ISL_138061|1987.381|wild.other|USA|H10N7|nan
EPI_ISL_138059|1987.381|wild.other|USA|H16N3|nan
EPI_ISL_138058|1987.378|wild.other|USA|H10N5|nan
EPI_ISL_138057|1986.359|wild.other|USA|H16N3|nan
EPI_ISL_138049|2002.384|wild.other|USA|H0N0|nan
EPI_ISL_138048|2002.381|wild.other|USA|H0N0|nan
EPI_ISL_138047|2002.381|wild.other|USA|H0N0|nan
EPI_ISL_138046|2001.375|wild.other|USA|H0N0|nan
EPI_ISL_138045|1995.586|wild.ans|Canada|H0N0|nan
EPI_ISL_138043|1994.389|wild.other|USA|H0N0|nan
EPI_ISL_138041|1990.652|wild.ans|Canada|H0N0|nan
EPI_ISL_133667|1994.616|wild.ans|Canada|H6N8|nan
EPI_ISL_139914|2003.118|Human|USA|H3N2|3C.3a
EPI_ISL_173282|1986.5|Human|Australia|H1N1|nan
EPI_ISL_173281|1983.5|Human|Australia|H1N1|nan
EPI_ISL_173279|1982.5|Human|Australia|H3N2|nan
EPI_ISL_156839|1999.975|Dom.gal|Italy|H7N1|nan
EPI_ISL_156838|1999.973|Dom.gal|Italy|H7N1|nan
EPI_ISL_156837|1999.97|Dom.gal|Italy|H7N1|nan
EPI_ISL_156836|1999.975|Dom.gal|Italy|H7N1|nan
EPI_ISL_156835|1999.975|Dom.gal|Italy|H7N1|nan
EPI_ISL_156834|1999.951|Dom.gal|Italy|H7N1|nan
EPI_ISL_181414|2003.899|wild.ans|China|H10N5|nan
EPI_ISL_179426|1980.5|Dom.ans|HongKong|H5N3|EA_nonGsGD
EPI_ISL_179423|1979.5|Dom.ans|HongKong|H5N3|EA_nonGsGD
EPI_ISL_170562|1962.5|Human|UK|H2N2|nan
EPI_ISL_170561|1957.5|Human|Japan|H2N2|nan
EPI_ISL_170560|1957.5|Human|China|H2N2|nan
EPI_ISL_170559|1963.5|Human|Russia|H2N2|nan
EPI_ISL_170557|1963.5|Human|Georgia|H2N2|nan
EPI_ISL_182214|1968.5|Human|Australia|H2N2|nan
EPI_ISL_170556|1964.5|Human|China|H2N2|nan
EPI_ISL_170558|1957.5|Human|China|H2N2|nan
EPI_ISL_170786|1977.5|Dom.gal|UK|H7N7|nan
EPI_ISL_170785|1977.5|Dom.ans|Germany|H1N1|nan
EPI_ISL_170529|1979.5|Dom.ans|Germany|H1N1|nan
EPI_ISL_170784|1981.5|swine|Italy|H1N1|nan
EPI_ISL_170528|1985.5|swine|Kazakhstan|H3N6|nan
EPI_ISL_170579|1981.5|swine|Germany|H1N1|nan
EPI_ISL_170527|1981.5|swine|Italy|H1N1|nan
EPI_ISL_170523|1981.5|swine|Germany|H1N1|nan
EPI_ISL_170522|1981.145|swine|Germany|H1N1|nan
EPI_ISL_170521|1981.129|swine|Germany|H1N1|nan
EPI_ISL_170520|1981.112|swine|Germany|H1N1|nan
EPI_ISL_170519|1980.5|swine|Netherlands|H1N1|nan
EPI_ISL_170518|1980.5|swine|France|H1N1|nan
EPI_ISL_170517|1979.932|swine|Germany|H1N1|nan
EPI_ISL_170516|1979.932|swine|Germany|H1N1|nan
EPI_ISL_166563|1968.161|Human|Netherlands|H2N2|nan
EPI_ISL_166561|1957.693|Human|Netherlands|H2N2|nan
EPI_ISL_163594|2002.548|Dom.other|Russia|H4N6|nan
EPI_ISL_158194|2002.868|wild.ans|Sweden|H4N9|nan
EPI_ISL_158193|2002.855|wild.ans|Sweden|H4N6|nan
EPI_ISL_158192|2002.83|wild.ans|Sweden|H4N6|nan
EPI_ISL_158191|2002.825|wild.ans|Sweden|H4N6|nan
EPI_ISL_158190|2002.822|wild.ans|Sweden|H4N2|nan
EPI_ISL_158189|2002.797|wild.ans|Sweden|H4N6|nan
EPI_ISL_158200|2002.951|wild.ans|Sweden|H4N6|nan
EPI_ISL_158199|2002.945|wild.ans|Sweden|H4N6|nan
EPI_ISL_158198|2002.94|wild.ans|Sweden|H4N6|nan
EPI_ISL_158197|2002.91|wild.ans|Sweden|H4N2|nan
EPI_ISL_158196|2002.91|wild.ans|Sweden|H4N6|nan
EPI_ISL_158195|2002.877|wild.ans|Sweden|H4N2|nan
EPI_ISL_158206|2003.745|wild.ans|Sweden|H4N6|nan
EPI_ISL_158205|2003.682|wild.ans|Sweden|H4N3|nan
EPI_ISL_158204|2003.677|wild.ans|Sweden|H4N6|nan
EPI_ISL_158203|2002.956|wild.ans|Sweden|H4N6|nan
EPI_ISL_158202|2002.953|wild.ans|Sweden|H4N6|nan
EPI_ISL_158201|2002.953|wild.ans|Sweden|H4N6|nan
EPI_ISL_158213|2003.726|wild.ans|Sweden|H4N6|nan
EPI_ISL_158211|2003.674|wild.ans|Sweden|H4N6|nan
EPI_ISL_158210|2003.674|wild.ans|Sweden|H4N6|nan
EPI_ISL_158209|2003.666|wild.ans|Sweden|H4N6|nan
EPI_ISL_158208|2003.666|wild.ans|Sweden|H4N6|nan
EPI_ISL_158207|2003.748|wild.ans|Sweden|H4N6|nan
EPI_ISL_158235|2003.737|wild.ans|Sweden|H4N6|nan
EPI_ISL_158230|2003.844|wild.ans|Sweden|H4N6|nan
EPI_ISL_156077|2000.178|Dom.gal|Italy|H7N1|nan
EPI_ISL_156076|2000.169|Dom.gal|Italy|H7N1|nan
EPI_ISL_156081|2000.169|Dom.gal|Italy|H7N1|nan
EPI_ISL_156074|2000.178|Dom.gal|Italy|H7N1|nan
EPI_ISL_156073|2000.158|Dom.gal|Italy|H7N1|nan
EPI_ISL_156075|2000.148|Dom.gal|Italy|H7N1|nan
EPI_ISL_156047|2000.142|Dom.gal|Italy|H7N1|nan
EPI_ISL_156046|2000.164|Dom.gal|Italy|H7N1|nan
EPI_ISL_156044|2000.093|Dom.gal|Italy|H7N1|nan
EPI_ISL_156043|2000.093|wild.other|Italy|H7N1|nan
EPI_ISL_156040|2000.068|Dom.gal|Italy|H7N1|nan
EPI_ISL_156025|2000.082|Dom.gal|Italy|H7N1|nan
EPI_ISL_156024|2000.063|Dom.gal|Italy|H7N1|nan
EPI_ISL_156022|2000.033|Dom.gal|Italy|H7N1|nan
EPI_ISL_156018|2000.052|Dom.gal|Italy|H7N1|nan
EPI_ISL_156017|2000.052|Dom.gal|Italy|H7N1|nan
EPI_ISL_156016|2000.027|Dom.gal|Italy|H7N1|nan
EPI_ISL_156015|2000.011|Dom.gal|Italy|H7N1|nan
EPI_ISL_156013|2000.016|Dom.gal|Italy|H7N1|nan
EPI_ISL_156011|2000.008|Dom.gal|Italy|H7N1|nan
EPI_ISL_155988|1999.997|Dom.gal|Italy|H7N1|nan
EPI_ISL_155987|1999.995|Dom.gal|Italy|H7N1|nan
EPI_ISL_155983|1999.995|Dom.gal|Italy|H7N1|nan
EPI_ISL_155982|1999.986|Dom.gal|Italy|H7N1|nan
EPI_ISL_155981|1999.989|Dom.gal|Italy|H7N1|nan
EPI_ISL_155977|1999.315|Dom.gal|Italy|H7N1|nan
EPI_ISL_155978|1999.299|Dom.gal|Italy|H7N1|nan
EPI_ISL_155976|1999.249|Dom.gal|Italy|H7N1|nan
EPI_ISL_155986|1999.249|Dom.gal|Italy|H7N1|nan
EPI_ISL_155974|1999.249|Dom.gal|Italy|H7N1|nan
EPI_ISL_124885|1968.5|Human|Netherlands|H3N2|3C.2a4
EPI_ISL_124886|1976.5|Human|Netherlands|H3N2|nan
EPI_ISL_151214|2003.751|swine|USA|H3N2|nan
EPI_ISL_150420|2001.542|Dom.gal|China|H9N2|nan
EPI_ISL_150415|2002.301|Dom.gal|China|H9N2|nan
EPI_ISL_150011|2003.912|wild.ans|Sweden|H6N1|nan
EPI_ISL_148292|1992.5|swine|China|H1N1|6B.1
EPI_ISL_148291|1991.5|swine|China|H1N1|6B.1
EPI_ISL_148103|1984.604|wild.ans|Canada|H1N1|nan
EPI_ISL_147193|1991.5|Human|USA|H1N1|nan
EPI_ISL_147192|1951.5|Human|USA|H1N1|nan
EPI_ISL_147190|1949.5|Human|Italy|H1N1|nan
EPI_ISL_147188|1947.5|Human|USA|H1N1|nan
EPI_ISL_147187|1950.5|Human|USA|H1N1|nan
EPI_ISL_147184|1999.5|Human|NewZealand|H1N1|nan
EPI_ISL_147183|1934.5|Human|TheCaribbean|H1N1|nan
EPI_ISL_147180|1934.5|Human|TheCaribbean|H1N1|nan
EPI_ISL_147182|1934.5|Human|TheCaribbean|H1N1|nan
EPI_ISL_147181|1934.5|Human|TheCaribbean|H1N1|nan
EPI_ISL_147179|1934.5|Human|TheCaribbean|H1N1|nan
EPI_ISL_147178|1934.5|Human|TheCaribbean|H1N1|nan
EPI_ISL_147177|1934.5|Human|TheCaribbean|H1N1|nan
EPI_ISL_147176|1934.5|Human|TheCaribbean|H1N1|nan
EPI_ISL_147175|1934.5|Human|TheCaribbean|H1N1|6B.1A.6
EPI_ISL_147174|1934.5|Human|TheCaribbean|H1N1|6B.1A.6
EPI_ISL_147173|1934.5|Human|TheCaribbean|H1N1|nan
EPI_ISL_147171|1968.5|Human|HongKong|H3N2|3C.2a4
EPI_ISL_147170|1973.5|Human|NewZealand|H3N2|3C.2a4
EPI_ISL_147169|1976.5|Human|USA|H1N1|6B.1
EPI_ISL_146807|1934.5|Human|TheCaribbean|H1N1|6B.1A.6
EPI_ISL_146338|2003.5|Dom.ans|China|H7N7|nan
EPI_ISL_146342|2000.5|Dom.ans|China|H3N9|nan
EPI_ISL_146341|2000.5|Dom.ans|China|H2N9|nan
EPI_ISL_146357|2001.5|wild.ans|China|H1N9|nan
EPI_ISL_146092|1998.608|wild.ans|Canada|H1N1|nan
EPI_ISL_146036|1996.65|wild.ans|Canada|H1N1|nan
EPI_ISL_146018|1985.041|wild.ans|USA|H1N1|nan
EPI_ISL_146038|2002.622|wild.ans|Canada|H1N1|nan
EPI_ISL_146023|1998.595|wild.ans|Canada|H1N1|nan
EPI_ISL_146022|1986.5|wild.ans|USA|H1N1|nan
EPI_ISL_146013|1991.14|wild.other|UK|H5N2|EA_nonGsGD
EPI_ISL_146012|1964.5|Dom.other|USA|H7N7|nan
EPI_ISL_146010|1953.5|Dom.ans|Canada|H10N7|nan
EPI_ISL_143162|1934.5|Human|TheCaribbean|H1N1|nan
EPI_ISL_143168|1942.5|Human|USA|H1N1|nan
EPI_ISL_143167|1954.5|Human|Malaysia|H1N1|nan
EPI_ISL_143160|1934.5|Human|TheCaribbean|H1N1|nan
EPI_ISL_143166|1934.5|Human|TheCaribbean|H1N1|6B.1A.6
EPI_ISL_143165|1968.5|Human|Australia|H3N2|3C.3a
EPI_ISL_143164|1957.5|Human|USA|H1N1|nan
EPI_ISL_143156|1934.5|Human|TheCaribbean|H1N1|nan
EPI_ISL_143163|1934.5|Human|TheCaribbean|H1N1|nan
EPI_ISL_143161|1934.5|Human|TheCaribbean|H1N1|6B.1A.6
EPI_ISL_143159|1934.5|Human|TheCaribbean|H1N1|6B.1A.6
EPI_ISL_143158|1934.5|Human|TheCaribbean|H1N1|6B.1A.6
EPI_ISL_143157|1934.5|Human|TheCaribbean|H1N1|nan
EPI_ISL_138756|2001.666|unknow|Israel|H10N7|nan
EPI_ISL_138754|2001.247|unknow|Israel|H10N7|nan
EPI_ISL_138752|2001.085|unknow|Israel|H10N7|nan
EPI_ISL_138751|2001.085|unknow|Israel|H10N7|nan
EPI_ISL_142369|1988.5|wild.ans|USA|H10N7|nan
EPI_ISL_142356|2001.5|wild.other|USA|H10N7|nan
EPI_ISL_142355|2001.5|wild.other|USA|H12N7|nan
EPI_ISL_142354|2001.5|wild.other|USA|H10N7|nan
EPI_ISL_142353|2001.5|wild.other|USA|H10N7|nan
EPI_ISL_142352|2000.5|wild.ans|USA|H0N0|nan
EPI_ISL_142351|2000.396|wild.other|USA|H10N4|nan
EPI_ISL_142357|2000.369|wild.other|USA|H10N4|nan
EPI_ISL_142349|2000.385|wild.other|USA|H10N5|nan
EPI_ISL_142348|1987.5|wild.ans|USA|H10N2|nan
EPI_ISL_142322|2003.384|wild.other|USA|H9N9|nan
EPI_ISL_142115|2003.384|wild.other|USA|H9N8|nan
EPI_ISL_142116|2003.384|wild.other|USA|H9N8|nan
EPI_ISL_142113|2003.384|wild.other|USA|H9N7|nan
EPI_ISL_142112|2003.384|wild.other|USA|H12N5|nan
EPI_ISL_142111|2003.384|wild.other|USA|H9N9|nan
EPI_ISL_142109|2003.392|wild.other|USA|H5N2|Am_nonGsGD
EPI_ISL_142108|2003.392|wild.other|USA|H6N8|nan
EPI_ISL_142107|2003.384|wild.other|USA|H6N8|nan
EPI_ISL_142114|2003.384|wild.other|USA|H9N2|nan
EPI_ISL_142106|2003.384|wild.other|USA|H0N0|nan
EPI_ISL_142103|2003.384|wild.other|USA|H9N5|nan
EPI_ISL_142100|2002.362|wild.other|USA|H1N9|nan
EPI_ISL_142099|2002.381|wild.other|USA|H6N8|nan
EPI_ISL_142098|2002.348|wild.other|USA|H6N1|nan
EPI_ISL_142097|2002.389|wild.other|USA|H7N3|nan
EPI_ISL_142095|2002.384|wild.other|USA|H9N9|nan
EPI_ISL_142104|2003.392|wild.other|USA|H12N4|nan
EPI_ISL_142092|2001.5|wild.other|USA|H6N5|nan
EPI_ISL_142091|2002.37|wild.other|USA|H11N2|nan
EPI_ISL_142090|2002.408|wild.other|USA|H11N3|nan
EPI_ISL_142087|2002.348|wild.other|USA|H12N5|nan
EPI_ISL_142084|2002.389|wild.other|USA|H1N1|nan
EPI_ISL_142083|2000.415|wild.other|USA|H7N3|nan
EPI_ISL_142082|2001.5|wild.other|USA|H11N2|nan
EPI_ISL_142081|2001.5|wild.other|USA|H11N2|nan
EPI_ISL_142080|2001.5|wild.other|USA|H11N7|nan
EPI_ISL_142079|2001.5|wild.other|USA|H12N7|nan
EPI_ISL_142078|2001.5|wild.other|USA|H12N7|nan
EPI_ISL_142077|2001.5|wild.other|USA|H5N2|Am_nonGsGD
EPI_ISL_142076|2001.5|wild.other|USA|H5N8|Am_nonGsGD
EPI_ISL_142093|2001.329|wild.other|USA|H0N0|nan
EPI_ISL_142075|2000.385|wild.other|USA|H11N2|nan
EPI_ISL_142074|2000.393|wild.other|USA|H11N2|nan
EPI_ISL_142070|2000.372|wild.other|USA|H12N4|nan
EPI_ISL_142071|2000.372|wild.other|USA|H12N5|nan
EPI_ISL_142068|2000.415|wild.other|USA|H16N3|nan
EPI_ISL_142069|2000.372|wild.other|USA|H6N1|nan
EPI_ISL_142067|2000.415|wild.other|USA|H6N1|nan
EPI_ISL_142016|1999.5|wild.ans|Netherlands|H1N1|nan
EPI_ISL_142014|1999.5|wild.ans|Netherlands|H0N0|nan
EPI_ISL_141256|1998.5|wild.ans|USA|H0N0|nan
EPI_ISL_141377|2001.115|wild.ans|USA|H1N1|nan
EPI_ISL_141378|1999.5|wild.ans|USA|H3N8|3C.2
EPI_ISL_141376|2000.5|wild.ans|USA|H5N2|Am_nonGsGD
EPI_ISL_141293|2000.5|wild.ans|USA|H12N5|nan
EPI_ISL_141329|1999.5|wild.ans|USA|H3N2|3C.3a1
EPI_ISL_141324|2002.5|wild.ans|USA|H7N1|nan
EPI_ISL_141323|2002.5|wild.ans|USA|H7N1|nan
EPI_ISL_141322|2002.5|wild.ans|USA|H7N3|nan
EPI_ISL_141321|2002.5|wild.ans|USA|H6N1|nan
EPI_ISL_141320|2002.5|wild.ans|USA|H0N0|nan
EPI_ISL_141316|2000.5|wild.ans|USA|H0N0|nan
EPI_ISL_141319|2002.5|wild.ans|USA|H6N1|nan
EPI_ISL_141318|2000.5|wild.ans|USA|H0N0|3C.2
EPI_ISL_141317|2000.5|wild.ans|USA|H3N6|3C.2
EPI_ISL_141315|2000.5|wild.ans|USA|H11N9|nan
EPI_ISL_141314|2000.5|wild.ans|USA|H6N2|nan
EPI_ISL_141312|2000.5|wild.ans|USA|H5N5|Am_nonGsGD
EPI_ISL_141311|2000.5|wild.ans|USA|H11N9|nan
EPI_ISL_141313|2000.5|wild.ans|USA|H6N7|nan
EPI_ISL_141310|2000.5|wild.ans|USA|H11N9|nan
EPI_ISL_141309|2000.5|wild.ans|USA|H11N2|nan
EPI_ISL_141308|1998.666|wild.ans|USA|H6N3|nan
EPI_ISL_141305|1998.666|wild.ans|USA|H0N0|nan
EPI_ISL_141306|1998.666|wild.ans|USA|H6N5|nan
EPI_ISL_141304|1998.666|wild.ans|USA|H6N6|nan
EPI_ISL_141303|1998.666|wild.ans|USA|H4N2|nan
EPI_ISL_141302|1998.666|wild.ans|USA|H3N9|3C.3a1
EPI_ISL_141301|1998.666|wild.ans|USA|H11N9|nan
EPI_ISL_141300|1998.666|wild.ans|USA|H2N3|nan
EPI_ISL_174508|1985.162|Dom.gal|USA|H5N2|Am_nonGsGD
EPI_ISL_156212|2001.033|Dom.gal|Italy|H7N1|nan
EPI_ISL_156210|2001.022|Dom.gal|Italy|H7N1|nan
EPI_ISL_156209|2001.022|Dom.gal|Italy|H7N1|nan
EPI_ISL_156205|2000.973|Dom.gal|Italy|H7N1|nan
EPI_ISL_156204|2000.74|Dom.gal|Italy|H7N1|nan
EPI_ISL_156203|2000.738|Dom.gal|Italy|H7N1|nan
EPI_ISL_156202|2000.699|Dom.gal|Italy|H7N1|nan
EPI_ISL_156200|2000.626|Dom.gal|Italy|H7N1|nan
EPI_ISL_156199|2000.617|Dom.gal|Italy|H7N1|nan
EPI_ISL_156163|2000.052|Dom.gal|Italy|H7N1|nan
EPI_ISL_156154|2000.016|Dom.gal|Italy|H7N1|nan
EPI_ISL_169837|1957.564|Human|Russia|H2N2|nan
EPI_ISL_169836|1957.564|Human|Russia|H2N2|nan
EPI_ISL_169835|1957.564|Human|Russia|H2N2|nan
EPI_ISL_177489|1998.5|Dom.other|UK|H3N8|nan
EPI_ISL_177487|1998.5|Dom.other|UK|H3N8|nan
EPI_ISL_153570|2003.118|Human|USA|H3N2|3C.3a
EPI_ISL_166885|2002.964|Dom.gal|Italy|H7N3|nan
EPI_ISL_166881|2002.967|Dom.gal|Italy|H7N3|nan
EPI_ISL_166878|2002.866|Dom.gal|Italy|H7N3|nan
EPI_ISL_166877|2002.83|Dom.gal|Italy|H7N3|nan
EPI_ISL_166873|2003.005|Dom.gal|Italy|H7N3|nan
EPI_ISL_166870|2003.016|Dom.gal|Italy|H7N3|nan
EPI_ISL_173280|1993.5|Human|Australia|H3N2|nan
EPI_ISL_173276|1991.551|Human|Australia|H1N1|nan
EPI_ISL_173283|1995.5|Human|Australia|H1N1|nan
EPI_ISL_199476|1992.5|swine|UK|H1N1|nan
EPI_ISL_199474|1977.5|Dom.ans|Germany|H1N1|nan
EPI_ISL_199470|1998.5|swine|Belgium|H1N1|nan
EPI_ISL_199469|1979.5|swine|Belgium|H1N1|nan
EPI_ISL_191724|1999.5|Dom.gal|Italy|H7N1|nan
EPI_ISL_301619|2001.762|Dom.ans|Japan|H2N2|nan
EPI_ISL_84864|2001.5|Dom.ans|Japan|H4N5|nan
EPI_ISL_243352|1978.5|Dom.ans|USA|H2N3|nan
EPI_ISL_243351|1977.5|Human|Russia|H1N1|nan
EPI_ISL_235755|1999.5|wild.gal|HongKong|H9N1|nan
EPI_ISL_235754|1999.5|wild.gal|HongKong|H9N1|nan
EPI_ISL_209136|1980.5|Dom.ans|HongKong|H10N5|nan
EPI_ISL_195204|1994.5|swine|UK|H3N2|nan
EPI_ISL_195182|2000.5|swine|Belgium|H3N2|nan
EPI_ISL_195114|1994.359|swine|UK|H1N2|nan
EPI_ISL_195082|1999.745|swine|UK|H1N2|nan
EPI_ISL_189376|2003.721|wild.ans|Sweden|H7N7|nan
EPI_ISL_189316|2003.712|wild.ans|Sweden|H7N7|nan
EPI_ISL_189315|2003.4|wild.ans|Sweden|H8N4|nan
EPI_ISL_189314|2003.723|wild.ans|Sweden|H7N7|nan
EPI_ISL_189313|2003.723|wild.ans|Sweden|H7N7|nan
EPI_ISL_189317|2003.712|wild.ans|Sweden|H7N7|nan
EPI_ISL_189324|2003.668|wild.ans|Sweden|H8N4|nan
EPI_ISL_189327|2003.668|wild.ans|Sweden|H8N4|nan
EPI_ISL_189326|2003.444|wild.ans|Sweden|H8N4|nan
EPI_ISL_189345|2002.866|wild.ans|Sweden|H10N6|nan
EPI_ISL_189344|2002.866|wild.ans|Sweden|H10N6|nan
EPI_ISL_189349|2003.493|wild.ans|Sweden|H10N7|nan
EPI_ISL_189343|2002.866|wild.ans|Sweden|H0N0|nan
EPI_ISL_189348|2002.929|wild.ans|Sweden|H10N7|nan
EPI_ISL_189342|2002.863|wild.ans|Sweden|H10N2|nan
EPI_ISL_189347|2002.877|wild.ans|Sweden|H10N9|nan
EPI_ISL_189341|2002.811|wild.ans|Sweden|H10N2|nan
EPI_ISL_189346|2002.868|wild.ans|Sweden|H10N2|nan
EPI_ISL_189395|2003.778|wild.ans|Sweden|H12N5|nan
EPI_ISL_189397|2002.838|wild.ans|Sweden|H11N9|nan
EPI_ISL_189396|2002.833|wild.ans|Sweden|H11N9|nan
EPI_ISL_189394|2002.83|wild.ans|Sweden|H12N5|nan
EPI_ISL_189393|2003.71|wild.ans|Sweden|H12N5|nan
EPI_ISL_189465|2002.849|wild.ans|Sweden|H8N4|nan
EPI_ISL_189458|2002.953|wild.ans|Sweden|H7N7|nan
EPI_ISL_189457|2002.953|wild.ans|Sweden|H7N7|nan
EPI_ISL_189463|2003.674|wild.ans|Sweden|H7N7|nan
EPI_ISL_189455|2002.951|wild.ans|Sweden|H7N7|nan
EPI_ISL_189462|2003.734|wild.ans|Sweden|H7N7|nan
EPI_ISL_189456|2002.923|wild.ans|Sweden|H7N7|nan
EPI_ISL_189461|2003.729|wild.ans|Sweden|H7N7|nan
EPI_ISL_189475|2002.874|wild.ans|Sweden|H7N7|nan
EPI_ISL_189460|2003.718|wild.ans|Sweden|H7N7|nan
EPI_ISL_189459|2003.715|wild.ans|Sweden|H7N7|nan
EPI_ISL_189470|2003.395|wild.ans|Sweden|H10N8|nan
EPI_ISL_189469|2002.877|wild.ans|Sweden|H10N9|nan
EPI_ISL_189468|2002.836|wild.ans|Sweden|H10N4|nan
EPI_ISL_189467|2002.814|wild.ans|Sweden|H10N8|nan
EPI_ISL_189612|2002.948|wild.ans|Sweden|H3N8|nan
EPI_ISL_189615|2002.945|wild.ans|Sweden|H7N9|nan
EPI_ISL_189553|2003.712|wild.ans|Sweden|H7N7|nan
EPI_ISL_189552|2003.712|wild.ans|Sweden|H7N7|nan
EPI_ISL_189558|2003.718|wild.ans|Sweden|H7N7|nan
EPI_ISL_189551|2002.953|wild.ans|Sweden|H7N7|nan
EPI_ISL_189557|2003.715|wild.ans|Sweden|H7N7|nan
EPI_ISL_189550|2002.953|wild.ans|Sweden|H7N7|nan
EPI_ISL_189556|2003.715|wild.ans|Sweden|H7N7|nan
EPI_ISL_189549|2002.953|wild.ans|Sweden|H7N7|nan
EPI_ISL_189555|2003.715|wild.ans|Sweden|H7N7|nan
EPI_ISL_189583|2002.953|wild.ans|Sweden|H7N7|nan
EPI_ISL_189554|2003.712|wild.ans|Sweden|H7N7|nan
EPI_ISL_189548|2002.948|wild.ans|Sweden|H7N7|nan
EPI_ISL_189657|2001.564|wild.ans|Canada|H0N0|nan
EPI_ISL_189656|1977.592|wild.ans|Canada|H0N0|3C.2
EPI_ISL_189651|1996.585|wild.ans|Canada|H7N3|nan
EPI_ISL_189650|1989.671|wild.ans|Canada|H7N3|nan
EPI_ISL_189649|1985.619|wild.ans|Canada|H7N3|nan
EPI_ISL_189654|1981.636|wild.ans|Canada|H7N3|nan
EPI_ISL_189652|2001.564|wild.ans|Canada|H7N3|nan
EPI_ISL_189648|1976.609|wild.ans|Canada|H7N3|nan
EPI_ISL_189716|1978.597|wild.ans|Canada|H3N8|nan
EPI_ISL_189663|1996.369|wild.other|USA|H7N3|nan
EPI_ISL_189662|1988.639|wild.other|USA|H7N3|nan
EPI_ISL_189661|1985.405|wild.other|USA|H7N3|nan
EPI_ISL_189665|1994.389|wild.other|USA|H7N7|nan
EPI_ISL_189659|1987.378|wild.other|USA|H13N2|nan
EPI_ISL_189675|1983.5|wild.other|Australia|H15N9|nan
EPI_ISL_189674|1999.468|wild.ans|USA|H7N7|nan
EPI_ISL_189677|2002.477|wild.ans|USA|H7N1|nan
EPI_ISL_189683|2000.415|wild.other|USA|H7N3|nan
EPI_ISL_189684|2000.383|wild.other|USA|H7N9|nan
EPI_ISL_189312|2003.718|wild.ans|Sweden|H7N7|nan
EPI_ISL_368625|2000.768|Dom.ans|Japan|H10N4|nan
EPI_ISL_366885|1988.582|Dom.ans|Asia-Russia|H3N1|nan
EPI_ISL_329042|2001.671|wild.ans|Netherlands|H6N1|nan
EPI_ISL_329035|1999.775|wild.ans|Netherlands|H0N0|nan
EPI_ISL_328986|1999.723|wild.ans|Netherlands|H1N1|nan
EPI_ISL_328940|2001.729|wild.ans|Netherlands|H3N6|nan
EPI_ISL_327814|1994.666|unknow|Canada|H7N1|nan
EPI_ISL_327551|2003.378|wild.other|USA|H9N1|nan
EPI_ISL_327535|2003.381|wild.other|USA|H9N2|nan
EPI_ISL_327547|2003.381|wild.other|USA|H9N5|nan
EPI_ISL_327569|2003.378|wild.other|USA|H9N2|nan
EPI_ISL_327552|2003.381|wild.other|USA|H9N1|nan
EPI_ISL_327520|2003.381|wild.other|USA|H9N2|nan
EPI_ISL_327555|2003.378|wild.other|USA|H9N1|nan
EPI_ISL_327532|2003.381|wild.other|USA|H9N5|nan
EPI_ISL_327517|2003.378|wild.other|USA|H9N2|nan
EPI_ISL_327578|2003.381|wild.other|USA|H9N5|nan
EPI_ISL_327561|2003.381|wild.other|USA|H9N2|nan
EPI_ISL_327571|2003.381|wild.other|USA|H11N9|nan
EPI_ISL_327544|2003.378|wild.other|USA|H9N1|nan
EPI_ISL_304643|2003.879|Dom.gal|Jordan|H9N2|nan
EPI_ISL_304642|2003.181|Dom.gal|Jordan|H9N2|nan
EPI_ISL_304641|2003.879|Dom.gal|Jordan|H9N2|nan
EPI_ISL_304640|2003.942|Dom.gal|Jordan|H9N2|nan
EPI_ISL_304639|2003.173|Dom.gal|Jordan|H9N2|nan
EPI_ISL_304638|2003.879|Dom.gal|Jordan|H9N2|nan
EPI_ISL_304635|2003.942|Dom.gal|Jordan|H9N2|nan
EPI_ISL_302517|2003.17|Human|Mexico|H3N2|3C.3a
EPI_ISL_279682|1995.666|Human|Germany|H1N1|nan
EPI_ISL_267390|2001.814|wild.ans|Netherlands|H4N6|nan
EPI_ISL_267338|2000.508|wild.other|Netherlands|H13N8|nan
EPI_ISL_267184|2000.893|wild.ans|Netherlands|H3N8|nan
EPI_ISL_267383|2003.732|wild.ans|Netherlands|H3N8|nan
EPI_ISL_267344|2000.637|wild.ans|Netherlands|H3N8|nan
EPI_ISL_267251|2003.732|wild.ans|Netherlands|H3N8|nan
EPI_ISL_246097|1968.085|Human|HongKong|H3N2|nan
EPI_ISL_245769|1968.085|Human|HongKong|H3N2|3C.2a4
EPI_ISL_243355|1998.5|swine|HongKong|H9N2|nan
EPI_ISL_243350|1968.5|Human|Japan|H3N2|3C.2a4
EPI_ISL_235193|2002.496|Dom.gal|SouthAfrica|H6N2|nan
EPI_ISL_225553|2003.414|Dom.ans|China|H9N2|nan
EPI_ISL_335590|1969.5|swine|Japan|H3N2|3C.2a4
EPI_ISL_238020|2002.5|wild.ans|Japan|H5N3|EA_nonGsGD
EPI_ISL_238016|1980.5|wild.ans|Japan|H7N7|nan
EPI_ISL_237951|1983.5|wild.ans|Japan|H5N3|Am_nonGsGD
EPI_ISL_237795|2000.5|swine|Japan|H3N2|3C.2
EPI_ISL_262474|2002.5|Dom.gal|USA|H7N2|nan
EPI_ISL_224262|2003.5|Dom.gal|Germany|H7N7|nan
EPI_ISL_224261|2001.5|Dom.gal|Germany|H7N7|nan
EPI_ISL_237791|2004.5|wild.ans|Germany|H3N2|3C.3a
EPI_ISL_197754|1998.912|Dom.gal|Italy|H7N1|nan
EPI_ISL_29106|2003.5|swine|Germany|H1N2|nan
EPI_ISL_29097|1992.5|swine|Belgium|H1N1|nan
EPI_ISL_154637|2002.381|wild.other|USA|H6N8|nan
EPI_ISL_388779|1933.5|wild.other|UK|H1N1|nan
EPI_ISL_388057|2000.5|Human|USA|H1N1|nan
EPI_ISL_381064|1934.5|Human|TheCaribbean|H1N1|nan
EPI_ISL_707110|1934.915|Dom.gal|Germany|H7N1|nan
EPI_ISL_707109|1934.915|Dom.gal|Germany|H7N1|nan
EPI_ISL_707108|1934.915|Dom.gal|Germany|H7N1|nan
EPI_ISL_707107|1934.915|Dom.gal|Germany|H7N1|nan
EPI_ISL_504337|1992.582|swine|Germany|H3N2|nan
EPI_ISL_504336|1992.582|swine|Germany|H3N2|nan
EPI_ISL_503112|2001.581|Human|Chile|H3N2|nan
EPI_ISL_503111|2000.582|Human|Chile|H1N1|nan
EPI_ISL_503107|2001.581|Human|Chile|H3N2|3C.2
EPI_ISL_503106|2001.581|Human|Chile|H3N2|3C.2
EPI_ISL_503105|1996.582|Human|Chile|H3N2|3C.3a
EPI_ISL_503104|1996.582|Human|Chile|H3N2|3C.3a
EPI_ISL_503102|2001.581|Human|Chile|H3N2|3C.2
EPI_ISL_503101|2001.581|Human|Chile|H3N2|3C.2
EPI_ISL_503098|2000.582|Human|Chile|H1N1|nan
EPI_ISL_503095|2000.582|Human|Chile|H1N1|nan
EPI_ISL_503094|2000.582|Human|Chile|H1N1|6B.1A.6
EPI_ISL_503092|2001.581|Human|Chile|H3N2|3C.2
EPI_ISL_503088|2001.581|Human|Chile|H3N2|3C.2
EPI_ISL_503086|2003.581|Human|Chile|H3N2|3C.2
EPI_ISL_503083|1996.582|Human|Chile|H3N2|3C.3a
EPI_ISL_503082|2000.582|Human|Chile|H1N1|nan
EPI_ISL_503081|2003.581|Human|Chile|H3N2|nan
EPI_ISL_503077|2001.581|Human|Chile|H3N2|3C.2
EPI_ISL_503069|1996.582|Human|Chile|H1N1|nan
EPI_ISL_503068|1996.582|Human|Chile|H3N2|3C.3a
EPI_ISL_503066|1996.582|Human|Chile|H3N2|3C.3a
EPI_ISL_503065|2000.582|Human|Chile|H1N1|6B.1A.6
EPI_ISL_503064|2000.582|Human|Chile|H1N1|nan
EPI_ISL_503061|1996.582|Human|Chile|H3N2|3C.3a
EPI_ISL_503060|2000.582|Human|Chile|H1N1|nan
EPI_ISL_503059|1996.582|Human|Chile|H3N2|3C.3a
EPI_ISL_398026|2000.369|wild.other|USA|H10N4|nan
EPI_ISL_398025|2000.372|wild.other|USA|H12N5|nan
EPI_ISL_398024|2000.369|wild.other|USA|H12N5|nan
EPI_ISL_398023|2000.369|wild.other|USA|H12N4|nan
EPI_ISL_398022|2000.372|wild.other|USA|H12N5|nan
EPI_ISL_398021|2000.372|wild.other|USA|H12N5|nan
EPI_ISL_398020|2000.372|wild.other|USA|H12N5|nan
EPI_ISL_398019|2000.372|wild.other|USA|H12N5|nan
EPI_ISL_398018|2000.372|wild.other|USA|H0N0|nan
EPI_ISL_398017|2000.372|wild.other|USA|H12N4|nan
EPI_ISL_398016|2000.369|wild.other|USA|H10N4|nan
EPI_ISL_398015|2000.369|wild.other|USA|H10N4|nan
EPI_ISL_398014|2000.372|wild.other|USA|H12N5|nan
EPI_ISL_398013|2000.372|wild.other|USA|H6N1|nan
EPI_ISL_398012|2001.389|wild.other|USA|H10N7|nan
EPI_ISL_398011|2001.389|wild.other|USA|H10N7|nan
EPI_ISL_398010|2001.389|wild.other|USA|H5N8|Am_nonGsGD
EPI_ISL_398009|2001.389|wild.other|USA|H10N7|nan
EPI_ISL_398007|2001.389|wild.other|USA|H10N7|nan
EPI_ISL_398004|2002.397|wild.other|USA|H0N0|nan
EPI_ISL_398003|2002.362|wild.other|USA|H0N0|nan
EPI_ISL_398000|2002.397|wild.other|USA|H1N9|nan
EPI_ISL_397998|2002.37|wild.other|USA|H11N2|nan
EPI_ISL_397997|2002.384|wild.other|USA|H9N9|nan
EPI_ISL_397996|2002.384|wild.other|USA|H0N0|nan
EPI_ISL_397994|2001.389|wild.other|USA|H10N7|nan
EPI_ISL_397993|2001.389|wild.other|USA|H10N7|nan
EPI_ISL_397992|2001.389|wild.other|USA|H10N7|nan
EPI_ISL_397991|2001.389|wild.other|USA|H10N7|nan
EPI_ISL_397990|2001.389|wild.other|USA|H11N7|nan
EPI_ISL_397989|2001.389|wild.other|USA|H10N7|nan
EPI_ISL_397988|2001.381|wild.other|USA|H10N7|nan
EPI_ISL_397987|2001.389|wild.other|USA|H10N7|nan
EPI_ISL_397986|2001.389|wild.other|USA|H10N7|nan
EPI_ISL_397985|2001.389|wild.other|USA|H10N7|nan
EPI_ISL_397984|2001.389|wild.other|USA|H11N2|nan
EPI_ISL_397983|2001.389|wild.other|USA|H10N7|nan
EPI_ISL_397982|2001.384|wild.other|USA|H10N7|nan
EPI_ISL_397981|2001.389|wild.other|USA|H10N7|nan
EPI_ISL_397980|2001.389|wild.other|USA|H10N7|nan
EPI_ISL_397979|2001.389|wild.other|USA|H10N7|nan
EPI_ISL_397978|2001.389|wild.other|USA|H10N7|nan
EPI_ISL_397977|2001.389|wild.other|USA|H10N7|nan
EPI_ISL_397952|2003.384|wild.other|USA|H6N8|nan
EPI_ISL_397950|2003.381|wild.other|USA|H9N5|nan
EPI_ISL_397949|2003.384|wild.other|USA|H0N0|nan
EPI_ISL_397948|2000.396|wild.other|USA|H10N4|nan
EPI_ISL_397947|2000.393|wild.other|USA|H7N9|nan
EPI_ISL_397946|2000.396|wild.other|USA|H12N4|nan
EPI_ISL_397945|2000.396|wild.other|USA|H12N4|nan
EPI_ISL_397944|2000.396|wild.other|USA|H10N4|nan
EPI_ISL_397943|2000.396|wild.other|USA|H10N3|nan
EPI_ISL_397942|2000.396|wild.other|USA|H10N4|nan
EPI_ISL_397941|2000.396|wild.other|USA|H11N2|nan
EPI_ISL_397940|2000.396|wild.other|USA|H0N0|nan
EPI_ISL_397939|2001.375|wild.other|USA|H5N7|Am_nonGsGD
EPI_ISL_397938|2001.375|wild.other|USA|H11N2|nan
EPI_ISL_397937|2001.389|wild.other|USA|H11N2|nan
EPI_ISL_397936|2001.378|wild.other|USA|H11N2|nan
EPI_ISL_397935|2001.375|wild.other|USA|H12N7|nan
EPI_ISL_397934|2002.373|wild.other|USA|H1N1|nan
EPI_ISL_397933|2002.389|wild.other|USA|H11N9|nan
EPI_ISL_397930|2002.389|wild.other|USA|H1N1|nan
EPI_ISL_397928|2002.389|wild.other|USA|H0N0|nan
EPI_ISL_397927|2002.389|wild.other|USA|H1N9|nan
EPI_ISL_397926|2002.348|wild.other|USA|H12N5|nan
EPI_ISL_397925|2002.397|wild.other|USA|H1N1|nan
EPI_ISL_397924|2002.408|wild.other|USA|H11N9|nan
EPI_ISL_397923|2002.389|wild.other|USA|H7N3|nan
EPI_ISL_397921|2002.373|wild.other|USA|H11N2|nan
EPI_ISL_397920|2002.408|wild.other|USA|H11N3|nan
EPI_ISL_397919|2002.403|wild.other|USA|H11N9|nan
EPI_ISL_397916|2002.408|wild.other|USA|H1N9|nan
EPI_ISL_397915|2002.395|wild.other|USA|H0N0|nan
EPI_ISL_397914|2002.389|wild.other|USA|H1N5|nan
EPI_ISL_397912|2001.381|wild.other|USA|H12N7|nan
EPI_ISL_397911|2001.381|wild.other|USA|H12N7|nan
EPI_ISL_397910|2001.378|wild.other|USA|H10N2|nan
EPI_ISL_397903|2003.392|wild.other|USA|H6N8|nan
EPI_ISL_397902|2003.392|wild.other|USA|H9N5|nan
EPI_ISL_397901|2003.392|wild.other|USA|H12N4|nan
EPI_ISL_397900|2003.392|wild.other|USA|H5N2|Am_nonGsGD
EPI_ISL_397899|2003.392|wild.other|USA|H5N2|Am_nonGsGD
EPI_ISL_397898|2003.384|wild.other|USA|H0N0|nan
EPI_ISL_397897|2003.384|wild.other|USA|H9N8|nan
EPI_ISL_397895|2003.384|wild.other|USA|H9N9|nan
EPI_ISL_397894|2003.384|wild.other|USA|H9N8|nan
EPI_ISL_397893|2003.384|wild.other|USA|H9N5|nan
EPI_ISL_397892|2003.384|wild.other|USA|H9N2|nan
EPI_ISL_397891|2003.384|wild.other|USA|H0N0|nan
EPI_ISL_397890|2003.384|wild.other|USA|H0N0|nan
EPI_ISL_397888|2003.384|wild.other|USA|H0N0|nan
EPI_ISL_397505|2001.389|wild.other|USA|H13N6|nan
EPI_ISL_381727|1979.616|wild.ans|Canada|H1N1|nan
EPI_ISL_381726|1979.616|wild.ans|Canada|H1N1|nan
EPI_ISL_381725|1979.616|wild.ans|Canada|H1N1|nan
EPI_ISL_379556|1977.581|Dom.ans|Canada|H4N6|nan
EPI_ISL_379555|1976.582|Dom.ans|Canada|H4N6|nan
EPI_ISL_379554|1976.582|Dom.ans|Canada|H4N1|nan
EPI_ISL_379553|1991.581|Dom.ans|USA|H3N8|nan
EPI_ISL_379552|1976.582|Dom.ans|Canada|H3N8|3C.2
EPI_ISL_379551|1999.581|Dom.gal|USA|H9N2|nan
EPI_ISL_379550|1995.581|Dom.gal|USA|H9N2|nan
EPI_ISL_379549|1992.582|Dom.ans|USA|H4N6|nan
EPI_ISL_379216|1977.581|wild.ans|Canada|H4N6|nan
EPI_ISL_379215|1977.581|wild.ans|Canada|H4N6|nan
EPI_ISL_370662|2003.792|Dom.ans|Japan|H7N1|nan
EPI_ISL_1055773|1979.885|swine|Belgium|H1N1|nan
EPI_ISL_539869|1979.932|swine|Germany|H1N1|nan
EPI_ISL_391799|2002.953|Dom.gal|Netherlands|H7N3|nan
EPI_ISL_391798|2002.953|Dom.gal|Netherlands|H7N3|nan
EPI_ISL_391797|2002.953|Dom.gal|Netherlands|H7N3|nan
EPI_ISL_391796|2002.953|Dom.gal|Netherlands|H7N3|nan
EPI_ISL_391795|2002.953|Dom.gal|Netherlands|H7N3|nan
EPI_ISL_381465|1979.666|Dom.gal|USA|H4N2|nan
EPI_ISL_381464|1979.666|Dom.gal|USA|H4N2|nan
EPI_ISL_539864|1992.5|swine|Germany|H1N1|nan
EPI_ISL_539862|1981.5|swine|Germany|H1N1|nan
EPI_ISL_539860|1977.5|Dom.ans|Germany|H1N1|nan
EPI_ISL_169816|2014.915|Human|Russia|H3N2|3C.2
EPI_ISL_169260|2014.921|Human|Sweden|H1N1|6B.1
EPI_ISL_169273|2014.841|Dom.gal|Germany|H5N8|2.3.4.4c
EPI_ISL_167983|2014.707|swine|USA|H3N1|3C.3a
EPI_ISL_167433|2014.696|swine|USA|H1N1|6B.1
EPI_ISL_167340|2014.611|swine|USA|H1N1|6B.1
EPI_ISL_167331|2014.627|swine|USA|H3N2|3C.3a
EPI_ISL_169424|2014.956|Dom.gal|Japan|H5N8|2.3.4.4c
EPI_ISL_169423|2014.956|Dom.gal|Japan|H5N8|2.3.4.4c
EPI_ISL_169839|2014.901|Human|Sweden|H3N2|3C.2
EPI_ISL_169838|2014.923|Human|Sweden|H3N2|3C.2
EPI_ISL_169261|2014.923|Human|Sweden|H3N2|3C.2
EPI_ISL_169259|2014.907|Human|Sweden|H3N2|3C.3a
EPI_ISL_169258|2014.918|Human|Sweden|H3N2|3C.3a
EPI_ISL_169257|2014.879|Human|Sweden|H3N2|3C.2
EPI_ISL_169256|2014.836|Human|Sweden|H3N2|3C.3a
EPI_ISL_169255|2014.847|Human|Sweden|H3N2|3C.3a
EPI_ISL_169134|2014.838|Human|Sweden|H3N2|3C.3a
EPI_ISL_169133|2014.847|Human|Sweden|H3N2|3C.2
EPI_ISL_167961|2014.734|Human|Sweden|H3N2|3C.2
EPI_ISL_167959|2014.797|Human|Sweden|H3N2|3C.3a
EPI_ISL_167958|2014.814|Human|Sweden|H3N2|3C.2
EPI_ISL_167957|2014.803|Human|Sweden|H3N2|3C.2
EPI_ISL_167956|2014.795|Human|Sweden|H3N2|3C.2
EPI_ISL_167059|2014.786|Human|Sweden|H3N2|3C.2
EPI_ISL_166460|2014.622|Human|Sweden|H3N2|3C.2
EPI_ISL_170105|2014.888|Human|USA|H3N2|3C.2
EPI_ISL_168507|2014.786|swine|USA|H3N2|3C.3a
EPI_ISL_167977|2014.732|swine|USA|H3N2|nan
EPI_ISL_167435|2014.693|swine|USA|H1N2|nan
EPI_ISL_170237|2014.888|Human|China|H7N9|nan
EPI_ISL_168782|2014.811|Human|UK|H3N2|3C.3a
EPI_ISL_169442|2014.981|Human|HongKong|H7N9|nan
EPI_ISL_170118|2014.899|Human|USA|H3N2|3C.2
EPI_ISL_170047|2014.858|Human|USA|H3N2|3C.2
EPI_ISL_170030|2014.858|Human|USA|H3N2|3C.2
EPI_ISL_169930|2014.868|Human|USA|H3N2|3C.2
EPI_ISL_169329|2014.844|Human|USA|H3N2|3C.2
EPI_ISL_169102|2014.827|Human|USA|H3N2|3C.2
EPI_ISL_169390|2014.893|wild.other|Japan|H5N8|2.3.4.4c
EPI_ISL_168697|2014.868|Dom.ans|UK|H5N8|2.3.4.4c
EPI_ISL_168696|2014.868|Dom.ans|UK|H5N8|2.3.4.4c
EPI_ISL_167904|2014.868|Dom.ans|UK|H5N8|2.3.4.4c
EPI_ISL_170039|2014.907|Human|USA|H3N2|3C.3a
EPI_ISL_170014|2014.907|Human|USA|H3N2|3C.3a
EPI_ISL_169912|2014.907|Human|USA|H3N2|3C.3a
EPI_ISL_169131|2014.899|Human|China|H7N9|nan
EPI_ISL_169422|2014.956|Dom.gal|Japan|H5N8|2.3.4.4c
EPI_ISL_168025|2014.879|Dom.ans|Japan|H5N8|2.3.4.4c
EPI_ISL_168024|2014.879|Dom.ans|Japan|H5N8|2.3.4.4c
EPI_ISL_169475|2014.86|Human|USA|H3N2|3C.3a
EPI_ISL_169098|2014.827|Human|USA|H3N2|3C.2
EPI_ISL_169097|2014.822|Human|USA|H3N2|3C.3a
EPI_ISL_168099|2014.792|Human|USA|H3N2|3C.2
EPI_ISL_170123|2014.874|Human|USA|H3N2|3C.2
EPI_ISL_170121|2014.863|Human|USA|H3N2|3C.2
EPI_ISL_169948|2014.893|Human|USA|H3N2|3C.3a
EPI_ISL_169919|2014.91|Human|USA|H3N2|3C.2
EPI_ISL_168139|2014.795|Human|USA|H3N2|3C.2
EPI_ISL_167939|2014.718|Human|USA|H3N2|3C.2
EPI_ISL_167938|2014.71|Human|USA|H3N2|3C.2
EPI_ISL_166995|2014.718|Human|USA|H3N2|3C.2
EPI_ISL_166982|2014.71|Human|USA|H3N2|3C.2
EPI_ISL_169942|2014.932|Human|USA|H3N2|3C.3a
EPI_ISL_169338|2014.885|Human|USA|H3N2|3C.2
EPI_ISL_169337|2014.86|Human|USA|H3N2|3C.2
EPI_ISL_169311|2014.803|Human|USA|H3N2|3C.2
EPI_ISL_168129|2014.775|Human|USA|H3N2|3C.3a
EPI_ISL_170129|2014.888|Human|USA|H3N2|3C.3a
EPI_ISL_169495|2014.805|Human|USA|H3N2|3C.2
EPI_ISL_167953|2014.762|Human|USA|H3N2|3C.3a
EPI_ISL_170136|2014.942|Human|USA|H3N2|3C.3a
EPI_ISL_170125|2014.942|Human|USA|H3N2|3C.3a
EPI_ISL_167952|2014.784|Human|USA|H3N2|3C.2
EPI_ISL_170110|2014.94|Human|USA|H3N2|3C.2
EPI_ISL_167919|2014.674|Human|USA|H3N2|3C.3a
EPI_ISL_167918|2014.6|Human|USA|H3N2|3C.3a
EPI_ISL_167917|2014.608|Human|USA|H3N2|3C.3a
EPI_ISL_167916|2014.647|Human|USA|H3N2|3C.2a
EPI_ISL_167915|2014.647|Human|USA|H3N2|3C.3a
EPI_ISL_170040|2014.882|Human|USA|H3N2|3C.2
EPI_ISL_170029|2014.89|Human|USA|H3N2|3C.2
EPI_ISL_169488|2014.745|Human|USA|H3N2|3C.3a
EPI_ISL_169120|2014.825|Human|USA|H3N2|3C.3a
EPI_ISL_169086|2014.825|Human|USA|H3N2|3C.2
EPI_ISL_169314|2014.819|Human|USA|H3N2|3C.3a
EPI_ISL_170037|2014.934|Human|USA|H3N2|3C.3a
EPI_ISL_169902|2014.912|Human|USA|H3N2|3C.3a
EPI_ISL_170124|2014.866|Human|Hawaii|H3N2|3C.3a
EPI_ISL_169936|2014.838|Human|Hawaii|H3N2|3C.2
EPI_ISL_169509|2014.6|Human|Hawaii|H3N2|3C.3a
EPI_ISL_169499|2014.682|Human|Hawaii|H3N2|3C.2
EPI_ISL_169466|2014.795|Human|Hawaii|H3N2|3C.3a
EPI_ISL_169465|2014.795|Human|Hawaii|H3N2|3C.3a
EPI_ISL_167932|2014.614|Human|Hawaii|H3N2|3C.3a
EPI_ISL_167931|2014.608|Human|Hawaii|H3N2|3C.3a
EPI_ISL_167930|2014.614|Human|Hawaii|H3N2|3C.3a
EPI_ISL_167929|2014.6|Human|Hawaii|H3N2|3C.3a
EPI_ISL_167928|2014.605|Human|Hawaii|H3N2|3C.3a
EPI_ISL_170113|2014.942|Human|USA|H3N2|3C.2
EPI_ISL_170108|2014.926|Human|USA|H3N2|3C.2
EPI_ISL_170041|2014.896|Human|USA|H3N2|3C.3a
EPI_ISL_169940|2014.896|Human|USA|H3N2|3C.2
EPI_ISL_170021|2014.844|Human|USA|H3N2|3C.3a
EPI_ISL_169929|2014.844|Human|USA|H3N2|3C.3a
EPI_ISL_169122|2014.844|Human|USA|H3N2|3C.3a
EPI_ISL_169093|2014.808|Human|USA|H3N2|3C.2
EPI_ISL_168698|2014.8|Human|USA|H3N2|3C.3a
EPI_ISL_170146|2014.882|Human|USA|H3N2|3C.2
EPI_ISL_170128|2014.879|Human|USA|H3N2|3C.2
EPI_ISL_169907|2014.896|Human|USA|H3N2|3C.2
EPI_ISL_169493|2014.775|Human|USA|H3N2|3C.2
EPI_ISL_169486|2014.805|Human|USA|H3N2|3C.2
EPI_ISL_169485|2014.803|Human|USA|H3N2|3C.2
EPI_ISL_169320|2014.879|Human|USA|H3N2|3C.2
EPI_ISL_169294|2014.879|Human|USA|H3N2|3C.2
EPI_ISL_169293|2014.882|Human|USA|H3N2|3C.2
EPI_ISL_169292|2014.879|Human|USA|H3N2|3C.2
EPI_ISL_169291|2014.882|Human|USA|H3N2|3C.2
EPI_ISL_169290|2014.882|Human|USA|H3N2|3C.2
EPI_ISL_169108|2014.803|Human|USA|H3N2|3C.2
EPI_ISL_169089|2014.803|Human|USA|H3N2|3C.2
EPI_ISL_168712|2014.805|Human|USA|H3N2|3C.2
EPI_ISL_168711|2014.803|Human|USA|H3N2|3C.3a
EPI_ISL_168710|2014.775|Human|USA|H3N2|3C.2
EPI_ISL_168709|2014.775|Human|USA|H3N2|3C.2
EPI_ISL_168708|2014.773|Human|USA|H3N2|3C.2
EPI_ISL_168707|2014.764|Human|USA|H3N2|3C.2
EPI_ISL_170033|2014.915|Human|USA|H3N2|3C.2
EPI_ISL_170026|2014.918|Human|USA|H3N2|3C.2
EPI_ISL_169924|2014.918|Human|USA|H3N2|3C.2a
EPI_ISL_169920|2014.934|Human|USA|H3N2|3C.2
EPI_ISL_169918|2014.934|Human|USA|H3N2|3C.2
EPI_ISL_169917|2014.934|Human|USA|H3N2|3C.2
EPI_ISL_169916|2014.937|Human|USA|H3N2|3C.2
EPI_ISL_169915|2014.94|Human|USA|H3N2|3C.2
EPI_ISL_169911|2014.937|Human|USA|H3N2|3C.2
EPI_ISL_169910|2014.937|Human|USA|H3N2|3C.2
EPI_ISL_169909|2014.937|Human|USA|H3N2|3C.2
EPI_ISL_169494|2014.808|Human|USA|H3N2|3C.2
EPI_ISL_169482|2014.852|Human|USA|H3N2|3C.2
EPI_ISL_169480|2014.745|Human|USA|H3N2|3C.3a
EPI_ISL_169479|2014.855|Human|USA|H3N2|3C.3a
EPI_ISL_169453|2014.822|Human|USA|H3N2|3C.2
EPI_ISL_167954|2014.592|Human|USA|H3N2|3C.3a
EPI_ISL_167398|2014.732|Human|USA|H3N2|3C.3a
EPI_ISL_167397|2014.732|Human|USA|H3N2|3C.3a
EPI_ISL_169502|2014.8|Human|USA|H3N2|3C.3a
EPI_ISL_169469|2014.8|Human|USA|H3N2|3C.3a
EPI_ISL_169467|2014.803|Human|USA|H3N2|3C.3a
EPI_ISL_169462|2014.723|Human|USA|H3N2|3C.3a
EPI_ISL_169459|2014.71|Human|USA|H3N2|3C.3a
EPI_ISL_169457|2014.71|Human|USA|H3N2|3C.3a
EPI_ISL_168137|2014.729|Human|USA|H3N2|3C.3a
EPI_ISL_168136|2014.742|Human|USA|H3N2|3C.3a
EPI_ISL_168135|2014.729|Human|USA|H3N2|3C.3a
EPI_ISL_168098|2014.748|Human|USA|H3N2|3C.2
EPI_ISL_170045|2014.918|Human|USA|H3N2|3C.2
EPI_ISL_170044|2014.923|Human|USA|H3N2|3C.2
EPI_ISL_169124|2014.858|Human|USA|H3N2|3C.2
EPI_ISL_169123|2014.858|Human|USA|H3N2|3C.3a
EPI_ISL_169184|2014.729|Human|USA|H3N2|3C.2
EPI_ISL_167937|2014.69|Human|USA|H3N2|3C.2
EPI_ISL_167936|2014.666|Human|USA|H3N2|3C.3a
EPI_ISL_167935|2014.616|Human|USA|H3N2|3C.3a
EPI_ISL_166994|2014.729|Human|USA|H3N2|3C.2
EPI_ISL_166993|2014.715|Human|USA|H3N2|3C.2
EPI_ISL_166989|2014.699|Human|USA|H3N2|3C.2
EPI_ISL_166986|2014.707|Human|USA|H3N2|3C.3a
EPI_ISL_166983|2014.712|Human|USA|H3N2|3C.2
EPI_ISL_169914|2014.915|Human|USA|H3N2|3C.2
EPI_ISL_169336|2014.877|Human|USA|H3N2|3C.3a
EPI_ISL_169333|2014.879|Human|USA|H3N2|3C.3a
EPI_ISL_169091|2014.838|Human|USA|H3N2|3C.3a
EPI_ISL_170111|2014.879|Human|USA|H3N2|3C.3a
EPI_ISL_170107|2014.918|Human|USA|H3N2|3C.2
EPI_ISL_170046|2014.921|Human|USA|H3N2|3C.3a
EPI_ISL_169908|2014.918|Human|USA|H3N2|3C.2
EPI_ISL_169906|2014.912|Human|USA|H3N2|3C.2
EPI_ISL_169334|2014.882|Human|USA|H3N2|3C.3a
EPI_ISL_170148|2014.849|Human|USA|H1N1|6B.1
EPI_ISL_170133|2014.942|Human|USA|H3N2|3C.2
EPI_ISL_170043|2014.926|Human|USA|H3N2|3C.2
EPI_ISL_169935|2014.934|Human|USA|H3N2|3C.3a
EPI_ISL_169653|2014.849|Human|USA|H1N1|6B.1
EPI_ISL_167927|2014.764|Human|USA|H3N2|3C.3a
EPI_ISL_167926|2014.764|Human|USA|H3N2|3C.3a
EPI_ISL_167925|2014.764|Human|USA|H3N2|3C.3a
EPI_ISL_167924|2014.764|Human|USA|H3N2|3C.3a
EPI_ISL_167418|2014.764|Human|USA|H3N2|3C.3a
EPI_ISL_167417|2014.764|Human|USA|H3N2|3C.3a
EPI_ISL_167416|2014.753|Human|USA|H3N2|3C.2
EPI_ISL_167415|2014.764|Human|USA|H3N2|3C.3a
EPI_ISL_167414|2014.764|Human|USA|H3N2|3C.3a
EPI_ISL_167413|2014.745|Human|USA|H3N2|3C.3a
EPI_ISL_170023|2014.899|Human|USA|H3N2|3C.3a
EPI_ISL_170016|2014.934|Human|USA|H3N2|3C.2
EPI_ISL_169470|2014.808|Human|USA|H3N2|3C.2
EPI_ISL_169126|2014.841|Human|USA|H3N2|3C.2
EPI_ISL_169096|2014.825|Human|USA|H3N2|3C.2
EPI_ISL_169095|2014.838|Human|USA|H3N2|3C.2
EPI_ISL_169094|2014.808|Human|USA|H3N2|3C.2
EPI_ISL_169092|2014.844|Human|USA|H3N2|3C.3a
EPI_ISL_168124|2014.784|Human|USA|H3N2|3C.2
EPI_ISL_168117|2014.762|Human|USA|H3N2|3C.2
EPI_ISL_168116|2014.786|Human|USA|H3N2|3C.3a
EPI_ISL_168108|2014.789|Human|USA|H3N2|3C.3a
EPI_ISL_167407|2014.784|Human|USA|H3N2|3C.2
EPI_ISL_167406|2014.789|Human|USA|H3N2|3C.3a
EPI_ISL_167405|2014.786|Human|USA|H3N2|3C.3a
EPI_ISL_167404|2014.784|Human|USA|H3N2|3C.2
EPI_ISL_170147|2014.844|Human|USA|H1N1|6B.1
EPI_ISL_169468|2014.814|Human|USA|H3N2|3C.3a
EPI_ISL_169318|2014.778|Human|USA|H3N2|3C.3a
EPI_ISL_169283|2014.77|Human|USA|H3N2|3C.2
EPI_ISL_169107|2014.8|Human|USA|H3N2|3C.2
EPI_ISL_169103|2014.803|Human|USA|H3N2|3C.2
EPI_ISL_169085|2014.86|Human|USA|H3N2|3C.2
EPI_ISL_170048|2014.904|Human|USA|H3N2|3C.2
EPI_ISL_169483|2014.863|Human|USA|H3N2|3C.3a
EPI_ISL_169130|2014.844|Human|USA|H3N2|3C.2
EPI_ISL_169106|2014.858|Human|USA|H3N2|3C.2
EPI_ISL_169101|2014.858|Human|USA|H3N2|3C.2
EPI_ISL_169088|2014.849|Human|USA|H3N2|3C.2
EPI_ISL_169087|2014.844|Human|USA|H3N2|3C.2
EPI_ISL_168706|2014.814|Human|USA|H3N2|3C.2
EPI_ISL_170038|2014.896|Human|USA|H3N2|3C.2
EPI_ISL_170022|2014.896|Human|USA|H3N2|3C.2
EPI_ISL_169938|2014.899|Human|USA|H3N2|3C.2
EPI_ISL_169932|2014.896|Human|USA|H3N2|3C.2
EPI_ISL_169913|2014.877|Human|USA|H3N2|3C.2
EPI_ISL_169903|2014.879|Human|USA|H3N2|3C.2
EPI_ISL_169335|2014.899|Human|USA|H3N2|3C.2
EPI_ISL_170120|2014.879|Human|USA|H3N2|3C.2
EPI_ISL_170117|2014.888|Human|USA|H3N2|3C.2
EPI_ISL_168721|2014.759|Human|USA|H3N2|3C.3a
EPI_ISL_168719|2014.77|Human|USA|H3N2|3C.2
EPI_ISL_168718|2014.77|Human|USA|H3N2|3C.2
EPI_ISL_169490|2014.784|Human|USA|H3N2|3C.2
EPI_ISL_168703|2014.784|Human|USA|H3N2|3C.2
EPI_ISL_168130|2014.753|Human|USA|H3N2|3C.3a
EPI_ISL_170031|2014.918|Human|USA|H3N2|3C.2
EPI_ISL_169947|2014.901|Human|USA|H3N2|3C.2
EPI_ISL_167396|2014.756|Human|USA|H3N2|3C.3a
EPI_ISL_169492|2014.671|Human|USA|H3N2|3C.2
EPI_ISL_169471|2014.685|Human|USA|H3N2|3C.2
EPI_ISL_169326|2014.756|Human|USA|H3N2|3C.2
EPI_ISL_169325|2014.759|Human|USA|H3N2|3C.2
EPI_ISL_168138|2014.729|Human|USA|H3N2|3C.2
EPI_ISL_168122|2014.715|Human|USA|H3N2|3C.2
EPI_ISL_167949|2014.699|Human|USA|H3N2|3C.2
EPI_ISL_167419|2014.737|Human|USA|H3N2|3C.2
EPI_ISL_167412|2014.732|Human|USA|H3N2|3C.2
EPI_ISL_166992|2014.699|Human|USA|H3N2|3C.2
EPI_ISL_169921|2014.885|Human|USA|H3N2|3C.2
EPI_ISL_168102|2014.795|Human|USA|H3N2|3C.2
EPI_ISL_169452|2014.849|Human|USA|H3N2|3C.3a
EPI_ISL_168700|2014.753|Human|USA|H3N2|3C.2
EPI_ISL_168113|2014.756|Human|USA|H3N2|3C.2
EPI_ISL_168101|2014.803|Human|USA|H3N2|3C.2
EPI_ISL_167408|2014.756|Human|USA|H3N2|3C.2
EPI_ISL_170132|2014.868|Human|Georgia|H3N2|3C.2
EPI_ISL_169343|2014.885|Human|Georgia|H3N2|3C.2
EPI_ISL_169342|2014.885|Human|Georgia|H3N2|3C.2
EPI_ISL_169341|2014.885|Human|Georgia|H3N2|3C.3a
EPI_ISL_169340|2014.885|Human|Georgia|H3N2|3C.2
EPI_ISL_170150|2014.882|Human|USA|H3N2|3C.2
EPI_ISL_169926|2014.907|Human|USA|H3N2|3C.3a
EPI_ISL_169487|2014.792|Human|USA|H3N2|3C.2
EPI_ISL_169285|2014.882|Human|USA|H3N2|3C.2
EPI_ISL_168716|2014.792|Human|USA|H3N2|3C.2
EPI_ISL_168127|2014.74|Human|USA|H3N2|3C.2
EPI_ISL_167941|2014.655|Human|USA|H3N2|3C.2
EPI_ISL_170126|2014.838|Human|USA|H3N2|3C.2
EPI_ISL_170122|2014.915|Human|USA|H3N2|3C.2
EPI_ISL_169933|2014.858|Human|USA|H3N2|3C.2
EPI_ISL_169491|2014.819|Human|USA|H3N2|3C.2
EPI_ISL_169344|2014.838|Human|USA|H3N2|3C.2
EPI_ISL_170127|2014.879|Human|USA|H3N2|3C.2
EPI_ISL_170020|2014.896|Human|USA|H3N2|3C.2
EPI_ISL_169322|2014.879|Human|USA|H3N2|3C.2
EPI_ISL_169306|2014.849|Human|USA|H3N2|3C.2
EPI_ISL_169300|2014.868|Human|USA|H3N2|3C.2
EPI_ISL_168115|2014.77|Human|USA|H3N2|3C.2
EPI_ISL_167402|2014.77|Human|USA|H3N2|3C.2
EPI_ISL_167401|2014.77|Human|USA|H3N2|3C.2
EPI_ISL_170112|2014.948|Human|USA|H3N2|3C.3a
EPI_ISL_170109|2014.951|Human|USA|H3N2|3C.2
EPI_ISL_170135|2014.956|Human|USA|H3N2|3C.2
EPI_ISL_170116|2014.962|Human|USA|H3N2|3C.2
EPI_ISL_169945|2014.899|Human|USA|H3N2|3C.3a
EPI_ISL_169127|2014.844|Human|USA|H3N2|3C.3a
EPI_ISL_169939|2014.918|Human|USA|H3N2|3C.2
EPI_ISL_169904|2014.923|Human|USA|H3N2|3C.2
EPI_ISL_169090|2014.811|Human|USA|H3N2|3C.3a
EPI_ISL_168109|2014.748|Human|USA|H3N2|3C.2
EPI_ISL_170145|2014.707|Human|USA|H3N2|3C.2
EPI_ISL_170049|2014.899|Human|USA|H3N2|3C.2
EPI_ISL_169504|2014.786|Human|USA|H3N2|3C.2
EPI_ISL_169498|2014.784|Human|USA|H3N2|3C.2
EPI_ISL_169331|2014.808|Human|USA|H3N2|3C.3a
EPI_ISL_169119|2014.825|Human|USA|H3N2|3C.2
EPI_ISL_168714|2014.707|Human|USA|H3N2|3C.2
EPI_ISL_166991|2014.71|Human|USA|H3N2|3C.2
EPI_ISL_166824|2014.652|Human|USA|H3N2|3C.3a
EPI_ISL_169949|2014.827|Human|USA|H3N2|3C.3a
EPI_ISL_169481|2014.838|Human|USA|H3N2|3C.2
EPI_ISL_169473|2014.805|Human|USA|H3N2|3C.3a
EPI_ISL_169099|2014.819|Human|USA|H3N2|3C.2
EPI_ISL_168726|2014.786|Human|USA|H3N2|3C.3a
EPI_ISL_168725|2014.805|Human|USA|H3N2|3C.3a
EPI_ISL_168724|2014.723|Human|USA|H3N2|3C.2
EPI_ISL_168723|2014.748|Human|USA|H3N2|3C.2
EPI_ISL_168140|2014.8|Human|USA|H3N2|3C.3a
EPI_ISL_167951|2014.633|Human|USA|H3N2|3C.2
EPI_ISL_167950|2014.748|Human|USA|H3N2|3C.2
EPI_ISL_166985|2014.762|Human|USA|H3N2|3C.2
EPI_ISL_166984|2014.748|Human|USA|H3N2|3C.2
EPI_ISL_169484|2014.795|Human|USA|H3N2|3C.3a
EPI_ISL_168713|2014.784|Human|USA|H3N2|3C.2
EPI_ISL_167933|2014.77|Human|USA|H3N2|3C.3a
EPI_ISL_167411|2014.77|Human|USA|H3N2|3C.3a
EPI_ISL_170034|2014.879|Human|USA|H3N2|3C.2
EPI_ISL_169944|2014.907|Human|USA|H3N2|3C.2
EPI_ISL_168118|2014.786|Human|USA|H3N2|3C.2
EPI_ISL_167943|2014.712|Human|USA|H3N2|3C.2a
EPI_ISL_166987|2014.712|Human|USA|H3N2|3C.2
EPI_ISL_169508|2014.803|Human|USA|H3N2|3C.2
EPI_ISL_169507|2014.792|Human|USA|H3N2|3C.2
EPI_ISL_169506|2014.792|Human|USA|H3N2|3C.2
EPI_ISL_169505|2014.784|Human|USA|H3N2|3C.2
EPI_ISL_169501|2014.808|Human|USA|H3N2|3C.2
EPI_ISL_169500|2014.712|Human|USA|H3N2|3C.3a
EPI_ISL_169497|2014.732|Human|USA|H3N2|3C.3a
EPI_ISL_169496|2014.726|Human|USA|H3N2|3C.2
EPI_ISL_169476|2014.773|Human|USA|H3N2|3C.3a
EPI_ISL_169463|2014.784|Human|USA|H3N2|3C.2
EPI_ISL_168907|2014.592|Human|Australia|H3N2|3C.3a
EPI_ISL_169188|2014.688|Human|Japan|H3N2|3C.2
EPI_ISL_169192|2014.693|Human|Japan|H3N2|3C.2
EPI_ISL_170106|2014.866|Human|USA|H3N2|3C.2
EPI_ISL_170028|2014.866|Human|USA|H3N2|3C.3a
EPI_ISL_169503|2014.688|Human|USA|H3N2|3C.2
EPI_ISL_169472|2014.729|Human|USA|H3N2|3C.2
EPI_ISL_169323|2014.866|Human|USA|H3N2|3C.3a
EPI_ISL_169321|2014.852|Human|USA|H3N2|3C.2
EPI_ISL_169319|2014.866|Human|USA|H3N2|3C.2
EPI_ISL_169317|2014.841|Human|USA|H3N2|3C.3a
EPI_ISL_169304|2014.868|Human|USA|H3N2|3C.2
EPI_ISL_169286|2014.866|Human|USA|H3N2|3C.3a
EPI_ISL_168717|2014.762|Human|USA|H3N2|3C.3a
EPI_ISL_167946|2014.762|Human|USA|H3N2|3C.3a
EPI_ISL_167422|2014.762|Human|USA|H3N2|3C.3a
EPI_ISL_167399|2014.685|Human|USA|H3N2|3C.3a
EPI_ISL_170035|2014.885|Human|USA|H3N2|3C.2
EPI_ISL_169307|2014.877|Human|USA|H3N2|3C.2
EPI_ISL_169305|2014.882|Human|USA|H3N2|3C.2
EPI_ISL_167942|2014.707|Human|USA|H3N2|3C.2
EPI_ISL_169928|2014.847|Human|USA|H3N2|3C.3a
EPI_ISL_169125|2014.852|Human|USA|H3N2|3C.2
EPI_ISL_169113|2014.836|Human|USA|H3N2|3C.2
EPI_ISL_169112|2014.847|Human|USA|H3N2|3C.3a
EPI_ISL_169111|2014.844|Human|USA|H3N2|3C.3a
EPI_ISL_169110|2014.849|Human|USA|H3N2|3C.2
EPI_ISL_169109|2014.847|Human|USA|H3N2|3C.2
EPI_ISL_170134|2014.915|Human|USA|H3N2|3C.2
EPI_ISL_169458|2014.778|Human|USA|H3N2|3C.3a
EPI_ISL_169456|2014.762|Human|USA|H3N2|3C.2
EPI_ISL_168705|2014.778|Human|USA|H3N2|3C.3a
EPI_ISL_168704|2014.726|Human|USA|H3N2|3C.3a
EPI_ISL_167923|2014.726|Human|USA|H3N2|3C.3a
EPI_ISL_166988|2014.726|Human|USA|H3N2|3C.3a
EPI_ISL_169427|2014.732|wild.ans|Asia-Russia|H5N8|2.3.4.4c
EPI_ISL_169931|2014.934|Human|USA|H3N2|3C.2
EPI_ISL_169346|2014.882|Human|USA|H3N2|3C.2
EPI_ISL_169118|2014.819|Human|USA|H3N2|3C.2
EPI_ISL_169117|2014.825|Human|USA|H3N2|3C.2
EPI_ISL_168075|2014.871|Dom.gal|Netherlands|H5N8|2.3.4.4c
EPI_ISL_167905|2014.868|Dom.gal|Netherlands|H5N8|2.3.4.4c
EPI_ISL_170085|2014.899|Human|Japan|H3N2|3C.3a
EPI_ISL_169407|2014.847|Human|Japan|H3N2|3C.2
EPI_ISL_168962|2014.715|Human|Australia|H3N2|3C.2
EPI_ISL_168850|2014.586|Human|NewZealand|H1N1|6B.1
EPI_ISL_168841|2014.69|Human|NewZealand|H1N1|6B.1
EPI_ISL_168901|2014.614|Human|NewZealand|H3N2|3C.2
EPI_ISL_168854|2014.616|Human|NewZealand|H1N1|6B.1
EPI_ISL_168953|2014.619|Human|Australia|H1N1|6B.1
EPI_ISL_168963|2014.636|Human|NewZealand|H3N2|3C.3a
EPI_ISL_170844|2014.811|swine|USA|H3N2|nan
EPI_ISL_170574|2014.803|swine|USA|H1N2|nan
EPI_ISL_170997|2014.934|Human|Sweden|H1N1|6B.1
EPI_ISL_170842|2015.5|Human|Sweden|H3N2|3C.2a
EPI_ISL_170841|2014.997|Human|Sweden|H3N2|3C.3a
EPI_ISL_170840|2014.986|Human|Sweden|H3N2|3C.2
EPI_ISL_170839|2014.995|Human|Sweden|H3N2|3C.3a
EPI_ISL_170836|2014.962|Human|Sweden|H3N2|3C.2
EPI_ISL_171045|2014.773|swine|USA|H1N2|nan
EPI_ISL_171024|2014.786|swine|USA|H1N1|6B.1
EPI_ISL_170845|2014.827|swine|USA|H1N1|6B.1
EPI_ISL_170816|2014.811|swine|USA|H1N1|6B.1
EPI_ISL_171386|2014.8|Human|Chile|H3N2|3C.2
EPI_ISL_171369|2014.816|Human|Chile|H3N2|3C.3a
EPI_ISL_171353|2014.707|Human|Chile|H3N2|3C.3a
EPI_ISL_171342|2015.041|Human|Canada|H7N9|nan
EPI_ISL_171296|2015.011|wild.ans|China|H5N1|2.3.2.1c
EPI_ISL_170981|2015.06|Human|HongKong|H7N9|nan
EPI_ISL_170731|2014.934|Human|USA|H3N2|3C.2
EPI_ISL_170687|2014.934|Human|USA|H3N2|3C.2
EPI_ISL_170683|2014.934|Human|USA|H3N2|3C.2
EPI_ISL_170680|2014.953|Human|USA|H3N2|3C.3a
EPI_ISL_170675|2014.934|Human|USA|H3N2|3C.2
EPI_ISL_171721|2015.079|Dom.gal|UK|H7N7|nan
EPI_ISL_172591|2014.948|Human|USA|H3N2|3C.3a
EPI_ISL_172590|2014.942|Human|USA|H3N2|3C.3a
EPI_ISL_172588|2014.937|Human|USA|H3N2|3C.3a
EPI_ISL_171841|2014.915|Human|USA|H3N2|3C.3a
EPI_ISL_171598|2015.052|Human|Spain|H1N1|6B.1
EPI_ISL_171546|2015.06|Human|Spain|H3N2|3C.2
EPI_ISL_171545|2015.06|Human|Spain|H3N2|3C.3a
EPI_ISL_171544|2015.06|Human|Spain|H3N2|3C.2
EPI_ISL_171530|2015.036|Human|Spain|H3N2|3C.2
EPI_ISL_171542|2015.058|Human|Spain|H3N2|3C.3a
EPI_ISL_171537|2015.047|Human|Spain|H3N2|3C.3a
EPI_ISL_171582|2015.06|Human|Spain|H1N1|6B.1
EPI_ISL_171523|2015.022|Human|Spain|H3N2|3C.2
EPI_ISL_171186|2015.011|wild.ans|China|H5N1|2.3.2.1c
EPI_ISL_171165|2015.011|wild.ans|China|H5N1|2.3.2.1c
EPI_ISL_171141|2015.008|wild.ans|China|H5N1|2.3.2.1c
EPI_ISL_171121|2015.008|wild.ans|China|H5N1|2.3.2.1c
EPI_ISL_172643|2014.973|Human|USA|H1N1|6B.2
EPI_ISL_172594|2014.926|Human|USA|H3N2|3C.2
EPI_ISL_171385|2014.899|Human|USA|H3N2|3C.2
EPI_ISL_170712|2014.934|Human|USA|H3N2|3C.3a
EPI_ISL_172749|2015.014|Human|USA|H3N2|3C.2
EPI_ISL_172747|2015.022|Human|USA|H3N2|3C.2
EPI_ISL_172562|2014.962|Human|USA|H3N2|3C.2
EPI_ISL_172561|2014.945|Human|USA|H3N2|3C.2
EPI_ISL_170734|2014.934|Human|USA|H3N2|3C.3a
EPI_ISL_170722|2014.937|Human|USA|H3N2|3C.3a
EPI_ISL_172547|2014.893|Human|USA|H3N2|3C.2
EPI_ISL_172542|2014.923|Human|USA|H3N2|3C.2
EPI_ISL_172515|2014.822|Human|USA|H3N2|3C.2
EPI_ISL_172504|2014.932|Human|USA|H3N2|3C.2
EPI_ISL_170673|2014.849|Human|USA|H1N1|6B.1
EPI_ISL_172754|2015.003|Human|USA|H3N2|3C.2
EPI_ISL_172571|2014.951|Human|USA|H3N2|3C.2
EPI_ISL_172751|2014.959|Human|USA|H3N2|3C.2
EPI_ISL_172575|2014.973|Human|USA|H3N2|3C.2
EPI_ISL_172569|2014.992|Human|USA|H3N2|3C.2
EPI_ISL_172544|2014.918|Human|USA|H3N2|3C.2
EPI_ISL_170736|2014.956|Human|USA|H3N2|3C.2
EPI_ISL_170702|2014.932|Human|USA|H3N2|3C.2
EPI_ISL_170700|2014.956|Human|USA|H3N2|3C.3a
EPI_ISL_170735|2014.975|Human|USA|H3N2|3C.3a
EPI_ISL_172583|2014.959|Human|USA|H3N2|3C.3a
EPI_ISL_170741|2014.937|Human|USA|H3N2|3C.2
EPI_ISL_170730|2014.94|Human|USA|H3N2|3C.2
EPI_ISL_170715|2014.942|Human|USA|H3N2|3C.2
EPI_ISL_170697|2014.973|Human|USA|H3N2|3C.3a
EPI_ISL_172611|2014.816|Human|USA|H3N2|3C.2
EPI_ISL_172609|2014.811|Human|USA|H3N2|3C.2
EPI_ISL_172607|2014.795|Human|USA|H3N2|3C.2
EPI_ISL_172497|2014.797|Human|USA|H3N2|3C.2
EPI_ISL_172494|2014.975|Human|USA|H3N2|3C.2
EPI_ISL_170739|2014.923|Human|USA|H3N2|3C.2
EPI_ISL_170688|2014.923|Human|USA|H3N2|3C.3a
EPI_ISL_170681|2014.773|Human|USA|H3N2|3C.2
EPI_ISL_172744|2014.986|Human|USA|H3N2|3C.2
EPI_ISL_172606|2014.855|Human|USA|H3N2|3C.2
EPI_ISL_170724|2014.923|Human|USA|H3N2|3C.2
EPI_ISL_170691|2014.937|Human|USA|H3N2|3C.2
EPI_ISL_171351|2014.975|Human|USA|H3N2|3C.3a
EPI_ISL_170710|2014.953|Human|USA|H3N2|3C.3a
EPI_ISL_170699|2014.945|Human|USA|H3N2|3C.3a
EPI_ISL_170682|2014.923|Human|USA|H3N2|3C.3a
EPI_ISL_170678|2014.973|Human|USA|H3N2|3C.3a
EPI_ISL_172508|2014.964|Human|USA|H3N2|3C.2
EPI_ISL_172502|2015.5|Human|USA|H3N2|3C.2
EPI_ISL_172650|2014.778|Human|Hawaii|H1N1|6B.1
EPI_ISL_172586|2014.978|Human|Hawaii|H3N2|3C.3a
EPI_ISL_172518|2014.953|Human|Hawaii|H3N2|3C.2
EPI_ISL_171846|2014.926|Human|Hawaii|H1N1|6B.1
EPI_ISL_171383|2014.953|Human|Hawaii|H3N2|3C.2
EPI_ISL_172578|2014.992|Human|USA|H3N2|3C.3a
EPI_ISL_172577|2014.997|Human|USA|H3N2|3C.3a
EPI_ISL_172550|2014.953|Human|USA|H3N2|3C.2
EPI_ISL_172536|2014.923|Human|USA|H3N2|3C.2
EPI_ISL_170721|2014.937|Human|USA|H3N2|3C.2
EPI_ISL_170718|2014.934|Human|USA|H3N2|3C.2
EPI_ISL_170716|2014.934|Human|USA|H3N2|3C.2
EPI_ISL_170704|2014.937|Human|USA|H3N2|3C.2
EPI_ISL_170723|2014.934|Human|USA|H3N2|3C.2
EPI_ISL_170720|2014.923|Human|USA|H3N2|3C.2
EPI_ISL_170711|2014.937|Human|USA|H3N2|3C.2
EPI_ISL_170738|2014.929|Human|USA|H3N2|3C.2
EPI_ISL_172758|2015.014|Human|USA|H3N2|3C.2
EPI_ISL_172757|2015.003|Human|USA|H3N2|3C.2
EPI_ISL_172756|2014.953|Human|USA|H3N2|3C.3a
EPI_ISL_172612|2014.959|Human|USA|H3N2|3C.2
EPI_ISL_172510|2014.964|Human|USA|H3N2|3C.2
EPI_ISL_172506|2014.956|Human|USA|H3N2|3C.2
EPI_ISL_172496|2014.959|Human|USA|H3N2|3C.2
EPI_ISL_172761|2015.019|Human|USA|H3N2|3C.2
EPI_ISL_172582|2014.822|Human|USA|H3N2|3C.3a
EPI_ISL_170742|2014.937|Human|USA|H3N2|3C.2
EPI_ISL_170677|2014.934|Human|USA|H3N2|3C.2
EPI_ISL_172587|2014.959|Human|USA|H3N2|3C.3a
EPI_ISL_172598|2014.918|Human|USA|H3N2|3C.2
EPI_ISL_172545|2014.923|Human|USA|H3N2|3C.3a
EPI_ISL_172507|2014.975|Human|USA|H3N2|3C.3a
EPI_ISL_172499|2014.959|Human|USA|H3N2|3C.2
EPI_ISL_172498|2014.984|Human|USA|H3N2|3C.2
EPI_ISL_171384|2014.94|Human|USA|H3N2|3C.2
EPI_ISL_170713|2014.94|Human|USA|H3N2|3C.2
EPI_ISL_172505|2014.959|Human|USA|H3N2|3C.3a
EPI_ISL_172503|2014.951|Human|USA|H3N2|3C.2
EPI_ISL_172500|2014.942|Human|USA|H3N2|3C.2
EPI_ISL_172748|2015.005|Human|USA|H3N2|3C.3a
EPI_ISL_172745|2015.011|Human|USA|H3N2|3C.2
EPI_ISL_172743|2015.011|Human|USA|H3N2|3C.3a
EPI_ISL_171852|2014.822|Human|USA|H1N1|6B.1
EPI_ISL_170686|2014.852|Human|USA|H3N2|3C.2
EPI_ISL_172760|2014.866|Human|USA|H3N2|3C.2
EPI_ISL_170726|2014.937|Human|USA|H3N2|3C.2
EPI_ISL_170714|2014.934|Human|USA|H3N2|3C.2
EPI_ISL_172539|2014.868|Human|USA|H3N2|3C.3a
EPI_ISL_172556|2014.934|Human|USA|H3N2|3C.2
EPI_ISL_172533|2014.915|Human|USA|H3N2|3C.2
EPI_ISL_170729|2014.926|Human|USA|H3N2|3C.3a
EPI_ISL_172511|2015.014|Human|USA|H3N2|3C.2
EPI_ISL_170674|2014.932|Human|USA|H3N2|3C.2
EPI_ISL_172740|2015.5|Human|USA|H3N2|3C.2
EPI_ISL_172559|2014.959|Human|USA|H3N2|3C.3a
EPI_ISL_171853|2014.671|Human|USA|H1N1|6B.1
EPI_ISL_171851|2014.671|Human|USA|H1N1|6B.1
EPI_ISL_172610|2014.918|Human|USA|H3N2|3C.2
EPI_ISL_172513|2015.022|Human|USA|H3N2|3C.2
EPI_ISL_172512|2015.003|Human|USA|H3N2|3C.3a
EPI_ISL_171389|2014.948|Human|USA|H3N2|3C.3a
EPI_ISL_170737|2014.918|Human|USA|H3N2|3C.2
EPI_ISL_172736|2014.91|Human|USA|H3N2|3C.2
EPI_ISL_172573|2014.959|Human|USA|H3N2|3C.2
EPI_ISL_172558|2014.945|Human|USA|H3N2|3C.2
EPI_ISL_172520|2014.921|Human|USA|H3N2|3C.2
EPI_ISL_170707|2014.855|Human|USA|H3N2|3C.2
EPI_ISL_172595|2014.918|Human|Georgia|H3N2|3C.2
EPI_ISL_171379|2014.866|Human|Georgia|H3N2|3C.2
EPI_ISL_171367|2014.901|Human|Georgia|H3N2|3C.3a
EPI_ISL_171366|2014.91|Human|Georgia|H3N2|3C.2
EPI_ISL_171362|2014.904|Human|Georgia|H3N2|3C.3a
EPI_ISL_171361|2014.868|Human|Georgia|H3N2|3C.2
EPI_ISL_171354|2014.921|Human|Georgia|H3N2|3C.2
EPI_ISL_171850|2015.016|Human|USA|H1N1|6B.1
EPI_ISL_172637|2015.016|Human|USA|H1N1|6B.1
EPI_ISL_172589|2014.923|Human|USA|H3N2|3C.3a
EPI_ISL_172565|2014.934|Human|USA|H3N2|3C.2
EPI_ISL_170693|2014.915|Human|USA|H3N2|3C.2
EPI_ISL_172563|2014.918|Human|USA|H3N2|3C.2
EPI_ISL_172557|2014.962|Human|USA|H3N2|3C.2
EPI_ISL_172541|2014.921|Human|USA|H3N2|3C.2
EPI_ISL_172554|2014.937|Human|USA|H3N2|3C.2
EPI_ISL_170725|2014.94|Human|USA|H3N2|3C.3a
EPI_ISL_170692|2014.942|Human|USA|H3N2|3C.2
EPI_ISL_170685|2014.962|Human|USA|H3N2|3C.2
EPI_ISL_170706|2014.921|Human|USA|H3N2|3C.3a
EPI_ISL_172509|2014.94|Human|USA|H3N2|3C.2
EPI_ISL_172501|2014.945|Human|USA|H3N2|3C.2
EPI_ISL_170727|2014.918|Human|USA|H3N2|3C.2
EPI_ISL_170709|2014.94|Human|USA|H3N2|3C.2
EPI_ISL_170708|2014.942|Human|USA|H3N2|3C.2
EPI_ISL_170695|2014.918|Human|USA|H3N2|3C.2
EPI_ISL_172730|2015.5|Human|USA|H3N2|3C.2
EPI_ISL_172495|2015.003|Human|USA|H3N2|3C.2
EPI_ISL_170732|2014.992|Human|USA|H3N2|3C.2
EPI_ISL_170696|2014.995|Human|USA|H3N2|3C.2
EPI_ISL_170694|2015.5|Human|USA|H3N2|3C.2
EPI_ISL_171879|2014.83|Human|Japan|H3N2|3C.3a
EPI_ISL_171860|2014.915|Human|Japan|H3N2|3C.2
EPI_ISL_170432|2014.858|Human|Japan|H3N2|3C.3a
EPI_ISL_171876|2014.855|Human|Japan|H3N2|3C.2
EPI_ISL_171856|2014.981|Human|Japan|H3N2|3C.2
EPI_ISL_170429|2014.707|Human|Japan|H1N1|6B.1
EPI_ISL_170446|2014.923|Human|Japan|H3N2|3C.3a
EPI_ISL_171380|2014.86|Human|Ethiopia|H3N2|3C.3a
EPI_ISL_172733|2014.8|Human|Ethiopia|H3N2|3C.3a
EPI_ISL_172648|2014.849|Human|Ethiopia|H1N1|6B.1
EPI_ISL_172641|2014.827|Human|Ethiopia|H1N1|6B.1
EPI_ISL_172640|2014.868|Human|Ethiopia|H1N1|6B.1
EPI_ISL_172592|2014.819|Human|Ethiopia|H3N2|3C.3a
EPI_ISL_172532|2014.808|Human|Ethiopia|H3N2|3C.3a
EPI_ISL_172531|2014.904|Human|Ethiopia|H3N2|3C.3a
EPI_ISL_171352|2014.803|Human|Ethiopia|H3N2|3C.3a
EPI_ISL_172568|2014.814|Human|Canada|H3N2|3C.2
EPI_ISL_172552|2014.778|Human|Canada|H3N2|3C.2
EPI_ISL_171845|2014.863|Human|Canada|H1N1|6B.1
EPI_ISL_171395|2014.789|Human|Canada|H3N2|3C.2
EPI_ISL_171393|2014.756|Human|Canada|H3N2|3C.2
EPI_ISL_171391|2014.778|Human|Canada|H3N2|3C.2
EPI_ISL_171390|2014.942|Human|Canada|H3N2|3C.3a
EPI_ISL_171374|2014.762|Human|Canada|H3N2|3C.3a
EPI_ISL_171371|2014.814|Human|Canada|H3N2|3C.2
EPI_ISL_172585|2014.923|Human|USA|H3N2|3C.2
EPI_ISL_172551|2014.921|Human|USA|H3N2|3C.2
EPI_ISL_172735|2014.589|Human|Venezuela|H3N2|3C.3a
EPI_ISL_172759|2014.868|Human|Tanzania|H3N2|3C.3a
EPI_ISL_172755|2014.896|Human|Tanzania|H3N2|3C.3a
EPI_ISL_172752|2014.879|Human|Tanzania|H3N2|3C.3a
EPI_ISL_172750|2014.885|Human|Tanzania|H3N2|3C.3a
EPI_ISL_172737|2014.901|Human|Tanzania|H3N2|3C.3a
EPI_ISL_172529|2014.885|Human|Paraguay|H3N2|3C.3a
EPI_ISL_172649|2014.71|Human|Laos|H1N1|6B.2
EPI_ISL_172647|2014.704|Human|Laos|H1N1|6B.1
EPI_ISL_171396|2014.627|Human|Laos|H3N2|3C.3a
EPI_ISL_171365|2014.685|Human|Laos|H3N2|3C.3a
EPI_ISL_171364|2014.649|Human|Laos|H3N2|3C.3a
EPI_ISL_171360|2014.649|Human|Laos|H3N2|3C.3a
EPI_ISL_171358|2014.647|Human|Laos|H3N2|3C.3a
EPI_ISL_171357|2014.595|Human|Laos|H3N2|3C.3a
EPI_ISL_171399|2014.652|Human|Kenya|H3N2|3C.3a
EPI_ISL_171394|2014.647|Human|Kenya|H3N2|3C.2
EPI_ISL_171381|2014.63|Human|Kenya|H3N2|3C.3a
EPI_ISL_171377|2014.649|Human|Kenya|H3N2|3C.3a
EPI_ISL_171376|2014.636|Human|Kenya|H3N2|3C.2
EPI_ISL_171375|2014.652|Human|Kenya|H3N2|3C.3a
EPI_ISL_171359|2014.652|Human|Kenya|H3N2|3C.3a
EPI_ISL_172530|2014.868|Human|Guatemala|H3N2|3C.3a
EPI_ISL_172528|2014.863|Human|Guatemala|H3N2|3C.3a
EPI_ISL_172535|2014.866|Human|Guatemala|H3N2|3C.2
EPI_ISL_172534|2014.863|Human|Guatemala|H3N2|3C.3a
EPI_ISL_172601|2014.827|Human|USA|H3N2|3C.2
EPI_ISL_172600|2014.984|Human|USA|H3N2|3C.3a
EPI_ISL_172599|2014.964|Human|USA|H3N2|3C.2
EPI_ISL_172526|2014.989|Human|USA|H3N2|3C.2
EPI_ISL_172523|2014.986|Human|USA|H3N2|3C.2
EPI_ISL_172753|2015.019|Human|USA|H3N2|3C.2
EPI_ISL_172746|2015.003|Human|USA|H3N2|3C.3a
EPI_ISL_170719|2014.932|Human|USA|H3N2|3C.2
EPI_ISL_170717|2014.918|Human|USA|H3N2|3C.2
EPI_ISL_170705|2014.926|Human|USA|H3N2|3C.2
EPI_ISL_170698|2014.926|Human|USA|H3N2|3C.3a
EPI_ISL_172741|2014.921|Human|USA|H3N2|3C.2
EPI_ISL_172603|2015.027|Human|USA|H3N2|3C.2
EPI_ISL_172602|2015.016|Human|USA|H3N2|3C.2
EPI_ISL_171387|2014.962|Human|USA|H3N2|3C.3a
EPI_ISL_171400|2014.841|Human|China|H3N2|3C.3a
EPI_ISL_171348|2014.589|Human|China|H3N2|3C.3a
EPI_ISL_171345|2014.838|Human|China|H3N2|3C.3a
EPI_ISL_172645|2014.707|Human|Japan|H1N1|6B.1
EPI_ISL_172644|2014.973|Human|Korea|H1N1|6B.2
EPI_ISL_172642|2014.973|Human|Korea|H1N1|6B.1
EPI_ISL_172639|2014.953|Human|Korea|H1N1|6B.2
EPI_ISL_172638|2014.953|Human|Korea|H1N1|6B.2
EPI_ISL_171372|2014.953|Human|Korea|H3N2|3C.2
EPI_ISL_172654|2014.781|Human|HongKong|H1N1|6B.1
EPI_ISL_172653|2014.808|Human|HongKong|H1N1|6B.1
EPI_ISL_172651|2014.8|Human|HongKong|H1N1|6B.1
EPI_ISL_172555|2014.91|Human|HongKong|H3N2|3C.2
EPI_ISL_172734|2014.896|Human|Mexico|H3N2|3C.3a
EPI_ISL_172731|2014.901|Human|Mexico|H3N2|3C.3a
EPI_ISL_171373|2014.934|Human|Mexico|H3N2|3C.3a
EPI_ISL_171368|2014.923|Human|Mexico|H3N2|3C.3a
EPI_ISL_172527|2014.984|Human|Thailand|H3N2|3C.2
EPI_ISL_172652|2014.915|Human|Thailand|H1N1|6B.1
EPI_ISL_172646|2014.915|Human|Thailand|H1N1|6B.1
EPI_ISL_172628|2014.762|Human|Taiwan|H1N1|6B.1
EPI_ISL_172625|2014.767|Human|Taiwan|H1N1|6B.1
EPI_ISL_174023|2015.123|Human|Sweden|H3N2|3C.3a
EPI_ISL_174020|2015.123|Human|Sweden|H3N2|3C.2
EPI_ISL_174017|2015.118|Human|Sweden|H1N1|6B.1
EPI_ISL_174408|2014.929|Dom.gal|Egypt|H5N1|2.2.1.2
EPI_ISL_174407|2015.038|Dom.ans|Egypt|H5N1|2.2.1.2
EPI_ISL_173358|2014.685|Human|Myanmar|H3N2|3C.3a
EPI_ISL_173357|2014.638|Human|Myanmar|H3N2|3C.3a
EPI_ISL_173356|2014.589|Human|Myanmar|H3N2|3C.3a
EPI_ISL_173351|2014.677|Human|Myanmar|H1N1|6B.1
EPI_ISL_173350|2014.633|Human|Myanmar|H1N1|6B.1
EPI_ISL_173311|2014.614|Human|Myanmar|H1N1|6B.1
EPI_ISL_173114|2014.723|Human|Japan|H3N2|3C.2
EPI_ISL_174411|2014.918|Dom.gal|Canada|H5N2|2.3.4.4c
EPI_ISL_174409|2014.992|wild.ans|USA|H5N1|2.3.4.4c
EPI_ISL_173667|2014.995|Dom.ans|USA|H5N2|2.3.4.4c
EPI_ISL_174319|2014.882|swine|USA|H3N1|nan
EPI_ISL_174304|2014.896|swine|USA|H3N2|3C.3a
EPI_ISL_174302|2014.918|swine|USA|H3N2|3C.3a
EPI_ISL_173878|2014.934|wild.other|USA|H5N8|2.3.4.4c
EPI_ISL_173877|2014.934|wild.ans|USA|H5N2|2.3.4.4c
EPI_ISL_173668|2014.956|wild.gal|USA|H5N8|2.3.4.4c
EPI_ISL_174398|2014.915|wild.ans|Korea|H5N8|2.3.4.4c
EPI_ISL_174013|2015.11|Human|Sweden|H1N1|6B.1
EPI_ISL_174012|2015.099|Human|Sweden|H1N1|6B.1
EPI_ISL_174011|2015.099|Human|Sweden|H1N1|6B.1
EPI_ISL_174010|2015.096|Human|Sweden|H1N1|6B.1
EPI_ISL_174008|2015.085|Human|Sweden|H3N2|3C.2a
EPI_ISL_174006|2015.016|Human|Sweden|H1N1|6B.1
EPI_ISL_174002|2015.071|Human|Sweden|H1N1|6B.1
EPI_ISL_174000|2015.068|Human|Sweden|H1N1|6B.1
EPI_ISL_172953|2014.945|Human|Sweden|H3N2|3C.2
EPI_ISL_172931|2015.071|Human|Sweden|H3N2|3C.2
EPI_ISL_172930|2015.066|Human|Sweden|H3N2|3C.2
EPI_ISL_172929|2015.033|Human|Sweden|H3N2|3C.2
EPI_ISL_172927|2015.014|Human|Sweden|H1N1|6B.1
EPI_ISL_172925|2015.014|Human|Sweden|H1N1|6B.1
EPI_ISL_172924|2015.049|Human|Sweden|H1N1|6B.1
EPI_ISL_172920|2015.058|Human|Sweden|H1N1|6B.1
EPI_ISL_172918|2015.03|Human|Sweden|H3N2|3C.2
EPI_ISL_172915|2015.03|Human|Sweden|H3N2|3C.2
EPI_ISL_172914|2015.036|Human|Sweden|H3N2|3C.2
EPI_ISL_172908|2015.003|Human|Sweden|H3N2|3C.2a
EPI_ISL_172827|2014.877|Human|China|H7N9|nan
EPI_ISL_172826|2014.899|Human|China|H7N9|nan
EPI_ISL_172825|2014.885|Human|China|H7N9|nan
EPI_ISL_172824|2014.814|Human|China|H7N9|nan
EPI_ISL_172823|2014.904|Human|China|H7N9|nan
EPI_ISL_172822|2015.022|Human|China|H7N9|nan
EPI_ISL_172821|2014.986|Human|China|H7N9|nan
EPI_ISL_172820|2015.019|Human|China|H7N9|nan
EPI_ISL_172818|2014.981|Human|China|H7N9|nan
EPI_ISL_172817|2015.014|Human|China|H7N9|nan
EPI_ISL_172816|2015.03|Human|China|H7N9|nan
EPI_ISL_174539|2015.019|swine|USA|H1N2|nan
EPI_ISL_173680|2014.901|swine|USA|H1N1|6B.1
EPI_ISL_173677|2014.899|swine|USA|H1N1|6B.1
EPI_ISL_173676|2014.937|swine|USA|H1N1|6B.1
EPI_ISL_173623|2014.94|swine|USA|H1N1|6B.1
EPI_ISL_173750|2014.934|swine|USA|H1N2|nan
EPI_ISL_173665|2014.995|Dom.gal|USA|H5N2|2.3.4.4c
EPI_ISL_173664|2014.995|Dom.gal|USA|H5N2|2.3.4.4c
EPI_ISL_174307|2014.918|swine|USA|H3N2|3C.3a
EPI_ISL_174298|2014.921|swine|USA|H1N1|6B.1
EPI_ISL_173666|2014.956|Dom.gal|USA|H5N8|2.3.4.4c
EPI_ISL_172778|2014.8|Human|Chile|H3N2|3C.2
EPI_ISL_174131|2015.033|Human|USA|H3N2|3C.2
EPI_ISL_173033|2015.142|Human|HongKong|H7N9|nan
EPI_ISL_173272|2014.964|Human|Germany|H1N1|6B.1
EPI_ISL_173261|2014.962|Human|Germany|H1N1|6B.1
EPI_ISL_173260|2014.953|Human|Germany|H1N1|6B.1
EPI_ISL_173266|2014.879|Human|Bahrain|H1N1|6B.1
EPI_ISL_173265|2014.805|Human|Bahrain|H1N1|6B.1
EPI_ISL_173242|2015.011|Human|USA|H3N2|3C.2
EPI_ISL_173236|2014.945|Human|USA|H3N2|3C.2
EPI_ISL_173234|2014.984|Human|USA|H3N2|3C.2
EPI_ISL_173224|2015.003|Human|USA|H3N2|3C.2
EPI_ISL_173221|2014.992|Human|USA|H3N2|3C.2
EPI_ISL_173219|2014.956|Human|USA|H3N2|3C.3a
EPI_ISL_173218|2014.973|Human|USA|H3N2|3C.2
EPI_ISL_174521|2015.118|wild.ans|Japan|H5N8|2.3.4.4c
EPI_ISL_174520|2015.036|wild.ans|Japan|H5N8|2.3.4.4c
EPI_ISL_174519|2015.005|wild.other|Japan|H5N8|2.3.4.4c
EPI_ISL_174518|2014.978|wild.other|Japan|H5N8|2.3.4.4c
EPI_ISL_174517|2014.959|wild.other|Japan|H5N8|2.3.4.4c
EPI_ISL_174516|2014.932|wild.other|Japan|H5N8|2.3.4.4c
EPI_ISL_172775|2014.923|Human|USA|H3N2|3C.3a
EPI_ISL_174155|2015.047|Human|USA|H3N2|3C.2
EPI_ISL_174140|2015.014|Human|USA|H3N2|3C.3a
EPI_ISL_172783|2015.003|Human|USA|H3N2|3C.2
EPI_ISL_172782|2015.003|Human|USA|H3N2|3C.2
EPI_ISL_173267|2014.899|Human|USA|H1N1|6B.2
EPI_ISL_174180|2014.841|Human|TheCaribbean|H3N2|3C.3a
EPI_ISL_174150|2014.838|Human|TheCaribbean|H3N2|3C.3a
EPI_ISL_174148|2014.841|Human|TheCaribbean|H3N2|3C.3a
EPI_ISL_174182|2015.008|Human|USA|H3N2|3C.3a
EPI_ISL_174176|2015.014|Human|USA|H3N2|3C.2
EPI_ISL_174130|2015.011|Human|USA|H3N2|3C.2
EPI_ISL_172804|2014.86|Human|USA|H3N2|3C.2
EPI_ISL_174188|2015.016|Human|USA|H3N2|3C.2
EPI_ISL_174169|2015.016|Human|USA|H3N2|3C.2
EPI_ISL_174132|2015.011|Human|USA|H3N2|3C.2
EPI_ISL_174122|2015.014|Human|USA|H3N2|3C.2
EPI_ISL_174167|2015.027|Human|USA|H3N2|3C.2
EPI_ISL_174145|2015.011|Human|USA|H3N2|3C.2
EPI_ISL_174134|2015.011|Human|USA|H3N2|3C.2
EPI_ISL_174138|2015.011|Human|USA|H3N2|3C.2a
EPI_ISL_174136|2015.005|Human|USA|H3N2|3C.2
EPI_ISL_174185|2015.014|Human|USA|H3N2|3C.3a
EPI_ISL_174164|2015.055|Human|USA|H3N2|3C.2
EPI_ISL_174162|2015.06|Human|USA|H3N2|3C.3a
EPI_ISL_174161|2015.058|Human|USA|H3N2|3C.3a
EPI_ISL_174153|2015.014|Human|USA|H3N2|3C.3a
EPI_ISL_174152|2015.016|Human|USA|H3N2|3C.3a
EPI_ISL_174128|2015.019|Human|USA|H3N2|3C.2
EPI_ISL_172831|2014.997|Human|USA|H3N2|3C.3a
EPI_ISL_173246|2015.027|Human|USA|H3N2|3C.2
EPI_ISL_173217|2015.014|Human|USA|H3N2|3C.3a
EPI_ISL_173855|2014.882|Human|USA|H3N2|3C.2
EPI_ISL_173258|2014.973|Human|USA|H3N2|3C.2
EPI_ISL_173257|2014.984|Human|USA|H3N2|3C.3a
EPI_ISL_173255|2014.964|Human|USA|H3N2|3C.2
EPI_ISL_173241|2015.055|Human|USA|H3N2|3C.2
EPI_ISL_173240|2015.003|Human|USA|H3N2|3C.2
EPI_ISL_173237|2014.992|Human|USA|H3N2|3C.2
EPI_ISL_173227|2015.003|Human|USA|H3N2|3C.2
EPI_ISL_174170|2015.025|Human|USA|H3N2|3C.2
EPI_ISL_174174|2015.019|Human|USA|H3N2|3C.2
EPI_ISL_174147|2015.016|Human|USA|H3N2|3C.2
EPI_ISL_174133|2015.022|Human|USA|H3N2|3C.2
EPI_ISL_174172|2015.014|Human|USA|H3N2|3C.2
EPI_ISL_174165|2015.025|Human|USA|H3N2|3C.2
EPI_ISL_174186|2015.005|Human|USA|H3N2|3C.2
EPI_ISL_174184|2015.019|Human|USA|H3N2|3C.2
EPI_ISL_174179|2015.008|Human|USA|H3N2|3C.2
EPI_ISL_174168|2015.038|Human|USA|H3N2|3C.2
EPI_ISL_174166|2015.049|Human|USA|H3N2|3C.3a
EPI_ISL_174163|2015.052|Human|USA|H3N2|3C.2
EPI_ISL_174191|2015.044|Human|USA|H3N2|3C.2
EPI_ISL_173238|2015.047|Human|USA|H3N2|3C.2
EPI_ISL_174151|2015.011|Human|USA|H3N2|3C.2
EPI_ISL_173256|2015.008|Human|USA|H3N2|3C.3a
EPI_ISL_173223|2015.011|Human|USA|H3N2|3C.2
EPI_ISL_173847|2014.844|Human|USA|H1N1|6B.1
EPI_ISL_173274|2014.942|Human|USA|H1N1|6B.1
EPI_ISL_173273|2014.918|Human|USA|H1N1|6B.1
EPI_ISL_173271|2015.016|Human|USA|H1N1|6B.1
EPI_ISL_173270|2014.893|Human|USA|H1N1|6B.1
EPI_ISL_173268|2014.918|Human|USA|H1N1|6B.1
EPI_ISL_173264|2014.937|Human|USA|H1N1|6B.1
EPI_ISL_173262|2015.016|Human|USA|H1N1|6B.1
EPI_ISL_174181|2015.027|Human|USA|H3N2|3C.2
EPI_ISL_173252|2014.984|Human|USA|H3N2|3C.2
EPI_ISL_173250|2014.967|Human|USA|H3N2|3C.2
EPI_ISL_173249|2014.953|Human|USA|H3N2|3C.2
EPI_ISL_173232|2015.022|Human|USA|H3N2|3C.3a
EPI_ISL_173231|2015.008|Human|USA|H3N2|3C.2
EPI_ISL_173216|2015.016|Human|USA|H3N2|3C.3a
EPI_ISL_174141|2015.003|Human|USA|H3N2|3C.2
EPI_ISL_172763|2015.5|Human|USA|H3N2|3C.2
EPI_ISL_173253|2014.973|Human|USA|H3N2|3C.2
EPI_ISL_173233|2014.975|Human|USA|H3N2|3C.2
EPI_ISL_173230|2014.973|Human|USA|H3N2|3C.2
EPI_ISL_173572|2014.671|Human|USA|H1N1|6B.1
EPI_ISL_174178|2015.003|Human|USA|H3N2|3C.3a
EPI_ISL_174160|2015.033|Human|USA|H3N2|3C.2
EPI_ISL_174149|2015.058|Human|USA|H3N2|3C.2
EPI_ISL_174171|2015.005|Human|USA|H3N2|3C.2
EPI_ISL_174123|2015.014|Human|USA|H3N2|3C.2
EPI_ISL_172522|2014.937|Human|USA|H3N2|3C.2
EPI_ISL_174142|2015.038|Human|USA|H3N2|3C.2
EPI_ISL_172576|2014.962|Human|USA|H3N2|3C.2
EPI_ISL_172830|2014.956|Human|USA|H3N2|3C.2
EPI_ISL_174154|2015.5|Human|USA|H3N2|3C.2
EPI_ISL_173269|2015.019|Human|USA|H1N1|6B.1
EPI_ISL_173235|2015.5|Human|USA|H3N2|3C.2
EPI_ISL_174156|2015.03|Human|USA|H3N2|3C.2
EPI_ISL_174144|2015.033|Human|USA|H3N2|3C.2
EPI_ISL_172834|2014.926|Human|USA|H3N2|3C.2
EPI_ISL_172833|2014.942|Human|USA|H3N2|3C.2
EPI_ISL_172832|2014.942|Human|USA|H3N2|3C.2
EPI_ISL_174187|2015.003|Human|USA|H3N2|3C.2
EPI_ISL_174175|2015.041|Human|USA|H3N2|3C.2
EPI_ISL_174192|2015.019|Human|USA|H3N2|3C.3a
EPI_ISL_174146|2015.011|Human|USA|H3N2|3C.2
EPI_ISL_173275|2014.962|Human|USA|H1N1|6B.1
EPI_ISL_174813|2014.945|Human|Japan|H1N1|6B.1
EPI_ISL_173084|2014.932|Human|Japan|H3N2|3C.2
EPI_ISL_173099|2015.027|Human|Japan|H3N2|3C.2
EPI_ISL_174814|2015.088|Human|Japan|H1N1|6B.1
EPI_ISL_174820|2014.956|Human|Japan|H1N1|6B.1
EPI_ISL_172808|2014.863|Human|Ethiopia|H3N2|3C.3a
EPI_ISL_171378|2014.808|Human|Ethiopia|H3N2|3C.3a
EPI_ISL_172779|2014.674|Human|Ethiopia|H3N2|3C.3a
EPI_ISL_172768|2014.962|Human|Canada|H3N2|3C.3a
EPI_ISL_172766|2014.888|Human|Canada|H3N2|3C.2
EPI_ISL_171398|2014.932|Human|Canada|H3N2|3C.2
EPI_ISL_172765|2014.838|Human|Canada|H3N2|3C.3a
EPI_ISL_174189|2015.036|Human|USA|H3N2|3C.2
EPI_ISL_174177|2015.038|Human|USA|H3N2|3C.2
EPI_ISL_174173|2015.052|Human|USA|H3N2|3C.2
EPI_ISL_174139|2015.014|Human|USA|H3N2|3C.2
EPI_ISL_173248|2015.074|Human|USA|H3N2|3C.2
EPI_ISL_173228|2015.019|Human|USA|H3N2|3C.2
EPI_ISL_173222|2015.033|Human|USA|H3N2|3C.2
EPI_ISL_173220|2015.016|Human|USA|H3N2|3C.3a
EPI_ISL_172795|2014.619|Human|VietNam|H3N2|3C.3a
EPI_ISL_174137|2014.882|Human|Tanzania|H3N2|3C.3a
EPI_ISL_174127|2014.896|Human|Tanzania|H3N2|3C.3a
EPI_ISL_174126|2014.896|Human|Tanzania|H3N2|3C.3a
EPI_ISL_174125|2014.885|Human|Tanzania|H3N2|3C.2
EPI_ISL_174124|2014.885|Human|Tanzania|H3N2|3C.2
EPI_ISL_174121|2014.885|Human|Tanzania|H3N2|3C.2a
EPI_ISL_174120|2014.866|Human|Tanzania|H3N2|3C.3a
EPI_ISL_172814|2014.937|Human|Tanzania|H3N2|3C.3a
EPI_ISL_172811|2014.942|Human|Tanzania|H3N2|3C.3a
EPI_ISL_172803|2014.882|Human|Tanzania|H3N2|3C.3a
EPI_ISL_172802|2014.882|Human|Tanzania|H3N2|3C.2
EPI_ISL_172800|2014.879|Human|Tanzania|H3N2|3C.3a
EPI_ISL_172799|2014.926|Human|Tanzania|H3N2|3C.2
EPI_ISL_172797|2014.885|Human|Tanzania|H3N2|3C.3a
EPI_ISL_172796|2014.874|Human|Tanzania|H3N2|3C.3a
EPI_ISL_172789|2014.921|Human|Tanzania|H3N2|3C.3a
EPI_ISL_172788|2014.945|Human|Tanzania|H3N2|3C.2
EPI_ISL_172787|2014.921|Human|Tanzania|H3N2|3C.3a
EPI_ISL_172785|2014.915|Human|Tanzania|H3N2|3C.3a
EPI_ISL_172784|2014.899|Human|Tanzania|H3N2|3C.2
EPI_ISL_172781|2014.868|Human|Tanzania|H3N2|3C.3a
EPI_ISL_172777|2014.929|Human|Tanzania|H3N2|3C.2
EPI_ISL_172776|2014.921|Human|Tanzania|H3N2|3C.2
EPI_ISL_172774|2014.926|Human|Tanzania|H3N2|3C.2
EPI_ISL_172773|2014.926|Human|Tanzania|H3N2|3C.2
EPI_ISL_172771|2014.923|Human|Paraguay|H3N2|3C.2
EPI_ISL_172812|2014.841|Human|Guatemala|H3N2|3C.2
EPI_ISL_174158|2015.027|Human|USA|H3N2|3C.2
EPI_ISL_174190|2015.033|Human|USA|H3N2|3C.3a
EPI_ISL_174143|2015.03|Human|USA|H3N2|3C.2
EPI_ISL_173853|2014.849|Human|USA|H3N2|3C.2
EPI_ISL_174129|2015.014|Human|USA|H3N2|3C.2
EPI_ISL_173225|2014.973|Human|USA|H3N2|3C.2
EPI_ISL_172809|2015.003|Human|USA|H3N2|3C.2
EPI_ISL_172807|2015.027|Human|USA|H3N2|3C.2
EPI_ISL_172806|2015.014|Human|USA|H3N2|3C.2
EPI_ISL_172805|2015.016|Human|USA|H3N2|3C.2
EPI_ISL_172801|2015.003|Human|USA|H3N2|3C.3a
EPI_ISL_172794|2015.003|Human|USA|H3N2|3C.3a
EPI_ISL_172793|2015.003|Human|USA|H3N2|3C.3a
EPI_ISL_174157|2015.052|Human|USA|H3N2|3C.2
EPI_ISL_172232|2014.614|Human|NewZealand|H3N2|3C.2
EPI_ISL_173846|2014.707|Human|Japan|H1N1|6B.1
EPI_ISL_174352|2014.91|Dom.gal|Netherlands|H5N8|2.3.4.4c
EPI_ISL_174351|2014.888|Dom.ans|Netherlands|H5N8|2.3.4.4c
EPI_ISL_174350|2014.885|Dom.gal|Netherlands|H5N8|2.3.4.4c
EPI_ISL_174349|2014.882|Dom.gal|Netherlands|H5N8|2.3.4.4c
EPI_ISL_172780|2014.973|Human|Korea|H3N2|3C.3a
EPI_ISL_172769|2014.91|Human|HongKong|H3N2|3C.2
EPI_ISL_173080|2014.915|Human|Japan|H3N2|3C.3a
EPI_ISL_173263|2014.825|Human|Mexico|H1N1|6B.1
EPI_ISL_172792|2014.959|Human|Mexico|H3N2|3C.3a
EPI_ISL_172791|2014.937|Human|Mexico|H3N2|3C.3a
EPI_ISL_172790|2014.915|Human|Mexico|H3N2|3C.3a
EPI_ISL_172786|2014.918|Human|Mexico|H3N2|3C.2
EPI_ISL_172813|2014.942|Human|Thailand|H3N2|3C.2
EPI_ISL_172810|2014.937|Human|Thailand|H3N2|3C.2
EPI_ISL_177092|2015.189|Human|Sweden|H1N1|6B.1
EPI_ISL_177091|2015.17|Human|Sweden|H1N1|6B.1
EPI_ISL_176865|2014.937|Human|Japan|H3N2|3C.2
EPI_ISL_176864|2014.888|Human|Japan|H3N2|3C.2
EPI_ISL_176863|2015.058|Human|Japan|H3N2|3C.2
EPI_ISL_176862|2015.052|Human|Japan|H3N2|3C.2
EPI_ISL_176861|2015.033|Human|Japan|H3N2|3C.2
EPI_ISL_176860|2015.014|Human|Japan|H3N2|3C.2
EPI_ISL_176859|2015.011|Human|Japan|H3N2|3C.2
EPI_ISL_176858|2015.036|Human|Japan|H3N2|3C.2
EPI_ISL_176857|2015.011|Human|Japan|H3N2|3C.2
EPI_ISL_176855|2015.036|Human|Japan|H3N2|3C.2
EPI_ISL_176853|2015.068|Human|Japan|H3N2|3C.2
EPI_ISL_176852|2015.049|Human|Japan|H3N2|3C.2
EPI_ISL_176851|2015.036|Human|Japan|H1N1|6B.2
EPI_ISL_176333|2014.841|Human|Japan|H3N2|3C.2
EPI_ISL_176332|2014.693|Human|Japan|H1N1|6B.1
EPI_ISL_176331|2014.989|Human|Japan|H3N2|3C.2
EPI_ISL_176330|2014.981|Human|Japan|H3N2|3C.2
EPI_ISL_176329|2014.978|Human|Japan|H3N2|3C.2
EPI_ISL_176328|2014.953|Human|Japan|H3N2|3C.2
EPI_ISL_176327|2014.945|Human|Japan|H3N2|3C.2
EPI_ISL_176326|2015.036|Human|Japan|H3N2|3C.2
EPI_ISL_176325|2015.033|Human|Japan|H3N2|3C.2
EPI_ISL_176324|2015.033|Human|Japan|H3N2|3C.2
EPI_ISL_176323|2015.033|Human|Japan|H3N2|3C.2
EPI_ISL_176322|2015.025|Human|Japan|H3N2|3C.2
EPI_ISL_176321|2014.953|Human|Japan|H3N2|3C.2
EPI_ISL_176320|2014.937|Human|Japan|H3N2|3C.2
EPI_ISL_176319|2014.937|Human|Japan|H3N2|3C.2
EPI_ISL_176318|2014.934|Human|Japan|H3N2|3C.2
EPI_ISL_176317|2014.934|Human|Japan|H3N2|3C.2
EPI_ISL_176316|2015.033|Human|Japan|H3N2|3C.2
EPI_ISL_176315|2015.033|Human|Japan|H3N2|3C.2
EPI_ISL_176314|2015.033|Human|Japan|H3N2|3C.2
EPI_ISL_176313|2015.033|Human|Japan|H3N2|3C.2
EPI_ISL_176312|2015.033|Human|Japan|H3N2|3C.2
EPI_ISL_177987|2015.184|Dom.gal|USA|H7N3|nan
EPI_ISL_177986|2014.66|wild.other|Russia|H2N2|nan
EPI_ISL_177648|2015.068|unknown|USA|H5N2|2.3.4.4c
EPI_ISL_177647|2015.055|Dom.gal|USA|H5N8|2.3.4.4c
EPI_ISL_177590|2015.071|swine|USA|H3N2|3C.3a
EPI_ISL_175340|2014.921|Dom.gal|Canada|H5N2|2.3.4.4c
EPI_ISL_175339|2014.921|Dom.gal|Canada|H5N2|2.3.4.4c
EPI_ISL_177693|2015.266|Human|Sweden|H3N2|3C.2
EPI_ISL_177692|2015.227|Human|Sweden|H1N1|6B.1
EPI_ISL_177691|2015.244|Human|Sweden|H1N1|6B.2
EPI_ISL_177690|2015.241|Human|Sweden|H1N1|6B.1
EPI_ISL_177689|2015.263|Human|Sweden|H1N1|6B.1
EPI_ISL_177688|2015.252|Human|Sweden|H3N2|3C.3a
EPI_ISL_177686|2015.266|Human|Sweden|H1N1|6B.1
EPI_ISL_177093|2015.145|Human|Sweden|H3N2|3C.3a
EPI_ISL_177086|2015.173|Human|Sweden|H3N2|3C.2
EPI_ISL_177082|2015.134|Human|Sweden|H1N1|6B.1
EPI_ISL_177081|2015.14|Human|Sweden|H1N1|6B.1
EPI_ISL_177080|2015.181|Human|Sweden|H1N1|6B.1
EPI_ISL_177078|2015.173|Human|Sweden|H3N2|3C.3a
EPI_ISL_177077|2015.173|Human|Sweden|H3N2|3C.3a
EPI_ISL_177076|2015.156|Human|Sweden|H3N2|3C.2
EPI_ISL_177074|2015.145|Human|Sweden|H1N1|6B.1
EPI_ISL_177072|2015.132|Human|Sweden|H1N1|6B.1
EPI_ISL_177071|2015.148|Human|Sweden|H3N2|3C.3a
EPI_ISL_177070|2015.151|Human|Sweden|H3N2|3C.3a
EPI_ISL_177069|2015.142|Human|Sweden|H3N2|3C.2
EPI_ISL_177068|2015.145|Human|Sweden|H1N1|6B.1
EPI_ISL_177064|2015.112|Human|Sweden|H3N2|3C.3a
EPI_ISL_177063|2015.112|Human|Sweden|H3N2|3C.3a
EPI_ISL_177062|2015.132|Human|Sweden|H3N2|3C.2
EPI_ISL_177061|2015.118|Human|Sweden|H3N2|3C.2
EPI_ISL_177060|2015.132|Human|Sweden|H3N2|3C.3a
EPI_ISL_177059|2015.11|Human|Sweden|H3N2|3C.2
EPI_ISL_177058|2015.11|Human|Sweden|H3N2|3C.3a
EPI_ISL_177543|2014.937|Human|USA|H3N2|3C.2a
EPI_ISL_176805|2015.063|Human|Bangladesh|H1N1|6B.1
EPI_ISL_177584|2015.145|Dom.ans|Hungary|H5N8|2.3.4.4c
EPI_ISL_176621|2015.019|Human|Kazakhstan|H3N2|3C.3a
EPI_ISL_176520|2015.019|Human|Kazakhstan|H3N2|3C.3a
EPI_ISL_176519|2015.033|Human|Kazakhstan|H3N2|3C.2
EPI_ISL_176518|2015.033|Human|Kazakhstan|H3N2|3C.2
EPI_ISL_176517|2015.033|Human|Kazakhstan|H3N2|3C.2
EPI_ISL_175250|2015.033|Human|Kazakhstan|H3N2|3C.2
EPI_ISL_175249|2015.033|Human|Kazakhstan|H3N2|3C.2
EPI_ISL_175248|2015.011|Human|Kazakhstan|H3N2|3C.3a
EPI_ISL_175247|2015.033|Human|Kazakhstan|H3N2|3C.2
EPI_ISL_175246|2015.033|Human|Kazakhstan|H3N2|3C.3a
EPI_ISL_175245|2015.014|Human|Kazakhstan|H3N2|3C.2
EPI_ISL_175244|2015.033|Human|Kazakhstan|H3N2|3C.2
EPI_ISL_175243|2015.033|Human|Kazakhstan|H3N2|3C.2
EPI_ISL_175242|2015.033|Human|Kazakhstan|H3N2|3C.2
EPI_ISL_175241|2015.011|Human|Kazakhstan|H3N2|3C.2
EPI_ISL_175240|2015.014|Human|Kazakhstan|H3N2|3C.2
EPI_ISL_175239|2015.016|Human|Kazakhstan|H3N2|3C.3a
EPI_ISL_175238|2015.5|Human|Kazakhstan|H3N2|3C.2
EPI_ISL_175237|2015.011|Human|Kazakhstan|H3N2|3C.2
EPI_ISL_175236|2015.014|Human|Kazakhstan|H3N2|3C.3a
EPI_ISL_175235|2015.014|Human|Kazakhstan|H3N2|3C.2
EPI_ISL_175234|2015.011|Human|Kazakhstan|H3N2|3C.3a
EPI_ISL_175233|2015.014|Human|Kazakhstan|H3N2|3C.2
EPI_ISL_175232|2015.003|Human|Kazakhstan|H3N2|3C.2
EPI_ISL_175231|2014.992|Human|Kazakhstan|H3N2|3C.3a
EPI_ISL_175230|2014.915|Human|Georgia|H3N2|3C.3a
EPI_ISL_176837|2015.11|Dom.gal|China|H7N9|nan
EPI_ISL_176836|2015.096|Dom.gal|China|H7N9|nan
EPI_ISL_176835|2015.085|Dom.gal|China|H7N9|nan
EPI_ISL_176834|2015.5|Dom.gal|China|H7N9|nan
EPI_ISL_176832|2015.038|Dom.gal|China|H7N9|nan
EPI_ISL_176828|2015.016|Dom.ans|China|H7N9|nan
EPI_ISL_176824|2015.5|Dom.gal|China|H7N9|nan
EPI_ISL_176820|2014.945|Dom.gal|China|H7N9|nan
EPI_ISL_176819|2014.934|Dom.gal|China|H7N9|nan
EPI_ISL_176818|2014.918|Dom.ans|China|H7N9|nan
EPI_ISL_176817|2014.912|Dom.gal|China|H7N9|nan
EPI_ISL_176816|2014.899|Dom.gal|China|H7N9|nan
EPI_ISL_176567|2015.019|Human|USA|H3N2|3C.2
EPI_ISL_176566|2015.022|Human|USA|H3N2|3C.2
EPI_ISL_176560|2015.022|Human|USA|H3N2|3C.3a
EPI_ISL_178080|2014.926|Dom.unknown|Canada|H5N2|2.3.4.4c
EPI_ISL_178079|2014.926|Dom.unknown|Canada|H5N2|2.3.4.4c
EPI_ISL_177455|2014.929|Dom.gal|Canada|H5N2|2.3.4.4c
EPI_ISL_176548|2014.962|Human|Congo|H3N2|3C.3a
EPI_ISL_176547|2014.992|Human|Congo|H3N2|3C.3a
EPI_ISL_176515|2014.959|Human|Congo|H3N2|3C.2
EPI_ISL_176513|2014.962|Human|Congo|H3N2|3C.2a
EPI_ISL_175259|2014.844|Human|Congo|H1N1|6B.1
EPI_ISL_175254|2014.847|Human|Congo|H1N1|6B.2
EPI_ISL_175217|2014.934|Human|Congo|H3N2|3C.2a
EPI_ISL_175211|2014.923|Human|Congo|H3N2|3C.2a
EPI_ISL_175210|2014.937|Human|Congo|H3N2|3C.2a
EPI_ISL_176745|2015.016|Human|USA|H3N2|3C.2
EPI_ISL_176509|2015.019|Human|USA|H3N2|3C.3a
EPI_ISL_176505|2015.016|Human|USA|H3N2|3C.3a
EPI_ISL_176503|2015.016|Human|USA|H3N2|3C.3a
EPI_ISL_176494|2015.016|Human|USA|H3N2|3C.3a
EPI_ISL_176492|2015.022|Human|USA|H3N2|3C.3a
EPI_ISL_177545|2014.989|Human|USA|H3N2|3C.2
EPI_ISL_177535|2014.937|Human|USA|H3N2|3C.3a
EPI_ISL_177524|2014.899|Human|USA|H3N2|3C.3a
EPI_ISL_176545|2015.008|Human|USA|H3N2|3C.2
EPI_ISL_176544|2015.005|Human|USA|H3N2|3C.2
EPI_ISL_176543|2015.008|Human|USA|H3N2|3C.2
EPI_ISL_176807|2015.129|Human|USA|H1N1|6B.1
EPI_ISL_176669|2014.86|Human|Cambodia|H3N2|3C.3a
EPI_ISL_176568|2014.592|Human|Cambodia|H3N2|nan
EPI_ISL_175195|2014.942|Human|Cambodia|H3N2|3C.3a
EPI_ISL_175194|2014.942|Human|Cambodia|H3N2|3C.3a
EPI_ISL_175174|2014.959|Human|Cambodia|H3N2|3C.3a
EPI_ISL_176742|2015.033|Human|USA|H3N2|3C.2
EPI_ISL_176539|2015.016|Human|USA|H3N2|3C.2
EPI_ISL_176538|2015.008|Human|USA|H3N2|3C.2
EPI_ISL_176644|2015.066|Human|USA|H3N2|3C.2
EPI_ISL_176643|2015.058|Human|USA|H3N2|3C.2
EPI_ISL_176550|2015.03|Human|USA|H3N2|3C.2
EPI_ISL_175227|2015.074|Human|USA|H3N2|3C.2
EPI_ISL_176740|2015.145|Human|USA|H3N2|3C.2
EPI_ISL_176666|2015.148|Human|USA|H3N2|3C.2
EPI_ISL_176630|2015.049|Human|USA|H3N2|3C.2
EPI_ISL_176562|2015.5|Human|USA|H3N2|3C.2
EPI_ISL_176558|2015.022|Human|USA|H3N2|3C.2
EPI_ISL_176557|2015.038|Human|USA|H3N2|3C.2
EPI_ISL_176511|2015.063|Human|USA|H3N2|3C.2
EPI_ISL_175228|2015.074|Human|USA|H3N2|3C.2
EPI_ISL_175181|2015.079|Human|USA|H3N2|3C.2
EPI_ISL_176683|2015.071|Human|USA|H3N2|3C.3a
EPI_ISL_175262|2014.786|Human|TheCaribbean|H1N1|6B.1
EPI_ISL_175260|2014.764|Human|TheCaribbean|H1N1|6B.2
EPI_ISL_175258|2014.868|Human|TheCaribbean|H1N1|6B.1
EPI_ISL_175257|2014.805|Human|TheCaribbean|H1N1|6B.1
EPI_ISL_175256|2014.756|Human|TheCaribbean|H1N1|6B.1
EPI_ISL_175255|2014.838|Human|TheCaribbean|H1N1|6B.1
EPI_ISL_175253|2014.819|Human|TheCaribbean|H1N1|6B.1
EPI_ISL_176663|2015.093|Human|USA|H3N2|3C.2
EPI_ISL_176747|2015.052|Human|USA|H3N2|3C.3a
EPI_ISL_176735|2015.071|Human|USA|H3N2|3C.3a
EPI_ISL_176696|2015.123|Human|USA|H3N2|3C.2
EPI_ISL_176695|2015.115|Human|USA|H3N2|3C.3a
EPI_ISL_176533|2015.016|Human|USA|H3N2|3C.2
EPI_ISL_176531|2015.5|Human|USA|H3N2|3C.2
EPI_ISL_176529|2015.011|Human|USA|H3N2|3C.2
EPI_ISL_176523|2015.014|Human|USA|H3N2|3C.2
EPI_ISL_176710|2015.055|Human|USA|H3N2|3C.2
EPI_ISL_176709|2015.044|Human|USA|H3N2|3C.2
EPI_ISL_176708|2015.041|Human|USA|H3N2|3C.2
EPI_ISL_175170|2015.099|Human|USA|H3N2|3C.2
EPI_ISL_175191|2015.121|Human|USA|H3N2|3C.3a
EPI_ISL_175190|2015.096|Human|USA|H3N2|3C.2
EPI_ISL_175187|2015.036|Human|USA|H3N2|3C.3a
EPI_ISL_175186|2015.019|Human|USA|H3N2|3C.2
EPI_ISL_176662|2015.093|Human|USA|H3N2|3C.2
EPI_ISL_175166|2015.014|Human|USA|H3N2|3C.2
EPI_ISL_177523|2015.096|Human|Hawaii|H3N2|3C.2
EPI_ISL_176744|2015.047|Human|Hawaii|H3N2|3C.2
EPI_ISL_176499|2015.025|Human|Hawaii|H3N2|3C.2
EPI_ISL_175261|2015.008|Human|Hawaii|H1N1|6B.2
EPI_ISL_175177|2015.09|Human|Hawaii|H3N2|3C.2
EPI_ISL_176534|2015.036|Human|USA|H3N2|3C.2
EPI_ISL_175226|2015.082|Human|USA|H3N2|3C.2
EPI_ISL_175199|2015.022|Human|USA|H3N2|3C.3a
EPI_ISL_176694|2015.112|Human|USA|H3N2|3C.2
EPI_ISL_176693|2015.112|Human|USA|H3N2|3C.2
EPI_ISL_176746|2015.151|Human|USA|H3N2|3C.3a
EPI_ISL_176736|2015.129|Human|USA|H3N2|3C.2
EPI_ISL_176623|2015.06|Human|USA|H3N2|3C.2
EPI_ISL_175229|2015.11|Human|USA|H3N2|3C.2
EPI_ISL_175225|2015.096|Human|USA|H3N2|3C.2
EPI_ISL_175219|2015.107|Human|USA|H3N2|3C.2
EPI_ISL_175206|2015.058|Human|USA|H3N2|3C.2
EPI_ISL_175182|2015.096|Human|USA|H3N2|3C.2
EPI_ISL_175168|2015.016|Human|USA|H3N2|3C.2
EPI_ISL_176722|2015.09|Human|USA|H3N2|3C.2
EPI_ISL_176572|2015.014|Human|USA|H3N2|3C.2
EPI_ISL_176571|2015.014|Human|USA|H3N2|3C.2
EPI_ISL_175158|2015.09|Human|USA|H3N2|3C.2
EPI_ISL_175157|2015.088|Human|USA|H3N2|3C.2
EPI_ISL_175155|2015.088|Human|USA|H3N2|3C.2
EPI_ISL_177525|2015.058|Human|USA|H3N2|3C.3a
EPI_ISL_172231|2014.882|Human|USA|H3N2|3C.2
EPI_ISL_177541|2015.055|Human|USA|H3N2|3C.3a
EPI_ISL_176726|2015.151|Human|USA|H3N2|3C.2
EPI_ISL_176724|2015.132|Human|USA|H3N2|3C.3a
EPI_ISL_176723|2015.142|Human|USA|H3N2|3C.2
EPI_ISL_176703|2015.058|Human|USA|H3N2|3C.2
EPI_ISL_176702|2015.049|Human|USA|H3N2|3C.2
EPI_ISL_176658|2015.132|Human|USA|H3N2|3C.2
EPI_ISL_176657|2015.11|Human|USA|H3N2|3C.2
EPI_ISL_176656|2015.099|Human|USA|H3N2|3C.2
EPI_ISL_176655|2015.118|Human|USA|H3N2|3C.2
EPI_ISL_176653|2015.099|Human|USA|H3N2|3C.2
EPI_ISL_176647|2015.09|Human|USA|H3N2|3C.2
EPI_ISL_176552|2015.03|Human|USA|H3N2|3C.2
EPI_ISL_176551|2015.036|Human|USA|H3N2|3C.2
EPI_ISL_176549|2015.033|Human|USA|H3N2|3C.2
EPI_ISL_175213|2015.079|Human|USA|H3N2|3C.2
EPI_ISL_176732|2015.148|Human|USA|H3N2|3C.2
EPI_ISL_176652|2015.118|Human|USA|H3N2|3C.2
EPI_ISL_176555|2015.027|Human|USA|H3N2|3C.2
EPI_ISL_176554|2015.025|Human|USA|H3N2|3C.2
EPI_ISL_175192|2015.071|Human|USA|H3N2|3C.2
EPI_ISL_176677|2015.055|Human|USA|H3N2|3C.2
EPI_ISL_176676|2015.052|Human|USA|H3N2|3C.2
EPI_ISL_176741|2015.132|Human|USA|H3N2|3C.2
EPI_ISL_176734|2015.132|Human|USA|H3N2|3C.2
EPI_ISL_176689|2015.112|Human|USA|H3N2|3C.2
EPI_ISL_176673|2015.06|Human|USA|H3N2|3C.2
EPI_ISL_176575|2015.038|Human|USA|H3N2|3C.2
EPI_ISL_176573|2015.038|Human|USA|H3N2|3C.2
EPI_ISL_176491|2015.03|Human|USA|H3N2|3C.2
EPI_ISL_175159|2015.019|Human|USA|H3N2|3C.2
EPI_ISL_175156|2015.044|Human|USA|H3N2|3C.2
EPI_ISL_176660|2015.107|Human|USA|H3N2|3C.2
EPI_ISL_176629|2015.063|Human|USA|H3N2|3C.2
EPI_ISL_176536|2015.038|Human|USA|H3N2|3C.2
EPI_ISL_177528|2014.97|Human|USA|H3N2|3C.3a
EPI_ISL_176537|2015.03|Human|USA|H3N2|3C.2
EPI_ISL_175207|2015.052|Human|USA|H3N2|3C.2
EPI_ISL_177534|2014.962|Human|USA|H3N2|3C.3a
EPI_ISL_177530|2015.068|Human|USA|H3N2|3C.3a
EPI_ISL_176706|2015.055|Human|USA|H3N2|3C.3a
EPI_ISL_175879|2014.822|Human|USA|H1N1|6B.1
EPI_ISL_175178|2015.088|Human|USA|H3N2|3C.2
EPI_ISL_175176|2015.079|Human|USA|H3N2|3C.2
EPI_ISL_175171|2015.085|Human|USA|H3N2|3C.2
EPI_ISL_176490|2015.038|Human|USA|H3N2|3C.2
EPI_ISL_176488|2015.022|Human|USA|H3N2|3C.3a
EPI_ISL_176524|2015.033|Human|USA|H3N2|3C.2
EPI_ISL_176522|2015.038|Human|USA|H3N2|3C.3a
EPI_ISL_175173|2015.014|Human|USA|H3N2|3C.2
EPI_ISL_175172|2014.981|Human|USA|H3N2|3C.2
EPI_ISL_176721|2015.033|Human|USA|H3N2|3C.2
EPI_ISL_175163|2015.019|Human|USA|H3N2|3C.2
EPI_ISL_175189|2014.984|Human|USA|H3N2|3C.2
EPI_ISL_175188|2014.956|Human|USA|H3N2|3C.2
EPI_ISL_176686|2015.104|Human|USA|H3N2|3C.2
EPI_ISL_176685|2015.093|Human|USA|H3N2|3C.2
EPI_ISL_176682|2015.055|Human|USA|H3N2|3C.2
EPI_ISL_176681|2015.055|Human|USA|H3N2|3C.2
EPI_ISL_176680|2015.063|Human|USA|H3N2|3C.2
EPI_ISL_176679|2015.055|Human|USA|H3N2|3C.2
EPI_ISL_176678|2015.049|Human|USA|H3N2|3C.2
EPI_ISL_176506|2015.025|Human|USA|H3N2|3C.2
EPI_ISL_176495|2015.025|Human|USA|H3N2|3C.2
EPI_ISL_176737|2015.121|Human|USA|H3N2|3C.2
EPI_ISL_176717|2015.058|Human|USA|H3N2|3C.2
EPI_ISL_176716|2015.041|Human|USA|H3N2|3C.2
EPI_ISL_176715|2015.014|Human|USA|H3N2|3C.2
EPI_ISL_176496|2015.022|Human|USA|H3N2|3C.2
EPI_ISL_173571|2014.671|Human|USA|H1N1|6B.1
EPI_ISL_177527|2014.973|Human|USA|H3N2|3C.3a
EPI_ISL_175218|2015.096|Human|USA|H3N2|3C.2
EPI_ISL_175216|2015.099|Human|USA|H3N2|3C.2
EPI_ISL_176714|2015.036|Human|USA|H3N2|3C.2
EPI_ISL_176713|2015.019|Human|USA|H3N2|3C.2
EPI_ISL_176711|2015.016|Human|USA|H3N2|3C.2
EPI_ISL_175165|2015.011|Human|USA|H3N2|3C.2
EPI_ISL_175154|2015.022|Human|USA|H3N2|3C.3a
EPI_ISL_175251|2014.956|Human|Georgia|H3N2|3C.2
EPI_ISL_175215|2014.934|Human|Georgia|H3N2|3C.2
EPI_ISL_176733|2015.132|Human|USA|H3N2|3C.2
EPI_ISL_176651|2015.112|Human|USA|H3N2|3C.2
EPI_ISL_176642|2015.085|Human|USA|H3N2|3C.2
EPI_ISL_176510|2015.027|Human|USA|H3N2|3C.2
EPI_ISL_175185|2015.074|Human|USA|H3N2|3C.2
EPI_ISL_175183|2015.077|Human|USA|H3N2|3C.2
EPI_ISL_176569|2015.036|Human|USA|H3N2|3C.2
EPI_ISL_176719|2015.038|Human|USA|H3N2|3C.2
EPI_ISL_176691|2015.093|Human|USA|H3N2|3C.2
EPI_ISL_176690|2015.074|Human|USA|H3N2|3C.2
EPI_ISL_176684|2015.068|Human|USA|H3N2|3C.3a
EPI_ISL_176672|2015.011|Human|USA|H3N2|3C.3a
EPI_ISL_176521|2015.011|Human|USA|H3N2|3C.2
EPI_ISL_176718|2015.038|Human|USA|H3N2|3C.2
EPI_ISL_177526|2014.959|Human|USA|H3N2|3C.3a
EPI_ISL_176650|2015.126|Human|USA|H3N2|3C.2
EPI_ISL_176639|2015.071|Human|USA|H3N2|3C.2
EPI_ISL_176638|2015.071|Human|USA|H3N2|3C.2
EPI_ISL_176637|2015.074|Human|USA|H3N2|3C.2
EPI_ISL_176635|2015.068|Human|USA|H3N2|3C.2
EPI_ISL_176634|2015.068|Human|USA|H3N2|3C.2
EPI_ISL_176633|2015.068|Human|USA|H3N2|3C.2
EPI_ISL_176565|2015.033|Human|USA|H3N2|3C.2
EPI_ISL_176561|2015.036|Human|USA|H3N2|3C.2
EPI_ISL_176553|2015.033|Human|USA|H3N2|3C.2
EPI_ISL_175224|2015.09|Human|USA|H3N2|3C.2
EPI_ISL_176628|2015.041|Human|USA|H3N2|3C.2
EPI_ISL_176627|2015.041|Human|USA|H3N2|3C.2
EPI_ISL_176625|2015.041|Human|USA|H3N2|3C.2
EPI_ISL_176535|2015.132|Human|USA|H3N2|3C.2
EPI_ISL_176532|2015.118|Human|USA|H3N2|3C.2
EPI_ISL_175198|2015.044|Human|USA|H3N2|3C.2
EPI_ISL_176739|2015.101|Human|USA|H3N2|3C.2
EPI_ISL_176675|2015.049|Human|USA|H3N2|3C.2
EPI_ISL_176674|2015.052|Human|USA|H3N2|3C.2
EPI_ISL_176622|2015.156|Human|USA|H3N2|3C.2
EPI_ISL_176508|2015.027|Human|USA|H3N2|3C.2
EPI_ISL_176497|2015.022|Human|USA|H3N2|3C.2
EPI_ISL_175175|2015.005|Human|USA|H3N2|3C.2
EPI_ISL_177421|2014.929|Human|Japan|H3N2|3C.2
EPI_ISL_175295|2014.959|Human|Japan|H3N2|3C.2
EPI_ISL_177425|2015.129|Human|Japan|H3N2|3C.2
EPI_ISL_177417|2015.044|Human|Japan|H3N2|3C.2
EPI_ISL_175313|2015.052|Human|Japan|H3N2|3C.2
EPI_ISL_175296|2014.973|Human|Japan|H3N2|3C.3a
EPI_ISL_175252|2015.071|Human|USA|H3N2|3C.3a
EPI_ISL_176720|2015.033|Human|USA|H3N2|3C.3a
EPI_ISL_175169|2015.107|Human|USA|H3N2|3C.3a
EPI_ISL_175205|2014.934|Human|Tanzania|H3N2|3C.3a
EPI_ISL_175202|2014.942|Human|Tanzania|H3N2|3C.3a
EPI_ISL_175197|2014.959|Human|Tanzania|H3N2|3C.2
EPI_ISL_177533|2014.8|Human|Laos|H3N2|3C.3a
EPI_ISL_176525|2014.888|Human|Laos|H3N2|3C.3a
EPI_ISL_176750|2015.14|Human|USA|H3N2|3C.2
EPI_ISL_176743|2015.077|Human|USA|H3N2|3C.2
EPI_ISL_176664|2015.085|Human|USA|H3N2|3C.2
EPI_ISL_176641|2015.068|Human|USA|H3N2|3C.2
EPI_ISL_176640|2015.068|Human|USA|H3N2|3C.3a
EPI_ISL_175220|2015.068|Human|USA|H3N2|3C.2
EPI_ISL_175167|2015.049|Human|USA|H3N2|3C.2
EPI_ISL_176705|2015.049|Human|USA|H3N2|3C.3a
EPI_ISL_176671|2015.137|Human|USA|H3N2|3C.2
EPI_ISL_175180|2015.11|Human|USA|H3N2|3C.2
EPI_ISL_175179|2015.077|Human|USA|H3N2|3C.3a
EPI_ISL_175164|2015.03|Human|USA|H3N2|3C.2
EPI_ISL_176751|2015.038|Human|USA|H3N2|3C.2
EPI_ISL_176707|2015.052|Human|USA|H3N2|3C.2
EPI_ISL_176489|2015.033|Human|USA|H3N2|3C.3a
EPI_ISL_177531|2014.934|Human|USA|H3N2|3C.3a
EPI_ISL_175184|2014.918|Human|USA|H3N2|3C.3a
EPI_ISL_177615|2015.164|Human|India|H1N1|6B.1
EPI_ISL_177614|2015.156|Human|India|H1N1|6B.1
EPI_ISL_177613|2015.17|Human|India|H1N1|6B.1
EPI_ISL_177612|2015.074|Human|India|H1N1|6B.1
EPI_ISL_177611|2015.074|Human|India|H1N1|6B.1
EPI_ISL_177610|2015.071|Human|India|H1N1|6B.1
EPI_ISL_177609|2015.156|Human|India|H1N1|6B.1
EPI_ISL_177608|2015.085|Human|India|H1N1|6B.1
EPI_ISL_177605|2015.06|Human|India|H1N1|6B.1
EPI_ISL_177604|2015.071|Human|India|H1N1|6B.2
EPI_ISL_176668|2014.647|Human|Australia|H3N2|3C.2
EPI_ISL_176738|2015.134|Human|USA|H3N2|3C.2
EPI_ISL_176697|2015.041|Human|USA|H3N2|3C.2
EPI_ISL_176564|2015.038|Human|USA|H3N2|3C.2
EPI_ISL_176563|2015.036|Human|USA|H3N2|3C.2
EPI_ISL_175214|2015.085|Human|USA|H3N2|3C.2
EPI_ISL_175193|2015.079|Human|USA|H3N2|3C.2
EPI_ISL_175161|2015.047|Human|USA|H3N2|3C.2
EPI_ISL_175223|2014.956|Human|Russia|H3N2|3C.2
EPI_ISL_175222|2014.945|Human|Asia-Russia|H3N2|3C.2
EPI_ISL_175221|2014.921|Human|Asia-Russia|H3N2|3C.3a
EPI_ISL_175209|2014.94|Human|Asia-Russia|H3N2|3C.3a
EPI_ISL_175208|2014.945|Human|Asia-Russia|H3N2|3C.3a
EPI_ISL_175204|2014.953|Human|Asia-Russia|H3N2|3C.3a
EPI_ISL_175203|2014.945|Human|Asia-Russia|H3N2|3C.3a
EPI_ISL_175201|2014.942|Human|Asia-Russia|H3N2|3C.3a
EPI_ISL_175305|2015.022|Human|Japan|H3N2|3C.2
EPI_ISL_175535|2015.173|wild.ans|Sweden|H5N8|2.3.4.4c
EPI_ISL_175534|2015.137|wild.ans|Sweden|H5N8|2.3.4.4c
EPI_ISL_177428|2015.019|Human|Japan|H3N2|3C.2
EPI_ISL_177414|2015.025|Human|Japan|H3N2|3C.3a
EPI_ISL_175315|2015.055|Human|Japan|H3N2|3C.2
EPI_ISL_181114|2014.868|swine|USA|H3N2|3C.2
EPI_ISL_181127|2014.781|Dom.ans|VietNam|H5N6|2.3.4.4
EPI_ISL_181126|2014.781|Dom.ans|VietNam|H3N8|3C.3a1
EPI_ISL_181115|2015.058|swine|USA|H3N2|3C.3a
EPI_ISL_181106|2015.211|swine|USA|H1N1|6B.1
EPI_ISL_180673|2015.019|swine|USA|H3N2|3C.2
EPI_ISL_180672|2015.033|swine|USA|H3N2|3C.2
EPI_ISL_175335|2014.942|Human|China|H5N6|2.3.4.4
EPI_ISL_180661|2015.06|swine|USA|H3N2|3C.3a
EPI_ISL_179625|2015.247|swine|USA|H3N2|3C.2
EPI_ISL_179622|2015.247|swine|USA|H3N2|3C.2
EPI_ISL_179550|2015.23|Dom.gal|USA|H5N2|2.3.4.4c
EPI_ISL_179549|2015.192|Dom.gal|USA|H5N2|2.3.4.4c
EPI_ISL_179548|2015.181|Dom.gal|USA|H5N2|2.3.4.4c
EPI_ISL_179547|2015.175|Dom.gal|USA|H5N2|2.3.4.4c
EPI_ISL_179546|2015.156|Dom.gal|USA|H5N2|2.3.4.4c
EPI_ISL_179545|2015.112|Dom.gal|USA|H5N2|2.3.4.4c
EPI_ISL_179544|2015.077|Dom.gal|USA|H5N2|2.3.4.4c
EPI_ISL_179543|2015.23|Dom.gal|USA|H5N2|2.3.4.4c
EPI_ISL_179539|2015.077|Dom.gal|USA|H5N2|Am_nonGsGD
EPI_ISL_179538|2015.077|Dom.gal|Taiwan|H5N2|Am_nonGsGD
EPI_ISL_179537|2015.068|Dom.gal|Taiwan|H5N2|Am_nonGsGD
EPI_ISL_179536|2015.06|Dom.gal|Taiwan|H5N2|Am_nonGsGD
EPI_ISL_179535|2015.058|Dom.gal|Taiwan|H5N2|Am_nonGsGD
EPI_ISL_179534|2015.038|Dom.gal|Taiwan|H5N2|Am_nonGsGD
EPI_ISL_179448|2014.753|Dom.ans|Japan|H5N2|EA_nonGsGD
EPI_ISL_179428|2014.827|Dom.ans|Japan|H5N3|EA_nonGsGD
EPI_ISL_179429|2014.827|Dom.ans|Japan|H5N3|EA_nonGsGD
EPI_ISL_179432|2014.805|Dom.ans|Japan|H6N6|nan
EPI_ISL_179430|2014.795|Dom.ans|Japan|H11N2|nan
EPI_ISL_179427|2014.726|Dom.ans|Japan|H9N2|nan
EPI_ISL_179384|2014.707|Dom.ans|VietNam|H3N2|3C.3a1
EPI_ISL_179385|2014.923|Dom.ans|VietNam|H3N6|nan
EPI_ISL_178263|2015.299|Dom.gal|USA|H5N2|2.3.4.4c
EPI_ISL_182748|2014.932|Dom.gal|Emirates|H5N1|2.3.2.1c
EPI_ISL_182747|2014.932|wild.other|Emirates|H5N1|2.3.2.1c
EPI_ISL_182746|2014.932|wild.other|Emirates|H5N1|2.3.2.1c
EPI_ISL_182745|2014.877|wild.other|Emirates|H5N1|2.3.2.1c
EPI_ISL_182281|2014.868|swine|USA|H1N2|nan
EPI_ISL_181274|2014.825|swine|USA|H1N1|6B.1
EPI_ISL_181266|2014.827|swine|USA|H1N1|6B.1
EPI_ISL_181107|2015.203|swine|USA|H1N1|6B.1
EPI_ISL_180682|2015.079|swine|USA|H1N1|nan
EPI_ISL_180662|2014.956|swine|USA|H1N2|6B.1
EPI_ISL_180640|2015.036|swine|USA|H1N2|nan
EPI_ISL_188842|2014.997|Human|UK|H3N2|3C.3a
EPI_ISL_188841|2014.997|Human|UK|H3N2|3C.2
EPI_ISL_188840|2014.995|Human|UK|H3N2|3C.2
EPI_ISL_188839|2014.992|Human|UK|H3N2|3C.2
EPI_ISL_188838|2014.992|Human|UK|H3N2|3C.2
EPI_ISL_188837|2014.995|Human|UK|H3N2|3C.2
EPI_ISL_188836|2014.997|Human|UK|H3N2|3C.2
EPI_ISL_188835|2014.97|Human|UK|H3N2|3C.2
EPI_ISL_188834|2014.992|Human|UK|H3N2|3C.2
EPI_ISL_188833|2014.992|Human|UK|H3N2|3C.2
EPI_ISL_188832|2014.992|Human|UK|H3N2|3C.2
EPI_ISL_188831|2014.995|Human|UK|H3N2|3C.2
EPI_ISL_188830|2014.975|Human|UK|H3N2|3C.2
EPI_ISL_188829|2014.995|Human|UK|H3N2|3C.2
EPI_ISL_188828|2014.975|Human|UK|H3N2|3C.2
EPI_ISL_188827|2014.978|Human|UK|H3N2|3C.2
EPI_ISL_188826|2014.992|Human|UK|H3N2|3C.2
EPI_ISL_188825|2014.975|Human|UK|H3N2|3C.3a
EPI_ISL_188824|2014.992|Human|UK|H3N2|3C.2
EPI_ISL_188823|2014.978|Human|UK|H3N2|3C.3a
EPI_ISL_188822|2014.978|Human|UK|H3N2|3C.2
EPI_ISL_188821|2014.978|Human|UK|H3N2|3C.2
EPI_ISL_188820|2014.975|Human|UK|H3N2|3C.2
EPI_ISL_188819|2014.964|Human|UK|H3N2|3C.2
EPI_ISL_188818|2014.973|Human|UK|H3N2|3C.2
EPI_ISL_188817|2014.973|Human|UK|H3N2|3C.2
EPI_ISL_188816|2014.962|Human|UK|H3N2|3C.2
EPI_ISL_188815|2014.975|Human|UK|H3N2|3C.3a
EPI_ISL_188814|2014.973|Human|UK|H3N2|3C.3a
EPI_ISL_188813|2014.962|Human|UK|H3N2|3C.3a
EPI_ISL_188812|2014.964|Human|UK|H3N2|3C.2
EPI_ISL_188811|2014.973|Human|UK|H3N2|3C.3a
EPI_ISL_188810|2014.959|Human|UK|H3N2|3C.2
EPI_ISL_188809|2014.962|Human|UK|H3N2|3C.2
EPI_ISL_188808|2014.962|Human|UK|H3N2|3C.3a
EPI_ISL_188807|2014.962|Human|UK|H3N2|3C.2
EPI_ISL_188806|2014.959|Human|UK|H3N2|3C.2
EPI_ISL_188805|2014.964|Human|UK|H3N2|3C.2
EPI_ISL_188804|2014.959|Human|UK|H3N2|3C.2
EPI_ISL_188803|2014.956|Human|UK|H3N2|3C.3a
EPI_ISL_188802|2014.962|Human|UK|H3N2|3C.3a
EPI_ISL_188801|2014.959|Human|UK|H3N2|3C.2
EPI_ISL_188800|2014.959|Human|UK|H3N2|3C.2
EPI_ISL_188799|2014.959|Human|UK|H3N2|3C.3a
EPI_ISL_188798|2014.956|Human|UK|H3N2|3C.2
EPI_ISL_188797|2014.953|Human|UK|H3N2|3C.2a
EPI_ISL_188796|2014.956|Human|UK|H3N2|3C.2
EPI_ISL_188795|2014.959|Human|UK|H3N2|3C.2
EPI_ISL_188794|2014.962|Human|UK|H3N2|3C.2
EPI_ISL_188793|2014.945|Human|UK|H3N2|3C.2
EPI_ISL_188792|2014.953|Human|UK|H3N2|3C.2
EPI_ISL_188791|2014.956|Human|UK|H3N2|3C.2
EPI_ISL_188790|2014.901|Human|UK|H3N2|3C.2
EPI_ISL_188788|2014.94|Human|UK|H3N2|3C.2
EPI_ISL_188787|2014.942|Human|UK|H3N2|3C.2
EPI_ISL_188786|2014.934|Human|UK|H3N2|3C.2
EPI_ISL_188785|2014.934|Human|UK|H3N2|3C.2
EPI_ISL_188784|2014.942|Human|UK|H3N2|3C.2
EPI_ISL_188783|2014.94|Human|UK|H3N2|3C.2
EPI_ISL_188782|2014.94|Human|UK|H3N2|3C.2
EPI_ISL_188781|2014.937|Human|UK|H3N2|3C.2
EPI_ISL_188780|2014.934|Human|UK|H3N2|3C.3a
EPI_ISL_188779|2014.937|Human|UK|H3N2|3C.2
EPI_ISL_188778|2014.937|Human|UK|H3N2|3C.2
EPI_ISL_188777|2014.937|Human|UK|H3N2|3C.2
EPI_ISL_188776|2014.904|Human|UK|H3N2|3C.2
EPI_ISL_188775|2014.915|Human|UK|H3N2|3C.3a
EPI_ISL_188774|2014.915|Human|UK|H3N2|3C.3a
EPI_ISL_188773|2014.921|Human|UK|H3N2|3C.2
EPI_ISL_188772|2014.926|Human|UK|H3N2|3C.2
EPI_ISL_188771|2014.923|Human|UK|H3N2|3C.2
EPI_ISL_188770|2014.918|Human|UK|H3N2|3C.2
EPI_ISL_188769|2014.901|Human|UK|H3N2|3C.2
EPI_ISL_188768|2014.907|Human|UK|H3N2|3C.2
EPI_ISL_188766|2014.888|Human|UK|H3N2|3C.2
EPI_ISL_188765|2014.888|Human|UK|H3N2|3C.2
EPI_ISL_188764|2014.888|Human|UK|H3N2|3C.2
EPI_ISL_188763|2014.888|Human|UK|H3N2|3C.2
EPI_ISL_188762|2014.885|Human|UK|H3N2|3C.2
EPI_ISL_188761|2014.896|Human|UK|H3N2|3C.2
EPI_ISL_188760|2014.885|Human|UK|H3N2|3C.2
EPI_ISL_188759|2014.885|Human|UK|H3N2|3C.2
EPI_ISL_188758|2014.855|Human|UK|H3N2|3C.3a
EPI_ISL_188757|2014.822|Human|UK|H3N2|3C.2
EPI_ISL_188756|2014.795|Human|UK|H3N2|3C.2
EPI_ISL_188755|2014.786|Human|UK|H3N2|3C.2
EPI_ISL_188754|2014.789|Human|UK|H3N2|3C.3a
EPI_ISL_188753|2014.773|Human|UK|H3N2|3C.2
EPI_ISL_188752|2014.751|Human|UK|H3N2|3C.2
EPI_ISL_188751|2014.751|Human|UK|H3N2|3C.2
EPI_ISL_188750|2014.751|Human|UK|H3N2|3C.2
EPI_ISL_188749|2014.751|Human|UK|H3N2|3C.2
EPI_ISL_188748|2014.751|Human|UK|H3N2|3C.2
EPI_ISL_188747|2014.751|Human|UK|H3N2|3C.2
EPI_ISL_188746|2014.652|Human|UK|H3N2|3C.2
EPI_ISL_188745|2014.696|Human|UK|H3N2|3C.2
EPI_ISL_188741|2014.734|Human|UK|H3N2|3C.2
EPI_ISL_188738|2014.723|Human|UK|H3N2|3C.2
EPI_ISL_186616|2015.118|Human|UK|H3N2|3C.3a
EPI_ISL_186615|2015.115|Human|UK|H3N2|3C.2
EPI_ISL_186614|2015.115|Human|UK|H3N2|3C.3a
EPI_ISL_186613|2015.112|Human|UK|H3N2|3C.2
EPI_ISL_186612|2015.11|Human|UK|H3N2|3C.2
EPI_ISL_186611|2015.11|Human|UK|H3N2|3C.2
EPI_ISL_186610|2015.09|Human|UK|H3N2|3C.2
EPI_ISL_186609|2015.079|Human|UK|H3N2|3C.2
EPI_ISL_186608|2015.074|Human|UK|H3N2|3C.3a
EPI_ISL_186607|2015.068|Human|UK|H3N2|3C.3a
EPI_ISL_186606|2015.077|Human|UK|H3N2|3C.3a
EPI_ISL_186605|2015.068|Human|UK|H3N2|3C.3a
EPI_ISL_186604|2015.068|Human|UK|H3N2|3C.2
EPI_ISL_186603|2015.058|Human|UK|H3N2|3C.3a
EPI_ISL_186602|2015.038|Human|UK|H3N2|3C.2
EPI_ISL_186601|2015.038|Human|UK|H3N2|3C.2
EPI_ISL_186600|2015.041|Human|UK|H3N2|3C.3a
EPI_ISL_186599|2015.038|Human|UK|H3N2|3C.2a
EPI_ISL_186598|2015.03|Human|UK|H3N2|3C.2
EPI_ISL_186597|2015.036|Human|UK|H3N2|3C.2
EPI_ISL_186596|2015.033|Human|UK|H3N2|3C.3a
EPI_ISL_186595|2015.036|Human|UK|H3N2|3C.2
EPI_ISL_186594|2015.033|Human|UK|H3N2|3C.2
EPI_ISL_186593|2015.03|Human|UK|H3N2|3C.3a
EPI_ISL_186592|2015.022|Human|UK|H3N2|3C.3a
EPI_ISL_186591|2015.03|Human|UK|H3N2|3C.2
EPI_ISL_186590|2015.016|Human|UK|H3N2|3C.2
EPI_ISL_186589|2015.022|Human|UK|H3N2|3C.2
EPI_ISL_186588|2015.019|Human|UK|H3N2|3C.2
EPI_ISL_186587|2015.016|Human|UK|H3N2|3C.2
EPI_ISL_186586|2015.019|Human|UK|H3N2|3C.2
EPI_ISL_186585|2015.016|Human|UK|H3N2|3C.3a
EPI_ISL_186584|2015.016|Human|UK|H3N2|3C.2
EPI_ISL_186583|2015.016|Human|UK|H3N2|3C.3a
EPI_ISL_186582|2015.016|Human|UK|H3N2|3C.2
EPI_ISL_186581|2015.011|Human|UK|H3N2|3C.2
EPI_ISL_186580|2015.014|Human|UK|H3N2|3C.2
EPI_ISL_186579|2015.011|Human|UK|H3N2|3C.3a
EPI_ISL_186578|2015.014|Human|UK|H3N2|3C.2
EPI_ISL_186577|2015.011|Human|UK|H3N2|3C.2
EPI_ISL_186576|2015.011|Human|UK|H3N2|3C.2
EPI_ISL_186575|2015.014|Human|UK|H3N2|3C.3a
EPI_ISL_186574|2015.011|Human|UK|H3N2|3C.2
EPI_ISL_186573|2015.003|Human|UK|H3N2|3C.2
EPI_ISL_186572|2015.003|Human|UK|H3N2|3C.2
EPI_ISL_186571|2015.003|Human|UK|H3N2|3C.2
EPI_ISL_186570|2015.003|Human|UK|H3N2|3C.2
EPI_ISL_186569|2015.003|Human|UK|H3N2|3C.2
EPI_ISL_186568|2014.975|Human|UK|H3N2|3C.3a
EPI_ISL_186567|2014.956|Human|UK|H3N2|3C.2
EPI_ISL_186566|2014.811|Human|UK|H3N2|3C.3a
EPI_ISL_186565|2014.778|Human|UK|H3N2|3C.3a
EPI_ISL_178494|2015.071|Human|Bangladesh|H1N1|6B.2
EPI_ISL_179477|2015.014|Human|Netherlands|H1N1|6B.1
EPI_ISL_179001|2015.129|Human|USA|H3N2|3C.2
EPI_ISL_178087|2014.964|Dom.gal|Canada|H5N2|2.3.4.4c
EPI_ISL_178086|2014.962|Dom.gal|Canada|H5N2|2.3.4.4c
EPI_ISL_178085|2014.953|Dom.gal|Canada|H5N2|2.3.4.4c
EPI_ISL_178084|2014.945|Dom.gal|Canada|H5N2|2.3.4.4c
EPI_ISL_178083|2014.942|Dom.gal|Canada|H5N2|2.3.4.4c
EPI_ISL_178082|2014.934|Dom.gal|Canada|H5N2|2.3.4.4c
EPI_ISL_178081|2014.934|Dom.unknown|Canada|H5N2|2.3.4.4c
EPI_ISL_181090|2014.978|wild.ans|Korea|H5N8|2.3.4.4c
EPI_ISL_181088|2014.978|wild.ans|Korea|H5N8|2.3.4.4c
EPI_ISL_181087|2014.978|wild.ans|Korea|H5N8|2.3.4.4c
EPI_ISL_181086|2014.978|wild.ans|Korea|H5N8|2.3.4.4c
EPI_ISL_181085|2014.978|wild.ans|Korea|H5N8|2.3.4.4c
EPI_ISL_181084|2014.978|wild.ans|Korea|H5N8|2.3.4.4c
EPI_ISL_181082|2015.099|wild.ans|Korea|H5N8|2.3.4.4c
EPI_ISL_181081|2015.077|wild.ans|Korea|H5N8|2.3.4.4c
EPI_ISL_181080|2015.058|wild.ans|Korea|H5N8|2.3.4.4c
EPI_ISL_182625|2015.016|Human|USA|H3N2|3C.3a
EPI_ISL_179019|2015.203|Human|Japan|H1N1|6B.1
EPI_ISL_178101|2015.203|Human|Japan|H1N1|6B.1
EPI_ISL_178974|2015.178|Human|USA|H3N2|3C.2
EPI_ISL_178498|2015.153|Human|USA|H1N1|6B.1
EPI_ISL_178495|2015.115|Human|USA|H1N1|6B.1
EPI_ISL_188711|2015.279|Human|USA|H1N1|6B.1
EPI_ISL_188710|2015.279|Human|USA|H1N1|6B.1
EPI_ISL_178998|2015.181|Human|USA|H3N2|3C.2
EPI_ISL_178490|2015.115|Human|USA|H1N1|6B.2
EPI_ISL_178483|2015.162|Human|USA|H1N1|6B.1
EPI_ISL_188709|2014.767|Human|USA|H1N1|6B.1
EPI_ISL_188708|2014.992|Human|USA|H1N1|6B.2
EPI_ISL_188707|2015.068|Human|USA|H1N1|6B.1
EPI_ISL_188706|2015.022|Human|USA|H1N1|6B.1
EPI_ISL_188705|2015.038|Human|USA|H1N1|6B.1
EPI_ISL_178492|2015.145|Human|USA|H1N1|6B.1
EPI_ISL_179404|2015.301|Human|USA|H1N1|6B.1
EPI_ISL_179403|2015.301|Human|USA|H1N1|6B.1
EPI_ISL_179007|2015.214|Human|USA|H3N2|3C.3a
EPI_ISL_179006|2015.216|Human|USA|H3N2|3C.2
EPI_ISL_178487|2015.151|Human|USA|H1N1|6B.1
EPI_ISL_178997|2015.241|Human|USA|H3N2|3C.2
EPI_ISL_188726|2015.197|Human|USA|H1N1|6B.1
EPI_ISL_188716|2015.203|Human|Hawaii|H1N1|6B.1
EPI_ISL_188715|2015.151|Human|Hawaii|H1N1|6B.1
EPI_ISL_188714|2015.249|Human|Hawaii|H1N1|6B.1
EPI_ISL_188713|2015.148|Human|Hawaii|H1N1|6B.1
EPI_ISL_178960|2015.173|Human|Hawaii|H3N2|3C.2
EPI_ISL_178499|2015.101|Human|Hawaii|H1N1|6B.1
EPI_ISL_181077|2015.071|Human|USA|H3N2|3C.2
EPI_ISL_178995|2015.175|Human|USA|H3N2|3C.2
EPI_ISL_178994|2015.184|Human|USA|H3N2|3C.2
EPI_ISL_178977|2015.156|Human|USA|H3N2|3C.2
EPI_ISL_178976|2015.153|Human|USA|H3N2|3C.2
EPI_ISL_178500|2015.222|Human|USA|H1N1|6B.1
EPI_ISL_181078|2015.17|Human|USA|H3N2|3C.2
EPI_ISL_178989|2015.184|Human|USA|H3N2|3C.2
EPI_ISL_178491|2015.189|Human|USA|H1N1|6B.1
EPI_ISL_178957|2015.164|Human|USA|H3N2|3C.2
EPI_ISL_181072|2015.134|Human|USA|H3N2|3C.2
EPI_ISL_178979|2015.151|Human|USA|H3N2|3C.2
EPI_ISL_179009|2015.205|Human|USA|H3N2|3C.3a
EPI_ISL_178970|2015.167|Human|USA|H3N2|3C.2
EPI_ISL_178975|2015.132|Human|USA|H3N2|3C.2
EPI_ISL_178962|2015.181|Human|USA|H3N2|3C.2
EPI_ISL_178961|2015.156|Human|USA|H3N2|3C.2
EPI_ISL_178963|2015.181|Human|USA|H3N2|3C.2
EPI_ISL_179010|2015.219|Human|USA|H3N2|3C.2
EPI_ISL_178972|2015.148|Human|USA|H3N2|3C.2
EPI_ISL_178969|2015.148|Human|USA|H3N2|3C.2
EPI_ISL_178967|2015.014|Human|Georgia|H3N2|3C.2
EPI_ISL_178992|2015.167|Human|USA|H3N2|3C.3a
EPI_ISL_178991|2015.156|Human|USA|H3N2|3C.2
EPI_ISL_178990|2015.151|Human|USA|H3N2|3C.2
EPI_ISL_178996|2015.195|Human|USA|H3N2|3C.2
EPI_ISL_178965|2015.195|Human|USA|H3N2|3C.2
EPI_ISL_179005|2015.181|Human|USA|H3N2|3C.2
EPI_ISL_178968|2015.09|Human|USA|H3N2|3C.3a
EPI_ISL_178984|2015.126|Human|USA|H3N2|3C.2
EPI_ISL_178983|2015.063|Human|USA|H3N2|3C.2
EPI_ISL_178982|2015.058|Human|USA|H3N2|3C.2
EPI_ISL_181079|2015.164|Human|USA|H3N2|3C.2
EPI_ISL_178986|2015.167|Human|USA|H3N2|3C.2
EPI_ISL_178993|2015.189|Human|USA|H3N2|3C.2
EPI_ISL_178981|2015.167|Human|USA|H3N2|3C.2
EPI_ISL_178980|2015.164|Human|USA|H3N2|3C.2
EPI_ISL_188725|2015.189|Human|USA|H1N1|6B.1
EPI_ISL_178964|2015.186|Human|USA|H3N2|3C.2
EPI_ISL_178090|2015.107|Human|Japan|H3N2|3C.2
EPI_ISL_179016|2015.192|Human|Japan|H3N2|3C.2
EPI_ISL_188628|2015.088|Human|Japan|H3N2|3C.2
EPI_ISL_178484|2014.756|Human|Egypt|H1N1|6B.1
EPI_ISL_178482|2014.8|Human|Egypt|H1N1|6B.1
EPI_ISL_181075|2015.066|Human|USA|H3N2|3C.2
EPI_ISL_181074|2015.071|Human|USA|H3N2|3C.2
EPI_ISL_179004|2015.205|Human|USA|H3N2|3C.2
EPI_ISL_179003|2015.2|Human|USA|H3N2|3C.3a
EPI_ISL_188724|2014.879|Human|Laos|H1N1|6B.1
EPI_ISL_188723|2014.879|Human|Laos|H1N1|6B.1
EPI_ISL_181071|2015.164|Human|USA|H3N2|3C.2
EPI_ISL_178999|2015.216|Human|USA|H3N2|3C.2
EPI_ISL_178988|2015.164|Human|USA|H3N2|3C.2
EPI_ISL_178987|2015.192|Human|USA|H3N2|3C.2
EPI_ISL_188712|2015.285|Human|USA|H1N1|6B.1
EPI_ISL_179002|2015.173|Human|USA|H3N2|3C.2
EPI_ISL_188722|2015.156|Human|India|H1N1|6B.1
EPI_ISL_188720|2015.09|Human|India|H1N1|6B.1
EPI_ISL_188719|2015.071|Human|India|H1N1|6B.1
EPI_ISL_188718|2015.074|Human|India|H1N1|6B.1
EPI_ISL_188717|2015.074|Human|India|H1N1|6B.1
EPI_ISL_178497|2015.06|Human|India|H1N1|6B.1
EPI_ISL_178493|2015.071|Human|India|H1N1|6B.2
EPI_ISL_178489|2015.164|Human|India|H1N1|6B.1
EPI_ISL_178488|2015.088|Human|India|H1N1|6B.1
EPI_ISL_178486|2015.085|Human|India|H1N1|6B.1
EPI_ISL_178485|2015.17|Human|India|H1N1|6B.1
EPI_ISL_178262|2015.096|Human|China|H5N6|2.3.4.4e
EPI_ISL_178261|2015.099|Human|China|H5N6|2.3.4.4e
EPI_ISL_181073|2015.167|Human|USA|H3N2|3C.2
EPI_ISL_175200|2014.956|Human|Asia-Russia|H3N2|3C.3a
EPI_ISL_188630|2015.085|Human|Japan|H3N2|3C.2
EPI_ISL_188629|2015.022|Human|Japan|H3N2|3C.2
EPI_ISL_179013|2015.041|Human|Colombia|H3N2|3C.3a
EPI_ISL_179012|2015.118|Human|Colombia|H3N2|3C.2
EPI_ISL_179011|2015.129|Human|Colombia|H3N2|3C.3a
EPI_ISL_178103|2015.047|Human|Colombia|H1N1|6B.2
EPI_ISL_178088|2015.184|Human|Japan|H3N2|3C.2
EPI_ISL_188627|2015.167|Human|Japan|H3N2|3C.2
EPI_ISL_191765|2015.5|wild.other|Germany|H5N8|2.3.4.4c
EPI_ISL_190692|2015.307|Human|China|H7N9|nan
EPI_ISL_190691|2015.312|Human|China|H7N9|nan
EPI_ISL_190476|2015.342|swine|USA|H3N2|3C.3a
EPI_ISL_190463|2015.285|Dom.other|USA|H3N2|3C.2a1b.1
EPI_ISL_190462|2015.326|Dom.gal|USA|H5N2|2.3.4.4c
EPI_ISL_190461|2015.329|Dom.gal|USA|H5N2|2.3.4.4c
EPI_ISL_190459|2015.329|Dom.gal|USA|H5N2|2.3.4.4c
EPI_ISL_190460|2015.326|Dom.gal|USA|H5N2|2.3.4.4c
EPI_ISL_190458|2015.312|Dom.gal|USA|H5N2|2.3.4.4c
EPI_ISL_190457|2015.312|Dom.gal|USA|H5N2|2.3.4.4c
EPI_ISL_190456|2015.277|Dom.gal|USA|H5N2|2.3.4.4c
EPI_ISL_188904|2015.299|swine|USA|H3N2|3C.2
EPI_ISL_191667|2015.123|Human|Russia|H1N1|6B.1
EPI_ISL_191666|2015.115|Human|Georgia|H1N1|6B.1
EPI_ISL_191519|2015.321|swine|USA|H3N2|3C.3a
EPI_ISL_191506|2015.362|swine|USA|H1N1|6B.1
EPI_ISL_191504|2015.378|swine|USA|H3N2|3C.2
EPI_ISL_191495|2015.362|swine|USA|H1N1|6B.1
EPI_ISL_191492|2015.386|swine|USA|H1N2|nan
EPI_ISL_190541|2015.318|swine|USA|H1N2|nan
EPI_ISL_190533|2015.329|swine|USA|H1N2|nan
EPI_ISL_188956|2015.249|swine|USA|H3N2|3C.3a
EPI_ISL_188905|2015.299|swine|USA|H3N2|3C.3a
EPI_ISL_188901|2015.299|swine|USA|H1N1|6B.1
EPI_ISL_188863|2015.247|Human|UK|H3N2|3C.2
EPI_ISL_188862|2015.247|Human|UK|H3N2|3C.2
EPI_ISL_188861|2015.247|Human|UK|H3N2|3C.2
EPI_ISL_188860|2015.178|Human|UK|H3N2|3C.2
EPI_ISL_188859|2015.167|Human|UK|H3N2|3C.2
EPI_ISL_188858|2015.071|Human|UK|H3N2|3C.2
EPI_ISL_188857|2015.112|Human|UK|H3N2|3C.2
EPI_ISL_188856|2015.107|Human|UK|H3N2|3C.2
EPI_ISL_188855|2015.101|Human|UK|H3N2|3C.2
EPI_ISL_188853|2015.09|Human|UK|H3N2|3C.2
EPI_ISL_188852|2015.079|Human|UK|H3N2|3C.2
EPI_ISL_188851|2015.03|Human|UK|H3N2|3C.3a
EPI_ISL_188850|2015.038|Human|UK|H3N2|3C.2
EPI_ISL_188849|2015.014|Human|UK|H3N2|3C.2
EPI_ISL_188848|2015.014|Human|UK|H3N2|3C.2
EPI_ISL_188847|2015.033|Human|UK|H3N2|3C.2
EPI_ISL_188846|2015.014|Human|UK|H3N2|3C.3a
EPI_ISL_188845|2015.014|Human|UK|H3N2|3C.3a
EPI_ISL_188844|2015.014|Human|UK|H3N2|3C.2
EPI_ISL_191967|2015.145|Human|Kazakhstan|H3N2|3C.2
EPI_ISL_191963|2015.071|Human|Kazakhstan|H3N2|3C.2
EPI_ISL_191962|2015.041|Human|Kazakhstan|H3N2|3C.2
EPI_ISL_191960|2015.107|Human|Kazakhstan|H3N2|3C.2
EPI_ISL_191959|2015.126|Human|Kazakhstan|H3N2|3C.2
EPI_ISL_191958|2015.132|Human|Kazakhstan|H3N2|3C.2
EPI_ISL_191030|2014.91|Human|Kazakhstan|H3N2|3C.3a
EPI_ISL_189849|2015.055|Human|Kazakhstan|H3N2|3C.2
EPI_ISL_189848|2015.06|Human|Kazakhstan|H3N2|3C.2
EPI_ISL_189847|2015.036|Human|Kazakhstan|H3N2|3C.2
EPI_ISL_189846|2015.099|Human|Kazakhstan|H3N2|3C.2
EPI_ISL_189845|2015.077|Human|Kazakhstan|H3N2|3C.2
EPI_ISL_189844|2015.033|Human|Kazakhstan|H3N2|3C.3a
EPI_ISL_189843|2015.068|Human|Kazakhstan|H3N2|3C.2
EPI_ISL_189841|2015.022|Human|Kazakhstan|H3N2|3C.2
EPI_ISL_189823|2015.205|Human|Kazakhstan|H1N1|6B.1
EPI_ISL_188874|2015.041|Human|USA|H3N2|3C.2
EPI_ISL_188873|2015.049|Human|USA|H3N2|3C.2
EPI_ISL_191708|2014.973|Human|Congo|H3N2|3C.2a
EPI_ISL_191694|2014.992|Human|Congo|H3N2|3C.2a
EPI_ISL_191693|2014.953|Human|Congo|H3N2|3C.2a
EPI_ISL_191672|2014.973|Human|Congo|H3N2|3C.2a
EPI_ISL_189842|2014.942|Human|Congo|H3N2|3C.2a
EPI_ISL_188893|2015.022|Human|USA|H3N2|3C.3a
EPI_ISL_188892|2015.019|Human|USA|H3N2|3C.3a
EPI_ISL_191715|2015.37|Human|USA|H3N2|3C.2
EPI_ISL_191713|2015.277|Human|USA|H3N2|3C.2
EPI_ISL_191710|2015.301|Human|USA|H3N2|3C.2
EPI_ISL_191705|2015.375|Human|USA|H3N2|3C.2
EPI_ISL_191701|2015.247|Human|USA|H3N2|3C.2
EPI_ISL_191063|2014.885|Human|USA|H3N2|3C.2
EPI_ISL_191684|2015.342|Human|USA|H3N2|3C.2
EPI_ISL_191431|2014.773|Human|USA|H3N2|3C.3a
EPI_ISL_191029|2015.2|Human|USA|H3N2|3C.2
EPI_ISL_188888|2014.975|Human|USA|H3N2|3C.3a
EPI_ISL_191698|2015.321|Human|USA|H3N2|3C.2
EPI_ISL_191033|2015.167|Human|USA|H3N2|3C.2
EPI_ISL_191032|2015.134|Human|USA|H3N2|3C.3a
EPI_ISL_191668|2015.252|Human|USA|H3N2|3C.2
EPI_ISL_191069|2015.164|Human|USA|H3N2|3C.2
EPI_ISL_191046|2015.192|Human|USA|H3N2|3C.2
EPI_ISL_191714|2015.011|Human|USA|H3N2|3C.2
EPI_ISL_191711|2015.244|Human|USA|H3N2|3C.3a
EPI_ISL_191683|2015.197|Human|USA|H3N2|3C.2
EPI_ISL_191682|2015.077|Human|USA|H3N2|3C.2
EPI_ISL_191681|2015.148|Human|USA|H3N2|3C.2
EPI_ISL_191677|2015.118|Human|USA|H3N2|3C.2
EPI_ISL_191676|2015.156|Human|USA|H3N2|3C.2
EPI_ISL_191675|2015.189|Human|USA|H3N2|3C.2
EPI_ISL_191673|2015.09|Human|USA|H3N2|3C.2
EPI_ISL_191671|2015.173|Human|USA|H3N2|3C.3a
EPI_ISL_191696|2015.282|Human|USA|H3N2|3C.2
EPI_ISL_188864|2015.079|Human|USA|H3N2|3C.3a
EPI_ISL_191706|2015.296|Human|Hawaii|H3N2|3C.2
EPI_ISL_191697|2015.282|Human|Hawaii|H3N2|3C.2
EPI_ISL_189822|2015.279|Human|Hawaii|H1N1|6B.2
EPI_ISL_188880|2015.068|Human|USA|H3N2|3C.2
EPI_ISL_188869|2014.94|Human|USA|H3N2|3C.2
EPI_ISL_188881|2015.079|Human|USA|H3N2|3C.2
EPI_ISL_188878|2015.074|Human|USA|H3N2|3C.2
EPI_ISL_188865|2015.068|Human|USA|H3N2|3C.2
EPI_ISL_191709|2015.301|Human|USA|H3N2|3C.2
EPI_ISL_191670|2015.255|Human|USA|H3N2|3C.2
EPI_ISL_191424|2014.89|Human|USA|H3N2|3C.2
EPI_ISL_191695|2015.26|Human|USA|H3N2|3C.2
EPI_ISL_176749|2015.132|Human|USA|H3N2|3C.2
EPI_ISL_189816|2014.729|Human|USA|H3N2|3C.2
EPI_ISL_191699|2015.279|Human|USA|H3N2|3C.2
EPI_ISL_191703|2015.293|Human|USA|H3N2|3C.2
EPI_ISL_191678|2015.315|Human|USA|H3N2|3C.3a
EPI_ISL_189819|2014.822|Human|USA|H1N1|6B.1
EPI_ISL_176688|2015.09|Human|USA|H3N2|3C.2
EPI_ISL_191038|2015.173|Human|USA|H3N2|3C.2
EPI_ISL_191689|2015.266|Human|USA|H3N2|3C.2
EPI_ISL_188885|2015.055|Human|USA|H3N2|3C.2
EPI_ISL_188895|2014.984|Human|USA|H3N2|3C.2
EPI_ISL_188870|2014.975|Human|USA|H3N2|3C.2
EPI_ISL_191066|2015.082|Human|USA|H3N2|3C.2
EPI_ISL_188894|2015.236|Human|USA|H3N2|3C.2
EPI_ISL_191042|2015.17|Human|USA|H3N2|3C.2
EPI_ISL_172538|2014.915|Human|USA|H3N2|3C.2
EPI_ISL_191700|2015.277|Human|USA|H3N2|3C.2
EPI_ISL_191690|2015.293|Human|USA|H3N2|3C.2
EPI_ISL_191052|2015.003|Human|Georgia|H3N2|3C.2
EPI_ISL_191050|2015.003|Human|Georgia|H3N2|3C.2
EPI_ISL_188890|2014.953|Human|Georgia|H3N2|3C.2
EPI_ISL_188886|2014.959|Human|Georgia|H3N2|3C.2
EPI_ISL_188883|2014.921|Human|Georgia|H3N2|3C.2
EPI_ISL_188868|2015.003|Human|Georgia|H3N2|3C.3a
EPI_ISL_188867|2014.929|Human|Georgia|H3N2|3C.2
EPI_ISL_191065|2015.027|Human|USA|H3N2|3C.2
EPI_ISL_191031|2015.096|Human|USA|H3N2|3C.2
EPI_ISL_191058|2015.181|Human|USA|H3N2|3C.2
EPI_ISL_188889|2014.967|Human|USA|H3N2|3C.2
EPI_ISL_191692|2015.282|Human|USA|H3N2|3C.2
EPI_ISL_191685|2015.197|Human|USA|H3N2|3C.2
EPI_ISL_176692|2015.107|Human|USA|H3N2|3C.2
EPI_ISL_188876|2015.003|Human|USA|H3N2|3C.3a
EPI_ISL_188879|2014.959|Human|USA|H3N2|3C.2
EPI_ISL_191688|2015.181|Human|USA|H3N2|3C.2
EPI_ISL_191047|2015.164|Human|USA|H3N2|3C.2
EPI_ISL_191702|2015.247|Human|USA|H3N2|3C.2
EPI_ISL_191686|2015.208|Human|USA|H3N2|3C.2
EPI_ISL_176731|2015.047|Human|USA|H3N2|3C.2
EPI_ISL_191451|2015.203|Human|Japan|H1N1|6B.1
EPI_ISL_191449|2015.203|Human|Japan|H1N1|6B.1
EPI_ISL_191447|2015.192|Human|Japan|H1N1|6B.1
EPI_ISL_191435|2015.107|Human|Japan|H1N1|6B.1
EPI_ISL_191443|2014.945|Human|Japan|H1N1|6B.1
EPI_ISL_191450|2015.195|Human|Japan|H1N1|6B.1
EPI_ISL_171397|2014.879|Human|Canada|H3N2|3C.3a
EPI_ISL_188887|2015.107|Human|USA|H3N2|3C.3a
EPI_ISL_188875|2014.953|Human|VietNam|H3N2|3C.3a
EPI_ISL_188871|2014.915|Human|Tanzania|H3N2|3C.3a
EPI_ISL_191036|2014.658|Human|Paraguay|H3N2|3C.3a
EPI_ISL_191060|2014.888|Human|Laos|H3N2|3C.3a
EPI_ISL_191669|2015.282|Human|USA|H3N2|3C.2
EPI_ISL_176667|2015.145|Human|USA|H3N2|3C.2
EPI_ISL_191043|2015.167|Human|USA|H3N2|3C.2
EPI_ISL_189824|2015.288|Human|USA|H1N1|6B.1
EPI_ISL_191707|2015.419|Human|USA|H3N2|3C.2
EPI_ISL_191055|2015.096|Human|USA|H3N2|3C.2
EPI_ISL_191057|2015.052|Human|Asia-Russia|H3N2|3C.3a
EPI_ISL_191056|2015.041|Human|Asia-Russia|H3N2|3C.3a
EPI_ISL_191054|2015.052|Human|Asia-Russia|H3N2|3C.3a
EPI_ISL_191051|2014.981|Human|Asia-Russia|H3N2|3C.3a
EPI_ISL_191049|2014.973|Human|Asia-Russia|H3N2|3C.3a
EPI_ISL_191604|2015.518|Dom.gal|UK|H7N7|nan
EPI_ISL_192069|2015.074|Human|Korea|H1N1|6B.1
EPI_ISL_192068|2015.148|Human|Korea|H1N1|6B.2
EPI_ISL_192066|2015.126|Human|Korea|H1N1|6B.1
EPI_ISL_192065|2015.033|Human|Korea|H1N1|6B.1
EPI_ISL_192063|2015.03|Human|Korea|H1N1|6B.1
EPI_ISL_192062|2015.011|Human|Korea|H1N1|6B.1
EPI_ISL_192060|2015.014|Human|Korea|H1N1|6B.1
EPI_ISL_192059|2015.184|Human|Korea|H1N1|6B.1
EPI_ISL_192058|2015.164|Human|Korea|H1N1|6B.1
EPI_ISL_192057|2015.222|Human|Korea|H1N1|6B.1
EPI_ISL_192056|2015.164|Human|Korea|H1N1|6B.1
EPI_ISL_192055|2015.145|Human|Korea|H1N1|6B.1
EPI_ISL_192054|2015.164|Human|Korea|H1N1|6B.1
EPI_ISL_192053|2015.148|Human|Korea|H1N1|6B.1
EPI_ISL_192049|2015.088|Human|Korea|H1N1|6B.1
EPI_ISL_192048|2015.129|Human|Korea|H1N1|6B.1
EPI_ISL_192047|2015.107|Human|Korea|H1N1|6B.1
EPI_ISL_192074|2015.222|Human|Ukraine|H1N1|6B.1
EPI_ISL_192073|2015.151|Human|Ukraine|H1N1|6B.1
EPI_ISL_192072|2015.236|Human|Ukraine|H1N1|6B.1
EPI_ISL_192071|2015.214|Human|Ukraine|H1N1|6B.1
EPI_ISL_192070|2015.29|Human|Ukraine|H1N1|6B.1
EPI_ISL_192067|2015.263|Human|Ukraine|H1N1|6B.2
EPI_ISL_192064|2015.271|Human|Ukraine|H1N1|6B.1
EPI_ISL_192061|2015.301|Human|Ukraine|H1N1|6B.1
EPI_ISL_192052|2015.318|Human|Ukraine|H1N1|6B.1
EPI_ISL_192051|2015.29|Human|Ukraine|H1N1|6B.1
EPI_ISL_192046|2015.285|Human|Ukraine|H1N1|6B.1
EPI_ISL_192045|2015.271|Human|Ukraine|H1N1|6B.1
EPI_ISL_192044|2015.167|Human|Ukraine|H1N1|6B.1
EPI_ISL_192043|2015.279|Human|Ukraine|H1N1|6B.1
EPI_ISL_192042|2015.288|Human|Ukraine|H1N1|6B.1
EPI_ISL_191968|2015.282|Human|Ukraine|H3N2|3C.3a
EPI_ISL_191966|2015.282|Human|Ukraine|H3N2|3C.3a
EPI_ISL_191965|2015.285|Human|Ukraine|H3N2|3C.3a
EPI_ISL_191964|2015.263|Human|Ukraine|H3N2|3C.3a
EPI_ISL_191448|2015.107|Human|Japan|H1N1|6B.1
EPI_ISL_190446|2015.118|Human|Colombia|H1N1|6B.2
EPI_ISL_190445|2015.047|Human|Colombia|H1N1|6B.2
EPI_ISL_190444|2015.096|Human|Colombia|H1N1|6B.2
EPI_ISL_190443|2015.03|Human|Colombia|H1N1|6B.2
EPI_ISL_190442|2015.175|Human|Colombia|H1N1|6B.2
EPI_ISL_192666|2015.189|Dom.gal|Netherlands|H7N7|nan
EPI_ISL_192665|2015.189|Dom.gal|Netherlands|H7N7|nan
EPI_ISL_192109|2015.151|Human|Germany|H3N2|3C.2
EPI_ISL_192108|2015.099|Human|Germany|H3N2|3C.2
EPI_ISL_193594|2015.427|Human|Chile|H1N1|6B.1
EPI_ISL_193318|2015.436|Human|Chile|H3N2|3C.3a
EPI_ISL_193313|2015.375|Human|Chile|H3N2|3C.3a
EPI_ISL_192264|2015.501|Human|UK|H3N2|3C.2
EPI_ISL_192260|2015.167|Human|UK|H3N2|3C.2
EPI_ISL_192258|2015.115|Human|UK|H3N2|3C.2
EPI_ISL_192250|2015.038|Human|UK|H3N2|3C.2
EPI_ISL_192249|2015.038|Human|UK|H3N2|3C.2
EPI_ISL_192248|2015.038|Human|UK|H3N2|3C.2
EPI_ISL_192246|2015.011|Human|UK|H3N2|3C.2
EPI_ISL_192236|2014.995|Human|UK|H3N2|3C.2
EPI_ISL_192215|2014.978|Human|UK|H3N2|3C.2
EPI_ISL_192214|2014.975|Human|UK|H3N2|3C.2
EPI_ISL_192204|2014.959|Human|UK|H3N2|3C.3a
EPI_ISL_192202|2014.945|Human|UK|H3N2|3C.2a
EPI_ISL_192195|2014.885|Human|UK|H3N2|3C.2
EPI_ISL_192194|2014.885|Human|UK|H3N2|3C.2
EPI_ISL_192193|2014.729|Human|UK|H3N2|3C.2
EPI_ISL_192192|2014.644|Human|UK|H3N2|3C.2
EPI_ISL_193336|2015.353|Human|Peru|H3N2|3C.2
EPI_ISL_193335|2015.337|Human|Peru|H3N2|3C.2
EPI_ISL_193334|2015.31|Human|Peru|H3N2|3C.3a
EPI_ISL_192703|2015.268|Human|Peru|H3N2|3C.3a
EPI_ISL_192697|2015.307|Human|Peru|H3N2|3C.3a
EPI_ISL_192696|2015.279|Human|Peru|H3N2|3C.3a
EPI_ISL_192644|2015.263|Human|Peru|H1N1|6B.1
EPI_ISL_192643|2015.351|Human|Peru|H1N1|6B.1
EPI_ISL_192642|2015.348|Human|Peru|H1N1|6B.1
EPI_ISL_192641|2015.403|Human|Peru|H1N1|6B.1
EPI_ISL_192640|2015.348|Human|Peru|H1N1|6B.1
EPI_ISL_192639|2015.285|Human|Peru|H1N1|6B.1
EPI_ISL_192638|2015.285|Human|Peru|H1N1|6B.1
EPI_ISL_192637|2015.386|Human|Peru|H1N1|6B.1
EPI_ISL_192548|2015.323|Human|Peru|H1N1|6B.1
EPI_ISL_193606|2015.323|Human|Bangladesh|H1N1|6B.1
EPI_ISL_193598|2015.378|Human|Bangladesh|H1N1|6B.1
EPI_ISL_193305|2015.378|Human|Bangladesh|H1N1|6B.1
EPI_ISL_193304|2015.356|Human|Bangladesh|H1N1|6B.1
EPI_ISL_193303|2015.342|Human|Bangladesh|H1N1|6B.1
EPI_ISL_193299|2015.318|Human|Bangladesh|H1N1|nan
EPI_ISL_193002|2015.362|Human|Bangladesh|H1N1|6B.1
EPI_ISL_193001|2015.345|Human|Bangladesh|H1N1|6B.1
EPI_ISL_193000|2015.364|Human|Bangladesh|H1N1|6B.2
EPI_ISL_192646|2015.345|Human|Bangladesh|H1N1|6B.2
EPI_ISL_192645|2015.29|Human|Bangladesh|H1N1|6B.1
EPI_ISL_192635|2015.416|Human|Bangladesh|H1N1|6B.1
EPI_ISL_192634|2015.364|Human|Bangladesh|H1N1|6B.1
EPI_ISL_192633|2015.389|Human|Bangladesh|H1N1|6B.1
EPI_ISL_192632|2015.362|Human|Bangladesh|H1N1|6B.1
EPI_ISL_192631|2015.392|Human|Bangladesh|H1N1|6B.1
EPI_ISL_192630|2015.285|Human|Bangladesh|H1N1|6B.2
EPI_ISL_192629|2015.356|Human|Bangladesh|H1N1|6B.1
EPI_ISL_192627|2015.348|Human|Bangladesh|H1N1|6B.1
EPI_ISL_192626|2015.34|Human|Bangladesh|H1N1|6B.2
EPI_ISL_192625|2015.34|Human|Bangladesh|H1N1|nan
EPI_ISL_192624|2015.373|Human|Bangladesh|H1N1|6B.1
EPI_ISL_192623|2015.318|Human|Bangladesh|H1N1|nan
EPI_ISL_192622|2015.334|Human|Bangladesh|H1N1|6B.1
EPI_ISL_192621|2015.323|Human|Bangladesh|H1N1|nan
EPI_ISL_192620|2015.364|Human|Bangladesh|H1N1|6B.1
EPI_ISL_192556|2015.312|Human|Bangladesh|H1N1|6B.2
EPI_ISL_192555|2015.411|Human|Bangladesh|H1N1|6B.1
EPI_ISL_192554|2015.395|Human|Bangladesh|H1N1|6B.1
EPI_ISL_192553|2015.362|Human|Bangladesh|H1N1|6B.1
EPI_ISL_192552|2015.293|Human|Bangladesh|H1N1|6B.1
EPI_ISL_192551|2015.367|Human|Bangladesh|H1N1|6B.1
EPI_ISL_192550|2015.364|Human|Bangladesh|H1N1|6B.2
EPI_ISL_192549|2015.378|Human|Bangladesh|H1N1|6B.1
EPI_ISL_192153|2015.37|Human|Bangladesh|H1N1|6B.1
EPI_ISL_192152|2015.34|Human|Bangladesh|H1N1|6B.1
EPI_ISL_192151|2015.359|Human|Bangladesh|H1N1|6B.1
EPI_ISL_192150|2015.345|Human|Bangladesh|H1N1|6B.2
EPI_ISL_192148|2015.359|Human|Bangladesh|H1N1|6B.1
EPI_ISL_192146|2015.362|Human|Bangladesh|H1N1|6B.1
EPI_ISL_192145|2015.356|Human|Bangladesh|H1N1|6B.1
EPI_ISL_192144|2015.362|Human|Bangladesh|H1N1|6B.1
EPI_ISL_192143|2015.359|Human|Bangladesh|H1N1|6B.1
EPI_ISL_192142|2015.351|Human|Bangladesh|H1N1|6B.1
EPI_ISL_192140|2015.351|Human|Bangladesh|H1N1|6B.1
EPI_ISL_192139|2015.356|Human|Bangladesh|H1N1|6B.1
EPI_ISL_192138|2015.342|Human|Bangladesh|H1N1|6B.1
EPI_ISL_192137|2015.337|Human|Bangladesh|H1N1|6B.1
EPI_ISL_192136|2015.353|Human|Bangladesh|H1N1|6B.2
EPI_ISL_192122|2015.345|Human|Bangladesh|H1N1|6B.1
EPI_ISL_192116|2015.345|Human|Bangladesh|H1N1|6B.1
EPI_ISL_192114|2015.337|Human|Bangladesh|H1N1|6B.1
EPI_ISL_192913|2015.5|Human|China|H7N9|nan
EPI_ISL_192912|2015.5|Human|China|H7N9|nan
EPI_ISL_192911|2015.5|Human|China|H7N9|nan
EPI_ISL_192910|2015.5|Human|China|H7N9|nan
EPI_ISL_192909|2014.915|Human|China|H7N9|nan
EPI_ISL_192710|2015.134|Human|Kazakhstan|H3N2|3C.2
EPI_ISL_192175|2015.121|Human|Kazakhstan|H3N2|3C.2
EPI_ISL_192173|2015.033|Human|Kazakhstan|H3N2|3C.2
EPI_ISL_192171|2015.033|Human|Kazakhstan|H3N2|3C.2
EPI_ISL_192168|2015.107|Human|Kazakhstan|H3N2|3C.2
EPI_ISL_192164|2015.016|Human|Kazakhstan|H3N2|3C.2
EPI_ISL_192163|2015.088|Human|Kazakhstan|H3N2|3C.2
EPI_ISL_192162|2015.03|Human|Kazakhstan|H3N2|3C.2
EPI_ISL_194145|2015.06|Human|USA|H3N2|3C.2
EPI_ISL_193331|2015.134|Human|USA|H3N2|3C.2
EPI_ISL_193307|2015.249|Human|USA|H3N2|3C.2
EPI_ISL_192183|2015.027|Human|USA|H3N2|3C.2
EPI_ISL_192184|2015.164|Human|USA|H3N2|3C.2
EPI_ISL_193361|2014.888|Human|USA|H3N2|3C.2
EPI_ISL_193355|2015.353|Human|USA|H3N2|3C.2
EPI_ISL_192187|2015.192|Human|USA|H3N2|3C.2
EPI_ISL_192177|2015.203|Human|USA|H3N2|3C.3a
EPI_ISL_192176|2015.208|Human|USA|H3N2|3C.2
EPI_ISL_194180|2015.049|Human|USA|H3N2|3C.2
EPI_ISL_194132|2015.052|Human|USA|H3N2|3C.2
EPI_ISL_194133|2015.008|Human|USA|H3N2|3C.2
EPI_ISL_193347|2015.137|Human|USA|H3N2|3C.2
EPI_ISL_192182|2015.178|Human|USA|H3N2|3C.2
EPI_ISL_192181|2015.167|Human|USA|H3N2|3C.2
EPI_ISL_192128|2015.208|Human|USA|H1N1|6B.2
EPI_ISL_194164|2015.556|Human|USA|H3N2|3C.2
EPI_ISL_194163|2015.573|Human|USA|H3N2|3C.2
EPI_ISL_194148|2015.049|Human|USA|H3N2|3C.2
EPI_ISL_194134|2015.049|Human|USA|H3N2|3C.2
EPI_ISL_194146|2015.077|Human|USA|H3N2|3C.2
EPI_ISL_193360|2015.255|Human|USA|H3N2|3C.2
EPI_ISL_193333|2015.077|Human|USA|H3N2|3C.2
EPI_ISL_192170|2015.014|Human|USA|H3N2|3C.2
EPI_ISL_192693|2015.468|Human|USA|H3N2|3C.2
EPI_ISL_194142|2015.518|Human|Hawaii|H3N2|3C.2
EPI_ISL_194136|2015.515|Human|Hawaii|H3N2|3C.2
EPI_ISL_193348|2015.433|Human|Hawaii|H3N2|3C.2
EPI_ISL_193329|2015.255|Human|Hawaii|H3N2|3C.2
EPI_ISL_192715|2015.129|Human|Hawaii|H3N2|3C.2
EPI_ISL_192706|2015.17|Human|Hawaii|H3N2|3C.2
EPI_ISL_192704|2015.151|Human|Hawaii|H3N2|3C.2
EPI_ISL_192702|2015.123|Human|Hawaii|H3N2|3C.2
EPI_ISL_192700|2015.11|Human|Hawaii|H3N2|3C.2
EPI_ISL_192185|2015.236|Human|Hawaii|H3N2|3C.2
EPI_ISL_192147|2015.334|Human|Hawaii|H1N1|6B.1
EPI_ISL_192127|2015.159|Human|Hawaii|H1N1|6B.2
EPI_ISL_192123|2015.304|Human|Hawaii|H1N1|6B.2
EPI_ISL_193356|2015.222|Human|USA|H3N2|3C.2
EPI_ISL_194154|2015.079|Human|USA|H3N2|3C.2
EPI_ISL_193351|2015.121|Human|USA|H3N2|3C.2
EPI_ISL_192131|2015.282|Human|USA|H1N1|6B.2
EPI_ISL_192125|2015.282|Human|USA|H1N1|6B.2
EPI_ISL_194183|2015.068|Human|USA|H3N2|3C.2
EPI_ISL_193322|2015.496|Human|USA|H3N2|3C.2
EPI_ISL_193308|2015.129|Human|USA|H3N2|3C.2
EPI_ISL_194161|2015.068|Human|USA|H3N2|3C.2
EPI_ISL_194149|2015.06|Human|USA|H3N2|3C.2
EPI_ISL_194144|2015.079|Human|USA|H3N2|3C.2
EPI_ISL_194141|2015.063|Human|USA|H3N2|3C.2
EPI_ISL_193352|2015.148|Human|USA|H3N2|3C.2
EPI_ISL_193338|2015.485|Human|USA|H3N2|3C.2
EPI_ISL_194182|2015.074|Human|USA|H3N2|3C.2
EPI_ISL_194176|2015.063|Human|USA|H3N2|3C.2
EPI_ISL_193349|2015.238|Human|USA|H3N2|3C.2
EPI_ISL_192159|2015.173|Human|USA|H3N2|3C.2
EPI_ISL_193354|2015.244|Human|USA|H3N2|3C.2
EPI_ISL_193321|2015.471|Human|USA|H3N2|3C.2
EPI_ISL_193310|2015.293|Human|USA|H3N2|3C.2
EPI_ISL_192692|2015.436|Human|USA|H3N2|3C.2
EPI_ISL_193359|2015.145|Human|USA|H3N2|3C.2
EPI_ISL_194139|2015.079|Human|USA|H3N2|3C.2
EPI_ISL_193350|2015.192|Human|USA|H3N2|3C.2
EPI_ISL_194130|2015.047|Human|USA|H3N2|3C.2
EPI_ISL_193311|2015.129|Human|USA|H3N2|3C.2
EPI_ISL_192628|2015.074|Human|USA|H1N1|6B.1
EPI_ISL_193328|2015.129|Human|USA|H3N2|3C.2
EPI_ISL_193327|2015.414|Human|USA|H3N2|3C.2
EPI_ISL_193326|2015.449|Human|USA|H3N2|3C.2
EPI_ISL_193325|2015.419|Human|USA|H3N2|3C.2
EPI_ISL_192714|2015.458|Human|USA|H3N2|3C.2
EPI_ISL_192713|2015.433|Human|USA|H3N2|3C.2
EPI_ISL_192712|2015.425|Human|USA|H3N2|3C.2
EPI_ISL_192711|2015.414|Human|USA|H3N2|3C.2
EPI_ISL_194150|2015.058|Human|USA|H3N2|3C.2
EPI_ISL_193323|2015.493|Human|USA|H3N2|3C.2
EPI_ISL_194147|2015.058|Human|USA|H3N2|3C.2
EPI_ISL_193345|2015.233|Human|USA|H3N2|3C.2
EPI_ISL_192188|2015.197|Human|USA|H3N2|3C.2
EPI_ISL_193357|2015.17|Human|USA|H3N2|3C.2
EPI_ISL_192191|2015.164|Human|USA|H3N2|3C.2a
EPI_ISL_194155|2015.044|Human|USA|H3N2|3C.2
EPI_ISL_192111|2015.189|Human|USA|H1N1|6B.1
EPI_ISL_194497|2015.455|Human|Cambodia|H1N1|6B.2
EPI_ISL_193849|2015.107|Human|Brazil|H1N1|6B.2
EPI_ISL_193342|2015.216|Human|Brazil|H3N2|3C.3a
EPI_ISL_193340|2015.2|Human|Brazil|H3N2|3C.2
EPI_ISL_193339|2015.244|Human|Brazil|H3N2|3C.2
EPI_ISL_193314|2015.367|Human|Brazil|H3N2|3C.3a
EPI_ISL_192619|2015.107|Human|Brazil|H1N1|6B.2
EPI_ISL_193341|2015.493|Human|USA|H3N2|3C.2
EPI_ISL_193603|2015.112|Human|Dominica|H1N1|6B.1
EPI_ISL_193602|2015.151|Human|Trinidad|H1N1|6B.1
EPI_ISL_193596|2015.222|Human|Dominica|H1N1|6B.1
EPI_ISL_193595|2015.148|Human|Dominica|H1N1|6B.1
EPI_ISL_193592|2015.132|Human|Dominica|H1N1|6B.1
EPI_ISL_193607|2015.088|Human|Russia|H1N1|6B.1
EPI_ISL_193605|2015.282|Human|Russia|H1N1|6B.1
EPI_ISL_193604|2015.247|Human|Russia|H1N1|6B.1
EPI_ISL_193601|2015.222|Human|Russia|H1N1|6B.1
EPI_ISL_193300|2015.211|Human|Russia|H1N1|6B.1
EPI_ISL_193296|2015.301|Human|Russia|H1N1|6B.1
EPI_ISL_192648|2015.189|Human|Russia|H1N1|6B.2
EPI_ISL_192647|2015.17|Human|Russia|H1N1|6B.1
EPI_ISL_194170|2015.036|Human|Laos|H3N2|3C.3a
EPI_ISL_194169|2015.036|Human|Laos|H3N2|3C.3a
EPI_ISL_192708|2015.088|Human|Laos|H3N2|3C.3a
EPI_ISL_192135|2015.126|Human|Laos|H1N1|6B.1
EPI_ISL_192134|2015.126|Human|Laos|H1N1|6B.1
EPI_ISL_192133|2015.052|Human|Laos|H1N1|6B.1
EPI_ISL_192132|2014.879|Human|Laos|H1N1|6B.1
EPI_ISL_192130|2015.068|Human|Laos|H1N1|6B.1
EPI_ISL_192129|2015.126|Human|Laos|H1N1|6B.1
EPI_ISL_192121|2015.129|Human|Laos|H1N1|6B.1
EPI_ISL_192120|2015.145|Human|Laos|H1N1|6B.1
EPI_ISL_192119|2015.129|Human|Laos|H1N1|6B.1
EPI_ISL_192112|2015.049|Human|Laos|H1N1|6B.1
EPI_ISL_194179|2015.049|Human|USA|H3N2|3C.2
EPI_ISL_193320|2015.507|Human|USA|H3N2|3C.2
EPI_ISL_193319|2015.282|Human|USA|H3N2|3C.2
EPI_ISL_193324|2015.504|Human|USA|H3N2|3C.2
EPI_ISL_193301|2015.515|Human|USA|H1N1|6B.1
EPI_ISL_193014|2015.082|Human|India|H1N1|6B.1
EPI_ISL_193013|2015.09|Human|India|H1N1|6B.1
EPI_ISL_193012|2015.17|Human|India|H1N1|6B.1
EPI_ISL_193011|2015.022|Human|India|H1N1|6B.1
EPI_ISL_193010|2015.241|Human|India|H1N1|6B.1
EPI_ISL_193009|2015.249|Human|India|H1N1|6B.1
EPI_ISL_193008|2015.195|Human|India|H1N1|6B.1
EPI_ISL_193007|2015.151|Human|India|H1N1|6B.1
EPI_ISL_193006|2015.145|Human|India|H1N1|6B.1
EPI_ISL_193005|2015.118|Human|India|H1N1|6B.1
EPI_ISL_192505|2015.151|Human|China|H7N9|nan
EPI_ISL_192504|2015.115|Human|China|H7N9|nan
EPI_ISL_192503|2015.167|Human|China|H7N9|nan
EPI_ISL_192502|2015.088|Human|China|H7N9|nan
EPI_ISL_192501|2015.2|Human|China|H7N9|nan
EPI_ISL_192499|2015.178|Human|China|H7N9|nan
EPI_ISL_192498|2015.093|Human|China|H7N9|nan
EPI_ISL_192497|2015.088|Human|China|H7N9|nan
EPI_ISL_192495|2015.153|Human|China|H7N9|nan
EPI_ISL_192494|2015.173|Human|China|H7N9|nan
EPI_ISL_192493|2015.164|Human|China|H7N9|nan
EPI_ISL_192492|2015.266|Human|China|H7N9|nan
EPI_ISL_192488|2015.066|Human|China|H7N9|nan
EPI_ISL_192487|2015.058|Human|China|H7N9|nan
EPI_ISL_192484|2015.145|Human|China|H7N9|nan
EPI_ISL_192478|2015.304|Human|China|H7N9|nan
EPI_ISL_192472|2015.389|Human|China|H7N9|nan
EPI_ISL_192471|2015.389|Human|China|H7N9|nan
EPI_ISL_192469|2015.397|Human|China|H7N9|nan
EPI_ISL_192380|2014.619|Human|China|H7N9|nan
EPI_ISL_192339|2014.91|Human|China|H7N9|nan
EPI_ISL_192338|2014.975|Human|China|H7N9|nan
EPI_ISL_192337|2014.97|Human|China|H7N9|nan
EPI_ISL_192336|2014.918|Human|China|H7N9|nan
EPI_ISL_192335|2015.5|Human|China|H7N9|nan
EPI_ISL_192334|2015.005|Human|China|H7N9|nan
EPI_ISL_192333|2015.008|Human|China|H7N9|nan
EPI_ISL_192324|2014.921|Human|China|H7N9|nan
EPI_ISL_192323|2014.992|Human|China|H7N9|nan
EPI_ISL_192322|2014.992|Human|China|H7N9|nan
EPI_ISL_192321|2015.016|Human|China|H7N9|nan
EPI_ISL_192318|2015.011|Human|China|H7N9|nan
EPI_ISL_192317|2014.981|Human|China|H7N9|nan
EPI_ISL_192316|2015.019|Human|China|H7N9|nan
EPI_ISL_192315|2015.03|Human|China|H7N9|nan
EPI_ISL_192314|2015.038|Human|China|H7N9|nan
EPI_ISL_192313|2015.041|Human|China|H7N9|nan
EPI_ISL_192312|2015.041|Human|China|H7N9|nan
EPI_ISL_192311|2015.033|Human|China|H7N9|nan
EPI_ISL_192310|2015.008|Human|China|H7N9|nan
EPI_ISL_192309|2015.044|Human|China|H7N9|nan
EPI_ISL_192308|2015.03|Human|China|H7N9|nan
EPI_ISL_192307|2015.027|Human|China|H7N9|nan
EPI_ISL_192306|2015.044|Human|China|H7N9|nan
EPI_ISL_192305|2015.049|Human|China|H7N9|nan
EPI_ISL_192304|2015.047|Human|China|H7N9|nan
EPI_ISL_192303|2015.058|Human|China|H7N9|nan
EPI_ISL_192302|2015.011|Human|China|H7N9|nan
EPI_ISL_192301|2015.038|Human|China|H7N9|nan
EPI_ISL_192300|2015.033|Human|China|H7N9|nan
EPI_ISL_192299|2014.904|Human|China|H7N9|nan
EPI_ISL_192298|2015.068|Human|China|H7N9|nan
EPI_ISL_192297|2015.06|Human|China|H7N9|nan
EPI_ISL_192296|2015.049|Human|China|H7N9|nan
EPI_ISL_192295|2014.981|Human|China|H7N9|nan
EPI_ISL_192294|2014.984|Human|China|H7N9|nan
EPI_ISL_192293|2015.033|Human|China|H7N9|nan
EPI_ISL_192292|2014.989|Human|China|H7N9|nan
EPI_ISL_192291|2015.058|Human|China|H7N9|nan
EPI_ISL_192290|2015.06|Human|China|H7N9|nan
EPI_ISL_192289|2015.038|Human|China|H7N9|nan
EPI_ISL_192288|2015.06|Human|China|H7N9|nan
EPI_ISL_192287|2015.11|Human|China|H7N9|nan
EPI_ISL_192286|2015.11|Human|China|H7N9|nan
EPI_ISL_192285|2015.074|Human|China|H7N9|nan
EPI_ISL_192284|2015.093|Human|China|H7N9|nan
EPI_ISL_192283|2015.082|Human|China|H7N9|nan
EPI_ISL_192282|2015.11|Human|China|H7N9|nan
EPI_ISL_192281|2015.025|Human|China|H7N9|nan
EPI_ISL_192280|2015.074|Human|China|H7N9|nan
EPI_ISL_192279|2015.055|Human|China|H7N9|nan
EPI_ISL_192278|2014.997|Human|China|H7N9|nan
EPI_ISL_192277|2015.06|Human|China|H7N9|nan
EPI_ISL_192276|2015.11|Human|China|H7N9|nan
EPI_ISL_192275|2015.099|Human|China|H7N9|nan
EPI_ISL_192274|2015.041|Human|China|H7N9|nan
EPI_ISL_194172|2015.208|Human|Australia|H3N2|3C.2
EPI_ISL_194167|2015.115|Human|Australia|H3N2|3C.2
EPI_ISL_194166|2015.164|Human|Fiji|H3N2|3C.2
EPI_ISL_194165|2015.244|Human|Australia|H3N2|3C.2
EPI_ISL_194177|2015.079|Human|USA|H3N2|3C.2
EPI_ISL_194543|2015.499|Human|Australia|H1N1|6B.2
EPI_ISL_194181|2015.052|Human|Asia-Russia|H3N2|3C.3a
EPI_ISL_194178|2015.041|Human|Asia-Russia|H3N2|3C.3a
EPI_ISL_194156|2015.052|Human|Asia-Russia|H3N2|3C.3a
EPI_ISL_194129|2015.079|Human|Russia|H3N2|3C.2
EPI_ISL_193850|2015.137|Human|Russia|H1N1|6B.1
EPI_ISL_192699|2015.137|Human|Russia|H3N2|3C.3a
EPI_ISL_192691|2015.093|Human|Asia-Russia|H3N2|3C.3a
EPI_ISL_192690|2015.126|Human|Russia|H3N2|3C.2
EPI_ISL_192167|2015.068|Human|Russia|H3N2|3C.3a
EPI_ISL_192166|2015.044|Human|Russia|H3N2|3C.2
EPI_ISL_192118|2015.118|Human|Russia|H1N1|6B.2
EPI_ISL_192117|2015.088|Human|Russia|H1N1|6B.1
EPI_ISL_192115|2015.137|Human|Russia|H1N1|6B.1
EPI_ISL_192180|2015.151|Human|Ukraine|H3N2|3C.2
EPI_ISL_192172|2015.156|Human|Ukraine|H3N2|3C.3a
EPI_ISL_192156|2015.181|Human|Ukraine|H1N1|6B.1
EPI_ISL_192154|2015.167|Human|Ukraine|H1N1|6B.1
EPI_ISL_192141|2015.301|Human|Ukraine|H1N1|6B.1
EPI_ISL_192126|2015.342|Human|Ukraine|H1N1|6B.1
EPI_ISL_192113|2015.307|Human|Ukraine|H1N1|6B.1
EPI_ISL_192110|2015.164|Human|Ukraine|H1N1|6B.1
EPI_ISL_193599|2015.43|Human|HongKong|H1N1|6B.1
EPI_ISL_193597|2015.444|Human|HongKong|H1N1|6B.1
EPI_ISL_193306|2015.43|Human|HongKong|H1N1|6B.1
EPI_ISL_193302|2015.444|Human|HongKong|H1N1|6B.1
EPI_ISL_193600|2015.356|Human|Dominica|H1N1|6B.1
EPI_ISL_194174|2015.364|Human|Brazil|H3N2|3C.2
EPI_ISL_194143|2015.011|Human|Brazil|H3N2|3C.3a
EPI_ISL_193330|2015.337|Human|Brazil|H3N2|3C.2
EPI_ISL_194160|2015.052|Human|Salvador|H3N2|3C.2
EPI_ISL_194159|2015.022|Human|Salvador|H3N2|3C.2
EPI_ISL_193337|2015.184|Human|Salvador|H3N2|3C.2
EPI_ISL_193298|2015.307|Human|Salvador|H1N1|6B.1
EPI_ISL_192636|2015.263|Human|Salvador|H1N1|6B.1
EPI_ISL_194502|2015.175|Human|Thailand|H1N1|6B.2
EPI_ISL_198174|2015.34|swine|USA|H1N2|nan
EPI_ISL_198172|2015.353|swine|USA|H1N1|6B.1
EPI_ISL_198166|2015.362|swine|USA|H0N0|3C.3a
EPI_ISL_198163|2015.403|swine|USA|H1N2|nan
EPI_ISL_198161|2015.381|swine|USA|H1N2|nan
EPI_ISL_198160|2015.342|swine|USA|H1N2|nan
EPI_ISL_198167|2015.332|swine|USA|H1N2|nan
EPI_ISL_198159|2015.337|swine|USA|H1N2|nan
EPI_ISL_197200|2015.441|swine|USA|H0N0|3C.3a
EPI_ISL_197198|2015.222|swine|USA|H0N2|3C.3a
EPI_ISL_197217|2015.534|swine|USA|H1N1|6B.1
EPI_ISL_196102|2015.49|swine|USA|H3N2|3C.3a
EPI_ISL_195294|2015.099|Human|China|H5N6|2.3.4.4e
EPI_ISL_198909|2014.959|Dom.ans|China|H5N6|2.3.4.4b
EPI_ISL_195660|2015.581|Human|Sweden|H1N1|6B.2
EPI_ISL_198367|2015.575|swine|USA|H3N2|nan
EPI_ISL_198366|2015.57|swine|USA|H1N2|nan
EPI_ISL_197458|2014.732|Dom.ans|China|H4N2|nan
EPI_ISL_197457|2014.732|Dom.ans|China|H4N2|nan
EPI_ISL_197456|2014.732|Dom.ans|China|H4N2|nan
EPI_ISL_197455|2014.732|Dom.ans|China|H4N2|nan
EPI_ISL_197454|2014.732|Dom.ans|China|H4N2|nan
EPI_ISL_197453|2014.732|Dom.ans|China|H4N2|nan
EPI_ISL_197452|2014.732|Dom.ans|China|H4N2|nan
EPI_ISL_197451|2014.732|Dom.ans|China|H4N2|nan
EPI_ISL_197450|2014.732|Dom.ans|China|H4N2|nan
EPI_ISL_197216|2015.518|swine|USA|H1N1|6B.1
EPI_ISL_195459|2015.496|swine|USA|H1N2|nan
EPI_ISL_195446|2015.477|swine|USA|H1N2|nan
EPI_ISL_195380|2015.455|swine|USA|H1N1|6B.1
EPI_ISL_195379|2015.455|swine|USA|H1N2|nan
EPI_ISL_195378|2015.46|swine|USA|H1N2|nan
EPI_ISL_198933|2015.247|Dom.gal|China|H5N6|2.3.4.4e
EPI_ISL_198931|2015.247|Dom.gal|China|H9N2|nan
EPI_ISL_198930|2015.247|Dom.gal|China|H5N6|2.3.4.4h
EPI_ISL_198929|2015.247|Dom.gal|China|H5N6|2.3.4.4e
EPI_ISL_198927|2015.247|Dom.gal|China|H5N6|2.3.4.4
EPI_ISL_198926|2015.247|Dom.gal|China|H5N6|2.3.4.4e
EPI_ISL_198924|2015.247|Dom.gal|China|H5N6|2.3.4.4
EPI_ISL_198919|2015.247|Dom.gal|China|H5N6|2.3.4.4
EPI_ISL_198917|2015.247|Dom.gal|China|H5N6|2.3.4.4b
EPI_ISL_198915|2015.247|Dom.gal|China|H9N2|nan
EPI_ISL_198913|2015.101|Dom.gal|China|H7N9|nan
EPI_ISL_198911|2014.959|Dom.ans|China|H5N6|2.3.4.4b
EPI_ISL_198905|2014.959|Dom.gal|China|H9N2|nan
EPI_ISL_198889|2014.926|Dom.gal|China|H5N6|2.3.4.4e
EPI_ISL_198887|2014.926|Dom.gal|China|H5N6|2.3.4.4e
EPI_ISL_198886|2014.926|Dom.gal|China|H5N6|2.3.4.4
EPI_ISL_198885|2014.926|Dom.gal|China|H5N6|2.3.4.4e
EPI_ISL_198880|2015.203|Dom.gal|China|H5N6|2.3.4.4
EPI_ISL_198879|2015.2|Dom.gal|China|H9N2|nan
EPI_ISL_198865|2015.274|Dom.gal|China|H9N2|nan
EPI_ISL_198863|2014.959|Dom.ans|China|H5N6|2.3.4.4
EPI_ISL_198850|2015.353|Dom.other|China|H9N2|nan
EPI_ISL_198843|2015.258|Dom.gal|China|H9N2|nan
EPI_ISL_198841|2015.334|Dom.gal|China|H9N2|nan
EPI_ISL_198834|2014.959|Dom.gal|China|H9N2|nan
EPI_ISL_198799|2015.11|Dom.other|China|H5N6|2.3.4.4e
EPI_ISL_198778|2015.255|Dom.gal|China|H9N2|nan
EPI_ISL_194979|2015.474|Human|Chile|H3N2|3C.2
EPI_ISL_194975|2015.403|Human|Chile|H3N2|3C.2
EPI_ISL_194974|2015.482|Human|Chile|H3N2|3C.2
EPI_ISL_194973|2015.477|Human|Chile|H3N2|3C.2
EPI_ISL_194972|2015.452|Human|Chile|H3N2|3C.2
EPI_ISL_194971|2015.403|Human|Chile|H3N2|3C.2
EPI_ISL_194846|2015.488|Human|Chile|H1N1|6B.1
EPI_ISL_194845|2015.405|Human|Chile|H1N1|6B.1
EPI_ISL_194844|2015.425|Human|Chile|H1N1|6B.1
EPI_ISL_194840|2015.438|Human|Chile|H1N1|6B.1
EPI_ISL_194831|2015.436|Human|Chile|H1N1|6B.1
EPI_ISL_194830|2015.493|Human|Chile|H1N1|6B.1
EPI_ISL_197567|2015.378|Human|Bangladesh|H1N1|6B.1
EPI_ISL_195894|2015.395|Human|Bangladesh|H3N2|3C.2
EPI_ISL_195820|2015.356|Human|Bangladesh|H1N1|6B.1
EPI_ISL_195797|2015.373|Human|Bangladesh|H1N1|6B.1
EPI_ISL_195796|2015.362|Human|Bangladesh|H1N1|6B.1
EPI_ISL_195792|2015.337|Human|Bangladesh|H1N1|6B.1
EPI_ISL_194940|2015.386|Human|Bangladesh|H1N1|6B.1
EPI_ISL_194938|2015.337|Human|Bangladesh|H1N1|6B.1
EPI_ISL_195889|2015.121|Human|Jordan|H3N2|3C.2
EPI_ISL_195887|2015.219|Human|Jordan|H3N2|3C.2
EPI_ISL_195881|2015.096|Human|Jordan|H3N2|3C.2
EPI_ISL_195874|2015.099|Human|Serbia|H3N2|3C.2
EPI_ISL_195853|2015.211|Human|Serbia|H3N2|3C.3a
EPI_ISL_195852|2015.118|Human|Italy|H3N2|3C.2
EPI_ISL_195850|2015.088|Human|Italy|H3N2|3C.2
EPI_ISL_195839|2015.088|Human|Spain|H3N2|3C.2
EPI_ISL_195876|2015.312|Human|Ecuador|H3N2|3C.3a
EPI_ISL_194962|2015.427|Human|Ecuador|H3N2|3C.2
EPI_ISL_194961|2015.132|Human|Ecuador|H3N2|3C.2
EPI_ISL_194960|2015.425|Human|Ecuador|H3N2|3C.3a
EPI_ISL_194930|2015.184|Human|Ecuador|H1N1|6B.2
EPI_ISL_197753|2014.847|Dom.other|UK|H3N8|nan
EPI_ISL_195816|2015.518|Human|USA|H1N1|6B.2
EPI_ISL_194983|2015.532|Human|USA|H3N2|3C.2
EPI_ISL_197548|2015.458|Human|USA|H3N2|3C.2
EPI_ISL_195890|2015.036|Human|USA|H3N2|3C.2
EPI_ISL_195905|2015.581|Human|USA|H3N2|3C.2
EPI_ISL_195904|2015.532|Human|USA|H3N2|3C.2
EPI_ISL_197758|2015.556|Human|Hawaii|H3N2|3C.2
EPI_ISL_197757|2015.54|Human|Hawaii|H3N2|3C.2
EPI_ISL_197253|2015.384|Human|Hawaii|H3N2|3C.3a
EPI_ISL_197252|2015.441|Human|Hawaii|H3N2|3C.2
EPI_ISL_197251|2015.397|Human|Hawaii|H3N2|3C.2
EPI_ISL_195793|2015.559|Human|Hawaii|H1N1|6B.1
EPI_ISL_194968|2015.512|Human|Hawaii|H3N2|3C.2
EPI_ISL_194966|2015.507|Human|Hawaii|H3N2|3C.2
EPI_ISL_197491|2015.112|Human|USA|H3N2|3C.2
EPI_ISL_197486|2015.121|Human|USA|H3N2|3C.2
EPI_ISL_197279|2015.301|Human|USA|H3N2|3C.2
EPI_ISL_197771|2015.512|Human|USA|H3N2|3C.2
EPI_ISL_195645|2015.444|Human|USA|H3N2|3C.3a
EPI_ISL_194978|2015.444|Human|USA|H3N2|3C.2
EPI_ISL_195872|2015.082|Human|USA|H3N2|3C.2
EPI_ISL_195891|2015.068|Human|USA|H3N2|3C.2
EPI_ISL_197563|2015.575|Human|USA|H3N2|3C.2
EPI_ISL_197547|2015.575|Human|USA|H3N2|3C.2
EPI_ISL_197546|2015.575|Human|USA|H3N2|3C.2
EPI_ISL_197490|2015.575|Human|USA|H3N2|3C.2
EPI_ISL_195895|2015.082|Human|USA|H3N2|3C.2
EPI_ISL_195892|2015.575|Human|USA|H3N2|3C.2
EPI_ISL_195888|2015.575|Human|USA|H3N2|3C.2
EPI_ISL_195886|2015.553|Human|USA|H3N2|3C.2
EPI_ISL_195882|2015.077|Human|USA|H3N2|3C.2
EPI_ISL_195880|2015.575|Human|USA|H3N2|3C.2
EPI_ISL_195869|2015.575|Human|USA|H3N2|3C.2
EPI_ISL_195859|2015.575|Human|USA|H3N2|3C.2
EPI_ISL_195858|2015.575|Human|USA|H3N2|3C.2
EPI_ISL_195854|2015.575|Human|USA|H3N2|3C.2
EPI_ISL_194951|2015.575|Human|USA|H3N2|3C.2
EPI_ISL_194950|2015.562|Human|USA|H3N2|3C.2
EPI_ISL_195815|2015.556|Human|USA|H1N1|6B.1
EPI_ISL_197272|2015.542|Human|USA|H3N2|3C.2
EPI_ISL_197271|2015.534|Human|USA|H3N2|3C.2
EPI_ISL_195893|2015.027|Human|USA|H3N2|3C.2
EPI_ISL_197762|2015.526|Human|USA|H3N2|3C.2
EPI_ISL_198220|2015.463|Human|USA|H3N2|3C.2
EPI_ISL_198216|2015.474|Human|USA|H3N2|3C.2
EPI_ISL_197800|2015.499|Human|USA|H3N2|3C.2
EPI_ISL_197790|2015.496|Human|USA|H3N2|3C.2
EPI_ISL_197789|2015.493|Human|USA|H3N2|3C.2
EPI_ISL_197788|2015.496|Human|USA|H3N2|3C.2
EPI_ISL_197787|2015.474|Human|USA|H3N2|3C.2
EPI_ISL_197786|2015.51|Human|USA|H3N2|3C.2
EPI_ISL_197781|2015.501|Human|USA|H3N2|3C.2
EPI_ISL_197780|2015.474|Human|USA|H3N2|3C.2
EPI_ISL_197779|2015.496|Human|USA|H3N2|3C.2
EPI_ISL_197778|2015.488|Human|USA|H3N2|3C.2
EPI_ISL_197777|2015.499|Human|USA|H3N2|3C.2
EPI_ISL_197776|2015.479|Human|USA|H3N2|3C.2
EPI_ISL_197775|2015.501|Human|USA|H3N2|3C.2
EPI_ISL_197773|2015.499|Human|USA|H3N2|3C.2
EPI_ISL_197772|2015.477|Human|USA|H3N2|3C.2
EPI_ISL_197770|2015.474|Human|USA|H3N2|3C.2
EPI_ISL_197768|2015.482|Human|USA|H3N2|3C.2
EPI_ISL_197767|2015.51|Human|USA|H3N2|3C.2
EPI_ISL_197766|2015.449|Human|USA|H3N2|3C.2
EPI_ISL_197765|2015.51|Human|USA|H3N2|3C.2
EPI_ISL_197764|2015.501|Human|USA|H3N2|3C.2
EPI_ISL_197763|2015.471|Human|USA|H3N2|3C.2
EPI_ISL_197761|2015.51|Human|USA|H3N2|3C.2
EPI_ISL_197760|2015.477|Human|USA|H3N2|3C.2
EPI_ISL_197759|2015.496|Human|USA|H3N2|3C.2
EPI_ISL_197755|2015.51|Human|USA|H3N2|3C.2
EPI_ISL_195907|2015.559|Human|USA|H3N2|3C.2a
EPI_ISL_195848|2015.559|Human|USA|H3N2|3C.2
EPI_ISL_195844|2015.584|Human|USA|H3N2|3C.2
EPI_ISL_195835|2015.556|Human|USA|H3N2|3C.2a
EPI_ISL_195834|2015.584|Human|USA|H3N2|3C.2
EPI_ISL_195833|2015.512|Human|USA|H3N2|3C.2
EPI_ISL_195832|2015.545|Human|USA|H3N2|3C.2
EPI_ISL_195831|2015.564|Human|USA|H3N2|3C.2
EPI_ISL_194985|2015.466|Human|USA|H3N2|3C.2
EPI_ISL_194984|2015.463|Human|USA|H3N2|3C.2
EPI_ISL_194982|2015.455|Human|USA|H3N2|3C.2
EPI_ISL_194981|2015.468|Human|USA|H3N2|3C.2
EPI_ISL_194967|2015.482|Human|USA|H3N2|3C.2
EPI_ISL_194965|2015.482|Human|USA|H3N2|3C.2
EPI_ISL_194957|2015.479|Human|USA|H3N2|3C.2
EPI_ISL_194955|2015.477|Human|USA|H3N2|3C.2
EPI_ISL_194948|2015.463|Human|USA|H3N2|3C.2
EPI_ISL_194946|2015.468|Human|USA|H3N2|3C.2
EPI_ISL_194945|2015.46|Human|USA|H3N2|3C.2
EPI_ISL_194944|2015.458|Human|USA|H3N2|3C.2
EPI_ISL_194943|2015.463|Human|USA|H3N2|3C.2
EPI_ISL_195543|2014.989|Human|USA|H3N2|3C.2
EPI_ISL_195898|2015.033|Human|USA|H3N2|3C.2
EPI_ISL_195884|2015.077|Human|USA|H3N2|3C.2
EPI_ISL_197561|2015.567|Human|USA|H3N2|3C.2
EPI_ISL_198215|2015.545|Human|USA|H3N2|3C.2
EPI_ISL_197528|2015.581|Human|USA|H3N2|3C.2
EPI_ISL_197522|2015.573|Human|USA|H3N2|3C.2
EPI_ISL_197502|2015.551|Human|USA|H3N2|3C.2
EPI_ISL_194904|2015.156|Human|Japan|H1N1|6B.2
EPI_ISL_194902|2015.186|Human|Japan|H1N1|6B.1
EPI_ISL_196619|2015.036|Human|Japan|H3N2|3C.2
EPI_ISL_197256|2015.332|Human|Brazil|H3N2|3C.3a
EPI_ISL_194969|2015.11|Human|Brazil|H3N2|3C.2
EPI_ISL_197566|2015.452|Human|FrenchGuiana|H1N1|6B.1
EPI_ISL_195813|2015.214|Human|TheCaribbean|H1N1|6B.1
EPI_ISL_195810|2015.175|Human|TheCaribbean|H1N1|6B.1
EPI_ISL_195805|2015.225|Human|FrenchGuiana|H1N1|6B.1
EPI_ISL_195803|2015.107|Human|TheCaribbean|H1N1|6B.1
EPI_ISL_195795|2015.282|Human|FrenchGuiana|H1N1|6B.1
EPI_ISL_195817|2015.222|Human|Dominica|H1N1|6B.1
EPI_ISL_194953|2015.186|Human|Dominica|H3N2|3C.3a
EPI_ISL_194949|2015.197|Human|Dominica|H3N2|3C.2
EPI_ISL_194947|2015.222|Human|Dominica|H3N2|3C.3a
EPI_ISL_194843|2015.181|Human|Dominica|H1N1|6B.1
EPI_ISL_194842|2015.112|Human|Dominica|H1N1|6B.1
EPI_ISL_197553|2015.192|Human|Russia|H3N2|3C.2
EPI_ISL_197552|2015.208|Human|Russia|H3N2|3C.2
EPI_ISL_197551|2015.197|Human|Russia|H3N2|3C.2
EPI_ISL_197514|2015.189|Human|Russia|H3N2|3C.2
EPI_ISL_195903|2015.186|Human|Russia|H3N2|3C.2
EPI_ISL_195855|2015.26|Human|Russia|H3N2|3C.2
EPI_ISL_197277|2015.422|Human|Paraguay|H3N2|3C.3a
EPI_ISL_197275|2015.386|Human|Paraguay|H3N2|3C.3a
EPI_ISL_197273|2015.397|Human|Paraguay|H3N2|3C.3a
EPI_ISL_195827|2015.463|Human|Paraguay|H1N1|6B.1
EPI_ISL_195826|2015.37|Human|Paraguay|H1N1|6B.1
EPI_ISL_195825|2015.507|Human|Paraguay|H1N1|6B.1
EPI_ISL_195824|2015.422|Human|Paraguay|H1N1|6B.1
EPI_ISL_195822|2015.422|Human|Paraguay|H1N1|6B.1
EPI_ISL_195819|2015.529|Human|Paraguay|H1N1|6B.1
EPI_ISL_195818|2015.37|Human|Paraguay|H1N1|6B.1
EPI_ISL_195901|2015.54|Human|Panama|H3N2|3C.2
EPI_ISL_195845|2015.477|Human|Panama|H3N2|3C.3a
EPI_ISL_195814|2015.299|Human|Laos|H1N1|6B.2
EPI_ISL_194939|2015.203|Human|Laos|H1N1|6B.2
EPI_ISL_194937|2015.271|Human|Laos|H1N1|6B.2
EPI_ISL_194936|2015.164|Human|Laos|H1N1|6B.1
EPI_ISL_194934|2015.186|Human|Laos|H1N1|6B.1
EPI_ISL_194932|2015.348|Human|Laos|H1N1|6B.1
EPI_ISL_194927|2015.271|Human|Laos|H1N1|6B.2
EPI_ISL_197560|2015.192|Human|Guatemala|H3N2|3C.2
EPI_ISL_197558|2015.208|Human|Guatemala|H3N2|3C.2
EPI_ISL_197557|2015.375|Human|Guatemala|H3N2|3C.2
EPI_ISL_197555|2015.334|Human|Guatemala|H3N2|3C.2
EPI_ISL_197554|2015.192|Human|Guatemala|H3N2|3C.2
EPI_ISL_197494|2015.441|Human|Guatemala|H3N2|3C.2
EPI_ISL_197493|2015.375|Human|Guatemala|H3N2|3C.2
EPI_ISL_197492|2015.334|Human|Guatemala|H3N2|3C.2
EPI_ISL_197488|2015.34|Human|Guatemala|H3N2|3C.2
EPI_ISL_197484|2015.34|Human|Guatemala|H3N2|3C.2
EPI_ISL_197278|2015.34|Human|Guatemala|H3N2|3C.2
EPI_ISL_195906|2015.425|Human|Guatemala|H3N2|3C.3a
EPI_ISL_195900|2015.46|Human|Guatemala|H3N2|3C.2
EPI_ISL_195897|2015.444|Human|Guatemala|H3N2|3C.2
EPI_ISL_195856|2015.395|Human|Guatemala|H3N2|3C.3a
EPI_ISL_194976|2015.562|Human|USA|H3N2|3C.2
EPI_ISL_194970|2015.564|Human|USA|H3N2|3C.2
EPI_ISL_197519|2015.068|Human|Asia-Russia|H3N2|3C.2
EPI_ISL_197513|2015.156|Human|Asia-Russia|H3N2|3C.3a
EPI_ISL_195804|2015.307|Human|Asia-Russia|H1N1|6B.1
EPI_ISL_195800|2015.23|Human|Asia-Russia|H1N1|6B.1
EPI_ISL_197576|2015.192|Human|Australia|H1N1|6B.1
EPI_ISL_195934|2014.764|Human|Singapore|H3N2|3C.2
EPI_ISL_195823|2015.192|Human|Australia|H1N1|6B.1
EPI_ISL_197565|2015.058|Human|Japan|H3N2|3C.2
EPI_ISL_197545|2015.038|Human|Japan|H3N2|3C.3a
EPI_ISL_197544|2015.107|Human|Japan|H3N2|3C.3a
EPI_ISL_197541|2015.164|Human|Japan|H3N2|3C.3a
EPI_ISL_197540|2014.945|Human|Japan|H3N2|3C.2
EPI_ISL_197521|2015.038|Human|Japan|H3N2|3C.3a
EPI_ISL_197512|2015.164|Human|Japan|H3N2|3C.3a
EPI_ISL_197505|2015.058|Human|Japan|H3N2|3C.2
EPI_ISL_197499|2014.945|Human|Japan|H3N2|3C.2
EPI_ISL_197485|2015.107|Human|Japan|H3N2|3C.3a
EPI_ISL_195806|2015.088|Human|Japan|H1N1|6B.1
EPI_ISL_197812|2015.529|Human|Argentina|H1N1|6B.1
EPI_ISL_197809|2015.463|Human|Argentina|H1N1|6B.1
EPI_ISL_197808|2015.578|Human|Argentina|H1N1|6B.1
EPI_ISL_197806|2015.537|Human|Argentina|H1N1|6B.1
EPI_ISL_197805|2015.427|Human|Argentina|H1N1|6B.1
EPI_ISL_195879|2015.545|Human|Argentina|H3N2|3C.3a
EPI_ISL_195878|2015.562|Human|Argentina|H3N2|3C.3a
EPI_ISL_195877|2015.573|Human|Argentina|H3N2|3C.3a
EPI_ISL_195875|2015.567|Human|Argentina|H3N2|3C.3a
EPI_ISL_195873|2015.567|Human|Argentina|H3N2|3C.2
EPI_ISL_195866|2015.567|Human|Argentina|H3N2|3C.3a
EPI_ISL_195863|2015.567|Human|Argentina|H3N2|3C.3a
EPI_ISL_195861|2015.575|Human|Argentina|H3N2|3C.3a
EPI_ISL_195860|2015.573|Human|Argentina|H3N2|3C.3a
EPI_ISL_195857|2015.575|Human|Argentina|H3N2|3C.3a
EPI_ISL_197804|2015.156|Human|Indonesia|H1N1|6B.2
EPI_ISL_197803|2015.252|Human|Indonesia|H1N1|6B.1
EPI_ISL_195659|2015.038|Human|Egypt|H5N1|2.2.1.2
EPI_ISL_194841|2015.356|Human|Dominica|H1N1|6B.1
EPI_ISL_194839|2015.479|Human|Dominica|H1N1|6B.1
EPI_ISL_194838|2015.326|Human|Dominica|H1N1|6B.1
EPI_ISL_194837|2015.222|Human|Dominica|H1N1|6B.1
EPI_ISL_194836|2015.384|Human|Dominica|H1N1|6B.1
EPI_ISL_194835|2015.384|Human|Dominica|H1N1|6B.1
EPI_ISL_194834|2015.375|Human|Dominica|H1N1|6B.1
EPI_ISL_194833|2015.381|Human|Dominica|H1N1|6B.1
EPI_ISL_194832|2015.378|Human|Dominica|H1N1|6B.1
EPI_ISL_197556|2015.268|Human|Brazil|H3N2|3C.2
EPI_ISL_195902|2015.112|Human|Brazil|H3N2|3C.3a
EPI_ISL_195885|2015.233|Human|Brazil|H3N2|3C.2
EPI_ISL_195798|2015.307|Human|Salvador|H1N1|6B.1
EPI_ISL_194941|2015.167|Human|Salvador|H1N1|6B.1
EPI_ISL_194933|2015.164|Human|Salvador|H1N1|6B.1
EPI_ISL_197549|2015.342|Human|Mexico|H3N2|3C.3a
EPI_ISL_197536|2015.164|Human|Mexico|H3N2|3C.3a
EPI_ISL_197534|2015.247|Human|Mexico|H3N2|3C.2
EPI_ISL_197532|2015.208|Human|Mexico|H3N2|3C.3a
EPI_ISL_197526|2015.225|Human|Mexico|H3N2|3C.3a
EPI_ISL_195811|2015.222|Human|Mexico|H1N1|6B.1
EPI_ISL_195809|2015.211|Human|Mexico|H1N1|6B.1
EPI_ISL_194959|2015.403|Human|Mexico|H3N2|3C.3a
EPI_ISL_194956|2015.521|Human|Mexico|H3N2|3C.2
EPI_ISL_194954|2015.51|Human|Mexico|H3N2|3C.3a
EPI_ISL_195899|2015.556|Human|Colombia|H3N2|3C.2
EPI_ISL_195896|2015.551|Human|Colombia|H3N2|3C.2
EPI_ISL_197531|2015.452|Human|NewZealand|H3N2|3C.2
EPI_ISL_197530|2015.507|Human|NewZealand|H3N2|3C.2
EPI_ISL_197527|2015.499|Human|NewZealand|H3N2|3C.2
EPI_ISL_197525|2015.422|Human|NewZealand|H3N2|3C.2
EPI_ISL_197524|2015.512|Human|NewZealand|H3N2|3C.2
EPI_ISL_197511|2015.427|Human|NewZealand|H3N2|3C.2
EPI_ISL_197508|2015.51|Human|NewZealand|H3N2|3C.2
EPI_ISL_197504|2015.14|Human|NewZealand|H3N2|3C.2
EPI_ISL_197501|2015.4|Human|NewZealand|H3N2|3C.2
EPI_ISL_197487|2015.452|Human|NewZealand|H3N2|3C.2
EPI_ISL_197270|2015.496|Human|NewZealand|H3N2|3C.2
EPI_ISL_197269|2015.471|Human|NewZealand|H3N2|3C.2
EPI_ISL_197268|2015.471|Human|NewZealand|H3N2|3C.2
EPI_ISL_197267|2015.444|Human|NewZealand|H3N2|3C.2
EPI_ISL_197266|2015.496|Human|NewZealand|H3N2|3C.2
EPI_ISL_197265|2015.468|Human|NewZealand|H3N2|3C.2
EPI_ISL_197264|2015.455|Human|NewZealand|H3N2|3C.2
EPI_ISL_197263|2015.501|Human|NewZealand|H3N2|3C.2
EPI_ISL_197262|2015.471|Human|NewZealand|H3N2|3C.2
EPI_ISL_197258|2015.455|Human|NewZealand|H3N2|3C.2
EPI_ISL_197255|2015.452|Human|NewZealand|H3N2|3C.2
EPI_ISL_197254|2015.499|Human|NewZealand|H3N2|3C.2
EPI_ISL_197529|2015.378|Human|Thailand|H3N2|3C.2
EPI_ISL_197515|2015.425|Human|Thailand|H3N2|3C.2
EPI_ISL_197507|2015.416|Human|Thailand|H3N2|3C.2
EPI_ISL_197506|2015.444|Human|Thailand|H3N2|3C.2
EPI_ISL_197500|2015.37|Human|Thailand|H3N2|3C.2
EPI_ISL_197498|2015.499|Human|Thailand|H3N2|3C.2
EPI_ISL_197261|2015.584|Human|Thailand|H3N2|3C.2
EPI_ISL_197260|2015.553|Human|Thailand|H3N2|3C.2
EPI_ISL_197259|2015.551|Human|Thailand|H3N2|3C.2
EPI_ISL_197257|2015.567|Human|Thailand|H3N2|3C.2
EPI_ISL_195829|2015.416|Human|Thailand|H1N1|6B.2
EPI_ISL_195808|2015.474|Human|Thailand|H1N1|6B.1
EPI_ISL_195802|2015.474|Human|Thailand|H1N1|6B.1
EPI_ISL_195799|2015.474|Human|Thailand|H1N1|6B.1
EPI_ISL_199554|2015.279|Dom.gal|USA|H5N2|2.3.4.4c
EPI_ISL_199553|2015.266|Dom.gal|USA|H5N2|2.3.4.4c
EPI_ISL_199552|2015.405|Dom.gal|USA|H5N2|2.3.4.4c
EPI_ISL_199551|2015.241|Dom.gal|USA|H5N2|2.3.4.4c
EPI_ISL_199550|2015.315|Dom.gal|USA|H5N2|2.3.4.4c
EPI_ISL_199549|2015.301|Dom.gal|USA|H5N2|2.3.4.4c
EPI_ISL_199548|2015.282|Dom.gal|USA|H5N2|2.3.4.4c
EPI_ISL_199547|2015.414|Dom.gal|USA|H5N2|2.3.4.4c
EPI_ISL_199546|2015.271|Dom.gal|USA|H5N2|2.3.4.4c
EPI_ISL_199536|2015.247|Dom.gal|USA|H5N2|2.3.4.4c
EPI_ISL_199308|2015.096|Dom.ans|China|H6N6|nan
EPI_ISL_199163|2015.126|Dom.ans|China|H5N6|2.3.4.4
EPI_ISL_199460|2015.288|Dom.ans|China|H5N6|2.3.4.4
EPI_ISL_199442|2015.271|Dom.ans|China|H6N6|nan
EPI_ISL_199439|2015.271|Dom.ans|China|H6N6|nan
EPI_ISL_199438|2015.271|Dom.ans|China|H6N6|nan
EPI_ISL_199437|2015.112|Dom.ans|China|H5N6|2.3.4.4
EPI_ISL_199436|2015.112|Dom.ans|China|H5N6|2.3.4.4
EPI_ISL_199434|2015.112|Dom.ans|China|H6N6|nan
EPI_ISL_199433|2015.112|Dom.ans|China|H6N6|nan
EPI_ISL_199429|2015.112|Dom.ans|China|H6N6|nan
EPI_ISL_199428|2015.112|Dom.ans|China|H6N6|nan
EPI_ISL_199427|2015.112|Dom.ans|China|H6N6|nan
EPI_ISL_199426|2015.112|Dom.ans|China|H6N6|nan
EPI_ISL_199424|2015.112|Dom.ans|China|H6N6|nan
EPI_ISL_199423|2015.112|Dom.ans|China|H5N6|2.3.4.4
EPI_ISL_199422|2015.112|Dom.ans|China|H5N6|2.3.4.4
EPI_ISL_199414|2015.153|Dom.ans|China|H5N6|2.3.4.4
EPI_ISL_199390|2014.973|Dom.gal|China|H5N1|2.3.2.1c
EPI_ISL_199377|2015.233|Dom.ans|China|H5N6|2.3.4.4
EPI_ISL_199351|2015.307|Dom.ans|China|H6N6|nan
EPI_ISL_199335|2015.036|Dom.ans|China|H6N6|nan
EPI_ISL_199333|2015.036|Dom.ans|China|H2N8|nan
EPI_ISL_199329|2015.036|Dom.ans|China|H3N8|nan
EPI_ISL_199328|2015.096|Dom.ans|China|H5N6|2.3.4.4
EPI_ISL_199316|2015.096|Dom.ans|China|H1N1|nan
EPI_ISL_199305|2015.304|Dom.ans|China|H5N6|2.3.4.4
EPI_ISL_199302|2015.307|Dom.ans|China|H5N6|2.3.4.4
EPI_ISL_199291|2015.307|Dom.ans|China|H5N6|2.3.4.4e
EPI_ISL_199290|2015.307|Dom.ans|China|H5N6|2.3.4.4
EPI_ISL_199263|2015.304|Dom.ans|China|H5N6|2.3.4.4e
EPI_ISL_199261|2014.973|Dom.gal|China|H5N1|2.3.2.1c
EPI_ISL_199251|2015.304|Dom.ans|China|H3N8|nan
EPI_ISL_199239|2014.962|Dom.ans|China|H5N1|2.3.2.1c
EPI_ISL_199237|2015.304|Dom.ans|China|H6N6|nan
EPI_ISL_199230|2015.304|Dom.ans|China|H5N6|2.3.4.4
EPI_ISL_199225|2015.307|Dom.gal|China|H9N2|nan
EPI_ISL_199223|2015.304|Dom.ans|China|H6N6|nan
EPI_ISL_199220|2015.304|Dom.ans|China|H5N6|2.3.4.4e
EPI_ISL_199219|2015.304|Dom.ans|China|H6N6|nan
EPI_ISL_199211|2015.307|Dom.ans|China|H5N6|2.3.4.4
EPI_ISL_199187|2015.23|Dom.ans|China|H5N6|2.3.4.4
EPI_ISL_199186|2015.23|Dom.ans|China|H5N6|2.3.4.4
EPI_ISL_199180|2015.23|Dom.ans|China|H5N6|2.3.4.4
EPI_ISL_199178|2015.23|Dom.ans|China|H5N6|2.3.4.4
EPI_ISL_199175|2015.23|Dom.ans|China|H5N6|2.3.4.4
EPI_ISL_199173|2015.266|Dom.ans|China|H4N2|nan
EPI_ISL_199167|2015.266|Dom.ans|China|H4N6|nan
EPI_ISL_199164|2015.205|Dom.gal|China|H5N1|2.3.2.1c
EPI_ISL_199154|2014.921|Dom.gal|China|H5N1|2.3.2.1c
EPI_ISL_199141|2015.282|Dom.ans|China|H9N2|nan
EPI_ISL_199131|2015.282|Dom.gal|China|H9N2|nan
EPI_ISL_199129|2015.282|Dom.gal|China|H9N2|nan
EPI_ISL_199128|2015.282|Dom.gal|China|H9N2|nan
EPI_ISL_199126|2015.282|Dom.gal|China|H9N2|nan
EPI_ISL_199125|2015.282|Dom.gal|China|H9N2|nan
EPI_ISL_199121|2015.282|Dom.ans|China|H7N9|nan
EPI_ISL_199118|2015.282|Dom.ans|China|H9N2|nan
EPI_ISL_199116|2015.282|Dom.ans|China|H6N6|nan
EPI_ISL_199109|2015.203|Dom.gal|China|H5N6|2.3.4.4
EPI_ISL_199107|2015.203|Dom.gal|China|H9N2|nan
EPI_ISL_199106|2015.203|Dom.gal|China|H5N6|2.3.4.4
EPI_ISL_199098|2015.203|Dom.gal|China|H9N2|nan
EPI_ISL_199096|2015.203|Dom.gal|China|H7N9|nan
EPI_ISL_199083|2015.055|Dom.ans|China|H5N6|2.3.4.4b
EPI_ISL_199082|2015.055|Dom.ans|China|H6N6|nan
EPI_ISL_199065|2015.055|Dom.ans|China|H5N6|2.3.4.4b
EPI_ISL_199062|2015.022|wild.other|China|H5N6|2.3.4.4
EPI_ISL_199061|2015.022|wild.other|China|H5N1|2.3.2.1c
EPI_ISL_199060|2015.022|wild.other|China|H5N1|2.3.2.1c
EPI_ISL_199040|2015.304|Dom.gal|China|H9N2|nan
EPI_ISL_199039|2015.304|Dom.gal|China|H9N2|nan
EPI_ISL_199038|2015.304|Dom.ans|China|H5N6|2.3.4.4e
EPI_ISL_199036|2015.203|Dom.gal|China|H5N6|2.3.4.4
EPI_ISL_199033|2015.175|Dom.ans|China|H6N6|nan
EPI_ISL_199031|2015.175|Dom.ans|China|H5N6|2.3.4.4b
EPI_ISL_199030|2015.175|Dom.ans|China|H5N6|2.3.4.4b
EPI_ISL_199028|2015.175|Dom.ans|China|H5N6|2.3.4.4b
EPI_ISL_199027|2015.175|Dom.ans|China|H6N6|nan
EPI_ISL_199025|2015.175|Dom.gal|China|H9N2|nan
EPI_ISL_199023|2015.175|Dom.gal|China|H9N2|nan
EPI_ISL_199022|2015.175|Dom.ans|China|H6N6|nan
EPI_ISL_199019|2015.175|Dom.ans|China|H5N1|2.3.2.1c
EPI_ISL_199014|2015.175|Dom.gal|China|H9N2|nan
EPI_ISL_199010|2014.926|Dom.gal|China|H5N6|2.3.4.4e
EPI_ISL_198988|2015.247|Dom.gal|China|H7N9|nan
EPI_ISL_198976|2015.247|Dom.gal|China|H5N6|2.3.4.4h
EPI_ISL_198937|2015.247|Dom.ans|China|H5N6|2.3.4.4
EPI_ISL_198934|2015.247|Dom.gal|China|H5N6|2.3.4.4e
EPI_ISL_199146|2014.989|Dom.gal|Japan|H5N8|2.3.4.4c
EPI_ISL_199147|2014.992|Dom.gal|Japan|H5N8|2.3.4.4c
EPI_ISL_199148|2015.038|Dom.gal|Japan|H5N8|2.3.4.4c
EPI_ISL_199149|2015.044|Dom.gal|Japan|H5N8|2.3.4.4c
EPI_ISL_199515|2015.584|Human|USA|H3N2|3C.2
EPI_ISL_199531|2015.51|Human|USA|H3N2|3C.2
EPI_ISL_199530|2015.51|Human|USA|H3N2|3C.2
EPI_ISL_199529|2015.496|Human|USA|H3N2|3C.2
EPI_ISL_199528|2015.477|Human|USA|H3N2|3C.2
EPI_ISL_199527|2015.493|Human|USA|H3N2|3C.2
EPI_ISL_199526|2015.474|Human|USA|H3N2|3C.2
EPI_ISL_199525|2015.479|Human|USA|H3N2|3C.2
EPI_ISL_199522|2015.551|Human|Uruguay|H3N2|3C.3a
EPI_ISL_199521|2015.548|Human|Uruguay|H3N2|3C.3a
EPI_ISL_199520|2015.51|Human|Uruguay|H3N2|3C.3a
EPI_ISL_199519|2015.455|Human|Uruguay|H3N2|3C.2
EPI_ISL_199506|2015.515|Human|Uruguay|H3N2|3C.3a
EPI_ISL_199501|2015.126|Human|Indonesia|H1N1|6B.1
EPI_ISL_199516|2015.422|Human|Colombia|H3N2|3C.3a
EPI_ISL_199513|2015.43|Human|Colombia|H3N2|3C.3a
EPI_ISL_199511|2015.493|Human|Colombia|H3N2|3C.2
EPI_ISL_199510|2015.493|Human|Colombia|H3N2|3C.2
EPI_ISL_199509|2015.047|Human|Colombia|H3N2|3C.2
EPI_ISL_199508|2015.479|Human|Colombia|H3N2|3C.2
EPI_ISL_201898|2014.962|swine|USA|H1N1|6B.1
EPI_ISL_200937|2015.567|swine|USA|H1N2|nan
EPI_ISL_200935|2015.507|swine|USA|H1N2|6B.1
EPI_ISL_200660|2014.822|Human|USA|H1N1|6B.1
EPI_ISL_200661|2014.849|Human|USA|H1N1|6B.1
EPI_ISL_200659|2015.148|Human|USA|H3N2|3C.2
EPI_ISL_200143|2015.548|swine|USA|H1N2|nan
EPI_ISL_200140|2015.386|swine|USA|H1N1|nan
EPI_ISL_200838|2015.521|Human|China|H5N6|2.3.4.4e
EPI_ISL_200837|2015.11|Human|China|H5N6|2.3.4.4e
EPI_ISL_200561|2015.285|Dom.gal|China|H6N6|nan
EPI_ISL_200559|2015.279|Dom.gal|China|H6N6|nan
EPI_ISL_200558|2015.277|Dom.gal|China|H6N6|nan
EPI_ISL_200557|2015.274|Dom.gal|China|H6N6|nan
EPI_ISL_200556|2015.271|Dom.gal|China|H6N6|nan
EPI_ISL_200547|2015.271|Dom.gal|China|H6N6|nan
EPI_ISL_201362|2015.345|Dom.ans|China|H6N6|nan
EPI_ISL_201361|2015.345|Dom.ans|China|H6N6|nan
EPI_ISL_201356|2015.345|Dom.ans|China|H5N6|2.3.4.4
EPI_ISL_200830|2015.529|Dom.gal|China|H9N2|nan
EPI_ISL_200829|2015.523|Dom.gal|China|H5N6|2.3.4.4
EPI_ISL_200825|2015.534|Dom.ans|China|H5N6|2.3.4.4
EPI_ISL_200824|2015.534|Dom.ans|China|H5N6|2.3.4.4
EPI_ISL_200823|2015.534|Dom.ans|China|H5N6|2.3.4.4
EPI_ISL_200822|2015.534|Dom.ans|China|H5N6|2.3.4.4
EPI_ISL_200821|2015.532|Dom.ans|China|H5N6|2.3.4.4
EPI_ISL_200820|2015.532|Dom.ans|China|H5N6|2.3.4.4
EPI_ISL_200819|2015.107|Dom.gal|China|H5N6|2.3.4.4e
EPI_ISL_200632|2015.282|Dom.gal|China|H9N2|nan
EPI_ISL_200631|2015.282|Dom.gal|China|H9N2|nan
EPI_ISL_200629|2015.304|Dom.gal|China|H9N2|nan
EPI_ISL_200620|2015.288|Dom.ans|China|H9N2|nan
EPI_ISL_200615|2015.288|Dom.gal|China|H9N2|nan
EPI_ISL_200614|2015.288|Dom.gal|China|H7N9|nan
EPI_ISL_200612|2015.288|Dom.gal|China|H9N2|nan
EPI_ISL_200611|2015.288|Dom.gal|China|H9N6|nan
EPI_ISL_200610|2015.288|Dom.gal|China|H9N2|nan
EPI_ISL_200609|2015.285|Dom.gal|China|H9N2|nan
EPI_ISL_200608|2015.285|Dom.other|China|H9N2|nan
EPI_ISL_200601|2015.271|Dom.gal|China|H9N2|nan
EPI_ISL_200598|2015.271|Dom.ans|China|H6N6|nan
EPI_ISL_200594|2015.112|Dom.ans|China|H6N6|nan
EPI_ISL_200593|2015.112|Dom.ans|China|H6N6|nan
EPI_ISL_200591|2015.112|Dom.ans|China|H6N6|nan
EPI_ISL_200590|2015.112|Dom.ans|China|H6N6|nan
EPI_ISL_200588|2015.112|Dom.ans|China|H6N6|nan
EPI_ISL_200585|2015.271|Dom.ans|China|H6N6|nan
EPI_ISL_200574|2015.099|Dom.gal|China|H9N2|nan
EPI_ISL_200572|2015.304|Dom.ans|China|H3N2|3C.2a1b.1
EPI_ISL_200571|2015.307|Dom.ans|China|H4N8|nan
EPI_ISL_200568|2015.304|Dom.gal|China|H9N2|nan
EPI_ISL_200562|2015.307|Dom.ans|China|H6N6|nan
EPI_ISL_200555|2015.266|Dom.ans|China|H4N2|nan
EPI_ISL_200554|2015.304|Dom.ans|China|H3N2|3C.2a1b.1
EPI_ISL_200552|2015.266|Dom.gal|China|H4N2|nan
EPI_ISL_200548|2015.307|Dom.ans|China|H6N6|nan
EPI_ISL_200506|2015.304|Dom.ans|China|H3N2|3C.2a1b.1
EPI_ISL_200500|2015.304|Dom.gal|China|H9N2|nan
EPI_ISL_200495|2015.304|Dom.ans|China|H3N2|3C.2a1b.1
EPI_ISL_200480|2015.036|Dom.ans|China|H6N6|nan
EPI_ISL_200479|2015.036|Dom.ans|China|H3N8|nan
EPI_ISL_200473|2015.304|Dom.ans|China|H6N6|nan
EPI_ISL_200466|2015.266|Dom.ans|China|H4N2|nan
EPI_ISL_200456|2015.282|Dom.ans|China|H6N6|nan
EPI_ISL_200455|2015.282|Dom.ans|China|H9N2|nan
EPI_ISL_200449|2015.282|Dom.ans|China|H9N2|nan
EPI_ISL_200447|2015.282|Dom.ans|China|H3N8|nan
EPI_ISL_200434|2015.203|Dom.gal|China|H6N6|nan
EPI_ISL_200431|2015.101|Dom.ans|China|H9N6|nan
EPI_ISL_200430|2015.304|Dom.ans|China|H9N6|nan
EPI_ISL_200429|2015.175|Dom.gal|China|H9N2|nan
EPI_ISL_200428|2015.175|Dom.ans|China|H6N6|nan
EPI_ISL_200427|2015.175|Dom.ans|China|H5N2|2.3.2.1c
EPI_ISL_200426|2015.175|Dom.ans|China|H6N6|nan
EPI_ISL_200425|2015.175|Dom.gal|China|H9N2|nan
EPI_ISL_200424|2015.175|Dom.ans|China|H5N1|2.3.2.1c
EPI_ISL_200422|2015.175|Dom.ans|China|H9N2|nan
EPI_ISL_200421|2015.175|Dom.ans|China|H6N6|nan
EPI_ISL_200420|2015.175|Dom.ans|China|H6N6|nan
EPI_ISL_200414|2015.247|Dom.gal|China|H9N2|nan
EPI_ISL_200408|2015.247|Dom.gal|China|H9N2|nan
EPI_ISL_200406|2015.247|Dom.gal|China|H7N9|nan
EPI_ISL_200404|2015.247|Dom.gal|China|H9N2|nan
EPI_ISL_200391|2014.959|Dom.ans|China|H9N2|nan
EPI_ISL_200388|2014.959|Dom.ans|China|H9N6|nan
EPI_ISL_200381|2015.312|Dom.gal|China|H9N2|nan
EPI_ISL_200379|2014.959|Dom.ans|China|H9N2|nan
EPI_ISL_200286|2015.282|Dom.ans|China|H5N6|2.3.4.4e
EPI_ISL_200283|2015.203|Dom.gal|China|H5N6|2.3.4.4
EPI_ISL_200277|2015.175|Dom.ans|China|H5N6|2.3.4.4b
EPI_ISL_200276|2015.175|Dom.ans|China|H5N6|2.3.4.4b
EPI_ISL_200275|2015.175|Dom.ans|China|H5N6|2.3.2.1c
EPI_ISL_200272|2015.247|Dom.ans|China|H5N6|2.3.4.4b
EPI_ISL_200268|2014.959|Dom.ans|China|H5N6|2.3.4.4
EPI_ISL_200267|2015.282|Dom.gal|China|H5N6|2.3.4.4
EPI_ISL_200265|2014.959|Dom.ans|China|H5N6|2.3.4.4
EPI_ISL_200252|2015.307|Dom.ans|China|H5N6|2.3.4.4
EPI_ISL_200782|2015.436|Human|Chile|H1N1|6B.1
EPI_ISL_200781|2015.493|Human|Chile|H1N1|6B.1
EPI_ISL_200777|2015.425|Human|Chile|H1N1|6B.1
EPI_ISL_202373|2015.556|Human|Peru|H1N1|6B.1
EPI_ISL_202369|2015.534|Human|Peru|H1N1|6B.1
EPI_ISL_202423|2015.145|Human|Luxembourg|H3N2|3C.2
EPI_ISL_201005|2015.359|wild.other|China|H5N1|2.3.2.1c
EPI_ISL_201004|2015.359|wild.other|China|H5N1|2.3.2.1c
EPI_ISL_201003|2015.359|wild.other|China|H5N1|2.3.2.1c
EPI_ISL_201002|2015.359|wild.other|China|H5N1|2.3.2.1c
EPI_ISL_201001|2015.359|wild.other|China|H5N1|2.3.2.1c
EPI_ISL_200684|2015.348|Human|Ecuador|H3N2|3C.2
EPI_ISL_200683|2015.096|Human|Ecuador|H3N2|3C.3a
EPI_ISL_200682|2015.49|Human|Ecuador|H3N2|3C.2
EPI_ISL_200681|2015.364|Human|Ecuador|H3N2|3C.2
EPI_ISL_200680|2015.384|Human|Ecuador|H3N2|3C.2
EPI_ISL_201384|2015.203|Dom.gal|China|H9N2|nan
EPI_ISL_201383|2015.203|Dom.gal|China|H9N2|nan
EPI_ISL_201374|2015.022|Dom.ans|China|H5N6|2.3.4.4
EPI_ISL_201371|2015.189|Dom.ans|China|H5N6|2.3.4.4
EPI_ISL_201370|2014.981|Dom.ans|China|H5N6|2.3.4.4
EPI_ISL_201010|2015.359|wild.other|China|H5N1|2.3.2.1c
EPI_ISL_201009|2015.359|wild.other|China|H5N1|2.3.2.1c
EPI_ISL_201008|2015.359|wild.other|China|H5N1|2.3.2.1c
EPI_ISL_201007|2015.359|wild.other|China|H5N1|2.3.2.1c
EPI_ISL_201006|2015.359|wild.other|China|H5N1|2.3.2.1c
EPI_ISL_201227|2015.512|Human|TheCaribbean|H3N2|3C.2
EPI_ISL_200710|2015.551|Human|TheCaribbean|H3N2|3C.2
EPI_ISL_200709|2015.532|Human|TheCaribbean|H3N2|3C.2
EPI_ISL_200708|2015.529|Human|TheCaribbean|H3N2|3C.2
EPI_ISL_202386|2014.992|Human|USA|H3N2|3C.2
EPI_ISL_200687|2015.556|Human|USA|H3N2|3C.2
EPI_ISL_200664|2015.384|Human|Hawaii|H3N2|3C.3a
EPI_ISL_200690|2015.534|Human|USA|H3N2|3C.2
EPI_ISL_200663|2014.882|Human|USA|H3N2|3C.3a
EPI_ISL_200778|2015.556|Human|USA|H1N1|6B.1
EPI_ISL_201221|2015.49|Human|USA|H3N2|3C.2
EPI_ISL_200718|2015.496|Human|USA|H3N2|3C.2
EPI_ISL_200688|2015.493|Human|USA|H3N2|3C.2a
EPI_ISL_202399|2015.452|Human|USA|H3N2|3C.2
EPI_ISL_202396|2015.458|Human|USA|H3N2|3C.2
EPI_ISL_202394|2015.452|Human|USA|H3N2|3C.2
EPI_ISL_202100|2015.51|Human|USA|H3N2|3C.2
EPI_ISL_201220|2015.504|Human|USA|H3N2|3C.2
EPI_ISL_201219|2015.51|Human|USA|H3N2|3C.2
EPI_ISL_201218|2015.521|Human|USA|H3N2|3C.2
EPI_ISL_201217|2015.504|Human|USA|H3N2|3C.2
EPI_ISL_201216|2015.504|Human|USA|H3N2|3C.2
EPI_ISL_201215|2015.488|Human|USA|H3N2|3C.2
EPI_ISL_201214|2015.504|Human|USA|H3N2|3C.2
EPI_ISL_201213|2015.501|Human|USA|H3N2|3C.2
EPI_ISL_201212|2015.501|Human|USA|H3N2|3C.2
EPI_ISL_201211|2015.501|Human|USA|H3N2|3C.2
EPI_ISL_201210|2015.499|Human|USA|H3N2|3C.2
EPI_ISL_201209|2015.493|Human|USA|H3N2|3C.2
EPI_ISL_201206|2015.477|Human|USA|H3N2|3C.2
EPI_ISL_201205|2015.477|Human|USA|H3N2|3C.2
EPI_ISL_201204|2015.468|Human|USA|H3N2|3C.2
EPI_ISL_201203|2015.46|Human|USA|H3N2|3C.2
EPI_ISL_201202|2015.458|Human|USA|H3N2|3C.2
EPI_ISL_201201|2015.46|Human|USA|H3N2|3C.2
EPI_ISL_201200|2015.46|Human|USA|H3N2|3C.2
EPI_ISL_201199|2015.46|Human|USA|H3N2|3C.2
EPI_ISL_201198|2015.466|Human|USA|H3N2|3C.2
EPI_ISL_201196|2015.474|Human|USA|H3N2|3C.2
EPI_ISL_201195|2015.468|Human|USA|H3N2|3C.2
EPI_ISL_201194|2015.463|Human|USA|H3N2|3C.2
EPI_ISL_200685|2015.496|Human|USA|H3N2|3C.2
EPI_ISL_200669|2015.468|Human|USA|H3N2|3C.2
EPI_ISL_200668|2015.468|Human|USA|H3N2|3C.2
EPI_ISL_200667|2015.474|Human|USA|H3N2|3C.2
EPI_ISL_200686|2015.521|Human|USA|H3N2|3C.2
EPI_ISL_201926|2015.211|Human|Japan|H3N2|3C.2
EPI_ISL_201631|2015.485|Human|Japan|H3N2|3C.2
EPI_ISL_202293|2015.567|Human|Laos|H3N2|3C.2
EPI_ISL_202292|2015.553|Human|Laos|H3N2|3C.2
EPI_ISL_202291|2015.532|Human|Laos|H3N2|3C.2
EPI_ISL_202290|2015.512|Human|Laos|H3N2|3C.2
EPI_ISL_202289|2015.49|Human|Laos|H3N2|3C.2
EPI_ISL_202400|2015.386|Human|Brazil|H3N2|3C.2
EPI_ISL_202397|2015.34|Human|Brazil|H3N2|3C.2
EPI_ISL_201250|2015.356|Human|Brazil|H3N2|3C.2
EPI_ISL_201249|2015.31|Human|Brazil|H3N2|3C.2
EPI_ISL_201248|2015.405|Human|Brazil|H3N2|3C.3a
EPI_ISL_201247|2015.4|Human|Brazil|H3N2|3C.3a
EPI_ISL_201246|2015.384|Human|Brazil|H3N2|3C.2
EPI_ISL_201245|2015.34|Human|Brazil|H3N2|3C.2
EPI_ISL_200776|2015.504|Human|Brazil|H1N1|6B.1
EPI_ISL_200678|2015.132|Human|Brazil|H3N2|3C.3a
EPI_ISL_200677|2015.203|Human|Brazil|H3N2|3C.2
EPI_ISL_200676|2015.205|Human|Brazil|H3N2|3C.3a
EPI_ISL_200674|2015.132|Human|Brazil|H3N2|3C.2
EPI_ISL_200673|2015.214|Human|Brazil|H3N2|3C.2
EPI_ISL_200672|2015.195|Human|Brazil|H3N2|3C.2
EPI_ISL_200671|2015.288|Human|Brazil|H3N2|3C.2
EPI_ISL_201236|2015.485|Human|FrenchGuiana|H3N2|3C.2
EPI_ISL_201235|2015.433|Human|FrenchGuiana|H3N2|3C.2
EPI_ISL_201233|2015.151|Human|TheCaribbean|H3N2|3C.3a
EPI_ISL_201232|2015.148|Human|TheCaribbean|H3N2|3C.2
EPI_ISL_201231|2015.17|Human|TheCaribbean|H3N2|3C.3a
EPI_ISL_201229|2015.173|Human|FrenchGuiana|H3N2|3C.3a
EPI_ISL_201226|2015.405|Human|Brazil|H3N2|3C.2
EPI_ISL_201225|2015.375|Human|Brazil|H3N2|3C.2
EPI_ISL_201224|2015.362|Human|Brazil|H3N2|3C.2
EPI_ISL_201223|2015.323|Human|Brazil|H3N2|3C.2
EPI_ISL_201222|2015.288|Human|Brazil|H3N2|3C.2
EPI_ISL_200706|2015.255|Human|Brazil|H3N2|3C.2
EPI_ISL_200705|2015.266|Human|Brazil|H3N2|3C.2
EPI_ISL_200704|2015.244|Human|Brazil|H3N2|3C.2
EPI_ISL_200703|2015.26|Human|Brazil|H3N2|3C.2
EPI_ISL_200702|2015.244|Human|Brazil|H3N2|3C.2
EPI_ISL_200701|2015.222|Human|Brazil|H3N2|3C.2
EPI_ISL_200700|2015.208|Human|Brazil|H3N2|3C.3a
EPI_ISL_200698|2015.06|Human|Brazil|H3N2|3C.3a
EPI_ISL_200997|2015.515|Human|Argentina|H1N1|6B.1
EPI_ISL_200742|2015.548|Human|Argentina|H3N2|3C.3a
EPI_ISL_200716|2015.126|Human|TheCaribbean|H3N2|3C.3a
EPI_ISL_200715|2015.11|Human|TheCaribbean|H3N2|3C.3a
EPI_ISL_200714|2015.203|Human|Dominica|H3N2|3C.2
EPI_ISL_200696|2015.323|Human|Laos|H3N2|3C.2
EPI_ISL_200695|2015.395|Human|Laos|H3N2|3C.2
EPI_ISL_200694|2015.395|Human|Laos|H3N2|3C.2
EPI_ISL_200693|2015.299|Human|Laos|H3N2|3C.2
EPI_ISL_200691|2015.151|Human|Laos|H3N2|3C.2a
EPI_ISL_202415|2015.022|Human|Kyrgyzstan|H3N2|3C.3a
EPI_ISL_202392|2015.115|Human|Kyrgyzstan|H3N2|3C.3a
EPI_ISL_202114|2015.184|Human|Guatemala|H3N2|3C.2
EPI_ISL_202109|2015.189|Human|Guatemala|H3N2|3C.3a
EPI_ISL_202086|2015.288|Human|Guatemala|H3N2|3C.3a
EPI_ISL_202080|2015.211|Human|Guatemala|H3N2|3C.2
EPI_ISL_201243|2015.301|Human|Guatemala|H3N2|3C.2
EPI_ISL_201242|2015.222|Human|Guatemala|H3N2|3C.2
EPI_ISL_201241|2015.452|Human|Guatemala|H3N2|3C.2
EPI_ISL_201240|2015.178|Human|Guatemala|H3N2|3C.2
EPI_ISL_201239|2015.496|Human|Guatemala|H3N2|3C.2
EPI_ISL_201238|2015.479|Human|Guatemala|H3N2|3C.2
EPI_ISL_200697|2015.529|Human|USA|H3N2|3C.2
EPI_ISL_200723|2015.137|Human|Asia-Russia|H3N2|3C.3a
EPI_ISL_200722|2015.071|Human|Russia|H3N2|3C.2
EPI_ISL_200721|2015.068|Human|Asia-Russia|H3N2|3C.2
EPI_ISL_201244|2015.304|Human|Australia|H3N2|3C.2
EPI_ISL_200720|2015.37|Human|Australia|H3N2|3C.3a
EPI_ISL_202438|2015.567|Human|Argentina|H3N2|3C.3a
EPI_ISL_202437|2015.567|Human|Argentina|H3N2|3C.3a
EPI_ISL_202435|2015.562|Human|Argentina|H3N2|3C.2
EPI_ISL_202434|2015.556|Human|Argentina|H3N2|3C.3a
EPI_ISL_202387|2015.534|Human|Argentina|H3N2|3C.3a
EPI_ISL_200737|2015.551|Human|Argentina|H3N2|3C.3a
EPI_ISL_200736|2015.553|Human|Argentina|H3N2|3C.3a
EPI_ISL_200735|2015.537|Human|Argentina|H3N2|3C.3a
EPI_ISL_200734|2015.542|Human|Argentina|H3N2|3C.3a
EPI_ISL_200733|2015.534|Human|Argentina|H3N2|3C.3a
EPI_ISL_200732|2015.537|Human|Argentina|H3N2|3C.3a
EPI_ISL_200731|2015.532|Human|Argentina|H3N2|3C.3a
EPI_ISL_200730|2015.542|Human|Argentina|H3N2|3C.3a
EPI_ISL_200786|2015.323|Human|Indonesia|H1N1|6B.1
EPI_ISL_200670|2015.189|Human|Dominica|H3N2|3C.2
EPI_ISL_200996|2015.222|Human|Mexico|H1N1|6B.1
EPI_ISL_202445|2015.378|Human|PapuaNewGuinea|H3N2|3C.2
EPI_ISL_201208|2015.521|Human|Colombia|H3N2|3C.2
EPI_ISL_198665|2014.953|Dom.gal|Germany|H5N8|2.3.4.4c
EPI_ISL_206573|2015.499|Human|China|H1N1|nan
EPI_ISL_208068|2015.345|swine|Canada|H3N2|nan
EPI_ISL_208064|2015.345|swine|Canada|H3N2|3C.3a
EPI_ISL_208063|2015.282|swine|Canada|H1N2|nan
EPI_ISL_207991|2015.282|swine|Canada|H1N2|nan
EPI_ISL_207990|2015.282|swine|Canada|H3N2|3C.3a
EPI_ISL_207989|2015.115|swine|Canada|H1N2|nan
EPI_ISL_207988|2015.115|swine|Canada|H3N2|3C.3a
EPI_ISL_207987|2015.033|swine|Canada|H1N2|nan
EPI_ISL_207986|2015.033|swine|Canada|H3N2|3C.3a
EPI_ISL_207985|2015.033|swine|Canada|H1N2|nan
EPI_ISL_207984|2014.975|swine|Canada|H3N2|nan
EPI_ISL_207983|2014.975|swine|Canada|H1N1|nan
EPI_ISL_207982|2014.959|swine|Canada|H1N1|nan
EPI_ISL_207980|2014.953|swine|Canada|H1N1|6B.1
EPI_ISL_207979|2014.995|swine|Canada|H3N2|3C.3a
EPI_ISL_207978|2014.915|swine|Canada|H1N1|nan
EPI_ISL_207977|2014.923|swine|Canada|H1N1|nan
EPI_ISL_207976|2014.94|swine|Canada|H1N2|nan
EPI_ISL_207975|2014.94|swine|Canada|H3N2|3C.3a
EPI_ISL_207974|2014.94|swine|Canada|H1N2|nan
EPI_ISL_207972|2014.904|swine|Canada|H3N2|nan
EPI_ISL_207970|2014.918|swine|Canada|H1N2|nan
EPI_ISL_207971|2014.921|swine|Canada|H1N2|nan
EPI_ISL_207967|2014.866|swine|Canada|H3N2|nan
EPI_ISL_207965|2014.715|swine|Canada|H1N1|6B.1
EPI_ISL_207963|2014.69|swine|Canada|H1N2|6B.1
EPI_ISL_207962|2014.633|swine|Canada|H3N2|3C.3a
EPI_ISL_207961|2014.595|swine|Canada|H3N2|nan
EPI_ISL_207960|2014.595|swine|Canada|H1N2|6B.1
EPI_ISL_207959|2014.595|swine|Canada|H1N2|nan
EPI_ISL_207958|2014.595|swine|Canada|H1N2|nan
EPI_ISL_206693|2015.414|Dom.other|Pakistan|H9N2|nan
EPI_ISL_206455|2014.973|swine|Poland|H1N1|nan
EPI_ISL_206450|2015.195|wild.ans|USA|H5N2|2.3.4.4c
EPI_ISL_206449|2015.279|wild.other|USA|H5N2|2.3.4.4c
EPI_ISL_206448|2015.282|wild.other|USA|H5N2|2.3.4.4c
EPI_ISL_206447|2014.995|wild.ans|USA|H5N2|2.3.4.4c
EPI_ISL_206446|2014.975|wild.ans|USA|H5N2|2.3.4.4c
EPI_ISL_206445|2014.992|wild.other|USA|H5N8|2.3.4.4c
EPI_ISL_206444|2014.934|wild.ans|USA|H5N2|2.3.4.4c
EPI_ISL_206443|2014.956|wild.ans|USA|H5N8|2.3.4.4c
EPI_ISL_206442|2014.956|wild.ans|USA|H5N8|2.3.4.4c
EPI_ISL_206441|2014.978|wild.ans|USA|H5N8|2.3.4.4c
EPI_ISL_206440|2015.003|wild.ans|USA|H5N1|2.3.4.4c
EPI_ISL_206439|2015.003|wild.ans|USA|H5N1|2.3.4.4c
EPI_ISL_206438|2015.025|wild.ans|USA|H5N2|2.3.4.4c
EPI_ISL_206437|2014.992|wild.ans|USA|H5N8|2.3.4.4c
EPI_ISL_206436|2015.5|wild.ans|USA|H5N2|2.3.4.4c
EPI_ISL_206435|2014.995|wild.ans|USA|H5N8|2.3.4.4c
EPI_ISL_206434|2014.973|wild.ans|USA|H5N2|2.3.4.4c
EPI_ISL_206433|2014.975|wild.ans|USA|H5N2|2.3.4.4c
EPI_ISL_206432|2015.052|wild.other|USA|H5N8|2.3.4.4c
EPI_ISL_206431|2014.967|wild.ans|USA|H5N2|2.3.4.4c
EPI_ISL_206430|2014.973|wild.ans|USA|H5N8|2.3.4.4c
EPI_ISL_206429|2014.973|wild.ans|USA|H5N8|2.3.4.4c
EPI_ISL_206413|2015.06|wild.ans|USA|H5N8|2.3.4.4c
EPI_ISL_206412|2015.047|wild.ans|USA|H5N8|2.3.4.4c
EPI_ISL_206411|2015.047|wild.ans|USA|H5N8|2.3.4.4c
EPI_ISL_206410|2015.036|wild.ans|USA|H5N2|2.3.4.4c
EPI_ISL_206409|2015.047|wild.ans|USA|H5N2|2.3.4.4c
EPI_ISL_206408|2015.044|wild.ans|USA|H5N2|2.3.4.4c
EPI_ISL_206407|2015.044|wild.ans|USA|H5N2|2.3.4.4c
EPI_ISL_206406|2015.03|wild.ans|USA|H5N2|2.3.4.4c
EPI_ISL_206405|2015.016|wild.ans|USA|H5N2|2.3.4.4c
EPI_ISL_206404|2015.016|wild.ans|USA|H5N8|2.3.4.4c
EPI_ISL_206402|2015.005|wild.ans|USA|H5N2|2.3.4.4c
EPI_ISL_206401|2015.005|wild.ans|USA|H5N2|2.3.4.4c
EPI_ISL_206400|2015.005|wild.ans|USA|H5N2|2.3.4.4c
EPI_ISL_206398|2015.005|wild.ans|USA|H5N2|2.3.4.4c
EPI_ISL_206397|2015.011|wild.ans|USA|H5N2|2.3.4.4c
EPI_ISL_206396|2015.011|wild.ans|USA|H5N2|2.3.4.4c
EPI_ISL_206395|2015.003|wild.ans|USA|H5N8|2.3.4.4c
EPI_ISL_206403|2015.005|wild.ans|USA|H5N2|2.3.4.4c
EPI_ISL_206268|2014.723|wild.ans|USA|H5N2|Am_nonGsGD
EPI_ISL_206266|2014.811|wild.ans|USA|H0N0|nan
EPI_ISL_206267|2014.723|wild.ans|USA|H3N8|nan
EPI_ISL_206264|2014.723|wild.ans|USA|H0N0|nan
EPI_ISL_206265|2014.723|wild.ans|USA|H5N2|Am_nonGsGD
EPI_ISL_206263|2014.723|wild.ans|USA|H5N2|Am_nonGsGD
EPI_ISL_206262|2014.723|wild.ans|USA|H0N0|nan
EPI_ISL_205399|2014.833|Human|Thailand|H3N2|3C.2
EPI_ISL_205398|2014.784|Human|Thailand|H3N2|3C.2
EPI_ISL_205397|2014.762|Human|Thailand|H3N2|3C.2
EPI_ISL_205389|2014.69|Human|Thailand|H3N2|3C.2
EPI_ISL_205388|2014.592|Human|Thailand|H3N2|3C.3a
EPI_ISL_205387|2014.589|Human|Thailand|H3N2|3C.3a
EPI_ISL_205149|2015.5|wild.unknown|China|H11N9|nan
EPI_ISL_205148|2015.5|wild.unknown|China|H11N9|nan
EPI_ISL_205147|2015.5|wild.unknown|China|H11N9|nan
EPI_ISL_205146|2014.915|wild.unknown|China|H6N2|nan
EPI_ISL_205145|2015.5|wild.unknown|China|H6N2|nan
EPI_ISL_205144|2015.5|wild.unknown|China|H6N2|nan
EPI_ISL_205143|2015.5|wild.other|China|H6N6|nan
EPI_ISL_205140|2015.5|wild.other|China|H5N6|2.3.4.4
EPI_ISL_205139|2015.5|wild.other|China|H5N6|2.3.4.4
EPI_ISL_205138|2014.915|wild.other|China|H5N6|2.3.4.4
EPI_ISL_205137|2014.915|wild.other|China|H5N6|2.3.4.4
EPI_ISL_205136|2014.915|wild.unknown|China|H1N1|nan
EPI_ISL_205135|2014.915|wild.unknown|China|H1N1|nan
EPI_ISL_205133|2014.915|Dom.ans|China|H9N2|nan
EPI_ISL_205120|2015.5|Dom.ans|China|H5N6|2.3.4.4
EPI_ISL_205118|2015.5|Dom.gal|China|H5N6|2.3.4.4
EPI_ISL_205117|2015.5|Dom.gal|China|H5N6|2.3.4.4
EPI_ISL_205110|2014.915|Dom.gal|China|H5N2|EA_nonGsGD
EPI_ISL_205051|2015.071|Human|Russia|H3N2|3C.2
EPI_ISL_203756|2014.885|Dom.other|China|H5N1|2.3.2.1c
EPI_ISL_203755|2014.885|Dom.other|China|H5N1|2.3.2.1c
EPI_ISL_208841|2014.855|Dom.ans|China|H5N8|2.3.4.4b
EPI_ISL_208838|2014.685|Dom.ans|China|H5N6|2.3.4.4
EPI_ISL_208837|2014.6|Dom.ans|China|H5N2|2.3.4.4
EPI_ISL_206887|2015.444|swine|USA|H3N2|3C.3a
EPI_ISL_206886|2015.208|swine|USA|H3N2|3C.3a
EPI_ISL_206885|2015.208|swine|USA|H3N2|3C.3a
EPI_ISL_206691|2015.356|Dom.gal|Pakistan|H9N2|nan
EPI_ISL_206674|2015.518|swine|USA|H0N0|3C.3a
EPI_ISL_206671|2015.499|swine|USA|H0N0|6B.1
EPI_ISL_206489|2015.044|Dom.ans|Taiwan|H5N8|2.3.4.4c
EPI_ISL_206488|2015.044|Dom.ans|Taiwan|H5N8|2.3.4.4c
EPI_ISL_206487|2015.044|Dom.ans|Taiwan|H5N8|2.3.4.4c
EPI_ISL_206486|2015.044|Dom.ans|Taiwan|H5N8|2.3.4.4c
EPI_ISL_206485|2015.044|Dom.ans|Taiwan|H5N8|2.3.4.4c
EPI_ISL_206484|2015.044|Dom.ans|Taiwan|H5N8|2.3.4.4c
EPI_ISL_206483|2015.044|Dom.ans|Taiwan|H5N8|2.3.4.4c
EPI_ISL_206482|2015.044|Dom.ans|Taiwan|H5N8|2.3.4.4c
EPI_ISL_206481|2015.044|Dom.ans|Taiwan|H5N8|2.3.4.4c
EPI_ISL_206480|2015.044|Dom.ans|Taiwan|H5N8|2.3.4.4c
EPI_ISL_206479|2015.044|Dom.ans|Taiwan|H5N8|2.3.4.4c
EPI_ISL_206478|2015.044|Dom.ans|Taiwan|H5N8|2.3.4.4c
EPI_ISL_206477|2015.044|Dom.ans|Taiwan|H5N8|2.3.4.4c
EPI_ISL_206476|2015.044|Dom.ans|Taiwan|H5N8|2.3.4.4c
EPI_ISL_206475|2015.044|Dom.ans|Taiwan|H5N8|2.3.4.4c
EPI_ISL_206473|2015.044|Dom.ans|Taiwan|H5N8|2.3.4.4c
EPI_ISL_206472|2015.044|Dom.ans|Taiwan|H5N8|2.3.4.4c
EPI_ISL_206471|2015.044|Dom.ans|Taiwan|H5N8|2.3.4.4c
EPI_ISL_206470|2015.044|Dom.ans|Taiwan|H5N8|2.3.4.4c
EPI_ISL_206469|2015.044|Dom.ans|Taiwan|H5N8|2.3.4.4c
EPI_ISL_206468|2015.044|Dom.ans|Taiwan|H5N8|2.3.4.4c
EPI_ISL_206467|2015.044|Dom.ans|Taiwan|H5N8|2.3.4.4c
EPI_ISL_206466|2015.044|Dom.ans|Taiwan|H5N8|2.3.4.4c
EPI_ISL_206465|2015.044|Dom.ans|Taiwan|H5N8|2.3.4.4c
EPI_ISL_206464|2015.044|Dom.ans|Taiwan|H5N8|2.3.4.4c
EPI_ISL_206463|2015.044|Dom.ans|Taiwan|H5N8|2.3.4.4c
EPI_ISL_206462|2015.044|Dom.ans|Taiwan|H5N8|2.3.4.4c
EPI_ISL_206461|2015.044|Dom.ans|Taiwan|H5N8|2.3.4.4c
EPI_ISL_206460|2015.044|Dom.ans|Taiwan|H5N8|2.3.4.4c
EPI_ISL_206459|2015.044|Dom.ans|Taiwan|H5N8|2.3.4.4c
EPI_ISL_206458|2015.044|Dom.ans|Taiwan|H5N8|2.3.4.4c
EPI_ISL_206457|2015.044|Dom.ans|Taiwan|H5N8|2.3.4.4c
EPI_ISL_206456|2015.044|Dom.ans|Taiwan|H5N8|2.3.4.4c
EPI_ISL_206415|2015.099|Dom.gal|USA|H5N8|2.3.4.4c
EPI_ISL_205518|2015.515|swine|USA|H1N2|nan
EPI_ISL_203753|2014.732|Dom.ans|China|H5N8|2.3.4.4b
EPI_ISL_203752|2014.732|Dom.ans|China|H5N8|2.3.4.4b
EPI_ISL_203751|2014.732|Dom.ans|China|H5N8|2.3.4.4b
EPI_ISL_203750|2014.732|Dom.ans|China|H5N8|2.3.4.4b
EPI_ISL_203746|2014.885|Dom.ans|China|H5N6|2.3.4.4b
EPI_ISL_203745|2014.885|Dom.ans|China|H5N6|2.3.4.4b
EPI_ISL_203744|2014.732|Dom.ans|China|H5N6|2.3.4.4b
EPI_ISL_203743|2014.732|Dom.ans|China|H5N6|2.3.4.4b
EPI_ISL_203742|2014.732|Dom.ans|China|H5N6|2.3.4.4b
EPI_ISL_203741|2014.732|Dom.ans|China|H5N6|2.3.4.4
EPI_ISL_203729|2014.885|Dom.ans|China|H5N1|2.3.2.1c
EPI_ISL_203728|2014.967|Dom.ans|China|H5N1|2.3.2.1c
EPI_ISL_203725|2014.732|Dom.gal|China|H9N2|nan
EPI_ISL_203724|2014.732|Dom.gal|China|H9N2|nan
EPI_ISL_203723|2014.732|Dom.gal|China|H9N2|nan
EPI_ISL_203722|2014.732|Dom.gal|China|H9N2|nan
EPI_ISL_203721|2014.732|Dom.gal|China|H9N2|nan
EPI_ISL_203720|2014.732|Dom.gal|China|H9N2|nan
EPI_ISL_203367|2015.581|Human|UK|H3N2|3C.2a
EPI_ISL_203614|2015.551|Human|Peru|H1N1|6B.1
EPI_ISL_203613|2015.521|Human|Peru|H1N1|6B.1
EPI_ISL_203428|2015.551|Human|Peru|H3N2|3C.3a
EPI_ISL_205864|2015.567|Dom.ans|Ghana|H5N1|2.3.2.1c
EPI_ISL_207930|2015.145|Human|Mali|H1N1|6B.1
EPI_ISL_207429|2015.279|Human|Mali|H3N2|3C.2
EPI_ISL_206563|2015.337|Human|Mali|H1N1|6B.1
EPI_ISL_206172|2015.279|Human|Mali|H3N2|3C.2
EPI_ISL_206171|2015.268|Human|Mali|H3N2|3C.2
EPI_ISL_206170|2015.247|Human|Mali|H3N2|3C.2a
EPI_ISL_206169|2015.222|Human|Mali|H3N2|3C.2a
EPI_ISL_206168|2015.222|Human|Mali|H3N2|3C.2a
EPI_ISL_206167|2015.203|Human|Mali|H3N2|3C.2a
EPI_ISL_206166|2015.17|Human|Mali|H3N2|3C.2
EPI_ISL_205498|2015.345|Human|Bangladesh|H1N1|6B.1
EPI_ISL_202947|2015.107|Human|Luxembourg|H1N1|6B.1
EPI_ISL_205966|2015.005|Dom.ans|China|H5N6|2.3.4.4
EPI_ISL_205963|2014.953|Dom.ans|China|H5N6|2.3.4.4b
EPI_ISL_205962|2014.953|Dom.ans|China|H5N6|2.3.4.4b
EPI_ISL_208219|2015.518|Human|USA|H1N1|6B.2
EPI_ISL_205631|2015.455|Human|USA|H3N2|3C.2
EPI_ISL_202841|2015.455|Human|USA|H3N2|3C.2
EPI_ISL_203432|2015.551|Human|TheCaribbean|H3N2|3C.2
EPI_ISL_203430|2015.529|Human|TheCaribbean|H3N2|3C.2
EPI_ISL_202828|2015.501|Human|TheCaribbean|H3N2|3C.2
EPI_ISL_202820|2015.581|Human|USA|H3N2|3C.2
EPI_ISL_205605|2015.515|Human|Hawaii|H3N2|3C.2
EPI_ISL_203602|2015.559|Human|Hawaii|H1N1|6B.1
EPI_ISL_207442|2015.518|Human|USA|H3N2|3C.2
EPI_ISL_207423|2015.521|Human|USA|H3N2|3C.2
EPI_ISL_206146|2015.564|Human|USA|H3N2|3C.2
EPI_ISL_206145|2015.562|Human|USA|H3N2|3C.2
EPI_ISL_206144|2015.542|Human|USA|H3N2|3C.2
EPI_ISL_206143|2015.556|Human|USA|H3N2|3C.2
EPI_ISL_206141|2015.542|Human|USA|H3N2|3C.2
EPI_ISL_206140|2015.537|Human|USA|H3N2|3C.2
EPI_ISL_206139|2015.54|Human|USA|H3N2|3C.2
EPI_ISL_206138|2015.54|Human|USA|H3N2|3C.2
EPI_ISL_206136|2015.532|Human|USA|H3N2|3C.2
EPI_ISL_206135|2015.534|Human|USA|H3N2|3C.2
EPI_ISL_206133|2015.534|Human|USA|H3N2|3C.2
EPI_ISL_205169|2015.559|Human|USA|H3N2|3C.2
EPI_ISL_205168|2015.559|Human|USA|H3N2|3C.2
EPI_ISL_205165|2015.548|Human|USA|H3N2|3C.2
EPI_ISL_205164|2015.548|Human|USA|H3N2|3C.2
EPI_ISL_205163|2015.551|Human|USA|H3N2|3C.2
EPI_ISL_205162|2015.551|Human|USA|H3N2|3C.2
EPI_ISL_205156|2015.455|Human|USA|H3N2|3C.2
EPI_ISL_205155|2015.455|Human|USA|H3N2|3C.2
EPI_ISL_205154|2015.452|Human|USA|H3N2|3C.2
EPI_ISL_205153|2015.452|Human|USA|H3N2|3C.2
EPI_ISL_205152|2015.474|Human|USA|H3N2|3C.2
EPI_ISL_203403|2015.518|Human|USA|H3N2|3C.2
EPI_ISL_203401|2015.512|Human|USA|H3N2|3C.2
EPI_ISL_203400|2015.51|Human|USA|H3N2|3C.2
EPI_ISL_203399|2015.501|Human|USA|H3N2|3C.2
EPI_ISL_203398|2015.485|Human|USA|H3N2|3C.2
EPI_ISL_203397|2015.504|Human|USA|H3N2|3C.2
EPI_ISL_203396|2015.504|Human|USA|H3N2|3C.2
EPI_ISL_203451|2015.496|Human|USA|H3N2|3C.2
EPI_ISL_205629|2015.529|Human|FrenchGuiana|H3N2|3C.2
EPI_ISL_203426|2015.471|Human|Brazil|H3N2|3C.2
EPI_ISL_203425|2015.414|Human|Brazil|H3N2|3C.2
EPI_ISL_203424|2015.403|Human|Brazil|H3N2|3C.2
EPI_ISL_205276|2015.515|Human|Bolivia|H3N2|3C.2
EPI_ISL_205209|2015.575|Human|Argentina|H3N2|3C.2
EPI_ISL_205208|2015.575|Human|Argentina|H3N2|3C.2
EPI_ISL_205207|2015.567|Human|Argentina|H3N2|3C.3a
EPI_ISL_205206|2015.567|Human|Argentina|H3N2|3C.3a
EPI_ISL_205205|2015.529|Human|Argentina|H3N2|3C.2
EPI_ISL_205204|2015.529|Human|Argentina|H3N2|3C.2
EPI_ISL_205203|2015.529|Human|Argentina|H3N2|3C.2a
EPI_ISL_205202|2015.529|Human|Argentina|H3N2|3C.2a
EPI_ISL_205201|2015.553|Human|Argentina|H3N2|3C.3a
EPI_ISL_205200|2015.553|Human|Argentina|H3N2|3C.3a
EPI_ISL_205157|2015.115|Human|TheCaribbean|H3N2|3C.3a
EPI_ISL_208607|2015.581|Human|Paraguay|H3N2|3C.3a
EPI_ISL_205613|2015.529|Human|Laos|H3N2|3C.2
EPI_ISL_205612|2015.49|Human|Laos|H3N2|3C.2
EPI_ISL_205151|2015.534|Human|Laos|H3N2|3C.2
EPI_ISL_205150|2015.471|Human|Laos|H3N2|3C.2
EPI_ISL_203416|2015.567|Human|Laos|H3N2|3C.2
EPI_ISL_203415|2015.485|Human|Laos|H3N2|3C.2a
EPI_ISL_205630|2015.46|Human|Guatemala|H3N2|3C.2
EPI_ISL_205181|2015.173|Human|Asia-Russia|H3N2|3C.2
EPI_ISL_205180|2015.173|Human|Asia-Russia|H3N2|3C.2
EPI_ISL_205178|2015.093|Human|Asia-Russia|H3N2|3C.2
EPI_ISL_205177|2015.129|Human|Asia-Russia|H3N2|3C.3a
EPI_ISL_205176|2015.129|Human|Asia-Russia|H3N2|3C.3a
EPI_ISL_205175|2015.164|Human|Asia-Russia|H3N2|3C.3a
EPI_ISL_205174|2015.164|Human|Asia-Russia|H3N2|3C.3a
EPI_ISL_207120|2015.323|Human|China|H3N2|3C.3a
EPI_ISL_202847|2015.167|Human|China|H3N2|3C.3a
EPI_ISL_202846|2015.452|Human|China|H3N2|3C.2
EPI_ISL_202844|2015.342|Human|China|H3N2|3C.2
EPI_ISL_207121|2015.304|Human|Australia|H3N2|3C.2
EPI_ISL_206150|2015.195|Human|Australia|H3N2|3C.2
EPI_ISL_205160|2015.195|Human|Australia|H3N2|3C.2
EPI_ISL_205159|2015.37|Human|Australia|H3N2|3C.3a
EPI_ISL_205158|2015.37|Human|Australia|H3N2|3C.3a
EPI_ISL_205199|2015.521|Human|Argentina|H3N2|3C.3a
EPI_ISL_205198|2015.521|Human|Argentina|H3N2|3C.3a
EPI_ISL_205197|2015.493|Human|Argentina|H3N2|3C.2
EPI_ISL_205196|2015.493|Human|Argentina|H3N2|3C.2
EPI_ISL_205195|2015.452|Human|Argentina|H3N2|3C.3a
EPI_ISL_205194|2015.452|Human|Argentina|H3N2|3C.3a
EPI_ISL_205193|2015.452|Human|Argentina|H3N2|3C.3a
EPI_ISL_205192|2015.452|Human|Argentina|H3N2|3C.3a
EPI_ISL_205191|2015.452|Human|Argentina|H3N2|3C.3a
EPI_ISL_205190|2015.452|Human|Argentina|H3N2|3C.3a
EPI_ISL_202833|2015.57|Human|Argentina|H3N2|3C.3a
EPI_ISL_202831|2015.559|Human|Argentina|H3N2|3C.2
EPI_ISL_202829|2015.559|Human|Argentina|H3N2|3C.3a
EPI_ISL_206500|2015.263|Human|Salvador|H1N1|6B.1
EPI_ISL_202678|2015.477|Human|China|H3N2|3C.2
EPI_ISL_205297|2015.504|Human|SouthAfrica|H1N1|6B.1
EPI_ISL_205295|2015.54|Human|SouthAfrica|H1N1|6B.1
EPI_ISL_205294|2015.499|Human|SouthAfrica|H1N1|6B.1
EPI_ISL_205287|2015.493|Human|SouthAfrica|H1N1|6B.1
EPI_ISL_205286|2015.54|Human|SouthAfrica|H1N1|6B.1
EPI_ISL_210369|2015.241|Human|VietNam|H3N2|3C.2
EPI_ISL_210368|2015.167|Human|VietNam|H3N2|3C.2
EPI_ISL_210349|2015.225|Human|VietNam|H1N1|6B.2
EPI_ISL_210348|2015.189|Human|VietNam|H1N1|6B.1
EPI_ISL_210347|2015.148|Human|VietNam|H1N1|6B.1
EPI_ISL_210336|2015.575|Human|Paraguay|H1N1|6B.1
EPI_ISL_216753|2014.896|wild.ans|USA|H10N6|nan
EPI_ISL_216752|2014.896|wild.ans|USA|H10N6|nan
EPI_ISL_216751|2014.71|wild.ans|USA|H4N6|nan
EPI_ISL_216750|2014.704|wild.ans|USA|H3N9|3C.3a1
EPI_ISL_216749|2014.704|wild.ans|USA|H3N9|3C.3a1
EPI_ISL_216747|2014.704|wild.ans|USA|H3N9|3C.3a1
EPI_ISL_216748|2014.704|wild.ans|USA|H3N9|3C.3a1
EPI_ISL_216744|2014.704|wild.ans|USA|H3N9|3C.3a1
EPI_ISL_216738|2014.611|wild.ans|USA|H10N3|nan
EPI_ISL_216737|2014.611|wild.ans|USA|H10N3|nan
EPI_ISL_216736|2014.611|wild.ans|USA|H10N3|nan
EPI_ISL_216732|2014.611|wild.ans|USA|H0N0|nan
EPI_ISL_216731|2014.611|wild.ans|USA|H10N3|nan
EPI_ISL_216730|2014.611|wild.ans|USA|H10N3|nan
EPI_ISL_216727|2014.611|wild.ans|USA|H10N3|nan
EPI_ISL_216725|2014.611|wild.ans|USA|H10N3|nan
EPI_ISL_216724|2014.611|wild.ans|USA|H10N3|nan
EPI_ISL_216722|2014.611|wild.ans|USA|H10N3|nan
EPI_ISL_216718|2014.611|wild.ans|USA|H10N3|nan
EPI_ISL_216717|2014.611|wild.ans|USA|H10N3|nan
EPI_ISL_216716|2014.948|wild.ans|USA|H5N2|Am_nonGsGD
EPI_ISL_216715|2014.945|wild.ans|USA|H5N2|Am_nonGsGD
EPI_ISL_216713|2014.918|wild.ans|USA|H5N2|Am_nonGsGD
EPI_ISL_216712|2014.918|wild.ans|USA|H5N2|Am_nonGsGD
EPI_ISL_216714|2014.932|wild.ans|USA|H5N2|Am_nonGsGD
EPI_ISL_216710|2014.674|wild.ans|USA|H3N2|3C.3a1
EPI_ISL_216709|2014.674|wild.ans|USA|H0N0|3C.3a1
EPI_ISL_216705|2014.649|wild.ans|USA|H4N8|nan
EPI_ISL_216708|2014.674|wild.ans|USA|H3N2|3C.3a1
EPI_ISL_216707|2014.674|wild.ans|USA|H3N8|3C.3a1
EPI_ISL_216706|2014.649|wild.ans|USA|H4N8|nan
EPI_ISL_216704|2014.649|wild.ans|USA|H0N0|Am_nonGsGD
EPI_ISL_216703|2014.649|wild.ans|USA|H4N8|nan
EPI_ISL_216702|2014.674|wild.ans|USA|H10N7|nan
EPI_ISL_216701|2014.671|wild.ans|USA|H4N2|nan
EPI_ISL_216700|2014.671|wild.ans|USA|H3N2|3C.3a1
EPI_ISL_216699|2014.649|wild.ans|USA|H0N0|nan
EPI_ISL_216698|2014.649|wild.ans|USA|H3N2|3C.3a1
EPI_ISL_216697|2014.638|wild.ans|USA|H4N8|nan
EPI_ISL_216695|2014.638|wild.ans|USA|H0N0|Am_nonGsGD
EPI_ISL_216693|2014.638|wild.ans|USA|H4N8|nan
EPI_ISL_216696|2014.638|wild.ans|USA|H4N8|nan
EPI_ISL_216694|2014.638|wild.ans|USA|H3N2|3C.3a1
EPI_ISL_216692|2014.638|wild.ans|USA|H5N2|Am_nonGsGD
EPI_ISL_216691|2014.638|wild.ans|USA|H4N8|nan
EPI_ISL_216690|2014.638|wild.ans|USA|H3N2|3C.3a1
EPI_ISL_216689|2014.638|wild.ans|USA|H4N8|nan
EPI_ISL_216687|2014.652|wild.ans|USA|H3N2|3C.3a1
EPI_ISL_216688|2014.638|wild.ans|USA|H3N2|3C.2
EPI_ISL_216686|2014.652|wild.ans|USA|H3N2|3C.3a1
EPI_ISL_216685|2014.652|wild.ans|USA|H5N2|Am_nonGsGD
EPI_ISL_216684|2014.652|wild.ans|USA|H5N2|Am_nonGsGD
EPI_ISL_216683|2014.871|wild.ans|USA|H2N3|nan
EPI_ISL_216682|2014.899|wild.ans|USA|H0N0|nan
EPI_ISL_216681|2014.649|wild.ans|USA|H3N6|3C.3a1
EPI_ISL_216680|2014.718|wild.ans|USA|H6N9|nan
EPI_ISL_216678|2014.679|wild.ans|USA|H3N2|3C.2
EPI_ISL_216679|2014.879|wild.ans|USA|H4N6|nan
EPI_ISL_216677|2014.679|wild.ans|USA|H6N2|nan
EPI_ISL_216676|2014.679|wild.ans|USA|H3N2|3C.3a1
EPI_ISL_216675|2014.679|wild.ans|USA|H0N0|nan
EPI_ISL_216095|2014.592|wild.ans|USA|H0N0|nan
EPI_ISL_216094|2014.638|wild.ans|USA|H0N0|nan
EPI_ISL_218438|2015.09|Human|India|H1N1|6B.1
EPI_ISL_218436|2015.085|Human|India|H1N1|6B.1
EPI_ISL_218435|2015.088|Human|India|H1N1|6B.1
EPI_ISL_218434|2015.071|Human|India|H1N1|6B.1
EPI_ISL_218433|2015.071|Human|India|H1N1|6B.2
EPI_ISL_218432|2015.06|Human|India|H1N1|6B.1
EPI_ISL_218431|2015.074|Human|India|H1N1|6B.1
EPI_ISL_218429|2014.8|Human|India|H1N1|6B.1
EPI_ISL_218331|2014.852|swine|China|H1N1|nan
EPI_ISL_218330|2014.852|swine|China|H1N1|nan
EPI_ISL_218329|2014.852|swine|China|H1N1|nan
EPI_ISL_218328|2014.852|swine|China|H1N1|nan
EPI_ISL_217024|2014.915|Dom.ans|India|H5N1|2.3.2.1c
EPI_ISL_216914|2014.778|Dom.ans|China|H6N6|nan
EPI_ISL_216876|2014.63|unknown|USA|H7N3|nan
EPI_ISL_216875|2014.962|wild.ans|China|H9N2|nan
EPI_ISL_215584|2015.329|Dom.gal|China|H9N2|nan
EPI_ISL_215583|2015.329|Dom.gal|China|H9N2|nan
EPI_ISL_215582|2015.5|Dom.gal|China|H9N2|nan
EPI_ISL_215575|2014.729|wild.other|USA|H16N3|nan
EPI_ISL_215574|2014.723|wild.ans|USA|H16N3|nan
EPI_ISL_215573|2014.745|wild.ans|USA|H4N6|nan
EPI_ISL_215572|2014.742|wild.ans|USA|H16N3|nan
EPI_ISL_215571|2014.742|wild.ans|USA|H3N8|3C.2
EPI_ISL_215570|2014.781|wild.ans|USA|H4N6|nan
EPI_ISL_215569|2014.74|wild.ans|USA|H3N8|3C.2
EPI_ISL_215568|2014.745|wild.ans|USA|H3N6|nan
EPI_ISL_215567|2014.742|wild.ans|USA|H4N6|nan
EPI_ISL_215566|2014.781|wild.ans|USA|H4N6|nan
EPI_ISL_215565|2014.726|wild.other|USA|H1N1|nan
EPI_ISL_215564|2014.723|wild.ans|USA|H4N6|nan
EPI_ISL_215563|2014.723|wild.other|USA|H11N2|nan
EPI_ISL_215562|2014.723|wild.ans|USA|H7N4|nan
EPI_ISL_215560|2014.789|wild.ans|USA|H7N4|nan
EPI_ISL_215559|2014.74|wild.ans|USA|H3N8|nan
EPI_ISL_215557|2014.734|wild.ans|USA|H1N1|nan
EPI_ISL_215556|2014.745|wild.ans|USA|H3N8|nan
EPI_ISL_215555|2014.773|wild.ans|USA|H3N8|nan
EPI_ISL_215554|2014.742|wild.ans|USA|H3N8|nan
EPI_ISL_215553|2014.789|wild.ans|USA|H4N8|nan
EPI_ISL_215552|2014.74|wild.ans|USA|H1N1|nan
EPI_ISL_215551|2014.751|wild.ans|USA|H3N1|nan
EPI_ISL_215550|2014.773|wild.ans|USA|H5N2|Am_nonGsGD
EPI_ISL_215549|2014.797|wild.ans|USA|H7N4|nan
EPI_ISL_215548|2014.748|wild.ans|USA|H4N6|nan
EPI_ISL_215543|2014.751|wild.ans|USA|H4N1|nan
EPI_ISL_215542|2014.693|wild.ans|USA|H1N1|nan
EPI_ISL_215541|2014.693|wild.ans|USA|H3N3|nan
EPI_ISL_215540|2014.71|wild.ans|USA|H4N6|nan
EPI_ISL_215538|2014.704|wild.ans|USA|H1N1|nan
EPI_ISL_215537|2014.704|wild.ans|USA|H5N3|Am_nonGsGD
EPI_ISL_215536|2014.718|wild.ans|USA|H11N2|nan
EPI_ISL_212223|2015.164|Human|UK|H1N1|6B.2
EPI_ISL_212222|2015.107|Human|UK|H1N1|6B.1
EPI_ISL_212221|2015.088|Human|UK|H1N1|6B.1
EPI_ISL_212220|2015.044|Human|UK|H1N1|6B.1
EPI_ISL_212219|2015.022|Human|UK|H1N1|6B.1
EPI_ISL_218134|2015.34|Human|Mali|H1N1|6B.1
EPI_ISL_213005|2015.34|Human|Mali|H3N2|3C.2
EPI_ISL_213004|2015.268|Human|Mali|H3N2|3C.2a
EPI_ISL_213003|2015.241|Human|Mali|H3N2|3C.2
EPI_ISL_213002|2015.364|Human|Mali|H3N2|3C.2
EPI_ISL_213001|2015.222|Human|Mali|H3N2|3C.2
EPI_ISL_213000|2015.282|Human|Mali|H3N2|3C.2a
EPI_ISL_212999|2015.304|Human|Mali|H3N2|3C.2a
EPI_ISL_212366|2015.266|Human|Mali|H3N2|3C.2
EPI_ISL_211913|2015.474|Human|Mali|H3N2|3C.2
EPI_ISL_211912|2015.378|Human|Mali|H3N2|3C.2a
EPI_ISL_211911|2015.455|Human|Mali|H3N2|3C.2
EPI_ISL_211910|2015.438|Human|Mali|H3N2|3C.2a
EPI_ISL_211909|2015.419|Human|Mali|H3N2|3C.2
EPI_ISL_211908|2015.414|Human|Mali|H3N2|3C.2
EPI_ISL_211694|2015.299|Human|Mali|H3N2|3C.2
EPI_ISL_211693|2015.359|Human|Mali|H3N2|3C.2
EPI_ISL_211691|2015.318|Human|Mali|H3N2|3C.2a
EPI_ISL_211690|2015.304|Human|Mali|H3N2|3C.2
EPI_ISL_211688|2015.318|Human|Mali|H3N2|3C.2a
EPI_ISL_211687|2015.299|Human|Mali|H3N2|3C.2
EPI_ISL_211686|2015.285|Human|Mali|H3N2|3C.2a
EPI_ISL_211685|2015.362|Human|Mali|H3N2|3C.2
EPI_ISL_211684|2015.307|Human|Mali|H3N2|3C.2
EPI_ISL_211681|2015.34|Human|Mali|H3N2|3C.2a
EPI_ISL_212414|2015.022|wild.ans|China|H11N9|nan
EPI_ISL_212410|2015.022|wild.ans|China|H9N2|nan
EPI_ISL_212409|2015.022|wild.ans|China|H9N2|nan
EPI_ISL_212407|2015.022|wild.ans|China|H9N2|nan
EPI_ISL_212405|2014.918|wild.ans|China|H9N2|nan
EPI_ISL_218205|2015.479|wild.ans|China|H5N6|2.3.4.4
EPI_ISL_218202|2015.479|wild.ans|China|H5N6|2.3.4.4
EPI_ISL_212427|2015.184|wild.ans|China|H11N8|nan
EPI_ISL_212425|2015.096|wild.ans|China|H6N8|nan
EPI_ISL_212424|2015.096|wild.ans|China|H6N1|nan
EPI_ISL_212423|2015.096|wild.ans|China|H6N1|nan
EPI_ISL_212422|2015.096|wild.other|China|H5N1|2.3.2.1c
EPI_ISL_212421|2015.096|wild.other|China|H5N1|2.3.2.1c
EPI_ISL_212420|2015.096|wild.other|China|H5N1|2.3.2.1c
EPI_ISL_212419|2015.096|wild.ans|China|H4N8|nan
EPI_ISL_212418|2015.096|wild.ans|China|H1N8|nan
EPI_ISL_212417|2015.096|wild.ans|China|H1N1|nan
EPI_ISL_212416|2015.096|wild.ans|China|H1N1|nan
EPI_ISL_212415|2015.096|wild.ans|China|H1N1|nan
EPI_ISL_212413|2015.022|wild.ans|China|H1N1|nan
EPI_ISL_212412|2015.022|wild.ans|China|H1N1|nan
EPI_ISL_212411|2015.022|wild.ans|China|H9N2|nan
EPI_ISL_212406|2014.975|wild.unknown|China|H6N1|nan
EPI_ISL_212404|2014.918|wild.ans|China|H6N5|nan
EPI_ISL_212401|2014.918|wild.ans|China|H6N5|nan
EPI_ISL_212391|2014.918|wild.ans|China|H1N1|nan
EPI_ISL_212386|2014.918|wild.ans|China|H9N2|nan
EPI_ISL_212383|2014.918|wild.ans|China|H1N2|nan
EPI_ISL_212382|2014.918|wild.ans|China|H9N2|nan
EPI_ISL_212381|2014.918|wild.ans|China|H1N1|nan
EPI_ISL_212380|2014.918|wild.ans|China|H6N5|nan
EPI_ISL_212379|2014.918|wild.ans|China|H1N1|nan
EPI_ISL_218326|2015.537|swine|VietNam|H1N2|6B.1
EPI_ISL_218325|2015.537|swine|VietNam|H1N2|6B.1
EPI_ISL_218324|2015.537|swine|VietNam|H1N2|6B.1
EPI_ISL_218323|2015.537|swine|VietNam|H1N2|6B.1
EPI_ISL_218322|2015.537|swine|VietNam|H1N2|6B.1
EPI_ISL_218321|2015.537|swine|VietNam|H1N2|6B.1
EPI_ISL_218318|2015.515|swine|VietNam|H1N1|6B.1
EPI_ISL_218317|2015.515|swine|VietNam|H1N1|6B.1
EPI_ISL_218316|2015.515|swine|VietNam|H1N1|6B.1
EPI_ISL_218306|2015.099|swine|VietNam|H1N2|nan
EPI_ISL_218305|2015.099|swine|VietNam|H1N2|nan
EPI_ISL_218304|2015.099|swine|VietNam|H1N2|nan
EPI_ISL_218303|2015.099|swine|VietNam|H1N2|nan
EPI_ISL_218300|2015.099|swine|VietNam|H3N2|3C.3a
EPI_ISL_218299|2015.099|swine|VietNam|H1N2|nan
EPI_ISL_218298|2015.099|swine|VietNam|H3N2|3C.3a
EPI_ISL_218297|2015.099|swine|VietNam|H3N2|3C.3a
EPI_ISL_218296|2015.099|swine|VietNam|H3N2|3C.3a
EPI_ISL_218295|2015.099|swine|VietNam|H3N2|3C.2
EPI_ISL_218294|2015.099|swine|VietNam|H3N2|3C.2
EPI_ISL_218293|2015.099|swine|VietNam|H3N2|3C.2
EPI_ISL_218292|2015.099|swine|VietNam|H3N2|3C.2
EPI_ISL_218291|2015.099|swine|VietNam|H3N2|3C.2
EPI_ISL_218290|2015.099|swine|VietNam|H3N2|3C.2
EPI_ISL_218289|2015.099|swine|VietNam|H3N2|3C.2
EPI_ISL_218287|2015.099|swine|VietNam|H3N2|3C.2
EPI_ISL_218286|2015.099|swine|VietNam|H3N2|3C.2
EPI_ISL_218285|2015.099|swine|VietNam|H1N2|nan
EPI_ISL_218283|2015.099|swine|VietNam|H1N2|nan
EPI_ISL_218281|2015.099|swine|VietNam|H1N2|nan
EPI_ISL_218280|2015.107|swine|VietNam|H1N2|nan
EPI_ISL_218279|2015.107|swine|VietNam|H1N2|nan
EPI_ISL_218278|2015.107|swine|VietNam|H1N2|nan
EPI_ISL_218277|2015.107|swine|VietNam|H1N2|nan
EPI_ISL_218276|2015.107|swine|VietNam|H1N2|nan
EPI_ISL_218275|2015.107|swine|VietNam|H1N2|nan
EPI_ISL_218274|2015.107|swine|VietNam|H1N2|nan
EPI_ISL_218273|2015.107|swine|VietNam|H1N2|nan
EPI_ISL_218272|2015.107|swine|VietNam|H1N2|nan
EPI_ISL_218264|2015.082|swine|VietNam|H3N2|3C.3a
EPI_ISL_218263|2015.082|swine|VietNam|H3N2|3C.3a
EPI_ISL_218261|2015.082|swine|VietNam|H3N2|3C.3a
EPI_ISL_218258|2015.082|swine|VietNam|H3N2|3C.3a
EPI_ISL_218256|2015.082|swine|VietNam|H3N2|3C.3a
EPI_ISL_218253|2015.082|swine|VietNam|H3N2|3C.3a
EPI_ISL_218251|2015.082|swine|VietNam|H3N2|3C.3a
EPI_ISL_218246|2015.082|swine|VietNam|H3N2|3C.3a
EPI_ISL_218245|2015.082|swine|VietNam|H3N2|3C.3a
EPI_ISL_218243|2015.082|swine|VietNam|H3N2|3C.3a
EPI_ISL_218240|2015.082|swine|VietNam|H3N2|3C.3a
EPI_ISL_218236|2015.082|swine|VietNam|H3N2|3C.3a
EPI_ISL_212530|2015.192|Human|Nepal|H1N1|6B.2
EPI_ISL_212529|2015.203|Human|Nepal|H1N1|6B.2
EPI_ISL_212528|2015.203|Human|Nepal|H1N1|nan
EPI_ISL_212527|2015.266|Human|Nepal|H1N1|6B.1
EPI_ISL_212526|2015.26|Human|Nepal|H1N1|6B.1
EPI_ISL_212955|2015.507|Human|USA|H3N2|3C.2
EPI_ISL_212954|2015.512|Human|USA|H3N2|3C.2
EPI_ISL_212047|2015.515|Human|USA|H3N2|3C.2
EPI_ISL_211696|2015.515|Human|USA|H3N2|3C.2
EPI_ISL_212788|2015.058|Human|Japan|H1N1|6B.1
EPI_ISL_212786|2015.055|Human|Japan|H1N1|6B.1
EPI_ISL_212787|2015.112|Human|Japan|H1N1|6B.1
EPI_ISL_213026|2015.375|Human|VietNam|H3N2|3C.2
EPI_ISL_215801|2015.477|Human|VietNam|H3N2|3C.2
EPI_ISL_215800|2015.477|Human|VietNam|H3N2|3C.2
EPI_ISL_215799|2015.471|Human|VietNam|H3N2|3C.2
EPI_ISL_215798|2015.348|Human|VietNam|H3N2|3C.3a
EPI_ISL_215666|2015.468|Human|VietNam|H3N2|3C.2
EPI_ISL_215663|2015.419|Human|VietNam|H3N2|3C.3a
EPI_ISL_215662|2015.414|Human|VietNam|H3N2|3C.2
EPI_ISL_215657|2015.581|Human|VietNam|H3N2|3C.2
EPI_ISL_215650|2015.573|Human|VietNam|H3N2|3C.2
EPI_ISL_215649|2015.575|Human|VietNam|H3N2|3C.2
EPI_ISL_215648|2015.57|Human|VietNam|H3N2|3C.2
EPI_ISL_215647|2015.556|Human|VietNam|H3N2|3C.2
EPI_ISL_214939|2015.523|Human|Nicaragua|H1N1|6B.1
EPI_ISL_214937|2015.441|Human|Nicaragua|H1N1|6B.1
EPI_ISL_212987|2015.466|Human|Guatemala|H3N2|3C.2
EPI_ISL_212985|2015.362|Human|Guatemala|H3N2|3C.2
EPI_ISL_212991|2015.052|Human|India|H3N2|3C.2
EPI_ISL_214004|2014.877|Human|Japan|H3N2|3C.2
EPI_ISL_213994|2015.512|Human|Japan|H3N2|3C.2
EPI_ISL_219049|2015.395|Human|Fiji|H3N2|3C.2
EPI_ISL_214930|2015.507|Human|Dominica|H1N1|6B.1
EPI_ISL_215037|2015.008|Human|CostaRica|H1N1|6B.1
EPI_ISL_219027|2015.208|Human|Australia|H3N2|3C.2
EPI_ISL_219024|2015.521|Human|Australia|H1N1|6B.2
EPI_ISL_219035|2015.458|Human|Australia|H3N2|3C.3a
EPI_ISL_213020|2015.54|Human|SouthAfrica|H3N2|3C.2
EPI_ISL_213019|2015.537|Human|SouthAfrica|H3N2|3C.2
EPI_ISL_212371|2015.529|Human|SouthAfrica|H3N2|3C.2
EPI_ISL_212370|2015.504|Human|SouthAfrica|H3N2|3C.2
EPI_ISL_211705|2015.553|Human|SouthAfrica|H3N2|3C.2
EPI_ISL_211683|2015.515|Human|SouthAfrica|H3N2|3C.2
EPI_ISL_211682|2015.499|Human|SouthAfrica|H3N2|3C.2
EPI_ISL_211679|2015.499|Human|SouthAfrica|H3N2|3C.2
EPI_ISL_228175|2015.556|Human|USA|H1N1|6B.1
EPI_ISL_236768|2015.077|Human|USA|H3N2|3C.2
EPI_ISL_237118|2015.077|Human|USA|H3N2|3C.2
EPI_ISL_236771|2015.071|Human|USA|H3N2|3C.3a
EPI_ISL_237123|2015.077|Human|USA|H3N2|3C.2
EPI_ISL_237122|2015.068|Human|USA|H3N2|3C.2
EPI_ISL_237109|2015.06|Human|USA|H3N2|3C.3a
EPI_ISL_237097|2015.063|Human|USA|H3N2|3C.2
EPI_ISL_237111|2015.068|Human|USA|H3N2|3C.3a
EPI_ISL_236798|2015.077|Human|USA|H3N2|3C.2
EPI_ISL_237101|2015.055|Human|USA|H3N2|3C.2
EPI_ISL_237108|2015.055|Human|USA|H3N2|3C.3a
EPI_ISL_237107|2015.058|Human|USA|H3N2|3C.3a
EPI_ISL_237086|2015.11|Human|India|H1N1|6B.1
EPI_ISL_236801|2015.079|Human|USA|H3N2|3C.2
EPI_ISL_236791|2015.058|Human|USA|H3N2|3C.2
EPI_ISL_236787|2015.06|Human|USA|H3N2|3C.2
EPI_ISL_235772|2014.879|wild.ans|Japan|H5N8|2.3.4.4c
EPI_ISL_235771|2014.964|wild.ans|Japan|H5N8|2.3.4.4c
EPI_ISL_234679|2015.137|wild.other|China|H5N6|2.3.4.4e
EPI_ISL_234613|2015.173|Dom.other|Korea|H3N2|3C.2a1b.1
EPI_ISL_234610|2015.529|Dom.other|USA|H3N2|3C.2a1b.1
EPI_ISL_234607|2015.54|Dom.other|USA|H3N2|3C.2a1b.1
EPI_ISL_234611|2015.345|Dom.other|USA|H3N2|3C.2a1b.1
EPI_ISL_234606|2015.573|Dom.other|USA|H3N2|nan
EPI_ISL_234609|2015.499|Dom.other|USA|H3N2|nan
EPI_ISL_234608|2015.282|Dom.other|USA|H3N2|3C.2a1b.1
EPI_ISL_234605|2015.241|Dom.other|USA|H3N2|3C.2a1b.1
EPI_ISL_230634|2015.041|wild.other|Antarctica|H5N5|Am_nonGsGD
EPI_ISL_230064|2015.567|wild.ans|USA|H0N0|nan
EPI_ISL_230092|2015.537|wild.ans|USA|H0N0|nan
EPI_ISL_230071|2015.005|wild.ans|USA|H0N0|nan
EPI_ISL_230073|2015.027|wild.ans|USA|H11N0|nan
EPI_ISL_229617|2014.937|Dom.other|Egypt|H9N2|nan
EPI_ISL_229601|2014.63|Dom.gal|Egypt|H9N2|nan
EPI_ISL_229598|2014.63|Dom.gal|Egypt|H9N2|nan
EPI_ISL_229210|2015.326|wild.other|Cotedivoire|H5N1|2.3.2.1c
EPI_ISL_229204|2015.186|Dom.unknown|BurkinaFaso|H5N1|2.3.2.1c
EPI_ISL_229202|2015.186|Dom.unknown|BurkinaFaso|H5N1|2.3.2.1c
EPI_ISL_229200|2015.186|Dom.unknown|BurkinaFaso|H5N1|2.3.2.1c
EPI_ISL_228127|2015.559|Human|Hawaii|H1N1|6B.1
EPI_ISL_224870|2015.227|Dom.gal|Colombia|H11N2|nan
EPI_ISL_222248|2014.671|wild.other|USA|H16N3|nan
EPI_ISL_222247|2014.671|wild.other|USA|H16N3|nan
EPI_ISL_222240|2014.658|wild.other|USA|H16N3|nan
EPI_ISL_222246|2014.66|wild.other|USA|H16N3|nan
EPI_ISL_222245|2014.666|wild.other|USA|H16N3|nan
EPI_ISL_222243|2014.66|wild.other|USA|H16N3|nan
EPI_ISL_222242|2014.66|wild.other|USA|H16N3|nan
EPI_ISL_222241|2014.66|wild.other|USA|H16N3|nan
EPI_ISL_222244|2014.666|wild.other|USA|H16N3|nan
EPI_ISL_222219|2014.658|wild.other|USA|H16N3|nan
EPI_ISL_222208|2014.633|wild.other|USA|H16N3|nan
EPI_ISL_222203|2014.633|wild.other|USA|H16N3|nan
EPI_ISL_222198|2014.633|wild.other|USA|H16N3|nan
EPI_ISL_222213|2014.647|wild.other|USA|H16N3|nan
EPI_ISL_222193|2014.633|wild.other|USA|H16N3|nan
EPI_ISL_222172|2014.63|wild.other|USA|H16N3|nan
EPI_ISL_222171|2014.63|wild.other|USA|H16N3|nan
EPI_ISL_222170|2014.63|wild.other|USA|H16N3|nan
EPI_ISL_222169|2014.63|wild.other|USA|H16N3|nan
EPI_ISL_222168|2014.611|wild.other|USA|H16N3|nan
EPI_ISL_222167|2015.288|wild.ans|USA|H11N9|nan
EPI_ISL_222166|2015.203|wild.ans|USA|H7N3|nan
EPI_ISL_222165|2015.137|wild.ans|USA|H7N3|nan
EPI_ISL_222164|2014.896|wild.ans|USA|H11N9|nan
EPI_ISL_222163|2014.888|wild.ans|USA|H2N1|nan
EPI_ISL_222162|2014.877|wild.ans|USA|H2N3|nan
EPI_ISL_222161|2014.811|wild.ans|USA|H1N1|nan
EPI_ISL_222160|2014.8|wild.ans|USA|H0N0|nan
EPI_ISL_222159|2014.732|wild.ans|USA|H1N1|nan
EPI_ISL_222158|2014.726|wild.ans|USA|H1N1|nan
EPI_ISL_222157|2014.726|wild.ans|USA|H4N6|nan
EPI_ISL_222156|2014.726|wild.ans|USA|H9N2|nan
EPI_ISL_222155|2014.723|wild.ans|USA|H3N8|nan
EPI_ISL_222152|2014.723|wild.ans|USA|H1N1|nan
EPI_ISL_222151|2014.723|wild.ans|USA|H3N8|nan
EPI_ISL_222154|2014.723|wild.ans|USA|H3N8|nan
EPI_ISL_222153|2014.723|wild.ans|USA|H1N1|nan
EPI_ISL_222150|2014.723|wild.ans|USA|H4N8|nan
EPI_ISL_222148|2014.715|wild.ans|USA|H3N8|nan
EPI_ISL_222149|2014.723|wild.ans|USA|H3N8|nan
EPI_ISL_222147|2014.715|wild.ans|USA|H1N1|nan
EPI_ISL_222146|2014.715|wild.ans|USA|H9N2|nan
EPI_ISL_222145|2014.63|wild.other|USA|H16N3|nan
EPI_ISL_221725|2015.416|Dom.gal|China|H5N1|2.3.2.1c
EPI_ISL_221724|2015.416|Dom.gal|China|H5N1|2.3.2.1c
EPI_ISL_220265|2014.701|wild.ans|USA|H4N6|nan
EPI_ISL_220264|2014.699|wild.ans|USA|H4N6|nan
EPI_ISL_220263|2014.712|wild.ans|USA|H4N8|nan
EPI_ISL_220262|2014.699|wild.ans|USA|H2N9|nan
EPI_ISL_220261|2014.701|wild.ans|USA|H4N6|nan
EPI_ISL_220260|2014.701|wild.ans|USA|H4N6|nan
EPI_ISL_220259|2014.71|wild.ans|USA|H9N1|nan
EPI_ISL_220258|2014.699|wild.ans|USA|H4N2|nan
EPI_ISL_220257|2014.699|wild.ans|USA|H4N8|nan
EPI_ISL_220016|2015.345|wild.ans|USA|H6N1|nan
EPI_ISL_220015|2015.375|wild.ans|USA|H9N2|nan
EPI_ISL_233615|2015.499|swine|Japan|H1N2|nan
EPI_ISL_234330|2015.036|wild.ans|Korea|H5N8|2.3.4.4c
EPI_ISL_223680|2015.044|Human|China|H7N9|nan
EPI_ISL_223673|2015.038|Human|China|H7N9|nan
EPI_ISL_223672|2015.038|Human|China|H7N9|nan
EPI_ISL_219828|2014.959|Human|China|H5N6|2.3.4.4
EPI_ISL_243348|2015.493|wild.other|China|H5N1|2.3.2.1c
EPI_ISL_243347|2015.512|wild.other|China|H5N1|2.3.2.1b
EPI_ISL_237290|2015.068|Human|USA|H1N1|6B.1
EPI_ISL_237210|2014.767|Human|USA|H1N1|6B.1
EPI_ISL_237220|2014.992|Human|USA|H1N1|6B.2
EPI_ISL_237222|2015.008|Human|Hawaii|H1N1|6B.2
EPI_ISL_237291|2015.151|Human|Hawaii|H1N1|6B.1
EPI_ISL_237224|2015.038|Human|USA|H1N1|6B.1
EPI_ISL_237232|2015.249|Human|Hawaii|H1N1|6B.1
EPI_ISL_237236|2015.189|Human|USA|H1N1|6B.1
EPI_ISL_237245|2014.926|Human|Hawaii|H1N1|6B.1
EPI_ISL_237215|2015.203|Human|Hawaii|H1N1|6B.1
EPI_ISL_237289|2015.279|Human|USA|H1N1|6B.1
EPI_ISL_237284|2015.115|Human|USA|H1N1|6B.2
EPI_ISL_237279|2015.189|Human|USA|H1N1|6B.1
EPI_ISL_237281|2015.101|Human|Hawaii|H1N1|6B.1
EPI_ISL_237276|2015.151|Human|USA|H1N1|6B.1
EPI_ISL_237280|2015.153|Human|USA|H1N1|6B.1
EPI_ISL_237282|2015.145|Human|USA|H1N1|6B.1
EPI_ISL_237283|2015.222|Human|USA|H1N1|6B.1
EPI_ISL_237277|2015.162|Human|USA|H1N1|6B.1
EPI_ISL_237278|2015.115|Human|USA|H1N1|6B.1
EPI_ISL_237223|2015.148|Human|Hawaii|H1N1|6B.1
EPI_ISL_237271|2015.515|Human|USA|H1N1|6B.1
EPI_ISL_237221|2015.016|Human|USA|H1N1|6B.1
EPI_ISL_237211|2015.022|Human|USA|H1N1|6B.1
EPI_ISL_237269|2015.159|Human|Hawaii|H1N1|6B.2
EPI_ISL_237248|2015.208|Human|USA|H1N1|6B.2
EPI_ISL_237234|2015.304|Human|Hawaii|H1N1|6B.2
EPI_ISL_237243|2015.016|Human|USA|H1N1|6B.1
EPI_ISL_237240|2015.282|Human|USA|H1N1|6B.2
EPI_ISL_237237|2015.129|Human|USA|H1N1|6B.1
EPI_ISL_237268|2015.016|Human|USA|H1N1|6B.1
EPI_ISL_237247|2014.973|Human|USA|H1N1|6B.2
EPI_ISL_237227|2015.282|Human|USA|H1N1|6B.2
EPI_ISL_237242|2014.778|Human|Hawaii|H1N1|6B.1
EPI_ISL_237244|2015.334|Human|Hawaii|H1N1|6B.1
EPI_ISL_237238|2015.288|Human|USA|H1N1|6B.1
EPI_ISL_237239|2015.279|Human|Hawaii|H1N1|6B.2
EPI_ISL_237219|2015.019|Human|USA|H1N1|6B.1
EPI_ISL_237225|2014.962|Human|USA|H1N1|6B.1
EPI_ISL_237209|2014.918|Human|USA|H1N1|6B.1
EPI_ISL_237216|2015.016|Human|USA|H1N1|6B.1
EPI_ISL_237212|2014.893|Human|USA|H1N1|6B.1
EPI_ISL_237218|2014.899|Human|USA|H1N1|6B.2
EPI_ISL_237217|2014.942|Human|USA|H1N1|6B.1
EPI_ISL_237214|2014.937|Human|USA|H1N1|6B.1
EPI_ISL_237207|2014.918|Human|USA|H1N1|6B.1
EPI_ISL_237205|2015.052|Human|USA|H3N2|3C.2
EPI_ISL_237206|2015.063|Human|USA|H3N2|3C.2
EPI_ISL_237198|2015.055|Human|USA|H3N2|3C.2
EPI_ISL_236786|2015.058|Human|USA|H3N2|3C.2
EPI_ISL_236796|2015.074|Human|USA|H3N2|3C.2
EPI_ISL_236781|2015.071|Human|USA|H3N2|3C.2
EPI_ISL_237191|2015.068|Human|USA|H3N2|3C.3a
EPI_ISL_237115|2015.074|Human|USA|H3N2|3C.2
EPI_ISL_237188|2015.068|Human|USA|H3N2|3C.3a
EPI_ISL_237193|2015.063|Human|USA|H3N2|3C.2
EPI_ISL_237105|2015.071|Human|USA|H3N2|3C.2
EPI_ISL_237199|2015.071|Human|USA|H3N2|3C.2
EPI_ISL_237183|2015.055|Human|USA|H3N2|3C.3a
EPI_ISL_237186|2015.055|Human|USA|H3N2|3C.2
EPI_ISL_237195|2015.055|Human|USA|H3N2|3C.2
EPI_ISL_237201|2015.052|Human|USA|H3N2|3C.2
EPI_ISL_237194|2015.068|Human|USA|H3N2|3C.2
EPI_ISL_237182|2015.052|Human|USA|H3N2|3C.2
EPI_ISL_237106|2015.052|Human|USA|H3N2|3C.2
EPI_ISL_237114|2015.058|Human|USA|H3N2|3C.3a
EPI_ISL_237203|2015.055|Human|USA|H3N2|3C.2
EPI_ISL_237200|2015.058|Human|USA|H3N2|3C.2
EPI_ISL_237187|2015.068|Human|USA|H3N2|3C.2
EPI_ISL_237190|2015.052|Human|USA|H3N2|3C.2
EPI_ISL_237204|2015.068|Human|USA|H3N2|3C.2
EPI_ISL_237202|2015.055|Human|USA|H3N2|3C.2
EPI_ISL_237196|2015.052|Human|USA|H3N2|3C.2
EPI_ISL_237110|2015.068|Human|USA|H3N2|3C.2
EPI_ISL_237113|2015.058|Human|USA|H3N2|3C.2
EPI_ISL_237197|2015.063|Human|USA|H3N2|3C.2
EPI_ISL_236785|2015.079|Human|USA|H3N2|3C.2
EPI_ISL_237184|2015.071|Human|USA|H3N2|3C.3a
EPI_ISL_237189|2015.058|Human|USA|H3N2|3C.2
EPI_ISL_237185|2015.058|Human|USA|H3N2|3C.2
EPI_ISL_237116|2015.058|Human|USA|H3N2|3C.2
EPI_ISL_237192|2015.06|Human|USA|H3N2|3C.2
EPI_ISL_237119|2015.06|Human|USA|H3N2|3C.2
EPI_ISL_237121|2015.066|Human|USA|H3N2|3C.2
EPI_ISL_237181|2015.082|Human|USA|H3N2|3C.2
EPI_ISL_236788|2015.068|Human|USA|H3N2|3C.2
EPI_ISL_237120|2015.052|Human|USA|H3N2|3C.3a
EPI_ISL_237099|2015.074|Human|USA|H3N2|3C.2
EPI_ISL_237125|2015.071|Human|USA|H3N2|3C.2
EPI_ISL_236784|2015.077|Human|USA|H3N2|3C.2
EPI_ISL_237124|2015.066|Human|USA|H3N2|3C.2
EPI_ISL_237095|2015.082|Human|USA|H3N2|3C.2
EPI_ISL_236782|2015.079|Human|USA|H3N2|3C.2
EPI_ISL_237117|2015.079|Human|USA|H3N2|3C.2
EPI_ISL_236797|2015.079|Human|USA|H3N2|3C.2
EPI_ISL_237102|2015.052|Human|USA|H3N2|3C.2
EPI_ISL_236800|2015.079|Human|USA|H3N2|3C.3a
EPI_ISL_236792|2015.068|Human|USA|H3N2|3C.2
EPI_ISL_237112|2015.071|Human|USA|H3N2|3C.3a
EPI_ISL_237103|2015.074|Human|USA|H3N2|3C.2
EPI_ISL_237100|2015.074|Human|USA|H3N2|3C.2
EPI_ISL_237104|2015.055|Human|USA|H3N2|3C.2
EPI_ISL_236777|2015.079|Human|USA|H3N2|3C.2
EPI_ISL_236778|2015.074|Human|USA|H3N2|3C.2
EPI_ISL_237098|2015.077|Human|USA|H3N2|3C.3a
EPI_ISL_237094|2015.074|Human|USA|H3N2|3C.2
EPI_ISL_237096|2015.077|Human|USA|H3N2|3C.2
EPI_ISL_237093|2015.055|Human|USA|H3N2|3C.2
EPI_ISL_236802|2015.099|Dom.gal|Canada|H5N1|2.3.4.4c
EPI_ISL_236775|2015.079|Human|USA|H3N2|3C.2
EPI_ISL_236789|2015.068|Human|USA|H3N2|3C.2
EPI_ISL_236799|2015.068|Human|USA|H3N2|3C.2
EPI_ISL_236795|2015.079|Human|USA|H3N2|3C.2
EPI_ISL_236794|2015.063|Human|USA|H3N2|3C.2
EPI_ISL_236793|2015.06|Human|USA|H3N2|3C.2
EPI_ISL_236783|2015.058|Human|USA|H3N2|3C.2
EPI_ISL_236772|2015.068|Human|USA|H3N2|3C.2
EPI_ISL_236780|2015.071|Human|USA|H3N2|3C.2
EPI_ISL_236779|2015.074|Human|USA|H3N2|3C.2
EPI_ISL_236776|2015.077|Human|USA|H3N2|3C.2
EPI_ISL_236207|2014.611|swine|Canada|H3N2|nan
EPI_ISL_236206|2014.671|swine|Canada|H3N2|nan
EPI_ISL_236204|2014.671|swine|Canada|H3N2|nan
EPI_ISL_236205|2014.674|swine|Canada|H3N2|nan
EPI_ISL_236200|2014.729|swine|Canada|H3N2|nan
EPI_ISL_236194|2014.849|swine|Canada|H3N2|nan
EPI_ISL_236195|2014.786|swine|Canada|H1N2|nan
EPI_ISL_235694|2015.06|Human|USA|H3N2|3C.2
EPI_ISL_235693|2015.088|Human|USA|H3N2|3C.2
EPI_ISL_235692|2014.962|Human|USA|H3N2|3C.2
EPI_ISL_235691|2015.03|Human|USA|H3N2|3C.3a
EPI_ISL_235690|2014.91|Human|USA|H3N2|3C.2
EPI_ISL_235689|2014.975|Human|USA|H3N2|3C.3a
EPI_ISL_235688|2015.058|Human|USA|H3N2|3C.2
EPI_ISL_235687|2015.079|Human|USA|H3N2|3C.2
EPI_ISL_235686|2014.934|Human|USA|H3N2|3C.2
EPI_ISL_235685|2014.858|Human|USA|H3N2|3C.2
EPI_ISL_235684|2014.945|Human|USA|H3N2|3C.2
EPI_ISL_235683|2014.962|Human|USA|H3N2|3C.2
EPI_ISL_235682|2015.285|Human|USA|H3N2|3C.2
EPI_ISL_235681|2015.236|Human|USA|H3N2|3C.2
EPI_ISL_235679|2015.216|Human|USA|H3N2|3C.2
EPI_ISL_235678|2015.14|Human|USA|H3N2|3C.2
EPI_ISL_235677|2015.197|Human|USA|H3N2|3C.2
EPI_ISL_235676|2015.208|Human|USA|H3N2|3C.2
EPI_ISL_235675|2015.178|Human|USA|H3N2|3C.3a
EPI_ISL_235674|2015.181|Human|USA|H3N2|3C.2
EPI_ISL_235673|2015.17|Human|USA|H3N2|3C.2
EPI_ISL_235672|2015.167|Human|USA|H3N2|3C.3a
EPI_ISL_235671|2015.071|Human|USA|H3N2|3C.2
EPI_ISL_235670|2015.041|Human|USA|H3N2|3C.3a
EPI_ISL_235669|2015.129|Human|USA|H3N2|3C.2
EPI_ISL_235668|2015.132|Human|USA|H3N2|3C.2
EPI_ISL_235667|2015.112|Human|USA|H3N2|3C.2
EPI_ISL_235666|2015.11|Human|USA|H3N2|3C.2
EPI_ISL_235665|2015.074|Human|USA|H3N2|3C.2
EPI_ISL_235664|2015.145|Human|USA|H3N2|3C.2
EPI_ISL_235663|2015.09|Human|USA|H3N2|3C.2
EPI_ISL_235662|2015.093|Human|USA|H3N2|3C.2
EPI_ISL_235661|2015.079|Human|USA|H3N2|3C.2
EPI_ISL_235660|2015.066|Human|USA|H3N2|3C.2
EPI_ISL_235659|2015.088|Human|USA|H3N2|3C.2
EPI_ISL_235658|2015.09|Human|USA|H3N2|3C.2
EPI_ISL_235657|2015.036|Human|USA|H3N2|3C.2
EPI_ISL_235656|2015.074|Human|USA|H3N2|3C.2
EPI_ISL_235655|2015.074|Human|USA|H3N2|3C.2
EPI_ISL_235654|2014.984|Human|USA|H3N2|3C.3a
EPI_ISL_235653|2014.97|Human|USA|H3N2|3C.2
EPI_ISL_235652|2014.951|Human|USA|H3N2|3C.2
EPI_ISL_235651|2015.041|Human|USA|H3N2|3C.2
EPI_ISL_235650|2015.049|Human|USA|H3N2|3C.2
EPI_ISL_235649|2014.984|Human|USA|H3N2|3C.2
EPI_ISL_235648|2015.052|Human|USA|H3N2|3C.2
EPI_ISL_235647|2014.948|Human|USA|H3N2|3C.2
EPI_ISL_235646|2014.989|Human|USA|H3N2|3C.2
EPI_ISL_235645|2014.992|Human|USA|H3N2|3C.2
EPI_ISL_235644|2015.036|Human|USA|H3N2|3C.2
EPI_ISL_235643|2015.036|Human|USA|H3N2|3C.2
EPI_ISL_235642|2015.019|Human|USA|H3N2|3C.2
EPI_ISL_235641|2015.036|Human|USA|H3N2|3C.3a
EPI_ISL_235640|2015.011|Human|USA|H3N2|3C.2
EPI_ISL_235639|2014.986|Human|USA|H3N2|3C.2
EPI_ISL_235638|2015.049|Human|USA|H3N2|3C.2
EPI_ISL_235637|2015.038|Human|USA|H3N2|3C.2
EPI_ISL_235636|2014.978|Human|USA|H3N2|3C.2
EPI_ISL_235635|2014.995|Human|USA|H3N2|3C.2
EPI_ISL_235634|2014.995|Human|USA|H3N2|3C.2
EPI_ISL_235633|2014.975|Human|USA|H3N2|3C.2
EPI_ISL_235632|2014.973|Human|USA|H3N2|3C.2
EPI_ISL_235631|2015.008|Human|USA|H3N2|3C.2
EPI_ISL_235630|2015.008|Human|USA|H3N2|3C.2
EPI_ISL_235629|2015.008|Human|USA|H3N2|3C.2
EPI_ISL_235628|2015.016|Human|USA|H3N2|3C.2
EPI_ISL_235627|2014.989|Human|USA|H3N2|3C.2
EPI_ISL_235626|2014.981|Human|USA|H3N2|3C.2
EPI_ISL_235625|2014.973|Human|USA|H3N2|3C.2
EPI_ISL_235624|2014.973|Human|USA|H3N2|3C.2
EPI_ISL_235623|2014.97|Human|USA|H3N2|3C.2
EPI_ISL_235622|2014.97|Human|USA|H3N2|3C.2
EPI_ISL_235621|2014.959|Human|USA|H3N2|3C.2
EPI_ISL_235620|2014.921|Human|USA|H3N2|3C.2
EPI_ISL_235619|2014.94|Human|USA|H3N2|3C.2
EPI_ISL_235618|2014.934|Human|USA|H3N2|3C.2
EPI_ISL_235617|2014.918|Human|USA|H3N2|3C.2
EPI_ISL_235616|2014.918|Human|USA|H3N2|3C.2
EPI_ISL_235615|2014.896|Human|USA|H3N2|3C.2
EPI_ISL_235614|2014.992|Human|USA|H3N2|3C.2
EPI_ISL_235613|2014.841|Human|USA|H3N2|3C.2
EPI_ISL_235608|2015.074|Human|USA|H3N2|3C.2
EPI_ISL_234671|2014.685|Dom.other|China|H5N6|2.3.4.4
EPI_ISL_234670|2014.584|wild.other|China|H5N6|2.3.4.4
EPI_ISL_234602|2014.841|swine|Mexico|H1N2|nan
EPI_ISL_234591|2015.227|Human|India|H1N1|6B.1
EPI_ISL_234590|2015.227|Human|India|H1N1|6B.1
EPI_ISL_234589|2015.222|Human|India|H1N1|6B.1
EPI_ISL_234588|2015.216|Human|India|H1N1|6B.1
EPI_ISL_234587|2015.197|Human|India|H1N1|6B.1
EPI_ISL_234467|2015.247|Dom.gal|China|H9N2|nan
EPI_ISL_234466|2014.833|Dom.gal|China|H9N2|nan
EPI_ISL_234464|2015.5|Dom.gal|China|H9N2|nan
EPI_ISL_234463|2015.085|Dom.gal|China|H9N2|nan
EPI_ISL_234461|2015.5|Dom.gal|China|H9N2|nan
EPI_ISL_234457|2015.5|Dom.gal|China|H9N2|nan
EPI_ISL_234455|2014.915|Dom.gal|China|H9N2|nan
EPI_ISL_234454|2015.5|Dom.gal|China|H9N2|nan
EPI_ISL_234453|2014.833|Dom.gal|China|H9N2|nan
EPI_ISL_234452|2014.915|Dom.gal|China|H9N2|nan
EPI_ISL_234445|2014.666|Dom.gal|China|H9N2|nan
EPI_ISL_234443|2014.666|Dom.gal|China|H9N2|nan
EPI_ISL_234436|2014.748|Dom.gal|China|H9N2|nan
EPI_ISL_234434|2014.666|Dom.gal|China|H9N2|nan
EPI_ISL_234433|2014.666|Dom.gal|China|H9N2|nan
EPI_ISL_234432|2014.666|Dom.gal|China|H9N2|nan
EPI_ISL_234431|2014.666|Dom.gal|China|H9N2|nan
EPI_ISL_234430|2014.666|Dom.gal|China|H9N2|nan
EPI_ISL_234428|2014.748|Dom.gal|China|H9N2|nan
EPI_ISL_234382|2014.792|swine|Mexico|H5N2|Am_nonGsGD
EPI_ISL_230079|2015.005|wild.ans|USA|H7N3|nan
EPI_ISL_230069|2015.567|wild.ans|USA|H4N6|nan
EPI_ISL_230086|2015.537|wild.ans|USA|H11N9|nan
EPI_ISL_230094|2015.537|wild.ans|USA|H11N9|nan
EPI_ISL_230078|2015.537|wild.ans|USA|H11N9|nan
EPI_ISL_230068|2015.562|wild.ans|USA|H11N9|nan
EPI_ISL_230077|2014.795|wild.ans|USA|H6N1|nan
EPI_ISL_230084|2015.556|wild.ans|USA|H11N9|nan
EPI_ISL_230075|2015.005|wild.ans|USA|H7N3|nan
EPI_ISL_230091|2015.562|wild.ans|USA|H4N6|nan
EPI_ISL_230080|2014.967|wild.ans|USA|H5N2|Am_nonGsGD
EPI_ISL_230081|2015.556|wild.ans|USA|H4N6|nan
EPI_ISL_230083|2015.562|wild.ans|USA|H4N6|nan
EPI_ISL_230085|2014.795|wild.ans|USA|H5N2|Am_nonGsGD
EPI_ISL_230076|2015.54|wild.ans|USA|H11N9|nan
EPI_ISL_230067|2015.537|wild.ans|USA|H11N9|nan
EPI_ISL_229557|2014.948|Dom.gal|Egypt|H9N2|nan
EPI_ISL_229209|2015.003|Dom.gal|Nigeria|H5N1|2.3.2.1c
EPI_ISL_229207|2015.279|Dom.gal|Cotedivoire|H5N1|2.3.2.1c
EPI_ISL_229206|2015.279|Dom.ans|Cotedivoire|H5N1|2.3.2.1c
EPI_ISL_229205|2015.192|Dom.gal|BurkinaFaso|H5N1|2.3.2.1c
EPI_ISL_229199|2015.192|Dom.gal|BurkinaFaso|H5N1|2.3.2.1c
EPI_ISL_229198|2015.222|Dom.gal|BurkinaFaso|H5N1|2.3.2.1c
EPI_ISL_229197|2015.222|Dom.gal|BurkinaFaso|H5N1|2.3.2.1c
EPI_ISL_229196|2015.192|Dom.gal|BurkinaFaso|H5N1|2.3.2.1c
EPI_ISL_229194|2015.57|Dom.gal|Ghana|H5N1|2.3.2.1c
EPI_ISL_229193|2015.567|wild.gal|Ghana|H5N1|2.3.2.1c
EPI_ISL_229190|2015.57|Dom.gal|Ghana|H5N1|2.3.2.1c
EPI_ISL_229188|2015.567|Dom.ans|Ghana|H5N1|2.3.2.1c
EPI_ISL_229184|2015.567|Dom.gal|Ghana|H5N1|2.3.2.1c
EPI_ISL_229181|2015.329|Dom.gal|Ghana|H5N1|2.3.2.1c
EPI_ISL_229180|2015.329|Dom.gal|Ghana|H5N1|2.3.2.1c
EPI_ISL_229179|2015.337|Dom.gal|Ghana|H5N1|2.3.2.1c
EPI_ISL_229178|2015.348|Dom.gal|Ghana|H5N1|2.3.2.1c
EPI_ISL_229177|2015.249|Dom.gal|Niger|H5N1|2.3.2.1c
EPI_ISL_229176|2015.249|Dom.gal|Niger|H5N1|2.3.2.1c
EPI_ISL_229174|2015.249|Dom.gal|Niger|H5N1|2.3.2.1c
EPI_ISL_229172|2015.249|Dom.gal|Niger|H5N1|2.3.2.1c
EPI_ISL_229171|2015.249|Dom.gal|Niger|H5N1|2.3.2.1c
EPI_ISL_229170|2015.249|Dom.gal|Niger|H5N1|2.3.2.1c
EPI_ISL_226074|2014.838|swine|China|H5N1|8
EPI_ISL_226073|2014.784|swine|China|H5N1|8
EPI_ISL_225572|2015.315|Dom.gal|USA|H5N2|2.3.4.4c
EPI_ISL_225571|2015.293|Dom.gal|USA|H5N2|2.3.4.4c
EPI_ISL_225570|2015.288|Dom.gal|USA|H5N2|2.3.4.4c
EPI_ISL_225534|2014.94|swine|China|H1N1|nan
EPI_ISL_225527|2014.707|swine|China|H1N1|nan
EPI_ISL_224908|2015.014|Dom.ans|VietNam|H5N1|2.3.2.1c
EPI_ISL_224907|2015.014|Dom.ans|VietNam|H5N1|2.3.2.1c
EPI_ISL_224761|2015.342|swine|Colombia|H1N1|6B.1
EPI_ISL_221747|2015.26|Dom.ans|China|H3N6|nan
EPI_ISL_221746|2015.26|Dom.ans|China|H3N6|nan
EPI_ISL_221745|2014.866|Dom.ans|China|H3N6|nan
EPI_ISL_221744|2014.868|Dom.ans|China|H3N8|nan
EPI_ISL_221436|2015.227|Dom.gal|Colombia|H11N2|nan
EPI_ISL_221351|2015.162|Dom.ans|India|H5N1|2.3.2.1c
EPI_ISL_221350|2014.915|Dom.ans|India|H5N1|2.3.2.1c
EPI_ISL_221349|2014.833|Dom.ans|India|H5N1|2.3.2.1c
EPI_ISL_221348|2014.833|Dom.ans|India|H5N1|2.3.2.1c
EPI_ISL_221347|2014.833|Dom.ans|India|H5N1|2.3.2.1c
EPI_ISL_221346|2015.5|Dom.gal|India|H5N1|2.3.2.1c
EPI_ISL_220503|2015.504|Dom.gal|China|H6N6|nan
EPI_ISL_220502|2015.364|Dom.gal|China|H6N6|nan
EPI_ISL_220501|2015.364|Dom.gal|China|H6N6|nan
EPI_ISL_220500|2015.025|Dom.gal|China|H6N6|nan
EPI_ISL_220499|2015.025|Dom.gal|China|H6N6|nan
EPI_ISL_220483|2014.803|Dom.other|USA|H3N8|nan
EPI_ISL_220485|2014.803|Dom.other|USA|H3N8|nan
EPI_ISL_220484|2014.803|Dom.other|USA|H3N8|nan
EPI_ISL_220481|2014.803|Dom.other|USA|H3N8|nan
EPI_ISL_220480|2014.803|Dom.other|USA|H3N8|nan
EPI_ISL_219995|2015.351|wild.ans|USA|H6N2|nan
EPI_ISL_218501|2015.348|wild.ans|USA|H6N1|nan
EPI_ISL_219954|2014.995|Human|USA|H3N2|3C.2
EPI_ISL_219881|2015.03|Dom.ans|Taiwan|H5N2|2.3.4.4c
EPI_ISL_219879|2015.03|Dom.ans|Taiwan|H5N2|2.3.4.4c
EPI_ISL_219878|2015.022|Dom.ans|Taiwan|H5N2|2.3.4.4c
EPI_ISL_219876|2015.03|Dom.ans|Taiwan|H5N8|2.3.4.4c
EPI_ISL_219875|2015.027|Dom.ans|Taiwan|H5N8|2.3.4.4c
EPI_ISL_219873|2015.041|Dom.gal|Taiwan|H5N3|2.3.4.4c
EPI_ISL_239412|2015.208|Dom.ans|Japan|H2N9|nan
EPI_ISL_233627|2015.512|swine|Japan|H1N1|nan
EPI_ISL_233610|2015.499|swine|Japan|H1N2|nan
EPI_ISL_234632|2015.427|Human|Chile|H1N1|6B.1
EPI_ISL_240917|2015.23|Human|UK|H3N2|3C.2
EPI_ISL_240905|2015.132|Human|UK|H3N2|3C.2
EPI_ISL_223670|2015.036|Human|China|H7N9|nan
EPI_ISL_225102|2015.244|Human|Mali|H3N2|3C.2a
EPI_ISL_224270|2015.318|Human|Mali|H3N2|3C.2a
EPI_ISL_239750|2015.184|Human|Netherlands|H3N2|3C.2
EPI_ISL_239747|2014.819|Human|Netherlands|H3N2|3C.3a
EPI_ISL_220969|2015.471|Human|Zambia|H1N1|6B.1
EPI_ISL_220960|2015.474|Human|Zambia|H1N1|6B.1
EPI_ISL_220959|2015.523|Human|Zambia|H1N1|6B.1
EPI_ISL_220958|2015.548|Human|Zambia|H1N1|6B.1
EPI_ISL_240681|2014.693|wild.ans|Asia-Russia|H8N4|nan
EPI_ISL_240680|2014.693|wild.ans|Asia-Russia|H5N3|EA_nonGsGD
EPI_ISL_240673|2014.69|wild.ans|Asia-Russia|H5N3|EA_nonGsGD
EPI_ISL_240672|2014.69|wild.ans|Asia-Russia|H3N8|nan
EPI_ISL_237995|2015.227|Dom.gal|USA|H5N2|2.3.4.4c
EPI_ISL_237947|2015.575|Dom.ans|Japan|H5N6|2.3.4.4
EPI_ISL_237923|2015.4|swine|Japan|H1N1|nan
EPI_ISL_237178|2015.085|Dom.ans|Japan|H7N7|nan
EPI_ISL_237177|2014.915|Dom.ans|Japan|H5N3|EA_nonGsGD
EPI_ISL_237175|2014.833|Dom.ans|Japan|H7N7|nan
EPI_ISL_237166|2014.833|Dom.ans|Japan|H4N6|nan
EPI_ISL_237165|2014.748|Dom.ans|Japan|H5N2|EA_nonGsGD
EPI_ISL_237157|2014.748|Dom.ans|Japan|H6N1|nan
EPI_ISL_237152|2014.833|Dom.ans|Japan|H7N7|nan
EPI_ISL_237150|2014.748|Dom.ans|Japan|H6N5|nan
EPI_ISL_237149|2014.833|Dom.ans|Japan|H7N2|nan
EPI_ISL_237146|2014.748|Dom.ans|Japan|H3N8|3C.3a1
EPI_ISL_237142|2015.085|Dom.ans|Japan|H6N2|nan
EPI_ISL_237141|2014.833|Dom.ans|Japan|H6N5|nan
EPI_ISL_237140|2014.833|Dom.ans|Japan|H10N7|nan
EPI_ISL_237133|2014.748|Dom.ans|Japan|H3N8|nan
EPI_ISL_237132|2014.833|Dom.ans|Japan|H1N4|nan
EPI_ISL_237131|2014.748|Dom.ans|Japan|H6N6|nan
EPI_ISL_237129|2014.915|Dom.ans|Japan|H11N9|nan
EPI_ISL_236925|2015.499|swine|Thailand|H3N2|nan
EPI_ISL_236924|2015.496|swine|Thailand|H3N2|nan
EPI_ISL_236923|2015.496|swine|Thailand|H3N2|nan
EPI_ISL_235118|2014.729|Human|USA|H3N2|3C.2
EPI_ISL_223349|2015.186|Human|VietNam|H1N1|6B.1
EPI_ISL_223346|2015.364|Human|VietNam|H1N1|6B.1
EPI_ISL_221659|2015.337|Human|VietNam|H1N1|6B.2
EPI_ISL_221658|2015.337|Human|VietNam|H1N1|6B.1
EPI_ISL_220980|2015.222|Human|India|H1N1|6B.1
EPI_ISL_220979|2015.09|Human|India|H1N1|6B.1
EPI_ISL_220978|2015.093|Human|India|H1N1|6B.1
EPI_ISL_220977|2015.241|Human|India|H1N1|6B.1
EPI_ISL_223345|2015.088|Human|Japan|H1N1|6B.1
EPI_ISL_220973|2015.088|Human|Japan|H1N1|6B.1
EPI_ISL_224753|2015.323|Dom.gal|Netherlands|H10N7|nan
EPI_ISL_223941|2015.57|Dom.gal|Ghana|H5N1|2.3.2.1c
EPI_ISL_223940|2015.567|Dom.gal|Ghana|H5N1|2.3.2.1c
EPI_ISL_223937|2015.567|wild.gal|Ghana|H5N1|2.3.2.1c
EPI_ISL_223936|2015.567|Dom.ans|Ghana|H5N1|2.3.2.1c
EPI_ISL_223933|2015.386|Dom.gal|Ghana|H5N1|2.3.2.1c
EPI_ISL_223932|2015.386|Dom.gal|Ghana|H5N1|2.3.2.1c
EPI_ISL_223931|2015.567|Dom.gal|Ghana|H5N1|2.3.2.1c
EPI_ISL_223930|2015.567|Dom.gal|Ghana|H5N1|2.3.2.1c
EPI_ISL_223929|2015.567|Dom.gal|Ghana|H5N1|2.3.2.1c
EPI_ISL_223928|2015.567|Dom.gal|Ghana|H5N1|2.3.2.1c
EPI_ISL_245232|2015.063|Dom.ans|VietNam|H5N1|2.3.2.1c
EPI_ISL_245231|2015.063|Dom.ans|VietNam|H5N1|2.3.2.1c
EPI_ISL_243766|2015.526|swine|USA|H0N0|6B.1
EPI_ISL_243767|2015.526|swine|USA|H0N0|6B.1
EPI_ISL_243768|2015.526|swine|USA|H1N2|6B.1
EPI_ISL_249858|2014.984|swine|China|H1N1|nan
EPI_ISL_249857|2014.984|swine|China|H1N1|nan
EPI_ISL_249856|2014.984|swine|China|H1N1|nan
EPI_ISL_251867|2015.458|Human|USA|H3N2|3C.2
EPI_ISL_251865|2015.463|Human|USA|H3N2|3C.2
EPI_ISL_251863|2015.463|Human|USA|H3N2|3C.2
EPI_ISL_251858|2015.433|Human|Hawaii|H3N2|3C.2
EPI_ISL_251859|2015.463|Human|USA|H3N2|3C.2
EPI_ISL_251856|2015.46|Human|USA|H3N2|3C.2
EPI_ISL_251847|2015.581|Human|USA|H3N2|3C.2
EPI_ISL_251846|2015.573|Human|USA|H3N2|3C.2
EPI_ISL_251844|2015.551|Human|USA|H3N2|3C.2
EPI_ISL_251843|2015.575|Human|USA|H3N2|3C.2
EPI_ISL_251842|2015.575|Human|USA|H3N2|3C.2
EPI_ISL_251814|2015.542|Human|USA|H3N2|3C.2
EPI_ISL_251829|2015.512|Human|Hawaii|H3N2|3C.2
EPI_ISL_251822|2015.575|Human|USA|H3N2|3C.2
EPI_ISL_251825|2015.449|Human|USA|H3N2|3C.2
EPI_ISL_251827|2015.471|Human|USA|H3N2|3C.2
EPI_ISL_251823|2015.507|Human|Hawaii|H3N2|3C.2
EPI_ISL_251815|2015.419|Human|USA|H3N2|3C.2
EPI_ISL_251812|2015.482|Human|USA|H3N2|3C.2
EPI_ISL_251808|2015.562|Human|USA|H3N2|3C.2
EPI_ISL_251809|2015.479|Human|USA|H3N2|3C.2
EPI_ISL_251790|2015.556|Human|USA|H3N2|3C.2
EPI_ISL_251805|2015.575|Human|USA|H3N2|3C.2
EPI_ISL_251803|2015.575|Human|USA|H3N2|3C.2
EPI_ISL_251788|2015.567|Human|USA|H3N2|3C.2
EPI_ISL_251783|2015.482|Human|USA|H3N2|3C.2
EPI_ISL_251776|2015.518|Human|Hawaii|H3N2|3C.2
EPI_ISL_251766|2015.293|Human|USA|H3N2|3C.2
EPI_ISL_251736|2015.296|Human|Hawaii|H3N2|3C.2
EPI_ISL_251774|2015.282|Human|USA|H3N2|3C.2
EPI_ISL_251748|2015.252|Human|USA|H3N2|3C.2
EPI_ISL_251749|2015.266|Human|USA|H3N2|3C.2
EPI_ISL_251757|2015.279|Human|USA|H3N2|3C.2
EPI_ISL_251758|2015.293|Human|USA|H3N2|3C.2
EPI_ISL_251732|2015.301|Human|USA|H3N2|3C.2
EPI_ISL_251754|2015.293|Human|USA|H3N2|3C.2
EPI_ISL_251750|2015.247|Human|USA|H3N2|3C.2
EPI_ISL_251741|2015.282|Human|USA|H3N2|3C.2
EPI_ISL_251765|2015.282|Human|Hawaii|H3N2|3C.2
EPI_ISL_251744|2015.277|Human|USA|H3N2|3C.2
EPI_ISL_251733|2015.282|Human|USA|H3N2|3C.2
EPI_ISL_251746|2015.321|Human|USA|H3N2|3C.2
EPI_ISL_251742|2015.26|Human|USA|H3N2|3C.2
EPI_ISL_251743|2015.247|Human|USA|H3N2|3C.2
EPI_ISL_251756|2015.255|Human|USA|H3N2|3C.2
EPI_ISL_251752|2015.249|Human|USA|H3N2|3C.2
EPI_ISL_251738|2015.315|Human|USA|H3N2|3C.3a
EPI_ISL_251745|2015.277|Human|USA|H3N2|3C.2
EPI_ISL_251735|2015.282|Human|USA|H3N2|3C.2
EPI_ISL_251739|2015.255|Human|Hawaii|H3N2|3C.2
EPI_ISL_251734|2015.255|Human|USA|H3N2|3C.2
EPI_ISL_251654|2015.167|Human|USA|H3N2|3C.2
EPI_ISL_251536|2015.164|Human|USA|H3N2|3C.2
EPI_ISL_251535|2015.192|Human|USA|H3N2|3C.2
EPI_ISL_251597|2015.205|Human|USA|H3N2|3C.3a
EPI_ISL_251658|2015.181|Human|USA|H3N2|3C.2
EPI_ISL_251533|2015.189|Human|USA|H3N2|3C.2
EPI_ISL_251679|2015.233|Human|USA|H3N2|3C.2
EPI_ISL_251547|2015.178|Human|USA|H3N2|3C.2
EPI_ISL_251556|2015.186|Human|USA|H3N2|3C.2
EPI_ISL_251585|2015.195|Human|USA|H3N2|3C.2
EPI_ISL_251549|2015.197|Human|USA|H3N2|3C.2
EPI_ISL_251534|2015.195|Human|USA|H3N2|3C.2
EPI_ISL_251539|2015.205|Human|USA|H3N2|3C.2
EPI_ISL_251575|2015.181|Human|USA|H3N2|3C.2
EPI_ISL_251580|2015.2|Human|USA|H3N2|3C.3a
EPI_ISL_251537|2015.184|Human|USA|H3N2|3C.2
EPI_ISL_251672|2015.181|Human|USA|H3N2|3C.2
EPI_ISL_251667|2015.197|Human|USA|H3N2|3C.2
EPI_ISL_251668|2015.208|Human|USA|H3N2|3C.2
EPI_ISL_251710|2015.17|Human|Hawaii|H3N2|3C.2
EPI_ISL_251709|2015.2|Human|USA|H3N2|3C.2
EPI_ISL_251552|2015.167|Human|USA|H3N2|3C.2
EPI_ISL_251669|2015.164|Human|USA|H3N2|3C.2
EPI_ISL_251656|2015.167|Human|USA|H3N2|3C.2
EPI_ISL_251694|2015.181|Human|USA|H3N2|3C.2
EPI_ISL_251660|2015.17|Human|USA|H3N2|3C.2
EPI_ISL_251554|2015.164|Human|USA|H3N2|3C.2
EPI_ISL_251688|2015.164|Human|USA|H3N2|3C.2
EPI_ISL_251695|2015.164|Human|USA|H3N2|3C.2
EPI_ISL_251704|2015.244|Human|USA|H3N2|3C.2
EPI_ISL_251702|2015.192|Human|USA|H3N2|3C.2
EPI_ISL_251700|2015.17|Human|USA|H3N2|3C.2
EPI_ISL_251698|2015.222|Human|USA|H3N2|3C.2
EPI_ISL_251696|2015.238|Human|USA|H3N2|3C.2
EPI_ISL_251693|2015.167|Human|USA|H3N2|3C.2
EPI_ISL_251690|2015.167|Human|USA|H3N2|3C.2
EPI_ISL_251689|2015.173|Human|USA|H3N2|3C.2
EPI_ISL_251691|2015.17|Human|USA|H3N2|3C.2
EPI_ISL_251550|2015.214|Human|USA|H3N2|3C.3a
EPI_ISL_251663|2015.192|Human|USA|H3N2|3C.2
EPI_ISL_251674|2015.203|Human|USA|H3N2|3C.3a
EPI_ISL_251671|2015.178|Human|USA|H3N2|3C.2
EPI_ISL_251665|2015.164|Human|USA|H3N2|3C.2
EPI_ISL_251673|2015.167|Human|USA|H3N2|3C.2
EPI_ISL_251677|2015.192|Human|USA|H3N2|3C.2
EPI_ISL_251664|2015.208|Human|USA|H3N2|3C.2
EPI_ISL_251670|2015.173|Human|USA|H3N2|3C.2
EPI_ISL_251666|2015.164|Human|USA|H3N2|3C.2a
EPI_ISL_251661|2015.236|Human|Hawaii|H3N2|3C.2
EPI_ISL_251546|2015.173|Human|USA|H3N2|3C.2
EPI_ISL_251540|2015.164|Human|USA|H3N2|3C.2
EPI_ISL_251573|2015.236|Human|USA|H3N2|3C.2
EPI_ISL_251541|2015.175|Human|USA|H3N2|3C.2
EPI_ISL_251542|2015.167|Human|USA|H3N2|3C.2
EPI_ISL_251582|2015.244|Human|USA|H3N2|3C.3a
EPI_ISL_251568|2015.164|Human|USA|H3N2|3C.2
EPI_ISL_251577|2015.189|Human|USA|H3N2|3C.2
EPI_ISL_251563|2015.241|Human|USA|H3N2|3C.2
EPI_ISL_251565|2015.173|Human|Hawaii|H3N2|3C.2
EPI_ISL_251553|2015.184|Human|USA|H3N2|3C.2
EPI_ISL_251548|2015.216|Human|USA|H3N2|3C.2
EPI_ISL_251551|2015.181|Human|USA|H3N2|3C.2
EPI_ISL_251545|2015.181|Human|USA|H3N2|3C.2
EPI_ISL_251544|2015.167|Human|USA|H3N2|3C.3a
EPI_ISL_251543|2015.173|Human|USA|H3N2|3C.3a
EPI_ISL_251538|2015.219|Human|USA|H3N2|3C.2
EPI_ISL_251532|2015.216|Human|USA|H3N2|3C.2
EPI_ISL_251281|2015.107|Human|USA|H3N2|3C.2
EPI_ISL_251359|2015.088|Human|USA|H3N2|3C.2
EPI_ISL_251301|2015.09|Human|Hawaii|H3N2|3C.2
EPI_ISL_251306|2015.09|Human|USA|H3N2|3C.2
EPI_ISL_251293|2015.121|Human|USA|H3N2|3C.3a
EPI_ISL_251294|2015.085|Human|USA|H3N2|3C.2
EPI_ISL_251286|2015.148|Human|USA|H3N2|3C.2
EPI_ISL_251269|2015.148|Human|USA|H3N2|3C.2
EPI_ISL_251292|2015.099|Human|USA|H3N2|3C.2
EPI_ISL_251297|2015.156|Human|USA|H3N2|3C.2
EPI_ISL_251325|2015.142|Human|USA|H3N2|3C.2
EPI_ISL_251275|2015.129|Human|USA|H3N2|3C.2
EPI_ISL_251308|2015.096|Human|USA|H3N2|3C.2
EPI_ISL_251270|2015.09|Human|USA|H3N2|3C.3a
EPI_ISL_251288|2015.148|Human|USA|H3N2|3C.2
EPI_ISL_251307|2015.153|Human|USA|H3N2|3C.2
EPI_ISL_251413|2015.09|Human|USA|H3N2|3C.2
EPI_ISL_251303|2015.126|Human|USA|H3N2|3C.2
EPI_ISL_251407|2015.088|Human|USA|H3N2|3C.2
EPI_ISL_251443|2015.151|Human|Hawaii|H3N2|3C.2
EPI_ISL_251434|2015.123|Human|Hawaii|H3N2|3C.2
EPI_ISL_251425|2015.129|Human|Hawaii|H3N2|3C.2
EPI_ISL_251415|2015.11|Human|Hawaii|H3N2|3C.2
EPI_ISL_251285|2015.132|Human|USA|H3N2|3C.2
EPI_ISL_251312|2015.093|Human|USA|H3N2|3C.2
EPI_ISL_251360|2015.115|Human|USA|H3N2|3C.3a
EPI_ISL_251318|2015.096|Human|USA|H3N2|3C.2
EPI_ISL_251290|2015.134|Human|USA|H3N2|3C.2
EPI_ISL_251316|2015.093|Human|USA|H3N2|3C.2
EPI_ISL_251338|2015.112|Human|USA|H3N2|3C.2
EPI_ISL_251337|2015.121|Human|USA|H3N2|3C.2
EPI_ISL_251355|2015.132|Human|USA|H3N2|3C.2
EPI_ISL_251300|2015.085|Human|USA|H3N2|3C.2
EPI_ISL_251329|2015.156|Human|USA|H3N2|3C.2
EPI_ISL_251354|2015.118|Human|USA|H3N2|3C.2
EPI_ISL_251342|2015.121|Human|USA|H3N2|3C.2
EPI_ISL_251353|2015.132|Human|USA|H3N2|3C.2
EPI_ISL_251341|2015.132|Human|USA|H3N2|3C.3a
EPI_ISL_251327|2015.129|Human|USA|H3N2|3C.2
EPI_ISL_251348|2015.118|Human|USA|H3N2|3C.2
EPI_ISL_251317|2015.145|Human|USA|H3N2|3C.2
EPI_ISL_251310|2015.134|Human|USA|H3N2|3C.2
EPI_ISL_251333|2015.14|Human|USA|H3N2|3C.2
EPI_ISL_251328|2015.148|Human|USA|H3N2|3C.2
EPI_ISL_251332|2015.112|Human|USA|H3N2|3C.2
EPI_ISL_251350|2015.09|Human|USA|H3N2|3C.2
EPI_ISL_251358|2015.148|Human|USA|H3N2|3C.2
EPI_ISL_251313|2015.132|Human|USA|H3N2|3C.2
EPI_ISL_251357|2015.145|Human|USA|H3N2|3C.2
EPI_ISL_251356|2015.145|Human|USA|H3N2|3C.2
EPI_ISL_251352|2015.137|Human|USA|H3N2|3C.2
EPI_ISL_251296|2015.107|Human|USA|H3N2|3C.2
EPI_ISL_251334|2015.101|Human|USA|H3N2|3C.2
EPI_ISL_251346|2015.09|Human|USA|H3N2|3C.2
EPI_ISL_251349|2015.123|Human|USA|H3N2|3C.2
EPI_ISL_251339|2015.112|Human|USA|H3N2|3C.2
EPI_ISL_251321|2015.107|Human|USA|H3N2|3C.2
EPI_ISL_251351|2015.134|Human|USA|H3N2|3C.2
EPI_ISL_251347|2015.151|Human|USA|H3N2|3C.2
EPI_ISL_251344|2015.129|Human|USA|H3N2|3C.2
EPI_ISL_251323|2015.093|Human|USA|H3N2|3C.2
EPI_ISL_251345|2015.112|Human|USA|H3N2|3C.2
EPI_ISL_251343|2015.132|Human|USA|H3N2|3C.2
EPI_ISL_251299|2015.129|Human|USA|H3N2|3C.2
EPI_ISL_251336|2015.099|Human|USA|H3N2|3C.2
EPI_ISL_251314|2015.11|Human|USA|H3N2|3C.2
EPI_ISL_251340|2015.126|Human|USA|H3N2|3C.2
EPI_ISL_251335|2015.104|Human|USA|H3N2|3C.2
EPI_ISL_251330|2015.134|Human|USA|H3N2|3C.3a
EPI_ISL_251331|2015.09|Human|USA|H3N2|3C.2
EPI_ISL_251276|2015.085|Human|USA|H3N2|3C.2
EPI_ISL_251326|2015.137|Human|USA|H3N2|3C.2
EPI_ISL_251324|2015.085|Human|USA|H3N2|3C.2
EPI_ISL_251319|2015.096|Human|USA|H3N2|3C.2
EPI_ISL_251320|2015.096|Human|Hawaii|H3N2|3C.2
EPI_ISL_251268|2015.156|Human|USA|H3N2|3C.2
EPI_ISL_251322|2015.129|Human|USA|H3N2|3C.2
EPI_ISL_251304|2015.118|Human|USA|H3N2|3C.2
EPI_ISL_251295|2015.107|Human|USA|H3N2|3C.3a
EPI_ISL_251298|2015.132|Human|USA|H3N2|3C.2
EPI_ISL_251315|2015.099|Human|USA|H3N2|3C.2
EPI_ISL_251291|2015.096|Human|USA|H3N2|3C.2
EPI_ISL_251279|2015.096|Human|USA|H3N2|3C.2
EPI_ISL_251287|2015.099|Human|USA|H3N2|3C.2
EPI_ISL_251305|2015.09|Human|USA|H3N2|3C.2
EPI_ISL_251311|2015.093|Human|USA|H3N2|3C.2
EPI_ISL_251309|2015.107|Human|USA|H3N2|3C.3a
EPI_ISL_251282|2015.156|Human|USA|H3N2|3C.2
EPI_ISL_251302|2015.132|Human|USA|H3N2|3C.2
EPI_ISL_251280|2015.156|Human|USA|H3N2|3C.2
EPI_ISL_251271|2015.151|Human|USA|H3N2|3C.2
EPI_ISL_251278|2015.11|Human|USA|H3N2|3C.2
EPI_ISL_251289|2015.151|Human|USA|H3N2|3C.2
EPI_ISL_251284|2015.088|Human|USA|H3N2|3C.2
EPI_ISL_251283|2015.151|Human|USA|H3N2|3C.3a
EPI_ISL_251277|2015.11|Human|USA|H3N2|3C.2
EPI_ISL_251274|2015.096|Human|USA|H3N2|3C.2
EPI_ISL_251272|2015.121|Human|USA|H3N2|3C.2
EPI_ISL_251273|2015.118|Human|USA|H3N2|3C.2
EPI_ISL_251267|2015.112|Human|USA|H3N2|3C.2
EPI_ISL_251172|2015.011|Human|USA|H3N2|3C.2
EPI_ISL_251221|2015.003|Human|USA|H3N2|3C.2
EPI_ISL_251264|2015.008|Human|USA|H3N2|3C.2
EPI_ISL_251162|2015.019|Human|USA|H3N2|3C.2
EPI_ISL_251253|2015.008|Human|USA|H3N2|3C.3a
EPI_ISL_251246|2015.008|Human|USA|H3N2|3C.2
EPI_ISL_251265|2015.014|Human|USA|H3N2|3C.2
EPI_ISL_251266|2015.019|Human|USA|H3N2|3C.2
EPI_ISL_251233|2015.003|Human|USA|H3N2|3C.3a
EPI_ISL_251174|2015.011|Human|USA|H3N2|3C.3a
EPI_ISL_251261|2015.016|Human|USA|H3N2|3C.2
EPI_ISL_251255|2015.005|Human|USA|H3N2|3C.2
EPI_ISL_251200|2015.014|Human|USA|H3N2|3C.2
EPI_ISL_251202|2015.003|Human|USA|H3N2|3C.2
EPI_ISL_251232|2015.003|Human|USA|H3N2|3C.2
EPI_ISL_251211|2015.011|Human|USA|H3N2|3C.2
EPI_ISL_251213|2015.5|Human|USA|H3N2|3C.2
EPI_ISL_251226|2015.011|Human|USA|H3N2|3C.3a
EPI_ISL_251262|2015.014|Human|USA|H3N2|3C.2
EPI_ISL_251256|2015.003|Human|USA|H3N2|3C.2
EPI_ISL_251263|2015.019|Human|USA|H3N2|3C.2
EPI_ISL_251259|2015.003|Human|USA|H3N2|3C.3a
EPI_ISL_251258|2015.003|Human|USA|H3N2|3C.2
EPI_ISL_251185|2015.016|Human|USA|H3N2|3C.2
EPI_ISL_251242|2015.011|Human|USA|H3N2|3C.2
EPI_ISL_251215|2015.014|Human|USA|H3N2|3C.2
EPI_ISL_251257|2015.019|Human|USA|H3N2|3C.2
EPI_ISL_251204|2015.003|Human|USA|H3N2|3C.3a
EPI_ISL_251240|2015.014|Human|USA|H3N2|3C.2
EPI_ISL_251170|2015.003|Human|USA|H3N2|3C.2
EPI_ISL_251222|2015.011|Human|USA|H3N2|3C.2
EPI_ISL_251224|2015.005|Human|USA|H3N2|3C.3a
EPI_ISL_251161|2015.014|Human|USA|H3N2|3C.3a
EPI_ISL_251223|2015.003|Human|USA|H3N2|3C.3a
EPI_ISL_251184|2015.019|Human|USA|H3N2|3C.2
EPI_ISL_251251|2015.011|Human|USA|H3N2|3C.2
EPI_ISL_251236|2015.016|Human|USA|H3N2|3C.2
EPI_ISL_251237|2015.011|Human|USA|H3N2|3C.2
EPI_ISL_251218|2015.003|Human|USA|H3N2|3C.3a
EPI_ISL_251260|2015.5|Human|USA|H3N2|3C.2
EPI_ISL_251241|2015.014|Human|USA|H3N2|3C.2
EPI_ISL_251243|2015.016|Human|USA|H3N2|3C.2
EPI_ISL_251229|2015.5|Human|USA|H3N2|3C.2
EPI_ISL_251228|2015.014|Human|USA|H3N2|3C.2
EPI_ISL_251203|2015.5|Human|USA|H3N2|3C.2
EPI_ISL_251248|2015.016|Human|USA|H3N2|3C.2
EPI_ISL_251177|2015.016|Human|USA|H3N2|3C.2
EPI_ISL_251244|2015.014|Human|USA|H3N2|3C.3a
EPI_ISL_251194|2015.008|Human|USA|H3N2|3C.2
EPI_ISL_251245|2015.014|Human|USA|H3N2|3C.2
EPI_ISL_251238|2015.003|Human|USA|H3N2|3C.2
EPI_ISL_251247|2015.014|Human|USA|H3N2|3C.2
EPI_ISL_251165|2015.014|Human|USA|H3N2|3C.2
EPI_ISL_251207|2015.016|Human|USA|H3N2|3C.2
EPI_ISL_251254|2015.011|Human|USA|H3N2|3C.2a
EPI_ISL_251252|2015.019|Human|USA|H3N2|3C.2
EPI_ISL_251197|2015.019|Human|USA|H3N2|3C.2
EPI_ISL_251250|2015.011|Human|USA|H3N2|3C.2
EPI_ISL_251230|2015.5|Human|USA|H3N2|3C.2
EPI_ISL_251239|2015.019|Human|USA|H3N2|3C.3a
EPI_ISL_251249|2015.005|Human|USA|H3N2|3C.2
EPI_ISL_251216|2015.011|Human|USA|H3N2|3C.2
EPI_ISL_251231|2015.016|Human|USA|H3N2|3C.2
EPI_ISL_251158|2015.019|Human|USA|H3N2|3C.2
EPI_ISL_251212|2015.003|Human|Georgia|H3N2|3C.2
EPI_ISL_251235|2015.014|Human|USA|H3N2|3C.2
EPI_ISL_251234|2015.003|Human|Georgia|H3N2|3C.2
EPI_ISL_251196|2015.011|Human|USA|H3N2|3C.2
EPI_ISL_251206|2015.016|Human|USA|H3N2|3C.2
EPI_ISL_251182|2015.008|Human|USA|H3N2|3C.2
EPI_ISL_251227|2015.005|Human|USA|H3N2|3C.2
EPI_ISL_251209|2015.016|Human|USA|H3N2|3C.3a
EPI_ISL_251225|2015.019|Human|USA|H3N2|3C.2
EPI_ISL_251219|2015.014|Human|USA|H3N2|3C.2
EPI_ISL_251220|2015.014|Human|USA|H3N2|3C.2
EPI_ISL_251190|2015.008|Human|USA|H3N2|3C.2
EPI_ISL_251217|2015.014|Human|USA|H3N2|3C.3a
EPI_ISL_251210|2015.5|Human|USA|H3N2|3C.2
EPI_ISL_251199|2015.016|Human|USA|H3N2|3C.3a
EPI_ISL_251187|2015.005|Human|USA|H3N2|3C.2
EPI_ISL_251186|2015.003|Human|USA|H3N2|3C.2
EPI_ISL_251208|2015.014|Human|USA|H3N2|3C.2
EPI_ISL_251166|2015.019|Human|USA|H3N2|3C.3a
EPI_ISL_251214|2015.014|Human|USA|H3N2|3C.2
EPI_ISL_251198|2015.011|Human|USA|H3N2|3C.2
EPI_ISL_251201|2015.011|Human|USA|H3N2|3C.2
EPI_ISL_251195|2015.5|Human|USA|H3N2|3C.2
EPI_ISL_251191|2015.5|Human|USA|H3N2|3C.2
EPI_ISL_251175|2015.016|Human|USA|H3N2|3C.3a
EPI_ISL_251205|2015.003|Human|USA|H3N2|3C.3a
EPI_ISL_251178|2015.016|Human|USA|H3N2|3C.3a
EPI_ISL_251171|2015.003|Human|USA|H3N2|3C.2
EPI_ISL_251181|2015.014|Human|USA|H3N2|3C.2
EPI_ISL_251193|2015.003|Human|USA|H3N2|3C.2
EPI_ISL_251176|2015.014|Human|USA|H3N2|3C.3a
EPI_ISL_251192|2015.019|Human|USA|H3N2|3C.2
EPI_ISL_251189|2015.008|Human|USA|H3N2|3C.2
EPI_ISL_251159|2015.019|Human|USA|H3N2|3C.2
EPI_ISL_251168|2015.008|Human|USA|H3N2|3C.3a
EPI_ISL_251169|2015.011|Human|USA|H3N2|3C.2
EPI_ISL_251179|2015.003|Human|USA|H3N2|3C.2
EPI_ISL_251157|2015.005|Human|USA|H3N2|3C.2
EPI_ISL_251167|2015.5|Human|USA|H3N2|3C.2
EPI_ISL_251188|2015.003|Human|USA|H3N2|3C.3a
EPI_ISL_251173|2015.014|Human|USA|H3N2|3C.2
EPI_ISL_251183|2015.016|Human|USA|H3N2|3C.2
EPI_ISL_251180|2015.016|Human|USA|H3N2|3C.3a
EPI_ISL_251163|2015.011|Human|USA|H3N2|3C.2
EPI_ISL_251164|2015.003|Human|Georgia|H3N2|3C.3a
EPI_ISL_251160|2015.014|Human|Georgia|H3N2|3C.2
EPI_ISL_251059|2014.964|Human|USA|H3N2|3C.2
EPI_ISL_251071|2014.975|Human|USA|H3N2|3C.2
EPI_ISL_251081|2014.953|Human|Hawaii|H3N2|3C.2
EPI_ISL_251154|2014.942|Human|USA|H3N2|3C.2
EPI_ISL_251062|2014.962|Human|USA|H3N2|3C.2
EPI_ISL_251155|2014.942|Human|USA|H3N2|3C.2
EPI_ISL_251156|2014.997|Human|USA|H3N2|3C.3a
EPI_ISL_251083|2014.981|Human|USA|H3N2|3C.2
EPI_ISL_251097|2014.973|Human|USA|H3N2|3C.2
EPI_ISL_251114|2014.978|Human|Hawaii|H3N2|3C.3a
EPI_ISL_251153|2014.956|Human|Georgia|H3N2|3C.2
EPI_ISL_251152|2014.986|Human|USA|H3N2|3C.2
EPI_ISL_251135|2014.959|Human|USA|H3N2|3C.2
EPI_ISL_251150|2014.948|Human|USA|H3N2|3C.3a
EPI_ISL_251123|2014.959|Human|USA|H3N2|3C.3a
EPI_ISL_251088|2014.975|Human|USA|H3N2|3C.2
EPI_ISL_251117|2014.962|Human|USA|H3N2|3C.3a
EPI_ISL_251151|2014.975|Human|USA|H3N2|3C.3a
EPI_ISL_251069|2014.992|Human|USA|H3N2|3C.3a
EPI_ISL_251134|2014.989|Human|USA|H3N2|3C.2
EPI_ISL_251136|2014.956|Human|USA|H3N2|3C.2
EPI_ISL_251126|2014.948|Human|USA|H3N2|3C.3a
EPI_ISL_251127|2014.951|Human|USA|H3N2|3C.2
EPI_ISL_251115|2014.959|Human|USA|H3N2|3C.3a
EPI_ISL_251080|2014.959|Human|USA|H3N2|3C.2
EPI_ISL_251073|2014.962|Human|USA|H3N2|3C.2
EPI_ISL_251105|2014.962|Human|USA|H3N2|3C.2
EPI_ISL_251129|2014.942|Human|USA|H3N2|3C.2
EPI_ISL_251122|2014.959|Human|USA|H3N2|3C.3a
EPI_ISL_251130|2014.942|Human|USA|H3N2|3C.3a
EPI_ISL_251116|2014.945|Human|USA|H3N2|3C.2
EPI_ISL_251104|2014.942|Human|USA|H3N2|3C.3a
EPI_ISL_251107|2014.945|Human|USA|H3N2|3C.2
EPI_ISL_251120|2014.97|Human|USA|H3N2|3C.3a
EPI_ISL_251065|2014.956|Human|USA|H3N2|3C.2
EPI_ISL_251078|2014.962|Human|USA|H3N2|3C.2
EPI_ISL_251108|2014.959|Human|USA|H3N2|3C.3a
EPI_ISL_251112|2014.959|Human|USA|H3N2|3C.2
EPI_ISL_251128|2014.959|Human|USA|H3N2|3C.2
EPI_ISL_251121|2014.959|Human|USA|H3N2|3C.3a
EPI_ISL_251101|2014.984|Human|USA|H3N2|3C.2
EPI_ISL_251113|2014.953|Human|USA|H3N2|3C.2
EPI_ISL_251099|2014.945|Human|USA|H3N2|3C.2
EPI_ISL_251111|2014.975|Human|USA|H3N2|3C.3a
EPI_ISL_251075|2014.967|Human|USA|H3N2|3C.2
EPI_ISL_251106|2014.984|Human|USA|H3N2|3C.3a
EPI_ISL_251100|2014.956|Human|USA|H3N2|3C.3a
EPI_ISL_251061|2014.959|Human|USA|H3N2|3C.2
EPI_ISL_251110|2014.964|Human|USA|H3N2|3C.2
EPI_ISL_251109|2014.948|Human|USA|H3N2|3C.3a
EPI_ISL_251095|2014.945|Human|USA|H3N2|3C.2
EPI_ISL_251087|2014.973|Human|USA|H3N2|3C.2
EPI_ISL_251074|2014.973|Human|USA|H3N2|3C.2
EPI_ISL_251102|2014.992|Human|USA|H3N2|3C.2
EPI_ISL_251093|2014.975|Human|USA|H3N2|3C.2
EPI_ISL_251103|2014.992|Human|USA|H3N2|3C.2
EPI_ISL_251063|2014.964|Human|USA|H3N2|3C.2
EPI_ISL_251076|2014.973|Human|USA|H3N2|3C.2
EPI_ISL_251077|2014.973|Human|USA|H3N2|3C.2
EPI_ISL_251086|2014.984|Human|USA|H3N2|3C.2
EPI_ISL_251064|2014.951|Human|USA|H3N2|3C.2
EPI_ISL_251096|2014.953|Human|USA|H3N2|3C.2
EPI_ISL_251094|2014.964|Human|USA|H3N2|3C.2
EPI_ISL_251091|2014.984|Human|USA|H3N2|3C.2
EPI_ISL_251090|2014.984|Human|USA|H3N2|3C.3a
EPI_ISL_251084|2014.953|Human|Georgia|H3N2|3C.2
EPI_ISL_251079|2014.989|Human|USA|H3N2|3C.2
EPI_ISL_251072|2014.992|Human|USA|H3N2|3C.2
EPI_ISL_251058|2014.973|Human|USA|H3N2|3C.2
EPI_ISL_250973|2014.934|Human|Georgia|H3N2|3C.2
EPI_ISL_250949|2014.918|Human|USA|H3N2|3C.2
EPI_ISL_250971|2014.918|Human|USA|H3N2|3C.2
EPI_ISL_250956|2014.934|Human|USA|H3N2|3C.2
EPI_ISL_250947|2014.934|Human|USA|H3N2|3C.3a
EPI_ISL_250942|2014.918|Human|USA|H3N2|3C.3a
EPI_ISL_250945|2014.934|Human|USA|H3N2|3C.2
EPI_ISL_251056|2014.926|Human|USA|H3N2|3C.2
EPI_ISL_250955|2014.915|Human|Georgia|H3N2|3C.3a
EPI_ISL_250952|2014.937|Human|USA|H3N2|3C.2
EPI_ISL_251047|2014.915|Human|USA|H3N2|3C.3a
EPI_ISL_250951|2014.923|Human|USA|H3N2|3C.2
EPI_ISL_250954|2014.915|Human|USA|H3N2|3C.2
EPI_ISL_251023|2014.921|Human|USA|H3N2|3C.2
EPI_ISL_250987|2014.915|Human|USA|H3N2|3C.2
EPI_ISL_251052|2014.921|Human|Georgia|H3N2|3C.2
EPI_ISL_250997|2014.918|Human|USA|H3N2|3C.2
EPI_ISL_251050|2014.94|Human|USA|H3N2|3C.2
EPI_ISL_251028|2014.934|Human|USA|H3N2|3C.2
EPI_ISL_251044|2014.94|Human|USA|H3N2|3C.2
EPI_ISL_251030|2014.937|Human|USA|H3N2|3C.2
EPI_ISL_251008|2014.932|Human|USA|H3N2|3C.2
EPI_ISL_251019|2014.918|Human|USA|H3N2|3C.2
EPI_ISL_251012|2014.934|Human|USA|H3N2|3C.2
EPI_ISL_250986|2014.921|Human|USA|H3N2|3C.2
EPI_ISL_251037|2014.934|Human|USA|H3N2|3C.3a
EPI_ISL_251016|2014.932|Human|USA|H3N2|3C.2
EPI_ISL_250982|2014.918|Human|USA|H3N2|3C.2
EPI_ISL_251042|2014.94|Human|USA|H3N2|3C.2
EPI_ISL_251033|2014.937|Human|USA|H3N2|3C.3a
EPI_ISL_251038|2014.937|Human|USA|H3N2|3C.2
EPI_ISL_251024|2014.94|Human|USA|H3N2|3C.2
EPI_ISL_251039|2014.94|Human|USA|H3N2|3C.3a
EPI_ISL_251011|2014.923|Human|USA|H3N2|3C.3a
EPI_ISL_251032|2014.934|Human|USA|H3N2|3C.3a
EPI_ISL_251001|2014.923|Human|USA|H3N2|3C.2
EPI_ISL_251014|2014.923|Human|USA|H3N2|3C.2
EPI_ISL_251010|2014.918|Human|USA|H3N2|3C.2
EPI_ISL_251029|2014.934|Human|USA|H3N2|3C.2
EPI_ISL_251046|2014.934|Human|USA|H3N2|3C.2
EPI_ISL_251036|2014.921|Human|USA|H3N2|3C.3a
EPI_ISL_251035|2014.934|Human|USA|H3N2|3C.2
EPI_ISL_251013|2014.926|Human|USA|H3N2|3C.2
EPI_ISL_251031|2014.923|Human|USA|H3N2|3C.3a
EPI_ISL_251045|2014.934|Human|USA|H3N2|3C.2
EPI_ISL_251021|2014.937|Human|USA|H3N2|3C.2
EPI_ISL_250983|2014.915|Human|USA|H3N2|3C.2
EPI_ISL_251020|2014.937|Human|USA|H3N2|3C.2
EPI_ISL_251043|2014.915|Human|USA|H3N2|3C.2
EPI_ISL_251026|2014.934|Human|USA|H3N2|3C.2
EPI_ISL_251015|2014.934|Human|USA|H3N2|3C.2
EPI_ISL_251009|2014.923|Human|USA|H3N2|3C.2
EPI_ISL_251041|2014.932|Human|USA|H3N2|3C.2
EPI_ISL_251017|2014.937|Human|USA|H3N2|3C.2
EPI_ISL_251025|2014.923|Human|USA|H3N2|3C.3a
EPI_ISL_251040|2014.926|Human|USA|H3N2|3C.3a
EPI_ISL_251018|2014.937|Human|USA|H3N2|3C.2
EPI_ISL_251000|2014.937|Human|USA|H3N2|3C.2
EPI_ISL_250944|2014.929|Human|USA|H3N2|3C.2
EPI_ISL_251034|2014.926|Human|USA|H3N2|3C.3a
[truncated: 4,619,315 more chars]
