# Supplementary material for: Using homologous network to identify reassortment risk in H5Nx avian influenza viruses
Source: PLoS Comput Biol. 2025 Jul 22;21(7):e1013301. doi: 10.1371/journal.pcbi.1013301 (PMC12282916; doi:10.1371/journal.pcbi.1013301)
Supplement: S1 File — This ZIP archive includes the dataset and code used to reproduce the results of this study. (ZIP) [file pcbi.1013301.s012.zip › S1_File/step1data&MLtree(S1_Fig&S1_Table)/step1_data_prepare/step1Raw data(accession ID)/HA_ID.txt]

EPI_ISL_1863|1999.000|A/Chicken/New_Jersey/20621/99|A_/_H7N2|HA
EPI_ISL_1861|1998.000|A/Goose/New_Jersey/8600-3/98|A_/_H7N2|HA
EPI_ISL_1802|1983.595|A/mallard_duck/Alberta/342/1983|A_/_H12N1|HA
EPI_ISL_1798|1979.597|A/pintail_duck/Alberta/114/1979|A_/_H8N4|HA
EPI_ISL_1796|1999.000|A/chicken/Taiwan/ns2/99|A_/_H6N1|HA
EPI_ISL_1795|1998.000|A/chicken/Taiwan/na3/98|A_/_H6N1|HA
EPI_ISL_1792|1997.000|A/duck/Malaysia/F119-3/97|A_/_H5N3|HA
EPI_ISL_1770|1978.000|A/Duck/Ho_Chi_Minh/014/78|A_/_H5N3|HA
EPI_ISL_1767|1999.000|A/Swine/Ontario/01911-1/99|A_/_H4N6|HA
EPI_ISL_1766|1999.000|A/Swine/Ontario/01911-2/99|A_/_H4N6|HA
EPI_ISL_1759|1957.000|A/RI/5+/57|A_/_H2N2|HA
EPI_ISL_1719|1999.000|A/Swine/Minnesota/593/99|A_/_H3N2|HA
EPI_ISL_1718|1999.000|A/Swine/Iowa/569/99|A_/_H3N2|HA
EPI_ISL_1717|1999.000|A/Swine/Iowa/533/99|A_/_H3N2|HA
EPI_ISL_1716|1998.000|A/Swine/Nebraska/209/98|A_/_H3N2|HA
EPI_ISL_1715|1997.000|A/swine/Ontario/00130/97|A_/_H3N2|HA
EPI_ISL_1709|1997.000|A/Teal/Hong_Kong/W312/97|A_/_H6N1|HA
EPI_ISL_1695|1999.000|A/Swine/Indiana/9K035/99|A_/_H1N2|HA
EPI_ISL_142|1998.000|A/Swine/Hong_Kong/9/98|A_/_H9N2|HA
EPI_ISL_1517|1998.000|A/Swine/Wisconsin/464/98|A_/_H1N1|HA
EPI_ISL_1516|1998.000|A/Swine/Wisconsin/458/98|A_/_H1N1|HA
EPI_ISL_1515|1998.000|A/Swine/Wisconsin/457/98|A_/_H1N1|HA
EPI_ISL_1514|1997.000|A/Swine/Wisconsin/238/97|A_/_H1N1|HA
EPI_ISL_1513|1997.000|A/Swine/Wisconsin/235/97|A_/_H1N1|HA
EPI_ISL_1512|1997.000|A/Swine/Wisconsin/168/97|A_/_H1N1|HA
EPI_ISL_1511|1997.000|A/Swine/Wisconsin/166/97|A_/_H1N1|HA
EPI_ISL_1510|1997.000|A/Swine/Wisconsin/164/97|A_/_H1N1|HA
EPI_ISL_1509|1997.000|A/Swine/Wisconsin/163/97|A_/_H1N1|HA
EPI_ISL_1508|1997.000|A/Swine/Wisconsin/136/97|A_/_H1N1|HA
EPI_ISL_1507|1997.000|A/Swine/Wisconsin/125/97|A_/_H1N1|HA
EPI_ISL_1504|1999.000|A/chicken/Pakistan/5/99|A_/_H9N2|HA
EPI_ISL_1501|1999.000|A/Chicken/Pakistan/2/99|A_/_H9N2|HA
EPI_ISL_1462|1999.000|A/Environment/Hong_Kong/437-10/99|A_/_H5N1|HA
EPI_ISL_1461|1999.000|A/Environment/Hong_Kong/437-8/99|A_/_H5N1|HA
EPI_ISL_1460|1999.000|A/Environment/Hong_Kong/437-6/99|A_/_H5N1|HA
EPI_ISL_1459|1999.000|A/Environment/Hong_Kong/437-4/99|A_/_H5N1|HA
EPI_ISL_1446|1996.000|A/Chicken/Korea/MS96/96|A_/_H9N2|HA
EPI_ISL_1442|1996.000|A/ostrich/South_Africa/M320/96|A_/_H7N7|HA
EPI_ISL_1441|1973.000|A/parrot/Northern_Ireland/VF-73-67/73|A_/_H7N1|HA
EPI_ISL_1440|1994.000|A/parakeet/Netherlands/267497/94|A_/_H7N1|HA
EPI_ISL_1439|1980.000|A/macaw/England/626/80|A_/_H7N7|HA
EPI_ISL_1438|1994.000|A/conure/England/766/94|A_/_H7N1|HA
EPI_ISL_1437|1993.000|A/gull/Italy/692-2/93|A_/_H7N2|HA
EPI_ISL_1436|1977.000|A/turkey/England/647/77|A_/_H7N7|HA
EPI_ISL_1435|1998.000|A/turkey/Northern_Ireland/VF-1545_C5/98|A_/_H7N7|HA
EPI_ISL_1434|1979.000|A/turkey/England/192-328/79|A_/_H7N3|HA
EPI_ISL_1433|1991.000|A/ostrich/South_Africa/1069/91|A_/_H7N1|HA
EPI_ISL_1432|1994.000|A/parrot/England/1174/94|A_/_H7N1|HA
EPI_ISL_1431|1991.000|A/psittacine/Italy/1/91|A_/_H7N2|HA
EPI_ISL_1430|1994.000|A/conure/England/1234/94|A_/_H7N1|HA
EPI_ISL_1429|1989.000|A/non-psittacine/England-Q/1985/89|A_/_H7N7|HA
EPI_ISL_1425|1982.000|A/chicken/England/71/82|A_/_H7N1|HA
EPI_ISL_1423|1996.000|A/ostrich/Zimbabwe/222/96|A_/_H7N1|HA
EPI_ISL_1258|1979.000|A/African_starling/England-Q/983/1979|A_/_H7N1|HA
EPI_ISL_1421|1995.000|A/chicken/Queensland/667/95|A_/_H7N3|HA
EPI_ISL_1420|1995.000|A/chicken/Pakistan/CR2/95|A_/_H7N3|HA
EPI_ISL_1419|1994.000|A/fairy_bluebird/Singapore/F92/94|A_/_H7N1|HA
EPI_ISL_1418|1995.000|A/common_iora_/Singapore/F89/95|A_/_H7N1|HA
EPI_ISL_1417|1992.000|A/chicken/Victoria/1/92|A_/_H7N3|HA
EPI_ISL_1416|1995.000|A/chicken/Pakistan/447/95|A_/_H7N3|HA
EPI_ISL_1403|1994.000|A/equine/Florida/1/94|A_/_H3N8|HA
EPI_ISL_1400|1997.000|A/Guinea_Fowl/Italy/330/97|A_/_H5N2|HA
EPI_ISL_1399|1997.000|A/Chicken/Italy/367/97|A_/_H5N2|HA
EPI_ISL_1398|1997.000|A/chicken/Italy/312/1997|A_/_H5N2|HA
EPI_ISL_1280|1966.000|A/Turkey/California/189/66|A_/_H9N2|HA
EPI_ISL_1277|1995.000|A/Turkey/Minnesota/38391-6/95|A_/_H9N2|HA
EPI_ISL_1273|1979.000|A/duck/Hong_Kong/784/1979|A_/_H9N2|HA
EPI_ISL_1271|1992.000|A/Quail/Hong_Kong/AF157/92|A_/_H9N2|HA
EPI_ISL_1270|1994.000|A/Chicken/Beijing/1/94|A_/_H9N2|HA
EPI_ISL_1269|1994.000|A/Chicken/Hong_Kong/739/94|A_/_H9N2|HA
EPI_ISL_1268|1997.000|A/Quail/Hong_Kong/G1/97|A_/_H9N2|HA
EPI_ISL_1267|1997.000|A/Duck/Hong_Kong/Y439/97|A_/_H9N2|HA
EPI_ISL_1266|1997.000|A/Duck/Hong_Kong/Y280/97|A_/_H9N2|HA
EPI_ISL_1254|1996.000|A/Goose/Guangdong/1/96|A_/_H5N1|HA
EPI_ISL_1213|1918.000|A/South_Carolina/1/18|A_/_H1N1|HA
EPI_ISL_1200|1985.000|A/Laughing_gull/New_Jersey/75/85|A_/_H2N9|HA
EPI_ISL_1199|1995.000|A/guinea_fowl/New_York/20221-11/1995|A_/_H2N2|HA
EPI_ISL_1111|1997.000|A/Hong_Kong/485/97|A_/_H5N1|HA
EPI_ISL_1112|1997.000|A/Hong_Kong/486/97|A_/_H5N1|HA
EPI_ISL_1164|1984.000|A/Mallard_Duck/Pensylvania/10218/84|A_/_H5N2|HA
EPI_ISL_1153|1997.000|A/Silky_Chicken/Hong_Kong/p17/97|A_/_H5N1|HA
EPI_ISL_1152|1997.000|A/Goose/Hong_Kong/w355/97|A_/_H5N1|HA
EPI_ISL_1150|1997.000|A/Duck/Hong_Kong/p46/97|A_/_H5N1|HA
EPI_ISL_1149|1997.000|A/Chicken/Hong_Kong/y388/97|A_/_H5N1|HA
EPI_ISL_1148|1997.000|A/Chicken/Hong_Kong/y385/97|A_/_H5N1|HA
EPI_ISL_1129|1983.000|A/swine/Belgium/1/83|A_/_H1N1|HA
EPI_ISL_1128|1987.000|A/swine/Italy-Virus/671/87|A_/_H1N1|HA
EPI_ISL_1126|1977.000|A/duck/Bavaria/1/77|A_/_H1N1|HA
EPI_ISL_1120|1961.000|A/swine/Wisconsin/1/61|A_/_H1N1|HA
EPI_ISL_1119|1981.000|A/swine/Hokkaido/2/81|A_/_H1N1|HA
EPI_ISL_1117|1996.000|A/swine/England/72685/96|A_/_H1N2|HA
EPI_ISL_1116|1996.000|A/swine/England/17394/96|A_/_H1N2|HA
EPI_ISL_1115|1995.000|A/swine/England/690421/95|A_/_H1N2|HA
EPI_ISL_1114|1994.000|A/swine/England/438207/94|A_/_H1N2|HA
EPI_ISL_1113|1994.000|A/swine/Scotland/410440/94|A_/_H1N2|HA
EPI_ISL_964|1997.000|A/Hong_Kong/483/1997|A_/_H5N1|HA
EPI_ISL_963|1997.000|A/Hong_Kong/481/97|A_/_H5N1|HA
EPI_ISL_1110|1983.000|A/gull/Pennsylvania/4175/83|A_/_H5N1|HA
EPI_ISL_1109|1986.000|A/duck/Potsdam/1402-6/86|A_/_H5N2|HA
EPI_ISL_1108|1984.000|A/duck/Potsdam/2216-4/1984|A_/_H5N6|HA
EPI_ISL_1107|1981.792|A/duck/Minnesota/1525/81|A_/_H5N1|HA
EPI_ISL_1106|1979.000|A/duck/Hong_Kong/698/79|A_/_H5N3|HA
EPI_ISL_1105|1977.000|A/duck/Hong_Kong/205/77|A_/_H5N3|HA
EPI_ISL_1103|1997.000|A/chicken/Hong_Kong/915/97|A_/_H5N1|HA
EPI_ISL_1102|1997.000|A/Chicken/Hong_Kong/786/97|A_/_H5N1|HA
EPI_ISL_966|1997.000|A/Chicken/Hong_Kong/728/97|A_/_H5N1|HA
EPI_ISL_499|1980.000|A/Duck/Hokkaido/8/80|A_/_H3N8|HA
EPI_ISL_1092|1998.000|A/Quail/New_York/13989-51/98|A_/_H7N2|HA
EPI_ISL_1091|1998.000|A/Chicken/Pennsylvania/13552-1/98|A_/_H7N2|HA
EPI_ISL_1090|1997.000|A/Turkey/Pennsylvania/7975/97|A_/_H7N2|HA
EPI_ISL_1089|1997.000|A/Chicken/New_York/6777-3/97|A_/_H7N2|HA
EPI_ISL_1088|1997.000|A/Chicken/Pennsylvania/11767-1/97|A_/_H7N2|HA
EPI_ISL_1086|1996.000|A/Chicken/New_York/8030-2/96|A_/_H7N2|HA
EPI_ISL_1081|1995.000|A/Chicken/New_York/13833-7/95|A_/_H7N2|HA
EPI_ISL_1079|1994.000|A/Turkey/New_York/4450-5/94|A_/_H7N2|HA
EPI_ISL_673|1994.000|A/Chicken/New_York/13142-5/94|A_/_H7N2|HA
EPI_ISL_978|1997.000|A/chicken/Hong_Kong/258/97|A_/_H5N1|HA
EPI_ISL_965|1997.000|A/Hong_Kong/482/97|A_/_H5N1|HA
EPI_ISL_962|1997.000|A/Chicken/Hong_Kong/220/97|A_/_H5N1|HA
EPI_ISL_953|1995.000|A/turkey/Ireland/PV74/1995|A_/_H7N7|HA
EPI_ISL_952|1996.000|A/England/268/1996|A_/_H7N7|HA
EPI_ISL_945|1996.000|A/Vienna/47/96|A_/_H3N2|HA
EPI_ISL_835|1993.000|A/Nangchang/12/1993|A_/_H3N2|HA
EPI_ISL_649|1999.000|A/New_Caledonia/20/1999|A_/_H1N1|HA
EPI_ISL_647|1993.000|A/mallard/Ireland/PV46B/1993|A_/_H9N3|HA
EPI_ISL_646|1978.000|A/duck/Hong_Kong/301/1978|A_/_H7N2|HA
EPI_ISL_644|2001.000|A/duck/Hokkaido/17/2001|A_/_H2N3|HA
EPI_ISL_641|1993.000|A/duck/Taiwan/Ya103/1993|A_/_H7N7|HA
EPI_ISL_640|1993.000|A/duck/Taiwan/33/1993|A_/_H7N7|HA
EPI_ISL_631|1997.000|A/duck/Shimane/45/1997|A_/_H10N7|HA
EPI_ISL_630|1985.000|A/swan/Shimane/183/1985|A_/_H11N3|HA
EPI_ISL_232|1957.000|A/Singapore/1/57|A_/_H2N2|HA
EPI_ISL_629|1965.000|A/turkey/Massachusetts/3740/1965|A_/_H6N2|HA
EPI_ISL_628|2001.000|A/swan/Shimane/190/2001|A_/_H6N9|HA
EPI_ISL_627|1983.000|A/duck/Australia/341/1983|A_/_H15N8|HA
EPI_ISL_236|1968.000|A/Aichi/2/1968|A_/_H3N2|HA
EPI_ISL_549|1984.000|A/duck/Pennsylvania/10218/1984|A_/_H5N2|HA
EPI_ISL_622|2003.000|A/duck/Hokkaido/228/2003|A_/_H6N8|HA
EPI_ISL_396|2003.000|A/swine/Miyagi/5/03|A_/_H1N2|HA
EPI_ISL_621|1979.000|A/duck/Hong_Kong/716/1979|A_/_H6N1|HA
EPI_ISL_620|1980.000|A/duck/Hong_Kong/960/1980|A_/_H6N2|HA
EPI_ISL_619|1978.000|A/duck/Hong_Kong/278/1978|A_/_H2N9|HA
EPI_ISL_618|1996.000|A/duck/Siberia/700/1996|A_/_H11N9|HA
EPI_ISL_617|1979.000|A/duck/Hong_Kong/562/1979|A_/_H10N9|HA
EPI_ISL_525|1974.000|A/duck/Memphis/546/74|A_/_H11N9|HA
EPI_ISL_613|1996.000|A/duck/Siberia/701/1996|A_/_H4N6|HA
EPI_ISL_612|1976.000|A/duck/Hong_Kong/22B/1976|A_/_H3N6|HA
EPI_ISL_611|1979.000|A/duck/Hong_Kong/786/1979|A_/_H10N3|HA
EPI_ISL_610|1976.000|A/duck/Hong_Kong/22A/1976|A_/_H3N3|HA
EPI_ISL_609|1977.000|A/duck/Hong_Kong/229/1977|A_/_H4N3|HA
EPI_ISL_608|1979.000|A/mallard/Alberta/223/1979|A_/_H4N2|HA
EPI_ISL_607|1980.000|A/duck/Hong_Kong/951/1980|A_/_H4N1|HA
EPI_ISL_606|1980.000|A/duck/Hong_Kong/836/1980|A_/_H3N1|HA
EPI_ISL_595|2001.000|A/swan/Shimane/227/01|A_/_H3N9|HA
EPI_ISL_594|1981.000|A/swan/Shimane/1331/1981|A_/_H10N6|HA
EPI_ISL_592|1982.000|A/mallard/Astrakhan/263/1982|A_/_H14N5|HA
EPI_ISL_591|2002.000|A/duck/Mongolia/583/02|A_/_H4N7|HA
EPI_ISL_590|1977.000|A/duck/Hong_Kong/438/1977|A_/_H4N8|HA
EPI_ISL_393|2001.000|A/duck/Hokkaido/66/01|A_/_H12N5|HA
EPI_ISL_373|2001.000|A/duck/Hokkaido/1058/01|A_/_H4N5|HA
EPI_ISL_587|2001.000|A/duck/Hokkaido/120/2001|A_/_H6N2|HA
EPI_ISL_551|1998.000|A/duck/Siberia/272PF/1998|A_/_H13N6|HA
EPI_ISL_550|1998.000|A/duck/Siberia/272/1998|A_/_H13N6|HA
EPI_ISL_523|1997.000|A/swan/Shimane/48/1997|A_/_H11N2|HA
EPI_ISL_522|1977.000|A/duck/Hokkaido/5/1977|A_/_H3N2|HA
EPI_ISL_520|1985.000|A/duck/Hokkaido/10/1985|A_/_H3N8|HA
EPI_ISL_498|1998.000|A/pintail/Shimane/324/98|A_/_H1N9|HA
EPI_ISL_497|2000.000|A/duck/Hokkaido/18/00|A_/_H10N4|HA
EPI_ISL_410|1980.000|A/duck/Hong_Kong/938/80|A_/_H10N1|HA
EPI_ISL_408|1977.000|A/duck/Miyagi/66/77|A_/_H1N1|HA
EPI_ISL_383|1999.000|A/swan/Shimane/42/1999|A_/_H7N8|HA
EPI_ISL_382|1980.000|A/seal/Massachusetts/1/80|A_/_H7N7|HA
EPI_ISL_378|1979.000|A/turkey/Tennessee/1/79|A_/_H7N3|HA
EPI_ISL_377|2001.000|A/duck/Mongolia/47/01|A_/_H7N1|HA
EPI_ISL_343|2001.000|A/chicken/Yokohama/aq144/2001|A_/_H9N2|HA
EPI_ISL_342|2001.000|A/chicken/Osaka/aq19/2001|A_/_H9N2|HA
EPI_ISL_341|2001.000|A/chicken/Yokohama/aq120/2001|A_/_H9N2|HA
EPI_ISL_340|2001.000|A/chicken/Yokohama/aq135/2001|A_/_H9N2|HA
EPI_ISL_339|2002.000|A/chicken/Yokohama/aq134/2002|A_/_H9N2|HA
EPI_ISL_338|2002.000|A/chicken/Yokohama/aq45/2002|A_/_H9N2|HA
EPI_ISL_337|2001.000|A/chicken/Osaka/aq69/2001|A_/_H9N2|HA
EPI_ISL_336|2001.000|A/chicken/Osaka/aq58/2001|A_/_H9N2|HA
EPI_ISL_335|2001.000|A/chicken/Kobe/aq26/2001|A_/_H9N2|HA
EPI_ISL_334|2001.000|A/chicken/Yokohama/aq55/2001|A_/_H9N2|HA
EPI_ISL_333|1997.000|A/chicken/Osaka/aq48/97|A_/_H9N2|HA
EPI_ISL_306|2002.000|A/duck/Hokkaido/84/2002|A_/_H5N3|HA
EPI_ISL_305|2001.000|A/duck/Mongolia/596/2001|A_/_H5N3|HA
EPI_ISL_304|2001.000|A/duck/Mongolia/500/2001|A_/_H5N3|HA
EPI_ISL_303|2000.000|A/duck/Hokkaido/447/2000|A_/_H5N3|HA
EPI_ISL_297|2001.000|A/duck/Mongolia/54/01|A_/_H5N2|HA
EPI_ISL_269|2003.000|A/duck/Yokohama/aq10/2003|A_/_H5N1|HA
EPI_ISL_140|1999.000|A/Hong_Kong/1073/99|A_/_H9N2|HA
EPI_ISL_139|1979.000|A/Duck/Hong_Kong/702/79|A_/_H9N2|HA
EPI_ISL_138|1978.000|A/Duck/Hong_Kong/448/78|A_/_H9N2|HA
EPI_ISL_128|1998.000|A/parakeet/Narita/92A/98|A_/_H9N2|HA
EPI_ISL_127|1997.000|A/parakeet/Chiba/1/97|A_/_H9N2|HA
EPI_ISL_15|1995.000|A/Nagasaki/97/95|A_/_H3N2|HA
EPI_ISL_14|1998.000|A/Nagasaki/93/98|A_/_H3N2|HA
EPI_ISL_13|1998.000|A/Nagasaki/76/98|A_/_H3N2|HA
EPI_ISL_12|1995.000|A/Nagasaki/48/95|A_/_H3N2|HA
EPI_ISL_3463|1996.000|A/Memphis/14/96|A_/_H1N1|HA
EPI_ISL_3459|1998.000|A/Memphis/31/98|A_/_H3N2|HA
EPI_ISL_3432|2000.000|A/avian/NY/73063-6/00|A_/_H7N2|HA
EPI_ISL_3430|1999.000|A/quail/NY/11430/99|A_/_H7N2|HA
EPI_ISL_3429|1999.000|A/Chicken/NY/14714-2/1999|A_/_H7N3|HA
EPI_ISL_3428|1999.000|A/chicken/NY/34173-3/99|A_/_H7N2|HA
EPI_ISL_3427|1999.000|A/chicken/NY/1398-6/99|A_/_H7N2|HA
EPI_ISL_3426|1999.000|A/chicken/NJ/15827/99|A_/_H7N2|HA
EPI_ISL_3425|1998.000|A/chicken/NY/3572/98|A_/_H7N2|HA
EPI_ISL_3424|1999.000|A/chicken/NJ/17206/99|A_/_H7N2|HA
EPI_ISL_3423|2002.000|A/turkey/VA/67/02|A_/_H7N2|HA
EPI_ISL_3422|2002.000|A/turkey/VA/66/02|A_/_H7N2|HA
EPI_ISL_3421|2002.000|A/turkey/VA/55/02|A_/_H7N2|HA
EPI_ISL_3418|1998.000|A/guineafowl/NJ/13246-9/98|A_/_H7N2|HA
EPI_ISL_3417|2002.000|A/guineafowl/MA/148081-11/02|A_/_H7N2|HA
EPI_ISL_3416|1999.000|A/Chicken/NY/14858-12/99|A_/_H7N2|HA
EPI_ISL_3415|2002.000|A/chicken/VA/32/02|A_/_H7N2|HA
EPI_ISL_3409|2002.000|A/chicken/PA/149092-1/02|A_/_H7N2|HA
EPI_ISL_3406|2000.000|A/chicken/NY/30749-3/00|A_/_H7N2|HA
EPI_ISL_3405|1999.000|A/chicken/NY/22409-4/99|A_/_H7N2|HA
EPI_ISL_3404|1999.000|A/chicken/NY/21586-8/99|A_/_H7N2|HA
EPI_ISL_3403|1999.000|A/chicken/New_York/14714-9/1999|A_/_H7N3|HA
EPI_ISL_3402|1998.000|A/chicken/NY/1387-8/98|A_/_H7N2|HA
EPI_ISL_3401|1999.000|A/chicken/New_York/12273-11/1999|A_/_H7N3|HA
EPI_ISL_3400|2001.000|A/chicken/NY/119256-7/01|A_/_H7N2|HA
EPI_ISL_3399|2001.000|A/chicken/NY/119055-7/01|A_/_H7N2|HA
EPI_ISL_3397|2002.000|A/chicken/NJ/608/02|A_/_H7N2|HA
EPI_ISL_3396|1999.000|A/chicken/NJ/15814-9/99|A_/_H7N2|HA
EPI_ISL_3395|2002.000|A/chicken/NJ/151244-18/02|A_/_H7N2|HA
EPI_ISL_3394|2002.000|A/chicken/NJ/150383-7/02|A_/_H7N2|HA
EPI_ISL_3393|2001.000|A/chicken/NJ/118878-5/01|A_/_H7N2|HA
EPI_ISL_3392|2001.000|A/chicken/FL/90348-4/01|A_/_H7N2|HA
EPI_ISL_3391|2000.000|A/avian/NY/7729-6/00|A_/_H7N2|HA
EPI_ISL_3390|2000.000|A/avian/NY/81746-5/00|A_/_H7N2|HA
EPI_ISL_3389|2000.000|A/avian/NY/76247-3/00|A_/_H7N2|HA
EPI_ISL_3388|2000.000|A/avian/NY/74211-2/00|A_/_H7N2|HA
EPI_ISL_3387|2000.000|A/avian/NY/70411-12/00|A_/_H7N2|HA
EPI_ISL_3386|2001.000|A/avian/NY/118353-1/2001|A_/_H7N2|HA
EPI_ISL_3362|2001.000|A/duck/NC/91347/01|A_/_H1N2|HA
EPI_ISL_3336|2001.000|A/Chicken/HongKong/YU562/01|A_/_H5N1|HA
EPI_ISL_3335|2001.000|A/Chicken/HongKong/YU822.2/01|A_/_H5N1|HA
EPI_ISL_3334|2001.000|A/Chicken/HongKong/FY150/01|A_/_H5N1|HA
EPI_ISL_3333|2001.000|A/Chicken/HongKong/NT873.3/01|A_/_H5N1|HA
EPI_ISL_3294|1968.000|A/Korea/426/68|A_/_H2N2|HA
EPI_ISL_235|1968.000|A/Berkeley/1/1968|A_/_H2N2|HA
EPI_ISL_3290|1967.000|A/Georgia/1/67|A_/_H2N2|HA
EPI_ISL_148|1957.000|A/Japan/305/57|A_/_H2N2|HA
EPI_ISL_3217|1979.000|A/duck/Hong_Kong/644/79|A_/_H9N2|HA
EPI_ISL_3216|1999.000|A/chicken/Hong_Kong/WF2/99|A_/_H9N2|HA
EPI_ISL_3215|1999.000|A/guinea_fowl/Hong_Kong/WF10/99|A_/_H9N2|HA
EPI_ISL_3214|1988.000|A/quail/Hong_Kong/A28945/88|A_/_H9N2|HA
EPI_ISL_3213|1977.000|A/duck/Hong_Kong/147/77|A_/_H9N6|HA
EPI_ISL_3200|2000.995|A/Quail/Nanchang/12-340/2000|A_/_H1N1|HA
EPI_ISL_3199|2000.128|A/Quail/Nanchang/2-0460/2000|A_/_H9N2|HA
EPI_ISL_3197|2001.318|A/Chicken/Nanchang/4-301/2001|A_/_H9N2|HA
EPI_ISL_3192|2000.128|A/Wild_Duck/Nanchang/2-0480/2000|A_/_H9N2|HA
EPI_ISL_3185|2000.128|A/Pigeon/Nanchang/2-0461/2000|A_/_H9N2|HA
EPI_ISL_3182|2000.279|A/Duck/Nanchang/4-165/2000|A_/_H4N6|HA
EPI_ISL_3172|2000.519|A/Quail/Nanchang/7-026/2000|A_/_H3N6|HA
EPI_ISL_3169|2000.683|A/Pigeon/Nanchang/9-058/2000|A_/_H3N3|HA
EPI_ISL_3162|2000.615|A/Duck/Nanchang/8-174/2000|A_/_H3N6|HA
EPI_ISL_3154|2000.519|A/Chicken/Nanchang/7-010/2000|A_/_H3N6|HA
EPI_ISL_3144|2000.740|A/Bantam/Nanchang/9-366/2000|A_/_H3N3|HA
EPI_ISL_3141|2000.279|A/Duck/Nanchang/4-184/2000|A_/_H2N9|HA
EPI_ISL_3140|2000.128|A/Duck/Nanchang/2-0486/2000|A_/_H2N9|HA
EPI_ISL_3106|2002.000|A/Swine/Korea/CY02/02|A_/_H1N2|HA
EPI_ISL_3093|2001.000|A/Chicken/Shanghai/4/01|A_/_H9N2|HA
EPI_ISL_3092|2001.000|A/Chicken/Shanghai/3/01|A_/_H9N2|HA
EPI_ISL_3091|2001.000|A/Duck/Hong_Kong/380.5/2001|A_/_H5N1|HA
EPI_ISL_3090|2000.000|A/Goose/Hong_Kong/3014.5/2000|A_/_H5N1|HA
EPI_ISL_3081|2001.000|A/SW/MN/17138/01|A_/_H1N2|HA
EPI_ISL_3080|2001.000|A/SW/MN/34893/01|A_/_H1N2|HA
EPI_ISL_3079|2001.000|A/SW/MN/16419/01|A_/_H1N2|HA
EPI_ISL_3078|2001.000|A/SW/MO/1877/01|A_/_H1N2|HA
EPI_ISL_3077|2001.000|A/SW/MN/23124-S/01|A_/_H1N2|HA
EPI_ISL_3076|2001.000|A/SW/MN/23124-T/01|A_/_H1N2|HA
EPI_ISL_3075|2001.000|A/SW/CO/17871/01|A_/_H1N2|HA
EPI_ISL_3058|2000.000|A/Goose/Hong_Kong/3014.8/2000|A_/_H5N1|HA
EPI_ISL_3057|2000.000|A/Duck/Hong_Kong/2986.1/2000|A_/_H5N1|HA
EPI_ISL_3056|2000.000|A/Goose/Hong_Kong/ww491/2000|A_/_H5N1|HA
EPI_ISL_3055|2000.000|A/Duck/Hong_Kong/ww487/2000|A_/_H5N1|HA
EPI_ISL_3054|2000.000|A/Duck/Hong_Kong/ww461/2000|A_/_H5N1|HA
EPI_ISL_3053|2000.000|A/Duck/Hong_Kong/ww382/2000|A_/_H5N1|HA
EPI_ISL_3052|2000.000|A/Duck/Hong_Kong/ww381/2000|A_/_H5N1|HA
EPI_ISL_3051|2000.000|A/Goose/Hong_Kong/ww28/2000|A_/_H5N1|HA
EPI_ISL_3050|2000.000|A/Goose/Hong_Kong/ww26/2000|A_/_H5N1|HA
EPI_ISL_3042|1998.000|A/Chicken/Shaoguan/13/98|A_/_H9N2|HA
EPI_ISL_3020|1999.000|A/Turkey/MO/24093/99|A_/_H1N2|HA
EPI_ISL_2023|1999.000|A/Hong_Kong/1182/99|A_/_H3N2|HA
EPI_ISL_2022|1999.000|A/Hong_Kong/1180/99|A_/_H3N2|HA
EPI_ISL_2021|1999.000|A/Hong_Kong/1179/99|A_/_H3N2|HA
EPI_ISL_2020|1999.000|A/Hong_Kong/1144/99|A_/_H3N2|HA
EPI_ISL_2019|1999.000|A/Hong_Kong/1143/99|A_/_H3N2|HA
EPI_ISL_2018|1998.000|A/Switzerland/7729/98|A_/_H3N2|HA
EPI_ISL_2852|2003.000|A/duck/Norway/1/03|A_/_H3N8|HA
EPI_ISL_2789|2003.000|A/chicken/Germany/R28/03|A_/_H7N7|HA
EPI_ISL_2795|2003.000|A/chicken/France/03426a/03|A_/_H5N2|HA
EPI_ISL_2793|2002.000|A/turkey/Italy/220158/2002|A_/_H7N3|HA
EPI_ISL_2792|2002.000|A/turkey/Italy/214845/2002|A_/_H7N3|HA
EPI_ISL_2790|2001.644|A/duck/Primorie/2633/01|A_/_H5N3|HA
EPI_ISL_2590|1999.000|A/chicken/Italy/1067/99|A_/_H7N1|HA
EPI_ISL_2788|1999.000|A/chicken/Italy/445/99|A_/_H7N1|HA
EPI_ISL_2750|1999.000|A/turkey/Italy/3775/99|A_/_H7N1|HA
EPI_ISL_2749|1999.000|A/turkey/Italy/4602/99|A_/_H7N1|HA
EPI_ISL_2748|1999.000|A/chicken/Italy/4575/99|A_/_H7N1|HA
EPI_ISL_2747|1999.000|A/turkey/Italy/4169/99|A_/_H7N1|HA
EPI_ISL_2746|1999.000|A/turkey/Italy/3889/99|A_/_H7N1|HA
EPI_ISL_2745|2000.000|A/Turkey/Italy/335/00|A_/_H7N1|HA
EPI_ISL_2744|1999.000|A/Turkey/Italy/13468/99|A_/_H7N1|HA
EPI_ISL_2743|2000.000|A/Chicken/Italy/267/00|A_/_H7N1|HA
EPI_ISL_2741|1999.000|A/Turkey/Italy/13467/99|A_/_H7N1|HA
EPI_ISL_2740|1999.000|A/Chicken/Italy/13307/99|A_/_H7N1|HA
EPI_ISL_2739|1999.000|A/chicken/Italy/13474/99|A_/_H7N1|HA
EPI_ISL_2728|1999.000|A/turkey/Italy/12598/99|A_/_H7N1|HA
EPI_ISL_2622|2001.000|A/Denmark/40/2001|A_/_H1N1|HA
EPI_ISL_2615|2000.000|A/pheasant/Hong_Kong/FY294/00|A_/_H6N1|HA
EPI_ISL_2614|1999.000|A/pet_bird/Hong_Kong/1559/99|A_/_H3N8|HA
EPI_ISL_2612|1999.000|A/aquatic_bird/Hong_Kong/399/99|A_/_H3N8|HA
EPI_ISL_2577|1977.000|A/chicken/Hong_Kong/17/77|A_/_H6N4|HA
EPI_ISL_2576|1977.000|A/goose/Hong_Kong/17/77|A_/_H6N4|HA
EPI_ISL_2575|1977.000|A/duck/Hong_Kong/221/77|A_/_H6N8|HA
EPI_ISL_2574|1977.000|A/duck/Hong_Kong/202/77|A_/_H6N1|HA
EPI_ISL_2573|1977.000|A/duck/Hong_Kong/182/77|A_/_H6N9|HA
EPI_ISL_2572|1977.000|A/duck/Hong_Kong/175/77|A_/_H6N1|HA
EPI_ISL_2571|1977.000|A/duck/Hong_Kong/134/77|A_/_H6N2|HA
EPI_ISL_2570|1976.000|A/duck/Hong_Kong/108/76|A_/_H6N5|HA
EPI_ISL_2569|1976.000|A/duck/Hong_Kong/73/76|A_/_H6N1|HA
EPI_ISL_2568|1999.000|A/duck/Hong_Kong/3600/99|A_/_H6N2|HA
EPI_ISL_2558|1999.000|A/duck/Hong_Kong/3461/99|A_/_H6N1|HA
EPI_ISL_2567|1999.000|A/duck/Hong_Kong/3174/99|A_/_H6N2|HA
EPI_ISL_2557|1999.000|A/duck/Hong_Kong/3096/99|A_/_H6N2|HA
EPI_ISL_2566|1998.000|A/duck/Hong_Kong/1037-4/98|A_/_H6N2|HA
EPI_ISL_2565|1998.000|A/duck/Hong_Kong/1037-3/98|A_/_H6N2|HA
EPI_ISL_2564|1998.000|A/duck/Hong_Kong/1037-2/98|A_/_H6N2|HA
EPI_ISL_2563|1998.000|A/duck/Hong_Kong/1037-1/98|A_/_H6N2|HA
EPI_ISL_2562|1998.000|A/duck/Hong_Kong/324/98|A_/_H6N2|HA
EPI_ISL_2561|1998.000|A/duck/Hong_Kong/323/98|A_/_H6N2|HA
EPI_ISL_2560|1997.000|A/goose/Hong_Kong/W375/97|A_/_H6N2|HA
EPI_ISL_2559|1997.000|A/goose/Hong_Kong/W222/97|A_/_H6N7|HA
EPI_ISL_1708|1997.000|A/Goose/Hong_Kong/W217/97|A_/_H6N9|HA
EPI_ISL_2556|2000.000|A/chukka/Hong_Kong/FY295/00|A_/_H6N1|HA
EPI_ISL_2555|2000.000|A/pheasant/Hong_Kong/NT261/00|A_/_H6N1|HA
EPI_ISL_2554|2000.000|A/quail/Hong_Kong/SF595/00|A_/_H6N1|HA
EPI_ISL_2553|2000.000|A/quail/Hong_Kong/SF550/00|A_/_H6N1|HA
EPI_ISL_2552|1999.000|A/quail/Hong_Kong/1721-30/99|A_/_H6N1|HA
EPI_ISL_2551|1999.000|A/quail/Hong_Kong/1721-20/99|A_/_H6N1|HA
EPI_ISL_2550|1999.000|A/pheasant/Hong_Kong/SH39/99|A_/_H6N1|HA
EPI_ISL_2481|1999.000|A/swine/Ille_et_Vilaine/1455/99|A_/_H1N1|HA
EPI_ISL_2487|1998.000|A/swine/Italy/1521/98|A_/_H1N2|HA
EPI_ISL_2484|2000.000|A/swine/Italy/1081/00|A_/_H1N2|HA
EPI_ISL_2479|1998.000|A/chicken/Italy/8/98|A_/_H5N2|HA
EPI_ISL_2472|1998.000|A/swine/Italy/1510/98|A_/_H3N2|HA
EPI_ISL_2466|1999.000|A/Hong_Kong/1774/99|A_/_H3N2|HA
EPI_ISL_2451|1983.000|A/Fiji/15899/83|A_/_H1N1|HA
EPI_ISL_2464|1982.000|A/swine/Potsdam/35/82|A_/_H3N2|HA
EPI_ISL_2463|1988.000|A/Cottbus/42/88|A_/_H3N2|HA
EPI_ISL_2462|1993.000|A/swine/Bakum/909/93|A_/_H3N2|HA
EPI_ISL_2461|1988.000|A/Berlin/6/88|A_/_H3N2|HA
EPI_ISL_2303|2000.000|A/Duck/Shantou/2134/00|A_/_H9N2|HA
EPI_ISL_2298|2000.000|A/Duck/Shantou/1796/00|A_/_H9N2|HA
EPI_ISL_2297|2000.000|A/Duck/Shantou/2143/00|A_/_H9N2|HA
EPI_ISL_2295|2000.000|A/Duck/Shantou/2144/00|A_/_H9N2|HA
EPI_ISL_2243|1997.000|A/Duck/Nanjing/1/97|A_/_H9N2|HA
EPI_ISL_2242|1997.000|A/Chicken/Shenzhen/9/97|A_/_H9N2|HA
EPI_ISL_2241|1999.000|A/Chicken/Shijiazhuang/2/99|A_/_H9N2|HA
EPI_ISL_2240|1996.000|A/Chicken/Shandong/6/96|A_/_H9N2|HA
EPI_ISL_2238|1999.000|A/Chicken/Ningxia/5/99|A_/_H9N2|HA
EPI_ISL_2237|2000.000|A/Chicken/Henan/62/00|A_/_H9N2|HA
EPI_ISL_2234|1997.000|A/Chicken/Guangdong/11/97|A_/_H9N2|HA
EPI_ISL_2233|2000.000|A/Chicken/Guangdong/10/00|A_/_H9N2|HA
EPI_ISL_2232|1998.000|A/Chicken/Beijing/8/98|A_/_H9N2|HA
EPI_ISL_2148|2000.000|A/chicken/California/465/00|A_/_H6N2|HA
EPI_ISL_2149|2000.000|A/chicken/California/431/00|A_/_H6N2|HA
EPI_ISL_2173|2001.000|A/Duck/Anyang/AVL-1/2001|A_/_H5N1|HA
EPI_ISL_2171|2000.000|A/Chicken/Hebei/2/00|A_/_H9N2|HA
EPI_ISL_2170|1997.000|A/Chicken/Beijing/1/97|A_/_H9N2|HA
EPI_ISL_2169|2000.000|A/Chicken/Yunnan/2/00|A_/_H9N2|HA
EPI_ISL_2168|1999.000|A/Chicken/Yunnan/1/99|A_/_H9N2|HA
EPI_ISL_2167|1996.000|A/Chicken/Tianjing/2/96|A_/_H9N2|HA
EPI_ISL_2166|1996.000|A/Chicken/Tianjing/1/96|A_/_H9N2|HA
EPI_ISL_2165|2001.000|A/Chicken/Shanghai/4-2/01|A_/_H9N2|HA
EPI_ISL_2164|2001.000|A/Chicken/Shanghai/4-1/01|A_/_H9N2|HA
EPI_ISL_2163|2000.000|A/Chicken/Shanghai/3/00|A_/_H9N2|HA
EPI_ISL_2162|1999.000|A/Chicken/Shandong/2/99|A_/_H9N2|HA
EPI_ISL_2161|1998.000|A/Chicken/Shandong/1/98|A_/_H9N2|HA
EPI_ISL_2160|2000.000|A/Chicken/Liaoning/2/00|A_/_H9N2|HA
EPI_ISL_2159|2000.000|A/Chicken/Liaoning/1/00|A_/_H9N2|HA
EPI_ISL_2158|1998.000|A/Chicken/Henan/2/98|A_/_H9N2|HA
EPI_ISL_2154|1999.000|A/Chicken/Gansu/1/99|A_/_H9N2|HA
EPI_ISL_2157|2000.000|A/Chicken/Hebei/1/00|A_/_H9N2|HA
EPI_ISL_2156|2000.000|A/Chicken/Gangxi/2/00|A_/_H9N2|HA
EPI_ISL_2155|2000.000|A/Chicken/Gangxi/1/00|A_/_H9N2|HA
EPI_ISL_2153|1998.000|A/Chicken/Anhui/1/98|A_/_H9N2|HA
EPI_ISL_2152|1998.000|A/Chicken/Jiangsu/2/98|A_/_H9N2|HA
EPI_ISL_2151|1999.000|A/Chicken/Jiangsu/1/99|A_/_H9N2|HA
EPI_ISL_2145|2000.000|A/chicken/California/1002a/00|A_/_H6N2|HA
EPI_ISL_2144|1994.000|A/Redhead/Alberta/291/94|A_/_H6N8|HA
EPI_ISL_2139|1996.000|A/Mallard/Alberta/206/96|A_/_H6N8|HA
EPI_ISL_2138|2001.000|A/Swine/Illinois/100084/01|A_/_H1N2|HA
EPI_ISL_2137|2001.000|A/Swine/Illinois/100085A/01|A_/_H1N2|HA
EPI_ISL_2136|2000.000|A/Swine/Indiana/P12439/00|A_/_H1N2|HA
EPI_ISL_2135|2001.000|A/Swine/Iowa/930/01|A_/_H1N2|HA
EPI_ISL_2134|2000.000|A/Swine/Minnesota/55551/00|A_/_H1N2|HA
EPI_ISL_2133|2001.000|A/Swine/North_Carolina/93523/01|A_/_H1N2|HA
EPI_ISL_2132|2001.000|A/Swine/North_Carolina/98225/01|A_/_H1N2|HA
EPI_ISL_2131|2001.000|A/Swine/Ohio/891/01|A_/_H1N2|HA
EPI_ISL_2080|2000.000|A/Goose/Hong_Kong/385.5/2000|A_/_H5N1|HA
EPI_ISL_2079|2000.000|A/Goose/Hong_Kong/385.3/2000|A_/_H5N1|HA
EPI_ISL_2058|1998.000|A/Hong_Kong/1131/98|A_/_H1N1|HA
EPI_ISL_2060|1998.000|A/Hong_Kong/1134/98|A_/_H1N1|HA
EPI_ISL_2059|1998.000|A/Hong_Kong/1035/98|A_/_H1N1|HA
EPI_ISL_2057|1995.000|A/Switzerland/5389/95|A_/_H1N1|HA
EPI_ISL_1909|1997.000|A/goose/Guangdong/3/1997|A_/_H5N1|HA
EPI_ISL_1955|1997.000|A/Paris/908/97|A_/_H3N2|HA
EPI_ISL_1954|1997.000|A/Paris/906/97|A_/_H3N2|HA
EPI_ISL_1953|1997.000|A/Paris/896/97|A_/_H3N2|HA
EPI_ISL_1932|1999.000|A/human/Taiwan/4845/99|A_/_H1N1|HA
EPI_ISL_1928|1997.000|A/human/Taiwan/3355/97|A_/_H1N1|HA
EPI_ISL_5136|1980.000|A/swine/Wisconsin/194/1980|A_/_H3N2|HA
EPI_ISL_1714|1977.000|A/Swine/Colorado/1/77|A_/_H3N2|HA
EPI_ISL_5135|1977.000|A/Hong_Kong/117/1977|A_/_H1N1|HA
EPI_ISL_5134|1977.000|A/USSR/92/1977|A_/_H1N1|HA
EPI_ISL_5129|2003.882|A/New_York/477/2003|A_/_H3N2|HA
EPI_ISL_5128|2001.019|A/New_York/441/2001|A_/_H1N1|HA
EPI_ISL_5127|2000.639|A/Canterbury/34/2000|A_/_H1N1|HA
EPI_ISL_5126|2000.626|A/Canterbury/32/2000|A_/_H1N1|HA
EPI_ISL_5124|2000.648|A/South_Canterbury/35/2000|A_/_H1N1|HA
EPI_ISL_5123|2000.639|A/Canterbury/36/2000|A_/_H1N1|HA
EPI_ISL_5122|2000.620|A/Canterbury/28/2000|A_/_H1N1|HA
EPI_ISL_5121|2000.623|A/Canterbury/30/2000|A_/_H1N1|HA
EPI_ISL_5120|2000.658|A/South_Canterbury/50/2000|A_/_H1N1|HA
EPI_ISL_5119|2000.680|A/Canterbury/61/2000|A_/_H3N2|HA
EPI_ISL_5118|2000.686|A/Canterbury/67/2000|A_/_H3N2|HA
EPI_ISL_5117|2000.661|A/Canterbury/58/2000|A_/_H1N1|HA
EPI_ISL_5116|2000.680|A/Canterbury/64/2000|A_/_H3N2|HA
EPI_ISL_5115|2000.675|A/Canterbury/55/2000|A_/_H1N1|HA
EPI_ISL_5114|2000.093|A/Nelson_Marlborough/1/2000|A_/_H3N2|HA
EPI_ISL_5113|2000.052|A/Canterbury/2/2000|A_/_H3N2|HA
EPI_ISL_5112|1999.959|A/Canterbury/179/1999|A_/_H3N2|HA
EPI_ISL_5111|2000.342|A/Canterbury/3/2000|A_/_H3N2|HA
EPI_ISL_5110|2000.779|A/Canterbury/92/2000|A_/_H3N2|HA
EPI_ISL_5109|2000.814|A/Canterbury/96/2000|A_/_H3N2|HA
EPI_ISL_5108|2000.738|A/Canterbury/87/2000|A_/_H1N1|HA
EPI_ISL_5107|1985.000|A/Memphis/2/85|A_/_H3N2|HA
EPI_ISL_5106|1976.000|A/Memphis/105/1976|A_/_H3N2|HA
EPI_ISL_5105|1983.000|A/Memphis/33/1983|A_/_H3N2|HA
EPI_ISL_5101|2003.507|A/Canterbury/400/2003|A_/_H3N2|HA
EPI_ISL_5100|1973.000|A/Hong_Kong/33/1973|A_/_H3N2|HA
EPI_ISL_5099|2003.052|A/New_York/484/2003|A_/_H1N1|HA
EPI_ISL_5097|1998.066|A/New_York/550/1998|A_/_H3N2|HA
EPI_ISL_5096|1998.049|A/New_York/549/1998|A_/_H3N2|HA
EPI_ISL_5095|1998.123|A/New_York/540/1998|A_/_H3N2|HA
EPI_ISL_5094|1998.049|A/New_York/530/1998|A_/_H3N2|HA
EPI_ISL_5093|1998.159|A/New_York/529/1998|A_/_H3N2|HA
EPI_ISL_5092|1998.033|A/New_York/514/1998|A_/_H3N2|HA
EPI_ISL_5091|1997.959|A/New_York/507/1997|A_/_H3N2|HA
EPI_ISL_5090|1998.000|A/New_York/504/1998|A_/_H3N2|HA
EPI_ISL_5089|2003.863|A/New_York/479/2003|A_/_H3N2|HA
EPI_ISL_5087|2003.888|A/New_York/478/2003|A_/_H3N2|HA
EPI_ISL_5086|2003.953|A/New_York/476/2003|A_/_H3N2|HA
EPI_ISL_5085|2003.934|A/New_York/475/2003|A_/_H3N2|HA
EPI_ISL_5084|2003.997|A/New_York/474/2003|A_/_H3N2|HA
EPI_ISL_5083|2003.896|A/New_York/473/2003|A_/_H3N2|HA
EPI_ISL_5081|2000.164|A/New_York/176/2000|A_/_H3N2|HA
EPI_ISL_5080|2000.014|A/New_York/175/2000|A_/_H3N2|HA
EPI_ISL_5079|2000.008|A/New_York/174/2000|A_/_H3N2|HA
EPI_ISL_5078|2000.087|A/New_York/173/2000|A_/_H3N2|HA
EPI_ISL_5077|1999.984|A/New_York/172/1999|A_/_H3N2|HA
EPI_ISL_5076|1999.995|A/New_York/171/1999|A_/_H3N2|HA
EPI_ISL_5075|2000.011|A/New_York/170/2000|A_/_H3N2|HA
EPI_ISL_5074|2000.005|A/New_York/169/2000|A_/_H3N2|HA
EPI_ISL_5073|1999.995|A/New_York/167/1999|A_/_H3N2|HA
EPI_ISL_5072|1999.973|A/New_York/163/1999|A_/_H3N2|HA
EPI_ISL_5071|1999.901|A/New_York/143/1999|A_/_H3N2|HA
EPI_ISL_5070|2002.134|A/New_York/120/2002|A_/_H3N2|HA
EPI_ISL_5069|1999.956|A/New_York/161/1999|A_/_H3N2|HA
EPI_ISL_5068|2000.063|A/New_York/154/2000|A_/_H3N2|HA
EPI_ISL_5067|1999.923|A/New_York/151/1999|A_/_H3N2|HA
EPI_ISL_5066|1999.893|A/New_York/147/1999|A_/_H3N2|HA
EPI_ISL_5065|2002.189|A/New_York/130/2002|A_/_H3N2|HA
EPI_ISL_5064|2001.997|A/New_York/127/2001|A_/_H3N2|HA
EPI_ISL_5063|2001.984|A/New_York/80/2001|A_/_H3N2|HA
EPI_ISL_5061|2002.079|A/New_York/116/2002|A_/_H3N2|HA
EPI_ISL_5060|2002.101|A/New_York/115/2002|A_/_H3N2|HA
EPI_ISL_5059|2002.173|A/New_York/114/2002|A_/_H3N2|HA
EPI_ISL_5058|2002.079|A/New_York/109/2002|A_/_H3N2|HA
EPI_ISL_5057|2003.945|A/New_York/29/2003|A_/_H3N2|HA
EPI_ISL_5056|2003.830|A/New_York/11/2003|A_/_H3N2|HA
EPI_ISL_5055|2003.934|A/New_York/4/2003|A_/_H3N2|HA
EPI_ISL_5054|2002.082|A/New_York/108/2002|A_/_H3N2|HA
EPI_ISL_5053|2002.052|A/New_York/106/2002|A_/_H3N2|HA
EPI_ISL_5052|2001.890|A/New_York/71/2001|A_/_H3N2|HA
EPI_ISL_5050|2000.074|A/New_York/150/2000|A_/_H3N2|HA
EPI_ISL_5049|1999.910|A/New_York/149/1999|A_/_H3N2|HA
EPI_ISL_5048|2000.279|A/New_York/146/2000|A_/_H1N1|HA
EPI_ISL_5047|2002.008|A/New_York/134/2002|A_/_H3N2|HA
EPI_ISL_5046|2002.071|A/New_York/132/2002|A_/_H3N2|HA
EPI_ISL_5045|2002.066|A/New_York/128/2002|A_/_H3N2|HA
EPI_ISL_5044|2002.066|A/New_York/103/2002|A_/_H3N2|HA
EPI_ISL_5043|2002.099|A/New_York/90/2002|A_/_H3N2|HA
EPI_ISL_5042|2002.030|A/New_York/89/2002|A_/_H3N2|HA
EPI_ISL_5041|2002.019|A/New_York/87/2002|A_/_H3N2|HA
EPI_ISL_5040|2001.997|A/New_York/85/2001|A_/_H3N2|HA
EPI_ISL_5039|2003.962|A/New_York/49/2003|A_/_H3N2|HA
EPI_ISL_5037|2003.918|A/New_York/22/2003|A_/_H3N2|HA
EPI_ISL_5036|2003.901|A/New_York/21/2003|A_/_H3N2|HA
EPI_ISL_5035|2003.863|A/New_York/15/2003|A_/_H3N2|HA
EPI_ISL_5034|2002.121|A/New_York/135/2002|A_/_H3N2|HA
EPI_ISL_5033|2002.099|A/New_York/133/2002|A_/_H3N2|HA
EPI_ISL_5032|2001.975|A/New_York/131/2001|A_/_H3N2|HA
EPI_ISL_5031|2002.115|A/New_York/129/2002|A_/_H3N2|HA
EPI_ISL_5030|2001.904|A/New_York/124/2001|A_/_H3N2|HA
EPI_ISL_5029|2002.047|A/New_York/96/2002|A_/_H3N2|HA
EPI_ISL_5028|2002.047|A/New_York/92/2002|A_/_H3N2|HA
EPI_ISL_5027|2002.162|A/New_York/86/2002|A_/_H3N2|HA
EPI_ISL_5026|2001.984|A/New_York/82/2001|A_/_H3N2|HA
EPI_ISL_5025|2003.942|A/New_York/53/2003|A_/_H3N2|HA
EPI_ISL_5023|2003.962|A/New_York/19/2003|A_/_H3N2|HA
EPI_ISL_5022|2002.153|A/New_York/121/2002|A_/_H3N2|HA
EPI_ISL_5021|2002.082|A/New_York/113/2002|A_/_H3N2|HA
EPI_ISL_5020|2002.058|A/New_York/100/2002|A_/_H3N2|HA
EPI_ISL_5019|2002.153|A/New_York/95/2002|A_/_H3N2|HA
EPI_ISL_5018|2002.044|A/New_York/91/2002|A_/_H3N2|HA
EPI_ISL_5017|2001.992|A/New_York/84/2001|A_/_H3N2|HA
EPI_ISL_5016|2003.956|A/New_York/23/2003|A_/_H3N2|HA
EPI_ISL_5015|2001.953|A/New_York/83/2001|A_/_H3N2|HA
EPI_ISL_5014|2003.934|A/New_York/44/2003|A_/_H3N2|HA
EPI_ISL_5013|2003.940|A/New_York/43/2003|A_/_H3N2|HA
EPI_ISL_5012|2003.934|A/New_York/42/2003|A_/_H3N2|HA
EPI_ISL_5011|2003.934|A/New_York/41/2003|A_/_H3N2|HA
EPI_ISL_5010|2003.923|A/New_York/40/2003|A_/_H3N2|HA
EPI_ISL_5009|2003.918|A/New_York/26/2003|A_/_H3N2|HA
EPI_ISL_5008|2003.000|A/New_York/16/2003|A_/_H3N2|HA
EPI_ISL_5007|2003.948|A/New_York/12/2003|A_/_H3N2|HA
EPI_ISL_5006|2002.077|A/New_York/110/2002|A_/_H3N2|HA
EPI_ISL_5005|2003.953|A/New_York/60A/2003|A_/_H3N2|HA
EPI_ISL_5004|2003.940|A/New_York/54/2003|A_/_H3N2|HA
EPI_ISL_5003|2003.934|A/New_York/50/2003|A_/_H3N2|HA
EPI_ISL_5002|2003.937|A/New_York/48/2003|A_/_H3N2|HA
EPI_ISL_5001|2003.945|A/New_York/47/2003|A_/_H3N2|HA
EPI_ISL_5000|2003.937|A/New_York/45/2003|A_/_H3N2|HA
EPI_ISL_4999|2003.940|A/New_York/36/2003|A_/_H3N2|HA
EPI_ISL_4998|2003.923|A/New_York/35/2003|A_/_H3N2|HA
EPI_ISL_4997|2003.921|A/New_York/34/2003|A_/_H3N2|HA
EPI_ISL_4995|2003.910|A/New_York/32/2003|A_/_H3N2|HA
EPI_ISL_4994|2003.918|A/New_York/30/2003|A_/_H3N2|HA
EPI_ISL_4993|2003.882|A/New_York/28/2003|A_/_H3N2|HA
EPI_ISL_4992|2003.967|A/New_York/61A/2003|A_/_H3N2|HA
EPI_ISL_4991|2002.000|A/Mallard/Sweden/107/02|A_/_H7N7|HA
EPI_ISL_4990|2002.000|A/Mallard/Sweden/106/02|A_/_H7N7|HA
EPI_ISL_4989|2002.000|A/Mallard/Sweden/105/02|A_/_H7N7|HA
EPI_ISL_4988|2002.000|A/Mallard/Sweden/104/02|A_/_H7N7|HA
EPI_ISL_4987|2002.000|A/Mallard/Sweden/103/02|A_/_H7N7|HA
EPI_ISL_4986|2002.000|A/Mallard/Sweden/102/02|A_/_H7N7|HA
EPI_ISL_4985|2002.000|A/Mallard/Sweden/100/02|A_/_H7N7|HA
EPI_ISL_4984|2002.000|A/Mallard/Sweden/94/02|A_/_H7N7|HA
EPI_ISL_4983|2002.000|A/Mallard/Sweden/93/02|A_/_H7N7|HA
EPI_ISL_4982|2002.000|A/Mallard/Sweden/92/02|A_/_H7N7|HA
EPI_ISL_4981|2002.000|A/Mallard/Sweden/91/02|A_/_H7N9|HA
EPI_ISL_4980|2002.000|A/Mallard/Sweden/87/02|A_/_H7N7|HA
EPI_ISL_4979|2002.000|A/Mallard/Sweden/85/02|A_/_H7N7|HA
EPI_ISL_4978|2002.000|A/Mallard/Sweden/82/02|A_/_H7N7|HA
EPI_ISL_4977|2002.000|A/Mallard/Sweden/56/02|A_/_H7N7|HA
EPI_ISL_4976|2002.000|A/mallard/Sweden/80/02|A_/_H5N9|HA
EPI_ISL_4975|2002.000|A/mallard/Sweden/79/02|A_/_H5N9|HA
EPI_ISL_4974|2002.000|A/mallard/Sweden/64/02|A_/_H5N2|HA
EPI_ISL_4973|2002.000|A/mallard/Sweden/58/02|A_/_H5N3|HA
EPI_ISL_4972|2002.000|A/mallard/Sweden/52/02|A_/_H5N9|HA
EPI_ISL_4971|2002.000|A/mallard/Sweden/49/02|A_/_H5N9|HA
EPI_ISL_4970|2002.000|A/mallard/Sweden/40/02|A_/_H5N6|HA
EPI_ISL_4969|2002.000|A/mallard/Sweden/39/02|A_/_H5N3|HA
EPI_ISL_4968|2002.000|A/mallard/Sweden/37/02|A_/_H5N9|HA
EPI_ISL_4967|2002.000|A/mallard/Sweden/31/02|A_/_H5N2|HA
EPI_ISL_4966|2002.000|A/mallard/Sweden/28/02|A_/_H5N9|HA
EPI_ISL_4965|2002.000|A/mallard/Sweden/27/02|A_/_H5N9|HA
EPI_ISL_4964|2002.000|A/mallard/Sweden/22/02|A_/_H5N9|HA
EPI_ISL_4963|2002.000|A/mallard/Sweden/21/02|A_/_H5N2|HA
EPI_ISL_4962|2002.000|A/mallard/Sweden/7/02|A_/_H5N2|HA
EPI_ISL_4961|2002.000|A/mallard/Sweden/2/02|A_/_H5N2|HA
EPI_ISL_4851|2002.000|A/chicken/Shandong/2/02|A_/_H9N0|HA
EPI_ISL_4821|1997.000|A/chicken/NSW/1/1997|A_/_H7N4|HA
EPI_ISL_4682|2003.000|A/duck/Korea/S17/03|A_/_H6N1|HA
EPI_ISL_4676|2003.000|A/chicken/Korea/S6/03|A_/_H3N2|HA
EPI_ISL_4675|2003.000|A/chicken/Korea/S18/03|A_/_H9N2|HA
EPI_ISL_4668|2003.000|A/chicken/Korea/S4/03|A_/_H9N2|HA
EPI_ISL_4666|2000.000|A/swine/Bakum/1832/2000|A_/_H1N2|HA
EPI_ISL_4663|2002.000|A/equine/Kentucky/5/02|A_/_H3N8|HA
EPI_ISL_4656|2003.000|A/swine/Guangdong/5/2003|A_/_H3N2|HA
EPI_ISL_4655|2003.000|A/swine/Guangdong/4/2003|A_/_H3N2|HA
EPI_ISL_4654|2003.000|A/swine/Guangdong/3/2003|A_/_H3N2|HA
EPI_ISL_4653|2003.000|A/swine/Guangdong/1/2003|A_/_H3N2|HA
EPI_ISL_4618|2003.000|A/chicken/Korea/S1/2003|A_/_H9N2|HA
EPI_ISL_4602|2003.000|A/turkey/_Minnesota/764-2/03|A_/_H3N2|HA
EPI_ISL_4601|2003.000|A/turkey/North_Carolina/12344/03|A_/_H3N2|HA
EPI_ISL_4580|2001.000|A/swine/Fujian/F1/2001|A_/_H5N1|HA
EPI_ISL_4579|2003.000|A/swine/Fujian/1/2003|A_/_H5N1|HA
EPI_ISL_4535|2003.000|A/ostrich/Eshkol/1436/03|A_/_H9N2|HA
EPI_ISL_4534|2003.000|A/chicken/Talmei_Elazar/1304/03|A_/_H9N2|HA
EPI_ISL_3802|2001.000|A/chicken/Tel_Adashim/786/01|A_/_H9N2|HA
EPI_ISL_4515|2002.000|A/chicken/Hebei/1/2002|A_/_H7N2|HA
EPI_ISL_4509|2000.000|A/guillemot/Sweden/3/00|A_/_H6N2|HA
EPI_ISL_4499|1992.000|A/swine/IDT/Re230/92|A_/_H1N1|HA
EPI_ISL_4488|1999.000|A/mallard/Netherlands/7/99|A_/_H11N2|HA
EPI_ISL_4487|1999.000|A/mallard/Netherlands/3/99|A_/_H5N2|HA
EPI_ISL_4486|1999.000|A/mallard/Netherlands/13/99|A_/_H2N2|HA
EPI_ISL_4485|1999.000|A/mallard/Netherlands/16/99|A_/_H6N5|HA
EPI_ISL_4484|1999.000|A/black-headed_gull/Sweden/4/99|A_/_H16N3|HA
EPI_ISL_4483|1999.000|A/black-headed_gull/Sweden/3/99|A_/_H16N3|HA
EPI_ISL_4481|1999.000|A/black-headed_gull/Sweden/2/99|A_/_H16N3|HA
EPI_ISL_4480|1999.000|A/black-headed_gull/Sweden/1/1999|A_/_H13N6|HA
EPI_ISL_4479|2000.000|A/black-headed_gull/Netherlands/1/00|A_/_H13N8|HA
EPI_ISL_4474|2003.000|A/duck/Korea/ESD1/03|A_/_H5N1|HA
EPI_ISL_4472|2003.000|A/egret/Hong_Kong/757.2/03|A_/_H5N1|HA
EPI_ISL_4471|2002.000|A/duck/Hong_Kong/821/2002|A_/_H5N1|HA
EPI_ISL_4466|2003.000|A/chicken/HongKong/WF120/03|A_/_H9N2|HA
EPI_ISL_4465|2003.000|A/guineafowl/HongKong/NT184/03|A_/_H9N2|HA
EPI_ISL_4464|2003.000|A/pheasant/HongKong/WF54/03|A_/_H9N2|HA
EPI_ISL_4462|2003.000|A/chicken/HongKong/WF126/03|A_/_H9N2|HA
EPI_ISL_4461|2003.000|A/chicken/HongKong/TP38/03|A_/_H9N2|HA
EPI_ISL_4460|2003.000|A/chicken/HongKong/SSP101/03|A_/_H9N2|HA
EPI_ISL_4459|2003.000|A/chicken/HongKong/SF1/03|A_/_H9N2|HA
EPI_ISL_4458|2003.000|A/chicken/HongKong/NT142/03|A_/_H9N2|HA
EPI_ISL_4457|2003.000|A/guineafowl/HongKong/NT101/03|A_/_H9N2|HA
EPI_ISL_4456|2003.000|A/chicken/HongKong/FY23/03|A_/_H9N2|HA
EPI_ISL_4455|2003.000|A/chicken/HongKong/CSW304/03|A_/_H9N2|HA
EPI_ISL_4454|2003.000|A/chicken/HongKong/CSW291/03|A_/_H9N2|HA
EPI_ISL_4453|2003.000|A/chicken/HongKong/BD90/03|A_/_H9N2|HA
EPI_ISL_4452|2003.000|A/chicken/HongKong/AP45/03|A_/_H9N2|HA
EPI_ISL_4451|2003.000|A/chicken/HongKong/CSW153/03|A_/_H9N2|HA
EPI_ISL_4282|1990.000|A/Victoria/2/90|A_/_H3N2|HA
EPI_ISL_4278|1990.000|A/Memphis/2/1990|A_/_H3N2|HA
EPI_ISL_4271|1989.000|A/Hongkong/1/89|A_/_H3N2|HA
EPI_ISL_4268|1988.000|A/Stockholm/12/88|A_/_H3N2|HA
EPI_ISL_4267|1988.000|A/Netherlands/450/88|A_/_H3N2|HA
EPI_ISL_4266|1986.000|A/Colorado/2/86|A_/_H3N2|HA
EPI_ISL_4257|1975.000|A/Bilthoven/2600/75|A_/_H3N2|HA
EPI_ISL_4256|1974.000|A/Bilthoven/5930/74|A_/_H3N2|HA
EPI_ISL_4255|1972.000|A/Bilthoven/21793/72|A_/_H3N2|HA
EPI_ISL_4235|1994.000|A/Netherlands/18/94|A_/_H3N2|HA
EPI_ISL_4195|2003.000|A/black_headed_gull/HK/12.1/2003|A_/_H5N1|HA
EPI_ISL_4192|2003.000|A/Dk/YN/6445/2003|A_/_H5N1|HA
EPI_ISL_4191|2003.000|A/Dk/YN/6255/2003|A_/_H5N1|HA
EPI_ISL_4190|2003.000|A/Ck/ST/4231/2003|A_/_H5N1|HA
EPI_ISL_4189|2003.000|A/Dk/ST/4003/2003|A_/_H5N1|HA
EPI_ISL_4185|2003.000|A/Dk/HN/5806/2003|A_/_H5N1|HA
EPI_ISL_4182|2002.000|A/feral_pigeon/HK/862.7/2002|A_/_H5N1|HA
EPI_ISL_4181|2002.000|A/grey_heron/HK/861.1/2002|A_/_H5N1|HA
EPI_ISL_4180|2003.000|A/Ck/HK/YU324/2003|A_/_H5N1|HA
EPI_ISL_4179|2003.000|A/Ck/HK/FY157/2003|A_/_H5N1|HA
EPI_ISL_4178|2003.000|A/Ck/HK/SSP141/2003|A_/_H5N1|HA
EPI_ISL_4177|2003.000|A/Ck/HK/WF157/2003|A_/_H5N1|HA
EPI_ISL_4176|2003.000|A/Ck/HK/NT93/2003|A_/_H5N1|HA
EPI_ISL_4175|2003.000|A/Ck/HK/2133.1/2003|A_/_H5N1|HA
EPI_ISL_4173|2002.000|A/Ck/HK/3169.1/2002|A_/_H5N1|HA
EPI_ISL_4172|2002.000|A/Ck/HK/3176.3/2002|A_/_H5N1|HA
EPI_ISL_4170|2002.000|A/SCk/HK/YU100/2002|A_/_H5N1|HA
EPI_ISL_4169|2002.000|A/Ck/HK/37.4/2002|A_/_H5N1|HA
EPI_ISL_4168|2002.000|A/Ck/HK/31.2/2002|A_/_H5N1|HA
EPI_ISL_4145|2003.000|A/Ck/Indonesia/2A/2003|A_/_H5N1|HA
EPI_ISL_4138|2003.000|A/swine/Shandong/2/03|A_/_H5N1|HA
EPI_ISL_4078|1997.000|A/teal/Alberta/16/97|A_/_H2N9|HA
EPI_ISL_4077|1999.000|A/pintail/Alberta/37/99|A_/_H3N8|HA
EPI_ISL_4076|1997.000|A/pintail/Alberta/22/97|A_/_H2N9|HA
EPI_ISL_4075|1999.000|A/pintail/Alberta/210/99|A_/_H4N6|HA
EPI_ISL_4074|1999.000|A/pintail/Alberta/207/99|A_/_H4N8|HA
EPI_ISL_4073|1997.000|A/pintail/Alberta/156/97|A_/_H3N8|HA
EPI_ISL_4072|1993.000|A/pintail/Alberta/179/93|A_/_H6N1|HA
EPI_ISL_4071|1994.000|A/pintail/Alberta/155/94|A_/_H6N8|HA
EPI_ISL_4070|1985.000|A/pintail/Alberta/113/85|A_/_H6N2|HA
EPI_ISL_4069|1985.000|A/mallard/Alberta/98/85|A_/_H6N2|HA
EPI_ISL_4068|1994.000|A/mallard/Alberta/76/94|A_/_H6N8|HA
EPI_ISL_4067|1991.000|A/mallard/Alberta/11/91|A_/_H9N2|HA
EPI_ISL_4066|1998.000|A/mallard/Alberta/47/98|A_/_H4N1|HA
EPI_ISL_4065|1988.000|A/mallard/Alberta/321/88|A_/_H9N2|HA
EPI_ISL_4064|1998.000|A/mallard/Alberta/30/98|A_/_H4N6|HA
EPI_ISL_4063|1998.000|A/mallard/Alberta/295/98|A_/_H4N6|HA
EPI_ISL_4062|1998.000|A/mallard/Alberta/279/98|A_/_H3N8|HA
EPI_ISL_4061|1998.000|A/mallard/Alberta/242/98|A_/_H3N8|HA
EPI_ISL_4060|1994.000|A/mallard/Alberta/232/94|A_/_H6N8|HA
EPI_ISL_3230|1998.000|A/mallard/Alberta/226/98|A_/_H2N3|HA
EPI_ISL_4059|1999.000|A/mallard/Alberta/215/99|A_/_H6N8|HA
EPI_ISL_4058|1998.000|A/mallard/Alberta/211/98|A_/_H1N1|HA
EPI_ISL_4057|1998.000|A/mallard/Alberta/205/98|A_/_H2N9|HA
EPI_ISL_4056|1992.000|A/mallard/Alberta/203/92|A_/_H6N5|HA
EPI_ISL_4055|1996.000|A/mallard/Alberta/202/1996|A_/_H2N5|HA
EPI_ISL_4054|1999.000|A/mallard/Alberta/199/99|A_/_H3N6|HA
EPI_ISL_4053|1991.000|A/mallard/Alberta/17/91|A_/_H9N2|HA
EPI_ISL_4052|2000.000|A/mallard/Alberta/136/00|A_/_H4N6|HA
EPI_ISL_4051|2000.000|A/mallard/Alberta/127/00|A_/_H3N8|HA
EPI_ISL_4050|2000.000|A/mallard/Alberta/119/00|A_/_H4N6|HA
EPI_ISL_4049|1997.000|A/mallard/Alberta/117/97|A_/_H3N8|HA
EPI_ISL_4048|1999.000|A/mallard/Alberta/111/99|A_/_H4N6|HA
EPI_ISL_4047|1983.000|A/mallard/Alberta/743/83|A_/_H9N1|HA
EPI_ISL_4040|2001.000|A/swine/Ontario/42729A/01|A_/_H3N3|HA
EPI_ISL_4039|2001.000|A/swine/Ontario/K01477/01|A_/_H3N3|HA
EPI_ISL_4038|2002.000|A/swine/Saskatchewan/18789/02|A_/_H1N1|HA
EPI_ISL_3912|2001.000|A/mallard/Italy/33/01|A_/_H7N3|HA
EPI_ISL_3911|2001.000|A/mallard/Italy/43/2001|A_/_H7N3|HA
EPI_ISL_3910|2002.000|A/turkey/Italy/214845/02|A_/_H7N3|HA
EPI_ISL_3909|2000.000|A/duck/Zhejiang/52/2000|A_/_H5N1|HA
EPI_ISL_3908|2001.000|A/duck/Shanghai/38/2001|A_/_H5N1|HA
EPI_ISL_3907|2001.000|A/duck/Guangxi/50/2001|A_/_H5N1|HA
EPI_ISL_3906|2000.000|A/duck/Guangdong/40/2000|A_/_H5N1|HA
EPI_ISL_3905|2000.000|A/duck/Guangdong/07/2000|A_/_H5N1|HA
EPI_ISL_3904|2001.000|A/duck/Fujian/17/2001|A_/_H5N1|HA
EPI_ISL_3903|2000.000|A/duck/Zhejiang/11/2000|A_/_H5N1|HA
EPI_ISL_3902|2001.000|A/duck/Shanghai/08/2001|A_/_H5N1|HA
EPI_ISL_3901|2002.000|A/duck/Shanghai/37/2002|A_/_H5N1|HA
EPI_ISL_3900|2002.000|A/duck/Shanghai/35/2002|A_/_H5N1|HA
EPI_ISL_3899|2001.000|A/duck/Shanghai/13/2001|A_/_H5N1|HA
EPI_ISL_3898|2002.000|A/duck/Guangxi/53/2002|A_/_H5N1|HA
EPI_ISL_3897|2001.000|A/duck/Guangxi/35/2001|A_/_H5N1|HA
EPI_ISL_3896|2001.000|A/duck/Guangxi/22/2001|A_/_H5N1|HA
EPI_ISL_3895|1999.000|A/duck/Guangxi/07/1999|A_/_H5N1|HA
EPI_ISL_3894|2002.000|A/duck/Guangdong/22/2002|A_/_H5N1|HA
EPI_ISL_3893|2000.000|A/duck/Guangdong/12/2000|A_/_H5N1|HA
EPI_ISL_3892|2001.000|A/duck/Guangdong/01/2001|A_/_H5N1|HA
EPI_ISL_3891|2000.000|A/duck/Fujian/19/2000|A_/_H5N1|HA
EPI_ISL_3890|2002.000|A/duck/Fujian/13/2002|A_/_H5N1|HA
EPI_ISL_3889|2002.000|A/duck/Fujian/01/2002|A_/_H5N1|HA
EPI_ISL_3852|2002.000|A/Ph/HK/sv675.14/02|A_/_H5N1|HA
EPI_ISL_3851|2002.000|A/Ck/HK/409.1/02|A_/_H5N1|HA
EPI_ISL_3850|2002.000|A/Ck/HK/96.1/02|A_/_H5N1|HA
EPI_ISL_3849|2002.000|A/Ck/HK/YU777/02|A_/_H5N1|HA
EPI_ISL_3848|2002.000|A/Ck/HK/61.9/02|A_/_H5N1|HA
EPI_ISL_3847|2002.000|A/Ck/HK/31.4/02|A_/_H5N1|HA
EPI_ISL_3846|2002.000|A/Dk/HK/821/02|A_/_H5N1|HA
EPI_ISL_3844|2002.000|A/Eg/HK/757.3/02|A_/_H5N1|HA
EPI_ISL_3843|2002.000|A/Gs/HK/739.2/02|A_/_H5N1|HA
EPI_ISL_3842|2003.000|A/HK/212/03|A_/_H5N1|HA
EPI_ISL_3839|2003.000|A/chicken/Taiwan/1209/03|A_/_H5N2|HA
EPI_ISL_3760|2003.000|A/Denmark/17-2/03|A_/_H3N2|HA
EPI_ISL_3759|2003.000|A/Denmark/15-2/03|A_/_H3N2|HA
EPI_ISL_3758|2003.000|A/Denmark/18-2/03|A_/_H3N2|HA
EPI_ISL_3757|2003.000|A/Denmark/37/03|A_/_H3N2|HA
EPI_ISL_3756|2003.000|A/Denmark/39/03|A_/_H3N2|HA
EPI_ISL_3764|2003.000|A/Denmark/13/03|A_/_H3N2|HA
EPI_ISL_3769|2003.000|A/Denmark/92/03|A_/_H3N2|HA
EPI_ISL_3762|2003.000|A/Denmark/14-2/03|A_/_H3N2|HA
EPI_ISL_3761|2003.000|A/Denmark/19-2/03|A_/_H3N2|HA
EPI_ISL_3755|2003.000|A/Denmark/52/03|A_/_H3N2|HA
EPI_ISL_3754|2003.000|A/Denmark/70/03|A_/_H3N2|HA
EPI_ISL_3753|2003.000|A/Denmark/16-2/03|A_/_H3N2|HA
EPI_ISL_3752|2003.000|A/Denmark/61/03|A_/_H3N2|HA
EPI_ISL_3751|2003.000|A/Denmark/41/03|A_/_H3N2|HA
EPI_ISL_3750|2003.000|A/Denmark/20/03|A_/_H3N2|HA
EPI_ISL_3749|2003.000|A/Denmark/10/03|A_/_H3N2|HA
EPI_ISL_3748|2003.000|A/Denmark/63/03|A_/_H3N2|HA
EPI_ISL_3747|2003.000|A/Denmark/60/03|A_/_H3N2|HA
EPI_ISL_3746|2003.000|A/Denmark/24/03|A_/_H3N2|HA
EPI_ISL_3745|2003.000|A/Denmark/32/03|A_/_H3N2|HA
EPI_ISL_3744|2003.000|A/Denmark/07/03|A_/_H3N2|HA
EPI_ISL_3743|2003.000|A/Denmark/58/03|A_/_H3N2|HA
EPI_ISL_3742|2003.000|A/Denmark/59/03|A_/_H3N2|HA
EPI_ISL_3767|2003.000|A/Wyoming/03/2003|A_/_H3N2|HA
EPI_ISL_3740|2003.000|A/duck/China/E319-2/03|A_/_H5N1|HA
EPI_ISL_3692|2000.000|A/chicken/Mudanjiang/0823/2000|A_/_H9N2|HA
EPI_ISL_3706|1997.195|A/chicken/Chiapas/15224/97|A_/_H5N2|HA
EPI_ISL_3674|1985.000|A/equine/Santiago/1/1985|A_/_H3N8|HA
EPI_ISL_3669|2002.000|A/swine/Taichung/200-8/2002|A_/_H1N1|HA
EPI_ISL_3588|2002.000|A/chicken/Jiangsu/JS-1/2002|A_/_H9N2|HA
EPI_ISL_3587|2002.000|A/swine/Hong_Kong/1197/02|A_/_H3N2|HA
EPI_ISL_3586|2002.000|A/swine/Hong_Kong/1144/02|A_/_H3N2|HA
EPI_ISL_3585|2001.000|A/swine/Hong_Kong/9745/01|A_/_H3N2|HA
EPI_ISL_3583|2000.000|A/swine/Hong_Kong/7982/00|A_/_H3N2|HA
EPI_ISL_3581|1999.000|A/swine/Hong_Kong/5200/99|A_/_H3N2|HA
EPI_ISL_3548|2000.000|A/mallard/Netherlands/12/00|A_/_H7N3|HA
EPI_ISL_3547|2003.000|A/Netherlands/219/03|A_/_H7N7|HA
EPI_ISL_3546|2003.000|A/chicken/Netherlands/1/03|A_/_H7N7|HA
EPI_ISL_3545|2003.000|A/Netherlands/33/03|A_/_H7N7|HA
EPI_ISL_3519|2002.000|A/turkey/Chile/4418/02|A_/_H7N3|HA
EPI_ISL_3518|2002.000|A/chicken/Chile/4977/02|A_/_H7N3|HA
EPI_ISL_3517|2002.000|A/chicken/Chile/4968/02|A_/_H7N3|HA
EPI_ISL_3516|2002.000|A/chicken/Chile/4957/02|A_/_H7N3|HA
EPI_ISL_3515|2002.000|A/chicken/Chile/4322/02|A_/_H7N3|HA
EPI_ISL_3514|2002.000|A/chicken/Chile/176822/02|A_/_H7N3|HA
EPI_ISL_3482|2002.000|A/Duck/NY/185502/2002|A_/_H5N2|HA
EPI_ISL_3480|2001.000|A/unknown/NY/118547-11/2001|A_/_H5N2|HA
EPI_ISL_3479|2001.000|A/Duck/NJ/117228-7/2001|A_/_H5N2|HA
EPI_ISL_3478|2001.000|A/unknown/NY/101250-18/01|A_/_H5N2|HA
EPI_ISL_3477|2001.000|A/unknown/NY/9899-6/01|A_/_H5N2|HA
EPI_ISL_3476|2000.000|A/avian/NY/53726/00|A_/_H5N2|HA
EPI_ISL_3475|2000.000|A/chukkar/NY/51375/00|A_/_H5N2|HA
EPI_ISL_3474|2000.000|A/duck/NY/44018-2/00|A_/_H5N2|HA
EPI_ISL_3473|2000.000|A/duck/NY/44018-1/00|A_/_H5N2|HA
EPI_ISL_3472|2000.000|A/avian/NY/31588-3/00|A_/_H5N2|HA
EPI_ISL_3466|1998.000|A/chukar/MN/14591-7/1998|A_/_H5N2|HA
EPI_ISL_3465|2003.000|A/Sw/ShanDong/1/2003|A_/_H9N2|HA
EPI_ISL_3464|1995.000|A/Shenzhen/227/95|A_/_H1N1|HA
EPI_ISL_6858|2000.716|A/Wellington/21/2000|A_/_H3N2|HA
EPI_ISL_6857|2000.585|A/Canterbury/50/2000|A_/_H3N2|HA
EPI_ISL_6855|1978.000|A/Arizona/14/1978|A_/_H1N1|HA
EPI_ISL_6853|1948.000|A/Albany/4835/1948|A_/_H1N1|HA
EPI_ISL_6852|2002.655|A/Western_Australia/34/2002|A_/_H3N2|HA
EPI_ISL_6851|2001.501|A/Western_Australia/20/2001|A_/_H1N1|HA
EPI_ISL_6850|1969.000|A/Albany/3/1969|A_/_H3N2|HA
EPI_ISL_6849|1968.000|A/Albany/19/1968|A_/_H3N2|HA
EPI_ISL_6848|1969.000|A/Albany/1/1969|A_/_H3N2|HA
EPI_ISL_6847|1968.000|A/Albany/11/1968|A_/_H3N2|HA
EPI_ISL_6846|2003.000|A/Memphis/5/2003|A_/_H1N1|HA
EPI_ISL_6845|2001.000|A/Memphis/8/2001|A_/_H1N1|HA
EPI_ISL_6844|1996.000|A/Memphis/13/1996|A_/_H1N1|HA
EPI_ISL_6841|1996.000|A/Memphis/11/1996|A_/_H1N1|HA
EPI_ISL_6840|1996.000|A/Memphis/10/1996|A_/_H1N1|HA
EPI_ISL_6839|1996.000|A/Memphis/6/1996|A_/_H1N1|HA
EPI_ISL_6838|1987.000|A/Memphis/4/1987|A_/_H1N1|HA
EPI_ISL_6837|1987.000|A/Memphis/3/1987|A_/_H1N1|HA
EPI_ISL_6836|1983.000|A/Memphis/54/1983|A_/_H1N1|HA
EPI_ISL_6835|1983.000|A/Memphis/49/1983|A_/_H1N1|HA
EPI_ISL_6833|1979.000|A/Memphis/1/1979|A_/_H1N1|HA
EPI_ISL_6787|1983.000|A/Memphis/53/1983|A_/_H1N1|HA
EPI_ISL_6786|1983.000|A/Memphis/47/1983|A_/_H1N1|HA
EPI_ISL_6785|1983.000|A/Memphis/31/1983|A_/_H1N1|HA
EPI_ISL_6783|2001.419|A/Canterbury/05/2001|A_/_H1N1|HA
EPI_ISL_6782|1987.797|A/pintail/Ohio/339/1987|A_/_H3N8|HA
EPI_ISL_6778|1996.000|A/Memphis/7/1996|A_/_H1N1|HA
EPI_ISL_6777|1996.000|A/Memphis/5/1996|A_/_H1N1|HA
EPI_ISL_6776|1996.000|A/Memphis/3/1996|A_/_H1N1|HA
EPI_ISL_6775|1996.000|A/Memphis/2/1996|A_/_H1N1|HA
EPI_ISL_6774|1986.000|A/Memphis/12/1986|A_/_H1N1|HA
EPI_ISL_6773|1983.000|A/Memphis/51/1983|A_/_H1N1|HA
EPI_ISL_6772|1983.000|A/Memphis/50/1983|A_/_H1N1|HA
EPI_ISL_6771|1983.000|A/Memphis/48/1983|A_/_H1N1|HA
EPI_ISL_6770|1983.000|A/Memphis/46/1983|A_/_H1N1|HA
EPI_ISL_6769|1983.000|A/Memphis/42/1983|A_/_H1N1|HA
EPI_ISL_6768|1983.000|A/Memphis/41/1983|A_/_H1N1|HA
EPI_ISL_6767|1983.000|A/Memphis/40/1983|A_/_H1N1|HA
EPI_ISL_6766|1983.000|A/Memphis/38/1983|A_/_H1N1|HA
EPI_ISL_6761|2003.567|A/Queensland/35/2003|A_/_H3N2|HA
EPI_ISL_6760|2003.647|A/Queensland/34/2003|A_/_H3N2|HA
EPI_ISL_6759|2003.614|A/Queensland/32/2003|A_/_H3N2|HA
EPI_ISL_6758|2003.611|A/Queensland/31/2003|A_/_H3N2|HA
EPI_ISL_6757|2002.641|A/Queensland/30/2002|A_/_H3N2|HA
EPI_ISL_6756|2001.671|A/Queensland/14/2001|A_/_H3N2|HA
EPI_ISL_6755|1997.000|A/poultry/Italy/382/1997|A_/_H5N2|HA
EPI_ISL_6753|2000.000|A/South_Australia/40/2000|A_/_H1N1|HA
EPI_ISL_6752|2002.153|A/New_York/274/2002|A_/_H3N2|HA
EPI_ISL_6751|2001.992|A/New_York/273/2001|A_/_H3N2|HA
EPI_ISL_6750|2003.907|A/New_York/271/2003|A_/_H3N2|HA
EPI_ISL_6749|1999.090|A/New_York/257/1999|A_/_H3N2|HA
EPI_ISL_6748|1999.110|A/New_York/255/1999|A_/_H3N2|HA
EPI_ISL_6747|1999.088|A/New_York/248/1999|A_/_H3N2|HA
EPI_ISL_6746|2002.249|A/New_York/78/2002|A_/_H1N2|HA
EPI_ISL_6745|1998.992|A/New_York/287/1998|A_/_H3N2|HA
EPI_ISL_6744|1999.211|A/New_York/286/1999|A_/_H3N2|HA
EPI_ISL_6743|1999.181|A/New_York/284/1999|A_/_H3N2|HA
EPI_ISL_6742|2003.879|A/New_York/270/2003|A_/_H3N2|HA
EPI_ISL_6741|2003.907|A/New_York/269/2003|A_/_H3N2|HA
EPI_ISL_6740|2003.904|A/New_York/268/2003|A_/_H3N2|HA
EPI_ISL_6739|2003.907|A/New_York/267/2003|A_/_H3N2|HA
EPI_ISL_6738|1999.077|A/New_York/265/1999|A_/_H3N2|HA
EPI_ISL_6737|1999.167|A/New_York/264/1999|A_/_H3N2|HA
EPI_ISL_6736|1999.066|A/New_York/262/1999|A_/_H3N2|HA
EPI_ISL_6735|1999.088|A/New_York/259/1999|A_/_H3N2|HA
EPI_ISL_6734|1998.995|A/New_York/256/1998|A_/_H3N2|HA
EPI_ISL_6733|1999.230|A/New_York/253/1999|A_/_H3N2|HA
EPI_ISL_6732|1998.989|A/New_York/224/1998|A_/_H3N2|HA
EPI_ISL_6731|2003.304|A/New_York/216/2003|A_/_H3N2|HA
EPI_ISL_6730|2003.304|A/New_York/215/2003|A_/_H3N2|HA
EPI_ISL_6729|2003.197|A/New_York/197/2003|A_/_H3N2|HA
EPI_ISL_6728|2003.134|A/New_York/196/2003|A_/_H3N2|HA
EPI_ISL_6727|1999.948|A/New_York/188/1999|A_/_H3N2|HA
EPI_ISL_6726|2000.098|A/New_York/142/2000|A_/_H3N2|HA
EPI_ISL_6725|2003.956|A/New_York/58/2003|A_/_H3N2|HA
EPI_ISL_6724|1998.836|A/New_York/247/1998|A_/_H3N2|HA
EPI_ISL_6723|1998.945|A/New_York/250/1998|A_/_H3N2|HA
EPI_ISL_6722|1998.945|A/New_York/249/1998|A_/_H3N2|HA
EPI_ISL_6721|1998.989|A/New_York/240/1998|A_/_H3N2|HA
EPI_ISL_6720|2003.345|A/New_York/203/2003|A_/_H3N2|HA
EPI_ISL_6719|2003.132|A/New_York/195/2003|A_/_H3N2|HA
EPI_ISL_6718|1999.967|A/New_York/184/1999|A_/_H3N2|HA
EPI_ISL_6717|1999.932|A/New_York/155/1999|A_/_H3N2|HA
EPI_ISL_6716|2002.036|A/New_York/125/2002|A_/_H3N2|HA
EPI_ISL_6715|2002.027|A/New_York/76/2002|A_/_H3N2|HA
EPI_ISL_6714|2003.915|A/New_York/20/2003|A_/_H3N2|HA
EPI_ISL_6713|1999.110|A/New_York/263/1999|A_/_H3N2|HA
EPI_ISL_6712|2003.304|A/New_York/213/2003|A_/_H3N2|HA
EPI_ISL_6711|2000.011|A/New_York/156/2000|A_/_H3N2|HA
EPI_ISL_6710|1999.855|A/New_York/145/1999|A_/_H3N2|HA
EPI_ISL_6709|2003.271|A/New_York/201/2003|A_/_H3N2|HA
EPI_ISL_6708|2000.071|A/New_York/187/2000|A_/_H3N2|HA
EPI_ISL_6707|1999.915|A/New_York/183/1999|A_/_H3N2|HA
EPI_ISL_6706|1999.923|A/New_York/139/1999|A_/_H3N2|HA
EPI_ISL_6705|2003.975|A/New_York/66/2003|A_/_H3N2|HA
EPI_ISL_6704|2002.079|A/New_York/118/2002|A_/_H3N2|HA
EPI_ISL_6703|2002.077|A/New_York/112/2002|A_/_H3N2|HA
EPI_ISL_6702|2002.060|A/New_York/102/2002|A_/_H3N2|HA
EPI_ISL_6701|2002.118|A/New_York/97/2002|A_/_H3N2|HA
EPI_ISL_6700|2002.115|A/New_York/75/2002|A_/_H3N2|HA
EPI_ISL_6699|2003.923|A/New_York/37/2003|A_/_H3N2|HA
EPI_ISL_6698|2003.830|A/New_York/9/2003|A_/_H3N2|HA
EPI_ISL_6697|2000.131|A/New_York/182/2000|A_/_H3N2|HA
EPI_ISL_6696|1999.986|A/New_York/164/1999|A_/_H3N2|HA
EPI_ISL_6695|2002.134|A/New_York/81/2002|A_/_H3N2|HA
EPI_ISL_6694|2003.216|A/New_York/199/2003|A_/_H3N2|HA
EPI_ISL_6693|2000.107|A/New_York/162/2000|A_/_H3N2|HA
EPI_ISL_6692|2002.211|A/New_York/136/2002|A_/_H3N2|HA
EPI_ISL_6690|2003.992|A/New_York/65/2003|A_/_H3N2|HA
EPI_ISL_6689|2003.992|A/New_York/63/2003|A_/_H3N2|HA
EPI_ISL_6688|2003.956|A/New_York/56/2003|A_/_H3N2|HA
EPI_ISL_6687|2002.216|A/New_York/122/2002|A_/_H3N2|HA
EPI_ISL_6686|2002.044|A/New_York/104/2002|A_/_H3N2|HA
EPI_ISL_6685|1999.926|A/New_York/181/1999|A_/_H3N2|HA
EPI_ISL_6684|2001.981|A/New_York/94/2001|A_/_H3N2|HA
EPI_ISL_6683|2003.258|A/New_York/202/2003|A_/_H3N2|HA
EPI_ISL_6682|2002.049|A/New_York/74/2002|A_/_H3N2|HA
EPI_ISL_6681|2002.041|A/New_York/107/2002|A_/_H3N2|HA
EPI_ISL_6680|2000.046|A/New_York/152/2000|A_/_H3N2|HA
EPI_ISL_6679|2002.096|A/New_York/105/2002|A_/_H3N2|HA
EPI_ISL_6678|1999.756|A/New_York/137/1999|A_/_H3N2|HA
EPI_ISL_6677|2003.822|A/New_York/27/2003|A_/_H3N2|HA
EPI_ISL_6676|2002.093|A/New_York/101/2002|A_/_H3N2|HA
EPI_ISL_6675|2003.923|A/New_York/39/2003|A_/_H3N2|HA
EPI_ISL_21208|2003.915|A/New_York/24/2003|A_/_H3N2|HA
EPI_ISL_6674|2002.060|A/New_York/99/2002|A_/_H3N2|HA
EPI_ISL_6673|2002.153|A/New_York/88/2002|A_/_H3N2|HA
EPI_ISL_6672|2003.940|A/New_York/51/2003|A_/_H3N2|HA
EPI_ISL_6671|2003.915|A/New_York/18/2003|A_/_H3N2|HA
EPI_ISL_6670|2003.874|A/New_York/17/2003|A_/_H3N2|HA
EPI_ISL_6669|2003.992|A/New_York/8/2003|A_/_H3N2|HA
EPI_ISL_6668|2003.830|A/New_York/7/2003|A_/_H3N2|HA
EPI_ISL_6666|2003.181|A/New_York/198/2003|A_/_H3N2|HA
EPI_ISL_6665|1999.967|A/New_York/189/1999|A_/_H3N2|HA
EPI_ISL_6664|2000.046|A/New_York/165/2000|A_/_H3N2|HA
EPI_ISL_6663|1999.753|A/New_York/138/1999|A_/_H3N2|HA
EPI_ISL_6662|2000.005|A/New_York/160/2000|A_/_H3N2|HA
EPI_ISL_6661|2003.992|A/New_York/67/2003|A_/_H3N2|HA
EPI_ISL_6660|2003.984|A/New_York/64/2003|A_/_H3N2|HA
EPI_ISL_6659|2003.956|A/New_York/59/2003|A_/_H3N2|HA
EPI_ISL_6658|2003.940|A/New_York/55/2003|A_/_H3N2|HA
EPI_ISL_6657|2002.077|A/New_York/119/2002|A_/_H3N2|HA
EPI_ISL_6656|2002.093|A/New_York/111/2002|A_/_H3N2|HA
EPI_ISL_6655|2002.134|A/New_York/93/2002|A_/_H3N2|HA
EPI_ISL_6654|2003.964|A/New_York/62A/2003|A_/_H3N2|HA
EPI_ISL_6653|2003.921|A/New_York/14/2003|A_/_H3N2|HA
EPI_ISL_6652|2003.863|A/New_York/13/2003|A_/_H3N2|HA
EPI_ISL_6650|2003.096|A/New_York/194/2003|A_/_H3N2|HA
EPI_ISL_6649|2003.134|A/New_York/193/2003|A_/_H3N2|HA
EPI_ISL_6648|1999.978|A/New_York/186/1999|A_/_H3N2|HA
EPI_ISL_6647|2000.161|A/New_York/178/2000|A_/_H3N2|HA
EPI_ISL_6646|2000.005|A/New_York/168/2000|A_/_H3N2|HA
EPI_ISL_6645|2000.044|A/New_York/158/2000|A_/_H3N2|HA
EPI_ISL_6644|1999.953|A/New_York/157/1999|A_/_H3N2|HA
EPI_ISL_6643|2000.107|A/New_York/148/2000|A_/_H3N2|HA
EPI_ISL_6642|1999.978|A/New_York/166/1999|A_/_H3N2|HA
EPI_ISL_6641|1999.855|A/New_York/141/1999|A_/_H3N2|HA
EPI_ISL_6640|2002.085|A/New_York/117/2002|A_/_H3N2|HA
EPI_ISL_6639|2003.937|A/New_York/46/2003|A_/_H3N2|HA
EPI_ISL_6638|2003.970|A/New_York/38/2003|A_/_H3N2|HA
EPI_ISL_6637|2003.956|A/New_York/25/2003|A_/_H3N2|HA
EPI_ISL_6635|2003.093|A/New_York/192/2003|A_/_H3N2|HA
EPI_ISL_6634|1999.981|A/New_York/185/1999|A_/_H3N2|HA
EPI_ISL_6633|2000.107|A/New_York/180/2000|A_/_H3N2|HA
EPI_ISL_6632|1999.896|A/New_York/179/1999|A_/_H3N2|HA
EPI_ISL_6631|1999.814|A/New_York/177/1999|A_/_H3N2|HA
EPI_ISL_6626|1986.811|A/black_duck/Ohio/101/1986|A_/_H6N2|HA
EPI_ISL_6625|1993.786|A/mallard/Ohio/118/1993|A_/_H1N1|HA
EPI_ISL_6624|1986.847|A/green-winged_teal/Ohio/175/1986|A_/_H2N1|HA
EPI_ISL_6623|1991.000|A/equine/Idaho/37875/1991|A_/_H3N8|HA
EPI_ISL_6535|1986.811|A/mallard/Ohio/102/1986|A_/_H11N3|HA
EPI_ISL_6534|1998.792|A/green-winged_teal/Ohio/203/1998|A_/_H6N2|HA
EPI_ISL_6533|1999.789|A/blue-winged_teal/Ohio/31/1999|A_/_H3N2|HA
EPI_ISL_6526|2003.690|A/Queensland/40/2003|A_/_H3N2|HA
EPI_ISL_6525|2003.671|A/Queensland/38/2003|A_/_H3N2|HA
EPI_ISL_6524|2003.630|A/Queensland/37/2003|A_/_H3N2|HA
EPI_ISL_6523|2002.625|A/Queensland/29/2002|A_/_H3N2|HA
EPI_ISL_6522|2002.611|A/Queensland/28/2002|A_/_H3N2|HA
EPI_ISL_6521|2002.614|A/Queensland/27/2002|A_/_H3N2|HA
EPI_ISL_6520|2002.534|A/Queensland/22/2002|A_/_H3N2|HA
EPI_ISL_6519|2001.532|A/Queensland/19/2001|A_/_H3N2|HA
EPI_ISL_6518|2000.716|A/Queensland/7/2000|A_/_H3N2|HA
EPI_ISL_6517|1983.000|A/Memphis/35/1983|A_/_H1N1|HA
EPI_ISL_6516|1983.000|A/Memphis/25/1983|A_/_H1N1|HA
EPI_ISL_6515|1987.000|A/northern_shoveler/Ohio/454/1987|A_/_H3N8|HA
EPI_ISL_6514|1987.000|A/mallard/Ohio/407/1987|A_/_H12N5|HA
EPI_ISL_6513|1999.000|A/green-winged_teal/Ohio/81/1999|A_/_H11N2|HA
EPI_ISL_6512|1987.000|A/green-winged_teal/Ohio/466/1987|A_/_H3N8|HA
EPI_ISL_6511|2000.000|A/South_Australia/39/2000|A_/_H1N1|HA
EPI_ISL_6509|2000.000|A/South_Australia/30/2000|A_/_H1N1|HA
EPI_ISL_6508|2000.000|A/South_Australia/2/2000|A_/_H3N2|HA
EPI_ISL_6507|2003.704|A/Western_Australia/49/2003|A_/_H3N2|HA
EPI_ISL_6505|1989.797|A/mallard/Ohio/99/1989|A_/_H10N7|HA
EPI_ISL_6503|1986.847|A/black_duck/Ohio/194/1986|A_/_H11N1|HA
EPI_ISL_6498|1999.789|A/pintail/Ohio/25/1999|A_/_H1N1|HA
EPI_ISL_6497|1999.808|A/green-winged_teal/Ohio/72/1999|A_/_H1N1|HA
EPI_ISL_6496|1990.795|A/mallard/Ohio/156/1990|A_/_H3N6|HA
EPI_ISL_6495|1988.781|A/mallard/Ohio/324/1988|A_/_H4N6|HA
EPI_ISL_6494|1986.800|A/mallard/Ohio/30/1986|A_/_H2N1|HA
EPI_ISL_6486|2001.644|A/Queensland/17/2001|A_/_H3N2|HA
EPI_ISL_6480|2003.693|A/Queensland/39/2003|A_/_H3N2|HA
EPI_ISL_6479|2003.605|A/Queensland/36/2003|A_/_H3N2|HA
EPI_ISL_6478|2003.647|A/Queensland/33/2003|A_/_H3N2|HA
EPI_ISL_6477|2002.595|A/Queensland/26/2002|A_/_H3N2|HA
EPI_ISL_6476|2002.562|A/Queensland/24/2002|A_/_H3N2|HA
EPI_ISL_6475|2002.614|A/Queensland/23/2002|A_/_H3N2|HA
EPI_ISL_6474|2002.564|A/Queensland/21/2002|A_/_H3N2|HA
EPI_ISL_6473|2001.592|A/Queensland/20/2001|A_/_H3N2|HA
EPI_ISL_6472|2001.644|A/Queensland/18/2001|A_/_H3N2|HA
EPI_ISL_6471|2001.625|A/Queensland/16/2001|A_/_H3N2|HA
EPI_ISL_20944|2001.699|A/Western_Australia/15/2001|A_/_H3N2|HA
EPI_ISL_6470|2001.644|A/Queensland/12/2001|A_/_H3N2|HA
EPI_ISL_6469|2001.608|A/Queensland/11/2001|A_/_H3N2|HA
EPI_ISL_6468|2000.656|A/Queensland/9/2000|A_/_H3N2|HA
EPI_ISL_6467|2000.719|A/Queensland/8/2000|A_/_H3N2|HA
EPI_ISL_6466|2000.615|A/Queensland/5/2000|A_/_H3N2|HA
EPI_ISL_6465|2000.675|A/Queensland/3/2000|A_/_H3N2|HA
EPI_ISL_6464|2000.538|A/Queensland/2/2000|A_/_H3N2|HA
EPI_ISL_6463|1983.000|A/Memphis/26/1983|A_/_H1N1|HA
EPI_ISL_6462|1983.000|A/Memphis/22/1983|A_/_H1N1|HA
EPI_ISL_6461|1983.000|A/Memphis/21/1983|A_/_H1N1|HA
EPI_ISL_6460|1988.000|A/mallard/Ohio/424/1988|A_/_H3N2|HA
EPI_ISL_6459|1997.000|A/poultry/Italy/330/1997|A_/_H5N2|HA
EPI_ISL_6458|2000.000|A/South_Australia/77/2000|A_/_H3N2|HA
EPI_ISL_6457|2000.000|A/South_Australia/75/2000|A_/_H3N2|HA
EPI_ISL_6456|2000.000|A/South_Australia/26/2000|A_/_H1N1|HA
EPI_ISL_6454|1978.000|A/Memphis/20/1978|A_/_H1N1|HA
EPI_ISL_6453|2002.479|A/Western_Australia/24/2002|A_/_H3N2|HA
EPI_ISL_6452|2000.768|A/Western_Australia/9/2000|A_/_H3N2|HA
EPI_ISL_6451|2000.694|A/Western_Australia/7/2000|A_/_H3N2|HA
EPI_ISL_6450|2000.732|A/Western_Australia/5/2000|A_/_H3N2|HA
EPI_ISL_6449|2000.697|A/Western_Australia/1/2000|A_/_H3N2|HA
EPI_ISL_6447|1994.005|A/New_York/704/1994|A_/_H3N2|HA
EPI_ISL_6446|1995.145|A/New_York/701/1995|A_/_H3N2|HA
EPI_ISL_6445|1995.137|A/New_York/681/1995|A_/_H3N2|HA
EPI_ISL_6444|1995.104|A/New_York/680/1995|A_/_H3N2|HA
EPI_ISL_6443|1987.797|A/mallard/Ohio/265/1987|A_/_H1N9|HA
EPI_ISL_6442|2000.678|A/Queensland/4/2000|A_/_H3N2|HA
EPI_ISL_6441|2000.705|A/Queensland/1/2000|A_/_H3N2|HA
EPI_ISL_6440|1983.000|A/Memphis/32/1983|A_/_H1N1|HA
EPI_ISL_6439|1983.000|A/Memphis/30/1983|A_/_H1N1|HA
EPI_ISL_6438|1983.000|A/Memphis/29/1983|A_/_H1N1|HA
EPI_ISL_6437|1983.000|A/Memphis/28/1983|A_/_H1N1|HA
EPI_ISL_6436|1983.000|A/Memphis/27/1983|A_/_H1N1|HA
EPI_ISL_6435|1983.000|A/Memphis/24/1983|A_/_H1N1|HA
EPI_ISL_6434|1983.000|A/Memphis/23/1983|A_/_H1N1|HA
EPI_ISL_6433|1983.000|A/Memphis/20/1983|A_/_H1N1|HA
EPI_ISL_6430|2000.000|A/South_Australia/76/2000|A_/_H3N2|HA
EPI_ISL_6429|2000.000|A/South_Australia/52/2000|A_/_H3N2|HA
EPI_ISL_6428|2000.000|A/South_Australia/46/2000|A_/_H1N1|HA
EPI_ISL_6427|2000.000|A/South_Australia/36/2000|A_/_H1N1|HA
EPI_ISL_6426|2000.000|A/South_Australia/25/2000|A_/_H1N1|HA
EPI_ISL_6424|1999.000|A/New_South_Wales/24/1999|A_/_H1N1|HA
EPI_ISL_6423|2003.000|A/New_York/C1/2003|A_/_H1N2|HA
EPI_ISL_6420|2002.649|A/Western_Australia/32/2002|A_/_H3N2|HA
EPI_ISL_6419|2002.551|A/Western_Australia/27/2002|A_/_H3N2|HA
EPI_ISL_6418|1986.000|A/bufflehead/Ohio/246/1986|A_/_H11N2|HA
EPI_ISL_6411|2000.000|A/South_Australia/29/2000|A_/_H1N1|HA
EPI_ISL_6410|1996.000|A/Nanchang/14/1996|A_/_H1N1|HA
EPI_ISL_6409|1996.000|A/Nanchang/9/1996|A_/_H1N1|HA
EPI_ISL_6405|2000.743|A/Wellington/24/2000|A_/_H1N1|HA
EPI_ISL_6404|1995.953|A/New_York/633/1995|A_/_H1N1|HA
EPI_ISL_6403|1999.808|A/mallard/Ohio/66/1999|A_/_H1N1|HA
EPI_ISL_6380|2000.000|A/South_Australia/74/2000|A_/_H3N2|HA
EPI_ISL_6379|2000.000|A/South_Australia/71/2000|A_/_H3N2|HA
EPI_ISL_6378|2000.000|A/South_Australia/68/2000|A_/_H3N2|HA
EPI_ISL_6377|2000.000|A/South_Australia/67/2000|A_/_H3N2|HA
EPI_ISL_6376|2000.000|A/South_Australia/66/2000|A_/_H3N2|HA
EPI_ISL_6375|2000.000|A/South_Australia/64/2000|A_/_H1N1|HA
EPI_ISL_6374|2000.000|A/South_Australia/63/2000|A_/_H1N1|HA
EPI_ISL_6373|2000.000|A/South_Australia/62/2000|A_/_H3N2|HA
EPI_ISL_6372|2000.000|A/South_Australia/59/2000|A_/_H3N2|HA
EPI_ISL_6367|2000.000|A/South_Australia/45/2000|A_/_H1N1|HA
EPI_ISL_6365|1999.000|A/New_South_Wales/22/1999|A_/_H3N2|HA
EPI_ISL_6364|1999.000|A/New_South_Wales/18/1999|A_/_H1N1|HA
EPI_ISL_6363|1999.000|A/New_South_Wales/17/1999|A_/_H3N2|HA
EPI_ISL_6362|1999.000|A/New_South_Wales/4/1999|A_/_H3N2|HA
EPI_ISL_6361|1989.797|A/mallard/Ohio/64/1989|A_/_H6N8|HA
EPI_ISL_6360|2002.000|A/mallard/Maryland/789/2002|A_/_H5N2|HA
EPI_ISL_6357|2000.000|A/New_South_Wales/35/2000|A_/_H3N2|HA
EPI_ISL_6356|2000.000|A/New_South_Wales/34/2000|A_/_H3N2|HA
EPI_ISL_6355|2000.000|A/New_South_Wales/32/2000|A_/_H3N2|HA
EPI_ISL_6354|2000.000|A/New_South_Wales/30/2000|A_/_H1N1|HA
EPI_ISL_6353|1999.000|A/New_South_Wales/21/1999|A_/_H3N2|HA
EPI_ISL_6352|1999.000|A/New_South_Wales/16/1999|A_/_H3N2|HA
EPI_ISL_6351|1999.000|A/New_South_Wales/15/1999|A_/_H3N2|HA
EPI_ISL_6350|1999.000|A/New_South_Wales/8/1999|A_/_H3N2|HA
EPI_ISL_6349|1999.000|A/New_South_Wales/6/1999|A_/_H3N2|HA
EPI_ISL_6348|1999.000|A/New_South_Wales/5/1999|A_/_H3N2|HA
EPI_ISL_6347|1999.000|A/New_South_Wales/2/1999|A_/_H3N2|HA
EPI_ISL_6346|2000.776|A/Western_Australia/12/2000|A_/_H3N2|HA
EPI_ISL_6345|2000.798|A/Western_Australia/10/2000|A_/_H3N2|HA
EPI_ISL_6344|1993.189|A/New_York/800/1993|A_/_H3N2|HA
EPI_ISL_6338|2001.430|A/Waikato/92/2001|A_/_H1N1|HA
EPI_ISL_6337|1993.995|A/New_York/706/1993|A_/_H3N2|HA
EPI_ISL_6336|1988.787|A/mallard/Ohio/409/1988|A_/_H12N5|HA
EPI_ISL_6334|2000.702|A/Canterbury/75/2000|A_/_H3N2|HA
EPI_ISL_6333|1986.852|A/mallard/Ohio/264/1986|A_/_H3N8|HA
EPI_ISL_6271|2003.088|A/Michigan/6/2003|A_/_H1N1|HA
EPI_ISL_6270|2003.082|A/Michigan/5/2003|A_/_H1N1|HA
EPI_ISL_6269|2003.085|A/Michigan/4/2003|A_/_H1N1|HA
EPI_ISL_6268|2003.085|A/Michigan/3/2003|A_/_H1N2|HA
EPI_ISL_6266|2003.096|A/Michigan/2/2003|A_/_H1N2|HA
EPI_ISL_6265|2003.055|A/Michigan/1/2003|A_/_H1N1|HA
EPI_ISL_6246|2000.000|A/New_South_Wales/33/2000|A_/_H3N2|HA
EPI_ISL_6245|2000.000|A/New_South_Wales/26/2000|A_/_H1N1|HA
EPI_ISL_6244|1996.000|A/Nanchang/25/1996|A_/_H1N1|HA
EPI_ISL_6243|1996.000|A/Nanchang/23/1996|A_/_H1N1|HA
EPI_ISL_6242|1996.000|A/Nanchang/11/1996|A_/_H1N1|HA
EPI_ISL_6241|1996.000|A/Nanchang/8/1996|A_/_H1N1|HA
EPI_ISL_6239|2000.713|A/Waikato/8/2000|A_/_H3N2|HA
EPI_ISL_6238|2000.680|A/Wellington/14/2000|A_/_H1N1|HA
EPI_ISL_6237|1998.033|A/mallard/Ohio/322/1998|A_/_H7N3|HA
EPI_ISL_6235|1989.797|A/green-winged_teal/Ohio/59/1989|A_/_H6N8|HA
EPI_ISL_6234|1986.816|A/green-winged_teal/Ohio/86/1986|A_/_H6N2|HA
EPI_ISL_6233|1999.789|A/gadwall/Ohio/37/1999|A_/_H6N2|HA
EPI_ISL_6232|1989.797|A/mallard/Ohio/94/1989|A_/_H4N2|HA
EPI_ISL_6231|1987.808|A/pintail/Ohio/454/1987|A_/_H3N8|HA
EPI_ISL_6230|1987.797|A/pintail/Ohio/351/1987|A_/_H6N2|HA
EPI_ISL_6229|1987.797|A/black_duck/Ohio/307/1987|A_/_H6N2|HA
EPI_ISL_6228|2000.000|A/New_South_Wales/36/2000|A_/_H3N2|HA
EPI_ISL_6227|2000.000|A/New_South_Wales/29/2000|A_/_H3N2|HA
EPI_ISL_6226|2000.000|A/New_South_Wales/28/2000|A_/_H3N2|HA
EPI_ISL_6225|2000.000|A/New_South_Wales/27/2000|A_/_H3N2|HA
EPI_ISL_6224|2000.000|A/New_South_Wales/25/2000|A_/_H3N2|HA
EPI_ISL_6223|1999.000|A/New_South_Wales/20/1999|A_/_H3N2|HA
EPI_ISL_6222|1999.000|A/New_South_Wales/13/1999|A_/_H3N2|HA
EPI_ISL_6221|1986.000|A/Memphis/2/1986|A_/_H3N2|HA
EPI_ISL_6220|1996.000|A/Nanchang/21/1996|A_/_H1N1|HA
EPI_ISL_6197|2003.710|A/Western_Australia/50/2003|A_/_H3N2|HA
EPI_ISL_6196|2003.762|A/Western_Australia/48/2003|A_/_H3N2|HA
EPI_ISL_6195|2003.753|A/Western_Australia/47/2003|A_/_H3N2|HA
EPI_ISL_6194|2003.690|A/Western_Australia/46/2003|A_/_H3N2|HA
EPI_ISL_6193|2003.688|A/Western_Australia/45/2003|A_/_H3N2|HA
EPI_ISL_6192|2003.805|A/Western_Australia/44/2003|A_/_H3N2|HA
EPI_ISL_6191|2003.696|A/Western_Australia/43/2003|A_/_H3N2|HA
EPI_ISL_6190|2003.710|A/Western_Australia/42/2003|A_/_H3N2|HA
EPI_ISL_6189|2003.726|A/Western_Australia/41/2003|A_/_H3N2|HA
EPI_ISL_6188|2003.710|A/Western_Australia/40/2003|A_/_H3N2|HA
EPI_ISL_6187|2003.729|A/Western_Australia/39/2003|A_/_H3N2|HA
EPI_ISL_6186|2003.685|A/Western_Australia/38/2003|A_/_H3N2|HA
EPI_ISL_6185|2003.688|A/Western_Australia/37/2003|A_/_H3N2|HA
EPI_ISL_6184|2002.786|A/Western_Australia/36/2002|A_/_H3N2|HA
EPI_ISL_6183|2002.742|A/Western_Australia/35/2002|A_/_H3N2|HA
EPI_ISL_6182|2002.649|A/Western_Australia/31/2002|A_/_H3N2|HA
EPI_ISL_6181|2002.630|A/Western_Australia/30/2002|A_/_H3N2|HA
EPI_ISL_6180|2002.636|A/Western_Australia/29/2002|A_/_H3N2|HA
EPI_ISL_6179|2002.595|A/Western_Australia/28/2002|A_/_H3N2|HA
EPI_ISL_6178|2002.515|A/Western_Australia/26/2002|A_/_H3N2|HA
EPI_ISL_6177|2002.521|A/Western_Australia/25/2002|A_/_H3N2|HA
EPI_ISL_6176|2001.751|A/Western_Australia/17/2001|A_/_H3N2|HA
EPI_ISL_6175|2001.732|A/Western_Australia/16/2001|A_/_H3N2|HA
EPI_ISL_6174|2001.734|A/Western_Australia/14/2001|A_/_H3N2|HA
EPI_ISL_6173|2001.523|A/Western_Australia/13/2001|A_/_H3N2|HA
EPI_ISL_6172|2000.784|A/Western_Australia/11/2000|A_/_H3N2|HA
EPI_ISL_6171|2000.792|A/Western_Australia/8/2000|A_/_H3N2|HA
EPI_ISL_6170|2000.697|A/Western_Australia/3/2000|A_/_H3N2|HA
EPI_ISL_6169|2000.719|A/Western_Australia/2/2000|A_/_H3N2|HA
EPI_ISL_6158|2002.501|A/Waikato/23/2002|A_/_H3N2|HA
EPI_ISL_6157|2002.430|A/Dunedin/1/2002|A_/_H3N2|HA
EPI_ISL_6156|1994.090|A/New_York/737/1994|A_/_H3N2|HA
EPI_ISL_6155|1995.332|A/New_York/694/1995|A_/_H1N1|HA
EPI_ISL_6154|1983.000|A/Memphis/6/1983|A_/_H1N1|HA
EPI_ISL_6153|1996.937|A/New_York/601/1996|A_/_H3N2|HA
EPI_ISL_6149|1999.808|A/mallard/Ohio/170/1999|A_/_H6N5|HA
EPI_ISL_6148|1998.792|A/mallard/Ohio/249/1998|A_/_H6N1|HA
EPI_ISL_6147|1986.811|A/mallard/Ohio/83/1986|A_/_H4N6|HA
EPI_ISL_6146|1986.827|A/green-winged_teal/Ohio/344/1986|A_/_H4N2|HA
EPI_ISL_6145|1987.797|A/mallard/Ohio/344/1987|A_/_H6N2|HA
EPI_ISL_6144|1993.786|A/black_duck/Ohio/95/1993|A_/_H1N1|HA
EPI_ISL_5897|1976.000|A/murre/Alaska/175/1976|A_/_H1N2|HA
EPI_ISL_5896|1976.000|A/murre/Alaska/305/1976|A_/_H1N6|HA
EPI_ISL_5895|1975.000|A/black-legged_kittywake/Alaska/295/1975|A_/_H16N3|HA
EPI_ISL_5890|1993.367|A/ruddy_turnstone/Delaware/34/1993|A_/_H2N1|HA
EPI_ISL_5889|1998.375|A/ruddy_turnstone/Delaware/105/1998|A_/_H6N8|HA
EPI_ISL_5884|1983.000|A/turkey/Ireland/1378/1983|A_/_H5N8|HA
EPI_ISL_3218|1995.000|A/chicken/Pakistan/34669/1995|A_/_H7N3|HA
EPI_ISL_5876|2002.000|A/chicken/Chile/184240-4322/2002|A_/_H7N3|HA
EPI_ISL_5874|2000.000|A/chicken/Italy/1285/2000|A_/_H7N1|HA
EPI_ISL_5869|1957.000|A/Japan/305/1957|A_/_H2N2|HA
EPI_ISL_5868|1978.581|A/mallard_duck/New_York/6861/1978|A_/_H1N5|HA
EPI_ISL_5867|1982.915|A/mallard_duck/New_York/174/1982|A_/_H3N8|HA
EPI_ISL_5866|1982.915|A/mallard_duck/New_York/90/1982|A_/_H6N8|HA
EPI_ISL_5865|1982.915|A/wood_duck/New_York/60/1982|A_/_H6N8|HA
EPI_ISL_5864|1982.915|A/pintail_duck/New_York/155/1982|A_/_H4N3|HA
EPI_ISL_5863|1982.915|A/mallard_duck/New_York/194/1982|A_/_H4N8|HA
EPI_ISL_5862|1979.885|A/blue-winged_teal/New_York/370ac/1979|A_/_H4N2|HA
EPI_ISL_5860|1989.332|A/chicken/New_York/28263/1989|A_/_H6N3|HA
EPI_ISL_5859|1982.915|A/mallard_duck/New_York/170/1982|A_/_H1N2|HA
EPI_ISL_5858|2002.000|A/chicken/Pennsylvania/143586/2002|A_/_H7N2|HA
EPI_ISL_5857|1999.395|A/duck/New_York/16873/1999|A_/_H6N2|HA
EPI_ISL_5856|1998.151|A/chicken/New_York/14677-13/1998|A_/_H6N2|HA
EPI_ISL_5855|1988.000|A/black_duck/New_York/184/1988|A_/_H5N2|HA
EPI_ISL_5854|1986.756|A/mallard_duck/New_York/157/1986|A_/_H3N6|HA
EPI_ISL_5853|1986.756|A/mallard_duck/New_York/180/1986|A_/_H4N9|HA
EPI_ISL_5852|1982.915|A/mallard_duck/New_York/189/1982|A_/_H5N2|HA
EPI_ISL_5850|1995.000|A/chicken/New_York/13828-3/1995|A_/_H2N2|HA
EPI_ISL_5848|1985.041|A/mallard_duck/Tennessee/11457/1985|A_/_H11N9|HA
EPI_ISL_5845|1988.530|A/turkey/Minnesota/1/1988|A_/_H7N9|HA
EPI_ISL_5844|1980.828|A/turkey/Minnesota/1200/1980|A_/_H7N3|HA
EPI_ISL_3258|1980.669|A/turkey/Minnesota/957/80|A_/_H6N6|HA
EPI_ISL_5835|1979.581|A/mallard_duck/Minnesota/19/1979|A_/_H10N7|HA
EPI_ISL_5834|1981.751|A/duck/Minnesota/1375/1981|A_/_H1N1|HA
EPI_ISL_5833|1980.743|A/domestic_duck/Minnesota/1086/1980|A_/_H4N8|HA
EPI_ISL_5832|1981.773|A/duck/Minnesota/1516/1981|A_/_H5N2|HA
EPI_ISL_5831|1980.634|A/pheasant/Minnesota/917/1980|A_/_H7N3|HA
EPI_ISL_5830|1980.000|A/gull/Minnesota/945/1980|A_/_H13N6|HA
EPI_ISL_5829|1999.000|A/shoveler/Netherlands/19/1999|A_/_H11N9|HA
EPI_ISL_3235|1973.000|A/duck/Germany/1215/1973|A_/_H2N3|HA
EPI_ISL_5828|1972.000|A/duck/Chabarovsk/1610/1972|A_/_H3N8|HA
EPI_ISL_5826|1973.000|A/shearwater/Australia/1/1973|A_/_H6N5|HA
EPI_ISL_5824|1965.000|A/quail/Italy/1117/1965|A_/_H10N8|HA
EPI_ISL_5823|1986.000|A/duck/Potsdam/1402-6/1986|A_/_H5N2|HA
EPI_ISL_5822|1984.107|A/duck/New_Zealand/41/1984|A_/_H5N2|HA
EPI_ISL_5819|1981.173|A/red-necked_stint/Australia/5745/1981|A_/_H12N9|HA
EPI_ISL_5818|1980.929|A/red-necked_stint/Australia/4500/1980|A_/_H3N8|HA
EPI_ISL_5817|1980.814|A/red-necked_stint/Australia/4189/1980|A_/_H4N8|HA
EPI_ISL_5815|1979.000|A/gray_teal/Australia/1/1979|A_/_H6N1|HA
EPI_ISL_5813|1977.000|A/duck/Hong_Kong/d134/1977|A_/_H6N2|HA
EPI_ISL_5812|1992.000|A/duck/Nanchang/1904/1992|A_/_H7N1|HA
EPI_ISL_5811|1986.688|A/sanderling/Delaware/1258/1986|A_/_H6N6|HA
EPI_ISL_5810|1982.000|A/mallard_duck/Astrakhan/263/1982|A_/_H14N5|HA
EPI_ISL_5809|1988.372|A/herring_gull/Delaware/660/1988|A_/_H13N6|HA
EPI_ISL_4415|1986.000|A/herring_gull/Delaware/471/1986|A_/_H2N7|HA
EPI_ISL_5808|1986.359|A/shorebird/New_Jersey/840/1986|A_/_H16N3|HA
EPI_ISL_5807|2000.369|A/laughing_gull/Delaware/94/2000|A_/_H12N4|HA
EPI_ISL_5805|1987.400|A/ruddy_turnstone/Delaware/2762/1987|A_/_H11N2|HA
EPI_ISL_5803|1983.597|A/redhead_duck/Alberta/357/1983|A_/_H11N9|HA
EPI_ISL_5797|1985.633|A/mallard_duck/Alberta/435/1985|A_/_H7N3|HA
EPI_ISL_5795|1987.589|A/mallard_duck/Alberta/7/1987|A_/_H8N4|HA
EPI_ISL_5793|1980.000|A/mallard_duck/Alberta/645/1980|A_/_H5N2|HA
EPI_ISL_5792|1977.605|A/mallard_duck/Alberta/299/1977|A_/_H4N4|HA
EPI_ISL_5790|1991.605|A/blue-winged_teal/Alberta/120/1991|A_/_H3N8|HA
EPI_ISL_5784|2003.600|A/mallard/Alberta/254/2003|A_/_H4N6|HA
EPI_ISL_5783|1979.647|A/pintail_duck/Alberta/1360/1979|A_/_H6N2|HA
EPI_ISL_5781|1988.672|A/mallard_duck/Alberta/323/1988|A_/_H2N1|HA
EPI_ISL_5780|1988.372|A/herring_gull/Delaware/670/1988|A_/_H2N9|HA
EPI_ISL_5779|1985.627|A/mallard_duck/Alberta/331/1985|A_/_H3N6|HA
EPI_ISL_5727|1993.132|A/New_York/796/1993|A_/_H3N2|HA
EPI_ISL_5726|1993.088|A/New_York/793/1993|A_/_H3N2|HA
EPI_ISL_5696|2000.899|A/Wellington/30/2000|A_/_H3N2|HA
EPI_ISL_5695|2000.000|A/Wellington/26/2000|A_/_H3N2|HA
EPI_ISL_5694|1994.049|A/New_York/717/1994|A_/_H3N2|HA
EPI_ISL_5693|1983.000|A/Memphis/10/1983|A_/_H1N1|HA
EPI_ISL_5692|1995.962|A/New_York/616/1995|A_/_H1N1|HA
EPI_ISL_5691|1999.808|A/green-winged_teal/Ohio/178/1999|A_/_H6N2|HA
EPI_ISL_5690|1996.000|A/Nanchang/26/1996|A_/_H1N1|HA
EPI_ISL_5689|1996.000|A/Nanchang/19/1996|A_/_H1N1|HA
EPI_ISL_5688|1996.000|A/Nanchang/17/1996|A_/_H1N1|HA
EPI_ISL_5687|1996.000|A/Nanchang/16/1996|A_/_H1N1|HA
EPI_ISL_5686|1996.000|A/Nanchang/15/1996|A_/_H1N1|HA
EPI_ISL_5685|1996.000|A/Nanchang/13/1996|A_/_H1N1|HA
EPI_ISL_5684|2002.085|A/New_York/C4/2002|A_/_H3N2|HA
EPI_ISL_5682|1993.184|A/New_York/803/1993|A_/_H3N2|HA
EPI_ISL_5681|1993.164|A/New_York/802/1993|A_/_H3N2|HA
EPI_ISL_5680|1993.186|A/New_York/801/1993|A_/_H3N2|HA
EPI_ISL_5679|1993.186|A/New_York/799/1993|A_/_H3N2|HA
EPI_ISL_5678|1993.184|A/New_York/798/1993|A_/_H3N2|HA
EPI_ISL_5677|1993.203|A/New_York/797/1993|A_/_H3N2|HA
EPI_ISL_5676|1993.093|A/New_York/795/1993|A_/_H3N2|HA
EPI_ISL_5675|1993.170|A/New_York/794/1993|A_/_H3N2|HA
EPI_ISL_5674|1993.184|A/New_York/792/1993|A_/_H3N2|HA
EPI_ISL_5673|1993.189|A/New_York/791/1993|A_/_H3N2|HA
EPI_ISL_5672|1993.093|A/New_York/790/1993|A_/_H3N2|HA
EPI_ISL_5671|1993.258|A/New_York/789/1993|A_/_H3N2|HA
EPI_ISL_5670|1993.153|A/New_York/788/1993|A_/_H3N2|HA
EPI_ISL_5669|1993.186|A/New_York/787/1993|A_/_H3N2|HA
EPI_ISL_5668|1993.296|A/New_York/784/1993|A_/_H3N2|HA
EPI_ISL_5667|1993.164|A/New_York/780/1993|A_/_H3N2|HA
EPI_ISL_5666|1993.132|A/New_York/776/1993|A_/_H3N2|HA
EPI_ISL_5665|1993.151|A/New_York/774/1993|A_/_H3N2|HA
EPI_ISL_5664|1993.244|A/New_York/773/1993|A_/_H3N2|HA
EPI_ISL_5663|1993.186|A/New_York/772/1993|A_/_H3N2|HA
EPI_ISL_5662|1993.203|A/New_York/769/1993|A_/_H3N2|HA
EPI_ISL_5661|1993.184|A/New_York/768/1993|A_/_H3N2|HA
EPI_ISL_5660|1993.123|A/New_York/766/1993|A_/_H3N2|HA
EPI_ISL_5659|1993.230|A/New_York/757/1993|A_/_H3N2|HA
EPI_ISL_5639|2003.584|A/Dunedin/38/2003|A_/_H3N2|HA
EPI_ISL_5638|2003.512|A/Waikato/108/2003|A_/_H3N2|HA
EPI_ISL_5637|2003.455|A/Waikato/15/2003|A_/_H3N2|HA
EPI_ISL_5636|2002.556|A/Dunedin/12/2002|A_/_H3N2|HA
EPI_ISL_5635|2002.564|A/Waikato/31/2002|A_/_H3N2|HA
EPI_ISL_5634|2000.000|A/Wellington/28/2000|A_/_H3N2|HA
EPI_ISL_5633|2000.724|A/Waikato/17/2000|A_/_H3N2|HA
EPI_ISL_5632|2000.738|A/Waikato/16/2000|A_/_H3N2|HA
EPI_ISL_5631|2000.721|A/Waikato/15/2000|A_/_H3N2|HA
EPI_ISL_5630|2000.139|A/Dunedin/3/2000|A_/_H3N2|HA
EPI_ISL_5629|1994.101|A/New_York/745/1994|A_/_H3N2|HA
EPI_ISL_5628|1994.047|A/New_York/744/1994|A_/_H3N2|HA
EPI_ISL_5627|1994.016|A/New_York/743/1994|A_/_H3N2|HA
EPI_ISL_5626|1994.025|A/New_York/742/1994|A_/_H3N2|HA
EPI_ISL_5625|1994.184|A/New_York/731/1994|A_/_H3N2|HA
EPI_ISL_5624|1994.945|A/New_York/688/1994|A_/_H3N2|HA
EPI_ISL_5623|1995.047|A/New_York/676/1995|A_/_H3N2|HA
EPI_ISL_5622|1995.164|A/New_York/660/1995|A_/_H3N2|HA
EPI_ISL_5621|1995.578|A/New_York/656/1995|A_/_H1N1|HA
EPI_ISL_5620|1983.000|A/Memphis/14/1983|A_/_H1N1|HA
EPI_ISL_5619|1996.019|A/New_York/646/1996|A_/_H1N1|HA
EPI_ISL_5618|1995.942|A/New_York/643/1995|A_/_H1N1|HA
EPI_ISL_5615|1998.792|A/pintail/Ohio/226/1998|A_/_H6N2|HA
EPI_ISL_5614|1986.000|A/mallard/Ohio/338/1986|A_/_H4N8|HA
EPI_ISL_5611|2002.479|A/Western_Australia/23/2002|A_/_H3N2|HA
EPI_ISL_5610|2001.699|A/Western_Australia/15/2001|A_/_H3N2|HA
EPI_ISL_5609|1993.230|A/New_York/785/1993|A_/_H3N2|HA
EPI_ISL_5608|1993.247|A/New_York/783/1993|A_/_H3N2|HA
EPI_ISL_5607|1993.252|A/New_York/782/1993|A_/_H3N2|HA
EPI_ISL_5606|1993.230|A/New_York/781/1993|A_/_H3N2|HA
EPI_ISL_5605|1993.192|A/New_York/755/1993|A_/_H3N2|HA
EPI_ISL_5604|1993.041|A/New_York/754/1993|A_/_H3N2|HA
EPI_ISL_5601|2003.485|A/Waikato/94/2003|A_/_H3N2|HA
EPI_ISL_5600|2003.501|A/Waikato/54/2003|A_/_H3N2|HA
EPI_ISL_5599|2003.499|A/Waikato/53/2003|A_/_H3N2|HA
EPI_ISL_5598|2003.477|A/Waikato/46/2003|A_/_H3N2|HA
EPI_ISL_5597|2003.468|A/Waikato/21/2003|A_/_H3N2|HA
EPI_ISL_5596|2002.611|A/Dunedin/18/2002|A_/_H3N2|HA
EPI_ISL_5595|2002.556|A/Waikato/36/2002|A_/_H3N2|HA
EPI_ISL_5594|2002.542|A/Waikato/25/2002|A_/_H3N2|HA
EPI_ISL_5593|2002.000|A/Wellington/9/2002|A_/_H3N2|HA
EPI_ISL_5592|2001.367|A/Waikato/5/2001|A_/_H3N2|HA
EPI_ISL_5591|2000.770|A/Waikato/20/2000|A_/_H3N2|HA
EPI_ISL_5590|2000.716|A/Waikato/9/2000|A_/_H3N2|HA
EPI_ISL_5589|2000.686|A/Waikato/6/2000|A_/_H3N2|HA
EPI_ISL_5588|2000.760|A/Waikato/18/2000|A_/_H1N1|HA
EPI_ISL_5587|2000.683|A/Wellington/18/2000|A_/_H1N1|HA
EPI_ISL_5586|1994.123|A/New_York/753/1994|A_/_H3N2|HA
EPI_ISL_5585|1994.066|A/New_York/750/1994|A_/_H3N2|HA
EPI_ISL_5584|1994.167|A/New_York/741/1994|A_/_H3N2|HA
EPI_ISL_5583|1994.038|A/New_York/740/1994|A_/_H3N2|HA
EPI_ISL_5582|1994.121|A/New_York/739/1994|A_/_H3N2|HA
EPI_ISL_5581|1994.093|A/New_York/738/1994|A_/_H3N2|HA
EPI_ISL_5580|1994.055|A/New_York/736/1994|A_/_H3N2|HA
EPI_ISL_5579|1994.036|A/New_York/735/1994|A_/_H3N2|HA
EPI_ISL_5578|1994.079|A/New_York/725/1994|A_/_H3N2|HA
EPI_ISL_5577|1994.071|A/New_York/724/1994|A_/_H3N2|HA
EPI_ISL_5576|1994.003|A/New_York/723/1994|A_/_H3N2|HA
EPI_ISL_5575|1994.107|A/New_York/718/1994|A_/_H3N2|HA
EPI_ISL_5574|1995.101|A/New_York/699/1995|A_/_H3N2|HA
EPI_ISL_5573|1995.047|A/New_York/690/1995|A_/_H3N2|HA
EPI_ISL_5572|1995.088|A/New_York/686/1995|A_/_H3N2|HA
EPI_ISL_5571|1995.167|A/New_York/683/1995|A_/_H3N2|HA
EPI_ISL_5570|1995.052|A/New_York/673/1995|A_/_H3N2|HA
EPI_ISL_5569|1983.000|A/Memphis/2/1983|A_/_H1N1|HA
EPI_ISL_5568|1983.000|A/Memphis/1/1983|A_/_H1N1|HA
EPI_ISL_5567|1995.953|A/New_York/650/1995|A_/_H1N1|HA
EPI_ISL_5566|1995.986|A/New_York/642/1995|A_/_H1N1|HA
EPI_ISL_5565|1995.989|A/New_York/630/1995|A_/_H1N1|HA
EPI_ISL_5564|1996.863|A/New_York/554/1996|A_/_H3N2|HA
EPI_ISL_5562|1988.781|A/pintail/Ohio/294/1988|A_/_H6N2|HA
EPI_ISL_5561|1999.789|A/mallard/Ohio/56/1999|A_/_H1N1|HA
EPI_ISL_5560|1989.797|A/mallard/Ohio/97/1989|A_/_H4N2|HA
EPI_ISL_5559|1987.797|A/mallard/Ohio/298/1987|A_/_H4N6|HA
EPI_ISL_5558|1990.795|A/mallard/Ohio/171/1990|A_/_H1N1|HA
EPI_ISL_5556|1993.203|A/New_York/786/1993|A_/_H3N2|HA
EPI_ISL_5555|1993.085|A/New_York/779/1993|A_/_H3N2|HA
EPI_ISL_5554|1993.088|A/New_York/778/1993|A_/_H3N2|HA
EPI_ISL_5553|1993.214|A/New_York/777/1993|A_/_H3N2|HA
EPI_ISL_5552|1993.189|A/New_York/775/1993|A_/_H3N2|HA
EPI_ISL_5551|1993.296|A/New_York/771/1993|A_/_H3N2|HA
EPI_ISL_5550|1993.170|A/New_York/770/1993|A_/_H3N2|HA
EPI_ISL_5549|1993.258|A/New_York/767/1993|A_/_H3N2|HA
EPI_ISL_5541|2003.515|A/Wellington/49/2003|A_/_H3N2|HA
EPI_ISL_5540|2003.512|A/Wellington/47/2003|A_/_H3N2|HA
EPI_ISL_5539|2003.408|A/Wellington/9/2003|A_/_H3N2|HA
EPI_ISL_5538|2002.430|A/Dunedin/3/2002|A_/_H3N2|HA
EPI_ISL_5537|2000.686|A/Waikato/7/2000|A_/_H3N2|HA
EPI_ISL_5536|2000.656|A/Waikato/4/2000|A_/_H3N2|HA
EPI_ISL_5535|2000.055|A/Dunedin/1/2000|A_/_H3N2|HA
EPI_ISL_5534|2000.675|A/Wellington/16/2000|A_/_H1N1|HA
EPI_ISL_5533|2000.642|A/Wellington/11/2000|A_/_H1N1|HA
EPI_ISL_5532|1994.027|A/New_York/749/1994|A_/_H3N2|HA
EPI_ISL_5531|1994.044|A/New_York/748/1994|A_/_H3N2|HA
EPI_ISL_5530|1994.030|A/New_York/747/1994|A_/_H3N2|HA
EPI_ISL_5529|1994.140|A/New_York/746/1994|A_/_H3N2|HA
EPI_ISL_5528|1994.036|A/New_York/714/1994|A_/_H3N2|HA
EPI_ISL_5527|1994.121|A/New_York/713/1994|A_/_H3N2|HA
EPI_ISL_5526|1994.107|A/New_York/710/1994|A_/_H3N2|HA
EPI_ISL_5525|1994.110|A/New_York/707/1994|A_/_H3N2|HA
EPI_ISL_5524|1994.082|A/New_York/705/1994|A_/_H3N2|HA
EPI_ISL_5523|1995.121|A/New_York/700/1995|A_/_H3N2|HA
EPI_ISL_5522|1995.005|A/New_York/691/1995|A_/_H3N2|HA
EPI_ISL_5521|1995.052|A/New_York/678/1995|A_/_H3N2|HA
EPI_ISL_5520|1995.132|A/New_York/668/1995|A_/_H3N2|HA
EPI_ISL_5519|1995.019|A/New_York/667/1995|A_/_H3N2|HA
EPI_ISL_5518|1995.104|A/New_York/666/1995|A_/_H3N2|HA
EPI_ISL_5517|1995.195|A/New_York/664/1995|A_/_H3N2|HA
EPI_ISL_5516|1994.967|A/New_York/663/1994|A_/_H3N2|HA
EPI_ISL_5515|1994.953|A/New_York/661/1994|A_/_H3N2|HA
EPI_ISL_5514|1994.877|A/New_York/655/1994|A_/_H3N2|HA
EPI_ISL_5513|1983.000|A/Memphis/19/1983|A_/_H1N1|HA
EPI_ISL_5512|2000.814|A/Canterbury/97/2000|A_/_H3N2|HA
EPI_ISL_5511|2003.562|A/Waikato/148/2003|A_/_H3N2|HA
EPI_ISL_5510|2003.570|A/Waikato/147/2003|A_/_H3N2|HA
EPI_ISL_5509|2003.559|A/Waikato/139/2003|A_/_H3N2|HA
EPI_ISL_5508|2003.515|A/Waikato/133/2003|A_/_H3N2|HA
EPI_ISL_5507|2003.523|A/Waikato/129/2003|A_/_H3N2|HA
EPI_ISL_5506|2003.479|A/Waikato/122/2003|A_/_H3N2|HA
EPI_ISL_5505|2003.537|A/Wellington/53/2003|A_/_H3N2|HA
EPI_ISL_5504|2003.510|A/Waikato/115/2003|A_/_H3N2|HA
EPI_ISL_5503|2003.474|A/Waikato/29/2003|A_/_H3N2|HA
EPI_ISL_5502|2003.471|A/Waikato/156/2003|A_/_H3N2|HA
EPI_ISL_5501|2003.471|A/Waikato/155/2003|A_/_H3N2|HA
EPI_ISL_5500|2002.000|A/Wellington/63/2002|A_/_H3N2|HA
EPI_ISL_5499|2002.441|A/Wellington/7/2002|A_/_H3N2|HA
EPI_ISL_5498|2001.699|A/Waikato/105/2001|A_/_H3N2|HA
EPI_ISL_5497|2001.655|A/Wellington/34/2001|A_/_H3N2|HA
EPI_ISL_5496|2001.488|A/Wellington/17/2001|A_/_H1N1|HA
EPI_ISL_5495|2000.000|A/Wellington/7/2000|A_/_H1N1|HA
EPI_ISL_5494|1994.014|A/New_York/734/1994|A_/_H3N2|HA
EPI_ISL_5493|1994.008|A/New_York/730/1994|A_/_H3N2|HA
EPI_ISL_5492|1994.151|A/New_York/729/1994|A_/_H3N2|HA
EPI_ISL_5491|1994.164|A/New_York/722/1994|A_/_H3N2|HA
EPI_ISL_5490|1995.162|A/New_York/682/1995|A_/_H3N2|HA
EPI_ISL_5489|1995.132|A/New_York/677/1995|A_/_H3N2|HA
EPI_ISL_5488|1995.063|A/New_York/675/1995|A_/_H3N2|HA
EPI_ISL_5487|1995.027|A/New_York/670/1995|A_/_H3N2|HA
EPI_ISL_5486|1994.918|A/New_York/657/1994|A_/_H3N2|HA
EPI_ISL_5485|1995.962|A/New_York/639/1995|A_/_H3N2|HA
EPI_ISL_5484|1996.959|A/New_York/598/1996|A_/_H3N2|HA
EPI_ISL_5483|1996.883|A/New_York/556/1996|A_/_H3N2|HA
EPI_ISL_5482|1993.167|A/New_York/765/1993|A_/_H3N2|HA
EPI_ISL_5481|1993.145|A/New_York/764/1993|A_/_H3N2|HA
EPI_ISL_5480|1993.230|A/New_York/763/1993|A_/_H3N2|HA
EPI_ISL_5479|1993.093|A/New_York/762/1993|A_/_H3N2|HA
EPI_ISL_5478|1993.167|A/New_York/761/1993|A_/_H3N2|HA
EPI_ISL_5477|1993.107|A/New_York/760/1993|A_/_H3N2|HA
EPI_ISL_5476|1993.181|A/New_York/759/1993|A_/_H3N2|HA
EPI_ISL_5475|1993.090|A/New_York/758/1993|A_/_H3N2|HA
EPI_ISL_5474|1993.088|A/New_York/756/1993|A_/_H3N2|HA
EPI_ISL_5471|2003.597|A/Waikato/150/2003|A_/_H3N2|HA
EPI_ISL_5470|2003.515|A/Waikato/102/2003|A_/_H3N2|HA
EPI_ISL_5469|2003.488|A/Waikato/91/2003|A_/_H3N2|HA
EPI_ISL_5468|2003.468|A/Waikato/154/2003|A_/_H3N2|HA
EPI_ISL_5467|2003.493|A/Wellington/34/2003|A_/_H3N2|HA
EPI_ISL_5466|2002.611|A/Waikato/51/2002|A_/_H3N2|HA
EPI_ISL_5465|2002.611|A/Waikato/52/2002|A_/_H3N2|HA
EPI_ISL_5464|2002.633|A/Wellington/79/2002|A_/_H3N2|HA
EPI_ISL_5463|2002.633|A/Wellington/80/2002|A_/_H3N2|HA
EPI_ISL_5462|2002.526|A/Waikato/29/2002|A_/_H3N2|HA
EPI_ISL_5461|2002.534|A/Wellington/71/2002|A_/_H3N2|HA
EPI_ISL_5460|2002.496|A/Dunedin/8/2002|A_/_H3N2|HA
EPI_ISL_5459|2002.518|A/Dunedin/9/2002|A_/_H3N2|HA
EPI_ISL_5458|2002.000|A/Wellington/70/2002|A_/_H3N2|HA
EPI_ISL_5457|2002.110|A/Wellington/6/2002|A_/_H3N2|HA
EPI_ISL_5456|2002.082|A/Waikato/2/2002|A_/_H3N2|HA
EPI_ISL_5455|2001.312|A/Waikato/1/2001|A_/_H3N2|HA
EPI_ISL_5454|2000.661|A/Waikato/5/2000|A_/_H3N2|HA
EPI_ISL_5453|2000.779|A/Waikato/19/2000|A_/_H1N1|HA
EPI_ISL_5452|1993.995|A/New_York/752/1993|A_/_H3N2|HA
EPI_ISL_5451|1994.085|A/New_York/728/1994|A_/_H3N2|HA
EPI_ISL_5450|1994.082|A/New_York/727/1994|A_/_H3N2|HA
EPI_ISL_5449|1994.107|A/New_York/726/1994|A_/_H3N2|HA
EPI_ISL_5448|1994.033|A/New_York/721/1994|A_/_H3N2|HA
EPI_ISL_5447|1994.063|A/New_York/720/1994|A_/_H3N2|HA
EPI_ISL_5446|1994.052|A/New_York/719/1994|A_/_H3N2|HA
EPI_ISL_5445|1994.044|A/New_York/716/1994|A_/_H3N2|HA
EPI_ISL_5444|1994.573|A/New_York/715/1994|A_/_H3N2|HA
EPI_ISL_5443|1993.918|A/New_York/712/1993|A_/_H3N2|HA
EPI_ISL_5442|1994.030|A/New_York/711/1994|A_/_H3N2|HA
EPI_ISL_5441|1994.014|A/New_York/709/1994|A_/_H3N2|HA
EPI_ISL_5440|1995.058|A/New_York/689/1995|A_/_H3N2|HA
EPI_ISL_5439|1995.099|A/New_York/687/1995|A_/_H3N2|HA
EPI_ISL_5437|1995.060|A/New_York/684/1995|A_/_H3N2|HA
EPI_ISL_5436|1996.249|A/New_York/652/1996|A_/_H3N2|HA
EPI_ISL_5435|1995.986|A/New_York/647/1995|A_/_H3N2|HA
EPI_ISL_5434|1995.923|A/New_York/629/1995|A_/_H1N1|HA
EPI_ISL_5433|1996.104|A/New_York/626/1996|A_/_H1N1|HA
EPI_ISL_5432|2000.568|A/Canterbury/48/2000|A_/_H1N1|HA
EPI_ISL_5431|2003.515|A/Waikato/120/2003|A_/_H3N2|HA
EPI_ISL_5430|2003.499|A/Waikato/75/2003|A_/_H3N2|HA
EPI_ISL_5429|2003.493|A/Waikato/61/2003|A_/_H3N2|HA
EPI_ISL_5428|2003.477|A/Wellington/28/2003|A_/_H3N2|HA
EPI_ISL_5427|2003.460|A/Wellington/25/2003|A_/_H3N2|HA
EPI_ISL_5426|2003.441|A/Waikato/3/2003|A_/_H3N2|HA
EPI_ISL_5425|2003.408|A/Wellington/10/2003|A_/_H3N2|HA
EPI_ISL_5424|2003.381|A/Waikato/1/2003|A_/_H3N2|HA
EPI_ISL_5423|2003.386|A/Wellington/4/2003|A_/_H3N2|HA
EPI_ISL_5422|2003.378|A/Wellington/3/2003|A_/_H3N2|HA
EPI_ISL_5421|2002.699|A/Wellington/86/2002|A_/_H3N2|HA
EPI_ISL_5420|2002.000|A/Wellington/84/2002|A_/_H3N2|HA
EPI_ISL_5419|2002.000|A/Wellington/83/2002|A_/_H3N2|HA
EPI_ISL_5418|2002.641|A/Waikato/58/2002|A_/_H3N2|HA
EPI_ISL_5417|2002.581|A/Dunedin/14/2002|A_/_H3N2|HA
EPI_ISL_5416|2002.496|A/Waikato/21/2002|A_/_H3N2|HA
EPI_ISL_5415|2002.501|A/Wellington/66/2002|A_/_H3N2|HA
EPI_ISL_5414|2002.458|A/Wellington/38/2002|A_/_H3N2|HA
EPI_ISL_5413|2002.277|A/Waikato/5/2002|A_/_H3N2|HA
EPI_ISL_5412|2001.518|A/Wellington/22/2001|A_/_H3N2|HA
EPI_ISL_5411|2001.556|A/Wellington/32/2001|A_/_H1N1|HA
EPI_ISL_5410|2001.293|A/Waikato/3/2001|A_/_H1N1|HA
EPI_ISL_5409|2000.604|A/Waikato/1/2000|A_/_H3N2|HA
EPI_ISL_5408|2000.112|A/Dunedin/2/2000|A_/_H1N1|HA
EPI_ISL_5407|1993.852|A/New_York/751/1993|A_/_H3N2|HA
EPI_ISL_5406|1995.216|A/New_York/693/1995|A_/_H3N2|HA
EPI_ISL_5405|1995.167|A/New_York/679/1995|A_/_H3N2|HA
EPI_ISL_5404|1995.049|A/New_York/674/1995|A_/_H3N2|HA
EPI_ISL_5403|1995.044|A/New_York/672/1995|A_/_H3N2|HA
EPI_ISL_5402|1995.014|A/New_York/671/1995|A_/_H3N2|HA
EPI_ISL_5401|1995.027|A/New_York/669/1995|A_/_H3N2|HA
EPI_ISL_5400|1994.956|A/New_York/665/1994|A_/_H3N2|HA
EPI_ISL_5399|1995.022|A/New_York/662/1995|A_/_H3N2|HA
EPI_ISL_5398|1994.934|A/New_York/659/1994|A_/_H3N2|HA
EPI_ISL_5397|1995.140|A/New_York/658/1995|A_/_H3N2|HA
EPI_ISL_5396|1994.838|A/New_York/654/1994|A_/_H3N2|HA
EPI_ISL_5395|1985.000|A/Memphis/12/1985|A_/_H3N2|HA
EPI_ISL_5394|1996.005|A/New_York/641/1996|A_/_H3N2|HA
EPI_ISL_5393|1996.057|A/New_York/636/1996|A_/_H3N2|HA
EPI_ISL_5392|1996.046|A/New_York/635/1996|A_/_H3N2|HA
EPI_ISL_5391|1996.164|A/New_York/632/1996|A_/_H3N2|HA
EPI_ISL_5390|1996.126|A/New_York/624/1996|A_/_H3N2|HA
EPI_ISL_5389|1996.978|A/New_York/577/1996|A_/_H3N2|HA
EPI_ISL_5388|1996.962|A/New_York/571/1996|A_/_H3N2|HA
EPI_ISL_5387|2001.490|A/Canterbury/26/2001|A_/_H1N1|HA
EPI_ISL_5386|2002.518|A/Dunedin/10/2002|A_/_H3N2|HA
EPI_ISL_5385|2001.468|A/Waikato/80/2001|A_/_H1N1|HA
EPI_ISL_5384|1994.014|A/New_York/732/1994|A_/_H3N2|HA
EPI_ISL_5383|1994.027|A/New_York/708/1994|A_/_H3N2|HA
EPI_ISL_5382|1995.063|A/New_York/703/1995|A_/_H3N2|HA
EPI_ISL_5381|1995.022|A/New_York/702/1995|A_/_H3N2|HA
EPI_ISL_5380|1995.082|A/New_York/698/1995|A_/_H3N2|HA
EPI_ISL_5379|1995.110|A/New_York/697/1995|A_/_H3N2|HA
EPI_ISL_5378|1994.995|A/New_York/696/1994|A_/_H3N2|HA
EPI_ISL_5377|1995.164|A/New_York/695/1995|A_/_H3N2|HA
EPI_ISL_5376|1995.047|A/New_York/692/1995|A_/_H3N2|HA
EPI_ISL_5375|1983.000|A/Memphis/13/1983|A_/_H1N1|HA
EPI_ISL_5374|1983.000|A/Memphis/11/1983|A_/_H1N1|HA
EPI_ISL_5373|1978.000|A/Memphis/1/1978|A_/_H1N1|HA
EPI_ISL_5372|1986.000|A/Memphis/5/1986|A_/_H3N2|HA
EPI_ISL_5371|1995.942|A/New_York/649/1995|A_/_H1N1|HA
EPI_ISL_5370|1995.945|A/New_York/645/1995|A_/_H1N1|HA
EPI_ISL_5369|1996.899|A/New_York/559/1996|A_/_H3N2|HA
EPI_ISL_5368|1996.888|A/New_York/557/1996|A_/_H3N2|HA
EPI_ISL_5367|1988.787|A/wigeon/Ohio/379/1988|A_/_H5N2|HA
EPI_ISL_5366|2001.575|A/Wellington/28/2001|A_/_H1N1|HA
EPI_ISL_5365|2001.430|A/Waikato/42/2001|A_/_H1N1|HA
EPI_ISL_5364|2001.433|A/Waikato/51/2001|A_/_H1N1|HA
EPI_ISL_5363|2001.460|A/Wellington/9/2001|A_/_H1N1|HA
EPI_ISL_5362|2001.427|A/Waikato/18/2001|A_/_H1N1|HA
EPI_ISL_5361|2001.425|A/Waikato/20/2001|A_/_H1N1|HA
EPI_ISL_5360|2001.414|A/Waikato/16/2001|A_/_H1N1|HA
EPI_ISL_5359|2001.405|A/Waikato/10/2001|A_/_H1N1|HA
EPI_ISL_5358|2001.405|A/Wellington/3/2001|A_/_H1N1|HA
EPI_ISL_5357|2001.389|A/Waikato/7/2001|A_/_H1N1|HA
EPI_ISL_5356|2001.375|A/Waikato/4/2001|A_/_H1N1|HA
EPI_ISL_5355|2001.353|A/Wellington/1/2001|A_/_H1N1|HA
EPI_ISL_5354|1996.975|A/New_York/602/1996|A_/_H3N2|HA
EPI_ISL_5353|1996.956|A/New_York/599/1996|A_/_H3N2|HA
EPI_ISL_5352|1968.000|A/Northern_Territory/60/1968|A_/_H3N2|HA
EPI_ISL_5351|2002.658|A/mallard/Maryland/881/2002|A_/_H6N2|HA
EPI_ISL_5350|2001.622|A/Canterbury/152/2001|A_/_H1N1|HA
EPI_ISL_5349|2001.540|A/Canterbury/60/2001|A_/_H1N1|HA
EPI_ISL_5348|2001.499|A/West_Coast/31/2001|A_/_H1N1|HA
EPI_ISL_5347|2000.675|A/Canterbury/62/2000|A_/_H3N2|HA
EPI_ISL_5346|1987.797|A/mallard/Ohio/275/1987|A_/_H4N2|HA
EPI_ISL_5345|2002.682|A/blue-winged_teal/Ohio/908/2002|A_/_H3N2|HA
EPI_ISL_5344|1987.808|A/green-winged_teal/Ohio/430/1987|A_/_H1N1|HA
EPI_ISL_5343|2002.630|A/mallard/Ohio/657/2002|A_/_H4N6|HA
EPI_ISL_5342|2002.682|A/blue-winged_teal/Ohio/926/2002|A_/_H3N8|HA
EPI_ISL_5341|2000.639|A/Wellington/9/2000|A_/_H3N2|HA
EPI_ISL_5340|2000.560|A/Wellington/5/2000|A_/_H1N1|HA
EPI_ISL_5339|2000.464|A/Wellington/3/2000|A_/_H1N1|HA
EPI_ISL_5338|2000.464|A/Wellington/2/2000|A_/_H1N1|HA
EPI_ISL_5337|1994.101|A/New_York/733/1994|A_/_H3N2|HA
EPI_ISL_5336|1983.000|A/Memphis/18/1983|A_/_H1N1|HA
EPI_ISL_5335|1983.000|A/Memphis/17/1983|A_/_H1N1|HA
EPI_ISL_5334|1983.000|A/Memphis/16/1983|A_/_H1N1|HA
EPI_ISL_5333|1983.000|A/Memphis/15/1983|A_/_H1N1|HA
EPI_ISL_5332|1983.000|A/Memphis/12/1983|A_/_H1N1|HA
EPI_ISL_5331|1983.000|A/Memphis/8/1983|A_/_H1N1|HA
EPI_ISL_5330|1983.000|A/Memphis/7/1983|A_/_H1N1|HA
EPI_ISL_5329|1983.000|A/Memphis/4/1983|A_/_H1N1|HA
EPI_ISL_5328|1983.000|A/Memphis/3/1983|A_/_H1N1|HA
EPI_ISL_5327|1980.000|A/Memphis/7/1980|A_/_H1N1|HA
EPI_ISL_5326|1978.000|A/Memphis/17/1978|A_/_H1N1|HA
EPI_ISL_5325|1978.000|A/Memphis/15/1978|A_/_H1N1|HA
EPI_ISL_5324|1978.000|A/Memphis/13/1978|A_/_H1N1|HA
EPI_ISL_5323|1978.000|A/Memphis/11/1978|A_/_H1N1|HA
EPI_ISL_5322|1978.000|A/Memphis/10/1978|A_/_H1N1|HA
EPI_ISL_5321|2001.060|A/New_York/235/2001|A_/_H1N1|HA
EPI_ISL_5320|1996.003|A/New_York/640/1996|A_/_H1N1|HA
EPI_ISL_5319|1996.003|A/New_York/653/1996|A_/_H1N1|HA
EPI_ISL_5318|1995.918|A/New_York/651/1995|A_/_H1N1|HA
EPI_ISL_5317|1995.929|A/New_York/638/1995|A_/_H1N1|HA
EPI_ISL_5316|1995.992|A/New_York/623/1995|A_/_H3N2|HA
EPI_ISL_5315|1995.948|A/New_York/614/1995|A_/_H1N1|HA
EPI_ISL_5314|1996.975|A/New_York/555/1996|A_/_H3N2|HA
EPI_ISL_5313|2001.521|A/Canterbury/42/2001|A_/_H1N1|HA
EPI_ISL_5312|2001.488|A/Canterbury/22/2001|A_/_H1N1|HA
EPI_ISL_5311|2001.466|A/Canterbury/20/2001|A_/_H1N1|HA
EPI_ISL_5310|1988.000|A/Memphis/8/1988|A_/_H3N2|HA
EPI_ISL_5309|1995.951|A/New_York/648/1995|A_/_H3N2|HA
EPI_ISL_5308|1995.907|A/New_York/644/1995|A_/_H1N1|HA
EPI_ISL_5307|1996.044|A/New_York/637/1996|A_/_H3N2|HA
EPI_ISL_5306|1995.934|A/New_York/634/1995|A_/_H3N2|HA
EPI_ISL_5305|1996.257|A/New_York/631/1996|A_/_H3N2|HA
EPI_ISL_5304|1995.945|A/New_York/628/1995|A_/_H3N2|HA
EPI_ISL_5303|1996.038|A/New_York/625/1996|A_/_H3N2|HA
EPI_ISL_5302|1996.019|A/New_York/622/1996|A_/_H3N2|HA
EPI_ISL_5301|1996.025|A/New_York/619/1996|A_/_H3N2|HA
EPI_ISL_5300|1995.989|A/New_York/618/1995|A_/_H3N2|HA
EPI_ISL_5299|1996.025|A/New_York/613/1996|A_/_H3N2|HA
EPI_ISL_5298|1995.964|A/New_York/612/1995|A_/_H3N2|HA
EPI_ISL_5297|1995.989|A/New_York/611/1995|A_/_H3N2|HA
EPI_ISL_5296|1995.962|A/New_York/610/1995|A_/_H3N2|HA
EPI_ISL_5295|1995.962|A/New_York/609/1995|A_/_H3N2|HA
EPI_ISL_5294|1996.249|A/New_York/608/1996|A_/_H3N2|HA
EPI_ISL_5293|1995.907|A/New_York/606/1995|A_/_H3N2|HA
EPI_ISL_5292|1996.937|A/New_York/603/1996|A_/_H3N2|HA
EPI_ISL_5291|1996.973|A/New_York/561/1996|A_/_H3N2|HA
EPI_ISL_5290|1996.986|A/New_York/578/1996|A_/_H3N2|HA
EPI_ISL_5289|1996.945|A/New_York/572/1996|A_/_H3N2|HA
EPI_ISL_5287|2003.000|A/swine/Spain/51915/2003|A_/_H1N1|HA
EPI_ISL_5285|2001.523|A/Canterbury/54/2001|A_/_H1N1|HA
EPI_ISL_5284|2001.510|A/Canterbury/36/2001|A_/_H3N2|HA
EPI_ISL_5283|1995.874|A/New_York/627/1995|A_/_H1N1|HA
EPI_ISL_5282|1995.986|A/New_York/621/1995|A_/_H1N1|HA
EPI_ISL_5281|1995.975|A/New_York/620/1995|A_/_H1N1|HA
EPI_ISL_5280|1996.213|A/New_York/617/1996|A_/_H3N2|HA
EPI_ISL_5279|1995.912|A/New_York/615/1995|A_/_H1N1|HA
EPI_ISL_5278|1995.934|A/New_York/607/1995|A_/_H1N1|HA
EPI_ISL_5277|1995.951|A/New_York/605/1995|A_/_H1N1|HA
EPI_ISL_5276|1995.871|A/New_York/604/1995|A_/_H1N1|HA
EPI_ISL_5275|2001.570|A/Canterbury/106/2001|A_/_H1N1|HA
EPI_ISL_5274|2001.542|A/Canterbury/79/2001|A_/_H1N1|HA
EPI_ISL_5273|2001.540|A/Canterbury/71/2001|A_/_H1N1|HA
EPI_ISL_5272|2001.540|A/Canterbury/70/2001|A_/_H1N1|HA
EPI_ISL_5271|2001.540|A/Canterbury/69/2001|A_/_H1N1|HA
EPI_ISL_5270|2001.542|A/Canterbury/68/2001|A_/_H1N1|HA
EPI_ISL_5269|2001.545|A/Canterbury/65/2001|A_/_H1N1|HA
EPI_ISL_5268|2001.537|A/Canterbury/63/2001|A_/_H1N1|HA
EPI_ISL_5267|2001.504|A/Canterbury/51/2001|A_/_H1N1|HA
EPI_ISL_5266|2001.501|A/West_Coast/33/2001|A_/_H1N1|HA
EPI_ISL_5265|2001.022|A/Canterbury/01/2001|A_/_H1N1|HA
EPI_ISL_5264|2000.680|A/Canterbury/63/2000|A_/_H1N1|HA
EPI_ISL_5263|2000.544|A/Canterbury/8/2000|A_/_H1N1|HA
EPI_ISL_5261|1982.000|A/Baylor/11515/1982|A_/_H1N1|HA
EPI_ISL_5260|2001.622|A/South_Canterbury/159/2001|A_/_H1N1|HA
EPI_ISL_5259|2001.616|A/Canterbury/155/2001|A_/_H1N1|HA
EPI_ISL_5258|2001.567|A/Canterbury/144/2001|A_/_H1N1|HA
EPI_ISL_5257|2001.605|A/Canterbury/139/2001|A_/_H1N1|HA
EPI_ISL_5256|2001.592|A/Canterbury/126/2001|A_/_H1N1|HA
EPI_ISL_5255|2001.592|A/Canterbury/125/2001|A_/_H1N1|HA
EPI_ISL_5254|2001.584|A/Canterbury/119/2001|A_/_H1N1|HA
EPI_ISL_5253|2001.542|A/Canterbury/73/2001|A_/_H1N1|HA
EPI_ISL_5252|2001.537|A/Canterbury/72/2001|A_/_H1N1|HA
EPI_ISL_5251|2001.548|A/Canterbury/64/2001|A_/_H1N1|HA
EPI_ISL_5250|2001.529|A/Canterbury/58/2001|A_/_H1N1|HA
EPI_ISL_5249|2001.518|A/Canterbury/53/2001|A_/_H1N1|HA
EPI_ISL_5248|2001.523|A/Canterbury/48/2001|A_/_H1N1|HA
EPI_ISL_5247|2001.523|A/Canterbury/47/2001|A_/_H1N1|HA
EPI_ISL_5246|2001.523|A/Canterbury/45/2001|A_/_H1N1|HA
EPI_ISL_5245|2001.518|A/Canterbury/40/2001|A_/_H1N1|HA
EPI_ISL_5244|2001.512|A/Canterbury/35/2001|A_/_H1N1|HA
EPI_ISL_5243|2001.521|A/Canterbury/34/2001|A_/_H1N1|HA
EPI_ISL_5242|2001.504|A/Canterbury/30/2001|A_/_H1N1|HA
EPI_ISL_5241|2001.507|A/Canterbury/29/2001|A_/_H1N1|HA
EPI_ISL_5240|2001.507|A/Canterbury/27/2001|A_/_H1N1|HA
EPI_ISL_5239|2001.499|A/Canterbury/25/2001|A_/_H1N1|HA
EPI_ISL_5238|2001.499|A/Canterbury/24/2001|A_/_H1N1|HA
EPI_ISL_5237|2001.488|A/Canterbury/23/2001|A_/_H1N1|HA
EPI_ISL_5236|2001.499|A/Canterbury/21/2001|A_/_H1N1|HA
EPI_ISL_5235|2001.479|A/Canterbury/19/2001|A_/_H1N1|HA
EPI_ISL_5234|2001.479|A/Canterbury/17/2001|A_/_H1N1|HA
EPI_ISL_5233|2000.806|A/Canterbury/95/2000|A_/_H1N1|HA
EPI_ISL_5232|2000.658|A/Canterbury/100/2000|A_/_H1N1|HA
EPI_ISL_5231|2000.680|A/Canterbury/54/2000|A_/_H1N1|HA
EPI_ISL_5230|2000.560|A/Canterbury/51/2000|A_/_H1N1|HA
EPI_ISL_5229|2000.617|A/Canterbury/27/2000|A_/_H1N1|HA
EPI_ISL_5228|2000.664|A/Canterbury/43/2000|A_/_H1N1|HA
EPI_ISL_5226|2003.310|A/New_York/229/2003|A_/_H1N2|HA
EPI_ISL_5225|1996.975|A/New_York/600/1996|A_/_H3N2|HA
EPI_ISL_5224|1996.945|A/New_York/596/1996|A_/_H3N2|HA
EPI_ISL_5223|1996.962|A/New_York/595/1996|A_/_H3N2|HA
EPI_ISL_5222|1996.880|A/New_York/594/1996|A_/_H3N2|HA
EPI_ISL_5221|1996.923|A/New_York/592/1996|A_/_H3N2|HA
EPI_ISL_5220|1996.967|A/New_York/591/1996|A_/_H3N2|HA
EPI_ISL_5219|1996.918|A/New_York/582/1996|A_/_H3N2|HA
EPI_ISL_5218|1996.926|A/New_York/567/1996|A_/_H3N2|HA
EPI_ISL_5217|1996.863|A/New_York/563/1996|A_/_H3N2|HA
EPI_ISL_5216|1996.948|A/New_York/562/1996|A_/_H3N2|HA
EPI_ISL_5215|1998.090|A/New_York/536/1998|A_/_H3N2|HA
EPI_ISL_5214|2001.616|A/Canterbury/153/2001|A_/_H1N1|HA
EPI_ISL_5213|2001.537|A/Canterbury/76/2001|A_/_H1N1|HA
EPI_ISL_5212|2001.504|A/Canterbury/74/2001|A_/_H1N1|HA
EPI_ISL_5211|2001.545|A/Canterbury/66/2001|A_/_H1N1|HA
EPI_ISL_5210|2001.290|A/Canterbury/06/2001|A_/_H3N2|HA
EPI_ISL_5209|2000.541|A/Canterbury/9/2000|A_/_H1N1|HA
EPI_ISL_5206|1977.000|A/swine/Tennessee/25/1977|A_/_H1N1|HA
EPI_ISL_5205|1996.937|A/New_York/593/1996|A_/_H3N2|HA
EPI_ISL_5204|1996.997|A/New_York/584/1996|A_/_H3N2|HA
EPI_ISL_5203|2003.000|A/Swine/Spain/50047/2003|A_/_H1N1|HA
EPI_ISL_5202|2001.521|A/Canterbury/41/2001|A_/_H1N1|HA
EPI_ISL_5201|2001.479|A/Canterbury/16/2001|A_/_H1N1|HA
EPI_ISL_5200|2001.471|A/South_Canterbury/15/2001|A_/_H1N1|HA
EPI_ISL_5199|2001.425|A/Canterbury/08/2001|A_/_H1N1|HA
EPI_ISL_5198|2001.595|A/Canterbury/146/2001|A_/_H3N2|HA
EPI_ISL_5197|2000.675|A/Canterbury/57/2000|A_/_H1N1|HA
EPI_ISL_5196|2000.680|A/South_Canterbury/59/2000|A_/_H1N1|HA
EPI_ISL_5195|2000.642|A/Canterbury/41/2000|A_/_H1N1|HA
EPI_ISL_5194|2000.680|A/Canterbury/60/2000|A_/_H1N1|HA
EPI_ISL_5193|2000.735|A/Canterbury/78/2000|A_/_H1N1|HA
EPI_ISL_5192|2000.721|A/Canterbury/79/2000|A_/_H1N1|HA
EPI_ISL_5191|2000.713|A/Canterbury/76/2000|A_/_H1N1|HA
EPI_ISL_5190|2000.658|A/South_Canterbury/40/2000|A_/_H1N1|HA
EPI_ISL_5189|2000.623|A/South_Canterbury/31/2000|A_/_H1N1|HA
EPI_ISL_5188|2000.549|A/Canterbury/7/2000|A_/_H1N1|HA
EPI_ISL_5187|2000.587|A/Canterbury/23/2000|A_/_H1N1|HA
EPI_ISL_5186|1997.014|A/New_York/597/1997|A_/_H3N2|HA
EPI_ISL_5185|1996.940|A/New_York/590/1996|A_/_H3N2|HA
EPI_ISL_5184|1996.962|A/New_York/589/1996|A_/_H3N2|HA
EPI_ISL_5183|1996.989|A/New_York/588/1996|A_/_H3N2|HA
EPI_ISL_5182|1996.880|A/New_York/587/1996|A_/_H3N2|HA
EPI_ISL_5181|1996.970|A/New_York/586/1996|A_/_H3N2|HA
EPI_ISL_5180|1997.058|A/New_York/585/1997|A_/_H3N2|HA
EPI_ISL_5179|1997.044|A/New_York/581/1997|A_/_H3N2|HA
EPI_ISL_5178|1996.926|A/New_York/580/1996|A_/_H3N2|HA
EPI_ISL_5177|1997.014|A/New_York/576/1997|A_/_H3N2|HA
EPI_ISL_5176|1996.945|A/New_York/574/1996|A_/_H3N2|HA
EPI_ISL_5175|1996.943|A/New_York/568/1996|A_/_H3N2|HA
EPI_ISL_5174|1997.044|A/New_York/566/1997|A_/_H3N2|HA
EPI_ISL_5173|1997.014|A/New_York/558/1997|A_/_H3N2|HA
EPI_ISL_5170|1982.000|A/Baylor/11735/1982|A_/_H1N1|HA
EPI_ISL_5169|1947.000|A/FortMonmouth/1/1947|A_/_H1N1|HA
EPI_ISL_5166|2001.605|A/Canterbury/140/2001|A_/_H3N2|HA
EPI_ISL_5165|2001.526|A/Canterbury/50/2001|A_/_H3N2|HA
EPI_ISL_5164|2001.523|A/Canterbury/43/2001|A_/_H3N2|HA
EPI_ISL_5163|2001.504|A/West_Coast/28/2001|A_/_H3N2|HA
EPI_ISL_5162|2001.351|A/Canterbury/07/2001|A_/_H3N2|HA
EPI_ISL_5161|2000.669|A/Canterbury/65/2000|A_/_H1N1|HA
EPI_ISL_5160|2000.467|A/Canterbury/5/2000|A_/_H1N1|HA
EPI_ISL_5159|2000.653|A/Canterbury/37/2000|A_/_H1N1|HA
EPI_ISL_5158|1997.162|A/New_York/583/1997|A_/_H3N2|HA
EPI_ISL_5157|1997.003|A/New_York/579/1997|A_/_H3N2|HA
EPI_ISL_5156|1996.959|A/New_York/575/1996|A_/_H3N2|HA
EPI_ISL_5155|1996.975|A/New_York/573/1996|A_/_H3N2|HA
EPI_ISL_5154|1996.945|A/New_York/570/1996|A_/_H3N2|HA
EPI_ISL_5153|1997.005|A/New_York/569/1997|A_/_H3N2|HA
EPI_ISL_5152|1996.918|A/New_York/565/1996|A_/_H3N2|HA
EPI_ISL_5151|1997.003|A/New_York/564/1997|A_/_H3N2|HA
EPI_ISL_5150|1997.014|A/New_York/560/1997|A_/_H3N2|HA
EPI_ISL_20941|1933.997|A/Puerto_Rico/8/34|A_/_H1N1|HA
EPI_ISL_5149|2001.614|A/Canterbury/149/2001|A_/_H3N2|HA
EPI_ISL_5148|2001.529|A/West_Coast/55/2001|A_/_H3N2|HA
EPI_ISL_5147|2001.523|A/Canterbury/44/2001|A_/_H3N2|HA
EPI_ISL_5146|2001.518|A/Canterbury/37/2001|A_/_H3N2|HA
EPI_ISL_5145|2001.501|A/West_Coast/32/2001|A_/_H3N2|HA
EPI_ISL_5144|2001.430|A/Canterbury/10/2001|A_/_H3N2|HA
EPI_ISL_5143|2000.801|A/Canterbury/94/2000|A_/_H3N2|HA
EPI_ISL_5142|2002.000|A/swine/Spain/39139/2002|A_/_H3N2|HA
EPI_ISL_5141|2001.000|A/swine/Spain/33601/2001|A_/_H3N2|HA
EPI_ISL_20940|1973.000|A/Port_Chalmers/1/1973|A_/_H3N2|HA
EPI_ISL_8890|1977.663|A/mallard_duck/ALB/302/1977|A_/_H10N7|HA
EPI_ISL_8888|2003.381|A/shorebird/DE/261/2003|A_/_H9N5|HA
EPI_ISL_8884|1991.603|A/mallard/ALB/17/1991|A_/_H9N2|HA
EPI_ISL_5801|1991.603|A/mallard/Alberta/11/1991|A_/_H9N2|HA
EPI_ISL_8883|1988.672|A/mallard_duck/ALB/321/1988|A_/_H9N2|HA
EPI_ISL_8882|1988.369|A/ruddy_turnstone/DE/510/1988|A_/_H9N6|HA
EPI_ISL_8881|1987.400|A/ruddy_turnstone/DE/2731/1987|A_/_H9N1|HA
EPI_ISL_5800|1987.436|A/laughing_gull/Delaware/2718/1987|A_/_H9N5|HA
EPI_ISL_8880|1987.416|A/ruddy_turnstone/DE/2576/1987|A_/_H9N5|HA
EPI_ISL_8878|1983.636|A/mallard_duck/ALB/743/1983|A_/_H9N1|HA
EPI_ISL_5799|2001.567|A/mallard/Alberta/34/2001|A_/_H7N1|HA
EPI_ISL_5798|1993.915|A/pintail/Alberta/129/1993|A_/_H10N7|HA
EPI_ISL_8876|1989.315|A/red_knot/NJ/325/1989|A_/_H7N7|HA
EPI_ISL_8875|1988.413|A/ruddy_turnstone/DE/2378/1988|A_/_H7N7|HA
EPI_ISL_8874|1987.444|A/laughing_gull/DE/2838/1987|A_/_H13N2|HA
EPI_ISL_8873|1985.619|A/green-winged_teal/ALB/228/1985|A_/_H7N3|HA
EPI_ISL_8872|1980.593|A/pintail_duck/ALB/169/1980|A_/_H3N8|HA
EPI_ISL_8870|1977.666|A/mallard_duck/ALB/279/1977|A_/_H7N3|HA
EPI_ISL_3219|1977.666|A/widgeon/Alberta/284/1977|A_/_H7N3|HA
EPI_ISL_8869|1977.666|A/blue-winged_teal/ALB/295/1977|A_/_H7N3|HA
EPI_ISL_8868|1977.592|A/mallard_duck/ALB/224/1977|A_/_H7N5|HA
EPI_ISL_8867|1992.915|A/mallard/Alberta/194/1992|A_/_H8N4|HA
EPI_ISL_3242|1977.595|A/mallard/Alberta/283/1977|A_/_H8N4|HA
EPI_ISL_8863|1977.655|A/mallard_duck/ALB/291/1977|A_/_H4N1|HA
EPI_ISL_8862|2003.614|A/blue-winged_teal/Alberta/293/2003|A_/_H4N6|HA
EPI_ISL_8861|2001.616|A/pintail/Alberta/269/2001|A_/_H4N6|HA
EPI_ISL_8855|1994.496|A/blue-winged_teal/ALB/293/1994|A_/_H4N6|HA
EPI_ISL_8854|1990.638|A/blue-winged_teal/ALB/136/1990|A_/_H4N3|HA
EPI_ISL_8853|1990.581|A/blue-winged_teal/ALB/103/1990|A_/_H4N5|HA
EPI_ISL_8848|1988.369|A/ruddy_turnstone/DE/512/1988|A_/_H4N6|HA
EPI_ISL_8847|1985.652|A/pintail_duck/ALB/623/1985|A_/_H4N6|HA
EPI_ISL_8843|1984.596|A/mallard_duck/ALB/630/1984|A_/_H4N2|HA
EPI_ISL_8841|1985.000|A/ruddy_turnstone/NJ/47/1985|A_/_H4N6|HA
EPI_ISL_8840|1983.625|A/mallard_duck/ALB/581/1983|A_/_H4N4|HA
EPI_ISL_8839|1979.608|A/pintail_duck/ALB/599/1979|A_/_H4N2|HA
EPI_ISL_8838|1979.608|A/blue-winged_teal/ALB/580/1979|A_/_H4N2|HA
EPI_ISL_8837|1979.597|A/mallard_duck/ALB/106/1979|A_/_H4N2|HA
EPI_ISL_8836|1978.605|A/mallard_duck/ALB/354/1978|A_/_H4N2|HA
EPI_ISL_8835|1977.668|A/pintail_duck/ALB/220/1977|A_/_H4N8|HA
EPI_ISL_8834|1977.671|A/mallard_duck/ALB/161/1977|A_/_H4N6|HA
EPI_ISL_8832|1977.660|A/mallard_duck/ALB/210/1977|A_/_H4N8|HA
EPI_ISL_4444|1977.660|A/mallard/Alberta/300/1977|A_/_H4N3|HA
EPI_ISL_8831|1977.652|A/blue-winged_teal/ALB/243/1977|A_/_H4N6|HA
EPI_ISL_8830|1977.600|A/redhead_duck/ALB/74/1977|A_/_H4N6|HA
EPI_ISL_8829|1977.603|A/gadwall_duck/ALB/53/1977|A_/_H4N6|HA
EPI_ISL_8828|1977.603|A/canvasback_duck/ALB/274/1977|A_/_H4N6|HA
EPI_ISL_8827|1976.609|A/mallard_duck/ALB/26/1976|A_/_H3N1|HA
EPI_ISL_8823|1988.675|A/mallard/ALB/394/1988|A_/_H3N3|HA
EPI_ISL_8819|1983.630|A/mallard_duck/ALB/635/1983|A_/_H3N5|HA
EPI_ISL_8817|1983.611|A/blue-winged_teal/ALB/452/1983|A_/_H3N1|HA
EPI_ISL_8814|1979.614|A/pintail_duck/ALB/627/1979|A_/_H3N2|HA
EPI_ISL_8813|1979.605|A/pintail_duck/ALB/462/1979|A_/_H3N6|HA
EPI_ISL_8812|1979.605|A/green-winged_teal/ALB/438/1979|A_/_H3N8|HA
EPI_ISL_8811|1978.619|A/mallard_duck/ALB/712/1978|A_/_H3N3|HA
EPI_ISL_8807|1976.615|A/pintail_duck/ALB/86/1976|A_/_H3N2|HA
EPI_ISL_8805|1988.374|A/ruddy_turnstone/DE/773/1988|A_/_H9N6|HA
EPI_ISL_5788|1988.372|A/herring_gull/Delaware/712/1988|A_/_H16N3|HA
EPI_ISL_8792|1986.359|A/herring_gull/NJ/782/1986|A_/_H13N2|HA
EPI_ISL_8787|1987.512|A/knot/DE/2552/1987|A_/_H9N5|HA
EPI_ISL_8786|1985.405|A/ruddy_turnstone/NJ/65/1985|A_/_H7N3|HA
EPI_ISL_8784|1989.307|A/herring_gull/NJ/402/1989|A_/_H5N3|HA
EPI_ISL_4419|1997.830|A/mallard/Alberta/52/1997|A_/_H12N5|HA
EPI_ISL_8781|2003.600|A/mallard/Alberta/245/2003|A_/_H11N9|HA
EPI_ISL_8780|1977.663|A/mallard_duck/ALB/294/1977|A_/_H11N9|HA
EPI_ISL_8779|2003.597|A/mallard/Alberta/209/2003|A_/_H10N7|HA
EPI_ISL_8778|1977.671|A/pintail_duck/ALB/303/1977|A_/_H10N7|HA
EPI_ISL_8777|2003.000|A/pintail/Alberta/49/2003|A_/_H9N5|HA
EPI_ISL_8776|1983.597|A/mallard_duck/ALB/396/1983|A_/_H9N1|HA
EPI_ISL_8774|1976.612|A/mallard_duck/ALB/57/1976|A_/_H5N2|HA
EPI_ISL_8771|1976.609|A/mallard_duck/ALB/31/1976|A_/_H3N8|HA
EPI_ISL_8747|1979.614|A/mallard_duck/ALB/676/1979|A_/_H3N6|HA
EPI_ISL_8745|1979.608|A/mallard_duck/ALB/564/1979|A_/_H3N8|HA
EPI_ISL_8716|1986.414|A/herring_gull/DE/475/1986|A_/_H13N2|HA
EPI_ISL_8951|1980.675|A/blue-winged_teal/MN/993/1980|A_/_H6N6|HA
EPI_ISL_8949|1981.751|A/pigeon/MN/1407/1981|A_/_H1N1|HA
EPI_ISL_5825|1977.255|A/gull/Maryland/19/1977|A_/_H2N9|HA
EPI_ISL_8944|1983.000|A/mallard/Potsdam/177-4/1983|A_/_H2N2|HA
EPI_ISL_8942|1984.107|A/duck/NZL/76/1984|A_/_H9N1|HA
EPI_ISL_8941|1976.000|A/duck/NZL/160/1976|A_/_H1N3|HA
EPI_ISL_8937|1980.738|A/black_duck/AUS/4045/1980|A_/_H6N5|HA
EPI_ISL_5816|1979.000|A/gray_teal/Australia/3/1979|A_/_H4N6|HA
EPI_ISL_8936|1979.000|A/grey_teal/Australia/2/1979|A_/_H4N4|HA
EPI_ISL_8932|1977.000|A/chicken/Hong_Kong/17/1977|A_/_H6N1|HA
EPI_ISL_8931|1976.000|A/duck/Hong_Kong/d73/1976|A_/_H6N1|HA
EPI_ISL_8924|1978.000|A/duck/Hong_Kong/319/1978|A_/_H2N2|HA
EPI_ISL_8918|1990.293|A/semi-palmated_sandpiper/Brazil/43/1990|A_/_H2N1|HA
EPI_ISL_8879|1985.614|A/mallard_duck/ALB/98/1985|A_/_H6N2|HA
EPI_ISL_8860|2001.567|A/mallard/Alberta/30/2001|A_/_H4N8|HA
EPI_ISL_8859|1999.608|A/pintail/Alberta/207/1999|A_/_H4N8|HA
EPI_ISL_8858|1998.592|A/mallard/ALB/47/1998|A_/_H4N1|HA
EPI_ISL_8856|1995.581|A/mallard/ALB/49/1995|A_/_H4N6|HA
EPI_ISL_8846|1985.638|A/blue-winged_teal/ALB/562/1985|A_/_H4N6|HA
EPI_ISL_8826|2001.595|A/mallard/Alberta/156/2001|A_/_H3N8|HA
EPI_ISL_8824|1995.581|A/mallard/ALB/118/1995|A_/_H3N5|HA
EPI_ISL_8821|1985.638|A/blue-winged_teal/ALB/569/1985|A_/_H3N8|HA
EPI_ISL_8820|1985.638|A/mallard_duck/ALB/525/1985|A_/_H3N8|HA
EPI_ISL_5789|1985.633|A/mallard_duck/Alberta/438/1985|A_/_H3N4|HA
EPI_ISL_8818|1983.611|A/mallard_duck/ALB/506/1983|A_/_H9N1|HA
EPI_ISL_8810|1977.638|A/mallard_duck/ALB/127/1977|A_/_H1N1|HA
EPI_ISL_8804|1988.372|A/herring_gull/DE/692/1988|A_/_H2N8|HA
EPI_ISL_8803|2002.622|A/pintail_duck/Alberta/210/2002|A_/_H1N1|HA
EPI_ISL_5787|1992.915|A/blue-winged_teal/Alberta/141/1992|A_/_H1N1|HA
EPI_ISL_8802|1988.672|A/mallard_duck/ALB/322/1988|A_/_H1N1|HA
EPI_ISL_8801|1987.649|A/mallard_duck/ALB/294/1987|A_/_H6N2|HA
EPI_ISL_8800|1987.614|A/coot/ALB/134/1987|A_/_H6N2|HA
EPI_ISL_8799|1998.608|A/mallard/ALB/201/1998|A_/_H1N1|HA
EPI_ISL_5786|1996.000|A/mallard/Alberta/267/1996|A_/_H1N1|HA
EPI_ISL_8798|1981.630|A/pintail_duck/ALB/631/1981|A_/_H1N5|HA
EPI_ISL_8797|1979.622|A/mallard_duck/ALB/965/1979|A_/_H1N1|HA
EPI_ISL_8796|1979.603|A/pintail_duck/ALB/238/1979|A_/_H1N1|HA
EPI_ISL_8795|1977.671|A/pintail_duck/ALB/219/1977|A_/_H1N1|HA
EPI_ISL_8794|1977.600|A/mallard_duck/ALB/46/1977|A_/_H1N1|HA
EPI_ISL_8793|1977.584|A/mallard_duck/ALB/42/1977|A_/_H1N6|HA
EPI_ISL_8788|2003.378|A/laughing_gull/DE/5/2003|A_/_H9N1|HA
EPI_ISL_8767|2003.586|A/mallard/Alberta/154/2003|A_/_H6N5|HA
EPI_ISL_8766|1996.000|A/mallard/ALB/206/1996|A_/_H6N8|HA
EPI_ISL_8765|1993.915|A/pintail/ALB/179/1993|A_/_H6N1|HA
EPI_ISL_8764|1992.915|A/mallard/ALB/199/1992|A_/_H6N5|HA
EPI_ISL_8763|1990.658|A/mallard_duck/ALB/253/1990|A_/_H6N3|HA
EPI_ISL_8762|1990.581|A/mallard_duck/ALB/191/1990|A_/_H6N3|HA
EPI_ISL_8761|1990.589|A/mallard_duck/ALB/155/1990|A_/_H6N3|HA
EPI_ISL_8760|1985.614|A/shoveler/ALB/114/1985|A_/_H6N2|HA
EPI_ISL_8759|1985.614|A/pintail_duck/ALB/111/1985|A_/_H6N2|HA
EPI_ISL_8758|1985.614|A/mallard_duck/ALB/76/1985|A_/_H6N3|HA
EPI_ISL_8757|1985.614|A/blue-winged_teal/ALB/69/1985|A_/_H6N2|HA
EPI_ISL_8756|1985.614|A/mallard_duck/ALB/10/1985|A_/_H6N2|HA
EPI_ISL_8755|1982.633|A/blue-winged_teal/ALB/685/1982|A_/_H6N4|HA
EPI_ISL_8754|1982.616|A/mallard_duck/ALB/289/1982|A_/_H6N6|HA
EPI_ISL_8753|1982.614|A/blue-winged_teal/ALB/266/1982|A_/_H6N6|HA
EPI_ISL_8752|1982.614|A/widgeon/ALB/256/1982|A_/_H6N6|HA
EPI_ISL_8751|1982.605|A/pintail_duck/ALB/189/1982|A_/_H6N6|HA
EPI_ISL_8750|1981.638|A/mallard_duck/ALB/730/1981|A_/_H6N1|HA
EPI_ISL_8749|1979.644|A/pintail_duck/ALB/1298/1979|A_/_H6N9|HA
EPI_ISL_8748|1979.638|A/mallard_duck/ALB/1151/1979|A_/_H6N9|HA
EPI_ISL_8746|1979.614|A/pintail_duck/ALB/628/1979|A_/_H6N8|HA
EPI_ISL_8744|1989.304|A/laughing_gull/NJ/276/1989|A_/_H6N8|HA
EPI_ISL_8742|1979.647|A/pintail_duck/ALB/1343/1979|A_/_H6N4|HA
EPI_ISL_8739|1979.638|A/mallard_duck/ALB/1081/1979|A_/_H6N5|HA
EPI_ISL_8738|1979.633|A/pintail_duck/ALB/1045/1979|A_/_H6N5|HA
EPI_ISL_8737|1979.633|A/pintail_duck/ALB/1040/1979|A_/_H6N5|HA
EPI_ISL_5782|1978.605|A/mallard_duck/Alberta/205/1978|A_/_H6N2|HA
EPI_ISL_8735|1978.647|A/mallard_duck/ALB/761/1978|A_/_H6N8|HA
EPI_ISL_8733|1978.605|A/pintail_duck/ALB/367/1978|A_/_H6N2|HA
EPI_ISL_8732|1978.603|A/pintail_duck/ALB/133/1978|A_/_H6N2|HA
EPI_ISL_8731|1978.603|A/mallard_duck/ALB/290/1978|A_/_H6N2|HA
EPI_ISL_8730|1978.600|A/mallard_duck/ALB/280/1978|A_/_H6N2|HA
EPI_ISL_8729|1978.597|A/blue-winged_teal/ALB/48/1978|A_/_H6N5|HA
EPI_ISL_8728|1978.597|A/blue-winged_teal/ALB/368/1978|A_/_H6N8|HA
EPI_ISL_8727|1978.597|A/mallard_duck/ALB/250/1978|A_/_H6N2|HA
EPI_ISL_8726|2003.581|A/mallard/Alberta/79/2003|A_/_H2N3|HA
EPI_ISL_8725|2002.584|A/mallard/Alberta/149/2002|A_/_H2N4|HA
EPI_ISL_8724|1998.608|A/mallard/ALB/226/1998|A_/_H2N3|HA
EPI_ISL_8723|1998.608|A/mallard/ALB/205/1998|A_/_H2N3|HA
EPI_ISL_8722|1997.811|A/blue-winged_teal/ALB/16/1997|A_/_H2N9|HA
EPI_ISL_8721|1996.000|A/mallard/ALB/201/1996|A_/_H2N3|HA
EPI_ISL_8720|1988.672|A/mallard_duck/ALB/353/1988|A_/_H2N3|HA
EPI_ISL_8719|1986.359|A/laughing_gull/NJ/798/1986|A_/_H2N7|HA
EPI_ISL_8718|1988.372|A/herring_gull/DE/703/1988|A_/_H2N8|HA
EPI_ISL_8717|1988.372|A/herring_gull/DE/698/1988|A_/_H2N1|HA
EPI_ISL_8715|1986.359|A/sanderling/NJ/766/1986|A_/_H2N7|HA
EPI_ISL_8714|1985.627|A/mallard_duck/ALB/376/1985|A_/_H2N3|HA
EPI_ISL_8713|1984.634|A/mallard_duck/ALB/884/1984|A_/_H2N5|HA
EPI_ISL_8712|1985.405|A/laughing_gull/NJ/75/1985|A_/_H2N9|HA
EPI_ISL_4437|1977.671|A/pintail/Alberta/293/1977|A_/_H2N9|HA
EPI_ISL_4406|1977.600|A/mallard/Alberta/77/1977|A_/_H2N3|HA
EPI_ISL_8711|2001.068|A/New_York/445/2001|A_/_H1N1|HA
EPI_ISL_8710|2000.063|A/New_York/440/2000|A_/_H3N2|HA
EPI_ISL_8709|2000.011|A/New_York/432/2000|A_/_H3N2|HA
EPI_ISL_8708|2000.005|A/New_York/429/2000|A_/_H3N2|HA
EPI_ISL_8707|1999.740|A/New_York/428/1999|A_/_H3N2|HA
EPI_ISL_8706|1999.956|A/New_York/423/1999|A_/_H3N2|HA
EPI_ISL_8705|1999.953|A/New_York/422/1999|A_/_H3N2|HA
EPI_ISL_8704|2002.074|A/New_York/420/2002|A_/_H3N2|HA
EPI_ISL_8703|2002.178|A/New_York/417/2002|A_/_H1N2|HA
EPI_ISL_8702|2003.173|A/New_York/400/2003|A_/_H1N2|HA
EPI_ISL_8701|1994.000|A/Nanchang/0074/1994|A_/_H3N2|HA
EPI_ISL_8700|1984.000|A/Hong_Kong/7/1984|A_/_H3N2|HA
EPI_ISL_8699|1983.000|A/Hong_Kong/5/83|A_/_H3N2|HA
EPI_ISL_8698|1975.000|A/Hong_Kong/43/1975|A_/_H3N2|HA
EPI_ISL_8697|1983.000|A/Hong_Kong/26/1983|A_/_H3N2|HA
EPI_ISL_8696|1992.000|A/Hong_Kong/14/1992|A_/_H3N2|HA
EPI_ISL_8695|2003.151|A/New_York/496/2003|A_/_H1N1|HA
EPI_ISL_8694|2003.063|A/New_York/489/2003|A_/_H1N2|HA
EPI_ISL_8693|2003.055|A/New_York/486/2003|A_/_H1N1|HA
EPI_ISL_8692|2003.052|A/New_York/485/2003|A_/_H3N2|HA
EPI_ISL_8691|2003.033|A/New_York/482/2003|A_/_H1N2|HA
EPI_ISL_8686|1999.066|A/New_York/459/1999|A_/_H3N2|HA
EPI_ISL_8685|1999.058|A/New_York/458/1999|A_/_H3N2|HA
EPI_ISL_8684|1999.038|A/New_York/457/1999|A_/_H3N2|HA
EPI_ISL_8683|1999.038|A/New_York/456/1999|A_/_H3N2|HA
EPI_ISL_8682|1999.033|A/New_York/454/1999|A_/_H3N2|HA
EPI_ISL_8681|1999.030|A/New_York/453/1999|A_/_H3N2|HA
EPI_ISL_8680|1999.027|A/New_York/451/1999|A_/_H3N2|HA
EPI_ISL_8679|1999.019|A/New_York/450/1999|A_/_H3N2|HA
EPI_ISL_8678|1999.008|A/New_York/449/1999|A_/_H3N2|HA
EPI_ISL_8677|1998.893|A/New_York/448/1998|A_/_H3N2|HA
EPI_ISL_8676|1972.000|A/Hong_Kong/6/1972|A_/_H3N2|HA
EPI_ISL_8675|1987.000|A/Hong_Kong/7/1987|A_/_H3N2|HA
EPI_ISL_8674|1985.000|A/Hong_Kong/7/1985|A_/_H3N2|HA
EPI_ISL_8673|1973.000|A/Hong_Kong/11/1973|A_/_H3N2|HA
EPI_ISL_8672|1985.000|A/Hong_Kong/24/1985|A_/_H3N2|HA
EPI_ISL_8671|1988.000|A/Hong_Kong/2/1988|A_/_H3N2|HA
EPI_ISL_8670|1985.000|A/Hong_Kong/6/1985|A_/_H3N2|HA
EPI_ISL_8669|1974.000|A/Hong_Kong/14/1974|A_/_H3N2|HA
EPI_ISL_8668|1980.000|A/Hong_Kong/46/1980|A_/_H3N2|HA
EPI_ISL_8667|2001.140|A/New_York/446/2001|A_/_H1N1|HA
EPI_ISL_8666|2001.058|A/New_York/443/2001|A_/_H1N1|HA
EPI_ISL_8665|2001.025|A/New_York/442/2001|A_/_H1N1|HA
EPI_ISL_8664|2000.060|A/New_York/439/2000|A_/_H3N2|HA
EPI_ISL_8663|2000.005|A/New_York/430/2000|A_/_H3N2|HA
EPI_ISL_8662|1999.959|A/New_York/425/1999|A_/_H3N2|HA
EPI_ISL_8661|1999.997|A/New_York/421/1999|A_/_H3N2|HA
EPI_ISL_8660|2002.019|A/New_York/407/2002|A_/_H3N2|HA
EPI_ISL_8657|2001.090|A/New_York/306/2001|A_/_H1N1|HA
EPI_ISL_8656|2001.101|A/New_York/305/2001|A_/_H1N1|HA
EPI_ISL_8655|2003.074|A/New_York/293/2003|A_/_H1N1|HA
EPI_ISL_8654|2003.173|A/New_York/292/2003|A_/_H1N1|HA
EPI_ISL_8653|2002.956|A/New_York/217/2002|A_/_H1N2|HA
EPI_ISL_8652|1988.000|A/Memphis/13/1988|A_/_H3N2|HA
EPI_ISL_8649|2001.074|A/New_York/346/2001|A_/_H1N1|HA
EPI_ISL_8648|2001.066|A/New_York/342/2001|A_/_H1N1|HA
EPI_ISL_8647|2001.077|A/New_York/302/2001|A_/_H1N1|HA
EPI_ISL_8646|2002.970|A/New_York/291/2002|A_/_H1N1|HA
EPI_ISL_8644|2001.060|A/New_York/444/2001|A_/_H1N1|HA
EPI_ISL_8643|2000.046|A/New_York/438/2000|A_/_H3N2|HA
EPI_ISL_8642|2000.030|A/New_York/437/2000|A_/_H3N2|HA
EPI_ISL_8641|2000.025|A/New_York/436/2000|A_/_H3N2|HA
EPI_ISL_8640|2000.022|A/New_York/434/2000|A_/_H3N2|HA
EPI_ISL_8639|2000.011|A/New_York/433/2000|A_/_H3N2|HA
EPI_ISL_8638|2000.005|A/New_York/431/2000|A_/_H3N2|HA
EPI_ISL_8637|1999.986|A/New_York/427/1999|A_/_H3N2|HA
EPI_ISL_8636|1999.967|A/New_York/426/1999|A_/_H3N2|HA
EPI_ISL_8635|1999.956|A/New_York/424/1999|A_/_H3N2|HA
EPI_ISL_8634|2002.047|A/New_York/419/2002|A_/_H3N2|HA
EPI_ISL_8633|2002.041|A/New_York/418/2002|A_/_H3N2|HA
EPI_ISL_8632|2002.159|A/New_York/416/2002|A_/_H3N2|HA
EPI_ISL_8631|2002.142|A/New_York/415/2002|A_/_H3N2|HA
EPI_ISL_8630|2002.115|A/New_York/414/2002|A_/_H3N2|HA
EPI_ISL_8629|2002.104|A/New_York/413/2002|A_/_H3N2|HA
EPI_ISL_8628|2002.085|A/New_York/412/2002|A_/_H3N2|HA
EPI_ISL_8627|2002.058|A/New_York/411/2002|A_/_H3N2|HA
EPI_ISL_8626|2002.038|A/New_York/410/2002|A_/_H3N2|HA
EPI_ISL_8625|2002.036|A/New_York/409/2002|A_/_H3N2|HA
EPI_ISL_8624|2002.027|A/New_York/408/2002|A_/_H3N2|HA
EPI_ISL_8623|2002.019|A/New_York/406/2002|A_/_H3N2|HA
EPI_ISL_8622|2002.016|A/New_York/405/2002|A_/_H3N2|HA
EPI_ISL_8621|2002.011|A/New_York/404/2002|A_/_H3N2|HA
EPI_ISL_8620|2002.008|A/New_York/403/2002|A_/_H3N2|HA
EPI_ISL_8619|2001.986|A/New_York/402/2001|A_/_H3N2|HA
EPI_ISL_8618|2001.888|A/New_York/401/2001|A_/_H3N2|HA
EPI_ISL_8616|1990.000|A/Memphis/1/90|A_/_H3N2|HA
EPI_ISL_8611|2001.058|A/New_York/341/2001|A_/_H1N1|HA
EPI_ISL_8610|2001.049|A/New_York/246/2001|A_/_H1N1|HA
EPI_ISL_8609|2001.060|A/New_York/241/2001|A_/_H1N1|HA
EPI_ISL_8608|2001.019|A/New_York/239/2001|A_/_H1N1|HA
EPI_ISL_8607|2003.099|A/New_York/226/2003|A_/_H1N2|HA
EPI_ISL_8606|2003.216|A/New_York/221/2003|A_/_H1N1|HA
EPI_ISL_8595|2001.055|A/New_York/301/2001|A_/_H3N2|HA
EPI_ISL_8594|2003.058|A/New_York/399/2003|A_/_H1N1|HA
EPI_ISL_8593|2001.115|A/New_York/308/2001|A_/_H1N1|HA
EPI_ISL_8588|1986.000|A/Memphis/1/1986|A_/_H3N2|HA
EPI_ISL_8587|1972.000|A/Memphis/109/1972|A_/_H3N2|HA
EPI_ISL_8560|2003.000|A/Moscow/328/2003|A_/_H3N2|HA
EPI_ISL_8517|2002.000|A/duck/Yangzhou/906/2002|A_/_H11N2|HA
EPI_ISL_8515|1998.000|A/chicken/Shijiazhuang/2/98|A_/_H9N2|HA
EPI_ISL_8514|2001.000|A/chicken/Shanghai/10/01|A_/_H9N2|HA
EPI_ISL_8513|1996.000|A/chicken/Shandong/7/96|A_/_H9N2|HA
EPI_ISL_8512|1999.000|A/chicken/Ningxia/4/99|A_/_H9N2|HA
EPI_ISL_8511|1997.000|A/duck/Nanjing/2/97|A_/_H9N2|HA
EPI_ISL_8510|2000.000|A/chicken/Jiangsu/1/00|A_/_H9N2|HA
EPI_ISL_8509|2001.000|A/chicken/Jilin/53/01|A_/_H9N2|HA
EPI_ISL_8508|1998.000|A/chicken/Henan/5/98|A_/_H9N2|HA
EPI_ISL_8507|2002.000|A/chicken/Henan/43/02|A_/_H9N2|HA
EPI_ISL_8506|2000.000|A/chicken/Henan/26/00|A_/_H9N2|HA
EPI_ISL_8505|2001.000|A/chicken/Heilongjiang/48/01|A_/_H9N2|HA
EPI_ISL_8504|2000.000|A/chicken/Heilongjiang/35/00|A_/_H9N2|HA
EPI_ISL_8503|2000.000|A/chicken/Hebei/31/00|A_/_H9N2|HA
EPI_ISL_8502|1999.000|A/chicken/Guangxi/9/99|A_/_H9N2|HA
EPI_ISL_8501|1999.000|A/chicken/Guangxi/10/99|A_/_H9N2|HA
EPI_ISL_8500|1997.000|A/chicken/Guangdong/6/97|A_/_H9N2|HA
EPI_ISL_8499|2001.000|A/chicken/Guangdong/56/01|A_/_H9N2|HA
EPI_ISL_8498|1997.000|A/chicken/Guangdong/5/97|A_/_H9N2|HA
EPI_ISL_8497|2001.000|A/chicken/Guangdong/47/01|A_/_H9N2|HA
EPI_ISL_8496|2000.000|A/chicken/Guangdong/4/00|A_/_H9N2|HA
EPI_ISL_8495|2002.000|A/chicken/Guangdong/21/02|A_/_H9N2|HA
EPI_ISL_8494|2000.000|A/chicken/Fujian/25/00|A_/_H9N2|HA
EPI_ISL_8493|2003.000|A/Oklahoma/323/03|A_/_H3N2|HA
EPI_ISL_8492|2001.000|A/swine/Guangdong/2/01|A_/_H1N1|HA
EPI_ISL_8476|2002.000|A/chicken/China/1/02|A_/_H5N1|HA
EPI_ISL_8475|2000.000|A/swine/Heilongjiang/74/2000|A_/_H3N2|HA
EPI_ISL_8474|2001.000|A/swine/Inner_Mongolia/547/2001|A_/_H3N2|HA
EPI_ISL_8355|2001.000|A/mallard/Alberta/24/01|A_/_H7N3|HA
EPI_ISL_8354|1983.000|A/mallard/Postdam/178-4/83|A_/_H2N2|HA
EPI_ISL_8307|1972.000|A/duck/Hongkong/301/72|A_/_H7N1|HA
EPI_ISL_8306|2001.000|A/chicken/Jiande/1218/2001|A_/_H5N1|HA
EPI_ISL_8282|1992.000|A/equine/Kentucky/1/92|A_/_H3N8|HA
EPI_ISL_8281|1992.000|A/equine/Hong_Kong/1/92|A_/_H3N8|HA
EPI_ISL_680|1991.000|A/Equine/Alaska/1/91|A_/_H3N8|HA
EPI_ISL_8280|1989.000|A/equine/Sussex/93753/89|A_/_H3N8|HA
EPI_ISL_8272|2003.159|A/New_York/348/2003|A_/_H1N1|HA
EPI_ISL_8271|2001.030|A/New_York/312/2001|A_/_H1N1|HA
EPI_ISL_8270|2003.038|A/New_York/223/2003|A_/_H1N1|HA
EPI_ISL_8269|2003.030|A/New_York/222/2003|A_/_H1N1|HA
EPI_ISL_8268|2001.019|A/New_York/310/2001|A_/_H1N1|HA
EPI_ISL_8267|2003.266|A/New_York/297/2003|A_/_H1N2|HA
EPI_ISL_8266|2003.079|A/New_York/294/2003|A_/_H1N2|HA
EPI_ISL_8264|2000.964|A/New_York/233/2000|A_/_H1N1|HA
EPI_ISL_8263|2003.167|A/New_York/231/2003|A_/_H1N2|HA
EPI_ISL_8262|2003.071|A/New_York/230/2003|A_/_H1N1|HA
EPI_ISL_8261|2001.156|A/New_York/208/2001|A_/_H1N1|HA
EPI_ISL_8256|1999.107|A/New_York/339/1999|A_/_H3N2|HA
EPI_ISL_8255|2001.140|A/New_York/281/2001|A_/_H1N1|HA
EPI_ISL_8254|1999.268|A/New_York/261/1999|A_/_H3N2|HA
EPI_ISL_8253|1999.030|A/New_York/252/1999|A_/_H3N2|HA
EPI_ISL_8252|1998.989|A/New_York/251/1998|A_/_H3N2|HA
EPI_ISL_8250|2002.984|A/New_York/220/2002|A_/_H1N1|HA
EPI_ISL_8249|2003.622|A/New_York/204/2003|A_/_H3N2|HA
EPI_ISL_8248|1999.986|A/New_York/140/1999|A_/_H3N2|HA
EPI_ISL_152|1971.000|A/Memphis/1/71|A_/_H3N2|HA
EPI_ISL_8234|2001.025|A/New_York/343/2001|A_/_H1N1|HA
EPI_ISL_8233|1998.995|A/New_York/330/1998|A_/_H3N2|HA
EPI_ISL_8232|1998.989|A/New_York/328/1998|A_/_H3N2|HA
EPI_ISL_8231|1999.153|A/New_York/325/1999|A_/_H3N2|HA
EPI_ISL_8230|2003.041|A/New_York/300/2003|A_/_H1N2|HA
EPI_ISL_8229|2003.112|A/New_York/209/2003|A_/_H1N2|HA
EPI_ISL_8228|2003.907|A/New_York/272/2003|A_/_H3N2|HA
EPI_ISL_8227|1999.342|A/New_York/266/1999|A_/_H3N2|HA
EPI_ISL_8226|2001.984|A/New_York/77/2001|A_/_H3N2|HA
EPI_ISL_8225|1999.937|A/New_York/153/1999|A_/_H3N2|HA
EPI_ISL_8224|1999.225|A/New_York/398/1999|A_/_H3N2|HA
EPI_ISL_8223|1999.049|A/New_York/347/1999|A_/_H3N2|HA
EPI_ISL_8220|1995.000|A/Memphis/24/1995|A_/_H3N2|HA
EPI_ISL_8207|1999.208|A/New_York/322/1999|A_/_H3N2|HA
EPI_ISL_8206|1999.068|A/New_York/316/1999|A_/_H3N2|HA
EPI_ISL_8205|2003.107|A/New_York/296/2003|A_/_H1N2|HA
EPI_ISL_8204|1999.066|A/New_York/285/1999|A_/_H3N2|HA
EPI_ISL_8203|1999.115|A/New_York/283/1999|A_/_H3N2|HA
EPI_ISL_8202|2002.008|A/New_York/275/2002|A_/_H3N2|HA
EPI_ISL_8201|1998.997|A/New_York/254/1998|A_/_H3N2|HA
EPI_ISL_8200|1999.000|A/Memphis/59/1999|A_/_H3N2|HA
EPI_ISL_8199|2003.000|A/Memphis/31/03|A_/_H3N2|HA
EPI_ISL_237|1972.000|A/Memphis/102/72|A_/_H3N2|HA
EPI_ISL_8198|1986.000|A/Memphis/66/1986|A_/_H3N2|HA
EPI_ISL_8186|1999.129|A/New_York/332/1999|A_/_H3N2|HA
EPI_ISL_8185|1999.074|A/New_York/331/1999|A_/_H3N2|HA
EPI_ISL_8184|1999.068|A/New_York/324/1999|A_/_H3N2|HA
EPI_ISL_8183|1999.093|A/New_York/278/1999|A_/_H3N2|HA
EPI_ISL_8182|1999.112|A/New_York/260/1999|A_/_H3N2|HA
EPI_ISL_8181|2001.019|A/New_York/205/2001|A_/_H1N1|HA
EPI_ISL_8180|2002.162|A/New_York/126/2002|A_/_H3N2|HA
EPI_ISL_8179|1999.060|A/New_York/340/1999|A_/_H3N2|HA
EPI_ISL_8178|1999.104|A/New_York/338/1999|A_/_H3N2|HA
EPI_ISL_8177|1999.181|A/New_York/337/1999|A_/_H3N2|HA
EPI_ISL_8176|1999.148|A/New_York/336/1999|A_/_H3N2|HA
EPI_ISL_8175|1999.052|A/New_York/335/1999|A_/_H3N2|HA
EPI_ISL_8174|1999.126|A/New_York/333/1999|A_/_H3N2|HA
EPI_ISL_8173|1999.085|A/New_York/329/1999|A_/_H3N2|HA
EPI_ISL_8172|1999.225|A/New_York/327/1999|A_/_H3N2|HA
EPI_ISL_8171|1999.066|A/New_York/323/1999|A_/_H3N2|HA
EPI_ISL_8170|1999.044|A/New_York/321/1999|A_/_H3N2|HA
EPI_ISL_8169|1999.230|A/New_York/320/1999|A_/_H3N2|HA
EPI_ISL_8168|1999.088|A/New_York/318/1999|A_/_H3N2|HA
EPI_ISL_8167|1999.008|A/New_York/317/1999|A_/_H3N2|HA
EPI_ISL_8166|1999.014|A/New_York/315/1999|A_/_H3N2|HA
EPI_ISL_8165|1999.090|A/New_York/314/1999|A_/_H3N2|HA
EPI_ISL_8164|1998.989|A/New_York/313/1998|A_/_H3N2|HA
EPI_ISL_8163|1999.162|A/New_York/311/1999|A_/_H3N2|HA
EPI_ISL_8162|1998.995|A/New_York/304/1998|A_/_H3N2|HA
EPI_ISL_8161|1999.129|A/New_York/290/1999|A_/_H3N2|HA
EPI_ISL_8160|1998.923|A/New_York/289/1998|A_/_H3N2|HA
EPI_ISL_8159|1999.153|A/New_York/288/1999|A_/_H3N2|HA
EPI_ISL_8158|1999.112|A/New_York/282/1999|A_/_H3N2|HA
EPI_ISL_8157|1999.277|A/New_York/280/1999|A_/_H3N2|HA
EPI_ISL_8156|1999.145|A/New_York/279/1999|A_/_H3N2|HA
EPI_ISL_8155|1999.019|A/New_York/277/1999|A_/_H3N2|HA
EPI_ISL_8154|2002.178|A/New_York/276/2002|A_/_H3N2|HA
EPI_ISL_8132|1965.000|A/Izumi/5/65|A_/_H2N2|HA
EPI_ISL_231|1957.000|A/Adachi/2/57|A_/_H2N2|HA
EPI_ISL_8129|1989.000|A/Suita/1/89|A_/_H1N1|HA
EPI_ISL_8124|1976.000|A/mallard/Alberta/35/1976|A_/_H1N1|HA
EPI_ISL_8116|1977.000|A/duck/HK/196/1977|A_/_H1N0|HA
EPI_ISL_8102|1983.000|A/equine/New_York/VR-297/1983|A_/_H3N8|HA
EPI_ISL_8101|1982.000|A/equine/California/103/1982|A_/_H3N8|HA
EPI_ISL_8100|1981.000|A/equine/Kentucky/magnificent_genius1/1981|A_/_H3N8|HA
EPI_ISL_8099|1981.000|A/equine/Georgia/13/1981|A_/_H3N8|HA
EPI_ISL_8098|1981.000|A/equine/Georgia/10/1981|A_/_H3N8|HA
EPI_ISL_8097|1981.000|A/equine/Georgia/9/1981|A_/_H3N8|HA
EPI_ISL_8096|1981.000|A/equine/Georgia/3/1981|A_/_H3N8|HA
EPI_ISL_8095|1981.000|A/equine/Georgia/1/1981|A_/_H3N8|HA
EPI_ISL_8094|1976.000|A/equine/Kentucky/bitter_boredom5/1976|A_/_H3N8|HA
EPI_ISL_8093|1976.000|A/equine/Kentucky/pass_the_pepper1/1976|A_/_H3N8|HA
EPI_ISL_8092|1963.000|A/equine/Miami/1/1963|A_/_H3N8|HA
EPI_ISL_8090|1981.000|A/equine/Kentucky/2/1981|A_/_H3N8|HA
EPI_ISL_8089|1980.000|A/equine/California/1/1980|A_/_H3N8|HA
EPI_ISL_8088|1980.000|A/equine/Kentucky/4/1980|A_/_H3N8|HA
EPI_ISL_8087|1978.000|A/equine/Kentucky/1/1978|A_/_H3N8|HA
EPI_ISL_8086|1986.000|A/swine/Iowa/1/1986|A_/_H1N1|HA
EPI_ISL_8085|1991.000|A/swine/California/T9001707/1991|A_/_H1N1|HA
EPI_ISL_8078|1978.000|A/California/45/1978|A_/_H1N1|HA
EPI_ISL_8071|2003.000|A/turkey/Italy/2685/2003|A_/_H7N3|HA
EPI_ISL_8070|2002.000|A/turkey/Italy/9742/2002|A_/_H7N3|HA
EPI_ISL_8069|1977.000|A/wedge-tailed_shearwater/Western_Australia/405/1977|A_/_H3N8|HA
EPI_ISL_15790|1978.068|A/black_duck/Perth/699/1978|A_/_H3N8|HA
EPI_ISL_8041|1978.000|A/swine/Tennessee/7/1978|A_/_H1N1|HA
EPI_ISL_8040|1978.000|A/swine/Tennessee/4/1978|A_/_H1N1|HA
EPI_ISL_8022|1983.000|A/red-necked_stint/Western_Australia/4923/1983|A_/_H3N8|HA
EPI_ISL_15789|1980.445|A/red-necked_stint/Bunbury/4500/1980|A_/_H3N8|HA
EPI_ISL_8020|1983.000|A/black_duck/Western_Australia/4954/1983|A_/_H3N8|HA
EPI_ISL_8018|2002.000|A/duck/Victoria/5384/2002|A_/_H4N8|HA
EPI_ISL_8017|1979.000|A/Eurasian_coot/Western_Australia/2727/1979|A_/_H6N2|HA
EPI_ISL_8011|1976.000|A/swine/Wisconsin/30747/1976|A_/_H1N1|HA
EPI_ISL_8010|1978.000|A/swine/Tennessee/3/1978|A_/_H1N1|HA
EPI_ISL_8009|1987.000|A/swine/Iowa/2/1987|A_/_H1N1|HA
EPI_ISL_7929|1983.000|A/Memphis/44/1983|A_/_H1N1|HA
EPI_ISL_7928|1978.000|A/swine/Tennessee/8/1978|A_/_H1N1|HA
EPI_ISL_7927|1978.000|A/swine/Tennessee/5/1978|A_/_H1N1|HA
EPI_ISL_7926|1985.000|A/swine/Iowa/2/1985|A_/_H1N1|HA
EPI_ISL_7901|1978.000|A/swine/Tennessee/2/1978|A_/_H1N1|HA
EPI_ISL_7900|1977.000|A/swine/Tennessee/118/1977|A_/_H1N1|HA
EPI_ISL_7899|1934.997|A/swine/Ohio/23/1935|A_/_H1N1|HA
EPI_ISL_7882|1991.000|A/swine/Iowa/24297/1991|A_/_H1N1|HA
EPI_ISL_7799|1977.000|A/swine/Tennessee/112/1977|A_/_H1N1|HA
EPI_ISL_7798|1977.000|A/swine/Tennessee/106/1977|A_/_H1N1|HA
EPI_ISL_7797|1977.000|A/swine/Tennessee/105/1977|A_/_H1N1|HA
EPI_ISL_7796|1977.000|A/swine/Iowa/100/1977|A_/_H1N1|HA
EPI_ISL_7795|1976.000|A/swine/Tennessee/10/1976|A_/_H1N1|HA
EPI_ISL_7794|1981.000|A/swine/Ontario/6/1981|A_/_H1N1|HA
EPI_ISL_7793|1981.000|A/swine/Ontario/3/1981|A_/_H1N1|HA
EPI_ISL_7792|1981.000|A/swine/Ontario/2/1981|A_/_H1N1|HA
EPI_ISL_7790|1976.000|A/swine/Tennessee/23/1976|A_/_H1N1|HA
EPI_ISL_7789|1979.000|A/Albany/8/1979|A_/_H1N1|HA
EPI_ISL_7775|1966.000|A/swine/Wisconsin/2/1966|A_/_H1N1|HA
EPI_ISL_7774|1967.000|A/swine/Wisconsin/1/1967|A_/_H1N1|HA
EPI_ISL_7773|1957.000|A/swine/Wisconsin/1/1957|A_/_H1N1|HA
EPI_ISL_7757|2000.705|A/Auckland/585/2000|A_/_H1N1|HA
EPI_ISL_7755|1976.000|A/Wisconsin/301/1976|A_/_H1N1|HA
EPI_ISL_7555|1977.000|A/swine/Tennessee/37/1977|A_/_H1N1|HA
EPI_ISL_21015|1999.271|A/turkey/Italy/1265/99|A_/_H7N1|HA
EPI_ISL_7553|1999.000|A/turkey/Italy/2732/1999|A_/_H7N1|HA
EPI_ISL_21014|1999.526|A/turkey/Italy/2715/99|A_/_H7N1|HA
EPI_ISL_21013|1999.737|A/turkey/Italy/3560/99|A_/_H7N1|HA
EPI_ISL_21012|1999.726|A/turkey/Italy/3489/99|A_/_H7N1|HA
EPI_ISL_7552|1999.890|A/turkey/Italy/4301/1999|A_/_H7N1|HA
EPI_ISL_7551|1999.951|A/turkey/Italy/4617/1999|A_/_H7N1|HA
EPI_ISL_21011|1999.890|A/turkey/Italy/4294/99|A_/_H7N1|HA
EPI_ISL_7550|1999.973|A/chicken/Italy/4789/1999|A_/_H7N1|HA
EPI_ISL_7549|1999.995|A/quail/Italy/4992/1999|A_/_H7N1|HA
EPI_ISL_21010|1999.956|A/turkey/Italy/4644/99|A_/_H7N1|HA
EPI_ISL_7545|1992.577|A/chicken/Victoria/224/1992|A_/_H7N3|HA
EPI_ISL_7544|1985.000|A/chicken/Victoria/1/1985|A_/_H7N7|HA
EPI_ISL_7543|2002.573|A/Auckland/610/2002|A_/_H3N2|HA
EPI_ISL_7542|2000.770|A/Auckland/598/2000|A_/_H3N2|HA
EPI_ISL_7541|2000.828|A/Auckland/597/2000|A_/_H1N1|HA
EPI_ISL_7540|2000.699|A/Auckland/584/2000|A_/_H1N1|HA
EPI_ISL_7539|2000.115|A/Auckland/583/2000|A_/_H3N2|HA
EPI_ISL_7538|1987.000|A/swine/Kansas/3024/1987|A_/_H1N1|HA
EPI_ISL_7537|1977.000|A/swine/Arizona/148/1977|A_/_H1N1|HA
EPI_ISL_7536|1980.000|A/swine/Wisconsin/663/1980|A_/_H1N1|HA
EPI_ISL_7535|1978.000|A/swine/Tennessee/10/1978|A_/_H1N1|HA
EPI_ISL_7534|1977.000|A/swine/Tennessee/88/1977|A_/_H1N1|HA
EPI_ISL_7533|1977.000|A/swine/Tennessee/87/1977|A_/_H1N1|HA
EPI_ISL_7532|1977.000|A/swine/Tennessee/86/1977|A_/_H1N1|HA
EPI_ISL_7531|1977.000|A/swine/Tennessee/84/1977|A_/_H1N1|HA
EPI_ISL_7530|1977.000|A/swine/Tennessee/96/1977|A_/_H1N1|HA
EPI_ISL_7529|1977.000|A/swine/Tennessee/61/1977|A_/_H1N1|HA
EPI_ISL_7528|1977.000|A/swine/Tennessee/48/1977|A_/_H1N1|HA
EPI_ISL_7527|1975.000|A/swine/Minnesota/24/1975|A_/_H1N1|HA
EPI_ISL_7526|1988.000|A/Ohio/3559/1988|A_/_H1N1|HA
EPI_ISL_7511|2000.197|A/pekin_duck/Italy/1848/2000|A_/_H7N1|HA
EPI_ISL_7510|1999.726|A/turkey/Italy/3488/1999|A_/_H7N1|HA
EPI_ISL_21009|1999.671|A/turkey/Italy/3185/99|A_/_H7N1|HA
EPI_ISL_7509|1999.890|A/turkey/Italy/4295/1999|A_/_H7N1|HA
EPI_ISL_7508|1999.921|A/turkey/Italy/4482/1999|A_/_H7N1|HA
EPI_ISL_7507|1999.970|A/turkey/Italy/4708/1999|A_/_H7N1|HA
EPI_ISL_7496|2000.109|A/turkey/Italy/1084/2000|A_/_H7N1|HA
EPI_ISL_7495|2000.246|A/chicken/Italy/2335/2000|A_/_H7N1|HA
EPI_ISL_21008|1999.000|A/turkey/Italy/977/99|A_/_H7N1|HA
EPI_ISL_7493|2002.000|A/turkey/Italy/8000/2002|A_/_H7N3|HA
EPI_ISL_7492|2001.000|A/chicken/Shantou/5319/2001|A_/_H9N2|HA
EPI_ISL_7491|2001.000|A/chicken/Shantou/5028/2001|A_/_H9N2|HA
EPI_ISL_7490|2001.000|A/chicken/Shantou/4208/2001|A_/_H9N2|HA
EPI_ISL_7489|2001.000|A/chicken/Shantou/3778/2001|A_/_H9N2|HA
EPI_ISL_7488|2001.000|A/chicken/Shantou/3173/2001|A_/_H9N2|HA
EPI_ISL_7487|2001.000|A/chicken/Shantou/2712/2001|A_/_H9N2|HA
EPI_ISL_7486|2001.000|A/silky_chicken/Shantou/2619/2001|A_/_H9N2|HA
EPI_ISL_7478|2000.000|A/silky_chicken/Shantou/1818/2000|A_/_H9N2|HA
EPI_ISL_7477|2000.000|A/chicken/Shantou/1690/2000|A_/_H9N2|HA
EPI_ISL_7475|2000.000|A/chicken/Shantou/1322/2000|A_/_H9N2|HA
EPI_ISL_7473|2000.000|A/chicken/Shantou/212/2000|A_/_H9N2|HA
EPI_ISL_7472|2000.000|A/chicken/Shantou/94/2000|A_/_H9N2|HA
EPI_ISL_7471|2001.000|A/Guinea_fowl/Shantou/2076/2001|A_/_H9N2|HA
EPI_ISL_7429|2003.000|A/partridge/Shantou/4889/2003|A_/_H9N2|HA
EPI_ISL_7408|2002.000|A/partridge/Shantou/4525/2002|A_/_H9N2|HA
EPI_ISL_7407|2002.000|A/partridge/Shantou/3811/2002|A_/_H9N2|HA
EPI_ISL_7402|2003.000|A/duck/Shantou/3728/2003|A_/_H9N2|HA
EPI_ISL_7401|2003.000|A/duck/Shantou/3658/2003|A_/_H9N2|HA
EPI_ISL_7400|2003.000|A/duck/Shantou/3577/2003|A_/_H9N2|HA
EPI_ISL_7398|2000.000|A/Guinea_fowl/Shantou/1677/2000|A_/_H9N2|HA
EPI_ISL_7397|2003.000|A/duck/Shantou/3460/2003|A_/_H9N2|HA
EPI_ISL_7396|2002.000|A/duck/Shantou/4359/2002|A_/_H9N2|HA
EPI_ISL_7395|2002.000|A/duck/Shantou/4103/2002|A_/_H9N2|HA
EPI_ISL_7394|2002.000|A/duck/Shantou/32/2002|A_/_H9N2|HA
EPI_ISL_7392|2001.000|A/duck/Shantou/5459/2001|A_/_H9N2|HA
EPI_ISL_7391|2001.000|A/duck/Shantou/5401/2001|A_/_H9N2|HA
EPI_ISL_7390|2001.000|A/duck/Shantou/3549/2001|A_/_H9N2|HA
EPI_ISL_7386|2003.000|A/chicken/Yunnan/5653/2003|A_/_H9N2|HA
EPI_ISL_7385|2003.000|A/chicken/Yunnan/1147/2003|A_/_H9N2|HA
EPI_ISL_7384|2002.000|A/chicken/Yunnan/955/2002|A_/_H9N2|HA
EPI_ISL_7383|2002.000|A/chicken/Yunnan/522/2002|A_/_H9N2|HA
EPI_ISL_7382|2002.000|A/chicken/Yunnan/401/2002|A_/_H9N2|HA
EPI_ISL_7308|2003.000|A/chicken/Shantou/4617/2003|A_/_H9N2|HA
EPI_ISL_7307|2003.000|A/silky_chicken/Shantou/4600/2003|A_/_H9N2|HA
EPI_ISL_7303|2003.000|A/chicken/Shantou/3040/2003|A_/_H9N2|HA
EPI_ISL_7301|2003.000|A/chicken/Shantou/1689/2003|A_/_H9N2|HA
EPI_ISL_7296|2002.000|A/chicken/Shantou/4608/2002|A_/_H9N2|HA
EPI_ISL_7294|2002.000|A/chicken/Shantou/4144/2002|A_/_H9N2|HA
EPI_ISL_7289|2001.000|A/chicken/Shantou/5714/2001|A_/_H9N2|HA
EPI_ISL_7288|2001.000|A/partridge/Shantou/2875/2001|A_/_H9N2|HA
EPI_ISL_7285|2002.170|A/Auckland/615/2002|A_/_H3N2|HA
EPI_ISL_7284|2001.740|A/Auckland/604/2001|A_/_H3N2|HA
EPI_ISL_15045|2001.751|A/Auckland/603/2001|A_/_H3N2|HA
EPI_ISL_7282|2000.694|A/Auckland/601/2000|A_/_H3N2|HA
EPI_ISL_7281|2000.344|A/Auckland/600/2000|A_/_H3N2|HA
EPI_ISL_7280|2000.724|A/Auckland/599/2000|A_/_H3N2|HA
EPI_ISL_7279|2000.828|A/Auckland/596/2000|A_/_H3N2|HA
EPI_ISL_7278|2000.839|A/Auckland/595/2000|A_/_H1N1|HA
EPI_ISL_7277|2000.751|A/Auckland/591/2000|A_/_H1N1|HA
EPI_ISL_7276|2000.740|A/Auckland/589/2000|A_/_H3N2|HA
EPI_ISL_7275|1980.000|A/swine/Wisconsin/629/1980|A_/_H1N1|HA
EPI_ISL_7273|1981.000|A/swine/Ontario/1/1981|A_/_H1N1|HA
EPI_ISL_7272|1988.000|A/swine/Iowa/31483/1988|A_/_H1N1|HA
EPI_ISL_7271|1987.000|A/swine/Iowa/1/1987|A_/_H1N1|HA
EPI_ISL_7270|1977.000|A/swine/Iowa/1/1977|A_/_H1N1|HA
EPI_ISL_7269||A/Albany/3/1970|A_/_H3N2|HA
EPI_ISL_7268||A/Albany/1/1970|A_/_H3N2|HA
EPI_ISL_7168|1997.934|A/emu/New_South_Wales/775/1997|A_/_H7N4|HA
EPI_ISL_7167|1997.904|A/chicken/New_South_Wales/327/1997|A_/_H7N4|HA
EPI_ISL_7166|1997.923|A/chicken/New_South_Wales/2/1997|A_/_H7N4|HA
EPI_ISL_7164|1999.000|A/chicken/Italy/1082/1999|A_/_H7N1|HA
EPI_ISL_7163|2000.049|A/quail/Italy/396/2000|A_/_H7N1|HA
EPI_ISL_7162|2000.027|A/guinea_fowl/Italy/155/2000|A_/_H7N1|HA
EPI_ISL_7161|1999.970|A/chicken/Italy/4746/1999|A_/_H7N1|HA
EPI_ISL_7157|1998.000|A/chicken/Italy/22A/1998|A_/_H5N9|HA
EPI_ISL_7156|2003.000|A/turkey/Italy/2043/2003|A_/_H7N3|HA
EPI_ISL_7152|2002.616|A/Auckland/612/2002|A_/_H3N2|HA
EPI_ISL_7151|2002.460|A/Auckland/609/2002|A_/_H3N2|HA
EPI_ISL_7150|2002.433|A/Auckland/608/2002|A_/_H3N2|HA
EPI_ISL_7149|2001.556|A/Auckland/606/2001|A_/_H1N1|HA
EPI_ISL_7148|2001.507|A/Auckland/605/2001|A_/_H1N1|HA
EPI_ISL_7147|2001.630|A/Auckland/602/2001|A_/_H3N2|HA
EPI_ISL_7146|2000.770|A/Auckland/593/2000|A_/_H3N2|HA
EPI_ISL_7145|2000.735|A/Auckland/590/2000|A_/_H1N1|HA
EPI_ISL_7144|2000.732|A/Auckland/588/2000|A_/_H3N2|HA
EPI_ISL_7143|2000.716|A/Auckland/587/2000|A_/_H1N1|HA
EPI_ISL_7142|2000.719|A/Auckland/586/2000|A_/_H1N1|HA
EPI_ISL_7141|1991.000|A/swine/Maryland/23239/1991|A_/_H1N1|HA
EPI_ISL_7140|1987.000|A/swine/Kansas/3228/1987|A_/_H1N1|HA
EPI_ISL_7139|1980.000|A/swine/Wisconsin/8/1980|A_/_H1N1|HA
EPI_ISL_7138|1980.000|A/swine/Wisconsin/661/1980|A_/_H1N1|HA
EPI_ISL_7137|1980.000|A/swine/Wisconsin/641/1980|A_/_H1N1|HA
EPI_ISL_7136||A/swine/Wisconsin/2/1970|A_/_H1N1|HA
EPI_ISL_7135|1988.000|A/swine/Wisconsin/1915/1988|A_/_H1N1|HA
EPI_ISL_7134|1980.000|A/swine/Wisconsin/11/1980|A_/_H1N1|HA
EPI_ISL_7133|1971.000|A/swine/Wisconsin/1/1971|A_/_H1N1|HA
EPI_ISL_7132|1978.000|A/swine/Tennessee/11/1978|A_/_H1N1|HA
EPI_ISL_7131|1975.000|A/swine/Tennessee/1/1975|A_/_H1N1|HA
EPI_ISL_7130|1981.000|A/swine/Ontario/7/1981|A_/_H1N1|HA
EPI_ISL_7129|1981.000|A/swine/Ontario/4/1981|A_/_H1N1|HA
EPI_ISL_7128|1977.000|A/swine/Nebraska/123/1977|A_/_H1N1|HA
EPI_ISL_7127|1979.000|A/swine/Minnesota/5892-7/1979|A_/_H1N1|HA
EPI_ISL_7126|1976.000|A/swine/Minnesota/27/1976|A_/_H1N1|HA
EPI_ISL_7125|1976.000|A/swine/Kentucky/1/1976|A_/_H1N1|HA
EPI_ISL_7124|1975.000|A/swine/Illinois/1/1975|A_/_H1N1|HA
EPI_ISL_7123|1988.000|A/swine/Iowa/17672/1988|A_/_H1N1|HA
EPI_ISL_7122|1985.000|A/swine/Iowa/3/1985|A_/_H1N1|HA
EPI_ISL_7121|1985.000|A/swine/Iowa/1/1985|A_/_H1N1|HA
EPI_ISL_7120|1976.000|A/Memphis/104/1976|A_/_H3N2|HA
EPI_ISL_7119|1977.000|A/swine/Tennessee/82/1977|A_/_H1N1|HA
EPI_ISL_7118|1977.000|A/swine/Tennessee/79/1977|A_/_H1N1|HA
EPI_ISL_7117|1977.000|A/swine/Tennessee/65/1977|A_/_H1N1|HA
EPI_ISL_7116|1977.000|A/swine/Tennessee/62/1977|A_/_H1N1|HA
EPI_ISL_7115|1977.000|A/swine/Tennessee/10/1977|A_/_H1N1|HA
EPI_ISL_7114|1997.000|A/poultry/Italy/365/1997|A_/_H5N2|HA
EPI_ISL_7113|2000.719|A/Western_Australia/4/2000|A_/_H3N2|HA
EPI_ISL_7107|2002.036|A/Auckland/614/2002|A_/_H3N2|HA
EPI_ISL_7106|2002.581|A/Auckland/613/2002|A_/_H3N2|HA
EPI_ISL_7105|2002.688|A/Auckland/611/2002|A_/_H3N2|HA
EPI_ISL_7104|2001.619|A/Auckland/607/2001|A_/_H3N2|HA
EPI_ISL_7103|2000.855|A/Auckland/582/2000|A_/_H1N1|HA
EPI_ISL_7102|2000.678|A/Auckland/581/2000|A_/_H1N1|HA
EPI_ISL_7101|2000.680|A/Auckland/580/2000|A_/_H1N1|HA
EPI_ISL_7100|2000.661|A/Auckland/579/2000|A_/_H1N1|HA
EPI_ISL_7099|1977.000|A/swine/Tennessee/64/1977|A_/_H1N1|HA
EPI_ISL_7098|1977.000|A/swine/Tennessee/49/1977|A_/_H1N1|HA
EPI_ISL_7097|1977.000|A/swine/Tennessee/31/1977|A_/_H1N1|HA
EPI_ISL_7096|1977.000|A/swine/Tennessee/21/1977|A_/_H1N1|HA
EPI_ISL_7095|1977.000|A/swine/Tennessee/19/1977|A_/_H1N1|HA
EPI_ISL_7094|1976.000|A/swine/Iowa/4/1976|A_/_H1N1|HA
EPI_ISL_7093|1951.000|A/Albany/13/1951|A_/_H1N1|HA
EPI_ISL_7092|1968.000|A/Albany/6/1968|A_/_H3N2|HA
EPI_ISL_7091|1997.000|A/poultry/Italy/367/1997|A_/_H5N2|HA
EPI_ISL_7090|1976.000|A/swine/Iowa/1/1976|A_/_H1N1|HA
EPI_ISL_7089|1976.000|A/swine/Tennessee/19/1976|A_/_H1N1|HA
EPI_ISL_7088|1976.000|A/swine/Tennessee/17/1976|A_/_H1N1|HA
EPI_ISL_7087|1976.000|A/swine/Tennessee/15/1976|A_/_H1N1|HA
EPI_ISL_7086|1976.000|A/swine/Tennessee/7/1976|A_/_H1N1|HA
EPI_ISL_7085|1976.000|A/swine/Tennessee/3/1976|A_/_H1N1|HA
EPI_ISL_7084|1951.000|A/Albany/14/1951|A_/_H1N1|HA
EPI_ISL_7083|1957.000|A/Albany/20/1957|A_/_H2N2|HA
EPI_ISL_7082|1967.000|A/Albany/4/1967|A_/_H2N2|HA
EPI_ISL_7081|1987.000|A/Memphis/1/1987|A_/_H1N1|HA
EPI_ISL_7078|2000.000|A/South_Australia/73/2000|A_/_H3N2|HA
EPI_ISL_7077|1976.000|A/Albany/1/1976|A_/_H3N2|HA
EPI_ISL_7076|1960.000|A/Albany/1/1960|A_/_H2N2|HA
EPI_ISL_7075|2000.000|A/South_Australia/47/2000|A_/_H3N2|HA
EPI_ISL_7074|2000.000|A/South_Australia/16/2000|A_/_H3N2|HA
EPI_ISL_7073|1979.000|A/USSR/46/1979|A_/_H1N1|HA
EPI_ISL_7072|1951.000|A/Albany/1618/1951|A_/_H1N1|HA
EPI_ISL_7069|1987.000|A/green-winged_teal/Ohio/340/1987|A_/_H11N9|HA
EPI_ISL_7066|1968.000|A/Albany/10/1968|A_/_H3N2|HA
EPI_ISL_7065|1969.000|A/Albany/4/1969|A_/_H3N2|HA
EPI_ISL_7064|1976.000|A/Albany/15/1976|A_/_H3N2|HA
EPI_ISL_7063|1951.000|A/Albany/12/1951|A_/_H1N1|HA
EPI_ISL_7062|1958.000|A/Albany/1/1958|A_/_H2N2|HA
EPI_ISL_7061|1957.000|A/Albany/22/1957|A_/_H2N2|HA
EPI_ISL_7060|1978.000|A/Albany/20/1978|A_/_H1N1|HA
EPI_ISL_7059|1958.000|A/Albany/24/1958|A_/_H2N2|HA
EPI_ISL_7058|2000.000|A/South_Australia/81/2000|A_/_H3N2|HA
EPI_ISL_7057|2000.000|A/South_Australia/72/2000|A_/_H3N2|HA
EPI_ISL_7054|2000.000|A/South_Australia/44/2000|A_/_H1N1|HA
EPI_ISL_7053|2000.000|A/South_Australia/11/2000|A_/_H3N2|HA
EPI_ISL_7052|1986.000|A/New_York/2924-1/1986|A_/_H1N1|HA
EPI_ISL_7051|1984.000|A/Memphis/1/1984|A_/_H1N1|HA
EPI_ISL_7050|1978.000|A/California/10/1978|A_/_H1N1|HA
EPI_ISL_7048|1950.000|A/Albany/4836/1950|A_/_H1N1|HA
EPI_ISL_7047|2000.000|A/Memphis/15/2000|A_/_H1N1|HA
EPI_ISL_7045|1989.000|A/canada_goose/Ohio/127/1989|A_/_H6N8|HA
EPI_ISL_7044|1987.000|A/green-winged_teal/Ohio/496/1987|A_/_H11N9|HA
EPI_ISL_7043|1990.000|A/mallard/Ohio/173/1990|A_/_H11N9|HA
EPI_ISL_7042|1999.000|A/black_duck/Ohio/161/1999|A_/_H11N9|HA
EPI_ISL_7041|1986.000|A/green-winged_teal/Ohio/397/1986|A_/_H11N9|HA
EPI_ISL_7039|2000.508|A/Wellington/4/2000|A_/_H1N1|HA
EPI_ISL_21005|1987.808|A/mallard/Ohio/421/1987|A_/_H7N8|HA
EPI_ISL_7038|1986.849|A/black_duck/Ohio/239/1986|A_/_H11N9|HA
EPI_ISL_21004|1986.811|A/mallard/Ohio/81/1986|A_/_H8N2|HA
EPI_ISL_7037|1971.000|A/Memphis/3/1971|A_/_H3N2|HA
EPI_ISL_7036|2002.658|A/mallard/Maryland/899/2002|A_/_H6N6|HA
EPI_ISL_7035|2002.630|A/mallard/Ohio/656/2002|A_/_H4N2|HA
EPI_ISL_7034|1986.847|A/mallard/Ohio/184/1986|A_/_H3N8|HA
EPI_ISL_7033|2000.000|A/duck/Italy/551/2000|A_/_H7N1|HA
EPI_ISL_7032|2001.000|A/chicken/Italy/322/2001|A_/_H7N1|HA
EPI_ISL_7031|2000.000|A/turkey/Italy/4426/2000|A_/_H7N1|HA
EPI_ISL_7030|2000.350|A/turkey/Italy/2984/2000|A_/_H7N1|HA
EPI_ISL_7027|2003.000|A/quail/Italy/4610/2003|A_/_H7N2|HA
EPI_ISL_7025|2003.000|A/turkey/Italy/2987/2003|A_/_H7N3|HA
EPI_ISL_7024|2003.000|A/turkey/Italy/4608/2003|A_/_H7N3|HA
EPI_ISL_7019|1993.000|A/blue-winged_teal/Ohio/96/1993|A_/_H11N9|HA
EPI_ISL_7017|1986.847|A/mallard/Ohio/181/1986|A_/_H3N1|HA
EPI_ISL_7016|2001.000|A/turkey/Italy/1351/2001|A_/_H7N1|HA
EPI_ISL_21003|1999.000|A/turkey/Italy/3675/99|A_/_H7N1|HA
EPI_ISL_21002|1999.000|A/turkey/Italy/4580/99|A_/_H7N1|HA
EPI_ISL_7011|2003.000|A/turkey/Italy/1010/2003|A_/_H7N3|HA
EPI_ISL_7010|2003.000|A/turkey/Italy/3620/2003|A_/_H7N3|HA
EPI_ISL_6998|1993.000|A/mallard/Ohio/94/1993|A_/_H11N3|HA
EPI_ISL_6993|1990.000|A/mallard/Ohio/178/1990|A_/_H4N6|HA
EPI_ISL_6992|1989.000|A/mallard/Ohio/123/1989|A_/_H6N8|HA
EPI_ISL_6991|1993.000|A/green-winged_teal/Ohio/80/1993|A_/_H6N8|HA
EPI_ISL_6984|1987.000|A/mallard/Ohio/399/1987|A_/_H11N9|HA
EPI_ISL_6983|1986.000|A/mallard/Ohio/37/1986|A_/_H2N1|HA
EPI_ISL_6982||A/Albany/6/1970|A_/_H3N2|HA
EPI_ISL_6981|1968.000|A/Albany/17/1968|A_/_H3N2|HA
EPI_ISL_6980|1977.000|A/Albany/4/1977|A_/_H3N2|HA
EPI_ISL_6979|1974.000|A/Albany/20/1974|A_/_H3N2|HA
EPI_ISL_6978||A/Albany/2/1970|A_/_H3N2|HA
EPI_ISL_6977|1975.000|A/Albany/42/1975|A_/_H3N2|HA
EPI_ISL_6976|1958.000|A/Albany/3/1958|A_/_H2N2|HA
EPI_ISL_6975|1999.000|A/New_South_Wales/3/1999|A_/_H3N2|HA
EPI_ISL_6974|1954.000|A/Malaya/302/1954|A_/_H1N1|HA
EPI_ISL_6973|1982.000|A/Christ's_Hospital/157/1982|A_/_H1N1|HA
EPI_ISL_6972|1981.000|A/Baylor/4052/1981|A_/_H1N1|HA
EPI_ISL_6971|1968.000|A/Albany/1/1968|A_/_H2N2|HA
EPI_ISL_6970|1958.077|A/Albany/5/1958|A_/_H2N2|HA
EPI_ISL_6969|1996.000|A/Memphis/15/1996|A_/_H1N1|HA
EPI_ISL_6966|1989.000|A/mallard/Ohio/129/1989|A_/_H4N6|HA
EPI_ISL_6965|1989.000|A/mallard/Ohio/115/1989|A_/_H6N8|HA
EPI_ISL_6964|1993.000|A/blue-winged_teal/Ohio/101/1993|A_/_H11N9|HA
EPI_ISL_6963|1998.000|A/mallard/Ohio/242/1998|A_/_H6N8|HA
EPI_ISL_6962|1998.000|A/mallard/Ohio/209/1998|A_/_H11N9|HA
EPI_ISL_6961|1987.000|A/mallard/Ohio/568/1987|A_/_H11N9|HA
EPI_ISL_6960|1986.000|A/northern_shoveler/Ohio/35/1986|A_/_H3N8|HA
EPI_ISL_6959|1989.797|A/mallard/Ohio/122/1989|A_/_H10N7|HA
EPI_ISL_6954|2001.660|A/black_duck/Ohio/415/2001|A_/_H7N3|HA
EPI_ISL_6952|1998.792|A/mallard/Ohio/217/1998|A_/_H6N8|HA
EPI_ISL_6951|2002.682|A/blue-winged_teal/Ohio/907/2002|A_/_H1N6|HA
EPI_ISL_6950|2002.630|A/mallard/Ohio/664/2002|A_/_H6N6|HA
EPI_ISL_6949|1989.797|A/pintail/Ohio/73/1989|A_/_H6N2|HA
EPI_ISL_6948|2002.630|A/mallard/Ohio/653/2002|A_/_H6N2|HA
EPI_ISL_6947|2002.630|A/mallard/Ohio/648/2002|A_/_H6N2|HA
EPI_ISL_6946|2002.482|A/mallard/Maryland/172/2002|A_/_H6N2|HA
EPI_ISL_6945|2002.616|A/mallard/Maryland/470/2002|A_/_H6N2|HA
EPI_ISL_6944|2002.630|A/mallard/Ohio/686/2002|A_/_H4N2|HA
EPI_ISL_6943|2002.630|A/mallard/Ohio/671/2002|A_/_H4N6|HA
EPI_ISL_6942|2002.630|A/mallard/Ohio/668/2002|A_/_H4N6|HA
EPI_ISL_6941|2002.630|A/mallard/Ohio/666/2002|A_/_H6N2|HA
EPI_ISL_6940|2002.630|A/mallard/Ohio/655/2002|A_/_H4N6|HA
EPI_ISL_6939|2002.655|A/black_duck/Maryland/834/2002|A_/_H4N8|HA
EPI_ISL_6938|2002.630|A/mallard/Ohio/649/2002|A_/_H3N8|HA
EPI_ISL_6937|2002.682|A/blue-winged_teal/Ohio/989/2002|A_/_H4N6|HA
EPI_ISL_6936|2002.630|A/mallard/Ohio/654/2002|A_/_H3N8|HA
EPI_ISL_6935|2002.652|A/mallard/Maryland/750/2002|A_/_H4N6|HA
EPI_ISL_6934|2002.630|A/mallard/Ohio/667/2002|A_/_H4N6|HA
EPI_ISL_6933|1986.800|A/mallard/Ohio/48/1986|A_/_H3N2|HA
EPI_ISL_6929|2000.107|A/ostrich/Italy/1038/2000|A_/_H7N1|HA
EPI_ISL_6919|2002.000|A/turkey/Italy/8912/2002|A_/_H7N3|HA
EPI_ISL_6917|2003.000|A/turkey/Italy/251/2003|A_/_H7N3|HA
EPI_ISL_6915|1977.000|A/Tientsin/78/1977|A_/_H1N1|HA
EPI_ISL_6914|1986.000|A/Texas/2922-3/1986|A_/_H1N1|HA
EPI_ISL_6913|1967.000|A/Albany/8/1967|A_/_H2N2|HA
EPI_ISL_6912|1959.090|A/Albany/1/1959|A_/_H2N2|HA
EPI_ISL_6911|1968.000|A/Albany/18/1968|A_/_H3N2|HA
EPI_ISL_6910|1967.000|A/Albany/9/1967|A_/_H2N2|HA
EPI_ISL_6909|2000.563|A/Wellington/6/2000|A_/_H1N1|HA
EPI_ISL_6908|2002.000|A/swine/Spain/42386/2002|A_/_H3N2|HA
EPI_ISL_6907|2000.000|A/Queensland/6/2000|A_/_H3N2|HA
EPI_ISL_6906|1984.000|A/Tonga/14/1984|A_/_H1N1|HA
EPI_ISL_6905|1986.000|A/Singapore/6/1986|A_/_H1N1|HA
EPI_ISL_6900|1983.000|A/Chile/1/1983|A_/_H1N1|HA
EPI_ISL_6899|2001.679|A/Western_Australia/22/2001|A_/_H1N1|HA
EPI_ISL_6898|2001.638|A/Western_Australia/21/2001|A_/_H1N1|HA
EPI_ISL_6897|1968.000|A/Albany/2/1968|A_/_H2N2|HA
EPI_ISL_6896|1967.000|A/Albany/3/1967|A_/_H2N2|HA
EPI_ISL_6895|1967.000|A/Albany/7/1967|A_/_H2N2|HA
EPI_ISL_6894|1967.000|A/Albany/6/1967|A_/_H2N2|HA
EPI_ISL_6893|1957.863|A/Albany/26/1957|A_/_H2N2|HA
EPI_ISL_6892|1958.000|A/Albany/4/1958|A_/_H2N2|HA
EPI_ISL_6889|1986.000|A/Memphis/3/1986|A_/_H3N2|HA
EPI_ISL_6888|1978.000|A/Memphis/16/1978|A_/_H3N2|HA
EPI_ISL_6887|1958.000|A/Albany/2/1958|A_/_H2N2|HA
EPI_ISL_6886|2000.000|A/Queensland/10/2000|A_/_H3N2|HA
EPI_ISL_6884|1978.000|A/Brazil/11/1978|A_/_H1N1|HA
EPI_ISL_6882|2001.540|A/Western_Australia/19/2001|A_/_H1N1|HA
EPI_ISL_6881|2001.463|A/Western_Australia/18/2001|A_/_H1N1|HA
EPI_ISL_6880|2001.000|A/Memphis/1/2001|A_/_H1N1|HA
EPI_ISL_6879|1996.000|A/Memphis/14/1996|A_/_H1N1|HA
EPI_ISL_6878|1983.000|A/Memphis/39/1983|A_/_H1N1|HA
EPI_ISL_6877|1997.000|A/poultry/Italy/373/1997|A_/_H5N2|HA
EPI_ISL_6876|1978.000|A/Albany/14/1978|A_/_H3N2|HA
EPI_ISL_6875|2000.000|A/South_Australia/15/2000|A_/_H3N2|HA
EPI_ISL_6874|1999.000|A/New_South_Wales/19/1999|A_/_H3N2|HA
EPI_ISL_6873|1999.000|A/New_South_Wales/7/1999|A_/_H3N2|HA
EPI_ISL_6872|1983.000|A/New_Zealand/7/1983|A_/_H1N1|HA
EPI_ISL_6871|1980.000|A/Maryland/2/1980|A_/_H1N1|HA
EPI_ISL_6870|1978.000|A/Lackland/7/1978|A_/_H1N1|HA
EPI_ISL_6867|2001.000|A/Memphis/7/2001|A_/_H1N1|HA
EPI_ISL_6866|2001.000|A/Memphis/6/2001|A_/_H1N1|HA
EPI_ISL_6862|2000.000|A/South_Australia/80/2000|A_/_H3N2|HA
EPI_ISL_6861|2000.000|A/South_Australia/49/2000|A_/_H3N2|HA
EPI_ISL_11513|2003.967|A/chicken/Indonesia/11/2003|A_/_H5N1|HA
EPI_ISL_11512|2003.967|A/chicken/Indonesia/7/2003|A_/_H5N1|HA
EPI_ISL_692|1993.000|A/Rhea/North_Carolina/39482/93|A_/_H7N1|HA
EPI_ISL_11503|1995.000|A/turkey/Utah/24721-10/1995|A_/_H7N3|HA
EPI_ISL_21082|1933.997|A/Puerto_Rico/8/34|A_/_H1N1|HA
EPI_ISL_9342|2002.000|A/turkey/Naharia/1013/02|A_/_H9N2|HA
EPI_ISL_9357|2000.000|A/chicken/Maale_HaHamisha/90658/00|A_/_H9N2|HA
EPI_ISL_9763|1999.000|A/swine/Bakum/8602/99|A_/_H3N2|HA
EPI_ISL_9762|1997.000|A/swine/Lohne/1/97|A_/_H3N2|HA
EPI_ISL_9760|1992.000|A/swine/Leipzig/145/92|A_/_H3N2|HA
EPI_ISL_9759|1987.000|A/swine/Karrenzien/2/87|A_/_H3N2|HA
EPI_ISL_11406|2001.000|A/swine/Henan/S4/2001|A_/_H3N2|HA
EPI_ISL_11382|1999.000|A/shoveler/Netherland-18/99|A_/_H11N0|HA
EPI_ISL_11318|2003.000|A/quail/Shantou/4850/2003|A_/_H9N2|HA
EPI_ISL_11314|2003.000|A/quail/Shantou/3768/2003|A_/_H9N2|HA
EPI_ISL_11313|2003.000|A/quail/Shantou/3700/2003|A_/_H9N2|HA
EPI_ISL_11297|2002.000|A/quail/Shantou/1038/2002|A_/_H9N2|HA
EPI_ISL_11295|2002.000|A/quail/Shantou/396/2002|A_/_H9N2|HA
EPI_ISL_11294|2002.000|A/quail/Shantou/384/2002|A_/_H9N2|HA
EPI_ISL_11291|2001.000|A/quail/Shantou/5675/2001|A_/_H9N2|HA
EPI_ISL_11290|2001.000|A/quail/Shantou/5663/2001|A_/_H9N2|HA
EPI_ISL_11289|2001.000|A/quail/Shantou/4762/2001|A_/_H9N2|HA
EPI_ISL_11288|2001.000|A/quail/Shantou/4641/2001|A_/_H9N2|HA
EPI_ISL_11287|2001.000|A/quail/Shantou/4179/2001|A_/_H9N2|HA
EPI_ISL_11286|2001.000|A/quail/Shantou/2462/2001|A_/_H9N2|HA
EPI_ISL_11285|2001.000|A/quail/Shantou/2111/2001|A_/_H9N2|HA
EPI_ISL_11284|2001.000|A/quail/Shantou/1912/2001|A_/_H9N2|HA
EPI_ISL_11283|2001.000|A/quail/Shantou/1555/2001|A_/_H9N2|HA
EPI_ISL_11279|2001.000|A/quail/Shantou/1235/2001|A_/_H9N2|HA
EPI_ISL_11278|2001.000|A/quail/Shantou/1158/2001|A_/_H9N2|HA
EPI_ISL_11277|2001.000|A/quail/Shantou/850/2001|A_/_H9N2|HA
EPI_ISL_11274|2000.000|A/quail/Shantou/2061/2000|A_/_H9N2|HA
EPI_ISL_11273|2000.000|A/quail/Shantou/1820/2000|A_/_H9N2|HA
EPI_ISL_11272|2000.000|A/quail/Shantou/1318/2000|A_/_H9N2|HA
EPI_ISL_11271|2000.000|A/quail/Shantou/1310/2000|A_/_H9N2|HA
EPI_ISL_11187|1999.000|A/chicken/Gansu/2/99|A_/_H9N2|HA
EPI_ISL_11178|2003.000|A/chicken/Iran/B314/2003|A_/_H9N2|HA
EPI_ISL_11177|2003.000|A/chicken/Iran/B263/2003|A_/_H9N2|HA
EPI_ISL_11176|2003.000|A/chicken/Iran/L252/2003|A_/_H9N2|HA
EPI_ISL_11175|2003.000|A/chicken/Dubai/463/2003|A_/_H9N2|HA
EPI_ISL_11174|2002.000|A/chicken/Dubai/383/2002|A_/_H9N2|HA
EPI_ISL_11173|2001.000|A/chicken/Dubai/339/2001|A_/_H9N2|HA
EPI_ISL_11172|2001.000|A/chicken/Dubai/338/2001|A_/_H9N2|HA
EPI_ISL_11171|2000.000|A/quail/Dubai/303/2000|A_/_H9N2|HA
EPI_ISL_11170|2000.000|A/quail/Dubai/302/2000|A_/_H9N2|HA
EPI_ISL_11169|2000.000|A/quail/Dubai/301/2000|A_/_H9N2|HA
EPI_ISL_11114|2003.000|A/chicken/Netherlands/03010132/03|A_/_H7N7|HA
EPI_ISL_11068|2002.000|A/chicken/Jiangsu/cz1/2002|A_/_H5N1|HA
EPI_ISL_8571|2000.000|A/ostrich/Italy/984/00|A_/_H7N1|HA
EPI_ISL_10649|1999.000|A/chicken/Italy/5093/99|A_/_H7N1|HA
EPI_ISL_8578|2000.000|A/ostrich/Italy/2332/00|A_/_H7N1|HA
EPI_ISL_10545|2003.000|A/chicken/Iran/L248/03|A_/_H9N2|HA
EPI_ISL_2674|1999.000|A/Panama/2007/1999|A_/_H3N2|HA
EPI_ISL_10380|2002.000|A/teal/Primorie/3631/02|A_/_H9N2|HA
EPI_ISL_10379|2002.000|A/teal/Primorie/3628/02|A_/_H9N2|HA
EPI_ISL_10367|1999.000|A/duck/Nanjing/01/1999|A_/_H9N2|HA
EPI_ISL_10366|2001.000|A/duck/Xuzhou/05/2001|A_/_H9N2|HA
EPI_ISL_10364|2001.000|A/duck/Zhejiang/03/2001|A_/_H9N2|HA
EPI_ISL_10365|2003.000|A/duck/Xuzhou/07/2003|A_/_H9N2|HA
EPI_ISL_10304|2001.000|A/cinnamon_teal/Bolivia/4537/2001|A_/_H7N3|HA
EPI_ISL_8104|1972.000|A/Udorn/307/1972|A_/_H3N2|HA
EPI_ISL_10251|1986.000|A/Taiwan/01/1986|A_/_H1N1|HA
EPI_ISL_937|1986.000|A/Leningrad/360/1986|A_/_H3N2|HA
EPI_ISL_10250|1979.000|A/Bangkok/01/1979|A_/_H3N2|HA
EPI_ISL_10219|2003.000|A/chicken/Vietnam/8/2003|A_/_H5N1|HA
EPI_ISL_10218|2003.000|A/chicken/Vietnam/5/2003|A_/_H5N1|HA
EPI_ISL_10217|2003.000|A/chicken/Vietnam/4/2003|A_/_H5N1|HA
EPI_ISL_10216|2003.000|A/mallard/Vietnam/3/2003|A_/_H5N1|HA
EPI_ISL_10208|2003.000|A/chicken/Vietnam/30/2003|A_/_H5N1|HA
EPI_ISL_10207|2003.000|A/chicken/Vietnam/28/2003|A_/_H5N1|HA
EPI_ISL_10206|2003.000|A/mallard/Vietnam/21/2003|A_/_H5N1|HA
EPI_ISL_10205|2003.000|A/chicken/Vietnam/20/2003|A_/_H5N1|HA
EPI_ISL_10204|2003.000|A/chicken/Vietnam/19/2003|A_/_H5N1|HA
EPI_ISL_10198|2003.000|A/duck/Vietnam/17/2003|A_/_H5N1|HA
EPI_ISL_10197|2003.000|A/mallard/Vietnam/16/2003|A_/_H5N1|HA
EPI_ISL_10196|2003.000|A/duck/Vietnam/15/2003|A_/_H5N1|HA
EPI_ISL_10175|2003.000|A/chicken/Sragen/BPPV4/2003|A_/_H5N1|HA
EPI_ISL_10174|2003.000|A/chicken/Pekalongan/BPPV4/2003|A_/_H5N1|HA
EPI_ISL_10170|2000.885|A/chicken/China/Guangxi17/2000|A_/_H9N2|HA
EPI_ISL_10168|2000.216|A/chicken/China/Guangxi1/2000|A_/_H9N2|HA
EPI_ISL_10134|1995.000|A/GF/NY/26410-17/1995|A_/_H11N9|HA
EPI_ISL_10133|1998.000|A/GF/NJ/8848-17/1998|A_/_H11N2|HA
EPI_ISL_10132|1994.000|A/chicken/NJ/14172-14/1994|A_/_H11N2|HA
EPI_ISL_18804|1993.000|A/chicken/NJ/4236-18/1993|A_/_H11N3|HA
EPI_ISL_10125|2002.000|A/ruddy_turnstone/NJ/650678/2002|A_/_H11N4|HA
EPI_ISL_10124|2000.000|A/mallard/MN/346246/2000|A_/_H11N9|HA
EPI_ISL_10123|1987.000|A/green-winged_teal/LA/9GW/1987|A_/_H11N9|HA
EPI_ISL_10122|1996.000|A/chicken/NJ/15906-9/1996|A_/_H11N1|HA
EPI_ISL_10116|2003.000|A/TW/3286/03|A_/_H3N2|HA
EPI_ISL_10115|2003.000|A/TW/229/03|A_/_H3N2|HA
EPI_ISL_10114|2002.000|A/TW/3565/02|A_/_H3N2|HA
EPI_ISL_10113|2002.000|A/TW/3446/02|A_/_H3N2|HA
EPI_ISL_10112|2002.000|A/TW/872/02|A_/_H3N2|HA
EPI_ISL_10111|1996.000|A/TW/130/96|A_/_H1N1|HA
EPI_ISL_10109|2002.000|A/chicken/South_Africa/AL19/02|A_/_H6N2|HA
EPI_ISL_10105|2001.000|A/Hiroshima/37/2001|A_/_H1N1|HA
EPI_ISL_10092|2003.000|A/duck/Taiwan/A68/03|A_/_H6N1|HA
EPI_ISL_10091|2003.000|A/chicken/Taiwan/1203/03|A_/_H6N1|HA
EPI_ISL_10090|2003.000|A/chicken/Taiwan/0706/03|A_/_H6N1|HA
EPI_ISL_10089|2003.000|A/duck/Taiwan/WB239/03|A_/_H6N1|HA
EPI_ISL_10088|2002.000|A/chicken/Taiwan/0408/02|A_/_H6N1|HA
EPI_ISL_10087|2002.000|A/chicken/Taiwan/0208/02|A_/_H6N1|HA
EPI_ISL_10086|2002.000|A/chicken/Taiwan/0107/02|A_/_H6N1|HA
EPI_ISL_10085|2002.000|A/chicken/Taiwan/A37/02|A_/_H6N1|HA
EPI_ISL_10084|2002.000|A/chicken/Taiwan/0320/02|A_/_H6N1|HA
EPI_ISL_10083|2002.000|A/chicken/Taiwan/PF3/02|A_/_H6N1|HA
EPI_ISL_10082|2002.000|A/chicken/Taiwan/PF2/02|A_/_H6N1|HA
EPI_ISL_10081|2002.000|A/chicken/Taiwan/PF1/02|A_/_H6N1|HA
EPI_ISL_10080|2002.000|A/chicken/Taiwan/0222/02|A_/_H6N1|HA
EPI_ISL_10079|2001.000|A/chicken/Taiwan/0329/01|A_/_H6N1|HA
EPI_ISL_10078|2001.000|A/chicken/Taiwan/1215/01|A_/_H6N1|HA
EPI_ISL_10077|2001.000|A/chicken/Taiwan/1212/01|A_/_H6N1|HA
EPI_ISL_10076|2001.000|A/chicken/Taiwan/1205/01|A_/_H6N1|HA
EPI_ISL_10075|2000.000|A/duck/Taiwan/29-3/00|A_/_H6N1|HA
EPI_ISL_10074|2000.000|A/chicken/Taiwan/SP1/00|A_/_H6N1|HA
EPI_ISL_10073|1999.000|A/duck/Taiwan/WB29/99|A_/_H6N1|HA
EPI_ISL_10072|1999.000|A/chicken/Taiwan/165/99|A_/_H6N1|HA
EPI_ISL_10071|1999.000|A/partridge/Taiwan/LU1/99|A_/_H6N1|HA
EPI_ISL_10070|1999.000|A/chicken/Taiwan/0705/99|A_/_H6N1|HA
EPI_ISL_10069|1997.000|A/chicken/Taiwan/0824/97|A_/_H6N1|HA
EPI_ISL_10068|1987.000|A/chicken/Taiwan/G23/87|A_/_H6N1|HA
EPI_ISL_10067|1987.000|A/chicken/Taiwan/G2/87|A_/_H6N1|HA
EPI_ISL_10066|1972.000|A/duck/Taiwan/0526/72|A_/_H6N1|HA
EPI_ISL_10007|2002.000|A/chicken/Hebei/108/02|A_/_H5N1|HA
EPI_ISL_10006|2001.000|A/chicken/Hebei/718/2001|A_/_H5N1|HA
EPI_ISL_9956|2003.000|A/chicken/Vietnam/27/2003|A_/_H5N1|HA
EPI_ISL_9949|2003.000|A/chicken/Wonosobo/BPPV4/2003|A_/_H5N1|HA
EPI_ISL_9945|2002.000|A/chicken/Hong_Kong/86.3/2002|A_/_H5N1|HA
EPI_ISL_9824|2002.000|A/chicken/Hong_Kong/3123.1/2002|A_/_H5N1|HA
EPI_ISL_9881|2003.000|A/swine/Ontario/52156/03|A_/_H1N2|HA
EPI_ISL_9880|2003.000|A/swine/Ontario/53518/03|A_/_H1N1|HA
EPI_ISL_9878|2003.000|A/swine/Alberta/56626/03|A_/_H1N1|HA
EPI_ISL_9877|2003.000|A/swine/Ontario/57561/03|A_/_H1N1|HA
EPI_ISL_9820|2003.000|A/Taiwan/3640/2003|A_/_H3N2|HA
EPI_ISL_9797|1999.000|A/chicken/Yunnan/Xie-1/1999|A_/_H9N2|HA
EPI_ISL_9792|2003.000|A/Ck/HK/YU463/2003|A_/_H9N2|HA
EPI_ISL_9788|2003.000|A/Gf/HK/SSP607/2003|A_/_H9N2|HA
EPI_ISL_9787|2003.000|A/Ph/HK/CSW1323/2003|A_/_H9N2|HA
EPI_ISL_9786|2003.000|A/HK/2108/2003|A_/_H9N2|HA
EPI_ISL_9783|2003.000|A/equine/Wisconsin/1/03|A_/_H3N8|HA
EPI_ISL_9780|2003.000|A/chicken/luohuo/3/03/|A_/_H5N1|HA
EPI_ISL_9779|2002.000|A/chicken/zhoukou/2/02/|A_/_H5N1|HA
EPI_ISL_9778|2002.000|A/chicken/zhengzhou/1/02/|A_/_H5N1|HA
EPI_ISL_9777|2003.000|A/chicken/jiyuan/1/03/|A_/_H5N1|HA
EPI_ISL_9775|2000.000|A/Goose/Huadong/1/2000|A_/_H5N1|HA
EPI_ISL_9533|2003.000|A/equine/California/191/2003|A_/_H3N8|HA
EPI_ISL_9532|2003.000|A/equine/New_York/452/2003|A_/_H3N8|HA
EPI_ISL_9529|2003.000|A/equine/Massachussetts/213/2003|A_/_H3N8|HA
EPI_ISL_9534|2003.000|A/equine/Ohio/1/2003|A_/_H3N8|HA
EPI_ISL_9531|1999.000|A/equine/New_York/1/1999|A_/_H3N8|HA
EPI_ISL_9528|2003.000|A/canine/Florida/242/2003|A_/_H3N8|HA
EPI_ISL_9474|2003.000|A/chicken/Iarah/1376/03|A_/_H9N2|HA
EPI_ISL_9367|2003.000|A/chicken/Pardes-Hana-Carcur/1475/03|A_/_H9N2|HA
EPI_ISL_5082|2000.765|A/Canterbury/90/2000|A_/_H3N2|HA
EPI_ISL_9300|2000.801|A/Canterbury/98/2000|A_/_H3N2|HA
EPI_ISL_9299|2000.831|A/Canterbury/101/2000|A_/_H3N2|HA
EPI_ISL_9298|2000.910|A/Canterbury/103/2000|A_/_H3N2|HA
EPI_ISL_9297|2000.790|A/Canterbury/93/2000|A_/_H3N2|HA
EPI_ISL_9296|2000.754|A/Canterbury/89/2000|A_/_H3N2|HA
EPI_ISL_9295|2000.721|A/Hutt/82/2000|A_/_H3N2|HA
EPI_ISL_9294|2000.724|A/Canterbury/85/2000|A_/_H3N2|HA
EPI_ISL_9293|2000.727|A/Canterbury/84/2000|A_/_H3N2|HA
EPI_ISL_9292|2000.721|A/Canterbury/81/2000|A_/_H3N2|HA
EPI_ISL_9291|2000.721|A/Canterbury/80/2000|A_/_H3N2|HA
EPI_ISL_9290|2000.702|A/Canterbury/71/2000|A_/_H3N2|HA
EPI_ISL_9289|2000.689|A/Canterbury/66/2000|A_/_H3N2|HA
EPI_ISL_9288|2000.686|A/Canterbury/68/2000|A_/_H3N2|HA
EPI_ISL_9287|2000.675|A/Canterbury/56/2000|A_/_H3N2|HA
EPI_ISL_9286|1990.000|A/Memphis/7/1990|A_/_H3N2|HA
EPI_ISL_9285|1988.000|A/Memphis/15/1988|A_/_H3N2|HA
EPI_ISL_9284|1988.000|A/Memphis/5/1988|A_/_H3N2|HA
EPI_ISL_9283|1986.000|A/Memphis/11/1986|A_/_H3N2|HA
EPI_ISL_9282|1985.000|A/Memphis/7/1985|A_/_H3N2|HA
EPI_ISL_9281|1976.000|A/Memphis/108/1976|A_/_H3N2|HA
EPI_ISL_9280|1976.000|A/Memphis/106/1976|A_/_H3N2|HA
EPI_ISL_9279|1972.000|A/Memphis/105/1972|A_/_H3N2|HA
EPI_ISL_9278|1972.000|A/Memphis/101/1972|A_/_H3N2|HA
EPI_ISL_9277|1985.000|A/Memphis/25/1985|A_/_H3N2|HA
EPI_ISL_9276|1980.000|A/Memphis/1/1980|A_/_H3N2|HA
EPI_ISL_9262|2003.534|A/Canterbury/426/2003|A_/_H3N2|HA
EPI_ISL_9261|2003.534|A/Canterbury/425/2003|A_/_H3N2|HA
EPI_ISL_9260|1998.088|A/New_York/544/1998|A_/_H3N2|HA
EPI_ISL_9257|2000.820|A/Canterbury/99/2000|A_/_H3N2|HA
EPI_ISL_9256|2000.751|A/Canterbury/88/2000|A_/_H3N2|HA
EPI_ISL_9255|2000.705|A/Canterbury/73/2000|A_/_H3N2|HA
EPI_ISL_9254|2000.653|A/Canterbury/38/2000|A_/_H3N2|HA
EPI_ISL_9253|2000.598|A/Canterbury/17/2000|A_/_H3N2|HA
EPI_ISL_9252|1980.000|A/Memphis/3/1980|A_/_H3N2|HA
EPI_ISL_9251|1972.000|A/Memphis/103/1972|A_/_H3N2|HA
EPI_ISL_9250|1985.000|A/Memphis/5/85|A_/_H3N2|HA
EPI_ISL_9235|2002.515|A/Canterbury/76/2002|A_/_H3N2|HA
EPI_ISL_9234|2002.510|A/Canterbury/70/2002|A_/_H3N2|HA
EPI_ISL_9233|2002.499|A/Canterbury/64/2002|A_/_H3N2|HA
EPI_ISL_9232|2002.496|A/Canterbury/62/2002|A_/_H3N2|HA
EPI_ISL_9231|2002.493|A/Canterbury/61/2002|A_/_H3N2|HA
EPI_ISL_9230|2002.493|A/Canterbury/60/2002|A_/_H3N2|HA
EPI_ISL_9229|2002.334|A/Canterbury/15/2002|A_/_H3N2|HA
EPI_ISL_9228|2002.310|A/Canterbury/10/2002|A_/_H3N2|HA
EPI_ISL_9227|2002.274|A/Canterbury/09/2002|A_/_H3N2|HA
EPI_ISL_9226|2002.296|A/Canterbury/06/2002|A_/_H3N2|HA
EPI_ISL_9218|2003.542|A/Canterbury/432/2003|A_/_H3N2|HA
EPI_ISL_9217|1998.214|A/New_York/502/1998|A_/_H3N2|HA
EPI_ISL_9216|1984.000|A/Nanjing/28/1984|A_/_H3N2|HA
EPI_ISL_9214|1968.000|A/Beijing/1/68|A_/_H3N2|HA
EPI_ISL_9211|2000.653|A/Canterbury/39/2000|A_/_H3N2|HA
EPI_ISL_9210|2000.648|A/Canterbury/42/2000|A_/_H3N2|HA
EPI_ISL_9209|1977.000|A/Memphis/4/1977|A_/_H3N2|HA
EPI_ISL_9208|1977.000|A/Memphis/2/1977|A_/_H3N2|HA
EPI_ISL_9198|2002.485|A/Canterbury/57/2002|A_/_H3N2|HA
EPI_ISL_9197|2002.436|A/Canterbury/46/2002|A_/_H3N2|HA
EPI_ISL_9196|2002.345|A/Canterbury/21/2002|A_/_H3N2|HA
EPI_ISL_9195|2002.296|A/Canterbury/13/2002|A_/_H3N2|HA
EPI_ISL_9194|2002.277|A/Canterbury/04/2002|A_/_H3N2|HA
EPI_ISL_9191|1997.992|A/New_York/526/1997|A_/_H3N2|HA
EPI_ISL_9190|1972.000|A/Guandong/243/1972|A_/_H3N2|HA
EPI_ISL_9187|2002.518|A/Canterbury/79/2002|A_/_H3N2|HA
EPI_ISL_9186|2002.510|A/Canterbury/72/2002|A_/_H3N2|HA
EPI_ISL_9185|2002.488|A/Canterbury/66/2002|A_/_H3N2|HA
EPI_ISL_9184|2002.479|A/Canterbury/58/2002|A_/_H3N2|HA
EPI_ISL_9183|2002.430|A/Canterbury/44/2002|A_/_H3N2|HA
EPI_ISL_9182|2002.447|A/South_Canterbury/37/2002|A_/_H3N2|HA
EPI_ISL_9181|2002.460|A/Canterbury/34/2002|A_/_H3N2|HA
EPI_ISL_9180|2002.466|A/Canterbury/33/2002|A_/_H3N2|HA
EPI_ISL_9179|2002.466|A/Canterbury/31/2002|A_/_H3N2|HA
EPI_ISL_9178|2002.367|A/Canterbury/29/2002|A_/_H3N2|HA
EPI_ISL_9177|2002.362|A/Canterbury/27/2002|A_/_H3N2|HA
EPI_ISL_9176|2002.342|A/Canterbury/20/2002|A_/_H3N2|HA
EPI_ISL_9175|2002.367|A/Canterbury/19/2002|A_/_H3N2|HA
EPI_ISL_9174|2002.332|A/Canterbury/14/2002|A_/_H3N2|HA
EPI_ISL_9173|1994.000|A/Nanchang/A1/1994|A_/_H3N2|HA
EPI_ISL_9172|2003.540|A/Canterbury/429/2003|A_/_H3N2|HA
EPI_ISL_9171|2003.510|A/Canterbury/409/2003|A_/_H3N2|HA
EPI_ISL_9167|2002.389|A/Canterbury/102/2002|A_/_H3N2|HA
EPI_ISL_9166|2002.518|A/Canterbury/81/2002|A_/_H3N2|HA
EPI_ISL_9165|2002.523|A/Canterbury/80/2002|A_/_H3N2|HA
EPI_ISL_9164|2002.523|A/Canterbury/75/2002|A_/_H3N2|HA
EPI_ISL_9163|2002.510|A/Canterbury/69/2002|A_/_H3N2|HA
EPI_ISL_9162|2002.507|A/Canterbury/68/2002|A_/_H3N2|HA
EPI_ISL_9161|2002.499|A/Canterbury/59/2002|A_/_H3N2|HA
EPI_ISL_9160|2002.479|A/Canterbury/56/2002|A_/_H3N2|HA
EPI_ISL_9159|2002.438|A/Canterbury/53/2002|A_/_H3N2|HA
EPI_ISL_9158|2002.441|A/Canterbury/50/2002|A_/_H3N2|HA
EPI_ISL_9157|2002.430|A/Canterbury/49/2002|A_/_H3N2|HA
EPI_ISL_9156|2002.436|A/Canterbury/48/2002|A_/_H3N2|HA
EPI_ISL_9155|2002.433|A/Canterbury/47/2002|A_/_H3N2|HA
EPI_ISL_9154|2002.438|A/Canterbury/41/2002|A_/_H3N2|HA
EPI_ISL_9153|2002.447|A/Canterbury/35/2002|A_/_H3N2|HA
EPI_ISL_9152|2002.353|A/Canterbury/22/2002|A_/_H3N2|HA
EPI_ISL_9151|2002.342|A/Canterbury/18/2002|A_/_H3N2|HA
EPI_ISL_9150|2002.337|A/Canterbury/16/2002|A_/_H3N2|HA
EPI_ISL_9148|1999.055|A/New_York/326/1999|A_/_H3N2|HA
EPI_ISL_9147|1981.000|A/Memphis/1/1981|A_/_H3N2|HA
EPI_ISL_9146|1980.000|A/Memphis/4/1980|A_/_H3N2|HA
EPI_ISL_9145|1978.000|A/Memphis/19/1978|A_/_H3N2|HA
EPI_ISL_9144|2002.279|A/Canterbury/05/2002|A_/_H3N2|HA
EPI_ISL_9143|2002.323|A/Canterbury/02/2002|A_/_H3N2|HA
EPI_ISL_9142|2002.315|A/Canterbury/01/2002|A_/_H3N2|HA
EPI_ISL_9102|2003.625|A/Canterbury/444/2003|A_/_H3N2|HA
EPI_ISL_9101|2003.625|A/Canterbury/443/2003|A_/_H3N2|HA
EPI_ISL_9100|2003.619|A/Canterbury/442/2003|A_/_H3N2|HA
EPI_ISL_9099|2003.592|A/Canterbury/441/2003|A_/_H3N2|HA
EPI_ISL_9098|2003.592|A/Canterbury/440/2003|A_/_H3N2|HA
EPI_ISL_9097|2003.540|A/Canterbury/439/2003|A_/_H3N2|HA
EPI_ISL_9096|2003.537|A/Canterbury/438/2003|A_/_H3N2|HA
EPI_ISL_9095|2003.537|A/Canterbury/437/2003|A_/_H3N2|HA
EPI_ISL_9094|2003.537|A/Canterbury/436/2003|A_/_H3N2|HA
EPI_ISL_9093|2003.537|A/Canterbury/435/2003|A_/_H3N2|HA
EPI_ISL_9092|2003.532|A/Canterbury/434/2003|A_/_H3N2|HA
EPI_ISL_9091|2003.638|A/South_Canterbury/433/2003|A_/_H3N2|HA
EPI_ISL_9090|2003.625|A/Canterbury/431/2003|A_/_H3N2|HA
EPI_ISL_9089|2003.570|A/Canterbury/430/2003|A_/_H3N2|HA
EPI_ISL_9088|2003.537|A/Canterbury/428/2003|A_/_H3N2|HA
EPI_ISL_9087|2003.534|A/Canterbury/427/2003|A_/_H3N2|HA
EPI_ISL_9086|2003.534|A/Canterbury/424/2003|A_/_H3N2|HA
EPI_ISL_9085|2003.532|A/Canterbury/423/2003|A_/_H3N2|HA
EPI_ISL_9084|2003.537|A/Canterbury/420/2003|A_/_H3N2|HA
EPI_ISL_9083|2003.534|A/Canterbury/418/2003|A_/_H3N2|HA
EPI_ISL_9082|2003.534|A/Canterbury/417/2003|A_/_H3N2|HA
EPI_ISL_9081|2003.534|A/Canterbury/416/2003|A_/_H3N2|HA
EPI_ISL_9080|2003.534|A/Canterbury/412/2003|A_/_H3N2|HA
EPI_ISL_9079|2003.534|A/Canterbury/411/2003|A_/_H3N2|HA
EPI_ISL_9078|2003.510|A/Canterbury/410/2003|A_/_H3N2|HA
EPI_ISL_9077|2003.507|A/Canterbury/408/2003|A_/_H3N2|HA
EPI_ISL_9076|2003.507|A/Canterbury/406/2003|A_/_H3N2|HA
EPI_ISL_9075|2003.507|A/Canterbury/405/2003|A_/_H3N2|HA
EPI_ISL_9074|2003.507|A/Canterbury/404/2003|A_/_H3N2|HA
EPI_ISL_9073|2003.507|A/Canterbury/403/2003|A_/_H3N2|HA
EPI_ISL_9072|2003.507|A/Canterbury/401/2003|A_/_H3N2|HA
EPI_ISL_9071|2003.507|A/Canterbury/399/2003|A_/_H3N2|HA
EPI_ISL_9070|2003.616|A/Canterbury/398/2003|A_/_H3N2|HA
EPI_ISL_9069|2003.627|A/Canterbury/397/2003|A_/_H3N2|HA
EPI_ISL_9068|2003.564|A/Canterbury/395/2003|A_/_H3N2|HA
EPI_ISL_9067|2003.493|A/Canterbury/394/2003|A_/_H3N2|HA
EPI_ISL_9066|2003.455|A/Canterbury/393/2003|A_/_H3N2|HA
EPI_ISL_9065|2003.625|A/Canterbury/392/2003|A_/_H3N2|HA
EPI_ISL_9064|2003.630|A/Canterbury/391/2003|A_/_H3N2|HA
EPI_ISL_9063|2003.515|A/Canterbury/390/2003|A_/_H3N2|HA
EPI_ISL_9062|2003.540|A/Canterbury/387/2003|A_/_H3N2|HA
EPI_ISL_9061|2003.537|A/Canterbury/386/2003|A_/_H3N2|HA
EPI_ISL_9060|2003.534|A/Canterbury/384/2003|A_/_H3N2|HA
EPI_ISL_9059|2003.532|A/Canterbury/382/2003|A_/_H3N2|HA
EPI_ISL_9058|2003.060|A/New_York/488/2003|A_/_H1N1|HA
EPI_ISL_9057|1974.000|A/Hong_Kong/49/1974|A_/_H3N2|HA
EPI_ISL_9056|1999.066|A/New_York/460/1999|A_/_H3N2|HA
EPI_ISL_9055|1980.000|A/Memphis/9/1980|A_/_H3N2|HA
EPI_ISL_9054|1976.000|A/Memphis/103/1976|A_/_H3N2|HA
EPI_ISL_9053|2001.058|A/New_York/309/2001|A_/_H1N1|HA
EPI_ISL_9052|2003.000|A/New_York/211/2003|A_/_H1N2|HA
EPI_ISL_9051|2003.307|A/New_York/214/2003|A_/_H3N2|HA
EPI_ISL_9050|1983.000|A/Nanjing/36/1983|A_/_H3N2|HA
EPI_ISL_9049|1977.000|A/Memphis/5/1977|A_/_H3N2|HA
EPI_ISL_9048|1976.000|A/Memphis/110/76|A_/_H3N2|HA
EPI_ISL_9047|1974.000|A/Memphis/103/1974|A_/_H3N2|HA
EPI_ISL_9046|1974.000|A/Memphis/102/1974|A_/_H3N2|HA
EPI_ISL_9045|1973.000|A/Memphis/3/1973|A_/_H3N2|HA
EPI_ISL_9044|1998.104|A/New_York/538/1998|A_/_H3N2|HA
EPI_ISL_9043|1998.200|A/New_York/527/1998|A_/_H3N2|HA
EPI_ISL_9042|1998.088|A/New_York/506/1998|A_/_H3N2|HA
EPI_ISL_9040|1998.173|A/New_York/535/1998|A_/_H3N2|HA
EPI_ISL_9039|1977.000|A/Nanjing/49/1977|A_/_H3N2|HA
EPI_ISL_9038|1982.000|A/Nanjing/2/1982|A_/_H3N2|HA
EPI_ISL_9037|2003.077|A/New_York/225/2003|A_/_H1N2|HA
EPI_ISL_9036|1977.000|A/Memphis/3/1977|A_/_H3N2|HA
EPI_ISL_9035|1977.000|A/Memphis/1/1977|A_/_H3N2|HA
EPI_ISL_9034|1976.000|A/Memphis/137/1976|A_/_H3N2|HA
EPI_ISL_9033|1974.000|A/Memphis/101/1974|A_/_H3N2|HA
EPI_ISL_9032|1978.000|A/Memphis/18/1978|A_/_H3N2|HA
EPI_ISL_9031|1978.000|A/Memphis/12/1978|A_/_H3N2|HA
EPI_ISL_9030|1978.000|A/Memphis/2/78|A_/_H3N2|HA
EPI_ISL_9029|1971.000|A/Hong_Kong/46/1971|A_/_H3N2|HA
EPI_ISL_9028|2002.926|A/New_York/494/2002|A_/_H1N1|HA
EPI_ISL_9027|2003.115|A/New_York/493/2003|A_/_H1N1|HA
EPI_ISL_9026|2000.022|A/New_York/435/2000|A_/_H3N2|HA
EPI_ISL_9025|1998.115|A/New_York/548/1998|A_/_H3N2|HA
EPI_ISL_9024|1997.989|A/New_York/547/1997|A_/_H3N2|HA
EPI_ISL_9023|1998.068|A/New_York/546/1998|A_/_H3N2|HA
EPI_ISL_9022|1997.984|A/New_York/545/1997|A_/_H3N2|HA
EPI_ISL_9021|1998.129|A/New_York/543/1998|A_/_H3N2|HA
EPI_ISL_9020|1998.134|A/New_York/542/1998|A_/_H3N2|HA
EPI_ISL_9019|1998.192|A/New_York/541/1998|A_/_H3N2|HA
EPI_ISL_9018|1998.110|A/New_York/539/1998|A_/_H3N2|HA
EPI_ISL_9017|1998.077|A/New_York/534/1998|A_/_H3N2|HA
EPI_ISL_9016|1998.085|A/New_York/533/1998|A_/_H3N2|HA
EPI_ISL_9015|1998.047|A/New_York/532/1998|A_/_H3N2|HA
EPI_ISL_9014|1998.142|A/New_York/531/1998|A_/_H3N2|HA
EPI_ISL_9013|1998.019|A/New_York/528/1998|A_/_H3N2|HA
EPI_ISL_9012|1998.167|A/New_York/525/1998|A_/_H3N2|HA
EPI_ISL_9011|1997.997|A/New_York/524/1997|A_/_H3N2|HA
EPI_ISL_9010|1998.088|A/New_York/523/1998|A_/_H3N2|HA
EPI_ISL_9009|1997.997|A/New_York/522/1997|A_/_H3N2|HA
EPI_ISL_9008|1998.049|A/New_York/521/1998|A_/_H3N2|HA
EPI_ISL_9007|1998.011|A/New_York/520/1998|A_/_H3N2|HA
EPI_ISL_9006|1998.118|A/New_York/519/1998|A_/_H3N2|HA
EPI_ISL_9005|1998.011|A/New_York/518/1998|A_/_H3N2|HA
EPI_ISL_9004|1997.984|A/New_York/516/1997|A_/_H3N2|HA
EPI_ISL_9003|1998.077|A/New_York/512/1998|A_/_H3N2|HA
EPI_ISL_9002|1997.975|A/New_York/509/1997|A_/_H3N2|HA
EPI_ISL_9001|1997.901|A/New_York/501/1997|A_/_H3N2|HA
EPI_ISL_8998|2001.063|A/New_York/212/2001|A_/_H1N1|HA
EPI_ISL_8997|2003.110|A/New_York/492/2003|A_/_H1N2|HA
EPI_ISL_8996|2003.071|A/New_York/490/2003|A_/_H1N2|HA
EPI_ISL_8995|2003.055|A/New_York/487/2003|A_/_H1N2|HA
EPI_ISL_8994|2003.005|A/New_York/481/2003|A_/_H1N2|HA
EPI_ISL_8991|2001.038|A/New_York/303/2001|A_/_H1N1|HA
EPI_ISL_8990|2001.063|A/New_York/242/2001|A_/_H1N1|HA
EPI_ISL_21030|1993.000|A/Nanchang/58/1993|A_/_H3N2|HA
EPI_ISL_8989|1994.000|A/Nanchang/0058/1994|A_/_H3N2|HA
EPI_ISL_8988|1994.000|A/Nanchang/A2/1994|A_/_H3N2|HA
EPI_ISL_8987|1984.000|A/Hong_Kong/4/1984|A_/_H3N2|HA
EPI_ISL_8986|1983.000|A/Hong_Kong/14/1983|A_/_H3N2|HA
EPI_ISL_8985|1972.000|A/Hong_Kong/50/1972|A_/_H3N2|HA
EPI_ISL_8984|1969.000|A/Hong_Kong/3/1969|A_/_H3N2|HA
EPI_ISL_8982|1998.005|A/New_York/517/1998|A_/_H3N2|HA
EPI_ISL_8981|1997.970|A/New_York/515/1997|A_/_H3N2|HA
EPI_ISL_8980|1997.978|A/New_York/513/1997|A_/_H3N2|HA
EPI_ISL_8979|1997.959|A/New_York/511/1997|A_/_H3N2|HA
EPI_ISL_8978|1998.137|A/New_York/510/1998|A_/_H3N2|HA
EPI_ISL_8977|1997.973|A/New_York/508/1997|A_/_H3N2|HA
EPI_ISL_8976|1997.918|A/New_York/505/1997|A_/_H3N2|HA
EPI_ISL_8975|1997.910|A/New_York/503/1997|A_/_H3N2|HA
EPI_ISL_8974|1971.000|A/Memphis/2/1971|A_/_H3N2|HA
EPI_ISL_8973|1968.000|A/Memphis/1/1968|A_/_H3N2|HA
EPI_ISL_8972|1980.000|A/Nanjing/13/1980|A_/_H3N2|HA
EPI_ISL_8971|2003.153|A/New_York/497/2003|A_/_H1N1|HA
EPI_ISL_8968|2001.159|A/New_York/447/2001|A_/_H1N1|HA
EPI_ISL_8967|1999.093|A/New_York/397/1999|A_/_H3N2|HA
EPI_ISL_8960|2003.326|A/New_York/219/2003|A_/_H1N2|HA
EPI_ISL_8956|1999.036|A/New_York/455/1999|A_/_H3N2|HA
EPI_ISL_8955|1999.027|A/New_York/452/1999|A_/_H3N2|HA
EPI_ISL_8954|1982.000|A/Hong_Kong/1/1982|A_/_H3N2|HA
EPI_ISL_8953|1975.000|A/Beijing/39/75|A_/_H3N2|HA
EPI_ISL_8952|1980.000|A/Hong_Kong/45/1980|A_/_H3N2|HA
EPI_ISL_8950|1980.000|A/goose/MN/5733-1/1980|A_/_H9N2|HA
EPI_ISL_8948|1994.000|A/chicken/Hidalgo/28159-232/1994|A_/_H5N2|HA
EPI_ISL_5821|1984.107|A/duck/New_Zealand/38/1984|A_/_H3N8|HA
EPI_ISL_8940|1983.000|A/wedge-tailed_shearwater/Western_Australia/2327/1983|A_/_H15N9|HA
EPI_ISL_8939|1983.000|A/sooty_tern/Western_Australia/2190/1983|A_/_H15N9|HA
EPI_ISL_8938|1983.000|A/Australian_shelduck/Western_Australia/1756/1983|A_/_H15N2|HA
EPI_ISL_8935|1978.068|A/black_duck/AUS/751/1978|A_/_H3N8|HA
EPI_ISL_8934|1976.000|A/duck/Hong_Kong/24/1976|A_/_H4N2|HA
EPI_ISL_8933|1978.000|A/duck/Hong_Kong/293/1978|A_/_H7N2|HA
EPI_ISL_8930|1978.000|A/goose/Hong_Kong/23/1978|A_/_H5N3|HA
EPI_ISL_8928|1978.000|A/duck/Hong_Kong/365/1978|A_/_H4N6|HA
EPI_ISL_8925|1975.000|A/duck/Hong_Kong/7/1975|A_/_H3N2|HA
EPI_ISL_8922|2001.000|A/duck/Nanchang/4-361/2001|A_/_H9N2|HA
EPI_ISL_8919|1992.915|A/duck/Nanchang/1681/1992|A_/_H3N8|HA
EPI_ISL_8917|1979.000|A/wedge-tailed_shearwater/Western_Australia/2576/1979|A_/_H15N9|HA
EPI_ISL_8912|2000.369|A/ruddy_turnstone/DE/97/2000|A_/_H12N5|HA
EPI_ISL_8911|1991.649|A/green-winged_teal/ALB/199/1991|A_/_H12N5|HA
EPI_ISL_8910|2003.408|A/shorebird/DE/236/2003|A_/_H11N9|HA
EPI_ISL_8909|2000.598|A/pintail/Alberta/84/2000|A_/_H11N9|HA
EPI_ISL_8907|1991.649|A/mallard/ALB/124/1991|A_/_H11N2|HA
EPI_ISL_8904|1983.641|A/mallard_duck/ALB/797/1983|A_/_H11N3|HA
EPI_ISL_8901|2000.631|A/mallard/Alberta/208/2000|A_/_H10N7|HA
EPI_ISL_8900|2000.628|A/pintail/Alberta/202/2000|A_/_H10N7|HA
EPI_ISL_8899|1996.000|A/mallard/ALB/196/1996|A_/_H10N7|HA
EPI_ISL_8898|1995.581|A/mallard/ALB/5/1995|A_/_H10N1|HA
EPI_ISL_8894|1984.579|A/pintail_duck/ALB/584/1984|A_/_H10N6|HA
EPI_ISL_8893|1984.000|A/mallard_duck/ALB/40/1984|A_/_H10N6|HA
EPI_ISL_8891|1978.600|A/blue-winged_teal/ALB/778/1978|A_/_H10N3|HA
EPI_ISL_16424|2003.000|A/New_York/107/2003|A_/_H7N2|HA
EPI_ISL_16412|1979.000|A/gray_teal/Western_Australia/1855/1979|A_/_H4N6|HA
EPI_ISL_16396|2003.000|A/duck/Italy/4609/2003|A_/_H7N2|HA
EPI_ISL_16382|2002.162|A/Morioka/52/2002|A_/_H3N2|HA
EPI_ISL_16381|2002.151|A/Morioka/34/2002|A_/_H3N2|HA
EPI_ISL_16377|2002.000|A/Morioka/27/2002|A_/_H1N1|HA
EPI_ISL_15910|2002.000|A/Morioka/17/2002|A_/_H1N1|HA
EPI_ISL_2791|2001.644|A/duck/Primorie/2621/01|A_/_H5N2|HA
EPI_ISL_10169|2000.866|A/chicken/China/Guangxi14/2000|A_/_H9N2|HA
EPI_ISL_13995|2001.000|A/chicken/Hebei/B1/2001|A_/_H9N2|HA
EPI_ISL_16112|2003.000|A/Denmark/88/2003|A_/_H3N2|HA
EPI_ISL_16111|2003.000|A/Denmark/101/2003|A_/_H3N2|HA
EPI_ISL_16110|2003.000|A/Denmark/118/2003|A_/_H3N2|HA
EPI_ISL_16108|2003.000|A/Denmark/111/2003|A_/_H3N2|HA
EPI_ISL_16107|2003.000|A/Denmark/74/2003|A_/_H3N2|HA
EPI_ISL_3763|2003.000|A/Denmark/62/03|A_/_H3N2|HA
EPI_ISL_16106|2003.000|A/Denmark/126/2003|A_/_H3N2|HA
EPI_ISL_16105|2003.000|A/Denmark/105/2003|A_/_H3N2|HA
EPI_ISL_16104|2003.000|A/Denmark/103/2003|A_/_H3N2|HA
EPI_ISL_16085|2003.000|A/Denmark/122/2003|A_/_H3N2|HA
EPI_ISL_16084|2003.000|A/Denmark/125/2003|A_/_H3N2|HA
EPI_ISL_16083|2003.000|A/Denmark/121/2003|A_/_H3N2|HA
EPI_ISL_16079|2003.000|A/Denmark/89/2003|A_/_H3N2|HA
EPI_ISL_16078|2003.000|A/Denmark/117/2003|A_/_H3N2|HA
EPI_ISL_16077|2003.000|A/Denmark/78/2003|A_/_H3N2|HA
EPI_ISL_16076|2003.000|A/Denmark/75/2003|A_/_H3N2|HA
EPI_ISL_16075|2003.000|A/Denmark/73/2003|A_/_H3N2|HA
EPI_ISL_16074|2003.000|A/Denmark/108/2003|A_/_H3N2|HA
EPI_ISL_16073|2003.000|A/Denmark/72/2003|A_/_H3N2|HA
EPI_ISL_16072|2003.000|A/Denmark/107/2003|A_/_H3N2|HA
EPI_ISL_16071|2003.000|A/Denmark/120/2003|A_/_H3N2|HA
EPI_ISL_16070|2003.000|A/Denmark/64/2003|A_/_H3N2|HA
EPI_ISL_16068|2003.000|A/Denmark/119/2003|A_/_H3N2|HA
EPI_ISL_16065|2003.000|A/Denmark/104/2003|A_/_H3N2|HA
EPI_ISL_16050|2003.000|A/Denmark/87/2003|A_/_H3N2|HA
EPI_ISL_16049|2003.000|A/Denmark/85/2003|A_/_H3N2|HA
EPI_ISL_16048|2003.000|A/Denmark/115/2003|A_/_H3N2|HA
EPI_ISL_16047|2003.000|A/Denmark/83/2003|A_/_H3N2|HA
EPI_ISL_16046|2003.000|A/Denmark/114/2003|A_/_H3N2|HA
EPI_ISL_16045|2003.000|A/Denmark/67/2003|A_/_H3N2|HA
EPI_ISL_16044|2003.000|A/Denmark/77/2003|A_/_H3N2|HA
EPI_ISL_16037|2000.000|A/Denmark/208/2000|A_/_H3N2|HA
EPI_ISL_16036|2000.000|A/Denmark/207/2000|A_/_H3N2|HA
EPI_ISL_16035|2000.000|A/Denmark/206/2000|A_/_H3N2|HA
EPI_ISL_15597|2000.000|A/Denmark/205/2000|A_/_H3N2|HA
EPI_ISL_16034|2000.000|A/Denmark/204/2000|A_/_H3N2|HA
EPI_ISL_16033|2000.000|A/Denmark/203/2000|A_/_H3N2|HA
EPI_ISL_16032|2000.000|A/Denmark/202/2000|A_/_H3N2|HA
EPI_ISL_16031|2000.000|A/Denmark/200/2000|A_/_H3N2|HA
EPI_ISL_16030|2003.000|A/Denmark/132/2003|A_/_H3N2|HA
EPI_ISL_16029|2003.000|A/Denmark/131/2003|A_/_H3N2|HA
EPI_ISL_16028|2003.000|A/Denmark/130/2003|A_/_H3N2|HA
EPI_ISL_16027|2003.000|A/Denmark/129/2003|A_/_H3N2|HA
EPI_ISL_16026|2003.000|A/Denmark/128/2003|A_/_H3N2|HA
EPI_ISL_16025|2003.000|A/Denmark/127/2003|A_/_H3N2|HA
EPI_ISL_16024|2003.000|A/Denmark/133/2003|A_/_H3N2|HA
EPI_ISL_16012|2003.000|A/Denmark/116/2003|A_/_H3N2|HA
EPI_ISL_16009|2003.000|A/Denmark/90/2003|A_/_H3N2|HA
EPI_ISL_16000|2003.000|A/Denmark/124/2003|A_/_H3N2|HA
EPI_ISL_15999|2003.000|A/Denmark/123/2003|A_/_H3N2|HA
EPI_ISL_15996|2003.000|A/Denmark/113/2003|A_/_H3N2|HA
EPI_ISL_15995|2003.000|A/Denmark/112/2003|A_/_H3N2|HA
EPI_ISL_15994|2003.000|A/Denmark/91/2003|A_/_H3N2|HA
EPI_ISL_15993|2003.000|A/Denmark/82/2003|A_/_H3N2|HA
EPI_ISL_15992|2003.000|A/Denmark/109/2003|A_/_H3N2|HA
EPI_ISL_15991|2003.000|A/Denmark/110/2003|A_/_H3N2|HA
EPI_ISL_15990|2003.000|A/Denmark/71/2003|A_/_H3N2|HA
EPI_ISL_15988|2003.000|A/Denmark/65/2003|A_/_H3N2|HA
EPI_ISL_15595|2003.000|A/Denmark/81/2003|A_/_H3N2|HA
EPI_ISL_15970|2003.000|A/Denmark/68/2003|A_/_H3N2|HA
EPI_ISL_15969|2003.000|A/Denmark/76/2003|A_/_H3N2|HA
EPI_ISL_15968|2003.000|A/Denmark/69/2003|A_/_H3N2|HA
EPI_ISL_15599|2002.000|A/Denmark/08/2002|A_/_H3N2|HA
EPI_ISL_15952|2002.000|A/Denmark/06/2002|A_/_H3N2|HA
EPI_ISL_15935|2002.000|A/Denmark/05/02|A_/_H3N2|HA
EPI_ISL_15951|2002.000|A/Denmark/04/2002|A_/_H3N2|HA
EPI_ISL_15950|2000.000|A/Denmark/38/2000|A_/_H3N2|HA
EPI_ISL_15949|2000.000|A/Denmark/37/2000|A_/_H3N2|HA
EPI_ISL_15598|2000.000|A/Denmark/35/2000|A_/_H3N2|HA
EPI_ISL_15948|2002.000|A/Denmark/26/2002|A_/_H3N2|HA
EPI_ISL_15947|2002.000|A/Denmark/24/2002|A_/_H3N2|HA
EPI_ISL_15596|2002.000|A/Denmark/22/2002|A_/_H3N2|HA
EPI_ISL_15946|2002.000|A/Denmark/02/2002|A_/_H3N2|HA
EPI_ISL_15936|2002.000|A/Denmark/13/02|A_/_H3N2|HA
EPI_ISL_15945|2002.000|A/Denmark/01/2002|A_/_H3N2|HA
EPI_ISL_15944|2003.000|A/Denmark/50/2003|A_/_H1N2|HA
EPI_ISL_15606|2003.000|A/Denmark/12/2003|A_/_H1N2|HA
EPI_ISL_15943|2003.000|A/Denmark/56/2003|A_/_H1N2|HA
EPI_ISL_15605|2003.000|A/Denmark/86/2003|A_/_H1N2|HA
EPI_ISL_2771|2000.000|A/Denmark/40/2000|A_/_H1N1|HA
EPI_ISL_15916|2001.000|A/Denmark/36/2001|A_/_H1N1|HA
EPI_ISL_15914|2001.000|A/Denmark/20/2001|A_/_H1N1|HA
EPI_ISL_15913|2001.000|A/Denmark/17/2001|A_/_H1N1|HA
EPI_ISL_15912|2001.000|A/Denmark/16/2001|A_/_H1N1|HA
EPI_ISL_15911|2001.000|A/Denmark/14/2001|A_/_H1N1|HA
EPI_ISL_15607|2001.000|A/Denmark/11/2001|A_/_H1N1|HA
EPI_ISL_15917|2001.000|A/Denmark/6/2001|A_/_H1N1|HA
EPI_ISL_15915|2001.000|A/Denmark/3/2001|A_/_H1N1|HA
EPI_ISL_15844|2002.000|A/HongKong/CUHK-13003/2002|A_/_H1N1|HA
EPI_ISL_15843|2002.000|A/equine/California/8560/2002|A_/_H3N8|HA
EPI_ISL_15842|1997.000|A/equine/California/4537/1997|A_/_H3N8|HA
EPI_ISL_15830|1981.000|A/equine/Kentucky/Rosie100/1981|A_/_H3N8|HA
EPI_ISL_15829|1978.000|A/swine/Tennessee/9/1978|A_/_H1N1|HA
EPI_ISL_21048|1971.000|A/Memphis/1/71|A_/_H3N2|HA
EPI_ISL_15736|2000.000|A/Chicken/Iran/TH80/2000|A_/_H9N2|HA
EPI_ISL_15735|2000.000|A/Chicken/Iran/TH79/2000|A_/_H9N2|HA
EPI_ISL_15734|1999.000|A/chicken/Iran/TH78/1999|A_/_H9N2|HA
EPI_ISL_15733|2002.000|A/Chicken/Iran/TH81/2002|A_/_H9N2|HA
EPI_ISL_15728|1998.000|A/Chicken/Iran/TH77/1998|A_/_H9N2|HA
EPI_ISL_15677|2003.000|A/chicken/Yunnan/6957/2003|A_/_H5N1|HA
EPI_ISL_15676|2003.000|A/chicken/Yunnan/6885/2003|A_/_H5N1|HA
EPI_ISL_15675|2003.000|A/chicken/Yunnan/6797/2003|A_/_H5N1|HA
EPI_ISL_15674|2003.000|A/duck/Yunnan/6603/2003|A_/_H5N1|HA
EPI_ISL_15673|2003.000|A/duck/Yunnan/6080/2003|A_/_H5N1|HA
EPI_ISL_15672|2003.000|A/duck/Yunnan/5948/2003|A_/_H5N1|HA
EPI_ISL_15671|2003.000|A/chicken/Yunnan/5686/2003|A_/_H5N1|HA
EPI_ISL_15670|2003.000|A/duck/Yunnan/5169/2003|A_/_H5N1|HA
EPI_ISL_15669|2003.000|A/duck/Yunnan/5090/2003|A_/_H5N1|HA
EPI_ISL_15668|2003.000|A/duck/Yunnan/4645/2003|A_/_H5N1|HA
EPI_ISL_15667|2003.000|A/duck/Yunnan/4072/2003|A_/_H5N1|HA
EPI_ISL_15666|2003.000|A/chicken/Yunnan/1628/2003|A_/_H5N1|HA
EPI_ISL_15663|2003.000|A/chicken/Yunnan/1083/2003|A_/_H5N1|HA
EPI_ISL_15662|2003.000|A/duck/Yunnan/662/2003|A_/_H5N1|HA
EPI_ISL_15661|2003.000|A/chicken/Yunnan/564/2003|A_/_H5N1|HA
EPI_ISL_15660|2003.000|A/duck/Yunnan/215/2003|A_/_H5N1|HA
EPI_ISL_15659|2003.000|A/duck/Yunnan/119/2003|A_/_H5N1|HA
EPI_ISL_15658|2002.000|A/chicken/Yunnan/1215/2002|A_/_H5N1|HA
EPI_ISL_15657|2002.000|A/duck/Yunnan/971/2002|A_/_H5N1|HA
EPI_ISL_15656|2002.000|A/duck/Yunnan/862/2002|A_/_H5N1|HA
EPI_ISL_15653|2003.000|A/duck/Hunan/1386/2003|A_/_H5N1|HA
EPI_ISL_15652|2003.000|A/duck/Hunan/782/2003|A_/_H5N1|HA
EPI_ISL_15651|2003.000|A/duck/Hunan/378/2003|A_/_H5N1|HA
EPI_ISL_15650|2003.000|A/duck/Hunan/300/2003|A_/_H5N1|HA
EPI_ISL_15649|2002.000|A/duck/Hunan/1340/2002|A_/_H5N1|HA
EPI_ISL_15648|2002.000|A/duck/Hunan/795/2002|A_/_H5N1|HA
EPI_ISL_15645|2003.000|A/chukar/Shantou/4690/2003|A_/_H5N1|HA
EPI_ISL_15644|2003.000|A/chicken/Shantou/3744/2003|A_/_H5N1|HA
EPI_ISL_15643|2003.000|A/pheasant/Shantou/3535/2003|A_/_H5N1|HA
EPI_ISL_15642|2003.000|A/partridge/Shantou/2886/2003|A_/_H5N1|HA
EPI_ISL_15638|2003.000|A/pheasant/Shantou/40/2003|A_/_H5N1|HA
EPI_ISL_15637|2002.000|A/pheasant/Shantou/4567/2002|A_/_H5N1|HA
EPI_ISL_15636|2002.000|A/silky_chicken/Shantou/4071/2002|A_/_H5N1|HA
EPI_ISL_15635|2002.000|A/chicken/Shantou/4059/2002|A_/_H5N1|HA
EPI_ISL_15634|2002.000|A/chicken/Shantou/3900/2002|A_/_H5N1|HA
EPI_ISL_15631|2002.000|A/quail/Shantou/3054/2002|A_/_H5N1|HA
EPI_ISL_15629|2002.000|A/goose/Shantou/753/2002|A_/_H5N1|HA
EPI_ISL_15628|2002.000|A/duck/Shantou/700/2002|A_/_H5N1|HA
EPI_ISL_15626|2002.000|A/goose/Shantou/157/2002|A_/_H5N1|HA
EPI_ISL_15625|2002.000|A/chicken/Shantou/28/2002|A_/_H5N1|HA
EPI_ISL_15624|2002.000|A/chicken/Shantou/9/2002|A_/_H5N1|HA
EPI_ISL_15623|2001.000|A/chicken/Shantou/5746/2001|A_/_H5N1|HA
EPI_ISL_15622|2001.000|A/chicken/Shantou/5738/2001|A_/_H5N1|HA
EPI_ISL_15621|2001.000|A/duck/Shantou/5526/2001|A_/_H5N1|HA
EPI_ISL_15620|2001.000|A/goose/Shantou/5456/2001|A_/_H5N1|HA
EPI_ISL_15618|2001.000|A/duck/Shantou/4912/2001|A_/_H5N1|HA
EPI_ISL_15617|2001.000|A/goose/Shantou/4885/2001|A_/_H5N1|HA
EPI_ISL_15616|2001.000|A/duck/Shantou/4407/2001|A_/_H5N1|HA
EPI_ISL_15614|2001.000|A/chicken/Shantou/2535/2001|A_/_H5N1|HA
EPI_ISL_15613|2001.000|A/duck/Shantou/1930/2001|A_/_H5N1|HA
EPI_ISL_15612|2001.000|A/duck/Shantou/1437/2001|A_/_H5N1|HA
EPI_ISL_15611|2001.000|A/duck/Shantou/1101/2001|A_/_H5N1|HA
EPI_ISL_15609|2001.000|A/duck/Shantou/195/2001|A_/_H5N1|HA
EPI_ISL_15356|1983.000|A/equine/New_York/1/1983|A_/_H3N8|HA
EPI_ISL_15353|1994.000|A/equine/Kentucky/8/1994|A_/_H3N8|HA
EPI_ISL_15352|1991.000|A/equine/Kentucky/1/1991|A_/_H3N8|HA
EPI_ISL_21061|1986.000|A/equine/Tennessee/5/1986|A_/_H3N8|HA
EPI_ISL_15351|1991.000|A/equine/Alaska/29759/1991|A_/_H3N8|HA
EPI_ISL_15350|1992.000|A/equine/Kentucky/1/1992|A_/_H3N8|HA
EPI_ISL_15349|1991.000|A/equine/Texas/39655/1991|A_/_H3N8|HA
EPI_ISL_15348|1990.000|A/equine/Kentucky/1277/1990|A_/_H3N8|HA
EPI_ISL_15347|1988.000|A/equine/Kentucky/698/1988|A_/_H3N8|HA
EPI_ISL_15346|1988.000|A/equine/Kentucky/694/1988|A_/_H3N8|HA
EPI_ISL_15345|1988.000|A/equine/Kentucky/692/1988|A_/_H3N8|HA
EPI_ISL_21060|1987.000|A/equine/Kentucky/1/1987|A_/_H3N8|HA
EPI_ISL_15344|1986.000|A/equine/Kentucky/1/1986|A_/_H3N8|HA
EPI_ISL_15343|1982.000|A/equine/California/83/1982|A_/_H3N8|HA
EPI_ISL_15342|1981.000|A/equine/Kentucky/3/1981|A_/_H3N8|HA
EPI_ISL_15275|2003.000|A/duck/Guangxi/27/2003|A_/_H5N1|HA
EPI_ISL_15274|2003.000|A/duck/Guangxi/12/2003|A_/_H5N1|HA
EPI_ISL_21059|2002.000|A/turkey/Italy/8535/02|A_/_H7N3|HA
EPI_ISL_15106|1984.000|A/red-necked_stint/Western_Australia/4915/1984|A_/_H3N8|HA
EPI_ISL_27378|1982.241|A/red-necked_stint/Western_Australia/5745/1982|A_/_H12N9|HA
EPI_ISL_15041|2003.000|A/swine/Wisconsin/H03HO7/2003|A_/_H3N2|HA
EPI_ISL_15040|2002.000|A/swine/Wisconsin/H02AS8/2002|A_/_H3N2|HA
EPI_ISL_15037|1988.000|A/Mongolia/153/88|A_/_H1N1|HA
EPI_ISL_15036|1985.000|A/Mongolia/231/85|A_/_H1N1|HA
EPI_ISL_14718|1973.000|A/equine/London/1416/1973|A_/_H7N7|HA
EPI_ISL_14986|1976.000|A/equine/Sao_Paulo/1/76|A_/_H7N7|HA
EPI_ISL_14985|1973.000|A/equine/Cambridge/1/73|A_/_H7N7|HA
EPI_ISL_14984|1972.000|A/equine/Switzerland/137/72|A_/_H7N7|HA
EPI_ISL_14983|1966.000|A/equine/lexington/1/66|A_/_H7N7|HA
EPI_ISL_14982|1964.000|A/equine/C.Detroit/1/64|A_/_H7N7|HA
EPI_ISL_676|1977.000|A/equine/Newmarket/1/77|A_/_H7N7|HA
EPI_ISL_14981|1963.000|A/equine/Cambridge/1/63|A_/_H7N7|HA
EPI_ISL_8946|1956.000|A/equine/Prague/1/1956|A_/_H7N7|HA
EPI_ISL_14980|1964.000|A/equine/Detroit/1/64|A_/_H7N7|HA
EPI_ISL_14978|1980.000|A/swine/Ehime/1/80|A_/_H1N1|HA
EPI_ISL_14973|1983.000|A/CHR/157/83|A_/_H1N1|HA
EPI_ISL_14968|1977.000|A/England/321/1977|A_/_H3N2|HA
EPI_ISL_14962|1933.997|A/PR/8/34|A_/_H1N1|HA
EPI_ISL_14958|1992.000|A/swine/England/191973/92|A_/_H1N7|HA
EPI_ISL_2787|1981.000|A/turkey/Minnesota/3689-1551/1981|A_/_H5N2|HA
EPI_ISL_14933|1993.000|A/swine/Schleswig-Holstein/1/93|A_/_H1N1|HA
EPI_ISL_14932|1993.000|A/swine/England/283902/93|A_/_H1N1|HA
EPI_ISL_1703|1992.000|A/Swine/England/195852/92|A_/_H1N1|HA
EPI_ISL_14931|1986.000|A/swine/England/117316/86|A_/_H1N1|HA
EPI_ISL_14928|1987.000|A/mallard/Ohio/556/1987|A_/_H5N9|HA
EPI_ISL_689|1981.000|A/equine/Kentucky/1/81|A_/_H3N8|HA
EPI_ISL_14912|1994.000|A/WI/4755/1994|A_/_H1N1|HA
EPI_ISL_14911|1994.000|A/WI/4754/1994|A_/_H1N1|HA
EPI_ISL_103770|1967.000|A/Tokyo/3/1967|A_/_H1N0|HA
EPI_ISL_3733|1994.000|A/chicken/Mexico/31381-3/1994|A_/_H5N2|HA
EPI_ISL_672|1994.000|A/chicken/Mexico/31381-4/1994|A_/_H5N2|HA
EPI_ISL_3736|1994.000|A/chicken/Mexico/31381-8/1994|A_/_H5N2|HA
EPI_ISL_3734|1994.000|A/chicken/Mexico/31381-5/1994|A_/_H5N2|HA
EPI_ISL_3737|1994.000|A/chicken/Mexico/31382-1/1994|A_/_H5N2|HA
EPI_ISL_14866|1994.000|A/chicken/Mexico/31381-2/1994|A_/_H5N2|HA
EPI_ISL_14865|1994.000|A/chicken/Mexico/31381-1/1994|A_/_H5N2|HA
EPI_ISL_3728|1994.000|A/chicken/Mexico/31381-7/1994|A_/_H5N2|HA
EPI_ISL_14859|1987.000|A/chicken/Jena/1816/87|A_/_H7N7|HA
EPI_ISL_14854|1978.000|A/duck/Hong_Kong/293/78|A_/_H7N2|HA
EPI_ISL_14850|1991.000|A/swine/St-Hyacinthe/106/1991|A_/_H1N1|HA
EPI_ISL_14849|1990.000|A/swine/St-Hyacinthe/148/1990|A_/_H1N1|HA
EPI_ISL_14847|1990.000|A/swine/Ange-Gardien/150/1990|A_/_H3N2|HA
EPI_ISL_5888|1991.000|A/turkey/England/50-92/1991|A_/_H5N1|HA
EPI_ISL_14842|1992.000|A/Swine/Nebraska/1/92|A_/_H1N1|HA
EPI_ISL_14840|1984.000|A/Alma_Ata/1417/84|A_/_H1N1|HA
EPI_ISL_14618|1988.000|A/swine/IN/1726/1988|A_/_H1N1|HA
EPI_ISL_14812|1978.000|A/mallard/New_York/6874/1978|A_/_H3N2|HA
EPI_ISL_14811|1984.000|A/swine/Ukkel/1/1984|A_/_H3N2|HA
EPI_ISL_14810|1976.000|A/equine/France/1/1976|A_/_H3N8|HA
EPI_ISL_14478|1974.000|A/duck/Memohis/928/1974|A_/_H3N8|HA
EPI_ISL_14809|1976.000|A/duck/Alberta/78/1976|A_/_H3N2|HA
EPI_ISL_14480|1989.000|A/equine/Jilin/1/1989|A_/_H3N8|HA
EPI_ISL_14749|1979.000|A/Kiev/59/1979|A_/_H1N1|HA
EPI_ISL_14725|1984.000|A/pilot_whale/Maine/328_HN/1984|A_/_H13N2|HA
EPI_ISL_14724|1977.000|A/ring-billed_gull/Maryland/704/1977|A_/_H13N6|HA
EPI_ISL_14723|1984.000|A/black-headed_gull/Astrakhan/227/84|A_/_H13N6|HA
EPI_ISL_3260|1976.000|A/duck/New_Zealand/31/76|A_/_H4N6|HA
EPI_ISL_3259|1977.000|A/budgerigar/Hokkaido/1/1977|A_/_H4N6|HA
EPI_ISL_14706|1987.000|A/equine/Kentucky/1/1987|A_/_H3N8|HA
EPI_ISL_14705|1986.000|A/equine/Kentucky/2/1986|A_/_H3N8|HA
EPI_ISL_14704|1985.000|A/equine/Tennessee/5/1985|A_/_H3N8|HA
EPI_ISL_14699|1963.000|A/equine/Uruguay/1/1963|A_/_H3N8|HA
EPI_ISL_14675|1983.000|A/duck/Ireland/113/1983|A_/_H5N8|HA
EPI_ISL_14672|1985.000|A/starling/Victoria/1/1985|A_/_H7N7|HA
EPI_ISL_21054|1985.000|A/chicken/Victoria/1/1985|A_/_H7N7|HA
EPI_ISL_5887|1983.000|A/chicken/Pennsylvania/1370/1983|A_/_H5N2|HA
EPI_ISL_14616|1979.000|A/shearwater/West_Australia/2576/79|A_/_H15N9|HA
EPI_ISL_14614|1979.000|A/goose/Leipzig/187/7/1979|A_/_H7N7|HA
EPI_ISL_14608|1993.000|A/equine/Florida/1/93|A_/_H3N8|HA
EPI_ISL_14607|1990.000|A/equine/Kentucky/1/90|A_/_H3N8|HA
EPI_ISL_14606|1993.000|A/equine/Argentina/1/93|A_/_H3N8|HA
EPI_ISL_14572|1992.000|A/seal/MA/3984/1992|A_/_H3N3|HA
EPI_ISL_14571|1992.000|A/seal/MA/3911/1992|A_/_H3N3|HA
EPI_ISL_14569|1980.000|A/duck/WI/259/80|A_/_H1N1|HA
EPI_ISL_14568|1980.000|A/duck/WI/1938/80|A_/_H1N1|HA
EPI_ISL_14567|1991.000|A/MD/12/1991|A_/_H1N1|HA
EPI_ISL_14566|1957.000|A/Japan/305-/1957|A_/_H2N2|HA
EPI_ISL_14565|1957.000|A/Japan/305+/1957|A_/_H2N2|HA
EPI_ISL_14522|1976.000|A/Pintail/Praimoric/625/76|A_/_H2N2|HA
EPI_ISL_14521|1985.000|A/Peking_duck/Potsdam/1689-4/85|A_/_H2N3|HA
EPI_ISL_14520|1983.000|A/mallard/Potsdam/178-4/83|A_/_H2N2|HA
EPI_ISL_14519|1976.000|A/mallard/Ontario/56/76|A_/_H2N3|HA
EPI_ISL_14517|1988.000|A/mallard/ALberta/353/88|A_/_H2N3|HA
EPI_ISL_14516|1959.000|A/Krasnodar/101/59|A_/_H2N2|HA
EPI_ISL_138546|1988.000|A/herring_gull/DE/677/1988|A_/_H2N8|HA
EPI_ISL_14514|1977.000|A/gull/MD/19/77|A_/_H2N8|HA
EPI_ISL_14512|1978.000|A/duck/Hong_Kong/273/78|A_/_H2N2|HA
EPI_ISL_14511|1984.000|A/chicken/Potsdam/4705/84|A_/_H2N2|HA
EPI_ISL_14510|1964.000|A/Berlin/3/64|A_/_H2N2|HA
EPI_ISL_14509|1992.000|A/swine/Nebraska/1/1992|A_/_H1N1|HA
EPI_ISL_14445|1983.000|A/chick/Pennsylvania/1/1983|A_/_H5N2|HA
EPI_ISL_14136|1974.000|A/equine/Cornell/16/74|A_/_H7N7|HA
EPI_ISL_13601|2002.000|A/mallard/MD/02-358/2002|A_/_H1N1|HA
EPI_ISL_13598|1992.000|A/turkey/MN/3397-3/1992|A_/_H5N2|HA
EPI_ISL_13592|2000.000|A/chicken/CA/431/2000|A_/_H6N2|HA
EPI_ISL_13578|2003.000|A/swine/Haseluenne/IDT2617/03|A_/_H1N1|HA
EPI_ISL_13576|2002.000|A/chicken/Italy/270638/02|A_/_H7N3|HA
EPI_ISL_13575|2002.000|A/Guinea_fowl/Italy/266184/02|A_/_H7N3|HA
EPI_ISL_13574|2001.000|A/mallard/Italy/199/01|A_/_H7N3|HA
EPI_ISL_13570|2002.000|A/mallard/Italy/250/02|A_/_H7N1|HA
EPI_ISL_13468|2002.000|A/swine/North_Carolina/36883/2002|A_/_H1N1|HA
EPI_ISL_13467|2001.000|A/swine/Minnesota/1192/2001|A_/_H1N2|HA
EPI_ISL_13466|1999.000|A/swine/Minnesota/37866/1999|A_/_H1N1|HA
EPI_ISL_13464|1968.000|A/swine/Wisconsin/1/1968|A_/_H1N1|HA
EPI_ISL_13462|1929.997|A/swine/Iowa/15/1930|A_/_H1N1|HA
EPI_ISL_13012|2000.000|A/chicken/Guangxi/6/2000|A_/_H9N2|HA
EPI_ISL_13005|1999.000|A/chicken/Guangxi/4/1999|A_/_H9N2|HA
EPI_ISL_12936|2003.000|A/quail/Shantou/4443/2003|A_/_H6N1|HA
EPI_ISL_12935|2003.000|A/chukkar/Shantou/4360/2003|A_/_H6N1|HA
EPI_ISL_12934|2003.000|A/chukkar/Shantou/3978/2003|A_/_H6N1|HA
EPI_ISL_12933|2003.000|A/quail/Shantou/3958/2003|A_/_H6N1|HA
EPI_ISL_12932|2003.000|A/chukkar/Shantou/3809/2003|A_/_H6N1|HA
EPI_ISL_12931|2003.000|A/quail/Shantou/3692/2003|A_/_H6N1|HA
EPI_ISL_12930|2003.000|A/quail/Shantou/3212/2003|A_/_H6N1|HA
EPI_ISL_12929|2003.000|A/chukkar/Shantou/2888/2003|A_/_H6N1|HA
EPI_ISL_12926|2003.000|A/quail/Shantou/1218/2003|A_/_H6N1|HA
EPI_ISL_12925|2003.000|A/quail/Shantou/1052/2003|A_/_H6N1|HA
EPI_ISL_12924|2002.000|A/quail/Shantou/4680/2002|A_/_H6N1|HA
EPI_ISL_12923|2002.000|A/quail/Shantou/1825/2002|A_/_H6N1|HA
EPI_ISL_12922|2002.000|A/chukkar/Shantou/1712/2002|A_/_H6N1|HA
EPI_ISL_12921|2002.000|A/partridge/Shantou/1403/2002|A_/_H6N1|HA
EPI_ISL_12920|2002.000|A/quail/Shantou/1039/2002|A_/_H6N2|HA
EPI_ISL_12919|2002.000|A/chukkar/Shantou/823/2002|A_/_H6N1|HA
EPI_ISL_12917|2002.000|A/chukkar/Shantou/467/2002|A_/_H6N1|HA
EPI_ISL_12916|2002.000|A/chukkar/Shantou/352/2002|A_/_H6N1|HA
EPI_ISL_12915|2001.000|A/quail/Shantou/5234/2001|A_/_H6N1|HA
EPI_ISL_12913|2001.000|A/chicken/Shantou/3605/2001|A_/_H6N1|HA
EPI_ISL_12912|2001.000|A/quail/Shantou/3329/2001|A_/_H6N1|HA
EPI_ISL_12911|2001.000|A/quail/Shantou/2370/2001|A_/_H6N1|HA
EPI_ISL_12910|2001.000|A/chicken/Shantou/2197/2001|A_/_H6N2|HA
EPI_ISL_12909|2001.000|A/quail/Shantou/1811/2001|A_/_H6N1|HA
EPI_ISL_12908|2000.000|A/quail/Shantou/2185/2000|A_/_H6N2|HA
EPI_ISL_12907|2000.000|A/quail/Shantou/1821/2000|A_/_H6N1|HA
EPI_ISL_12906|2000.000|A/quail/Shantou/1808/2000|A_/_H6N1|HA
EPI_ISL_12905|2000.000|A/quail/Shantou/892/2000|A_/_H6N2|HA
EPI_ISL_12904|2000.000|A/quail/Shantou/888/2000|A_/_H6N1|HA
EPI_ISL_12903|2000.000|A/quail/Shantou/238/2000|A_/_H6N1|HA
EPI_ISL_12902|2000.000|A/partridge/Shantou/25/2000|A_/_H6N2|HA
EPI_ISL_12555|1995.000|A/duck/NJ/7717-70/1995|A_/_H1N1|HA
EPI_ISL_12556|1994.000|A/duck/NY/13152-13/1994|A_/_H1N1|HA
EPI_ISL_12855|2002.000|A/mallard/MD/406/2002|A_/_H1N1|HA
EPI_ISL_12572|2002.000|A/mallard/MD/403/2002|A_/_H1N1|HA
EPI_ISL_12571|2002.000|A/mallard/MD/390/2002|A_/_H1N1|HA
EPI_ISL_12570|2002.000|A/mallard/MD/382/2002|A_/_H1N1|HA
EPI_ISL_12569|2002.000|A/mallard/MD/369/2002|A_/_H1N1|HA
EPI_ISL_12563|2002.000|A/mallard/MD/170/2002|A_/_H1N1|HA
EPI_ISL_12562|2002.000|A/mallard/MD/168/2002|A_/_H1N1|HA
EPI_ISL_12561|2002.000|A/mallard/MD/163/2002|A_/_H1N1|HA
EPI_ISL_12853|2002.000|A/mallard/MD/161/2002|A_/_H1N1|HA
EPI_ISL_12852|2002.000|A/mallard/Maryland/887/2002|A_/_H6N1|HA
EPI_ISL_12743|2000.000|A/chicken/Taiwan/2838V/00|A_/_H6N1|HA
EPI_ISL_12742|2000.000|A/chicken/Taiwan/2838N/00|A_/_H6N1|HA
EPI_ISL_12597|2000.000|A/Korea/KBNP-0028/2000|A_/_H9N2|HA
EPI_ISL_3224|1997.000|A/duck/Singapore/3/1997|A_/_H5N3|HA
EPI_ISL_12520|2003.000|A/mallard/MD/185/2003|A_/_H5N2|HA
EPI_ISL_12547|2001.000|A/shorebird/DE/1346/2001|A_/_H5N7|HA
EPI_ISL_12546|2000.000|A/mallard/MN/105/2000|A_/_H5N5|HA
EPI_ISL_12545|1975.000|A/mallard/WI/169/1975|A_/_H5N3|HA
EPI_ISL_12538|2003.000|A/ruddy_turnstone/DE/313/2003|A_/_H5N2|HA
EPI_ISL_12533|2000.000|A/mallard/MN/410/2000|A_/_H5N2|HA
EPI_ISL_8369|1998.000|A/mallard/MN/133/98|A_/_H5N2|HA
EPI_ISL_12530|2000.000|A/mallard/MN/113/2000|A_/_H5N2|HA
EPI_ISL_12528|2002.000|A/mallard/MD/866/2002|A_/_H5N2|HA
EPI_ISL_12527|2002.000|A/mallard/MD/795/2002|A_/_H5N2|HA
EPI_ISL_12526|2002.000|A/mallard/MD/792/2002|A_/_H5N2|HA
EPI_ISL_12525|2002.000|A/mallard/MD/791/2002|A_/_H5N2|HA
EPI_ISL_12524|2002.000|A/mallard/MD/786/2002|A_/_H5N2|HA
EPI_ISL_12523|2001.000|A/mallard/MD/302/2001|A_/_H5N2|HA
EPI_ISL_12522|2001.000|A/mallard/MD/258/2001|A_/_H5N2|HA
EPI_ISL_12521|2001.000|A/mallard/MD/252/2001|A_/_H5N2|HA
EPI_ISL_12519|2002.000|A/mallard/MD/865/2002|A_/_H5N2|HA
EPI_ISL_12518|2002.000|A/mallard/MD/790/2002|A_/_H5N2|HA
EPI_ISL_12517|1975.000|A/blue_goose/WI/711/1975|A_/_H5N2|HA
EPI_ISL_12423|2002.000|A/mallard/Italy/37/2002|A_/_H5N3|HA
EPI_ISL_12422|2002.000|A/mallard/Italy/36/2002|A_/_H5N3|HA
EPI_ISL_3915|2000.000|A/mallard/Italy/208/2000|A_/_H5N3|HA
EPI_ISL_12421|1997.000|A/turkey/Italy/392/1997|A_/_H5N2|HA
EPI_ISL_12420|1993.000|A/mallard/Italy/1980/1993|A_/_H5N2|HA
EPI_ISL_12414|2003.000|A/duck/Jiang_Xi/197820/2003|A_/_H5N3|HA
EPI_ISL_12413|2003.000|A/duck/Jiang_Xi/6146/2003|A_/_H5N3|HA
EPI_ISL_12412|2002.000|A/duck/Yunnan/435/2002|A_/_H5N3|HA
EPI_ISL_12411|1980.000|A/duck/Hong_Kong/819/1980|A_/_H5N3|HA
EPI_ISL_9417|1978.000|A/duck/Hong_Kong/342/78|A_/_H5N2|HA
EPI_ISL_12410|1979.000|A/duck/Hong_Kong/698/1979|A_/_H5N3|HA
EPI_ISL_12409|1978.000|A/duck/Hong_Kong/394/1978|A_/_H5N3|HA
EPI_ISL_12407|1976.000|A/duck/Hong_Kong/23/1976|A_/_H5N3|HA
EPI_ISL_12401|2003.000|A/Beijing/01/2003|A_/_H5N1|HA
EPI_ISL_12301|2000.000|A/Thailand/Siriraj-07/2000|A_/_H1N1|HA
EPI_ISL_12300|1998.000|A/Thailand/Siriraj-08/1998|A_/_H3N2|HA
EPI_ISL_12299|2002.000|A/Thailand/Siriraj-06/2002|A_/_H3N2|HA
EPI_ISL_12297|2003.000|A/Thailand/Siriraj-02/2003|A_/_H3N2|HA
EPI_ISL_12296|2003.000|A/Thailand/Siriraj-01/2003|A_/_H3N2|HA
EPI_ISL_21110|1999.000|A/New_Caledonia/20/1999|A_/_H1N1|HA
EPI_ISL_11897|2001.000|A/duck/Viet_Nam/340/2001|A_/_H9N3|HA
EPI_ISL_11896|2001.000|A/duck/Viet_Nam/68/2001|A_/_H9N3|HA
EPI_ISL_11887|2003.000|A/chicken/Viet_Nam/Ncvd8/2003|A_/_H5N1|HA
EPI_ISL_25411|2003.000|A/duck/Viet_Nam/Ncvd1/2003|A_/_H5N1|HA
EPI_ISL_21099|2003.000|A/Hong_Kong/213/2003|A_/_H5N1|HA
EPI_ISL_11883|2001.000|A/goose/Viet_Nam/324/2001|A_/_H5N1|HA
EPI_ISL_11881|2001.000|A/goose/Viet_Nam/113/2001|A_/_H5N1|HA
EPI_ISL_11882|2001.000|A/duck/Viet_Nam/342/2001|A_/_H5N2|HA
EPI_ISL_26340|1999.490|A/chicken/Belgium/150VB/1999|A_/_H5N2|HA
EPI_ISL_26347|1949.000|A/chicken/Germany/N/1949|A_/_H10N7|HA
EPI_ISL_26346|1988.000|A/WhistlingSwan/Shimane/468/1988|A_/_H10N4|HA
EPI_ISL_20090|2002.000|A/turkey/Italy/9737/2002|A_/_H7N3|HA
EPI_ISL_20089|2002.000|A/turkey/Italy/9374/2002|A_/_H7N3|HA
EPI_ISL_20088|2002.000|A/turkey/Italy/9369/2002|A_/_H7N3|HA
EPI_ISL_20087|2002.000|A/turkey/Italy/9314/2002|A_/_H7N3|HA
EPI_ISL_20086|2002.000|A/turkey/Italy/9102/2002|A_/_H7N3|HA
EPI_ISL_20085|2002.000|A/turkey/Italy/8834/2002|A_/_H7N3|HA
EPI_ISL_20084|2002.000|A/turkey/Italy/8651/2002|A_/_H7N3|HA
EPI_ISL_20083|2002.000|A/turkey/Italy/8458/2002|A_/_H7N3|HA
EPI_ISL_20082|2002.000|A/turkey/Italy/8307/2002|A_/_H7N3|HA
EPI_ISL_20081|2002.000|A/chicken/Italy/8093/2002|A_/_H7N3|HA
EPI_ISL_20080|2003.000|A/chicken/Italy/682/2003|A_/_H7N3|HA
EPI_ISL_20078|2003.000|A/turkey/Italy/4036/2003|A_/_H7N3|HA
EPI_ISL_20075|2003.000|A/chicken/Italy/2240/2003|A_/_H7N3|HA
EPI_ISL_20074|2003.000|A/guinea_fowl/Italy/1613/2003|A_/_H7N3|HA
EPI_ISL_20073|2003.000|A/turkey/Italy/2856/2003|A_/_H7N3|HA
EPI_ISL_27375|1983.000|A/black_headed_gull/Astrakhan/65/1983|A_/_H13N6|HA
EPI_ISL_27374|1998.000|A/gull/Astrakhan/1846/1998|A_/_H13N6|HA
EPI_ISL_27366|2000.000|A/pochard/Buryatiya/1941/2000|A_/_H4N6|HA
EPI_ISL_27365|2000.000|A/pochard/Buryatiya/1903/2000|A_/_H4N6|HA
EPI_ISL_27363|1988.385|A/Larus_ichthyaetus/Astrakhan/44/1988|A_/_H13N6|HA
EPI_ISL_27362|1991.000|A/Anas_platyrhynchos/Altai/1285/1991|A_/_H5N3|HA
EPI_ISL_27357|1986.000|A/Fulica_atra/Volga/635/1986|A_/_H16N3|HA
EPI_ISL_27356|2002.668|A/Larus_minutus/Astrakhan/3357/2002|A_/_H13N6|HA
EPI_ISL_27355|1983.000|A/Larus_ichthyaetus/Astrakhan/75/1983|A_/_H13N2|HA
EPI_ISL_27354|1988.385|A/Larus_ichthyaetus/Astrakhan/10/1988|A_/_H13N6|HA
EPI_ISL_26430|2002.000|A/duck/Mongolia/867/2002|A_/_H7N1|HA
EPI_ISL_26428|2000.000|A/mallard/MN/506/2000|A_/_H2N3|HA
EPI_ISL_26426|1999.000|A/mallard/MN/327/1999|A_/_H4N8|HA
EPI_ISL_26009|2003.000|A/swine/Nordkirchen/IDT1993/2003|A_/_H3N2|HA
EPI_ISL_25990|1976.000|A/black-headed_gull/Turkmenistan/13/76|A_/_H16N3|HA
EPI_ISL_25673|2003.000|A/goose/Italy/296426/2003|A_/_H1N1|HA
EPI_ISL_25620|1984.000|A/red-necked_stint/Western_Australia/4094/1984|A_/_H4N8|HA
EPI_ISL_25538|1986.000|A/teal/Volga/671/86|A_/_H16N3|HA
EPI_ISL_25537|1983.000|A/little_tern/Gurjev/779/83|A_/_H16N3|HA
EPI_ISL_25536|1983.000|A/mallard/Gurjev/785/83|A_/_H16N3|HA
EPI_ISL_66939|1999.000|A/avian/New_York/Sg-00329/1999|A_/_H7N3|HA
EPI_ISL_25384|1999.000|A/avian/New_York/Sg-00327/1999|A_/_H7N3|HA
EPI_ISL_66937|1999.000|A/avian/New_York/Sg-00326/1999|A_/_H7N3|HA
EPI_ISL_25356|1997.000|A/chicken/New_York/Sg-00299/1997|A_/_H7N2|HA
EPI_ISL_25334|1995.000|A/chicken/New_York/Sg-00277/1995|A_/_H7N2|HA
EPI_ISL_25209|2002.000|A/blue_winged_teal/TX/34/2002|A_/_H1N3|HA
EPI_ISL_25208|2002.000|A/blue_winged_teal/TX/75/2002|A_/_H1N3|HA
EPI_ISL_25207|2002.000|A/blue_winged_teal/TX/27/2002|A_/_H1N1|HA
EPI_ISL_25206|2002.000|A/blue_winged_teal/TX/43/2002|A_/_H1N1|HA
EPI_ISL_25205|2000.000|A/mallard/MN/1/2000|A_/_H5N2|HA
EPI_ISL_25204|1998.000|A/mallard/MN/14/1998|A_/_H2N3|HA
EPI_ISL_8384|1998.000|A/mallard/MN/51/98|A_/_H2N3|HA
EPI_ISL_25203|1986.000|A/guinea_fowl/OH/22911-20/1986|A_/_H5N2|HA
EPI_ISL_25202|2001.000|A/environment/NY/98899-6/2001|A_/_H5N2|HA
EPI_ISL_25201|1988.000|A/turkey/NC/17026/1988|A_/_H1N1|HA
EPI_ISL_25200|2003.000|A/mallard/MD/26/2003|A_/_H1N1|HA
EPI_ISL_25199|2003.000|A/mallard/MD/41/2003|A_/_H1N1|HA
EPI_ISL_25198|2003.000|A/mallard/MD/42/2003|A_/_H1N1|HA
EPI_ISL_25197|2003.000|A/mallard/MD/53/2003|A_/_H1N1|HA
EPI_ISL_25045|1990.000|A/swine/Memphis/1/1990|A_/_H1N1|HA
EPI_ISL_25044|1991.978|A/Siena/6/1991|A_/_H3N2|HA
EPI_ISL_25043|1991.970|A/Siena/5/1991|A_/_H3N2|HA
EPI_ISL_25042|1990.047|A/Siena/10/1990|A_/_H3N2|HA
EPI_ISL_25041|1990.019|A/Siena/4/1990|A_/_H3N2|HA
EPI_ISL_25040|1988.096|A/Siena/3/1988|A_/_H3N2|HA
EPI_ISL_25025|1963.000|A/Netherlands/56/1963|A_/_H2N2|HA
EPI_ISL_25015|1957.000|A/Singapore/1-MA12C/1957|A_/_H2N2|HA
EPI_ISL_25014|1968.000|A/Hong_Kong/1-10-MA21-2/1968|A_/_H3N2|HA
EPI_ISL_25013|1968.000|A/Hong_Kong/1-1-MA-20D/1968|A_/_H3N2|HA
EPI_ISL_25012|1968.000|A/Hong_Kong/1-1-MA-12E/1968|A_/_H3N2|HA
EPI_ISL_25011|1968.000|A/Hong_Kong/1-1-MA-12C/1968|A_/_H3N2|HA
EPI_ISL_25010|1968.000|A/Hong_Kong/1-1-MA-12B/1968|A_/_H3N2|HA
EPI_ISL_25009|1968.000|A/Hong_Kong/1-1-MA-12A/1968|A_/_H3N2|HA
EPI_ISL_25008|1971.000|A/equine/Sachiyama/1/1971|A_/_H3N8|HA
EPI_ISL_25007|1966.000|A/Czech_Republic/1/1966|A_/_H2N2|HA
EPI_ISL_25006|2002.000|A/chicken/Shanghai/2/2002|A_/_H9N2|HA
EPI_ISL_25005|2002.000|A/chicken/Shanghai/1/2002|A_/_H9N2|HA
EPI_ISL_25004|2001.000|A/chicken/Shanghai/16/2001|A_/_H9N2|HA
EPI_ISL_25003|2001.000|A/chicken/Shanghai/14/2001|A_/_H9N2|HA
EPI_ISL_25002|2001.000|A/chicken/Shanghai/12/2001|A_/_H9N2|HA
EPI_ISL_25001|2001.000|A/chicken/Shanghai/7/2001|A_/_H9N2|HA
EPI_ISL_25000|2001.000|A/chicken/Shanghai/2/2001|A_/_H9N2|HA
EPI_ISL_24999|2001.000|A/chicken/Shanghai/1/2001|A_/_H9N2|HA
EPI_ISL_24998|2000.000|A/chicken/Shanghai/3/2000|A_/_H9N2|HA
EPI_ISL_24997|1999.000|A/chicken/Shanghai/2/1999|A_/_H9N2|HA
EPI_ISL_24788|2003.000|A/chicken/Italy/682/2003|A_/_H7N3|HA
EPI_ISL_24745|2001.000|A/chicken/Sichuan/xc10/2001|A_/_H9N2|HA
EPI_ISL_24727|2001.000|A/chicken/Jiangsu/nj15/2001|A_/_H9N2|HA
EPI_ISL_24726|2001.000|A/chicken/Jiangsu/nj13/2001|A_/_H9N2|HA
EPI_ISL_24725|2002.000|A/chicken/Heilongjiang/2/2002|A_/_H9N2|HA
EPI_ISL_24724|2001.000|A/chicken/Hebei/sjz2/2001|A_/_H9N2|HA
EPI_ISL_24723|2002.000|A/chicken/Hebei/2/2002|A_/_H9N2|HA
EPI_ISL_24722|2001.000|A/chicken/Guangdong/22/2001|A_/_H9N2|HA
EPI_ISL_24721|1999.000|A/chicken/Guangdong/16/1999|A_/_H9N2|HA
EPI_ISL_24720|2001.000|A/chicken/Guangdong/10/2001|A_/_H9N2|HA
EPI_ISL_24719|2000.000|A/chicken/Guangdong/2/2000|A_/_H9N2|HA
EPI_ISL_24718|2002.000|A/chicken/Guangdong/1/2002|A_/_H9N2|HA
EPI_ISL_24717|2002.000|A/chicken/Fujian/2/2002|A_/_H9N2|HA
EPI_ISL_24712|2003.000|A/chicken/Shandong/2/2003|A_/_H9N2|HA
EPI_ISL_24710|2001.000|A/chicken/Henan/5/2001|A_/_H9N2|HA
EPI_ISL_24709|2001.000|A/chicken/Henan/1/2001|A_/_H9N2|HA
EPI_ISL_24707|1999.000|A/chicken/Guangdong/11/1999|A_/_H9N2|HA
EPI_ISL_24706|2001.000|A/chicken/Beijing/3/2001|A_/_H9N2|HA
EPI_ISL_24631|2002.000|A/chicken/Texas/167280-4/2002|A_/_H5N3|HA
EPI_ISL_24630|1993.000|A/chicken/Pennsylvania/3609/1993|A_/_H5N2|HA
EPI_ISL_24624|1991.000|A/turkey/England/N50-92/1991|A_/_H5N1|HA
EPI_ISL_23356|1995.000|A/emu/TX/25414/1995|A_/_H7N2|HA
EPI_ISL_23354|2002.000|A/mallard/MD/898/2002|A_/_H5N2|HA
EPI_ISL_23353|2003.000|A/mallard/MD/199/2003|A_/_H1N1|HA
EPI_ISL_23347|1981.000|A/turkey/TX/4-1-81/1981|A_/_H9N2|HA
EPI_ISL_23346|1989.000|A/turkey/TX/10-49-89/1989|A_/_H9N2|HA
EPI_ISL_12865|2001.000|A/swine/Italy/7680/2001|A_/_H3N2|HA
EPI_ISL_12862|1999.000|A/swine/Italy/600/1999|A_/_H3N2|HA
EPI_ISL_380|2003.000|A/duck/Hokkaido/143/03|A_/_H7N1|HA
EPI_ISL_23103|2001.000|A/duck/Guangdong/GZ01/2001|A_/_H9N2|HA
EPI_ISL_23102|1998.000|A/chicken/Guangdong/GZ01/1998|A_/_H9N2|HA
EPI_ISL_390|2003.000|A/duck/Mongolia/149/03|A_/_H10N5|HA
EPI_ISL_23026|1981.000|A/duck/Hokkaido/95/1981|A_/_H8N4|HA
EPI_ISL_14345|2003.995|A/Hong_Kong/CUHK83422/2003|A_/_H3N2|HA
EPI_ISL_14344|2003.967|A/Hong_Kong/CUHK75994/2003|A_/_H3N2|HA
EPI_ISL_14343|2003.868|A/Hong_Kong/CUHK74457/2003|A_/_H3N2|HA
EPI_ISL_14342|2003.868|A/Hong_Kong/CUHK74438/2003|A_/_H3N2|HA
EPI_ISL_14341|2003.737|A/Hong_Kong/CUHK72014/2003|A_/_H3N2|HA
EPI_ISL_14340|2003.721|A/Hong_Kong/CUHK71313/2003|A_/_H3N2|HA
EPI_ISL_14339|2003.690|A/Hong_Kong/CUHK70435/2003|A_/_H3N2|HA
EPI_ISL_14326|2003.110|A/Hong_Kong/CUHK6474/2003|A_/_H3N2|HA
EPI_ISL_14325|2003.104|A/Hong_Kong/CUHK6427/2003|A_/_H3N2|HA
EPI_ISL_14324|2003.101|A/Hong_Kong/CUHK6383/2003|A_/_H3N2|HA
EPI_ISL_14323|2003.101|A/Hong_Kong/CUHK6377/2003|A_/_H3N2|HA
EPI_ISL_14322|2003.093|A/Hong_Kong/CUHK6262/2003|A_/_H3N2|HA
EPI_ISL_14290|2002.090|A/Hong_Kong/CUHK6210/2002|A_/_H3N2|HA
EPI_ISL_14289|2002.090|A/Hong_Kong/CUHK6206/2002|A_/_H3N2|HA
EPI_ISL_14321|2003.090|A/Hong_Kong/CUHK6205/2003|A_/_H3N2|HA
EPI_ISL_14320|2003.052|A/Hong_Kong/CUHK5723/2003|A_/_H3N2|HA
EPI_ISL_14319|2003.047|A/Hong_Kong/CUHK5627/2003|A_/_H3N2|HA
EPI_ISL_14315|2002.986|A/Hong_Kong/CUHK53327/2002|A_/_H3N2|HA
EPI_ISL_14318|2003.025|A/Hong_Kong/CUHK5316/2003|A_/_H3N2|HA
EPI_ISL_14314|2002.962|A/Hong_Kong/CUHK53123/2002|A_/_H3N2|HA
EPI_ISL_14288|2002.030|A/Hong_Kong/CUHK5296/2002|A_/_H3N2|HA
EPI_ISL_14338|2003.649|A/Hong_Kong/CUHK52923/2003|A_/_H3N2|HA
EPI_ISL_14287|2002.025|A/Hong_Kong/CUHK5251/2002|A_/_H3N2|HA
EPI_ISL_14286|2002.025|A/Hong_Kong/CUHK5250/2002|A_/_H3N2|HA
EPI_ISL_14337|2003.627|A/Hong_Kong/CUHK52467/2003|A_/_H3N2|HA
EPI_ISL_14256|2000.934|A/Hong_Kong/CUHK52247/2000|A_/_H3N2|HA
EPI_ISL_14336|2003.592|A/Hong_Kong/CUHK52011/2003|A_/_H3N2|HA
EPI_ISL_14317|2003.016|A/Hong_Kong/CUHK5167/2003|A_/_H3N2|HA
EPI_ISL_14285|2001.989|A/Hong_Kong/CUHK51490/2001|A_/_H3N2|HA
EPI_ISL_14284|2001.984|A/Hong_Kong/CUHK51431/2001|A_/_H3N2|HA
EPI_ISL_14283|2001.984|A/Hong_Kong/CUHK51424/2001|A_/_H3N2|HA
EPI_ISL_14335|2003.545|A/Hong_Kong/CUHK51380/2003|A_/_H3N2|HA
EPI_ISL_14334|2003.542|A/Hong_Kong/CUHK51353/2003|A_/_H3N2|HA
EPI_ISL_14316|2003.014|A/Hong_Kong/CUHK5111/2003|A_/_H3N2|HA
EPI_ISL_14333|2003.515|A/Hong_Kong/CUHK50952/2003|A_/_H3N2|HA
EPI_ISL_14332|2003.510|A/Hong_Kong/CUHK50895/2003|A_/_H3N2|HA
EPI_ISL_14196|1998.995|A/Hong_Kong/CUHK50722/1998|A_/_H3N2|HA
EPI_ISL_14195|1998.970|A/Hong_Kong/CUHK50552/1998|A_/_H3N2|HA
EPI_ISL_14313|2002.753|A/Hong_Kong/CUHK50256/2002|A_/_H3N2|HA
EPI_ISL_14312|2002.748|A/Hong_Kong/CUHK50200/2002|A_/_H3N2|HA
EPI_ISL_14282|2001.852|A/Hong_Kong/CUHK50080/2001|A_/_H3N2|HA
EPI_ISL_14166|1997.290|A/Hong_Kong/CUHK4803/1997|A_/_H3N2|HA
EPI_ISL_14165|1997.266|A/Hong_Kong/CUHK4622/1997|A_/_H3N2|HA
EPI_ISL_14164|1997.249|A/Hong_Kong/CUHK4542/1997|A_/_H3N2|HA
EPI_ISL_14163|1997.249|A/Hong_Kong/CUHK4529/1997|A_/_H3N2|HA
EPI_ISL_14162|1997.219|A/Hong_Kong/CUHK4391/1997|A_/_H3N2|HA
EPI_ISL_14161|1997.197|A/Hong_Kong/CUHK4245/1997|A_/_H3N2|HA
EPI_ISL_14160|1997.995|A/Hong_Kong/CUHK41757/1997|A_/_H3N2|HA
EPI_ISL_14159|1997.992|A/Hong_Kong/CUHK41507/1997|A_/_H3N2|HA
EPI_ISL_14158|1997.186|A/Hong_Kong/CUHK4147/1997|A_/_H3N2|HA
EPI_ISL_14157|1997.989|A/Hong_Kong/CUHK41459/1997|A_/_H3N2|HA
EPI_ISL_14156|1997.981|A/Hong_Kong/CUHK41222/1997|A_/_H3N2|HA
EPI_ISL_14155|1997.975|A/Hong_Kong/CUHK41114/1997|A_/_H3N2|HA
EPI_ISL_14226|1999.855|A/Hong_Kong/CUHK34193/1999|A_/_H3N2|HA
EPI_ISL_14311|2002.584|A/Hong_Kong/CUHK34193/2002|A_/_H3N2|HA
EPI_ISL_14310|2002.581|A/Hong_Kong/CUHK34175/2002|A_/_H3N2|HA
EPI_ISL_14281|2001.660|A/Hong_Kong/CUHK34114/2001|A_/_H3N2|HA
EPI_ISL_14225|1999.827|A/Hong_Kong/CUHK33915/1999|A_/_H3N2|HA
EPI_ISL_14224|1999.827|A/Hong_Kong/CUHK33885/1999|A_/_H3N2|HA
EPI_ISL_14223|1999.819|A/Hong_Kong/CUHK33829/1999|A_/_H3N2|HA
EPI_ISL_14280|2001.603|A/Hong_Kong/CUHK33418/2001|A_/_H3N2|HA
EPI_ISL_14279|2001.603|A/Hong_Kong/CUHK33416/2001|A_/_H3N2|HA
EPI_ISL_14278|2001.600|A/Hong_Kong/CUHK33406/2001|A_/_H3N2|HA
EPI_ISL_14277|2001.595|A/Hong_Kong/CUHK33316/2001|A_/_H3N2|HA
EPI_ISL_14309|2002.504|A/Hong_Kong/CUHK33199/2002|A_/_H3N2|HA
EPI_ISL_14308|2002.499|A/Hong_Kong/CUHK33106/2002|A_/_H3N2|HA
EPI_ISL_14307|2002.499|A/Hong_Kong/CUHK33079/2002|A_/_H3N2|HA
EPI_ISL_14306|2002.496|A/Hong_Kong/CUHK33047/2002|A_/_H3N2|HA
EPI_ISL_14222|1999.718|A/Hong_Kong/CUHK32796/1999|A_/_H3N2|HA
EPI_ISL_14221|1999.597|A/Hong_Kong/CUHK31510/1999|A_/_H3N2|HA
EPI_ISL_14220|1999.595|A/Hong_Kong/CUHK31490/1999|A_/_H3N2|HA
EPI_ISL_14219|1999.589|A/Hong_Kong/CUHK31448/1999|A_/_H3N2|HA
EPI_ISL_14218|1999.589|A/Hong_Kong/CUHK31421/1999|A_/_H3N2|HA
EPI_ISL_14217|1999.526|A/Hong_Kong/CUHK30605/1999|A_/_H3N2|HA
EPI_ISL_14216|1999.510|A/Hong_Kong/CUHK30423/1999|A_/_H3N2|HA
EPI_ISL_14215|1999.507|A/Hong_Kong/CUHK30419/1999|A_/_H3N2|HA
EPI_ISL_14214|1999.501|A/Hong_Kong/CUHK30314/1999|A_/_H3N2|HA
EPI_ISL_14255|2000.708|A/Hong_Kong/CUHK28501/2000|A_/_H3N2|HA
EPI_ISL_14254|2000.691|A/Hong_Kong/CUHK28278/2000|A_/_H3N2|HA
EPI_ISL_14253|2000.675|A/Hong_Kong/CUHK28044/2000|A_/_H3N2|HA
EPI_ISL_14252|2000.672|A/Hong_Kong/CUHK28040/2000|A_/_H3N2|HA
EPI_ISL_14251|2000.672|A/Hong_Kong/CUHK28038/2000|A_/_H3N2|HA
EPI_ISL_14250|2000.612|A/Hong_Kong/CUHK27374/2000|A_/_H3N2|HA
EPI_ISL_14249|2000.609|A/Hong_Kong/CUHK27348/2000|A_/_H3N2|HA
EPI_ISL_14248|2000.596|A/Hong_Kong/CUHK27183/2000|A_/_H3N2|HA
EPI_ISL_14247|2000.593|A/Hong_Kong/CUHK27157/2000|A_/_H3N2|HA
EPI_ISL_14246|2000.577|A/Hong_Kong/CUHK26980/2000|A_/_H3N2|HA
EPI_ISL_14245|2000.574|A/Hong_Kong/CUHK26969/2000|A_/_H3N2|HA
EPI_ISL_14244|2000.568|A/Hong_Kong/CUHK26907/2000|A_/_H3N2|HA
EPI_ISL_14243|2000.563|A/Hong_Kong/CUHK26846/2000|A_/_H3N2|HA
EPI_ISL_14242|2000.555|A/Hong_Kong/CUHK26805/2000|A_/_H3N2|HA
EPI_ISL_14276|2001.564|A/Hong_Kong/CUHK24985/2001|A_/_H3N2|HA
EPI_ISL_14275|2001.556|A/Hong_Kong/CUHK24882/2001|A_/_H3N2|HA
EPI_ISL_14274|2001.553|A/Hong_Kong/CUHK24825/2001|A_/_H3N2|HA
EPI_ISL_14273|2001.548|A/Hong_Kong/CUHK24760/2001|A_/_H3N2|HA
EPI_ISL_14272|2001.545|A/Hong_Kong/CUHK24749/2001|A_/_H3N2|HA
EPI_ISL_14271|2001.534|A/Hong_Kong/CUHK24510/2001|A_/_H3N2|HA
EPI_ISL_14305|2002.422|A/Hong_Kong/CUHK24167/2002|A_/_H3N2|HA
EPI_ISL_14304|2002.419|A/Hong_Kong/CUHK24114/2002|A_/_H3N2|HA
EPI_ISL_14303|2002.416|A/Hong_Kong/CUHK24054/2002|A_/_H3N2|HA
EPI_ISL_14302|2002.414|A/Hong_Kong/CUHK24044/2002|A_/_H3N2|HA
EPI_ISL_14301|2002.359|A/Hong_Kong/CUHK23180/2002|A_/_H3N2|HA
EPI_ISL_14300|2002.353|A/Hong_Kong/CUHK23162/2002|A_/_H3N2|HA
EPI_ISL_14299|2002.353|A/Hong_Kong/CUHK23113/2002|A_/_H3N2|HA
EPI_ISL_14298|2002.351|A/Hong_Kong/CUHK23111/2002|A_/_H3N2|HA
EPI_ISL_14270|2001.403|A/Hong_Kong/CUHK22888/2001|A_/_H3N2|HA
EPI_ISL_14154|1997.696|A/Hong_Kong/CUHK22736/1997|A_/_H3N2|HA
EPI_ISL_14269|2001.384|A/Hong_Kong/CUHK22644/2001|A_/_H3N2|HA
EPI_ISL_14153|1997.641|A/Hong_Kong/CUHK22185/1997|A_/_H3N2|HA
EPI_ISL_14241|2000.175|A/Hong_Kong/CUHK22163/2000|A_/_H3N2|HA
EPI_ISL_14240|2000.172|A/Hong_Kong/CUHK22162/2000|A_/_H3N2|HA
EPI_ISL_14239|2000.167|A/Hong_Kong/CUHK22087/2000|A_/_H3N2|HA
EPI_ISL_14238|2000.167|A/Hong_Kong/CUHK22078/2000|A_/_H3N2|HA
EPI_ISL_14237|2000.164|A/Hong_Kong/CUHK22072/2000|A_/_H3N2|HA
EPI_ISL_14152|1997.630|A/Hong_Kong/CUHK22048/1997|A_/_H3N2|HA
EPI_ISL_14151|1997.616|A/Hong_Kong/CUHK22013/1997|A_/_H3N2|HA
EPI_ISL_14297|2002.274|A/Hong_Kong/CUHK21957/2002|A_/_H3N2|HA
EPI_ISL_14268|2001.318|A/Hong_Kong/CUHK21932/2001|A_/_H3N2|HA
EPI_ISL_14267|2001.315|A/Hong_Kong/CUHK21891/2001|A_/_H3N2|HA
EPI_ISL_14296|2002.266|A/Hong_Kong/CUHK21742/2002|A_/_H3N2|HA
EPI_ISL_14266|2001.301|A/Hong_Kong/CUHK21734/2001|A_/_H3N2|HA
EPI_ISL_14265|2001.301|A/Hong_Kong/CUHK21733/2001|A_/_H3N2|HA
EPI_ISL_14295|2002.255|A/Hong_Kong/CUHK21713/2002|A_/_H3N2|HA
EPI_ISL_14264|2001.299|A/Hong_Kong/CUHK21675/2001|A_/_H3N2|HA
EPI_ISL_14294|2002.249|A/Hong_Kong/CUHK21582/2002|A_/_H3N2|HA
EPI_ISL_14263|2001.274|A/Hong_Kong/CUHK21421/2001|A_/_H3N2|HA
EPI_ISL_14236|2000.107|A/Hong_Kong/CUHK21250/2000|A_/_H3N2|HA
EPI_ISL_14262|2001.255|A/Hong_Kong/CUHK21226/2001|A_/_H3N2|HA
EPI_ISL_14235|2000.101|A/Hong_Kong/CUHK21132/2000|A_/_H3N2|HA
EPI_ISL_14234|2000.098|A/Hong_Kong/CUHK21128/2000|A_/_H3N2|HA
EPI_ISL_14233|2000.093|A/Hong_Kong/CUHK21124/2000|A_/_H3N2|HA
EPI_ISL_14150|1997.614|A/Hong_Kong/CUHK20992/1997|A_/_H3N2|HA
EPI_ISL_14149|1997.575|A/Hong_Kong/CUHK20731/1997|A_/_H3N2|HA
EPI_ISL_14148|1997.551|A/Hong_Kong/CUHK20523/1997|A_/_H3N2|HA
EPI_ISL_14147|1997.512|A/Hong_Kong/CUHK20320/1997|A_/_H3N2|HA
EPI_ISL_14232|2000.030|A/Hong_Kong/CUHK20300/2000|A_/_H3N2|HA
EPI_ISL_14231|2000.030|A/Hong_Kong/CUHK20294/2000|A_/_H3N2|HA
EPI_ISL_14230|2000.027|A/Hong_Kong/CUHK20292/2000|A_/_H3N2|HA
EPI_ISL_14146|1997.501|A/Hong_Kong/CUHK20236/1997|A_/_H3N2|HA
EPI_ISL_14145|1997.501|A/Hong_Kong/CUHK20217/1997|A_/_H3N2|HA
EPI_ISL_14144|1997.501|A/Hong_Kong/CUHK20213/1997|A_/_H3N2|HA
EPI_ISL_14229|2000.016|A/Hong_Kong/CUHK20200/2000|A_/_H3N2|HA
EPI_ISL_14143|1997.501|A/Hong_Kong/CUHK20199/1997|A_/_H3N2|HA
EPI_ISL_14228|2000.016|A/Hong_Kong/CUHK20173/2000|A_/_H3N2|HA
EPI_ISL_14227|2000.016|A/Hong_Kong/CUHK20169/2000|A_/_H3N2|HA
EPI_ISL_14142|1997.463|A/Hong_Kong/CUHK20010/1997|A_/_H3N2|HA
EPI_ISL_14194|1998.847|A/Hong_Kong/CUHK19579/1998|A_/_H3N2|HA
EPI_ISL_14193|1998.753|A/Hong_Kong/CUHK18886/1998|A_/_H3N2|HA
EPI_ISL_14192|1998.721|A/Hong_Kong/CUHK18610/1998|A_/_H3N2|HA
EPI_ISL_14191|1998.690|A/Hong_Kong/CUHK18358/1998|A_/_H3N2|HA
EPI_ISL_14190|1998.690|A/Hong_Kong/CUHK18351/1998|A_/_H3N2|HA
EPI_ISL_14189|1998.682|A/Hong_Kong/CUHK18230/1998|A_/_H3N2|HA
EPI_ISL_14188|1998.677|A/Hong_Kong/CUHK18218/1998|A_/_H3N2|HA
EPI_ISL_14187|1998.674|A/Hong_Kong/CUHK18194/1998|A_/_H3N2|HA
EPI_ISL_14186|1998.663|A/Hong_Kong/CUHK18036/1998|A_/_H3N2|HA
EPI_ISL_14185|1998.644|A/Hong_Kong/CUHK17872/1998|A_/_H3N2|HA
EPI_ISL_14184|1998.627|A/Hong_Kong/CUHK17707/1998|A_/_H3N2|HA
EPI_ISL_14183|1998.625|A/Hong_Kong/CUHK17704/1998|A_/_H3N2|HA
EPI_ISL_14182|1998.622|A/Hong_Kong/CUHK17697/1998|A_/_H3N2|HA
EPI_ISL_14181|1998.616|A/Hong_Kong/CUHK17643/1998|A_/_H3N2|HA
EPI_ISL_14180|1998.611|A/Hong_Kong/CUHK17603/1998|A_/_H3N2|HA
EPI_ISL_14179|1998.595|A/Hong_Kong/CUHK17464/1998|A_/_H3N2|HA
EPI_ISL_14178|1998.529|A/Hong_Kong/CUHK16614/1998|A_/_H3N2|HA
EPI_ISL_14213|1999.466|A/Hong_Kong/CUHK14875/1999|A_/_H3N2|HA
EPI_ISL_14212|1999.447|A/Hong_Kong/CUHK14672/1999|A_/_H3N2|HA
EPI_ISL_14211|1999.441|A/Hong_Kong/CUHK14627/1999|A_/_H3N2|HA
EPI_ISL_14210|1999.367|A/Hong_Kong/CUHK13763/1999|A_/_H3N2|HA
EPI_ISL_14261|2001.214|A/Hong_Kong/CUHK13658/2001|A_/_H3N2|HA
EPI_ISL_14331|2003.173|A/Hong_Kong/CUHK13527/2003|A_/_H3N2|HA
EPI_ISL_14260|2001.203|A/Hong_Kong/CUHK13510/2001|A_/_H3N2|HA
EPI_ISL_14330|2003.170|A/Hong_Kong/CUHK13483/2003|A_/_H3N2|HA
EPI_ISL_14329|2003.167|A/Hong_Kong/CUHK13434/2003|A_/_H3N2|HA
EPI_ISL_14328|2003.167|A/Hong_Kong/CUHK13339/2003|A_/_H3N2|HA
EPI_ISL_14327|2003.162|A/Hong_Kong/CUHK13299/2003|A_/_H3N2|HA
EPI_ISL_14293|2002.170|A/Hong_Kong/CUHK13278/2002|A_/_H3N2|HA
EPI_ISL_14292|2002.167|A/Hong_Kong/CUHK13249/2002|A_/_H3N2|HA
EPI_ISL_14291|2002.162|A/Hong_Kong/CUHK13216/2002|A_/_H3N2|HA
EPI_ISL_14259|2001.178|A/Hong_Kong/CUHK13172/2001|A_/_H3N2|HA
EPI_ISL_14258|2001.175|A/Hong_Kong/CUHK13048/2001|A_/_H3N2|HA
EPI_ISL_14257|2001.173|A/Hong_Kong/CUHK13033/2001|A_/_H3N2|HA
EPI_ISL_14209|1999.282|A/Hong_Kong/CUHK12897/1999|A_/_H3N2|HA
EPI_ISL_14141|1997.441|A/Hong_Kong/CUHK12794/1997|A_/_H3N2|HA
EPI_ISL_14140|1997.419|A/Hong_Kong/CUHK12626/1997|A_/_H3N2|HA
EPI_ISL_14208|1999.255|A/Hong_Kong/CUHK12580/1999|A_/_H3N2|HA
EPI_ISL_14207|1999.249|A/Hong_Kong/CUHK12572/1999|A_/_H3N2|HA
EPI_ISL_14139|1997.416|A/Hong_Kong/CUHK12566/1997|A_/_H3N2|HA
EPI_ISL_14138|1997.416|A/Hong_Kong/CUHK12563/1997|A_/_H3N2|HA
EPI_ISL_14206|1999.225|A/Hong_Kong/CUHK12312/1999|A_/_H3N2|HA
EPI_ISL_14137|1997.353|A/Hong_Kong/CUHK12160/1997|A_/_H3N2|HA
EPI_ISL_14205|1999.112|A/Hong_Kong/CUHK11255/1999|A_/_H3N2|HA
EPI_ISL_14204|1999.112|A/Hong_Kong/CUHK11241/1999|A_/_H3N2|HA
EPI_ISL_14203|1999.112|A/Hong_Kong/CUHK11237/1999|A_/_H3N2|HA
EPI_ISL_14202|1999.110|A/Hong_Kong/CUHK11230/1999|A_/_H3N2|HA
EPI_ISL_14201|1999.107|A/Hong_Kong/CUHK11163/1999|A_/_H3N2|HA
EPI_ISL_14177|1998.077|A/Hong_Kong/CUHK10960/1998|A_/_H3N2|HA
EPI_ISL_14176|1998.077|A/Hong_Kong/CUHK10958/1998|A_/_H3N2|HA
EPI_ISL_14175|1998.074|A/Hong_Kong/CUHK10954/1998|A_/_H3N2|HA
EPI_ISL_14174|1998.052|A/Hong_Kong/CUHK10756/1998|A_/_H3N2|HA
EPI_ISL_14173|1998.041|A/Hong_Kong/CUHK10660/1998|A_/_H3N2|HA
EPI_ISL_14172|1998.036|A/Hong_Kong/CUHK10632/1998|A_/_H3N2|HA
EPI_ISL_14171|1998.033|A/Hong_Kong/CUHK10554/1998|A_/_H3N2|HA
EPI_ISL_14170|1998.030|A/Hong_Kong/CUHK10537/1998|A_/_H3N2|HA
EPI_ISL_14169|1998.011|A/Hong_Kong/CUHK10276/1998|A_/_H3N2|HA
EPI_ISL_14168|1998.011|A/Hong_Kong/CUHK10216/1998|A_/_H3N2|HA
EPI_ISL_14167|1998.008|A/Hong_Kong/CUHK10186/1998|A_/_H3N2|HA
EPI_ISL_14200|1999.022|A/Hong_Kong/CUHK10151/1999|A_/_H3N2|HA
EPI_ISL_14199|1999.019|A/Hong_Kong/CUHK10133/1999|A_/_H3N2|HA
EPI_ISL_14198|1999.019|A/Hong_Kong/CUHK10132/1999|A_/_H3N2|HA
EPI_ISL_14197|1999.016|A/Hong_Kong/CUHK10100/1999|A_/_H3N2|HA
EPI_ISL_381|1999.000|A/duck/Taiwan/4201/99|A_/_H7N7|HA
EPI_ISL_301|1996.000|A/swan/Hokkaido/67/1996|A_/_H5N3|HA
EPI_ISL_22830|1957.000|A/Singapore/1-MA12D/1957|A_/_H2N2|HA
EPI_ISL_22829|1957.000|A/Singapore/1-MA12B/1957|A_/_H2N2|HA
EPI_ISL_22828|1957.000|A/Singapore/1-MA12A/1957|A_/_H2N2|HA
EPI_ISL_22827|1957.000|A/Singapore/1-MA12/1957|A_/_H2N2|HA
EPI_ISL_22826|1968.000|A/Hong_Kong/1-12-MA21-3/1968|A_/_H3N2|HA
EPI_ISL_22825|1968.000|A/Hong_Kong/1-8-MA21-3/1968|A_/_H3N2|HA
EPI_ISL_22824|1968.000|A/Hong_Kong/1-8-MA21-1/1968|A_/_H3N2|HA
EPI_ISL_22823|1968.000|A/Hong_Kong/1-6-MA21-2/1968|A_/_H3N2|HA
EPI_ISL_22822|1968.000|A/Hong_Kong/1-11/1968|A_/_H3N2|HA
EPI_ISL_22821|1968.000|A/Hong_Kong/1-8/1968|A_/_H3N2|HA
EPI_ISL_22820|1968.000|A/Hong_Kong/1-1-MA-12D/1968|A_/_H3N2|HA
EPI_ISL_22631|1991.000|A/Texas/36/1991|A_/_H1N1|HA
EPI_ISL_22626|1999.000|A/New_Caledonia/20/1999|A_/_H1N1|HA
EPI_ISL_22625|1995.000|A/Beijing/262/1995|A_/_H1N1|HA
EPI_ISL_22624|1992.000|A/Beijing/32/1992|A_/_H3N2|HA
EPI_ISL_22622|1934.000|A/Puerto_Rico/8/1934|A_/_H1N1|HA
EPI_ISL_22621|1968.000|A/Hong_Kong/1-12-MA21-2/1968|A_/_H3N2|HA
EPI_ISL_22620|1968.000|A/Hong_Kong/1-12-MA21-1/1968|A_/_H3N2|HA
EPI_ISL_22619|1968.000|A/Hong_Kong/1-11-MA21-3/1968|A_/_H3N2|HA
EPI_ISL_22618|1968.000|A/Hong_Kong/1-11-MA21-2/1968|A_/_H3N2|HA
EPI_ISL_22617|1968.000|A/Hong_Kong/1-11-MA21-1/1968|A_/_H3N2|HA
EPI_ISL_22616|1968.000|A/Hong_Kong/1-9-MA21-3/1968|A_/_H3N2|HA
EPI_ISL_22615|1968.000|A/Hong_Kong/1-9-MA21-2/1968|A_/_H3N2|HA
EPI_ISL_22614|1968.000|A/Hong_Kong/1-9-MA21-1/1968|A_/_H3N2|HA
EPI_ISL_22613|1968.000|A/Hong_Kong/1-1-MA-12/1968|A_/_H3N2|HA
EPI_ISL_22612|1967.000|A/equine/France/1/1967|A_/_H3N8|HA
EPI_ISL_22611|1979.000|A/equine/Switzerland/2225/1979|A_/_H3N8|HA
EPI_ISL_22596|1987.000|A/duck/LA/17G/1987|A_/_H3N8|HA
EPI_ISL_22592|2000.000|A/mallard/MN/158/2000|A_/_H3N9|HA
EPI_ISL_22591|1999.000|A/mallard/MN/160/1999|A_/_H4N6|HA
EPI_ISL_22590|1999.000|A/mallard/MN/269/1999|A_/_H4N6|HA
EPI_ISL_22589|1999.000|A/mallard/MN/323/1999|A_/_H4N8|HA
EPI_ISL_22576|1993.000|A/chicken/NJ/17169/1993|A_/_H5N2|HA
EPI_ISL_22575|1982.000|A/turkey/TX/1-40-82/1982|A_/_H5N2|HA
EPI_ISL_22574|2002.000|A/turkey/VA/158512/2002|A_/_H7N2|HA
EPI_ISL_22573|2000.000|A/unknown/NY/85161/2000|A_/_H7N2|HA
EPI_ISL_22571|2001.000|A/unknown/NY/_117932-11/2001|A_/_H7N2|HA
EPI_ISL_22570|2001.000|A/unknown/NY/120485-5/2001|A_/_H7N2|HA
EPI_ISL_22569|2001.000|A/guinea_fowl/NJ/119063-8/2001|A_/_H7N2|HA
EPI_ISL_22568|1997.000|A/chicken/PA/19241/1997|A_/_H7N2|HA
EPI_ISL_22567|2003.000|A/environment/NY/260422-10/2003|A_/_H7N2|HA
EPI_ISL_22566|2003.000|A/chicken/CT/260413-2/2003|A_/_H7N2|HA
EPI_ISL_3436|2001.000|A/Duck/PA/143585/01|A_/_H7N3|HA
EPI_ISL_22565|1993.000|A/chicken/NY/14009/1993|A_/_H5N2|HA
EPI_ISL_22564|2000.000|A/chicken/NJ/7207-4/2000|A_/_H5N2|HA
EPI_ISL_22563|1987.000|A/turkey/MN/40550/1987|A_/_H5N2|HA
EPI_ISL_22560|1993.000|A/rhea/TX/39923/1993|A_/_H5N2|HA
EPI_ISL_9431|1979.000|A/turkey/CA/6878/79|A_/_H5N3|HA
EPI_ISL_22559|1994.000|A/emu/NY/12716/1994|A_/_H5N9|HA
EPI_ISL_22558|1987.000|A/turkey/MO/21939/1987|A_/_H1N1|HA
EPI_ISL_22556|1992.000|A/turkey/IA/21089-3/1992|A_/_H1N1|HA
EPI_ISL_22555|1986.000|A/turkey/SD/7034/1986|A_/_H1N1|HA
EPI_ISL_22554|1999.000|A/chicken/AR/30402/1999|A_/_H1N1|HA
EPI_ISL_22553|1998.000|A/chicken/NY/11602-12/1998|A_/_H3N2|HA
EPI_ISL_22549|1986.000|A/goose/OH/22911-2/1986|A_/_H5N2|HA
EPI_ISL_22545|1975.000|A/mallard/WI/42/1975|A_/_H5N2|HA
EPI_ISL_22544|1986.000|A/blue_winged_teal/LA/B228/1986|A_/_H1N1|HA
EPI_ISL_22543|1988.000|A/green-winged_teal/LA/169GW/1988|A_/_H10N0|HA
EPI_ISL_22542|2000.000|A/northern_shoveler/TX/56/2000|A_/_H10N7|HA
EPI_ISL_22541|2001.000|A/red_knot/DE/1587/2001|A_/_H10N7|HA
EPI_ISL_22540|2001.000|A/red_knot/GA/1721/2001|A_/_H10N7|HA
EPI_ISL_22539|2001.000|A/red_knot/NJ/1443/2001|A_/_H10N7|HA
EPI_ISL_22537|2001.000|A/ruddy_turnstone/DE/1450/2001|A_/_H10N7|HA
EPI_ISL_22536|2001.000|A/ruddy_turnstone/DE/1529/2001|A_/_H10N7|HA
EPI_ISL_22531|2001.000|A/ruddy_turnstone/NJ/823/2001|A_/_H10N7|HA
EPI_ISL_22530|2001.000|A/ruddy_turnstone/NJ/1600/2001|A_/_H10N7|HA
EPI_ISL_22529|2001.000|A/ruddy_turnstone/NJ/1605/2001|A_/_H10N7|HA
EPI_ISL_22528|2001.000|A/ruddy_turnstone/NJ/1956/2001|A_/_H10N7|HA
EPI_ISL_22527|2001.000|A/ruddy_turnstone/NJ/2002/2001|A_/_H10N7|HA
EPI_ISL_22526|2000.000|A/mallard/MN/42/2000|A_/_H11N9|HA
EPI_ISL_22525|2000.000|A/mallard/MN/107/2000|A_/_H11N9|HA
EPI_ISL_22523|2000.000|A/ruddy_turnstone/NJ/581/2000|A_/_H12N5|HA
EPI_ISL_22522|1999.000|A/mallard/MN/380/1999|A_/_H3N2|HA
EPI_ISL_22521|1999.000|A/mallard/MN/330/1999|A_/_H3N1|HA
EPI_ISL_22520|1999.000|A/mallard/MN/259/1999|A_/_H3N6|HA
EPI_ISL_22519|2000.000|A/mallard/MN/99/2000|A_/_H3N6|HA
EPI_ISL_22518|2000.000|A/mallard/MN/515/2000|A_/_H3N6|HA
EPI_ISL_8419|1999.000|A/pintail/MN/479/99|A_/_H3N6|HA
EPI_ISL_22517|2002.000|A/mallard/MD/02-181/2002|A_/_H1N1|HA
EPI_ISL_22516|2002.000|A/mallard/MD/02-184/2002|A_/_H1N1|HA
EPI_ISL_22515|2002.000|A/mallard/MD/02-359/2002|A_/_H1N1|HA
EPI_ISL_22514|2002.000|A/mallard/MD/02-375/2002|A_/_H1N1|HA
EPI_ISL_22508|1993.000|A/emu/TX/39924/1993|A_/_H5N2|HA
EPI_ISL_22501|2001.000|A/ruddy_turnstone/NJ/1602/2001|A_/_H10N7|HA
EPI_ISL_8394|2000.000|A/ruddy_turnstone/DE/1444/00|A_/_H12N5|HA
EPI_ISL_8456|1999.000|A/mallard/MN/68/99|A_/_H3N2|HA
EPI_ISL_8434|1999.000|A/mallard/MN/290/99|A_/_H3N2|HA
EPI_ISL_8455|1999.000|A/mallard/MN/351/99|A_/_H3N1|HA
EPI_ISL_8377|1999.000|A/mallard/MN/280/99|A_/_H3N5|HA
EPI_ISL_3434|1999.000|A/Chicken/NJ/16224-6/99|A_/_H7N2|HA
EPI_ISL_12575|1969.000|A/duck/PA/486/1969|A_/_H6N1|HA
EPI_ISL_20867|2003.389|A/equine/Guelph/G03-0250/2003|A_/_H3N8|HA
EPI_ISL_20865|2003.871|A/equine/Guelph/G03-55399/2003|A_/_H3N8|HA
EPI_ISL_20859|1999.000|A/quail/California/1022/1999|A_/_H10N7|HA
EPI_ISL_20858|1996.000|A/emu/California/2092/1996|A_/_H10N7|HA
EPI_ISL_20857|1999.000|A/chicken/California/755/1999|A_/_H10N7|HA
EPI_ISL_20832|1968.000|A/Hong_Kong/1-8-MA21-2/1968|A_/_H3N2|HA
EPI_ISL_20831|1968.000|A/Hong_Kong/1-5-MA21-2/1968|A_/_H3N2|HA
EPI_ISL_20830|1968.000|A/Hong_Kong/1-4-MA21-3/1968|A_/_H3N2|HA
EPI_ISL_20829|1968.000|A/Hong_Kong/1-4-MA21-2/1968|A_/_H3N2|HA
EPI_ISL_20828|1968.000|A/Hong_Kong/1-2-MA21-2/1968|A_/_H3N2|HA
EPI_ISL_20827|1968.000|A/Hong_Kong/1-2-MA21-1/1968|A_/_H3N2|HA
EPI_ISL_20826|1968.000|A/Hong_Kong/1-1-MA21-3/1968|A_/_H3N2|HA
EPI_ISL_20825|1968.000|A/Hong_Kong/1-1-MA21-2/1968|A_/_H3N2|HA
EPI_ISL_20824|1968.000|A/Hong_Kong/1-1-MA21-1/1968|A_/_H3N2|HA
EPI_ISL_20823|1968.000|A/Hong_Kong/1-12/1968|A_/_H3N2|HA
EPI_ISL_20822|1968.000|A/Hong_Kong/1-10/1968|A_/_H3N2|HA
EPI_ISL_20821|1968.000|A/Hong_Kong/1-9/1968|A_/_H3N2|HA
EPI_ISL_20820|1968.000|A/Hong_Kong/1-7/1968|A_/_H3N2|HA
EPI_ISL_20819|1968.000|A/Hong_Kong/1-6/1968|A_/_H3N2|HA
EPI_ISL_20818|1968.000|A/Hong_Kong/1-5/1968|A_/_H3N2|HA
EPI_ISL_20817|1968.000|A/Hong_Kong/1-4/1968|A_/_H3N2|HA
EPI_ISL_20816|1968.000|A/Hong_Kong/1-2/1968|A_/_H3N2|HA
EPI_ISL_20815|1968.000|A/Hong_Kong/1-1/1968|A_/_H3N2|HA
EPI_ISL_20814|1968.000|A/Hong_Kong/1-1-MA-20E/1968|A_/_H3N2|HA
EPI_ISL_20813|1968.000|A/Hong_Kong/1-1-MA-20B/1968|A_/_H3N2|HA
EPI_ISL_20812|1968.000|A/Hong_Kong/1-1-MA-20A/1968|A_/_H3N2|HA
EPI_ISL_20811|2003.214|A/Yucatan/ME6057/2003|A_/_H3N2|HA
EPI_ISL_20810|2003.211|A/Yucatan/844/2003|A_/_H3N2|HA
EPI_ISL_20809|1986.000|A/equine/Johannesburg/1/1986|A_/_H3N8|HA
EPI_ISL_20808|1972.000|A/equine/Algiers/1/1972|A_/_H3N8|HA
EPI_ISL_20807|1980.000|A/equine/Kentucky/2/1980|A_/_H3N8|HA
EPI_ISL_20806|1977.000|A/swine/Tennessee/109/1977|A_/_H1N1|HA
EPI_ISL_20805|1978.000|A/duck/NY/6874/1978|A_/_H3N2|HA
EPI_ISL_143657|1977.000|A/gull/Maryland/19/1977|A_/_H2N9|HA
EPI_ISL_20804|1980.000|A/turkey/KS/4880/1980|A_/_H1N1|HA
EPI_ISL_20100|1979.000|A/swine/Kyoto/3/1979|A_/_H1N1|HA
EPI_ISL_19884|1989.000|A/equine/Sussex/1/1989|A_/_H3N8|HA
EPI_ISL_21282|1963.000|A/equine/Uruguay/1/1963|A_/_H3N8|HA
EPI_ISL_19683|1989.000|A/equine/Berlin/1/1989|A_/_H3N8|HA
EPI_ISL_19682|1979.000|A/equine/Fontainbleu/1/1979|A_/_H3N8|HA
EPI_ISL_19681|1969.000|A/equine/Sao_Paulo/1/1969|A_/_H3N8|HA
EPI_ISL_19680|1980.000|A/equine/Romania/1/1980|A_/_H3N8|HA
EPI_ISL_19679|1979.000|A/equine/Switzerland/1118/1979|A_/_H3N8|HA
EPI_ISL_19678|1991.000|A/equine/Italy/1062/1991|A_/_H3N8|HA
EPI_ISL_19677|1991.000|A/equine/Roma/5/1991|A_/_H3N8|HA
EPI_ISL_19676|1993.000|A/equine/Switzerland/173/1993|A_/_H3N8|HA
EPI_ISL_19675|1992.000|A/equine/Austria/421/1992|A_/_H3N8|HA
EPI_ISL_19674|1992.000|A/equine/Italy/1199/1992|A_/_H3N8|HA
EPI_ISL_19673|1991.000|A/equine/Italy/824/1991|A_/_H3N8|HA
EPI_ISL_19672|1985.000|A/equine/Santa_Fe/1/1985|A_/_H3N8|HA
EPI_ISL_19671|1985.000|A/equine/Cordoba/18/1985|A_/_H3N8|HA
EPI_ISL_19670|1963.000|A/equine/Sao_Paulo/6/1963|A_/_H3N8|HA
EPI_ISL_19669|1967.000|A/Johannesburg/617/1967|A_/_H2N2|HA
EPI_ISL_19668|1967.000|A/Tashkent/1046/1967|A_/_H2N2|HA
EPI_ISL_19666|1964.000|A/Cottbus/1/1964|A_/_H2N2|HA
EPI_ISL_21281|1959.000|A/Krasnodar/101/59|A_/_H2N2|HA
EPI_ISL_19665|1965.000|A/Potsdam/2/1965|A_/_H2N2|HA
EPI_ISL_19664|1964.000|A/Berlin/3/1964|A_/_H2N2|HA
EPI_ISL_19663|1986.000|A/equine/Kentucky/3/1986|A_/_H3N8|HA
EPI_ISL_21280|1986.000|A/equine/Kentucky/2/1986|A_/_H3N8|HA
EPI_ISL_21279|2002.562|A/mallard/MD/350/2002|A_/_H1N1|HA
EPI_ISL_19633|2003.000|A/chicken/Netherlands/2586/2003|A_/_H7N7|HA
EPI_ISL_10375|2003.000|A/turkey/Israel/1209/2003|A_/_H9N2|HA
EPI_ISL_10373|2001.000|A/turkey/Israel/810/2001|A_/_H9N2|HA
EPI_ISL_9505|2002.000|A/turkey/Mishmar_Hasharon/619/02|A_/_H9N2|HA
EPI_ISL_19570|2002.000|A/chicken/Guangdong/126/2002|A_/_H9N2|HA
EPI_ISL_19111|2002.000|A/turkey/Italy/9739/2002|A_/_H7N3|HA
EPI_ISL_19110|1965.000|A/Moscow/1019/1965|A_/_H2N2|HA
EPI_ISL_19109|1968.000|A/North_Carolina/1/1968|A_/_H2N2|HA
EPI_ISL_19108|1957.000|A/Ann_Arbor/23/1957|A_/_H2N2|HA
EPI_ISL_19104|1987.000|A/equine/Kentucky/2/1987|A_/_H3N8|HA
EPI_ISL_26348|1985.000|A/Mallard/Gloucestershire/PD374/1985|A_/_H10N4|HA
EPI_ISL_26345|1985.000|A/Fowl/Hampshire/PD378/1985|A_/_H10N4|HA
EPI_ISL_26369|2003.000|A/Mallard/Sweden/S90735/2003|A_/_H7N7|HA
EPI_ISL_26266|1984.749_(Day_unknown)|A/Mink/Sweden/3900/1984|A_/_H10N4|HA
EPI_ISL_30000|1966.000|A/Quail/Italy/1966|A_/_H10N8|HA
EPI_ISL_29971|1967.000|A/Turkey/Italy/928/1967|A_/_H10N2|HA
EPI_ISL_28843|2003.000|A/goose/Italy/296426/2003|A_/_H1N1|HA
EPI_ISL_30694|1997.000|A/swine/Parma/1997|A_/_H1N1|HA
EPI_ISL_68290|2003.214|A/chicken/Netherlands/03008929/03|A_/_H7N7|HA
EPI_ISL_68289|2003.184|A/chicken/Netherlands/03003445/03|A_/_H7N7|HA
EPI_ISL_68288|2003.277|A/chicken/Netherlands/03011884/03|A_/_H7N7|HA
EPI_ISL_68287|2003.345|A/chicken/Netherlands/03013094/03|A_/_H7N7|HA
EPI_ISL_68286|2003.299|A/chicken/Netherlands/03012969/03|A_/_H7N7|HA
EPI_ISL_68285|2003.205|A/turkey/Netherlands/03008232/03|A_/_H7N7|HA
EPI_ISL_68284|2003.200|A/chicken/Netherlands/03008084/03|A_/_H7N7|HA
EPI_ISL_68283|2003.192|A/chicken/Netherlands/03006936/03|A_/_H7N7|HA
EPI_ISL_68282|2003.186|A/turkey/Netherlands/03003567/03|A_/_H7N7|HA
EPI_ISL_68281|2003.175|A/chicken/Netherlands/03003245/03|A_/_H7N7|HA
EPI_ISL_68280|2003.175|A/chicken/Netherlands/03003244/03|A_/_H7N7|HA
EPI_ISL_68279|2003.173|A/chicken/Netherlands/03003110/03|A_/_H7N7|HA
EPI_ISL_68278|2003.293|A/chicken/Netherlands/03013102/03|A_/_H7N7|HA
EPI_ISL_68277|2003.293|A/chicken/Netherlands/03012874/03|A_/_H7N7|HA
EPI_ISL_68276|2003.282|A/chicken/Netherlands/03012135/03|A_/_H7N7|HA
EPI_ISL_68275|2003.252|A/turkey/Netherlands/03010350/03|A_/_H7N7|HA
EPI_ISL_68274|2003.189|A/chicken/Netherlands/03005336/03|A_/_H7N7|HA
EPI_ISL_68273|2003.192|A/chicken/Netherlands/03005499/03|A_/_H7N7|HA
EPI_ISL_68272|2003.197|A/chicken/Netherlands/03008000/03|A_/_H7N7|HA
EPI_ISL_68271|2003.197|A/chicken/Netherlands/03007960/03|A_/_H7N7|HA
EPI_ISL_68270|2003.175|A/chicken/Netherlands/03003092/03|A_/_H7N7|HA
EPI_ISL_68269|2003.164|A/chicken/Netherlands/03003340/03|A_/_H7N7|HA
EPI_ISL_68268|2003.164|A/chicken/Netherlands/621612/03|A_/_H7N7|HA
EPI_ISL_67934|2003.159|A/chicken/Netherlands/621559/03(H7N7)|A_/_H7N7|HA
EPI_ISL_22227|1999.000|A/New_Caledonia/20/1999|A_/_H1N0|HA
EPI_ISL_68083|2001.000|A/waterfowl/Hong_Kong/378.5/2001|A_/_H5N1|HA
EPI_ISL_68082|2001.000|A/swine/Fujian/2001|A_/_H5N1|HA
EPI_ISL_68073|2001.000|A/shoveler/Buryatiya/1898/2001|A_/_H4N6|HA
EPI_ISL_68056|2001.000|A/ring-billed_gull/GA/421733/2001|A_/_H6N4|HA
EPI_ISL_68051|2001.000|A/mallard/Maryland/423/2001|A_/_H7N3|HA
EPI_ISL_68048|2001.000|A/mallard/Maryland/242/2001|A_/_H2N2|HA
EPI_ISL_68047|2001.000|A/mallard/Maryland/187/2001|A_/_H10N7|HA
EPI_ISL_68046|2001.000|A/mallard/Maryland/183/2001|A_/_H10N7|HA
EPI_ISL_68045|2001.000|A/mallard/Maryland/182/2001|A_/_H10N7|HA
EPI_ISL_68044|2001.000|A/mallard/Maryland/173/2001|A_/_H10N7|HA
EPI_ISL_68043|2001.000|A/mallard/Maryland/161/2001|A_/_H10N7|HA
EPI_ISL_68039|2001.890|A/goose/Hong_Kong/668.1/2001|A_/_H5N1|HA
EPI_ISL_68038|2001.890|A/goose/Guangdong/xb/2001|A_/_H5N1|HA
EPI_ISL_68036|2001.748_(Day_unknown)|A/duck/Taiwan/wb147/2001|A_/_H4N6|HA
EPI_ISL_68035|2001.748_(Day_unknown)|A/duck/Taiwan/wb131/2001|A_/_H4N8|HA
EPI_ISL_68033|2001.890|A/duck/Siberia/378/2001|A_/_H4N6|HA
EPI_ISL_68030|2001.890|A/duck/Siberia/100/2001|A_/_H3N8|HA
EPI_ISL_68029|2001.890|A/duck/Guangxi/xa/2001|A_/_H5N1|HA
EPI_ISL_68026|2001.890|A/chicken/Jiangsu/ng/2001|A_/_H9N2|HA
EPI_ISL_68020|2001.553|A/chicken/Iran/450/2001|A_/_H9N2|HA
EPI_ISL_68019|2001.268|A/chicken/Iran/233/2001|A_/_H9N2|HA
EPI_ISL_68017|2001.000|A/chicken/El_Salvador/102711-2/2001|A_/_H5N2|HA
EPI_ISL_68012|2001.000|A/blue-winged_teal/Ohio/467/2001|A_/_H11N9|HA
EPI_ISL_68002|2001.000|A/New_York/55/01|A_/_H3N2|HA
EPI_ISL_67998|2001.000|A/Hong_Kong/378.1/2001|A_/_H5N1|HA
EPI_ISL_67990|2001.000|A/American_black_duck/Maryland/424/2001|A_/_H7N3|HA
EPI_ISL_67989|2001.000|A/American_black_duck/Maryland/415/2001|A_/_H7N3|HA
EPI_ISL_67917|2002.932|A/whistling_swan/Shimane/580/02|A_/_H5N3|HA
EPI_ISL_67914|2002.000|A/Turkey/NC/11165/02|A_/_H7N2|HA
EPI_ISL_67912|2002.049|A/teal/Tottori/150/02|A_/_H5N3|HA
EPI_ISL_67910|2002.000|A/swine/Guangdong/113/2002|A_/_H3N2|HA
EPI_ISL_67909|2002.000|A/swine/Guangdong/111/2002|A_/_H3N2|HA
EPI_ISL_67908|2002.000|A/swine/Guangdong/110/2002|A_/_H3N2|HA
EPI_ISL_67907|2002.000|A/swine/Guangdong/107/2002|A_/_H3N2|HA
EPI_ISL_67906|2002.000|A/swine/Guangdong/106/2002|A_/_H3N2|HA
EPI_ISL_67905|2002.000|A/swine/Guangdong/103/2002|A_/_H1N1|HA
EPI_ISL_67874|2002.000|A/northern_pintail/Texas/282/2002|A_/_H6N1|HA
EPI_ISL_67873|2002.000|A/northern_pintail/Texas/184/2002|A_/_H6N4|HA
EPI_ISL_67870|2002.000|A/mallard/Sweden/85/2002|A_/_H7N7|HA
EPI_ISL_67866|2002.000|A/mallard/Sweden/21/2002|A_/_H5N2|HA
EPI_ISL_67865|2002.000|A/mallard/Sweden/105/2002|A_/_H7N7|HA
EPI_ISL_67853|2002.000|A/mallard/Maryland/592/2002|A_/_H11N9|HA
EPI_ISL_67852|2002.000|A/mallard/Maryland/584/2002|A_/_H11N9|HA
EPI_ISL_67851|2002.000|A/mallard/Maryland/569/2002|A_/_H11N9|HA
EPI_ISL_67850|2002.000|A/mallard/Maryland/557/2002|A_/_H11N9|HA
EPI_ISL_67762|2002.000|A/goose/Hong_Kong/739.2/2002|A_/_H5N1|HA
EPI_ISL_67756|2002.000|A/environment/New_York/200269-18/2002|A_/_H5N4|HA
EPI_ISL_67755|2002.000|A/environment/Hong_Kong/674.15/2002|A_/_H5N1|HA
EPI_ISL_67754|2002.000|A/egret/Hong_Kong/757.2/2002|A_/_H5N1|HA
EPI_ISL_67753|2002.000|A/duck/Zhejiang/bj/2002|A_/_H5N1|HA
EPI_ISL_67752|2002.915_(Day_unknown)|A/duck/Taiwan/wb281/2002|A_/_H4N6|HA
EPI_ISL_67751|2002.000|A/duck/Shanghai/xj/2002|A_/_H5N1|HA
EPI_ISL_67749|2002.000|A/duck/Jiangsu/nf/2002|A_/_H9N2|HA
EPI_ISL_67747|2002.000|A/duck/Hubei/wg/2002|A_/_H5N1|HA
EPI_ISL_67745|2002.000|A/duck/France/02166/02|A_/_H0N0|HA
EPI_ISL_67736|2002.000|A/chicken/Jilin/xv/2002|A_/_H5N1|HA
EPI_ISL_67735|2002.000|A/chicken/Jilin/hh/2002|A_/_H5N1|HA
EPI_ISL_67733|2002.000|A/chicken/Jilin/hf/2002|A_/_H5N1|HA
EPI_ISL_67732|2002.000|A/chicken/Jilin/he/2002|A_/_H5N1|HA
EPI_ISL_67731|2002.000|A/chicken/Jilin/hd/2002|A_/_H5N1|HA
EPI_ISL_67728|2002.926|A/chicken/Iran/466/2002|A_/_H9N2|HA
EPI_ISL_67727|2002.614|A/chicken/Iran/284/2002|A_/_H9N2|HA
EPI_ISL_67726|2002.000|A/chicken/Hunan/774/2002|A_/_H9N2|HA
EPI_ISL_67724|2002.000|A/chicken/Hong_Kong/409.1/2002|A_/_H5N1|HA
EPI_ISL_67721|2002.000|A/chicken/Guatemala/194573/2002|A_/_H5N2|HA
EPI_ISL_67718|2002.000|A/chicken/Chile/184240-1/2002|A_/_H7N3|HA
EPI_ISL_67425|2003.000|A/turkey/Colorado/235497/2003|A_/_H8N4|HA
EPI_ISL_67424|2003.000|A/swine/Shandong/w4/2003|A_/_H9N2|HA
EPI_ISL_67422|2003.000|A/swine/Shandong/na/2003|A_/_H9N2|HA
EPI_ISL_67421|2003.000|A/swine/North_Carolina/2003|A_/_H3N2|HA
EPI_ISL_67419|2003.000|A/swine/Fujian/2003|A_/_H5N1|HA
EPI_ISL_67418|2003.000|A/swine/Chachoengsao/NIAH-Nongwa/2003|A_/_H3N2|HA
EPI_ISL_67417|2003.000|A/swine/Chachoengsao/2003|A_/_H3N2|HA
EPI_ISL_67415|2003.000|A/ruddy_turnstone/Delaware/499/2003|A_/_H5N2|HA
EPI_ISL_67413|2003.000|A/ruddy_turnstone/DE/85/2003|A_/_H5N2|HA
EPI_ISL_67412|2003.000|A/mallard/Maryland/324/2003|A_/_H2N3|HA
EPI_ISL_67411|2003.000|A/mallard/Maryland/220/2003|A_/_H10N7|HA
EPI_ISL_67410|2003.000|A/mallard/Maryland/210/2003|A_/_H10N7|HA
EPI_ISL_67407|2003.000|A/Mallard/Huadong/Y/2003|A_/_H5N1|HA
EPI_ISL_67402|2003.000|A/mallard/Denmark/64650/03|A_/_H5N7|HA
EPI_ISL_67401|2003.000|A/Mallard/65112/03|A_/_H3N8|HA
EPI_ISL_67399|2003.000|A/goose/Jilin/hb/2003|A_/_H5N1|HA
EPI_ISL_67398|2003.000|A/goose/Fujian/bb/2003|A_/_H5N1|HA
EPI_ISL_67397|2003.000|A/environmental/NY/268925-10/2003|A_/_H7N2|HA
EPI_ISL_67396|2003.000|A/environment/NY/241365-18/2003|A_/_H7N2|HA
EPI_ISL_67393|2003.000|A/duck/Hubei/wp/2003|A_/_H5N1|HA
EPI_ISL_67389|2003.000|A/chicken/Legok/2003|A_/_H5N1|HA
EPI_ISL_67387|2003.000|A/chicken/Korea/ES/03|A_/_H5N1|HA
EPI_ISL_67386|2003.000|A/chicken/Jilin/xw/2003|A_/_H5N1|HA
EPI_ISL_67385|2003.000|A/chicken/Jilin/hq/2003|A_/_H5N1|HA
EPI_ISL_67384|2003.000|A/chicken/Jilin/hp/2003|A_/_H5N1|HA
EPI_ISL_67383|2003.000|A/chicken/Jilin/ho/2003|A_/_H5N1|HA
EPI_ISL_67382|2003.000|A/chicken/Jilin/hn/2003|A_/_H5N1|HA
EPI_ISL_67379|2003.000|A/chicken/Jilin/ha/2003|A_/_H5N1|HA
EPI_ISL_67378|2003.540|A/chicken/Iran/92/2003|A_/_H9N2|HA
EPI_ISL_67377|2003.282|A/chicken/Iran/320/2003|A_/_H9N2|HA
EPI_ISL_67376|2003.000|A/chicken/Indonesia/9/2003|A_/_H5N1|HA
EPI_ISL_67375|2003.000|A/chicken/Indonesia/8/2003|A_/_H5N1|HA
EPI_ISL_67373|2003.000|A/chicken/Hubei/wn/2003|A_/_H5N1|HA
EPI_ISL_67370|2003.000|A/chicken/Guatemala/270475-1/2003|A_/_H5N0|HA
EPI_ISL_67254|2003.940|A/New_York/3/2003|A_/_H3N2|HA
EPI_ISL_67253|2003.819|A/New_York/2/2003|A_/_H3N2|HA
EPI_ISL_67252|2003.822|A/New_York/1/2003|A_/_H3N2|HA
EPI_ISL_67226|2003.000|A/Memphis/6/2003|A_/_H1N1|HA
EPI_ISL_67168|2003.000|A/Ck/Indonesia/PA/2003|A_/_H5N1|HA
EPI_ISL_67167|2003.000|A/Ck/Indonesia/BL/2003|A_/_H5N1|HA
EPI_ISL_67057|2002.000|A/duck/HB/4/2002|A_/_H6N2|HA
EPI_ISL_33279|1999.000|A/avian/New_York/Sg-00330/1999|A_/_H7N2|HA
EPI_ISL_66127|2002.630|A/mallard/Ohio/660/2002|A_/_H4N6|HA
EPI_ISL_66126|2002.630|A/mallard/Ohio/651/2002|A_/_H3N8|HA
EPI_ISL_66122|2002.682|A/green-winged_teal/Ohio/960/2002|A_/_H3N8|HA
EPI_ISL_66110|1956.000|A/duck/Czeckoslovakia/1956|A_/_H4N6|HA
EPI_ISL_66109|1932.997|A/Wilson-Smith/33|A_/_H1N1|HA
EPI_ISL_66108|1932.997|A/Wilson-Smith/1933|A_/_H1N1|HA
EPI_ISL_66107|1943.000|A/Weiss/43|A_/_H1N1|HA
EPI_ISL_66106|1972.000|A/Udorn/72|A_/_H3N2|HA
EPI_ISL_66105|1977.000|A/USSR/90/77|A_/_H1N1|HA
EPI_ISL_66104|1977.000|A/USSR/90/1977|A_/_H1N1|HA
EPI_ISL_66102|1934.997|A/Melbourne/35|A_/_H1N1|HA
EPI_ISL_66101|1954.000|A/Malaysia/54|A_/_H1N1|HA
EPI_ISL_66099|1950.000|A/Fort_Worth/50|A_/_H1N1|HA
EPI_ISL_66097|1933.997|A/FPV/Rostock/1934|A_/_H7N1|HA
EPI_ISL_66096|1972.000|A/England/72|A_/_H3N2|HA
EPI_ISL_66095|1956.000|A/Duck/Czechoslovakia/56|A_/_H4N6|HA
EPI_ISL_66094|1957.000|A/Denver/57|A_/_H1N1|HA
EPI_ISL_66093|1946.000|A/Cam/46|A_/_H1N1|HA
EPI_ISL_66092|1942.000|A/Bel/1942|A_/_H1N1|HA
EPI_ISL_65849|2001.414_(Day_unknown)|A/swine/Wisconsin/R7c/2001|A_/_H3N2|HA
EPI_ISL_65848|2001.581_(Day_unknown)|A/swine/Wisconsin/R33f/2001|A_/_H1N2|HA
EPI_ISL_64592|2002.000|A/swine/Guangdong/102/2002|A_/_H3N2|HA
EPI_ISL_33841|1991.964|A/Siena/3/1991|A_/_H3N2|HA
EPI_ISL_25360|1997.000|A/chicken/New_York/Sg-00303/1997|A_/_H2N2|HA
EPI_ISL_25359|1997.000|A/guinea_fowl/New_York/Sg-00302/1997|A_/_H2N2|HA
EPI_ISL_25358|1997.000|A/chicken/New_York/Sg-00301/1997|A_/_H2N2|HA
EPI_ISL_25357|1997.000|A/chicken/New_York/Sg-00300/1997|A_/_H2N2|HA
EPI_ISL_25353|1996.000|A/guinea_fowl/New_Jersey/Sg-00296/1996|A_/_H2N3|HA
EPI_ISL_25335|1995.000|A/guinea_fowl/New_York/Sg-00278/1995|A_/_H2N2|HA
EPI_ISL_25333|1995.000|A/chicken/New_Jersey/Sg-00276/1995|A_/_H2N2|HA
EPI_ISL_25329|1995.000|A/guinea_fowl/New_York/Sg-00272/1995|A_/_H2N2|HA
EPI_ISL_25326|1995.000|A/duck/Pennsylvania/Sg-00269/1995|A_/_H2N3|HA
EPI_ISL_25325|1995.000|A/chicken/New_Jersey/Sg-00268/1995|A_/_H2N2|HA
EPI_ISL_25323|1995.000|A/duck/New_Jersey/Sg-00266/1995|A_/_H2N2|HA
EPI_ISL_25322|1995.000|A/guinea_fowl/New_Jersey/Sg-00265/1995|A_/_H2N2|HA
EPI_ISL_25321|1995.000|A/chicken/New_Jersey/Sg-00264/1995|A_/_H2N2|HA
EPI_ISL_25319|1995.000|A/guinea_fowl/New_York/Sg-00262/1995|A_/_H2N2|HA
EPI_ISL_33278|1995.000|A/chicken/New_York/Sg-00260/1995|A_/_H2N2|HA
EPI_ISL_25315|1994.000|A/chicken/New_York/Sg-00256/1994|A_/_H2N2|HA
EPI_ISL_32661|1994.000|A/equine/Qinghai/1/1994|A_/_H3N8|HA
EPI_ISL_31866|1998.096|A/New_York/537/1998|A_/_H3N2|HA
EPI_ISL_15902|1980.000|A/turkey/Minnesota/1138/1980|A_/_H7N3|HA
EPI_ISL_31540|1983.000|A/turkey/Ontario/84/1983|A_/_H5N1|HA
EPI_ISL_31509|1995.000|A/chicken/Murree/NARC-01/1995|A_/_H7N3|HA
EPI_ISL_31506|2003.000|A/chicken/Chakwal/NARC-46/2003|A_/_H7N3|HA
EPI_ISL_31505|2003.000|A/chicken/Karachi/NARC-23/2003|A_/_H7N3|HA
EPI_ISL_31504|2001.000|A/chicken/Chakwal/NARC-35/2001|A_/_H7N3|HA
EPI_ISL_31482|2000.000|A/mallard/Minnesota/249/2000|A_/_H11N9|HA
EPI_ISL_31478|1998.000|A/unknown/New_York/1971-40/1998|A_/_H1N1|HA
EPI_ISL_31473|2003.000|A/mallard/Maryland/13/2003|A_/_H1N1|HA
EPI_ISL_31472|2001.000|A/mallard/Maryland/190/2001|A_/_H10N7|HA
EPI_ISL_31471|2001.000|A/mallard/Maryland/209/2001|A_/_H10N7|HA
EPI_ISL_31470|2001.000|A/mallard/Maryland/214/2001|A_/_H10N7|HA
EPI_ISL_31469|2002.000|A/mallard/Maryland/439/2002|A_/_H11N9|HA
EPI_ISL_31468|2002.000|A/mallard/Maryland/538/2002|A_/_H11N9|HA
EPI_ISL_31467|2001.000|A/mallard/Maryland/235/2001|A_/_H2N3|HA
EPI_ISL_31466|2003.000|A/mallard/Maryland/320/2003|A_/_H2N3|HA
EPI_ISL_31465|2003.000|A/mallard/Maryland/333/2003|A_/_H2N3|HA
EPI_ISL_31464|2003.000|A/mallard/Maryland/338/2003|A_/_H2N3|HA
EPI_ISL_30894|2003.000|A/equine/Newmarket/5/2003|A_/_H3N8|HA
EPI_ISL_22705|2003.000|A/Sachsen/678/2003|A_/_H1N2|HA
EPI_ISL_22704|2003.000|A/Rheinland-Pfalz/34/2003|A_/_H1N2|HA
EPI_ISL_22703|2003.000|A/Baden-Wuerrtemberg/129/2003|A_/_H1N2|HA
EPI_ISL_22702|2003.000|A/Baden-Wuerrtemberg/20/2003|A_/_H1N2|HA
EPI_ISL_22701|2002.000|A/Sachsen/11.03.02/2002|A_/_H1N2|HA
EPI_ISL_30880|2002.000|A/Sachsen/2005.03.02/2002|A_/_H1N2|HA
EPI_ISL_30877|1991.619|A/duck/Altai/1285/1991|A_/_H5N3|HA
EPI_ISL_30800|1978.000|A/black_duck/Western_Australia/702/1978|A_/_H3N8|HA
EPI_ISL_30634|2003.871|A/chicken/East_Java/UT1006/2003|A_/_H5N1|HA
EPI_ISL_30633|2003.800|A/chicken/West_Java/UT1001/2003|A_/_H5N1|HA
EPI_ISL_30600|1982.000|A/herring_gull/Astrakhan/267/1982|A_/_H14N5|HA
EPI_ISL_30599|2002.688|A/gull/Astrakhan/3483/2002|A_/_H13N6|HA
EPI_ISL_30598|1990.000|A/gull/Astrakhan/998/1990|A_/_H13N6|HA
EPI_ISL_30597|1984.000|A/gull/Astrakhan/226/1984|A_/_H13N6|HA
EPI_ISL_30596|1998.000|A/gull/Astrakhan/1818/1998|A_/_H13N6|HA
EPI_ISL_30595|1986.000|A/gull/Astrakhan/176/1986|A_/_H13N2|HA
EPI_ISL_30594|1979.000|A/gull/Astrakhan/1314/1979|A_/_H13N2|HA
EPI_ISL_29102|2003.000|A/swine/Bissendorf/IDT1864/03|A_/_H3N2|HA
EPI_ISL_30583|2003.000|A/swine/Bakum/IDT1769/2003|A_/_H3N2|HA
EPI_ISL_30409|2003.000|A/swine/North_Carolina/9675/2003|A_/_H1N0|HA
EPI_ISL_30408|2003.000|A/swine/North_Carolina/48718/2003|A_/_H1N0|HA
EPI_ISL_30407|2003.000|A/swine/North_Carolina/47754/2003|A_/_H1N0|HA
EPI_ISL_30406|2003.000|A/swine/North_Carolina/45090/2003|A_/_H1N0|HA
EPI_ISL_30405|2003.000|A/swine/North_Carolina/44885/2003|A_/_H1N0|HA
EPI_ISL_30404|2003.000|A/swine/North_Carolina/44275/2003|A_/_H1N0|HA
EPI_ISL_30403|2003.000|A/swine/North_Carolina/36681/2003|A_/_H1N0|HA
EPI_ISL_30402|2003.000|A/swine/North_Carolina/29698/2003|A_/_H1N0|HA
EPI_ISL_30401|2003.000|A/swine/North_Carolina/26762/2003|A_/_H1N0|HA
EPI_ISL_30400|2003.000|A/swine/North_Carolina/9856/2003|A_/_H1N0|HA
EPI_ISL_30399|2003.000|A/swine/North_Carolina/45119/2003|A_/_H1N0|HA
EPI_ISL_30398|2003.000|A/swine/North_Carolina/44888/2003|A_/_H1N0|HA
EPI_ISL_30397|2003.000|A/swine/North_Carolina/44524/2003|A_/_H1N0|HA
EPI_ISL_30396|2003.000|A/swine/North_Carolina/43506/2003|A_/_H1N0|HA
EPI_ISL_30395|2003.000|A/swine/North_Carolina/41621/2003|A_/_H1N0|HA
EPI_ISL_30394|2003.000|A/swine/North_Carolina/37895/2003|A_/_H1N0|HA
EPI_ISL_30393|2003.000|A/swine/North_Carolina/35279/2003|A_/_H1N0|HA
EPI_ISL_30392|2003.000|A/swine/North_Carolina/29482/2003|A_/_H1N0|HA
EPI_ISL_30391|2003.000|A/swine/North_Carolina/12866/2003|A_/_H1N0|HA
EPI_ISL_30385|2003.000|A/swine/North_Carolina/42577/2003|A_/_H1N1|HA
EPI_ISL_30384|2003.000|A/swine/North_Carolina/38767/2003|A_/_H1N1|HA
EPI_ISL_30382|2003.000|A/swine/North_Carolina/26292/2003|A_/_H1N1|HA
EPI_ISL_30381|2003.000|A/swine/North_Carolina/12869/2003|A_/_H1N1|HA
EPI_ISL_30380|2003.000|A/swine/North_Carolina/34562/2003|A_/_H1N1|HA
EPI_ISL_30379|2003.000|A/swine/North_Carolina/901/2003|A_/_H1N1|HA
EPI_ISL_30378|2003.000|A/swine/North_Carolina/46130/2003|A_/_H1N1|HA
EPI_ISL_30377|2003.000|A/swine/North_Carolina/43904/2003|A_/_H1N1|HA
EPI_ISL_30376|2003.000|A/swine/North_Carolina/28126/2003|A_/_H1N1|HA
EPI_ISL_30375|2003.000|A/swine/North_Carolina/9647/2003|A_/_H1N1|HA
EPI_ISL_30374|2003.000|A/swine/North_Carolina/47437/2003|A_/_H1N1|HA
EPI_ISL_30373|2003.000|A/swine/North_Carolina/46858/2003|A_/_H1N1|HA
EPI_ISL_30372|2003.000|A/swine/North_Carolina/46203/2003|A_/_H1N1|HA
EPI_ISL_30371|2003.000|A/swine/North_Carolina/44012/2003|A_/_H1N1|HA
EPI_ISL_30370|2003.000|A/swine/North_Carolina/43951/2003|A_/_H1N1|HA
EPI_ISL_30369|2003.000|A/swine/North_Carolina/43110/2003|A_/_H1N1|HA
EPI_ISL_30368|2003.000|A/swine/North_Carolina/7571/2003|A_/_H1N1|HA
EPI_ISL_13845|2001.000|A/chicken/Korea/01310/2001|A_/_H9N2|HA
EPI_ISL_30219|1933.997|A/Puerto_Rico/8-SV14/1934|A_/_H1N1|HA
EPI_ISL_30217|2002.011|A/Taiwan/123/2002|A_/_H1N1|HA
EPI_ISL_30216|2002.005|A/Taiwan/52/2002|A_/_H1N1|HA
EPI_ISL_30215|1999.997|A/Taiwan/5072/1999|A_/_H1N1|HA
EPI_ISL_30207|2002.074|A/Taiwan/567/2002|A_/_H1N1|HA
EPI_ISL_30166|1976.000|A/New_Jersey/8/1976|A_/_H1N1|HA
EPI_ISL_30073|2003.000|A/swine/Guangdong/Z5/2003|A_/_H3N2|HA
EPI_ISL_30059|1988.000|A/Swine/Indiana/1726/1988|A_/_H1N1|HA
EPI_ISL_30058|1988.000|A/swine/Wisconsin/1915/1988|A_/_H1N1|HA
EPI_ISL_30057|1991.000|A/Maryland/12/1991|A_/_H1N1|HA
EPI_ISL_29945|1966.000|A/equine/Lexington/1/1966|A_/_H7N7|HA
EPI_ISL_29822|2002.000|A/chicken/Jiangsu/7/2002|A_/_H9N2|HA
EPI_ISL_29667|1997.000|A/Sydney/5/1997|A_/_H3N2|HA
EPI_ISL_29645|1933.997|A/Puerto_Rico/8-SV3/1934|A_/_H1N1|HA
EPI_ISL_29644|1933.997|A/Puerto_Rico/8-SV1/1934|A_/_H1N1|HA
EPI_ISL_29506|2002.000|A/swine/Guangdong/01/2002|A_/_H3N2|HA
EPI_ISL_29471|1995.071|A/Siena/3/1995|A_/_H3N2|HA
EPI_ISL_29424|1993.000|A/swine/Denmark/WVL9/1993|A_/_H1N1|HA
EPI_ISL_29423|1992.000|A/swine/France/WVL8/1992|A_/_H1N1|HA
EPI_ISL_29422|1992.000|A/swine/England/WVL7/1992|A_/_H1N1|HA
EPI_ISL_29421|1991.000|A/swine/Spain/WVL6/1991|A_/_H1N1|HA
EPI_ISL_29420|1989.000|A/swine/Belgium/WVL5/1989|A_/_H1N1|HA
EPI_ISL_29419|1985.000|A/swine/France/WVL4/1985|A_/_H1N1|HA
EPI_ISL_29418|1984.000|A/swine/France/WVL3/1984|A_/_H1N1|HA
EPI_ISL_29417|1983.000|A/swine/Belgium/WVL2/1983|A_/_H1N1|HA
EPI_ISL_29416|1999.000|A/swine/Scotland/WVL17/1999|A_/_H1N1|HA
EPI_ISL_29415|1998.000|A/swine/England/WVL16/1998|A_/_H1N1|HA
EPI_ISL_29414|1997.000|A/swine/England/WVL15/1997|A_/_H1N1|HA
EPI_ISL_29413|1996.000|A/swine/England/WVL14/1996|A_/_H1N1|HA
EPI_ISL_29412|1995.000|A/swine/France/WVL13/1995|A_/_H1N1|HA
EPI_ISL_29411|1995.000|A/swine/England/WVL12/1995|A_/_H1N1|HA
EPI_ISL_29410|1994.000|A/swine/England/WVL11/1994|A_/_H1N1|HA
EPI_ISL_29409|1993.000|A/swine/England/WVL10/1993|A_/_H1N1|HA
EPI_ISL_29408|1979.000|A/swine/Belgium/WVL1/1979|A_/_H1N1|HA
EPI_ISL_25497|2002.000|A/chicken/Rawalpindi/NARC72/2002|A_/_H7N3|HA
EPI_ISL_25496|1995.000|A/chicken/Pakistan/34668/1995|A_/_H7N3|HA
EPI_ISL_25495|2002.000|A/chicken/Rawalpindi/NARC68/2002|A_/_H7N3|HA
EPI_ISL_29081|1998.000|A/chicken/Pakistan/c1998/1998|A_/_H7N3|HA
EPI_ISL_29377|1997.000|A/duck/Hong_Kong/W213/1997|A_/_H9N2|HA
EPI_ISL_3672|2003.479|A/swine/Pingtung/92-2/2003|A_/_H1N2|HA
EPI_ISL_3668|2002.910|A/swine/Pingtung/199-2/2002|A_/_H3N2|HA
EPI_ISL_29282|1998.000|A/swine/Belgium/1/1998|A_/_H1N1|HA
EPI_ISL_29275|1998.000|A/chicken/Iran/SS1/1998|A_/_H9N2|HA
EPI_ISL_8422|2000.000|A/ruddy_turnstone/DE/1538/00|A_/_H7N9|HA
EPI_ISL_28903|2001.000|A/mallard/MD/423/2001|A_/_H7N3|HA
EPI_ISL_28902|2001.000|A/black_duck/MD/415/2001|A_/_H7N3|HA
EPI_ISL_28852|2003.811|A/Genoa/14/2003|A_/_H3N2|HA
EPI_ISL_28851|2002.918|A/Genoa/1/2002|A_/_H3N2|HA
EPI_ISL_28755|2003.000|A/mallard/Maryland/301/2003|A_/_H2N3|HA
EPI_ISL_28754|2003.000|A/mallard/Maryland/319/2003|A_/_H2N3|HA
EPI_ISL_28753|2003.000|A/mallard/Ohio/362/2003|A_/_H2N1|HA
EPI_ISL_28752|2003.000|A/mallard/Ohio/363/2003|A_/_H2N1|HA
EPI_ISL_28751|2003.000|A/mallard/Ohio/365/2003|A_/_H2N1|HA
EPI_ISL_28749|2001.000|A/mallard/Maryland/226/2001|A_/_H2N3|HA
EPI_ISL_28748|2001.000|A/mallard/Maryland/228/2001|A_/_H2N3|HA
EPI_ISL_28747|2001.000|A/mallard/Maryland/231/2001|A_/_H2N3|HA
EPI_ISL_28746|2001.000|A/mallard/Maryland/232/2001|A_/_H2N3|HA
EPI_ISL_28745|2001.000|A/mallard/Maryland/233/2001|A_/_H2N3|HA
EPI_ISL_28744|2001.000|A/mallard/Maryland/234/2001|A_/_H2N3|HA
EPI_ISL_28743|2003.000|A/mallard/Maryland/296/2003|A_/_H2N3|HA
EPI_ISL_28742|2003.000|A/mallard/Maryland/314/2003|A_/_H2N3|HA
EPI_ISL_28741|2003.000|A/mallard/Maryland/316/2003|A_/_H2N3|HA
EPI_ISL_28433|1980.000|A/swine/Ehime/1/1980|A_/_H1N2|HA
EPI_ISL_28432|1977.000|A/swine/Niigata/1/1977|A_/_H1N1|HA
EPI_ISL_28428|2003.000|A/swine/Ratchaburi/NIAH550/2003|A_/_H1N1|HA
EPI_ISL_28425|2000.000|A/swine/Ratchaburi/NIAH1481/2000|A_/_H1N1|HA
EPI_ISL_28017|1994.000|A/chicken/Puebla/14587-644/1994|A_/_H5N2|HA
EPI_ISL_28016|1994.000|A/chicken/Jalisco/14589-660/1994|A_/_H5N2|HA
EPI_ISL_28013|1984.000|A/chicken/VA/40018/1984|A_/_H5N2|HA
EPI_ISL_27803|2002.000|A/swine/Germany/S043/2002|A_/_H3N2|HA
EPI_ISL_27802|2000.000|A/swine/Germany/SEk1178/2000|A_/_H1N2|HA
EPI_ISL_27801|1997.000|A/swine/Germany/SEC27/97|A_/_H3N2|HA
EPI_ISL_27800|1995.000|A/swine/Germany/Vi5698/1995|A_/_H1N1|HA
EPI_ISL_27799|1995.000|A/swine/Germany/Vi3161/95|A_/_H3N2|HA
EPI_ISL_27634|1989.003|A/Siena/9/1989|A_/_H1N1|HA
EPI_ISL_27622|1993.000|A/Shangdong/9/1993|A_/_H3N2|HA
EPI_ISL_27621|1977.000|A/equine/Argentina/1/1977|A_/_H7N7|HA
EPI_ISL_27620|1976.000|A/equine/Uruguay/1063/1976|A_/_H7N7|HA
EPI_ISL_27619|1976.000|A/equine/Sao_Paulo/4/1976|A_/_H7N7|HA
EPI_ISL_27618|1975.000|A/equine/Kentucky/1a/1975|A_/_H7N7|HA
EPI_ISL_27617|1977.000|A/swine/Tennessee/107/1977|A_/_H1N1|HA
EPI_ISL_27601|2003.312|A/chicken/Punjab/2063/2003|A_/_H9N2|HA
EPI_ISL_27600|2003.310|A/chicken/Haryana/2051/2003|A_/_H9N2|HA
EPI_ISL_27599|1997.014|A/Siena/1/1997|A_/_H3N2|HA
EPI_ISL_27598|1995.964|A/Siena/14/1995|A_/_H1N1|HA
EPI_ISL_27597|1991.959|A/Siena/1/1991|A_/_H3N2|HA
EPI_ISL_27596|1989.005|A/Siena/10/1989|A_/_H1N1|HA
EPI_ISL_27595|1968.000|A/Korea/426/1968|A_/_H2N2|HA
EPI_ISL_27593|1976.000|A/swine/Wisconsin/30954/1976|A_/_H1N1|HA
EPI_ISL_27588|1982.000|A/mallard/Wisconsin/944/1982|A_/_H5N2|HA
EPI_ISL_29769|2003.310|A/swine/Hong_Kong/554/2003|A_/_H1N2|HA
EPI_ISL_29768|2003.060|A/swine/Hong_Kong/78/2003|A_/_H1N2|HA
EPI_ISL_29767|2002.518|A/swine/Hong_Kong/NS623/2002|A_/_H1N2|HA
EPI_ISL_29766|2001.967|A/swine/Hong_Kong/NS1659/2001|A_/_H1N1|HA
EPI_ISL_29765|2001.795|A/swine/Hong_Kong/9656/2001|A_/_H1N1|HA
EPI_ISL_29764|2001.268|A/swine/Hong_Kong/NS857/2001|A_/_H1N2|HA
EPI_ISL_29763|2001.268|A/swine/Hong_Kong/NS837/2001|A_/_H1N1|HA
EPI_ISL_29762|2001.159|A/swine/Hong_Kong/8512/2001|A_/_H1N1|HA
EPI_ISL_29260|1996.270|A/ostrich/Denmark/96-72420/1996|A_/_H5N2|HA
EPI_ISL_73797|2002.142|A/swine/Italy/22530/2002|A_/_H1N2|HA
EPI_ISL_73796|1999.268|A/swine/Italy/3592/1999|A_/_H1N2|HA
EPI_ISL_73795|1998.016|A/swine/Italy/62/1998|A_/_H1N2|HA
EPI_ISL_73783|2000.005|A/swine/Italy/18/2000|A_/_H1N2|HA
EPI_ISL_68351|2003.310|A/chicken/Netherlands/03013457/03|A_/_H7N7|HA
EPI_ISL_68350|2003.271|A/chicken/Netherlands/03011728/03|A_/_H7N7|HA
EPI_ISL_68349|2003.282|A/chicken/Netherlands/03012221/03|A_/_H7N7|HA
EPI_ISL_68348|2003.263|A/turkey/Netherlands/03010821/03|A_/_H7N7|HA
EPI_ISL_68347|2003.340|A/chicken/Netherlands/03014339/03|A_/_H7N7|HA
EPI_ISL_68346|2003.310|A/chicken/Netherlands/03013456/03|A_/_H7N7|HA
EPI_ISL_68345|2003.268|A/chicken/Netherlands/03011063/03|A_/_H7N7|HA
EPI_ISL_68344|2003.293|A/chicken/Netherlands/03012872/03|A_/_H7N7|HA
EPI_ISL_68343|2003.285|A/chicken/Netherlands/03012365/03|A_/_H7N7|HA
EPI_ISL_68342|2003.260|A/chicken/Netherlands/03010703/03|A_/_H7N7|HA
EPI_ISL_68341|2003.249|A/chicken/Netherlands/03010132/03|A_/_H7N7|HA
EPI_ISL_68340|2003.244|A/chicken/Netherlands/03009940/03|A_/_H7N7|HA
EPI_ISL_68339|2003.227|A/chicken/Netherlands/03009304/03|A_/_H7N7|HA
EPI_ISL_68338|2003.244|A/chicken/Netherlands/03009938/03|A_/_H7N7|HA
EPI_ISL_68337|2003.222|A/chicken/Netherlands/03009127/03|A_/_H7N7|HA
EPI_ISL_68336|2003.222|A/chicken/Netherlands/03009122/03|A_/_H7N7|HA
EPI_ISL_68335|2003.227|A/turkey/Netherlands/03009788/03|A_/_H7N7|HA
EPI_ISL_68334|2003.227|A/chicken/Netherlands/03009337/03|A_/_H7N7|HA
EPI_ISL_68333|2003.225|A/chicken/Netherlands/03009192/03|A_/_H7N7|HA
EPI_ISL_68332|2003.197|A/chicken/Netherlands/03008375/03|A_/_H7N7|HA
EPI_ISL_68331|2003.225|A/turkey/Netherlands/03009333/03|A_/_H7N7|HA
EPI_ISL_68330|2003.200|A/chicken/Netherlands/03008128/03|A_/_H7N7|HA
EPI_ISL_68329|2003.304|A/chicken/Netherlands/03013104/03|A_/_H7N7|HA
EPI_ISL_68328|2003.277|A/chicken/Netherlands/03012009/03|A_/_H7N7|HA
EPI_ISL_68327|2003.271|A/chicken/Netherlands/03011422/03|A_/_H7N7|HA
EPI_ISL_68326|2003.271|A/turkey/Netherlands/03011419/03|A_/_H7N7|HA
EPI_ISL_68325|2003.260|A/turkey/Netherlands/03010598/03|A_/_H7N7|HA
EPI_ISL_68324|2003.252|A/chicken/Netherlands/03010351/03|A_/_H7N7|HA
EPI_ISL_68323|2003.227|A/chicken/Netherlands/03009398/03|A_/_H7N7|HA
EPI_ISL_68322|2003.307|A/chicken/Netherlands/03013531/03|A_/_H7N7|HA
EPI_ISL_68321|2003.301|A/chicken/Netherlands/03013010/03|A_/_H7N7|HA
EPI_ISL_68320|2003.288|A/turkey/Netherlands/03012387/03|A_/_H7N7|HA
EPI_ISL_68319|2003.277|A/chicken/Netherlands/03012013/03|A_/_H7N7|HA
EPI_ISL_68318|2003.274|A/chicken/Netherlands/03011766/03|A_/_H7N7|HA
EPI_ISL_68317|2003.000|A/chicken/Netherlands/UN242/03|A_/_H7N7|HA
EPI_ISL_68316|2003.268|A/chicken/Netherlands/03011236/03|A_/_H7N7|HA
EPI_ISL_68315|2003.258|A/chicken/Netherlands/03012915/03|A_/_H7N7|HA
EPI_ISL_68314|2003.244|A/chicken/Netherlands/03009939/03|A_/_H7N7|HA
EPI_ISL_68313|2003.195|A/chicken/Netherlands/03007917/03|A_/_H7N7|HA
EPI_ISL_68312|2003.225|A/chicken/Netherlands/03009146/03|A_/_H7N7|HA
EPI_ISL_68311|2003.200|A/turkey/Netherlands/03008130/03|A_/_H7N7|HA
EPI_ISL_68310|2003.189|A/chicken/Netherlands/03005418/03|A_/_H7N7|HA
EPI_ISL_68309|2003.189|A/chicken/Netherlands/03005334/03|A_/_H7N7|HA
EPI_ISL_68308|2003.189|A/chicken/Netherlands/03005333/03|A_/_H7N7|HA
EPI_ISL_68307|2003.236|A/chicken/Netherlands/03009789/03|A_/_H7N7|HA
EPI_ISL_68306|2003.186|A/chicken/Netherlands/03003572/03|A_/_H7N7|HA
EPI_ISL_68305|2003.214|A/chicken/Netherlands/03008926/03|A_/_H7N7|HA
EPI_ISL_68304|2003.225|A/chicken/Netherlands/03009274/03|A_/_H7N7|HA
EPI_ISL_68303|2003.205|A/chicken/Netherlands/03008377/03|A_/_H7N7|HA
EPI_ISL_68302|2003.200|A/chicken/Netherlands/03008113/03|A_/_H7N7|HA
EPI_ISL_68301|2003.200|A/chicken/Netherlands/03008060/03|A_/_H7N7|HA
EPI_ISL_68300|2003.186|A/chicken/Netherlands/03003531/03|A_/_H7N7|HA
EPI_ISL_68299|2003.205|A/chicken/Netherlands/03008379/03|A_/_H7N7|HA
EPI_ISL_68298|2003.263|A/chicken/Netherlands/03010734/03|A_/_H7N7|HA
EPI_ISL_68297|2003.258|A/chicken/Netherlands/03010539/03|A_/_H7N7|HA
EPI_ISL_68296|2003.244|A/chicken/Netherlands/03010039/03|A_/_H7N7|HA
EPI_ISL_68295|2003.238|A/chicken/Netherlands/03009860/03|A_/_H7N7|HA
EPI_ISL_68294|2003.227|A/chicken/Netherlands/03009338/03|A_/_H7N7|HA
EPI_ISL_68293|2003.225|A/chicken/Netherlands/03009171/03|A_/_H7N7|HA
EPI_ISL_68292|2003.225|A/chicken/Netherlands/03009144/03|A_/_H7N7|HA
EPI_ISL_68291|2003.195|A/chicken/Netherlands/03009012/03|A_/_H7N7|HA
EPI_ISL_70155|2003.389|A/turkey/Italy/2963/2003|A_/_H7N3|HA
EPI_ISL_70153|2002.825|A/turkey/Italy/7653/2002|A_/_H7N3|HA
EPI_ISL_75315|1957.668|A/El_Salvador/2-Q226L/1957|A_/_H2N2|HA
EPI_ISL_75420|2003.000|A/Hong_Kong/213-DkPass/2003|A_/_H5N1|HA
EPI_ISL_75316|1957.668|A/El_Salvador/2/1957|A_/_H2N2|HA
EPI_ISL_74393|2002.784|A/swine/MN/48683/2002|A_/_H1N1|HA
EPI_ISL_74003|2003.000|A/chicken/Guangdong/16/2003|A_/_H9N2|HA
EPI_ISL_74002|2003.000|A/chicken/Nanjing/13/2003|A_/_H9N2|HA
EPI_ISL_74001|2003.000|A/chicken/Heibei/8/2003|A_/_H9N2|HA
EPI_ISL_74000|2003.000|A/chicken/Beijing/19/2003|A_/_H9N2|HA
EPI_ISL_73978|1976.000|A/duck/Victoria/1976|A_/_H7N7|HA
EPI_ISL_73788|1978.000|A/duck/Hong_Kong/313-4/1978|A_/_H5N3|HA
EPI_ISL_73427|1934.025|A/Puerto_Rico/8/34/Mount_Sinai|A_/_H1N1|HA
EPI_ISL_73426|1934.025|A/Puerto_Rico/8/34|A_/_H1N1|HA
EPI_ISL_73398|1999.164|A/whitefronted_goose/Netherlands/2/1999|A_/_H6N2|HA
EPI_ISL_73397|1999.164|A/whitefronted_goose/Netherlands/1/1999|A_/_H6N1|HA
EPI_ISL_73396|1999.885|A/northern_shoveler/Netherlands/18/1999|A_/_H11N9|HA
EPI_ISL_73395|2003.710|A/northern_pintail/Sweden/1/2003|A_/_H2N3|HA
EPI_ISL_73394|2002.953|A/mallard/Sweden/98/2002|A_/_H1N6|HA
EPI_ISL_73393|2002.937|A/mallard/Sweden/88/2002|A_/_H2N1|HA
EPI_ISL_73392|2003.778|A/mallard/Sweden/86/2003|A_/_H12N5|HA
EPI_ISL_73391|2002.921|A/mallard/Sweden/81/2002|A_/_H6N1|HA
EPI_ISL_73390|2003.400|A/mallard/Sweden/8/2003|A_/_H8N4|HA
EPI_ISL_73389|2003.392|A/mallard/Sweden/7/2003|A_/_H10N8|HA
EPI_ISL_73388|2002.877|A/mallard/Sweden/65/2002|A_/_H10N9|HA
EPI_ISL_73387|2003.677|A/mallard/Sweden/62/2003|A_/_H4N6|HA
EPI_ISL_73386|2002.814|A/mallard/Sweden/6/2002|A_/_H2N3|HA
EPI_ISL_73385|2003.962|A/mallard/Sweden/58/2003|A_/_H11N1|HA
EPI_ISL_73384|2003.959|A/mallard/Sweden/57/2003|A_/_H1N1|HA
EPI_ISL_73383|2002.874|A/mallard/Sweden/55/2002|A_/_H11N2|HA
EPI_ISL_73382|2003.827|A/mallard/Sweden/52/2003|A_/_H6N2|HA
EPI_ISL_73381|2002.868|A/mallard/Sweden/50/2002|A_/_H3N8|HA
EPI_ISL_73380|2002.868|A/mallard/Sweden/48/2002|A_/_H11N9|HA
EPI_ISL_73379|2002.868|A/mallard/Sweden/46/2002|A_/_H4N3|HA
EPI_ISL_73378|2002.866|A/mallard/Sweden/45/2002|A_/_H11N8|HA
EPI_ISL_73377|2002.866|A/mallard/Sweden/41/2002|A_/_H10N6|HA
EPI_ISL_73376|2002.811|A/mallard/Sweden/4/2002|A_/_H10N2|HA
EPI_ISL_73375|2002.800|A/mallard/Sweden/3/2002|A_/_H1N2|HA
EPI_ISL_73374|2002.852|A/mallard/Sweden/25/2002|A_/_H11N3|HA
EPI_ISL_73373|2002.849|A/mallard/Sweden/24/2002|A_/_H8N4|HA
EPI_ISL_73372|2002.953|A/mallard/Sweden/110/2002|A_/_H11N7|HA
EPI_ISL_73371|2001.759|A/mallard/Netherlands/5/2001|A_/_H3N6|HA
EPI_ISL_73370|1999.764|A/mallard/Netherlands/2/1999|A_/_H3N5|HA
EPI_ISL_73369|1999.866|A/mallard/Netherlands/15/1999|A_/_H11N9|HA
EPI_ISL_73368|2001.921|A/mallard/Netherlands/12/2001|A_/_H4N2|HA
EPI_ISL_73367|1999.775|A/mallard/Netherlands/10/1999|A_/_H1N8|HA
EPI_ISL_73366|2002.016|A/mallard/Netherlands/1/2002|A_/_H4N6|HA
EPI_ISL_73365|1999.756|A/mallard/Netherlands/1/1999|A_/_H4N6|HA
EPI_ISL_73364|1999.162|A/greylag_goose/Netherlands/4/1999|A_/_H6N1|HA
EPI_ISL_73363|2003.660|A/common_teal/Sweden/1/2003|A_/_H3N3|HA
EPI_ISL_73362|2000.904|A/common_teal/Netherlands/9/2000|A_/_H11N9|HA
EPI_ISL_73361|2000.893|A/common_teal/Netherlands/10/2000|A_/_H1N1|HA
EPI_ISL_71625|1998.581_(Day_unknown)|A/Almaty/05/1998|A_/_H1N1|HA
EPI_ISL_71624|1998.581_(Day_unknown)|A/Almaty/32/1998|A_/_H1N1|HA
EPI_ISL_71619|1983.833_(Day_unknown)|A/Almaty/1044/1983|A_/_H1N1|HA
EPI_ISL_70581|2003.915_(Day_unknown)|A/wild_bird_feces/Hadoree/8/2003|A_/_H7N2|HA
EPI_ISL_70571|2002.833_(Day_unknown)|A/wild_bird_feces/Cheonsuman2/2002|A_/_H5N3|HA
EPI_ISL_70549|2003.000|A/wild_bird_feces/Korea/HDR16/2003|A_/_H7N2|HA
EPI_ISL_70547|2000.451|A/swine/Changhua/199-3/2000|A_/_H1N1|HA
EPI_ISL_70546|1992.686|A/swine/Taichung/E3/1992|A_/_H1N1|HA
EPI_ISL_70527|2002.000|A/Taiwan/2985/2002|A_/_H1N1|HA
EPI_ISL_70149|1971.000|A/turkey/Oregon/71|A_/_H7N3|HA
EPI_ISL_70148|1968.003|A/Turkey/Ontario/6118/68|A_/_H8N4|HA
EPI_ISL_70147|1968.003|A/turkey/Ontario/6118/68|A_/_H8N4|HA
EPI_ISL_70146|1976.000|A/duck/Alberta/60/1976|A_/_H12N0|HA
EPI_ISL_70132|1966.003|A/turkey/Wisconsin/66|A_/_H9N2|HA
EPI_ISL_70131|1966.000|A/turkey/Wisconsin/1/1966|A_/_H9N2|HA
EPI_ISL_70124|1968.000|A/turkey/Ontario/6118/1968|A_/_H8N4|HA
EPI_ISL_70123|1979.666|A/turkey/Minnesota/833/1980|A_/_H4N2|HA
EPI_ISL_70119|1963.005|A/turkey/Canada/63|A_/_H6N2|HA
EPI_ISL_70115|1961.000|A/tern/South_Africa/1961|A_/_H5N3|HA
EPI_ISL_70116|1961.000|A/tern/South_Africa/1961|A_/_H5N3|HA
EPI_ISL_70110|1956.000|A/duck/England/1956|A_/_H11N6|HA
EPI_ISL_70108|1956.011|A/duck/England/1/1956|A_/_H11N6|HA
EPI_ISL_70104|1956.011|A/duck/Czechoslovakia/1956|A_/_H4N6|HA
EPI_ISL_70103|1956.011|A/Duck/Czechoslovakia/56|A_/_H4N6|HA
EPI_ISL_70102|1991.000|A/duck/Alaska/702/1991|A_/_H8N7|HA
EPI_ISL_70101|1991.000|A/duck/Alaska/658/1991|A_/_H10N7|HA
EPI_ISL_70100|1959.008|A/chicken/Scotland/59|A_/_H5N1|HA
EPI_ISL_70098|1959.008|A/chicken/Scotland/1959|A_/_H5N1|HA
EPI_ISL_70097|2003.000|A/chicken/Guatemala/270475-4/2003|A_/_H5N0|HA
EPI_ISL_70096|1949.014|A/chicken/Germany/n/1949|A_/_H10N7|HA
EPI_ISL_70092|1949.014|A/chicken/Germany/N/1949|A_/_H10N7|HA
EPI_ISL_70091|1949.014|A/chicken/Germany/N/1949|A_/_H10N7|HA
EPI_ISL_70087|1975.000|A/chicken/Alabama/1/1975|A_/_H4N8|HA
EPI_ISL_70070|1996.000|A/TEXAS/36/91|A_/_H1N0|HA
EPI_ISL_70069|1999.000|A/equine|A_/_H3N8|HA
EPI_ISL_70068|1996.000|A/BEJING/32/92|A_/_H3N0|HA
EPI_ISL_70062|1957.000|A/Singapore/1/1957|A_/_H2N2|HA
EPI_ISL_70066|1996.000|A/JOHANNESBURG/33/94|A_/_H3N0|HA
EPI_ISL_70061|1999.000|A/Italy/445/99|A_/_H7N1|HA
EPI_ISL_15010|1991.000|A/swine/Germany/8533/91|A_/_H1N1|HA
EPI_ISL_69819|1933.000|A/WS/1933|A_/_H1N1|HA
EPI_ISL_70050|1932.000|A/NWS/33|A_/_H1N1|HA
EPI_ISL_70049|1981.000|A/swine/Germany/2/81|A_/_H1N1|HA
EPI_ISL_70018|2000.000|A/England/939/69(H3N2)_x_A/PR/8/34(H1N1)|A_/_H0N0|HA
EPI_ISL_302725|1999.000|A/Hong_Kong/1074/1999|A_/_H0N0|HA
EPI_ISL_70016|2000.000|RCB1-XXI(A/USSR/90/77(H1N1)xA/Duck/Czechoslovakia/56(H4N6))|A_/_H0N0|HA
EPI_ISL_70015|2000.000|RCB1(A/USSR/90/77(H1N1)xA/Duck/Czechoslovakia/56(H4N6))|A_/_H0N0|HA
EPI_ISL_70014|2000.000|PX8-XIII(A/USSR/90/77(H1N1)xA/Pintail_Duck/Primorie/695/76(H2N3))|A_/_H0N0|HA
EPI_ISL_70013|2000.000|PX8(A/USSR/90/77(H1N1)xA/Pintail_Duck/Primorie/695/76(H2N3))|A_/_H0N0|HA
EPI_ISL_70012|2000.000|PX14-XIII(A/USSR/90/77(H1N1)xA/Pintail_Duck/Primorie/695/76(H2N3))|A_/_H0N0|HA
EPI_ISL_70011|2000.000|PX14(A/USSR/90/77(H1N1)xA/Pintail_Duck/Primorie/695/76(H2N3))|A_/_H0N0|HA
EPI_ISL_70006|2003.000|E/3/Emu|A_/_H5N0|HA
EPI_ISL_70003|1966.003|A/turkey/Wisconsin/1966|A_/_H9N2|HA
EPI_ISL_70001|1966.003|A/Turkey/Wisconsin/66|A_/_H9N2|HA
EPI_ISL_70000|1966.000|A/turkey/Wisconsin/1/1966|A_/_H9N2|HA
EPI_ISL_69996|1971.000|A/turkey/Oregon/1971|A_/_H7N3|HA
EPI_ISL_69994|1967.000|A/turkey/Ontario/6118/1967|A_/_H8N4|HA
EPI_ISL_69993|1979.000|A/turkey/MN/3/1979|A_/_H10N7|HA
EPI_ISL_69992|1979.000|A/turkey/Israel/Ramon/79|A_/_H7N2|HA
EPI_ISL_69991|1973.000|A/turkey/England/N28/1973|A_/_H5N2|HA
EPI_ISL_69990|1969.000|A/Turkey/England/69|A_/_H3N2|HA
EPI_ISL_69989|1963.005|A/turkey/England/63|A_/_H7N3|HA
EPI_ISL_69985|1963.005|A/turkey/England/1963|A_/_H7N3|HA
EPI_ISL_69982|1963.005|A/turkey/Canada/1963|A_/_H6N8|HA
EPI_ISL_69981|1972.000|A/turkey/CO/118899/1972|A_/_H5N2|HA
EPI_ISL_69980|1934.025|A/ts1/1/A/FPV/Rostock/1934|A_/_H7N1|HA
EPI_ISL_69977|1961.005|A/tern/South_Africa/61|A_/_H5N3|HA
EPI_ISL_69972|1931.027|A/swine/USA/1976/1931|A_/_H1N1|HA
EPI_ISL_69971|1931.027|A/swine/USA/1976-MA/1931|A_/_H1N1|HA
EPI_ISL_69970|1976.000|A/swine/new_jersey/11/76|A_/_H1N1|HA
EPI_ISL_69966|1942.019|A/swine/Jamesburg/1942|A_/_H1N1|HA
EPI_ISL_69964|1973.000|A/swine/Iowa/1973|A_/_H1N1|HA
EPI_ISL_69962|1945.016|A/swine/Iowa/1945|A_/_H1N1|HA
EPI_ISL_69961|1963.005|A/swine/Illinois/63|A_/_H1N1|HA
EPI_ISL_69959|1939.022|A/swine/Cambridge/39|A_/_H1N1|HA
EPI_ISL_69955|1931.027|A/swine/1931|A_/_H1N1|HA
EPI_ISL_69954|1976.000|A/slender-billed_gull/Astrakhan/28/76|A_/_H16N3|HA
EPI_ISL_69953|1975.000|A/shearwater/Australia/751/1975|A_/_H5N3|HA
EPI_ISL_69951|1977.825|A/shearwater/Australia/405/1978|A_/_H3N8|HA
EPI_ISL_69950|1979.000|A/shearwater/Australia/2576/1979|A_/_H15N0|HA
EPI_ISL_69947|1972.000|A/Shearwater/Australia/1/72|A_/_H6N5|HA
EPI_ISL_69946|1972.000|A/shearwater/Australia/1/1972|A_/_H6N5|HA
EPI_ISL_69925|1979.000|A/pintail/Alberta/21/1979|A_/_H7N0|HA
EPI_ISL_69919|1984.000|A/mallard/Pennsylvania/10218/1984|A_/_H5N2|HA
EPI_ISL_69917|1961.005|A/mallard/MT/Y61|A_/_H2N2|HA
EPI_ISL_69914|1933.997|A/lvPR8/34|A_/_H1N1|HA
EPI_ISL_69913|1934.025|A/hvPR8/34|A_/_H1N1|HA
EPI_ISL_69912|1979.000|A/great_black-headed_gull/Astrakhan/1421/79|A_/_H13N2|HA
EPI_ISL_69911|1979.000|A/great_black-headed_gull/Astrakhan/1420/79|A_/_H13N2|HA
EPI_ISL_69910|1979.000|A/gray_teal/Western_Australia/1840/1979|A_/_H4N4|HA
EPI_ISL_69909|1979.000|A/goose/Leipzig/192/7/1979|A_/_H7N7|HA
EPI_ISL_69908|1979.000|A/goose/Leipzig/137/8/1979|A_/_H7N7|HA
EPI_ISL_69907|1927.030|A/fowl/Dobson/1927|A_/_H7N7|HA
EPI_ISL_69906|1971.000|A/equine/Tokyo/1971|A_/_H3N8|HA
EPI_ISL_69905|1977.000|A/Santiago/77|A_/_H7N7|HA
EPI_ISL_69901|1976.000|A/equine/New_Market/1976|A_/_H3N8|HA
EPI_ISL_69900|1963.000|A/equine/Miami/1963|A_/_H3N8|HA
EPI_ISL_69898|1978.000|A/equine/Kascakew/1/1978|A_/_H3N8|HA
EPI_ISL_69896|1976.000|A/equine/Fontainebleau/1976|A_/_H3N8|HA
EPI_ISL_69895|1972.000|A/equine/Algiers/1972|A_/_H3N8|HA
EPI_ISL_69886|1977.000|A/duck/Miyagi/47/1977|A_/_H11N1|HA
EPI_ISL_69885|1974.000|A/duck/Memphis/546/1974|A_/_H11N9|HA
EPI_ISL_69884|1974.000|A/duck/546/1974|A_/_H11N9|HA
EPI_ISL_69882|1979.000|A/duck/Hong_Kong/702/1979-quail_adapted|A_/_H9N2|HA
EPI_ISL_69881|1979.000|A/duck/Hong_Kong/702/1979-chicken_adapted|A_/_H9N2|HA
EPI_ISL_69880|1972.000|A/duck/GDR/72|A_/_H2N9|HA
EPI_ISL_69877|1956.011|A/Duck/England/56|A_/_H11N6|HA
EPI_ISL_69876|1956.011|A/duck/England/1/56|A_/_H11N6|HA
EPI_ISL_69875|1956.000|A/duck/Czech/1956|A_/_H4N6|HA
EPI_ISL_69874|1956.011|A/duck/Czech_Republic/1/1956|A_/_H4N6|HA
EPI_ISL_69872|1976.000|A/duck/Alberta/49/1976|A_/_H7N0|HA
EPI_ISL_69871|1976.000|A/duck/Alberta/35/1976|A_/_H1N1|HA
EPI_ISL_69866|1976.000_(Day_unknown)|A/chicken/Victoria/1976|A_/_H7N7|HA
EPI_ISL_69864|1959.008|A/Chicken/Scotland/59|A_/_H5N1|HA
EPI_ISL_69863|1959.008|A/chicken/Scotland/1959|A_/_H5N1|HA
EPI_ISL_69862|1979.000|A/chicken/Leipzig/79|A_/_H7N7|HA
EPI_ISL_69857|1934.025|A/chicken/Germany/1934|A_/_H7N1|HA
EPI_ISL_69853|1902.000|A/chicken/Brescia/1902|A_/_H7N7|HA
EPI_ISL_69849|1975.000|A/chicken/Alabama/1/1975|A_/_H4N8|HA
EPI_ISL_69825|1933.025|A/WSN/33|A_/_H0N0|HA
EPI_ISL_69745|1933.025|A/WSN/1933|A_/_H1N1|HA
EPI_ISL_69822|1933.025|A/WSN/1933_TS61|A_/_H1N1|HA
EPI_ISL_69818|1968.003|A/Victoria/1968|A_/_H3N2|HA
EPI_ISL_69816|1933.025|A/United_Kingdom/1/1933|A_/_H1N1|HA
EPI_ISL_69802|1934.025|A/Puerto_Rico/8-1-MA/1934|A_/_H1N1|HA
EPI_ISL_69800|1963.005|A/North_Carolina/1-MA12/1963|A_/_H2N2|HA
EPI_ISL_69785|1995.000|A/NWS/G70C|A_/_H1N9|HA
EPI_ISL_69784|2001.000|A/NWS-Tokyo|A_/_H1N2|HA
EPI_ISL_69783|2001.000|A/NWS-Mvi|A_/_H1N2|HA
EPI_ISL_69782|2001.000|A/NWS-G70c|A_/_H1N9|HA
EPI_ISL_69777|1946.016|A/Melbourne/1-MA/1946|A_/_H1N1|HA
EPI_ISL_69774|1957.008|A/Japan/305-MA19B/1957|A_/_H2N2|HA
EPI_ISL_69773|1957.008|A/Japan/305-MA19A/1957|A_/_H2N2|HA
EPI_ISL_69771|1968.003|A/Hong_Kong/1-6-MA21-3/1968|A_/_H3N2|HA
EPI_ISL_69770|1968.003|A/Hong_Kong/1-5-MA21-1/1968|A_/_H3N2|HA
EPI_ISL_69769|1968.003|A/Hong_Kong/1-1-MA-20C/1968|A_/_H3N2|HA
EPI_ISL_69765|1947.016|A/Fort_Monmouth/1/1947-mouse_adapted|A_/_H1N1|HA
EPI_ISL_69760|1927.030|A/FPV/Dutch/27|A_/_H7N7|HA
EPI_ISL_69429|2003.129|A/chicken/Guangdong/A4/2003|A_/_H9N2|HA
EPI_ISL_69426|2003.342|A/chicken/Guangdong/A5/2003|A_/_H9N2|HA
EPI_ISL_69425|2003.173|A/chicken/Guangdong/A3/2003|A_/_H9N2|HA
EPI_ISL_69421|2003.342|A/chicken/Guangdong/A6/2003|A_/_H9N2|HA
EPI_ISL_69419|2003.173|A/chicken/Guangdong/B7/2003|A_/_H9N2|HA
EPI_ISL_69418|2002.841|A/chicken/Guangdong/B5/2002|A_/_H9N2|HA
EPI_ISL_69417|2002.353|A/chicken/Guangdong/B9/2002|A_/_H9N2|HA
EPI_ISL_69415|2002.918|A/chicken/Guangdong/A7/2002|A_/_H9N2|HA
EPI_ISL_69263|1947.000|A/Fort_Monmouth/1/1947|A_/_H1N1|HA
EPI_ISL_69311|1977.000|A/USSR/90/1977|A_/_H1N1|HA
EPI_ISL_69305|1964.000|A/Taiwan/1964|A_/_H2N2|HA
EPI_ISL_69304|1949.000|A/Roma/1949|A_/_H1N1|HA
EPI_ISL_69301|1934.000|A/Puerto_Rico/8-1/1934|A_/_H1N1|HA
EPI_ISL_69300|1935.000|A/Phila/1935|A_/_H1N1|HA
EPI_ISL_69298|1963.000|A/North_Carolina/1/1963|A_/_H2N2|HA
EPI_ISL_69297|1976.000|A/New_Jersey/1976|A_/_H1N1|HA
EPI_ISL_69296|1976.000|A/New_Jersey/11/1976|A_/_H1N1|HA
EPI_ISL_69288|1946.000|A/Melbourne/1/1946|A_/_H1N1|HA
EPI_ISL_69285|1954.000|A/Leningrad/1954/1|A_/_H1N1|HA
EPI_ISL_69280|1957.000|A/Kayano/57|A_/_H2N2|HA
EPI_ISL_69279|1957.000|A/Japan/305/1957|A_/_H2N2|HA
EPI_ISL_69278|1957.000|A/Japan/305/1957|A_/_H2N2|HA
EPI_ISL_69277|1943.000|A/Iowa/1943|A_/_H1N1|HA
EPI_ISL_69275|1968.000|A/Hong_Kong/68|A_/_H3N2|HA
EPI_ISL_69274|1968.000|A/Hong_Kong/1/1968|A_/_H3N2|HA
EPI_ISL_69273|1968.000|A/Hong_Kong/1-6-MA21-1/1968|A_/_H3N2|HA
EPI_ISL_69272|1968.000|A/Hong_Kong/1-5-MA21-3/1968|A_/_H3N2|HA
EPI_ISL_69271|1968.000|A/Hong_Kong/1-10-MA21-3/1968|A_/_H3N2|HA
EPI_ISL_69270|1968.000|A/Hong_Kong/1-1-MA-20/1968|A_/_H3N2|HA
EPI_ISL_69268|1939.997|A/Hickox/1940|A_/_H1N1|HA
EPI_ISL_69267|1936.000|A/Henry/1936|A_/_H1N1|HA
EPI_ISL_69260|1947.000|A/Fort_Monmouth/1/1947|A_/_H1N1|HA
EPI_ISL_69249|1978.000|A/American_black_duck/Washington/699/1978|A_/_H3N8|HA
EPI_ISL_69248|1935.000|A/Alaska/1935|A_/_H1N1|HA
EPI_ISL_69245|1943.000|A/AA/Marton/1943|A_/_H1N1|HA
EPI_ISL_69244|1945.000|A/AA/Huston/1945|A_/_H1N1|HA
EPI_ISL_66098|1933.997|A/fowl/Weybridge|A_/_H7N7|HA
EPI_ISL_68995|1980.000|A/turkey/Minnesota/833/80|A_/_H4N2|HA
EPI_ISL_68996|1988.000|A/turkey/NC/19762/1988|A_/_H1N1|HA
EPI_ISL_68992|1982.000|A/turkey/MN/24552/1982|A_/_H7N3|HA
EPI_ISL_68990|1980.000|A/turkey/Italy/1980|A_/_H5N2|HA
EPI_ISL_68989|1983.000|A/turkey/Ireland/?/1983|A_/_H5N8|HA
EPI_ISL_68986|1985.000|A/swine/Obihiro/10/1985|A_/_H3N2|HA
EPI_ISL_68984|1987.000|A/swine/Italy/671/1987|A_/_H1N1|HA
EPI_ISL_68983|1987.000|A/swine/Italy/670/1987|A_/_H1N1|HA
EPI_ISL_68979|1985.000|A/starling/Victoria/1985|A_/_H7N7|HA
EPI_ISL_68977|1980.000|A/seal/Mass/1/80|A_/_H7N7|HA
EPI_ISL_68973|1984.000|A/mink/Sweden/1984|A_/_H10N4|HA
EPI_ISL_68972|1986.000|A/mallard/Ohio/81/1986|A_/_H6N2|HA
EPI_ISL_10441|1983.000|A/mallard/Marquenterre/Z237/1983|A_/_H1N1|HA
EPI_ISL_14485|1988.000|A/herring_gull/DE/677/1988|A_/_H2N8|HA
EPI_ISL_68968|1985.000|A/herring_gull/Astrakhan/479/85|A_/_H13N6|HA
EPI_ISL_68967|1985.000|A/herring_gull/Astrakhan/458/85|A_/_H13N6|HA
EPI_ISL_68966|1987.000|A/green-winged_teal/Louisiana/272GW/1987|A_/_H10N2|HA
EPI_ISL_68965|1987.000|A/green-winged_teal/Louisiana/213GW/1987|A_/_H1N1|HA
EPI_ISL_68964|1983.000|A/great_black-headed_gull/Gurjev/76/83|A_/_H13N2|HA
EPI_ISL_68963|1982.000|A/great_black-headed_gull/Astrakhan/591/82|A_/_H13N2|HA
EPI_ISL_68962|1989.000|A/equine/Suffolk/89|A_/_H3N8|HA
EPI_ISL_68961|1980.000|A/equine/Romania/1980|A_/_H3N8|HA
EPI_ISL_68957|1981.000|A/equine/Kentucky/1/1981|A_/_H3N8|HA
EPI_ISL_68949|1983.000|A/duck/Washington/4954/1983|A_/_H3N8|HA
EPI_ISL_68943|1986.000|A/duck/LA/B174/1986|A_/_H8N4|HA
EPI_ISL_68941|1986.000|A/duck/Heinersdorf/S495/6/86|A_/_H7N7|HA
EPI_ISL_68936|1983.000|A/chicken/Pennsylvania/21525/1983|A_/_H5N2|HA
EPI_ISL_68935|1986.000|A/chicken/Pennsylvania/10210/1986|A_/_H5N2|HA
EPI_ISL_68934|1986.000|A/chicken/Florida/27716-2/1986|A_/_H5N2|HA
EPI_ISL_68920|1988.000|A/Swine/Indiana/1726/1988|A_/_H1N1|HA
EPI_ISL_68916|1987.000|A/Siena/4/1987|A_/_H1N1|HA
EPI_ISL_68903|1982.000|A/Mallard/WI/944/82|A_/_H0N0|HA
EPI_ISL_68853|1991.000|A/turkey/VA/31409/1991|A_/_H10N7|HA
EPI_ISL_68849|1991.000|A/ostrich/South_Africa/1991|A_/_H7N1|HA
EPI_ISL_68847|1991.000|A/equine/Ibadan/9/91|A_/_H3N8|HA
EPI_ISL_68846|1991.000|A/equine/Ibadan/6/91|A_/_H3N8|HA
EPI_ISL_68844|1991.000|A/duck/Alaska/712/1991|A_/_H10N7|HA
EPI_ISL_68843|1991.581_(Day_unknown)|A/duck/Alaska/702/1991|A_/_H8N2|HA
EPI_ISL_68841|1991.000|A/chicken/PA/35154/1991|A_/_H1N1|HA
EPI_ISL_68837|1991.000|A/TBY/91|A_/_H3N8|HA
EPI_ISL_68836|1992.000|A/swine/Schleswig-Holstein/1/92|A_/_H1N1|HA
EPI_ISL_68834|1992.000|A/softbill/California/33445-136/1992|A_/_H7N1|HA
EPI_ISL_68833|1992.000|A/softbill/CA/33445-158/1992|A_/_H7N1|HA
EPI_ISL_68832|1992.000|A/seal/Massachusetts/3911/1992|A_/_H3N3|HA
EPI_ISL_68828|1992.000|A/duck/Victoria/1992|A_/_H3N8|HA
EPI_ISL_12560|1993.000|A/quail/IN/38685/1993|A_/_H1N1|HA
EPI_ISL_68812|1993.000|A/duck/Alaska/3111/1993|A_/_H7N3|HA
EPI_ISL_22561|1993.000|A/chicken/FL/25717/1993|A_/_H5N2|HA
EPI_ISL_68737|1994.000|A/duck/Victoria/D23/1994|A_/_H4N2|HA
EPI_ISL_68734|1994.970|A/chicken/Queensland/1994|A_/_H7N3|HA
EPI_ISL_68733|1994.000|A/chicken/Puebla/14586-654/1994|A_/_H5N2|HA
EPI_ISL_68730|1994.000|A/chicken/Mexico/31381-991/1994|A_/_H5N2|HA
EPI_ISL_68726|1994.000|A/Chicken/Guangdong/SS/94|A_/_H9N2|HA
EPI_ISL_68724|1994.000|A/Pekin_robin/California/30412/1994|A_/_H7N1|HA
EPI_ISL_68714|1995.000|A/quail/NJ/25254-22/1995|A_/_H10N7|HA
EPI_ISL_68712|1995.000|A/duck/NY/13822/1995|A_/_H3N8|HA
EPI_ISL_68709|1995.000|A/chicken/Puebla/28159-474/1995|A_/_H5N2|HA
EPI_ISL_68702|1995.000|A/chicken/Mexico/28159-541/1995|A_/_H5N2|HA
EPI_ISL_68700|1995.000|A/chicken/Guanajuato/28159-546/1995|A_/_H5N2|HA
EPI_ISL_68696|1996.000|A/swine/Saitama/1996|A_/_H1N2|HA
EPI_ISL_68695|1996.000|A/swan/Hokkaido/55/1996|A_/_H1N1|HA
EPI_ISL_68690|1996.000|A/chicken/Mexico/37821-771/1996|A_/_H5N2|HA
EPI_ISL_68689|1996.000|A/chicken/Korea/MS96-CE6/1996|A_/_H9N2|HA
EPI_ISL_68688|1996.000|A/chicken/Korea/AI-96004/1996|A_/_H9N2|HA
EPI_ISL_68687|1996.000|A/England/AV877/1996|A_/_H7N7|HA
EPI_ISL_68647|1997.000|A/duck/Washington/663/1997|A_/_H11N9|HA
EPI_ISL_68680|1997.000|A/environment/Hong_Kong/486/1997|A_/_H5N1|HA
EPI_ISL_68678|1997.000|A/environment/Hong_Kong/156/1997|A_/_H5N1|HA
EPI_ISL_68676|1997.000|A/duck/Singapore/F119/3/1997|A_/_H5N3|HA
EPI_ISL_68666|1997.000|A/chicken/Hubei/wl/1997|A_/_H5N1|HA
EPI_ISL_68664|1997.000|A/chicken/Hubei/wj/1997|A_/_H5N1|HA
EPI_ISL_68662|1997.000|A/chicken/Hubei/wh/1997|A_/_H5N1|HA
EPI_ISL_68661|1997.000|A/chicken/Hong_Kong/915/1997|A_/_H5N0|HA
EPI_ISL_68660|1997.000|A/chicken/Hong_Kong/786-2/1997|A_/_H5N1|HA
EPI_ISL_68656|1997.000|A/avian/Italy/1485/1997|A_/_H5N1|HA
EPI_ISL_68652|1997.000|A/Hong_Kong/485/1997|A_/_H5N1|HA
EPI_ISL_302715|1997.000|A/Hong_Kong/483/1997|A_/_H5N1|HA
EPI_ISL_302716|1999.000|A/Hong_Kong/1074/1999|A_/_H9N2|HA
EPI_ISL_68579|1998.000|A/Chicken/Shanghai/F/98|A_/_H9N2|HA
EPI_ISL_68643|1998.000|A/Quail/PA/20304/97|A_/_H7N2|HA
EPI_ISL_22552|1998.000|A/guinea_fowl/NJ/8848-18/1998|A_/_H3N2|HA
EPI_ISL_68614|1998.748_(Day_unknown)|A/duck/Taiwan/wb9/1998|A_/_H4N6|HA
EPI_ISL_68613|1998.915_(Day_unknown)|A/duck/Taiwan/wb45/1998|A_/_H4N7|HA
EPI_ISL_68612|1998.915_(Day_unknown)|A/duck/Taiwan/wb39/1998|A_/_H4N6|HA
EPI_ISL_68611|1998.833_(Day_unknown)|A/duck/Taiwan/wb29/1998|A_/_H4N8|HA
EPI_ISL_68610|1998.833_(Day_unknown)|A/duck/Taiwan/wb24/1998|A_/_H4N6|HA
EPI_ISL_68609|1998.748_(Day_unknown)|A/duck/Taiwan/wb14/1998|A_/_H4N6|HA
EPI_ISL_68608|1998.666_(Day_unknown)|A/duck/Taiwan/wb1/1998|A_/_H4N2|HA
EPI_ISL_68592|1998.871|A/chicken/Iran/698/1998|A_/_H9N2|HA
EPI_ISL_68591|1998.816|A/chicken/Iran/661/1998|A_/_H9N2|HA
EPI_ISL_68589|1998.000|A/chicken/Heilongjiang/u/1998|A_/_H9N2|HA
EPI_ISL_68585|1998.000|A/Pekin_duck/Singapore/F59/04/98|A_/_H5N2|HA
EPI_ISL_68562|1999.000|A/Chicken/Guangxi/KMI/99|A_/_H9N2|HA
EPI_ISL_68561|1999.000|A/turkey/Italy/977/1999|A_/_H7N1|HA
EPI_ISL_68559|1999.000|A/turkey/Italy/4482/1999|A_/_H7N1|HA
EPI_ISL_68558|1999.000|A/turkey/Italy/4426/1999|A_/_H7N1|HA
EPI_ISL_68557|1999.000|A/turkey/Italy/3675/1999|A_/_H7N1|HA
EPI_ISL_68556|1999.000|A/turkey/Italy/3283/1999|A_/_H7N1|HA
EPI_ISL_21023|1999.000|A/turkey/Italy/2732/1999|A_/_H7N1|HA
EPI_ISL_68553|1999.000|A/pintail/Minnesota/423/1999|A_/_H7N3|HA
EPI_ISL_68548|1999.000|A/mallard/Minnesota/354/1999|A_/_H3N8|HA
EPI_ISL_68543|1999.000|A/mallard/Minnesota/283/1999|A_/_H3N8|HA
EPI_ISL_68542|1999.000|A/mallard/Minnesota/271/1999|A_/_H4N8|HA
EPI_ISL_68531|1999.000|A/mallard/Minnesota/190/1999|A_/_H3N8|HA
EPI_ISL_68521|1999.000|A/goose/Hong_Kong/437-8/1999|A_/_H5N1|HA
EPI_ISL_68520|1999.000|A/goose/Hong_Kong/437-6/1999|A_/_H5N1|HA
EPI_ISL_68513|1999.666_(Day_unknown)|A/duck/Taiwan/wb7/1999|A_/_H4N6|HA
EPI_ISL_68512|1999.000_(Day_unknown)|A/duck/Taiwan/wb51/1999|A_/_H4N6|HA
EPI_ISL_68511|1999.833_(Day_unknown)|A/duck/Taiwan/wb30/1999|A_/_H4N6|HA
EPI_ISL_68510|1999.833_(Day_unknown)|A/duck/Taiwan/wb25/1999|A_/_H4N6|HA
EPI_ISL_68507|1999.000|A/chicken/Shenzhen/u/1999|A_/_H9N2|HA
EPI_ISL_68504|1999.000|A/chicken/Middle_East/ED-1/1999|A_/_H9N2|HA
EPI_ISL_68501|1999.000|A/Turkey/Italy/13489/99|A_/_H7N1|HA
EPI_ISL_68500|1999.000|A/chicken/Italy/1067/1999|A_/_H7N1|HA
EPI_ISL_68497|1999.658|A/chicken/Iran/772/1999|A_/_H9N2|HA
EPI_ISL_68496|1999.767|A/chicken/Iran/705/1999|A_/_H9N2|HA
EPI_ISL_68448|2000.000|A/turkey/Italy/2379/2000|A_/_H7N1|HA
EPI_ISL_68442|2000.000|A/semipalmated_sandpiper/Delaware/2109/2000|A_/_H11N6|HA
EPI_ISL_68440|2000.000|A/ruddy_turnstone/New_Jersey/748/2000|A_/_H12N5|HA
EPI_ISL_68420|2000.000|A/red_knot/Delaware/1269/2000|A_/_H10N7|HA
EPI_ISL_68419|2000.000|A/muskrat/Buryatiya/1944/2000|A_/_H4N6|HA
EPI_ISL_68417|2000.000|A/mallard/Netherlands/12/2000|A_/_H7N3|HA
EPI_ISL_68411|2000.000|A/mallard/Minnesota/448/2000|A_/_H3N8|HA
EPI_ISL_68410|2000.000|A/mallard/Minnesota/417/2000|A_/_H3N1|HA
EPI_ISL_68401|2000.000|A/mallard/Minnesota/282/2000|A_/_H3N2|HA
EPI_ISL_68393|2000.000|A/goose/Hong_Kong/485.3/2000|A_/_H5N1|HA
EPI_ISL_68392|2000.000|A/goose/Hong_Kong/1032.9/2000|A_/_H5N1|HA
EPI_ISL_68391|2000.000|A/goose/Hong_Kong/1032.6/2000|A_/_H5N1|HA
EPI_ISL_68387|2000.085_(Day_unknown)|A/duck/Taiwan/wb28/2000|A_/_H4N6|HA
EPI_ISL_68382|2000.000|A/duck/Shanghai/1/2000|A_/_H5N0|HA
EPI_ISL_68380|2000.000|A/duck/Hong_Kong/2986.1-2/2000|A_/_H5N1|HA
EPI_ISL_68379|2000.000|A/chicken/Shandong/B1/2000|A_/_H9N2|HA
EPI_ISL_68364|2000.546|A/chicken/Iran/584/2000|A_/_H9N2|HA
EPI_ISL_68363|2000.702|A/chicken/Iran/565/2000|A_/_H9N2|HA
EPI_ISL_68362|2000.000|A/chicken/Guatemala/45511-5/2000|A_/_H5N2|HA
EPI_ISL_68361|2000.000|A/chicken/Guatemala/45511-1/2000|A_/_H5N2|HA
EPI_ISL_70152|2002.789|A/turkey/Italy/7159/02|A_/_H7N3|HA
EPI_ISL_86481|2003.318|A/chicken/belgium/06775/2003|A_/_H7N7|HA
EPI_ISL_86479|2003.310|A/chicken/belgium/06600/2003|A_/_H7N7|HA
EPI_ISL_86477|2003.304|A/chicken/belgium/06383/2003|A_/_H7N7|HA
EPI_ISL_86474|2003.285|A/chicken/belgium/06175/2003|A_/_H7N7|HA
EPI_ISL_68352|2003.230|A/chicken/Netherlands/03009430/03|A_/_H7N7|HA
EPI_ISL_82472|2003.227|A/chicken/Netherlands/03009656/03(H7N7)|A_/_H7N7|HA
EPI_ISL_82452|2003.244|A/chicken/Netherlands/03009942/03(H7N7)|A_/_H7N7|HA
EPI_ISL_87494|2002.710|A/mallard/Maryland/1027/2002|A_/_H4N6|HA
EPI_ISL_87274|1968.003|A/Hong_Kong/1-4-MA21-1/1968|A_/_H3N2|HA
EPI_ISL_87273|1968.000|A/Hong_Kong/1-2-MA21-3/1968|A_/_H3N2|HA
EPI_ISL_87272|1968.005|A/Hong_Kong/1-10-MA21-1/1968|A_/_H3N2|HA
EPI_ISL_86198|2003.000|A/garganey/Iran/K8/2003|A_/_H9N2|HA
EPI_ISL_69918|1976.000|A/mallard/Miyagi/53/1976|A_/_H5N3|HA
EPI_ISL_84908|1992.000|A/Netherlands/823/1992|A_/_H3N2|HA
EPI_ISL_84897|1993.000|A/Netherlands/179/1993|A_/_H3N2|HA
EPI_ISL_84878|1984.000|A/Pacific_black_duck/Western_Australia/4045/1980|A_/_H6N5|HA
EPI_ISL_84876|1972.000|A/shearwater/Australia/1/1972|A_/_H6N5|HA
EPI_ISL_84873|1979.000|A/Australian_shelduck/Western_Australia/1762/1979|A_/_H15N9|HA
EPI_ISL_5878|1933.997|A/chicken/Rostock/45/1934|A_/_H7N1|HA
EPI_ISL_84606|1983.000|A/mallard/Potsdam/178-4/1983-quail-chicken-adapted|A_/_H2N2|HA
EPI_ISL_5885|1995.022|A/chicken/Queretaro/14588-19/1995|A_/_H5N2|HA
EPI_ISL_82477|1994.000|A/chicken/Puebla/8623-607/1994|A_/_H5N2|HA
EPI_ISL_30658|2002.000|A/duck/Shizuoka/40/2002|A_/_H5N3|HA
EPI_ISL_82474|1984.000|A/turkey/California/21860/1984|A_/_H5N3|HA
EPI_ISL_82473|1994.000|A/chicken/NJ/15086-3/1994|A_/_H7N3|HA
EPI_ISL_80955|1980.000|A/seal/Massachusetts/1/1980|A_/_H7N7|HA
EPI_ISL_9380|2002.000|A/guinea_fowl/Hong_Kong/SSP99/2002|A_/_H6N2|HA
EPI_ISL_9379|2002.000|A/pheasant/Hong_Kong/SSP44/2002|A_/_H6N1|HA
EPI_ISL_9381|2002.000|A/quail/Hong_Kong/YU421/2002|A_/_H6N1|HA
EPI_ISL_9375|2001.000|A/chicken/Hong_Kong/SF3/2001|A_/_H6N0|HA
EPI_ISL_9397|2001.000|A/quail/Hong_Kong/CSW106/2001|A_/_H6N4|HA
EPI_ISL_78799|1999.000|A/chicken/Guangxi/KMIII/1999|A_/_H9N2|HA
EPI_ISL_78790|2002.833_(Day_unknown)|A/mallard/Sweden/51/2002|A_/_H10N2|HA
EPI_ISL_78703|2003.282|A/chicken/Chandigarh/2048/2003|A_/_H9N2|HA
EPI_ISL_77635|2002.000|A/swine/Nakhon_Pathom/2002|A_/_H3N2|HA
EPI_ISL_77634|2000.000|A/swine/Nagano/2000|A_/_H3N2|HA
EPI_ISL_77241|2002.000|A/swine/Chonburi/2002|A_/_H3N2|HA
EPI_ISL_77234|2000.915_(Day_unknown)|A/chicken/Yangzhou/YZ/2000|A_/_H9N2|HA
EPI_ISL_77231|1999.247_(Day_unknown)|A/chicken/Shandong/LW/1999|A_/_H9N2|HA
EPI_ISL_77230|1999.833_(Day_unknown)|A/chicken/Shandong/JN/1999|A_/_H9N2|HA
EPI_ISL_77081|1983.000|A/mallard/Postdam/178-CIP046-qa6rnd2/1983|A_/_H2N2|HA
EPI_ISL_76997|1991.000|A/swine/Chiba/1/1991|A_/_H1N2|HA
EPI_ISL_76988|2002.000|A/swine/Chachoengsao/2002|A_/_H3N2|HA
EPI_ISL_76666|2003.997|A/Vietnam/UT3035/2003|A_/_H5N1|HA
EPI_ISL_76665|2003.992|A/Vietnam/UT3030/2003|A_/_H5N1|HA
EPI_ISL_76664|2003.992|A/Vietnam/UT3028II/2003|A_/_H5N1|HA
EPI_ISL_76663|2003.989|A/Vietnam/UT3028/2003|A_/_H5N1|HA
EPI_ISL_76487|1982.414|A/Philippines/2/1982|A_/_H3N2|HA
EPI_ISL_76486|1982.414|A/Philippines/2-MA/1982|A_/_H3N2|HA
EPI_ISL_76449|2001.000|A/duck/Shantou/5540/2001|A_/_H6N2|HA
EPI_ISL_76448|2001.000|A/wild_duck/Shantou/311/2001|A_/_H6N9|HA
EPI_ISL_12425|2000.000|A/wild_duck/Shantou/1737/2000|A_/_H6N8|HA
EPI_ISL_76447|2002.000|A/duck/Hunan/1469/2002|A_/_H6N8|HA
EPI_ISL_76446|2003.000|A/duck/Shantou/2954/2003|A_/_H6N8|HA
EPI_ISL_76442|2001.000|A/duck/Shantou/4893/2001|A_/_H6N6|HA
EPI_ISL_76429|2003.000|A/duck/Hunan/5613/2003|A_/_H6N5|HA
EPI_ISL_76423|2000.000|A/duck/Shantou/83/2000|A_/_H6N2|HA
EPI_ISL_76422|2000.000|A/duck/Shantou/259/2000|A_/_H6N2|HA
EPI_ISL_76421|2000.000|A/duck/Shantou/339/2000|A_/_H6N2|HA
EPI_ISL_76420|2000.000|A/duck/Shantou/1252/2000|A_/_H6N2|HA
EPI_ISL_76419|2000.000|A/wild_duck/Shantou/1651/2000|A_/_H6N2|HA
EPI_ISL_76418|2000.000|A/duck/Shantou/1655/2000|A_/_H6N2|HA
EPI_ISL_76417|2000.000|A/duck/Shantou/1840/2000|A_/_H6N2|HA
EPI_ISL_76416|2001.000|A/wild_duck/Shantou/261/2001|A_/_H6N2|HA
EPI_ISL_76415|2001.000|A/duck/Shantou/728/2001|A_/_H6N2|HA
EPI_ISL_76414|2001.000|A/duck/Shantou/1090/2001|A_/_H6N2|HA
EPI_ISL_76413|2001.000|A/duck/Shantou/1197/2001|A_/_H6N2|HA
EPI_ISL_76412|2001.000|A/duck/Shantou/1286/2001|A_/_H6N2|HA
EPI_ISL_76411|2001.000|A/wild_duck/Shantou/1381/2001|A_/_H6N2|HA
EPI_ISL_76410|2001.000|A/duck/Shantou/1522/2001|A_/_H6N2|HA
EPI_ISL_76409|2001.000|A/duck/Shantou/1586/2001|A_/_H6N2|HA
EPI_ISL_76408|2001.000|A/wild_duck/Shantou/2026/2001|A_/_H6N2|HA
EPI_ISL_76407|2001.000|A/duck/Shantou/2167/2001|A_/_H6N2|HA
EPI_ISL_76406|2001.000|A/wild_duck/Shantou/2395/2001|A_/_H6N2|HA
EPI_ISL_76405|2001.000|A/duck/Shantou/2444/2001|A_/_H6N2|HA
EPI_ISL_76404|2001.000|A/duck/Shantou/2542/2001|A_/_H6N2|HA
EPI_ISL_76403|2001.000|A/duck/Shantou/3655/2001|A_/_H6N2|HA
EPI_ISL_76402|2001.000|A/duck/Shantou/3939/2001|A_/_H6N2|HA
EPI_ISL_76401|2001.000|A/duck/Shantou/3976/2001|A_/_H6N2|HA
EPI_ISL_76400|2001.000|A/duck/Shantou/4002/2001|A_/_H6N2|HA
EPI_ISL_76399|2001.000|A/duck/Shantou/4267/2001|A_/_H6N2|HA
EPI_ISL_76398|2001.000|A/duck/Shantou/4371/2001|A_/_H6N2|HA
EPI_ISL_76397|2001.000|A/duck/Shantou/4380/2001|A_/_H6N2|HA
EPI_ISL_76396|2001.000|A/duck/Shantou/4439/2001|A_/_H6N2|HA
EPI_ISL_76395|2001.000|A/duck/Shantou/4534/2001|A_/_H6N2|HA
EPI_ISL_76394|2001.000|A/duck/Shantou/5507/2001|A_/_H6N2|HA
EPI_ISL_76393|2001.000|A/duck/Shantou/5525/2001|A_/_H6N2|HA
EPI_ISL_76392|2001.000|A/duck/Shantou/5561/2001|A_/_H6N2|HA
EPI_ISL_76391|2001.000|A/duck/Shantou/5579/2001|A_/_H6N2|HA
EPI_ISL_76390|2002.000|A/wild_duck/Shantou/41/2002|A_/_H6N2|HA
EPI_ISL_76389|2002.000|A/goose/Shantou/106/2002|A_/_H6N2|HA
EPI_ISL_76388|2002.000|A/duck/Shantou/184/2002|A_/_H6N2|HA
EPI_ISL_76387|2002.000|A/duck/Shantou/266/2002|A_/_H6N2|HA
EPI_ISL_76386|2002.000|A/duck/Shantou/313/2002|A_/_H6N2|HA
EPI_ISL_76385|2002.000|A/wild_duck/Shantou/488/2002|A_/_H6N2|HA
EPI_ISL_76384|2002.000|A/duck/Shantou/494/2002|A_/_H6N2|HA
EPI_ISL_76383|2002.000|A/wild_duck/Shantou/641/2002|A_/_H6N2|HA
EPI_ISL_76382|2002.000|A/duck/Shantou/674/2002|A_/_H6N2|HA
EPI_ISL_76381|2002.000|A/goose/Shantou/756/2002|A_/_H6N2|HA
EPI_ISL_76380|2002.000|A/wild_duck/Shantou/865/2002|A_/_H6N2|HA
EPI_ISL_76379|2002.000|A/wild_duck/Shantou/867/2002|A_/_H6N2|HA
EPI_ISL_76378|2002.000|A/goose/Shantou/879/2002|A_/_H6N2|HA
EPI_ISL_76377|2002.000|A/wild_duck/Shantou/1068/2002|A_/_H6N2|HA
EPI_ISL_76376|2002.000|A/duck/Shantou/1211/2002|A_/_H6N2|HA
EPI_ISL_76375|2002.000|A/duck/Shantou/1215/2002|A_/_H6N2|HA
EPI_ISL_76374|2002.000|A/duck/Shantou/1217/2002|A_/_H6N2|HA
EPI_ISL_76373|2002.000|A/duck/Shantou/1233/2002|A_/_H6N2|HA
EPI_ISL_76372|2002.000|A/duck/Shantou/1249/2002|A_/_H6N2|HA
EPI_ISL_76371|2002.000|A/goose/Shantou/1321/2002|A_/_H6N2|HA
EPI_ISL_76370|2002.000|A/wild_duck/Shantou/1494/2002|A_/_H6N2|HA
EPI_ISL_76369|2002.000|A/duck/Shantou/1646/2002|A_/_H6N2|HA
EPI_ISL_76368|2002.000|A/duck/Shantou/1648/2002|A_/_H6N2|HA
EPI_ISL_76367|2002.000|A/duck/Shantou/1674/2002|A_/_H6N2|HA
EPI_ISL_76366|2002.000|A/duck/Shantou/1706/2002|A_/_H6N2|HA
EPI_ISL_76365|2002.000|A/duck/Shantou/2045/2002|A_/_H6N2|HA
EPI_ISL_76364|2002.000|A/duck/Shantou/2061/2002|A_/_H6N2|HA
EPI_ISL_76363|2002.000|A/duck/Shantou/2446/2002|A_/_H6N2|HA
EPI_ISL_76362|2002.000|A/duck/Shantou/2450/2002|A_/_H6N2|HA
EPI_ISL_76361|2002.000|A/duck/Shantou/2471/2002|A_/_H6N2|HA
EPI_ISL_76360|2002.000|A/duck/Shantou/3656/2002|A_/_H6N2|HA
EPI_ISL_76359|2002.000|A/duck/Hunan/573/2002|A_/_H6N2|HA
EPI_ISL_76358|2003.000|A/duck/Shantou/481/2003|A_/_H6N2|HA
EPI_ISL_76357|2003.000|A/duck/Shantou/487/2003|A_/_H6N2|HA
EPI_ISL_76356|2003.000|A/duck/Shantou/689/2003|A_/_H6N2|HA
EPI_ISL_76355|2003.000|A/wild_duck/Shantou/852/2003|A_/_H6N2|HA
EPI_ISL_76354|2003.000|A/wild_duck/Shantou/853/2003|A_/_H6N2|HA
EPI_ISL_76353|2003.000|A/duck/Shantou/925/2003|A_/_H6N2|HA
EPI_ISL_76352|2003.000|A/duck/Shantou/1658/2003|A_/_H6N2|HA
EPI_ISL_76351|2003.000|A/duck/Shantou/1838/2003|A_/_H6N2|HA
EPI_ISL_76350|2003.000|A/duck/Shantou/2195/2003|A_/_H6N2|HA
EPI_ISL_76349|2003.000|A/duck/Shantou/2834/2003|A_/_H6N2|HA
EPI_ISL_76348|2003.000|A/wild_duck/Shantou/2853/2003|A_/_H6N2|HA
EPI_ISL_76347|2003.000|A/wild_duck/Shantou/3155/2003|A_/_H6N2|HA
EPI_ISL_76346|2003.000|A/duck/Shantou/3274/2003|A_/_H6N2|HA
EPI_ISL_76345|2003.000|A/wild_duck/Shantou/3433/2003|A_/_H6N2|HA
EPI_ISL_76344|2003.000|A/duck/Shantou/3550/2003|A_/_H6N2|HA
EPI_ISL_76343|2003.000|A/duck/Shantou/3654/2003|A_/_H6N2|HA
EPI_ISL_76342|2003.000|A/mallard/Jiangxi/7376/2003|A_/_H6N2|HA
EPI_ISL_76288|2003.000|A/mallard/Jiangxi/227/2003|A_/_H6N1|HA
EPI_ISL_76287|2003.000|A/mallard/Jiangxi/6845/2003|A_/_H6N1|HA
EPI_ISL_76286|2003.000|A/mallard/Jiangxi/7787/2003|A_/_H6N1|HA
EPI_ISL_76205|1999.795|A/mallard/Netherlands/5/1999|A_/_H2N9|HA
EPI_ISL_76066|2003.989|A/chicken/Chakwal/NARC-46/2003|A_/_H7N3|HA
EPI_ISL_76065|2003.833_(Day_unknown)|A/chicken/Karachi/NARC-23/2003|A_/_H7N3|HA
EPI_ISL_76064|2001.329_(Day_unknown)|A/chicken/Chakwal/NARC-35/2001|A_/_H7N3|HA
EPI_ISL_84031|2003.323|A/chicken/Netherlands/03013833/03(H7N7)|A_/_H7N7|HA
EPI_ISL_84030|2003.279|A/chicken/Netherlands/03012010/03(H7N7)|A_/_H7N7|HA
EPI_ISL_84029|2003.279|A/chicken/Netherlands/03012012/03(H7N7)|A_/_H7N7|HA
EPI_ISL_84028|2003.263|A/chicken/Netherlands/03010736/03(H7N7)|A_/_H7N7|HA
EPI_ISL_84027|2003.263|A/chicken/Netherlands/03010735/03(H7N7)|A_/_H7N7|HA
EPI_ISL_84026|2003.227|A/chicken/Netherlands/03009334/03(H7N7)|A_/_H7N7|HA
EPI_ISL_84025|2003.241|A/chicken/Netherlands/03009890/03(H7N7)|A_/_H7N7|HA
EPI_ISL_84024|2003.238|A/chicken/Netherlands/03009862/03(H7N7)|A_/_H7N7|HA
EPI_ISL_84023|2003.205|A/chicken/Netherlands/03008331/03(H7N7)|A_/_H7N7|HA
EPI_ISL_84022|2003.230|A/chicken/Netherlands/03009432/03(H7N7)|A_/_H7N7|HA
EPI_ISL_84021|2003.225|A/chicken/Netherlands/03009190/03(H7N7)|A_/_H7N7|HA
EPI_ISL_84020|2003.233|A/chicken/Netherlands/03009755/03(H7N7)|A_/_H7N7|HA
EPI_ISL_84019|2003.230|A/chicken/Netherlands/03009431/03(H7N7)|A_/_H7N7|HA
EPI_ISL_84018|2003.233|A/chicken/Netherlands/03009694/03(H7N7)|A_/_H7N7|HA
EPI_ISL_84017|2003.227|A/chicken/Netherlands/03009276/03(H7N7)|A_/_H7N7|HA
EPI_ISL_84016|2003.225|A/chicken/Netherlands/03009281/03(H7N7)|A_/_H7N7|HA
EPI_ISL_84015|2003.225|A/chicken/Netherlands/03009196/03(H7N7)|A_/_H7N7|HA
EPI_ISL_84014|2003.222|A/chicken/Netherlands/03009145/03(H7N7)|A_/_H7N7|HA
EPI_ISL_84013|2003.222|A/chicken/Netherlands/03009124/03(H7N7)|A_/_H7N7|HA
EPI_ISL_84012|2003.222|A/chicken/Netherlands/03009119/03(H7N7)|A_/_H7N7|HA
EPI_ISL_84011|2003.192|A/chicken/Netherlands/03009120/03(H7N7)|A_/_H7N7|HA
EPI_ISL_84010|2003.214|A/chicken/Netherlands/03008932/03(H7N7)|A_/_H7N7|HA
EPI_ISL_84009|2003.216|A/chicken/Netherlands/03009044/03(H7N7)|A_/_H7N7|HA
EPI_ISL_84008|2003.216|A/chicken/Netherlands/03009048/03(H7N7)|A_/_H7N7|HA
EPI_ISL_84007|2003.219|A/chicken/Netherlands/03009080/03(H7N7)|A_/_H7N7|HA
EPI_ISL_84006|2003.200|A/chicken/Netherlands/03008200/03(H7N7)|A_/_H7N7|HA
EPI_ISL_84005|2003.211|A/chicken/Netherlands/03008489/03(H7N7)|A_/_H7N7|HA
EPI_ISL_84004|2003.211|A/chicken/Netherlands/03008885/03(H7N7)|A_/_H7N7|HA
EPI_ISL_84003|2003.192|A/chicken/Netherlands/03006730/03(H7N7)|A_/_H7N7|HA
EPI_ISL_84002|2003.200|A/chicken/Netherlands/03008110/03(H7N7)|A_/_H7N7|HA
EPI_ISL_84001|2003.205|A/chicken/Netherlands/03008374/03(H7N7)|A_/_H7N7|HA
EPI_ISL_84000|2003.208|A/chicken/Netherlands/03008379/03(H7N7)|A_/_H7N7|HA
EPI_ISL_83999|2003.200|A/chicken/Netherlands/03008381/03(H7N7)|A_/_H7N7|HA
EPI_ISL_83998|2003.205|A/chicken/Netherlands/03008344/03(H7N7)|A_/_H7N7|HA
EPI_ISL_83997|2003.203|A/chicken/Netherlands/03008327/03(H7N7)|A_/_H7N7|HA
EPI_ISL_83996|2003.186|A/chicken/Netherlands/03003633/03(H7N7)|A_/_H7N7|HA
EPI_ISL_83995|2003.205|A/chicken/Netherlands/03008233/03(H7N7)|A_/_H7N7|HA
EPI_ISL_83994|2003.203|A/chicken/Netherlands/03008201/03(H7N7)|A_/_H7N7|HA
EPI_ISL_83993|2003.195|A/chicken/Netherlands/03007782/03(H7N7)|A_/_H7N7|HA
EPI_ISL_83992|2003.175|A/chicken/Netherlands/03003258/03(H7N7)|A_/_H7N7|HA
EPI_ISL_83991|2003.175|A/chicken/Netherlands/03003257/03(H7N7)|A_/_H7N7|HA
EPI_ISL_83990|2003.167|A/chicken/Netherlands/621629/03(H7N7)|A_/_H7N7|HA
EPI_ISL_83989|2003.164|A/chicken/Netherlands/621576/03(H7N7)|A_/_H7N7|HA
EPI_ISL_83988|2003.164|A/chicken/Netherlands/621572/03(H7N7)|A_/_H7N7|HA
EPI_ISL_83987|2003.162|A/chicken/Netherlands/03003214/03(H7N7)/strain2|A_/_H7N7|HA
EPI_ISL_83986|2003.162|A/chicken/Netherlands/03003214/03(H7N7)/strain1|A_/_H7N7|HA
EPI_ISL_83985|2003.159|A/chicken/Netherlands/03002974/03(H7N7)|A_/_H7N7|HA
EPI_ISL_83984|2003.159|A/chicken/Netherlands/03002973/03(H7N7)|A_/_H7N7|HA
EPI_ISL_82471|2003.167|A/domestic_duck/Netherlands/621627/03(H7N7)|A_/_H7N7|HA
EPI_ISL_82470|2003.230|A/chicken/Netherlands/03009430/03(H7N7)|A_/_H7N7|HA
EPI_ISL_82469|2003.312|A/chicken/Netherlands/03013633/03(H7N7)|A_/_H7N7|HA
EPI_ISL_82468|2003.312|A/chicken/Netherlands/03013566/03(H7N7)|A_/_H7N7|HA
EPI_ISL_82467|2003.304|A/chicken/Netherlands/03013101/03(H7N7)|A_/_H7N7|HA
EPI_ISL_82466|2003.301|A/chicken/Netherlands/03013011/03(H7N7)|A_/_H7N7|HA
EPI_ISL_82465|2003.299|A/chicken/Netherlands/03013079/03(H7N7)|A_/_H7N7|HA
EPI_ISL_82464|2003.293|A/chicken/Netherlands/03012785/03(H7N7)|A_/_H7N7|HA
EPI_ISL_82463|2003.288|A/chicken/Netherlands/03012386/03(H7N7)|A_/_H7N7|HA
EPI_ISL_82462|2003.279|A/chicken/Netherlands/03012011/03(H7N7)|A_/_H7N7|HA
EPI_ISL_82461|2003.268|A/chicken/Netherlands/03011061/03(H7N7)|A_/_H7N7|HA
EPI_ISL_82460|2003.263|A/turkey/Netherlands/03010737/03(H7N7)|A_/_H7N7|HA
EPI_ISL_82459|2003.255|A/turkey/Netherlands/03010496/03(H7N7)|A_/_H7N7|HA
EPI_ISL_82458|2003.252|A/turkey/Netherlands/03010495/03(H7N7)|A_/_H7N7|HA
EPI_ISL_82457|2003.238|A/chicken/Netherlands/03009885/03(H7N7)|A_/_H7N7|HA
EPI_ISL_82456|2003.249|A/chicken/Netherlands/03010134/03(H7N7)|A_/_H7N7|HA
EPI_ISL_82455|2003.244|A/chicken/Netherlands/03009975/03(H7N7)|A_/_H7N7|HA
EPI_ISL_82454|2003.247|A/chicken/Netherlands/03010040/03(H7N7)|A_/_H7N7|HA
EPI_ISL_82453|2003.241|A/chicken/Netherlands/03009892/03(H7N7)|A_/_H7N7|HA
EPI_ISL_82451|2003.244|A/chicken/Netherlands/03009941/03(H7N7)|A_/_H7N7|HA
EPI_ISL_82450|2003.244|A/chicken/Netherlands/03009923/03(H7N7)|A_/_H7N7|HA
EPI_ISL_82449|2003.244|A/chicken/Netherlands/03009921/03(H7N7)|A_/_H7N7|HA
EPI_ISL_82448|2003.241|A/chicken/Netherlands/03009889/03(H7N7)|A_/_H7N7|HA
EPI_ISL_82447|2003.241|A/chicken/Netherlands/03009888/03(H7N7)|A_/_H7N7|HA
EPI_ISL_82446|2003.241|A/chicken/Netherlands/03009886/03(H7N7)|A_/_H7N7|HA
EPI_ISL_82445|2003.238|A/chicken/Netherlands/03009884/03(H7N7)|A_/_H7N7|HA
EPI_ISL_82444|2003.238|A/chicken/Netherlands/03009863/03(H7N7)|A_/_H7N7|HA
EPI_ISL_82443|2003.233|A/chicken/Netherlands/03009831/03(H7N7)|A_/_H7N7|HA
EPI_ISL_82442|2003.238|A/chicken/Netherlands/03009858/03(H7N7)|A_/_H7N7|HA
EPI_ISL_82441|2003.238|A/chicken/Netherlands/03009857/03(H7N7)|A_/_H7N7|HA
EPI_ISL_82440|2003.238|A/chicken/Netherlands/03009859/03(H7N7)|A_/_H7N7|HA
EPI_ISL_82439|2003.236|A/chicken/Netherlands/03009833/03(H7N7)|A_/_H7N7|HA
EPI_ISL_82438|2003.236|A/chicken/Netherlands/03009830/03(H7N7)|A_/_H7N7|HA
EPI_ISL_82437|2003.236|A/chicken/Netherlands/03009828/03(H7N7)|A_/_H7N7|HA
EPI_ISL_82436|2003.236|A/chicken/Netherlands/03009791/03(H7N7)|A_/_H7N7|HA
EPI_ISL_82435|2003.236|A/chicken/Netherlands/03009787/03(H7N7)|A_/_H7N7|HA
EPI_ISL_82434|2003.236|A/chicken/Netherlands/03009754/03(H7N7)|A_/_H7N7|HA
EPI_ISL_82433|2003.230|A/chicken/Netherlands/03009403/03(H7N7)|A_/_H7N7|HA
EPI_ISL_82432|2003.225|A/chicken/Netherlands/03009189/03(H7N7)|A_/_H7N7|HA
EPI_ISL_82431|2003.222|A/chicken/Netherlands/03009125/03(H7N7)|A_/_H7N7|HA
EPI_ISL_82430|2003.222|A/chicken/Netherlands/03009126/03(H7N7)|A_/_H7N7|HA
EPI_ISL_82429|2003.222|A/chicken/Netherlands/03009123/03(H7N7)|A_/_H7N7|HA
EPI_ISL_82428|2003.181|A/chicken/Netherlands/03003415/03(H7N7)|A_/_H7N7|HA
EPI_ISL_82427|2003.211|A/chicken/Netherlands/03009008/03(H7N7)|A_/_H7N7|HA
EPI_ISL_82426|2003.214|A/chicken/Netherlands/03009014/03(H7N7)|A_/_H7N7|HA
EPI_ISL_82425|2003.219|A/chicken/Netherlands/03009059/03(H7N7)|A_/_H7N7|HA
EPI_ISL_82424|2003.219|A/chicken/Netherlands/03009083/03(H7N7)|A_/_H7N7|HA
EPI_ISL_82423|2003.222|A/chicken/Netherlands/03009104/03(H7N7)|A_/_H7N7|HA
EPI_ISL_82422|2003.203|A/chicken/Netherlands/03008199/03(H7N7)|A_/_H7N7|HA
EPI_ISL_82421|2003.214|A/chicken/Netherlands/03009007/03(H7N7)|A_/_H7N7|HA
EPI_ISL_82420|2003.200|A/turkey/Netherlands/03007999/03(H7N7)|A_/_H7N7|HA
EPI_ISL_82419|2003.214|A/chicken/Netherlands/03008998/03(H7N7)|A_/_H7N7|HA
EPI_ISL_82418|2003.211|A/chicken/Netherlands/03008514/03(H7N7)|A_/_H7N7|HA
EPI_ISL_82417|2003.205|A/chicken/Netherlands/03008235/03(H7N7)|A_/_H7N7|HA
EPI_ISL_82416|2003.205|A/chicken/Netherlands/03008271/03(H7N7)|A_/_H7N7|HA
EPI_ISL_82415|2003.203|A/chicken/Netherlands/03008451/03(H7N7)|A_/_H7N7|HA
EPI_ISL_82414|2003.208|A/chicken/Netherlands/03008450/03(H7N7)|A_/_H7N7|HA
EPI_ISL_82413|2003.197|A/chicken/Netherlands/03008034/03(H7N7)|A_/_H7N7|HA
EPI_ISL_82412|2003.208|A/chicken/Netherlands/03008383/03(H7N7)|A_/_H7N7|HA
EPI_ISL_82411|2003.184|A/chicken/Netherlands/03003441/03(H7N7)|A_/_H7N7|HA
EPI_ISL_82410|2003.195|A/chicken/Netherlands/03006724/03(H7N7)|A_/_H7N7|HA
EPI_ISL_82409|2003.170|A/chicken/Netherlands/03005432/03(H7N7)|A_/_H7N7|HA
EPI_ISL_82408|2003.200|A/chicken/Netherlands/03008082/03(H7N7)|A_/_H7N7|HA
EPI_ISL_82407|2003.189|A/chicken/Netherlands/03008059/03(H7N7)|A_/_H7N7|HA
EPI_ISL_82406|2003.162|A/chicken/Netherlands/03004210/03(H7N7)|A_/_H7N7|HA
EPI_ISL_82405|2003.162|A/chicken/Netherlands/621571/03(H7N7)|A_/_H7N7|HA
EPI_ISL_82404|2003.195|A/chicken/Netherlands/03007894/03(H7N7)|A_/_H7N7|HA
EPI_ISL_82403|2003.189|A/turkey/Netherlands/03007922/03(H7N7)|A_/_H7N7|HA
EPI_ISL_82402|2003.195|A/chicken/Netherlands/03007158/03(H7N7)|A_/_H7N7|HA
EPI_ISL_82401|2003.192|A/chicken/Netherlands/03006725/03(H7N7)|A_/_H7N7|HA
EPI_ISL_82400|2003.192|A/chicken/Netherlands/03006728/03(H7N7)|A_/_H7N7|HA
EPI_ISL_82399|2003.189|A/chicken/Netherlands/03005431/03(H7N7)|A_/_H7N7|HA
EPI_ISL_82398|2003.175|A/chicken/Netherlands/03003256/03(H7N7)|A_/_H7N7|HA
EPI_ISL_82397|2003.189|A/chicken/Netherlands/03004209/03(H7N7)|A_/_H7N7|HA
EPI_ISL_82396|2003.184|A/turkey/Netherlands/03003568/03(H7N7)|A_/_H7N7|HA
EPI_ISL_82395|2003.181|A/chicken/Netherlands/03003401/03(H7N7)|A_/_H7N7|HA
EPI_ISL_82394|2003.175|A/chicken/Netherlands/03003246/03(H7N7)|A_/_H7N7|HA
EPI_ISL_82393|2003.175|A/chicken/Netherlands/03003255/03(H7N7)|A_/_H7N7|HA
EPI_ISL_82392|2003.175|A/chicken/Netherlands/03003325/03(H7N7)|A_/_H7N7|HA
EPI_ISL_82391|2003.178|A/chicken/Netherlands/03003403/03(H7N7)|A_/_H7N7|HA
EPI_ISL_82390|2003.181|A/chicken/Netherlands/03003402/03(H7N7)|A_/_H7N7|HA
EPI_ISL_82389|2003.178|A/chicken/Netherlands/03003370/03(H7N7)|A_/_H7N7|HA
EPI_ISL_82388|2003.173|A/chicken/Netherlands/03003243/03(H7N7)|A_/_H7N7|HA
EPI_ISL_82387|2003.173|A/chicken/Netherlands/03003242/03(H7N7)|A_/_H7N7|HA
EPI_ISL_82386|2003.173|A/chicken/Netherlands/03003111/03(H7N7)|A_/_H7N7|HA
EPI_ISL_82385|2003.173|A/chicken/Netherlands/03003113/03(H7N7)|A_/_H7N7|HA
EPI_ISL_82384|2003.173|A/chicken/Netherlands/03003106/03(H7N7)|A_/_H7N7|HA
EPI_ISL_82383|2003.173|A/chicken/Netherlands/03003109/03(H7N7)|A_/_H7N7|HA
EPI_ISL_82382|2003.173|A/chicken/Netherlands/03003105/03(H7N7)|A_/_H7N7|HA
EPI_ISL_82381|2003.173|A/chicken/Netherlands/03003096/03(H7N7)|A_/_H7N7|HA
EPI_ISL_82380|2003.170|A/chicken/Netherlands/03002971/03(H7N7)|A_/_H7N7|HA
EPI_ISL_82379|2003.170|A/chicken/Netherlands/03002994/03(H7N7)|A_/_H7N7|HA
EPI_ISL_82378|2003.170|A/chicken/Netherlands/03003008/03(H7N7)|A_/_H7N7|HA
EPI_ISL_82377|2003.170|A/chicken/Netherlands/03003010/03(H7N7)|A_/_H7N7|HA
EPI_ISL_82376|2003.164|A/chicken/Netherlands/03003217/03(H7N7)|A_/_H7N7|HA
EPI_ISL_82375|2003.162|A/chicken/Netherlands/03003212/03(H7N7)|A_/_H7N7|HA
EPI_ISL_82374|2003.159|A/chicken/Netherlands/621560/03(H7N7)|A_/_H7N7|HA
EPI_ISL_82373|2003.159|A/chicken/Netherlands/03003093/03(H7N7)|A_/_H7N7|HA
EPI_ISL_86165|2001.000|A/swine/Belzig/2/2001|A_/_H1N1|HA
EPI_ISL_87301|1968.443|A/turkey/Wisconsin/1/1968|A_/_H5N9|HA
EPI_ISL_85566|2001.000|A/swine/KU/16/2001|A_/_H7N2|HA
EPI_ISL_84917|1984.000|A/swine/Brabant/1984|A_/_H3N2|HA
EPI_ISL_84916|1996.000|A/swine/Oedenrode/7c/1996|A_/_H3N2|HA
EPI_ISL_84915|1981.000|A/swine/Italy/6/1981|A_/_H3N2|HA
EPI_ISL_84914|1985.000|A/swine/Italy/526/1985|A_/_H3N2|HA
EPI_ISL_84913|1977.000|A/swine/Italy/1850/1977|A_/_H3N2|HA
EPI_ISL_84912|1959.000|A/Nijmegen/1959|A_/_H2N2|HA
EPI_ISL_84911|1957.000|A/Rotterdam/1957|A_/_H2N2|HA
EPI_ISL_84910|1951.000|A/Liverpool/1951|A_/_H1N1|HA
EPI_ISL_84904|1999.000|A/Netherlands/301/1999|A_/_H3N2|HA
EPI_ISL_84902|1982.000|A/Netherlands/233/1982|A_/_H3N2|HA
EPI_ISL_84900|1972.000|A/Bilthoven/21793/1972|A_/_H3N2|HA
EPI_ISL_84896|1976.000|A/Bilthoven/1761/1976|A_/_H3N2|HA
EPI_ISL_84895|1960.000|A/Netherlands/056H1/1960|A_/_H2N2|HA
EPI_ISL_84893|1953.000|A/Netherlands/002W1/1953|A_/_H1N1|HA
EPI_ISL_84892|1951.000|A/Netherlands/002P1/1951|A_/_H1N1|HA
EPI_ISL_84891|1949.000|A/Netherlands/002K1/1949|A_/_H1N1|HA
EPI_ISL_84889|1953.000|A/Netherlands/001R1/1953|A_/_H1N1|HA
EPI_ISL_84887|1963.000|A/Netherlands/001K1/1963|A_/_H2N2|HA
EPI_ISL_84886|1954.000|A/Netherlands/001H1/1954|A_/_H1N1|HA
EPI_ISL_84885|1950.000|A/Netherlands/001G1/1950|A_/_H1N1|HA
EPI_ISL_84881|1981.000|A/duck/Victoria/26/1981|A_/_H5N2|HA
EPI_ISL_84880|1981.000|A/duck/Victoria/23/1981|A_/_H1N1|HA
EPI_ISL_84879|1980.000|A/duck/Victoria/2a/1980|A_/_H1N1|HA
EPI_ISL_84874|2003.000|A/duck/Victoria/2853/2003|A_/_H4N8|HA
EPI_ISL_84816|2001.000|A/duck/Victoria/2001|A_/_H4N6|HA
EPI_ISL_84558|2000.000|A/mallard/Netherlands/02/2000|A_/_H10N7|HA
EPI_ISL_84556|2003.000|A/mallard/Sweden/74/2003|A_/_H5N2|HA
EPI_ISL_84455|2003.299|A/Netherlands/213/2003|A_/_H3N2|HA
EPI_ISL_84313|2001.000|A/chicken/Shandong/2h/2001|A_/_H9N2|HA
EPI_ISL_84311|2003.000|A/swine/Shandong/3/2003|A_/_H9N2|HA
EPI_ISL_83544|2002.000|A/chicken/Emirates/R66/2002|A_/_H9N2|HA
EPI_ISL_83315|2002.748_(Day_unknown)|A/swine/Iowa/H02NJ56371/2002|A_/_H1N1|HA
EPI_ISL_83314|2002.748_(Day_unknown)|A/swine/Iowa/H02NJ56391/2002|A_/_H1N1|HA
EPI_ISL_83313|2002.748_(Day_unknown)|A/swine/Iowa/H02PW7/2002|A_/_H1N1|HA
EPI_ISL_83312|2003.581_(Day_unknown)|A/swine/Iowa/H03BF5/2003|A_/_H3N2|HA
EPI_ISL_83316|2002.833_(Day_unknown)|A/swine/Iowa/H02HE4/2002|A_/_H1N1|HA
EPI_ISL_83310|2003.247_(Day_unknown)|A/swine/Iowa/H03G1/2003|A_/_H1N1|HA
EPI_ISL_83309|2003.085_(Day_unknown)|A/swine/Iowa/H03HB4/2003|A_/_H3N2|HA
EPI_ISL_83307|2003.414_(Day_unknown)|A/swine/Iowa/H03HS5/2003|A_/_H1N1|HA
EPI_ISL_83306|2003.581_(Day_unknown)|A/swine/Iowa/H03LDH5/2003|A_/_H3N2|HA
EPI_ISL_83305|2003.915_(Day_unknown)|A/swine/Iowa/H03LJ10/2003|A_/_H1N1|HA
EPI_ISL_83304|2003.414_(Day_unknown)|A/swine/Iowa/H03LS4/2003|A_/_H1N1|HA
EPI_ISL_83303|2003.666_(Day_unknown)|A/swine/Iowa/H03US3/2003|A_/_H1N1|HA
EPI_ISL_83302|2003.748_(Day_unknown)|A/swine/Iowa/H03UWF2/2003|A_/_H1N1|HA
EPI_ISL_82476|2001.000|A/chicken/NY/119055-7/2001|A_/_H7N2|HA
EPI_ISL_82475|2002.000|A/chicken/Chile/184240-2/2002|A_/_H7N3|HA
EPI_ISL_80968|2002.000|A/mallard/Maryland/178/2002|A_/_H1N1|HA
EPI_ISL_80956|2002.000|A/chicken/Saudi_Arabia/EPD-22-01/2002|A_/_H9N2|HA
EPI_ISL_80313|2003.000|A/chukkar/Hong_Kong/CSW595/2003|A_/_H6N1|HA
EPI_ISL_80312|2003.000|A/chukkar/Hong_Kong/SF164/2003|A_/_H6N1|HA
EPI_ISL_80311|2003.000|A/chukkar/Hong_Kong/SF126/2003|A_/_H6N1|HA
EPI_ISL_80310|2003.000|A/pigeon/Hong_Kong/WF47/2003|A_/_H6N1|HA
EPI_ISL_80309|2002.000|A/quail/Hong_Kong/YU404/2002|A_/_H6N1|HA
EPI_ISL_80308|2001.000|A/silky_chicken/Hong_Kong/AP46/2001|A_/_H6N2|HA
EPI_ISL_80307|2001.000|A/chicken/Hong_Kong/SF4/2001|A_/_H6N1|HA
EPI_ISL_80306|2001.000|A/guinea_fowl/Hong_Kong/NT897/2001|A_/_H6N1|HA
EPI_ISL_80305|2001.000|A/quail/Hong_Kong/NT342/2001|A_/_H6N1|HA
EPI_ISL_80304|2001.000|A/quail/Hong_Kong/FY119/2001|A_/_H6N1|HA
EPI_ISL_80303|2001.000|A/quail/Hong_Kong/SF104/2001|A_/_H6N1|HA
EPI_ISL_80302|2001.000|A/quail/Hong_Kong/FB801/2001|A_/_H6N1|HA
EPI_ISL_80301|2001.000|A/quail/Hong_Kong/FB611/2001|A_/_H6N1|HA
EPI_ISL_80217|2001.000|A/swine/KU/2/2001|A_/_H11N6|HA
EPI_ISL_79847|1968.000|A/Hong_Kong/MA/1968|A_/_H3N2|HA
EPI_ISL_79846|1968.000|A/Hong_Kong/1-10-MA21-3/1968|A_/_H3N2|HA
EPI_ISL_79845|1968.000|A/Hong_Kong/1-10-MA21-2/1968|A_/_H3N2|HA
EPI_ISL_79844|1968.000|A/Hong_Kong/1-10-MA21-1/1968|A_/_H3N2|HA
EPI_ISL_79843|1968.000|A/Hong_Kong/1-2-MA21-2/1968|A_/_H3N2|HA
EPI_ISL_79842|1968.000|A/Hong_Kong/1-2-MA21-3/1968|A_/_H3N2|HA
EPI_ISL_79841|1968.000|A/Hong_Kong/1-4-MA21-1/1968|A_/_H3N2|HA
EPI_ISL_79840|1968.000|A/Hong_Kong/1-5-MA21-1/1968|A_/_H3N2|HA
EPI_ISL_79839|1968.000|A/Hong_Kong/1-5-MA21-3/1968|A_/_H3N2|HA
EPI_ISL_79838|1968.000|A/Hong_Kong/1-6-MA21-1/1968|A_/_H3N2|HA
EPI_ISL_83213|1990.195|A/Oklahoma/11/1990|A_/_H1N1|HA
EPI_ISL_83210|1995.567|A/Indiana/05/1995|A_/_H1N1|HA
EPI_ISL_83209|1994.638|A/Indiana/01/1994|A_/_H1N1|HA
EPI_ISL_83212|1992.000|A/Nebraska/01/1992|A_/_H1N1|HA
EPI_ISL_85793|2002.000|A/chicken/Iran/10VIR854-1/2002|A_/_H9N2|HA
EPI_ISL_99487|1988.374|A/shorebird/Delaware_Bay/718/1988|A_/_H4N6|HA
EPI_ISL_99486|1988.404|A/ruddy_turnstone/Virginia/2297/1988|A_/_H9N9|HA
EPI_ISL_99485|1988.413|A/ruddy_turnstone/Delaware/2354/1988|A_/_H4N6|HA
EPI_ISL_99484|1988.413|A/ruddy_turnstone/Delaware/2368/1988|A_/_H4N9|HA
EPI_ISL_99483|1988.413|A/ruddy_turnstone/Delaware/2373/1988|A_/_H4N6|HA
EPI_ISL_99482|1988.639|A/laughing_gull/Delaware/2971/1988|A_/_H9N9|HA
EPI_ISL_99478|1986.619|A/blue-winged_teal/Alberta/427/1986|A_/_H4N6|HA
EPI_ISL_99472|1990.397|A/herring_gull/New_Jersey/159/1990|A_/_H3N6|HA
EPI_ISL_99471|1990.397|A/laughing_gull/New_Jersey/180/1990|A_/_H3N6|HA
EPI_ISL_99470|1990.400|A/semi-palmated_sandpiper/New_Jersey/253/1990|A_/_H3N6|HA
EPI_ISL_99469|1990.652|A/blue-winged_teal/Alberta/121/1990|A_/_H4N6|HA
EPI_ISL_99458|1991.603|A/pintail/Alberta/81/1991|A_/_H3N8|HA
EPI_ISL_99457|1991.605|A/pintail/Alberta/105/1991|A_/_H3N8|HA
EPI_ISL_99454|1991.605|A/pintail/Alberta/118/1991|A_/_H3N8|HA
EPI_ISL_99450|1992.645|A/American_wigeon/Alberta/215/1992|A_/_H3N8|HA
EPI_ISL_99449|1992.645|A/pintail/Alberta/232/1992|A_/_H3N8|HA
EPI_ISL_99445|1993.630|A/pintail/Alberta/129/1993|A_/_H10N7|HA
EPI_ISL_99443|1994.386|A/shorebird/Delaware_Bay/3/1994|A_/_H3N2|HA
EPI_ISL_99442|1994.386|A/shorebird/Delaware_Bay/28/1994|A_/_H3N8|HA
EPI_ISL_99441|1994.386|A/shorebird/Delaware_Bay/64/1994|A_/_H3N2|HA
EPI_ISL_99440|1994.386|A/ruddy_turnstone/Delaware_Bay/78/1994|A_/_H0N0|HA
EPI_ISL_99439|1994.386|A/ruddy_turnstone/Delaware_Bay/81/1994|A_/_H3N2|HA
EPI_ISL_99438|1994.386|A/ruddy_turnstone/Delaware_Bay/86/1994|A_/_H3N8|HA
EPI_ISL_99436|1994.386|A/ruddy_turnstone/Delaware_Bay/88/1994|A_/_H3N8|HA
EPI_ISL_99435|1994.386|A/ruddy_turnstone/Delaware_Bay/118/1994|A_/_H3N8|HA
EPI_ISL_99434|1994.386|A/ruddy_turnstone/Delaware_Bay/123/1994|A_/_H1N1|HA
EPI_ISL_99433|1994.386|A/ruddy_turnstone/Delaware_Bay/125/1994|A_/_H3N8|HA
EPI_ISL_99432|1994.386|A/ruddy_turnstone/Delaware_Bay/143/1994|A_/_H0N0|HA
EPI_ISL_99431|1994.386|A/ruddy_turnstone/Delaware_Bay/144/1994|A_/_H0N0|HA
EPI_ISL_99430|1994.386|A/ruddy_turnstone/Delaware_Bay/158/1994|A_/_H3N8|HA
EPI_ISL_99429|1994.386|A/ruddy_turnstone/Delaware_Bay/167/1994|A_/_H3N8|HA
EPI_ISL_99428|1994.386|A/ruddy_turnstone/Delaware_Bay/168/1994|A_/_H0N0|HA
EPI_ISL_99427|1994.386|A/ruddy_turnstone/Delaware_Bay/170/1994|A_/_H3N2|HA
EPI_ISL_99426|1994.386|A/ruddy_turnstone/Delaware_Bay/176/1994|A_/_H3N8|HA
EPI_ISL_99425|1994.386|A/ruddy_turnstone/Delaware_Bay/180/1994|A_/_H3N8|HA
EPI_ISL_99424|1994.386|A/ruddy_turnstone/Delaware_Bay/185/1994|A_/_H0N0|HA
EPI_ISL_99423|1994.386|A/ruddy_turnstone/Delaware_Bay/189/1994|A_/_H3N8|HA
EPI_ISL_99422|1994.386|A/ruddy_turnstone/Delaware_Bay/203/1994|A_/_H3N3|HA
EPI_ISL_99421|1994.389|A/shorebird/Delaware_Bay/206/1994|A_/_H3N8|HA
EPI_ISL_99420|1994.389|A/shorebird/Delaware_Bay/207/1994|A_/_H3N8|HA
EPI_ISL_99416|1994.389|A/ruddy_turnstone/Delaware_Bay/209/1994|A_/_H0N0|HA
EPI_ISL_99415|1994.389|A/red_knot/Delaware_Bay/218/1994|A_/_H3N8|HA
EPI_ISL_99414|1994.389|A/red_knot/Delaware_Bay/236/1994|A_/_H3N8|HA
EPI_ISL_99413|1994.389|A/red_knot/Delaware_Bay/252/1994|A_/_H3N2|HA
EPI_ISL_99412|1994.389|A/shorebird/Delaware_Bay/274/1994|A_/_H7N5|HA
EPI_ISL_99411|1994.389|A/shorebird/Delaware_Bay/277/1994|A_/_H3N8|HA
EPI_ISL_99410|1994.389|A/shorebird/Delaware_Bay/286/1994|A_/_H3N8|HA
EPI_ISL_99406|1994.616|A/mallard/Alberta/193/1994|A_/_H3N8|HA
EPI_ISL_99404|1995.597|A/pintail/Alberta/114/1995|A_/_H3N8|HA
EPI_ISL_99403|1995.611|A/lesser_scaup/Alberta/206/1995|A_/_H3N8|HA
EPI_ISL_99402|1996.366|A/shorebird/Delaware_Bay/31/1996|A_/_H9N7|HA
EPI_ISL_99401|1996.369|A/ruddy_turnstone/Delaware_Bay/135/1996|A_/_H7N3|HA
EPI_ISL_99400|1996.650|A/pintail/Alberta/275/1996|A_/_H4N6|HA
EPI_ISL_99398|1997.364|A/shorebird/Delaware_Bay/111/1997|A_/_H2N1|HA
EPI_ISL_99397|1997.573|A/blue-winged_teal/Alberta/16/1997|A_/_H2N9|HA
EPI_ISL_99394|1998.375|A/shorebird/Delaware_Bay/11/1998|A_/_H3N8|HA
EPI_ISL_99393|1998.375|A/ruddy_turnstone/Delaware_Bay/142/1998|A_/_H2N8|HA
EPI_ISL_99392|1998.378|A/shorebird/Delaware_Bay/207/1998|A_/_H3N8|HA
EPI_ISL_99391|1998.378|A/shorebird/Delaware_Bay/210/1998|A_/_H3N8|HA
EPI_ISL_99390|1998.378|A/shorebird/Delaware_Bay/237/1998|A_/_H3N8|HA
EPI_ISL_99389|1998.378|A/shorebird/Delaware_Bay/239/1998|A_/_H3N8|HA
EPI_ISL_99388|1998.378|A/ruddy_turnstone/Delaware_Bay/250/1998|A_/_H3N8|HA
EPI_ISL_99387|1998.378|A/ruddy_turnstone/Delaware_Bay/267/1998|A_/_H3N8|HA
EPI_ISL_99382|1999.392|A/shorebird/Delaware_Bay/74/1999|A_/_H3N2|HA
EPI_ISL_99381|1999.392|A/shorebird/Delaware_Bay/88/1999|A_/_H3N2|HA
EPI_ISL_99380|1999.392|A/shorebird/Delaware_Bay/106/1999|A_/_H3N2|HA
EPI_ISL_99379|1999.392|A/shorebird/Delaware_Bay/110/1999|A_/_H3N8|HA
EPI_ISL_99378|1999.392|A/shorebird/Delaware_Bay/120/1999|A_/_H3N2|HA
EPI_ISL_99377|1999.392|A/shorebird/Delaware_Bay/122/1999|A_/_H3N8|HA
EPI_ISL_99376|1999.392|A/shorebird/Delaware_Bay/123/1999|A_/_H3N2|HA
EPI_ISL_99375|1999.392|A/ruddy_turnstone/Delaware_Bay/142/1999|A_/_H3N2|HA
EPI_ISL_99374|1999.392|A/ruddy_turnstone/Delaware_Bay/147/1999|A_/_H0N0|HA
EPI_ISL_99373|1999.392|A/ruddy_turnstone/Delaware_Bay/150/1999|A_/_H3N8|HA
EPI_ISL_99372|1999.392|A/shorebird/Delaware_Bay/159/1999|A_/_H3N8|HA
EPI_ISL_99371|1999.392|A/shorebird/Delaware_Bay/189/1999|A_/_H3N2|HA
EPI_ISL_99370|1999.392|A/shorebird/Delaware_Bay/195/1999|A_/_H3N2|HA
EPI_ISL_99369|1999.392|A/shorebird/Delaware_Bay/200/1999|A_/_H3N2|HA
EPI_ISL_99368|1999.392|A/shorebird/Delaware_Bay/204/1999|A_/_H0N0|HA
EPI_ISL_99367|1999.392|A/shorebird/Delaware_Bay/206/1999|A_/_H3N2|HA
EPI_ISL_99366|1999.392|A/shorebird/Delaware_Bay/208/1999|A_/_H3N2|HA
EPI_ISL_99365|1999.392|A/shorebird/Delaware_Bay/210/1999|A_/_H3N2|HA
EPI_ISL_99364|1999.392|A/shorebird/Delaware_Bay/212/1999|A_/_H3N2|HA
EPI_ISL_99363|1999.392|A/shorebird/Delaware_Bay/214/1999|A_/_H3N2|HA
EPI_ISL_99362|1999.392|A/shorebird/Delaware_Bay/215/1999|A_/_H3N2|HA
EPI_ISL_99361|1999.392|A/ruddy_turnstone/Delaware_Bay/244/1999|A_/_H3N8|HA
EPI_ISL_99360|1999.392|A/ruddy_turnstone/Delaware_Bay/261/1999|A_/_H9N7|HA
EPI_ISL_99359|1999.392|A/shorebird/Delaware_Bay/267/1999|A_/_H0N0|HA
EPI_ISL_99358|1999.392|A/shorebird/Delaware_Bay/268/1999|A_/_H3N8|HA
EPI_ISL_99357|1999.392|A/shorebird/Delaware_Bay/270/1999|A_/_H3N8|HA
EPI_ISL_99356|1999.392|A/shorebird/Delaware_Bay/272/1999|A_/_H3N8|HA
EPI_ISL_99355|1999.392|A/shorebird/Delaware_Bay/280/1999|A_/_H3N2|HA
EPI_ISL_99354|1999.392|A/shorebird/Delaware_Bay/282/1999|A_/_H3N8|HA
EPI_ISL_99353|1999.392|A/shorebird/Delaware_Bay/287/1999|A_/_H6N2|HA
EPI_ISL_99352|1999.575|A/pintail/Alberta/37/1999|A_/_H3N8|HA
EPI_ISL_99349|2000.369|A/shorebird/Delaware_Bay/277/2000|A_/_H9N7|HA
EPI_ISL_99348|2001.373|A/shorebird/Delaware_Bay/77/2001|A_/_H6N2|HA
EPI_ISL_99347|2001.373|A/shorebird/Delaware_Bay/113/2001|A_/_H0N0|HA
EPI_ISL_99342|2002.381|A/shorebird/Delaware_Bay/18/2002|A_/_H1N9|HA
EPI_ISL_99341|2002.381|A/shorebird/Delaware_Bay/53/2002|A_/_H7N3|HA
EPI_ISL_99340|2002.622|A/redhead/Alberta/192/2002|A_/_H3N6|HA
EPI_ISL_99339|2003.378|A/laughing_gull/Delaware_Bay/5/2003|A_/_H9N1|HA
EPI_ISL_99338|2003.378|A/shorebird/Delaware_Bay/127/2003|A_/_H9N2|HA
EPI_ISL_99337|2003.381|A/shorebird/Delaware_Bay/246/2003|A_/_H9N5|HA
EPI_ISL_99336|2003.381|A/shorebird/Delaware_Bay/283/2003|A_/_H9N1|HA
EPI_ISL_99335|2003.586|A/pintail/Alberta/166/2003|A_/_H3N6|HA
EPI_ISL_99246|1999.392|A/shorebird/Delaware_Bay/205/1999|A_/_H0N0|HA
EPI_ISL_99245|1999.608|A/pintail/Alberta/207/1999|A_/_H0N0|HA
EPI_ISL_97462|1934.000|A/Puerto_Rico/8/1934|A_/_H1N1|HA
EPI_ISL_97156|2003.000|A/Yokohama/2013/2003|A_/_H3N2|HA
EPI_ISL_97155|2001.000|A/Kawasaki/173/2001|A_/_H1N1|HA
EPI_ISL_96909|2003.553|A/swine/Kentucky/SG1118/2003|A_/_H0N0|HA
EPI_ISL_96841|2002.000|A/laughing_gull/Delaware/22/2002|A_/_H7N3|HA
EPI_ISL_95878|2000.000_(Day_unknown)|A/swine/Italy/18/2000|A_/_H1N2|HA
EPI_ISL_95884|2002.000|A/swine/Italy/22530/2002|A_/_H1N2|HA
EPI_ISL_95866|1999.000|A/swine/Italy/3592/1999|A_/_H1N2|HA
EPI_ISL_95867|1998.085_(Day_unknown)|A/swine/Italy/62/1998|A_/_H1N2|HA
EPI_ISL_95863|2003.000_(Day_unknown)|A/swine/Italy/4675/2003|A_/_H1N2|HA
EPI_ISL_95862|2003.748_(Day_unknown)|A/swine/Italy/259543/2003|A_/_H1N2|HA
EPI_ISL_95805|2003.000|A/swine/Minnesota/5763/2003|A_/_H1N2|HA
EPI_ISL_95802|2002.000|A/swine/North_Carolina/18161/2002|A_/_H1N1|HA
EPI_ISL_94142|1979.000|A/Pacific_black_duck/Western_Australia/2708/1979|A_/_H6N1|HA
EPI_ISL_94027|2003.995|A/openbill_stork/Thailand/VSMU-12-BKK/2003|A_/_H5N1|HA
EPI_ISL_12623|1998.000|A/chicken/Henan/A3/1998|A_/_H9N2|HA
EPI_ISL_93617|1934.000|A/reassortant/IgYRP16.c1(California/07/2004_x_Puerto_Rico/8/1934)|A_/_H3N2|HA
EPI_ISL_90323|1934.000|A/Puerto_Rico/8-V24/1934|A_/_H1N1|HA
EPI_ISL_90322|1934.000|A/Puerto_Rico/8-KV8/1934|A_/_H1N1|HA
EPI_ISL_90321|1934.000|A/Puerto_Rico/8-KV7/1934|A_/_H1N1|HA
EPI_ISL_90320|1934.000|A/Puerto_Rico/8-KV6/1934|A_/_H1N1|HA
EPI_ISL_90319|1934.000|A/Puerto_Rico/8-KV5/1934|A_/_H1N1|HA
EPI_ISL_90318|1934.000|A/Puerto_Rico/8-KV4/1934|A_/_H1N1|HA
EPI_ISL_90317|1934.000|A/Puerto_Rico/8-KV3/1934|A_/_H1N1|HA
EPI_ISL_90316|1934.000|A/Puerto_Rico/8-KV2/1934|A_/_H1N1|HA
EPI_ISL_90315|1934.000|A/Puerto_Rico/8-KV1/1934|A_/_H1N1|HA
EPI_ISL_90314|1934.000|A/Puerto_Rico/8-JV18/1934|A_/_H1N1|HA
EPI_ISL_90313|1934.000|A/Puerto_Rico/8-JV9/1934|A_/_H1N1|HA
EPI_ISL_90312|1934.000|A/Puerto_Rico/8-JV3/1934|A_/_H1N1|HA
EPI_ISL_90311|1934.000|A/Puerto_Rico/8-JV2/1934|A_/_H1N1|HA
EPI_ISL_90310|1934.000|A/Puerto_Rico/8-JV1/1934|A_/_H1N1|HA
EPI_ISL_90309|1934.000|A/Puerto_Rico/8-CV10/1934|A_/_H1N1|HA
EPI_ISL_90308|1934.000|A/Puerto_Rico/8-CV9/1934|A_/_H1N1|HA
EPI_ISL_90307|1934.000|A/Puerto_Rico/8-CV8/1934|A_/_H1N1|HA
EPI_ISL_90306|1934.000|A/Puerto_Rico/8-CV7/1934|A_/_H1N1|HA
EPI_ISL_90305|1934.000|A/Puerto_Rico/8-CV6/1934|A_/_H1N1|HA
EPI_ISL_90304|1934.000|A/Puerto_Rico/8-CV5/1934|A_/_H1N1|HA
EPI_ISL_90303|1934.000|A/Puerto_Rico/8-CV2/1934|A_/_H1N1|HA
EPI_ISL_90302|1934.000|A/Puerto_Rico/8-CV1/1934|A_/_H1N1|HA
EPI_ISL_90301|1934.000|A/Puerto_Rico/8-9VMC3/1934|A_/_H1N1|HA
EPI_ISL_90300|1934.000|A/Puerto_Rico/8-9VMC2/1934|A_/_H1N1|HA
EPI_ISL_90299|1934.000|A/Puerto_Rico/8-9VMC1/1934|A_/_H1N1|HA
EPI_ISL_90298|1934.000|A/Puerto_Rico/8-9NMC3/1934|A_/_H1N1|HA
EPI_ISL_90297|1934.000|A/Puerto_Rico/8-9NMC2/1934|A_/_H1N1|HA
EPI_ISL_90296|1934.000|A/Puerto_Rico/8-9NMC1/1934|A_/_H1N1|HA
EPI_ISL_90295|1934.000|A/Puerto_Rico/8-MC/1934|A_/_H1N1|HA
EPI_ISL_90158|2000.000|A/swine/Saitama/1/2000|A_/_H1N2|HA
EPI_ISL_89462|2003.288|A/ostrich/Suzhou/097/2003|A_/_H5N1|HA
EPI_ISL_89183|2003.581|A/swine/Tainan/103-11/2003|A_/_H3N1|HA
EPI_ISL_3670|1999.000|A/swine/Pingtung/7-12/1999|A_/_H1N2|HA
EPI_ISL_89163|1972.443|A/shearwater/Australia/2/1972|A_/_H10N8|HA
EPI_ISL_89161|1965.441|A/quail/Italy/1117/1965|A_/_H10N8|HA
EPI_ISL_89132|1999.496_(Day_unknown)|A/duck/Taiwan/M18/1999|A_/_H4N6|HA
EPI_ISL_87684|1934.000|A/Puerto_Rico/8-WG/1934|A_/_H1N1|HA
EPI_ISL_87538|1998.000|A/chicken/Saudi_Arabia/CP7/1998|A_/_H9N2|HA
EPI_ISL_87510|1990.000|A/black_duck/Ohio/195/1990|A_/_H0N0|HA
EPI_ISL_87509|1999.808|A/green-winged_teal/Ohio/196/1999|A_/_H0N0|HA
EPI_ISL_87495|2002.655|A/black_duck/Maryland/839/2002|A_/_H0N0|HA
EPI_ISL_99481|1988.672|A/mallard/Alberta/323/1988|A_/_H2N1|HA
EPI_ISL_99480|1988.672|A/mallard/Alberta/353/1988|A_/_H2N3|HA
EPI_ISL_99479|1988.702|A/mallard/Alberta/378/1988|A_/_H3N8|HA
EPI_ISL_99477|1986.633|A/mallard/Alberta/575/1986|A_/_H4N6|HA
EPI_ISL_99476|1986.649|A/mallard/Alberta/772/1986|A_/_H3N8|HA
EPI_ISL_99475|1986.649|A/mallard/Alberta/782/1986|A_/_H3N8|HA
EPI_ISL_99474|1989.584|A/mallard/Alberta/20/1989|A_/_H3N8|HA
EPI_ISL_99473|1989.671|A/mallard/Alberta/195/1989|A_/_H7N3|HA
EPI_ISL_99468|1990.655|A/mallard/Alberta/220/1990|A_/_H3N8|HA
EPI_ISL_99467|1991.392|A/ruddy_turnstone/Delaware_Bay/231/1991|A_/_H6N8|HA
EPI_ISL_99466|1991.603|A/mallard/Alberta/12/1991|A_/_H4N6|HA
EPI_ISL_99465|1991.603|A/mallard/Alberta/18/1991|A_/_H4N6|HA
EPI_ISL_99464|1991.603|A/mallard/Alberta/32/1991|A_/_H3N8|HA
EPI_ISL_99463|1991.603|A/mallard/Alberta/54/1991|A_/_H3N8|HA
EPI_ISL_99462|1991.603|A/mallard/Alberta/60/1991|A_/_H3N8|HA
EPI_ISL_99461|1991.603|A/mallard/Alberta/61/1991|A_/_H3N8|HA
EPI_ISL_99460|1991.603|A/mallard/Alberta/62/1991|A_/_H3N8|HA
EPI_ISL_99459|1991.603|A/mallard/Alberta/64/1991|A_/_H3N8|HA
EPI_ISL_99456|1991.605|A/mallard/Alberta/109/1991|A_/_H3N8|HA
EPI_ISL_99455|1991.605|A/mallard/Alberta/115/1991|A_/_H3N8|HA
EPI_ISL_99453|1991.649|A/mallard/Alberta/129/1991|A_/_H3N6|HA
EPI_ISL_99452|1992.609|A/mallard/Alberta/35/1992|A_/_H3N6|HA
EPI_ISL_99451|1992.645|A/mallard/Alberta/196/1992|A_/_H0N0|HA
EPI_ISL_99448|1993.633|A/mallard/Alberta/12/1993|A_/_H0N0|HA
EPI_ISL_99447|1993.625|A/mallard/Alberta/54/1993|A_/_H3N9|HA
EPI_ISL_99446|1993.625|A/mallard/Alberta/72/1993|A_/_H3N8|HA
EPI_ISL_99444|1993.638|A/mallard/Alberta/192/1993|A_/_H3N8|HA
EPI_ISL_99437|1994.386|A/ruddy_turnstone/Delaware_Bay/87/1994|A_/_H3N8|HA
EPI_ISL_99409|1994.603|A/mallard/Alberta/31/1994|A_/_H3N8|HA
EPI_ISL_99408|1994.611|A/mallard/Alberta/85/1994|A_/_H3N8|HA
EPI_ISL_99407|1994.614|A/mallard/Alberta/142/1994|A_/_H3N6|HA
EPI_ISL_99405|1995.592|A/mallard/Alberta/43/1995|A_/_H4N6|HA
EPI_ISL_99399|1996.650|A/mallard/Alberta/296/1996|A_/_H4N6|HA
EPI_ISL_99396|1997.592|A/mallard/Alberta/114/1997|A_/_H3N8|HA
EPI_ISL_99395|1997.592|A/mallard/Alberta/117/1997|A_/_H3N8|HA
EPI_ISL_99386|1998.592|A/mallard/Alberta/167/1998|A_/_H3N8|HA
EPI_ISL_99385|1998.592|A/mallard/Alberta/169/1998|A_/_H3N8|HA
EPI_ISL_99384|1998.600|A/mallard/Alberta/205/1998|A_/_H2N3|HA
EPI_ISL_99383|1998.608|A/mallard/Alberta/242/1998|A_/_H3N8|HA
EPI_ISL_99351|1999.597|A/mallard/Alberta/199/1999|A_/_H3N6|HA
EPI_ISL_99350|1999.608|A/mallard/Alberta/235/1999|A_/_H4N6|HA
EPI_ISL_99346|2001.564|A/mallard/Alberta/22/2001|A_/_H7N3|HA
EPI_ISL_99345|2001.564|A/mallard/Alberta/27/2001|A_/_H7N3|HA
EPI_ISL_99344|2001.570|A/mallard/Alberta/35/2001|A_/_H4N6|HA
EPI_ISL_99343|2001.595|A/mallard/Alberta/160/2001|A_/_H3N8|HA
EPI_ISL_99334|2003.600|A/mallard/Alberta/233/2003|A_/_H4N6|HA
EPI_ISL_99333|2003.600|A/mallard/Alberta/237/2003|A_/_H4N6|HA
EPI_ISL_99244|2003.600|A/mallard/Alberta/254/2003|A_/_H3N3|HA
EPI_ISL_99208|1998.600|A/mallard/Alberta/211/1998|A_/_H1N1|HA
EPI_ISL_97019|1999.000|A/environment/Hong_Kong/1226/1999|A_/_H9N2|HA
EPI_ISL_96929|2003.178|A/swine/Illinois/SG1141/2003|A_/_H1N1|HA
EPI_ISL_96912|2002.370|A/swine/Minnesota/SG1138/2002|A_/_H1N1|HA
EPI_ISL_96868|1999.140|A/chicken/Hubei/01/1999|A_/_H9N2|HA
EPI_ISL_96739|2001.000|A/duck/Malaysia/2001|A_/_H9N2|HA
EPI_ISL_96130|2003.553|A/Thailand/Siriraj-02/2003|A_/_H3N2|HA
EPI_ISL_96128|1998.000|A/Thailand/Siriraj-08/1998|A_/_H3N2|HA
EPI_ISL_96129|2002.477|A/Thailand/Siriraj-06/2002|A_/_H3N2|HA
EPI_ISL_95881|2002.162_(Day_unknown)|A/swine/Italy/23134/2002|A_/_H1N2|HA
EPI_ISL_95808|2001.000|A/swine/Minnesota/1192/2001|A_/_H1N2|HA
EPI_ISL_95807|2000.000|A/swine/North_Carolina/47834/2000|A_/_H1N1|HA
EPI_ISL_95806|2003.000|A/swine/Minnesota/6998/2003|A_/_H1N1|HA
EPI_ISL_95804|1994.000|A/swine/Italy/1369-7/1994|A_/_H1N1|HA
EPI_ISL_95197|1971.000|A/equine/Tokyo/2/1971|A_/_H3N8|HA
EPI_ISL_95120|1947.000|A/USA/L3/1947|A_/_H1N1|HA
EPI_ISL_94077|1999.288|A/chicken/Italy/1391/1999|A_/_H7N1|HA
EPI_ISL_94076|2003.000|A/chicken/Italy/4616/2003|A_/_H7N3|HA
EPI_ISL_94075|2002.000|A/turkey/Italy/8534/2002|A_/_H7N3|HA
EPI_ISL_94059|1998.000|A/swine/Texas/4199-2/1998|A_/_H3N2|HA
EPI_ISL_93811|2002.247_(Day_unknown)|A/chicken/Henan/N3/2002|A_/_H9N2|HA
EPI_ISL_91600|1999.000|A/equine/Kentucky/1/1999|A_/_H3N8|HA
EPI_ISL_91573|1987.000|A/duck/Western_Australia/8346/1987|A_/_H4N6|HA
EPI_ISL_91542|1999.000|A/duck/Shimane/188/1999|A_/_H1N1|HA
EPI_ISL_91106|2003.822|A/Illinois/NHRC0001/2003|A_/_H3N2|HA
EPI_ISL_91065|2003.926|A/Georgia/NHRC0001/2003|A_/_H3N2|HA
EPI_ISL_91028|2003.515|A/Australia/NHRC0005/2003|A_/_H3N2|HA
EPI_ISL_90543|2003.742|A/Singapore/NHRC0002/2003|A_/_H3N2|HA
EPI_ISL_90542|2003.745|A/Singapore/NHRC0003/2003|A_/_H3N2|HA
EPI_ISL_90541|2003.748|A/Singapore/NHRC0004/2003|A_/_H3N2|HA
EPI_ISL_90540|2003.764|A/Singapore/NHRC0006/2003|A_/_H3N2|HA
EPI_ISL_90539|2003.940|A/California/NHRC0006/2003|A_/_H3N2|HA
EPI_ISL_90518|2003.496|A/Australia/NHRC0002/2003|A_/_H3N2|HA
EPI_ISL_90517|2003.496|A/Australia/NHRC0003/2003|A_/_H3N2|HA
EPI_ISL_90516|2003.512|A/Australia/NHRC0006/2003|A_/_H3N2|HA
EPI_ISL_90515|2003.515|A/Australia/NHRC0008/2003|A_/_H3N2|HA
EPI_ISL_90514|2003.518|A/Australia/NHRC0009/2003|A_/_H3N2|HA
EPI_ISL_90513|2003.767|A/Singapore/NHRC0007/2003|A_/_H3N2|HA
EPI_ISL_90512|2003.767|A/Singapore/NHRC0008/2003|A_/_H3N2|HA
EPI_ISL_90511|2003.770|A/Singapore/NHRC0009/2003|A_/_H3N2|HA
EPI_ISL_90510|2003.775|A/Singapore/NHRC0010/2003|A_/_H3N2|HA
EPI_ISL_90509|2003.781|A/Singapore/NHRC0012/2003|A_/_H3N2|HA
EPI_ISL_90508|2003.956|A/California/NHRC0002/2003|A_/_H3N2|HA
EPI_ISL_90507|2003.964|A/California/NHRC0004/2003|A_/_H3N2|HA
EPI_ISL_90506|2003.521|A/Australia/NHRC0010/2003|A_/_H3N2|HA
EPI_ISL_90505|2003.512|A/Australia/NHRC0007/2003|A_/_H3N2|HA
EPI_ISL_90504|2003.499|A/Australia/NHRC0004/2003|A_/_H3N2|HA
EPI_ISL_90503|2003.496|A/Australia/NHRC0001/2003|A_/_H3N2|HA
EPI_ISL_90502|2003.959|A/California/NHRC0003/2003|A_/_H3N2|HA
EPI_ISL_90501|2003.775|A/Singapore/NHRC0011/2003|A_/_H3N2|HA
EPI_ISL_90500|2003.753|A/Singapore/NHRC0005/2003|A_/_H3N2|HA
EPI_ISL_90499|2003.740|A/Singapore/NHRC0001/2003|A_/_H3N2|HA
EPI_ISL_90495|2002.088|A/Georgia/NHRC0001/2002|A_/_H3N2|HA
EPI_ISL_90494|2002.058|A/Texas/NHRC0001/2002|A_/_H3N2|HA
EPI_ISL_90493|2002.022|A/Missouri/NHRC0001/2002|A_/_H3N2|HA
EPI_ISL_90477|2003.901|A/New_Jersey/NHRC0001/2003|A_/_H3N2|HA
EPI_ISL_90476|2003.885|A/Texas/NHRC0001/2003|A_/_H3N2|HA
EPI_ISL_90475|2003.866|A/South_Carolina/NHRC0002/2003|A_/_H3N2|HA
EPI_ISL_90474|2003.866|A/California/NHRC0001/2003|A_/_H3N2|HA
EPI_ISL_90473|2003.847|A/Missouri/NHRC0001/2003|A_/_H3N2|HA
EPI_ISL_90472|2003.803|A/South_Carolina/NHRC0001/2003|A_/_H3N2|HA
EPI_ISL_90471|2002.118|A/Illinois/NHRC0001/2002|A_/_H3N2|HA
EPI_ISL_90470|2000.101|A/Missouri/NHRC0001/2000|A_/_H3N2|HA
EPI_ISL_90469|1999.910|A/South_Carolina/NHRC0001/1999|A_/_H3N2|HA
EPI_ISL_90468|1999.833|A/Illinois/NHRC0001/1999|A_/_H3N2|HA
EPI_ISL_90467|1999.778|A/Georgia/NHRC0001/1999|A_/_H3N2|HA
EPI_ISL_90462|1933.414|A/United_Kingdom/1-MA/1933|A_/_H1N1|HA
EPI_ISL_90381|2003.753|A/chicken/Jiangsu/01/2003|A_/_H9N2|HA
EPI_ISL_90380|2001.937|A/chicken/Jiangsu/48/2001|A_/_H9N2|HA
EPI_ISL_90359|1986.000|A/Taiwan/1/1986|A_/_H1N1|HA
EPI_ISL_90358|1986.000|A/Taiwan/1/1986|A_/_H1N1|HA
EPI_ISL_90357|1986.000|A/Taiwan/1/1986|A_/_H1N1|HA
EPI_ISL_90356|1986.000|A/Taiwan/1/1986|A_/_H1N1|HA
EPI_ISL_90355|1986.000|A/Taiwan/1/1986|A_/_H1N1|HA
EPI_ISL_90354|1986.000|A/Taiwan/1/1986|A_/_H1N1|HA
EPI_ISL_90353|1986.000|A/Taiwan/1/1986|A_/_H1N1|HA
EPI_ISL_90352|1986.000|A/Taiwan/1/1986|A_/_H1N1|HA
EPI_ISL_90351|1986.000|A/Taiwan/1/1986|A_/_H1N1|HA
EPI_ISL_90350|1986.000|A/Taiwan/1/1986|A_/_H1N1|HA
EPI_ISL_90349|1986.000|A/Taiwan/1/1986|A_/_H1N1|HA
EPI_ISL_90348|1986.000|A/Taiwan/1/1986|A_/_H1N1|HA
EPI_ISL_90335|1934.000|A/reassortant/IgYRP13.c1(California/07/2004_x_Puerto_Rico/8/1934)|A_/_H3N2|HA
EPI_ISL_90334|1934.000|A/reassortant/IgYRP11.c3(California/07/2004_x_Puerto_Rico/8/1934)|A_/_H3N2|HA
EPI_ISL_90333|1934.000|A/reassortant/IgYRP11.c1(California/07/2004_x_Puerto_Rico/8/1934)|A_/_H3N2|HA
EPI_ISL_90332|1934.000|A/reassortant/IgYRP10.c1(California/07/2004_x_Puerto_Rico/8/1934)|A_/_H3N2|HA
EPI_ISL_90331|1934.000|A/reassortant/IgYRP2.c2(California/07/2004_x_Puerto_Rico/8/1934)|A_/_H3N2|HA
EPI_ISL_90330|1934.000|A/reassortant/IgYRP2.c1(California/07/2004_x_Puerto_Rico/8/1934)|A_/_H3N2|HA
EPI_ISL_90329|1934.000|A/reassortant/IgYRP11.c2(California/07/2004_x_Puerto_Rico/8/1934)|A_/_H3N2|HA
EPI_ISL_90328|1934.000|A/reassortant/CDC2005712034(California/07/2004_x_Puerto_Rico/8/1934)|A_/_H3N2|HA
EPI_ISL_90327|1934.000|A/reassortant/IgYRP16(California/07/2004_x_Puerto_Rico/8/1934)|A_/_H3N2|HA
EPI_ISL_90326|1934.000|A/reassortant/IgYRP2(California/07/2004_x_Puerto_Rico/8/1934)|A_/_H3N2|HA
EPI_ISL_89935|1985.000|A/duck/Hubei/126/1985|A_/_H7N8|HA
EPI_ISL_89390|1989.797|A/mallard/Ohio/42/1989|A_/_H10N6|HA
EPI_ISL_89388|1979.441|A/duck/Wisconsin/480/1979|A_/_H12N6|HA
EPI_ISL_89178|2002.000|A/wild_duck/Taiwan/WB306/2002|A_/_H4N6|HA
EPI_ISL_89177|2000.085_(Day_unknown)|A/wild_duck/Taiwan/WB28/2000|A_/_H4N6|HA
EPI_ISL_89176|1998.666_(Day_unknown)|A/wild_duck/Taiwan/WB2/1998|A_/_H4N6|HA
EPI_ISL_89175|2001.748_(Day_unknown)|A/wild_duck/Taiwan/WB147/2001|A_/_H4N6|HA
EPI_ISL_89171|1966.441|A/turkey/Wisconsin/1/1966|A_/_H9N2|HA
EPI_ISL_89169|1966.441|A/turkey/Ontario/6213/1966|A_/_H0N0|HA
EPI_ISL_89168|1968.443|A/turkey/Ontario/6118/1968|A_/_H8N4|HA
EPI_ISL_89157|1956.443|A/equine/Prague/2/1956|A_/_H7N7|HA
EPI_ISL_89134|1956.443|A/duck/United_Kingdom/1/1956|A_/_H11N6|HA
EPI_ISL_89027|1957.414|A/Singapore/1-MA12E/1957|A_/_H2N2|HA
EPI_ISL_89025|2003.937|A/Lyon-CHU/26430/2003|A_/_H3N0|HA
EPI_ISL_89007|1957.414|A/Japan/305-MA12/1957|A_/_H2N2|HA
EPI_ISL_88970|1947.414|A/Fort_Monmouth/1-MA/1947|A_/_H1N1|HA
EPI_ISL_88950|1999.970|A/swine/Hong_Kong/5683/1999|A_/_H1N1|HA
EPI_ISL_88949|1999.970|A/swine/Hong_Kong/5609/1999|A_/_H1N2|HA
EPI_ISL_88948|1994.332|A/swine/Hong_Kong/2603/1994|A_/_H1N1|HA
EPI_ISL_88947|1994.332|A/swine/Hong_Kong/2592/1994|A_/_H1N1|HA
EPI_ISL_88946|1994.312|A/swine/Hong_Kong/2518/1994|A_/_H1N1|HA
EPI_ISL_88945|1994.312|A/swine/Hong_Kong/2507/1994|A_/_H1N1|HA
EPI_ISL_88944|1994.312|A/swine/Hong_Kong/2503/1994|A_/_H1N1|HA
EPI_ISL_88943|1994.293|A/swine/Hong_Kong/2461/1994|A_/_H1N1|HA
EPI_ISL_88942|1994.293|A/swine/Hong_Kong/2445/1994|A_/_H1N1|HA
EPI_ISL_88941|1994.274|A/swine/Hong_Kong/2428/1994|A_/_H1N1|HA
EPI_ISL_88940|1994.274|A/swine/Hong_Kong/2422/1994|A_/_H1N1|HA
EPI_ISL_88939|1994.197|A/swine/Hong_Kong/2161/1994|A_/_H1N1|HA
EPI_ISL_88577|2001.490|A/swine/Hong_Kong/9177/2001|A_/_H1N1|HA
EPI_ISL_88354|2003.953|A/swine/Hong_Kong/1763/2003|A_/_H1N2|HA
EPI_ISL_88353|2003.858|A/swine/Hong_Kong/1578/2003|A_/_H1N2|HA
EPI_ISL_88352|2003.789|A/swine/Hong_Kong/1382/2003|A_/_H1N2|HA
EPI_ISL_88351|2003.740|A/swine/Hong_Kong/1304/2003|A_/_H1N2|HA
EPI_ISL_88350|2003.616|A/swine/Hong_Kong/1102/2003|A_/_H1N2|HA
EPI_ISL_88349|2003.521|A/swine/Hong_Kong/NS605/2003|A_/_H1N2|HA
EPI_ISL_88348|2003.482|A/swine/Hong_Kong/841/2003|A_/_H1N1|HA
EPI_ISL_88347|2003.351|A/swine/Hong_Kong/638/2003|A_/_H1N1|HA
EPI_ISL_88346|2003.099|A/swine/Hong_Kong/NS129/2003|A_/_H1N1|HA
EPI_ISL_88345|2002.937|A/swine/Hong_Kong/1733/2002|A_/_H1N1|HA
EPI_ISL_88344|2002.907|A/swine/Hong_Kong/1669/2002|A_/_H1N1|HA
EPI_ISL_88343|2002.688|A/swine/Hong_Kong/1248/2002|A_/_H1N2|HA
EPI_ISL_88342|2002.614|A/swine/Hong_Kong/NS728/2002|A_/_H1N2|HA
EPI_ISL_88341|2002.447|A/swine/Hong_Kong/762/2002|A_/_H1N1|HA
EPI_ISL_88340|2002.392|A/swine/Hong_Kong/752/2002|A_/_H1N1|HA
EPI_ISL_88339|2002.134|A/swine/Hong_Kong/227/2002|A_/_H1N1|HA
EPI_ISL_88338|2002.055|A/swine/Hong_Kong/NS13/2002|A_/_H1N2|HA
EPI_ISL_88337|2001.989|A/swine/Hong_Kong/NS1680/2001|A_/_H1N1|HA
EPI_ISL_88336|2001.989|A/swine/Hong_Kong/10022/2001|A_/_H1N1|HA
EPI_ISL_88335|2001.912|A/swine/Hong_Kong/NS1586/2001|A_/_H1N1|HA
EPI_ISL_88334|2001.712|A/swine/Hong_Kong/NS1344/2001|A_/_H1N1|HA
EPI_ISL_88333|2001.660|A/swine/Hong_Kong/9420/2001|A_/_H1N1|HA
EPI_ISL_88332|2001.578|A/swine/Hong_Kong/9303/2001|A_/_H1N1|HA
EPI_ISL_88331|2001.452|A/swine/Hong_Kong/NS1022/2001|A_/_H1N1|HA
EPI_ISL_88330|2001.389|A/swine/Hong_Kong/8944/2001|A_/_H1N2|HA
EPI_ISL_88329|2001.310|A/swine/Hong_Kong/NS885/2001|A_/_H1N1|HA
EPI_ISL_88328|2001.233|A/swine/Hong_Kong/8709/2001|A_/_H1N1|HA
EPI_ISL_88327|2001.233|A/swine/Hong_Kong/8690/2001|A_/_H1N1|HA
EPI_ISL_88326|2001.192|A/swine/Hong_Kong/8631/2001|A_/_H1N1|HA
EPI_ISL_88325|2001.082|A/swine/Hong_Kong/8376/2001|A_/_H1N1|HA
EPI_ISL_88324|2001.044|A/swine/Hong_Kong/8278/2001|A_/_H1N1|HA
EPI_ISL_88323|2000.831|A/swine/Hong_Kong/7945/2000|A_/_H1N1|HA
EPI_ISL_88322|2000.801|A/swine/Hong_Kong/NS241/2000|A_/_H1N1|HA
EPI_ISL_88321|2000.705|A/swine/Hong_Kong/NS143/2000|A_/_H1N1|HA
EPI_ISL_88320|2000.658|A/swine/Hong_Kong/7635/2000|A_/_H1N1|HA
EPI_ISL_88319|2000.620|A/swine/Hong_Kong/NS9/2000|A_/_H1N1|HA
EPI_ISL_88318|2000.571|A/swine/Hong_Kong/7287/2000|A_/_H1N1|HA
EPI_ISL_88317|2000.525|A/swine/Hong_Kong/7191/2000|A_/_H1N1|HA
EPI_ISL_88316|2000.320|A/swine/Hong_Kong/6301/2000|A_/_H1N1|HA
EPI_ISL_88315|2000.243|A/swine/Hong_Kong/6250/2000|A_/_H1N1|HA
EPI_ISL_88314|1994.148|A/swine/Hong_Kong/1937/1994|A_/_H1N1|HA
EPI_ISL_88313|1994.099|A/swine/Hong_Kong/1845/1994|A_/_H1N1|HA
EPI_ISL_88312|1994.099|A/swine/Hong_Kong/1795/1994|A_/_H1N1|HA
EPI_ISL_88311|1994.099|A/swine/Hong_Kong/1767/1994|A_/_H1N1|HA
EPI_ISL_88310|1993.948|A/swine/Hong_Kong/1374/1993|A_/_H1N1|HA
EPI_ISL_88309|1993.948|A/swine/Hong_Kong/1290/1993|A_/_H1N1|HA
EPI_ISL_88308|1993.910|A/swine/Hong_Kong/1286/1993|A_/_H1N1|HA
EPI_ISL_88307|1993.899|A/swine/Hong_Kong/835/1993|A_/_H1N1|HA
EPI_ISL_88306|1993.899|A/swine/Hong_Kong/1223/1993|A_/_H1N1|HA
EPI_ISL_88305|1993.899|A/swine/Hong_Kong/1219/1993|A_/_H1N1|HA
EPI_ISL_88304|1993.858|A/swine/Hong_Kong/829/1993|A_/_H1N1|HA
EPI_ISL_88303|1993.858|A/swine/Hong_Kong/813/1993|A_/_H1N1|HA
EPI_ISL_88301|1993.718|A/swine/Hong_Kong/644/1993|A_/_H1N1|HA
EPI_ISL_88300|1993.699|A/swine/Hong_Kong/574/1993|A_/_H1N1|HA
EPI_ISL_88299|1993.625|A/swine/Hong_Kong/347/1993|A_/_H1N1|HA
EPI_ISL_88298|1993.605|A/swine/Hong_Kong/299/1993|A_/_H1N1|HA
EPI_ISL_88297|1993.586|A/swine/Hong_Kong/249/1993|A_/_H1N1|HA
EPI_ISL_88296|1993.545|A/swine/Hong_Kong/158/1993|A_/_H1N1|HA
EPI_ISL_88295|1993.545|A/swine/Hong_Kong/128/1993|A_/_H1N1|HA
EPI_ISL_88294|1979.989|A/swine/Hong_Kong/99/1979|A_/_H1N1|HA
EPI_ISL_88293|1979.989|A/swine/Hong_Kong/97/1979|A_/_H1N1|HA
EPI_ISL_88292|1979.989|A/swine/Hong_Kong/96/1979|A_/_H1N1|HA
EPI_ISL_88291|1979.989|A/swine/Hong_Kong/95/1979|A_/_H1N1|HA
EPI_ISL_88290|1979.989|A/swine/Hong_Kong/94/1979|A_/_H1N1|HA
EPI_ISL_88289|1979.989|A/swine/Hong_Kong/92/1979|A_/_H1N1|HA
EPI_ISL_88288|1979.989|A/swine/Hong_Kong/91/1979|A_/_H1N1|HA
EPI_ISL_88287|1979.989|A/swine/Hong_Kong/90/1979|A_/_H1N1|HA
EPI_ISL_88286|1979.989|A/swine/Hong_Kong/89/1979|A_/_H1N1|HA
EPI_ISL_88285|1979.989|A/swine/Hong_Kong/101/1979|A_/_H1N1|HA
EPI_ISL_88284|1979.989|A/swine/Hong_Kong/100/1979|A_/_H1N1|HA
EPI_ISL_88283|1979.907|A/swine/Hong_Kong/86/1979|A_/_H1N1|HA
EPI_ISL_88282|1978.052|A/swine/Hong_Kong/84/1978|A_/_H1N1|HA
EPI_ISL_88281|1978.052|A/swine/Hong_Kong/83/1978|A_/_H1N1|HA
EPI_ISL_88280|1978.014|A/swine/Hong_Kong/80/1978|A_/_H1N1|HA
EPI_ISL_88279|1978.014|A/swine/Hong_Kong/79/1978|A_/_H1N1|HA
EPI_ISL_88278|1978.000|A/swine/Hong_Kong/78/1978|A_/_H1N1|HA
EPI_ISL_88277|1977.323|A/swine/Hong_Kong/76/1977|A_/_H1N1|HA
EPI_ISL_88276|1977.323|A/swine/Hong_Kong/70/1977|A_/_H1N1|HA
EPI_ISL_88275|1977.323|A/swine/Hong_Kong/68/1977|A_/_H1N1|HA
EPI_ISL_88274|1977.323|A/swine/Hong_Kong/67/1977|A_/_H1N1|HA
EPI_ISL_88273|1977.323|A/swine/Hong_Kong/66/1977|A_/_H1N1|HA
EPI_ISL_88272|1977.312|A/swine/Hong_Kong/73/1977|A_/_H1N1|HA
EPI_ISL_88271|1977.312|A/swine/Hong_Kong/65/1977|A_/_H1N1|HA
EPI_ISL_88270|1977.312|A/swine/Hong_Kong/64/1977|A_/_H1N1|HA
EPI_ISL_88269|1977.312|A/swine/Hong_Kong/63/1977|A_/_H1N1|HA
EPI_ISL_88268|1977.312|A/swine/Hong_Kong/62/1977|A_/_H1N1|HA
EPI_ISL_88267|1977.312|A/swine/Hong_Kong/59/1977|A_/_H1N1|HA
EPI_ISL_88266|1977.312|A/swine/Hong_Kong/58/1977|A_/_H1N1|HA
EPI_ISL_88265|1977.312|A/swine/Hong_Kong/57/1977|A_/_H1N1|HA
EPI_ISL_88264|1977.312|A/swine/Hong_Kong/55/1977|A_/_H1N1|HA
EPI_ISL_88263|1977.312|A/swine/Hong_Kong/54/1977|A_/_H1N1|HA
EPI_ISL_88262|1977.293|A/swine/Hong_Kong/53/1977|A_/_H1N1|HA
EPI_ISL_88261|1977.293|A/swine/Hong_Kong/52/1977|A_/_H1N1|HA
EPI_ISL_88260|1977.293|A/swine/Hong_Kong/50/1977|A_/_H1N1|HA
EPI_ISL_88259|1977.293|A/swine/Hong_Kong/49/1977|A_/_H1N1|HA
EPI_ISL_88258|1977.293|A/swine/Hong_Kong/48/1977|A_/_H1N1|HA
EPI_ISL_88257|1977.293|A/swine/Hong_Kong/47/1977|A_/_H1N1|HA
EPI_ISL_88256|1977.293|A/swine/Hong_Kong/46/1977|A_/_H1N1|HA
EPI_ISL_88255|1977.293|A/swine/Hong_Kong/45/1977|A_/_H1N1|HA
EPI_ISL_88254|1977.293|A/swine/Hong_Kong/44/1977|A_/_H1N1|HA
EPI_ISL_88253|1977.293|A/swine/Hong_Kong/43/1977|A_/_H1N1|HA
EPI_ISL_88252|1977.293|A/swine/Hong_Kong/42/1977|A_/_H1N1|HA
EPI_ISL_88251|1977.293|A/swine/Hong_Kong/41/1977|A_/_H1N1|HA
EPI_ISL_88250|1977.293|A/swine/Hong_Kong/40/1977|A_/_H1N1|HA
EPI_ISL_88249|1977.293|A/swine/Hong_Kong/39/1977|A_/_H1N1|HA
EPI_ISL_88248|1977.293|A/swine/Hong_Kong/38/1977|A_/_H1N1|HA
EPI_ISL_88247|1977.293|A/swine/Hong_Kong/37/1977|A_/_H1N1|HA
EPI_ISL_88246|1977.293|A/swine/Hong_Kong/36/1977|A_/_H1N1|HA
EPI_ISL_88245|1977.277|A/swine/Hong_Kong/34/1977|A_/_H1N1|HA
EPI_ISL_88244|1977.277|A/swine/Hong_Kong/33/1977|A_/_H1N1|HA
EPI_ISL_88243|1977.277|A/swine/Hong_Kong/32/1977|A_/_H1N1|HA
EPI_ISL_88242|1977.277|A/swine/Hong_Kong/31/1977|A_/_H1N1|HA
EPI_ISL_88241|1977.277|A/swine/Hong_Kong/30/1977|A_/_H1N1|HA
EPI_ISL_88240|1977.277|A/swine/Hong_Kong/29/1977|A_/_H1N1|HA
EPI_ISL_88239|1977.277|A/swine/Hong_Kong/28/1977|A_/_H1N1|HA
EPI_ISL_88238|1977.277|A/swine/Hong_Kong/27/1977|A_/_H1N1|HA
EPI_ISL_88237|1977.277|A/swine/Hong_Kong/26/1977|A_/_H1N1|HA
EPI_ISL_88236|1977.277|A/swine/Hong_Kong/25/1977|A_/_H1N1|HA
EPI_ISL_88235|1977.000|A/swine/Hong_Kong/61/1977|A_/_H1N1|HA
EPI_ISL_88234|1977.000|A/swine/Hong_Kong/51/1977|A_/_H1N1|HA
EPI_ISL_87723|2002.000|A/Taiwan/141/2002|A_/_H1N1|HA
EPI_ISL_87508|1987.885|A/mallard/Ohio/556/1987|A_/_H0N0|HA
EPI_ISL_87500|1989.797|A/mallard/Ohio/65/1989|A_/_H0N0|HA
EPI_ISL_87497|2002.630|A/mallard/Ohio/662/2002|A_/_H0N0|HA
EPI_ISL_87496|1986.827|A/mallard/Ohio/353/1986|A_/_H0N0|HA
EPI_ISL_90911|2003.000|A/Netherlands/306/03|A_/_H7N7|HA
EPI_ISL_90910|2003.000|A/Netherlands/305/03|A_/_H7N7|HA
EPI_ISL_90908|2003.000|A/Netherlands/303/03|A_/_H7N7|HA
EPI_ISL_90905|2003.000|A/Netherlands/300/03|A_/_H7N7|HA
EPI_ISL_90904|2003.000|A/Netherlands/299/03|A_/_H7N7|HA
EPI_ISL_90903|2003.000|A/Netherlands/298/03|A_/_H7N7|HA
EPI_ISL_90902|2003.000|A/Netherlands/297/03|A_/_H7N7|HA
EPI_ISL_90901|2003.000|A/Netherlands/296/03|A_/_H7N7|HA
EPI_ISL_90900|2003.000|A/Netherlands/295/03|A_/_H7N7|HA
EPI_ISL_90899|2003.000|A/Netherlands/293/03|A_/_H7N7|HA
EPI_ISL_90897|2003.000|A/Netherlands/230/03|A_/_H7N7|HA
EPI_ISL_90896|2003.000|A/Netherlands/292/03|A_/_H7N7|HA
EPI_ISL_90889|2003.000|A/Netherlands/128/03|A_/_H7N7|HA
EPI_ISL_90888|2003.000|A/Netherlands/124/03|A_/_H7N7|HA
EPI_ISL_90887|2003.000|A/Netherlands/123/03|A_/_H7N7|HA
EPI_ISL_90885|2003.000|A/Netherlands/121/03|A_/_H7N7|HA
EPI_ISL_90884|2003.000|A/Netherlands/120/03|A_/_H7N7|HA
EPI_ISL_90883|2003.000|A/Netherlands/118/03|A_/_H7N7|HA
EPI_ISL_90882|2003.000|A/Netherlands/086/03|A_/_H7N7|HA
EPI_ISL_90880|2003.000|A/Netherlands/084/03|A_/_H7N7|HA
EPI_ISL_90876|2003.000|A/Netherlands/079/03|A_/_H7N7|HA
EPI_ISL_90874|2003.000|A/Netherlands/076/03|A_/_H7N7|HA
EPI_ISL_90871|2003.000|A/Netherlands/072/03|A_/_H7N7|HA
EPI_ISL_90294|1979.000|A/Shearwater/West_Australia/2576/1979|A_/_H15N9|HA
EPI_ISL_90292|1968.000|A/Turkey/Ontario/6118/1968|A_/_H8N4|HA
EPI_ISL_90289|1963.000|A/Duck/Ukraine/1/1963|A_/_H3N8|HA
EPI_ISL_90287|1977.000|A/Duck/Bavaria/1/1977|A_/_H1N1|HA
EPI_ISL_114611|1992.038|A/Geneva/5113/1992|A_/_H3N2|HA
EPI_ISL_114610|1992.000|A/Beijing/32/1992|A_/_H3N2|HA
EPI_ISL_114609|1991.923|A/Netherlands/891/1991|A_/_H3N2|HA
EPI_ISL_114608|1991.964|A/Netherlands/816/1991|A_/_H3N2|HA
EPI_ISL_114607|1991.000|A/Madrid/G12/1991|A_/_H3N2|HA
EPI_ISL_114559|1991.984|A/Lyon/24222/1991|A_/_H3N2|HA
EPI_ISL_114558|1991.978|A/Lyon/24103/1991|A_/_H3N2|HA
EPI_ISL_114557|1991.959|A/Lyon/23672/1991|A_/_H3N2|HA
EPI_ISL_114556|1991.984|A/Lyon/1594/1991|A_/_H3N2|HA
EPI_ISL_114555|1991.956|A/Lyon/1373/1991|A_/_H3N2|HA
EPI_ISL_114554|1991.956|A/Lyon/1337/1991|A_/_H3N2|HA
EPI_ISL_114507|1991.945|A/Lyon/1276/1991|A_/_H3N2|HA
EPI_ISL_114506|1991.945|A/Lyon/1189/1991|A_/_H3N2|HA
EPI_ISL_114505|1991.945|A/Lyon/1182/1991|A_/_H3N2|HA
EPI_ISL_114504|1991.937|A/Lyon/1149/1991|A_/_H3N2|HA
EPI_ISL_114503|1991.000|A/Geneva/5366/1991|A_/_H3N2|HA
EPI_ISL_114502|1991.704|A/England/260/1991|A_/_H3N2|HA
EPI_ISL_114458|1991.000|A/Canberra/1/1991|A_/_H3N2|HA
EPI_ISL_114457|1990.000|A/Wellington/3/1990|A_/_H3N2|HA
EPI_ISL_114456|1990.000|A/Victoria/2/1990|A_/_H3N2|HA
EPI_ISL_114455|1990.000|A/Suita/1/1990|A_/_H3N2|HA
EPI_ISL_114454|1990.000|A/Shanghai/24/1990|A_/_H3N2|HA
EPI_ISL_114453|1990.000|A/Memphis/5/1990|A_/_H3N2|HA
EPI_ISL_114452|1990.000|A/Memphis/2/1990|A_/_H3N2|HA
EPI_ISL_114396|1989.000|A/Singapore/34/1989|A_/_H3N2|HA
EPI_ISL_114401|1989.000|A/Waikato/1/1989|A_/_H3N2|HA
EPI_ISL_114400|1989.000|A/Wellington/5/1989|A_/_H3N2|HA
EPI_ISL_114399|1989.000|A/Victoria/1/1989|A_/_H3N2|HA
EPI_ISL_114398|1989.000|A/Singapore/40/1989|A_/_H3N2|HA
EPI_ISL_114397|1989.000|A/Singapore/35/1989|A_/_H3N2|HA
EPI_ISL_114350|1993.014|A/Singapore/3/1993|A_/_H3N2|HA
EPI_ISL_114349|1989.959|A/Netherlands/738/1989|A_/_H3N2|HA
EPI_ISL_114348|1989.948|A/Netherlands/650/1989|A_/_H3N2|HA
EPI_ISL_114347|1989.904|A/Netherlands/620/1989|A_/_H3N2|HA
EPI_ISL_114346|1989.000|A/England/138/1989|A_/_H3N2|HA
EPI_ISL_114345|1989.000|A/Atlanta/211/1989|A_/_H3N2|HA
EPI_ISL_114298|1988.000|A/Stockholm/12/1988|A_/_H3N2|HA
EPI_ISL_114297|1988.164|A/Netherlands/450/1988|A_/_H3N2|HA
EPI_ISL_114296|1988.000|A/England/427/1988|A_/_H3N2|HA
EPI_ISL_114295|1988.000|A/Atlanta/3572/1988|A_/_H3N2|HA
EPI_ISL_114294|1987.000|A/Shanghai/11/1987|A_/_H3N2|HA
EPI_ISL_114293|1986.000|A/Colorado/2/1986|A_/_H3N2|HA
EPI_ISL_114250|1985.000|A/Wellington/4/1985|A_/_H3N2|HA
EPI_ISL_114249|1985.000|A/Stockholm/10/1985|A_/_H3N2|HA
EPI_ISL_114248|1985.085|A/Netherlands/333/1985|A_/_H3N2|HA
EPI_ISL_114247|1985.000|A/Netherlands/330/1985|A_/_H3N2|HA
EPI_ISL_114246|1985.000|A/Guildford/V728/1985|A_/_H3N2|HA
EPI_ISL_114245|1983.000|A/Oslo/13676/1983|A_/_H3N2|HA
EPI_ISL_114202|1982.000|A/Phillipines/2/1982|A_/_H3N2|HA
EPI_ISL_114201|1982.915|A/Netherlands/241/1982|A_/_H3N2|HA
EPI_ISL_114200|1982.000|A/Bilthoven/10684/1982|A_/_H3N2|HA
EPI_ISL_114199|1981.000|A/Lyon/2380/1981|A_/_H3N2|HA
EPI_ISL_114198|1980.915|A/Netherlands/209/1980|A_/_H3N2|HA
EPI_ISL_114197|1977.000|A/Texas/1/1977|A_/_H3N2|HA
EPI_ISL_114196|1977.000|A/Rotterdam/8179/1977|A_/_H3N2|HA
EPI_ISL_114019|1977.000|A/Rotterdam/5828/1977|A_/_H3N2|HA
EPI_ISL_114018|1977.000|A/Bilthoven/3895/1977|A_/_H3N2|HA
EPI_ISL_114017|1977.000|A/Amsterdam/1609/1977|A_/_H3N2|HA
EPI_ISL_114016|1976.000|A/Bilthoven/6545/1976|A_/_H3N2|HA
EPI_ISL_114015|1976.000|A/Bilthoven/5657/1976|A_/_H3N2|HA
EPI_ISL_114014|1976.000|A/Bilthoven/5029/1976|A_/_H3N2|HA
EPI_ISL_113970|1976.000|A/Bilthoven/1761/1976|A_/_H3N2|HA
EPI_ISL_113969|1976.000|A/Bilthoven/628/1976|A_/_H3N2|HA
EPI_ISL_113968|1975.000|A/Victoria/3/1975|A_/_H3N2|HA
EPI_ISL_113967|1975.000|A/Bilthoven/2813/1975|A_/_H3N2|HA
EPI_ISL_113966|1975.000|A/Bilthoven/2600/1975|A_/_H3N2|HA
EPI_ISL_113965|1975.000|A/Bilthoven/1843/1975|A_/_H3N2|HA
EPI_ISL_113921|1975.000|A/Bilthoven/334/1975|A_/_H3N2|HA
EPI_ISL_113920|1974.000|A/Bilthoven/9459/1974|A_/_H3N2|HA
EPI_ISL_113919|1974.000|A/Bilthoven/7398/1974|A_/_H3N2|HA
EPI_ISL_113918|1974.000|A/Bilthoven/5931/1974|A_/_H3N2|HA
EPI_ISL_113917|1974.000|A/Bilthoven/5930/1974|A_/_H3N2|HA
EPI_ISL_113916|1973.000|A/Port_Chalmers/1/1973|A_/_H3N2|HA
EPI_ISL_113915|1973.000|A/Bilthoven/3517/1973|A_/_H3N2|HA
EPI_ISL_113864|1973.000|A/Bilthoven/552/1973|A_/_H3N2|HA
EPI_ISL_113863|1972.000|A/England/42/1972|A_/_H3N2|HA
EPI_ISL_113847|1972.000|A/Bilthoven/23290/1972|A_/_H3N2|HA
EPI_ISL_113037|1971.000|A/Bilthoven/21801/1971|A_/_H3N2|HA
EPI_ISL_113036|1971.000|A/Bilthoven/21438/1971|A_/_H3N2|HA
EPI_ISL_113035|1969.000|A/Bilthoven/17938/1969|A_/_H3N2|HA
EPI_ISL_113017|1969.000|A/Bilthoven/908/1969|A_/_H3N2|HA
EPI_ISL_113016|2003.205|A/Netherlands/109/2003|A_/_H3N2|HA
EPI_ISL_112296|2000.757|A/Western_Australia/6/2000|A_/_H3N2|HA
EPI_ISL_110692|2003.299|A/Netherlands/217/2003|A_/_H3N2|HA
EPI_ISL_110691|2003.173|A/Netherlands/88/2003|A_/_H3N2|HA
EPI_ISL_110690|2003.145|A/Netherlands/22/2003|A_/_H3N2|HA
EPI_ISL_110689|2003.132|A/Netherlands/20/2003|A_/_H3N2|HA
EPI_ISL_110654|2002.016|A/Netherlands/1/2002|A_/_H3N2|HA
EPI_ISL_111384|2002.000|A/Fujian/411/2002|A_/_H3N2|HA
EPI_ISL_111376|2001.197|A/Netherlands/118/2001|A_/_H3N2|HA
EPI_ISL_111375|1999.000|A/Panama/2007/1999|A_/_H3N2|HA
EPI_ISL_111373|1998.874|A/Netherlands/427/1998|A_/_H3N2|HA
EPI_ISL_111339|1996.995|A/Nice/491/1997|A_/_H3N2|HA
EPI_ISL_111315|1997.000|A/Oslo/21/1997|A_/_H3N2|HA
EPI_ISL_111337|1997.000|A/Sydney/5/1997|A_/_H3N2|HA
EPI_ISL_111314|1997.496|A/Johannesburg/10/1997|A_/_H3N2|HA
EPI_ISL_111271|1997.000|A/Hong_Kong/1/1997|A_/_H3N2|HA
EPI_ISL_111270|1996.115|A/Singapore/1/1996|A_/_H3N2|HA
EPI_ISL_111220|1995.567|A/Victoria/75/1995|A_/_H3N2|HA
EPI_ISL_111181|1995.918|A/Netherlands/271/1995|A_/_H3N2|HA
EPI_ISL_111174|1995.000|A/Nanchang/933/1995|A_/_H3N2|HA
EPI_ISL_111173|1995.778|A/Hong_Kong/55/1995|A_/_H3N2|HA
EPI_ISL_111170|1994.436|A/South_Australia/25/1994|A_/_H3N2|HA
EPI_ISL_111135|1994.419|A/South_Australia/15/1994|A_/_H3N2|HA
EPI_ISL_111131|1994.414|A/Hong_Kong/2/1994|A_/_H3N2|HA
EPI_ISL_111130|1994.414|A/Hong_Kong/1/1994|A_/_H3N2|HA
EPI_ISL_111129|1994.000|A/England/7/1994|A_/_H3N2|HA
EPI_ISL_111081|1993.838|A/Stockholm/20/1993|A_/_H3N2|HA
EPI_ISL_111080|1993.970|A/Singapore/19/1993|A_/_H3N2|HA
EPI_ISL_111045|1993.153|A/Netherlands/179/1993|A_/_H3N2|HA
EPI_ISL_111044|1993.781|A/Netherlands/241/1993|A_/_H3N2|HA
EPI_ISL_111042|1993.000|A/Netherlands/17/1993|A_/_H3N2|HA
EPI_ISL_111022|1992.891|A/Netherlands/3/1993|A_/_H3N2|HA
EPI_ISL_111020|1993.000|A/Madrid/G102/1993|A_/_H3N2|HA
EPI_ISL_111019|1993.918|A/Lyon/22686/1993|A_/_H3N2|HA
EPI_ISL_110998|1992.492|A/Victoria/33/1992|A_/_H3N2|HA
EPI_ISL_110997|1992.167|A/Stockholm/8/1992|A_/_H3N2|HA
EPI_ISL_110996|1992.175|A/South_Australia/8/1992|A_/_H3N2|HA
EPI_ISL_110995|1992.000|A/Sendai/C273/1992|A_/_H3N2|HA
EPI_ISL_110994|1992.068|A/Rotterdam/100540/1992|A_/_H3N2|HA
EPI_ISL_110956|1992.000|A/Finland/247/1992|A_/_H3N2|HA
EPI_ISL_110955|1992.063|A/Finland/220/1992|A_/_H3N2|HA
EPI_ISL_110954|1992.063|A/Finland/218/1992|A_/_H3N2|HA
EPI_ISL_110953|1992.022|A/Enschede/1285/1992|A_/_H3N2|HA
EPI_ISL_110952|1992.000|A/Amsterdam/4112/1992|A_/_H3N2|HA
EPI_ISL_110951|1991.959|A/Stockholm/20/1991|A_/_H3N2|HA
EPI_ISL_110910|1991.904|A/Geneva/6447/1991|A_/_H3N2|HA
EPI_ISL_110909|1989.000|A/Singapore/53/1989|A_/_H3N2|HA
EPI_ISL_110908|1989.000|A/Hong_Kong/1/1989|A_/_H3N2|HA
EPI_ISL_110907|1989.000|A/Geneva/5007/1989|A_/_H3N2|HA
EPI_ISL_110906|1989.000|A/Eindhoven/3447/1989|A_/_H3N2|HA
EPI_ISL_110905|1989.000|A/Beijing/352/1989|A_/_H3N2|HA
EPI_ISL_110865|1987.000|A/Sichuan/2/1987|A_/_H3N2|HA
EPI_ISL_110864|1984.000|A/Caen/1/1984|A_/_H0N0|HA
EPI_ISL_110863|1982.000|A/Auckland/4382/1982|A_/_H0N0|HA
EPI_ISL_110862|1981.000|A/Bilthoven/4791/1981|A_/_H3N2|HA
EPI_ISL_110861|1980.000|A/Rotterdam/577/1980|A_/_H3N2|HA
EPI_ISL_110822|1975.000|A/Bilthoven/4273/1975|A_/_H3N2|HA
EPI_ISL_110820|1973.000|A/Bilthoven/748/1973|A_/_H3N2|HA
EPI_ISL_110819|1972.000|A/Bilthoven/23337/1972|A_/_H3N2|HA
EPI_ISL_110780|1972.000|A/Bilthoven/6022/1972|A_/_H3N2|HA
EPI_ISL_110779|1971.000|A/Hong_Kong/107/1971|A_/_H3N2|HA
EPI_ISL_110778|1971.000|A/Bilthoven/6449/1971|A_/_H3N2|HA
EPI_ISL_110777||A/Bilthoven/2668/1970|A_/_H3N2|HA
EPI_ISL_110747|1969.000|A/Bilthoven/808/1969|A_/_H3N2|HA
EPI_ISL_110745|1968.000|A/Bilthoven/16398/1968|A_/_H3N2|HA
EPI_ISL_110734|1968.000|A/Bilthoven/15793/1968|A_/_H3N2|HA
EPI_ISL_108557|2002.649|A/Western_Australia/33/2002|A_/_H3N2|HA
EPI_ISL_108519|2002.329_(Day_unknown)|A/chicken/Shandong/BZ02/2002|A_/_H9N2|HA
EPI_ISL_107935|2003.874|A/England/584/2003|A_/_H3N2|HA
EPI_ISL_107934|2003.904|A/England/532/2003|A_/_H3N2|HA
EPI_ISL_107933|2003.923|A/England/528/2003|A_/_H3N2|HA
EPI_ISL_107932|2003.893|A/England/493/2003|A_/_H3N2|HA
EPI_ISL_106911|2003.896|A/England/491/2003|A_/_H3N2|HA
EPI_ISL_107931|2003.888|A/England/492/2003|A_/_H3N2|HA
EPI_ISL_107930|2003.901|A/England/484/2003|A_/_H3N2|HA
EPI_ISL_107929|2003.882|A/England/788/2003|A_/_H3N2|HA
EPI_ISL_107928|2003.885|A/England/516/2003|A_/_H3N2|HA
EPI_ISL_107927|2003.904|A/England/786/2003|A_/_H3N2|HA
EPI_ISL_107926|2003.844|A/England/470/2003|A_/_H3N2|HA
EPI_ISL_107925|2003.852|A/Scotland/79/2003|A_/_H3N2|HA
EPI_ISL_107924|2003.847|A/England/754/2003|A_/_H3N2|HA
EPI_ISL_107923|2003.825|A/England/425/2003|A_/_H3N2|HA
EPI_ISL_107711|2002.000|A/Fujian/411/2002|A_/_H3N2|HA
EPI_ISL_107710|2003.915_(Day_unknown)|A/England/4024313/2003|A_/_H3N2|HA
EPI_ISL_107697|2003.951|A/England/602/2003|A_/_H3N2|HA
EPI_ISL_107685|2003.942|A/England/593/2003|A_/_H3N2|HA
EPI_ISL_107684|2003.956|A/England/592/2003|A_/_H3N2|HA
EPI_ISL_107660|2003.874|A/England/584/2003|A_/_H3N2|HA
EPI_ISL_107659|2003.918|A/England/917/2003|A_/_H3N2|HA
EPI_ISL_107658|2003.929|A/England/587/2003|A_/_H3N2|HA
EPI_ISL_107635|2003.962|A/England/552/2003|A_/_H3N2|HA
EPI_ISL_107634|2003.962|A/England/547/2003|A_/_H3N2|HA
EPI_ISL_107618|2003.937|A/England/909/2003|A_/_H3N2|HA
EPI_ISL_107617|2003.945|A/England/522/2003|A_/_H3N2|HA
EPI_ISL_107616|2003.904|A/England/532/2003|A_/_H3N2|HA
EPI_ISL_107594|2003.901|A/England/534/2003|A_/_H3N2|HA
EPI_ISL_107593|2003.926|A/England/558/2003|A_/_H3N2|HA
EPI_ISL_107578|2003.833_(Day_unknown)|A/England/805/2003|A_/_H3N2|HA
EPI_ISL_107577|2003.923|A/England/567/2003|A_/_H3N2|HA
EPI_ISL_107576|2003.907|A/England/957/2003|A_/_H3N2|HA
EPI_ISL_107555|2003.901|A/England/568/2003|A_/_H3N2|HA
EPI_ISL_107554|2003.904|A/England/508/2003|A_/_H3N2|HA
EPI_ISL_107538|2003.926|A/England/485/2003|A_/_H3N2|HA
EPI_ISL_107537|2003.915_(Day_unknown)|A/England/528/2003|A_/_H3N2|HA
EPI_ISL_107524|2003.893|A/England/493/2003|A_/_H3N2|HA
EPI_ISL_107507|2003.896|A/England/491/2003|A_/_H3N2|HA
EPI_ISL_107506|2003.888|A/England/492/2003|A_/_H3N2|HA
EPI_ISL_107505|2003.896|A/England/487/2003|A_/_H3N2|HA
EPI_ISL_107488|2003.899|A/England/585/2003|A_/_H3N2|HA
EPI_ISL_107487|2003.901|A/England/484/2003|A_/_H3N2|HA
EPI_ISL_107473|2003.904|A/England/525/2003|A_/_H3N2|HA
EPI_ISL_107471|2003.833_(Day_unknown)|A/England/789/2003|A_/_H3N2|HA
EPI_ISL_107470|2003.833_(Day_unknown)|A/England/788/2003|A_/_H3N2|HA
EPI_ISL_107452|2003.885|A/England/531/2003|A_/_H3N2|HA
EPI_ISL_107451|2003.885|A/England/520/2003|A_/_H3N2|HA
EPI_ISL_107450|2003.833_(Day_unknown)|A/England/787/2003|A_/_H3N2|HA
EPI_ISL_107429|2003.844|A/England/518/2003|A_/_H3N2|HA
EPI_ISL_107427|2003.885|A/England/516/2003|A_/_H3N2|HA
EPI_ISL_107426|2003.877|A/England/944/2003|A_/_H3N2|HA
EPI_ISL_107405|2003.882|A/England/479/2003|A_/_H3N2|HA
EPI_ISL_107404|2003.833_(Day_unknown)|A/England/539/2003|A_/_H3N2|HA
EPI_ISL_107388|2003.833_(Day_unknown)|A/England/786/2003|A_/_H3N2|HA
EPI_ISL_107387|2003.844|A/England/470/2003|A_/_H3N2|HA
EPI_ISL_107386|2003.863|A/Scotland/81/2003|A_/_H3N2|HA
EPI_ISL_107385|2003.852|A/Scotland/79/2003|A_/_H3N2|HA
EPI_ISL_107359|2003.849|A/Scotland/78/2003|A_/_H3N2|HA
EPI_ISL_107358|2003.838|A/Scotland/76/2003|A_/_H3N2|HA
EPI_ISL_107326|2003.847|A/England/467/2003|A_/_H3N2|HA
EPI_ISL_107325|2003.838|A/England/475/2003|A_/_H3N2|HA
EPI_ISL_107324|2003.822|A/Scotland/72/2003|A_/_H3N2|HA
EPI_ISL_107323|2003.841|A/Scotland/71/2003|A_/_H3N2|HA
EPI_ISL_107297|2003.860|A/England/460/2003|A_/_H3N2|HA
EPI_ISL_107296|2003.833_(Day_unknown)|A/England/754/2003|A_/_H3N2|HA
EPI_ISL_107265|2003.877|A/England/642/2003|A_/_H3N2|HA
EPI_ISL_107264|2003.833_(Day_unknown)|A/England/740/2003|A_/_H3N2|HA
EPI_ISL_107263|2003.838|A/England/445/2003|A_/_H3N2|HA
EPI_ISL_107242|2003.816|A/Scotland/61/2003|A_/_H3N2|HA
EPI_ISL_107241|2003.863|A/England/438/2003|A_/_H3N2|HA
EPI_ISL_107225|2003.825|A/England/425/2003|A_/_H3N2|HA
EPI_ISL_107224|2003.838|A/England/442/2003|A_/_H3N2|HA
EPI_ISL_107212|2003.838|A/England/419/2003|A_/_H3N2|HA
EPI_ISL_107211|2003.833_(Day_unknown)|A/Scotland/50/2003|A_/_H3N2|HA
EPI_ISL_107210|2003.819|A/England/446/2003|A_/_H3N2|HA
EPI_ISL_107191|2003.808|A/Scotland/52/2003|A_/_H3N2|HA
EPI_ISL_107186|2003.748_(Day_unknown)|A/England/431/2003|A_/_H3N2|HA
EPI_ISL_107185|2003.811|A/England/430/2003|A_/_H3N2|HA
EPI_ISL_106616|2003.937|A/HaNoi/HN981/2003|A_/_H1N1|HA
EPI_ISL_106600|2003.937|A/HaNoi/HN979/2003|A_/_H1N1|HA
EPI_ISL_106599|2003.811|A/HaNoi/HN859/2003|A_/_H1N1|HA
EPI_ISL_106598|2003.723|A/HaNoi/HN777/2003|A_/_H1N1|HA
EPI_ISL_106579|2003.696|A/HaNoi/HN756/2003|A_/_H1N1|HA
EPI_ISL_106578|2003.515|A/HaNoi/HN603/2003|A_/_H1N1|HA
EPI_ISL_106563|2003.068|A/HaNoi/HN337/2003|A_/_H1N1|HA
EPI_ISL_106562|2003.973|A/HaNoi/HN1017/2003|A_/_H1N1|HA
EPI_ISL_106561|2003.964|A/HaNoi/BM959/2003|A_/_H1N1|HA
EPI_ISL_106519|2003.923|A/HaNoi/BM945/2003|A_/_H1N1|HA
EPI_ISL_106518|2003.819|A/HaNoi/BM910/2003|A_/_H1N1|HA
EPI_ISL_106501|2003.789|A/HaNoi/BM902/2003|A_/_H1N1|HA
EPI_ISL_106500|2003.773|A/HaNoi/BM893/2003|A_/_H1N1|HA
EPI_ISL_106499|2003.715|A/HaNoi/BM870/2003|A_/_H1N1|HA
EPI_ISL_106498|2003.000|A/HaNoi/ARI36/2003|A_/_H1N1|HA
EPI_ISL_106472|2001.000|A/HaNoi/2480/2001|A_/_H1N1|HA
EPI_ISL_106471|2001.000|A/HaNoi/2143/2001|A_/_H1N1|HA
EPI_ISL_106074|2003.833_(Day_unknown)|A/chicken/West_Java/1074/2003|A_/_H5N1|HA
EPI_ISL_105999|2003.748_(Day_unknown)|A/chicken/East_Java/BL-IPA/2003|A_/_H5N1|HA
EPI_ISL_103702|1961.085|A/tern/South_Africa/1961|A_/_H5N3|HA
EPI_ISL_103701|1979.000|A/tern/Potsdam/343/1979|A_/_H7N7|HA
EPI_ISL_103700|1966.000|A/turkey/Ontario/7732/1966|A_/_H5N9|HA
EPI_ISL_103699|1966.000|A/turkey/Ontario/6213/1966|A_/_H5N1|HA
EPI_ISL_103698|1995.000|A/turkey/Ireland/PV8/1995|A_/_H7N7|HA
EPI_ISL_103697|2001.085|A/turkey/Germany/R11/2001|A_/_H7N7|HA
EPI_ISL_103696|1967.000|A/turkey/Canada/6213/1967|A_/_H5N1|HA
EPI_ISL_103685|1980.000|A/duck/Potsdam/15/1980|A_/_H7N7|HA
EPI_ISL_103683|1983.000|A/chicken/Pennsylvania/1370/1983|A_/_H5N2|HA
EPI_ISL_103682|1983.000|A/chicken/Pennsylvania/1/1983|A_/_H5N2|HA
EPI_ISL_103680|1999.000|A/chicken/Italy/445/1999|A_/_H7N1|HA
EPI_ISL_103679|1998.000|A/chicken/Italy/8/1998|A_/_H5N2|HA
EPI_ISL_103677|1979.000|A/chicken/Germany/01/1979|A_/_H7N7|HA
EPI_ISL_103532|2003.085|A/TayNguyen/TN92/2003|A_/_H3N2|HA
EPI_ISL_103525|2003.085|A/TayNguyen/TN85/2003|A_/_H3N2|HA
EPI_ISL_103524|2003.000|A/TayNguyen/TN83/2003|A_/_H3N2|HA
EPI_ISL_103512|2003.797|A/TayNguyen/TN171/2003|A_/_H3N2|HA
EPI_ISL_103511|2003.825|A/TayNguyen/TN170/2003|A_/_H3N2|HA
EPI_ISL_103510|2003.712|A/TayNguyen/TN152/2003|A_/_H3N2|HA
EPI_ISL_103495|2003.000|A/HaNoi/ARI189/2003|A_/_H3N2|HA
EPI_ISL_103455|2003.649|A/HaNoi/HN719/2003|A_/_H1N1|HA
EPI_ISL_103009|1934.000|A/Puerto_Rico/8-SV4/1934|A_/_H1N1|HA
EPI_ISL_102522|1997.729|A/duck/Malaysia/91/1997|A_/_H9N2|HA
EPI_ISL_102521|1998.014|A/duck/Malaysia/20/1998|A_/_H9N2|HA
EPI_ISL_99529|1989.638|A/blue-winged_teal/Alberta/134/1989|A_/_H3N6|HA
EPI_ISL_99528|1990.351|A/ruddy_turnstone/Delaware/24/1990|A_/_H0N0|HA
EPI_ISL_99527|1990.397|A/ruddy_turnstone/New_Jersey/138/1990|A_/_H3N6|HA
EPI_ISL_99523|1991.605|A/mallard/Alberta/113/1991|A_/_H0N0|HA
EPI_ISL_99522|1994.386|A/ruddy_turnstone/Delaware_Bay/184/1994|A_/_H0N0|HA
EPI_ISL_99521|1994.389|A/red_knot/Delaware_Bay/227/1994|A_/_H0N0|HA
EPI_ISL_99520|1994.389|A/shorebird/Delaware_Bay/275/1994|A_/_H0N0|HA
EPI_ISL_99517|1996.369|A/ruddy_turnstone/Delaware_Bay/215/1996|A_/_H0N0|HA
EPI_ISL_99516|1996.369|A/shorebird/Delaware_Bay/260/1996|A_/_H9N9|HA
EPI_ISL_99515|1999.389|A/sanderling/Delaware_Bay/65/1999|A_/_H0N0|HA
EPI_ISL_99514|1999.389|A/sanderling/Delaware_Bay/70/1999|A_/_H3N8|HA
EPI_ISL_99513|1999.392|A/ruddy_turnstone/Delaware_Bay/136/1999|A_/_H3N2|HA
EPI_ISL_99512|1999.392|A/ruddy_turnstone/Delaware_Bay/144/1999|A_/_H0N0|HA
EPI_ISL_99511|1999.392|A/shorebird/Delaware_Bay/198/1999|A_/_H0N0|HA
EPI_ISL_99507|2003.378|A/shorebird/Delaware_Bay/73/2003|A_/_H9N2|HA
EPI_ISL_99501|1986.359|A/laughing_gull/New_Jersey/798/1986|A_/_H2N7|HA
EPI_ISL_99500|1987.378|A/laughing_gull/Delaware_Bay/2718/1987|A_/_H9N5|HA
EPI_ISL_99499|1987.381|A/ruddy_turnstone/Delaware_Bay/2774/1987|A_/_H9N5|HA
EPI_ISL_99498|1987.378|A/ruddy_turnstone/Delaware_Bay/2795/1987|A_/_H9N5|HA
EPI_ISL_99497|1987.378|A/ruddy_turnstone/Delaware_Bay/2830/1987|A_/_H9N5|HA
EPI_ISL_99496|1987.378|A/laughing_gull/Delaware_Bay/2838/1987|A_/_H13N2|HA
EPI_ISL_99494|1987.611|A/pintail/Alberta/128/1987|A_/_H3N8|HA
EPI_ISL_99493|1987.611|A/blue-winged_teal/Alberta/130/1987|A_/_H3N8|HA
EPI_ISL_99490|1988.369|A/ruddy_turnstone/Delaware/519/1988|A_/_H2N1|HA
EPI_ISL_99489|1988.369|A/red_knot/Delaware/541/1988|A_/_H4N6|HA
EPI_ISL_99488|1988.369|A/red_knot/Delaware/546/1988|A_/_H4N6|HA
EPI_ISL_99569|2002.581_(Day_unknown)|A/duck/Eastern_China/50/2002|A_/_H6N8|HA
EPI_ISL_99568|2002.666_(Day_unknown)|A/duck/Eastern_China/51/2002|A_/_H6N2|HA
EPI_ISL_99567|2002.748_(Day_unknown)|A/duck/Eastern_China/52/2002|A_/_H6N2|HA
EPI_ISL_99566|2002.833_(Day_unknown)|A/duck/Eastern_China/53/2002|A_/_H6N2|HA
EPI_ISL_99565|2002.915_(Day_unknown)|A/duck/Eastern_China/54/2002|A_/_H6N2|HA
EPI_ISL_99564|2003.581_(Day_unknown)|A/duck/Eastern_China/55/2003|A_/_H6N2|HA
EPI_ISL_99563|2003.666_(Day_unknown)|A/duck/Eastern_China/57/2003|A_/_H6N2|HA
EPI_ISL_99562|2003.748_(Day_unknown)|A/duck/Eastern_China/58/2003|A_/_H6N2|HA
EPI_ISL_99561|2003.833_(Day_unknown)|A/duck/Eastern_China/59/2003|A_/_H6N2|HA
EPI_ISL_99560|2003.915_(Day_unknown)|A/duck/Eastern_China/60/2003|A_/_H6N2|HA
EPI_ISL_99524|1991.605|A/mallard/Alberta/107/1991|A_/_H0N0|HA
EPI_ISL_99519|1994.603|A/mallard/Alberta/72/1994|A_/_H3N6|HA
EPI_ISL_99518|1995.592|A/mallard/Alberta/49/1995|A_/_H0N0|HA
EPI_ISL_99510|2000.620|A/mallard/Alberta/127/2000|A_/_H0N0|HA
EPI_ISL_99509|2001.597|A/mallard/Alberta/38/2001|A_/_H4N6|HA
EPI_ISL_99495|1987.589|A/mallard/Alberta/16/1987|A_/_H3N8|HA
EPI_ISL_99492|1987.614|A/mallard/Alberta/140/1987|A_/_H3N8|HA
EPI_ISL_99491|1987.614|A/mallard/Alberta/144/1987|A_/_H0N0|HA
EPI_ISL_132868|1956.000|A/equine/Prague/1956|A_/_H7N7|HA
EPI_ISL_132864|1982.000|A/mallard/Astrakhan/263/1982|A_/_H14N5|HA
EPI_ISL_132845|1973.000|A/shearwater/Australia/1/1973|A_/_H6N5|HA
EPI_ISL_89934|1983.000|A/chicken/Hubei/119/1983|A_/_H10N5|HA
EPI_ISL_132818|1985.000|A/duck/Hubei/137/1985|A_/_H10N4|HA
EPI_ISL_131459|2002.384|A/ruddy_turnstone/Delaware_Bay/197/2002|A_/_H11N1|HA
EPI_ISL_131458|2002.384|A/shorebird/Delaware_Bay/184/2002|A_/_H6N1|HA
EPI_ISL_131457|2002.381|A/shorebird/Delaware_Bay/48/2002|A_/_H11N9|HA
EPI_ISL_131456|2002.381|A/shorebird/Delaware_Bay/37/2002|A_/_H11N9|HA
EPI_ISL_131455|2002.381|A/shorebird/Delaware_Bay/26/2002|A_/_H11N9|HA
EPI_ISL_131454|2002.381|A/shorebird/Delaware_Bay/6/2002|A_/_H11N9|HA
EPI_ISL_131453|2002.381|A/laughing_gull/Delaware_Bay/2/2002|A_/_H11N9|HA
EPI_ISL_131452|2001.375|A/shorebird/Delaware_Bay/208/2001|A_/_H6N2|HA
EPI_ISL_131451|2001.373|A/shorebird/Delaware_Bay/124/2001|A_/_H6N2|HA
EPI_ISL_131446|1999.608|A/mallard/Alberta/215/1999|A_/_H0N0|HA
EPI_ISL_131450|2001.373|A/shorebird/Delaware_Bay/75/2001|A_/_H11N2|HA
EPI_ISL_131449|2000.623|A/mallard/Alberta/193/2000|A_/_H11N9|HA
EPI_ISL_131448|2000.593|A/mallard/Alberta/64/2000|A_/_H11N9|HA
EPI_ISL_131447|2000.369|A/shorebird/Delaware_Bay/259/2000|A_/_H6N1|HA
EPI_ISL_131442|1999.392|A/shorebird/Delaware_Bay/288/1999|A_/_H0N0|HA
EPI_ISL_131444|1999.589|A/mallard/Alberta/125/1999|A_/_H11N6|HA
EPI_ISL_131443|1999.589|A/mallard/Alberta/122/1999|A_/_H11N9|HA
EPI_ISL_131441|1999.392|A/shorebird/Delaware_Bay/284/1999|A_/_H11N7|HA
EPI_ISL_131440|1999.392|A/shorebird/Delaware_Bay/273/1999|A_/_H11N7|HA
EPI_ISL_131439|1999.392|A/ruddy_turnstone/Delaware_Bay/259/1999|A_/_H11N2|HA
EPI_ISL_131438|1999.392|A/shorebird/Delaware_Bay/216/1999|A_/_H11N2|HA
EPI_ISL_131436|1999.392|A/shorebird/Delaware_Bay/188/1999|A_/_H0N0|HA
EPI_ISL_131437|1999.392|A/shorebird/Delaware_Bay/191/1999|A_/_H11N2|HA
EPI_ISL_131435|1999.392|A/shorebird/Delaware_Bay/182/1999|A_/_H11N2|HA
EPI_ISL_131434|1999.392|A/shorebird/Delaware_Bay/181/1999|A_/_H11N2|HA
EPI_ISL_131433|1999.392|A/shorebird/Delaware_Bay/168/1999|A_/_H11N2|HA
EPI_ISL_131430|1999.392|A/shorebird/Delaware_Bay/86/1999|A_/_H11N2|HA
EPI_ISL_131432|1999.392|A/ruddy_turnstone/Delaware_Bay/149/1999|A_/_H11N7|HA
EPI_ISL_131431|1999.392|A/ruddy_turnstone/Delaware_Bay/132/1999|A_/_H11N2|HA
EPI_ISL_131429|1999.392|A/shorebird/Delaware_Bay/81/1999|A_/_H11N2|HA
EPI_ISL_131428|1999.392|A/shorebird/Delaware_Bay/80/1999|A_/_H11N2|HA
EPI_ISL_131427|1999.392|A/shorebird/Delaware_Bay/75/1999|A_/_H6N2|HA
EPI_ISL_131426|1998.378|A/laughing_gull/Delaware_Bay/296/1998|A_/_H16N3|HA
EPI_ISL_131425|1998.378|A/shorebird/Delaware_Bay/194/1998|A_/_H6N8|HA
EPI_ISL_131424|1998.375|A/ruddy_turnstone/Delaware_Bay/127/1998|A_/_H6N8|HA
EPI_ISL_131423|1998.375|A/ruddy_turnstone/Delaware_Bay/113/1998|A_/_H6N8|HA
EPI_ISL_131422|1998.375|A/ruddy_turnstone/Delaware_Bay/69/1998|A_/_H6N8|HA
EPI_ISL_131421|1998.375|A/ruddy_turnstone/Delaware_Bay/46/1998|A_/_H6N8|HA
EPI_ISL_131418|1996.369|A/shorebird/Delaware_Bay/91/1996|A_/_H11N2|HA
EPI_ISL_131420|1996.650|A/mallard/Alberta/279/1996|A_/_H11N9|HA
EPI_ISL_131419|1996.369|A/ruddy_turnstone/Delaware_Bay/203/1996|A_/_H6N2|HA
EPI_ISL_131417|1996.369|A/shorebird/Delaware_Bay/58/1996|A_/_H11N2|HA
EPI_ISL_131416|1996.366|A/shorebird/Delaware_Bay/42/1996|A_/_H11N2|HA
EPI_ISL_131415|1996.366|A/shorebird/Delaware_Bay/39/1996|A_/_H11N2|HA
EPI_ISL_131414|1996.366|A/shorebird/Delaware_Bay/32/1996|A_/_H11N2|HA
EPI_ISL_131413|1996.366|A/shorebird/Delaware_Bay/29/1996|A_/_H11N2|HA
EPI_ISL_131412|1995.384|A/ruddy_turnstone/Delaware_Bay/280/1995|A_/_H11N9|HA
EPI_ISL_131411|1995.384|A/ruddy_turnstone/Delaware_Bay/279/1995|A_/_H11N9|HA
EPI_ISL_131410|1995.384|A/ruddy_turnstone/Delaware_Bay/278/1995|A_/_H11N9|HA
EPI_ISL_131409|1995.384|A/ruddy_turnstone/Delaware_Bay/271/1995|A_/_H11N9|HA
EPI_ISL_131408|1995.384|A/ruddy_turnstone/Delaware_Bay/264/1995|A_/_H11N9|HA
EPI_ISL_131407|1995.384|A/ruddy_turnstone/Delaware_Bay/261/1995|A_/_H11N9|HA
EPI_ISL_131406|1995.384|A/ruddy_turnstone/Delaware_Bay/260/1995|A_/_H11N9|HA
EPI_ISL_131405|1995.384|A/ruddy_turnstone/Delaware_Bay/253/1995|A_/_H11N9|HA
EPI_ISL_131404|1995.384|A/ruddy_turnstone/Delaware_Bay/237/1995|A_/_H11N2|HA
EPI_ISL_131403|1995.384|A/ruddy_turnstone/Delaware_Bay/229/1995|A_/_H11N9|HA
EPI_ISL_131402|1995.384|A/ruddy_turnstone/Delaware_Bay/220/1995|A_/_H7N9|HA
EPI_ISL_131401|1995.384|A/ruddy_turnstone/Delaware_Bay/213/1995|A_/_H11N9|HA
EPI_ISL_131400|1995.384|A/ruddy_turnstone/Delaware_Bay/197/1995|A_/_H11N9|HA
EPI_ISL_131399|1995.384|A/ruddy_turnstone/Delaware_Bay/175/1995|A_/_H11N9|HA
EPI_ISL_131398|1995.384|A/ruddy_turnstone/Delaware_Bay/167/1995|A_/_H11N9|HA
EPI_ISL_131397|1995.384|A/ruddy_turnstone/Delaware_Bay/155/1995|A_/_H11N9|HA
EPI_ISL_131396|1995.381|A/ruddy_turnstone/Delaware_Bay/120/1995|A_/_H0N0|HA
EPI_ISL_131395|1995.381|A/ruddy_turnstone/Delaware_Bay/119/1995|A_/_H11N9|HA
EPI_ISL_131394|1995.381|A/ruddy_turnstone/Delaware_Bay/112/1995|A_/_H11N2|HA
EPI_ISL_131393|1995.381|A/herring_gull/Delaware_Bay/106/1995|A_/_H11N2|HA
EPI_ISL_131392|1995.381|A/laughing_gull/Delaware_Bay/94/1995|A_/_H11N2|HA
EPI_ISL_131391|1995.381|A/shorebird/Delaware_Bay/43/1995|A_/_H11N9|HA
EPI_ISL_131390|1995.381|A/shorebird/Delaware_Bay/26/1995|A_/_H0N0|HA
EPI_ISL_131389|1995.381|A/shorebird/Delaware_Bay/17/1995|A_/_H11N9|HA
EPI_ISL_131388|1995.381|A/shorebird/Delaware_Bay/11/1995|A_/_H11N9|HA
EPI_ISL_131387|1994.619|A/redhead/Alberta/291/1994|A_/_H6N8|HA
EPI_ISL_131386|1994.619|A/mallard/Alberta/232/1994|A_/_H6N8|HA
EPI_ISL_131385|1994.611|A/mallard/Alberta/76/1994|A_/_H6N8|HA
EPI_ISL_131384|1994.603|A/mallard/Alberta/68/1994|A_/_H6N8|HA
EPI_ISL_131383|1994.603|A/mallard/Alberta/32/1994|A_/_H6N8|HA
EPI_ISL_131382|1994.603|A/mallard/Alberta/19/1994|A_/_H6N8|HA
EPI_ISL_131381|1994.603|A/mallard/Alberta/6/1994|A_/_H6N8|HA
EPI_ISL_131380|1994.603|A/mallard/Alberta/4/1994|A_/_H6N8|HA
EPI_ISL_131379|1994.329|A/laughing_gull/Delaware_Bay/208/1994|A_/_H6N3|HA
EPI_ISL_131378|1994.329|A/ruddy_turnstone/Delaware_Bay/162/1994|A_/_H6N2|HA
EPI_ISL_131377|1994.329|A/herring_gull/Delaware_Bay/77/1994|A_/_H6N8|HA
EPI_ISL_131376|1994.329|A/ruddy_turnstone/Delaware_Bay/39/1994|A_/_H11N3|HA
EPI_ISL_131375|1994.329|A/shorebird/Delaware_Bay/29/1994|A_/_H6N8|HA
EPI_ISL_131374|1993.625|A/pintail/Alberta/87/1993|A_/_H6N8|HA
EPI_ISL_131373|1993.329|A/shorebird/Delaware_Bay/222/1993|A_/_H6N8|HA
EPI_ISL_131372|1993.329|A/ruddy_turnstone/Delaware_Bay/37/1993|A_/_H6N8|HA
EPI_ISL_131371|1993.329|A/ruddy_turnstone/Delaware_Bay/36/1993|A_/_H11N8|HA
EPI_ISL_131370|1992.645|A/mallard/Alberta/203/1992|A_/_H6N5|HA
EPI_ISL_131369|1992.623|A/mallard/Alberta/152/1992|A_/_H6N8|HA
EPI_ISL_131368|1992.623|A/mallard/Alberta/148/1992|A_/_H6N8|HA
EPI_ISL_131367|1992.623|A/blue-winged_teal/Alberta/142/1992|A_/_H6N8|HA
EPI_ISL_131366|1992.615|A/green-winged_teal/Alberta/107/1992|A_/_H6N8|HA
EPI_ISL_131365|1991.649|A/mallard/Alberta/251/1991|A_/_H11N9|HA
EPI_ISL_131364|1991.649|A/mallard/Alberta/126/1991|A_/_H11N9|HA
EPI_ISL_131363|1991.649|A/mallard/Alberta/122/1991|A_/_H11N9|HA
EPI_ISL_131362|1991.395|A/laughing_gull/Delaware_Bay/261/1991|A_/_H6N8|HA
EPI_ISL_131361|1991.392|A/ruddy_turnstone/Delaware_Bay/255/1991|A_/_H6N2|HA
EPI_ISL_131360|1990.658|A/mallard/Alberta/257/1990|A_/_H6N3|HA
EPI_ISL_131359|1990.658|A/mallard/Alberta/250/1990|A_/_H6N3|HA
EPI_ISL_131352|1989.671|A/mallard/Alberta/199/1989|A_/_H6N8|HA
EPI_ISL_131351|1989.671|A/mallard/Alberta/197/1989|A_/_H6N8|HA
EPI_ISL_131350|1989.671|A/mallard/Alberta/186/1989|A_/_H6N8|HA
EPI_ISL_131349|1989.671|A/mallard/Alberta/174/1989|A_/_H6N8|HA
EPI_ISL_131348|1990.655|A/mallard/Alberta/207/1990|A_/_H6N3|HA
EPI_ISL_131347|1990.397|A/laughing_gull/New_Jersey/194/1990|A_/_H6N8|HA
EPI_ISL_131346|1990.397|A/laughing_gull/New_Jersey/177/1990|A_/_H6N8|HA
EPI_ISL_131345|1990.293|A/laughing_gull/Delaware_Bay/4/1990|A_/_H6N8|HA
EPI_ISL_131344|1989.671|A/mallard/Alberta/172/1989|A_/_H6N8|HA
EPI_ISL_131343|1989.671|A/pintail/Alberta/168/1989|A_/_H6N8|HA
EPI_ISL_131342|1989.671|A/mallard/Alberta/167/1989|A_/_H6N8|HA
EPI_ISL_131341|1989.638|A/pintail/Alberta/144/1989|A_/_H6N8|HA
EPI_ISL_131336|1986.608|A/mallard/Alberta/270/1986|A_/_H6N2|HA
EPI_ISL_131340|1986.633|A/blue-winged_teal/Alberta/599/1986|A_/_H6N2|HA
EPI_ISL_131339|1986.630|A/mallard/Alberta/549/1986|A_/_H6N2|HA
EPI_ISL_131338|1986.611|A/pintail/Alberta/321/1986|A_/_H6N2|HA
EPI_ISL_131337|1986.611|A/mallard/Alberta/298/1986|A_/_H6N2|HA
EPI_ISL_131335|1989.389|A/herring_gull/New_Jersey/413/1989|A_/_H6N3|HA
EPI_ISL_131334|1989.389|A/ruddy_turnstone/New_Jersey/348/1989|A_/_H11N1|HA
EPI_ISL_131333|1989.389|A/ruddy_turnstone/New_Jersey/342/1989|A_/_H11N1|HA
EPI_ISL_131332|1989.389|A/red_knot/New_Jersey/320/1989|A_/_H11N1|HA
EPI_ISL_131331|1989.386|A/laughing_gull/New_Jersey/276/1989|A_/_H6N8|HA
EPI_ISL_131330|1989.386|A/red_knot/New_Jersey/262/1989|A_/_H11N1|HA
EPI_ISL_131329|1988.454|A/laughing_gull/Delaware_Bay/2952/1988|A_/_H11N1|HA
EPI_ISL_131328|1988.413|A/ruddy_turnstone/Delaware_Bay/2369/1988|A_/_H11N9|HA
EPI_ISL_131327|1988.374|A/ruddy_turnstone/Delaware_Bay/774/1988|A_/_H11N9|HA
EPI_ISL_131326|1988.374|A/ruddy_turnstone/Delaware_Bay/772/1988|A_/_H11N9|HA
EPI_ISL_131325|1988.374|A/shorebird/Delaware_Bay/747/1988|A_/_H11N9|HA
EPI_ISL_131324|1988.374|A/shorebird/Delaware_Bay/744/1988|A_/_H11N1|HA
EPI_ISL_131323|1988.374|A/ruddy_turnstone/Delaware_Bay/737/1988|A_/_H11N1|HA
EPI_ISL_131322|1987.381|A/herring_gull/Delaware_Bay/2610/1987|A_/_H11N1|HA
EPI_ISL_131321|1987.381|A/ruddy_turnstone/Delaware_Bay/2589/1987|A_/_H11N1|HA
EPI_ISL_131313|1999.392|A/shorebird/Delaware_Bay/91/1999|A_/_H0N0|HA
EPI_ISL_131315|2002.384|A/ruddy_turnstone/Delaware_Bay/190/2002|A_/_H0N0|HA
EPI_ISL_131314|2002.381|A/shorebird/Delaware_Bay/8/2002|A_/_H11N9|HA
EPI_ISL_131311|1996.369|A/ruddy_turnstone/Delaware_Bay/201/1996|A_/_H0N0|HA
EPI_ISL_131312|1998.375|A/ruddy_turnstone/Delaware_Bay/125/1998|A_/_H0N0|HA
EPI_ISL_131310|1994.603|A/mallard/Alberta/57/1994|A_/_H6N8|HA
EPI_ISL_131309|1989.671|A/mallard/Alberta/196/1989|A_/_H6N8|HA
EPI_ISL_131306|1986.611|A/mallard/Alberta/311/1986|A_/_H6N2|HA
EPI_ISL_131304|1988.374|A/shorebird/Delaware_Bay/731/1988|A_/_H0N0|HA
EPI_ISL_131303|1988.369|A/knot/Delaware_Bay/526/1988|A_/_H6N8|HA
EPI_ISL_131302|1988.369|A/ruddy_turnstone/Delaware_Bay/520/1988|A_/_H13N9|HA
EPI_ISL_131301|1988.369|A/ruddy_turnstone/Delaware_Bay/513/1988|A_/_H11N9|HA
EPI_ISL_131294|1999.392|A/shorebird/Delaware_Bay/173/1999|A_/_H0N0|HA
EPI_ISL_131292|1994.603|A/mallard/Alberta/59/1994|A_/_H6N8|HA
EPI_ISL_131290|1986.611|A/pintail/Alberta/314/1986|A_/_H6N2|HA
EPI_ISL_131286|1987.381|A/ruddy_turnstone/Delaware_Bay/2762/1987|A_/_H11N2|HA
EPI_ISL_130405|1968.000|A/Korea/426/1968|A_/_H2N2|HA
EPI_ISL_130379|1957.000|A/Ann_Arbor/23/1957|A_/_H2N2|HA
EPI_ISL_129924|1974.000|A/equine/Kirgiziya/26/1974|A_/_H7N7|HA
EPI_ISL_129582|2002.000|A/swine/Wisconsin/H02AS8/2002|A_/_H3N2|HA
EPI_ISL_129574|2002.000|A/swine/Gent/177/2002|A_/_H1N2|HA
EPI_ISL_129506|1997.110|A/swine/England/90591/1997|A_/_H3N2|HA
EPI_ISL_129488|2001.970|A/swine/England/43142/2001|A_/_H1N2|HA
EPI_ISL_129463|1987.000|A/swine/England/163266/1987|A_/_H3N2|HA
EPI_ISL_129460|1986.000|A/swine/England/117316/1986|A_/_H1N1|HA
EPI_ISL_129453|2001.038|A/swine/England/004772/2001|A_/_H1N1|HA
EPI_ISL_128949|1995.000|A/duck/Germany/113/1995|A_/_H9N2|HA
EPI_ISL_128947|1968.000|A/turkey/Wisconsin/1968|A_/_H5N9|HA
EPI_ISL_128946|2003.000|A/mallard/Denmark/64650/2003|A_/_H5N7|HA
EPI_ISL_128945|1963.000|A/duck/Ukraine/1/1963|A_/_H3N8|HA
EPI_ISL_128944|1999.000|A/turkey/Netherlands/543301/1999|A_/_H1N1|HA
EPI_ISL_128943|1976.000|A/duck/Alberta/35/1976|A_/_H1N1|HA
EPI_ISL_127646|1977.000|A/USSR/90/1977|A_/_H1N1|HA
EPI_ISL_124254|2002.000|A/knot/England/497/2002|A_/_H9N9|HA
EPI_ISL_123967|2003.060|A/condor/Guangdong/139/2003|A_/_H5N1|HA
EPI_ISL_123257|1973.000|A/Port_Chalmers/1/1973|A_/_H3N2|HA
EPI_ISL_123226|1934.000|A/Puerto_Rico/8/1934|A_/_H1N1|HA
EPI_ISL_123217|1934.000|A/NWS/1934|A_/_H1N1|HA
EPI_ISL_122102|2003.000|A/Memphis/8/2003|A_/_H1N2|HA
EPI_ISL_122095|1999.000|A/mallard/Netherlands/13/1999|A_/_H0N0|HA
EPI_ISL_122094|1999.000|A/mallard/Netherlands/12/1999|A_/_H2N9|HA
EPI_ISL_122093|1999.000|A/mallard/Netherlands/11/1999|A_/_H2N9|HA
EPI_ISL_122081|2003.000|A/mallard/Sweden/53/2003|A_/_H2N3|HA
EPI_ISL_122080|2003.000|A/mallard/Sweden/9/2003|A_/_H2N7|HA
EPI_ISL_122079|2003.000|A/mallard/Sweden/84/2003|A_/_H2N3|HA
EPI_ISL_122078|2003.000|A/mallard/Sweden/81/2003|A_/_H2N3|HA
EPI_ISL_122077|2003.000|A/mallard/Sweden/12/2003|A_/_H2N3|HA
EPI_ISL_122076|2003.000|A/northern_pintail/Sweden/1/2003|A_/_H2N3|HA
EPI_ISL_122075|2002.000|A/mallard/Sweden/70/2002|A_/_H2N3|HA
EPI_ISL_122074|2002.000|A/mallard/Sweden/57/2002|A_/_H2N3|HA
EPI_ISL_122073|2002.000|A/mallard/Sweden/33/2002|A_/_H2N3|HA
EPI_ISL_122072|2002.000|A/mallard/Sweden/32/2002|A_/_H2N3|HA
EPI_ISL_122071|2002.000|A/mallard/Sweden/30/2002|A_/_H2N5|HA
EPI_ISL_122070|2002.000|A/mallard/Sweden/113/2002|A_/_H2N1|HA
EPI_ISL_122067|2002.000|A/mallard/Sweden/112/2002|A_/_H2N7|HA
EPI_ISL_122066|2002.000|A/mallard/Sweden/111/2002|A_/_H2N7|HA
EPI_ISL_122040|2002.000|A/mallard/Sweden/109/2002|A_/_H2N7|HA
EPI_ISL_122039|2002.000|A/mallard/Sweden/99/2002|A_/_H2N3|HA
EPI_ISL_122038|2002.000|A/mallard/Sweden/88/2002|A_/_H2N1|HA
EPI_ISL_122037|2002.000|A/mallard/Sweden/6/2002|A_/_H2N3|HA
EPI_ISL_122036|2001.000|A/mallard/Netherlands/13/2001|A_/_H2N9|HA
EPI_ISL_122035|2001.000|A/mallard/Netherlands/14/2001|A_/_H2N3|HA
EPI_ISL_122031|1999.000|A/white_fronted_goose/Netherlands/22/1999|A_/_H2N2|HA
EPI_ISL_121271|2003.247|A/duck/Fujian/MH/2003|A_/_H9N2|HA
EPI_ISL_121374|1997.699|A/Muscovy_duck/Fujian/CL/1997|A_/_H9N2|HA
EPI_ISL_120018|2003.732|A/Malaysia/25890/2003|A_/_H0N0|HA
EPI_ISL_120017|2003.707|A/Malaysia/25804/2003|A_/_H0N0|HA
EPI_ISL_119998|2003.055|A/Malaysia/24083/2003|A_/_H0N0|HA
EPI_ISL_119997|2003.022|A/Malaysia/23995/2003|A_/_H0N0|HA
EPI_ISL_119996|2003.003|A/Malaysia/23941/2003|A_/_H0N0|HA
EPI_ISL_119840|2002.885|A/Malaysia/23637/2002|A_/_H0N0|HA
EPI_ISL_119839|2002.866|A/Malaysia/23582/2002|A_/_H0N0|HA
EPI_ISL_119838|2002.803|A/Malaysia/23378/2002|A_/_H0N0|HA
EPI_ISL_119810|2002.784|A/Malaysia/23329/2002|A_/_H0N0|HA
EPI_ISL_119808|2002.425|A/Malaysia/22387/2002|A_/_H0N0|HA
EPI_ISL_119767|1997.595|A/Malaysia/13381/1997|A_/_H3N2|HA
EPI_ISL_119766|1998.405|A/Malaysia/17276/1998|A_/_H3N2|HA
EPI_ISL_119764|1997.929|A/Malaysia/14590/1997|A_/_H3N2|HA
EPI_ISL_119763|1997.584|A/Malaysia/13329/1997|A_/_H3N2|HA
EPI_ISL_119762|1997.584|A/Malaysia/13328/1997|A_/_H3N2|HA
EPI_ISL_119761|1997.559|A/Malaysia/13241/1997|A_/_H3N2|HA
EPI_ISL_119703|1997.345|A/Malaysia/12530/1997|A_/_H1N1|HA
EPI_ISL_119702|1996.784|A/Malaysia/10970/1996|A_/_H3N2|HA
EPI_ISL_119701|1996.732|A/Malaysia/10879/1996|A_/_H3N2|HA
EPI_ISL_119700|1996.708|A/Malaysia/10816/1996|A_/_H3N2|HA
EPI_ISL_119673|1996.650|A/Malaysia/10675/1996|A_/_H3N2|HA
EPI_ISL_119672|1996.410|A/Malaysia/10135/1996|A_/_H3N2|HA
EPI_ISL_119634|1996.393|A/Malaysia/10081/1996|A_/_H3N2|HA
EPI_ISL_119630|1995.370|A/Malaysia/06768/1995|A_/_H1N1|HA
EPI_ISL_119159|1998.375|A/shorebird/Delaware_Bay/24/1998|A_/_H2N1|HA
EPI_ISL_119158|1997.364|A/shorebird/Delaware_Bay/236/1997|A_/_H2N1|HA
EPI_ISL_119157|1997.364|A/shorebird/Delaware_Bay/185/1997|A_/_H2N1|HA
EPI_ISL_119156|1997.364|A/shorebird/Delaware_Bay/138/1997|A_/_H2N1|HA
EPI_ISL_119155|1997.364|A/shorebird/Delaware_Bay/122/1997|A_/_H2N1|HA
EPI_ISL_119154|1994.386|A/ruddy_turnstone/Delaware_Bay/201/1994|A_/_H2N3|HA
EPI_ISL_119153|1994.386|A/ruddy_turnstone/Delaware_Bay/129/1994|A_/_H2N3|HA
EPI_ISL_119152|1994.386|A/laughing_gull/Delaware_Bay/34/1994|A_/_H2N3|HA
EPI_ISL_119151|1993.367|A/ruddy_turnstone/Delaware_Bay/81/1993|A_/_H2N1|HA
EPI_ISL_119150|1990.293|A/laughing_gull/Delaware_Bay/10/1990|A_/_H2N1|HA
EPI_ISL_119149|1977.581|A/gull/Maryland/18/1977|A_/_H2N9|HA
EPI_ISL_119148|1986.414|A/shorebird/Delaware_Bay/539/1986|A_/_H2N7|HA
EPI_ISL_119147|1986.414|A/herring_gull/Delaware_Bay/433/1986|A_/_H2N7|HA
EPI_ISL_119138|1986.362|A/shorebird/New_Jersey/845/1986|A_/_H2N7|HA
EPI_ISL_119137|1986.359|A/sanderling/New_Jersey/766/1986|A_/_H2N7|HA
EPI_ISL_119136|1986.359|A/sanderling/New_Jersey/756/1986|A_/_H2N7|HA
EPI_ISL_119130|2001.567|A/mallard/Alberta/33/2001|A_/_H2N1|HA
EPI_ISL_119129|2000.000|A/wild_duck/Shantou/992/2000|A_/_H2N8|HA
EPI_ISL_119128|1988.672|A/mallard/Alberta/356/1988|A_/_H2N3|HA
EPI_ISL_119119|1984.634|A/mallard/Alberta/881/1984|A_/_H2N3|HA
EPI_ISL_119110|1984.634|A/mallard/Alberta/856/1984|A_/_H2N3|HA
EPI_ISL_119109|1984.604|A/mallard/Alberta/720/1984|A_/_H2N3|HA
EPI_ISL_119108|1984.680|A/mallard/Pennsylvania/9001/1984|A_/_H2N6|HA
EPI_ISL_119107|1980.642|A/mallard/Alberta/673/1980|A_/_H2N3|HA
EPI_ISL_119106|1980.637|A/mallard/Alberta/558/1980|A_/_H2N3|HA
EPI_ISL_119105|1980.637|A/mallard/Alberta/529/1980|A_/_H2N3|HA
EPI_ISL_119104|1980.634|A/mallard/Alberta/501/1980|A_/_H2N3|HA
EPI_ISL_119103|1980.596|A/pintail_duck/Alberta/211/1980|A_/_H2N3|HA
EPI_ISL_119102|1980.596|A/mallard/Alberta/207/1980|A_/_H2N3|HA
EPI_ISL_119101|1980.596|A/mallard/Alberta/202/1980|A_/_H2N3|HA
EPI_ISL_119100|1979.616|A/mallard/Alberta/838/1979|A_/_H0N0|HA
EPI_ISL_119099|1979.603|A/mallard/Alberta/309/1979|A_/_H2N3|HA
EPI_ISL_119098|1979.082|A/mallard/New_York/66861/1978|A_/_H2N3|HA
EPI_ISL_119097|1978.093|A/black_duck/New_Jersey/1580/1978|A_/_H2N3|HA
EPI_ISL_119096|1976.000|A/mallard/Ontario/56/1976|A_/_H2N3|HA
EPI_ISL_119095|1986.203|A/swan/Maryland/206/1986|A_/_H2N7|HA
EPI_ISL_119094|1996.000|A/silkie_chicken/Pennsylvania/9600897/1996|A_/_H2N3|HA
EPI_ISL_119093|2000.279|A/duck/Nanchang/4-190/2000|A_/_H2N9|HA
EPI_ISL_119076|2000.128|A/duck/Nanchang/2-0492/2000|A_/_H2N9|HA
EPI_ISL_119075|2000.128|A/duck/Nanchang/2-0485/2000|A_/_H2N9|HA
EPI_ISL_119074|1996.000|A/duck/Pennsylvania/9411697/1996|A_/_H2N3|HA
EPI_ISL_119049|1985.000|A/Peking_duck/Heinersdorf/648-4/1986|A_/_H2N3|HA
EPI_ISL_119048|1985.000|A/Peking_duck/Heinersdorf/648-6/1985|A_/_H2N3|HA
EPI_ISL_119047|1985.000|A/Peking_duck/Wagun/1689-6/1985|A_/_H2N3|HA
EPI_ISL_119046|1985.000|A/Peking_duck/Wagun/1688-4/1985|A_/_H2N3|HA
EPI_ISL_118997|1985.000|A/Peking_duck/Wagun/1689-4/1985|A_/_H2N3|HA
EPI_ISL_118996|1981.000|A/mallard/Stralsund/55-6/1981|A_/_H2N3|HA
EPI_ISL_118995|1981.000|A/mallard/Stralsund/55-4/1981|A_/_H2N3|HA
EPI_ISL_118994|1981.000|A/duck/Rugen/88-6/1981|A_/_H2N3|HA
EPI_ISL_118993|1981.000|A/duck/Rugen/88-4/1981|A_/_H2N3|HA
EPI_ISL_118935|1981.000|A/duck/Rugen/79-6/1981|A_/_H2N3|HA
EPI_ISL_118934|1981.000|A/mallard/Stralsund/41-4/1981|A_/_H2N1|HA
EPI_ISL_118933|1981.000|A/mallard/Stralsund/41-6/1981|A_/_H2N1|HA
EPI_ISL_118932|1981.000|A/mallard/Stralsund/45-6/1981|A_/_H2N3|HA
EPI_ISL_118931|1981.000|A/mallard/Stralsund/48-6/1981|A_/_H2N3|HA
EPI_ISL_118930|1980.000|A/mallard/Rugen/26-4/1980|A_/_H2N3|HA
EPI_ISL_118929|1980.000|A/mallard/Berlin/452-6/1980|A_/_H2N3|HA
EPI_ISL_118928|1995.030|A/chicken/New_Jersey/13839-17/1995|A_/_H2N2|HA
EPI_ISL_118881|1995.047|A/guinea_fowl/New_York/13824/1995|A_/_H2N2|HA
EPI_ISL_118880|1995.033|A/chicken/New_Jersey/10977-2/1994|A_/_H2N2|HA
EPI_ISL_118879|1995.047|A/chicken/New_Jersey/8695-5/1994|A_/_H2N2|HA
EPI_ISL_118878|1994.964|A/guinea_fowl/New_Jersey/7290-19/1994|A_/_H2N2|HA
EPI_ISL_118877|1994.910|A/guinea_fowl/New_York/4449-12/1994|A_/_H2N2|HA
EPI_ISL_118876|1994.814|A/chicken/New_Jersey/16264-16/1995|A_/_H2N2|HA
EPI_ISL_118851|1995.049|A/guinea_fowl/New_Jersey/14600-21/1995|A_/_H2N2|HA
EPI_ISL_118850|1994.849|A/guinea_fowl/New_Jersey/6322-8/1995|A_/_H0N0|HA
EPI_ISL_118849|1994.819|A/chicken/New_Jersey/5404-1/1995|A_/_H2N2|HA
EPI_ISL_118848|1994.778|A/chicken/New_York/4438-3/1995|A_/_H2N2|HA
EPI_ISL_118847|1984.000|A/chicken/Jena/4836/1983|A_/_H2N2|HA
EPI_ISL_118846|1984.000|A/chicken/Jena/4705/1984|A_/_H2N2|HA
EPI_ISL_118781|1991.425|A/guinea_fowl/New_Jersey/30701/1991|A_/_H2N2|HA
EPI_ISL_118780|1991.411|A/chicken/New_York/29878/1991|A_/_H2N2|HA
EPI_ISL_118779|1991.277|A/chicken/Pennsylvania/24825/1991|A_/_H2N2|HA
EPI_ISL_118778|1990.258|A/guinea_fowl/New_Jersey/26146/1990|A_/_H2N2|HA
EPI_ISL_118777|1990.252|A/avian/Massachusetts/25756/1990|A_/_H2N2|HA
EPI_ISL_118776|1990.027|A/chicken/Connecticut/13657/1990|A_/_H2N2|HA
EPI_ISL_118769|1994.879|A/duck/New_Jersey/7872-27/1995|A_/_H0N0|HA
EPI_ISL_118752|1978.000|A/duck/Hong_Kong/273/1978|A_/_H2N2|HA
EPI_ISL_118683|1983.000|A/mallard/Potsdam/179/1983|A_/_H2N2|HA
EPI_ISL_118662|1983.000|A/mallard/Potsdam/178-6/1983|A_/_H2N2|HA
EPI_ISL_118661|1983.000|A/mallard/Potsdam/177-6/1983|A_/_H2N2|HA
EPI_ISL_118660|1983.000|A/mallard/Potsdam/177-4/1983|A_/_H2N1|HA
EPI_ISL_118659|1983.000|A/mallard/Potsdam/176/1983|A_/_H2N2|HA
EPI_ISL_118658|1961.000|A/mallard/MT/Y61|A_/_H2N2|HA
EPI_ISL_118571|1979.082|A/mallard/New_York/6750/1978|A_/_H2N2|HA
EPI_ISL_118570|1978.605|A/blue-winged_teal/Alberta/604/1978|A_/_H0N0|HA
EPI_ISL_118568|1994.386|A/shorebird/Delaware_Bay/282/1994|A_/_H0N0|HA
EPI_ISL_118567|1994.386|A/ruddy_turnstone/Delaware_Bay/157/1994|A_/_H2N3|HA
EPI_ISL_118565|1997.575|A/pintail/Alberta/22/1997|A_/_H2N9|HA
EPI_ISL_118563|1981.000|A/duck/Rugen/78-6/1981|A_/_H2N3|HA
EPI_ISL_118561|1980.000|A/mallard/Rugen/27-6/1980|A_/_H0N0|HA
EPI_ISL_118560|1980.000|A/mallard/Berlin/453-4/1980|A_/_H0N0|HA
EPI_ISL_118485|2002.000|A/ruddy_turnstone/Delaware/892/2002|A_/_H6N1|HA
EPI_ISL_118484|2002.000|A/ruddy_turnstone/Delaware/1171/2002|A_/_H1N9|HA
EPI_ISL_117161|2003.000|A/TayNguyen/TN905/2003|A_/_H3N2|HA
EPI_ISL_117160|2003.616|A/HaNoi/HN695/2003|A_/_H3N2|HA
EPI_ISL_117113|2003.879|A/TayNguyen/TN186/2003|A_/_H3N2|HA
EPI_ISL_117112|2003.732|A/TayNguyen/TN160/2003|A_/_H3N2|HA
EPI_ISL_117100|2003.000|A/HaNoi/BM862/2003|A_/_H1N1|HA
EPI_ISL_117099|2003.000|A/HaNoi/BM857/2003|A_/_H1N1|HA
EPI_ISL_117093|2003.455|A/HaNoi/BM767/2003|A_/_H3N2|HA
EPI_ISL_117091|2003.455|A/HaNoi/BM766/2003|A_/_H3N2|HA
EPI_ISL_116067|2003.000|A/HaNoi/ARI172/2003|A_/_H1N1|HA
EPI_ISL_116066|2001.000|A/HaNoi/1766/2001|A_/_H3N2|HA
EPI_ISL_115773|1999.748|A/Netherlands/301/1999|A_/_H3N2|HA
EPI_ISL_115772|1998.036|A/Netherlands/5/1998|A_/_H3N2|HA
EPI_ISL_115771|1996.000|A/Brisbane/8/1996|A_/_H3N2|HA
EPI_ISL_115770|1991.000|A/United_Kingdom/261/1991|A_/_H3N2|HA
EPI_ISL_115769|1989.000|A/Beijing/353/1989|A_/_H3N2|HA
EPI_ISL_115768|1988.000|A/Oklahoma/5/1988|A_/_H3N2|HA
EPI_ISL_115700|1988.000|A/Victoria/1/1988|A_/_H3N2|HA
EPI_ISL_115699|1982.247|A/Netherlands/233/1982|A_/_H3N2|HA
EPI_ISL_115698|1979.000|A/Bangkok/1/1979|A_/_H3N2|HA
EPI_ISL_113069|2003.732|A/Netherlands/312/2003|A_/_H3N2|HA
EPI_ISL_113061|2003.282|A/Netherlands/222/2003|A_/_H3N2|HA
EPI_ISL_115625|2003.000|A/Finland/170/2003|A_/_H3N2|HA
EPI_ISL_115624|2002.153|A/Netherlands/120/2002|A_/_H3N2|HA
EPI_ISL_115623|2001.216|A/Netherlands/126/2001|A_/_H3N2|HA
EPI_ISL_115622|2001.214|A/Netherlands/124/2001|A_/_H3N2|HA
EPI_ISL_115621|2000.014|A/Netherlands/3/2000|A_/_H3N2|HA
EPI_ISL_115620|1998.956|A/Netherlands/462/1998|A_/_H3N2|HA
EPI_ISL_115619|1997.975|A/Netherlands/300/1997|A_/_H3N2|HA
EPI_ISL_115568|1997.581|A/Auckland/10/1997|A_/_H3N2|HA
EPI_ISL_115567|1996.079|A/Netherlands/91/1996|A_/_H3N2|HA
EPI_ISL_115566|1996.817|A/Lyon/1781/1996|A_/_H3N2|HA
EPI_ISL_115565|1996.751|A/Hong_Kong/434/1996|A_/_H3N2|HA
EPI_ISL_115564|1996.546|A/Hong_Kong/358/1996|A_/_H3N2|HA
EPI_ISL_115563|1996.546|A/Hong_Kong/357/1996|A_/_H3N2|HA
EPI_ISL_115515|1996.172|A/Hong_Kong/42/1996|A_/_H3N2|HA
EPI_ISL_115514|1996.148|A/Hong_Kong/20/1996|A_/_H3N2|HA
EPI_ISL_115513|1996.000|A/Geneva/3958/1996|A_/_H3N2|HA
EPI_ISL_115512|1995.027|A/Netherlands/1/1995|A_/_H3N2|HA
EPI_ISL_115511|1995.885|A/Lyon/2279/1995|A_/_H3N2|HA
EPI_ISL_115510|1995.666|A/Hong_Kong/49/1995|A_/_H3N2|HA
EPI_ISL_115463|1995.063|A/Hong_Kong/3/1995|A_/_H3N2|HA
EPI_ISL_115462|1995.085|A/Geneva/A9509/1995|A_/_H3N2|HA
EPI_ISL_115461|1995.000|A/Finland/381/1995|A_/_H3N2|HA
EPI_ISL_115460|1995.000|A/Finland/339/1995|A_/_H3N2|HA
EPI_ISL_115459|1995.000|A/Finland/338/1995|A_/_H3N2|HA
EPI_ISL_115458|1994.011|A/Netherlands/18/1994|A_/_H3N2|HA
EPI_ISL_115414|1994.584|A/Hong_Kong/56/1994|A_/_H3N2|HA
EPI_ISL_115413|1993.000|A/Yamagata/61/1993|A_/_H3N2|HA
EPI_ISL_115412|1993.000|A/Yamagata/56/1993|A_/_H3N2|HA
EPI_ISL_115411|1989.000|A/Singapore/36/1989|A_/_H3N2|HA
EPI_ISL_115410|1993.000|A/Shangdong/9/1993|A_/_H3N2|HA
EPI_ISL_115409|1993.000|A/Scotland/160/1993|A_/_H3N2|HA
EPI_ISL_115408|1993.000|A/Scotland/142/1993|A_/_H3N2|HA
EPI_ISL_115358|1993.000|A/Paris/287/1993|A_/_H3N2|HA
EPI_ISL_115357|1993.904|A/Netherlands/398/1993|A_/_H3N2|HA
EPI_ISL_115356|1993.915|A/Netherlands/372/1993|A_/_H3N2|HA
EPI_ISL_115355|1993.929|A/Netherlands/357/1993|A_/_H3N2|HA
EPI_ISL_115354|1993.173|A/Netherlands/165/1993|A_/_H3N2|HA
EPI_ISL_115353|1993.145|A/Netherlands/126/1993|A_/_H3N2|HA
EPI_ISL_115305|1993.123|A/Netherlands/101/1993|A_/_H3N2|HA
EPI_ISL_115304|1993.000|A/Madrid/G252/1993|A_/_H3N2|HA
EPI_ISL_115303|1993.000|A/Madrid/G116/1993|A_/_H3N2|HA
EPI_ISL_115302|1993.000|A/Madrid/G109/1993|A_/_H3N2|HA
EPI_ISL_115301|1993.000|A/Madrid/G101/1993|A_/_H3N2|HA
EPI_ISL_115300|1993.000|A/Madrid/G122/1993|A_/_H3N2|HA
EPI_ISL_115113|1993.951|A/Lyon/23602/1993|A_/_H3N2|HA
EPI_ISL_115112|1993.912|A/Lyon/1815/1993|A_/_H3N2|HA
EPI_ISL_115111|1993.142|A/Lyon/672/1993|A_/_H3N2|HA
EPI_ISL_115110|1993.000|A/Guangdong/25/1993|A_/_H3N2|HA
EPI_ISL_115041|1993.000|A/Enschede/5458/1993|A_/_H3N2|HA
EPI_ISL_115040|1993.000|A/Akita/4/1993|A_/_H3N2|HA
EPI_ISL_114873|1992.541|A/Victoria/68/1992|A_/_H3N2|HA
EPI_ISL_114872|1992.833|A/Umea/2000/1992|A_/_H3N2|HA
EPI_ISL_114871|1992.749|A/Umea/1982/1992|A_/_H3N2|HA
EPI_ISL_114870|1991.923|A/Tilburg/5957/1992|A_/_H3N2|HA
EPI_ISL_114869|1992.915|A/Stockholm/13/1992|A_/_H3N2|HA
EPI_ISL_114867|1992.120|A/Stockholm/7/1992|A_/_H3N2|HA
EPI_ISL_114868|1992.833|A/Stockholm/12/1992|A_/_H3N2|HA
EPI_ISL_114816|1992.262|A/South_Austalia/27/1992|A_/_H3N2|HA
EPI_ISL_114815|1992.246|A/South_Austalia/23/1992|A_/_H3N2|HA
EPI_ISL_114814|1992.000|A/Paris/614/1992|A_/_H3N2|HA
EPI_ISL_114813|1991.915|A/Paris/597/1991|A_/_H3N2|HA
EPI_ISL_114812|1992.000|A/Paris/583/1992|A_/_H3N2|HA
EPI_ISL_114811|1991.915|A/Paris/564/1991|A_/_H3N2|HA
EPI_ISL_114763|1991.915|A/Paris/548/1992|A_/_H3N2|HA
EPI_ISL_114762|1991.915|A/Paris/512/1991|A_/_H3N2|HA
EPI_ISL_114761|1991.915|A/Paris/467/1992|A_/_H3N2|HA
EPI_ISL_114760|1991.915|A/Paris/457/1992|A_/_H3N2|HA
EPI_ISL_114759|1991.915|A/Paris/424/1992|A_/_H3N2|HA
EPI_ISL_114758|1991.915|A/Paris/417/1992|A_/_H3N2|HA
EPI_ISL_114710|1991.915|A/Paris/407/1992|A_/_H3N2|HA
EPI_ISL_114709|1991.915|A/Paris/325/1992|A_/_H3N2|HA
EPI_ISL_114708|1991.915|A/Paris/320/1992|A_/_H3N2|HA
EPI_ISL_114707|1991.989|A/Oviedo/31/1992|A_/_H3N2|HA
EPI_ISL_114706|1992.101|A/Nijmegen/3129/1992|A_/_H3N2|HA
EPI_ISL_114705|1992.022|A/Nijmegen/3126/1992|A_/_H3N2|HA
EPI_ISL_114661|1992.090|A/Netherlands/823/1992|A_/_H3N2|HA
EPI_ISL_114660|1991.964|A/Netherlands/938/1992|A_/_H3N2|HA
EPI_ISL_114659|1992.025|A/Netherlands/935/1992|A_/_H3N2|HA
EPI_ISL_114658|1992.022|A/Netherlands/819/1992|A_/_H3N2|HA
EPI_ISL_114657|1992.036|A/Madrid/G58/1992|A_/_H3N2|HA
EPI_ISL_114656|1992.254|A/Houston/56941/1992|A_/_H3N2|HA
EPI_ISL_114655|1992.254|A/Houston/56829/1992|A_/_H3N2|HA
EPI_ISL_114612|1992.254|A/Houston/56798/1992|A_/_H3N2|HA
EPI_ISL_132871|1963.000|A/turkey/England/1963|A_/_H7N3|HA
EPI_ISL_132870|1927.000|A/FPV/Dutch/1927|A_/_H7N7|HA
EPI_ISL_132869|1972.000|A/duck/Chabarovsk/1610/1972|A_/_H3N8|HA
EPI_ISL_132867|1976.000|A/New_Jersey/8/1976|A_/_H1N1|HA
EPI_ISL_132866|1979.000|A/shearwater/Australia/2576/1979|A_/_H15N9|HA
EPI_ISL_132863|1977.000|A/gull/Maryland/704/1977|A_/_H13N6|HA
EPI_ISL_132862|1976.000|A/duck/Alberta/60/1976|A_/_H12N5|HA
EPI_ISL_132850|1974.000|A/duck/Memphis/546/1974|A_/_H11N9|HA
EPI_ISL_132849|1956.000|A/duck/England/1956|A_/_H11N6|HA
EPI_ISL_132848|1966.000|A/turkey/Wisconsin/1/1966|A_/_H9N2|HA
EPI_ISL_132847|1968.000|A/turkey/Ontario/6118/1968|A_/_H8N4|HA
EPI_ISL_132846|1965.000|A/turkey/Massachusetts/3740/1965|A_/_H6N2|HA
EPI_ISL_132844|1956.000|A/duck/Czech_Republic/1956|A_/_H4N6|HA
EPI_ISL_132843|1963.000|A/duck/Ukraine/1963|A_/_H3N8|HA
EPI_ISL_132841|1976.000|A/duck/Alberta/35/1976|A_/_H1N1|HA
EPI_ISL_132760|2003.997|A/Colombo/190/2003|A_/_H3N2|HA
EPI_ISL_132759|2003.992|A/Colombo/166/2003|A_/_H3N2|HA
EPI_ISL_132758|2003.945|A/Colombo/159/2003|A_/_H3N2|HA
EPI_ISL_132757|2003.888|A/Colombo/143/2003|A_/_H3N2|HA
EPI_ISL_132418|2003.915|A/Mexico/InDRE940/2003|A_/_H3N2|HA
EPI_ISL_132417|2003.504|A/Mexico/InDRE835/2003|A_/_H3N2|HA
EPI_ISL_132416|2003.093|A/Mexico/InDRE756/2003|A_/_H3N2|HA
EPI_ISL_132414|2003.953|A/Mexico/InDRE2662/2003|A_/_H3N2|HA
EPI_ISL_132413|2003.915|A/Mexico/InDRE2601/2003|A_/_H3N2|HA
EPI_ISL_131445|2000.366|A/gull/Delaware_Bay/18/2000|A_/_H6N1|HA
EPI_ISL_131316|1988.549|A/gull/Delaware_Bay/2673/1988|A_/_H11N1|HA
EPI_ISL_130415|1960.415|A/Ann_Arbor/6/1960|A_/_H2N2|HA
EPI_ISL_130410|1963.833|A/Ned/65/1963|A_/_H2N2|HA
EPI_ISL_130409|1957.833|A/Rockville_Illinois/5-CA/1957|A_/_H2N2|HA
EPI_ISL_130408|1957.833|A/ITS/1/1957|A_/_H2N2|HA
EPI_ISL_130407|1957.833|A/Kw/1/1957|A_/_H1N1|HA
EPI_ISL_130406|1961.833|A/England/1/1961|A_/_H2N2|HA
EPI_ISL_130404|1967.833|A/Ann_Arbor/7/1967|A_/_H2N2|HA
EPI_ISL_130403|1957.833|A/Rockville_Illinois/5/1957|A_/_H2N2|HA
EPI_ISL_130402|1967.833|A/Montevideo/2208/1967|A_/_H2N2|HA
EPI_ISL_130363|1967.833|A/Cornell/1001/1967|A_/_H2N2|HA
EPI_ISL_129599|1995.748|A/Wuhan/359/1995|A_/_H3N2|HA
EPI_ISL_129591|1998.748|A/chicken/Iran/725/1998|A_/_H9N2|HA
EPI_ISL_129532|2002.748|A/swine/Spain/40564/2002|A_/_H1N2|HA
EPI_ISL_129529|2000.749|A/swine/Lutol/3/2000|A_/_H1N1|HA
EPI_ISL_129528|2003.748|A/swine/Italy/289171/2003|A_/_H1N1|HA
EPI_ISL_129527|2002.748|A/swine/Italy/272121-1/2002|A_/_H3N2|HA
EPI_ISL_129525|2001.748|A/swine/Italy/172336/2001|A_/_H1N1|HA
EPI_ISL_129523|2001.748|A/swine/Italy/15360-3/2001|A_/_H3N2|HA
EPI_ISL_129522|2003.748|A/swine/Italy/151672-3/2003|A_/_H1N1|HA
EPI_ISL_129521|1998.748|A/swine/Italy/1513-1/1998|A_/_H1N1|HA
EPI_ISL_129519|1997.748|A/swine/Cotes_d'Armor/790/1997|A_/_H1N2|HA
EPI_ISL_129518|1995.748|A/swine/OMS/2112/1995|A_/_H1N1|HA
EPI_ISL_129517|1995.748|A/swine/OMS/2111/1995|A_/_H1N1|HA
EPI_ISL_129516|2002.748|A/swine/Cotes_d'Armor/1624/2002|A_/_H1N1|HA
EPI_ISL_129515|1999.748|A/swine/Ille_et_Vilaine/1455/1999|A_/_H1N1|HA
EPI_ISL_129514|2002.748|A/swine/Cotes_d'Armor/1190/2002|A_/_H1N2|HA
EPI_ISL_129509|1982.748|A/swine/Finnistere/2899/1982|A_/_H1N1|HA
EPI_ISL_129505|1997.090|A/swine/England/88761/1997|A_/_H1N2|HA
EPI_ISL_129504|1990.595|A/swine/England/87842/1990|A_/_H3N2|HA
EPI_ISL_129503|1990.458|A/swine/England/79851/1990|A_/_H1N1|HA
EPI_ISL_129502|1995.923|A/swine/England/771270/1995|A_/_H1N1|HA
EPI_ISL_129501|1995.803|A/swine/England/745769/1995|A_/_H1N1|HA
EPI_ISL_129500|1995.641|A/swine/England/704563/1995|A_/_H3N1|HA
EPI_ISL_129499|1998.882|A/swine/England/68327/1998|A_/_H1N1|HA
EPI_ISL_129498|1997.112|A/swine/England/661263/1997|A_/_H1N2|HA
EPI_ISL_129497|1996.967|A/swine/England/645913/1996|A_/_H1N2|HA
EPI_ISL_129496|1996.814|A/swine/England/636804/1996|A_/_H1N1|HA
EPI_ISL_129495|1998.879|A/swine/England/61605/1998|A_/_H1N2|HA
EPI_ISL_129493|2000.973|A/swine/England/60797/2000|A_/_H1N2|HA
EPI_ISL_129492|1999.863|A/swine/England/57610/1999|A_/_H1N1|HA
EPI_ISL_129489|1994.310|A/swine/England/448813/1994|A_/_H1N2|HA
EPI_ISL_129487|1994.101|A/swine/England/425742/1994|A_/_H1N1|HA
EPI_ISL_129486|1994.101|A/swine/England/425069/1994|A_/_H3N2|HA
EPI_ISL_129485|1994.005|A/swine/England/410711/1994|A_/_H1N1|HA
EPI_ISL_129484|1996.519|A/swine/England/40280/1996|A_/_H1N2|HA
EPI_ISL_129483|2001.868|A/swine/England/39572/2001|A_/_H1N1|HA
EPI_ISL_129481|1993.811|A/swine/England/375017/1993|A_/_H3N2|HA
EPI_ISL_129479|1999.455|A/swine/England/35320/1999|A_/_H1N1|HA
EPI_ISL_129476|1993.301|A/swine/England/285393/1993|A_/_H3N2|HA
EPI_ISL_129475|1993.301|A/swine/England/283902/1993|A_/_H1N1|HA
EPI_ISL_129474|1993.173|A/swine/England/279053/1993|A_/_H1N1|HA
EPI_ISL_129473|1998.458|A/swine/England/26029/1998|A_/_H1N1|HA
EPI_ISL_129472|2002.175|A/swine/England/254/2002|A_/_H1N1|HA
EPI_ISL_129471|1992.792|A/swine/England/252411/1992|A_/_H1N1|HA
EPI_ISL_129470|1992.194|A/swine/England/203759/1992|A_/_H3N1|HA
EPI_ISL_129469|1992.101|A/swine/England/200276/1992|A_/_H1N1|HA
EPI_ISL_129468|1992.016|A/swine/England/195852/1992|A_/_H1N1|HA
EPI_ISL_129467|1998.170|A/swine/England/193667/1998|A_/_H1N1|HA
EPI_ISL_129466|2000.208|A/swine/England/17788/2000|A_/_H1N1|HA
EPI_ISL_129465|2000.208|A/swine/England/17787/2000|A_/_H1N1|HA
EPI_ISL_129464|1997.962|A/swine/England/167655/1997|A_/_H1N1|HA
EPI_ISL_129459|1990.932|A/swine/England/114065/1990|A_/_H1N1|HA
EPI_ISL_129455|1997.310|A/swine/England/101692/1997|A_/_H1N1|HA
EPI_ISL_129454|2003.112|A/swine/England/010402/2003|A_/_H1N1|HA
EPI_ISL_129452|2002.923|A/swine/England/002295/2002|A_/_H1N2|HA
EPI_ISL_129449|1996.749|A/swine/Eire/89/1996|A_/_H1N1|HA
EPI_ISL_129448|2000.749|A/swine/Brno/00/2000|A_/_H1N1|HA
EPI_ISL_129447|2001.748|A/swine/Bieganow/1/2001|A_/_H1N1|HA
EPI_ISL_129228|2003.422|A/turkey/Italy/2962/2003|A_/_H7N3|HA
EPI_ISL_128499|1992.667|A/Wellington/47/1992|A_/_H1N1|HA
EPI_ISL_128498|1988.667|A/Victoria/36/1988|A_/_H1N1|HA
EPI_ISL_128497|1997.666|A/Shanghai/2/1997|A_/_H1N1|HA
EPI_ISL_128496|2002.666|A/Neimenggu/52/2002|A_/_H1N1|HA
EPI_ISL_128495|1998.666|A/Moscow/13/1998|A_/_H1N1|HA
EPI_ISL_128494|1993.666|A/Florida/2/1993|A_/_H1N1|HA
EPI_ISL_128493|2001.666|A/Chile/8885/2001|A_/_H1N1|HA
EPI_ISL_128492|2000.667|A/Bangkok/163/2000|A_/_H1N1|HA
EPI_ISL_128491|2000.667|A/Fujian/156/2000|A_/_H1N1|HA
EPI_ISL_127899|2001.581|A/chicken/Korea/01310_CE20/2001|A_/_H9N2|HA
EPI_ISL_127602|2003.581|A/Fujian/445/2003|A_/_H3N2|HA
EPI_ISL_127601|1999.581|A/California/32/1999|A_/_H3N2|HA
EPI_ISL_127600|2000.582|A/Ulan_Ude/01/2000|A_/_H3N2|HA
EPI_ISL_127595|1999.581|A/Moscow/10/1999|A_/_H3N2|HA
EPI_ISL_127594|1996.582|A/South_Africa/1147/1996|A_/_H3N2|HA
EPI_ISL_127589|1994.581|A/Johannesburg/33/1994|A_/_H3N2|HA
EPI_ISL_127588|1992.582|A/Harbin/15/1992|A_/_H3N2|HA
EPI_ISL_127587|1987.581|A/Shanghai/11/1987|A_/_H3N2|HA
EPI_ISL_125877|1987.581|A/Sichuan/2/1987|A_/_H3N2|HA
EPI_ISL_125876|1983.581|A/Chile/1/1983|A_/_H1N1|HA
EPI_ISL_125872|1982.581|A/Philippines/2/1982|A_/_H3N2|HA
EPI_ISL_124928|1986.581|A/Leningrad/360/1986|A_/_H3N2|HA
EPI_ISL_124309|2000.582|A/England/192/2000|A_/_H1N1|HA
EPI_ISL_124244|1995.581|A/turkey/Germany/EK224/1995|A_/_H9N2|HA
EPI_ISL_124232|2003.581|A/chicken/G-Karachi/2003|A_/_H9N2|HA
EPI_ISL_124231|2003.581|A/chicken/Pakistan/47/2003|A_/_H9N0|HA
EPI_ISL_124221|2003.581|A/chicken/India/3/2003|A_/_H9N2|HA
EPI_ISL_124220|2001.581|A/chicken/Hungary/11-459/2001|A_/_H9N2|HA
EPI_ISL_123969|1996.582|A/duck/Guangdong/1/1996|A_/_H7N3|HA
EPI_ISL_123233|1975.581|A/Victoria/3/1975|A_/_H3N2|HA
EPI_ISL_123229|1972.582|A/England/42/1972|A_/_H3N2|HA
EPI_ISL_123225|1968.582|A/Aichi/2/1968|A_/_H3N2|HA
EPI_ISL_123212|1989.581|A/Beijing/353/1989|A_/_H3N2|HA
EPI_ISL_123191|2003.581|A/Christchurch/1/2003|A_/_H1N1|HA
EPI_ISL_123190|2002.581|A/Neimenggu/52/2002|A_/_H1N1|HA
EPI_ISL_123189|2002.581|A/New_York/26/2002|A_/_H0N0|HA
EPI_ISL_123188|2002.581|A/Russia/2187/2002|A_/_H1N1|HA
EPI_ISL_123187|2001.581|A/Christchurch/4/2001|A_/_H1N1|HA
EPI_ISL_123186|2001.581|A/Singapore/14/2001|A_/_H1N1|HA
EPI_ISL_123185|2001.581|A/Chile/8885/2001|A_/_H1N1|HA
EPI_ISL_123184|2000.582|A/Chile/4795/2000|A_/_H1N1|HA
EPI_ISL_123183|2000.582|A/Fujian/156/2000|A_/_H1N1|HA
EPI_ISL_123182|2000.582|A/Brazil/74200/2000|A_/_H1N1|HA
EPI_ISL_123181|2000.582|A/Bangkok/163/2000|A_/_H1N1|HA
EPI_ISL_123180|1999.581|A/New_Caledonia/20/99|A_/_H1N1|HA
EPI_ISL_123179|1998.581|A/Ostrava/801/1998|A_/_H1N1|HA
EPI_ISL_123178|1998.581|A/Moscow/13/1998|A_/_H1N1|HA
EPI_ISL_123177|1997.581|A/Shanghai/2/1997|A_/_H1N1|HA
EPI_ISL_123176|1997.581|A/Johannesburg/159/1997|A_/_H1N1|HA
EPI_ISL_123175|1996.582|A/Shanghai/8/1996|A_/_H1N1|HA
EPI_ISL_123174|1995.581|A/Shengzhen/227/1995|A_/_H1N1|HA
EPI_ISL_123173|1993.581|A/Florida/2/1993|A_/_H1N1|HA
EPI_ISL_123172|1992.582|A/Wellington/47/1992|A_/_H1N1|HA
EPI_ISL_123156|1988.582|A/Victoria/36/1988|A_/_H1N1|HA
EPI_ISL_123155|1986.581|A/Kawasaki/6/1986|A_/_H1N1|HA
EPI_ISL_123154|1999.581|A/Nanchang/16A/1999|A_/_H1N1|HA
EPI_ISL_122020|1979.496|A/Bangkok/1/1979|A_/_H3N2|HA
EPI_ISL_122019|1977.496|A/Texas/1/1977|A_/_H3N2|HA
EPI_ISL_120425|2003.729|A/Malaysia/25862/2003|A_/_H1N1|HA
EPI_ISL_120424|2003.688|A/Malaysia/25750/2003|A_/_H1N1|HA
EPI_ISL_120423|2003.589|A/Malaysia/25531/2003|A_/_H1N1|HA
EPI_ISL_120422|1998.071|A/Malaysia/15042/1998|A_/_H1N1|HA
EPI_ISL_120421|1997.997|A/Malaysia/14817/1997|A_/_H1N1|HA
EPI_ISL_120420|1997.860|A/Malaysia/14210/1997|A_/_H1N1|HA
EPI_ISL_120419|1997.822|A/Malaysia/14075/1997|A_/_H1N1|HA
EPI_ISL_120418|1997.923|A/Malaysia/14458/1997|A_/_H1N1|HA
EPI_ISL_120417|1997.197|A/Malaysia/12106/1997|A_/_H3N2|HA
EPI_ISL_120416|1997.041|A/Malaysia/11642/1997|A_/_H1N1|HA
EPI_ISL_120415|1997.041|A/Malaysia/11641/1997|A_/_H1N1|HA
EPI_ISL_120371|2003.973|A/Malaysia/26571/2003|A_/_H3N2|HA
EPI_ISL_120370|2003.942|A/Malaysia/26468/2003|A_/_H3N2|HA
EPI_ISL_120369|2003.934|A/Malaysia/26430/2003|A_/_H3N2|HA
EPI_ISL_120368|2003.773|A/Malaysia/26003/2003|A_/_H3N2|HA
EPI_ISL_120367|2003.759|A/Malaysia/25957/2003|A_/_H3N2|HA
EPI_ISL_120366|2003.745|A/Malaysia/25920/2003|A_/_H3N2|HA
EPI_ISL_120365|2003.723|A/Malaysia/25849/2003|A_/_H3N2|HA
EPI_ISL_120364|2002.879|A/Malaysia/23606/2002|A_/_H3N2|HA
EPI_ISL_120363|1998.721|A/Malaysia/18128/1998|A_/_H3N2|HA
EPI_ISL_120362|1998.721|A/Malaysia/18121/1998|A_/_H3N2|HA
EPI_ISL_120361|1999.058|A/Malaysia/10759/1999|A_/_H3N2|HA
EPI_ISL_120360|1998.603|A/Malaysia/17998/1998|A_/_H3N2|HA
EPI_ISL_120359|1998.452|A/Malaysia/17392/1998|A_/_H3N2|HA
EPI_ISL_120358|1998.463|A/Malaysia/17332/1998|A_/_H3N2|HA
EPI_ISL_120357|1998.395|A/Malaysia/17230/1998|A_/_H3N2|HA
EPI_ISL_120356|1997.559|A/Malaysia/13246/1997|A_/_H3N2|HA
EPI_ISL_120355|1997.512|A/Malaysia/13094/1997|A_/_H3N2|HA
EPI_ISL_120354|1997.485|A/Malaysia/13002/1997|A_/_H3N2|HA
EPI_ISL_120353|1997.477|A/Malaysia/12990/1997|A_/_H3N2|HA
EPI_ISL_120352|1997.477|A/Malaysia/12974/1997|A_/_H3N2|HA
EPI_ISL_120351|1997.466|A/Malaysia/12942/1997|A_/_H3N2|HA
EPI_ISL_120350|1997.458|A/Malaysia/12904/1997|A_/_H3N2|HA
EPI_ISL_120349|1997.427|A/Malaysia/12766/1997|A_/_H3N2|HA
EPI_ISL_120348|1997.416|A/Malaysia/12726/1997|A_/_H3N2|HA
EPI_ISL_120347|1997.353|A/Malaysia/12550/1997|A_/_H3N2|HA
EPI_ISL_120346|1997.208|A/Malaysia/12132/1997|A_/_H3N2|HA
EPI_ISL_120345|1996.978|A/Malaysia/11473/1996|A_/_H3N2|HA
EPI_ISL_120344|1996.795|A/Malaysia/10997/1996|A_/_H3N2|HA
EPI_ISL_120343|1996.784|A/Malaysia/10969/1996|A_/_H3N2|HA
EPI_ISL_120342|1996.732|A/Malaysia/10877/1996|A_/_H3N2|HA
EPI_ISL_120341|1996.669|A/Malaysia/10717/1996|A_/_H3N2|HA
EPI_ISL_120340|1996.699|A/Malaysia/10807/1996|A_/_H3N2|HA
EPI_ISL_120339|1996.503|A/Malaysia/10370/1996|A_/_H3N2|HA
EPI_ISL_120338|1996.500|A/Malaysia/10360/1996|A_/_H3N2|HA
EPI_ISL_120337|1996.464|A/Malaysia/10111/1996|A_/_H3N2|HA
EPI_ISL_120336|1995.737|A/Malaysia/07832/1995|A_/_H3N2|HA
EPI_ISL_120335|1995.737|A/Malaysia/07831/1995|A_/_H3N2|HA
EPI_ISL_120334|1995.501|A/Malaysia/07145/1995|A_/_H3N2|HA
EPI_ISL_129685|2001.312|A/Toulouse/878/2001|A_/_H3N2|HA
EPI_ISL_120184|2003.973|A/teal/Egypt/20431-NAMRU3/2003|A_/_H1N2|HA
EPI_ISL_120183|2003.953|A/shoveler/Egypt/20313-NAMRU3/2003|A_/_H5N2|HA
EPI_ISL_129687|2003.164|A/Trieste/2/2003|A_/_H3N2|HA
EPI_ISL_141299|1998.666|A/mallard/Minnesota/182718/1998|A_/_H6N2|HA
EPI_ISL_141298|1987.000|A/blue-winged_teal/Louisiana/42B/1987|A_/_H2N3|HA
EPI_ISL_141297|1986.000|A/blue-winged_teal/Louisiana/3B/1986|A_/_H4N8|HA
EPI_ISL_141296|1986.000|A/blue-winged_teal/Louisiana/B3/1986|A_/_H11N9|HA
EPI_ISL_141295|1998.666|A/mallard/Minnesota/182761/1998|A_/_H7N3|HA
EPI_ISL_141294|2000.000|A/mallard/Minnesota/346250/2000|A_/_H5N2|HA
EPI_ISL_139363|2000.000|A/swine/Nagano/2000|A_/_H3N2|HA
EPI_ISL_139360|2002.000|A/swine/Ehime/2/2002|A_/_H3N2|HA
EPI_ISL_139359|2002.000|A/swine/Ehime/1/2002|A_/_H3N2|HA
EPI_ISL_138170|2003.496|A/mallard/Alberta/130/2003|A_/_H1N1|HA
EPI_ISL_138169|2002.515|A/mallard/Alberta/277/2002|A_/_H1N1|HA
EPI_ISL_138168|2002.515|A/mallard/Alberta/276/2002|A_/_H1N1|HA
EPI_ISL_138167|2002.512|A/mallard/Alberta/219/2002|A_/_H1N1|HA
EPI_ISL_138166|2002.512|A/mallard/Alberta/215/2002|A_/_H1N1|HA
EPI_ISL_138160|2002.384|A/ruddy_turnstone/Delaware_Bay/191/2002|A_/_H1N9|HA
EPI_ISL_138165|2002.512|A/mallard/Alberta/207/2002|A_/_H1N1|HA
EPI_ISL_138159|2002.384|A/shorebird/Delaware_Bay/139/2002|A_/_H1N9|HA
EPI_ISL_138164|2002.512|A/mallard/Alberta/204/2002|A_/_H1N1|HA
EPI_ISL_138158|2002.384|A/shorebird/Delaware_Bay/130/2002|A_/_H0N0|HA
EPI_ISL_138163|2002.499|A/mallard/Alberta/151/2002|A_/_H1N1|HA
EPI_ISL_138157|2002.384|A/shorebird/Delaware_Bay/124/2002|A_/_H0N0|HA
EPI_ISL_138162|2002.499|A/mallard/Alberta/150/2002|A_/_H10N7|HA
EPI_ISL_138156|2002.384|A/ruddy_turnstone/Delaware_Bay/115/2002|A_/_H1N9|HA
EPI_ISL_138161|2002.384|A/ruddy_turnstone/Delaware_Bay/192/2002|A_/_H1N9|HA
EPI_ISL_138155|2002.384|A/ruddy_turnstone/Delaware_Bay/96/2002|A_/_H1N9|HA
EPI_ISL_138153|2002.384|A/ruddy_turnstone/Delaware_Bay/94/2002|A_/_H1N9|HA
EPI_ISL_138147|2002.381|A/shorebird/Delaware_Bay/50/2002|A_/_H1N1|HA
EPI_ISL_138152|2002.384|A/ruddy_turnstone/Delaware_Bay/93/2002|A_/_H1N9|HA
EPI_ISL_138151|2002.381|A/laughing_gull/Delaware_Bay/79/2002|A_/_H1N9|HA
EPI_ISL_138146|2002.381|A/shorebird/Delaware_Bay/49/2002|A_/_H1N9|HA
EPI_ISL_138145|2002.381|A/shorebird/Delaware_Bay/47/2002|A_/_H1N9|HA
EPI_ISL_138150|2002.381|A/shorebird/Delaware_Bay/71/2002|A_/_H0N0|HA
EPI_ISL_138144|2002.381|A/shorebird/Delaware_Bay/46/2002|A_/_H0N0|HA
EPI_ISL_138149|2002.381|A/laughing_gull/Delaware_Bay/61/2002|A_/_H1N9|HA
EPI_ISL_138143|2002.381|A/shorebird/Delaware_Bay/42/2002|A_/_H1N9|HA
EPI_ISL_138148|2002.381|A/shorebird/Delaware_Bay/56/2002|A_/_H1N9|HA
EPI_ISL_138142|2002.381|A/shorebird/Delaware_Bay/39/2002|A_/_H1N9|HA
EPI_ISL_138141|2002.381|A/shorebird/Delaware_Bay/38/2002|A_/_H1N9|HA
EPI_ISL_138135|2001.375|A/shorebird/Delaware_Bay/286/2001|A_/_H10N7|HA
EPI_ISL_138140|2002.381|A/shorebird/Delaware_Bay/31/2002|A_/_H11N1|HA
EPI_ISL_138154|2001.375|A/shorebird/Delaware_Bay/276/2001|A_/_H10N7|HA
EPI_ISL_138139|2002.381|A/shorebird/Delaware_Bay/27/2002|A_/_H1N9|HA
EPI_ISL_138134|2001.375|A/shorebird/Delaware_Bay/267/2001|A_/_H10N7|HA
EPI_ISL_138138|2002.381|A/shorebird/Delaware_Bay/20/2002|A_/_H1N9|HA
EPI_ISL_138132|2001.375|A/shorebird/Delaware_Bay/266/2001|A_/_H10N7|HA
EPI_ISL_138137|2002.381|A/shorebird/Delaware_Bay/11/2002|A_/_H1N9|HA
EPI_ISL_138131|2001.375|A/shorebird/Delaware_Bay/262/2001|A_/_H10N7|HA
EPI_ISL_138136|2001.375|A/shorebird/Delaware_Bay/288/2001|A_/_H10N7|HA
EPI_ISL_138130|2001.375|A/shorebird/Delaware_Bay/261/2001|A_/_H10N7|HA
EPI_ISL_138129|2001.375|A/shorebird/Delaware_Bay/216/2001|A_/_H0N0|HA
EPI_ISL_138128|2001.375|A/shorebird/Delaware_Bay/214/2001|A_/_H10N7|HA
EPI_ISL_138122|2001.375|A/shorebird/Delaware_Bay/197/2001|A_/_H10N7|HA
EPI_ISL_138127|2001.375|A/shorebird/Delaware_Bay/207/2001|A_/_H10N7|HA
EPI_ISL_138121|2001.375|A/shorebird/Delaware_Bay/192/2001|A_/_H10N7|HA
EPI_ISL_138126|2001.375|A/shorebird/Delaware_Bay/202/2001|A_/_H10N7|HA
EPI_ISL_138120|2001.375|A/shorebird/Delaware_Bay/142/2001|A_/_H10N7|HA
EPI_ISL_138125|2001.375|A/shorebird/Delaware_Bay/201/2001|A_/_H10N7|HA
EPI_ISL_138119|2001.375|A/shorebird/Delaware_Bay/135/2001|A_/_H10N7|HA
EPI_ISL_138124|2001.375|A/shorebird/Delaware_Bay/200/2001|A_/_H10N7|HA
EPI_ISL_138118|2001.375|A/shorebird/Delaware_Bay/134/2001|A_/_H10N7|HA
EPI_ISL_138123|2001.375|A/shorebird/Delaware_Bay/199/2001|A_/_H10N7|HA
EPI_ISL_138117|2001.375|A/shorebird/Delaware_Bay/132/2001|A_/_H10N7|HA
EPI_ISL_138116|2001.373|A/shorebird/Delaware_Bay/109/2001|A_/_H10N7|HA
EPI_ISL_138115|2001.373|A/shorebird/Delaware_Bay/102/2001|A_/_H10N7|HA
EPI_ISL_138110|2001.373|A/ruddy_turnstone/Delaware_Bay/31/2001|A_/_H10N7|HA
EPI_ISL_138114|2001.373|A/shorebird/Delaware_Bay/101/2001|A_/_H10N7|HA
EPI_ISL_138109|2000.538|A/pintail/Alberta/207/2000|A_/_H1N1|HA
EPI_ISL_138113|2001.373|A/shorebird/Delaware_Bay/53/2001|A_/_H10N7|HA
EPI_ISL_138108|2000.369|A/shorebird/Delaware_Bay/267/2000|A_/_H10N4|HA
EPI_ISL_138107|2000.369|A/shorebird/Delaware_Bay/260/2000|A_/_H10N4|HA
EPI_ISL_138112|2001.373|A/shorebird/Delaware_Bay/43/2001|A_/_H10N7|HA
EPI_ISL_138133|2000.369|A/shorebird/Delaware_Bay/212/2000|A_/_H10N7|HA
EPI_ISL_138111|2001.373|A/shorebird/Delaware_Bay/37/2001|A_/_H10N7|HA
EPI_ISL_138105|2000.369|A/shorebird/Delaware_Bay/211/2000|A_/_H10N7|HA
EPI_ISL_138099|1996.650|A/mallard/Alberta/267/1996|A_/_H0N0|HA
EPI_ISL_138104|2000.369|A/shorebird/Delaware_Bay/202/2000|A_/_H0N0|HA
EPI_ISL_138103|2000.369|A/shorebird/Delaware_Bay/102/2000|A_/_H10N4|HA
EPI_ISL_138106|1999.392|A/shorebird/Delaware_Bay/180/1999|A_/_H10N7|HA
EPI_ISL_138102|1998.595|A/mallard/Alberta/119/1998|A_/_H1N1|HA
EPI_ISL_138098|1996.585|A/pintail/Alberta/140/1996|A_/_H1N1|HA
EPI_ISL_138097|1996.369|A/shorebird/Delaware_Bay/288/1996|A_/_H10N2|HA
EPI_ISL_138101|1998.592|A/mallard/Alberta/71/1998|A_/_H10N7|HA
EPI_ISL_138096|1996.369|A/laughing_gull/Delaware_Bay/245/1996|A_/_H10N2|HA
EPI_ISL_138100|1997.578|A/mallard/Alberta/90/1997|A_/_H10N7|HA
EPI_ISL_138095|1996.369|A/ruddy_turnstone/Delaware_Bay/213/1996|A_/_H0N0|HA
EPI_ISL_138094|1996.369|A/ruddy_turnstone/Delaware_Bay/116/1996|A_/_H0N0|HA
EPI_ISL_138093|1996.369|A/shorebird/Delaware_Bay/72/1996|A_/_H10N7|HA
EPI_ISL_138088|1994.389|A/red_knot/Delaware_Bay/221/1994|A_/_H1N1|HA
EPI_ISL_138087|1994.389|A/shorebird/Delaware_Bay/211/1994|A_/_H1N3|HA
EPI_ISL_138092|1996.369|A/shorebird/Delaware_Bay/63/1996|A_/_H10N2|HA
EPI_ISL_138086|1994.386|A/ruddy_turnstone/Delaware_Bay/181/1994|A_/_H1N2|HA
EPI_ISL_138091|1996.366|A/shorebird/Delaware_Bay/23/1996|A_/_H10N9|HA
EPI_ISL_138085|1994.386|A/ruddy_turnstone/Delaware_Bay/172/1994|A_/_H1N4|HA
EPI_ISL_138090|1995.586|A/mallard/Alberta/2/1995|A_/_H10N7|HA
EPI_ISL_138089|1994.389|A/red_knot/Delaware_Bay/240/1994|A_/_H1N8|HA
EPI_ISL_138084|1994.386|A/ruddy_turnstone/Delaware_Bay/161/1994|A_/_H0N0|HA
EPI_ISL_138083|1994.386|A/ruddy_turnstone/Delaware_Bay/154/1994|A_/_H1N2|HA
EPI_ISL_138082|1994.386|A/ruddy_turnstone/Delaware_Bay/153/1994|A_/_H1N4|HA
EPI_ISL_138081|1994.386|A/ruddy_turnstone/Delaware_Bay/150/1994|A_/_H1N4|HA
EPI_ISL_138080|1994.386|A/ruddy_turnstone/Delaware_Bay/126/1994|A_/_H6N1|HA
EPI_ISL_138079|1994.386|A/ruddy_turnstone/Delaware_Bay/124/1994|A_/_H0N0|HA
EPI_ISL_138078|1994.386|A/ruddy_turnstone/Delaware_Bay/82/1994|A_/_H1N1|HA
EPI_ISL_138077|1990.652|A/pintail/Alberta/145/1990|A_/_H6N3|HA
EPI_ISL_138076|1990.397|A/ruddy_turnstone/New_Jersey/147/1990|A_/_H1N1|HA
EPI_ISL_138075|1990.397|A/ruddy_turnstone/New_Jersey/146/1990|A_/_H10N7|HA
EPI_ISL_138074|1988.372|A/herring_gull/Delaware_Bay/712/1988|A_/_H16N3|HA
EPI_ISL_138073|1987.649|A/mallard/Alberta/294/1987|A_/_H0N0|HA
EPI_ISL_138072|1987.649|A/pintail/Alberta/267/1987|A_/_H6N2|HA
EPI_ISL_138071|1987.649|A/mallard/Alberta/260/1987|A_/_H6N2|HA
EPI_ISL_138070|1987.633|A/mallard/Alberta/238/1987|A_/_H6N2|HA
EPI_ISL_138069|1987.633|A/mallard/Alberta/230/1987|A_/_H6N2|HA
EPI_ISL_138068|1987.630|A/mallard/Alberta/197/1987|A_/_H6N2|HA
EPI_ISL_138067|1987.630|A/mallard/Alberta/196/1987|A_/_H6N2|HA
EPI_ISL_138066|1987.630|A/mallard/Alberta/195/1987|A_/_H6N2|HA
EPI_ISL_138065|1987.630|A/mallard/Alberta/186/1987|A_/_H6N2|HA
EPI_ISL_138060|1987.381|A/laughing_gull/Delaware_Bay/2623/1987|A_/_H16N3|HA
EPI_ISL_138064|1987.614|A/coot/Alberta/134/1987|A_/_H6N2|HA
EPI_ISL_138063|1987.592|A/blue-winged_teal/Alberta/69/1987|A_/_H1N1|HA
EPI_ISL_138062|1987.378|A/laughing_gull/Delaware_Bay/2839/1987|A_/_H16N3|HA
EPI_ISL_138061|1987.381|A/ruddy_turnstone/Delaware_Bay/2764/1987|A_/_H10N7|HA
EPI_ISL_138059|1987.381|A/herring_gull/Delaware_Bay/2617/1987|A_/_H16N3|HA
EPI_ISL_138058|1987.378|A/knot/Delaware_Bay/2561/1987|A_/_H10N5|HA
EPI_ISL_138057|1986.359|A/herring_gull/New_Jersey/780/1986|A_/_H16N3|HA
EPI_ISL_138049|2002.384|A/ruddy_turnstone/Delaware_Bay/99/2002|A_/_H0N0|HA
EPI_ISL_138048|2002.381|A/shorebird/Delaware_Bay/64/2002|A_/_H0N0|HA
EPI_ISL_138047|2002.381|A/shorebird/Delaware_Bay/4/2002|A_/_H0N0|HA
EPI_ISL_138046|2001.375|A/shorebird/Delaware_Bay/293/2001|A_/_H0N0|HA
EPI_ISL_138045|1995.586|A/mallard/Alberta/7/1995|A_/_H0N0|HA
EPI_ISL_138044|1994.389|A/red_knot/Delaware_Bay/247/1994|A_/_H1N0|HA
EPI_ISL_138043|1994.389|A/shorebird/Delaware_Bay/215/1994|A_/_H0N0|HA
EPI_ISL_138042|1994.386|A/ruddy_turnstone/Delaware_Bay/79/1994|A_/_H0N0|HA
EPI_ISL_138041|1990.652|A/mallard/Alberta/110/1990|A_/_H0N0|HA
EPI_ISL_138040|1989.389|A/red_knot/New_Jersey/327/1989|A_/_H0N0|HA
EPI_ISL_138177|1990.397|A/ruddy_turnstone/New_Jersey/154/1990|A_/_H0N0|HA
EPI_ISL_138176|1986.638|A/mallard/Alberta/670/1986|A_/_H0N0|HA
EPI_ISL_138175|1986.630|A/mallard/Alberta/553/1986|A_/_H10N7|HA
EPI_ISL_138039|1987.378|A/ruddy_turnstone/Delaware_Bay/2813/1987|A_/_H0N0|HA
EPI_ISL_133667|1994.616|A/pintail/Alberta/155/1994|A_/_H6N8|HA
EPI_ISL_138868|2003.833_(Day_unknown)|A/chicken/Hong_Kong/369/2003|A_/_H5N1|HA
EPI_ISL_134203|1998.000|A/chicken/Shandong/WF/1998|A_/_H9N2|HA
EPI_ISL_139914|2003.118|A/Wyoming/03/2003|A_/_H3N2|HA
EPI_ISL_173282|1986.000|A/Victoria/4/1986|A_/_H1N1|HA
EPI_ISL_173281|1983.000|A/Queensland/1/1983|A_/_H1N1|HA
EPI_ISL_173279|1982.000|A/Victoria/186/1982|A_/_H3N2|HA
EPI_ISL_156839|1999.975|A/turkey/Italy/4829/1999|A_/_H7N1|HA
EPI_ISL_156838|1999.973|A/turkey/Italy/4756/1999|A_/_H7N1|HA
EPI_ISL_156837|1999.970|A/turkey/Italy/4749/1999|A_/_H7N1|HA
EPI_ISL_156836|1999.975|A/turkey/Italy/4827/1999|A_/_H7N1|HA
EPI_ISL_156835|1999.975|A/turkey/Italy/4828/1999|A_/_H7N1|HA
EPI_ISL_156834|1999.951|A/turkey/Italy/4618/1999|A_/_H7N1|HA
EPI_ISL_185842|2000.464|A/Wellington/3/2000|A_/_H1N1|HA
EPI_ISL_185614|2000.642|A/Wellington/11/2000|A_/_H1N1|HA
EPI_ISL_185600|2000.000|A/Thailand/Siriraj-07/2000|A_/_H1N1|HA
EPI_ISL_185552|2000.560|A/Wellington/5/2000|A_/_H1N1|HA
EPI_ISL_185339|2000.508|A/Wellington/4/2000|A_/_H1N1|HA
EPI_ISL_185200|2000.680|A/Wellington/14/2000|A_/_H1N1|HA
EPI_ISL_181414|2003.899|A/migratory_duck/Jiangxi/6847/2003|A_/_H10N5|HA
EPI_ISL_181388|2001.000|A/waterfowl/GA/96623-7/2001|A_/_H16N3|HA
EPI_ISL_181387|1990.000|A/herring_gull/NJ/163/1990|A_/_H0N0|HA
EPI_ISL_181371|1987.000|A/herring_gull/DE/2591/1987|A_/_H13N2|HA
EPI_ISL_181370|1993.000|A/laughing_gull/DE/246/1993|A_/_H13N6|HA
EPI_ISL_8914|1988.000|A/laughing_gull/DE/554/1988|A_/_H13N3|HA
EPI_ISL_181369|1990.000|A/herring_gull/NJ/163/1990|A_/_H0N0|HA
EPI_ISL_181368|1988.000|A/environment/DE/2347/1988|A_/_H13N6|HA
EPI_ISL_181367|1987.000|A/ruddy_turnstone/DE/2584/1987|A_/_H13N2|HA
EPI_ISL_181366|1988.000|A/knot/DE/530/1988|A_/_H13N6|HA
EPI_ISL_181365|1988.000|A/herring_gull/DE/2337/1988|A_/_H13N2|HA
EPI_ISL_181364|1986.000|A/laughing_gull/DE/1370/1986|A_/_H13N2|HA
EPI_ISL_181363|1987.000|A/environment/DE/26186/1987|A_/_H13N2|HA
EPI_ISL_181296|1999.099|A/chicken/Beijing/3/1999|A_/_H9N2|HA
EPI_ISL_179426|1980.000|A/duck/Hong_Kong/821/1980|A_/_H5N3|HA
EPI_ISL_179425|1980.000|A/duck/Hong_Kong/820/1980|A_/_H5N3|HA
EPI_ISL_179424|1980.000|A/duck/Hong_Kong/819/1980|A_/_H5N3|HA
EPI_ISL_179423|1979.000|A/duck/Hong_Kong/694/1979|A_/_H5N3|HA
EPI_ISL_170562|1962.000|A/England/12/1962|A_/_H2N2|HA
EPI_ISL_170561|1957.000|A/Okuda/1957|A_/_H2N2|HA
EPI_ISL_170560|1957.000|A/Shanghai/202/1957|A_/_H2N2|HA
EPI_ISL_170559|1963.000|A/Leningrad/29/1963|A_/_H2N2|HA
EPI_ISL_170557|1963.000|A/Georgia/1/1963|A_/_H2N2|HA
EPI_ISL_182214|1968.000|A/Victoria/5/1968|A_/_H2N2|HA
EPI_ISL_170556|1964.000|A/Beijing/12/1964|A_/_H2N2|HA
EPI_ISL_170558|1957.000|A/Zhang/4/1957|A_/_H2N2|HA
EPI_ISL_170786|1977.000|A/turkey/England/647/1977|A_/_H7N7|HA
EPI_ISL_170785|1977.000|A/duck/Bavaria/2/1977|A_/_H1N1|HA
EPI_ISL_170529|1979.000|A/duck/Schleswig/21/1979|A_/_H1N1|HA
EPI_ISL_170784|1981.000|A/swine/Italy/147/1981|A_/_H1N1|HA
EPI_ISL_170528|1985.000|A/swine/Kazakhstan/106/1985|A_/_H3N6|HA
EPI_ISL_170580|1981.000|A/swine/Hannover/1/1981|A_/_H1N1|HA
EPI_ISL_170579|1981.000|A/swine/Germany/2/1981|A_/_H1N1|HA
EPI_ISL_170527|1981.000|A/swine/Italy/VI147/1981|A_/_H1N1|HA
EPI_ISL_170526|1981.000|A/swine/Potsdam/268/1981|A_/_H1N1|HA
EPI_ISL_170525|1981.000|A/swine/Potsdam/15/1981|A_/_H1N1|HA
EPI_ISL_170524|1981.000|A/swine/Potsdam/1/1981|A_/_H1N1|HA
EPI_ISL_170523|1981.000|A/swine/Germany/S27/1981|A_/_H1N1|HA
EPI_ISL_170522|1981.145|A/swine/Arnsberg/7/1981|A_/_H1N1|HA
EPI_ISL_170521|1981.129|A/swine/Arnsberg/4/1981|A_/_H1N1|HA
EPI_ISL_170520|1981.112|A/swine/Arnsberg/3/1981|A_/_H1N1|HA
EPI_ISL_170519|1980.000|A/swine/Netherlands/25/1980|A_/_H1N1|HA
EPI_ISL_170518|1980.000|A/swine/Marseille/2260/1980|A_/_H1N1|HA
EPI_ISL_170517|1979.932|A/swine/Arnsberg/6554/1979|A_/_H1N1|HA
EPI_ISL_170516|1979.932|A/swine/Arnsberg/1/1979|A_/_H1N1|HA
EPI_ISL_168490|1959.000|A/chicken/Scotland/1959|A_/_H5N1|HA
EPI_ISL_167224|1968.085_(Day_unknown)|A/Netherlands/B2/1968|A_/_H2N2|HA
EPI_ISL_167265|1997.000|A/Bangkok/1/1997|A_/_H3N2|HA
EPI_ISL_166563|1968.161|A/Netherlands/B1/1968|A_/_H2N2|HA
EPI_ISL_166561|1957.693|A/Netherlands/M1/1957|A_/_H2N2|HA
EPI_ISL_163594|2002.548|A/Caspian_seal/Russia/1884/2002|A_/_H4N6|HA
EPI_ISL_158194|2002.868|A/mallard/Sweden/814/2002|A_/_H4N9|HA
EPI_ISL_158193|2002.855|A/mallard/Sweden/622/2002|A_/_H4N6|HA
EPI_ISL_158192|2002.830|A/mallard/Sweden/337/2002|A_/_H4N6|HA
EPI_ISL_158191|2002.825|A/mallard/Sweden/310/2002|A_/_H4N6|HA
EPI_ISL_158190|2002.822|A/mallard/Sweden/274/2002|A_/_H4N2|HA
EPI_ISL_158189|2002.797|A/mallard/Sweden/146/2002|A_/_H4N6|HA
EPI_ISL_158200|2002.951|A/mallard/Sweden/1656/2002|A_/_H4N6|HA
EPI_ISL_158199|2002.945|A/mallard/Sweden/1616/2002|A_/_H4N6|HA
EPI_ISL_158198|2002.940|A/mallard/Sweden/1544/2002|A_/_H4N6|HA
EPI_ISL_158197|2002.910|A/mallard/Sweden/1195/2002|A_/_H4N2|HA
EPI_ISL_158196|2002.910|A/mallard/Sweden/1194/2002|A_/_H4N6|HA
EPI_ISL_158195|2002.877|A/mallard/Sweden/906/2002|A_/_H4N2|HA
EPI_ISL_158206|2003.745|A/mallard/Sweden/2101/2003|A_/_H4N6|HA
EPI_ISL_158205|2003.682|A/mallard/Sweden/1883/2003|A_/_H4N3|HA
EPI_ISL_158204|2003.677|A/mallard/Sweden/1869/2003|A_/_H4N6|HA
EPI_ISL_158203|2002.956|A/mallard/Sweden/1705/2002|A_/_H4N6|HA
EPI_ISL_158202|2002.953|A/mallard/Sweden/1677/2002|A_/_H4N6|HA
EPI_ISL_158201|2002.953|A/mallard/Sweden/1665/2002|A_/_H4N6|HA
EPI_ISL_158213|2003.726|A/mallard/Sweden/3348/2003|A_/_H4N6|HA
EPI_ISL_158211|2003.674|A/mallard/Sweden/3272/2003|A_/_H4N6|HA
EPI_ISL_158210|2003.674|A/mallard/Sweden/3271/2003|A_/_H4N6|HA
EPI_ISL_158209|2003.666|A/mallard/Sweden/3223/2003|A_/_H4N6|HA
EPI_ISL_158208|2003.666|A/mallard/Sweden/3221/2003|A_/_H4N6|HA
EPI_ISL_158207|2003.748|A/mallard/Sweden/2120/2003|A_/_H4N6|HA
EPI_ISL_158235|2003.737|A/mallard/Sweden/3374/2003|A_/_H4N6|HA
EPI_ISL_158230|2003.844|A/mallard/Sweden/7582/2003|A_/_H4N6|HA
EPI_ISL_156384|1994.142|A/softbill/California/13907-21/1994|A_/_H7N1|HA
EPI_ISL_156082|2000.801|A/turkey/Italy/5662/2000|A_/_H7N1|HA
EPI_ISL_156080|2000.317|A/hawk/Italy/2985/2000|A_/_H7N1|HA
EPI_ISL_156189|2000.126|A/quail/Italy/1764/2000|A_/_H7N1|HA
EPI_ISL_156079|2000.216|A/turkey/italy/2330/2000|A_/_H7N1|HA
EPI_ISL_156078|2000.208|A/turkey/Italy/2023/2000|A_/_H7N1|HA
EPI_ISL_156077|2000.178|A/chicken/Italy/2021/2000|A_/_H7N1|HA
EPI_ISL_156076|2000.169|A/chicken/Italy/1875/2000|A_/_H7N1|HA
EPI_ISL_156081|2000.169|A/chicken/Italy/1870/2000|A_/_H7N1|HA
EPI_ISL_156074|2000.178|A/guinea_fowl/Italy/1847/2000|A_/_H7N1|HA
EPI_ISL_156073|2000.158|A/chicken/Italy/1786/2000|A_/_H7N1|HA
EPI_ISL_156075|2000.148|A/chicken/Italy/1782/2000|A_/_H7N1|HA
EPI_ISL_156072|2000.131|A/guinea_fowl/Italy/1766/2000|A_/_H7N1|HA
EPI_ISL_156050|2000.101|A/chicken/Italy/1730/2000|A_/_H7N1|HA
EPI_ISL_156048|2000.085|A/turkey/Italy/1713/2000|A_/_H7N1|HA
EPI_ISL_156047|2000.142|A/chicken/Italy/1651/2000|A_/_H7N1|HA
EPI_ISL_156046|2000.164|A/chicken/Italy/1592/2000|A_/_H7N1|HA
EPI_ISL_156045|2000.131|A/goose/Italy/1310/2000|A_/_H7N1|HA
EPI_ISL_156044|2000.093|A/chicken/Italy/1302/2000|A_/_H7N1|HA
EPI_ISL_156043|2000.093|A/ostrich/Italy/1086/2000|A_/_H7N1|HA
EPI_ISL_156042|2000.101|A/turkey/Italy/1009/2000|A_/_H7N1|HA
EPI_ISL_156040|2000.068|A/guineafowl/Italy/918/2000|A_/_H7N1|HA
EPI_ISL_156026|2000.063|A/chicken/Italy/910/2000|A_/_H7N1|HA
EPI_ISL_156025|2000.082|A/chicken/Italy/797/2000|A_/_H7N1|HA
EPI_ISL_156024|2000.063|A/turkey/Italy/720/2000|A_/_H7N1|HA
EPI_ISL_156023|2000.052|A/chicken/Italy/662/2000|A_/_H7N1|HA
EPI_ISL_156022|2000.033|A/turkey/Italy/604/2000|A_/_H7N1|HA
EPI_ISL_156019|2000.036|A/chicken/Italy/557/2000|A_/_H7N1|HA
EPI_ISL_156018|2000.052|A/turkey/Italy/503/2000|A_/_H7N1|HA
EPI_ISL_156017|2000.052|A/chicken/Italy/501/2000|A_/_H7N1|HA
EPI_ISL_156016|2000.027|A/turkey/Italy/195/2000|A_/_H7N1|HA
EPI_ISL_156015|2000.011|A/chicken/Italy/161/2000|A_/_H7N1|HA
EPI_ISL_156014|2000.016|A/turkey/Italy/148/2000|A_/_H7N1|HA
EPI_ISL_156013|2000.016|A/turkey/Italy/140/2000|A_/_H7N1|HA
EPI_ISL_156012|2000.008|A/chicken/Italy/78/2000|A_/_H7N1|HA
EPI_ISL_156020|2000.005|A/chicken/Italy/18/2000|A_/_H7N1|HA
EPI_ISL_156011|2000.008|A/turkey/Italy/16/2000|A_/_H7N1|HA
EPI_ISL_155988|1999.997|A/chicken/Italy/5086/1999|A_/_H7N1|HA
EPI_ISL_155987|1999.995|A/chicken/Italy/5079/1999|A_/_H7N1|HA
EPI_ISL_155989|1999.997|A/chicken/Italy/5074/1999|A_/_H7N1|HA
EPI_ISL_155984|1999.997|A/turkey/Italy/5033/1999|A_/_H7N1|HA
EPI_ISL_155983|1999.995|A/turkey/Italy/5005/1999|A_/_H7N1|HA
EPI_ISL_155982|1999.986|A/chicken/Italy/4911/1999|A_/_H7N1|HA
EPI_ISL_155981|1999.989|A/turkey/Italy/4906/1999|A_/_H7N1|HA
EPI_ISL_155980|1999.978|A/chicken/Italy/4845/1999|A_/_H7N1|HA
EPI_ISL_155979|1999.584|A/turkey/Italy/2716/1999|A_/_H7N1|HA
EPI_ISL_155977|1999.315|A/turkey/Italy/1744/1999|A_/_H7N1|HA
EPI_ISL_155978|1999.299|A/turkey/Italy/1555/1999|A_/_H7N1|HA
EPI_ISL_155976|1999.249|A/turkey/Italy/1086/1999|A_/_H7N1|HA
EPI_ISL_155975|1999.249|A/turkey/Italy/1085/1999|A_/_H7N1|HA
EPI_ISL_155986|1999.249|A/turkey/Italy/1083/1999|A_/_H7N1|HA
EPI_ISL_155974|1999.249|A/chicken/Italy/1081/1999|A_/_H7N1|HA
[truncated: 13,834,473 more chars]
